# Supplementary material for: MALDI-TOF MS typing enables the classification of brewing yeasts of the genus Saccharomyces to major beer styles
Source: PLoS One. 2017 Aug 9;12(8):e0181694. doi: 10.1371/journal.pone.0181694 (PMC5549903; doi:10.1371/journal.pone.0181694)
Supplement: S6 File — The directory includes 90 raw files and was zipped to “.zip”; the folder has three strains with 30 spectra per strain; S1 Text explains the raw files with an example and Table 1 represents the yeast strains used within the experiment. (ZIP) [file pone.0181694.s009.zip › 16-18/30275-3470-Lag-Lag-Lag-YPG-18h-E-E_2015-07-17_1_0_B10_1.dat]

1999.70 773
2000.13 765
2000.55 810
2000.97 802
2001.39 861
2001.81 724
2002.23 795
2002.66 862
2003.08 779
2003.50 684
2003.92 671
2004.34 736
2004.77 691
2005.19 766
2005.61 747
2006.03 865
2006.46 691
2006.88 742
2007.30 763
2007.72 685
2008.15 825
2008.57 898
2008.99 764
2009.41 822
2009.84 898
2010.26 840
2010.68 669
2011.10 673
2011.53 762
2011.95 665
2012.37 779
2012.80 842
2013.22 761
2013.64 723
2014.07 854
2014.49 763
2014.91 664
2015.33 882
2015.76 824
2016.18 818
2016.60 894
2017.03 773
2017.45 772
2017.88 788
2018.30 833
2018.72 861
2019.15 957
2019.57 855
2019.99 839
2020.42 802
2020.84 804
2021.26 732
2021.69 804
2022.11 750
2022.54 832
2022.96 793
2023.38 716
2023.81 696
2024.23 732
2024.66 957
2025.08 875
2025.51 650
2025.93 757
2026.35 694
2026.78 754
2027.20 649
2027.63 661
2028.05 678
2028.48 670
2028.90 770
2029.33 728
2029.75 670
2030.18 761
2030.60 709
2031.03 635
2031.45 715
2031.88 668
2032.30 759
2032.73 710
2033.15 761
2033.58 843
2034.00 816
2034.43 734
2034.85 704
2035.28 716
2035.70 817
2036.13 766
2036.55 733
2036.98 878
2037.40 728
2037.83 729
2038.26 866
2038.68 653
2039.11 717
2039.53 853
2039.96 847
2040.39 749
2040.81 788
2041.24 715
2041.66 702
2042.09 721
2042.52 770
2042.94 797
2043.37 743
2043.79 886
2044.22 832
2044.65 788
2045.07 712
2045.50 718
2045.93 878
2046.35 665
2046.78 729
2047.21 758
2047.63 673
2048.06 803
2048.49 787
2048.91 721
2049.34 721
2049.77 829
2050.19 881
2050.62 696
2051.05 637
2051.47 665
2051.90 752
2052.33 740
2052.75 750
2053.18 725
2053.61 764
2054.04 830
2054.46 914
2054.89 912
2055.32 969
2055.75 843
2056.17 951
2056.60 980
2057.03 1011
2057.46 890
2057.88 927
2058.31 847
2058.74 818
2059.17 838
2059.60 898
2060.02 909
2060.45 900
2060.88 725
2061.31 728
2061.74 810
2062.16 788
2062.59 806
2063.02 868
2063.45 932
2063.88 921
2064.31 1019
2064.73 1023
2065.16 1001
2065.59 901
2066.02 971
2066.45 949
2066.88 1004
2067.30 871
2067.73 781
2068.16 686
2068.59 824
2069.02 833
2069.45 753
2069.88 974
2070.31 944
2070.74 861
2071.16 680
2071.59 675
2072.02 687
2072.45 891
2072.88 895
2073.31 886
2073.74 849
2074.17 804
2074.60 844
2075.03 868
2075.46 843
2075.89 819
2076.32 813
2076.75 830
2077.18 921
2077.61 851
2078.04 826
2078.47 736
2078.90 810
2079.33 791
2079.76 722
2080.19 877
2080.62 746
2081.05 671
2081.48 721
2081.91 650
2082.34 702
2082.77 741
2083.20 790
2083.63 853
2084.06 849
2084.49 768
2084.92 737
2085.35 730
2085.78 864
2086.21 801
2086.64 746
2087.07 741
2087.50 704
2087.93 754
2088.36 764
2088.80 731
2089.23 768
2089.66 656
2090.09 708
2090.52 685
2090.95 759
2091.38 789
2091.81 665
2092.24 724
2092.68 734
2093.11 767
2093.54 706
2093.97 731
2094.40 747
2094.83 779
2095.26 779
2095.70 664
2096.13 784
2096.56 846
2096.99 897
2097.42 736
2097.85 678
2098.29 636
2098.72 712
2099.15 653
2099.58 752
2100.01 745
2100.45 793
2100.88 834
2101.31 886
2101.74 792
2102.18 715
2102.61 751
2103.04 720
2103.47 768
2103.90 646
2104.34 692
2104.77 840
2105.20 833
2105.64 851
2106.07 838
2106.50 802
2106.93 702
2107.37 794
2107.80 833
2108.23 830
2108.66 792
2109.10 738
2109.53 807
2109.96 723
2110.40 712
2110.83 896
2111.26 868
2111.70 818
2112.13 836
2112.56 770
2113.00 771
2113.43 689
2113.86 759
2114.30 754
2114.73 738
2115.16 745
2115.60 716
2116.03 576
2116.47 683
2116.90 803
2117.33 771
2117.77 608
2118.20 691
2118.64 727
2119.07 791
2119.50 741
2119.94 730
2120.37 809
2120.81 668
2121.24 667
2121.67 766
2122.11 745
2122.54 675
2122.98 751
2123.41 775
2123.85 697
2124.28 681
2124.72 700
2125.15 651
2125.58 757
2126.02 717
2126.45 682
2126.89 822
2127.32 710
2127.76 696
2128.19 930
2128.63 910
2129.06 911
2129.50 900
2129.93 935
2130.37 942
2130.80 956
2131.24 820
2131.67 800
2132.11 861
2132.55 783
2132.98 691
2133.42 777
2133.85 787
2134.29 739
2134.72 684
2135.16 857
2135.59 728
2136.03 765
2136.47 759
2136.90 720
2137.34 689
2137.77 634
2138.21 733
2138.65 617
2139.08 750
2139.52 819
2139.95 738
2140.39 846
2140.83 764
2141.26 674
2141.70 764
2142.14 821
2142.57 781
2143.01 654
2143.44 698
2143.88 764
2144.32 684
2144.75 621
2145.19 708
2145.63 687
2146.06 652
2146.50 729
2146.94 863
2147.38 834
2147.81 887
2148.25 933
2148.69 883
2149.12 1018
2149.56 903
2150.00 912
2150.44 880
2150.87 915
2151.31 940
2151.75 972
2152.18 820
2152.62 774
2153.06 765
2153.50 757
2153.93 881
2154.37 827
2154.81 838
2155.25 754
2155.69 835
2156.12 885
2156.56 852
2157.00 788
2157.44 777
2157.87 878
2158.31 909
2158.75 893
2159.19 776
2159.63 787
2160.07 700
2160.50 788
2160.94 721
2161.38 776
2161.82 808
2162.26 777
2162.70 782
2163.13 763
2163.57 958
2164.01 943
2164.45 920
2164.89 938
2165.33 858
2165.77 964
2166.20 1084
2166.64 1071
2167.08 905
2167.52 772
2167.96 967
2168.40 1033
2168.84 1070
2169.28 854
2169.72 808
2170.16 803
2170.60 990
2171.03 963
2171.47 1028
2171.91 978
2172.35 989
2172.79 934
2173.23 1038
2173.67 962
2174.11 1036
2174.55 1052
2174.99 1105
2175.43 1081
2175.87 1098
2176.31 1043
2176.75 964
2177.19 922
2177.63 972
2178.07 890
2178.51 858
2178.95 850
2179.39 909
2179.83 871
2180.27 842
2180.71 895
2181.15 972
2181.59 918
2182.03 791
2182.47 816
2182.91 927
2183.35 822
2183.79 790
2184.23 815
2184.68 796
2185.12 864
2185.56 825
2186.00 848
2186.44 774
2186.88 949
2187.32 872
2187.76 870
2188.20 916
2188.64 788
2189.08 865
2189.53 769
2189.97 787
2190.41 727
2190.85 829
2191.29 887
2191.73 881
2192.17 837
2192.62 926
2193.06 930
2193.50 973
2193.94 840
2194.38 864
2194.82 900
2195.27 922
2195.71 919
2196.15 1060
2196.59 1050
2197.03 908
2197.47 844
2197.92 819
2198.36 880
2198.80 876
2199.24 790
2199.69 723
2200.13 754
2200.57 719
2201.01 813
2201.45 907
2201.90 816
2202.34 844
2202.78 805
2203.22 827
2203.67 741
2204.11 838
2204.55 828
2205.00 890
2205.44 984
2205.88 965
2206.32 1030
2206.77 828
2207.21 808
2207.65 893
2208.10 900
2208.54 928
2208.98 921
2209.43 844
2209.87 972
2210.31 824
2210.76 868
2211.20 873
2211.64 802
2212.09 864
2212.53 858
2212.97 948
2213.42 857
2213.86 832
2214.30 1076
2214.75 945
2215.19 765
2215.63 889
2216.08 836
2216.52 737
2216.97 948
2217.41 869
2217.85 827
2218.30 792
2218.74 833
2219.19 728
2219.63 821
2220.07 885
2220.52 831
2220.96 691
2221.41 793
2221.85 729
2222.30 831
2222.74 838
2223.19 992
2223.63 831
2224.08 934
2224.52 967
2224.96 1150
2225.41 1012
2225.85 962
2226.30 1074
2226.74 1010
2227.19 1068
2227.63 988
2228.08 965
2228.52 897
2228.97 957
2229.41 1040
2229.86 934
2230.31 960
2230.75 1070
2231.20 996
2231.64 1054
2232.09 986
2232.53 1035
2232.98 1088
2233.42 1098
2233.87 863
2234.31 929
2234.76 835
2235.21 1055
2235.65 960
2236.10 888
2236.54 972
2236.99 1002
2237.44 851
2237.88 749
2238.33 609
2238.77 671
2239.22 742
2239.67 627
2240.11 639
2240.56 664
2241.01 725
2241.45 689
2241.90 734
2242.34 702
2242.79 740
2243.24 687
2243.68 750
2244.13 670
2244.58 703
2245.02 736
2245.47 795
2245.92 852
2246.36 719
2246.81 680
2247.26 670
2247.71 829
2248.15 837
2248.60 806
2249.05 839
2249.49 749
2249.94 713
2250.39 730
2250.84 861
2251.28 854
2251.73 807
2252.18 825
2252.63 829
2253.07 792
2253.52 858
2253.97 872
2254.42 750
2254.86 759
2255.31 796
2255.76 847
2256.21 769
2256.66 749
2257.10 772
2257.55 768
2258.00 803
2258.45 871
2258.90 901
2259.34 836
2259.79 835
2260.24 1005
2260.69 826
2261.14 846
2261.58 902
2262.03 848
2262.48 945
2262.93 1021
2263.38 886
2263.83 929
2264.28 882
2264.72 766
2265.17 770
2265.62 804
2266.07 856
2266.52 832
2266.97 862
2267.42 743
2267.87 901
2268.32 916
2268.77 792
2269.21 877
2269.66 1027
2270.11 939
2270.56 912
2271.01 1029
2271.46 1025
2271.91 1214
2272.36 1027
2272.81 995
2273.26 1016
2273.71 1040
2274.16 969
2274.61 1105
2275.06 1116
2275.51 1069
2275.96 1042
2276.41 1053
2276.86 1161
2277.31 1139
2277.76 1110
2278.21 1124
2278.66 1066
2279.11 1010
2279.56 973
2280.01 952
2280.46 975
2280.91 791
2281.36 845
2281.81 917
2282.26 889
2282.71 825
2283.16 814
2283.61 833
2284.06 813
2284.51 871
2284.96 764
2285.41 784
2285.86 796
2286.31 785
2286.77 898
2287.22 1018
2287.67 1105
2288.12 918
2288.57 1222
2289.02 1226
2289.47 1185
2289.92 1348
2290.37 1464
2290.83 1280
2291.28 1097
2291.73 1206
2292.18 1291
2292.63 1220
2293.08 1203
2293.53 1110
2293.99 1055
2294.44 976
2294.89 1054
2295.34 935
2295.79 894
2296.24 902
2296.70 889
2297.15 940
2297.60 838
2298.05 785
2298.50 860
2298.96 918
2299.41 879
2299.86 892
2300.31 789
2300.77 659
2301.22 649
2301.67 727
2302.12 834
2302.57 740
2303.03 885
2303.48 983
2303.93 881
2304.38 739
2304.84 674
2305.29 842
2305.74 808
2306.20 827
2306.65 827
2307.10 887
2307.55 855
2308.01 921
2308.46 874
2308.91 954
2309.37 1110
2309.82 1099
2310.27 947
2310.73 840
2311.18 837
2311.63 995
2312.09 867
2312.54 863
2312.99 881
2313.45 879
2313.90 823
2314.35 821
2314.81 742
2315.26 932
2315.71 952
2316.17 840
2316.62 805
2317.08 710
2317.53 731
2317.98 877
2318.44 965
2318.89 895
2319.35 871
2319.80 1056
2320.25 911
2320.71 985
2321.16 980
2321.62 953
2322.07 908
2322.53 947
2322.98 1040
2323.44 1335
2323.89 1282
2324.34 1296
2324.80 1098
2325.25 1264
2325.71 1407
2326.16 1260
2326.62 1183
2327.07 1097
2327.53 1021
2327.98 1068
2328.44 1023
2328.89 964
2329.35 932
2329.80 925
2330.26 993
2330.71 910
2331.17 916
2331.62 814
2332.08 864
2332.53 933
2332.99 1018
2333.45 825
2333.90 714
2334.36 853
2334.81 664
2335.27 713
2335.72 741
2336.18 756
2336.63 744
2337.09 742
2337.55 764
2338.00 790
2338.46 840
2338.91 973
2339.37 884
2339.83 828
2340.28 770
2340.74 714
2341.19 735
2341.65 818
2342.11 824
2342.56 809
2343.02 696
2343.48 775
2343.93 739
2344.39 782
2344.85 678
2345.30 770
2345.76 828
2346.22 780
2346.67 816
2347.13 832
2347.59 862
2348.04 951
2348.50 891
2348.96 711
2349.41 793
2349.87 894
2350.33 888
2350.79 853
2351.24 742
2351.70 778
2352.16 768
2352.61 752
2353.07 762
2353.53 793
2353.99 822
2354.44 815
2354.90 873
2355.36 815
2355.82 741
2356.28 725
2356.73 769
2357.19 883
2357.65 825
2358.11 943
2358.56 942
2359.02 1018
2359.48 866
2359.94 793
2360.40 850
2360.85 838
2361.31 884
2361.77 772
2362.23 800
2362.69 881
2363.15 866
2363.60 859
2364.06 890
2364.52 924
2364.98 868
2365.44 843
2365.90 835
2366.36 782
2366.81 825
2367.27 951
2367.73 874
2368.19 869
2368.65 881
2369.11 856
2369.57 751
2370.03 861
2370.49 928
2370.94 966
2371.40 969
2371.86 886
2372.32 831
2372.78 744
2373.24 891
2373.70 832
2374.16 838
2374.62 829
2375.08 934
2375.54 951
2376.00 903
2376.46 891
2376.92 891
2377.38 860
2377.84 851
2378.30 795
2378.76 869
2379.22 939
2379.68 907
2380.14 912
2380.60 858
2381.06 789
2381.52 735
2381.98 735
2382.44 853
2382.90 900
2383.36 887
2383.82 780
2384.28 745
2384.74 874
2385.20 869
2385.66 785
2386.12 639
2386.58 784
2387.04 809
2387.50 949
2387.96 889
2388.42 895
2388.89 886
2389.35 790
2389.81 816
2390.27 872
2390.73 832
2391.19 923
2391.65 864
2392.11 841
2392.57 814
2393.03 893
2393.50 942
2393.96 845
2394.42 894
2394.88 906
2395.34 964
2395.80 759
2396.26 686
2396.73 824
2397.19 871
2397.65 849
2398.11 856
2398.57 761
2399.04 720
2399.50 902
2399.96 892
2400.42 841
2400.88 836
2401.35 795
2401.81 734
2402.27 711
2402.73 833
2403.19 672
2403.66 747
2404.12 904
2404.58 954
2405.04 805
2405.51 791
2405.97 831
2406.43 871
2406.89 772
2407.36 806
2407.82 815
2408.28 852
2408.74 929
2409.21 874
2409.67 875
2410.13 784
2410.60 727
2411.06 699
2411.52 624
2411.98 718
2412.45 761
2412.91 774
2413.37 876
2413.84 1018
2414.30 714
2414.76 847
2415.23 904
2415.69 809
2416.15 764
2416.62 793
2417.08 877
2417.54 910
2418.01 787
2418.47 738
2418.94 757
2419.40 865
2419.86 822
2420.33 868
2420.79 768
2421.26 856
2421.72 906
2422.18 870
2422.65 841
2423.11 812
2423.58 686
2424.04 745
2424.50 772
2424.97 982
2425.43 947
2425.90 829
2426.36 810
2426.83 697
2427.29 678
2427.76 742
2428.22 727
2428.69 788
2429.15 818
2429.61 797
2430.08 726
2430.54 728
2431.01 750
2431.47 757
2431.94 805
2432.40 780
2432.87 653
2433.33 824
2433.80 871
2434.26 703
2434.73 805
2435.20 817
2435.66 816
2436.13 839
2436.59 850
2437.06 848
2437.52 822
2437.99 736
2438.45 858
2438.92 890
2439.38 739
2439.85 762
2440.32 845
2440.78 900
2441.25 831
2441.71 940
2442.18 887
2442.65 807
2443.11 820
2443.58 774
2444.04 777
2444.51 666
2444.98 717
2445.44 741
2445.91 765
2446.38 743
2446.84 814
2447.31 665
2447.78 686
2448.24 771
2448.71 840
2449.18 740
2449.64 740
2450.11 774
2450.58 696
2451.04 745
2451.51 731
2451.98 807
2452.44 708
2452.91 763
2453.38 815
2453.84 805
2454.31 691
2454.78 693
2455.25 738
2455.71 771
2456.18 742
2456.65 693
2457.11 704
2457.58 832
2458.05 791
2458.52 900
2458.98 803
2459.45 708
2459.92 777
2460.39 851
2460.86 764
2461.32 664
2461.79 797
2462.26 848
2462.73 815
2463.19 788
2463.66 766
2464.13 924
2464.60 892
2465.07 775
2465.54 853
2466.00 676
2466.47 757
2466.94 875
2467.41 734
2467.88 849
2468.35 741
2468.81 731
2469.28 748
2469.75 753
2470.22 814
2470.69 758
2471.16 747
2471.63 740
2472.09 773
2472.56 761
2473.03 804
2473.50 798
2473.97 848
2474.44 781
2474.91 727
2475.38 696
2475.85 698
2476.32 755
2476.79 727
2477.25 777
2477.72 785
2478.19 774
2478.66 768
2479.13 779
2479.60 790
2480.07 712
2480.54 763
2481.01 692
2481.48 724
2481.95 767
2482.42 753
2482.89 694
2483.36 814
2483.83 830
2484.30 861
2484.77 838
2485.24 888
2485.71 851
2486.18 783
2486.65 784
2487.12 839
2487.59 819
2488.06 855
2488.53 854
2489.00 821
2489.47 736
2489.94 727
2490.41 866
2490.88 838
2491.35 817
2491.83 831
2492.30 788
2492.77 753
2493.24 728
2493.71 675
2494.18 755
2494.65 778
2495.12 792
2495.59 779
2496.06 868
2496.53 861
2497.01 802
2497.48 797
2497.95 793
2498.42 905
2498.89 750
2499.36 727
2499.83 720
2500.31 733
2500.78 731
2501.25 709
2501.72 762
2502.19 691
2502.66 785
2503.14 828
2503.61 834
2504.08 824
2504.55 826
2505.02 762
2505.49 690
2505.97 688
2506.44 697
2506.91 735
2507.38 877
2507.86 977
2508.33 858
2508.80 762
2509.27 834
2509.74 781
2510.22 891
2510.69 976
2511.16 1070
2511.63 1075
2512.11 1002
2512.58 959
2513.05 911
2513.53 1080
2514.00 1258
2514.47 1075
2514.94 987
2515.42 1108
2515.89 948
2516.36 979
2516.84 875
2517.31 722
2517.78 825
2518.26 914
2518.73 843
2519.20 900
2519.68 964
2520.15 879
2520.62 830
2521.10 805
2521.57 896
2522.04 837
2522.52 829
2522.99 783
2523.46 792
2523.94 822
2524.41 805
2524.88 868
2525.36 825
2525.83 748
2526.31 854
2526.78 973
2527.25 986
2527.73 802
2528.20 823
2528.68 948
2529.15 909
2529.62 959
2530.10 899
2530.57 837
2531.05 783
2531.52 750
2532.00 731
2532.47 903
2532.95 832
2533.42 880
2533.90 755
2534.37 768
2534.84 865
2535.32 835
2535.79 885
2536.27 809
2536.74 815
2537.22 929
2537.69 825
2538.17 816
2538.64 782
2539.12 840
2539.59 739
2540.07 721
2540.54 842
2541.02 740
2541.50 760
2541.97 832
2542.45 774
2542.92 858
2543.40 814
2543.87 850
2544.35 886
2544.82 908
2545.30 901
2545.78 932
2546.25 1080
2546.73 1025
2547.20 1095
2547.68 1091
2548.16 1068
2548.63 943
2549.11 966
2549.58 1065
2550.06 1118
2550.54 1081
2551.01 1065
2551.49 1005
2551.96 987
2552.44 1016
2552.92 1067
2553.39 1066
2553.87 946
2554.35 854
2554.82 970
2555.30 958
2555.78 858
2556.25 779
2556.73 852
2557.21 862
2557.68 779
2558.16 747
2558.64 750
2559.12 865
2559.59 903
2560.07 858
2560.55 885
2561.02 850
2561.50 849
2561.98 842
2562.46 767
2562.93 753
2563.41 785
2563.89 744
2564.37 788
2564.84 833
2565.32 779
2565.80 698
2566.28 638
2566.75 719
2567.23 832
2567.71 862
2568.19 782
2568.66 827
2569.14 723
2569.62 739
2570.10 790
2570.58 851
2571.06 733
2571.53 762
2572.01 762
2572.49 722
2572.97 734
2573.45 846
2573.92 850
2574.40 827
2574.88 843
2575.36 819
2575.84 693
2576.32 829
2576.80 781
2577.27 772
2577.75 866
2578.23 876
2578.71 754
2579.19 740
2579.67 892
2580.15 796
2580.63 745
2581.11 784
2581.59 778
2582.06 801
2582.54 751
2583.02 725
2583.50 724
2583.98 765
2584.46 797
2584.94 674
2585.42 642
2585.90 671
2586.38 686
2586.86 783
2587.34 752
2587.82 762
2588.30 769
2588.78 793
2589.26 780
2589.74 837
2590.22 830
2590.70 777
2591.18 795
2591.66 814
2592.14 789
2592.62 797
2593.10 898
2593.58 888
2594.06 861
2594.54 811
2595.02 875
2595.50 728
2595.98 793
2596.46 827
2596.94 831
2597.42 769
2597.90 681
2598.38 691
2598.86 762
2599.34 747
2599.82 861
2600.30 674
2600.79 530
2601.27 717
2601.75 808
2602.23 716
2602.71 709
2603.19 673
2603.67 666
2604.15 789
2604.63 894
2605.12 892
2605.60 890
2606.08 701
2606.56 751
2607.04 710
2607.52 724
2608.00 664
2608.49 735
2608.97 783
2609.45 903
2609.93 846
2610.41 739
2610.89 667
2611.38 603
2611.86 684
2612.34 789
2612.82 869
2613.30 800
2613.79 712
2614.27 740
2614.75 791
2615.23 745
2615.72 696
2616.20 747
2616.68 712
2617.16 772
2617.64 767
2618.13 646
2618.61 748
2619.09 896
2619.57 747
2620.06 849
2620.54 763
2621.02 739
2621.51 802
2621.99 823
2622.47 886
2622.95 922
2623.44 753
2623.92 887
2624.40 787
2624.89 835
2625.37 925
2625.85 868
2626.34 855
2626.82 903
2627.30 766
2627.79 865
2628.27 902
2628.75 826
2629.24 798
2629.72 828
2630.20 903
2630.69 958
2631.17 1031
2631.65 945
2632.14 920
2632.62 863
2633.11 828
2633.59 899
2634.07 836
2634.56 817
2635.04 778
2635.53 794
2636.01 788
2636.49 786
2636.98 765
2637.46 726
2637.95 670
2638.43 708
2638.92 698
2639.40 815
2639.89 826
2640.37 731
2640.85 789
2641.34 808
2641.82 636
2642.31 634
2642.79 765
2643.28 746
2643.76 636
2644.25 764
2644.73 712
2645.22 850
2645.70 787
2646.19 794
2646.67 807
2647.16 812
2647.64 870
2648.13 814
2648.61 761
2649.10 860
2649.58 1043
2650.07 955
2650.56 886
2651.04 783
2651.53 917
2652.01 797
2652.50 818
2652.98 891
2653.47 968
2653.95 811
2654.44 745
2654.93 810
2655.41 744
2655.90 758
2656.38 814
2656.87 706
2657.36 626
2657.84 692
2658.33 671
2658.81 809
2659.30 711
2659.79 876
2660.27 796
2660.76 706
2661.25 743
2661.73 822
2662.22 801
2662.71 868
2663.19 787
2663.68 772
2664.17 925
2664.65 837
2665.14 790
2665.63 726
2666.11 824
2666.60 800
2667.09 890
2667.57 934
2668.06 837
2668.55 870
2669.04 910
2669.52 926
2670.01 877
2670.50 927
2670.99 932
2671.47 936
2671.96 896
2672.45 1032
2672.93 1116
2673.42 942
2673.91 805
2674.40 882
2674.89 1091
2675.37 1026
2675.86 852
2676.35 936
2676.84 877
2677.32 939
2677.81 809
2678.30 784
2678.79 887
2679.28 831
2679.76 768
2680.25 809
2680.74 743
2681.23 775
2681.72 716
2682.21 783
2682.69 873
2683.18 881
2683.67 763
2684.16 765
2684.65 782
2685.14 880
2685.63 740
2686.11 881
2686.60 909
2687.09 888
2687.58 838
2688.07 784
2688.56 884
2689.05 948
2689.54 846
2690.03 775
2690.52 839
2691.00 817
2691.49 795
2691.98 815
2692.47 898
2692.96 854
2693.45 789
2693.94 847
2694.43 855
2694.92 852
2695.41 886
2695.90 821
2696.39 743
2696.88 766
2697.37 886
2697.86 952
2698.35 824
2698.84 827
2699.33 707
2699.82 738
2700.31 766
2700.80 868
2701.29 871
2701.78 864
2702.27 814
2702.76 852
2703.25 894
2703.74 834
2704.23 794
2704.72 791
2705.21 775
2705.70 803
2706.19 859
2706.68 797
2707.17 811
2707.66 762
2708.15 759
2708.64 876
2709.13 698
2709.63 709
2710.12 918
2710.61 753
2711.10 791
2711.59 931
2712.08 800
2712.57 817
2713.06 773
2713.55 859
2714.05 778
2714.54 786
2715.03 796
2715.52 785
2716.01 833
2716.50 828
2716.99 781
2717.49 715
2717.98 735
2718.47 727
2718.96 807
2719.45 839
2719.94 843
2720.44 897
2720.93 783
2721.42 860
2721.91 799
2722.40 887
2722.90 894
2723.39 958
2723.88 866
2724.37 772
2724.86 807
2725.36 901
2725.85 869
2726.34 892
2726.83 843
2727.33 766
2727.82 720
2728.31 751
2728.80 750
2729.30 696
2729.79 828
2730.28 811
2730.77 723
2731.27 790
2731.76 814
2732.25 853
2732.75 817
2733.24 813
2733.73 841
2734.23 946
2734.72 923
2735.21 808
2735.70 851
2736.20 914
2736.69 904
2737.18 843
2737.68 928
2738.17 797
2738.66 831
2739.16 794
2739.65 875
2740.15 888
2740.64 922
2741.13 780
2741.63 878
2742.12 965
2742.61 724
2743.11 806
2743.60 879
2744.10 977
2744.59 961
2745.08 871
2745.58 974
2746.07 956
2746.57 853
2747.06 869
2747.56 890
2748.05 868
2748.54 754
2749.04 704
2749.53 864
2750.03 706
2750.52 683
2751.02 753
2751.51 754
2752.01 894
2752.50 853
2753.00 730
2753.49 730
2753.98 820
2754.48 811
2754.97 769
2755.47 786
2755.96 809
2756.46 849
2756.95 829
2757.45 845
2757.95 742
2758.44 659
2758.94 781
2759.43 785
2759.93 772
2760.42 937
2760.92 833
2761.41 883
2761.91 970
2762.40 881
2762.90 844
2763.40 802
2763.89 824
2764.39 947
2764.88 893
2765.38 820
2765.87 719
2766.37 712
2766.87 777
2767.36 882
2767.86 850
2768.36 783
2768.85 755
2769.35 778
2769.84 716
2770.34 773
2770.84 759
2771.33 720
2771.83 854
2772.33 706
2772.82 744
2773.32 855
2773.82 811
2774.31 842
2774.81 780
2775.31 925
2775.80 901
2776.30 906
2776.80 848
2777.29 854
2777.79 940
2778.29 922
2778.78 851
2779.28 821
2779.78 884
2780.28 912
2780.77 966
2781.27 816
2781.77 776
2782.27 802
2782.76 834
2783.26 695
2783.76 789
2784.26 793
2784.75 737
2785.25 714
2785.75 833
2786.25 771
2786.74 744
2787.24 803
2787.74 870
2788.24 778
2788.74 757
2789.23 778
2789.73 864
2790.23 848
2790.73 896
2791.23 786
2791.72 690
2792.22 881
2792.72 910
2793.22 784
2793.72 765
2794.22 839
2794.72 802
2795.21 768
2795.71 815
2796.21 795
2796.71 795
2797.21 840
2797.71 813
2798.21 812
2798.70 957
2799.20 863
2799.70 865
2800.20 786
2800.70 858
2801.20 779
2801.70 676
2802.20 698
2802.70 874
2803.20 829
2803.70 785
2804.20 769
2804.69 756
2805.19 748
2805.69 749
2806.19 900
2806.69 789
2807.19 767
2807.69 872
2808.19 842
2808.69 775
2809.19 812
2809.69 732
2810.19 826
2810.69 822
2811.19 873
2811.69 916
2812.19 921
2812.69 855
2813.19 814
2813.69 804
2814.19 847
2814.69 926
2815.19 879
2815.69 859
2816.19 815
2816.69 741
2817.19 878
2817.69 812
2818.20 833
2818.70 901
2819.20 794
2819.70 752
2820.20 790
2820.70 823
2821.20 846
2821.70 828
2822.20 811
2822.70 844
2823.20 775
2823.70 666
2824.21 824
2824.71 731
2825.21 795
2825.71 750
2826.21 784
2826.71 661
2827.21 675
2827.72 687
2828.22 747
2828.72 803
2829.22 797
2829.72 719
2830.22 764
2830.72 861
2831.23 748
2831.73 710
2832.23 835
2832.73 786
2833.23 798
2833.74 698
2834.24 636
2834.74 797
2835.24 721
2835.74 784
2836.25 798
2836.75 663
2837.25 732
2837.75 822
2838.26 810
2838.76 706
2839.26 801
2839.76 799
2840.27 871
2840.77 830
2841.27 741
2841.77 837
2842.28 766
2842.78 736
2843.28 801
2843.79 837
2844.29 818
2844.79 744
2845.29 795
2845.80 765
2846.30 857
2846.80 844
2847.31 884
2847.81 855
2848.31 857
2848.82 769
2849.32 845
2849.82 822
2850.33 903
2850.83 811
2851.33 799
2851.84 817
2852.34 892
2852.84 836
2853.35 771
2853.85 793
2854.36 781
2854.86 849
2855.36 789
2855.87 876
2856.37 919
2856.88 853
2857.38 807
2857.88 836
2858.39 887
2858.89 773
2859.40 617
2859.90 860
2860.41 826
2860.91 742
2861.41 834
2861.92 852
2862.42 930
2862.93 769
2863.43 727
2863.94 733
2864.44 802
2864.95 817
2865.45 781
2865.96 767
2866.46 835
2866.97 819
2867.47 747
2867.98 758
2868.48 872
2868.99 943
2869.49 891
2870.00 880
2870.50 896
2871.01 923
2871.51 1085
2872.02 1018
2872.52 901
2873.03 1033
2873.53 964
2874.04 958
2874.54 990
2875.05 945
2875.56 864
2876.06 876
2876.57 861
2877.07 790
2877.58 833
2878.09 795
2878.59 907
2879.10 921
2879.60 855
2880.11 789
2880.62 797
2881.12 851
2881.63 969
2882.13 950
2882.64 851
2883.15 830
2883.65 831
2884.16 867
2884.67 845
2885.17 1046
2885.68 955
2886.19 926
2886.69 1021
2887.20 1023
2887.71 1076
2888.21 934
2888.72 982
2889.23 1006
2889.73 954
2890.24 928
2890.75 860
2891.25 845
2891.76 866
2892.27 921
2892.78 973
2893.28 1053
2893.79 899
2894.30 978
2894.81 999
2895.31 1038
2895.82 960
2896.33 943
2896.84 1117
2897.34 1215
2897.85 944
2898.36 910
2898.87 986
2899.37 986
2899.88 992
2900.39 968
2900.90 931
2901.41 821
2901.91 932
2902.42 993
2902.93 1010
2903.44 867
2903.95 871
2904.45 901
2904.96 882
2905.47 801
2905.98 761
2906.49 831
2907.00 905
2907.50 959
2908.01 905
2908.52 869
2909.03 916
2909.54 947
2910.05 851
2910.56 878
2911.06 792
2911.57 914
2912.08 886
2912.59 803
2913.10 853
2913.61 867
2914.12 878
2914.63 886
2915.14 884
2915.65 909
2916.16 823
2916.66 912
2917.17 804
2917.68 779
2918.19 847
2918.70 859
2919.21 923
2919.72 862
2920.23 848
2920.74 832
2921.25 968
2921.76 978
2922.27 846
2922.78 860
2923.29 1049
2923.80 885
2924.31 839
2924.82 879
2925.33 936
2925.84 1030
2926.35 1005
2926.86 898
2927.37 950
2927.88 962
2928.39 840
2928.90 852
2929.41 892
2929.92 828
2930.43 807
2930.94 780
2931.45 910
2931.96 793
2932.47 879
2932.99 868
2933.50 878
2934.01 947
2934.52 904
2935.03 936
2935.54 878
2936.05 918
2936.56 900
2937.07 981
2937.58 907
2938.09 911
2938.61 1050
2939.12 932
2939.63 932
2940.14 953
2940.65 1146
2941.16 1116
2941.67 1121
2942.19 1099
2942.70 1092
2943.21 1107
2943.72 1032
2944.23 849
2944.74 914
2945.26 876
2945.77 862
2946.28 941
2946.79 879
2947.30 822
2947.82 769
2948.33 827
2948.84 831
2949.35 831
2949.86 858
2950.38 774
2950.89 820
2951.40 804
2951.91 833
2952.43 740
2952.94 667
2953.45 864
2953.96 872
2954.48 756
2954.99 721
2955.50 781
2956.01 933
2956.53 866
2957.04 742
2957.55 745
2958.06 709
2958.58 768
2959.09 796
2959.60 864
2960.12 918
2960.63 827
2961.14 792
2961.66 963
2962.17 899
2962.68 948
2963.20 886
2963.71 923
2964.22 957
2964.74 957
2965.25 918
2965.76 1127
2966.28 982
2966.79 804
2967.30 924
2967.82 1015
2968.33 800
2968.85 889
2969.36 898
2969.87 952
2970.39 895
2970.90 814
2971.42 811
2971.93 845
2972.44 885
2972.96 805
2973.47 990
2973.99 870
2974.50 881
2975.02 930
2975.53 938
2976.04 838
2976.56 843
2977.07 820
2977.59 930
2978.10 847
2978.62 915
2979.13 953
2979.65 943
2980.16 1137
2980.68 1011
2981.19 963
2981.71 986
2982.22 883
2982.74 979
2983.25 1064
2983.77 1026
2984.28 940
2984.80 1118
2985.31 1088
2985.83 1050
2986.34 1080
2986.86 1103
2987.37 1253
2987.89 1191
2988.40 1137
2988.92 1153
2989.44 1106
2989.95 1082
2990.47 1120
2990.98 1071
2991.50 1046
2992.01 1125
2992.53 1112
2993.05 1163
2993.56 1204
2994.08 1061
2994.59 1134
2995.11 1217
2995.63 1338
2996.14 1273
2996.66 1267
2997.17 1323
2997.69 1479
2998.21 1339
2998.72 1126
2999.24 1371
2999.76 1670
3000.27 1801
3000.79 1817
3001.31 1888
3001.82 2164
3002.34 2412
3002.86 2682
3003.37 2936
3003.89 2951
3004.41 2946
3004.92 3101
3005.44 3020
3005.96 3147
3006.48 2919
3006.99 2540
3007.51 2297
3008.03 2168
3008.54 1860
3009.06 1690
3009.58 1561
3010.10 1468
3010.61 1546
3011.13 1220
3011.65 1264
3012.17 1312
3012.68 1415
3013.20 1192
3013.72 1185
3014.24 1163
3014.75 1206
3015.27 1136
3015.79 1003
3016.31 1027
3016.83 1049
3017.34 1127
3017.86 994
3018.38 1000
3018.90 1178
3019.42 1101
3019.94 1099
3020.45 999
3020.97 954
3021.49 1084
3022.01 1238
3022.53 1175
3023.05 1128
3023.56 1008
3024.08 1094
3024.60 1059
3025.12 992
3025.64 954
3026.16 1035
3026.68 1203
3027.20 1067
3027.71 994
3028.23 1059
3028.75 1034
3029.27 1139
3029.79 930
3030.31 823
3030.83 923
3031.35 958
3031.87 977
3032.39 846
3032.91 971
3033.43 1016
3033.94 829
3034.46 727
3034.98 961
3035.50 1091
3036.02 1129
3036.54 1007
3037.06 1111
3037.58 924
3038.10 932
3038.62 996
3039.14 994
3039.66 1039
3040.18 946
3040.70 949
3041.22 931
3041.74 991
3042.26 1011
3042.78 955
3043.30 927
3043.82 997
3044.34 1013
3044.86 923
3045.38 954
3045.90 889
3046.42 850
3046.94 893
3047.47 891
3047.99 870
3048.51 981
3049.03 906
3049.55 964
3050.07 921
3050.59 964
3051.11 931
3051.63 1004
3052.15 833
3052.67 791
3053.20 846
3053.72 801
3054.24 898
3054.76 834
3055.28 827
3055.80 899
3056.32 955
3056.84 952
3057.37 878
3057.89 1012
3058.41 942
3058.93 997
3059.45 998
3059.97 874
3060.49 976
3061.02 962
3061.54 889
3062.06 868
3062.58 1028
3063.10 1081
3063.63 1112
3064.15 1053
3064.67 1129
3065.19 1071
3065.71 1002
3066.24 1091
3066.76 1340
3067.28 1192
3067.80 1153
3068.33 1090
3068.85 1043
3069.37 1097
3069.89 1059
3070.42 1112
3070.94 986
3071.46 921
3071.98 974
3072.51 1173
3073.03 1263
3073.55 1168
3074.08 1137
3074.60 1207
3075.12 1221
3075.64 1122
3076.17 1134
3076.69 1277
3077.21 1398
3077.74 1404
3078.26 1329
3078.78 1263
3079.31 1363
3079.83 1479
3080.35 1416
3080.88 1379
3081.40 1484
3081.92 1533
3082.45 1635
3082.97 1472
3083.49 1548
3084.02 1520
3084.54 1347
3085.07 1446
3085.59 1322
3086.11 1575
3086.64 1837
3087.16 2040
3087.69 1950
3088.21 2486
3088.73 2681
3089.26 2508
3089.78 2592
3090.31 2815
3090.83 2929
3091.35 2945
3091.88 2691
3092.40 2518
3092.93 2487
3093.45 2258
3093.98 2110
3094.50 1980
3095.03 1709
3095.55 1676
3096.08 1770
3096.60 1749
3097.13 1866
3097.65 1798
3098.18 1942
3098.70 2236
3099.23 2465
3099.75 2313
3100.28 2475
3100.80 2661
3101.33 2974
3101.85 3824
3102.38 4121
3102.90 4251
3103.43 3900
3103.95 3870
3104.48 4031
3105.00 3586
3105.53 3263
3106.05 2720
3106.58 2492
3107.11 2195
3107.63 1946
3108.16 1984
3108.68 2095
3109.21 1936
3109.73 1713
3110.26 1860
3110.79 1793
3111.31 1796
3111.84 1796
3112.36 1617
3112.89 1450
3113.42 1332
3113.94 1310
3114.47 1282
3115.00 1118
3115.52 1212
3116.05 1304
3116.58 1235
3117.10 1370
3117.63 1213
3118.16 1214
3118.68 1240
3119.21 1325
3119.74 1354
3120.26 1471
3120.79 1429
3121.32 1378
3121.84 1390
3122.37 1428
3122.90 1565
3123.42 1433
3123.95 1474
3124.48 1327
3125.01 1303
3125.53 1175
3126.06 1207
3126.59 1316
3127.11 1282
3127.64 1184
3128.17 1083
3128.70 1125
3129.22 1162
3129.75 1182
3130.28 1233
3130.81 1125
3131.33 1089
3131.86 998
3132.39 998
3132.92 1010
3133.45 1058
3133.97 1058
3134.50 999
3135.03 940
3135.56 876
3136.09 949
3136.61 1001
3137.14 887
3137.67 981
3138.20 1012
3138.73 945
3139.26 929
3139.78 1106
3140.31 974
3140.84 966
3141.37 848
3141.90 910
3142.43 1014
3142.96 1106
3143.48 1068
3144.01 965
3144.54 962
3145.07 1024
3145.60 1019
3146.13 1022
3146.66 1094
3147.19 1081
3147.72 1106
3148.25 1134
3148.77 1139
3149.30 1150
3149.83 1015
3150.36 1209
3150.89 1194
3151.42 1173
3151.95 1243
3152.48 1033
3153.01 1195
3153.54 1137
3154.07 1178
3154.60 1148
3155.13 1092
3155.66 1128
3156.19 1006
3156.72 1145
3157.25 1197
3157.78 1095
3158.31 1138
3158.84 1239
3159.37 1178
3159.90 983
3160.43 1176
3160.96 1194
3161.49 1098
3162.02 1006
3162.55 1067
3163.08 1166
3163.61 1047
3164.14 953
3164.67 946
3165.20 935
3165.73 990
3166.26 893
3166.79 930
3167.32 841
3167.86 834
3168.39 1004
3168.92 984
3169.45 1027
3169.98 1013
3170.51 998
3171.04 1129
3171.57 1174
3172.10 1187
3172.63 1110
3173.17 1163
3173.70 1113
3174.23 1074
3174.76 1013
3175.29 1117
3175.82 1033
3176.35 1020
3176.89 968
3177.42 1060
3177.95 1098
3178.48 934
3179.01 940
3179.54 903
3180.08 946
3180.61 953
3181.14 952
3181.67 1067
3182.20 1109
3182.74 890
3183.27 1074
3183.80 1042
3184.33 989
3184.86 1030
3185.40 957
3185.93 965
3186.46 911
3186.99 977
3187.53 1039
3188.06 1011
3188.59 1008
3189.12 997
3189.66 989
3190.19 1021
3190.72 1013
3191.25 920
3191.79 918
3192.32 1042
3192.85 1035
3193.39 1012
3193.92 948
3194.45 1021
3194.98 1157
3195.52 1065
3196.05 1030
3196.58 1114
3197.12 1161
3197.65 1094
3198.18 1047
3198.72 1108
3199.25 1034
3199.78 1104
3200.32 1058
3200.85 1036
3201.39 1161
3201.92 1180
3202.45 1181
3202.99 1187
3203.52 1147
3204.05 1138
3204.59 1127
3205.12 1100
3205.66 1263
3206.19 1411
3206.72 1373
3207.26 1406
3207.79 1383
3208.33 1422
3208.86 1449
3209.39 1446
3209.93 1586
3210.46 1651
3211.00 1610
3211.53 1480
3212.07 1490
3212.60 1417
3213.14 1348
3213.67 1367
3214.20 1134
3214.74 1211
3215.27 1265
3215.81 1165
3216.34 1097
3216.88 1070
3217.41 1112
3217.95 1066
3218.48 1061
3219.02 1143
3219.55 1098
3220.09 1155
3220.62 1281
3221.16 1259
3221.70 1185
3222.23 1191
3222.77 1216
3223.30 1336
3223.84 1399
3224.37 1328
3224.91 1426
3225.44 1372
3225.98 1401
3226.51 1368
3227.05 1300
3227.59 1246
3228.12 1418
3228.66 1269
3229.19 1422
3229.73 1420
3230.27 1356
3230.80 1243
3231.34 1309
3231.87 1350
3232.41 1436
3232.95 1414
3233.48 1368
3234.02 1367
3234.56 1349
3235.09 1403
3235.63 1562
3236.16 1440
3236.70 1422
3237.24 1402
3237.77 1381
3238.31 1426
3238.85 1383
3239.38 1471
3239.92 1493
3240.46 1507
3241.00 1594
3241.53 1458
3242.07 1546
3242.61 1487
3243.14 1550
3243.68 1627
3244.22 1590
3244.75 1706
3245.29 1490
3245.83 1593
3246.37 1827
3246.90 1763
3247.44 1956
3247.98 1897
3248.52 2069
3249.05 2192
3249.59 2315
3250.13 2851
3250.67 3010
3251.20 3184
3251.74 3348
3252.28 3360
3252.82 3702
3253.36 3690
3253.89 3639
3254.43 3786
3254.97 3581
3255.51 3115
3256.05 2753
3256.58 2673
3257.12 2424
3257.66 2383
3258.20 2314
3258.74 2323
3259.28 2352
3259.81 2345
3260.35 2288
3260.89 2524
3261.43 2539
3261.97 2516
3262.51 2801
3263.05 2805
3263.59 3082
3264.12 3350
3264.66 3407
3265.20 3484
3265.74 3930
3266.28 3990
3266.82 3750
3267.36 3427
3267.90 3426
3268.44 3354
3268.98 3318
3269.51 3111
3270.05 2823
3270.59 2532
3271.13 2440
3271.67 2270
3272.21 2154
3272.75 2327
3273.29 2287
3273.83 2289
3274.37 2369
3274.91 2288
3275.45 2624
3275.99 2508
3276.53 2418
3277.07 2330
3277.61 2434
3278.15 2371
3278.69 2285
3279.23 2318
3279.77 2258
3280.31 2067
3280.85 1882
3281.39 2083
3281.93 1897
3282.47 1879
3283.01 1912
3283.55 2013
3284.09 2223
3284.63 2179
3285.17 2155
3285.71 2053
3286.25 2041
3286.79 2042
3287.34 2134
3287.88 2074
3288.42 2321
3288.96 2353
3289.50 2283
3290.04 2227
3290.58 2203
3291.12 2621
3291.66 2733
3292.20 2674
3292.74 2577
3293.29 3026
3293.83 3132
3294.37 3359
3294.91 3739
3295.45 3540
3295.99 3891
3296.53 3537
3297.08 3505
3297.62 3301
3298.16 3399
3298.70 3049
3299.24 2767
3299.78 2827
3300.33 2619
3300.87 2464
3301.41 2675
3301.95 2359
3302.49 2307
3303.04 2192
3303.58 2110
3304.12 2119
3304.66 2173
3305.20 2062
3305.75 2185
3306.29 2174
3306.83 2320
3307.37 2539
3307.92 2300
3308.46 2423
3309.00 2535
3309.54 2649
3310.09 2576
3310.63 2604
3311.17 2543
3311.71 2309
3312.26 2210
3312.80 2412
3313.34 2661
3313.89 2717
3314.43 2724
3314.97 2608
3315.51 2946
3316.06 3119
3316.60 3246
3317.14 3435
3317.69 3802
3318.23 3954
3318.77 4104
3319.32 4106
3319.86 4147
3320.40 4539
3320.95 4141
3321.49 4248
3322.03 4037
3322.58 3919
3323.12 3762
3323.67 3735
3324.21 3608
3324.75 3556
3325.30 3437
3325.84 3619
3326.38 3311
3326.93 3106
3327.47 3078
3328.02 3209
3328.56 3412
3329.10 3751
3329.65 4359
3330.19 5309
3330.74 6636
3331.28 8070
3331.83 10162
3332.37 12316
3332.92 14716
3333.46 17408
3334.00 19965
3334.55 22096
3335.09 24025
3335.64 25158
3336.18 25723
3336.73 26190
3337.27 24638
3337.82 23137
3338.36 20754
3338.91 18028
3339.45 15491
3340.00 12524
3340.54 9811
3341.09 8079
3341.63 6593
3342.18 5438
3342.72 4580
3343.27 4013
3343.81 3634
3344.36 3375
3344.90 3153
3345.45 2937
3346.00 2978
3346.54 2586
3347.09 2678
3347.63 2946
3348.18 3054
3348.72 2855
3349.27 2933
3349.82 3009
3350.36 3040
3350.91 3201
3351.45 3205
3352.00 3123
3352.55 2982
3353.09 3083
3353.64 2889
3354.18 2713
3354.73 2670
3355.28 2375
3355.82 2448
3356.37 2344
3356.92 2621
3357.46 2449
3358.01 2151
3358.56 2243
3359.10 2300
3359.65 2005
3360.20 2085
3360.74 2466
3361.29 2449
3361.84 2340
3362.38 2288
3362.93 2499
3363.48 2459
3364.02 2450
3364.57 2491
3365.12 2233
3365.66 2379
3366.21 2234
3366.76 2239
3367.31 2375
3367.85 2500
3368.40 2355
3368.95 2375
3369.50 2766
3370.04 2658
3370.59 2662
3371.14 3104
3371.69 3213
3372.23 3470
3372.78 3758
3373.33 3881
3373.88 4258
3374.42 4043
3374.97 3925
3375.52 3550
3376.07 3695
3376.62 3415
3377.16 3189
3377.71 2854
3378.26 2783
3378.81 2406
3379.36 2265
3379.91 2215
3380.45 2321
3381.00 2274
3381.55 2121
3382.10 2182
3382.65 1977
3383.20 1962
3383.75 1962
3384.29 2057
3384.84 1983
3385.39 1814
3385.94 1810
3386.49 1656
3387.04 1737
3387.59 1710
3388.14 1708
3388.68 1901
3389.23 1673
3389.78 1614
3390.33 1598
3390.88 1561
3391.43 1498
3391.98 1541
3392.53 1439
3393.08 1609
3393.63 1555
3394.18 1497
3394.73 1462
3395.28 1413
3395.83 1485
3396.38 1405
3396.93 1354
3397.48 1487
3398.02 1476
3398.57 1418
3399.12 1409
3399.67 1306
3400.22 1378
3400.77 1317
3401.32 1467
3401.87 1650
3402.42 1403
3402.97 1327
3403.52 1545
3404.08 1521
3404.63 1267
3405.18 1376
3405.73 1293
3406.28 1247
3406.83 1458
3407.38 1603
3407.93 1557
3408.48 1829
3409.03 1878
3409.58 1783
3410.13 1666
3410.68 1687
3411.23 1839
3411.78 2052
3412.33 2084
3412.89 1927
3413.44 1938
3413.99 1894
3414.54 1979
3415.09 1929
3415.64 1929
3416.19 1701
3416.74 1659
3417.29 1659
3417.85 1615
3418.40 1733
3418.95 1619
3419.50 1655
3420.05 1554
3420.60 1554
3421.16 1260
3421.71 1309
3422.26 1299
3422.81 1310
3423.36 1444
3423.91 1579
3424.47 1559
3425.02 1458
3425.57 1424
3426.12 1432
3426.67 1319
3427.23 1455
3427.78 1404
3428.33 1301
3428.88 1427
3429.44 1374
3429.99 1278
3430.54 1352
3431.09 1214
3431.64 1276
3432.20 1173
3432.75 1129
3433.30 1289
3433.86 1221
3434.41 1153
3434.96 1234
3435.51 1100
3436.07 1144
3436.62 1235
3437.17 1280
3437.73 1191
3438.28 1138
3438.83 1114
3439.38 1143
3439.94 1191
3440.49 1174
3441.04 1316
3441.60 1293
3442.15 1240
3442.70 1383
3443.26 1401
3443.81 1331
3444.36 1223
3444.92 1258
3445.47 1231
3446.03 1216
3446.58 1073
3447.13 1134
3447.69 1214
3448.24 1178
3448.79 1200
3449.35 1130
3449.90 1029
3450.46 1151
3451.01 1163
3451.56 1056
3452.12 1077
3452.67 1260
3453.23 1158
3453.78 1179
3454.34 1227
3454.89 1137
3455.44 1123
3456.00 1152
3456.55 1138
3457.11 1204
3457.66 1110
3458.22 1284
3458.77 1179
3459.33 1086
3459.88 1106
3460.44 1166
3460.99 1054
3461.55 1178
3462.10 1311
3462.66 1221
3463.21 1083
3463.77 1154
3464.32 1298
3464.88 1304
3465.43 1225
3465.99 1306
3466.54 1399
3467.10 1395
3467.65 1287
3468.21 1451
3468.76 1395
3469.32 1438
3469.87 1418
3470.43 1535
3470.99 1547
3471.54 1447
3472.10 1553
3472.65 1579
3473.21 1501
3473.76 1419
3474.32 1414
3474.88 1581
3475.43 1556
3475.99 1322
3476.54 1561
3477.10 1562
3477.66 1526
3478.21 1564
3478.77 1623
3479.33 1605
3479.88 1715
3480.44 1819
3480.99 1704
3481.55 1911
3482.11 1891
3482.66 1832
3483.22 1835
3483.78 1901
3484.33 1903
3484.89 1825
3485.45 1802
3486.00 1892
3486.56 2334
3487.12 2603
3487.68 2657
3488.23 2770
3488.79 3651
3489.35 4441
3489.90 4983
3490.46 5770
3491.02 5967
3491.58 6356
3492.13 6922
3492.69 6880
3493.25 6473
3493.81 6136
3494.36 5872
3494.92 5406
3495.48 4200
3496.04 3532
3496.59 3414
3497.15 2972
3497.71 2591
3498.27 2432
3498.82 2251
3499.38 2538
3499.94 2695
3500.50 2551
3501.06 2689
3501.61 2843
3502.17 2971
3502.73 2992
3503.29 3273
3503.85 3591
3504.41 3434
3504.96 3616
3505.52 3533
3506.08 3591
3506.64 3719
3507.20 3307
3507.76 3202
3508.32 2733
3508.87 2687
3509.43 2470
3509.99 2124
3510.55 2034
3511.11 2092
3511.67 1821
3512.23 1702
3512.79 1620
3513.34 1514
3513.90 1358
3514.46 1420
3515.02 1433
3515.58 1519
3516.14 1352
3516.70 1461
3517.26 1266
3517.82 1280
3518.38 1320
3518.94 1317
3519.50 1240
3520.06 1260
3520.62 1512
3521.18 1492
3521.74 1497
3522.30 1372
3522.86 1360
3523.42 1478
3523.97 1460
3524.53 1331
3525.09 1134
3525.65 1172
3526.21 1263
3526.77 1249
3527.34 1337
3527.90 1273
3528.46 1285
3529.02 1354
3529.58 1202
3530.14 1189
3530.70 1335
3531.26 1337
3531.82 1310
3532.38 1250
3532.94 1441
3533.50 1293
3534.06 1388
3534.62 1397
3535.18 1292
3535.74 1213
3536.30 1171
3536.86 1148
3537.43 1243
3537.99 1360
3538.55 1351
3539.11 1288
3539.67 1118
3540.23 1129
3540.79 1216
3541.35 1300
3541.91 1388
3542.48 1477
3543.04 1214
3543.60 1235
3544.16 1309
3544.72 1189
3545.28 1299
3545.84 1284
3546.41 1166
3546.97 1327
3547.53 1327
3548.09 1165
3548.65 1059
3549.22 1135
3549.78 1223
3550.34 1184
3550.90 1153
3551.46 1011
3552.03 1062
3552.59 1130
3553.15 1020
3553.71 1031
3554.27 961
3554.84 1021
3555.40 1123
3555.96 1153
3556.52 1079
3557.09 1114
3557.65 1139
3558.21 1060
3558.77 1083
3559.34 1033
3559.90 1095
3560.46 1108
3561.03 1030
3561.59 1126
3562.15 1171
3562.71 1110
3563.28 1189
3563.84 1071
3564.40 1160
3564.97 1046
3565.53 1048
3566.09 1098
3566.66 1180
3567.22 1107
3567.78 1117
3568.35 1137
3568.91 1131
3569.47 941
3570.04 991
3570.60 1086
3571.16 1090
3571.73 1049
3572.29 1115
3572.85 1180
3573.42 1207
3573.98 1320
3574.55 1336
3575.11 1507
3575.67 1500
3576.24 1712
3576.80 1753
3577.37 1763
3577.93 1783
3578.49 1704
3579.06 1525
3579.62 1498
3580.19 1565
3580.75 1429
3581.32 1386
3581.88 1211
3582.45 1118
3583.01 1111
3583.57 1118
3584.14 1069
3584.70 980
3585.27 878
3585.83 882
3586.40 958
3586.96 985
3587.53 971
3588.09 941
3588.66 911
3589.22 1026
3589.79 880
3590.35 893
3590.92 919
3591.48 938
3592.05 1042
3592.61 868
3593.18 848
3593.75 833
3594.31 879
3594.88 972
3595.44 844
3596.01 1050
3596.57 1049
3597.14 952
3597.70 990
3598.27 1047
3598.84 963
3599.40 845
3599.97 965
3600.53 1014
3601.10 1032
3601.67 1038
3602.23 1130
3602.80 1050
3603.36 920
3603.93 859
3604.50 1030
3605.06 890
3605.63 907
3606.20 929
3606.76 966
3607.33 847
3607.89 963
3608.46 947
3609.03 924
3609.59 870
3610.16 919
3610.73 906
3611.29 963
3611.86 938
3612.43 944
3613.00 883
3613.56 1124
3614.13 1050
3614.70 1105
3615.26 1167
3615.83 994
3616.40 1202
3616.97 1293
3617.53 1275
3618.10 1298
3618.67 1322
3619.23 1497
3619.80 1407
3620.37 1264
3620.94 1117
3621.50 1242
3622.07 1282
3622.64 1143
3623.21 980
3623.78 864
3624.34 971
3624.91 876
3625.48 927
3626.05 1001
3626.61 910
3627.18 811
3627.75 752
3628.32 737
3628.89 779
3629.46 910
3630.02 827
3630.59 812
3631.16 873
3631.73 888
3632.30 993
3632.87 827
3633.43 911
3634.00 910
3634.57 787
3635.14 741
3635.71 796
3636.28 742
3636.85 852
3637.41 948
3637.98 1011
3638.55 908
3639.12 883
3639.69 991
3640.26 982
3640.83 940
3641.40 916
3641.97 1102
3642.54 1103
3643.11 1077
3643.68 1148
3644.24 1103
3644.81 955
3645.38 1025
3645.95 1074
3646.52 981
3647.09 931
3647.66 980
3648.23 1020
3648.80 1022
3649.37 980
3649.94 1109
3650.51 1120
3651.08 1033
3651.65 1151
3652.22 1208
3652.79 1131
3653.36 1268
3653.93 1141
3654.50 1152
3655.07 958
3655.64 1043
3656.21 1040
3656.78 1083
3657.35 1222
3657.92 1025
3658.49 1084
3659.06 1070
3659.63 1221
3660.20 1198
3660.78 1183
3661.35 1206
3661.92 984
3662.49 1159
3663.06 1050
3663.63 1275
3664.20 1148
3664.77 1164
3665.34 1417
3665.91 1414
3666.48 1326
3667.06 1261
3667.63 1163
3668.20 1190
3668.77 1329
3669.34 1067
3669.91 1012
3670.48 1002
3671.05 913
3671.63 964
3672.20 818
3672.77 952
3673.34 965
3673.91 1008
3674.48 814
3675.06 909
3675.63 914
3676.20 888
3676.77 991
3677.34 981
3677.92 1017
3678.49 976
3679.06 916
3679.63 995
3680.20 1085
3680.78 1060
3681.35 1029
3681.92 863
3682.49 854
3683.07 982
3683.64 857
3684.21 834
3684.78 788
3685.36 891
3685.93 941
3686.50 841
3687.07 850
3687.65 902
3688.22 843
3688.79 995
3689.37 1026
3689.94 978
3690.51 1123
3691.08 1050
3691.66 884
3692.23 795
3692.80 925
3693.38 1036
3693.95 978
3694.52 941
3695.10 846
3695.67 822
3696.24 852
3696.82 779
3697.39 825
3697.96 766
3698.54 922
3699.11 913
3699.68 913
3700.26 909
3700.83 766
3701.41 886
3701.98 874
3702.55 1008
3703.13 934
3703.70 961
3704.28 931
3704.85 848
3705.42 939
3706.00 966
3706.57 845
3707.15 865
3707.72 902
3708.30 983
3708.87 970
3709.44 928
3710.02 921
3710.59 981
3711.17 963
3711.74 869
3712.32 950
3712.89 925
3713.47 964
3714.04 894
3714.62 880
3715.19 907
3715.77 776
3716.34 763
3716.92 802
3717.49 865
3718.07 872
3718.64 881
3719.22 820
3719.79 799
3720.37 756
3720.94 798
3721.52 877
3722.09 757
3722.67 831
3723.24 774
3723.82 822
3724.40 905
3724.97 856
3725.55 714
3726.12 765
3726.70 773
3727.27 807
3727.85 792
3728.43 784
3729.00 801
3729.58 860
3730.15 962
3730.73 946
3731.31 1005
3731.88 1154
3732.46 1017
3733.03 1035
3733.61 1047
3734.19 1013
3734.76 1087
3735.34 1045
3735.92 964
3736.49 900
3737.07 933
3737.65 937
3738.22 979
3738.80 978
3739.38 890
3739.95 855
3740.53 945
3741.11 916
3741.68 765
3742.26 842
3742.84 797
3743.42 760
3743.99 738
3744.57 891
3745.15 852
3745.72 786
3746.30 845
3746.88 860
3747.46 1023
3748.03 1012
3748.61 886
3749.19 927
3749.77 860
3750.34 891
3750.92 829
3751.50 750
3752.08 753
3752.65 818
3753.23 805
3753.81 760
3754.39 737
3754.97 819
3755.54 814
3756.12 707
3756.70 738
3757.28 722
3757.86 643
3758.44 778
3759.01 812
3759.59 790
3760.17 804
3760.75 745
3761.33 914
3761.91 818
3762.48 829
3763.06 814
3763.64 889
3764.22 878
3764.80 848
3765.38 981
3765.96 909
3766.53 926
3767.11 1017
3767.69 929
3768.27 776
3768.85 884
3769.43 859
3770.01 878
3770.59 983
3771.17 952
3771.75 906
3772.33 971
3772.91 794
3773.48 781
3774.06 862
3774.64 925
3775.22 850
3775.80 892
3776.38 917
3776.96 882
3777.54 880
3778.12 871
3778.70 843
3779.28 824
3779.86 775
3780.44 868
3781.02 752
3781.60 799
3782.18 871
3782.76 893
3783.34 875
3783.92 892
3784.50 842
3785.08 765
3785.66 892
3786.24 699
3786.82 672
3787.40 766
3787.98 831
3788.56 783
3789.15 739
3789.73 738
3790.31 852
3790.89 748
3791.47 786
3792.05 835
3792.63 826
3793.21 948
3793.79 920
3794.37 884
3794.95 707
3795.53 813
3796.12 783
3796.70 698
3797.28 789
3797.86 829
3798.44 841
3799.02 890
3799.60 776
3800.18 874
3800.77 871
3801.35 771
3801.93 835
3802.51 871
3803.09 807
3803.67 803
3804.26 827
3804.84 848
3805.42 914
3806.00 945
3806.58 1024
3807.17 1019
3807.75 1008
3808.33 1010
3808.91 1066
3809.49 987
3810.08 1049
3810.66 1151
3811.24 1109
3811.82 922
3812.41 930
3812.99 981
3813.57 930
3814.15 1031
3814.74 909
3815.32 863
3815.90 906
3816.48 953
3817.07 877
3817.65 855
3818.23 862
3818.81 942
3819.40 923
3819.98 935
3820.56 811
3821.15 801
3821.73 847
3822.31 858
3822.90 842
3823.48 851
3824.06 927
3824.65 858
3825.23 820
3825.81 827
3826.40 694
3826.98 718
3827.56 901
3828.15 823
3828.73 802
3829.31 803
3829.90 958
3830.48 837
3831.06 754
3831.65 807
3832.23 855
3832.82 860
3833.40 850
3833.98 896
3834.57 875
3835.15 974
3835.74 826
3836.32 715
3836.91 792
3837.49 929
3838.07 868
3838.66 852
3839.24 750
3839.83 903
3840.41 886
3841.00 893
3841.58 876
3842.17 858
3842.75 844
3843.34 856
3843.92 803
3844.50 1059
3845.09 1040
3845.67 1023
3846.26 914
3846.84 946
3847.43 841
3848.01 940
3848.60 928
3849.18 847
3849.77 936
3850.36 932
3850.94 881
3851.53 818
3852.11 838
3852.70 826
3853.28 882
3853.87 832
3854.45 827
3855.04 946
3855.62 914
3856.21 884
3856.80 922
3857.38 1147
3857.97 1054
3858.55 1065
3859.14 1269
3859.73 1211
3860.31 1338
3860.90 1383
3861.48 1412
3862.07 1413
3862.66 1415
3863.24 1487
3863.83 1516
3864.42 1363
3865.00 1216
3865.59 1244
3866.17 1071
3866.76 969
3867.35 890
3867.93 924
3868.52 836
3869.11 812
3869.69 908
3870.28 799
3870.87 779
3871.45 933
3872.04 893
3872.63 926
3873.22 837
3873.80 811
3874.39 855
3874.98 855
3875.56 912
3876.15 860
3876.74 950
3877.33 937
3877.91 996
3878.50 930
3879.09 802
3879.68 822
3880.26 821
3880.85 709
3881.44 784
3882.03 800
3882.61 836
3883.20 770
3883.79 725
3884.38 798
3884.97 838
3885.55 777
3886.14 819
3886.73 850
3887.32 775
3887.91 809
3888.49 808
3889.08 899
3889.67 864
3890.26 907
3890.85 806
3891.44 959
3892.02 1004
3892.61 921
3893.20 934
3893.79 869
3894.38 937
3894.97 874
3895.56 837
3896.14 932
3896.73 864
3897.32 910
3897.91 888
3898.50 967
3899.09 872
3899.68 913
3900.27 945
3900.86 889
3901.44 833
3902.03 861
3902.62 966
3903.21 930
3903.80 891
3904.39 763
3904.98 653
3905.57 772
3906.16 883
3906.75 895
3907.34 832
3907.93 877
3908.52 848
3909.11 836
3909.70 735
3910.29 802
3910.88 881
3911.47 882
3912.06 850
3912.65 780
3913.24 936
3913.83 866
3914.42 762
3915.01 756
3915.60 765
3916.19 899
3916.78 819
3917.37 802
3917.96 861
3918.55 770
3919.14 843
3919.73 830
3920.32 819
3920.91 683
3921.50 753
3922.09 788
3922.68 725
3923.27 753
3923.87 747
3924.46 768
3925.05 850
3925.64 804
3926.23 839
3926.82 743
3927.41 690
3928.00 804
3928.59 744
3929.18 915
3929.78 775
3930.37 789
3930.96 775
3931.55 787
3932.14 770
3932.73 683
3933.32 700
3933.92 790
3934.51 778
3935.10 685
3935.69 698
3936.28 765
3936.87 722
3937.47 730
3938.06 784
3938.65 758
3939.24 822
3939.83 888
3940.43 863
3941.02 858
3941.61 856
3942.20 825
3942.80 859
3943.39 759
3943.98 783
3944.57 798
3945.17 786
3945.76 732
3946.35 748
3946.94 694
3947.54 692
3948.13 709
3948.72 663
3949.31 733
3949.91 634
3950.50 737
3951.09 784
3951.68 699
3952.28 763
3952.87 757
3953.46 771
3954.06 767
3954.65 788
3955.24 660
3955.84 927
3956.43 779
3957.02 667
3957.62 981
3958.21 1043
3958.80 947
3959.40 854
3959.99 809
3960.58 873
3961.18 842
3961.77 897
3962.37 901
3962.96 867
3963.55 958
3964.15 1100
3964.74 907
3965.33 1021
3965.93 940
3966.52 1042
3967.12 986
3967.71 954
3968.31 1078
3968.90 1085
3969.49 1047
3970.09 1012
3970.68 972
3971.28 963
3971.87 970
3972.47 946
3973.06 1041
3973.65 1079
3974.25 1056
3974.84 1257
3975.44 1208
3976.03 1125
3976.63 1230
3977.22 1242
3977.82 1148
3978.41 1002
3979.01 1124
3979.60 988
3980.20 989
3980.79 872
3981.39 927
3981.98 1025
3982.58 987
3983.17 943
3983.77 996
3984.36 1007
3984.96 1084
3985.56 916
3986.15 1056
3986.75 1026
3987.34 1064
3987.94 1051
3988.53 899
3989.13 1002
3989.73 849
3990.32 979
3990.92 1054
3991.51 980
3992.11 926
3992.71 863
3993.30 951
3993.90 990
3994.49 915
3995.09 1002
3995.69 991
3996.28 1014
3996.88 946
3997.47 958
3998.07 978
3998.67 973
3999.26 1043
3999.86 841
4000.46 925
4001.05 990
4001.65 952
4002.25 904
4002.84 844
4003.44 883
4004.04 853
4004.63 777
4005.23 897
4005.83 864
4006.43 886
4007.02 881
4007.62 807
4008.22 829
4008.81 956
4009.41 744
4010.01 866
4010.61 865
4011.20 934
4011.80 890
4012.40 824
4013.00 879
4013.59 960
4014.19 813
4014.79 784
4015.39 863
4015.98 949
4016.58 941
4017.18 913
4017.78 878
4018.38 843
4018.97 832
4019.57 840
4020.17 973
4020.77 976
4021.37 958
4021.96 943
4022.56 1051
4023.16 894
4023.76 893
4024.36 911
4024.96 1065
4025.55 1094
4026.15 965
4026.75 1105
4027.35 1059
4027.95 1049
4028.55 1095
4029.15 1063
4029.74 1074
4030.34 1110
4030.94 1060
4031.54 972
4032.14 951
4032.74 1102
4033.34 1080
4033.94 971
4034.54 1044
4035.14 1259
4035.73 1071
4036.33 1007
4036.93 1050
4037.53 971
4038.13 834
4038.73 853
4039.33 888
4039.93 767
4040.53 802
4041.13 796
4041.73 862
4042.33 762
4042.93 787
4043.53 744
4044.13 842
4044.73 791
4045.33 834
4045.93 745
4046.53 678
4047.13 757
4047.73 811
4048.33 752
4048.93 760
4049.53 826
4050.13 863
4050.73 856
4051.33 866
4051.93 802
4052.53 866
4053.13 821
4053.73 822
4054.33 779
4054.93 826
4055.53 852
4056.13 761
4056.74 681
4057.34 749
4057.94 713
4058.54 738
4059.14 726
4059.74 852
4060.34 792
4060.94 733
4061.54 823
4062.14 800
4062.75 815
4063.35 747
4063.95 856
4064.55 809
4065.15 778
4065.75 761
4066.35 859
4066.96 934
4067.56 828
4068.16 771
4068.76 827
4069.36 731
4069.96 754
4070.57 690
4071.17 726
4071.77 839
4072.37 700
4072.97 767
4073.58 804
4074.18 815
4074.78 801
4075.38 801
4075.98 789
4076.59 741
4077.19 699
4077.79 706
4078.39 647
4079.00 717
4079.60 624
4080.20 784
4080.80 815
4081.41 807
4082.01 772
4082.61 631
4083.21 611
4083.82 664
4084.42 767
4085.02 773
4085.63 867
4086.23 818
4086.83 819
4087.43 749
4088.04 655
4088.64 653
4089.24 612
4089.85 688
4090.45 787
4091.05 752
4091.66 755
4092.26 708
4092.86 662
4093.47 766
4094.07 748
4094.67 704
4095.28 739
4095.88 789
4096.49 721
4097.09 759
4097.69 697
4098.30 639
4098.90 686
4099.50 654
4100.11 698
4100.71 763
4101.32 768
4101.92 763
4102.52 718
4103.13 746
4103.73 694
4104.34 721
4104.94 702
4105.55 713
4106.15 641
4106.76 669
4107.36 673
4107.96 808
4108.57 807
4109.17 690
4109.78 782
4110.38 709
4110.99 720
4111.59 749
4112.20 747
4112.80 832
4113.41 715
4114.01 641
4114.62 681
4115.22 672
4115.83 600
4116.43 678
4117.04 712
4117.64 722
4118.25 798
4118.85 807
4119.46 731
4120.06 665
4120.67 763
4121.28 782
4121.88 770
4122.49 741
4123.09 772
4123.70 687
4124.30 595
4124.91 642
4125.52 707
4126.12 702
4126.73 742
4127.33 751
4127.94 744
4128.55 726
4129.15 666
4129.76 700
4130.36 688
4130.97 777
4131.58 764
4132.18 709
4132.79 788
4133.40 724
4134.00 715
4134.61 708
4135.22 732
4135.82 698
4136.43 682
4137.04 755
4137.64 684
4138.25 755
4138.86 731
4139.46 725
4140.07 845
4140.68 741
4141.28 823
4141.89 717
4142.50 801
4143.11 745
4143.71 713
4144.32 740
4144.93 761
4145.53 751
4146.14 681
4146.75 689
4147.36 749
4147.96 697
4148.57 668
4149.18 681
4149.79 717
4150.39 648
4151.00 643
4151.61 635
4152.22 646
4152.83 633
4153.43 697
4154.04 753
4154.65 692
4155.26 675
4155.87 676
4156.47 678
4157.08 656
4157.69 761
4158.30 690
4158.91 709
4159.52 703
4160.12 632
4160.73 736
4161.34 711
4161.95 700
4162.56 755
4163.17 675
4163.77 636
4164.38 675
4164.99 728
4165.60 720
4166.21 762
4166.82 777
4167.43 694
4168.04 733
4168.65 768
4169.25 758
4169.86 853
4170.47 694
4171.08 676
4171.69 771
4172.30 688
4172.91 715
4173.52 794
4174.13 702
4174.74 831
4175.35 815
4175.96 723
4176.57 809
4177.18 941
4177.79 746
4178.40 673
4179.01 773
4179.62 799
4180.23 795
4180.84 697
4181.45 753
4182.06 796
4182.67 736
4183.28 828
4183.89 740
4184.50 693
4185.11 728
4185.72 715
4186.33 745
4186.94 806
4187.55 735
4188.16 687
4188.77 687
4189.38 767
4189.99 744
4190.60 825
4191.21 787
4191.82 712
4192.43 778
4193.04 676
4193.65 747
4194.26 800
4194.88 732
4195.49 829
4196.10 871
4196.71 819
4197.32 730
4197.93 596
4198.54 658
4199.15 696
4199.76 676
4200.38 749
4200.99 714
4201.60 713
4202.21 655
4202.82 592
4203.43 725
4204.05 715
4204.66 807
4205.27 700
4205.88 626
4206.49 714
4207.10 788
4207.72 669
4208.33 687
4208.94 733
4209.55 889
4210.16 816
4210.78 739
4211.39 807
4212.00 831
4212.61 805
4213.22 810
4213.84 825
4214.45 776
4215.06 903
4215.67 772
4216.29 746
4216.90 737
4217.51 739
4218.12 788
4218.74 779
4219.35 930
4219.96 902
4220.58 954
4221.19 924
4221.80 880
4222.41 907
4223.03 915
4223.64 954
4224.25 947
4224.87 1088
4225.48 1059
4226.09 1193
4226.71 1224
4227.32 1130
4227.93 1293
4228.55 1174
4229.16 1123
4229.77 1070
4230.39 1058
4231.00 972
4231.61 1062
4232.23 953
4232.84 892
4233.45 840
4234.07 851
4234.68 987
4235.30 868
4235.91 840
4236.52 902
4237.14 845
4237.75 821
4238.37 842
4238.98 896
4239.59 897
4240.21 763
4240.82 773
4241.44 844
4242.05 834
4242.67 741
4243.28 750
4243.90 812
4244.51 814
4245.12 710
4245.74 816
4246.35 741
4246.97 760
4247.58 840
4248.20 863
4248.81 755
4249.43 785
4250.04 893
4250.66 798
4251.27 835
4251.89 894
4252.50 878
4253.12 809
4253.73 847
4254.35 839
4254.96 735
4255.58 699
4256.19 846
4256.81 838
4257.43 827
4258.04 787
4258.66 765
4259.27 828
4259.89 845
4260.50 836
4261.12 787
4261.73 855
4262.35 921
4262.97 926
4263.58 1025
4264.20 969
4264.81 1028
4265.43 967
4266.05 889
4266.66 838
4267.28 841
4267.90 750
4268.51 863
4269.13 876
4269.74 905
4270.36 939
4270.98 804
4271.59 821
4272.21 826
4272.83 805
4273.44 965
4274.06 879
4274.68 954
4275.29 1033
4275.91 974
4276.53 1098
4277.14 1061
4277.76 942
4278.38 919
4279.00 1085
4279.61 1004
4280.23 902
4280.85 858
4281.46 837
4282.08 902
4282.70 741
4283.32 771
4283.93 806
4284.55 753
4285.17 845
4285.79 783
4286.40 727
4287.02 772
4287.64 611
4288.26 725
4288.87 754
4289.49 779
4290.11 773
4290.73 755
4291.35 691
4291.96 667
4292.58 661
4293.20 713
4293.82 831
4294.44 807
4295.05 755
4295.67 791
4296.29 807
4296.91 767
4297.53 734
4298.15 835
4298.76 874
4299.38 827
4300.00 834
4300.62 836
4301.24 823
4301.86 778
4302.48 777
4303.09 854
4303.71 966
4304.33 861
4304.95 907
4305.57 965
4306.19 912
4306.81 846
4307.43 828
4308.05 726
4308.67 840
4309.28 902
4309.90 914
4310.52 812
4311.14 676
4311.76 854
4312.38 825
4313.00 853
4313.62 838
4314.24 927
4314.86 850
4315.48 862
4316.10 897
4316.72 908
4317.34 978
4317.96 908
4318.58 920
4319.20 852
4319.82 947
4320.44 994
4321.06 1072
4321.68 1019
4322.30 1049
4322.92 1025
4323.54 998
4324.16 943
4324.78 964
4325.40 1041
4326.02 1091
4326.64 1171
4327.26 1200
4327.88 1182
4328.50 1307
4329.12 1535
4329.74 1540
4330.36 1704
4330.99 1818
4331.61 1816
4332.23 2153
4332.85 2029
4333.47 2246
4334.09 2244
4334.71 2180
4335.33 2080
4335.95 2265
4336.57 2101
4337.20 2101
4337.82 2023
4338.44 1851
4339.06 1819
4339.68 1671
4340.30 1747
4340.92 1709
4341.55 1679
4342.17 1707
4342.79 1635
4343.41 1853
4344.03 1902
4344.65 2069
4345.28 2460
4345.90 2403
4346.52 2513
4347.14 2538
4347.76 2589
4348.39 2462
4349.01 2298
4349.63 2280
4350.25 2186
4350.87 1985
4351.50 1867
4352.12 1837
4352.74 1549
4353.36 1558
4353.99 1479
4354.61 1424
4355.23 1357
4355.85 1383
4356.48 1241
4357.10 1133
4357.72 1264
4358.34 1267
4358.97 1093
4359.59 1134
4360.21 1064
4360.84 1166
4361.46 1078
4362.08 1090
4362.70 1031
4363.33 1137
4363.95 1113
4364.57 1099
4365.20 1066
4365.82 1034
4366.44 1000
4367.07 959
4367.69 1022
4368.31 1031
4368.94 1008
4369.56 915
4370.19 909
4370.81 924
4371.43 823
4372.06 826
4372.68 940
4373.30 1046
4373.93 1018
4374.55 1007
4375.18 934
4375.80 838
4376.42 950
4377.05 932
4377.67 999
4378.30 924
4378.92 914
4379.54 895
4380.17 862
4380.79 896
4381.42 827
4382.04 968
4382.67 925
4383.29 906
4383.92 896
4384.54 842
4385.16 959
4385.79 961
4386.41 911
4387.04 989
4387.66 938
4388.29 866
4388.91 858
4389.54 898
4390.16 816
4390.79 797
4391.41 851
4392.04 868
4392.66 746
4393.29 735
4393.91 903
4394.54 846
4395.17 830
4395.79 845
4396.42 855
4397.04 827
4397.67 825
4398.29 768
4398.92 846
4399.54 824
4400.17 740
4400.80 773
4401.42 849
4402.05 877
4402.67 825
4403.30 829
4403.93 831
4404.55 787
4405.18 780
4405.80 778
4406.43 795
4407.06 871
4407.68 825
4408.31 736
4408.93 763
4409.56 896
4410.19 894
4410.81 874
4411.44 830
4412.07 747
4412.69 742
4413.32 745
4413.95 744
4414.57 826
4415.20 831
4415.83 858
4416.45 825
4417.08 903
4417.71 821
4418.34 767
4418.96 867
4419.59 900
4420.22 869
4420.84 785
4421.47 891
4422.10 815
4422.73 874
4423.35 828
4423.98 759
4424.61 740
4425.24 724
4425.86 746
4426.49 673
4427.12 671
4427.75 692
4428.37 713
4429.00 750
4429.63 812
4430.26 806
4430.89 803
4431.51 769
4432.14 770
4432.77 956
4433.40 823
4434.03 806
4434.65 830
4435.28 795
4435.91 912
4436.54 900
4437.17 983
4437.80 886
4438.42 804
4439.05 840
4439.68 878
4440.31 855
4440.94 829
4441.57 765
4442.20 855
4442.82 916
4443.45 796
4444.08 879
4444.71 888
4445.34 946
4445.97 897
4446.60 897
4447.23 917
4447.86 842
4448.48 898
4449.11 849
4449.74 831
4450.37 815
4451.00 908
4451.63 742
4452.26 834
4452.89 980
4453.52 1053
4454.15 1184
4454.78 1185
4455.41 1034
4456.04 1108
4456.67 1048
4457.30 1121
4457.93 954
4458.56 941
4459.19 972
4459.82 890
4460.45 828
4461.08 755
4461.71 814
4462.34 880
4462.97 867
4463.60 764
4464.23 901
4464.86 755
4465.49 779
4466.12 832
4466.75 807
4467.38 904
4468.01 868
4468.64 780
4469.27 783
4469.90 709
4470.53 790
4471.16 893
4471.80 765
4472.43 801
4473.06 750
4473.69 820
4474.32 746
4474.95 742
4475.58 720
4476.21 731
4476.84 851
4477.47 833
4478.11 777
4478.74 841
4479.37 826
4480.00 853
4480.63 827
4481.26 766
4481.89 792
4482.53 841
4483.16 834
4483.79 765
4484.42 903
4485.05 994
4485.68 792
4486.32 811
4486.95 843
4487.58 865
4488.21 847
4488.84 875
4489.48 815
4490.11 877
4490.74 861
4491.37 862
4492.00 837
4492.64 849
4493.27 821
4493.90 805
4494.53 865
4495.17 790
4495.80 772
4496.43 964
4497.06 975
4497.70 885
4498.33 1015
4498.96 1067
4499.60 1122
4500.23 1174
4500.86 1216
4501.49 1134
4502.13 1183
4502.76 1285
4503.39 1186
4504.03 1114
4504.66 1005
4505.29 1008
4505.93 1007
4506.56 1099
4507.19 954
4507.83 976
4508.46 900
4509.09 912
4509.73 1038
4510.36 1159
4510.99 1053
4511.63 908
4512.26 951
4512.89 903
4513.53 883
4514.16 853
4514.80 754
4515.43 725
4516.06 864
4516.70 936
4517.33 874
4517.96 723
4518.60 706
4519.23 800
4519.87 760
4520.50 774
4521.14 834
4521.77 762
4522.40 828
4523.04 851
4523.67 880
4524.31 884
4524.94 871
4525.58 869
4526.21 1002
4526.85 1095
4527.48 974
4528.12 1142
4528.75 1150
4529.39 1083
4530.02 1278
4530.66 1364
4531.29 1231
4531.93 1296
4532.56 1344
4533.20 1360
4533.83 1230
4534.47 1288
4535.10 1150
4535.74 1107
4536.37 946
4537.01 947
4537.64 1028
4538.28 905
4538.91 865
4539.55 882
4540.19 923
4540.82 889
4541.46 854
4542.09 814
4542.73 806
4543.36 776
4544.00 806
4544.64 770
4545.27 747
4545.91 732
4546.54 778
4547.18 677
4547.82 659
4548.45 642
4549.09 704
4549.73 749
4550.36 733
4551.00 709
4551.63 793
4552.27 723
4552.91 777
4553.54 684
4554.18 736
4554.82 718
4555.45 722
4556.09 726
4556.73 680
4557.36 850
4558.00 784
4558.64 770
4559.27 710
4559.91 699
4560.55 777
4561.19 790
4561.82 717
4562.46 654
4563.10 781
4563.73 690
4564.37 690
4565.01 835
4565.65 868
4566.28 862
4566.92 797
4567.56 726
4568.20 853
4568.83 745
4569.47 718
4570.11 781
4570.75 776
4571.39 832
4572.02 839
4572.66 952
4573.30 945
4573.94 759
4574.58 800
4575.21 887
4575.85 832
4576.49 830
4577.13 841
4577.77 707
4578.40 789
4579.04 754
4579.68 761
4580.32 753
4580.96 722
4581.60 787
4582.24 818
4582.87 811
4583.51 802
4584.15 847
4584.79 835
4585.43 871
4586.07 903
4586.71 860
4587.35 851
4587.98 977
4588.62 1103
4589.26 1188
4589.90 1282
4590.54 1351
4591.18 1365
4591.82 1349
4592.46 1302
4593.10 1291
4593.74 1143
4594.38 1149
4595.02 1201
4595.66 1198
4596.29 944
4596.93 849
4597.57 897
4598.21 888
4598.85 903
4599.49 793
4600.13 868
4600.77 876
4601.41 816
4602.05 876
4602.69 921
4603.33 941
4603.97 834
4604.61 845
4605.25 835
4605.89 855
4606.53 849
4607.17 915
4607.81 835
4608.45 719
4609.10 746
4609.74 742
4610.38 806
4611.02 800
4611.66 734
4612.30 705
4612.94 793
4613.58 825
4614.22 820
4614.86 754
4615.50 770
4616.14 794
4616.78 805
4617.42 689
4618.07 692
4618.71 719
4619.35 716
4619.99 698
4620.63 802
4621.27 790
4621.91 710
4622.55 699
4623.20 638
4623.84 686
4624.48 726
4625.12 650
4625.76 607
4626.40 642
4627.05 847
4627.69 788
4628.33 789
4628.97 705
4629.61 711
4630.25 690
4630.90 865
4631.54 852
4632.18 802
4632.82 813
4633.46 791
4634.11 772
4634.75 761
4635.39 767
4636.03 770
4636.68 865
4637.32 862
4637.96 776
4638.60 792
4639.25 819
4639.89 880
4640.53 752
4641.17 725
4641.82 808
4642.46 833
4643.10 824
4643.75 828
4644.39 833
4645.03 796
4645.67 749
4646.32 817
4646.96 711
4647.60 720
4648.25 783
4648.89 769
4649.53 785
4650.18 831
4650.82 804
4651.46 809
4652.11 876
4652.75 823
4653.39 803
4654.04 803
4654.68 787
4655.32 769
4655.97 834
4656.61 772
4657.26 805
4657.90 797
4658.54 658
4659.19 646
4659.83 642
4660.47 645
4661.12 774
4661.76 683
4662.41 598
4663.05 612
4663.70 678
4664.34 698
4664.98 679
4665.63 728
4666.27 618
4666.92 562
4667.56 639
4668.21 752
4668.85 758
4669.50 696
4670.14 751
4670.78 731
4671.43 786
4672.07 696
4672.72 733
4673.36 618
4674.01 669
4674.65 674
4675.30 568
4675.94 657
4676.59 813
4677.23 667
4677.88 714
4678.52 677
4679.17 757
4679.82 735
4680.46 762
4681.11 733
4681.75 731
4682.40 719
4683.04 706
4683.69 745
4684.33 670
4684.98 760
4685.63 834
4686.27 941
4686.92 826
4687.56 751
4688.21 743
4688.85 752
4689.50 848
4690.15 842
4690.79 780
4691.44 836
4692.09 746
4692.73 763
4693.38 862
4694.02 930
4694.67 865
4695.32 866
4695.96 849
4696.61 1028
4697.26 1128
4697.90 1048
4698.55 1104
4699.20 1240
4699.84 1047
4700.49 1099
4701.14 997
4701.78 1050
4702.43 966
4703.08 874
4703.72 922
4704.37 882
4705.02 844
4705.67 736
4706.31 774
4706.96 765
4707.61 792
4708.25 784
4708.90 778
4709.55 797
4710.20 829
4710.84 763
4711.49 777
4712.14 797
4712.79 793
4713.43 837
4714.08 929
4714.73 924
4715.38 873
4716.03 1039
4716.67 957
4717.32 893
4717.97 772
4718.62 771
4719.27 767
4719.91 817
4720.56 856
4721.21 920
4721.86 873
4722.51 866
4723.15 972
4723.80 974
4724.45 869
4725.10 933
4725.75 905
4726.40 835
4727.05 857
4727.69 808
4728.34 819
4728.99 857
4729.64 885
4730.29 707
4730.94 723
4731.59 770
4732.24 759
4732.89 852
4733.53 781
4734.18 795
4734.83 816
4735.48 734
4736.13 770
4736.78 783
4737.43 831
4738.08 864
4738.73 858
4739.38 757
4740.03 762
4740.68 834
4741.33 821
4741.98 857
4742.63 880
4743.28 951
4743.92 931
4744.57 844
4745.22 830
4745.87 783
4746.52 789
4747.17 751
4747.82 757
4748.47 835
4749.12 910
4749.77 945
4750.42 808
4751.08 923
4751.73 821
4752.38 850
4753.03 940
4753.68 861
4754.33 790
4754.98 778
4755.63 822
4756.28 909
4756.93 900
4757.58 765
4758.23 886
4758.88 939
4759.53 938
4760.18 961
4760.83 1015
4761.49 874
4762.14 962
4762.79 792
4763.44 843
4764.09 894
4764.74 892
4765.39 941
4766.04 907
4766.69 925
4767.35 951
4768.00 856
4768.65 846
4769.30 900
4769.95 939
4770.60 921
4771.25 855
4771.91 847
4772.56 904
4773.21 910
4773.86 885
4774.51 845
4775.17 825
4775.82 811
4776.47 829
4777.12 829
4777.77 795
4778.43 744
4779.08 812
4779.73 867
4780.38 830
4781.03 834
4781.69 921
4782.34 1002
4782.99 796
4783.64 896
4784.30 730
4784.95 848
4785.60 864
4786.25 950
4786.91 943
4787.56 836
4788.21 876
4788.87 835
4789.52 936
4790.17 927
4790.82 863
4791.48 799
4792.13 888
4792.78 932
4793.44 940
4794.09 927
4794.74 811
4795.40 840
4796.05 872
4796.70 903
4797.36 865
4798.01 898
4798.66 937
4799.32 990
4799.97 1000
4800.62 1006
4801.28 1093
4801.93 979
4802.59 1031
4803.24 1030
4803.89 985
4804.55 893
4805.20 950
4805.85 1011
4806.51 1014
4807.16 989
4807.82 1019
4808.47 975
4809.13 899
4809.78 966
4810.43 996
4811.09 1024
4811.74 912
4812.40 1054
4813.05 1065
4813.71 1130
4814.36 906
4815.02 930
4815.67 1019
4816.32 952
4816.98 1022
4817.63 1036
4818.29 1037
4818.94 1117
4819.60 1179
4820.25 1140
4820.91 1394
4821.56 1323
4822.22 1344
4822.87 1162
4823.53 1268
4824.18 1190
4824.84 1317
4825.50 1312
4826.15 1254
4826.81 1192
4827.46 1079
4828.12 1164
4828.77 1248
4829.43 1312
4830.08 1138
4830.74 1177
4831.40 1096
4832.05 1073
4832.71 1139
4833.36 1229
4834.02 1249
4834.67 1310
4835.33 1379
4835.99 1340
4836.64 1378
4837.30 1339
4837.95 1362
4838.61 1361
4839.27 1343
4839.92 1275
4840.58 1318
4841.24 1402
4841.89 1414
4842.55 1313
4843.21 1435
4843.86 1423
4844.52 1441
4845.18 1433
4845.83 1426
4846.49 1393
4847.15 1475
4847.80 1604
4848.46 1681
4849.12 1610
4849.77 1654
4850.43 1784
4851.09 1830
4851.74 1789
4852.40 1665
4853.06 1846
4853.72 1824
4854.37 1679
4855.03 1920
4855.69 1953
4856.35 2007
4857.00 2168
4857.66 2226
4858.32 2213
4858.98 2051
4859.63 2001
4860.29 2083
4860.95 1850
4861.61 1724
4862.26 1870
4862.92 1757
4863.58 1834
4864.24 1767
4864.90 1601
4865.55 1858
4866.21 1702
4866.87 1727
4867.53 1643
4868.19 1731
4868.85 1628
4869.50 1674
4870.16 1573
4870.82 1517
4871.48 1477
4872.14 1354
4872.80 1321
4873.45 1354
4874.11 1403
4874.77 1552
4875.43 1582
4876.09 1469
4876.75 1471
4877.41 1586
4878.07 1713
4878.72 1579
4879.38 1723
4880.04 1697
4880.70 1561
4881.36 1553
4882.02 1350
4882.68 1330
4883.34 1304
4884.00 1339
4884.66 1200
4885.32 1178
4885.98 1189
4886.64 1136
4887.29 1152
4887.95 1285
4888.61 1162
4889.27 1064
4889.93 1174
4890.59 1242
4891.25 1194
4891.91 1239
4892.57 1199
4893.23 1188
4893.89 1158
4894.55 1167
4895.21 1124
4895.87 1014
4896.53 1147
4897.19 1051
4897.85 1146
4898.51 1079
4899.17 988
4899.83 983
4900.49 1058
4901.16 959
4901.82 945
4902.48 961
4903.14 991
4903.80 1002
4904.46 879
4905.12 961
4905.78 1030
4906.44 963
4907.10 907
4907.76 1029
4908.42 935
4909.08 894
4909.74 930
4910.41 903
4911.07 786
4911.73 854
4912.39 867
4913.05 871
4913.71 786
4914.37 864
4915.03 911
4915.70 926
4916.36 827
4917.02 961
4917.68 898
4918.34 783
4919.00 818
4919.67 807
4920.33 817
4920.99 886
4921.65 855
4922.31 860
4922.97 858
4923.64 861
4924.30 809
4924.96 833
4925.62 861
4926.29 771
4926.95 808
4927.61 812
4928.27 816
4928.93 871
4929.60 792
4930.26 814
4930.92 927
4931.58 862
4932.25 793
4932.91 812
4933.57 874
4934.23 723
4934.90 769
4935.56 743
4936.22 956
4936.89 845
4937.55 823
4938.21 917
4938.87 826
4939.54 781
4940.20 756
4940.86 791
4941.53 758
4942.19 784
4942.85 792
4943.52 816
4944.18 765
4944.84 871
4945.51 769
4946.17 791
4946.83 779
4947.50 803
4948.16 797
4948.82 714
4949.49 726
4950.15 783
4950.82 796
4951.48 722
4952.14 722
4952.81 725
4953.47 811
4954.14 830
4954.80 680
4955.46 776
4956.13 789
4956.79 733
4957.46 878
4958.12 904
4958.79 914
4959.45 856
4960.11 904
4960.78 970
4961.44 934
4962.11 866
4962.77 922
4963.44 961
4964.10 950
4964.77 981
4965.43 1046
4966.10 942
4966.76 846
4967.43 884
4968.09 835
4968.76 778
4969.42 796
4970.09 816
4970.75 767
4971.42 854
4972.08 789
4972.75 773
4973.41 796
4974.08 802
4974.74 842
4975.41 852
4976.07 737
4976.74 817
4977.40 794
4978.07 713
4978.74 727
4979.40 688
4980.07 819
4980.73 805
4981.40 714
4982.06 768
4982.73 733
4983.40 649
4984.06 672
4984.73 694
4985.39 780
4986.06 806
4986.73 850
4987.39 802
4988.06 836
4988.73 867
4989.39 666
4990.06 759
4990.73 734
4991.39 678
4992.06 751
4992.73 683
4993.39 684
4994.06 711
4994.73 776
4995.39 708
4996.06 618
4996.73 705
4997.39 724
4998.06 726
4998.73 710
4999.39 712
5000.06 782
5000.73 605
5001.39 606
5002.06 641
5002.73 692
5003.40 714
5004.06 656
5004.73 701
5005.40 766
5006.07 738
5006.73 715
5007.40 750
5008.07 748
5008.74 753
5009.40 699
5010.07 711
5010.74 706
5011.41 812
5012.08 697
5012.74 754
5013.41 727
5014.08 682
5014.75 609
5015.42 772
5016.08 753
5016.75 667
5017.42 572
5018.09 644
5018.76 765
5019.43 730
5020.09 656
5020.76 669
5021.43 629
5022.10 683
5022.77 716
5023.44 688
5024.11 702
5024.77 719
5025.44 655
5026.11 719
5026.78 697
5027.45 681
5028.12 688
5028.79 729
5029.46 631
5030.13 673
5030.80 692
5031.46 685
5032.13 630
5032.80 622
5033.47 611
5034.14 655
5034.81 641
5035.48 737
5036.15 638
5036.82 586
5037.49 606
5038.16 656
5038.83 630
5039.50 633
5040.17 554
5040.84 578
5041.51 598
5042.18 644
5042.85 696
5043.52 644
5044.19 693
5044.86 667
5045.53 587
5046.20 559
5046.87 691
5047.54 659
5048.21 634
5048.88 587
5049.55 659
5050.22 689
5050.89 703
5051.56 643
5052.23 717
5052.90 680
5053.57 670
5054.24 669
5054.91 658
5055.58 726
5056.26 606
5056.93 603
5057.60 711
5058.27 680
5058.94 667
5059.61 655
5060.28 688
5060.95 712
5061.62 721
5062.30 706
5062.97 645
5063.64 624
5064.31 659
5064.98 813
5065.65 796
5066.32 759
5067.00 676
5067.67 779
5068.34 802
5069.01 762
5069.68 784
5070.35 694
5071.03 668
5071.70 640
5072.37 728
5073.04 779
5073.71 714
5074.39 695
5075.06 708
5075.73 729
5076.40 735
5077.07 778
5077.75 721
5078.42 702
5079.09 713
5079.76 737
5080.44 776
5081.11 753
5081.78 757
5082.45 801
5083.13 750
5083.80 701
5084.47 621
5085.14 804
5085.82 777
5086.49 732
5087.16 751
5087.84 781
5088.51 871
5089.18 812
5089.85 800
5090.53 693
5091.20 777
5091.87 855
5092.55 794
5093.22 777
5093.89 778
5094.57 755
5095.24 714
5095.91 736
5096.59 869
5097.26 777
5097.93 743
5098.61 696
5099.28 658
5099.96 794
5100.63 631
5101.30 698
5101.98 787
5102.65 789
5103.33 726
5104.00 741
5104.67 748
5105.35 757
5106.02 783
5106.70 765
5107.37 813
5108.04 758
5108.72 731
5109.39 716
5110.07 712
5110.74 716
5111.42 730
5112.09 705
5112.77 695
5113.44 718
5114.11 718
5114.79 710
5115.46 654
5116.14 662
5116.81 709
5117.49 777
5118.16 887
5118.84 887
5119.51 969
5120.19 876
5120.86 884
5121.54 859
5122.21 843
5122.89 771
5123.56 721
5124.24 748
5124.92 805
5125.59 753
5126.27 756
5126.94 717
5127.62 677
5128.29 775
5128.97 768
5129.64 704
5130.32 687
5131.00 760
5131.67 770
5132.35 850
5133.02 753
5133.70 720
5134.38 667
5135.05 722
5135.73 723
5136.40 752
5137.08 799
5137.76 849
5138.43 734
5139.11 629
5139.79 732
5140.46 763
5141.14 735
5141.81 676
5142.49 707
5143.17 766
5143.84 758
5144.52 730
5145.20 631
5145.87 651
5146.55 640
5147.23 695
5147.91 689
5148.58 601
5149.26 640
5149.94 642
5150.61 688
5151.29 585
5151.97 664
5152.64 771
5153.32 723
5154.00 744
5154.68 623
5155.35 644
5156.03 776
5156.71 716
5157.39 674
5158.06 665
5158.74 679
5159.42 694
5160.10 715
5160.77 588
5161.45 734
5162.13 763
5162.81 689
5163.49 726
5164.16 742
5164.84 676
5165.52 704
5166.20 752
5166.88 676
5167.55 665
5168.23 794
5168.91 697
5169.59 703
5170.27 703
5170.95 656
5171.62 587
5172.30 590
5172.98 599
5173.66 682
5174.34 694
5175.02 716
5175.70 688
5176.38 756
5177.05 712
5177.73 704
5178.41 713
5179.09 780
5179.77 646
5180.45 743
5181.13 727
5181.81 634
5182.49 649
5183.17 619
5183.84 697
5184.52 594
5185.20 572
5185.88 649
5186.56 651
5187.24 616
5187.92 619
5188.60 690
5189.28 623
5189.96 612
5190.64 596
5191.32 624
5192.00 665
5192.68 577
5193.36 506
5194.04 616
5194.72 665
5195.40 693
5196.08 588
5196.76 536
5197.44 532
5198.12 576
5198.80 697
5199.48 587
5200.16 608
5200.84 598
5201.52 613
5202.20 622
5202.88 621
5203.56 538
5204.24 644
5204.92 672
5205.60 704
5206.29 615
5206.97 634
5207.65 639
5208.33 690
5209.01 657
5209.69 695
5210.37 655
5211.05 731
5211.73 671
5212.41 704
5213.10 682
5213.78 814
5214.46 902
5215.14 794
5215.82 801
5216.50 732
5217.18 698
5217.86 786
5218.55 750
5219.23 798
5219.91 807
5220.59 839
5221.27 735
5221.95 722
5222.64 864
5223.32 803
5224.00 866
5224.68 885
5225.36 847
5226.05 694
5226.73 745
5227.41 627
5228.09 658
5228.77 693
5229.46 829
5230.14 818
5230.82 688
5231.50 826
5232.19 746
5232.87 701
5233.55 727
5234.23 713
5234.92 830
5235.60 750
5236.28 803
5236.96 696
5237.65 670
5238.33 780
5239.01 748
5239.70 756
5240.38 703
5241.06 731
5241.75 781
5242.43 746
5243.11 693
5243.79 639
5244.48 781
5245.16 746
5245.84 784
5246.53 877
5247.21 833
5247.89 767
5248.58 770
5249.26 810
5249.95 685
5250.63 808
5251.31 771
5252.00 687
5252.68 741
5253.36 842
5254.05 913
5254.73 761
5255.42 684
5256.10 693
5256.78 696
5257.47 703
5258.15 705
5258.84 649
5259.52 736
5260.20 741
5260.89 771
5261.57 810
5262.26 785
5262.94 791
5263.63 750
5264.31 752
5265.00 744
5265.68 729
5266.37 774
5267.05 653
5267.73 714
5268.42 751
5269.10 724
5269.79 763
5270.47 790
5271.16 758
5271.84 777
5272.53 738
5273.21 804
5273.90 719
5274.58 645
5275.27 614
5275.95 648
5276.64 687
5277.33 668
5278.01 652
5278.70 652
5279.38 732
5280.07 689
5280.75 691
5281.44 741
5282.12 667
5282.81 698
5283.50 652
5284.18 671
5284.87 649
5285.55 823
5286.24 822
5286.93 748
5287.61 687
5288.30 771
5288.98 716
5289.67 691
5290.36 755
5291.04 673
5291.73 661
5292.42 717
5293.10 801
5293.79 794
5294.47 687
5295.16 772
5295.85 810
5296.53 819
5297.22 756
5297.91 832
5298.59 828
5299.28 751
5299.97 723
5300.65 740
5301.34 783
5302.03 918
5302.72 900
5303.40 816
5304.09 879
5304.78 945
5305.46 899
5306.15 1043
5306.84 939
5307.53 889
5308.21 902
5308.90 946
5309.59 986
5310.28 965
5310.96 953
5311.65 1002
5312.34 996
5313.03 923
5313.71 912
5314.40 923
5315.09 892
5315.78 898
5316.47 984
5317.15 960
5317.84 1047
5318.53 891
5319.22 917
5319.91 942
5320.59 976
5321.28 953
5321.97 922
5322.66 868
5323.35 844
5324.04 828
5324.72 915
5325.41 836
5326.10 767
5326.79 757
5327.48 724
5328.17 668
5328.86 727
5329.54 737
5330.23 780
5330.92 684
5331.61 768
5332.30 737
5332.99 769
5333.68 734
5334.37 756
5335.06 727
5335.75 692
5336.43 726
5337.12 850
5337.81 730
5338.50 772
5339.19 738
5339.88 705
5340.57 818
5341.26 807
5341.95 746
5342.64 661
5343.33 720
5344.02 812
5344.71 816
5345.40 781
5346.09 825
5346.78 814
5347.47 815
5348.16 805
5348.85 827
5349.54 851
5350.23 788
5350.92 719
5351.61 796
5352.30 889
5352.99 836
5353.68 824
5354.37 852
5355.06 729
5355.75 651
5356.44 705
5357.13 671
5357.82 655
5358.51 670
5359.20 749
5359.89 743
5360.58 725
5361.28 628
5361.97 693
5362.66 662
5363.35 630
5364.04 703
5364.73 655
5365.42 645
5366.11 644
5366.80 674
5367.50 709
5368.19 660
5368.88 673
5369.57 658
5370.26 638
5370.95 645
5371.64 639
5372.33 621
5373.03 660
5373.72 678
5374.41 644
5375.10 549
5375.79 674
5376.48 648
5377.18 740
5377.87 768
5378.56 763
5379.25 737
5379.94 656
5380.64 567
5381.33 584
5382.02 619
5382.71 685
5383.41 678
5384.10 670
5384.79 694
5385.48 660
5386.17 686
5386.87 640
5387.56 657
5388.25 657
5388.94 727
5389.64 707
5390.33 677
5391.02 685
5391.72 686
5392.41 735
5393.10 715
5393.79 640
5394.49 676
5395.18 651
5395.87 641
5396.57 680
5397.26 616
5397.95 729
5398.65 706
5399.34 683
5400.03 676
5400.73 689
5401.42 625
5402.11 574
5402.81 706
5403.50 678
5404.19 644
5404.89 606
5405.58 591
5406.27 656
5406.97 711
5407.66 701
5408.36 641
5409.05 709
5409.74 727
5410.44 640
5411.13 634
5411.83 672
5412.52 785
5413.21 782
5413.91 722
5414.60 667
5415.30 608
5415.99 610
5416.69 651
5417.38 660
5418.07 750
5418.77 693
5419.46 726
5420.16 765
5420.85 730
5421.55 680
5422.24 731
5422.94 772
5423.63 710
5424.33 765
5425.02 750
5425.72 774
5426.41 830
5427.11 775
5427.80 736
5428.50 800
5429.19 777
5429.89 724
5430.58 740
5431.28 790
5431.97 732
5432.67 743
5433.36 718
5434.06 847
5434.75 920
5435.45 810
5436.15 835
5436.84 882
5437.54 794
5438.23 877
5438.93 808
5439.62 865
5440.32 870
5441.02 782
5441.71 807
5442.41 830
5443.10 810
5443.80 815
5444.50 860
5445.19 861
5445.89 890
5446.59 876
5447.28 871
5447.98 930
5448.68 985
5449.37 982
5450.07 1033
5450.76 1005
5451.46 894
5452.16 845
5452.85 949
5453.55 949
5454.25 854
5454.94 873
5455.64 829
5456.34 875
5457.04 844
5457.73 889
5458.43 917
5459.13 925
5459.82 889
5460.52 927
5461.22 983
5461.92 919
5462.61 925
5463.31 967
5464.01 955
5464.71 1003
5465.40 970
5466.10 954
5466.80 829
5467.50 1045
5468.19 1046
5468.89 1045
5469.59 1140
5470.29 1112
5470.98 1053
5471.68 1053
5472.38 1074
5473.08 1030
5473.78 1122
5474.47 1263
5475.17 1233
5475.87 1067
5476.57 1256
5477.27 1325
5477.97 1482
5478.66 1646
5479.36 1804
5480.06 1903
5480.76 1992
5481.46 1906
5482.16 1946
5482.85 1772
5483.55 1653
5484.25 1533
5484.95 1500
5485.65 1356
5486.35 1571
5487.05 1449
5487.75 1224
5488.45 1299
5489.14 1376
5489.84 1401
5490.54 1423
5491.24 1466
5491.94 1387
5492.64 1424
5493.34 1353
5494.04 1422
5494.74 1509
5495.44 1489
5496.14 1562
5496.84 1533
5497.54 1797
5498.24 2033
5498.94 2497
5499.63 2876
5500.33 2825
5501.03 2758
5501.73 2670
5502.43 2656
5503.13 2627
5503.83 2474
5504.53 2128
5505.23 1936
5505.93 1654
5506.63 1593
5507.33 1396
5508.03 1278
5508.73 1341
5509.44 1351
5510.14 1292
5510.84 1362
5511.54 1140
5512.24 1111
5512.94 1144
5513.64 1283
5514.34 1126
5515.04 1035
5515.74 1151
5516.44 1053
5517.14 1008
5517.84 1011
5518.54 1038
5519.24 1032
5519.95 960
5520.65 1100
5521.35 1060
5522.05 1020
5522.75 1025
5523.45 946
5524.15 917
5524.85 998
5525.55 971
5526.26 1091
5526.96 936
5527.66 917
5528.36 913
5529.06 834
5529.76 862
5530.47 902
5531.17 806
5531.87 947
5532.57 805
5533.27 810
5533.97 824
5534.68 926
5535.38 847
5536.08 891
5536.78 860
5537.48 854
5538.19 811
5538.89 789
5539.59 850
5540.29 813
5541.00 879
5541.70 805
5542.40 818
5543.10 732
5543.81 797
5544.51 845
5545.21 757
5545.91 780
5546.62 766
5547.32 767
5548.02 786
5548.72 778
5549.43 789
5550.13 714
5550.83 733
5551.54 827
5552.24 776
5552.94 753
5553.64 682
5554.35 740
5555.05 643
5555.75 674
5556.46 673
5557.16 760
5557.86 859
5558.57 740
5559.27 793
5559.97 784
5560.68 775
5561.38 796
5562.09 772
5562.79 744
5563.49 748
5564.20 744
5564.90 861
5565.60 887
5566.31 836
5567.01 824
5567.72 712
5568.42 750
5569.12 830
5569.83 821
5570.53 760
5571.24 832
5571.94 784
5572.65 686
5573.35 794
5574.05 806
5574.76 740
5575.46 821
5576.17 784
5576.87 838
5577.58 861
5578.28 881
5578.99 760
5579.69 673
5580.40 661
5581.10 656
5581.81 749
5582.51 723
5583.22 634
5583.92 698
5584.63 698
5585.33 682
5586.04 673
5586.74 690
5587.45 689
5588.15 631
5588.86 665
5589.56 663
5590.27 725
5590.97 711
5591.68 760
5592.39 691
5593.09 685
5593.80 683
5594.50 674
5595.21 751
5595.91 746
5596.62 774
5597.33 716
5598.03 629
5598.74 713
5599.44 700
5600.15 675
5600.86 708
5601.56 680
5602.27 663
5602.97 664
5603.68 666
5604.39 703
5605.09 661
5605.80 671
5606.51 655
5607.21 584
5607.92 735
5608.63 652
5609.33 653
5610.04 747
5610.75 754
5611.45 703
5612.16 729
5612.87 722
5613.57 717
5614.28 682
5614.99 733
5615.69 678
5616.40 646
5617.11 694
5617.82 714
5618.52 663
5619.23 698
5619.94 694
5620.64 786
5621.35 692
5622.06 593
5622.77 714
5623.47 798
5624.18 661
5624.89 695
5625.60 697
5626.30 661
5627.01 758
5627.72 674
5628.43 699
5629.14 737
5629.84 822
5630.55 788
5631.26 710
5631.97 819
5632.68 790
5633.38 675
5634.09 855
5634.80 966
5635.51 975
5636.22 795
5636.93 837
5637.63 898
5638.34 865
5639.05 770
5639.76 878
5640.47 855
5641.18 874
5641.89 803
5642.59 910
5643.30 848
5644.01 844
5644.72 840
5645.43 706
5646.14 754
5646.85 870
5647.56 720
5648.27 769
5648.98 724
5649.68 795
5650.39 728
5651.10 744
5651.81 760
5652.52 716
5653.23 709
5653.94 700
5654.65 708
5655.36 779
5656.07 777
5656.78 768
5657.49 772
5658.20 766
5658.91 698
5659.62 790
5660.33 773
5661.04 825
5661.75 820
5662.46 822
5663.17 820
5663.88 735
5664.59 725
5665.30 690
5666.01 729
5666.72 741
5667.43 734
5668.14 724
5668.85 769
5669.56 698
5670.27 828
5670.98 877
5671.69 828
5672.40 789
5673.11 777
5673.82 817
5674.53 925
5675.24 796
5675.96 788
5676.67 814
5677.38 771
5678.09 799
5678.80 831
5679.51 737
5680.22 749
5680.93 822
5681.64 707
5682.36 772
5683.07 780
5683.78 702
5684.49 804
5685.20 740
5685.91 680
5686.62 683
5687.34 665
5688.05 745
5688.76 615
5689.47 682
5690.18 647
5690.89 705
5691.61 689
5692.32 690
5693.03 680
5693.74 664
5694.45 630
5695.17 646
5695.88 654
5696.59 745
5697.30 645
5698.01 619
5698.73 649
5699.44 624
5700.15 682
5700.86 745
5701.58 683
5702.29 599
5703.00 636
5703.71 634
5704.43 652
5705.14 648
5705.85 611
5706.56 634
5707.28 634
5707.99 595
5708.70 613
5709.42 599
5710.13 584
5710.84 685
5711.55 624
5712.27 528
5712.98 549
5713.69 527
5714.41 579
5715.12 723
5715.83 645
5716.55 587
5717.26 673
5717.97 692
5718.69 689
5719.40 552
5720.11 522
5720.83 585
5721.54 630
5722.26 598
5722.97 628
5723.68 724
5724.40 720
5725.11 712
5725.82 653
5726.54 621
5727.25 740
5727.97 696
5728.68 689
5729.40 643
5730.11 720
5730.82 692
5731.54 644
5732.25 665
5732.97 617
5733.68 722
5734.40 643
5735.11 651
5735.83 633
5736.54 660
5737.25 613
5737.97 653
5738.68 757
5739.40 697
5740.11 607
5740.83 689
5741.54 648
5742.26 603
5742.97 563
5743.69 596
5744.40 565
5745.12 675
5745.83 673
5746.55 717
5747.26 773
5747.98 673
5748.70 655
5749.41 670
5750.13 776
5750.84 758
5751.56 692
5752.27 711
5752.99 749
5753.70 598
5754.42 657
5755.14 684
5755.85 683
5756.57 746
5757.28 731
5758.00 727
5758.72 763
5759.43 727
5760.15 767
5760.86 778
5761.58 682
5762.30 659
5763.01 746
5763.73 853
5764.44 804
5765.16 737
5765.88 745
5766.59 882
5767.31 875
5768.03 1015
5768.74 1069
5769.46 1176
5770.18 1276
5770.89 1178
5771.61 1236
5772.33 1285
5773.04 1284
5773.76 1269
5774.48 1176
5775.20 989
5775.91 885
5776.63 912
5777.35 806
5778.06 712
5778.78 797
5779.50 789
5780.22 894
5780.93 848
5781.65 831
5782.37 931
5783.09 861
5783.80 814
5784.52 847
5785.24 799
5785.96 825
5786.67 1007
5787.39 847
5788.11 765
5788.83 728
5789.55 754
5790.26 822
5790.98 728
5791.70 766
5792.42 745
5793.14 734
5793.85 723
5794.57 803
5795.29 776
5796.01 732
5796.73 798
5797.45 772
5798.16 812
5798.88 768
5799.60 815
5800.32 817
5801.04 810
5801.76 850
5802.48 795
5803.19 856
5803.91 798
5804.63 845
5805.35 773
5806.07 768
5806.79 775
5807.51 707
5808.23 656
5808.95 615
5809.67 778
5810.38 769
5811.10 706
5811.82 703
5812.54 730
5813.26 682
5813.98 694
5814.70 662
5815.42 719
5816.14 649
5816.86 673
5817.58 678
5818.30 743
5819.02 719
5819.74 710
5820.46 743
5821.18 736
5821.90 693
5822.62 716
5823.34 694
5824.06 704
5824.78 719
5825.50 639
5826.22 688
5826.94 756
5827.66 689
5828.38 607
5829.10 610
5829.82 705
5830.54 651
5831.26 726
5831.98 674
5832.70 606
5833.42 682
5834.14 750
5834.86 823
5835.59 713
5836.31 673
5837.03 757
5837.75 695
5838.47 662
5839.19 719
5839.91 751
5840.63 680
5841.35 760
5842.07 672
5842.80 722
5843.52 657
5844.24 732
5844.96 729
5845.68 721
5846.40 708
5847.12 749
5847.85 740
5848.57 689
5849.29 716
5850.01 664
5850.73 666
5851.45 648
5852.18 688
5852.90 758
5853.62 761
5854.34 786
5855.06 788
5855.79 804
5856.51 713
5857.23 707
5857.95 757
5858.67 719
5859.40 712
5860.12 716
5860.84 730
5861.56 694
5862.29 611
5863.01 670
5863.73 796
5864.45 782
5865.18 735
5865.90 706
5866.62 634
5867.34 697
5868.07 703
5868.79 733
5869.51 698
5870.24 730
5870.96 834
5871.68 798
5872.40 794
5873.13 618
5873.85 742
5874.57 757
5875.30 707
5876.02 720
5876.74 782
5877.47 739
5878.19 811
5878.91 793
5879.64 840
5880.36 864
5881.08 819
5881.81 880
5882.53 840
5883.26 842
5883.98 845
5884.70 754
5885.43 804
5886.15 913
5886.88 849
5887.60 790
5888.32 799
5889.05 886
5889.77 757
5890.50 762
5891.22 774
5891.94 788
5892.67 850
5893.39 773
5894.12 864
5894.84 718
5895.57 717
5896.29 861
5897.01 806
5897.74 839
5898.46 774
5899.19 727
5899.91 722
5900.64 790
5901.36 872
5902.09 877
5902.81 891
5903.54 878
5904.26 940
5904.99 837
5905.71 846
5906.44 811
5907.16 817
5907.89 960
5908.61 932
5909.34 819
5910.06 849
5910.79 856
5911.52 856
5912.24 931
5912.97 935
5913.69 967
5914.42 932
5915.14 877
5915.87 926
5916.60 940
5917.32 996
5918.05 877
5918.77 890
5919.50 938
5920.22 924
5920.95 911
5921.68 1038
5922.40 1020
5923.13 943
5923.86 1029
5924.58 999
5925.31 1036
5926.03 1057
5926.76 1163
5927.49 1061
5928.21 1102
5928.94 1135
5929.67 1090
5930.39 1150
5931.12 1141
5931.85 1184
5932.57 1196
5933.30 1279
5934.03 1184
5934.75 1222
5935.48 1236
5936.21 1309
5936.94 1321
5937.66 1299
5938.39 1344
5939.12 1355
5939.84 1298
5940.57 1332
5941.30 1449
5942.03 1358
5942.75 1414
5943.48 1483
5944.21 1516
5944.94 1514
5945.66 1652
5946.39 1647
5947.12 1712
5947.85 1547
5948.57 1630
5949.30 1838
5950.03 1848
5950.76 1964
5951.48 2220
5952.21 2407
5952.94 2447
5953.67 2433
5954.40 2375
5955.13 2338
5955.85 2273
5956.58 2226
5957.31 2340
5958.04 2208
5958.77 2144
5959.49 2203
5960.22 2130
5960.95 2026
5961.68 2200
5962.41 2258
5963.14 2260
5963.87 2480
5964.60 2685
5965.32 2809
5966.05 3006
5966.78 3046
5967.51 3205
5968.24 3275
5968.97 3100
5969.70 3062
5970.43 3072
5971.16 2858
5971.88 2643
5972.61 2551
5973.34 2434
5974.07 2394
5974.80 2657
5975.53 2395
5976.26 2286
5976.99 2556
5977.72 2482
5978.45 2624
5979.18 2508
5979.91 2529
5980.64 2689
5981.37 2653
5982.10 2801
5982.83 2828
5983.56 2820
5984.29 2935
5985.02 2883
5985.75 2775
5986.48 2767
5987.21 2706
5987.94 2551
5988.67 2531
5989.40 2649
5990.13 2779
5990.86 2800
5991.59 2907
5992.32 3031
5993.05 2947
5993.78 2880
5994.51 2967
5995.24 2873
5995.97 2940
5996.70 2825
5997.43 2926
5998.16 3071
5998.90 3179
5999.63 3177
6000.36 3088
6001.09 3091
6001.82 2922
6002.55 2992
6003.28 2896
6004.01 2713
6004.74 2795
6005.47 3005
6006.21 2936
6006.94 3108
6007.67 3409
6008.40 3830
6009.13 4195
6009.86 4543
6010.59 5308
6011.33 5760
6012.06 6222
6012.79 6772
6013.52 7075
6014.25 7376
6014.98 7264
6015.72 6815
6016.45 6578
6017.18 6084
6017.91 5378
6018.64 4876
6019.38 4247
6020.11 3682
6020.84 3182
6021.57 3075
6022.30 2757
6023.04 2558
6023.77 2429
6024.50 2402
6025.23 2406
6025.97 2514
6026.70 2549
6027.43 2476
6028.16 2452
6028.90 2553
6029.63 2535
6030.36 2453
6031.10 2686
6031.83 2505
6032.56 2393
6033.29 2249
6034.03 2180
6034.76 2235
6035.49 2095
6036.23 2030
6036.96 2138
6037.69 2054
6038.43 2152
6039.16 2141
6039.89 2128
6040.63 2244
6041.36 2275
6042.09 2365
6042.83 2262
6043.56 2318
6044.29 2439
6045.03 2500
6045.76 2475
6046.49 2558
6047.23 2469
6047.96 2421
6048.70 2523
6049.43 2668
6050.16 2663
6050.90 2852
6051.63 3059
6052.37 2928
6053.10 2858
6053.83 3009
6054.57 3012
6055.30 2886
6056.04 2766
6056.77 2568
6057.50 2431
6058.24 2261
6058.97 2297
6059.71 2297
6060.44 2223
6061.18 2225
6061.91 2115
6062.65 2137
6063.38 2228
6064.12 2112
6064.85 1917
6065.59 2004
6066.32 2017
6067.06 1960
6067.79 2038
6068.53 2078
6069.26 1994
6070.00 2050
6070.73 1812
6071.47 1825
6072.20 1815
6072.94 1911
6073.67 1675
6074.41 1784
6075.14 1744
6075.88 1799
6076.61 1657
6077.35 1701
6078.09 1686
6078.82 1565
6079.56 1647
6080.29 1638
6081.03 1727
6081.76 1669
6082.50 1508
6083.24 1483
6083.97 1601
6084.71 1612
6085.44 1595
6086.18 1668
6086.92 1589
6087.65 1564
6088.39 1593
6089.13 1642
6089.86 1731
6090.60 1743
6091.33 1580
6092.07 1645
6092.81 1633
6093.54 1718
6094.28 1634
6095.02 1650
6095.75 1641
6096.49 1603
6097.23 1518
6097.96 1526
6098.70 1620
6099.44 1633
6100.18 1590
6100.91 1438
6101.65 1536
6102.39 1505
6103.12 1569
6103.86 1434
6104.60 1419
6105.34 1484
6106.07 1520
6106.81 1555
6107.55 1566
6108.28 1533
6109.02 1548
6109.76 1531
6110.50 1511
6111.24 1595
6111.97 1583
6112.71 1574
6113.45 1626
6114.19 1610
6114.92 1637
6115.66 1429
6116.40 1559
6117.14 1628
6117.88 1732
6118.61 1682
6119.35 1752
6120.09 1674
6120.83 1598
6121.57 1734
6122.31 1816
6123.04 1717
6123.78 1631
6124.52 1816
6125.26 1752
6126.00 1761
6126.74 1891
6127.47 1702
6128.21 1889
6128.95 1882
6129.69 1837
6130.43 1714
6131.17 1666
6131.91 1779
6132.65 1817
6133.39 1837
6134.12 1921
6134.86 1946
6135.60 1963
6136.34 2042
6137.08 2097
6137.82 2034
6138.56 2143
6139.30 2258
6140.04 2356
6140.78 2082
6141.52 2115
6142.26 2281
6143.00 2021
6143.74 2192
6144.48 2186
6145.21 2209
6145.95 2105
6146.69 2141
6147.43 1963
6148.17 2021
6148.91 1968
6149.65 2192
6150.39 2070
6151.13 2148
6151.87 2110
6152.61 2150
6153.35 2226
6154.09 2141
6154.83 2046
6155.58 2263
6156.32 2387
6157.06 2218
6157.80 2405
6158.54 2451
6159.28 2321
6160.02 2304
6160.76 2359
6161.50 2464
6162.24 2512
6162.98 2577
6163.72 2774
6164.46 2880
6165.20 2894
6165.94 2911
6166.69 3125
6167.43 2969
6168.17 3088
6168.91 3161
6169.65 3188
6170.39 3151
6171.13 3214
6171.87 3134
6172.61 3138
6173.36 3178
6174.10 2830
6174.84 2878
6175.58 2927
6176.32 2994
6177.06 3334
6177.81 3363
6178.55 3505
6179.29 4012
6180.03 4254
6180.77 5011
6181.51 5676
6182.26 6245
6183.00 6690
6183.74 7174
6184.48 7377
6185.22 7294
6185.97 7128
6186.71 6262
6187.45 6055
6188.19 5302
6188.94 4671
6189.68 4201
6190.42 3924
6191.16 3759
6191.91 3555
6192.65 3327
6193.39 3220
6194.13 3176
6194.88 3270
6195.62 3451
6196.36 3330
6197.10 3313
6197.85 3305
6198.59 3448
6199.33 3250
6200.08 3398
6200.82 3421
6201.56 3287
6202.31 3365
6203.05 3336
6203.79 3511
6204.53 4015
6205.28 4536
6206.02 5539
6206.76 6294
6207.51 7138
6208.25 7937
6209.00 8473
6209.74 9254
6210.48 9744
6211.23 9545
6211.97 8837
6212.71 8381
6213.46 7493
6214.20 6444
6214.94 5519
6215.69 4666
6216.43 4144
6217.18 3666
6217.92 3195
6218.67 3060
6219.41 2826
6220.15 2757
6220.90 2576
6221.64 2607
6222.39 2678
6223.13 2778
6223.88 2782
6224.62 2776
6225.36 2719
6226.11 2738
6226.85 2554
6227.60 2548
6228.34 2526
6229.09 2348
6229.83 2181
6230.58 2116
6231.32 2145
6232.07 1946
6232.81 1903
6233.56 2012
6234.30 2009
6235.05 1982
6235.79 2039
6236.54 2027
6237.28 1935
6238.03 2083
6238.77 2240
6239.52 2465
6240.26 2371
6241.01 2444
6241.75 2437
6242.50 2464
6243.25 2272
6243.99 2249
6244.74 2188
6245.48 2234
6246.23 2222
6246.97 2287
6247.72 2245
6248.47 2220
6249.21 2221
6249.96 2294
6250.70 2251
6251.45 2058
6252.20 1955
6252.94 1945
6253.69 1977
6254.43 2012
6255.18 1855
6255.93 1936
6256.67 1922
6257.42 1935
6258.17 1814
6258.91 2013
6259.66 2045
6260.41 1881
6261.15 1890
6261.90 1704
6262.65 1740
6263.39 1758
6264.14 1666
6264.89 1772
6265.63 1732
6266.38 1786
6267.13 1637
6267.87 1650
6268.62 1613
6269.37 1646
6270.12 1577
6270.86 1519
6271.61 1561
6272.36 1697
6273.11 1571
6273.85 1688
6274.60 1660
6275.35 1517
6276.10 1576
6276.84 1729
6277.59 1664
6278.34 1685
6279.09 1644
6279.83 1579
6280.58 1609
6281.33 1607
6282.08 1548
6282.83 1602
6283.57 1520
6284.32 1500
6285.07 1493
6285.82 1480
6286.57 1412
6287.31 1443
6288.06 1356
6288.81 1278
6289.56 1337
6290.31 1423
6291.06 1416
6291.80 1415
6292.55 1469
6293.30 1512
6294.05 1379
6294.80 1332
6295.55 1502
6296.30 1320
6297.04 1381
6297.79 1355
6298.54 1380
6299.29 1426
6300.04 1422
6300.79 1364
6301.54 1323
6302.29 1194
6303.04 1215
6303.79 1318
6304.53 1174
6305.28 1175
6306.03 1167
6306.78 1166
6307.53 1190
6308.28 1249
6309.03 1229
6309.78 1230
6310.53 1273
6311.28 1326
6312.03 1347
6312.78 1391
6313.53 1342
6314.28 1345
6315.03 1513
6315.78 1580
6316.53 1640
6317.28 1490
6318.03 1446
6318.78 1508
6319.53 1340
6320.28 1389
6321.03 1227
6321.78 1234
6322.53 1339
6323.28 1109
6324.03 1127
6324.78 1195
6325.53 1179
6326.28 1134
6327.03 1147
6327.78 1257
6328.53 1280
6329.28 1291
6330.04 1312
6330.79 1174
6331.54 1073
6332.29 1148
6333.04 1116
6333.79 1099
6334.54 1136
6335.29 1105
6336.04 1142
6336.79 1098
6337.55 1115
6338.30 1114
6339.05 1148
6339.80 1057
6340.55 1094
6341.30 1138
6342.05 1055
6342.81 1038
6343.56 1032
6344.31 1126
6345.06 1093
6345.81 1022
6346.56 1049
6347.32 1107
6348.07 1189
6348.82 1241
6349.57 1192
6350.32 1160
6351.07 1179
6351.83 1209
6352.58 1217
6353.33 1337
6354.08 1229
6354.84 1404
6355.59 1344
6356.34 1292
6357.09 1312
6357.84 1231
6358.60 1129
6359.35 1234
6360.10 1242
6360.85 1251
6361.61 1175
6362.36 1131
6363.11 1136
6363.87 1210
6364.62 1159
6365.37 1189
6366.12 1174
6366.88 1127
6367.63 1139
6368.38 1088
6369.14 1068
6369.89 1038
6370.64 1066
6371.40 1207
6372.15 1110
6372.90 1161
6373.66 1180
6374.41 1097
6375.16 1108
6375.92 1169
6376.67 1112
6377.42 1160
6378.18 1167
6378.93 1140
6379.68 1102
6380.44 1072
6381.19 1092
6381.95 1147
6382.70 1144
6383.45 1141
6384.21 1110
6384.96 1067
6385.71 1155
6386.47 1047
6387.22 1050
6387.98 1132
6388.73 1087
6389.49 1104
6390.24 1080
6390.99 990
6391.75 965
6392.50 1021
6393.26 1047
6394.01 1118
6394.77 993
6395.52 1071
6396.28 1068
6397.03 1142
6397.79 1051
6398.54 1115
6399.30 1024
6400.05 1142
6400.81 1210
6401.56 1087
6402.32 1091
6403.07 1095
6403.83 980
6404.58 1065
6405.34 1029
6406.09 1087
6406.85 1121
6407.60 1070
6408.36 1137
6409.11 1131
6409.87 1125
6410.62 1198
6411.38 1115
6412.13 1197
6412.89 1203
6413.65 1115
6414.40 1063
6415.16 1146
6415.91 1129
6416.67 1141
6417.43 1219
6418.18 1151
6418.94 1135
6419.69 1198
6420.45 1187
6421.21 1101
6421.96 1079
6422.72 995
6423.47 1101
6424.23 1171
6424.99 1210
6425.74 1119
6426.50 1006
6427.26 1133
6428.01 1050
6428.77 1184
6429.53 1207
6430.28 1142
6431.04 1091
6431.80 1135
6432.55 1227
6433.31 1187
6434.07 1160
6434.82 1131
6435.58 1168
6436.34 1168
6437.10 1171
6437.85 1103
6438.61 1153
6439.37 1209
6440.12 1215
6440.88 1157
6441.64 1200
6442.40 1247
6443.15 1258
6443.91 1198
6444.67 1238
6445.43 1073
6446.18 1195
6446.94 1371
6447.70 1405
6448.46 1364
6449.21 1340
6449.97 1448
6450.73 1429
6451.49 1298
6452.25 1385
6453.00 1479
6453.76 1392
6454.52 1310
6455.28 1381
6456.04 1411
6456.80 1411
6457.55 1383
6458.31 1424
6459.07 1319
6459.83 1364
6460.59 1466
6461.35 1477
6462.10 1440
6462.86 1512
6463.62 1431
6464.38 1574
6465.14 1678
6465.90 1656
6466.66 1654
6467.42 1626
6468.17 1682
6468.93 1554
6469.69 1661
6470.45 1696
6471.21 1657
6471.97 1641
6472.73 1767
6473.49 1748
6474.25 1773
6475.01 1863
6475.77 1856
6476.53 1767
6477.28 1770
6478.04 1881
6478.80 1967
6479.56 2077
6480.32 1966
6481.08 1954
6481.84 2018
6482.60 2202
6483.36 1952
6484.12 1950
6484.88 2093
6485.64 2139
6486.40 2157
6487.16 1995
6487.92 2036
6488.68 2151
6489.44 2259
6490.20 2357
6490.96 2467
6491.72 2509
6492.48 2510
6493.24 2614
6494.00 2715
6494.76 2781
6495.53 2499
6496.29 2675
6497.05 2799
6497.81 2647
6498.57 2630
6499.33 2743
6500.09 2707
6500.85 2597
6501.61 2694
6502.37 2802
6503.13 3062
6503.89 3439
6504.65 3787
6505.42 4459
6506.18 5484
6506.94 6321
6507.70 7433
6508.46 8236
6509.22 8843
6509.98 9313
6510.74 9028
6511.51 8233
6512.27 7938
6513.03 7260
6513.79 6275
6514.55 5260
6515.31 4500
6516.08 4104
6516.84 3682
6517.60 3388
6518.36 3234
6519.12 3334
6519.89 3118
6520.65 3194
6521.41 3176
6522.17 3201
6522.93 3361
6523.70 3526
6524.46 3572
6525.22 3577
6525.98 3656
6526.74 3817
6527.51 3711
6528.27 3887
6529.03 3869
6529.79 3985
6530.56 4011
6531.32 3968
6532.08 4125
6532.85 4706
6533.61 5299
6534.37 5623
6535.13 6591
6535.90 7447
6536.66 7908
6537.42 8339
6538.19 8467
6538.95 8271
6539.71 7585
6540.47 6731
6541.24 6010
6542.00 5254
6542.76 4649
6543.53 4048
6544.29 3745
6545.05 3504
6545.82 3262
6546.58 3191
6547.35 3122
6548.11 3014
6548.87 3086
6549.64 3140
6550.40 3005
6551.16 3114
6551.93 3165
6552.69 3291
6553.46 3492
6554.22 3531
6554.98 3712
6555.75 3750
6556.51 3659
6557.28 3559
6558.04 3441
6558.80 3347
6559.57 3418
6560.33 3179
6561.10 2910
6561.86 2970
6562.63 2761
6563.39 2623
6564.15 2666
6564.92 2647
6565.68 2920
6566.45 2742
6567.21 2711
6567.98 2706
6568.74 2699
6569.51 2687
6570.27 2781
6571.04 2833
6571.80 2925
6572.57 2872
6573.33 2917
6574.10 2926
6574.86 2951
6575.63 2984
6576.39 2936
6577.16 2907
6577.92 3052
6578.69 2927
6579.45 2986
6580.22 2843
6580.99 2843
6581.75 2959
6582.52 2912
6583.28 2942
6584.05 2760
6584.81 2827
6585.58 2881
6586.35 2894
6587.11 2932
6587.88 2882
6588.64 2779
6589.41 2956
6590.18 2965
6590.94 2930
6591.71 3186
6592.47 3259
6593.24 3432
6594.01 3622
6594.77 3664
6595.54 3824
6596.31 3547
6597.07 3758
6597.84 3640
6598.61 3457
6599.37 3298
6600.14 3174
6600.91 2876
6601.67 2675
6602.44 2587
6603.21 2600
6603.97 2472
6604.74 2533
6605.51 2331
6606.27 2373
6607.04 2472
6607.81 2434
6608.57 2485
6609.34 2497
6610.11 2437
6610.88 2373
6611.64 2189
6612.41 2321
6613.18 2322
6613.95 2353
6614.71 2207
6615.48 2170
6616.25 2208
6617.02 2381
6617.78 2376
6618.55 2321
6619.32 2329
6620.09 2406
6620.85 2553
6621.62 2626
6622.39 2610
6623.16 2746
6623.93 2738
6624.69 2745
6625.46 2707
6626.23 2570
6627.00 2543
6627.77 2329
6628.54 2455
6629.30 2283
6630.07 2228
6630.84 2228
6631.61 2268
6632.38 2312
6633.15 2490
6633.91 2636
6634.68 2669
6635.45 2739
6636.22 2620
6636.99 2685
6637.76 2764
6638.53 2684
6639.30 2770
6640.06 2751
6640.83 2814
6641.60 2727
6642.37 2816
6643.14 2815
6643.91 2806
6644.68 2546
6645.45 2447
6646.22 2395
6646.99 2215
6647.76 2015
6648.53 2048
6649.30 1996
6650.07 2129
6650.83 1994
6651.60 1974
6652.37 1991
6653.14 2025
6653.91 1868
6654.68 1961
6655.45 1999
6656.22 2028
6656.99 1951
6657.76 1922
6658.53 1778
6659.30 1830
6660.07 1893
6660.84 1942
6661.61 2029
6662.38 1847
6663.15 1780
6663.92 1812
6664.70 1854
6665.47 1897
6666.24 1777
6667.01 1925
6667.78 1873
6668.55 1870
6669.32 1971
6670.09 2034
6670.86 1949
6671.63 1949
6672.40 1974
6673.17 2037
6673.94 2069
6674.71 2062
6675.49 1858
6676.26 1969
6677.03 2029
6677.80 1985
6678.57 1954
6679.34 1979
6680.11 2057
6680.88 2027
6681.65 2030
6682.43 2055
6683.20 2168
6683.97 2298
6684.74 2371
6685.51 2489
6686.28 2513
6687.06 2464
6687.83 2343
6688.60 2245
6689.37 2086
6690.14 1908
6690.91 1805
6691.69 1782
6692.46 1741
6693.23 1786
6694.00 1812
6694.77 1767
6695.55 1732
6696.32 1754
6697.09 1718
6697.86 1650
6698.64 1591
6699.41 1648
6700.18 1715
6700.95 1730
6701.73 1669
6702.50 1611
6703.27 1551
6704.04 1517
6704.82 1662
6705.59 1663
6706.36 1431
6707.13 1602
6707.91 1578
6708.68 1539
6709.45 1554
6710.23 1601
6711.00 1606
6711.77 1637
6712.55 1490
6713.32 1568
6714.09 1521
6714.87 1455
6715.64 1341
6716.41 1473
6717.19 1481
6717.96 1424
6718.73 1398
6719.51 1402
6720.28 1267
6721.05 1351
6721.83 1306
6722.60 1372
6723.37 1387
6724.15 1506
6724.92 1438
6725.70 1451
6726.47 1390
6727.24 1406
6728.02 1424
6728.79 1445
6729.57 1454
6730.34 1423
6731.11 1339
6731.89 1391
6732.66 1379
6733.44 1310
6734.21 1395
6734.99 1524
6735.76 1361
6736.54 1475
6737.31 1546
6738.08 1515
6738.86 1616
6739.63 1572
6740.41 1588
6741.18 1533
6741.96 1544
6742.73 1454
6743.51 1544
6744.28 1606
6745.06 1632
6745.83 1541
6746.61 1569
6747.38 1615
6748.16 1568
6748.93 1567
6749.71 1807
6750.48 1873
6751.26 1842
6752.04 2103
6752.81 2032
6753.59 2037
6754.36 2070
6755.14 1958
6755.91 2032
6756.69 1866
6757.46 1809
6758.24 1753
6759.02 1780
6759.79 1695
6760.57 1789
6761.34 1871
6762.12 1648
6762.90 1660
6763.67 1705
6764.45 1663
6765.22 1679
6766.00 1556
6766.78 1566
6767.55 1653
6768.33 1637
6769.11 1471
6769.88 1465
6770.66 1625
6771.44 1615
6772.21 1520
6772.99 1434
6773.77 1404
6774.54 1481
6775.32 1361
6776.10 1291
6776.87 1260
6777.65 1413
6778.43 1352
6779.20 1498
6779.98 1412
6780.76 1349
6781.53 1392
6782.31 1313
6783.09 1235
6783.87 1268
6784.64 1415
6785.42 1447
6786.20 1341
6786.98 1268
6787.75 1341
6788.53 1392
6789.31 1382
6790.09 1387
6790.86 1329
6791.64 1286
6792.42 1306
6793.20 1302
6793.97 1223
6794.75 1305
6795.53 1288
6796.31 1286
6797.09 1342
6797.86 1207
6798.64 1237
6799.42 1247
6800.20 1250
6800.98 1322
6801.76 1339
6802.53 1339
6803.31 1269
6804.09 1260
6804.87 1391
6805.65 1485
6806.43 1434
6807.20 1493
6807.98 1443
6808.76 1395
6809.54 1468
6810.32 1467
6811.10 1342
6811.88 1507
6812.66 1295
6813.44 1218
6814.21 1376
6814.99 1309
6815.77 1298
6816.55 1326
6817.33 1340
6818.11 1336
6818.89 1325
6819.67 1352
6820.45 1275
6821.23 1315
6822.01 1396
6822.79 1497
6823.57 1491
6824.35 1421
6825.12 1307
6825.90 1275
6826.68 1360
6827.46 1368
6828.24 1204
6829.02 1316
6829.80 1392
6830.58 1279
6831.36 1343
6832.14 1350
6832.92 1409
6833.70 1389
6834.48 1438
6835.26 1575
6836.04 1457
6836.82 1586
6837.60 1672
6838.39 1753
6839.17 1854
6839.95 1954
6840.73 1850
6841.51 1824
6842.29 1972
6843.07 1846
6843.85 1735
6844.63 1661
6845.41 1656
6846.19 1529
6846.97 1451
6847.75 1494
6848.53 1615
6849.32 1765
6850.10 1866
6850.88 1847
6851.66 1994
6852.44 2056
6853.22 2085
6854.00 1999
6854.78 2007
6855.56 1865
6856.35 1766
6857.13 1715
6857.91 1705
6858.69 1595
6859.47 1496
6860.25 1383
6861.04 1493
6861.82 1363
6862.60 1365
6863.38 1467
6864.16 1417
6864.94 1465
6865.73 1575
6866.51 1564
6867.29 1613
6868.07 1509
6868.85 1616
6869.64 1644
6870.42 1669
6871.20 1713
6871.98 1596
6872.77 1591
6873.55 1583
6874.33 1673
6875.11 1560
6875.90 1674
6876.68 1673
6877.46 1765
6878.24 1654
6879.03 1831
6879.81 1759
6880.59 1814
6881.37 1961
6882.16 2067
6882.94 1982
6883.72 2051
6884.51 2063
6885.29 2294
6886.07 2495
6886.86 2898
6887.64 3140
6888.42 3174
6889.21 3272
6889.99 3493
6890.77 3268
6891.56 3200
6892.34 2938
6893.12 2697
6893.91 2567
6894.69 2366
6895.47 2123
6896.26 2028
6897.04 2001
6897.82 2038
6898.61 1864
6899.39 1919
6900.18 1920
6900.96 1903
6901.74 1874
6902.53 1876
6903.31 1904
6904.10 1906
6904.88 1833
6905.66 1967
6906.45 1961
6907.23 1954
6908.02 1882
6908.80 1813
6909.59 1818
6910.37 1818
6911.16 1796
6911.94 1739
6912.72 1731
6913.51 1763
6914.29 1871
6915.08 1744
6915.86 1666
6916.65 1693
6917.43 1768
6918.22 1659
6919.00 1650
6919.79 1694
6920.57 1731
6921.36 1684
6922.14 1709
6922.93 1676
6923.71 1793
6924.50 1820
6925.28 1934
6926.07 1881
6926.86 1854
6927.64 1776
6928.43 1934
6929.21 2024
6930.00 1977
6930.78 2140
6931.57 2001
6932.35 1848
6933.14 1963
6933.93 1915
6934.71 1943
6935.50 1832
6936.28 1954
6937.07 2051
6937.86 1883
6938.64 2015
6939.43 2050
6940.21 2228
6941.00 2404
6941.79 2568
6942.57 2769
6943.36 2702
6944.15 2879
6944.93 3150
6945.72 3348
6946.51 3222
6947.29 3137
6948.08 2997
6948.86 3169
6949.65 3217
6950.44 2990
6951.23 2895
6952.01 2755
6952.80 2747
6953.59 2724
6954.37 2682
6955.16 2633
6955.95 2647
6956.73 2610
6957.52 2538
6958.31 2488
6959.10 2523
6959.88 2614
6960.67 2606
6961.46 2552
6962.25 2569
6963.03 2604
6963.82 2884
6964.61 2706
6965.40 2721
6966.18 2915
6966.97 2977
6967.76 3075
6968.55 3566
6969.33 3678
6970.12 3798
6970.91 3903
6971.70 3793
6972.49 3744
6973.27 3819
6974.06 3655
6974.85 3744
6975.64 3781
6976.43 3593
6977.21 3610
6978.00 3744
6978.79 3911
6979.58 4018
6980.37 4335
6981.16 4932
6981.95 5835
6982.73 7249
6983.52 8888
6984.31 10571
6985.10 12893
6985.89 14306
6986.68 15090
6987.47 15426
6988.26 15084
6989.04 13629
6989.83 11938
6990.62 10233
6991.41 8751
6992.20 7377
6992.99 5944
6993.78 4946
6994.57 4113
6995.36 3546
6996.15 3109
6996.94 2958
6997.73 2730
6998.51 2754
6999.30 2843
7000.09 2736
7000.88 2780
7001.67 2730
7002.46 2629
7003.25 2604
7004.04 2503
7004.83 2622
7005.62 2297
7006.41 2062
7007.20 2005
7007.99 2120
7008.78 1843
7009.57 1725
7010.36 1867
7011.15 1962
7011.94 2029
7012.73 1930
7013.52 1946
7014.31 2208
7015.10 2335
7015.89 2295
7016.69 2214
7017.48 2130
7018.27 2176
7019.06 2076
7019.85 2178
7020.64 2126
7021.43 2292
7022.22 2388
7023.01 2472
7023.80 2455
7024.59 2507
7025.38 2483
7026.17 2572
7026.97 2522
7027.76 2475
7028.55 2408
7029.34 2317
7030.13 2277
7030.92 2145
7031.71 2126
7032.50 2171
7033.30 2123
7034.09 1970
7034.88 1980
7035.67 2114
7036.46 2043
7037.25 2023
7038.05 2040
7038.84 2020
7039.63 2078
7040.42 2156
7041.21 2249
7042.01 2223
7042.80 2178
7043.59 2337
7044.38 2263
7045.17 2376
7045.97 2277
7046.76 2324
7047.55 2359
7048.34 2467
7049.13 2601
7049.93 2751
7050.72 2731
7051.51 2816
7052.30 2717
7053.10 2667
7053.89 2501
7054.68 2325
7055.47 2353
7056.27 2279
7057.06 2140
7057.85 2147
7058.65 2082
7059.44 2140
7060.23 2169
7061.02 2001
7061.82 1933
7062.61 1969
7063.40 2014
7064.20 2073
7064.99 1969
7065.78 1888
7066.58 1873
7067.37 1785
7068.16 1796
7068.96 1657
7069.75 1626
7070.54 1669
7071.34 1698
7072.13 1672
7072.93 1570
7073.72 1443
7074.51 1457
7075.31 1381
7076.10 1411
7076.89 1515
7077.69 1368
7078.48 1371
7079.28 1437
7080.07 1510
7080.86 1429
7081.66 1427
7082.45 1458
7083.25 1373
7084.04 1417
7084.84 1375
7085.63 1458
7086.42 1464
7087.22 1472
7088.01 1490
7088.81 1420
7089.60 1449
7090.40 1412
7091.19 1322
7091.99 1358
7092.78 1303
7093.58 1308
7094.37 1312
7095.17 1145
7095.96 1229
7096.76 1199
7097.55 1222
7098.35 1207
7099.14 1171
7099.94 1201
7100.73 1231
7101.53 1180
7102.32 1036
7103.12 1151
7103.91 1162
7104.71 1102
7105.50 1089
7106.30 1072
7107.10 1162
7107.89 1091
7108.69 1068
7109.48 1209
7110.28 1203
7111.07 1107
7111.87 1167
7112.67 1032
7113.46 1038
7114.26 1001
7115.05 1069
7115.85 1053
7116.65 1033
7117.44 1036
7118.24 1158
7119.03 1091
7119.83 1003
7120.63 956
7121.42 1039
7122.22 1076
7123.02 1152
7123.81 1143
7124.61 1062
7125.41 1063
7126.20 1084
7127.00 1069
7127.80 1143
7128.59 1189
7129.39 1115
7130.19 1184
7130.98 1166
7131.78 1124
7132.58 1175
7133.37 1132
7134.17 1044
7134.97 1203
7135.77 1073
7136.56 1009
7137.36 973
7138.16 910
7138.96 956
7139.75 919
7140.55 940
7141.35 905
7142.15 948
7142.94 985
7143.74 928
7144.54 897
7145.34 886
7146.13 870
7146.93 811
7147.73 883
7148.53 869
7149.33 780
7150.12 897
7150.92 879
7151.72 851
7152.52 827
7153.32 749
7154.11 809
7154.91 862
7155.71 808
7156.51 831
7157.31 820
7158.11 918
7158.90 906
7159.70 980
7160.50 895
7161.30 880
7162.10 754
7162.90 827
7163.70 920
7164.50 848
7165.29 886
7166.09 880
7166.89 821
7167.69 878
7168.49 879
7169.29 794
7170.09 773
7170.89 825
7171.69 797
7172.49 753
7173.29 733
7174.08 761
7174.88 805
7175.68 754
7176.48 791
7177.28 739
7178.08 722
7178.88 733
7179.68 839
7180.48 845
7181.28 832
7182.08 900
7182.88 804
7183.68 757
7184.48 730
7185.28 738
7186.08 854
7186.88 883
7187.68 907
7188.48 879
7189.28 859
7190.08 761
7190.88 751
7191.68 737
7192.48 829
7193.28 739
7194.08 748
7194.88 773
7195.68 801
7196.48 729
7197.28 692
7198.09 738
7198.89 719
7199.69 735
7200.49 745
7201.29 801
7202.09 789
7202.89 699
7203.69 652
7204.49 661
7205.29 646
7206.09 710
7206.90 728
7207.70 692
7208.50 723
7209.30 721
7210.10 750
7210.90 785
7211.70 809
7212.51 754
7213.31 679
7214.11 769
7214.91 760
7215.71 796
7216.51 750
7217.32 749
7218.12 749
7218.92 822
7219.72 793
7220.52 787
7221.32 830
7222.13 825
7222.93 784
7223.73 657
7224.53 750
7225.34 873
7226.14 754
7226.94 630
7227.74 679
7228.54 766
7229.35 752
7230.15 787
7230.95 736
7231.75 672
7232.56 770
7233.36 878
7234.16 839
7234.96 847
7235.77 809
7236.57 871
7237.37 865
7238.18 726
7238.98 762
7239.78 853
7240.59 817
7241.39 743
7242.19 822
7242.99 812
7243.80 763
7244.60 665
7245.40 710
7246.21 711
7247.01 841
7247.81 775
7248.62 795
7249.42 775
7250.23 750
7251.03 772
7251.83 783
7252.64 783
7253.44 858
7254.24 900
7255.05 885
7255.85 840
7256.66 865
7257.46 834
7258.26 827
7259.07 754
7259.87 765
7260.68 768
7261.48 720
7262.28 770
7263.09 761
7263.89 709
7264.70 706
7265.50 808
7266.31 841
7267.11 850
7267.92 758
7268.72 781
7269.52 826
7270.33 773
7271.13 783
7271.94 850
7272.74 861
7273.55 799
7274.35 908
7275.16 781
7275.96 835
7276.77 780
7277.57 820
7278.38 876
7279.18 845
7279.99 939
7280.79 901
7281.60 959
7282.41 1097
7283.21 1184
7284.02 1269
7284.82 1450
7285.63 1416
7286.43 1427
7287.24 1331
7288.04 1281
7288.85 1158
7289.66 1127
7290.46 1058
7291.27 1039
7292.07 900
7292.88 962
7293.68 937
7294.49 924
7295.30 939
7296.10 853
7296.91 897
7297.72 936
7298.52 981
7299.33 972
7300.13 961
7300.94 977
7301.75 980
7302.55 966
7303.36 888
7304.17 978
7304.97 916
7305.78 1003
7306.59 1046
7307.39 935
7308.20 987
7309.01 967
7309.81 952
7310.62 984
7311.43 1079
7312.24 1192
7313.04 1123
7313.85 1080
7314.66 1133
7315.46 1276
7316.27 1335
7317.08 1431
7317.89 1666
7318.69 1851
7319.50 1954
7320.31 2066
7321.12 1966
7321.92 1837
7322.73 1631
7323.54 1613
7324.35 1338
7325.15 1312
7325.96 1204
7326.77 1196
7327.58 1125
7328.38 1134
7329.19 1120
7330.00 1198
7330.81 1016
7331.62 1112
7332.43 1088
7333.23 1183
7334.04 1097
7334.85 1083
7335.66 1054
7336.47 1039
7337.27 1004
7338.08 947
7338.89 1105
7339.70 1116
7340.51 1009
7341.32 992
7342.13 1074
7342.93 1035
7343.74 993
7344.55 987
7345.36 955
7346.17 910
7346.98 966
7347.79 886
7348.60 929
7349.41 920
7350.22 832
7351.02 838
7351.83 885
7352.64 893
7353.45 892
7354.26 848
7355.07 862
7355.88 880
7356.69 813
7357.50 827
7358.31 902
7359.12 800
7359.93 836
7360.74 873
7361.55 853
7362.36 893
7363.17 908
7363.98 825
7364.79 854
7365.60 817
7366.41 844
7367.22 870
7368.03 841
7368.84 842
7369.65 883
7370.46 934
7371.27 851
7372.08 755
7372.89 786
7373.70 828
7374.51 839
7375.32 813
7376.13 807
7376.94 793
7377.75 820
7378.56 946
7379.37 1036
7380.18 1002
7380.99 991
7381.81 1038
7382.62 1004
7383.43 950
7384.24 943
7385.05 903
7385.86 859
7386.67 855
7387.48 932
7388.29 867
7389.11 775
7389.92 820
7390.73 814
7391.54 825
7392.35 831
7393.16 823
7393.97 709
7394.79 683
7395.60 669
7396.41 765
7397.22 833
7398.03 711
7398.84 693
7399.66 727
7400.47 732
7401.28 784
7402.09 774
7402.90 761
7403.72 678
7404.53 686
7405.34 672
7406.15 731
7406.96 758
7407.78 679
7408.59 720
7409.40 664
7410.21 663
7411.03 670
7411.84 627
7412.65 638
7413.46 703
7414.28 691
7415.09 712
7415.90 709
7416.71 654
7417.53 747
7418.34 753
7419.15 689
7419.97 659
7420.78 589
7421.59 628
7422.41 572
7423.22 669
7424.03 610
7424.84 658
7425.66 651
7426.47 700
7427.28 633
7428.10 623
7428.91 690
7429.72 640
7430.54 584
7431.35 623
7432.17 587
7432.98 606
7433.79 627
7434.61 589
7435.42 552
7436.23 613
7437.05 599
7437.86 617
7438.68 617
7439.49 682
7440.30 682
7441.12 616
7441.93 622
7442.75 574
7443.56 559
7444.38 632
7445.19 670
7446.00 615
7446.82 550
7447.63 546
7448.45 573
7449.26 649
7450.08 577
7450.89 549
7451.71 541
7452.52 584
7453.34 601
7454.15 676
7454.97 685
7455.78 633
7456.60 611
7457.41 607
7458.23 602
7459.04 627
7459.86 527
7460.67 624
7461.49 529
7462.30 574
7463.12 609
7463.93 593
7464.75 615
7465.56 600
7466.38 583
7467.19 655
7468.01 621
7468.82 593
7469.64 637
7470.46 716
7471.27 777
7472.09 655
7472.90 674
7473.72 592
7474.54 718
7475.35 728
7476.17 715
7476.98 776
7477.80 723
7478.62 748
7479.43 700
7480.25 630
7481.06 688
7481.88 764
7482.70 740
7483.51 619
7484.33 651
7485.15 607
7485.96 674
7486.78 687
7487.60 638
7488.41 670
7489.23 703
7490.05 626
7490.86 626
7491.68 689
7492.50 690
7493.31 562
7494.13 558
7494.95 576
7495.77 600
7496.58 652
7497.40 593
7498.22 586
7499.03 664
7499.85 661
7500.67 663
7501.49 652
7502.30 722
7503.12 675
7503.94 752
7504.76 664
7505.57 643
7506.39 661
7507.21 688
7508.03 645
7508.85 667
7509.66 685
7510.48 694
7511.30 650
7512.12 712
7512.94 659
7513.75 632
7514.57 647
7515.39 592
7516.21 643
7517.03 657
7517.84 680
7518.66 637
7519.48 608
7520.30 640
7521.12 618
7521.94 634
7522.76 645
7523.57 605
7524.39 487
7525.21 577
7526.03 585
7526.85 551
7527.67 606
7528.49 611
7529.31 601
7530.12 582
7530.94 636
7531.76 647
7532.58 645
7533.40 677
7534.22 608
7535.04 624
7535.86 628
7536.68 632
7537.50 608
7538.32 647
7539.14 626
7539.96 636
7540.78 599
7541.59 564
7542.41 524
7543.23 592
7544.05 530
7544.87 608
7545.69 566
7546.51 578
7547.33 527
7548.15 573
7548.97 582
7549.79 652
7550.61 676
7551.43 639
7552.25 588
7553.07 584
7553.89 538
7554.71 555
7555.53 519
7556.36 505
7557.18 501
7558.00 527
7558.82 568
7559.64 560
7560.46 512
7561.28 583
7562.10 613
7562.92 570
7563.74 538
7564.56 578
7565.38 605
7566.20 592
7567.02 551
7567.85 602
7568.67 656
7569.49 705
7570.31 624
7571.13 562
7571.95 540
7572.77 561
7573.59 655
7574.42 651
7575.24 701
7576.06 598
7576.88 554
7577.70 620
7578.52 586
7579.34 617
7580.17 661
7580.99 638
7581.81 712
7582.63 610
7583.45 602
7584.28 595
7585.10 619
7585.92 651
7586.74 694
7587.56 620
7588.39 647
7589.21 677
7590.03 641
7590.85 661
7591.67 626
7592.50 696
7593.32 698
7594.14 675
7594.96 680
7595.79 630
7596.61 677
7597.43 771
7598.26 792
7599.08 769
7599.90 716
7600.72 797
7601.55 766
7602.37 717
7603.19 699
7604.02 735
7604.84 742
7605.66 825
7606.48 763
7607.31 813
7608.13 762
7608.95 866
7609.78 806
7610.60 775
7611.42 805
7612.25 809
7613.07 767
7613.89 777
7614.72 827
7615.54 878
7616.37 858
7617.19 900
7618.01 999
7618.84 1030
7619.66 1045
7620.48 1065
7621.31 1033
7622.13 1024
7622.96 929
7623.78 832
7624.60 807
7625.43 809
7626.25 927
7627.08 879
7627.90 857
7628.73 816
7629.55 816
7630.37 834
7631.20 804
7632.02 867
7632.85 772
7633.67 732
7634.50 800
7635.32 754
7636.15 748
7636.97 704
7637.80 682
7638.62 661
7639.45 682
7640.27 701
7641.10 703
7641.92 670
7642.75 711
7643.57 682
7644.40 692
7645.22 713
7646.05 735
7646.87 628
7647.70 694
7648.52 746
7649.35 706
7650.17 728
7651.00 652
7651.83 731
7652.65 715
7653.48 632
7654.30 604
7655.13 589
7655.95 613
7656.78 641
7657.61 659
7658.43 614
7659.26 600
7660.08 630
7660.91 697
7661.74 653
7662.56 682
7663.39 664
7664.21 622
7665.04 589
7665.87 595
7666.69 666
7667.52 612
7668.35 566
7669.17 583
7670.00 604
7670.83 616
7671.65 630
7672.48 561
7673.31 606
7674.13 554
7674.96 613
7675.79 601
7676.61 637
7677.44 605
7678.27 635
7679.09 574
7679.92 590
7680.75 595
7681.58 631
7682.40 650
7683.23 639
7684.06 617
7684.89 677
7685.71 623
7686.54 666
7687.37 636
7688.19 585
7689.02 701
7689.85 687
7690.68 626
7691.51 627
7692.33 602
7693.16 591
7693.99 657
7694.82 629
7695.64 649
7696.47 637
7697.30 678
7698.13 659
7698.96 674
7699.79 680
7700.61 723
7701.44 631
7702.27 635
7703.10 635
7703.93 616
7704.76 655
7705.58 585
7706.41 596
7707.24 553
7708.07 524
7708.90 555
7709.73 536
7710.56 635
7711.38 593
7712.21 625
7713.04 594
7713.87 527
7714.70 574
7715.53 602
7716.36 670
7717.19 643
7718.02 598
7718.85 598
7719.67 551
7720.50 588
7721.33 639
7722.16 610
7722.99 644
7723.82 589
7724.65 628
7725.48 609
7726.31 628
7727.14 639
7727.97 654
7728.80 660
7729.63 634
7730.46 670
7731.29 638
7732.12 551
7732.95 603
7733.78 640
7734.61 585
7735.44 580
7736.27 574
7737.10 569
7737.93 556
7738.76 550
7739.59 613
7740.42 591
7741.25 510
7742.08 568
7742.91 604
7743.74 567
7744.57 541
7745.40 663
7746.23 570
7747.06 547
7747.90 575
7748.73 592
7749.56 654
7750.39 592
7751.22 658
7752.05 626
7752.88 551
7753.71 617
7754.54 607
7755.37 553
7756.21 568
7757.04 497
7757.87 550
7758.70 603
7759.53 573
7760.36 565
7761.19 597
7762.03 560
7762.86 596
7763.69 648
7764.52 650
7765.35 583
7766.18 552
7767.02 564
7767.85 566
7768.68 525
7769.51 533
7770.34 570
7771.18 596
7772.01 590
7772.84 606
7773.67 573
7774.50 586
7775.34 552
7776.17 542
7777.00 573
7777.83 571
7778.67 550
7779.50 608
7780.33 653
7781.16 601
7782.00 581
7782.83 570
7783.66 529
7784.49 619
7785.33 534
7786.16 583
7786.99 623
7787.82 630
7788.66 622
7789.49 584
7790.32 534
7791.16 584
7791.99 630
7792.82 549
7793.66 567
7794.49 621
7795.32 670
7796.16 647
7796.99 625
7797.82 655
7798.66 618
7799.49 626
7800.32 644
7801.16 712
7801.99 715
7802.82 697
7803.66 640
7804.49 731
7805.33 760
7806.16 682
7806.99 744
7807.83 727
7808.66 661
7809.50 726
7810.33 736
7811.16 735
7812.00 773
7812.83 833
7813.67 803
7814.50 802
7815.34 882
7816.17 835
7817.00 817
7817.84 870
7818.67 895
7819.51 899
7820.34 1021
7821.18 1063
7822.01 1192
7822.85 1032
7823.68 1031
7824.52 1050
7825.35 1052
7826.19 1098
7827.02 1066
7827.86 924
7828.69 903
7829.53 1020
7830.36 883
7831.20 994
7832.03 992
7832.87 958
7833.70 1040
7834.54 1024
7835.37 1056
7836.21 968
7837.04 921
7837.88 885
7838.72 937
7839.55 880
7840.39 825
7841.22 857
7842.06 838
7842.89 779
7843.73 772
7844.57 854
7845.40 793
7846.24 810
7847.07 836
7847.91 809
7848.75 897
7849.58 802
7850.42 852
7851.26 751
7852.09 750
7852.93 804
7853.77 663
7854.60 713
7855.44 759
7856.27 737
7857.11 772
7857.95 785
7858.78 893
7859.62 734
7860.46 790
7861.29 793
7862.13 770
7862.97 704
7863.81 734
7864.64 705
7865.48 727
7866.32 697
7867.15 725
7867.99 741
7868.83 775
7869.67 875
7870.50 788
7871.34 824
7872.18 801
7873.02 827
7873.85 912
7874.69 863
7875.53 946
7876.37 890
7877.20 971
7878.04 966
7878.88 1106
7879.72 1082
7880.55 1036
7881.39 1001
7882.23 1139
7883.07 1105
7883.91 1036
7884.74 994
7885.58 1091
7886.42 977
7887.26 834
7888.10 877
7888.94 1051
7889.77 926
7890.61 885
7891.45 944
7892.29 992
7893.13 999
7893.97 950
7894.80 927
7895.64 949
7896.48 922
7897.32 882
7898.16 916
7899.00 892
7899.84 841
7900.68 851
7901.52 781
7902.35 811
7903.19 798
7904.03 778
7904.87 826
7905.71 833
7906.55 813
7907.39 856
7908.23 800
7909.07 755
7909.91 790
7910.75 719
7911.59 756
7912.43 840
7913.27 861
7914.11 838
7914.94 836
7915.78 930
7916.62 950
7917.46 858
7918.30 974
7919.14 909
7919.98 934
7920.82 905
7921.66 815
7922.50 847
7923.34 801
7924.18 841
7925.02 708
7925.87 703
7926.71 647
7927.55 619
7928.39 643
7929.23 606
7930.07 645
7930.91 679
7931.75 654
7932.59 613
7933.43 664
7934.27 656
7935.11 666
7935.95 653
7936.79 624
7937.63 701
7938.47 618
7939.32 613
7940.16 655
7941.00 674
7941.84 603
7942.68 588
7943.52 637
7944.36 604
7945.20 592
7946.04 654
7946.89 692
7947.73 679
7948.57 698
7949.41 741
7950.25 750
7951.09 717
7951.94 732
7952.78 701
7953.62 771
7954.46 848
7955.30 803
7956.14 781
7956.99 789
7957.83 889
7958.67 837
7959.51 827
7960.35 845
7961.20 744
7962.04 733
7962.88 770
7963.72 770
7964.57 840
7965.41 874
7966.25 845
7967.09 793
7967.94 944
7968.78 1056
7969.62 985
7970.46 896
7971.31 886
7972.15 804
7972.99 817
7973.83 755
7974.68 798
7975.52 705
7976.36 717
7977.21 681
7978.05 746
7978.89 641
7979.74 650
7980.58 639
7981.42 588
7982.26 613
7983.11 688
7983.95 676
7984.79 644
7985.64 657
7986.48 717
7987.33 578
7988.17 569
7989.01 593
7989.86 595
7990.70 482
7991.54 498
7992.39 565
7993.23 612
7994.08 561
7994.92 563
7995.76 543
7996.61 547
7997.45 565
7998.30 571
7999.14 537
7999.98 544
8000.83 527
8001.67 527
8002.52 523
8003.36 516
8004.21 518
8005.05 606
8005.89 569
8006.74 522
8007.58 467
8008.43 487
8009.27 498
8010.12 497
8010.96 497
8011.81 517
8012.65 535
8013.50 513
8014.34 485
8015.19 512
8016.03 431
8016.88 473
8017.72 463
8018.57 547
8019.41 486
8020.26 487
8021.10 491
8021.95 500
8022.79 493
8023.64 496
8024.48 593
8025.33 535
8026.18 593
8027.02 549
8027.87 549
8028.71 489
8029.56 510
8030.40 495
8031.25 488
8032.10 481
8032.94 521
8033.79 522
8034.63 524
8035.48 506
8036.33 483
8037.17 516
8038.02 502
8038.86 524
8039.71 486
8040.56 465
8041.40 517
8042.25 550
8043.10 547
8043.94 442
8044.79 456
8045.64 491
8046.48 499
8047.33 471
8048.18 505
8049.02 471
8049.87 456
8050.72 463
8051.56 410
8052.41 391
8053.26 487
8054.10 482
8054.95 364
8055.80 451
8056.65 496
8057.49 499
8058.34 506
8059.19 502
8060.04 467
8060.88 440
8061.73 503
8062.58 478
8063.43 418
8064.27 420
8065.12 462
8065.97 450
8066.82 469
8067.66 516
8068.51 500
8069.36 452
8070.21 478
8071.06 502
8071.90 474
8072.75 514
8073.60 435
8074.45 481
8075.30 420
8076.14 507
8076.99 434
8077.84 454
8078.69 393
8079.54 438
8080.39 496
8081.23 458
8082.08 488
8082.93 470
8083.78 408
8084.63 367
8085.48 527
8086.33 480
8087.17 450
8088.02 467
8088.87 477
8089.72 444
8090.57 449
8091.42 464
8092.27 432
8093.12 428
8093.97 461
8094.82 467
8095.67 466
8096.51 553
8097.36 492
8098.21 497
8099.06 469
8099.91 446
8100.76 471
8101.61 449
8102.46 457
8103.31 503
8104.16 417
8105.01 449
8105.86 538
8106.71 486
8107.56 453
8108.41 471
8109.26 449
8110.11 472
8110.96 461
8111.81 482
8112.66 434
8113.51 481
8114.36 427
8115.21 481
8116.06 443
8116.91 449
8117.76 534
8118.61 515
8119.46 498
8120.31 485
8121.16 458
8122.01 474
8122.86 544
8123.72 467
8124.57 459
8125.42 479
8126.27 560
8127.12 524
8127.97 433
8128.82 513
8129.67 586
8130.52 481
8131.37 492
8132.22 490
8133.08 567
8133.93 588
8134.78 592
8135.63 510
8136.48 508
8137.33 535
8138.18 496
8139.04 540
8139.89 492
8140.74 504
8141.59 461
8142.44 467
8143.29 594
8144.15 511
8145.00 498
8145.85 615
8146.70 559
8147.55 521
8148.41 592
8149.26 553
8150.11 540
8150.96 584
8151.81 524
8152.67 555
8153.52 545
8154.37 544
8155.22 557
8156.08 603
8156.93 649
8157.78 682
8158.63 588
8159.49 551
8160.34 515
8161.19 488
8162.04 477
8162.90 507
8163.75 539
8164.60 546
8165.45 480
8166.31 494
8167.16 478
8168.01 478
8168.87 414
8169.72 388
8170.57 456
8171.43 544
8172.28 470
8173.13 473
8173.99 441
8174.84 480
8175.69 456
8176.55 491
8177.40 455
8178.25 418
8179.11 430
8179.96 442
8180.81 476
8181.67 430
8182.52 500
8183.38 469
8184.23 510
8185.08 482
8185.94 419
8186.79 474
8187.65 499
8188.50 449
8189.35 434
8190.21 511
8191.06 499
8191.92 503
8192.77 457
8193.63 441
8194.48 424
8195.33 489
8196.19 408
8197.04 448
8197.90 413
8198.75 382
8199.61 463
8200.46 438
8201.32 452
8202.17 444
8203.03 452
8203.88 478
8204.74 480
8205.59 460
8206.45 442
8207.30 460
8208.16 422
8209.01 472
8209.87 431
8210.72 439
8211.58 423
8212.43 389
8213.29 465
8214.14 442
8215.00 409
8215.86 435
8216.71 416
8217.57 427
8218.42 486
8219.28 487
8220.13 468
8220.99 448
8221.85 480
8222.70 504
8223.56 424
8224.41 435
8225.27 451
8226.13 454
8226.98 493
8227.84 507
8228.69 507
8229.55 427
8230.41 426
8231.26 394
8232.12 438
8232.98 408
8233.83 371
8234.69 441
8235.54 441
8236.40 456
8237.26 443
8238.11 479
8238.97 417
8239.83 425
8240.69 388
8241.54 450
8242.40 443
8243.26 416
8244.11 321
8244.97 409
8245.83 423
8246.68 358
8247.54 436
8248.40 414
8249.26 387
8250.11 387
8250.97 422
8251.83 351
8252.69 347
8253.54 414
8254.40 447
8255.26 409
8256.12 427
8256.97 435
8257.83 437
8258.69 445
8259.55 412
8260.40 377
8261.26 419
8262.12 405
8262.98 376
8263.84 422
8264.69 366
8265.55 372
8266.41 387
8267.27 460
8268.13 440
8268.99 441
8269.84 463
8270.70 438
8271.56 454
8272.42 440
8273.28 465
8274.14 434
8275.00 448
8275.85 425
8276.71 434
8277.57 451
8278.43 471
8279.29 435
8280.15 409
8281.01 467
8281.87 459
8282.72 452
8283.58 493
8284.44 403
8285.30 405
8286.16 396
8287.02 415
8287.88 477
8288.74 443
8289.60 470
8290.46 522
8291.32 462
8292.18 535
8293.04 569
8293.90 482
8294.76 525
8295.62 525
8296.47 522
8297.33 498
8298.19 496
8299.05 510
8299.91 448
8300.77 492
8301.63 413
8302.49 492
8303.35 506
8304.21 469
8305.07 435
8305.93 536
8306.80 452
8307.66 472
8308.52 509
8309.38 484
8310.24 464
8311.10 443
8311.96 474
8312.82 497
8313.68 444
8314.54 432
8315.40 447
8316.26 385
8317.12 382
8317.98 420
8318.84 417
8319.70 411
8320.57 441
8321.43 409
8322.29 465
8323.15 444
8324.01 394
8324.87 471
8325.73 406
8326.59 400
8327.46 400
8328.32 463
8329.18 416
8330.04 390
8330.90 389
8331.76 447
8332.62 386
8333.49 416
8334.35 414
8335.21 422
8336.07 364
8336.93 409
8337.79 404
8338.66 357
8339.52 377
8340.38 394
8341.24 402
8342.10 400
8342.97 407
8343.83 434
8344.69 396
8345.55 429
8346.42 421
8347.28 439
8348.14 493
8349.00 451
8349.87 495
8350.73 439
8351.59 426
8352.45 427
8353.32 481
8354.18 467
8355.04 429
8355.90 479
8356.77 452
8357.63 480
8358.49 442
8359.36 412
8360.22 449
8361.08 436
8361.95 441
8362.81 413
8363.67 413
8364.53 379
8365.40 441
8366.26 409
8367.12 447
8367.99 437
8368.85 456
8369.72 459
8370.58 474
8371.44 423
8372.31 426
8373.17 445
8374.03 449
8374.90 433
8375.76 417
8376.63 414
8377.49 405
8378.35 457
8379.22 415
8380.08 409
8380.95 402
8381.81 389
8382.67 411
8383.54 440
8384.40 402
8385.27 424
8386.13 460
8387.00 400
8387.86 388
8388.72 458
8389.59 463
8390.45 423
8391.32 417
8392.18 415
8393.05 441
8393.91 425
8394.78 440
8395.64 440
8396.51 420
8397.37 427
8398.24 433
8399.10 436
8399.97 458
8400.83 516
8401.70 513
8402.56 481
8403.43 430
8404.29 465
8405.16 470
8406.02 454
8406.89 492
8407.75 520
8408.62 473
8409.49 507
8410.35 506
8411.22 514
8412.08 468
8412.95 484
8413.81 500
8414.68 567
8415.55 502
8416.41 532
8417.28 512
8418.14 448
8419.01 500
8419.88 491
8420.74 535
8421.61 600
8422.48 540
8423.34 563
8424.21 526
8425.07 527
8425.94 585
8426.81 654
8427.67 567
8428.54 605
8429.41 562
8430.27 612
8431.14 530
8432.01 560
8432.87 589
8433.74 571
8434.61 561
8435.47 614
8436.34 642
8437.21 619
8438.08 651
8438.94 634
8439.81 701
8440.68 747
8441.54 697
8442.41 736
8443.28 784
8444.15 846
8445.01 786
8445.88 827
8446.75 749
8447.62 775
8448.48 779
8449.35 856
8450.22 807
8451.09 840
8451.95 813
8452.82 915
8453.69 885
8454.56 988
8455.43 1136
8456.29 1241
8457.16 1351
8458.03 1426
8458.90 1483
8459.77 1351
8460.63 1261
8461.50 1198
8462.37 1106
8463.24 1033
8464.11 850
8464.98 884
8465.84 776
8466.71 713
8467.58 660
8468.45 757
8469.32 724
8470.19 650
8471.06 607
8471.93 625
8472.79 705
8473.66 712
8474.53 724
8475.40 715
8476.27 644
8477.14 619
8478.01 679
8478.88 613
8479.75 658
8480.62 682
8481.48 677
8482.35 729
8483.22 735
8484.09 688
8484.96 697
8485.83 723
8486.70 708
8487.57 629
8488.44 612
8489.31 719
8490.18 670
8491.05 664
8491.92 618
8492.79 591
8493.66 640
8494.53 731
8495.40 704
8496.27 675
8497.14 739
8498.01 740
8498.88 613
8499.75 626
8500.62 627
8501.49 645
8502.36 593
8503.23 612
8504.10 598
8504.97 660
8505.84 621
8506.71 648
8507.58 667
8508.45 705
8509.33 635
8510.20 667
8511.07 705
8511.94 709
8512.81 670
8513.68 695
8514.55 668
8515.42 652
8516.29 716
8517.16 715
8518.04 688
8518.91 704
8519.78 708
8520.65 735
8521.52 796
8522.39 755
8523.26 772
8524.13 737
8525.01 890
8525.88 958
8526.75 934
8527.62 970
8528.49 1064
8529.36 1039
8530.24 964
8531.11 986
8531.98 839
8532.85 881
8533.72 849
8534.60 792
8535.47 709
8536.34 736
8537.21 772
8538.08 730
8538.96 668
8539.83 621
8540.70 683
8541.57 669
8542.45 704
8543.32 656
8544.19 625
8545.06 662
8545.94 695
8546.81 656
8547.68 585
8548.55 700
8549.43 691
8550.30 663
8551.17 698
8552.05 725
8552.92 770
8553.79 795
8554.66 896
8555.54 1000
8556.41 947
8557.28 863
8558.16 805
8559.03 866
8559.90 797
8560.78 733
8561.65 758
8562.52 749
8563.40 696
8564.27 603
8565.14 586
8566.02 604
8566.89 659
8567.77 703
8568.64 697
8569.51 743
8570.39 675
8571.26 595
8572.13 620
8573.01 530
8573.88 589
8574.76 604
8575.63 539
8576.50 595
8577.38 623
8578.25 628
8579.13 575
8580.00 641
8580.88 657
8581.75 662
8582.63 671
8583.50 680
8584.37 655
8585.25 669
8586.12 706
8587.00 667
8587.87 624
8588.75 640
8589.62 683
8590.50 670
8591.37 637
8592.25 663
8593.12 673
8594.00 685
8594.87 673
8595.75 775
8596.62 773
8597.50 797
8598.37 795
8599.25 707
8600.12 723
8601.00 753
8601.87 751
8602.75 703
8603.63 698
8604.50 757
8605.38 767
8606.25 780
8607.13 820
8608.00 749
8608.88 851
8609.76 877
8610.63 807
8611.51 854
8612.38 781
8613.26 844
8614.14 887
8615.01 832
8615.89 771
8616.76 786
8617.64 842
8618.52 890
8619.39 876
8620.27 823
8621.15 859
8622.02 886
8622.90 922
8623.78 992
8624.65 906
8625.53 919
8626.41 983
8627.28 1032
8628.16 1002
8629.04 1009
8629.91 1048
8630.79 992
8631.67 1054
8632.54 1009
8633.42 1058
8634.30 1016
8635.17 1083
8636.05 999
8636.93 1007
8637.81 1059
8638.68 1092
8639.56 1121
8640.44 1025
8641.32 1063
8642.19 1107
8643.07 1063
8643.95 1121
8644.83 1189
8645.70 1205
8646.58 1211
8647.46 1193
8648.34 1325
8649.22 1236
8650.09 1255
8650.97 1359
8651.85 1394
8652.73 1348
8653.61 1393
8654.48 1343
8655.36 1311
8656.24 1381
8657.12 1432
8658.00 1417
8658.87 1393
8659.75 1462
8660.63 1514
8661.51 1635
8662.39 1682
8663.27 1865
8664.15 2192
8665.02 2333
8665.90 2516
8666.78 2547
8667.66 2504
8668.54 2352
8669.42 2299
8670.30 2255
8671.18 2166
8672.06 2066
8672.93 2187
8673.81 2272
8674.69 2405
8675.57 2434
8676.45 2430
8677.33 2244
8678.21 2176
8679.09 2105
8679.97 1836
8680.85 1723
8681.73 1592
8682.61 1518
8683.49 1514
8684.37 1451
8685.25 1354
8686.13 1310
8687.01 1209
8687.89 1370
8688.77 1544
8689.65 1703
8690.53 1809
8691.41 2080
8692.29 2360
8693.17 2507
8694.05 2780
8694.93 2732
8695.81 2639
8696.69 2412
8697.57 2084
8698.45 2001
8699.33 1841
8700.21 1657
8701.09 1723
8701.97 1706
8702.85 1667
8703.73 1619
8704.61 1517
8705.49 1538
8706.37 1492
8707.25 1373
8708.13 1288
8709.01 1254
8709.90 1121
8710.78 974
8711.66 1038
8712.54 1011
8713.42 985
8714.30 1018
8715.18 992
8716.06 942
8716.94 925
8717.83 918
8718.71 847
8719.59 780
8720.47 847
8721.35 886
8722.23 870
8723.11 886
8724.00 909
8724.88 863
8725.76 852
8726.64 837
8727.52 829
8728.41 913
8729.29 940
8730.17 944
8731.05 956
8731.93 901
8732.82 925
8733.70 872
8734.58 955
8735.46 964
8736.34 896
8737.23 876
8738.11 900
8738.99 953
8739.87 930
8740.76 842
8741.64 870
8742.52 944
8743.40 881
8744.29 878
8745.17 890
8746.05 883
8746.94 827
8747.82 809
8748.70 856
8749.58 877
8750.47 830
8751.35 818
8752.23 852
8753.12 845
8754.00 771
8754.88 799
8755.77 823
8756.65 787
8757.53 844
8758.42 903
8759.30 853
8760.18 856
8761.07 888
8761.95 897
8762.83 827
8763.72 856
8764.60 855
8765.48 856
8766.37 768
8767.25 794
8768.14 810
8769.02 875
8769.90 895
8770.79 845
8771.67 821
8772.56 848
8773.44 810
8774.32 864
8775.21 826
8776.09 826
8776.98 805
8777.86 758
8778.75 823
8779.63 802
8780.52 760
8781.40 709
8782.28 696
8783.17 746
8784.05 818
8784.94 687
8785.82 728
8786.71 745
8787.59 810
8788.48 722
8789.36 741
8790.25 744
8791.13 711
8792.02 713
8792.90 761
8793.79 714
8794.67 726
8795.56 653
8796.44 732
8797.33 710
8798.22 691
8799.10 693
8799.99 658
8800.87 615
8801.76 569
8802.64 621
8803.53 659
8804.41 719
8805.30 661
8806.19 687
8807.07 668
8807.96 660
8808.84 687
8809.73 663
8810.62 668
8811.50 621
8812.39 611
8813.27 562
8814.16 645
8815.05 675
8815.93 718
8816.82 699
8817.71 747
8818.59 699
8819.48 777
8820.36 769
8821.25 736
8822.14 656
8823.02 677
8823.91 615
8824.80 630
8825.68 554
8826.57 578
8827.46 605
8828.35 564
8829.23 616
8830.12 599
8831.01 615
8831.89 634
8832.78 548
8833.67 565
8834.56 508
8835.44 522
8836.33 548
8837.22 553
8838.10 558
8838.99 574
8839.88 561
8840.77 503
8841.65 523
8842.54 555
8843.43 539
8844.32 530
8845.21 518
8846.09 559
8846.98 494
8847.87 496
8848.76 537
8849.65 557
8850.53 518
8851.42 568
8852.31 543
8853.20 526
8854.09 502
8854.97 521
8855.86 510
8856.75 479
8857.64 516
8858.53 532
8859.42 533
8860.30 532
8861.19 524
8862.08 513
8862.97 487
8863.86 553
8864.75 546
8865.64 483
8866.53 494
8867.41 513
8868.30 454
8869.19 496
8870.08 466
8870.97 470
8871.86 473
8872.75 491
8873.64 480
8874.53 458
8875.42 489
8876.31 508
8877.20 453
8878.08 470
8878.97 404
8879.86 412
8880.75 416
8881.64 427
8882.53 505
8883.42 483
8884.31 496
8885.20 485
8886.09 490
8886.98 426
8887.87 446
8888.76 453
8889.65 445
8890.54 419
8891.43 437
8892.32 400
8893.21 439
8894.10 453
8894.99 487
8895.88 475
8896.77 417
8897.66 446
8898.55 453
8899.44 462
8900.33 406
8901.23 431
8902.12 337
8903.01 387
8903.90 397
8904.79 405
8905.68 421
8906.57 456
8907.46 416
8908.35 415
8909.24 376
8910.13 374
8911.02 382
8911.92 391
8912.81 430
8913.70 435
8914.59 403
8915.48 384
8916.37 380
8917.26 471
8918.15 421
8919.05 417
8919.94 406
8920.83 405
8921.72 381
8922.61 402
8923.50 439
8924.40 389
8925.29 380
8926.18 390
8927.07 394
8927.96 386
8928.86 365
8929.75 409
8930.64 417
8931.53 370
8932.42 400
8933.32 423
8934.21 446
8935.10 427
8935.99 430
8936.89 327
8937.78 364
8938.67 400
8939.56 369
8940.46 347
8941.35 381
8942.24 348
8943.13 399
8944.03 391
8944.92 371
8945.81 406
8946.70 414
8947.60 372
8948.49 441
8949.38 377
8950.28 403
8951.17 426
8952.06 384
8952.96 398
8953.85 449
8954.74 360
8955.64 336
8956.53 393
8957.42 416
8958.32 331
8959.21 352
8960.10 416
8961.00 451
8961.89 430
8962.78 354
8963.68 346
8964.57 378
8965.46 392
8966.36 437
8967.25 379
8968.15 386
8969.04 444
8969.93 424
8970.83 411
8971.72 371
8972.62 430
8973.51 450
8974.41 428
8975.30 364
8976.19 402
8977.09 466
8977.98 465
8978.88 417
8979.77 377
8980.67 388
8981.56 402
8982.46 375
8983.35 417
8984.25 375
8985.14 362
8986.03 438
8986.93 406
8987.82 397
8988.72 319
8989.61 387
8990.51 406
8991.40 410
8992.30 381
8993.19 378
8994.09 449
8994.99 380
8995.88 378
8996.78 401
8997.67 409
8998.57 426
8999.46 374
9000.36 381
9001.25 351
9002.15 365
9003.04 439
9003.94 410
9004.84 370
9005.73 398
9006.63 384
9007.52 408
9008.42 377
9009.32 368
9010.21 448
9011.11 322
9012.00 413
9012.90 362
9013.80 377
9014.69 409
9015.59 341
9016.49 409
9017.38 355
9018.28 351
9019.17 387
9020.07 409
9020.97 351
9021.86 354
9022.76 371
9023.66 409
9024.55 346
9025.45 359
9026.35 343
9027.25 368
9028.14 395
9029.04 375
9029.94 390
9030.83 350
9031.73 372
9032.63 385
9033.52 382
9034.42 431
9035.32 416
9036.22 387
9037.11 386
9038.01 407
9038.91 373
9039.81 419
9040.70 406
9041.60 364
9042.50 352
9043.40 402
9044.29 422
9045.19 427
9046.09 369
9046.99 343
9047.89 381
9048.78 414
9049.68 404
9050.58 395
9051.48 339
9052.38 368
9053.27 376
9054.17 384
9055.07 348
9055.97 392
9056.87 438
9057.77 427
9058.66 384
9059.56 411
9060.46 389
9061.36 376
9062.26 389
9063.16 388
9064.06 436
9064.95 418
9065.85 377
9066.75 399
9067.65 423
9068.55 430
9069.45 420
9070.35 410
9071.25 408
9072.15 390
9073.05 362
9073.94 349
9074.84 400
9075.74 409
9076.64 395
9077.54 397
9078.44 412
9079.34 432
9080.24 417
9081.14 420
9082.04 393
9082.94 465
9083.84 443
9084.74 397
9085.64 381
9086.54 373
9087.44 433
9088.34 410
9089.24 429
9090.14 437
9091.04 436
9091.94 427
9092.84 498
9093.74 498
9094.64 420
9095.54 459
9096.44 451
9097.34 468
9098.24 456
9099.14 446
9100.04 401
9100.94 395
9101.84 375
9102.74 394
9103.64 417
9104.54 420
9105.44 442
9106.35 358
9107.25 432
9108.15 382
9109.05 418
9109.95 370
9110.85 415
9111.75 372
9112.65 413
9113.55 398
9114.46 370
9115.36 353
9116.26 351
9117.16 360
9118.06 387
9118.96 362
9119.86 336
9120.76 365
9121.67 373
9122.57 348
9123.47 383
9124.37 406
9125.27 353
9126.17 347
9127.08 384
9127.98 416
9128.88 368
9129.78 402
9130.68 393
9131.59 420
9132.49 386
9133.39 376
9134.29 330
9135.20 337
9136.10 366
9137.00 395
9137.90 425
9138.80 374
9139.71 366
9140.61 375
9141.51 389
9142.41 308
9143.32 282
9144.22 335
9145.12 374
9146.03 416
9146.93 305
9147.83 323
9148.73 401
9149.64 357
9150.54 352
9151.44 365
9152.35 404
9153.25 371
9154.15 308
9155.06 397
9155.96 382
9156.86 379
9157.77 385
9158.67 363
9159.57 345
9160.48 348
9161.38 331
9162.28 346
9163.19 393
9164.09 406
9164.99 376
9165.90 442
9166.80 393
9167.71 398
9168.61 408
9169.51 372
9170.42 408
9171.32 381
9172.23 404
9173.13 391
9174.03 423
9174.94 373
9175.84 398
9176.75 367
9177.65 392
9178.56 362
9179.46 344
9180.36 391
9181.27 385
9182.17 377
9183.08 367
9183.98 369
9184.89 358
9185.79 360
9186.70 318
9187.60 361
9188.51 345
9189.41 354
9190.32 399
9191.22 394
9192.13 376
9193.03 341
9193.94 380
9194.84 359
9195.75 368
9196.65 358
9197.56 403
9198.46 429
9199.37 438
9200.27 427
9201.18 481
9202.09 483
9202.99 413
9203.90 445
9204.80 432
9205.71 419
9206.61 470
9207.52 398
9208.43 354
9209.33 381
9210.24 374
9211.14 358
9212.05 334
9212.96 398
9213.86 334
9214.77 345
9215.67 406
9216.58 386
9217.49 358
9218.39 368
9219.30 376
9220.21 408
9221.11 397
9222.02 322
9222.93 352
9223.83 320
9224.74 331
9225.65 323
9226.55 310
9227.46 368
9228.37 320
9229.27 354
9230.18 331
9231.09 341
9231.99 364
9232.90 324
9233.81 326
9234.71 334
9235.62 411
9236.53 348
9237.44 354
9238.34 365
9239.25 330
9240.16 324
9241.07 336
9241.97 329
9242.88 353
9243.79 398
9244.70 314
9245.60 331
9246.51 338
9247.42 345
9248.33 360
9249.24 319
9250.14 338
9251.05 371
9251.96 331
9252.87 325
9253.78 342
9254.68 422
9255.59 401
9256.50 387
9257.41 392
9258.32 313
9259.22 279
9260.13 309
9261.04 300
9261.95 320
9262.86 365
9263.77 388
9264.68 370
9265.58 366
9266.49 401
9267.40 362
9268.31 356
9269.22 380
9270.13 356
9271.04 365
9271.95 375
9272.86 384
9273.76 350
9274.67 365
9275.58 389
9276.49 395
9277.40 363
9278.31 308
9279.22 353
9280.13 349
9281.04 336
9281.95 349
9282.86 300
9283.77 353
9284.68 326
9285.59 335
9286.50 403
9287.41 388
9288.32 362
9289.23 320
9290.14 378
9291.05 415
9291.96 389
9292.87 368
9293.78 368
9294.69 327
9295.60 310
9296.51 378
9297.42 353
9298.33 345
9299.24 319
9300.15 294
9301.06 365
9301.97 368
9302.88 349
9303.79 331
9304.70 332
9305.61 342
9306.52 359
9307.43 350
9308.34 450
9309.25 428
9310.16 410
9311.08 380
9311.99 401
9312.90 436
9313.81 360
9314.72 389
9315.63 380
9316.54 374
9317.45 368
9318.36 345
9319.28 408
9320.19 368
9321.10 332
9322.01 377
9322.92 391
9323.83 343
9324.74 399
9325.66 403
9326.57 333
9327.48 362
9328.39 356
9329.30 395
9330.21 320
9331.13 333
9332.04 359
9332.95 436
9333.86 360
9334.77 343
9335.69 363
9336.60 345
9337.51 359
9338.42 332
9339.34 357
9340.25 336
9341.16 366
9342.07 349
9342.98 344
9343.90 359
9344.81 352
9345.72 352
9346.64 340
9347.55 388
9348.46 406
9349.37 413
9350.29 389
9351.20 375
9352.11 392
9353.03 399
9353.94 362
9354.85 371
9355.76 350
9356.68 351
9357.59 364
9358.50 359
9359.42 348
9360.33 457
9361.24 400
9362.16 332
9363.07 386
9363.98 376
9364.90 435
9365.81 409
9366.72 363
9367.64 404
9368.55 399
9369.47 378
9370.38 363
9371.29 372
9372.21 362
9373.12 347
9374.04 306
9374.95 360
9375.86 377
9376.78 362
9377.69 354
9378.61 404
9379.52 371
9380.43 334
9381.35 381
9382.26 390
9383.18 394
9384.09 377
9385.01 394
9385.92 374
9386.84 373
9387.75 386
9388.67 390
9389.58 398
9390.49 386
9391.41 452
9392.32 374
9393.24 385
9394.15 410
9395.07 423
9395.98 413
9396.90 395
9397.81 457
9398.73 415
9399.65 397
9400.56 385
9401.48 417
9402.39 422
9403.31 477
9404.22 450
9405.14 458
9406.05 426
9406.97 394
9407.88 412
9408.80 422
9409.72 430
9410.63 446
9411.55 392
9412.46 428
9413.38 431
9414.30 425
9415.21 424
9416.13 428
9417.04 417
9417.96 422
9418.88 390
9419.79 425
9420.71 376
9421.62 427
9422.54 468
9423.46 420
9424.37 478
9425.29 465
9426.21 484
9427.12 449
9428.04 479
9428.96 480
9429.87 479
9430.79 451
9431.71 441
9432.62 459
9433.54 420
9434.46 424
9435.37 420
9436.29 462
9437.21 549
9438.13 436
9439.04 470
9439.96 483
9440.88 492
9441.79 487
9442.71 526
9443.63 544
9444.55 485
9445.46 492
9446.38 493
9447.30 512
9448.22 475
9449.13 484
9450.05 494
9450.97 520
9451.89 589
9452.81 575
9453.72 605
9454.64 648
9455.56 642
9456.48 568
9457.40 596
9458.31 551
9459.23 541
9460.15 559
9461.07 541
9461.99 471
9462.90 469
9463.82 436
9464.74 477
9465.66 421
9466.58 427
9467.50 464
9468.42 473
9469.33 447
9470.25 450
9471.17 430
9472.09 453
9473.01 437
9473.93 441
9474.85 440
9475.77 469
9476.68 462
9477.60 528
9478.52 525
9479.44 479
9480.36 499
9481.28 543
9482.20 561
9483.12 541
9484.04 518
9484.96 528
9485.88 511
9486.80 551
9487.72 507
9488.64 538
9489.56 500
9490.48 528
9491.39 538
9492.31 492
9493.23 478
9494.15 520
9495.07 529
9495.99 549
9496.91 503
9497.83 507
9498.75 529
9499.67 472
9500.59 479
9501.51 489
9502.43 495
9503.36 512
9504.28 476
9505.20 502
9506.12 511
9507.04 510
9507.96 492
9508.88 493
9509.80 522
9510.72 509
9511.64 527
9512.56 547
9513.48 518
9514.40 508
9515.32 514
9516.24 532
9517.16 519
9518.09 599
9519.01 638
9519.93 612
9520.85 686
9521.77 722
9522.69 693
9523.61 716
9524.53 699
9525.46 742
9526.38 730
9527.30 659
9528.22 708
9529.14 647
9530.06 635
9530.98 587
9531.91 566
9532.83 637
9533.75 596
9534.67 584
9535.59 588
9536.52 624
9537.44 576
9538.36 535
9539.28 581
9540.20 558
9541.13 581
9542.05 548
9542.97 583
9543.89 548
9544.81 585
9545.74 560
9546.66 566
9547.58 555
9548.50 511
9549.43 495
9550.35 614
9551.27 577
9552.19 629
9553.12 592
9554.04 562
9554.96 646
9555.89 651
9556.81 543
9557.73 557
9558.65 596
9559.58 585
9560.50 685
9561.42 685
9562.35 607
9563.27 573
9564.19 630
9565.12 589
9566.04 608
9566.96 626
9567.89 646
9568.81 651
9569.73 628
9570.66 583
9571.58 657
9572.50 674
9573.43 655
9574.35 611
9575.28 629
9576.20 621
9577.12 645
9578.05 642
9578.97 708
9579.89 654
9580.82 653
9581.74 632
9582.67 668
9583.59 700
9584.52 699
9585.44 686
9586.36 719
9587.29 674
9588.21 702
9589.14 688
9590.06 668
9590.99 630
9591.91 630
9592.84 636
9593.76 620
9594.68 644
9595.61 697
9596.53 766
9597.46 743
9598.38 811
9599.31 847
9600.23 768
9601.16 878
9602.08 868
9603.01 865
9603.93 957
9604.86 881
9605.78 828
9606.71 769
9607.64 775
9608.56 742
9609.49 726
9610.41 776
9611.34 712
9612.26 753
9613.19 742
9614.11 697
9615.04 810
9615.97 781
9616.89 735
9617.82 752
9618.74 745
9619.67 784
9620.59 779
9621.52 775
9622.45 770
9623.37 772
9624.30 812
9625.22 808
9626.15 746
9627.08 798
9628.00 826
9628.93 830
9629.86 816
9630.78 836
9631.71 784
9632.64 870
9633.56 863
9634.49 864
9635.42 908
9636.34 870
9637.27 839
9638.20 882
9639.12 847
9640.05 873
9640.98 872
9641.90 923
9642.83 954
9643.76 1056
9644.69 1055
9645.61 1032
9646.54 1007
9647.47 1080
9648.39 991
9649.32 978
9650.25 1033
9651.18 970
9652.10 1054
9653.03 1014
9653.96 1025
9654.89 902
9655.81 982
9656.74 1018
9657.67 996
9658.60 984
9659.53 1009
9660.45 950
9661.38 1058
9662.31 1004
9663.24 1014
9664.16 962
9665.09 988
9666.02 1048
9666.95 991
9667.88 1085
9668.81 1049
9669.73 1035
9670.66 1143
9671.59 1213
9672.52 1169
9673.45 1108
9674.38 1112
9675.31 1140
9676.23 1138
9677.16 1088
9678.09 1086
9679.02 1165
9679.95 1064
9680.88 1091
9681.81 1125
9682.74 1178
9683.66 1227
9684.59 1231
9685.52 1178
9686.45 1210
9687.38 1171
9688.31 1174
9689.24 1212
9690.17 1187
9691.10 1193
9692.03 1127
9692.96 1182
9693.89 1297
9694.82 1252
9695.75 1292
9696.68 1346
9697.60 1296
9698.53 1350
9699.46 1392
9700.39 1454
9701.32 1456
9702.25 1524
9703.18 1399
9704.11 1387
9705.04 1338
9705.97 1326
9706.90 1282
9707.83 1197
9708.76 1217
9709.69 1274
9710.62 1251
9711.56 1250
9712.49 1360
9713.42 1370
9714.35 1357
9715.28 1442
9716.21 1432
9717.14 1480
9718.07 1476
9719.00 1405
9719.93 1352
9720.86 1442
9721.79 1206
9722.72 1093
9723.65 1080
9724.58 1036
9725.52 970
9726.45 970
9727.38 1008
9728.31 1016
9729.24 1017
9730.17 995
9731.10 1009
9732.03 1039
9732.97 1037
9733.90 948
9734.83 984
9735.76 1089
9736.69 1059
9737.62 1072
9738.55 955
9739.49 1007
9740.42 975
9741.35 950
9742.28 897
9743.21 835
9744.15 914
9745.08 932
9746.01 962
9746.94 886
9747.87 809
9748.81 773
9749.74 829
9750.67 799
9751.60 840
9752.53 750
9753.47 780
9754.40 785
9755.33 790
9756.26 801
9757.20 742
9758.13 831
9759.06 727
9759.99 763
9760.93 755
9761.86 821
9762.79 871
9763.73 853
9764.66 869
9765.59 790
9766.52 794
9767.46 781
9768.39 845
9769.32 809
9770.26 809
9771.19 755
9772.12 827
9773.06 828
9773.99 834
9774.92 805
9775.86 802
9776.79 795
9777.72 796
9778.66 738
9779.59 756
9780.52 782
9781.46 821
9782.39 773
9783.33 833
9784.26 822
9785.19 811
9786.13 782
9787.06 762
9787.99 767
9788.93 737
9789.86 774
9790.80 759
9791.73 703
9792.67 665
9793.60 722
9794.53 728
9795.47 779
9796.40 749
9797.34 710
9798.27 708
9799.21 733
9800.14 682
9801.08 705
9802.01 766
9802.94 721
9803.88 673
9804.81 665
9805.75 653
9806.68 691
9807.62 687
9808.55 720
9809.49 635
9810.42 647
9811.36 632
9812.29 614
9813.23 627
9814.16 614
9815.10 640
9816.04 626
9816.97 596
9817.91 516
9818.84 584
9819.78 683
9820.71 596
9821.65 601
9822.58 610
9823.52 606
9824.46 531
9825.39 589
9826.33 593
9827.26 584
9828.20 551
9829.14 553
9830.07 637
9831.01 554
9831.94 580
9832.88 574
9833.82 532
9834.75 522
9835.69 564
9836.62 594
9837.56 582
9838.50 559
9839.43 565
9840.37 577
9841.31 570
9842.24 559
9843.18 557
9844.12 626
9845.05 599
9845.99 556
9846.93 569
9847.86 573
9848.80 591
9849.74 586
9850.67 654
9851.61 659
9852.55 633
9853.49 532
9854.42 523
9855.36 512
9856.30 592
9857.23 560
9858.17 584
9859.11 540
9860.05 600
9860.98 606
9861.92 551
9862.86 535
9863.80 531
9864.73 532
9865.67 509
9866.61 479
9867.55 475
9868.49 502
9869.42 537
9870.36 559
9871.30 531
9872.24 517
9873.18 482
9874.11 533
9875.05 539
9875.99 533
9876.93 502
9877.87 503
9878.81 542
9879.74 457
9880.68 476
9881.62 494
9882.56 476
9883.50 489
9884.44 483
9885.37 499
9886.31 499
9887.25 523
9888.19 505
9889.13 541
9890.07 582
9891.01 517
9891.95 523
9892.89 491
9893.82 504
9894.76 452
9895.70 459
9896.64 455
9897.58 476
9898.52 511
9899.46 527
9900.40 485
9901.34 463
9902.28 478
9903.22 503
9904.16 432
9905.10 444
9906.04 472
9906.98 490
9907.92 554
9908.86 485
9909.80 499
9910.73 484
9911.67 481
9912.61 454
9913.55 446
9914.49 500
9915.43 509
9916.38 524
9917.32 530
9918.26 504
9919.20 483
9920.14 546
9921.08 528
9922.02 521
9922.96 528
9923.90 598
9924.84 603
9925.78 630
9926.72 587
9927.66 640
9928.60 755
9929.54 721
9930.48 660
9931.42 627
9932.36 596
9933.30 576
9934.25 531
9935.19 552
9936.13 585
9937.07 527
9938.01 501
9938.95 502
9939.89 451
9940.83 440
9941.78 467
9942.72 549
9943.66 487
9944.60 547
9945.54 489
9946.48 549
9947.42 467
9948.37 476
9949.31 529
9950.25 534
9951.19 531
9952.13 521
9953.07 500
9954.02 558
9954.96 567
9955.90 516
9956.84 548
9957.78 500
9958.73 486
9959.67 469
9960.61 448
9961.55 435
9962.50 474
9963.44 448
9964.38 451
9965.32 469
9966.27 462
9967.21 506
9968.15 435
9969.09 463
9970.04 540
9970.98 493
9971.92 462
9972.86 462
9973.81 497
9974.75 469
9975.69 475
9976.64 495
9977.58 444
9978.52 402
9979.46 438
9980.41 477
9981.35 468
9982.29 472
9983.24 436
9984.18 446
9985.12 459
9986.07 491
9987.01 466
9987.95 452
9988.90 448
9989.84 489
9990.79 464
9991.73 497
9992.67 470
9993.62 461
9994.56 450
9995.50 471
9996.45 444
9997.39 465
9998.34 469
9999.28 472
10000.22 497
10001.17 455
10002.11 460
10003.06 438
10004.00 448
10004.95 406
10005.89 430
10006.83 431
10007.78 417
10008.72 413
10009.67 389
10010.61 451
10011.56 478
10012.50 424
10013.45 428
10014.39 404
10015.34 355
10016.28 381
10017.23 428
10018.17 359
10019.12 402
10020.06 403
10021.01 436
10021.95 443
10022.90 428
10023.84 404
10024.79 425
10025.73 451
10026.68 466
10027.62 431
10028.57 439
10029.51 457
10030.46 421
10031.40 409
10032.35 382
10033.30 444
10034.24 367
10035.19 363
10036.13 407
10037.08 408
10038.03 402
10038.97 371
10039.92 389
10040.86 424
10041.81 419
10042.76 379
10043.70 369
10044.65 362
10045.59 386
10046.54 423
10047.49 364
10048.43 347
10049.38 356
10050.33 372
10051.27 386
10052.22 416
10053.17 436
10054.11 438
10055.06 355
10056.01 377
10056.95 379
10057.90 415
10058.85 376
10059.79 381
10060.74 354
10061.69 376
10062.63 376
10063.58 409
10064.53 384
10065.48 392
10066.42 347
10067.37 329
10068.32 350
10069.26 376
10070.21 371
10071.16 427
10072.11 415
10073.05 378
10074.00 321
10074.95 377
10075.90 419
10076.84 386
10077.79 372
10078.74 395
10079.69 417
10080.64 387
10081.58 356
10082.53 335
10083.48 371
10084.43 414
10085.38 385
10086.32 380
10087.27 411
10088.22 416
10089.17 356
10090.12 386
10091.07 418
10092.01 385
10092.96 422
10093.91 412
10094.86 392
10095.81 382
10096.76 375
10097.71 318
10098.65 357
10099.60 398
10100.55 407
10101.50 379
10102.45 402
10103.40 435
10104.35 393
10105.30 370
10106.25 356
10107.20 443
10108.14 438
10109.09 398
10110.04 403
10110.99 419
10111.94 395
10112.89 420
10113.84 383
10114.79 439
10115.74 407
10116.69 395
10117.64 347
10118.59 367
10119.54 384
10120.49 413
10121.44 387
10122.39 374
10123.34 369
10124.29 365
10125.24 388
10126.19 404
10127.14 412
10128.09 387
10129.04 404
10129.99 382
10130.94 417
10131.89 417
10132.84 409
10133.79 420
10134.74 413
10135.69 390
10136.64 384
10137.59 485
10138.54 424
10139.49 403
10140.44 400
10141.39 423
10142.34 419
10143.30 441
10144.25 410
10145.20 421
10146.15 360
10147.10 391
10148.05 456
10149.00 487
10149.95 394
10150.90 444
10151.86 480
10152.81 472
10153.76 506
10154.71 449
10155.66 429
10156.61 455
10157.56 414
10158.52 435
10159.47 506
10160.42 489
10161.37 438
10162.32 454
10163.27 401
10164.23 476
10165.18 525
10166.13 422
10167.08 458
10168.03 504
10168.99 524
10169.94 522
10170.89 509
10171.84 445
10172.79 449
10173.75 522
10174.70 580
10175.65 554
10176.60 558
10177.56 611
10178.51 594
10179.46 572
10180.41 587
10181.37 586
10182.32 554
10183.27 568
10184.22 534
10185.18 543
10186.13 474
10187.08 552
10188.04 593
10188.99 585
10189.94 615
10190.89 554
10191.85 532
10192.80 527
10193.75 544
10194.71 544
10195.66 590
10196.61 586
10197.57 592
10198.52 620
10199.47 643
10200.43 652
10201.38 546
10202.34 559
10203.29 619
10204.24 654
10205.20 676
10206.15 640
10207.10 672
10208.06 676
10209.01 725
10209.97 788
10210.92 646
10211.87 661
10212.83 634
10213.78 556
10214.74 544
10215.69 568
10216.64 533
10217.60 489
10218.55 514
10219.51 471
10220.46 577
10221.42 534
10222.37 529
10223.33 495
10224.28 507
10225.24 493
10226.19 516
10227.14 490
10228.10 525
10229.05 512
10230.01 507
10230.96 467
10231.92 462
10232.87 554
10233.83 541
10234.78 547
10235.74 618
10236.70 610
10237.65 590
10238.61 605
10239.56 542
10240.52 509
10241.47 519
10242.43 553
10243.38 557
10244.34 524
10245.29 464
10246.25 454
10247.21 471
10248.16 479
10249.12 481
10250.07 485
10251.03 476
10251.98 422
10252.94 455
10253.90 471
10254.85 568
10255.81 508
10256.76 395
10257.72 434
10258.68 486
10259.63 470
10260.59 474
10261.55 447
10262.50 423
10263.46 452
10264.42 407
10265.37 422
10266.33 416
10267.29 399
10268.24 393
10269.20 428
10270.16 365
10271.11 383
10272.07 454
10273.03 455
10273.98 405
10274.94 417
10275.90 413
10276.85 431
10277.81 393
10278.77 377
10279.73 427
10280.68 453
10281.64 412
10282.60 401
10283.56 405
10284.51 371
10285.47 382
10286.43 403
10287.39 417
10288.34 427
10289.30 360
10290.26 408
10291.22 419
10292.17 381
10293.13 449
10294.09 405
10295.05 365
10296.01 366
10296.96 381
10297.92 350
10298.88 349
10299.84 333
10300.80 349
10301.75 417
10302.71 386
10303.67 373
10304.63 397
10305.59 414
10306.55 415
10307.51 425
10308.46 350
10309.42 408
10310.38 430
10311.34 407
10312.30 406
10313.26 359
10314.22 371
10315.18 397
10316.13 421
10317.09 434
10318.05 408
10319.01 390
10319.97 340
10320.93 367
10321.89 358
10322.85 379
10323.81 390
10324.77 399
10325.73 410
10326.69 369
10327.64 363
10328.60 349
10329.56 387
10330.52 446
10331.48 463
10332.44 393
10333.40 368
10334.36 349
10335.32 373
10336.28 330
10337.24 341
10338.20 355
10339.16 438
10340.12 420
10341.08 340
10342.04 315
10343.00 341
10343.96 384
10344.92 394
10345.88 391
10346.84 342
10347.80 378
10348.76 332
10349.72 394
10350.69 328
10351.65 307
10352.61 362
10353.57 329
10354.53 325
10355.49 329
10356.45 301
10357.41 276
10358.37 353
10359.33 378
10360.29 286
10361.25 344
10362.22 337
10363.18 335
10364.14 359
10365.10 321
10366.06 337
10367.02 363
10367.98 377
10368.94 309
10369.91 331
10370.87 336
10371.83 331
10372.79 288
10373.75 268
10374.71 239
10375.67 317
10376.64 336
10377.60 286
10378.56 336
10379.52 343
10380.48 341
10381.45 322
10382.41 263
10383.37 316
10384.33 354
10385.29 313
10386.26 299
10387.22 313
10388.18 309
10389.14 293
10390.11 309
10391.07 321
10392.03 294
10392.99 281
10393.96 321
10394.92 309
10395.88 277
10396.84 309
10397.81 348
10398.77 303
10399.73 308
10400.69 339
10401.66 356
10402.62 336
10403.58 308
10404.55 345
10405.51 318
10406.47 331
10407.44 300
10408.40 276
10409.36 328
10410.33 332
10411.29 319
10412.25 287
10413.22 300
10414.18 306
10415.14 327
10416.11 303
10417.07 301
10418.03 344
10419.00 315
10419.96 318
10420.93 334
10421.89 339
10422.85 351
10423.82 302
10424.78 304
10425.74 310
10426.71 325
10427.67 335
10428.64 280
10429.60 275
10430.57 275
10431.53 259
10432.49 276
10433.46 299
10434.42 363
10435.39 331
10436.35 288
10437.32 308
10438.28 296
10439.25 282
10440.21 322
10441.18 298
10442.14 308
10443.10 268
10444.07 326
10445.03 321
10446.00 286
10446.96 350
10447.93 309
10448.89 266
10449.86 318
10450.83 318
10451.79 321
10452.76 317
10453.72 337
10454.69 334
10455.65 285
10456.62 284
10457.58 345
10458.55 279
10459.51 297
10460.48 336
10461.45 288
10462.41 278
10463.38 333
10464.34 299
10465.31 294
10466.27 312
10467.24 292
10468.21 287
10469.17 307
10470.14 292
10471.10 329
10472.07 257
10473.04 261
10474.00 268
10474.97 250
10475.94 322
10476.90 322
10477.87 344
10478.83 315
10479.80 349
10480.77 332
10481.73 334
10482.70 298
10483.67 346
10484.63 307
10485.60 313
10486.57 320
10487.54 301
10488.50 310
10489.47 310
10490.44 310
10491.40 286
10492.37 287
10493.34 297
10494.30 279
10495.27 278
10496.24 299
10497.21 315
10498.17 296
10499.14 256
10500.11 308
10501.08 285
10502.04 296
10503.01 289
10503.98 286
10504.95 306
10505.91 288
10506.88 240
10507.85 282
10508.82 277
10509.79 316
10510.75 328
10511.72 329
10512.69 278
10513.66 255
10514.63 266
10515.59 286
10516.56 327
10517.53 312
10518.50 290
10519.47 281
10520.44 297
10521.40 314
10522.37 273
10523.34 301
10524.31 271
10525.28 324
10526.25 293
10527.22 278
10528.18 328
10529.15 297
10530.12 325
10531.09 297
10532.06 318
10533.03 288
10534.00 292
10534.97 300
10535.94 342
10536.91 326
10537.87 310
10538.84 286
10539.81 303
10540.78 267
10541.75 291
10542.72 311
10543.69 269
10544.66 274
10545.63 277
10546.60 296
10547.57 283
10548.54 262
10549.51 270
10550.48 266
10551.45 311
10552.42 351
10553.39 320
10554.36 292
10555.33 364
10556.30 290
10557.27 281
10558.24 295
10559.21 323
10560.18 338
10561.15 331
10562.12 349
10563.09 369
10564.06 301
10565.03 323
10566.00 333
10566.97 319
10567.94 360
10568.91 309
10569.88 302
10570.85 296
10571.82 296
10572.80 335
10573.77 294
10574.74 286
10575.71 291
10576.68 284
10577.65 290
10578.62 340
10579.59 311
10580.56 292
10581.54 299
10582.51 303
10583.48 316
10584.45 272
10585.42 304
10586.39 298
10587.36 350
10588.33 379
10589.31 346
10590.28 358
10591.25 302
10592.22 293
10593.19 337
10594.16 318
10595.14 306
10596.11 325
10597.08 332
10598.05 364
10599.02 373
10600.00 379
10600.97 387
10601.94 375
10602.91 348
10603.89 331
10604.86 307
10605.83 352
10606.80 357
10607.77 380
10608.75 384
10609.72 445
10610.69 404
10611.66 412
10612.64 397
10613.61 415
10614.58 430
10615.56 392
10616.53 385
10617.50 345
10618.47 380
10619.45 361
10620.42 354
10621.39 362
10622.37 311
10623.34 315
10624.31 292
10625.29 303
10626.26 313
10627.23 363
10628.21 352
10629.18 401
10630.15 363
10631.13 376
10632.10 325
10633.07 298
10634.05 325
10635.02 303
10635.99 330
10636.97 401
10637.94 417
10638.92 371
10639.89 390
10640.86 444
10641.84 397
10642.81 363
10643.79 392
10644.76 377
10645.73 377
10646.71 405
10647.68 360
10648.66 348
10649.63 339
10650.61 357
10651.58 378
10652.55 348
10653.53 322
10654.50 300
10655.48 330
10656.45 325
10657.43 276
10658.40 307
10659.38 287
10660.35 301
10661.33 329
10662.30 315
10663.28 263
10664.25 286
10665.23 293
10666.20 261
10667.18 321
10668.15 331
10669.13 316
10670.10 334
10671.08 312
10672.05 303
10673.03 281
10674.00 325
10674.98 288
10675.96 326
10676.93 270
10677.91 281
10678.88 343
10679.86 346
10680.83 309
10681.81 326
10682.79 345
10683.76 364
10684.74 321
10685.71 299
10686.69 308
10687.67 305
10688.64 281
10689.62 300
10690.59 302
10691.57 262
10692.55 296
10693.52 267
10694.50 300
10695.48 276
10696.45 291
10697.43 323
10698.41 309
10699.38 355
10700.36 287
10701.34 292
10702.31 300
10703.29 329
10704.27 342
10705.24 285
10706.22 290
10707.20 293
10708.17 314
10709.15 259
10710.13 295
10711.10 333
10712.08 310
10713.06 282
10714.04 318
10715.01 305
10715.99 273
10716.97 293
10717.95 284
10718.92 293
10719.90 291
10720.88 305
10721.86 308
10722.83 284
10723.81 267
10724.79 311
10725.77 337
10726.75 300
10727.72 267
10728.70 275
10729.68 261
10730.66 286
10731.64 322
10732.61 313
10733.59 254
10734.57 271
10735.55 314
10736.53 326
10737.51 302
10738.48 271
10739.46 296
10740.44 287
10741.42 305
10742.40 307
10743.38 301
10744.35 322
10745.33 322
10746.31 294
10747.29 286
10748.27 345
10749.25 361
10750.23 307
10751.21 354
10752.19 351
10753.17 317
10754.14 309
10755.12 326
10756.10 341
10757.08 272
10758.06 279
10759.04 340
10760.02 310
10761.00 278
10761.98 336
10762.96 338
10763.94 306
10764.92 287
10765.90 326
10766.88 373
10767.86 346
10768.84 373
10769.82 314
10770.80 341
10771.78 296
10772.76 278
10773.74 281
10774.72 304
10775.70 336
10776.68 328
10777.66 320
10778.64 324
10779.62 342
10780.60 338
10781.58 358
10782.56 304
10783.54 376
10784.52 397
10785.50 324
10786.48 289
10787.46 322
10788.44 280
10789.42 302
10790.40 321
10791.38 342
10792.36 307
10793.35 303
10794.33 319
10795.31 297
10796.29 281
10797.27 317
10798.25 329
10799.23 334
10800.21 370
10801.19 334
10802.18 356
10803.16 331
10804.14 364
10805.12 348
10806.10 306
10807.08 360
10808.06 350
10809.05 339
10810.03 328
10811.01 319
10811.99 339
10812.97 344
10813.96 353
10814.94 363
10815.92 397
10816.90 357
10817.88 367
10818.87 356
10819.85 356
10820.83 368
10821.81 344
10822.79 339
10823.78 337
10824.76 305
10825.74 314
10826.72 299
10827.71 359
10828.69 383
10829.67 358
10830.65 336
10831.64 350
10832.62 365
10833.60 322
10834.58 323
10835.57 357
10836.55 365
10837.53 403
10838.52 366
10839.50 360
10840.48 337
10841.47 402
10842.45 416
10843.43 342
10844.41 371
10845.40 356
10846.38 421
10847.36 388
10848.35 413
10849.33 382
10850.32 397
10851.30 350
10852.28 356
10853.27 358
10854.25 397
10855.23 339
10856.22 401
10857.20 404
10858.18 353
10859.17 348
10860.15 380
10861.14 361
10862.12 423
10863.10 441
10864.09 455
10865.07 427
10866.06 417
10867.04 416
10868.03 358
10869.01 390
10869.99 391
10870.98 377
10871.96 402
10872.95 395
10873.93 453
10874.92 433
10875.90 435
10876.89 478
10877.87 479
10878.86 366
10879.84 438
10880.83 481
10881.81 389
10882.80 421
10883.78 404
10884.77 456
10885.75 389
10886.74 381
10887.72 430
10888.71 468
10889.69 517
10890.68 438
10891.66 461
10892.65 473
10893.63 489
10894.62 450
10895.60 435
10896.59 482
10897.58 478
10898.56 447
10899.55 474
10900.53 479
10901.52 497
10902.50 526
10903.49 492
10904.48 512
10905.46 500
10906.45 515
10907.44 516
10908.42 511
10909.41 500
10910.39 583
10911.38 544
10912.37 561
10913.35 572
10914.34 527
10915.33 552
10916.31 607
10917.30 573
10918.29 602
10919.27 567
10920.26 535
10921.25 584
10922.23 562
10923.22 608
10924.21 609
10925.19 540
10926.18 558
10927.17 602
10928.15 588
10929.14 609
10930.13 621
10931.11 658
10932.10 656
10933.09 611
10934.08 652
10935.06 702
10936.05 742
10937.04 635
10938.03 674
10939.01 683
10940.00 659
10940.99 681
10941.98 718
10942.96 701
10943.95 742
10944.94 743
10945.93 773
10946.92 699
10947.90 672
10948.89 739
10949.88 756
10950.87 727
10951.86 752
10952.84 780
10953.83 792
10954.82 860
10955.81 895
10956.80 901
10957.79 1034
10958.77 1044
10959.76 1110
10960.75 1166
10961.74 1093
10962.73 1018
10963.72 1078
10964.71 1018
10965.69 942
10966.68 860
10967.67 880
10968.66 882
10969.65 806
10970.64 840
10971.63 745
10972.62 759
10973.61 730
10974.59 801
10975.58 804
10976.57 762
10977.56 751
10978.55 766
10979.54 694
10980.53 732
10981.52 769
10982.51 818
10983.50 785
10984.49 793
10985.48 785
10986.47 892
10987.46 791
10988.45 844
10989.44 835
10990.43 847
10991.42 851
10992.41 858
10993.40 927
10994.39 894
10995.38 986
10996.37 1054
10997.36 1137
10998.35 1211
10999.34 1381
11000.33 1498
11001.32 1624
11002.31 1484
11003.30 1466
11004.29 1352
11005.28 1277
11006.27 1216
11007.26 1027
11008.25 984
11009.24 904
11010.23 813
11011.22 800
11012.21 718
11013.21 718
11014.20 730
11015.19 674
11016.18 699
11017.17 708
11018.16 677
11019.15 639
11020.14 660
11021.13 630
11022.13 579
11023.12 585
11024.11 627
11025.10 627
11026.09 610
11027.08 628
11028.07 594
11029.07 537
11030.06 536
11031.05 523
11032.04 554
11033.03 593
11034.02 605
11035.02 640
11036.01 575
11037.00 600
11037.99 583
11038.98 679
11039.98 676
11040.97 579
11041.96 529
11042.95 505
11043.94 519
11044.94 514
11045.93 534
11046.92 529
11047.91 526
11048.91 503
11049.90 500
11050.89 584
11051.88 570
11052.88 537
11053.87 488
11054.86 536
11055.86 464
11056.85 458
11057.84 538
11058.83 494
11059.83 450
11060.82 500
11061.81 539
11062.81 531
11063.80 508
11064.79 540
11065.79 536
11066.78 532
11067.77 499
11068.77 514
11069.76 567
11070.75 541
11071.75 515
11072.74 478
11073.73 463
11074.73 499
11075.72 543
11076.71 571
11077.71 552
11078.70 480
11079.70 471
11080.69 528
11081.68 502
11082.68 506
11083.67 563
11084.67 496
11085.66 519
11086.65 516
11087.65 489
11088.64 479
11089.64 507
11090.63 512
11091.63 507
11092.62 443
11093.62 435
11094.61 451
11095.60 427
11096.60 457
11097.59 494
11098.59 463
11099.58 494
11100.58 437
11101.57 404
11102.57 458
11103.56 416
11104.56 449
11105.55 493
11106.55 410
11107.54 413
11108.54 390
11109.53 404
11110.53 417
11111.52 427
11112.52 419
11113.51 453
11114.51 452
11115.51 484
11116.50 455
11117.50 442
11118.49 402
11119.49 410
11120.48 388
11121.48 407
11122.48 413
11123.47 418
11124.47 419
11125.46 370
11126.46 393
11127.45 430
11128.45 458
11129.45 426
11130.44 444
11131.44 424
11132.44 454
11133.43 391
11134.43 439
11135.42 435
11136.42 408
11137.42 413
11138.41 394
11139.41 369
11140.41 387
11141.40 382
11142.40 408
11143.40 387
11144.39 393
11145.39 394
11146.39 413
11147.38 413
11148.38 408
11149.38 445
11150.38 424
11151.37 417
11152.37 420
11153.37 429
11154.36 413
11155.36 374
11156.36 381
11157.36 360
11158.35 397
11159.35 413
11160.35 381
11161.35 451
11162.34 382
11163.34 379
11164.34 374
11165.34 423
11166.33 417
11167.33 347
11168.33 399
11169.33 463
11170.33 398
11171.32 394
11172.32 402
11173.32 456
11174.32 438
11175.32 387
11176.31 370
11177.31 374
11178.31 378
11179.31 439
11180.31 415
11181.31 396
11182.30 382
11183.30 360
11184.30 407
11185.30 391
11186.30 392
11187.30 460
11188.30 428
11189.30 429
11190.29 362
11191.29 415
11192.29 412
11193.29 466
11194.29 375
11195.29 426
11196.29 430
11197.29 371
11198.29 425
11199.29 447
11200.28 425
11201.28 501
11202.28 457
11203.28 422
11204.28 414
11205.28 409
11206.28 396
11207.28 489
11208.28 541
11209.28 494
11210.28 535
11211.28 551
11212.28 555
11213.28 485
11214.28 510
11215.28 441
11216.28 416
11217.28 439
11218.28 468
11219.28 448
11220.28 433
11221.28 442
11222.28 410
11223.28 414
11224.28 443
11225.28 460
11226.28 456
11227.28 465
11228.28 479
11229.28 446
11230.28 478
11231.28 468
11232.29 417
11233.29 469
11234.29 453
11235.29 439
11236.29 437
11237.29 444
11238.29 435
11239.29 436
11240.29 408
11241.29 402
11242.29 412
11243.30 377
11244.30 453
11245.30 402
11246.30 421
11247.30 459
11248.30 423
11249.30 492
11250.31 533
11251.31 520
11252.31 416
11253.31 423
11254.31 474
11255.31 462
11256.32 502
11257.32 462
11258.32 505
11259.32 428
11260.32 442
11261.33 437
11262.33 458
11263.33 454
11264.33 450
11265.33 434
11266.34 433
11267.34 432
11268.34 459
11269.34 533
11270.35 509
11271.35 501
11272.35 474
11273.35 508
11274.36 509
11275.36 468
11276.36 455
11277.36 452
11278.37 467
11279.37 430
11280.37 455
11281.37 469
11282.38 490
11283.38 433
11284.38 423
11285.39 426
11286.39 394
11287.39 414
11288.40 459
11289.40 414
11290.40 377
11291.41 385
11292.41 419
11293.41 412
11294.42 386
11295.42 404
11296.42 375
11297.43 353
11298.43 373
11299.43 340
11300.44 313
11301.44 379
11302.45 348
11303.45 408
11304.45 408
11305.46 336
11306.46 365
11307.47 382
11308.47 366
11309.47 364
11310.48 362
11311.48 392
11312.49 371
11313.49 372
11314.50 386
11315.50 393
11316.50 380
11317.51 390
11318.51 373
11319.52 387
11320.52 368
11321.53 405
11322.53 396
11323.54 403
11324.54 401
11325.55 395
11326.55 387
11327.56 399
11328.56 363
11329.57 362
11330.57 383
11331.58 410
11332.58 368
11333.59 358
11334.59 385
11335.60 402
11336.60 381
11337.61 413
11338.61 426
11339.62 431
11340.63 421
11341.63 388
11342.64 458
11343.64 392
11344.65 412
11345.65 451
11346.66 443
11347.67 455
11348.67 429
11349.68 425
11350.68 367
11351.69 345
11352.70 378
11353.70 378
11354.71 334
11355.71 321
11356.72 306
11357.73 357
11358.73 387
11359.74 367
11360.75 349
11361.75 362
11362.76 372
11363.76 341
11364.77 341
11365.78 336
11366.78 354
11367.79 352
11368.80 307
11369.81 291
11370.81 299
11371.82 340
11372.83 300
11373.83 293
11374.84 307
11375.85 362
11376.85 298
11377.86 347
11378.87 314
11379.88 330
11380.88 365
11381.89 346
11382.90 300
11383.91 321
11384.91 346
11385.92 364
11386.93 301
11387.94 315
11388.94 332
11389.95 351
11390.96 360
11391.97 329
11392.97 305
11393.98 319
11394.99 316
11396.00 350
11397.01 326
11398.01 332
11399.02 338
11400.03 353
11401.04 339
11402.05 344
11403.06 315
11404.06 328
11405.07 338
11406.08 320
11407.09 333
11408.10 308
11409.11 332
11410.12 345
11411.12 309
11412.13 345
11413.14 347
11414.15 346
11415.16 329
11416.17 342
11417.18 314
11418.19 350
11419.19 348
11420.20 349
11421.21 325
11422.22 322
11423.23 345
11424.24 336
11425.25 320
11426.26 298
11427.27 345
11428.28 335
11429.29 300
11430.30 331
11431.31 329
11432.32 330
11433.33 328
11434.34 296
11435.35 331
11436.36 343
11437.36 337
11438.37 304
11439.38 324
11440.39 343
11441.40 319
11442.41 322
11443.42 341
11444.43 324
11445.45 290
11446.46 338
11447.47 365
11448.48 339
11449.49 369
11450.50 361
11451.51 322
11452.52 302
11453.53 321
11454.54 326
11455.55 352
11456.56 320
11457.57 300
11458.58 314
11459.59 341
11460.60 338
11461.61 331
11462.63 322
11463.64 318
11464.65 327
11465.66 304
11466.67 314
11467.68 330
11468.69 311
11469.70 303
11470.71 317
11471.73 313
11472.74 293
11473.75 295
11474.76 298
11475.77 273
11476.78 263
11477.79 278
11478.81 292
11479.82 311
11480.83 315
11481.84 304
11482.85 309
11483.87 341
11484.88 325
11485.89 324
11486.90 306
11487.91 301
11488.93 336
11489.94 328
11490.95 336
11491.96 384
11492.97 384
11493.99 365
11495.00 339
11496.01 334
11497.02 358
11498.04 376
11499.05 316
11500.06 370
11501.07 438
11502.09 360
11503.10 299
11504.11 336
11505.13 376
11506.14 347
11507.15 317
11508.16 342
11509.18 343
11510.19 356
11511.20 342
11512.22 329
11513.23 395
11514.24 397
11515.26 376
11516.27 404
11517.28 388
11518.30 388
11519.31 441
11520.32 366
11521.34 381
11522.35 476
11523.36 440
11524.38 435
11525.39 432
11526.40 423
11527.42 505
11528.43 455
11529.45 439
11530.46 485
11531.47 475
11532.49 479
11533.50 485
11534.52 544
11535.53 526
11536.54 566
11537.56 631
11538.57 709
11539.59 778
11540.60 688
11541.62 728
11542.63 752
11543.65 767
11544.66 673
11545.67 629
11546.69 577
11547.70 567
11548.72 477
11549.73 439
11550.75 454
11551.76 442
11552.78 410
11553.79 409
11554.81 340
11555.82 360
11556.84 371
11557.85 378
11558.87 353
11559.88 392
11560.90 386
11561.91 367
11562.93 329
11563.95 352
11564.96 365
11565.98 376
11566.99 365
11568.01 348
11569.02 380
11570.04 393
11571.05 401
11572.07 373
11573.09 321
11574.10 309
11575.12 297
11576.13 331
11577.15 312
11578.17 318
11579.18 391
11580.20 427
11581.21 363
11582.23 392
11583.25 389
11584.26 353
11585.28 337
11586.30 343
11587.31 323
11588.33 333
11589.35 333
11590.36 339
11591.38 378
11592.40 323
11593.41 308
11594.43 311
11595.45 338
11596.46 351
11597.48 369
11598.50 393
11599.51 371
11600.53 369
11601.55 391
11602.56 411
11603.58 387
11604.60 385
11605.62 371
11606.63 329
11607.65 380
11608.67 383
11609.69 373
11610.70 350
11611.72 334
11612.74 307
11613.76 309
11614.77 341
11615.79 305
11616.81 329
11617.83 344
11618.84 342
11619.86 393
11620.88 362
11621.90 330
11622.92 364
11623.93 343
11624.95 321
11625.97 283
11626.99 297
11628.01 281
11629.03 341
11630.04 318
11631.06 313
11632.08 326
11633.10 378
11634.12 406
11635.14 315
11636.15 340
11637.17 343
11638.19 354
11639.21 302
11640.23 297
11641.25 343
11642.27 330
11643.29 302
11644.30 299
11645.32 302
11646.34 317
11647.36 316
11648.38 316
11649.40 329
11650.42 314
11651.44 302
11652.46 313
11653.48 332
11654.50 302
11655.52 281
11656.54 322
11657.55 356
11658.57 329
11659.59 277
11660.61 341
11661.63 297
11662.65 279
11663.67 279
11664.69 275
11665.71 323
11666.73 323
11667.75 299
11668.77 293
11669.79 280
11670.81 292
11671.83 312
11672.85 259
11673.87 287
11674.89 362
11675.91 306
11676.93 286
11677.95 294
11678.98 313
11680.00 288
11681.02 277
11682.04 281
11683.06 264
11684.08 300
11685.10 368
11686.12 356
11687.14 275
11688.16 249
11689.18 273
11690.20 329
11691.22 277
11692.25 260
11693.27 291
11694.29 316
11695.31 301
11696.33 291
11697.35 257
11698.37 304
11699.39 304
11700.42 267
11701.44 318
11702.46 309
11703.48 294
11704.50 282
11705.52 277
11706.54 267
11707.57 302
11708.59 328
11709.61 308
11710.63 285
11711.65 278
11712.68 286
11713.70 278
11714.72 287
11715.74 259
11716.76 255
11717.79 272
11718.81 281
11719.83 265
11720.85 288
11721.88 254
11722.90 292
11723.92 294
11724.94 279
11725.97 291
11726.99 298
11728.01 306
11729.03 292
11730.06 336
11731.08 322
11732.10 267
11733.12 307
11734.15 279
11735.17 261
11736.19 287
11737.22 298
11738.24 292
11739.26 333
11740.29 298
11741.31 321
11742.33 296
11743.35 278
11744.38 276
11745.40 267
11746.43 310
11747.45 293
11748.47 294
11749.50 279
11750.52 324
11751.54 372
11752.57 313
11753.59 288
11754.61 329
11755.64 320
11756.66 326
11757.69 277
11758.71 262
11759.73 286
11760.76 289
11761.78 299
11762.81 328
11763.83 318
11764.85 302
11765.88 317
11766.90 341
11767.93 302
11768.95 332
11769.98 324
11771.00 320
11772.02 328
11773.05 316
11774.07 323
11775.10 290
11776.12 306
11777.15 322
11778.17 324
11779.20 340
11780.22 318
11781.25 322
11782.27 308
11783.30 308
11784.32 324
11785.35 306
11786.37 355
11787.40 315
11788.42 290
11789.45 344
11790.47 356
11791.50 323
11792.53 330
11793.55 304
11794.58 359
11795.60 360
11796.63 292
11797.65 345
11798.68 354
11799.70 352
11800.73 323
11801.76 322
11802.78 339
11803.81 348
11804.83 332
11805.86 336
11806.89 354
11807.91 381
11808.94 380
11809.96 316
11810.99 351
11812.02 344
11813.04 335
11814.07 363
11815.10 330
11816.12 336
11817.15 381
11818.18 345
11819.20 332
11820.23 358
11821.26 341
11822.28 354
11823.31 381
11824.34 405
11825.36 371
11826.39 348
11827.42 361
11828.44 359
11829.47 366
11830.50 363
11831.52 389
11832.55 402
11833.58 394
11834.61 391
11835.63 358
11836.66 360
11837.69 360
11838.72 406
11839.74 399
11840.77 414
11841.80 357
11842.83 379
11843.85 439
11844.88 409
11845.91 401
11846.94 414
11847.96 405
11848.99 456
11850.02 428
11851.05 398
11852.08 419
11853.10 400
11854.13 420
11855.16 429
11856.19 476
11857.22 497
11858.25 434
11859.27 459
11860.30 457
11861.33 501
11862.36 486
11863.39 464
11864.42 448
11865.44 466
11866.47 476
11867.50 484
11868.53 519
11869.56 503
11870.59 521
11871.62 482
11872.65 468
11873.68 512
11874.70 503
11875.73 480
11876.76 449
11877.79 502
11878.82 473
11879.85 522
11880.88 519
11881.91 507
11882.94 566
11883.97 530
11885.00 564
11886.03 593
11887.06 575
11888.09 527
11889.11 553
11890.14 637
11891.17 685
11892.20 607
11893.23 618
11894.26 558
11895.29 630
11896.32 671
11897.35 621
11898.38 649
11899.41 688
11900.44 757
11901.47 738
11902.50 756
11903.53 817
11904.56 845
11905.60 874
11906.63 847
11907.66 837
11908.69 815
11909.72 799
11910.75 737
11911.78 736
11912.81 770
11913.84 755
11914.87 724
11915.90 750
11916.93 649
11917.96 625
11918.99 682
11920.02 680
11921.06 649
11922.09 653
11923.12 665
11924.15 640
11925.18 671
11926.21 736
11927.24 775
11928.27 826
11929.31 863
11930.34 859
11931.37 1004
11932.40 982
11933.43 1062
11934.46 1074
11935.49 1009
11936.53 986
11937.56 948
11938.59 811
11939.62 754
11940.65 742
11941.69 704
11942.72 696
11943.75 741
11944.78 659
11945.81 576
11946.85 586
11947.88 646
11948.91 614
11949.94 606
11950.97 542
11952.01 534
11953.04 607
11954.07 564
11955.10 497
11956.14 505
11957.17 572
11958.20 587
11959.23 494
11960.27 542
11961.30 532
11962.33 567
11963.37 550
11964.40 510
11965.43 537
11966.46 528
11967.50 582
11968.53 568
11969.56 598
11970.60 529
11971.63 514
11972.66 529
11973.70 581
11974.73 520
11975.76 546
11976.80 577
11977.83 544
11978.86 534
11979.90 533
11980.93 509
11981.96 537
11983.00 521
11984.03 573
11985.07 539
11986.10 560
11987.13 556
11988.17 498
11989.20 547
11990.24 576
11991.27 556
11992.30 543
11993.34 551
11994.37 526
11995.41 586
11996.44 567
11997.48 658
11998.51 651
11999.54 624
12000.58 613
12001.61 567
12002.65 558
12003.68 600
12004.72 595
12005.75 598
12006.79 597
12007.82 536
12008.86 592
12009.89 565
12010.93 603
12011.96 580
12013.00 552
12014.03 622
12015.07 624
12016.10 657
12017.14 640
12018.17 629
12019.21 623
12020.24 672
12021.28 714
12022.31 674
12023.35 605
12024.38 646
12025.42 650
12026.45 615
12027.49 669
12028.53 692
12029.56 672
12030.60 626
12031.63 629
12032.67 628
12033.70 605
12034.74 719
12035.78 614
12036.81 622
12037.85 622
12038.88 586
12039.92 601
12040.96 613
12041.99 618
12043.03 560
12044.07 547
12045.10 685
12046.14 621
12047.18 590
12048.21 609
12049.25 629
12050.28 702
12051.32 658
12052.36 592
12053.39 648
12054.43 653
12055.47 702
12056.51 699
12057.54 748
12058.58 812
12059.62 814
12060.65 764
12061.69 738
12062.73 705
12063.76 712
12064.80 670
12065.84 648
12066.88 639
12067.91 691
12068.95 673
12069.99 593
12071.03 575
12072.06 616
12073.10 599
12074.14 523
12075.18 556
12076.21 584
12077.25 555
12078.29 566
12079.33 563
12080.37 559
12081.40 528
12082.44 534
12083.48 595
12084.52 631
12085.56 618
12086.59 567
12087.63 661
12088.67 614
12089.71 574
12090.75 598
12091.79 589
12092.82 634
12093.86 655
12094.90 567
12095.94 594
12096.98 664
12098.02 670
12099.06 707
12100.09 682
12101.13 750
12102.17 666
12103.21 739
12104.25 726
12105.29 720
12106.33 782
12107.37 751
12108.41 728
12109.45 610
12110.48 608
12111.52 589
12112.56 546
12113.60 549
12114.64 625
12115.68 562
12116.72 502
12117.76 505
12118.80 529
12119.84 453
12120.88 476
12121.92 460
12122.96 504
12124.00 475
12125.04 470
12126.08 464
12127.12 447
12128.16 470
12129.20 469
12130.24 444
12131.28 431
12132.32 457
12133.36 446
12134.40 440
12135.44 425
12136.48 460
12137.52 512
12138.56 490
12139.60 486
12140.64 517
12141.68 496
12142.72 458
12143.76 490
12144.80 442
12145.84 440
12146.88 445
12147.93 464
12148.97 450
12150.01 393
12151.05 427
12152.09 414
12153.13 408
12154.17 386
12155.21 391
12156.25 481
12157.29 428
12158.34 462
12159.38 447
12160.42 422
12161.46 414
12162.50 428
12163.54 364
12164.58 383
12165.63 425
12166.67 426
12167.71 416
12168.75 421
12169.79 380
12170.83 373
12171.88 400
12172.92 396
12173.96 479
12175.00 461
12176.04 468
12177.09 437
12178.13 381
12179.17 397
12180.21 400
12181.25 382
12182.30 408
12183.34 427
12184.38 428
12185.42 399
12186.47 411
12187.51 415
12188.55 400
12189.59 444
12190.64 402
12191.68 378
12192.72 397
12193.77 383
12194.81 385
12195.85 363
12196.89 408
12197.94 376
12198.98 412
12200.02 393
12201.07 410
12202.11 365
12203.15 440
12204.20 420
12205.24 395
12206.28 352
12207.33 430
12208.37 372
12209.41 345
12210.46 364
12211.50 392
12212.54 374
12213.59 351
12214.63 433
12215.67 407
12216.72 371
12217.76 345
12218.81 403
12219.85 408
12220.89 367
12221.94 346
12222.98 394
12224.03 391
12225.07 323
12226.11 320
12227.16 339
12228.20 341
12229.25 369
12230.29 334
12231.33 377
12232.38 315
12233.42 352
12234.47 353
12235.51 387
12236.56 353
12237.60 347
12238.65 339
12239.69 333
12240.74 320
12241.78 340
12242.83 344
12243.87 347
12244.92 336
12245.96 385
12247.01 344
12248.05 316
12249.10 347
12250.14 324
12251.19 318
12252.23 293
12253.28 349
12254.32 335
12255.37 333
12256.41 350
12257.46 322
12258.50 327
12259.55 318
12260.60 317
12261.64 324
12262.69 332
12263.73 360
12264.78 309
12265.82 365
12266.87 374
12267.92 313
12268.96 291
12270.01 310
12271.05 327
12272.10 334
12273.15 338
12274.19 320
12275.24 316
12276.29 323
12277.33 307
12278.38 335
12279.42 314
12280.47 286
12281.52 263
12282.56 295
12283.61 308
12284.66 329
12285.70 359
12286.75 302
12287.80 280
12288.84 293
12289.89 264
12290.94 287
12291.99 316
12293.03 331
12294.08 305
12295.13 304
12296.17 316
12297.22 319
12298.27 296
12299.32 297
12300.36 313
12301.41 334
12302.46 303
12303.51 317
12304.55 310
12305.60 330
12306.65 326
12307.70 248
12308.74 275
12309.79 283
12310.84 330
12311.89 312
12312.93 262
12313.98 295
12315.03 285
12316.08 305
12317.13 290
12318.17 253
12319.22 290
12320.27 288
12321.32 309
12322.37 323
12323.42 294
12324.46 302
12325.51 272
12326.56 301
12327.61 305
12328.66 331
12329.71 308
12330.76 337
12331.80 302
12332.85 255
12333.90 280
12334.95 298
12336.00 318
12337.05 300
12338.10 287
12339.15 312
12340.19 296
12341.24 290
12342.29 231
12343.34 279
12344.39 277
12345.44 281
12346.49 348
12347.54 307
12348.59 295
12349.64 302
12350.69 319
12351.74 318
12352.79 303
12353.84 266
12354.89 281
12355.94 270
12356.99 302
12358.04 349
12359.09 309
12360.14 339
12361.18 381
12362.23 309
12363.28 292
12364.33 323
12365.39 299
12366.44 307
12367.49 297
12368.54 315
12369.59 322
12370.64 357
12371.69 310
12372.74 294
12373.79 302
12374.84 327
12375.89 349
12376.94 273
12377.99 304
12379.04 287
12380.09 287
12381.14 269
12382.19 303
12383.24 308
12384.29 334
12385.35 327
12386.40 314
12387.45 339
12388.50 303
12389.55 332
12390.60 330
12391.65 284
12392.70 307
12393.75 309
12394.81 303
12395.86 296
12396.91 328
12397.96 324
12399.01 289
12400.06 297
12401.12 322
12402.17 333
12403.22 293
12404.27 288
12405.32 294
12406.37 308
12407.43 279
12408.48 305
12409.53 301
12410.58 314
12411.63 342
12412.69 309
12413.74 292
12414.79 300
12415.84 302
12416.90 308
12417.95 330
12419.00 325
12420.05 323
12421.10 313
12422.16 313
12423.21 288
12424.26 286
12425.32 280
12426.37 284
12427.42 298
12428.47 300
12429.53 288
12430.58 255
12431.63 289
12432.68 327
12433.74 361
12434.79 328
12435.84 320
12436.90 334
12437.95 330
12439.00 330
12440.06 339
12441.11 295
12442.16 285
12443.22 312
12444.27 328
12445.32 356
12446.38 390
12447.43 420
12448.48 413
12449.54 364
12450.59 267
12451.65 321
12452.70 361
12453.75 343
12454.81 326
12455.86 407
12456.92 365
12457.97 365
12459.02 358
12460.08 376
12461.13 397
12462.19 390
12463.24 369
12464.29 366
12465.35 417
12466.40 426
12467.46 409
12468.51 425
12469.57 365
12470.62 379
12471.68 425
12472.73 409
12473.79 437
12474.84 489
12475.90 547
12476.95 586
12478.00 649
12479.06 670
12480.11 664
12481.17 599
12482.22 581
12483.28 611
12484.34 490
12485.39 473
12486.45 482
12487.50 439
12488.56 432
12489.61 341
12490.67 356
12491.72 428
12492.78 379
12493.83 333
12494.89 324
12495.94 342
12497.00 369
12498.06 355
12499.11 351
12500.17 357
12501.22 393
12502.28 386
12503.34 340
12504.39 380
12505.45 372
12506.50 338
12507.56 400
12508.62 389
12509.67 374
12510.73 357
12511.79 367
12512.84 353
12513.90 334
12514.95 349
12516.01 354
12517.07 363
12518.12 357
12519.18 346
12520.24 313
12521.29 348
12522.35 352
12523.41 360
12524.46 369
12525.52 360
12526.58 340
12527.64 361
12528.69 402
12529.75 402
12530.81 370
12531.86 351
12532.92 393
12533.98 375
12535.04 331
12536.09 352
12537.15 351
12538.21 329
12539.27 323
12540.32 342
12541.38 362
12542.44 385
12543.50 367
12544.55 354
12545.61 359
12546.67 413
12547.73 429
12548.78 417
12549.84 358
12550.90 406
12551.96 474
12553.02 490
12554.07 493
12555.13 465
12556.19 526
12557.25 492
12558.31 457
12559.37 519
12560.42 473
12561.48 459
12562.54 448
12563.60 413
12564.66 371
12565.72 353
12566.78 374
12567.83 370
12568.89 377
12569.95 403
12571.01 378
12572.07 402
12573.13 393
12574.19 377
12575.25 374
12576.31 362
12577.36 392
12578.42 389
12579.48 369
12580.54 377
12581.60 379
12582.66 408
12583.72 383
12584.78 357
12585.84 350
12586.90 347
12587.96 352
12589.02 354
12590.08 315
12591.14 352
12592.20 360
12593.26 362
12594.32 336
12595.38 360
12596.44 387
12597.50 379
12598.56 350
12599.62 341
12600.68 354
12601.74 354
12602.80 347
12603.86 335
12604.92 349
12605.98 341
12607.04 306
12608.10 336
12609.16 346
12610.22 349
12611.28 368
12612.34 368
12613.40 354
12614.46 371
12615.52 372
12616.58 321
12617.64 318
12618.70 358
12619.76 399
12620.83 370
12621.89 357
12622.95 350
12624.01 340
12625.07 374
12626.13 363
12627.19 398
12628.25 427
12629.31 431
12630.38 380
12631.44 386
12632.50 429
12633.56 436
12634.62 439
12635.68 452
12636.74 376
12637.81 398
12638.87 370
12639.93 376
12640.99 381
12642.05 366
12643.12 371
12644.18 369
12645.24 348
12646.30 405
12647.36 362
12648.43 342
12649.49 368
12650.55 346
12651.61 335
12652.67 389
12653.74 335
12654.80 368
12655.86 366
12656.92 302
12657.99 314
12659.05 374
12660.11 384
12661.17 328
12662.24 346
12663.30 324
12664.36 363
12665.42 360
12666.49 320
12667.55 332
12668.61 344
12669.68 362
12670.74 372
12671.80 337
12672.87 335
12673.93 305
12674.99 323
12676.06 386
12677.12 323
12678.18 329
12679.25 337
12680.31 316
12681.37 355
12682.44 382
12683.50 351
12684.56 323
12685.63 288
12686.69 334
12687.75 338
12688.82 331
12689.88 355
12690.95 327
12692.01 337
12693.07 343
12694.14 334
12695.20 334
12696.27 339
12697.33 374
12698.39 354
12699.46 359
12700.52 326
12701.59 336
12702.65 300
12703.72 335
12704.78 342
12705.84 397
12706.91 345
12707.97 374
12709.04 360
12710.10 363
12711.17 350
12712.23 387
12713.30 409
12714.36 392
12715.43 402
12716.49 365
12717.56 397
12718.62 378
12719.69 368
12720.75 366
12721.82 375
12722.88 380
12723.95 354
12725.01 348
12726.08 357
12727.14 431
12728.21 376
12729.28 388
12730.34 376
12731.41 355
12732.47 367
12733.54 376
12734.60 329
12735.67 356
12736.73 384
12737.80 358
12738.87 361
12739.93 358
12741.00 347
12742.06 352
12743.13 372
12744.20 389
12745.26 358
12746.33 389
12747.40 380
12748.46 387
12749.53 387
12750.59 374
12751.66 282
12752.73 315
12753.79 340
12754.86 329
12755.93 311
12756.99 311
12758.06 362
12759.13 343
12760.19 324
12761.26 344
12762.33 348
12763.39 344
12764.46 312
12765.53 357
12766.60 299
12767.66 263
12768.73 319
12769.80 284
12770.86 305
12771.93 281
12773.00 291
12774.07 306
12775.13 356
12776.20 314
12777.27 307
12778.34 359
12779.40 307
12780.47 318
12781.54 292
12782.61 322
12783.67 352
12784.74 300
12785.81 300
12786.88 298
12787.95 269
12789.01 348
12790.08 319
12791.15 297
12792.22 311
12793.29 286
12794.35 308
12795.42 294
12796.49 323
12797.56 310
12798.63 309
12799.70 287
12800.76 317
12801.83 309
12802.90 297
12803.97 330
12805.04 311
12806.11 357
12807.18 369
12808.25 317
12809.31 308
12810.38 331
12811.45 290
12812.52 274
12813.59 307
12814.66 321
12815.73 332
12816.80 402
12817.87 334
12818.94 295
12820.01 315
12821.07 302
12822.14 371
12823.21 334
12824.28 292
12825.35 337
12826.42 311
12827.49 328
12828.56 348
12829.63 341
12830.70 318
12831.77 294
12832.84 316
12833.91 267
12834.98 309
12836.05 309
12837.12 316
12838.19 344
12839.26 284
12840.33 257
12841.40 265
12842.47 276
12843.54 308
12844.61 357
12845.68 279
12846.75 280
12847.82 289
12848.89 253
12849.96 281
12851.03 311
12852.10 279
12853.18 267
12854.25 259
12855.32 256
12856.39 283
12857.46 271
12858.53 277
12859.60 264
12860.67 271
12861.74 289
12862.81 271
12863.88 254
12864.96 236
12866.03 271
12867.10 278
12868.17 306
12869.24 300
12870.31 278
12871.38 286
12872.46 289
12873.53 272
12874.60 265
12875.67 270
12876.74 291
12877.81 283
12878.88 254
12879.96 213
12881.03 280
12882.10 305
12883.17 262
12884.24 269
12885.32 256
12886.39 266
12887.46 274
12888.53 277
12889.60 263
12890.68 245
12891.75 261
12892.82 272
12893.89 287
12894.97 235
12896.04 276
12897.11 279
12898.18 276
12899.26 244
12900.33 252
12901.40 245
12902.47 255
12903.55 257
12904.62 275
12905.69 239
12906.77 235
12907.84 251
12908.91 235
12909.99 267
12911.06 262
12912.13 260
12913.20 308
12914.28 295
12915.35 235
12916.42 213
12917.50 251
12918.57 308
12919.64 217
12920.72 219
12921.79 220
12922.87 216
12923.94 242
12925.01 251
12926.09 226
12927.16 302
12928.23 279
12929.31 251
12930.38 281
12931.46 254
12932.53 256
12933.60 252
12934.68 259
12935.75 272
12936.83 239
12937.90 259
12938.97 234
12940.05 213
12941.12 239
12942.20 226
12943.27 243
12944.35 270
12945.42 251
12946.50 279
12947.57 259
12948.64 244
12949.72 235
12950.79 238
12951.87 253
12952.94 195
12954.02 254
12955.09 239
12956.17 250
12957.24 251
12958.32 253
12959.39 249
12960.47 230
12961.54 199
12962.62 270
12963.69 279
12964.77 237
12965.85 214
12966.92 187
12968.00 216
12969.07 222
12970.15 264
12971.22 254
12972.30 230
12973.37 222
12974.45 256
12975.53 234
12976.60 214
12977.68 233
12978.75 229
12979.83 249
12980.90 252
12981.98 235
12983.06 223
12984.13 260
12985.21 271
12986.29 252
12987.36 225
12988.44 222
12989.51 283
12990.59 280
12991.67 259
12992.74 235
12993.82 259
12994.90 252
12995.97 240
12997.05 233
12998.13 231
12999.20 218
13000.28 220
13001.36 216
13002.43 226
13003.51 250
13004.59 244
13005.67 247
13006.74 254
13007.82 229
13008.90 248
13009.97 272
13011.05 286
13012.13 274
13013.21 264
13014.28 261
13015.36 246
13016.44 248
13017.52 231
13018.59 261
13019.67 286
13020.75 252
13021.83 254
13022.90 243
13023.98 266
13025.06 310
13026.14 274
13027.22 237
13028.29 249
13029.37 240
13030.45 243
13031.53 241
13032.61 217
13033.68 227
13034.76 229
13035.84 265
13036.92 251
13038.00 256
13039.08 277
13040.15 250
13041.23 305
13042.31 282
13043.39 255
13044.47 242
13045.55 232
13046.63 253
13047.70 256
13048.78 251
13049.86 272
13050.94 301
13052.02 245
13053.10 235
13054.18 281
13055.26 245
13056.34 262
13057.42 256
13058.49 227
13059.57 225
13060.65 229
13061.73 286
13062.81 253
13063.89 253
13064.97 249
13066.05 266
13067.13 263
13068.21 251
13069.29 238
13070.37 224
13071.45 267
13072.53 227
13073.61 221
13074.69 214
13075.77 261
13076.85 260
13077.93 218
13079.01 275
13080.09 260
13081.17 270
13082.25 274
13083.33 267
13084.41 269
13085.49 208
13086.57 237
13087.65 215
13088.73 233
13089.81 271
13090.89 255
13091.97 243
13093.05 253
13094.13 234
13095.21 253
13096.30 198
13097.38 244
13098.46 240
13099.54 275
13100.62 273
13101.70 261
13102.78 255
13103.86 245
13104.94 228
13106.02 231
13107.11 207
13108.19 269
13109.27 259
13110.35 252
13111.43 268
13112.51 254
13113.59 278
13114.68 219
13115.76 258
13116.84 254
13117.92 246
13119.00 275
13120.08 275
13121.17 268
13122.25 269
13123.33 259
13124.41 270
13125.49 229
13126.58 230
13127.66 244
13128.74 212
13129.82 243
13130.90 224
13131.99 221
13133.07 261
13134.15 249
13135.23 238
13136.32 234
13137.40 242
13138.48 257
13139.56 262
13140.65 265
13141.73 280
13142.81 226
13143.89 247
13144.98 243
13146.06 307
13147.14 313
13148.23 268
13149.31 258
13150.39 256
13151.47 224
13152.56 247
13153.64 241
13154.72 240
13155.81 239
13156.89 240
13157.97 228
13159.06 220
13160.14 278
13161.22 280
13162.31 250
13163.39 269
13164.47 285
13165.56 261
13166.64 260
13167.73 300
13168.81 240
13169.89 241
13170.98 241
13172.06 280
13173.14 277
13174.23 284
13175.31 276
13176.40 257
13177.48 252
13178.57 284
13179.65 273
13180.73 271
13181.82 264
13182.90 290
13183.99 274
13185.07 279
13186.16 292
13187.24 250
13188.32 263
13189.41 296
13190.49 251
13191.58 253
13192.66 265
13193.75 248
13194.83 284
13195.92 267
13197.00 230
13198.09 281
13199.17 271
13200.26 279
13201.34 210
13202.43 220
13203.51 267
13204.60 283
13205.68 263
13206.77 265
13207.86 227
13208.94 272
13210.03 259
13211.11 257
13212.20 286
13213.28 280
13214.37 255
13215.45 274
13216.54 273
13217.63 293
13218.71 336
13219.80 309
13220.88 298
13221.97 297
13223.06 276
13224.14 287
13225.23 267
13226.31 249
13227.40 322
13228.49 276
13229.57 267
13230.66 249
13231.74 256
13232.83 287
13233.92 290
13235.00 255
13236.09 282
13237.18 294
13238.26 276
13239.35 292
13240.44 276
13241.52 310
13242.61 348
13243.70 328
13244.78 333
13245.87 322
13246.96 311
13248.05 303
13249.13 317
13250.22 255
13251.31 309
13252.39 311
13253.48 315
13254.57 308
13255.66 323
13256.74 308
13257.83 341
13258.92 361
13260.01 383
13261.09 311
13262.18 343
13263.27 362
13264.36 327
13265.44 307
13266.53 298
13267.62 306
13268.71 329
13269.80 345
13270.88 372
13271.97 345
13273.06 383
13274.15 383
13275.24 435
13276.32 334
13277.41 298
13278.50 353
13279.59 351
13280.68 353
13281.77 365
13282.85 362
13283.94 321
13285.03 351
13286.12 355
13287.21 356
13288.30 306
13289.39 381
13290.48 417
13291.56 427
13292.65 391
13293.74 424
13294.83 410
13295.92 379
13297.01 428
13298.10 383
13299.19 394
13300.28 389
13301.37 386
13302.46 408
13303.54 416
13304.63 434
13305.72 427
13306.81 404
13307.90 409
13308.99 469
13310.08 446
13311.17 401
13312.26 418
13313.35 445
13314.44 423
13315.53 452
13316.62 451
13317.71 412
13318.80 416
13319.89 393
13320.98 476
13322.07 430
13323.16 430
13324.25 469
13325.34 450
13326.43 408
13327.52 442
13328.61 469
13329.70 468
13330.79 399
13331.88 444
13332.97 441
13334.06 456
13335.15 426
13336.24 448
13337.34 480
13338.43 487
13339.52 451
13340.61 451
13341.70 482
13342.79 503
13343.88 492
13344.97 434
13346.06 480
13347.15 486
13348.25 491
13349.34 456
13350.43 519
13351.52 462
13352.61 514
13353.70 560
13354.79 446
13355.88 446
13356.98 487
13358.07 431
13359.16 496
13360.25 549
13361.34 550
13362.43 522
13363.53 512
13364.62 587
13365.71 587
13366.80 568
13367.89 559
13368.99 652
13370.08 630
13371.17 627
13372.26 579
13373.35 563
13374.45 559
13375.54 560
13376.63 499
13377.72 518
13378.82 547
13379.91 445
13381.00 479
13382.09 454
13383.19 465
13384.28 485
13385.37 471
13386.46 444
13387.56 420
13388.65 441
13389.74 415
13390.84 426
13391.93 401
13393.02 408
13394.11 413
13395.21 420
13396.30 411
13397.39 414
13398.49 466
13399.58 397
13400.67 379
13401.77 396
13402.86 351
13403.95 338
13405.05 399
13406.14 436
13407.23 365
13408.33 402
13409.42 457
13410.52 418
13411.61 415
13412.70 381
13413.80 403
13414.89 396
13415.98 381
13417.08 399
13418.17 419
13419.27 379
13420.36 400
13421.45 389
13422.55 404
13423.64 412
13424.74 414
13425.83 412
13426.93 477
13428.02 452
13429.12 425
13430.21 423
13431.30 405
13432.40 413
13433.49 450
13434.59 419
13435.68 425
13436.78 398
13437.87 428
13438.97 448
13440.06 454
13441.16 444
13442.25 405
13443.35 422
13444.44 430
13445.54 426
13446.63 426
13447.73 408
13448.82 447
13449.92 455
13451.01 435
13452.11 448
13453.20 472
13454.30 485
13455.40 483
13456.49 441
13457.59 480
13458.68 465
13459.78 543
13460.87 474
13461.97 405
13463.07 466
13464.16 428
13465.26 500
13466.35 517
13467.45 539
13468.55 479
13469.64 491
13470.74 506
13471.83 532
13472.93 433
13474.03 476
13475.12 454
13476.22 486
13477.32 491
13478.41 481
13479.51 533
13480.61 562
13481.70 526
13482.80 499
13483.90 504
13484.99 523
13486.09 505
13487.19 448
13488.28 529
13489.38 546
13490.48 566
13491.57 492
13492.67 520
13493.77 518
13494.86 487
13495.96 519
13497.06 536
13498.16 574
13499.25 594
13500.35 660
13501.45 641
13502.55 625
13503.64 584
13504.74 586
13505.84 578
13506.94 620
13508.03 610
13509.13 552
13510.23 563
13511.33 546
13512.43 591
13513.52 528
13514.62 536
13515.72 524
13516.82 512
13517.92 551
13519.01 524
13520.11 531
13521.21 531
13522.31 549
13523.41 480
13524.50 471
13525.60 468
13526.70 472
13527.80 499
13528.90 483
13530.00 441
13531.10 426
13532.19 452
13533.29 467
13534.39 432
13535.49 411
13536.59 431
13537.69 466
13538.79 427
13539.89 405
13540.99 384
13542.08 442
13543.18 451
13544.28 407
13545.38 385
13546.48 384
13547.58 396
13548.68 433
13549.78 457
13550.88 429
13551.98 409
13553.08 419
13554.18 401
13555.28 409
13556.38 390
13557.48 406
13558.58 467
13559.68 429
13560.78 406
13561.88 426
13562.98 381
13564.08 390
13565.18 384
13566.28 376
13567.38 341
13568.48 412
13569.58 366
13570.68 374
13571.78 362
13572.88 390
13573.98 425
13575.08 372
13576.18 396
13577.28 386
13578.38 376
13579.48 373
13580.58 355
13581.68 348
13582.78 387
13583.88 375
13584.98 382
13586.08 378
13587.19 376
13588.29 406
13589.39 427
13590.49 412
13591.59 364
13592.69 386
13593.79 393
13594.89 404
13595.99 377
13597.10 388
13598.20 362
13599.30 401
13600.40 428
13601.50 418
13602.60 377
13603.70 401
13604.81 435
13605.91 367
13607.01 379
13608.11 387
13609.21 392
13610.31 409
13611.42 405
13612.52 445
13613.62 411
13614.72 424
13615.82 430
13616.93 432
13618.03 424
13619.13 425
13620.23 466
13621.34 486
13622.44 451
13623.54 396
13624.64 459
13625.75 453
13626.85 414
13627.95 394
13629.05 408
13630.16 390
13631.26 387
13632.36 398
13633.46 421
13634.57 401
13635.67 434
13636.77 452
13637.88 429
13638.98 440
13640.08 469
13641.18 427
13642.29 421
13643.39 461
13644.49 433
13645.60 368
13646.70 425
13647.80 400
13648.91 429
13650.01 399
13651.11 427
13652.22 408
13653.32 394
13654.43 397
13655.53 429
13656.63 414
13657.74 395
13658.84 366
13659.94 394
13661.05 411
13662.15 399
13663.26 421
13664.36 384
13665.46 388
13666.57 442
13667.67 469
13668.78 424
13669.88 404
13670.99 412
13672.09 396
13673.19 403
13674.30 410
13675.40 360
13676.51 358
13677.61 410
13678.72 400
13679.82 395
13680.93 382
13682.03 374
13683.14 381
13684.24 394
13685.35 401
13686.45 385
13687.56 409
13688.66 380
13689.77 448
13690.87 448
13691.98 437
13693.08 436
13694.19 457
13695.29 472
13696.40 405
13697.50 443
13698.61 433
13699.71 423
13700.82 435
13701.92 398
13703.03 426
13704.14 396
13705.24 451
13706.35 446
13707.45 386
13708.56 391
13709.66 440
13710.77 493
13711.88 445
13712.98 414
13714.09 405
13715.19 452
13716.30 462
13717.41 438
13718.51 456
13719.62 461
13720.73 448
13721.83 531
13722.94 551
13724.04 509
13725.15 500
13726.26 474
13727.36 496
13728.47 489
13729.58 502
13730.68 474
13731.79 545
13732.90 510
13734.00 497
13735.11 532
13736.22 537
13737.33 508
13738.43 510
13739.54 557
13740.65 521
13741.75 551
13742.86 530
13743.97 528
13745.08 578
13746.18 555
13747.29 476
13748.40 545
13749.51 610
13750.61 544
13751.72 584
13752.83 617
13753.94 598
13755.04 604
13756.15 569
13757.26 626
13758.37 623
13759.47 597
13760.58 578
13761.69 664
13762.80 667
13763.91 658
13765.01 670
13766.12 727
13767.23 736
13768.34 830
13769.45 828
13770.56 864
13771.66 842
13772.77 919
13773.88 951
13774.99 946
13776.10 990
13777.21 955
13778.32 919
13779.42 902
13780.53 909
13781.64 832
13782.75 831
13783.86 849
13784.97 767
13786.08 684
13787.19 668
13788.30 620
13789.40 633
13790.51 583
13791.62 566
13792.73 499
13793.84 478
13794.95 468
13796.06 461
13797.17 535
13798.28 532
13799.39 500
13800.50 459
13801.61 495
13802.72 518
13803.83 500
13804.94 448
13806.05 509
13807.16 453
13808.27 417
13809.38 435
13810.49 474
13811.60 448
13812.71 495
13813.82 440
13814.93 452
13816.04 433
13817.15 453
13818.26 410
13819.37 399
13820.48 428
13821.59 417
13822.70 415
13823.81 473
13824.92 508
13826.03 434
13827.14 440
13828.25 448
13829.36 410
13830.47 434
13831.58 401
13832.69 438
13833.81 435
13834.92 456
13836.03 440
13837.14 450
13838.25 429
13839.36 440
13840.47 454
13841.58 406
13842.69 427
13843.81 471
13844.92 435
13846.03 398
13847.14 400
13848.25 412
13849.36 432
13850.47 434
13851.59 437
13852.70 457
13853.81 434
13854.92 447
13856.03 407
13857.14 429
13858.26 397
13859.37 381
13860.48 425
13861.59 471
13862.70 443
13863.82 448
13864.93 437
13866.04 390
13867.15 452
13868.26 418
13869.38 391
13870.49 435
13871.60 443
13872.71 452
13873.83 475
13874.94 449
13876.05 437
13877.16 387
13878.28 417
13879.39 419
13880.50 433
13881.62 419
13882.73 508
13883.84 445
13884.95 411
13886.07 471
13887.18 507
13888.29 494
13889.41 470
13890.52 446
13891.63 484
13892.75 445
13893.86 502
13894.97 486
13896.09 493
13897.20 494
13898.31 461
13899.43 526
13900.54 515
13901.65 459
13902.77 501
13903.88 505
13904.99 504
13906.11 472
13907.22 471
13908.34 436
13909.45 412
13910.56 432
13911.68 428
13912.79 397
13913.91 434
13915.02 408
13916.13 409
13917.25 356
13918.36 378
13919.48 379
13920.59 419
13921.71 351
13922.82 355
13923.94 446
13925.05 379
13926.16 397
13927.28 417
13928.39 411
13929.51 405
13930.62 422
13931.74 334
13932.85 356
13933.97 378
13935.08 433
13936.20 357
13937.31 371
13938.43 401
13939.54 399
13940.66 376
13941.77 337
13942.89 376
13944.00 389
13945.12 386
13946.23 361
13947.35 355
13948.47 400
13949.58 343
13950.70 396
13951.81 379
13952.93 361
13954.04 343
13955.16 346
13956.28 333
13957.39 384
13958.51 379
13959.62 375
13960.74 362
13961.85 391
13962.97 368
13964.09 384
13965.20 352
13966.32 375
13967.44 369
13968.55 345
13969.67 339
13970.78 338
13971.90 343
13973.02 340
13974.13 335
13975.25 350
13976.37 353
13977.48 370
13978.60 359
13979.72 378
13980.83 376
13981.95 354
13983.07 365
13984.18 357
13985.30 307
13986.42 353
13987.54 398
13988.65 386
13989.77 387
13990.89 347
13992.00 384
13993.12 384
13994.24 388
13995.36 406
13996.47 339
13997.59 359
13998.71 364
13999.83 354
14000.94 376
14002.06 386
14003.18 376
14004.30 389
14005.41 364
14006.53 404
14007.65 343
14008.77 370
14009.89 414
14011.00 394
14012.12 387
14013.24 364
14014.36 374
14015.48 398
14016.60 352
14017.71 354
14018.83 368
14019.95 365
14021.07 344
14022.19 324
14023.31 325
14024.42 362
14025.54 371
14026.66 304
14027.78 392
14028.90 399
14030.02 383
14031.14 385
14032.25 361
14033.37 365
14034.49 387
14035.61 395
14036.73 390
14037.85 366
14038.97 382
14040.09 385
14041.21 413
14042.33 378
14043.45 409
14044.57 397
14045.68 399
14046.80 407
14047.92 405
14049.04 391
14050.16 418
14051.28 371
14052.40 400
14053.52 388
14054.64 429
14055.76 419
14056.88 396
14058.00 412
14059.12 415
14060.24 451
14061.36 463
14062.48 475
14063.60 416
14064.72 409
14065.84 405
14066.96 475
14068.08 459
14069.20 462
14070.32 512
14071.44 459
14072.56 471
14073.68 517
14074.80 517
14075.92 504
14077.05 496
14078.17 572
14079.29 540
14080.41 537
14081.53 509
14082.65 533
14083.77 541
14084.89 579
14086.01 521
14087.13 517
14088.25 521
14089.38 500
14090.50 555
14091.62 549
14092.74 555
14093.86 561
14094.98 571
14096.10 539
14097.22 576
14098.35 541
14099.47 589
14100.59 546
14101.71 583
14102.83 556
14103.95 544
14105.08 556
14106.20 535
14107.32 542
14108.44 486
14109.56 482
14110.69 495
14111.81 481
14112.93 467
14114.05 492
14115.17 452
14116.30 464
14117.42 469
14118.54 428
14119.66 505
14120.79 487
14121.91 469
14123.03 456
14124.15 389
14125.28 389
14126.40 391
14127.52 375
14128.64 428
14129.77 446
14130.89 436
14132.01 403
14133.13 418
14134.26 396
14135.38 379
14136.50 398
14137.63 396
14138.75 369
14139.87 359
14141.00 386
14142.12 317
14143.24 366
14144.37 384
14145.49 338
14146.61 377
14147.74 360
14148.86 386
14149.98 368
14151.11 383
14152.23 359
14153.35 341
14154.48 368
14155.60 360
14156.72 380
14157.85 399
14158.97 361
14160.10 369
14161.22 396
14162.34 398
14163.47 390
14164.59 368
14165.72 351
14166.84 342
14167.97 380
14169.09 369
14170.21 358
14171.34 370
14172.46 405
14173.59 363
14174.71 360
14175.84 320
14176.96 372
14178.09 354
14179.21 350
14180.34 370
14181.46 339
14182.58 380
14183.71 362
14184.83 361
14185.96 364
14187.08 407
14188.21 408
14189.33 379
14190.46 330
14191.59 355
14192.71 367
14193.84 358
14194.96 354
14196.09 343
14197.21 312
14198.34 330
14199.46 362
14200.59 373
14201.71 398
14202.84 361
14203.97 328
14205.09 363
14206.22 319
14207.34 323
14208.47 340
14209.59 314
14210.72 314
14211.85 325
14212.97 337
14214.10 324
14215.22 342
14216.35 356
14217.48 331
14218.60 332
14219.73 352
14220.86 308
14221.98 321
14223.11 346
14224.24 304
14225.36 308
14226.49 302
14227.62 308
14228.74 301
14229.87 298
14231.00 338
14232.12 340
14233.25 275
14234.38 290
14235.50 312
14236.63 314
14237.76 319
14238.88 286
14240.01 263
14241.14 308
14242.27 258
14243.39 310
14244.52 318
14245.65 350
14246.77 328
14247.90 338
14249.03 341
14250.16 331
14251.28 298
14252.41 322
14253.54 335
14254.67 283
14255.80 285
14256.92 232
14258.05 284
14259.18 311
14260.31 342
14261.43 332
14262.56 289
14263.69 316
14264.82 307
14265.95 274
14267.08 267
14268.20 277
14269.33 269
14270.46 300
14271.59 285
14272.72 278
14273.85 265
14274.97 256
14276.10 222
14277.23 258
14278.36 294
14279.49 296
14280.62 241
14281.75 249
14282.87 225
14284.00 217
14285.13 235
14286.26 277
14287.39 270
14288.52 278
14289.65 247
14290.78 289
14291.91 320
14293.04 294
14294.17 272
14295.29 290
14296.42 263
14297.55 285
14298.68 239
14299.81 251
14300.94 231
14302.07 249
14303.20 281
14304.33 287
14305.46 274
14306.59 266
14307.72 263
14308.85 251
14309.98 245
14311.11 234
14312.24 248
14313.37 236
14314.50 251
14315.63 259
14316.76 257
14317.89 257
14319.02 253
14320.15 257
14321.28 275
14322.41 242
14323.54 258
14324.67 213
14325.80 239
14326.93 238
14328.06 246
14329.20 239
14330.33 257
14331.46 275
14332.59 240
14333.72 222
14334.85 241
14335.98 253
14337.11 270
14338.24 251
14339.37 283
14340.50 223
14341.64 245
14342.77 258
14343.90 249
14345.03 210
14346.16 219
14347.29 238
14348.42 246
14349.55 262
14350.69 265
14351.82 244
14352.95 238
14354.08 214
14355.21 233
14356.34 209
14357.48 258
14358.61 206
14359.74 221
14360.87 229
14362.00 240
14363.14 220
14364.27 247
14365.40 244
14366.53 240
14367.66 247
14368.80 230
14369.93 204
14371.06 223
14372.19 225
14373.33 245
14374.46 233
14375.59 215
14376.72 260
14377.86 256
14378.99 245
14380.12 253
14381.25 215
14382.39 228
14383.52 216
14384.65 233
14385.78 246
14386.92 274
14388.05 214
14389.18 233
14390.32 221
14391.45 259
14392.58 260
14393.72 205
14394.85 211
14395.98 207
14397.12 214
14398.25 232
14399.38 192
14400.52 226
14401.65 226
14402.78 228
14403.92 236
14405.05 276
14406.18 268
14407.32 241
14408.45 207
14409.59 233
14410.72 276
14411.85 287
14412.99 264
14414.12 223
14415.26 219
14416.39 231
14417.52 237
14418.66 258
14419.79 237
14420.93 247
14422.06 236
14423.20 225
14424.33 228
14425.46 274
14426.60 303
14427.73 261
14428.87 265
14430.00 289
14431.14 282
14432.27 297
14433.41 257
14434.54 287
14435.68 282
14436.81 265
14437.95 298
14439.08 277
14440.22 290
14441.35 262
14442.49 234
14443.62 280
14444.76 264
14445.89 267
14447.03 260
14448.16 245
14449.30 294
14450.43 286
14451.57 273
14452.70 250
14453.84 230
14454.98 257
14456.11 256
14457.25 276
14458.38 235
14459.52 246
14460.65 251
14461.79 245
14462.93 282
14464.06 310
14465.20 298
14466.33 244
14467.47 283
14468.61 281
14469.74 242
14470.88 300
14472.02 311
14473.15 284
14474.29 242
14475.42 230
14476.56 256
14477.70 261
14478.83 285
14479.97 304
14481.11 266
14482.24 214
14483.38 261
14484.52 250
14485.65 254
14486.79 272
14487.93 293
14489.07 265
14490.20 258
14491.34 268
14492.48 275
14493.61 261
14494.75 286
14495.89 291
14497.03 269
14498.16 265
14499.30 310
14500.44 248
14501.57 251
14502.71 299
14503.85 296
14504.99 265
14506.13 277
14507.26 255
14508.40 253
14509.54 268
14510.68 258
14511.81 263
14512.95 276
14514.09 268
14515.23 252
14516.37 290
14517.50 266
14518.64 254
14519.78 231
14520.92 269
14522.06 274
14523.20 217
14524.33 255
14525.47 213
14526.61 246
14527.75 288
14528.89 262
14530.03 242
14531.16 215
14532.30 237
14533.44 245
14534.58 250
14535.72 241
14536.86 294
14538.00 249
14539.14 238
14540.28 253
14541.41 325
14542.55 263
14543.69 292
14544.83 309
14545.97 263
14547.11 285
14548.25 264
14549.39 229
14550.53 266
14551.67 258
14552.81 249
14553.95 230
14555.09 247
14556.23 258
14557.37 245
14558.50 227
14559.64 233
14560.78 313
14561.92 272
14563.06 286
14564.20 273
14565.34 268
14566.48 334
14567.62 287
14568.76 294
14569.90 264
14571.04 246
14572.18 286
14573.32 279
14574.47 304
14575.61 298
14576.75 316
14577.89 315
14579.03 257
14580.17 271
14581.31 276
14582.45 264
14583.59 299
14584.73 340
14585.87 331
14587.01 305
14588.15 309
14589.29 331
14590.43 332
14591.58 319
14592.72 331
14593.86 319
14595.00 293
14596.14 315
14597.28 299
14598.42 358
14599.56 348
14600.70 329
14601.85 345
14602.99 302
14604.13 310
14605.27 286
14606.41 319
14607.55 372
14608.70 338
14609.84 382
14610.98 352
14612.12 362
14613.26 349
14614.40 394
14615.55 366
14616.69 331
14617.83 407
14618.97 381
14620.11 389
14621.26 400
14622.40 376
14623.54 394
14624.68 409
14625.83 421
14626.97 407
14628.11 406
14629.25 418
14630.40 425
14631.54 435
14632.68 435
14633.82 423
14634.97 471
14636.11 499
14637.25 505
14638.39 552
14639.54 509
14640.68 482
14641.82 487
14642.97 460
14644.11 470
14645.25 468
14646.40 449
14647.54 390
14648.68 404
14649.83 367
14650.97 307
14652.11 336
14653.26 343
14654.40 324
14655.54 334
14656.69 293
14657.83 289
14658.97 349
14660.12 294
14661.26 304
14662.40 335
14663.55 347
14664.69 309
14665.84 299
14666.98 307
14668.12 291
14669.27 304
14670.41 297
14671.56 277
14672.70 286
14673.84 300
14674.99 284
14676.13 313
14677.28 237
14678.42 268
14679.57 309
14680.71 260
14681.86 241
14683.00 288
14684.14 267
14685.29 250
14686.43 262
14687.58 252
14688.72 244
14689.87 233
14691.01 280
14692.16 245
14693.30 251
14694.45 243
14695.59 255
14696.74 258
14697.88 203
14699.03 207
14700.17 243
14701.32 262
14702.46 208
14703.61 213
14704.75 252
14705.90 234
14707.05 260
14708.19 241
14709.34 204
14710.48 249
14711.63 252
14712.77 242
14713.92 239
14715.07 189
14716.21 198
14717.36 230
14718.50 256
14719.65 202
14720.80 210
14721.94 228
14723.09 224
14724.23 242
14725.38 243
14726.53 214
14727.67 224
14728.82 213
14729.97 232
14731.11 201
14732.26 256
14733.41 220
14734.55 218
14735.70 234
14736.84 207
14737.99 214
14739.14 210
14740.29 201
14741.43 228
14742.58 202
14743.73 217
14744.87 227
14746.02 244
14747.17 246
14748.31 210
14749.46 226
14750.61 232
14751.76 212
14752.90 240
14754.05 236
14755.20 202
14756.35 198
14757.49 223
14758.64 206
14759.79 217
14760.94 241
14762.08 205
14763.23 202
14764.38 171
14765.53 185
14766.67 211
14767.82 214
14768.97 200
14770.12 218
14771.27 208
14772.41 203
14773.56 201
14774.71 210
14775.86 211
14777.01 220
14778.15 233
14779.30 219
14780.45 204
14781.60 177
14782.75 224
14783.90 195
14785.05 189
14786.19 205
14787.34 201
14788.49 209
14789.64 237
14790.79 212
14791.94 185
14793.09 184
14794.24 230
14795.38 246
14796.53 172
14797.68 183
14798.83 173
14799.98 176
14801.13 190
14802.28 169
14803.43 170
14804.58 192
14805.73 192
14806.88 212
14808.03 195
14809.18 172
14810.33 224
14811.47 192
14812.62 182
14813.77 181
14814.92 193
14816.07 151
14817.22 174
14818.37 188
14819.52 167
14820.67 169
14821.82 192
14822.97 181
14824.12 149
14825.27 162
14826.42 172
14827.57 213
14828.72 188
14829.87 226
14831.02 190
14832.17 206
14833.33 187
14834.48 177
14835.63 178
14836.78 194
14837.93 178
14839.08 152
14840.23 189
14841.38 185
14842.53 162
14843.68 157
14844.83 185
14845.98 218
14847.13 186
14848.28 180
14849.44 151
14850.59 173
14851.74 162
14852.89 177
14854.04 179
14855.19 193
14856.34 181
14857.49 162
14858.65 164
14859.80 169
14860.95 167
14862.10 196
14863.25 194
14864.40 200
14865.56 166
14866.71 156
14867.86 177
14869.01 179
14870.16 152
14871.31 193
14872.47 180
14873.62 165
14874.77 196
14875.92 153
14877.07 162
14878.23 186
14879.38 197
14880.53 171
14881.68 148
14882.84 131
14883.99 173
14885.14 173
14886.29 171
14887.45 182
14888.60 157
14889.75 195
14890.90 192
14892.06 173
14893.21 151
14894.36 149
14895.52 134
14896.67 151
14897.82 153
14898.97 170
14900.13 165
14901.28 175
14902.43 153
14903.59 172
14904.74 127
14905.89 150
14907.05 180
14908.20 175
14909.35 164
14910.51 170
14911.66 165
14912.81 174
14913.97 168
14915.12 155
14916.27 156
14917.43 173
14918.58 169
14919.74 183
14920.89 179
14922.04 179
14923.20 168
14924.35 152
14925.50 172
14926.66 141
14927.81 176
14928.97 149
14930.12 153
14931.28 194
14932.43 147
14933.58 145
14934.74 171
14935.89 169
14937.05 169
14938.20 186
14939.36 173
14940.51 156
14941.67 129
14942.82 148
14943.98 168
14945.13 138
14946.28 121
14947.44 160
14948.59 180
14949.75 188
14950.90 168
14952.06 144
14953.21 160
14954.37 153
14955.52 171
14956.68 140
14957.84 167
14958.99 130
14960.15 201
14961.30 183
14962.46 166
14963.61 153
14964.77 185
14965.92 159
14967.08 169
14968.23 185
14969.39 183
14970.55 192
14971.70 203
14972.86 197
14974.01 168
14975.17 192
14976.33 208
14977.48 209
14978.64 225
14979.79 192
14980.95 204
14982.11 195
14983.26 179
14984.42 192
14985.58 151
14986.73 164
14987.89 189
14989.04 168
14990.20 153
14991.36 188
14992.51 166
14993.67 170
14994.83 171
14995.98 165
14997.14 179
14998.30 166
14999.45 191
15000.61 192
15001.77 165
15002.93 156
15004.08 170
15005.24 169
15006.40 129
15007.55 153
15008.71 152
15009.87 181
15011.03 155
15012.18 159
15013.34 158
15014.50 146
15015.66 177
15016.81 188
15017.97 159
15019.13 159
15020.29 138
15021.44 138
15022.60 165
15023.76 166
15024.92 136
15026.08 148
15027.23 176
15028.39 185
15029.55 139
15030.71 155
15031.87 134
15033.02 125
15034.18 158
15035.34 144
15036.50 151
15037.66 134
15038.81 170
15039.97 148
15041.13 166
15042.29 149
15043.45 175
15044.61 162
15045.77 135
15046.93 146
15048.08 143
15049.24 158
15050.40 174
15051.56 163
15052.72 146
15053.88 138
15055.04 135
15056.20 160
15057.36 155
15058.51 150
15059.67 168
15060.83 153
15061.99 173
15063.15 163
15064.31 153
15065.47 185
15066.63 177
15067.79 164
15068.95 179
15070.11 148
15071.27 144
15072.43 165
15073.59 160
15074.75 171
15075.91 174
15077.07 152
15078.23 155
15079.39 132
15080.55 163
15081.71 160
15082.87 156
15084.03 175
15085.19 147
15086.35 151
15087.51 131
15088.67 175
15089.83 155
15090.99 176
15092.15 178
15093.31 180
15094.47 151
15095.63 178
15096.79 144
15097.95 170
15099.11 164
15100.27 149
15101.43 150
15102.60 136
15103.76 156
15104.92 154
15106.08 163
15107.24 165
15108.40 159
15109.56 158
15110.72 145
15111.88 153
15113.05 173
15114.21 163
15115.37 155
15116.53 144
15117.69 166
15118.85 181
15120.01 150
15121.18 170
15122.34 152
15123.50 167
15124.66 169
15125.82 169
15126.98 161
15128.15 139
15129.31 164
15130.47 154
15131.63 178
15132.79 168
15133.96 139
15135.12 159
15136.28 166
15137.44 143
15138.60 174
15139.77 185
15140.93 203
15142.09 176
15143.25 154
15144.42 162
15145.58 157
15146.74 165
15147.90 152
15149.07 151
15150.23 161
15151.39 156
15152.55 183
15153.72 215
15154.88 201
15156.04 168
15157.21 155
15158.37 172
15159.53 179
15160.70 173
15161.86 190
15163.02 180
15164.19 154
15165.35 148
15166.51 146
15167.68 152
15168.84 185
15170.00 194
15171.17 205
15172.33 165
15173.49 174
15174.66 180
15175.82 151
15176.98 171
15178.15 199
15179.31 186
15180.48 168
15181.64 202
15182.80 191
15183.97 151
15185.13 154
15186.30 181
15187.46 185
15188.62 206
15189.79 176
15190.95 185
15192.12 194
15193.28 161
15194.44 186
15195.61 206
15196.77 208
15197.94 205
15199.10 201
15200.27 239
15201.43 220
15202.60 191
15203.76 194
15204.93 217
15206.09 222
15207.26 168
15208.42 200
15209.59 244
15210.75 197
15211.92 196
15213.08 229
15214.25 213
15215.41 223
15216.58 235
15217.74 222
15218.91 224
15220.07 180
15221.24 174
15222.40 234
15223.57 206
15224.73 194
15225.90 193
15227.07 195
15228.23 194
15229.40 209
15230.56 202
15231.73 207
15232.89 218
15234.06 238
15235.23 258
15236.39 213
15237.56 188
15238.73 216
15239.89 259
15241.06 258
15242.22 229
15243.39 227
15244.56 233
15245.72 192
15246.89 191
15248.06 223
15249.22 205
15250.39 244
15251.55 197
15252.72 194
15253.89 232
15255.06 193
15256.22 193
15257.39 214
15258.56 199
15259.72 201
15260.89 204
15262.06 208
15263.22 178
15264.39 188
15265.56 177
15266.72 172
15267.89 175
15269.06 160
15270.23 202
15271.39 175
15272.56 179
15273.73 220
15274.90 202
15276.06 212
15277.23 168
15278.40 165
15279.57 192
15280.73 192
15281.90 138
15283.07 169
15284.24 159
15285.41 155
15286.57 168
15287.74 159
15288.91 182
15290.08 191
15291.25 165
15292.41 163
15293.58 176
15294.75 171
15295.92 139
15297.09 136
15298.26 146
15299.42 161
15300.59 169
15301.76 136
15302.93 146
15304.10 167
15305.27 173
15306.44 151
15307.60 172
15308.77 205
15309.94 166
15311.11 192
15312.28 194
15313.45 171
15314.62 155
15315.79 178
15316.96 194
15318.12 182
15319.29 189
15320.46 202
15321.63 173
15322.80 188
15323.97 198
15325.14 219
15326.31 156
15327.48 169
15328.65 194
15329.82 169
15330.99 138
15332.16 190
15333.33 193
15334.50 182
15335.67 196
15336.84 201
15338.01 177
15339.18 214
15340.35 189
15341.52 177
15342.69 182
15343.86 207
15345.03 216
15346.20 178
15347.37 180
15348.54 173
15349.71 194
15350.88 182
15352.05 171
15353.22 175
15354.39 178
15355.56 176
15356.73 176
15357.90 177
15359.07 164
15360.24 169
15361.41 183
15362.58 168
15363.76 212
15364.93 203
15366.10 188
15367.27 194
15368.44 181
15369.61 195
15370.78 171
15371.95 218
15373.12 191
15374.30 177
15375.47 174
15376.64 186
15377.81 160
15378.98 173
15380.15 196
15381.32 196
15382.50 203
15383.67 189
15384.84 185
15386.01 182
15387.18 180
15388.35 188
15389.53 190
15390.70 160
15391.87 153
15393.04 157
15394.21 176
15395.39 173
15396.56 182
15397.73 183
15398.90 191
15400.08 184
15401.25 164
15402.42 182
15403.59 175
15404.76 176
15405.94 179
15407.11 137
15408.28 168
15409.45 157
15410.63 169
15411.80 179
15412.97 157
15414.15 178
15415.32 186
15416.49 157
15417.66 154
15418.84 177
15420.01 178
15421.18 177
15422.36 149
15423.53 171
15424.70 181
15425.88 151
15427.05 195
15428.22 163
15429.40 162
15430.57 147
15431.74 155
15432.92 146
15434.09 160
15435.26 156
15436.44 200
15437.61 179
15438.79 157
15439.96 194
15441.13 162
15442.31 166
15443.48 173
15444.65 160
15445.83 170
15447.00 194
15448.18 196
15449.35 159
15450.53 145
15451.70 138
15452.87 152
15454.05 164
15455.22 168
15456.40 192
15457.57 172
15458.75 155
15459.92 169
15461.09 147
15462.27 157
15463.44 190
15464.62 189
15465.79 170
15466.97 179
15468.14 183
15469.32 190
15470.49 172
15471.67 180
15472.84 119
15474.02 151
15475.19 152
15476.37 178
15477.54 208
15478.72 168
15479.89 183
15481.07 201
15482.25 169
15483.42 167
15484.60 151
15485.77 196
15486.95 177
15488.12 163
15489.30 160
15490.47 162
15491.65 178
15492.83 204
15494.00 156
15495.18 160
15496.35 187
15497.53 173
15498.71 171
15499.88 154
15501.06 169
15502.23 170
15503.41 146
15504.59 145
15505.76 155
15506.94 142
15508.12 178
15509.29 173
15510.47 153
15511.64 153
15512.82 203
15514.00 178
15515.17 168
15516.35 170
15517.53 204
15518.70 183
15519.88 171
15521.06 173
15522.24 158
15523.41 161
15524.59 173
15525.77 161
15526.94 155
15528.12 204
15529.30 196
15530.48 153
15531.65 176
15532.83 177
15534.01 164
15535.18 217
15536.36 161
15537.54 175
15538.72 176
15539.89 218
15541.07 206
15542.25 175
15543.43 167
15544.61 179
15545.78 183
15546.96 197
15548.14 180
15549.32 177
15550.50 171
15551.67 194
15552.85 197
15554.03 192
15555.21 231
15556.39 204
15557.56 172
15558.74 181
15559.92 188
15561.10 187
15562.28 207
15563.46 164
15564.63 182
15565.81 200
15566.99 195
15568.17 195
15569.35 174
15570.53 196
15571.71 212
15572.89 224
15574.06 160
15575.24 183
15576.42 175
15577.60 204
15578.78 199
15579.96 216
15581.14 193
15582.32 244
15583.50 214
15584.68 233
15585.86 227
15587.04 221
15588.21 212
15589.39 248
15590.57 194
15591.75 232
15592.93 228
15594.11 246
15595.29 241
15596.47 208
15597.65 253
15598.83 242
15600.01 234
15601.19 240
15602.37 265
15603.55 288
15604.73 238
15605.91 240
15607.09 268
15608.27 253
15609.45 252
15610.63 267
15611.81 283
15612.99 236
15614.17 231
15615.35 247
15616.53 235
15617.71 193
15618.90 245
15620.08 227
15621.26 260
15622.44 248
15623.62 241
15624.80 252
15625.98 237
15627.16 228
15628.34 243
15629.52 254
15630.70 256
15631.89 261
15633.07 269
15634.25 278
15635.43 244
15636.61 281
15637.79 295
15638.97 314
15640.15 308
15641.34 314
15642.52 310
15643.70 306
15644.88 301
15646.06 304
15647.24 316
15648.42 314
15649.61 288
15650.79 302
15651.97 280
15653.15 290
15654.33 305
15655.52 291
15656.70 289
15657.88 308
15659.06 276
15660.24 284
15661.43 257
15662.61 278
15663.79 298
15664.97 296
15666.16 282
15667.34 293
15668.52 308
15669.70 299
15670.89 293
15672.07 301
15673.25 279
15674.43 286
15675.62 322
15676.80 314
15677.98 301
15679.17 287
15680.35 342
15681.53 313
15682.71 237
15683.90 286
15685.08 306
15686.26 325
15687.45 275
15688.63 264
15689.81 238
15691.00 295
15692.18 271
15693.36 307
15694.55 269
15695.73 266
15696.91 263
15698.10 274
15699.28 289
15700.46 294
15701.65 320
15702.83 280
15704.02 262
15705.20 267
15706.38 272
15707.57 267
15708.75 254
15709.94 284
15711.12 245
15712.30 252
15713.49 266
15714.67 290
15715.86 347
15717.04 303
15718.23 312
15719.41 318
15720.59 297
15721.78 318
15722.96 267
15724.15 268
15725.33 268
15726.52 306
15727.70 283
15728.89 291
15730.07 315
15731.26 253
15732.44 292
15733.63 277
15734.81 293
15736.00 318
15737.18 316
15738.37 320
15739.55 296
15740.74 299
15741.92 326
15743.11 319
15744.29 306
15745.48 299
15746.66 337
15747.85 335
15749.03 339
15750.22 318
15751.41 308
15752.59 318
15753.78 291
15754.96 367
15756.15 383
15757.33 372
15758.52 331
15759.71 349
15760.89 367
15762.08 346
15763.26 326
15764.45 351
15765.64 346
15766.82 342
15768.01 354
15769.19 366
15770.38 339
15771.57 348
15772.75 329
15773.94 317
15775.13 331
15776.31 364
15777.50 340
15778.69 322
15779.87 315
15781.06 340
15782.25 291
15783.43 289
15784.62 323
15785.81 367
15786.99 329
15788.18 292
15789.37 313
15790.56 323
15791.74 286
15792.93 287
15794.12 274
15795.30 274
15796.49 290
15797.68 303
15798.87 296
15800.05 290
15801.24 262
15802.43 272
15803.62 261
15804.80 235
15805.99 265
15807.18 273
15808.37 299
15809.55 231
15810.74 252
15811.93 283
15813.12 268
15814.31 267
15815.49 278
15816.68 302
15817.87 282
15819.06 267
15820.25 225
15821.44 241
15822.62 249
15823.81 259
15825.00 249
15826.19 269
15827.38 235
15828.57 227
15829.75 233
15830.94 237
15832.13 242
15833.32 259
15834.51 235
15835.70 269
15836.89 243
15838.08 258
15839.26 249
15840.45 248
15841.64 226
15842.83 222
15844.02 228
15845.21 225
15846.40 269
15847.59 235
15848.78 211
15849.97 225
15851.16 258
15852.35 249
15853.53 236
15854.72 232
15855.91 224
15857.10 227
15858.29 221
15859.48 237
15860.67 238
15861.86 224
15863.05 246
15864.24 220
15865.43 233
15866.62 242
15867.81 242
15869.00 231
15870.19 213
15871.38 264
15872.57 253
15873.76 268
15874.95 253
15876.14 274
15877.33 265
15878.52 292
15879.71 264
15880.90 236
15882.10 250
15883.29 225
15884.48 237
15885.67 229
15886.86 249
15888.05 231
15889.24 232
15890.43 243
15891.62 211
15892.81 242
15894.00 259
15895.19 247
15896.39 242
15897.58 306
15898.77 259
15899.96 268
15901.15 256
15902.34 224
15903.53 292
15904.72 279
15905.92 278
15907.11 266
15908.30 274
15909.49 276
15910.68 277
15911.87 267
15913.06 259
15914.26 272
15915.45 271
15916.64 252
15917.83 245
15919.02 249
15920.22 249
15921.41 271
15922.60 272
15923.79 308
15924.98 236
15926.18 276
15927.37 278
15928.56 274
15929.75 254
15930.95 215
15932.14 238
15933.33 260
15934.52 257
15935.72 281
15936.91 275
15938.10 285
15939.29 284
15940.49 260
15941.68 246
15942.87 241
15944.06 248
15945.26 217
15946.45 203
15947.64 204
15948.84 214
15950.03 236
15951.22 177
15952.42 171
15953.61 230
15954.80 235
15956.00 237
15957.19 206
15958.38 183
15959.58 230
15960.77 238
15961.96 196
15963.16 200
15964.35 221
15965.54 257
15966.74 200
15967.93 205
15969.12 169
15970.32 183
15971.51 199
15972.71 174
15973.90 188
15975.09 195
15976.29 183
15977.48 182
15978.68 185
15979.87 175
15981.07 163
15982.26 192
15983.45 192
15984.65 188
15985.84 180
15987.04 180
15988.23 180
15989.43 159
15990.62 162
15991.82 185
15993.01 160
15994.20 155
15995.40 182
15996.59 188
15997.79 182
15998.98 162
16000.18 169
16001.37 185
16002.57 152
16003.76 174
16004.96 162
16006.15 189
16007.35 180
16008.55 184
16009.74 182
16010.94 168
16012.13 148
16013.33 116
16014.52 148
16015.72 135
16016.91 157
16018.11 180
16019.30 176
16020.50 171
16021.70 164
16022.89 164
16024.09 151
16025.28 154
16026.48 193
16027.68 152
16028.87 191
16030.07 178
16031.26 162
16032.46 142
16033.66 142
16034.85 153
16036.05 179
16037.25 164
16038.44 168
16039.64 136
16040.83 143
16042.03 160
16043.23 148
16044.42 184
16045.62 150
16046.82 152
16048.01 148
16049.21 153
16050.41 146
16051.60 119
16052.80 168
16054.00 175
16055.20 167
16056.39 162
16057.59 170
16058.79 146
16059.98 164
16061.18 180
16062.38 160
16063.58 152
16064.77 153
16065.97 182
16067.17 162
16068.37 133
16069.56 147
16070.76 153
16071.96 132
16073.16 162
16074.35 155
16075.55 145
16076.75 148
16077.95 153
16079.15 142
16080.34 168
16081.54 131
16082.74 154
16083.94 157
16085.14 148
16086.33 153
16087.53 160
16088.73 174
16089.93 170
16091.13 122
16092.33 160
16093.52 181
16094.72 179
16095.92 145
16097.12 138
16098.32 173
16099.52 156
16100.72 123
16101.91 143
16103.11 150
16104.31 165
16105.51 153
16106.71 135
16107.91 144
16109.11 155
16110.31 123
16111.51 138
16112.71 123
16113.90 137
16115.10 158
16116.30 104
16117.50 135
16118.70 131
16119.90 143
16121.10 137
16122.30 184
16123.50 201
16124.70 140
16125.90 139
16127.10 113
16128.30 151
16129.50 148
16130.70 141
16131.90 166
16133.10 134
16134.30 125
16135.50 119
16136.70 138
16137.90 149
16139.10 136
16140.30 163
16141.50 134
16142.70 150
16143.90 161
16145.10 174
16146.30 133
16147.50 146
16148.70 131
16149.90 153
16151.10 154
16152.30 133
16153.50 129
16154.70 161
16155.91 134
16157.11 121
16158.31 130
16159.51 133
16160.71 134
16161.91 137
16163.11 139
16164.31 130
16165.51 156
16166.71 160
16167.92 144
16169.12 131
16170.32 146
16171.52 129
16172.72 134
16173.92 144
16175.12 110
16176.33 136
16177.53 160
16178.73 139
16179.93 133
16181.13 164
16182.33 159
16183.54 146
16184.74 152
16185.94 136
16187.14 132
16188.34 149
16189.55 174
16190.75 161
16191.95 145
16193.15 125
16194.35 138
16195.56 138
16196.76 144
16197.96 155
16199.16 149
16200.37 121
16201.57 124
16202.77 159
16203.97 157
16205.18 138
16206.38 153
16207.58 150
16208.78 125
16209.99 139
16211.19 169
16212.39 157
16213.60 161
16214.80 157
16216.00 141
16217.20 140
16218.41 145
16219.61 173
16220.81 124
16222.02 156
16223.22 116
16224.42 139
16225.63 141
16226.83 132
16228.03 124
16229.24 135
16230.44 146
16231.64 112
16232.85 144
16234.05 130
16235.26 139
16236.46 150
16237.66 147
16238.87 156
16240.07 154
16241.28 171
16242.48 155
16243.68 158
16244.89 165
16246.09 172
16247.30 185
16248.50 133
16249.70 152
16250.91 143
16252.11 148
16253.32 177
16254.52 178
16255.73 148
16256.93 190
16258.14 169
16259.34 186
16260.54 183
16261.75 168
16262.95 180
16264.16 175
16265.36 140
16266.57 192
16267.77 175
16268.98 211
16270.18 212
16271.39 188
16272.59 231
16273.80 187
16275.00 121
16276.21 150
16277.41 156
16278.62 165
16279.83 141
16281.03 162
16282.24 158
16283.44 144
16284.65 160
16285.85 172
16287.06 154
16288.26 174
16289.47 167
16290.68 152
16291.88 160
16293.09 150
16294.29 170
16295.50 175
16296.71 174
16297.91 195
16299.12 176
16300.32 174
16301.53 183
16302.74 183
16303.94 184
16305.15 195
16306.36 197
16307.56 174
16308.77 165
16309.97 161
16311.18 159
16312.39 151
16313.59 158
16314.80 173
16316.01 191
16317.21 153
16318.42 186
16319.63 155
16320.84 170
16322.04 163
16323.25 172
16324.46 196
16325.66 144
16326.87 163
16328.08 175
16329.28 140
16330.49 144
16331.70 159
16332.91 149
16334.11 150
16335.32 150
16336.53 134
16337.74 148
16338.94 148
16340.15 153
16341.36 179
16342.57 149
16343.78 166
16344.98 158
16346.19 138
16347.40 131
16348.61 127
16349.81 149
16351.02 151
16352.23 134
16353.44 145
16354.65 147
16355.86 144
16357.06 135
16358.27 120
16359.48 112
16360.69 123
16361.90 137
16363.11 134
16364.31 160
16365.52 139
16366.73 149
16367.94 130
16369.15 138
16370.36 156
16371.57 155
16372.77 174
16373.98 132
16375.19 155
16376.40 151
16377.61 148
16378.82 130
16380.03 147
16381.24 142
16382.45 149
16383.66 132
16384.87 121
16386.08 129
16387.28 131
16388.49 139
16389.70 134
16390.91 123
16392.12 151
16393.33 155
16394.54 128
16395.75 130
16396.96 137
16398.17 172
16399.38 152
16400.59 147
16401.80 142
16403.01 110
16404.22 138
16405.43 148
16406.64 99
16407.85 115
16409.06 144
16410.27 137
16411.48 112
16412.69 158
16413.90 118
16415.11 135
16416.32 124
16417.53 89
16418.74 163
16419.95 137
16421.17 142
16422.38 154
16423.59 137
16424.80 149
16426.01 121
16427.22 142
16428.43 129
16429.64 130
16430.85 129
16432.06 132
16433.27 151
16434.48 176
16435.70 184
16436.91 139
16438.12 148
16439.33 128
16440.54 136
16441.75 136
16442.96 127
16444.18 127
16445.39 136
16446.60 141
16447.81 131
16449.02 128
16450.23 153
16451.45 106
16452.66 115
16453.87 147
16455.08 123
16456.29 142
16457.50 144
16458.72 124
16459.93 120
16461.14 113
16462.35 161
16463.57 143
16464.78 122
16465.99 136
16467.20 135
16468.41 143
16469.63 137
16470.84 153
16472.05 143
16473.26 128
16474.48 142
16475.69 138
16476.90 152
16478.12 131
16479.33 111
16480.54 136
16481.75 133
16482.97 133
16484.18 142
16485.39 132
16486.61 141
16487.82 136
16489.03 110
16490.24 122
16491.46 110
16492.67 159
16493.88 139
16495.10 150
16496.31 127
16497.52 127
16498.74 101
16499.95 112
16501.17 126
16502.38 138
16503.59 144
16504.81 114
16506.02 135
16507.23 116
16508.45 129
16509.66 121
16510.88 119
16512.09 117
16513.30 105
16514.52 120
16515.73 137
16516.95 115
16518.16 110
16519.37 143
16520.59 145
16521.80 116
16523.02 126
16524.23 142
16525.45 144
16526.66 136
16527.88 113
16529.09 147
16530.30 130
16531.52 129
16532.73 135
16533.95 114
16535.16 123
16536.38 122
16537.59 127
16538.81 120
16540.02 130
16541.24 116
16542.45 107
16543.67 136
16544.88 94
16546.10 130
16547.31 128
16548.53 135
16549.75 126
16550.96 119
16552.18 138
16553.39 126
16554.61 113
16555.82 140
16557.04 131
16558.25 127
16559.47 132
16560.69 133
16561.90 120
16563.12 147
16564.33 149
16565.55 168
16566.77 162
16567.98 143
16569.20 149
16570.41 161
16571.63 128
16572.85 149
16574.06 152
16575.28 120
16576.50 140
16577.71 140
16578.93 126
16580.14 153
16581.36 130
16582.58 130
16583.79 118
16585.01 144
16586.23 149
16587.44 136
16588.66 101
16589.88 125
16591.09 118
16592.31 115
16593.53 139
16594.75 163
16595.96 120
16597.18 115
16598.40 121
16599.61 141
16600.83 120
16602.05 146
16603.27 148
16604.48 132
16605.70 128
16606.92 133
16608.14 143
16609.35 137
16610.57 136
16611.79 139
16613.01 138
16614.22 129
16615.44 122
16616.66 135
16617.88 110
16619.10 123
16620.31 134
16621.53 126
16622.75 160
16623.97 162
16625.19 110
16626.40 111
16627.62 130
16628.84 148
16630.06 139
16631.28 95
16632.50 94
16633.71 116
16634.93 142
16636.15 123
16637.37 106
16638.59 111
16639.81 128
16641.03 132
16642.24 124
16643.46 115
16644.68 94
16645.90 126
16647.12 114
16648.34 96
16649.56 135
16650.78 118
16652.00 117
16653.22 121
16654.44 109
16655.65 120
16656.87 125
16658.09 134
16659.31 117
16660.53 134
16661.75 175
16662.97 124
16664.19 106
16665.41 119
16666.63 135
16667.85 120
16669.07 132
16670.29 119
16671.51 98
16672.73 111
16673.95 132
16675.17 124
16676.39 119
16677.61 117
16678.83 107
16680.05 110
16681.27 119
16682.49 104
16683.71 163
16684.93 127
16686.15 120
16687.37 145
16688.59 133
16689.81 135
16691.03 115
16692.25 107
16693.47 102
16694.69 119
16695.92 146
16697.14 128
16698.36 112
16699.58 118
16700.80 131
16702.02 163
16703.24 113
16704.46 119
16705.68 128
16706.90 150
16708.13 138
16709.35 123
16710.57 110
16711.79 119
16713.01 131
16714.23 110
16715.45 126
16716.67 113
16717.90 115
16719.12 112
16720.34 81
16721.56 90
16722.78 114
16724.00 131
16725.23 133
16726.45 95
16727.67 87
16728.89 121
16730.11 136
16731.34 123
16732.56 92
16733.78 111
16735.00 145
16736.23 125
16737.45 91
16738.67 111
16739.89 114
16741.11 118
16742.34 116
16743.56 103
16744.78 104
16746.00 88
16747.23 92
16748.45 104
16749.67 93
16750.90 113
16752.12 120
16753.34 126
16754.56 124
16755.79 122
16757.01 117
16758.23 111
16759.46 123
16760.68 118
16761.90 102
16763.13 112
16764.35 134
16765.57 106
16766.80 119
16768.02 124
16769.24 116
16770.47 124
16771.69 106
16772.91 138
16774.14 128
16775.36 120
16776.58 125
16777.81 117
16779.03 121
16780.25 107
16781.48 124
16782.70 148
16783.93 98
16785.15 117
16786.37 106
16787.60 103
16788.82 111
16790.05 113
16791.27 118
16792.50 110
16793.72 132
16794.94 123
16796.17 118
16797.39 143
16798.62 143
16799.84 109
16801.07 113
16802.29 119
16803.52 106
16804.74 116
16805.97 140
16807.19 130
16808.42 140
16809.64 102
16810.87 144
16812.09 137
16813.32 120
16814.54 105
16815.77 100
16816.99 141
16818.22 127
16819.44 97
16820.67 143
16821.89 124
16823.12 107
16824.34 123
16825.57 119
16826.79 119
16828.02 102
16829.25 115
16830.47 108
16831.70 96
16832.92 115
16834.15 104
16835.37 115
16836.60 129
16837.83 109
16839.05 129
16840.28 142
16841.50 118
16842.73 139
16843.96 92
16845.18 115
16846.41 107
16847.63 92
16848.86 109
16850.09 101
16851.31 126
16852.54 126
16853.77 139
16854.99 121
16856.22 123
16857.45 127
16858.67 161
16859.90 133
16861.13 108
16862.35 125
16863.58 149
16864.81 130
16866.03 121
16867.26 142
16868.49 145
16869.72 144
16870.94 165
16872.17 173
16873.40 148
16874.62 158
16875.85 171
16877.08 183
16878.31 168
16879.53 151
16880.76 126
16881.99 180
16883.22 163
16884.44 192
16885.67 179
16886.90 152
16888.13 155
16889.36 151
16890.58 164
16891.81 140
16893.04 171
16894.27 173
16895.50 171
16896.72 151
16897.95 171
16899.18 196
16900.41 157
16901.64 137
16902.86 130
16904.09 136
16905.32 139
16906.55 136
16907.78 149
16909.01 127
16910.24 132
16911.46 131
16912.69 115
16913.92 130
16915.15 176
16916.38 141
16917.61 138
16918.84 127
16920.07 115
16921.29 134
16922.52 148
16923.75 141
16924.98 129
16926.21 110
16927.44 120
16928.67 139
16929.90 126
16931.13 135
16932.36 109
16933.59 117
16934.82 148
16936.05 141
16937.28 109
16938.51 118
16939.73 138
16940.96 117
16942.19 111
16943.42 114
16944.65 136
16945.88 138
16947.11 141
16948.34 126
16949.57 137
16950.80 149
16952.03 116
16953.26 128
16954.49 145
16955.72 146
16956.95 150
16958.18 141
16959.42 125
16960.65 144
16961.88 133
16963.11 168
16964.34 117
16965.57 135
16966.80 138
16968.03 119
16969.26 123
16970.49 122
16971.72 138
16972.95 141
16974.18 140
16975.41 111
16976.65 106
16977.88 133
16979.11 124
16980.34 129
16981.57 128
16982.80 133
16984.03 144
16985.26 135
16986.49 137
16987.73 138
16988.96 134
16990.19 135
16991.42 124
16992.65 139
16993.88 135
16995.12 129
16996.35 134
16997.58 128
16998.81 132
17000.04 120
17001.27 122
17002.51 116
17003.74 106
17004.97 99
17006.20 110
17007.43 115
17008.67 118
17009.90 130
17011.13 140
17012.36 117
17013.60 110
17014.83 97
17016.06 121
17017.29 124
17018.53 106
17019.76 131
17020.99 141
17022.22 128
17023.46 120
17024.69 149
17025.92 120
17027.15 131
17028.39 121
17029.62 120
17030.85 116
17032.09 107
17033.32 109
17034.55 124
17035.79 119
17037.02 108
17038.25 107
17039.49 117
17040.72 92
17041.95 106
17043.19 109
17044.42 120
17045.65 121
17046.89 145
17048.12 149
17049.35 115
17050.59 97
17051.82 111
17053.05 115
17054.29 120
17055.52 99
17056.76 98
17057.99 124
17059.22 122
17060.46 72
17061.69 92
17062.93 110
17064.16 106
17065.39 113
17066.63 108
17067.86 103
17069.10 100
17070.33 106
17071.57 107
17072.80 87
17074.04 106
17075.27 102
17076.50 115
17077.74 118
17078.97 117
17080.21 110
17081.44 116
17082.68 84
17083.91 126
17085.15 119
17086.38 120
17087.62 123
17088.85 112
17090.09 135
17091.32 101
17092.56 125
17093.79 127
17095.03 134
17096.26 103
17097.50 109
17098.74 107
17099.97 117
17101.21 124
17102.44 139
17103.68 124
17104.91 123
17106.15 125
17107.38 130
17108.62 110
17109.86 88
17111.09 108
17112.33 110
17113.56 132
17114.80 120
17116.04 108
17117.27 111
17118.51 118
17119.74 139
17120.98 124
17122.22 132
17123.45 101
17124.69 130
17125.93 104
17127.16 118
17128.40 104
17129.64 119
17130.87 101
17132.11 111
17133.35 115
17134.58 102
17135.82 107
17137.06 113
17138.29 91
17139.53 99
17140.77 130
17142.00 132
17143.24 115
17144.48 124
17145.72 142
17146.95 88
17148.19 107
17149.43 100
17150.66 121
17151.90 103
17153.14 90
17154.38 99
17155.61 96
17156.85 124
17158.09 82
17159.33 114
17160.56 103
17161.80 100
17163.04 107
17164.28 106
17165.52 97
17166.75 114
17167.99 90
17169.23 113
17170.47 107
17171.71 120
17172.94 107
17174.18 90
17175.42 96
17176.66 103
17177.90 95
17179.13 110
17180.37 122
17181.61 122
17182.85 112
17184.09 91
17185.33 100
17186.57 98
17187.80 106
17189.04 99
17190.28 99
17191.52 104
17192.76 110
17194.00 103
17195.24 116
17196.48 108
17197.72 96
17198.95 99
17200.19 76
17201.43 91
17202.67 125
17203.91 102
17205.15 101
17206.39 129
17207.63 112
17208.87 81
17210.11 87
17211.35 94
17212.59 92
17213.83 106
17215.07 106
17216.31 99
17217.55 102
17218.79 97
17220.03 108
17221.26 111
17222.50 88
17223.74 102
17224.98 118
17226.22 139
17227.46 108
17228.71 125
17229.95 91
17231.19 106
17232.43 85
17233.67 102
17234.91 95
17236.15 92
17237.39 113
17238.63 104
17239.87 89
17241.11 112
17242.35 100
17243.59 101
17244.83 90
17246.07 81
17247.31 81
17248.55 94
17249.79 92
17251.04 98
17252.28 94
17253.52 86
17254.76 90
17256.00 97
17257.24 90
17258.48 68
17259.72 92
17260.96 97
17262.21 94
17263.45 106
17264.69 83
17265.93 96
17267.17 118
17268.41 106
17269.65 80
17270.90 105
17272.14 97
17273.38 82
17274.62 107
17275.86 126
17277.11 89
17278.35 87
17279.59 96
17280.83 93
17282.07 72
17283.32 103
17284.56 98
17285.80 89
17287.04 82
17288.28 93
17289.53 89
17290.77 93
17292.01 89
17293.25 68
17294.50 89
17295.74 70
17296.98 76
17298.22 93
17299.47 120
17300.71 81
17301.95 111
17303.19 110
17304.44 117
17305.68 86
17306.92 81
17308.17 92
17309.41 76
17310.65 105
17311.90 105
17313.14 105
17314.38 106
17315.63 95
17316.87 111
17318.11 113
17319.36 108
17320.60 100
17321.84 94
17323.09 71
17324.33 81
17325.57 99
17326.82 85
17328.06 77
17329.30 118
17330.55 100
17331.79 100
17333.04 100
17334.28 97
17335.52 83
17336.77 83
17338.01 102
17339.26 99
17340.50 87
17341.74 82
17342.99 108
17344.23 103
17345.48 92
17346.72 112
17347.97 111
17349.21 98
17350.46 80
17351.70 103
17352.94 102
17354.19 95
17355.43 93
17356.68 112
17357.92 104
17359.17 94
17360.41 83
17361.66 89
17362.90 85
17364.15 91
17365.39 108
17366.64 112
17367.88 111
17369.13 93
17370.37 114
17371.62 79
17372.86 94
17374.11 81
17375.35 121
17376.60 93
17377.85 104
17379.09 114
17380.34 90
17381.58 78
17382.83 93
17384.07 76
17385.32 108
17386.57 80
17387.81 74
17389.06 74
17390.30 94
17391.55 88
17392.80 99
17394.04 109
17395.29 100
17396.53 103
17397.78 85
17399.03 96
17400.27 102
17401.52 102
17402.77 72
17404.01 100
17405.26 84
17406.50 107
17407.75 128
17409.00 106
17410.24 97
17411.49 75
17412.74 90
17413.99 80
17415.23 110
17416.48 124
17417.73 76
17418.97 83
17420.22 87
17421.47 80
17422.71 86
17423.96 115
17425.21 89
17426.46 93
17427.70 95
17428.95 100
17430.20 89
17431.45 121
17432.69 108
17433.94 115
17435.19 93
17436.44 83
17437.68 92
17438.93 79
17440.18 89
17441.43 108
17442.67 114
17443.92 78
17445.17 118
17446.42 88
17447.67 105
17448.91 110
17450.16 115
17451.41 103
17452.66 95
17453.91 69
17455.15 89
17456.40 106
17457.65 94
17458.90 80
17460.15 88
17461.40 90
17462.65 112
17463.89 92
17465.14 86
17466.39 112
17467.64 92
17468.89 73
17470.14 81
17471.39 116
17472.64 95
17473.88 105
17475.13 111
17476.38 102
17477.63 93
17478.88 97
17480.13 121
17481.38 83
17482.63 105
17483.88 110
17485.13 95
17486.38 113
17487.63 101
17488.88 133
17490.12 106
17491.37 109
17492.62 106
17493.87 107
17495.12 109
17496.37 141
17497.62 94
17498.87 93
17500.12 101
17501.37 105
17502.62 111
17503.87 115
17505.12 99
17506.37 100
17507.62 97
17508.87 98
17510.12 93
17511.37 105
17512.62 111
17513.87 96
17515.12 95
17516.38 133
17517.63 137
17518.88 150
17520.13 130
17521.38 122
17522.63 123
17523.88 108
17525.13 84
17526.38 118
17527.63 112
17528.88 116
17530.13 128
17531.38 112
17532.64 120
17533.89 87
17535.14 113
17536.39 78
17537.64 87
17538.89 108
17540.14 106
17541.39 92
17542.65 110
17543.90 104
17545.15 113
17546.40 91
17547.65 102
17548.90 127
17550.16 119
17551.41 142
17552.66 100
17553.91 101
17555.16 102
17556.41 121
17557.67 109
17558.92 112
17560.17 157
17561.42 89
17562.67 99
17563.93 95
17565.18 87
17566.43 109
17567.68 102
17568.94 120
17570.19 124
17571.44 119
17572.69 89
17573.95 113
17575.20 101
17576.45 94
17577.70 96
17578.96 125
17580.21 123
17581.46 89
17582.71 86
17583.97 118
17585.22 88
17586.47 87
17587.73 86
17588.98 119
17590.23 133
17591.49 100
17592.74 130
17593.99 141
17595.25 131
17596.50 111
17597.75 131
17599.01 118
17600.26 117
17601.51 133
17602.77 115
17604.02 102
17605.27 101
17606.53 111
17607.78 127
17609.03 122
17610.29 116
17611.54 103
17612.80 86
17614.05 104
17615.30 103
17616.56 116
17617.81 105
17619.07 118
17620.32 131
17621.58 134
17622.83 126
17624.08 139
17625.34 136
17626.59 101
17627.85 92
17629.10 114
17630.36 119
17631.61 137
17632.87 106
17634.12 108
17635.37 104
17636.63 131
17637.88 99
17639.14 109
17640.39 100
17641.65 115
17642.90 103
17644.16 127
17645.41 110
17646.67 99
17647.92 116
17649.18 117
17650.44 105
17651.69 108
17652.95 102
17654.20 118
17655.46 111
17656.71 94
17657.97 93
17659.22 113
17660.48 101
17661.73 102
17662.99 97
17664.25 87
17665.50 90
17666.76 94
17668.01 113
17669.27 116
17670.53 100
17671.78 107
17673.04 82
17674.29 123
17675.55 112
17676.81 109
17678.06 101
17679.32 100
17680.57 98
17681.83 113
17683.09 91
17684.34 95
17685.60 109
17686.86 109
17688.11 125
17689.37 103
17690.63 79
17691.88 103
17693.14 94
17694.40 98
17695.65 101
17696.91 107
17698.17 118
17699.43 102
17700.68 97
17701.94 110
17703.20 112
17704.45 99
17705.71 81
17706.97 97
17708.23 108
17709.48 115
17710.74 95
17712.00 95
17713.26 78
17714.51 109
17715.77 113
17717.03 74
17718.29 96
17719.54 105
17720.80 95
17722.06 93
17723.32 97
17724.58 77
17725.83 91
17727.09 106
17728.35 96
17729.61 98
17730.87 90
17732.12 110
17733.38 97
17734.64 103
17735.90 96
17737.16 109
17738.42 84
17739.67 132
17740.93 88
17742.19 87
17743.45 111
17744.71 94
17745.97 87
17747.23 92
17748.48 96
17749.74 106
17751.00 111
17752.26 102
17753.52 93
17754.78 91
17756.04 77
17757.30 114
17758.56 91
17759.81 93
17761.07 101
17762.33 108
17763.59 94
17764.85 86
17766.11 94
17767.37 109
17768.63 92
17769.89 108
17771.15 68
17772.41 79
17773.67 84
17774.93 86
17776.19 88
17777.45 109
17778.71 142
17779.97 104
17781.23 101
17782.49 79
17783.75 77
17785.01 106
17786.27 91
17787.53 91
17788.79 74
17790.05 107
17791.31 112
17792.57 94
17793.83 89
17795.09 91
17796.35 83
17797.61 94
17798.87 78
17800.13 79
17801.39 65
17802.65 88
17803.91 85
17805.17 78
17806.44 97
17807.70 93
17808.96 91
17810.22 97
17811.48 106
17812.74 58
17814.00 81
17815.26 90
17816.52 84
17817.78 89
17819.05 90
17820.31 95
17821.57 104
17822.83 140
17824.09 103
17825.35 78
17826.61 84
17827.88 102
17829.14 106
17830.40 79
17831.66 75
17832.92 77
17834.18 94
17835.45 78
17836.71 78
17837.97 69
17839.23 81
17840.49 87
17841.76 79
17843.02 83
17844.28 85
17845.54 123
17846.81 93
17848.07 68
17849.33 77
17850.59 78
17851.85 119
17853.12 105
17854.38 76
17855.64 78
17856.90 98
17858.17 85
17859.43 102
17860.69 71
17861.96 94
17863.22 95
17864.48 98
17865.74 85
17867.01 87
17868.27 83
17869.53 139
17870.80 129
17872.06 79
17873.32 113
17874.59 96
17875.85 85
17877.11 81
17878.38 72
17879.64 75
17880.90 74
17882.17 86
17883.43 79
17884.69 90
17885.96 73
17887.22 68
17888.48 102
17889.75 83
17891.01 85
17892.28 85
17893.54 99
17894.80 96
17896.07 74
17897.33 100
17898.60 76
17899.86 111
17901.12 106
17902.39 147
17903.65 100
17904.92 71
17906.18 72
17907.45 79
17908.71 76
17909.97 83
17911.24 96
17912.50 91
17913.77 89
17915.03 79
17916.30 82
17917.56 80
17918.83 65
17920.09 61
17921.36 74
17922.62 95
17923.89 101
17925.15 79
17926.42 76
17927.68 70
17928.95 73
17930.21 89
17931.48 75
17932.74 88
17934.01 66
17935.27 74
17936.54 88
17937.81 70
17939.07 106
17940.34 80
17941.60 75
17942.87 93
17944.13 94
17945.40 101
17946.66 83
17947.93 74
17949.20 79
17950.46 99
17951.73 85
17952.99 97
17954.26 86
17955.53 81
17956.79 87
17958.06 98
17959.33 88
17960.59 69
17961.86 71
17963.12 90
17964.39 108
17965.66 112
17966.92 90
17968.19 76
17969.46 84
17970.72 102
17971.99 96
17973.26 82
17974.52 86
17975.79 84
17977.06 100
17978.32 75
17979.59 88
17980.86 86
17982.12 92
17983.39 79
17984.66 81
17985.93 87
17987.19 80
17988.46 104
17989.73 85
17991.00 93
17992.26 84
17993.53 103
17994.80 73
17996.07 65
17997.33 75
17998.60 65
17999.87 91
18001.14 94
18002.40 70
18003.67 72
18004.94 93
18006.21 66
18007.48 85
18008.74 93
18010.01 84
18011.28 82
18012.55 95
18013.82 76
18015.08 65
18016.35 55
18017.62 79
18018.89 96
18020.16 92
18021.43 86
18022.69 77
18023.96 87
18025.23 70
18026.50 85
18027.77 95
18029.04 92
18030.31 78
18031.57 117
18032.84 101
18034.11 131
18035.38 89
18036.65 87
18037.92 90
18039.19 101
18040.46 84
18041.73 77
18043.00 90
18044.27 84
18045.53 86
18046.80 78
18048.07 101
18049.34 121
18050.61 79
18051.88 94
18053.15 83
18054.42 81
18055.69 101
18056.96 94
18058.23 89
18059.50 60
18060.77 95
18062.04 109
18063.31 96
18064.58 83
18065.85 109
18067.12 70
18068.39 86
18069.66 85
18070.93 78
18072.20 86
18073.47 108
18074.74 98
18076.01 97
18077.28 85
18078.55 80
18079.82 120
18081.09 98
18082.36 82
18083.63 92
18084.90 102
18086.18 90
18087.45 93
18088.72 101
18089.99 94
18091.26 82
18092.53 84
18093.80 86
18095.07 98
18096.34 88
18097.61 86
18098.88 86
18100.16 63
18101.43 95
18102.70 114
18103.97 93
18105.24 75
18106.51 95
18107.78 68
18109.06 96
18110.33 88
18111.60 94
18112.87 87
18114.14 91
18115.41 83
18116.69 85
18117.96 90
18119.23 93
18120.50 91
18121.77 106
18123.05 103
18124.32 111
18125.59 99
18126.86 106
18128.13 88
18129.41 88
18130.68 64
18131.95 93
18133.22 102
18134.50 81
18135.77 83
18137.04 92
18138.31 107
18139.59 103
18140.86 99
18142.13 86
18143.40 91
18144.68 88
18145.95 96
18147.22 92
18148.50 85
18149.77 88
18151.04 79
18152.31 75
18153.59 66
18154.86 76
18156.13 74
18157.41 64
18158.68 97
18159.95 106
18161.23 95
18162.50 94
18163.77 79
18165.05 87
18166.32 95
18167.59 75
18168.87 86
18170.14 82
18171.42 80
18172.69 85
18173.96 87
18175.24 87
18176.51 81
18177.78 90
18179.06 98
18180.33 96
18181.61 83
18182.88 89
18184.15 81
18185.43 96
18186.70 82
18187.98 84
18189.25 106
18190.53 85
18191.80 67
18193.08 79
18194.35 88
18195.62 89
18196.90 93
18198.17 100
18199.45 92
18200.72 77
18202.00 76
18203.27 91
18204.55 117
18205.82 80
18207.10 101
18208.37 87
18209.65 90
18210.92 105
18212.20 95
18213.47 70
18214.75 78
18216.02 81
18217.30 106
18218.57 89
18219.85 102
18221.13 74
18222.40 89
18223.68 108
18224.95 97
18226.23 86
18227.50 72
18228.78 94
18230.05 102
18231.33 90
18232.61 108
18233.88 121
18235.16 85
18236.43 96
18237.71 94
18238.99 75
18240.26 108
18241.54 120
18242.81 120
18244.09 101
18245.37 120
18246.64 92
18247.92 105
18249.20 100
18250.47 108
18251.75 94
18253.03 82
18254.30 120
18255.58 97
18256.86 106
18258.13 88
18259.41 112
18260.69 105
18261.96 97
18263.24 85
18264.52 107
18265.79 111
18267.07 76
18268.35 70
18269.63 91
18270.90 91
18272.18 73
18273.46 85
18274.74 81
18276.01 95
18277.29 88
18278.57 100
18279.84 83
18281.12 106
18282.40 86
18283.68 116
18284.96 85
18286.23 66
18287.51 63
18288.79 89
18290.07 100
18291.34 96
18292.62 96
18293.90 102
18295.18 82
18296.46 98
18297.74 90
18299.01 78
18300.29 71
18301.57 84
18302.85 105
18304.13 97
18305.40 99
18306.68 102
18307.96 87
18309.24 88
18310.52 76
18311.80 91
18313.08 99
18314.36 92
18315.63 77
18316.91 67
18318.19 91
18319.47 67
18320.75 87
18322.03 73
18323.31 76
18324.59 74
18325.87 84
18327.14 100
18328.42 80
18329.70 89
18330.98 100
18332.26 89
18333.54 103
18334.82 74
18336.10 96
18337.38 107
18338.66 97
18339.94 80
18341.22 85
18342.50 100
18343.78 120
18345.06 92
18346.34 91
18347.62 92
18348.90 107
18350.18 72
18351.46 75
18352.74 77
18354.02 80
18355.30 79
18356.58 104
18357.86 83
18359.14 73
18360.42 97
18361.70 98
18362.98 76
18364.26 90
18365.54 114
18366.82 96
18368.10 78
18369.38 92
18370.66 97
18371.94 96
18373.23 104
18374.51 104
18375.79 96
18377.07 90
18378.35 91
18379.63 92
18380.91 86
18382.19 84
18383.47 88
18384.75 77
18386.04 82
18387.32 97
18388.60 65
18389.88 61
18391.16 97
18392.44 91
18393.72 86
18395.01 73
18396.29 59
18397.57 110
18398.85 107
18400.13 81
18401.41 76
18402.70 77
18403.98 85
18405.26 93
18406.54 113
18407.82 102
18409.11 80
18410.39 66
18411.67 106
18412.95 86
18414.23 79
18415.52 86
18416.80 96
18418.08 97
18419.36 94
18420.65 102
18421.93 76
18423.21 83
18424.49 95
18425.78 72
18427.06 89
18428.34 93
18429.62 107
18430.91 101
18432.19 79
18433.47 89
18434.76 109
18436.04 86
18437.32 68
18438.61 81
18439.89 75
18441.17 95
18442.45 75
18443.74 79
18445.02 99
18446.30 90
18447.59 82
18448.87 81
18450.15 73
18451.44 114
18452.72 93
18454.01 96
18455.29 90
18456.57 76
18457.86 105
18459.14 109
18460.42 82
18461.71 101
18462.99 67
18464.28 83
18465.56 85
18466.84 85
18468.13 92
18469.41 81
18470.70 98
18471.98 91
18473.27 81
18474.55 83
18475.83 95
18477.12 83
18478.40 90
18479.69 69
18480.97 71
18482.26 79
18483.54 84
18484.83 77
18486.11 69
18487.40 82
18488.68 94
18489.97 83
18491.25 104
18492.54 92
18493.82 79
18495.11 86
18496.39 86
18497.68 76
18498.96 81
18500.25 79
18501.53 82
18502.82 96
18504.10 80
18505.39 77
18506.67 90
18507.96 79
18509.24 76
18510.53 85
18511.81 72
18513.10 99
18514.39 95
18515.67 65
18516.96 70
18518.24 104
18519.53 91
18520.82 93
18522.10 89
18523.39 90
18524.67 64
18525.96 75
18527.25 73
18528.53 81
18529.82 87
18531.10 77
18532.39 70
18533.68 103
18534.96 91
18536.25 123
18537.54 98
18538.82 94
18540.11 94
18541.40 83
18542.68 63
18543.97 87
18545.26 98
18546.54 104
18547.83 106
18549.12 79
18550.40 87
18551.69 84
18552.98 88
18554.27 77
18555.55 78
18556.84 100
18558.13 124
18559.41 88
18560.70 92
18561.99 76
18563.28 93
18564.56 94
18565.85 87
18567.14 94
18568.43 90
18569.71 100
18571.00 97
18572.29 92
18573.58 79
18574.87 91
18576.15 90
18577.44 89
18578.73 99
18580.02 102
18581.31 118
18582.59 118
18583.88 92
18585.17 89
18586.46 86
18587.75 87
18589.03 99
18590.32 112
18591.61 97
18592.90 79
18594.19 109
18595.48 106
18596.77 75
18598.05 78
18599.34 102
18600.63 97
18601.92 86
18603.21 73
18604.50 96
18605.79 105
18607.08 89
18608.36 76
18609.65 91
18610.94 86
18612.23 101
18613.52 88
18614.81 76
18616.10 58
18617.39 79
18618.68 83
18619.97 93
18621.26 88
18622.55 84
18623.84 95
18625.13 94
18626.42 82
18627.71 73
18628.99 98
18630.28 99
18631.57 96
18632.86 71
18634.15 80
18635.44 86
18636.73 88
18638.02 80
18639.31 82
18640.60 64
18641.89 70
18643.18 121
18644.47 112
18645.77 73
18647.06 87
18648.35 91
18649.64 72
18650.93 80
18652.22 77
18653.51 89
18654.80 61
18656.09 86
18657.38 84
18658.67 101
18659.96 94
18661.25 93
18662.54 77
18663.83 85
18665.12 63
18666.42 90
18667.71 98
18669.00 89
18670.29 68
18671.58 77
18672.87 74
18674.16 92
18675.45 74
18676.75 98
18678.04 101
18679.33 95
18680.62 81
18681.91 91
18683.20 75
18684.49 74
18685.79 89
18687.08 90
18688.37 86
18689.66 80
18690.95 71
18692.25 82
18693.54 68
18694.83 75
18696.12 81
18697.41 74
18698.71 85
18700.00 80
18701.29 89
18702.58 86
18703.87 91
18705.17 80
18706.46 82
18707.75 77
18709.04 110
18710.34 72
18711.63 83
18712.92 64
18714.21 71
18715.51 82
18716.80 97
18718.09 91
18719.39 101
18720.68 90
18721.97 85
18723.26 80
18724.56 67
18725.85 86
18727.14 80
18728.44 79
18729.73 89
18731.02 78
18732.32 80
18733.61 61
18734.90 87
18736.20 91
18737.49 70
18738.78 80
18740.08 91
18741.37 83
18742.66 68
18743.96 76
18745.25 87
18746.55 74
18747.84 76
18749.13 76
18750.43 95
18751.72 98
18753.02 84
18754.31 73
18755.60 66
18756.90 87
18758.19 80
18759.49 75
18760.78 66
18762.07 76
18763.37 85
18764.66 89
18765.96 68
18767.25 57
18768.55 83
18769.84 77
18771.14 67
18772.43 64
18773.73 87
18775.02 82
18776.32 68
18777.61 61
18778.91 96
18780.20 78
18781.49 73
18782.79 106
18784.09 98
18785.38 84
18786.68 88
18787.97 77
18789.27 108
18790.56 77
18791.86 71
18793.15 67
18794.45 80
18795.74 75
18797.04 68
18798.33 78
18799.63 101
18800.93 94
18802.22 93
18803.52 63
18804.81 78
18806.11 76
18807.40 83
18808.70 78
18810.00 76
18811.29 96
18812.59 73
18813.88 60
18815.18 70
18816.48 98
18817.77 81
18819.07 89
18820.37 85
18821.66 81
18822.96 84
18824.25 62
18825.55 85
18826.85 84
18828.14 83
18829.44 68
18830.74 70
18832.03 68
18833.33 63
18834.63 59
18835.93 71
18837.22 87
18838.52 62
18839.82 66
18841.11 73
18842.41 95
18843.71 105
18845.00 82
18846.30 85
18847.60 78
18848.90 73
18850.19 68
18851.49 59
18852.79 83
18854.09 77
18855.38 93
18856.68 73
18857.98 76
18859.28 77
18860.57 73
18861.87 53
18863.17 73
18864.47 58
18865.77 54
18867.06 70
18868.36 78
18869.66 77
18870.96 64
18872.26 75
18873.55 97
18874.85 88
18876.15 89
18877.45 81
18878.75 63
18880.05 88
18881.34 77
18882.64 70
18883.94 67
18885.24 78
18886.54 89
18887.84 68
18889.14 72
18890.43 74
18891.73 73
18893.03 78
18894.33 81
18895.63 72
18896.93 72
18898.23 75
18899.53 78
18900.83 83
18902.13 96
18903.42 73
18904.72 65
18906.02 68
18907.32 70
18908.62 82
18909.92 89
18911.22 67
18912.52 66
18913.82 69
18915.12 62
18916.42 78
18917.72 71
18919.02 59
18920.32 88
18921.62 84
18922.92 62
18924.22 62
18925.52 70
18926.82 94
18928.12 85
18929.42 87
18930.72 87
18932.02 65
18933.32 80
18934.62 80
18935.92 87
18937.22 86
18938.52 77
18939.82 70
18941.12 65
18942.42 79
18943.72 69
18945.02 66
18946.32 62
18947.62 72
18948.92 63
18950.23 70
18951.53 86
18952.83 85
18954.13 86
18955.43 99
18956.73 77
18958.03 68
18959.33 72
18960.63 81
18961.94 90
18963.24 76
18964.54 84
18965.84 75
18967.14 98
18968.44 71
18969.74 84
18971.04 76
18972.35 86
18973.65 90
18974.95 79
18976.25 62
18977.55 59
18978.85 81
18980.16 88
18981.46 96
18982.76 66
18984.06 73
18985.36 67
18986.67 78
18987.97 83
18989.27 88
18990.57 75
18991.88 70
18993.18 76
18994.48 80
18995.78 60
18997.08 65
18998.39 67
18999.69 86
19000.99 60
19002.30 91
19003.60 79
19004.90 75
19006.20 96
19007.51 78
19008.81 96
19010.11 96
19011.41 107
19012.72 77
19014.02 87
19015.32 111
19016.63 80
19017.93 82
19019.23 68
19020.54 93
19021.84 88
19023.14 87
19024.45 91
19025.75 77
19027.05 71
19028.36 84
19029.66 81
19030.96 84
19032.27 77
19033.57 75
19034.87 84
19036.18 95
19037.48 90
19038.79 68
19040.09 89
19041.39 102
19042.70 99
19044.00 60
19045.31 79
19046.61 106
19047.91 80
19049.22 58
19050.52 72
19051.83 68
19053.13 64
19054.44 88
19055.74 69
19057.05 80
19058.35 90
19059.65 73
19060.96 68
19062.26 70
19063.57 87
19064.87 77
19066.18 89
19067.48 93
19068.79 62
19070.09 76
19071.40 81
19072.70 83
19074.01 78
19075.31 73
19076.62 96
19077.92 71
19079.23 75
19080.53 81
19081.84 76
19083.14 77
19084.45 76
19085.76 74
19087.06 65
19088.37 75
19089.67 76
19090.98 83
19092.28 87
19093.59 68
19094.89 69
19096.20 78
19097.51 79
19098.81 77
19100.12 79
19101.42 56
19102.73 73
19104.04 67
19105.34 83
19106.65 92
19107.96 87
19109.26 85
19110.57 58
19111.87 64
19113.18 98
19114.49 72
19115.79 74
19117.10 68
19118.41 84
19119.71 75
19121.02 73
19122.33 110
19123.63 101
19124.94 76
19126.25 68
19127.55 65
19128.86 71
19130.17 79
19131.48 68
19132.78 63
19134.09 73
19135.40 71
19136.70 79
19138.01 91
19139.32 80
19140.63 59
19141.93 53
19143.24 65
19144.55 79
19145.86 95
19147.16 80
19148.47 63
19149.78 78
19151.09 95
19152.39 101
19153.70 91
19155.01 80
19156.32 89
19157.63 68
19158.93 79
19160.24 100
19161.55 81
19162.86 85
19164.17 94
19165.47 100
19166.78 93
19168.09 78
19169.40 77
19170.71 66
19172.02 82
19173.32 96
19174.63 101
19175.94 84
19177.25 82
19178.56 76
19179.87 57
19181.18 73
19182.48 69
19183.79 97
19185.10 67
19186.41 82
19187.72 93
19189.03 75
19190.34 72
19191.65 82
19192.96 68
19194.27 76
19195.58 73
19196.88 79
19198.19 57
19199.50 86
19200.81 81
19202.12 84
19203.43 72
19204.74 59
19206.05 68
19207.36 76
19208.67 81
19209.98 117
19211.29 67
19212.60 102
19213.91 101
19215.22 75
19216.53 70
19217.84 97
19219.15 94
19220.46 77
19221.77 75
19223.08 80
19224.39 67
19225.70 77
19227.01 53
19228.32 78
19229.63 66
19230.94 77
19232.25 92
19233.56 85
19234.87 69
19236.18 70
19237.49 98
19238.81 67
19240.12 75
19241.43 68
19242.74 104
19244.05 92
19245.36 94
19246.67 78
19247.98 80
19249.29 76
19250.60 86
19251.91 101
19253.23 68
19254.54 68
19255.85 94
19257.16 88
19258.47 76
19259.78 95
19261.09 74
19262.41 77
19263.72 68
19265.03 68
19266.34 86
19267.65 69
19268.96 87
19270.28 64
19271.59 93
19272.90 89
19274.21 77
19275.52 58
19276.84 72
19278.15 80
19279.46 119
19280.77 69
19282.08 79
19283.40 90
19284.71 91
19286.02 76
19287.33 81
19288.65 81
19289.96 92
19291.27 96
19292.58 93
19293.90 91
19295.21 80
19296.52 84
19297.83 70
19299.15 74
19300.46 81
19301.77 89
19303.09 77
19304.40 59
19305.71 82
19307.02 80
19308.34 70
19309.65 63
19310.96 50
19312.28 71
19313.59 90
19314.90 87
19316.22 70
19317.53 79
19318.84 80
19320.16 75
19321.47 89
19322.78 82
19324.10 96
19325.41 59
19326.73 91
19328.04 70
19329.35 70
19330.67 67
19331.98 92
19333.29 64
19334.61 72
19335.92 97
19337.24 85
19338.55 86
19339.87 80
19341.18 112
19342.49 94
19343.81 62
19345.12 96
19346.44 83
19347.75 78
19349.07 112
19350.38 76
19351.69 62
19353.01 84
19354.32 82
19355.64 90
19356.95 87
19358.27 78
19359.58 79
19360.90 89
19362.21 60
19363.53 66
19364.84 71
19366.16 72
19367.47 86
19368.79 68
19370.10 77
19371.42 88
19372.73 72
19374.05 65
19375.36 87
19376.68 82
19378.00 66
19379.31 53
19380.63 77
19381.94 58
19383.26 73
19384.57 111
19385.89 88
19387.20 99
19388.52 81
19389.84 77
19391.15 77
19392.47 64
19393.78 61
19395.10 80
19396.42 91
19397.73 53
19399.05 92
19400.37 65
19401.68 70
19403.00 52
19404.31 63
19405.63 66
19406.95 69
19408.26 90
19409.58 85
19410.90 83
19412.21 87
19413.53 82
19414.85 80
19416.16 87
19417.48 92
19418.80 85
19420.11 118
19421.43 92
19422.75 84
19424.07 69
19425.38 61
19426.70 52
19428.02 54
19429.33 71
19430.65 85
19431.97 74
19433.29 100
19434.60 60
19435.92 74
19437.24 75
19438.56 71
19439.87 95
19441.19 72
19442.51 75
19443.83 103
19445.14 62
19446.46 45
19447.78 74
19449.10 76
19450.42 82
19451.73 67
19453.05 64
19454.37 48
19455.69 99
19457.01 88
19458.32 69
19459.64 68
19460.96 94
19462.28 102
19463.60 66
19464.92 76
19466.23 75
19467.55 81
19468.87 69
19470.19 87
19471.51 72
19472.83 64
19474.15 60
19475.46 50
19476.78 66
19478.10 60
19479.42 81
19480.74 90
19482.06 83
19483.38 81
19484.70 77
19486.02 73
19487.34 82
19488.65 70
19489.97 66
19491.29 71
19492.61 86
19493.93 68
19495.25 71
19496.57 67
19497.89 53
19499.21 71
19500.53 90
19501.85 71
19503.17 70
19504.49 77
19505.81 75
19507.13 71
19508.45 74
19509.77 72
19511.09 64
19512.41 75
19513.73 68
19515.05 72
19516.37 65
19517.69 75
19519.01 81
19520.33 60
19521.65 85
19522.97 81
19524.29 82
19525.61 69
19526.93 81
19528.25 65
19529.57 75
19530.89 72
19532.21 84
19533.54 86
19534.86 87
19536.18 83
19537.50 105
19538.82 75
19540.14 95
19541.46 74
19542.78 74
19544.10 82
19545.42 74
19546.75 75
19548.07 56
19549.39 75
19550.71 85
19552.03 81
19553.35 82
19554.67 89
19555.99 97
19557.32 84
19558.64 77
19559.96 79
19561.28 58
19562.60 68
19563.92 60
19565.25 96
19566.57 86
19567.89 83
19569.21 89
19570.53 68
19571.86 79
19573.18 69
19574.50 71
19575.82 80
19577.15 76
19578.47 86
19579.79 65
19581.11 77
19582.43 82
19583.76 84
19585.08 56
19586.40 85
19587.72 95
19589.05 77
19590.37 82
19591.69 82
19593.02 77
19594.34 61
19595.66 75
19596.98 80
19598.31 57
19599.63 66
19600.95 73
19602.28 78
19603.60 59
19604.92 61
19606.25 97
19607.57 71
19608.89 86
19610.22 66
19611.54 66
19612.86 69
19614.19 76
19615.51 100
19616.83 66
19618.16 72
19619.48 66
19620.80 72
19622.13 96
19623.45 76
19624.78 74
19626.10 100
19627.42 95
19628.75 66
19630.07 62
19631.40 71
19632.72 63
19634.04 80
19635.37 87
19636.69 58
19638.02 69
19639.34 84
19640.66 85
19641.99 97
19643.31 76
19644.64 71
19645.96 76
19647.29 66
19648.61 82
19649.94 63
19651.26 63
19652.59 84
19653.91 84
19655.24 71
19656.56 69
19657.89 82
19659.21 76
19660.54 75
19661.86 76
19663.19 99
19664.51 81
19665.84 70
19667.16 69
19668.49 74
19669.81 75
19671.14 69
19672.46 60
19673.79 73
19675.11 95
19676.44 71
19677.77 73
19679.09 80
19680.42 64
19681.74 70
19683.07 71
19684.39 91
19685.72 78
19687.05 72
19688.37 70
19689.70 79
19691.02 63
19692.35 78
19693.68 54
19695.00 101
19696.33 92
19697.66 80
19698.98 66
19700.31 65
19701.63 74
19702.96 78
19704.29 67
19705.61 63
19706.94 88
19708.27 99
19709.59 74
19710.92 69
19712.25 84
19713.57 66
19714.90 90
19716.23 67
19717.56 81
19718.88 74
19720.21 63
19721.54 57
19722.86 73
19724.19 84
19725.52 79
19726.85 63
19728.17 57
19729.50 61
19730.83 69
19732.16 79
19733.48 69
19734.81 63
19736.14 67
19737.47 61
19738.79 70
19740.12 66
19741.45 84
19742.78 76
19744.10 74
19745.43 61
19746.76 84
19748.09 74
19749.42 84
19750.74 79
19752.07 59
19753.40 60
19754.73 79
19756.06 79
19757.39 88
19758.71 91
19760.04 90
19761.37 87
19762.70 44
19764.03 77
19765.36 101
19766.69 72
19768.01 78
19769.34 90
19770.67 78
19772.00 77
19773.33 73
19774.66 63
19775.99 66
19777.32 60
19778.65 83
19779.97 72
19781.30 89
19782.63 86
19783.96 81
19785.29 83
19786.62 80
19787.95 66
19789.28 82
19790.61 87
19791.94 82
19793.27 64
19794.60 64
19795.93 86
19797.26 70
19798.59 83
19799.92 63
19801.25 76
19802.58 65
19803.91 72
19805.24 59
19806.57 76
19807.90 56
19809.23 47
19810.56 76
19811.89 81
19813.22 57
19814.55 56
19815.88 71
19817.21 72
19818.54 73
19819.87 71
19821.20 69
19822.53 75
19823.86 69
19825.19 76
19826.52 73
19827.85 76
19829.18 67
19830.51 80
19831.84 69
19833.17 65
19834.51 75
19835.84 94
19837.17 79
19838.50 75
19839.83 74
19841.16 80
19842.49 82
19843.82 70
19845.15 72
19846.49 73
19847.82 83
19849.15 95
19850.48 80
19851.81 89
19853.14 75
19854.47 62
19855.81 63
19857.14 97
19858.47 76
19859.80 75
19861.13 85
19862.47 87
19863.80 77
19865.13 95
19866.46 83
19867.79 79
19869.13 90
19870.46 101
19871.79 71
19873.12 55
19874.45 75
19875.79 76
19877.12 79
19878.45 71
19879.78 54
19881.12 61
19882.45 90
19883.78 52
19885.11 66
19886.45 80
19887.78 87
19889.11 82
19890.44 80
19891.78 71
19893.11 83
19894.44 68
19895.78 61
19897.11 69
19898.44 72
19899.78 58
19901.11 83
19902.44 81
19903.78 82
19905.11 73
19906.44 57
19907.78 64
19909.11 89
19910.44 99
19911.78 81
19913.11 94
19914.44 95
19915.78 83
19917.11 78
19918.44 86
19919.78 85
19921.11 78
19922.45 82
19923.78 73
19925.11 79
19926.45 70
19927.78 75
19929.12 65
19930.45 76
19931.78 55
19933.12 68
19934.45 78
19935.79 87
19937.12 67
19938.46 78
19939.79 76
19941.12 70
19942.46 63
19943.79 77
19945.13 56
19946.46 73
19947.80 87
19949.13 63
19950.47 81
19951.80 74
19953.14 81
19954.47 64
19955.81 64
19957.14 66
19958.48 74
19959.81 76
19961.15 99
19962.48 109
19963.82 67
19965.15 86
19966.49 104
19967.82 71
19969.16 80
19970.50 97
19971.83 83
19973.17 63
19974.50 64
19975.84 82
19977.17 67
19978.51 92
19979.85 64
19981.18 82
19982.52 86
19983.85 81
19985.19 76
19986.52 65
19987.86 79
19989.20 82
19990.53 90
19991.87 80
19993.21 72
19994.54 75
19995.88 72
19997.21 98
19998.55 89
19999.89 85
20001.22 75
20002.56 78
20003.90 76
20005.23 75
20006.57 56
20007.91 79
20009.24 65
20010.58 73
20011.92 93
20013.25 104
20014.59 82
20015.93 72
20017.27 63
20018.60 67
20019.94 86
20021.28 73
20022.61 57
20023.95 60
20025.29 81
20026.63 82
20027.96 70
20029.30 61
20030.64 67
20031.98 64
20033.31 61
20034.65 69
20035.99 71
20037.33 84
20038.66 82
20040.00 73
20041.34 52
20042.68 58
20044.02 73
20045.35 68
20046.69 71
20048.03 86
20049.37 94
20050.71 82
20052.05 81
20053.38 75
20054.72 76
20056.06 77
20057.40 95
20058.74 88
20060.08 76
20061.41 68
20062.75 95
20064.09 79
20065.43 84
20066.77 73
20068.11 64
20069.45 95
20070.79 69
20072.12 78
20073.46 79
20074.80 79
20076.14 100
20077.48 60
20078.82 70
20080.16 75
20081.50 80
20082.84 74
20084.18 72
20085.52 90
20086.85 105
20088.19 69
20089.53 74
20090.87 94
20092.21 82
20093.55 59
20094.89 70
20096.23 84
20097.57 89
20098.91 84
20100.25 82
20101.59 86
20102.93 69
20104.27 70
20105.61 66
20106.95 84
20108.29 97
20109.63 65
20110.97 56
20112.31 73
20113.65 75
20114.99 78
20116.33 89
20117.67 74
20119.01 72
20120.35 74
20121.69 89
20123.04 113
20124.38 91
20125.72 65
20127.06 70
20128.40 80
20129.74 92
20131.08 81
20132.42 68
20133.76 76
20135.10 74
20136.44 94
20137.79 85
20139.13 79
20140.47 86
20141.81 74
20143.15 63
