# Supplementary material for: MALDI-TOF MS typing enables the classification of brewing yeasts of the genus Saccharomyces to major beer styles
Source: PLoS One. 2017 Aug 9;12(8):e0181694. doi: 10.1371/journal.pone.0181694 (PMC5549903; doi:10.1371/journal.pone.0181694)
Supplement: S6 File — The directory includes 90 raw files and was zipped to “.zip”; the folder has three strains with 30 spectra per strain; S1 Text explains the raw files with an example and Table 1 represents the yeast strains used within the experiment. (ZIP) [file pone.0181694.s009.zip › 16-18/30275-3470-Lag-Lag-Lag-YPG-18h-E-E_2015-07-07__0_B2_1.dat]

2000.10 2708
2000.52 2666
2000.94 2588
2001.36 2678
2001.78 2911
2002.21 2719
2002.63 2528
2003.05 2451
2003.47 2233
2003.89 2296
2004.32 2492
2004.74 2623
2005.16 2521
2005.58 2585
2006.00 2699
2006.43 2433
2006.85 2391
2007.27 2535
2007.69 2707
2008.12 2395
2008.54 2416
2008.96 2350
2009.38 2509
2009.81 2277
2010.23 2551
2010.65 2567
2011.08 2367
2011.50 2616
2011.92 2422
2012.34 2196
2012.77 2173
2013.19 2359
2013.61 2337
2014.04 2280
2014.46 2329
2014.88 2308
2015.31 2237
2015.73 2464
2016.15 2353
2016.58 2517
2017.00 2493
2017.42 2648
2017.85 2710
2018.27 2837
2018.69 2702
2019.12 2645
2019.54 2759
2019.96 2744
2020.39 2750
2020.81 2791
2021.23 2877
2021.66 2842
2022.08 2694
2022.51 2507
2022.93 2642
2023.35 2533
2023.78 2346
2024.20 2455
2024.63 2632
2025.05 2460
2025.48 2508
2025.90 2805
2026.32 2277
2026.75 2113
2027.17 2207
2027.60 2261
2028.02 2260
2028.45 2289
2028.87 2288
2029.30 2247
2029.72 2462
2030.15 2524
2030.57 2352
2031.00 2221
2031.42 2525
2031.85 2445
2032.27 2383
2032.70 2389
2033.12 2557
2033.55 2659
2033.97 2383
2034.40 2328
2034.82 2361
2035.25 2338
2035.67 2550
2036.10 2465
2036.52 2441
2036.95 2653
2037.37 2478
2037.80 2381
2038.22 2641
2038.65 2605
2039.08 2520
2039.50 2546
2039.93 2280
2040.35 2328
2040.78 2587
2041.21 2374
2041.63 2440
2042.06 2537
2042.48 2500
2042.91 2368
2043.34 2512
2043.76 2377
2044.19 2591
2044.61 2408
2045.04 2487
2045.47 2412
2045.89 2501
2046.32 2423
2046.75 2349
2047.17 2486
2047.60 2366
2048.03 2587
2048.45 2354
2048.88 2302
2049.31 2460
2049.73 2339
2050.16 2454
2050.59 2439
2051.01 2562
2051.44 2520
2051.87 2385
2052.29 2267
2052.72 2252
2053.15 2256
2053.58 2294
2054.00 2156
2054.43 2253
2054.86 2712
2055.29 2901
2055.71 2746
2056.14 2685
2056.57 2760
2057.00 2873
2057.42 2591
2057.85 2851
2058.28 3042
2058.71 2859
2059.13 2614
2059.56 2739
2059.99 2698
2060.42 2763
2060.85 2647
2061.27 2659
2061.70 2555
2062.13 2544
2062.56 2471
2062.99 2561
2063.41 2536
2063.84 2943
2064.27 2884
2064.70 2744
2065.13 2922
2065.56 3163
2065.98 3540
2066.41 3161
2066.84 3183
2067.27 3088
2067.70 3055
2068.13 2854
2068.56 2865
2068.99 2774
2069.41 2443
2069.84 2732
2070.27 2684
2070.70 2384
2071.13 2450
2071.56 2643
2071.99 2368
2072.42 2221
2072.85 2380
2073.28 2554
2073.71 2456
2074.13 2548
2074.56 2587
2074.99 2679
2075.42 2795
2075.85 2653
2076.28 2741
2076.71 2813
2077.14 2407
2077.57 2638
2078.00 2692
2078.43 2624
2078.86 2696
2079.29 2830
2079.72 2808
2080.15 2728
2080.58 2557
2081.01 2705
2081.44 2774
2081.87 2517
2082.30 2589
2082.73 2518
2083.16 2544
2083.59 2648
2084.02 2498
2084.45 2394
2084.88 2573
2085.31 2573
2085.74 2392
2086.17 2396
2086.61 2345
2087.04 2472
2087.47 2417
2087.90 2651
2088.33 2611
2088.76 2504
2089.19 2365
2089.62 2642
2090.05 2493
2090.48 2432
2090.91 2661
2091.35 2685
2091.78 2299
2092.21 2280
2092.64 2355
2093.07 2329
2093.50 2591
2093.93 2448
2094.36 2532
2094.80 2397
2095.23 2335
2095.66 2238
2096.09 2235
2096.52 2471
2096.95 2471
2097.39 2425
2097.82 2441
2098.25 2323
2098.68 2266
2099.11 2255
2099.55 2210
2099.98 2238
2100.41 2431
2100.84 2465
2101.27 2193
2101.71 2264
2102.14 2309
2102.57 2192
2103.00 2273
2103.43 2292
2103.87 2435
2104.30 2359
2104.73 2320
2105.16 2278
2105.60 2451
2106.03 2265
2106.46 2488
2106.90 2452
2107.33 2465
2107.76 2571
2108.19 2507
2108.63 2420
2109.06 2490
2109.49 2435
2109.93 2629
2110.36 2835
2110.79 2556
2111.23 2479
2111.66 2457
2112.09 2589
2112.52 2695
2112.96 2302
2113.39 2325
2113.83 2452
2114.26 2447
2114.69 2403
2115.13 2393
2115.56 2344
2115.99 2192
2116.43 2288
2116.86 2221
2117.29 2222
2117.73 2323
2118.16 2181
2118.60 2223
2119.03 2281
2119.46 2308
2119.90 2304
2120.33 2387
2120.77 2286
2121.20 2195
2121.63 2352
2122.07 2302
2122.50 2285
2122.94 2389
2123.37 2275
2123.81 2291
2124.24 2476
2124.68 2426
2125.11 2475
2125.54 2463
2125.98 2561
2126.41 2509
2126.85 2214
2127.28 2325
2127.72 2504
2128.15 2578
2128.59 2414
2129.02 2632
2129.46 2754
2129.89 2716
2130.33 2741
2130.76 2874
2131.20 2935
2131.63 2860
2132.07 3048
2132.51 3013
2132.94 2897
2133.38 2750
2133.81 2424
2134.25 2428
2134.68 2394
2135.12 2354
2135.55 2379
2135.99 2313
2136.43 2252
2136.86 2183
2137.30 2221
2137.73 2180
2138.17 2345
2138.60 2347
2139.04 2180
2139.48 2194
2139.91 2355
2140.35 2535
2140.79 2652
2141.22 2372
2141.66 2386
2142.09 2364
2142.53 2483
2142.97 2231
2143.40 2251
2143.84 2147
2144.28 2139
2144.71 2220
2145.15 2330
2145.59 2516
2146.02 2342
2146.46 2678
2146.90 2376
2147.33 2504
2147.77 2741
2148.21 2657
2148.64 2877
2149.08 2981
2149.52 3101
2149.96 3021
2150.39 3103
2150.83 3261
2151.27 3613
2151.70 3367
2152.14 3232
2152.58 3203
2153.02 3026
2153.45 2904
2153.89 2940
2154.33 2815
2154.77 2700
2155.20 2640
2155.64 2484
2156.08 2461
2156.52 2647
2156.96 2616
2157.39 2550
2157.83 2565
2158.27 2701
2158.71 2693
2159.15 2527
2159.58 2717
2160.02 2742
2160.46 2664
2160.90 2409
2161.34 2450
2161.78 2347
2162.21 2400
2162.65 2577
2163.09 2632
2163.53 2763
2163.97 2468
2164.41 2501
2164.84 2626
2165.28 2595
2165.72 2819
2166.16 2876
2166.60 2781
2167.04 2640
2167.48 2928
2167.92 2596
2168.36 2542
2168.79 2591
2169.23 2749
2169.67 2817
2170.11 2586
2170.55 2847
2170.99 2770
2171.43 2814
2171.87 2720
2172.31 2667
2172.75 2907
2173.19 2753
2173.63 2981
2174.07 2837
2174.51 3229
2174.95 3392
2175.39 3275
2175.83 3489
2176.27 3362
2176.70 3159
2177.14 3299
2177.58 3067
2178.02 2962
2178.46 3043
2178.90 2951
2179.34 3071
2179.79 2787
2180.23 2620
2180.67 2613
2181.11 2655
2181.55 2995
2181.99 2670
2182.43 2577
2182.87 2649
2183.31 2578
2183.75 2782
2184.19 2545
2184.63 2294
2185.07 2392
2185.51 2418
2185.95 2488
2186.39 2533
2186.83 2545
2187.27 2483
2187.72 2460
2188.16 2400
2188.60 2471
2189.04 2612
2189.48 2753
2189.92 2766
2190.36 2782
2190.80 2794
2191.24 2597
2191.69 2687
2192.13 2646
2192.57 2887
2193.01 2665
2193.45 2731
2193.89 2928
2194.34 2991
2194.78 3090
2195.22 3184
2195.66 3208
2196.10 3097
2196.54 3211
2196.99 3058
2197.43 3031
2197.87 3025
2198.31 2969
2198.75 2919
2199.20 2677
2199.64 2663
2200.08 2515
2200.52 2597
2200.96 2469
2201.41 2569
2201.85 2760
2202.29 2582
2202.73 2407
2203.18 2536
2203.62 2619
2204.06 2847
2204.50 2748
2204.95 2934
2205.39 2879
2205.83 2767
2206.28 2903
2206.72 2719
2207.16 2764
2207.60 2552
2208.05 2650
2208.49 2659
2208.93 2754
2209.38 2712
2209.82 2859
2210.26 2912
2210.71 2846
2211.15 2780
2211.59 2934
2212.04 3076
2212.48 2899
2212.92 2744
2213.37 2610
2213.81 2632
2214.25 2806
2214.70 2678
2215.14 2720
2215.59 2609
2216.03 2627
2216.47 2743
2216.92 2598
2217.36 2582
2217.80 2612
2218.25 2614
2218.69 2506
2219.14 2488
2219.58 2468
2220.03 2717
2220.47 2469
2220.91 2619
2221.36 2747
2221.80 2897
2222.25 2796
2222.69 2723
2223.14 2750
2223.58 2890
2224.03 2939
2224.47 3171
2224.91 3136
2225.36 3339
2225.80 3176
2226.25 3236
2226.69 3265
2227.14 3338
2227.58 3384
2228.03 3563
2228.47 3298
2228.92 3257
2229.36 3236
2229.81 3188
2230.25 3290
2230.70 3621
2231.15 3357
2231.59 3242
2232.04 3391
2232.48 3660
2232.93 3282
2233.37 3382
2233.82 3372
2234.26 3377
2234.71 3282
2235.15 3164
2235.60 3010
2236.05 2827
2236.49 2719
2236.94 2728
2237.38 2844
2237.83 2689
2238.28 2594
2238.72 2632
2239.17 2888
2239.61 2879
2240.06 2688
2240.51 2664
2240.95 2731
2241.40 2528
2241.85 2464
2242.29 2469
2242.74 2542
2243.19 2435
2243.63 2294
2244.08 2383
2244.53 2404
2244.97 2374
2245.42 2534
2245.87 2388
2246.31 2204
2246.76 2531
2247.21 2412
2247.65 2398
2248.10 2493
2248.55 2689
2248.99 2542
2249.44 2351
2249.89 2334
2250.34 2555
2250.78 2578
2251.23 2452
2251.68 2561
2252.13 2424
2252.57 2520
2253.02 2772
2253.47 2611
2253.92 2784
2254.36 2870
2254.81 2893
2255.26 2780
2255.71 2944
2256.15 2645
2256.60 2769
2257.05 2605
2257.50 2624
2257.95 2567
2258.39 2531
2258.84 2566
2259.29 2782
2259.74 2852
2260.19 2595
2260.63 2679
2261.08 2918
2261.53 2791
2261.98 2801
2262.43 2843
2262.88 2837
2263.32 3033
2263.77 2925
2264.22 3096
2264.67 3043
2265.12 2921
2265.57 2950
2266.02 2812
2266.47 2939
2266.91 2912
2267.36 2881
2267.81 3044
2268.26 2993
2268.71 2958
2269.16 2825
2269.61 3355
2270.06 3374
2270.51 3491
2270.96 3478
2271.41 3221
2271.86 3684
2272.30 3531
2272.75 3265
2273.20 3530
2273.65 3338
2274.10 3417
2274.55 3436
2275.00 3598
2275.45 3669
2275.90 3373
2276.35 3716
2276.80 3963
2277.25 3869
2277.70 3947
2278.15 3814
2278.60 3595
2279.05 3534
2279.50 3215
2279.95 3190
2280.40 2936
2280.85 3104
2281.30 2825
2281.75 2735
2282.20 2688
2282.65 2929
2283.10 2631
2283.55 2459
2284.00 2552
2284.46 2534
2284.91 2455
2285.36 2507
2285.81 2419
2286.26 2568
2286.71 2571
2287.16 2667
2287.61 2724
2288.06 2979
2288.51 3085
2288.96 3250
2289.42 3559
2289.87 3950
2290.32 4184
2290.77 4277
2291.22 4619
2291.67 4756
2292.12 4726
2292.57 4533
2293.03 4353
2293.48 4512
2293.93 4170
2294.38 3949
2294.83 3788
2295.28 3508
2295.74 3125
2296.19 3188
2296.64 3045
2297.09 2807
2297.54 2867
2297.99 2770
2298.45 2911
2298.90 2751
2299.35 2718
2299.80 2715
2300.25 2689
2300.71 2595
2301.16 2635
2301.61 2517
2302.06 2532
2302.52 2507
2302.97 2563
2303.42 2448
2303.87 2492
2304.33 2437
2304.78 2554
2305.23 2516
2305.68 2500
2306.14 2519
2306.59 2440
2307.04 2569
2307.50 2607
2307.95 2704
2308.40 2774
2308.85 2901
2309.31 3029
2309.76 3316
2310.21 3236
2310.67 3153
2311.12 2944
2311.57 3135
2312.03 3011
2312.48 2998
2312.93 3312
2313.39 2895
2313.84 2890
2314.29 2841
2314.75 2732
2315.20 2848
2315.66 2680
2316.11 2682
2316.56 2654
2317.02 2773
2317.47 2667
2317.92 2843
2318.38 2949
2318.83 2830
2319.29 2679
2319.74 2782
2320.19 2870
2320.65 2940
2321.10 3029
2321.56 2813
2322.01 2718
2322.47 2688
2322.92 2997
2323.37 3285
2323.83 3360
2324.28 3390
2324.74 3280
2325.19 3484
2325.65 3724
2326.10 3717
2326.56 3862
2327.01 3505
2327.47 3657
2327.92 3391
2328.38 3205
2328.83 2927
2329.29 2861
2329.74 2792
2330.20 2907
2330.65 2819
2331.11 2604
2331.56 2736
2332.02 2822
2332.47 2512
2332.93 2826
2333.38 2823
2333.84 2555
2334.29 2687
2334.75 2662
2335.21 2651
2335.66 2602
2336.12 2613
2336.57 2550
2337.03 2587
2337.48 2649
2337.94 2877
2338.40 2687
2338.85 2585
2339.31 2763
2339.76 2677
2340.22 2826
2340.68 2580
2341.13 2623
2341.59 2798
2342.04 2834
2342.50 2747
2342.96 2746
2343.41 2944
2343.87 2797
2344.33 2660
2344.78 2798
2345.24 2776
2345.70 2745
2346.15 2921
2346.61 2838
2347.07 2937
2347.52 2969
2347.98 2955
2348.44 3113
2348.89 2797
2349.35 2695
2349.81 3055
2350.26 2886
2350.72 2966
2351.18 3001
2351.64 2726
2352.09 2524
2352.55 2976
2353.01 2870
2353.47 2683
2353.92 2721
2354.38 2658
2354.84 2643
2355.30 2665
2355.75 2537
2356.21 2633
2356.67 2487
2357.13 2664
2357.58 2496
2358.04 2626
2358.50 2761
2358.96 2791
2359.42 2548
2359.87 2570
2360.33 3002
2360.79 2812
2361.25 3071
2361.71 2946
2362.16 3093
2362.62 3248
2363.08 3224
2363.54 3134
2364.00 2767
2364.46 3071
2364.91 2876
2365.37 2922
2365.83 3158
2366.29 3042
2366.75 2780
2367.21 2993
2367.67 2853
2368.13 2728
2368.58 2831
2369.04 2695
2369.50 2568
2369.96 2638
2370.42 2945
2370.88 2710
2371.34 2634
2371.80 2938
2372.26 2787
2372.72 2695
2373.17 2917
2373.63 2833
2374.09 2840
2374.55 2925
2375.01 3172
2375.47 3100
2375.93 2937
2376.39 2963
2376.85 3037
2377.31 3063
2377.77 3119
2378.23 2957
2378.69 2846
2379.15 2889
2379.61 2816
2380.07 2884
2380.53 2896
2380.99 2682
2381.45 2716
2381.91 2739
2382.37 2635
2382.83 2683
2383.29 2830
2383.75 2900
2384.21 2747
2384.67 2674
2385.13 2536
2385.59 2633
2386.05 2691
2386.51 2769
2386.97 2825
2387.43 2670
2387.90 2806
2388.36 2697
2388.82 2861
2389.28 2751
2389.74 2647
2390.20 2592
2390.66 2763
2391.12 2805
2391.58 2828
2392.04 2994
2392.51 2783
2392.97 2748
2393.43 2899
2393.89 2891
2394.35 2942
2394.81 2977
2395.27 2872
2395.73 2790
2396.20 2766
2396.66 2768
2397.12 2789
2397.58 2836
2398.04 2696
2398.50 2736
2398.97 2830
2399.43 2861
2399.89 2808
2400.35 2552
2400.81 2673
2401.28 2758
2401.74 2598
2402.20 2723
2402.66 2673
2403.12 2532
2403.59 2541
2404.05 2573
2404.51 2632
2404.97 2491
2405.44 2433
2405.90 2414
2406.36 2510
2406.82 2432
2407.29 2437
2407.75 2549
2408.21 2660
2408.67 2480
2409.14 2469
2409.60 2562
2410.06 2406
2410.52 2379
2410.99 2499
2411.45 2381
2411.91 2373
2412.38 2433
2412.84 2379
2413.30 2328
2413.77 2406
2414.23 2345
2414.69 2498
2415.16 2584
2415.62 2493
2416.08 2679
2416.55 2548
2417.01 2604
2417.47 2461
2417.94 2654
2418.40 2604
2418.86 2653
2419.33 2764
2419.79 2571
2420.26 2488
2420.72 2638
2421.18 2898
2421.65 2839
2422.11 2865
2422.58 2613
2423.04 2819
2423.50 2861
2423.97 2786
2424.43 2785
2424.90 3033
2425.36 2733
2425.83 2780
2426.29 2910
2426.75 2993
2427.22 2655
2427.68 2379
2428.15 2443
2428.61 2491
2429.08 2339
2429.54 2300
2430.01 2515
2430.47 2478
2430.94 2368
2431.40 2394
2431.87 2104
2432.33 2334
2432.80 2328
2433.26 2382
2433.73 2440
2434.19 2398
2434.66 2547
2435.12 2539
2435.59 2649
2436.05 2741
2436.52 2598
2436.98 2504
2437.45 2693
2437.91 2606
2438.38 2699
2438.85 2650
2439.31 2803
2439.78 2819
2440.24 3015
2440.71 2945
2441.17 3121
2441.64 3061
2442.11 3118
2442.57 3194
2443.04 3068
2443.50 3051
2443.97 2798
2444.44 2517
2444.90 2732
2445.37 2661
2445.83 2517
2446.30 2776
2446.77 2412
2447.23 2398
2447.70 2514
2448.17 2270
2448.63 2342
2449.10 2235
2449.57 2190
2450.03 2467
2450.50 2525
2450.97 2421
2451.43 2513
2451.90 2621
2452.37 2370
2452.83 2351
2453.30 2528
2453.77 2292
2454.24 2379
2454.70 2354
2455.17 2447
2455.64 2267
2456.10 2294
2456.57 2209
2457.04 2314
2457.51 2338
2457.97 2366
2458.44 2296
2458.91 2317
2459.38 2218
2459.84 2345
2460.31 2391
2460.78 2398
2461.25 2306
2461.71 2405
2462.18 2115
2462.65 2215
2463.12 2339
2463.59 2326
2464.05 2234
2464.52 2558
2464.99 2466
2465.46 2434
2465.93 2500
2466.39 2558
2466.86 2357
2467.33 2406
2467.80 2363
2468.27 2434
2468.74 2718
2469.20 2570
2469.67 2663
2470.14 2628
2470.61 2617
2471.08 2637
2471.55 2751
2472.02 2670
2472.49 2576
2472.95 2732
2473.42 2656
2473.89 2659
2474.36 2695
2474.83 2634
2475.30 2629
2475.77 2566
2476.24 2666
2476.71 2662
2477.18 2537
2477.65 2435
2478.11 2543
2478.58 2562
2479.05 2416
2479.52 2398
2479.99 2467
2480.46 2513
2480.93 2443
2481.40 2415
2481.87 2337
2482.34 2522
2482.81 2410
2483.28 2248
2483.75 2259
2484.22 2402
2484.69 2566
2485.16 2466
2485.63 2509
2486.10 2471
2486.57 2529
2487.04 2664
2487.51 2829
2487.98 2822
2488.45 2902
2488.92 2781
2489.39 2733
2489.86 2851
2490.33 2644
2490.80 2607
2491.27 2622
2491.74 2713
2492.22 2534
2492.69 2610
2493.16 2293
2493.63 2393
2494.10 2646
2494.57 2611
2495.04 2496
2495.51 2832
2495.98 2496
2496.45 2425
2496.92 2469
2497.40 2525
2497.87 2585
2498.34 2416
2498.81 2441
2499.28 2373
2499.75 2363
2500.22 2447
2500.70 2172
2501.17 2253
2501.64 2518
2502.11 2529
2502.58 2269
2503.05 2458
2503.53 2556
2504.00 2661
2504.47 2416
2504.94 2413
2505.41 2472
2505.88 2472
2506.36 2433
2506.83 2483
2507.30 2399
2507.77 2687
2508.25 2798
2508.72 2648
2509.19 2828
2509.66 2949
2510.13 3003
2510.61 3092
2511.08 3478
2511.55 3291
2512.02 3397
2512.50 3783
2512.97 3898
2513.44 3855
2513.91 3974
2514.39 3553
2514.86 3307
2515.33 3397
2515.81 3363
2516.28 3032
2516.75 3064
2517.23 3048
2517.70 3034
2518.17 2979
2518.64 2847
2519.12 3109
2519.59 2863
2520.06 2725
2520.54 2961
2521.01 2700
2521.48 2798
2521.96 3009
2522.43 2701
2522.91 2768
2523.38 2741
2523.85 2586
2524.33 2579
2524.80 2461
2525.27 2576
2525.75 2507
2526.22 2642
2526.70 2815
2527.17 2791
2527.64 2920
2528.12 2930
2528.59 2948
2529.07 2995
2529.54 2853
2530.01 2860
2530.49 2914
2530.96 2991
2531.44 2893
2531.91 2715
2532.39 2929
2532.86 2746
2533.33 2842
2533.81 2845
2534.28 2786
2534.76 2901
2535.23 2919
2535.71 2759
2536.18 2736
2536.66 2549
2537.13 2136
2537.61 2376
2538.08 2711
2538.56 2735
2539.03 2743
2539.51 2892
2539.98 2736
2540.46 2766
2540.93 2731
2541.41 2492
2541.88 2568
2542.36 2799
2542.84 2569
2543.31 2593
2543.79 2679
2544.26 2711
2544.74 2578
2545.21 2688
2545.69 2805
2546.16 2949
2546.64 3118
2547.12 3007
2547.59 3252
2548.07 3277
2548.54 3311
2549.02 3264
2549.50 3280
2549.97 3355
2550.45 3448
2550.92 3464
2551.40 3458
2551.88 3598
2552.35 3241
2552.83 3325
2553.31 3289
2553.78 2960
2554.26 3122
2554.74 3113
2555.21 3002
2555.69 3162
2556.17 3053
2556.64 3043
2557.12 3042
2557.60 3104
2558.07 2914
2558.55 2948
2559.03 2907
2559.50 2779
2559.98 2926
2560.46 2640
2560.93 2561
2561.41 2653
2561.89 2785
2562.37 2596
2562.84 2489
2563.32 2492
2563.80 2482
2564.28 2399
2564.75 2547
2565.23 2482
2565.71 2208
2566.19 2252
2566.66 2255
2567.14 2495
2567.62 2511
2568.10 2524
2568.57 2645
2569.05 2361
2569.53 2278
2570.01 2420
2570.49 2360
2570.96 2365
2571.44 2260
2571.92 2228
2572.40 2316
2572.88 2366
2573.36 2297
2573.83 2398
2574.31 2463
2574.79 2354
2575.27 2501
2575.75 2295
2576.23 2375
2576.70 2457
2577.18 2515
2577.66 2413
2578.14 2442
2578.62 2479
2579.10 2385
2579.58 2432
2580.06 2441
2580.54 2477
2581.01 2351
2581.49 2441
2581.97 2355
2582.45 2339
2582.93 2359
2583.41 2192
2583.89 2264
2584.37 2523
2584.85 2371
2585.33 2230
2585.81 2335
2586.29 2359
2586.77 2424
2587.25 2383
2587.72 2395
2588.20 2395
2588.68 2293
2589.16 2484
2589.64 2440
2590.12 2458
2590.60 2328
2591.08 2531
2591.56 2410
2592.04 2472
2592.52 2387
2593.00 2437
2593.48 2596
2593.96 2418
2594.44 2432
2594.92 2613
2595.40 2439
2595.89 2416
2596.37 2431
2596.85 2376
2597.33 2373
2597.81 2395
2598.29 2532
2598.77 2566
2599.25 2533
2599.73 2388
2600.21 2382
2600.69 2463
2601.17 2301
2601.65 2357
2602.13 2245
2602.62 2303
2603.10 2287
2603.58 2353
2604.06 2362
2604.54 2236
2605.02 2427
2605.50 2305
2605.98 2238
2606.46 2236
2606.95 2147
2607.43 2132
2607.91 2095
2608.39 2282
2608.87 2462
2609.35 2236
2609.84 2235
2610.32 2386
2610.80 2372
2611.28 2308
2611.76 2310
2612.24 2301
2612.73 2382
2613.21 2335
2613.69 2389
2614.17 2405
2614.65 2382
2615.14 2541
2615.62 2504
2616.10 2508
2616.58 2382
2617.07 2511
2617.55 2341
2618.03 2420
2618.51 2521
2619.00 2368
2619.48 2305
2619.96 2222
2620.44 2367
2620.93 2347
2621.41 2392
2621.89 2324
2622.37 2376
2622.86 2314
2623.34 2365
2623.82 2414
2624.31 2265
2624.79 2450
2625.27 2431
2625.76 2501
2626.24 2512
2626.72 2314
2627.20 2470
2627.69 2497
2628.17 2655
2628.66 2536
2629.14 2757
2629.62 2746
2630.11 2810
2630.59 2824
2631.07 2873
2631.56 2808
2632.04 2774
2632.52 2755
2633.01 2890
2633.49 2810
2633.98 2695
2634.46 2643
2634.94 2502
2635.43 2498
2635.91 2560
2636.40 2379
2636.88 2454
2637.36 2432
2637.85 2383
2638.33 2536
2638.82 2159
2639.30 2439
2639.79 2431
2640.27 2406
2640.75 2596
2641.24 2659
2641.72 2527
2642.21 2370
2642.69 2376
2643.18 2543
2643.66 2123
2644.15 2132
2644.63 2429
2645.12 2470
2645.60 2558
2646.09 2483
2646.57 2479
2647.06 2375
2647.54 2443
2648.03 2590
2648.51 2675
2649.00 2449
2649.48 2474
2649.97 2488
2650.45 2348
2650.94 2417
2651.43 2528
2651.91 2498
2652.40 2478
2652.88 2526
2653.37 2529
2653.85 2627
2654.34 2572
2654.82 2630
2655.31 2512
2655.80 2511
2656.28 2409
2656.77 2337
2657.25 2320
2657.74 2499
2658.23 2429
2658.71 2423
2659.20 2422
2659.69 2612
2660.17 2599
2660.66 2429
2661.14 2383
2661.63 2289
2662.12 2360
2662.60 2358
2663.09 2718
2663.58 2555
2664.06 2552
2664.55 2529
2665.04 2494
2665.52 2579
2666.01 2586
2666.50 2623
2666.98 2567
2667.47 2605
2667.96 2675
2668.45 2635
2668.93 2590
2669.42 2531
2669.91 2493
2670.39 2519
2670.88 2656
2671.37 2600
2671.86 2832
2672.34 2754
2672.83 2974
2673.32 3397
2673.81 3360
2674.29 3388
2674.78 3316
2675.27 3252
2675.76 3186
2676.24 3502
2676.73 3492
2677.22 3319
2677.71 3147
2678.20 3053
2678.68 2860
2679.17 2771
2679.66 2776
2680.15 2918
2680.64 2599
2681.12 2752
2681.61 2641
2682.10 2548
2682.59 2652
2683.08 2718
2683.57 2606
2684.05 2722
2684.54 2842
2685.03 2891
2685.52 2979
2686.01 2668
2686.50 2804
2686.99 2675
2687.47 2975
2687.96 2472
2688.45 2475
2688.94 2491
2689.43 2566
2689.92 2527
2690.41 2647
2690.90 2496
2691.39 2572
2691.88 2756
2692.37 2649
2692.85 2506
2693.34 2864
2693.83 2872
2694.32 2471
2694.81 2652
2695.30 2770
2695.79 2771
2696.28 2670
2696.77 2601
2697.26 2675
2697.75 2739
2698.24 2601
2698.73 2616
2699.22 2410
2699.71 2447
2700.20 2450
2700.69 2335
2701.18 2321
2701.67 2422
2702.16 2368
2702.65 2507
2703.14 2563
2703.63 2659
2704.12 2370
2704.61 2296
2705.10 2761
2705.59 2820
2706.08 2598
2706.57 2678
2707.06 2663
2707.55 2567
2708.04 2538
2708.53 2391
2709.03 2410
2709.52 2392
2710.01 2331
2710.50 2380
2710.99 2484
2711.48 2338
2711.97 2389
2712.46 2523
2712.95 2550
2713.44 2376
2713.94 2451
2714.43 2588
2714.92 2572
2715.41 2482
2715.90 2428
2716.39 2487
2716.88 2420
2717.38 2598
2717.87 2409
2718.36 2481
2718.85 2642
2719.34 2566
2719.83 2637
2720.32 2561
2720.82 2557
2721.31 2612
2721.80 2581
2722.29 2547
2722.78 2642
2723.28 2626
2723.77 2612
2724.26 2796
2724.75 2748
2725.25 2745
2725.74 2454
2726.23 2441
2726.72 2594
2727.21 2496
2727.71 2520
2728.20 2832
2728.69 2776
2729.18 2686
2729.68 2450
2730.17 2559
2730.66 2491
2731.16 2427
2731.65 2529
2732.14 2587
2732.63 2716
2733.13 2786
2733.62 2745
2734.11 2747
2734.61 2603
2735.10 2659
2735.59 2824
2736.08 2719
2736.58 2724
2737.07 2756
2737.56 2750
2738.06 2715
2738.55 2857
2739.05 2807
2739.54 2733
2740.03 2846
2740.53 2746
2741.02 2750
2741.51 2624
2742.01 2538
2742.50 2459
2742.99 2643
2743.49 2570
2743.98 2363
2744.48 2329
2744.97 2363
2745.46 2804
2745.96 2636
2746.45 2498
2746.95 2818
2747.44 2836
2747.93 2561
2748.43 2726
2748.92 2835
2749.42 2950
2749.91 2919
2750.41 2825
2750.90 2626
2751.40 2464
2751.89 2409
2752.39 2331
2752.88 2316
2753.37 2461
2753.87 2584
2754.36 2514
2754.86 2611
2755.35 2488
2755.85 2520
2756.34 2603
2756.84 2575
2757.33 2600
2757.83 2442
2758.32 2321
2758.82 2426
2759.32 2539
2759.81 2507
2760.31 2416
2760.80 2404
2761.30 2657
2761.79 2606
2762.29 2483
2762.78 2695
2763.28 2587
2763.77 2786
2764.27 2732
2764.77 2735
2765.26 2599
2765.76 2632
2766.25 2544
2766.75 2439
2767.25 2531
2767.74 2167
2768.24 2369
2768.73 2392
2769.23 2483
2769.73 2410
2770.22 2346
2770.72 2486
2771.22 2489
2771.71 2441
2772.21 2499
2772.70 2371
2773.20 2490
2773.70 2559
2774.19 2648
2774.69 2694
2775.19 2701
2775.68 2648
2776.18 2808
2776.68 2967
2777.17 2791
2777.67 2897
2778.17 2739
2778.67 2741
2779.16 2818
2779.66 2569
2780.16 2626
2780.65 2819
2781.15 2708
2781.65 2437
2782.15 2468
2782.64 2433
2783.14 2486
2783.64 2519
2784.14 2506
2784.63 2444
2785.13 2392
2785.63 2586
2786.13 2573
2786.62 2149
2787.12 2187
2787.62 2347
2788.12 2651
2788.62 2471
2789.11 2405
2789.61 2356
2790.11 2418
2790.61 2571
2791.11 2420
2791.60 2552
2792.10 2571
2792.60 2253
2793.10 2330
2793.60 2662
2794.10 2561
2794.59 2543
2795.09 2730
2795.59 2850
2796.09 2778
2796.59 2824
2797.09 2876
2797.59 3016
2798.08 3071
2798.58 3040
2799.08 3305
2799.58 3150
2800.08 2869
2800.58 2757
2801.08 2759
2801.58 2678
2802.08 2603
2802.58 2518
2803.07 2441
2803.57 2512
2804.07 2615
2804.57 2656
2805.07 2610
2805.57 2517
2806.07 2447
2806.57 2477
2807.07 2647
2807.57 2758
2808.07 2668
2808.57 2872
2809.07 2968
2809.57 3014
2810.07 3053
2810.57 2987
2811.07 3099
2811.57 3273
2812.07 3492
2812.57 3397
2813.07 3333
2813.57 3164
2814.07 3308
2814.57 3372
2815.07 3464
2815.57 3333
2816.07 3120
2816.57 3017
2817.07 2998
2817.57 2863
2818.07 2958
2818.57 2828
2819.07 2510
2819.57 2451
2820.07 2446
2820.57 2624
2821.07 2649
2821.58 2711
2822.08 2712
2822.58 2533
2823.08 2543
2823.58 2402
2824.08 2491
2824.58 2442
2825.08 2637
2825.58 2471
2826.09 2298
2826.59 2375
2827.09 2273
2827.59 2305
2828.09 2313
2828.59 2448
2829.09 2126
2829.60 2353
2830.10 2371
2830.60 2157
2831.10 2254
2831.60 2350
2832.10 2123
2832.61 2186
2833.11 2096
2833.61 2238
2834.11 2401
2834.61 2375
2835.12 2349
2835.62 2425
2836.12 2474
2836.62 2597
2837.12 2461
2837.63 2449
2838.13 2331
2838.63 2422
2839.13 2428
2839.64 2367
2840.14 2614
2840.64 2615
2841.14 2556
2841.65 2505
2842.15 2377
2842.65 2329
2843.15 2321
2843.66 2418
2844.16 2499
2844.66 2642
2845.17 2633
2845.67 2522
2846.17 2589
2846.67 2734
2847.18 2573
2847.68 2690
2848.18 2702
2848.69 2702
2849.19 2776
2849.69 2667
2850.20 2682
2850.70 2813
2851.20 2739
2851.71 2794
2852.21 2805
2852.72 2555
2853.22 2624
2853.72 2522
2854.23 2527
2854.73 2451
2855.23 2491
2855.74 2609
2856.24 2560
2856.75 2691
2857.25 2493
2857.75 2370
2858.26 2602
2858.76 2635
2859.27 2731
2859.77 2689
2860.27 2839
2860.78 2674
2861.28 2667
2861.79 2741
2862.29 2755
2862.80 2831
2863.30 2549
2863.81 2539
2864.31 2553
2864.81 2615
2865.32 2496
2865.82 2419
2866.33 2477
2866.83 2500
2867.34 2675
2867.84 2441
2868.35 2607
2868.85 2559
2869.36 2763
2869.86 2882
2870.37 2773
2870.87 2738
2871.38 2786
2871.89 2931
2872.39 3023
2872.90 3072
2873.40 3037
2873.91 2993
2874.41 3092
2874.92 2966
2875.42 2768
2875.93 2939
2876.43 2983
2876.94 2842
2877.45 2834
2877.95 2860
2878.46 2789
2878.96 2746
2879.47 2634
2879.98 2754
2880.48 2853
2880.99 2783
2881.49 2971
2882.00 2943
2882.51 3062
2883.01 3086
2883.52 3046
2884.03 2904
2884.53 2980
2885.04 3110
2885.54 3183
2886.05 3217
2886.56 3324
2887.06 3307
2887.57 3045
2888.08 3226
2888.58 3050
2889.09 3078
2889.60 3056
2890.11 2994
2890.61 2985
2891.12 2839
2891.63 3024
2892.13 3093
2892.64 2806
2893.15 2683
2893.65 2684
2894.16 2889
2894.67 2945
2895.18 3124
2895.68 3020
2896.19 2942
2896.70 3159
2897.21 3119
2897.71 3130
2898.22 3013
2898.73 3433
2899.24 3203
2899.74 3020
2900.25 2995
2900.76 3058
2901.27 2854
2901.78 2834
2902.28 2993
2902.79 2867
2903.30 3007
2903.81 2879
2904.32 2875
2904.82 2828
2905.33 3032
2905.84 3014
2906.35 2898
2906.86 2866
2907.37 2907
2907.87 2622
2908.38 2657
2908.89 2742
2909.40 2552
2909.91 2721
2910.42 2787
2910.93 2715
2911.44 2564
2911.94 2530
2912.45 2716
2912.96 2717
2913.47 2640
2913.98 2700
2914.49 2519
2915.00 2638
2915.51 2823
2916.02 2617
2916.53 2682
2917.03 2718
2917.54 2783
2918.05 2703
2918.56 2594
2919.07 2763
2919.58 2754
2920.09 2673
2920.60 2855
2921.11 2881
2921.62 2844
2922.13 2903
2922.64 2908
2923.15 3025
2923.66 3158
2924.17 3237
2924.68 3353
2925.19 3290
2925.70 3427
2926.21 3326
2926.72 3273
2927.23 3378
2927.74 3393
2928.25 3043
2928.76 3091
2929.27 2996
2929.78 2977
2930.29 2818
2930.80 2705
2931.31 2729
2931.82 2501
2932.33 2698
2932.84 2578
2933.35 2589
2933.86 2685
2934.38 2507
2934.89 2504
2935.40 2420
2935.91 2509
2936.42 2609
2936.93 2733
2937.44 2649
2937.95 2787
2938.46 3103
2938.97 3147
2939.49 3194
2940.00 3465
2940.51 3701
2941.02 3708
2941.53 3928
2942.04 3996
2942.55 4043
2943.07 3855
2943.58 3893
2944.09 4089
2944.60 3750
2945.11 3341
2945.62 3250
2946.14 3488
2946.65 2996
2947.16 2951
2947.67 2839
2948.18 2792
2948.70 2916
2949.21 2739
2949.72 2630
2950.23 2421
2950.74 2633
2951.26 2269
2951.77 2322
2952.28 2296
2952.79 2456
2953.31 2448
2953.82 2562
2954.33 2438
2954.84 2338
2955.36 2345
2955.87 2430
2956.38 2466
2956.89 2370
2957.41 2347
2957.92 2402
2958.43 2397
2958.94 2674
2959.46 2606
2959.97 2526
2960.48 2399
2961.00 2653
2961.51 2427
2962.02 2639
2962.54 2772
2963.05 2721
2963.56 2647
2964.08 2660
2964.59 2586
2965.10 2829
2965.62 2992
2966.13 3109
2966.64 2880
2967.16 2652
2967.67 2799
2968.18 2666
2968.70 2569
2969.21 2761
2969.73 2647
2970.24 2481
2970.75 2656
2971.27 2646
2971.78 2583
2972.30 2537
2972.81 2797
2973.32 2717
2973.84 2975
2974.35 2948
2974.87 2618
2975.38 2657
2975.90 2759
2976.41 2782
2976.92 2797
2977.44 2864
2977.95 2863
2978.47 2692
2978.98 2788
2979.50 2923
2980.01 2834
2980.53 2752
2981.04 2913
2981.56 2755
2982.07 2708
2982.59 2768
2983.10 2879
2983.62 2886
2984.13 2961
2984.65 2790
2985.16 3094
2985.68 2974
2986.19 3158
2986.71 3173
2987.22 3233
2987.74 3231
2988.25 3114
2988.77 3274
2989.29 3243
2989.80 3047
2990.32 3068
2990.83 3173
2991.35 3115
2991.86 2962
2992.38 3420
2992.89 3360
2993.41 3114
2993.93 3243
2994.44 3482
2994.96 3598
2995.47 3459
2995.99 3410
2996.51 3376
2997.02 3680
2997.54 3794
2998.06 4220
2998.57 4073
2999.09 3994
2999.60 4170
3000.12 4109
3000.64 4310
3001.15 4217
3001.67 4476
3002.19 5286
3002.70 5732
3003.22 5939
3003.74 6836
3004.25 7387
3004.77 7418
3005.29 7584
3005.81 7539
3006.32 7925
3006.84 7617
3007.36 7406
3007.87 6805
3008.39 6039
3008.91 5423
3009.43 4714
3009.94 4327
3010.46 3853
3010.98 3934
3011.49 3535
3012.01 3392
3012.53 3344
3013.05 3196
3013.57 3218
3014.08 3261
3014.60 3310
3015.12 3244
3015.64 3364
3016.15 3355
3016.67 3176
3017.19 3226
3017.71 3060
3018.23 3066
3018.74 3104
3019.26 3137
3019.78 3204
3020.30 3080
3020.82 2961
3021.33 3166
3021.85 3347
3022.37 3161
3022.89 3155
3023.41 3532
3023.93 3565
3024.45 3599
3024.96 3550
3025.48 3189
3026.00 3326
3026.52 3168
3027.04 3401
3027.56 3194
3028.08 2909
3028.60 2985
3029.11 2900
3029.63 2939
3030.15 3070
3030.67 3096
3031.19 2676
3031.71 2744
3032.23 3014
3032.75 2790
3033.27 2873
3033.79 2872
3034.31 3029
3034.83 3050
3035.35 3023
3035.86 2991
3036.38 3184
3036.90 2960
3037.42 2874
3037.94 2956
3038.46 3036
3038.98 2930
3039.50 2882
3040.02 2980
3040.54 2845
3041.06 2684
3041.58 2583
3042.10 2908
3042.62 3151
3043.14 3045
3043.66 2893
3044.18 2773
3044.70 3014
3045.22 3063
3045.74 2951
3046.27 2596
3046.79 2641
3047.31 2724
3047.83 2743
3048.35 2671
3048.87 3104
3049.39 2711
3049.91 2671
3050.43 2695
3050.95 2789
3051.47 2766
3051.99 2816
3052.51 2726
3053.03 2622
3053.56 2563
3054.08 2594
3054.60 2928
3055.12 2611
3055.64 2648
3056.16 2635
3056.68 2586
3057.20 2638
3057.73 2676
3058.25 2736
3058.77 2872
3059.29 2786
3059.81 2729
3060.33 2796
3060.86 2910
3061.38 2931
3061.90 3086
3062.42 3201
3062.94 2905
3063.46 2740
3063.99 2896
3064.51 2945
3065.03 3156
3065.55 3312
3066.07 3242
3066.60 3202
3067.12 3472
3067.64 3219
3068.16 3311
3068.69 3456
3069.21 3175
3069.73 3284
3070.25 3403
3070.78 3271
3071.30 3344
3071.82 3522
3072.34 3599
3072.87 3485
3073.39 3224
3073.91 3245
3074.43 3182
3074.96 3292
3075.48 3443
3076.00 3834
3076.53 3686
3077.05 3672
3077.57 3973
3078.10 3793
3078.62 4020
3079.14 4171
3079.66 4174
3080.19 4119
3080.71 4063
3081.23 4282
3081.76 4065
3082.28 4290
3082.81 4469
3083.33 4157
3083.85 4063
3084.38 4112
3084.90 4357
3085.42 4265
3085.95 4344
3086.47 4529
3087.00 4928
3087.52 5347
3088.04 5814
3088.57 6634
3089.09 6911
3089.62 7055
3090.14 7580
3090.66 8105
3091.19 8650
3091.71 8616
3092.24 7849
3092.76 7684
3093.29 7459
3093.81 6886
3094.33 5957
3094.86 5385
3095.38 5363
3095.91 5067
3096.43 5139
3096.96 5044
3097.48 4917
3098.01 4893
3098.53 5245
3099.06 5486
3099.58 5403
3100.11 6018
3100.63 7125
3101.16 7566
3101.68 8198
3102.21 9112
3102.73 9946
3103.26 10854
3103.78 11175
3104.31 10889
3104.83 11028
3105.36 10347
3105.89 9611
3106.41 9238
3106.94 7900
3107.46 6914
3107.99 6423
3108.51 6013
3109.04 5481
3109.57 4364
3110.09 4382
3110.62 4735
3111.14 4723
3111.67 4661
3112.19 4757
3112.72 4605
3113.25 4518
3113.77 4194
3114.30 4209
3114.83 4076
3115.35 3797
3115.88 3843
3116.40 3756
3116.93 3701
3117.46 3560
3117.98 3408
3118.51 3342
3119.04 3529
3119.56 3704
3120.09 3808
3120.62 3921
3121.14 3848
3121.67 3867
3122.20 3763
3122.72 3996
3123.25 4244
3123.78 4135
3124.31 4133
3124.83 4187
3125.36 3771
3125.89 3788
3126.41 3615
3126.94 3518
3127.47 3923
3128.00 3647
3128.52 3832
3129.05 3642
3129.58 3303
3130.11 3276
3130.63 3254
3131.16 3338
3131.69 3192
3132.22 3192
3132.74 3179
3133.27 3007
3133.80 3115
3134.33 3232
3134.86 3099
3135.38 2965
3135.91 3207
3136.44 3229
3136.97 3280
3137.50 3097
3138.03 2884
3138.55 3035
3139.08 2839
3139.61 3051
3140.14 2750
3140.67 2775
3141.20 2808
3141.72 2794
3142.25 2633
3142.78 2881
3143.31 2671
3143.84 2722
3144.37 2920
3144.90 2836
3145.42 2941
3145.95 3145
3146.48 2995
3147.01 3095
3147.54 3091
3148.07 3017
3148.60 3224
3149.13 3409
3149.66 3515
3150.19 3460
3150.72 3434
3151.24 3380
3151.77 3638
3152.30 3440
3152.83 3437
3153.36 3184
3153.89 3235
3154.42 3142
3154.95 3200
3155.48 3232
3156.01 3428
3156.54 3339
3157.07 3351
3157.60 3308
3158.13 3403
3158.66 3515
3159.19 3408
3159.72 3335
3160.25 3427
3160.78 3484
3161.31 3624
3161.84 3656
3162.37 3503
3162.90 3380
3163.43 3303
3163.96 3187
3164.49 2960
3165.02 2957
3165.55 3035
3166.08 3008
3166.61 2956
3167.15 2689
3167.68 2755
3168.21 2683
3168.74 2842
3169.27 2771
3169.80 2725
3170.33 2820
3170.86 2957
3171.39 3087
3171.92 2910
3172.45 3164
3172.99 3099
3173.52 3269
3174.05 3555
3174.58 3592
3175.11 3614
3175.64 3562
3176.17 3415
3176.70 3128
3177.24 3161
3177.77 3496
3178.30 3068
3178.83 2855
3179.36 2825
3179.89 2858
3180.43 2815
3180.96 2732
3181.49 2757
3182.02 2731
3182.55 2644
3183.09 2552
3183.62 2644
3184.15 2662
3184.68 2732
3185.21 2607
3185.75 2691
3186.28 2794
3186.81 2878
3187.34 2699
3187.88 2650
3188.41 2649
3188.94 2628
3189.47 2581
3190.01 2635
3190.54 2721
3191.07 2570
3191.60 2521
3192.14 2696
3192.67 2809
3193.20 2822
3193.74 2745
3194.27 2698
3194.80 2651
3195.33 2562
3195.87 2887
3196.40 2914
3196.93 3015
3197.47 3115
3198.00 3034
3198.53 2882
3199.07 3040
3199.60 2899
3200.13 2896
3200.67 2823
3201.20 2800
3201.73 2944
3202.27 3105
3202.80 3260
3203.33 3089
3203.87 2943
3204.40 3178
3204.94 3183
3205.47 3316
3206.00 3497
3206.54 3410
3207.07 3432
3207.61 3602
3208.14 3637
3208.67 3700
3209.21 3944
3209.74 4405
3210.28 4654
3210.81 4726
3211.35 4501
3211.88 4147
3212.41 4569
3212.95 4580
3213.48 4251
3214.02 4067
3214.55 3736
3215.09 3588
3215.62 3470
3216.16 3161
3216.69 3355
3217.23 3259
3217.76 3306
3218.30 3067
3218.83 2874
3219.37 2763
3219.90 3141
3220.44 3101
3220.97 3125
3221.51 3143
3222.04 3125
3222.58 3424
3223.11 3460
3223.65 3587
3224.18 3676
3224.72 3931
3225.25 4044
3225.79 3680
3226.33 3833
3226.86 3763
3227.40 3891
3227.93 3688
3228.47 3803
3229.00 3664
3229.54 3438
3230.08 3521
3230.61 3382
3231.15 3338
3231.68 3525
3232.22 3492
3232.76 3502
3233.29 3592
3233.83 3499
3234.36 3550
3234.90 3537
3235.44 3682
3235.97 3488
3236.51 3641
3237.05 3865
3237.58 3562
3238.12 3525
3238.66 3471
3239.19 3721
3239.73 4093
3240.27 4180
3240.80 3837
3241.34 3531
3241.88 3586
3242.41 3657
3242.95 3535
3243.49 3501
3244.03 3353
3244.56 3407
3245.10 3463
3245.64 3449
3246.17 3466
3246.71 3542
3247.25 3799
3247.79 3955
3248.32 3946
3248.86 4134
3249.40 4424
3249.94 4646
3250.47 4773
3251.01 5370
3251.55 5841
3252.09 6643
3252.62 6936
3253.16 7487
3253.70 7497
3254.24 7980
3254.78 7711
3255.31 7435
3255.85 6825
3256.39 6456
3256.93 6068
3257.47 5999
3258.00 5427
3258.54 4902
3259.08 5157
3259.62 5141
3260.16 5030
3260.70 5029
3261.24 5539
3261.77 5725
3262.31 6091
3262.85 6176
3263.39 6756
3263.93 6731
3264.47 6908
3265.01 7135
3265.54 7607
3266.08 7806
3266.62 7561
3267.16 7822
3267.70 7953
3268.24 7875
3268.78 7864
3269.32 7911
3269.86 7064
3270.40 6412
3270.94 5774
3271.48 5715
3272.01 5242
3272.55 4828
3273.09 4960
3273.63 4617
3274.17 4688
3274.71 4892
3275.25 4917
3275.79 4682
3276.33 4697
3276.87 4942
3277.41 5014
3277.95 5015
3278.49 5103
3279.03 4852
3279.57 4947
3280.11 4805
3280.65 4674
3281.19 4750
3281.73 4464
3282.27 4256
3282.81 4499
3283.35 4553
3283.89 4304
3284.43 4520
3284.97 4850
3285.51 4861
3286.05 4875
3286.59 4973
3287.14 4877
3287.68 5156
3288.22 4838
3288.76 4980
3289.30 5117
3289.84 5029
3290.38 4897
3290.92 5065
3291.46 4994
3292.00 5399
3292.54 5406
3293.09 5643
3293.63 6021
3294.17 6481
3294.71 7033
3295.25 7233
3295.79 7677
3296.33 7795
3296.87 8167
3297.42 7762
3297.96 7463
3298.50 7188
3299.04 6810
3299.58 6476
3300.12 6174
3300.67 5956
3301.21 5680
3301.75 5264
3302.29 5310
3302.83 5323
3303.38 5373
3303.92 5088
3304.46 5247
3305.00 5183
3305.54 4989
3306.09 4931
3306.63 4836
3307.17 5207
3307.71 5139
3308.25 5143
3308.80 5073
3309.34 5440
3309.88 5609
3310.42 5272
3310.97 5674
3311.51 5821
3312.05 5631
3312.60 5542
3313.14 5582
3313.68 5554
3314.22 5416
3314.77 5851
3315.31 6051
3315.85 6205
3316.40 6489
3316.94 6441
3317.48 6709
3318.03 7090
3318.57 7350
3319.11 7575
3319.65 8175
3320.20 8827
3320.74 9199
3321.29 9141
3321.83 8671
3322.37 8598
3322.92 8566
3323.46 8176
3324.00 7606
3324.55 7456
3325.09 7227
3325.63 7124
3326.18 7309
3326.72 6827
3327.27 6760
3327.81 6614
3328.35 6702
3328.90 6758
3329.44 6659
3329.99 7150
3330.53 7746
3331.07 8835
3331.62 10526
3332.16 13727
3332.71 17289
3333.25 20686
3333.80 25447
3334.34 30400
3334.89 34409
3335.43 37998
3335.97 40784
3336.52 42645
3337.06 43737
3337.61 43027
3338.15 41804
3338.70 40880
3339.24 38413
3339.79 34684
3340.33 30430
3340.88 25340
3341.42 21028
3341.97 16625
3342.51 13706
3343.06 11411
3343.60 9680
3344.15 8222
3344.69 7328
3345.24 6876
3345.79 6478
3346.33 6302
3346.88 6260
3347.42 6346
3347.97 6451
3348.51 6583
3349.06 6582
3349.61 7009
3350.15 7110
3350.70 6969
3351.24 7118
3351.79 7606
3352.33 7225
3352.88 7005
3353.43 7042
3353.97 7041
3354.52 6917
3355.07 6659
3355.61 6519
3356.16 5962
3356.70 5670
3357.25 5468
3357.80 5446
3358.34 5175
3358.89 4781
3359.44 4853
3359.98 4670
3360.53 4726
3361.08 4773
3361.62 4659
3362.17 4812
3362.72 4836
3363.26 5213
3363.81 5090
3364.36 5118
3364.90 5081
3365.45 5261
3366.00 5264
3366.55 5183
3367.09 5243
3367.64 5157
3368.19 4948
3368.73 5054
3369.28 4947
3369.83 4846
3370.38 5046
3370.92 5091
3371.47 5692
3372.02 5845
3372.57 5753
3373.11 6248
3373.66 6233
3374.21 6802
3374.76 7332
3375.31 6847
3375.85 6699
3376.40 6552
3376.95 6552
3377.50 6175
3378.05 5665
3378.59 5412
3379.14 5196
3379.69 5322
3380.24 4929
3380.79 4576
3381.33 4612
3381.88 4435
3382.43 4440
3382.98 4138
3383.53 4355
3384.08 4395
3384.63 4327
3385.17 4258
3385.72 4273
3386.27 4007
3386.82 4062
3387.37 3994
3387.92 4017
3388.47 4049
3389.02 3866
3389.57 3767
3390.11 3638
3390.66 3642
3391.21 3714
3391.76 3653
3392.31 3613
3392.86 3758
3393.41 3520
3393.96 3347
3394.51 3391
3395.06 3312
3395.61 3462
3396.16 3408
3396.71 3184
3397.26 3253
3397.81 3448
3398.36 3574
3398.91 3269
3399.45 3284
3400.00 3509
3400.55 3487
3401.10 3402
3401.65 3154
3402.20 3280
3402.75 3193
3403.30 3281
3403.85 3318
3404.41 3295
3404.96 3167
3405.51 2930
3406.06 3342
3406.61 3375
3407.16 2920
3407.71 3223
3408.26 3263
3408.81 3278
3409.36 3433
3409.91 3462
3410.46 3624
3411.01 3870
3411.56 3727
3412.11 3730
3412.66 3894
3413.21 3904
3413.77 3971
3414.32 3671
3414.87 3832
3415.42 4014
3415.97 3836
3416.52 3767
3417.07 4085
3417.62 4040
3418.17 3883
3418.73 3908
3419.28 3763
3419.83 3818
3420.38 3880
3420.93 3958
3421.48 3587
3422.04 3464
3422.59 3841
3423.14 3982
3423.69 3641
3424.24 3823
3424.79 3914
3425.35 3747
3425.90 3723
3426.45 3805
3427.00 3800
3427.55 3605
3428.11 3541
3428.66 3389
3429.21 3417
3429.76 3374
3430.31 3332
3430.87 3226
3431.42 3237
3431.97 3264
3432.52 3282
3433.08 3170
3433.63 3129
3434.18 3104
3434.73 3055
3435.29 3167
3435.84 3105
3436.39 3017
3436.95 3152
3437.50 3257
3438.05 3122
3438.60 3280
3439.16 3082
3439.71 2983
3440.26 3074
3440.82 3160
3441.37 3482
3441.92 3522
3442.48 3321
3443.03 3447
3443.58 3269
3444.14 3218
3444.69 2884
3445.24 3090
3445.80 3130
3446.35 3144
3446.90 2962
3447.46 2880
3448.01 2990
3448.57 3101
3449.12 2953
3449.67 3118
3450.23 2978
3450.78 3045
3451.34 3063
3451.89 2884
3452.44 2880
3453.00 2930
3453.55 2685
3454.11 2759
3454.66 2923
3455.21 2792
3455.77 2783
3456.32 3042
3456.88 2814
3457.43 2755
3457.99 2785
3458.54 2920
3459.10 2981
3459.65 2956
3460.20 3086
3460.76 3139
3461.31 3189
3461.87 3044
3462.42 2959
3462.98 3058
3463.53 2998
3464.09 3333
3464.64 3492
3465.20 3344
3465.75 3275
3466.31 3532
3466.86 3485
3467.42 3247
3467.98 3390
3468.53 3696
3469.09 3557
3469.64 3687
3470.20 3817
3470.75 3688
3471.31 3992
3471.86 3837
3472.42 3730
3472.98 3992
3473.53 3950
3474.09 3822
3474.64 3776
3475.20 3638
3475.75 3705
3476.31 3900
3476.87 4111
3477.42 3968
3477.98 4255
3478.53 4091
3479.09 3979
3479.65 4338
3480.20 4481
3480.76 4677
3481.32 4316
3481.87 4654
3482.43 4769
3482.99 4925
3483.54 4684
3484.10 4640
3484.66 4808
3485.21 5156
3485.77 5214
3486.33 5013
3486.88 4994
3487.44 5584
3488.00 6081
3488.55 6615
3489.11 7736
3489.67 9278
3490.22 10882
3490.78 12588
3491.34 13794
3491.90 15059
3492.45 16999
3493.01 17383
3493.57 17875
3494.13 17776
3494.68 16210
3495.24 14658
3495.80 13536
3496.36 12066
3496.91 10144
3497.47 8739
3498.03 7417
3498.59 6839
3499.14 6762
3499.70 6564
3500.26 6523
3500.82 6505
3501.38 7294
3501.93 7552
3502.49 7904
3503.05 8550
3503.61 9422
3504.17 10290
3504.73 10860
3505.28 11206
3505.84 11582
3506.40 12008
3506.96 11798
3507.52 11393
3508.08 10275
3508.63 9621
3509.19 9011
3509.75 8321
3510.31 7430
3510.87 6788
3511.43 6218
3511.99 5703
3512.55 5294
3513.10 5069
3513.66 4885
3514.22 4422
3514.78 4276
3515.34 3930
3515.90 4175
3516.46 3986
3517.02 3664
3517.58 3615
3518.14 3771
3518.70 3526
3519.26 3483
3519.81 3620
3520.37 3666
3520.93 3718
3521.49 3591
3522.05 3717
3522.61 3640
3523.17 3775
3523.73 3753
3524.29 3829
3524.85 3897
3525.41 3817
3525.97 3607
3526.53 3535
3527.09 3763
3527.65 3578
3528.21 3508
3528.77 3555
3529.33 3377
3529.89 3535
3530.45 3691
3531.01 3438
3531.57 3872
3532.13 3923
3532.69 3704
3533.26 3883
3533.82 3998
3534.38 3974
3534.94 3806
3535.50 3792
3536.06 3810
3536.62 3714
3537.18 3605
3537.74 3757
3538.30 3512
3538.86 3500
3539.42 3382
3539.99 3441
3540.55 3554
3541.11 3640
3541.67 3587
3542.23 3797
3542.79 3564
3543.35 3789
3543.91 3661
3544.48 3817
3545.04 4044
3545.60 3837
3546.16 4072
3546.72 3872
3547.28 3894
3547.84 3907
3548.41 3649
3548.97 3330
3549.53 3334
3550.09 3298
3550.65 3261
3551.22 3349
3551.78 3153
3552.34 3176
3552.90 3018
3553.46 3177
3554.03 3047
3554.59 3029
3555.15 2885
3555.71 2832
3556.28 2886
3556.84 2876
3557.40 2922
3557.96 3125
3558.53 2884
3559.09 2853
3559.65 2925
3560.21 3036
3560.78 3225
3561.34 3225
3561.90 3344
3562.46 3201
3563.03 2979
3563.59 3140
3564.15 3146
3564.72 3113
3565.28 3493
3565.84 3325
3566.41 3247
3566.97 3477
3567.53 3416
3568.10 3160
3568.66 3096
3569.22 2965
3569.79 3103
3570.35 3086
3570.91 3012
3571.48 3047
3572.04 2876
3572.60 2841
3573.17 3107
3573.73 3265
3574.29 3497
3574.86 3543
3575.42 4016
3575.99 4482
3576.55 4764
3577.11 5211
3577.68 5269
3578.24 5543
3578.81 5698
3579.37 5539
3579.93 5112
3580.50 4907
3581.06 4924
3581.63 4384
3582.19 4123
3582.76 3990
3583.32 3664
3583.89 3332
3584.45 3393
3585.01 3300
3585.58 2857
3586.14 2716
3586.71 2676
3587.27 2833
3587.84 2738
3588.40 2819
3588.97 2752
3589.53 2717
3590.10 2657
3590.66 2677
3591.23 2708
3591.79 2668
3592.36 2656
3592.92 2680
3593.49 2733
3594.05 2707
3594.62 2631
3595.19 2662
3595.75 2644
3596.32 3008
3596.88 2825
3597.45 2687
3598.01 2783
3598.58 2949
3599.14 2816
3599.71 2775
3600.28 2729
3600.84 2660
3601.41 2796
3601.97 2973
3602.54 2908
3603.11 2701
3603.67 2843
3604.24 2804
3604.80 2845
3605.37 2903
3605.94 2867
3606.50 2724
3607.07 2844
3607.64 2791
3608.20 2692
3608.77 2786
3609.34 2750
3609.90 2620
3610.47 2479
3611.04 2423
3611.60 2478
3612.17 2503
3612.74 2503
3613.30 2709
3613.87 2756
3614.44 2950
3615.00 3081
3615.57 3277
3616.14 3804
3616.70 4067
3617.27 4296
3617.84 4699
3618.41 4907
3618.97 5398
3619.54 5399
3620.11 5171
3620.68 5291
3621.24 4847
3621.81 4737
3622.38 4304
3622.95 3900
3623.51 3537
3624.08 3553
3624.65 3051
3625.22 2915
3625.78 2791
3626.35 2800
3626.92 2834
3627.49 2718
3628.06 2728
3628.62 2622
3629.19 2762
3629.76 2725
3630.33 2571
3630.90 2299
3631.47 2402
3632.03 2489
3632.60 2485
3633.17 2527
3633.74 2521
3634.31 2719
3634.88 2725
3635.44 2707
3636.01 2512
3636.58 2473
3637.15 2550
3637.72 2583
3638.29 2706
3638.86 2821
3639.43 2884
3639.99 2917
3640.56 3414
3641.13 3390
3641.70 3379
3642.27 3619
3642.84 3654
3643.41 3496
3643.98 3612
3644.55 3272
3645.12 3303
3645.69 3172
3646.26 3160
3646.83 3038
3647.40 2900
3647.96 2845
3648.53 2988
3649.10 3174
3649.67 2970
3650.24 3158
3650.81 3089
3651.38 3105
3651.95 3285
3652.52 3374
3653.09 3284
3653.66 3429
3654.23 3419
3654.80 3086
3655.37 3303
3655.94 3315
3656.51 3301
3657.08 3257
3657.65 3383
3658.22 3208
3658.80 3228
3659.37 3166
3659.94 3316
3660.51 3308
3661.08 3193
3661.65 3028
3662.22 3230
3662.79 3291
3663.36 3470
3663.93 3808
3664.50 3721
3665.07 3738
3665.64 3817
3666.21 3802
3666.79 3684
3667.36 3752
3667.93 3646
3668.50 3702
3669.07 3639
3669.64 3268
3670.21 3225
3670.78 3143
3671.36 2969
3671.93 2950
3672.50 3006
3673.07 3084
3673.64 3288
3674.21 3161
3674.78 2967
3675.36 3027
3675.93 2980
3676.50 3063
3677.07 3059
3677.64 2932
3678.22 2922
3678.79 3069
3679.36 3155
3679.93 3268
3680.50 3151
3681.08 3056
3681.65 3085
3682.22 2793
3682.79 2633
3683.37 2780
3683.94 2675
3684.51 2635
3685.08 2510
3685.65 2431
3686.23 2665
3686.80 2563
3687.37 2721
3687.95 2713
3688.52 2652
3689.09 2853
3689.66 3124
3690.24 3140
3690.81 3268
3691.38 3245
3691.96 2926
3692.53 2902
3693.10 2817
3693.67 2642
3694.25 2714
3694.82 2652
3695.39 2520
3695.97 2517
3696.54 2570
3697.11 2374
3697.69 2486
3698.26 2465
3698.83 2255
3699.41 2375
3699.98 2627
3700.56 2449
3701.13 2345
3701.70 2208
3702.28 2402
3702.85 2702
3703.42 2561
3704.00 2548
3704.57 2642
3705.15 2742
3705.72 2733
3706.29 2791
3706.87 2628
3707.44 2725
3708.02 2799
3708.59 2687
3709.17 2781
3709.74 2794
3710.31 2958
3710.89 3030
3711.46 2690
3712.04 2518
3712.61 2566
3713.19 2706
3713.76 2651
3714.34 2459
3714.91 2419
3715.49 2586
3716.06 2344
3716.64 2580
3717.21 2665
3717.79 2396
3718.36 2484
3718.94 2544
3719.51 2581
3720.09 2413
3720.66 2355
3721.24 2287
3721.81 2338
3722.39 2301
3722.96 2290
3723.54 2344
3724.11 2494
3724.69 2401
3725.27 2195
3725.84 2323
3726.42 2100
3726.99 2142
3727.57 2229
3728.14 2179
3728.72 2387
3729.30 2725
3729.87 2782
3730.45 2900
3731.02 3235
3731.60 3535
3732.18 3367
3732.75 3672
3733.33 3821
3733.90 4040
3734.48 4157
3735.06 4144
3735.63 4081
3736.21 3928
3736.79 3690
3737.36 3612
3737.94 3518
3738.52 3295
3739.09 2925
3739.67 2931
3740.25 2765
3740.82 2774
3741.40 2718
3741.98 2755
3742.55 2634
3743.13 2792
3743.71 2567
3744.28 2831
3744.86 2634
3745.44 2680
3746.02 2736
3746.59 2681
3747.17 2866
3747.75 2913
3748.32 2664
3748.90 2779
3749.48 2784
3750.06 2747
3750.63 2669
3751.21 2693
3751.79 2569
3752.37 2541
3752.95 2463
3753.52 2487
3754.10 2377
3754.68 2222
3755.26 2354
3755.83 2318
3756.41 2450
3756.99 2329
3757.57 2165
3758.15 2131
3758.72 2312
3759.30 2428
3759.88 2602
3760.46 2507
3761.04 2723
3761.62 2985
3762.19 2812
3762.77 2724
3763.35 2630
3763.93 2655
3764.51 2771
3765.09 2736
3765.67 2730
3766.25 2826
3766.82 2638
3767.40 2664
3767.98 2596
3768.56 2562
3769.14 2562
3769.72 2554
3770.30 2507
3770.88 2544
3771.46 2532
3772.03 2564
3772.61 2569
3773.19 2459
3773.77 2398
3774.35 2606
3774.93 2468
3775.51 2394
3776.09 2302
3776.67 2448
3777.25 2249
3777.83 2478
3778.41 2496
3778.99 2485
3779.57 2524
3780.15 2293
3780.73 2322
3781.31 2468
3781.89 2429
3782.47 2345
3783.05 2302
3783.63 2280
3784.21 2380
3784.79 2452
3785.37 2505
3785.95 2515
3786.53 2360
3787.11 2395
3787.69 2467
3788.27 2511
3788.85 2269
3789.43 2184
3790.01 2368
3790.59 2425
3791.17 2500
3791.75 2477
3792.33 2437
3792.92 2411
3793.50 2246
3794.08 2213
3794.66 2135
3795.24 2226
3795.82 2248
3796.40 2387
3796.98 2369
3797.56 2456
3798.14 2384
3798.73 2414
3799.31 2547
3799.89 2412
3800.47 2536
3801.05 2487
3801.63 2727
3802.21 2690
3802.80 2637
3803.38 2632
3803.96 2886
3804.54 2637
3805.12 2671
3805.70 2660
3806.29 2756
3806.87 3008
3807.45 3062
3808.03 3409
3808.61 3505
3809.20 3630
3809.78 3612
3810.36 3533
3810.94 3705
3811.52 3424
3812.11 3515
3812.69 3460
3813.27 3372
3813.85 3132
3814.44 3171
3815.02 3105
3815.60 3144
3816.18 3087
3816.77 3089
3817.35 2816
3817.93 2856
3818.51 2918
3819.10 2888
3819.68 2810
3820.26 2737
3820.85 2837
3821.43 2894
3822.01 2824
3822.59 2812
3823.18 2882
3823.76 2917
3824.34 2884
3824.93 2772
3825.51 2600
3826.09 2669
3826.68 2594
3827.26 2729
3827.84 2637
3828.43 2520
3829.01 2447
3829.59 2505
3830.18 2887
3830.76 2573
3831.35 2380
3831.93 2643
3832.51 2571
3833.10 2496
3833.68 2366
3834.26 2587
3834.85 2784
3835.43 2574
3836.02 2565
3836.60 2669
3837.19 2724
3837.77 2569
3838.35 2455
3838.94 2526
3839.52 2513
3840.11 2508
3840.69 2389
3841.28 2480
3841.86 2453
3842.44 2584
3843.03 2692
3843.61 2800
3844.20 2601
3844.78 2729
3845.37 2701
3845.95 2761
3846.54 2961
3847.12 2868
3847.71 2908
3848.29 2840
3848.88 2601
3849.46 2551
3850.05 2659
3850.63 2598
3851.22 2643
3851.80 2693
3852.39 2704
3852.97 2588
3853.56 2612
3854.15 2670
3854.73 2604
3855.32 2649
3855.90 2771
3856.49 2799
3857.07 3032
3857.66 3410
3858.25 3568
3858.83 3752
3859.42 4402
3860.00 4858
3860.59 5161
3861.17 5768
3861.76 5863
3862.35 6462
3862.93 6247
3863.52 6431
3864.11 6542
3864.69 6197
3865.28 5608
3865.86 5118
3866.45 4799
3867.04 4309
3867.62 4070
3868.21 3552
3868.80 3218
3869.38 3021
3869.97 2819
3870.56 2821
3871.14 2778
3871.73 2795
3872.32 2580
3872.90 2656
3873.49 2606
3874.08 2679
3874.66 2765
3875.25 2739
3875.84 2722
3876.43 2508
3877.01 2417
3877.60 2638
3878.19 2560
3878.78 2370
3879.36 2551
3879.95 2388
3880.54 2368
3881.13 2625
3881.71 2271
3882.30 2360
3882.89 2298
3883.48 2231
3884.06 2295
3884.65 2272
3885.24 2367
3885.83 2391
3886.41 2307
3887.00 2447
3887.59 2456
3888.18 2425
3888.77 2495
3889.35 2640
3889.94 2652
3890.53 2721
3891.12 2765
3891.71 2987
3892.30 2956
3892.88 3012
3893.47 2961
3894.06 2858
3894.65 2857
3895.24 2605
3895.83 2588
3896.42 2813
3897.00 2893
3897.59 2676
3898.18 2594
3898.77 2515
3899.36 2637
3899.95 2567
3900.54 2564
3901.13 2520
3901.72 2760
3902.31 2753
3902.89 2580
3903.48 2440
3904.07 2652
3904.66 2422
3905.25 2448
3905.84 2588
3906.43 2458
3907.02 2227
3907.61 2517
3908.20 2716
3908.79 2668
3909.38 2665
3909.97 2572
3910.56 2558
3911.15 2553
3911.74 2403
3912.33 2289
3912.92 2373
3913.51 2313
3914.10 2146
3914.69 2198
3915.28 2258
3915.87 2326
3916.46 2230
3917.05 2180
3917.64 2087
3918.23 2159
3918.82 2179
3919.41 2182
3920.00 2259
3920.59 2285
3921.18 2216
3921.77 2187
3922.36 2148
3922.95 2103
3923.54 2067
3924.13 1977
3924.72 2071
3925.32 2097
3925.91 1911
3926.50 2076
3927.09 2047
3927.68 1988
3928.27 2114
3928.86 1994
3929.45 2001
3930.04 1969
3930.63 1916
3931.23 1863
3931.82 1822
3932.41 1971
3933.00 2064
3933.59 1910
3934.18 1995
3934.77 2110
3935.37 1999
3935.96 2073
3936.55 2093
3937.14 2030
3937.73 2215
3938.33 2213
3938.92 2156
3939.51 2110
3940.10 2135
3940.69 2232
3941.28 2341
3941.88 2396
3942.47 2643
3943.06 2385
3943.65 2385
3944.25 2237
3944.84 2229
3945.43 2364
3946.02 2139
3946.62 2030
3947.21 2142
3947.80 2340
3948.39 2172
3948.99 1985
3949.58 1901
3950.17 1987
3950.76 2066
3951.36 2136
3951.95 2136
3952.54 2128
3953.14 2265
3953.73 2116
3954.32 2188
3954.91 2191
3955.51 2050
3956.10 2371
3956.69 2303
3957.29 2249
3957.88 2103
3958.47 2170
3959.07 2553
3959.66 2440
3960.25 2126
3960.85 2309
3961.44 2480
3962.03 2469
3962.63 2373
3963.22 2486
3963.82 2613
3964.41 2584
3965.00 2551
3965.60 2640
3966.19 2888
3966.79 2885
3967.38 2593
3967.97 2696
3968.57 2983
3969.16 2876
3969.76 2743
3970.35 2753
3970.94 2678
3971.54 2599
3972.13 2580
3972.73 2646
3973.32 2634
3973.92 2659
3974.51 2619
3975.11 2615
3975.70 2825
3976.29 2880
3976.89 3069
3977.48 3113
3978.08 2883
3978.67 3054
3979.27 3118
3979.86 3023
3980.46 2814
3981.05 2787
3981.65 2652
3982.24 2714
3982.84 2589
3983.43 2713
3984.03 2667
3984.62 2500
3985.22 2487
3985.82 2424
3986.41 2522
3987.01 2476
3987.60 2515
3988.20 2584
3988.79 2644
3989.39 2540
3989.98 2536
3990.58 2428
3991.18 2579
3991.77 2524
3992.37 2521
3992.96 2694
3993.56 2531
3994.16 2606
3994.75 2684
3995.35 2745
3995.94 2920
3996.54 2811
3997.14 2799
3997.73 2648
3998.33 2836
3998.93 2777
3999.52 2956
4000.12 2695
4000.71 2696
4001.31 2656
4001.91 2639
4002.50 2697
4003.10 2649
4003.70 2597
4004.29 2495
4004.89 2585
4005.49 2520
4006.09 2601
4006.68 2487
4007.28 2477
4007.88 2439
4008.47 2481
4009.07 2398
4009.67 2424
4010.27 2458
4010.86 2374
4011.46 2420
4012.06 2367
4012.65 2261
4013.25 2366
4013.85 2288
4014.45 2485
4015.04 2397
4015.64 2646
4016.24 2667
4016.84 2547
4017.44 2824
4018.03 2783
4018.63 2425
4019.23 2539
4019.83 2736
4020.42 2826
4021.02 2675
4021.62 2632
4022.22 2545
4022.82 2393
4023.42 2324
4024.01 2476
4024.61 2318
4025.21 2603
4025.81 2721
4026.41 2682
4027.01 2793
4027.60 2797
4028.20 2938
4028.80 3129
4029.40 3061
4030.00 3292
4030.60 3513
4031.20 3346
4031.79 3265
4032.39 3077
4032.99 2823
4033.59 2992
4034.19 2637
4034.79 2985
4035.39 2830
4035.99 2495
4036.59 2493
4037.19 2625
4037.79 2505
4038.38 2463
4038.98 2360
4039.58 2321
4040.18 2358
4040.78 2265
4041.38 2140
4041.98 2130
4042.58 2135
4043.18 2073
4043.78 2127
4044.38 2212
4044.98 2180
4045.58 2186
4046.18 2179
4046.78 2190
4047.38 2288
4047.98 2029
4048.58 2125
4049.18 2164
4049.78 2078
4050.38 2136
4050.98 2218
4051.58 2293
4052.18 2174
4052.78 2055
4053.38 2097
4053.98 2174
4054.58 2156
4055.18 2204
4055.78 2086
4056.38 2074
4056.99 2081
4057.59 2071
4058.19 2163
4058.79 2193
4059.39 2114
4059.99 2132
4060.59 2112
4061.19 2250
4061.79 2166
4062.39 2354
4062.99 2475
4063.60 2441
4064.20 2428
4064.80 2552
4065.40 2422
4066.00 2623
4066.60 2410
4067.20 2477
4067.81 2507
4068.41 2471
4069.01 2533
4069.61 2588
4070.21 2518
4070.81 2097
4071.42 2107
4072.02 2055
4072.62 2078
4073.22 2105
4073.82 2139
4074.42 2071
4075.03 2022
4075.63 2131
4076.23 2020
4076.83 1935
4077.44 1908
4078.04 1924
4078.64 1989
4079.24 2165
4079.84 1970
4080.45 1770
4081.05 1817
4081.65 1899
4082.25 2111
4082.86 1994
4083.46 2007
4084.06 2005
4084.67 2024
4085.27 2007
4085.87 1995
4086.47 2018
4087.08 2115
4087.68 2093
4088.28 2121
4088.89 2088
4089.49 2132
4090.09 1960
4090.69 1844
4091.30 2073
4091.90 2212
4092.50 2156
4093.11 2063
4093.71 1923
4094.31 2013
4094.92 1963
4095.52 1943
4096.13 1965
4096.73 2145
4097.33 2142
4097.94 2161
4098.54 2162
4099.14 2041
4099.75 2190
4100.35 2092
4100.96 2151
4101.56 2142
4102.16 1915
4102.77 1951
4103.37 2062
4103.98 2087
4104.58 2049
4105.18 2111
4105.79 1998
4106.39 2082
4107.00 2007
4107.60 2205
4108.21 2207
4108.81 2125
4109.42 2104
4110.02 2041
4110.62 1943
4111.23 1899
4111.83 1999
4112.44 2056
4113.04 2144
4113.65 1922
4114.25 1905
4114.86 1871
4115.46 1909
4116.07 2019
4116.67 1987
4117.28 1899
4117.88 1946
4118.49 2017
4119.09 1930
4119.70 1767
4120.31 1966
4120.91 2165
4121.52 1865
4122.12 1886
4122.73 1972
4123.33 2002
4123.94 1987
4124.54 1892
4125.15 1982
4125.76 1912
4126.36 1857
4126.97 1736
4127.57 1781
4128.18 1966
4128.79 2030
4129.39 1885
4130.00 1904
4130.60 1753
4131.21 1807
4131.82 1992
4132.42 2041
4133.03 2095
4133.63 2138
4134.24 1974
4134.85 2095
4135.45 2105
4136.06 2057
4136.67 2149
4137.27 2285
4137.88 2431
4138.49 2396
4139.09 2448
4139.70 2388
4140.31 2419
4140.91 2455
4141.52 2371
4142.13 2543
4142.74 2511
4143.34 2460
4143.95 2432
4144.56 2585
4145.16 2760
4145.77 2490
4146.38 2569
4146.99 2390
4147.59 2431
4148.20 2256
4148.81 2277
4149.42 2277
4150.02 2175
4150.63 2096
4151.24 2016
4151.85 2106
4152.45 2099
4153.06 2016
4153.67 2047
4154.28 1904
4154.88 1819
4155.49 1895
4156.10 1824
4156.71 2057
4157.32 2062
4157.93 2174
4158.53 2109
4159.14 2109
4159.75 2035
4160.36 2087
4160.97 2167
4161.57 2253
4162.18 2069
4162.79 1987
4163.40 1963
4164.01 1986
4164.62 1968
4165.23 2061
4165.83 2181
4166.44 2170
4167.05 2143
4167.66 2222
4168.27 2174
4168.88 2330
4169.49 2206
4170.10 2195
4170.71 2200
4171.32 2115
4171.92 2357
4172.53 2181
4173.14 2230
4173.75 2218
4174.36 2371
4174.97 2257
4175.58 2284
4176.19 2299
4176.80 2346
4177.41 2278
4178.02 2355
4178.63 2179
4179.24 2049
4179.85 2183
4180.46 2102
4181.07 2171
4181.68 2223
4182.29 2209
4182.90 2117
4183.51 2152
4184.12 2179
4184.73 2074
4185.34 2169
4185.95 2125
4186.56 2169
4187.17 2124
4187.78 2136
4188.39 2128
4189.00 1960
4189.61 1922
4190.22 1951
4190.83 1882
4191.44 2153
4192.05 2150
4192.66 2148
4193.27 2152
4193.88 2273
4194.49 2363
4195.10 2493
4195.72 2501
4196.33 2343
4196.94 2126
4197.55 2262
4198.16 2340
4198.77 2207
4199.38 2164
4199.99 2158
4200.60 1904
4201.22 1911
4201.83 2170
4202.44 2276
4203.05 2092
4203.66 1983
4204.27 2080
4204.88 2129
4205.50 2201
4206.11 2137
4206.72 2057
4207.33 2243
4207.94 2121
4208.55 2106
4209.17 2080
4209.78 2122
4210.39 2244
4211.00 2179
4211.61 2121
4212.23 2195
4212.84 2114
4213.45 2334
4214.06 2122
4214.68 2362
4215.29 2228
4215.90 2351
4216.51 2275
4217.12 2531
4217.74 2561
4218.35 2433
4218.96 2433
4219.58 2579
4220.19 2807
4220.80 2976
4221.41 2911
4222.03 2969
4222.64 3019
4223.25 2987
4223.86 3147
4224.48 2962
4225.09 3080
4225.70 3314
4226.32 3136
4226.93 3023
4227.54 3272
4228.16 3610
4228.77 3892
4229.38 3443
4230.00 3470
4230.61 3434
4231.22 3432
4231.84 3327
4232.45 3133
4233.06 2988
4233.68 2678
4234.29 2661
4234.91 2582
4235.52 2729
4236.13 2772
4236.75 2720
4237.36 2741
4237.97 2716
4238.59 2344
4239.20 2387
4239.82 2516
4240.43 2565
4241.05 2504
4241.66 2261
4242.27 2232
4242.89 2504
4243.50 2355
4244.12 2494
4244.73 2373
4245.35 2076
4245.96 2218
4246.57 2262
4247.19 2312
4247.80 2268
4248.42 2379
4249.03 2362
4249.65 2280
4250.26 2181
4250.88 2341
4251.49 2413
4252.11 2399
4252.72 2337
4253.34 2214
4253.95 2348
4254.57 2238
4255.18 2200
4255.80 2306
4256.41 2418
4257.03 2318
4257.64 2327
4258.26 2313
4258.88 2242
4259.49 2421
4260.11 2466
4260.72 2499
4261.34 2604
4261.95 2710
4262.57 2668
4263.19 2811
4263.80 2861
4264.42 2922
4265.03 3135
4265.65 3072
4266.26 2871
4266.88 2992
4267.50 2845
4268.11 2642
4268.73 2673
4269.35 2598
4269.96 2591
4270.58 2644
4271.19 2356
4271.81 2509
4272.43 2482
4273.04 2670
4273.66 2681
4274.28 2643
4274.89 2693
4275.51 2989
4276.13 2884
4276.74 2733
4277.36 3026
4277.98 2875
4278.59 2947
4279.21 3135
4279.83 3090
4280.45 3001
4281.06 2913
4281.68 2648
4282.30 2571
4282.91 2432
4283.53 2282
4284.15 2287
4284.77 2196
4285.38 2213
4286.00 2190
4286.62 2033
4287.24 2033
4287.85 2162
4288.47 2306
4289.09 2348
4289.71 2193
4290.32 2197
4290.94 2132
4291.56 2165
4292.18 2098
4292.80 2120
4293.41 2046
4294.03 2047
4294.65 2141
4295.27 2066
4295.89 2075
4296.50 2114
4297.12 2220
4297.74 2014
4298.36 2159
4298.98 2297
4299.60 2211
4300.21 2147
4300.83 2226
4301.45 2167
4302.07 2158
4302.69 2290
4303.31 2293
4303.93 2200
4304.54 2204
4305.16 2290
4305.78 2347
4306.40 2436
4307.02 2268
4307.64 2357
4308.26 2437
4308.88 2302
4309.50 2204
4310.12 2168
4310.73 2203
4311.35 2224
4311.97 2266
4312.59 2265
4313.21 2204
4313.83 2356
4314.45 2428
4315.07 2351
4315.69 2389
4316.31 2363
4316.93 2280
4317.55 2322
4318.17 2345
4318.79 2266
4319.41 2282
4320.03 2212
4320.65 2327
4321.27 2594
4321.89 2635
4322.51 2523
4323.13 2601
4323.75 2844
4324.37 2867
4324.99 2628
4325.61 2743
4326.23 2757
4326.85 2860
4327.47 3132
4328.09 3002
4328.71 3120
4329.33 3214
4329.95 3510
4330.57 3734
4331.19 4002
4331.81 4828
4332.44 5114
4333.06 5462
4333.68 5523
4334.30 5644
4334.92 5465
4335.54 5192
4336.16 5079
4336.78 5122
4337.40 4714
4338.02 4427
4338.65 4421
4339.27 4549
4339.89 4465
4340.51 4092
4341.13 3921
4341.75 3860
4342.37 4268
4342.99 4280
4343.62 4233
4344.24 4472
4344.86 5198
4345.48 5802
4346.10 6095
4346.73 6307
4347.35 6296
4347.97 6569
4348.59 6458
4349.21 6077
4349.83 5969
4350.46 5594
4351.08 5140
4351.70 4850
4352.32 4484
4352.95 3890
4353.57 3705
4354.19 3710
4354.81 3478
4355.43 3243
4356.06 3264
4356.68 3249
4357.30 3126
4357.93 2792
4358.55 2968
4359.17 2784
4359.79 2806
4360.42 2926
4361.04 2888
4361.66 2960
4362.28 2823
4362.91 2779
4363.53 3028
4364.15 2760
4364.78 2860
4365.40 2794
4366.02 2624
4366.65 2892
4367.27 2643
4367.89 2582
4368.52 2511
4369.14 2460
4369.76 2549
4370.39 2387
4371.01 2354
4371.63 2495
4372.26 2384
4372.88 2416
4373.50 2445
4374.13 2285
4374.75 2290
4375.38 2329
4376.00 2245
4376.62 2258
4377.25 2310
4377.87 2433
4378.50 2277
4379.12 2369
4379.74 2336
4380.37 2432
4380.99 2405
4381.62 2544
4382.24 2329
4382.87 2383
4383.49 2352
4384.11 2143
4384.74 2475
4385.36 2608
4385.99 2502
4386.61 2385
4387.24 2357
4387.86 2443
4388.49 2317
4389.11 2249
4389.74 2334
4390.36 2393
4390.99 2315
4391.61 2312
4392.24 2557
4392.86 2494
4393.49 2444
4394.11 2387
4394.74 2478
4395.36 2572
4395.99 2501
4396.61 2301
4397.24 2418
4397.86 2332
4398.49 2297
4399.12 2321
4399.74 2197
4400.37 2227
4400.99 2280
4401.62 2184
4402.24 2270
4402.87 2406
4403.50 2342
4404.12 2397
4404.75 2250
4405.37 1986
4406.00 1877
4406.62 2000
4407.25 2342
4407.88 2314
4408.50 2351
4409.13 2393
4409.76 2423
4410.38 2419
4411.01 2108
4411.64 2261
4412.26 2356
4412.89 2325
4413.51 2178
4414.14 2151
4414.77 2199
4415.39 2159
4416.02 2174
4416.65 2256
4417.28 2191
4417.90 2129
4418.53 2143
4419.16 2164
4419.78 2231
4420.41 2051
4421.04 2098
4421.66 2138
4422.29 2219
4422.92 2102
4423.55 2219
4424.17 2049
4424.80 1941
4425.43 1877
4426.06 1972
4426.68 1808
4427.31 1934
4427.94 1899
4428.57 2167
4429.19 2107
4429.82 1921
4430.45 2048
4431.08 2006
4431.70 2036
4432.33 1980
4432.96 1912
4433.59 1918
4434.22 2093
4434.84 2213
4435.47 2194
4436.10 2027
4436.73 2017
4437.36 2204
4437.99 2175
4438.61 2236
4439.24 2142
4439.87 1899
4440.50 2081
4441.13 2083
4441.76 2117
4442.38 2170
4443.01 2176
4443.64 2352
4444.27 2256
4444.90 2131
4445.53 2272
4446.16 2226
4446.79 2423
4447.42 2338
4448.04 2365
4448.67 2231
4449.30 2317
4449.93 2385
4450.56 2282
4451.19 2513
4451.82 2432
4452.45 2412
4453.08 2090
4453.71 2357
4454.34 2568
4454.97 2561
4455.60 2573
4456.23 2594
4456.86 2692
4457.48 2718
4458.11 2756
4458.74 2548
4459.37 2421
4460.00 2414
4460.63 2178
4461.26 2092
4461.89 2051
4462.52 2234
4463.15 2331
4463.78 2224
4464.41 2222
4465.04 2121
4465.67 2108
4466.30 2098
4466.94 2241
4467.57 2185
4468.20 2234
4468.83 2222
4469.46 2206
4470.09 2024
4470.72 2064
4471.35 2094
4471.98 2048
4472.61 2014
4473.24 1918
4473.87 1835
4474.50 1970
4475.13 2107
4475.76 2115
4476.40 2009
4477.03 2009
4477.66 2019
4478.29 2059
4478.92 1977
4479.55 2121
4480.18 2131
4480.81 2004
4481.45 2349
4482.08 2036
4482.71 1889
4483.34 2160
4483.97 2183
4484.60 2062
4485.23 2223
4485.87 2055
4486.50 2183
4487.13 2116
4487.76 2127
4488.39 2090
4489.03 2109
4489.66 2097
4490.29 2241
4490.92 2236
4491.55 2258
4492.19 2182
4492.82 2159
4493.45 2078
4494.08 2190
4494.71 2143
4495.35 2133
4495.98 2316
4496.61 2276
4497.24 2383
4497.88 2494
4498.51 2574
4499.14 2813
4499.77 2701
4500.41 2764
4501.04 3058
4501.67 2961
4502.31 3433
4502.94 3397
4503.57 3539
4504.20 3553
4504.84 3263
4505.47 3310
4506.10 3373
4506.74 3316
4507.37 3070
4508.00 2951
4508.64 2943
4509.27 2680
4509.90 2659
4510.54 2544
4511.17 2409
4511.80 2510
4512.44 2467
4513.07 2624
4513.70 2376
4514.34 2275
4514.97 2379
4515.61 2523
4516.24 2298
4516.87 2166
4517.51 2226
4518.14 2162
4518.78 2023
4519.41 2032
4520.04 2169
4520.68 2270
4521.31 2244
4521.95 2386
4522.58 2371
4523.21 2305
4523.85 2297
4524.48 2361
4525.12 2509
4525.75 2632
4526.39 2616
4527.02 2840
4527.66 2870
4528.29 3166
4528.93 3649
4529.56 4315
4530.20 4773
4530.83 5341
4531.46 5812
4532.10 5981
4532.73 6157
4533.37 6255
4534.00 5914
4534.64 5660
4535.28 5010
4535.91 4660
4536.55 4093
4537.18 3756
4537.82 3341
4538.45 2794
4539.09 2605
4539.72 2586
4540.36 2438
4540.99 2317
4541.63 2146
4542.26 2241
4542.90 2394
4543.54 2287
4544.17 2126
4544.81 2064
4545.44 2103
4546.08 2137
4546.72 2407
4547.35 2222
4547.99 2207
4548.62 2145
4549.26 2165
4549.90 2050
4550.53 2184
4551.17 2129
4551.80 2068
4552.44 2098
4553.08 2173
4553.71 2141
4554.35 2239
4554.99 2225
4555.62 2204
4556.26 2185
4556.90 2074
4557.53 1960
4558.17 2131
4558.81 2059
4559.44 2162
4560.08 2165
4560.72 2194
4561.35 2263
4561.99 2127
4562.63 2174
4563.27 2346
4563.90 2343
4564.54 2222
4565.18 2215
4565.81 2211
4566.45 2497
4567.09 2376
4567.73 2226
4568.36 2302
4569.00 2432
4569.64 2610
4570.28 2524
4570.91 2425
4571.55 2703
4572.19 2585
4572.83 2548
4573.47 2342
4574.10 2317
4574.74 2321
4575.38 2318
4576.02 2330
4576.66 2490
4577.29 2406
4577.93 2357
4578.57 2356
4579.21 2299
4579.85 2250
4580.49 2211
4581.12 2238
4581.76 2295
4582.40 2204
4583.04 2335
4583.68 2238
4584.32 2305
4584.95 2305
4585.59 2326
4586.23 2343
4586.87 2397
4587.51 2393
4588.15 2359
4588.79 2388
4589.43 2955
4590.07 2988
4590.70 3373
4591.34 3441
4591.98 3649
4592.62 3586
4593.26 3476
4593.90 3336
4594.54 3296
4595.18 3204
4595.82 2972
4596.46 2657
4597.10 2397
4597.74 2411
4598.38 2441
4599.02 2289
4599.66 2299
4600.30 2433
4600.93 2423
4601.57 2082
4602.21 2335
4602.85 2335
4603.49 2336
4604.13 2256
4604.77 2334
4605.41 2261
4606.05 2335
4606.69 2268
4607.33 2313
4607.97 2166
4608.62 2136
4609.26 2201
4609.90 1995
4610.54 2148
4611.18 2238
4611.82 2141
4612.46 2048
4613.10 2181
4613.74 2073
4614.38 2017
4615.02 2119
4615.66 2252
4616.30 2309
4616.94 2135
4617.58 2160
4618.22 2103
4618.87 2024
4619.51 1964
4620.15 1935
4620.79 1878
4621.43 2005
4622.07 2033
4622.71 2002
4623.35 1881
4624.00 1921
4624.64 1989
4625.28 1913
4625.92 1924
4626.56 2036
4627.20 2024
4627.84 1918
4628.49 1807
4629.13 1837
4629.77 2011
4630.41 2206
4631.05 2182
4631.69 2244
4632.34 2029
4632.98 2221
4633.62 2254
4634.26 2123
4634.91 1978
4635.55 2082
4636.19 2139
4636.83 2065
4637.47 2267
4638.12 2230
4638.76 2294
4639.40 2447
4640.04 2196
4640.69 2201
4641.33 2199
4641.97 2214
4642.61 2200
4643.26 2215
4643.90 2241
4644.54 2139
4645.18 2109
4645.83 2111
4646.47 2109
4647.11 1930
4647.76 2032
4648.40 1987
4649.04 2114
4649.69 1970
4650.33 2028
4650.97 2105
4651.62 1992
4652.26 2058
4652.90 2002
4653.55 2145
4654.19 2247
4654.83 2359
4655.48 2287
4656.12 2010
4656.76 2016
4657.41 1938
4658.05 1922
4658.69 1981
4659.34 1987
4659.98 1873
4660.63 1932
4661.27 1970
4661.91 1902
4662.56 1797
4663.20 1884
4663.85 1866
4664.49 1727
4665.13 1858
4665.78 1789
4666.42 1785
4667.07 1873
4667.71 1870
4668.36 1740
4669.00 1639
4669.64 1809
4670.29 1915
4670.93 1826
4671.58 1804
4672.22 1896
4672.87 1932
4673.51 1801
4674.16 1827
4674.80 1856
4675.45 1792
4676.09 1781
4676.74 1869
4677.38 1863
4678.03 1815
4678.67 1962
4679.32 1995
4679.96 1897
4680.61 2022
4681.25 1998
4681.90 2019
4682.54 2149
4683.19 1907
4683.84 1991
4684.48 1982
4685.13 2040
4685.77 2153
4686.42 1998
4687.06 2103
4687.71 2006
4688.36 2027
4689.00 2165
4689.65 2480
4690.29 2528
4690.94 2648
4691.58 2321
4692.23 2427
4692.88 2304
4693.52 2280
4694.17 2164
4694.82 2283
4695.46 2595
4696.11 2600
4696.75 2675
4697.40 2688
4698.05 2707
4698.69 2679
4699.34 2986
4699.99 3105
4700.63 3002
4701.28 3016
4701.93 3084
4702.57 2798
4703.22 2785
4703.87 2554
4704.51 2755
4705.16 2542
4705.81 2528
4706.46 2578
4707.10 2508
4707.75 2395
4708.40 2365
4709.04 2482
4709.69 2392
4710.34 2401
4710.99 2525
4711.63 2346
4712.28 2293
4712.93 2246
4713.58 2244
4714.22 2330
4714.87 2270
4715.52 2278
4716.17 2245
4716.81 2109
4717.46 1958
4718.11 2159
4718.76 2034
4719.41 2152
4720.05 2164
4720.70 2293
4721.35 2203
4722.00 2389
4722.65 2284
4723.29 2225
4723.94 2342
4724.59 2311
4725.24 2328
4725.89 2227
4726.54 2322
4727.18 2407
4727.83 2512
4728.48 2267
4729.13 2164
4729.78 2323
4730.43 2306
4731.08 2239
4731.73 2074
4732.37 2140
4733.02 2036
4733.67 1875
4734.32 1882
4734.97 1995
4735.62 2026
4736.27 2057
4736.92 2125
4737.57 2021
4738.22 1985
4738.86 2170
4739.51 2099
4740.16 2220
4740.81 2134
4741.46 2049
4742.11 2321
4742.76 2216
4743.41 2089
4744.06 2194
4744.71 2202
4745.36 2079
4746.01 2260
4746.66 2265
4747.31 2192
4747.96 2307
4748.61 2208
4749.26 2135
4749.91 2260
4750.56 2407
4751.21 2534
4751.86 2453
4752.51 2479
4753.16 2429
4753.81 2357
4754.46 2432
4755.11 2354
4755.76 2276
4756.41 2306
4757.06 2206
4757.71 2097
4758.36 2285
4759.01 2181
4759.67 2475
4760.32 2403
4760.97 2389
4761.62 2576
4762.27 2514
4762.92 2272
4763.57 2490
4764.22 2483
4764.87 2459
4765.52 2549
4766.17 2436
4766.83 2471
4767.48 2152
4768.13 2231
4768.78 2282
4769.43 2210
4770.08 2097
4770.73 2343
4771.39 2326
4772.04 2162
4772.69 2283
4773.34 2093
4773.99 2176
4774.64 2085
4775.30 2016
4775.95 2058
4776.60 2037
4777.25 2090
4777.90 2017
4778.56 1912
4779.21 2166
4779.86 2176
4780.51 2267
4781.16 2100
4781.82 2135
4782.47 1976
4783.12 2106
4783.77 1934
4784.43 1927
4785.08 2019
4785.73 2017
4786.38 1973
4787.04 2058
4787.69 2142
4788.34 2128
4788.99 2088
4789.65 2219
4790.30 2389
4790.95 2297
4791.60 2239
4792.26 2284
4792.91 2299
4793.56 2027
4794.22 2108
4794.87 2121
4795.52 2200
4796.18 2006
4796.83 2062
4797.48 2146
4798.14 2243
4798.79 2335
4799.44 2506
4800.10 2441
4800.75 2552
4801.40 2520
4802.06 2472
4802.71 2583
4803.36 2637
4804.02 2451
4804.67 2345
4805.33 2427
4805.98 2461
4806.63 2276
4807.29 2408
4807.94 2376
4808.59 2210
4809.25 2457
4809.90 2314
4810.56 2356
4811.21 2347
4811.87 2332
4812.52 2311
4813.17 2405
4813.83 2436
4814.48 2335
4815.14 2512
4815.79 2459
4816.45 2339
4817.10 2459
4817.76 2435
4818.41 2702
4819.07 2513
4819.72 2560
4820.38 2700
4821.03 2696
4821.69 2971
4822.34 3120
4823.00 2933
4823.65 2960
4824.31 2986
4824.96 2926
4825.62 3041
4826.27 2858
4826.93 2919
4827.58 2756
4828.24 2806
4828.89 2917
4829.55 2740
4830.20 2578
4830.86 2882
4831.51 3046
4832.17 2791
4832.83 2823
4833.48 2949
4834.14 3080
4834.79 3160
4835.45 3116
4836.10 3159
4836.76 3111
4837.42 3125
4838.07 3306
4838.73 3269
4839.39 3420
4840.04 3344
4840.70 3240
4841.35 3121
4842.01 3244
4842.67 3129
4843.32 3290
4843.98 3245
4844.64 3330
4845.29 3319
4845.95 3355
4846.61 3510
4847.26 3526
4847.92 4076
4848.58 4395
4849.23 4463
4849.89 4500
4850.55 4864
4851.20 5031
4851.86 5134
4852.52 4700
4853.17 4629
4853.83 4510
4854.49 4583
4855.15 4408
4855.80 4309
4856.46 4656
4857.12 4690
4857.78 4679
4858.43 4910
4859.09 5147
4859.75 4991
4860.41 4938
4861.06 4481
4861.72 4425
4862.38 4144
4863.04 4048
4863.69 4092
4864.35 3970
4865.01 4008
4865.67 3918
4866.33 4379
4866.98 4291
4867.64 4027
4868.30 3968
4868.96 4263
4869.62 3823
4870.27 3599
4870.93 3569
4871.59 3831
4872.25 3481
4872.91 3305
4873.57 3373
4874.22 3596
4874.88 3390
4875.54 3214
4876.20 3313
4876.86 3420
4877.52 3499
4878.18 3763
4878.83 3705
4879.49 3892
4880.15 3829
4880.81 3698
4881.47 3600
4882.13 3332
4882.79 3496
4883.45 3324
4884.11 3100
4884.77 3070
4885.43 3154
4886.08 3217
4886.74 3187
4887.40 2958
4888.06 2949
4888.72 3080
4889.38 2966
4890.04 2926
4890.70 3055
4891.36 3115
4892.02 2946
4892.68 2941
4893.34 3044
4894.00 3002
4894.66 2902
4895.32 2859
4895.98 2910
4896.64 2649
4897.30 2774
4897.96 2802
4898.62 2568
4899.28 2703
4899.94 2877
4900.60 2835
4901.26 2656
4901.92 2796
4902.58 2797
4903.24 2464
4903.90 2558
4904.56 2623
4905.22 2670
4905.88 2489
4906.55 2400
4907.21 2433
4907.87 2408
4908.53 2420
4909.19 2402
4909.85 2492
4910.51 2382
4911.17 2350
4911.83 2284
4912.49 2081
4913.15 2239
4913.82 2184
4914.48 2169
4915.14 2335
4915.80 2138
4916.46 2174
4917.12 2185
4917.78 2095
4918.44 2169
4919.11 2118
4919.77 2068
4920.43 2021
4921.09 2010
4921.75 1997
4922.41 2134
4923.08 2186
4923.74 2329
4924.40 2117
4925.06 1963
4925.72 2076
4926.39 2011
4927.05 2185
4927.71 2237
4928.37 2044
4929.03 2139
4929.70 2074
4930.36 2154
4931.02 2188
4931.68 2167
4932.35 2128
4933.01 1959
4933.67 2019
4934.33 2100
4935.00 2069
4935.66 2040
4936.32 2017
4936.98 2040
4937.65 2239
4938.31 2245
4938.97 2059
4939.64 2186
4940.30 2131
4940.96 2117
4941.62 2140
4942.29 2085
4942.95 2016
4943.61 1984
4944.28 1985
4944.94 1880
4945.60 1891
4946.27 2028
4946.93 1942
4947.59 2102
4948.26 2033
4948.92 1980
4949.58 1920
4950.25 1888
4950.91 1919
4951.58 1896
4952.24 1975
4952.90 1944
4953.57 2081
4954.23 1901
4954.90 2194
4955.56 2069
4956.22 1934
4956.89 1927
4957.55 2156
4958.22 2154
4958.88 2243
4959.54 2416
4960.21 2389
4960.87 2472
4961.54 2635
4962.20 2663
4962.87 2646
4963.53 2780
4964.19 2765
4964.86 2840
4965.52 2823
4966.19 2636
4966.85 2515
4967.52 2210
4968.18 2232
4968.85 2247
4969.51 2234
4970.18 2087
4970.84 2090
4971.51 2024
4972.17 2025
4972.84 2197
4973.50 2248
4974.17 2194
4974.83 2314
4975.50 2192
4976.16 2187
4976.83 2104
4977.50 2161
4978.16 2260
4978.83 2193
4979.49 2012
4980.16 2010
4980.82 2072
4981.49 2075
4982.15 1890
4982.82 1912
4983.49 2073
4984.15 1941
4984.82 1854
4985.48 1964
4986.15 2114
4986.82 2031
4987.48 1909
4988.15 1926
4988.81 2000
4989.48 1920
4990.15 2063
4990.81 2087
4991.48 2073
4992.15 1895
4992.81 1834
4993.48 1966
4994.15 2074
4994.81 1863
4995.48 1807
4996.15 1872
4996.81 1881
4997.48 1872
4998.15 1803
4998.81 1774
4999.48 1734
5000.15 1808
5000.81 1753
5001.48 1723
5002.15 1765
5002.82 1779
5003.48 1836
5004.15 1787
5004.82 1778
5005.48 1884
5006.15 1766
5006.82 1841
5007.49 1762
5008.15 1795
5008.82 1829
5009.49 1825
5010.16 1821
5010.82 1749
5011.49 1735
5012.16 1809
5012.83 1831
5013.50 1764
5014.16 1728
5014.83 1674
5015.50 1710
5016.17 1752
5016.84 1794
5017.50 1876
5018.17 1871
5018.84 1856
5019.51 1712
5020.18 1711
5020.84 1839
5021.51 1881
5022.18 1769
5022.85 1749
5023.52 1925
5024.19 1971
5024.86 1899
5025.52 1807
5026.19 1839
5026.86 1781
5027.53 1675
5028.20 1752
5028.87 1899
5029.54 1634
5030.21 1694
5030.88 1652
5031.54 1686
5032.21 1816
5032.88 1675
5033.55 1678
5034.22 1683
5034.89 1676
5035.56 1793
5036.23 1878
5036.90 1789
5037.57 1800
5038.24 1785
5038.91 1721
5039.58 1839
5040.25 1802
5040.92 1713
5041.59 1735
5042.26 1725
5042.92 1909
5043.59 1832
5044.26 1847
5044.93 1951
5045.60 1804
5046.27 1755
5046.94 1773
5047.61 1871
5048.29 1778
5048.96 1749
5049.63 1645
5050.30 1614
5050.97 1760
5051.64 1744
5052.31 1809
5052.98 1860
5053.65 1805
5054.32 1799
5054.99 1673
5055.66 1613
5056.33 1827
5057.00 1706
5057.67 1705
5058.34 1708
5059.01 1804
5059.68 1810
5060.36 1967
5061.03 1817
5061.70 1855
5062.37 1833
5063.04 1753
5063.71 1755
5064.38 1774
5065.05 1720
5065.73 1791
5066.40 1815
5067.07 1744
5067.74 1846
5068.41 1762
5069.08 1702
5069.75 1819
5070.43 1681
5071.10 1758
5071.77 1734
5072.44 1864
5073.11 1828
5073.78 1869
5074.46 1843
5075.13 1796
5075.80 1777
5076.47 1809
5077.14 1785
5077.82 1885
5078.49 2000
5079.16 1987
5079.83 2146
5080.51 2115
5081.18 1909
5081.85 2010
5082.52 2122
5083.20 2020
5083.87 1944
5084.54 1956
5085.21 1979
5085.89 1857
5086.56 2047
5087.23 1934
5087.90 1967
5088.58 2238
5089.25 2287
5089.92 2189
5090.60 2510
5091.27 2421
5091.94 2460
5092.61 2514
5093.29 2303
5093.96 2284
5094.63 2292
5095.31 2319
5095.98 2090
5096.65 2142
5097.33 2032
5098.00 1986
5098.67 1907
5099.35 1788
5100.02 1835
5100.70 1926
5101.37 1875
5102.04 1885
5102.72 1963
5103.39 2059
5104.06 2050
5104.74 2127
5105.41 1951
5106.09 1935
5106.76 1973
5107.43 2115
5108.11 2027
5108.78 1905
5109.46 1888
5110.13 1819
5110.81 1932
5111.48 1953
5112.15 1929
5112.83 1912
5113.50 1950
5114.18 1838
5114.85 1902
5115.53 2054
5116.20 2008
5116.88 1970
5117.55 2169
5118.23 2175
5118.90 2385
5119.58 2482
5120.25 2420
5120.93 2499
5121.60 2425
5122.28 2389
5122.95 2360
5123.63 2339
5124.30 2321
5124.98 2058
5125.65 2119
5126.33 2057
5127.00 2009
5127.68 1926
5128.35 1991
5129.03 2011
5129.70 2015
5130.38 2010
5131.06 2125
5131.73 2054
5132.41 2138
5133.08 2211
5133.76 2064
5134.43 1981
5135.11 1930
5135.79 1959
5136.46 1770
5137.14 1911
5137.81 1952
5138.49 1974
5139.17 2201
5139.84 1911
5140.52 1915
5141.20 1820
5141.87 1817
5142.55 1869
5143.22 1817
5143.90 1839
5144.58 1860
5145.25 1887
5145.93 1834
5146.61 1676
5147.28 1670
5147.96 1645
5148.64 1716
5149.31 1735
5149.99 1741
5150.67 1775
5151.35 1665
5152.02 1712
5152.70 1728
5153.38 1772
5154.05 1673
5154.73 1687
5155.41 1832
5156.09 1879
5156.76 1604
5157.44 1765
5158.12 1780
5158.80 1657
5159.47 1928
5160.15 1776
5160.83 1766
5161.51 1646
5162.18 1651
5162.86 1636
5163.54 1612
5164.22 1716
5164.89 1870
5165.57 1652
5166.25 1830
5166.93 1974
5167.61 1862
5168.28 1917
5168.96 1860
5169.64 1765
5170.32 1611
5171.00 1586
5171.68 1616
5172.35 1581
5173.03 1630
5173.71 1653
5174.39 1702
5175.07 1807
5175.75 1792
5176.43 1720
5177.10 1704
5177.78 1663
5178.46 1739
5179.14 1716
5179.82 1816
5180.50 1823
5181.18 1761
5181.86 1583
5182.53 1667
5183.21 1745
5183.89 1508
5184.57 1629
5185.25 1686
5185.93 1684
5186.61 1831
5187.29 1808
5187.97 1750
5188.65 1666
5189.33 1759
5190.01 1752
5190.69 1506
5191.37 1411
5192.05 1513
5192.73 1597
5193.41 1572
5194.09 1562
5194.77 1536
5195.45 1682
5196.12 1600
5196.80 1533
5197.48 1547
5198.17 1698
5198.85 1550
5199.53 1557
5200.21 1659
5200.89 1696
5201.57 1706
5202.25 1712
5202.93 1744
5203.61 1641
5204.29 1726
5204.97 1789
5205.65 1778
5206.33 1621
5207.01 1674
5207.69 1740
5208.37 1699
5209.05 1913
5209.73 1832
5210.41 1806
5211.09 1979
5211.78 1975
5212.46 1948
5213.14 1901
5213.82 2059
5214.50 2027
5215.18 2163
5215.86 1938
5216.54 1864
5217.22 1893
5217.91 1935
5218.59 1869
5219.27 1850
5219.95 1896
5220.63 2128
5221.31 2017
5222.00 2144
5222.68 2260
5223.36 2148
5224.04 2159
5224.72 1965
5225.40 2073
5226.09 2102
5226.77 1961
5227.45 1712
5228.13 1828
5228.81 1834
5229.50 1869
5230.18 1849
5230.86 1723
5231.54 1728
5232.22 1691
5232.91 1864
5233.59 1819
5234.27 1893
5234.95 1962
5235.64 1867
5236.32 1921
5237.00 1904
5237.68 1838
5238.37 1829
5239.05 1897
5239.73 1884
5240.42 1995
5241.10 2014
5241.78 2012
5242.46 1950
5243.15 1860
5243.83 1711
5244.51 1839
5245.20 1784
5245.88 1815
5246.56 1732
5247.25 1879
5247.93 1849
5248.61 1853
5249.30 1956
5249.98 1843
5250.66 1816
5251.35 1905
5252.03 2231
5252.71 2178
5253.40 1958
5254.08 1888
5254.77 2096
5255.45 1930
5256.13 1849
5256.82 1876
5257.50 1905
5258.18 1747
5258.87 1694
5259.55 1801
5260.24 1932
5260.92 1883
5261.61 1823
5262.29 1913
5262.97 2029
5263.66 1984
5264.34 2057
5265.03 2101
5265.71 1968
5266.40 2068
5267.08 1893
5267.76 1789
5268.45 1816
5269.13 1867
5269.82 1849
5270.50 1908
5271.19 1767
5271.87 1773
5272.56 1978
5273.24 2012
5273.93 1964
5274.61 1789
5275.30 1794
5275.98 2034
5276.67 1958
5277.35 1841
5278.04 1908
5278.72 1863
5279.41 1859
5280.10 1928
5280.78 2002
5281.47 1913
5282.15 1874
5282.84 1843
5283.52 1950
5284.21 1898
5284.89 1802
5285.58 1848
5286.27 1740
5286.95 1840
5287.64 1952
5288.32 1845
5289.01 1873
5289.70 1720
5290.38 1673
5291.07 1885
5291.75 1837
5292.44 1831
5293.13 1802
5293.81 1830
5294.50 1849
5295.19 1695
5295.87 1943
5296.56 1872
5297.24 1943
5297.93 1953
5298.62 1874
5299.30 1947
5299.99 2010
5300.68 2187
5301.36 2278
5302.05 2319
5302.74 2251
5303.43 2325
5304.11 2366
5304.80 2470
5305.49 2574
5306.17 2513
5306.86 2737
5307.55 2644
5308.24 2740
5308.92 2669
5309.61 2455
5310.30 2521
5310.98 2494
5311.67 2572
5312.36 2705
5313.05 2699
5313.73 2900
5314.42 2798
5315.11 2735
5315.80 2667
5316.49 2637
5317.17 2734
5317.86 2681
5318.55 2679
5319.24 2681
5319.92 2746
5320.61 2845
5321.30 2915
5321.99 2771
5322.68 2599
5323.37 2410
5324.05 2336
5324.74 2188
5325.43 2130
5326.12 2044
5326.81 1977
5327.50 2094
5328.18 2080
5328.87 1928
5329.56 1946
5330.25 1826
5330.94 1916
5331.63 1930
5332.32 1991
5333.01 1974
5333.69 2004
5334.38 1895
5335.07 1871
5335.76 1992
5336.45 2036
5337.14 1949
5337.83 1849
5338.52 1759
5339.21 1861
5339.90 1858
5340.59 1860
5341.27 2042
5341.96 2147
5342.65 1999
5343.34 1939
5344.03 2005
5344.72 1935
5345.41 1983
5346.10 2219
5346.79 2331
5347.48 2394
5348.17 2400
5348.86 2452
5349.55 2725
5350.24 2821
5350.93 2748
5351.62 3053
5352.31 3034
5353.00 3078
5353.69 2788
5354.38 2452
5355.07 2703
5355.76 2376
5356.45 2298
5357.14 2195
5357.83 2210
5358.52 1970
5359.21 1829
5359.90 1970
5360.60 1960
5361.29 1881
5361.98 1903
5362.67 1935
5363.36 1992
5364.05 1896
5364.74 1944
5365.43 1937
5366.12 1759
5366.81 1724
5367.50 1677
5368.19 1888
5368.89 1778
5369.58 1697
5370.27 1906
5370.96 1742
5371.65 1769
5372.34 1679
5373.03 1587
5373.73 1594
5374.42 1598
5375.11 1798
5375.80 1645
5376.49 1804
5377.18 1832
5377.87 1816
5378.57 1755
5379.26 1685
5379.95 1824
5380.64 1630
5381.33 1580
5382.03 1838
5382.72 1784
5383.41 1592
5384.10 1712
5384.79 1762
5385.49 1624
5386.18 1715
5386.87 1739
5387.56 1850
5388.26 1990
5388.95 1873
5389.64 1883
5390.33 1881
5391.03 1845
5391.72 1883
5392.41 1979
5393.10 1921
5393.80 1996
5394.49 1852
5395.18 1701
5395.88 1678
5396.57 1804
5397.26 1760
5397.95 1729
5398.65 1754
5399.34 1687
5400.03 1669
5400.73 1807
5401.42 1823
5402.11 1721
5402.81 1657
5403.50 1867
5404.19 1725
5404.89 1778
5405.58 1778
5406.27 1879
5406.97 1856
5407.66 1632
5408.36 1753
5409.05 1802
5409.74 1738
5410.44 1810
5411.13 1871
5411.82 1884
5412.52 1893
5413.21 1900
5413.91 1728
5414.60 1799
5415.29 1771
5415.99 1709
5416.68 1837
5417.38 1769
5418.07 1981
5418.77 1987
5419.46 1851
5420.15 1897
5420.85 1949
5421.54 1897
5422.24 1779
5422.93 1914
5423.63 2039
5424.32 1964
5425.02 1848
5425.71 1831
5426.41 1878
5427.10 2054
5427.80 1803
5428.49 1920
5429.19 1951
5429.88 1820
5430.58 1749
5431.27 1842
5431.97 1891
5432.66 1871
5433.36 1879
5434.05 1919
5434.75 1970
5435.44 2028
5436.14 2007
5436.83 2121
5437.53 2201
5438.23 2047
5438.92 1986
5439.62 2056
5440.31 2058
5441.01 1903
5441.70 1882
5442.40 1862
5443.10 1969
5443.79 2194
5444.49 2180
5445.18 2098
5445.88 2134
5446.58 2342
5447.27 2459
5447.97 2433
5448.67 2436
5449.36 2531
5450.06 2454
5450.75 2456
5451.45 2544
5452.15 2416
5452.84 2403
5453.54 2429
5454.24 2317
5454.93 2249
5455.63 2294
5456.33 2254
5457.02 2376
5457.72 2163
5458.42 2041
5459.11 2219
5459.81 2334
5460.51 2377
5461.21 2245
5461.90 2364
5462.60 2589
5463.30 2585
5463.99 2415
5464.69 2518
5465.39 2799
5466.09 2683
5466.78 2574
5467.48 2631
5468.18 2453
5468.88 2659
5469.57 2628
5470.27 2512
5470.97 2506
5471.67 2643
5472.37 2580
5473.06 2838
5473.76 2784
5474.46 2784
5475.16 2931
5475.85 3078
5476.55 3108
5477.25 3268
5477.95 3447
5478.65 3902
5479.35 4249
5480.04 4587
5480.74 5106
5481.44 5269
5482.14 5097
5482.84 4983
5483.54 4595
5484.23 4359
5484.93 4243
5485.63 3997
5486.33 3766
5487.03 3764
5487.73 3588
5488.43 3733
5489.13 3678
5489.82 3334
5490.52 3432
5491.22 3609
5491.92 3980
5492.62 3999
5493.32 4019
5494.02 4202
5494.72 4218
5495.42 4226
5496.12 4261
5496.82 4289
5497.52 4603
5498.21 5317
5498.91 6040
5499.61 6963
5500.31 7663
5501.01 8498
5501.71 9151
5502.41 9320
5503.11 8832
5503.81 8040
5504.51 7335
5505.21 6513
5505.91 5290
5506.61 4669
5507.31 4233
5508.01 4111
5508.71 3789
5509.41 3674
5510.11 3591
5510.81 3442
5511.51 3361
5512.21 3261
5512.91 3151
5513.61 3180
5514.31 3227
5515.01 3266
5515.72 3206
5516.42 3218
5517.12 3057
5517.82 3070
5518.52 3031
5519.22 2974
5519.92 2821
5520.62 2872
5521.32 3010
5522.02 2938
5522.72 2750
5523.42 2658
5524.13 2706
5524.83 2531
5525.53 2631
5526.23 2477
5526.93 2283
5527.63 2400
5528.33 2473
5529.03 2484
5529.74 2541
5530.44 2332
5531.14 2272
5531.84 2178
5532.54 2370
5533.24 2369
5533.95 2426
5534.65 2356
5535.35 2152
5536.05 1927
5536.75 2095
5537.45 2247
5538.16 2329
5538.86 2178
5539.56 2210
5540.26 2243
5540.96 2103
5541.67 2079
5542.37 2161
5543.07 2307
5543.77 2324
5544.48 2246
5545.18 1972
5545.88 1901
5546.58 2004
5547.29 1906
5547.99 2038
5548.69 2077
5549.39 2136
5550.10 2073
5550.80 2287
5551.50 2062
5552.21 2031
5552.91 1954
5553.61 2099
5554.31 2004
5555.02 1986
5555.72 2072
5556.42 2013
5557.13 2031
5557.83 2035
5558.53 2035
5559.24 2008
5559.94 2118
5560.64 2108
5561.35 2098
5562.05 2076
5562.75 2152
5563.46 2301
5564.16 2281
5564.86 2296
5565.57 2061
5566.27 2184
5566.98 2190
5567.68 2076
5568.38 2134
5569.09 2053
5569.79 2074
5570.50 1959
5571.20 1954
5571.90 1981
5572.61 1922
5573.31 1952
5574.02 1921
5574.72 2160
5575.42 2148
5576.13 1980
5576.83 1873
5577.54 2086
5578.24 1885
5578.95 1859
5579.65 1889
5580.36 1898
5581.06 1673
5581.77 1718
5582.47 1804
5583.18 1795
5583.88 1960
5584.59 1919
5585.29 1886
5586.00 1767
5586.70 1883
5587.41 1912
5588.11 1807
5588.82 1923
5589.52 1962
5590.23 1814
5590.93 1801
5591.64 1874
5592.34 1821
5593.05 1858
5593.75 1863
5594.46 1798
5595.16 1709
5595.87 1682
5596.58 1785
5597.28 1673
5597.99 1781
5598.69 1855
5599.40 1693
5600.10 1758
5600.81 1764
5601.52 1823
5602.22 1733
5602.93 1600
5603.64 1750
5604.34 1908
5605.05 1669
5605.75 1816
5606.46 1834
5607.17 1705
5607.87 1773
5608.58 1679
5609.29 1777
5609.99 1577
5610.70 1655
5611.41 1776
5612.11 1700
5612.82 1673
5613.53 1810
5614.23 1695
5614.94 1730
5615.65 1886
5616.35 1793
5617.06 1714
5617.77 1736
5618.47 1800
5619.18 1780
5619.89 1862
5620.60 1761
5621.30 1743
5622.01 1745
5622.72 1779
5623.42 1816
5624.13 1809
5624.84 1635
5625.55 1717
5626.25 1667
5626.96 1819
5627.67 1906
5628.38 1896
5629.09 1906
5629.79 1867
5630.50 1989
5631.21 1962
5631.92 1861
5632.62 1909
5633.33 2028
5634.04 1981
5634.75 2028
5635.46 2163
5636.16 2096
5636.87 2128
5637.58 2223
5638.29 2241
5639.00 2142
5639.71 2195
5640.41 2165
5641.12 2146
5641.83 2234
5642.54 2148
5643.25 2234
5643.96 2092
5644.67 2008
5645.38 1931
5646.08 1865
5646.79 1865
5647.50 1960
5648.21 1934
5648.92 1934
5649.63 1967
5650.34 1862
5651.05 1801
5651.76 2034
5652.47 1843
5653.17 1801
5653.88 1789
5654.59 1895
5655.30 1862
5656.01 2019
5656.72 1971
5657.43 1780
5658.14 1825
5658.85 1769
5659.56 1852
5660.27 1967
5660.98 1996
5661.69 1925
5662.40 1891
5663.11 2058
5663.82 2179
5664.53 1918
5665.24 1810
5665.95 1698
5666.66 1994
5667.37 2049
5668.08 1808
5668.79 2041
5669.50 2093
5670.21 2170
5670.92 2346
5671.63 2353
5672.34 2494
5673.05 2442
5673.76 2319
5674.47 2224
5675.18 2224
5675.89 2085
5676.60 1888
5677.31 1915
5678.03 1761
5678.74 1838
5679.45 2019
5680.16 1928
5680.87 1898
5681.58 1843
5682.29 1851
5683.00 1875
5683.71 1967
5684.42 1867
5685.14 1753
5685.85 1790
5686.56 1901
5687.27 1794
5687.98 1915
5688.69 1791
5689.40 1743
5690.12 1705
5690.83 1646
5691.54 1652
5692.25 1864
5692.96 1797
5693.67 1717
5694.39 1815
5695.10 1757
5695.81 1765
5696.52 1662
5697.23 1847
5697.95 1726
5698.66 1659
5699.37 1761
5700.08 1752
5700.79 1787
5701.51 1725
5702.22 1649
5702.93 1765
5703.64 1647
5704.36 1798
5705.07 1707
5705.78 1682
5706.49 1685
5707.21 1747
5707.92 1707
5708.63 1768
5709.35 1628
5710.06 1568
5710.77 1741
5711.48 1642
5712.20 1636
5712.91 1645
5713.62 1713
5714.34 1591
5715.05 1630
5715.76 1475
5716.48 1594
5717.19 1555
5717.90 1610
5718.61 1679
5719.33 1642
5720.04 1707
5720.76 1621
5721.47 1526
5722.18 1702
5722.90 1819
5723.61 1783
5724.32 1817
5725.04 1822
5725.75 1798
5726.46 1865
5727.18 1792
5727.89 1908
5728.61 1770
5729.32 2035
5730.03 1942
5730.75 1949
5731.46 1932
5732.18 1853
5732.89 1852
5733.61 1775
5734.32 1767
5735.03 1834
5735.75 1743
5736.46 1690
5737.18 1822
5737.89 1935
5738.61 1810
5739.32 1860
5740.04 1861
5740.75 1667
5741.47 1691
5742.18 1851
5742.89 1853
5743.61 1859
5744.32 1920
5745.04 1776
5745.75 1767
5746.47 1727
5747.19 1823
5747.90 1890
5748.62 1770
5749.33 1825
5750.05 2009
5750.76 1874
5751.48 1792
5752.19 1801
5752.91 1981
5753.62 2105
5754.34 2104
5755.05 2026
5755.77 2087
5756.49 2263
5757.20 2239
5757.92 2185
5758.63 1950
5759.35 2138
5760.06 2239
5760.78 2039
5761.50 2084
5762.21 2168
5762.93 2119
5763.65 2222
5764.36 2316
5765.08 2100
5765.79 2260
5766.51 2301
5767.23 2654
5767.94 2846
5768.66 3095
5769.38 3252
5770.09 3651
5770.81 4123
5771.53 4260
5772.24 4102
5772.96 3933
5773.68 3565
5774.39 3115
5775.11 2883
5775.83 2593
5776.54 2462
5777.26 2340
5777.98 2459
5778.69 2434
5779.41 2415
5780.13 2468
5780.85 2721
5781.56 2621
5782.28 2592
5783.00 2362
5783.72 2367
5784.43 2304
5785.15 2360
5785.87 2390
5786.59 2325
5787.30 2231
5788.02 2266
5788.74 2199
5789.46 2202
5790.17 2317
5790.89 2162
5791.61 2343
5792.33 2251
5793.05 2200
5793.76 2055
5794.48 2353
5795.20 2336
5795.92 2165
5796.64 2206
5797.35 2261
5798.07 2382
5798.79 2265
5799.51 2217
5800.23 2462
5800.95 2677
5801.66 2565
5802.38 2661
5803.10 2471
5803.82 2267
5804.54 2403
5805.26 2355
5805.98 2217
5806.70 2214
5807.41 2153
5808.13 2104
5808.85 2168
5809.57 2203
5810.29 2184
5811.01 2045
5811.73 2055
5812.45 2034
5813.17 1958
5813.89 1894
5814.61 1845
5815.32 1747
5816.04 1851
5816.76 1807
5817.48 1945
5818.20 2061
5818.92 1977
5819.64 1978
5820.36 1991
5821.08 1980
5821.80 2015
5822.52 2004
5823.24 1980
5823.96 1949
5824.68 1902
5825.40 1824
5826.12 1697
5826.84 1825
5827.56 1797
5828.28 1843
5829.00 1968
5829.72 1786
5830.44 1833
5831.16 1862
5831.88 1856
5832.60 1897
5833.32 1947
5834.04 1768
5834.76 1833
5835.48 1823
5836.21 1715
5836.93 1806
5837.65 1794
5838.37 1825
5839.09 1852
5839.81 1822
5840.53 1784
5841.25 1834
5841.97 1773
5842.69 1729
5843.41 1773
5844.14 1848
5844.86 1884
5845.58 1793
5846.30 1784
5847.02 1863
5847.74 1876
5848.46 1908
5849.18 1865
5849.91 1812
5850.63 1707
5851.35 1743
5852.07 1720
5852.79 1865
5853.51 1812
5854.24 1766
5854.96 1714
5855.68 1852
5856.40 1846
5857.12 1762
5857.85 1837
5858.57 1839
5859.29 1700
5860.01 1734
5860.73 1744
5861.46 1802
5862.18 1704
5862.90 1851
5863.62 1808
5864.35 1665
5865.07 1858
5865.79 1786
5866.51 1919
5867.24 1765
5867.96 1890
5868.68 1900
5869.40 1852
5870.13 1842
5870.85 2010
5871.57 1875
5872.29 1877
5873.02 1968
5873.74 1897
5874.46 1907
5875.19 1854
5875.91 1834
5876.63 1785
5877.36 1884
5878.08 2021
5878.80 1971
5879.53 1885
5880.25 1921
5880.97 1888
5881.70 1768
5882.42 1941
5883.14 2035
5883.87 2043
5884.59 1926
5885.31 1944
5886.04 1974
5886.76 1781
5887.49 1916
5888.21 1911
5888.93 1869
5889.66 1969
5890.38 2085
5891.11 2121
5891.83 1877
5892.55 1840
5893.28 1897
5894.00 1890
5894.73 1894
5895.45 1841
5896.17 1843
5896.90 1852
5897.62 1750
5898.35 1781
5899.07 1926
5899.80 1843
5900.52 1915
5901.25 1883
5901.97 1870
5902.70 1990
5903.42 2009
5904.15 1994
5904.87 1960
5905.60 1981
5906.32 1984
5907.05 1972
5907.77 2062
5908.50 1962
5909.22 2093
5909.95 1877
5910.67 2118
5911.40 2057
5912.12 1966
5912.85 2114
5913.57 2196
5914.30 2128
5915.02 2069
5915.75 2195
5916.47 2168
5917.20 2183
5917.93 2429
5918.65 2373
5919.38 2149
5920.10 2164
5920.83 2393
5921.55 2306
5922.28 2369
5923.01 2325
5923.73 2207
5924.46 2319
5925.18 2414
5925.91 2419
5926.64 2348
5927.36 2433
5928.09 2598
5928.82 2525
5929.54 2489
5930.27 2564
5931.00 2518
5931.72 2627
5932.45 2763
5933.18 2809
5933.90 2747
5934.63 2789
5935.36 2756
5936.08 2807
5936.81 2897
5937.54 3010
5938.26 2983
5938.99 3035
5939.72 3222
5940.44 3169
5941.17 3297
5941.90 3252
5942.63 3177
5943.35 3130
5944.08 3271
5944.81 3575
5945.53 3801
5946.26 3871
5946.99 3957
5947.72 3958
5948.44 3911
5949.17 4078
5949.90 4250
5950.63 4504
5951.36 4787
5952.08 5405
5952.81 5455
5953.54 6001
5954.27 5944
5954.99 6194
5955.72 6187
5956.45 5778
5957.18 5431
5957.91 5250
5958.63 5250
5959.36 5144
5960.09 5086
5960.82 5175
5961.55 5119
5962.28 5067
5963.00 5179
5963.73 5425
5964.46 5875
5965.19 6313
5965.92 6924
5966.65 7401
5967.38 8316
5968.11 8173
5968.83 8099
5969.56 8015
5970.29 7929
5971.02 7240
5971.75 6504
5972.48 6035
5973.21 5795
5973.94 5667
5974.67 5637
5975.40 5361
5976.12 5633
5976.85 5445
5977.58 5578
5978.31 5787
5979.04 5688
5979.77 5725
5980.50 6052
5981.23 6200
5981.96 6160
5982.69 6110
5983.42 6311
5984.15 6406
5984.88 6131
5985.61 6498
5986.34 6503
5987.07 6274
5987.80 6238
5988.53 6278
5989.26 6280
5989.99 6343
5990.72 6485
5991.45 6593
5992.18 6668
5992.91 6369
5993.64 6647
5994.37 7002
5995.10 6860
5995.83 6925
5996.56 7062
5997.29 6991
5998.02 6967
5998.75 6959
5999.48 7230
6000.21 7107
6000.95 7077
6001.68 6648
6002.41 6563
6003.14 6575
6003.87 6471
6004.60 6524
6005.33 6383
6006.06 6400
6006.79 6631
6007.52 7102
6008.26 7893
6008.99 8370
6009.72 9470
6010.45 11170
6011.18 12217
6011.91 14373
6012.64 16222
6013.38 17339
6014.11 18027
6014.84 18394
6015.57 18258
6016.30 17253
6017.03 16268
6017.77 13979
6018.50 12616
6019.23 11076
6019.96 9844
6020.69 8562
6021.42 7515
6022.16 6823
6022.89 6569
6023.62 5945
6024.35 5774
6025.09 5615
6025.82 5222
6026.55 5229
6027.28 5394
6028.02 5478
6028.75 5397
6029.48 5397
6030.21 5452
6030.95 5490
6031.68 5278
6032.41 5369
6033.14 4976
6033.88 4639
6034.61 4508
6035.34 4365
6036.07 4355
6036.81 4563
6037.54 4411
6038.27 4414
6039.01 4419
6039.74 4264
6040.47 4532
6041.21 4833
6041.94 4713
6042.67 4777
6043.41 4697
6044.14 4778
6044.87 4788
6045.61 4922
6046.34 4952
6047.07 5024
6047.81 5102
6048.54 5476
6049.27 5552
6050.01 5376
6050.74 5789
6051.48 6209
6052.21 6458
6052.94 6601
6053.68 6729
6054.41 6729
6055.15 6460
6055.88 6415
6056.61 6078
6057.35 5926
6058.08 5669
6058.82 5271
6059.55 5226
6060.29 5150
6061.02 4908
6061.75 4999
6062.49 4746
6063.22 4913
6063.96 4716
6064.69 4809
6065.43 4805
6066.16 4508
6066.90 4456
6067.63 4584
6068.37 4571
6069.10 4591
6069.84 4407
6070.57 4268
6071.31 4266
6072.04 4214
6072.78 4026
6073.51 4040
6074.25 4040
6074.98 3998
6075.72 4013
6076.45 4045
6077.19 4081
6077.92 3889
6078.66 3772
6079.39 3820
6080.13 3746
6080.87 3758
6081.60 3668
6082.34 3753
6083.07 3743
6083.81 3516
6084.54 3596
6085.28 3578
6086.02 3524
6086.75 3433
6087.49 3527
6088.22 3536
6088.96 3662
6089.70 3700
6090.43 3809
6091.17 3766
6091.91 3863
6092.64 3716
6093.38 3888
6094.11 3804
6094.85 3892
6095.59 3742
6096.32 3536
6097.06 3586
6097.80 3453
6098.53 3276
6099.27 3448
6100.01 3381
6100.74 3306
6101.48 3275
6102.22 3273
6102.96 3225
6103.69 3207
6104.43 3258
6105.17 3341
6105.90 3265
6106.64 3265
6107.38 3248
6108.12 3254
6108.85 3256
6109.59 3430
6110.33 3390
6111.06 3475
6111.80 3430
6112.54 3539
6113.28 3406
6114.01 3445
6114.75 3516
6115.49 3546
6116.23 3530
6116.97 3689
6117.70 3890
6118.44 3969
6119.18 3720
6119.92 3723
6120.66 3639
6121.39 4057
6122.13 3859
6122.87 3794
6123.61 3902
6124.35 3860
6125.08 3753
6125.82 4109
6126.56 3981
6127.30 3958
6128.04 3870
6128.78 4014
6129.52 4028
6130.25 3855
6130.99 3916
6131.73 4145
6132.47 3969
6133.21 3943
6133.95 4057
6134.69 4067
6135.43 4157
6136.16 4050
6136.90 4340
6137.64 4351
6138.38 4661
6139.12 4723
6139.86 4931
6140.60 5078
6141.34 4873
6142.08 5024
6142.82 5269
6143.56 5030
6144.30 5129
6145.04 5072
6145.77 5025
6146.51 5024
6147.25 4852
6147.99 4712
6148.73 4750
6149.47 4712
6150.21 4917
6150.95 4878
6151.69 4773
6152.43 4680
6153.17 5166
6153.91 5257
6154.65 5457
6155.39 5266
6156.13 5303
6156.87 5366
6157.61 5484
6158.35 5662
6159.09 5570
6159.83 5346
6160.58 5380
6161.32 5457
6162.06 5379
6162.80 5711
6163.54 5880
6164.28 5984
6165.02 6318
6165.76 6825
6166.50 6923
6167.24 7316
6167.98 7672
6168.72 7744
6169.46 7747
6170.20 7853
6170.95 7595
6171.69 7526
6172.43 7459
6173.17 7277
6173.91 7384
6174.65 7247
6175.39 6849
6176.13 6983
6176.88 7002
6177.62 7130
6178.36 7766
6179.10 8541
6179.84 9685
6180.58 11131
6181.33 13130
6182.07 15702
6182.81 17311
6183.55 19390
6184.29 20700
6185.03 21217
6185.78 20522
6186.52 18977
6187.26 16859
6188.00 15540
6188.74 13497
6189.49 11821
6190.23 10946
6190.97 9676
6191.71 8769
6192.46 8565
6193.20 8340
6193.94 8078
6194.68 8177
6195.43 8187
6196.17 8584
6196.91 8394
6197.65 8193
6198.40 8294
6199.14 8381
6199.88 8230
6200.62 8364
6201.37 7957
6202.11 7858
6202.85 7946
6203.60 8331
6204.34 8570
6205.08 9450
6205.83 10709
6206.57 13096
6207.31 15827
6208.06 19697
6208.80 22816
6209.54 25519
6210.29 27347
6211.03 28142
6211.77 27219
6212.52 25891
6213.26 23373
6214.00 20313
6214.75 17302
6215.49 14502
6216.23 12170
6216.98 10451
6217.72 9140
6218.47 8207
6219.21 7469
6219.95 7190
6220.70 6904
6221.44 6674
6222.19 6822
6222.93 6816
6223.67 7053
6224.42 6937
6225.16 6981
6225.91 6916
6226.65 6733
6227.40 6675
6228.14 6190
6228.89 6073
6229.63 5804
6230.37 5462
6231.12 5244
6231.86 4821
6232.61 4789
6233.35 4748
6234.10 4481
6234.84 4836
6235.59 4733
6236.33 4692
6237.08 4801
6237.82 5013
6238.57 5445
6239.31 5708
6240.06 5881
6240.80 6278
6241.55 6114
6242.29 6081
6243.04 5837
6243.79 5702
6244.53 5440
6245.28 5415
6246.02 5461
6246.77 5184
6247.51 5449
6248.26 5674
6249.00 5434
6249.75 5436
6250.50 5481
6251.24 5235
6251.99 5302
6252.73 5048
6253.48 4968
6254.23 4761
6254.97 4825
6255.72 4703
6256.46 4763
6257.21 4832
6257.96 4799
6258.70 4825
6259.45 4831
6260.20 4817
6260.94 4790
6261.69 4542
6262.44 4435
6263.18 4318
6263.93 4510
6264.68 4381
6265.42 4223
6266.17 4078
6266.92 4106
6267.66 4051
6268.41 4112
6269.16 4248
6269.90 4325
6270.65 4256
6271.40 4200
6272.14 4182
6272.89 4328
6273.64 4233
6274.39 4206
6275.13 4351
6275.88 4311
6276.63 4469
6277.38 4652
6278.12 4554
6278.87 4652
6279.62 4489
6280.37 4761
6281.11 4550
6281.86 4405
6282.61 4261
6283.36 3986
6284.10 4035
6284.85 3770
6285.60 3734
6286.35 3766
6287.10 3652
6287.84 3604
6288.59 3421
6289.34 3457
6290.09 3495
6290.84 3440
6291.59 3478
6292.33 3316
6293.08 3467
6293.83 3395
6294.58 3578
6295.33 3433
6296.08 3497
6296.82 3564
6297.57 3658
6298.32 3545
6299.07 3674
6299.82 3642
6300.57 3447
6301.32 3439
6302.07 3162
6302.81 3149
6303.56 3102
6304.31 3106
6305.06 3101
6305.81 3146
6306.56 3393
6307.31 3231
6308.06 3307
6308.81 3448
6309.56 3537
6310.31 3435
6311.06 3648
6311.81 3611
6312.56 3858
6313.30 3832
6314.05 3804
6314.80 3752
6315.55 3948
6316.30 3973
6317.05 4101
6317.80 4159
6318.55 4081
6319.30 3973
6320.05 3718
6320.80 3569
6321.55 3420
6322.30 3337
6323.05 3379
6323.80 3255
6324.55 3325
6325.30 3070
6326.05 3148
6326.80 3226
6327.56 3107
6328.31 3145
6329.06 3060
6329.81 3017
6330.56 3044
6331.31 2891
6332.06 2902
6332.81 3022
6333.56 3044
6334.31 2889
6335.06 2728
6335.81 2899
6336.56 2992
6337.31 2919
6338.07 2791
6338.82 2870
6339.57 3019
6340.32 2997
6341.07 3033
6341.82 2805
6342.57 2740
6343.32 2866
6344.08 2876
6344.83 2944
6345.58 2821
6346.33 2883
6347.08 2930
6347.83 2947
6348.58 2999
6349.34 3062
6350.09 3148
6350.84 3172
6351.59 3178
6352.34 3337
6353.10 3375
6353.85 3390
6354.60 3664
6355.35 3695
6356.10 3711
6356.86 3820
6357.61 3606
6358.36 3498
6359.11 3285
6359.87 3078
6360.62 2920
6361.37 2964
6362.12 3011
6362.87 2947
6363.63 3016
6364.38 3073
6365.13 3062
6365.89 3052
6366.64 3077
6367.39 3045
6368.14 3040
6368.90 3083
6369.65 3177
6370.40 2936
6371.16 2906
6371.91 2997
6372.66 2867
6373.41 2888
6374.17 3023
6374.92 2798
6375.67 2768
6376.43 2860
6377.18 2703
6377.93 2946
6378.69 2944
6379.44 2880
6380.19 2877
6380.95 2858
6381.70 2937
6382.46 2985
6383.21 2913
6383.96 3007
6384.72 3080
6385.47 2878
6386.22 2806
6386.98 2729
6387.73 2909
6388.49 2771
6389.24 2681
6389.99 2861
6390.75 2728
6391.50 2736
6392.26 2678
6393.01 2678
6393.77 2652
6394.52 2624
6395.28 2718
6396.03 2721
6396.78 2739
6397.54 2630
6398.29 2692
6399.05 2710
6399.80 2625
6400.56 2757
6401.31 2720
6402.07 2602
6402.82 2549
6403.58 2610
6404.33 2589
6405.09 2551
6405.84 2608
6406.60 2745
6407.35 2705
6408.11 2681
6408.86 2780
6409.62 2729
6410.37 2969
6411.13 2906
6411.88 2928
6412.64 2697
6413.39 2881
6414.15 2887
6414.91 2904
6415.66 3001
6416.42 2965
6417.17 2959
6417.93 3027
6418.68 2929
6419.44 2666
6420.20 2738
6420.95 2764
6421.71 2641
6422.46 2700
6423.22 2676
6423.98 2752
6424.73 2689
6425.49 2539
6426.24 2477
6427.00 2872
6427.76 2552
6428.51 2420
6429.27 2539
6430.03 2529
6430.78 2546
6431.54 2580
6432.30 2565
6433.05 2734
6433.81 2690
6434.57 2622
6435.32 2634
6436.08 2752
6436.84 2687
6437.59 2722
6438.35 2863
6439.11 2822
6439.87 2812
6440.62 2765
6441.38 2787
6442.14 2795
6442.89 2841
6443.65 2810
6444.41 2751
6445.17 2677
6445.92 2706
6446.68 2795
6447.44 2749
6448.20 2940
6448.95 2829
6449.71 2800
6450.47 2937
6451.23 2941
6451.98 2906
6452.74 2941
6453.50 2940
6454.26 2822
6455.02 2941
6455.77 2806
6456.53 3035
6457.29 3259
6458.05 3045
6458.81 3126
6459.56 3071
6460.32 3009
6461.08 2990
6461.84 3053
6462.60 3157
6463.36 3172
6464.11 3235
6464.87 3418
6465.63 3338
6466.39 3421
6467.15 3563
6467.91 3616
6468.67 3539
6469.43 3468
6470.18 3349
6470.94 3236
6471.70 3375
6472.46 3332
6473.22 3477
6473.98 3473
6474.74 3414
6475.50 3465
6476.26 3610
6477.02 3731
6477.77 3528
6478.53 3667
6479.29 3947
6480.05 4008
6480.81 3993
6481.57 3837
6482.33 3828
6483.09 3945
6483.85 4180
6484.61 4392
6485.37 4265
6486.13 4137
6486.89 4546
6487.65 4244
6488.41 4406
6489.17 4570
6489.93 4563
6490.69 4497
6491.45 4790
6492.21 4812
6492.97 4811
6493.73 5222
6494.49 5273
6495.25 5237
6496.01 5394
6496.77 5606
6497.53 5420
6498.29 5329
6499.05 5141
6499.81 5242
6500.57 5380
6501.33 5311
6502.10 5389
6502.86 5481
6503.62 5764
6504.38 6441
6505.14 7028
6505.90 8113
6506.66 9834
6507.42 12433
6508.18 14598
6508.94 16574
6509.71 17902
6510.47 18373
6511.23 16976
6511.99 15954
6512.75 14676
6513.51 12918
6514.27 11232
6515.03 9861
6515.80 8387
6516.56 7586
6517.32 7105
6518.08 6618
6518.84 6337
6519.60 6235
6520.37 6264
6521.13 6440
6521.89 6531
6522.65 6835
6523.41 6909
6524.18 6966
6524.94 7318
6525.70 7864
6526.46 8197
6527.22 8526
6527.99 8466
6528.75 8569
6529.51 8702
6530.27 8578
6531.04 8480
6531.80 8340
6532.56 8479
6533.32 8901
6534.09 9824
6534.85 11427
6535.61 13108
6536.37 15292
6537.14 16951
6537.90 17703
6538.66 17445
6539.42 16626
6540.19 14862
6540.95 13361
6541.71 11570
6542.48 9896
6543.24 8390
6544.00 7708
6544.77 6896
6545.53 6441
6546.29 6042
6547.06 5821
6547.82 5846
6548.58 5682
6549.35 5553
6550.11 5795
6550.87 5884
6551.64 5797
6552.40 5833
6553.16 6207
6553.93 6769
6554.69 6906
6555.46 6833
6556.22 6974
6556.98 6882
6557.75 6950
6558.51 6156
6559.28 6079
6560.04 5827
6560.80 5810
6561.57 5893
6562.33 5638
6563.10 5714
6563.86 5682
6564.63 5524
6565.39 5822
6566.15 5893
6566.92 5978
6567.68 5875
6568.45 5591
6569.21 5684
6569.98 5619
6570.74 5490
6571.51 5535
6572.27 5870
6573.04 5658
6573.80 5783
6574.57 6030
6575.33 5918
6576.10 6092
6576.86 6296
6577.63 6280
6578.39 6147
6579.16 6172
6579.92 6005
6580.69 6015
6581.45 5893
6582.22 5998
6582.98 6265
6583.75 6319
6584.51 6241
6585.28 6326
6586.05 6236
6586.81 6255
6587.58 6204
6588.34 6028
6589.11 6142
6589.87 6154
6590.64 6404
6591.41 6567
6592.17 7223
6592.94 7780
6593.70 8243
6594.47 8634
6595.24 8782
6596.00 9145
6596.77 8911
6597.54 8936
6598.30 8594
6599.07 8152
6599.83 7592
6600.60 7280
6601.37 6718
6602.13 6247
6602.90 6188
6603.67 5961
6604.43 5546
6605.20 5652
6605.97 5439
6606.73 5431
6607.50 5430
6608.27 5492
6609.04 5398
6609.80 5251
6610.57 5382
6611.34 5391
6612.10 5354
6612.87 5285
6613.64 5247
6614.40 5355
6615.17 5265
6615.94 5219
6616.71 5299
6617.47 5245
6618.24 5230
6619.01 5239
6619.78 5520
6620.54 6031
6621.31 6380
6622.08 6387
6622.85 6581
6623.62 7075
6624.38 6823
6625.15 6735
6625.92 6707
6626.69 6530
6627.46 6210
6628.22 5832
6628.99 5813
6629.76 5652
6630.53 5424
6631.30 5597
6632.06 5748
6632.83 5954
6633.60 6325
6634.37 6353
6635.14 6607
6635.91 7045
6636.67 7230
6637.44 7574
6638.21 7659
6638.98 7417
6639.75 7537
6640.52 7638
6641.29 7754
6642.06 7820
6642.83 7944
6643.59 7638
6644.36 7460
6645.13 6916
6645.90 6427
6646.67 6298
6647.44 5800
6648.21 5390
6648.98 5204
6649.75 4953
6650.52 4838
6651.29 4852
6652.06 4602
6652.82 4333
6653.59 4516
6654.36 4610
6655.13 4562
6655.90 4681
6656.67 4450
6657.44 4525
6658.21 4595
6658.98 4594
6659.75 4293
6660.52 4409
6661.29 4135
6662.06 4223
6662.83 4485
6663.60 4517
6664.37 4313
6665.14 4367
6665.91 4468
6666.68 4305
6667.45 4375
6668.22 4447
6668.99 4590
6669.77 4767
6670.54 4915
6671.31 4797
6672.08 4738
6672.85 5016
6673.62 4979
6674.39 5066
6675.16 4684
6675.93 4795
6676.70 4793
6677.47 4744
6678.24 4928
6679.01 4997
6679.79 4856
6680.56 5096
6681.33 5178
6682.10 5291
6682.87 5532
6683.64 5869
6684.41 6267
6685.18 6504
6685.96 6590
6686.73 6444
6687.50 6089
6688.27 5674
6689.04 5537
6689.81 5390
6690.58 4859
6691.36 4626
6692.13 4520
6692.90 4520
6693.67 4401
6694.44 4335
6695.22 4201
6695.99 4290
6696.76 4095
6697.53 4083
6698.30 4175
6699.08 4189
6699.85 4094
6700.62 4114
6701.39 4287
6702.17 4263
6702.94 4193
6703.71 4025
6704.48 4016
6705.26 3869
6706.03 3919
6706.80 3771
6707.57 3871
6708.35 3771
6709.12 3744
6709.89 3736
6710.66 3723
6711.44 3749
6712.21 3530
6712.98 3487
6713.76 3543
6714.53 3527
6715.30 3618
6716.08 3479
6716.85 3455
6717.62 3408
6718.39 3278
6719.17 3323
6719.94 3264
6720.71 3359
6721.49 3490
6722.26 3399
6723.04 3426
6723.81 3409
6724.58 3448
6725.36 3387
6726.13 3592
6726.90 3479
6727.68 3334
6728.45 3387
6729.23 3368
6730.00 3382
6730.77 3585
6731.55 3351
6732.32 3501
6733.10 3698
6733.87 3640
6734.64 3647
6735.42 3472
6736.19 3453
6736.97 3583
6737.74 3539
6738.52 3669
6739.29 3935
6740.06 3750
6740.84 3892
6741.61 3940
6742.39 3840
6743.16 3990
6743.94 3972
6744.71 4109
6745.49 3981
6746.26 4050
6747.04 4016
6747.81 4013
6748.59 4131
6749.36 4200
6750.14 4216
6750.91 4693
6751.69 5028
6752.46 5244
6753.24 5381
6754.01 5198
6754.79 5192
6755.56 5145
6756.34 4928
6757.12 4621
6757.89 4588
6758.67 4549
6759.44 4588
6760.22 4595
6760.99 4664
6761.77 4534
6762.55 4480
6763.32 4536
6764.10 4089
6764.87 3916
6765.65 4082
6766.43 4016
6767.20 4092
6767.98 4166
6768.75 4205
6769.53 4021
6770.31 3982
6771.08 3823
6771.86 3704
6772.64 3913
6773.41 3749
6774.19 3711
6774.96 3709
6775.74 3832
6776.52 3661
6777.29 3583
6778.07 3489
6778.85 3610
6779.62 3499
6780.40 3622
6781.18 3793
6781.96 3601
6782.73 3674
6783.51 3661
6784.29 3761
6785.06 3600
6785.84 3401
6786.62 3385
6787.40 3544
6788.17 3467
6788.95 3420
6789.73 3303
6790.50 3173
6791.28 3218
6792.06 3276
6792.84 3096
6793.61 3354
6794.39 3400
6795.17 3175
6795.95 3176
6796.73 3305
6797.50 3304
6798.28 3042
6799.06 3123
6799.84 3199
6800.62 3276
6801.39 3332
6802.17 3361
6802.95 3346
6803.73 3452
6804.51 3509
6805.28 3616
6806.06 3677
6806.84 3611
6807.62 3625
6808.40 3458
6809.18 3471
6809.95 3493
6810.73 3348
6811.51 3363
6812.29 3326
6813.07 3352
6813.85 3422
6814.63 3413
6815.41 3443
6816.18 3356
6816.96 3352
6817.74 3303
6818.52 3448
6819.30 3331
6820.08 3455
6820.86 3373
6821.64 3183
6822.42 3350
6823.20 3441
6823.98 3371
6824.76 3402
6825.54 3556
6826.31 3493
6827.09 3193
6827.87 3306
6828.65 3204
6829.43 3121
6830.21 3214
6830.99 3337
6831.77 3372
6832.55 3223
6833.33 3270
6834.11 3254
6834.89 3449
6835.67 3756
6836.45 3867
6837.23 4280
6838.01 4738
6838.79 5324
6839.57 5835
6840.35 5969
6841.13 6067
6841.91 5846
6842.69 5290
6843.47 5176
6844.25 4851
6845.04 4487
6845.82 4155
6846.60 4174
6847.38 4103
6848.16 4191
6848.94 4568
6849.72 5034
6850.50 5396
6851.28 5822
6852.06 6180
6852.84 6415
6853.62 6247
6854.41 6084
6855.19 5672
6855.97 5441
6856.75 5157
6857.53 4668
6858.31 4438
6859.09 4117
6859.87 4029
6860.66 3851
6861.44 3727
6862.22 3612
6863.00 3702
6863.78 3549
6864.56 3550
6865.35 3828
6866.13 4076
6866.91 4100
6867.69 4184
6868.47 4214
6869.25 4182
6870.04 4103
6870.82 4187
6871.60 3886
6872.38 3836
6873.16 3886
6873.95 3858
6874.73 3802
6875.51 3982
6876.29 3895
6877.08 3851
6877.86 4006
6878.64 4163
6879.42 4435
6880.21 4438
6880.99 4866
6881.77 5163
6882.55 5168
6883.34 5336
6884.12 5586
6884.90 5557
6885.69 5899
6886.47 6211
6887.25 6974
6888.03 8107
6888.82 9007
6889.60 9701
6890.38 9865
6891.17 9116
6891.95 8446
6892.73 7407
6893.52 6587
6894.30 6026
6895.08 5520
6895.87 5227
6896.65 4946
6897.43 4717
6898.22 4734
6899.00 4710
6899.78 4743
6900.57 4917
6901.35 4790
6902.14 4712
6902.92 4740
6903.70 4827
6904.49 4823
6905.27 4917
6906.06 4803
6906.84 4664
6907.62 4802
6908.41 4818
6909.19 4592
6909.98 4457
6910.76 4417
6911.54 4335
6912.33 4087
6913.11 4277
6913.90 4310
6914.68 4126
6915.47 4127
6916.25 4199
6917.04 4059
6917.82 4136
6918.61 3999
6919.39 4012
6920.18 3978
6920.96 4150
6921.75 4048
6922.53 4053
6923.32 4088
6924.10 4182
6924.89 3993
6925.67 4165
6926.46 4284
6927.24 4218
6928.03 4463
6928.81 4496
6929.60 4363
6930.38 4455
6931.17 4304
6931.95 4256
6932.74 4328
6933.52 4595
6934.31 4385
6935.10 4307
6935.88 4537
6936.67 4656
6937.45 4530
6938.24 4691
6939.02 4910
6939.81 5058
6940.60 5363
6941.38 5808
6942.17 6099
6942.95 6682
6943.74 7113
6944.53 7071
6945.31 6941
6946.10 7054
6946.89 7150
6947.67 7211
6948.46 7648
6949.25 7401
6950.03 7004
6950.82 7184
6951.61 6792
6952.39 6824
6953.18 6328
6953.97 6056
6954.75 6022
6955.54 6001
6956.33 5919
6957.11 5957
6957.90 6064
6958.69 5902
6959.47 5934
6960.26 6033
6961.05 6123
6961.84 6122
6962.62 6183
6963.41 6250
6964.20 6549
6964.98 6691
6965.77 6900
6966.56 7106
6967.35 7343
6968.13 7819
6968.92 8387
6969.71 8599
6970.50 8866
6971.28 8890
6972.07 8789
6972.86 9046
6973.65 8889
6974.44 9081
6975.22 8857
6976.01 8904
6976.80 8768
6977.59 8541
6978.38 8567
6979.16 8766
6979.95 9503
6980.74 10215
6981.53 11371
6982.32 13789
6983.11 16893
6983.89 21428
6984.68 26153
6985.47 31190
6986.26 34411
6987.05 36782
6987.84 37282
6988.63 36606
6989.41 33672
6990.20 30270
6990.99 25622
6991.78 21239
6992.57 17429
6993.36 13653
6994.15 11478
6994.94 9838
6995.73 8429
6996.52 7614
6997.30 7120
6998.09 6737
6998.88 6690
6999.67 6602
7000.46 6752
7001.25 6722
7002.04 6720
7002.83 6608
7003.62 6348
7004.41 6241
7005.20 5961
7005.99 5320
7006.78 5070
7007.57 4826
7008.36 4474
7009.15 4314
7009.94 4249
7010.73 4296
7011.52 4500
7012.31 4702
7013.10 4764
7013.89 4969
7014.68 5208
7015.47 5158
7016.26 5077
7017.05 5125
7017.84 4910
7018.63 4932
7019.42 4757
7020.21 4892
7021.00 4990
7021.79 5037
7022.58 5285
7023.37 5681
7024.16 5760
7024.95 5781
7025.75 6044
7026.54 5855
7027.33 5912
7028.12 5905
7028.91 5723
7029.70 5791
7030.49 5771
7031.28 5616
7032.07 5229
7032.86 5129
7033.66 4993
7034.45 4978
7035.24 5077
7036.03 5098
7036.82 5074
7037.61 5524
7038.40 5417
7039.20 5520
7039.99 5736
7040.78 5727
7041.57 5846
7042.36 5804
7043.15 6024
7043.95 6055
7044.74 5908
7045.53 6018
7046.32 6089
7047.11 5971
7047.91 6258
7048.70 6554
7049.49 6904
7050.28 7266
7051.07 7676
7051.87 7707
7052.66 7374
7053.45 7080
7054.24 6636
7055.04 6143
7055.83 6010
7056.62 5964
7057.41 5777
7058.21 5827
7059.00 5719
7059.79 5467
7060.58 5719
7061.38 5585
7062.17 5305
7062.96 5340
7063.76 5215
7064.55 5099
7065.34 4754
7066.14 4811
7066.93 4805
7067.72 4737
7068.51 4679
7069.31 4705
7070.10 4409
7070.89 4317
7071.69 4409
7072.48 4252
7073.28 4076
7074.07 4166
7074.86 4082
7075.66 3738
7076.45 3810
7077.24 3694
7078.04 3684
7078.83 3747
7079.62 3596
7080.42 3734
7081.21 3831
7082.01 3751
7082.80 3725
7083.59 3660
7084.39 3844
7085.18 3725
7085.98 3932
7086.77 4080
7087.57 4218
7088.36 4286
7089.15 4376
7089.95 4282
7090.74 4245
7091.54 4106
7092.33 3884
7093.13 3714
7093.92 3648
7094.72 3389
7095.51 3227
7096.31 3202
7097.10 3449
7097.89 3407
7098.69 3224
7099.48 3195
7100.28 3237
7101.07 3151
7101.87 3185
7102.66 3240
7103.46 3112
7104.26 2984
7105.05 2969
7105.85 2934
7106.64 2786
7107.44 2793
7108.23 2814
7109.03 2899
7109.82 2828
7110.62 2924
7111.41 2873
7112.21 2761
7113.01 2720
7113.80 2766
7114.60 2758
7115.39 2752
7116.19 2782
7116.98 2951
7117.78 2837
7118.58 2930
7119.37 2833
7120.17 2901
7120.97 2876
7121.76 2787
7122.56 2825
7123.35 2868
7124.15 2705
7124.95 2610
7125.74 2663
7126.54 2634
7127.34 2773
7128.13 2856
7128.93 2965
7129.73 2919
7130.52 2977
7131.32 2983
7132.12 3104
7132.91 3015
7133.71 2906
7134.51 2907
7135.30 2780
7136.10 2787
7136.90 2769
7137.69 2582
7138.49 2603
7139.29 2486
7140.09 2471
7140.88 2570
7141.68 2405
7142.48 2459
7143.28 2576
7144.07 2531
7144.87 2425
7145.67 2413
7146.47 2414
7147.26 2388
7148.06 2432
7148.86 2360
7149.66 2306
7150.45 2395
7151.25 2387
7152.05 2282
7152.85 2321
7153.65 2346
7154.44 2312
7155.24 2337
7156.04 2294
7156.84 2468
7157.64 2513
7158.43 2427
7159.23 2484
7160.03 2504
7160.83 2374
7161.63 2304
7162.43 2211
7163.22 2294
7164.02 2307
7164.82 2217
7165.62 2153
7166.42 2263
7167.22 2278
7168.02 2153
7168.82 2151
7169.61 2203
7170.41 2164
7171.21 2123
7172.01 2103
7172.81 2147
7173.61 2185
7174.41 2272
7175.21 2083
7176.01 2053
7176.81 2089
7177.61 2097
7178.41 2114
7179.20 2076
7180.00 1886
7180.80 1935
7181.60 2016
7182.40 2061
7183.20 2103
7184.00 2028
7184.80 2034
7185.60 2092
7186.40 2092
7187.20 1922
7188.00 1944
7188.80 1946
7189.60 1985
7190.40 1959
7191.20 1963
7192.00 2002
7192.80 1873
7193.60 1911
7194.40 1800
7195.20 1972
7196.00 2049
7196.80 1898
7197.60 1870
7198.40 2076
7199.20 1937
7200.00 1934
7200.81 1946
7201.61 1970
7202.41 1834
7203.21 2072
7204.01 2063
7204.81 1970
7205.61 1976
7206.41 1903
7207.21 1912
7208.01 1821
7208.81 1916
7209.61 1813
7210.42 1857
7211.22 1882
7212.02 1858
7212.82 2064
7213.62 2002
7214.42 1959
7215.22 1915
7216.03 1972
7216.83 1966
7217.63 1912
7218.43 1940
7219.23 2016
7220.03 2064
7220.83 2136
7221.64 2191
7222.44 1981
7223.24 2063
7224.04 2066
7224.84 2139
7225.65 2049
7226.45 2023
7227.25 2169
7228.05 2067
7228.85 2073
7229.66 2121
7230.46 1996
7231.26 2134
7232.06 2019
7232.87 2067
7233.67 2187
7234.47 2240
7235.27 2393
7236.08 2518
7236.88 2437
7237.68 2610
7238.48 2567
7239.29 2607
7240.09 2437
7240.89 2324
7241.70 2443
7242.50 2380
7243.30 2239
7244.10 2260
7244.91 2123
7245.71 2083
7246.51 2202
7247.32 1974
7248.12 2093
7248.92 2201
7249.73 2157
7250.53 2109
7251.33 2169
7252.14 2271
7252.94 2367
7253.74 2525
7254.55 2419
7255.35 2216
7256.15 2258
7256.96 2395
7257.76 2330
7258.57 2265
7259.37 2202
7260.17 2315
7260.98 2203
7261.78 2025
7262.59 2095
7263.39 2156
7264.19 2178
7265.00 2295
7265.80 2121
7266.61 2065
7267.41 2293
7268.22 2284
7269.02 2319
7269.82 2306
7270.63 2413
7271.43 2423
7272.24 2397
7273.04 2379
7273.85 2435
7274.65 2433
7275.46 2330
7276.26 2486
7277.07 2613
7277.87 2540
7278.68 2540
7279.48 2614
7280.29 2727
7281.09 2942
7281.90 3438
7282.70 3806
7283.51 4437
7284.31 4990
7285.12 5588
7285.92 5793
7286.73 5792
7287.53 5687
7288.34 5241
7289.14 4535
7289.95 4012
7290.76 3547
7291.56 3337
7292.37 2914
7293.17 2824
7293.98 2734
7294.78 2639
7295.59 2565
7296.40 2594
7297.20 2475
7298.01 2464
7298.81 2519
7299.62 2615
7300.43 2581
7301.23 2627
7302.04 2451
7302.84 2632
7303.65 2713
7304.46 2588
7305.26 2637
7306.07 2620
7306.88 2800
7307.68 2690
7308.49 2642
7309.30 2682
7310.10 2804
7310.91 3026
7311.72 2946
7312.52 2923
7313.33 2918
7314.14 2880
7314.94 3006
7315.75 3250
7316.56 3513
7317.37 3734
7318.17 4305
7318.98 4869
7319.79 5240
7320.59 5314
7321.40 5088
7322.21 5005
7323.02 4632
7323.82 4311
7324.63 3899
7325.44 3726
7326.25 3477
7327.05 3447
7327.86 3375
7328.67 3113
7329.48 3096
7330.28 2851
7331.09 3022
7331.90 2883
7332.71 3017
7333.52 3024
7334.32 3035
7335.13 2996
7335.94 3072
7336.75 3082
7337.56 2991
7338.36 2984
7339.17 3128
7339.98 3062
7340.79 2992
7341.60 2933
7342.41 2882
7343.22 2939
7344.02 2740
7344.83 2740
7345.64 2662
7346.45 2640
7347.26 2593
7348.07 2450
7348.88 2468
7349.68 2579
7350.49 2395
7351.30 2341
7352.11 2440
7352.92 2548
7353.73 2484
7354.54 2354
7355.35 2437
7356.16 2479
7356.97 2450
7357.78 2523
7358.59 2533
7359.39 2621
7360.20 2607
7361.01 2633
7361.82 2654
7362.63 2635
7363.44 2731
7364.25 2602
7365.06 2597
7365.87 2683
7366.68 2693
7367.49 2454
7368.30 2466
7369.11 2303
7369.92 2260
7370.73 2348
7371.54 2297
7372.35 2336
7373.16 2359
7373.97 2349
7374.78 2300
7375.59 2395
7376.40 2451
7377.21 2394
7378.02 2500
7378.83 2746
7379.64 2881
7380.45 3101
7381.26 3170
7382.08 3342
7382.89 3352
7383.70 3380
7384.51 3334
7385.32 3132
7386.13 2954
7386.94 2644
7387.75 2465
7388.56 2473
7389.37 2492
7390.18 2327
7391.00 2151
7391.81 2210
7392.62 2172
7393.43 2075
7394.24 1999
7395.05 2123
7395.86 2171
7396.67 2213
7397.49 2111
7398.30 2093
7399.11 2177
7399.92 2243
7400.73 2167
7401.54 2087
7402.36 2191
7403.17 2157
7403.98 2042
7404.79 1937
7405.60 2040
7406.42 1893
7407.23 1837
7408.04 2012
7408.85 1939
7409.66 1761
7410.48 1816
7411.29 1893
7412.10 1944
7412.91 1957
7413.73 1837
7414.54 1875
7415.35 1813
7416.16 1645
7416.98 1721
7417.79 1876
7418.60 1792
7419.41 1733
7420.23 1775
7421.04 1743
7421.85 1838
7422.66 1798
7423.48 1686
7424.29 1681
7425.10 1695
7425.92 1782
7426.73 1747
7427.54 1801
7428.36 1798
7429.17 1732
7429.98 1781
7430.80 1767
7431.61 1725
7432.42 1618
7433.24 1683
7434.05 1700
7434.86 1686
7435.68 1708
7436.49 1658
7437.30 1630
7438.12 1659
7438.93 1664
7439.74 1801
7440.56 1773
7441.37 1712
7442.19 1664
7443.00 1727
7443.81 1657
7444.63 1705
7445.44 1724
7446.26 1638
7447.07 1759
7447.89 1656
7448.70 1628
7449.51 1758
7450.33 1637
7451.14 1698
7451.96 1630
7452.77 1668
7453.59 1608
7454.40 1693
7455.22 1736
7456.03 1749
7456.85 1758
7457.66 1751
7458.47 1532
7459.29 1556
7460.10 1606
7460.92 1654
7461.73 1613
7462.55 1591
7463.36 1611
7464.18 1639
7464.99 1616
7465.81 1595
7466.63 1639
7467.44 1771
7468.26 1668
7469.07 1732
7469.89 1832
7470.70 1891
7471.52 1818
7472.33 1853
7473.15 2057
7473.96 2018
7474.78 1949
7475.60 1918
7476.41 1877
7477.23 1783
7478.04 1778
7478.86 1841
7479.68 1817
7480.49 1763
7481.31 1763
7482.12 1722
7482.94 1682
7483.76 1841
7484.57 1816
7485.39 1844
7486.21 1908
7487.02 1850
7487.84 1785
7488.65 1798
7489.47 1707
7490.29 1793
7491.10 1745
7491.92 1737
7492.74 1631
7493.55 1616
7494.37 1801
7495.19 1767
7496.01 1731
7496.82 1820
7497.64 1704
7498.46 1830
7499.27 1827
7500.09 1681
7500.91 1584
7501.72 1722
7502.54 1811
7503.36 1756
7504.18 1691
7504.99 1617
7505.81 1714
7506.63 1825
7507.45 1870
7508.26 1699
7509.08 1780
7509.90 1712
7510.72 1743
7511.53 1731
7512.35 1704
7513.17 1793
7513.99 1767
7514.81 1678
7515.62 1675
7516.44 1620
7517.26 1628
7518.08 1635
7518.90 1690
7519.71 1703
7520.53 1611
7521.35 1565
7522.17 1631
7522.99 1537
7523.81 1660
7524.62 1686
7525.44 1698
7526.26 1659
7527.08 1530
7527.90 1622
7528.72 1650
7529.54 1522
7530.35 1597
7531.17 1642
7531.99 1591
7532.81 1825
7533.63 1711
7534.45 1821
7535.27 1772
7536.09 1685
7536.91 1782
7537.73 1684
7538.54 1856
7539.36 1750
7540.18 1730
7541.00 1726
7541.82 1575
7542.64 1613
7543.46 1681
7544.28 1748
7545.10 1748
7545.92 1706
7546.74 1784
7547.56 1860
7548.38 1702
7549.20 1591
7550.02 1704
7550.84 1566
7551.66 1541
7552.48 1643
7553.30 1720
7554.12 1684
7554.94 1640
7555.76 1624
7556.58 1763
7557.40 1732
7558.22 1722
7559.04 1831
7559.86 1656
7560.68 1786
7561.50 1795
7562.32 1797
7563.14 1947
7563.96 1764
7564.78 1774
7565.60 1706
7566.42 1746
7567.24 1750
7568.07 1750
7568.89 1724
7569.71 1750
7570.53 1790
7571.35 1643
7572.17 1728
7572.99 1812
7573.81 1737
7574.63 1754
7575.45 1728
7576.28 1797
7577.10 1819
7577.92 1722
7578.74 1809
7579.56 1754
7580.38 1895
7581.20 1745
7582.03 1837
7582.85 1913
7583.67 1818
7584.49 1793
7585.31 1923
7586.13 1909
7586.96 1949
7587.78 1923
7588.60 2151
7589.42 2168
7590.24 2027
7591.07 2008
7591.89 2054
7592.71 1981
7593.53 2048
7594.35 2200
7595.18 2217
7596.00 2213
7596.82 2193
7597.64 2308
7598.47 2555
7599.29 2347
7600.11 2332
7600.93 2208
7601.76 2168
7602.58 2337
7603.40 2512
7604.22 2413
7605.05 2550
7605.87 2566
7606.69 2689
7607.52 2653
7608.34 2526
7609.16 2509
7609.99 2658
7610.81 2399
7611.63 2387
7612.45 2360
7613.28 2344
7614.10 2369
7614.92 2462
7615.75 2527
7616.57 2786
7617.40 3045
7618.22 3146
7619.04 3346
7619.87 3410
7620.69 3348
7621.51 3136
7622.34 2954
7623.16 2800
7623.98 2865
7624.81 2782
7625.63 2669
7626.46 2667
7627.28 2706
7628.10 2758
7628.93 2732
7629.75 2658
7630.58 2741
7631.40 2762
7632.23 2998
7633.05 3065
7633.87 2955
7634.70 2910
7635.52 2781
7636.35 2583
7637.17 2407
7638.00 2394
7638.82 2350
7639.65 2265
7640.47 2251
7641.30 2276
7642.12 2283
7642.95 2154
7643.77 2212
7644.59 2322
7645.42 2318
7646.24 2502
7647.07 2598
7647.90 2384
7648.72 2385
7649.55 2500
7650.37 2499
7651.20 2403
7652.02 2280
7652.85 2182
7653.67 2090
7654.50 2124
7655.32 1962
7656.15 2014
7656.97 1859
7657.80 1864
7658.63 1879
7659.45 1896
7660.28 1847
7661.10 1858
7661.93 1778
7662.76 2007
7663.58 1765
7664.41 1741
7665.23 1834
7666.06 1761
7666.89 1814
7667.71 1864
7668.54 1739
7669.36 1831
7670.19 1897
7671.02 1895
7671.84 1778
7672.67 1733
7673.50 1822
7674.32 1742
7675.15 1589
7675.98 1743
7676.80 1723
7677.63 1744
7678.46 1720
7679.28 1690
7680.11 1740
7680.94 1819
7681.76 1782
7682.59 1816
7683.42 1885
7684.25 1913
7685.07 1965
7685.90 2010
7686.73 1948
7687.55 1830
7688.38 1876
7689.21 1904
7690.04 1895
7690.86 1704
7691.69 1854
7692.52 1897
7693.35 1843
7694.17 1820
7695.00 1906
7695.83 1938
7696.66 1992
7697.48 2024
7698.31 1980
7699.14 2143
7699.97 2056
7700.80 2046
7701.62 1858
7702.45 1790
7703.28 1876
7704.11 1860
7704.94 1900
7705.77 1844
7706.59 1845
7707.42 1811
7708.25 1734
7709.08 1707
7709.91 1595
7710.74 1652
7711.56 1762
7712.39 1769
7713.22 1673
7714.05 1700
7714.88 1755
7715.71 1693
7716.54 1676
7717.37 1696
7718.19 1628
7719.02 1670
7719.85 1578
7720.68 1694
7721.51 1540
7722.34 1528
7723.17 1726
7724.00 1645
7724.83 1639
7725.66 1614
7726.49 1695
7727.32 1694
7728.14 1715
7728.97 1834
7729.80 1888
7730.63 1829
7731.46 1851
7732.29 1899
7733.12 1695
7733.95 1686
7734.78 1725
7735.61 1593
7736.44 1641
7737.27 1568
7738.10 1555
7738.93 1656
7739.76 1658
7740.59 1507
7741.42 1589
7742.25 1531
7743.08 1596
7743.91 1587
7744.74 1558
7745.57 1758
7746.40 1761
7747.23 1782
7748.06 1979
7748.90 2011
7749.73 2107
7750.56 2002
7751.39 2051
7752.22 1886
7753.05 1797
7753.88 1754
7754.71 1695
7755.54 1642
7756.37 1559
7757.20 1487
7758.03 1591
7758.87 1542
7759.70 1487
7760.53 1518
7761.36 1524
7762.19 1643
7763.02 1665
7763.85 1660
7764.68 1628
7765.52 1653
7766.35 1519
7767.18 1592
7768.01 1620
7768.84 1661
7769.67 1631
7770.51 1568
7771.34 1660
7772.17 1707
7773.00 1703
7773.83 1617
7774.67 1630
7775.50 1607
7776.33 1627
7777.16 1517
7777.99 1546
7778.83 1656
7779.66 1527
7780.49 1624
7781.32 1692
7782.15 1647
7782.99 1592
7783.82 1553
7784.65 1699
7785.48 1623
7786.32 1658
7787.15 1800
7787.98 1727
7788.82 1640
7789.65 1552
7790.48 1622
7791.31 1669
7792.15 1617
7792.98 1776
7793.81 1624
7794.65 1618
7795.48 1673
7796.31 1698
7797.14 1845
7797.98 1814
7798.81 1684
7799.64 1637
7800.48 1741
7801.31 1950
7802.14 1839
7802.98 1807
7803.81 1825
7804.65 1874
7805.48 1838
7806.31 1849
7807.15 1971
7807.98 2036
7808.81 1998
7809.65 2025
7810.48 2005
7811.32 2087
7812.15 2226
7812.98 2218
7813.82 2269
7814.65 2317
7815.49 2364
7816.32 2587
7817.15 2562
7817.99 2469
7818.82 2513
7819.66 2560
7820.49 2688
7821.33 2802
7822.16 2869
7822.99 2810
7823.83 2850
7824.66 2859
7825.50 2845
7826.33 2578
7827.17 2607
7828.00 2575
7828.84 2487
7829.67 2530
7830.51 2393
7831.34 2422
7832.18 2612
7833.01 2733
7833.85 2763
7834.68 2898
7835.52 2996
7836.35 3116
7837.19 3016
7838.02 2742
7838.86 2515
7839.69 2362
7840.53 2372
7841.37 2356
7842.20 2377
7843.04 2324
7843.87 2311
7844.71 2109
7845.54 2144
7846.38 2185
7847.22 2030
7848.05 2029
7848.89 2010
7849.72 2090
7850.56 1978
7851.40 1984
7852.23 2067
7853.07 2037
7853.90 2030
7854.74 2007
7855.58 2044
7856.41 2062
7857.25 2009
7858.09 1979
7858.92 1953
7859.76 1969
7860.60 1978
7861.43 2041
7862.27 2001
7863.11 2037
7863.94 1954
7864.78 1895
7865.62 1883
7866.45 1835
7867.29 1950
7868.13 1896
7868.96 1961
7869.80 1951
7870.64 2021
7871.47 1985
7872.31 2124
7873.15 2156
7873.99 2101
7874.82 2174
7875.66 2452
7876.50 2560
7877.34 2548
7878.17 2764
7879.01 2713
7879.85 2728
7880.69 2809
7881.52 3057
7882.36 2876
7883.20 2953
7884.04 2987
7884.87 2950
7885.71 2775
7886.55 2520
7887.39 2348
7888.23 2311
7889.06 2323
7889.90 2466
7890.74 2542
7891.58 2546
7892.42 2620
7893.26 2606
7894.09 2533
7894.93 2420
7895.77 2358
7896.61 2306
7897.45 2284
7898.29 2295
7899.12 2270
7899.96 2024
7900.80 2083
7901.64 2167
7902.48 2011
7903.32 2085
7904.16 2090
7905.00 2049
7905.83 1941
7906.67 1887
7907.51 1995
7908.35 1958
7909.19 2078
7910.03 2015
7910.87 1974
7911.71 2124
7912.55 2003
7913.39 1978
7914.23 2184
7915.07 2338
7915.91 2304
7916.75 2375
7917.58 2541
7918.42 2554
7919.26 2567
7920.10 2425
7920.94 2364
7921.78 2243
7922.62 2247
7923.46 2088
7924.30 1932
7925.14 1981
7925.98 1903
7926.82 1870
7927.66 1909
7928.50 1843
7929.34 1928
7930.18 1804
7931.02 1767
7931.86 1726
7932.70 1734
7933.55 1743
7934.39 1693
7935.23 1729
7936.07 1674
7936.91 1810
7937.75 1769
7938.59 1798
7939.43 1712
7940.27 1756
7941.11 1685
7941.95 1844
7942.79 1765
7943.63 1860
7944.47 1903
7945.32 1913
7946.16 1968
7947.00 1957
7947.84 1916
7948.68 1987
7949.52 1945
7950.36 1980
7951.20 1981
7952.05 1938
7952.89 1999
7953.73 2127
7954.57 2264
7955.41 2354
7956.25 2370
7957.10 2428
7957.94 2437
7958.78 2471
7959.62 2348
7960.46 2363
7961.30 2297
7962.15 2241
7962.99 2163
7963.83 2165
7964.67 2342
7965.51 2378
7966.36 2528
7967.20 2661
7968.04 2965
7968.88 2903
7969.73 2816
7970.57 2814
7971.41 2562
7972.25 2312
7973.10 2162
7973.94 2182
7974.78 2105
7975.62 2060
7976.47 2056
7977.31 2045
7978.15 1923
7978.99 1856
7979.84 1837
7980.68 1982
7981.52 1884
7982.37 1716
7983.21 1707
7984.05 1763
7984.90 1776
7985.74 1752
7986.58 1748
7987.43 1659
7988.27 1658
7989.11 1708
7989.96 1693
7990.80 1589
7991.64 1612
7992.49 1575
7993.33 1565
7994.17 1527
7995.02 1656
7995.86 1497
7996.70 1514
7997.55 1462
7998.39 1465
7999.24 1517
8000.08 1546
8000.92 1554
8001.77 1524
8002.61 1576
8003.46 1536
8004.30 1457
8005.14 1477
8005.99 1459
8006.83 1437
8007.68 1468
8008.52 1382
8009.37 1390
8010.21 1355
8011.06 1407
8011.90 1446
8012.74 1405
8013.59 1457
8014.43 1521
8015.28 1432
8016.12 1342
8016.97 1429
8017.81 1361
8018.66 1382
8019.50 1439
8020.35 1423
8021.19 1263
8022.04 1263
8022.88 1278
8023.73 1361
8024.57 1355
8025.42 1379
8026.26 1282
8027.11 1271
8027.96 1291
8028.80 1352
8029.65 1372
8030.49 1279
8031.34 1265
8032.18 1336
8033.03 1249
8033.87 1277
8034.72 1403
8035.57 1363
8036.41 1319
8037.26 1352
8038.10 1271
8038.95 1319
8039.80 1408
8040.64 1263
8041.49 1173
8042.33 1290
8043.18 1314
8044.03 1278
8044.87 1231
8045.72 1338
8046.57 1378
8047.41 1248
8048.26 1390
8049.11 1358
8049.95 1323
8050.80 1356
8051.64 1400
8052.49 1425
8053.34 1320
8054.19 1339
8055.03 1285
8055.88 1234
8056.73 1268
8057.57 1263
8058.42 1382
8059.27 1297
8060.11 1266
8060.96 1286
8061.81 1288
8062.66 1402
8063.50 1333
8064.35 1253
8065.20 1214
8066.05 1264
8066.89 1353
8067.74 1232
8068.59 1250
8069.44 1311
8070.28 1281
8071.13 1261
8071.98 1147
8072.83 1173
8073.67 1321
8074.52 1292
8075.37 1197
8076.22 1276
8077.07 1217
8077.91 1219
8078.76 1185
8079.61 1097
8080.46 1147
8081.31 1218
8082.15 1273
8083.00 1253
8083.85 1208
8084.70 1209
8085.55 1199
8086.40 1161
8087.25 1218
8088.09 1219
8088.94 1247
8089.79 1278
8090.64 1234
8091.49 1275
8092.34 1332
8093.19 1134
8094.04 1235
8094.88 1282
8095.73 1310
8096.58 1280
8097.43 1221
8098.28 1240
8099.13 1225
8099.98 1269
8100.83 1318
8101.68 1260
8102.53 1355
8103.38 1375
8104.23 1231
8105.07 1372
8105.92 1232
8106.77 1122
8107.62 1192
8108.47 1264
8109.32 1235
8110.17 1169
8111.02 1190
8111.87 1227
8112.72 1170
8113.57 1334
8114.42 1355
8115.27 1237
8116.12 1257
8116.97 1282
8117.82 1379
8118.67 1243
8119.52 1197
8120.37 1329
8121.22 1283
8122.07 1284
8122.92 1375
8123.77 1427
8124.63 1376
8125.48 1385
8126.33 1412
8127.18 1384
8128.03 1353
8128.88 1262
8129.73 1235
8130.58 1293
8131.43 1337
8132.28 1488
8133.13 1457
8133.98 1502
8134.83 1518
8135.69 1413
8136.54 1431
8137.39 1371
8138.24 1383
8139.09 1458
8139.94 1311
8140.79 1293
8141.64 1435
8142.50 1447
8143.35 1354
8144.20 1395
8145.05 1370
8145.90 1292
8146.75 1331
8147.61 1410
8148.46 1456
8149.31 1477
8150.16 1395
8151.01 1393
8151.86 1444
8152.72 1514
8153.57 1525
8154.42 1616
8155.27 1633
8156.13 1695
8156.98 1587
8157.83 1607
8158.68 1519
8159.53 1449
8160.39 1430
8161.24 1336
8162.09 1348
8162.94 1399
8163.80 1301
8164.65 1342
8165.50 1389
8166.35 1484
8167.21 1334
8168.06 1315
8168.91 1437
8169.77 1333
8170.62 1319
8171.47 1202
8172.32 1233
8173.18 1340
8174.03 1316
8174.88 1242
8175.74 1181
8176.59 1154
8177.44 1257
8178.30 1309
8179.15 1109
8180.00 1226
8180.86 1153
8181.71 1158
8182.56 1183
8183.42 1151
8184.27 1154
8185.12 1144
8185.98 1101
8186.83 1136
8187.69 1185
8188.54 1247
8189.39 1237
8190.25 1048
8191.10 1076
8191.96 1152
8192.81 1088
8193.66 1079
8194.52 1111
8195.37 1064
8196.23 1058
8197.08 1210
8197.94 1194
8198.79 1117
8199.64 1102
8200.50 1205
8201.35 1169
8202.21 1139
8203.06 1178
8203.92 1177
8204.77 1154
8205.63 1209
8206.48 1160
8207.34 1099
8208.19 1071
8209.05 1104
8209.90 1197
8210.76 1166
8211.61 1100
8212.47 1088
8213.32 1193
8214.18 1255
8215.03 1266
8215.89 1196
8216.74 1361
8217.60 1205
8218.45 1179
8219.31 1285
8220.16 1259
8221.02 1342
8221.87 1323
8222.73 1302
8223.59 1425
8224.44 1299
8225.30 1345
8226.15 1360
8227.01 1304
8227.87 1311
8228.72 1181
8229.58 1236
8230.43 1218
8231.29 1218
8232.15 1108
8233.00 1143
8233.86 1164
8234.71 1184
8235.57 1094
8236.43 1091
8237.28 1119
8238.14 1173
8239.00 1290
8239.85 1133
8240.71 1121
8241.57 1122
8242.42 1133
8243.28 989
8244.14 1037
8244.99 1122
8245.85 1114
8246.71 1097
8247.56 1124
8248.42 1075
8249.28 1007
8250.13 1021
8250.99 1101
8251.85 1174
8252.71 1110
8253.56 1071
8254.42 1204
8255.28 1066
8256.13 1184
8256.99 1178
8257.85 1181
8258.71 1161
8259.56 1134
8260.42 1122
8261.28 1110
8262.14 1169
8263.00 1122
8263.85 1110
8264.71 1121
8265.57 1203
8266.43 1121
8267.28 1157
8268.14 1220
8269.00 1230
8269.86 1261
8270.72 1217
8271.58 1282
8272.43 1237
8273.29 1228
8274.15 1186
8275.01 1319
8275.87 1292
8276.73 1366
8277.58 1236
8278.44 1332
8279.30 1352
8280.16 1285
8281.02 1198
8281.88 1245
8282.74 1255
8283.59 1282
8284.45 1309
8285.31 1251
8286.17 1319
8287.03 1369
8287.89 1300
8288.75 1333
8289.61 1237
8290.47 1223
8291.33 1250
8292.18 1328
8293.04 1368
8293.90 1532
8294.76 1488
8295.62 1353
8296.48 1516
8297.34 1331
8298.20 1275
8299.06 1345
8299.92 1364
8300.78 1352
8301.64 1265
8302.50 1321
8303.36 1358
8304.22 1211
8305.08 1197
8305.94 1243
8306.80 1251
8307.66 1246
8308.52 1242
8309.38 1309
8310.24 1371
8311.10 1302
8311.96 1328
8312.82 1182
8313.68 1180
8314.54 1202
8315.40 1232
8316.26 1192
8317.12 1261
8317.98 1220
8318.84 1247
8319.70 1225
8320.56 1157
8321.43 1153
8322.29 1239
8323.15 1323
8324.01 1265
8324.87 1193
8325.73 1159
8326.59 1176
8327.45 1167
8328.31 1219
8329.17 1271
8330.04 1177
8330.90 1161
8331.76 1200
8332.62 1253
8333.48 1134
8334.34 1182
8335.20 1215
8336.07 1207
8336.93 1189
8337.79 1231
8338.65 1265
8339.51 1206
8340.37 1213
8341.24 1266
8342.10 1261
8342.96 1200
8343.82 1207
8344.68 1214
8345.54 1170
8346.41 1159
8347.27 1247
8348.13 1199
8348.99 1194
8349.86 1310
8350.72 1322
8351.58 1406
8352.44 1337
8353.31 1283
8354.17 1191
8355.03 1252
8355.89 1216
8356.76 1199
8357.62 1214
8358.48 1261
8359.34 1141
8360.21 1171
8361.07 1240
8361.93 1282
8362.79 1229
8363.66 1238
8364.52 1144
8365.38 1168
8366.25 1231
8367.11 1301
8367.97 1239
8368.84 1248
8369.70 1286
8370.56 1170
8371.43 1145
8372.29 1203
8373.15 1259
8374.02 1118
8374.88 1157
8375.74 1186
8376.61 1182
8377.47 1231
8378.33 1248
8379.20 1320
8380.06 1264
8380.93 1291
8381.79 1314
8382.65 1275
8383.52 1289
8384.38 1317
8385.25 1273
8386.11 1310
8386.97 1359
8387.84 1336
8388.70 1234
8389.57 1244
8390.43 1318
8391.30 1360
8392.16 1379
8393.02 1296
8393.89 1413
8394.75 1292
8395.62 1293
8396.48 1322
8397.35 1219
8398.21 1304
8399.08 1324
8399.94 1295
8400.81 1294
8401.67 1278
8402.54 1370
8403.40 1386
8404.27 1357
8405.13 1276
8406.00 1266
8406.86 1308
8407.73 1376
8408.59 1325
8409.46 1386
8410.32 1371
8411.19 1438
8412.05 1452
8412.92 1463
8413.78 1503
8414.65 1372
8415.52 1435
8416.38 1478
8417.25 1429
8418.11 1405
8418.98 1411
8419.84 1421
8420.71 1432
8421.58 1473
8422.44 1609
8423.31 1709
8424.17 1691
8425.04 1620
8425.91 1620
8426.77 1567
8427.64 1622
8428.51 1609
8429.37 1676
8430.24 1633
8431.10 1584
8431.97 1666
8432.84 1720
8433.70 1764
8434.57 1780
8435.44 1845
8436.30 1820
8437.17 1777
8438.04 1862
8438.90 1966
8439.77 1967
8440.64 2021
8441.51 2211
8442.37 2272
8443.24 2377
8444.11 2306
8444.97 2435
8445.84 2285
8446.71 2243
8447.58 2229
8448.44 2310
8449.31 2257
8450.18 2227
8451.04 2229
8451.91 2291
8452.78 2546
8453.65 2946
8454.51 3422
8455.38 4119
8456.25 4527
8457.12 4917
8457.99 5249
8458.85 4866
8459.72 4552
8460.59 4095
8461.46 3734
8462.33 3285
8463.19 2951
8464.06 2638
8464.93 2464
8465.80 2393
8466.67 2345
8467.53 2126
8468.40 2055
8469.27 2032
8470.14 2033
8471.01 2087
8471.88 1964
8472.75 1941
8473.61 1931
8474.48 1856
8475.35 1883
8476.22 1928
8477.09 1860
8477.96 1935
8478.83 1886
8479.70 1957
8480.56 1968
8481.43 2011
8482.30 2060
8483.17 2050
8484.04 2086
8484.91 1974
8485.78 2014
8486.65 1950
8487.52 1903
8488.39 1837
8489.26 1877
8490.13 1802
8491.00 1675
8491.87 1934
8492.73 2027
8493.60 1964
8494.47 1921
8495.34 1998
8496.21 1966
8497.08 1969
8497.95 1897
8498.82 1741
8499.69 1854
8500.56 1895
8501.43 1832
8502.30 1817
8503.17 1890
8504.04 1837
8504.91 1748
8505.78 1784
8506.65 1867
8507.52 1817
8508.39 1929
8509.27 1938
8510.14 1898
8511.01 2046
8511.88 2023
8512.75 1950
8513.62 2079
8514.49 2094
8515.36 1959
8516.23 2047
8517.10 2102
8517.97 2074
8518.84 1948
8519.71 2036
8520.59 2162
8521.46 2048
8522.33 2106
8523.20 2405
8524.07 2595
8524.94 2890
8525.81 3253
8526.68 3275
8527.55 3317
8528.43 3360
8529.30 3150
8530.17 2991
8531.04 2813
8531.91 2582
8532.78 2498
8533.66 2544
8534.53 2467
8535.40 2345
8536.27 2397
8537.14 2274
8538.01 2313
8538.89 2349
8539.76 2216
8540.63 2090
8541.50 2170
8542.38 2085
8543.25 2118
8544.12 2028
8544.99 1967
8545.86 1905
8546.74 1874
8547.61 1934
8548.48 1898
8549.35 2007
8550.23 2023
8551.10 2172
8551.97 2420
8552.84 2630
8553.72 2837
8554.59 2823
8555.46 3084
8556.34 3125
8557.21 3055
8558.08 2814
8558.95 2654
8559.83 2316
8560.70 2107
8561.57 2056
8562.45 1924
8563.32 1878
8564.19 1875
8565.07 1843
8565.94 1837
8566.81 1726
8567.69 1821
8568.56 1847
8569.43 1815
8570.31 1713
8571.18 1699
8572.05 1756
8572.93 1774
8573.80 1745
8574.68 1751
8575.55 1740
8576.42 1652
8577.30 1680
8578.17 1672
8579.05 1599
8579.92 1616
8580.79 1675
8581.67 1560
8582.54 1625
8583.42 1648
8584.29 1668
8585.16 1712
8586.04 1723
8586.91 1714
8587.79 1677
8588.66 1690
8589.54 1775
8590.41 1731
8591.29 1795
8592.16 1852
8593.04 1764
8593.91 1777
8594.78 1814
8595.66 1845
8596.53 1861
8597.41 1872
8598.28 1829
8599.16 1828
8600.03 1913
8600.91 1914
8601.78 1886
8602.66 1949
8603.54 2008
8604.41 2103
8605.29 2003
8606.16 1960
8607.04 2010
8607.91 1974
8608.79 1976
8609.66 2110
8610.54 1990
8611.41 2078
8612.29 2102
8613.17 2030
8614.04 2025
8614.92 2050
8615.79 2080
8616.67 2069
8617.55 2222
8618.42 2245
8619.30 2245
8620.17 2131
8621.05 2162
8621.93 2149
8622.80 2401
8623.68 2347
8624.55 2407
8625.43 2436
8626.31 2433
8627.18 2403
8628.06 2527
8628.94 2543
8629.81 2548
8630.69 2494
8631.57 2435
8632.44 2399
8633.32 2393
8634.20 2372
8635.07 2449
8635.95 2477
8636.83 2550
8637.71 2529
8638.58 2616
8639.46 2533
8640.34 2573
8641.21 2463
8642.09 2623
8642.97 2556
8643.85 2752
8644.72 2865
8645.60 2896
8646.48 2958
8647.35 3029
8648.23 3171
8649.11 3251
8649.99 3109
8650.87 3165
8651.74 3154
8652.62 3172
8653.50 3219
8654.38 3082
8655.25 3086
8656.13 3133
8657.01 3202
8657.89 3250
8658.77 3337
8659.64 3486
8660.52 3880
8661.40 4049
8662.28 4474
8663.16 5169
8664.04 5851
8664.91 6425
8665.79 6491
8666.67 6456
8667.55 6181
8668.43 5902
8669.31 5538
8670.19 5311
8671.06 5052
8671.94 4840
8672.82 4951
8673.70 5117
8674.58 5034
8675.46 5131
8676.34 5049
8677.22 4882
8678.10 4773
8678.97 4408
8679.85 4212
8680.73 3756
8681.61 3524
8682.49 3544
8683.37 3303
8684.25 3420
8685.13 3257
8686.01 3239
8686.89 3462
8687.77 3669
8688.65 3931
8689.53 4274
8690.41 5070
8691.29 5719
8692.17 6607
8693.05 7177
8693.93 7440
8694.81 7215
8695.69 6948
8696.57 6341
8697.45 5746
8698.33 5154
8699.21 4709
8700.09 4390
8700.97 4045
8701.85 3687
8702.73 3697
8703.61 3641
8704.49 3866
8705.37 3319
8706.25 3085
8707.13 3075
8708.01 2980
8708.89 2739
8709.77 2600
8710.65 2508
8711.53 2472
8712.41 2370
8713.29 2367
8714.17 2249
8715.06 2209
8715.94 2139
8716.82 2092
8717.70 2159
8718.58 2131
8719.46 1975
8720.34 2097
8721.22 2068
8722.10 2079
8722.99 2103
8723.87 2124
8724.75 2179
8725.63 2142
8726.51 2206
8727.39 2156
8728.27 2207
8729.16 2098
8730.04 2151
8730.92 2184
8731.80 2219
8732.68 2260
8733.56 2298
8734.45 2163
8735.33 2165
8736.21 2266
8737.09 2112
8737.97 2038
8738.86 2042
8739.74 2126
8740.62 2123
8741.50 2076
8742.39 2172
8743.27 2065
8744.15 2181
8745.03 2081
8745.92 2113
8746.80 2131
8747.68 2018
8748.56 2143
8749.45 2073
8750.33 2086
8751.21 2097
8752.09 2026
8752.98 2143
8753.86 2144
8754.74 2173
8755.63 2154
8756.51 2151
8757.39 2162
8758.27 2231
8759.16 2218
8760.04 2190
8760.92 2229
8761.81 2241
8762.69 2294
8763.57 2300
8764.46 2244
8765.34 2062
8766.22 2137
8767.11 2149
8767.99 2295
8768.88 2182
8769.76 2176
8770.64 2276
8771.53 2371
8772.41 2328
8773.29 2249
8774.18 2096
8775.06 2090
8775.95 2092
8776.83 2090
8777.71 2085
8778.60 2127
8779.48 2192
8780.37 2255
8781.25 2272
8782.14 2403
8783.02 2434
8783.90 2396
8784.79 2323
8785.67 2486
8786.56 2468
8787.44 2315
8788.33 2256
8789.21 2073
8790.10 2040
8790.98 2098
8791.87 1926
8792.75 1949
8793.64 1906
8794.52 1986
8795.41 1926
8796.29 1874
8797.18 2022
8798.06 1932
8798.95 1958
8799.83 1905
8800.72 1912
8801.60 1831
8802.49 2043
8803.37 1900
8804.26 1918
8805.14 1843
8806.03 1906
8806.91 1812
8807.80 1740
8808.69 1764
8809.57 1731
8810.46 1757
8811.34 1818
8812.23 1886
8813.11 1814
8814.00 1721
8814.89 1808
8815.77 1874
8816.66 1867
8817.54 1927
8818.43 1895
8819.32 1986
8820.20 1957
8821.09 1896
8821.98 1752
8822.86 1834
8823.75 1696
8824.64 1687
8825.52 1585
8826.41 1627
8827.29 1677
8828.18 1656
8829.07 1633
8829.95 1628
8830.84 1710
8831.73 1672
8832.62 1516
8833.50 1597
8834.39 1628
8835.28 1633
8836.16 1551
8837.05 1522
8837.94 1510
8838.82 1543
8839.71 1537
8840.60 1493
8841.49 1492
8842.37 1385
8843.26 1497
8844.15 1484
8845.04 1461
8845.92 1499
8846.81 1565
8847.70 1477
8848.59 1401
8849.47 1393
8850.36 1367
8851.25 1465
8852.14 1499
8853.03 1410
8853.91 1384
8854.80 1376
8855.69 1462
8856.58 1425
8857.47 1327
8858.35 1277
8859.24 1327
8860.13 1390
8861.02 1364
8861.91 1290
8862.79 1335
8863.68 1345
8864.57 1354
8865.46 1303
8866.35 1387
8867.24 1308
8868.13 1317
8869.01 1292
8869.90 1231
8870.79 1347
8871.68 1300
8872.57 1301
8873.46 1213
8874.35 1184
8875.24 1193
8876.13 1293
8877.01 1329
8877.90 1279
8878.79 1238
8879.68 1241
8880.57 1231
8881.46 1301
8882.35 1254
8883.24 1209
8884.13 1274
8885.02 1218
8885.91 1261
8886.80 1206
8887.69 1247
8888.58 1244
8889.47 1160
8890.36 1182
8891.25 1209
8892.14 1191
8893.03 1170
8893.92 1192
8894.81 1155
8895.70 1234
8896.59 1227
8897.48 1162
8898.37 1168
8899.26 1217
8900.15 1239
8901.04 1242
8901.93 1161
8902.82 1236
8903.71 1133
8904.60 1081
8905.49 1003
8906.38 1121
8907.27 1080
8908.16 1093
8909.05 1097
8909.94 1106
8910.83 1142
8911.72 1156
8912.61 1277
8913.51 1211
8914.40 1082
8915.29 1060
8916.18 1168
8917.07 1186
8917.96 1196
8918.85 1064
8919.74 1036
8920.63 1147
8921.53 1112
8922.42 1179
8923.31 1074
8924.20 1053
8925.09 1023
8925.98 1067
8926.87 1064
8927.77 1072
8928.66 1092
8929.55 1053
8930.44 1046
8931.33 1014
8932.22 1082
8933.12 1063
8934.01 1068
8934.90 1133
8935.79 1082
8936.68 1146
8937.58 1069
8938.47 982
8939.36 1059
8940.25 1104
8941.15 1142
8942.04 1052
8942.93 1052
8943.82 1089
8944.72 1112
8945.61 1074
8946.50 1044
8947.39 1048
8948.29 1067
8949.18 1052
8950.07 949
8950.96 967
8951.86 994
8952.75 1018
8953.64 1019
8954.54 1024
8955.43 990
8956.32 1044
8957.21 1042
8958.11 1068
8959.00 995
8959.89 1032
8960.79 1004
8961.68 1085
8962.57 1051
8963.47 952
8964.36 1003
8965.25 1032
8966.15 1037
8967.04 1167
8967.94 1054
8968.83 1013
8969.72 1154
8970.62 1093
8971.51 984
8972.40 1103
8973.30 1111
8974.19 1091
8975.09 1020
8975.98 1092
8976.87 1092
8977.77 1102
8978.66 1033
8979.56 1083
8980.45 1019
8981.35 1013
8982.24 1108
8983.13 1008
8984.03 1075
8984.92 1058
8985.82 950
8986.71 1047
8987.61 1113
8988.50 1114
8989.40 1067
8990.29 1028
8991.19 966
8992.08 1064
8992.98 1111
8993.87 1083
8994.77 996
8995.66 993
8996.56 1041
8997.45 1056
8998.35 1016
8999.24 1010
9000.14 1054
9001.03 1029
9001.93 1069
9002.82 1046
9003.72 1125
9004.61 1129
9005.51 1085
9006.40 1114
9007.30 1053
9008.19 1082
9009.09 1093
9009.99 1098
9010.88 1133
9011.78 1053
9012.67 959
9013.57 1065
9014.47 1038
9015.36 955
9016.26 933
9017.15 920
9018.05 995
9018.95 1009
9019.84 1020
9020.74 1003
9021.63 1015
9022.53 942
9023.43 1016
9024.32 945
9025.22 983
9026.12 980
9027.01 982
9027.91 1020
9028.81 964
9029.70 893
9030.60 945
9031.50 999
9032.39 984
9033.29 924
9034.19 943
9035.08 964
9035.98 969
9036.88 1013
9037.78 941
9038.67 1033
9039.57 999
9040.47 959
9041.37 975
9042.26 969
9043.16 980
9044.06 965
9044.95 924
9045.85 934
9046.75 952
9047.65 983
9048.54 1052
9049.44 1072
9050.34 1072
9051.24 1013
9052.14 1014
9053.03 1074
9053.93 1085
9054.83 1042
9055.73 1076
9056.63 1066
9057.52 1058
9058.42 1039
9059.32 1031
9060.22 996
9061.12 1056
9062.02 1071
9062.91 1090
9063.81 1115
9064.71 1097
9065.61 1078
9066.51 1035
9067.41 1034
9068.30 1020
9069.20 1015
9070.10 1139
9071.00 1021
9071.90 1021
9072.80 1128
9073.70 1085
9074.60 1059
9075.50 1073
9076.39 1069
9077.29 1024
9078.19 1076
9079.09 1121
9079.99 1055
9080.89 1134
9081.79 1071
9082.69 1080
9083.59 1102
9084.49 1110
9085.39 1079
9086.29 1135
9087.19 1104
9088.09 1088
9088.99 1107
9089.88 1209
9090.78 1186
9091.68 1204
9092.58 1153
9093.48 1181
9094.38 1177
9095.28 1172
9096.18 1123
9097.08 1149
9097.98 1113
9098.88 1155
9099.78 1120
9100.68 1147
9101.59 1133
9102.49 1108
9103.39 1188
9104.29 1173
9105.19 1114
9106.09 1040
9106.99 1094
9107.89 1118
9108.79 1010
9109.69 1086
9110.59 1080
9111.49 988
9112.39 1058
9113.29 1077
9114.19 1005
9115.09 991
9116.00 1020
9116.90 998
9117.80 987
9118.70 941
9119.60 875
9120.50 1000
9121.40 1096
9122.30 999
9123.21 1034
9124.11 1014
9125.01 974
9125.91 1056
9126.81 1024
9127.71 1032
9128.61 1006
9129.52 997
9130.42 1063
9131.32 1026
9132.22 991
9133.12 970
9134.02 868
9134.93 965
9135.83 1047
9136.73 982
9137.63 1011
9138.53 1005
9139.44 950
9140.34 990
9141.24 954
9142.14 934
9143.05 1007
9143.95 986
9144.85 934
9145.75 957
9146.66 1010
9147.56 959
9148.46 974
9149.36 958
9150.27 1016
9151.17 1020
9152.07 985
9152.97 980
9153.88 952
9154.78 939
9155.68 1082
9156.59 1071
9157.49 958
9158.39 954
9159.30 949
9160.20 1009
9161.10 945
9162.01 966
9162.91 998
9163.81 908
9164.72 981
9165.62 955
9166.52 931
9167.43 1006
9168.33 977
9169.23 1050
9170.14 1020
9171.04 975
9171.94 982
9172.85 1012
9173.75 1015
9174.66 1010
9175.56 987
9176.46 986
9177.37 1056
9178.27 938
9179.18 910
9180.08 922
9180.98 967
9181.89 904
9182.79 902
9183.70 905
9184.60 1027
9185.51 942
9186.41 949
9187.32 998
9188.22 1045
9189.12 969
9190.03 967
9190.93 1018
9191.84 928
9192.74 974
9193.65 995
9194.55 1036
9195.46 1011
9196.36 945
9197.27 1022
9198.17 1103
9199.08 1132
9199.98 1220
9200.89 1206
9201.79 1255
9202.70 1218
9203.60 1204
9204.51 1180
9205.41 1183
9206.32 1099
9207.23 1056
9208.13 1082
9209.04 1067
9209.94 1004
9210.85 944
9211.75 962
9212.66 991
9213.57 1003
9214.47 945
9215.38 962
9216.28 939
9217.19 994
9218.10 1019
9219.00 1035
9219.91 1104
9220.81 1052
9221.72 996
9222.63 927
9223.53 989
9224.44 1030
9225.35 885
9226.25 889
9227.16 891
9228.06 953
9228.97 937
9229.88 930
9230.78 927
9231.69 997
9232.60 944
9233.50 975
9234.41 1030
9235.32 932
9236.23 1000
9237.13 987
9238.04 1018
9238.95 996
9239.85 892
9240.76 917
9241.67 924
9242.57 918
9243.48 952
9244.39 931
9245.30 928
9246.20 967
9247.11 882
9248.02 915
9248.93 1050
9249.83 970
9250.74 943
9251.65 888
9252.56 889
9253.47 961
9254.37 936
9255.28 985
9256.19 925
9257.10 893
9258.00 936
9258.91 933
9259.82 949
9260.73 959
9261.64 954
9262.55 968
9263.45 958
9264.36 912
9265.27 920
9266.18 966
9267.09 998
9268.00 1008
9268.90 913
9269.81 928
9270.72 940
9271.63 928
9272.54 944
9273.45 975
9274.36 898
9275.27 913
9276.17 915
9277.08 961
9277.99 962
9278.90 889
9279.81 916
9280.72 905
9281.63 922
9282.54 922
9283.45 916
9284.36 887
9285.27 980
9286.17 1066
9287.08 1021
9287.99 1030
9288.90 969
9289.81 969
9290.72 936
9291.63 928
9292.54 977
9293.45 973
9294.36 938
9295.27 1032
9296.18 949
9297.09 948
9298.00 1024
9298.91 1016
9299.82 1009
9300.73 998
9301.64 1095
9302.55 1065
9303.46 1055
9304.37 1019
9305.28 1053
9306.19 1043
9307.10 1001
9308.01 1005
9308.92 1052
9309.83 1078
9310.74 1131
9311.66 1043
9312.57 1031
9313.48 1028
9314.39 986
9315.30 1045
9316.21 1003
9317.12 1016
9318.03 1002
9318.94 996
9319.85 1004
9320.76 1086
9321.68 1093
9322.59 1017
9323.50 1036
9324.41 986
9325.32 953
9326.23 983
9327.14 1015
9328.05 1008
9328.97 966
9329.88 936
9330.79 945
9331.70 876
9332.61 945
9333.52 919
9334.44 975
9335.35 987
9336.26 1047
9337.17 1020
9338.08 1025
9339.00 1034
9339.91 936
9340.82 989
9341.73 933
9342.64 915
9343.56 901
9344.47 966
9345.38 959
9346.29 1015
9347.20 917
9348.12 955
9349.03 912
9349.94 976
9350.85 920
9351.77 915
9352.68 951
9353.59 981
9354.51 903
9355.42 939
9356.33 866
9357.24 904
9358.16 939
9359.07 976
9359.98 981
9360.90 996
9361.81 1031
9362.72 987
9363.64 896
9364.55 978
9365.46 1003
9366.37 980
9367.29 1054
9368.20 1021
9369.12 1013
9370.03 922
9370.94 991
9371.86 1023
9372.77 943
9373.68 968
9374.60 1021
9375.51 1023
9376.42 1059
9377.34 992
9378.25 976
9379.17 945
9380.08 969
9380.99 1007
9381.91 1055
9382.82 1061
9383.74 1062
9384.65 1011
9385.56 999
9386.48 989
9387.39 1033
9388.31 1025
9389.22 1113
9390.14 1151
9391.05 1125
9391.97 1162
9392.88 1196
9393.79 1151
9394.71 1071
9395.62 1093
9396.54 1129
9397.45 1088
9398.37 1123
9399.28 1142
9400.20 1045
9401.11 1118
9402.03 1057
9402.94 975
9403.86 1024
9404.77 1128
9405.69 1103
9406.60 1039
9407.52 984
9408.44 1091
9409.35 1035
9410.27 1072
9411.18 1058
9412.10 1043
9413.01 1081
9413.93 1044
9414.84 1014
9415.76 1064
9416.68 1069
9417.59 1149
9418.51 1123
9419.42 1056
9420.34 1052
9421.25 1079
9422.17 1135
9423.09 1174
9424.00 1121
9424.92 1107
9425.84 1110
9426.75 1144
9427.67 1043
9428.58 1118
9429.50 1037
9430.42 1027
9431.33 1105
9432.25 1138
9433.17 1157
9434.08 1190
9435.00 1217
9435.92 1204
9436.83 1241
9437.75 1320
9438.67 1266
9439.58 1260
9440.50 1309
9441.42 1324
9442.33 1318
9443.25 1275
9444.17 1339
9445.09 1398
9446.00 1222
9446.92 1297
9447.84 1298
9448.76 1347
9449.67 1346
9450.59 1372
9451.51 1424
9452.42 1521
9453.34 1541
9454.26 1651
9455.18 1642
9456.10 1631
9457.01 1614
9457.93 1463
9458.85 1446
9459.77 1357
9460.68 1359
9461.60 1380
9462.52 1353
9463.44 1143
9464.36 1199
9465.27 1193
9466.19 1156
9467.11 1232
9468.03 1208
9468.95 1162
9469.87 1235
9470.78 1196
9471.70 1214
9472.62 1205
9473.54 1204
9474.46 1144
9475.38 1133
9476.30 1167
9477.21 1089
9478.13 1233
9479.05 1307
9479.97 1250
9480.89 1301
9481.81 1319
9482.73 1323
9483.65 1319
9484.57 1337
9485.48 1344
9486.40 1253
9487.32 1273
9488.24 1306
9489.16 1252
9490.08 1238
9491.00 1255
9491.92 1277
9492.84 1214
9493.76 1163
9494.68 1209
9495.60 1129
9496.52 1160
9497.44 1183
9498.36 1244
9499.28 1217
9500.20 1140
9501.12 1222
9502.04 1244
9502.96 1145
9503.88 1141
9504.80 1179
9505.72 1279
9506.64 1335
9507.56 1299
9508.48 1288
9509.40 1307
9510.32 1282
9511.24 1245
9512.16 1224
9513.08 1197
9514.00 1238
9514.92 1304
9515.84 1314
9516.76 1313
9517.68 1418
9518.60 1500
9519.52 1618
9520.44 1721
9521.36 1681
9522.29 1789
9523.21 1905
9524.13 1928
9525.05 1712
9525.97 1637
9526.89 1665
9527.81 1574
9528.73 1580
9529.65 1517
9530.58 1457
9531.50 1448
9532.42 1502
9533.34 1588
9534.26 1582
9535.18 1436
9536.10 1568
9537.03 1520
9537.95 1456
9538.87 1346
9539.79 1323
9540.71 1376
9541.63 1410
9542.56 1362
9543.48 1411
9544.40 1403
9545.32 1325
9546.24 1354
9547.17 1257
9548.09 1358
9549.01 1350
9549.93 1339
9550.86 1331
9551.78 1287
9552.70 1347
9553.62 1414
9554.54 1375
9555.47 1350
9556.39 1539
9557.31 1515
9558.23 1464
9559.16 1429
9560.08 1545
9561.00 1490
9561.93 1436
9562.85 1449
9563.77 1646
9564.69 1606
9565.62 1507
9566.54 1498
9567.46 1552
9568.39 1509
9569.31 1470
9570.23 1485
9571.16 1555
9572.08 1490
9573.00 1592
9573.93 1499
9574.85 1446
9575.77 1425
9576.70 1602
9577.62 1660
9578.54 1529
9579.47 1645
9580.39 1613
9581.32 1601
9582.24 1685
9583.16 1709
9584.09 1677
9585.01 1700
9585.93 1615
9586.86 1617
9587.78 1646
9588.71 1621
9589.63 1585
9590.56 1561
9591.48 1567
9592.40 1618
9593.33 1648
9594.25 1659
9595.18 1629
9596.10 1740
9597.03 1709
9597.95 1900
9598.87 1948
9599.80 2006
9600.72 2015
9601.65 2075
9602.57 2073
9603.50 1958
9604.42 1852
9605.35 1952
9606.27 1846
9607.20 1873
9608.12 1819
9609.05 1794
9609.97 1844
9610.90 1769
9611.82 1712
9612.75 1704
9613.67 1833
9614.60 1941
9615.53 1906
9616.45 1752
9617.38 1805
9618.30 1736
9619.23 1827
9620.15 1814
9621.08 1776
9622.00 1936
9622.93 1859
9623.86 1870
9624.78 1958
9625.71 1970
9626.63 1911
9627.56 1945
9628.49 1926
9629.41 1878
9630.34 1874
9631.26 2006
9632.19 2059
9633.12 2087
9634.04 2108
9634.97 1942
9635.90 2020
9636.82 2058
9637.75 2064
9638.67 2185
9639.60 2180
9640.53 2216
9641.45 2301
9642.38 2306
9643.31 2313
9644.23 2317
9645.16 2331
9646.09 2386
9647.02 2427
9647.94 2572
9648.87 2475
9649.80 2528
9650.72 2396
9651.65 2430
9652.58 2488
9653.50 2436
9654.43 2350
9655.36 2308
9656.29 2417
9657.21 2361
9658.14 2421
9659.07 2389
9660.00 2347
9660.92 2317
9661.85 2348
9662.78 2430
9663.71 2431
9664.63 2386
9665.56 2322
9666.49 2476
9667.42 2604
9668.35 2696
9669.27 2702
9670.20 2673
9671.13 2637
9672.06 2692
9672.99 2675
9673.92 2709
9674.84 2661
9675.77 2560
9676.70 2671
9677.63 2779
9678.56 2789
9679.49 2788
9680.41 2884
9681.34 3006
9682.27 2934
9683.20 2949
9684.13 2873
9685.06 2989
9685.99 3070
9686.91 3062
9687.84 3129
9688.77 3095
9689.70 3027
9690.63 3035
9691.56 2977
9692.49 2980
9693.42 3015
9694.35 3109
9695.28 3216
9696.21 3426
9697.13 3703
9698.06 3921
9698.99 4144
9699.92 4398
9700.85 4432
9701.78 4222
9702.71 4032
9703.64 3847
9704.57 3584
9705.50 3494
9706.43 3264
9707.36 3113
9708.29 2915
9709.22 3044
9710.15 3185
9711.08 3047
9712.01 3222
9712.94 3433
9713.87 3377
9714.80 3349
9715.73 3421
9716.66 3537
9717.59 3437
9718.52 3316
9719.45 3224
9720.38 3078
9721.31 2800
9722.24 2801
9723.17 2699
9724.10 2473
9725.04 2438
9725.97 2476
9726.90 2435
9727.83 2485
9728.76 2437
9729.69 2509
9730.62 2526
9731.55 2595
9732.48 2571
9733.41 2576
9734.34 2436
9735.28 2483
9736.21 2406
9737.14 2384
9738.07 2272
9739.00 2258
9739.93 2283
9740.86 2225
9741.79 2156
9742.73 2214
9743.66 2140
9744.59 2088
9745.52 2148
9746.45 2170
9747.38 2206
9748.32 2090
9749.25 2009
9750.18 2055
9751.11 2128
9752.04 1996
9752.98 1900
9753.91 2013
9754.84 1998
9755.77 2025
9756.70 2004
9757.64 2005
9758.57 1957
9759.50 1913
9760.43 2044
9761.37 2106
9762.30 2109
9763.23 2089
9764.16 2070
9765.10 2023
9766.03 1944
9766.96 2163
9767.89 2157
9768.83 2214
9769.76 2216
9770.69 2260
9771.63 2225
9772.56 2074
9773.49 2070
9774.42 2189
9775.36 2084
9776.29 2072
9777.22 2057
9778.16 2083
9779.09 2083
9780.02 2095
9780.96 2149
9781.89 2313
9782.82 2266
9783.76 2308
9784.69 2262
9785.62 2338
9786.56 2223
9787.49 2205
9788.42 2000
9789.36 2011
9790.29 1918
9791.23 1858
9792.16 1851
9793.09 1942
9794.03 1949
9794.96 1939
9795.90 1871
9796.83 2044
9797.76 2003
9798.70 2048
9799.63 2174
9800.57 2029
9801.50 1933
9802.44 1925
9803.37 1856
9804.30 1816
9805.24 1792
9806.17 1718
9807.11 1707
9808.04 1629
9808.98 1590
9809.91 1553
9810.85 1586
9811.78 1623
9812.72 1567
9813.65 1613
9814.59 1696
9815.52 1589
9816.46 1628
9817.39 1631
9818.33 1569
9819.26 1528
9820.20 1572
9821.13 1538
9822.07 1426
9823.00 1416
9823.94 1471
9824.87 1501
9825.81 1524
9826.74 1518
9827.68 1486
9828.62 1463
9829.55 1561
9830.49 1485
9831.42 1585
9832.36 1530
9833.29 1443
9834.23 1499
9835.17 1449
9836.10 1509
9837.04 1584
9837.97 1523
9838.91 1461
9839.85 1466
9840.78 1458
9841.72 1544
9842.66 1474
9843.59 1494
9844.53 1480
9845.46 1553
9846.40 1552
9847.34 1554
9848.27 1407
9849.21 1490
9850.15 1519
9851.08 1511
9852.02 1534
9852.96 1597
9853.89 1564
9854.83 1513
9855.77 1497
9856.71 1510
9857.64 1541
9858.58 1499
9859.52 1543
9860.45 1503
9861.39 1416
9862.33 1416
9863.26 1518
9864.20 1469
9865.14 1476
9866.08 1514
9867.01 1444
9867.95 1375
9868.89 1508
9869.83 1466
9870.76 1472
9871.70 1492
9872.64 1516
9873.58 1378
9874.52 1385
9875.45 1365
9876.39 1388
9877.33 1461
9878.27 1499
9879.21 1405
9880.14 1339
9881.08 1377
9882.02 1326
9882.96 1397
9883.90 1373
9884.83 1385
9885.77 1413
9886.71 1358
9887.65 1419
9888.59 1452
9889.53 1370
9890.46 1389
9891.40 1431
9892.34 1396
9893.28 1409
9894.22 1428
9895.16 1398
9896.10 1453
9897.04 1451
9897.98 1364
9898.91 1353
9899.85 1346
9900.79 1381
9901.73 1320
9902.67 1356
9903.61 1408
9904.55 1362
9905.49 1400
9906.43 1368
9907.37 1388
9908.31 1418
9909.25 1326
9910.19 1364
9911.12 1419
9912.06 1408
9913.00 1368
9913.94 1343
9914.88 1437
9915.82 1400
9916.76 1401
9917.70 1351
9918.64 1473
9919.58 1557
9920.52 1499
9921.46 1518
9922.40 1629
9923.34 1631
9924.28 1862
9925.22 1835
9926.16 1997
9927.10 2054
9928.04 2200
9928.98 2201
9929.92 2045
9930.87 1939
9931.81 1885
9932.75 1724
9933.69 1680
9934.63 1594
9935.57 1540
9936.51 1479
9937.45 1485
9938.39 1465
9939.33 1399
9940.27 1395
9941.21 1494
9942.15 1429
9943.10 1427
9944.04 1430
9944.98 1445
9945.92 1498
9946.86 1499
9947.80 1440
9948.74 1546
9949.68 1559
9950.63 1656
9951.57 1658
9952.51 1648
9953.45 1595
9954.39 1571
9955.33 1463
9956.27 1397
9957.22 1444
9958.16 1402
9959.10 1355
9960.04 1259
9960.98 1298
9961.93 1278
9962.87 1221
9963.81 1327
9964.75 1267
9965.69 1266
9966.64 1263
9967.58 1224
9968.52 1211
9969.46 1253
9970.41 1269
9971.35 1181
9972.29 1220
9973.23 1286
9974.18 1263
9975.12 1213
9976.06 1301
9977.00 1308
9977.95 1290
9978.89 1241
9979.83 1189
9980.77 1250
9981.72 1338
9982.66 1419
9983.60 1348
9984.55 1255
9985.49 1247
9986.43 1320
9987.38 1244
9988.32 1254
9989.26 1257
9990.21 1241
9991.15 1225
9992.09 1253
9993.04 1175
9993.98 1254
9994.92 1261
9995.87 1222
9996.81 1204
9997.75 1231
9998.70 1218
9999.64 1173
10000.58 1227
10001.53 1133
10002.47 1194
10003.42 1230
10004.36 1234
10005.30 1168
10006.25 1187
10007.19 1091
10008.14 1112
10009.08 1120
10010.02 1191
10010.97 1164
10011.91 1194
10012.86 1172
10013.80 1176
10014.75 1156
10015.69 1149
10016.64 1197
10017.58 1074
10018.52 1109
10019.47 1160
10020.41 1073
10021.36 1066
10022.30 1056
10023.25 1090
10024.19 1172
10025.14 1165
10026.08 1200
10027.03 1220
10027.97 1179
10028.92 1096
10029.86 1171
10030.81 1068
10031.75 1140
10032.70 1148
10033.64 1197
10034.59 1159
10035.54 1120
10036.48 1036
10037.43 1036
10038.37 1079
10039.32 1009
10040.26 1017
10041.21 1040
10042.15 1096
10043.10 1110
10044.05 1046
10044.99 1050
10045.94 1063
10046.88 1052
10047.83 1111
10048.78 1133
10049.72 1099
10050.67 1068
10051.61 1098
10052.56 1046
10053.51 1089
10054.45 1074
10055.40 1109
10056.35 1068
10057.29 1089
10058.24 1128
10059.19 1110
10060.13 1062
10061.08 1036
10062.03 1054
10062.97 1037
10063.92 1022
10064.87 952
10065.81 974
10066.76 965
10067.71 1038
10068.65 1056
10069.60 1034
10070.55 1062
10071.49 1133
10072.44 1082
10073.39 1050
10074.34 1055
10075.28 1120
10076.23 1147
10077.18 1053
10078.13 1052
10079.07 1072
10080.02 1065
10080.97 1074
10081.92 1131
10082.86 1100
10083.81 1061
10084.76 1092
10085.71 1081
10086.66 968
10087.60 1073
10088.55 1039
10089.50 1078
10090.45 1075
10091.39 1135
10092.34 1134
10093.29 1081
10094.24 1082
10095.19 1030
10096.14 1015
10097.08 1010
10098.03 1061
10098.98 1057
10099.93 1071
10100.88 1151
10101.83 1013
10102.78 1021
10103.72 1110
10104.67 1057
10105.62 1030
10106.57 1005
10107.52 983
10108.47 1001
10109.42 1077
10110.37 1014
10111.31 1000
10112.26 970
10113.21 1030
10114.16 1052
10115.11 1059
10116.06 1106
10117.01 1030
10117.96 1093
10118.91 1142
10119.86 1060
10120.81 1022
10121.76 1081
10122.71 1042
10123.66 1122
10124.61 1107
10125.55 1054
10126.50 968
10127.45 1051
10128.40 1050
10129.35 1065
10130.30 1098
10131.25 1092
10132.20 1065
10133.15 1058
10134.10 1095
10135.05 1119
10136.00 1127
10136.95 1096
10137.90 1139
10138.85 1145
10139.81 1161
10140.76 1129
10141.71 1119
10142.66 1180
10143.61 1151
10144.56 1137
10145.51 1196
10146.46 1176
10147.41 1157
10148.36 1233
10149.31 1251
10150.26 1259
10151.21 1280
10152.16 1235
10153.11 1249
10154.07 1179
10155.02 1138
10155.97 1207
10156.92 1247
10157.87 1184
10158.82 1215
10159.77 1274
10160.72 1277
10161.68 1281
10162.63 1315
10163.58 1219
10164.53 1247
10165.48 1349
10166.43 1231
10167.38 1306
10168.34 1337
10169.29 1310
10170.24 1289
10171.19 1267
10172.14 1330
10173.10 1315
10174.05 1410
10175.00 1486
10175.95 1455
10176.90 1435
10177.86 1641
10178.81 1604
10179.76 1592
10180.71 1606
10181.66 1518
10182.62 1537
10183.57 1568
10184.52 1512
10185.47 1523
10186.43 1707
10187.38 1565
10188.33 1564
10189.28 1564
10190.24 1523
10191.19 1557
10192.14 1469
10193.10 1531
10194.05 1560
10195.00 1574
10195.95 1563
10196.91 1630
10197.86 1733
10198.81 1638
10199.77 1649
10200.72 1654
10201.67 1654
10202.63 1646
10203.58 1692
10204.53 1792
10205.49 1878
10206.44 1883
10207.39 2017
10208.35 2064
10209.30 1982
10210.25 1908
10211.21 1868
10212.16 1713
10213.12 1584
10214.07 1575
10215.02 1618
10215.98 1546
10216.93 1555
10217.88 1533
10218.84 1496
10219.79 1552
10220.75 1500
10221.70 1464
10222.66 1436
10223.61 1429
10224.56 1357
10225.52 1367
10226.47 1425
10227.43 1555
10228.38 1498
10229.34 1434
10230.29 1451
10231.25 1467
10232.20 1472
10233.15 1515
10234.11 1571
10235.06 1630
10236.02 1737
10236.97 1722
10237.93 1763
10238.88 1777
10239.84 1770
10240.79 1616
10241.75 1567
10242.70 1451
10243.66 1407
10244.61 1366
10245.57 1361
10246.53 1368
10247.48 1314
10248.44 1331
10249.39 1414
10250.35 1242
10251.30 1278
10252.26 1267
10253.21 1390
10254.17 1278
10255.13 1215
10256.08 1243
10257.04 1250
10257.99 1239
10258.95 1267
10259.90 1280
10260.86 1185
10261.82 1267
10262.77 1110
10263.73 1166
10264.69 1305
10265.64 1168
10266.60 1099
10267.55 1157
10268.51 1159
10269.47 1128
10270.42 1153
10271.38 1131
10272.34 1182
10273.29 1174
10274.25 1139
10275.21 1250
10276.16 1267
10277.12 1192
10278.08 1146
10279.03 1088
10279.99 1225
10280.95 1171
10281.90 1132
10282.86 1137
10283.82 1159
10284.78 1078
10285.73 1027
10286.69 1050
10287.65 1081
10288.60 1090
10289.56 1097
10290.52 1094
10291.48 1107
10292.43 1012
10293.39 1112
10294.35 1132
10295.31 1116
10296.26 1136
10297.22 1069
10298.18 1069
10299.14 1091
10300.10 1017
10301.05 1027
10302.01 1022
10302.97 1046
10303.93 1150
10304.89 1104
10305.84 1140
10306.80 1123
10307.76 1073
10308.72 1027
10309.68 964
10310.63 1000
10311.59 1080
10312.55 1107
10313.51 1074
10314.47 1052
10315.43 1089
10316.39 1129
10317.34 1135
10318.30 1027
10319.26 1048
10320.22 1060
10321.18 1064
10322.14 1078
10323.10 1074
10324.06 1111
10325.02 1092
10325.97 1106
10326.93 1061
10327.89 1054
10328.85 1007
10329.81 1016
10330.77 1038
10331.73 1062
10332.69 1089
10333.65 1118
10334.61 1093
10335.57 1017
10336.53 898
10337.49 956
10338.45 947
10339.41 983
10340.37 971
10341.32 940
10342.28 913
10343.24 951
10344.20 984
10345.16 897
10346.12 943
10347.08 966
10348.04 1046
10349.00 951
10349.96 895
10350.92 873
10351.89 957
10352.85 1008
10353.81 969
10354.77 922
10355.73 897
10356.69 919
10357.65 902
10358.61 881
10359.57 866
10360.53 863
10361.49 921
10362.45 861
10363.41 860
10364.37 895
10365.33 893
10366.29 911
10367.25 935
10368.22 851
10369.18 889
10370.14 878
10371.10 877
10372.06 820
10373.02 921
10373.98 922
10374.94 905
10375.91 861
10376.87 853
10377.83 891
10378.79 896
10379.75 875
10380.71 868
10381.67 839
10382.64 899
10383.60 849
10384.56 860
10385.52 886
10386.48 796
10387.45 895
10388.41 919
10389.37 840
10390.33 851
10391.29 852
10392.26 857
10393.22 853
10394.18 856
10395.14 894
10396.10 897
10397.07 907
10398.03 874
10398.99 928
10399.95 895
10400.92 847
10401.88 795
10402.84 824
10403.80 843
10404.77 803
10405.73 932
10406.69 837
10407.66 835
10408.62 830
10409.58 806
10410.54 839
10411.51 882
10412.47 842
10413.43 807
10414.40 888
10415.36 936
10416.32 922
10417.29 893
10418.25 865
10419.21 888
10420.18 914
10421.14 935
10422.10 813
10423.07 873
10424.03 922
10424.99 890
10425.96 881
10426.92 927
10427.89 836
10428.85 863
10429.81 820
10430.78 782
10431.74 825
10432.70 823
10433.67 870
10434.63 811
10435.60 780
10436.56 844
10437.53 784
10438.49 750
10439.45 825
10440.42 793
10441.38 804
10442.35 813
10443.31 783
10444.28 743
10445.24 798
10446.21 836
10447.17 782
10448.13 852
10449.10 870
10450.06 780
10451.03 792
10451.99 776
10452.96 845
10453.92 789
10454.89 801
10455.85 844
10456.82 789
10457.78 822
10458.75 774
10459.71 782
10460.68 911
10461.65 868
10462.61 865
10463.58 770
10464.54 753
10465.51 853
10466.47 817
10467.44 808
10468.40 819
10469.37 729
10470.34 815
10471.30 838
10472.27 828
10473.23 849
10474.20 820
10475.16 832
10476.13 810
10477.10 853
10478.06 872
10479.03 914
10480.00 922
10480.96 846
10481.93 849
10482.89 777
10483.86 859
10484.83 865
10485.79 883
10486.76 865
10487.73 844
10488.69 829
10489.66 809
10490.63 784
10491.59 774
10492.56 768
10493.53 817
10494.49 778
10495.46 779
10496.43 827
10497.39 769
10498.36 797
10499.33 836
10500.30 857
10501.26 751
10502.23 761
10503.20 724
10504.16 791
10505.13 813
10506.10 772
10507.07 784
10508.03 778
10509.00 826
10509.97 741
10510.94 729
10511.90 735
10512.87 760
10513.84 855
10514.81 824
10515.78 740
10516.74 730
10517.71 807
10518.68 760
10519.65 815
10520.62 720
10521.58 762
10522.55 832
10523.52 812
10524.49 801
10525.46 791
10526.42 746
10527.39 799
10528.36 754
10529.33 784
10530.30 816
10531.27 774
10532.24 817
10533.20 827
10534.17 799
10535.14 863
10536.11 873
10537.08 792
10538.05 876
10539.02 910
10539.99 848
10540.95 866
10541.92 840
10542.89 856
10543.86 857
10544.83 961
10545.80 871
10546.77 781
10547.74 804
10548.71 808
10549.68 807
10550.65 776
10551.62 815
10552.59 811
10553.56 782
10554.53 826
10555.49 903
10556.46 814
10557.43 735
10558.40 840
10559.37 825
10560.34 875
10561.31 884
10562.28 901
10563.25 842
10564.22 863
10565.19 871
10566.16 846
10567.13 810
10568.10 790
10569.07 832
10570.05 837
10571.02 791
10571.99 926
10572.96 890
10573.93 786
10574.90 779
10575.87 853
10576.84 852
10577.81 883
10578.78 862
10579.75 807
10580.72 789
10581.69 815
10582.66 890
10583.63 813
10584.61 828
10585.58 863
10586.55 840
10587.52 861
10588.49 936
10589.46 904
10590.43 892
10591.40 963
10592.38 928
10593.35 909
10594.32 851
10595.29 863
10596.26 871
10597.23 846
10598.20 858
10599.18 875
10600.15 864
10601.12 902
10602.09 992
10603.06 970
10604.03 988
10605.01 970
10605.98 1039
10606.95 1053
10607.92 1116
10608.89 1218
10609.87 1110
10610.84 1153
10611.81 1128
10612.78 1127
10613.76 1066
10614.73 1060
10615.70 1104
10616.67 991
10617.65 1101
10618.62 992
10619.59 965
10620.56 944
10621.54 932
10622.51 963
10623.48 991
10624.45 964
10625.43 914
10626.40 960
10627.37 867
10628.35 921
10629.32 926
10630.29 929
10631.27 991
10632.24 949
10633.21 899
10634.19 980
10635.16 999
10636.13 1020
10637.11 1109
10638.08 1087
10639.05 1049
10640.03 1143
10641.00 1196
10641.97 1124
10642.95 1037
10643.92 974
10644.89 999
10645.87 1036
10646.84 975
10647.82 973
10648.79 966
10649.76 860
10650.74 815
10651.71 863
10652.69 903
10653.66 860
10654.63 880
10655.61 911
10656.58 832
10657.56 823
10658.53 813
10659.51 881
10660.48 787
10661.46 778
10662.43 834
10663.40 833
10664.38 815
10665.35 802
10666.33 841
10667.30 788
10668.28 713
10669.25 798
10670.23 819
10671.20 801
10672.18 815
10673.15 776
10674.13 829
10675.10 821
10676.08 832
10677.05 867
10678.03 864
10679.00 844
10679.98 838
10680.96 864
10681.93 856
10682.91 865
10683.88 852
10684.86 853
10685.83 860
10686.81 837
10687.78 838
10688.76 809
10689.74 831
10690.71 844
10691.69 861
10692.66 793
10693.64 815
10694.62 816
10695.59 809
10696.57 794
10697.54 762
10698.52 781
10699.50 784
10700.47 751
10701.45 778
10702.43 772
10703.40 819
10704.38 913
10705.36 853
10706.33 803
10707.31 802
10708.29 855
10709.26 818
10710.24 731
10711.22 862
10712.19 810
10713.17 811
10714.15 833
10715.12 781
10716.10 764
10717.08 847
10718.05 843
10719.03 820
10720.01 834
10720.99 800
10721.96 791
10722.94 818
10723.92 869
10724.90 822
10725.87 819
10726.85 786
10727.83 833
10728.81 757
10729.78 791
10730.76 801
10731.74 823
10732.72 859
10733.69 823
10734.67 779
10735.65 809
10736.63 793
10737.61 833
10738.58 819
10739.56 869
10740.54 854
10741.52 790
10742.50 814
10743.47 797
10744.45 804
10745.43 898
10746.41 836
10747.39 775
10748.37 815
10749.35 837
10750.32 816
10751.30 836
10752.28 893
10753.26 859
10754.24 822
10755.22 821
10756.20 817
10757.18 794
10758.15 769
10759.13 822
10760.11 847
10761.09 929
10762.07 794
10763.05 788
10764.03 785
10765.01 855
10765.99 833
10766.97 854
10767.95 864
10768.93 851
10769.91 877
10770.88 824
10771.86 889
10772.84 899
10773.82 891
10774.80 803
10775.78 860
10776.76 927
10777.74 877
10778.72 895
10779.70 893
10780.68 863
10781.66 845
10782.64 869
10783.62 832
10784.60 887
10785.58 903
10786.56 921
10787.54 902
10788.52 931
10789.50 885
10790.48 871
10791.47 883
10792.45 820
10793.43 816
10794.41 877
10795.39 836
10796.37 800
10797.35 889
10798.33 855
10799.31 810
10800.29 875
10801.27 922
10802.25 930
10803.23 932
10804.22 866
10805.20 822
10806.18 889
10807.16 869
10808.14 896
10809.12 865
10810.10 911
10811.08 850
10812.07 865
10813.05 878
10814.03 962
10815.01 915
10815.99 882
10816.97 931
10817.95 921
10818.94 923
10819.92 917
10820.90 890
10821.88 883
10822.86 847
10823.85 990
10824.83 910
10825.81 864
10826.79 885
10827.77 867
10828.76 864
10829.74 879
10830.72 937
10831.70 882
10832.68 875
10833.67 874
10834.65 875
10835.63 932
10836.61 936
10837.60 947
10838.58 985
10839.56 881
10840.55 948
10841.53 938
10842.51 867
10843.49 963
10844.48 1041
10845.46 1055
10846.44 983
10847.43 1029
10848.41 978
10849.39 955
10850.37 1001
10851.36 1030
10852.34 1104
10853.32 1036
10854.31 1041
10855.29 1132
10856.27 1041
10857.26 1075
10858.24 1045
10859.22 1045
10860.21 1024
10861.19 949
10862.18 1000
10863.16 1041
10864.14 1036
10865.13 982
10866.11 1038
10867.09 1024
10868.08 1057
10869.06 1080
10870.05 1083
10871.03 1168
10872.01 1089
10873.00 1055
10873.98 1118
10874.97 1085
10875.95 1030
10876.94 1065
10877.92 1172
10878.90 1111
10879.89 1074
10880.87 1115
10881.86 1139
10882.84 1170
10883.83 1189
10884.81 1223
10885.80 1246
10886.78 1154
10887.77 1167
10888.75 1169
10889.74 1290
10890.72 1247
10891.71 1218
10892.69 1189
10893.68 1203
10894.66 1217
10895.65 1315
10896.63 1291
10897.62 1238
10898.60 1263
10899.59 1268
10900.57 1244
10901.56 1300
10902.54 1314
10903.53 1368
10904.52 1281
10905.50 1307
10906.49 1383
10907.47 1371
10908.46 1243
10909.44 1286
10910.43 1392
10911.42 1393
10912.40 1462
10913.39 1491
10914.37 1494
10915.36 1514
10916.35 1519
10917.33 1467
10918.32 1446
10919.31 1530
10920.29 1584
10921.28 1608
10922.26 1708
10923.25 1614
10924.24 1561
10925.22 1605
10926.21 1584
10927.20 1662
10928.18 1725
10929.17 1667
10930.16 1589
10931.14 1651
10932.13 1674
10933.12 1753
10934.10 1700
10935.09 1730
10936.08 1828
10937.07 1868
10938.05 1745
10939.04 1837
10940.03 1840
10941.01 1825
10942.00 1862
10942.99 1891
10943.98 1875
10944.96 1929
10945.95 2026
10946.94 2042
10947.93 2005
10948.91 1935
10949.90 2061
10950.89 2184
10951.88 2211
10952.86 2220
10953.85 2485
10954.84 2725
10955.83 2695
10956.82 2881
10957.80 3166
10958.79 3174
10959.78 3241
10960.77 3131
10961.76 3069
10962.75 2968
10963.73 2747
10964.72 2701
10965.71 2550
10966.70 2505
10967.69 2304
10968.68 2265
10969.66 2334
10970.65 2312
10971.64 2300
10972.63 2197
10973.62 2262
10974.61 2214
10975.60 2161
10976.58 2158
10977.57 2155
10978.56 2318
10979.55 2286
10980.54 2205
10981.53 2267
10982.52 2358
10983.51 2315
10984.50 2354
10985.49 2282
10986.48 2297
10987.47 2445
10988.45 2459
10989.44 2414
10990.43 2443
10991.42 2509
10992.41 2659
10993.40 2797
10994.39 3025
10995.38 3411
10996.37 3750
10997.36 4198
10998.35 4429
10999.34 4671
11000.33 4815
11001.32 4639
11002.31 4567
11003.30 4393
11004.29 4202
11005.28 3980
11006.27 3498
11007.26 3133
11008.25 2861
11009.24 2718
11010.23 2469
11011.22 2412
11012.21 2346
11013.20 2144
11014.19 2125
11015.18 1981
11016.18 1970
11017.17 1992
11018.16 1961
11019.15 1878
11020.14 1803
11021.13 1753
11022.12 1711
11023.11 1690
11024.10 1582
11025.09 1707
11026.08 1702
11027.08 1628
11028.07 1596
11029.06 1639
11030.05 1673
11031.04 1584
11032.03 1573
11033.02 1604
11034.01 1523
11035.01 1543
11036.00 1537
11036.99 1582
11037.98 1561
11038.97 1533
11039.96 1506
11040.96 1521
11041.95 1509
11042.94 1515
11043.93 1453
11044.92 1447
11045.92 1411
11046.91 1452
11047.90 1399
11048.89 1400
11049.88 1386
11050.88 1480
11051.87 1411
11052.86 1322
11053.85 1338
11054.85 1351
11055.84 1397
11056.83 1385
11057.82 1422
11058.82 1344
11059.81 1360
11060.80 1437
11061.79 1325
11062.79 1348
11063.78 1419
11064.77 1374
11065.76 1418
11066.76 1343
11067.75 1438
11068.74 1366
11069.74 1373
11070.73 1318
11071.72 1381
11072.72 1377
11073.71 1368
11074.70 1422
11075.70 1545
11076.69 1352
11077.68 1311
11078.68 1331
11079.67 1516
11080.66 1409
11081.66 1334
11082.65 1302
11083.64 1382
11084.64 1423
11085.63 1392
11086.62 1439
11087.62 1402
11088.61 1408
11089.61 1362
11090.60 1293
11091.59 1293
11092.59 1370
11093.58 1276
11094.58 1307
11095.57 1356
11096.57 1269
11097.56 1178
11098.55 1177
11099.55 1235
11100.54 1197
11101.54 1229
11102.53 1266
11103.53 1252
11104.52 1200
11105.52 1287
11106.51 1261
11107.51 1239
11108.50 1151
11109.49 1207
11110.49 1215
11111.48 1161
11112.48 1227
11113.47 1191
11114.47 1126
11115.46 1177
11116.46 1159
11117.46 1119
11118.45 1138
11119.45 1122
11120.44 1133
11121.44 1101
11122.43 1111
11123.43 1118
11124.42 1157
11125.42 1137
11126.41 1105
11127.41 1210
11128.41 1144
11129.40 1122
11130.40 1068
11131.39 1111
11132.39 1106
11133.38 1060
11134.38 1081
11135.38 1012
11136.37 1057
11137.37 1057
11138.36 1051
11139.36 1089
11140.36 984
11141.35 1091
11142.35 1135
11143.35 1121
11144.34 1177
11145.34 1193
11146.34 1115
11147.33 1091
11148.33 1086
11149.32 1134
11150.32 1103
11151.32 1086
11152.31 1038
11153.31 1028
11154.31 1029
11155.31 1100
11156.30 1107
11157.30 1012
11158.30 986
11159.29 1010
11160.29 1082
11161.29 1061
11162.28 1046
11163.28 1009
11164.28 1042
11165.28 1061
11166.27 1101
11167.27 1049
11168.27 1095
11169.27 1018
11170.26 1127
11171.26 1118
11172.26 1159
11173.26 1141
11174.25 1111
11175.25 1115
11176.25 1151
11177.25 1100
11178.25 1015
11179.24 1083
11180.24 1047
11181.24 1012
11182.24 981
11183.24 1044
11184.23 1025
11185.23 1142
11186.23 1062
11187.23 1036
11188.23 985
11189.23 1041
11190.22 1073
11191.22 1083
11192.22 1016
11193.22 1166
11194.22 1163
11195.22 1080
11196.22 1112
11197.21 1183
11198.21 1089
11199.21 1091
11200.21 1129
11201.21 1109
11202.21 1156
11203.21 1177
11204.21 1117
11205.21 1115
11206.21 1155
11207.21 1293
11208.20 1230
11209.20 1174
11210.20 1246
11211.20 1249
11212.20 1273
11213.20 1230
11214.20 1224
11215.20 1260
11216.20 1149
11217.20 1097
11218.20 1128
11219.20 1177
11220.20 1090
11221.20 1135
11222.20 1144
11223.20 1128
11224.20 1068
11225.20 1095
11226.20 1209
11227.20 1147
11228.20 1131
11229.20 1151
11230.20 1090
11231.20 1070
11232.20 1137
11233.20 1180
11234.20 1119
11235.20 1062
11236.20 1197
11237.20 1173
11238.20 1166
11239.20 1097
11240.20 1074
11241.20 1131
11242.21 1186
11243.21 1177
11244.21 1177
11245.21 1100
11246.21 1100
11247.21 1150
11248.21 1189
11249.21 1160
11250.21 1237
11251.21 1301
11252.22 1256
11253.22 1231
11254.22 1217
11255.22 1331
11256.22 1183
11257.22 1170
11258.22 1167
11259.23 1190
11260.23 1276
11261.23 1183
11262.23 1193
11263.23 1166
11264.23 1186
11265.24 1266
11266.24 1310
11267.24 1308
11268.24 1204
11269.24 1333
11270.25 1363
11271.25 1303
11272.25 1353
11273.25 1311
11274.25 1300
11275.26 1361
11276.26 1338
11277.26 1244
11278.26 1229
11279.27 1245
11280.27 1263
11281.27 1157
11282.27 1109
11283.28 1188
11284.28 1241
11285.28 1227
11286.28 1148
11287.29 1120
11288.29 1125
11289.29 1059
11290.29 1083
11291.30 1008
11292.30 1047
11293.30 949
11294.31 1074
11295.31 1042
11296.31 1072
11297.32 1041
11298.32 1041
11299.32 974
11300.33 1034
11301.33 1047
11302.33 1053
11303.34 957
11304.34 1048
11305.34 1025
11306.35 931
11307.35 924
11308.35 998
11309.36 985
11310.36 972
11311.37 1027
11312.37 1018
11313.37 1020
11314.38 1014
11315.38 1080
11316.39 1042
11317.39 1028
11318.39 1003
11319.40 1036
11320.40 1085
11321.41 1041
11322.41 1073
11323.42 1046
11324.42 1040
11325.42 1035
11326.43 1004
11327.43 1102
11328.44 1000
11329.44 982
11330.45 949
11331.45 1003
11332.46 1106
11333.46 1060
11334.47 1049
11335.47 1109
11336.48 1172
11337.48 1176
11338.49 1247
11339.49 1155
11340.50 1273
11341.50 1269
11342.51 1193
11343.51 1204
11344.52 1214
11345.52 1239
11346.53 1112
11347.53 980
11348.54 1026
11349.55 1108
11350.55 984
11351.56 1035
11352.56 1012
11353.57 997
11354.57 992
11355.58 1041
11356.59 1009
11357.59 968
11358.60 951
11359.60 1002
11360.61 980
11361.62 986
11362.62 993
11363.63 994
11364.63 972
11365.64 946
11366.65 945
11367.65 951
11368.66 979
11369.67 976
11370.67 946
11371.68 926
11372.69 941
11373.69 923
11374.70 883
11375.71 948
11376.71 900
11377.72 923
11378.73 961
11379.73 937
11380.74 951
11381.75 948
11382.75 961
11383.76 850
11384.77 965
11385.78 941
11386.78 933
11387.79 899
11388.80 896
11389.80 866
11390.81 848
11391.82 895
11392.83 893
11393.83 912
11394.84 922
11395.85 903
11396.86 864
11397.86 885
11398.87 896
11399.88 884
11400.89 905
11401.90 964
11402.90 972
11403.91 904
11404.92 919
11405.93 929
11406.94 847
11407.94 874
11408.95 913
11409.96 978
11410.97 975
11411.98 877
11412.99 902
11413.99 911
11415.00 936
11416.01 966
11417.02 1037
11418.03 923
11419.04 919
11420.04 890
11421.05 912
11422.06 910
11423.07 873
11424.08 896
11425.09 939
11426.10 882
11427.11 922
11428.12 1010
11429.13 1060
11430.13 1000
11431.14 985
11432.15 959
11433.16 939
11434.17 945
11435.18 903
11436.19 936
11437.20 902
11438.21 920
11439.22 864
11440.23 903
11441.24 943
11442.25 951
11443.26 880
11444.27 910
11445.28 891
11446.29 926
11447.30 945
11448.31 857
11449.32 968
11450.33 929
11451.34 960
11452.35 1008
11453.36 968
11454.37 909
11455.38 893
11456.39 920
11457.40 946
11458.41 877
11459.42 918
11460.43 852
11461.44 898
11462.45 894
11463.46 986
11464.47 912
11465.48 911
11466.49 946
11467.50 938
11468.51 960
11469.52 997
11470.54 921
11471.55 890
11472.56 945
11473.57 950
11474.58 951
11475.59 1025
11476.60 965
11477.61 934
11478.62 887
11479.64 986
11480.65 1055
11481.66 993
11482.67 997
11483.68 983
11484.69 935
11485.70 1013
11486.72 969
11487.73 1009
11488.74 1038
11489.75 1005
11490.76 1038
11491.77 1008
11492.79 1021
11493.80 1091
11494.81 1046
11495.82 958
11496.83 1011
11497.85 1024
11498.86 1104
11499.87 1009
11500.88 1011
11501.90 1026
11502.91 1067
11503.92 1128
11504.93 1138
11505.95 1065
11506.96 1026
11507.97 1103
11508.98 1163
11510.00 1196
11511.01 1083
11512.02 1059
11513.03 1084
11514.05 1177
11515.06 1198
11516.07 1198
11517.09 1187
11518.10 1221
11519.11 1293
11520.12 1304
11521.14 1267
11522.15 1337
11523.16 1300
11524.18 1344
11525.19 1462
11526.20 1529
11527.22 1465
11528.23 1515
11529.24 1508
11530.26 1533
11531.27 1568
11532.28 1660
11533.30 1781
11534.31 1880
11535.33 2032
11536.34 2127
11537.35 2289
11538.37 2477
11539.38 2463
11540.40 2456
11541.41 2361
11542.42 2141
11543.44 2109
11544.45 1995
11545.47 1978
11546.48 1806
11547.49 1682
11548.51 1511
11549.52 1453
11550.54 1395
11551.55 1362
11552.57 1299
11553.58 1340
11554.60 1264
11555.61 1180
11556.63 1198
11557.64 1187
11558.65 1220
11559.67 1135
11560.68 1127
11561.70 1080
11562.71 1125
11563.73 1060
11564.74 1057
11565.76 1105
11566.77 1088
11567.79 1040
11568.81 1039
11569.82 1077
11570.84 1019
11571.85 988
11572.87 1006
11573.88 1052
11574.90 1060
11575.91 1072
11576.93 1062
11577.94 1114
11578.96 1137
11579.98 1104
11580.99 1092
11582.01 1065
11583.02 982
11584.04 1061
11585.05 1059
11586.07 996
11587.09 1027
11588.10 1027
11589.12 1061
11590.14 1124
11591.15 1084
11592.17 1159
11593.18 1138
11594.20 1143
11595.22 1237
11596.23 1190
11597.25 1307
11598.27 1337
11599.28 1381
11600.30 1296
11601.32 1269
11602.33 1237
11603.35 1243
11604.37 1217
11605.38 1161
11606.40 1172
11607.42 1095
11608.43 1106
11609.45 1035
11610.47 1007
11611.49 1033
11612.50 1074
11613.52 1080
11614.54 1064
11615.55 951
11616.57 996
11617.59 1012
11618.61 1032
11619.62 1038
11620.64 970
11621.66 988
11622.68 1059
11623.69 1051
11624.71 1036
11625.73 991
11626.75 1005
11627.77 1045
11628.78 986
11629.80 1030
11630.82 955
11631.84 968
11632.85 946
11633.87 960
11634.89 1014
11635.91 1039
11636.93 1029
11637.95 944
11638.96 872
11639.98 893
11641.00 887
11642.02 966
11643.04 891
11644.06 871
11645.07 872
11646.09 862
11647.11 832
11648.13 835
11649.15 860
11650.17 882
11651.19 884
11652.21 875
11653.23 867
11654.24 847
11655.26 828
11656.28 865
11657.30 829
11658.32 886
11659.34 862
11660.36 836
11661.38 815
11662.40 847
11663.42 822
11664.44 837
11665.46 813
11666.48 937
11667.49 912
11668.51 869
11669.53 792
11670.55 834
11671.57 860
11672.59 812
11673.61 825
11674.63 819
11675.65 829
11676.67 809
11677.69 856
11678.71 879
11679.73 832
11680.75 842
11681.77 852
11682.79 911
11683.81 905
11684.83 923
11685.85 870
11686.88 899
11687.90 827
11688.92 812
11689.94 844
11690.96 823
11691.98 813
11693.00 803
11694.02 837
11695.04 855
11696.06 838
11697.08 862
11698.10 829
11699.12 838
11700.14 868
11701.17 814
11702.19 812
11703.21 787
11704.23 774
11705.25 805
11706.27 795
11707.29 842
11708.31 869
11709.34 855
11710.36 788
11711.38 810
11712.40 830
11713.42 829
11714.44 843
11715.46 818
11716.49 802
11717.51 807
11718.53 841
11719.55 845
11720.57 837
11721.60 824
11722.62 800
11723.64 786
11724.66 790
11725.68 845
11726.71 782
11727.73 802
11728.75 754
11729.77 775
11730.80 870
11731.82 847
11732.84 806
11733.86 850
11734.88 860
11735.91 868
11736.93 850
11737.95 878
11738.98 859
11740.00 760
11741.02 819
11742.04 824
11743.07 784
11744.09 805
11745.11 805
11746.14 769
11747.16 824
11748.18 820
11749.20 777
11750.23 823
11751.25 856
11752.27 834
11753.30 785
11754.32 802
11755.34 801
11756.37 840
11757.39 822
11758.41 870
11759.44 862
11760.46 888
11761.49 833
11762.51 815
11763.53 842
11764.56 878
11765.58 818
11766.60 809
11767.63 831
11768.65 851
11769.68 870
11770.70 887
11771.72 868
11772.75 923
11773.77 857
11774.80 916
11775.82 912
11776.85 922
11777.87 891
11778.90 870
11779.92 915
11780.94 821
11781.97 887
11782.99 950
11784.02 977
11785.04 934
11786.07 917
11787.09 938
11788.12 891
11789.14 943
11790.17 893
11791.19 924
11792.22 928
11793.24 890
11794.27 934
11795.29 938
11796.32 892
11797.34 900
11798.37 927
11799.39 858
11800.42 918
11801.44 961
11802.47 884
11803.49 911
11804.52 953
11805.55 895
11806.57 982
11807.60 957
11808.62 922
11809.65 909
11810.67 949
11811.70 920
11812.73 932
11813.75 922
11814.78 976
11815.80 936
11816.83 969
11817.86 969
11818.88 946
11819.91 961
11820.94 902
11821.96 976
11822.99 1041
11824.01 1075
11825.04 1078
11826.07 995
11827.09 1031
11828.12 1119
11829.15 1060
11830.17 1014
11831.20 1043
11832.23 1050
11833.25 1072
11834.28 1051
11835.31 1022
11836.33 1037
11837.36 1084
11838.39 1076
11839.42 1071
11840.44 1033
11841.47 1015
11842.50 1169
11843.52 1129
11844.55 1125
11845.58 1122
11846.61 1140
11847.63 1106
11848.66 1114
11849.69 1074
11850.72 1145
11851.74 1130
11852.77 1130
11853.80 1129
11854.83 1094
11855.85 1182
11856.88 1189
11857.91 1154
11858.94 1182
11859.97 1200
11860.99 1196
11862.02 1241
11863.05 1155
11864.08 1265
11865.11 1313
11866.13 1354
11867.16 1324
11868.19 1296
11869.22 1235
11870.25 1255
11871.28 1235
11872.30 1325
11873.33 1352
11874.36 1347
11875.39 1277
11876.42 1321
11877.45 1313
11878.48 1384
11879.51 1368
11880.53 1398
11881.56 1487
11882.59 1482
11883.62 1458
11884.65 1510
11885.68 1485
11886.71 1454
11887.74 1423
11888.77 1491
11889.80 1579
11890.83 1605
11891.85 1584
11892.88 1542
11893.91 1657
11894.94 1575
11895.97 1763
11897.00 1897
11898.03 1963
11899.06 1925
11900.09 1973
11901.12 2111
11902.15 2143
11903.18 2304
11904.21 2296
11905.24 2210
11906.27 2215
11907.30 2155
11908.33 2107
11909.36 2054
11910.39 2099
11911.42 2045
11912.45 1896
11913.48 1923
11914.51 1888
11915.54 1833
11916.57 1824
11917.60 1751
11918.63 1780
11919.66 1757
11920.69 1846
11921.73 1881
11922.76 1840
11923.79 1980
11924.82 1953
11925.85 2148
11926.88 2284
11927.91 2347
11928.94 2487
11929.97 2557
11931.00 2586
11932.03 2726
11933.07 2655
11934.10 2663
11935.13 2519
11936.16 2482
11937.19 2301
11938.22 2175
11939.25 2079
11940.28 1961
11941.32 1858
11942.35 1740
11943.38 1673
11944.41 1677
11945.44 1640
11946.47 1609
11947.51 1527
11948.54 1555
11949.57 1537
11950.60 1482
11951.63 1508
11952.66 1479
11953.70 1487
11954.73 1453
11955.76 1410
11956.79 1418
11957.83 1401
11958.86 1388
11959.89 1380
11960.92 1425
11961.95 1360
11962.99 1322
11964.02 1318
11965.05 1355
11966.08 1407
11967.12 1324
11968.15 1428
11969.18 1484
11970.22 1427
11971.25 1391
11972.28 1382
11973.31 1368
11974.35 1322
11975.38 1316
11976.41 1357
11977.45 1329
11978.48 1360
11979.51 1379
11980.55 1327
11981.58 1313
11982.61 1357
11983.64 1487
11984.68 1413
11985.71 1399
11986.75 1384
11987.78 1513
11988.81 1447
11989.85 1360
11990.88 1420
11991.91 1515
11992.95 1486
11993.98 1461
11995.01 1391
11996.05 1482
11997.08 1405
11998.12 1396
11999.15 1419
12000.18 1460
12001.22 1449
12002.25 1500
12003.29 1529
12004.32 1519
12005.35 1528
12006.39 1502
12007.42 1516
12008.46 1437
12009.49 1484
12010.53 1592
12011.56 1574
12012.60 1654
12013.63 1651
12014.67 1656
12015.70 1655
12016.73 1693
12017.77 1668
12018.80 1718
12019.84 1721
12020.87 1695
12021.91 1709
12022.94 1640
12023.98 1594
12025.01 1620
12026.05 1672
12027.08 1718
12028.12 1635
12029.15 1598
12030.19 1644
12031.23 1638
12032.26 1687
12033.30 1609
12034.33 1587
12035.37 1610
12036.40 1731
12037.44 1647
12038.47 1616
12039.51 1663
12040.55 1613
12041.58 1536
12042.62 1611
12043.65 1604
12044.69 1632
12045.73 1673
12046.76 1594
12047.80 1669
12048.83 1599
12049.87 1579
12050.91 1727
12051.94 1601
12052.98 1600
12054.01 1612
12055.05 1702
12056.09 1743
12057.12 1718
12058.16 1585
12059.20 1693
12060.23 1718
12061.27 1777
12062.31 1679
12063.34 1649
12064.38 1599
12065.42 1632
12066.45 1596
12067.49 1616
12068.53 1539
12069.57 1466
12070.60 1504
12071.64 1506
12072.68 1435
12073.71 1407
12074.75 1347
12075.79 1416
12076.83 1561
12077.86 1480
12078.90 1502
12079.94 1614
12080.98 1492
12082.01 1444
12083.05 1457
12084.09 1443
12085.13 1487
12086.16 1551
12087.20 1556
12088.24 1378
12089.28 1414
12090.32 1570
12091.35 1565
12092.39 1518
12093.43 1537
12094.47 1577
12095.51 1570
12096.54 1594
12097.58 1554
12098.62 1635
12099.66 1744
12100.70 1718
12101.74 1747
12102.77 1775
12103.81 1752
12104.85 1720
12105.89 1660
12106.93 1708
12107.97 1697
12109.01 1656
12110.04 1574
12111.08 1411
12112.12 1374
12113.16 1334
12114.20 1450
12115.24 1384
12116.28 1268
12117.32 1269
12118.36 1234
12119.39 1235
12120.43 1194
12121.47 1228
12122.51 1265
12123.55 1188
12124.59 1198
12125.63 1231
12126.67 1170
12127.71 1096
12128.75 1103
12129.79 1139
12130.83 1150
12131.87 1158
12132.91 1132
12133.95 1134
12134.99 1133
12136.03 1145
12137.07 1183
12138.11 1193
12139.15 1159
12140.19 1079
12141.23 1221
12142.27 1180
12143.31 1069
12144.35 1030
12145.39 1058
12146.43 1086
12147.47 1090
12148.51 1157
12149.55 1044
12150.59 1025
12151.63 1000
12152.67 994
12153.71 1035
12154.75 986
12155.79 1000
12156.83 1035
12157.88 994
12158.92 1020
12159.96 1026
12161.00 977
12162.04 1031
12163.08 986
12164.12 1013
12165.16 1044
12166.20 1022
12167.24 988
12168.29 1032
12169.33 994
12170.37 1009
12171.41 1025
12172.45 1050
12173.49 1027
12174.53 1008
12175.58 1000
12176.62 1024
12177.66 984
12178.70 1003
12179.74 1027
12180.78 982
12181.83 979
12182.87 991
12183.91 1110
12184.95 1095
12185.99 1057
12187.04 1041
12188.08 1030
12189.12 937
12190.16 969
12191.20 1004
12192.25 1021
12193.29 1025
12194.33 994
12195.37 970
12196.42 991
12197.46 901
12198.50 982
12199.54 1003
12200.59 984
12201.63 980
12202.67 1032
12203.72 1036
12204.76 965
12205.80 968
12206.84 914
12207.89 959
12208.93 965
12209.97 891
12211.02 935
12212.06 992
12213.10 973
12214.15 984
12215.19 985
12216.23 941
12217.28 945
12218.32 933
12219.36 952
12220.41 943
12221.45 974
12222.49 950
12223.54 1036
12224.58 993
12225.62 873
12226.67 945
12227.71 931
12228.76 891
12229.80 891
12230.84 859
12231.89 885
12232.93 854
12233.98 850
12235.02 938
12236.06 886
12237.11 902
12238.15 824
12239.20 924
12240.24 946
12241.29 992
12242.33 915
12243.37 971
12244.42 938
12245.46 981
12246.51 905
12247.55 888
12248.60 893
12249.64 851
12250.69 867
12251.73 866
12252.78 900
12253.82 965
12254.87 971
12255.91 944
12256.96 905
12258.00 849
12259.05 880
12260.09 813
12261.14 900
12262.18 867
12263.23 844
12264.27 844
12265.32 781
12266.36 835
12267.41 818
12268.45 861
12269.50 935
12270.55 857
12271.59 796
12272.64 783
12273.68 779
12274.73 881
12275.77 830
12276.82 875
12277.87 852
12278.91 891
12279.96 894
12281.00 920
12282.05 882
12283.10 823
12284.14 845
12285.19 878
12286.24 885
12287.28 847
12288.33 822
12289.38 824
12290.42 871
12291.47 880
12292.51 822
12293.56 857
12294.61 877
12295.65 854
12296.70 854
12297.75 890
12298.80 815
12299.84 753
12300.89 830
12301.94 826
12302.98 819
12304.03 809
12305.08 826
12306.12 834
12307.17 803
12308.22 850
12309.27 820
12310.31 808
12311.36 806
12312.41 791
12313.46 784
12314.50 816
12315.55 909
12316.60 878
12317.65 828
12318.69 779
12319.74 828
12320.79 849
12321.84 831
12322.88 806
12323.93 838
12324.98 826
12326.03 794
12327.08 786
12328.12 858
12329.17 788
12330.22 762
12331.27 834
12332.32 805
12333.37 859
12334.41 840
12335.46 841
12336.51 834
12337.56 824
12338.61 829
12339.66 788
12340.71 812
12341.75 829
12342.80 797
12343.85 810
12344.90 791
12345.95 804
12347.00 760
12348.05 802
12349.10 765
12350.15 799
12351.19 882
12352.24 762
12353.29 781
12354.34 814
12355.39 811
12356.44 821
12357.49 815
12358.54 803
12359.59 873
12360.64 926
12361.69 884
12362.74 858
12363.79 891
12364.84 856
12365.89 887
12366.94 846
12367.99 829
12369.04 820
12370.09 880
12371.14 869
12372.18 905
12373.24 866
12374.29 854
12375.34 869
12376.39 809
12377.44 802
12378.49 858
12379.54 893
12380.59 862
12381.64 807
12382.69 829
12383.74 852
12384.79 824
12385.84 900
12386.89 932
12387.94 890
12388.99 861
12390.04 868
12391.09 865
12392.14 860
12393.19 869
12394.24 908
12395.30 910
12396.35 919
12397.40 867
12398.45 872
12399.50 872
12400.55 888
12401.60 921
12402.65 957
12403.70 951
12404.76 905
12405.81 926
12406.86 937
12407.91 917
12408.96 845
12410.01 831
12411.07 954
12412.12 928
12413.17 920
12414.22 912
12415.27 884
12416.32 890
12417.38 852
12418.43 860
12419.48 850
12420.53 846
12421.58 852
12422.64 901
12423.69 900
12424.74 872
12425.79 857
12426.84 855
12427.90 930
12428.95 951
12430.00 891
12431.05 887
12432.11 920
12433.16 888
12434.21 930
12435.26 1002
12436.32 914
12437.37 964
12438.42 917
12439.48 919
12440.53 918
12441.58 900
12442.63 978
12443.69 941
12444.74 974
12445.79 950
12446.85 942
12447.90 999
12448.95 1001
12450.01 997
12451.06 978
12452.11 997
12453.17 993
12454.22 980
12455.27 1073
12456.33 1038
12457.38 1084
12458.43 1103
12459.49 1155
12460.54 1115
12461.60 1077
12462.65 1094
12463.70 1146
12464.76 1104
12465.81 1196
12466.86 1152
12467.92 1244
12468.97 1298
12470.03 1380
12471.08 1430
12472.14 1565
12473.19 1633
12474.24 1655
12475.30 1779
12476.35 1931
12477.41 1848
12478.46 1867
12479.52 1836
12480.57 1730
12481.63 1700
12482.68 1673
12483.73 1435
12484.79 1391
12485.84 1368
12486.90 1211
12487.95 1242
12489.01 1224
12490.06 1182
12491.12 1134
12492.17 1133
12493.23 1044
12494.28 1069
12495.34 1026
12496.39 1052
12497.45 1051
12498.51 1087
12499.56 1028
12500.62 1016
12501.67 1044
12502.73 1036
12503.78 1104
12504.84 1071
12505.89 1004
12506.95 1018
12508.01 1032
12509.06 1003
12510.12 1017
12511.17 1051
12512.23 1009
12513.28 994
12514.34 1063
12515.40 1080
12516.45 1039
12517.51 1023
12518.56 1006
12519.62 986
12520.68 1001
12521.73 1010
12522.79 956
12523.85 1031
12524.90 991
12525.96 1016
12527.02 1025
12528.07 988
12529.13 1011
12530.19 980
12531.24 993
12532.30 1003
12533.36 1060
12534.41 1078
12535.47 1046
12536.53 1055
12537.58 1131
12538.64 1125
12539.70 1102
12540.75 1002
12541.81 1073
12542.87 1086
12543.93 1123
12544.98 1170
12546.04 1205
12547.10 1201
12548.16 1209
12549.21 1306
12550.27 1293
12551.33 1239
12552.39 1271
12553.44 1341
12554.50 1421
12555.56 1379
12556.62 1330
12557.67 1384
12558.73 1351
12559.79 1274
12560.85 1315
12561.91 1291
12562.96 1267
12564.02 1246
12565.08 1186
12566.14 1147
12567.20 1144
12568.26 1103
12569.31 1114
12570.37 1110
12571.43 1157
12572.49 1127
12573.55 1050
12574.61 1081
12575.66 1050
12576.72 1093
12577.78 1121
12578.84 1089
12579.90 1078
12580.96 1019
12582.02 1016
12583.08 1038
12584.13 1016
12585.19 963
12586.25 982
12587.31 967
12588.37 938
12589.43 981
12590.49 1035
12591.55 1062
12592.61 1072
12593.67 1112
12594.73 1122
12595.79 1060
12596.85 1076
12597.91 1141
12598.96 998
12600.02 1033
12601.08 1000
12602.14 977
12603.20 1041
12604.26 1098
12605.32 1078
12606.38 991
12607.44 1092
12608.50 1065
12609.56 1061
12610.62 1086
12611.68 1058
12612.74 1084
12613.80 1114
12614.86 1108
12615.92 1078
12616.98 1175
12618.04 1136
12619.10 1161
12620.17 1217
12621.23 1106
12622.29 1098
12623.35 1097
12624.41 1189
12625.47 1282
12626.53 1303
12627.59 1230
12628.65 1239
12629.71 1290
12630.77 1247
12631.83 1268
12632.89 1234
12633.96 1336
12635.02 1305
12636.08 1203
12637.14 1197
12638.20 1176
12639.26 1163
12640.32 1088
12641.38 1061
12642.45 1125
12643.51 1025
12644.57 1000
12645.63 997
12646.69 1033
12647.75 991
12648.81 1050
12649.88 949
12650.94 1012
12652.00 1011
12653.06 1047
12654.12 992
12655.19 955
12656.25 1036
12657.31 1031
12658.37 1014
12659.43 1028
12660.50 950
12661.56 1036
12662.62 1028
12663.68 1014
12664.75 989
12665.81 1040
12666.87 1022
12667.93 998
12668.99 980
12670.06 991
12671.12 957
12672.18 981
12673.25 998
12674.31 1012
12675.37 996
12676.43 979
12677.50 997
12678.56 1021
12679.62 1065
12680.69 1065
12681.75 953
12682.81 984
12683.87 1035
12684.94 1025
12686.00 1072
12687.06 953
12688.13 1083
12689.19 1107
12690.25 1037
12691.32 1063
12692.38 1055
12693.45 1027
12694.51 1014
12695.57 1087
12696.64 1130
12697.70 1107
12698.76 1084
12699.83 1112
12700.89 1118
12701.95 1110
12703.02 1137
12704.08 1213
12705.15 1186
12706.21 1164
12707.28 1160
12708.34 1164
12709.40 1247
12710.47 1228
12711.53 1194
12712.60 1208
12713.66 1206
12714.73 1144
12715.79 1189
12716.85 1182
12717.92 1165
12718.98 1178
12720.05 1117
12721.11 1141
12722.18 1155
12723.24 1144
12724.31 1175
12725.37 1197
12726.44 1156
12727.50 1185
12728.57 1136
12729.63 1128
12730.70 1140
12731.76 1198
12732.83 1184
12733.89 1203
12734.96 1172
12736.02 1115
12737.09 1092
12738.15 1109
12739.22 1081
12740.29 1092
12741.35 1144
12742.42 1166
12743.48 1075
12744.55 1068
12745.61 1058
12746.68 1058
12747.74 1060
12748.81 1006
12749.88 1056
12750.94 1054
12752.01 1069
12753.07 1047
12754.14 1056
12755.21 1015
12756.27 1029
12757.34 1039
12758.41 1085
12759.47 984
12760.54 981
12761.60 962
12762.67 994
12763.74 999
12764.80 990
12765.87 1010
12766.94 998
12768.00 977
12769.07 890
12770.14 936
12771.20 936
12772.27 895
12773.34 947
12774.40 949
12775.47 988
12776.54 933
12777.61 903
12778.67 984
12779.74 998
12780.81 930
12781.87 926
12782.94 951
12784.01 915
12785.08 906
12786.14 863
12787.21 915
12788.28 923
12789.35 928
12790.41 955
12791.48 969
12792.55 934
12793.62 927
12794.69 947
12795.75 941
12796.82 898
12797.89 848
12798.96 886
12800.02 915
12801.09 953
12802.16 967
12803.23 953
12804.30 918
12805.37 922
12806.43 925
12807.50 875
12808.57 969
12809.64 940
12810.71 901
12811.78 916
12812.84 938
12813.91 934
12814.98 972
12816.05 994
12817.12 1004
12818.19 975
12819.26 943
12820.33 956
12821.39 1058
12822.46 1026
12823.53 1043
12824.60 1059
12825.67 954
12826.74 947
12827.81 958
12828.88 938
12829.95 944
12831.02 897
12832.09 935
12833.16 907
12834.22 900
12835.29 958
12836.36 981
12837.43 969
12838.50 952
12839.57 915
12840.64 973
12841.71 882
12842.78 820
12843.85 879
12844.92 830
12845.99 843
12847.06 838
12848.13 857
12849.20 805
12850.27 802
12851.34 819
12852.41 871
12853.48 845
12854.55 908
12855.62 824
12856.69 800
12857.76 809
12858.83 881
12859.90 872
12860.97 869
12862.05 814
12863.12 810
12864.19 829
12865.26 850
12866.33 848
12867.40 809
12868.47 811
12869.54 816
12870.61 817
12871.68 849
12872.75 803
12873.82 809
12874.90 748
12875.97 787
12877.04 787
12878.11 759
12879.18 810
12880.25 805
12881.32 775
12882.40 786
12883.47 819
12884.54 787
12885.61 807
12886.68 815
12887.75 743
12888.82 766
12889.90 732
12890.97 711
12892.04 774
12893.11 754
12894.18 744
12895.26 768
12896.33 703
12897.40 717
12898.47 730
12899.54 801
12900.62 786
12901.69 752
12902.76 785
12903.83 759
12904.91 783
12905.98 738
12907.05 706
12908.12 674
12909.20 743
12910.27 699
12911.34 739
12912.41 747
12913.49 735
12914.56 737
12915.63 682
12916.71 660
12917.78 689
12918.85 734
12919.92 736
12921.00 689
12922.07 710
12923.14 726
12924.22 753
12925.29 687
12926.36 665
12927.44 788
12928.51 716
12929.58 747
12930.66 735
12931.73 738
12932.80 726
12933.88 735
12934.95 746
12936.02 719
12937.10 707
12938.17 685
12939.25 719
12940.32 680
12941.39 691
12942.47 702
12943.54 741
12944.62 678
12945.69 705
12946.76 613
12947.84 563
12948.91 678
12949.99 657
12951.06 695
12952.14 659
12953.21 681
12954.28 717
12955.36 686
12956.43 675
12957.51 675
12958.58 672
12959.66 640
12960.73 624
12961.81 667
12962.88 705
12963.96 683
12965.03 683
12966.11 665
12967.18 684
12968.26 686
12969.33 708
12970.41 704
12971.48 705
12972.56 688
12973.63 685
12974.71 657
12975.78 682
12976.86 651
12977.93 710
12979.01 662
12980.08 674
12981.16 674
12982.23 643
12983.31 712
12984.39 731
12985.46 683
12986.54 669
12987.61 706
12988.69 690
12989.77 724
12990.84 727
12991.92 774
12992.99 762
12994.07 754
12995.15 758
12996.22 680
12997.30 739
12998.37 720
12999.45 699
13000.53 652
13001.60 688
13002.68 684
13003.76 676
13004.83 701
13005.91 653
13006.99 623
13008.06 645
13009.14 673
13010.22 680
13011.29 664
13012.37 720
13013.45 655
13014.52 681
13015.60 737
13016.68 702
13017.75 680
13018.83 665
13019.91 676
13020.99 680
13022.06 756
13023.14 722
13024.22 720
13025.30 771
13026.37 723
13027.45 684
13028.53 680
13029.61 664
13030.68 714
13031.76 708
13032.84 737
13033.92 678
13034.99 724
13036.07 745
13037.15 744
13038.23 678
13039.31 704
13040.38 728
13041.46 736
13042.54 755
13043.62 753
13044.70 743
13045.77 728
13046.85 722
13047.93 742
13049.01 667
13050.09 689
13051.17 698
13052.24 690
13053.32 841
13054.40 749
13055.48 767
13056.56 800
13057.64 733
13058.72 724
13059.80 705
13060.87 710
13061.95 736
13063.03 630
13064.11 714
13065.19 744
13066.27 697
13067.35 700
13068.43 687
13069.51 682
13070.59 684
13071.67 742
13072.74 773
13073.82 723
13074.90 687
13075.98 644
13077.06 691
13078.14 683
13079.22 688
13080.30 688
13081.38 654
13082.46 668
13083.54 731
13084.62 709
13085.70 739
13086.78 714
13087.86 679
13088.94 633
13090.02 664
13091.10 652
13092.18 678
13093.26 712
13094.34 685
13095.42 676
13096.50 714
13097.58 703
13098.66 660
13099.74 661
13100.82 672
13101.90 664
13102.98 698
13104.07 713
13105.15 734
13106.23 702
13107.31 714
13108.39 680
13109.47 714
13110.55 683
13111.63 740
13112.71 733
13113.79 738
13114.87 716
13115.96 710
13117.04 745
13118.12 761
13119.20 733
13120.28 754
13121.36 762
13122.44 740
13123.52 723
13124.61 719
13125.69 688
13126.77 676
13127.85 733
13128.93 736
13130.01 741
13131.10 780
13132.18 768
13133.26 780
13134.34 758
13135.42 812
13136.51 754
13137.59 756
13138.67 758
13139.75 740
13140.83 783
13141.92 720
13143.00 666
13144.08 728
13145.16 728
13146.25 735
13147.33 720
13148.41 678
13149.49 671
13150.58 798
13151.66 707
13152.74 762
13153.82 739
13154.91 758
13155.99 789
13157.07 753
13158.15 724
13159.24 831
13160.32 777
13161.40 776
13162.49 797
13163.57 747
13164.65 785
13165.74 780
13166.82 789
13167.90 744
13168.99 737
13170.07 748
13171.15 747
13172.24 771
13173.32 758
13174.40 719
13175.49 764
13176.57 790
13177.65 738
13178.74 724
13179.82 746
13180.91 729
13181.99 702
13183.07 749
13184.16 743
13185.24 763
13186.32 783
13187.41 746
13188.49 721
13189.58 737
13190.66 738
13191.75 810
13192.83 763
13193.91 833
13195.00 809
13196.08 711
13197.17 765
13198.25 794
13199.34 851
13200.42 758
13201.51 759
13202.59 761
13203.68 728
13204.76 729
13205.85 810
13206.93 767
13208.01 721
13209.10 772
13210.18 800
13211.27 800
13212.36 811
13213.44 798
13214.53 836
13215.61 852
13216.70 853
13217.78 830
13218.87 756
13219.95 835
13221.04 769
13222.12 698
13223.21 798
13224.29 783
13225.38 737
13226.47 826
13227.55 816
13228.64 825
13229.72 788
13230.81 790
13231.89 798
13232.98 775
13234.07 766
13235.15 817
13236.24 809
13237.33 765
13238.41 864
13239.50 786
13240.58 798
13241.67 829
13242.76 871
13243.84 886
13244.93 868
13246.02 875
13247.10 890
13248.19 875
13249.28 834
13250.36 856
13251.45 912
13252.54 890
13253.62 892
13254.71 846
13255.80 816
13256.88 880
13257.97 909
13259.06 947
13260.14 923
13261.23 854
13262.32 881
13263.41 903
13264.49 902
13265.58 898
13266.67 925
13267.76 914
13268.84 910
13269.93 905
13271.02 880
13272.11 930
13273.19 1016
13274.28 961
13275.37 924
13276.46 958
13277.54 933
13278.63 909
13279.72 984
13280.81 961
13281.90 985
13282.98 1062
13284.07 1018
13285.16 979
13286.25 948
13287.34 1021
13288.42 1035
13289.51 1011
13290.60 1026
13291.69 1103
13292.78 1022
13293.87 1007
13294.95 1080
13296.04 1147
13297.13 1088
13298.22 1076
13299.31 1098
13300.40 1090
13301.49 1051
13302.58 1129
13303.66 1137
13304.75 1132
13305.84 1078
13306.93 1098
13308.02 1167
13309.11 1179
13310.20 1097
13311.29 1174
13312.38 1162
13313.47 1108
13314.55 1143
13315.64 1201
13316.73 1188
13317.82 1228
13318.91 1185
13320.00 1212
13321.09 1198
13322.18 1144
13323.27 1281
13324.36 1251
13325.45 1294
13326.54 1268
13327.63 1220
13328.72 1287
13329.81 1248
13330.90 1304
13331.99 1210
13333.08 1246
13334.17 1328
13335.26 1360
13336.35 1352
13337.44 1306
13338.53 1377
13339.62 1457
13340.71 1391
13341.80 1295
13342.89 1330
13343.98 1387
13345.07 1374
13346.16 1417
13347.25 1378
13348.35 1395
13349.44 1397
13350.53 1369
13351.62 1351
13352.71 1355
13353.80 1326
13354.89 1426
13355.98 1437
13357.07 1404
13358.16 1412
13359.26 1391
13360.35 1526
13361.44 1562
13362.53 1477
13363.62 1595
13364.71 1673
13365.80 1570
13366.89 1592
13367.99 1616
13369.08 1509
13370.17 1594
13371.26 1562
13372.35 1467
13373.44 1456
13374.54 1453
13375.63 1450
13376.72 1346
13377.81 1380
13378.90 1323
13380.00 1390
13381.09 1262
13382.18 1223
13383.27 1232
13384.36 1198
13385.46 1152
13386.55 1216
13387.64 1117
13388.73 1139
13389.83 1114
13390.92 1067
13392.01 1108
13393.10 1130
13394.20 1210
13395.29 1146
13396.38 1126
13397.47 1138
13398.57 1107
13399.66 1060
13400.75 1078
13401.84 1195
13402.94 1121
13404.03 1122
13405.12 1088
13406.22 1178
13407.31 1144
13408.40 1121
13409.50 1098
13410.59 1142
13411.68 1102
13412.78 1080
13413.87 1060
13414.96 1042
13416.06 1065
13417.15 1083
13418.24 1075
13419.34 1107
13420.43 1100
13421.52 1150
13422.62 1085
13423.71 1160
13424.81 1128
13425.90 1093
13426.99 1145
13428.09 1133
13429.18 1111
13430.27 1156
13431.37 1183
13432.46 1138
13433.56 1172
13434.65 1163
13435.75 1153
13436.84 1174
13437.93 1181
13439.03 1200
13440.12 1070
13441.22 1251
13442.31 1156
13443.41 1155
13444.50 1191
13445.60 1195
13446.69 1224
13447.79 1205
13448.88 1237
13449.98 1239
13451.07 1278
13452.17 1269
13453.26 1203
13454.36 1307
13455.45 1326
13456.55 1339
13457.64 1333
13458.74 1318
13459.83 1334
13460.93 1386
13462.02 1372
13463.12 1335
13464.21 1331
13465.31 1309
13466.40 1334
13467.50 1357
13468.59 1323
13469.69 1350
13470.79 1369
13471.88 1369
13472.98 1390
13474.07 1382
13475.17 1392
13476.27 1424
13477.36 1376
13478.46 1452
13479.55 1394
13480.65 1462
13481.75 1473
13482.84 1412
13483.94 1367
13485.03 1401
13486.13 1411
13487.23 1432
13488.32 1465
13489.42 1510
13490.52 1474
13491.61 1473
13492.71 1504
13493.81 1512
13494.90 1485
13496.00 1510
13497.10 1542
13498.19 1509
13499.29 1595
13500.39 1660
13501.48 1713
13502.58 1736
13503.68 1733
13504.77 1699
13505.87 1657
13506.97 1710
13508.07 1638
13509.16 1567
13510.26 1498
13511.36 1546
13512.46 1554
13513.55 1525
13514.65 1505
13515.75 1534
13516.85 1399
13517.94 1424
13519.04 1477
13520.14 1398
13521.24 1352
13522.33 1344
13523.43 1330
13524.53 1467
13525.63 1344
13526.73 1363
13527.82 1400
13528.92 1367
13530.02 1255
13531.12 1283
13532.22 1260
13533.31 1250
13534.41 1274
13535.51 1169
13536.61 1165
13537.71 1236
13538.81 1215
13539.90 1147
13541.00 1157
13542.10 1086
13543.20 1079
13544.30 1141
13545.40 1168
13546.50 1146
13547.60 1178
13548.69 1117
13549.79 1116
13550.89 1107
13551.99 1070
13553.09 1079
13554.19 1077
13555.29 1146
13556.39 1102
13557.49 1084
13558.59 1099
13559.69 1062
13560.78 1067
13561.88 1046
13562.98 1102
13564.08 1030
13565.18 1074
13566.28 1028
13567.38 1062
13568.48 1043
13569.58 1067
13570.68 1068
13571.78 1103
13572.88 1111
13573.98 1085
13575.08 1053
13576.18 1075
13577.28 1078
13578.38 1031
13579.48 1081
13580.58 1084
13581.68 1066
13582.78 1055
13583.88 1094
13584.98 1090
13586.08 1049
13587.18 1037
13588.28 1035
13589.38 1014
13590.48 1067
13591.59 1064
13592.69 1058
13593.79 1071
13594.89 1122
13595.99 1139
13597.09 1100
13598.19 1095
13599.29 1114
13600.39 1126
13601.49 1105
13602.59 1055
13603.69 1073
13604.80 1157
13605.90 1132
13607.00 1114
13608.10 1043
13609.20 985
13610.30 1087
13611.40 1154
13612.51 1146
13613.61 1067
13614.71 1105
13615.81 1111
13616.91 1210
13618.01 1143
13619.11 1121
13620.22 1149
13621.32 1137
13622.42 1166
13623.52 1117
13624.62 1063
13625.73 1118
13626.83 1062
13627.93 1107
13629.03 1223
13630.13 1174
13631.24 1159
13632.34 1137
13633.44 1131
13634.54 1072
13635.65 1088
13636.75 1117
13637.85 1012
13638.95 1196
13640.06 1176
13641.16 1161
13642.26 1083
13643.36 1120
13644.47 1019
13645.57 1089
13646.67 1144
13647.78 1214
13648.88 1183
13649.98 1133
13651.08 1157
13652.19 1144
13653.29 1186
13654.39 1173
13655.50 1135
13656.60 1109
13657.70 1070
13658.81 1024
13659.91 1034
13661.01 1078
13662.12 1052
13663.22 1059
13664.32 1069
13665.43 1119
13666.53 1057
13667.63 1089
13668.74 1105
13669.84 1003
13670.95 1114
13672.05 1095
13673.15 1022
13674.26 1032
13675.36 1021
13676.47 1062
13677.57 1127
13678.67 1106
13679.78 1110
13680.88 1072
13681.99 1132
13683.09 1059
13684.20 1175
13685.30 1161
13686.40 1089
13687.51 1077
13688.61 1083
13689.72 1111
13690.82 1120
13691.93 1138
13693.03 1074
13694.14 1137
13695.24 1174
13696.35 1112
13697.45 1106
13698.56 1211
13699.66 1090
13700.77 1133
13701.87 1167
13702.98 1243
13704.08 1147
13705.19 1145
13706.29 1189
13707.40 1192
13708.50 1174
13709.61 1179
13710.71 1160
13711.82 1189
13712.92 1254
13714.03 1335
13715.14 1265
13716.24 1311
13717.35 1301
13718.45 1306
13719.56 1296
13720.66 1230
13721.77 1285
13722.88 1284
13723.98 1310
13725.09 1359
13726.19 1419
13727.30 1420
13728.41 1390
13729.51 1390
13730.62 1427
13731.73 1433
13732.83 1399
13733.94 1488
13735.04 1578
13736.15 1441
13737.26 1443
13738.36 1505
13739.47 1470
13740.58 1554
13741.68 1470
13742.79 1493
13743.90 1536
13745.00 1532
13746.11 1546
13747.22 1621
13748.32 1626
13749.43 1644
13750.54 1664
13751.65 1673
13752.75 1722
13753.86 1778
13754.97 1832
13756.07 1789
13757.18 1746
13758.29 1873
13759.40 2000
13760.50 1990
13761.61 2010
13762.72 2114
13763.83 2252
13764.93 2263
13766.04 2247
13767.15 2210
13768.26 2318
13769.37 2473
13770.47 2517
13771.58 2680
13772.69 2629
13773.80 2617
13774.91 2645
13776.01 2712
13777.12 2522
13778.23 2420
13779.34 2378
13780.45 2360
13781.55 2350
13782.66 2179
13783.77 2089
13784.88 1971
13785.99 1882
13787.10 1770
13788.20 1720
13789.31 1607
13790.42 1524
13791.53 1504
13792.64 1535
13793.75 1501
13794.86 1433
13795.97 1458
13797.07 1404
13798.18 1423
13799.29 1386
13800.40 1386
13801.51 1405
13802.62 1374
13803.73 1345
13804.84 1453
13805.95 1427
13807.06 1405
13808.17 1342
13809.28 1323
13810.39 1339
13811.49 1412
13812.60 1326
13813.71 1343
13814.82 1290
13815.93 1241
13817.04 1233
13818.15 1256
13819.26 1242
13820.37 1242
13821.48 1309
13822.59 1227
13823.70 1189
13824.81 1224
13825.92 1250
13827.03 1212
13828.14 1202
13829.25 1246
13830.36 1203
13831.47 1225
13832.58 1229
13833.69 1113
13834.80 1124
13835.92 1139
13837.03 1197
13838.14 1234
13839.25 1146
13840.36 1126
13841.47 1125
13842.58 1222
13843.69 1256
13844.80 1274
13845.91 1181
13847.02 1165
13848.13 1203
13849.24 1167
13850.36 1171
13851.47 1224
13852.58 1167
13853.69 1126
13854.80 1272
13855.91 1280
13857.02 1258
13858.13 1211
13859.25 1255
13860.36 1292
13861.47 1164
13862.58 1168
13863.69 1249
13864.80 1239
13865.91 1214
13867.03 1319
13868.14 1275
13869.25 1257
13870.36 1247
13871.47 1261
13872.59 1285
13873.70 1231
13874.81 1328
13875.92 1222
13877.03 1251
13878.15 1346
13879.26 1373
13880.37 1367
13881.48 1260
13882.60 1342
13883.71 1341
13884.82 1366
13885.93 1351
13887.05 1306
13888.16 1378
13889.27 1422
13890.38 1404
13891.50 1484
13892.61 1491
13893.72 1455
13894.83 1441
13895.95 1425
13897.06 1503
13898.17 1485
13899.29 1436
13900.40 1423
13901.51 1332
13902.63 1251
13903.74 1330
13904.85 1329
13905.97 1257
13907.08 1205
13908.19 1252
13909.31 1257
13910.42 1197
13911.53 1191
13912.65 1137
13913.76 1128
13914.87 1177
13915.99 1207
13917.10 1143
13918.21 1147
13919.33 1217
13920.44 1234
13921.56 1161
13922.67 1158
13923.78 1113
13924.90 1093
13926.01 1167
13927.13 1194
13928.24 1161
13929.35 1134
13930.47 1193
13931.58 1152
13932.70 1094
13933.81 1104
13934.93 1136
13936.04 1128
13937.16 1062
13938.27 1098
13939.38 1132
13940.50 1187
13941.61 1134
13942.73 1136
13943.84 1093
13944.96 1079
13946.07 1125
13947.19 1092
13948.30 1061
13949.42 1097
13950.53 1052
13951.65 1057
13952.76 1048
13953.88 1009
13954.99 948
13956.11 1013
13957.23 1039
13958.34 1057
13959.46 1029
13960.57 1014
13961.69 1071
13962.80 1110
13963.92 1069
13965.03 1041
13966.15 1092
13967.27 1077
13968.38 1089
13969.50 1010
13970.61 1008
13971.73 1037
13972.84 1057
13973.96 1016
13975.08 1039
13976.19 1046
13977.31 1078
13978.43 1081
13979.54 981
13980.66 1013
13981.77 1019
13982.89 1025
13984.01 1072
13985.12 1016
13986.24 992
13987.36 1027
13988.47 1091
13989.59 1074
13990.71 1012
13991.82 998
13992.94 959
13994.06 993
13995.17 1060
13996.29 1018
13997.41 993
13998.52 1062
13999.64 1105
14000.76 1089
14001.88 1082
14002.99 1094
14004.11 1072
14005.23 1008
14006.34 1006
14007.46 1035
14008.58 1074
14009.70 1068
14010.81 1012
14011.93 1031
14013.05 1003
14014.17 1095
14015.28 1132
14016.40 1067
14017.52 1073
14018.64 1076
14019.76 1090
14020.87 1117
14021.99 1100
14023.11 1147
14024.23 1117
14025.35 1242
14026.46 1129
14027.58 1153
14028.70 1150
14029.82 1137
14030.94 1108
14032.06 1143
14033.17 1156
14034.29 1148
14035.41 1173
14036.53 1216
14037.65 1202
14038.77 1105
14039.88 1203
14041.00 1242
14042.12 1279
14043.24 1217
14044.36 1186
14045.48 1197
14046.60 1261
14047.72 1240
14048.84 1249
14049.95 1307
14051.07 1352
14052.19 1329
14053.31 1293
14054.43 1307
14055.55 1326
14056.67 1369
14057.79 1405
14058.91 1449
14060.03 1353
14061.15 1430
14062.27 1424
14063.39 1365
14064.51 1472
14065.63 1487
14066.75 1425
14067.87 1511
14068.99 1570
14070.11 1599
14071.23 1574
14072.35 1631
14073.47 1635
14074.59 1658
14075.71 1578
14076.83 1574
14077.95 1671
14079.07 1744
14080.19 1719
14081.31 1669
14082.43 1660
14083.55 1739
14084.67 1683
14085.79 1631
14086.91 1663
14088.03 1639
14089.15 1692
14090.27 1753
14091.39 1708
14092.51 1736
14093.63 1816
14094.75 1766
14095.87 1842
14097.00 1834
14098.12 1740
14099.24 1767
14100.36 1826
14101.48 1806
14102.60 1754
14103.72 1786
14104.84 1693
14105.96 1661
14107.09 1695
14108.21 1638
14109.33 1613
14110.45 1576
14111.57 1491
14112.69 1420
14113.81 1537
14114.94 1463
14116.06 1477
14117.18 1353
14118.30 1352
14119.42 1362
14120.55 1407
14121.67 1381
14122.79 1297
14123.91 1317
14125.03 1254
14126.16 1268
14127.28 1205
14128.40 1226
14129.52 1247
14130.64 1230
14131.77 1247
14132.89 1233
14134.01 1196
14135.13 1170
14136.26 1151
14137.38 1164
14138.50 1194
14139.62 1220
14140.75 1121
14141.87 1069
14142.99 1087
14144.11 1098
14145.24 1116
14146.36 1078
14147.48 1088
14148.61 1098
14149.73 1115
14150.85 1083
14151.98 1057
14153.10 1114
14154.22 1132
14155.35 1114
14156.47 1053
14157.59 1076
14158.72 1124
14159.84 1071
14160.96 1142
14162.09 1156
14163.21 1114
14164.33 1113
14165.46 1067
14166.58 1104
14167.70 1076
14168.83 1076
14169.95 1088
14171.08 1087
14172.20 1105
14173.32 1122
14174.45 1188
14175.57 1057
14176.70 1054
14177.82 1067
14178.94 1076
14180.07 997
14181.19 1095
14182.32 1081
14183.44 1052
14184.57 998
14185.69 993
14186.81 1044
14187.94 1036
14189.06 1038
14190.19 1024
14191.31 1017
14192.44 1013
14193.56 1018
14194.69 1039
14195.81 978
14196.94 1001
14198.06 1019
14199.19 1024
14200.31 1033
14201.44 1026
14202.56 977
14203.69 988
14204.81 1006
14205.94 1051
14207.06 957
14208.19 921
14209.31 949
14210.44 947
14211.57 990
14212.69 960
14213.82 1067
14214.94 971
14216.07 949
14217.19 911
14218.32 973
14219.44 988
14220.57 968
14221.70 925
14222.82 891
14223.95 903
14225.07 899
14226.20 902
14227.33 897
14228.45 938
14229.58 902
14230.71 906
14231.83 944
14232.96 956
14234.08 913
14235.21 925
14236.34 969
14237.46 1043
14238.59 938
14239.72 890
14240.84 889
14241.97 913
14243.10 923
14244.22 921
14245.35 930
14246.48 961
14247.60 935
14248.73 855
14249.86 840
14250.99 878
14252.11 900
14253.24 902
14254.37 860
14255.49 845
14256.62 886
14257.75 874
14258.88 871
14260.00 831
14261.13 837
14262.26 826
14263.39 885
14264.51 867
14265.64 884
14266.77 794
14267.90 815
14269.02 820
14270.15 835
14271.28 821
14272.41 832
14273.54 773
14274.66 826
14275.79 800
14276.92 754
14278.05 730
14279.18 747
14280.30 758
14281.43 841
14282.56 782
14283.69 797
14284.82 804
14285.95 784
14287.07 748
14288.20 752
14289.33 771
14290.46 777
14291.59 767
14292.72 725
14293.85 768
14294.98 764
14296.10 731
14297.23 762
14298.36 716
14299.49 761
14300.62 763
14301.75 702
14302.88 725
14304.01 745
14305.14 726
14306.27 778
14307.39 744
14308.52 653
14309.65 706
14310.78 749
14311.91 708
14313.04 732
14314.17 679
14315.30 702
14316.43 698
14317.56 691
14318.69 735
14319.82 714
14320.95 735
14322.08 710
14323.21 701
14324.34 730
14325.47 727
14326.60 708
14327.73 694
14328.86 746
14329.99 708
14331.12 700
14332.25 744
14333.38 710
14334.51 681
14335.64 673
14336.77 702
14337.90 658
14339.03 644
14340.16 659
14341.29 673
14342.42 699
14343.56 728
14344.69 648
14345.82 722
14346.95 697
14348.08 707
14349.21 764
14350.34 681
14351.47 665
14352.60 620
14353.73 693
14354.87 664
14356.00 686
14357.13 692
14358.26 676
14359.39 711
14360.52 718
14361.65 715
14362.78 685
14363.92 663
14365.05 678
14366.18 659
14367.31 669
14368.44 683
14369.57 687
14370.71 669
14371.84 699
14372.97 697
14374.10 654
14375.23 681
14376.37 680
14377.50 732
14378.63 630
14379.76 629
14380.89 645
14382.03 638
14383.16 650
14384.29 688
14385.42 696
14386.56 671
14387.69 705
14388.82 664
14389.95 687
14391.09 669
14392.22 666
14393.35 658
14394.48 667
14395.62 680
14396.75 653
14397.88 698
14399.02 685
14400.15 701
14401.28 654
14402.41 638
14403.55 642
14404.68 612
14405.81 671
14406.95 702
14408.08 664
14409.21 684
14410.35 688
14411.48 659
14412.61 681
14413.75 678
14414.88 661
14416.01 635
14417.15 735
14418.28 693
14419.42 699
14420.55 681
14421.68 680
14422.82 655
14423.95 660
14425.08 676
14426.22 715
14427.35 744
14428.49 698
14429.62 664
14430.75 707
14431.89 714
14433.02 748
14434.16 766
14435.29 667
14436.43 697
14437.56 711
14438.69 712
14439.83 717
14440.96 728
14442.10 707
14443.23 684
14444.37 741
14445.50 750
14446.64 713
14447.77 743
14448.91 749
14450.04 711
14451.18 759
14452.31 757
14453.45 761
14454.58 726
14455.72 699
14456.85 707
14457.99 795
14459.12 745
14460.26 828
14461.39 863
14462.53 783
14463.66 824
14464.80 812
14465.94 817
14467.07 759
14468.21 772
14469.34 761
14470.48 768
14471.61 798
14472.75 812
14473.89 762
14475.02 794
14476.16 790
14477.29 815
14478.43 762
14479.57 729
14480.70 715
14481.84 708
14482.97 747
14484.11 719
14485.25 782
14486.38 787
14487.52 777
14488.66 768
14489.79 752
14490.93 733
14492.07 751
14493.20 686
14494.34 734
14495.48 757
14496.61 739
14497.75 731
14498.89 681
14500.02 772
14501.16 728
14502.30 744
14503.43 754
14504.57 785
14505.71 710
14506.84 711
14507.98 755
14509.12 791
14510.26 769
14511.39 782
14512.53 743
14513.67 741
14514.81 791
14515.94 756
14517.08 743
14518.22 718
14519.36 691
14520.49 720
14521.63 757
14522.77 743
14523.91 682
14525.05 685
14526.18 757
14527.32 748
14528.46 713
14529.60 714
14530.74 732
14531.87 669
14533.01 770
14534.15 766
14535.29 727
14536.43 695
14537.56 709
14538.70 719
14539.84 733
14540.98 724
14542.12 721
14543.26 693
14544.40 667
14545.53 749
14546.67 754
14547.81 775
14548.95 758
14550.09 753
14551.23 803
14552.37 750
14553.51 760
14554.65 777
14555.78 749
14556.92 776
14558.06 735
14559.20 742
14560.34 797
14561.48 754
14562.62 732
14563.76 865
14564.90 832
14566.04 822
14567.18 804
14568.32 834
14569.46 807
14570.60 808
14571.74 757
14572.88 848
14574.02 824
14575.16 785
14576.30 810
14577.44 860
14578.58 851
14579.72 851
14580.86 860
14582.00 859
14583.14 838
14584.28 876
14585.42 843
14586.56 889
14587.70 897
14588.84 891
14589.98 897
14591.12 957
14592.26 950
14593.40 907
14594.54 889
14595.68 920
14596.82 910
14597.96 941
14599.10 946
14600.24 896
14601.38 938
14602.52 886
14603.67 907
14604.81 972
14605.95 925
14607.09 927
14608.23 919
14609.37 987
14610.51 968
14611.65 908
14612.79 1025
14613.94 1059
14615.08 991
14616.22 1062
14617.36 986
14618.50 1002
14619.64 1103
14620.79 1077
14621.93 1080
14623.07 1086
14624.21 1183
14625.35 1160
14626.49 1107
14627.64 1172
14628.78 1175
14629.92 1216
14631.06 1272
14632.20 1278
14633.35 1261
14634.49 1277
14635.63 1265
14636.77 1203
14637.91 1221
14639.06 1240
14640.20 1185
14641.34 1193
14642.48 1070
14643.63 1138
14644.77 1086
14645.91 1054
14647.05 989
14648.20 1005
14649.34 999
14650.48 974
14651.63 887
14652.77 913
14653.91 924
14655.05 918
14656.20 890
14657.34 917
14658.48 852
14659.63 818
14660.77 810
14661.91 771
14663.06 793
14664.20 761
14665.34 816
14666.49 779
14667.63 767
14668.77 815
14669.92 794
14671.06 807
14672.20 741
14673.35 793
14674.49 743
14675.64 734
14676.78 743
14677.92 708
14679.07 721
14680.21 693
14681.35 725
14682.50 694
14683.64 706
14684.79 677
14685.93 632
14687.08 676
14688.22 673
14689.36 640
14690.51 670
14691.65 656
14692.80 675
14693.94 665
14695.09 676
14696.23 692
14697.38 645
14698.52 655
14699.66 707
14700.81 671
14701.95 647
14703.10 639
14704.24 672
14705.39 655
14706.53 684
14707.68 624
14708.82 645
14709.97 703
14711.11 644
14712.26 652
14713.40 639
14714.55 631
14715.69 646
14716.84 666
14717.99 693
14719.13 612
14720.28 651
14721.42 653
14722.57 661
14723.71 618
14724.86 641
14726.00 645
14727.15 708
14728.30 642
14729.44 662
14730.59 659
14731.73 705
14732.88 678
14734.03 677
14735.17 750
14736.32 764
14737.46 696
14738.61 606
14739.76 662
14740.90 644
14742.05 635
14743.20 629
14744.34 640
14745.49 659
14746.64 623
14747.78 589
14748.93 614
14750.08 612
14751.22 605
14752.37 593
14753.52 650
14754.66 658
14755.81 629
14756.96 590
14758.10 598
14759.25 611
14760.40 566
14761.54 561
14762.69 581
14763.84 603
14764.99 559
14766.13 614
14767.28 620
14768.43 625
14769.58 614
14770.72 566
14771.87 576
14773.02 628
14774.17 649
14775.31 598
14776.46 611
14777.61 638
14778.76 609
14779.90 541
14781.05 553
14782.20 584
14783.35 612
14784.50 575
14785.64 540
14786.79 546
14787.94 543
14789.09 576
14790.24 565
14791.38 554
14792.53 585
14793.68 563
14794.83 581
14795.98 571
14797.13 538
14798.28 596
14799.42 618
14800.57 615
14801.72 558
14802.87 491
14804.02 509
14805.17 576
14806.32 564
14807.47 473
14808.61 527
14809.76 574
14810.91 555
14812.06 541
14813.21 555
14814.36 511
14815.51 565
14816.66 543
14817.81 514
14818.96 486
14820.11 503
14821.26 548
14822.41 541
14823.55 491
14824.70 515
14825.85 557
14827.00 521
14828.15 516
14829.30 544
14830.45 531
14831.60 483
14832.75 512
14833.90 522
14835.05 496
14836.20 514
14837.35 548
14838.50 561
14839.65 520
14840.80 484
14841.95 491
14843.10 493
14844.25 503
14845.40 511
14846.55 520
14847.70 514
14848.86 526
14850.01 507
14851.16 429
14852.31 496
14853.46 520
14854.61 462
14855.76 465
14856.91 554
14858.06 499
14859.21 476
14860.36 480
14861.51 491
14862.66 512
14863.82 497
14864.97 519
14866.12 469
14867.27 481
14868.42 473
14869.57 463
14870.72 528
14871.87 541
14873.03 499
14874.18 431
14875.33 477
14876.48 484
14877.63 483
14878.78 484
14879.94 483
14881.09 483
14882.24 494
14883.39 526
14884.54 516
14885.70 466
14886.85 475
14888.00 486
14889.15 527
14890.30 473
14891.46 509
14892.61 532
14893.76 522
14894.91 498
14896.06 487
14897.22 489
14898.37 474
14899.52 525
14900.67 487
14901.83 468
14902.98 504
14904.13 492
14905.28 506
14906.44 467
14907.59 508
14908.74 513
14909.90 509
14911.05 467
14912.20 492
14913.36 479
14914.51 469
14915.66 491
14916.81 500
14917.97 456
14919.12 492
14920.27 481
14921.43 506
14922.58 489
14923.73 505
14924.89 446
14926.04 441
14927.19 462
14928.35 450
14929.50 456
14930.66 514
14931.81 476
14932.96 523
14934.12 544
14935.27 527
14936.42 520
14937.58 501
14938.73 447
14939.89 477
14941.04 555
14942.19 531
14943.35 488
14944.50 525
14945.66 530
14946.81 530
14947.97 502
14949.12 513
14950.27 510
14951.43 501
14952.58 507
14953.74 554
14954.89 538
14956.05 529
14957.20 497
14958.36 514
14959.51 522
14960.67 550
14961.82 545
14962.98 567
14964.13 547
14965.29 525
14966.44 579
14967.60 541
14968.75 552
14969.91 510
14971.06 548
14972.22 534
14973.37 534
14974.53 533
14975.68 501
14976.84 471
14977.99 506
14979.15 526
14980.31 463
14981.46 524
14982.62 581
14983.77 507
14984.93 498
14986.08 508
14987.24 502
14988.40 493
14989.55 489
14990.71 512
14991.86 477
14993.02 505
14994.18 454
14995.33 482
14996.49 487
14997.65 507
14998.80 512
14999.96 446
15001.11 436
15002.27 470
15003.43 516
15004.58 508
15005.74 502
15006.90 453
15008.05 484
15009.21 464
15010.37 475
15011.52 446
15012.68 475
15013.84 473
15014.99 448
15016.15 468
15017.31 445
15018.47 440
15019.62 483
15020.78 485
15021.94 503
15023.09 446
15024.25 483
15025.41 448
15026.57 503
15027.72 479
15028.88 484
15030.04 487
15031.20 448
15032.35 434
15033.51 430
15034.67 482
15035.83 420
15036.98 473
15038.14 474
15039.30 497
15040.46 464
15041.62 453
15042.77 441
15043.93 493
15045.09 498
15046.25 524
15047.41 465
15048.57 448
15049.72 539
15050.88 495
15052.04 464
15053.20 485
15054.36 449
15055.52 492
15056.67 484
15057.83 488
15058.99 433
15060.15 474
15061.31 506
15062.47 484
15063.63 386
15064.79 446
15065.94 501
15067.10 476
15068.26 520
15069.42 501
15070.58 447
15071.74 504
15072.90 505
15074.06 490
15075.22 478
15076.38 459
15077.54 457
15078.70 443
15079.85 468
15081.01 459
15082.17 527
15083.33 490
15084.49 451
15085.65 442
15086.81 458
15087.97 468
15089.13 474
15090.29 445
15091.45 442
15092.61 502
15093.77 448
15094.93 477
15096.09 461
15097.25 514
15098.41 489
15099.57 494
15100.73 435
15101.89 431
15103.05 485
15104.21 473
15105.37 444
15106.53 456
15107.69 464
15108.86 470
15110.02 438
15111.18 455
15112.34 458
15113.50 489
15114.66 509
15115.82 468
15116.98 464
15118.14 442
15119.30 471
15120.46 516
15121.62 477
15122.79 517
15123.95 485
15125.11 455
15126.27 475
15127.43 491
15128.59 486
15129.75 568
15130.91 520
15132.08 471
15133.24 465
15134.40 494
15135.56 517
15136.72 482
15137.88 522
15139.05 583
15140.21 560
15141.37 536
15142.53 524
15143.69 519
15144.85 537
15146.02 514
15147.18 470
15148.34 497
15149.50 482
15150.66 512
15151.83 501
15152.99 504
15154.15 518
15155.31 553
15156.48 558
15157.64 496
15158.80 524
15159.96 534
15161.13 558
15162.29 516
15163.45 513
15164.61 514
15165.78 536
15166.94 556
15168.10 524
15169.27 583
15170.43 521
15171.59 551
15172.75 535
15173.92 586
15175.08 556
15176.24 544
15177.41 577
15178.57 566
15179.73 597
15180.90 649
15182.06 598
15183.22 540
15184.39 595
15185.55 577
15186.71 594
15187.88 606
15189.04 563
15190.21 633
15191.37 640
15192.53 619
15193.70 609
15194.86 637
15196.02 632
15197.19 583
15198.35 589
15199.52 566
15200.68 564
15201.84 593
15203.01 599
15204.17 618
15205.34 607
15206.50 653
15207.67 624
15208.83 565
15209.99 569
15211.16 612
15212.32 606
15213.49 611
15214.65 586
15215.82 625
15216.98 618
15218.15 625
15219.31 606
15220.48 612
15221.64 609
15222.81 679
15223.97 678
15225.14 654
15226.30 660
15227.47 647
15228.63 658
15229.80 667
15230.96 704
15232.13 656
15233.29 646
15234.46 673
15235.62 670
15236.79 716
15237.95 747
15239.12 699
15240.29 656
15241.45 679
15242.62 596
15243.78 636
15244.95 685
15246.11 651
15247.28 655
15248.45 623
15249.61 610
15250.78 620
15251.94 627
15253.11 587
15254.28 578
15255.44 543
15256.61 590
15257.78 606
15258.94 624
15260.11 563
15261.27 547
15262.44 590
15263.61 558
15264.77 596
15265.94 544
15267.11 493
15268.27 529
15269.44 596
15270.61 572
15271.77 578
15272.94 514
15274.11 516
15275.27 526
15276.44 522
15277.61 523
15278.78 505
15279.94 544
15281.11 517
15282.28 502
15283.44 519
15284.61 501
15285.78 498
15286.95 531
15288.11 526
15289.28 504
15290.45 495
15291.62 538
15292.78 534
15293.95 509
15295.12 519
15296.29 510
15297.46 546
15298.62 521
15299.79 538
15300.96 547
15302.13 535
15303.30 509
15304.46 510
15305.63 514
15306.80 578
15307.97 520
15309.14 514
15310.30 538
15311.47 534
15312.64 572
15313.81 545
15314.98 543
15316.15 588
15317.31 577
15318.48 515
15319.65 531
15320.82 534
15321.99 598
15323.16 580
15324.33 565
15325.50 549
15326.66 581
15327.83 580
15329.00 569
15330.17 516
15331.34 605
15332.51 552
15333.68 551
15334.85 534
15336.02 520
15337.19 528
15338.36 548
15339.53 570
15340.70 556
15341.86 570
15343.03 522
15344.20 525
15345.37 575
15346.54 532
15347.71 526
15348.88 544
15350.05 567
15351.22 584
15352.39 531
15353.56 509
15354.73 616
15355.90 583
15357.07 583
15358.24 586
15359.41 603
15360.58 608
15361.75 612
15362.92 547
15364.09 568
15365.26 568
15366.43 617
15367.60 634
15368.78 630
15369.95 565
15371.12 544
15372.29 562
15373.46 547
15374.63 523
15375.80 568
15376.97 616
15378.14 628
15379.31 597
15380.48 510
15381.65 564
15382.83 614
15384.00 624
15385.17 580
15386.34 583
15387.51 560
15388.68 564
15389.85 546
15391.02 550
15392.20 597
15393.37 600
15394.54 640
15395.71 619
15396.88 578
15398.05 550
15399.22 560
15400.40 592
15401.57 565
15402.74 572
15403.91 531
15405.08 564
15406.26 535
15407.43 507
15408.60 530
15409.77 522
15410.94 509
15412.12 518
15413.29 503
15414.46 556
15415.63 515
15416.81 484
15417.98 516
15419.15 516
15420.32 510
15421.50 590
15422.67 574
15423.84 509
15425.01 488
15426.19 494
15427.36 508
15428.53 497
15429.70 505
15430.88 515
15432.05 516
15433.22 477
15434.40 470
15435.57 532
15436.74 464
15437.92 472
15439.09 490
15440.26 476
15441.44 489
15442.61 529
15443.78 496
15444.96 489
15446.13 481
15447.30 514
15448.48 469
15449.65 476
15450.82 489
15452.00 479
15453.17 496
15454.34 496
15455.52 444
15456.69 481
15457.87 505
15459.04 446
15460.21 476
15461.39 476
15462.56 458
15463.74 481
15464.91 451
15466.08 446
15467.26 481
15468.43 459
15469.61 435
15470.78 473
15471.96 547
15473.13 497
15474.31 481
15475.48 497
15476.65 500
15477.83 476
15479.00 498
15480.18 497
15481.35 503
15482.53 509
15483.70 500
15484.88 465
15486.05 502
15487.23 511
15488.40 504
15489.58 497
15490.75 480
15491.93 457
15493.10 493
15494.28 473
15495.45 466
15496.63 492
15497.81 460
15498.98 506
15500.16 537
15501.33 497
15502.51 487
15503.68 499
15504.86 522
15506.03 512
15507.21 520
15508.39 529
15509.56 564
15510.74 513
15511.91 564
15513.09 529
15514.27 483
15515.44 498
15516.62 500
15517.79 492
15518.97 456
15520.15 492
15521.32 496
15522.50 527
15523.68 479
15524.85 540
15526.03 488
15527.21 560
15528.38 548
15529.56 557
15530.74 510
15531.91 527
15533.09 552
15534.27 518
15535.44 564
15536.62 560
15537.80 590
15538.97 558
15540.15 511
15541.33 543
15542.51 526
15543.68 557
15544.86 566
15546.04 530
15547.21 555
15548.39 494
15549.57 530
15550.75 521
15551.92 564
15553.10 546
15554.28 539
15555.46 556
15556.63 587
15557.81 542
15558.99 548
15560.17 587
15561.35 606
15562.52 625
15563.70 591
15564.88 599
15566.06 596
15567.24 592
15568.41 583
15569.59 561
15570.77 630
15571.95 573
15573.13 629
15574.30 602
15575.48 581
15576.66 612
15577.84 592
15579.02 650
15580.20 642
15581.38 686
15582.55 648
15583.73 642
15584.91 634
15586.09 698
15587.27 641
15588.45 656
15589.63 656
15590.81 668
15591.99 618
15593.16 686
15594.34 761
15595.52 664
15596.70 612
15597.88 726
15599.06 657
15600.24 667
15601.42 722
15602.60 701
15603.78 748
15604.96 693
15606.14 738
15607.32 758
15608.50 786
15609.68 796
15610.86 767
15612.04 724
15613.22 709
15614.40 716
15615.58 780
15616.76 772
15617.94 755
15619.12 794
15620.30 810
15621.48 837
15622.66 767
15623.84 846
15625.02 811
15626.20 852
15627.38 864
15628.56 861
15629.74 806
15630.92 819
15632.10 823
15633.28 843
15634.46 890
15635.64 866
15636.82 867
15638.00 858
15639.18 832
15640.36 906
15641.54 909
15642.73 961
15643.91 961
15645.09 952
15646.27 896
15647.45 871
15648.63 882
15649.81 911
15650.99 898
15652.17 918
15653.36 927
15654.54 958
15655.72 925
15656.90 923
15658.08 937
15659.26 963
15660.44 900
15661.63 964
15662.81 932
15663.99 870
15665.17 874
15666.35 841
15667.54 896
15668.72 931
15669.90 935
15671.08 932
15672.26 799
15673.45 823
15674.63 861
15675.81 855
15676.99 866
15678.17 868
15679.36 845
15680.54 795
15681.72 874
15682.90 825
15684.09 827
15685.27 808
15686.45 743
15687.63 775
15688.82 789
15690.00 786
15691.18 764
15692.36 794
15693.55 805
15694.73 837
15695.91 767
15697.10 793
15698.28 745
15699.46 726
15700.65 771
15701.83 775
15703.01 806
15704.20 791
15705.38 768
15706.56 750
15707.75 810
15708.93 869
15710.11 800
15711.30 810
15712.48 801
15713.66 791
15714.85 786
15716.03 840
15717.21 808
15718.40 801
15719.58 861
15720.77 853
15721.95 903
15723.13 855
15724.32 868
15725.50 867
15726.69 794
15727.87 889
15729.05 872
15730.24 808
15731.42 847
15732.61 966
15733.79 914
15734.98 873
15736.16 837
15737.34 896
15738.53 938
15739.71 884
15740.90 979
15742.08 939
15743.27 985
15744.45 935
15745.64 952
15746.82 901
15748.01 1017
15749.19 1041
15750.38 942
15751.56 895
15752.75 979
15753.93 981
15755.12 1010
15756.30 1061
15757.49 1037
15758.67 1014
15759.86 1035
15761.04 999
15762.23 959
15763.42 973
15764.60 936
15765.79 986
15766.97 999
15768.16 928
15769.34 886
15770.53 931
15771.71 890
15772.90 914
15774.09 918
15775.27 872
15776.46 894
15777.64 874
15778.83 838
15780.02 946
15781.20 893
15782.39 853
15783.58 896
15784.76 849
15785.95 899
15787.13 825
15788.32 837
15789.51 847
15790.69 832
15791.88 829
15793.07 759
15794.25 771
15795.44 776
15796.63 723
15797.81 783
15799.00 746
15800.19 785
15801.37 781
15802.56 776
15803.75 771
15804.94 743
15806.12 753
15807.31 811
15808.50 784
15809.68 738
15810.87 717
15812.06 795
15813.25 767
15814.43 742
15815.62 731
15816.81 742
15818.00 731
15819.18 688
15820.37 742
15821.56 759
15822.75 737
15823.93 764
15825.12 719
15826.31 732
15827.50 736
15828.69 718
15829.87 753
15831.06 755
15832.25 758
15833.44 749
15834.63 732
15835.81 699
15837.00 795
15838.19 789
15839.38 703
15840.57 717
15841.76 710
15842.94 643
15844.13 669
15845.32 757
15846.51 759
15847.70 711
15848.89 734
15850.08 705
15851.27 708
15852.45 803
15853.64 703
15854.83 721
15856.02 752
15857.21 761
15858.40 773
15859.59 732
15860.78 737
15861.97 735
15863.16 709
15864.35 711
15865.53 729
15866.72 752
15867.91 699
15869.10 729
15870.29 738
15871.48 678
15872.67 687
15873.86 769
15875.05 764
15876.24 744
15877.43 729
15878.62 708
15879.81 710
15881.00 727
15882.19 756
15883.38 755
15884.57 737
15885.76 760
15886.95 751
15888.14 773
15889.33 816
15890.52 800
15891.71 790
15892.90 806
15894.09 798
15895.28 832
15896.47 763
15897.66 850
15898.85 822
15900.04 827
15901.24 757
15902.43 782
15903.62 775
15904.81 844
15906.00 834
15907.19 847
15908.38 884
15909.57 930
15910.76 854
15911.95 817
15913.14 845
15914.34 898
15915.53 864
15916.72 827
15917.91 874
15919.10 874
15920.29 870
15921.48 814
15922.68 848
15923.87 826
15925.06 853
15926.25 969
15927.44 936
15928.63 816
15929.83 828
15931.02 860
15932.21 886
15933.40 875
15934.59 853
15935.78 817
15936.98 808
15938.17 796
15939.36 780
15940.55 850
15941.74 775
15942.94 790
15944.13 732
15945.32 703
15946.51 737
15947.71 749
15948.90 707
15950.09 716
15951.28 628
15952.48 640
15953.67 671
15954.86 623
15956.05 623
15957.25 578
15958.44 638
15959.63 645
15960.83 648
15962.02 550
15963.21 567
15964.41 546
15965.60 562
15966.79 552
15967.98 529
15969.18 604
15970.37 609
15971.56 585
15972.76 559
15973.95 573
15975.14 553
15976.34 563
15977.53 540
15978.73 528
15979.92 516
15981.11 538
15982.31 563
15983.50 521
15984.69 536
15985.89 547
15987.08 545
15988.28 543
15989.47 550
15990.66 545
15991.86 487
15993.05 496
15994.25 524
15995.44 469
15996.63 558
15997.83 519
15999.02 464
16000.22 488
16001.41 500
16002.61 503
16003.80 498
16005.00 511
16006.19 463
16007.38 505
16008.58 554
16009.77 500
16010.97 528
16012.16 493
16013.36 450
16014.55 533
16015.75 494
16016.94 530
16018.14 538
16019.33 487
16020.53 459
16021.72 456
16022.92 536
16024.11 496
16025.31 468
16026.51 507
16027.70 532
16028.90 508
16030.09 505
16031.29 515
16032.48 535
16033.68 465
16034.87 471
16036.07 504
16037.27 500
16038.46 475
16039.66 491
16040.85 474
16042.05 488
16043.24 504
16044.44 465
16045.64 465
16046.83 475
16048.03 451
16049.23 450
16050.42 462
16051.62 431
16052.81 438
16054.01 438
16055.21 457
16056.40 438
16057.60 478
16058.80 487
16059.99 492
16061.19 435
16062.39 430
16063.58 462
16064.78 501
16065.98 493
16067.17 498
16068.37 492
16069.57 487
16070.77 502
16071.96 464
16073.16 428
16074.36 429
16075.55 446
16076.75 439
16077.95 449
16079.15 459
16080.34 440
16081.54 425
16082.74 445
16083.94 441
16085.13 437
16086.33 470
16087.53 465
16088.73 452
16089.92 452
16091.12 440
16092.32 441
16093.52 506
16094.71 484
16095.91 443
16097.11 460
16098.31 418
16099.51 462
16100.71 445
16101.90 415
16103.10 431
16104.30 464
16105.50 423
16106.70 454
16107.89 513
16109.09 408
16110.29 415
16111.49 417
16112.69 422
16113.89 384
16115.09 438
16116.28 444
16117.48 434
16118.68 436
16119.88 467
16121.08 430
16122.28 425
16123.48 402
16124.68 410
16125.88 427
16127.08 422
16128.27 459
16129.47 446
16130.67 431
16131.87 429
16133.07 453
16134.27 422
16135.47 406
16136.67 405
16137.87 443
16139.07 430
16140.27 402
16141.47 400
16142.67 395
16143.87 454
16145.07 424
16146.27 422
16147.47 449
16148.67 497
16149.87 420
16151.07 410
16152.27 436
16153.47 442
16154.67 418
16155.87 435
16157.07 454
16158.27 453
16159.47 389
16160.67 395
16161.87 410
16163.07 452
16164.27 456
16165.47 492
16166.67 477
16167.87 436
16169.07 435
16170.27 425
16171.47 447
16172.68 504
16173.88 468
16175.08 474
16176.28 409
16177.48 435
16178.68 462
16179.88 454
16181.08 455
16182.28 426
16183.48 448
16184.69 468
16185.89 440
16187.09 404
16188.29 428
16189.49 461
16190.69 445
16191.89 418
16193.10 439
16194.30 456
16195.50 458
16196.70 470
16197.90 431
16199.10 387
16200.31 426
16201.51 409
16202.71 410
16203.91 434
16205.11 479
16206.32 459
16207.52 489
16208.72 496
16209.92 496
16211.13 469
16212.33 459
16213.53 443
16214.73 470
16215.93 528
16217.14 486
16218.34 470
16219.54 483
16220.74 469
16221.95 407
16223.15 478
16224.35 497
16225.56 457
16226.76 444
16227.96 513
16229.16 517
16230.37 485
16231.57 443
16232.77 479
16233.98 501
16235.18 491
16236.38 528
16237.59 522
16238.79 483
16239.99 462
16241.20 493
16242.40 541
16243.60 505
16244.81 504
16246.01 526
16247.21 528
16248.42 500
16249.62 535
16250.82 555
16252.03 529
16253.23 509
16254.44 515
16255.64 521
16256.84 517
16258.05 497
16259.25 509
16260.46 529
16261.66 501
16262.86 508
16264.07 513
16265.27 518
16266.48 500
16267.68 563
16268.89 557
16270.09 558
16271.29 535
16272.50 532
16273.70 558
16274.91 532
16276.11 529
16277.32 512
16278.52 497
16279.73 512
16280.93 545
16282.14 546
16283.34 505
16284.55 547
16285.75 484
16286.96 485
16288.16 472
16289.37 491
16290.57 533
16291.78 524
16292.98 548
16294.19 555
16295.39 548
16296.60 522
16297.80 525
16299.01 500
16300.22 517
16301.42 506
16302.63 532
16303.83 532
16305.04 456
16306.24 511
16307.45 526
16308.66 510
16309.86 481
16311.07 457
16312.27 532
16313.48 554
16314.69 486
16315.89 480
16317.10 500
16318.30 515
16319.51 442
16320.72 448
16321.92 456
16323.13 435
16324.34 474
16325.54 449
16326.75 478
16327.96 497
16329.16 454
16330.37 466
16331.58 486
16332.78 497
16333.99 465
16335.20 436
16336.40 477
16337.61 417
16338.82 458
16340.02 455
16341.23 409
16342.44 423
16343.65 437
16344.85 412
16346.06 441
16347.27 421
16348.47 443
16349.68 445
16350.89 436
16352.10 434
16353.30 456
16354.51 476
16355.72 420
16356.93 400
16358.13 435
16359.34 429
16360.55 418
16361.76 432
16362.97 442
16364.17 432
16365.38 457
16366.59 458
16367.80 439
16369.01 393
16370.21 425
16371.42 455
16372.63 409
16373.84 395
16375.05 403
16376.26 393
16377.46 390
16378.67 393
16379.88 393
16381.09 421
16382.30 418
16383.51 403
16384.72 378
16385.92 417
16387.13 386
16388.34 457
16389.55 424
16390.76 411
16391.97 447
16393.18 430
16394.39 412
16395.60 421
16396.80 406
16398.01 410
16399.22 403
16400.43 386
16401.64 410
16402.85 374
16404.06 413
16405.27 437
16406.48 446
16407.69 449
16408.90 413
16410.11 401
16411.32 433
16412.53 410
16413.74 386
16414.95 423
16416.16 485
16417.37 437
16418.58 424
16419.79 425
16421.00 406
16422.21 427
16423.42 416
16424.63 408
16425.84 468
16427.05 414
16428.26 399
16429.47 422
16430.68 447
16431.89 404
16433.10 395
16434.31 420
16435.52 385
16436.73 436
16437.94 387
16439.15 392
16440.36 415
16441.57 448
16442.79 439
16444.00 399
16445.21 455
16446.42 424
16447.63 404
16448.84 475
16450.05 442
16451.26 406
16452.47 453
16453.68 408
16454.90 382
16456.11 415
16457.32 398
16458.53 432
16459.74 400
16460.95 384
16462.16 359
16463.38 360
16464.59 420
16465.80 389
16467.01 380
16468.22 370
16469.43 381
16470.65 420
16471.86 415
16473.07 385
16474.28 438
16475.49 415
16476.71 400
16477.92 389
16479.13 366
16480.34 342
16481.56 347
16482.77 414
16483.98 431
16485.19 388
16486.40 405
16487.62 387
16488.83 415
16490.04 401
16491.25 367
16492.47 351
16493.68 411
16494.89 411
16496.11 403
16497.32 407
16498.53 386
16499.74 397
16500.96 405
16502.17 388
16503.38 397
16504.60 397
16505.81 414
16507.02 387
16508.24 403
16509.45 410
16510.66 423
16511.88 426
16513.09 385
16514.30 412
16515.52 397
16516.73 410
16517.94 398
16519.16 385
16520.37 376
16521.58 375
16522.80 398
16524.01 373
16525.23 432
16526.44 410
16527.65 389
16528.87 372
16530.08 395
16531.30 385
16532.51 375
16533.72 399
16534.94 392
16536.15 383
16537.37 437
16538.58 394
16539.80 390
16541.01 479
16542.23 450
16543.44 403
16544.65 400
16545.87 419
16547.08 432
16548.30 444
16549.51 456
16550.73 460
16551.94 475
16553.16 444
16554.37 443
16555.59 465
16556.80 433
16558.02 400
16559.23 426
16560.45 457
16561.66 436
16562.88 416
16564.09 421
16565.31 502
16566.52 476
16567.74 427
16568.96 453
16570.17 466
16571.39 434
16572.60 416
16573.82 427
16575.03 475
16576.25 443
16577.47 418
16578.68 431
16579.90 438
16581.11 423
16582.33 450
16583.54 428
16584.76 409
16585.98 451
16587.19 389
16588.41 431
16589.63 421
16590.84 448
16592.06 472
16593.27 440
16594.49 462
16595.71 414
16596.92 431
16598.14 419
16599.36 409
16600.57 408
16601.79 397
16603.01 349
16604.22 362
16605.44 408
16606.66 405
16607.87 403
16609.09 394
16610.31 368
16611.53 405
16612.74 394
16613.96 389
16615.18 335
16616.39 346
16617.61 386
16618.83 396
16620.05 397
16621.26 382
16622.48 340
16623.70 355
16624.92 385
16626.13 380
16627.35 369
16628.57 346
16629.79 345
16631.00 334
16632.22 356
16633.44 396
16634.66 350
16635.88 376
16637.09 384
16638.31 360
16639.53 316
16640.75 406
16641.97 364
16643.18 353
16644.40 361
16645.62 362
16646.84 400
16648.06 396
16649.28 336
16650.49 345
16651.71 346
16652.93 363
16654.15 335
16655.37 357
16656.59 375
16657.81 342
16659.03 320
16660.24 372
16661.46 327
16662.68 379
16663.90 387
16665.12 362
16666.34 381
16667.56 375
16668.78 410
16670.00 360
16671.22 392
16672.43 406
16673.65 381
16674.87 363
16676.09 339
16677.31 374
16678.53 359
16679.75 345
16680.97 331
16682.19 335
16683.41 361
16684.63 349
16685.85 341
16687.07 333
16688.29 354
16689.51 367
16690.73 326
16691.95 347
16693.17 354
16694.39 358
16695.61 382
16696.83 355
16698.05 343
16699.27 326
16700.49 358
16701.71 382
16702.93 351
16704.15 339
16705.37 311
16706.59 354
16707.81 380
16709.03 386
16710.25 369
16711.48 380
16712.70 338
16713.92 341
16715.14 310
16716.36 354
16717.58 325
16718.80 339
16720.02 329
16721.24 348
16722.46 388
16723.68 348
16724.91 361
16726.13 335
16727.35 397
16728.57 375
16729.79 319
16731.01 338
16732.23 385
16733.46 383
16734.68 371
16735.90 367
16737.12 341
16738.34 312
16739.56 313
16740.79 362
16742.01 364
16743.23 337
16744.45 345
16745.67 375
16746.90 371
16748.12 363
16749.34 337
16750.56 357
16751.78 383
16753.01 397
16754.23 398
16755.45 358
16756.67 363
16757.90 387
16759.12 363
16760.34 323
16761.56 325
16762.79 340
16764.01 325
16765.23 342
16766.45 362
16767.68 370
16768.90 368
16770.12 388
16771.34 350
16772.57 344
16773.79 321
16775.01 316
16776.24 320
16777.46 377
16778.68 348
16779.91 332
16781.13 333
16782.35 355
16783.58 379
16784.80 360
16786.02 372
16787.25 347
16788.47 389
16789.69 343
16790.92 363
16792.14 398
16793.36 367
16794.59 331
16795.81 315
16797.04 334
16798.26 339
16799.48 328
16800.71 387
16801.93 356
16803.16 383
16804.38 375
16805.60 386
16806.83 384
16808.05 373
16809.28 360
16810.50 390
16811.73 368
16812.95 350
16814.17 402
16815.40 355
16816.62 392
16817.85 391
16819.07 349
16820.30 357
16821.52 336
16822.75 337
16823.97 332
16825.20 364
16826.42 363
16827.65 389
16828.87 364
16830.10 376
16831.32 365
16832.55 388
16833.77 380
16835.00 364
16836.22 371
16837.45 420
16838.67 380
16839.90 415
16841.12 398
16842.35 404
16843.57 405
16844.80 450
16846.03 419
16847.25 402
16848.48 416
16849.70 428
16850.93 410
16852.15 416
16853.38 406
16854.61 388
16855.83 464
16857.06 439
16858.28 415
16859.51 437
16860.74 425
16861.96 442
16863.19 454
16864.42 473
16865.64 423
16866.87 432
16868.09 465
16869.32 466
16870.55 455
16871.77 428
16873.00 485
16874.23 479
16875.45 476
16876.68 504
16877.91 478
16879.13 478
16880.36 468
16881.59 464
16882.82 489
16884.04 492
16885.27 478
16886.50 496
16887.72 484
16888.95 482
16890.18 496
16891.41 466
16892.63 493
16893.86 483
16895.09 476
16896.32 458
16897.54 436
16898.77 465
16900.00 472
16901.23 501
16902.45 457
16903.68 398
16904.91 482
16906.14 435
16907.36 454
16908.59 441
16909.82 415
16911.05 426
16912.28 380
16913.50 403
16914.73 487
16915.96 479
16917.19 399
16918.42 425
16919.65 456
16920.87 450
16922.10 425
16923.33 412
16924.56 388
16925.79 384
16927.02 461
16928.24 438
16929.47 395
16930.70 391
16931.93 389
16933.16 394
16934.39 421
16935.62 433
16936.85 400
16938.08 409
16939.30 417
16940.53 397
16941.76 382
16942.99 442
16944.22 404
16945.45 417
16946.68 384
16947.91 428
16949.14 477
16950.37 455
16951.60 455
16952.83 420
16954.06 451
16955.29 462
16956.52 455
16957.74 485
16958.97 402
16960.20 375
16961.43 426
16962.66 439
16963.89 403
16965.12 402
16966.35 391
16967.58 361
16968.81 365
16970.04 383
16971.27 427
16972.50 398
16973.74 398
16974.97 387
16976.20 411
16977.43 384
16978.66 385
16979.89 403
16981.12 354
16982.35 393
16983.58 427
16984.81 374
16986.04 409
16987.27 409
16988.50 407
16989.73 357
16990.96 347
16992.19 398
16993.43 365
16994.66 396
16995.89 371
16997.12 344
16998.35 358
16999.58 392
17000.81 389
17002.04 359
17003.28 324
17004.51 339
17005.74 360
17006.97 396
17008.20 367
17009.43 354
17010.66 376
17011.90 370
17013.13 345
17014.36 371
17015.59 373
17016.82 362
17018.05 358
17019.29 339
17020.52 388
17021.75 340
17022.98 386
17024.21 316
17025.45 363
17026.68 369
17027.91 371
17029.14 369
17030.38 345
17031.61 338
17032.84 326
17034.07 352
17035.31 373
17036.54 390
17037.77 349
17039.00 333
17040.24 333
17041.47 320
17042.70 343
17043.93 366
17045.17 359
17046.40 318
17047.63 354
17048.87 351
17050.10 364
17051.33 398
17052.57 329
17053.80 364
17055.03 312
17056.27 358
17057.50 335
17058.73 321
17059.97 336
17061.20 373
17062.43 373
17063.67 309
17064.90 336
17066.13 343
17067.37 353
17068.60 334
17069.83 344
17071.07 325
17072.30 336
17073.54 321
17074.77 366
17076.00 378
17077.24 345
17078.47 358
17079.71 353
17080.94 368
17082.17 307
17083.41 324
17084.64 316
17085.88 270
17087.11 296
17088.35 330
17089.58 332
17090.81 344
17092.05 336
17093.28 335
17094.52 353
17095.75 323
17096.99 300
17098.22 334
17099.46 347
17100.69 394
17101.93 349
17103.16 308
17104.40 294
17105.63 330
17106.87 319
17108.10 321
17109.34 308
17110.57 319
17111.81 306
17113.04 346
17114.28 316
17115.51 297
17116.75 298
17117.99 306
17119.22 317
17120.46 323
17121.69 348
17122.93 362
17124.16 356
17125.40 329
17126.64 337
17127.87 331
17129.11 315
17130.34 328
17131.58 312
17132.82 358
17134.05 309
17135.29 295
17136.52 321
17137.76 318
17139.00 294
17140.23 312
17141.47 356
17142.71 349
17143.94 335
17145.18 344
17146.41 346
17147.65 319
17148.89 328
17150.12 313
17151.36 304
17152.60 315
17153.83 314
17155.07 314
17156.31 295
17157.55 303
17158.78 344
17160.02 346
17161.26 292
17162.49 289
17163.73 347
17164.97 338
17166.21 315
17167.44 294
17168.68 302
17169.92 258
17171.15 307
17172.39 301
17173.63 312
17174.87 318
17176.10 323
17177.34 303
17178.58 287
17179.82 330
17181.06 299
17182.29 304
17183.53 259
17184.77 292
17186.01 321
17187.25 291
17188.48 286
17189.72 266
17190.96 282
17192.20 294
17193.44 311
17194.67 311
17195.91 288
17197.15 282
17198.39 293
17199.63 329
17200.87 335
17202.10 301
17203.34 322
17204.58 267
17205.82 314
17207.06 298
17208.30 292
17209.54 298
17210.78 294
17212.01 320
17213.25 311
17214.49 300
17215.73 333
17216.97 302
17218.21 314
17219.45 275
17220.69 320
17221.93 339
17223.17 322
17224.41 287
17225.65 266
17226.89 263
17228.12 332
17229.36 337
17230.60 321
17231.84 293
17233.08 291
17234.32 264
17235.56 298
17236.80 286
17238.04 257
17239.28 284
17240.52 286
17241.76 300
17243.00 324
17244.24 272
17245.48 320
17246.72 263
17247.96 292
17249.20 273
17250.44 298
17251.68 316
17252.92 281
17254.16 254
17255.40 304
17256.64 251
17257.89 251
17259.13 291
17260.37 288
17261.61 271
17262.85 298
17264.09 279
17265.33 332
17266.57 278
17267.81 253
17269.05 285
17270.29 328
17271.53 293
17272.78 262
17274.02 316
17275.26 297
17276.50 272
17277.74 266
17278.98 295
17280.22 293
17281.46 262
17282.71 246
17283.95 286
17285.19 267
17286.43 257
17287.67 276
17288.91 310
17290.16 258
17291.40 288
17292.64 279
17293.88 244
17295.12 263
17296.36 244
17297.61 299
17298.85 310
17300.09 267
17301.33 288
17302.58 264
17303.82 234
17305.06 301
17306.30 269
17307.54 283
17308.79 271
17310.03 263
17311.27 297
17312.51 268
17313.76 278
17315.00 277
17316.24 313
17317.48 323
17318.73 285
17319.97 262
17321.21 296
17322.46 294
17323.70 305
17324.94 253
17326.18 265
17327.43 299
17328.67 290
17329.91 281
17331.16 301
17332.40 251
17333.64 284
17334.89 263
17336.13 311
17337.37 255
17338.62 279
17339.86 294
17341.10 288
17342.35 323
17343.59 275
17344.84 289
17346.08 288
17347.32 269
17348.57 259
17349.81 286
17351.05 268
17352.30 280
17353.54 304
17354.79 283
17356.03 281
17357.27 276
17358.52 293
17359.76 306
17361.01 325
17362.25 290
17363.50 278
17364.74 270
17365.98 287
17367.23 275
17368.47 271
17369.72 296
17370.96 284
17372.21 290
17373.45 288
17374.70 299
17375.94 292
17377.19 286
17378.43 286
17379.68 278
17380.92 281
17382.17 307
17383.41 278
17384.66 309
17385.90 290
17387.15 255
17388.39 281
17389.64 269
17390.88 279
17392.13 266
17393.37 269
17394.62 306
17395.86 301
17397.11 271
17398.36 305
17399.60 302
17400.85 300
17402.09 288
17403.34 297
17404.58 315
17405.83 288
17407.08 271
17408.32 277
17409.57 303
17410.81 281
17412.06 280
17413.31 279
17414.55 317
17415.80 289
17417.05 278
17418.29 296
17419.54 328
17420.78 285
17422.03 278
17423.28 265
17424.52 296
17425.77 323
17427.02 298
17428.26 307
17429.51 260
17430.76 280
17432.00 282
17433.25 312
17434.50 327
17435.75 326
17436.99 335
17438.24 329
17439.49 287
17440.73 313
17441.98 334
17443.23 314
17444.48 280
17445.72 266
17446.97 314
17448.22 304
17449.46 293
17450.71 291
17451.96 312
17453.21 275
17454.45 288
17455.70 277
17456.95 334
17458.20 308
17459.45 343
17460.69 289
17461.94 303
17463.19 312
17464.44 350
17465.69 358
17466.93 349
17468.18 294
17469.43 275
17470.68 329
17471.93 289
17473.17 307
17474.42 303
17475.67 320
17476.92 335
17478.17 320
17479.42 319
17480.67 343
17481.91 344
17483.16 340
17484.41 290
17485.66 364
17486.91 317
17488.16 315
17489.41 317
17490.66 309
17491.90 317
17493.15 319
17494.40 306
17495.65 263
17496.90 332
17498.15 350
17499.40 304
17500.65 304
17501.90 331
17503.15 309
17504.40 338
17505.65 356
17506.90 321
17508.14 330
17509.39 310
17510.64 322
17511.89 300
17513.14 309
17514.39 335
17515.64 339
17516.89 326
17518.14 320
17519.39 329
17520.64 340
17521.89 325
17523.14 359
17524.39 358
17525.64 349
17526.89 326
17528.14 326
17529.39 370
17530.64 347
17531.89 353
17533.14 349
17534.40 328
17535.65 350
17536.90 374
17538.15 359
17539.40 368
17540.65 318
17541.90 339
17543.15 347
17544.40 359
17545.65 343
17546.90 324
17548.15 356
17549.40 391
17550.66 367
17551.91 339
17553.16 341
17554.41 372
17555.66 373
17556.91 337
17558.16 386
17559.41 320
17560.67 355
17561.92 337
17563.17 317
17564.42 338
17565.67 339
17566.92 368
17568.18 330
17569.43 325
17570.68 371
17571.93 393
17573.18 343
17574.43 350
17575.69 325
17576.94 364
17578.19 353
17579.44 361
17580.69 324
17581.95 371
17583.20 380
17584.45 356
17585.70 377
17586.96 383
17588.21 331
17589.46 356
17590.71 361
17591.97 344
17593.22 350
17594.47 380
17595.72 406
17596.98 391
17598.23 373
17599.48 382
17600.73 403
17601.99 366
17603.24 366
17604.49 398
17605.75 402
17607.00 433
17608.25 366
17609.51 371
17610.76 395
17612.01 404
17613.27 382
17614.52 375
17615.77 343
17617.03 354
17618.28 372
17619.53 388
17620.79 369
17622.04 380
17623.29 394
17624.55 390
17625.80 408
17627.05 374
17628.31 383
17629.56 373
17630.82 325
17632.07 360
17633.32 354
17634.58 343
17635.83 410
17637.09 383
17638.34 323
17639.60 325
17640.85 388
17642.10 371
17643.36 348
17644.61 382
17645.87 355
17647.12 371
17648.38 343
17649.63 334
17650.89 353
17652.14 371
17653.39 344
17654.65 353
17655.90 342
17657.16 362
17658.41 371
17659.67 358
17660.92 330
17662.18 351
17663.43 308
17664.69 310
17665.94 329
17667.20 365
17668.45 339
17669.71 334
17670.97 337
17672.22 293
17673.48 323
17674.73 313
17675.99 316
17677.24 302
17678.50 289
17679.75 320
17681.01 312
17682.27 261
17683.52 295
17684.78 319
17686.03 356
17687.29 323
17688.55 307
17689.80 332
17691.06 307
17692.31 320
17693.57 299
17694.83 318
17696.08 334
17697.34 316
17698.59 318
17699.85 339
17701.11 314
17702.36 368
17703.62 309
17704.88 315
17706.13 300
17707.39 287
17708.65 297
17709.90 313
17711.16 326
17712.42 323
17713.67 332
17714.93 319
17716.19 304
17717.44 311
17718.70 330
17719.96 308
17721.22 282
17722.47 300
17723.73 328
17724.99 325
17726.25 337
17727.50 308
17728.76 276
17730.02 295
17731.27 285
17732.53 300
17733.79 302
17735.05 315
17736.31 312
17737.56 284
17738.82 315
17740.08 296
17741.34 271
17742.59 251
17743.85 292
17745.11 281
17746.37 309
17747.63 273
17748.88 336
17750.14 306
17751.40 291
17752.66 277
17753.92 297
17755.18 278
17756.43 295
17757.69 289
17758.95 263
17760.21 299
17761.47 295
17762.73 293
17763.99 284
17765.24 297
17766.50 270
17767.76 269
17769.02 310
17770.28 283
17771.54 255
17772.80 280
17774.06 308
17775.32 297
17776.57 261
17777.83 245
17779.09 261
17780.35 257
17781.61 277
17782.87 269
17784.13 260
17785.39 270
17786.65 265
17787.91 296
17789.17 272
17790.43 278
17791.69 282
17792.95 249
17794.21 304
17795.47 309
17796.73 292
17797.99 278
17799.25 272
17800.51 273
17801.77 276
17803.03 290
17804.29 278
17805.55 245
17806.81 277
17808.07 300
17809.33 276
17810.59 266
17811.85 248
17813.11 276
17814.37 328
17815.63 273
17816.89 246
17818.15 272
17819.41 259
17820.67 245
17821.93 312
17823.19 290
17824.45 249
17825.71 252
17826.98 278
17828.24 259
17829.50 269
17830.76 285
17832.02 280
17833.28 263
17834.54 288
17835.80 229
17837.06 239
17838.33 289
17839.59 301
17840.85 252
17842.11 264
17843.37 278
17844.63 261
17845.89 272
17847.16 301
17848.42 282
17849.68 228
17850.94 265
17852.20 271
17853.46 263
17854.73 296
17855.99 321
17857.25 278
17858.51 294
17859.77 300
17861.04 310
17862.30 274
17863.56 253
17864.82 255
17866.09 295
17867.35 247
17868.61 264
17869.87 265
17871.14 271
17872.40 251
17873.66 231
17874.92 239
17876.19 245
17877.45 257
17878.71 283
17879.97 269
17881.24 253
17882.50 261
17883.76 269
17885.03 275
17886.29 254
17887.55 251
17888.81 249
17890.08 276
17891.34 270
17892.60 259
17893.87 236
17895.13 244
17896.39 242
17897.66 252
17898.92 284
17900.18 268
17901.45 258
17902.71 260
17903.97 254
17905.24 282
17906.50 278
17907.77 297
17909.03 256
17910.29 274
17911.56 252
17912.82 306
17914.09 270
17915.35 277
17916.61 256
17917.88 249
17919.14 265
17920.41 271
17921.67 273
17922.93 272
17924.20 273
17925.46 258
17926.73 271
17927.99 289
17929.26 280
17930.52 238
17931.79 264
17933.05 226
17934.32 298
17935.58 301
17936.84 266
17938.11 307
17939.37 273
17940.64 289
17941.90 265
17943.17 256
17944.43 263
17945.70 287
17946.96 267
17948.23 245
17949.50 251
17950.76 299
17952.03 284
17953.29 296
17954.56 250
17955.82 273
17957.09 268
17958.35 254
17959.62 277
17960.88 252
17962.15 238
17963.42 250
17964.68 277
17965.95 248
17967.21 279
17968.48 307
17969.74 277
17971.01 275
17972.28 289
17973.54 270
17974.81 294
17976.08 293
17977.34 319
17978.61 296
17979.87 279
17981.14 262
17982.41 242
17983.67 289
17984.94 265
17986.21 268
17987.47 224
17988.74 302
17990.01 300
17991.27 342
17992.54 304
17993.81 261
17995.07 283
17996.34 283
17997.61 257
17998.87 254
18000.14 287
18001.41 301
18002.68 296
18003.94 231
18005.21 240
18006.48 252
18007.74 260
18009.01 246
18010.28 265
18011.55 275
18012.81 256
18014.08 238
18015.35 226
18016.62 255
18017.88 274
18019.15 308
18020.42 261
18021.69 301
18022.96 269
18024.22 262
18025.49 245
18026.76 277
18028.03 281
18029.29 272
18030.56 270
18031.83 288
18033.10 281
18034.37 259
18035.64 293
18036.90 297
18038.17 287
18039.44 261
18040.71 267
18041.98 294
18043.25 239
18044.51 276
18045.78 256
18047.05 275
18048.32 289
18049.59 293
18050.86 292
18052.13 271
18053.40 280
18054.67 282
18055.93 267
18057.20 258
18058.47 244
18059.74 281
18061.01 263
18062.28 287
18063.55 244
18064.82 260
18066.09 269
18067.36 283
18068.63 322
18069.90 278
18071.17 289
18072.44 293
18073.70 281
18074.97 249
18076.24 286
18077.51 293
18078.78 267
18080.05 239
18081.32 267
18082.59 271
18083.86 245
18085.13 281
18086.40 278
18087.67 284
18088.94 283
18090.21 306
18091.48 275
18092.75 244
18094.02 251
18095.29 255
18096.57 272
18097.84 284
18099.11 277
18100.38 243
18101.65 241
18102.92 248
18104.19 250
18105.46 244
18106.73 314
18108.00 310
18109.27 268
18110.54 252
18111.81 282
18113.08 245
18114.36 292
18115.63 287
18116.90 258
18118.17 292
18119.44 287
18120.71 229
18121.98 280
18123.25 232
18124.53 270
18125.80 296
18127.07 264
18128.34 239
18129.61 252
18130.88 264
18132.16 265
18133.43 282
18134.70 275
18135.97 269
18137.24 301
18138.51 288
18139.79 250
18141.06 270
18142.33 290
18143.60 255
18144.87 250
18146.15 252
18147.42 278
18148.69 266
18149.96 259
18151.24 246
18152.51 234
18153.78 257
18155.05 296
18156.33 300
18157.60 266
18158.87 266
18160.14 262
18161.42 277
18162.69 307
18163.96 281
18165.23 280
18166.51 253
18167.78 280
18169.05 289
18170.33 282
18171.60 273
18172.87 274
18174.15 276
18175.42 244
18176.69 258
18177.97 276
18179.24 255
18180.51 280
18181.79 265
18183.06 261
18184.33 257
18185.61 244
18186.88 261
18188.15 268
18189.43 311
18190.70 279
18191.97 302
18193.25 306
18194.52 295
18195.80 289
18197.07 257
18198.34 281
18199.62 242
18200.89 239
18202.17 261
18203.44 258
18204.71 272
18205.99 264
18207.26 244
18208.54 250
18209.81 263
18211.09 264
18212.36 234
18213.64 235
18214.91 284
18216.18 286
18217.46 287
18218.73 250
18220.01 262
18221.28 263
18222.56 289
18223.83 273
18225.11 262
18226.38 273
18227.66 277
18228.93 310
18230.21 284
18231.48 292
18232.76 307
18234.03 278
18235.31 249
18236.58 253
18237.86 284
18239.14 275
18240.41 265
18241.69 245
18242.96 295
18244.24 258
18245.51 279
18246.79 286
18248.06 278
18249.34 275
18250.62 291
18251.89 249
18253.17 291
18254.44 250
18255.72 220
18257.00 229
18258.27 257
18259.55 288
18260.82 277
18262.10 252
18263.38 283
18264.65 265
18265.93 281
18267.21 231
18268.48 269
18269.76 296
18271.04 319
18272.31 311
18273.59 263
18274.87 270
18276.14 280
18277.42 295
18278.70 256
18279.97 273
18281.25 249
18282.53 252
18283.80 272
18285.08 243
18286.36 264
18287.63 288
18288.91 316
18290.19 281
18291.47 265
18292.74 313
18294.02 278
18295.30 276
18296.58 277
18297.85 244
18299.13 241
18300.41 274
18301.69 255
18302.96 278
18304.24 262
18305.52 266
18306.80 241
18308.07 254
18309.35 276
18310.63 307
18311.91 276
18313.19 279
18314.46 276
18315.74 243
18317.02 243
18318.30 276
18319.58 264
18320.86 269
18322.13 271
18323.41 258
18324.69 261
18325.97 270
18327.25 279
18328.53 264
18329.80 285
18331.08 270
18332.36 299
18333.64 304
18334.92 284
18336.20 285
18337.48 240
18338.76 274
18340.04 278
18341.31 280
18342.59 307
18343.87 238
18345.15 277
18346.43 265
18347.71 278
18348.99 256
18350.27 273
18351.55 278
18352.83 312
18354.11 302
18355.39 256
18356.67 259
18357.95 275
18359.22 241
18360.50 273
18361.78 227
18363.06 301
18364.34 272
18365.62 311
18366.90 231
18368.18 271
18369.46 270
18370.74 259
18372.02 290
18373.30 270
18374.58 272
18375.86 273
18377.14 293
18378.42 259
18379.71 293
18380.99 257
18382.27 257
18383.55 271
18384.83 251
18386.11 250
18387.39 256
18388.67 265
18389.95 271
18391.23 244
18392.51 276
18393.79 237
18395.07 283
18396.35 245
18397.63 265
18398.92 244
18400.20 257
18401.48 242
18402.76 259
18404.04 276
18405.32 286
18406.60 296
18407.88 267
18409.17 265
18410.45 252
18411.73 284
18413.01 252
18414.29 260
18415.57 270
18416.85 234
18418.14 233
18419.42 252
18420.70 267
18421.98 232
18423.26 218
18424.55 268
18425.83 259
18427.11 270
18428.39 250
18429.67 271
18430.96 250
18432.24 223
18433.52 287
18434.80 223
18436.08 247
18437.37 242
18438.65 222
18439.93 235
18441.21 236
18442.50 271
18443.78 290
18445.06 257
18446.34 234
18447.63 267
18448.91 269
18450.19 272
18451.48 268
18452.76 261
18454.04 289
18455.32 249
18456.61 248
18457.89 257
18459.17 254
18460.46 231
18461.74 263
18463.02 237
18464.31 226
18465.59 274
18466.87 260
18468.16 299
18469.44 271
18470.72 264
18472.01 279
18473.29 248
18474.57 265
18475.86 256
18477.14 237
18478.43 240
18479.71 238
18480.99 267
18482.28 271
18483.56 288
18484.85 235
18486.13 267
18487.41 231
18488.70 246
18489.98 217
18491.27 217
18492.55 236
18493.83 256
18495.12 280
18496.40 293
18497.69 259
18498.97 237
18500.26 264
18501.54 271
18502.83 300
18504.11 262
18505.40 251
18506.68 249
18507.97 258
18509.25 262
18510.54 262
18511.82 294
18513.11 280
18514.39 282
18515.68 272
18516.96 248
18518.25 226
18519.53 273
18520.82 285
18522.10 251
18523.39 268
18524.67 231
18525.96 259
18527.24 230
18528.53 252
18529.81 255
18531.10 250
18532.39 277
18533.67 238
18534.96 280
18536.24 298
18537.53 253
18538.81 256
18540.10 226
18541.39 251
18542.67 252
18543.96 261
18545.24 287
18546.53 293
18547.82 249
18549.10 239
18550.39 267
18551.68 266
18552.96 230
18554.25 263
18555.53 268
18556.82 295
18558.11 230
18559.39 236
18560.68 247
18561.97 270
18563.25 257
18564.54 258
18565.83 248
18567.12 281
18568.40 272
18569.69 256
18570.98 276
18572.26 283
18573.55 291
18574.84 275
18576.12 228
18577.41 285
18578.70 265
18579.99 288
18581.27 260
18582.56 294
18583.85 251
18585.14 250
18586.42 240
18587.71 264
18589.00 261
18590.29 278
18591.57 294
18592.86 303
18594.15 275
18595.44 279
18596.73 297
18598.01 278
18599.30 300
18600.59 283
18601.88 287
18603.17 260
18604.45 277
18605.74 290
18607.03 283
18608.32 278
18609.61 278
18610.90 277
18612.18 287
18613.47 324
18614.76 265
18616.05 272
18617.34 273
18618.63 242
18619.92 273
18621.20 285
18622.49 260
18623.78 270
18625.07 253
18626.36 288
18627.65 257
18628.94 266
18630.23 246
18631.52 241
18632.81 265
18634.09 253
18635.38 262
18636.67 271
18637.96 279
18639.25 250
18640.54 255
18641.83 249
18643.12 270
18644.41 233
18645.70 260
18646.99 276
18648.28 264
18649.57 208
18650.86 239
18652.15 246
18653.44 243
18654.73 246
18656.02 242
18657.31 254
18658.60 237
18659.89 258
18661.18 243
18662.47 214
18663.76 258
18665.05 250
18666.34 225
18667.63 262
18668.92 244
18670.21 232
18671.50 221
18672.79 222
18674.08 264
18675.37 242
18676.66 245
18677.95 253
18679.24 225
18680.54 211
18681.83 269
18683.12 255
18684.41 215
18685.70 250
18686.99 260
18688.28 250
18689.57 209
18690.86 238
18692.15 230
18693.45 248
18694.74 250
18696.03 252
18697.32 219
18698.61 278
18699.90 242
18701.19 215
18702.49 226
18703.78 228
18705.07 272
18706.36 262
18707.65 216
18708.94 270
18710.24 248
18711.53 262
18712.82 255
18714.11 234
18715.40 258
18716.70 250
18717.99 248
18719.28 236
18720.57 204
18721.86 219
18723.16 247
18724.45 256
18725.74 247
18727.03 237
18728.33 228
18729.62 221
18730.91 249
18732.20 243
18733.50 222
18734.79 242
18736.08 211
18737.37 263
18738.67 223
18739.96 218
18741.25 253
18742.55 240
18743.84 211
18745.13 245
18746.43 220
18747.72 236
18749.01 239
18750.31 261
18751.60 260
18752.89 221
18754.19 216
18755.48 215
18756.77 287
18758.07 253
18759.36 237
18760.65 233
18761.95 254
18763.24 247
18764.53 254
18765.83 247
18767.12 224
18768.42 250
18769.71 230
18771.00 232
18772.30 266
18773.59 236
18774.88 253
18776.18 247
18777.47 236
18778.77 223
18780.06 263
18781.36 224
18782.65 236
18783.94 237
18785.24 290
18786.53 264
18787.83 207
18789.12 221
18790.42 260
18791.71 250
18793.01 255
18794.30 264
18795.60 226
18796.89 229
18798.19 262
18799.48 231
18800.78 250
18802.07 209
18803.37 259
18804.66 244
18805.96 245
18807.25 218
18808.55 237
18809.84 289
18811.14 267
18812.43 258
18813.73 242
18815.02 264
18816.32 271
18817.61 278
18818.91 271
18820.21 234
18821.50 282
18822.80 260
18824.09 253
18825.39 281
18826.68 238
18827.98 255
18829.28 271
18830.57 266
18831.87 231
18833.16 255
18834.46 261
18835.76 229
18837.05 256
18838.35 269
18839.65 272
18840.94 236
18842.24 200
18843.53 215
18844.83 226
18846.13 250
18847.42 259
18848.72 259
18850.02 235
18851.31 231
18852.61 227
18853.91 250
18855.20 251
18856.50 291
18857.80 239
18859.10 227
18860.39 226
18861.69 244
18862.99 239
18864.28 286
18865.58 254
18866.88 236
18868.18 264
18869.47 246
18870.77 229
18872.07 243
18873.37 235
18874.66 280
18875.96 253
18877.26 229
18878.56 227
18879.85 250
18881.15 245
18882.45 208
18883.75 219
18885.04 199
18886.34 220
18887.64 245
18888.94 250
18890.24 215
18891.53 222
18892.83 254
18894.13 241
18895.43 264
18896.73 241
18898.03 259
18899.32 265
18900.62 260
18901.92 269
18903.22 268
18904.52 251
18905.82 252
18907.12 255
18908.41 230
18909.71 277
18911.01 273
18912.31 234
18913.61 204
18914.91 219
18916.21 248
18917.51 260
18918.80 227
18920.10 268
18921.40 240
18922.70 265
18924.00 262
18925.30 295
18926.60 250
18927.90 258
18929.20 248
18930.50 246
18931.80 260
18933.10 254
18934.40 249
18935.70 244
18937.00 213
18938.30 224
18939.60 233
18940.90 238
18942.20 230
18943.50 232
18944.79 228
18946.09 238
18947.39 244
18948.70 226
18950.00 255
18951.30 226
18952.60 229
18953.90 244
18955.20 246
18956.50 274
18957.80 254
18959.10 254
18960.40 202
18961.70 228
18963.00 254
18964.30 261
18965.60 271
18966.90 248
18968.20 243
18969.50 233
18970.80 249
18972.10 243
18973.40 233
18974.71 240
18976.01 232
18977.31 250
18978.61 261
18979.91 245
18981.21 267
18982.51 233
18983.81 245
18985.12 205
18986.42 258
18987.72 241
18989.02 240
18990.32 246
18991.62 206
18992.92 234
18994.23 242
18995.53 281
18996.83 232
18998.13 253
18999.43 260
19000.73 272
19002.04 247
19003.34 282
19004.64 225
19005.94 245
19007.24 241
19008.55 240
19009.85 256
19011.15 211
19012.45 239
19013.76 235
19015.06 241
19016.36 256
19017.66 239
19018.96 243
19020.27 268
19021.57 231
19022.87 209
19024.18 256
19025.48 261
19026.78 218
19028.08 226
19029.39 247
19030.69 240
19031.99 251
19033.30 276
19034.60 215
19035.90 226
19037.20 249
19038.51 280
19039.81 266
19041.11 237
19042.42 253
19043.72 252
19045.02 253
19046.33 245
19047.63 233
19048.93 224
19050.24 243
19051.54 231
19052.85 253
19054.15 236
19055.45 243
19056.76 251
19058.06 254
19059.36 259
19060.67 216
19061.97 267
19063.28 242
19064.58 252
19065.88 223
19067.19 222
19068.49 223
19069.80 226
19071.10 199
19072.41 203
19073.71 221
19075.01 233
19076.32 230
19077.62 225
19078.93 243
19080.23 198
19081.54 240
19082.84 248
19084.15 238
19085.45 222
19086.76 240
19088.06 222
19089.37 226
19090.67 246
19091.98 232
19093.28 247
19094.59 225
19095.89 257
19097.20 237
19098.50 266
19099.81 244
19101.11 229
19102.42 223
19103.72 241
19105.03 226
19106.33 242
19107.64 249
19108.94 211
19110.25 223
19111.56 232
19112.86 252
19114.17 250
19115.47 230
19116.78 257
19118.08 267
19119.39 241
19120.70 241
19122.00 217
19123.31 210
19124.61 250
19125.92 286
19127.23 245
19128.53 262
19129.84 228
19131.15 239
19132.45 268
19133.76 248
19135.06 253
19136.37 242
19137.68 228
19138.98 228
19140.29 211
19141.60 234
19142.90 225
19144.21 239
19145.52 236
19146.82 225
19148.13 264
19149.44 264
19150.75 228
19152.05 247
19153.36 262
19154.67 267
19155.97 267
19157.28 224
19158.59 234
19159.90 254
19161.20 244
19162.51 213
19163.82 232
19165.13 238
19166.43 248
19167.74 234
19169.05 252
19170.36 247
19171.66 241
19172.97 283
19174.28 257
19175.59 285
19176.89 243
19178.20 236
19179.51 254
19180.82 285
19182.13 272
19183.44 249
19184.74 258
19186.05 254
19187.36 257
19188.67 274
19189.98 249
19191.28 248
19192.59 253
19193.90 230
19195.21 249
19196.52 282
19197.83 217
19199.14 207
19200.44 246
19201.75 232
19203.06 225
19204.37 245
19205.68 232
19206.99 236
19208.30 217
19209.61 219
19210.92 196
19212.22 215
19213.53 208
19214.84 200
19216.15 216
19217.46 254
19218.77 236
19220.08 233
19221.39 240
19222.70 263
19224.01 255
19225.32 200
19226.63 224
19227.94 235
19229.25 245
19230.56 230
19231.87 231
19233.18 230
19234.49 255
19235.80 233
19237.11 255
19238.42 231
19239.73 263
19241.04 263
19242.35 227
19243.66 233
19244.97 267
19246.28 263
19247.59 235
19248.90 216
19250.21 226
19251.52 275
19252.83 226
19254.14 257
19255.45 212
19256.76 242
19258.07 243
19259.38 270
19260.69 236
19262.00 233
19263.31 206
19264.63 196
19265.94 235
19267.25 221
19268.56 209
19269.87 239
19271.18 204
19272.49 204
19273.80 214
19275.11 220
19276.43 252
19277.74 245
19279.05 229
19280.36 252
19281.67 252
19282.98 225
19284.29 245
19285.61 233
19286.92 219
19288.23 231
19289.54 238
19290.85 231
19292.16 215
19293.48 207
19294.79 192
19296.10 249
19297.41 223
19298.72 273
19300.04 208
19301.35 245
19302.66 233
19303.97 195
19305.29 221
19306.60 244
19307.91 248
19309.22 229
19310.53 220
19311.85 223
19313.16 259
19314.47 220
19315.78 223
19317.10 265
19318.41 265
19319.72 256
19321.04 229
19322.35 262
19323.66 222
19324.97 229
19326.29 246
19327.60 228
19328.91 244
19330.23 234
19331.54 221
19332.85 241
19334.17 223
19335.48 237
19336.79 270
19338.11 261
19339.42 244
19340.73 251
19342.05 224
19343.36 225
19344.67 235
19345.99 225
19347.30 282
19348.62 257
19349.93 235
19351.24 262
19352.56 259
19353.87 222
19355.18 200
19356.50 192
19357.81 251
19359.13 209
19360.44 198
19361.76 227
19363.07 260
19364.38 256
19365.70 231
19367.01 253
19368.33 238
19369.64 238
19370.96 235
19372.27 247
19373.58 219
19374.90 247
19376.21 256
19377.53 268
19378.84 223
19380.16 247
19381.47 216
19382.79 254
19384.10 207
19385.42 230
19386.73 249
19388.05 222
19389.36 243
19390.68 223
19391.99 236
19393.31 222
19394.62 222
19395.94 235
19397.26 246
19398.57 216
19399.89 249
19401.20 231
19402.52 218
19403.83 249
19405.15 234
19406.46 212
19407.78 241
19409.10 246
19410.41 227
19411.73 222
19413.04 217
19414.36 243
19415.68 230
19416.99 248
19418.31 233
19419.62 242
19420.94 236
19422.26 242
19423.57 242
19424.89 207
19426.21 217
19427.52 219
19428.84 255
19430.15 229
19431.47 238
19432.79 228
19434.10 261
19435.42 260
19436.74 241
19438.06 241
19439.37 237
19440.69 228
19442.01 243
19443.32 228
19444.64 269
19445.96 236
19447.27 231
19448.59 249
19449.91 253
19451.23 237
19452.54 228
19453.86 243
19455.18 223
19456.49 226
19457.81 247
19459.13 248
19460.45 220
19461.76 232
19463.08 235
19464.40 219
19465.72 221
19467.04 216
19468.35 218
19469.67 246
19470.99 302
19472.31 239
19473.63 250
19474.94 251
19476.26 196
19477.58 216
19478.90 258
19480.22 230
19481.53 268
19482.85 243
19484.17 240
19485.49 261
19486.81 246
19488.13 235
19489.44 235
19490.76 233
19492.08 224
19493.40 250
19494.72 228
19496.04 233
19497.36 192
19498.68 243
19499.99 221
19501.31 240
19502.63 208
19503.95 219
19505.27 221
19506.59 209
19507.91 223
19509.23 239
19510.55 253
19511.87 235
19513.19 209
19514.51 236
19515.82 212
19517.14 234
19518.46 239
19519.78 208
19521.10 241
19522.42 200
19523.74 236
19525.06 236
19526.38 237
19527.70 218
19529.02 231
19530.34 223
19531.66 234
19532.98 240
19534.30 195
19535.62 216
19536.94 214
19538.26 269
19539.58 236
19540.90 228
19542.22 223
19543.54 230
19544.86 194
19546.18 178
19547.50 183
19548.83 236
19550.15 222
19551.47 201
19552.79 240
19554.11 216
19555.43 227
19556.75 224
19558.07 261
19559.39 227
19560.71 223
19562.03 228
19563.35 268
19564.68 240
19566.00 211
19567.32 219
19568.64 257
19569.96 217
19571.28 205
19572.60 302
19573.92 253
19575.25 230
19576.57 227
19577.89 216
19579.21 201
19580.53 224
19581.85 219
19583.17 244
19584.50 237
19585.82 248
19587.14 205
19588.46 237
19589.78 259
19591.11 230
19592.43 214
19593.75 233
19595.07 247
19596.39 246
19597.72 273
19599.04 234
19600.36 221
19601.68 226
19603.01 243
19604.33 209
19605.65 236
19606.97 235
19608.30 235
19609.62 254
19610.94 240
19612.26 210
19613.59 204
19614.91 251
19616.23 218
19617.56 218
19618.88 247
19620.20 234
19621.52 255
19622.85 197
19624.17 235
19625.49 226
19626.82 226
19628.14 219
19629.46 176
19630.79 223
19632.11 241
19633.43 257
19634.76 232
19636.08 219
19637.40 240
19638.73 245
19640.05 244
19641.37 253
19642.70 221
19644.02 218
19645.35 225
19646.67 255
19647.99 245
19649.32 216
19650.64 231
19651.97 245
19653.29 227
19654.61 238
19655.94 246
19657.26 244
19658.59 222
19659.91 236
19661.23 258
19662.56 247
19663.88 221
19665.21 253
19666.53 242
19667.86 224
19669.18 224
19670.51 270
19671.83 249
19673.16 228
19674.48 256
19675.81 247
19677.13 233
19678.46 225
19679.78 268
19681.11 254
19682.43 241
19683.76 210
19685.08 265
19686.41 256
19687.73 217
19689.06 231
19690.38 227
19691.71 256
19693.03 214
19694.36 250
19695.68 263
19697.01 217
19698.33 250
19699.66 260
19700.99 246
19702.31 249
19703.64 247
19704.96 236
19706.29 257
19707.62 235
19708.94 236
19710.27 241
19711.59 239
19712.92 250
19714.25 216
19715.57 242
19716.90 241
19718.22 223
19719.55 222
19720.88 256
19722.20 286
19723.53 262
19724.86 211
19726.18 228
19727.51 234
19728.84 200
19730.16 218
19731.49 224
19732.82 226
19734.14 223
19735.47 230
19736.80 237
19738.12 230
19739.45 231
19740.78 195
19742.10 219
19743.43 215
19744.76 210
19746.09 210
19747.41 211
19748.74 232
19750.07 238
19751.40 245
19752.72 237
19754.05 269
19755.38 236
19756.71 232
19758.03 260
19759.36 269
19760.69 204
19762.02 230
19763.34 231
19764.67 260
19766.00 214
19767.33 228
19768.66 200
19769.98 238
19771.31 217
19772.64 223
19773.97 225
19775.30 228
19776.62 247
19777.95 229
19779.28 226
19780.61 214
19781.94 238
19783.27 213
19784.59 216
19785.92 227
19787.25 231
19788.58 275
19789.91 273
19791.24 255
19792.57 244
19793.90 227
19795.22 227
19796.55 237
19797.88 239
19799.21 225
19800.54 241
19801.87 251
19803.20 238
19804.53 253
19805.86 238
19807.19 192
19808.52 218
19809.84 247
19811.17 225
19812.50 243
19813.83 266
19815.16 260
19816.49 234
19817.82 231
19819.15 229
19820.48 252
19821.81 218
19823.14 221
19824.47 262
19825.80 229
19827.13 222
19828.46 245
19829.79 210
19831.12 221
19832.45 201
19833.78 225
19835.11 234
19836.44 220
19837.77 255
19839.10 226
19840.43 180
19841.76 191
19843.09 243
19844.42 240
19845.75 256
19847.09 235
19848.42 251
19849.75 204
19851.08 225
19852.41 224
19853.74 203
19855.07 197
19856.40 218
19857.73 265
19859.06 227
19860.39 230
19861.72 209
19863.06 225
19864.39 200
19865.72 191
19867.05 238
19868.38 244
19869.71 250
19871.04 240
19872.38 212
19873.71 226
19875.04 239
19876.37 263
19877.70 216
19879.03 232
19880.36 237
19881.70 235
19883.03 199
19884.36 243
19885.69 200
19887.02 222
19888.36 215
19889.69 227
19891.02 228
19892.35 241
19893.68 218
19895.02 212
19896.35 208
19897.68 228
19899.01 235
19900.35 256
19901.68 229
19903.01 236
19904.34 234
19905.68 251
19907.01 241
19908.34 230
19909.67 231
19911.01 254
19912.34 254
19913.67 239
19915.01 228
19916.34 206
19917.67 236
19919.00 224
19920.34 244
19921.67 261
19923.00 227
19924.34 229
19925.67 202
19927.00 244
19928.34 257
19929.67 209
19931.00 255
19932.34 232
19933.67 221
19935.00 237
19936.34 248
19937.67 273
19939.01 223
19940.34 283
19941.67 278
19943.01 228
19944.34 199
19945.67 233
19947.01 228
19948.34 222
19949.68 216
19951.01 251
19952.34 239
19953.68 249
19955.01 235
19956.35 234
19957.68 224
19959.02 223
19960.35 241
19961.68 234
19963.02 245
19964.35 237
19965.69 258
19967.02 228
19968.36 300
19969.69 253
19971.03 256
19972.36 308
19973.70 268
19975.03 262
19976.37 248
19977.70 244
19979.04 232
19980.37 263
19981.71 239
19983.04 237
19984.38 230
19985.71 225
19987.05 237
19988.38 263
19989.72 244
19991.05 240
19992.39 233
19993.73 258
19995.06 259
19996.40 226
19997.73 228
19999.07 246
20000.40 268
20001.74 271
20003.08 247
20004.41 232
20005.75 245
20007.08 232
20008.42 240
20009.76 254
20011.09 282
20012.43 238
20013.76 241
20015.10 244
20016.44 255
20017.77 251
20019.11 228
20020.45 236
20021.78 260
20023.12 248
20024.45 253
20025.79 263
20027.13 224
20028.46 231
20029.80 227
20031.14 238
20032.48 206
20033.81 223
20035.15 283
20036.49 243
20037.82 228
20039.16 245
20040.50 227
20041.83 239
20043.17 217
20044.51 218
20045.85 204
20047.18 197
20048.52 230
20049.86 226
20051.20 216
20052.53 263
20053.87 242
20055.21 210
20056.55 281
20057.88 239
20059.22 231
20060.56 247
20061.90 217
20063.23 236
20064.57 250
20065.91 262
20067.25 215
20068.59 212
20069.92 219
20071.26 261
20072.60 220
20073.94 279
20075.28 231
20076.62 239
20077.95 235
20079.29 250
20080.63 242
20081.97 286
20083.31 268
20084.65 251
20085.98 240
20087.32 250
20088.66 236
20090.00 245
20091.34 220
20092.68 241
20094.02 238
20095.36 231
20096.70 254
20098.03 257
20099.37 227
20100.71 221
20102.05 231
20103.39 257
20104.73 267
20106.07 251
20107.41 224
20108.75 236
20110.09 234
20111.43 257
20112.77 254
20114.11 280
20115.45 223
20116.79 237
20118.13 192
20119.46 232
20120.80 244
20122.14 249
20123.48 245
20124.82 263
20126.16 245
20127.50 245
20128.84 291
20130.18 251
20131.52 265
20132.86 251
20134.20 247
20135.55 264
