# Supplementary material for: MALDI-TOF MS typing enables the classification of brewing yeasts of the genus Saccharomyces to major beer styles
Source: PLoS One. 2017 Aug 9;12(8):e0181694. doi: 10.1371/journal.pone.0181694 (PMC5549903; doi:10.1371/journal.pone.0181694)
Supplement: S6 File — The directory includes 90 raw files and was zipped to “.zip”; the folder has three strains with 30 spectra per strain; S1 Text explains the raw files with an example and Table 1 represents the yeast strains used within the experiment. (ZIP) [file pone.0181694.s009.zip › 16-18/30277-59-Lag-Lag-Lag-YPG-18h-E-E_2016-09-20_2_0_A11_1.dat]

1999.90 1067
2000.32 1107
2000.75 1039
2001.17 1009
2001.59 1081
2002.01 1039
2002.43 957
2002.86 889
2003.28 905
2003.70 803
2004.12 858
2004.54 856
2004.97 896
2005.39 880
2005.81 851
2006.23 866
2006.66 890
2007.08 1007
2007.50 950
2007.92 861
2008.35 865
2008.77 903
2009.19 868
2009.61 839
2010.04 878
2010.46 897
2010.88 901
2011.31 874
2011.73 858
2012.15 867
2012.57 823
2013.00 825
2013.42 813
2013.84 803
2014.27 790
2014.69 809
2015.11 846
2015.54 848
2015.96 848
2016.38 771
2016.81 797
2017.23 855
2017.65 795
2018.08 819
2018.50 861
2018.93 840
2019.35 874
2019.77 878
2020.20 926
2020.62 920
2021.04 857
2021.47 880
2021.89 877
2022.32 829
2022.74 815
2023.17 826
2023.59 844
2024.01 835
2024.44 843
2024.86 881
2025.29 842
2025.71 816
2026.14 804
2026.56 866
2026.98 799
2027.41 811
2027.83 786
2028.26 782
2028.68 816
2029.11 759
2029.53 820
2029.96 806
2030.38 845
2030.81 843
2031.23 829
2031.66 764
2032.08 762
2032.51 816
2032.93 791
2033.36 817
2033.78 816
2034.21 832
2034.63 770
2035.06 815
2035.49 744
2035.91 790
2036.34 824
2036.76 803
2037.19 811
2037.61 796
2038.04 847
2038.47 765
2038.89 788
2039.32 887
2039.74 811
2040.17 782
2040.59 790
2041.02 847
2041.45 901
2041.87 897
2042.30 877
2042.73 943
2043.15 886
2043.58 927
2044.00 927
2044.43 878
2044.86 880
2045.28 891
2045.71 857
2046.14 869
2046.56 851
2046.99 844
2047.42 843
2047.84 857
2048.27 831
2048.70 860
2049.12 850
2049.55 884
2049.98 881
2050.40 846
2050.83 866
2051.26 832
2051.69 818
2052.11 867
2052.54 834
2052.97 834
2053.40 880
2053.82 869
2054.25 864
2054.68 856
2055.10 928
2055.53 979
2055.96 944
2056.39 957
2056.82 1025
2057.24 1028
2057.67 1053
2058.10 998
2058.53 1066
2058.95 1030
2059.38 946
2059.81 985
2060.24 937
2060.67 955
2061.09 931
2061.52 933
2061.95 963
2062.38 931
2062.81 990
2063.24 1018
2063.66 975
2064.09 990
2064.52 1123
2064.95 1245
2065.38 1236
2065.81 1328
2066.24 1485
2066.66 1397
2067.09 1335
2067.52 1354
2067.95 1265
2068.38 1090
2068.81 1058
2069.24 992
2069.67 937
2070.10 933
2070.52 907
2070.95 911
2071.38 910
2071.81 862
2072.24 864
2072.67 885
2073.10 943
2073.53 871
2073.96 858
2074.39 977
2074.82 907
2075.25 932
2075.68 902
2076.11 941
2076.54 966
2076.97 955
2077.40 882
2077.83 933
2078.26 917
2078.69 946
2079.12 955
2079.55 899
2079.98 887
2080.41 904
2080.84 873
2081.27 891
2081.70 895
2082.13 806
2082.56 944
2082.99 912
2083.42 877
2083.85 820
2084.28 871
2084.71 875
2085.14 917
2085.57 925
2086.00 835
2086.43 844
2086.86 850
2087.29 881
2087.73 877
2088.16 875
2088.59 855
2089.02 874
2089.45 804
2089.88 732
2090.31 776
2090.74 801
2091.17 835
2091.61 853
2092.04 863
2092.47 822
2092.90 836
2093.33 853
2093.76 841
2094.19 945
2094.63 926
2095.06 844
2095.49 860
2095.92 806
2096.35 821
2096.78 861
2097.22 849
2097.65 867
2098.08 878
2098.51 836
2098.94 804
2099.38 824
2099.81 812
2100.24 816
2100.67 786
2101.11 818
2101.54 792
2101.97 840
2102.40 819
2102.83 862
2103.27 843
2103.70 861
2104.13 828
2104.56 850
2105.00 789
2105.43 813
2105.86 805
2106.30 818
2106.73 798
2107.16 818
2107.59 898
2108.03 797
2108.46 843
2108.89 823
2109.33 853
2109.76 895
2110.19 862
2110.63 893
2111.06 825
2111.49 814
2111.93 834
2112.36 888
2112.79 833
2113.23 848
2113.66 829
2114.09 865
2114.53 864
2114.96 846
2115.40 810
2115.83 857
2116.26 844
2116.70 843
2117.13 835
2117.56 801
2118.00 785
2118.43 765
2118.87 772
2119.30 835
2119.73 803
2120.17 804
2120.60 818
2121.04 810
2121.47 832
2121.91 828
2122.34 818
2122.78 822
2123.21 839
2123.64 831
2124.08 845
2124.51 833
2124.95 805
2125.38 817
2125.82 834
2126.25 825
2126.69 832
2127.12 827
2127.56 782
2127.99 819
2128.43 844
2128.86 870
2129.30 845
2129.73 867
2130.17 867
2130.60 866
2131.04 874
2131.47 881
2131.91 853
2132.35 835
2132.78 846
2133.22 842
2133.65 875
2134.09 821
2134.52 826
2134.96 890
2135.40 902
2135.83 867
2136.27 838
2136.70 830
2137.14 845
2137.57 852
2138.01 830
2138.45 844
2138.88 806
2139.32 815
2139.76 821
2140.19 849
2140.63 795
2141.06 774
2141.50 778
2141.94 811
2142.37 810
2142.81 801
2143.25 800
2143.68 763
2144.12 808
2144.56 826
2144.99 861
2145.43 855
2145.87 847
2146.30 820
2146.74 843
2147.18 873
2147.62 896
2148.05 799
2148.49 854
2148.93 1006
2149.36 999
2149.80 982
2150.24 998
2150.68 1005
2151.11 1087
2151.55 1037
2151.99 1016
2152.43 1006
2152.86 1012
2153.30 969
2153.74 925
2154.18 991
2154.61 886
2155.05 859
2155.49 875
2155.93 926
2156.37 875
2156.80 881
2157.24 862
2157.68 877
2158.12 858
2158.56 820
2158.99 863
2159.43 869
2159.87 891
2160.31 847
2160.75 882
2161.19 897
2161.62 910
2162.06 873
2162.50 940
2162.94 942
2163.38 956
2163.82 1004
2164.26 1000
2164.69 1082
2165.13 1167
2165.57 1209
2166.01 1180
2166.45 1213
2166.89 1186
2167.33 1235
2167.77 1219
2168.21 1161
2168.65 1086
2169.08 1035
2169.52 1043
2169.96 1054
2170.40 1025
2170.84 1006
2171.28 1020
2171.72 1051
2172.16 1100
2172.60 1074
2173.04 1032
2173.48 1071
2173.92 1024
2174.36 961
2174.80 1056
2175.24 1060
2175.68 1025
2176.12 1012
2176.56 1063
2177.00 1045
2177.44 1022
2177.88 986
2178.32 1007
2178.76 948
2179.20 957
2179.64 930
2180.08 917
2180.52 956
2180.96 948
2181.40 984
2181.84 919
2182.28 891
2182.72 930
2183.16 920
2183.60 830
2184.04 883
2184.48 873
2184.93 868
2185.37 912
2185.81 885
2186.25 906
2186.69 956
2187.13 906
2187.57 899
2188.01 894
2188.45 924
2188.89 1001
2189.34 990
2189.78 966
2190.22 931
2190.66 992
2191.10 967
2191.54 979
2191.98 920
2192.43 1011
2192.87 1032
2193.31 1067
2193.75 1042
2194.19 1115
2194.63 1133
2195.08 1136
2195.52 1082
2195.96 1109
2196.40 1047
2196.84 1034
2197.29 1064
2197.73 1016
2198.17 934
2198.61 923
2199.06 906
2199.50 873
2199.94 858
2200.38 940
2200.82 965
2201.27 888
2201.71 866
2202.15 937
2202.59 960
2203.04 978
2203.48 983
2203.92 949
2204.37 993
2204.81 917
2205.25 951
2205.69 933
2206.14 937
2206.58 977
2207.02 927
2207.47 952
2207.91 1001
2208.35 962
2208.80 1024
2209.24 1011
2209.68 1066
2210.13 1045
2210.57 1045
2211.01 1027
2211.46 1016
2211.90 998
2212.34 995
2212.79 1021
2213.23 962
2213.67 1003
2214.12 997
2214.56 948
2215.01 959
2215.45 947
2215.89 896
2216.34 938
2216.78 974
2217.23 953
2217.67 903
2218.11 933
2218.56 971
2219.00 934
2219.45 940
2219.89 861
2220.34 887
2220.78 922
2221.22 894
2221.67 897
2222.11 884
2222.56 939
2223.00 943
2223.45 925
2223.89 908
2224.34 977
2224.78 1055
2225.23 1038
2225.67 1013
2226.12 993
2226.56 991
2227.01 970
2227.45 959
2227.90 907
2228.34 981
2228.79 1011
2229.23 966
2229.68 949
2230.12 969
2230.57 936
2231.01 989
2231.46 974
2231.90 964
2232.35 981
2232.80 930
2233.24 973
2233.69 951
2234.13 953
2234.58 934
2235.02 958
2235.47 1018
2235.92 992
2236.36 944
2236.81 919
2237.25 963
2237.70 941
2238.15 832
2238.59 908
2239.04 875
2239.49 891
2239.93 830
2240.38 871
2240.82 908
2241.27 829
2241.72 801
2242.16 856
2242.61 836
2243.06 874
2243.50 877
2243.95 869
2244.40 839
2244.84 831
2245.29 858
2245.74 796
2246.19 831
2246.63 852
2247.08 887
2247.53 847
2247.97 815
2248.42 864
2248.87 834
2249.32 858
2249.76 852
2250.21 836
2250.66 827
2251.10 822
2251.55 817
2252.00 857
2252.45 877
2252.89 836
2253.34 877
2253.79 873
2254.24 848
2254.69 824
2255.13 853
2255.58 831
2256.03 849
2256.48 848
2256.93 803
2257.37 817
2257.82 786
2258.27 801
2258.72 789
2259.17 823
2259.61 805
2260.06 824
2260.51 840
2260.96 803
2261.41 806
2261.86 913
2262.31 861
2262.75 865
2263.20 835
2263.65 858
2264.10 844
2264.55 833
2265.00 907
2265.45 893
2265.90 839
2266.34 808
2266.79 842
2267.24 868
2267.69 881
2268.14 862
2268.59 877
2269.04 922
2269.49 952
2269.94 919
2270.39 961
2270.84 931
2271.29 909
2271.74 910
2272.18 910
2272.63 993
2273.08 982
2273.53 992
2273.98 989
2274.43 1056
2274.88 1025
2275.33 1097
2275.78 1132
2276.23 1130
2276.68 1168
2277.13 1175
2277.58 1166
2278.03 1121
2278.48 1112
2278.93 1134
2279.38 1034
2279.83 960
2280.28 977
2280.73 930
2281.19 892
2281.64 855
2282.09 875
2282.54 892
2282.99 920
2283.44 885
2283.89 847
2284.34 827
2284.79 831
2285.24 833
2285.69 895
2286.14 857
2286.59 849
2287.04 880
2287.50 910
2287.95 906
2288.40 935
2288.85 988
2289.30 991
2289.75 1012
2290.20 1125
2290.65 1109
2291.11 1121
2291.56 1094
2292.01 1150
2292.46 1160
2292.91 1127
2293.36 1162
2293.82 1162
2294.27 1128
2294.72 1067
2295.17 1001
2295.62 990
2296.07 975
2296.53 975
2296.98 944
2297.43 901
2297.88 909
2298.33 921
2298.79 851
2299.24 873
2299.69 860
2300.14 857
2300.60 901
2301.05 904
2301.50 843
2301.95 871
2302.41 848
2302.86 822
2303.31 795
2303.76 841
2304.22 874
2304.67 838
2305.12 813
2305.57 783
2306.03 788
2306.48 844
2306.93 907
2307.39 875
2307.84 805
2308.29 890
2308.75 856
2309.20 953
2309.65 965
2310.11 951
2310.56 922
2311.01 929
2311.47 999
2311.92 973
2312.37 960
2312.83 961
2313.28 972
2313.73 1038
2314.19 963
2314.64 905
2315.09 935
2315.55 898
2316.00 961
2316.46 918
2316.91 936
2317.36 886
2317.82 902
2318.27 901
2318.73 942
2319.18 928
2319.63 905
2320.09 978
2320.54 982
2321.00 956
2321.45 945
2321.91 942
2322.36 947
2322.82 983
2323.27 1013
2323.72 1132
2324.18 1268
2324.63 1390
2325.09 1488
2325.54 1621
2326.00 1560
2326.45 1584
2326.91 1598
2327.36 1525
2327.82 1432
2328.27 1283
2328.73 1142
2329.18 1130
2329.64 1107
2330.09 1019
2330.55 980
2331.00 1027
2331.46 977
2331.92 980
2332.37 927
2332.83 914
2333.28 911
2333.74 933
2334.19 924
2334.65 929
2335.10 966
2335.56 932
2336.02 972
2336.47 913
2336.93 931
2337.38 882
2337.84 940
2338.30 937
2338.75 885
2339.21 908
2339.66 864
2340.12 879
2340.58 809
2341.03 836
2341.49 836
2341.95 830
2342.40 855
2342.86 849
2343.32 917
2343.77 823
2344.23 881
2344.68 879
2345.14 916
2345.60 896
2346.06 924
2346.51 875
2346.97 909
2347.43 896
2347.88 887
2348.34 904
2348.80 862
2349.25 874
2349.71 852
2350.17 878
2350.63 917
2351.08 822
2351.54 845
2352.00 842
2352.46 857
2352.91 851
2353.37 861
2353.83 905
2354.29 839
2354.74 810
2355.20 874
2355.66 853
2356.12 847
2356.57 861
2357.03 821
2357.49 893
2357.95 839
2358.41 868
2358.86 853
2359.32 854
2359.78 909
2360.24 903
2360.70 854
2361.15 895
2361.61 891
2362.07 844
2362.53 881
2362.99 906
2363.45 928
2363.91 881
2364.36 910
2364.82 856
2365.28 886
2365.74 909
2366.20 947
2366.66 951
2367.12 900
2367.57 903
2368.03 916
2368.49 896
2368.95 851
2369.41 879
2369.87 891
2370.33 896
2370.79 861
2371.25 888
2371.71 878
2372.17 822
2372.63 897
2373.09 918
2373.54 914
2374.00 892
2374.46 940
2374.92 954
2375.38 915
2375.84 903
2376.30 965
2376.76 915
2377.22 951
2377.68 877
2378.14 901
2378.60 856
2379.06 844
2379.52 826
2379.98 904
2380.44 887
2380.90 899
2381.36 859
2381.82 866
2382.28 897
2382.74 909
2383.20 873
2383.66 847
2384.12 833
2384.59 841
2385.05 874
2385.51 830
2385.97 867
2386.43 844
2386.89 872
2387.35 855
2387.81 883
2388.27 858
2388.73 878
2389.19 888
2389.65 900
2390.12 877
2390.58 910
2391.04 899
2391.50 914
2391.96 901
2392.42 883
2392.88 892
2393.34 914
2393.81 936
2394.27 908
2394.73 861
2395.19 891
2395.65 879
2396.11 863
2396.57 843
2397.04 815
2397.50 814
2397.96 837
2398.42 870
2398.88 851
2399.35 861
2399.81 844
2400.27 847
2400.73 871
2401.19 839
2401.66 839
2402.12 845
2402.58 850
2403.04 786
2403.51 780
2403.97 821
2404.43 777
2404.89 843
2405.36 845
2405.82 814
2406.28 813
2406.74 858
2407.21 825
2407.67 849
2408.13 833
2408.59 865
2409.06 836
2409.52 825
2409.98 873
2410.45 783
2410.91 841
2411.37 839
2411.84 841
2412.30 824
2412.76 809
2413.23 806
2413.69 864
2414.15 878
2414.62 837
2415.08 856
2415.54 850
2416.01 833
2416.47 865
2416.93 882
2417.40 875
2417.86 891
2418.32 875
2418.79 844
2419.25 872
2419.72 895
2420.18 936
2420.64 831
2421.11 861
2421.57 846
2422.04 873
2422.50 840
2422.96 856
2423.43 866
2423.89 891
2424.36 896
2424.82 863
2425.29 843
2425.75 861
2426.22 901
2426.68 930
2427.15 873
2427.61 852
2428.07 851
2428.54 796
2429.00 800
2429.47 759
2429.93 778
2430.40 844
2430.86 861
2431.33 795
2431.79 796
2432.26 779
2432.72 762
2433.19 825
2433.65 802
2434.12 817
2434.59 779
2435.05 764
2435.52 804
2435.98 789
2436.45 837
2436.91 821
2437.38 807
2437.84 793
2438.31 843
2438.78 846
2439.24 910
2439.71 874
2440.17 896
2440.64 834
2441.10 821
2441.57 858
2442.04 864
2442.50 867
2442.97 875
2443.44 876
2443.90 829
2444.37 836
2444.83 848
2445.30 823
2445.77 813
2446.23 800
2446.70 784
2447.17 847
2447.63 797
2448.10 864
2448.57 819
2449.03 765
2449.50 803
2449.97 828
2450.43 894
2450.90 854
2451.37 824
2451.83 813
2452.30 800
2452.77 834
2453.24 811
2453.70 864
2454.17 873
2454.64 815
2455.10 839
2455.57 797
2456.04 798
2456.51 801
2456.97 811
2457.44 800
2457.91 800
2458.38 844
2458.84 848
2459.31 824
2459.78 835
2460.25 840
2460.72 823
2461.18 805
2461.65 824
2462.12 823
2462.59 874
2463.06 862
2463.52 800
2463.99 813
2464.46 835
2464.93 834
2465.40 865
2465.86 817
2466.33 855
2466.80 858
2467.27 817
2467.74 827
2468.21 838
2468.68 815
2469.14 810
2469.61 787
2470.08 805
2470.55 759
2471.02 803
2471.49 818
2471.96 794
2472.43 781
2472.90 836
2473.36 772
2473.83 794
2474.30 791
2474.77 817
2475.24 841
2475.71 845
2476.18 836
2476.65 810
2477.12 823
2477.59 843
2478.06 829
2478.53 832
2479.00 823
2479.47 801
2479.94 850
2480.41 874
2480.87 801
2481.34 804
2481.81 809
2482.28 770
2482.75 801
2483.22 802
2483.69 765
2484.16 793
2484.63 759
2485.10 821
2485.57 828
2486.05 823
2486.52 833
2486.99 892
2487.46 927
2487.93 857
2488.40 875
2488.87 925
2489.34 920
2489.81 871
2490.28 829
2490.75 836
2491.22 867
2491.69 890
2492.16 833
2492.63 857
2493.10 890
2493.58 876
2494.05 833
2494.52 864
2494.99 877
2495.46 854
2495.93 852
2496.40 850
2496.87 868
2497.34 833
2497.82 870
2498.29 865
2498.76 818
2499.23 832
2499.70 817
2500.17 786
2500.64 791
2501.12 827
2501.59 829
2502.06 778
2502.53 817
2503.00 808
2503.48 789
2503.95 780
2504.42 822
2504.89 804
2505.36 838
2505.84 830
2506.31 773
2506.78 779
2507.25 827
2507.72 838
2508.20 840
2508.67 847
2509.14 876
2509.61 897
2510.09 878
2510.56 918
2511.03 924
2511.50 1032
2511.98 1005
2512.45 1010
2512.92 1022
2513.40 1067
2513.87 992
2514.34 1013
2514.81 1016
2515.29 1005
2515.76 935
2516.23 894
2516.71 895
2517.18 885
2517.65 901
2518.13 908
2518.60 950
2519.07 976
2519.55 989
2520.02 964
2520.49 948
2520.97 988
2521.44 959
2521.91 926
2522.39 988
2522.86 980
2523.34 885
2523.81 914
2524.28 888
2524.76 855
2525.23 863
2525.70 885
2526.18 865
2526.65 884
2527.13 916
2527.60 936
2528.08 909
2528.55 1002
2529.02 968
2529.50 896
2529.97 949
2530.45 899
2530.92 932
2531.40 922
2531.87 925
2532.34 884
2532.82 887
2533.29 947
2533.77 946
2534.24 925
2534.72 882
2535.19 890
2535.67 878
2536.14 886
2536.62 931
2537.09 935
2537.57 981
2538.04 966
2538.52 913
2538.99 949
2539.47 903
2539.94 862
2540.42 877
2540.90 935
2541.37 857
2541.85 919
2542.32 940
2542.80 985
2543.27 919
2543.75 891
2544.22 891
2544.70 894
2545.18 936
2545.65 977
2546.13 939
2546.60 979
2547.08 909
2547.56 941
2548.03 1028
2548.51 1044
2548.98 1057
2549.46 1112
2549.94 1113
2550.41 1104
2550.89 1034
2551.37 1057
2551.84 1092
2552.32 1051
2552.80 1064
2553.27 1039
2553.75 985
2554.23 995
2554.70 972
2555.18 932
2555.66 921
2556.13 916
2556.61 950
2557.09 906
2557.56 933
2558.04 950
2558.52 886
2558.99 922
2559.47 918
2559.95 904
2560.43 905
2560.90 855
2561.38 907
2561.86 902
2562.33 894
2562.81 918
2563.29 849
2563.77 853
2564.25 916
2564.72 872
2565.20 836
2565.68 826
2566.16 841
2566.63 844
2567.11 819
2567.59 799
2568.07 852
2568.55 897
2569.02 860
2569.50 837
2569.98 809
2570.46 806
2570.94 782
2571.41 821
2571.89 835
2572.37 854
2572.85 788
2573.33 814
2573.81 820
2574.28 843
2574.76 793
2575.24 868
2575.72 850
2576.20 874
2576.68 872
2577.16 820
2577.64 873
2578.11 850
2578.59 872
2579.07 862
2579.55 823
2580.03 844
2580.51 861
2580.99 804
2581.47 829
2581.95 794
2582.43 840
2582.91 821
2583.39 760
2583.86 796
2584.34 804
2584.82 819
2585.30 796
2585.78 773
2586.26 747
2586.74 810
2587.22 826
2587.70 828
2588.18 849
2588.66 863
2589.14 845
2589.62 864
2590.10 886
2590.58 846
2591.06 881
2591.54 799
2592.02 796
2592.50 798
2592.98 820
2593.46 802
2593.94 821
2594.42 800
2594.90 781
2595.38 823
2595.86 857
2596.35 837
2596.83 818
2597.31 814
2597.79 800
2598.27 816
2598.75 833
2599.23 772
2599.71 779
2600.19 807
2600.67 739
2601.15 766
2601.63 846
2602.12 820
2602.60 807
2603.08 792
2603.56 845
2604.04 879
2604.52 850
2605.00 890
2605.48 832
2605.97 861
2606.45 911
2606.93 876
2607.41 861
2607.89 875
2608.37 858
2608.86 887
2609.34 832
2609.82 808
2610.30 846
2610.78 865
2611.26 921
2611.75 820
2612.23 852
2612.71 830
2613.19 872
2613.68 793
2614.16 814
2614.64 878
2615.12 863
2615.60 855
2616.09 824
2616.57 821
2617.05 811
2617.53 854
2618.02 850
2618.50 785
2618.98 759
2619.46 798
2619.95 843
2620.43 780
2620.91 807
2621.40 807
2621.88 793
2622.36 825
2622.85 846
2623.33 813
2623.81 805
2624.29 817
2624.78 880
2625.26 800
2625.74 836
2626.23 808
2626.71 819
2627.19 845
2627.68 852
2628.16 881
2628.64 884
2629.13 848
2629.61 845
2630.10 880
2630.58 859
2631.06 843
2631.55 930
2632.03 963
2632.51 942
2633.00 905
2633.48 922
2633.97 972
2634.45 950
2634.94 927
2635.42 920
2635.90 906
2636.39 887
2636.87 910
2637.36 881
2637.84 869
2638.33 812
2638.81 817
2639.29 831
2639.78 820
2640.26 776
2640.75 755
2641.23 825
2641.72 824
2642.20 805
2642.69 819
2643.17 816
2643.66 826
2644.14 866
2644.63 819
2645.11 790
2645.60 859
2646.08 874
2646.57 910
2647.05 893
2647.54 864
2648.02 848
2648.51 880
2648.99 840
2649.48 908
2649.97 879
2650.45 895
2650.94 865
2651.42 898
2651.91 889
2652.39 887
2652.88 847
2653.37 848
2653.85 876
2654.34 891
2654.82 859
2655.31 895
2655.80 870
2656.28 910
2656.77 859
2657.25 886
2657.74 889
2658.23 848
2658.71 873
2659.20 837
2659.69 863
2660.17 807
2660.66 807
2661.14 864
2661.63 804
2662.12 840
2662.60 822
2663.09 802
2663.58 828
2664.06 863
2664.55 859
2665.04 892
2665.53 824
2666.01 823
2666.50 795
2666.99 811
2667.47 830
2667.96 838
2668.45 882
2668.94 843
2669.42 838
2669.91 859
2670.40 899
2670.88 879
2671.37 909
2671.86 951
2672.35 929
2672.83 970
2673.32 971
2673.81 954
2674.30 1004
2674.79 1031
2675.27 1070
2675.76 1037
2676.25 1008
2676.74 1042
2677.23 994
2677.71 941
2678.20 949
2678.69 915
2679.18 850
2679.67 890
2680.15 879
2680.64 892
2681.13 852
2681.62 845
2682.11 856
2682.60 829
2683.08 847
2683.57 831
2684.06 872
2684.55 882
2685.04 825
2685.53 832
2686.02 826
2686.51 820
2686.99 842
2687.48 827
2687.97 816
2688.46 898
2688.95 878
2689.44 873
2689.93 856
2690.42 920
2690.91 905
2691.40 872
2691.89 868
2692.38 808
2692.87 875
2693.35 868
2693.84 892
2694.33 916
2694.82 895
2695.31 826
2695.80 879
2696.29 876
2696.78 824
2697.27 827
2697.76 860
2698.25 823
2698.74 853
2699.23 820
2699.72 805
2700.21 840
2700.70 810
2701.19 834
2701.68 827
2702.17 792
2702.66 810
2703.15 784
2703.64 810
2704.13 832
2704.62 804
2705.12 808
2705.61 848
2706.10 813
2706.59 874
2707.08 831
2707.57 849
2708.06 794
2708.55 801
2709.04 824
2709.53 845
2710.02 802
2710.51 872
2711.01 838
2711.50 840
2711.99 791
2712.48 826
2712.97 819
2713.46 866
2713.95 820
2714.44 817
2714.94 826
2715.43 837
2715.92 866
2716.41 858
2716.90 885
2717.39 912
2717.89 868
2718.38 832
2718.87 872
2719.36 849
2719.85 860
2720.34 843
2720.84 881
2721.33 887
2721.82 911
2722.31 957
2722.80 931
2723.30 897
2723.79 910
2724.28 908
2724.77 844
2725.27 821
2725.76 855
2726.25 849
2726.74 844
2727.24 847
2727.73 835
2728.22 842
2728.71 872
2729.21 884
2729.70 827
2730.19 869
2730.69 882
2731.18 863
2731.67 893
2732.16 867
2732.66 814
2733.15 806
2733.64 863
2734.14 858
2734.63 886
2735.12 893
2735.62 860
2736.11 878
2736.60 912
2737.10 931
2737.59 941
2738.08 947
2738.58 921
2739.07 955
2739.56 975
2740.06 934
2740.55 905
2741.05 915
2741.54 916
2742.03 925
2742.53 928
2743.02 845
2743.52 907
2744.01 895
2744.50 896
2745.00 865
2745.49 937
2745.99 886
2746.48 904
2746.97 931
2747.47 964
2747.96 951
2748.46 904
2748.95 951
2749.45 944
2749.94 879
2750.44 907
2750.93 898
2751.43 869
2751.92 838
2752.42 882
2752.91 904
2753.41 870
2753.90 883
2754.40 867
2754.89 865
2755.39 819
2755.88 845
2756.38 857
2756.87 855
2757.37 940
2757.86 847
2758.36 858
2758.85 868
2759.35 912
2759.84 843
2760.34 839
2760.83 806
2761.33 903
2761.83 913
2762.32 904
2762.82 897
2763.31 883
2763.81 911
2764.30 876
2764.80 846
2765.30 890
2765.79 884
2766.29 905
2766.78 869
2767.28 849
2767.78 837
2768.27 810
2768.77 827
2769.27 834
2769.76 807
2770.26 831
2770.76 821
2771.25 816
2771.75 912
2772.24 865
2772.74 852
2773.24 896
2773.73 881
2774.23 902
2774.73 969
2775.23 930
2775.72 916
2776.22 996
2776.72 1024
2777.21 906
2777.71 898
2778.21 924
2778.70 945
2779.20 902
2779.70 865
2780.20 930
2780.69 871
2781.19 858
2781.69 837
2782.19 863
2782.68 846
2783.18 852
2783.68 880
2784.18 855
2784.67 905
2785.17 849
2785.67 854
2786.17 833
2786.67 842
2787.16 798
2787.66 794
2788.16 847
2788.66 819
2789.16 761
2789.65 782
2790.15 806
2790.65 819
2791.15 874
2791.65 809
2792.15 795
2792.64 770
2793.14 819
2793.64 825
2794.14 858
2794.64 867
2795.14 864
2795.64 817
2796.13 825
2796.63 905
2797.13 849
2797.63 862
2798.13 927
2798.63 912
2799.13 850
2799.63 830
2800.13 802
2800.62 831
2801.12 852
2801.62 797
2802.12 847
2802.62 867
2803.12 855
2803.62 845
2804.12 863
2804.62 835
2805.12 867
2805.62 835
2806.12 865
2806.62 883
2807.12 796
2807.62 807
2808.12 881
2808.62 861
2809.12 906
2809.62 888
2810.12 927
2810.62 913
2811.12 938
2811.62 974
2812.12 902
2812.62 892
2813.12 858
2813.62 884
2814.12 894
2814.62 899
2815.12 903
2815.62 900
2816.12 924
2816.62 865
2817.12 914
2817.62 917
2818.12 859
2818.62 876
2819.12 883
2819.63 883
2820.13 852
2820.63 874
2821.13 881
2821.63 854
2822.13 850
2822.63 838
2823.13 807
2823.63 795
2824.13 824
2824.64 839
2825.14 841
2825.64 858
2826.14 887
2826.64 829
2827.14 823
2827.64 910
2828.15 871
2828.65 884
2829.15 857
2829.65 795
2830.15 851
2830.65 868
2831.16 764
2831.66 839
2832.16 878
2832.66 852
2833.16 800
2833.67 824
2834.17 830
2834.67 852
2835.17 830
2835.68 892
2836.18 914
2836.68 900
2837.18 864
2837.68 807
2838.19 822
2838.69 859
2839.19 898
2839.70 881
2840.20 863
2840.70 874
2841.20 866
2841.71 871
2842.21 805
2842.71 785
2843.21 853
2843.72 828
2844.22 877
2844.72 889
2845.23 832
2845.73 875
2846.23 872
2846.74 857
2847.24 882
2847.74 941
2848.25 972
2848.75 996
2849.25 1004
2849.76 975
2850.26 1020
2850.76 969
2851.27 955
2851.77 918
2852.28 876
2852.78 858
2853.28 884
2853.79 828
2854.29 823
2854.79 803
2855.30 884
2855.80 824
2856.31 874
2856.81 909
2857.31 810
2857.82 846
2858.32 844
2858.83 832
2859.33 849
2859.84 848
2860.34 851
2860.85 781
2861.35 899
2861.85 903
2862.36 867
2862.86 877
2863.37 923
2863.87 894
2864.38 889
2864.88 913
2865.39 879
2865.89 887
2866.40 783
2866.90 811
2867.41 879
2867.91 876
2868.42 835
2868.92 854
2869.43 946
2869.93 943
2870.44 919
2870.94 986
2871.45 995
2871.96 929
2872.46 952
2872.97 1007
2873.47 1043
2873.98 1001
2874.48 987
2874.99 1039
2875.49 1027
2876.00 1004
2876.51 997
2877.01 962
2877.52 914
2878.02 954
2878.53 964
2879.04 929
2879.54 863
2880.05 859
2880.55 864
2881.06 881
2881.57 901
2882.07 966
2882.58 983
2883.09 935
2883.59 964
2884.10 953
2884.61 1038
2885.11 1136
2885.62 1159
2886.13 1274
2886.63 1373
2887.14 1364
2887.65 1368
2888.15 1311
2888.66 1340
2889.17 1272
2889.67 1300
2890.18 1364
2890.69 1285
2891.20 1191
2891.70 1176
2892.21 1205
2892.72 1168
2893.22 1131
2893.73 1092
2894.24 1139
2894.75 1201
2895.25 1176
2895.76 1321
2896.27 1436
2896.78 1430
2897.29 1345
2897.79 1415
2898.30 1280
2898.81 1320
2899.32 1312
2899.82 1307
2900.33 1229
2900.84 1134
2901.35 1127
2901.86 1107
2902.36 1088
2902.87 1099
2903.38 1029
2903.89 1013
2904.40 994
2904.91 1042
2905.41 1042
2905.92 965
2906.43 948
2906.94 1047
2907.45 1047
2907.96 1016
2908.47 958
2908.97 1006
2909.48 1006
2909.99 901
2910.50 937
2911.01 874
2911.52 932
2912.03 969
2912.54 965
2913.05 986
2913.55 994
2914.06 959
2914.57 964
2915.08 988
2915.59 996
2916.10 913
2916.61 919
2917.12 943
2917.63 990
2918.14 990
2918.65 980
2919.16 965
2919.67 932
2920.18 970
2920.69 935
2921.20 907
2921.71 916
2922.22 953
2922.73 934
2923.24 921
2923.75 908
2924.26 895
2924.77 927
2925.28 914
2925.79 956
2926.30 908
2926.81 939
2927.32 877
2927.83 907
2928.34 907
2928.85 936
2929.36 945
2929.87 903
2930.38 941
2930.89 902
2931.40 875
2931.91 869
2932.42 866
2932.93 873
2933.45 895
2933.96 899
2934.47 866
2934.98 910
2935.49 991
2936.00 930
2936.51 869
2937.02 895
2937.53 909
2938.04 947
2938.56 963
2939.07 915
2939.58 1018
2940.09 1008
2940.60 963
2941.11 973
2941.62 964
2942.14 966
2942.65 972
2943.16 987
2943.67 947
2944.18 969
2944.70 1003
2945.21 959
2945.72 906
2946.23 944
2946.74 961
2947.26 960
2947.77 980
2948.28 920
2948.79 859
2949.30 840
2949.82 882
2950.33 920
2950.84 894
2951.35 875
2951.87 915
2952.38 903
2952.89 857
2953.40 864
2953.92 905
2954.43 894
2954.94 890
2955.45 950
2955.97 978
2956.48 981
2956.99 987
2957.51 977
2958.02 1019
2958.53 1063
2959.04 1055
2959.56 1062
2960.07 1048
2960.58 1056
2961.10 1038
2961.61 1032
2962.12 1021
2962.64 1022
2963.15 995
2963.66 990
2964.18 990
2964.69 1060
2965.21 992
2965.72 980
2966.23 1027
2966.75 998
2967.26 937
2967.77 955
2968.29 1034
2968.80 958
2969.32 926
2969.83 905
2970.34 893
2970.86 942
2971.37 946
2971.89 936
2972.40 937
2972.91 945
2973.43 993
2973.94 1058
2974.46 1077
2974.97 1038
2975.49 1025
2976.00 1063
2976.52 1043
2977.03 979
2977.55 998
2978.06 1068
2978.57 1004
2979.09 950
2979.60 997
2980.12 1052
2980.63 1122
2981.15 1158
2981.66 1138
2982.18 1094
2982.69 1122
2983.21 1103
2983.73 1143
2984.24 1165
2984.76 1207
2985.27 1165
2985.79 1177
2986.30 1220
2986.82 1251
2987.33 1203
2987.85 1222
2988.36 1269
2988.88 1249
2989.40 1300
2989.91 1317
2990.43 1346
2990.94 1302
2991.46 1345
2991.97 1251
2992.49 1282
2993.01 1299
2993.52 1309
2994.04 1356
2994.55 1329
2995.07 1377
2995.59 1428
2996.10 1468
2996.62 1440
2997.14 1554
2997.65 1561
2998.17 1604
2998.69 1593
2999.20 1658
2999.72 1664
3000.24 1745
3000.75 1817
3001.27 1778
3001.79 1961
3002.30 2135
3002.82 2599
3003.34 2992
3003.85 3404
3004.37 3891
3004.89 4207
3005.40 4562
3005.92 4381
3006.44 4131
3006.96 3892
3007.47 3563
3007.99 3249
3008.51 2838
3009.03 2600
3009.54 2165
3010.06 1916
3010.58 1672
3011.10 1610
3011.61 1492
3012.13 1413
3012.65 1429
3013.17 1367
3013.68 1400
3014.20 1433
3014.72 1356
3015.24 1359
3015.76 1394
3016.27 1246
3016.79 1278
3017.31 1371
3017.83 1330
3018.35 1261
3018.86 1256
3019.38 1290
3019.90 1289
3020.42 1295
3020.94 1267
3021.46 1279
3021.97 1326
3022.49 1368
3023.01 1339
3023.53 1369
3024.05 1426
3024.57 1321
3025.09 1347
3025.61 1293
3026.12 1267
3026.64 1267
3027.16 1313
3027.68 1255
3028.20 1180
3028.72 1160
3029.24 1197
3029.76 1194
3030.28 1152
3030.80 1135
3031.32 1145
3031.84 1140
3032.35 1136
3032.87 1129
3033.39 1106
3033.91 1163
3034.43 1115
3034.95 1161
3035.47 1148
3035.99 1104
3036.51 1152
3037.03 1153
3037.55 1086
3038.07 1161
3038.59 1171
3039.11 1149
3039.63 1131
3040.15 1064
3040.67 1130
3041.19 1148
3041.71 1079
3042.23 1083
3042.75 1132
3043.27 1133
3043.79 1170
3044.31 1162
3044.83 1156
3045.35 1128
3045.87 1188
3046.40 1190
3046.92 1225
3047.44 1147
3047.96 1117
3048.48 1072
3049.00 1086
3049.52 1085
3050.04 1098
3050.56 1094
3051.08 1042
3051.60 1082
3052.12 1132
3052.65 1089
3053.17 1035
3053.69 1096
3054.21 1134
3054.73 1138
3055.25 1117
3055.77 1143
3056.30 1162
3056.82 1153
3057.34 1187
3057.86 1123
3058.38 1190
3058.90 1191
3059.42 1203
3059.95 1181
3060.47 1208
3060.99 1162
3061.51 1222
3062.03 1175
3062.56 1174
3063.08 1208
3063.60 1190
3064.12 1283
3064.64 1261
3065.17 1287
3065.69 1286
3066.21 1390
3066.73 1450
3067.26 1487
3067.78 1579
3068.30 1573
3068.82 1573
3069.35 1679
3069.87 1621
3070.39 1555
3070.91 1472
3071.44 1455
3071.96 1407
3072.48 1383
3073.01 1362
3073.53 1361
3074.05 1296
3074.57 1333
3075.10 1340
3075.62 1373
3076.14 1370
3076.67 1434
3077.19 1464
3077.71 1419
3078.24 1443
3078.76 1549
3079.28 1562
3079.81 1684
3080.33 1664
3080.85 1702
3081.38 1784
3081.90 1787
3082.42 1839
3082.95 1829
3083.47 1931
3084.00 1908
3084.52 1777
3085.04 1855
3085.57 1780
3086.09 1814
3086.62 1847
3087.14 1826
3087.66 2062
3088.19 2210
3088.71 2415
3089.24 2723
3089.76 3043
3090.29 3325
3090.81 3605
3091.33 3558
3091.86 3432
3092.38 3093
3092.91 3022
3093.43 2803
3093.96 2617
3094.48 2447
3095.01 2308
3095.53 2191
3096.06 2188
3096.58 2183
3097.11 2123
3097.63 2196
3098.16 2388
3098.68 2280
3099.21 2299
3099.73 2429
3100.26 2645
3100.78 3158
3101.31 3929
3101.83 4734
3102.36 5804
3102.88 6571
3103.41 7332
3103.93 7787
3104.46 7817
3104.99 7416
3105.51 6679
3106.04 5849
3106.56 5074
3107.09 4233
3107.61 3544
3108.14 2940
3108.67 2544
3109.19 2327
3109.72 2250
3110.24 2194
3110.77 2167
3111.30 2177
3111.82 2150
3112.35 2117
3112.87 2120
3113.40 2066
3113.93 1995
3114.45 1827
3114.98 1761
3115.51 1706
3116.03 1611
3116.56 1683
3117.09 1581
3117.61 1506
3118.14 1439
3118.67 1445
3119.19 1537
3119.72 1536
3120.25 1590
3120.77 1537
3121.30 1588
3121.83 1668
3122.35 1735
3122.88 1750
3123.41 1679
3123.94 1681
3124.46 1715
3124.99 1670
3125.52 1529
3126.05 1472
3126.57 1477
3127.10 1366
3127.63 1362
3128.16 1319
3128.68 1352
3129.21 1400
3129.74 1347
3130.27 1340
3130.79 1256
3131.32 1268
3131.85 1289
3132.38 1267
3132.91 1199
3133.43 1285
3133.96 1256
3134.49 1244
3135.02 1297
3135.55 1222
3136.07 1222
3136.60 1227
3137.13 1159
3137.66 1219
3138.19 1182
3138.72 1176
3139.24 1165
3139.77 1177
3140.30 1228
3140.83 1293
3141.36 1215
3141.89 1170
3142.42 1220
3142.95 1199
3143.47 1167
3144.00 1150
3144.53 1123
3145.06 1128
3145.59 1153
3146.12 1178
3146.65 1073
3147.18 1135
3147.71 1190
3148.24 1192
3148.76 1170
3149.29 1165
3149.82 1155
3150.35 1186
3150.88 1199
3151.41 1131
3151.94 1158
3152.47 1211
3153.00 1201
3153.53 1200
3154.06 1182
3154.59 1331
3155.12 1221
3155.65 1164
3156.18 1247
3156.71 1209
3157.24 1224
3157.77 1224
3158.30 1294
3158.83 1326
3159.36 1248
3159.89 1275
3160.42 1298
3160.95 1246
3161.48 1232
3162.01 1286
3162.54 1230
3163.07 1181
3163.60 1199
3164.13 1193
3164.66 1159
3165.20 1131
3165.73 1105
3166.26 1066
3166.79 1124
3167.32 1104
3167.85 1132
3168.38 1106
3168.91 1121
3169.44 1067
3169.97 1060
3170.50 1120
3171.04 1097
3171.57 1170
3172.10 1167
3172.63 1127
3173.16 1176
3173.69 1221
3174.22 1256
3174.75 1334
3175.29 1286
3175.82 1223
3176.35 1202
3176.88 1214
3177.41 1137
3177.94 1122
3178.48 1154
3179.01 1142
3179.54 1123
3180.07 1058
3180.60 1063
3181.14 1044
3181.67 1039
3182.20 1061
3182.73 1108
3183.26 1084
3183.80 1006
3184.33 1028
3184.86 1085
3185.39 1052
3185.93 1075
3186.46 1025
3186.99 1061
3187.52 1045
3188.06 1011
3188.59 1026
3189.12 1065
3189.65 1082
3190.19 1116
3190.72 1137
3191.25 1076
3191.79 1086
3192.32 1104
3192.85 1161
3193.38 1155
3193.92 1036
3194.45 1061
3194.98 1142
3195.52 1092
3196.05 1080
3196.58 1095
3197.12 1034
3197.65 1133
3198.18 1128
3198.72 1143
3199.25 1109
3199.78 1092
3200.32 1148
3200.85 1093
3201.39 1115
3201.92 1106
3202.45 1130
3202.99 1160
3203.52 1112
3204.05 1096
3204.59 1092
3205.12 1110
3205.66 1158
3206.19 1192
3206.72 1251
3207.26 1266
3207.79 1315
3208.33 1398
3208.86 1422
3209.40 1533
3209.93 1584
3210.47 1688
3211.00 1680
3211.53 1629
3212.07 1746
3212.60 1767
3213.14 1656
3213.67 1663
3214.21 1604
3214.74 1502
3215.28 1497
3215.81 1356
3216.35 1288
3216.88 1227
3217.42 1209
3217.95 1177
3218.49 1160
3219.02 1151
3219.56 1200
3220.09 1177
3220.63 1125
3221.16 1125
3221.70 1192
3222.23 1145
3222.77 1213
3223.31 1253
3223.84 1321
3224.38 1433
3224.91 1437
3225.45 1451
3225.98 1478
3226.52 1404
3227.06 1409
3227.59 1407
3228.13 1314
3228.66 1332
3229.20 1305
3229.74 1286
3230.27 1344
3230.81 1302
3231.34 1285
3231.88 1294
3232.42 1342
3232.95 1344
3233.49 1386
3234.03 1414
3234.56 1414
3235.10 1458
3235.64 1486
3236.17 1595
3236.71 1524
3237.25 1627
3237.78 1595
3238.32 1609
3238.86 1644
3239.39 1633
3239.93 1537
3240.47 1503
3241.00 1492
3241.54 1590
3242.08 1549
3242.61 1570
3243.15 1591
3243.69 1615
3244.23 1628
3244.76 1634
3245.30 1694
3245.84 1799
3246.38 1814
3246.91 1842
3247.45 1826
3247.99 1891
3248.53 1927
3249.06 1990
3249.60 1992
3250.14 2214
3250.68 2533
3251.21 2843
3251.75 3537
3252.29 4257
3252.83 4835
3253.37 5128
3253.90 5539
3254.44 5468
3254.98 5339
3255.52 4831
3256.06 4304
3256.60 3979
3257.13 3423
3257.67 3018
3258.21 2676
3258.75 2433
3259.29 2450
3259.83 2507
3260.36 2474
3260.90 2501
3261.44 2596
3261.98 2807
3262.52 2817
3263.06 2966
3263.60 3079
3264.14 2907
3264.68 2964
3265.21 2938
3265.75 3079
3266.29 3110
3266.83 3190
3267.37 3116
3267.91 3104
3268.45 3065
3268.99 2978
3269.53 2807
3270.07 2602
3270.61 2341
3271.15 2284
3271.69 2189
3272.23 2137
3272.76 2141
3273.30 2088
3273.84 1960
3274.38 2001
3274.92 1961
3275.46 1848
3276.00 1792
3276.54 1779
3277.08 1915
3277.62 1919
3278.16 1863
3278.70 1896
3279.24 1850
3279.78 1812
3280.32 1805
3280.86 1843
3281.41 1838
3281.95 1789
3282.49 1730
3283.03 1773
3283.57 1761
3284.11 1812
3284.65 1778
3285.19 1796
3285.73 1777
3286.27 1891
3286.81 1890
3287.35 1886
3287.89 1986
3288.43 1981
3288.97 1981
3289.52 2020
3290.06 2130
3290.60 2073
3291.14 2095
3291.68 2165
3292.22 2273
3292.76 2341
3293.30 2475
3293.85 2617
3294.39 2936
3294.93 3108
3295.47 3234
3296.01 3522
3296.55 3690
3297.09 3609
3297.64 3521
3298.18 3277
3298.72 3135
3299.26 2944
3299.80 2760
3300.34 2584
3300.89 2490
3301.43 2354
3301.97 2214
3302.51 2233
3303.06 2084
3303.60 2109
3304.14 2114
3304.68 2061
3305.22 2137
3305.77 2072
3306.31 2054
3306.85 2111
3307.39 2135
3307.94 2104
3308.48 2125
3309.02 2253
3309.56 2250
3310.11 2255
3310.65 2282
3311.19 2418
3311.74 2413
3312.28 2430
3312.82 2353
3313.36 2228
3313.91 2296
3314.45 2432
3314.99 2429
3315.54 2538
3316.08 2668
3316.62 2754
3317.17 2953
3317.71 3165
3318.25 3450
3318.80 3660
3319.34 3706
3319.88 3709
3320.43 3720
3320.97 3870
3321.51 3773
3322.06 3548
3322.60 3312
3323.14 3165
3323.69 3019
3324.23 2875
3324.78 2809
3325.32 2616
3325.86 2685
3326.41 2611
3326.95 2573
3327.50 2563
3328.04 2550
3328.59 2492
3329.13 2512
3329.67 2549
3330.22 2558
3330.76 2574
3331.31 2816
3331.85 3312
3332.40 4085
3332.94 5243
3333.49 6714
3334.03 8697
3334.57 10706
3335.12 12631
3335.66 14090
3336.21 15304
3336.75 15812
3337.30 15792
3337.84 15189
3338.39 14156
3338.93 12559
3339.48 11056
3340.02 9492
3340.57 7878
3341.11 6537
3341.66 5358
3342.20 4475
3342.75 3623
3343.30 3164
3343.84 2799
3344.39 2542
3344.93 2400
3345.48 2284
3346.02 2102
3346.57 2017
3347.11 2095
3347.66 2089
3348.21 2063
3348.75 2094
3349.30 2122
3349.84 2100
3350.39 2143
3350.94 2101
3351.48 2133
3352.03 2203
3352.57 2170
3353.12 2090
3353.67 2013
3354.21 1899
3354.76 1930
3355.31 1915
3355.85 1890
3356.40 1822
3356.95 1845
3357.49 1846
3358.04 1735
3358.59 1841
3359.13 1810
3359.68 1826
3360.23 1827
3360.77 1776
3361.32 1820
3361.87 1964
3362.41 1889
3362.96 1890
3363.51 1913
3364.05 1916
3364.60 1935
3365.15 1872
3365.70 1917
3366.24 1894
3366.79 1902
3367.34 1866
3367.89 1800
3368.43 1843
3368.98 1752
3369.53 1759
3370.08 1837
3370.62 1853
3371.17 2015
3371.72 2086
3372.27 2239
3372.81 2405
3373.36 2547
3373.91 2756
3374.46 2859
3375.01 2858
3375.55 2743
3376.10 2646
3376.65 2555
3377.20 2403
3377.75 2309
3378.30 2141
3378.84 1959
3379.39 1942
3379.94 1828
3380.49 1694
3381.04 1658
3381.59 1693
3382.13 1724
3382.68 1652
3383.23 1654
3383.78 1662
3384.33 1580
3384.88 1484
3385.43 1419
3385.98 1480
3386.52 1487
3387.07 1446
3387.62 1373
3388.17 1442
3388.72 1388
3389.27 1422
3389.82 1333
3390.37 1367
3390.92 1441
3391.47 1398
3392.02 1337
3392.57 1335
3393.12 1335
3393.66 1354
3394.21 1337
3394.76 1360
3395.31 1346
3395.86 1443
3396.41 1445
3396.96 1432
3397.51 1459
3398.06 1444
3398.61 1496
3399.16 1507
3399.71 1484
3400.26 1474
3400.81 1450
3401.36 1386
3401.91 1427
3402.46 1374
3403.01 1303
3403.56 1263
3404.11 1270
3404.66 1316
3405.21 1351
3405.77 1301
3406.32 1289
3406.87 1340
3407.42 1279
3407.97 1313
3408.52 1326
3409.07 1402
3409.62 1483
3410.17 1490
3410.72 1523
3411.27 1557
3411.82 1573
3412.37 1678
3412.93 1683
3413.48 1585
3414.03 1567
3414.58 1611
3415.13 1600
3415.68 1537
3416.23 1511
3416.78 1560
3417.34 1625
3417.89 1615
3418.44 1652
3418.99 1690
3419.54 1673
3420.09 1589
3420.65 1691
3421.20 1546
3421.75 1468
3422.30 1445
3422.85 1438
3423.40 1402
3423.96 1468
3424.51 1527
3425.06 1549
3425.61 1561
3426.17 1561
3426.72 1476
3427.27 1330
3427.82 1405
3428.37 1370
3428.93 1320
3429.48 1260
3430.03 1219
3430.58 1221
3431.14 1218
3431.69 1235
3432.24 1281
3432.79 1276
3433.35 1262
3433.90 1179
3434.45 1212
3435.01 1221
3435.56 1214
3436.11 1229
3436.66 1228
3437.22 1227
3437.77 1264
3438.32 1245
3438.88 1286
3439.43 1261
3439.98 1214
3440.54 1293
3441.09 1269
3441.64 1255
3442.20 1291
3442.75 1288
3443.30 1344
3443.86 1448
3444.41 1407
3444.96 1340
3445.52 1342
3446.07 1355
3446.63 1281
3447.18 1213
3447.73 1219
3448.29 1290
3448.84 1252
3449.40 1208
3449.95 1242
3450.50 1199
3451.06 1150
3451.61 1185
3452.17 1181
3452.72 1174
3453.27 1200
3453.83 1191
3454.38 1144
3454.94 1163
3455.49 1210
3456.05 1177
3456.60 1090
3457.16 1145
3457.71 1233
3458.27 1144
3458.82 1212
3459.38 1176
3459.93 1141
3460.49 1205
3461.04 1209
3461.60 1298
3462.15 1241
3462.71 1215
3463.26 1243
3463.82 1261
3464.37 1271
3464.93 1219
3465.48 1266
3466.04 1369
3466.59 1290
3467.15 1358
3467.70 1377
3468.26 1366
3468.81 1425
3469.37 1498
3469.93 1586
3470.48 1645
3471.04 1595
3471.59 1699
3472.15 1680
3472.70 1737
3473.26 1765
3473.82 1691
3474.37 1689
3474.93 1662
3475.48 1646
3476.04 1597
3476.60 1638
3477.15 1635
3477.71 1655
3478.27 1668
3478.82 1656
3479.38 1645
3479.93 1743
3480.49 1827
3481.05 1789
3481.60 1807
3482.16 1833
3482.72 1810
3483.27 1960
3483.83 1990
3484.39 2049
3484.95 2052
3485.50 2166
3486.06 2122
3486.62 2122
3487.17 2169
3487.73 2357
3488.29 2407
3488.84 2659
3489.40 3219
3489.96 3971
3490.52 5065
3491.07 6071
3491.63 7412
3492.19 8643
3492.75 9425
3493.30 9776
3493.86 9717
3494.42 8805
3494.98 7637
3495.53 6555
3496.09 5611
3496.65 4539
3497.21 3839
3497.77 3184
3498.32 2946
3498.88 2762
3499.44 2625
3500.00 2526
3500.56 2504
3501.11 2571
3501.67 2535
3502.23 2561
3502.79 2715
3503.35 2898
3503.91 2931
3504.46 3046
3505.02 3089
3505.58 3108
3506.14 3145
3506.70 3214
3507.26 3002
3507.81 2826
3508.37 2663
3508.93 2526
3509.49 2339
3510.05 2273
3510.61 2239
3511.17 2204
3511.73 2116
3512.29 2078
3512.85 2078
3513.40 1932
3513.96 1846
3514.52 1725
3515.08 1679
3515.64 1594
3516.20 1486
3516.76 1403
3517.32 1416
3517.88 1476
3518.44 1457
3519.00 1459
3519.56 1431
3520.12 1477
3520.68 1518
3521.24 1409
3521.80 1438
3522.36 1540
3522.92 1533
3523.48 1456
3524.04 1512
3524.60 1519
3525.16 1462
3525.72 1407
3526.28 1491
3526.84 1425
3527.40 1394
3527.96 1438
3528.52 1394
3529.08 1436
3529.64 1457
3530.20 1504
3530.76 1396
3531.32 1429
3531.88 1447
3532.44 1368
3533.00 1365
3533.56 1445
3534.12 1376
3534.68 1335
3535.25 1352
3535.81 1354
3536.37 1377
3536.93 1365
3537.49 1312
3538.05 1337
3538.61 1366
3539.17 1398
3539.73 1442
3540.30 1356
3540.86 1339
3541.42 1310
3541.98 1340
3542.54 1321
3543.10 1307
3543.66 1250
3544.23 1276
3544.79 1307
3545.35 1328
3545.91 1396
3546.47 1354
3547.03 1323
3547.60 1302
3548.16 1294
3548.72 1269
3549.28 1304
3549.84 1269
3550.41 1265
3550.97 1230
3551.53 1168
3552.09 1161
3552.65 1134
3553.22 1101
3553.78 1097
3554.34 1075
3554.90 1066
3555.47 1104
3556.03 1175
3556.59 1111
3557.15 1175
3557.72 1134
3558.28 1121
3558.84 1163
3559.41 1120
3559.97 1199
3560.53 1212
3561.09 1126
3561.66 1126
3562.22 1200
3562.78 1183
3563.35 1188
3563.91 1234
3564.47 1273
3565.04 1235
3565.60 1290
3566.16 1245
3566.73 1224
3567.29 1205
3567.85 1203
3568.42 1241
3568.98 1159
3569.54 1151
3570.11 1150
3570.67 1104
3571.23 1161
3571.80 1114
3572.36 1121
3572.93 1197
3573.49 1210
3574.05 1247
3574.62 1307
3575.18 1444
3575.75 1605
3576.31 1733
3576.87 1821
3577.44 1887
3578.00 2033
3578.57 2052
3579.13 1929
3579.70 1939
3580.26 1870
3580.82 1740
3581.39 1636
3581.95 1506
3582.52 1388
3583.08 1297
3583.65 1270
3584.21 1174
3584.78 1174
3585.34 1196
3585.91 1168
3586.47 1141
3587.04 1091
3587.60 1082
3588.17 1010
3588.73 1036
3589.30 994
3589.86 1027
3590.43 931
3590.99 1007
3591.56 1002
3592.12 1014
3592.69 977
3593.25 964
3593.82 1029
3594.39 1029
3594.95 976
3595.52 989
3596.08 961
3596.65 1005
3597.21 1036
3597.78 997
3598.35 969
3598.91 1042
3599.48 1048
3600.04 1014
3600.61 1031
3601.18 989
3601.74 962
3602.31 970
3602.87 942
3603.44 910
3604.01 921
3604.57 928
3605.14 940
3605.71 1016
3606.27 944
3606.84 960
3607.41 873
3607.97 904
3608.54 901
3609.11 990
3609.67 939
3610.24 878
3610.81 909
3611.37 950
3611.94 894
3612.51 866
3613.07 963
3613.64 986
3614.21 933
3614.78 979
3615.34 957
3615.91 980
3616.48 1003
3617.04 999
3617.61 1051
3618.18 1028
3618.75 1019
3619.31 1017
3619.88 1008
3620.45 1032
3621.02 1035
3621.58 1049
3622.15 1072
3622.72 973
3623.29 964
3623.86 995
3624.42 981
3624.99 953
3625.56 945
3626.13 921
3626.70 905
3627.26 920
3627.83 907
3628.40 855
3628.97 865
3629.54 862
3630.11 944
3630.67 957
3631.24 893
3631.81 898
3632.38 906
3632.95 874
3633.52 917
3634.08 933
3634.65 864
3635.22 947
3635.79 870
3636.36 911
3636.93 932
3637.50 899
3638.07 960
3638.64 955
3639.20 997
3639.77 1019
3640.34 1019
3640.91 1061
3641.48 1085
3642.05 1120
3642.62 1123
3643.19 1111
3643.76 1053
3644.33 1039
3644.90 1007
3645.47 1001
3646.04 1037
3646.61 1032
3647.18 1083
3647.75 1145
3648.32 1117
3648.89 1069
3649.46 1088
3650.03 1090
3650.60 1108
3651.17 1189
3651.74 1234
3652.31 1241
3652.88 1359
3653.45 1425
3654.02 1393
3654.59 1460
3655.16 1357
3655.73 1293
3656.30 1235
3656.87 1241
3657.44 1236
3658.01 1226
3658.58 1239
3659.15 1278
3659.72 1209
3660.29 1250
3660.86 1252
3661.43 1198
3662.00 1249
3662.58 1201
3663.15 1220
3663.72 1288
3664.29 1315
3664.86 1429
3665.43 1629
3666.00 1708
3666.57 1780
3667.14 1796
3667.72 1667
3668.29 1735
3668.86 1568
3669.43 1435
3670.00 1324
3670.57 1236
3671.14 1143
3671.72 1205
3672.29 1194
3672.86 1159
3673.43 1150
3674.00 1164
3674.57 1161
3675.15 1199
3675.72 1171
3676.29 1165
3676.86 1129
3677.43 1149
3678.01 1186
3678.58 1110
3679.15 1132
3679.72 1180
3680.30 1188
3680.87 1134
3681.44 1076
3682.01 990
3682.58 978
3683.16 1018
3683.73 997
3684.30 1038
3684.88 1020
3685.45 908
3686.02 912
3686.59 919
3687.17 1056
3687.74 991
3688.31 976
3688.88 982
3689.46 1097
3690.03 1099
3690.60 1109
3691.18 1061
3691.75 1040
3692.32 1061
3692.90 1081
3693.47 1019
3694.04 975
3694.62 1016
3695.19 987
3695.76 969
3696.34 958
3696.91 953
3697.48 967
3698.06 953
3698.63 966
3699.21 958
3699.78 928
3700.35 945
3700.93 962
3701.50 990
3702.08 982
3702.65 974
3703.22 982
3703.80 932
3704.37 955
3704.95 1021
3705.52 1003
3706.09 1002
3706.67 1004
3707.24 1008
3707.82 1014
3708.39 1021
3708.97 995
3709.54 1010
3710.12 953
3710.69 988
3711.26 930
3711.84 966
3712.41 934
3712.99 948
3713.56 917
3714.14 934
3714.71 946
3715.29 981
3715.86 979
3716.44 912
3717.01 901
3717.59 970
3718.16 922
3718.74 856
3719.32 902
3719.89 837
3720.47 946
3721.04 921
3721.62 852
3722.19 928
3722.77 975
3723.34 914
3723.92 909
3724.49 924
3725.07 873
3725.65 896
3726.22 898
3726.80 910
3727.37 847
3727.95 866
3728.53 867
3729.10 938
3729.68 952
3730.25 962
3730.83 923
3731.41 938
3731.98 973
3732.56 951
3733.14 933
3733.71 1003
3734.29 984
3734.87 970
3735.44 1017
3736.02 997
3736.60 982
3737.17 973
3737.75 1042
3738.33 924
3738.90 967
3739.48 983
3740.06 954
3740.63 961
3741.21 930
3741.79 905
3742.36 869
3742.94 851
3743.52 936
3744.10 919
3744.67 920
3745.25 845
3745.83 866
3746.40 953
3746.98 938
3747.56 850
3748.14 903
3748.71 935
3749.29 941
3749.87 914
3750.45 933
3751.03 915
3751.60 905
3752.18 967
3752.76 936
3753.34 920
3753.92 951
3754.49 932
3755.07 927
3755.65 899
3756.23 876
3756.81 910
3757.38 927
3757.96 943
3758.54 936
3759.12 956
3759.70 974
3760.28 933
3760.85 1036
3761.43 996
3762.01 914
3762.59 924
3763.17 1034
3763.75 975
3764.33 960
3764.91 958
3765.48 1010
3766.06 1024
3766.64 1039
3767.22 964
3767.80 979
3768.38 1004
3768.96 980
3769.54 922
3770.12 959
3770.70 965
3771.28 1015
3771.85 1002
3772.43 1020
3773.01 986
3773.59 1004
3774.17 964
3774.75 978
3775.33 972
3775.91 998
3776.49 945
3777.07 1011
3777.65 993
3778.23 1007
3778.81 1003
3779.39 943
3779.97 986
3780.55 957
3781.13 973
3781.71 961
3782.29 973
3782.87 1018
3783.45 929
3784.03 940
3784.61 1006
3785.19 969
3785.77 932
3786.35 997
3786.93 1068
3787.51 987
3788.10 993
3788.68 1019
3789.26 996
3789.84 979
3790.42 1032
3791.00 1070
3791.58 1042
3792.16 1032
3792.74 1046
3793.32 1019
3793.90 1020
3794.48 1067
3795.07 1103
3795.65 1134
3796.23 1146
3796.81 1110
3797.39 1074
3797.97 1042
3798.55 1067
3799.14 1145
3799.72 1106
3800.30 1164
3800.88 1177
3801.46 1137
3802.04 1246
3802.62 1226
3803.21 1329
3803.79 1274
3804.37 1267
3804.95 1251
3805.53 1201
3806.12 1229
3806.70 1310
3807.28 1410
3807.86 1509
3808.44 1606
3809.03 1640
3809.61 1684
3810.19 1644
3810.77 1634
3811.36 1547
3811.94 1496
3812.52 1543
3813.10 1499
3813.69 1487
3814.27 1444
3814.85 1493
3815.43 1520
3816.02 1563
3816.60 1546
3817.18 1470
3817.77 1360
3818.35 1298
3818.93 1309
3819.51 1274
3820.10 1212
3820.68 1245
3821.26 1246
3821.85 1249
3822.43 1289
3823.01 1331
3823.60 1353
3824.18 1313
3824.76 1269
3825.35 1147
3825.93 1110
3826.51 1104
3827.10 1123
3827.68 1049
3828.27 1053
3828.85 1035
3829.43 1102
3830.02 1067
3830.60 1099
3831.18 1048
3831.77 1042
3832.35 1130
3832.94 1119
3833.52 1115
3834.10 1074
3834.69 1064
3835.27 1116
3835.86 1042
3836.44 1055
3837.03 1030
3837.61 1009
3838.19 1005
3838.78 974
3839.36 1042
3839.95 1003
3840.53 978
3841.12 989
3841.70 961
3842.29 973
3842.87 1024
3843.46 1049
3844.04 985
3844.63 960
3845.21 933
3845.80 987
3846.38 972
3846.97 964
3847.55 931
3848.14 962
3848.72 976
3849.31 1022
3849.89 1018
3850.48 1014
3851.06 1012
3851.65 961
3852.23 1048
3852.82 1080
3853.41 1014
3853.99 1052
3854.58 1000
3855.16 985
3855.75 980
3856.33 909
3856.92 981
3857.51 931
3858.09 913
3858.68 934
3859.26 982
3859.85 983
3860.44 975
3861.02 959
3861.61 981
3862.20 949
3862.78 988
3863.37 1003
3863.95 1026
3864.54 977
3865.13 954
3865.71 1040
3866.30 1061
3866.89 1042
3867.47 995
3868.06 942
3868.65 986
3869.23 978
3869.82 912
3870.41 968
3870.99 981
3871.58 982
3872.17 991
3872.76 930
3873.34 919
3873.93 938
3874.52 980
3875.10 962
3875.69 952
3876.28 956
3876.87 950
3877.45 932
3878.04 882
3878.63 902
3879.22 890
3879.80 884
3880.39 891
3880.98 897
3881.57 844
3882.15 909
3882.74 911
3883.33 889
3883.92 846
3884.51 870
3885.09 928
3885.68 894
3886.27 891
3886.86 859
3887.45 885
3888.04 967
3888.62 1004
3889.21 950
3889.80 969
3890.39 958
3890.98 998
3891.57 987
3892.15 1004
3892.74 968
3893.33 979
3893.92 910
3894.51 959
3895.10 955
3895.69 949
3896.28 952
3896.86 901
3897.45 910
3898.04 864
3898.63 937
3899.22 974
3899.81 990
3900.40 973
3900.99 1002
3901.58 957
3902.17 991
3902.76 972
3903.34 929
3903.93 914
3904.52 959
3905.11 958
3905.70 929
3906.29 994
3906.88 994
3907.47 1072
3908.06 1021
3908.65 1076
3909.24 1097
3909.83 1064
3910.42 988
3911.01 955
3911.60 970
3912.19 980
3912.78 948
3913.37 921
3913.96 899
3914.55 932
3915.14 957
3915.73 952
3916.32 998
3916.91 1002
3917.50 976
3918.09 941
3918.68 961
3919.28 975
3919.87 997
3920.46 1007
3921.05 962
3921.64 933
3922.23 907
3922.82 915
3923.41 948
3924.00 908
3924.59 911
3925.18 922
3925.77 905
3926.37 895
3926.96 873
3927.55 858
3928.14 869
3928.73 875
3929.32 920
3929.91 890
3930.51 855
3931.10 847
3931.69 828
3932.28 857
3932.87 882
3933.46 835
3934.05 823
3934.65 821
3935.24 869
3935.83 846
3936.42 920
3937.01 905
3937.61 913
3938.20 977
3938.79 952
3939.38 985
3939.97 971
3940.57 991
3941.16 1042
3941.75 947
3942.34 1016
3942.94 1024
3943.53 1039
3944.12 1034
3944.71 992
3945.31 1018
3945.90 961
3946.49 967
3947.08 940
3947.68 927
3948.27 911
3948.86 902
3949.45 892
3950.05 865
3950.64 896
3951.23 930
3951.83 926
3952.42 906
3953.01 948
3953.61 935
3954.20 892
3954.79 912
3955.39 981
3955.98 966
3956.57 1006
3957.17 1015
3957.76 1028
3958.35 1031
3958.95 1011
3959.54 1057
3960.13 1076
3960.73 1090
3961.32 1072
3961.92 1058
3962.51 1020
3963.10 1083
3963.70 1074
3964.29 1101
3964.88 1099
3965.48 1151
3966.07 1249
3966.67 1280
3967.26 1422
3967.86 1469
3968.45 1461
3969.04 1487
3969.64 1483
3970.23 1474
3970.83 1377
3971.42 1289
3972.02 1216
3972.61 1105
3973.21 1167
3973.80 1161
3974.40 1158
3974.99 1217
3975.58 1264
3976.18 1372
3976.77 1453
3977.37 1501
3977.96 1645
3978.56 1647
3979.15 1584
3979.75 1478
3980.35 1471
3980.94 1299
3981.54 1216
3982.13 1234
3982.73 1181
3983.32 1196
3983.92 1193
3984.51 1133
3985.11 1144
3985.70 1148
3986.30 1165
3986.90 1141
3987.49 1145
3988.09 1092
3988.68 1165
3989.28 1149
3989.87 1130
3990.47 1148
3991.07 1137
3991.66 1075
3992.26 1117
3992.85 1139
3993.45 1172
3994.05 1103
3994.64 1115
3995.24 1115
3995.84 1108
3996.43 1093
3997.03 1146
3997.62 1159
3998.22 1139
3998.82 1189
3999.41 1169
4000.01 1183
4000.61 1109
4001.20 1121
4001.80 1081
4002.40 1090
4003.00 1043
4003.59 1009
4004.19 1011
4004.79 1034
4005.38 1099
4005.98 1117
4006.58 1125
4007.17 1079
4007.77 998
4008.37 1084
4008.97 1103
4009.56 1026
4010.16 1073
4010.76 1099
4011.36 1072
4011.95 1083
4012.55 1067
4013.15 1025
4013.75 997
4014.34 1023
4014.94 1047
4015.54 1019
4016.14 1026
4016.74 1058
4017.33 1077
4017.93 1131
4018.53 1249
4019.13 1217
4019.73 1220
4020.32 1197
4020.92 1265
4021.52 1224
4022.12 1126
4022.72 1086
4023.32 1104
4023.91 1147
4024.51 1076
4025.11 1072
4025.71 1043
4026.31 1051
4026.91 1139
4027.51 1162
4028.10 1184
4028.70 1218
4029.30 1212
4029.90 1258
4030.50 1210
4031.10 1188
4031.70 1162
4032.30 1166
4032.90 1111
4033.49 1134
4034.09 1175
4034.69 1201
4035.29 1241
4035.89 1147
4036.49 1099
4037.09 1129
4037.69 1024
4038.29 953
4038.89 1025
4039.49 989
4040.09 958
4040.69 927
4041.29 998
4041.89 970
4042.49 943
4043.09 937
4043.69 929
4044.29 939
4044.89 934
4045.49 897
4046.09 931
4046.69 955
4047.29 964
4047.89 925
4048.49 947
4049.09 924
4049.69 923
4050.29 912
4050.89 907
4051.49 916
4052.09 934
4052.69 939
4053.29 960
4053.89 936
4054.49 907
4055.09 931
4055.69 889
4056.30 895
4056.90 867
4057.50 929
4058.10 948
4058.70 920
4059.30 970
4059.90 992
4060.50 890
4061.10 941
4061.71 944
4062.31 951
4062.91 965
4063.51 958
4064.11 968
4064.71 943
4065.31 926
4065.92 972
4066.52 963
4067.12 933
4067.72 929
4068.32 971
4068.92 978
4069.53 966
4070.13 934
4070.73 1010
4071.33 956
4071.93 929
4072.54 929
4073.14 927
4073.74 905
4074.34 902
4074.94 960
4075.55 903
4076.15 895
4076.75 922
4077.35 898
4077.96 942
4078.56 956
4079.16 969
4079.76 933
4080.37 867
4080.97 945
4081.57 882
4082.17 864
4082.78 872
4083.38 909
4083.98 919
4084.59 888
4085.19 902
4085.79 848
4086.39 869
4087.00 808
4087.60 859
4088.20 851
4088.81 917
4089.41 859
4090.01 867
4090.62 874
4091.22 818
4091.82 778
4092.43 840
4093.03 848
4093.63 821
4094.24 833
4094.84 875
4095.45 869
4096.05 861
4096.65 859
4097.26 826
4097.86 871
4098.47 888
4099.07 904
4099.67 866
4100.28 934
4100.88 889
4101.49 858
4102.09 878
4102.69 832
4103.30 784
4103.90 807
4104.51 804
4105.11 775
4105.72 815
4106.32 876
4106.93 831
4107.53 763
4108.13 805
4108.74 811
4109.34 820
4109.95 804
4110.55 829
4111.16 890
4111.76 859
4112.37 825
4112.97 818
4113.58 827
4114.18 770
4114.79 847
4115.39 842
4116.00 787
4116.60 782
4117.21 859
4117.82 902
4118.42 848
4119.03 797
4119.63 787
4120.24 830
4120.84 831
4121.45 786
4122.05 823
4122.66 860
4123.27 850
4123.87 839
4124.48 861
4125.08 830
4125.69 808
4126.30 852
4126.90 824
4127.51 815
4128.11 797
4128.72 800
4129.33 840
4129.93 805
4130.54 818
4131.15 792
4131.75 810
4132.36 777
4132.96 813
4133.57 840
4134.18 858
4134.78 838
4135.39 862
4136.00 954
4136.60 855
4137.21 841
4137.82 947
4138.43 904
4139.03 907
4139.64 913
4140.25 893
4140.85 873
4141.46 845
4142.07 896
4142.68 942
4143.28 944
4143.89 927
4144.50 964
4145.10 935
4145.71 893
4146.32 964
4146.93 953
4147.53 908
4148.14 884
4148.75 878
4149.36 919
4149.97 905
4150.57 842
4151.18 841
4151.79 813
4152.40 892
4153.00 845
4153.61 817
4154.22 844
4154.83 841
4155.44 790
4156.05 835
4156.65 836
4157.26 861
4157.87 869
4158.48 936
4159.09 1004
4159.70 1014
4160.30 1013
4160.91 1017
4161.52 951
4162.13 936
4162.74 919
4163.35 899
4163.96 905
4164.56 907
4165.17 835
4165.78 886
4166.39 822
4167.00 888
4167.61 920
4168.22 859
4168.83 869
4169.44 878
4170.05 928
4170.66 878
4171.26 847
4171.87 909
4172.48 884
4173.09 894
4173.70 879
4174.31 809
4174.92 833
4175.53 847
4176.14 879
4176.75 913
4177.36 929
4177.97 860
4178.58 858
4179.19 885
4179.80 932
4180.41 882
4181.02 916
4181.63 944
4182.24 971
4182.85 988
4183.46 1014
4184.07 1019
4184.68 958
4185.29 1019
4185.90 1039
4186.51 945
4187.12 956
4187.73 941
4188.34 903
4188.95 873
4189.56 871
4190.18 855
4190.79 893
4191.40 893
4192.01 913
4192.62 881
4193.23 885
4193.84 914
4194.45 971
4195.06 931
4195.67 949
4196.28 887
4196.90 943
4197.51 934
4198.12 891
4198.73 943
4199.34 942
4199.95 861
4200.56 897
4201.18 891
4201.79 851
4202.40 820
4203.01 851
4203.62 883
4204.23 893
4204.85 891
4205.46 897
4206.07 962
4206.68 895
4207.29 877
4207.90 943
4208.52 903
4209.13 916
4209.74 924
4210.35 966
4210.97 983
4211.58 967
4212.19 967
4212.80 1018
4213.41 1010
4214.03 926
4214.64 957
4215.25 999
4215.86 964
4216.48 943
4217.09 971
4217.70 1009
4218.32 996
4218.93 1031
4219.54 1063
4220.15 1057
4220.77 1019
4221.38 1022
4221.99 1004
4222.61 1042
4223.22 1040
4223.83 924
4224.44 965
4225.06 979
4225.67 990
4226.28 1008
4226.90 1092
4227.51 1133
4228.13 1151
4228.74 1131
4229.35 1134
4229.97 1044
4230.58 1057
4231.19 1145
4231.81 1041
4232.42 1024
4233.03 1084
4233.65 1060
4234.26 995
4234.88 1079
4235.49 1035
4236.10 1050
4236.72 1040
4237.33 1078
4237.95 1137
4238.56 991
4239.17 998
4239.79 1006
4240.40 936
4241.02 1049
4241.63 1067
4242.25 1015
4242.86 1057
4243.48 987
4244.09 1037
4244.71 1014
4245.32 1065
4245.93 1015
4246.55 1018
4247.16 1028
4247.78 1052
4248.39 1061
4249.01 1043
4249.62 1019
4250.24 1037
4250.85 1010
4251.47 1061
4252.08 1011
4252.70 936
4253.32 1025
4253.93 1075
4254.55 1068
4255.16 1023
4255.78 1032
4256.39 1001
4257.01 1052
4257.62 1060
4258.24 1023
4258.85 1026
4259.47 1083
4260.09 1089
4260.70 1075
4261.32 1115
4261.93 1136
4262.55 1180
4263.17 1223
4263.78 1246
4264.40 1307
4265.01 1292
4265.63 1223
4266.25 1221
4266.86 1185
4267.48 1135
4268.10 1196
4268.71 1189
4269.33 1226
4269.94 1183
4270.56 1197
4271.18 1208
4271.79 1167
4272.41 1153
4273.03 1160
4273.64 1213
4274.26 1270
4274.88 1251
4275.49 1253
4276.11 1421
4276.73 1617
4277.35 1706
4277.96 1715
4278.58 1712
4279.20 1780
4279.81 1660
4280.43 1478
4281.05 1373
4281.67 1256
4282.28 1239
4282.90 1174
4283.52 1149
4284.14 1141
4284.75 1117
4285.37 1090
4285.99 1109
4286.61 1076
4287.22 1072
4287.84 1076
4288.46 1071
4289.08 1031
4289.70 1071
4290.31 1078
4290.93 1058
4291.55 1082
4292.17 1030
4292.79 1017
4293.40 999
4294.02 1079
4294.64 1060
4295.26 1086
4295.88 1045
4296.50 1100
4297.11 1125
4297.73 1021
4298.35 1037
4298.97 1057
4299.59 1060
4300.21 1029
4300.83 1021
4301.44 1084
4302.06 1137
4302.68 1144
4303.30 1108
4303.92 1097
4304.54 1146
4305.16 1150
4305.78 1094
4306.40 1081
4307.02 1088
4307.63 1128
4308.25 1159
4308.87 1158
4309.49 1117
4310.11 1179
4310.73 1134
4311.35 1242
4311.97 1215
4312.59 1226
4313.21 1288
4313.83 1289
4314.45 1228
4315.07 1325
4315.69 1361
4316.31 1346
4316.93 1243
4317.55 1246
4318.17 1344
4318.79 1320
4319.41 1320
4320.03 1306
4320.65 1385
4321.27 1362
4321.89 1374
4322.51 1401
4323.13 1421
4323.75 1420
4324.37 1614
4324.99 1655
4325.61 1687
4326.23 1833
4326.85 1801
4327.47 1760
4328.09 1826
4328.71 1972
4329.33 2011
4329.96 2161
4330.58 2349
4331.20 2803
4331.82 3260
4332.44 3712
4333.06 4096
4333.68 4383
4334.30 4417
4334.92 4359
4335.54 4102
4336.17 3971
4336.79 3716
4337.41 3541
4338.03 3530
4338.65 3452
4339.27 3276
4339.89 3081
4340.52 2965
4341.14 2683
4341.76 2582
4342.38 2476
4343.00 2373
4343.62 2529
4344.25 2685
4344.87 2915
4345.49 3261
4346.11 3618
4346.73 4156
4347.36 4384
4347.98 4426
4348.60 4382
4349.22 4101
4349.84 3913
4350.47 3620
4351.09 3633
4351.71 3388
4352.33 3118
4352.96 3043
4353.58 2827
4354.20 2702
4354.82 2492
4355.45 2247
4356.07 2154
4356.69 2027
4357.31 1897
4357.94 1800
4358.56 1825
4359.18 1767
4359.81 1785
4360.43 1789
4361.05 1732
4361.68 1715
4362.30 1722
4362.92 1675
4363.55 1654
4364.17 1708
4364.79 1646
4365.42 1639
4366.04 1618
4366.66 1599
4367.29 1561
4367.91 1563
4368.53 1473
4369.16 1433
4369.78 1441
4370.40 1407
4371.03 1396
4371.65 1452
4372.27 1391
4372.90 1385
4373.52 1362
4374.15 1399
4374.77 1342
4375.39 1284
4376.02 1221
4376.64 1277
4377.27 1279
4377.89 1276
4378.52 1323
4379.14 1395
4379.76 1358
4380.39 1377
4381.01 1346
4381.64 1353
4382.26 1383
4382.89 1366
4383.51 1311
4384.14 1293
4384.76 1327
4385.39 1325
4386.01 1370
4386.64 1308
4387.26 1325
4387.89 1303
4388.51 1271
4389.14 1256
4389.76 1218
4390.39 1229
4391.01 1223
4391.64 1196
4392.26 1204
4392.89 1202
4393.51 1201
4394.14 1246
4394.76 1203
4395.39 1262
4396.01 1254
4396.64 1285
4397.26 1219
4397.89 1269
4398.52 1223
4399.14 1272
4399.77 1285
4400.39 1273
4401.02 1263
4401.65 1234
4402.27 1250
4402.90 1211
4403.52 1252
4404.15 1271
4404.78 1314
4405.40 1292
4406.03 1273
4406.65 1233
4407.28 1242
4407.91 1247
4408.53 1226
4409.16 1286
4409.79 1280
4410.41 1340
4411.04 1329
4411.67 1344
4412.29 1330
4412.92 1349
4413.55 1265
4414.17 1234
4414.80 1214
4415.43 1212
4416.05 1126
4416.68 1138
4417.31 1199
4417.94 1183
4418.56 1180
4419.19 1186
4419.82 1149
4420.44 1147
4421.07 1161
4421.70 1130
4422.33 1121
4422.95 1074
4423.58 1075
4424.21 1048
4424.84 1123
4425.46 1098
4426.09 1142
4426.72 1116
4427.35 1138
4427.97 1111
4428.60 1076
4429.23 1092
4429.86 1062
4430.49 1060
4431.11 1025
4431.74 1091
4432.37 1098
4433.00 1155
4433.63 1064
4434.26 1066
4434.88 1126
4435.51 1159
4436.14 1089
4436.77 1166
4437.40 1212
4438.03 1219
4438.65 1171
4439.28 1133
4439.91 1224
4440.54 1129
4441.17 1157
4441.80 1150
4442.43 1157
4443.06 1079
4443.68 1087
4444.31 1157
4444.94 1120
4445.57 1189
4446.20 1141
4446.83 1209
4447.46 1202
4448.09 1258
4448.72 1234
4449.35 1217
4449.98 1226
4450.61 1205
4451.24 1172
4451.86 1159
4452.49 1111
4453.12 1148
4453.75 1190
4454.38 1235
4455.01 1305
4455.64 1342
4456.27 1435
4456.90 1446
4457.53 1421
4458.16 1432
4458.79 1326
4459.42 1294
4460.05 1224
4460.68 1205
4461.31 1172
4461.94 1105
4462.57 1098
4463.20 1067
4463.83 1072
4464.46 1022
4465.09 1082
4465.72 1105
4466.36 1055
4466.99 1057
4467.62 1057
4468.25 1035
4468.88 1035
4469.51 1125
4470.14 1079
4470.77 1042
4471.40 1043
4472.03 1033
4472.66 1032
4473.29 1029
4473.93 1014
4474.56 1024
4475.19 1018
4475.82 990
4476.45 998
4477.08 953
4477.71 1046
4478.34 975
4478.98 1047
4479.61 1039
4480.24 1037
4480.87 1005
4481.50 1044
4482.13 1072
4482.76 1072
4483.40 1098
4484.03 1139
4484.66 1152
4485.29 1150
4485.92 1161
4486.56 1082
4487.19 1117
4487.82 1138
4488.45 1159
4489.08 1156
4489.72 1186
4490.35 1104
4490.98 1152
4491.61 1135
4492.25 1151
4492.88 1102
4493.51 1055
4494.14 1026
4494.78 1124
4495.41 1156
4496.04 1134
4496.67 1110
4497.31 1180
4497.94 1238
4498.57 1222
4499.20 1313
4499.84 1365
4500.47 1525
4501.10 1527
4501.74 1591
4502.37 1573
4503.00 1644
4503.64 1587
4504.27 1605
4504.90 1553
4505.53 1431
4506.17 1374
4506.80 1284
4507.43 1345
4508.07 1315
4508.70 1386
4509.34 1348
4509.97 1334
4510.60 1326
4511.24 1339
4511.87 1356
4512.50 1276
4513.14 1203
4513.77 1265
4514.41 1306
4515.04 1187
4515.67 1096
4516.31 1156
4516.94 1142
4517.58 1085
4518.21 1085
4518.84 1113
4519.48 1073
4520.11 1048
4520.75 1059
4521.38 1014
4522.02 1038
4522.65 1067
4523.28 1058
4523.92 1062
4524.55 1031
4525.19 1060
4525.82 1025
4526.46 1084
4527.09 1042
4527.73 1033
4528.36 1039
4529.00 1098
4529.63 1120
4530.27 1006
4530.90 1052
4531.54 1103
4532.17 1066
4532.81 1055
4533.44 1056
4534.08 999
4534.71 990
4535.35 973
4535.99 1001
4536.62 974
4537.26 971
4537.89 958
4538.53 986
4539.16 979
4539.80 951
4540.43 988
4541.07 989
4541.71 981
4542.34 927
4542.98 1027
4543.61 1033
4544.25 1019
4544.89 1000
4545.52 1034
4546.16 953
4546.79 959
4547.43 990
4548.07 971
4548.70 910
4549.34 962
4549.98 954
4550.61 1001
4551.25 980
4551.89 938
4552.52 976
4553.16 926
4553.80 1010
4554.43 961
4555.07 914
4555.71 882
4556.34 935
4556.98 933
4557.62 901
4558.25 901
4558.89 990
4559.53 905
4560.16 958
4560.80 944
4561.44 993
4562.08 953
4562.71 909
4563.35 970
4563.99 959
4564.63 996
4565.26 955
4565.90 921
4566.54 933
4567.18 922
4567.81 916
4568.45 970
4569.09 996
4569.73 966
4570.36 964
4571.00 948
4571.64 964
4572.28 891
4572.92 905
4573.55 903
4574.19 930
4574.83 965
4575.47 998
4576.11 974
4576.75 927
4577.38 973
4578.02 973
4578.66 983
4579.30 983
4579.94 975
4580.58 1009
4581.21 961
4581.85 974
4582.49 972
4583.13 1007
4583.77 1022
4584.41 1032
4585.05 1080
4585.69 1114
4586.32 1187
4586.96 1172
4587.60 1188
4588.24 1234
4588.88 1222
4589.52 1306
4590.16 1388
4590.80 1582
4591.44 1775
4592.08 1862
4592.72 1995
4593.36 2064
4594.00 1908
4594.63 1816
4595.27 1619
4595.91 1488
4596.55 1463
4597.19 1358
4597.83 1308
4598.47 1204
4599.11 1131
4599.75 1192
4600.39 1169
4601.03 1164
4601.67 1125
4602.31 1206
4602.95 1171
4603.59 1107
4604.23 1194
4604.87 1133
4605.51 1066
4606.15 1116
4606.79 1116
4607.43 1087
4608.08 1085
4608.72 1032
4609.36 1023
4610.00 983
4610.64 935
4611.28 990
4611.92 964
4612.56 980
4613.20 915
4613.84 1012
4614.48 1017
4615.12 995
4615.76 1010
4616.41 1043
4617.05 955
4617.69 973
4618.33 970
4618.97 925
4619.61 978
4620.25 990
4620.89 949
4621.54 883
4622.18 902
4622.82 891
4623.46 956
4624.10 900
4624.74 938
4625.38 928
4626.03 902
4626.67 945
4627.31 933
4627.95 902
4628.59 902
4629.24 938
4629.88 990
4630.52 1047
4631.16 1107
4631.80 1162
4632.45 1237
4633.09 1268
4633.73 1257
4634.37 1209
4635.02 1148
4635.66 1074
4636.30 1073
4636.94 1061
4637.58 1104
4638.23 1074
4638.87 1106
4639.51 1098
4640.16 1118
4640.80 1131
4641.44 1120
4642.08 1114
4642.73 1094
4643.37 1095
4644.01 1097
4644.66 1059
4645.30 1105
4645.94 1077
4646.58 1062
4647.23 1070
4647.87 1022
4648.51 1023
4649.16 972
4649.80 1012
4650.44 1032
4651.09 1025
4651.73 1001
4652.37 987
4653.02 1010
4653.66 1042
4654.31 996
4654.95 1001
4655.59 994
4656.24 1011
4656.88 986
4657.52 988
4658.17 978
4658.81 978
4659.46 1000
4660.10 961
4660.75 970
4661.39 961
4662.03 899
4662.68 936
4663.32 920
4663.97 928
4664.61 914
4665.26 916
4665.90 908
4666.54 876
4667.19 913
4667.83 922
4668.48 939
4669.12 843
4669.77 888
4670.41 937
4671.06 908
4671.70 886
4672.35 886
4672.99 886
4673.64 842
4674.28 849
4674.93 865
4675.57 918
4676.22 910
4676.86 863
4677.51 904
4678.15 921
4678.80 888
4679.44 946
4680.09 952
4680.73 970
4681.38 971
4682.03 977
4682.67 960
4683.32 956
4683.96 961
4684.61 988
4685.25 1000
4685.90 995
4686.55 1062
4687.19 1067
4687.84 1090
4688.48 1028
4689.13 1091
4689.78 1095
4690.42 1146
4691.07 1163
4691.72 1235
4692.36 1268
4693.01 1290
4693.65 1290
4694.30 1312
4694.95 1414
4695.59 1465
4696.24 1440
4696.89 1466
4697.53 1459
4698.18 1427
4698.83 1588
4699.47 1622
4700.12 1682
4700.77 1684
4701.41 1692
4702.06 1681
4702.71 1530
4703.36 1404
4704.00 1395
4704.65 1397
4705.30 1426
4705.94 1449
4706.59 1465
4707.24 1362
4707.89 1305
4708.53 1309
4709.18 1281
4709.83 1199
4710.48 1177
4711.12 1237
4711.77 1222
4712.42 1185
4713.07 1126
4713.71 1217
4714.36 1269
4715.01 1180
4715.66 1204
4716.31 1230
4716.95 1229
4717.60 1212
4718.25 1056
4718.90 1097
4719.55 1073
4720.19 1139
4720.84 1153
4721.49 1106
4722.14 1134
4722.79 1128
4723.44 1135
4724.08 1096
4724.73 1077
4725.38 1089
4726.03 1072
4726.68 1092
4727.33 1108
4727.98 1102
4728.63 1048
4729.27 1042
4729.92 1073
4730.57 1069
4731.22 1067
4731.87 1005
4732.52 992
4733.17 984
4733.82 959
4734.47 964
4735.12 963
4735.77 998
4736.41 971
4737.06 982
4737.71 985
4738.36 950
4739.01 966
4739.66 1010
4740.31 1028
4740.96 999
4741.61 1039
4742.26 1017
4742.91 980
4743.56 994
4744.21 969
4744.86 975
4745.51 1001
4746.16 1024
4746.81 1016
4747.46 1009
4748.11 1027
4748.76 1001
4749.41 1056
4750.06 1091
4750.71 1105
4751.36 1072
4752.01 1086
4752.66 1038
4753.31 1046
4753.96 1063
4754.61 1066
4755.26 1090
4755.92 1017
4756.57 1030
4757.22 1013
4757.87 969
4758.52 1012
4759.17 963
4759.82 989
4760.47 1022
4761.12 1062
4761.77 1114
4762.42 1110
4763.08 1081
4763.73 1034
4764.38 1036
4765.03 1017
4765.68 975
4766.33 939
4766.98 962
4767.64 981
4768.29 992
4768.94 944
4769.59 943
4770.24 953
4770.89 1021
4771.54 1030
4772.20 950
4772.85 986
4773.50 926
4774.15 959
4774.80 996
4775.46 937
4776.11 952
4776.76 978
4777.41 964
4778.06 970
4778.72 1004
4779.37 980
4780.02 955
4780.67 909
4781.33 916
4781.98 932
4782.63 933
4783.28 882
4783.94 878
4784.59 917
4785.24 914
4785.89 938
4786.55 929
4787.20 953
4787.85 932
4788.51 933
4789.16 988
4789.81 1002
4790.46 999
4791.12 1030
4791.77 995
4792.42 969
4793.08 958
4793.73 975
4794.38 1033
4795.04 966
4795.69 982
4796.34 1022
4797.00 959
4797.65 990
4798.30 1028
4798.96 1054
4799.61 1004
4800.27 1002
4800.92 1042
4801.57 1021
4802.23 997
4802.88 1049
4803.53 1099
4804.19 1041
4804.84 1076
4805.50 1072
4806.15 1044
4806.81 1057
4807.46 1045
4808.11 1032
4808.77 1079
4809.42 1056
4810.08 1133
4810.73 1108
4811.39 1073
4812.04 1066
4812.69 1149
4813.35 1180
4814.00 1149
4814.66 1104
4815.31 1158
4815.97 1188
4816.62 1162
4817.28 1172
4817.93 1193
4818.59 1206
4819.24 1233
4819.90 1236
4820.55 1220
4821.21 1313
4821.86 1310
4822.52 1326
4823.17 1324
4823.83 1408
4824.48 1452
4825.14 1378
4825.79 1397
4826.45 1358
4827.11 1343
4827.76 1283
4828.42 1240
4829.07 1310
4829.73 1270
4830.38 1275
4831.04 1276
4831.70 1323
4832.35 1305
4833.01 1378
4833.66 1433
4834.32 1389
4834.98 1487
4835.63 1503
4836.29 1472
4836.94 1525
4837.60 1537
4838.26 1580
4838.91 1567
4839.57 1552
4840.23 1533
4840.88 1511
4841.54 1505
4842.20 1488
4842.85 1576
4843.51 1575
4844.17 1614
4844.82 1621
4845.48 1635
4846.14 1569
4846.79 1623
4847.45 1601
4848.11 1704
4848.76 1601
4849.42 1610
4850.08 1661
4850.73 1623
4851.39 1633
4852.05 1731
4852.71 1736
4853.36 1734
4854.02 1824
4854.68 1920
4855.34 1999
4855.99 2111
4856.65 2229
4857.31 2389
4857.97 2594
4858.62 2673
4859.28 2697
4859.94 2717
4860.60 2742
4861.25 2483
4861.91 2306
4862.57 2189
4863.23 2107
4863.89 1969
4864.54 2098
4865.20 2103
4865.86 2035
4866.52 2004
4867.18 2080
4867.84 2166
4868.49 2147
4869.15 2081
4869.81 2056
4870.47 2034
4871.13 2004
4871.79 1975
4872.44 1895
4873.10 1818
4873.76 1833
4874.42 1884
4875.08 1838
4875.74 1842
4876.40 1873
4877.06 1856
4877.72 1950
4878.37 2102
4879.03 2299
4879.69 2421
4880.35 2306
4881.01 2289
4881.67 2151
4882.33 1950
4882.99 1908
4883.65 1863
4884.31 1822
4884.97 1798
4885.63 1727
4886.29 1667
4886.95 1700
4887.61 1682
4888.26 1562
4888.92 1651
4889.58 1735
4890.24 1642
4890.90 1557
4891.56 1664
4892.22 1747
4892.88 1756
4893.54 1672
4894.20 1726
4894.86 1671
4895.52 1574
4896.18 1532
4896.84 1523
4897.51 1502
4898.17 1525
4898.83 1546
4899.49 1576
4900.15 1637
4900.81 1707
4901.47 1721
4902.13 1619
4902.79 1649
4903.45 1558
4904.11 1470
4904.77 1382
4905.43 1374
4906.09 1415
4906.75 1442
4907.41 1429
4908.08 1329
4908.74 1333
4909.40 1327
4910.06 1301
4910.72 1255
4911.38 1235
4912.04 1302
4912.70 1299
4913.37 1322
4914.03 1319
4914.69 1277
4915.35 1309
4916.01 1232
4916.67 1215
4917.33 1191
4918.00 1220
4918.66 1231
4919.32 1187
4919.98 1227
4920.64 1227
4921.31 1272
4921.97 1300
4922.63 1277
4923.29 1207
4923.95 1202
4924.62 1124
4925.28 1198
4925.94 1162
4926.60 1194
4927.26 1132
4927.93 1107
4928.59 1169
4929.25 1194
4929.91 1225
4930.58 1161
4931.24 1148
4931.90 1149
4932.56 1192
4933.23 1154
4933.89 1170
4934.55 1160
4935.22 1133
4935.88 1164
4936.54 1200
4937.20 1155
4937.87 1181
4938.53 1134
4939.19 1068
4939.86 1078
4940.52 1160
4941.18 1103
4941.85 1108
4942.51 1140
4943.17 1102
4943.84 1070
4944.50 1101
4945.16 1152
4945.83 1120
4946.49 1148
4947.15 1088
4947.82 1070
4948.48 1073
4949.15 1058
4949.81 1051
4950.47 1097
4951.14 1091
4951.80 1022
4952.47 1062
4953.13 1074
4953.79 1044
4954.46 1004
4955.12 1058
4955.79 1100
4956.45 1100
4957.11 1099
4957.78 1077
4958.44 1134
4959.11 1155
4959.77 1146
4960.44 1131
4961.10 1161
4961.77 1244
4962.43 1347
4963.10 1488
4963.76 1534
4964.42 1477
4965.09 1577
4965.75 1547
4966.42 1509
4967.08 1452
4967.75 1439
4968.41 1239
4969.08 1181
4969.74 1129
4970.41 1144
4971.08 1166
4971.74 1142
4972.41 1152
4973.07 1192
4973.74 1150
4974.40 1173
4975.07 1258
4975.73 1326
4976.40 1339
4977.06 1392
4977.73 1399
4978.40 1345
4979.06 1287
4979.73 1299
4980.39 1228
4981.06 1173
4981.73 1187
4982.39 1124
4983.06 1163
4983.72 1185
4984.39 1126
4985.06 1041
4985.72 1078
4986.39 1106
4987.05 1064
4987.72 1053
4988.39 1044
4989.05 985
4989.72 999
4990.39 1002
4991.05 993
4991.72 992
4992.39 1005
4993.05 985
4993.72 1017
4994.39 1072
4995.05 991
4995.72 975
4996.39 1039
4997.05 974
4997.72 1004
4998.39 985
4999.06 964
4999.72 921
5000.39 917
5001.06 939
5001.73 896
5002.39 912
5003.06 882
5003.73 948
5004.39 949
5005.06 953
5005.73 927
5006.40 919
5007.07 928
5007.73 983
5008.40 978
5009.07 965
5009.74 983
5010.40 983
5011.07 960
5011.74 955
5012.41 932
5013.08 915
5013.74 922
5014.41 927
5015.08 966
5015.75 873
5016.42 895
5017.09 926
5017.75 978
5018.42 971
5019.09 950
5019.76 942
5020.43 870
5021.10 892
5021.76 947
5022.43 936
5023.10 901
5023.77 891
5024.44 872
5025.11 922
5025.78 914
5026.45 916
5027.12 884
5027.78 879
5028.45 925
5029.12 929
5029.79 942
5030.46 910
5031.13 901
5031.80 899
5032.47 888
5033.14 885
5033.81 871
5034.48 870
5035.15 873
5035.82 905
5036.49 926
5037.16 920
5037.83 908
5038.50 902
5039.16 914
5039.83 931
5040.50 896
5041.17 909
5041.84 923
5042.51 951
5043.18 892
5043.85 901
5044.52 896
5045.20 887
5045.87 884
5046.54 872
5047.21 902
5047.88 914
5048.55 895
5049.22 940
5049.89 870
5050.56 807
5051.23 886
5051.90 856
5052.57 876
5053.24 883
5053.91 848
5054.58 860
5055.25 871
5055.92 839
5056.60 849
5057.27 898
5057.94 897
5058.61 862
5059.28 857
5059.95 894
5060.62 863
5061.29 839
5061.96 872
5062.64 886
5063.31 902
5063.98 915
5064.65 927
5065.32 944
5065.99 942
5066.66 857
5067.34 885
5068.01 918
5068.68 897
5069.35 910
5070.02 877
5070.70 891
5071.37 942
5072.04 978
5072.71 916
5073.38 840
5074.06 867
5074.73 938
5075.40 954
5076.07 943
5076.74 966
5077.42 1029
5078.09 1089
5078.76 1077
5079.43 1168
5080.11 1143
5080.78 1139
5081.45 1148
5082.12 1089
5082.80 1175
5083.47 1099
5084.14 1139
5084.82 1186
5085.49 1120
5086.16 1110
5086.83 1094
5087.51 1129
5088.18 1153
5088.85 1120
5089.53 1092
5090.20 1134
5090.87 1172
5091.55 1134
5092.22 1093
5092.89 1115
5093.57 1099
5094.24 1076
5094.91 1060
5095.59 1023
5096.26 993
5096.93 1013
5097.61 999
5098.28 1018
5098.96 962
5099.63 994
5100.30 1016
5100.98 1004
5101.65 971
5102.32 1045
5103.00 1053
5103.67 1110
5104.35 1075
5105.02 1114
5105.70 1099
5106.37 1126
5107.04 1083
5107.72 1024
5108.39 1067
5109.07 1083
5109.74 1068
5110.42 999
5111.09 1043
5111.77 1054
5112.44 982
5113.11 990
5113.79 1041
5114.46 995
5115.14 1052
5115.81 1122
5116.49 1032
5117.16 1080
5117.84 1173
5118.51 1225
5119.19 1251
5119.86 1313
5120.54 1221
5121.21 1215
5121.89 1277
5122.57 1201
5123.24 1192
5123.92 1168
5124.59 1210
5125.27 1200
5125.94 1097
5126.62 1046
5127.29 1083
5127.97 1130
5128.64 1124
5129.32 1084
5130.00 1069
5130.67 1074
5131.35 1065
5132.02 999
5132.70 1040
5133.38 1041
5134.05 1097
5134.73 1127
5135.40 1070
5136.08 1007
5136.76 1017
5137.43 1039
5138.11 976
5138.79 1010
5139.46 959
5140.14 1014
5140.82 996
5141.49 957
5142.17 971
5142.85 955
5143.52 938
5144.20 980
5144.88 957
5145.55 940
5146.23 906
5146.91 933
5147.58 855
5148.26 885
5148.94 896
5149.61 919
5150.29 847
5150.97 867
5151.65 904
5152.32 825
5153.00 858
5153.68 839
5154.36 871
5155.03 856
5155.71 911
5156.39 871
5157.07 819
5157.74 909
5158.42 896
5159.10 917
5159.78 932
5160.45 861
5161.13 875
5161.81 864
5162.49 869
5163.17 801
5163.84 868
5164.52 835
5165.20 879
5165.88 911
5166.56 951
5167.24 917
5167.91 909
5168.59 904
5169.27 931
5169.95 887
5170.63 835
5171.31 871
5171.98 831
5172.66 845
5173.34 870
5174.02 884
5174.70 831
5175.38 842
5176.06 902
5176.74 886
5177.41 846
5178.09 831
5178.77 795
5179.45 831
5180.13 826
5180.81 848
5181.49 867
5182.17 857
5182.85 801
5183.53 830
5184.21 850
5184.89 873
5185.57 804
5186.24 835
5186.92 808
5187.60 810
5188.28 802
5188.96 764
5189.64 772
5190.32 838
5191.00 830
5191.68 837
5192.36 856
5193.04 814
5193.72 849
5194.40 847
5195.08 805
5195.76 830
5196.44 864
5197.12 869
5197.80 861
5198.48 879
5199.16 846
5199.84 858
5200.52 868
5201.21 896
5201.89 922
5202.57 884
5203.25 884
5203.93 857
5204.61 916
5205.29 884
5205.97 904
5206.65 899
5207.33 903
5208.01 929
5208.69 936
5209.37 988
5210.06 998
5210.74 1003
5211.42 933
5212.10 957
5212.78 1062
5213.46 1075
5214.14 1095
5214.82 1074
5215.51 1116
5216.19 1133
5216.87 1107
5217.55 1114
5218.23 1102
5218.91 1117
5219.60 1082
5220.28 1150
5220.96 1083
5221.64 1166
5222.32 1232
5223.00 1256
5223.69 1261
5224.37 1289
5225.05 1270
5225.73 1204
5226.41 1196
5227.10 1136
5227.78 1109
5228.46 1011
5229.14 1030
5229.83 1016
5230.51 1015
5231.19 1020
5231.87 1021
5232.56 1003
5233.24 1048
5233.92 1083
5234.60 1055
5235.29 1042
5235.97 1079
5236.65 1027
5237.34 1064
5238.02 1041
5238.70 1013
5239.38 1048
5240.07 1116
5240.75 1110
5241.43 1102
5242.12 1157
5242.80 1150
5243.48 1121
5244.17 1045
5244.85 1031
5245.53 1003
5246.22 937
5246.90 930
5247.58 956
5248.27 986
5248.95 962
5249.63 1012
5250.32 1114
5251.00 1083
5251.69 1233
5252.37 1183
5253.05 1227
5253.74 1303
5254.42 1238
5255.11 1200
5255.79 1138
5256.47 1164
5257.16 1113
5257.84 1065
5258.53 1066
5259.21 1034
5259.89 1120
5260.58 1125
5261.26 1211
5261.95 1261
5262.63 1268
5263.32 1259
5264.00 1226
5264.69 1218
5265.37 1209
5266.06 1147
5266.74 1099
5267.43 1105
5268.11 1064
5268.79 1063
5269.48 1037
5270.16 1046
5270.85 1018
5271.53 1058
5272.22 1034
5272.91 1053
5273.59 1058
5274.28 1044
5274.96 1086
5275.65 1079
5276.33 1111
5277.02 1074
5277.70 1082
5278.39 1023
5279.07 1006
5279.76 1058
5280.45 1086
5281.13 1015
5281.82 1033
5282.50 1001
5283.19 1086
5283.87 1043
5284.56 1061
5285.25 1012
5285.93 988
5286.62 954
5287.30 1013
5287.99 991
5288.68 991
5289.36 1020
5290.05 1001
5290.74 1016
5291.42 978
5292.11 948
5292.79 1002
5293.48 1017
5294.17 993
5294.85 1004
5295.54 1015
5296.23 1015
5296.91 1046
5297.60 1038
5298.29 1031
5298.98 1054
5299.66 1052
5300.35 1080
5301.04 1054
5301.72 1098
5302.41 1209
5303.10 1237
5303.78 1286
5304.47 1316
5305.16 1436
5305.85 1534
5306.53 1533
5307.22 1554
5307.91 1489
5308.60 1404
5309.28 1378
5309.97 1456
5310.66 1426
5311.35 1485
5312.03 1548
5312.72 1559
5313.41 1489
5314.10 1565
5314.79 1508
5315.47 1439
5316.16 1287
5316.85 1263
5317.54 1246
5318.23 1273
5318.91 1319
5319.60 1288
5320.29 1299
5320.98 1357
5321.67 1317
5322.36 1326
5323.04 1282
5323.73 1236
5324.42 1224
5325.11 1155
5325.80 1154
5326.49 1130
5327.18 1118
5327.86 1069
5328.55 1031
5329.24 1028
5329.93 1010
5330.62 1030
5331.31 958
5332.00 949
5332.69 959
5333.38 945
5334.06 953
5334.75 962
5335.44 955
5336.13 942
5336.82 899
5337.51 975
5338.20 971
5338.89 933
5339.58 926
5340.27 900
5340.96 921
5341.65 933
5342.34 921
5343.03 933
5343.72 930
5344.41 911
5345.10 960
5345.79 976
5346.48 1005
5347.17 1061
5347.86 1069
5348.55 1021
5349.24 1085
5349.93 1097
5350.62 1046
5351.31 1045
5352.00 973
5352.69 978
5353.38 967
5354.07 893
5354.76 855
5355.45 886
5356.14 868
5356.83 893
5357.52 870
5358.21 857
5358.90 909
5359.59 940
5360.29 931
5360.98 896
5361.67 998
5362.36 944
5363.05 995
5363.74 1002
5364.43 987
5365.12 958
5365.81 949
5366.50 949
5367.20 923
5367.89 894
5368.58 882
5369.27 930
5369.96 911
5370.65 868
5371.34 841
5372.04 869
5372.73 841
5373.42 838
5374.11 768
5374.80 824
5375.49 857
5376.19 839
5376.88 860
5377.57 871
5378.26 815
5378.95 867
5379.65 884
5380.34 846
5381.03 820
5381.72 838
5382.42 866
5383.11 819
5383.80 849
5384.49 832
5385.19 823
5385.88 821
5386.57 838
5387.26 860
5387.96 894
5388.65 864
5389.34 882
5390.03 899
5390.73 907
5391.42 928
5392.11 897
5392.80 899
5393.50 840
5394.19 827
5394.88 864
5395.58 850
5396.27 857
5396.96 896
5397.66 882
5398.35 897
5399.04 928
5399.74 927
5400.43 864
5401.12 832
5401.82 865
5402.51 894
5403.20 877
5403.90 891
5404.59 893
5405.29 876
5405.98 906
5406.67 890
5407.37 902
5408.06 905
5408.75 963
5409.45 939
5410.14 909
5410.84 894
5411.53 872
5412.23 889
5412.92 924
5413.61 942
5414.31 877
5415.00 893
5415.70 934
5416.39 910
5417.09 922
5417.78 950
5418.47 904
5419.17 883
5419.86 867
5420.56 904
5421.25 958
5421.95 976
5422.64 1037
5423.34 1021
5424.03 981
5424.73 1012
5425.42 960
5426.12 946
5426.81 956
5427.51 975
5428.20 983
5428.90 986
5429.59 1004
5430.29 1021
5430.99 1010
5431.68 992
5432.38 1018
5433.07 1017
5433.77 1009
5434.46 1034
5435.16 1063
5435.85 1060
5436.55 1113
5437.25 1145
5437.94 1144
5438.64 1149
5439.33 1087
5440.03 1097
5440.73 1073
5441.42 1104
5442.12 1068
5442.81 1095
5443.51 1099
5444.21 1036
5444.90 1134
5445.60 1138
5446.29 1160
5446.99 1207
5447.69 1283
5448.38 1312
5449.08 1360
5449.78 1260
5450.47 1278
5451.17 1288
5451.87 1287
5452.56 1213
5453.26 1167
5453.96 1150
5454.65 1229
5455.35 1202
5456.05 1215
5456.75 1219
5457.44 1261
5458.14 1215
5458.84 1249
5459.53 1241
5460.23 1341
5460.93 1367
5461.63 1288
5462.32 1300
5463.02 1315
5463.72 1327
5464.42 1350
5465.11 1343
5465.81 1330
5466.51 1376
5467.21 1336
5467.90 1338
5468.60 1355
5469.30 1428
5470.00 1430
5470.70 1399
5471.39 1492
5472.09 1549
5472.79 1575
5473.49 1677
5474.19 1651
5474.88 1645
5475.58 1729
5476.28 1711
5476.98 1796
5477.68 1842
5478.38 1993
5479.07 2245
5479.77 2472
5480.47 2727
5481.17 3149
5481.87 3176
5482.57 2957
5483.27 2878
5483.96 2671
5484.66 2431
5485.36 2243
5486.06 2169
5486.76 2156
5487.46 2035
5488.16 1945
5488.86 1993
5489.56 1914
5490.26 1973
5490.96 2003
5491.65 2023
5492.35 2022
5493.05 2127
5493.75 2199
5494.45 2171
5495.15 2161
5495.85 2136
5496.55 2197
5497.25 2190
5497.95 2369
5498.65 2614
5499.35 2949
5500.05 3574
5500.75 4219
5501.45 4803
5502.15 5003
5502.85 4850
5503.55 4480
5504.25 4029
5504.95 3458
5505.65 2956
5506.35 2580
5507.05 2344
5507.75 2163
5508.45 2040
5509.15 1871
5509.85 1842
5510.55 1847
5511.25 1863
5511.95 1874
5512.65 1774
5513.35 1739
5514.05 1771
5514.76 1785
5515.46 1802
5516.16 1765
5516.86 1756
5517.56 1785
5518.26 1765
5518.96 1781
5519.66 1773
5520.36 1835
5521.06 1801
5521.77 1827
5522.47 1725
5523.17 1610
5523.87 1538
5524.57 1476
5525.27 1506
5525.97 1442
5526.67 1338
5527.38 1330
5528.08 1392
5528.78 1445
5529.48 1409
5530.18 1406
5530.88 1428
5531.59 1426
5532.29 1401
5532.99 1384
5533.69 1303
5534.39 1258
5535.10 1284
5535.80 1297
5536.50 1247
5537.20 1222
5537.90 1283
5538.61 1288
5539.31 1245
5540.01 1198
5540.71 1307
5541.42 1245
5542.12 1200
5542.82 1235
5543.52 1217
5544.23 1195
5544.93 1213
5545.63 1164
5546.33 1174
5547.04 1142
5547.74 1167
5548.44 1146
5549.15 1140
5549.85 1130
5550.55 1143
5551.26 1174
5551.96 1121
5552.66 1121
5553.36 1138
5554.07 1147
5554.77 1189
5555.47 1187
5556.18 1109
5556.88 1143
5557.58 1080
5558.29 1090
5558.99 1185
5559.70 1182
5560.40 1120
5561.10 1148
5561.81 1128
5562.51 1133
5563.21 1178
5563.92 1194
5564.62 1239
5565.33 1243
5566.03 1119
5566.73 1144
5567.44 1189
5568.14 1079
5568.85 1078
5569.55 1132
5570.25 1131
5570.96 1115
5571.66 1097
5572.37 1032
5573.07 1084
5573.78 1115
5574.48 1132
5575.19 1139
5575.89 1128
5576.59 1137
5577.30 1159
5578.00 1109
5578.71 1136
5579.41 1117
5580.12 1059
5580.82 1103
5581.53 1051
5582.23 1024
5582.94 1064
5583.64 1032
5584.35 1049
5585.05 1029
5585.76 1043
5586.46 1080
5587.17 1089
5587.88 1059
5588.58 1073
5589.29 1028
5589.99 998
5590.70 984
5591.40 1001
5592.11 1003
5592.81 995
5593.52 971
5594.23 1001
5594.93 1022
5595.64 984
5596.34 1001
5597.05 1056
5597.76 1045
5598.46 1044
5599.17 1024
5599.87 1046
5600.58 991
5601.29 986
5601.99 1039
5602.70 1039
5603.41 1064
5604.11 1068
5604.82 1177
5605.52 1103
5606.23 1158
5606.94 1173
5607.64 1052
5608.35 1108
5609.06 1056
5609.76 1104
5610.47 1081
5611.18 1049
5611.88 1059
5612.59 1055
5613.30 1071
5614.01 1052
5614.71 1087
5615.42 1075
5616.13 1116
5616.83 1100
5617.54 1144
5618.25 1058
5618.96 1097
5619.66 1106
5620.37 1071
5621.08 1100
5621.79 1034
5622.49 1127
5623.20 1169
5623.91 1096
5624.62 1111
5625.32 1123
5626.03 1188
5626.74 1193
5627.45 1182
5628.16 1226
5628.86 1175
5629.57 1260
5630.28 1306
5630.99 1308
5631.70 1291
5632.40 1320
5633.11 1342
5633.82 1254
5634.53 1271
5635.24 1342
5635.95 1321
5636.65 1349
5637.36 1316
5638.07 1317
5638.78 1383
5639.49 1410
5640.20 1415
5640.91 1471
5641.61 1479
5642.32 1475
5643.03 1407
5643.74 1464
5644.45 1314
5645.16 1226
5645.87 1255
5646.58 1246
5647.29 1217
5648.00 1180
5648.70 1154
5649.41 1268
5650.12 1247
5650.83 1219
5651.54 1200
5652.25 1266
5652.96 1212
5653.67 1201
5654.38 1202
5655.09 1239
5655.80 1233
5656.51 1317
5657.22 1323
5657.93 1311
5658.64 1330
5659.35 1367
5660.06 1420
5660.77 1423
5661.48 1423
5662.19 1498
5662.90 1507
5663.61 1394
5664.32 1326
5665.03 1293
5665.74 1224
5666.45 1205
5667.16 1212
5667.87 1216
5668.58 1169
5669.29 1226
5670.00 1220
5670.71 1266
5671.42 1303
5672.13 1334
5672.84 1460
5673.56 1377
5674.27 1378
5674.98 1329
5675.69 1208
5676.40 1228
5677.11 1144
5677.82 1140
5678.53 1220
5679.24 1152
5679.95 1151
5680.67 1158
5681.38 1160
5682.09 1212
5682.80 1232
5683.51 1178
5684.22 1129
5684.93 1097
5685.65 1141
5686.36 1163
5687.07 1088
5687.78 1055
5688.49 1030
5689.20 1060
5689.92 1074
5690.63 1063
5691.34 1023
5692.05 1053
5692.76 1068
5693.47 1058
5694.19 1029
5694.90 1000
5695.61 940
5696.32 1028
5697.04 996
5697.75 951
5698.46 946
5699.17 979
5699.89 987
5700.60 1016
5701.31 1022
5702.02 1063
5702.74 974
5703.45 963
5704.16 960
5704.87 934
5705.59 992
5706.30 968
5707.01 949
5707.72 940
5708.44 938
5709.15 929
5709.86 906
5710.58 917
5711.29 912
5712.00 942
5712.72 921
5713.43 930
5714.14 911
5714.86 894
5715.57 862
5716.28 860
5717.00 897
5717.71 921
5718.42 928
5719.14 907
5719.85 854
5720.56 870
5721.28 883
5721.99 960
5722.71 904
5723.42 908
5724.13 902
5724.85 931
5725.56 929
5726.28 922
5726.99 908
5727.70 903
5728.42 975
5729.13 947
5729.85 924
5730.56 944
5731.28 885
5731.99 896
5732.70 855
5733.42 867
5734.13 871
5734.85 845
5735.56 856
5736.28 865
5736.99 868
5737.71 889
5738.42 846
5739.14 813
5739.85 853
5740.57 861
5741.28 841
5742.00 813
5742.71 849
5743.43 849
5744.14 851
5744.86 885
5745.57 860
5746.29 817
5747.00 831
5747.72 831
5748.43 848
5749.15 798
5749.87 832
5750.58 876
5751.30 863
5752.01 846
5752.73 808
5753.44 811
5754.16 811
5754.88 867
5755.59 883
5756.31 872
5757.02 807
5757.74 821
5758.46 786
5759.17 849
5759.89 878
5760.60 862
5761.32 828
5762.04 856
5762.75 814
5763.47 822
5764.19 885
5764.90 800
5765.62 797
5766.34 793
5767.05 854
5767.77 818
5768.49 841
5769.20 842
5769.92 890
5770.64 879
5771.35 892
5772.07 878
5772.79 853
5773.50 860
5774.22 846
5774.94 865
5775.65 829
5776.37 818
5777.09 810
5777.81 794
5778.52 819
5779.24 835
5779.96 812
5780.68 815
5781.39 781
5782.11 850
5782.83 804
5783.55 827
5784.26 868
5784.98 862
5785.70 859
5786.42 810
5787.14 814
5787.85 792
5788.57 794
5789.29 801
5790.01 797
5790.73 836
5791.44 846
5792.16 836
5792.88 819
5793.60 821
5794.32 859
5795.03 802
5795.75 822
5796.47 782
5797.19 847
5797.91 799
5798.63 813
5799.35 866
5800.06 835
5800.78 799
5801.50 775
5802.22 779
5802.94 794
5803.66 788
5804.38 811
5805.10 821
5805.82 810
5806.53 824
5807.25 800
5807.97 804
5808.69 815
5809.41 820
5810.13 767
5810.85 780
5811.57 829
5812.29 809
5813.01 846
5813.73 806
5814.45 794
5815.17 806
5815.89 852
5816.61 823
5817.33 824
5818.05 806
5818.77 843
5819.49 856
5820.20 838
5820.92 899
5821.64 846
5822.36 854
5823.09 806
5823.81 829
5824.53 823
5825.25 839
5825.97 840
5826.69 834
5827.41 795
5828.13 813
5828.85 861
5829.57 829
5830.29 816
5831.01 831
5831.73 841
5832.45 856
5833.17 872
5833.89 873
5834.61 859
5835.33 844
5836.05 851
5836.78 841
5837.50 874
5838.22 846
5838.94 861
5839.66 797
5840.38 858
5841.10 861
5841.82 890
5842.54 867
5843.27 859
5843.99 890
5844.71 842
5845.43 871
5846.15 845
5846.87 856
5847.59 861
5848.32 850
5849.04 847
5849.76 935
5850.48 926
5851.20 895
5851.93 926
5852.65 893
5853.37 926
5854.09 900
5854.81 922
5855.54 900
5856.26 886
5856.98 873
5857.70 918
5858.42 918
5859.15 924
5859.87 907
5860.59 843
5861.31 870
5862.04 895
5862.76 925
5863.48 945
5864.20 973
5864.93 940
5865.65 967
5866.37 933
5867.10 957
5867.82 1015
5868.54 1032
5869.26 1050
5869.99 1015
5870.71 1043
5871.43 1098
5872.16 1079
5872.88 1092
5873.60 1112
5874.33 1059
5875.05 1060
5875.77 1077
5876.50 1061
5877.22 1064
5877.94 1111
5878.67 1108
5879.39 1203
5880.11 1327
5880.84 1293
5881.56 1258
5882.28 1321
5883.01 1182
5883.73 1177
5884.46 1152
5885.18 1209
5885.90 1206
5886.63 1234
5887.35 1174
5888.08 1178
5888.80 1175
5889.52 1145
5890.25 1177
5890.97 1155
5891.70 1165
5892.42 1115
5893.15 1123
5893.87 1164
5894.59 1117
5895.32 1156
5896.04 1098
5896.77 1108
5897.49 1191
5898.22 1195
5898.94 1161
5899.67 1161
5900.39 1097
5901.12 1100
5901.84 1134
5902.57 1180
5903.29 1170
5904.02 1182
5904.74 1232
5905.47 1173
5906.19 1174
5906.92 1192
5907.64 1146
5908.37 1110
5909.09 1171
5909.82 1253
5910.55 1266
5911.27 1209
5912.00 1283
5912.72 1222
5913.45 1278
5914.17 1219
5914.90 1288
5915.63 1337
5916.35 1325
5917.08 1322
5917.80 1246
5918.53 1252
5919.25 1298
5919.98 1292
5920.71 1259
5921.43 1353
5922.16 1366
5922.89 1371
5923.61 1382
5924.34 1406
5925.06 1448
5925.79 1468
5926.52 1519
5927.24 1457
5927.97 1468
5928.70 1456
5929.42 1490
5930.15 1593
5930.88 1586
5931.60 1583
5932.33 1654
5933.06 1591
5933.78 1688
5934.51 1783
5935.24 1733
5935.97 1724
5936.69 1854
5937.42 1825
5938.15 1835
5938.87 1840
5939.60 1890
5940.33 1894
5941.06 1892
5941.78 1954
5942.51 1949
5943.24 1970
5943.97 2081
5944.69 2196
5945.42 2308
5946.15 2423
5946.88 2407
5947.60 2420
5948.33 2438
5949.06 2444
5949.79 2531
5950.52 2650
5951.24 2907
5951.97 3143
5952.70 3484
5953.43 3895
5954.16 4077
5954.88 4190
5955.61 4145
5956.34 3754
5957.07 3511
5957.80 3370
5958.53 3201
5959.25 3091
5959.98 3106
5960.71 2973
5961.44 2972
5962.17 2967
5962.90 3025
5963.63 3036
5964.36 3205
5965.08 3433
5965.81 3652
5966.54 4057
5967.27 4410
5968.00 4609
5968.73 4708
5969.46 4657
5970.19 4426
5970.92 4035
5971.65 3775
5972.37 3590
5973.10 3385
5973.83 3297
5974.56 3240
5975.29 3298
5976.02 3281
5976.75 3189
5977.48 3232
5978.21 3223
5978.94 3296
5979.67 3334
5980.40 3457
5981.13 3587
5981.86 3662
5982.59 3683
5983.32 3696
5984.05 3788
5984.78 3776
5985.51 3926
5986.24 3785
5986.97 3832
5987.70 3813
5988.43 3745
5989.16 3808
5989.89 3770
5990.62 3732
5991.35 3758
5992.08 3782
5992.81 3794
5993.54 3900
5994.27 3901
5995.00 3943
5995.74 3944
5996.47 4028
5997.20 4075
5997.93 4162
5998.66 4128
5999.39 4045
6000.12 3983
6000.85 3861
6001.58 3844
6002.31 3745
6003.04 3768
6003.78 3756
6004.51 3667
6005.24 3633
6005.97 3674
6006.70 3733
6007.43 3950
6008.16 4335
6008.90 4928
6009.63 5476
6010.36 6242
6011.09 7247
6011.82 8127
6012.55 8903
6013.29 9392
6014.02 9633
6014.75 9636
6015.48 9415
6016.21 8956
6016.95 8297
6017.68 7505
6018.41 6757
6019.14 6095
6019.87 5403
6020.61 4950
6021.34 4500
6022.07 4156
6022.80 3886
6023.54 3642
6024.27 3482
6025.00 3460
6025.73 3433
6026.47 3415
6027.20 3366
6027.93 3399
6028.66 3425
6029.40 3565
6030.13 3634
6030.86 3635
6031.59 3681
6032.33 3713
6033.06 3524
6033.79 3394
6034.53 3111
6035.26 3053
6035.99 2992
6036.73 2923
6037.46 2811
6038.19 2875
6038.93 2822
6039.66 2927
6040.39 2896
6041.13 2932
6041.86 2861
6042.59 2963
6043.33 2965
6044.06 3006
6044.79 3055
6045.53 3037
6046.26 3126
6047.00 3122
6047.73 3124
6048.46 3207
6049.20 3218
6049.93 3355
6050.67 3411
6051.40 3490
6052.13 3617
6052.87 3888
6053.60 3938
6054.34 4015
6055.07 3943
6055.81 3861
6056.54 3710
6057.27 3439
6058.01 3272
6058.74 3277
6059.48 3133
6060.21 3049
6060.95 3025
6061.68 2935
6062.42 2875
6063.15 2953
6063.89 2930
6064.62 2874
6065.36 2732
6066.09 2715
6066.83 2763
6067.56 2728
6068.30 2666
6069.03 2641
6069.77 2661
6070.50 2609
6071.24 2569
6071.97 2509
6072.71 2525
6073.44 2621
6074.18 2551
6074.91 2555
6075.65 2470
6076.39 2429
6077.12 2373
6077.86 2434
6078.59 2395
6079.33 2355
6080.06 2349
6080.80 2325
6081.54 2307
6082.27 2227
6083.01 2253
6083.74 2221
6084.48 2184
6085.22 2224
6085.95 2243
6086.69 2240
6087.42 2162
6088.16 2204
6088.90 2231
6089.63 2231
6090.37 2252
6091.11 2270
6091.84 2302
6092.58 2313
6093.32 2332
6094.05 2395
6094.79 2294
6095.53 2266
6096.26 2271
6097.00 2231
6097.74 2146
6098.47 2188
6099.21 2112
6099.95 2113
6100.69 2144
6101.42 2152
6102.16 2145
6102.90 2139
6103.63 2194
6104.37 2184
6105.11 2177
6105.85 2188
6106.58 2122
6107.32 2104
6108.06 2154
6108.80 2160
6109.53 2210
6110.27 2218
6111.01 2261
6111.75 2243
6112.49 2227
6113.22 2240
6113.96 2275
6114.70 2267
6115.44 2329
6116.17 2409
6116.91 2473
6117.65 2532
6118.39 2428
6119.13 2369
6119.87 2369
6120.60 2360
6121.34 2433
6122.08 2454
6122.82 2416
6123.56 2362
6124.30 2375
6125.03 2466
6125.77 2402
6126.51 2382
6127.25 2352
6127.99 2410
6128.73 2449
6129.47 2512
6130.21 2388
6130.94 2423
6131.68 2445
6132.42 2375
6133.16 2418
6133.90 2495
6134.64 2643
6135.38 2669
6136.12 2682
6136.86 2749
6137.60 2853
6138.34 2938
6139.08 2970
6139.81 3040
6140.55 3140
6141.29 3208
6142.03 3122
6142.77 3085
6143.51 3122
6144.25 3077
6144.99 3008
6145.73 2977
6146.47 2859
6147.21 2834
6147.95 2854
6148.69 2733
6149.43 2755
6150.17 2774
6150.91 2719
6151.65 2748
6152.39 2822
6153.13 2874
6153.87 2870
6154.61 2818
6155.35 2896
6156.09 2932
6156.83 2895
6157.58 2843
6158.32 2913
6159.06 2971
6159.80 3035
6160.54 3049
6161.28 3058
6162.02 3078
6162.76 3159
6163.50 3341
6164.24 3527
6164.98 3712
6165.72 3890
6166.46 4118
6167.21 4209
6167.95 4287
6168.69 4339
6169.43 4327
6170.17 4286
6170.91 4226
6171.65 4132
6172.39 3949
6173.14 3911
6173.88 3918
6174.62 3869
6175.36 3875
6176.10 3793
6176.84 3929
6177.59 3954
6178.33 4047
6179.07 4239
6179.81 4673
6180.55 5109
6181.30 5843
6182.04 6657
6182.78 7499
6183.52 8020
6184.26 8300
6185.01 8294
6185.75 8054
6186.49 7615
6187.23 7120
6187.97 6595
6188.72 6114
6189.46 5616
6190.20 5138
6190.94 4986
6191.69 4821
6192.43 4799
6193.17 4669
6193.92 4698
6194.66 4593
6195.40 4584
6196.14 4682
6196.89 4621
6197.63 4532
6198.37 4573
6199.12 4516
6199.86 4500
6200.60 4534
6201.34 4513
6202.09 4482
6202.83 4580
6203.57 4627
6204.32 4939
6205.06 5526
6205.80 6403
6206.55 8042
6207.29 10057
6208.03 12488
6208.78 15089
6209.52 16871
6210.27 17913
6211.01 18149
6211.75 17389
6212.50 16003
6213.24 14010
6213.98 12357
6214.73 10476
6215.47 8666
6216.22 7243
6216.96 6268
6217.71 5532
6218.45 4812
6219.19 4394
6219.94 4037
6220.68 3951
6221.43 3737
6222.17 3672
6222.92 3675
6223.66 3731
6224.40 3708
6225.15 3654
6225.89 3613
6226.64 3625
6227.38 3379
6228.13 3188
6228.87 3035
6229.62 2908
6230.36 2777
6231.11 2620
6231.85 2592
6232.60 2590
6233.34 2582
6234.09 2534
6234.83 2565
6235.58 2551
6236.32 2641
6237.07 2758
6237.81 2820
6238.56 2902
6239.30 2999
6240.05 3236
6240.80 3317
6241.54 3439
6242.29 3459
6243.03 3371
6243.78 3314
6244.52 3259
6245.27 3245
6246.02 3191
6246.76 3202
6247.51 3405
6248.25 3279
6249.00 3261
6249.75 3313
6250.49 3214
6251.24 3090
6251.98 3041
6252.73 2909
6253.48 2865
6254.22 2843
6254.97 2883
6255.72 2778
6256.46 2824
6257.21 2788
6257.95 2737
6258.70 2721
6259.45 2711
6260.19 2669
6260.94 2697
6261.69 2642
6262.43 2604
6263.18 2592
6263.93 2636
6264.68 2556
6265.42 2528
6266.17 2600
6266.92 2581
6267.66 2454
6268.41 2501
6269.16 2500
6269.91 2514
6270.65 2497
6271.40 2520
6272.15 2428
6272.89 2420
6273.64 2462
6274.39 2457
6275.14 2430
6275.88 2628
6276.63 2690
6277.38 2817
6278.13 2877
6278.88 2768
6279.62 2809
6280.37 2597
6281.12 2565
6281.87 2393
6282.62 2394
6283.36 2277
6284.11 2227
6284.86 2180
6285.61 2130
6286.36 2074
6287.10 2169
6287.85 2117
6288.60 2131
6289.35 2132
6290.10 2064
6290.85 2154
6291.59 2106
6292.34 2053
6293.09 1982
6293.84 1994
6294.59 1991
6295.34 2031
6296.09 1977
6296.84 1975
6297.58 1887
6298.33 1878
6299.08 1893
6299.83 1875
6300.58 1873
6301.33 1856
6302.08 1876
6302.83 1854
6303.58 1818
6304.33 1836
6305.08 1861
6305.83 1751
6306.58 1813
6307.32 1836
6308.07 1866
6308.82 1828
6309.57 1922
6310.32 2011
6311.07 1982
6311.82 1932
6312.57 1966
6313.32 2113
6314.07 2062
6314.82 2083
6315.57 2092
6316.32 2198
6317.07 2220
6317.82 2217
6318.57 2172
6319.32 2102
6320.07 2056
6320.82 1998
6321.57 1944
6322.32 1831
6323.07 1759
6323.82 1693
6324.58 1705
6325.33 1693
6326.08 1730
6326.83 1708
6327.58 1721
6328.33 1704
6329.08 1634
6329.83 1688
6330.58 1666
6331.33 1623
6332.08 1674
6332.83 1668
6333.58 1626
6334.34 1572
6335.09 1635
6335.84 1671
6336.59 1634
6337.34 1611
6338.09 1614
6338.84 1637
6339.59 1634
6340.35 1646
6341.10 1687
6341.85 1690
6342.60 1660
6343.35 1700
6344.10 1589
6344.86 1646
6345.61 1623
6346.36 1573
6347.11 1624
6347.86 1605
6348.62 1593
6349.37 1585
6350.12 1625
6350.87 1658
6351.62 1659
6352.38 1717
6353.13 1851
6353.88 1822
6354.63 1888
6355.38 1830
6356.14 1846
6356.89 1863
6357.64 1792
6358.39 1764
6359.15 1744
6359.90 1654
6360.65 1622
6361.40 1706
6362.16 1640
6362.91 1671
6363.66 1639
6364.42 1633
6365.17 1618
6365.92 1622
6366.67 1706
6367.43 1764
6368.18 1823
6368.93 1809
6369.69 1738
6370.44 1753
6371.19 1859
6371.95 1780
6372.70 1710
6373.45 1675
6374.21 1658
6374.96 1639
6375.71 1676
6376.47 1622
6377.22 1680
6377.98 1623
6378.73 1638
6379.48 1651
6380.24 1729
6380.99 1780
6381.74 1748
6382.50 1864
6383.25 1887
6384.01 1820
6384.76 1755
6385.51 1746
6386.27 1679
6387.02 1641
6387.78 1606
6388.53 1555
6389.29 1542
6390.04 1573
6390.79 1544
6391.55 1522
6392.30 1503
6393.06 1565
6393.81 1520
6394.57 1501
6395.32 1591
6396.08 1535
6396.83 1466
6397.59 1500
6398.34 1535
6399.10 1532
6399.85 1508
6400.61 1531
6401.36 1503
6402.12 1463
6402.87 1511
6403.63 1492
6404.38 1513
6405.14 1544
6405.89 1547
6406.65 1577
6407.40 1569
6408.16 1625
6408.91 1717
6409.67 1701
6410.43 1712
6411.18 1836
6411.94 1793
6412.69 1737
6413.45 1738
6414.20 1673
6414.96 1661
6415.72 1682
6416.47 1763
6417.23 1678
6417.98 1715
6418.74 1691
6419.50 1721
6420.25 1667
6421.01 1641
6421.77 1566
6422.52 1591
6423.28 1573
6424.03 1490
6424.79 1549
6425.55 1510
6426.30 1480
6427.06 1542
6427.82 1457
6428.57 1420
6429.33 1449
6430.09 1444
6430.84 1445
6431.60 1481
6432.36 1466
6433.11 1470
6433.87 1523
6434.63 1540
6435.39 1518
6436.14 1503
6436.90 1552
6437.66 1532
6438.41 1542
6439.17 1571
6439.93 1580
6440.69 1570
6441.44 1602
6442.20 1611
6442.96 1636
6443.72 1610
6444.47 1585
6445.23 1692
6445.99 1695
6446.75 1631
6447.50 1690
6448.26 1600
6449.02 1637
6449.78 1739
6450.54 1703
6451.29 1700
6452.05 1713
6452.81 1635
6453.57 1668
6454.33 1644
6455.08 1732
6455.84 1637
6456.60 1643
6457.36 1685
6458.12 1652
6458.88 1641
6459.64 1667
6460.39 1722
6461.15 1773
6461.91 1734
6462.67 1771
6463.43 1857
6464.19 1924
6464.95 1963
6465.70 1935
6466.46 1961
6467.22 2067
6467.98 2005
6468.74 1995
6469.50 2026
6470.26 2011
6471.02 1985
6471.78 2004
6472.54 2001
6473.30 1996
6474.05 2015
6474.81 2034
6475.57 2058
6476.33 2119
6477.09 2152
6477.85 2104
6478.61 2208
6479.37 2237
6480.13 2280
6480.89 2253
6481.65 2312
6482.41 2396
6483.17 2464
6483.93 2546
6484.69 2540
6485.45 2546
6486.21 2495
6486.97 2528
6487.73 2562
6488.49 2585
6489.25 2593
6490.01 2687
6490.77 2767
6491.53 2847
6492.29 2890
6493.05 2938
6493.81 3004
6494.57 2992
6495.33 3036
6496.10 3002
6496.86 3040
6497.62 3033
6498.38 2935
6499.14 2948
6499.90 2964
6500.66 2913
6501.42 2956
6502.18 3014
6502.94 3097
6503.70 3219
6504.47 3582
6505.23 4316
6505.99 5320
6506.75 6780
6507.51 8704
6508.27 10530
6509.03 11965
6509.79 12766
6510.56 12742
6511.32 12269
6512.08 11167
6512.84 9729
6513.60 8269
6514.36 7081
6515.13 6035
6515.89 5169
6516.65 4596
6517.41 4142
6518.17 3791
6518.94 3605
6519.70 3492
6520.46 3371
6521.22 3219
6521.98 3174
6522.75 3244
6523.51 3341
6524.27 3469
6525.03 3560
6525.79 3673
6526.56 3755
6527.32 3910
6528.08 4088
6528.84 4055
6529.61 3983
6530.37 3968
6531.13 3856
6531.90 3604
6532.66 3446
6533.42 3571
6534.18 3962
6534.95 4459
6535.71 4965
6536.47 5466
6537.24 5826
6538.00 5965
6538.76 5904
6539.53 5602
6540.29 5147
6541.05 4602
6541.82 4295
6542.58 3969
6543.34 3611
6544.11 3444
6544.87 3368
6545.63 3359
6546.40 3391
6547.16 3474
6547.92 3434
6548.69 3340
6549.45 3260
6550.21 3167
6550.98 3175
6551.74 3042
6552.51 3028
6553.27 2951
6554.03 3001
6554.80 2908
6555.56 2939
6556.33 2916
6557.09 2818
6557.85 2842
6558.62 2968
6559.38 2983
6560.15 2994
6560.91 3036
6561.68 3110
6562.44 3089
6563.21 3157
6563.97 3151
6564.74 3191
6565.50 3213
6566.26 3148
6567.03 3241
6567.79 3188
6568.56 3205
6569.32 3260
6570.09 3263
6570.85 3193
6571.62 3216
6572.38 3306
6573.15 3313
6573.91 3363
6574.68 3342
6575.44 3306
6576.21 3375
6576.98 3458
6577.74 3399
6578.51 3376
6579.27 3348
6580.04 3303
6580.80 3326
6581.57 3353
6582.33 3409
6583.10 3496
6583.87 3520
6584.63 3534
6585.40 3492
6586.16 3520
6586.93 3403
6587.70 3455
6588.46 3411
6589.23 3404
6589.99 3521
6590.76 3607
6591.53 3875
6592.29 4096
6593.06 4420
6593.82 4757
6594.59 5059
6595.36 5265
6596.12 5332
6596.89 5297
6597.66 5147
6598.42 4967
6599.19 4601
6599.96 4244
6600.72 3955
6601.49 3761
6602.26 3521
6603.02 3306
6603.79 3147
6604.56 3115
6605.33 2996
6606.09 3018
6606.86 2966
6607.63 2963
6608.39 3006
6609.16 2973
6609.93 2960
6610.70 2990
6611.46 3028
6612.23 2994
6613.00 2987
6613.77 2838
6614.53 2907
6615.30 2930
6616.07 2900
6616.84 2834
6617.60 2928
6618.37 3001
6619.14 3087
6619.91 3117
6620.68 3170
6621.44 3332
6622.21 3438
6622.98 3455
6623.75 3535
6624.52 3474
6625.28 3488
6626.05 3435
6626.82 3363
6627.59 3295
6628.36 3212
6629.13 3088
6629.89 3223
6630.66 3129
6631.43 3136
6632.20 3189
6632.97 3353
6633.74 3464
6634.51 3547
6635.27 3728
6636.04 3931
6636.81 4121
6637.58 4085
6638.35 4059
6639.12 4236
6639.89 4388
6640.66 4445
6641.43 4568
6642.19 4702
6642.96 4687
6643.73 4544
6644.50 4315
6645.27 4213
6646.04 3945
6646.81 3721
6647.58 3442
6648.35 3190
6649.12 3126
6649.89 2983
6650.66 2914
6651.43 2949
6652.20 2859
6652.97 2868
6653.74 2814
6654.51 2790
6655.28 2844
6656.05 2886
6656.82 2841
6657.59 2812
6658.36 2786
6659.13 2745
6659.90 2649
6660.67 2621
6661.44 2610
6662.21 2538
6662.98 2581
6663.75 2584
6664.52 2613
6665.29 2576
6666.06 2641
6666.83 2584
6667.60 2580
6668.37 2592
6669.14 2765
6669.91 2802
6670.68 2752
6671.46 2855
6672.23 2863
6673.00 2831
6673.77 2753
6674.54 2784
6675.31 2770
6676.08 2775
6676.85 2768
6677.62 2749
6678.40 2874
6679.17 2801
6679.94 2909
6680.71 2837
6681.48 2968
6682.25 2952
6683.02 3064
6683.80 3157
6684.57 3285
6685.34 3445
6686.11 3538
6686.88 3532
6687.65 3444
6688.43 3353
6689.20 3263
6689.97 3093
6690.74 2946
6691.51 2885
6692.29 2648
6693.06 2655
6693.83 2653
6694.60 2585
6695.37 2546
6696.15 2566
6696.92 2526
6697.69 2531
6698.46 2567
6699.24 2495
6700.01 2506
6700.78 2506
6701.55 2497
6702.33 2495
6703.10 2510
6703.87 2506
6704.64 2439
6705.42 2404
6706.19 2390
6706.96 2393
6707.74 2359
6708.51 2365
6709.28 2329
6710.06 2281
6710.83 2231
6711.60 2283
6712.37 2263
6713.15 2266
6713.92 2187
6714.69 2276
6715.47 2359
6716.24 2316
6717.01 2302
6717.79 2277
6718.56 2330
6719.34 2291
6720.11 2387
6720.88 2330
6721.66 2364
6722.43 2337
6723.20 2419
6723.98 2385
6724.75 2282
6725.53 2311
6726.30 2219
6727.07 2229
6727.85 2241
6728.62 2266
6729.40 2187
6730.17 2186
6730.95 2177
6731.72 2213
6732.49 2214
6733.27 2249
6734.04 2349
6734.82 2331
6735.59 2365
6736.37 2318
6737.14 2353
6737.92 2393
6738.69 2440
6739.47 2417
6740.24 2435
6741.01 2406
6741.79 2459
6742.56 2382
6743.34 2355
6744.11 2411
6744.89 2448
6745.67 2534
6746.44 2618
6747.22 2573
6747.99 2602
6748.77 2693
6749.54 2581
6750.32 2771
6751.09 2940
6751.87 3047
6752.64 3049
6753.42 3279
6754.19 3226
6754.97 3270
6755.75 3152
6756.52 3038
6757.30 2967
6758.07 2928
6758.85 2828
6759.63 2707
6760.40 2652
6761.18 2703
6761.95 2666
6762.73 2680
6763.51 2696
6764.28 2673
6765.06 2650
6765.83 2721
6766.61 2774
6767.39 2806
6768.16 2874
6768.94 2961
6769.72 2919
6770.49 2772
6771.27 2739
6772.05 2630
6772.82 2470
6773.60 2519
6774.38 2422
6775.15 2356
6775.93 2290
6776.71 2309
6777.48 2307
6778.26 2237
6779.04 2341
6779.82 2230
6780.59 2233
6781.37 2284
6782.15 2283
6782.92 2302
6783.70 2182
6784.48 2192
6785.26 2231
6786.03 2182
6786.81 2252
6787.59 2256
6788.37 2229
6789.14 2222
6789.92 2240
6790.70 2144
6791.48 2122
6792.25 2122
6793.03 2080
6793.81 2085
6794.59 2009
6795.37 2007
6796.14 2033
6796.92 2071
6797.70 2078
6798.48 2033
6799.26 2026
6800.04 2074
6800.81 2115
6801.59 2030
6802.37 2122
6803.15 2088
6803.93 2183
6804.71 2222
6805.48 2247
6806.26 2332
6807.04 2347
6807.82 2319
6808.60 2298
6809.38 2282
6810.16 2262
6810.94 2213
6811.71 2168
6812.49 2107
6813.27 2135
6814.05 2197
6814.83 2076
6815.61 2092
6816.39 2155
6817.17 2202
6817.95 2145
6818.73 2109
6819.51 2244
6820.29 2179
6821.07 2115
6821.84 2131
6822.62 2179
6823.40 2138
6824.18 2156
6824.96 2151
6825.74 2097
6826.52 2077
6827.30 2071
6828.08 2025
6828.86 2125
6829.64 2013
6830.42 2052
6831.20 2033
6831.98 1986
6832.76 1952
6833.54 1990
6834.32 2129
6835.10 2112
6835.88 2150
6836.66 2361
6837.44 2504
6838.22 2691
6839.01 2942
6839.79 3071
6840.57 3038
6841.35 3010
6842.13 2893
6842.91 2678
6843.69 2647
6844.47 2507
6845.25 2443
6846.03 2315
6846.81 2216
6847.59 2214
6848.37 2247
6849.16 2333
6849.94 2418
6850.72 2578
6851.50 2698
6852.28 2643
6853.06 2730
6853.84 2725
6854.62 2544
6855.41 2464
6856.19 2444
6856.97 2382
6857.75 2194
6858.53 2197
6859.31 2151
6860.10 2108
6860.88 2093
6861.66 2058
6862.44 2006
6863.22 2065
6864.00 2018
6864.79 2050
6865.57 2115
6866.35 2172
6867.13 2188
6867.91 2239
6868.70 2239
6869.48 2245
6870.26 2341
6871.04 2274
6871.83 2293
6872.61 2210
6873.39 2218
6874.17 2189
6874.96 2220
6875.74 2246
6876.52 2376
6877.30 2492
6878.09 2433
6878.87 2494
6879.65 2531
6880.43 2638
6881.22 2768
6882.00 2830
6882.78 2860
6883.57 2943
6884.35 3032
6885.13 3031
6885.92 3168
6886.70 3387
6887.48 3828
6888.27 4331
6889.05 4736
6889.83 5050
6890.62 4981
6891.40 4829
6892.18 4506
6892.97 4292
6893.75 3875
6894.53 3544
6895.32 3267
6896.10 3072
6896.88 2875
6897.67 2808
6898.45 2720
6899.24 2654
6900.02 2580
6900.80 2613
6901.59 2622
6902.37 2632
6903.16 2582
6903.94 2613
6904.73 2613
6905.51 2619
6906.29 2642
6907.08 2637
6907.86 2631
6908.65 2564
6909.43 2581
6910.22 2540
6911.00 2477
6911.79 2428
6912.57 2329
6913.35 2393
6914.14 2268
6914.92 2214
6915.71 2293
6916.49 2344
6917.28 2287
6918.06 2249
6918.85 2254
6919.63 2238
6920.42 2278
6921.20 2280
6921.99 2303
6922.78 2254
6923.56 2255
6924.35 2323
6925.13 2367
6925.92 2411
6926.70 2355
6927.49 2431
6928.27 2494
6929.06 2539
6929.84 2526
6930.63 2494
6931.42 2434
6932.20 2451
6932.99 2464
6933.77 2513
6934.56 2526
6935.35 2514
6936.13 2506
6936.92 2543
6937.70 2628
6938.49 2713
6939.28 2845
6940.06 2921
6940.85 3207
6941.63 3316
6942.42 3535
6943.21 3703
6943.99 3791
6944.78 3858
6945.57 3867
6946.35 3946
6947.14 4026
6947.93 4038
6948.71 4129
6949.50 4415
6950.29 4438
6951.07 4286
6951.86 4293
6952.65 4093
6953.44 3883
6954.22 3727
6955.01 3552
6955.80 3529
6956.58 3411
6957.37 3319
6958.16 3388
6958.95 3378
6959.73 3479
6960.52 3369
6961.31 3320
6962.09 3440
6962.88 3467
6963.67 3570
6964.46 3623
6965.25 3660
6966.03 3825
6966.82 3958
6967.61 4047
6968.40 4312
6969.18 4573
6969.97 4578
6970.76 4714
6971.55 4873
6972.34 4949
6973.12 4956
6973.91 4809
6974.70 4706
6975.49 4594
6976.28 4624
6977.07 4599
6977.85 4597
6978.64 4771
6979.43 4897
6980.22 5056
6981.01 5508
6981.80 6302
6982.59 7491
6983.37 9251
6984.16 11377
6984.95 13720
6985.74 16017
6986.53 17737
6987.32 18726
6988.11 18760
6988.90 17813
6989.69 16145
6990.47 14126
6991.26 12024
6992.05 10107
6992.84 8591
6993.63 7336
6994.42 6315
6995.21 5440
6996.00 4826
6996.79 4393
6997.58 4015
6998.37 3807
6999.16 3703
6999.95 3650
7000.74 3480
7001.53 3475
7002.32 3497
7003.11 3415
7003.90 3362
7004.69 3278
7005.48 3064
7006.27 3054
7007.06 2819
7007.85 2664
7008.64 2562
7009.43 2596
7010.22 2509
7011.01 2603
7011.80 2630
7012.59 2716
7013.38 2799
7014.17 2911
7014.96 2937
7015.75 2938
7016.54 2952
7017.33 2927
7018.12 2887
7018.91 2821
7019.70 2887
7020.49 2820
7021.28 2931
7022.07 3049
7022.87 3180
7023.66 3352
7024.45 3365
7025.24 3396
7026.03 3490
7026.82 3416
7027.61 3337
7028.40 3353
7029.19 3197
7029.99 3101
7030.78 3135
7031.57 3032
7032.36 2935
7033.15 3008
7033.94 2961
7034.74 3046
7035.53 3141
7036.32 3116
7037.11 3114
7037.90 3332
7038.69 3357
7039.49 3416
7040.28 3326
7041.07 3510
7041.86 3604
7042.65 3649
7043.45 3755
7044.24 3756
7045.03 3821
7045.82 3728
7046.61 3743
7047.41 3740
7048.20 3802
7048.99 3778
7049.78 3840
7050.58 3967
7051.37 4254
7052.16 4310
7052.95 4205
7053.75 4036
7054.54 3939
7055.33 3810
7056.13 3665
7056.92 3467
7057.71 3366
7058.50 3436
7059.30 3427
7060.09 3441
7060.88 3574
7061.68 3379
7062.47 3233
7063.26 3216
7064.06 3239
7064.85 3136
7065.64 2982
7066.44 3003
7067.23 2903
7068.02 2841
7068.82 2754
7069.61 2710
7070.40 2688
7071.20 2634
7071.99 2627
7072.78 2637
7073.58 2688
7074.37 2628
7075.17 2587
7075.96 2542
7076.75 2409
7077.55 2368
7078.34 2413
7079.14 2458
7079.93 2394
7080.72 2445
7081.52 2382
7082.31 2363
7083.11 2351
7083.90 2289
7084.70 2239
7085.49 2227
7086.28 2175
7087.08 2188
7087.87 2187
7088.67 2247
7089.46 2154
7090.26 2077
7091.05 2093
7091.85 2099
7092.64 2058
7093.44 2036
7094.23 1999
7095.03 2034
7095.82 2058
7096.62 2037
7097.41 1981
7098.21 1984
7099.00 1967
7099.80 2023
7100.59 1989
7101.39 1976
7102.18 2002
7102.98 1942
7103.77 1937
7104.57 1892
7105.37 1857
7106.16 1892
7106.96 1876
7107.75 1821
7108.55 1752
7109.34 1786
7110.14 1820
7110.94 1757
7111.73 1780
7112.53 1718
7113.32 1722
7114.12 1804
7114.92 1807
7115.71 1775
7116.51 1820
7117.30 1785
7118.10 1728
7118.90 1754
7119.69 1819
7120.49 1707
7121.29 1714
7122.08 1699
7122.88 1739
7123.68 1797
7124.47 1707
7125.27 1709
7126.07 1750
7126.86 1655
7127.66 1695
7128.46 1776
7129.25 1732
7130.05 1792
7130.85 1876
7131.64 1849
7132.44 1746
7133.24 1721
7134.04 1706
7134.83 1685
7135.63 1626
7136.43 1697
7137.23 1710
7138.02 1699
7138.82 1567
7139.62 1609
7140.42 1572
7141.21 1549
7142.01 1585
7142.81 1517
7143.61 1575
7144.40 1549
7145.20 1511
7146.00 1558
7146.80 1477
7147.59 1430
7148.39 1458
7149.19 1422
7149.99 1413
7150.79 1454
7151.59 1370
7152.38 1410
7153.18 1398
7153.98 1374
7154.78 1390
7155.58 1412
7156.38 1414
7157.17 1443
7157.97 1450
7158.77 1477
7159.57 1454
7160.37 1467
7161.17 1389
7161.97 1356
7162.76 1363
7163.56 1289
7164.36 1308
7165.16 1313
7165.96 1296
7166.76 1382
7167.56 1389
7168.36 1304
7169.16 1306
7169.96 1293
7170.75 1265
7171.55 1284
7172.35 1268
7173.15 1256
7173.95 1265
7174.75 1278
7175.55 1194
7176.35 1185
7177.15 1244
7177.95 1238
7178.75 1211
7179.55 1159
7180.35 1179
7181.15 1159
7181.95 1190
7182.75 1187
7183.55 1186
7184.35 1189
7185.15 1156
7185.95 1208
7186.75 1189
7187.55 1159
7188.35 1123
7189.15 1129
7189.95 1157
7190.75 1207
7191.55 1138
7192.35 1117
7193.15 1152
7193.95 1139
7194.75 1101
7195.55 1117
7196.35 1156
7197.15 1089
7197.95 1123
7198.76 1106
7199.56 1140
7200.36 1134
7201.16 1138
7201.96 1130
7202.76 1095
7203.56 1131
7204.36 1141
7205.16 1157
7205.96 1183
7206.77 1213
7207.57 1157
7208.37 1138
7209.17 1159
7209.97 1197
7210.77 1176
7211.57 1179
7212.38 1193
7213.18 1181
7213.98 1203
7214.78 1211
7215.58 1191
7216.38 1233
7217.19 1164
7217.99 1194
7218.79 1254
7219.59 1261
7220.39 1249
7221.20 1261
7222.00 1238
7222.80 1183
7223.60 1201
7224.40 1221
7225.21 1147
7226.01 1160
7226.81 1164
7227.61 1160
7228.42 1154
7229.22 1123
7230.02 1124
7230.82 1152
7231.63 1173
7232.43 1171
7233.23 1171
7234.03 1143
7234.84 1177
7235.64 1243
7236.44 1194
7237.25 1206
7238.05 1234
7238.85 1207
7239.65 1253
7240.46 1226
7241.26 1161
7242.06 1128
7242.87 1120
7243.67 1145
7244.47 1088
7245.28 1082
7246.08 1106
7246.88 1114
7247.69 1069
7248.49 1103
7249.30 1111
7250.10 1100
7250.90 1109
7251.71 1044
7252.51 1057
7253.31 1060
7254.12 1074
7254.92 1082
7255.73 1084
7256.53 1073
7257.33 1108
7258.14 1041
7258.94 1078
7259.75 1059
7260.55 1065
7261.35 1045
7262.16 1001
7262.96 1057
7263.77 1009
7264.57 1005
7265.38 1038
7266.18 1022
7266.99 1077
7267.79 1065
7268.59 1024
7269.40 1042
7270.20 1053
7271.01 1032
7271.81 1028
7272.62 1088
7273.42 1097
7274.23 1097
7275.03 1053
7275.84 1079
7276.64 1104
7277.45 1114
7278.25 1074
7279.06 1143
7279.86 1155
7280.67 1134
7281.48 1166
7282.28 1228
7283.09 1263
7283.89 1302
7284.70 1379
7285.50 1386
7286.31 1375
7287.11 1441
7287.92 1430
7288.73 1367
7289.53 1321
7290.34 1255
7291.14 1219
7291.95 1242
7292.76 1235
7293.56 1195
7294.37 1215
7295.17 1220
7295.98 1272
7296.79 1272
7297.59 1267
7298.40 1268
7299.21 1309
7300.01 1313
7300.82 1312
7301.62 1306
7302.43 1318
7303.24 1343
7304.04 1290
7304.85 1309
7305.66 1355
7306.46 1306
7307.27 1345
7308.08 1347
7308.89 1413
7309.69 1512
7310.50 1496
7311.31 1539
7312.11 1539
7312.92 1599
7313.73 1591
7314.53 1593
7315.34 1645
7316.15 1685
7316.96 1788
7317.76 2013
7318.57 2373
7319.38 2616
7320.19 2863
7320.99 3009
7321.80 2924
7322.61 2738
7323.42 2417
7324.22 2190
7325.03 1998
7325.84 1878
7326.65 1801
7327.46 1737
7328.26 1614
7329.07 1609
7329.88 1591
7330.69 1504
7331.50 1527
7332.30 1523
7333.11 1491
7333.92 1502
7334.73 1497
7335.54 1477
7336.35 1566
7337.15 1546
7337.96 1529
7338.77 1511
7339.58 1479
7340.39 1571
7341.20 1443
7342.01 1468
7342.82 1412
7343.62 1372
7344.43 1342
7345.24 1290
7346.05 1279
7346.86 1278
7347.67 1239
7348.48 1240
7349.29 1235
7350.10 1216
7350.91 1222
7351.71 1143
7352.52 1152
7353.33 1164
7354.14 1180
7354.95 1094
7355.76 1098
7356.57 1092
7357.38 1116
7358.19 1105
7359.00 1083
7359.81 1092
7360.62 1154
7361.43 1092
7362.24 1105
7363.05 1067
7363.86 1162
7364.67 1071
7365.48 1106
7366.29 1135
7367.10 1114
7367.91 1083
7368.72 1079
7369.53 1122
7370.34 1092
7371.15 1083
7371.96 1097
7372.77 1095
7373.58 1050
7374.39 1038
7375.20 1096
7376.01 1107
7376.82 1114
7377.63 1141
7378.45 1118
7379.26 1198
7380.07 1206
7380.88 1209
7381.69 1224
7382.50 1215
7383.31 1196
7384.12 1211
7384.93 1186
7385.74 1178
7386.56 1162
7387.37 1114
7388.18 1095
7388.99 1110
7389.80 1058
7390.61 1076
7391.42 1069
7392.24 1076
7393.05 1068
7393.86 1035
7394.67 990
7395.48 1049
7396.29 1080
7397.10 1112
7397.92 1038
7398.73 998
7399.54 1027
7400.35 1023
7401.16 1016
7401.98 1002
7402.79 970
7403.60 981
7404.41 987
7405.23 958
7406.04 994
7406.85 1002
7407.66 1033
7408.47 1002
7409.29 1001
7410.10 919
7410.91 929
7411.72 971
7412.54 967
7413.35 946
7414.16 925
7414.98 961
7415.79 975
7416.60 928
7417.41 904
7418.23 916
7419.04 947
7419.85 935
7420.67 890
7421.48 896
7422.29 893
7423.11 879
7423.92 895
7424.73 925
7425.54 879
7426.36 875
7427.17 914
7427.99 895
7428.80 920
7429.61 901
7430.43 914
7431.24 881
7432.05 894
7432.87 893
7433.68 910
7434.49 874
7435.31 910
7436.12 896
7436.94 890
7437.75 889
7438.56 866
7439.38 922
7440.19 939
7441.01 842
7441.82 889
7442.64 917
7443.45 929
7444.26 939
7445.08 909
7445.89 875
7446.71 915
7447.52 902
7448.34 901
7449.15 870
7449.97 852
7450.78 902
7451.59 929
7452.41 914
7453.22 875
7454.04 949
7454.85 958
7455.67 930
7456.48 940
7457.30 911
7458.11 933
7458.93 986
7459.74 998
7460.56 1004
7461.38 972
7462.19 907
7463.01 949
7463.82 984
7464.64 938
7465.45 935
7466.27 934
7467.08 954
7467.90 935
7468.72 960
7469.53 996
7470.35 1062
7471.16 1021
7471.98 1091
7472.79 1027
7473.61 1081
7474.43 1089
7475.24 1171
7476.06 1137
7476.87 1193
7477.69 1158
7478.51 1098
7479.32 1090
7480.14 1086
7480.96 1126
7481.77 1078
7482.59 1076
7483.41 1075
7484.22 1103
7485.04 1063
7485.85 1084
7486.67 1050
7487.49 1120
7488.31 1120
7489.12 1050
7489.94 1052
7490.76 1049
7491.57 1051
7492.39 1033
7493.21 1037
7494.02 1042
7494.84 1006
7495.66 997
7496.48 1032
7497.29 994
7498.11 1027
7498.93 1025
7499.74 1049
7500.56 1052
7501.38 1042
7502.20 1040
7503.01 1054
7503.83 1070
7504.65 1073
7505.47 1057
7506.29 1043
7507.10 1032
7507.92 1063
7508.74 1064
7509.56 1021
7510.37 1034
7511.19 1018
7512.01 1019
7512.83 1021
7513.65 1050
7514.47 1005
7515.28 1007
7516.10 1046
7516.92 1059
7517.74 1042
7518.56 972
7519.38 994
7520.19 979
7521.01 974
7521.83 962
7522.65 1007
7523.47 981
7524.29 980
7525.11 999
7525.92 980
7526.74 1010
7527.56 987
7528.38 974
7529.20 1000
7530.02 1044
7530.84 1011
7531.66 1029
7532.48 1067
7533.30 997
7534.12 1011
7534.93 1018
7535.75 1037
7536.57 1030
7537.39 981
7538.21 1008
7539.03 1019
7539.85 978
7540.67 979
7541.49 1018
7542.31 995
7543.13 1010
7543.95 1010
7544.77 999
7545.59 1043
7546.41 1045
7547.23 1029
7548.05 1027
7548.87 1011
7549.69 979
7550.51 992
7551.33 983
7552.15 1003
7552.97 994
7553.79 997
7554.61 1031
7555.43 1041
7556.25 1070
7557.07 1039
7557.89 994
7558.71 1034
7559.53 1055
7560.36 1048
7561.18 1071
7562.00 1068
7562.82 1089
7563.64 1092
7564.46 1079
7565.28 1094
7566.10 1115
7566.92 1078
7567.74 1102
7568.56 1101
7569.39 1072
7570.21 1078
7571.03 1126
7571.85 1092
7572.67 1102
7573.49 1130
7574.31 1115
7575.14 1168
7575.96 1154
7576.78 1137
7577.60 1127
7578.42 1131
7579.24 1169
7580.06 1165
7580.89 1193
7581.71 1183
7582.53 1198
7583.35 1169
7584.17 1202
7585.00 1271
7585.82 1233
7586.64 1212
7587.46 1264
7588.29 1276
7589.11 1326
7589.93 1336
7590.75 1370
7591.57 1393
7592.40 1354
7593.22 1381
7594.04 1366
7594.86 1417
7595.69 1420
7596.51 1474
7597.33 1485
7598.15 1546
7598.98 1513
7599.80 1505
7600.62 1511
7601.45 1630
7602.27 1618
7603.09 1611
7603.92 1656
7604.74 1676
7605.56 1663
7606.38 1678
7607.21 1694
7608.03 1708
7608.85 1698
7609.68 1673
7610.50 1660
7611.32 1702
7612.15 1685
7612.97 1650
7613.80 1619
7614.62 1704
7615.44 1738
7616.27 1805
7617.09 1922
7617.91 2070
7618.74 2213
7619.56 2350
7620.39 2300
7621.21 2306
7622.03 2287
7622.86 2221
7623.68 2096
7624.51 2069
7625.33 2093
7626.15 2132
7626.98 2150
7627.80 2101
7628.63 2008
7629.45 2039
7630.28 1983
7631.10 1959
7631.93 2043
7632.75 2031
7633.58 2094
7634.40 2045
7635.22 2048
7636.05 1909
7636.87 1835
7637.70 1742
7638.52 1669
7639.35 1569
7640.17 1533
7641.00 1524
7641.82 1554
7642.65 1481
7643.47 1547
7644.30 1511
7645.13 1540
7645.95 1622
7646.78 1625
7647.60 1692
7648.43 1620
7649.25 1604
7650.08 1534
7650.90 1497
7651.73 1378
7652.55 1411
7653.38 1390
7654.21 1356
7655.03 1270
7655.86 1314
7656.68 1331
7657.51 1241
7658.34 1246
7659.16 1278
7659.99 1270
7660.81 1235
7661.64 1281
7662.47 1225
7663.29 1257
7664.12 1208
7664.95 1279
7665.77 1284
7666.60 1279
7667.42 1336
7668.25 1287
7669.08 1265
7669.90 1229
7670.73 1233
7671.56 1212
7672.38 1236
7673.21 1179
7674.04 1179
7674.87 1185
7675.69 1117
7676.52 1189
7677.35 1158
7678.17 1094
7679.00 1193
7679.83 1202
7680.65 1191
7681.48 1210
7682.31 1217
7683.14 1255
7683.96 1319
7684.79 1416
7685.62 1431
7686.45 1491
7687.27 1477
7688.10 1417
7688.93 1386
7689.76 1352
7690.58 1296
7691.41 1279
7692.24 1260
7693.07 1298
7693.90 1328
7694.72 1301
7695.55 1280
7696.38 1252
7697.21 1233
7698.04 1285
7698.86 1368
7699.69 1382
7700.52 1377
7701.35 1341
7702.18 1345
7703.01 1334
7703.83 1312
7704.66 1286
7705.49 1273
7706.32 1165
7707.15 1179
7707.98 1138
7708.81 1120
7709.63 1129
7710.46 1134
7711.29 1112
7712.12 1051
7712.95 1058
7713.78 1049
7714.61 1037
7715.44 1028
7716.27 1037
7717.10 1013
7717.93 1014
7718.75 1051
7719.58 1038
7720.41 1056
7721.24 965
7722.07 1019
7722.90 1037
7723.73 1039
7724.56 1061
7725.39 1025
7726.22 1020
7727.05 989
7727.88 1035
7728.71 1048
7729.54 1052
7730.37 1088
7731.20 1051
7732.03 1048
7732.86 1032
7733.69 1006
7734.52 996
7735.35 957
7736.18 988
7737.01 967
7737.84 944
7738.67 942
7739.50 961
7740.33 944
7741.16 944
7741.99 924
7742.82 950
7743.65 944
7744.48 940
7745.31 937
7746.14 931
7746.98 933
7747.81 983
7748.64 971
7749.47 995
7750.30 962
7751.13 938
7751.96 937
7752.79 929
7753.62 939
7754.45 943
7755.29 965
7756.12 955
7756.95 941
7757.78 954
7758.61 908
7759.44 916
7760.27 936
7761.11 963
7761.94 929
7762.77 912
7763.60 928
7764.43 925
7765.26 980
7766.10 976
7766.93 962
7767.76 973
7768.59 914
7769.42 947
7770.26 944
7771.09 936
7771.92 985
7772.75 957
7773.58 994
7774.42 983
7775.25 1003
7776.08 1010
7776.91 984
7777.75 961
7778.58 1013
7779.41 1019
7780.24 1002
7781.08 980
7781.91 1012
7782.74 1009
7783.57 991
7784.41 1048
7785.24 1011
7786.07 1036
7786.91 1070
7787.74 1069
7788.57 991
7789.40 988
7790.24 998
7791.07 1035
7791.90 1045
7792.74 1050
7793.57 1046
7794.40 1078
7795.24 1083
7796.07 1091
7796.90 1100
7797.74 1135
7798.57 1158
7799.40 1195
7800.24 1164
7801.07 1149
7801.91 1188
7802.74 1136
7803.57 1178
7804.41 1197
7805.24 1169
7806.07 1215
7806.91 1197
7807.74 1273
7808.58 1288
7809.41 1319
7810.25 1307
7811.08 1391
7811.91 1353
7812.75 1424
7813.58 1460
7814.42 1530
7815.25 1584
7816.09 1585
7816.92 1658
7817.75 1634
7818.59 1653
7819.42 1595
7820.26 1616
7821.09 1661
7821.93 1671
7822.76 1701
7823.60 1728
7824.43 1786
7825.27 1827
7826.10 1726
7826.94 1806
7827.77 1736
7828.61 1705
7829.44 1689
7830.28 1677
7831.11 1640
7831.95 1663
7832.78 1738
7833.62 1787
7834.46 1793
7835.29 1896
7836.13 1922
7836.96 1854
7837.80 1943
7838.63 1799
7839.47 1742
7840.31 1718
7841.14 1638
7841.98 1539
7842.81 1517
7843.65 1524
7844.48 1484
7845.32 1435
7846.16 1392
7846.99 1399
7847.83 1448
7848.67 1421
7849.50 1378
7850.34 1357
7851.17 1404
7852.01 1407
7852.85 1339
7853.68 1386
7854.52 1364
7855.36 1382
7856.19 1335
7857.03 1377
7857.87 1447
7858.70 1418
7859.54 1425
7860.38 1377
7861.21 1417
7862.05 1383
7862.89 1373
7863.72 1377
7864.56 1423
7865.40 1357
7866.24 1399
7867.07 1428
7867.91 1377
7868.75 1358
7869.59 1423
7870.42 1450
7871.26 1418
7872.10 1443
7872.94 1458
7873.77 1491
7874.61 1568
7875.45 1589
7876.29 1635
7877.12 1731
7877.96 1846
7878.80 1953
7879.64 2044
7880.47 2055
7881.31 2040
7882.15 1991
7882.99 2091
7883.83 2008
7884.66 1967
7885.50 1949
7886.34 1886
7887.18 1786
7888.02 1788
7888.86 1692
7889.69 1746
7890.53 1739
7891.37 1781
7892.21 1892
7893.05 1941
7893.89 1908
7894.73 1905
7895.56 1893
7896.40 1829
7897.24 1783
7898.08 1734
7898.92 1651
7899.76 1577
7900.60 1563
7901.44 1544
7902.28 1508
7903.12 1441
7903.95 1428
7904.79 1413
7905.63 1405
7906.47 1398
7907.31 1465
7908.15 1474
7908.99 1483
7909.83 1499
7910.67 1469
7911.51 1400
7912.35 1475
7913.19 1500
7914.03 1476
7914.87 1461
7915.71 1591
7916.55 1606
7917.39 1592
7918.23 1584
7919.07 1579
7919.91 1568
7920.75 1538
7921.59 1508
7922.43 1547
7923.27 1444
7924.11 1395
7924.95 1422
7925.79 1367
7926.63 1368
7927.47 1341
7928.31 1261
7929.15 1339
7929.99 1307
7930.83 1273
7931.67 1241
7932.51 1227
7933.35 1308
7934.19 1252
7935.04 1248
7935.88 1288
7936.72 1266
7937.56 1266
7938.40 1282
7939.24 1254
7940.08 1252
7940.92 1239
7941.76 1270
7942.60 1263
7943.45 1259
7944.29 1238
7945.13 1282
7945.97 1271
7946.81 1285
7947.65 1311
7948.49 1321
7949.34 1352
7950.18 1375
7951.02 1402
7951.86 1460
7952.70 1461
7953.54 1480
7954.39 1563
7955.23 1632
7956.07 1667
7956.91 1752
7957.75 1745
7958.60 1813
7959.44 1795
7960.28 1720
7961.12 1730
7961.96 1729
7962.81 1739
7963.65 1739
7964.49 1663
7965.33 1665
7966.18 1723
7967.02 1840
7967.86 1938
7968.70 1910
7969.55 2079
7970.39 2086
7971.23 1991
7972.08 1870
7972.92 1804
7973.76 1689
7974.60 1613
7975.45 1626
7976.29 1485
7977.13 1361
7977.98 1383
7978.82 1350
7979.66 1339
7980.51 1332
7981.35 1328
7982.19 1310
7983.04 1283
7983.88 1292
7984.72 1254
7985.57 1248
7986.41 1214
7987.25 1211
7988.10 1171
7988.94 1196
7989.78 1163
7990.63 1116
7991.47 1135
7992.32 1114
7993.16 1058
7994.00 1076
7994.85 1045
7995.69 1056
7996.54 1052
7997.38 1007
7998.22 982
7999.07 1006
7999.91 1039
8000.76 1038
8001.60 1019
8002.45 981
8003.29 1006
8004.13 932
8004.98 966
8005.82 927
8006.67 917
8007.51 914
8008.36 998
8009.20 903
8010.05 870
8010.89 896
8011.74 909
8012.58 915
8013.43 901
8014.27 873
8015.12 877
8015.96 882
8016.81 892
8017.65 868
8018.50 883
8019.34 849
8020.19 838
8021.03 855
8021.88 837
8022.72 865
8023.57 833
8024.41 841
8025.26 865
8026.11 838
8026.95 844
8027.80 863
8028.64 908
8029.49 898
8030.33 872
8031.18 869
8032.03 829
8032.87 838
8033.72 892
8034.56 867
8035.41 878
8036.26 834
8037.10 818
8037.95 851
8038.80 854
8039.64 818
8040.49 821
8041.34 870
8042.18 851
8043.03 867
8043.87 823
8044.72 825
8045.57 854
8046.41 840
8047.26 806
8048.11 845
8048.96 819
8049.80 761
8050.65 776
8051.50 766
8052.34 797
8053.19 788
8054.04 811
8054.88 812
8055.73 820
8056.58 794
8057.43 782
8058.27 743
8059.12 739
8059.97 767
8060.82 782
8061.66 773
8062.51 740
8063.36 742
8064.21 752
8065.05 766
8065.90 753
8066.75 752
8067.60 751
8068.44 736
8069.29 748
8070.14 766
8070.99 782
8071.84 758
8072.68 751
8073.53 767
8074.38 718
8075.23 726
8076.08 735
8076.93 741
8077.77 746
8078.62 695
8079.47 728
8080.32 732
8081.17 716
8082.02 687
8082.87 735
8083.71 685
8084.56 719
8085.41 735
8086.26 745
8087.11 709
8087.96 751
8088.81 755
8089.66 729
8090.51 739
8091.35 713
8092.20 737
8093.05 730
8093.90 715
8094.75 698
8095.60 734
8096.45 714
8097.30 711
8098.15 682
8099.00 772
8099.85 753
8100.70 749
8101.55 729
8102.40 753
8103.25 744
8104.10 737
8104.95 703
8105.80 704
8106.65 700
8107.50 699
8108.35 757
8109.20 766
8110.05 699
8110.90 708
8111.75 747
8112.60 714
8113.45 713
8114.30 755
8115.15 787
8116.00 741
8116.85 727
8117.70 756
8118.55 751
8119.40 759
8120.25 758
8121.10 765
8121.95 747
8122.80 771
8123.65 806
8124.50 798
8125.35 788
8126.20 792
8127.06 796
8127.91 780
8128.76 805
8129.61 785
8130.46 837
8131.31 839
8132.16 832
8133.01 872
8133.86 854
8134.72 880
8135.57 900
8136.42 893
8137.27 861
8138.12 875
8138.97 895
8139.83 856
8140.68 880
8141.53 855
8142.38 826
8143.23 835
8144.08 826
8144.94 875
8145.79 847
8146.64 837
8147.49 824
8148.34 832
8149.20 846
8150.05 860
8150.90 833
8151.75 862
8152.60 898
8153.46 895
8154.31 919
8155.16 887
8156.01 946
8156.87 1016
8157.72 1013
8158.57 953
8159.42 944
8160.28 932
8161.13 913
8161.98 887
8162.84 820
8163.69 760
8164.54 802
8165.39 834
8166.25 797
8167.10 769
8167.95 766
8168.81 752
8169.66 793
8170.51 790
8171.37 779
8172.22 759
8173.07 738
8173.93 721
8174.78 703
8175.63 742
8176.49 762
8177.34 751
8178.19 766
8179.05 758
8179.90 699
8180.76 711
8181.61 724
8182.46 751
8183.32 734
8184.17 693
8185.02 706
8185.88 712
8186.73 694
8187.59 675
8188.44 699
8189.30 716
8190.15 719
8191.00 685
8191.86 698
8192.71 723
8193.57 703
8194.42 672
8195.28 700
8196.13 712
8196.99 712
8197.84 707
8198.69 703
8199.55 732
8200.40 667
8201.26 703
8202.11 694
8202.97 686
8203.82 733
8204.68 696
8205.53 688
8206.39 673
8207.24 689
8208.10 696
8208.95 702
8209.81 680
8210.67 677
8211.52 682
8212.38 697
8213.23 657
8214.09 658
8214.94 747
8215.80 728
8216.65 688
8217.51 658
8218.37 715
8219.22 723
8220.08 697
8220.93 721
8221.79 711
8222.64 718
8223.50 738
8224.36 686
8225.21 702
8226.07 703
8226.92 715
8227.78 747
8228.64 737
8229.49 711
8230.35 697
8231.21 735
8232.06 717
8232.92 707
8233.78 691
8234.63 679
8235.49 670
8236.35 692
8237.20 670
8238.06 644
8238.92 664
8239.77 721
8240.63 699
8241.49 668
8242.34 738
8243.20 682
8244.06 703
8244.91 692
8245.77 683
8246.63 652
8247.49 717
8248.34 706
8249.20 704
8250.06 665
8250.92 682
8251.77 710
8252.63 699
8253.49 711
8254.35 670
8255.20 697
8256.06 713
8256.92 709
8257.78 707
8258.63 708
8259.49 695
8260.35 720
8261.21 740
8262.07 762
8262.92 719
8263.78 745
8264.64 746
8265.50 800
8266.36 760
8267.22 737
8268.07 756
8268.93 702
8269.79 776
8270.65 782
8271.51 812
8272.37 828
8273.22 822
8274.08 818
8274.94 839
8275.80 889
8276.66 906
8277.52 923
8278.38 979
8279.24 1049
8280.09 1133
8280.95 1158
8281.81 1168
8282.67 1183
8283.53 1167
8284.39 1134
8285.25 1031
8286.11 995
8286.97 971
8287.83 936
8288.69 895
8289.55 930
8290.41 936
8291.26 923
8292.12 944
8292.98 967
8293.84 1017
8294.70 1035
8295.56 1053
8296.42 1069
8297.28 1005
8298.14 1016
8299.00 931
8299.86 957
8300.72 906
8301.58 912
8302.44 883
8303.30 879
8304.16 839
8305.02 853
8305.88 790
8306.74 766
8307.60 788
8308.46 798
8309.33 760
8310.19 762
8311.05 747
8311.91 748
8312.77 815
8313.63 791
8314.49 727
8315.35 746
8316.21 745
8317.07 764
8317.93 755
8318.79 746
8319.65 743
8320.52 683
8321.38 714
8322.24 672
8323.10 672
8323.96 719
8324.82 730
8325.68 739
8326.54 698
8327.41 717
8328.27 729
8329.13 699
8329.99 734
8330.85 734
8331.71 697
8332.57 732
8333.44 682
8334.30 694
8335.16 733
8336.02 671
8336.88 667
8337.75 659
8338.61 689
8339.47 705
8340.33 682
8341.19 689
8342.06 698
8342.92 680
8343.78 671
8344.64 689
8345.50 686
8346.37 705
8347.23 665
8348.09 682
8348.95 679
8349.82 673
8350.68 728
8351.54 736
8352.40 731
8353.27 740
8354.13 700
8354.99 685
8355.86 687
8356.72 705
8357.58 757
8358.45 725
8359.31 696
8360.17 674
8361.03 696
8361.90 702
8362.76 692
8363.62 656
8364.49 659
8365.35 660
8366.21 693
8367.08 736
8367.94 692
8368.80 727
8369.67 690
8370.53 688
8371.40 703
8372.26 709
8373.12 671
8373.99 670
8374.85 719
8375.71 708
8376.58 659
8377.44 719
8378.31 730
8379.17 706
8380.03 726
8380.90 673
8381.76 664
8382.63 705
8383.49 730
8384.36 706
8385.22 701
8386.08 685
8386.95 701
8387.81 720
8388.68 733
8389.54 735
8390.41 725
8391.27 713
8392.14 683
8393.00 687
8393.87 709
8394.73 782
8395.60 710
8396.46 696
8397.33 719
8398.19 692
8399.06 701
8399.92 723
8400.79 671
8401.65 674
8402.52 678
8403.38 683
8404.25 727
8405.11 745
8405.98 723
8406.84 743
8407.71 728
8408.58 742
8409.44 749
8410.31 744
8411.17 733
8412.04 732
8412.90 756
8413.77 767
8414.64 764
8415.50 796
8416.37 833
8417.23 765
8418.10 769
8418.97 812
8419.83 795
8420.70 795
8421.56 793
8422.43 845
8423.30 789
8424.16 844
8425.03 820
8425.90 839
8426.76 875
8427.63 888
8428.50 929
8429.36 907
8430.23 915
8431.10 905
8431.96 915
8432.83 907
8433.70 933
8434.56 924
8435.43 955
8436.30 929
8437.16 985
8438.03 978
8438.90 1029
8439.77 1070
8440.63 1072
8441.50 1094
8442.37 1122
8443.24 1212
8444.10 1257
8444.97 1292
8445.84 1288
8446.71 1327
8447.57 1310
8448.44 1408
8449.31 1336
8450.18 1350
8451.04 1356
8451.91 1328
8452.78 1281
8453.65 1296
8454.52 1364
8455.38 1369
8456.25 1432
8457.12 1441
8457.99 1475
8458.86 1470
8459.72 1428
8460.59 1336
8461.46 1326
8462.33 1310
8463.20 1261
8464.07 1172
8464.93 1192
8465.80 1191
8466.67 1155
8467.54 1136
8468.41 1132
8469.28 1103
8470.15 1083
8471.02 1100
8471.88 1136
8472.75 1085
8473.62 1113
8474.49 1174
8475.36 1175
8476.23 1108
8477.10 1053
8477.97 1084
8478.84 1157
8479.71 1187
8480.58 1218
8481.44 1244
8482.31 1193
8483.18 1154
8484.05 1178
8484.92 1156
8485.79 1136
8486.66 1117
8487.53 1106
8488.40 1103
8489.27 1069
8490.14 1015
8491.01 1043
8491.88 1050
8492.75 1050
8493.62 1053
8494.49 1065
8495.36 1110
8496.23 1067
8497.10 1072
8497.97 1033
8498.84 1063
8499.71 1063
8500.58 1062
8501.45 1066
8502.32 1029
8503.19 987
8504.06 1045
8504.93 1043
8505.80 1054
8506.67 1101
8507.55 1074
8508.42 1072
8509.29 1059
8510.16 1084
8511.03 1127
8511.90 1100
8512.77 1063
8513.64 1078
8514.51 1102
8515.38 1090
8516.25 1076
8517.13 1141
8518.00 1138
8518.87 1139
8519.74 1221
8520.61 1196
8521.48 1141
8522.35 1194
8523.23 1263
8524.10 1317
8524.97 1351
8525.84 1367
8526.71 1467
8527.58 1494
8528.46 1556
8529.33 1551
8530.20 1494
8531.07 1445
8531.94 1342
8532.81 1355
8533.69 1344
8534.56 1296
8535.43 1297
8536.30 1287
8537.18 1265
8538.05 1242
8538.92 1228
8539.79 1185
8540.66 1204
8541.54 1181
8542.41 1162
8543.28 1167
8544.15 1125
8545.03 1137
8545.90 1121
8546.77 1095
8547.64 1137
8548.52 1099
8549.39 1155
8550.26 1199
8551.14 1279
8552.01 1381
8552.88 1476
8553.76 1555
8554.63 1719
8555.50 1833
8556.37 1924
8557.25 1854
8558.12 1832
8558.99 1819
8559.87 1705
8560.74 1537
8561.61 1464
8562.49 1389
8563.36 1316
8564.24 1274
8565.11 1232
8565.98 1197
8566.86 1161
8567.73 1129
8568.60 1109
8569.48 1063
8570.35 1068
8571.23 1086
8572.10 1071
8572.97 1074
8573.85 1041
8574.72 1004
8575.60 1052
8576.47 1043
8577.34 1058
8578.22 1073
8579.09 1020
8579.97 1046
8580.84 1056
8581.72 1058
8582.59 1069
8583.47 1054
8584.34 1052
8585.21 1066
8586.09 1048
8586.96 1119
8587.84 1106
8588.71 1101
8589.59 1152
8590.46 1146
8591.34 1141
8592.21 1150
8593.09 1166
8593.96 1221
8594.84 1187
8595.71 1217
8596.59 1232
8597.46 1235
8598.34 1252
8599.22 1286
8600.09 1196
8600.97 1232
8601.84 1257
8602.72 1219
8603.59 1273
8604.47 1269
8605.34 1296
8606.22 1279
8607.10 1368
8607.97 1299
8608.85 1351
8609.72 1347
8610.60 1375
8611.47 1348
8612.35 1376
8613.23 1371
8614.10 1367
8614.98 1413
8615.86 1449
8616.73 1466
8617.61 1491
8618.48 1512
8619.36 1569
8620.24 1603
8621.11 1682
8621.99 1722
8622.87 1695
8623.74 1654
8624.62 1744
8625.50 1794
8626.37 1739
8627.25 1720
8628.13 1791
8629.00 1791
8629.88 1804
8630.76 1860
8631.64 1852
8632.51 1884
8633.39 1872
8634.27 1856
8635.14 1878
8636.02 1885
8636.90 1949
8637.78 1968
8638.65 1965
8639.53 1976
8640.41 1971
8641.29 2007
8642.16 1999
8643.04 2053
8643.92 2127
8644.80 2159
8645.67 2199
8646.55 2208
8647.43 2317
8648.31 2327
8649.18 2413
8650.06 2485
8650.94 2500
8651.82 2489
8652.70 2534
8653.58 2433
8654.45 2478
8655.33 2495
8656.21 2584
8657.09 2625
8657.97 2679
8658.84 2780
8659.72 2947
8660.60 3043
8661.48 3276
8662.36 3602
8663.24 3971
8664.12 4272
8664.99 4518
8665.87 4815
8666.75 4817
8667.63 4927
8668.51 4864
8669.39 4793
8670.27 4698
8671.15 4454
8672.03 4286
8672.91 4114
8673.78 4073
8674.66 3977
8675.54 3847
8676.42 3816
8677.30 3780
8678.18 3554
8679.06 3378
8679.94 3295
8680.82 3088
8681.70 2964
8682.58 2820
8683.46 2662
8684.34 2604
8685.22 2547
8686.10 2571
8686.98 2635
8687.86 2681
8688.74 2752
8689.62 2948
8690.50 3167
8691.38 3376
8692.26 3703
8693.14 3923
8694.02 4152
8694.90 4154
8695.78 4246
8696.66 4244
8697.54 3965
8698.42 3741
8699.30 3618
8700.18 3487
8701.06 3361
8701.94 3252
8702.82 3118
8703.70 3040
8704.58 2882
8705.46 2826
8706.34 2675
8707.23 2527
8708.11 2383
8708.99 2313
8709.87 2195
8710.75 2085
8711.63 1963
8712.51 1875
8713.39 1891
8714.27 1729
8715.16 1694
8716.04 1680
8716.92 1615
8717.80 1570
8718.68 1564
8719.56 1506
8720.44 1525
8721.33 1556
8722.21 1550
8723.09 1562
8723.97 1511
8724.85 1534
8725.73 1557
8726.62 1548
8727.50 1575
8728.38 1560
8729.26 1582
8730.14 1587
8731.03 1594
8731.91 1639
8732.79 1655
8733.67 1665
8734.55 1602
8735.44 1570
8736.32 1607
8737.20 1615
8738.08 1609
8738.97 1572
8739.85 1592
8740.73 1608
8741.61 1631
8742.50 1611
8743.38 1615
8744.26 1523
8745.14 1605
8746.03 1615
8746.91 1585
8747.79 1554
8748.68 1560
8749.56 1539
8750.44 1512
8751.33 1496
8752.21 1499
8753.09 1537
8753.97 1534
8754.86 1538
8755.74 1549
8756.62 1545
8757.51 1569
8758.39 1620
8759.28 1629
8760.16 1631
8761.04 1600
8761.93 1617
8762.81 1592
8763.69 1627
8764.58 1603
8765.46 1569
8766.34 1573
8767.23 1615
8768.11 1598
8769.00 1538
8769.88 1520
8770.76 1620
8771.65 1548
8772.53 1548
8773.42 1522
8774.30 1548
8775.19 1518
8776.07 1488
8776.95 1518
8777.84 1478
8778.72 1471
8779.61 1468
8780.49 1499
8781.38 1432
8782.26 1435
8783.15 1416
8784.03 1394
8784.92 1459
8785.80 1446
8786.69 1393
8787.57 1438
8788.46 1449
8789.34 1463
8790.23 1483
8791.11 1457
8792.00 1500
8792.88 1477
8793.77 1426
8794.65 1450
8795.54 1443
8796.42 1453
8797.31 1448
8798.19 1451
8799.08 1434
8799.96 1400
8800.85 1434
8801.74 1444
8802.62 1411
8803.51 1446
8804.39 1413
8805.28 1410
8806.16 1435
8807.05 1364
8807.94 1396
8808.82 1417
8809.71 1381
8810.59 1443
8811.48 1378
8812.37 1372
8813.25 1414
8814.14 1443
8815.03 1394
8815.91 1392
8816.80 1418
8817.68 1499
8818.57 1525
8819.46 1564
8820.34 1560
8821.23 1509
8822.12 1458
8823.00 1402
8823.89 1428
8824.78 1398
8825.66 1391
8826.55 1385
8827.44 1374
8828.33 1369
8829.21 1322
8830.10 1342
8830.99 1336
8831.87 1389
8832.76 1273
8833.65 1266
8834.54 1217
8835.42 1167
8836.31 1186
8837.20 1207
8838.08 1155
8838.97 1170
8839.86 1157
8840.75 1123
8841.64 1096
8842.52 1106
8843.41 1140
8844.30 1093
8845.19 1065
8846.07 1030
8846.96 1107
8847.85 1092
8848.74 1077
8849.63 1044
8850.51 1002
8851.40 993
8852.29 1038
8853.18 996
8854.07 1003
8854.96 995
8855.84 929
8856.73 954
8857.62 955
8858.51 939
8859.40 923
8860.29 950
8861.17 920
8862.06 941
8862.95 928
8863.84 920
8864.73 923
8865.62 965
8866.51 981
8867.40 976
8868.29 922
8869.17 910
8870.06 909
8870.95 876
8871.84 912
8872.73 863
8873.62 903
8874.51 862
8875.40 874
8876.29 868
8877.18 877
8878.07 875
8878.96 838
8879.85 865
8880.74 861
8881.63 848
8882.51 843
8883.40 861
8884.29 873
8885.18 885
8886.07 861
8886.96 878
8887.85 864
8888.74 921
8889.63 884
8890.52 828
8891.41 873
8892.30 822
8893.19 832
8894.09 849
8894.98 789
8895.87 799
8896.76 831
8897.65 814
8898.54 784
8899.43 804
8900.32 806
8901.21 791
8902.10 802
8902.99 764
8903.88 831
8904.77 780
8905.66 775
8906.55 781
8907.44 748
8908.34 767
8909.23 751
8910.12 764
8911.01 742
8911.90 697
8912.79 719
8913.68 777
8914.57 755
8915.47 754
8916.36 727
8917.25 752
8918.14 738
8919.03 738
8919.92 707
8920.81 706
8921.71 695
8922.60 713
8923.49 726
8924.38 666
8925.27 717
8926.16 693
8927.06 716
8927.95 716
8928.84 705
8929.73 681
8930.62 725
8931.52 662
8932.41 696
8933.30 704
8934.19 664
8935.09 644
8935.98 689
8936.87 653
8937.76 653
8938.66 643
8939.55 663
8940.44 684
8941.33 659
8942.23 641
8943.12 626
8944.01 637
8944.90 665
8945.80 640
8946.69 640
8947.58 641
8948.48 646
8949.37 619
8950.26 624
8951.16 647
8952.05 654
8952.94 600
8953.84 622
8954.73 613
8955.62 619
8956.52 610
8957.41 628
8958.30 601
8959.20 604
8960.09 652
8960.98 667
8961.88 633
8962.77 665
8963.66 630
8964.56 616
8965.45 659
8966.35 667
8967.24 685
8968.13 610
8969.03 605
8969.92 627
8970.82 623
8971.71 626
8972.60 633
8973.50 619
8974.39 614
8975.29 620
8976.18 663
8977.08 638
8977.97 650
8978.87 646
8979.76 620
8980.65 646
8981.55 614
8982.44 662
8983.34 647
8984.23 639
8985.13 640
8986.02 674
8986.92 635
8987.81 670
8988.71 661
8989.60 628
8990.50 644
8991.39 615
8992.29 632
8993.18 641
8994.08 629
8994.97 607
8995.87 675
8996.76 621
8997.66 619
8998.56 615
8999.45 634
9000.35 631
9001.24 605
9002.14 603
9003.03 647
9003.93 649
9004.83 599
9005.72 572
9006.62 615
9007.51 588
9008.41 599
9009.31 612
9010.20 619
9011.10 633
9011.99 613
9012.89 626
9013.79 624
9014.68 587
9015.58 596
9016.48 583
9017.37 621
9018.27 580
9019.16 609
9020.06 593
9020.96 586
9021.85 609
9022.75 592
9023.65 622
9024.54 615
9025.44 587
9026.34 624
9027.24 603
9028.13 573
9029.03 617
9029.93 587
9030.82 593
9031.72 589
9032.62 601
9033.52 584
9034.41 562
9035.31 587
9036.21 587
9037.10 591
9038.00 605
9038.90 614
9039.80 659
9040.69 618
9041.59 590
9042.49 590
9043.39 602
9044.29 613
9045.18 580
9046.08 573
9046.98 568
9047.88 605
9048.78 583
9049.67 599
9050.57 565
9051.47 587
9052.37 593
9053.27 609
9054.16 639
9055.06 587
9055.96 603
9056.86 608
9057.76 594
9058.66 626
9059.55 636
9060.45 637
9061.35 636
9062.25 626
9063.15 623
9064.05 622
9064.95 616
9065.85 661
9066.74 658
9067.64 609
9068.54 640
9069.44 608
9070.34 627
9071.24 642
9072.14 651
9073.04 630
9073.94 648
9074.84 626
9075.74 602
9076.64 638
9077.53 661
9078.43 633
9079.33 623
9080.23 629
9081.13 637
9082.03 639
9082.93 634
9083.83 677
9084.73 677
9085.63 655
9086.53 682
9087.43 695
9088.33 664
9089.23 675
9090.13 756
9091.03 748
9091.93 674
9092.83 712
9093.73 734
9094.63 754
9095.53 737
9096.43 694
9097.33 743
9098.23 739
9099.13 743
9100.04 744
9100.94 686
9101.84 696
9102.74 714
9103.64 737
9104.54 718
9105.44 718
9106.34 708
9107.24 673
9108.14 686
9109.04 707
9109.94 689
9110.85 676
9111.75 623
9112.65 640
9113.55 671
9114.45 647
9115.35 638
9116.25 649
9117.15 637
9118.06 623
9118.96 643
9119.86 637
9120.76 600
9121.66 626
9122.56 616
9123.46 615
9124.37 621
9125.27 613
9126.17 617
9127.07 612
9127.97 608
9128.88 622
9129.78 587
9130.68 604
9131.58 617
9132.48 611
9133.39 593
9134.29 590
9135.19 613
9136.09 588
9137.00 560
9137.90 579
9138.80 551
9139.70 582
9140.61 567
9141.51 583
9142.41 574
9143.31 545
9144.22 547
9145.12 558
9146.02 558
9146.92 561
9147.83 548
9148.73 574
9149.63 600
9150.54 595
9151.44 564
9152.34 558
9153.25 553
9154.15 560
9155.05 568
9155.96 568
9156.86 552
9157.76 582
9158.67 567
9159.57 562
9160.47 545
9161.38 558
9162.28 585
9163.18 574
9164.09 564
9164.99 567
9165.90 592
9166.80 581
9167.70 604
9168.61 602
9169.51 594
9170.42 611
9171.32 596
9172.22 601
9173.13 555
9174.03 584
9174.94 545
9175.84 546
9176.74 517
9177.65 574
9178.55 604
9179.46 582
9180.36 587
9181.27 597
9182.17 569
9183.08 575
9183.98 580
9184.89 603
9185.79 592
9186.70 576
9187.60 585
9188.51 567
9189.41 567
9190.32 554
9191.22 575
9192.13 573
9193.03 584
9193.94 548
9194.84 602
9195.75 583
9196.65 586
9197.56 580
9198.46 606
9199.37 611
9200.27 613
9201.18 624
9202.08 646
9202.99 655
9203.90 622
9204.80 637
9205.71 614
9206.61 633
9207.52 607
9208.42 595
9209.33 591
9210.24 590
9211.14 584
9212.05 589
9212.95 568
9213.86 574
9214.77 582
9215.67 555
9216.58 576
9217.49 570
9218.39 557
9219.30 540
9220.21 566
9221.11 554
9222.02 553
9222.93 556
9223.83 592
9224.74 557
9225.65 563
9226.55 553
9227.46 534
9228.37 541
9229.27 531
9230.18 543
9231.09 523
9231.99 567
9232.90 520
9233.81 555
9234.72 527
9235.62 558
9236.53 556
9237.44 537
9238.34 539
9239.25 546
9240.16 583
9241.07 559
9241.97 555
9242.88 536
9243.79 539
9244.70 516
9245.61 550
9246.51 520
9247.42 552
9248.33 547
9249.24 566
9250.14 519
9251.05 540
9251.96 485
9252.87 520
9253.78 519
9254.69 534
9255.59 512
9256.50 539
9257.41 554
9258.32 531
9259.23 556
9260.14 520
9261.04 525
9261.95 534
9262.86 524
9263.77 502
9264.68 500
9265.59 499
9266.50 529
9267.40 542
9268.31 538
9269.22 554
9270.13 511
9271.04 517
9271.95 542
9272.86 555
9273.77 539
9274.68 564
9275.59 546
9276.49 580
9277.40 546
9278.31 545
9279.22 510
9280.13 545
9281.04 533
9281.95 541
9282.86 573
9283.77 540
9284.68 531
9285.59 543
9286.50 556
9287.41 552
9288.32 533
9289.23 553
9290.14 571
9291.05 549
9291.96 538
9292.87 501
9293.78 548
9294.69 546
9295.60 542
9296.51 531
9297.42 526
9298.33 550
9299.24 534
9300.15 599
9301.06 548
9301.97 542
9302.88 586
9303.79 611
9304.70 582
9305.61 563
9306.53 569
9307.44 598
9308.35 608
9309.26 607
9310.17 640
9311.08 661
9311.99 601
9312.90 620
9313.81 618
9314.72 580
9315.63 627
9316.55 602
9317.46 618
9318.37 580
9319.28 573
9320.19 555
9321.10 592
9322.01 598
9322.93 581
9323.84 574
9324.75 584
9325.66 578
9326.57 539
9327.48 575
9328.40 568
9329.31 586
9330.22 561
9331.13 571
9332.04 559
9332.96 579
9333.87 590
9334.78 583
9335.69 588
9336.60 639
9337.52 629
9338.43 622
9339.34 643
9340.25 638
9341.17 655
9342.08 620
9342.99 638
9343.90 607
9344.82 611
9345.73 604
9346.64 599
9347.55 607
9348.47 589
9349.38 584
9350.29 569
9351.21 552
9352.12 575
9353.03 557
9353.94 568
9354.86 578
9355.77 578
9356.68 573
9357.60 525
9358.51 571
9359.42 559
9360.34 579
9361.25 568
9362.16 579
9363.08 528
9363.99 528
9364.90 559
9365.82 584
9366.73 528
9367.65 523
9368.56 550
9369.47 552
9370.39 534
9371.30 556
9372.21 568
9373.13 536
9374.04 530
9374.96 540
9375.87 567
9376.79 557
9377.70 553
9378.61 560
9379.53 532
9380.44 557
9381.36 556
9382.27 535
9383.19 536
9384.10 524
9385.01 552
9385.93 597
9386.84 594
9387.76 553
9388.67 562
9389.59 589
9390.50 592
9391.42 591
9392.33 553
9393.25 579
9394.16 573
9395.08 627
9395.99 567
9396.91 571
9397.82 599
9398.74 600
9399.65 600
9400.57 583
9401.48 567
9402.40 578
9403.32 595
9404.23 580
9405.15 531
9406.06 531
9406.98 548
9407.89 528
9408.81 549
9409.73 518
9410.64 550
9411.56 521
9412.47 547
9413.39 544
9414.30 483
9415.22 501
9416.14 509
9417.05 520
9417.97 531
9418.89 523
9419.80 519
9420.72 525
9421.63 517
9422.55 521
9423.47 535
9424.38 544
9425.30 502
9426.22 528
9427.13 540
9428.05 519
9428.97 525
9429.88 575
9430.80 544
9431.72 543
9432.63 536
9433.55 545
9434.47 554
9435.38 532
9436.30 536
9437.22 565
9438.14 559
9439.05 534
9439.97 586
9440.89 540
9441.81 522
9442.72 550
9443.64 576
9444.56 566
9445.47 566
9446.39 599
9447.31 558
9448.23 560
9449.15 559
9450.06 551
9450.98 559
9451.90 559
9452.82 556
9453.73 558
9454.65 575
9455.57 563
9456.49 545
9457.41 576
9458.32 538
9459.24 533
9460.16 525
9461.08 563
9462.00 586
9462.92 541
9463.83 571
9464.75 543
9465.67 527
9466.59 570
9467.51 527
9468.43 554
9469.35 564
9470.26 577
9471.18 545
9472.10 544
9473.02 534
9473.94 572
9474.86 559
9475.78 559
9476.70 520
9477.62 529
9478.54 547
9479.45 534
9480.37 552
9481.29 554
9482.21 538
9483.13 517
9484.05 532
9484.97 520
9485.89 545
9486.81 545
9487.73 562
9488.65 572
9489.57 563
9490.49 556
9491.41 538
9492.33 519
9493.25 543
9494.17 536
9495.09 546
9496.01 546
9496.93 513
9497.85 522
9498.77 545
9499.69 561
9500.61 571
9501.53 568
9502.45 551
9503.37 554
9504.29 594
9505.21 577
9506.13 605
9507.05 565
9507.97 575
9508.89 571
9509.81 595
9510.73 581
9511.65 597
9512.57 593
9513.49 548
9514.42 591
9515.34 577
9516.26 605
9517.18 622
9518.10 621
9519.02 633
9519.94 637
9520.86 636
9521.78 650
9522.71 693
9523.63 691
9524.55 664
9525.47 669
9526.39 689
9527.31 681
9528.23 642
9529.16 669
9530.08 669
9531.00 668
9531.92 637
9532.84 629
9533.76 616
9534.69 616
9535.61 636
9536.53 622
9537.45 634
9538.37 620
9539.30 637
9540.22 632
9541.14 586
9542.06 638
9542.98 662
9543.91 661
9544.83 633
9545.75 627
9546.67 637
9547.60 653
9548.52 677
9549.44 642
9550.36 648
9551.29 645
9552.21 645
9553.13 680
9554.06 631
9554.98 665
9555.90 679
9556.82 653
9557.75 708
9558.67 710
9559.59 634
9560.52 657
9561.44 711
9562.36 708
9563.29 723
9564.21 696
9565.13 712
9566.06 698
9566.98 716
9567.90 728
9568.83 747
9569.75 694
9570.67 731
9571.60 756
9572.52 754
9573.44 729
9574.37 767
9575.29 767
9576.22 744
9577.14 774
9578.06 793
9578.99 762
9579.91 792
9580.84 770
9581.76 815
9582.68 816
9583.61 814
9584.53 807
9585.46 806
9586.38 756
9587.31 815
9588.23 781
9589.15 774
9590.08 742
9591.00 766
9591.93 747
9592.85 762
9593.78 804
9594.70 820
9595.63 825
9596.55 809
9597.48 809
9598.40 792
9599.33 802
9600.25 817
9601.18 830
9602.10 814
9603.03 818
9603.95 825
9604.88 842
9605.80 853
9606.73 894
9607.65 879
9608.58 839
9609.50 836
9610.43 857
9611.35 909
9612.28 883
9613.21 910
9614.13 912
9615.06 895
9615.98 902
9616.91 901
9617.84 896
9618.76 922
9619.69 918
9620.61 880
9621.54 927
9622.47 935
9623.39 892
9624.32 928
9625.24 985
9626.17 992
9627.10 959
9628.02 947
9628.95 972
9629.88 923
9630.80 919
9631.73 963
9632.65 957
9633.58 1014
9634.51 1032
9635.43 1045
9636.36 993
9637.29 1038
9638.22 1070
9639.14 1028
9640.07 1022
9641.00 1044
9641.92 1100
9642.85 1095
9643.78 1086
9644.70 1097
9645.63 1138
9646.56 1194
9647.49 1209
9648.41 1183
9649.34 1162
9650.27 1190
9651.20 1192
9652.12 1179
9653.05 1183
9653.98 1209
9654.91 1163
9655.83 1190
9656.76 1152
9657.69 1202
9658.62 1145
9659.55 1201
9660.47 1191
9661.40 1236
9662.33 1185
9663.26 1215
9664.19 1237
9665.11 1250
9666.04 1239
9666.97 1233
9667.90 1236
9668.83 1271
9669.75 1289
9670.68 1274
9671.61 1264
9672.54 1305
9673.47 1316
9674.40 1290
9675.33 1303
9676.25 1340
9677.18 1269
9678.11 1296
9679.04 1357
9679.97 1337
9680.90 1333
9681.83 1284
9682.76 1359
9683.69 1340
9684.61 1344
9685.54 1414
9686.47 1357
9687.40 1407
9688.33 1405
9689.26 1410
9690.19 1405
9691.12 1406
9692.05 1436
9692.98 1423
9693.91 1434
9694.84 1396
9695.77 1399
9696.70 1426
9697.63 1449
9698.56 1385
9699.49 1430
9700.42 1477
9701.35 1407
9702.28 1425
9703.21 1442
9704.14 1454
9705.07 1466
9706.00 1447
9706.93 1384
9707.86 1452
9708.79 1457
9709.72 1515
9710.65 1559
9711.58 1557
9712.51 1629
9713.44 1663
9714.37 1709
9715.30 1737
9716.23 1704
9717.16 1682
9718.09 1739
9719.02 1738
9719.95 1666
9720.88 1627
9721.81 1574
9722.75 1578
9723.68 1512
9724.61 1427
9725.54 1381
9726.47 1385
9727.40 1381
9728.33 1402
9729.26 1327
9730.19 1283
9731.13 1323
9732.06 1372
9732.99 1324
9733.92 1336
9734.85 1337
9735.78 1306
9736.71 1318
9737.65 1317
9738.58 1254
9739.51 1230
9740.44 1231
9741.37 1164
9742.30 1227
9743.24 1192
9744.17 1182
9745.10 1194
9746.03 1232
9746.96 1169
9747.90 1170
9748.83 1143
9749.76 1174
9750.69 1159
9751.63 1168
9752.56 1138
9753.49 1192
9754.42 1143
9755.36 1169
9756.29 1120
9757.22 1129
9758.15 1132
9759.09 1119
9760.02 1134
9760.95 1096
9761.88 1130
9762.82 1139
9763.75 1104
9764.68 1125
9765.62 1154
9766.55 1137
9767.48 1165
9768.41 1157
9769.35 1160
9770.28 1150
9771.21 1180
9772.15 1164
9773.08 1179
9774.01 1108
9774.95 1099
9775.88 1155
9776.81 1210
9777.75 1155
9778.68 1153
9779.62 1135
9780.55 1107
9781.48 1140
9782.42 1157
9783.35 1173
9784.28 1164
9785.22 1203
9786.15 1208
9787.09 1218
9788.02 1214
9788.95 1219
9789.89 1185
9790.82 1173
9791.76 1194
9792.69 1140
9793.63 1172
9794.56 1206
9795.49 1188
9796.43 1193
9797.36 1207
9798.30 1247
9799.23 1210
9800.17 1228
9801.10 1240
9802.04 1222
9802.97 1174
9803.91 1240
9804.84 1244
9805.78 1201
9806.71 1160
9807.65 1119
9808.58 1067
9809.52 1074
9810.45 1064
9811.39 1068
9812.32 1042
9813.26 996
9814.19 997
9815.13 1018
9816.06 974
9817.00 978
9817.93 968
9818.87 995
9819.80 942
9820.74 962
9821.68 973
9822.61 944
9823.55 929
9824.48 915
9825.42 937
9826.35 936
9827.29 925
9828.23 923
9829.16 941
9830.10 940
9831.03 960
9831.97 971
9832.91 975
9833.84 966
9834.78 919
9835.72 933
9836.65 950
9837.59 924
9838.52 907
9839.46 969
9840.40 958
9841.33 944
9842.27 947
9843.21 941
9844.14 920
9845.08 903
9846.02 911
9846.95 931
9847.89 950
9848.83 883
9849.77 918
9850.70 927
9851.64 927
9852.58 902
9853.51 951
9854.45 899
9855.39 925
9856.33 914
9857.26 937
9858.20 914
9859.14 910
9860.08 948
9861.01 908
9861.95 937
9862.89 902
9863.83 929
9864.76 911
9865.70 889
9866.64 917
9867.58 868
9868.51 885
9869.45 895
9870.39 904
9871.33 901
9872.27 844
9873.20 860
9874.14 858
9875.08 898
9876.02 862
9876.96 903
9877.90 937
9878.83 883
9879.77 885
9880.71 891
9881.65 960
9882.59 919
9883.53 895
9884.47 899
9885.40 908
9886.34 884
9887.28 931
9888.22 898
9889.16 896
9890.10 833
9891.04 892
9891.98 913
9892.91 901
9893.85 871
9894.79 936
9895.73 914
9896.67 857
9897.61 880
9898.55 870
9899.49 906
9900.43 865
9901.37 904
9902.31 873
9903.25 890
9904.19 849
9905.13 895
9906.07 903
9907.01 886
9907.95 913
9908.89 935
9909.83 909
9910.77 925
9911.71 963
9912.65 927
9913.59 945
9914.53 957
9915.47 935
9916.41 896
9917.35 878
9918.29 926
9919.23 941
9920.17 944
9921.11 991
9922.05 1049
9922.99 1011
9923.93 1070
9924.87 1118
9925.81 1169
9926.75 1212
9927.69 1215
9928.63 1253
9929.57 1213
9930.51 1175
9931.45 1193
9932.39 1134
9933.34 1106
9934.28 1081
9935.22 1051
9936.16 1016
9937.10 1018
9938.04 994
9938.98 935
9939.92 939
9940.87 921
9941.81 906
9942.75 934
9943.69 951
9944.63 920
9945.57 931
9946.51 965
9947.46 1012
9948.40 1087
9949.34 1041
9950.28 1033
9951.22 1057
9952.16 1072
9953.11 1071
9954.05 1115
9954.99 1086
9955.93 1086
9956.87 1041
9957.82 1050
9958.76 989
9959.70 974
9960.64 941
9961.59 948
9962.53 893
9963.47 899
9964.41 884
9965.35 926
9966.30 885
9967.24 822
9968.18 833
9969.13 806
9970.07 835
9971.01 857
9971.95 778
9972.90 800
9973.84 814
9974.78 797
9975.73 812
9976.67 801
9977.61 818
9978.55 795
9979.50 808
9980.44 851
9981.38 820
9982.33 839
9983.27 828
9984.21 861
9985.16 857
9986.10 804
9987.04 776
9987.99 815
9988.93 788
9989.88 793
9990.82 806
9991.76 816
9992.71 822
9993.65 799
9994.59 780
9995.54 813
9996.48 810
9997.43 802
9998.37 817
9999.31 794
10000.26 751
10001.20 760
10002.15 760
10003.09 797
10004.04 775
10004.98 770
10005.92 738
10006.87 735
10007.81 756
10008.76 730
10009.70 708
10010.65 725
10011.59 719
10012.54 770
10013.48 739
10014.43 738
10015.37 724
10016.32 708
10017.26 694
10018.21 708
10019.15 722
10020.10 711
10021.04 723
10021.99 737
10022.93 714
10023.88 725
10024.82 707
10025.77 699
10026.71 744
10027.66 711
10028.60 745
10029.55 674
10030.49 735
10031.44 734
10032.39 689
10033.33 708
10034.28 707
10035.22 702
10036.17 740
10037.11 671
10038.06 699
10039.01 678
10039.95 678
10040.90 673
10041.84 696
10042.79 707
10043.74 694
10044.68 696
10045.63 678
10046.58 661
10047.52 660
10048.47 668
10049.41 707
10050.36 664
10051.31 682
10052.25 678
10053.20 685
10054.15 708
10055.09 687
10056.04 677
10056.99 654
10057.93 648
10058.88 641
10059.83 665
10060.78 647
10061.72 624
10062.67 638
10063.62 664
10064.56 710
10065.51 652
10066.46 639
10067.41 656
10068.35 623
10069.30 642
10070.25 664
10071.20 660
10072.14 643
10073.09 617
10074.04 633
10074.99 636
10075.93 662
10076.88 659
10077.83 642
10078.78 624
10079.72 641
10080.67 654
10081.62 677
10082.57 654
10083.52 620
10084.46 658
10085.41 643
10086.36 647
10087.31 665
10088.26 631
10089.21 625
10090.15 610
10091.10 651
10092.05 664
10093.00 643
10093.95 630
10094.90 650
10095.85 637
10096.79 666
10097.74 639
10098.69 638
10099.64 679
10100.59 632
10101.54 631
10102.49 589
10103.44 639
10104.39 631
10105.33 651
10106.28 634
10107.23 631
10108.18 650
10109.13 652
10110.08 608
10111.03 599
10111.98 623
10112.93 612
10113.88 639
10114.83 647
10115.78 649
10116.73 655
10117.68 647
10118.63 629
10119.58 648
10120.53 677
10121.48 670
10122.43 652
10123.38 624
10124.33 636
10125.28 619
10126.23 668
10127.18 678
10128.13 649
10129.08 685
10130.03 669
10130.98 680
10131.93 680
10132.88 695
10133.83 682
10134.78 686
10135.73 690
10136.68 709
10137.63 689
10138.58 694
10139.53 699
10140.48 715
10141.43 700
10142.38 708
10143.33 721
10144.29 690
10145.24 719
10146.19 720
10147.14 673
10148.09 737
10149.04 766
10149.99 723
10150.94 721
10151.89 758
10152.85 781
10153.80 772
10154.75 800
10155.70 783
10156.65 799
10157.60 811
10158.55 801
10159.51 820
10160.46 819
10161.41 793
10162.36 857
10163.31 847
10164.26 860
10165.22 837
10166.17 836
10167.12 819
10168.07 850
10169.02 875
10169.98 841
10170.93 857
10171.88 921
10172.83 920
10173.79 919
10174.74 957
10175.69 905
10176.64 977
10177.60 988
10178.55 1005
10179.50 993
10180.45 984
10181.41 991
10182.36 1033
10183.31 1005
10184.26 994
10185.22 1026
10186.17 1030
10187.12 1029
10188.08 1022
10189.03 990
10189.98 996
10190.93 1018
10191.89 990
10192.84 1024
10193.79 1074
10194.75 1059
10195.70 1043
10196.65 1045
10197.61 1075
10198.56 1049
10199.51 1093
10200.47 1123
10201.42 1111
10202.38 1079
10203.33 1096
10204.28 1078
10205.24 1156
10206.19 1160
10207.14 1170
10208.10 1176
10209.05 1231
10210.01 1271
10210.96 1232
10211.91 1190
10212.87 1171
10213.82 1165
10214.78 1155
10215.73 1123
10216.69 1080
10217.64 1049
10218.59 1063
10219.55 1023
10220.50 1003
10221.46 998
10222.41 958
10223.37 970
10224.32 949
10225.28 967
10226.23 1013
10227.19 952
10228.14 975
10229.10 969
10230.05 920
10231.01 950
10231.96 937
10232.92 967
10233.87 1003
10234.83 1011
10235.78 1047
10236.74 1069
10237.69 1050
10238.65 1051
10239.60 1035
10240.56 1038
10241.51 1018
10242.47 989
10243.42 952
10244.38 937
10245.34 942
10246.29 893
10247.25 860
10248.20 889
10249.16 851
10250.11 870
10251.07 904
10252.03 889
10252.98 867
10253.94 867
10254.89 861
10255.85 874
10256.81 838
10257.76 832
10258.72 816
10259.68 817
10260.63 823
10261.59 758
10262.55 759
10263.50 768
10264.46 747
10265.41 746
10266.37 716
10267.33 719
10268.28 708
10269.24 705
10270.20 750
10271.16 719
10272.11 763
10273.07 739
10274.03 764
10274.98 768
10275.94 708
10276.90 732
10277.85 709
10278.81 722
10279.77 744
10280.73 719
10281.68 726
10282.64 701
10283.60 703
10284.56 669
10285.51 651
10286.47 682
10287.43 675
10288.39 678
10289.34 698
10290.30 656
10291.26 675
10292.22 710
10293.18 684
10294.13 714
10295.09 695
10296.05 655
10297.01 668
10297.97 691
10298.92 684
10299.88 615
10300.84 671
10301.80 707
10302.76 661
10303.72 682
10304.67 645
10305.63 656
10306.59 627
10307.55 603
10308.51 597
10309.47 627
10310.43 613
10311.38 625
10312.34 617
10313.30 650
10314.26 620
10315.22 616
10316.18 637
10317.14 610
10318.10 621
10319.06 600
10320.01 634
10320.97 624
10321.93 632
10322.89 588
10323.85 608
10324.81 640
10325.77 616
10326.73 609
10327.69 611
10328.65 651
10329.61 625
10330.57 637
10331.53 602
10332.49 606
10333.45 607
10334.41 594
10335.37 578
10336.33 617
10337.29 610
10338.25 587
10339.21 589
10340.17 579
10341.13 552
10342.09 561
10343.05 574
10344.01 544
10344.97 567
10345.93 577
10346.89 574
10347.85 558
10348.81 567
10349.77 558
10350.73 579
10351.69 587
10352.65 572
10353.61 518
10354.57 534
10355.53 525
10356.49 539
10357.46 527
10358.42 532
10359.38 550
10360.34 556
10361.30 571
10362.26 561
10363.22 532
10364.18 516
10365.14 509
10366.11 518
10367.07 511
10368.03 501
10368.99 514
10369.95 492
10370.91 519
10371.87 509
10372.84 490
10373.80 526
10374.76 521
10375.72 532
10376.68 529
10377.64 511
10378.61 464
10379.57 486
10380.53 521
10381.49 520
10382.45 514
10383.42 496
10384.38 523
10385.34 524
10386.30 508
10387.27 532
10388.23 511
10389.19 538
10390.15 508
10391.11 510
10392.08 503
10393.04 499
10394.00 522
10394.96 509
10395.93 495
10396.89 505
10397.85 498
10398.82 518
10399.78 516
10400.74 509
10401.70 491
10402.67 492
10403.63 510
10404.59 472
10405.56 499
10406.52 501
10407.48 495
10408.45 471
10409.41 481
10410.37 481
10411.34 511
10412.30 539
10413.26 500
10414.23 493
10415.19 473
10416.15 464
10417.12 504
10418.08 483
10419.04 474
10420.01 476
10420.97 465
10421.94 469
10422.90 469
10423.86 472
10424.83 491
10425.79 503
10426.76 488
10427.72 505
10428.68 485
10429.65 465
10430.61 479
10431.58 477
10432.54 478
10433.51 466
10434.47 488
10435.44 497
10436.40 481
10437.36 482
10438.33 470
10439.29 443
10440.26 461
10441.22 450
10442.19 475
10443.15 461
10444.12 452
10445.08 474
10446.05 467
10447.01 488
10447.98 457
10448.94 444
10449.91 446
10450.87 446
10451.84 495
10452.80 466
10453.77 451
10454.73 458
10455.70 491
10456.67 440
10457.63 455
10458.60 461
10459.56 454
10460.53 441
10461.49 448
10462.46 446
10463.43 481
10464.39 472
10465.36 469
10466.32 476
10467.29 495
10468.25 480
10469.22 466
10470.19 478
10471.15 464
10472.12 455
10473.09 454
10474.05 483
10475.02 477
10475.98 470
10476.95 465
10477.92 484
10478.88 499
10479.85 531
10480.82 523
10481.78 503
10482.75 501
10483.72 500
10484.68 516
10485.65 512
10486.62 472
10487.58 461
10488.55 472
10489.52 461
10490.49 474
10491.45 467
10492.42 473
10493.39 462
10494.35 487
10495.32 472
10496.29 466
10497.26 433
10498.22 441
10499.19 449
10500.16 425
10501.13 438
10502.09 440
10503.06 450
10504.03 471
10505.00 469
10505.96 435
10506.93 414
10507.90 428
10508.87 448
10509.84 443
10510.80 437
10511.77 429
10512.74 469
10513.71 438
10514.68 441
10515.64 433
10516.61 430
10517.58 477
10518.55 425
10519.52 452
10520.49 431
10521.45 440
10522.42 436
10523.39 435
10524.36 462
10525.33 436
10526.30 425
10527.27 457
10528.23 448
10529.20 439
10530.17 453
10531.14 465
10532.11 460
10533.08 430
10534.05 459
10535.02 488
10535.99 462
10536.96 473
10537.93 481
10538.89 485
10539.86 471
10540.83 441
10541.80 482
10542.77 459
10543.74 458
10544.71 413
10545.68 425
10546.65 442
10547.62 441
10548.59 472
10549.56 459
10550.53 469
10551.50 468
10552.47 483
10553.44 487
10554.41 454
10555.38 416
10556.35 448
10557.32 476
10558.29 476
10559.26 474
10560.23 464
10561.20 464
10562.17 469
10563.14 480
10564.11 472
10565.08 470
10566.05 460
10567.02 454
10567.99 506
10568.96 475
10569.93 496
10570.91 489
10571.88 474
10572.85 488
10573.82 460
10574.79 482
10575.76 504
10576.73 510
10577.70 492
10578.67 474
10579.64 474
10580.62 475
10581.59 491
10582.56 495
10583.53 474
10584.50 475
10585.47 517
10586.44 515
10587.42 494
10588.39 502
10589.36 528
10590.33 510
10591.30 515
10592.27 487
10593.25 488
10594.22 520
10595.19 508
10596.16 506
10597.13 483
10598.10 549
10599.08 539
10600.05 516
10601.02 531
10601.99 532
10602.97 502
10603.94 544
10604.91 596
10605.88 569
10606.85 569
10607.83 581
10608.80 590
10609.77 614
10610.74 631
10611.72 633
10612.69 615
10613.66 628
10614.64 613
10615.61 590
10616.58 632
10617.55 616
10618.53 574
10619.50 570
10620.47 545
10621.45 544
10622.42 556
10623.39 531
10624.37 566
10625.34 513
10626.31 505
10627.29 503
10628.26 487
10629.23 530
10630.21 528
10631.18 496
10632.15 535
10633.13 497
10634.10 501
10635.07 482
10636.05 516
10637.02 557
10638.00 525
10638.97 534
10639.94 550
10640.92 542
10641.89 546
10642.87 539
10643.84 555
10644.81 557
10645.79 535
10646.76 571
10647.74 545
10648.71 540
10649.68 507
10650.66 466
10651.63 484
10652.61 494
10653.58 496
10654.56 473
10655.53 472
10656.51 475
10657.48 461
10658.46 479
10659.43 449
10660.41 457
10661.38 481
10662.36 486
10663.33 487
10664.31 471
10665.28 462
10666.26 439
10667.23 453
10668.21 476
10669.18 464
10670.16 463
10671.13 462
10672.11 459
10673.08 467
10674.06 461
10675.03 465
10676.01 493
10676.99 484
10677.96 491
10678.94 448
10679.91 468
10680.89 471
10681.86 457
10682.84 466
10683.82 462
10684.79 463
10685.77 454
10686.74 452
10687.72 454
10688.70 436
10689.67 441
10690.65 459
10691.63 454
10692.60 485
10693.58 460
10694.55 447
10695.53 460
10696.51 472
10697.48 464
10698.46 483
10699.44 477
10700.41 431
10701.39 426
10702.37 438
10703.34 452
10704.32 442
10705.30 471
10706.27 468
10707.25 443
10708.23 445
10709.21 449
10710.18 426
10711.16 444
10712.14 482
10713.11 463
10714.09 461
10715.07 445
10716.05 456
10717.02 472
10718.00 462
10718.98 439
10719.96 450
10720.93 481
10721.91 504
10722.89 474
10723.87 478
10724.85 462
10725.82 462
10726.80 475
10727.78 502
10728.76 469
10729.74 461
10730.71 477
10731.69 478
10732.67 462
10733.65 478
10734.63 474
10735.60 482
10736.58 446
10737.56 464
10738.54 486
10739.52 482
10740.50 527
10741.48 502
10742.45 494
10743.43 508
10744.41 490
10745.39 461
10746.37 462
10747.35 479
10748.33 468
10749.31 525
10750.28 470
10751.26 471
10752.24 491
10753.22 489
10754.20 509
10755.18 494
10756.16 486
10757.14 503
10758.12 483
10759.10 500
10760.08 496
10761.06 494
10762.04 497
10763.01 493
10763.99 494
10764.97 481
10765.95 506
10766.93 514
10767.91 499
10768.89 483
10769.87 494
10770.85 540
10771.83 521
10772.81 526
10773.79 528
10774.77 503
10775.75 522
10776.73 518
10777.71 519
10778.69 491
10779.67 534
10780.65 559
10781.63 535
10782.62 563
10783.60 529
10784.58 519
10785.56 534
10786.54 518
10787.52 519
10788.50 537
10789.48 538
10790.46 522
10791.44 533
10792.42 494
10793.40 536
10794.38 518
10795.37 511
10796.35 535
10797.33 533
10798.31 514
10799.29 493
10800.27 506
10801.25 531
10802.23 509
10803.21 526
10804.20 526
10805.18 534
10806.16 504
10807.14 517
10808.12 539
10809.10 497
10810.09 511
10811.07 514
10812.05 507
10813.03 546
10814.01 520
10815.00 516
10815.98 538
10816.96 541
10817.94 528
10818.92 504
10819.91 506
10820.89 515
10821.87 527
10822.85 522
10823.83 530
10824.82 549
10825.80 525
10826.78 535
10827.76 500
10828.75 523
10829.73 540
10830.71 539
10831.69 530
10832.68 564
10833.66 554
10834.64 526
10835.63 566
10836.61 564
10837.59 556
10838.57 539
10839.56 544
10840.54 561
10841.52 541
10842.51 539
10843.49 569
10844.47 564
10845.46 608
10846.44 570
10847.42 554
10848.41 577
10849.39 624
10850.37 625
10851.36 596
10852.34 598
10853.32 592
10854.31 587
10855.29 601
10856.28 627
10857.26 607
10858.24 604
10859.23 610
10860.21 618
10861.20 603
10862.18 632
10863.16 647
10864.15 617
10865.13 621
10866.12 630
10867.10 651
10868.08 671
10869.07 684
10870.05 653
10871.04 657
10872.02 663
10873.01 672
10873.99 648
10874.98 657
10875.96 698
10876.95 684
10877.93 657
10878.92 685
10879.90 676
10880.89 683
10881.87 672
10882.86 711
10883.84 693
10884.83 691
10885.81 738
10886.80 705
10887.78 722
10888.77 736
10889.75 759
10890.74 755
10891.72 747
10892.71 745
10893.69 755
10894.68 762
10895.66 783
10896.65 759
10897.64 732
10898.62 777
10899.61 798
10900.59 775
10901.58 782
10902.56 803
10903.55 780
10904.54 835
10905.52 862
10906.51 832
10907.49 867
10908.48 865
10909.47 874
10910.45 841
10911.44 898
10912.43 933
10913.41 885
10914.40 899
10915.39 933
10916.37 955
10917.36 966
10918.35 931
10919.33 937
10920.32 910
10921.31 931
10922.29 964
10923.28 931
10924.27 907
10925.25 935
10926.24 1009
10927.23 1044
10928.21 1015
10929.20 987
10930.19 993
10931.18 989
10932.16 1018
10933.15 995
10934.14 1016
10935.12 1020
10936.11 1038
10937.10 1051
10938.09 1084
10939.07 1082
10940.06 1110
10941.05 1089
10942.04 1115
10943.02 1131
10944.01 1138
10945.00 1109
10945.99 1168
10946.98 1209
10947.96 1163
10948.95 1224
10949.94 1236
10950.93 1272
10951.92 1287
10952.90 1333
10953.89 1393
10954.88 1426
10955.87 1438
10956.86 1506
10957.85 1502
10958.83 1567
10959.82 1593
10960.81 1642
10961.80 1629
10962.79 1596
10963.78 1650
10964.77 1693
10965.75 1599
10966.74 1546
10967.73 1545
10968.72 1472
10969.71 1431
10970.70 1379
10971.69 1376
10972.68 1349
10973.67 1297
10974.66 1312
10975.64 1340
10976.63 1302
10977.62 1306
10978.61 1343
10979.60 1320
10980.59 1249
10981.58 1243
10982.57 1290
10983.56 1292
10984.55 1334
10985.54 1321
10986.53 1278
10987.52 1378
10988.51 1439
10989.50 1424
10990.49 1422
10991.48 1441
10992.47 1484
10993.46 1550
10994.45 1599
10995.44 1667
10996.43 1788
10997.42 1822
10998.41 1880
10999.40 2008
11000.39 2011
11001.38 2109
11002.37 2134
11003.36 2091
11004.35 2081
11005.34 1980
11006.33 1991
11007.32 1881
11008.31 1863
11009.30 1746
11010.30 1628
11011.29 1586
11012.28 1525
11013.27 1419
11014.26 1365
11015.25 1300
11016.24 1240
11017.23 1207
11018.22 1169
11019.21 1165
11020.21 1086
11021.20 1060
11022.19 1077
11023.18 1098
11024.17 1087
11025.16 1070
11026.15 1008
11027.14 1034
11028.14 1011
11029.13 952
11030.12 969
11031.11 982
11032.10 1005
11033.09 1019
11034.09 986
11035.08 984
11036.07 1017
11037.06 989
11038.05 965
11039.05 951
11040.04 956
11041.03 952
11042.02 995
11043.02 993
11044.01 940
11045.00 957
11045.99 951
11046.98 955
11047.98 938
11048.97 918
11049.96 894
11050.95 926
11051.95 925
11052.94 906
11053.93 887
11054.93 910
11055.92 924
11056.91 899
11057.90 894
11058.90 875
11059.89 880
11060.88 911
11061.88 901
11062.87 921
11063.86 890
11064.86 936
11065.85 963
11066.84 921
11067.84 916
11068.83 911
11069.82 956
11070.82 938
11071.81 952
11072.80 921
11073.80 923
11074.79 941
11075.78 906
11076.78 918
11077.77 934
11078.77 936
11079.76 918
11080.75 913
11081.75 878
11082.74 886
11083.74 904
11084.73 880
11085.72 895
11086.72 871
11087.71 860
11088.71 895
11089.70 840
11090.70 859
11091.69 835
11092.68 847
11093.68 844
11094.67 850
11095.67 811
11096.66 848
11097.66 839
11098.65 846
11099.65 815
11100.64 858
11101.64 824
11102.63 834
11103.63 858
11104.62 821
11105.62 827
11106.61 823
11107.61 824
11108.60 790
11109.60 789
11110.59 826
11111.59 803
11112.58 799
11113.58 794
11114.57 806
11115.57 834
11116.56 836
11117.56 833
11118.56 775
11119.55 775
11120.55 775
11121.54 832
11122.54 831
11123.54 767
11124.53 817
11125.53 797
11126.52 775
11127.52 824
11128.51 804
11129.51 826
11130.51 749
11131.50 774
11132.50 800
11133.50 797
11134.49 760
11135.49 762
11136.49 807
11137.48 818
11138.48 768
11139.47 771
11140.47 792
11141.47 769
11142.46 755
11143.46 744
11144.46 756
11145.46 739
11146.45 787
11147.45 806
11148.45 792
11149.44 778
11150.44 793
11151.44 749
11152.43 782
11153.43 776
11154.43 787
11155.43 787
11156.42 787
11157.42 754
11158.42 762
11159.42 741
11160.41 763
11161.41 780
11162.41 736
11163.41 754
11164.40 754
11165.40 764
11166.40 771
11167.40 763
11168.39 773
11169.39 791
11170.39 769
11171.39 743
11172.39 737
11173.38 786
11174.38 825
11175.38 749
11176.38 819
11177.38 804
11178.38 790
11179.37 717
11180.37 790
11181.37 770
11182.37 791
11183.37 746
11184.37 783
11185.37 808
11186.36 763
11187.36 801
11188.36 751
11189.36 794
11190.36 820
11191.36 834
11192.36 817
11193.36 791
11194.36 818
11195.35 852
11196.35 842
11197.35 812
11198.35 826
11199.35 835
11200.35 855
11201.35 889
11202.35 856
11203.35 869
11204.35 847
11205.35 853
11206.35 906
11207.35 875
11208.35 896
11209.35 901
11210.35 926
11211.35 923
11212.35 963
11213.35 909
11214.35 918
11215.34 918
11216.35 898
11217.35 861
11218.35 881
11219.35 899
11220.35 895
11221.35 844
11222.35 859
11223.35 834
11224.35 869
11225.35 856
11226.35 832
11227.35 796
11228.35 829
11229.35 890
11230.35 838
11231.35 818
11232.35 819
11233.35 850
11234.35 808
11235.35 826
11236.35 852
11237.36 833
11238.36 856
11239.36 841
11240.36 800
11241.36 808
11242.36 833
11243.36 822
11244.36 794
11245.36 835
11246.37 840
11247.37 856
11248.37 837
11249.37 848
11250.37 796
11251.37 873
11252.38 820
11253.38 855
11254.38 828
11255.38 898
11256.38 855
11257.38 840
11258.39 924
11259.39 875
11260.39 833
11261.39 873
11262.39 872
11263.40 898
11264.40 855
11265.40 841
11266.40 849
11267.40 825
11268.41 858
11269.41 840
11270.41 842
11271.41 825
11272.42 896
11273.42 920
11274.42 939
11275.42 868
11276.43 904
11277.43 882
11278.43 912
11279.44 918
11280.44 880
11281.44 887
11282.44 882
11283.45 879
11284.45 910
11285.45 869
11286.46 859
11287.46 870
11288.46 812
11289.47 815
11290.47 794
11291.47 804
11292.48 774
11293.48 750
11294.48 772
11295.49 764
11296.49 770
11297.49 763
11298.50 749
11299.50 737
11300.51 774
11301.51 696
11302.51 722
11303.52 719
11304.52 712
11305.53 743
11306.53 690
11307.53 695
11308.54 700
11309.54 722
11310.55 713
11311.55 694
11312.55 745
11313.56 764
11314.56 727
11315.57 778
11316.57 773
11317.58 783
11318.58 788
11319.59 783
11320.59 765
11321.59 769
11322.60 781
11323.60 771
11324.61 733
11325.61 768
11326.62 778
11327.62 765
11328.63 716
11329.63 708
11330.64 714
11331.64 718
11332.65 724
11333.65 716
11334.66 722
11335.67 699
11336.67 735
11337.68 710
11338.68 692
11339.69 744
11340.69 762
11341.70 753
11342.70 740
11343.71 745
11344.72 736
11345.72 759
11346.73 706
11347.73 714
11348.74 699
11349.74 683
11350.75 663
11351.76 658
11352.76 701
11353.77 670
11354.78 639
11355.78 703
11356.79 652
11357.79 633
11358.80 642
11359.81 677
11360.81 660
11361.82 650
11362.83 658
11363.83 623
11364.84 637
11365.85 646
11366.85 591
11367.86 652
11368.87 589
11369.87 596
11370.88 610
11371.89 646
11372.89 611
11373.90 602
11374.91 573
11375.92 603
11376.92 605
11377.93 597
11378.94 602
11379.94 629
11380.95 595
11381.96 611
11382.97 580
11383.97 561
11384.98 572
11385.99 565
11387.00 545
11388.00 555
11389.01 590
11390.02 579
11391.03 560
11392.04 520
11393.04 553
11394.05 536
11395.06 547
11396.07 558
11397.08 537
11398.08 581
11399.09 552
11400.10 553
11401.11 572
11402.12 572
11403.12 587
11404.13 552
11405.14 576
11406.15 556
11407.16 526
11408.17 548
11409.18 538
11410.18 531
11411.19 534
11412.20 559
11413.21 543
11414.22 552
11415.23 545
11416.24 535
11417.25 543
11418.25 533
11419.26 545
11420.27 520
11421.28 546
11422.29 561
11423.30 536
11424.31 560
11425.32 525
11426.33 541
11427.34 540
11428.35 562
11429.36 543
11430.37 516
11431.38 530
11432.39 530
11433.39 510
11434.40 515
11435.41 516
11436.42 526
11437.43 539
11438.44 535
11439.45 513
11440.46 507
11441.47 514
11442.48 516
11443.49 507
11444.50 511
11445.51 507
11446.52 497
11447.53 508
11448.55 507
11449.56 538
11450.57 501
11451.58 513
11452.59 501
11453.60 467
11454.61 463
11455.62 481
11456.63 478
11457.64 488
11458.65 468
11459.66 481
11460.67 483
11461.68 495
11462.69 479
11463.71 460
11464.72 447
11465.73 494
11466.74 460
11467.75 487
11468.76 458
11469.77 471
11470.78 448
11471.80 442
11472.81 460
11473.82 468
11474.83 494
11475.84 456
11476.85 461
11477.86 459
11478.88 437
11479.89 444
11480.90 457
11481.91 488
11482.92 484
11483.93 484
11484.95 446
11485.96 458
11486.97 435
11487.98 434
11489.00 429
11490.01 452
11491.02 466
11492.03 448
11493.04 424
11494.06 443
11495.07 467
11496.08 446
11497.09 432
11498.11 434
11499.12 442
11500.13 433
11501.14 436
11502.16 442
11503.17 480
11504.18 445
11505.20 476
11506.21 424
11507.22 454
11508.23 442
11509.25 437
11510.26 437
11511.27 423
11512.29 465
11513.30 434
11514.31 464
11515.33 448
11516.34 401
11517.35 423
11518.37 453
11519.38 464
11520.39 437
11521.41 442
11522.42 434
11523.43 437
11524.45 444
11525.46 442
11526.47 403
11527.49 442
11528.50 447
11529.52 463
11530.53 443
11531.54 471
11532.56 451
11533.57 463
11534.59 473
11535.60 449
11536.62 436
11537.63 449
11538.64 464
11539.66 462
11540.67 470
11541.69 459
11542.70 477
11543.72 457
11544.73 413
11545.75 424
11546.76 435
11547.77 483
11548.79 439
11549.80 432
11550.82 435
11551.83 460
11552.85 460
11553.86 425
11554.88 449
11555.89 446
11556.91 425
11557.92 426
11558.94 425
11559.95 429
11560.97 393
11561.99 405
11563.00 432
11564.02 400
11565.03 391
11566.05 411
11567.06 405
11568.08 406
11569.09 394
11570.11 402
11571.13 423
11572.14 396
11573.16 417
11574.17 418
11575.19 397
11576.20 378
11577.22 419
11578.24 396
11579.25 401
11580.27 389
11581.29 382
11582.30 400
11583.32 408
11584.33 447
11585.35 411
11586.37 423
11587.38 402
11588.40 422
11589.42 436
11590.43 439
11591.45 393
11592.47 384
11593.48 385
11594.50 413
11595.52 414
11596.53 384
11597.55 368
11598.57 411
11599.58 412
11600.60 410
11601.62 409
11602.64 422
11603.65 394
11604.67 406
11605.69 406
11606.70 393
11607.72 365
11608.74 376
11609.76 396
11610.77 405
11611.79 397
11612.81 399
11613.83 401
11614.84 393
11615.86 389
11616.88 406
11617.90 426
11618.92 375
11619.93 382
11620.95 375
11621.97 393
11622.99 418
11624.01 408
11625.02 417
11626.04 398
11627.06 410
11628.08 410
11629.10 412
11630.11 408
11631.13 411
11632.15 415
11633.17 428
11634.19 404
11635.21 401
11636.23 382
11637.24 393
11638.26 420
11639.28 415
11640.30 390
11641.32 390
11642.34 389
11643.36 396
11644.38 406
11645.39 373
11646.41 391
11647.43 414
11648.45 405
11649.47 410
11650.49 386
11651.51 404
11652.53 404
11653.55 407
11654.57 381
11655.59 391
11656.61 394
11657.63 379
11658.65 386
11659.67 419
11660.69 419
11661.70 406
11662.72 400
11663.74 415
11664.76 392
11665.78 397
11666.80 403
11667.82 392
11668.84 408
11669.86 392
11670.88 423
11671.90 414
11672.92 395
11673.95 402
11674.97 450
11675.99 425
11677.01 415
11678.03 402
11679.05 408
11680.07 437
11681.09 406
11682.11 402
11683.13 385
11684.15 389
11685.17 425
11686.19 433
11687.21 409
11688.23 403
11689.25 411
11690.28 435
11691.30 407
11692.32 397
11693.34 425
11694.36 395
11695.38 384
11696.40 398
11697.42 400
11698.44 409
11699.47 393
11700.49 378
11701.51 407
11702.53 451
11703.55 398
11704.57 401
11705.60 405
11706.62 392
11707.64 417
11708.66 418
11709.68 420
11710.70 407
11711.73 397
11712.75 402
11713.77 425
11714.79 428
11715.81 413
11716.84 401
11717.86 424
11718.88 400
11719.90 382
11720.92 417
11721.95 409
11722.97 413
11723.99 451
11725.01 442
11726.04 422
11727.06 417
11728.08 445
11729.11 434
11730.13 443
11731.15 440
11732.17 422
11733.20 439
11734.22 455
11735.24 434
11736.26 428
11737.29 445
11738.31 488
11739.33 449
11740.36 497
11741.38 475
11742.40 449
11743.43 467
11744.45 476
11745.47 457
11746.50 462
11747.52 453
11748.54 499
11749.57 464
11750.59 480
11751.62 462
11752.64 463
11753.66 460
11754.69 429
11755.71 480
11756.73 470
11757.76 489
11758.78 485
11759.81 486
11760.83 487
11761.85 475
11762.88 491
11763.90 497
11764.93 502
11765.95 520
11766.98 540
11768.00 513
11769.02 507
11770.05 524
11771.07 524
11772.10 508
11773.12 523
11774.15 475
11775.17 516
11776.20 521
11777.22 540
11778.25 546
11779.27 513
11780.30 506
11781.32 554
11782.35 521
11783.37 527
11784.40 533
11785.42 538
11786.45 553
11787.47 519
11788.50 550
11789.52 560
11790.55 535
11791.57 567
11792.60 537
11793.62 521
11794.65 544
11795.67 549
11796.70 538
11797.73 548
11798.75 535
11799.78 576
11800.80 548
11801.83 583
11802.85 551
11803.88 571
11804.91 558
11805.93 595
11806.96 579
11807.98 604
11809.01 572
11810.04 573
11811.06 550
11812.09 567
11813.12 602
11814.14 603
11815.17 584
11816.19 591
11817.22 563
11818.25 577
11819.27 598
11820.30 598
11821.33 625
11822.35 593
11823.38 638
11824.41 642
11825.44 602
11826.46 616
11827.49 632
11828.52 607
11829.54 614
11830.57 641
11831.60 653
11832.62 671
11833.65 623
11834.68 671
11835.71 660
11836.73 682
11837.76 666
11838.79 652
11839.82 639
11840.84 676
11841.87 694
11842.90 677
11843.93 713
11844.95 718
11845.98 709
11847.01 672
11848.04 719
11849.07 653
11850.09 710
11851.12 721
11852.15 789
11853.18 753
11854.21 763
11855.23 757
11856.26 737
11857.29 755
11858.32 784
11859.35 768
11860.38 789
11861.40 770
11862.43 763
11863.46 800
11864.49 844
11865.52 835
11866.55 863
11867.58 886
11868.60 821
11869.63 811
11870.66 850
11871.69 867
11872.72 866
11873.75 844
11874.78 881
11875.81 903
11876.84 908
11877.86 871
11878.89 882
11879.92 909
11880.95 914
11881.98 947
11883.01 977
11884.04 892
11885.07 939
11886.10 968
11887.13 1010
11888.16 990
11889.19 1031
11890.22 1058
11891.25 1074
11892.28 1063
11893.31 1067
11894.34 1073
11895.37 1100
11896.40 1120
11897.43 1182
11898.46 1229
11899.49 1200
11900.52 1234
11901.55 1324
11902.58 1351
11903.61 1374
11904.64 1357
11905.67 1417
11906.70 1426
11907.73 1453
11908.76 1449
11909.79 1402
11910.82 1350
11911.85 1409
11912.88 1420
11913.91 1347
11914.94 1288
11915.97 1319
11917.01 1305
11918.04 1244
11919.07 1195
11920.10 1196
11921.13 1233
11922.16 1171
11923.19 1198
11924.22 1228
11925.25 1247
11926.28 1253
11927.32 1285
11928.35 1310
11929.38 1370
11930.41 1345
11931.44 1366
11932.47 1341
11933.50 1379
11934.54 1370
11935.57 1375
11936.60 1386
11937.63 1360
11938.66 1287
11939.70 1296
11940.73 1267
11941.76 1214
11942.79 1182
11943.82 1173
11944.85 1116
11945.89 1073
11946.92 1085
11947.95 1051
11948.98 1022
11950.02 993
11951.05 977
11952.08 944
11953.11 946
11954.15 933
11955.18 927
11956.21 912
11957.24 907
11958.28 949
11959.31 921
11960.34 935
11961.37 910
11962.41 918
11963.44 921
11964.47 916
11965.51 909
11966.54 891
11967.57 912
11968.60 927
11969.64 940
11970.67 937
11971.70 918
11972.74 923
11973.77 969
11974.80 953
11975.84 931
11976.87 926
11977.90 925
11978.94 927
11979.97 944
11981.00 940
11982.04 962
11983.07 966
11984.11 959
11985.14 982
11986.17 953
11987.21 938
11988.24 948
11989.28 952
11990.31 965
11991.34 991
11992.38 967
11993.41 991
11994.45 994
11995.48 988
11996.51 1017
11997.55 992
11998.58 987
11999.62 1009
12000.65 1045
12001.69 1003
12002.72 1021
12003.76 1052
12004.79 1033
12005.82 996
12006.86 1027
12007.89 1052
12008.93 1075
12009.96 1058
12011.00 1076
12012.03 1098
12013.07 1087
12014.10 1134
12015.14 1148
12016.17 1124
12017.21 1155
12018.24 1162
12019.28 1131
12020.32 1171
12021.35 1185
12022.39 1170
12023.42 1146
12024.46 1168
12025.49 1135
12026.53 1136
12027.56 1198
12028.60 1199
12029.64 1190
12030.67 1167
12031.71 1141
12032.74 1179
12033.78 1214
12034.81 1212
12035.85 1182
12036.89 1205
12037.92 1169
12038.96 1161
12039.99 1204
12041.03 1191
12042.07 1134
12043.10 1144
12044.14 1155
12045.18 1128
12046.21 1151
12047.25 1176
12048.29 1166
12049.32 1178
12050.36 1188
12051.40 1199
12052.43 1223
12053.47 1187
12054.51 1202
12055.54 1198
12056.58 1219
12057.62 1221
12058.65 1216
12059.69 1226
12060.73 1231
12061.76 1242
12062.80 1190
12063.84 1188
12064.88 1156
12065.91 1148
12066.95 1117
12067.99 1113
12069.03 1093
12070.06 1062
12071.10 1062
12072.14 1035
12073.18 1011
12074.21 1023
12075.25 1044
12076.29 1012
12077.33 1010
12078.36 1005
12079.40 982
12080.44 965
12081.48 981
12082.52 941
12083.55 1000
12084.59 988
12085.63 1015
12086.67 955
12087.71 912
12088.74 941
12089.78 975
12090.82 996
12091.86 957
12092.90 1010
12093.94 993
12094.98 972
12096.01 995
12097.05 1004
12098.09 1003
12099.13 1001
12100.17 1013
12101.21 1040
12102.25 1061
12103.28 1040
12104.32 1039
12105.36 1046
12106.40 1065
12107.44 1059
12108.48 1039
12109.52 1052
12110.56 1034
12111.60 1022
12112.64 989
12113.68 935
12114.72 924
12115.76 897
12116.79 894
12117.83 898
12118.87 880
12119.91 881
12120.95 865
12121.99 839
12123.03 832
12124.07 849
12125.11 841
12126.15 827
12127.19 837
12128.23 778
12129.27 766
12130.31 761
12131.35 814
12132.39 805
12133.43 778
12134.47 780
12135.51 768
12136.55 779
12137.59 796
12138.63 779
12139.67 800
12140.71 796
12141.76 824
12142.80 785
12143.84 796
12144.88 758
12145.92 769
12146.96 771
12148.00 763
12149.04 757
12150.08 773
12151.12 772
12152.16 776
12153.20 784
12154.25 740
12155.29 757
12156.33 716
12157.37 703
12158.41 710
12159.45 748
12160.49 703
12161.53 714
12162.58 688
12163.62 722
12164.66 706
12165.70 718
12166.74 727
12167.78 699
12168.82 686
12169.87 698
12170.91 724
12171.95 726
12172.99 717
12174.03 693
12175.08 722
12176.12 697
12177.16 686
12178.20 681
12179.24 701
12180.29 699
12181.33 734
12182.37 691
12183.41 688
12184.46 691
12185.50 685
12186.54 702
12187.58 678
12188.63 688
12189.67 725
12190.71 714
12191.75 721
12192.80 678
12193.84 689
12194.88 731
12195.92 679
12196.97 674
12198.01 677
12199.05 663
12200.10 682
12201.14 650
12202.18 716
12203.23 653
12204.27 638
12205.31 668
12206.36 715
12207.40 660
12208.44 671
12209.49 646
12210.53 665
12211.57 674
12212.62 680
12213.66 618
12214.70 650
12215.75 653
12216.79 651
12217.84 624
12218.88 635
12219.92 662
12220.97 612
12222.01 627
12223.06 631
12224.10 628
12225.14 627
12226.19 644
12227.23 636
12228.28 636
12229.32 670
12230.36 633
12231.41 606
12232.45 638
12233.50 664
12234.54 626
12235.59 638
12236.63 631
12237.68 635
12238.72 629
12239.77 631
12240.81 645
12241.86 637
12242.90 597
12243.94 625
12244.99 610
12246.03 623
12247.08 581
12248.13 606
12249.17 620
12250.22 613
12251.26 629
12252.31 587
12253.35 608
12254.40 569
12255.44 578
12256.49 585
12257.53 623
12258.58 592
12259.62 586
12260.67 548
12261.72 541
12262.76 558
12263.81 545
12264.85 579
12265.90 567
12266.94 551
12267.99 529
12269.04 590
12270.08 523
12271.13 536
12272.17 569
12273.22 566
12274.27 562
12275.31 535
12276.36 550
12277.41 529
12278.45 546
12279.50 511
12280.55 531
12281.59 535
12282.64 552
12283.69 550
12284.73 528
12285.78 493
12286.83 498
12287.87 525
12288.92 525
12289.97 550
12291.01 538
12292.06 532
12293.11 515
12294.15 523
12295.20 550
12296.25 548
12297.30 548
12298.34 543
12299.39 519
12300.44 516
12301.48 493
12302.53 515
12303.58 537
12304.63 530
12305.67 530
12306.72 542
12307.77 534
12308.82 530
12309.87 526
12310.91 512
12311.96 504
12313.01 504
12314.06 525
12315.10 518
12316.15 542
12317.20 510
12318.25 509
12319.30 491
12320.34 530
12321.39 520
12322.44 520
12323.49 482
12324.54 501
12325.59 521
12326.63 531
12327.68 525
12328.73 508
12329.78 493
12330.83 494
12331.88 524
12332.93 507
12333.98 475
12335.02 522
12336.07 516
12337.12 523
12338.17 492
12339.22 509
12340.27 504
12341.32 519
12342.37 498
12343.42 486
12344.47 506
12345.51 521
12346.56 553
12347.61 516
12348.66 508
12349.71 495
12350.76 480
12351.81 467
12352.86 512
12353.91 501
12354.96 484
12356.01 541
12357.06 519
12358.11 504
12359.16 486
12360.21 524
12361.26 522
12362.31 532
12363.36 536
12364.41 497
12365.46 501
12366.51 523
12367.56 536
12368.61 539
12369.66 527
12370.71 553
12371.76 516
12372.81 536
12373.86 540
12374.91 548
12375.96 510
12377.01 521
12378.06 521
12379.11 519
12380.17 525
12381.22 547
12382.27 521
12383.32 538
12384.37 495
12385.42 486
12386.47 505
12387.52 547
12388.57 530
12389.62 530
12390.67 553
12391.73 510
12392.78 540
12393.83 528
12394.88 551
12395.93 537
12396.98 514
12398.03 542
12399.09 509
12400.14 514
12401.19 537
12402.24 557
12403.29 530
12404.34 545
12405.40 514
12406.45 542
12407.50 561
12408.55 572
12409.60 576
12410.66 568
12411.71 555
12412.76 559
12413.81 577
12414.86 540
12415.92 555
12416.97 571
12418.02 544
12419.07 554
12420.13 576
12421.18 609
12422.23 561
12423.28 573
12424.34 598
12425.39 620
12426.44 613
12427.49 555
12428.55 554
12429.60 598
12430.65 602
12431.71 573
12432.76 556
12433.81 609
12434.86 577
12435.92 575
12436.97 586
12438.02 619
12439.08 586
12440.13 584
12441.18 587
12442.24 610
12443.29 576
12444.34 585
12445.40 595
12446.45 615
12447.50 583
12448.56 558
12449.61 609
12450.67 610
12451.72 641
12452.77 640
12453.83 611
12454.88 603
12455.94 631
12456.99 629
12458.04 609
12459.10 614
12460.15 647
12461.21 668
12462.26 660
12463.31 666
12464.37 680
12465.42 733
12466.48 718
12467.53 778
12468.59 768
12469.64 789
12470.70 823
12471.75 873
12472.80 895
12473.86 913
12474.91 942
12475.97 945
12477.02 966
12478.08 1003
12479.13 989
12480.19 1047
12481.24 1015
12482.30 1016
12483.35 1016
12484.41 992
12485.46 973
12486.52 937
12487.57 958
12488.63 890
12489.69 867
12490.74 823
12491.80 810
12492.85 825
12493.91 803
12494.96 746
12496.02 751
12497.07 757
12498.13 737
12499.19 745
12500.24 727
12501.30 699
12502.35 739
12503.41 736
12504.47 706
12505.52 740
12506.58 712
12507.63 684
12508.69 725
12509.75 768
12510.80 734
12511.86 749
12512.91 771
12513.97 761
12515.03 736
12516.08 733
12517.14 717
12518.20 708
12519.25 722
12520.31 689
12521.37 756
12522.42 726
12523.48 715
12524.54 727
12525.59 715
12526.65 710
12527.71 668
12528.77 700
12529.82 751
12530.88 736
12531.94 725
12532.99 729
12534.05 731
12535.11 763
12536.17 777
12537.22 766
12538.28 766
12539.34 773
12540.40 792
12541.45 786
12542.51 774
12543.57 797
12544.63 840
12545.68 831
12546.74 872
12547.80 902
12548.86 957
12549.92 954
12550.97 943
12552.03 975
12553.09 1012
12554.15 960
12555.21 1000
12556.26 1002
12557.32 969
12558.38 948
12559.44 977
12560.50 934
12561.56 913
12562.61 883
12563.67 868
12564.73 829
12565.79 808
12566.85 840
12567.91 847
12568.97 846
12570.02 783
12571.08 756
12572.14 767
12573.20 777
12574.26 748
12575.32 731
12576.38 729
12577.44 746
12578.50 716
12579.56 695
12580.61 711
12581.67 746
12582.73 763
12583.79 705
12584.85 728
12585.91 695
12586.97 725
12588.03 724
12589.09 700
12590.15 715
12591.21 711
12592.27 727
12593.33 708
12594.39 675
12595.45 697
12596.51 705
12597.57 722
12598.63 723
12599.69 671
12600.75 715
12601.81 720
12602.87 709
12603.93 731
12604.99 723
12606.05 693
12607.11 732
12608.17 747
12609.23 715
12610.29 687
12611.35 736
12612.41 743
12613.47 707
12614.53 714
12615.59 747
12616.66 759
12617.72 765
12618.78 781
12619.84 816
12620.90 824
12621.96 818
12623.02 802
12624.08 803
12625.14 799
12626.20 835
12627.26 846
12628.33 861
12629.39 833
12630.45 835
12631.51 830
12632.57 860
12633.63 852
12634.69 840
12635.76 835
12636.82 847
12637.88 798
12638.94 835
12640.00 819
12641.06 798
12642.13 778
12643.19 775
12644.25 788
12645.31 740
12646.37 799
12647.44 751
12648.50 695
12649.56 685
12650.62 708
12651.68 697
12652.75 696
12653.81 705
12654.87 726
12655.93 701
12657.00 693
12658.06 718
12659.12 690
12660.18 692
12661.25 646
12662.31 678
12663.37 658
12664.43 688
12665.50 681
12666.56 701
12667.62 672
12668.69 690
12669.75 691
12670.81 679
12671.88 699
12672.94 717
12674.00 700
12675.06 702
12676.13 674
12677.19 669
12678.25 664
12679.32 712
12680.38 709
12681.44 700
12682.51 688
12683.57 679
12684.64 673
12685.70 710
12686.76 670
12687.83 671
12688.89 672
12689.95 662
12691.02 690
12692.08 674
12693.15 703
12694.21 672
12695.27 666
12696.34 682
12697.40 684
12698.47 670
12699.53 687
12700.59 674
12701.66 671
12702.72 697
12703.79 671
12704.85 685
12705.92 693
12706.98 728
12708.05 717
12709.11 698
12710.18 757
12711.24 753
12712.30 749
12713.37 717
12714.43 722
12715.50 705
12716.56 718
12717.63 730
12718.69 713
12719.76 730
12720.82 767
12721.89 755
12722.95 753
12724.02 734
12725.09 704
12726.15 737
12727.22 750
12728.28 768
12729.35 751
12730.41 771
12731.48 765
12732.54 801
12733.61 768
12734.68 747
12735.74 735
12736.81 777
12737.87 752
12738.94 768
12740.00 755
12741.07 756
12742.14 771
12743.20 715
12744.27 731
12745.33 742
12746.40 715
12747.47 700
12748.53 727
12749.60 730
12750.67 755
12751.73 724
12752.80 726
12753.87 718
12754.93 711
12756.00 673
12757.07 669
12758.13 700
12759.20 686
12760.27 698
12761.33 697
12762.40 711
12763.47 685
12764.53 697
12765.60 652
12766.67 690
12767.73 688
12768.80 687
12769.87 652
12770.94 689
12772.00 679
12773.07 629
12774.14 644
12775.21 646
12776.27 684
12777.34 648
12778.41 624
12779.48 592
12780.54 620
12781.61 607
12782.68 625
12783.75 611
12784.81 634
12785.88 626
12786.95 640
12788.02 585
12789.09 605
12790.15 594
12791.22 597
12792.29 634
12793.36 641
12794.43 640
12795.49 573
12796.56 598
12797.63 604
12798.70 607
12799.77 621
12800.84 636
12801.90 628
12802.97 552
12804.04 567
12805.11 562
12806.18 577
12807.25 599
12808.32 623
12809.39 651
12810.45 632
12811.52 572
12812.59 620
12813.66 640
12814.73 635
12815.80 636
12816.87 644
12817.94 651
12819.01 660
12820.08 657
12821.15 656
12822.21 698
12823.28 672
12824.35 674
12825.42 665
12826.49 686
12827.56 642
12828.63 672
12829.70 658
12830.77 663
12831.84 627
12832.91 656
12833.98 621
12835.05 620
12836.12 602
12837.19 587
12838.26 582
12839.33 572
12840.40 578
12841.47 608
12842.54 575
12843.61 550
12844.68 566
12845.75 539
12846.82 550
12847.89 558
12848.96 540
12850.03 542
12851.10 563
12852.18 521
12853.25 531
12854.32 549
12855.39 512
12856.46 510
12857.53 518
12858.60 524
12859.67 487
12860.74 504
12861.81 515
12862.88 512
12863.96 498
12865.03 499
12866.10 490
12867.17 514
12868.24 484
12869.31 517
12870.38 486
12871.45 464
12872.53 510
12873.60 500
12874.67 471
12875.74 496
12876.81 506
12877.88 489
12878.96 452
12880.03 469
12881.10 473
12882.17 474
12883.24 485
12884.31 458
12885.39 491
12886.46 472
12887.53 459
12888.60 458
12889.68 469
12890.75 440
12891.82 437
12892.89 449
12893.96 485
12895.04 453
12896.11 434
12897.18 449
12898.25 460
12899.33 444
12900.40 460
12901.47 469
12902.54 456
12903.62 457
12904.69 433
12905.76 466
12906.84 461
12907.91 470
12908.98 470
12910.06 451
12911.13 471
12912.20 461
12913.27 413
12914.35 442
12915.42 424
12916.49 481
12917.57 451
12918.64 426
12919.71 465
12920.79 454
12921.86 446
12922.94 433
12924.01 424
12925.08 438
12926.16 426
12927.23 442
12928.30 421
12929.38 399
12930.45 413
12931.53 420
12932.60 408
12933.67 433
12934.75 413
12935.82 425
12936.90 437
12937.97 434
12939.04 418
12940.12 421
12941.19 440
12942.27 426
12943.34 427
12944.42 406
12945.49 418
12946.56 380
12947.64 406
12948.71 415
12949.79 416
12950.86 402
12951.94 413
12953.01 418
12954.09 396
12955.16 398
12956.24 410
12957.31 421
12958.39 415
12959.46 398
12960.54 427
12961.61 435
12962.69 416
12963.76 402
12964.84 405
12965.91 428
12966.99 404
12968.07 431
12969.14 397
12970.22 374
12971.29 399
12972.37 398
12973.44 426
12974.52 395
12975.59 413
12976.67 415
12977.75 392
12978.82 395
12979.90 408
12980.97 429
12982.05 402
12983.13 402
12984.20 420
12985.28 407
12986.35 408
12987.43 405
12988.51 393
12989.58 406
12990.66 383
12991.74 396
12992.81 411
12993.89 368
12994.97 399
12996.04 399
12997.12 404
12998.20 385
12999.27 407
13000.35 407
13001.43 393
13002.50 391
13003.58 403
13004.66 380
13005.73 378
13006.81 394
13007.89 407
13008.97 406
13010.04 403
13011.12 383
13012.20 418
13013.27 405
13014.35 406
13015.43 390
13016.51 403
13017.58 391
13018.66 406
13019.74 398
13020.82 349
13021.89 387
13022.97 403
13024.05 379
13025.13 410
13026.21 407
13027.28 420
13028.36 389
13029.44 383
13030.52 381
13031.60 399
13032.67 440
13033.75 390
13034.83 373
13035.91 387
13036.99 356
13038.07 388
13039.14 405
13040.22 384
13041.30 384
13042.38 376
13043.46 401
13044.54 385
13045.62 392
13046.69 367
13047.77 406
13048.85 382
13049.93 361
13051.01 415
13052.09 420
13053.17 369
13054.25 404
13055.33 400
13056.40 395
13057.48 369
13058.56 375
13059.64 378
13060.72 401
13061.80 367
13062.88 346
13063.96 367
13065.04 405
13066.12 423
13067.20 397
13068.28 399
13069.36 401
13070.44 390
13071.52 393
13072.60 359
13073.68 386
13074.76 380
13075.84 385
13076.92 379
13078.00 394
13079.08 378
13080.16 379
13081.24 389
13082.32 409
13083.40 408
13084.48 382
13085.56 397
13086.64 358
13087.72 377
13088.80 372
13089.88 386
13090.96 391
13092.04 381
13093.12 378
13094.20 393
13095.28 364
13096.36 380
13097.44 366
13098.52 382
13099.61 386
13100.69 408
13101.77 388
13102.85 392
13103.93 376
13105.01 392
13106.09 412
13107.17 393
13108.25 396
13109.34 387
13110.42 403
13111.50 381
13112.58 410
13113.66 418
13114.74 407
13115.82 421
13116.91 395
13117.99 395
13119.07 393
13120.15 436
13121.23 393
13122.31 405
13123.40 429
13124.48 431
13125.56 403
13126.64 397
13127.72 388
13128.81 425
13129.89 402
13130.97 413
13132.05 437
13133.14 424
13134.22 424
13135.30 440
13136.38 436
13137.47 406
13138.55 444
13139.63 414
13140.71 419
13141.80 411
13142.88 423
13143.96 418
13145.04 396
13146.13 393
13147.21 438
13148.29 412
13149.38 421
13150.46 418
13151.54 422
13152.62 382
13153.71 416
13154.79 430
13155.87 429
13156.96 421
13158.04 442
13159.12 416
13160.21 404
13161.29 435
13162.37 423
13163.46 420
13164.54 423
13165.62 429
13166.71 434
13167.79 430
13168.88 412
13169.96 413
13171.04 415
13172.13 427
13173.21 416
13174.30 431
13175.38 416
13176.46 408
13177.55 431
13178.63 410
13179.72 432
13180.80 416
13181.88 421
13182.97 426
13184.05 426
13185.14 428
13186.22 441
13187.31 445
13188.39 458
13189.48 443
13190.56 463
13191.65 446
13192.73 446
13193.81 438
13194.90 447
13195.98 468
13197.07 442
13198.15 449
13199.24 448
13200.32 452
13201.41 444
13202.49 447
13203.58 439
13204.67 464
13205.75 462
13206.84 445
13207.92 465
13209.01 454
13210.09 475
13211.18 482
13212.26 465
13213.35 475
13214.43 451
13215.52 473
13216.61 465
13217.69 446
13218.78 461
13219.86 482
13220.95 472
13222.04 464
13223.12 460
13224.21 509
13225.29 506
13226.38 485
13227.47 487
13228.55 480
13229.64 474
13230.72 497
13231.81 477
13232.90 465
13233.98 494
13235.07 525
13236.16 518
13237.24 496
13238.33 485
13239.42 503
13240.50 516
13241.59 523
13242.68 508
13243.76 502
13244.85 509
13245.94 503
13247.02 548
13248.11 488
13249.20 500
13250.29 519
13251.37 551
13252.46 531
13253.55 510
13254.63 495
13255.72 548
13256.81 569
13257.90 541
13258.98 527
13260.07 541
13261.16 576
13262.25 551
13263.33 547
13264.42 536
13265.51 555
13266.60 559
13267.69 580
13268.77 572
13269.86 566
13270.95 575
13272.04 607
13273.13 579
13274.21 578
13275.30 595
13276.39 619
13277.48 598
13278.57 583
13279.65 551
13280.74 613
13281.83 589
13282.92 597
13284.01 592
13285.10 606
13286.19 614
13287.27 645
13288.36 613
13289.45 614
13290.54 615
13291.63 675
13292.72 628
13293.81 629
13294.90 631
13295.98 658
13297.07 654
13298.16 661
13299.25 657
13300.34 689
13301.43 666
13302.52 675
13303.61 664
13304.70 701
13305.79 691
13306.88 699
13307.97 732
13309.06 703
13310.15 722
13311.24 734
13312.32 741
13313.41 748
13314.50 730
13315.59 704
13316.68 726
13317.77 746
13318.86 753
13319.95 750
13321.04 765
13322.13 764
13323.22 744
13324.31 742
13325.40 756
13326.49 776
13327.58 755
13328.68 760
13329.77 785
13330.86 760
13331.95 756
13333.04 791
13334.13 782
13335.22 766
13336.31 789
13337.40 786
13338.49 824
13339.58 769
13340.67 804
13341.76 827
13342.85 799
13343.94 835
13345.04 839
13346.13 812
13347.22 829
13348.31 840
13349.40 846
13350.49 846
13351.58 823
13352.67 824
13353.77 829
13354.86 805
13355.95 824
13357.04 835
13358.13 827
13359.22 793
13360.31 819
13361.41 851
13362.50 843
13363.59 854
13364.68 866
13365.77 878
13366.87 890
13367.96 908
13369.05 891
13370.14 881
13371.23 864
13372.33 868
13373.42 866
13374.51 906
13375.60 889
13376.69 854
13377.79 847
13378.88 864
13379.97 880
13381.06 810
13382.16 837
13383.25 810
13384.34 795
13385.43 784
13386.53 791
13387.62 764
13388.71 765
13389.81 746
13390.90 788
13391.99 757
13393.08 736
13394.18 747
13395.27 712
13396.36 715
13397.46 740
13398.55 759
13399.64 748
13400.74 720
13401.83 747
13402.92 767
13404.02 701
13405.11 701
13406.20 732
13407.30 713
13408.39 698
13409.48 698
13410.58 717
13411.67 717
13412.77 717
13413.86 714
13414.95 720
13416.05 738
13417.14 742
13418.23 728
13419.33 706
13420.42 724
13421.52 743
13422.61 745
13423.71 735
13424.80 746
13425.89 753
13426.99 762
13428.08 770
13429.18 756
13430.27 722
13431.37 760
13432.46 755
13433.56 794
13434.65 748
13435.74 786
13436.84 753
13437.93 779
13439.03 803
13440.12 760
13441.22 755
13442.31 762
13443.41 774
13444.50 791
13445.60 793
13446.69 805
13447.79 836
13448.88 810
13449.98 805
13451.08 809
13452.17 824
13453.27 782
13454.36 826
13455.46 864
13456.55 825
13457.65 844
13458.74 835
13459.84 873
13460.94 870
13462.03 838
13463.13 847
13464.22 902
13465.32 877
13466.41 859
13467.51 890
13468.61 878
13469.70 892
13470.80 945
13471.90 910
13472.99 911
13474.09 909
13475.18 890
13476.28 910
13477.38 875
13478.47 880
13479.57 931
13480.67 937
13481.76 925
13482.86 897
13483.96 926
13485.05 968
13486.15 945
13487.25 935
13488.34 934
13489.44 958
13490.54 991
13491.63 1020
13492.73 1016
13493.83 1010
13494.93 996
13496.02 999
13497.12 1015
13498.22 1023
13499.31 1008
13500.41 1037
13501.51 1029
13502.61 1010
13503.70 1056
13504.80 1055
13505.90 1046
13507.00 1073
13508.09 1016
13509.19 1044
13510.29 1022
13511.39 1012
13512.49 998
13513.58 991
13514.68 979
13515.78 943
13516.88 960
13517.98 1016
13519.07 977
13520.17 965
13521.27 936
13522.37 940
13523.47 940
13524.57 938
13525.66 960
13526.76 902
13527.86 917
13528.96 937
13530.06 893
13531.16 882
13532.25 902
13533.35 917
13534.45 898
13535.55 837
13536.65 867
13537.75 889
13538.85 852
13539.95 831
13541.05 810
13542.14 841
13543.24 838
13544.34 812
13545.44 800
13546.54 799
13547.64 773
13548.74 804
13549.84 792
13550.94 779
13552.04 768
13553.14 814
13554.24 773
13555.34 758
13556.44 756
13557.54 783
13558.64 806
13559.74 757
13560.84 757
13561.94 755
13563.04 799
13564.13 736
13565.23 742
13566.34 764
13567.44 757
13568.54 735
13569.64 770
13570.74 759
13571.84 775
13572.94 740
13574.04 733
13575.14 749
13576.24 724
13577.34 752
13578.44 765
13579.54 756
13580.64 743
13581.74 762
13582.84 800
13583.94 795
13585.04 743
13586.14 765
13587.24 758
13588.35 772
13589.45 743
13590.55 756
13591.65 777
13592.75 780
13593.85 749
13594.95 742
13596.05 807
13597.15 778
13598.26 763
13599.36 792
13600.46 760
13601.56 757
13602.66 809
13603.76 791
13604.86 821
13605.97 802
13607.07 812
13608.17 802
13609.27 767
13610.37 773
13611.47 825
13612.58 808
13613.68 797
13614.78 822
13615.88 815
13616.98 795
13618.09 816
13619.19 793
13620.29 844
13621.39 865
13622.50 819
13623.60 823
13624.70 876
13625.80 862
13626.91 869
13628.01 849
13629.11 858
13630.21 853
13631.32 854
13632.42 860
13633.52 876
13634.62 842
13635.73 813
13636.83 834
13637.93 883
13639.04 847
13640.14 851
13641.24 875
13642.35 850
13643.45 854
13644.55 857
13645.65 823
13646.76 820
13647.86 852
13648.96 835
13650.07 849
13651.17 829
13652.28 855
13653.38 849
13654.48 850
13655.59 838
13656.69 803
13657.79 786
13658.90 799
13660.00 799
13661.11 807
13662.21 821
13663.31 805
13664.42 790
13665.52 797
13666.63 787
13667.73 760
13668.83 779
13669.94 793
13671.04 751
13672.15 773
13673.25 797
13674.36 797
13675.46 780
13676.56 746
13677.67 757
13678.77 753
13679.88 721
13680.98 737
13682.09 744
13683.19 767
13684.30 740
13685.40 792
13686.51 800
13687.61 771
13688.72 767
13689.82 810
13690.93 787
13692.03 763
13693.14 767
13694.24 740
13695.35 790
13696.45 797
13697.56 771
13698.66 751
13699.77 769
13700.87 776
13701.98 809
13703.09 785
13704.19 778
13705.30 775
13706.40 809
13707.51 800
13708.61 799
13709.72 796
13710.83 814
13711.93 859
13713.04 795
13714.14 819
13715.25 783
13716.36 827
13717.46 840
13718.57 886
13719.67 860
13720.78 860
13721.89 823
13722.99 886
13724.10 914
13725.21 891
13726.31 862
13727.42 885
13728.53 960
13729.63 892
13730.74 911
13731.85 935
13732.95 966
13734.06 967
13735.17 937
13736.27 922
13737.38 948
13738.49 944
13739.59 960
13740.70 972
13741.81 987
13742.92 957
13744.02 954
13745.13 981
13746.24 979
13747.35 1004
13748.45 981
13749.56 1033
13750.67 995
13751.78 1034
13752.88 1064
13753.99 1078
13755.10 1048
13756.21 1119
13757.31 1159
13758.42 1130
13759.53 1130
13760.64 1147
13761.75 1174
13762.85 1175
13763.96 1237
13765.07 1228
13766.18 1258
13767.29 1256
13768.39 1299
13769.50 1345
13770.61 1371
13771.72 1337
13772.83 1368
13773.94 1414
13775.04 1402
13776.15 1389
13777.26 1418
13778.37 1433
13779.48 1407
13780.59 1394
13781.70 1379
13782.80 1387
13783.91 1348
13785.02 1315
13786.13 1251
13787.24 1237
13788.35 1207
13789.46 1184
13790.57 1156
13791.68 1119
13792.79 1090
13793.90 1049
13795.00 1026
13796.11 1040
13797.22 1041
13798.33 1010
13799.44 963
13800.55 942
13801.66 895
13802.77 917
13803.88 925
13804.99 893
13806.10 852
13807.21 857
13808.32 901
13809.43 854
13810.54 878
13811.65 860
13812.76 825
13813.87 868
13814.98 863
13816.09 860
13817.20 833
13818.31 800
13819.42 802
13820.53 792
13821.64 803
13822.75 804
13823.86 837
13824.97 843
13826.08 806
13827.19 824
13828.30 768
13829.41 826
13830.53 812
13831.64 804
13832.75 810
13833.86 816
13834.97 815
13836.08 814
13837.19 777
13838.30 794
13839.41 781
13840.52 788
13841.64 850
13842.75 794
13843.86 806
13844.97 809
13846.08 826
13847.19 839
13848.30 807
13849.41 810
13850.53 829
13851.64 841
13852.75 783
13853.86 821
13854.97 840
13856.08 850
13857.20 837
13858.31 850
13859.42 848
13860.53 846
13861.64 869
13862.76 833
13863.87 822
13864.98 813
13866.09 837
13867.20 841
13868.32 858
13869.43 854
13870.54 842
13871.65 850
13872.77 833
13873.88 882
13874.99 857
13876.10 882
13877.22 869
13878.33 870
13879.44 901
13880.55 895
13881.67 885
13882.78 938
13883.89 939
13885.01 944
13886.12 952
13887.23 934
13888.34 910
13889.46 962
13890.57 970
13891.68 980
13892.80 983
13893.91 1024
13895.02 1026
13896.14 1013
13897.25 1022
13898.36 1006
13899.48 1018
13900.59 995
13901.70 1005
13902.82 1035
13903.93 1014
13905.05 1003
13906.16 1016
13907.27 1017
13908.39 1022
13909.50 969
13910.61 950
13911.73 927
13912.84 900
13913.96 904
13915.07 889
13916.19 882
13917.30 856
13918.41 851
13919.53 830
13920.64 835
13921.76 838
13922.87 826
13923.99 845
13925.10 843
13926.21 854
13927.33 832
13928.44 833
13929.56 800
13930.67 823
13931.79 860
13932.90 839
13934.02 857
13935.13 834
13936.25 832
13937.36 832
13938.48 807
13939.59 824
13940.71 823
13941.82 811
13942.94 828
13944.05 835
13945.17 824
13946.28 817
13947.40 804
13948.52 793
13949.63 776
13950.75 760
13951.86 800
13952.98 801
13954.09 784
13955.21 776
13956.32 771
13957.44 797
13958.56 795
13959.67 784
13960.79 779
13961.90 821
13963.02 764
13964.14 778
13965.25 789
13966.37 789
13967.48 794
13968.60 794
13969.72 771
13970.83 761
13971.95 808
13973.07 824
13974.18 769
13975.30 785
13976.42 772
13977.53 813
13978.65 784
13979.77 759
13980.88 763
13982.00 759
13983.12 739
13984.23 762
13985.35 811
13986.47 787
13987.58 819
13988.70 799
13989.82 810
13990.94 815
13992.05 818
13993.17 801
13994.29 783
13995.40 865
13996.52 843
13997.64 795
13998.76 840
13999.87 839
14000.99 839
14002.11 837
14003.23 795
14004.35 856
14005.46 866
14006.58 828
14007.70 858
14008.82 859
14009.93 845
14011.05 838
14012.17 855
14013.29 843
14014.41 852
14015.52 838
14016.64 865
14017.76 839
14018.88 859
14020.00 873
14021.12 855
14022.23 829
14023.35 876
14024.47 850
14025.59 835
14026.71 829
14027.83 859
14028.95 920
14030.06 854
14031.18 867
14032.30 857
14033.42 893
14034.54 900
14035.66 847
14036.78 879
14037.90 899
14039.02 874
14040.14 892
14041.25 906
14042.37 883
14043.49 909
14044.61 917
14045.73 923
14046.85 918
14047.97 884
14049.09 929
14050.21 983
14051.33 988
14052.45 982
14053.57 970
14054.69 990
14055.81 962
14056.93 984
14058.05 964
14059.17 992
14060.29 1020
14061.41 1018
14062.53 1026
14063.65 1043
14064.77 1072
14065.89 1083
14067.01 1068
14068.13 1091
14069.25 1083
14070.37 1105
14071.49 1124
14072.61 1121
14073.73 1110
14074.85 1104
14075.97 1135
14077.09 1179
14078.21 1131
14079.33 1142
14080.45 1189
14081.57 1193
14082.69 1200
14083.82 1163
14084.94 1209
14086.06 1210
14087.18 1204
14088.30 1207
14089.42 1225
14090.54 1213
14091.66 1187
14092.78 1207
14093.91 1231
14095.03 1231
14096.15 1244
14097.27 1212
14098.39 1227
14099.51 1220
14100.63 1233
14101.76 1228
14102.88 1182
14104.00 1178
14105.12 1163
14106.24 1216
14107.36 1195
14108.49 1124
14109.61 1114
14110.73 1148
14111.85 1123
14112.97 1129
14114.10 1115
14115.22 1118
14116.34 1070
14117.46 1094
14118.58 1045
14119.71 1018
14120.83 1029
14121.95 1019
14123.07 1060
14124.20 1025
14125.32 1012
14126.44 1037
14127.56 1008
14128.69 987
14129.81 983
14130.93 954
14132.06 957
14133.18 961
14134.30 968
14135.42 963
14136.55 922
14137.67 920
14138.79 921
14139.92 918
14141.04 905
14142.16 887
14143.29 903
14144.41 923
14145.53 916
14146.66 911
14147.78 876
14148.90 868
14150.03 885
14151.15 885
14152.27 878
14153.40 872
14154.52 858
14155.64 857
14156.77 884
14157.89 920
14159.02 839
14160.14 864
14161.26 898
14162.39 868
14163.51 849
14164.64 879
14165.76 869
14166.88 869
14168.01 877
14169.13 823
14170.26 858
14171.38 858
14172.51 849
14173.63 832
14174.75 830
14175.88 816
14177.00 857
14178.13 865
14179.25 868
14180.38 844
14181.50 800
14182.63 829
14183.75 806
14184.88 805
14186.00 793
14187.13 816
14188.25 861
14189.38 819
14190.50 847
14191.63 851
14192.75 789
14193.88 805
14195.00 849
14196.13 808
14197.25 810
14198.38 778
14199.50 798
14200.63 796
14201.76 807
14202.88 781
14204.01 787
14205.13 781
14206.26 799
14207.38 806
14208.51 774
14209.64 815
14210.76 757
14211.89 765
14213.01 793
14214.14 769
14215.27 744
14216.39 763
14217.52 782
14218.64 757
14219.77 741
14220.90 773
14222.02 743
14223.15 745
14224.28 756
14225.40 759
14226.53 764
14227.66 737
14228.78 740
14229.91 748
14231.04 738
14232.16 730
14233.29 762
14234.42 725
14235.54 739
14236.67 735
14237.80 734
14238.92 707
14240.05 721
14241.18 710
14242.31 700
14243.43 728
14244.56 718
14245.69 742
14246.82 708
14247.94 708
14249.07 711
14250.20 690
14251.33 695
14252.45 696
14253.58 677
14254.71 705
14255.84 709
14256.96 744
14258.09 704
14259.22 718
14260.35 695
14261.47 671
14262.60 682
14263.73 677
14264.86 672
14265.99 668
14267.12 655
14268.24 656
14269.37 659
14270.50 667
14271.63 677
14272.76 653
14273.89 611
14275.01 653
14276.14 672
14277.27 651
14278.40 654
14279.53 623
14280.66 629
14281.79 636
14282.91 622
14284.04 621
14285.17 625
14286.30 665
14287.43 655
14288.56 623
14289.69 609
14290.82 589
14291.95 613
14293.08 609
14294.20 606
14295.33 577
14296.46 589
14297.59 612
14298.72 618
14299.85 605
14300.98 585
14302.11 591
14303.24 621
14304.37 611
14305.50 621
14306.63 578
14307.76 579
14308.89 585
14310.02 587
14311.15 559
14312.28 575
14313.41 587
14314.54 576
14315.67 554
14316.80 563
14317.93 561
14319.06 572
14320.19 574
14321.32 552
14322.45 549
14323.58 531
14324.71 567
14325.84 582
14326.97 568
14328.10 539
14329.23 556
14330.36 547
14331.49 551
14332.62 563
14333.76 546
14334.89 539
14336.02 520
14337.15 549
14338.28 528
14339.41 524
14340.54 543
14341.67 528
14342.80 529
14343.93 573
14345.07 535
14346.20 530
14347.33 558
14348.46 538
14349.59 551
14350.72 550
14351.85 512
14352.99 517
14354.12 522
14355.25 516
14356.38 517
14357.51 535
14358.64 564
14359.78 503
14360.91 566
14362.04 521
14363.17 552
14364.30 509
14365.44 528
14366.57 550
14367.70 514
14368.83 529
14369.96 557
14371.10 485
14372.23 521
14373.36 551
14374.49 537
14375.63 526
14376.76 521
14377.89 517
14379.02 497
14380.16 506
14381.29 523
14382.42 530
14383.55 530
14384.69 543
14385.82 532
14386.95 521
14388.09 531
14389.22 515
14390.35 514
14391.49 520
14392.62 510
14393.75 520
14394.89 536
14396.02 532
14397.15 524
14398.28 505
14399.42 527
14400.55 519
14401.69 503
14402.82 533
14403.95 501
14405.09 528
14406.22 515
14407.35 534
14408.49 534
14409.62 562
14410.75 505
14411.89 502
14413.02 528
14414.16 544
14415.29 529
14416.42 541
14417.56 531
14418.69 550
14419.83 532
14420.96 535
14422.10 524
14423.23 523
14424.36 539
14425.50 522
14426.63 530
14427.77 558
14428.90 533
14430.04 569
14431.17 538
14432.31 544
14433.44 558
14434.58 540
14435.71 528
14436.85 541
14437.98 510
14439.12 537
14440.25 520
14441.39 559
14442.52 526
14443.66 559
14444.79 527
14445.93 535
14447.06 541
14448.20 553
14449.33 553
14450.47 547
14451.60 538
14452.74 542
14453.87 536
14455.01 519
14456.14 536
14457.28 524
14458.42 526
14459.55 495
14460.69 507
14461.82 501
14462.96 522
14464.10 522
14465.23 526
14466.37 533
14467.50 492
14468.64 522
14469.78 524
14470.91 536
14472.05 503
14473.18 546
14474.32 524
14475.46 485
14476.59 500
14477.73 534
14478.87 493
14480.00 514
14481.14 499
14482.28 516
14483.41 490
14484.55 508
14485.69 507
14486.82 521
14487.96 503
14489.10 501
14490.23 527
14491.37 515
14492.51 496
14493.65 492
14494.78 481
14495.92 472
14497.06 515
14498.19 517
14499.33 495
14500.47 490
14501.61 512
14502.74 492
14503.88 503
14505.02 518
14506.16 508
14507.29 499
14508.43 521
14509.57 489
14510.71 487
14511.85 488
14512.98 473
14514.12 522
14515.26 505
14516.40 504
14517.54 489
14518.67 507
14519.81 509
14520.95 528
14522.09 501
14523.23 520
14524.36 528
14525.50 504
14526.64 493
14527.78 477
14528.92 497
14530.06 508
14531.19 510
14532.33 500
14533.47 515
14534.61 498
14535.75 525
14536.89 485
14538.03 482
14539.17 516
14540.31 539
14541.44 525
14542.58 496
14543.72 540
14544.86 550
14546.00 559
14547.14 514
14548.28 533
14549.42 523
14550.56 528
14551.70 552
14552.84 562
14553.98 547
14555.12 571
14556.25 515
14557.39 521
14558.53 539
14559.67 545
14560.81 530
14561.95 540
14563.09 593
14564.23 557
14565.37 542
14566.51 553
14567.65 543
14568.79 548
14569.93 566
14571.07 571
14572.21 552
14573.35 575
14574.49 566
14575.63 575
14576.77 542
14577.92 597
14579.06 578
14580.20 588
14581.34 575
14582.48 599
14583.62 584
14584.76 609
14585.90 582
14587.04 610
14588.18 603
14589.32 615
14590.46 603
14591.60 631
14592.74 630
14593.89 620
14595.03 625
14596.17 617
14597.31 631
14598.45 611
14599.59 645
14600.73 629
14601.87 664
14603.02 661
14604.16 667
14605.30 628
14606.44 660
14607.58 677
14608.72 675
14609.86 694
14611.01 676
14612.15 688
14613.29 670
14614.43 665
14615.57 706
14616.72 733
14617.86 703
14619.00 720
14620.14 725
14621.28 739
14622.43 727
14623.57 746
14624.71 758
14625.85 809
14627.00 794
14628.14 787
14629.28 793
14630.42 793
14631.56 831
14632.71 822
14633.85 862
14634.99 841
14636.14 846
14637.28 821
14638.42 875
14639.56 858
14640.71 827
14641.85 830
14642.99 853
14644.14 837
14645.28 828
14646.42 805
14647.56 791
14648.71 794
14649.85 770
14650.99 730
14652.14 701
14653.28 699
14654.42 675
14655.57 689
14656.71 623
14657.85 632
14659.00 606
14660.14 620
14661.29 602
14662.43 605
14663.57 604
14664.72 570
14665.86 583
14667.00 571
14668.15 597
14669.29 563
14670.44 598
14671.58 539
14672.73 578
14673.87 552
14675.01 574
14676.16 523
14677.30 544
14678.45 514
14679.59 538
14680.74 508
14681.88 492
14683.02 486
14684.17 487
14685.31 495
14686.46 501
14687.60 497
14688.75 468
14689.89 491
14691.04 492
14692.18 465
14693.33 455
14694.47 506
14695.62 503
14696.76 468
14697.91 455
14699.05 498
14700.20 479
14701.34 429
14702.49 444
14703.63 445
14704.78 465
14705.92 475
14707.07 487
14708.22 438
14709.36 458
14710.51 462
14711.65 445
14712.80 440
14713.94 478
14715.09 465
14716.23 472
14717.38 455
14718.53 465
14719.67 472
14720.82 470
14721.96 457
14723.11 444
14724.26 470
14725.40 455
14726.55 470
14727.70 424
14728.84 480
14729.99 456
14731.13 472
14732.28 477
14733.43 463
14734.57 431
14735.72 441
14736.87 454
14738.01 469
14739.16 473
14740.31 437
14741.45 484
14742.60 490
14743.75 441
14744.89 430
14746.04 458
14747.19 462
14748.34 439
14749.48 443
14750.63 452
14751.78 436
14752.92 491
14754.07 432
14755.22 438
14756.37 437
14757.51 455
14758.66 470
14759.81 455
14760.96 449
14762.10 433
14763.25 461
14764.40 429
14765.55 429
14766.70 425
14767.84 439
14768.99 428
14770.14 441
14771.29 461
14772.43 454
14773.58 439
14774.73 434
14775.88 409
14777.03 421
14778.18 427
14779.32 465
14780.47 441
14781.62 388
14782.77 448
14783.92 439
14785.07 410
14786.21 374
14787.36 393
14788.51 425
14789.66 438
14790.81 423
14791.96 392
14793.11 409
14794.26 420
14795.40 406
14796.55 393
14797.70 395
14798.85 378
14800.00 414
14801.15 416
14802.30 401
14803.45 370
14804.60 395
14805.75 405
14806.90 388
14808.05 393
14809.19 399
14810.34 397
14811.49 400
14812.64 377
14813.79 356
14814.94 398
14816.09 377
14817.24 376
14818.39 358
14819.54 384
14820.69 357
14821.84 347
14822.99 364
14824.14 370
14825.29 372
14826.44 384
14827.59 365
14828.74 384
14829.89 363
14831.04 376
14832.19 386
14833.34 361
14834.49 388
14835.64 357
14836.79 369
14837.95 363
14839.10 373
14840.25 362
14841.40 351
14842.55 314
14843.70 371
14844.85 359
14846.00 372
14847.15 357
14848.30 338
14849.45 355
14850.60 370
14851.76 355
14852.91 373
14854.06 349
14855.21 322
14856.36 359
14857.51 343
14858.66 325
14859.81 359
14860.97 356
14862.12 354
14863.27 336
14864.42 335
14865.57 350
14866.72 355
14867.88 350
14869.03 360
14870.18 324
14871.33 329
14872.48 347
14873.64 361
14874.79 328
14875.94 347
14877.09 341
14878.24 350
14879.40 318
14880.55 339
14881.70 338
14882.85 331
14884.00 334
14885.16 321
14886.31 350
14887.46 327
14888.61 337
14889.77 321
14890.92 358
14892.07 341
14893.23 337
14894.38 336
14895.53 345
14896.68 338
14897.84 320
14898.99 325
14900.14 328
14901.30 341
14902.45 320
14903.60 337
14904.75 332
14905.91 344
14907.06 336
14908.21 338
14909.37 345
14910.52 344
14911.67 330
14912.83 367
14913.98 336
14915.14 343
14916.29 314
14917.44 336
14918.60 342
14919.75 384
14920.90 354
14922.06 329
14923.21 349
14924.37 356
14925.52 339
14926.67 369
14927.83 353
14928.98 342
14930.14 371
14931.29 339
14932.44 355
14933.60 349
14934.75 363
14935.91 348
14937.06 362
14938.22 381
14939.37 351
14940.52 371
14941.68 370
14942.83 373
14943.99 362
14945.14 369
14946.30 371
14947.45 371
14948.61 364
14949.76 375
14950.92 341
14952.07 361
14953.23 369
14954.38 368
14955.54 378
14956.69 362
14957.85 361
14959.00 353
14960.16 381
14961.31 376
14962.47 404
14963.62 380
14964.78 361
14965.94 367
14967.09 383
14968.25 366
14969.40 405
14970.56 369
14971.71 391
14972.87 386
14974.03 350
14975.18 349
14976.34 357
14977.49 339
14978.65 360
14979.81 376
14980.96 355
14982.12 387
14983.27 355
14984.43 380
14985.59 365
14986.74 367
14987.90 339
14989.06 363
14990.21 352
14991.37 359
14992.53 361
14993.68 348
14994.84 356
14996.00 349
14997.15 329
14998.31 375
14999.47 341
15000.62 330
15001.78 339
15002.94 342
15004.09 334
15005.25 341
15006.41 346
15007.56 347
15008.72 322
15009.88 321
15011.04 366
15012.19 317
15013.35 309
15014.51 315
15015.67 312
15016.82 309
15017.98 294
15019.14 298
15020.30 292
15021.45 319
15022.61 319
15023.77 337
15024.93 337
15026.08 291
15027.24 315
15028.40 311
15029.56 325
15030.72 290
15031.87 321
15033.03 308
15034.19 315
15035.35 320
15036.51 318
15037.67 359
15038.82 364
15039.98 318
15041.14 308
15042.30 287
15043.46 289
15044.62 298
15045.78 316
15046.93 303
15048.09 296
15049.25 348
15050.41 327
15051.57 306
15052.73 287
15053.89 337
15055.05 322
15056.20 327
15057.36 325
15058.52 338
15059.68 339
15060.84 301
15062.00 317
15063.16 311
15064.32 307
15065.48 327
15066.64 344
15067.80 320
15068.96 322
15070.12 300
15071.28 343
15072.44 322
15073.60 326
15074.76 315
15075.91 340
15077.07 311
15078.23 330
15079.39 317
15080.55 325
15081.71 308
15082.87 316
15084.03 344
15085.19 322
15086.35 314
15087.51 320
15088.68 334
15089.84 317
15091.00 324
15092.16 325
15093.32 326
15094.48 345
15095.64 334
15096.80 313
15097.96 330
15099.12 324
15100.28 350
15101.44 310
15102.60 326
15103.76 331
15104.92 325
15106.08 341
15107.25 321
15108.41 332
15109.57 344
15110.73 337
15111.89 339
15113.05 315
15114.21 320
15115.37 340
15116.54 300
15117.70 336
15118.86 336
15120.02 321
15121.18 328
15122.34 354
15123.50 352
15124.67 336
15125.83 352
15126.99 360
15128.15 348
15129.31 323
15130.47 317
15131.64 324
15132.80 351
15133.96 336
15135.12 360
15136.28 356
15137.45 336
15138.61 340
15139.77 347
15140.93 360
15142.10 336
15143.26 335
15144.42 376
15145.58 388
15146.75 353
15147.91 380
15149.07 365
15150.23 374
15151.40 380
15152.56 376
15153.72 367
15154.88 366
15156.05 371
15157.21 386
15158.37 371
15159.54 356
15160.70 372
15161.86 401
15163.03 379
15164.19 362
15165.35 390
15166.52 360
15167.68 382
15168.84 392
15170.01 398
15171.17 404
15172.33 423
15173.50 389
15174.66 408
15175.82 420
15176.99 401
15178.15 376
15179.31 390
15180.48 404
15181.64 392
15182.81 420
15183.97 423
15185.13 441
15186.30 383
15187.46 424
15188.63 415
15189.79 420
15190.95 423
15192.12 414
15193.28 432
15194.45 447
15195.61 462
15196.78 454
15197.94 461
15199.10 444
15200.27 447
15201.43 441
15202.60 450
15203.76 457
15204.93 484
15206.09 468
15207.26 467
15208.42 457
15209.59 452
15210.75 432
15211.92 433
15213.08 473
15214.25 492
15215.41 468
15216.58 477
15217.74 466
15218.91 483
15220.07 460
15221.24 475
15222.40 504
15223.57 486
15224.74 477
15225.90 490
15227.07 534
15228.23 509
15229.40 518
15230.56 517
15231.73 529
15232.89 522
15234.06 515
15235.23 530
15236.39 522
15237.56 537
15238.72 540
15239.89 535
15241.06 546
15242.22 548
15243.39 542
15244.56 539
15245.72 521
15246.89 549
15248.05 536
15249.22 540
15250.39 522
15251.55 534
15252.72 504
15253.89 512
15255.05 535
15256.22 505
15257.39 523
15258.55 521
15259.72 517
15260.89 494
15262.05 515
15263.22 498
15264.39 480
15265.56 425
15266.72 503
15267.89 444
15269.06 442
15270.22 455
15271.39 446
15272.56 435
15273.73 459
15274.89 468
15276.06 454
15277.23 457
15278.40 460
15279.56 447
15280.73 427
15281.90 448
15283.07 440
15284.23 447
15285.40 444
15286.57 438
15287.74 406
15288.91 437
15290.07 441
15291.24 447
15292.41 470
15293.58 463
15294.75 411
15295.92 426
15297.08 419
15298.25 430
15299.42 415
15300.59 436
15301.76 439
15302.93 424
15304.09 427
15305.26 415
15306.43 413
15307.60 424
15308.77 444
15309.94 432
15311.11 441
15312.28 432
15313.44 430
15314.61 398
15315.78 416
15316.95 448
15318.12 429
15319.29 435
15320.46 427
15321.63 455
15322.80 448
15323.97 431
15325.14 443
15326.30 430
15327.47 430
15328.64 414
15329.81 398
15330.98 450
15332.15 463
15333.32 426
15334.49 436
15335.66 446
15336.83 463
15338.00 442
15339.17 463
15340.34 442
15341.51 449
15342.68 455
15343.85 436
15345.02 494
15346.19 476
15347.36 497
15348.53 515
15349.70 472
15350.87 483
15352.04 462
15353.21 479
15354.38 516
15355.55 466
15356.72 475
15357.90 475
15359.07 486
15360.24 504
15361.41 518
15362.58 525
15363.75 524
15364.92 522
15366.09 490
15367.26 501
15368.43 537
15369.60 517
15370.77 522
15371.95 507
15373.12 500
15374.29 550
15375.46 517
15376.63 515
15377.80 503
15378.97 553
15380.15 521
15381.32 533
15382.49 513
15383.66 494
15384.83 510
15386.00 528
15387.17 506
15388.35 504
15389.52 517
15390.69 496
15391.86 501
15393.03 502
15394.21 499
15395.38 472
15396.55 481
15397.72 485
15398.89 502
15400.07 485
15401.24 483
15402.41 470
15403.58 474
15404.76 451
15405.93 438
15407.10 456
15408.27 427
15409.45 463
15410.62 436
15411.79 453
15412.96 431
15414.14 437
15415.31 410
15416.48 435
15417.66 433
15418.83 434
15420.00 435
15421.17 419
15422.35 403
15423.52 390
15424.69 402
15425.87 378
15427.04 379
15428.21 381
15429.39 394
15430.56 394
15431.73 394
15432.91 376
15434.08 413
15435.25 378
15436.43 392
15437.60 374
15438.77 388
15439.95 378
15441.12 374
15442.30 403
15443.47 374
15444.64 371
15445.82 384
15446.99 370
15448.17 378
15449.34 375
15450.51 356
15451.69 380
15452.86 395
15454.04 400
15455.21 394
15456.39 389
15457.56 360
15458.73 392
15459.91 389
15461.08 385
15462.26 390
15463.43 354
15464.61 415
15465.78 392
15466.96 390
15468.13 377
15469.31 369
15470.48 400
15471.66 403
15472.83 384
15474.01 364
15475.18 380
15476.36 376
15477.53 372
15478.71 362
15479.88 381
15481.06 408
15482.23 381
15483.41 368
15484.58 392
15485.76 352
15486.93 346
15488.11 353
15489.29 391
15490.46 384
15491.64 402
15492.81 362
15493.99 376
15495.16 375
15496.34 387
15497.52 416
15498.69 387
15499.87 372
15501.04 383
15502.22 418
15503.40 412
15504.57 380
15505.75 393
15506.92 401
15508.10 411
15509.28 412
15510.45 382
15511.63 388
15512.81 376
15513.98 412
15515.16 386
15516.34 410
15517.51 395
15518.69 411
15519.87 402
15521.04 385
15522.22 401
15523.40 389
15524.57 399
15525.75 418
15526.93 392
15528.11 372
15529.28 387
15530.46 397
15531.64 411
15532.81 413
15533.99 413
15535.17 404
15536.35 421
15537.52 420
15538.70 390
15539.88 412
15541.06 395
15542.23 428
15543.41 410
15544.59 416
15545.77 421
15546.95 418
15548.12 413
15549.30 427
15550.48 421
15551.66 451
15552.83 417
15554.01 413
15555.19 435
15556.37 432
15557.55 430
15558.73 438
15559.90 429
15561.08 435
15562.26 453
15563.44 424
15564.62 447
15565.80 423
15566.97 427
15568.15 452
15569.33 455
15570.51 439
15571.69 437
15572.87 451
15574.05 450
15575.23 453
15576.40 461
15577.58 492
15578.76 461
15579.94 471
15581.12 478
15582.30 482
15583.48 475
15584.66 482
15585.84 496
15587.02 506
15588.20 489
15589.38 482
15590.56 525
15591.73 498
15592.91 501
15594.09 525
15595.27 519
15596.45 511
15597.63 502
15598.81 490
15599.99 539
15601.17 520
15602.35 534
15603.53 520
15604.71 537
15605.89 524
15607.07 533
15608.25 567
15609.43 568
15610.61 557
15611.79 556
15612.97 572
15614.15 569
15615.33 589
15616.51 549
15617.69 587
15618.88 565
15620.06 583
15621.24 579
15622.42 582
15623.60 593
15624.78 598
15625.96 613
15627.14 607
15628.32 610
15629.50 594
15630.68 639
15631.86 623
15633.05 642
15634.23 627
15635.41 627
15636.59 631
15637.77 651
15638.95 637
15640.13 650
15641.31 640
15642.50 659
15643.68 642
15644.86 661
15646.04 676
15647.22 672
15648.40 671
15649.58 653
15650.77 644
15651.95 644
15653.13 678
15654.31 675
15655.49 672
15656.68 669
15657.86 689
15659.04 669
15660.22 648
15661.40 685
15662.59 684
15663.77 669
15664.95 651
15666.13 686
15667.32 667
15668.50 674
15669.68 676
15670.86 706
15672.05 698
15673.23 714
15674.41 698
15675.59 652
15676.78 644
15677.96 674
15679.14 674
15680.32 679
15681.51 630
15682.69 624
15683.87 669
15685.06 679
15686.24 638
15687.42 624
15688.61 630
15689.79 616
15690.97 641
15692.16 625
15693.34 617
15694.52 608
15695.71 624
15696.89 626
15698.07 595
15699.26 581
15700.44 641
15701.62 610
15702.81 612
15703.99 617
15705.17 625
15706.36 633
15707.54 591
15708.73 620
15709.91 620
15711.09 649
15712.28 631
15713.46 658
15714.65 645
15715.83 681
15717.02 629
15718.20 677
15719.38 666
15720.57 632
15721.75 651
15722.94 701
15724.12 700
15725.31 662
15726.49 655
15727.68 659
15728.86 702
15730.04 723
15731.23 733
15732.41 728
15733.60 741
15734.78 721
15735.97 698
15737.15 696
15738.34 694
15739.52 714
15740.71 708
15741.89 711
15743.08 744
15744.27 723
15745.45 742
15746.64 741
15747.82 744
15749.01 765
15750.19 740
15751.38 796
15752.56 752
15753.75 842
15754.93 814
15756.12 817
15757.31 790
15758.49 811
15759.68 804
15760.86 804
15762.05 827
15763.24 848
15764.42 844
15765.61 840
15766.79 837
15767.98 832
15769.17 855
15770.35 824
15771.54 796
15772.72 803
15773.91 773
15775.10 773
15776.28 799
15777.47 791
15778.66 787
15779.84 775
15781.03 762
15782.22 751
15783.40 756
15784.59 793
15785.78 760
15786.96 769
15788.15 746
15789.34 745
15790.53 740
15791.71 731
15792.90 704
15794.09 748
15795.27 706
15796.46 705
15797.65 700
15798.84 700
15800.02 691
15801.21 657
15802.40 664
15803.59 664
15804.77 699
15805.96 681
15807.15 658
15808.34 647
15809.52 646
15810.71 665
15811.90 655
15813.09 648
15814.28 655
15815.46 649
15816.65 652
15817.84 641
15819.03 642
15820.22 606
15821.40 609
15822.59 657
15823.78 610
15824.97 632
15826.16 612
15827.35 642
15828.53 628
15829.72 610
15830.91 621
15832.10 648
15833.29 632
15834.48 622
15835.67 616
15836.85 624
15838.04 606
15839.23 617
15840.42 625
15841.61 610
15842.80 624
15843.99 605
15845.18 631
15846.37 568
15847.55 601
15848.74 595
15849.93 622
15851.12 618
15852.31 578
15853.50 600
15854.69 617
15855.88 608
15857.07 596
15858.26 630
15859.45 616
15860.64 641
15861.83 632
15863.02 661
15864.21 600
15865.40 568
15866.59 615
15867.78 624
15868.97 631
15870.16 611
15871.35 621
15872.54 639
15873.73 634
15874.92 623
15876.11 589
15877.30 612
15878.49 608
15879.68 620
15880.87 634
15882.06 610
15883.25 614
15884.44 679
15885.63 668
15886.82 612
15888.01 640
15889.20 644
15890.39 640
15891.59 660
15892.78 667
15893.97 654
15895.16 637
15896.35 653
15897.54 648
15898.73 683
15899.92 654
15901.11 667
15902.30 670
15903.50 682
15904.69 676
15905.88 685
15907.07 702
15908.26 702
15909.45 710
15910.64 715
15911.84 703
15913.03 692
15914.22 720
15915.41 716
15916.60 718
15917.79 717
15918.99 705
15920.18 710
15921.37 698
15922.56 730
15923.75 707
15924.95 714
15926.14 736
15927.33 725
15928.52 701
15929.71 712
15930.91 692
15932.10 715
15933.29 690
15934.48 690
15935.68 684
15936.87 699
15938.06 659
15939.25 695
15940.45 676
15941.64 637
15942.83 615
15944.03 651
15945.22 622
15946.41 616
15947.60 665
15948.80 583
15949.99 585
15951.18 585
15952.38 576
15953.57 573
15954.76 570
15955.96 570
15957.15 565
15958.34 562
15959.54 525
15960.73 507
15961.92 525
15963.12 531
15964.31 553
15965.50 513
15966.70 459
15967.89 481
15969.08 503
15970.28 500
15971.47 460
15972.67 454
15973.86 460
15975.05 469
15976.25 446
15977.44 451
15978.64 453
15979.83 457
15981.02 469
15982.22 459
15983.41 427
15984.61 437
15985.80 452
15987.00 429
15988.19 444
15989.38 413
15990.58 420
15991.77 432
15992.97 427
15994.16 404
15995.36 401
15996.55 408
15997.75 408
15998.94 426
16000.14 382
16001.33 416
16002.53 418
16003.72 441
16004.92 404
16006.11 407
16007.31 411
16008.50 407
16009.70 381
16010.89 372
16012.09 378
16013.28 386
16014.48 382
16015.67 390
16016.87 411
16018.07 406
16019.26 386
16020.46 378
16021.65 376
16022.85 389
16024.04 420
16025.24 385
16026.44 380
16027.63 381
16028.83 389
16030.02 382
16031.22 397
16032.42 386
16033.61 372
16034.81 367
16036.00 360
16037.20 369
16038.40 362
16039.59 378
16040.79 371
16041.99 373
16043.18 348
16044.38 353
16045.58 384
16046.77 360
16047.97 357
16049.17 361
16050.36 344
16051.56 374
16052.76 374
16053.95 380
16055.15 346
16056.35 339
16057.54 334
16058.74 353
16059.94 384
16061.14 349
16062.33 344
16063.53 345
16064.73 381
16065.92 367
16067.12 372
16068.32 382
16069.52 343
16070.71 353
16071.91 368
16073.11 369
16074.31 334
16075.50 324
16076.70 331
16077.90 334
16079.10 341
16080.30 342
16081.49 338
16082.69 336
16083.89 334
16085.09 315
16086.29 335
16087.48 347
16088.68 346
16089.88 339
16091.08 328
16092.28 308
16093.48 315
16094.67 329
16095.87 331
16097.07 318
16098.27 339
16099.47 334
16100.67 314
16101.87 330
16103.06 313
16104.26 298
16105.46 329
16106.66 326
16107.86 332
16109.06 333
16110.26 336
16111.46 308
16112.66 318
16113.86 321
16115.05 286
16116.25 310
16117.45 322
16118.65 321
16119.85 301
16121.05 300
16122.25 320
16123.45 300
16124.65 309
16125.85 345
16127.05 328
16128.25 312
16129.45 311
16130.65 282
16131.85 302
16133.05 289
16134.25 297
16135.45 281
16136.65 318
16137.85 306
16139.05 281
16140.25 308
16141.45 294
16142.65 318
16143.85 316
16145.05 274
16146.25 301
16147.45 340
16148.65 282
16149.85 297
16151.05 285
16152.25 304
16153.45 309
16154.65 310
16155.85 291
16157.05 302
16158.25 303
16159.46 300
16160.66 287
16161.86 304
16163.06 286
16164.26 273
16165.46 311
16166.66 276
16167.86 271
16169.06 291
16170.27 297
16171.47 294
16172.67 291
16173.87 273
16175.07 283
16176.27 297
16177.47 311
16178.67 301
16179.88 299
16181.08 298
16182.28 288
16183.48 295
16184.68 296
16185.89 327
16187.09 291
16188.29 295
16189.49 308
16190.69 301
16191.90 298
16193.10 305
16194.30 292
16195.50 296
16196.70 292
16197.91 308
16199.11 292
16200.31 293
16201.51 297
16202.72 302
16203.92 278
16205.12 285
16206.32 312
16207.53 296
16208.73 315
16209.93 301
16211.13 270
16212.34 308
16213.54 293
16214.74 289
16215.95 292
16217.15 317
16218.35 317
16219.55 326
16220.76 307
16221.96 282
16223.16 301
16224.37 325
16225.57 315
16226.77 332
16227.98 318
16229.18 321
16230.38 306
16231.59 305
16232.79 315
16233.99 316
16235.20 304
16236.40 312
16237.61 318
16238.81 301
16240.01 312
16241.22 330
16242.42 324
16243.63 303
16244.83 311
16246.03 329
16247.24 312
16248.44 323
16249.65 310
16250.85 340
16252.05 311
16253.26 320
16254.46 338
16255.67 335
16256.87 335
16258.08 349
16259.28 337
16260.49 359
16261.69 338
16262.89 340
16264.10 340
16265.30 341
16266.51 334
16267.71 348
16268.92 336
16270.12 320
16271.33 341
16272.53 369
16273.74 367
16274.94 337
16276.15 336
16277.35 345
16278.56 364
16279.77 371
16280.97 327
16282.18 348
16283.38 346
16284.59 352
16285.79 321
16287.00 328
16288.20 334
16289.41 352
16290.61 342
16291.82 343
16293.03 330
16294.23 327
16295.44 337
16296.64 344
16297.85 338
16299.06 328
16300.26 327
16301.47 350
16302.67 309
16303.88 323
16305.09 350
16306.29 349
16307.50 361
16308.71 305
16309.91 338
16311.12 313
16312.33 321
16313.53 318
16314.74 368
16315.95 346
16317.15 344
16318.36 317
16319.57 314
16320.77 348
16321.98 334
16323.19 348
16324.39 320
16325.60 307
16326.81 338
16328.01 308
16329.22 322
16330.43 317
16331.64 301
16332.84 310
16334.05 322
16335.26 302
16336.47 326
16337.67 324
16338.88 304
16340.09 294
16341.30 287
16342.50 305
16343.71 311
16344.92 302
16346.13 297
16347.33 303
16348.54 292
16349.75 317
16350.96 320
16352.17 272
16353.37 299
16354.58 314
16355.79 306
16357.00 290
16358.21 271
16359.41 277
16360.62 285
16361.83 296
16363.04 271
16364.25 311
16365.46 287
16366.67 281
16367.87 296
16369.08 276
16370.29 299
16371.50 293
16372.71 280
16373.92 285
16375.13 272
16376.34 329
16377.54 289
16378.75 310
16379.96 295
16381.17 290
16382.38 282
16383.59 288
16384.80 273
16386.01 282
16387.22 286
16388.43 272
16389.64 304
16390.85 306
16392.05 290
16393.26 287
16394.47 300
16395.68 272
16396.89 283
16398.10 286
16399.31 294
16400.52 296
16401.73 288
16402.94 305
16404.15 306
16405.36 281
16406.57 287
16407.78 289
16408.99 287
16410.20 311
16411.41 292
16412.62 309
16413.83 288
16415.04 276
16416.25 299
16417.46 301
16418.67 295
16419.88 299
16421.10 314
16422.31 284
16423.52 290
16424.73 280
16425.94 278
16427.15 275
16428.36 282
16429.57 281
16430.78 305
16431.99 286
16433.20 278
16434.41 284
16435.63 300
16436.84 289
16438.05 282
16439.26 274
16440.47 294
16441.68 291
16442.89 291
16444.10 295
16445.32 299
16446.53 288
16447.74 293
16448.95 304
16450.16 281
16451.37 304
16452.59 281
16453.80 301
16455.01 295
16456.22 292
16457.43 261
16458.64 288
16459.86 301
16461.07 310
16462.28 296
16463.49 312
16464.70 285
16465.92 273
16467.13 317
16468.34 284
16469.55 277
16470.77 290
16471.98 293
16473.19 287
16474.40 296
16475.62 315
16476.83 284
16478.04 273
16479.25 279
16480.47 282
16481.68 301
16482.89 317
16484.11 277
16485.32 309
16486.53 310
16487.74 289
16488.96 276
16490.17 309
16491.38 278
16492.60 285
16493.81 274
16495.02 291
16496.24 294
16497.45 278
16498.66 298
16499.88 288
16501.09 272
16502.30 284
16503.52 329
16504.73 301
16505.94 308
16507.16 317
16508.37 299
16509.59 342
16510.80 315
16512.01 284
16513.23 291
16514.44 330
16515.66 318
16516.87 314
16518.08 323
16519.30 300
16520.51 303
16521.73 287
16522.94 313
16524.16 323
16525.37 318
16526.58 318
16527.80 331
16529.01 323
16530.23 313
16531.44 323
16532.66 318
16533.87 336
16535.09 355
16536.30 330
16537.52 348
16538.73 335
16539.95 342
16541.16 345
16542.38 348
16543.59 366
16544.81 374
16546.02 358
16547.24 356
16548.45 354
16549.67 373
16550.88 344
16552.10 381
16553.31 409
16554.53 398
16555.74 392
16556.96 370
16558.18 393
16559.39 370
16560.61 365
16561.82 379
16563.04 375
16564.25 373
16565.47 387
16566.69 390
16567.90 397
16569.12 401
16570.33 388
16571.55 401
16572.77 387
16573.98 381
16575.20 388
16576.41 416
16577.63 376
16578.85 383
16580.06 369
16581.28 355
16582.50 375
16583.71 387
16584.93 382
16586.15 365
16587.36 369
16588.58 348
16589.80 369
16591.01 364
16592.23 356
16593.45 366
16594.66 352
16595.88 326
16597.10 348
16598.32 387
16599.53 361
16600.75 351
16601.97 344
16603.18 327
16604.40 333
16605.62 339
16606.84 307
16608.05 323
16609.27 320
16610.49 317
16611.71 305
16612.92 323
16614.14 316
16615.36 306
16616.58 277
16617.79 305
16619.01 300
16620.23 294
16621.45 306
16622.67 290
16623.88 281
16625.10 265
16626.32 296
16627.54 274
16628.76 280
16629.97 274
16631.19 297
16632.41 276
16633.63 302
16634.85 285
16636.07 313
16637.29 266
16638.50 281
16639.72 274
16640.94 262
16642.16 289
16643.38 270
16644.60 277
16645.82 267
16647.03 273
16648.25 273
16649.47 293
16650.69 270
16651.91 287
16653.13 258
16654.35 260
16655.57 260
16656.79 251
16658.01 289
16659.23 286
16660.45 279
16661.66 272
16662.88 271
16664.10 279
16665.32 263
16666.54 250
16667.76 274
16668.98 266
16670.20 261
16671.42 283
16672.64 291
16673.86 258
16675.08 296
16676.30 265
16677.52 267
16678.74 259
16679.96 258
16681.18 268
16682.40 271
16683.62 271
16684.84 255
16686.06 298
16687.28 267
16688.50 279
16689.72 280
16690.94 279
16692.16 278
16693.39 274
16694.61 256
16695.83 257
16697.05 260
16698.27 259
16699.49 256
16700.71 264
16701.93 256
16703.15 255
16704.37 276
16705.59 246
16706.81 271
16708.04 281
16709.26 252
16710.48 234
16711.70 295
16712.92 278
16714.14 265
16715.36 257
16716.58 253
16717.81 268
16719.03 257
16720.25 275
16721.47 255
16722.69 240
16723.91 255
16725.14 257
16726.36 249
16727.58 264
16728.80 266
16730.02 264
16731.24 260
16732.47 254
16733.69 263
16734.91 253
16736.13 264
16737.36 257
16738.58 264
16739.80 267
16741.02 262
16742.24 262
16743.47 260
16744.69 266
16745.91 260
16747.13 232
16748.36 251
16749.58 264
16750.80 248
16752.02 261
16753.25 242
16754.47 249
16755.69 243
16756.92 262
16758.14 250
16759.36 268
16760.59 246
16761.81 269
16763.03 243
16764.25 256
16765.48 245
16766.70 267
16767.92 251
16769.15 242
16770.37 257
16771.59 236
16772.82 242
16774.04 258
16775.27 263
16776.49 257
16777.71 251
16778.94 258
16780.16 256
16781.38 251
16782.61 265
16783.83 242
16785.06 265
16786.28 252
16787.50 251
16788.73 265
16789.95 252
16791.18 258
16792.40 265
16793.62 261
16794.85 242
16796.07 280
16797.30 282
16798.52 271
16799.75 265
16800.97 270
16802.19 272
16803.42 262
16804.64 253
16805.87 270
16807.09 263
16808.32 268
16809.54 267
16810.77 257
16811.99 271
16813.22 241
16814.44 272
16815.67 260
16816.89 276
16818.12 279
16819.34 281
16820.57 270
16821.79 296
16823.02 242
16824.24 259
16825.47 261
16826.70 280
16827.92 246
16829.15 278
16830.37 288
16831.60 270
16832.82 301
16834.05 282
16835.27 296
16836.50 265
16837.73 274
16838.95 264
16840.18 300
16841.40 295
16842.63 316
16843.86 308
16845.08 298
16846.31 286
16847.53 307
16848.76 304
16849.99 286
16851.21 318
16852.44 329
16853.67 331
16854.89 335
16856.12 331
16857.35 319
16858.57 320
16859.80 305
16861.03 350
16862.25 321
16863.48 320
16864.71 310
16865.93 319
16867.16 349
16868.39 344
16869.61 362
16870.84 353
16872.07 360
16873.30 360
16874.52 365
16875.75 381
16876.98 402
16878.20 367
16879.43 406
16880.66 377
16881.89 385
16883.11 391
16884.34 418
16885.57 392
16886.80 386
16888.02 411
16889.25 399
16890.48 408
16891.71 421
16892.94 410
16894.16 420
16895.39 401
16896.62 396
16897.85 396
16899.08 410
16900.30 400
16901.53 427
16902.76 411
16903.99 373
16905.22 397
16906.45 423
16907.67 394
16908.90 401
16910.13 386
16911.36 394
16912.59 394
16913.82 369
16915.04 371
16916.27 379
16917.50 380
16918.73 368
16919.96 359
16921.19 352
16922.42 345
16923.65 337
16924.88 365
16926.10 386
16927.33 330
16928.56 326
16929.79 360
16931.02 358
16932.25 353
16933.48 325
16934.71 343
16935.94 338
16937.17 318
16938.40 328
16939.63 340
16940.86 346
16942.09 332
16943.32 325
16944.55 335
16945.78 325
16947.01 347
16948.24 329
16949.47 366
16950.70 328
16951.93 328
16953.16 373
16954.39 339
16955.62 345
16956.85 324
16958.08 366
16959.31 346
16960.54 329
16961.77 343
16963.00 333
16964.23 329
16965.46 319
16966.69 338
16967.92 353
16969.15 349
16970.38 324
16971.61 349
16972.84 305
16974.07 306
16975.30 332
16976.54 307
16977.77 322
16979.00 321
16980.23 340
16981.46 317
16982.69 324
16983.92 321
16985.15 322
16986.38 307
16987.62 304
16988.85 306
16990.08 313
16991.31 296
16992.54 313
16993.77 324
16995.00 302
16996.24 289
16997.47 277
16998.70 319
16999.93 276
17001.16 271
17002.39 295
17003.63 301
17004.86 314
17006.09 280
17007.32 251
17008.55 295
17009.79 302
17011.02 268
17012.25 288
17013.48 286
17014.72 280
17015.95 268
17017.18 273
17018.41 278
17019.64 259
17020.88 258
17022.11 277
17023.34 270
17024.58 273
17025.81 276
17027.04 298
17028.27 280
17029.51 239
17030.74 250
17031.97 261
17033.21 266
17034.44 304
17035.67 288
17036.90 264
17038.14 265
17039.37 267
17040.60 289
17041.84 260
17043.07 259
17044.30 280
17045.54 284
17046.77 276
17048.00 259
17049.24 250
17050.47 253
17051.70 268
17052.94 270
17054.17 273
17055.41 265
17056.64 263
17057.87 246
17059.11 278
17060.34 279
17061.58 251
17062.81 275
17064.04 267
17065.28 249
17066.51 232
17067.75 246
17068.98 231
17070.21 234
17071.45 247
17072.68 253
17073.92 258
17075.15 243
17076.39 257
17077.62 255
17078.86 245
17080.09 220
17081.33 223
17082.56 261
17083.80 248
17085.03 240
17086.26 248
17087.50 236
17088.73 223
17089.97 236
17091.20 269
17092.44 263
17093.68 257
17094.91 267
17096.15 218
17097.38 224
17098.62 244
17099.85 230
17101.09 234
17102.32 256
17103.56 223
17104.79 242
17106.03 207
17107.26 214
17108.50 234
17109.74 238
17110.97 228
17112.21 225
17113.44 245
17114.68 234
17115.92 230
17117.15 212
17118.39 239
17119.62 237
17120.86 210
17122.10 227
17123.33 237
17124.57 211
17125.80 229
17127.04 239
17128.28 234
17129.51 213
17130.75 230
17131.99 240
17133.22 214
17134.46 218
17135.70 221
17136.93 219
17138.17 222
17139.41 206
17140.64 219
17141.88 227
17143.12 209
17144.35 206
17145.59 197
17146.83 228
17148.07 220
17149.30 228
17150.54 224
17151.78 216
17153.02 223
17154.25 207
17155.49 223
17156.73 217
17157.96 222
17159.20 214
17160.44 230
17161.68 203
17162.92 206
17164.15 196
17165.39 208
17166.63 201
17167.87 213
17169.10 223
17170.34 219
17171.58 219
17172.82 201
17174.06 201
17175.29 200
17176.53 215
17177.77 195
17179.01 202
17180.25 191
17181.49 217
17182.72 199
17183.96 213
17185.20 204
17186.44 188
17187.68 206
17188.92 205
17190.15 190
17191.39 195
17192.63 215
17193.87 192
17195.11 205
17196.35 182
17197.59 179
17198.83 179
17200.07 218
17201.30 204
17202.54 186
17203.78 191
17205.02 202
17206.26 226
17207.50 190
17208.74 213
17209.98 203
17211.22 193
17212.46 204
17213.70 195
17214.94 186
17216.18 192
17217.42 195
17218.66 182
17219.90 187
17221.14 195
17222.38 163
17223.62 201
17224.86 184
17226.10 192
17227.34 172
17228.58 210
17229.82 191
17231.06 183
17232.30 185
17233.54 183
17234.78 211
17236.02 175
17237.26 185
17238.50 167
17239.74 184
17240.98 184
17242.22 215
17243.46 180
17244.70 185
17245.94 206
17247.18 185
17248.42 195
17249.66 167
17250.90 191
17252.14 185
17253.39 196
17254.63 178
17255.87 182
17257.11 178
17258.35 193
17259.59 198
17260.83 197
17262.07 162
17263.31 180
17264.56 178
17265.80 177
17267.04 165
17268.28 170
17269.52 188
17270.76 175
17272.00 187
17273.25 201
17274.49 214
17275.73 210
17276.97 185
17278.21 193
17279.45 200
17280.70 200
17281.94 190
17283.18 185
17284.42 179
17285.66 191
17286.91 184
17288.15 200
17289.39 175
17290.63 189
17291.88 169
17293.12 198
17294.36 171
17295.60 201
17296.85 183
17298.09 179
17299.33 184
17300.57 189
17301.82 175
17303.06 178
17304.30 185
17305.54 175
17306.79 174
17308.03 164
17309.27 183
17310.52 167
17311.76 195
17313.00 185
17314.25 171
17315.49 189
17316.73 180
17317.97 181
17319.22 189
17320.46 190
17321.71 181
17322.95 199
17324.19 172
17325.44 196
17326.68 170
17327.92 193
17329.17 178
17330.41 199
17331.65 173
17332.90 182
17334.14 190
17335.39 199
17336.63 174
17337.87 176
17339.12 178
17340.36 203
17341.61 174
17342.85 171
17344.09 171
17345.34 179
17346.58 189
17347.83 157
17349.07 170
17350.32 190
17351.56 205
17352.80 164
17354.05 180
17355.29 174
17356.54 185
17357.78 170
17359.03 186
17360.27 185
17361.52 179
17362.76 181
17364.01 180
17365.25 191
17366.50 181
17367.74 198
17368.99 158
17370.23 195
17371.48 162
17372.72 174
17373.97 189
17375.21 185
17376.46 185
17377.70 169
17378.95 183
17380.19 175
17381.44 195
17382.69 185
17383.93 196
17385.18 187
17386.42 187
17387.67 185
17388.91 184
17390.16 181
17391.41 202
17392.65 176
17393.90 202
17395.14 172
17396.39 189
17397.64 191
17398.88 169
17400.13 191
17401.37 183
17402.62 185
17403.87 168
17405.11 189
17406.36 169
17407.61 189
17408.85 177
17410.10 203
17411.35 184
17412.59 186
17413.84 191
17415.09 186
17416.33 174
17417.58 201
17418.83 186
17420.07 194
17421.32 204
17422.57 210
17423.82 202
17425.06 201
17426.31 188
17427.56 178
17428.80 204
17430.05 189
17431.30 186
17432.55 181
17433.79 196
17435.04 190
17436.29 172
17437.54 189
17438.78 176
17440.03 180
17441.28 191
17442.53 176
17443.77 192
17445.02 221
17446.27 199
17447.52 203
17448.77 200
17450.01 209
17451.26 198
17452.51 192
17453.76 201
17455.01 211
17456.25 206
17457.50 175
17458.75 184
17460.00 183
17461.25 194
17462.50 207
17463.74 190
17464.99 189
17466.24 203
17467.49 198
17468.74 195
17469.99 182
17471.24 206
17472.49 178
17473.73 218
17474.98 199
17476.23 216
17477.48 200
17478.73 200
17479.98 206
17481.23 201
17482.48 200
17483.73 185
17484.98 210
17486.23 182
17487.47 198
17488.72 222
17489.97 213
17491.22 214
17492.47 213
17493.72 218
17494.97 212
17496.22 205
17497.47 194
17498.72 205
17499.97 199
17501.22 194
17502.47 201
17503.72 197
17504.97 222
17506.22 222
17507.47 218
17508.72 236
17509.97 229
17511.22 209
17512.47 219
17513.72 225
17514.97 206
17516.22 213
17517.47 231
17518.72 239
17519.97 246
17521.22 233
17522.47 224
17523.72 218
17524.98 211
17526.23 226
17527.48 202
17528.73 203
17529.98 238
17531.23 230
17532.48 233
17533.73 219
17534.98 226
17536.23 226
17537.48 226
17538.74 241
17539.99 246
17541.24 234
17542.49 225
17543.74 220
17544.99 223
17546.24 261
17547.50 260
17548.75 247
17550.00 244
17551.25 237
17552.50 232
17553.75 255
17555.01 233
17556.26 232
17557.51 247
17558.76 228
17560.01 268
17561.26 256
17562.52 240
17563.77 244
17565.02 241
17566.27 241
17567.53 252
17568.78 264
17570.03 248
17571.28 231
17572.53 230
17573.79 248
17575.04 235
17576.29 251
17577.54 248
17578.80 243
17580.05 237
17581.30 259
17582.56 242
17583.81 254
17585.06 252
17586.31 256
17587.57 247
17588.82 235
17590.07 234
17591.33 256
17592.58 259
17593.83 245
17595.08 264
17596.34 287
17597.59 275
17598.84 278
17600.10 263
17601.35 296
17602.61 291
17603.86 287
17605.11 278
17606.37 244
17607.62 280
17608.87 292
17610.13 266
17611.38 288
17612.63 273
17613.89 291
17615.14 283
17616.40 280
17617.65 285
17618.90 281
17620.16 313
17621.41 301
17622.67 277
17623.92 287
17625.17 320
17626.43 277
17627.68 281
17628.94 296
17630.19 286
17631.45 276
17632.70 277
17633.96 289
17635.21 291
17636.47 312
17637.72 280
17638.97 297
17640.23 314
17641.48 316
17642.74 289
17643.99 313
17645.25 291
17646.50 285
17647.76 293
17649.01 287
17650.27 273
17651.52 316
17652.78 267
17654.04 289
17655.29 278
17656.55 289
17657.80 267
17659.06 301
17660.31 253
17661.57 262
17662.82 250
17664.08 231
17665.33 252
17666.59 247
17667.85 260
17669.10 240
17670.36 274
17671.61 246
17672.87 247
17674.13 245
17675.38 261
17676.64 236
17677.89 259
17679.15 248
17680.41 239
17681.66 263
17682.92 241
17684.18 233
17685.43 262
17686.69 247
17687.95 238
17689.20 234
17690.46 221
17691.71 239
17692.97 235
17694.23 234
17695.49 255
17696.74 238
17698.00 228
17699.26 214
17700.51 220
17701.77 221
17703.03 225
17704.28 214
17705.54 213
17706.80 189
17708.06 217
17709.31 224
17710.57 231
17711.83 235
17713.08 206
17714.34 218
17715.60 240
17716.86 212
17718.11 223
17719.37 199
17720.63 212
17721.89 244
17723.15 220
17724.40 223
17725.66 206
17726.92 233
17728.18 240
17729.43 227
17730.69 212
17731.95 226
17733.21 221
17734.47 246
17735.73 219
17736.98 231
17738.24 236
17739.50 217
17740.76 213
17742.02 227
17743.28 227
17744.53 201
17745.79 223
17747.05 211
17748.31 238
17749.57 231
17750.83 230
17752.09 223
17753.34 224
17754.60 218
17755.86 215
17757.12 212
17758.38 205
17759.64 208
17760.90 214
17762.16 217
17763.42 233
17764.68 205
17765.94 219
17767.19 204
17768.45 186
17769.71 222
17770.97 219
17772.23 232
17773.49 221
17774.75 204
17776.01 201
17777.27 176
17778.53 206
17779.79 194
17781.05 201
17782.31 212
17783.57 208
17784.83 191
17786.09 214
17787.35 206
17788.61 236
17789.87 204
17791.13 204
17792.39 177
17793.65 180
17794.91 191
17796.17 191
17797.43 198
17798.69 197
17799.95 193
17801.21 172
17802.47 186
17803.73 184
17805.00 189
17806.26 186
17807.52 212
17808.78 169
17810.04 201
17811.30 183
17812.56 196
17813.82 177
17815.08 194
17816.34 185
17817.60 171
17818.87 187
17820.13 167
17821.39 179
17822.65 184
17823.91 177
17825.17 170
17826.43 176
17827.69 174
17828.96 176
17830.22 204
17831.48 187
17832.74 180
17834.00 172
17835.26 185
17836.53 173
17837.79 171
17839.05 167
17840.31 183
17841.57 171
17842.84 194
17844.10 183
17845.36 187
17846.62 169
17847.88 183
17849.15 185
17850.41 167
17851.67 158
17852.93 166
17854.20 168
17855.46 157
17856.72 171
17857.98 155
17859.25 172
17860.51 173
17861.77 173
17863.03 167
17864.30 149
17865.56 151
17866.82 174
17868.09 163
17869.35 169
17870.61 162
17871.87 172
17873.14 159
17874.40 145
17875.66 167
17876.93 137
17878.19 176
17879.45 157
17880.72 178
17881.98 155
17883.24 162
17884.51 146
17885.77 171
17887.03 170
17888.30 161
17889.56 162
17890.83 183
17892.09 167
17893.35 162
17894.62 170
17895.88 159
17897.14 175
17898.41 156
17899.67 156
17900.94 146
17902.20 156
17903.46 156
17904.73 195
17905.99 168
17907.26 170
17908.52 147
17909.79 161
17911.05 166
17912.32 167
17913.58 162
17914.84 163
17916.11 185
17917.37 149
17918.64 163
17919.90 148
17921.17 169
17922.43 161
17923.70 164
17924.96 160
17926.23 158
17927.49 160
17928.76 155
17930.02 172
17931.29 161
17932.55 173
17933.82 160
17935.08 186
17936.35 171
17937.61 161
17938.88 160
17940.14 162
17941.41 151
17942.68 171
17943.94 158
17945.21 180
17946.47 154
17947.74 165
17949.00 164
17950.27 172
17951.54 175
17952.80 150
17954.07 171
17955.33 146
17956.60 151
17957.87 150
17959.13 168
17960.40 160
17961.66 167
17962.93 140
17964.20 163
17965.46 158
17966.73 144
17968.00 157
17969.26 161
17970.53 160
17971.80 138
17973.06 156
17974.33 142
17975.60 153
17976.86 148
17978.13 139
17979.40 150
17980.66 147
17981.93 138
17983.20 160
17984.46 171
17985.73 145
17987.00 145
17988.26 160
17989.53 145
17990.80 146
17992.07 148
17993.33 150
17994.60 158
17995.87 131
17997.14 149
17998.40 149
17999.67 179
18000.94 143
18002.21 148
18003.47 155
18004.74 158
18006.01 136
18007.28 141
18008.55 150
18009.81 137
18011.08 156
18012.35 137
18013.62 145
18014.89 137
18016.15 147
18017.42 154
18018.69 146
18019.96 139
18021.23 169
18022.49 135
18023.76 156
18025.03 140
18026.30 138
18027.57 146
18028.84 138
18030.11 156
18031.37 141
18032.64 158
18033.91 138
18035.18 144
18036.45 145
18037.72 147
18038.99 146
18040.26 171
18041.53 141
18042.79 157
18044.06 146
18045.33 145
18046.60 161
18047.87 153
18049.14 157
18050.41 125
18051.68 160
18052.95 139
18054.22 160
18055.49 150
18056.76 157
18058.03 140
18059.30 164
18060.57 154
18061.84 158
18063.11 123
18064.38 157
18065.65 168
18066.92 134
18068.19 153
18069.46 146
18070.73 147
18072.00 148
18073.27 154
18074.54 142
18075.81 158
18077.08 162
18078.35 164
18079.62 165
18080.89 138
18082.16 138
18083.43 138
18084.70 147
18085.97 152
18087.24 152
18088.51 135
18089.78 165
18091.05 135
18092.32 146
18093.59 147
18094.87 161
18096.14 146
18097.41 158
18098.68 151
18099.95 157
18101.22 148
18102.49 154
18103.76 138
18105.03 143
18106.31 163
18107.58 144
18108.85 158
18110.12 139
18111.39 165
18112.66 170
18113.93 159
18115.21 148
18116.48 164
18117.75 140
18119.02 150
18120.29 151
18121.56 150
18122.84 152
18124.11 142
18125.38 153
18126.65 128
18127.92 161
18129.20 151
18130.47 165
18131.74 160
18133.01 168
18134.29 138
18135.56 150
18136.83 149
18138.10 156
18139.38 158
18140.65 162
18141.92 154
18143.19 152
18144.47 155
18145.74 151
18147.01 158
18148.28 156
18149.56 140
18150.83 126
18152.10 143
18153.38 152
18154.65 155
18155.92 141
18157.19 152
18158.47 138
18159.74 160
18161.01 139
18162.29 162
18163.56 158
18164.83 136
18166.11 163
18167.38 152
18168.65 147
18169.93 148
18171.20 159
18172.48 163
18173.75 174
18175.02 135
18176.30 158
18177.57 165
18178.84 139
18180.12 150
18181.39 135
18182.67 137
18183.94 146
18185.21 149
18186.49 152
18187.76 139
18189.04 156
18190.31 155
18191.59 145
18192.86 152
18194.13 154
18195.41 157
18196.68 150
18197.96 166
18199.23 137
18200.51 151
18201.78 163
18203.06 155
18204.33 148
18205.61 152
18206.88 147
18208.16 151
18209.43 153
18210.71 141
18211.98 161
18213.26 148
18214.53 149
18215.81 138
18217.08 152
18218.36 158
18219.63 155
18220.91 142
18222.18 160
18223.46 154
18224.73 162
18226.01 148
18227.28 136
18228.56 158
18229.84 151
18231.11 145
18232.39 141
18233.66 135
18234.94 134
18236.21 132
18237.49 167
18238.77 145
18240.04 152
18241.32 134
18242.59 133
18243.87 152
18245.15 137
18246.42 142
18247.70 156
18248.98 153
18250.25 152
18251.53 150
18252.81 158
18254.08 146
18255.36 160
18256.63 143
18257.91 143
18259.19 134
18260.46 140
18261.74 156
18263.02 168
18264.30 136
18265.57 141
18266.85 161
18268.13 136
18269.40 132
18270.68 157
18271.96 151
18273.23 158
18274.51 170
18275.79 153
18277.07 153
18278.34 141
18279.62 141
18280.90 141
18282.18 165
18283.45 143
18284.73 145
18286.01 165
18287.29 150
18288.56 166
18289.84 133
18291.12 148
18292.40 134
18293.68 144
18294.95 134
18296.23 162
18297.51 151
18298.79 169
18300.07 159
18301.34 150
18302.62 161
18303.90 150
18305.18 182
18306.46 135
18307.74 156
18309.01 155
18310.29 169
18311.57 153
18312.85 162
18314.13 154
18315.41 135
18316.69 142
18317.96 148
18319.24 144
18320.52 148
18321.80 155
18323.08 160
18324.36 159
18325.64 149
18326.92 144
18328.20 133
18329.47 153
18330.75 146
18332.03 141
18333.31 142
18334.59 146
18335.87 138
18337.15 184
18338.43 148
18339.71 142
18340.99 142
18342.27 163
18343.55 164
18344.83 160
18346.11 154
18347.39 143
18348.67 146
18349.95 145
18351.23 158
18352.51 154
18353.79 138
18355.07 148
18356.35 170
18357.63 138
18358.91 163
18360.19 141
18361.47 171
18362.75 154
18364.03 150
18365.31 159
18366.59 150
18367.87 164
18369.15 154
18370.43 151
18371.71 144
18372.99 175
18374.27 150
18375.55 163
18376.83 149
18378.12 153
18379.40 157
18380.68 143
18381.96 165
18383.24 132
18384.52 147
18385.80 147
18387.08 151
18388.36 154
18389.65 159
18390.93 159
18392.21 170
18393.49 128
18394.77 165
18396.05 152
18397.33 165
18398.62 147
18399.90 150
18401.18 160
18402.46 131
18403.74 124
18405.02 157
18406.31 153
18407.59 136
18408.87 146
18410.15 138
18411.43 149
18412.72 141
18414.00 172
18415.28 161
18416.56 134
18417.84 125
18419.13 161
18420.41 148
18421.69 132
18422.97 135
18424.26 145
18425.54 149
18426.82 143
18428.10 153
18429.39 141
18430.67 159
18431.95 147
18433.23 155
18434.52 122
18435.80 139
18437.08 137
18438.37 155
18439.65 153
18440.93 144
18442.22 146
18443.50 160
18444.78 162
18446.06 123
18447.35 159
18448.63 138
18449.91 153
18451.20 139
18452.48 148
18453.76 116
18455.05 141
18456.33 160
18457.62 174
18458.90 130
18460.18 138
18461.47 151
18462.75 147
18464.03 138
18465.32 145
18466.60 144
18467.89 131
18469.17 155
18470.45 145
18471.74 147
18473.02 136
18474.31 146
18475.59 144
18476.88 151
18478.16 134
18479.44 136
18480.73 166
18482.01 150
18483.30 146
18484.58 136
18485.87 147
18487.15 143
18488.44 140
18489.72 129
18491.01 145
18492.29 150
18493.58 170
18494.86 147
18496.15 150
18497.43 143
18498.72 146
18500.00 155
18501.29 146
18502.57 134
18503.86 146
18505.14 162
18506.43 149
18507.71 127
18509.00 140
18510.28 145
18511.57 129
18512.85 145
18514.14 131
18515.42 162
18516.71 141
18518.00 148
18519.28 151
18520.57 138
18521.85 170
18523.14 155
18524.43 141
18525.71 141
18527.00 137
18528.28 150
18529.57 167
18530.86 146
18532.14 150
18533.43 143
18534.71 148
18536.00 148
18537.29 138
18538.57 138
18539.86 144
18541.15 149
18542.43 162
18543.72 154
18545.01 152
18546.29 137
18547.58 129
18548.87 159
18550.15 152
18551.44 143
18552.73 147
18554.01 136
18555.30 131
18556.59 141
18557.88 153
18559.16 141
18560.45 143
18561.74 160
18563.02 163
18564.31 139
18565.60 136
18566.89 153
18568.17 140
18569.46 152
18570.75 143
18572.04 147
18573.32 146
18574.61 123
18575.90 155
18577.19 170
18578.48 166
18579.76 158
18581.05 154
18582.34 153
18583.63 163
18584.92 159
18586.20 170
18587.49 161
18588.78 127
18590.07 154
18591.36 161
18592.64 164
18593.93 154
18595.22 146
18596.51 168
18597.80 156
18599.09 146
18600.38 145
18601.66 162
18602.95 149
18604.24 157
18605.53 164
18606.82 156
18608.11 157
18609.40 148
18610.69 149
18611.98 147
18613.26 141
18614.55 160
18615.84 177
18617.13 158
18618.42 156
18619.71 168
18621.00 163
18622.29 158
18623.58 142
18624.87 155
18626.16 159
18627.45 144
18628.74 137
18630.03 137
18631.32 136
18632.61 147
18633.89 156
18635.18 152
18636.47 131
18637.76 143
18639.05 157
18640.34 163
18641.63 141
18642.92 127
18644.21 155
18645.50 164
18646.79 144
18648.09 127
18649.38 165
18650.67 145
18651.96 144
18653.25 146
18654.54 136
18655.83 150
18657.12 144
18658.41 149
18659.70 138
18660.99 140
18662.28 134
18663.57 147
18664.86 146
18666.15 149
18667.44 127
18668.74 159
18670.03 140
18671.32 136
18672.61 127
18673.90 142
18675.19 123
18676.48 110
18677.77 132
18679.06 125
18680.36 135
18681.65 123
18682.94 136
18684.23 125
18685.52 129
18686.81 138
18688.11 148
18689.40 136
18690.69 151
18691.98 151
18693.27 152
18694.56 137
18695.86 141
18697.15 140
18698.44 128
18699.73 132
18701.02 135
18702.32 135
18703.61 143
18704.90 121
18706.19 131
18707.48 129
18708.78 125
18710.07 134
18711.36 133
18712.65 130
18713.95 129
18715.24 135
18716.53 128
18717.83 131
18719.12 135
18720.41 110
18721.70 143
18723.00 132
18724.29 156
18725.58 138
18726.87 127
18728.17 102
18729.46 129
18730.75 137
18732.05 130
18733.34 126
18734.63 127
18735.93 117
18737.22 118
18738.51 123
18739.81 132
18741.10 119
18742.39 114
18743.69 114
18744.98 123
18746.27 123
18747.57 115
18748.86 114
18750.16 141
18751.45 136
18752.74 131
18754.04 144
18755.33 159
18756.63 131
18757.92 123
18759.21 117
18760.51 128
18761.80 150
18763.10 144
18764.39 137
18765.69 153
18766.98 132
18768.27 130
18769.57 141
18770.86 118
18772.16 112
18773.45 142
18774.75 138
18776.04 128
18777.34 134
18778.63 147
18779.93 131
18781.22 118
18782.52 127
18783.81 100
18785.11 128
18786.40 122
18787.70 116
18788.99 130
18790.29 142
18791.58 110
18792.88 134
18794.17 122
18795.47 106
18796.76 109
18798.06 139
18799.35 116
18800.65 128
18801.94 135
18803.24 128
18804.54 138
18805.83 116
18807.13 130
18808.42 129
18809.72 137
18811.01 109
18812.31 118
18813.61 112
18814.90 128
18816.20 134
18817.49 138
18818.79 141
18820.09 127
18821.38 134
18822.68 95
18823.98 137
18825.27 129
18826.57 139
18827.87 122
18829.16 130
18830.46 115
18831.75 131
18833.05 117
18834.35 118
18835.64 113
18836.94 128
18838.24 134
18839.54 120
18840.83 113
18842.13 113
18843.43 125
18844.72 137
18846.02 136
18847.32 123
18848.61 120
18849.91 115
18851.21 133
18852.51 123
18853.80 136
18855.10 121
18856.40 133
18857.70 127
18858.99 102
18860.29 128
18861.59 125
18862.89 142
18864.18 112
18865.48 118
18866.78 130
18868.08 138
18869.38 131
18870.67 117
18871.97 107
18873.27 130
18874.57 124
18875.87 133
18877.16 121
18878.46 101
18879.76 135
18881.06 109
18882.36 127
18883.66 121
18884.95 115
18886.25 123
18887.55 130
18888.85 117
18890.15 133
18891.45 131
18892.75 138
18894.04 113
18895.34 116
18896.64 116
18897.94 121
18899.24 137
18900.54 121
18901.84 122
18903.14 109
18904.44 119
18905.74 120
18907.03 124
18908.33 117
18909.63 120
18910.93 107
18912.23 129
18913.53 114
18914.83 132
18916.13 135
18917.43 134
18918.73 113
18920.03 107
18921.33 134
18922.63 119
18923.93 130
18925.23 114
18926.53 130
18927.83 110
18929.13 107
18930.43 131
18931.73 115
18933.03 105
18934.33 118
18935.63 135
18936.93 123
18938.23 114
18939.53 125
18940.83 123
18942.13 118
18943.43 112
18944.73 137
18946.03 145
18947.33 103
18948.63 112
18949.93 118
18951.23 115
18952.53 106
18953.84 126
18955.14 108
18956.44 120
18957.74 123
18959.04 108
18960.34 118
18961.64 107
18962.94 123
18964.24 129
18965.54 115
18966.85 102
18968.15 116
18969.45 111
18970.75 115
18972.05 103
18973.35 110
18974.65 128
18975.96 121
18977.26 129
18978.56 130
18979.86 109
18981.16 113
18982.46 107
18983.77 119
18985.07 127
18986.37 116
18987.67 144
18988.97 124
18990.28 109
18991.58 102
18992.88 127
18994.18 116
18995.49 107
18996.79 115
18998.09 129
18999.39 118
19000.69 112
19002.00 115
19003.30 132
19004.60 131
19005.90 121
19007.21 128
19008.51 120
19009.81 111
19011.12 114
19012.42 125
19013.72 124
19015.02 118
19016.33 121
19017.63 109
19018.93 130
19020.24 112
19021.54 114
19022.84 132
19024.15 125
19025.45 113
19026.75 122
19028.06 108
19029.36 132
19030.66 113
19031.97 113
19033.27 129
19034.57 112
19035.88 117
19037.18 116
19038.48 122
19039.79 105
19041.09 117
19042.40 128
19043.70 129
19045.00 114
19046.31 141
19047.61 117
19048.92 127
19050.22 109
19051.52 132
19052.83 126
19054.13 111
19055.44 122
19056.74 134
19058.05 109
19059.35 89
19060.65 134
19061.96 133
19063.26 119
19064.57 123
19065.87 130
19067.18 120
19068.48 120
19069.79 105
19071.09 116
19072.40 126
19073.70 107
19075.01 120
19076.31 121
19077.62 128
19078.92 114
19080.23 128
19081.53 124
19082.84 112
19084.14 105
19085.45 132
19086.75 115
19088.06 114
19089.36 111
19090.67 123
19091.98 120
19093.28 104
19094.59 107
19095.89 115
19097.20 115
19098.50 124
19099.81 131
19101.12 137
19102.42 120
19103.73 129
19105.03 141
19106.34 113
19107.65 110
19108.95 125
19110.26 132
19111.56 115
19112.87 109
19114.18 103
19115.48 129
19116.79 120
19118.10 111
19119.40 127
19120.71 135
19122.02 117
19123.32 106
19124.63 123
19125.94 121
19127.24 111
19128.55 122
19129.86 143
19131.16 115
19132.47 111
19133.78 121
19135.08 139
19136.39 136
19137.70 139
19139.01 124
19140.31 125
19141.62 109
19142.93 108
19144.23 126
19145.54 131
19146.85 122
19148.16 120
19149.46 124
19150.77 119
19152.08 121
19153.39 119
19154.69 125
19156.00 114
19157.31 118
19158.62 130
19159.93 123
19161.23 124
19162.54 115
19163.85 125
19165.16 126
19166.47 121
19167.77 110
19169.08 124
19170.39 108
19171.70 101
19173.01 137
19174.32 138
19175.62 115
19176.93 130
19178.24 114
19179.55 115
19180.86 94
19182.17 129
19183.48 126
19184.78 120
19186.09 109
19187.40 109
19188.71 114
19190.02 125
19191.33 128
19192.64 119
19193.95 118
19195.26 104
19196.56 114
19197.87 118
19199.18 140
19200.49 100
19201.80 123
19203.11 130
19204.42 129
19205.73 120
19207.04 119
19208.35 108
19209.66 107
19210.97 115
19212.28 113
19213.59 128
19214.90 113
19216.21 96
19217.52 112
19218.83 110
19220.14 108
19221.45 126
19222.76 123
19224.07 120
19225.38 87
19226.69 121
19228.00 105
19229.31 109
19230.62 107
19231.93 104
19233.24 123
19234.55 113
19235.86 120
19237.17 106
19238.48 119
19239.79 110
19241.10 120
19242.41 136
19243.72 121
19245.03 107
19246.35 123
19247.66 112
19248.97 122
19250.28 95
19251.59 106
19252.90 121
19254.21 113
19255.52 92
19256.83 117
19258.14 136
19259.46 108
19260.77 135
19262.08 108
19263.39 107
19264.70 103
19266.01 134
19267.32 110
19268.64 113
19269.95 100
19271.26 120
19272.57 134
19273.88 113
19275.20 99
19276.51 130
19277.82 139
19279.13 126
19280.44 103
19281.75 105
19283.07 114
19284.38 113
19285.69 126
19287.00 116
19288.32 103
19289.63 99
19290.94 128
19292.25 132
19293.57 121
19294.88 112
19296.19 109
19297.50 109
19298.82 100
19300.13 112
19301.44 107
19302.75 118
19304.07 119
19305.38 105
19306.69 103
19308.01 124
19309.32 111
19310.63 113
19311.94 114
19313.26 114
19314.57 109
19315.88 118
19317.20 120
19318.51 109
19319.82 113
19321.14 118
19322.45 115
19323.76 117
19325.08 139
19326.39 106
19327.70 107
19329.02 103
19330.33 114
19331.65 133
19332.96 115
19334.27 112
19335.59 108
19336.90 129
19338.22 125
19339.53 117
19340.84 109
19342.16 106
19343.47 108
19344.79 121
19346.10 103
19347.41 116
19348.73 104
19350.04 114
19351.36 118
19352.67 122
19353.99 111
19355.30 126
19356.62 135
19357.93 121
19359.25 103
19360.56 118
19361.87 126
19363.19 116
19364.50 135
19365.82 100
19367.13 108
19368.45 103
19369.76 139
19371.08 118
19372.39 105
19373.71 110
19375.02 126
19376.34 142
19377.66 104
19378.97 119
19380.29 106
19381.60 114
19382.92 123
19384.23 113
19385.55 106
19386.86 109
19388.18 112
19389.50 113
19390.81 100
19392.13 102
19393.44 102
19394.76 107
19396.07 110
19397.39 108
19398.71 96
19400.02 125
19401.34 131
19402.65 114
19403.97 123
19405.29 125
19406.60 126
19407.92 112
19409.24 125
19410.55 112
19411.87 118
19413.19 103
19414.50 113
19415.82 106
19417.14 109
19418.45 122
19419.77 131
19421.09 121
19422.40 116
19423.72 131
19425.04 104
19426.35 103
19427.67 93
19428.99 108
19430.30 128
19431.62 109
19432.94 100
19434.26 110
19435.57 117
19436.89 119
19438.21 123
19439.53 114
19440.84 105
19442.16 102
19443.48 127
19444.80 102
19446.11 102
19447.43 105
19448.75 109
19450.07 118
19451.38 109
19452.70 98
19454.02 106
19455.34 128
19456.66 87
19457.97 119
19459.29 125
19460.61 106
19461.93 101
19463.25 110
19464.57 123
19465.88 111
19467.20 111
19468.52 111
19469.84 106
19471.16 106
19472.48 103
19473.79 120
19475.11 109
19476.43 117
19477.75 109
19479.07 127
19480.39 121
19481.71 104
19483.03 108
19484.34 113
19485.66 107
19486.98 109
19488.30 117
19489.62 118
19490.94 102
19492.26 103
19493.58 129
19494.90 105
19496.22 113
19497.54 113
19498.86 130
19500.18 128
19501.50 120
19502.81 121
19504.13 121
19505.45 110
19506.77 105
19508.09 130
19509.41 122
19510.73 125
19512.05 109
19513.37 103
19514.69 111
19516.01 101
19517.33 115
19518.65 124
19519.97 103
19521.29 104
19522.61 125
19523.93 119
19525.25 102
19526.57 107
19527.89 114
19529.22 114
19530.54 113
19531.86 113
19533.18 126
19534.50 102
19535.82 96
19537.14 98
19538.46 107
19539.78 128
19541.10 93
19542.42 104
19543.74 119
19545.06 122
19546.39 92
19547.71 109
19549.03 113
19550.35 101
19551.67 105
19552.99 146
19554.31 112
19555.63 119
19556.96 125
19558.28 129
19559.60 106
19560.92 119
19562.24 133
19563.56 126
19564.88 119
19566.21 108
19567.53 124
19568.85 108
19570.17 109
19571.49 123
19572.82 129
19574.14 111
19575.46 116
19576.78 132
19578.10 109
19579.43 109
19580.75 111
19582.07 111
19583.39 135
19584.72 109
19586.04 107
19587.36 109
19588.68 102
19590.01 105
19591.33 123
19592.65 124
19593.97 103
19595.30 122
19596.62 120
19597.94 119
19599.26 107
19600.59 111
19601.91 140
19603.23 118
19604.56 114
19605.88 112
19607.20 128
19608.53 114
19609.85 126
19611.17 109
19612.49 111
19613.82 106
19615.14 130
19616.47 116
19617.79 117
19619.11 108
19620.44 115
19621.76 110
19623.08 124
19624.41 115
19625.73 109
19627.05 121
19628.38 113
19629.70 112
19631.03 123
19632.35 115
19633.67 121
19635.00 110
19636.32 135
19637.65 110
19638.97 110
19640.29 116
19641.62 128
19642.94 121
19644.27 116
19645.59 130
19646.92 118
19648.24 113
19649.57 120
19650.89 120
19652.21 130
19653.54 133
19654.86 118
19656.19 118
19657.51 113
19658.84 103
19660.16 110
19661.49 122
19662.81 129
19664.14 105
19665.46 124
19666.79 123
19668.11 120
19669.44 106
19670.76 129
19672.09 126
19673.41 109
19674.74 107
19676.07 120
19677.39 123
19678.72 86
19680.04 105
19681.37 118
19682.69 127
19684.02 112
19685.34 133
19686.67 138
19688.00 129
19689.32 109
19690.65 129
19691.97 122
19693.30 120
19694.63 117
19695.95 120
19697.28 117
19698.60 123
19699.93 117
19701.26 104
19702.58 127
19703.91 104
19705.24 115
19706.56 126
19707.89 114
19709.22 117
19710.54 118
19711.87 121
19713.20 112
19714.52 108
19715.85 115
19717.18 118
19718.50 104
19719.83 114
19721.16 108
19722.48 114
19723.81 118
19725.14 121
19726.47 97
19727.79 110
19729.12 117
19730.45 142
19731.77 114
19733.10 114
19734.43 124
19735.76 128
19737.08 125
19738.41 103
19739.74 106
19741.07 128
19742.39 130
19743.72 108
19745.05 114
19746.38 119
19747.71 109
19749.03 124
19750.36 116
19751.69 113
19753.02 109
19754.35 133
19755.67 139
19757.00 114
19758.33 95
19759.66 114
19760.99 115
19762.31 120
19763.64 107
19764.97 130
19766.30 117
19767.63 119
19768.96 116
19770.29 116
19771.61 122
19772.94 106
19774.27 103
19775.60 134
19776.93 120
19778.26 110
19779.59 113
19780.92 110
19782.25 111
19783.57 124
19784.90 119
19786.23 127
19787.56 117
19788.89 117
19790.22 129
19791.55 99
19792.88 110
19794.21 118
19795.54 128
19796.87 117
19798.20 125
19799.53 122
19800.86 118
19802.19 118
19803.52 123
19804.85 118
19806.18 119
19807.50 115
19808.83 110
19810.16 132
19811.49 109
19812.82 136
19814.15 125
19815.49 130
19816.82 117
19818.15 115
19819.48 138
19820.81 125
19822.14 102
19823.47 105
19824.80 135
19826.13 134
19827.46 123
19828.79 131
19830.12 123
19831.45 119
19832.78 110
19834.11 118
19835.44 107
19836.77 108
19838.10 132
19839.44 112
19840.77 122
19842.10 115
19843.43 116
19844.76 117
19846.09 117
19847.42 115
19848.75 135
19850.08 136
19851.42 124
19852.75 124
19854.08 119
19855.41 121
19856.74 130
19858.07 119
19859.40 114
19860.74 123
19862.07 124
19863.40 135
19864.73 111
19866.06 116
19867.40 100
19868.73 125
19870.06 137
19871.39 120
19872.72 127
19874.06 119
19875.39 134
19876.72 131
19878.05 136
19879.38 118
19880.72 111
19882.05 118
19883.38 124
19884.71 132
19886.05 123
19887.38 111
19888.71 128
19890.04 117
19891.38 114
19892.71 111
19894.04 137
19895.38 129
19896.71 107
19898.04 128
19899.37 114
19900.71 132
19902.04 142
19903.37 127
19904.71 119
19906.04 131
19907.37 117
19908.71 115
19910.04 136
19911.37 117
19912.71 147
19914.04 119
19915.37 124
19916.71 110
19918.04 122
19919.37 124
19920.71 112
19922.04 112
19923.37 115
19924.71 102
19926.04 111
19927.38 116
19928.71 112
19930.04 129
19931.38 120
19932.71 137
19934.05 131
19935.38 111
19936.71 107
19938.05 121
19939.38 117
19940.72 120
19942.05 131
19943.39 146
19944.72 126
19946.06 142
19947.39 121
19948.72 144
19950.06 113
19951.39 119
19952.73 128
19954.06 118
19955.40 117
19956.73 114
19958.07 135
19959.40 113
19960.74 127
19962.07 115
19963.41 130
19964.74 118
19966.08 110
19967.41 128
19968.75 137
19970.08 119
19971.42 117
19972.76 128
19974.09 137
19975.43 126
19976.76 128
19978.10 132
19979.43 94
19980.77 127
19982.10 132
19983.44 143
19984.78 105
19986.11 124
19987.45 138
19988.78 122
19990.12 128
19991.46 125
19992.79 132
19994.13 129
19995.46 129
19996.80 138
19998.14 134
19999.47 111
20000.81 120
20002.15 116
20003.48 126
20004.82 136
20006.16 131
20007.49 109
20008.83 103
20010.17 118
20011.50 106
20012.84 113
20014.18 136
20015.51 112
20016.85 119
20018.19 127
20019.52 123
20020.86 141
20022.20 109
20023.53 136
20024.87 127
20026.21 116
20027.55 113
20028.88 116
20030.22 111
20031.56 123
20032.90 103
20034.23 111
20035.57 113
20036.91 121
20038.25 131
20039.58 115
20040.92 124
20042.26 124
20043.60 109
20044.93 119
20046.27 140
20047.61 124
20048.95 135
20050.29 112
20051.62 115
20052.96 113
20054.30 138
20055.64 127
20056.98 134
20058.32 138
20059.65 137
20060.99 132
20062.33 124
20063.67 104
20065.01 125
20066.35 138
20067.68 143
20069.02 141
20070.36 137
20071.70 132
20073.04 143
20074.38 137
20075.72 142
20077.06 135
20078.40 151
20079.73 127
20081.07 144
20082.41 138
20083.75 142
20085.09 135
20086.43 128
20087.77 139
20089.11 120
20090.45 127
20091.79 125
20093.13 117
20094.47 133
20095.81 127
20097.15 125
20098.48 133
20099.82 117
20101.16 125
20102.50 111
20103.84 134
20105.18 140
20106.52 138
20107.86 127
20109.20 119
20110.54 127
20111.88 127
20113.22 103
20114.56 137
20115.90 148
20117.24 126
20118.58 144
20119.93 130
20121.27 136
20122.61 137
20123.95 134
20125.29 132
20126.63 129
20127.97 138
20129.31 142
20130.65 136
20131.99 120
20133.33 130
20134.67 142
20136.01 137
20137.35 146
20138.69 151
