# Supplementary material for: MALDI-TOF MS typing enables the classification of brewing yeasts of the genus Saccharomyces to major beer styles
Source: PLoS One. 2017 Aug 9;12(8):e0181694. doi: 10.1371/journal.pone.0181694 (PMC5549903; doi:10.1371/journal.pone.0181694)
Supplement: S6 File — The directory includes 90 raw files and was zipped to “.zip”; the folder has three strains with 30 spectra per strain; S1 Text explains the raw files with an example and Table 1 represents the yeast strains used within the experiment. (ZIP) [file pone.0181694.s009.zip › 16-18/30275-3470-Lag-Lag-Lag-YPG-18h-E-E_2015-07-17_3_0_C9_1.dat]

2000.14 1886
2000.56 1752
2000.98 1699
2001.40 1800
2001.83 1842
2002.25 1779
2002.67 1639
2003.09 1746
2003.51 1703
2003.93 1615
2004.36 1564
2004.78 1660
2005.20 1438
2005.62 1593
2006.05 1646
2006.47 1532
2006.89 1685
2007.31 1511
2007.73 1566
2008.16 1892
2008.58 1801
2009.00 1814
2009.42 1760
2009.85 1619
2010.27 1636
2010.69 1777
2011.12 1598
2011.54 1601
2011.96 1696
2012.38 1669
2012.81 1729
2013.23 1734
2013.65 1591
2014.08 1627
2014.50 1769
2014.92 1828
2015.35 1747
2015.77 1761
2016.19 1945
2016.62 1744
2017.04 1793
2017.46 1695
2017.89 1646
2018.31 1621
2018.73 1814
2019.16 1858
2019.58 1728
2020.00 1803
2020.43 1760
2020.85 1800
2021.27 1803
2021.70 1957
2022.12 1794
2022.55 1593
2022.97 1532
2023.39 1703
2023.82 1726
2024.24 1694
2024.67 1554
2025.09 1690
2025.52 1809
2025.94 1820
2026.36 1739
2026.79 1601
2027.21 1630
2027.64 1507
2028.06 1446
2028.49 1569
2028.91 1461
2029.34 1680
2029.76 1715
2030.19 1729
2030.61 1685
2031.03 1713
2031.46 1780
2031.88 1684
2032.31 1655
2032.73 1649
2033.16 1715
2033.58 1898
2034.01 1695
2034.44 1573
2034.86 1642
2035.29 1588
2035.71 1534
2036.14 1652
2036.56 1762
2036.99 1388
2037.41 1429
2037.84 1544
2038.26 1632
2038.69 1797
2039.12 1933
2039.54 1982
2039.97 1792
2040.39 1529
2040.82 1667
2041.24 1761
2041.67 1549
2042.10 1622
2042.52 1550
2042.95 1624
2043.37 1609
2043.80 1706
2044.23 1695
2044.65 1587
2045.08 1673
2045.51 1683
2045.93 1601
2046.36 1512
2046.79 1591
2047.21 1773
2047.64 1614
2048.07 1530
2048.49 1604
2048.92 1651
2049.35 1718
2049.77 1584
2050.20 1513
2050.63 1639
2051.05 1614
2051.48 1518
2051.91 1456
2052.33 1458
2052.76 1648
2053.19 1655
2053.62 1545
2054.04 1686
2054.47 1822
2054.90 1710
2055.32 1728
2055.75 1887
2056.18 1820
2056.61 1750
2057.03 1974
2057.46 1976
2057.89 1899
2058.32 1797
2058.75 1851
2059.17 1663
2059.60 1595
2060.03 1535
2060.46 1699
2060.88 1620
2061.31 1695
2061.74 1841
2062.17 1978
2062.60 1898
2063.02 1808
2063.45 1859
2063.88 1890
2064.31 1733
2064.74 1905
2065.17 2049
2065.59 2154
2066.02 2101
2066.45 1900
2066.88 1778
2067.31 1672
2067.74 1752
2068.17 1732
2068.60 1654
2069.02 1664
2069.45 1536
2069.88 1593
2070.31 1483
2070.74 1570
2071.17 1697
2071.60 1639
2072.03 1838
2072.46 1710
2072.89 1809
2073.31 1744
2073.74 1808
2074.17 1858
2074.60 1919
2075.03 1881
2075.46 1651
2075.89 1885
2076.32 1769
2076.75 1717
2077.18 1695
2077.61 1947
2078.04 1794
2078.47 1701
2078.90 1674
2079.33 1822
2079.76 1819
2080.19 1873
2080.62 1892
2081.05 1596
2081.48 1587
2081.91 1565
2082.34 1635
2082.77 1844
2083.20 1837
2083.63 1755
2084.06 1642
2084.49 1712
2084.92 1737
2085.35 1675
2085.78 1600
2086.21 1769
2086.64 1760
2087.07 1710
2087.50 1659
2087.94 1618
2088.37 1507
2088.80 1498
2089.23 1543
2089.66 1408
2090.09 1520
2090.52 1417
2090.95 1397
2091.38 1536
2091.81 1581
2092.25 1516
2092.68 1600
2093.11 1630
2093.54 1582
2093.97 1464
2094.40 1568
2094.83 1623
2095.27 1415
2095.70 1499
2096.13 1652
2096.56 1528
2096.99 1655
2097.42 1557
2097.86 1447
2098.29 1510
2098.72 1669
2099.15 1552
2099.58 1552
2100.01 1705
2100.45 1580
2100.88 1468
2101.31 1563
2101.74 1548
2102.18 1657
2102.61 1632
2103.04 1525
2103.47 1460
2103.90 1555
2104.34 1627
2104.77 1491
2105.20 1515
2105.63 1891
2106.07 1708
2106.50 1547
2106.93 1618
2107.37 1593
2107.80 1521
2108.23 1662
2108.66 1702
2109.10 1798
2109.53 1741
2109.96 1669
2110.40 1693
2110.83 1579
2111.26 1431
2111.70 1647
2112.13 1574
2112.56 1395
2113.00 1632
2113.43 1794
2113.86 1726
2114.30 1640
2114.73 1714
2115.16 1755
2115.60 1671
2116.03 1680
2116.46 1463
2116.90 1557
2117.33 1606
2117.77 1415
2118.20 1449
2118.63 1533
2119.07 1722
2119.50 1590
2119.94 1726
2120.37 1638
2120.80 1533
2121.24 1471
2121.67 1530
2122.11 1490
2122.54 1698
2122.97 1631
2123.41 1729
2123.84 1529
2124.28 1633
2124.71 1629
2125.15 1413
2125.58 1522
2126.02 1614
2126.45 1562
2126.89 1712
2127.32 1710
2127.76 1683
2128.19 1544
2128.63 1740
2129.06 1908
2129.50 1857
2129.93 2019
2130.37 2008
2130.80 1781
2131.24 1973
2131.67 1948
2132.11 1887
2132.54 1852
2132.98 1591
2133.41 1702
2133.85 1638
2134.28 1586
2134.72 1562
2135.16 1612
2135.59 1664
2136.03 1802
2136.46 1725
2136.90 1660
2137.33 1426
2137.77 1608
2138.21 1655
2138.64 1645
2139.08 1618
2139.51 1564
2139.95 1574
2140.39 1493
2140.82 1497
2141.26 1526
2141.69 1474
2142.13 1563
2142.57 1540
2143.00 1388
2143.44 1505
2143.88 1581
2144.31 1498
2144.75 1565
2145.19 1594
2145.62 1574
2146.06 1629
2146.50 1650
2146.93 1634
2147.37 1657
2147.81 1733
2148.24 1988
2148.68 1944
2149.12 2053
2149.56 2031
2149.99 1962
2150.43 2275
2150.87 2163
2151.30 2163
2151.74 2117
2152.18 1966
2152.62 2077
2153.05 2058
2153.49 1727
2153.93 1655
2154.37 1788
2154.80 1856
2155.24 1731
2155.68 1827
2156.12 1801
2156.55 1716
2156.99 1752
2157.43 1707
2157.87 1548
2158.31 1556
2158.74 1908
2159.18 1915
2159.62 1784
2160.06 1745
2160.50 1872
2160.93 1695
2161.37 1737
2161.81 1820
2162.25 1720
2162.69 1827
2163.13 1836
2163.57 1812
2164.00 1713
2164.44 2133
2164.88 1965
2165.32 1916
2165.76 2046
2166.20 2076
2166.64 1877
2167.07 1981
2167.51 2124
2167.95 1872
2168.39 1798
2168.83 1841
2169.27 1962
2169.71 1937
2170.15 1923
2170.59 1753
2171.03 2015
2171.47 2005
2171.91 1950
2172.34 1985
2172.78 1912
2173.22 2240
2173.66 2227
2174.10 2067
2174.54 2222
2174.98 2256
2175.42 2341
2175.86 2343
2176.30 2185
2176.74 2378
2177.18 2084
2177.62 2161
2178.06 2016
2178.50 2022
2178.94 2054
2179.38 1983
2179.82 1939
2180.26 1850
2180.70 1905
2181.14 1714
2181.58 1840
2182.02 1918
2182.46 1567
2182.90 1531
2183.34 1620
2183.78 1724
2184.22 1733
2184.67 1691
2185.11 1503
2185.55 1708
2185.99 1675
2186.43 1745
2186.87 1553
2187.31 1678
2187.75 1726
2188.19 1727
2188.63 1700
2189.07 1887
2189.52 2004
2189.96 1843
2190.40 1706
2190.84 1779
2191.28 1699
2191.72 1844
2192.16 1903
2192.60 1734
2193.05 1732
2193.49 1791
2193.93 1875
2194.37 1893
2194.81 2093
2195.25 2178
2195.70 2063
2196.14 2022
2196.58 1814
2197.02 1886
2197.46 1819
2197.91 1910
2198.35 1949
2198.79 1865
2199.23 2003
2199.67 1780
2200.12 1768
2200.56 1631
2201.00 1682
2201.44 1731
2201.89 1812
2202.33 1665
2202.77 1581
2203.21 1682
2203.66 1736
2204.10 1729
2204.54 1685
2204.98 1711
2205.43 1653
2205.87 1734
2206.31 1683
2206.75 1623
2207.20 1706
2207.64 1705
2208.08 1760
2208.53 1854
2208.97 1723
2209.41 1805
2209.86 1774
2210.30 1790
2210.74 1734
2211.19 1848
2211.63 1751
2212.07 1611
2212.52 1837
2212.96 1588
2213.40 1627
2213.85 1834
2214.29 1821
2214.73 1649
2215.18 1858
2215.62 1747
2216.06 1673
2216.51 1811
2216.95 1677
2217.40 1628
2217.84 1653
2218.28 1770
2218.73 1583
2219.17 1652
2219.62 1678
2220.06 1601
2220.51 1691
2220.95 1724
2221.39 1769
2221.84 1802
2222.28 1838
2222.73 1839
2223.17 1742
2223.62 1873
2224.06 1855
2224.51 1910
2224.95 2003
2225.39 2192
2225.84 2089
2226.28 2071
2226.73 2210
2227.17 2048
2227.62 2273
2228.06 2181
2228.51 2203
2228.95 2221
2229.40 2256
2229.84 2215
2230.29 2128
2230.73 2020
2231.18 1954
2231.63 2142
2232.07 2134
2232.52 2343
2232.96 2192
2233.41 2143
2233.85 2047
2234.30 2052
2234.74 1932
2235.19 1846
2235.64 1613
2236.08 1774
2236.53 1755
2236.97 1791
2237.42 1929
2237.87 1796
2238.31 1827
2238.76 1899
2239.20 1739
2239.65 1636
2240.10 1758
2240.54 1807
2240.99 1765
2241.43 1703
2241.88 1624
2242.33 1708
2242.77 1564
2243.22 1591
2243.67 1551
2244.11 1531
2244.56 1677
2245.01 1775
2245.45 1710
2245.90 1594
2246.35 1755
2246.79 1688
2247.24 1531
2247.69 1842
2248.13 1651
2248.58 1570
2249.03 1699
2249.48 1644
2249.92 1742
2250.37 1694
2250.82 1665
2251.27 1587
2251.71 1702
2252.16 1695
2252.61 1829
2253.05 1729
2253.50 1802
2253.95 1793
2254.40 1756
2254.85 1832
2255.29 1541
2255.74 1625
2256.19 1719
2256.64 1670
2257.08 1475
2257.53 1535
2257.98 1617
2258.43 1571
2258.88 1698
2259.32 1574
2259.77 1752
2260.22 1777
2260.67 1796
2261.12 1883
2261.57 1879
2262.01 1872
2262.46 2156
2262.91 2103
2263.36 1957
2263.81 1937
2264.26 2182
2264.71 1947
2265.15 1706
2265.60 1939
2266.05 1890
2266.50 1723
2266.95 1783
2267.40 1904
2267.85 2102
2268.30 2047
2268.75 2067
2269.19 1988
2269.64 2183
2270.09 2066
2270.54 2024
2270.99 2137
2271.44 2140
2271.89 2249
2272.34 2244
2272.79 2321
2273.24 2371
2273.69 2308
2274.14 2355
2274.59 2346
2275.04 2315
2275.49 2263
2275.94 2355
2276.39 2670
2276.84 2484
2277.29 2589
2277.74 2820
2278.19 2454
2278.64 2349
2279.09 2195
2279.54 2234
2279.99 2119
2280.44 2095
2280.89 1855
2281.34 1746
2281.79 1802
2282.24 1705
2282.69 1680
2283.14 1727
2283.59 1840
2284.04 1739
2284.49 1758
2284.94 1778
2285.39 1601
2285.84 1693
2286.29 1811
2286.74 1885
2287.19 2029
2287.65 2115
2288.10 2233
2288.55 2328
2289.00 2325
2289.45 2279
2289.90 2630
2290.35 2853
2290.80 2992
2291.25 2783
2291.71 2743
2292.16 2757
2292.61 2828
2293.06 2723
2293.51 2663
2293.96 2469
2294.41 2509
2294.87 2290
2295.32 1986
2295.77 1830
2296.22 1880
2296.67 1928
2297.12 1921
2297.58 1829
2298.03 1820
2298.48 2039
2298.93 1873
2299.38 1880
2299.84 1765
2300.29 1818
2300.74 1907
2301.19 1715
2301.65 1788
2302.10 1595
2302.55 1566
2303.00 1718
2303.46 1753
2303.91 1697
2304.36 1748
2304.81 1714
2305.27 1821
2305.72 1702
2306.17 1682
2306.62 1591
2307.08 1711
2307.53 1663
2307.98 1732
2308.44 1851
2308.89 1823
2309.34 2036
2309.79 1834
2310.25 1960
2310.70 1862
2311.15 2081
2311.61 1994
2312.06 1965
2312.51 2117
2312.97 1888
2313.42 1841
2313.87 1895
2314.33 1789
2314.78 1945
2315.24 1793
2315.69 1905
2316.14 1834
2316.60 1923
2317.05 1892
2317.50 1930
2317.96 1900
2318.41 2137
2318.87 2076
2319.32 1723
2319.77 1960
2320.23 1935
2320.68 1782
2321.14 1764
2321.59 1881
2322.05 1782
2322.50 2019
2322.95 2062
2323.41 2009
2323.86 2176
2324.32 2241
2324.77 2419
2325.23 2618
2325.68 2517
2326.14 2511
2326.59 2445
2327.05 2447
2327.50 2345
2327.96 2089
2328.41 1840
2328.86 2021
2329.32 2063
2329.78 1833
2330.23 2119
2330.69 1967
2331.14 1724
2331.60 1733
2332.05 1866
2332.51 1861
2332.96 1738
2333.42 1623
2333.87 1613
2334.33 1731
2334.78 1612
2335.24 1587
2335.69 1796
2336.15 1888
2336.61 1848
2337.06 1769
2337.52 1671
2337.97 1821
2338.43 1703
2338.89 1779
2339.34 1669
2339.80 1734
2340.25 1703
2340.71 1537
2341.17 1737
2341.62 1798
2342.08 1617
2342.53 1805
2342.99 1789
2343.45 1802
2343.90 1713
2344.36 1863
2344.82 1727
2345.27 1684
2345.73 1550
2346.19 1831
2346.64 2090
2347.10 1990
2347.56 1815
2348.01 1866
2348.47 1688
2348.93 1637
2349.38 1890
2349.84 2070
2350.30 1947
2350.76 1630
2351.21 1869
2351.67 2115
2352.13 1894
2352.58 1721
2353.04 1739
2353.50 1720
2353.96 1895
2354.41 1759
2354.87 1606
2355.33 1586
2355.79 1776
2356.24 1678
2356.70 1854
2357.16 1675
2357.62 1649
2358.08 1793
2358.53 1781
2358.99 1642
2359.45 1702
2359.91 1849
2360.37 1747
2360.82 1871
2361.28 1817
2361.74 2018
2362.20 2001
2362.66 2050
2363.11 1945
2363.57 1993
2364.03 1989
2364.49 2091
2364.95 1937
2365.41 2055
2365.86 1952
2366.32 1846
2366.78 1883
2367.24 1974
2367.70 2028
2368.16 1924
2368.62 1845
2369.08 1703
2369.54 1805
2369.99 2038
2370.45 1951
2370.91 1916
2371.37 1832
2371.83 1843
2372.29 1806
2372.75 1972
2373.21 1854
2373.67 1882
2374.13 1955
2374.59 1994
2375.05 1888
2375.51 1881
2375.96 1759
2376.42 1759
2376.88 1819
2377.34 1851
2377.80 1862
2378.26 1995
2378.72 1904
2379.18 1884
2379.64 1856
2380.10 1828
2380.56 1802
2381.02 1697
2381.48 1711
2381.94 1737
2382.40 1790
2382.86 1659
2383.32 1876
2383.78 1748
2384.24 1579
2384.70 1564
2385.17 1670
2385.63 1676
2386.09 1704
2386.55 1861
2387.01 1669
2387.47 1577
2387.93 1683
2388.39 1795
2388.85 1945
2389.31 1878
2389.77 1810
2390.23 1709
2390.69 1732
2391.15 1807
2391.62 1894
2392.08 1867
2392.54 2018
2393.00 1869
2393.46 1783
2393.92 1924
2394.38 1979
2394.84 1713
2395.31 1741
2395.77 1862
2396.23 1827
2396.69 1776
2397.15 1942
2397.61 1824
2398.08 1901
2398.54 2025
2399.00 1917
2399.46 1953
2399.92 1876
2400.38 1837
2400.85 1609
2401.31 1641
2401.77 1870
2402.23 1673
2402.69 1559
2403.16 1662
2403.62 1607
2404.08 1561
2404.54 1782
2405.01 1690
2405.47 1715
2405.93 1828
2406.39 1642
2406.86 1694
2407.32 1699
2407.78 1583
2408.24 1665
2408.71 1768
2409.17 1579
2409.63 1486
2410.09 1655
2410.56 1643
2411.02 1607
2411.48 1700
2411.95 1816
2412.41 1873
2412.87 1715
2413.34 1763
2413.80 1735
2414.26 1676
2414.73 1765
2415.19 1740
2415.65 1668
2416.12 1806
2416.58 1871
2417.04 1796
2417.51 1857
2417.97 1902
2418.43 1818
2418.90 1771
2419.36 1710
2419.82 1590
2420.29 1808
2420.75 1817
2421.22 1818
2421.68 1625
2422.14 1730
2422.61 1869
2423.07 1852
2423.54 1960
2424.00 1876
2424.47 1897
2424.93 1906
2425.39 1709
2425.86 1813
2426.32 1726
2426.79 1649
2427.25 1691
2427.72 1601
2428.18 1609
2428.65 1782
2429.11 1643
2429.57 1703
2430.04 1668
2430.50 1424
2430.97 1556
2431.43 1570
2431.90 1647
2432.36 1472
2432.83 1562
2433.29 1674
2433.76 1524
2434.22 1674
2434.69 1809
2435.15 1819
2435.62 1744
2436.09 1688
2436.55 1714
2437.02 1724
2437.48 1666
2437.95 1512
2438.41 1693
2438.88 1761
2439.34 1917
2439.81 1895
2440.28 1808
2440.74 1811
2441.21 1826
2441.67 1870
2442.14 1780
2442.60 1905
2443.07 1949
2443.54 1755
2444.00 1830
2444.47 1811
2444.94 1666
2445.40 1683
2445.87 1640
2446.33 1579
2446.80 1646
2447.27 1552
2447.73 1406
2448.20 1449
2448.67 1525
2449.13 1533
2449.60 1633
2450.07 1692
2450.53 1695
2451.00 1554
2451.47 1749
2451.93 1722
2452.40 1683
2452.87 1667
2453.33 1691
2453.80 1619
2454.27 1514
2454.74 1465
2455.20 1681
2455.67 1730
2456.14 1707
2456.60 1645
2457.07 1564
2457.54 1625
2458.01 1682
2458.47 1634
2458.94 1685
2459.41 1611
2459.88 1575
2460.34 1674
2460.81 1657
2461.28 1789
2461.75 1602
2462.21 1641
2462.68 1622
2463.15 1645
2463.62 1684
2464.09 1623
2464.55 1484
2465.02 1586
2465.49 1583
2465.96 1673
2466.43 1746
2466.90 1532
2467.36 1584
2467.83 1641
2468.30 1711
2468.77 1609
2469.24 1655
2469.71 1685
2470.17 1699
2470.64 1677
2471.11 1579
2471.58 1542
2472.05 1651
2472.52 1535
2472.99 1544
2473.46 1575
2473.93 1688
2474.39 1643
2474.86 1728
2475.33 1805
2475.80 1548
2476.27 1496
2476.74 1646
2477.21 1744
2477.68 1657
2478.15 1734
2478.62 1648
2479.09 1741
2479.56 1619
2480.03 1680
2480.49 1742
2480.96 1658
2481.43 1627
2481.90 1766
2482.37 1642
2482.84 1494
2483.31 1656
2483.78 1635
2484.25 1692
2484.72 1527
2485.19 1589
2485.66 1688
2486.13 1611
2486.60 1885
2487.07 2018
2487.54 1883
2488.01 1932
2488.48 1822
2488.95 1884
2489.43 1959
2489.90 1955
2490.37 1893
2490.84 1726
2491.31 1743
2491.78 1857
2492.25 1742
2492.72 1609
2493.19 1601
2493.66 1506
2494.13 1634
2494.60 1838
2495.07 1785
2495.54 1888
2496.02 1684
2496.49 1623
2496.96 1841
2497.43 1754
2497.90 1775
2498.37 1729
2498.84 1752
2499.31 1608
2499.79 1644
2500.26 1649
2500.73 1530
2501.20 1650
2501.67 1545
2502.14 1472
2502.61 1560
2503.09 1498
2503.56 1526
2504.03 1589
2504.50 1520
2504.97 1706
2505.45 1647
2505.92 1600
2506.39 1722
2506.86 1826
2507.33 1681
2507.81 1698
2508.28 1763
2508.75 1760
2509.22 1760
2509.69 1933
2510.17 2128
2510.64 2111
2511.11 2171
2511.58 2323
2512.06 2253
2512.53 2520
2513.00 2649
2513.47 2425
2513.95 2317
2514.42 2386
2514.89 2106
2515.37 2345
2515.84 2016
2516.31 1887
2516.78 1833
2517.26 1757
2517.73 1843
2518.20 1826
2518.68 1853
2519.15 1854
2519.62 1651
2520.10 1739
2520.57 1844
2521.04 1929
2521.52 1710
2521.99 1595
2522.46 1614
2522.94 1730
2523.41 1903
2523.89 1881
2524.36 1603
2524.83 1670
2525.31 1722
2525.78 1879
2526.25 1630
2526.73 1783
2527.20 1688
2527.68 1736
2528.15 2010
2528.62 1791
2529.10 1687
2529.57 1775
2530.05 1834
2530.52 1832
2531.00 1727
2531.47 1718
2531.94 1747
2532.42 1614
2532.89 1812
2533.37 1795
2533.84 1678
2534.32 1699
2534.79 1604
2535.27 1785
2535.74 1893
2536.22 1617
2536.69 1665
2537.17 1782
2537.64 1735
2538.12 1899
2538.59 1930
2539.07 1838
2539.54 1837
2540.02 1636
2540.49 1636
2540.97 1643
2541.44 1677
2541.92 1508
2542.39 1761
2542.87 1851
2543.34 1631
2543.82 1768
2544.29 1958
2544.77 1982
2545.25 1881
2545.72 1881
2546.20 1973
2546.67 2019
2547.15 2125
2547.62 2122
2548.10 2078
2548.58 2350
2549.05 2391
2549.53 2308
2550.00 2418
2550.48 2277
2550.96 2255
2551.43 2026
2551.91 2192
2552.39 2185
2552.86 2023
2553.34 2132
2553.82 2167
2554.29 1982
2554.77 2201
2555.24 2083
2555.72 1932
2556.20 1768
2556.67 1760
2557.15 1942
2557.63 1771
2558.11 1653
2558.58 1576
2559.06 1670
2559.54 1744
2560.01 1813
2560.49 1772
2560.97 1740
2561.44 1674
2561.92 1672
2562.40 1671
2562.88 1505
2563.35 1691
2563.83 1616
2564.31 1562
2564.79 1728
2565.26 1678
2565.74 1682
2566.22 1748
2566.70 1875
2567.17 1787
2567.65 1540
2568.13 1467
2568.61 1688
2569.09 1688
2569.56 1551
2570.04 1442
2570.52 1635
2571.00 1622
2571.48 1667
2571.95 1477
2572.43 1456
2572.91 1543
2573.39 1598
2573.87 1622
2574.35 1673
2574.82 1718
2575.30 1634
2575.78 1636
2576.26 1669
2576.74 1623
2577.22 1599
2577.70 1764
2578.17 1746
2578.65 1548
2579.13 1692
2579.61 1639
2580.09 1693
2580.57 1787
2581.05 1564
2581.53 1733
2582.01 1714
2582.48 1709
2582.96 1501
2583.44 1592
2583.92 1728
2584.40 1610
2584.88 1671
2585.36 1661
2585.84 1738
2586.32 1761
2586.80 1600
2587.28 1620
2587.76 1501
2588.24 1617
2588.72 1551
2589.20 1675
2589.68 1689
2590.16 1686
2590.64 1515
2591.12 1647
2591.60 1635
2592.08 1490
2592.56 1543
2593.04 1628
2593.52 1729
2594.00 1632
2594.48 1550
2594.96 1642
2595.44 1613
2595.92 1474
2596.40 1506
2596.88 1562
2597.36 1446
2597.84 1556
2598.32 1678
2598.80 1636
2599.28 1638
2599.76 1606
2600.24 1418
2600.72 1490
2601.21 1446
2601.69 1515
2602.17 1355
2602.65 1388
2603.13 1474
2603.61 1418
2604.09 1478
2604.57 1533
2605.05 1550
2605.54 1717
2606.02 1617
2606.50 1520
2606.98 1407
2607.46 1492
2607.94 1584
2608.42 1607
2608.91 1597
2609.39 1567
2609.87 1526
2610.35 1458
2610.83 1514
2611.31 1550
2611.80 1524
2612.28 1559
2612.76 1579
2613.24 1580
2613.72 1523
2614.21 1596
2614.69 1601
2615.17 1553
2615.65 1650
2616.13 1606
2616.62 1610
2617.10 1565
2617.58 1602
2618.06 1632
2618.55 1539
2619.03 1636
2619.51 1624
2619.99 1618
2620.48 1641
2620.96 1462
2621.44 1519
2621.92 1584
2622.41 1487
2622.89 1544
2623.37 1547
2623.86 1643
2624.34 1571
2624.82 1515
2625.31 1610
2625.79 1712
2626.27 1624
2626.75 1462
2627.24 1619
2627.72 1517
2628.20 1747
2628.69 1717
2629.17 1718
2629.66 1794
2630.14 1823
2630.62 1976
2631.11 1941
2631.59 1989
2632.07 1875
2632.56 1725
2633.04 1747
2633.52 1820
2634.01 1779
2634.49 1827
2634.98 1878
2635.46 1640
2635.94 1356
2636.43 1675
2636.91 1883
2637.40 1724
2637.88 1748
2638.37 1698
2638.85 1694
2639.33 1573
2639.82 1542
2640.30 1484
2640.79 1601
2641.27 1619
2641.76 1742
2642.24 1646
2642.73 1547
2643.21 1569
2643.70 1593
2644.18 1505
2644.67 1512
2645.15 1493
2645.64 1577
2646.12 1739
2646.61 1682
2647.09 1758
2647.58 1660
2648.06 1473
2648.55 1740
2649.03 1703
2649.52 1562
2650.00 1597
2650.49 1687
2650.97 1603
2651.46 1575
2651.94 1508
2652.43 1659
2652.92 1728
2653.40 1629
2653.89 1703
2654.37 1778
2654.86 1783
2655.34 1820
2655.83 1496
2656.32 1726
2656.80 1942
2657.29 1733
2657.77 1779
2658.26 1687
2658.75 1615
2659.23 1559
2659.72 1649
2660.21 1520
2660.69 1367
2661.18 1513
2661.66 1699
2662.15 1766
2662.64 1848
2663.12 1618
2663.61 1565
2664.10 1686
2664.58 1505
2665.07 1631
2665.56 1646
2666.04 1615
2666.53 1590
2667.02 1765
2667.50 1782
2667.99 1863
2668.48 1625
2668.97 1582
2669.45 1834
2669.94 1710
2670.43 1656
2670.91 1865
2671.40 1733
2671.89 1729
2672.38 1981
2672.86 1993
2673.35 2083
2673.84 1921
2674.33 2107
2674.81 2189
2675.30 2177
2675.79 2113
2676.28 2027
2676.77 2008
2677.25 2048
2677.74 1899
2678.23 1939
2678.72 1893
2679.21 1590
2679.69 1772
2680.18 1733
2680.67 1649
2681.16 1656
2681.65 1575
2682.13 1448
2682.62 1545
2683.11 1718
2683.60 1534
2684.09 1662
2684.58 1684
2685.07 1693
2685.55 1782
2686.04 1659
2686.53 1513
2687.02 1581
2687.51 1635
2688.00 1680
2688.49 1534
2688.98 1548
2689.46 1748
2689.95 1648
2690.44 1603
2690.93 1643
2691.42 1643
2691.91 1718
2692.40 1758
2692.89 1804
2693.38 1880
2693.87 1830
2694.36 1711
2694.85 1732
2695.34 1756
2695.83 1729
2696.31 1760
2696.80 1634
2697.29 1829
2697.78 1808
2698.27 1739
2698.76 1720
2699.25 1740
2699.74 1672
2700.23 1556
2700.72 1433
2701.21 1599
2701.70 1552
2702.19 1449
2702.68 1599
2703.17 1626
2703.66 1770
2704.15 1751
2704.64 1713
2705.13 1625
2705.63 1633
2706.12 1623
2706.61 1695
2707.10 1640
2707.59 1565
2708.08 1602
2708.57 1689
2709.06 1548
2709.55 1556
2710.04 1643
2710.53 1603
2711.02 1545
2711.51 1602
2712.01 1674
2712.50 1815
2712.99 1692
2713.48 1529
2713.97 1688
2714.46 1709
2714.95 1664
2715.44 1567
2715.93 1452
2716.43 1670
2716.92 1583
2717.41 1591
2717.90 1480
2718.39 1653
2718.88 1665
2719.38 1541
2719.87 1590
2720.36 1717
2720.85 1745
2721.34 1629
2721.83 1749
2722.33 2028
2722.82 1949
2723.31 1966
2723.80 2002
2724.30 1867
2724.79 1748
2725.28 1714
2725.77 1593
2726.26 1609
2726.76 1729
2727.25 1676
2727.74 1498
2728.23 1571
2728.73 1670
2729.22 1660
2729.71 1638
2730.20 1697
2730.70 1615
2731.19 1595
2731.68 1801
2732.18 1834
2732.67 1738
2733.16 1671
2733.65 1695
2734.15 1743
2734.64 1734
2735.13 1741
2735.63 2040
2736.12 1973
2736.61 1903
2737.11 1731
2737.60 1677
2738.09 1831
2738.59 1781
2739.08 1762
2739.57 1796
2740.07 1634
2740.56 1903
2741.05 1845
2741.55 1655
2742.04 1710
2742.54 1576
2743.03 1642
2743.52 1685
2744.02 1736
2744.51 1722
2745.00 1638
2745.50 1901
2745.99 1836
2746.49 1878
2746.98 1772
2747.48 1764
2747.97 1721
2748.46 1775
2748.96 1705
2749.45 1601
2749.95 1746
2750.44 1679
2750.94 1699
2751.43 1726
2751.93 1669
2752.42 1687
2752.91 1707
2753.41 1672
2753.90 1605
2754.40 1611
2754.89 1733
2755.39 1630
2755.88 1661
2756.38 1680
2756.87 1773
2757.37 1625
2757.86 1598
2758.36 1574
2758.85 1612
2759.35 1722
2759.85 1781
2760.34 1735
2760.84 1885
2761.33 1844
2761.83 1840
2762.32 1773
2762.82 1939
2763.31 2007
2763.81 1811
2764.31 1987
2764.80 1938
2765.30 1896
2765.79 1668
2766.29 1712
2766.78 1607
2767.28 1522
2767.78 1649
2768.27 1672
2768.77 1559
2769.27 1558
2769.76 1599
2770.26 1671
2770.75 1585
2771.25 1648
2771.75 1527
2772.24 1594
2772.74 1666
2773.24 1630
2773.73 1808
2774.23 1773
2774.73 1881
2775.22 1980
2775.72 1875
2776.22 1750
2776.71 1930
2777.21 2081
2777.71 1909
2778.20 1595
2778.70 1760
2779.20 1868
2779.70 1802
2780.19 1693
2780.69 1647
2781.19 1698
2781.68 1723
2782.18 1581
2782.68 1462
2783.18 1588
2783.67 1552
2784.17 1671
2784.67 1593
2785.17 1669
2785.66 1655
2786.16 1680
2786.66 1622
2787.16 1461
2787.66 1609
2788.15 1553
2788.65 1552
2789.15 1569
2789.65 1788
2790.14 1528
2790.64 1427
2791.14 1635
2791.64 1461
2792.14 1329
2792.64 1472
2793.13 1504
2793.63 1690
2794.13 1643
2794.63 1512
2795.13 1730
2795.63 1764
2796.12 1723
2796.62 1685
2797.12 1721
2797.62 2008
2798.12 1746
2798.62 1753
2799.12 1754
2799.62 1672
2800.12 1787
2800.61 1586
2801.11 1572
2801.61 1549
2802.11 1406
2802.61 1682
2803.11 1683
2803.61 1668
2804.11 1714
2804.61 1658
2805.11 1670
2805.61 1742
2806.11 1851
2806.61 1787
2807.11 1838
2807.60 1902
2808.10 1930
2808.60 1686
2809.10 1878
2809.60 1800
2810.10 1718
2810.60 1979
2811.10 2064
2811.60 1983
2812.10 1955
2812.60 2141
2813.10 2204
2813.60 2107
2814.10 2166
2814.60 2180
2815.10 1952
2815.60 1978
2816.10 2008
2816.61 1921
2817.11 1799
2817.61 1723
2818.11 1627
2818.61 1768
2819.11 1661
2819.61 1544
2820.11 1785
2820.61 1541
2821.11 1666
2821.61 1823
2822.11 1693
2822.61 1688
2823.11 1525
2823.62 1666
2824.12 1627
2824.62 1654
2825.12 1564
2825.62 1593
2826.12 1540
2826.62 1702
2827.12 1652
2827.63 1587
2828.13 1461
2828.63 1456
2829.13 1644
2829.63 1451
2830.13 1468
2830.63 1495
2831.14 1493
2831.64 1656
2832.14 1699
2832.64 1728
2833.14 1535
2833.65 1516
2834.15 1538
2834.65 1641
2835.15 1666
2835.65 1719
2836.16 1615
2836.66 1708
2837.16 1628
2837.66 1412
2838.16 1480
2838.67 1507
2839.17 1625
2839.67 1679
2840.17 1791
2840.68 1814
2841.18 1762
2841.68 1685
2842.19 1530
2842.69 1763
2843.19 1738
2843.69 1804
2844.20 1671
2844.70 1779
2845.20 1648
2845.71 1516
2846.21 1688
2846.71 1750
2847.21 1819
2847.72 1730
2848.22 1774
2848.72 1654
2849.23 1765
2849.73 1768
2850.23 1728
2850.74 1928
2851.24 1791
2851.74 1793
2852.25 1658
2852.75 1689
2853.26 1649
2853.76 1725
2854.26 1805
2854.77 1770
2855.27 1647
2855.77 1578
2856.28 1468
2856.78 1568
2857.29 1463
2857.79 1616
2858.29 1736
2858.80 1690
2859.30 1662
2859.81 1566
2860.31 1762
2860.82 1690
2861.32 1612
2861.82 1640
2862.33 1530
2862.83 1567
2863.34 1636
2863.84 1532
2864.35 1304
2864.85 1480
2865.36 1631
2865.86 1650
2866.37 1433
2866.87 1567
2867.38 1634
2867.88 1624
2868.39 1775
2868.89 1919
2869.40 1963
2869.90 1906
2870.41 1938
2870.91 1790
2871.42 1890
2871.92 1921
2872.43 1825
2872.93 1762
2873.44 1813
2873.94 1835
2874.45 1993
2874.95 1978
2875.46 1823
2875.97 1731
2876.47 1806
2876.98 1755
2877.48 1761
2877.99 1851
2878.49 1704
2879.00 1712
2879.51 1809
2880.01 1591
2880.52 1754
2881.03 1797
2881.53 1721
2882.04 1796
2882.54 2029
2883.05 1765
2883.56 1775
2884.06 2085
2884.57 2044
2885.08 2045
2885.58 1918
2886.09 1796
2886.60 2077
2887.10 2018
2887.61 1873
2888.12 1900
2888.62 1951
2889.13 2007
2889.64 2117
2890.14 1915
2890.65 1915
2891.16 1905
2891.66 1878
2892.17 1789
2892.68 1825
2893.18 1796
2893.69 1993
2894.20 2017
2894.71 1842
2895.21 2110
2895.72 2165
2896.23 2091
2896.74 2040
2897.24 2207
2897.75 1966
2898.26 1964
2898.77 1982
2899.27 1933
2899.78 1765
2900.29 1828
2900.80 1670
2901.31 1717
2901.81 1944
2902.32 1871
2902.83 1696
2903.34 1714
2903.85 1841
2904.35 1897
2904.86 1753
2905.37 1860
2905.88 2072
2906.39 1880
2906.90 1935
2907.40 1857
2907.91 1760
2908.42 1885
2908.93 1827
2909.44 1752
2909.95 1812
2910.46 1775
2910.96 1773
2911.47 1701
2911.98 1744
2912.49 1879
2913.00 1722
2913.51 1718
2914.02 1605
2914.53 1841
2915.04 1883
2915.54 1762
2916.05 1693
2916.56 1643
2917.07 1655
2917.58 1566
2918.09 1644
2918.60 1866
2919.11 1681
2919.62 1778
2920.13 1738
2920.64 1877
2921.15 1907
2921.66 1941
2922.17 1883
2922.68 1795
2923.19 1802
2923.70 1891
2924.21 2047
2924.72 1993
2925.23 1994
2925.74 1945
2926.25 1911
2926.76 1904
2927.27 1975
2927.78 1935
2928.29 1854
2928.80 1857
2929.31 1697
2929.82 1599
2930.33 1617
2930.84 1696
2931.35 1573
2931.86 1651
2932.37 1593
2932.88 1501
2933.39 1515
2933.90 1621
2934.41 1504
2934.92 1635
2935.44 1593
2935.95 1520
2936.46 1668
2936.97 1777
2937.48 1767
2937.99 1800
2938.50 1994
2939.01 2009
2939.52 2221
2940.04 2109
2940.55 2269
2941.06 2347
2941.57 2205
2942.08 2336
2942.59 2483
2943.10 2500
2943.62 2446
2944.13 2437
2944.64 2258
2945.15 2037
2945.66 2012
2946.17 1976
2946.69 1746
2947.20 1663
2947.71 1692
2948.22 1696
2948.73 1580
2949.25 1745
2949.76 1764
2950.27 1691
2950.78 1708
2951.29 1573
2951.81 1606
2952.32 1645
2952.83 1584
2953.34 1656
2953.86 1579
2954.37 1625
2954.88 1691
2955.39 1532
2955.91 1730
2956.42 1599
2956.93 1601
2957.45 1580
2957.96 1748
2958.47 1641
2958.98 1440
2959.50 1513
2960.01 1653
2960.52 1724
2961.04 1699
2961.55 1683
2962.06 1615
2962.58 1785
2963.09 1987
2963.60 1856
2964.12 1619
2964.63 1762
2965.14 1865
2965.66 1987
2966.17 1806
2966.68 1780
2967.20 1872
2967.71 1773
2968.22 1646
2968.74 1685
2969.25 1801
2969.77 1678
2970.28 1759
2970.79 1752
2971.31 1693
2971.82 1875
2972.34 1855
2972.85 1997
2973.36 2002
2973.88 1819
2974.39 1712
2974.91 1676
2975.42 1752
2975.94 1978
2976.45 1880
2976.96 1862
2977.48 1773
2977.99 1657
2978.51 1703
2979.02 1882
2979.54 1722
2980.05 1834
2980.57 2043
2981.08 2045
2981.60 1802
2982.11 1799
2982.63 1728
2983.14 1925
2983.66 1860
2984.17 1840
2984.69 1885
2985.20 2018
2985.72 1884
2986.23 2086
2986.75 2063
2987.26 2085
2987.78 2047
2988.29 1963
2988.81 1784
2989.32 1958
2989.84 2050
2990.36 2064
2990.87 1957
2991.39 2086
2991.90 2177
2992.42 2032
2992.94 2124
2993.45 1957
2993.97 2066
2994.48 2302
2995.00 2348
2995.51 2386
2996.03 2438
2996.55 2282
2997.06 2335
2997.58 2594
2998.10 2508
2998.61 2390
2999.13 2312
2999.65 2457
3000.16 2646
3000.68 2960
3001.19 2776
3001.71 3276
3002.23 3341
3002.74 3334
3003.26 3733
3003.78 4209
3004.30 4447
3004.81 4297
3005.33 4250
3005.85 4342
3006.36 4281
3006.88 3967
3007.40 3727
3007.91 3100
3008.43 2792
3008.95 2610
3009.47 2451
3009.98 2171
3010.50 2098
3011.02 2019
3011.54 2150
3012.05 1952
3012.57 2024
3013.09 2095
3013.61 1904
3014.12 2004
3014.64 1796
3015.16 1994
3015.68 2116
3016.19 2074
3016.71 2070
3017.23 2191
3017.75 2082
3018.27 1987
3018.78 2019
3019.30 2049
3019.82 1875
3020.34 1947
3020.86 2036
3021.38 2083
3021.89 2136
3022.41 1953
3022.93 2133
3023.45 2101
3023.97 2103
3024.49 2066
3025.01 2219
3025.52 2221
3026.04 2056
3026.56 2085
3027.08 2144
3027.60 1902
3028.12 1784
3028.64 1823
3029.16 1704
3029.67 1685
3030.19 1817
3030.71 1667
3031.23 1827
3031.75 1868
3032.27 1809
3032.79 1837
3033.31 1835
3033.83 2022
3034.35 1778
3034.87 1784
3035.39 1841
3035.91 1949
3036.43 1961
3036.95 1813
3037.47 1829
3037.99 1857
3038.50 1826
3039.02 1926
3039.54 2048
3040.06 1966
3040.58 1918
3041.10 1837
3041.62 1745
3042.14 1796
3042.66 1892
3043.18 1937
3043.70 1938
3044.23 1719
3044.75 1945
3045.27 1921
3045.79 1943
3046.31 1859
3046.83 1846
3047.35 1851
3047.87 1771
3048.39 1716
3048.91 2032
3049.43 1996
3049.95 1653
3050.47 1687
3050.99 1747
3051.51 1701
3052.03 1604
3052.56 1626
3053.08 1646
3053.60 1904
3054.12 1668
3054.64 1546
3055.16 1660
3055.68 1645
3056.20 1838
3056.72 1743
3057.25 1707
3057.77 1863
3058.29 1717
3058.81 1623
3059.33 1807
3059.85 1808
3060.38 1852
3060.90 1802
3061.42 1899
3061.94 1824
3062.46 1827
3062.98 1876
3063.51 1826
3064.03 1983
3064.55 2132
3065.07 2129
3065.59 2143
3066.12 2042
3066.64 2311
3067.16 2126
3067.68 2124
3068.21 2113
3068.73 2191
3069.25 2259
3069.77 2137
3070.30 2376
3070.82 2315
3071.34 2185
3071.86 2109
3072.39 2024
3072.91 2001
3073.43 1980
3073.95 2393
3074.48 2531
3075.00 2555
3075.52 2417
3076.05 2248
3076.57 2339
3077.09 2389
3077.61 2348
3078.14 2647
3078.66 2554
3079.18 2690
3079.71 2681
3080.23 2759
3080.75 2880
3081.28 2674
3081.80 2604
3082.32 2679
3082.85 2439
3083.37 2532
3083.90 2716
3084.42 2678
3084.94 2374
3085.47 2457
3085.99 2657
3086.51 2949
3087.04 3132
3087.56 3356
3088.09 3408
3088.61 3848
3089.13 4255
3089.66 4821
3090.18 5138
3090.71 5540
3091.23 5378
3091.76 4756
3092.28 4543
3092.80 3912
3093.33 3892
3093.85 3858
3094.38 3610
3094.90 3379
3095.43 2918
3095.95 2892
3096.48 2988
3097.00 2958
3097.53 2959
3098.05 2738
3098.58 3054
3099.10 3182
3099.63 3399
3100.15 3647
3100.68 4127
3101.20 4281
3101.73 4862
3102.25 5552
3102.78 5531
3103.30 6158
3103.83 6716
3104.35 6091
3104.88 6196
3105.40 5450
3105.93 4680
3106.45 4087
3106.98 3927
3107.51 3690
3108.03 3333
3108.56 3081
3109.08 3029
3109.61 3096
3110.13 3284
3110.66 3263
3111.19 3041
3111.71 2924
3112.24 2993
3112.76 2841
3113.29 2623
3113.82 2597
3114.34 2729
3114.87 2347
3115.40 2245
3115.92 2093
3116.45 2261
3116.98 2291
3117.50 2199
3118.03 2222
3118.55 2368
3119.08 2267
3119.61 2438
3120.13 2376
3120.66 2502
3121.19 2489
3121.72 2738
3122.24 2695
3122.77 2464
3123.30 2446
3123.82 2442
3124.35 2466
3124.88 2441
3125.40 2400
3125.93 2277
3126.46 2281
3126.99 2274
3127.51 2257
3128.04 2368
3128.57 2410
3129.10 2212
3129.62 2292
3130.15 2079
3130.68 2230
3131.21 2219
3131.73 2073
3132.26 2028
3132.79 1842
3133.32 1937
3133.85 2058
3134.37 1913
3134.90 1799
3135.43 1946
3135.96 2025
3136.49 2074
3137.01 2004
3137.54 2217
3138.07 1957
3138.60 1830
3139.13 1947
3139.65 1787
3140.18 1752
3140.71 1825
3141.24 1834
3141.77 1968
3142.30 1878
3142.83 1903
3143.35 1903
3143.88 1720
3144.41 1812
3144.94 1938
3145.47 1913
3146.00 1842
3146.53 1970
3147.06 2074
3147.59 2010
3148.11 2366
3148.64 2125
3149.17 2074
3149.70 1985
3150.23 1910
3150.76 2085
3151.29 2249
3151.82 2100
3152.35 2130
3152.88 1942
3153.41 2023
3153.94 2119
3154.47 2292
3155.00 2268
3155.53 2055
3156.06 2071
3156.59 2161
3157.12 2157
3157.65 2015
3158.18 2060
3158.71 2131
3159.24 2101
3159.77 2349
3160.30 2336
3160.83 2318
3161.36 2255
3161.89 2191
3162.42 2089
3162.95 2145
3163.48 2161
3164.01 1998
3164.54 2037
3165.07 1928
3165.60 1867
3166.13 1860
3166.66 1936
3167.19 1774
3167.72 1887
3168.25 1796
3168.78 1815
3169.31 1819
3169.85 1852
3170.38 1739
3170.91 1964
3171.44 2275
3171.97 2116
3172.50 2116
3173.03 2058
3173.56 2178
3174.09 2274
3174.63 2282
3175.16 2314
3175.69 2262
3176.22 2454
3176.75 2180
3177.28 2063
3177.81 2072
3178.35 1999
3178.88 1915
3179.41 1920
3179.94 1956
3180.47 1814
3181.00 1838
3181.54 1690
3182.07 1771
3182.60 1744
3183.13 1793
3183.66 1811
3184.20 1765
3184.73 1882
3185.26 1724
3185.79 1822
3186.33 1931
3186.86 2030
3187.39 1979
3187.92 1854
3188.46 1900
3188.99 1691
3189.52 1804
3190.05 1700
3190.59 1825
3191.12 1801
3191.65 1811
3192.18 1893
3192.72 1648
3193.25 1849
3193.78 1809
3194.32 1799
3194.85 1745
3195.38 1834
3195.91 1903
3196.45 1940
3196.98 2095
3197.51 1894
3198.05 1904
3198.58 1900
3199.11 1947
3199.65 2061
3200.18 2087
3200.71 2069
3201.25 2014
3201.78 1963
3202.32 1871
3202.85 1817
3203.38 1993
3203.92 1967
3204.45 2060
3204.98 2082
3205.52 2007
3206.05 1979
3206.59 2222
3207.12 2147
3207.65 2350
3208.19 2547
3208.72 2617
3209.26 2545
3209.79 2593
3210.32 2821
3210.86 2944
3211.39 2999
3211.93 3088
3212.46 2912
3213.00 2914
3213.53 2870
3214.07 2783
3214.60 2721
3215.14 2310
3215.67 2257
3216.20 2103
3216.74 1994
3217.27 2178
3217.81 2039
3218.34 1979
3218.88 1903
3219.41 2122
3219.95 1967
3220.48 1921
3221.02 1914
3221.56 2203
3222.09 2283
3222.63 2156
3223.16 2282
3223.70 2727
3224.23 2585
3224.77 2381
3225.30 2678
3225.84 2628
3226.37 2599
3226.91 2422
3227.45 2317
3227.98 2319
3228.52 2385
3229.05 2465
3229.59 2314
3230.12 2379
3230.66 2273
3231.20 2252
3231.73 2165
3232.27 2171
3232.81 2127
3233.34 2259
3233.88 2382
3234.41 2436
3234.95 2355
3235.49 2249
3236.02 2260
3236.56 2375
3237.10 2330
3237.63 2422
3238.17 2465
3238.71 2313
3239.24 2389
3239.78 2502
3240.32 2448
3240.85 2321
3241.39 2523
3241.93 2664
3242.46 2616
3243.00 2466
3243.54 2449
3244.07 2529
3244.61 2454
3245.15 2520
3245.69 2855
3246.22 2984
3246.76 2846
3247.30 2718
3247.84 2811
3248.37 2913
3248.91 3605
3249.45 3761
3249.99 4118
3250.52 4588
3251.06 5391
3251.60 6188
3252.14 6927
3252.67 7035
3253.21 7042
3253.75 7728
3254.29 7153
3254.83 6812
3255.36 6474
3255.90 6283
3256.44 5432
3256.98 4708
3257.52 4234
3258.05 3842
3258.59 3406
3259.13 3586
3259.67 3505
3260.21 3664
3260.75 3722
3261.29 3837
3261.82 4145
3262.36 4209
3262.90 4358
3263.44 4326
3263.98 4852
3264.52 4876
3265.06 5149
3265.60 5655
3266.13 5542
3266.67 5598
3267.21 5984
3267.75 6047
3268.29 5712
3268.83 5595
3269.37 5194
3269.91 5062
3270.45 4504
3270.99 4251
3271.53 3980
3272.07 3494
3272.60 3360
3273.14 3204
3273.68 3167
3274.22 3034
3274.76 2993
3275.30 3012
3275.84 3030
3276.38 2978
3276.92 3050
3277.46 2907
3278.00 2918
3278.54 2948
3279.08 2817
3279.62 3182
3280.16 3133
3280.70 3113
3281.24 3024
3281.78 2916
3282.32 3039
3282.86 2996
3283.40 3087
3283.94 3479
3284.48 3465
3285.02 3315
3285.56 3332
3286.11 3501
3286.65 3529
3287.19 3481
3287.73 3483
3288.27 3456
3288.81 3527
3289.35 3485
3289.89 3387
3290.43 3428
3290.97 3657
3291.51 3450
3292.05 3388
3292.60 3814
3293.14 4191
3293.68 4269
3294.22 4309
3294.76 4412
3295.30 4551
3295.84 4774
3296.38 4697
3296.93 4569
3297.47 4678
3298.01 4454
3298.55 4250
3299.09 3977
3299.63 3542
3300.18 3464
3300.72 3349
3301.26 3274
3301.80 3444
3302.34 3463
3302.89 3303
3303.43 3113
3303.97 2927
3304.51 2737
3305.05 2881
3305.60 3016
3306.14 3095
3306.68 3124
3307.22 3186
3307.76 3336
3308.31 3134
3308.85 3010
3309.39 3248
3309.93 3257
3310.48 3392
3311.02 3463
3311.56 3470
3312.11 3414
3312.65 3496
3313.19 3434
3313.73 3452
3314.28 3650
3314.82 3608
3315.36 3661
3315.91 3879
3316.45 3987
3316.99 4190
3317.53 4540
3318.08 4464
3318.62 4771
3319.16 5205
3319.71 5064
3320.25 5107
3320.79 5121
3321.34 5252
3321.88 4899
3322.43 5040
3322.97 4936
3323.51 4461
3324.06 4453
3324.60 4390
3325.14 4496
3325.69 4304
3326.23 4167
3326.78 4345
3327.32 4042
3327.86 3922
3328.41 3998
3328.95 4000
3329.50 4354
3330.04 4353
3330.58 5204
3331.13 6056
3331.67 7375
3332.22 8609
3332.76 11156
3333.31 13542
3333.85 16873
3334.39 20199
3334.94 23692
3335.48 25905
3336.03 27915
3336.57 29123
3337.12 29010
3337.66 27423
3338.21 25890
3338.75 22752
3339.30 20599
3339.84 17243
3340.39 14136
3340.93 11251
3341.48 9241
3342.02 7593
3342.57 6422
3343.11 5377
3343.66 4900
3344.20 4429
3344.75 4162
3345.29 4033
3345.84 3852
3346.39 3762
3346.93 3507
3347.48 3628
3348.02 3685
3348.57 3873
3349.11 4187
3349.66 4510
3350.21 4691
3350.75 4900
3351.30 4875
3351.84 5007
3352.39 4993
3352.94 4970
3353.48 4828
3354.03 4413
3354.57 4245
3355.12 3929
3355.67 3721
3356.21 3717
3356.76 3723
3357.31 3359
3357.85 3343
3358.40 3203
3358.94 3241
3359.49 3178
3360.04 3262
3360.58 3218
3361.13 2900
3361.68 2911
3362.22 3293
3362.77 3286
3363.32 3452
3363.87 3426
3364.41 3148
3364.96 3431
3365.51 3393
3366.05 3114
3366.60 3211
3367.15 3243
3367.70 3163
3368.24 3100
3368.79 3339
3369.34 3368
3369.88 3266
3370.43 3395
3370.98 3622
3371.53 3702
3372.07 3992
3372.62 4202
3373.17 4726
3373.72 5235
3374.27 5241
3374.81 5235
3375.36 5601
3375.91 5134
3376.46 4743
3377.01 4303
3377.55 4141
3378.10 3916
3378.65 3608
3379.20 3541
3379.75 3254
3380.29 3053
3380.84 3032
3381.39 3095
3381.94 2710
3382.49 3038
3383.04 3009
3383.58 2829
3384.13 2803
3384.68 2909
3385.23 3032
3385.78 2723
3386.33 2635
3386.88 2605
3387.43 2697
3387.97 2712
3388.52 2688
3389.07 2305
3389.62 2463
3390.17 2586
3390.72 2483
3391.27 2535
3391.82 2475
3392.37 2458
3392.92 2611
3393.47 2361
3394.02 2178
3394.56 2227
3395.11 2284
3395.66 2330
3396.21 2274
3396.76 2233
3397.31 2377
3397.86 2213
3398.41 2256
3398.96 2140
3399.51 2097
3400.06 2168
3400.61 2247
3401.16 2310
3401.71 2103
3402.26 2065
3402.81 1954
3403.36 2064
3403.91 2068
3404.46 1970
3405.01 2048
3405.56 2118
3406.11 2261
3406.66 2097
3407.21 2115
3407.76 2179
3408.32 2274
3408.87 2418
3409.42 2431
3409.97 2548
3410.52 2634
3411.07 2557
3411.62 2751
3412.17 2813
3412.72 2956
3413.27 3011
3413.82 2868
3414.37 2833
3414.93 2801
3415.48 2826
3416.03 2640
3416.58 2863
3417.13 2705
3417.68 2642
3418.23 2657
3418.78 2734
3419.34 2441
3419.89 2508
3420.44 2571
3420.99 2379
3421.54 2109
3422.09 2269
3422.65 2486
3423.20 2553
3423.75 2476
3424.30 2459
3424.85 2463
3425.40 2498
3425.96 2555
3426.51 2641
3427.06 2518
3427.61 2475
3428.16 2454
3428.72 2248
3429.27 2231
3429.82 2074
3430.37 2263
3430.93 2112
3431.48 1967
3432.03 1994
3432.58 1977
3433.14 2064
3433.69 2073
3434.24 2182
3434.79 2262
3435.35 2128
3435.90 2095
3436.45 2061
3437.00 1937
3437.56 2068
3438.11 2070
3438.66 2159
3439.22 1908
3439.77 2119
3440.32 2036
3440.88 1891
3441.43 1920
3441.98 1964
3442.54 1931
3443.09 1883
3443.64 2026
3444.20 2012
3444.75 2130
3445.30 2163
3445.86 2079
3446.41 1920
3446.96 2127
3447.52 2175
3448.07 1849
3448.63 1913
3449.18 1969
3449.73 1983
3450.29 1827
3450.84 1909
3451.39 1961
3451.95 2038
3452.50 1969
3453.06 2037
3453.61 1976
3454.17 2012
3454.72 1835
3455.27 1962
3455.83 1963
3456.38 1929
3456.94 2015
3457.49 2097
3458.05 1994
3458.60 2039
3459.16 1986
3459.71 1938
3460.27 1908
3460.82 2078
3461.37 1994
3461.93 2003
3462.48 1981
3463.04 2063
3463.59 1978
3464.15 2067
3464.70 2042
3465.26 1987
3465.82 2024
3466.37 2026
3466.93 2121
3467.48 2236
3468.04 2297
3468.59 2276
3469.15 2357
3469.70 2338
3470.26 2444
3470.81 2315
3471.37 2411
3471.92 2389
3472.48 2282
3473.04 2624
3473.59 2602
3474.15 2537
3474.70 2361
3475.26 2371
3475.82 2584
3476.37 2582
3476.93 2590
3477.48 2516
3478.04 2675
3478.60 2637
3479.15 2398
3479.71 2573
3480.27 2696
3480.82 2671
3481.38 2542
3481.93 2756
3482.49 2898
3483.05 3080
3483.60 3117
3484.16 2935
3484.72 2791
3485.27 3128
3485.83 2908
3486.39 2975
3486.94 3008
3487.50 3140
3488.06 3740
3488.62 4634
3489.17 5555
3489.73 6645
3490.29 8036
3490.84 9681
3491.40 10150
3491.96 11337
3492.52 11484
3493.07 12086
3493.63 11868
3494.19 10644
3494.75 9583
3495.30 8652
3495.86 7049
3496.42 5731
3496.98 4891
3497.53 4472
3498.09 4442
3498.65 4096
3499.21 3886
3499.76 4018
3500.32 3978
3500.88 4087
3501.44 3801
3502.00 3862
3502.56 4002
3503.11 3807
3503.67 3897
3504.23 3743
3504.79 3990
3505.35 3784
3505.90 3652
3506.46 3821
3507.02 3981
3507.58 3805
3508.14 3394
3508.70 3293
3509.26 3466
3509.81 3394
3510.37 3174
3510.93 2990
3511.49 3137
3512.05 3261
3512.61 3058
3513.17 2974
3513.73 2676
3514.29 2598
3514.84 2561
3515.40 2324
3515.96 2406
3516.52 2363
3517.08 2258
3517.64 2124
3518.20 2212
3518.76 2170
3519.32 2233
3519.88 2259
3520.44 2279
3521.00 2182
3521.56 2250
3522.12 2294
3522.68 2301
3523.24 2113
3523.80 2368
3524.36 2263
3524.92 2270
3525.48 2183
3526.04 2161
3526.60 2159
3527.16 2272
3527.72 2352
3528.28 2287
3528.84 2329
3529.40 2225
3529.96 2364
3530.52 2341
3531.08 2300
3531.64 2444
3532.20 2515
3532.76 2236
3533.32 2139
3533.88 2221
3534.44 2292
3535.00 2103
3535.56 1895
3536.12 2112
3536.68 2158
3537.25 2059
3537.81 2078
3538.37 2000
3538.93 2049
3539.49 2064
3540.05 2119
3540.61 2152
3541.17 2038
3541.73 2202
3542.30 2137
3542.86 1995
3543.42 2321
3543.98 2542
3544.54 2306
3545.10 1981
3545.66 2048
3546.23 2155
3546.79 1829
3547.35 2048
3547.91 2151
3548.47 2245
3549.03 2109
3549.60 2191
3550.16 2096
3550.72 2030
3551.28 2110
3551.84 1930
3552.41 1940
3552.97 1850
3553.53 1845
3554.09 1812
3554.65 1922
3555.22 1805
3555.78 1758
3556.34 1878
3556.90 1802
3557.47 1843
3558.03 1900
3558.59 1855
3559.15 1737
3559.72 1761
3560.28 1734
3560.84 1846
3561.41 1891
3561.97 2015
3562.53 1801
3563.09 1834
3563.66 1858
3564.22 1793
3564.78 1860
3565.35 1677
3565.91 1882
3566.47 1980
3567.04 1837
3567.60 1823
3568.16 1741
3568.73 1877
3569.29 1881
3569.85 1706
3570.42 1666
3570.98 1732
3571.54 1722
3572.11 1771
3572.67 1801
3573.23 1806
3573.80 1871
3574.36 1933
3574.93 2019
3575.49 2092
3576.05 2022
3576.62 1930
3577.18 2091
3577.75 2187
3578.31 2303
3578.87 2172
3579.44 2162
3580.00 2119
3580.57 1992
3581.13 1782
3581.70 1934
3582.26 2038
3582.82 2147
3583.39 1716
3583.95 1743
3584.52 1807
3585.08 1660
3585.65 1945
3586.21 1812
3586.78 1799
3587.34 1723
3587.91 1653
3588.47 1703
3589.04 1614
3589.60 1532
3590.17 1570
3590.73 1740
3591.30 1583
3591.86 1616
3592.43 1628
3592.99 1620
3593.56 1631
3594.12 1594
3594.69 1708
3595.25 1710
3595.82 1653
3596.39 1611
3596.95 1729
3597.52 1675
3598.08 1812
3598.65 1710
3599.21 1844
3599.78 1818
3600.35 1782
3600.91 1748
3601.48 1761
3602.04 1616
3602.61 1628
3603.18 1625
3603.74 1588
3604.31 1603
3604.87 1557
3605.44 1438
3606.01 1598
3606.57 1505
3607.14 1512
3607.71 1664
3608.27 1531
3608.84 1467
3609.41 1596
3609.97 1668
3610.54 1767
3611.11 1654
3611.67 1724
3612.24 1648
3612.81 1561
3613.37 1650
3613.94 1804
3614.51 1784
3615.07 1894
3615.64 2098
3616.21 2548
3616.77 2659
3617.34 3010
3617.91 3231
3618.48 3180
3619.04 3143
3619.61 3208
3620.18 3092
3620.75 2909
3621.31 2699
3621.88 2523
3622.45 2241
3623.02 2238
3623.58 2236
3624.15 1951
3624.72 1934
3625.29 1830
3625.86 1686
3626.42 1648
3626.99 1574
3627.56 1546
3628.13 1536
3628.70 1557
3629.26 1666
3629.83 1614
3630.40 1667
3630.97 1530
3631.54 1484
3632.10 1432
3632.67 1413
3633.24 1488
3633.81 1644
3634.38 1561
3634.95 1368
3635.52 1608
3636.08 1548
3636.65 1693
3637.22 1566
3637.79 1731
3638.36 1699
3638.93 1516
3639.50 1697
3640.07 1770
3640.64 1889
3641.20 2000
3641.77 1961
3642.34 2089
3642.91 1986
3643.48 1785
3644.05 1960
3644.62 1911
3645.19 1702
3645.76 1779
3646.33 1819
3646.90 1882
3647.47 1784
3648.04 1802
3648.61 1806
3649.18 1872
3649.75 1941
3650.32 1953
3650.89 1909
3651.46 2059
3652.03 2059
3652.60 1923
3653.17 1979
3653.74 1948
3654.31 2051
3654.88 2203
3655.45 2088
3656.02 2003
3656.59 1880
3657.16 1873
3657.73 2007
3658.30 1933
3658.87 1945
3659.44 2000
3660.01 1984
3660.58 1983
3661.15 2041
3661.72 1844
3662.29 1874
3662.86 1805
3663.43 1887
3664.00 2061
3664.58 2210
3665.15 2186
3665.72 2206
3666.29 2377
3666.86 2400
3667.43 2315
3668.00 2325
3668.57 2119
3669.14 1946
3669.72 1947
3670.29 1827
3670.86 1776
3671.43 1588
3672.00 1671
3672.57 1693
3673.14 1694
3673.72 1885
3674.29 1664
3674.86 1805
3675.43 1830
3676.00 1822
3676.57 1845
3677.15 1856
3677.72 2082
3678.29 1920
3678.86 1849
3679.43 1921
3680.01 1899
3680.58 1798
3681.15 1667
3681.72 1753
3682.29 1696
3682.87 1828
3683.44 1795
3684.01 1729
3684.58 1664
3685.16 1555
3685.73 1658
3686.30 1651
3686.87 1611
3687.45 1684
3688.02 1907
3688.59 1915
3689.17 1929
3689.74 1939
3690.31 1922
3690.88 1808
3691.46 1812
3692.03 1874
3692.60 1880
3693.18 1597
3693.75 1605
3694.32 1797
3694.90 1918
3695.47 2052
3696.04 1732
3696.62 1635
3697.19 1605
3697.76 1567
3698.34 1608
3698.91 1692
3699.48 1640
3700.06 1514
3700.63 1612
3701.21 1669
3701.78 1556
3702.35 1457
3702.93 1546
3703.50 1671
3704.07 1576
3704.65 1566
3705.22 1468
3705.80 1772
3706.37 1737
3706.95 1528
3707.52 1582
3708.09 1714
3708.67 1793
3709.24 1663
3709.82 1580
3710.39 1735
3710.97 1696
3711.54 1527
3712.11 1656
3712.69 1724
3713.26 1743
3713.84 1718
3714.41 1619
3714.99 1795
3715.56 1695
3716.14 1630
3716.71 1439
3717.29 1446
3717.86 1560
3718.44 1544
3719.01 1549
3719.59 1483
3720.16 1470
3720.74 1526
3721.31 1607
3721.89 1507
3722.47 1395
3723.04 1415
3723.62 1558
3724.19 1439
3724.77 1427
3725.34 1612
3725.92 1648
3726.49 1617
3727.07 1579
3727.65 1581
3728.22 1608
3728.80 1657
3729.37 1724
3729.95 1725
3730.53 1827
3731.10 1981
3731.68 1973
3732.25 2164
3732.83 2321
3733.41 2416
3733.98 2475
3734.56 2479
3735.14 2346
3735.71 2394
3736.29 2267
3736.86 2244
3737.44 2014
3738.02 1812
3738.59 1780
3739.17 1803
3739.75 1856
3740.32 1647
3740.90 1650
3741.48 1503
3742.06 1592
3742.63 1736
3743.21 1777
3743.79 1896
3744.36 1883
3744.94 2026
3745.52 2096
3746.09 2079
3746.67 2098
3747.25 2333
3747.83 2346
3748.40 2264
3748.98 2199
3749.56 2132
3750.14 1982
3750.71 1988
3751.29 2086
3751.87 1937
3752.45 1914
3753.03 1800
3753.60 1823
3754.18 1792
3754.76 1678
3755.34 1578
3755.91 1494
3756.49 1528
3757.07 1620
3757.65 1572
3758.23 1522
3758.81 1664
3759.38 1634
3759.96 1681
3760.54 1715
3761.12 1809
3761.70 1784
3762.28 1886
3762.85 1939
3763.43 1785
3764.01 1824
3764.59 1709
3765.17 1902
3765.75 1859
3766.33 1729
3766.90 1763
3767.48 1803
3768.06 1841
3768.64 1754
3769.22 1606
3769.80 1746
3770.38 1719
3770.96 1559
3771.54 1690
3772.12 1711
3772.70 1584
3773.27 1515
3773.85 1525
3774.43 1553
3775.01 1604
3775.59 1573
3776.17 1489
3776.75 1646
3777.33 1651
3777.91 1599
3778.49 1690
3779.07 1541
3779.65 1661
3780.23 1463
3780.81 1556
3781.39 1599
3781.97 1622
3782.55 1715
3783.13 1669
3783.71 1604
3784.29 1674
3784.87 1587
3785.45 1536
3786.03 1535
3786.61 1519
3787.19 1489
3787.77 1538
3788.35 1411
3788.93 1505
3789.51 1570
3790.09 1606
3790.67 1621
3791.26 1564
3791.84 1461
3792.42 1523
3793.00 1268
3793.58 1392
3794.16 1500
3794.74 1334
3795.32 1444
3795.90 1335
3796.48 1329
3797.07 1333
3797.65 1282
3798.23 1537
3798.81 1497
3799.39 1417
3799.97 1469
3800.55 1628
3801.13 1616
3801.72 1525
3802.30 1748
3802.88 1529
3803.46 1698
3804.04 1781
3804.62 1647
3805.21 1738
3805.79 1696
3806.37 1797
3806.95 1836
3807.53 1901
3808.12 2142
3808.70 1984
3809.28 1870
3809.86 1985
3810.44 2054
3811.03 2101
3811.61 1939
3812.19 1880
3812.77 1784
3813.36 1811
3813.94 1704
3814.52 1745
3815.10 1860
3815.69 1716
3816.27 1804
3816.85 1669
3817.43 1727
3818.02 1814
3818.60 1790
3819.18 1783
3819.76 1642
3820.35 1570
3820.93 1745
3821.51 1674
3822.10 1760
3822.68 1706
3823.26 1593
3823.85 1728
3824.43 1699
3825.01 1644
3825.60 1643
3826.18 1518
3826.76 1583
3827.35 1630
3827.93 1538
3828.51 1542
3829.10 1471
3829.68 1609
3830.26 1597
3830.85 1623
3831.43 1561
3832.02 1501
3832.60 1494
3833.18 1634
3833.77 1635
3834.35 1602
3834.93 1701
3835.52 1692
3836.10 1629
3836.69 1744
3837.27 1777
3837.86 1665
3838.44 1616
3839.02 1668
3839.61 1611
3840.19 1511
3840.78 1751
3841.36 1705
3841.95 1573
3842.53 1551
3843.12 1741
3843.70 1720
3844.29 1784
3844.87 1948
3845.46 1954
3846.04 1860
3846.63 1909
3847.21 2042
3847.80 1890
3848.38 1843
3848.97 1890
3849.55 1651
3850.14 1660
3850.72 1784
3851.31 1660
3851.89 1781
3852.48 1826
3853.06 1816
3853.65 1743
3854.23 1788
3854.82 1716
3855.40 1707
3855.99 1784
3856.58 1730
3857.16 1908
3857.75 2073
3858.33 2306
3858.92 2380
3859.50 2662
3860.09 2834
3860.68 3062
3861.26 3300
3861.85 3564
3862.43 3611
3863.02 3680
3863.61 3599
3864.19 3102
3864.78 3037
3865.37 2893
3865.95 2761
3866.54 2547
3867.13 2268
3867.71 2060
3868.30 1892
3868.89 1773
3869.47 1817
3870.06 1740
3870.65 1621
3871.23 1716
3871.82 1753
3872.41 1795
3872.99 1806
3873.58 1631
3874.17 1624
3874.75 1731
3875.34 1610
3875.93 1707
3876.52 1623
3877.10 1612
3877.69 1514
3878.28 1493
3878.86 1589
3879.45 1471
3880.04 1553
3880.63 1536
3881.21 1555
3881.80 1484
3882.39 1474
3882.98 1393
3883.57 1451
3884.15 1571
3884.74 1567
3885.33 1540
3885.92 1516
3886.50 1597
3887.09 1590
3887.68 1585
3888.27 1802
3888.86 1718
3889.45 1777
3890.03 1924
3890.62 1976
3891.21 1887
3891.80 1885
3892.39 1807
3892.98 1823
3893.56 1936
3894.15 1870
3894.74 1665
3895.33 1657
3895.92 1612
3896.51 1759
3897.10 1740
3897.68 1757
3898.27 1722
3898.86 1830
3899.45 1915
3900.04 1807
3900.63 1857
3901.22 1902
3901.81 1789
3902.40 1761
3902.99 1692
3903.57 1716
3904.16 1703
3904.75 1636
3905.34 1708
3905.93 1518
3906.52 1648
3907.11 1771
3907.70 1744
3908.29 1657
3908.88 1742
3909.47 1618
3910.06 1683
3910.65 1593
3911.24 1631
3911.83 1500
3912.42 1527
3913.01 1432
3913.60 1484
3914.19 1585
3914.78 1495
3915.37 1603
3915.96 1591
3916.55 1475
3917.14 1403
3917.73 1423
3918.32 1549
3918.91 1524
3919.50 1429
3920.09 1372
3920.68 1464
3921.27 1521
3921.86 1390
3922.45 1452
3923.05 1368
3923.64 1391
3924.23 1394
3924.82 1410
3925.41 1402
3926.00 1454
3926.59 1439
3927.18 1452
3927.77 1383
3928.36 1222
3928.95 1259
3929.55 1353
3930.14 1278
3930.73 1418
3931.32 1498
3931.91 1478
3932.50 1377
3933.09 1385
3933.69 1388
3934.28 1383
3934.87 1344
3935.46 1336
3936.05 1396
3936.64 1353
3937.24 1386
3937.83 1486
3938.42 1511
3939.01 1607
3939.60 1567
3940.20 1646
3940.79 1776
3941.38 1729
3941.97 1620
3942.56 1625
3943.16 1671
3943.75 1753
3944.34 1489
3944.93 1320
3945.53 1569
3946.12 1563
3946.71 1335
3947.30 1393
3947.90 1533
3948.49 1482
3949.08 1605
3949.67 1379
3950.27 1476
3950.86 1474
3951.45 1374
3952.05 1231
3952.64 1270
3953.23 1256
3953.82 1504
3954.42 1547
3955.01 1616
3955.60 1628
3956.20 1778
3956.79 1623
3957.38 1549
3957.98 1568
3958.57 1520
3959.16 1529
3959.76 1523
3960.35 1570
3960.94 1516
3961.54 1600
3962.13 1663
3962.73 1592
3963.32 1614
3963.91 1624
3964.51 1659
3965.10 1800
3965.69 1821
3966.29 1824
3966.88 1842
3967.48 1614
3968.07 1793
3968.66 1754
3969.26 1780
3969.85 1533
3970.45 1632
3971.04 1672
3971.64 1679
3972.23 1696
3972.82 1551
3973.42 1602
3974.01 1618
3974.61 1686
3975.20 1676
3975.80 1834
3976.39 2013
3976.99 1914
3977.58 2021
3978.18 2092
3978.77 1926
3979.37 1879
3979.96 1724
3980.56 1770
3981.15 1778
3981.75 1666
3982.34 1734
3982.94 1598
3983.53 1879
3984.13 1610
3984.72 1629
3985.32 1612
3985.91 1574
3986.51 1668
3987.11 1610
3987.70 1513
3988.30 1666
3988.89 1619
3989.49 1731
3990.08 1752
3990.68 1730
3991.28 1724
3991.87 1629
3992.47 1844
3993.06 1813
3993.66 1963
3994.26 1919
3994.85 1987
3995.45 1957
3996.04 1933
3996.64 2012
3997.24 1955
3997.83 1929
3998.43 1899
3999.03 1922
3999.62 1709
4000.22 1899
4000.81 1756
4001.41 1664
4002.01 1917
4002.60 1840
4003.20 1733
4003.80 1716
4004.40 1693
4004.99 1826
4005.59 1856
4006.19 1773
4006.78 1612
4007.38 1532
4007.98 1727
4008.57 1505
4009.17 1459
4009.77 1551
4010.37 1503
4010.96 1492
4011.56 1442
4012.16 1489
4012.76 1583
4013.35 1587
4013.95 1429
4014.55 1594
4015.15 1720
4015.74 1628
4016.34 1645
4016.94 1831
4017.54 1959
4018.13 1803
4018.73 1789
4019.33 1740
4019.93 1737
4020.53 1609
4021.12 1542
4021.72 1654
4022.32 1735
4022.92 1666
4023.52 1723
4024.12 1723
4024.71 1858
4025.31 1939
4025.91 1932
4026.51 2144
4027.11 2266
4027.71 2425
4028.30 2609
4028.90 2706
4029.50 2629
4030.10 2409
4030.70 2373
4031.30 2386
4031.90 2295
4032.50 2242
4033.10 2178
4033.69 2183
4034.29 2005
4034.89 1939
4035.49 1961
4036.09 1922
4036.69 1813
4037.29 1718
4037.89 1692
4038.49 1730
4039.09 1526
4039.69 1418
4040.29 1513
4040.89 1611
4041.49 1494
4042.08 1372
4042.68 1386
4043.28 1403
4043.88 1535
4044.48 1433
4045.08 1424
4045.68 1423
4046.28 1485
4046.88 1483
4047.48 1514
4048.08 1558
4048.68 1446
4049.28 1521
4049.88 1546
4050.48 1429
4051.08 1460
4051.69 1426
4052.29 1259
4052.89 1330
4053.49 1501
4054.09 1507
4054.69 1442
4055.29 1512
4055.89 1362
4056.49 1465
4057.09 1390
4057.69 1479
4058.29 1529
4058.89 1409
4059.49 1281
4060.09 1408
4060.70 1416
4061.30 1576
4061.90 1582
4062.50 1710
4063.10 1691
4063.70 1653
4064.30 1638
4064.90 1805
4065.51 1793
4066.11 1756
4066.71 1792
4067.31 1714
4067.91 1663
4068.51 1915
4069.11 1874
4069.72 1681
4070.32 1586
4070.92 1487
4071.52 1529
4072.12 1357
4072.73 1506
4073.33 1474
4073.93 1419
4074.53 1365
4075.13 1430
4075.74 1493
4076.34 1333
4076.94 1390
4077.54 1416
4078.14 1466
4078.75 1405
4079.35 1315
4079.95 1267
4080.55 1448
4081.16 1503
4081.76 1343
4082.36 1299
4082.96 1385
4083.57 1368
4084.17 1368
4084.77 1298
4085.38 1419
4085.98 1373
4086.58 1323
4087.18 1272
4087.79 1402
4088.39 1431
4088.99 1443
4089.60 1438
4090.20 1390
4090.80 1307
4091.41 1312
4092.01 1246
4092.61 1338
4093.22 1309
4093.82 1341
4094.42 1499
4095.03 1447
4095.63 1480
4096.23 1419
4096.84 1324
4097.44 1384
4098.05 1543
4098.65 1457
4099.25 1365
4099.86 1498
4100.46 1389
4101.06 1436
4101.67 1496
4102.27 1509
4102.88 1436
4103.48 1427
4104.09 1371
4104.69 1234
4105.29 1289
4105.90 1496
4106.50 1464
4107.11 1323
4107.71 1289
4108.32 1234
4108.92 1459
4109.53 1374
4110.13 1409
4110.74 1327
4111.34 1355
4111.94 1281
4112.55 1328
4113.15 1294
4113.76 1291
4114.36 1273
4114.97 1250
4115.57 1296
4116.18 1214
4116.78 1335
4117.39 1388
4118.00 1235
4118.60 1271
4119.21 1210
4119.81 1233
4120.42 1187
4121.02 1271
4121.63 1406
4122.23 1381
4122.84 1298
4123.44 1320
4124.05 1323
4124.66 1230
4125.26 1090
4125.87 1230
4126.47 1204
4127.08 1193
4127.68 1237
4128.29 1283
4128.90 1324
4129.50 1297
4130.11 1359
4130.72 1271
4131.32 1370
4131.93 1286
4132.53 1369
4133.14 1451
4133.75 1388
4134.35 1410
4134.96 1333
4135.57 1445
4136.17 1477
4136.78 1426
4137.39 1517
4137.99 1321
4138.60 1490
4139.21 1474
4139.81 1383
4140.42 1408
4141.03 1463
4141.63 1473
4142.24 1421
4142.85 1554
4143.46 1635
4144.06 1609
4144.67 1599
4145.28 1460
4145.88 1589
4146.49 1545
4147.10 1395
4147.71 1434
4148.31 1444
4148.92 1383
4149.53 1376
4150.14 1319
4150.74 1239
4151.35 1309
4151.96 1315
4152.57 1341
4153.18 1192
4153.78 1245
4154.39 1298
4155.00 1393
4155.61 1356
4156.22 1308
4156.82 1330
4157.43 1327
4158.04 1391
4158.65 1314
4159.26 1241
4159.86 1221
4160.47 1330
4161.08 1383
4161.69 1390
4162.30 1184
4162.91 1313
4163.52 1309
4164.12 1234
4164.73 1262
4165.34 1193
4165.95 1232
4166.56 1292
4167.17 1417
4167.78 1513
4168.39 1367
4168.99 1326
4169.60 1372
4170.21 1269
4170.82 1277
4171.43 1491
4172.04 1490
4172.65 1562
4173.26 1416
4173.87 1364
4174.48 1389
4175.09 1417
4175.70 1471
4176.31 1386
4176.92 1391
4177.53 1521
4178.13 1511
4178.74 1441
4179.35 1423
4179.96 1343
4180.57 1367
4181.18 1376
4181.79 1283
4182.40 1334
4183.01 1421
4183.62 1426
4184.23 1435
4184.84 1516
4185.45 1399
4186.06 1449
4186.67 1428
4187.29 1394
4187.90 1347
4188.51 1480
4189.12 1398
4189.73 1268
4190.34 1239
4190.95 1348
4191.56 1444
4192.17 1467
4192.78 1472
4193.39 1471
4194.00 1560
4194.61 1499
4195.22 1371
4195.83 1534
4196.45 1408
4197.06 1335
4197.67 1430
4198.28 1397
4198.89 1351
4199.50 1431
4200.11 1443
4200.72 1370
4201.33 1387
4201.95 1329
4202.56 1192
4203.17 1297
4203.78 1375
4204.39 1404
4205.00 1329
4205.62 1225
4206.23 1285
4206.84 1563
4207.45 1411
4208.06 1454
4208.67 1432
4209.29 1467
4209.90 1342
4210.51 1490
4211.12 1445
4211.73 1474
4212.35 1453
4212.96 1401
4213.57 1407
4214.18 1437
4214.80 1409
4215.41 1310
4216.02 1405
4216.63 1435
4217.25 1509
4217.86 1636
4218.47 1693
4219.08 1506
4219.70 1554
4220.31 1573
4220.92 1757
4221.53 1747
4222.15 1661
4222.76 1754
4223.37 1643
4223.99 1644
4224.60 1688
4225.21 1805
4225.83 1819
4226.44 1896
4227.05 2176
4227.66 2319
4228.28 2184
4228.89 2072
4229.51 2023
4230.12 2104
4230.73 2022
4231.35 1879
4231.96 1866
4232.57 1801
4233.19 1837
4233.80 1764
4234.41 1699
4235.03 1592
4235.64 1505
4236.26 1715
4236.87 1686
4237.48 1705
4238.10 1512
4238.71 1540
4239.33 1574
4239.94 1463
4240.55 1342
4241.17 1398
4241.78 1459
4242.40 1331
4243.01 1198
4243.63 1221
4244.24 1418
4244.85 1628
4245.47 1531
4246.08 1403
4246.70 1488
4247.31 1442
4247.93 1492
4248.54 1556
4249.16 1420
4249.77 1369
4250.39 1431
4251.00 1507
4251.62 1449
4252.23 1459
4252.85 1574
4253.46 1470
4254.08 1496
4254.69 1401
4255.31 1378
4255.92 1525
4256.54 1685
4257.15 1365
4257.77 1481
4258.39 1505
4259.00 1631
4259.62 1669
4260.23 1641
4260.85 1622
4261.46 1623
4262.08 1826
4262.69 1729
4263.31 1797
4263.93 1879
4264.54 1864
4265.16 1935
4265.77 1951
4266.39 1761
4267.01 1504
4267.62 1599
4268.24 1777
4268.86 1665
4269.47 1721
4270.09 1559
4270.70 1613
4271.32 1600
4271.94 1603
4272.55 1529
4273.17 1580
4273.79 1638
4274.40 1830
4275.02 1693
4275.64 1725
4276.25 1862
4276.87 1865
4277.49 1884
4278.10 1729
4278.72 1758
4279.34 1858
4279.96 1783
4280.57 1832
4281.19 1712
4281.81 1582
4282.42 1717
4283.04 1516
4283.66 1560
4284.28 1458
4284.89 1363
4285.51 1474
4286.13 1424
4286.75 1398
4287.36 1448
4287.98 1398
4288.60 1304
4289.22 1318
4289.83 1465
4290.45 1556
4291.07 1394
4291.69 1406
4292.31 1343
4292.92 1257
4293.54 1335
4294.16 1277
4294.78 1432
4295.40 1493
4296.01 1491
4296.63 1447
4297.25 1443
4297.87 1544
4298.49 1450
4299.11 1444
4299.72 1498
4300.34 1356
4300.96 1444
4301.58 1497
4302.20 1531
4302.82 1551
4303.44 1548
4304.06 1574
4304.67 1449
4305.29 1560
4305.91 1474
4306.53 1497
4307.15 1522
4307.77 1363
4308.39 1399
4309.01 1604
4309.63 1392
4310.25 1490
4310.86 1428
4311.48 1398
4312.10 1473
4312.72 1447
4313.34 1506
4313.96 1454
4314.58 1471
4315.20 1539
4315.82 1675
4316.44 1390
4317.06 1427
4317.68 1400
4318.30 1602
4318.92 1604
4319.54 1399
4320.16 1657
4320.78 1546
4321.40 1442
4322.02 1549
4322.64 1737
4323.26 1627
4323.88 1796
4324.50 1612
4325.12 1853
4325.74 1897
4326.36 1874
4326.98 1860
4327.60 1859
4328.22 1641
4328.84 1918
4329.46 2206
4330.08 2586
4330.71 2684
4331.33 2953
4331.95 3106
4332.57 3420
4333.19 3333
4333.81 3340
4334.43 3554
4335.05 3517
4335.67 3286
4336.29 3257
4336.91 2928
4337.54 2880
4338.16 2736
4338.78 2667
4339.40 2676
4340.02 2448
4340.64 2395
4341.26 2530
4341.89 2334
4342.51 2483
4343.13 2502
4343.75 2776
4344.37 3214
4344.99 3537
4345.62 3725
4346.24 4136
4346.86 4233
4347.48 4325
4348.10 4240
4348.73 4415
4349.35 4169
4349.97 3617
4350.59 3525
4351.21 3019
4351.84 2735
4352.46 2638
4353.08 2552
4353.70 2449
4354.33 2050
4354.95 2062
4355.57 2335
4356.19 1945
4356.82 1993
4357.44 2046
4358.06 1956
4358.68 2020
4359.31 2051
4359.93 1972
4360.55 1971
4361.17 1967
4361.80 1905
4362.42 1986
4363.04 1872
4363.67 1744
4364.29 1756
4364.91 1695
4365.54 1768
4366.16 1750
4366.78 1745
4367.41 1652
4368.03 1606
4368.65 1617
4369.28 1726
4369.90 1598
4370.52 1593
4371.15 1442
4371.77 1599
4372.39 1541
4373.02 1600
4373.64 1588
4374.27 1658
4374.89 1539
4375.51 1599
4376.14 1518
4376.76 1477
4377.39 1543
4378.01 1545
4378.63 1426
4379.26 1436
4379.88 1535
4380.51 1561
4381.13 1467
4381.75 1472
4382.38 1258
4383.00 1418
4383.63 1512
4384.25 1576
4384.88 1558
4385.50 1525
4386.13 1604
4386.75 1575
4387.38 1567
4388.00 1629
4388.63 1479
4389.25 1561
4389.88 1597
4390.50 1564
4391.13 1557
4391.75 1495
4392.38 1583
4393.00 1600
4393.63 1439
4394.25 1415
4394.88 1322
4395.50 1418
4396.13 1481
4396.75 1342
4397.38 1331
4398.00 1513
4398.63 1479
4399.26 1476
4399.88 1422
4400.51 1498
4401.13 1616
4401.76 1537
4402.38 1372
4403.01 1461
4403.64 1492
4404.26 1524
4404.89 1432
4405.51 1345
4406.14 1536
4406.77 1419
4407.39 1227
4408.02 1370
4408.64 1564
4409.27 1517
4409.90 1461
4410.52 1334
4411.15 1306
4411.78 1421
4412.40 1446
4413.03 1513
4413.66 1438
4414.28 1506
4414.91 1487
4415.54 1505
4416.16 1337
4416.79 1484
4417.42 1468
4418.04 1432
4418.67 1547
4419.30 1535
4419.93 1360
4420.55 1321
4421.18 1339
4421.81 1277
4422.43 1371
4423.06 1351
4423.69 1592
4424.32 1487
4424.94 1374
4425.57 1256
4426.20 1327
4426.83 1273
4427.45 1294
4428.08 1429
4428.71 1382
4429.34 1290
4429.96 1357
4430.59 1219
4431.22 1287
4431.85 1238
4432.48 1274
4433.10 1256
4433.73 1427
4434.36 1448
4434.99 1357
4435.62 1391
4436.24 1498
4436.87 1428
4437.50 1422
4438.13 1491
4438.76 1349
4439.39 1285
4440.02 1383
4440.64 1570
4441.27 1456
4441.90 1313
4442.53 1335
4443.16 1412
4443.79 1406
4444.42 1453
4445.04 1455
4445.67 1578
4446.30 1572
4446.93 1449
4447.56 1494
4448.19 1435
4448.82 1522
4449.45 1345
4450.08 1408
4450.71 1434
4451.34 1324
4451.97 1363
4452.59 1354
4453.22 1532
4453.85 1525
4454.48 1467
4455.11 1581
4455.74 1602
4456.37 1611
4457.00 1729
4457.63 1787
4458.26 1538
4458.89 1440
4459.52 1459
4460.15 1419
4460.78 1415
4461.41 1432
4462.04 1431
4462.67 1328
4463.30 1256
4463.93 1412
4464.56 1324
4465.19 1391
4465.82 1375
4466.45 1236
4467.08 1231
4467.71 1368
4468.34 1303
4468.97 1501
4469.61 1386
4470.24 1463
4470.87 1326
4471.50 1286
4472.13 1442
4472.76 1229
4473.39 1379
4474.02 1419
4474.65 1417
4475.28 1354
4475.91 1336
4476.54 1306
4477.18 1291
4477.81 1254
4478.44 1245
4479.07 1297
4479.70 1406
4480.33 1286
4480.96 1348
4481.59 1465
4482.23 1478
4482.86 1363
4483.49 1275
4484.12 1367
4484.75 1346
4485.38 1370
4486.02 1411
4486.65 1247
4487.28 1294
4487.91 1229
4488.54 1296
4489.18 1382
4489.81 1400
4490.44 1373
4491.07 1351
4491.70 1331
4492.34 1386
4492.97 1492
4493.60 1458
4494.23 1340
4494.87 1329
4495.50 1440
4496.13 1484
4496.76 1527
4497.40 1438
4498.03 1368
4498.66 1529
4499.29 1598
4499.93 1790
4500.56 1694
4501.19 2043
4501.82 2023
4502.46 2062
4503.09 1927
4503.72 2036
4504.36 2107
4504.99 2007
4505.62 2051
4506.26 1821
4506.89 1617
4507.52 1647
4508.16 1737
4508.79 1706
4509.42 1781
4510.06 1657
4510.69 1619
4511.32 1600
4511.96 1581
4512.59 1624
4513.22 1591
4513.86 1428
4514.49 1259
4515.13 1349
4515.76 1330
4516.39 1406
4517.03 1410
4517.66 1430
4518.30 1265
4518.93 1299
4519.56 1319
4520.20 1415
4520.83 1335
4521.47 1391
4522.10 1485
4522.73 1267
4523.37 1371
4524.00 1420
4524.64 1330
4525.27 1309
4525.91 1427
4526.54 1559
4527.18 1702
4527.81 1769
4528.45 1718
4529.08 2098
4529.72 2301
4530.35 2729
4530.99 2836
4531.62 3024
4532.26 3214
4532.89 3265
4533.53 3126
4534.16 2868
4534.80 2733
4535.43 2538
4536.07 2407
4536.70 2160
4537.34 2172
4537.97 1773
4538.61 1557
4539.24 1434
4539.88 1490
4540.51 1439
4541.15 1388
4541.79 1309
4542.42 1398
4543.06 1499
4543.69 1457
4544.33 1456
4544.96 1426
4545.60 1302
4546.24 1292
4546.87 1379
4547.51 1311
4548.14 1305
4548.78 1281
4549.42 1315
4550.05 1291
4550.69 1297
4551.33 1356
4551.96 1213
4552.60 1256
4553.24 1319
4553.87 1244
4554.51 1295
4555.15 1296
4555.78 1246
4556.42 1317
4557.06 1342
4557.69 1473
4558.33 1411
4558.97 1349
4559.60 1309
4560.24 1392
4560.88 1327
4561.51 1233
4562.15 1337
4562.79 1349
4563.43 1404
4564.06 1368
4564.70 1367
4565.34 1556
4565.97 1358
4566.61 1398
4567.25 1496
4567.89 1589
4568.52 1695
4569.16 1634
4569.80 1588
4570.44 1495
4571.07 1587
4571.71 1701
4572.35 1647
4572.99 1529
4573.63 1409
4574.26 1510
4574.90 1490
4575.54 1391
4576.18 1350
4576.82 1468
4577.45 1355
4578.09 1386
4578.73 1334
4579.37 1347
4580.01 1397
4580.65 1497
4581.28 1486
4581.92 1310
4582.56 1250
4583.20 1345
4583.84 1427
4584.48 1307
4585.12 1414
4585.76 1495
4586.39 1495
4587.03 1432
4587.67 1452
4588.31 1483
4588.95 1482
4589.59 1610
4590.23 1819
4590.87 2086
4591.51 1919
4592.15 1957
4592.78 2085
4593.42 2002
4594.06 1923
4594.70 1843
4595.34 1690
4595.98 1854
4596.62 1626
4597.26 1637
4597.90 1587
4598.54 1385
4599.18 1404
4599.82 1496
4600.46 1627
4601.10 1490
4601.74 1429
4602.38 1403
4603.02 1513
4603.66 1574
4604.30 1555
4604.94 1550
4605.58 1532
4606.22 1479
4606.86 1492
4607.50 1478
4608.14 1444
4608.78 1406
4609.42 1331
4610.06 1420
4610.70 1451
4611.34 1490
4611.98 1440
4612.62 1404
4613.26 1519
4613.90 1478
4614.55 1385
4615.19 1483
4615.83 1498
4616.47 1401
4617.11 1286
4617.75 1591
4618.39 1474
4619.03 1381
4619.67 1439
4620.31 1238
4620.96 1168
4621.60 1098
4622.24 1199
4622.88 1097
4623.52 1234
4624.16 1179
4624.80 1151
4625.44 1115
4626.09 1061
4626.73 1077
4627.37 1201
4628.01 1149
4628.65 1189
4629.29 1277
4629.94 1399
4630.58 1350
4631.22 1465
4631.86 1512
4632.50 1550
4633.15 1584
4633.79 1494
4634.43 1261
4635.07 1404
4635.72 1460
4636.36 1307
4637.00 1372
4637.64 1373
4638.28 1404
4638.93 1545
4639.57 1469
4640.21 1539
4640.85 1400
4641.50 1445
4642.14 1477
4642.78 1553
4643.43 1444
4644.07 1293
4644.71 1463
4645.35 1487
4646.00 1374
4646.64 1280
4647.28 1291
4647.93 1313
4648.57 1244
4649.21 1251
4649.86 1354
4650.50 1314
4651.14 1220
4651.79 1285
4652.43 1354
4653.07 1244
4653.72 1439
4654.36 1532
4655.00 1414
4655.65 1466
4656.29 1426
4656.93 1362
4657.58 1242
4658.22 1159
4658.87 1311
4659.51 1271
4660.15 1201
4660.80 1066
4661.44 1268
4662.09 1197
4662.73 1300
4663.37 1235
4664.02 1185
4664.66 1134
4665.31 1129
4665.95 1111
4666.59 1130
4667.24 1138
4667.88 1208
4668.53 1201
4669.17 1134
4669.82 1090
4670.46 1183
4671.11 1113
4671.75 1118
4672.40 1067
4673.04 1056
4673.69 1097
4674.33 1220
4674.98 1126
4675.62 1228
4676.27 1183
4676.91 1266
4677.56 1213
4678.20 1295
4678.85 1290
4679.49 1378
4680.14 1359
4680.78 1144
4681.43 1209
4682.07 1273
4682.72 1404
4683.36 1309
4684.01 1367
4684.66 1412
4685.30 1255
4685.95 1262
4686.59 1399
4687.24 1439
4687.88 1339
4688.53 1263
4689.18 1269
4689.82 1483
4690.47 1449
4691.11 1438
4691.76 1550
4692.41 1469
4693.05 1542
4693.70 1601
4694.34 1543
4694.99 1720
4695.64 1706
4696.28 1595
4696.93 1630
4697.58 1674
4698.22 1854
4698.87 1640
4699.52 1902
4700.16 1960
4700.81 2063
4701.46 1793
4702.10 1767
4702.75 1737
4703.40 1715
4704.04 1674
4704.69 1681
4705.34 1605
4705.99 1611
4706.63 1540
4707.28 1573
4707.93 1435
4708.57 1321
4709.22 1466
4709.87 1534
4710.52 1661
4711.16 1572
4711.81 1525
4712.46 1442
4713.11 1477
4713.75 1525
4714.40 1459
4715.05 1419
4715.70 1363
4716.35 1380
4716.99 1454
4717.64 1555
4718.29 1549
4718.94 1440
4719.58 1531
4720.23 1476
4720.88 1466
4721.53 1606
4722.18 1515
4722.83 1476
4723.47 1542
4724.12 1566
4724.77 1625
4725.42 1492
4726.07 1496
4726.72 1574
4727.36 1503
4728.01 1583
4728.66 1674
4729.31 1639
4729.96 1605
4730.61 1469
4731.26 1395
4731.91 1319
4732.55 1373
4733.20 1541
4733.85 1460
4734.50 1397
4735.15 1303
4735.80 1413
4736.45 1398
4737.10 1276
4737.75 1401
4738.40 1412
4739.05 1352
4739.70 1454
4740.35 1386
4740.99 1497
4741.64 1537
4742.29 1555
4742.94 1474
4743.59 1401
4744.24 1469
4744.89 1336
4745.54 1284
4746.19 1333
4746.84 1374
4747.49 1306
4748.14 1413
4748.79 1349
4749.44 1308
4750.09 1297
4750.74 1431
4751.39 1485
4752.04 1542
4752.69 1418
4753.34 1464
4753.99 1521
4754.64 1525
4755.29 1592
4755.95 1468
4756.60 1324
4757.25 1378
4757.90 1470
4758.55 1396
4759.20 1481
4759.85 1562
4760.50 1638
4761.15 1555
4761.80 1601
4762.45 1482
4763.10 1585
4763.75 1708
4764.41 1590
4765.06 1543
4765.71 1453
4766.36 1506
4767.01 1342
4767.66 1470
4768.31 1478
4768.97 1613
4769.62 1396
4770.27 1445
4770.92 1496
4771.57 1464
4772.22 1418
4772.87 1407
4773.53 1421
4774.18 1411
4774.83 1332
4775.48 1389
4776.13 1386
4776.79 1334
4777.44 1299
4778.09 1270
4778.74 1350
4779.39 1336
4780.05 1387
4780.70 1434
4781.35 1363
4782.00 1444
4782.65 1427
4783.31 1348
4783.96 1451
4784.61 1294
4785.26 1341
4785.92 1417
4786.57 1302
4787.22 1323
4787.88 1358
4788.53 1449
4789.18 1610
4789.83 1381
4790.49 1351
4791.14 1437
4791.79 1475
4792.45 1382
4793.10 1395
4793.75 1299
4794.40 1317
4795.06 1423
4795.71 1575
4796.36 1397
4797.02 1264
4797.67 1350
4798.32 1515
4798.98 1471
4799.63 1518
4800.29 1599
4800.94 1573
4801.59 1560
4802.25 1523
4802.90 1676
4803.55 1711
4804.21 1630
4804.86 1720
4805.52 1651
4806.17 1466
4806.82 1346
4807.48 1458
4808.13 1651
4808.79 1640
4809.44 1510
4810.09 1377
4810.75 1341
4811.40 1498
4812.06 1548
4812.71 1486
4813.37 1535
4814.02 1534
4814.67 1552
4815.33 1522
4815.98 1517
4816.64 1615
4817.29 1677
4817.95 1688
4818.60 1716
4819.26 1628
4819.91 1549
4820.57 1781
4821.22 1758
4821.88 1829
4822.53 1975
4823.19 1869
4823.84 1777
4824.50 1806
4825.15 1771
4825.81 1830
4826.46 1701
4827.12 1559
4827.77 1648
4828.43 1475
4829.09 1651
4829.74 1705
4830.40 1803
4831.05 1735
4831.71 1729
4832.36 1778
4833.02 1772
4833.68 1862
4834.33 1833
4834.99 1857
4835.64 1781
4836.30 1857
4836.96 1791
4837.61 1869
4838.27 1976
4838.92 2003
4839.58 1978
4840.24 2065
4840.89 2104
4841.55 2036
4842.21 1977
4842.86 1918
4843.52 2068
4844.17 2063
4844.83 2143
4845.49 2142
4846.14 2045
4846.80 2122
4847.46 2047
4848.11 2243
4848.77 2543
4849.43 2490
4850.09 2565
4850.74 2630
4851.40 2574
4852.06 2499
4852.71 2600
4853.37 2774
4854.03 2531
4854.69 2524
4855.34 2772
4856.00 2732
4856.66 2742
4857.31 3007
4857.97 3132
4858.63 3024
4859.29 3040
4859.94 3078
4860.60 2908
4861.26 2580
4861.92 2543
4862.58 2515
4863.23 2649
4863.89 2450
4864.55 2450
4865.21 2540
4865.87 2647
4866.52 2346
4867.18 2410
4867.84 2672
4868.50 2637
4869.16 2501
4869.81 2460
4870.47 2327
4871.13 2203
4871.79 2233
4872.45 2371
4873.11 2197
4873.77 2208
4874.42 2192
4875.08 2172
4875.74 2166
4876.40 2327
4877.06 2381
4877.72 2228
4878.38 2304
4879.03 2612
4879.69 2435
4880.35 2234
4881.01 2305
4881.67 2355
4882.33 2334
4882.99 2163
4883.65 2202
4884.31 2010
4884.97 2095
4885.63 1937
4886.29 1890
4886.95 1926
4887.60 1959
4888.26 1912
4888.92 1720
4889.58 1781
4890.24 1796
4890.90 1860
4891.56 2003
4892.22 1976
4892.88 1846
4893.54 1801
4894.20 1834
4894.86 1616
4895.52 1651
4896.18 1684
4896.84 1628
4897.50 1683
4898.16 1672
4898.82 1650
4899.48 1718
4900.14 1853
4900.80 1693
4901.46 1773
4902.12 1773
4902.79 1726
4903.45 1703
4904.11 1728
4904.77 1514
4905.43 1547
4906.09 1617
4906.75 1642
4907.41 1622
4908.07 1500
4908.73 1491
4909.39 1457
4910.05 1474
4910.71 1471
4911.38 1485
4912.04 1598
4912.70 1506
4913.36 1545
4914.02 1537
4914.68 1553
4915.34 1461
4916.00 1396
4916.67 1293
4917.33 1218
4917.99 1360
4918.65 1407
4919.31 1347
4919.97 1419
4920.64 1433
4921.30 1397
4921.96 1475
4922.62 1371
4923.28 1341
4923.94 1456
4924.61 1317
4925.27 1426
4925.93 1355
4926.59 1449
4927.26 1452
4927.92 1321
4928.58 1326
4929.24 1451
4929.90 1438
4930.57 1359
4931.23 1296
4931.89 1363
4932.55 1337
4933.22 1267
4933.88 1194
4934.54 1396
4935.20 1333
4935.87 1388
4936.53 1387
4937.19 1363
4937.86 1398
4938.52 1187
4939.18 1293
4939.84 1265
4940.51 1195
4941.17 1344
4941.83 1288
4942.50 1246
4943.16 1439
4943.82 1340
4944.49 1371
4945.15 1373
4945.81 1355
4946.48 1326
4947.14 1323
4947.80 1236
4948.47 1326
4949.13 1461
4949.79 1456
4950.46 1328
4951.12 1254
4951.79 1338
4952.45 1254
4953.11 1155
4953.78 1195
4954.44 1297
4955.11 1223
4955.77 1314
4956.43 1354
4957.10 1469
4957.76 1377
4958.43 1421
4959.09 1465
4959.76 1547
4960.42 1428
4961.08 1694
4961.75 1725
4962.41 1697
4963.08 1804
4963.74 1588
4964.41 1539
4965.07 1466
4965.74 1634
4966.40 1664
4967.07 1361
4967.73 1411
4968.40 1463
4969.06 1358
4969.73 1377
4970.39 1175
4971.06 1360
4971.72 1208
4972.39 1335
4973.05 1366
4973.72 1356
4974.38 1234
4975.05 1367
4975.71 1362
4976.38 1299
4977.04 1415
4977.71 1423
4978.37 1229
4979.04 1328
4979.71 1286
4980.37 1320
4981.04 1259
4981.70 1190
4982.37 1287
4983.04 1205
4983.70 1094
4984.37 1226
4985.03 1430
4985.70 1438
4986.37 1346
4987.03 1263
4987.70 1152
4988.36 1238
4989.03 1250
4989.70 1269
4990.36 1267
4991.03 1227
4991.70 1226
4992.36 1297
4993.03 1291
4993.70 1292
4994.36 1179
4995.03 1186
4995.70 1157
4996.36 1327
4997.03 1266
4997.70 1277
4998.36 1205
4999.03 1175
4999.70 1287
5000.36 1167
5001.03 1197
5001.70 1199
5002.37 1121
5003.03 1230
5003.70 1150
5004.37 1200
5005.03 1107
5005.70 1128
5006.37 1115
5007.04 1135
5007.70 1212
5008.37 1213
5009.04 1160
5009.71 1132
5010.38 1177
5011.04 1216
5011.71 1149
5012.38 1133
5013.05 1104
5013.71 1098
5014.38 1276
5015.05 1187
5015.72 1063
5016.39 1073
5017.06 1103
5017.72 1139
5018.39 1213
5019.06 1131
5019.73 1090
5020.40 1208
5021.07 1260
5021.73 1206
5022.40 1170
5023.07 1195
5023.74 1193
5024.41 1214
5025.08 1215
5025.75 1215
5026.41 1082
5027.08 1199
5027.75 1194
5028.42 1288
5029.09 1170
5029.76 1179
5030.43 1218
5031.10 1251
5031.77 1216
5032.44 1060
5033.10 1052
5033.77 1105
5034.44 1103
5035.11 1100
5035.78 1069
5036.45 1139
5037.12 1161
5037.79 1161
5038.46 1138
5039.13 1072
5039.80 1122
5040.47 1118
5041.14 979
5041.81 1170
5042.48 1221
5043.15 1217
5043.82 1309
5044.49 1156
5045.16 1270
5045.83 1112
5046.50 1125
5047.17 1152
5047.84 1162
5048.51 1190
5049.18 1175
5049.85 1282
5050.52 1162
5051.19 1192
5051.86 1095
5052.53 1243
5053.20 1252
5053.87 1242
5054.54 1189
5055.21 1149
5055.89 1056
5056.56 1199
5057.23 1322
5057.90 1205
5058.57 1137
5059.24 1234
5059.91 1137
5060.58 1099
5061.25 1149
5061.92 1248
5062.60 1161
5063.27 1145
5063.94 1148
5064.61 1195
5065.28 1035
5065.95 1098
5066.62 1264
5067.30 1248
5067.97 1254
5068.64 1168
5069.31 1186
5069.98 1237
5070.65 1284
5071.33 1246
5072.00 1220
5072.67 1296
5073.34 1221
5074.01 1060
5074.68 1216
5075.36 1215
5076.03 1245
5076.70 1225
5077.37 1181
5078.05 1253
5078.72 1376
5079.39 1358
5080.06 1343
5080.73 1248
5081.41 1329
5082.08 1401
5082.75 1454
5083.42 1282
5084.10 1180
5084.77 1142
5085.44 1226
5086.12 1269
5086.79 1231
5087.46 1278
5088.13 1465
5088.81 1354
5089.48 1285
5090.15 1212
5090.83 1343
5091.50 1457
5092.17 1502
5092.85 1543
5093.52 1381
5094.19 1414
5094.87 1374
5095.54 1396
5096.21 1362
5096.89 1344
5097.56 1328
5098.23 1226
5098.91 1393
5099.58 1262
5100.25 1284
5100.93 1269
5101.60 1180
5102.28 1364
5102.95 1288
5103.62 1282
5104.30 1341
5104.97 1282
5105.65 1460
5106.32 1385
5106.99 1319
5107.67 1323
5108.34 1337
5109.02 1299
5109.69 1349
5110.36 1220
5111.04 1226
5111.71 1202
5112.39 1189
5113.06 1217
5113.74 1179
5114.41 1174
5115.09 1183
5115.76 1329
5116.44 1292
5117.11 1405
5117.79 1270
5118.46 1360
5119.14 1545
5119.81 1496
5120.49 1496
5121.16 1434
5121.84 1536
5122.51 1596
5123.19 1529
5123.86 1504
5124.54 1336
5125.21 1229
5125.89 1258
5126.56 1253
5127.24 1318
5127.91 1188
5128.59 1141
5129.27 1137
5129.94 1214
5130.62 1235
5131.29 1186
5131.97 1218
5132.64 1243
5133.32 1267
5134.00 1111
5134.67 1098
5135.35 1241
5136.02 1308
5136.70 1299
5137.38 1173
5138.05 1162
5138.73 1176
5139.40 1210
5140.08 1244
5140.76 1196
5141.43 1309
5142.11 1233
5142.79 1144
5143.46 1153
5144.14 1127
5144.82 1164
5145.49 1080
5146.17 1080
5146.85 1107
5147.52 978
5148.20 1015
5148.88 1214
5149.55 1133
5150.23 1063
5150.91 1078
5151.59 1074
5152.26 1166
5152.94 1189
5153.62 1077
5154.29 1042
5154.97 1115
5155.65 1106
5156.33 1007
5157.00 1141
5157.68 1194
5158.36 1153
5159.04 1173
5159.71 1198
5160.39 1087
5161.07 1171
5161.75 1107
5162.42 1152
5163.10 1132
5163.78 1222
5164.46 1261
5165.14 1201
5165.81 1210
5166.49 1136
5167.17 1259
5167.85 1233
5168.53 1141
5169.21 1176
5169.88 1143
5170.56 1247
5171.24 1254
5171.92 1073
5172.60 1143
5173.28 1063
5173.95 1076
5174.63 1055
5175.31 1096
5175.99 1041
5176.67 1140
5177.35 1251
5178.03 1196
5178.71 1166
5179.38 1318
5180.06 1088
5180.74 1108
5181.42 1132
5182.10 1108
5182.78 987
5183.46 1046
5184.14 1030
5184.82 1137
5185.50 1099
5186.18 1085
5186.86 1069
5187.53 1017
5188.21 962
5188.89 1070
5189.57 1077
5190.25 1013
5190.93 971
5191.61 936
5192.29 1001
5192.97 1110
5193.65 1202
5194.33 1102
5195.01 937
5195.69 992
5196.37 1034
5197.05 1003
5197.73 1186
5198.41 1024
5199.09 991
5199.77 1060
5200.45 1066
5201.13 1018
5201.81 1021
5202.49 1004
5203.17 1089
5203.86 1012
5204.54 1037
5205.22 1072
5205.90 1072
5206.58 1111
5207.26 1091
5207.94 1031
5208.62 1106
5209.30 1183
5209.98 1217
5210.66 1134
5211.34 1200
5212.02 1108
5212.71 1084
5213.39 1314
5214.07 1273
5214.75 1201
5215.43 1196
5216.11 1236
5216.79 1343
5217.47 1208
5218.16 1151
5218.84 1203
5219.52 1197
5220.20 1084
5220.88 1126
5221.56 1264
5222.25 1258
5222.93 1225
5223.61 1122
5224.29 1259
5224.97 1166
5225.66 1251
5226.34 1218
5227.02 1158
5227.70 1247
5228.38 1223
5229.07 1287
5229.75 1225
5230.43 1186
5231.11 1136
5231.79 1094
5232.48 1187
5233.16 1273
5233.84 1290
5234.52 1238
5235.21 1221
5235.89 1231
5236.57 1107
5237.26 1170
5237.94 1304
5238.62 1236
5239.30 1255
5239.99 1370
5240.67 1360
5241.35 1307
5242.04 1300
5242.72 1352
5243.40 1316
5244.08 1225
5244.77 1168
5245.45 1155
5246.13 1238
5246.82 1197
5247.50 1153
5248.18 1388
5248.87 1351
5249.55 1231
5250.24 1333
5250.92 1390
5251.60 1467
5252.29 1498
5252.97 1383
5253.65 1283
5254.34 1410
5255.02 1323
5255.71 1195
5256.39 1365
5257.07 1427
5257.76 1247
5258.44 1250
5259.13 1282
5259.81 1163
5260.49 1303
5261.18 1228
5261.86 1261
5262.55 1251
5263.23 1279
5263.92 1314
5264.60 1276
5265.28 1231
5265.97 1134
5266.65 1296
5267.34 1389
5268.02 1401
5268.71 1212
5269.39 1260
5270.08 1240
5270.76 1310
5271.45 1213
5272.13 1133
5272.82 1229
5273.50 1201
5274.19 1156
5274.87 1133
5275.56 1194
5276.24 1201
5276.93 1191
5277.61 1242
5278.30 1179
5278.98 1237
5279.67 1314
5280.36 1280
5281.04 1184
5281.73 1140
5282.41 1127
5283.10 1244
5283.78 1226
5284.47 1220
5285.16 1131
5285.84 1184
5286.53 1217
5287.21 1187
5287.90 1114
5288.59 1123
5289.27 1122
5289.96 1060
5290.64 1192
5291.33 1164
5292.02 1161
5292.70 1126
5293.39 1219
5294.08 1204
5294.76 1213
5295.45 1209
5296.13 1217
5296.82 1266
5297.51 1190
5298.19 1274
5298.88 1254
5299.57 1322
5300.25 1285
5300.94 1242
5301.63 1371
5302.32 1469
5303.00 1423
5303.69 1476
5304.38 1470
5305.06 1538
5305.75 1529
5306.44 1591
5307.13 1611
5307.81 1517
5308.50 1553
5309.19 1590
5309.87 1585
5310.56 1639
5311.25 1590
5311.94 1528
5312.62 1564
5313.31 1491
5314.00 1487
5314.69 1605
5315.38 1584
5316.06 1695
5316.75 1682
5317.44 1505
5318.13 1521
5318.82 1639
5319.50 1663
5320.19 1535
5320.88 1445
5321.57 1483
5322.26 1432
5322.94 1387
5323.63 1314
5324.32 1364
5325.01 1453
5325.70 1334
5326.39 1208
5327.07 1226
5327.76 1208
5328.45 1175
5329.14 1138
5329.83 1196
5330.52 1195
5331.21 1184
5331.90 1119
5332.58 1108
5333.27 1140
5333.96 1162
5334.65 1078
5335.34 1070
5336.03 1197
5336.72 1121
5337.41 1170
5338.10 1278
5338.79 1273
5339.48 1198
5340.17 1125
5340.86 1143
5341.54 1242
5342.23 1117
5342.92 1220
5343.61 1275
5344.30 1328
5344.99 1189
5345.68 1296
5346.37 1337
5347.06 1385
5347.75 1443
5348.44 1468
5349.13 1560
5349.82 1659
5350.51 1657
5351.20 1606
5351.89 1559
5352.58 1582
5353.27 1613
5353.96 1644
5354.65 1516
5355.34 1488
5356.03 1403
5356.72 1297
5357.42 1208
5358.11 1140
5358.80 1147
5359.49 1037
5360.18 1324
5360.87 1220
5361.56 1160
5362.25 1244
5362.94 1241
5363.63 1214
5364.32 1311
5365.01 1368
5365.70 1192
5366.40 1102
5367.09 1188
5367.78 1114
5368.47 1059
5369.16 1045
5369.85 1074
5370.54 1233
5371.23 1095
5371.93 1118
5372.62 1074
5373.31 1150
5374.00 999
5374.69 1150
5375.38 1203
5376.08 1061
5376.77 959
5377.46 1073
5378.15 1130
5378.84 1174
5379.53 1144
5380.23 1202
5380.92 1155
5381.61 1095
5382.30 1087
5383.00 1211
5383.69 1190
5384.38 1097
5385.07 1013
5385.76 1055
5386.46 1117
5387.15 1110
5387.84 1163
5388.53 1158
5389.23 996
5389.92 1271
5390.61 1295
5391.30 1242
5392.00 1210
5392.69 1162
5393.38 1154
5394.08 1061
5394.77 1146
5395.46 1226
5396.15 1249
5396.85 1142
5397.54 1170
5398.23 1131
5398.93 1027
5399.62 1083
5400.31 1025
5401.01 980
5401.70 1108
5402.39 1160
5403.09 1201
5403.78 1007
5404.47 1069
5405.17 1299
5405.86 1293
5406.56 1107
5407.25 1122
5407.94 1142
5408.64 1045
5409.33 1026
5410.02 1044
5410.72 1106
5411.41 1177
5412.11 1166
5412.80 1112
5413.49 1074
5414.19 1090
5414.88 1189
5415.58 1159
5416.27 1140
5416.97 1148
5417.66 1097
5418.35 1124
5419.05 1081
5419.74 994
5420.44 1168
5421.13 1212
5421.83 1295
5422.52 1254
5423.22 1198
5423.91 1156
5424.61 1297
5425.30 1223
5426.00 1083
5426.69 1330
5427.39 1232
5428.08 1119
5428.78 1092
5429.47 1274
5430.17 1229
5430.86 1113
5431.56 1250
5432.25 1199
5432.95 1174
5433.64 1164
5434.34 1280
5435.03 1267
5435.73 1249
5436.43 1213
5437.12 1266
5437.82 1357
5438.51 1252
5439.21 1230
5439.90 1205
5440.60 1260
5441.30 1108
5441.99 1167
5442.69 1270
5443.38 1231
5444.08 1218
5444.78 1284
5445.47 1336
5446.17 1433
5446.86 1480
5447.56 1658
5448.26 1602
5448.95 1568
5449.65 1557
5450.35 1426
5451.04 1649
5451.74 1705
5452.44 1563
5453.13 1532
5453.83 1459
5454.53 1553
5455.22 1430
5455.92 1357
5456.62 1506
5457.31 1550
5458.01 1352
5458.71 1463
5459.40 1504
5460.10 1432
5460.80 1478
5461.50 1595
5462.19 1544
5462.89 1555
5463.59 1595
5464.29 1546
5464.98 1505
5465.68 1558
5466.38 1573
5467.08 1547
5467.77 1554
5468.47 1508
5469.17 1545
5469.87 1500
5470.56 1569
5471.26 1495
5471.96 1492
5472.66 1732
5473.36 1682
5474.05 1773
5474.75 1715
5475.45 1896
5476.15 1932
5476.85 1974
5477.54 2006
5478.24 2279
5478.94 2415
5479.64 2713
5480.34 2980
5481.04 2988
5481.73 3090
5482.43 2946
5483.13 2835
5483.83 2761
5484.53 2471
5485.23 2409
5485.93 2309
5486.62 2018
5487.32 1978
5488.02 2056
5488.72 1992
5489.42 2036
5490.12 2069
5490.82 2053
5491.52 2204
5492.22 2125
5492.92 2060
5493.62 2407
5494.31 2329
5495.01 2319
5495.71 2307
5496.41 2317
5497.11 2450
5497.81 2529
5498.51 3041
5499.21 3259
5499.91 3692
5500.61 4106
5501.31 4635
5502.01 4582
5502.71 4659
5503.41 4107
5504.11 3771
5504.81 3462
5505.51 2984
5506.21 2546
5506.91 2401
5507.61 2121
5508.31 2217
5509.01 1937
5509.71 2038
5510.41 2093
5511.11 1931
5511.81 1725
5512.51 1897
5513.21 1888
5513.91 1805
5514.61 1823
5515.31 1774
5516.01 1775
5516.72 1878
5517.42 1866
5518.12 1673
5518.82 1665
5519.52 1899
5520.22 1927
5520.92 1805
5521.62 1768
5522.32 1672
5523.02 1577
5523.73 1620
5524.43 1494
5525.13 1553
5525.83 1488
5526.53 1392
5527.23 1582
5527.93 1473
5528.63 1468
5529.34 1324
5530.04 1267
5530.74 1321
5531.44 1443
5532.14 1545
5532.84 1334
5533.55 1378
5534.25 1385
5534.95 1384
5535.65 1503
5536.35 1402
5537.06 1391
5537.76 1436
5538.46 1485
5539.16 1387
5539.86 1546
5540.57 1401
5541.27 1399
5541.97 1395
5542.67 1309
5543.38 1420
5544.08 1298
5544.78 1331
5545.48 1325
5546.19 1339
5546.89 1454
5547.59 1283
5548.29 1324
5549.00 1413
5549.70 1252
5550.40 1210
5551.11 1208
5551.81 1266
5552.51 1184
5553.21 1306
5553.92 1399
5554.62 1360
5555.32 1302
5556.03 1114
5556.73 1100
5557.43 1161
5558.14 1143
5558.84 1214
5559.54 1221
5560.25 1330
5560.95 1298
5561.65 1356
5562.36 1303
5563.06 1377
5563.77 1412
5564.47 1273
5565.17 1273
5565.88 1281
5566.58 1248
5567.28 1286
5567.99 1265
5568.69 1314
5569.40 1151
5570.10 1254
5570.80 1153
5571.51 1203
5572.21 1241
5572.92 1234
5573.62 1327
5574.33 1219
5575.03 1271
5575.73 1229
5576.44 1285
5577.14 1353
5577.85 1314
5578.55 1202
5579.26 1194
5579.96 1278
5580.67 1335
5581.37 1247
5582.08 1205
5582.78 1039
5583.49 1130
5584.19 1110
5584.90 1055
5585.60 1135
5586.31 1231
5587.01 1109
5587.72 1131
5588.42 1118
5589.13 1204
5589.83 1164
5590.54 1088
5591.24 1112
5591.95 1161
5592.66 1179
5593.36 1127
5594.07 1102
5594.77 1114
5595.48 1065
5596.18 1126
5596.89 1066
5597.60 1202
5598.30 1201
5599.01 1108
5599.71 1133
5600.42 1039
5601.13 1027
5601.83 1095
5602.54 1180
5603.24 1137
5603.95 1028
5604.66 1127
5605.36 1134
5606.07 1204
5606.78 1159
5607.48 1029
5608.19 978
5608.89 976
5609.60 981
5610.31 999
5611.01 921
5611.72 1066
5612.43 1123
5613.14 1074
5613.84 1125
5614.55 1121
5615.26 989
5615.96 1048
5616.67 1098
5617.38 1077
5618.08 1050
5618.79 1137
5619.50 1153
5620.21 1114
5620.91 1166
5621.62 1149
5622.33 1106
5623.04 1071
5623.74 1105
5624.45 1243
5625.16 1246
5625.87 1217
5626.57 1192
5627.28 1146
5627.99 1172
5628.70 1290
5629.40 1197
5630.11 1259
5630.82 1151
5631.53 1226
5632.24 1194
5632.94 1170
5633.65 1316
5634.36 1349
5635.07 1311
5635.78 1298
5636.49 1329
5637.19 1540
5637.90 1375
5638.61 1419
5639.32 1313
5640.03 1365
5640.74 1350
5641.44 1268
5642.15 1287
5642.86 1302
5643.57 1116
5644.28 1190
5644.99 1274
5645.70 1186
5646.41 1180
5647.12 1181
5647.82 1225
5648.53 1144
5649.24 1218
5649.95 1158
5650.66 1099
5651.37 1195
5652.08 1189
5652.79 1166
5653.50 1186
5654.21 1100
5654.92 1148
5655.63 1259
5656.34 1270
5657.05 1152
5657.76 1286
5658.46 1214
5659.17 1324
5659.88 1329
5660.59 1261
5661.30 1225
5662.01 1200
5662.72 1196
5663.43 1198
5664.14 1289
5664.85 1223
5665.56 1171
5666.27 1285
5666.98 1186
5667.69 1142
5668.40 1216
5669.12 1199
5669.83 1269
5670.54 1375
5671.25 1516
5671.96 1467
5672.67 1443
5673.38 1438
5674.09 1346
5674.80 1292
5675.51 1165
5676.22 1235
5676.93 1105
5677.64 1129
5678.35 1170
5679.06 1145
5679.78 1171
5680.49 1091
5681.20 1137
5681.91 1227
5682.62 1285
5683.33 1147
5684.04 1172
5684.75 1166
5685.47 1128
5686.18 1146
5686.89 1177
5687.60 1170
5688.31 1192
5689.02 1141
5689.73 1228
5690.45 1165
5691.16 1205
5691.87 1078
5692.58 1112
5693.29 1208
5694.01 1152
5694.72 1122
5695.43 1099
5696.14 1105
5696.85 1110
5697.57 1127
5698.28 1081
5698.99 1046
5699.70 1078
5700.41 1096
5701.13 1166
5701.84 1111
5702.55 1092
5703.26 1108
5703.98 1208
5704.69 1311
5705.40 1125
5706.11 1038
5706.83 1125
5707.54 1165
5708.25 1076
5708.97 1107
5709.68 1143
5710.39 989
5711.10 1017
5711.82 993
5712.53 1070
5713.24 1080
5713.96 1108
5714.67 1079
5715.38 1135
5716.10 1131
5716.81 1096
5717.52 1148
5718.24 1088
5718.95 1078
5719.66 1026
5720.38 1098
5721.09 1056
5721.80 1084
5722.52 1087
5723.23 1153
5723.95 1092
5724.66 1021
5725.37 1056
5726.09 1115
5726.80 1094
5727.52 1172
5728.23 1190
5728.94 1169
5729.66 1066
5730.37 1149
5731.09 1294
5731.80 1092
5732.51 1049
5733.23 1058
5733.94 1137
5734.66 1076
5735.37 1200
5736.09 1113
5736.80 1111
5737.52 1244
5738.23 1188
5738.95 1189
5739.66 1129
5740.38 1046
5741.09 1088
5741.81 1175
5742.52 1202
5743.24 1094
5743.95 1152
5744.67 1044
5745.38 1115
5746.10 1220
5746.81 1129
5747.53 1070
5748.24 1039
5748.96 1144
5749.67 1115
5750.39 1223
5751.10 1265
5751.82 1212
5752.53 1077
5753.25 1133
5753.97 1395
5754.68 1410
5755.40 1451
5756.11 1508
5756.83 1480
5757.54 1229
5758.26 1297
5758.98 1271
5759.69 1336
5760.41 1307
5761.12 1326
5761.84 1394
5762.56 1475
5763.27 1437
5763.99 1508
5764.71 1494
5765.42 1598
5766.14 1647
5766.85 1743
5767.57 1704
5768.29 1885
5769.00 2320
5769.72 2737
5770.44 3119
5771.15 3121
5771.87 3001
5772.59 2998
5773.30 2954
5774.02 2559
5774.74 2042
5775.46 1807
5776.17 1830
5776.89 1678
5777.61 1639
5778.32 1538
5779.04 1557
5779.76 1636
5780.48 1635
5781.19 1531
5781.91 1655
5782.63 1647
5783.35 1624
5784.06 1536
5784.78 1619
5785.50 1500
5786.22 1507
5786.93 1610
5787.65 1607
5788.37 1512
5789.09 1589
5789.80 1620
5790.52 1565
5791.24 1463
5791.96 1548
5792.68 1386
5793.39 1375
5794.11 1386
5794.83 1389
5795.55 1386
5796.27 1360
5796.99 1401
5797.70 1451
5798.42 1593
5799.14 1526
5799.86 1347
5800.58 1545
5801.30 1621
5802.02 1489
5802.73 1425
5803.45 1443
5804.17 1487
5804.89 1405
5805.61 1308
5806.33 1204
5807.05 1309
5807.77 1390
5808.49 1365
5809.20 1298
5809.92 1202
5810.64 1225
5811.36 1355
5812.08 1395
5812.80 1268
5813.52 1305
5814.24 1281
5814.96 1273
5815.68 1280
5816.40 1153
5817.12 1064
5817.84 1280
5818.56 1251
5819.28 1168
5820.00 1204
5820.72 1238
5821.44 1153
5822.16 1173
5822.88 1204
5823.60 1111
5824.32 1173
5825.04 1145
5825.76 1105
5826.48 1181
5827.20 1207
5827.92 1209
5828.64 1287
5829.36 1204
5830.08 1223
5830.80 1179
5831.52 1121
5832.24 1208
5832.96 1103
5833.68 1039
5834.40 1169
5835.12 1150
5835.84 1134
5836.56 1172
5837.28 1245
5838.00 1170
5838.73 1109
5839.45 1061
5840.17 1050
5840.89 1069
5841.61 1054
5842.33 1040
5843.05 1039
5843.77 1208
5844.49 1165
5845.22 1136
5845.94 1031
5846.66 1163
5847.38 1029
5848.10 944
5848.82 1075
5849.54 1180
5850.27 1101
5850.99 1133
5851.71 1151
5852.43 1062
5853.15 1037
5853.88 1104
5854.60 1139
5855.32 1193
5856.04 1115
5856.76 1018
5857.49 1087
5858.21 1072
5858.93 1133
5859.65 1062
5860.37 1124
5861.10 1088
5861.82 1034
5862.54 1021
5863.26 1090
5863.99 1094
5864.71 1016
5865.43 1102
5866.15 1010
5866.88 1007
5867.60 1104
5868.32 1156
5869.04 1093
5869.77 1139
5870.49 1103
5871.21 1094
5871.94 1008
5872.66 1125
5873.38 1039
5874.11 1068
5874.83 1072
5875.55 1019
5876.27 1033
5877.00 1040
5877.72 1097
5878.44 1059
5879.17 1131
5879.89 1001
5880.62 1065
5881.34 1232
5882.06 1203
5882.79 1094
5883.51 1104
5884.23 1108
5884.96 1214
5885.68 1220
5886.40 1165
5887.13 1142
5887.85 1167
5888.58 1100
5889.30 1128
5890.02 1107
5890.75 1130
5891.47 1119
5892.20 1100
5892.92 1126
5893.65 1079
5894.37 1239
5895.09 1255
5895.82 1149
5896.54 1273
5897.27 1181
5897.99 1127
5898.72 1188
5899.44 1155
5900.17 1113
5900.89 1123
5901.62 1136
5902.34 1199
5903.07 1219
5903.79 1018
5904.52 1091
5905.24 1169
5905.97 1195
5906.69 1111
5907.42 1074
5908.14 1205
5908.87 1133
5909.59 1237
5910.32 1226
5911.04 1185
5911.77 1318
5912.49 1288
5913.22 1319
5913.94 1422
5914.67 1321
5915.40 1201
5916.12 1329
5916.85 1334
5917.57 1326
5918.30 1300
5919.02 1370
5919.75 1337
5920.48 1324
5921.20 1346
5921.93 1362
5922.65 1391
5923.38 1394
5924.11 1458
5924.83 1382
5925.56 1359
5926.29 1464
5927.01 1515
5927.74 1416
5928.47 1477
5929.19 1543
5929.92 1637
5930.64 1440
5931.37 1511
5932.10 1610
5932.82 1713
5933.55 1527
5934.28 1442
5935.01 1507
5935.73 1645
5936.46 1775
5937.19 1746
5937.91 1672
5938.64 1797
5939.37 1798
5940.09 1834
5940.82 1801
5941.55 1834
5942.28 1971
5943.00 2014
5943.73 1871
5944.46 1928
5945.19 1959
5945.91 2044
5946.64 2014
5947.37 2098
5948.10 2123
5948.82 2227
5949.55 2395
5950.28 2288
5951.01 2444
5951.73 2780
5952.46 3206
5953.19 3285
5953.92 3248
5954.65 3328
5955.38 3176
5956.10 3071
5956.83 2850
5957.56 2809
5958.29 2768
5959.02 2700
5959.74 2780
5960.47 2792
5961.20 2708
5961.93 2946
5962.66 2887
5963.39 2768
5964.12 3117
5964.84 3301
5965.57 3843
5966.30 4270
5967.03 4029
5967.76 4130
5968.49 4339
5969.22 4315
5969.95 4124
5970.68 3819
5971.40 3597
5972.13 3425
5972.86 3369
5973.59 3220
5974.32 2987
5975.05 3054
5975.78 3043
5976.51 3042
5977.24 3084
5977.97 3076
5978.70 3187
5979.43 3200
5980.16 3250
5980.89 3251
5981.62 3319
5982.35 3424
5983.08 3442
5983.81 3528
5984.54 3473
5985.27 3411
5986.00 3436
5986.73 3639
5987.46 3605
5988.19 3500
5988.92 3494
5989.65 3628
5990.38 3590
5991.11 3538
5991.84 3621
5992.57 3593
5993.30 3607
5994.03 3774
5994.76 3985
5995.49 3734
5996.22 3702
5996.95 3664
5997.68 3716
5998.41 3658
5999.14 3504
5999.87 3608
6000.60 3617
6001.34 3532
6002.07 3602
6002.80 3506
6003.53 3385
6004.26 3418
6004.99 3383
6005.72 3462
6006.45 3646
6007.18 3729
6007.92 4167
6008.65 4643
6009.38 5258
6010.11 5985
6010.84 6815
6011.57 7592
6012.30 8114
6013.04 8483
6013.77 9069
6014.50 8767
6015.23 8164
6015.96 7670
6016.69 7433
6017.43 6870
6018.16 5901
6018.89 5075
6019.62 4477
6020.35 4052
6021.09 3787
6021.82 3437
6022.55 3345
6023.28 3168
6024.02 2984
6024.75 2789
6025.48 2844
6026.21 2825
6026.94 2785
6027.68 2972
6028.41 2955
6029.14 3027
6029.88 2905
6030.61 2866
6031.34 2866
6032.07 2850
6032.81 2805
6033.54 2777
6034.27 2449
6035.01 2339
6035.74 2510
6036.47 2580
6037.20 2638
6037.94 2718
6038.67 2687
6039.40 2576
6040.14 2643
6040.87 2705
6041.60 2742
6042.34 2897
6043.07 2728
6043.80 2870
6044.54 2837
6045.27 3067
6046.00 3043
6046.74 2926
6047.47 2848
6048.21 2951
6048.94 3082
6049.67 3073
6050.41 3034
6051.14 3302
6051.88 3438
6052.61 3481
6053.34 3672
6054.08 3740
6054.81 3586
6055.55 3429
6056.28 3378
6057.01 3074
6057.75 2910
6058.48 2983
6059.22 3003
6059.95 2953
6060.69 2859
6061.42 2758
6062.16 2658
6062.89 2553
6063.63 2767
6064.36 2565
6065.09 2558
6065.83 2538
6066.56 2436
6067.30 2459
6068.03 2536
6068.77 2511
6069.50 2526
6070.24 2415
6070.97 2326
6071.71 2461
6072.45 2423
6073.18 2373
6073.92 2434
6074.65 2342
6075.39 2444
6076.12 2466
6076.86 2427
6077.59 2301
6078.33 2387
6079.06 2411
6079.80 2207
6080.54 2174
6081.27 2161
6082.01 2022
6082.74 2094
6083.48 2081
6084.21 2016
6084.95 2083
6085.69 2162
6086.42 2148
6087.16 2233
6087.90 2335
6088.63 2337
6089.37 2346
6090.10 2358
6090.84 2309
6091.58 2463
6092.31 2392
6093.05 2348
6093.79 2446
6094.52 2476
6095.26 2440
6096.00 2432
6096.73 2355
6097.47 2271
6098.21 2154
6098.94 2035
6099.68 2074
6100.42 2098
6101.15 2161
6101.89 2151
6102.63 2153
6103.37 2075
6104.10 1960
6104.84 2155
6105.58 2126
6106.31 1936
6107.05 2079
6107.79 2183
6108.53 2073
6109.26 2031
6110.00 2097
6110.74 2238
6111.48 2214
6112.21 2110
6112.95 2094
6113.69 2213
6114.43 2206
6115.17 2280
6115.90 2207
6116.64 2258
6117.38 2238
6118.12 2305
6118.85 2330
6119.59 2207
6120.33 2318
6121.07 2256
6121.81 2254
6122.55 2356
6123.28 2465
6124.02 2362
6124.76 2467
6125.50 2314
6126.24 2300
6126.98 2568
6127.71 2470
6128.45 2395
6129.19 2437
6129.93 2420
6130.67 2477
6131.41 2476
6132.15 2607
6132.89 2538
6133.63 2487
6134.36 2514
6135.10 2614
6135.84 2654
6136.58 2655
6137.32 2811
6138.06 2823
6138.80 2919
6139.54 3015
6140.28 3079
6141.02 3108
6141.76 3040
6142.50 3176
6143.24 3229
6143.97 3057
6144.71 2969
6145.45 2945
6146.19 3003
6146.93 2929
6147.67 2923
6148.41 2818
6149.15 2868
6149.89 2916
6150.63 2888
6151.37 2814
6152.11 3029
6152.85 2851
6153.59 2972
6154.33 3096
6155.07 2955
6155.81 3016
6156.55 3015
6157.29 3020
6158.03 3102
6158.78 3093
6159.52 3164
6160.26 3269
6161.00 3336
6161.74 3250
6162.48 3137
6163.22 3229
6163.96 3371
6164.70 3708
6165.44 3822
6166.18 3860
6166.92 3995
6167.66 4113
6168.41 4306
6169.15 4262
6169.89 4298
6170.63 4315
6171.37 4154
6172.11 4079
6172.85 3987
6173.59 4091
6174.34 3989
6175.08 3932
6175.82 3888
6176.56 3921
6177.30 4019
6178.04 4326
6178.78 4395
6179.53 5018
6180.27 5601
6181.01 6417
6181.75 7625
6182.49 8737
6183.24 10175
6183.98 10500
6184.72 11250
6185.46 10887
6186.20 10069
6186.95 9235
6187.69 8526
6188.43 7241
6189.17 6444
6189.91 5718
6190.66 5306
6191.40 4749
6192.14 4681
6192.88 4517
6193.63 4314
6194.37 4165
6195.11 4390
6195.85 4561
6196.60 4629
6197.34 4491
6198.08 4469
6198.83 4569
6199.57 4686
6200.31 4717
6201.05 4653
6201.80 4511
6202.54 4644
6203.28 4487
6204.03 4615
6204.77 5035
6205.51 5511
6206.26 6263
6207.00 7638
6207.74 9124
6208.49 10737
6209.23 12202
6209.97 13239
6210.72 13965
6211.46 13896
6212.21 13073
6212.95 11984
6213.69 10572
6214.44 9131
6215.18 7963
6215.92 6627
6216.67 5558
6217.41 4904
6218.16 4595
6218.90 4106
6219.64 4056
6220.39 3836
6221.13 3842
6221.88 3882
6222.62 3890
6223.37 3984
6224.11 4189
6224.85 4230
6225.60 4187
6226.34 4124
6227.09 4032
6227.83 3813
6228.58 3658
6229.32 3666
6230.07 3384
6230.81 3181
6231.56 3146
6232.30 2919
6233.05 2914
6233.79 2972
6234.54 3087
6235.28 2972
6236.03 2768
6236.77 3026
6237.52 3157
6238.26 3165
6239.01 3280
6239.75 3537
6240.50 3408
6241.24 3525
6241.99 3746
6242.73 3655
6243.48 3304
6244.22 3229
6244.97 3298
6245.72 3231
6246.46 3304
6247.21 3317
6247.95 3449
6248.70 3293
6249.45 3220
6250.19 3280
6250.94 3235
6251.68 3115
6252.43 3139
6253.18 3042
6253.92 2903
6254.67 2826
6255.41 2827
6256.16 2844
6256.91 2723
6257.65 2828
6258.40 2834
6259.15 2800
6259.89 2886
6260.64 2825
6261.39 2755
6262.13 2652
6262.88 2632
6263.63 2647
6264.37 2705
6265.12 2574
6265.87 2529
6266.61 2426
6267.36 2297
6268.11 2400
6268.85 2466
6269.60 2421
6270.35 2435
6271.10 2329
6271.84 2328
6272.59 2268
6273.34 2424
6274.08 2362
6274.83 2445
6275.58 2484
6276.33 2673
6277.07 2727
6277.82 2654
6278.57 2741
6279.32 2814
6280.07 2828
6280.81 2701
6281.56 2647
6282.31 2604
6283.06 2455
6283.80 2283
6284.55 2107
6285.30 2237
6286.05 2301
6286.80 2210
6287.54 2273
6288.29 2227
6289.04 2168
6289.79 2075
6290.54 2009
6291.29 2037
6292.03 2033
6292.78 2020
6293.53 2095
6294.28 2127
6295.03 2187
6295.78 2153
6296.53 2296
6297.28 2287
6298.02 2030
6298.77 2155
6299.52 2173
6300.27 2083
6301.02 1998
6301.77 1944
6302.52 1914
6303.27 1917
6304.02 1863
6304.77 1907
6305.51 1908
6306.26 1877
6307.01 1836
6307.76 1851
6308.51 1934
6309.26 1926
6310.01 2072
6310.76 2058
6311.51 2037
6312.26 2099
6313.01 2152
6313.76 2318
6314.51 2183
6315.26 2250
6316.01 2451
6316.76 2464
6317.51 2298
6318.26 2443
6319.01 2347
6319.76 2229
6320.51 2119
6321.26 2030
6322.01 1952
6322.76 1904
6323.51 1860
6324.26 1724
6325.01 1826
6325.76 1807
6326.51 1871
6327.26 1767
6328.01 1797
6328.76 1775
6329.51 1853
6330.26 1838
6331.02 1817
6331.77 1812
6332.52 1765
6333.27 1747
6334.02 1720
6334.77 1682
6335.52 1778
6336.27 1795
6337.02 1744
6337.77 1829
6338.53 1736
6339.28 1916
6340.03 1844
6340.78 1753
6341.53 1765
6342.28 1741
6343.03 1671
6343.78 1580
6344.54 1679
6345.29 1733
6346.04 1651
6346.79 1681
6347.54 1797
6348.29 1767
6349.05 1856
6349.80 1986
6350.55 1837
6351.30 1743
6352.05 1826
6352.81 1922
6353.56 1975
6354.31 1952
6355.06 1917
6355.82 1921
6356.57 2116
6357.32 2174
6358.07 1892
6358.82 1850
6359.58 1899
6360.33 1762
6361.08 1765
6361.83 1713
6362.59 1589
6363.34 1623
6364.09 1797
6364.85 1736
6365.60 1593
6366.35 1677
6367.10 1762
6367.86 1747
6368.61 1727
6369.36 1869
6370.12 1800
6370.87 1790
6371.62 1719
6372.38 1721
6373.13 1675
6373.88 1680
6374.64 1737
6375.39 1696
6376.14 1700
6376.90 1740
6377.65 1583
6378.40 1686
6379.16 1639
6379.91 1707
6380.66 1787
6381.42 1718
6382.17 1791
6382.92 1639
6383.68 1685
6384.43 1789
6385.19 1722
6385.94 1804
6386.69 1703
6387.45 1708
6388.20 1743
6388.96 1614
6389.71 1611
6390.47 1623
6391.22 1714
6391.97 1759
6392.73 1775
6393.48 1739
6394.24 1726
6394.99 1687
6395.75 1685
6396.50 1700
6397.26 1768
6398.01 1719
6398.77 1713
6399.52 1684
6400.28 1690
6401.03 1645
6401.79 1566
6402.54 1563
6403.30 1653
6404.05 1626
6404.81 1670
6405.56 1752
6406.32 1687
6407.07 1755
6407.83 1707
6408.58 1668
6409.34 1822
6410.09 1903
6410.85 1803
6411.60 1729
6412.36 1667
6413.11 1683
6413.87 1619
6414.63 1544
6415.38 1634
6416.14 1691
6416.89 1709
6417.65 1799
6418.41 1700
6419.16 1673
6419.92 1611
6420.67 1631
6421.43 1652
6422.19 1626
6422.94 1588
6423.70 1640
6424.45 1616
6425.21 1680
6425.97 1812
6426.72 1543
6427.48 1593
6428.24 1637
6428.99 1670
6429.75 1652
6430.51 1690
6431.26 1716
6432.02 1738
6432.78 1632
6433.53 1597
6434.29 1680
6435.05 1757
6435.80 1798
6436.56 1862
6437.32 1802
6438.08 1990
6438.83 1827
6439.59 1755
6440.35 1821
6441.10 1872
6441.86 1810
6442.62 1827
6443.38 1820
6444.13 1942
6444.89 1993
6445.65 2038
6446.41 1989
6447.16 2107
6447.92 1890
6448.68 1915
6449.44 2045
6450.19 1889
6450.95 1889
6451.71 1871
6452.47 1929
6453.23 2062
6453.98 2039
6454.74 2039
6455.50 2015
6456.26 2050
6457.02 1981
6457.78 1917
6458.53 1935
6459.29 2029
6460.05 2193
6460.81 2042
6461.57 2066
6462.33 2187
6463.08 2166
6463.84 2141
6464.60 2185
6465.36 2266
6466.12 2461
6466.88 2434
6467.64 2509
6468.40 2513
6469.15 2466
6469.91 2511
6470.67 2385
6471.43 2514
6472.19 2519
6472.95 2449
6473.71 2669
6474.47 2683
6475.23 2573
6475.99 2505
6476.75 2658
6477.51 2641
6478.26 2461
6479.02 2620
6479.78 2904
6480.54 2714
6481.30 2812
6482.06 2941
6482.82 3146
6483.58 3038
6484.34 2975
6485.10 3114
6485.86 3125
6486.62 3100
6487.38 3012
6488.14 3091
6488.90 3096
6489.66 3159
6490.42 3362
6491.18 3275
6491.94 3525
6492.70 3778
6493.46 3791
6494.22 3810
6494.98 3818
6495.74 3936
6496.51 3939
6497.27 3876
6498.03 3922
6498.79 3784
6499.55 3861
6500.31 3824
6501.07 3588
6501.83 3692
6502.59 3791
6503.35 3858
6504.11 4491
6504.87 5279
6505.64 6145
6506.40 7736
6507.16 9810
6507.92 12152
6508.68 14794
6509.44 16574
6510.20 17461
6510.96 17151
6511.73 15858
6512.49 14828
6513.25 12695
6514.01 10688
6514.77 8599
6515.53 7322
6516.29 6064
6517.06 5534
6517.82 4711
6518.58 4381
6519.34 4219
6520.10 4117
6520.87 4350
6521.63 4192
6522.39 4119
6523.15 4500
6523.91 4399
6524.68 4568
6525.44 4753
6526.20 4715
6526.96 4995
6527.73 5126
6528.49 5076
6529.25 5053
6530.01 4735
6530.78 4697
6531.54 4647
6532.30 4577
6533.06 4907
6533.83 5478
6534.59 6899
6535.35 7925
6536.11 9066
6536.88 10791
6537.64 11903
6538.40 12030
6539.17 11598
6539.93 10605
6540.69 9808
6541.46 8369
6542.22 7101
6542.98 6021
6543.74 5164
6544.51 4703
6545.27 4762
6546.04 4776
6546.80 4610
6547.56 4717
6548.33 4378
6549.09 4422
6549.85 4364
6550.62 4194
6551.38 4113
6552.14 4084
6552.91 3892
6553.67 3656
6554.44 3586
6555.20 3444
6555.96 3378
6556.73 3317
6557.49 3225
6558.26 3267
6559.02 3332
6559.78 3466
6560.55 3317
6561.31 3400
6562.08 3584
6562.84 3522
6563.61 3619
6564.37 3758
6565.14 3945
6565.90 3756
6566.66 3698
6567.43 3931
6568.19 3730
6568.96 3682
6569.72 3486
6570.49 3488
6571.25 3567
6572.02 3527
6572.78 3646
6573.55 3898
6574.31 4029
6575.08 3942
6575.84 4125
6576.61 4128
6577.37 4105
6578.14 3937
6578.90 3749
6579.67 3773
6580.44 3920
6581.20 3625
6581.97 3623
6582.73 3744
6583.50 3821
6584.26 3719
6585.03 3994
6585.79 3896
6586.56 4007
6587.33 3843
6588.09 3865
6588.86 3861
6589.62 3650
6590.39 3620
6591.16 3836
6591.92 3985
6592.69 4237
6593.45 4294
6594.22 4502
6594.99 4576
6595.75 4577
6596.52 4675
6597.29 4648
6598.05 4404
6598.82 4334
6599.59 4240
6600.35 3857
6601.12 3775
6601.89 3514
6602.65 3437
6603.42 3456
6604.19 3333
6604.95 3277
6605.72 3174
6606.49 3160
6607.25 3224
6608.02 3123
6608.79 3095
6609.55 3031
6610.32 2854
6611.09 2807
6611.86 3011
6612.62 2856
6613.39 3039
6614.16 2934
6614.93 2967
6615.69 2951
6616.46 3063
6617.23 3046
6618.00 3036
6618.76 3077
6619.53 3260
6620.30 3191
6621.07 3292
6621.83 3476
6622.60 3478
6623.37 3635
6624.14 3680
6624.91 3648
6625.67 3638
6626.44 3470
6627.21 3413
6627.98 3237
6628.75 3077
6629.52 2950
6630.28 3042
6631.05 2948
6631.82 3163
6632.59 3189
6633.36 3134
6634.13 3553
6634.90 3677
6635.66 3947
6636.43 4070
6637.20 3995
6637.97 3973
6638.74 3874
6639.51 3834
6640.28 3916
6641.05 4089
6641.81 3785
6642.58 3849
6643.35 3804
6644.12 3588
6644.89 3594
6645.66 3484
6646.43 3225
6647.20 3112
6647.97 3017
6648.74 2827
6649.51 2889
6650.28 2867
6651.05 2659
6651.82 2782
6652.59 2711
6653.35 2686
6654.12 2869
6654.89 2757
6655.66 2652
6656.43 2824
6657.20 2685
6657.97 2593
6658.74 2518
6659.51 2425
6660.28 2665
6661.05 2512
6661.82 2464
6662.59 2570
6663.36 2661
6664.13 2695
6664.91 2575
6665.68 2481
6666.45 2506
6667.22 2553
6667.99 2443
6668.76 2502
6669.53 2781
6670.30 2811
6671.07 2940
6671.84 2761
6672.61 2890
6673.38 2815
6674.15 2742
6674.92 2575
6675.69 2719
6676.47 2754
6677.24 2768
6678.01 2830
6678.78 2746
6679.55 2661
6680.32 2805
6681.09 2907
6681.86 2929
6682.64 3166
6683.41 3321
6684.18 3357
6684.95 3694
6685.72 3699
6686.49 3627
6687.26 3459
6688.04 3307
6688.81 3131
6689.58 2772
6690.35 2822
6691.12 2705
6691.90 2637
6692.67 2500
6693.44 2401
6694.21 2390
6694.98 2346
6695.76 2373
6696.53 2282
6697.30 2413
6698.07 2399
6698.84 2435
6699.62 2418
6700.39 2324
6701.16 2343
6701.93 2429
6702.71 2393
6703.48 2464
6704.25 2357
6705.02 2307
6705.80 2311
6706.57 2283
6707.34 2155
6708.12 2227
6708.89 2302
6709.66 2166
6710.43 2141
6711.21 2234
6711.98 2193
6712.75 2081
6713.53 2048
6714.30 2128
6715.07 2141
6715.85 2151
6716.62 2092
6717.39 2097
6718.17 2074
6718.94 2196
6719.71 2230
6720.49 2085
6721.26 2153
6722.03 2085
6722.81 1938
6723.58 1978
6724.36 1976
6725.13 2037
6725.90 2062
6726.68 1948
6727.45 1965
6728.23 2097
6729.00 2148
6729.77 1981
6730.55 2082
6731.32 1929
6732.10 1986
6732.87 1987
6733.64 2001
6734.42 2019
6735.19 2065
6735.97 2020
6736.74 1983
6737.52 2053
6738.29 2072
6739.07 2015
6739.84 2036
6740.62 2022
6741.39 2130
6742.16 2162
6742.94 2201
6743.71 2230
6744.49 2057
6745.26 2044
6746.04 2077
6746.81 2204
6747.59 2213
6748.36 2301
6749.14 2489
6749.92 2428
6750.69 2484
6751.47 2528
6752.24 2844
6753.02 2872
6753.79 3035
6754.57 2815
6755.34 2793
6756.12 2759
6756.89 2732
6757.67 2382
6758.45 2432
6759.22 2500
6760.00 2445
6760.77 2318
6761.55 2300
6762.33 2354
6763.10 2271
6763.88 2296
6764.65 2276
6765.43 2272
6766.21 2269
6766.98 2274
6767.76 2214
6768.53 2281
6769.31 2235
6770.09 2120
6770.86 2101
6771.64 2096
6772.42 2094
6773.19 2071
6773.97 2126
6774.75 2065
6775.52 2040
6776.30 2170
6777.08 2027
6777.85 1879
6778.63 1975
6779.41 1928
6780.18 2005
6780.96 1970
6781.74 2041
6782.52 2182
6783.29 2103
6784.07 2185
6784.85 2006
6785.62 2079
6786.40 2067
6787.18 1937
6787.96 1899
6788.73 2057
6789.51 2102
6790.29 2120
6791.07 1907
6791.84 1899
6792.62 1874
6793.40 1752
6794.18 1899
6794.96 1960
6795.73 1818
6796.51 1848
6797.29 1955
6798.07 1918
6798.85 1893
6799.62 1880
6800.40 1932
6801.18 1942
6801.96 2043
6802.74 2002
6803.51 2044
6804.29 2119
6805.07 2126
6805.85 2042
6806.63 2008
6807.41 2007
6808.19 2114
6808.96 1914
6809.74 1956
6810.52 1940
6811.30 1956
6812.08 1949
6812.86 1879
6813.64 1971
6814.42 1952
6815.20 1917
6815.97 2048
6816.75 1878
6817.53 1829
6818.31 1970
6819.09 1971
6819.87 1961
6820.65 1939
6821.43 2015
6822.21 1886
6822.99 1960
6823.77 2007
6824.55 2002
6825.33 1901
6826.11 1876
6826.89 1980
6827.67 1948
6828.44 1915
6829.22 1816
6830.00 1849
6830.78 1916
6831.56 1886
6832.34 1826
6833.12 1896
6833.90 1950
6834.68 2055
6835.46 2066
6836.24 2124
6837.03 2317
6837.81 2408
6838.59 2677
6839.37 2947
6840.15 3153
6840.93 3157
6841.71 3110
6842.49 2997
6843.27 2806
6844.05 2502
6844.83 2465
6845.61 2349
6846.39 2171
6847.17 2287
6847.95 2276
6848.73 2437
6849.52 2655
6850.30 2662
6851.08 3008
6851.86 3348
6852.64 3505
6853.42 3478
6854.20 3287
6854.98 3156
6855.76 3030
6856.55 2837
6857.33 2758
6858.11 2401
6858.89 2415
6859.67 2218
6860.45 2195
6861.23 2193
6862.02 2089
6862.80 2220
6863.58 2186
6864.36 2005
6865.14 2045
6865.93 2194
6866.71 2381
6867.49 2319
6868.27 2304
6869.05 2327
6869.84 2401
6870.62 2563
6871.40 2456
6872.18 2289
6872.96 2297
6873.75 2245
6874.53 2224
6875.31 2220
6876.09 2199
6876.88 2228
6877.66 2300
6878.44 2516
6879.22 2452
6880.01 2499
6880.79 2668
6881.57 2696
6882.36 2818
6883.14 2666
6883.92 2778
6884.70 2909
6885.49 3011
6886.27 3176
6887.05 3687
6887.84 4200
6888.62 4789
6889.40 4906
6890.19 4834
6890.97 4992
6891.75 4744
6892.54 4188
6893.32 3658
6894.10 3292
6894.89 3022
6895.67 3031
6896.45 2842
6897.24 2610
6898.02 2713
6898.81 2581
6899.59 2736
6900.37 2740
6901.16 2799
6901.94 2827
6902.73 2721
6903.51 2807
6904.29 2578
6905.08 2697
6905.86 2812
6906.65 2810
6907.43 2798
6908.21 2591
6909.00 2552
6909.78 2647
6910.57 2570
6911.35 2603
6912.14 2550
6912.92 2506
6913.71 2303
6914.49 2308
6915.27 2350
6916.06 2337
6916.84 2423
6917.63 2517
6918.41 2413
6919.20 2473
6919.98 2373
6920.77 2432
6921.55 2369
6922.34 2411
6923.12 2392
6923.91 2528
6924.69 2593
6925.48 2522
6926.27 2677
6927.05 2814
6927.84 2711
6928.62 2792
6929.41 2802
6930.19 2783
6930.98 2808
6931.76 2756
6932.55 2750
6933.34 2708
6934.12 2690
6934.91 2658
6935.69 2611
6936.48 2794
6937.26 2729
6938.05 2849
6938.84 3004
6939.62 2993
6940.41 3302
6941.20 3365
6941.98 3489
6942.77 3660
6943.55 3739
6944.34 3945
6945.13 4151
6945.91 4110
6946.70 4245
6947.49 4293
6948.27 4522
6949.06 4712
6949.85 4593
6950.63 4366
6951.42 4351
6952.21 4185
6952.99 3849
6953.78 3662
6954.57 3544
6955.35 3550
6956.14 3628
6956.93 3685
6957.72 3619
6958.50 3532
6959.29 3608
6960.08 3731
6960.86 3647
6961.65 3722
6962.44 3727
6963.23 3728
6964.01 3885
6964.80 3910
6965.59 4017
6966.38 4208
6967.16 4256
6967.95 4567
6968.74 4953
6969.53 4992
6970.32 5105
6971.10 5205
6971.89 5349
6972.68 5363
6973.47 5234
6974.26 5179
6975.04 5165
6975.83 5365
6976.62 5533
6977.41 5114
6978.20 5112
6978.98 5070
6979.77 5373
6980.56 5590
6981.35 6295
6982.14 7618
6982.93 9183
6983.72 11594
6984.50 14518
6985.29 17650
6986.08 20618
6986.87 23210
6987.66 24161
6988.45 23461
6989.24 21806
6990.03 19306
6990.81 16575
6991.60 13498
6992.39 10919
6993.18 8808
6993.97 7309
6994.76 6103
6995.55 5294
6996.34 4533
6997.13 4212
6997.92 4065
6998.71 3843
6999.50 3856
7000.29 4144
7001.08 4289
7001.87 4347
7002.65 4399
7003.44 4400
7004.23 4193
7005.02 3945
7005.81 3807
7006.60 3415
7007.39 3143
7008.18 2996
7008.97 2855
7009.76 2802
7010.55 2788
7011.34 2880
7012.13 3102
7012.92 3296
7013.71 3292
7014.50 3652
7015.30 3492
7016.09 3601
7016.88 3476
7017.67 3425
7018.46 3250
7019.25 3273
7020.04 3295
7020.83 3267
7021.62 3464
7022.41 3798
7023.20 3862
7023.99 4190
7024.78 4265
7025.57 4289
7026.37 4137
7027.16 4157
7027.95 4066
7028.74 3961
7029.53 3663
7030.32 3483
7031.11 3420
7031.90 3312
7032.69 3202
7033.49 3160
7034.28 3092
7035.07 3130
7035.86 3063
7036.65 3045
7037.44 3109
7038.24 3350
7039.03 3201
7039.82 3334
7040.61 3152
7041.40 3301
7042.19 3352
7042.99 3449
7043.78 3265
7044.57 3320
7045.36 3554
7046.15 3349
7046.95 3214
7047.74 3324
7048.53 3389
7049.32 3617
7050.12 3798
7050.91 3961
7051.70 4218
7052.49 4049
7053.29 3906
7054.08 3959
7054.87 3605
7055.66 3475
7056.46 3267
7057.25 3236
7058.04 3281
7058.83 3375
7059.63 3369
7060.42 3137
7061.21 3187
7062.01 3352
7062.80 3053
7063.59 3134
7064.39 3226
7065.18 3174
7065.97 3218
7066.77 3069
7067.56 3117
7068.35 2959
7069.15 2768
7069.94 2926
7070.73 2844
7071.53 2761
7072.32 2621
7073.11 2469
7073.91 2464
7074.70 2423
7075.49 2428
7076.29 2292
7077.08 2230
7077.88 2454
7078.67 2408
7079.46 2194
7080.26 2284
7081.05 2357
7081.85 2467
7082.64 2515
7083.43 2383
7084.23 2270
7085.02 2263
7085.82 2336
7086.61 2391
7087.41 2536
7088.20 2435
7089.00 2532
7089.79 2666
7090.58 2628
7091.38 2449
7092.17 2372
7092.97 2352
7093.76 2177
7094.56 2171
7095.35 2165
7096.15 2004
7096.94 1975
7097.74 2020
7098.53 1997
7099.33 1985
7100.12 1994
7100.92 2040
7101.71 2066
7102.51 2027
7103.30 2028
7104.10 1954
7104.89 1832
7105.69 1903
7106.49 1872
7107.28 1806
7108.08 1825
7108.87 1858
7109.67 1782
7110.46 1793
7111.26 1834
7112.06 1718
7112.85 1696
7113.65 1716
7114.44 1751
7115.24 1758
7116.04 1833
7116.83 1944
7117.63 1703
7118.42 1776
7119.22 1821
7120.02 1735
7120.81 1732
7121.61 1856
7122.41 1757
7123.20 1696
7124.00 1778
7124.79 1788
7125.59 1742
7126.39 1706
7127.18 1721
7127.98 1816
7128.78 1849
7129.57 1821
7130.37 1697
7131.17 1687
7131.97 1722
7132.76 1772
7133.56 1751
7134.36 1716
7135.15 1704
7135.95 1582
7136.75 1594
7137.55 1486
7138.34 1534
7139.14 1517
7139.94 1559
7140.73 1539
7141.53 1553
7142.33 1485
7143.13 1437
7143.92 1486
7144.72 1554
7145.52 1518
7146.32 1471
7147.12 1391
7147.91 1475
7148.71 1418
7149.51 1389
7150.31 1373
7151.11 1275
7151.90 1407
7152.70 1341
7153.50 1399
7154.30 1399
7155.10 1436
7155.89 1519
7156.69 1556
7157.49 1548
7158.29 1509
7159.09 1503
7159.89 1513
7160.68 1405
7161.48 1453
7162.28 1334
7163.08 1348
7163.88 1314
7164.68 1275
7165.48 1396
7166.28 1392
7167.07 1299
7167.87 1278
7168.67 1267
7169.47 1279
7170.27 1372
7171.07 1458
7171.87 1311
7172.67 1181
7173.47 1365
7174.27 1339
7175.07 1364
7175.87 1274
7176.67 1309
7177.46 1157
7178.26 1215
7179.06 1242
7179.86 1036
7180.66 1064
7181.46 1203
7182.26 1254
7183.06 1287
7183.86 1251
7184.66 1206
7185.46 1150
7186.26 1225
7187.06 1195
7187.86 1185
7188.66 1113
7189.46 1168
7190.26 1096
7191.06 1142
7191.86 1239
7192.66 1312
7193.46 1356
7194.26 1205
7195.06 1104
7195.86 1167
7196.67 1135
7197.47 1135
7198.27 1073
7199.07 1190
7199.87 1207
7200.67 1182
7201.47 1270
7202.27 1166
7203.07 1225
7203.87 1283
7204.67 1188
7205.47 1090
7206.28 1131
7207.08 1142
7207.88 1128
7208.68 1101
7209.48 1161
7210.28 1167
7211.08 1139
7211.88 1248
7212.69 1172
7213.49 1089
7214.29 1149
7215.09 1141
7215.89 1158
7216.69 1060
7217.50 1149
7218.30 1185
7219.10 1160
7219.90 1302
7220.70 1183
7221.50 1155
7222.31 1182
7223.11 1225
7223.91 1202
7224.71 1279
7225.51 1299
7226.32 1179
7227.12 1230
7227.92 1119
7228.72 1177
7229.53 1134
7230.33 1120
7231.13 1206
7231.93 1236
7232.74 1219
7233.54 1164
7234.34 1187
7235.14 1335
7235.95 1358
7236.75 1431
7237.55 1397
7238.36 1388
7239.16 1286
7239.96 1387
7240.76 1282
7241.57 1297
7242.37 1175
7243.17 1196
7243.98 1222
7244.78 1169
7245.58 1092
7246.39 1115
7247.19 1095
7247.99 1106
7248.80 1130
7249.60 1128
7250.40 1091
7251.21 1061
7252.01 1015
7252.81 1232
7253.62 1192
7254.42 1285
7255.23 1355
7256.03 1286
7256.83 1290
7257.64 1295
7258.44 1266
7259.25 1168
7260.05 1177
7260.85 1215
7261.66 1166
7262.46 1224
7263.27 1216
7264.07 1160
7264.87 1191
7265.68 1184
7266.48 1228
7267.29 1377
7268.09 1244
7268.90 1292
7269.70 1359
7270.51 1332
7271.31 1206
7272.12 1161
7272.92 1338
7273.73 1298
7274.53 1203
7275.34 1257
7276.14 1269
7276.95 1255
7277.75 1285
7278.56 1346
7279.36 1232
7280.17 1298
7280.97 1345
7281.78 1444
7282.58 1553
7283.39 1627
7284.19 1866
7285.00 2089
7285.80 2138
7286.61 2255
7287.41 2201
7288.22 2188
7289.03 2042
7289.83 1784
7290.64 1562
7291.44 1510
7292.25 1352
7293.06 1337
7293.86 1338
7294.67 1327
7295.47 1279
7296.28 1328
7297.09 1337
7297.89 1333
7298.70 1278
7299.50 1377
7300.31 1350
7301.12 1366
7301.92 1363
7302.73 1322
7303.54 1387
7304.34 1327
7305.15 1440
7305.96 1385
7306.76 1425
7307.57 1379
7308.38 1331
7309.18 1494
7309.99 1489
7310.80 1462
7311.60 1502
7312.41 1537
7313.22 1624
7314.02 1562
7314.83 1636
7315.64 1661
7316.45 1724
7317.25 1847
7318.06 2158
7318.87 2499
7319.67 2729
7320.48 2760
7321.29 2611
7322.10 2442
7322.90 2236
7323.71 2132
7324.52 2035
7325.33 1911
7326.14 1816
7326.94 1799
7327.75 1790
7328.56 1784
7329.37 1613
7330.17 1473
7330.98 1421
7331.79 1535
7332.60 1665
7333.41 1616
7334.22 1658
7335.02 1598
7335.83 1614
7336.64 1555
7337.45 1658
7338.26 1626
7339.07 1506
7339.87 1592
7340.68 1648
7341.49 1544
7342.30 1496
7343.11 1471
7343.92 1424
7344.73 1469
7345.53 1418
7346.34 1410
7347.15 1362
7347.96 1404
7348.77 1386
7349.58 1336
7350.39 1314
7351.20 1343
7352.01 1348
7352.82 1352
7353.62 1296
7354.43 1285
7355.24 1264
7356.05 1316
7356.86 1368
7357.67 1290
7358.48 1348
7359.29 1323
7360.10 1276
7360.91 1221
7361.72 1260
7362.53 1396
7363.34 1398
7364.15 1389
7364.96 1347
7365.77 1347
7366.58 1315
7367.39 1288
7368.20 1234
7369.01 1238
7369.82 1181
7370.63 1224
7371.44 1312
7372.25 1283
7373.06 1241
7373.87 1189
7374.68 1257
7375.49 1208
7376.30 1204
7377.11 1250
7377.92 1278
7378.73 1234
7379.54 1307
7380.36 1342
7381.17 1439
7381.98 1494
7382.79 1579
7383.60 1582
7384.41 1569
7385.22 1501
7386.03 1458
7386.84 1328
7387.65 1263
7388.46 1275
7389.28 1212
7390.09 1193
7390.90 1184
7391.71 1145
7392.52 1199
7393.33 1156
7394.14 1153
7394.96 1100
7395.77 1090
7396.58 1146
7397.39 1254
7398.20 1117
7399.01 1060
7399.83 1148
7400.64 1202
7401.45 1144
7402.26 1121
7403.07 1118
7403.89 1089
7404.70 1162
7405.51 1221
7406.32 1123
7407.13 905
7407.95 973
7408.76 1083
7409.57 1040
7410.38 1159
7411.20 1100
7412.01 1057
7412.82 1036
7413.63 1004
7414.45 1105
7415.26 1046
7416.07 926
7416.88 972
7417.70 867
7418.51 982
7419.32 956
7420.14 882
7420.95 1025
7421.76 1035
7422.57 970
7423.39 1019
7424.20 955
7425.01 1026
7425.83 1034
7426.64 903
7427.45 997
7428.27 971
7429.08 1011
7429.89 986
7430.71 974
7431.52 887
7432.33 944
7433.15 952
7433.96 825
7434.78 813
7435.59 961
7436.40 1008
7437.22 999
7438.03 1001
7438.84 1060
7439.66 981
7440.47 1027
7441.29 956
7442.10 1009
7442.91 1012
7443.73 1044
7444.54 1005
7445.36 968
7446.17 913
7446.99 972
7447.80 994
7448.62 953
7449.43 986
7450.24 933
7451.06 940
7451.87 973
7452.69 981
7453.50 1010
7454.32 913
7455.13 989
7455.95 1011
7456.76 979
7457.58 907
7458.39 947
7459.21 1007
7460.02 969
7460.84 895
7461.65 906
7462.47 858
7463.28 910
7464.10 905
7464.91 928
7465.73 925
7466.54 959
7467.36 1004
7468.18 888
7468.99 897
7469.81 959
7470.62 988
7471.44 1114
7472.25 1096
7473.07 1026
7473.89 1055
7474.70 1019
7475.52 987
7476.33 953
7477.15 998
7477.97 1007
7478.78 1026
7479.60 981
7480.41 951
7481.23 894
7482.05 999
7482.86 997
7483.68 1091
7484.50 1097
7485.31 1003
7486.13 996
7486.95 941
7487.76 905
7488.58 898
7489.40 1046
7490.21 907
7491.03 960
7491.85 893
7492.66 935
7493.48 1045
7494.30 1003
7495.11 956
7495.93 1010
7496.75 1049
7497.57 1078
7498.38 1028
7499.20 935
7500.02 967
7500.83 1016
7501.65 1022
7502.47 962
7503.29 920
7504.10 969
7504.92 938
7505.74 890
7506.56 910
7507.37 986
7508.19 985
7509.01 1002
7509.83 956
7510.65 906
7511.46 926
7512.28 984
7513.10 1011
7513.92 981
7514.74 864
7515.55 979
7516.37 1099
7517.19 1027
7518.01 917
7518.83 843
7519.64 886
7520.46 981
7521.28 1018
7522.10 963
7522.92 965
7523.74 993
7524.56 942
7525.37 932
7526.19 891
7527.01 973
7527.83 992
7528.65 963
7529.47 949
7530.29 989
7531.11 994
7531.93 913
7532.74 889
7533.56 923
7534.38 922
7535.20 973
7536.02 947
7536.84 994
7537.66 1027
7538.48 969
7539.30 912
7540.12 929
7540.94 950
7541.76 1012
7542.58 1008
7543.40 926
7544.22 974
7545.04 868
7545.86 872
7546.68 959
7547.50 994
7548.32 1004
7549.14 1004
7549.96 914
7550.78 940
7551.60 916
7552.42 866
7553.24 903
7554.06 826
7554.88 1014
7555.70 928
7556.52 839
7557.34 925
7558.16 890
7558.98 948
7559.80 918
7560.62 1010
7561.44 1053
7562.26 1009
7563.08 986
7563.90 887
7564.72 967
7565.54 960
7566.36 915
7567.19 963
7568.01 949
7568.83 935
7569.65 954
7570.47 929
7571.29 925
7572.11 953
7572.93 986
7573.76 949
7574.58 899
7575.40 870
7576.22 872
7577.04 919
7577.86 866
7578.68 985
7579.51 1009
7580.33 1006
7581.15 913
7581.97 880
7582.79 939
7583.61 993
7584.44 1049
7585.26 989
7586.08 1036
7586.90 917
7587.72 922
7588.55 1022
7589.37 1088
7590.19 1036
7591.01 974
7591.83 997
7592.66 997
7593.48 1085
7594.30 1050
7595.12 1025
7595.95 1034
7596.77 1079
7597.59 1115
7598.41 1080
7599.24 1164
7600.06 1154
7600.88 1041
7601.71 1129
7602.53 1126
7603.35 1182
7604.17 1144
7605.00 1288
7605.82 1256
7606.64 1220
7607.47 1269
7608.29 1206
7609.11 1262
7609.94 1108
7610.76 1058
7611.58 1190
7612.41 1291
7613.23 1197
7614.05 1191
7614.88 1281
7615.70 1400
7616.52 1326
7617.35 1405
7618.17 1497
7619.00 1496
7619.82 1583
7620.64 1589
7621.47 1535
7622.29 1415
7623.11 1452
7623.94 1405
7624.76 1310
7625.59 1301
7626.41 1322
7627.24 1399
7628.06 1325
7628.88 1325
7629.71 1315
7630.53 1367
7631.36 1290
7632.18 1358
7633.01 1380
7633.83 1405
7634.66 1316
7635.48 1319
7636.30 1363
7637.13 1195
7637.95 1232
7638.78 1222
7639.60 1221
7640.43 1226
7641.25 1206
7642.08 1199
7642.90 1242
7643.73 1199
7644.55 1125
7645.38 1098
7646.20 1188
7647.03 1249
7647.85 1190
7648.68 1192
7649.51 1139
7650.33 1231
7651.16 1215
7651.98 1349
7652.81 1277
7653.63 1221
7654.46 1208
7655.28 1172
7656.11 1138
7656.94 1021
7657.76 1090
7658.59 1073
7659.41 1111
7660.24 1115
7661.07 1033
7661.89 1052
7662.72 1027
7663.54 1002
7664.37 1050
7665.20 984
7666.02 1088
7666.85 1108
7667.68 1023
7668.50 1051
7669.33 1096
7670.16 1051
7670.98 986
7671.81 974
7672.64 953
7673.46 954
7674.29 978
7675.12 985
7675.94 874
7676.77 976
7677.60 1058
7678.42 1030
7679.25 957
7680.08 1038
7680.90 1034
7681.73 1001
7682.56 960
7683.39 1002
7684.21 944
7685.04 963
7685.87 963
7686.69 1061
7687.52 1069
7688.35 1100
7689.18 1052
7690.01 1001
7690.83 1035
7691.66 1023
7692.49 949
7693.32 964
7694.14 889
7694.97 920
7695.80 903
7696.63 1056
7697.46 1051
7698.28 1097
7699.11 1099
7699.94 1129
7700.77 1156
7701.60 1071
7702.42 1157
7703.25 1006
7704.08 1015
7704.91 982
7705.74 978
7706.57 962
7707.39 941
7708.22 1031
7709.05 1026
7709.88 954
7710.71 963
7711.54 965
7712.37 961
7713.20 1003
7714.02 944
7714.85 978
7715.68 878
7716.51 874
7717.34 983
7718.17 1023
7719.00 958
7719.83 906
7720.66 1002
7721.49 949
7722.32 933
7723.15 956
7723.97 949
7724.80 962
7725.63 883
7726.46 897
7727.29 909
7728.12 897
7728.95 991
7729.78 1064
7730.61 1039
7731.44 1088
7732.27 1064
7733.10 1059
7733.93 983
7734.76 914
7735.59 831
7736.42 845
7737.25 946
7738.08 937
7738.91 877
7739.74 954
7740.57 938
7741.40 893
7742.23 878
7743.06 940
7743.89 931
7744.72 933
7745.56 886
7746.39 1092
7747.22 1096
7748.05 1125
7748.88 1160
7749.71 1153
7750.54 1089
7751.37 1162
7752.20 1172
7753.03 1126
7753.86 1052
7754.69 954
7755.53 1013
7756.36 1028
7757.19 1044
7758.02 906
7758.85 968
7759.68 1001
7760.51 950
7761.35 892
7762.18 941
7763.01 933
7763.84 893
7764.67 929
7765.50 897
7766.33 888
7767.17 976
7768.00 1048
7768.83 978
7769.66 971
7770.49 938
7771.33 906
7772.16 985
7772.99 955
7773.82 949
7774.65 900
7775.49 878
7776.32 941
7777.15 987
7777.98 985
7778.82 962
7779.65 885
7780.48 886
7781.31 898
7782.15 880
7782.98 993
7783.81 945
7784.64 888
7785.48 881
7786.31 943
7787.14 980
7787.97 1059
7788.81 1005
7789.64 975
7790.47 1005
7791.31 919
7792.14 968
7792.97 983
7793.81 956
7794.64 1032
7795.47 966
7796.31 1005
7797.14 1009
7797.97 1050
7798.81 975
7799.64 1004
7800.47 959
7801.31 1133
7802.14 1041
7802.97 1056
7803.81 1027
7804.64 965
7805.47 1070
7806.31 1036
7807.14 1038
7807.98 1083
7808.81 1053
7809.64 1113
7810.48 1120
7811.31 1059
7812.15 1148
7812.98 1198
7813.82 1219
7814.65 1247
7815.48 1291
7816.32 1386
7817.15 1316
7817.99 1378
7818.82 1347
7819.66 1276
7820.49 1404
7821.33 1445
7822.16 1457
7822.99 1338
7823.83 1456
7824.66 1516
7825.50 1457
7826.33 1412
7827.17 1345
7828.00 1313
7828.84 1312
7829.67 1298
7830.51 1394
7831.34 1274
7832.18 1277
7833.02 1394
7833.85 1381
7834.69 1419
7835.52 1536
7836.36 1415
7837.19 1475
7838.03 1482
7838.86 1328
7839.70 1375
7840.53 1247
7841.37 1244
7842.21 1254
7843.04 1233
7843.88 1312
7844.71 1182
7845.55 1222
7846.39 1212
7847.22 1230
7848.06 1207
7848.89 1190
7849.73 1138
7850.57 1084
7851.40 990
7852.24 1122
7853.08 1198
7853.91 1243
7854.75 1100
7855.58 1202
7856.42 1240
7857.26 1272
7858.09 1163
7858.93 1207
7859.77 1122
7860.60 1202
7861.44 1196
7862.28 1142
7863.11 1121
7863.95 1123
7864.79 1255
7865.63 1044
7866.46 1192
7867.30 1182
7868.14 1199
7868.97 1290
7869.81 1187
7870.65 1212
7871.49 1187
7872.32 1273
7873.16 1265
7874.00 1192
7874.84 1314
7875.67 1395
7876.51 1480
7877.35 1534
7878.19 1643
7879.02 1709
7879.86 1709
7880.70 1749
7881.54 1836
7882.38 1684
7883.21 1735
7884.05 1939
7884.89 1925
7885.73 1658
7886.57 1576
7887.40 1539
7888.24 1401
7889.08 1371
7889.92 1402
7890.76 1446
7891.59 1500
7892.43 1564
7893.27 1543
7894.11 1524
7894.95 1448
7895.79 1414
7896.63 1318
7897.47 1221
7898.30 1263
7899.14 1175
7899.98 1256
7900.82 1352
7901.66 1311
7902.50 1187
7903.34 1145
7904.18 1122
7905.02 1095
7905.85 1057
7906.69 1210
7907.53 1120
7908.37 1156
7909.21 1214
7910.05 1184
7910.89 1153
7911.73 1252
7912.57 1200
7913.41 1172
7914.25 1201
7915.09 1189
7915.93 1349
7916.77 1377
7917.61 1334
7918.45 1374
7919.29 1420
7920.13 1294
7920.97 1273
7921.81 1252
7922.65 1165
7923.49 1249
7924.33 1200
7925.17 1180
7926.01 1080
7926.85 1074
7927.69 1067
7928.53 1054
7929.37 1071
7930.21 1094
7931.05 1116
7931.89 1092
7932.73 1112
7933.57 1066
7934.41 1117
7935.25 1115
7936.09 1070
7936.93 960
7937.78 953
7938.62 1016
7939.46 1009
7940.30 1042
7941.14 1067
7941.98 982
7942.82 986
7943.66 1150
7944.50 1091
7945.35 1012
7946.19 1093
7947.03 940
7947.87 1045
7948.71 1030
7949.55 1003
7950.39 1129
7951.24 1028
7952.08 1085
7952.92 1076
7953.76 1059
7954.60 1196
7955.44 1278
7956.29 1188
7957.13 1191
7957.97 1147
7958.81 1107
7959.65 1039
7960.50 1099
7961.34 1208
7962.18 1102
7963.02 1123
7963.86 1127
7964.71 1094
7965.55 1164
7966.39 1113
7967.23 1289
7968.08 1340
7968.92 1300
7969.76 1184
7970.60 1259
7971.45 1197
7972.29 1142
7973.13 1160
7973.97 1032
7974.82 1050
7975.66 1059
7976.50 1080
7977.35 1056
7978.19 1022
7979.03 982
7979.87 975
7980.72 1056
7981.56 1015
7982.40 1034
7983.25 1006
7984.09 916
7984.93 980
7985.78 910
7986.62 929
7987.46 981
7988.31 949
7989.15 995
7990.00 914
7990.84 926
7991.68 882
7992.53 892
7993.37 830
7994.21 815
7995.06 895
7995.90 833
7996.75 896
7997.59 836
7998.43 864
7999.28 847
8000.12 889
8000.97 821
8001.81 792
8002.65 812
8003.50 785
8004.34 762
8005.19 746
8006.03 801
8006.88 859
8007.72 884
8008.57 808
8009.41 731
8010.26 797
8011.10 776
8011.95 857
8012.79 833
8013.63 836
8014.48 777
8015.32 804
8016.17 771
8017.01 680
8017.86 797
8018.70 737
8019.55 749
8020.40 787
8021.24 769
8022.09 801
8022.93 874
8023.78 776
8024.62 694
8025.47 715
8026.31 824
8027.16 801
8028.00 802
8028.85 824
8029.70 806
8030.54 807
8031.39 752
8032.23 743
8033.08 722
8033.92 725
8034.77 748
8035.62 845
8036.46 777
8037.31 732
8038.16 854
8039.00 777
8039.85 793
8040.69 745
8041.54 715
8042.39 679
8043.23 691
8044.08 777
8044.93 692
8045.77 794
8046.62 750
8047.47 823
8048.31 751
8049.16 708
8050.01 723
8050.85 749
8051.70 693
8052.55 761
8053.39 714
8054.24 669
8055.09 658
8055.94 710
8056.78 694
8057.63 686
8058.48 727
8059.32 699
8060.17 706
8061.02 768
8061.87 784
8062.71 722
8063.56 709
8064.41 665
8065.26 695
8066.10 729
8066.95 769
8067.80 729
8068.65 685
8069.49 738
8070.34 727
8071.19 666
8072.04 707
8072.89 701
8073.73 664
8074.58 687
8075.43 676
8076.28 707
8077.13 747
8077.98 671
8078.82 702
8079.67 680
8080.52 754
8081.37 754
8082.22 780
8083.07 649
8083.91 624
8084.76 638
8085.61 611
8086.46 632
8087.31 737
8088.16 715
8089.01 716
8089.86 738
8090.70 697
8091.55 681
8092.40 704
8093.25 749
8094.10 818
8094.95 750
8095.80 701
8096.65 813
8097.50 766
8098.35 776
8099.20 773
8100.05 784
8100.90 730
8101.74 772
8102.59 817
8103.44 764
8104.29 809
8105.14 812
8105.99 838
8106.84 682
8107.69 718
8108.54 729
8109.39 753
8110.24 747
8111.09 684
8111.94 705
8112.79 777
8113.64 730
8114.49 735
8115.34 788
8116.19 663
8117.04 619
8117.89 694
8118.74 742
8119.59 686
8120.45 751
8121.30 808
8122.15 823
8123.00 781
8123.85 695
8124.70 801
8125.55 758
8126.40 712
8127.25 776
8128.10 777
8128.95 701
8129.80 753
8130.65 767
8131.51 756
8132.36 755
8133.21 868
8134.06 834
8134.91 830
8135.76 862
8136.61 861
8137.46 821
8138.32 793
8139.17 739
8140.02 738
8140.87 832
8141.72 849
8142.57 799
8143.43 826
8144.28 788
8145.13 812
8145.98 780
8146.83 816
8147.68 813
8148.54 812
8149.39 911
8150.24 883
8151.09 769
8151.94 815
8152.80 942
8153.65 973
8154.50 988
8155.35 903
8156.21 1035
8157.06 1010
8157.91 1037
8158.76 997
8159.62 859
8160.47 856
8161.32 818
8162.17 844
8163.03 803
8163.88 762
8164.73 810
8165.59 773
8166.44 780
8167.29 750
8168.14 774
8169.00 784
8169.85 752
8170.70 798
8171.56 736
8172.41 780
8173.26 784
8174.12 790
8174.97 695
8175.82 699
8176.68 701
8177.53 724
8178.38 728
8179.24 714
8180.09 747
8180.94 745
8181.80 751
8182.65 764
8183.51 750
8184.36 749
8185.21 680
8186.07 651
8186.92 716
8187.78 720
8188.63 723
8189.48 633
8190.34 724
8191.19 722
8192.05 718
8192.90 793
8193.75 771
8194.61 702
8195.46 694
8196.32 706
8197.17 664
8198.03 731
8198.88 709
8199.74 635
8200.59 637
8201.45 713
8202.30 766
8203.16 691
8204.01 693
8204.87 723
8205.72 643
8206.57 632
8207.43 721
8208.29 723
8209.14 642
8210.00 661
8210.85 681
8211.71 727
8212.56 751
8213.42 717
8214.27 683
8215.13 673
8215.98 736
8216.84 731
8217.69 775
8218.55 701
8219.41 789
8220.26 785
8221.12 867
8221.97 805
8222.83 714
8223.68 805
8224.54 847
8225.40 847
8226.25 808
8227.11 813
8227.96 759
8228.82 774
8229.68 733
8230.53 773
8231.39 735
8232.25 733
8233.10 805
8233.96 712
8234.82 613
8235.67 614
8236.53 671
8237.38 714
8238.24 708
8239.10 720
8239.95 664
8240.81 657
8241.67 656
8242.53 681
8243.38 683
8244.24 646
8245.10 688
8245.95 678
8246.81 760
8247.67 739
8248.52 716
8249.38 656
8250.24 671
8251.10 665
8251.95 697
8252.81 626
8253.67 664
8254.53 665
8255.38 618
8256.24 639
8257.10 625
8257.96 676
8258.81 620
8259.67 618
8260.53 614
8261.39 600
8262.25 714
8263.10 691
8263.96 631
8264.82 647
8265.68 640
8266.54 682
8267.39 537
8268.25 657
8269.11 718
8269.97 721
8270.83 741
8271.69 708
8272.54 723
8273.40 724
8274.26 667
8275.12 734
8275.98 705
8276.84 743
8277.70 778
8278.55 790
8279.41 766
8280.27 772
8281.13 698
8281.99 784
8282.85 770
8283.71 775
8284.57 755
8285.43 731
8286.29 739
8287.14 720
8288.00 762
8288.86 801
8289.72 753
8290.58 785
8291.44 762
8292.30 777
8293.16 816
8294.02 853
8294.88 832
8295.74 760
8296.60 768
8297.46 892
8298.32 777
8299.18 756
8300.04 760
8300.90 710
8301.76 676
8302.62 723
8303.48 750
8304.34 746
8305.20 742
8306.06 698
8306.92 718
8307.78 725
8308.64 718
8309.50 718
8310.36 629
8311.22 654
8312.08 703
8312.94 669
8313.80 687
8314.66 730
8315.52 791
8316.38 786
8317.24 716
8318.11 710
8318.97 631
8319.83 734
8320.69 728
8321.55 746
8322.41 649
8323.27 713
8324.13 671
8324.99 671
8325.85 655
8326.72 757
8327.58 674
8328.44 681
8329.30 699
8330.16 733
8331.02 700
8331.88 644
8332.75 612
8333.61 662
8334.47 696
8335.33 651
8336.19 661
8337.05 691
8337.92 642
8338.78 658
8339.64 603
8340.50 632
8341.36 583
8342.23 652
8343.09 705
8343.95 720
8344.81 713
8345.67 744
8346.54 796
8347.40 679
8348.26 759
8349.12 779
8349.99 741
8350.85 810
8351.71 788
8352.57 712
8353.44 756
8354.30 722
8355.16 726
8356.03 752
8356.89 759
8357.75 755
8358.61 706
8359.48 722
8360.34 640
8361.20 729
8362.07 729
8362.93 654
8363.79 683
8364.66 755
8365.52 749
8366.38 700
8367.25 699
8368.11 733
8368.97 716
8369.84 675
8370.70 746
8371.56 725
8372.43 628
8373.29 716
8374.15 731
8375.02 716
8375.88 677
8376.74 739
8377.61 772
8378.47 702
8379.34 695
8380.20 704
8381.06 737
8381.93 707
8382.79 710
8383.66 695
8384.52 690
8385.39 681
8386.25 738
8387.11 748
8387.98 829
8388.84 792
8389.71 785
8390.57 802
8391.44 732
8392.30 715
8393.17 725
8394.03 773
8394.90 711
8395.76 735
8396.63 750
8397.49 658
8398.36 699
8399.22 778
8400.09 780
8400.95 860
8401.82 814
8402.68 794
8403.55 786
8404.41 795
8405.28 846
8406.14 715
8407.01 717
8407.87 740
8408.74 754
8409.60 904
8410.47 742
8411.34 741
8412.20 817
8413.07 800
8413.93 808
8414.80 787
8415.66 781
8416.53 844
8417.40 784
8418.26 773
8419.13 727
8419.99 803
8420.86 895
8421.73 800
8422.59 886
8423.46 835
8424.32 912
8425.19 854
8426.06 848
8426.92 967
8427.79 920
8428.66 907
8429.52 910
8430.39 843
8431.26 957
8432.12 987
8432.99 960
8433.86 929
8434.72 878
8435.59 861
8436.46 929
8437.32 980
8438.19 934
8439.06 942
8439.93 1053
8440.79 1156
8441.66 1091
8442.53 1123
8443.39 1105
8444.26 1113
8445.13 1160
8446.00 1189
8446.86 1140
8447.73 1172
8448.60 1154
8449.47 1182
8450.33 1220
8451.20 1175
8452.07 1141
8452.94 1165
8453.81 1361
8454.67 1497
8455.54 1769
8456.41 1983
8457.28 2305
8458.15 2324
8459.01 2415
8459.88 2275
8460.75 2103
8461.62 1909
8462.49 1593
8463.35 1401
8464.22 1393
8465.09 1205
8465.96 1172
8466.83 1130
8467.70 1087
8468.57 1143
8469.43 1086
8470.30 1206
8471.17 1145
8472.04 1050
8472.91 1109
8473.78 1044
8474.65 1027
8475.52 1054
8476.38 1085
8477.25 1006
8478.12 1039
8478.99 999
8479.86 1014
8480.73 1056
8481.60 1021
8482.47 1025
8483.34 1006
8484.21 1043
8485.08 1106
8485.95 1163
8486.82 1169
8487.69 1040
8488.55 986
8489.42 992
8490.29 1031
8491.16 1013
8492.03 922
8492.90 930
8493.77 964
8494.64 1039
8495.51 1040
8496.38 1049
8497.25 1114
8498.12 1078
8498.99 1047
8499.86 997
8500.73 991
8501.60 1006
8502.47 1082
8503.34 1069
8504.22 1035
8505.09 1023
8505.96 973
8506.83 980
8507.70 932
8508.57 1006
8509.44 1169
8510.31 1019
8511.18 1067
8512.05 1024
8512.92 1072
8513.79 1111
8514.66 1056
8515.53 1101
8516.41 1066
8517.28 1183
8518.15 1061
8519.02 1036
8519.89 1108
8520.76 1103
8521.63 1116
8522.50 1192
8523.38 1072
8524.25 1166
8525.12 1347
8525.99 1525
8526.86 1643
8527.73 1752
8528.60 1712
8529.48 1703
8530.35 1649
8531.22 1567
8532.09 1449
8532.96 1407
8533.84 1321
8534.71 1184
8535.58 1176
8536.45 1180
8537.32 1242
8538.20 1242
8539.07 1224
8539.94 1070
8540.81 1028
8541.68 1115
8542.56 1184
8543.43 996
8544.30 959
8545.17 1070
8546.05 1024
8546.92 969
8547.79 886
8548.67 972
8549.54 1058
8550.41 1021
8551.28 1042
8552.16 1097
8553.03 1186
8553.90 1327
8554.78 1321
8555.65 1460
8556.52 1520
8557.39 1404
8558.27 1406
8559.14 1334
8560.01 1106
8560.89 1048
8561.76 1012
8562.63 1076
8563.51 1064
8564.38 1065
8565.25 1060
8566.13 958
8567.00 975
8567.88 995
8568.75 952
8569.62 982
8570.50 1056
8571.37 998
8572.24 932
8573.12 961
8573.99 973
8574.87 980
8575.74 926
8576.61 888
8577.49 978
8578.36 981
8579.24 969
8580.11 973
8580.99 942
8581.86 989
8582.73 981
8583.61 965
8584.48 981
8585.36 1008
8586.23 1031
8587.11 982
8587.98 972
8588.86 998
8589.73 985
8590.61 1016
8591.48 996
8592.36 1035
8593.23 1032
8594.11 1061
8594.98 1125
8595.86 1043
8596.73 1020
8597.61 1127
8598.48 1102
8599.36 1084
8600.23 1100
8601.11 1078
8601.98 1110
8602.86 1068
8603.73 1080
8604.61 1149
8605.49 1199
8606.36 1132
8607.24 1135
8608.11 1142
8608.99 1154
8609.86 1289
8610.74 1151
8611.62 1214
8612.49 1232
8613.37 1250
8614.24 1262
8615.12 1152
8616.00 1145
8616.87 1191
8617.75 1191
8618.62 1186
8619.50 1280
8620.38 1294
8621.25 1237
8622.13 1352
8623.01 1425
8623.88 1395
8624.76 1329
8625.64 1358
8626.51 1224
8627.39 1298
8628.27 1407
8629.14 1277
8630.02 1292
8630.90 1475
8631.77 1462
8632.65 1508
8633.53 1483
8634.40 1546
8635.28 1476
8636.16 1563
8637.04 1426
8637.91 1435
8638.79 1452
8639.67 1544
8640.55 1481
8641.42 1475
8642.30 1510
8643.18 1521
8644.06 1645
8644.93 1642
8645.81 1568
8646.69 1714
8647.57 1757
8648.44 1803
8649.32 1883
8650.20 1920
8651.08 1915
8651.96 1809
8652.83 1846
8653.71 1925
8654.59 1937
8655.47 1877
8656.35 1860
8657.22 1850
8658.10 1908
8658.98 1960
8659.86 1924
8660.74 2142
8661.62 2287
8662.49 2385
8663.37 2847
8664.25 3138
8665.13 3557
8666.01 3783
8666.89 3985
8667.77 3713
8668.64 3608
8669.52 3404
8670.40 3269
8671.28 2902
8672.16 2641
8673.04 2814
8673.92 2913
8674.80 3081
8675.68 2918
8676.56 2813
8677.44 2797
8678.31 2733
8679.19 2598
8680.07 2384
8680.95 2346
8681.83 2121
8682.71 2051
8683.59 1979
8684.47 1856
8685.35 1960
8686.23 1843
8687.11 1762
8687.99 1859
8688.87 1988
8689.75 2241
8690.63 2670
8691.51 3003
8692.39 3452
8693.27 3805
8694.15 4094
8695.03 4181
8695.91 4098
8696.79 3843
8697.67 3480
8698.55 3034
8699.43 2738
8700.31 2626
8701.19 2326
8702.07 2242
8702.95 2285
8703.83 2229
8704.71 2098
8705.59 1909
8706.48 1826
8707.36 1883
8708.24 1606
8709.12 1512
8710.00 1537
8710.88 1437
8711.76 1452
8712.64 1361
8713.52 1396
8714.40 1337
8715.28 1360
8716.17 1319
8717.05 1180
8717.93 1160
8718.81 1208
8719.69 1261
8720.57 1311
8721.45 1344
8722.34 1242
8723.22 1289
8724.10 1326
8724.98 1239
8725.86 1247
8726.74 1257
8727.63 1280
8728.51 1316
8729.39 1307
8730.27 1351
8731.15 1403
8732.04 1408
8732.92 1342
8733.80 1455
8734.68 1471
8735.56 1428
8736.45 1420
8737.33 1383
8738.21 1240
8739.09 1237
8739.98 1220
8740.86 1266
8741.74 1306
8742.62 1315
8743.51 1290
8744.39 1234
8745.27 1317
8746.15 1207
8747.04 1253
8747.92 1209
8748.80 1244
8749.69 1186
8750.57 1197
8751.45 1158
8752.33 1259
8753.22 1238
8754.10 1261
8754.98 1266
8755.87 1183
8756.75 1134
8757.63 1219
8758.52 1172
8759.40 1210
8760.28 1295
8761.17 1213
8762.05 1185
8762.93 1198
8763.82 1255
8764.70 1153
8765.59 1168
8766.47 1134
8767.35 1222
8768.24 1196
8769.12 1205
8770.00 1144
8770.89 1122
8771.77 1250
8772.66 1162
8773.54 1178
8774.42 1209
8775.31 1176
8776.19 1176
8777.08 1168
8777.96 1093
8778.85 1004
8779.73 1088
8780.62 1116
8781.50 1106
8782.38 1106
8783.27 1053
8784.15 1121
8785.04 1194
8785.92 1074
8786.81 1071
8787.69 1063
8788.58 1161
8789.46 1106
8790.35 1149
8791.23 958
8792.12 1009
8793.00 1032
8793.89 1016
8794.77 882
8795.66 917
8796.54 976
8797.43 1063
8798.31 967
8799.20 882
8800.08 1008
8800.97 986
8801.86 1038
8802.74 958
8803.63 1022
8804.51 1010
8805.40 961
8806.28 941
8807.17 873
8808.06 882
8808.94 939
8809.83 986
8810.71 967
8811.60 898
8812.49 888
8813.37 906
8814.26 945
8815.14 946
8816.03 863
8816.92 907
8817.80 999
8818.69 976
8819.58 979
8820.46 996
8821.35 919
8822.24 865
8823.12 893
8824.01 889
8824.90 901
8825.78 891
8826.67 863
8827.56 840
8828.44 840
8829.33 793
8830.22 842
8831.10 816
8831.99 878
8832.88 816
8833.77 809
8834.65 824
8835.54 809
8836.43 801
8837.31 810
8838.20 783
8839.09 871
8839.98 821
8840.86 856
8841.75 852
8842.64 795
8843.53 837
8844.41 901
8845.30 773
8846.19 743
8847.08 778
8847.97 877
8848.85 885
8849.74 681
8850.63 723
8851.52 775
8852.41 753
8853.29 738
8854.18 798
8855.07 766
8855.96 766
8856.85 736
8857.74 701
8858.62 688
8859.51 664
8860.40 716
8861.29 746
8862.18 690
8863.07 694
8863.95 774
8864.84 752
8865.73 756
8866.62 793
8867.51 736
8868.40 705
8869.29 674
8870.18 756
8871.07 689
8871.95 697
8872.84 733
8873.73 735
8874.62 672
8875.51 690
8876.40 649
8877.29 698
8878.18 713
8879.07 744
8879.96 786
8880.85 735
8881.74 719
8882.63 696
8883.52 644
8884.41 608
8885.30 674
8886.19 633
8887.08 645
8887.97 660
8888.86 724
8889.75 716
8890.64 724
8891.53 631
8892.42 686
8893.31 672
8894.20 640
8895.09 621
8895.98 640
8896.87 684
8897.76 650
8898.65 649
8899.54 670
8900.43 623
8901.32 615
8902.21 619
8903.10 608
8903.99 650
8904.88 685
8905.77 623
8906.66 664
8907.55 673
8908.45 659
8909.34 679
8910.23 684
8911.12 625
8912.01 605
8912.90 631
8913.79 679
8914.68 636
8915.57 653
8916.47 613
8917.36 601
8918.25 657
8919.14 706
8920.03 644
8920.92 631
8921.81 624
8922.71 659
8923.60 660
8924.49 580
8925.38 614
8926.27 646
8927.16 682
8928.06 634
8928.95 562
8929.84 594
8930.73 625
8931.62 645
8932.52 638
8933.41 542
8934.30 597
8935.19 605
8936.09 559
8936.98 564
8937.87 586
8938.76 579
8939.65 585
8940.55 597
8941.44 644
8942.33 587
8943.23 617
8944.12 626
8945.01 577
8945.90 619
8946.80 596
8947.69 566
8948.58 616
8949.47 659
8950.37 634
8951.26 614
8952.15 572
8953.05 598
8953.94 593
8954.83 568
8955.73 628
8956.62 565
8957.51 535
8958.41 566
8959.30 620
8960.19 629
8961.09 569
8961.98 598
8962.87 581
8963.77 600
8964.66 595
8965.56 597
8966.45 544
8967.34 601
8968.24 642
8969.13 594
8970.03 593
8970.92 632
8971.81 622
8972.71 588
8973.60 569
8974.50 582
8975.39 614
8976.28 623
8977.18 642
8978.07 600
8978.97 611
8979.86 664
8980.76 620
8981.65 547
8982.55 528
8983.44 618
8984.33 599
8985.23 550
8986.12 635
8987.02 613
8987.91 559
8988.81 571
8989.70 615
8990.60 652
8991.49 599
8992.39 601
8993.28 626
8994.18 639
8995.07 565
8995.97 580
8996.87 565
8997.76 627
8998.66 560
8999.55 551
9000.45 529
9001.34 530
9002.24 564
9003.13 549
9004.03 621
9004.93 631
9005.82 574
9006.72 597
9007.61 583
9008.51 588
9009.40 529
9010.30 567
9011.20 580
9012.09 572
9012.99 564
9013.88 547
9014.78 521
9015.68 569
9016.57 560
9017.47 566
9018.37 545
9019.26 554
9020.16 537
9021.06 548
9021.95 597
9022.85 598
9023.75 601
9024.64 533
9025.54 543
9026.44 648
9027.33 600
9028.23 568
9029.13 576
9030.02 593
9030.92 603
9031.82 570
9032.71 554
9033.61 568
9034.51 567
9035.41 527
9036.30 592
9037.20 626
9038.10 567
9039.00 619
9039.89 596
9040.79 545
9041.69 483
9042.59 637
9043.48 615
9044.38 641
9045.28 589
9046.18 574
9047.07 589
9047.97 542
9048.87 601
9049.77 636
9050.67 564
9051.56 627
9052.46 595
9053.36 557
9054.26 606
9055.16 641
9056.06 605
9056.95 564
9057.85 566
9058.75 614
9059.65 569
9060.55 616
9061.45 612
9062.34 587
9063.24 566
9064.14 630
9065.04 629
9065.94 652
9066.84 571
9067.74 589
9068.64 566
9069.53 495
9070.43 514
9071.33 549
9072.23 559
9073.13 559
9074.03 647
9074.93 623
9075.83 547
9076.73 549
9077.63 658
9078.53 636
9079.43 551
9080.33 571
9081.23 647
9082.12 638
9083.02 568
9083.92 530
9084.82 561
9085.72 600
9086.62 585
9087.52 624
9088.42 599
9089.32 636
9090.22 595
9091.12 624
9092.02 563
9092.92 584
9093.82 664
9094.72 622
9095.62 614
9096.52 597
9097.42 630
9098.32 623
9099.22 580
9100.13 613
9101.03 629
9101.93 615
9102.83 669
9103.73 659
9104.63 600
9105.53 549
9106.43 606
9107.33 576
9108.23 577
9109.13 581
9110.03 619
9110.93 584
9111.84 581
9112.74 516
9113.64 538
9114.54 511
9115.44 507
9116.34 587
9117.24 603
9118.14 559
9119.05 544
9119.95 521
9120.85 531
9121.75 634
9122.65 587
9123.55 621
9124.45 636
9125.36 589
9126.26 566
9127.16 538
9128.06 610
9128.96 572
9129.87 627
9130.77 621
9131.67 619
9132.57 613
9133.47 544
9134.38 511
9135.28 574
9136.18 578
9137.08 591
9137.98 609
9138.89 578
9139.79 593
9140.69 580
9141.59 568
9142.50 576
9143.40 627
9144.30 631
9145.21 577
9146.11 652
9147.01 536
9147.91 554
9148.82 577
9149.72 588
9150.62 605
9151.53 639
9152.43 624
9153.33 600
9154.23 638
9155.14 529
9156.04 461
9156.94 538
9157.85 592
9158.75 531
9159.65 486
9160.56 531
9161.46 489
9162.36 571
9163.27 494
9164.17 564
9165.08 572
9165.98 571
9166.88 611
9167.79 587
9168.69 586
9169.59 621
9170.50 577
9171.40 554
9172.31 551
9173.21 522
9174.11 521
9175.02 561
9175.92 493
9176.83 507
9177.73 514
9178.64 543
9179.54 609
9180.44 561
9181.35 554
9182.25 572
9183.16 557
9184.06 565
9184.97 488
9185.87 553
9186.78 536
9187.68 530
9188.59 490
9189.49 577
9190.40 580
9191.30 560
9192.21 522
9193.11 542
9194.02 527
9194.92 522
9195.83 566
9196.73 555
9197.64 582
9198.54 545
9199.45 625
9200.35 631
9201.26 678
9202.16 699
9203.07 653
9203.98 590
9204.88 708
9205.79 612
9206.69 557
9207.60 587
9208.50 609
9209.41 641
9210.32 571
9211.22 543
9212.13 508
9213.03 512
9213.94 535
9214.85 500
9215.75 507
9216.66 585
9217.57 565
9218.47 544
9219.38 529
9220.28 551
9221.19 584
9222.10 575
9223.00 517
9223.91 502
9224.82 602
9225.72 528
9226.63 542
9227.54 594
9228.44 526
9229.35 558
9230.26 556
9231.16 501
9232.07 534
9232.98 513
9233.89 522
9234.79 590
9235.70 585
9236.61 524
9237.51 476
9238.42 534
9239.33 581
9240.24 621
9241.14 567
9242.05 503
9242.96 532
9243.87 546
9244.77 555
9245.68 536
9246.59 543
9247.50 556
9248.40 601
9249.31 576
9250.22 549
9251.13 519
9252.04 484
9252.94 531
9253.85 519
9254.76 526
9255.67 509
9256.58 569
9257.48 544
9258.39 517
9259.30 605
9260.21 588
9261.12 528
9262.03 539
9262.94 530
9263.84 548
9264.75 552
9265.66 553
9266.57 589
9267.48 609
9268.39 602
9269.30 551
9270.20 573
9271.11 576
9272.02 508
9272.93 473
9273.84 516
9274.75 534
9275.66 556
9276.57 531
9277.48 558
9278.39 496
9279.30 509
9280.21 590
9281.11 633
9282.02 595
9282.93 579
9283.84 582
9284.75 532
9285.66 547
9286.57 595
9287.48 554
9288.39 614
9289.30 559
9290.21 535
9291.12 541
9292.03 525
9292.94 574
9293.85 520
9294.76 538
9295.67 507
9296.58 520
9297.49 560
9298.40 607
9299.31 626
9300.22 602
9301.13 581
9302.04 555
9302.95 578
9303.86 598
9304.77 670
9305.69 587
9306.60 631
9307.51 650
9308.42 609
9309.33 614
9310.24 637
9311.15 592
9312.06 627
9312.97 679
9313.88 633
9314.79 579
9315.70 630
9316.62 550
9317.53 588
9318.44 501
9319.35 526
9320.26 611
9321.17 571
9322.08 486
9322.99 477
9323.91 534
9324.82 552
9325.73 587
9326.64 554
9327.55 544
9328.46 521
9329.38 551
9330.29 541
9331.20 542
9332.11 541
9333.02 484
9333.94 544
9334.85 570
9335.76 544
9336.67 504
9337.58 549
9338.50 581
9339.41 579
9340.32 606
9341.23 569
9342.15 592
9343.06 650
9343.97 537
9344.88 572
9345.80 592
9346.71 602
9347.62 586
9348.53 553
9349.45 512
9350.36 504
9351.27 553
9352.18 535
9353.10 515
9354.01 535
9354.92 534
9355.84 553
9356.75 578
9357.66 576
9358.58 584
9359.49 530
9360.40 596
9361.32 611
9362.23 593
9363.14 626
9364.06 649
9364.97 610
9365.88 605
9366.80 588
9367.71 595
9368.62 582
9369.54 558
9370.45 548
9371.37 574
9372.28 580
9373.19 521
9374.11 593
9375.02 592
9375.94 670
9376.85 619
9377.76 590
9378.68 600
9379.59 591
9380.51 557
9381.42 590
9382.33 620
9383.25 578
9384.16 575
9385.08 542
9385.99 585
9386.91 521
9387.82 564
9388.74 595
9389.65 595
9390.57 607
9391.48 613
9392.40 712
9393.31 631
9394.23 599
9395.14 602
9396.06 642
9396.97 617
9397.89 649
9398.80 690
9399.72 712
9400.63 625
9401.55 574
9402.46 592
9403.38 598
9404.29 616
9405.21 618
9406.12 586
9407.04 628
9407.95 620
9408.87 577
9409.79 596
9410.70 619
9411.62 664
9412.53 593
9413.45 573
9414.36 581
9415.28 575
9416.20 652
9417.11 626
9418.03 639
9418.95 635
9419.86 633
9420.78 667
9421.69 680
9422.61 613
9423.53 618
9424.44 644
9425.36 654
9426.28 675
9427.19 656
9428.11 653
9429.03 599
9429.94 621
9430.86 690
9431.78 663
9432.69 678
9433.61 599
9434.53 619
9435.44 649
9436.36 752
9437.28 698
9438.19 710
9439.11 644
9440.03 757
9440.95 757
9441.86 747
9442.78 828
9443.70 782
9444.62 810
9445.53 832
9446.45 797
9447.37 731
9448.29 722
9449.20 724
9450.12 702
9451.04 688
9451.96 787
9452.87 925
9453.79 928
9454.71 875
9455.63 936
9456.55 898
9457.46 882
9458.38 819
9459.30 836
9460.22 720
9461.14 709
9462.05 701
9462.97 657
9463.89 665
9464.81 695
9465.73 683
9466.65 704
9467.56 713
9468.48 690
9469.40 657
9470.32 716
9471.24 757
9472.16 735
9473.08 667
9473.99 658
9474.91 631
9475.83 619
9476.75 696
9477.67 785
9478.59 832
9479.51 775
9480.43 724
9481.35 759
9482.27 848
9483.19 880
9484.10 837
9485.02 823
9485.94 836
9486.86 766
9487.78 755
9488.70 756
9489.62 792
9490.54 747
9491.46 751
9492.38 783
9493.30 763
9494.22 801
9495.14 782
9496.06 778
9496.98 760
9497.90 791
9498.82 801
9499.74 719
9500.66 707
9501.58 704
9502.50 697
9503.42 704
9504.34 746
9505.26 720
9506.18 717
9507.10 647
9508.02 748
9508.94 774
9509.86 713
9510.78 739
9511.70 799
9512.63 782
9513.55 706
9514.47 698
9515.39 759
9516.31 781
9517.23 728
9518.15 763
9519.07 843
9519.99 810
9520.91 855
9521.83 886
9522.76 1000
9523.68 1050
9524.60 1044
9525.52 1082
9526.44 967
9527.36 953
9528.28 923
9529.21 933
9530.13 839
9531.05 866
9531.97 890
9532.89 804
9533.81 797
9534.74 828
9535.66 941
9536.58 922
9537.50 819
9538.42 833
9539.35 792
9540.27 791
9541.19 811
9542.11 815
9543.03 770
9543.96 831
9544.88 832
9545.80 735
9546.72 763
9547.64 724
9548.57 753
9549.49 829
9550.41 802
9551.33 768
9552.26 831
9553.18 776
9554.10 727
9555.03 829
9555.95 878
9556.87 871
9557.79 765
9558.72 774
9559.64 842
9560.56 845
9561.49 872
9562.41 935
9563.33 885
9564.26 917
9565.18 867
9566.10 890
9567.03 832
9567.95 841
9568.87 784
9569.80 842
9570.72 860
9571.64 854
9572.57 896
9573.49 907
9574.41 873
9575.34 808
9576.26 858
9577.18 882
9578.11 909
9579.03 944
9579.96 951
9580.88 989
9581.80 1036
9582.73 982
9583.65 916
9584.58 970
9585.50 978
9586.43 998
9587.35 946
9588.27 965
9589.20 903
9590.12 935
9591.05 931
9591.97 965
9592.90 886
9593.82 976
9594.75 929
9595.67 867
9596.60 954
9597.52 1026
9598.45 998
9599.37 1074
9600.29 1200
9601.22 1086
9602.14 1058
9603.07 1020
9604.00 1009
9604.92 971
9605.85 1027
9606.77 1014
9607.70 1030
9608.62 995
9609.55 1029
9610.47 980
9611.40 997
9612.32 1013
9613.25 1007
9614.17 1035
9615.10 1010
9616.03 1008
9616.95 1036
9617.88 1057
9618.80 995
9619.73 1005
9620.65 1045
9621.58 1028
9622.51 1030
9623.43 1015
9624.36 1041
9625.29 1030
9626.21 1040
9627.14 994
9628.06 1034
9628.99 1077
9629.92 1059
9630.84 1060
9631.77 995
9632.70 1151
9633.62 1086
9634.55 1045
9635.48 1089
9636.40 1141
9637.33 1171
9638.26 1165
9639.18 1185
9640.11 1262
9641.04 1178
9641.96 1312
9642.89 1294
9643.82 1288
9644.74 1237
9645.67 1270
9646.60 1196
9647.53 1227
9648.45 1311
9649.38 1283
9650.31 1305
9651.24 1326
9652.16 1257
9653.09 1178
9654.02 1292
9654.95 1294
9655.87 1200
9656.80 1189
9657.73 1219
9658.66 1231
9659.58 1165
9660.51 1181
9661.44 1243
9662.37 1297
9663.30 1293
9664.22 1250
9665.15 1271
9666.08 1225
9667.01 1274
9667.94 1262
9668.86 1358
9669.79 1371
9670.72 1382
9671.65 1444
9672.58 1429
9673.51 1356
9674.43 1392
9675.36 1326
9676.29 1396
9677.22 1376
9678.15 1471
9679.08 1506
9680.01 1464
9680.94 1443
9681.86 1504
9682.79 1505
9683.72 1522
9684.65 1590
9685.58 1433
9686.51 1398
9687.44 1417
9688.37 1495
9689.30 1561
9690.23 1541
9691.16 1493
9692.08 1492
9693.01 1487
9693.94 1505
9694.87 1595
9695.80 1542
9696.73 1582
9697.66 1632
9698.59 1822
9699.52 1889
9700.45 1860
9701.38 1988
9702.31 2113
9703.24 2030
9704.17 1897
9705.10 1806
9706.03 1656
9706.96 1723
9707.89 1627
9708.82 1512
9709.75 1577
9710.68 1626
9711.61 1708
9712.54 1710
9713.47 1660
9714.40 1713
9715.33 1815
9716.26 1907
9717.19 1946
9718.12 1794
9719.06 1730
9719.99 1661
9720.92 1647
9721.85 1543
9722.78 1442
9723.71 1392
9724.64 1293
9725.57 1349
9726.50 1356
9727.43 1266
9728.36 1282
9729.30 1364
9730.23 1387
9731.16 1334
9732.09 1384
9733.02 1346
9733.95 1409
9734.88 1323
9735.81 1263
9736.75 1284
9737.68 1335
9738.61 1331
9739.54 1254
9740.47 1198
9741.40 1219
9742.34 1123
9743.27 1124
9744.20 1186
9745.13 1205
9746.06 1160
9747.00 1158
9747.93 1169
9748.86 1143
9749.79 1117
9750.72 1094
9751.66 1104
9752.59 1161
9753.52 1105
9754.45 1117
9755.39 1128
9756.32 1157
9757.25 1070
9758.18 1037
9759.12 1019
9760.05 1073
9760.98 1077
9761.91 1051
9762.85 1170
9763.78 1156
9764.71 1150
9765.64 1179
9766.58 1130
9767.51 1079
9768.44 1114
9769.38 1147
9770.31 1098
9771.24 1073
9772.18 1057
9773.11 1160
9774.04 1073
9774.98 1087
9775.91 1076
9776.84 1157
9777.78 1062
9778.71 1012
9779.64 1055
9780.58 1071
9781.51 1022
9782.44 1063
9783.38 1168
9784.31 1104
9785.25 1150
9786.18 1180
9787.11 1118
9788.05 1064
9788.98 1052
9789.92 1075
9790.85 1045
9791.78 1016
9792.72 1066
9793.65 956
9794.59 979
9795.52 987
9796.46 1038
9797.39 1096
9798.32 1063
9799.26 981
9800.19 1059
9801.13 1094
9802.06 1039
9803.00 1005
9803.93 926
9804.87 961
9805.80 1000
9806.74 937
9807.67 889
9808.61 902
9809.54 908
9810.48 891
9811.41 923
9812.35 863
9813.28 943
9814.22 871
9815.15 833
9816.09 774
9817.02 859
9817.96 885
9818.89 856
9819.83 862
9820.76 892
9821.70 846
9822.64 806
9823.57 898
9824.51 856
9825.44 802
9826.38 843
9827.31 801
9828.25 875
9829.19 754
9830.12 798
9831.06 894
9831.99 853
9832.93 854
9833.87 835
9834.80 819
9835.74 869
9836.68 902
9837.61 868
9838.55 812
9839.48 852
9840.42 799
9841.36 837
9842.29 873
9843.23 865
9844.17 847
9845.10 895
9846.04 867
9846.98 910
9847.91 860
9848.85 785
9849.79 821
9850.72 847
9851.66 858
9852.60 744
9853.54 821
9854.47 866
9855.41 839
9856.35 886
9857.28 840
9858.22 820
9859.16 876
9860.10 870
9861.03 841
9861.97 847
9862.91 800
9863.85 847
9864.78 819
9865.72 850
9866.66 775
9867.60 753
9868.54 781
9869.47 752
9870.41 741
9871.35 768
9872.29 784
9873.22 859
9874.16 773
9875.10 730
9876.04 741
9876.98 774
9877.92 765
9878.85 752
9879.79 821
9880.73 810
9881.67 793
9882.61 709
9883.55 698
9884.48 748
9885.42 729
9886.36 708
9887.30 733
9888.24 724
9889.18 726
9890.12 746
9891.06 750
9891.99 730
9892.93 667
9893.87 721
9894.81 704
9895.75 715
9896.69 740
9897.63 766
9898.57 726
9899.51 737
9900.45 773
9901.39 785
9902.33 817
9903.27 709
9904.20 708
9905.14 716
9906.08 721
9907.02 752
9907.96 789
9908.90 801
9909.84 821
9910.78 783
9911.72 758
9912.66 779
9913.60 654
9914.54 725
9915.48 802
9916.42 735
9917.36 729
9918.30 727
9919.24 766
9920.18 794
9921.12 786
9922.06 787
9923.00 784
9923.94 828
9924.88 908
9925.83 913
9926.77 990
9927.71 1064
9928.65 1078
9929.59 1035
9930.53 985
9931.47 1001
9932.41 957
9933.35 925
9934.29 800
9935.23 753
9936.17 797
9937.12 753
9938.06 686
9939.00 758
9939.94 766
9940.88 794
9941.82 795
9942.76 764
9943.70 777
9944.65 690
9945.59 688
9946.53 746
9947.47 755
9948.41 723
9949.35 751
9950.29 855
9951.24 847
9952.18 855
9953.12 836
9954.06 834
9955.00 783
9955.95 765
9956.89 765
9957.83 677
9958.77 752
9959.71 735
9960.66 676
9961.60 662
9962.54 626
9963.48 666
9964.43 703
9965.37 660
9966.31 646
9967.25 675
9968.20 682
9969.14 633
9970.08 649
9971.02 639
9971.97 676
9972.91 706
9973.85 712
9974.79 702
9975.74 699
9976.68 714
9977.62 729
9978.57 690
9979.51 670
9980.45 691
9981.40 669
9982.34 633
9983.28 681
9984.23 639
9985.17 600
9986.11 662
9987.06 667
9988.00 728
9988.94 693
9989.89 671
9990.83 681
9991.77 689
9992.72 686
9993.66 674
9994.60 669
9995.55 661
9996.49 730
9997.44 661
9998.38 595
9999.32 622
10000.27 639
10001.21 648
10002.16 602
10003.10 617
10004.04 620
10004.99 573
10005.93 672
10006.88 687
10007.82 629
10008.77 660
10009.71 557
10010.66 636
10011.60 635
10012.54 643
10013.49 642
10014.43 611
10015.38 630
10016.32 518
10017.27 648
10018.21 662
10019.16 618
10020.10 616
10021.05 568
10021.99 621
10022.94 633
10023.88 655
10024.83 629
10025.77 592
10026.72 661
10027.67 608
10028.61 597
10029.56 600
10030.50 627
10031.45 587
10032.39 598
10033.34 593
10034.28 640
10035.23 631
10036.18 601
10037.12 593
10038.07 568
10039.01 584
10039.96 624
10040.90 568
10041.85 532
10042.80 474
10043.74 522
10044.69 556
10045.64 564
10046.58 614
10047.53 657
10048.47 571
10049.42 576
10050.37 617
10051.31 610
10052.26 515
10053.21 534
10054.15 558
10055.10 556
10056.05 589
10056.99 582
10057.94 594
10058.89 616
10059.83 591
10060.78 641
10061.73 604
10062.67 572
10063.62 593
10064.57 605
10065.52 639
10066.46 599
10067.41 534
10068.36 562
10069.30 683
10070.25 702
10071.20 620
10072.15 575
10073.09 627
10074.04 572
10074.99 564
10075.94 595
10076.88 628
10077.83 562
10078.78 613
10079.73 593
10080.68 620
10081.62 669
10082.57 665
10083.52 671
10084.47 704
10085.42 608
10086.36 564
10087.31 550
10088.26 582
10089.21 615
10090.16 553
10091.11 566
10092.05 584
10093.00 531
10093.95 576
10094.90 577
10095.85 636
10096.80 582
10097.75 654
10098.69 633
10099.64 560
10100.59 525
10101.54 568
10102.49 571
10103.44 573
10104.39 561
10105.34 552
10106.28 596
10107.23 580
10108.18 564
10109.13 558
10110.08 588
10111.03 609
10111.98 578
10112.93 604
10113.88 549
10114.83 597
10115.78 607
10116.73 501
10117.68 568
10118.63 577
10119.58 585
10120.53 537
10121.48 536
10122.43 586
10123.38 615
10124.33 581
10125.28 629
10126.23 587
10127.18 585
10128.13 605
10129.08 613
10130.03 645
10130.98 582
10131.93 541
10132.88 580
10133.83 552
10134.78 597
10135.73 636
10136.68 597
10137.63 602
10138.58 566
10139.53 559
10140.48 576
10141.43 614
10142.38 616
10143.33 618
10144.28 608
10145.23 654
10146.19 652
10147.14 629
10148.09 695
10149.04 737
10149.99 653
10150.94 582
10151.89 593
10152.84 623
10153.79 632
10154.75 677
10155.70 658
10156.65 656
10157.60 640
10158.55 689
10159.50 676
10160.46 631
10161.41 685
10162.36 614
10163.31 654
10164.26 638
10165.21 643
10166.17 713
10167.12 664
10168.07 693
10169.02 713
10169.97 772
10170.93 639
10171.88 740
10172.83 713
10173.78 705
10174.73 702
10175.69 720
10176.64 725
10177.59 780
10178.54 766
10179.50 737
10180.45 755
10181.40 771
10182.35 764
10183.31 732
10184.26 739
10185.21 741
10186.17 711
10187.12 687
10188.07 736
10189.02 780
10189.98 703
10190.93 725
10191.88 798
10192.84 794
10193.79 779
10194.74 776
10195.70 766
10196.65 822
10197.60 799
10198.56 790
10199.51 826
10200.46 687
10201.42 816
10202.37 802
10203.32 811
10204.28 884
10205.23 853
10206.18 958
10207.14 994
10208.09 948
10209.05 934
10210.00 974
10210.95 858
10211.91 842
10212.86 771
10213.82 845
10214.77 794
10215.72 808
10216.68 833
10217.63 814
10218.59 760
10219.54 840
10220.50 744
10221.45 760
10222.41 763
10223.36 801
10224.31 752
10225.27 744
10226.22 783
10227.18 688
10228.13 655
10229.09 714
10230.04 782
10231.00 660
10231.95 676
10232.91 700
10233.86 725
10234.82 707
10235.77 741
10236.73 834
10237.68 809
10238.64 843
10239.59 899
10240.55 887
10241.50 773
10242.46 780
10243.42 761
10244.37 759
10245.33 731
10246.28 696
10247.24 699
10248.19 706
10249.15 728
10250.11 681
10251.06 676
10252.02 749
10252.97 670
10253.93 611
10254.89 640
10255.84 589
10256.80 648
10257.75 669
10258.71 681
10259.67 653
10260.62 579
10261.58 603
10262.54 599
10263.49 577
10264.45 597
10265.40 587
10266.36 589
10267.32 592
10268.27 581
10269.23 620
10270.19 586
10271.14 642
10272.10 670
10273.06 626
10274.02 600
10274.97 677
10275.93 689
10276.89 622
10277.84 606
10278.80 625
10279.76 571
10280.71 575
10281.67 601
10282.63 574
10283.59 630
10284.54 596
10285.50 581
10286.46 580
10287.42 533
10288.37 515
10289.33 524
10290.29 559
10291.25 549
10292.21 586
10293.16 587
10294.12 556
10295.08 573
10296.04 601
10296.99 557
10297.95 609
10298.91 605
10299.87 549
10300.83 628
10301.79 622
10302.74 624
10303.70 610
10304.66 503
10305.62 553
10306.58 571
10307.54 548
10308.49 567
10309.45 549
10310.41 542
10311.37 553
10312.33 529
10313.29 580
10314.25 634
10315.21 580
10316.16 658
10317.12 632
10318.08 582
10319.04 536
10320.00 624
10320.96 592
10321.92 594
10322.88 545
10323.84 554
10324.80 589
10325.76 571
10326.71 580
10327.67 554
10328.63 523
10329.59 534
10330.55 605
10331.51 619
10332.47 559
10333.43 598
10334.39 621
10335.35 523
10336.31 638
10337.27 632
10338.23 543
10339.19 500
10340.15 550
10341.11 588
10342.07 555
10343.03 494
10343.99 520
10344.95 542
10345.91 529
10346.87 533
10347.83 594
10348.79 592
10349.75 551
10350.71 583
10351.67 515
10352.63 551
10353.60 523
10354.56 550
10355.52 607
10356.48 555
10357.44 534
10358.40 468
10359.36 509
10360.32 483
10361.28 503
10362.24 483
10363.20 495
10364.17 508
10365.13 534
10366.09 494
10367.05 473
10368.01 514
10368.97 494
10369.93 503
10370.89 480
10371.86 509
10372.82 493
10373.78 528
10374.74 533
10375.70 463
10376.66 485
10377.63 468
10378.59 505
10379.55 514
10380.51 502
10381.47 475
10382.44 486
10383.40 468
10384.36 505
10385.32 483
10386.28 485
10387.25 482
10388.21 427
10389.17 525
10390.13 523
10391.10 470
10392.06 512
10393.02 540
10393.98 472
10394.94 469
10395.91 523
10396.87 520
10397.83 477
10398.80 522
10399.76 453
10400.72 436
10401.68 496
10402.65 468
10403.61 460
10404.57 534
10405.54 447
10406.50 480
10407.46 431
10408.43 477
10409.39 477
10410.35 509
10411.32 514
10412.28 532
10413.24 526
10414.21 479
10415.17 451
10416.13 456
10417.10 471
10418.06 453
10419.02 462
10419.99 462
10420.95 520
10421.91 460
10422.88 483
10423.84 478
10424.81 543
10425.77 494
10426.73 504
10427.70 470
10428.66 464
10429.63 455
10430.59 476
10431.56 425
10432.52 452
10433.48 475
10434.45 468
10435.41 521
10436.38 441
10437.34 458
10438.31 449
10439.27 453
10440.24 461
10441.20 476
10442.16 477
10443.13 423
10444.09 410
10445.06 410
10446.02 424
10446.99 444
10447.95 467
10448.92 411
10449.88 449
10450.85 426
10451.81 449
10452.78 452
10453.75 428
10454.71 421
10455.68 500
10456.64 425
10457.61 419
10458.57 470
10459.54 464
10460.50 500
10461.47 439
10462.43 447
10463.40 451
10464.37 487
10465.33 478
10466.30 413
10467.26 416
10468.23 430
10469.20 380
10470.16 424
10471.13 383
10472.09 443
10473.06 398
10474.03 426
10474.99 483
10475.96 387
10476.93 487
10477.89 494
10478.86 521
10479.82 445
10480.79 467
10481.76 463
10482.72 498
10483.69 498
10484.66 451
10485.62 444
10486.59 471
10487.56 465
10488.52 416
10489.49 459
10490.46 445
10491.43 440
10492.39 474
10493.36 420
10494.33 414
10495.29 458
10496.26 464
10497.23 431
10498.20 445
10499.16 466
10500.13 525
10501.10 548
10502.07 460
10503.03 378
10504.00 443
10504.97 464
10505.94 515
10506.90 474
10507.87 437
10508.84 422
10509.81 374
10510.78 433
10511.74 482
10512.71 449
10513.68 426
10514.65 435
10515.62 467
10516.58 414
10517.55 408
10518.52 447
10519.49 413
10520.46 450
10521.43 443
10522.39 445
10523.36 473
10524.33 471
10525.30 452
10526.27 452
10527.24 476
10528.21 456
10529.17 434
10530.14 420
10531.11 417
10532.08 398
10533.05 421
10534.02 489
10534.99 448
10535.96 407
10536.93 461
10537.90 428
10538.86 452
10539.83 411
10540.80 425
10541.77 507
10542.74 478
10543.71 455
10544.68 405
10545.65 471
10546.62 469
10547.59 434
10548.56 455
10549.53 512
10550.50 485
10551.47 474
10552.44 429
10553.41 467
10554.38 478
10555.35 428
10556.32 466
10557.29 461
10558.26 467
10559.23 437
10560.20 408
10561.17 422
10562.14 510
10563.11 489
10564.08 443
10565.05 441
10566.02 530
10566.99 492
10567.96 472
10568.93 482
10569.90 455
10570.87 491
10571.84 473
10572.82 446
10573.79 474
10574.76 415
10575.73 470
10576.70 460
10577.67 412
10578.64 447
10579.61 439
10580.58 432
10581.55 440
10582.53 450
10583.50 450
10584.47 429
10585.44 459
10586.41 433
10587.38 410
10588.35 486
10589.33 487
10590.30 470
10591.27 505
10592.24 520
10593.21 499
10594.18 460
10595.16 502
10596.13 541
10597.10 506
10598.07 489
10599.04 474
10600.01 503
10600.99 532
10601.96 568
10602.93 559
10603.90 536
10604.88 479
10605.85 504
10606.82 558
10607.79 581
10608.77 576
10609.74 636
10610.71 600
10611.68 580
10612.66 607
10613.63 589
10614.60 609
10615.57 621
10616.55 542
10617.52 493
10618.49 519
10619.46 495
10620.44 495
10621.41 532
10622.38 482
10623.36 454
10624.33 507
10625.30 477
10626.28 491
10627.25 491
10628.22 508
10629.20 548
10630.17 488
10631.14 478
10632.12 508
10633.09 477
10634.06 508
10635.04 511
10636.01 497
10636.99 487
10637.96 497
10638.93 559
10639.91 534
10640.88 580
10641.85 562
10642.83 612
10643.80 556
10644.78 557
10645.75 517
10646.72 488
10647.70 537
10648.67 503
10649.65 573
10650.62 541
10651.60 465
10652.57 505
10653.55 474
10654.52 458
10655.49 490
10656.47 482
10657.44 431
10658.42 419
10659.39 481
10660.37 452
10661.34 437
10662.32 434
10663.29 454
10664.27 465
10665.24 414
10666.22 431
10667.19 442
10668.17 425
10669.14 364
10670.12 452
10671.09 377
10672.07 439
10673.04 446
10674.02 474
10675.00 425
10675.97 423
10676.95 437
10677.92 464
10678.90 466
10679.87 392
10680.85 415
10681.82 491
10682.80 519
10683.78 449
10684.75 443
10685.73 456
10686.70 430
10687.68 414
10688.66 427
10689.63 420
10690.61 464
10691.58 434
10692.56 399
10693.54 444
10694.51 486
10695.49 451
10696.47 431
10697.44 446
10698.42 465
10699.40 442
10700.37 403
10701.35 388
10702.33 382
10703.30 445
10704.28 442
10705.26 420
10706.23 463
10707.21 518
10708.19 452
10709.16 431
10710.14 429
10711.12 403
10712.10 426
10713.07 467
10714.05 447
10715.03 444
10716.01 429
10716.98 454
10717.96 465
10718.94 456
10719.91 459
10720.89 469
10721.87 408
10722.85 384
10723.83 396
10724.80 422
10725.78 468
10726.76 456
10727.74 451
10728.71 455
10729.69 404
10730.67 464
10731.65 420
10732.63 406
10733.60 438
10734.58 473
10735.56 459
10736.54 427
10737.52 414
10738.50 460
10739.47 433
10740.45 440
10741.43 436
10742.41 440
10743.39 482
10744.37 483
10745.35 513
10746.32 486
10747.30 468
10748.28 430
10749.26 470
10750.24 483
10751.22 477
10752.20 430
10753.18 442
10754.16 446
10755.14 452
10756.11 382
10757.09 418
10758.07 480
10759.05 412
10760.03 369
10761.01 414
10761.99 438
10762.97 411
10763.95 497
10764.93 450
10765.91 493
10766.89 508
10767.87 503
10768.85 533
10769.83 448
10770.81 476
10771.79 409
10772.77 518
10773.75 474
10774.73 497
10775.71 464
10776.69 483
10777.67 404
10778.65 460
10779.63 431
10780.61 414
10781.59 496
10782.57 504
10783.55 465
10784.53 440
10785.51 467
10786.49 530
10787.47 457
10788.45 494
10789.43 471
10790.41 514
10791.39 476
10792.38 502
10793.36 461
10794.34 465
10795.32 434
10796.30 478
10797.28 492
10798.26 457
10799.24 479
10800.22 467
10801.21 448
10802.19 458
10803.17 495
10804.15 513
10805.13 475
10806.11 480
10807.09 491
10808.07 473
10809.06 483
10810.04 466
10811.02 482
10812.00 474
10812.98 431
10813.97 466
10814.95 491
10815.93 475
10816.91 480
10817.89 495
10818.87 515
10819.86 502
10820.84 542
10821.82 547
10822.80 559
10823.79 493
10824.77 475
10825.75 547
10826.73 497
10827.72 491
10828.70 560
10829.68 497
10830.66 447
10831.65 530
10832.63 462
10833.61 450
10834.59 505
10835.58 493
10836.56 483
10837.54 519
10838.52 506
10839.51 566
10840.49 502
10841.47 554
10842.46 526
10843.44 513
10844.42 506
10845.41 565
10846.39 548
10847.37 532
10848.36 545
10849.34 527
10850.32 565
10851.31 540
10852.29 515
10853.27 496
10854.26 526
10855.24 525
10856.23 534
10857.21 596
10858.19 576
10859.18 591
10860.16 573
10861.14 592
10862.13 574
10863.11 481
10864.10 506
10865.08 588
10866.07 575
10867.05 539
10868.03 547
10869.02 573
10870.00 572
10870.99 657
10871.97 619
10872.96 617
10873.94 618
10874.92 574
10875.91 543
10876.89 615
10877.88 626
10878.86 584
10879.85 577
10880.83 597
10881.82 567
10882.80 626
10883.79 650
10884.77 691
10885.76 644
10886.74 623
10887.73 600
10888.71 618
10889.70 620
10890.68 523
10891.67 607
10892.65 602
10893.64 630
10894.63 607
10895.61 601
10896.60 595
10897.58 660
10898.57 619
10899.55 602
10900.54 691
10901.53 674
10902.51 688
10903.50 633
10904.48 713
10905.47 665
10906.46 626
10907.44 674
10908.43 688
10909.41 708
10910.40 693
10911.39 716
10912.37 713
10913.36 716
10914.34 742
10915.33 764
10916.32 803
10917.30 813
10918.29 787
10919.28 834
10920.26 847
10921.25 812
10922.24 812
10923.22 757
10924.21 807
10925.20 811
10926.18 786
10927.17 793
10928.16 796
10929.15 861
10930.13 813
10931.12 826
10932.11 881
10933.09 883
10934.08 849
10935.07 802
10936.06 837
10937.04 815
10938.03 851
10939.02 915
10940.01 891
10940.99 916
10941.98 857
10942.97 908
10943.96 1010
10944.94 994
10945.93 972
10946.92 947
10947.91 959
10948.90 935
10949.88 933
10950.87 1033
10951.86 1021
10952.85 1125
10953.84 1120
10954.82 1052
10955.81 1205
10956.80 1268
10957.79 1337
10958.78 1436
10959.77 1510
10960.75 1464
10961.74 1532
10962.73 1510
10963.72 1551
10964.71 1366
10965.70 1290
10966.69 1218
10967.68 1191
10968.66 1165
10969.65 1151
10970.64 1061
10971.63 1023
10972.62 1046
10973.61 1006
10974.60 1042
10975.59 1092
10976.58 1036
10977.57 1024
10978.55 1018
10979.54 1117
10980.53 1015
10981.52 1025
10982.51 1047
10983.50 1035
10984.49 1030
10985.48 1064
10986.47 1133
10987.46 1126
10988.45 1077
10989.44 1118
10990.43 1118
10991.42 1048
10992.41 1122
10993.40 1210
10994.39 1169
10995.38 1204
10996.37 1328
10997.36 1512
10998.35 1643
10999.34 1789
11000.33 1931
11001.32 2070
11002.31 2038
11003.30 2013
11004.29 1992
11005.28 1890
11006.27 1715
11007.26 1548
11008.25 1479
11009.24 1303
11010.24 1208
11011.23 1068
11012.22 1051
11013.21 1031
11014.20 956
11015.19 982
11016.18 958
11017.17 910
11018.16 903
11019.15 901
11020.14 900
11021.14 881
11022.13 810
11023.12 842
11024.11 811
11025.10 839
11026.09 892
11027.08 811
11028.08 765
11029.07 817
11030.06 838
11031.05 855
11032.04 847
11033.03 831
11034.03 814
11035.02 805
11036.01 817
11037.00 831
11037.99 903
11038.99 785
11039.98 819
11040.97 804
11041.96 751
11042.95 720
11043.95 724
11044.94 729
11045.93 786
11046.92 781
11047.92 813
11048.91 770
11049.90 665
11050.89 732
11051.89 723
11052.88 699
11053.87 728
11054.86 706
11055.86 726
11056.85 688
11057.84 664
11058.83 663
11059.83 729
11060.82 734
11061.81 710
11062.81 748
11063.80 697
11064.79 698
11065.79 693
11066.78 745
11067.77 717
11068.77 703
11069.76 766
11070.75 789
11071.75 693
11072.74 738
11073.73 705
11074.73 664
11075.72 687
11076.71 775
11077.71 666
11078.70 728
11079.70 625
11080.69 662
11081.68 726
11082.68 679
11083.67 696
11084.67 757
11085.66 751
11086.65 632
11087.65 657
11088.64 638
11089.64 678
11090.63 705
11091.63 686
11092.62 649
11093.61 622
11094.61 665
11095.60 633
11096.60 645
11097.59 644
11098.59 630
11099.58 591
11100.58 576
11101.57 612
11102.57 621
11103.56 625
11104.56 617
11105.55 609
11106.55 604
11107.54 559
11108.54 583
11109.53 640
11110.53 598
11111.52 598
11112.52 606
11113.51 624
11114.51 592
11115.50 607
11116.50 587
11117.49 598
11118.49 588
11119.49 555
11120.48 583
11121.48 615
11122.47 609
11123.47 608
11124.46 575
11125.46 580
11126.46 591
11127.45 586
11128.45 598
11129.44 596
11130.44 608
11131.44 568
11132.43 503
11133.43 624
11134.43 590
11135.42 528
11136.42 580
11137.41 566
11138.41 575
11139.41 560
11140.40 567
11141.40 570
11142.40 592
11143.39 536
11144.39 538
11145.39 575
11146.38 558
11147.38 540
11148.38 558
11149.38 616
11150.37 623
11151.37 529
11152.37 574
11153.36 544
11154.36 605
11155.36 593
11156.36 613
11157.35 561
11158.35 623
11159.35 591
11160.34 624
11161.34 553
11162.34 547
11163.34 529
11164.33 567
11165.33 530
11166.33 531
11167.33 552
11168.33 590
11169.32 550
11170.32 602
11171.32 540
11172.32 574
11173.32 625
11174.31 557
11175.31 503
11176.31 534
11177.31 523
11178.31 597
11179.30 565
11180.30 526
11181.30 536
11182.30 510
11183.30 520
11184.30 492
11185.30 558
11186.29 552
11187.29 489
11188.29 521
11189.29 502
11190.29 549
11191.29 540
11192.29 538
11193.29 522
11194.28 553
11195.28 535
11196.28 579
11197.28 509
11198.28 519
11199.28 554
11200.28 618
11201.28 616
11202.28 568
11203.28 588
11204.28 548
11205.28 611
11206.28 594
11207.28 577
11208.28 574
11209.27 631
11210.27 574
11211.27 550
11212.27 617
11213.27 624
11214.27 599
11215.27 606
11216.27 587
11217.27 566
11218.27 613
11219.27 566
11220.27 572
11221.27 524
11222.27 527
11223.27 591
11224.27 578
11225.28 527
11226.28 543
11227.28 575
11228.28 564
11229.28 580
11230.28 535
11231.28 525
11232.28 516
11233.28 520
11234.28 532
11235.28 578
11236.28 531
11237.28 515
11238.28 524
11239.28 515
11240.29 556
11241.29 594
11242.29 551
11243.29 576
11244.29 540
11245.29 543
11246.29 528
11247.29 522
11248.30 619
11249.30 561
11250.30 525
11251.30 575
11252.30 551
11253.30 518
11254.31 573
11255.31 578
11256.31 646
11257.31 576
11258.31 536
11259.31 592
11260.32 555
11261.32 541
11262.32 596
11263.32 545
11264.32 560
11265.33 575
11266.33 582
11267.33 648
11268.33 631
11269.34 634
11270.34 624
11271.34 661
11272.34 668
11273.35 688
11274.35 664
11275.35 628
11276.35 562
11277.36 658
11278.36 654
11279.36 614
11280.36 620
11281.37 564
11282.37 535
11283.37 637
11284.38 632
11285.38 630
11286.38 566
11287.38 539
11288.39 530
11289.39 523
11290.39 541
11291.40 589
11292.40 566
11293.40 556
11294.41 532
11295.41 488
11296.41 533
11297.42 522
11298.42 504
11299.43 555
11300.43 558
11301.43 514
11302.44 515
11303.44 546
11304.44 575
11305.45 589
11306.45 506
11307.46 521
11308.46 538
11309.47 569
11310.47 545
11311.47 552
11312.48 506
11313.48 531
11314.49 555
11315.49 585
11316.50 548
11317.50 520
11318.50 531
11319.51 596
11320.51 600
11321.52 548
11322.52 551
11323.53 578
11324.53 558
11325.54 492
11326.54 561
11327.55 524
11328.55 567
11329.56 528
11330.56 540
11331.57 461
11332.57 442
11333.58 465
11334.58 503
11335.59 568
11336.59 539
11337.60 629
11338.60 572
11339.61 548
11340.61 551
11341.62 614
11342.63 623
11343.63 640
11344.64 666
11345.64 659
11346.65 524
11347.65 527
11348.66 592
11349.67 544
11350.67 595
11351.68 512
11352.68 535
11353.69 460
11354.70 474
11355.70 474
11356.71 442
11357.72 503
11358.72 553
11359.73 567
11360.73 574
11361.74 494
11362.75 546
11363.75 529
11364.76 509
11365.77 526
11366.77 495
11367.78 494
11368.79 498
11369.79 537
11370.80 490
11371.81 504
11372.81 508
11373.82 502
11374.83 543
11375.84 562
11376.84 463
11377.85 460
11378.86 521
11379.86 505
11380.87 513
11381.88 520
11382.89 504
11383.89 454
11384.90 479
11385.91 478
11386.92 447
11387.92 466
11388.93 471
11389.94 505
11390.95 488
11391.95 489
11392.96 557
11393.97 509
11394.98 431
11395.99 470
11396.99 466
11398.00 506
11399.01 524
11400.02 513
11401.03 537
11402.03 487
11403.04 462
11404.05 505
11405.06 490
11406.07 522
11407.08 465
11408.09 467
11409.09 514
11410.10 483
11411.11 482
11412.12 485
11413.13 522
11414.14 533
11415.15 523
11416.15 500
11417.16 503
11418.17 489
11419.18 487
11420.19 543
11421.20 525
11422.21 478
11423.22 462
11424.23 484
11425.24 487
11426.25 495
11427.26 480
11428.26 494
11429.27 482
11430.28 481
11431.29 484
11432.30 544
11433.31 526
11434.32 457
11435.33 538
11436.34 464
11437.35 445
11438.36 524
11439.37 466
11440.38 581
11441.39 532
11442.40 472
11443.41 499
11444.42 543
11445.43 576
11446.44 510
11447.45 519
11448.46 513
11449.47 507
11450.48 508
11451.49 574
11452.50 523
11453.51 483
11454.52 451
11455.53 494
11456.55 518
11457.56 532
11458.57 534
11459.58 526
11460.59 519
11461.60 503
11462.61 561
11463.62 491
11464.63 502
11465.64 476
11466.65 531
11467.67 558
11468.68 538
11469.69 487
11470.70 557
11471.71 576
11472.72 506
11473.73 510
11474.74 489
11475.76 477
11476.77 527
11477.78 574
11478.79 534
11479.80 539
11480.81 586
11481.83 601
11482.84 581
11483.85 602
11484.86 534
11485.87 561
11486.89 585
11487.90 586
11488.91 565
11489.92 582
11490.93 549
11491.95 579
11492.96 691
11493.97 604
11494.98 515
11496.00 545
11497.01 623
11498.02 660
11499.03 657
11500.05 639
11501.06 558
11502.07 599
11503.08 577
11504.10 655
11505.11 662
11506.12 543
11507.13 582
11508.15 618
11509.16 603
11510.17 636
11511.19 674
11512.20 664
11513.21 640
11514.23 617
11515.24 625
11516.25 685
11517.27 687
11518.28 646
11519.29 667
11520.31 764
11521.32 743
11522.33 794
11523.35 794
11524.36 765
11525.37 837
11526.39 822
11527.40 813
11528.42 832
11529.43 821
11530.44 839
11531.46 814
11532.47 836
11533.48 887
11534.50 931
11535.51 962
11536.53 1112
11537.54 1278
11538.56 1359
11539.57 1434
11540.58 1542
11541.60 1579
11542.61 1554
11543.63 1647
11544.64 1511
11545.66 1440
11546.67 1282
11547.69 1069
11548.70 974
11549.72 927
11550.73 868
11551.75 807
11552.76 749
11553.78 791
11554.79 753
11555.81 737
11556.82 713
11557.84 681
11558.85 642
11559.87 658
11560.88 648
11561.90 635
11562.91 684
11563.93 653
11564.94 599
11565.96 609
11566.97 645
11567.99 678
11569.00 647
11570.02 621
11571.04 603
11572.05 589
11573.07 634
11574.08 683
11575.10 626
11576.11 660
11577.13 652
11578.15 644
11579.16 614
11580.18 575
11581.20 622
11582.21 601
11583.23 645
11584.24 634
11585.26 598
11586.28 647
11587.29 591
11588.31 576
11589.33 563
11590.34 575
11591.36 574
11592.38 610
11593.39 605
11594.41 600
11595.43 607
11596.44 664
11597.46 663
11598.48 702
11599.49 650
11600.51 714
11601.53 760
11602.54 732
11603.56 701
11604.58 672
11605.60 646
11606.61 640
11607.63 645
11608.65 643
11609.67 602
11610.68 578
11611.70 509
11612.72 558
11613.74 584
11614.75 590
11615.77 569
11616.79 539
11617.81 598
11618.82 604
11619.84 556
11620.86 541
11621.88 638
11622.90 573
11623.91 566
11624.93 567
11625.95 594
11626.97 576
11627.99 551
11629.00 536
11630.02 581
11631.04 565
11632.06 545
11633.08 564
11634.10 550
11635.11 516
11636.13 568
11637.15 561
11638.17 523
11639.19 514
11640.21 592
11641.23 569
11642.25 575
11643.26 538
11644.28 530
11645.30 526
11646.32 531
11647.34 533
11648.36 528
11649.38 530
11650.40 510
11651.42 462
11652.44 480
11653.46 500
11654.47 483
11655.49 539
11656.51 570
11657.53 479
11658.55 489
11659.57 462
11660.59 519
11661.61 524
11662.63 523
11663.65 514
11664.67 466
11665.69 484
11666.71 477
11667.73 473
11668.75 460
11669.77 541
11670.79 510
11671.81 504
11672.83 474
11673.85 468
11674.87 509
11675.89 491
11676.91 478
11677.93 480
11678.95 420
11679.97 445
11680.99 491
11682.01 479
11683.03 444
11684.06 482
11685.08 460
11686.10 449
11687.12 424
11688.14 468
11689.16 474
11690.18 500
11691.20 482
11692.22 463
11693.24 501
11694.26 509
11695.29 490
11696.31 464
11697.33 467
11698.35 473
11699.37 383
11700.39 436
11701.41 451
11702.43 421
11703.46 455
11704.48 440
11705.50 412
11706.52 436
11707.54 442
11708.56 453
11709.59 474
11710.61 451
11711.63 476
11712.65 517
11713.67 481
11714.70 432
11715.72 465
11716.74 489
11717.76 460
11718.78 509
11719.81 436
11720.83 459
11721.85 510
11722.87 473
11723.90 464
11724.92 453
11725.94 420
11726.96 442
11727.99 471
11729.01 470
11730.03 461
11731.05 440
11732.08 451
11733.10 470
11734.12 491
11735.15 466
11736.17 430
11737.19 417
11738.21 441
11739.24 449
11740.26 490
11741.28 395
11742.31 437
11743.33 510
11744.35 455
11745.38 465
11746.40 480
11747.42 433
11748.45 494
11749.47 481
11750.49 461
11751.52 423
11752.54 397
11753.56 434
11754.59 457
11755.61 467
11756.64 459
11757.66 402
11758.68 463
11759.71 490
11760.73 462
11761.76 444
11762.78 436
11763.80 436
11764.83 436
11765.85 469
11766.88 467
11767.90 521
11768.93 477
11769.95 447
11770.97 490
11772.00 456
11773.02 486
11774.05 459
11775.07 452
11776.10 486
11777.12 497
11778.15 486
11779.17 428
11780.20 438
11781.22 442
11782.25 446
11783.27 460
11784.30 454
11785.32 443
11786.35 434
11787.37 518
11788.40 542
11789.42 483
11790.45 472
11791.47 526
11792.50 531
11793.52 546
11794.55 500
11795.57 509
11796.60 481
11797.63 501
11798.65 482
11799.68 539
11800.70 472
11801.73 488
11802.75 445
11803.78 490
11804.81 457
11805.83 482
11806.86 526
11807.88 522
11808.91 478
11809.94 460
11810.96 519
11811.99 528
11813.02 494
11814.04 475
11815.07 470
11816.09 514
11817.12 522
11818.15 491
11819.17 534
11820.20 515
11821.23 541
11822.25 479
11823.28 529
11824.31 524
11825.33 540
11826.36 490
11827.39 537
11828.42 564
11829.44 519
11830.47 527
11831.50 545
11832.52 547
11833.55 569
11834.58 590
11835.61 595
11836.63 545
11837.66 562
11838.69 543
11839.71 523
11840.74 511
11841.77 560
11842.80 526
11843.83 545
11844.85 521
11845.88 550
11846.91 591
11847.94 568
11848.96 604
11849.99 587
11851.02 561
11852.05 572
11853.08 612
11854.10 626
11855.13 575
11856.16 547
11857.19 555
11858.22 573
11859.24 566
11860.27 610
11861.30 616
11862.33 648
11863.36 610
11864.39 593
11865.42 637
11866.44 633
11867.47 614
11868.50 637
11869.53 644
11870.56 616
11871.59 668
11872.62 633
11873.65 650
11874.67 665
11875.70 645
11876.73 633
11877.76 603
11878.79 631
11879.82 720
11880.85 652
11881.88 686
11882.91 723
11883.94 681
11884.97 658
11886.00 692
11887.03 749
11888.06 764
11889.09 746
11890.11 725
11891.14 766
11892.17 734
11893.20 706
11894.23 719
11895.26 777
11896.29 816
11897.32 760
11898.35 867
11899.38 797
11900.41 823
11901.44 937
11902.47 961
11903.50 1021
11904.53 1008
11905.56 1099
11906.59 1011
11907.63 985
11908.66 989
11909.69 1046
11910.72 1006
11911.75 1011
11912.78 910
11913.81 946
11914.84 918
11915.87 939
11916.90 832
11917.93 903
11918.96 868
11919.99 828
11921.02 838
11922.06 776
11923.09 802
11924.12 910
11925.15 914
11926.18 916
11927.21 933
11928.24 1020
11929.27 1060
11930.31 1119
11931.34 1205
11932.37 1181
11933.40 1243
11934.43 1324
11935.46 1330
11936.49 1319
11937.53 1148
11938.56 1080
11939.59 1087
11940.62 969
11941.65 907
11942.69 952
11943.72 862
11944.75 770
11945.78 703
11946.81 754
11947.85 826
11948.88 772
11949.91 788
11950.94 712
11951.97 725
11953.01 679
11954.04 708
11955.07 683
11956.10 657
11957.14 690
11958.17 728
11959.20 680
11960.24 695
11961.27 641
11962.30 656
11963.33 640
11964.37 682
11965.40 712
11966.43 744
11967.47 737
11968.50 697
11969.53 699
11970.56 766
11971.60 755
11972.63 721
11973.66 742
11974.70 711
11975.73 679
11976.76 674
11977.80 672
11978.83 697
11979.86 718
11980.90 729
11981.93 684
11982.97 688
11984.00 724
11985.03 739
11986.07 735
11987.10 693
11988.13 688
11989.17 713
11990.20 727
11991.24 702
11992.27 712
11993.30 728
11994.34 754
11995.37 698
11996.41 681
11997.44 726
11998.48 668
11999.51 726
12000.54 694
12001.58 668
12002.61 671
12003.65 701
12004.68 721
12005.72 719
12006.75 710
12007.79 709
12008.82 822
12009.86 709
12010.89 732
12011.93 726
12012.96 752
12014.00 798
12015.03 769
12016.07 732
12017.10 767
12018.14 754
12019.17 824
12020.21 749
12021.24 768
12022.28 773
12023.31 781
12024.35 748
12025.38 749
12026.42 752
12027.46 741
12028.49 762
12029.53 802
12030.56 761
12031.60 803
12032.63 814
12033.67 797
12034.71 769
12035.74 736
12036.78 734
12037.81 712
12038.85 792
12039.89 771
12040.92 800
12041.96 784
12042.99 716
12044.03 751
12045.07 732
12046.10 780
12047.14 732
12048.18 703
12049.21 756
12050.25 687
12051.29 743
12052.32 765
12053.36 806
12054.40 841
12055.43 852
12056.47 853
12057.51 819
12058.54 821
12059.58 878
12060.62 828
12061.65 799
12062.69 804
12063.73 836
12064.77 716
12065.80 681
12066.84 689
12067.88 667
12068.92 668
12069.95 684
12070.99 679
12072.03 739
12073.07 623
12074.10 685
12075.14 660
12076.18 629
12077.22 710
12078.25 638
12079.29 667
12080.33 634
12081.37 663
12082.41 693
12083.44 690
12084.48 750
12085.52 723
12086.56 707
12087.60 728
12088.63 736
12089.67 710
12090.71 741
12091.75 759
12092.79 786
12093.83 757
12094.86 735
12095.90 714
12096.94 793
12097.98 799
12099.02 728
12100.06 722
12101.10 756
12102.13 816
12103.17 894
12104.21 895
12105.25 819
12106.29 806
12107.33 806
12108.37 797
12109.41 822
12110.45 749
12111.49 685
12112.53 687
12113.56 659
12114.60 645
12115.64 671
12116.68 578
12117.72 614
12118.76 581
12119.80 598
12120.84 599
12121.88 628
12122.92 652
12123.96 606
12125.00 573
12126.04 582
12127.08 589
12128.12 577
12129.16 561
12130.20 542
12131.24 519
12132.28 597
12133.32 629
12134.36 567
12135.40 577
12136.44 579
12137.48 570
12138.52 602
12139.56 582
12140.60 600
12141.64 625
12142.68 648
12143.72 577
12144.76 520
12145.81 521
12146.85 543
12147.89 564
12148.93 605
12149.97 602
12151.01 579
12152.05 528
12153.09 548
12154.13 583
12155.17 545
12156.21 564
12157.26 542
12158.30 575
12159.34 530
12160.38 527
12161.42 487
12162.46 564
12163.50 531
12164.55 480
12165.59 496
12166.63 540
12167.67 555
12168.71 594
12169.75 532
12170.80 462
12171.84 489
12172.88 511
12173.92 510
12174.96 562
12176.00 580
12177.05 519
12178.09 529
12179.13 518
12180.17 497
12181.22 505
12182.26 548
12183.30 537
12184.34 561
12185.38 520
12186.43 562
12187.47 521
12188.51 518
12189.55 496
12190.60 513
12191.64 550
12192.68 520
12193.72 527
12194.77 515
12195.81 531
12196.85 468
12197.90 509
12198.94 516
12199.98 503
12201.03 569
12202.07 475
12203.11 541
12204.15 492
12205.20 458
12206.24 495
12207.28 470
12208.33 523
12209.37 537
12210.41 481
12211.46 485
12212.50 513
12213.55 488
12214.59 489
12215.63 504
12216.68 525
12217.72 545
12218.76 511
12219.81 488
12220.85 504
12221.90 453
12222.94 492
12223.98 467
12225.03 445
12226.07 458
12227.12 487
12228.16 499
12229.20 525
12230.25 511
12231.29 428
12232.34 491
12233.38 529
12234.43 544
12235.47 491
12236.52 489
12237.56 460
12238.61 492
12239.65 471
12240.69 451
12241.74 495
12242.78 486
12243.83 452
12244.87 452
12245.92 527
12246.96 507
12248.01 479
12249.05 514
12250.10 527
12251.14 468
12252.19 487
12253.24 501
12254.28 462
12255.33 491
12256.37 499
12257.42 508
12258.46 474
12259.51 448
12260.55 431
12261.60 428
12262.64 442
12263.69 463
12264.74 451
12265.78 464
12266.83 456
12267.87 462
12268.92 422
12269.97 446
12271.01 450
12272.06 428
12273.10 426
12274.15 438
12275.20 381
12276.24 405
12277.29 441
12278.34 480
12279.38 438
12280.43 427
12281.47 450
12282.52 467
12283.57 406
12284.61 427
12285.66 399
12286.71 427
12287.75 416
12288.80 475
12289.85 420
12290.90 420
12291.94 453
12292.99 410
12294.04 438
12295.08 456
12296.13 471
12297.18 459
12298.22 405
12299.27 483
12300.32 464
12301.37 445
12302.41 436
12303.46 403
12304.51 409
12305.56 393
12306.60 387
12307.65 448
12308.70 415
12309.75 403
12310.79 400
12311.84 419
12312.89 458
12313.94 444
12314.99 398
12316.03 454
12317.08 426
12318.13 424
12319.18 427
12320.23 435
12321.27 421
12322.32 414
12323.37 420
12324.42 444
12325.47 521
12326.52 447
12327.56 418
12328.61 440
12329.66 454
12330.71 404
12331.76 387
12332.81 396
12333.86 440
12334.91 439
12335.95 462
12337.00 488
12338.05 412
12339.10 435
12340.15 444
12341.20 447
12342.25 453
12343.30 402
12344.35 463
12345.40 429
12346.44 413
12347.49 441
12348.54 482
12349.59 433
12350.64 434
12351.69 452
12352.74 465
12353.79 394
12354.84 411
12355.89 461
12356.94 487
12357.99 424
12359.04 460
12360.09 455
12361.14 416
12362.19 435
12363.24 426
12364.29 430
12365.34 406
12366.39 414
12367.44 442
12368.49 441
12369.54 421
12370.59 428
12371.64 430
12372.69 446
12373.74 481
12374.79 462
12375.84 462
12376.89 399
12377.94 445
12378.99 462
12380.05 411
12381.10 427
12382.15 413
12383.20 425
12384.25 465
12385.30 423
12386.35 448
12387.40 430
12388.45 447
12389.50 427
12390.55 415
12391.61 397
12392.66 425
12393.71 415
12394.76 441
12395.81 436
12396.86 468
12397.91 459
12398.97 479
12400.02 438
12401.07 439
12402.12 448
12403.17 417
12404.22 420
12405.28 410
12406.33 445
12407.38 470
12408.43 516
12409.48 507
12410.53 417
12411.59 424
12412.64 416
12413.69 382
12414.74 424
12415.80 432
12416.85 476
12417.90 447
12418.95 475
12420.00 486
12421.06 412
12422.11 431
12423.16 446
12424.21 455
12425.27 476
12426.32 445
12427.37 433
12428.43 446
12429.48 451
12430.53 488
12431.58 489
12432.64 492
12433.69 462
12434.74 453
12435.80 475
12436.85 423
12437.90 446
12438.96 476
12440.01 482
12441.06 432
12442.12 427
12443.17 503
12444.22 468
12445.28 476
12446.33 480
12447.38 473
12448.44 498
12449.49 511
12450.54 545
12451.60 469
12452.65 533
12453.71 534
12454.76 465
12455.81 499
12456.87 547
12457.92 616
12458.98 493
12460.03 501
12461.08 503
12462.14 565
12463.19 564
12464.25 534
12465.30 591
12466.35 582
12467.41 622
12468.46 525
12469.52 566
12470.57 585
12471.63 638
12472.68 629
12473.74 704
12474.79 775
12475.85 776
12476.90 813
12477.96 872
12479.01 907
12480.07 926
12481.12 965
12482.18 902
12483.23 855
12484.29 807
12485.34 793
12486.40 739
12487.45 682
12488.51 617
12489.56 575
12490.62 578
12491.67 534
12492.73 544
12493.78 544
12494.84 563
12495.90 544
12496.95 518
12498.01 531
12499.06 526
12500.12 537
12501.17 552
12502.23 534
12503.29 519
12504.34 469
12505.40 530
12506.45 506
12507.51 540
12508.57 533
12509.62 545
12510.68 566
12511.73 603
12512.79 525
12513.85 483
12514.90 528
12515.96 572
12517.02 553
12518.07 542
12519.13 516
12520.19 520
12521.24 521
12522.30 518
12523.36 502
12524.41 535
12525.47 483
12526.53 542
12527.58 532
12528.64 494
12529.70 497
12530.76 485
12531.81 500
12532.87 499
12533.93 503
12534.98 586
12536.04 557
12537.10 505
12538.16 544
12539.21 560
12540.27 562
12541.33 552
12542.39 542
12543.44 546
12544.50 573
12545.56 567
12546.62 592
12547.68 582
12548.73 601
12549.79 635
12550.85 690
12551.91 701
12552.96 739
12554.02 690
12555.08 667
12556.14 693
12557.20 717
12558.26 719
12559.31 731
12560.37 746
12561.43 660
12562.49 701
12563.55 628
12564.61 603
12565.66 653
12566.72 576
12567.78 589
12568.84 605
12569.90 544
12570.96 588
12572.02 576
12573.08 588
12574.13 550
12575.19 543
12576.25 580
12577.31 528
12578.37 539
12579.43 554
12580.49 559
12581.55 524
12582.61 521
12583.67 468
12584.73 523
12585.79 551
12586.85 524
12587.91 571
12588.96 518
12590.02 518
12591.08 551
12592.14 529
12593.20 555
12594.26 499
12595.32 539
12596.38 558
12597.44 546
12598.50 567
12599.56 551
12600.62 560
12601.68 511
12602.74 499
12603.80 465
12604.86 539
12605.92 502
12606.98 532
12608.04 538
12609.10 505
12610.17 540
12611.23 567
12612.29 581
12613.35 540
12614.41 519
12615.47 572
12616.53 542
12617.59 560
12618.65 567
12619.71 590
12620.77 575
12621.83 582
12622.89 632
12623.95 597
12625.02 609
12626.08 616
12627.14 621
12628.20 667
12629.26 707
12630.32 710
12631.38 724
12632.44 707
12633.51 703
12634.57 713
12635.63 708
12636.69 625
12637.75 697
12638.81 689
12639.88 651
12640.94 595
12642.00 541
12643.06 595
12644.12 568
12645.18 557
12646.25 509
12647.31 586
12648.37 540
12649.43 525
12650.50 492
12651.56 494
12652.62 548
12653.68 519
12654.74 548
12655.81 537
12656.87 555
12657.93 487
12658.99 540
12660.06 504
12661.12 502
12662.18 468
12663.24 494
12664.31 512
12665.37 510
12666.43 516
12667.50 556
12668.56 510
12669.62 511
12670.68 503
12671.75 503
12672.81 519
12673.87 542
12674.94 540
12676.00 509
12677.06 529
12678.13 625
12679.19 561
12680.25 539
12681.32 520
12682.38 507
12683.44 546
12684.51 509
12685.57 498
12686.63 521
12687.70 508
12688.76 491
12689.83 466
12690.89 539
12691.95 499
12693.02 541
12694.08 544
12695.15 514
12696.21 497
12697.27 535
12698.34 536
12699.40 546
12700.47 541
12701.53 554
12702.60 533
12703.66 505
12704.72 524
12705.79 539
12706.85 531
12707.92 581
12708.98 616
12710.05 583
12711.11 574
12712.18 580
12713.24 605
12714.31 614
12715.37 599
12716.44 532
12717.50 562
12718.57 590
12719.63 543
12720.70 525
12721.76 527
12722.83 558
12723.89 584
12724.96 548
12726.02 517
12727.09 546
12728.15 497
12729.22 513
12730.28 519
12731.35 555
12732.41 504
12733.48 530
12734.55 557
12735.61 541
12736.68 494
12737.74 515
12738.81 564
12739.88 523
12740.94 448
12742.01 469
12743.07 498
12744.14 493
12745.21 496
12746.27 519
12747.34 525
12748.40 553
12749.47 547
12750.54 483
12751.60 522
12752.67 511
12753.74 492
12754.80 469
12755.87 517
12756.94 472
12758.00 497
12759.07 526
12760.14 501
12761.20 528
12762.27 453
12763.34 437
12764.40 445
12765.47 487
12766.54 484
12767.60 484
12768.67 486
12769.74 459
12770.81 477
12771.87 463
12772.94 441
12774.01 429
12775.08 406
12776.14 517
12777.21 515
12778.28 475
12779.35 451
12780.41 414
12781.48 447
12782.55 386
12783.62 444
12784.68 441
12785.75 443
12786.82 422
12787.89 465
12788.96 451
12790.02 447
12791.09 437
12792.16 437
12793.23 468
12794.30 442
12795.36 393
12796.43 420
12797.50 459
12798.57 447
12799.64 424
12800.71 453
12801.77 469
12802.84 476
12803.91 435
12804.98 434
12806.05 415
12807.12 420
12808.19 472
12809.25 474
12810.32 444
12811.39 479
12812.46 431
12813.53 438
12814.60 450
12815.67 479
12816.74 445
12817.81 459
12818.88 501
12819.95 476
12821.01 493
12822.08 497
12823.15 486
12824.22 488
12825.29 480
12826.36 412
12827.43 468
12828.50 487
12829.57 461
12830.64 501
12831.71 531
12832.78 441
12833.85 483
12834.92 505
12835.99 470
12837.06 442
12838.13 410
12839.20 425
12840.27 453
12841.34 436
12842.41 380
12843.48 413
12844.55 380
12845.62 381
12846.69 396
12847.76 411
12848.83 384
12849.90 341
12850.97 408
12852.04 406
12853.11 393
12854.19 391
12855.26 370
12856.33 421
12857.40 351
12858.47 352
12859.54 379
12860.61 370
12861.68 413
12862.75 348
12863.82 426
12864.89 378
12865.97 386
12867.04 377
12868.11 379
12869.18 393
12870.25 369
12871.32 343
12872.39 370
12873.47 382
12874.54 375
12875.61 366
12876.68 405
12877.75 400
12878.82 356
12879.90 355
12880.97 336
12882.04 381
12883.11 407
12884.18 414
12885.25 418
12886.33 386
12887.40 403
12888.47 385
12889.54 371
12890.62 365
12891.69 347
12892.76 376
12893.83 366
12894.90 386
12895.98 412
12897.05 329
12898.12 374
12899.19 389
12900.27 388
12901.34 360
12902.41 392
12903.49 332
12904.56 323
12905.63 399
12906.70 410
12907.78 398
12908.85 394
12909.92 309
12911.00 332
12912.07 354
12913.14 348
12914.22 417
12915.29 369
12916.36 376
12917.44 359
12918.51 323
12919.58 344
12920.66 336
12921.73 388
12922.80 380
12923.88 367
12924.95 379
12926.02 380
12927.10 350
12928.17 360
12929.24 354
12930.32 347
12931.39 338
12932.47 398
12933.54 412
12934.61 346
12935.69 359
12936.76 321
12937.84 365
12938.91 363
12939.99 311
12941.06 335
12942.13 323
12943.21 378
12944.28 354
12945.36 313
12946.43 310
12947.51 344
12948.58 353
12949.66 352
12950.73 355
12951.81 351
12952.88 396
12953.95 363
12955.03 346
12956.10 327
12957.18 356
12958.25 344
12959.33 389
12960.40 362
12961.48 332
12962.56 321
12963.63 354
12964.71 349
12965.78 322
12966.86 325
12967.93 340
12969.01 324
12970.08 297
12971.16 325
12972.23 324
12973.31 333
12974.39 312
12975.46 326
12976.54 318
12977.61 317
12978.69 387
12979.76 312
12980.84 334
12981.92 311
12982.99 311
12984.07 317
12985.14 292
12986.22 299
12987.30 310
12988.37 307
12989.45 315
12990.53 335
12991.60 367
12992.68 377
12993.76 371
12994.83 342
12995.91 339
12996.99 367
12998.06 317
12999.14 301
13000.22 355
13001.29 358
13002.37 304
13003.45 360
13004.52 364
13005.60 378
13006.68 328
13007.75 327
13008.83 354
13009.91 338
13010.99 327
13012.06 349
13013.14 314
13014.22 328
13015.30 338
13016.37 362
13017.45 340
13018.53 320
13019.61 284
13020.68 359
13021.76 380
13022.84 335
13023.92 322
13024.99 357
13026.07 371
13027.15 352
13028.23 371
13029.31 317
13030.38 340
13031.46 379
13032.54 384
13033.62 369
13034.70 343
13035.77 345
13036.85 336
13037.93 371
13039.01 331
13040.09 311
13041.17 348
13042.24 356
13043.32 327
13044.40 330
13045.48 370
13046.56 370
13047.64 322
13048.72 365
13049.80 382
13050.87 361
13051.95 390
13053.03 332
13054.11 350
13055.19 344
13056.27 400
13057.35 359
13058.43 384
13059.51 405
13060.59 360
13061.67 367
13062.74 282
13063.82 368
13064.90 367
13065.98 374
13067.06 403
13068.14 427
13069.22 371
13070.30 341
13071.38 345
13072.46 339
13073.54 352
13074.62 389
13075.70 401
13076.78 336
13077.86 327
13078.94 377
13080.02 363
13081.10 354
13082.18 377
13083.26 381
13084.34 353
13085.42 334
13086.50 360
13087.58 331
13088.66 340
13089.74 352
13090.82 373
13091.90 359
13092.99 334
13094.07 359
13095.15 370
13096.23 369
13097.31 340
13098.39 377
13099.47 410
13100.55 386
13101.63 294
13102.71 352
13103.79 354
13104.88 369
13105.96 352
13107.04 357
13108.12 351
13109.20 363
13110.28 339
13111.36 349
13112.44 347
13113.53 342
13114.61 372
13115.69 376
13116.77 347
13117.85 365
13118.93 366
13120.02 335
13121.10 326
13122.18 328
13123.26 336
13124.34 359
13125.42 357
13126.51 377
13127.59 367
13128.67 384
13129.75 365
13130.84 385
13131.92 370
13133.00 406
13134.08 389
13135.16 378
13136.25 384
13137.33 388
13138.41 352
13139.49 357
13140.58 367
13141.66 366
13142.74 344
13143.82 336
13144.91 378
13145.99 342
13147.07 372
13148.16 388
13149.24 366
13150.32 333
13151.41 380
13152.49 334
13153.57 299
13154.65 348
13155.74 402
13156.82 383
13157.90 368
13158.99 324
13160.07 389
13161.15 385
13162.24 353
13163.32 387
13164.40 392
13165.49 389
13166.57 365
13167.66 367
13168.74 385
13169.82 326
13170.91 350
13171.99 377
13173.08 388
13174.16 378
13175.24 376
13176.33 373
13177.41 351
13178.50 375
13179.58 384
13180.66 351
13181.75 381
13182.83 384
13183.92 362
13185.00 390
13186.09 356
13187.17 336
13188.25 387
13189.34 373
13190.42 384
13191.51 430
13192.59 377
13193.68 403
13194.76 385
13195.85 359
13196.93 372
13198.02 386
13199.10 377
13200.19 369
13201.27 386
13202.36 373
13203.44 405
13204.53 402
13205.61 398
13206.70 373
13207.78 347
13208.87 387
13209.96 363
13211.04 356
13212.13 371
13213.21 387
13214.30 320
13215.38 369
13216.47 404
13217.55 432
13218.64 393
13219.73 368
13220.81 398
13221.90 394
13222.98 389
13224.07 384
13225.16 379
13226.24 375
13227.33 370
13228.41 371
13229.50 356
13230.59 346
13231.67 463
13232.76 457
13233.85 392
13234.93 377
13236.02 409
13237.11 401
13238.19 373
13239.28 434
13240.37 429
13241.45 428
13242.54 387
13243.63 391
13244.71 436
13245.80 381
13246.89 396
13247.97 413
13249.06 380
13250.15 378
13251.24 388
13252.32 383
13253.41 389
13254.50 450
13255.58 449
13256.67 412
13257.76 433
13258.85 440
13259.93 402
13261.02 428
13262.11 429
13263.20 421
13264.28 497
13265.37 476
13266.46 448
13267.55 446
13268.64 428
13269.72 428
13270.81 407
13271.90 443
13272.99 435
13274.08 437
13275.16 459
13276.25 490
13277.34 453
13278.43 422
13279.52 428
13280.61 459
13281.69 506
13282.78 472
13283.87 476
13284.96 448
13286.05 496
13287.14 477
13288.23 488
13289.31 465
13290.40 494
13291.49 488
13292.58 493
13293.67 526
13294.76 535
13295.85 501
13296.94 506
13298.03 528
13299.11 502
13300.20 529
13301.29 507
13302.38 519
13303.47 565
13304.56 533
13305.65 529
13306.74 514
13307.83 527
13308.92 510
13310.01 541
13311.10 571
13312.19 571
13313.28 549
13314.37 570
13315.46 550
13316.55 518
13317.64 558
13318.73 493
13319.82 462
13320.91 511
13322.00 552
13323.09 569
13324.18 549
13325.27 527
13326.36 541
13327.45 590
13328.54 577
13329.63 587
13330.72 573
13331.81 613
13332.90 616
13333.99 584
13335.08 558
13336.17 586
13337.26 565
13338.35 564
13339.44 611
13340.53 580
13341.62 652
13342.72 661
13343.81 616
13344.90 602
13345.99 599
13347.08 624
13348.17 613
13349.26 589
13350.35 596
13351.44 586
13352.54 600
13353.63 634
13354.72 641
13355.81 608
13356.90 590
13357.99 596
13359.08 590
13360.18 619
13361.27 639
13362.36 701
13363.45 719
13364.54 677
13365.63 686
13366.73 673
13367.82 697
13368.91 738
13370.00 782
13371.09 698
13372.19 746
13373.28 684
13374.37 664
13375.46 633
13376.56 580
13377.65 612
13378.74 648
13379.83 612
13380.93 548
13382.02 569
13383.11 593
13384.20 556
13385.30 562
13386.39 548
13387.48 524
13388.57 552
13389.67 562
13390.76 520
13391.85 578
13392.95 542
13394.04 501
13395.13 519
13396.22 554
13397.32 520
13398.41 525
13399.50 518
13400.60 566
13401.69 534
13402.78 518
13403.88 509
13404.97 551
13406.06 559
13407.16 480
13408.25 506
13409.35 518
13410.44 518
13411.53 479
13412.63 593
13413.72 552
13414.81 564
13415.91 555
13417.00 532
13418.10 549
13419.19 510
13420.28 500
13421.38 509
13422.47 489
13423.57 545
13424.66 480
13425.76 521
13426.85 542
13427.94 499
13429.04 572
13430.13 544
13431.23 543
13432.32 546
13433.42 497
13434.51 573
13435.61 510
13436.70 480
13437.80 574
13438.89 513
13439.99 494
13441.08 538
13442.18 562
13443.27 552
13444.37 513
13445.46 465
13446.56 538
13447.65 608
13448.75 585
13449.84 529
13450.94 556
13452.03 519
13453.13 535
13454.22 545
13455.32 560
13456.41 559
13457.51 572
13458.61 615
13459.70 638
13460.80 619
13461.89 606
13462.99 612
13464.08 584
13465.18 577
13466.28 607
13467.37 582
13468.47 567
13469.56 590
13470.66 561
13471.76 585
13472.85 599
13473.95 629
13475.05 600
13476.14 584
13477.24 576
13478.33 593
13479.43 590
13480.53 578
13481.62 612
13482.72 573
13483.82 657
13484.91 596
13486.01 608
13487.11 647
13488.20 632
13489.30 599
13490.40 598
13491.50 643
13492.59 674
13493.69 590
13494.79 645
13495.88 624
13496.98 663
13498.08 703
13499.18 645
13500.27 690
13501.37 723
13502.47 750
13503.57 730
13504.66 723
13505.76 758
13506.86 760
13507.96 722
13509.05 724
13510.15 685
13511.25 662
13512.35 646
13513.44 673
13514.54 641
13515.64 634
13516.74 681
13517.84 617
13518.93 592
13520.03 623
13521.13 643
13522.23 624
13523.33 608
13524.43 592
13525.52 583
13526.62 618
13527.72 620
13528.82 571
13529.92 538
13531.02 559
13532.12 608
13533.21 585
13534.31 592
13535.41 539
13536.51 613
13537.61 563
13538.71 509
13539.81 511
13540.91 516
13542.01 530
13543.10 531
13544.20 557
13545.30 536
13546.40 562
13547.50 595
13548.60 556
13549.70 545
13550.80 493
13551.90 470
13553.00 463
13554.10 471
13555.20 488
13556.30 464
13557.40 481
13558.50 510
13559.60 499
13560.70 466
13561.80 470
13562.90 518
13564.00 509
13565.10 510
13566.20 502
13567.30 503
13568.40 514
13569.50 476
13570.60 503
13571.70 509
13572.80 503
13573.90 544
13575.00 506
13576.10 478
13577.20 539
13578.30 500
13579.40 504
13580.50 542
13581.60 535
13582.70 568
13583.80 536
13584.90 507
13586.00 410
13587.10 472
13588.21 518
13589.31 543
13590.41 473
13591.51 497
13592.61 495
13593.71 464
13594.81 486
13595.91 469
13597.01 488
13598.12 516
13599.22 514
13600.32 502
13601.42 480
13602.52 476
13603.62 489
13604.72 502
13605.83 488
13606.93 443
13608.03 540
13609.13 463
13610.23 495
13611.34 507
13612.44 529
13613.54 486
13614.64 556
13615.74 508
13616.85 515
13617.95 540
13619.05 450
13620.15 499
13621.25 521
13622.36 498
13623.46 545
13624.56 493
13625.66 516
13626.77 543
13627.87 485
13628.97 503
13630.07 558
13631.18 502
13632.28 470
13633.38 538
13634.48 584
13635.59 549
13636.69 566
13637.79 495
13638.90 528
13640.00 585
13641.10 541
13642.21 520
13643.31 527
13644.41 537
13645.52 535
13646.62 526
13647.72 558
13648.83 549
13649.93 526
13651.03 508
13652.14 511
13653.24 451
13654.34 479
13655.45 527
13656.55 547
13657.65 514
13658.76 484
13659.86 510
13660.97 506
13662.07 590
13663.17 552
13664.28 501
13665.38 518
13666.49 529
13667.59 491
13668.69 537
13669.80 515
13670.90 476
13672.01 499
13673.11 511
13674.22 497
13675.32 514
13676.42 499
13677.53 552
13678.63 507
13679.74 486
13680.84 517
13681.95 532
13683.05 491
13684.16 464
13685.26 482
13686.37 532
13687.47 554
13688.58 518
13689.68 515
13690.79 528
13691.89 516
13693.00 529
13694.10 562
13695.21 543
13696.31 578
13697.42 569
13698.52 495
13699.63 520
13700.73 531
13701.84 505
13702.95 518
13704.05 596
13705.16 538
13706.26 537
13707.37 534
13708.47 570
13709.58 576
13710.69 535
13711.79 570
13712.90 574
13714.00 563
13715.11 563
13716.22 583
13717.32 544
13718.43 530
13719.53 563
13720.64 555
13721.75 605
13722.85 563
13723.96 594
13725.07 607
13726.17 583
13727.28 593
13728.39 590
13729.49 576
13730.60 600
13731.71 628
13732.81 651
13733.92 641
13735.03 626
13736.13 664
13737.24 653
13738.35 701
13739.46 668
13740.56 633
13741.67 645
13742.78 678
13743.88 685
13744.99 699
13746.10 650
13747.21 683
13748.31 643
13749.42 680
13750.53 679
13751.64 681
13752.74 672
13753.85 676
13754.96 704
13756.07 751
13757.17 761
13758.28 767
13759.39 829
13760.50 757
13761.61 799
13762.71 855
13763.82 850
13764.93 844
13766.04 857
13767.15 938
13768.25 1024
13769.36 1005
13770.47 1006
13771.58 1059
13772.69 1083
13773.80 1237
13774.90 1209
13776.01 1183
13777.12 1226
13778.23 1303
13779.34 1257
13780.45 1154
13781.56 1056
13782.67 929
13783.77 881
13784.88 926
13785.99 812
13787.10 736
13788.21 771
13789.32 732
13790.43 701
13791.54 696
13792.65 673
13793.76 664
13794.86 701
13795.97 686
13797.08 648
13798.19 652
13799.30 693
13800.41 659
13801.52 615
13802.63 644
13803.74 640
13804.85 629
13805.96 617
13807.07 638
13808.18 636
13809.29 668
13810.40 590
13811.51 634
13812.62 621
13813.73 660
13814.84 636
13815.95 573
13817.06 608
13818.17 546
13819.28 590
13820.39 591
13821.50 571
13822.61 574
13823.72 563
13824.83 552
13825.94 619
13827.05 554
13828.16 521
13829.27 517
13830.39 535
13831.50 570
13832.61 545
13833.72 486
13834.83 500
13835.94 541
13837.05 576
13838.16 545
13839.27 589
13840.38 592
13841.50 512
13842.61 519
13843.72 547
13844.83 598
13845.94 610
13847.05 557
13848.16 558
13849.27 565
13850.39 534
13851.50 573
13852.61 646
13853.72 538
13854.83 517
13855.94 544
13857.06 588
13858.17 565
13859.28 558
13860.39 578
13861.50 608
13862.62 570
13863.73 586
13864.84 558
13865.95 614
13867.06 593
13868.18 588
13869.29 572
13870.40 581
13871.51 555
13872.63 569
13873.74 621
13874.85 569
13875.96 601
13877.08 599
13878.19 585
13879.30 561
13880.41 569
13881.53 583
13882.64 638
13883.75 578
13884.87 596
13885.98 664
13887.09 619
13888.20 615
13889.32 673
13890.43 653
13891.54 627
13892.66 625
13893.77 645
13894.88 653
13896.00 678
13897.11 745
13898.22 690
13899.34 689
13900.45 670
13901.56 650
13902.68 686
13903.79 681
13904.91 653
13906.02 616
13907.13 657
13908.25 622
13909.36 584
13910.48 570
13911.59 550
13912.70 609
13913.82 591
13914.93 579
13916.05 552
13917.16 513
13918.27 564
13919.39 536
13920.50 550
13921.62 507
13922.73 501
13923.85 544
13924.96 529
13926.08 587
13927.19 551
13928.30 492
13929.42 504
13930.53 521
13931.65 549
13932.76 519
13933.88 534
13934.99 523
13936.11 493
13937.22 570
13938.34 522
13939.45 546
13940.57 515
13941.68 517
13942.80 520
13943.91 485
13945.03 497
13946.15 469
13947.26 517
13948.38 508
13949.49 537
13950.61 559
13951.72 514
13952.84 508
13953.95 490
13955.07 553
13956.19 531
13957.30 495
13958.42 486
13959.53 559
13960.65 514
13961.77 508
13962.88 489
13964.00 449
13965.11 466
13966.23 479
13967.35 510
13968.46 487
13969.58 454
13970.69 483
13971.81 541
13972.93 543
13974.04 527
13975.16 528
13976.28 529
13977.39 512
13978.51 531
13979.63 486
13980.74 526
13981.86 516
13982.98 544
13984.09 499
13985.21 542
13986.33 508
13987.45 518
13988.56 471
13989.68 521
13990.80 492
13991.91 464
13993.03 511
13994.15 480
13995.27 468
13996.38 463
13997.50 519
13998.62 534
13999.74 538
14000.85 507
14001.97 481
14003.09 460
14004.21 514
14005.32 513
14006.44 477
14007.56 502
14008.68 489
14009.80 484
14010.91 490
14012.03 467
14013.15 475
14014.27 461
14015.39 508
14016.50 480
14017.62 486
14018.74 470
14019.86 462
14020.98 494
14022.10 511
14023.21 505
14024.33 504
14025.45 487
14026.57 527
14027.69 524
14028.81 528
14029.93 500
14031.04 480
14032.16 501
14033.28 543
14034.40 507
14035.52 497
14036.64 491
14037.76 519
14038.88 572
14040.00 525
14041.12 557
14042.23 522
14043.35 545
14044.47 593
14045.59 538
14046.71 543
14047.83 565
14048.95 609
14050.07 574
14051.19 554
14052.31 535
14053.43 612
14054.55 586
14055.67 628
14056.79 564
14057.91 574
14059.03 635
14060.15 610
14061.27 600
14062.39 573
14063.51 629
14064.63 668
14065.75 626
14066.87 625
14067.99 604
14069.11 607
14070.23 609
14071.35 723
14072.47 659
14073.59 649
14074.71 641
14075.83 654
14076.95 678
14078.07 687
14079.19 693
14080.31 707
14081.44 689
14082.56 717
14083.68 709
14084.80 779
14085.92 742
14087.04 784
14088.16 723
14089.28 765
14090.40 671
14091.52 726
14092.65 714
14093.77 739
14094.89 767
14096.01 767
14097.13 800
14098.25 822
14099.37 783
14100.50 807
14101.62 852
14102.74 858
14103.86 793
14104.98 796
14106.10 769
14107.23 780
14108.35 774
14109.47 692
14110.59 734
14111.71 691
14112.84 693
14113.96 665
14115.08 650
14116.20 629
14117.32 660
14118.45 669
14119.57 657
14120.69 602
14121.81 612
14122.94 599
14124.06 618
14125.18 652
14126.30 600
14127.43 605
14128.55 596
14129.67 559
14130.79 565
14131.92 609
14133.04 615
14134.16 605
14135.29 571
14136.41 605
14137.53 580
14138.66 580
14139.78 628
14140.90 563
14142.02 560
14143.15 570
14144.27 601
14145.39 522
14146.52 525
14147.64 544
14148.76 574
14149.89 569
14151.01 531
14152.14 572
14153.26 546
14154.38 559
14155.51 540
14156.63 539
14157.75 587
14158.88 553
14160.00 544
14161.13 571
14162.25 515
14163.37 572
14164.50 545
14165.62 572
14166.75 514
14167.87 497
14168.99 577
14170.12 533
14171.24 536
14172.37 559
14173.49 549
14174.62 594
14175.74 582
14176.87 559
14177.99 489
14179.12 545
14180.24 537
14181.36 513
14182.49 513
14183.61 529
14184.74 517
14185.86 502
14186.99 543
14188.11 498
14189.24 488
14190.36 502
14191.49 506
14192.62 477
14193.74 535
14194.87 521
14195.99 529
14197.12 518
14198.24 507
14199.37 509
14200.49 479
14201.62 500
14202.74 506
14203.87 540
14205.00 489
14206.12 506
14207.25 499
14208.37 544
14209.50 519
14210.62 489
14211.75 496
14212.88 510
14214.00 478
14215.13 494
14216.26 518
14217.38 448
14218.51 447
14219.63 457
14220.76 478
14221.89 471
14223.01 452
14224.14 467
14225.27 458
14226.39 451
14227.52 478
14228.65 468
14229.77 445
14230.90 499
14232.03 468
14233.15 445
14234.28 453
14235.41 453
14236.53 457
14237.66 442
14238.79 429
14239.91 455
14241.04 465
14242.17 444
14243.30 444
14244.42 413
14245.55 449
14246.68 461
14247.81 420
14248.93 427
14250.06 419
14251.19 450
14252.32 457
14253.44 445
14254.57 449
14255.70 426
14256.83 445
14257.95 469
14259.08 452
14260.21 445
14261.34 483
14262.47 483
14263.59 396
14264.72 414
14265.85 429
14266.98 401
14268.11 464
14269.23 403
14270.36 385
14271.49 426
14272.62 441
14273.75 428
14274.88 422
14276.01 400
14277.13 412
14278.26 426
14279.39 454
14280.52 411
14281.65 401
14282.78 401
14283.91 391
14285.04 408
14286.16 415
14287.29 387
14288.42 353
14289.55 377
14290.68 418
14291.81 384
14292.94 383
14294.07 397
14295.20 399
14296.33 395
14297.46 396
14298.59 411
14299.71 372
14300.84 398
14301.97 407
14303.10 423
14304.23 358
14305.36 413
14306.49 417
14307.62 411
14308.75 367
14309.88 361
14311.01 351
14312.14 364
14313.27 349
14314.40 361
14315.53 385
14316.66 361
14317.79 355
14318.92 373
14320.05 356
14321.18 365
14322.31 378
14323.44 344
14324.57 352
14325.70 339
14326.84 345
14327.97 357
14329.10 378
14330.23 362
14331.36 309
14332.49 336
14333.62 350
14334.75 392
14335.88 355
14337.01 337
14338.14 348
14339.27 347
14340.41 356
14341.54 362
14342.67 332
14343.80 343
14344.93 384
14346.06 376
14347.19 368
14348.32 389
14349.46 410
14350.59 361
14351.72 321
14352.85 382
14353.98 360
14355.11 333
14356.25 330
14357.38 344
14358.51 352
14359.64 352
14360.77 345
14361.90 324
14363.04 349
14364.17 351
14365.30 361
14366.43 367
14367.56 326
14368.70 320
14369.83 353
14370.96 336
14372.09 351
14373.23 371
14374.36 335
14375.49 343
14376.62 328
14377.76 357
14378.89 301
14380.02 349
14381.15 284
14382.29 351
14383.42 345
14384.55 335
14385.69 329
14386.82 330
14387.95 382
14389.08 404
14390.22 332
14391.35 314
14392.48 320
14393.62 345
14394.75 374
14395.88 337
14397.02 370
14398.15 361
14399.28 349
14400.42 324
14401.55 350
14402.68 326
14403.82 324
14404.95 358
14406.08 339
14407.22 311
14408.35 288
14409.49 309
14410.62 327
14411.75 335
14412.89 307
14414.02 314
14415.16 331
14416.29 331
14417.42 314
14418.56 312
14419.69 341
14420.83 374
14421.96 328
14423.10 324
14424.23 364
14425.36 364
14426.50 276
14427.63 310
14428.77 350
14429.90 372
14431.04 368
14432.17 393
14433.31 355
14434.44 365
14435.58 388
14436.71 351
14437.85 324
14438.98 365
14440.12 347
14441.25 352
14442.39 373
14443.52 378
14444.66 350
14445.79 344
14446.93 370
14448.06 377
14449.20 343
14450.33 363
14451.47 381
14452.60 380
14453.74 341
14454.87 350
14456.01 401
14457.15 369
14458.28 341
14459.42 381
14460.55 384
14461.69 389
14462.83 352
14463.96 357
14465.10 418
14466.23 429
14467.37 390
14468.51 406
14469.64 410
14470.78 363
14471.91 394
14473.05 401
14474.19 426
14475.32 384
14476.46 421
14477.60 413
14478.73 367
14479.87 384
14481.01 365
14482.14 385
14483.28 390
14484.42 350
14485.55 352
14486.69 343
14487.83 375
14488.96 346
14490.10 369
14491.24 373
14492.37 346
14493.51 366
14494.65 412
14495.79 397
14496.92 344
14498.06 395
14499.20 359
14500.34 367
14501.47 395
14502.61 391
14503.75 416
14504.89 396
14506.02 421
14507.16 363
14508.30 392
14509.44 389
14510.57 388
14511.71 380
14512.85 379
14513.99 332
14515.13 376
14516.26 389
14517.40 354
14518.54 368
14519.68 300
14520.82 384
14521.95 413
14523.09 343
14524.23 329
14525.37 318
14526.51 322
14527.65 313
14528.78 290
14529.92 306
14531.06 349
14532.20 353
14533.34 375
14534.48 333
14535.62 342
14536.76 334
14537.89 373
14539.03 343
14540.17 353
14541.31 322
14542.45 331
14543.59 321
14544.73 347
14545.87 361
14547.01 336
14548.15 356
14549.29 366
14550.42 364
14551.56 339
14552.70 302
14553.84 319
14554.98 329
14556.12 338
14557.26 364
14558.40 373
14559.54 388
14560.68 377
14561.82 376
14562.96 386
14564.10 372
14565.24 358
14566.38 371
14567.52 363
14568.66 343
14569.80 381
14570.94 378
14572.08 330
14573.22 312
14574.36 377
14575.50 357
14576.64 402
14577.78 366
14578.92 372
14580.06 358
14581.20 352
14582.35 371
14583.49 395
14584.63 373
14585.77 363
14586.91 388
14588.05 383
14589.19 357
14590.33 404
14591.47 446
14592.61 459
14593.75 405
14594.89 393
14596.04 454
14597.18 459
14598.32 413
14599.46 416
14600.60 457
14601.74 406
14602.88 393
14604.03 431
14605.17 426
14606.31 397
14607.45 460
14608.59 461
14609.73 464
14610.87 446
14612.02 444
14613.16 444
14614.30 446
14615.44 414
14616.58 433
14617.73 422
14618.87 500
14620.01 515
14621.15 477
14622.29 480
14623.44 434
14624.58 444
14625.72 473
14626.86 477
14628.01 509
14629.15 506
14630.29 535
14631.43 509
14632.58 500
14633.72 526
14634.86 565
14636.00 523
14637.15 594
14638.29 600
14639.43 562
14640.58 566
14641.72 610
14642.86 541
14644.00 496
14645.15 531
14646.29 561
14647.43 520
14648.58 493
14649.72 460
14650.86 399
14652.01 388
14653.15 412
14654.29 403
14655.44 370
14656.58 344
14657.72 355
14658.87 378
14660.01 363
14661.16 340
14662.30 323
14663.44 372
14664.59 365
14665.73 347
14666.87 337
14668.02 377
14669.16 380
14670.31 382
14671.45 343
14672.59 375
14673.74 351
14674.88 377
14676.03 370
14677.17 351
14678.32 359
14679.46 363
14680.60 342
14681.75 352
14682.89 326
14684.04 343
14685.18 369
14686.33 309
14687.47 335
14688.62 339
14689.76 359
14690.91 324
14692.05 334
14693.20 327
14694.34 363
14695.49 345
14696.63 315
14697.78 322
14698.92 342
14700.07 330
14701.21 314
14702.36 329
14703.50 345
14704.65 345
14705.79 283
14706.94 294
14708.09 308
14709.23 342
14710.38 334
14711.52 345
14712.67 326
14713.81 335
14714.96 327
14716.11 326
14717.25 317
14718.40 309
14719.54 303
14720.69 339
14721.84 295
14722.98 302
14724.13 287
14725.27 296
14726.42 299
14727.57 269
14728.71 312
14729.86 319
14731.01 294
14732.15 328
14733.30 302
14734.45 301
14735.59 247
14736.74 316
14737.88 335
14739.03 322
14740.18 305
14741.33 296
14742.47 312
14743.62 308
14744.77 281
14745.91 303
14747.06 320
14748.21 295
14749.35 331
14750.50 341
14751.65 311
14752.80 276
14753.94 300
14755.09 262
14756.24 307
14757.39 312
14758.53 295
14759.68 302
14760.83 315
14761.98 315
14763.12 314
14764.27 268
14765.42 288
14766.57 326
14767.71 308
14768.86 243
14770.01 285
14771.16 294
14772.31 273
14773.45 293
14774.60 285
14775.75 266
14776.90 261
14778.05 296
14779.20 283
14780.34 289
14781.49 319
14782.64 253
14783.79 307
14784.94 290
14786.09 279
14787.24 252
14788.38 267
14789.53 225
14790.68 241
14791.83 264
14792.98 285
14794.13 267
14795.28 271
14796.43 250
14797.57 268
14798.72 270
14799.87 255
14801.02 288
14802.17 299
14803.32 302
14804.47 283
14805.62 258
14806.77 272
14807.92 287
14809.07 263
14810.22 272
14811.37 261
14812.52 244
14813.67 260
14814.82 291
14815.97 324
14817.12 288
14818.26 291
14819.41 278
14820.56 273
14821.71 256
14822.86 222
14824.01 241
14825.16 274
14826.31 274
14827.47 265
14828.62 279
14829.77 257
14830.92 290
14832.07 253
14833.22 260
14834.37 248
14835.52 275
14836.67 246
14837.82 225
14838.97 216
14840.12 233
14841.27 241
14842.42 218
14843.57 256
14844.72 259
14845.87 259
14847.03 225
14848.18 224
14849.33 236
14850.48 236
14851.63 265
14852.78 249
14853.93 257
14855.08 227
14856.23 208
14857.39 258
14858.54 278
14859.69 259
14860.84 243
14861.99 246
14863.14 240
14864.29 231
14865.45 230
14866.60 251
14867.75 246
14868.90 240
14870.05 227
14871.21 240
14872.36 231
14873.51 240
14874.66 251
14875.81 237
14876.97 267
14878.12 247
14879.27 227
14880.42 234
14881.57 246
14882.73 255
14883.88 239
14885.03 262
14886.18 253
14887.34 261
14888.49 223
14889.64 227
14890.79 219
14891.95 243
14893.10 242
14894.25 260
14895.41 246
14896.56 216
14897.71 231
14898.86 230
14900.02 256
14901.17 235
14902.32 250
14903.48 238
14904.63 245
14905.78 220
14906.94 212
14908.09 243
14909.24 221
14910.40 240
14911.55 199
14912.70 197
14913.86 234
14915.01 229
14916.16 237
14917.32 203
14918.47 228
14919.63 237
14920.78 202
14921.93 198
14923.09 200
14924.24 228
14925.39 229
14926.55 228
14927.70 259
14928.86 252
14930.01 220
14931.17 238
14932.32 272
14933.47 226
14934.63 193
14935.78 242
14936.94 240
14938.09 234
14939.25 238
14940.40 218
14941.56 232
14942.71 275
14943.86 257
14945.02 179
14946.17 229
14947.33 234
14948.48 265
14949.64 231
14950.79 209
14951.95 250
14953.10 241
14954.26 201
14955.41 235
14956.57 246
14957.72 255
14958.88 237
14960.04 249
14961.19 301
14962.35 248
14963.50 205
14964.66 252
14965.81 232
14966.97 238
14968.12 233
14969.28 230
14970.44 224
14971.59 248
14972.75 282
14973.90 241
14975.06 274
14976.21 237
14977.37 243
14978.53 263
14979.68 214
14980.84 215
14981.99 235
14983.15 232
14984.31 274
14985.46 259
14986.62 260
14987.78 241
14988.93 231
14990.09 249
14991.25 248
14992.40 235
14993.56 212
14994.72 215
14995.87 227
14997.03 245
14998.19 259
14999.34 240
15000.50 227
15001.66 242
15002.81 256
15003.97 197
15005.13 240
15006.29 205
15007.44 226
15008.60 243
15009.76 229
15010.91 247
15012.07 221
15013.23 219
15014.39 238
15015.54 242
15016.70 205
15017.86 228
15019.02 213
15020.17 200
15021.33 213
15022.49 227
15023.65 196
15024.81 210
15025.96 238
15027.12 203
15028.28 219
15029.44 215
15030.59 208
15031.75 207
15032.91 203
15034.07 206
15035.23 216
15036.39 204
15037.54 237
15038.70 235
15039.86 226
15041.02 243
15042.18 206
15043.34 209
15044.50 250
15045.65 220
15046.81 225
15047.97 228
15049.13 192
15050.29 178
15051.45 198
15052.61 209
15053.77 238
15054.92 235
15056.08 221
15057.24 200
15058.40 188
15059.56 225
15060.72 234
15061.88 196
15063.04 199
15064.20 228
15065.36 238
15066.52 257
15067.68 224
15068.84 231
15070.00 230
15071.16 222
15072.32 214
15073.47 227
15074.63 256
15075.79 183
15076.95 250
15078.11 221
15079.27 193
15080.43 194
15081.59 226
15082.75 231
15083.91 240
15085.07 215
15086.23 251
15087.39 222
15088.56 204
15089.72 220
15090.88 214
15092.04 222
15093.20 230
15094.36 220
15095.52 243
15096.68 219
15097.84 201
15099.00 217
15100.16 202
15101.32 224
15102.48 193
15103.64 241
15104.80 230
15105.97 236
15107.13 252
15108.29 217
15109.45 251
15110.61 220
15111.77 238
15112.93 253
15114.09 262
15115.25 274
15116.42 226
15117.58 213
15118.74 239
15119.90 207
15121.06 212
15122.22 262
15123.39 239
15124.55 222
15125.71 248
15126.87 223
15128.03 220
15129.19 249
15130.36 256
15131.52 273
15132.68 241
15133.84 236
15135.00 209
15136.17 199
15137.33 230
15138.49 239
15139.65 251
15140.82 213
15141.98 240
15143.14 237
15144.30 207
15145.46 226
15146.63 218
15147.79 282
15148.95 264
15150.12 244
15151.28 242
15152.44 236
15153.60 259
15154.77 234
15155.93 243
15157.09 251
15158.26 261
15159.42 237
15160.58 257
15161.74 236
15162.91 224
15164.07 238
15165.23 248
15166.40 233
15167.56 192
15168.72 240
15169.89 238
15171.05 223
15172.21 223
15173.38 297
15174.54 263
15175.71 279
15176.87 293
15178.03 285
15179.20 217
15180.36 245
15181.52 256
15182.69 251
15183.85 228
15185.02 298
15186.18 313
15187.34 290
15188.51 315
15189.67 265
15190.84 272
15192.00 275
15193.17 271
15194.33 268
15195.49 250
15196.66 268
15197.82 293
15198.99 291
15200.15 267
15201.32 247
15202.48 255
15203.65 288
15204.81 254
15205.98 244
15207.14 256
15208.31 266
15209.47 287
15210.64 266
15211.80 284
15212.97 267
15214.13 269
15215.30 246
15216.46 263
15217.63 265
15218.79 270
15219.96 262
15221.12 265
15222.29 289
15223.45 262
15224.62 268
15225.78 274
15226.95 285
15228.12 296
15229.28 259
15230.45 285
15231.61 300
15232.78 303
15233.95 298
15235.11 303
15236.28 301
15237.44 309
15238.61 309
15239.78 302
15240.94 308
15242.11 283
15243.27 273
15244.44 276
15245.61 293
15246.77 282
15247.94 279
15249.11 293
15250.27 261
15251.44 285
15252.61 282
15253.77 292
15254.94 273
15256.11 295
15257.27 309
15258.44 263
15259.61 234
15260.77 270
15261.94 258
15263.11 248
15264.27 270
15265.44 293
15266.61 279
15267.78 251
15268.94 286
15270.11 306
15271.28 267
15272.44 241
15273.61 259
15274.78 235
15275.95 277
15277.11 237
15278.28 249
15279.45 273
15280.62 281
15281.79 277
15282.95 226
15284.12 233
15285.29 250
15286.46 240
15287.62 252
15288.79 270
15289.96 234
15291.13 244
15292.30 249
15293.47 257
15294.63 235
15295.80 240
15296.97 230
15298.14 224
15299.31 233
15300.48 227
15301.64 202
15302.81 221
15303.98 214
15305.15 219
15306.32 242
15307.49 266
15308.66 241
15309.82 243
15310.99 295
15312.16 248
15313.33 215
15314.50 262
15315.67 258
15316.84 252
15318.01 241
15319.18 228
15320.35 231
15321.51 241
15322.68 232
15323.85 243
15325.02 210
15326.19 249
15327.36 229
15328.53 247
15329.70 209
15330.87 240
15332.04 239
15333.21 244
15334.38 257
15335.55 242
15336.72 234
15337.89 283
15339.06 236
15340.23 251
15341.40 228
15342.57 240
15343.74 235
15344.91 240
15346.08 257
15347.25 241
15348.42 247
15349.59 228
15350.76 232
15351.93 238
15353.10 238
15354.27 245
15355.44 292
15356.61 254
15357.78 234
15358.95 275
15360.13 270
15361.30 247
15362.47 256
15363.64 260
15364.81 253
15365.98 244
15367.15 269
15368.32 294
15369.49 258
15370.66 236
15371.84 243
15373.01 313
15374.18 321
15375.35 272
15376.52 257
15377.69 217
15378.86 253
15380.03 281
15381.21 259
15382.38 254
15383.55 237
15384.72 276
15385.89 261
15387.06 252
15388.24 244
15389.41 225
15390.58 277
15391.75 228
15392.92 257
15394.10 280
15395.27 256
15396.44 239
15397.61 280
15398.78 252
15399.96 220
15401.13 268
15402.30 248
15403.47 245
15404.65 253
15405.82 244
15406.99 269
15408.16 269
15409.34 247
15410.51 245
15411.68 234
15412.85 194
15414.03 203
15415.20 220
15416.37 228
15417.55 229
15418.72 219
15419.89 206
15421.06 239
15422.24 250
15423.41 240
15424.58 208
15425.76 210
15426.93 258
15428.10 226
15429.28 225
15430.45 209
15431.62 221
15432.80 191
15433.97 223
15435.15 219
15436.32 210
15437.49 221
15438.67 204
15439.84 206
15441.01 201
15442.19 199
15443.36 238
15444.54 223
15445.71 225
15446.88 184
15448.06 209
15449.23 233
15450.41 291
15451.58 258
15452.75 234
15453.93 216
15455.10 233
15456.28 235
15457.45 200
15458.63 200
15459.80 238
15460.98 240
15462.15 222
15463.32 215
15464.50 217
15465.67 192
15466.85 196
15468.02 228
15469.20 229
15470.37 230
15471.55 233
15472.72 223
15473.90 232
15475.07 202
15476.25 219
15477.42 205
15478.60 219
15479.77 216
15480.95 220
15482.13 225
15483.30 218
15484.48 203
15485.65 198
15486.83 197
15488.00 236
15489.18 218
15490.35 191
15491.53 225
15492.71 230
15493.88 234
15495.06 219
15496.23 275
15497.41 227
15498.59 228
15499.76 246
15500.94 262
15502.11 215
15503.29 225
15504.47 244
15505.64 241
15506.82 220
15508.00 231
15509.17 262
15510.35 261
15511.52 252
15512.70 215
15513.88 270
15515.05 242
15516.23 222
15517.41 228
15518.58 222
15519.76 246
15520.94 271
15522.12 261
15523.29 230
15524.47 220
15525.65 237
15526.82 216
15528.00 221
15529.18 257
15530.35 259
15531.53 246
15532.71 203
15533.89 242
15535.06 233
15536.24 238
15537.42 256
15538.60 236
15539.77 223
15540.95 217
15542.13 259
15543.31 230
15544.48 239
15545.66 247
15546.84 258
15548.02 270
15549.20 288
15550.37 251
15551.55 267
15552.73 245
15553.91 223
15555.09 247
15556.26 270
15557.44 268
15558.62 226
15559.80 244
15560.98 227
15562.16 254
15563.34 223
15564.51 236
15565.69 251
15566.87 290
15568.05 240
15569.23 295
15570.41 305
15571.59 238
15572.76 270
15573.94 243
15575.12 278
15576.30 258
15577.48 242
15578.66 282
15579.84 294
15581.02 295
15582.20 299
15583.38 207
15584.56 270
15585.73 270
15586.91 304
15588.09 273
15589.27 248
15590.45 279
15591.63 321
15592.81 322
15593.99 285
15595.17 264
15596.35 259
15597.53 343
15598.71 316
15599.89 269
15601.07 280
15602.25 355
15603.43 324
15604.61 272
15605.79 276
15606.97 281
15608.15 332
15609.33 331
15610.51 303
15611.69 357
15612.87 301
15614.05 293
15615.23 313
15616.41 319
15617.59 302
15618.77 371
15619.95 363
15621.14 335
15622.32 311
15623.50 314
15624.68 313
15625.86 330
15627.04 358
15628.22 319
15629.40 301
15630.58 341
15631.76 369
15632.94 368
15634.13 366
15635.31 371
15636.49 381
15637.67 360
15638.85 369
15640.03 389
15641.21 375
15642.39 365
15643.58 347
15644.76 352
15645.94 359
15647.12 367
15648.30 413
15649.48 358
15650.67 390
15651.85 410
15653.03 350
15654.21 337
15655.39 388
15656.58 401
15657.76 363
15658.94 369
15660.12 370
15661.30 373
15662.49 360
15663.67 403
15664.85 436
15666.03 397
15667.22 388
15668.40 370
15669.58 369
15670.76 391
15671.95 319
15673.13 354
15674.31 383
15675.49 378
15676.68 365
15677.86 366
15679.04 358
15680.23 383
15681.41 365
15682.59 338
15683.77 356
15684.96 333
15686.14 354
15687.32 322
15688.51 354
15689.69 346
15690.87 355
15692.06 332
15693.24 334
15694.42 372
15695.61 357
15696.79 348
15697.97 377
15699.16 320
15700.34 357
15701.53 340
15702.71 316
15703.89 392
15705.08 376
15706.26 373
15707.44 405
15708.63 394
15709.81 370
15711.00 388
15712.18 375
15713.36 397
15714.55 398
15715.73 377
15716.92 374
15718.10 389
15719.29 346
15720.47 347
15721.66 373
15722.84 406
15724.02 375
15725.21 387
15726.39 379
15727.58 365
15728.76 386
15729.95 414
15731.13 401
15732.32 384
15733.50 390
15734.69 369
15735.87 420
15737.06 383
15738.24 378
15739.43 459
15740.61 406
15741.80 403
15742.98 443
15744.17 447
15745.35 449
15746.54 438
15747.72 446
15748.91 444
15750.10 453
15751.28 435
15752.47 483
15753.65 495
15754.84 494
15756.02 511
15757.21 447
15758.40 499
15759.58 456
15760.77 512
15761.95 465
15763.14 445
15764.33 449
15765.51 481
15766.70 490
15767.88 522
15769.07 496
15770.26 472
15771.44 437
15772.63 410
15773.82 459
15775.00 445
15776.19 459
15777.38 462
15778.56 460
15779.75 419
15780.94 412
15782.12 413
15783.31 429
15784.50 440
15785.68 397
15786.87 402
15788.06 427
15789.24 416
15790.43 374
15791.62 423
15792.81 396
15793.99 402
15795.18 395
15796.37 374
15797.55 346
15798.74 359
15799.93 347
15801.12 380
15802.30 327
15803.49 310
15804.68 341
15805.87 352
15807.05 350
15808.24 358
15809.43 319
15810.62 349
15811.81 351
15812.99 344
15814.18 331
15815.37 363
15816.56 351
15817.75 326
15818.93 368
15820.12 404
15821.31 377
15822.50 386
15823.69 345
15824.88 339
15826.06 343
15827.25 342
15828.44 371
15829.63 386
15830.82 303
15832.01 309
15833.20 382
15834.38 333
15835.57 350
15836.76 343
15837.95 319
15839.14 355
15840.33 326
15841.52 262
15842.71 284
15843.90 329
15845.08 370
15846.27 380
15847.46 315
15848.65 290
15849.84 347
15851.03 329
15852.22 316
15853.41 283
15854.60 310
15855.79 285
15856.98 335
15858.17 342
15859.36 326
15860.55 311
15861.74 303
15862.93 329
15864.12 334
15865.31 353
15866.50 327
15867.69 333
15868.88 295
15870.07 327
15871.26 329
15872.45 344
15873.64 323
15874.83 306
15876.02 332
15877.21 319
15878.40 327
15879.59 308
15880.78 321
15881.97 308
15883.16 319
15884.35 341
15885.54 378
15886.73 328
15887.92 326
15889.11 318
15890.30 337
15891.50 331
15892.69 302
15893.88 342
15895.07 359
15896.26 284
15897.45 302
15898.64 329
15899.83 321
15901.02 368
15902.22 310
15903.41 315
15904.60 341
15905.79 350
15906.98 343
15908.17 304
15909.36 379
15910.56 321
15911.75 356
15912.94 351
15914.13 343
15915.32 340
15916.51 333
15917.71 303
15918.90 323
15920.09 319
15921.28 364
15922.47 353
15923.67 345
15924.86 330
15926.05 310
15927.24 338
15928.43 311
15929.63 338
15930.82 328
15932.01 330
15933.20 319
15934.40 354
15935.59 395
15936.78 343
15937.97 338
15939.17 249
15940.36 297
15941.55 309
15942.75 317
15943.94 318
15945.13 317
15946.32 274
15947.52 306
15948.71 377
15949.90 318
15951.10 275
15952.29 284
15953.48 321
15954.68 299
15955.87 292
15957.06 273
15958.26 262
15959.45 264
15960.64 261
15961.84 268
15963.03 268
15964.22 274
15965.42 268
15966.61 283
15967.80 244
15969.00 244
15970.19 250
15971.39 253
15972.58 228
15973.77 271
15974.97 264
15976.16 262
15977.36 256
15978.55 244
15979.74 249
15980.94 267
15982.13 231
15983.33 230
15984.52 219
15985.72 266
15986.91 237
15988.10 221
15989.30 228
15990.49 228
15991.69 234
15992.88 203
15994.08 229
15995.27 232
15996.47 222
15997.66 240
15998.86 234
16000.05 238
16001.25 245
16002.44 236
16003.64 200
16004.83 205
16006.03 217
16007.22 207
16008.42 219
16009.61 255
16010.81 242
16012.00 243
16013.20 205
16014.40 233
16015.59 251
16016.79 220
16017.98 231
16019.18 219
16020.37 220
16021.57 222
16022.76 218
16023.96 199
16025.16 218
16026.35 227
16027.55 222
16028.74 210
16029.94 205
16031.14 205
16032.33 208
16033.53 198
16034.73 218
16035.92 206
16037.12 212
16038.31 209
16039.51 238
16040.71 243
16041.90 233
16043.10 244
16044.30 234
16045.49 227
16046.69 228
16047.89 235
16049.08 234
16050.28 257
16051.48 272
16052.67 215
16053.87 237
16055.07 205
16056.27 206
16057.46 181
16058.66 180
16059.86 213
16061.05 183
16062.25 194
16063.45 227
16064.65 198
16065.84 203
16067.04 185
16068.24 221
16069.44 228
16070.63 177
16071.83 204
16073.03 225
16074.23 187
16075.42 184
16076.62 188
16077.82 203
16079.02 209
16080.22 199
16081.41 173
16082.61 200
16083.81 231
16085.01 196
16086.21 224
16087.40 181
16088.60 214
16089.80 219
16091.00 236
16092.20 223
16093.40 203
16094.59 218
16095.79 191
16096.99 185
16098.19 186
16099.39 194
16100.59 207
16101.79 189
16102.99 182
16104.18 226
16105.38 200
16106.58 189
16107.78 164
16108.98 180
16110.18 195
16111.38 172
16112.58 185
16113.78 200
16114.98 196
16116.17 223
16117.37 249
16118.57 232
16119.77 220
16120.97 182
16122.17 179
16123.37 233
16124.57 220
16125.77 168
16126.97 191
16128.17 223
16129.37 214
16130.57 213
16131.77 221
16132.97 226
16134.17 178
16135.37 201
16136.57 185
16137.77 183
16138.97 227
16140.17 199
16141.37 211
16142.57 200
16143.77 200
16144.97 164
16146.17 192
16147.37 201
16148.57 182
16149.77 179
16150.97 223
16152.17 196
16153.37 207
16154.58 166
16155.78 210
16156.98 190
16158.18 190
16159.38 202
16160.58 162
16161.78 224
16162.98 191
16164.18 219
16165.38 232
16166.59 218
16167.79 185
16168.99 179
16170.19 215
16171.39 205
16172.59 204
16173.79 193
16174.99 205
16176.20 194
16177.40 189
16178.60 218
16179.80 216
16181.00 208
16182.20 214
16183.41 212
16184.61 210
16185.81 193
16187.01 189
16188.21 211
16189.42 218
16190.62 221
16191.82 202
16193.02 238
16194.22 232
16195.43 211
16196.63 226
16197.83 217
16199.03 214
16200.24 214
16201.44 207
16202.64 226
16203.84 233
16205.05 223
16206.25 196
16207.45 237
16208.65 234
16209.86 241
16211.06 241
16212.26 258
16213.47 220
16214.67 211
16215.87 211
16217.07 212
16218.28 216
16219.48 215
16220.68 209
16221.89 188
16223.09 235
16224.29 209
16225.50 198
16226.70 209
16227.90 225
16229.11 202
16230.31 231
16231.51 225
16232.72 237
16233.92 232
16235.13 205
16236.33 197
16237.53 237
16238.74 189
16239.94 193
16241.15 215
16242.35 226
16243.55 233
16244.76 220
16245.96 214
16247.17 214
16248.37 203
16249.57 240
16250.78 251
16251.98 233
16253.19 216
16254.39 247
16255.60 249
16256.80 210
16258.01 231
16259.21 227
16260.41 247
16261.62 224
16262.82 249
16264.03 235
16265.23 235
16266.44 245
16267.64 273
16268.85 273
16270.05 242
16271.26 284
16272.46 245
16273.67 224
16274.87 232
16276.08 228
16277.28 225
16278.49 244
16279.70 252
16280.90 232
16282.11 225
16283.31 235
16284.52 222
16285.72 208
16286.93 243
16288.13 271
16289.34 262
16290.55 247
16291.75 240
16292.96 223
16294.16 233
16295.37 233
16296.58 234
16297.78 239
16298.99 245
16300.19 230
16301.40 248
16302.61 239
16303.81 245
16305.02 244
16306.22 224
16307.43 244
16308.64 216
16309.84 229
16311.05 252
16312.26 295
16313.46 215
16314.67 200
16315.88 246
16317.08 243
16318.29 234
16319.50 225
16320.70 229
16321.91 225
16323.12 230
16324.33 248
16325.53 225
16326.74 208
16327.95 209
16329.15 231
16330.36 231
16331.57 217
16332.78 239
16333.98 269
16335.19 234
16336.40 197
16337.61 226
16338.81 214
16340.02 182
16341.23 213
16342.44 182
16343.64 218
16344.85 203
16346.06 224
16347.27 185
16348.48 201
16349.68 196
16350.89 176
16352.10 212
16353.31 238
16354.52 228
16355.72 230
16356.93 241
16358.14 226
16359.35 216
16360.56 175
16361.77 221
16362.97 197
16364.18 209
16365.39 227
16366.60 219
16367.81 170
16369.02 182
16370.23 221
16371.43 202
16372.64 206
16373.85 217
16375.06 200
16376.27 236
16377.48 224
16378.69 190
16379.90 178
16381.11 199
16382.32 182
16383.52 170
16384.73 192
16385.94 197
16387.15 193
16388.36 189
16389.57 194
16390.78 177
16391.99 213
16393.20 183
16394.41 184
16395.62 196
16396.83 197
16398.04 237
16399.25 204
16400.46 197
16401.67 200
16402.88 206
16404.09 218
16405.30 225
16406.51 215
16407.72 175
16408.93 220
16410.14 222
16411.35 209
16412.56 203
16413.77 178
16414.98 233
16416.19 186
16417.40 193
16418.61 226
16419.82 200
16421.03 186
16422.24 187
16423.45 218
16424.67 217
16425.88 214
16427.09 181
16428.30 214
16429.51 212
16430.72 194
16431.93 183
16433.14 176
16434.35 213
16435.56 207
16436.78 209
16437.99 203
16439.20 205
16440.41 190
16441.62 182
16442.83 189
16444.04 199
16445.25 202
16446.47 229
16447.68 189
16448.89 174
16450.10 180
16451.31 203
16452.52 201
16453.74 216
16454.95 196
16456.16 193
16457.37 187
16458.58 158
16459.80 143
16461.01 170
16462.22 187
16463.43 176
16464.65 161
16465.86 184
16467.07 229
16468.28 174
16469.49 200
16470.71 195
16471.92 188
16473.13 238
16474.34 216
16475.56 175
16476.77 192
16477.98 180
16479.20 177
16480.41 188
16481.62 193
16482.83 169
16484.05 154
16485.26 169
16486.47 195
16487.69 192
16488.90 176
16490.11 153
16491.33 196
16492.54 177
16493.75 188
16494.97 178
16496.18 200
16497.39 176
16498.61 156
16499.82 168
16501.03 179
16502.25 158
16503.46 152
16504.67 143
16505.89 177
16507.10 192
16508.32 197
16509.53 185
16510.74 151
16511.96 170
16513.17 153
16514.39 184
16515.60 181
16516.81 163
16518.03 173
16519.24 169
16520.46 183
16521.67 181
16522.88 200
16524.10 159
16525.31 183
16526.53 182
16527.74 182
16528.96 188
16530.17 168
16531.39 171
16532.60 191
16533.82 227
16535.03 207
16536.25 173
16537.46 170
16538.68 201
16539.89 245
16541.11 213
16542.32 187
16543.54 194
16544.75 193
16545.97 175
16547.18 194
16548.40 189
16549.61 192
16550.83 174
16552.04 163
16553.26 181
16554.47 159
16555.69 188
16556.91 178
16558.12 174
16559.34 202
16560.55 184
16561.77 186
16562.98 202
16564.20 192
16565.42 178
16566.63 179
16567.85 182
16569.06 209
16570.28 189
16571.50 197
16572.71 180
16573.93 208
16575.15 202
16576.36 182
16577.58 186
16578.79 189
16580.01 186
16581.23 203
16582.44 188
16583.66 211
16584.88 181
16586.09 173
16587.31 175
16588.53 158
16589.74 205
16590.96 178
16592.18 221
16593.40 208
16594.61 226
16595.83 210
16597.05 177
16598.26 166
16599.48 198
16600.70 180
16601.92 159
16603.13 186
16604.35 153
16605.57 189
16606.78 190
16608.00 166
16609.22 199
16610.44 216
16611.66 151
16612.87 179
16614.09 181
16615.31 164
16616.53 184
16617.74 201
16618.96 165
16620.18 150
16621.40 151
16622.62 206
16623.83 191
16625.05 185
16626.27 179
16627.49 157
16628.71 201
16629.93 177
16631.14 169
16632.36 237
16633.58 188
16634.80 180
16636.02 168
16637.24 172
16638.45 185
16639.67 214
16640.89 201
16642.11 186
16643.33 179
16644.55 152
16645.77 170
16646.99 174
16648.21 154
16649.42 180
16650.64 188
16651.86 187
16653.08 168
16654.30 174
16655.52 178
16656.74 181
16657.96 149
16659.18 177
16660.40 153
16661.62 183
16662.84 199
16664.06 161
16665.28 146
16666.50 144
16667.72 152
16668.93 157
16670.15 164
16671.37 148
16672.59 160
16673.81 175
16675.03 166
16676.25 161
16677.47 152
16678.69 154
16679.91 168
16681.13 165
16682.36 155
16683.58 178
16684.80 179
16686.02 159
16687.24 143
16688.46 139
16689.68 154
16690.90 159
16692.12 166
16693.34 154
16694.56 178
16695.78 158
16697.00 189
16698.22 167
16699.44 150
16700.66 163
16701.89 150
16703.11 157
16704.33 165
16705.55 174
16706.77 176
16707.99 174
16709.21 177
16710.43 165
16711.65 159
16712.88 161
16714.10 171
16715.32 130
16716.54 131
16717.76 140
16718.98 130
16720.20 147
16721.43 173
16722.65 167
16723.87 129
16725.09 172
16726.31 157
16727.54 153
16728.76 156
16729.98 159
16731.20 144
16732.42 164
16733.65 160
16734.87 157
16736.09 163
16737.31 147
16738.53 181
16739.76 170
16740.98 135
16742.20 157
16743.42 140
16744.65 153
16745.87 137
16747.09 120
16748.31 153
16749.54 162
16750.76 164
16751.98 160
16753.21 179
16754.43 159
16755.65 138
16756.87 171
16758.10 143
16759.32 148
16760.54 151
16761.77 162
16762.99 132
16764.21 139
16765.44 145
16766.66 160
16767.88 150
16769.11 178
16770.33 153
16771.55 160
16772.78 170
16774.00 145
16775.22 169
16776.45 181
16777.67 190
16778.90 155
16780.12 152
16781.34 172
16782.57 142
16783.79 145
16785.02 162
16786.24 169
16787.46 150
16788.69 161
16789.91 163
16791.14 168
16792.36 151
16793.58 161
16794.81 159
16796.03 136
16797.26 166
16798.48 151
16799.71 137
16800.93 165
16802.16 148
16803.38 168
16804.61 160
16805.83 149
16807.06 130
16808.28 130
16809.50 168
16810.73 191
16811.95 152
16813.18 175
16814.40 180
16815.63 190
16816.86 159
16818.08 158
16819.31 158
16820.53 174
16821.76 178
16822.98 199
16824.21 162
16825.43 173
16826.66 172
16827.88 160
16829.11 152
16830.33 159
16831.56 168
16832.79 141
16834.01 186
16835.24 198
16836.46 180
16837.69 169
16838.92 197
16840.14 163
16841.37 171
16842.59 186
16843.82 158
16845.05 148
16846.27 165
16847.50 159
16848.73 146
16849.95 164
16851.18 160
16852.40 173
16853.63 177
16854.86 187
16856.08 141
16857.31 144
16858.54 161
16859.76 181
16860.99 164
16862.22 183
16863.44 206
16864.67 201
16865.90 171
16867.13 164
16868.35 168
16869.58 177
16870.81 195
16872.03 190
16873.26 195
16874.49 190
16875.72 190
16876.94 234
16878.17 187
16879.40 170
16880.63 171
16881.85 186
16883.08 203
16884.31 195
16885.54 176
16886.76 192
16887.99 192
16889.22 225
16890.45 212
16891.68 233
16892.90 219
16894.13 227
16895.36 234
16896.59 187
16897.82 159
16899.04 166
16900.27 226
16901.50 169
16902.73 166
16903.96 187
16905.18 175
16906.41 176
16907.64 181
16908.87 210
16910.10 202
16911.33 215
16912.56 193
16913.78 184
16915.01 193
16916.24 188
16917.47 198
16918.70 192
16919.93 193
16921.16 183
16922.39 195
16923.62 179
16924.85 183
16926.07 173
16927.30 184
16928.53 190
16929.76 185
16930.99 166
16932.22 169
16933.45 167
16934.68 185
16935.91 205
16937.14 192
16938.37 197
16939.60 185
16940.83 187
16942.06 169
16943.29 185
16944.52 207
16945.75 198
16946.98 207
16948.21 188
16949.44 194
16950.67 207
16951.90 174
16953.13 164
16954.36 165
16955.59 167
16956.82 165
16958.05 197
16959.28 187
16960.51 157
16961.74 165
16962.97 178
16964.20 192
16965.43 196
16966.66 166
16967.89 162
16969.12 192
16970.35 218
16971.58 212
16972.82 182
16974.05 173
16975.28 199
16976.51 176
16977.74 192
16978.97 190
16980.20 160
16981.43 159
16982.66 171
16983.90 199
16985.13 174
16986.36 160
16987.59 167
16988.82 187
16990.05 195
16991.28 166
16992.52 199
16993.75 211
16994.98 209
16996.21 179
16997.44 158
16998.67 168
16999.91 194
17001.14 201
17002.37 135
17003.60 146
17004.83 167
17006.07 165
17007.30 169
17008.53 177
17009.76 162
17010.99 142
17012.23 156
17013.46 160
17014.69 164
17015.92 154
17017.16 161
17018.39 179
17019.62 172
17020.85 158
17022.09 148
17023.32 209
17024.55 184
17025.78 161
17027.02 172
17028.25 176
17029.48 165
17030.72 158
17031.95 178
17033.18 181
17034.42 169
17035.65 156
17036.88 162
17038.11 147
17039.35 160
17040.58 145
17041.81 169
17043.05 155
17044.28 160
17045.52 183
17046.75 177
17047.98 157
17049.22 193
17050.45 176
17051.68 157
17052.92 141
17054.15 162
17055.38 136
17056.62 144
17057.85 147
17059.09 131
17060.32 123
17061.55 127
17062.79 156
17064.02 161
17065.26 165
17066.49 118
17067.73 161
17068.96 166
17070.19 148
17071.43 169
17072.66 134
17073.90 148
17075.13 142
17076.37 159
17077.60 155
17078.84 145
17080.07 154
17081.31 144
17082.54 137
17083.78 144
17085.01 159
17086.25 146
17087.48 122
17088.72 154
17089.95 175
17091.19 130
17092.42 141
17093.66 167
17094.89 146
17096.13 173
17097.36 153
17098.60 154
17099.83 140
17101.07 148
17102.30 134
17103.54 148
17104.78 142
17106.01 146
17107.25 149
17108.48 176
17109.72 144
17110.95 137
17112.19 131
17113.43 188
17114.66 158
17115.90 147
17117.13 159
17118.37 167
17119.61 139
17120.84 150
17122.08 164
17123.32 129
17124.55 175
17125.79 155
17127.02 155
17128.26 185
17129.50 169
17130.73 156
17131.97 124
17133.21 129
17134.44 138
17135.68 165
17136.92 154
17138.15 153
17139.39 147
17140.63 164
17141.87 123
17143.10 144
17144.34 164
17145.58 162
17146.81 165
17148.05 122
17149.29 122
17150.53 148
17151.76 153
17153.00 166
17154.24 140
17155.48 176
17156.71 142
17157.95 144
17159.19 162
17160.43 150
17161.66 146
17162.90 136
17164.14 150
17165.38 123
17166.62 136
17167.85 145
17169.09 170
17170.33 147
17171.57 141
17172.81 142
17174.04 151
17175.28 130
17176.52 135
17177.76 145
17179.00 153
17180.23 127
17181.47 127
17182.71 135
17183.95 138
17185.19 127
17186.43 152
17187.67 159
17188.90 160
17190.14 124
17191.38 107
17192.62 128
17193.86 127
17195.10 159
17196.34 136
17197.58 159
17198.82 146
17200.05 143
17201.29 153
17202.53 132
17203.77 138
17205.01 116
17206.25 150
17207.49 136
17208.73 112
17209.97 115
17211.21 120
17212.45 140
17213.69 116
17214.93 120
17216.17 127
17217.41 143
17218.65 137
17219.89 124
17221.13 125
17222.37 144
17223.61 140
17224.85 129
17226.09 131
17227.33 123
17228.57 126
17229.81 139
17231.05 136
17232.29 123
17233.53 133
17234.77 133
17236.01 137
17237.25 126
17238.49 122
17239.73 135
17240.97 161
17242.21 137
17243.45 138
17244.69 131
17245.93 144
17247.17 162
17248.41 133
17249.66 123
17250.90 130
17252.14 156
17253.38 115
17254.62 111
17255.86 137
17257.10 146
17258.34 129
17259.58 124
17260.83 142
17262.07 154
17263.31 143
17264.55 114
17265.79 117
17267.03 132
17268.27 142
17269.52 154
17270.76 146
17272.00 133
17273.24 159
17274.48 150
17275.72 126
17276.97 124
17278.21 144
17279.45 137
17280.69 149
17281.93 134
17283.18 119
17284.42 142
17285.66 127
17286.90 128
17288.15 106
17289.39 134
17290.63 156
17291.87 155
17293.11 134
17294.36 121
17295.60 149
17296.84 130
17298.08 122
17299.33 97
17300.57 123
17301.81 127
17303.06 130
17304.30 156
17305.54 139
17306.78 158
17308.03 173
17309.27 148
17310.51 119
17311.76 156
17313.00 125
17314.24 136
17315.49 131
17316.73 101
17317.97 109
17319.22 142
17320.46 127
17321.70 142
17322.95 149
17324.19 146
17325.43 157
17326.68 130
17327.92 122
17329.17 133
17330.41 143
17331.65 137
17332.90 131
17334.14 124
17335.38 118
17336.63 146
17337.87 132
17339.12 124
17340.36 166
17341.61 120
17342.85 131
17344.09 129
17345.34 130
17346.58 140
17347.83 137
17349.07 123
17350.32 129
17351.56 136
17352.80 143
17354.05 128
17355.29 120
17356.54 117
17357.78 140
17359.03 123
17360.27 139
17361.52 112
17362.76 131
17364.01 125
17365.25 125
17366.50 106
17367.74 105
17368.99 132
17370.23 130
17371.48 142
17372.72 133
17373.97 121
17375.22 110
17376.46 127
17377.71 135
17378.95 125
17380.20 112
17381.44 116
17382.69 132
17383.93 135
17385.18 126
17386.43 117
17387.67 130
17388.92 135
17390.16 121
17391.41 142
17392.66 114
17393.90 123
17395.15 136
17396.39 98
17397.64 97
17398.89 115
17400.13 149
17401.38 122
17402.63 97
17403.87 111
17405.12 125
17406.37 119
17407.61 110
17408.86 101
17410.11 117
17411.35 116
17412.60 116
17413.85 122
17415.09 140
17416.34 115
17417.59 129
17418.83 139
17420.08 112
17421.33 107
17422.57 100
17423.82 110
17425.07 144
17426.32 144
17427.56 134
17428.81 116
17430.06 153
17431.31 124
17432.55 144
17433.80 149
17435.05 138
17436.30 108
17437.54 136
17438.79 130
17440.04 121
17441.29 126
17442.53 137
17443.78 143
17445.03 121
17446.28 136
17447.53 136
17448.77 119
17450.02 125
17451.27 140
17452.52 125
17453.77 122
17455.01 129
17456.26 124
17457.51 138
17458.76 109
17460.01 116
17461.26 138
17462.51 128
17463.75 118
17465.00 160
17466.25 147
17467.50 145
17468.75 116
17470.00 111
17471.25 151
17472.50 136
17473.74 137
17474.99 129
17476.24 125
17477.49 125
17478.74 117
17479.99 130
17481.24 122
17482.49 126
17483.74 135
17484.99 111
17486.24 127
17487.49 148
17488.74 126
17489.98 111
17491.23 129
17492.48 161
17493.73 142
17494.98 135
17496.23 116
17497.48 110
17498.73 132
17499.98 122
17501.23 140
17502.48 141
17503.73 118
17504.98 135
17506.23 143
17507.48 110
17508.73 149
17509.98 124
17511.23 140
17512.48 126
17513.73 137
17514.98 132
17516.24 144
17517.49 145
17518.74 141
17519.99 104
17521.24 134
17522.49 131
17523.74 121
17524.99 119
17526.24 126
17527.49 149
17528.74 156
17529.99 139
17531.24 136
17532.50 136
17533.75 138
17535.00 150
17536.25 153
17537.50 139
17538.75 160
17540.00 134
17541.25 122
17542.51 128
17543.76 139
17545.01 111
17546.26 140
17547.51 129
17548.76 142
17550.01 139
17551.27 142
17552.52 135
17553.77 131
17555.02 133
17556.27 132
17557.53 130
17558.78 140
17560.03 130
17561.28 142
17562.53 117
17563.79 111
17565.04 120
17566.29 111
17567.54 131
17568.80 110
17570.05 108
17571.30 119
17572.55 111
17573.81 141
17575.06 142
17576.31 128
17577.56 101
17578.82 130
17580.07 137
17581.32 134
17582.57 122
17583.83 155
17585.08 151
17586.33 147
17587.59 147
17588.84 156
17590.09 170
17591.35 156
17592.60 149
17593.85 134
17595.11 132
17596.36 125
17597.61 132
17598.87 141
17600.12 134
17601.37 143
17602.63 155
17603.88 144
17605.13 133
17606.39 98
17607.64 115
17608.89 147
17610.15 130
17611.40 118
17612.66 131
17613.91 126
17615.16 162
17616.42 144
17617.67 133
17618.93 136
17620.18 132
17621.43 154
17622.69 161
17623.94 122
17625.20 129
17626.45 154
17627.71 152
17628.96 156
17630.22 151
17631.47 149
17632.72 127
17633.98 172
17635.23 155
17636.49 130
17637.74 136
17639.00 131
17640.25 147
17641.51 122
17642.76 121
17644.02 123
17645.27 106
17646.53 136
17647.78 123
17649.04 125
17650.29 118
17651.55 125
17652.80 157
17654.06 118
17655.32 118
17656.57 154
17657.83 141
17659.08 163
17660.34 120
17661.59 128
17662.85 147
17664.11 125
17665.36 122
17666.62 134
17667.87 140
17669.13 136
17670.38 139
17671.64 131
17672.90 127
17674.15 137
17675.41 121
17676.67 135
17677.92 102
17679.18 124
17680.43 148
17681.69 148
17682.95 131
17684.20 134
17685.46 139
17686.72 148
17687.97 140
17689.23 143
17690.49 139
17691.74 182
17693.00 156
17694.26 177
17695.51 152
17696.77 153
17698.03 112
17699.28 137
17700.54 143
17701.80 96
17703.06 123
17704.31 128
17705.57 94
17706.83 104
17708.08 102
17709.34 122
17710.60 126
17711.86 118
17713.11 120
17714.37 119
17715.63 141
17716.89 140
17718.14 137
17719.40 142
17720.66 118
17721.92 117
17723.18 104
17724.43 138
17725.69 146
17726.95 113
17728.21 122
17729.47 112
17730.72 125
17731.98 115
17733.24 108
17734.50 116
17735.76 114
17737.02 108
17738.27 135
17739.53 116
17740.79 113
17742.05 108
17743.31 112
17744.57 126
17745.83 106
17747.08 138
17748.34 113
17749.60 144
17750.86 144
17752.12 99
17753.38 112
17754.64 102
17755.90 120
17757.16 126
17758.41 127
17759.67 125
17760.93 121
17762.19 137
17763.45 138
17764.71 109
17765.97 124
17767.23 136
17768.49 159
17769.75 96
17771.01 121
17772.27 112
17773.53 114
17774.79 127
17776.05 117
17777.31 136
17778.57 124
17779.83 109
17781.09 107
17782.35 115
17783.61 115
17784.87 144
17786.13 130
17787.39 129
17788.65 138
17789.91 136
17791.17 127
17792.43 169
17793.69 132
17794.95 112
17796.21 96
17797.47 108
17798.73 105
17799.99 104
17801.25 121
17802.51 112
17803.77 105
17805.03 118
17806.29 112
17807.55 102
17808.82 122
17810.08 133
17811.34 127
17812.60 112
17813.86 124
17815.12 98
17816.38 129
17817.64 131
17818.90 134
17820.17 126
17821.43 108
17822.69 123
17823.95 116
17825.21 122
17826.47 106
17827.73 109
17829.00 117
17830.26 104
17831.52 135
17832.78 97
17834.04 94
17835.31 120
17836.57 135
17837.83 127
17839.09 121
17840.35 117
17841.61 122
17842.88 106
17844.14 131
17845.40 119
17846.66 108
17847.93 117
17849.19 125
17850.45 127
17851.71 140
17852.98 114
17854.24 121
17855.50 123
17856.76 119
17858.03 117
17859.29 106
17860.55 126
17861.81 127
17863.08 97
17864.34 96
17865.60 110
17866.87 135
17868.13 114
17869.39 106
17870.65 121
17871.92 130
17873.18 111
17874.44 97
17875.71 110
17876.97 135
17878.23 125
17879.50 129
17880.76 111
17882.02 141
17883.29 108
17884.55 122
17885.82 115
17887.08 105
17888.34 140
17889.61 145
17890.87 121
17892.13 131
17893.40 123
17894.66 133
17895.93 128
17897.19 113
17898.45 115
17899.72 146
17900.98 118
17902.25 87
17903.51 101
17904.78 115
17906.04 105
17907.30 114
17908.57 124
17909.83 110
17911.10 103
17912.36 112
17913.63 137
17914.89 133
17916.16 137
17917.42 144
17918.69 120
17919.95 126
17921.22 112
17922.48 115
17923.75 137
17925.01 114
17926.28 127
17927.54 107
17928.81 134
17930.07 123
17931.34 133
17932.60 122
17933.87 147
17935.13 111
17936.40 111
17937.66 115
17938.93 114
17940.19 94
17941.46 108
17942.73 132
17943.99 117
17945.26 120
17946.52 140
17947.79 107
17949.05 137
17950.32 127
17951.59 119
17952.85 138
17954.12 127
17955.38 114
17956.65 121
17957.92 109
17959.18 131
17960.45 111
17961.72 114
17962.98 125
17964.25 140
17965.52 129
17966.78 124
17968.05 115
17969.31 120
17970.58 118
17971.85 106
17973.11 109
17974.38 135
17975.65 161
17976.92 166
17978.18 110
17979.45 133
17980.72 126
17981.98 131
17983.25 121
17984.52 131
17985.78 106
17987.05 133
17988.32 134
17989.59 138
17990.85 126
17992.12 134
17993.39 150
17994.66 132
17995.92 117
17997.19 130
17998.46 103
17999.73 114
18000.99 124
18002.26 108
18003.53 117
18004.80 115
18006.07 124
18007.33 121
18008.60 108
18009.87 112
18011.14 102
18012.41 118
18013.67 87
18014.94 113
18016.21 101
18017.48 126
18018.75 124
18020.02 134
18021.28 111
18022.55 131
18023.82 97
18025.09 128
18026.36 140
18027.63 114
18028.90 111
18030.16 118
18031.43 117
18032.70 101
18033.97 129
18035.24 106
18036.51 121
18037.78 129
18039.05 107
18040.32 107
18041.58 109
18042.85 86
18044.12 118
18045.39 116
18046.66 122
18047.93 137
18049.20 116
18050.47 103
18051.74 102
18053.01 105
18054.28 109
18055.55 118
18056.82 100
18058.09 92
18059.36 113
18060.63 118
18061.90 100
18063.17 113
18064.44 129
18065.71 109
18066.98 115
18068.25 123
18069.52 93
18070.79 103
18072.06 114
18073.33 107
18074.60 100
18075.87 117
18077.14 105
18078.41 116
18079.68 122
18080.95 98
18082.22 130
18083.49 128
18084.76 133
18086.03 109
18087.30 117
18088.57 118
18089.85 138
18091.12 111
18092.39 111
18093.66 119
18094.93 125
18096.20 133
18097.47 120
18098.74 106
18100.01 100
18101.29 127
18102.56 120
18103.83 104
18105.10 129
18106.37 103
18107.64 121
18108.91 142
18110.19 130
18111.46 131
18112.73 125
18114.00 128
18115.27 132
18116.54 133
18117.82 112
18119.09 114
18120.36 96
18121.63 105
18122.90 97
18124.18 99
18125.45 158
18126.72 140
18127.99 123
18129.26 124
18130.54 112
18131.81 108
18133.08 121
18134.35 98
18135.63 117
18136.90 136
18138.17 130
18139.44 94
18140.72 118
18141.99 122
18143.26 101
18144.53 106
18145.81 125
18147.08 138
18148.35 113
18149.63 104
18150.90 122
18152.17 126
18153.45 106
18154.72 129
18155.99 106
18157.26 108
18158.54 108
18159.81 124
18161.08 128
18162.36 120
18163.63 113
18164.91 109
18166.18 167
18167.45 126
18168.73 130
18170.00 115
18171.27 110
18172.55 127
18173.82 110
18175.09 112
18176.37 118
18177.64 113
18178.92 118
18180.19 132
18181.46 126
18182.74 129
18184.01 148
18185.29 129
18186.56 130
18187.84 101
18189.11 112
18190.38 136
18191.66 141
18192.93 101
18194.21 106
18195.48 133
18196.76 116
18198.03 126
18199.31 128
18200.58 112
18201.86 118
18203.13 123
18204.41 118
18205.68 126
18206.96 118
18208.23 107
18209.51 134
18210.78 130
18212.06 125
18213.33 145
18214.61 99
18215.88 97
18217.16 138
18218.43 110
18219.71 114
18220.98 115
18222.26 124
18223.53 108
18224.81 127
18226.09 126
18227.36 133
18228.64 107
18229.91 89
18231.19 95
18232.46 128
18233.74 102
18235.02 113
18236.29 113
18237.57 95
18238.84 122
18240.12 131
18241.40 119
18242.67 111
18243.95 90
18245.23 111
18246.50 91
18247.78 102
18249.05 107
18250.33 125
18251.61 140
18252.88 123
18254.16 108
18255.44 104
18256.71 99
18257.99 90
18259.27 113
18260.54 114
18261.82 106
18263.10 94
18264.38 95
18265.65 106
18266.93 115
18268.21 120
18269.48 138
18270.76 160
18272.04 109
18273.32 137
18274.59 126
18275.87 119
18277.15 128
18278.43 121
18279.70 119
18280.98 141
18282.26 137
18283.54 97
18284.81 108
18286.09 120
18287.37 127
18288.65 116
18289.92 121
18291.20 116
18292.48 147
18293.76 110
18295.04 99
18296.31 111
18297.59 126
18298.87 115
18300.15 114
18301.43 99
18302.71 112
18303.98 108
18305.26 116
18306.54 144
18307.82 96
18309.10 105
18310.38 128
18311.66 128
18312.93 107
18314.21 117
18315.49 127
18316.77 104
18318.05 118
18319.33 117
18320.61 119
18321.89 116
18323.17 103
18324.44 115
18325.72 124
18327.00 113
18328.28 116
18329.56 103
18330.84 107
18332.12 116
18333.40 131
18334.68 132
18335.96 122
18337.24 156
18338.52 111
18339.80 109
18341.08 134
18342.36 118
18343.64 112
18344.92 127
18346.20 135
18347.48 114
18348.76 108
18350.04 113
18351.32 113
18352.60 111
18353.88 109
18355.16 114
18356.44 114
18357.72 144
18359.00 120
18360.28 124
18361.56 124
18362.84 110
18364.12 111
18365.40 118
18366.68 121
18367.96 114
18369.24 115
18370.52 110
18371.80 97
18373.08 122
18374.36 118
18375.64 120
18376.93 124
18378.21 114
18379.49 122
18380.77 105
18382.05 121
18383.33 144
18384.61 136
18385.89 124
18387.17 131
18388.46 122
18389.74 120
18391.02 153
18392.30 127
18393.58 111
18394.86 108
18396.15 125
18397.43 110
18398.71 114
18399.99 121
18401.27 120
18402.55 98
18403.84 101
18405.12 100
18406.40 105
18407.68 114
18408.96 131
18410.25 118
18411.53 122
18412.81 113
18414.09 118
18415.37 129
18416.66 140
18417.94 162
18419.22 142
18420.50 118
18421.79 142
18423.07 127
18424.35 129
18425.63 134
18426.92 102
18428.20 105
18429.48 137
18430.77 125
18432.05 122
18433.33 148
18434.61 107
18435.90 105
18437.18 137
18438.46 113
18439.75 144
18441.03 125
18442.31 110
18443.60 122
18444.88 115
18446.16 93
18447.45 90
18448.73 114
18450.01 118
18451.30 94
18452.58 115
18453.86 124
18455.15 108
18456.43 117
18457.71 115
18459.00 112
18460.28 101
18461.57 118
18462.85 117
18464.13 128
18465.42 122
18466.70 95
18467.99 89
18469.27 108
18470.55 112
18471.84 116
18473.12 97
18474.41 106
18475.69 113
18476.98 117
18478.26 129
18479.55 124
18480.83 89
18482.11 124
18483.40 128
18484.68 120
18485.97 101
18487.25 126
18488.54 127
18489.82 110
18491.11 132
18492.39 108
18493.68 91
18494.96 116
18496.25 133
18497.53 128
18498.82 123
18500.10 114
18501.39 99
18502.67 130
18503.96 119
18505.24 116
18506.53 116
18507.82 120
18509.10 114
18510.39 138
18511.67 137
18512.96 104
18514.24 101
18515.53 106
18516.82 108
18518.10 126
18519.39 108
18520.67 137
18521.96 116
18523.25 124
18524.53 133
18525.82 111
18527.10 130
18528.39 133
18529.68 115
18530.96 109
18532.25 121
18533.54 118
18534.82 116
18536.11 120
18537.39 115
18538.68 119
18539.97 125
18541.25 120
18542.54 123
18543.83 132
18545.11 97
18546.40 103
18547.69 111
18548.98 130
18550.26 113
18551.55 103
18552.84 141
18554.12 116
18555.41 129
18556.70 127
18557.99 136
18559.27 136
18560.56 110
18561.85 137
18563.13 118
18564.42 122
18565.71 136
18567.00 122
18568.28 126
18569.57 105
18570.86 113
18572.15 117
18573.44 125
18574.72 118
18576.01 126
18577.30 135
18578.59 125
18579.88 123
18581.16 122
18582.45 124
18583.74 101
18585.03 99
18586.32 124
18587.60 142
18588.89 118
18590.18 124
18591.47 157
18592.76 140
18594.05 119
18595.33 125
18596.62 151
18597.91 131
18599.20 133
18600.49 126
18601.78 144
18603.07 122
18604.36 152
18605.64 138
18606.93 147
18608.22 132
18609.51 120
18610.80 102
18612.09 107
18613.38 150
18614.67 123
18615.96 106
18617.25 135
18618.54 102
18619.83 133
18621.12 128
18622.40 128
18623.69 123
18624.98 108
18626.27 139
18627.56 104
18628.85 116
18630.14 123
18631.43 148
18632.72 133
18634.01 94
18635.30 113
18636.59 149
18637.88 141
18639.17 108
18640.46 102
18641.75 113
18643.04 127
18644.33 125
18645.62 110
18646.91 105
18648.20 121
18649.49 124
18650.78 142
18652.08 101
18653.37 98
18654.66 98
18655.95 158
18657.24 143
18658.53 112
18659.82 91
18661.11 107
18662.40 103
18663.69 137
18664.98 125
18666.27 125
18667.56 108
18668.86 105
18670.15 92
18671.44 111
18672.73 88
18674.02 130
18675.31 115
18676.60 121
18677.90 121
18679.19 95
18680.48 95
18681.77 116
18683.06 101
18684.35 139
18685.64 148
18686.94 105
18688.23 98
18689.52 101
18690.81 92
18692.10 102
18693.40 113
18694.69 95
18695.98 117
18697.27 124
18698.56 114
18699.86 107
18701.15 93
18702.44 123
18703.73 157
18705.03 107
18706.32 111
18707.61 99
18708.90 91
18710.19 124
18711.49 88
18712.78 98
18714.07 106
18715.37 113
18716.66 113
18717.95 112
18719.24 112
18720.54 99
18721.83 103
18723.12 128
18724.42 114
18725.71 118
18727.00 114
18728.30 109
18729.59 120
18730.88 138
18732.17 104
18733.47 122
18734.76 105
18736.05 115
18737.35 119
18738.64 108
18739.94 113
18741.23 124
18742.52 127
18743.82 98
18745.11 95
18746.40 107
18747.70 116
18748.99 120
18750.29 105
18751.58 122
18752.87 140
18754.17 111
18755.46 119
18756.76 105
18758.05 142
18759.34 103
18760.64 138
18761.93 116
18763.23 97
18764.52 110
18765.82 108
18767.11 91
18768.41 95
18769.70 114
18770.99 115
18772.29 116
18773.58 96
18774.88 112
18776.17 109
18777.47 103
18778.76 114
18780.06 97
18781.35 82
18782.65 131
18783.94 105
18785.24 122
18786.53 102
18787.83 113
18789.12 126
18790.42 113
18791.71 124
18793.01 122
18794.31 96
18795.60 90
18796.90 89
18798.19 109
18799.49 119
18800.78 125
18802.08 113
18803.37 129
18804.67 96
18805.97 121
18807.26 113
18808.56 92
18809.85 112
18811.15 99
18812.45 104
18813.74 122
18815.04 126
18816.34 115
18817.63 109
18818.93 112
18820.22 125
18821.52 121
18822.82 124
18824.11 106
18825.41 102
18826.71 106
18828.00 112
18829.30 104
18830.60 113
18831.89 91
18833.19 104
18834.49 85
18835.78 104
18837.08 111
18838.38 106
18839.67 131
18840.97 114
18842.27 104
18843.57 101
18844.86 77
18846.16 116
18847.46 106
18848.75 100
18850.05 96
18851.35 132
18852.65 124
18853.94 85
18855.24 100
18856.54 110
18857.84 110
18859.13 100
18860.43 96
18861.73 103
18863.03 103
18864.33 104
18865.62 85
18866.92 88
18868.22 101
18869.52 134
18870.82 152
18872.11 100
18873.41 120
18874.71 108
18876.01 119
18877.31 109
18878.61 107
18879.90 97
18881.20 112
18882.50 111
18883.80 94
18885.10 118
18886.40 96
18887.70 105
18888.99 120
18890.29 101
18891.59 123
18892.89 106
18894.19 99
18895.49 84
18896.79 104
18898.09 117
18899.39 99
18900.68 101
18901.98 94
18903.28 96
18904.58 103
18905.88 93
18907.18 104
18908.48 154
18909.78 118
18911.08 117
18912.38 96
18913.68 109
18914.98 122
18916.28 105
18917.58 110
18918.88 109
18920.18 115
18921.48 95
18922.78 88
18924.08 85
18925.38 125
18926.68 121
18927.98 115
18929.28 145
18930.58 129
18931.88 106
18933.18 80
18934.48 93
18935.78 122
18937.08 111
18938.38 103
18939.68 108
18940.98 123
18942.28 117
18943.58 96
18944.88 100
18946.18 100
18947.48 104
18948.78 99
18950.08 93
18951.39 117
18952.69 125
18953.99 115
18955.29 123
18956.59 88
18957.89 108
18959.19 116
18960.49 97
18961.79 103
18963.09 107
18964.40 131
18965.70 104
18967.00 123
18968.30 106
18969.60 110
18970.90 101
18972.21 108
18973.51 95
18974.81 96
18976.11 112
18977.41 114
18978.71 106
18980.02 94
18981.32 105
18982.62 103
18983.92 94
18985.22 92
18986.53 100
18987.83 101
18989.13 107
18990.43 120
18991.73 100
18993.04 113
18994.34 113
18995.64 105
18996.94 108
18998.25 89
18999.55 89
19000.85 98
19002.15 97
19003.46 131
19004.76 120
19006.06 107
19007.36 95
19008.67 116
19009.97 105
19011.27 114
19012.58 102
19013.88 77
19015.18 102
19016.49 91
19017.79 111
19019.09 110
19020.40 131
19021.70 121
19023.00 113
19024.31 91
19025.61 126
19026.91 111
19028.22 97
19029.52 91
19030.82 106
19032.13 103
19033.43 91
19034.73 85
19036.04 91
19037.34 120
19038.65 97
19039.95 74
19041.25 119
19042.56 102
19043.86 106
19045.17 108
19046.47 99
19047.77 114
19049.08 134
19050.38 128
19051.69 105
19052.99 84
19054.30 107
19055.60 101
19056.90 122
19058.21 119
19059.51 109
19060.82 98
19062.12 85
19063.43 114
19064.73 138
19066.04 117
19067.34 103
19068.65 103
19069.95 88
19071.26 99
19072.56 99
19073.87 105
19075.17 90
19076.48 82
19077.78 101
19079.09 94
19080.39 107
19081.70 109
19083.00 107
19084.31 103
19085.61 113
19086.92 100
19088.23 96
19089.53 108
19090.84 111
19092.14 123
19093.45 113
19094.75 126
19096.06 117
19097.37 116
19098.67 96
19099.98 91
19101.28 108
19102.59 99
19103.90 104
19105.20 116
19106.51 109
19107.81 95
19109.12 103
19110.43 110
19111.73 103
19113.04 112
19114.35 88
19115.65 124
19116.96 102
19118.27 99
19119.57 105
19120.88 120
19122.19 125
19123.49 116
19124.80 99
19126.11 106
19127.41 94
19128.72 128
19130.03 93
19131.33 100
19132.64 90
19133.95 106
19135.26 84
19136.56 95
19137.87 131
19139.18 110
19140.49 111
19141.79 107
19143.10 118
19144.41 120
19145.71 115
19147.02 104
19148.33 103
19149.64 102
19150.95 110
19152.25 129
19153.56 117
19154.87 125
19156.18 111
19157.48 109
19158.79 90
19160.10 117
19161.41 142
19162.72 125
19164.03 101
19165.33 85
19166.64 103
19167.95 119
19169.26 102
19170.57 86
19171.88 97
19173.18 77
19174.49 99
19175.80 107
19177.11 105
19178.42 99
19179.73 110
19181.04 110
19182.34 97
19183.65 99
19184.96 141
19186.27 122
19187.58 116
19188.89 114
19190.20 123
19191.51 103
19192.82 103
19194.13 108
19195.43 99
19196.74 91
19198.05 91
19199.36 120
19200.67 78
19201.98 115
19203.29 105
19204.60 104
19205.91 120
19207.22 114
19208.53 108
19209.84 70
19211.15 99
19212.46 127
19213.77 136
19215.08 112
19216.39 150
19217.70 109
19219.01 112
19220.32 101
19221.63 103
19222.94 111
19224.25 121
19225.56 117
19226.87 110
19228.18 126
19229.49 96
19230.80 105
19232.11 100
19233.42 91
19234.73 117
19236.04 115
19237.35 107
19238.67 91
19239.98 121
19241.29 104
19242.60 112
19243.91 93
19245.22 90
19246.53 107
19247.84 114
19249.15 131
19250.46 92
19251.77 135
19253.09 111
19254.40 117
19255.71 119
19257.02 84
19258.33 103
19259.64 121
19260.95 105
19262.27 126
19263.58 108
19264.89 124
19266.20 105
19267.51 106
19268.82 99
19270.14 95
19271.45 131
19272.76 102
19274.07 103
19275.38 131
19276.70 100
19278.01 112
19279.32 118
19280.63 118
19281.94 115
19283.26 126
19284.57 109
19285.88 94
19287.19 89
19288.51 90
19289.82 99
19291.13 125
19292.44 87
19293.76 78
19295.07 103
19296.38 99
19297.69 105
19299.01 135
19300.32 126
19301.63 108
19302.95 92
19304.26 100
19305.57 114
19306.88 110
19308.20 124
19309.51 105
19310.82 106
19312.14 113
19313.45 103
19314.76 121
19316.08 80
19317.39 87
19318.70 95
19320.02 93
19321.33 107
19322.64 112
19323.96 116
19325.27 103
19326.59 105
19327.90 125
19329.21 97
19330.53 79
19331.84 85
19333.15 98
19334.47 108
19335.78 99
19337.10 72
19338.41 100
19339.73 108
19341.04 96
19342.35 99
19343.67 113
19344.98 104
19346.30 101
19347.61 103
19348.93 79
19350.24 91
19351.55 115
19352.87 104
19354.18 110
19355.50 94
19356.81 109
19358.13 113
19359.44 89
19360.76 95
19362.07 88
19363.39 82
19364.70 98
19366.02 104
19367.33 111
19368.65 106
19369.96 101
19371.28 103
19372.59 120
19373.91 120
19375.22 104
19376.54 108
19377.86 94
19379.17 113
19380.49 100
19381.80 124
19383.12 125
19384.43 111
19385.75 114
19387.07 101
19388.38 99
19389.70 103
19391.01 86
19392.33 102
19393.65 92
19394.96 119
19396.28 109
19397.59 86
19398.91 86
19400.23 75
19401.54 101
19402.86 100
19404.17 91
19405.49 69
19406.81 92
19408.12 110
19409.44 113
19410.76 105
19412.07 108
19413.39 110
19414.71 108
19416.02 93
19417.34 98
19418.66 98
19419.97 113
19421.29 108
19422.61 100
19423.93 110
19425.24 110
19426.56 121
19427.88 117
19429.19 117
19430.51 103
19431.83 104
19433.15 105
19434.46 107
19435.78 98
19437.10 92
19438.42 108
19439.73 92
19441.05 90
19442.37 95
19443.69 105
19445.00 125
19446.32 105
19447.64 74
19448.96 98
19450.28 102
19451.59 118
19452.91 96
19454.23 93
19455.55 80
19456.87 113
19458.18 93
19459.50 117
19460.82 108
19462.14 111
19463.46 118
19464.78 111
19466.09 106
19467.41 106
19468.73 95
19470.05 98
19471.37 109
19472.69 110
19474.01 97
19475.33 98
19476.64 110
19477.96 109
19479.28 92
19480.60 105
19481.92 114
19483.24 104
19484.56 123
19485.88 77
19487.20 94
19488.52 93
19489.83 124
19491.15 98
19492.47 99
19493.79 105
19495.11 109
19496.43 100
19497.75 84
19499.07 104
19500.39 110
19501.71 87
19503.03 92
19504.35 107
19505.67 97
19506.99 100
19508.31 112
19509.63 101
19510.95 107
19512.27 96
19513.59 102
19514.91 99
19516.23 112
19517.55 118
19518.87 106
19520.19 96
19521.51 105
19522.83 104
19524.15 99
19525.47 99
19526.79 117
19528.11 90
19529.43 83
19530.75 81
19532.08 91
19533.40 97
19534.72 109
19536.04 104
19537.36 93
19538.68 110
19540.00 109
19541.32 103
19542.64 88
19543.96 94
19545.29 115
19546.61 91
19547.93 102
19549.25 101
19550.57 120
19551.89 107
19553.21 97
19554.53 97
19555.86 102
19557.18 87
19558.50 123
19559.82 116
19561.14 108
19562.46 100
19563.79 96
19565.11 105
19566.43 90
19567.75 97
19569.07 102
19570.40 124
19571.72 110
19573.04 115
19574.36 109
19575.68 109
19577.01 112
19578.33 112
19579.65 85
19580.97 98
19582.30 97
19583.62 121
19584.94 82
19586.26 92
19587.59 108
19588.91 121
19590.23 145
19591.55 102
19592.88 97
19594.20 107
19595.52 113
19596.85 111
19598.17 87
19599.49 103
19600.81 137
19602.14 107
19603.46 111
19604.78 111
19606.11 96
19607.43 130
19608.75 145
19610.08 112
19611.40 91
19612.72 100
19614.05 125
19615.37 97
19616.69 125
19618.02 95
19619.34 103
19620.67 89
19621.99 103
19623.31 95
19624.64 90
19625.96 109
19627.29 137
19628.61 118
19629.93 75
19631.26 106
19632.58 102
19633.91 105
19635.23 111
19636.55 115
19637.88 107
19639.20 92
19640.53 105
19641.85 107
19643.18 102
19644.50 100
19645.82 119
19647.15 110
19648.47 80
19649.80 76
19651.12 96
19652.45 104
19653.77 105
19655.10 99
19656.42 112
19657.75 115
19659.07 99
19660.40 113
19661.72 115
19663.05 114
19664.37 88
19665.70 90
19667.02 100
19668.35 87
19669.67 89
19671.00 113
19672.33 85
19673.65 97
19674.98 122
19676.30 117
19677.63 105
19678.95 96
19680.28 80
19681.61 108
19682.93 105
19684.26 106
19685.58 105
19686.91 95
19688.23 84
19689.56 106
19690.89 100
19692.21 98
19693.54 119
19694.87 120
19696.19 106
19697.52 105
19698.84 120
19700.17 99
19701.50 96
19702.82 113
19704.15 108
19705.48 105
19706.80 92
19708.13 117
19709.46 95
19710.78 90
19712.11 88
19713.44 89
19714.76 77
19716.09 75
19717.42 101
19718.75 109
19720.07 94
19721.40 94
19722.73 91
19724.05 106
19725.38 110
19726.71 115
19728.04 115
19729.36 118
19730.69 126
19732.02 110
19733.35 90
19734.67 88
19736.00 105
19737.33 93
19738.66 95
19739.98 87
19741.31 117
19742.64 107
19743.97 95
19745.30 80
19746.62 71
19747.95 89
19749.28 105
19750.61 110
19751.94 95
19753.26 99
19754.59 106
19755.92 111
19757.25 97
19758.58 96
19759.91 103
19761.23 102
19762.56 107
19763.89 95
19765.22 87
19766.55 101
19767.88 111
19769.21 102
19770.53 82
19771.86 93
19773.19 89
19774.52 104
19775.85 77
19777.18 83
19778.51 104
19779.84 92
19781.17 100
19782.50 92
19783.83 115
19785.15 99
19786.48 104
19787.81 97
19789.14 109
19790.47 88
19791.80 104
19793.13 75
19794.46 99
19795.79 103
19797.12 119
19798.45 116
19799.78 107
19801.11 106
19802.44 98
19803.77 91
19805.10 110
19806.43 129
19807.76 124
19809.09 84
19810.42 95
19811.75 83
19813.08 96
19814.41 91
19815.74 94
19817.07 98
19818.40 104
19819.73 111
19821.06 107
19822.39 94
19823.72 111
19825.05 84
19826.38 86
19827.71 83
19829.05 84
19830.38 97
19831.71 106
19833.04 102
19834.37 92
19835.70 106
19837.03 88
19838.36 102
19839.69 81
19841.02 104
19842.36 101
19843.69 89
19845.02 106
19846.35 114
19847.68 126
19849.01 118
19850.34 110
19851.68 76
19853.01 81
19854.34 87
19855.67 106
19857.00 80
19858.33 80
19859.67 61
19861.00 95
19862.33 111
19863.66 101
19864.99 90
19866.32 109
19867.66 148
19868.99 93
19870.32 79
19871.65 103
19872.99 129
19874.32 115
19875.65 97
19876.98 97
19878.32 94
19879.65 100
19880.98 102
19882.31 69
19883.65 82
19884.98 118
19886.31 131
19887.64 122
19888.98 106
19890.31 104
19891.64 123
19892.97 126
19894.31 115
19895.64 131
19896.97 108
19898.31 95
19899.64 116
19900.97 98
19902.31 90
19903.64 95
19904.97 118
19906.31 112
19907.64 106
19908.97 110
19910.31 87
19911.64 92
19912.97 85
19914.31 110
19915.64 93
19916.97 91
19918.31 108
19919.64 119
19920.98 91
19922.31 96
19923.64 99
19924.98 116
19926.31 108
19927.65 110
19928.98 111
19930.31 95
19931.65 110
19932.98 81
19934.32 102
19935.65 88
19936.99 107
19938.32 110
19939.65 107
19940.99 107
19942.32 107
19943.66 112
19944.99 107
19946.33 111
19947.66 93
19949.00 116
19950.33 86
19951.67 105
19953.00 93
19954.34 113
19955.67 96
19957.01 107
19958.34 108
19959.68 107
19961.01 116
19962.35 86
19963.68 100
19965.02 97
19966.35 105
19967.69 97
19969.02 85
19970.36 105
19971.70 115
19973.03 112
19974.37 92
19975.70 105
19977.04 96
19978.37 94
19979.71 109
19981.05 80
19982.38 94
19983.72 90
19985.05 96
19986.39 86
19987.73 82
19989.06 108
19990.40 108
19991.73 121
19993.07 112
19994.41 116
19995.74 106
19997.08 88
19998.42 107
19999.75 91
20001.09 111
20002.43 92
20003.76 84
20005.10 84
20006.44 90
20007.77 94
20009.11 93
20010.45 112
20011.78 119
20013.12 106
20014.46 95
20015.79 110
20017.13 130
20018.47 86
20019.81 105
20021.14 111
20022.48 108
20023.82 103
20025.15 111
20026.49 116
20027.83 82
20029.17 113
20030.50 113
20031.84 101
20033.18 96
20034.52 115
20035.85 107
20037.19 105
20038.53 95
20039.87 99
20041.21 101
20042.54 105
20043.88 97
20045.22 93
20046.56 104
20047.90 103
20049.23 103
20050.57 82
20051.91 94
20053.25 124
20054.59 112
20055.93 104
20057.26 112
20058.60 94
20059.94 103
20061.28 128
20062.62 103
20063.96 92
20065.30 95
20066.63 118
20067.97 115
20069.31 75
20070.65 89
20071.99 104
20073.33 122
20074.67 109
20076.01 113
20077.35 98
20078.68 108
20080.02 82
20081.36 102
20082.70 92
20084.04 100
20085.38 119
20086.72 105
20088.06 104
20089.40 87
20090.74 113
20092.08 128
20093.42 109
20094.76 93
20096.10 115
20097.44 110
20098.78 121
20100.12 96
20101.46 99
20102.80 91
20104.14 124
20105.48 105
20106.82 93
20108.16 87
20109.50 113
20110.84 144
20112.18 96
20113.52 96
20114.86 98
20116.20 112
20117.54 118
20118.88 102
20120.22 113
20121.56 128
20122.90 132
20124.24 108
20125.58 103
20126.92 101
20128.26 120
20129.61 125
20130.95 128
20132.29 118
20133.63 114
20134.97 127
20136.31 105
20137.65 106
20138.99 129
20140.33 110
20141.67 90
20143.02 110
