# Supplementary material for: MALDI-TOF MS typing enables the classification of brewing yeasts of the genus Saccharomyces to major beer styles
Source: PLoS One. 2017 Aug 9;12(8):e0181694. doi: 10.1371/journal.pone.0181694 (PMC5549903; doi:10.1371/journal.pone.0181694)
Supplement: S6 File — The directory includes 90 raw files and was zipped to “.zip”; the folder has three strains with 30 spectra per strain; S1 Text explains the raw files with an example and Table 1 represents the yeast strains used within the experiment. (ZIP) [file pone.0181694.s009.zip › 16-18/30275-3470-Lag-Lag-Lag-YPG-18h-E-E_2015-07-16_2_0_B11_1.dat]

2000.53 1361
2000.95 1194
2001.37 1138
2001.79 1035
2002.21 1003
2002.64 1090
2003.06 1078
2003.48 1081
2003.90 1036
2004.32 964
2004.75 1102
2005.17 1100
2005.59 1131
2006.01 1070
2006.43 1246
2006.86 1143
2007.28 1208
2007.70 1028
2008.12 1197
2008.55 1174
2008.97 1172
2009.39 1137
2009.81 1044
2010.24 1149
2010.66 1111
2011.08 1136
2011.50 1189
2011.93 1122
2012.35 1053
2012.77 1203
2013.20 1137
2013.62 1032
2014.04 1129
2014.46 1184
2014.89 1131
2015.31 1106
2015.73 1135
2016.16 1144
2016.58 1229
2017.00 1242
2017.43 1141
2017.85 1223
2018.27 1239
2018.70 1253
2019.12 1200
2019.54 1113
2019.97 1238
2020.39 1174
2020.82 1132
2021.24 1102
2021.66 1060
2022.09 1104
2022.51 1251
2022.94 1124
2023.36 1067
2023.78 1101
2024.21 1193
2024.63 1058
2025.06 964
2025.48 1084
2025.90 1039
2026.33 997
2026.75 992
2027.18 1078
2027.60 1098
2028.03 973
2028.45 972
2028.88 928
2029.30 877
2029.72 949
2030.15 1167
2030.57 1005
2031.00 978
2031.42 1015
2031.85 1086
2032.27 1169
2032.70 1049
2033.12 998
2033.55 981
2033.97 1165
2034.40 1092
2034.82 1062
2035.25 1088
2035.67 1064
2036.10 963
2036.52 1055
2036.95 1097
2037.38 962
2037.80 954
2038.23 985
2038.65 985
2039.08 1109
2039.50 1071
2039.93 958
2040.36 1003
2040.78 1083
2041.21 1007
2041.63 1003
2042.06 991
2042.48 1017
2042.91 1028
2043.34 1049
2043.76 1105
2044.19 992
2044.62 930
2045.04 1007
2045.47 1067
2045.89 1120
2046.32 1010
2046.75 1025
2047.17 1013
2047.60 1077
2048.03 1114
2048.45 1020
2048.88 933
2049.31 1002
2049.73 1038
2050.16 946
2050.59 1054
2051.01 1094
2051.44 1036
2051.87 1027
2052.29 1151
2052.72 1108
2053.15 1049
2053.58 1044
2054.00 1191
2054.43 1092
2054.86 1094
2055.28 1163
2055.71 1482
2056.14 1439
2056.57 1345
2056.99 1333
2057.42 1391
2057.85 1327
2058.28 1246
2058.71 1135
2059.13 1139
2059.56 1087
2059.99 1196
2060.42 1224
2060.84 1134
2061.27 1052
2061.70 1108
2062.13 1035
2062.56 1125
2062.98 1125
2063.41 1055
2063.84 1146
2064.27 1174
2064.70 1366
2065.13 1274
2065.55 1305
2065.98 1247
2066.41 1196
2066.84 1244
2067.27 1264
2067.70 1184
2068.13 1060
2068.55 1148
2068.98 1108
2069.41 1238
2069.84 1248
2070.27 1124
2070.70 959
2071.13 990
2071.56 870
2071.99 1088
2072.41 1178
2072.84 1058
2073.27 1164
2073.70 1139
2074.13 1164
2074.56 1193
2074.99 1076
2075.42 1118
2075.85 1212
2076.28 1197
2076.71 1282
2077.14 1237
2077.57 1194
2078.00 1155
2078.43 1031
2078.86 1168
2079.29 1188
2079.72 1052
2080.15 1204
2080.58 1194
2081.01 1029
2081.44 1159
2081.87 1112
2082.30 1032
2082.73 1116
2083.16 1251
2083.59 1081
2084.02 1020
2084.45 1063
2084.88 1139
2085.31 929
2085.74 1011
2086.17 1070
2086.60 1139
2087.03 1168
2087.46 985
2087.89 1101
2088.32 1111
2088.75 1098
2089.18 951
2089.62 899
2090.05 947
2090.48 971
2090.91 919
2091.34 977
2091.77 1043
2092.20 1127
2092.63 1028
2093.06 984
2093.49 961
2093.93 992
2094.36 1000
2094.79 854
2095.22 908
2095.65 1121
2096.08 986
2096.52 1060
2096.95 1015
2097.38 1085
2097.81 1031
2098.24 930
2098.67 998
2099.11 1150
2099.54 1011
2099.97 939
2100.40 1004
2100.83 949
2101.27 1064
2101.70 1136
2102.13 1041
2102.56 867
2102.99 909
2103.43 1009
2103.86 1123
2104.29 1009
2104.72 989
2105.16 1013
2105.59 1104
2106.02 1163
2106.45 1172
2106.89 1083
2107.32 1080
2107.75 1080
2108.19 1198
2108.62 1087
2109.05 1102
2109.48 1240
2109.92 1248
2110.35 1168
2110.78 1110
2111.22 1062
2111.65 1005
2112.08 1048
2112.52 1093
2112.95 1140
2113.38 1162
2113.82 1093
2114.25 1075
2114.68 961
2115.12 958
2115.55 967
2115.98 1131
2116.42 1019
2116.85 1017
2117.28 1060
2117.72 975
2118.15 893
2118.59 990
2119.02 983
2119.45 1094
2119.89 1028
2120.32 1189
2120.76 1206
2121.19 1197
2121.62 1124
2122.06 1107
2122.49 1190
2122.93 1176
2123.36 1114
2123.80 1124
2124.23 998
2124.66 949
2125.10 1066
2125.53 1051
2125.97 874
2126.40 928
2126.84 1051
2127.27 1127
2127.71 1187
2128.14 1140
2128.58 1191
2129.01 1310
2129.45 1251
2129.88 1145
2130.32 1236
2130.75 1406
2131.19 1180
2131.62 1134
2132.06 1155
2132.49 1148
2132.93 1099
2133.36 1061
2133.80 1035
2134.23 1066
2134.67 1016
2135.11 992
2135.54 1025
2135.98 992
2136.41 1052
2136.85 1164
2137.28 1162
2137.72 1112
2138.16 966
2138.59 860
2139.03 1003
2139.46 1106
2139.90 1030
2140.34 1065
2140.77 993
2141.21 1060
2141.64 954
2142.08 1020
2142.52 1039
2142.95 1052
2143.39 1016
2143.83 964
2144.26 944
2144.70 976
2145.14 926
2145.57 1043
2146.01 1110
2146.45 1122
2146.88 1116
2147.32 1165
2147.76 1215
2148.19 1287
2148.63 1125
2149.07 1183
2149.50 1399
2149.94 1239
2150.38 1339
2150.81 1341
2151.25 1242
2151.69 1431
2152.13 1369
2152.56 1216
2153.00 1194
2153.44 1094
2153.88 1086
2154.31 1197
2154.75 1090
2155.19 1106
2155.63 1153
2156.06 1101
2156.50 1067
2156.94 930
2157.38 1189
2157.82 1198
2158.25 1140
2158.69 1039
2159.13 1008
2159.57 1089
2160.01 1180
2160.44 1046
2160.88 1050
2161.32 1045
2161.76 1068
2162.20 1024
2162.63 1217
2163.07 1145
2163.51 1083
2163.95 1218
2164.39 1194
2164.83 1279
2165.27 1353
2165.70 1358
2166.14 1239
2166.58 1256
2167.02 1250
2167.46 1252
2167.90 1203
2168.34 1324
2168.78 1070
2169.22 1138
2169.65 1274
2170.09 1246
2170.53 1232
2170.97 1100
2171.41 1274
2171.85 1251
2172.29 1197
2172.73 1373
2173.17 1441
2173.61 1437
2174.05 1383
2174.49 1496
2174.93 1700
2175.37 1626
2175.81 1543
2176.25 1605
2176.69 1382
2177.13 1467
2177.57 1512
2178.01 1420
2178.45 1368
2178.89 1386
2179.33 1293
2179.77 1100
2180.21 1247
2180.65 1221
2181.09 1074
2181.53 1175
2181.97 1287
2182.41 1202
2182.85 1160
2183.29 1277
2183.73 1126
2184.17 1026
2184.61 1014
2185.05 1161
2185.49 1175
2185.93 1195
2186.37 1174
2186.81 1119
2187.25 1225
2187.69 1207
2188.14 1262
2188.58 1154
2189.02 1130
2189.46 1176
2189.90 1152
2190.34 1009
2190.78 915
2191.22 1137
2191.66 1163
2192.11 1295
2192.55 1149
2192.99 1163
2193.43 1070
2193.87 1193
2194.31 1340
2194.76 1321
2195.20 1274
2195.64 1479
2196.08 1428
2196.52 1322
2196.96 1558
2197.41 1216
2197.85 1014
2198.29 1090
2198.73 970
2199.17 993
2199.62 1041
2200.06 1084
2200.50 1024
2200.94 982
2201.38 1071
2201.83 1141
2202.27 1112
2202.71 1098
2203.15 1126
2203.60 1040
2204.04 1094
2204.48 1014
2204.92 1083
2205.37 1089
2205.81 1102
2206.25 1061
2206.70 1265
2207.14 1145
2207.58 1250
2208.02 1227
2208.47 1324
2208.91 1192
2209.35 1177
2209.80 1121
2210.24 1141
2210.68 1235
2211.13 1096
2211.57 1302
2212.01 1208
2212.46 1179
2212.90 1161
2213.34 1264
2213.79 1228
2214.23 1225
2214.67 1117
2215.12 1209
2215.56 1122
2216.00 1038
2216.45 976
2216.89 1110
2217.34 1211
2217.78 1153
2218.22 1061
2218.67 1081
2219.11 1094
2219.56 1140
2220.00 1168
2220.44 1125
2220.89 1038
2221.33 1275
2221.78 1202
2222.22 1239
2222.67 1210
2223.11 1324
2223.55 1265
2224.00 1376
2224.44 1310
2224.89 1271
2225.33 1230
2225.78 1247
2226.22 1304
2226.67 1141
2227.11 1156
2227.56 1285
2228.00 1286
2228.45 1234
2228.89 1362
2229.34 1342
2229.78 1189
2230.23 1392
2230.67 1445
2231.12 1363
2231.56 1440
2232.01 1409
2232.45 1580
2232.90 1471
2233.35 1275
2233.79 1481
2234.24 1268
2234.68 1233
2235.13 1295
2235.57 1177
2236.02 1217
2236.46 1129
2236.91 1243
2237.36 1027
2237.80 897
2238.25 1099
2238.69 1110
2239.14 1181
2239.59 1171
2240.03 1123
2240.48 1061
2240.92 1203
2241.37 1026
2241.82 1032
2242.26 1247
2242.71 946
2243.16 1029
2243.60 1040
2244.05 1015
2244.50 1058
2244.94 962
2245.39 1026
2245.84 1028
2246.28 1077
2246.73 1136
2247.18 1064
2247.62 1041
2248.07 977
2248.52 979
2248.96 1037
2249.41 1073
2249.86 1192
2250.31 1154
2250.75 1051
2251.20 1168
2251.65 1118
2252.10 1147
2252.54 1131
2252.99 1127
2253.44 1136
2253.89 1049
2254.33 1066
2254.78 1050
2255.23 1023
2255.68 1046
2256.12 1034
2256.57 1108
2257.02 1011
2257.47 966
2257.91 1081
2258.36 1041
2258.81 1062
2259.26 1088
2259.71 1093
2260.16 1087
2260.60 1147
2261.05 1037
2261.50 1153
2261.95 1268
2262.40 1286
2262.84 1266
2263.29 1289
2263.74 1237
2264.19 1211
2264.64 1241
2265.09 1246
2265.54 1216
2265.98 1171
2266.43 1167
2266.88 1261
2267.33 1317
2267.78 1284
2268.23 1153
2268.68 1115
2269.13 1228
2269.58 1325
2270.03 1312
2270.47 1395
2270.92 1349
2271.37 1294
2271.82 1364
2272.27 1567
2272.72 1432
2273.17 1265
2273.62 1485
2274.07 1597
2274.52 1407
2274.97 1467
2275.42 1323
2275.87 1384
2276.32 1453
2276.77 1382
2277.22 1486
2277.67 1531
2278.12 1456
2278.57 1544
2279.02 1324
2279.47 1148
2279.92 1189
2280.37 1375
2280.82 1329
2281.27 1226
2281.72 1124
2282.17 1177
2282.62 1177
2283.07 1062
2283.52 1012
2283.97 1036
2284.42 968
2284.87 1102
2285.32 1107
2285.77 1026
2286.22 1131
2286.67 1148
2287.13 1173
2287.58 1337
2288.03 1263
2288.48 1369
2288.93 1640
2289.38 1659
2289.83 1521
2290.28 1726
2290.73 1774
2291.18 1881
2291.64 1902
2292.09 1784
2292.54 1621
2292.99 1729
2293.44 1629
2293.89 1488
2294.34 1297
2294.80 1244
2295.25 1332
2295.70 1279
2296.15 1175
2296.60 1167
2297.05 1216
2297.51 1184
2297.96 1085
2298.41 1012
2298.86 1028
2299.31 1134
2299.77 993
2300.22 1123
2300.67 1221
2301.12 1145
2301.57 990
2302.03 1135
2302.48 1232
2302.93 1069
2303.38 1046
2303.84 1032
2304.29 994
2304.74 1032
2305.19 1141
2305.65 1086
2306.10 1248
2306.55 1109
2307.01 1145
2307.46 1158
2307.91 1199
2308.36 1025
2308.82 1353
2309.27 1222
2309.72 1316
2310.18 1258
2310.63 1248
2311.08 1154
2311.54 1275
2311.99 1284
2312.44 1243
2312.90 1044
2313.35 1169
2313.80 1094
2314.26 1166
2314.71 1182
2315.16 1124
2315.62 1036
2316.07 1213
2316.52 1162
2316.98 1152
2317.43 1108
2317.88 1240
2318.34 1162
2318.79 1192
2319.25 1108
2319.70 1138
2320.15 1270
2320.61 1210
2321.06 1287
2321.52 1183
2321.97 1144
2322.43 1370
2322.88 1324
2323.33 1528
2323.79 1626
2324.24 1736
2324.70 1637
2325.15 1884
2325.61 1823
2326.06 2047
2326.52 1958
2326.97 1782
2327.43 1450
2327.88 1330
2328.34 1293
2328.79 1372
2329.25 1340
2329.70 1408
2330.16 1329
2330.61 1231
2331.07 1160
2331.52 1264
2331.98 1213
2332.43 1213
2332.89 1124
2333.34 1109
2333.80 1143
2334.25 1104
2334.71 1280
2335.16 1126
2335.62 1094
2336.08 1036
2336.53 1099
2336.99 1075
2337.44 1002
2337.90 1046
2338.35 1010
2338.81 1152
2339.27 1043
2339.72 1187
2340.18 1022
2340.63 1075
2341.09 1106
2341.55 1226
2342.00 1181
2342.46 1216
2342.91 1087
2343.37 1038
2343.83 1178
2344.28 1001
2344.74 1098
2345.20 1150
2345.65 1140
2346.11 1166
2346.57 1136
2347.02 1198
2347.48 1133
2347.94 1166
2348.39 1146
2348.85 1204
2349.31 1231
2349.76 1178
2350.22 1182
2350.68 1180
2351.14 1071
2351.59 1157
2352.05 1152
2352.51 1133
2352.96 1068
2353.42 1058
2353.88 1245
2354.34 1047
2354.79 1035
2355.25 1156
2355.71 1016
2356.17 992
2356.62 1090
2357.08 993
2357.54 989
2358.00 1101
2358.46 1206
2358.91 1241
2359.37 1271
2359.83 1211
2360.29 1196
2360.74 1288
2361.20 1215
2361.66 1087
2362.12 1214
2362.58 1277
2363.04 1247
2363.49 1279
2363.95 1174
2364.41 1116
2364.87 1102
2365.33 1246
2365.79 1224
2366.24 1278
2366.70 1214
2367.16 1153
2367.62 1200
2368.08 1103
2368.54 1191
2369.00 1115
2369.46 1154
2369.91 1035
2370.37 1234
2370.83 1290
2371.29 1143
2371.75 1188
2372.21 1147
2372.67 1331
2373.13 1243
2373.59 1341
2374.05 1269
2374.51 1317
2374.97 1443
2375.42 1245
2375.88 1072
2376.34 1180
2376.80 1220
2377.26 1204
2377.72 1385
2378.18 1392
2378.64 1335
2379.10 1109
2379.56 1091
2380.02 1152
2380.48 1271
2380.94 1172
2381.40 1004
2381.86 1108
2382.32 1099
2382.78 1236
2383.24 1039
2383.70 1144
2384.16 1233
2384.62 1161
2385.08 1084
2385.54 982
2386.00 983
2386.47 921
2386.93 972
2387.39 1045
2387.85 1107
2388.31 1247
2388.77 1106
2389.23 1210
2389.69 1084
2390.15 1208
2390.61 1307
2391.07 1076
2391.53 1158
2391.99 1160
2392.46 1230
2392.92 1131
2393.38 1231
2393.84 1207
2394.30 1207
2394.76 1222
2395.22 997
2395.68 1114
2396.15 1145
2396.61 1316
2397.07 1270
2397.53 1215
2397.99 1266
2398.45 1121
2398.92 1112
2399.38 1071
2399.84 1219
2400.30 1130
2400.76 1079
2401.23 1273
2401.69 1079
2402.15 1111
2402.61 977
2403.07 1045
2403.54 1150
2404.00 1090
2404.46 1084
2404.92 1121
2405.38 1163
2405.85 1190
2406.31 1172
2406.77 1011
2407.23 1070
2407.70 1096
2408.16 1059
2408.62 999
2409.08 1055
2409.55 1080
2410.01 1082
2410.47 1003
2410.94 1055
2411.40 1159
2411.86 1057
2412.32 962
2412.79 950
2413.25 1054
2413.71 1217
2414.18 1115
2414.64 1091
2415.10 1076
2415.57 1029
2416.03 1168
2416.49 1161
2416.96 1136
2417.42 1122
2417.88 1164
2418.35 1151
2418.81 1097
2419.28 1133
2419.74 1074
2420.20 1009
2420.67 1084
2421.13 1109
2421.59 1019
2422.06 1175
2422.52 1173
2422.99 1072
2423.45 1038
2423.91 1029
2424.38 1117
2424.84 1081
2425.31 1115
2425.77 1092
2426.24 1165
2426.70 1082
2427.16 1121
2427.63 1133
2428.09 1119
2428.56 1024
2429.02 839
2429.49 819
2429.95 937
2430.42 1074
2430.88 982
2431.35 1065
2431.81 1072
2432.28 1007
2432.74 1044
2433.21 1010
2433.67 1047
2434.14 1061
2434.60 1036
2435.07 1190
2435.53 1098
2436.00 1126
2436.46 1083
2436.93 1077
2437.39 1130
2437.86 1163
2438.32 1186
2438.79 1169
2439.26 1282
2439.72 1216
2440.19 1217
2440.65 1278
2441.12 1298
2441.58 1166
2442.05 1060
2442.52 1020
2442.98 1194
2443.45 1242
2443.91 1212
2444.38 1064
2444.85 1178
2445.31 1211
2445.78 1141
2446.24 1046
2446.71 1063
2447.18 1028
2447.64 904
2448.11 936
2448.58 1000
2449.04 1143
2449.51 1035
2449.98 1069
2450.44 1168
2450.91 1070
2451.38 1038
2451.84 957
2452.31 1016
2452.78 979
2453.24 967
2453.71 949
2454.18 995
2454.64 1042
2455.11 1015
2455.58 923
2456.05 1059
2456.51 1044
2456.98 1048
2457.45 1042
2457.92 1053
2458.38 1008
2458.85 934
2459.32 1053
2459.79 1086
2460.25 1031
2460.72 1002
2461.19 1134
2461.66 1078
2462.12 1122
2462.59 1106
2463.06 1015
2463.53 927
2464.00 1021
2464.46 1031
2464.93 1036
2465.40 1071
2465.87 1075
2466.34 1084
2466.80 930
2467.27 875
2467.74 1004
2468.21 1019
2468.68 1026
2469.15 1030
2469.61 1150
2470.08 1183
2470.55 993
2471.02 1004
2471.49 1153
2471.96 1043
2472.43 1110
2472.89 1017
2473.36 934
2473.83 1235
2474.30 1120
2474.77 1002
2475.24 1001
2475.71 1025
2476.18 1025
2476.65 1025
2477.12 1041
2477.59 919
2478.05 974
2478.52 1020
2478.99 1144
2479.46 1044
2479.93 1041
2480.40 1110
2480.87 1020
2481.34 1069
2481.81 895
2482.28 947
2482.75 913
2483.22 1023
2483.69 1211
2484.16 918
2484.63 1021
2485.10 1017
2485.57 1224
2486.04 1245
2486.51 1125
2486.98 1180
2487.45 1238
2487.92 1267
2488.39 1196
2488.86 1281
2489.33 1387
2489.80 1315
2490.27 1206
2490.74 1153
2491.21 1105
2491.68 1076
2492.15 1004
2492.62 1111
2493.10 1063
2493.57 1076
2494.04 1123
2494.51 1132
2494.98 1072
2495.45 1037
2495.92 1054
2496.39 1204
2496.86 1121
2497.33 1023
2497.80 969
2498.28 1172
2498.75 1054
2499.22 1006
2499.69 883
2500.16 914
2500.63 1056
2501.10 983
2501.58 912
2502.05 847
2502.52 869
2502.99 1094
2503.46 990
2503.93 827
2504.41 1013
2504.88 1038
2505.35 993
2505.82 1059
2506.29 1100
2506.76 1067
2507.24 967
2507.71 1194
2508.18 1201
2508.65 1250
2509.13 1302
2509.60 1298
2510.07 1230
2510.54 1307
2511.01 1301
2511.49 1375
2511.96 1426
2512.43 1584
2512.90 1621
2513.38 1502
2513.85 1334
2514.32 1268
2514.80 1307
2515.27 1282
2515.74 1191
2516.21 1179
2516.69 1142
2517.16 1122
2517.63 1145
2518.11 1149
2518.58 1190
2519.05 1255
2519.53 1251
2520.00 1077
2520.47 1128
2520.95 1153
2521.42 1156
2521.89 1295
2522.37 1106
2522.84 1086
2523.31 1133
2523.79 1110
2524.26 1166
2524.73 1127
2525.21 1133
2525.68 1124
2526.16 1094
2526.63 1161
2527.10 1251
2527.58 1223
2528.05 1172
2528.52 1362
2529.00 1209
2529.47 1129
2529.95 1199
2530.42 1158
2530.90 1073
2531.37 1156
2531.84 1172
2532.32 1100
2532.79 1087
2533.27 1266
2533.74 1266
2534.22 1338
2534.69 1261
2535.17 1292
2535.64 1176
2536.12 1164
2536.59 1058
2537.07 1194
2537.54 1209
2538.02 1108
2538.49 1169
2538.97 1134
2539.44 1066
2539.92 997
2540.39 1206
2540.87 1202
2541.34 1185
2541.82 1133
2542.29 1185
2542.77 1222
2543.24 1136
2543.72 1141
2544.19 1225
2544.67 1130
2545.14 1110
2545.62 1178
2546.10 1224
2546.57 1228
2547.05 1235
2547.52 1244
2548.00 1302
2548.47 1283
2548.95 1313
2549.43 1396
2549.90 1381
2550.38 1387
2550.86 1366
2551.33 1403
2551.81 1415
2552.28 1327
2552.76 1371
2553.24 1291
2553.71 1304
2554.19 1241
2554.67 1311
2555.14 1123
2555.62 1323
2556.10 1252
2556.57 1286
2557.05 1172
2557.53 1161
2558.00 1233
2558.48 1142
2558.96 1128
2559.43 977
2559.91 1068
2560.39 1185
2560.86 1337
2561.34 1147
2561.82 1146
2562.30 1156
2562.77 1121
2563.25 1106
2563.73 1007
2564.21 927
2564.68 1001
2565.16 1044
2565.64 1098
2566.12 1076
2566.59 1032
2567.07 1123
2567.55 1209
2568.03 1119
2568.50 971
2568.98 969
2569.46 984
2569.94 1032
2570.42 1104
2570.89 1086
2571.37 1060
2571.85 1045
2572.33 951
2572.81 941
2573.28 1018
2573.76 978
2574.24 989
2574.72 1055
2575.20 1062
2575.68 1134
2576.15 1045
2576.63 1101
2577.11 1053
2577.59 1106
2578.07 1061
2578.55 1016
2579.03 1058
2579.50 1056
2579.98 1054
2580.46 1011
2580.94 959
2581.42 1010
2581.90 928
2582.38 968
2582.86 1008
2583.34 927
2583.82 924
2584.30 1014
2584.77 1022
2585.25 971
2585.73 1091
2586.21 1043
2586.69 1161
2587.17 1109
2587.65 1106
2588.13 1094
2588.61 1187
2589.09 1125
2589.57 995
2590.05 1054
2590.53 1003
2591.01 899
2591.49 1007
2591.97 929
2592.45 1035
2592.93 975
2593.41 1123
2593.89 1048
2594.37 958
2594.85 978
2595.33 1047
2595.81 1027
2596.29 1050
2596.77 1107
2597.25 1108
2597.73 1075
2598.21 973
2598.69 1014
2599.17 974
2599.65 1094
2600.14 1130
2600.62 1100
2601.10 927
2601.58 920
2602.06 982
2602.54 1004
2603.02 1015
2603.50 1074
2603.98 1089
2604.46 985
2604.95 1062
2605.43 983
2605.91 1062
2606.39 1060
2606.87 1020
2607.35 1004
2607.83 1009
2608.31 1101
2608.80 1075
2609.28 1034
2609.76 1090
2610.24 964
2610.72 1036
2611.20 1041
2611.69 1077
2612.17 956
2612.65 857
2613.13 1027
2613.61 996
2614.10 964
2614.58 1074
2615.06 903
2615.54 926
2616.02 1127
2616.51 1170
2616.99 1076
2617.47 1062
2617.95 1193
2618.44 975
2618.92 946
2619.40 1070
2619.88 1034
2620.37 934
2620.85 1026
2621.33 1005
2621.81 1159
2622.30 1020
2622.78 956
2623.26 995
2623.75 984
2624.23 941
2624.71 799
2625.19 967
2625.68 1063
2626.16 951
2626.64 936
2627.13 996
2627.61 1092
2628.09 1014
2628.58 1088
2629.06 1134
2629.54 1189
2630.03 1193
2630.51 1111
2630.99 1202
2631.48 1141
2631.96 1130
2632.45 1236
2632.93 1167
2633.41 1167
2633.90 1082
2634.38 992
2634.86 1035
2635.35 966
2635.83 1044
2636.32 1107
2636.80 1135
2637.28 1059
2637.77 1079
2638.25 939
2638.74 1044
2639.22 1097
2639.71 1103
2640.19 1013
2640.68 999
2641.16 1169
2641.64 1047
2642.13 945
2642.61 911
2643.10 1017
2643.58 977
2644.07 939
2644.55 972
2645.04 983
2645.52 994
2646.01 990
2646.49 1005
2646.98 975
2647.46 1023
2647.95 1152
2648.43 1025
2648.92 920
2649.40 1007
2649.89 1049
2650.37 1000
2650.86 1038
2651.34 1035
2651.83 1135
2652.32 1127
2652.80 1087
2653.29 1069
2653.77 1065
2654.26 1113
2654.74 1155
2655.23 954
2655.72 1082
2656.20 1084
2656.69 1069
2657.17 1034
2657.66 1147
2658.15 1093
2658.63 1076
2659.12 1184
2659.60 1054
2660.09 959
2660.58 921
2661.06 967
2661.55 1007
2662.04 1002
2662.52 1050
2663.01 1059
2663.49 1073
2663.98 936
2664.47 986
2664.95 1098
2665.44 1119
2665.93 1067
2666.42 1030
2666.90 969
2667.39 1042
2667.88 1078
2668.36 1088
2668.85 1145
2669.34 1177
2669.82 1199
2670.31 1160
2670.80 1136
2671.29 1080
2671.77 1203
2672.26 1255
2672.75 1237
2673.24 1210
2673.72 1207
2674.21 1349
2674.70 1356
2675.19 1232
2675.67 1276
2676.16 1290
2676.65 1146
2677.14 1327
2677.62 1088
2678.11 1100
2678.60 1335
2679.09 1232
2679.58 960
2680.06 1004
2680.55 1067
2681.04 1018
2681.53 1033
2682.02 1027
2682.51 997
2682.99 1093
2683.48 1119
2683.97 1151
2684.46 1054
2684.95 1025
2685.44 1100
2685.92 1061
2686.41 1019
2686.90 965
2687.39 1142
2687.88 997
2688.37 1132
2688.86 1075
2689.35 1059
2689.83 1148
2690.32 995
2690.81 1026
2691.30 1128
2691.79 1093
2692.28 1112
2692.77 1208
2693.26 1190
2693.75 1277
2694.24 1178
2694.73 1035
2695.22 1118
2695.71 1280
2696.20 1121
2696.68 1133
2697.17 1080
2697.66 1036
2698.15 1049
2698.64 1214
2699.13 1034
2699.62 984
2700.11 1064
2700.60 1067
2701.09 989
2701.58 984
2702.07 967
2702.56 1003
2703.05 964
2703.54 1112
2704.03 1073
2704.52 974
2705.01 946
2705.50 1042
2706.00 1090
2706.49 1164
2706.98 979
2707.47 1114
2707.96 1191
2708.45 1062
2708.94 983
2709.43 932
2709.92 981
2710.41 987
2710.90 1180
2711.39 1191
2711.88 988
2712.37 1035
2712.87 1006
2713.36 966
2713.85 929
2714.34 1028
2714.83 1056
2715.32 1194
2715.81 1163
2716.30 1066
2716.80 939
2717.29 1010
2717.78 1014
2718.27 923
2718.76 885
2719.25 1040
2719.75 978
2720.24 1037
2720.73 1055
2721.22 1048
2721.71 1031
2722.20 1092
2722.70 1144
2723.19 1228
2723.68 1112
2724.17 1055
2724.66 1140
2725.16 1052
2725.65 1039
2726.14 1145
2726.63 998
2727.13 1027
2727.62 950
2728.11 926
2728.60 973
2729.10 964
2729.59 889
2730.08 1124
2730.57 1042
2731.07 1170
2731.56 1049
2732.05 978
2732.54 998
2733.04 1061
2733.53 1139
2734.02 1147
2734.52 1077
2735.01 1140
2735.50 1009
2736.00 1055
2736.49 1034
2736.98 1221
2737.47 1140
2737.97 1129
2738.46 1321
2738.95 1141
2739.45 1060
2739.94 1150
2740.44 1108
2740.93 1090
2741.42 1132
2741.92 1064
2742.41 1013
2742.90 1019
2743.40 1204
2743.89 1087
2744.39 1144
2744.88 1222
2745.37 1162
2745.87 1113
2746.36 1130
2746.86 1109
2747.35 1248
2747.84 1281
2748.34 1096
2748.83 981
2749.33 1078
2749.82 1113
2750.32 1089
2750.81 1064
2751.30 982
2751.80 1008
2752.29 978
2752.79 1052
2753.28 972
2753.78 1065
2754.27 1111
2754.77 1061
2755.26 1041
2755.76 1120
2756.25 982
2756.75 950
2757.24 922
2757.74 1021
2758.23 1022
2758.73 973
2759.22 964
2759.72 1025
2760.21 1080
2760.71 1079
2761.20 1148
2761.70 930
2762.20 984
2762.69 1164
2763.19 995
2763.68 881
2764.18 953
2764.67 954
2765.17 981
2765.67 1043
2766.16 882
2766.66 904
2767.15 910
2767.65 918
2768.14 1033
2768.64 1103
2769.14 1082
2769.63 1047
2770.13 1033
2770.63 978
2771.12 1018
2771.62 1010
2772.11 983
2772.61 982
2773.11 1112
2773.60 1111
2774.10 1125
2774.60 1112
2775.09 1139
2775.59 1147
2776.09 1177
2776.58 1122
2777.08 1371
2777.58 1268
2778.07 1055
2778.57 1086
2779.07 1182
2779.57 1195
2780.06 1119
2780.56 1067
2781.06 1122
2781.55 1046
2782.05 921
2782.55 942
2783.05 894
2783.54 978
2784.04 1023
2784.54 879
2785.04 1003
2785.53 1018
2786.03 952
2786.53 923
2787.03 916
2787.52 870
2788.02 948
2788.52 1027
2789.02 1055
2789.52 1045
2790.01 1036
2790.51 985
2791.01 893
2791.51 813
2792.01 881
2792.50 943
2793.00 1165
2793.50 1136
2794.00 962
2794.50 932
2795.00 1012
2795.50 1066
2795.99 1190
2796.49 1231
2796.99 1118
2797.49 1219
2797.99 1153
2798.49 1178
2798.99 1084
2799.48 1056
2799.98 1143
2800.48 1246
2800.98 1008
2801.48 951
2801.98 1129
2802.48 1091
2802.98 1110
2803.48 1136
2803.98 997
2804.48 1034
2804.97 946
2805.47 885
2805.97 1103
2806.47 1246
2806.97 1154
2807.47 1139
2807.97 1075
2808.47 1179
2808.97 1181
2809.47 1198
2809.97 1367
2810.47 1259
2810.97 1246
2811.47 1196
2811.97 1292
2812.47 1240
2812.97 1024
2813.47 1309
2813.97 1250
2814.47 1135
2814.97 1156
2815.47 1116
2815.97 1256
2816.47 1224
2816.97 1183
2817.47 1135
2817.97 1131
2818.47 1037
2818.97 973
2819.47 999
2819.98 1091
2820.48 1048
2820.98 1024
2821.48 1011
2821.98 945
2822.48 865
2822.98 869
2823.48 965
2823.98 1094
2824.48 1077
2824.98 895
2825.49 921
2825.99 894
2826.49 951
2826.99 1011
2827.49 914
2827.99 970
2828.49 1027
2828.99 1052
2829.50 977
2830.00 941
2830.50 992
2831.00 849
2831.50 790
2832.00 810
2832.51 996
2833.01 939
2833.51 907
2834.01 1013
2834.51 1015
2835.02 1021
2835.52 983
2836.02 997
2836.52 1015
2837.02 1027
2837.53 1076
2838.03 1049
2838.53 963
2839.03 1005
2839.54 1050
2840.04 1020
2840.54 978
2841.04 1028
2841.55 1067
2842.05 1026
2842.55 901
2843.05 1032
2843.56 1027
2844.06 1093
2844.56 1151
2845.07 1110
2845.57 1065
2846.07 1003
2846.57 993
2847.08 1201
2847.58 1183
2848.08 1183
2848.59 1110
2849.09 1126
2849.59 1188
2850.10 1134
2850.60 1120
2851.10 1088
2851.61 1092
2852.11 1087
2852.61 961
2853.12 890
2853.62 980
2854.12 943
2854.63 1138
2855.13 1244
2855.64 1011
2856.14 1098
2856.64 1031
2857.15 1113
2857.65 999
2858.16 1142
2858.66 1145
2859.16 1044
2859.67 1034
2860.17 1002
2860.68 1057
2861.18 947
2861.69 1101
2862.19 1173
2862.69 1169
2863.20 1124
2863.70 1058
2864.21 1028
2864.71 921
2865.22 982
2865.72 975
2866.23 1025
2866.73 1130
2867.24 989
2867.74 1111
2868.25 1102
2868.75 1032
2869.26 1082
2869.76 1047
2870.27 1189
2870.77 1197
2871.28 1179
2871.78 1173
2872.29 1164
2872.79 1210
2873.30 1161
2873.80 1266
2874.31 1184
2874.81 1149
2875.32 1214
2875.83 1277
2876.33 1117
2876.84 1199
2877.34 1168
2877.85 1230
2878.35 1083
2878.86 1005
2879.37 1126
2879.87 1026
2880.38 1074
2880.88 1114
2881.39 1130
2881.90 1036
2882.40 1151
2882.91 1165
2883.41 1085
2883.92 1129
2884.43 1100
2884.93 1291
2885.44 1295
2885.95 1468
2886.45 1423
2886.96 1326
2887.47 1401
2887.97 1486
2888.48 1384
2888.99 1339
2889.49 1362
2890.00 1520
2890.51 1358
2891.01 1172
2891.52 1146
2892.03 1242
2892.54 1248
2893.04 1234
2893.55 1257
2894.06 1237
2894.56 1375
2895.07 1277
2895.58 1273
2896.09 1400
2896.59 1313
2897.10 1438
2897.61 1331
2898.12 1359
2898.62 1316
2899.13 1218
2899.64 1401
2900.15 1285
2900.65 1153
2901.16 1169
2901.67 1165
2902.18 1225
2902.69 1183
2903.19 1088
2903.70 1056
2904.21 1011
2904.72 1029
2905.23 1123
2905.73 1193
2906.24 1164
2906.75 1249
2907.26 1153
2907.77 1099
2908.28 1061
2908.79 1053
2909.29 1028
2909.80 977
2910.31 1051
2910.82 1188
2911.33 1127
2911.84 1069
2912.35 1006
2912.85 1092
2913.36 1090
2913.87 1080
2914.38 1132
2914.89 993
2915.40 1145
2915.91 1112
2916.42 1076
2916.93 1234
2917.44 982
2917.95 1099
2918.45 1121
2918.96 1160
2919.47 1053
2919.98 1069
2920.49 1178
2921.00 1178
2921.51 1084
2922.02 1155
2922.53 1137
2923.04 1314
2923.55 1287
2924.06 1349
2924.57 1324
2925.08 1198
2925.59 1254
2926.10 1231
2926.61 1155
2927.12 1043
2927.63 1143
2928.14 1075
2928.65 1158
2929.16 1105
2929.67 1120
2930.18 1163
2930.69 1074
2931.20 928
2931.71 1064
2932.22 995
2932.73 990
2933.25 1038
2933.76 1006
2934.27 1072
2934.78 1050
2935.29 1126
2935.80 1065
2936.31 1261
2936.82 1209
2937.33 1246
2937.84 1134
2938.35 1202
2938.87 1401
2939.38 1380
2939.89 1299
2940.40 1328
2940.91 1373
2941.42 1359
2941.93 1446
2942.44 1428
2942.96 1199
2943.47 1193
2943.98 1343
2944.49 1333
2945.00 1217
2945.51 1333
2946.03 1191
2946.54 1069
2947.05 1114
2947.56 1083
2948.07 996
2948.59 1013
2949.10 1028
2949.61 1053
2950.12 1133
2950.63 1098
2951.15 1054
2951.66 1003
2952.17 1038
2952.68 959
2953.19 867
2953.71 958
2954.22 997
2954.73 1011
2955.24 1005
2955.76 1125
2956.27 1054
2956.78 1089
2957.30 993
2957.81 1057
2958.32 1129
2958.83 1072
2959.35 1139
2959.86 1147
2960.37 1134
2960.89 1137
2961.40 1075
2961.91 1124
2962.43 1056
2962.94 1264
2963.45 1160
2963.96 1145
2964.48 1202
2964.99 1064
2965.51 1127
2966.02 1227
2966.53 1295
2967.05 1200
2967.56 1117
2968.07 1089
2968.59 990
2969.10 1011
2969.61 1084
2970.13 1167
2970.64 1100
2971.16 1022
2971.67 1017
2972.18 1208
2972.70 1220
2973.21 1184
2973.73 1164
2974.24 1162
2974.75 1037
2975.27 1146
2975.78 1101
2976.30 1235
2976.81 1181
2977.33 1067
2977.84 1087
2978.36 1172
2978.87 1231
2979.38 1372
2979.90 1243
2980.41 1310
2980.93 1404
2981.44 1368
2981.96 1184
2982.47 1301
2982.99 1410
2983.50 1256
2984.02 1227
2984.53 1344
2985.05 1402
2985.56 1395
2986.08 1281
2986.59 1482
2987.11 1478
2987.63 1430
2988.14 1435
2988.66 1470
2989.17 1509
2989.69 1631
2990.20 1602
2990.72 1531
2991.23 1461
2991.75 1498
2992.27 1338
2992.78 1450
2993.30 1683
2993.81 1545
2994.33 1394
2994.84 1600
2995.36 1468
2995.88 1548
2996.39 1452
2996.91 1553
2997.43 1761
2997.94 1873
2998.46 1865
2998.97 1853
2999.49 1972
3000.01 2271
3000.52 2272
3001.04 2390
3001.56 2760
3002.07 2990
3002.59 3609
3003.11 4106
3003.62 4084
3004.14 4604
3004.66 4833
3005.17 5026
3005.69 4990
3006.21 4833
3006.72 4316
3007.24 3985
3007.76 3379
3008.28 2921
3008.79 2642
3009.31 2297
3009.83 2166
3010.34 1862
3010.86 1615
3011.38 1445
3011.90 1422
3012.41 1438
3012.93 1429
3013.45 1439
3013.97 1542
3014.48 1692
3015.00 1529
3015.52 1519
3016.04 1410
3016.56 1524
3017.07 1477
3017.59 1494
3018.11 1474
3018.63 1318
3019.15 1488
3019.66 1560
3020.18 1374
3020.70 1346
3021.22 1452
3021.74 1599
3022.26 1594
3022.77 1496
3023.29 1561
3023.81 1454
3024.33 1443
3024.85 1563
3025.37 1533
3025.88 1297
3026.40 1275
3026.92 1249
3027.44 1263
3027.96 1282
3028.48 1157
3029.00 1397
3029.52 1409
3030.04 1303
3030.55 1222
3031.07 1228
3031.59 1329
3032.11 1293
3032.63 1258
3033.15 1168
3033.67 1271
3034.19 1225
3034.71 1374
3035.23 1296
3035.75 1066
3036.27 1112
3036.79 1287
3037.31 1275
3037.83 1204
3038.35 1166
3038.87 1235
3039.39 1209
3039.91 1096
3040.42 1130
3040.94 1179
3041.46 1227
3041.98 1234
3042.50 1304
3043.03 1242
3043.55 1166
3044.07 1231
3044.59 1235
3045.11 1106
3045.63 1070
3046.15 1092
3046.67 1256
3047.19 1244
3047.71 1317
3048.23 1134
3048.75 1197
3049.27 1128
3049.79 1065
3050.31 1106
3050.83 1273
3051.35 1283
3051.87 1069
3052.39 1104
3052.92 1233
3053.44 1206
3053.96 1135
3054.48 1126
3055.00 1248
3055.52 1129
3056.04 1119
3056.56 976
3057.09 1029
3057.61 1106
3058.13 1172
3058.65 1033
3059.17 1006
3059.69 1212
3060.21 1196
3060.74 1388
3061.26 1271
3061.78 1304
3062.30 1121
3062.82 1341
3063.34 1222
3063.87 1263
3064.39 1317
3064.91 1361
3065.43 1372
3065.95 1378
3066.48 1270
3067.00 1303
3067.52 1390
3068.04 1351
3068.57 1427
3069.09 1599
3069.61 1426
3070.13 1373
3070.66 1450
3071.18 1413
3071.70 1458
3072.22 1423
3072.75 1459
3073.27 1445
3073.79 1411
3074.31 1379
3074.84 1504
3075.36 1580
3075.88 1473
3076.41 1428
3076.93 1534
3077.45 1721
3077.97 1682
3078.50 1651
3079.02 1620
3079.54 1495
3080.07 1734
3080.59 1608
3081.11 1500
3081.64 1671
3082.16 1691
3082.68 1759
3083.21 1775
3083.73 1743
3084.26 1726
3084.78 1825
3085.30 1943
3085.83 2142
3086.35 2009
3086.87 2291
3087.40 2520
3087.92 2803
3088.45 3068
3088.97 3031
3089.49 3687
3090.02 3706
3090.54 3503
3091.07 3758
3091.59 3330
3092.11 3112
3092.64 3070
3093.16 2875
3093.69 2443
3094.21 2172
3094.74 2122
3095.26 1903
3095.79 1890
3096.31 1957
3096.84 1934
3097.36 1843
3097.89 1998
3098.41 2116
3098.93 1884
3099.46 2184
3099.98 2747
3100.51 2900
3101.03 3649
3101.56 3904
3102.09 3810
3102.61 4321
3103.14 4769
3103.66 5079
3104.19 4661
3104.71 4556
3105.24 4123
3105.76 3488
3106.29 3128
3106.81 2712
3107.34 2330
3107.86 2107
3108.39 2165
3108.92 2170
3109.44 2028
3109.97 1937
3110.49 2104
3111.02 1942
3111.55 1639
3112.07 1775
3112.60 1706
3113.12 1574
3113.65 1620
3114.18 1665
3114.70 1558
3115.23 1312
3115.75 1589
3116.28 1447
3116.81 1387
3117.33 1463
3117.86 1452
3118.39 1592
3118.91 1509
3119.44 1427
3119.97 1670
3120.49 1879
3121.02 1789
3121.55 1716
3122.07 1854
3122.60 1676
3123.13 1722
3123.65 1677
3124.18 1674
3124.71 1694
3125.24 1697
3125.76 1792
3126.29 1529
3126.82 1425
3127.34 1535
3127.87 1452
3128.40 1393
3128.93 1323
3129.45 1333
3129.98 1331
3130.51 1381
3131.04 1394
3131.56 1296
3132.09 1154
3132.62 1304
3133.15 1461
3133.68 1312
3134.20 1297
3134.73 1308
3135.26 1308
3135.79 1176
3136.32 1302
3136.84 1451
3137.37 1365
3137.90 1326
3138.43 1209
3138.96 1254
3139.48 1156
3140.01 1237
3140.54 1235
3141.07 1154
3141.60 1184
3142.13 1073
3142.66 1058
3143.18 1042
3143.71 1089
3144.24 1160
3144.77 1365
3145.30 1347
3145.83 1250
3146.36 1267
3146.89 1403
3147.41 1386
3147.94 1363
3148.47 1336
3149.00 1357
3149.53 1482
3150.06 1525
3150.59 1374
3151.12 1284
3151.65 1480
3152.18 1371
3152.71 1370
3153.24 1546
3153.77 1479
3154.30 1352
3154.82 1271
3155.35 1367
3155.88 1468
3156.41 1454
3156.94 1362
3157.47 1452
3158.00 1303
3158.53 1301
3159.06 1240
3159.59 1377
3160.12 1467
3160.65 1345
3161.18 1438
3161.71 1314
3162.24 1232
3162.77 1261
3163.30 1344
3163.83 1308
3164.37 1238
3164.90 1226
3165.43 1173
3165.96 956
3166.49 1053
3167.02 1089
3167.55 1070
3168.08 1129
3168.61 1053
3169.14 1200
3169.67 1068
3170.20 1131
3170.73 1276
3171.26 1233
3171.80 1293
3172.33 1223
3172.86 1376
3173.39 1502
3173.92 1658
3174.45 1466
3174.98 1402
3175.51 1450
3176.05 1358
3176.58 1405
3177.11 1310
3177.64 1241
3178.17 1324
3178.70 1281
3179.23 1104
3179.77 1223
3180.30 1232
3180.83 1154
3181.36 1132
3181.89 1082
3182.43 1250
3182.96 1097
3183.49 1089
3184.02 1143
3184.55 1222
3185.09 1085
3185.62 1174
3186.15 1083
3186.68 1119
3187.21 1202
3187.75 1082
3188.28 1178
3188.81 1177
3189.34 1196
3189.88 1209
3190.41 1058
3190.94 1236
3191.47 1152
3192.01 1164
3192.54 1158
3193.07 1172
3193.61 1004
3194.14 1139
3194.67 1129
3195.20 1084
3195.74 1115
3196.27 1269
3196.80 1298
3197.34 1171
3197.87 1279
3198.40 1291
3198.94 1255
3199.47 1189
3200.00 1241
3200.54 1236
3201.07 1356
3201.60 1391
3202.14 1378
3202.67 1495
3203.21 1400
3203.74 1413
3204.27 1450
3204.81 1330
3205.34 1367
3205.87 1256
3206.41 1445
3206.94 1500
3207.48 1501
3208.01 1611
3208.54 1665
3209.08 1903
3209.61 1806
3210.15 1893
3210.68 1934
3211.22 1770
3211.75 1967
3212.28 1856
3212.82 1934
3213.35 1819
3213.89 1681
3214.42 1698
3214.96 1471
3215.49 1474
3216.03 1323
3216.56 1359
3217.10 1242
3217.63 1347
3218.17 1354
3218.70 1317
3219.24 1305
3219.77 1306
3220.31 1414
3220.84 1375
3221.38 1418
3221.91 1470
3222.45 1582
3222.98 1678
3223.52 1654
3224.05 1689
3224.59 1496
3225.12 1749
3225.66 1811
3226.19 1575
3226.73 1612
3227.27 1567
3227.80 1522
3228.34 1370
3228.87 1282
3229.41 1526
3229.94 1519
3230.48 1598
3231.02 1399
3231.55 1724
3232.09 1725
3232.62 1687
3233.16 1472
3233.70 1525
3234.23 1806
3234.77 1701
3235.31 1728
3235.84 1872
3236.38 1735
3236.91 1630
3237.45 1764
3237.99 1921
3238.52 1678
3239.06 1930
3239.60 1729
3240.13 1759
3240.67 1674
3241.21 1695
3241.75 1613
3242.28 1489
3242.82 1620
3243.36 1734
3243.89 1753
3244.43 1672
3244.97 1654
3245.50 1751
3246.04 1941
3246.58 1869
3247.12 2013
3247.65 2180
3248.19 2387
3248.73 2346
3249.27 2616
3249.80 3112
3250.34 3308
3250.88 3781
3251.42 4184
3251.95 4614
3252.49 4931
3253.03 5238
3253.57 5123
3254.11 5134
3254.64 4586
3255.18 4136
3255.72 3803
3256.26 3383
3256.80 3377
3257.33 3128
3257.87 2865
3258.41 2703
3258.95 2749
3259.49 2827
3260.02 3057
3260.56 3132
3261.10 3352
3261.64 3352
3262.18 3513
3262.72 3793
3263.26 3919
3263.79 4378
3264.33 4691
3264.87 4872
3265.41 5270
3265.95 5412
3266.49 5387
3267.03 5412
3267.57 5098
3268.11 5149
3268.64 5074
3269.18 4652
3269.72 4342
3270.26 3878
3270.80 3165
3271.34 2980
3271.88 2947
3272.42 2581
3272.96 2670
3273.50 2888
3274.04 2876
3274.58 2681
3275.12 2638
3275.66 2851
3276.20 2736
3276.74 2794
3277.28 3049
3277.82 2553
3278.36 2747
3278.90 2622
3279.44 2345
3279.98 2304
3280.52 2259
3281.06 2172
3281.60 2233
3282.14 2289
3282.68 2076
3283.22 2334
3283.76 2115
3284.30 2150
3284.84 2109
3285.38 2272
3285.92 2351
3286.46 2347
3287.00 2268
3287.54 2429
3288.08 2432
3288.62 2220
3289.16 2206
3289.70 2201
3290.24 2419
3290.79 2527
3291.33 2661
3291.87 2855
3292.41 3064
3292.95 3027
3293.49 3069
3294.03 3470
3294.57 3604
3295.11 3808
3295.66 3786
3296.20 3633
3296.74 3670
3297.28 3583
3297.82 3333
3298.36 3115
3298.90 2857
3299.45 3120
3299.99 2767
3300.53 2595
3301.07 2681
3301.61 2689
3302.16 2411
3302.70 2543
3303.24 2526
3303.78 2284
3304.32 2377
3304.87 2510
3305.41 2491
3305.95 2183
3306.49 2178
3307.03 2262
3307.58 2396
3308.12 2414
3308.66 2417
3309.20 2465
3309.75 2592
3310.29 2376
3310.83 2393
3311.37 2519
3311.92 2643
3312.46 2618
3313.00 2657
3313.54 2360
3314.09 2522
3314.63 2723
3315.17 2912
3315.72 2974
3316.26 3190
3316.80 3442
3317.35 3445
3317.89 3509
3318.43 3890
3318.97 3867
3319.52 3778
3320.06 4126
3320.60 4155
3321.15 4105
3321.69 4288
3322.23 4181
3322.78 3754
3323.32 3808
3323.87 3475
3324.41 3169
3324.95 3251
3325.50 3069
3326.04 3049
3326.58 3106
3327.13 3071
3327.67 2939
3328.22 3039
3328.76 3029
3329.30 3269
3329.85 3748
3330.39 4469
3330.94 5857
3331.48 7545
3332.03 9343
3332.57 12006
3333.11 15694
3333.66 18895
3334.20 21160
3334.75 23733
3335.29 26200
3335.84 27447
3336.38 27396
3336.93 27292
3337.47 26301
3338.02 24910
3338.56 22478
3339.11 19430
3339.65 16587
3340.20 13516
3340.74 10877
3341.29 8628
3341.83 7100
3342.38 5595
3342.92 4754
3343.47 3993
3344.01 3541
3344.56 3189
3345.10 3117
3345.65 3010
3346.19 2873
3346.74 2894
3347.28 2851
3347.83 2871
3348.38 2815
3348.92 2854
3349.47 2841
3350.01 2967
3350.56 3037
3351.10 3065
3351.65 3216
3352.20 3324
3352.74 3224
3353.29 3189
3353.83 2752
3354.38 2510
3354.93 2522
3355.47 2567
3356.02 2552
3356.56 2325
3357.11 2175
3357.66 2298
3358.20 2299
3358.75 2346
3359.30 2111
3359.84 2039
3360.39 2225
3360.94 2260
3361.48 2376
3362.03 2307
3362.58 2639
3363.12 2590
3363.67 2562
3364.22 2589
3364.76 2630
3365.31 2639
3365.86 2547
3366.41 2452
3366.95 2273
3367.50 2160
3368.05 2282
3368.59 2202
3369.14 2189
3369.69 2378
3370.24 2561
3370.78 2776
3371.33 3301
3371.88 3267
3372.43 3576
3372.97 3934
3373.52 4054
3374.07 4231
3374.62 4262
3375.17 4278
3375.71 4018
3376.26 3843
3376.81 3391
3377.36 3260
3377.91 2929
3378.45 2779
3379.00 2400
3379.55 2275
3380.10 2158
3380.65 2130
3381.19 2200
3381.74 2094
3382.29 1970
3382.84 2138
3383.39 2002
3383.94 1785
3384.49 1842
3385.03 1721
3385.58 1787
3386.13 1820
3386.68 1911
3387.23 1953
3387.78 1688
3388.33 1770
3388.88 1731
3389.42 1577
3389.97 1528
3390.52 1644
3391.07 1637
3391.62 1528
3392.17 1642
3392.72 1616
3393.27 1563
3393.82 1515
3394.37 1525
3394.92 1566
3395.47 1565
3396.02 1452
3396.57 1560
3397.11 1498
3397.66 1515
3398.21 1533
3398.76 1470
3399.31 1573
3399.86 1582
3400.41 1577
3400.96 1460
3401.51 1425
3402.06 1506
3402.61 1636
3403.16 1475
3403.71 1490
3404.26 1417
3404.81 1408
3405.36 1410
3405.91 1489
3406.46 1469
3407.02 1476
3407.57 1344
3408.12 1592
3408.67 1598
3409.22 1840
3409.77 1750
3410.32 2029
3410.87 1958
3411.42 2015
3411.97 2046
3412.52 2178
3413.07 2197
3413.62 2329
3414.17 1961
3414.73 2097
3415.28 1989
3415.83 2075
3416.38 2210
3416.93 1984
3417.48 2261
3418.03 2053
3418.58 2053
3419.14 1849
3419.69 1850
3420.24 1820
3420.79 1750
3421.34 1711
3421.89 1727
3422.44 1788
3423.00 1816
3423.55 1742
3424.10 1779
3424.65 1833
3425.20 1714
3425.76 1730
3426.31 1735
3426.86 1716
3427.41 1512
3427.96 1544
3428.52 1468
3429.07 1363
3429.62 1485
3430.17 1417
3430.72 1299
3431.28 1255
3431.83 1189
3432.38 1394
3432.93 1429
3433.49 1220
3434.04 1265
3434.59 1336
3435.14 1365
3435.70 1321
3436.25 1321
3436.80 1430
3437.36 1452
3437.91 1498
3438.46 1334
3439.01 1271
3439.57 1348
3440.12 1301
3440.67 1437
3441.23 1646
3441.78 1535
3442.33 1459
3442.89 1472
3443.44 1323
3443.99 1466
3444.55 1509
3445.10 1480
3445.65 1405
3446.21 1373
3446.76 1416
3447.31 1412
3447.87 1343
3448.42 1115
3448.98 1129
3449.53 1251
3450.08 1211
3450.64 1299
3451.19 1273
3451.75 1216
3452.30 1212
3452.85 1141
3453.41 1302
3453.96 1237
3454.52 1276
3455.07 1216
3455.62 1145
3456.18 1276
3456.73 1222
3457.29 1224
3457.84 1231
3458.40 1170
3458.95 1200
3459.51 1153
3460.06 1067
3460.62 1251
3461.17 1252
3461.72 1300
3462.28 1377
3462.83 1310
3463.39 1304
3463.94 1296
3464.50 1334
3465.05 1287
3465.61 1423
3466.17 1628
3466.72 1576
3467.28 1420
3467.83 1492
3468.39 1489
3468.94 1590
3469.50 1505
3470.05 1701
3470.61 1844
3471.16 1744
3471.72 1791
3472.27 1716
3472.83 1826
3473.39 1709
3473.94 1720
3474.50 1646
3475.05 1736
3475.61 1899
3476.17 1806
3476.72 1676
3477.28 1794
3477.83 1825
3478.39 1681
3478.95 1790
3479.50 1942
3480.06 1966
3480.61 2105
3481.17 2063
3481.73 2080
3482.28 2229
3482.84 2024
3483.40 2100
3483.95 2169
3484.51 1998
3485.07 2017
3485.62 2274
3486.18 2274
3486.74 2357
3487.29 2605
3487.85 3070
3488.41 3876
3488.97 4502
3489.52 5760
3490.08 6742
3490.64 7955
3491.19 8771
3491.75 9304
3492.31 9285
3492.87 9620
3493.42 8961
3493.98 8424
3494.54 7305
3495.09 6342
3495.65 5862
3496.21 4927
3496.77 3965
3497.33 3585
3497.88 3081
3498.44 2782
3499.00 2677
3499.56 2512
3500.11 2572
3500.67 2643
3501.23 2626
3501.79 2761
3502.35 2842
3502.90 2890
3503.46 3143
3504.02 3277
3504.58 3422
3505.14 3198
3505.70 3320
3506.25 3361
3506.81 3165
3507.37 3113
3507.93 3010
3508.49 2806
3509.05 2752
3509.61 2681
3510.16 2686
3510.72 2372
3511.28 2297
3511.84 2091
3512.40 1995
3512.96 2127
3513.52 1976
3514.08 2123
3514.63 1693
3515.19 1712
3515.75 1623
3516.31 1423
3516.87 1507
3517.43 1635
3517.99 1339
3518.55 1393
3519.11 1558
3519.67 1562
3520.23 1612
3520.79 1543
3521.35 1467
3521.91 1539
3522.47 1637
3523.03 1567
3523.59 1498
3524.15 1549
3524.71 1514
3525.26 1507
3525.82 1510
3526.38 1488
3526.94 1523
3527.50 1499
3528.07 1501
3528.63 1460
3529.19 1468
3529.75 1648
3530.31 1716
3530.87 1567
3531.43 1505
3531.99 1655
3532.55 1545
3533.11 1522
3533.67 1449
3534.23 1628
3534.79 1470
3535.35 1523
3535.91 1501
3536.47 1384
3537.03 1430
3537.59 1440
3538.15 1491
3538.72 1334
3539.28 1355
3539.84 1383
3540.40 1431
3540.96 1411
3541.52 1388
3542.08 1428
3542.64 1390
3543.20 1498
3543.77 1565
3544.33 1462
3544.89 1549
3545.45 1440
3546.01 1398
3546.57 1510
3547.14 1424
3547.70 1460
3548.26 1397
3548.82 1358
3549.38 1316
3549.94 1229
3550.51 1245
3551.07 1157
3551.63 1303
3552.19 1263
3552.75 1262
3553.32 1200
3553.88 1146
3554.44 1207
3555.00 1048
3555.56 1063
3556.13 1276
3556.69 1229
3557.25 1188
3557.81 1248
3558.38 1237
3558.94 1326
3559.50 1263
3560.06 1494
3560.63 1412
3561.19 1189
3561.75 1293
3562.32 1255
3562.88 1273
3563.44 1313
3564.00 1299
3564.57 1317
3565.13 1294
3565.69 1415
3566.26 1390
3566.82 1148
3567.38 1285
3567.95 1256
3568.51 1227
3569.07 1130
3569.64 1114
3570.20 1225
3570.76 1217
3571.33 1164
3571.89 1194
3572.45 1229
3573.02 1354
3573.58 1331
3574.15 1422
3574.71 1415
3575.27 1435
3575.84 1631
3576.40 1627
3576.96 1783
3577.53 1751
3578.09 1746
3578.66 1718
3579.22 1611
3579.79 1524
3580.35 1496
3580.91 1396
3581.48 1411
3582.04 1343
3582.61 1261
3583.17 1255
3583.74 1262
3584.30 1177
3584.87 1135
3585.43 1233
3585.99 1266
3586.56 1220
3587.12 1156
3587.69 1140
3588.25 1257
3588.82 1165
3589.38 1114
3589.95 1156
3590.51 1116
3591.08 1119
3591.64 1093
3592.21 1002
3592.77 1202
3593.34 1175
3593.91 945
3594.47 1059
3595.04 1113
3595.60 1013
3596.17 1116
3596.73 1108
3597.30 1059
3597.86 1013
3598.43 1030
3599.00 977
3599.56 907
3600.13 953
3600.69 1066
3601.26 1064
3601.82 1079
3602.39 1075
3602.96 1114
3603.52 1130
3604.09 1221
3604.65 1140
3605.22 1147
3605.79 1050
3606.35 873
3606.92 1010
3607.49 1092
3608.05 1085
3608.62 1041
3609.19 1082
3609.75 924
3610.32 917
3610.89 1002
3611.45 1024
3612.02 1007
3612.59 958
3613.15 1017
3613.72 1150
3614.29 1151
3614.85 1243
3615.42 1447
3615.99 1523
3616.55 1629
3617.12 1733
3617.69 1844
3618.26 1813
3618.82 1735
3619.39 1763
3619.96 1765
3620.53 1766
3621.09 1634
3621.66 1453
3622.23 1236
3622.80 1301
3623.36 1296
3623.93 1068
3624.50 1068
3625.07 1137
3625.63 1140
3626.20 1136
3626.77 1087
3627.34 976
3627.91 919
3628.47 1044
3629.04 1026
3629.61 1047
3630.18 1078
3630.75 1051
3631.31 1055
3631.88 1023
3632.45 985
3633.02 953
3633.59 1034
3634.16 1108
3634.73 1032
3635.29 997
3635.86 1050
3636.43 1101
3637.00 1052
3637.57 1064
3638.14 1086
3638.71 1037
3639.28 1184
3639.84 1278
3640.41 1278
3640.98 1207
3641.55 1158
3642.12 1400
3642.69 1332
3643.26 1239
3643.83 1277
3644.40 1296
3644.97 1256
3645.54 1165
3646.11 1063
3646.67 1195
3647.24 1134
3647.81 1071
3648.38 1130
3648.95 1201
3649.52 1133
3650.09 1268
3650.66 1193
3651.23 1323
3651.80 1209
3652.37 1380
3652.94 1367
3653.51 1339
3654.08 1387
3654.65 1385
3655.22 1285
3655.79 1195
3656.36 1301
3656.93 1262
3657.50 1451
3658.07 1442
3658.64 1254
3659.21 1378
3659.78 1222
3660.35 1180
3660.93 1435
3661.50 1380
3662.07 1338
3662.64 1391
3663.21 1405
3663.78 1514
3664.35 1477
3664.92 1740
3665.49 1720
3666.06 1781
3666.63 1779
3667.20 1464
3667.78 1367
3668.35 1367
3668.92 1191
3669.49 1212
3670.06 1427
3670.63 1255
3671.20 1373
3671.77 1236
3672.35 1370
3672.92 1245
3673.49 1169
3674.06 1140
3674.63 1186
3675.20 1308
3675.78 1312
3676.35 1280
3676.92 1180
3677.49 1228
3678.06 1193
3678.64 1149
3679.21 1255
3679.78 1181
3680.35 1187
3680.92 1175
3681.50 1092
3682.07 1039
3682.64 1016
3683.21 1061
3683.79 1073
3684.36 1031
3684.93 1075
3685.50 1092
3686.07 1065
3686.65 1141
3687.22 1148
3687.79 1116
3688.37 1148
3688.94 1108
3689.51 1148
3690.08 1247
3690.66 1128
3691.23 1164
3691.80 1168
3692.38 1244
3692.95 1106
3693.52 1258
3694.10 1204
3694.67 1132
3695.24 1186
3695.81 1214
3696.39 1125
3696.96 933
3697.54 971
3698.11 1025
3698.68 997
3699.26 1080
3699.83 1059
3700.40 1034
3700.98 1099
3701.55 1058
3702.12 1056
3702.70 1123
3703.27 1054
3703.85 1035
3704.42 1086
3704.99 1064
3705.57 1116
3706.14 1078
3706.72 1063
3707.29 1141
3707.86 1058
3708.44 1029
3709.01 1156
3709.59 1173
3710.16 1151
3710.74 1093
3711.31 1131
3711.89 1182
3712.46 1237
3713.03 1081
3713.61 1071
3714.18 1183
3714.76 1186
3715.33 1037
3715.91 1009
3716.48 1060
3717.06 1010
3717.63 951
3718.21 1088
3718.78 916
3719.36 960
3719.93 1072
3720.51 1041
3721.08 977
3721.66 1022
3722.23 955
3722.81 989
3723.39 870
3723.96 889
3724.54 959
3725.11 864
3725.69 836
3726.26 888
3726.84 919
3727.41 998
3727.99 1039
3728.57 1191
3729.14 1191
3729.72 1267
3730.29 1365
3730.87 1252
3731.45 1364
3732.02 1395
3732.60 1448
3733.17 1540
3733.75 1583
3734.33 1658
3734.90 1431
3735.48 1449
3736.06 1539
3736.63 1341
3737.21 1126
3737.79 1194
3738.36 1130
3738.94 1199
3739.52 1029
3740.09 1045
3740.67 985
3741.25 1000
3741.82 986
3742.40 1022
3742.98 956
3743.55 907
3744.13 962
3744.71 986
3745.28 951
3745.86 1046
3746.44 869
3747.02 998
3747.59 992
3748.17 942
3748.75 955
3749.33 920
3749.90 964
3750.48 977
3751.06 844
3751.64 1021
3752.21 992
3752.79 1122
3753.37 1033
3753.95 1017
3754.52 1020
3755.10 984
3755.68 1042
3756.26 1033
3756.84 1011
3757.41 1037
3757.99 907
3758.57 1075
3759.15 1006
3759.73 1006
3760.31 1039
3760.88 1005
3761.46 1055
3762.04 1189
3762.62 1168
3763.20 1056
3763.78 1087
3764.35 1226
3764.93 1183
3765.51 1128
3766.09 1048
3766.67 1031
3767.25 1076
3767.83 1063
3768.41 1018
3768.99 1063
3769.56 991
3770.14 1096
3770.72 1056
3771.30 1100
3771.88 1142
3772.46 1060
3773.04 1086
3773.62 1097
3774.20 1165
3774.78 1060
3775.36 971
3775.94 1060
3776.52 1073
3777.10 956
3777.67 943
3778.25 1013
3778.83 979
3779.41 1012
3779.99 1122
3780.57 984
3781.15 1000
3781.73 1003
3782.31 912
3782.89 980
3783.47 1015
3784.05 1093
3784.63 995
3785.21 916
3785.79 913
3786.37 1002
3786.95 964
3787.54 1046
3788.12 1014
3788.70 942
3789.28 994
3789.86 961
3790.44 877
3791.02 935
3791.60 977
3792.18 904
3792.76 839
3793.34 859
3793.92 1016
3794.50 969
3795.08 1030
3795.66 1049
3796.25 895
3796.83 1049
3797.41 1125
3797.99 894
3798.57 908
3799.15 886
3799.73 860
3800.31 848
3800.90 962
3801.48 1171
3802.06 1177
3802.64 1150
3803.22 1013
3803.80 1079
3804.39 1102
3804.97 1169
3805.55 1170
3806.13 1211
3806.71 1120
3807.29 1184
3807.88 1130
3808.46 1449
3809.04 1318
3809.62 1278
3810.20 1277
3810.79 1297
3811.37 1246
3811.95 1081
3812.53 1208
3813.12 1221
3813.70 1147
3814.28 1158
3814.86 1126
3815.45 1130
3816.03 1310
3816.61 1233
3817.19 1182
3817.78 891
3818.36 905
3818.94 976
3819.52 976
3820.11 956
3820.69 1059
3821.27 1117
3821.86 1146
3822.44 1112
3823.02 1267
3823.61 1086
3824.19 1119
3824.77 919
3825.36 1042
3825.94 1091
3826.52 998
3827.11 1005
3827.69 986
3828.27 1016
3828.86 929
3829.44 1034
3830.02 1143
3830.61 997
3831.19 1017
3831.77 1052
3832.36 1074
3832.94 1045
3833.53 975
3834.11 1079
3834.69 995
3835.28 1036
3835.86 1053
3836.45 1061
3837.03 1045
3837.61 1038
3838.20 1180
3838.78 1093
3839.37 1066
3839.95 1106
3840.54 1054
3841.12 997
3841.70 1081
3842.29 1095
3842.87 1179
3843.46 1177
3844.04 1039
3844.63 1222
3845.21 1301
3845.80 1371
3846.38 1426
3846.97 1260
3847.55 1306
3848.14 1323
3848.72 1204
3849.31 1191
3849.89 1078
3850.48 1101
3851.06 1207
3851.65 1016
3852.23 1193
3852.82 1184
3853.40 1163
3853.99 1129
3854.58 1212
3855.16 1055
3855.75 1032
3856.33 1305
3856.92 1280
3857.50 1343
3858.09 1562
3858.68 1677
3859.26 1839
3859.85 2027
3860.43 2037
3861.02 2138
3861.60 2353
3862.19 2102
3862.78 2120
3863.36 2142
3863.95 2054
3864.54 1962
3865.12 1848
3865.71 1615
3866.29 1517
3866.88 1559
3867.47 1354
3868.05 1148
3868.64 1151
3869.23 1120
3869.81 1101
3870.40 1013
3870.99 990
3871.57 1102
3872.16 1207
3872.75 1183
3873.33 1155
3873.92 1269
3874.51 1116
3875.10 1065
3875.68 1026
3876.27 1088
3876.86 1136
3877.44 1037
3878.03 1067
3878.62 1149
3879.21 1119
3879.79 1042
3880.38 908
3880.97 1046
3881.56 1080
3882.14 1017
3882.73 984
3883.32 994
3883.91 1013
3884.49 962
3885.08 884
3885.67 954
3886.26 1000
3886.85 991
3887.43 1020
3888.02 1051
3888.61 1030
3889.20 1097
3889.79 1216
3890.38 1195
3890.96 1315
3891.55 1402
3892.14 1199
3892.73 1197
3893.32 1200
3893.91 1198
3894.49 1262
3895.08 1241
3895.67 1176
3896.26 1087
3896.85 1134
3897.44 1074
3898.03 1027
3898.61 978
3899.20 1140
3899.79 1046
3900.38 1024
3900.97 1093
3901.56 1096
3902.15 1090
3902.74 1045
3903.33 1020
3903.92 915
3904.51 940
3905.09 1017
3905.68 1010
3906.27 1001
3906.86 1092
3907.45 1067
3908.04 1024
3908.63 1166
3909.22 1044
3909.81 1073
3910.40 1039
3910.99 889
3911.58 1023
3912.17 1013
3912.76 914
3913.35 987
3913.94 1022
3914.53 1085
3915.12 1008
3915.71 995
3916.30 898
3916.89 842
3917.48 1031
3918.07 1059
3918.66 958
3919.25 898
3919.84 917
3920.43 840
3921.02 982
3921.61 1017
3922.20 952
3922.80 804
3923.39 849
3923.98 893
3924.57 895
3925.16 876
3925.75 884
3926.34 853
3926.93 858
3927.52 854
3928.11 839
3928.70 917
3929.30 899
3929.89 756
3930.48 774
3931.07 898
3931.66 805
3932.25 795
3932.84 832
3933.44 956
3934.03 843
3934.62 775
3935.21 754
3935.80 895
3936.39 940
3936.98 918
3937.58 918
3938.17 936
3938.76 998
3939.35 916
3939.94 891
3940.54 1008
3941.13 1099
3941.72 1052
3942.31 1011
3942.90 965
3943.50 961
3944.09 1059
3944.68 1088
3945.27 1015
3945.87 923
3946.46 961
3947.05 953
3947.64 933
3948.24 855
3948.83 904
3949.42 945
3950.01 946
3950.61 833
3951.20 936
3951.79 947
3952.39 889
3952.98 881
3953.57 886
3954.16 1150
3954.76 1007
3955.35 986
3955.94 1079
3956.54 1063
3957.13 1012
3957.72 1048
3958.32 1016
3958.91 1261
3959.50 1153
3960.10 991
3960.69 1135
3961.28 1109
3961.88 1128
3962.47 1100
3963.07 1119
3963.66 1204
3964.25 1222
3964.85 1158
3965.44 1243
3966.03 1272
3966.63 1351
3967.22 1284
3967.82 1392
3968.41 1282
3969.00 1179
3969.60 1243
3970.19 1356
3970.79 1236
3971.38 1066
3971.98 1111
3972.57 1168
3973.17 1164
3973.76 1144
3974.35 1246
3974.95 1570
3975.54 1484
3976.14 1303
3976.73 1313
3977.33 1295
3977.92 1410
3978.52 1399
3979.11 1359
3979.71 1320
3980.30 1145
3980.90 1072
3981.49 1035
3982.09 1128
3982.68 1221
3983.28 1174
3983.87 1178
3984.47 1057
3985.06 1098
3985.66 1109
3986.25 1209
3986.85 1096
3987.45 1083
3988.04 1033
3988.64 1144
3989.23 1126
3989.83 1137
3990.42 1176
3991.02 1189
3991.62 1051
3992.21 1051
3992.81 1067
3993.40 1156
3994.00 1222
3994.60 1403
3995.19 1200
3995.79 1198
3996.38 1208
3996.98 1300
3997.58 1263
3998.17 1127
3998.77 1197
3999.37 1284
3999.96 1230
4000.56 1279
4001.15 1273
4001.75 1162
4002.35 1099
4002.94 1227
4003.54 1175
4004.14 1144
4004.73 1119
4005.33 1051
4005.93 1009
4006.53 948
4007.12 1087
4007.72 1173
4008.32 1090
4008.91 1097
4009.51 1006
4010.11 989
4010.71 1051
4011.30 1103
4011.90 1076
4012.50 1065
4013.10 1164
4013.69 1291
4014.29 1125
4014.89 1127
4015.49 1229
4016.08 1185
4016.68 1197
4017.28 1193
4017.88 1288
4018.47 1242
4019.07 1059
4019.67 1110
4020.27 1073
4020.87 1237
4021.46 1311
4022.06 1135
4022.66 1086
4023.26 1063
4023.86 1039
4024.45 1062
4025.05 1119
4025.65 1201
4026.25 1311
4026.85 1353
4027.45 1311
4028.05 1352
4028.64 1352
4029.24 1468
4029.84 1552
4030.44 1327
4031.04 1245
4031.64 1411
4032.24 1341
4032.84 1404
4033.43 1331
4034.03 1181
4034.63 1357
4035.23 1260
4035.83 1315
4036.43 1230
4037.03 1049
4037.63 1055
4038.23 1048
4038.83 1059
4039.43 992
4040.03 1135
4040.63 1091
4041.22 1118
4041.82 1044
4042.42 1041
4043.02 1056
4043.62 1025
4044.22 1001
4044.82 982
4045.42 1012
4046.02 893
4046.62 955
4047.22 1017
4047.82 993
4048.42 913
4049.02 915
4049.62 914
4050.22 878
4050.82 872
4051.42 987
4052.02 899
4052.62 1024
4053.22 990
4053.83 951
4054.43 773
4055.03 923
4055.63 977
4056.23 1039
4056.83 1019
4057.43 909
4058.03 894
4058.63 895
4059.23 900
4059.83 825
4060.43 899
4061.03 805
4061.64 957
4062.24 963
4062.84 984
4063.44 927
4064.04 970
4064.64 1136
4065.24 1063
4065.84 1113
4066.45 1189
4067.05 1032
4067.65 936
4068.25 1013
4068.85 1051
4069.45 1086
4070.05 1054
4070.66 1002
4071.26 903
4071.86 917
4072.46 892
4073.06 939
4073.67 822
4074.27 952
4074.87 878
4075.47 890
4076.07 850
4076.68 759
4077.28 748
4077.88 856
4078.48 878
4079.09 1045
4079.69 973
4080.29 959
4080.89 850
4081.50 969
4082.10 994
4082.70 919
4083.30 866
4083.91 842
4084.51 830
4085.11 779
4085.71 843
4086.32 777
4086.92 884
4087.52 905
4088.13 936
4088.73 796
4089.33 817
4089.94 849
4090.54 864
4091.14 823
4091.74 952
4092.35 878
4092.95 853
4093.55 826
4094.16 886
4094.76 802
4095.37 878
4095.97 871
4096.57 772
4097.18 854
4097.78 838
4098.38 933
4098.99 988
4099.59 932
4100.20 877
4100.80 932
4101.40 837
4102.01 906
4102.61 849
4103.22 842
4103.82 794
4104.42 887
4105.03 840
4105.63 829
4106.24 863
4106.84 794
4107.45 921
4108.05 903
4108.65 830
4109.26 889
4109.86 762
4110.47 865
4111.07 866
4111.68 782
4112.28 769
4112.89 836
4113.49 758
4114.10 737
4114.70 792
4115.31 799
4115.91 754
4116.52 834
4117.12 908
4117.73 831
4118.33 730
4118.94 862
4119.54 786
4120.15 761
4120.75 848
4121.36 783
4121.97 893
4122.57 780
4123.18 878
4123.78 756
4124.39 772
4124.99 830
4125.60 761
4126.21 747
4126.81 921
4127.42 823
4128.02 805
4128.63 783
4129.24 848
4129.84 845
4130.45 837
4131.05 832
4131.66 802
4132.27 856
4132.87 819
4133.48 806
4134.08 813
4134.69 885
4135.30 872
4135.90 788
4136.51 816
4137.12 947
4137.72 962
4138.33 840
4138.94 964
4139.54 787
4140.15 852
4140.76 949
4141.37 1154
4141.97 1110
4142.58 1009
4143.19 924
4143.79 864
4144.40 869
4145.01 914
4145.61 895
4146.22 895
4146.83 930
4147.44 933
4148.04 864
4148.65 863
4149.26 817
4149.87 758
4150.47 663
4151.08 775
4151.69 806
4152.30 912
4152.91 866
4153.51 789
4154.12 788
4154.73 881
4155.34 844
4155.94 771
4156.55 867
4157.16 928
4157.77 944
4158.38 1005
4158.99 1003
4159.59 868
4160.20 997
4160.81 985
4161.42 1022
4162.03 962
4162.64 903
4163.24 877
4163.85 868
4164.46 893
4165.07 954
4165.68 835
4166.29 861
4166.90 922
4167.51 816
4168.11 771
4168.72 892
4169.33 774
4169.94 842
4170.55 901
4171.16 949
4171.77 906
4172.38 909
4172.99 871
4173.60 861
4174.21 1017
4174.81 951
4175.42 957
4176.03 797
4176.64 883
4177.25 898
4177.86 1003
4178.47 956
4179.08 985
4179.69 1005
4180.30 993
4180.91 859
4181.52 815
4182.13 845
4182.74 1013
4183.35 1005
4183.96 861
4184.57 900
4185.18 848
4185.79 872
4186.40 892
4187.01 802
4187.62 739
4188.23 809
4188.84 755
4189.45 808
4190.06 917
4190.67 862
4191.29 777
4191.90 852
4192.51 1023
4193.12 918
4193.73 961
4194.34 898
4194.95 914
4195.56 867
4196.17 977
4196.78 888
4197.39 927
4198.00 816
4198.62 920
4199.23 884
4199.84 1065
4200.45 888
4201.06 923
4201.67 930
4202.28 887
4202.89 816
4203.51 795
4204.12 945
4204.73 845
4205.34 860
4205.95 701
4206.56 792
4207.18 835
4207.79 901
4208.40 876
4209.01 808
4209.62 829
4210.24 881
4210.85 878
4211.46 887
4212.07 943
4212.68 1019
4213.30 972
4213.91 921
4214.52 913
4215.13 1027
4215.74 937
4216.36 923
4216.97 925
4217.58 1063
4218.19 1009
4218.81 1038
4219.42 1086
4220.03 1092
4220.65 1155
4221.26 1078
4221.87 1046
4222.48 998
4223.10 978
4223.71 1138
4224.32 1259
4224.94 1195
4225.55 1149
4226.16 1428
4226.78 1395
4227.39 1339
4228.00 1473
4228.61 1526
4229.23 1483
4229.84 1326
4230.46 1310
4231.07 1236
4231.68 1081
4232.30 1269
4232.91 1325
4233.52 1214
4234.14 1095
4234.75 955
4235.36 1010
4235.98 921
4236.59 1054
4237.21 1113
4237.82 1124
4238.43 1096
4239.05 1012
4239.66 1019
4240.28 1038
4240.89 1066
4241.50 958
4242.12 994
4242.73 928
4243.35 970
4243.96 1068
4244.58 930
4245.19 970
4245.81 886
4246.42 962
4247.03 1002
4247.65 933
4248.26 1023
4248.88 963
4249.49 921
4250.11 964
4250.72 979
4251.34 922
4251.95 980
4252.57 1132
4253.18 1015
4253.80 864
4254.41 986
4255.03 1008
4255.64 964
4256.26 1013
4256.88 988
4257.49 927
4258.11 885
4258.72 962
4259.34 984
4259.95 951
4260.57 1079
4261.18 1077
4261.80 1047
4262.42 1127
4263.03 1135
4263.65 1205
4264.26 1165
4264.88 1137
4265.49 1139
4266.11 1198
4266.73 1118
4267.34 1070
4267.96 1060
4268.58 982
4269.19 1079
4269.81 1079
4270.42 957
4271.04 975
4271.66 1026
4272.27 1196
4272.89 1244
4273.51 1228
4274.12 1258
4274.74 1130
4275.36 1042
4275.97 1220
4276.59 1315
4277.21 1313
4277.82 1249
4278.44 1342
4279.06 1166
4279.67 1113
4280.29 1161
4280.91 1121
4281.53 1078
4282.14 972
4282.76 884
4283.38 916
4283.99 923
4284.61 942
4285.23 864
4285.85 825
4286.46 926
4287.08 823
4287.70 868
4288.32 872
4288.93 953
4289.55 897
4290.17 895
4290.79 935
4291.41 895
4292.02 977
4292.64 1022
4293.26 942
4293.88 981
4294.50 930
4295.11 926
4295.73 941
4296.35 908
4296.97 841
4297.59 980
4298.21 995
4298.82 926
4299.44 962
4300.06 997
4300.68 978
4301.30 887
4301.92 1016
4302.53 918
4303.15 936
4303.77 959
4304.39 974
4305.01 865
4305.63 952
4306.25 1028
4306.87 1016
4307.49 937
4308.10 981
4308.72 979
4309.34 971
4309.96 969
4310.58 1077
4311.20 1042
4311.82 900
4312.44 994
4313.06 1002
4313.68 957
4314.30 905
4314.92 883
4315.54 969
4316.16 1056
4316.78 1040
4317.40 962
4318.02 896
4318.64 1033
4319.26 1046
4319.88 1032
4320.50 1176
4321.11 1189
4321.74 1111
4322.36 1155
4322.98 1178
4323.60 1333
4324.22 1336
4324.84 1238
4325.46 1281
4326.08 1410
4326.70 1305
4327.32 1447
4327.94 1510
4328.56 1623
4329.18 1702
4329.80 1880
4330.42 1902
4331.04 2127
4331.66 2414
4332.28 2441
4332.90 2682
4333.52 2735
4334.15 2762
4334.77 3100
4335.39 3119
4336.01 2991
4336.63 3012
4337.25 2920
4337.87 2692
4338.49 2829
4339.11 2490
4339.74 2497
4340.36 2359
4340.98 2153
4341.60 2195
4342.22 2190
4342.84 2167
4343.46 2392
4344.09 2911
4344.71 3032
4345.33 3266
4345.95 3662
4346.57 3814
4347.19 4001
4347.82 3597
4348.44 3266
4349.06 3224
4349.68 3111
4350.30 2881
4350.93 2626
4351.55 2735
4352.17 2396
4352.79 2272
4353.42 2034
4354.04 1934
4354.66 1816
4355.28 1620
4355.91 1533
4356.53 1524
4357.15 1464
4357.77 1474
4358.40 1633
4359.02 1505
4359.64 1466
4360.26 1418
4360.89 1368
4361.51 1312
4362.13 1286
4362.76 1432
4363.38 1387
4364.00 1304
4364.62 1467
4365.25 1320
4365.87 1379
4366.49 1255
4367.12 1241
4367.74 1204
4368.36 1167
4368.99 1309
4369.61 1249
4370.23 1155
4370.86 1173
4371.48 1071
4372.11 1012
4372.73 1265
4373.35 1116
4373.98 1055
4374.60 1152
4375.22 1068
4375.85 1100
4376.47 1092
4377.10 1161
4377.72 1157
4378.34 1079
4378.97 1132
4379.59 1007
4380.22 1052
4380.84 1160
4381.47 1204
4382.09 1115
4382.71 1181
4383.34 1076
4383.96 1099
4384.59 1065
4385.21 1018
4385.84 924
4386.46 1044
4387.09 1040
4387.71 974
4388.34 963
4388.96 1186
4389.59 1022
4390.21 955
4390.84 948
4391.46 1022
4392.09 1011
4392.71 982
4393.34 1022
4393.96 1067
4394.59 896
4395.21 974
4395.84 939
4396.46 948
4397.09 940
4397.71 1046
4398.34 1002
4398.96 1020
4399.59 968
4400.22 1099
4400.84 1126
4401.47 1049
4402.09 1084
4402.72 1142
4403.34 1035
4403.97 974
4404.60 1064
4405.22 998
4405.85 985
4406.47 906
4407.10 912
4407.73 1039
4408.35 1068
4408.98 1121
4409.61 1060
4410.23 988
4410.86 1041
4411.48 941
4412.11 990
4412.74 1062
4413.36 1006
4413.99 1010
4414.62 1022
4415.24 1026
4415.87 1052
4416.50 989
4417.12 962
4417.75 899
4418.38 913
4419.01 980
4419.63 865
4420.26 989
4420.89 1085
4421.51 1034
4422.14 949
4422.77 1073
4423.40 921
4424.02 1013
4424.65 959
4425.28 976
4425.91 914
4426.53 1037
4427.16 955
4427.79 898
4428.42 902
4429.04 894
4429.67 906
4430.30 968
4430.93 834
4431.55 826
4432.18 854
4432.81 963
4433.44 938
4434.07 929
4434.69 968
4435.32 989
4435.95 1149
4436.58 1133
4437.21 1018
4437.84 1074
4438.46 992
4439.09 1004
4439.72 938
4440.35 977
4440.98 921
4441.61 884
4442.24 893
4442.86 984
4443.49 992
4444.12 1044
4444.75 1023
4445.38 1022
4446.01 1043
4446.64 1055
4447.27 1084
4447.90 1194
4448.52 1240
4449.15 1317
4449.78 1057
4450.41 943
4451.04 948
4451.67 915
4452.30 1199
4452.93 1190
4453.56 1090
4454.19 1106
4454.82 1260
4455.45 1284
4456.08 1279
4456.71 1266
4457.34 1234
4457.97 1213
4458.60 1051
4459.23 1004
4459.86 998
4460.49 915
4461.12 929
4461.75 923
4462.38 900
4463.01 967
4463.64 908
4464.27 919
4464.90 936
4465.53 887
4466.16 1064
4466.79 1073
4467.42 926
4468.05 1024
4468.68 1060
4469.31 987
4469.94 914
4470.57 981
4471.20 898
4471.83 937
4472.46 789
4473.09 851
4473.72 806
4474.35 799
4474.99 926
4475.62 906
4476.25 843
4476.88 878
4477.51 901
4478.14 964
4478.77 852
4479.40 967
4480.03 851
4480.67 850
4481.30 861
4481.93 976
4482.56 1020
4483.19 1018
4483.82 964
4484.46 945
4485.09 1064
4485.72 1052
4486.35 1130
4486.98 1065
4487.61 1029
4488.25 978
4488.88 997
4489.51 979
4490.14 1081
4490.77 1124
4491.41 930
4492.04 865
4492.67 810
4493.30 971
4493.94 999
4494.57 934
4495.20 997
4495.83 1079
4496.46 1012
4497.10 996
4497.73 1047
4498.36 1153
4498.99 1236
4499.63 1363
4500.26 1393
4500.89 1565
4501.53 1625
4502.16 1408
4502.79 1389
4503.42 1453
4504.06 1595
4504.69 1505
4505.32 1433
4505.96 1430
4506.59 1372
4507.22 1247
4507.86 1262
4508.49 1282
4509.12 1182
4509.76 1109
4510.39 1290
4511.02 1289
4511.66 1225
4512.29 1124
4512.92 1098
4513.56 1104
4514.19 1130
4514.83 1085
4515.46 1072
4516.09 1113
4516.73 972
4517.36 936
4517.99 921
4518.63 906
4519.26 940
4519.90 1049
4520.53 999
4521.17 916
4521.80 903
4522.43 982
4523.07 983
4523.70 959
4524.34 1028
4524.97 985
4525.61 1099
4526.24 1209
4526.88 1329
4527.51 1440
4528.14 1649
4528.78 1757
4529.41 1958
4530.05 2083
4530.68 2242
4531.32 2203
4531.95 2293
4532.59 2211
4533.22 2114
4533.86 2126
4534.49 1743
4535.13 1696
4535.76 1672
4536.40 1454
4537.04 1338
4537.67 1293
4538.31 1178
4538.94 1016
4539.58 920
4540.21 929
4540.85 929
4541.48 827
4542.12 814
4542.76 837
4543.39 949
4544.03 914
4544.66 826
4545.30 862
4545.93 815
4546.57 896
4547.21 867
4547.84 833
4548.48 842
4549.11 1000
4549.75 807
4550.39 821
4551.02 841
4551.66 1006
4552.30 955
4552.93 865
4553.57 937
4554.21 921
4554.84 894
4555.48 947
4556.12 1013
4556.75 922
4557.39 895
4558.03 951
4558.66 842
4559.30 981
4559.94 880
4560.57 878
4561.21 956
4561.85 957
4562.48 966
4563.12 904
4563.76 919
4564.40 960
4565.03 928
4565.67 908
4566.31 982
4566.95 963
4567.58 1027
4568.22 953
4568.86 1082
4569.50 1064
4570.13 1117
4570.77 1075
4571.41 1015
4572.05 980
4572.68 955
4573.32 1056
4573.96 1045
4574.60 994
4575.24 944
4575.87 934
4576.51 876
4577.15 943
4577.79 908
4578.43 921
4579.06 880
4579.70 989
4580.34 1055
4580.98 958
4581.62 950
4582.26 960
4582.90 899
4583.53 901
4584.17 1085
4584.81 965
4585.45 1036
4586.09 1022
4586.73 1249
4587.37 1123
4588.01 1174
4588.64 1357
4589.28 1516
4589.92 1518
4590.56 1638
4591.20 1592
4591.84 1531
4592.48 1699
4593.12 1652
4593.76 1461
4594.40 1419
4595.04 1243
4595.68 1133
4596.31 1057
4596.95 1222
4597.59 1164
4598.23 1000
4598.87 1077
4599.51 1031
4600.15 1002
4600.79 1082
4601.43 966
4602.07 1003
4602.71 1121
4603.35 1047
4603.99 1102
4604.63 1016
4605.27 999
4605.91 993
4606.55 1020
4607.19 977
4607.83 879
4608.47 900
4609.11 1043
4609.75 1072
4610.39 1013
4611.03 999
4611.68 962
4612.32 906
4612.96 931
4613.60 962
4614.24 963
4614.88 942
4615.52 870
4616.16 881
4616.80 864
4617.44 894
4618.08 909
4618.72 876
4619.36 818
4620.01 791
4620.65 875
4621.29 876
4621.93 780
4622.57 885
4623.21 845
4623.85 881
4624.50 902
4625.14 910
4625.78 902
4626.42 835
4627.06 842
4627.70 779
4628.34 954
4628.99 892
4629.63 1050
4630.27 1099
4630.91 1084
4631.55 1121
4632.20 1057
4632.84 985
4633.48 991
4634.12 1130
4634.76 996
4635.41 1050
4636.05 1123
4636.69 1055
4637.33 1005
4637.98 1082
4638.62 1025
4639.26 974
4639.90 1104
4640.55 1034
4641.19 1015
4641.83 960
4642.47 1027
4643.12 1114
4643.76 950
4644.40 940
4645.04 890
4645.69 899
4646.33 924
4646.97 904
4647.62 891
4648.26 1009
4648.90 1000
4649.55 1061
4650.19 1037
4650.83 1019
4651.48 953
4652.12 931
4652.76 931
4653.41 1064
4654.05 1032
4654.69 853
4655.34 865
4655.98 975
4656.62 951
4657.27 873
4657.91 840
4658.55 785
4659.20 789
4659.84 843
4660.49 818
4661.13 846
4661.77 755
4662.42 765
4663.06 976
4663.71 824
4664.35 857
4664.99 790
4665.64 820
4666.28 755
4666.93 665
4667.57 756
4668.22 692
4668.86 746
4669.51 816
4670.15 783
4670.79 757
4671.44 767
4672.08 756
4672.73 769
4673.37 840
4674.02 726
4674.66 812
4675.31 728
4675.95 781
4676.60 819
4677.24 715
4677.89 813
4678.53 799
4679.18 865
4679.82 845
4680.47 784
4681.12 861
4681.76 821
4682.41 879
4683.05 845
4683.70 941
4684.34 811
4684.99 856
4685.63 995
4686.28 940
4686.93 910
4687.57 959
4688.22 1013
4688.86 991
4689.51 1011
4690.15 921
4690.80 843
4691.45 792
4692.09 930
4692.74 1052
4693.39 1032
4694.03 1066
4694.68 1095
4695.32 1098
4695.97 1229
4696.62 1312
4697.26 1162
4697.91 1240
4698.56 1363
4699.20 1313
4699.85 1332
4700.50 1300
4701.14 1342
4701.79 1159
4702.44 1135
4703.08 1088
4703.73 1022
4704.38 1154
4705.02 983
4705.67 978
4706.32 977
4706.97 1052
4707.61 1073
4708.26 1047
4708.91 1070
4709.55 1094
4710.20 1104
4710.85 1029
4711.50 912
4712.14 1071
4712.79 1042
4713.44 1016
4714.09 984
4714.73 949
4715.38 983
4716.03 1133
4716.68 937
4717.33 995
4717.97 1026
4718.62 1094
4719.27 1136
4719.92 1101
4720.57 1164
4721.21 996
4721.86 1067
4722.51 1140
4723.16 1142
4723.81 1106
4724.45 1054
4725.10 1138
4725.75 1088
4726.40 1126
4727.05 1202
4727.70 1046
4728.35 984
4728.99 902
4729.64 950
4730.29 1017
4730.94 941
4731.59 895
4732.24 842
4732.89 893
4733.54 882
4734.19 958
4734.83 849
4735.48 833
4736.13 917
4736.78 941
4737.43 985
4738.08 1010
4738.73 868
4739.38 885
4740.03 986
4740.68 840
4741.33 910
4741.98 1057
4742.63 960
4743.28 894
4743.93 989
4744.58 929
4745.23 851
4745.87 926
4746.52 984
4747.17 907
4747.82 950
4748.47 948
4749.12 905
4749.77 1016
4750.42 1029
4751.08 1015
4751.73 1131
4752.38 999
4753.03 1030
4753.68 1059
4754.33 998
4754.98 1019
4755.63 1051
4756.28 938
4756.93 901
4757.58 981
4758.23 970
4758.88 1051
4759.53 1099
4760.18 1196
4760.83 1139
4761.48 1148
4762.13 1187
4762.79 1157
4763.44 997
4764.09 1020
4764.74 930
4765.39 1122
4766.04 1135
4766.69 1074
4767.34 1129
4767.99 1070
4768.65 1044
4769.30 1008
4769.95 941
4770.60 984
4771.25 1014
4771.90 1037
4772.56 940
4773.21 980
4773.86 1038
4774.51 942
4775.16 851
4775.81 888
4776.47 930
4777.12 971
4777.77 1020
4778.42 1033
4779.07 1089
4779.73 934
4780.38 935
4781.03 998
4781.68 996
4782.34 882
4782.99 949
4783.64 961
4784.29 999
4784.94 943
4785.60 858
4786.25 1067
4786.90 1135
4787.56 977
4788.21 959
4788.86 1016
4789.51 1089
4790.17 1025
4790.82 940
4791.47 879
4792.13 1015
4792.78 1042
4793.43 1032
4794.08 979
4794.74 998
4795.39 1133
4796.04 1105
4796.70 1034
4797.35 1092
4798.00 1146
4798.66 1134
4799.31 1175
4799.96 1183
4800.62 1142
4801.27 1242
4801.93 1271
4802.58 1300
4803.23 1221
4803.89 1183
4804.54 1134
4805.19 1207
4805.85 1106
4806.50 1084
4807.16 1176
4807.81 1230
4808.46 1127
4809.12 996
4809.77 1045
4810.43 1034
4811.08 1161
4811.73 1113
4812.39 1044
4813.04 1125
4813.70 1018
4814.35 1004
4815.01 1157
4815.66 1203
4816.32 1263
4816.97 1226
4817.63 1161
4818.28 1328
4818.94 1259
4819.59 1336
4820.24 1474
4820.90 1525
4821.55 1654
4822.21 1647
4822.86 1738
4823.52 1681
4824.18 1589
4824.83 1548
4825.49 1551
4826.14 1524
4826.80 1562
4827.45 1376
4828.11 1478
4828.76 1417
4829.42 1257
4830.07 1325
4830.73 1389
4831.38 1402
4832.04 1316
4832.70 1376
4833.35 1495
4834.01 1559
4834.66 1632
4835.32 1600
4835.98 1665
4836.63 1736
4837.29 1802
4837.94 1859
4838.60 1846
4839.26 1812
4839.91 1907
4840.57 1744
4841.22 1582
4841.88 1897
4842.54 1870
4843.19 1781
4843.85 1773
4844.51 1810
4845.16 1740
4845.82 1654
4846.48 1629
4847.13 1996
4847.79 2101
4848.45 2117
4849.10 2231
4849.76 2374
4850.42 2251
4851.07 2528
4851.73 2275
4852.39 2202
4853.05 2226
4853.70 2363
4854.36 2400
4855.02 2499
4855.68 2629
4856.33 2820
4856.99 2765
4857.65 2957
4858.30 3265
4858.96 3133
4859.62 2849
4860.28 2760
4860.94 2627
4861.59 2334
4862.25 2221
4862.91 2407
4863.57 2112
4864.22 2155
4864.88 2300
4865.54 2228
4866.20 2252
4866.86 2209
4867.51 2157
4868.17 2129
4868.83 2266
4869.49 2157
4870.15 2018
4870.81 2102
4871.46 2081
4872.12 1827
4872.78 1926
4873.44 2028
4874.10 1971
4874.76 2065
4875.41 1868
4876.07 1943
4876.73 1925
4877.39 2106
4878.05 2019
4878.71 2067
4879.37 2129
4880.03 2053
4880.69 2011
4881.34 1848
4882.00 1733
4882.66 1770
4883.32 1619
4883.98 1571
4884.64 1459
4885.30 1449
4885.96 1476
4886.62 1597
4887.28 1538
4887.94 1525
4888.60 1379
4889.26 1353
4889.92 1417
4890.58 1352
4891.24 1271
4891.89 1278
4892.55 1345
4893.21 1396
4893.87 1328
4894.53 1288
4895.19 1409
4895.85 1308
4896.51 1265
4897.17 1285
4897.83 1208
4898.49 1285
4899.16 1384
4899.82 1221
4900.48 1231
4901.14 1270
4901.80 1335
4902.46 1291
4903.12 1217
4903.78 1238
4904.44 1116
4905.10 1158
4905.76 1197
4906.42 1259
4907.08 1170
4907.74 1256
4908.40 1069
4909.06 1087
4909.72 1201
4910.39 1105
4911.05 1048
4911.71 1050
4912.37 1181
4913.03 1178
4913.69 1075
4914.35 1020
4915.01 1061
4915.68 1056
4916.34 1026
4917.00 1057
4917.66 1079
4918.32 1066
4918.98 1064
4919.64 923
4920.31 997
4920.97 1042
4921.63 1001
4922.29 942
4922.95 850
4923.62 919
4924.28 1106
4924.94 1074
4925.60 991
4926.26 986
4926.93 977
4927.59 928
4928.25 1026
4928.91 917
4929.57 954
4930.24 970
4930.90 983
4931.56 971
4932.22 959
4932.89 1102
4933.55 939
4934.21 922
4934.87 920
4935.54 957
4936.20 1025
4936.86 896
4937.53 829
4938.19 897
4938.85 990
4939.51 960
4940.18 908
4940.84 925
4941.50 966
4942.17 1016
4942.83 969
4943.49 795
4944.16 786
4944.82 925
4945.48 968
4946.15 890
4946.81 891
4947.47 972
4948.14 923
4948.80 902
4949.46 859
4950.13 864
4950.79 874
4951.45 872
4952.12 862
4952.78 833
4953.45 769
4954.11 873
4954.77 952
4955.44 772
4956.10 987
4956.77 972
4957.43 969
4958.09 979
4958.76 991
4959.42 1058
4960.09 1032
4960.75 1090
4961.42 1093
4962.08 1171
4962.75 1212
4963.41 1158
4964.07 1276
4964.74 1179
4965.40 1087
4966.07 1092
4966.73 1027
4967.40 970
4968.06 931
4968.73 858
4969.39 784
4970.06 850
4970.72 910
4971.39 864
4972.05 816
4972.72 925
4973.38 902
4974.05 840
4974.71 864
4975.38 836
4976.05 885
4976.71 917
4977.38 929
4978.04 884
4978.71 981
4979.37 923
4980.04 852
4980.70 843
4981.37 898
4982.04 785
4982.70 893
4983.37 806
4984.03 796
4984.70 797
4985.37 822
4986.03 804
4986.70 859
4987.36 862
4988.03 772
4988.70 809
4989.36 788
4990.03 857
4990.70 928
4991.36 810
4992.03 722
4992.69 786
4993.36 836
4994.03 811
4994.69 827
4995.36 807
4996.03 771
4996.69 724
4997.36 821
4998.03 776
4998.70 758
4999.36 887
5000.03 794
5000.70 787
5001.36 699
5002.03 744
5002.70 690
5003.37 600
5004.03 687
5004.70 678
5005.37 646
5006.03 664
5006.70 725
5007.37 694
5008.04 714
5008.70 792
5009.37 827
5010.04 744
5010.71 694
5011.38 701
5012.04 761
5012.71 733
5013.38 782
5014.05 761
5014.72 635
5015.38 660
5016.05 674
5016.72 780
5017.39 770
5018.06 720
5018.72 789
5019.39 757
5020.06 722
5020.73 817
5021.40 849
5022.07 781
5022.73 703
5023.40 780
5024.07 721
5024.74 637
5025.41 705
5026.08 674
5026.75 764
5027.42 811
5028.08 709
5028.75 749
5029.42 763
5030.09 712
5030.76 613
5031.43 596
5032.10 665
5032.77 715
5033.44 700
5034.11 738
5034.78 721
5035.45 573
5036.11 654
5036.78 710
5037.45 710
5038.12 718
5038.79 830
5039.46 699
5040.13 724
5040.80 671
5041.47 687
5042.14 706
5042.81 800
5043.48 764
5044.15 779
5044.82 793
5045.49 745
5046.16 671
5046.83 722
5047.50 778
5048.17 726
5048.84 689
5049.51 714
5050.18 702
5050.85 674
5051.52 693
5052.19 730
5052.86 808
5053.54 742
5054.21 782
5054.88 728
5055.55 789
5056.22 747
5056.89 787
5057.56 815
5058.23 775
5058.90 820
5059.57 763
5060.24 733
5060.91 766
5061.59 712
5062.26 729
5062.93 736
5063.60 726
5064.27 779
5064.94 784
5065.61 900
5066.28 755
5066.96 765
5067.63 714
5068.30 849
5068.97 744
5069.64 768
5070.31 630
5070.99 726
5071.66 772
5072.33 659
5073.00 738
5073.67 737
5074.35 765
5075.02 725
5075.69 808
5076.36 829
5077.03 856
5077.71 890
5078.38 991
5079.05 1100
5079.72 1000
5080.39 1038
5081.07 822
5081.74 899
5082.41 968
5083.08 963
5083.76 971
5084.43 768
5085.10 811
5085.78 920
5086.45 882
5087.12 830
5087.79 852
5088.47 951
5089.14 853
5089.81 821
5090.49 884
5091.16 980
5091.83 923
5092.51 924
5093.18 945
5093.85 968
5094.52 904
5095.20 821
5095.87 882
5096.54 801
5097.22 771
5097.89 805
5098.57 824
5099.24 859
5099.91 848
5100.59 952
5101.26 967
5101.93 962
5102.61 848
5103.28 1096
5103.96 981
5104.63 888
5105.30 925
5105.98 909
5106.65 804
5107.33 867
5108.00 913
5108.67 967
5109.35 874
5110.02 835
5110.70 803
5111.37 798
5112.05 832
5112.72 833
5113.40 713
5114.07 770
5114.74 716
5115.42 807
5116.09 836
5116.77 908
5117.44 920
5118.12 1050
5118.79 908
5119.47 944
5120.14 939
5120.82 879
5121.49 860
5122.17 939
5122.84 1025
5123.52 993
5124.19 852
5124.87 804
5125.54 746
5126.22 826
5126.90 872
5127.57 818
5128.25 799
5128.92 748
5129.60 796
5130.27 925
5130.95 836
5131.62 866
5132.30 901
5132.98 857
5133.65 875
5134.33 774
5135.00 875
5135.68 793
5136.36 801
5137.03 845
5137.71 837
5138.38 955
5139.06 850
5139.74 828
5140.41 885
5141.09 816
5141.77 717
5142.44 915
5143.12 816
5143.80 637
5144.47 786
5145.15 835
5145.83 845
5146.50 715
5147.18 757
5147.86 742
5148.53 812
5149.21 822
5149.89 794
5150.56 756
5151.24 789
5151.92 755
5152.60 781
5153.27 699
5153.95 748
5154.63 799
5155.30 823
5155.98 915
5156.66 815
5157.34 828
5158.01 881
5158.69 828
5159.37 881
5160.05 767
5160.72 751
5161.40 779
5162.08 766
5162.76 824
5163.44 787
5164.11 889
5164.79 884
5165.47 905
5166.15 882
5166.83 914
5167.50 835
5168.18 850
5168.86 795
5169.54 830
5170.22 785
5170.89 785
5171.57 694
5172.25 680
5172.93 697
5173.61 707
5174.29 787
5174.97 789
5175.64 781
5176.32 884
5177.00 764
5177.68 793
5178.36 758
5179.04 784
5179.72 805
5180.40 854
5181.08 799
5181.75 798
5182.43 793
5183.11 762
5183.79 787
5184.47 782
5185.15 791
5185.83 746
5186.51 741
5187.19 716
5187.87 778
5188.55 824
5189.23 739
5189.91 823
5190.59 723
5191.27 695
5191.95 733
5192.63 658
5193.31 672
5193.98 695
5194.66 814
5195.34 803
5196.02 738
5196.70 805
5197.38 787
5198.07 835
5198.75 798
5199.43 798
5200.11 837
5200.79 735
5201.47 816
5202.15 748
5202.83 732
5203.51 811
5204.19 762
5204.87 773
5205.55 848
5206.23 845
5206.91 759
5207.59 770
5208.27 836
5208.95 837
5209.63 827
5210.31 823
5211.00 815
5211.68 890
5212.36 931
5213.04 884
5213.72 965
5214.40 1125
5215.08 1130
5215.76 998
5216.45 883
5217.13 937
5217.81 931
5218.49 992
5219.17 945
5219.85 971
5220.53 918
5221.22 920
5221.90 988
5222.58 1007
5223.26 896
5223.94 981
5224.62 926
5225.31 818
5225.99 849
5226.67 965
5227.35 928
5228.03 864
5228.72 773
5229.40 770
5230.08 814
5230.76 803
5231.45 917
5232.13 1006
5232.81 983
5233.49 957
5234.18 813
5234.86 855
5235.54 831
5236.22 861
5236.91 863
5237.59 917
5238.27 878
5238.95 860
5239.64 1027
5240.32 860
5241.00 839
5241.69 790
5242.37 790
5243.05 933
5243.73 874
5244.42 893
5245.10 824
5245.78 865
5246.47 908
5247.15 880
5247.83 869
5248.52 923
5249.20 1009
5249.88 1053
5250.57 1061
5251.25 1016
5251.94 964
5252.62 918
5253.30 883
5253.99 960
5254.67 1006
5255.35 920
5256.04 929
5256.72 794
5257.41 956
5258.09 1014
5258.77 893
5259.46 901
5260.14 935
5260.83 1031
5261.51 1033
5262.20 1115
5262.88 1045
5263.56 1031
5264.25 1009
5264.93 870
5265.62 937
5266.30 891
5266.99 913
5267.67 957
5268.36 830
5269.04 924
5269.73 952
5270.41 920
5271.10 937
5271.78 925
5272.47 966
5273.15 871
5273.84 851
5274.52 720
5275.21 752
5275.89 859
5276.58 928
5277.26 829
5277.95 829
5278.63 849
5279.32 889
5280.00 886
5280.69 819
5281.37 851
5282.06 894
5282.75 879
5283.43 799
5284.12 682
5284.80 810
5285.49 839
5286.17 798
5286.86 804
5287.55 774
5288.23 839
5288.92 743
5289.60 716
5290.29 786
5290.98 841
5291.66 754
5292.35 815
5293.04 789
5293.72 804
5294.41 819
5295.10 892
5295.78 865
5296.47 874
5297.15 837
5297.84 861
5298.53 878
5299.21 900
5299.90 808
5300.59 892
5301.28 1030
5301.96 1193
5302.65 1068
5303.34 1092
5304.02 1171
5304.71 1188
5305.40 1227
5306.08 1168
5306.77 1139
5307.46 1070
5308.15 1105
5308.83 1122
5309.52 1049
5310.21 1180
5310.90 1102
5311.58 1146
5312.27 1235
5312.96 1178
5313.65 1106
5314.33 1211
5315.02 1258
5315.71 1081
5316.40 1120
5317.09 1126
5317.77 1073
5318.46 1112
5319.15 1092
5319.84 974
5320.53 1252
5321.21 1166
5321.90 1009
5322.59 915
5323.28 859
5323.97 878
5324.65 767
5325.34 768
5326.03 844
5326.72 909
5327.41 932
5328.10 806
5328.79 789
5329.47 888
5330.16 828
5330.85 821
5331.54 870
5332.23 895
5332.92 785
5333.61 826
5334.30 760
5334.99 774
5335.67 787
5336.36 700
5337.05 863
5337.74 867
5338.43 781
5339.12 836
5339.81 837
5340.50 815
5341.19 883
5341.88 845
5342.57 807
5343.26 804
5343.95 898
5344.64 833
5345.33 839
5346.02 894
5346.71 908
5347.40 996
5348.09 988
5348.78 1118
5349.47 1150
5350.16 1105
5350.85 1144
5351.54 1058
5352.23 1095
5352.92 1060
5353.61 985
5354.30 968
5354.99 984
5355.68 996
5356.37 820
5357.06 819
5357.75 811
5358.44 909
5359.13 767
5359.82 717
5360.51 863
5361.20 892
5361.89 827
5362.58 861
5363.27 744
5363.97 618
5364.66 688
5365.35 668
5366.04 805
5366.73 834
5367.42 792
5368.11 671
5368.80 651
5369.49 824
5370.19 724
5370.88 745
5371.57 682
5372.26 638
5372.95 696
5373.64 661
5374.33 646
5375.03 726
5375.72 724
5376.41 696
5377.10 758
5377.79 712
5378.49 738
5379.18 709
5379.87 735
5380.56 676
5381.25 723
5381.95 692
5382.64 755
5383.33 761
5384.02 757
5384.71 696
5385.41 646
5386.10 749
5386.79 746
5387.48 747
5388.18 844
5388.87 903
5389.56 808
5390.25 876
5390.95 843
5391.64 838
5392.33 868
5393.02 824
5393.72 798
5394.41 816
5395.10 823
5395.80 747
5396.49 693
5397.18 771
5397.88 703
5398.57 684
5399.26 708
5399.95 801
5400.65 689
5401.34 704
5402.03 699
5402.73 822
5403.42 874
5404.12 784
5404.81 740
5405.50 747
5406.20 697
5406.89 770
5407.58 746
5408.28 761
5408.97 807
5409.66 921
5410.36 743
5411.05 810
5411.75 722
5412.44 647
5413.13 709
5413.83 747
5414.52 730
5415.22 740
5415.91 743
5416.61 820
5417.30 741
5417.99 826
5418.69 825
5419.38 789
5420.08 806
5420.77 853
5421.47 923
5422.16 933
5422.86 901
5423.55 954
5424.25 982
5424.94 838
5425.64 860
5426.33 845
5427.03 837
5427.72 792
5428.42 803
5429.11 811
5429.81 776
5430.50 896
5431.20 869
5431.89 754
5432.59 859
5433.28 1005
5433.98 978
5434.67 828
5435.37 906
5436.06 907
5436.76 894
5437.46 976
5438.15 807
5438.85 922
5439.54 958
5440.24 1021
5440.93 863
5441.63 913
5442.33 877
5443.02 925
5443.72 883
5444.41 950
5445.11 1013
5445.81 1233
5446.50 1155
5447.20 1150
5447.90 1088
5448.59 1032
5449.29 1059
5449.98 1227
5450.68 1058
5451.38 1021
5452.07 1091
5452.77 1138
5453.47 1090
5454.16 902
5454.86 950
5455.56 955
5456.25 967
5456.95 984
5457.65 962
5458.35 942
5459.04 892
5459.74 882
5460.44 1044
5461.13 1051
5461.83 1105
5462.53 1131
5463.23 1120
5463.92 1203
5464.62 1101
5465.32 1032
5466.02 999
5466.71 1106
5467.41 993
5468.11 993
5468.81 1062
5469.50 956
5470.20 1063
5470.90 1190
5471.60 1169
5472.29 1196
5472.99 1232
5473.69 1296
5474.39 1233
5475.09 1267
5475.78 1374
5476.48 1528
5477.18 1646
5477.88 1873
5478.58 2028
5479.28 2104
5479.97 2189
5480.67 2486
5481.37 2294
5482.07 2239
5482.77 2148
5483.47 1975
5484.17 1857
5484.86 1648
5485.56 1648
5486.26 1552
5486.96 1522
5487.66 1553
5488.36 1620
5489.06 1628
5489.76 1633
5490.45 1647
5491.15 1735
5491.85 1708
5492.55 1755
5493.25 1712
5493.95 1719
5494.65 1778
5495.35 1741
5496.05 1852
5496.75 2081
5497.45 2176
5498.15 2615
5498.85 2975
5499.55 3169
5500.25 3773
5500.95 3836
5501.65 3863
5502.35 3737
5503.04 3310
5503.74 2672
5504.44 2302
5505.14 2084
5505.84 1827
5506.54 1694
5507.24 1628
5507.94 1502
5508.65 1392
5509.35 1384
5510.05 1372
5510.75 1367
5511.45 1434
5512.15 1332
5512.85 1426
5513.55 1475
5514.25 1485
5514.95 1266
5515.65 1263
5516.35 1288
5517.05 1254
5517.75 1442
5518.45 1317
5519.15 1281
5519.85 1225
5520.56 1300
5521.26 1256
5521.96 1317
5522.66 1213
5523.36 1142
5524.06 1100
5524.76 1096
5525.46 1188
5526.16 1062
5526.87 997
5527.57 1055
5528.27 1059
5528.97 1005
5529.67 1073
5530.37 1111
5531.07 957
5531.78 938
5532.48 1052
5533.18 1028
5533.88 972
5534.58 973
5535.29 979
5535.99 938
5536.69 911
5537.39 917
5538.09 877
5538.80 1003
5539.50 905
5540.20 992
5540.90 989
5541.60 1053
5542.31 980
5543.01 1012
5543.71 911
5544.41 895
5545.12 922
5545.82 803
5546.52 853
5547.22 891
5547.93 857
5548.63 914
5549.33 947
5550.04 971
5550.74 862
5551.44 962
5552.14 938
5552.85 1014
5553.55 830
5554.25 876
5554.96 922
5555.66 868
5556.36 922
5557.07 1035
5557.77 935
5558.47 852
5559.18 855
5559.88 814
5560.58 885
5561.29 915
5561.99 803
5562.69 893
5563.40 1007
5564.10 796
5564.80 818
5565.51 938
5566.21 978
5566.92 930
5567.62 910
5568.32 939
5569.03 869
5569.73 827
5570.44 839
5571.14 835
5571.84 868
5572.55 876
5573.25 918
5573.96 903
5574.66 977
5575.37 977
5576.07 973
5576.78 1011
5577.48 956
5578.18 935
5578.89 816
5579.59 933
5580.30 893
5581.00 797
5581.71 798
5582.41 859
5583.12 801
5583.82 876
5584.53 852
5585.23 784
5585.94 722
5586.64 798
5587.35 888
5588.05 884
5588.76 915
5589.46 822
5590.17 865
5590.88 826
5591.58 856
5592.29 955
5592.99 784
5593.70 767
5594.40 840
5595.11 850
5595.81 868
5596.52 791
5597.23 825
5597.93 763
5598.64 803
5599.34 819
5600.05 757
5600.76 840
5601.46 860
5602.17 867
5602.87 726
5603.58 787
5604.29 715
5604.99 740
5605.70 769
5606.41 762
5607.11 844
5607.82 769
5608.52 766
5609.23 766
5609.94 854
5610.64 849
5611.35 773
5612.06 673
5612.76 685
5613.47 809
5614.18 834
5614.89 796
5615.59 719
5616.30 747
5617.01 705
5617.71 725
5618.42 830
5619.13 834
5619.84 804
5620.54 872
5621.25 816
5621.96 805
5622.66 908
5623.37 868
5624.08 925
5624.79 820
5625.49 877
5626.20 931
5626.91 919
5627.62 933
5628.33 837
5629.03 874
5629.74 1012
5630.45 934
5631.16 898
5631.87 985
5632.57 944
5633.28 935
5633.99 991
5634.70 1095
5635.41 1109
5636.11 1032
5636.82 970
5637.53 1111
5638.24 1259
5638.95 1092
5639.66 931
5640.36 918
5641.07 880
5641.78 1003
5642.49 1022
5643.20 902
5643.91 959
5644.62 855
5645.33 754
5646.03 827
5646.74 891
5647.45 823
5648.16 859
5648.87 883
5649.58 820
5650.29 828
5651.00 882
5651.71 850
5652.42 881
5653.13 850
5653.84 802
5654.54 760
5655.25 749
5655.96 817
5656.67 858
5657.38 900
5658.09 917
5658.80 944
5659.51 838
5660.22 903
5660.93 830
5661.64 943
5662.35 992
5663.06 881
5663.77 956
5664.48 900
5665.19 857
5665.90 828
5666.61 838
5667.32 974
5668.03 854
5668.74 891
5669.45 1032
5670.16 1146
5670.87 1153
5671.58 1035
5672.29 998
5673.01 1046
5673.72 1059
5674.43 998
5675.14 960
5675.85 950
5676.56 824
5677.27 810
5677.98 845
5678.69 893
5679.40 845
5680.11 936
5680.82 911
5681.54 920
5682.25 855
5682.96 922
5683.67 862
5684.38 862
5685.09 756
5685.80 771
5686.51 873
5687.23 790
5687.94 750
5688.65 869
5689.36 831
5690.07 867
5690.78 934
5691.50 854
5692.21 842
5692.92 771
5693.63 811
5694.34 728
5695.06 742
5695.77 697
5696.48 718
5697.19 714
5697.90 724
5698.62 747
5699.33 763
5700.04 820
5700.75 827
5701.46 816
5702.18 783
5702.89 729
5703.60 836
5704.31 832
5705.03 786
5705.74 794
5706.45 737
5707.17 709
5707.88 833
5708.59 789
5709.30 779
5710.02 722
5710.73 743
5711.44 643
5712.16 686
5712.87 723
5713.58 852
5714.30 815
5715.01 770
5715.72 721
5716.43 725
5717.15 722
5717.86 758
5718.58 692
5719.29 710
5720.00 726
5720.72 767
5721.43 801
5722.14 726
5722.86 759
5723.57 848
5724.28 714
5725.00 830
5725.71 856
5726.43 824
5727.14 735
5727.85 764
5728.57 809
5729.28 793
5730.00 854
5730.71 772
5731.42 711
5732.14 736
5732.85 796
5733.57 804
5734.28 841
5735.00 621
5735.71 676
5736.43 808
5737.14 780
5737.85 746
5738.57 766
5739.28 758
5740.00 752
5740.71 762
5741.43 783
5742.14 829
5742.86 808
5743.57 755
5744.29 807
5745.00 855
5745.72 874
5746.43 950
5747.15 861
5747.86 790
5748.58 835
5749.30 890
5750.01 885
5750.73 891
5751.44 852
5752.16 893
5752.87 982
5753.59 929
5754.30 809
5755.02 909
5755.74 999
5756.45 959
5757.17 968
5757.88 999
5758.60 1050
5759.31 999
5760.03 1021
5760.75 1014
5761.46 905
5762.18 949
5762.90 1029
5763.61 996
5764.33 1126
5765.04 1197
5765.76 1213
5766.48 1502
5767.19 1575
5767.91 1848
5768.63 2143
5769.34 2443
5770.06 2306
5770.78 2363
5771.49 2377
5772.21 2210
5772.93 2101
5773.64 1607
5774.36 1395
5775.08 1329
5775.79 1211
5776.51 1193
5777.23 1173
5777.95 1230
5778.66 1126
5779.38 1233
5780.10 1128
5780.81 1310
5781.53 1151
5782.25 1170
5782.97 1162
5783.68 1340
5784.40 1263
5785.12 1209
5785.84 1267
5786.55 1308
5787.27 1184
5787.99 1012
5788.71 1171
5789.43 1084
5790.14 1080
5790.86 1240
5791.58 1086
5792.30 1101
5793.02 1171
5793.73 985
5794.45 937
5795.17 1049
5795.89 1047
5796.61 986
5797.33 1131
5798.04 1109
5798.76 1203
5799.48 1202
5800.20 1158
5800.92 1193
5801.64 1304
5802.36 1193
5803.07 1105
5803.79 1013
5804.51 958
5805.23 932
5805.95 880
5806.67 978
5807.39 1025
5808.11 889
5808.82 981
5809.54 902
5810.26 981
5810.98 938
5811.70 903
5812.42 893
5813.14 920
5813.86 884
5814.58 821
5815.30 877
5816.02 886
5816.74 900
5817.46 863
5818.18 844
5818.90 836
5819.62 899
5820.34 858
5821.06 816
5821.78 840
5822.50 787
5823.22 805
5823.94 770
5824.66 814
5825.38 861
5826.10 842
5826.82 868
5827.54 824
5828.26 856
5828.98 942
5829.70 853
5830.42 802
5831.14 777
5831.86 806
5832.58 847
5833.30 850
5834.02 819
5834.74 839
5835.46 777
5836.18 796
5836.90 702
5837.62 738
5838.34 766
5839.07 774
5839.79 835
5840.51 727
5841.23 734
5841.95 744
5842.67 783
5843.39 830
5844.11 728
5844.83 739
5845.56 762
5846.28 761
5847.00 847
5847.72 752
5848.44 881
5849.16 787
5849.88 793
5850.61 805
5851.33 753
5852.05 730
5852.77 738
5853.49 878
5854.22 811
5854.94 769
5855.66 771
5856.38 759
5857.10 770
5857.83 760
5858.55 768
5859.27 843
5859.99 747
5860.71 827
5861.44 866
5862.16 845
5862.88 887
5863.60 803
5864.33 717
5865.05 807
5865.77 703
5866.49 794
5867.22 837
5867.94 736
5868.66 850
5869.38 856
5870.11 875
5870.83 798
5871.55 814
5872.28 744
5873.00 858
5873.72 805
5874.45 794
5875.17 782
5875.89 734
5876.62 765
5877.34 792
5878.06 901
5878.79 865
5879.51 845
5880.23 902
5880.96 972
5881.68 845
5882.40 824
5883.13 927
5883.85 1038
5884.57 877
5885.30 822
5886.02 830
5886.75 873
5887.47 871
5888.19 814
5888.92 761
5889.64 810
5890.37 823
5891.09 810
5891.81 835
5892.54 902
5893.26 903
5893.99 845
5894.71 991
5895.44 877
5896.16 762
5896.88 814
5897.61 913
5898.33 882
5899.06 835
5899.78 919
5900.51 903
5901.23 856
5901.96 805
5902.68 749
5903.41 842
5904.13 959
5904.86 898
5905.58 957
5906.31 878
5907.03 967
5907.76 971
5908.48 1071
5909.21 1068
5909.93 911
5910.66 994
5911.38 985
5912.11 969
5912.83 986
5913.56 1022
5914.29 964
5915.01 924
5915.74 1091
5916.46 972
5917.19 935
5917.91 999
5918.64 1021
5919.37 1005
5920.09 1045
5920.82 1081
5921.54 1135
5922.27 1166
5923.00 1156
5923.72 1170
5924.45 1139
5925.17 1218
5925.90 1208
5926.63 1103
5927.35 1102
5928.08 1246
5928.81 1120
5929.53 1069
5930.26 1137
5930.99 1255
5931.71 1305
5932.44 1381
5933.17 1234
5933.89 1204
5934.62 1224
5935.35 1233
5936.07 1201
5936.80 1263
5937.53 1316
5938.25 1381
5938.98 1511
5939.71 1455
5940.44 1453
5941.16 1594
5941.89 1491
5942.62 1553
5943.35 1640
5944.07 1745
5944.80 1626
5945.53 1701
5946.26 1814
5946.98 1888
5947.71 1985
5948.44 2116
5949.17 2192
5949.89 2275
5950.62 2443
5951.35 2543
5952.08 2780
5952.80 2786
5953.53 2867
5954.26 2782
5954.99 2740
5955.72 2749
5956.45 2530
5957.17 2511
5957.90 2146
5958.63 2347
5959.36 2368
5960.09 2279
5960.82 2389
5961.54 2547
5962.27 2634
5963.00 2747
5963.73 2888
5964.46 3245
5965.19 3659
5965.92 3685
5966.64 3850
5967.37 3835
5968.10 3836
5968.83 3706
5969.56 3413
5970.29 3102
5971.02 3026
5971.75 2940
5972.48 2923
5973.21 2904
5973.93 2968
5974.66 2811
5975.39 2714
5976.12 2669
5976.85 2657
5977.58 2804
5978.31 2859
5979.04 3047
5979.77 3270
5980.50 3226
5981.23 3158
5981.96 3228
5982.69 3294
5983.42 3356
5984.15 3317
5984.88 3346
5985.61 3294
5986.34 3190
5987.07 3212
5987.80 3347
5988.53 3279
5989.26 3306
5989.99 3349
5990.72 3326
5991.45 3518
5992.18 3282
5992.91 3446
5993.64 3341
5994.37 3440
5995.10 3653
5995.83 3522
5996.56 3553
5997.29 3831
5998.02 3763
5998.75 3644
5999.49 3919
6000.22 3639
6000.95 3506
6001.68 3571
6002.41 3542
6003.14 3565
6003.87 3335
6004.60 3406
6005.33 3461
6006.06 3517
6006.80 3903
6007.53 4314
6008.26 5030
6008.99 6008
6009.72 6789
6010.45 7826
6011.18 8848
6011.92 9938
6012.65 10838
6013.38 11194
6014.11 11257
6014.84 10931
6015.57 10652
6016.31 9480
6017.04 8541
6017.77 7266
6018.50 6345
6019.23 5520
6019.97 4935
6020.70 4174
6021.43 3568
6022.16 3319
6022.89 3263
6023.63 3231
6024.36 2974
6025.09 2983
6025.82 2979
6026.56 2783
6027.29 2819
6028.02 3113
6028.75 3174
6029.49 3146
6030.22 3075
6030.95 2989
6031.68 2915
6032.42 2826
6033.15 2588
6033.88 2516
6034.62 2552
6035.35 2389
6036.08 2293
6036.81 2263
6037.55 2419
6038.28 2388
6039.01 2519
6039.75 2593
6040.48 2597
6041.21 2594
6041.95 2764
6042.68 2692
6043.41 2855
6044.15 2844
6044.88 2845
6045.61 3023
6046.35 2913
6047.08 2790
6047.82 3006
6048.55 2904
6049.28 3247
6050.02 3601
6050.75 3880
6051.49 3849
6052.22 3963
6052.95 4276
6053.69 4101
6054.42 3832
6055.16 3571
6055.89 3405
6056.62 3284
6057.36 3038
6058.09 2959
6058.83 2668
6059.56 2718
6060.30 2729
6061.03 2683
6061.77 2399
6062.50 2438
6063.23 2240
6063.97 2385
6064.70 2310
6065.44 2226
6066.17 2257
6066.91 2429
6067.64 2308
6068.38 2267
6069.11 2287
6069.85 2201
6070.58 2250
6071.32 2127
6072.05 1953
6072.79 1940
6073.52 1980
6074.26 2013
6075.00 2009
6075.73 1904
6076.47 1858
6077.20 1933
6077.94 1898
6078.67 1852
6079.41 1876
6080.14 1872
6080.88 1886
6081.62 1686
6082.35 1738
6083.09 1759
6083.82 1706
6084.56 1662
6085.30 1661
6086.03 1721
6086.77 1745
6087.50 1760
6088.24 1678
6088.98 1812
6089.71 2027
6090.45 1929
6091.19 1867
6091.92 1916
6092.66 1937
6093.39 1938
6094.13 1873
6094.87 1765
6095.60 1799
6096.34 1649
6097.08 1565
6097.81 1569
6098.55 1633
6099.29 1579
6100.03 1554
6100.76 1424
6101.50 1611
6102.24 1585
6102.97 1643
6103.71 1584
6104.45 1516
6105.18 1624
6105.92 1593
6106.66 1576
6107.40 1497
6108.13 1672
6108.87 1545
6109.61 1613
6110.35 1673
6111.08 1668
6111.82 1747
6112.56 1647
6113.30 1679
6114.03 1717
6114.77 1585
6115.51 1635
6116.25 1694
6116.99 1658
6117.72 1799
6118.46 1840
6119.20 1761
6119.94 1613
6120.68 1655
6121.41 1689
6122.15 1759
6122.89 1627
6123.63 1666
6124.37 1752
6125.11 1729
6125.84 1772
6126.58 1859
6127.32 1857
6128.06 1768
6128.80 1714
6129.54 1826
6130.28 1805
6131.02 1762
6131.75 1788
6132.49 1972
6133.23 1891
6133.97 1850
6134.71 1806
6135.45 1873
6136.19 1903
6136.93 1953
6137.67 2055
6138.41 2069
6139.14 2148
6139.88 2057
6140.62 2405
6141.36 2250
6142.10 2167
6142.84 2223
6143.58 2116
6144.32 2119
6145.06 2170
6145.80 2152
6146.54 2102
6147.28 2003
6148.02 1958
6148.76 2128
6149.50 2070
6150.24 2147
6150.98 2103
6151.72 2196
6152.46 1992
6153.20 1996
6153.94 2229
6154.68 2223
6155.42 2060
6156.16 2140
6156.90 2131
6157.64 2257
6158.38 2282
6159.12 2132
6159.86 2279
6160.60 2280
6161.34 2301
6162.08 2432
6162.82 2398
6163.57 2568
6164.31 2717
6165.05 2726
6165.79 2888
6166.53 3012
6167.27 3077
6168.01 3203
6168.75 2974
6169.49 2915
6170.23 3045
6170.98 2974
6171.72 2922
6172.46 2869
6173.20 2825
6173.94 2741
6174.68 2624
6175.42 2838
6176.16 2905
6176.91 3095
6177.65 3297
6178.39 3677
6179.13 4141
6179.87 5036
6180.61 5851
6181.36 6626
6182.10 7448
6182.84 8178
6183.58 8101
6184.32 8236
6185.07 7874
6185.81 7440
6186.55 6736
6187.29 5816
6188.03 5117
6188.78 4602
6189.52 3975
6190.26 3683
6191.00 3447
6191.75 3261
6192.49 3202
6193.23 3136
6193.97 3068
6194.72 3243
6195.46 3215
6196.20 3194
6196.94 3132
6197.69 3143
6198.43 3028
6199.17 2960
6199.92 2996
6200.66 3027
6201.40 3023
6202.15 3171
6202.89 3190
6203.63 3461
6204.37 3897
6205.12 4685
6205.86 5321
6206.60 6371
6207.35 7935
6208.09 9240
6208.83 9919
6209.58 10409
6210.32 10691
6211.07 10404
6211.81 9077
6212.55 8299
6213.30 7274
6214.04 6111
6214.78 4918
6215.53 4394
6216.27 3743
6217.02 3415
6217.76 3196
6218.50 2877
6219.25 2613
6219.99 2654
6220.74 2556
6221.48 2643
6222.22 2761
6222.97 2846
6223.71 2759
6224.46 2711
6225.20 2497
6225.95 2581
6226.69 2447
6227.44 2237
6228.18 2200
6228.92 2047
6229.67 1982
6230.41 1830
6231.16 1886
6231.90 1840
6232.65 1769
6233.39 1853
6234.14 1945
6234.88 1951
6235.63 1958
6236.37 2164
6237.12 2336
6237.86 2438
6238.61 2355
6239.35 2360
6240.10 2506
6240.85 2533
6241.59 2316
6242.34 2347
6243.08 2245
6243.83 2259
6244.57 2198
6245.32 2355
6246.06 2352
6246.81 2444
6247.56 2334
6248.30 2288
6249.05 2341
6249.79 2269
6250.54 2312
6251.29 2314
6252.03 2124
6252.78 2000
6253.52 1970
6254.27 1902
6255.02 1872
6255.76 1789
6256.51 1857
6257.26 1996
6258.00 1864
6258.75 1829
6259.49 1889
6260.24 1781
6260.99 1852
6261.73 1707
6262.48 1704
6263.23 1725
6263.97 1686
6264.72 1686
6265.47 1654
6266.21 1616
6266.96 1628
6267.71 1688
6268.46 1670
6269.20 1747
6269.95 1754
6270.70 1724
6271.44 1737
6272.19 1747
6272.94 1546
6273.69 1689
6274.43 1794
6275.18 1818
6275.93 1808
6276.68 1721
6277.42 1866
6278.17 1881
6278.92 1788
6279.67 1754
6280.41 1725
6281.16 1587
6281.91 1488
6282.66 1651
6283.41 1544
6284.15 1512
6284.90 1408
6285.65 1393
6286.40 1497
6287.15 1445
6287.89 1470
6288.64 1460
6289.39 1475
6290.14 1328
6290.89 1391
6291.64 1384
6292.38 1454
6293.13 1402
6293.88 1341
6294.63 1266
6295.38 1286
6296.13 1287
6296.88 1341
6297.62 1331
6298.37 1177
6299.12 1262
6299.87 1317
6300.62 1361
6301.37 1332
6302.12 1191
6302.87 1253
6303.62 1270
6304.37 1304
6305.11 1294
6305.86 1221
6306.61 1289
6307.36 1251
6308.11 1298
6308.86 1395
6309.61 1486
6310.36 1491
6311.11 1496
6311.86 1431
6312.61 1530
6313.36 1614
6314.11 1472
6314.86 1537
6315.61 1672
6316.36 1638
6317.11 1529
6317.86 1577
6318.61 1496
6319.36 1425
6320.11 1319
6320.86 1218
6321.61 1202
6322.36 1279
6323.11 1300
6323.86 1322
6324.61 1365
6325.36 1182
6326.11 1256
6326.86 1295
6327.61 1326
6328.36 1269
6329.11 1199
6329.86 1264
6330.61 1298
6331.37 1219
6332.12 1279
6332.87 1263
6333.62 1207
6334.37 1139
6335.12 1183
6335.87 1169
6336.62 1149
6337.37 1144
6338.12 1172
6338.88 1136
6339.63 1257
6340.38 1299
6341.13 1150
6341.88 1139
6342.63 1144
6343.38 1196
6344.14 1234
6344.89 1217
6345.64 1187
6346.39 1218
6347.14 1245
6347.89 1284
6348.65 1417
6349.40 1441
6350.15 1378
6350.90 1336
6351.65 1421
6352.41 1362
6353.16 1391
6353.91 1470
6354.66 1477
6355.41 1525
6356.17 1536
6356.92 1465
6357.67 1435
6358.42 1239
6359.18 1274
6359.93 1260
6360.68 1389
6361.43 1259
6362.19 1226
6362.94 1245
6363.69 1323
6364.44 1309
6365.20 1290
6365.95 1368
6366.70 1325
6367.46 1330
6368.21 1324
6368.96 1290
6369.71 1337
6370.47 1338
6371.22 1213
6371.97 1219
6372.73 1244
6373.48 1258
6374.23 1190
6374.99 1338
6375.74 1334
6376.49 1176
6377.25 1237
6378.00 1253
6378.75 1212
6379.51 1224
6380.26 1295
6381.02 1286
6381.77 1372
6382.52 1286
6383.28 1337
6384.03 1284
6384.78 1280
6385.54 1320
6386.29 1315
6387.05 1225
6387.80 1163
6388.56 1126
6389.31 1283
6390.06 1166
6390.82 997
6391.57 1021
6392.33 1068
6393.08 1030
6393.84 1019
6394.59 1211
6395.34 1210
6396.10 1175
6396.85 1171
6397.61 1230
6398.36 1214
6399.12 1123
6399.87 1085
6400.63 1071
6401.38 1062
6402.14 1099
6402.89 1235
6403.65 1188
6404.40 1079
6405.16 1138
6405.91 1160
6406.67 1175
6407.42 1294
6408.18 1354
6408.93 1276
6409.69 1271
6410.45 1305
6411.20 1303
6411.96 1322
6412.71 1327
6413.47 1330
6414.22 1425
6414.98 1370
6415.73 1347
6416.49 1403
6417.25 1278
6418.00 1212
6418.76 1249
6419.51 1261
6420.27 1283
6421.03 1171
6421.78 1174
6422.54 1145
6423.29 1085
6424.05 1095
6424.81 1147
6425.56 1218
6426.32 1180
6427.08 1140
6427.83 1171
6428.59 1157
6429.35 1117
6430.10 1258
6430.86 1247
6431.62 1308
6432.37 1226
6433.13 1238
6433.89 1162
6434.64 1215
6435.40 1176
6436.16 1171
6436.91 1218
6437.67 1338
6438.43 1314
6439.19 1279
6439.94 1334
6440.70 1340
6441.46 1339
6442.21 1307
6442.97 1311
6443.73 1357
6444.49 1375
6445.24 1431
6446.00 1453
6446.76 1447
6447.52 1371
6448.28 1374
6449.03 1387
6449.79 1369
6450.55 1461
6451.31 1494
6452.06 1409
6452.82 1363
6453.58 1447
6454.34 1465
6455.10 1403
6455.85 1395
6456.61 1540
6457.37 1415
6458.13 1487
6458.89 1419
6459.65 1446
6460.40 1465
6461.16 1474
6461.92 1568
6462.68 1576
6463.44 1632
6464.20 1628
6464.96 1724
6465.71 1717
6466.47 1723
6467.23 1745
6467.99 1709
6468.75 1756
6469.51 1845
6470.27 1955
6471.03 1824
6471.79 1845
6472.54 1728
6473.30 1737
6474.06 1750
6474.82 1753
6475.58 1769
6476.34 1923
6477.10 2132
6477.86 2026
6478.62 1947
6479.38 2097
6480.14 2072
6480.90 2103
6481.66 2224
6482.42 2193
6483.18 2220
6483.94 2227
6484.70 2235
6485.46 2270
6486.22 2202
6486.98 2264
6487.74 2343
6488.50 2414
6489.26 2436
6490.02 2538
6490.78 2529
6491.54 2728
6492.30 2760
6493.06 2833
6493.82 2835
6494.58 2930
6495.34 2968
6496.10 2937
6496.86 2830
6497.62 2854
6498.38 2793
6499.14 2783
6499.90 2981
6500.66 3065
6501.42 2975
6502.19 3186
6502.95 3483
6503.71 3908
6504.47 4890
6505.23 6064
6505.99 7762
6506.75 9178
6507.51 10688
6508.27 11458
6509.04 12223
6509.80 12278
6510.56 11370
6511.32 10171
6512.08 8959
6512.84 7491
6513.60 6521
6514.37 5500
6515.13 4868
6515.89 4182
6516.65 4075
6517.41 3712
6518.17 3553
6518.94 3462
6519.70 3308
6520.46 3461
6521.22 3612
6521.98 3508
6522.75 3633
6523.51 3846
6524.27 4030
6525.03 4247
6525.79 4306
6526.56 4677
6527.32 4777
6528.08 4784
6528.84 4833
6529.61 4814
6530.37 4748
6531.13 4779
6531.89 5235
6532.66 6074
6533.42 6535
6534.18 8052
6534.94 9282
6535.71 10551
6536.47 11547
6537.23 11788
6538.00 11263
6538.76 10410
6539.52 9230
6540.29 8089
6541.05 6794
6541.81 5940
6542.57 5152
6543.34 4553
6544.10 3991
6544.86 3720
6545.63 3464
6546.39 3544
6547.16 3614
6547.92 3350
6548.68 3472
6549.45 3591
6550.21 3633
6550.97 3663
6551.74 3890
6552.50 3977
6553.26 4499
6554.03 4715
6554.79 4600
6555.56 4619
6556.32 4404
6557.08 4291
6557.85 4113
6558.61 3812
6559.38 3547
6560.14 3298
6560.91 3235
6561.67 3198
6562.43 3067
6563.20 2971
6563.96 3056
6564.73 3124
6565.49 3025
6566.26 2981
6567.02 3121
6567.79 3098
6568.55 3083
6569.32 2829
6570.08 2771
6570.85 2978
6571.61 2959
6572.38 3063
6573.14 3283
6573.91 3325
6574.67 3523
6575.44 3336
6576.20 3306
6576.97 3323
6577.73 3123
6578.50 3080
6579.26 3019
6580.03 2930
6580.79 2856
6581.56 3068
6582.32 3098
6583.09 3050
6583.86 3044
6584.62 3292
6585.39 3149
6586.15 3249
6586.92 3279
6587.68 3134
6588.45 3019
6589.22 3219
6589.98 3321
6590.75 3661
6591.51 3645
6592.28 3765
6593.05 3953
6593.81 4005
6594.58 4102
6595.35 4302
6596.11 4256
6596.88 3981
6597.64 3777
6598.41 3475
6599.18 3232
6599.94 3279
6600.71 3196
6601.48 2994
6602.24 2954
6603.01 2912
6603.78 2756
6604.54 2680
6605.31 2649
6606.08 2616
6606.85 2639
6607.61 2655
6608.38 2640
6609.15 2519
6609.91 2640
6610.68 2433
6611.45 2481
6612.22 2587
6612.98 2646
6613.75 2522
6614.52 2481
6615.28 2396
6616.05 2470
6616.82 2546
6617.59 2472
6618.36 2476
6619.12 2722
6619.89 2730
6620.66 2801
6621.43 2806
6622.19 2943
6622.96 3137
6623.73 2982
6624.50 2889
6625.27 2914
6626.03 2777
6626.80 2697
6627.57 2598
6628.34 2567
6629.11 2509
6629.88 2518
6630.64 2518
6631.41 2753
6632.18 2812
6632.95 3031
6633.72 3159
6634.49 3169
6635.25 3275
6636.02 3251
6636.79 3274
6637.56 3223
6638.33 3449
6639.10 3475
6639.87 3328
6640.64 3238
6641.41 3266
6642.17 3405
6642.94 3155
6643.71 2972
6644.48 2973
6645.25 2867
6646.02 2629
6646.79 2548
6647.56 2346
6648.33 2208
6649.10 2197
6649.87 2133
6650.64 2022
6651.41 2133
6652.18 2195
6652.95 2246
6653.71 2241
6654.48 2276
6655.25 2268
6656.02 2234
6656.79 2202
6657.56 2140
6658.33 2002
6659.10 2069
6659.87 2050
6660.64 2141
6661.41 2104
6662.18 2060
6662.95 2039
6663.72 2022
6664.50 1996
6665.27 2168
6666.04 2057
6666.81 2086
6667.58 2158
6668.35 2279
6669.12 2179
6669.89 2396
6670.66 2373
6671.43 2454
6672.20 2448
6672.97 2411
6673.74 2467
6674.51 2383
6675.28 2229
6676.06 2179
6676.83 2275
6677.60 2393
6678.37 2345
6679.14 2185
6679.91 2368
6680.68 2563
6681.45 2621
6682.22 2851
6683.00 3014
6683.77 2884
6684.54 3018
6685.31 3112
6686.08 3230
6686.85 2907
6687.63 2757
6688.40 2547
6689.17 2225
6689.94 2295
6690.71 2206
6691.48 2058
6692.26 2053
6693.03 2044
6693.80 2043
6694.57 2021
6695.34 1972
6696.12 1951
6696.89 1916
6697.66 1960
6698.43 2039
6699.21 2077
6699.98 1844
6700.75 1853
6701.52 1858
6702.30 1825
6703.07 1858
6703.84 1861
6704.61 1861
6705.39 1827
6706.16 1704
6706.93 1919
6707.70 1829
6708.48 1825
6709.25 1836
6710.02 1670
6710.80 1717
6711.57 1746
6712.34 1689
6713.12 1701
6713.89 1755
6714.66 1723
6715.44 1672
6716.21 1728
6716.98 1659
6717.76 1525
6718.53 1570
6719.30 1667
6720.08 1673
6720.85 1701
6721.62 1703
6722.40 1622
6723.17 1595
6723.94 1671
6724.72 1703
6725.49 1599
6726.27 1622
6727.04 1634
6727.81 1568
6728.59 1496
6729.36 1630
6730.14 1651
6730.91 1755
6731.68 1624
6732.46 1642
6733.23 1578
6734.01 1741
6734.78 1680
6735.56 1584
6736.33 1734
6737.10 1680
6737.88 1732
6738.65 1799
6739.43 1722
6740.20 1797
6740.98 1713
6741.75 1790
6742.53 1864
6743.30 1836
6744.08 1792
6744.85 1928
6745.63 2044
6746.40 2039
6747.18 2063
6747.95 1971
6748.73 2005
6749.50 2232
6750.28 2419
6751.05 2569
6751.83 2645
6752.60 2647
6753.38 2640
6754.16 2591
6754.93 2507
6755.71 2486
6756.48 2364
6757.26 2247
6758.03 2082
6758.81 2172
6759.59 2099
6760.36 2132
6761.14 2208
6761.91 2039
6762.69 1980
6763.46 2009
6764.24 1978
6765.02 2060
6765.79 2140
6766.57 2002
6767.35 1995
6768.12 2020
6768.90 1954
6769.67 1804
6770.45 1767
6771.23 1769
6772.00 1710
6772.78 1784
6773.56 1690
6774.33 1742
6775.11 1743
6775.89 1644
6776.66 1587
6777.44 1670
6778.22 1674
6778.99 1570
6779.77 1556
6780.55 1523
6781.33 1577
6782.10 1664
6782.88 1625
6783.66 1562
6784.43 1645
6785.21 1644
6785.99 1527
6786.77 1576
6787.54 1650
6788.32 1661
6789.10 1617
6789.88 1456
6790.65 1396
6791.43 1573
6792.21 1538
6792.99 1536
6793.76 1505
6794.54 1491
6795.32 1524
6796.10 1472
6796.88 1468
6797.65 1563
6798.43 1582
6799.21 1555
6799.99 1488
6800.77 1458
6801.55 1439
6802.32 1501
6803.10 1765
6803.88 1760
6804.66 1676
6805.44 1687
6806.22 1727
6806.99 1669
6807.77 1481
6808.55 1538
6809.33 1573
6810.11 1534
6810.89 1575
6811.67 1545
6812.44 1529
6813.22 1563
6814.00 1618
6814.78 1488
6815.56 1381
6816.34 1335
6817.12 1321
6817.90 1448
6818.68 1505
6819.46 1534
6820.24 1610
6821.02 1537
6821.79 1528
6822.57 1448
6823.35 1439
6824.13 1433
6824.91 1504
6825.69 1504
6826.47 1402
6827.25 1462
6828.03 1524
6828.81 1586
6829.59 1634
6830.37 1517
6831.15 1339
6831.93 1370
6832.71 1430
6833.49 1483
6834.27 1514
6835.05 1692
6835.83 1864
6836.61 2177
6837.39 2275
6838.17 2242
6838.95 2397
6839.73 2321
6840.51 2399
6841.29 2330
6842.07 2329
6842.85 2118
6843.64 2021
6844.42 1864
6845.20 1765
6845.98 1696
6846.76 1803
6847.54 1920
6848.32 2119
6849.10 2283
6849.88 2532
6850.66 2697
6851.44 2671
6852.23 2671
6853.01 2679
6853.79 2653
6854.57 2498
6855.35 2334
6856.13 2110
6856.91 1954
6857.69 1851
6858.48 1811
6859.26 1676
6860.04 1624
6860.82 1645
6861.60 1589
6862.38 1628
6863.17 1565
6863.95 1602
6864.73 1656
6865.51 1765
6866.29 1775
6867.07 1820
6867.86 1888
6868.64 1905
6869.42 1865
6870.20 1946
6870.99 1846
6871.77 1875
6872.55 1779
6873.33 1713
6874.11 1863
6874.90 1859
6875.68 1949
6876.46 1887
6877.24 1991
6878.03 2076
6878.81 2242
6879.59 2319
6880.38 2236
6881.16 2267
6881.94 2403
6882.72 2466
6883.51 2646
6884.29 2589
6885.07 2941
6885.86 3358
6886.64 3671
6887.42 4294
6888.20 4727
6888.99 4894
6889.77 4507
6890.55 3941
6891.34 3869
6892.12 3536
6892.90 3108
6893.69 2744
6894.47 2545
6895.26 2207
6896.04 2212
6896.82 2092
6897.61 2120
6898.39 1987
6899.17 2189
6899.96 2192
6900.74 2213
6901.53 2199
6902.31 2345
6903.09 2190
6903.88 2174
6904.66 2204
6905.45 2134
6906.23 2131
6907.01 2124
6907.80 2105
6908.58 2259
6909.37 2199
6910.15 2057
6910.94 1905
6911.72 1858
6912.51 1728
6913.29 1813
6914.07 1870
6914.86 1860
6915.64 1853
6916.43 1826
6917.21 1815
6918.00 1854
6918.78 1826
6919.57 1804
6920.35 1723
6921.14 1651
6921.92 1741
6922.71 1723
6923.49 1793
6924.28 1816
6925.06 1932
6925.85 2002
6926.64 1992
6927.42 2016
6928.21 2021
6928.99 1992
6929.78 2014
6930.56 2016
6931.35 2120
6932.13 1932
6932.92 1903
6933.71 2126
6934.49 1893
6935.28 1902
6936.06 2033
6936.85 2181
6937.63 2188
6938.42 2288
6939.21 2303
6939.99 2517
6940.78 2769
6941.57 2823
6942.35 3070
6943.14 3342
6943.92 3535
6944.71 3457
6945.50 3504
6946.28 3422
6947.07 3624
6947.86 3644
6948.64 3785
6949.43 3704
6950.22 3506
6951.00 3206
6951.79 3061
6952.58 2981
6953.36 2897
6954.15 2749
6954.94 2733
6955.72 2846
6956.51 2678
6957.30 2742
6958.09 2801
6958.87 2731
6959.66 2752
6960.45 2775
6961.24 2778
6962.02 2803
6962.81 3048
6963.60 2984
6964.38 3142
6965.17 3149
6965.96 3446
6966.75 3480
6967.54 3703
6968.32 3803
6969.11 4136
6969.90 4167
6970.69 4288
6971.47 4247
6972.26 4258
6973.05 4293
6973.84 4274
6974.63 4027
6975.41 3950
6976.20 3804
6976.99 3930
6977.78 4130
6978.57 4317
6979.36 4680
6980.14 5385
6980.93 6326
6981.72 7660
6982.51 9756
6983.30 12098
6984.09 15134
6984.88 17905
6985.66 19839
6986.45 20351
6987.24 20443
6988.03 18669
6988.82 16326
6989.61 14112
6990.40 11504
6991.19 9451
6991.98 7376
6992.76 6038
6993.55 5100
6994.34 4267
6995.13 3643
6995.92 3443
6996.71 3227
6997.50 3134
6998.29 3080
6999.08 2994
6999.87 3046
7000.66 3122
7001.45 3023
7002.24 2931
7003.03 2914
7003.82 2784
7004.61 2620
7005.40 2331
7006.19 2334
7006.98 2189
7007.77 2104
7008.56 2059
7009.35 2114
7010.14 2263
7010.93 2321
7011.72 2335
7012.51 2472
7013.30 2602
7014.09 2719
7014.88 2881
7015.67 2787
7016.46 2727
7017.25 2499
7018.04 2440
7018.83 2403
7019.62 2621
7020.41 2539
7021.20 2660
7021.99 2903
7022.78 3071
7023.57 3213
7024.37 3140
7025.16 3044
7025.95 2936
7026.74 3056
7027.53 3055
7028.32 2813
7029.11 2639
7029.90 2658
7030.69 2495
7031.49 2348
7032.28 2320
7033.07 2400
7033.86 2247
7034.65 2185
7035.44 2401
7036.23 2460
7037.03 2310
7037.82 2429
7038.61 2482
7039.40 2395
7040.19 2465
7040.98 2564
7041.78 2491
7042.57 2646
7043.36 2714
7044.15 2582
7044.94 2546
7045.74 2434
7046.53 2606
7047.32 2812
7048.11 2993
7048.91 3191
7049.70 3418
7050.49 3520
7051.28 3377
7052.08 3094
7052.87 2898
7053.66 2776
7054.45 2591
7055.25 2510
7056.04 2663
7056.83 2627
7057.62 2752
7058.42 2601
7059.21 2513
7060.00 2635
7060.80 2661
7061.59 2558
7062.38 2501
7063.17 2473
7063.97 2438
7064.76 2361
7065.55 2195
7066.35 2173
7067.14 2198
7067.93 2092
7068.73 2161
7069.52 2056
7070.31 1903
7071.11 1950
7071.90 1850
7072.69 1780
7073.49 1664
7074.28 1622
7075.08 1741
7075.87 1742
7076.66 1755
7077.46 1710
7078.25 1756
7079.05 1757
7079.84 1785
7080.63 1783
7081.43 1760
7082.22 1755
7083.02 1691
7083.81 1708
7084.60 1776
7085.40 1717
7086.19 1780
7086.99 1840
7087.78 1902
7088.58 1897
7089.37 1841
7090.17 1831
7090.96 1806
7091.76 1730
7092.55 1697
7093.34 1628
7094.14 1573
7094.93 1551
7095.73 1449
7096.52 1444
7097.32 1462
7098.11 1440
7098.91 1419
7099.70 1332
7100.50 1461
7101.29 1506
7102.09 1355
7102.89 1384
7103.68 1405
7104.48 1308
7105.27 1265
7106.07 1399
7106.86 1367
7107.66 1184
7108.45 1185
7109.25 1185
7110.05 1350
7110.84 1291
7111.64 1271
7112.43 1350
7113.23 1300
7114.02 1286
7114.82 1252
7115.62 1236
7116.41 1413
7117.21 1301
7118.00 1225
7118.80 1208
7119.60 1285
7120.39 1315
7121.19 1297
7121.99 1318
7122.78 1254
7123.58 1210
7124.38 1216
7125.17 1195
7125.97 1280
7126.77 1300
7127.56 1288
7128.36 1262
7129.16 1296
7129.95 1276
7130.75 1307
7131.55 1298
7132.34 1329
7133.14 1318
7133.94 1261
7134.73 1187
7135.53 1211
7136.33 1198
7137.13 1095
7137.92 1118
7138.72 1214
7139.52 1162
7140.32 1122
7141.11 1088
7141.91 1049
7142.71 1089
7143.51 1213
7144.30 1172
7145.10 1072
7145.90 1042
7146.70 1127
7147.49 1217
7148.29 1040
7149.09 991
7149.89 985
7150.69 982
7151.48 970
7152.28 1056
7153.08 1011
7153.88 1088
7154.68 1035
7155.47 1073
7156.27 1191
7157.07 1199
7157.87 1241
7158.67 1160
7159.47 1091
7160.27 1056
7161.06 1018
7161.86 1049
7162.66 1095
7163.46 975
7164.26 1010
7165.06 969
7165.86 991
7166.66 981
7167.45 1045
7168.25 967
7169.05 1006
7169.85 953
7170.65 965
7171.45 1010
7172.25 929
7173.05 948
7173.85 842
7174.65 907
7175.45 930
7176.25 860
7177.04 918
7177.84 883
7178.64 808
7179.44 895
7180.24 946
7181.04 972
7181.84 918
7182.64 939
7183.44 1008
7184.24 968
7185.04 902
7185.84 935
7186.64 933
7187.44 926
7188.24 930
7189.04 840
7189.84 858
7190.64 978
7191.44 911
7192.24 929
7193.04 894
7193.84 902
7194.64 912
7195.44 976
7196.25 882
7197.05 933
7197.85 900
7198.65 891
7199.45 841
7200.25 873
7201.05 820
7201.85 886
7202.65 826
7203.45 854
7204.25 834
7205.05 821
7205.86 894
7206.66 861
7207.46 907
7208.26 820
7209.06 844
7209.86 931
7210.66 922
7211.46 938
7212.27 980
7213.07 1049
7213.87 1005
7214.67 997
7215.47 930
7216.27 858
7217.07 863
7217.88 877
7218.68 893
7219.48 982
7220.28 1029
7221.08 977
7221.89 967
7222.69 903
7223.49 860
7224.29 959
7225.09 1059
7225.90 933
7226.70 901
7227.50 902
7228.30 869
7229.11 875
7229.91 949
7230.71 1017
7231.51 997
7232.32 959
7233.12 909
7233.92 1062
7234.72 1121
7235.53 1142
7236.33 1141
7237.13 1023
7237.93 1069
7238.74 1073
7239.54 938
7240.34 962
7241.15 912
7241.95 1012
7242.75 895
7243.56 923
7244.36 839
7245.16 902
7245.97 972
7246.77 985
7247.57 968
7248.38 981
7249.18 958
7249.98 929
7250.79 918
7251.59 1023
7252.39 1012
7253.20 900
7254.00 937
7254.81 1022
7255.61 999
7256.41 1028
7257.22 923
7258.02 907
7258.82 902
7259.63 842
7260.43 798
7261.24 823
7262.04 740
7262.85 837
7263.65 912
7264.45 948
7265.26 961
7266.06 928
7266.87 896
7267.67 895
7268.48 901
7269.28 946
7270.09 1024
7270.89 972
7271.70 813
7272.50 859
7273.30 918
7274.11 954
7274.91 1000
7275.72 995
7276.52 997
7277.33 1068
7278.13 959
7278.94 1020
7279.74 1100
7280.55 1092
7281.36 1277
7282.16 1442
7282.97 1338
7283.77 1519
7284.58 1486
7285.38 1489
7286.19 1595
7286.99 1495
7287.80 1513
7288.60 1201
7289.41 1186
7290.22 1122
7291.02 1094
7291.83 1054
7292.63 1040
7293.44 1039
7294.25 991
7295.05 1049
7295.86 1047
7296.66 1157
7297.47 1042
7298.28 1144
7299.08 1134
7299.89 1105
7300.70 1163
7301.50 1082
7302.31 1106
7303.11 1023
7303.92 1102
7304.73 1145
7305.53 1144
7306.34 1071
7307.15 1099
7307.95 1224
7308.76 1334
7309.57 1331
7310.37 1387
7311.18 1397
7311.99 1292
7312.80 1361
7313.60 1448
7314.41 1507
7315.22 1759
7316.02 1834
7316.83 2037
7317.64 2493
7318.45 2692
7319.25 2829
7320.06 2833
7320.87 2621
7321.68 2296
7322.48 2175
7323.29 1913
7324.10 1723
7324.91 1562
7325.71 1465
7326.52 1502
7327.33 1334
7328.14 1394
7328.95 1340
7329.75 1390
7330.56 1326
7331.37 1343
7332.18 1332
7332.99 1293
7333.79 1329
7334.60 1301
7335.41 1276
7336.22 1393
7337.03 1350
7337.84 1338
7338.64 1340
7339.45 1412
7340.26 1414
7341.07 1304
7341.88 1252
7342.69 1183
7343.50 1176
7344.30 1042
7345.11 1050
7345.92 1117
7346.73 1183
7347.54 994
7348.35 929
7349.16 966
7349.97 933
7350.78 1035
7351.58 971
7352.39 937
7353.20 977
7354.01 1067
7354.82 1046
7355.63 939
7356.44 1034
7357.25 1118
7358.06 999
7358.87 1012
7359.68 1030
7360.49 1003
7361.30 1039
7362.11 1191
7362.92 1190
7363.73 1007
7364.54 1076
7365.35 1057
7366.16 1039
7366.97 1055
7367.78 917
7368.59 960
7369.40 929
7370.21 1057
7371.02 980
7371.83 889
7372.64 956
7373.45 956
7374.26 1012
7375.07 1081
7375.88 1042
7376.69 974
7377.50 1000
7378.31 1114
7379.12 1088
7379.93 1211
7380.74 1211
7381.55 1164
7382.37 1148
7383.18 1171
7383.99 1218
7384.80 1181
7385.61 1080
7386.42 1028
7387.23 996
7388.04 982
7388.85 909
7389.67 874
7390.48 901
7391.29 944
7392.10 932
7392.91 905
7393.72 806
7394.53 859
7395.35 781
7396.16 883
7396.97 820
7397.78 864
7398.59 881
7399.40 914
7400.22 899
7401.03 958
7401.84 871
7402.65 863
7403.46 877
7404.28 905
7405.09 873
7405.90 828
7406.71 829
7407.52 879
7408.34 829
7409.15 875
7409.96 871
7410.77 804
7411.59 810
7412.40 852
7413.21 807
7414.02 809
7414.84 751
7415.65 770
7416.46 790
7417.27 781
7418.09 757
7418.90 751
7419.71 762
7420.53 827
7421.34 778
7422.15 718
7422.97 789
7423.78 785
7424.59 788
7425.40 745
7426.22 775
7427.03 810
7427.84 692
7428.66 685
7429.47 703
7430.28 670
7431.10 696
7431.91 742
7432.73 830
7433.54 735
7434.35 684
7435.17 856
7435.98 900
7436.79 760
7437.61 827
7438.42 690
7439.24 735
7440.05 751
7440.86 778
7441.68 710
7442.49 740
7443.31 786
7444.12 735
7444.94 785
7445.75 766
7446.56 704
7447.38 704
7448.19 690
7449.01 673
7449.82 646
7450.64 779
7451.45 736
7452.27 687
7453.08 632
7453.90 709
7454.71 769
7455.52 782
7456.34 768
7457.15 706
7457.97 757
7458.78 770
7459.60 727
7460.42 638
7461.23 626
7462.05 660
7462.86 677
7463.68 668
7464.49 721
7465.31 714
7466.12 733
7466.94 776
7467.75 781
7468.57 771
7469.38 684
7470.20 796
7471.02 855
7471.83 877
7472.65 853
7473.46 767
7474.28 817
7475.10 861
7475.91 866
7476.73 836
7477.54 772
7478.36 833
7479.18 813
7479.99 855
7480.81 768
7481.62 818
7482.44 735
7483.26 811
7484.07 717
7484.89 745
7485.71 810
7486.52 838
7487.34 714
7488.16 742
7488.97 769
7489.79 763
7490.61 823
7491.42 768
7492.24 761
7493.06 717
7493.87 789
7494.69 729
7495.51 751
7496.33 733
7497.14 744
7497.96 846
7498.78 801
7499.59 799
7500.41 807
7501.23 831
7502.05 899
7502.86 907
7503.68 803
7504.50 818
7505.32 793
7506.13 789
7506.95 794
7507.77 703
7508.59 726
7509.40 752
7510.22 787
7511.04 828
7511.86 831
7512.68 839
7513.49 872
7514.31 775
7515.13 764
7515.95 801
7516.77 741
7517.59 814
7518.40 734
7519.22 706
7520.04 712
7520.86 706
7521.68 809
7522.50 800
7523.31 759
7524.13 768
7524.95 667
7525.77 712
7526.59 747
7527.41 759
7528.23 673
7529.05 665
7529.86 732
7530.68 781
7531.50 759
7532.32 794
7533.14 700
7533.96 690
7534.78 668
7535.60 670
7536.42 668
7537.24 698
7538.06 641
7538.88 650
7539.70 652
7540.51 685
7541.33 616
7542.15 669
7542.97 685
7543.79 631
7544.61 683
7545.43 714
7546.25 741
7547.07 676
7547.89 720
7548.71 677
7549.53 676
7550.35 679
7551.17 677
7551.99 701
7552.81 698
7553.63 612
7554.45 736
7555.27 679
7556.09 730
7556.91 710
7557.73 707
7558.56 638
7559.38 688
7560.20 715
7561.02 732
7561.84 690
7562.66 704
7563.48 715
7564.30 715
7565.12 705
7565.94 741
7566.76 725
7567.58 699
7568.40 696
7569.23 741
7570.05 765
7570.87 658
7571.69 721
7572.51 699
7573.33 661
7574.15 684
7574.97 752
7575.80 710
7576.62 747
7577.44 798
7578.26 766
7579.08 715
7579.90 723
7580.73 685
7581.55 731
7582.37 714
7583.19 747
7584.01 728
7584.83 710
7585.66 813
7586.48 803
7587.30 826
7588.12 728
7588.95 773
7589.77 753
7590.59 796
7591.41 789
7592.23 794
7593.06 854
7593.88 863
7594.70 797
7595.52 824
7596.35 893
7597.17 923
7597.99 922
7598.81 858
7599.64 855
7600.46 904
7601.28 915
7602.11 868
7602.93 891
7603.75 922
7604.57 1001
7605.40 964
7606.22 963
7607.04 1070
7607.87 1009
7608.69 943
7609.51 989
7610.34 995
7611.16 961
7611.98 948
7612.81 904
7613.63 950
7614.45 934
7615.28 1144
7616.10 1176
7616.92 1195
7617.75 1221
7618.57 1319
7619.40 1305
7620.22 1219
7621.04 1181
7621.87 1202
7622.69 1127
7623.52 1070
7624.34 1105
7625.16 1194
7625.99 1149
7626.81 1022
7627.64 1036
7628.46 1050
7629.28 953
7630.11 1008
7630.93 996
7631.76 975
7632.58 1044
7633.41 1045
7634.23 984
7635.06 962
7635.88 960
7636.71 969
7637.53 837
7638.36 861
7639.18 800
7640.01 857
7640.83 844
7641.66 871
7642.48 864
7643.31 913
7644.13 942
7644.96 938
7645.78 916
7646.61 1011
7647.43 1047
7648.26 1017
7649.08 922
7649.91 992
7650.73 968
7651.56 929
7652.38 994
7653.21 933
7654.04 895
7654.86 792
7655.69 806
7656.51 810
7657.34 865
7658.16 786
7658.99 866
7659.82 752
7660.64 780
7661.47 732
7662.29 786
7663.12 764
7663.95 779
7664.77 773
7665.60 772
7666.43 789
7667.25 792
7668.08 763
7668.91 822
7669.73 768
7670.56 747
7671.38 803
7672.21 813
7673.04 715
7673.87 710
7674.69 718
7675.52 762
7676.35 691
7677.17 655
7678.00 747
7678.83 669
7679.65 648
7680.48 688
7681.31 734
7682.13 704
7682.96 748
7683.79 882
7684.62 790
7685.44 833
7686.27 841
7687.10 773
7687.93 807
7688.75 777
7689.58 749
7690.41 748
7691.24 821
7692.06 829
7692.89 738
7693.72 688
7694.55 732
7695.38 760
7696.20 773
7697.03 754
7697.86 926
7698.69 815
7699.52 840
7700.34 861
7701.17 801
7702.00 743
7702.83 724
7703.66 792
7704.49 724
7705.31 676
7706.14 738
7706.97 681
7707.80 685
7708.63 676
7709.46 753
7710.29 713
7711.11 712
7711.94 741
7712.77 753
7713.60 723
7714.43 642
7715.26 697
7716.09 739
7716.92 625
7717.75 666
7718.58 703
7719.40 698
7720.23 712
7721.06 758
7721.89 708
7722.72 660
7723.55 690
7724.38 658
7725.21 723
7726.04 772
7726.87 810
7727.70 809
7728.53 754
7729.36 822
7730.19 805
7731.02 710
7731.85 707
7732.68 693
7733.51 824
7734.34 764
7735.17 710
7736.00 630
7736.83 704
7737.66 699
7738.49 670
7739.32 636
7740.15 660
7740.98 715
7741.81 689
7742.64 714
7743.47 765
7744.30 748
7745.13 753
7745.96 746
7746.79 749
7747.62 886
7748.45 929
7749.29 901
7750.12 761
7750.95 802
7751.78 774
7752.61 711
7753.44 729
7754.27 703
7755.10 709
7755.93 719
7756.76 698
7757.60 647
7758.43 733
7759.26 759
7760.09 727
7760.92 746
7761.75 703
7762.58 707
7763.42 754
7764.25 800
7765.08 702
7765.91 733
7766.74 823
7767.57 758
7768.41 695
7769.24 706
7770.07 724
7770.90 653
7771.73 694
7772.57 689
7773.40 585
7774.23 635
7775.06 677
7775.90 769
7776.73 703
7777.56 655
7778.39 747
7779.22 728
7780.06 727
7780.89 712
7781.72 723
7782.55 663
7783.39 694
7784.22 669
7785.05 706
7785.89 730
7786.72 769
7787.55 709
7788.38 735
7789.22 733
7790.05 773
7790.88 687
7791.72 699
7792.55 689
7793.38 675
7794.22 825
7795.05 731
7795.88 744
7796.72 711
7797.55 759
7798.38 827
7799.22 872
7800.05 820
7800.88 868
7801.72 869
7802.55 859
7803.38 831
7804.22 854
7805.05 807
7805.89 852
7806.72 880
7807.55 875
7808.39 978
7809.22 923
7810.06 940
7810.89 925
7811.72 1003
7812.56 998
7813.39 1092
7814.23 1159
7815.06 1214
7815.89 1220
7816.73 1158
7817.56 1204
7818.40 1254
7819.23 1283
7820.07 1433
7820.90 1296
7821.74 1425
7822.57 1586
7823.41 1469
7824.24 1318
7825.08 1190
7825.91 1236
7826.75 1271
7827.58 1140
7828.42 1178
7829.25 1220
7830.09 1128
7830.92 1148
7831.76 1310
7832.59 1285
7833.43 1353
7834.26 1451
7835.10 1320
7835.93 1228
7836.77 1192
7837.60 1287
7838.44 1220
7839.28 1039
7840.11 1034
7840.95 1124
7841.78 1088
7842.62 1052
7843.45 987
7844.29 1025
7845.13 1042
7845.96 971
7846.80 982
7847.63 1007
7848.47 950
7849.31 895
7850.14 839
7850.98 873
7851.82 846
7852.65 872
7853.49 970
7854.32 989
7855.16 977
7856.00 860
7856.83 880
7857.67 985
7858.51 1046
7859.34 933
7860.18 960
7861.02 1003
7861.85 939
7862.69 887
7863.53 933
7864.37 885
7865.20 901
7866.04 973
7866.88 1046
7867.71 1049
7868.55 983
7869.39 965
7870.23 1102
7871.06 1104
7871.90 1130
7872.74 1116
7873.57 1168
7874.41 1281
7875.25 1327
7876.09 1434
7876.93 1396
7877.76 1461
7878.60 1531
7879.44 1535
7880.28 1458
7881.11 1410
7881.95 1426
7882.79 1308
7883.63 1334
7884.47 1345
7885.30 1210
7886.14 1213
7886.98 1272
7887.82 1241
7888.66 1283
7889.50 1332
7890.33 1305
7891.17 1395
7892.01 1458
7892.85 1451
7893.69 1326
7894.53 1251
7895.36 1110
7896.20 1090
7897.04 1056
7897.88 1159
7898.72 1066
7899.56 976
7900.40 1035
7901.24 1103
7902.08 989
7902.91 926
7903.75 969
7904.59 1081
7905.43 984
7906.27 1017
7907.11 954
7907.95 915
7908.79 1016
7909.63 922
7910.47 950
7911.31 972
7912.15 1044
7912.99 1115
7913.83 1157
7914.67 1223
7915.50 1273
7916.34 1178
7917.18 1243
7918.02 1333
7918.86 1302
7919.70 1307
7920.54 1238
7921.38 1126
7922.22 1040
7923.06 950
7923.90 999
7924.74 973
7925.58 902
7926.42 856
7927.27 891
7928.11 767
7928.95 840
7929.79 866
7930.63 862
7931.47 805
7932.31 840
7933.15 816
7933.99 750
7934.83 796
7935.67 863
7936.51 881
7937.35 830
7938.19 888
7939.03 820
7939.88 722
7940.72 789
7941.56 703
7942.40 785
7943.24 803
7944.08 826
7944.92 841
7945.76 839
7946.60 813
7947.45 838
7948.29 784
7949.13 842
7949.97 939
7950.81 892
7951.65 888
7952.50 947
7953.34 918
7954.18 972
7955.02 1034
7955.86 1074
7956.70 972
7957.55 934
7958.39 876
7959.23 999
7960.07 1000
7960.91 983
7961.76 899
7962.60 919
7963.44 870
7964.28 948
7965.13 1050
7965.97 1018
7966.81 1032
7967.65 1109
7968.50 1142
7969.34 1041
7970.18 978
7971.02 963
7971.87 885
7972.71 792
7973.55 879
7974.39 769
7975.24 901
7976.08 727
7976.92 705
7977.77 684
7978.61 701
7979.45 772
7980.30 713
7981.14 706
7981.98 721
7982.83 727
7983.67 673
7984.51 692
7985.36 706
7986.20 721
7987.04 717
7987.89 722
7988.73 769
7989.57 773
7990.42 685
7991.26 651
7992.10 633
7992.95 650
7993.79 699
7994.64 685
7995.48 649
7996.32 660
7997.17 640
7998.01 664
7998.86 602
7999.70 591
8000.54 616
8001.39 654
8002.23 703
8003.08 652
8003.92 636
8004.77 680
8005.61 700
8006.45 659
8007.30 601
8008.14 637
8008.99 613
8009.83 625
8010.68 603
8011.52 589
8012.37 564
8013.21 591
8014.06 672
8014.90 548
8015.75 574
8016.59 591
8017.44 560
8018.28 604
8019.13 590
8019.97 565
8020.82 570
8021.66 677
8022.51 594
8023.35 561
8024.20 599
8025.05 578
8025.89 606
8026.74 520
8027.58 592
8028.43 661
8029.27 551
8030.12 581
8030.96 575
8031.81 578
8032.66 605
8033.50 583
8034.35 561
8035.19 569
8036.04 649
8036.89 608
8037.73 552
8038.58 626
8039.43 550
8040.27 600
8041.12 643
8041.96 490
8042.81 500
8043.66 564
8044.50 580
8045.35 564
8046.20 585
8047.04 528
8047.89 577
8048.74 581
8049.58 670
8050.43 614
8051.28 666
8052.12 539
8052.97 534
8053.82 579
8054.67 638
8055.51 549
8056.36 527
8057.21 572
8058.05 590
8058.90 587
8059.75 503
8060.60 610
8061.44 674
8062.29 646
8063.14 615
8063.99 545
8064.83 538
8065.68 490
8066.53 523
8067.38 500
8068.22 535
8069.07 598
8069.92 532
8070.77 548
8071.62 563
8072.46 496
8073.31 536
8074.16 545
8075.01 502
8075.86 520
8076.71 556
8077.55 529
8078.40 621
8079.25 632
8080.10 563
8080.95 534
8081.80 438
8082.64 482
8083.49 545
8084.34 541
8085.19 556
8086.04 530
8086.89 613
8087.74 580
8088.58 516
8089.43 544
8090.28 528
8091.13 521
8091.98 569
8092.83 649
8093.68 555
8094.53 514
8095.38 531
8096.23 510
8097.08 536
8097.93 514
8098.77 507
8099.62 516
8100.47 530
8101.32 571
8102.17 510
8103.02 578
8103.87 558
8104.72 577
8105.57 553
8106.42 546
8107.27 621
8108.12 562
8108.97 523
8109.82 518
8110.67 516
8111.52 552
8112.37 576
8113.22 569
8114.07 533
8114.92 598
8115.77 579
8116.62 587
8117.47 529
8118.32 584
8119.17 568
8120.02 531
8120.87 567
8121.72 538
8122.58 555
8123.43 615
8124.28 619
8125.13 613
8125.98 577
8126.83 568
8127.68 565
8128.53 638
8129.38 626
8130.23 586
8131.08 656
8131.94 643
8132.79 726
8133.64 715
8134.49 630
8135.34 641
8136.19 671
8137.04 678
8137.89 681
8138.75 731
8139.60 616
8140.45 626
8141.30 597
8142.15 580
8143.00 652
8143.86 595
8144.71 594
8145.56 559
8146.41 589
8147.26 644
8148.12 650
8148.97 605
8149.82 618
8150.67 629
8151.52 597
8152.38 667
8153.23 669
8154.08 707
8154.93 760
8155.78 739
8156.64 718
8157.49 666
8158.34 608
8159.19 682
8160.05 676
8160.90 631
8161.75 692
8162.61 600
8163.46 595
8164.31 555
8165.16 581
8166.02 630
8166.87 588
8167.72 597
8168.58 586
8169.43 583
8170.28 520
8171.14 589
8171.99 599
8172.84 541
8173.70 518
8174.55 567
8175.40 582
8176.26 495
8177.11 529
8177.96 545
8178.82 548
8179.67 449
8180.52 478
8181.38 504
8182.23 486
8183.08 472
8183.94 526
8184.79 548
8185.65 452
8186.50 503
8187.35 523
8188.21 426
8189.06 422
8189.92 479
8190.77 487
8191.63 506
8192.48 530
8193.33 468
8194.19 445
8195.04 542
8195.90 602
8196.75 544
8197.61 516
8198.46 541
8199.32 535
8200.17 524
8201.02 510
8201.88 500
8202.73 514
8203.59 514
8204.44 530
8205.30 571
8206.15 543
8207.01 505
8207.86 448
8208.72 506
8209.57 486
8210.43 492
8211.29 513
8212.14 510
8213.00 555
8213.85 525
8214.71 581
8215.56 516
8216.42 588
8217.27 559
8218.13 518
8218.98 536
8219.84 505
8220.70 488
8221.55 517
8222.41 578
8223.26 597
8224.12 622
8224.98 553
8225.83 608
8226.69 485
8227.54 523
8228.40 519
8229.26 539
8230.11 516
8230.97 479
8231.83 482
8232.68 519
8233.54 519
8234.39 562
8235.25 590
8236.11 599
8236.96 486
8237.82 525
8238.68 448
8239.53 513
8240.39 477
8241.25 443
8242.11 554
8242.96 521
8243.82 535
8244.68 523
8245.53 509
8246.39 495
8247.25 474
8248.10 503
8248.96 501
8249.82 459
8250.68 492
8251.53 540
8252.39 556
8253.25 474
8254.11 494
8254.96 437
8255.82 426
8256.68 486
8257.54 477
8258.39 454
8259.25 516
8260.11 519
8260.97 529
8261.83 449
8262.68 474
8263.54 505
8264.40 487
8265.26 551
8266.12 532
8266.97 568
8267.83 569
8268.69 546
8269.55 477
8270.41 507
8271.27 569
8272.12 620
8272.98 544
8273.84 560
8274.70 522
8275.56 568
8276.42 619
8277.28 618
8278.13 638
8278.99 666
8279.85 690
8280.71 661
8281.57 603
8282.43 592
8283.29 606
8284.15 608
8285.01 593
8285.87 532
8286.72 533
8287.58 522
8288.44 575
8289.30 595
8290.16 614
8291.02 642
8291.88 662
8292.74 770
8293.60 736
8294.46 723
8295.32 749
8296.18 626
8297.04 646
8297.90 644
8298.76 601
8299.62 637
8300.48 628
8301.34 614
8302.20 544
8303.06 557
8303.92 588
8304.78 587
8305.64 502
8306.50 494
8307.36 537
8308.22 634
8309.08 608
8309.94 563
8310.80 515
8311.66 597
8312.52 528
8313.38 501
8314.24 533
8315.10 549
8315.96 501
8316.83 519
8317.69 611
8318.55 595
8319.41 479
8320.27 477
8321.13 499
8321.99 487
8322.85 533
8323.71 582
8324.57 573
8325.44 505
8326.30 506
8327.16 518
8328.02 542
8328.88 528
8329.74 548
8330.60 486
8331.47 533
8332.33 524
8333.19 608
8334.05 531
8334.91 563
8335.77 564
8336.64 466
8337.50 518
8338.36 454
8339.22 497
8340.08 515
8340.94 518
8341.81 526
8342.67 530
8343.53 551
8344.39 582
8345.26 580
8346.12 512
8346.98 482
8347.84 511
8348.71 490
8349.57 528
8350.43 515
8351.29 582
8352.16 484
8353.02 483
8353.88 558
8354.74 520
8355.61 565
8356.47 521
8357.33 492
8358.19 536
8359.06 536
8359.92 473
8360.78 530
8361.65 544
8362.51 507
8363.37 527
8364.24 489
8365.10 417
8365.96 519
8366.83 559
8367.69 514
8368.55 545
8369.42 536
8370.28 538
8371.14 481
8372.01 516
8372.87 513
8373.73 523
8374.60 588
8375.46 573
8376.33 566
8377.19 500
8378.05 500
8378.92 557
8379.78 582
8380.65 585
8381.51 576
8382.37 523
8383.24 563
8384.10 493
8384.97 501
8385.83 509
8386.70 515
8387.56 470
8388.42 510
8389.29 546
8390.15 534
8391.02 522
8391.88 537
8392.75 482
8393.61 493
8394.48 526
8395.34 521
8396.21 477
8397.07 536
8397.94 587
8398.80 568
8399.67 574
8400.53 552
8401.40 496
8402.26 519
8403.13 543
8403.99 535
8404.86 541
8405.72 519
8406.59 530
8407.45 582
8408.32 586
8409.19 592
8410.05 572
8410.92 568
8411.78 572
8412.65 602
8413.51 624
8414.38 642
8415.25 681
8416.11 593
8416.98 546
8417.84 598
8418.71 555
8419.58 576
8420.44 617
8421.31 641
8422.17 629
8423.04 577
8423.91 642
8424.77 582
8425.64 521
8426.51 555
8427.37 671
8428.24 633
8429.11 689
8429.97 676
8430.84 675
8431.71 684
8432.57 717
8433.44 755
8434.31 663
8435.17 713
8436.04 794
8436.91 749
8437.77 800
8438.64 827
8439.51 822
8440.38 908
8441.24 881
8442.11 895
8442.98 996
8443.84 992
8444.71 949
8445.58 991
8446.45 961
8447.31 977
8448.18 919
8449.05 924
8449.92 990
8450.78 960
8451.65 935
8452.52 1128
8453.39 1289
8454.26 1470
8455.12 1651
8455.99 1737
8456.86 1860
8457.73 1820
8458.60 1743
8459.46 1628
8460.33 1441
8461.20 1317
8462.07 1159
8462.94 1015
8463.81 960
8464.67 839
8465.54 829
8466.41 772
8467.28 782
8468.15 782
8469.02 797
8469.89 816
8470.75 820
8471.62 766
8472.49 742
8473.36 722
8474.23 790
8475.10 741
8475.97 768
8476.84 861
8477.71 856
8478.57 903
8479.44 832
8480.31 843
8481.18 901
8482.05 872
8482.92 949
8483.79 887
8484.66 826
8485.53 821
8486.40 717
8487.27 716
8488.14 760
8489.01 766
8489.88 753
8490.75 767
8491.62 772
8492.49 843
8493.36 887
8494.23 855
8495.10 864
8495.97 810
8496.84 810
8497.71 708
8498.58 701
8499.45 687
8500.32 752
8501.19 677
8502.06 726
8502.93 743
8503.80 689
8504.67 720
8505.54 790
8506.41 732
8507.28 739
8508.15 736
8509.02 826
8509.89 794
8510.76 723
8511.63 767
8512.51 777
8513.38 777
8514.25 795
8515.12 783
8515.99 765
8516.86 724
8517.73 733
8518.60 775
8519.47 746
8520.35 794
8521.22 763
8522.09 869
8522.96 876
8523.83 956
8524.70 1160
8525.57 1173
8526.45 1273
8527.32 1269
8528.19 1205
8529.06 1108
8529.93 1118
8530.80 1026
8531.68 923
8532.55 855
8533.42 869
8534.29 885
8535.16 802
8536.04 804
8536.91 835
8537.78 771
8538.65 823
8539.52 830
8540.40 806
8541.27 715
8542.14 705
8543.01 750
8543.89 746
8544.76 705
8545.63 772
8546.50 710
8547.38 707
8548.25 804
8549.12 812
8549.99 768
8550.87 731
8551.74 843
8552.61 847
8553.49 968
8554.36 929
8555.23 976
8556.11 974
8556.98 946
8557.85 912
8558.73 773
8559.60 707
8560.47 847
8561.35 732
8562.22 740
8563.09 727
8563.97 727
8564.84 738
8565.71 804
8566.59 749
8567.46 782
8568.33 767
8569.21 729
8570.08 627
8570.96 665
8571.83 720
8572.70 735
8573.58 671
8574.45 721
8575.33 699
8576.20 685
8577.07 655
8577.95 694
8578.82 755
8579.70 663
8580.57 659
8581.45 703
8582.32 712
8583.19 676
8584.07 740
8584.94 738
8585.82 767
8586.69 785
8587.57 752
8588.44 783
8589.32 767
8590.19 696
8591.07 773
8591.94 836
8592.82 753
8593.69 764
8594.57 806
8595.44 730
8596.32 705
8597.19 803
8598.07 861
8598.94 801
8599.82 859
8600.69 801
8601.57 774
8602.44 762
8603.32 832
8604.20 851
8605.07 892
8605.95 800
8606.82 870
8607.70 812
8608.57 838
8609.45 837
8610.33 856
8611.20 1033
8612.08 980
8612.95 890
8613.83 863
8614.71 897
8615.58 872
8616.46 930
8617.33 930
8618.21 1003
8619.09 991
8619.96 979
8620.84 1069
8621.72 1036
8622.59 1042
8623.47 1061
8624.35 1040
8625.22 1136
8626.10 1166
8626.98 1109
8627.85 1117
8628.73 1092
8629.61 1126
8630.48 1199
8631.36 1157
8632.24 1200
8633.11 1169
8633.99 1162
8634.87 1138
8635.74 1205
8636.62 1198
8637.50 1276
8638.38 1250
8639.25 1198
8640.13 1293
8641.01 1275
8641.89 1265
8642.76 1384
8643.64 1385
8644.52 1392
8645.40 1433
8646.27 1438
8647.15 1451
8648.03 1448
8648.91 1544
8649.79 1590
8650.66 1524
8651.54 1473
8652.42 1548
8653.30 1461
8654.18 1632
8655.05 1715
8655.93 1669
8656.81 1679
8657.69 1673
8658.57 1749
8659.45 1879
8660.32 1956
8661.20 2196
8662.08 2350
8662.96 2618
8663.84 2969
8664.72 3236
8665.60 3316
8666.47 3185
8667.35 3023
8668.23 2762
8669.11 2761
8669.99 2748
8670.87 2814
8671.75 2762
8672.63 3035
8673.51 3159
8674.38 3368
8675.26 3394
8676.14 3280
8677.02 3061
8677.90 2906
8678.78 2613
8679.66 2370
8680.54 2152
8681.42 1977
8682.30 1898
8683.18 1751
8684.06 1656
8684.94 1647
8685.82 1816
8686.70 1830
8687.58 1873
8688.46 2060
8689.34 2409
8690.22 2908
8691.10 3311
8691.98 3609
8692.86 3978
8693.74 3848
8694.62 3776
8695.50 3339
8696.38 2981
8697.26 2704
8698.14 2467
8699.02 2399
8699.90 2194
8700.78 2148
8701.66 2115
8702.54 2067
8703.42 2102
8704.30 1994
8705.18 1927
8706.06 1789
8706.94 1745
8707.82 1581
8708.71 1470
8709.59 1289
8710.47 1274
8711.35 1327
8712.23 1271
8713.11 1241
8713.99 1044
8714.87 1058
8715.75 1228
8716.64 1074
8717.52 1023
8718.40 1055
8719.28 1064
8720.16 1095
8721.04 1082
8721.92 1051
8722.81 1002
8723.69 1046
8724.57 1098
8725.45 1034
8726.33 1085
8727.21 1072
8728.10 1057
8728.98 995
8729.86 1047
8730.74 1148
8731.62 1133
8732.51 1150
8733.39 1060
8734.27 1072
8735.15 1146
8736.03 1086
8736.92 1073
8737.80 1001
8738.68 1035
8739.56 1119
8740.45 1088
8741.33 1151
8742.21 1003
8743.09 1013
8743.98 1040
8744.86 1048
8745.74 970
8746.63 994
8747.51 1017
8748.39 980
8749.27 988
8750.16 1004
8751.04 1017
8751.92 986
8752.81 1053
8753.69 979
8754.57 1020
8755.46 1042
8756.34 1118
8757.22 1032
8758.11 978
8758.99 1078
8759.87 1035
8760.76 1000
8761.64 947
8762.52 926
8763.41 980
8764.29 943
8765.17 977
8766.06 952
8766.94 969
8767.83 955
8768.71 988
8769.59 1005
8770.48 1047
8771.36 987
8772.25 993
8773.13 1001
8774.01 925
8774.90 878
8775.78 874
8776.67 913
8777.55 930
8778.44 969
8779.32 897
8780.20 842
8781.09 975
8781.97 967
8782.86 960
8783.74 889
8784.63 875
8785.51 893
8786.40 903
8787.28 877
8788.17 844
8789.05 872
8789.94 817
8790.82 802
8791.71 789
8792.59 788
8793.48 785
8794.36 788
8795.25 840
8796.13 867
8797.02 818
8797.90 723
8798.79 816
8799.67 788
8800.56 774
8801.45 781
8802.33 774
8803.22 855
8804.10 848
8804.99 868
8805.87 793
8806.76 675
8807.65 754
8808.53 821
8809.42 803
8810.30 770
8811.19 797
8812.08 763
8812.96 707
8813.85 733
8814.73 769
8815.62 824
8816.51 826
8817.39 816
8818.28 896
8819.17 840
8820.05 797
8820.94 807
8821.83 738
8822.71 758
8823.60 731
8824.49 769
8825.37 729
8826.26 776
8827.15 679
8828.03 681
8828.92 688
8829.81 677
8830.69 675
8831.58 717
8832.47 708
8833.36 696
8834.24 695
8835.13 682
8836.02 655
8836.90 677
8837.79 610
8838.68 612
8839.57 633
8840.45 697
8841.34 605
8842.23 655
8843.12 664
8844.01 698
8844.89 693
8845.78 722
8846.67 701
8847.56 708
8848.44 629
8849.33 633
8850.22 620
8851.11 617
8852.00 635
8852.88 589
8853.77 696
8854.66 620
8855.55 633
8856.44 578
8857.33 560
8858.21 612
8859.10 611
8859.99 659
8860.88 670
8861.77 625
8862.66 574
8863.55 578
8864.43 568
8865.32 528
8866.21 604
8867.10 554
8867.99 511
8868.88 609
8869.77 598
8870.66 583
8871.55 534
8872.44 524
8873.32 537
8874.21 518
8875.10 609
8875.99 596
8876.88 568
8877.77 562
8878.66 524
8879.55 502
8880.44 502
8881.33 557
8882.22 578
8883.11 568
8884.00 516
8884.89 543
8885.78 530
8886.67 541
8887.56 521
8888.45 552
8889.34 557
8890.23 491
8891.12 535
8892.01 583
8892.90 537
8893.79 577
8894.68 526
8895.57 488
8896.46 535
8897.35 566
8898.24 522
8899.13 532
8900.02 553
8900.91 539
8901.80 511
8902.69 514
8903.58 494
8904.47 503
8905.36 500
8906.26 483
8907.15 497
8908.04 504
8908.93 485
8909.82 456
8910.71 481
8911.60 466
8912.49 498
8913.38 481
8914.28 453
8915.17 481
8916.06 483
8916.95 500
8917.84 470
8918.73 486
8919.62 460
8920.52 448
8921.41 476
8922.30 487
8923.19 425
8924.08 440
8924.97 460
8925.87 501
8926.76 448
8927.65 394
8928.54 408
8929.43 468
8930.33 475
8931.22 481
8932.11 464
8933.00 509
8933.89 483
8934.79 433
8935.68 411
8936.57 399
8937.46 475
8938.36 442
8939.25 445
8940.14 433
8941.03 443
8941.93 428
8942.82 424
8943.71 451
8944.60 423
8945.50 443
8946.39 435
8947.28 446
8948.18 416
8949.07 415
8949.96 446
8950.85 433
8951.75 444
8952.64 454
8953.53 415
8954.43 454
8955.32 421
8956.21 435
8957.11 422
8958.00 424
8958.89 481
8959.79 489
8960.68 486
8961.57 465
8962.47 441
8963.36 433
8964.26 399
8965.15 450
8966.04 468
8966.94 423
8967.83 456
8968.73 471
8969.62 417
8970.51 458
8971.41 429
8972.30 480
8973.20 475
8974.09 447
8974.98 447
8975.88 439
8976.77 418
8977.67 449
8978.56 463
8979.46 454
8980.35 418
8981.25 414
8982.14 469
8983.03 418
8983.93 363
8984.82 436
8985.72 491
8986.61 471
8987.51 401
8988.40 460
8989.30 441
8990.19 439
8991.09 445
8991.98 446
8992.88 459
8993.77 451
8994.67 434
8995.56 450
8996.46 443
8997.36 443
8998.25 453
8999.15 500
9000.04 488
9000.94 421
9001.83 451
9002.73 391
9003.62 400
9004.52 370
9005.42 364
9006.31 408
9007.21 422
9008.10 437
9009.00 406
9009.90 425
9010.79 459
9011.69 388
9012.58 425
9013.48 449
9014.38 463
9015.27 416
9016.17 403
9017.07 435
9017.96 461
9018.86 420
9019.76 392
9020.65 382
9021.55 377
9022.44 399
9023.34 444
9024.24 427
9025.14 410
9026.03 367
9026.93 379
9027.83 400
9028.72 415
9029.62 416
9030.52 433
9031.41 420
9032.31 406
9033.21 413
9034.11 445
9035.00 405
9035.90 422
9036.80 400
9037.69 451
9038.59 455
9039.49 457
9040.39 462
9041.28 433
9042.18 435
9043.08 393
9043.98 433
9044.88 447
9045.77 464
9046.67 396
9047.57 442
9048.47 459
9049.36 451
9050.26 455
9051.16 504
9052.06 435
9052.96 468
9053.86 388
9054.75 482
9055.65 521
9056.55 407
9057.45 427
9058.35 414
9059.25 450
9060.14 452
9061.04 451
9061.94 465
9062.84 464
9063.74 436
9064.64 482
9065.54 514
9066.44 474
9067.33 501
9068.23 464
9069.13 494
9070.03 488
9070.93 432
9071.83 420
9072.73 478
9073.63 530
9074.53 522
9075.43 472
9076.33 443
9077.22 488
9078.12 474
9079.02 467
9079.92 441
9080.82 514
9081.72 492
9082.62 448
9083.52 519
9084.42 510
9085.32 517
9086.22 420
9087.12 422
9088.02 523
9088.92 519
9089.82 533
9090.72 519
9091.62 497
9092.52 527
9093.42 553
9094.32 563
9095.22 614
9096.12 561
9097.02 552
9097.92 515
9098.82 479
9099.72 470
9100.62 494
9101.52 511
9102.43 476
9103.33 444
9104.23 513
9105.13 447
9106.03 478
9106.93 368
9107.83 411
9108.73 442
9109.63 488
9110.53 478
9111.43 506
9112.33 406
9113.24 427
9114.14 437
9115.04 428
9115.94 450
9116.84 478
9117.74 486
9118.64 456
9119.55 430
9120.45 430
9121.35 426
9122.25 451
9123.15 450
9124.05 450
9124.96 386
9125.86 383
9126.76 431
9127.66 491
9128.56 448
9129.46 476
9130.37 479
9131.27 434
9132.17 470
9133.07 467
9133.97 403
9134.88 413
9135.78 411
9136.68 422
9137.58 464
9138.49 472
9139.39 508
9140.29 420
9141.19 384
9142.10 398
9143.00 428
9143.90 501
9144.80 464
9145.71 382
9146.61 468
9147.51 530
9148.42 431
9149.32 408
9150.22 402
9151.12 415
9152.03 431
9152.93 468
9153.83 417
9154.74 436
9155.64 434
9156.54 482
9157.45 462
9158.35 449
9159.25 436
9160.16 431
9161.06 408
9161.96 361
9162.87 451
9163.77 471
9164.68 481
9165.58 427
9166.48 428
9167.39 453
9168.29 479
9169.19 481
9170.10 450
9171.00 439
9171.91 441
9172.81 463
9173.72 445
9174.62 430
9175.52 505
9176.43 472
9177.33 444
9178.24 383
9179.14 421
9180.05 436
9180.95 465
9181.85 432
9182.76 419
9183.66 410
9184.57 415
9185.47 436
9186.38 448
9187.28 442
9188.19 424
9189.09 402
9190.00 471
9190.90 456
9191.81 434
9192.71 393
9193.62 396
9194.52 461
9195.43 435
9196.33 411
9197.24 461
9198.14 444
9199.05 481
9199.96 457
9200.86 448
9201.77 507
9202.67 504
9203.58 436
9204.48 454
9205.39 468
9206.29 396
9207.20 412
9208.11 463
9209.01 433
9209.92 480
9210.82 450
9211.73 432
9212.64 407
9213.54 414
9214.45 405
9215.35 429
9216.26 467
9217.17 403
9218.07 421
9218.98 429
9219.89 485
9220.79 433
9221.70 500
9222.61 442
9223.51 442
9224.42 425
9225.33 397
9226.23 399
9227.14 459
9228.05 485
9228.95 429
9229.86 432
9230.77 443
9231.67 441
9232.58 411
9233.49 426
9234.40 432
9235.30 403
9236.21 432
9237.12 390
9238.02 392
9238.93 368
9239.84 416
9240.75 438
9241.65 421
9242.56 437
9243.47 402
9244.38 457
9245.28 424
9246.19 439
9247.10 415
9248.01 395
9248.92 409
9249.82 414
9250.73 389
9251.64 374
9252.55 372
9253.46 401
9254.36 401
9255.27 354
9256.18 336
9257.09 424
9258.00 395
9258.90 381
9259.81 374
9260.72 403
9261.63 418
9262.54 420
9263.45 399
9264.36 411
9265.26 432
9266.17 408
9267.08 372
9267.99 360
9268.90 393
9269.81 437
9270.72 381
9271.63 424
9272.54 403
9273.44 402
9274.35 400
9275.26 428
9276.17 397
9277.08 361
9277.99 391
9278.90 429
9279.81 426
9280.72 396
9281.63 373
9282.54 373
9283.45 421
9284.36 420
9285.27 355
9286.18 365
9287.09 388
9288.00 402
9288.91 389
9289.82 401
9290.73 459
9291.64 466
9292.55 433
9293.46 447
9294.37 422
9295.28 400
9296.19 520
9297.10 489
9298.01 389
9298.92 397
9299.83 411
9300.74 433
9301.65 435
9302.56 410
9303.47 426
9304.38 378
9305.29 432
9306.20 485
9307.11 500
9308.02 447
9308.93 461
9309.84 447
9310.75 401
9311.67 434
9312.58 415
9313.49 352
9314.40 410
9315.31 399
9316.22 424
9317.13 416
9318.04 455
9318.95 441
9319.87 416
9320.78 406
9321.69 420
9322.60 434
9323.51 446
9324.42 406
9325.34 384
9326.25 366
9327.16 445
9328.07 500
9328.98 441
9329.89 367
9330.81 407
9331.72 438
9332.63 356
9333.54 393
9334.45 428
9335.37 416
9336.28 412
9337.19 419
9338.10 375
9339.01 352
9339.93 394
9340.84 436
9341.75 443
9342.66 394
9343.58 371
9344.49 421
9345.40 435
9346.31 355
9347.23 363
9348.14 400
9349.05 412
9349.97 395
9350.88 414
9351.79 418
9352.70 421
9353.62 404
9354.53 410
9355.44 452
9356.36 436
9357.27 462
9358.18 496
9359.10 426
9360.01 389
9360.92 455
9361.84 427
9362.75 436
9363.66 396
9364.58 387
9365.49 368
9366.40 410
9367.32 404
9368.23 393
9369.15 366
9370.06 418
9370.97 418
9371.89 426
9372.80 428
9373.71 383
9374.63 395
9375.54 402
9376.46 419
9377.37 417
9378.29 435
9379.20 393
9380.11 429
9381.03 430
9381.94 463
9382.86 434
9383.77 401
9384.69 433
9385.60 448
9386.51 492
9387.43 496
9388.34 478
9389.26 479
9390.17 478
9391.09 519
9392.00 509
9392.92 472
9393.83 525
9394.75 488
9395.66 520
9396.58 504
9397.49 490
9398.41 493
9399.32 454
9400.24 470
9401.15 477
9402.07 453
9402.99 424
9403.90 420
9404.82 444
9405.73 459
9406.65 432
9407.56 458
9408.48 472
9409.39 475
9410.31 461
9411.23 484
9412.14 486
9413.06 472
9413.97 464
9414.89 504
9415.81 463
9416.72 441
9417.64 454
9418.55 520
9419.47 460
9420.39 463
9421.30 467
9422.22 518
9423.14 492
9424.05 492
9424.97 499
9425.89 496
9426.80 506
9427.72 450
9428.64 420
9429.55 494
9430.47 548
9431.39 484
9432.30 424
9433.22 506
9434.14 542
9435.05 514
9435.97 550
9436.89 603
9437.80 545
9438.72 599
9439.64 583
9440.56 513
9441.47 551
9442.39 622
9443.31 602
9444.23 586
9445.14 573
9446.06 582
9446.98 621
9447.90 629
9448.81 657
9449.73 643
9450.65 607
9451.57 704
9452.48 769
9453.40 711
9454.32 682
9455.24 723
9456.16 692
9457.07 600
9457.99 589
9458.91 612
9459.83 552
9460.75 593
9461.66 566
9462.58 533
9463.50 531
9464.42 504
9465.34 519
9466.26 558
9467.18 493
9468.09 493
9469.01 479
9469.93 519
9470.85 491
9471.77 495
9472.69 517
9473.61 506
9474.53 517
9475.44 499
9476.36 565
9477.28 543
9478.20 529
9479.12 574
9480.04 638
9480.96 566
9481.88 615
9482.80 638
9483.72 607
9484.64 562
9485.56 597
9486.47 580
9487.39 526
9488.31 446
9489.23 503
9490.15 537
9491.07 501
9491.99 528
9492.91 509
9493.83 512
9494.75 515
9495.67 533
9496.59 566
9497.51 564
9498.43 474
9499.35 542
9500.27 547
9501.19 543
9502.11 521
9503.03 570
9503.95 590
9504.87 533
9505.79 547
9506.71 545
9507.64 600
9508.56 633
9509.48 572
9510.40 541
9511.32 543
9512.24 546
9513.16 580
9514.08 619
9515.00 662
9515.92 696
9516.84 679
9517.76 766
9518.68 691
9519.61 760
9520.53 799
9521.45 800
9522.37 948
9523.29 907
9524.21 836
9525.13 773
9526.05 751
9526.98 694
9527.90 759
9528.82 728
9529.74 641
9530.66 719
9531.58 640
9532.51 630
9533.43 688
9534.35 683
9535.27 659
9536.19 602
9537.11 652
9538.04 676
9538.96 666
9539.88 654
9540.80 573
9541.73 594
9542.65 602
9543.57 626
9544.49 721
9545.41 658
9546.34 606
9547.26 633
9548.18 614
9549.10 629
9550.03 674
9550.95 608
9551.87 660
9552.79 719
9553.72 708
9554.64 641
9555.56 650
9556.49 642
9557.41 638
9558.33 685
9559.25 684
9560.18 652
9561.10 636
9562.02 651
9562.95 671
9563.87 664
9564.79 670
9565.72 714
9566.64 664
9567.56 653
9568.49 690
9569.41 726
9570.33 732
9571.26 693
9572.18 753
9573.11 770
9574.03 674
9574.95 735
9575.88 742
9576.80 688
9577.72 741
9578.65 786
9579.57 778
9580.50 747
9581.42 737
9582.34 795
9583.27 810
9584.19 765
9585.12 731
9586.04 694
9586.97 740
9587.89 736
9588.81 778
9589.74 756
9590.66 828
9591.59 832
9592.51 758
9593.44 719
9594.36 774
9595.29 805
9596.21 869
9597.14 918
9598.06 858
9598.99 965
9599.91 1021
9600.84 972
9601.76 943
9602.69 908
9603.61 894
9604.54 935
9605.46 895
9606.39 920
9607.31 892
9608.24 794
9609.16 848
9610.09 792
9611.01 805
9611.94 815
9612.87 849
9613.79 813
9614.72 868
9615.64 878
9616.57 888
9617.49 817
9618.42 838
9619.35 931
9620.27 876
9621.20 869
9622.12 920
9623.05 871
9623.98 885
9624.90 861
9625.83 964
9626.76 964
9627.68 908
9628.61 974
9629.53 994
9630.46 1006
9631.39 988
9632.31 1009
9633.24 986
9634.17 1038
9635.09 1103
9636.02 1082
9636.95 997
9637.87 1042
9638.80 1047
9639.73 1119
9640.65 1058
9641.58 1148
9642.51 1239
9643.44 1247
9644.36 1315
9645.29 1222
9646.22 1217
9647.14 1224
9648.07 1285
9649.00 1243
9649.93 1170
9650.85 1173
9651.78 1046
9652.71 1046
9653.64 1087
9654.56 1191
9655.49 1188
9656.42 1142
9657.35 1154
9658.27 1143
9659.20 1108
9660.13 1163
9661.06 1229
9661.99 1330
9662.91 1142
9663.84 1190
9664.77 1182
9665.70 1255
9666.63 1186
9667.56 1220
9668.48 1343
9669.41 1357
9670.34 1320
9671.27 1283
9672.20 1324
9673.13 1285
9674.05 1300
9674.98 1369
9675.91 1345
9676.84 1363
9677.77 1432
9678.70 1373
9679.63 1384
9680.56 1416
9681.48 1441
9682.41 1436
9683.34 1429
9684.27 1504
9685.20 1505
9686.13 1494
9687.06 1479
9687.99 1450
9688.92 1584
9689.85 1561
9690.78 1515
9691.71 1490
9692.63 1604
9693.56 1596
9694.49 1590
9695.42 1772
9696.35 1832
9697.28 1899
9698.21 1976
9699.14 2129
9700.07 2043
9701.00 1942
9701.93 1860
9702.86 1757
9703.79 1718
9704.72 1625
9705.65 1631
9706.58 1654
9707.51 1567
9708.44 1531
9709.37 1536
9710.30 1639
9711.23 1791
9712.16 1843
9713.09 1913
9714.02 2076
9714.95 2190
9715.89 2270
9716.82 1926
9717.75 1980
9718.68 1871
9719.61 1674
9720.54 1564
9721.47 1550
9722.40 1469
9723.33 1372
9724.26 1318
9725.19 1290
9726.12 1259
9727.06 1276
9727.99 1285
9728.92 1267
9729.85 1317
9730.78 1391
9731.71 1405
9732.64 1344
9733.57 1352
9734.51 1355
9735.44 1340
9736.37 1308
9737.30 1240
9738.23 1161
9739.16 1138
9740.10 1117
9741.03 1213
9741.96 1164
9742.89 1128
9743.82 1103
9744.75 1066
9745.69 1064
9746.62 1056
9747.55 1089
9748.48 1014
9749.41 1012
9750.35 987
9751.28 1017
9752.21 987
9753.14 977
9754.08 994
9755.01 972
9755.94 934
9756.87 938
9757.81 940
9758.74 978
9759.67 974
9760.60 949
9761.54 989
9762.47 1000
9763.40 908
9764.34 945
9765.27 958
9766.20 943
9767.13 991
9768.07 1027
9769.00 981
9769.93 999
9770.87 1000
9771.80 905
9772.73 934
9773.67 927
9774.60 997
9775.53 955
9776.47 967
9777.40 930
9778.33 900
9779.27 856
9780.20 942
9781.14 981
9782.07 975
9783.00 961
9783.94 960
9784.87 946
9785.80 1002
9786.74 952
9787.67 922
9788.61 886
9789.54 878
9790.47 905
9791.41 869
9792.34 848
9793.28 826
9794.21 893
9795.15 873
9796.08 944
9797.01 956
9797.95 999
9798.88 1019
9799.82 951
9800.75 874
9801.69 864
9802.62 786
9803.56 810
9804.49 834
9805.43 797
9806.36 757
9807.30 717
9808.23 741
9809.17 753
9810.10 744
9811.04 743
9811.97 733
9812.91 730
9813.84 669
9814.78 686
9815.71 647
9816.65 706
9817.58 700
9818.52 652
9819.46 655
9820.39 649
9821.33 692
9822.26 758
9823.20 711
9824.13 693
9825.07 674
9826.00 689
9826.94 665
9827.88 673
9828.81 697
9829.75 624
9830.68 681
9831.62 635
9832.56 624
9833.49 655
9834.43 640
9835.37 662
9836.30 645
9837.24 629
9838.17 753
9839.11 679
9840.05 654
9840.98 643
9841.92 617
9842.86 673
9843.79 582
9844.73 600
9845.67 661
9846.60 617
9847.54 607
9848.48 616
9849.42 656
9850.35 655
9851.29 649
9852.23 611
9853.16 651
9854.10 679
9855.04 630
9855.98 620
9856.91 645
9857.85 600
9858.79 663
9859.72 607
9860.66 618
9861.60 609
9862.54 631
9863.47 635
9864.41 605
9865.35 588
9866.29 577
9867.23 575
9868.16 625
9869.10 647
9870.04 601
9870.98 617
9871.92 561
9872.85 606
9873.79 560
9874.73 573
9875.67 634
9876.61 586
9877.54 525
9878.48 557
9879.42 590
9880.36 616
9881.30 576
9882.24 543
9883.18 561
9884.11 553
9885.05 572
9885.99 545
9886.93 521
9887.87 623
9888.81 594
9889.75 600
9890.69 621
9891.62 633
9892.56 587
9893.50 608
9894.44 587
9895.38 538
9896.32 558
9897.26 573
9898.20 535
9899.14 589
9900.08 526
9901.02 515
9901.96 553
9902.90 561
9903.83 544
9904.77 628
9905.71 634
9906.65 573
9907.59 590
9908.53 572
9909.47 566
9910.41 567
9911.35 525
9912.29 536
9913.23 558
9914.17 527
9915.11 542
9916.05 486
9916.99 574
9917.93 576
9918.87 536
9919.81 560
9920.75 549
9921.69 565
9922.64 594
9923.58 648
9924.52 740
9925.46 789
9926.40 831
9927.34 835
9928.28 809
9929.22 738
9930.16 734
9931.10 731
9932.04 703
9932.98 647
9933.92 594
9934.87 656
9935.81 584
9936.75 594
9937.69 549
9938.63 538
9939.57 547
9940.51 517
9941.45 470
9942.39 495
9943.34 574
9944.28 532
9945.22 591
9946.16 599
9947.10 581
9948.04 618
9948.99 621
9949.93 665
9950.87 669
9951.81 610
9952.75 640
9953.69 611
9954.64 668
9955.58 593
9956.52 503
9957.46 548
9958.41 541
9959.35 553
9960.29 530
9961.23 448
9962.17 458
9963.12 472
9964.06 489
9965.00 565
9965.94 554
9966.89 493
9967.83 551
9968.77 666
9969.71 560
9970.66 511
9971.60 550
9972.54 502
9973.49 451
9974.43 491
9975.37 570
9976.31 597
9977.26 556
9978.20 573
9979.14 622
9980.09 508
9981.03 549
9981.97 588
9982.92 517
9983.86 475
9984.80 550
9985.75 522
9986.69 520
9987.63 527
9988.58 516
9989.52 524
9990.46 567
9991.41 542
9992.35 456
9993.30 496
9994.24 515
9995.18 497
9996.13 476
9997.07 536
9998.02 521
9998.96 491
9999.90 497
10000.85 485
10001.79 454
10002.74 489
10003.68 530
10004.62 502
10005.57 445
10006.51 506
10007.46 439
10008.40 427
10009.35 509
10010.29 512
10011.24 503
10012.18 445
10013.13 467
10014.07 470
10015.01 484
10015.96 533
10016.90 487
10017.85 423
10018.79 434
10019.74 432
10020.68 442
10021.63 477
10022.58 448
10023.52 473
10024.47 450
10025.41 428
10026.36 468
10027.30 522
10028.25 500
10029.19 491
10030.14 463
10031.08 443
10032.03 481
10032.98 471
10033.92 469
10034.87 495
10035.81 494
10036.76 457
10037.70 472
10038.65 463
10039.60 459
10040.54 477
10041.49 477
10042.43 477
10043.38 461
10044.33 453
10045.27 408
10046.22 443
10047.17 463
10048.11 462
10049.06 472
10050.00 505
10050.95 490
10051.90 421
10052.84 420
10053.79 424
10054.74 441
10055.68 439
10056.63 397
10057.58 464
10058.52 428
10059.47 397
10060.42 459
10061.37 418
10062.31 411
10063.26 462
10064.21 441
10065.15 421
10066.10 374
10067.05 449
10068.00 442
10068.94 401
10069.89 416
10070.84 427
10071.79 472
10072.73 479
10073.68 497
10074.63 411
10075.58 409
10076.52 410
10077.47 396
10078.42 477
10079.37 435
10080.32 425
10081.26 463
10082.21 433
10083.16 477
10084.11 412
10085.06 404
10086.00 439
10086.95 475
10087.90 490
10088.85 472
10089.80 419
10090.75 458
10091.69 458
10092.64 405
10093.59 433
10094.54 424
10095.49 422
10096.44 423
10097.39 446
10098.33 414
10099.28 454
10100.23 454
10101.18 442
10102.13 460
10103.08 392
10104.03 447
10104.98 478
10105.93 452
10106.87 487
10107.82 475
10108.77 445
10109.72 421
10110.67 414
10111.62 504
10112.57 487
10113.52 448
10114.47 493
10115.42 413
10116.37 448
10117.32 460
10118.27 500
10119.22 516
10120.17 454
10121.12 475
10122.07 451
10123.02 409
10123.97 466
10124.92 433
10125.87 426
10126.82 491
10127.77 530
10128.72 492
10129.67 497
10130.62 478
10131.57 466
10132.52 501
10133.47 459
10134.42 465
10135.37 502
10136.32 468
10137.27 490
10138.22 417
10139.17 477
10140.12 514
10141.07 467
10142.02 495
10142.98 505
10143.93 485
10144.88 463
10145.83 475
10146.78 508
10147.73 521
10148.68 533
10149.63 482
10150.58 521
10151.54 515
10152.49 508
10153.44 525
10154.39 528
10155.34 542
10156.29 543
10157.24 537
10158.20 489
10159.15 494
10160.10 535
10161.05 526
10162.00 502
10162.95 481
10163.91 533
10164.86 583
10165.81 620
10166.76 534
10167.71 567
10168.67 644
10169.62 608
10170.57 616
10171.52 562
10172.47 611
10173.43 649
10174.38 608
10175.33 651
10176.28 612
10177.24 695
10178.19 677
10179.14 661
10180.09 670
10181.05 658
10182.00 710
10182.95 663
10183.90 614
10184.86 681
10185.81 649
10186.76 654
10187.72 703
10188.67 703
10189.62 733
10190.58 666
10191.53 665
10192.48 692
10193.43 667
10194.39 665
10195.34 651
10196.29 635
10197.25 760
10198.20 684
10199.16 701
10200.11 713
10201.06 700
10202.02 717
10202.97 755
10203.92 791
10204.88 754
10205.83 861
10206.78 872
10207.74 882
10208.69 882
10209.65 790
10210.60 738
10211.55 744
10212.51 702
10213.46 720
10214.42 641
10215.37 677
10216.33 649
10217.28 657
10218.23 671
10219.19 657
10220.14 611
10221.10 656
10222.05 634
10223.01 646
10223.96 614
10224.92 643
10225.87 629
10226.83 612
10227.78 584
10228.74 553
10229.69 586
10230.65 618
10231.60 629
10232.56 667
10233.51 649
10234.47 639
10235.42 670
10236.38 706
10237.33 726
10238.29 753
10239.24 703
10240.20 730
10241.15 606
10242.11 542
10243.06 578
10244.02 577
10244.98 540
10245.93 589
10246.89 577
10247.84 618
10248.80 540
10249.75 567
10250.71 603
10251.67 564
10252.62 527
10253.58 571
10254.53 584
10255.49 569
10256.45 539
10257.40 528
10258.36 573
10259.32 518
10260.27 512
10261.23 494
10262.18 504
10263.14 480
10264.10 483
10265.05 499
10266.01 475
10266.97 477
10267.92 544
10268.88 524
10269.84 466
10270.79 493
10271.75 563
10272.71 597
10273.67 566
10274.62 506
10275.58 483
10276.54 503
10277.49 481
10278.45 461
10279.41 449
10280.37 423
10281.32 422
10282.28 519
10283.24 481
10284.19 464
10285.15 486
10286.11 489
10287.07 449
10288.03 495
10288.98 488
10289.94 470
10290.90 488
10291.86 527
10292.81 458
10293.77 463
10294.73 470
10295.69 457
10296.65 501
10297.60 477
10298.56 458
10299.52 496
10300.48 435
10301.44 465
10302.40 452
10303.35 444
10304.31 470
10305.27 487
10306.23 521
10307.19 516
10308.15 493
10309.10 439
10310.06 482
10311.02 468
10311.98 490
10312.94 486
10313.90 516
10314.86 511
10315.82 465
10316.78 483
10317.73 516
10318.69 465
10319.65 488
10320.61 451
10321.57 505
10322.53 459
10323.49 460
10324.45 455
10325.41 462
10326.37 454
10327.33 447
10328.29 423
10329.25 477
10330.21 523
10331.17 550
10332.13 551
10333.09 493
10334.04 459
10335.00 465
10335.96 435
10336.92 419
10337.88 407
10338.84 453
10339.80 390
10340.76 361
10341.72 375
10342.68 389
10343.65 450
10344.61 407
10345.57 418
10346.53 344
10347.49 362
10348.45 411
10349.41 395
10350.37 363
10351.33 421
10352.29 468
10353.25 437
10354.21 391
10355.17 401
10356.13 393
10357.09 389
10358.05 419
10359.02 414
10359.98 382
10360.94 400
10361.90 422
10362.86 423
10363.82 379
10364.78 376
10365.74 397
10366.70 388
10367.67 418
10368.63 344
10369.59 434
10370.55 390
10371.51 390
10372.47 388
10373.43 373
10374.40 400
10375.36 405
10376.32 356
10377.28 378
10378.24 422
10379.21 367
10380.17 333
10381.13 347
10382.09 365
10383.05 383
10384.02 377
10384.98 388
10385.94 374
10386.90 351
10387.86 348
10388.83 361
10389.79 382
10390.75 382
10391.71 361
10392.68 353
10393.64 342
10394.60 401
10395.56 354
10396.53 372
10397.49 322
10398.45 333
10399.42 352
10400.38 396
10401.34 405
10402.30 413
10403.27 387
10404.23 379
10405.19 382
10406.16 376
10407.12 378
10408.08 374
10409.05 346
10410.01 338
10410.97 374
10411.94 402
10412.90 370
10413.86 372
10414.83 366
10415.79 389
10416.75 371
10417.72 389
10418.68 400
10419.65 427
10420.61 383
10421.57 395
10422.54 356
10423.50 369
10424.46 412
10425.43 357
10426.39 368
10427.36 371
10428.32 335
10429.29 380
10430.25 406
10431.21 368
10432.18 316
10433.14 348
10434.11 335
10435.07 340
10436.04 370
10437.00 335
10437.97 343
10438.93 365
10439.90 388
10440.86 352
10441.82 345
10442.79 353
10443.75 339
10444.72 310
10445.68 343
10446.65 325
10447.61 317
10448.58 299
10449.54 344
10450.51 340
10451.48 314
10452.44 340
10453.41 337
10454.37 315
10455.34 361
10456.30 327
10457.27 343
10458.23 293
10459.20 320
10460.16 334
10461.13 305
10462.10 307
10463.06 318
10464.03 350
10464.99 334
10465.96 315
10466.93 346
10467.89 292
10468.86 317
10469.82 377
10470.79 331
10471.76 318
10472.72 298
10473.69 344
10474.65 358
10475.62 360
10476.59 387
10477.55 383
10478.52 416
10479.49 388
10480.45 408
10481.42 372
10482.39 376
10483.35 360
10484.32 381
10485.29 341
10486.25 338
10487.22 344
10488.19 331
10489.15 343
10490.12 336
10491.09 344
10492.06 319
10493.02 333
10493.99 317
10494.96 293
10495.92 320
10496.89 344
10497.86 370
10498.83 392
10499.79 399
10500.76 408
10501.73 382
10502.70 419
10503.66 344
10504.63 343
10505.60 350
10506.57 346
10507.54 353
10508.50 329
10509.47 322
10510.44 316
10511.41 318
10512.38 321
10513.34 316
10514.31 365
10515.28 376
10516.25 353
10517.22 387
10518.19 338
10519.15 350
10520.12 343
10521.09 346
10522.06 376
10523.03 374
10524.00 340
10524.96 339
10525.93 314
10526.90 392
10527.87 350
10528.84 286
10529.81 331
10530.78 345
10531.75 351
10532.72 388
10533.68 410
10534.65 432
10535.62 345
10536.59 362
10537.56 375
10538.53 386
10539.50 368
10540.47 327
10541.44 326
10542.41 345
10543.38 348
10544.35 284
10545.32 352
10546.29 339
10547.26 345
10548.23 380
10549.20 329
10550.17 333
10551.13 335
10552.10 335
10553.07 391
10554.04 356
10555.01 338
10555.98 369
10556.96 339
10557.93 348
10558.90 356
10559.87 364
10560.84 365
10561.81 381
10562.78 376
10563.75 379
10564.72 358
10565.69 377
10566.66 332
10567.63 369
10568.60 374
10569.57 380
10570.54 370
10571.51 343
10572.48 327
10573.45 379
10574.42 390
10575.40 377
10576.37 380
10577.34 394
10578.31 371
10579.28 387
10580.25 385
10581.22 333
10582.19 352
10583.17 348
10584.14 354
10585.11 353
10586.08 353
10587.05 400
10588.02 388
10588.99 361
10589.97 398
10590.94 377
10591.91 415
10592.88 473
10593.85 413
10594.82 394
10595.80 410
10596.77 420
10597.74 441
10598.71 414
10599.68 391
10600.66 387
10601.63 433
10602.60 442
10603.57 408
10604.55 377
10605.52 427
10606.49 474
10607.46 511
10608.44 508
10609.41 572
10610.38 553
10611.35 504
10612.33 465
10613.30 437
10614.27 454
10615.24 474
10616.22 428
10617.19 395
10618.16 423
10619.14 426
10620.11 400
10621.08 434
10622.05 409
10623.03 442
10624.00 435
10624.97 399
10625.95 352
10626.92 423
10627.89 397
10628.87 424
10629.84 421
10630.81 392
10631.79 380
10632.76 441
10633.74 459
10634.71 451
10635.68 489
10636.66 467
10637.63 448
10638.60 471
10639.58 561
10640.55 505
10641.53 499
10642.50 484
10643.47 470
10644.45 454
10645.42 433
10646.40 410
10647.37 396
10648.35 434
10649.32 373
10650.29 418
10651.27 355
10652.24 349
10653.22 353
10654.19 268
10655.17 344
10656.14 378
10657.12 368
10658.09 358
10659.07 317
10660.04 332
10661.02 353
10661.99 347
10662.97 325
10663.94 342
10664.92 316
10665.89 299
10666.87 339
10667.84 365
10668.82 347
10669.79 351
10670.77 384
10671.74 348
10672.72 323
10673.69 338
10674.67 327
10675.65 331
10676.62 384
10677.60 359
10678.57 342
10679.55 364
10680.52 362
10681.50 393
10682.48 368
10683.45 376
10684.43 359
10685.40 311
10686.38 349
10687.36 369
10688.33 370
10689.31 341
10690.28 314
10691.26 339
10692.24 333
10693.21 372
10694.19 366
10695.17 346
10696.14 384
10697.12 309
10698.10 302
10699.07 353
10700.05 333
10701.03 344
10702.00 349
10702.98 358
10703.96 340
10704.93 325
10705.91 388
10706.89 362
10707.86 329
10708.84 365
10709.82 371
10710.80 351
10711.77 353
10712.75 316
10713.73 343
10714.70 368
10715.68 380
10716.66 339
10717.64 311
10718.61 354
10719.59 391
10720.57 353
10721.55 394
10722.53 359
10723.50 360
10724.48 308
10725.46 301
10726.44 344
10727.41 370
10728.39 326
10729.37 345
10730.35 342
10731.33 301
10732.31 347
10733.28 346
10734.26 325
10735.24 360
10736.22 339
10737.20 338
10738.17 340
10739.15 368
10740.13 325
10741.11 306
10742.09 362
10743.07 364
10744.05 384
10745.03 364
10746.00 353
10746.98 342
10747.96 350
10748.94 357
10749.92 351
10750.90 335
10751.88 360
10752.86 369
10753.84 306
10754.82 290
10755.79 366
10756.77 329
10757.75 305
10758.73 330
10759.71 355
10760.69 329
10761.67 348
10762.65 340
10763.63 318
10764.61 339
10765.59 355
10766.57 373
10767.55 382
10768.53 304
10769.51 349
10770.49 343
10771.47 349
10772.45 413
10773.43 377
10774.41 331
10775.39 331
10776.37 376
10777.35 373
10778.33 380
10779.31 380
10780.29 375
10781.27 361
10782.25 338
10783.23 321
10784.21 380
10785.19 375
10786.17 385
10787.15 367
10788.13 371
10789.12 404
10790.10 427
10791.08 426
10792.06 367
10793.04 331
10794.02 374
10795.00 390
10795.98 365
10796.96 385
10797.94 339
10798.93 345
10799.91 313
10800.89 377
10801.87 418
10802.85 372
10803.83 358
10804.81 313
10805.80 363
10806.78 430
10807.76 388
10808.74 420
10809.72 356
10810.70 346
10811.69 373
10812.67 411
10813.65 352
10814.63 391
10815.61 344
10816.59 341
10817.58 370
10818.56 374
10819.54 375
10820.52 386
10821.51 392
10822.49 362
10823.47 355
10824.45 355
10825.43 370
10826.42 391
10827.40 427
10828.38 354
10829.37 346
10830.35 381
10831.33 405
10832.31 442
10833.30 421
10834.28 384
10835.26 386
10836.24 384
10837.23 386
10838.21 365
10839.19 351
10840.18 427
10841.16 392
10842.14 368
10843.13 371
10844.11 400
10845.09 426
10846.08 447
10847.06 434
10848.04 423
10849.03 456
10850.01 451
10850.99 410
10851.98 451
10852.96 410
10853.94 370
10854.93 355
10855.91 429
10856.90 476
10857.88 447
10858.86 393
10859.85 374
10860.83 432
10861.82 386
10862.80 426
10863.78 423
10864.77 468
10865.75 454
10866.74 446
10867.72 441
10868.71 457
10869.69 462
10870.67 454
10871.66 440
10872.64 459
10873.63 429
10874.61 425
10875.60 452
10876.58 433
10877.57 454
10878.55 461
10879.54 499
10880.52 488
10881.51 496
10882.49 498
10883.48 527
10884.46 532
10885.45 568
10886.43 553
10887.42 470
10888.40 476
10889.39 479
10890.37 481
10891.36 462
10892.34 516
10893.33 527
10894.32 528
10895.30 496
10896.29 527
10897.27 505
10898.26 540
10899.24 596
10900.23 547
10901.22 463
10902.20 524
10903.19 487
10904.17 492
10905.16 494
10906.15 600
10907.13 601
10908.12 600
10909.10 530
10910.09 550
10911.08 627
10912.06 588
10913.05 567
10914.04 609
10915.02 626
10916.01 580
10917.00 614
10917.98 588
10918.97 618
10919.96 592
10920.94 606
10921.93 672
10922.92 613
10923.90 644
10924.89 607
10925.88 601
10926.86 590
10927.85 636
10928.84 600
10929.82 599
10930.81 616
10931.80 627
10932.79 646
10933.77 626
10934.76 690
10935.75 723
10936.74 671
10937.72 749
10938.71 717
10939.70 719
10940.69 695
10941.67 798
10942.66 786
10943.65 776
10944.64 722
10945.63 772
10946.61 806
10947.60 771
10948.59 758
10949.58 760
10950.57 863
10951.55 966
10952.54 1016
10953.53 1020
10954.52 1029
10955.51 1161
10956.49 1198
10957.48 1219
10958.47 1228
10959.46 1262
10960.45 1285
10961.44 1269
10962.43 1201
10963.41 1135
10964.40 1106
10965.39 1038
10966.38 979
10967.37 936
10968.36 916
10969.35 867
10970.34 778
10971.33 869
10972.31 820
10973.30 774
10974.29 862
10975.28 901
10976.27 846
10977.26 872
10978.25 877
10979.24 901
10980.23 873
10981.22 924
10982.21 924
10983.20 954
10984.19 984
10985.18 924
10986.17 929
10987.16 952
10988.15 925
10989.14 875
10990.13 911
10991.12 962
10992.11 989
10993.10 1085
10994.09 1241
10995.08 1335
10996.07 1451
10997.06 1583
10998.05 1779
10999.04 1876
11000.03 1962
11001.02 1952
11002.01 1768
11003.00 1658
11003.99 1596
11004.98 1408
11005.97 1211
11006.96 1127
11007.95 1045
11008.94 972
11009.93 828
11010.92 790
11011.91 742
11012.91 760
11013.90 738
11014.89 773
11015.88 773
11016.87 706
11017.86 729
11018.85 707
11019.84 667
11020.83 711
11021.83 676
11022.82 706
11023.81 686
11024.80 728
11025.79 697
11026.78 686
11027.77 682
11028.77 651
11029.76 683
11030.75 702
11031.74 673
11032.73 681
11033.72 701
11034.72 659
11035.71 686
11036.70 760
11037.69 690
11038.68 687
11039.68 685
11040.67 681
11041.66 670
11042.65 637
11043.65 603
11044.64 600
11045.63 635
11046.62 567
11047.62 627
11048.61 533
11049.60 556
11050.59 572
11051.59 549
11052.58 580
11053.57 652
11054.56 570
11055.56 584
11056.55 568
11057.54 582
11058.54 559
11059.53 524
11060.52 544
11061.51 537
11062.51 589
11063.50 599
11064.49 574
11065.49 567
11066.48 537
11067.47 539
11068.47 561
11069.46 573
11070.45 608
11071.45 579
11072.44 542
11073.44 556
11074.43 650
11075.42 579
11076.42 659
11077.41 589
11078.40 607
11079.40 547
11080.39 574
11081.39 601
11082.38 560
11083.37 513
11084.37 548
11085.36 525
11086.36 518
11087.35 556
11088.35 523
11089.34 539
11090.33 568
11091.33 500
11092.32 454
11093.32 567
11094.31 545
11095.31 517
11096.30 521
11097.30 492
11098.29 486
11099.29 471
11100.28 480
11101.28 498
11102.27 486
11103.27 462
11104.26 436
11105.26 469
11106.25 517
11107.25 559
11108.24 535
11109.24 464
11110.23 462
11111.23 467
11112.22 482
11113.22 539
11114.21 507
11115.21 452
11116.20 516
11117.20 550
11118.20 510
11119.19 504
11120.19 439
11121.18 523
11122.18 503
11123.17 526
11124.17 492
11125.17 521
11126.16 507
11127.16 438
11128.15 427
11129.15 498
11130.15 487
11131.14 457
11132.14 407
11133.14 439
11134.13 474
11135.13 482
11136.13 447
11137.12 458
11138.12 452
11139.11 537
11140.11 481
11141.11 486
11142.10 415
11143.10 419
11144.10 472
11145.10 459
11146.09 445
11147.09 467
11148.09 453
11149.08 470
11150.08 473
11151.08 462
11152.07 473
11153.07 507
11154.07 465
11155.07 475
11156.06 493
11157.06 499
11158.06 453
11159.06 454
11160.05 448
11161.05 472
11162.05 427
11163.05 461
11164.04 419
11165.04 456
11166.04 452
11167.04 488
11168.04 478
11169.03 466
11170.03 426
11171.03 455
11172.03 442
11173.03 443
11174.02 386
11175.02 399
11176.02 418
11177.02 479
11178.02 433
11179.02 436
11180.01 467
11181.01 449
11182.01 453
11183.01 465
11184.01 459
11185.01 482
11186.00 429
11187.00 451
11188.00 451
11189.00 463
11190.00 469
11191.00 438
11192.00 444
11193.00 436
11194.00 518
11195.00 483
11195.99 471
11196.99 456
11197.99 471
11198.99 445
11199.99 523
11200.99 582
11201.99 498
11202.99 509
11203.99 492
11204.99 546
11205.99 544
11206.99 549
11207.99 673
11208.99 574
11209.99 572
11210.99 573
11211.99 595
11212.99 556
11213.99 528
11214.99 504
11215.99 469
11216.99 518
11217.99 582
11218.99 526
11219.99 517
11220.99 549
11221.99 530
11222.99 509
11223.99 493
11224.99 476
11225.99 458
11226.99 478
11227.99 500
11228.99 514
11229.99 534
11230.99 501
11231.99 533
11232.99 501
11233.99 522
11235.00 525
11236.00 481
11237.00 460
11238.00 463
11239.00 494
11240.00 489
11241.00 553
11242.00 550
11243.00 507
11244.01 507
11245.01 518
11246.01 554
11247.01 546
11248.01 495
11249.01 513
11250.01 562
11251.02 584
11252.02 642
11253.02 591
11254.02 557
11255.02 589
11256.02 592
11257.03 549
11258.03 564
11259.03 474
11260.03 543
11261.03 539
11262.04 501
11263.04 475
11264.04 526
11265.04 565
11266.05 566
11267.05 607
11268.05 620
11269.05 596
11270.05 624
11271.06 593
11272.06 579
11273.06 547
11274.07 557
11275.07 554
11276.07 554
11277.07 587
11278.08 555
11279.08 543
11280.08 485
11281.08 455
11282.09 497
11283.09 501
11284.09 527
11285.10 474
11286.10 486
11287.10 511
11288.11 452
11289.11 530
11290.11 443
11291.12 487
11292.12 453
11293.12 424
11294.13 454
11295.13 460
11296.13 415
11297.14 432
11298.14 427
11299.15 491
11300.15 410
11301.15 401
11302.16 408
11303.16 439
11304.16 463
11305.17 423
11306.17 431
11307.18 455
11308.18 508
11309.19 492
11310.19 420
11311.19 463
11312.20 428
11313.20 421
11314.21 477
11315.21 474
11316.22 460
11317.22 507
11318.23 464
11319.23 498
11320.23 522
11321.24 434
11322.24 434
11323.25 481
11324.25 549
11325.26 474
11326.26 444
11327.27 490
11328.27 492
11329.28 430
11330.28 433
11331.29 449
11332.29 451
11333.30 456
11334.30 453
11335.31 466
11336.32 520
11337.32 476
11338.33 507
11339.33 564
11340.34 517
11341.34 596
11342.35 526
11343.35 549
11344.36 531
11345.37 510
11346.37 566
11347.38 510
11348.38 407
11349.39 390
11350.40 433
11351.40 437
11352.41 462
11353.41 447
11354.42 403
11355.43 386
11356.43 385
11357.44 419
11358.45 451
11359.45 415
11360.46 390
11361.46 417
11362.47 398
11363.48 396
11364.48 436
11365.49 405
11366.50 401
11367.51 398
11368.51 430
11369.52 407
11370.53 441
11371.53 401
11372.54 390
11373.55 397
11374.55 382
11375.56 431
11376.57 450
11377.58 463
11378.58 401
11379.59 373
11380.60 371
11381.60 400
11382.61 420
11383.62 374
11384.63 404
11385.63 390
11386.64 417
11387.65 397
11388.66 385
11389.67 393
11390.67 378
11391.68 421
11392.69 424
11393.70 392
11394.71 343
11395.71 402
11396.72 418
11397.73 408
11398.74 378
11399.75 393
11400.75 393
11401.76 418
11402.77 418
11403.78 390
11404.79 429
11405.80 381
11406.80 422
11407.81 417
11408.82 414
11409.83 373
11410.84 392
11411.85 431
11412.86 409
11413.87 415
11414.87 424
11415.88 412
11416.89 404
11417.90 438
11418.91 405
11419.92 385
11420.93 396
11421.94 356
11422.95 388
11423.96 334
11424.97 394
11425.98 370
11426.98 386
11427.99 431
11429.00 410
11430.01 433
11431.02 391
11432.03 408
11433.04 470
11434.05 457
11435.06 403
11436.07 364
11437.08 400
11438.09 419
11439.10 416
11440.11 398
11441.12 388
11442.13 413
11443.14 391
11444.15 371
11445.16 378
11446.17 387
11447.18 442
11448.19 404
11449.20 372
11450.21 401
11451.22 374
11452.23 399
11453.25 408
11454.26 396
11455.27 398
11456.28 406
11457.29 411
11458.30 389
11459.31 392
11460.32 408
11461.33 425
11462.34 393
11463.35 419
11464.36 407
11465.38 389
11466.39 419
11467.40 375
11468.41 389
11469.42 412
11470.43 434
11471.44 427
11472.46 419
11473.47 411
11474.48 416
11475.49 437
11476.50 418
11477.51 392
11478.52 459
11479.54 404
11480.55 418
11481.56 440
11482.57 387
11483.58 408
11484.60 410
11485.61 465
11486.62 402
11487.63 420
11488.64 448
11489.66 474
11490.67 451
11491.68 503
11492.69 468
11493.71 452
11494.72 445
11495.73 407
11496.74 447
11497.76 478
11498.77 450
11499.78 440
11500.79 472
11501.81 448
11502.82 487
11503.83 535
11504.84 502
11505.86 481
11506.87 481
11507.88 517
11508.90 492
11509.91 545
11510.92 583
11511.94 498
11512.95 511
11513.96 493
11514.98 537
11515.99 567
11517.00 630
11518.02 636
11519.03 582
11520.04 564
11521.06 595
11522.07 623
11523.08 697
11524.10 680
11525.11 671
11526.13 691
11527.14 675
11528.15 675
11529.17 643
11530.18 706
11531.20 719
11532.21 832
11533.22 823
11534.24 995
11535.25 1194
11536.27 1194
11537.28 1309
11538.29 1373
11539.31 1411
11540.32 1498
11541.34 1419
11542.35 1290
11543.37 1239
11544.38 1222
11545.40 985
11546.41 893
11547.43 791
11548.44 710
11549.46 663
11550.47 628
11551.49 633
11552.50 615
11553.52 574
11554.53 554
11555.55 580
11556.56 546
11557.58 526
11558.59 508
11559.61 573
11560.62 545
11561.64 555
11562.65 476
11563.67 527
11564.68 589
11565.70 536
11566.71 518
11567.73 519
11568.75 508
11569.76 541
11570.78 595
11571.79 556
11572.81 513
11573.83 530
11574.84 545
11575.86 512
11576.87 521
11577.89 505
11578.91 509
11579.92 504
11580.94 514
11581.95 448
11582.97 501
11583.99 464
11585.00 488
11586.02 511
11587.04 489
11588.05 440
11589.07 464
11590.09 487
11591.10 499
11592.12 521
11593.14 472
11594.15 533
11595.17 598
11596.19 551
11597.20 559
11598.22 632
11599.24 638
11600.25 631
11601.27 628
11602.29 628
11603.31 588
11604.32 624
11605.34 581
11606.36 556
11607.38 537
11608.39 500
11609.41 515
11610.43 571
11611.45 510
11612.46 518
11613.48 493
11614.50 477
11615.52 480
11616.53 511
11617.55 526
11618.57 512
11619.59 473
11620.61 520
11621.62 492
11622.64 508
11623.66 475
11624.68 482
11625.70 486
11626.71 424
11627.73 497
11628.75 512
11629.77 466
11630.79 499
11631.81 485
11632.82 484
11633.84 458
11634.86 438
11635.88 393
11636.90 414
11637.92 426
11638.94 420
11639.96 435
11640.97 472
11641.99 446
11643.01 446
11644.03 458
11645.05 457
11646.07 431
11647.09 420
11648.11 427
11649.13 433
11650.15 403
11651.17 407
11652.18 422
11653.20 406
11654.22 425
11655.24 400
11656.26 399
11657.28 397
11658.30 428
11659.32 376
11660.34 415
11661.36 408
11662.38 399
11663.40 345
11664.42 388
11665.44 401
11666.46 401
11667.48 379
11668.50 380
11669.52 394
11670.54 398
11671.56 378
11672.58 386
11673.60 410
11674.62 392
11675.64 371
11676.66 378
11677.68 336
11678.70 382
11679.72 341
11680.74 403
11681.77 407
11682.79 364
11683.81 384
11684.83 364
11685.85 433
11686.87 358
11687.89 365
11688.91 364
11689.93 364
11690.95 374
11691.97 380
11693.00 351
11694.02 341
11695.04 371
11696.06 348
11697.08 366
11698.10 380
11699.12 363
11700.14 352
11701.17 346
11702.19 342
11703.21 318
11704.23 316
11705.25 394
11706.27 394
11707.30 406
11708.32 392
11709.34 365
11710.36 350
11711.38 374
11712.41 394
11713.43 345
11714.45 386
11715.47 374
11716.49 368
11717.52 357
11718.54 318
11719.56 353
11720.58 360
11721.61 376
11722.63 394
11723.65 339
11724.67 324
11725.70 364
11726.72 318
11727.74 331
11728.76 303
11729.79 344
11730.81 355
11731.83 336
11732.86 315
11733.88 352
11734.90 356
11735.92 310
11736.95 372
11737.97 356
11738.99 378
11740.02 362
11741.04 337
11742.06 346
11743.09 353
11744.11 340
11745.13 341
11746.16 377
11747.18 372
11748.20 344
11749.23 324
11750.25 361
11751.27 365
11752.30 368
11753.32 325
11754.35 323
11755.37 380
11756.39 352
11757.42 390
11758.44 341
11759.47 335
11760.49 304
11761.51 310
11762.54 362
11763.56 350
11764.59 384
11765.61 341
11766.64 347
11767.66 334
11768.68 315
11769.71 357
11770.73 371
11771.76 367
11772.78 354
11773.81 338
11774.83 350
11775.86 341
11776.88 348
11777.91 315
11778.93 366
11779.96 369
11780.98 342
11782.01 325
11783.03 399
11784.06 358
11785.08 384
11786.11 387
11787.13 332
11788.16 355
11789.18 389
11790.21 399
11791.23 388
11792.26 384
11793.28 355
11794.31 385
11795.34 356
11796.36 333
11797.39 341
11798.41 378
11799.44 382
11800.46 367
11801.49 359
11802.52 382
11803.54 415
11804.57 419
11805.59 385
11806.62 420
11807.65 429
11808.67 406
11809.70 408
11810.73 421
11811.75 427
11812.78 381
11813.80 377
11814.83 385
11815.86 391
11816.88 423
11817.91 414
11818.94 374
11819.96 371
11820.99 389
11822.02 444
11823.04 454
11824.07 385
11825.10 405
11826.13 408
11827.15 428
11828.18 451
11829.21 493
11830.23 456
11831.26 452
11832.29 465
11833.32 430
11834.34 382
11835.37 427
11836.40 460
11837.42 434
11838.45 438
11839.48 425
11840.51 448
11841.54 452
11842.56 422
11843.59 446
11844.62 506
11845.65 519
11846.67 487
11847.70 460
11848.73 441
11849.76 441
11850.79 492
11851.81 461
11852.84 490
11853.87 478
11854.90 458
11855.93 478
11856.95 536
11857.98 534
11859.01 513
11860.04 503
11861.07 505
11862.10 473
11863.13 491
11864.15 536
11865.18 572
11866.21 534
11867.24 547
11868.27 547
11869.30 595
11870.33 588
11871.36 559
11872.38 541
11873.41 510
11874.44 542
11875.47 525
11876.50 521
11877.53 577
11878.56 607
11879.59 605
11880.62 631
11881.65 596
11882.68 653
11883.71 591
11884.74 616
11885.77 690
11886.80 620
11887.82 599
11888.85 644
11889.88 669
11890.91 668
11891.94 645
11892.97 710
11894.00 679
11895.03 718
11896.06 740
11897.09 781
11898.12 832
11899.15 819
11900.18 890
11901.21 1003
11902.24 1112
11903.27 1019
11904.31 992
11905.34 949
11906.37 935
11907.40 965
11908.43 969
11909.46 893
11910.49 791
11911.52 723
11912.55 784
11913.58 773
11914.61 729
11915.64 702
11916.67 676
11917.70 702
11918.73 694
11919.77 712
11920.80 656
11921.83 745
11922.86 777
11923.89 838
11924.92 880
11925.95 989
11926.98 982
11928.02 1032
11929.05 1128
11930.08 1281
11931.11 1338
11932.14 1318
11933.17 1234
11934.21 1235
11935.24 1127
11936.27 972
11937.30 961
11938.33 844
11939.36 818
11940.40 780
11941.43 765
11942.46 705
11943.49 679
11944.52 639
11945.56 721
11946.59 692
11947.62 668
11948.65 660
11949.69 680
11950.72 629
11951.75 661
11952.78 617
11953.82 598
11954.85 576
11955.88 639
11956.91 594
11957.95 604
11958.98 585
11960.01 566
11961.04 591
11962.08 573
11963.11 568
11964.14 581
11965.18 612
11966.21 595
11967.24 607
11968.27 601
11969.31 574
11970.34 650
11971.37 594
11972.41 596
11973.44 586
11974.47 577
11975.51 575
11976.54 591
11977.58 629
11978.61 643
11979.64 659
11980.68 655
11981.71 616
11982.74 570
11983.78 602
11984.81 661
11985.85 669
11986.88 612
11987.91 604
11988.95 660
11989.98 658
11991.02 650
11992.05 636
11993.08 566
11994.12 604
11995.15 664
11996.19 612
11997.22 622
11998.26 589
11999.29 620
12000.32 650
12001.36 681
12002.39 636
12003.43 690
12004.46 722
12005.50 753
12006.53 667
12007.57 659
12008.60 688
12009.64 704
12010.67 741
12011.71 723
12012.74 680
12013.78 726
12014.81 749
12015.85 704
12016.88 664
12017.92 691
12018.95 784
12019.99 764
12021.02 762
12022.06 683
12023.10 675
12024.13 720
12025.17 717
12026.20 699
12027.24 719
12028.27 757
12029.31 717
12030.34 726
12031.38 724
12032.42 766
12033.45 717
12034.49 793
12035.52 777
12036.56 763
12037.60 765
12038.63 798
12039.67 797
12040.71 763
12041.74 707
12042.78 693
12043.81 719
12044.85 708
12045.89 742
12046.92 752
12047.96 783
12049.00 757
12050.03 775
12051.07 804
12052.11 811
12053.14 833
12054.18 814
12055.22 824
12056.25 924
12057.29 852
12058.33 868
12059.37 862
12060.40 879
12061.44 845
12062.48 868
12063.51 815
12064.55 790
12065.59 793
12066.63 718
12067.66 704
12068.70 640
12069.74 677
12070.78 746
12071.81 771
12072.85 714
12073.89 696
12074.93 674
12075.97 651
12077.00 718
12078.04 738
12079.08 684
12080.12 682
12081.15 696
12082.19 745
12083.23 690
12084.27 671
12085.31 688
12086.35 730
12087.38 698
12088.42 773
12089.46 791
12090.50 758
12091.54 795
12092.58 680
12093.61 788
12094.65 847
12095.69 786
12096.73 823
12097.77 926
12098.81 859
12099.85 952
12100.89 1035
12101.92 1046
12102.96 1037
12104.00 1035
12105.04 1032
12106.08 1035
12107.12 933
12108.16 815
12109.20 736
12110.24 813
12111.28 753
12112.32 694
12113.36 637
12114.39 672
12115.43 631
12116.47 612
12117.51 610
12118.55 551
12119.59 532
12120.63 587
12121.67 542
12122.71 519
12123.75 514
12124.79 513
12125.83 550
12126.87 541
12127.91 526
12128.95 551
12129.99 520
12131.03 471
12132.07 535
12133.11 555
12134.15 568
12135.19 542
12136.23 569
12137.27 566
12138.31 574
12139.35 580
12140.40 544
12141.44 525
12142.48 532
12143.52 516
12144.56 588
12145.60 552
12146.64 506
12147.68 506
12148.72 520
12149.76 536
12150.80 515
12151.84 465
12152.89 454
12153.93 462
12154.97 473
12156.01 494
12157.05 467
12158.09 495
12159.13 463
12160.17 504
12161.22 417
12162.26 426
12163.30 514
12164.34 518
12165.38 462
12166.42 462
12167.47 440
12168.51 469
12169.55 474
12170.59 456
12171.63 468
12172.67 420
12173.72 435
12174.76 440
12175.80 449
12176.84 436
12177.89 438
12178.93 449
12179.97 499
12181.01 465
12182.05 434
12183.10 413
12184.14 463
12185.18 474
12186.22 486
12187.27 440
12188.31 434
12189.35 480
12190.39 454
12191.44 424
12192.48 415
12193.52 421
12194.57 473
12195.61 489
12196.65 432
12197.69 422
12198.74 432
12199.78 460
12200.82 449
12201.87 434
12202.91 430
12203.95 423
12205.00 448
12206.04 441
12207.08 440
12208.13 418
12209.17 426
12210.21 440
12211.26 392
12212.30 439
12213.35 400
12214.39 394
12215.43 407
12216.48 409
12217.52 431
12218.56 445
12219.61 442
12220.65 396
12221.70 408
12222.74 449
12223.78 445
12224.83 412
12225.87 394
12226.92 422
12227.96 426
12229.01 395
12230.05 404
12231.10 389
12232.14 381
12233.18 390
12234.23 416
12235.27 407
12236.32 388
12237.36 396
12238.41 424
12239.45 429
12240.50 461
12241.54 421
12242.59 467
12243.63 415
12244.68 383
12245.72 446
12246.77 376
12247.81 335
12248.86 407
12249.90 364
12250.95 392
12251.99 420
12253.04 428
12254.08 379
12255.13 354
12256.18 335
12257.22 389
12258.27 380
12259.31 343
12260.36 379
12261.40 390
12262.45 393
12263.50 369
12264.54 336
12265.59 366
12266.63 376
12267.68 380
12268.73 391
12269.77 347
12270.82 358
12271.86 352
12272.91 405
12273.96 378
12275.00 349
12276.05 339
12277.10 337
12278.14 348
12279.19 403
12280.23 358
12281.28 335
12282.33 325
12283.37 325
12284.42 327
12285.47 348
12286.52 347
12287.56 344
12288.61 324
12289.66 381
12290.70 379
12291.75 349
12292.80 348
12293.84 312
12294.89 318
12295.94 332
12296.99 344
12298.03 323
12299.08 326
12300.13 361
12301.18 344
12302.22 344
12303.27 338
12304.32 321
12305.37 347
12306.41 354
12307.46 324
12308.51 360
12309.56 319
12310.60 348
12311.65 347
12312.70 326
12313.75 346
12314.80 336
12315.84 359
12316.89 348
12317.94 334
12318.99 338
12320.04 323
12321.09 357
12322.13 352
12323.18 339
12324.23 289
12325.28 309
12326.33 325
12327.38 334
12328.42 333
12329.47 324
12330.52 325
12331.57 330
12332.62 333
12333.67 311
12334.72 331
12335.77 308
12336.82 333
12337.86 318
12338.91 316
12339.96 266
12341.01 294
12342.06 334
12343.11 281
12344.16 321
12345.21 354
12346.26 377
12347.31 335
12348.36 294
12349.41 304
12350.46 297
12351.51 343
12352.56 334
12353.60 326
12354.65 327
12355.70 363
12356.75 358
12357.80 325
12358.85 305
12359.90 310
12360.95 325
12362.00 335
12363.05 319
12364.10 332
12365.15 332
12366.20 359
12367.25 318
12368.31 369
12369.36 374
12370.41 336
12371.46 335
12372.51 331
12373.56 332
12374.61 337
12375.66 348
12376.71 349
12377.76 320
12378.81 310
12379.86 338
12380.91 360
12381.96 337
12383.01 352
12384.07 350
12385.12 351
12386.17 332
12387.22 325
12388.27 369
12389.32 310
12390.37 372
12391.42 308
12392.47 317
12393.53 325
12394.58 338
12395.63 324
12396.68 339
12397.73 350
12398.78 342
12399.84 366
12400.89 361
12401.94 347
12402.99 359
12404.04 314
12405.09 304
12406.15 329
12407.20 319
12408.25 358
12409.30 329
12410.35 335
12411.41 399
12412.46 386
12413.51 379
12414.56 360
12415.62 348
12416.67 304
12417.72 354
12418.77 365
12419.83 382
12420.88 339
12421.93 359
12422.98 353
12424.04 286
12425.09 321
12426.14 352
12427.19 374
12428.25 395
12429.30 380
12430.35 365
12431.41 407
12432.46 383
12433.51 339
12434.57 380
12435.62 387
12436.67 368
12437.72 327
12438.78 352
12439.83 370
12440.88 340
12441.94 334
12442.99 364
12444.05 358
12445.10 392
12446.15 356
12447.21 375
12448.26 329
12449.31 296
12450.37 336
12451.42 408
12452.48 403
12453.53 374
12454.58 372
12455.64 442
12456.69 411
12457.75 434
12458.80 341
12459.85 372
12460.91 413
12461.96 404
12463.02 403
12464.07 409
12465.13 436
12466.18 403
12467.23 432
12468.29 467
12469.34 490
12470.40 499
12471.45 545
12472.51 568
12473.56 648
12474.62 684
12475.67 715
12476.73 781
12477.78 726
12478.84 684
12479.89 749
12480.95 657
12482.00 681
12483.06 619
12484.11 551
12485.17 514
12486.22 471
12487.28 511
12488.33 504
12489.39 445
12490.45 434
12491.50 381
12492.56 408
12493.61 416
12494.67 456
12495.72 375
12496.78 426
12497.84 395
12498.89 408
12499.95 420
12501.00 428
12502.06 393
12503.11 406
12504.17 417
12505.23 404
12506.28 366
12507.34 409
12508.40 400
12509.45 415
12510.51 438
12511.56 427
12512.62 396
12513.68 421
12514.73 416
12515.79 445
12516.85 448
12517.90 393
12518.96 416
12520.02 413
12521.07 451
12522.13 443
12523.19 420
12524.24 398
12525.30 399
12526.36 418
12527.42 406
12528.47 419
12529.53 391
12530.59 385
12531.64 451
12532.70 411
12533.76 413
12534.82 433
12535.87 382
12536.93 402
12537.99 418
12539.05 411
12540.10 400
12541.16 405
12542.22 413
12543.28 443
12544.34 438
12545.39 438
12546.45 470
12547.51 490
12548.57 434
12549.62 465
12550.68 531
12551.74 503
12552.80 553
12553.86 570
12554.92 521
12555.97 521
12557.03 537
12558.09 526
12559.15 481
12560.21 531
12561.27 487
12562.32 428
12563.38 449
12564.44 466
12565.50 430
12566.56 428
12567.62 417
12568.68 437
12569.74 400
12570.79 415
12571.85 399
12572.91 413
12573.97 406
12575.03 415
12576.09 446
12577.15 410
12578.21 384
12579.27 423
12580.33 441
12581.39 432
12582.45 389
12583.50 399
12584.56 436
12585.62 436
12586.68 426
12587.74 437
12588.80 376
12589.86 429
12590.92 427
12591.98 382
12593.04 365
12594.10 427
12595.16 398
12596.22 392
12597.28 358
12598.34 385
12599.40 388
12600.46 391
12601.52 378
12602.58 353
12603.64 385
12604.70 408
12605.76 389
12606.82 371
12607.88 401
12608.94 418
12610.01 391
12611.07 406
12612.13 424
12613.19 419
12614.25 426
12615.31 411
12616.37 404
12617.43 424
12618.49 410
12619.55 405
12620.61 450
12621.67 506
12622.74 502
12623.80 495
12624.86 462
12625.92 470
12626.98 506
12628.04 513
12629.10 437
12630.16 498
12631.23 571
12632.29 564
12633.35 562
12634.41 507
12635.47 456
12636.53 482
12637.60 439
12638.66 471
12639.72 439
12640.78 429
12641.84 412
12642.90 396
12643.97 387
12645.03 397
12646.09 402
12647.15 429
12648.22 399
12649.28 409
12650.34 429
12651.40 390
12652.46 345
12653.53 363
12654.59 369
12655.65 412
12656.71 410
12657.78 399
12658.84 389
12659.90 374
12660.96 387
12662.03 424
12663.09 427
12664.15 444
12665.22 400
12666.28 366
12667.34 353
12668.41 375
12669.47 413
12670.53 447
12671.59 431
12672.66 382
12673.72 418
12674.78 428
12675.85 379
12676.91 379
12677.97 420
12679.04 373
12680.10 375
12681.16 435
12682.23 432
12683.29 386
12684.36 391
12685.42 385
12686.48 390
12687.55 410
12688.61 415
12689.67 459
12690.74 440
12691.80 368
12692.87 404
12693.93 439
12695.00 466
12696.06 452
12697.12 449
12698.19 458
12699.25 471
12700.32 450
12701.38 432
12702.45 459
12703.51 427
12704.57 441
12705.64 457
12706.70 442
12707.77 456
12708.83 449
12709.90 443
12710.96 522
12712.03 503
12713.09 459
12714.16 441
12715.22 480
12716.29 519
12717.35 504
12718.42 489
12719.48 476
12720.55 447
12721.61 441
12722.68 472
12723.74 484
12724.81 458
12725.87 474
12726.94 466
12728.01 503
12729.07 435
12730.14 464
12731.20 430
12732.27 440
12733.33 457
12734.40 449
12735.47 448
12736.53 458
12737.60 493
12738.66 457
12739.73 419
12740.80 402
12741.86 406
12742.93 420
12743.99 419
12745.06 492
12746.13 453
12747.19 436
12748.26 489
12749.33 479
12750.39 417
12751.46 391
12752.53 398
12753.59 383
12754.66 422
12755.73 405
12756.79 434
12757.86 411
12758.93 468
12759.99 432
12761.06 428
12762.13 412
12763.19 411
12764.26 356
12765.33 383
12766.39 365
12767.46 361
12768.53 416
12769.60 425
12770.66 393
12771.73 374
12772.80 336
12773.87 364
12774.93 342
12776.00 366
12777.07 407
12778.14 367
12779.20 340
12780.27 339
12781.34 352
12782.41 377
12783.47 400
12784.54 398
12785.61 391
12786.68 367
12787.75 380
12788.81 353
12789.88 360
12790.95 403
12792.02 374
12793.09 384
12794.16 368
12795.22 376
12796.29 371
12797.36 379
12798.43 380
12799.50 362
12800.57 369
12801.64 348
12802.70 414
12803.77 403
12804.84 338
12805.91 357
12806.98 376
12808.05 351
12809.12 357
12810.19 375
12811.25 365
12812.32 363
12813.39 404
12814.46 453
12815.53 406
12816.60 434
12817.67 462
12818.74 476
12819.81 393
12820.88 358
12821.95 381
12823.02 420
12824.09 403
12825.16 392
12826.23 396
12827.30 376
12828.36 419
12829.43 404
12830.50 416
12831.57 399
12832.64 387
12833.71 421
12834.78 351
12835.85 342
12836.92 365
12837.99 368
12839.06 359
12840.13 383
12841.21 376
12842.28 354
12843.35 354
12844.42 351
12845.49 281
12846.56 316
12847.63 333
12848.70 321
12849.77 301
12850.84 289
12851.91 292
12852.98 293
12854.05 312
12855.12 308
12856.19 288
12857.26 299
12858.34 280
12859.41 309
12860.48 312
12861.55 318
12862.62 265
12863.69 316
12864.76 339
12865.83 351
12866.91 303
12867.98 305
12869.05 325
12870.12 311
12871.19 328
12872.26 314
12873.33 339
12874.41 302
12875.48 303
12876.55 345
12877.62 335
12878.69 295
12879.76 312
12880.84 294
12881.91 341
12882.98 301
12884.05 325
12885.12 329
12886.20 299
12887.27 299
12888.34 326
12889.41 319
12890.49 307
12891.56 308
12892.63 337
12893.70 283
12894.78 306
12895.85 309
12896.92 316
12897.99 310
12899.07 264
12900.14 322
12901.21 325
12902.28 294
12903.36 308
12904.43 289
12905.50 277
12906.58 338
12907.65 325
12908.72 322
12909.80 310
12910.87 291
12911.94 309
12913.02 324
12914.09 291
12915.16 251
12916.24 306
12917.31 293
12918.38 286
12919.46 301
12920.53 262
12921.60 255
12922.68 233
12923.75 308
12924.82 287
12925.90 296
12926.97 262
12928.05 288
12929.12 262
12930.19 269
12931.27 268
12932.34 303
12933.42 295
12934.49 276
12935.56 275
12936.64 298
12937.71 288
12938.79 255
12939.86 240
12940.94 278
12942.01 247
12943.08 235
12944.16 256
12945.23 286
12946.31 304
12947.38 270
12948.46 268
12949.53 265
12950.61 235
12951.68 284
12952.76 285
12953.83 280
12954.91 254
12955.98 263
12957.06 279
12958.13 272
12959.21 275
12960.28 252
12961.36 302
12962.43 263
12963.51 236
12964.58 234
12965.66 260
12966.74 272
12967.81 272
12968.89 266
12969.96 295
12971.04 305
12972.11 290
12973.19 287
12974.27 264
12975.34 260
12976.42 288
12977.49 272
12978.57 301
12979.65 278
12980.72 269
12981.80 293
12982.87 263
12983.95 247
12985.03 260
12986.10 253
12987.18 256
12988.26 289
12989.33 261
12990.41 271
12991.48 288
12992.56 260
12993.64 250
12994.71 283
12995.79 269
12996.87 282
12997.94 272
12999.02 298
13000.10 272
13001.18 253
13002.25 291
13003.33 247
13004.41 241
13005.48 234
13006.56 261
13007.64 286
13008.72 252
13009.79 249
13010.87 276
13011.95 274
13013.02 266
13014.10 222
13015.18 232
13016.26 262
13017.33 269
13018.41 272
13019.49 276
13020.57 254
13021.65 274
13022.72 244
13023.80 262
13024.88 295
13025.96 261
13027.04 290
13028.11 228
13029.19 261
13030.27 250
13031.35 299
13032.43 273
13033.50 257
13034.58 263
13035.66 282
13036.74 254
13037.82 271
13038.90 278
13039.98 306
13041.05 278
13042.13 311
13043.21 271
13044.29 316
13045.37 262
13046.45 230
13047.53 248
13048.61 262
13049.68 291
13050.76 278
13051.84 274
13052.92 269
13054.00 269
13055.08 290
13056.16 298
13057.24 274
13058.32 265
13059.40 285
13060.48 307
13061.56 296
13062.64 294
13063.71 271
13064.79 299
13065.87 261
13066.95 274
13068.03 322
13069.11 284
13070.19 284
13071.27 290
13072.35 283
13073.43 258
13074.51 251
13075.59 302
13076.67 269
13077.75 280
13078.83 288
13079.91 259
13080.99 246
13082.07 280
13083.15 296
13084.23 266
13085.31 281
13086.40 283
13087.48 285
13088.56 278
13089.64 268
13090.72 294
13091.80 311
13092.88 302
13093.96 233
13095.04 279
13096.12 295
13097.20 267
13098.28 294
13099.36 280
13100.45 272
13101.53 285
13102.61 283
13103.69 281
13104.77 277
13105.85 313
13106.93 318
13108.01 286
13109.10 261
13110.18 258
13111.26 283
13112.34 295
13113.42 294
13114.50 269
13115.58 251
13116.67 275
13117.75 271
13118.83 247
13119.91 256
13120.99 300
13122.08 265
13123.16 259
13124.24 289
13125.32 284
13126.40 266
13127.49 273
13128.57 268
13129.65 254
13130.73 276
13131.82 336
13132.90 321
13133.98 262
13135.06 269
13136.15 256
13137.23 280
13138.31 288
13139.39 241
13140.48 277
13141.56 262
13142.64 328
13143.72 306
13144.81 288
13145.89 294
13146.97 286
13148.06 301
13149.14 260
13150.22 280
13151.31 288
13152.39 280
13153.47 285
13154.56 284
13155.64 278
13156.72 299
13157.81 306
13158.89 292
13159.97 319
13161.06 293
13162.14 300
13163.22 281
13164.31 284
13165.39 322
13166.47 347
13167.56 310
13168.64 285
13169.73 267
13170.81 260
13171.89 252
13172.98 276
13174.06 292
13175.15 282
13176.23 296
13177.31 267
13178.40 249
13179.48 271
13180.57 283
13181.65 297
13182.74 325
13183.82 319
13184.91 295
13185.99 291
13187.07 284
13188.16 307
13189.24 276
13190.33 286
13191.41 310
13192.50 280
13193.58 326
13194.67 288
13195.75 293
13196.84 296
13197.92 276
13199.01 297
13200.09 306
13201.18 320
13202.26 303
13203.35 304
13204.44 326
13205.52 333
13206.61 297
13207.69 283
13208.78 326
13209.86 330
13210.95 283
13212.03 337
13213.12 309
13214.21 306
13215.29 331
13216.38 299
13217.46 312
13218.55 259
13219.63 303
13220.72 338
13221.81 333
13222.89 343
13223.98 333
13225.07 339
13226.15 330
13227.24 325
13228.32 325
13229.41 313
13230.50 320
13231.58 321
13232.67 315
13233.76 282
13234.84 321
13235.93 352
13237.02 345
13238.10 377
13239.19 338
13240.28 353
13241.36 362
13242.45 348
13243.54 368
13244.62 360
13245.71 369
13246.80 307
13247.89 360
13248.97 327
13250.06 302
13251.15 337
13252.23 334
13253.32 319
13254.41 357
13255.50 361
13256.58 395
13257.67 384
13258.76 403
13259.85 358
13260.94 407
13262.02 399
13263.11 357
13264.20 410
13265.29 389
13266.37 365
13267.46 341
13268.55 338
13269.64 358
13270.73 331
13271.81 355
13272.90 419
13273.99 385
13275.08 399
13276.17 353
13277.26 372
13278.34 414
13279.43 425
13280.52 431
13281.61 425
13282.70 430
13283.79 424
13284.88 414
13285.96 406
13287.05 426
13288.14 421
13289.23 424
13290.32 412
13291.41 407
13292.50 450
13293.59 474
13294.68 444
13295.76 415
13296.85 464
13297.94 438
13299.03 494
13300.12 482
13301.21 488
13302.30 498
13303.39 457
13304.48 502
13305.57 458
13306.66 496
13307.75 512
13308.84 488
13309.93 527
13311.02 522
13312.11 531
13313.20 524
13314.29 542
13315.38 567
13316.47 532
13317.56 476
13318.65 553
13319.74 525
13320.83 538
13321.92 511
13323.01 510
13324.10 523
13325.19 558
13326.28 559
13327.37 577
13328.46 542
13329.55 600
13330.64 580
13331.73 606
13332.82 561
13333.91 561
13335.00 574
13336.09 576
13337.18 571
13338.27 587
13339.37 567
13340.46 631
13341.55 585
13342.64 529
13343.73 593
13344.82 614
13345.91 611
13347.00 565
13348.09 589
13349.19 576
13350.28 626
13351.37 561
13352.46 529
13353.55 568
13354.64 612
13355.73 635
13356.83 566
13357.92 579
13359.01 647
13360.10 684
13361.19 649
13362.28 647
13363.38 665
13364.47 676
13365.56 767
13366.65 760
13367.74 790
13368.84 713
13369.93 695
13371.02 722
13372.11 706
13373.21 650
13374.30 627
13375.39 581
13376.48 613
13377.58 581
13378.67 603
13379.76 560
13380.85 575
13381.95 565
13383.04 542
13384.13 457
13385.22 491
13386.32 479
13387.41 477
13388.50 469
13389.60 513
13390.69 514
13391.78 436
13392.87 509
13393.97 485
13395.06 450
13396.15 484
13397.25 476
13398.34 470
13399.43 474
13400.53 458
13401.62 514
13402.71 520
13403.81 484
13404.90 478
13406.00 479
13407.09 467
13408.18 476
13409.28 463
13410.37 499
13411.46 440
13412.56 457
13413.65 477
13414.75 494
13415.84 505
13416.93 510
13418.03 499
13419.12 482
13420.22 449
13421.31 469
13422.41 493
13423.50 484
13424.59 467
13425.69 480
13426.78 475
13427.88 451
13428.97 491
13430.07 517
13431.16 440
13432.26 488
13433.35 521
13434.45 531
13435.54 534
13436.64 495
13437.73 497
13438.82 581
13439.92 572
13441.02 504
13442.11 525
13443.21 547
13444.30 489
13445.40 486
13446.49 462
13447.59 506
13448.68 510
13449.78 524
13450.87 541
13451.97 541
13453.06 566
13454.16 582
13455.25 595
13456.35 568
13457.45 565
13458.54 541
13459.64 563
13460.73 598
13461.83 552
13462.93 558
13464.02 623
13465.12 612
13466.21 553
13467.31 531
13468.41 597
13469.50 551
13470.60 594
13471.70 615
13472.79 563
13473.89 645
13474.98 598
13476.08 616
13477.18 618
13478.27 585
13479.37 591
13480.47 599
13481.56 659
13482.66 642
13483.76 610
13484.85 584
13485.95 547
13487.05 661
13488.15 632
13489.24 648
13490.34 650
13491.44 675
13492.53 635
13493.63 622
13494.73 633
13495.83 633
13496.92 719
13498.02 806
13499.12 713
13500.22 696
13501.31 725
13502.41 776
13503.51 802
13504.61 806
13505.70 741
13506.80 735
13507.90 692
13509.00 656
13510.09 665
13511.19 658
13512.29 692
13513.39 620
13514.49 660
13515.58 593
13516.68 625
13517.78 637
13518.88 628
13519.98 606
13521.08 538
13522.17 548
13523.27 560
13524.37 560
13525.47 557
13526.57 620
13527.67 552
13528.77 627
13529.86 577
13530.96 502
13532.06 537
13533.16 551
13534.26 508
13535.36 517
13536.46 551
13537.56 505
13538.66 497
13539.75 511
13540.85 509
13541.95 488
13543.05 461
13544.15 469
13545.25 438
13546.35 442
13547.45 389
13548.55 486
13549.65 472
13550.75 440
13551.85 440
13552.95 475
13554.05 477
13555.15 485
13556.25 434
13557.35 467
13558.45 517
13559.55 486
13560.65 449
13561.75 376
13562.85 404
13563.95 456
13565.05 430
13566.15 450
13567.25 485
13568.35 453
13569.45 495
13570.55 438
13571.65 443
13572.75 411
13573.85 483
13574.95 455
13576.05 422
13577.15 427
13578.25 421
13579.35 473
13580.45 471
13581.55 459
13582.65 451
13583.75 455
13584.86 433
13585.96 406
13587.06 394
13588.16 429
13589.26 470
13590.36 439
13591.46 463
13592.56 434
13593.66 404
13594.77 402
13595.87 453
13596.97 438
13598.07 429
13599.17 449
13600.27 440
13601.37 439
13602.48 424
13603.58 489
13604.68 452
13605.78 445
13606.88 453
13607.99 448
13609.09 442
13610.19 435
13611.29 445
13612.39 425
13613.50 452
13614.60 471
13615.70 460
13616.80 463
13617.90 461
13619.01 470
13620.11 466
13621.21 456
13622.31 485
13623.42 523
13624.52 481
13625.62 449
13626.72 482
13627.83 498
13628.93 457
13630.03 436
13631.13 483
13632.24 489
13633.34 420
13634.44 393
13635.55 511
13636.65 473
13637.75 531
13638.86 519
13639.96 519
13641.06 511
13642.17 534
13643.27 492
13644.37 473
13645.48 466
13646.58 530
13647.68 482
13648.79 416
13649.89 443
13650.99 443
13652.10 450
13653.20 486
13654.30 461
13655.41 447
13656.51 456
13657.62 432
13658.72 448
13659.82 421
13660.93 397
13662.03 438
13663.14 405
13664.24 394
13665.34 405
13666.45 438
13667.55 447
13668.66 446
13669.76 456
13670.87 468
13671.97 454
13673.07 469
13674.18 469
13675.28 437
13676.39 459
13677.49 465
13678.60 457
13679.70 445
13680.81 406
13681.91 422
13683.02 383
13684.12 428
13685.23 445
13686.33 549
13687.44 516
13688.54 458
13689.65 445
13690.75 478
13691.86 482
13692.96 452
13694.07 441
13695.17 439
13696.28 422
13697.39 443
13698.49 462
13699.60 487
13700.70 475
13701.81 517
13702.91 464
13704.02 480
13705.13 444
13706.23 462
13707.34 467
13708.44 479
13709.55 477
13710.65 459
13711.76 474
13712.87 510
13713.97 514
13715.08 535
13716.19 506
13717.29 502
13718.40 508
13719.50 501
13720.61 460
13721.72 490
13722.82 523
13723.93 518
13725.04 534
13726.14 545
13727.25 565
13728.36 571
13729.46 633
13730.57 594
13731.68 577
13732.78 572
13733.89 662
13735.00 574
13736.11 565
13737.21 633
13738.32 642
13739.43 642
13740.53 644
13741.64 581
13742.75 642
13743.86 631
13744.96 623
13746.07 616
13747.18 586
13748.29 619
13749.39 663
13750.50 719
13751.61 703
13752.72 712
13753.82 649
13754.93 708
13756.04 755
13757.15 782
13758.26 774
13759.36 847
13760.47 869
13761.58 819
13762.69 862
13763.80 871
13764.91 920
13766.01 962
13767.12 1033
13768.23 1047
13769.34 1057
13770.45 1119
13771.56 1203
13772.66 1211
13773.77 1158
13774.88 1202
13775.99 1241
13777.10 1259
13778.21 1212
13779.32 1105
13780.42 1002
13781.53 997
13782.64 926
13783.75 832
13784.86 779
13785.97 735
13787.08 755
13788.19 730
13789.30 656
13790.41 625
13791.52 610
13792.63 643
13793.73 593
13794.84 619
13795.95 559
13797.06 556
13798.17 550
13799.28 580
13800.39 592
13801.50 560
13802.61 575
13803.72 558
13804.83 583
13805.94 555
13807.05 582
13808.16 560
13809.27 566
13810.38 554
13811.49 518
13812.60 538
13813.71 516
13814.82 552
13815.93 554
13817.04 540
13818.15 488
13819.26 507
13820.37 480
13821.48 457
13822.59 524
13823.71 492
13824.82 487
13825.93 483
13827.04 517
13828.15 451
13829.26 461
13830.37 506
13831.48 507
13832.59 491
13833.70 430
13834.81 477
13835.92 487
13837.04 447
13838.15 466
13839.26 503
13840.37 483
13841.48 485
13842.59 526
13843.70 497
13844.81 504
13845.93 505
13847.04 510
13848.15 497
13849.26 533
13850.37 521
13851.48 518
13852.60 546
13853.71 530
13854.82 478
13855.93 490
13857.04 489
13858.16 475
13859.27 498
13860.38 494
13861.49 524
13862.60 587
13863.72 490
13864.83 481
13865.94 518
13867.05 487
13868.17 476
13869.28 482
13870.39 505
13871.50 550
13872.62 557
13873.73 507
13874.84 525
13875.95 478
13877.07 504
13878.18 507
13879.29 518
13880.40 534
13881.52 527
13882.63 562
13883.74 472
13884.86 514
13885.97 558
13887.08 590
13888.20 543
13889.31 565
13890.42 632
13891.54 648
13892.65 680
13893.76 624
13894.88 621
13895.99 635
13897.10 650
13898.22 628
13899.33 583
13900.44 607
13901.56 557
13902.67 534
13903.79 561
13904.90 511
13906.01 480
13907.13 457
13908.24 449
13909.36 497
13910.47 500
13911.58 536
13912.70 502
13913.81 485
13914.93 461
13916.04 484
13917.16 506
13918.27 439
13919.38 422
13920.50 480
13921.61 473
13922.73 401
13923.84 429
13924.96 453
13926.07 431
13927.19 486
13928.30 474
13929.42 423
13930.53 489
13931.65 478
13932.76 439
13933.88 454
13934.99 455
13936.11 483
13937.22 418
13938.34 453
13939.45 454
13940.57 444
13941.68 425
13942.80 412
13943.91 397
13945.03 365
13946.14 405
13947.26 377
13948.38 427
13949.49 419
13950.61 421
13951.72 482
13952.84 467
13953.95 417
13955.07 389
13956.19 415
13957.30 410
13958.42 395
13959.53 443
13960.65 437
13961.77 369
13962.88 397
13964.00 418
13965.11 424
13966.23 418
13967.35 421
13968.46 423
13969.58 424
13970.70 409
13971.81 379
13972.93 438
13974.05 444
13975.16 432
13976.28 442
13977.40 436
13978.51 397
13979.63 407
13980.75 424
13981.86 445
13982.98 394
13984.10 443
13985.22 404
13986.33 401
13987.45 439
13988.57 413
13989.68 397
13990.80 442
13991.92 439
13993.04 397
13994.15 388
13995.27 416
13996.39 440
13997.51 401
13998.62 403
13999.74 405
14000.86 422
14001.98 432
14003.10 421
14004.21 393
14005.33 421
14006.45 393
14007.57 411
14008.68 453
14009.80 400
14010.92 378
14012.04 474
14013.16 403
14014.28 450
14015.39 438
14016.51 408
14017.63 454
14018.75 423
14019.87 412
14020.99 416
14022.10 383
14023.22 441
14024.34 419
14025.46 405
14026.58 460
14027.70 418
14028.82 429
14029.94 379
14031.05 419
14032.17 462
14033.29 412
14034.41 379
14035.53 423
14036.65 403
14037.77 407
14038.89 411
14040.01 460
14041.13 441
14042.25 437
14043.37 426
14044.49 482
14045.60 451
14046.72 436
14047.84 391
14048.96 490
14050.08 510
14051.20 485
14052.32 451
14053.44 486
14054.56 467
14055.68 511
14056.80 501
14057.92 462
14059.04 513
14060.16 552
14061.28 505
14062.40 525
14063.52 508
14064.64 524
14065.76 510
14066.88 514
14068.00 503
14069.12 504
14070.25 607
14071.37 563
14072.49 569
14073.61 542
14074.73 596
14075.85 571
14076.97 556
14078.09 560
14079.21 620
14080.33 638
14081.45 602
14082.57 654
14083.69 602
14084.82 597
14085.94 611
14087.06 577
14088.18 595
14089.30 657
14090.42 642
14091.54 655
14092.66 674
14093.79 622
14094.91 742
14096.03 701
14097.15 655
14098.27 668
14099.39 632
14100.52 688
14101.64 690
14102.76 697
14103.88 648
14105.00 629
14106.12 599
14107.25 581
14108.37 548
14109.49 522
14110.61 570
14111.74 562
14112.86 548
14113.98 531
14115.10 562
14116.22 530
14117.35 559
14118.47 550
14119.59 520
14120.71 536
14121.84 550
14122.96 564
14124.08 501
14125.20 509
14126.33 460
14127.45 436
14128.57 480
14129.70 467
14130.82 453
14131.94 436
14133.06 500
14134.19 446
14135.31 511
14136.43 497
14137.56 534
14138.68 489
14139.80 431
14140.93 443
14142.05 464
14143.17 460
14144.30 414
14145.42 391
14146.54 468
14147.67 494
14148.79 474
14149.91 426
14151.04 396
14152.16 387
14153.29 403
14154.41 438
14155.53 434
14156.66 415
14157.78 457
14158.91 411
14160.03 503
14161.15 468
14162.28 467
14163.40 454
14164.53 447
14165.65 477
14166.78 451
14167.90 434
14169.02 451
14170.15 453
14171.27 449
14172.40 403
14173.52 420
14174.65 459
14175.77 449
14176.90 420
14178.02 422
14179.15 439
14180.27 434
14181.40 438
14182.52 389
14183.65 399
14184.77 459
14185.90 448
14187.02 456
14188.15 438
14189.27 457
14190.40 425
14191.52 443
14192.65 379
14193.77 407
14194.90 378
14196.02 379
14197.15 375
14198.27 377
14199.40 407
14200.53 425
14201.65 410
14202.78 377
14203.90 366
14205.03 343
14206.16 415
14207.28 410
14208.41 427
14209.53 401
14210.66 384
14211.79 351
14212.91 356
14214.04 410
14215.16 387
14216.29 419
14217.42 363
14218.54 378
14219.67 358
14220.80 394
14221.92 392
14223.05 363
14224.18 360
14225.30 393
14226.43 389
14227.56 365
14228.68 375
14229.81 378
14230.94 349
14232.06 431
14233.19 401
14234.32 409
14235.44 356
14236.57 409
14237.70 388
14238.83 343
14239.95 351
14241.08 360
14242.21 332
14243.34 344
14244.46 357
14245.59 325
14246.72 362
14247.85 369
14248.97 354
14250.10 286
14251.23 323
14252.36 375
14253.48 358
14254.61 340
14255.74 332
14256.87 359
14258.00 341
14259.12 352
14260.25 350
14261.38 333
14262.51 334
14263.64 332
14264.76 339
14265.89 339
14267.02 334
14268.15 361
14269.28 352
14270.41 346
14271.53 314
14272.66 317
14273.79 365
14274.92 336
14276.05 367
14277.18 315
14278.31 312
14279.44 324
14280.56 289
14281.69 320
14282.82 334
14283.95 329
14285.08 324
14286.21 336
14287.34 338
14288.47 314
14289.60 317
14290.73 336
14291.86 343
14292.98 326
14294.11 308
14295.24 281
14296.37 291
14297.50 337
14298.63 263
14299.76 258
14300.89 282
14302.02 295
14303.15 301
14304.28 285
14305.41 310
14306.54 298
14307.67 324
14308.80 295
14309.93 276
14311.06 293
14312.19 301
14313.32 304
14314.45 297
14315.58 286
14316.71 303
14317.84 313
14318.97 316
14320.10 285
14321.23 287
14322.36 243
14323.49 253
14324.62 309
14325.76 303
14326.89 325
14328.02 318
14329.15 308
14330.28 317
14331.41 294
14332.54 314
14333.67 269
14334.80 298
14335.93 289
14337.06 275
14338.20 284
14339.33 276
14340.46 276
14341.59 243
14342.72 255
14343.85 288
14344.98 332
14346.12 278
14347.25 248
14348.38 251
14349.51 293
14350.64 280
14351.77 254
14352.90 310
14354.04 280
14355.17 274
14356.30 287
14357.43 287
14358.56 295
14359.70 286
14360.83 269
14361.96 299
14363.09 283
14364.22 273
14365.36 253
14366.49 285
14367.62 278
14368.75 305
14369.89 322
14371.02 283
14372.15 295
14373.28 315
14374.42 251
14375.55 279
14376.68 275
14377.81 301
14378.95 357
14380.08 295
14381.21 258
14382.35 265
14383.48 274
14384.61 258
14385.74 272
14386.88 284
14388.01 262
14389.14 290
14390.28 311
14391.41 316
14392.54 264
14393.68 276
14394.81 310
14395.94 286
14397.08 284
14398.21 309
14399.34 284
14400.48 289
14401.61 310
14402.75 309
14403.88 323
14405.01 269
14406.15 286
14407.28 267
14408.41 270
14409.55 290
14410.68 300
14411.82 302
14412.95 270
14414.08 270
14415.22 264
14416.35 317
14417.49 296
14418.62 289
14419.76 282
14420.89 317
14422.02 348
14423.16 341
14424.29 308
14425.43 297
14426.56 288
14427.70 342
14428.83 286
14429.97 336
14431.10 327
14432.24 300
14433.37 326
14434.51 346
14435.64 309
14436.78 328
14437.91 314
14439.05 324
14440.18 281
14441.32 325
14442.45 335
14443.59 305
14444.72 307
14445.86 282
14446.99 288
14448.13 313
14449.27 297
14450.40 320
14451.54 317
14452.67 339
14453.81 343
14454.94 338
14456.08 331
14457.22 347
14458.35 312
14459.49 302
14460.62 350
14461.76 320
14462.90 304
14464.03 325
14465.17 374
14466.30 396
14467.44 353
14468.58 315
14469.71 351
14470.85 311
14471.99 323
14473.12 304
14474.26 328
14475.40 345
14476.53 292
14477.67 306
14478.81 315
14479.94 332
14481.08 291
14482.22 330
14483.35 293
14484.49 309
14485.63 280
14486.76 284
14487.90 291
14489.04 290
14490.17 284
14491.31 309
14492.45 331
14493.59 333
14494.72 314
14495.86 297
14497.00 308
14498.14 329
14499.27 339
14500.41 286
14501.55 291
14502.69 322
14503.82 260
14504.96 305
14506.10 304
14507.24 334
14508.37 326
14509.51 296
14510.65 326
14511.79 317
14512.93 284
14514.06 302
14515.20 280
14516.34 293
14517.48 303
14518.62 301
14519.76 296
14520.89 294
14522.03 294
14523.17 291
14524.31 289
14525.45 259
14526.59 313
14527.73 302
14528.86 293
14530.00 280
14531.14 315
14532.28 290
14533.42 324
14534.56 267
14535.70 304
14536.84 294
14537.98 298
14539.11 319
14540.25 310
14541.39 331
14542.53 334
14543.67 330
14544.81 302
14545.95 325
14547.09 323
14548.23 312
14549.37 334
14550.51 309
14551.65 326
14552.79 374
14553.93 338
14555.07 319
14556.21 328
14557.35 324
14558.49 358
14559.63 326
14560.77 314
14561.91 320
14563.05 332
14564.19 344
14565.33 356
14566.47 311
14567.61 307
14568.75 352
14569.89 341
14571.03 334
14572.17 310
14573.31 316
14574.45 343
14575.59 396
14576.73 332
14577.87 360
14579.01 370
14580.15 407
14581.29 357
14582.43 330
14583.57 350
14584.71 385
14585.85 343
14587.00 383
14588.14 347
14589.28 406
14590.42 360
14591.56 393
14592.70 362
14593.84 367
14594.98 422
14596.12 390
14597.27 398
14598.41 382
14599.55 378
14600.69 412
14601.83 395
14602.97 370
14604.12 386
14605.26 411
14606.40 422
14607.54 466
14608.68 465
14609.82 414
14610.97 414
14612.11 482
14613.25 462
14614.39 461
14615.53 466
14616.68 462
14617.82 458
14618.96 453
14620.10 467
14621.25 466
14622.39 501
14623.53 527
14624.67 532
14625.81 538
14626.96 526
14628.10 561
14629.24 624
14630.39 624
14631.53 628
14632.67 642
14633.81 625
14634.96 593
14636.10 664
14637.24 674
14638.38 677
14639.53 669
14640.67 576
14641.81 548
14642.96 517
14644.10 494
14645.24 479
14646.39 444
14647.53 457
14648.67 442
14649.82 418
14650.96 447
14652.10 393
14653.25 406
14654.39 399
14655.53 378
14656.68 365
14657.82 382
14658.97 369
14660.11 379
14661.25 347
14662.40 372
14663.54 354
14664.69 387
14665.83 400
14666.97 371
14668.12 352
14669.26 342
14670.41 355
14671.55 359
14672.69 343
14673.84 336
14674.98 340
14676.13 372
14677.27 330
14678.42 310
14679.56 300
14680.71 322
14681.85 315
14683.00 325
14684.14 341
14685.29 310
14686.43 304
14687.57 297
14688.72 297
14689.86 294
14691.01 246
14692.15 258
14693.30 293
14694.45 291
14695.59 283
14696.74 278
14697.88 303
14699.03 266
14700.17 297
14701.32 279
14702.46 276
14703.61 315
14704.75 294
14705.90 295
14707.04 299
14708.19 296
14709.34 269
14710.48 288
14711.63 307
14712.77 297
14713.92 281
14715.07 271
14716.21 280
14717.36 256
14718.50 266
14719.65 270
14720.80 295
14721.94 286
14723.09 268
14724.24 254
14725.38 282
14726.53 304
14727.67 279
14728.82 258
14729.97 268
14731.11 281
14732.26 285
14733.41 268
14734.55 271
14735.70 300
14736.85 292
14737.99 270
14739.14 282
14740.29 238
14741.44 266
14742.58 260
14743.73 281
14744.88 284
14746.02 289
14747.17 297
14748.32 282
14749.47 312
14750.61 271
14751.76 275
14752.91 318
14754.06 303
14755.20 259
14756.35 282
14757.50 247
14758.65 239
14759.79 266
14760.94 273
14762.09 268
14763.24 294
14764.38 266
14765.53 245
14766.68 255
14767.83 254
14768.98 215
14770.13 219
14771.27 273
14772.42 259
14773.57 241
14774.72 231
14775.87 234
14777.01 250
14778.16 257
14779.31 269
14780.46 256
14781.61 260
14782.76 253
14783.91 261
14785.05 247
14786.20 238
14787.35 217
14788.50 263
14789.65 275
14790.80 241
14791.95 209
14793.10 221
14794.25 220
14795.39 234
14796.54 216
14797.69 221
14798.84 228
14799.99 261
14801.14 212
14802.29 219
14803.44 239
14804.59 226
14805.74 215
14806.89 184
14808.04 218
14809.19 219
14810.34 194
14811.49 200
14812.64 190
14813.79 189
14814.94 205
14816.09 197
14817.24 222
14818.39 197
14819.54 202
14820.69 201
14821.84 219
14822.99 192
14824.14 181
14825.29 222
14826.44 203
14827.59 198
14828.74 202
14829.89 197
14831.04 199
14832.19 202
14833.34 187
14834.49 174
14835.64 199
14836.79 205
14837.94 234
14839.09 205
14840.24 198
14841.40 226
14842.55 191
14843.70 232
14844.85 218
14846.00 215
14847.15 196
14848.30 199
14849.45 235
14850.60 172
14851.76 210
14852.91 239
14854.06 220
14855.21 174
14856.36 191
14857.51 197
14858.66 225
14859.82 245
14860.97 229
14862.12 218
14863.27 236
14864.42 190
14865.57 177
14866.73 175
14867.88 206
14869.03 207
14870.18 219
14871.33 205
14872.49 198
14873.64 184
14874.79 197
14875.94 199
14877.10 203
14878.25 226
14879.40 204
14880.55 209
14881.71 174
14882.86 224
14884.01 188
14885.16 218
14886.32 214
14887.47 222
14888.62 232
14889.77 227
14890.93 176
14892.08 207
14893.23 209
14894.39 210
14895.54 214
14896.69 200
14897.84 207
14899.00 203
14900.15 225
14901.30 183
14902.46 184
14903.61 207
14904.76 196
14905.92 226
14907.07 219
14908.22 204
14909.38 180
14910.53 182
14911.69 215
14912.84 220
14913.99 181
14915.15 211
14916.30 194
14917.45 181
14918.61 205
14919.76 219
14920.92 194
14922.07 206
14923.22 222
14924.38 208
14925.53 205
14926.69 204
14927.84 217
14928.99 226
14930.15 200
14931.30 176
14932.46 200
14933.61 207
14934.77 196
14935.92 206
14937.08 217
14938.23 202
14939.39 194
14940.54 215
14941.70 215
14942.85 210
14944.00 188
14945.16 184
14946.31 185
14947.47 187
14948.62 220
14949.78 211
14950.94 223
14952.09 166
14953.25 211
14954.40 245
14955.56 221
14956.71 246
14957.87 244
14959.02 217
14960.18 242
14961.33 237
14962.49 251
14963.64 250
14964.80 228
14965.96 218
14967.11 223
14968.27 184
14969.42 222
14970.58 214
14971.74 237
14972.89 243
14974.05 204
14975.20 225
14976.36 208
14977.52 208
14978.67 210
14979.83 229
14980.98 219
14982.14 222
14983.30 205
14984.45 195
14985.61 173
14986.77 191
14987.92 208
14989.08 220
14990.24 200
14991.39 222
14992.55 226
14993.71 208
14994.86 197
14996.02 197
14997.18 189
14998.33 210
14999.49 223
15000.65 197
15001.81 197
15002.96 181
15004.12 177
15005.28 192
15006.43 206
15007.59 190
15008.75 167
15009.91 193
15011.06 191
15012.22 165
15013.38 186
15014.54 176
15015.69 183
15016.85 170
15018.01 171
15019.17 163
15020.33 203
15021.48 185
15022.64 187
15023.80 193
15024.96 178
15026.12 187
15027.27 216
15028.43 224
15029.59 197
15030.75 168
15031.91 215
15033.07 217
15034.22 196
15035.38 192
15036.54 177
15037.70 183
15038.86 208
15040.02 156
15041.17 155
15042.33 177
15043.49 200
15044.65 194
15045.81 160
15046.97 160
15048.13 176
15049.29 193
15050.45 183
15051.60 181
15052.76 198
15053.92 187
15055.08 222
15056.24 233
15057.40 203
15058.56 194
15059.72 179
15060.88 200
15062.04 215
15063.20 224
15064.36 206
15065.52 202
15066.68 178
15067.84 188
15069.00 183
15070.16 176
15071.32 183
15072.48 208
15073.63 188
15074.79 207
15075.95 193
15077.11 203
15078.27 182
15079.44 189
15080.60 203
15081.76 185
15082.92 208
15084.08 227
15085.24 195
15086.40 194
15087.56 181
15088.72 182
15089.88 217
15091.04 216
15092.20 198
15093.36 202
15094.52 184
15095.68 200
15096.84 205
15098.00 214
15099.16 168
15100.32 158
15101.49 194
15102.65 195
15103.81 190
15104.97 198
15106.13 185
15107.29 200
15108.45 206
15109.61 204
15110.78 173
15111.94 220
15113.10 208
15114.26 198
15115.42 225
15116.58 175
15117.74 199
15118.91 197
15120.07 182
15121.23 221
15122.39 216
15123.55 182
15124.71 178
15125.88 209
15127.04 187
15128.20 178
15129.36 205
15130.52 194
15131.69 189
15132.85 196
15134.01 199
15135.17 214
15136.34 194
15137.50 207
15138.66 174
15139.82 175
15140.99 218
15142.15 206
15143.31 228
15144.47 212
15145.64 198
15146.80 213
15147.96 224
15149.12 231
15150.29 252
15151.45 211
15152.61 189
15153.78 197
15154.94 205
15156.10 226
15157.27 210
15158.43 194
15159.59 203
15160.75 195
15161.92 210
15163.08 216
15164.24 220
15165.41 213
15166.57 234
15167.74 240
15168.90 212
15170.06 223
15171.23 197
15172.39 204
15173.55 224
15174.72 214
15175.88 242
15177.05 249
15178.21 244
15179.37 219
15180.54 203
15181.70 239
15182.87 265
15184.03 245
15185.19 242
15186.36 244
15187.52 262
15188.69 248
15189.85 218
15191.02 201
15192.18 247
15193.34 244
15194.51 263
15195.67 252
15196.84 237
15198.00 233
15199.17 233
15200.33 206
15201.50 237
15202.66 241
15203.83 230
15204.99 245
15206.16 234
15207.32 239
15208.49 233
15209.65 266
15210.82 230
15211.98 234
15213.15 221
15214.31 247
15215.48 227
15216.64 221
15217.81 277
15218.97 251
15220.14 248
15221.31 273
15222.47 282
15223.64 268
15224.80 265
15225.97 298
15227.13 241
15228.30 234
15229.47 296
15230.63 324
15231.80 299
15232.96 313
15234.13 293
15235.30 279
15236.46 296
15237.63 279
15238.79 280
15239.96 305
15241.13 277
15242.29 257
15243.46 261
15244.63 237
15245.79 261
15246.96 255
15248.13 262
15249.29 240
15250.46 259
15251.63 263
15252.79 275
15253.96 244
15255.13 214
15256.29 187
15257.46 229
15258.63 244
15259.80 221
15260.96 204
15262.13 228
15263.30 207
15264.46 208
15265.63 233
15266.80 255
15267.97 222
15269.13 222
15270.30 205
15271.47 209
15272.64 215
15273.80 240
15274.97 220
15276.14 201
15277.31 204
15278.47 250
15279.64 208
15280.81 195
15281.98 207
15283.15 236
15284.31 180
15285.48 193
15286.65 188
15287.82 184
15288.99 221
15290.15 212
15291.32 240
15292.49 191
15293.66 213
15294.83 230
15296.00 193
15297.16 180
15298.33 210
15299.50 212
15300.67 210
15301.84 200
15303.01 182
15304.18 225
15305.35 211
15306.51 214
15307.68 214
15308.85 195
15310.02 244
15311.19 227
15312.36 224
15313.53 199
15314.70 201
15315.87 218
15317.04 242
15318.21 231
15319.37 250
15320.54 259
15321.71 217
15322.88 207
15324.05 229
15325.22 188
15326.39 241
15327.56 227
15328.73 213
15329.90 166
15331.07 190
15332.24 197
15333.41 201
15334.58 203
15335.75 201
15336.92 214
15338.09 207
15339.26 198
15340.43 196
15341.60 177
15342.77 211
15343.94 237
15345.11 205
15346.28 186
15347.45 191
15348.62 191
15349.79 182
15350.96 229
15352.13 216
15353.31 208
15354.48 196
15355.65 220
15356.82 207
15357.99 237
15359.16 281
15360.33 233
15361.50 220
15362.67 207
15363.84 224
15365.01 224
15366.19 241
15367.36 207
15368.53 237
15369.70 219
15370.87 213
15372.04 192
15373.21 244
15374.38 200
15375.56 224
15376.73 254
15377.90 221
15379.07 236
15380.24 235
15381.41 227
15382.59 216
15383.76 198
15384.93 218
15386.10 241
15387.27 222
15388.45 204
15389.62 195
15390.79 205
15391.96 237
15393.13 206
15394.31 202
15395.48 193
15396.65 195
15397.82 197
15399.00 170
15400.17 209
15401.34 220
15402.51 223
15403.69 209
15404.86 207
15406.03 204
15407.20 185
15408.38 181
15409.55 198
15410.72 197
15411.89 172
15413.07 188
15414.24 228
15415.41 190
15416.59 202
15417.76 201
15418.93 222
15420.11 226
15421.28 192
15422.45 227
15423.63 209
15424.80 179
15425.97 195
15427.15 193
15428.32 182
15429.49 195
15430.67 204
15431.84 197
15433.01 173
15434.19 152
15435.36 175
15436.54 182
15437.71 182
15438.88 198
15440.06 182
15441.23 186
15442.41 213
15443.58 190
15444.75 198
15445.93 187
15447.10 195
15448.28 203
15449.45 188
15450.63 206
15451.80 221
15452.97 209
15454.15 193
15455.32 194
15456.50 182
15457.67 207
15458.85 170
15460.02 189
15461.20 198
15462.37 193
15463.55 185
15464.72 202
15465.90 181
15467.07 180
15468.25 193
15469.42 183
15470.60 192
15471.77 199
15472.95 181
15474.12 186
15475.30 233
15476.47 209
15477.65 224
15478.82 186
15480.00 184
15481.17 198
15482.35 188
15483.53 195
15484.70 181
15485.88 188
15487.05 238
15488.23 218
15489.40 216
15490.58 201
15491.76 183
15492.93 194
15494.11 184
15495.28 169
15496.46 170
15497.64 163
15498.81 196
15499.99 173
15501.17 169
15502.34 166
15503.52 166
15504.69 214
15505.87 226
15507.05 197
15508.22 184
15509.40 210
15510.58 187
15511.75 175
15512.93 217
15514.11 240
15515.28 209
15516.46 182
15517.64 178
15518.81 193
15519.99 209
15521.17 209
15522.35 224
15523.52 196
15524.70 193
15525.88 222
15527.05 224
15528.23 197
15529.41 198
15530.59 205
15531.76 231
15532.94 208
15534.12 190
15535.30 236
15536.47 204
15537.65 209
15538.83 212
15540.01 197
15541.19 214
15542.36 228
15543.54 243
15544.72 196
15545.90 192
15547.08 237
15548.25 222
15549.43 191
15550.61 204
15551.79 208
15552.97 233
15554.14 220
15555.32 239
15556.50 224
15557.68 214
15558.86 226
15560.04 253
15561.22 212
15562.39 192
15563.57 233
15564.75 251
15565.93 249
15567.11 238
15568.29 249
15569.47 231
15570.65 247
15571.82 243
15573.00 244
15574.18 249
15575.36 241
15576.54 249
15577.72 248
15578.90 243
15580.08 233
15581.26 218
15582.44 261
15583.62 239
15584.80 234
15585.98 269
15587.16 280
15588.34 240
15589.51 241
15590.69 233
15591.87 270
15593.05 251
15594.23 259
15595.41 230
15596.59 247
15597.77 260
15598.95 282
15600.13 301
15601.31 300
15602.49 252
15603.67 270
15604.85 272
15606.03 281
15607.21 254
15608.40 313
15609.58 295
15610.76 271
15611.94 320
15613.12 307
15614.30 327
15615.48 339
15616.66 339
15617.84 291
15619.02 322
15620.20 308
15621.38 330
15622.56 319
15623.74 309
15624.93 303
15626.11 314
15627.29 378
15628.47 365
15629.65 367
15630.83 330
15632.01 354
15633.19 347
15634.37 387
15635.56 388
15636.74 376
15637.92 396
15639.10 397
15640.28 420
15641.46 360
15642.65 369
15643.83 384
15645.01 376
15646.19 335
15647.37 359
15648.55 403
15649.74 387
15650.92 418
15652.10 422
15653.28 371
15654.46 356
15655.65 401
15656.83 382
15658.01 349
15659.19 350
15660.38 357
15661.56 369
15662.74 348
15663.92 400
15665.11 421
15666.29 395
15667.47 389
15668.65 327
15669.84 373
15671.02 346
15672.20 332
15673.38 368
15674.57 327
15675.75 347
15676.93 342
15678.12 316
15679.30 353
15680.48 366
15681.67 316
15682.85 304
15684.03 337
15685.22 344
15686.40 333
15687.58 326
15688.77 306
15689.95 281
15691.13 301
15692.32 315
15693.50 296
15694.68 344
15695.87 339
15697.05 325
15698.23 314
15699.42 350
15700.60 360
15701.79 344
15702.97 360
15704.15 339
15705.34 295
15706.52 359
15707.71 305
15708.89 323
15710.07 344
15711.26 364
15712.44 346
15713.63 360
15714.81 367
15716.00 354
15717.18 332
15718.37 350
15719.55 373
15720.73 349
15721.92 315
15723.10 340
15724.29 331
15725.47 376
15726.66 342
15727.84 367
15729.03 424
15730.21 396
15731.40 387
15732.58 399
15733.77 351
15734.95 345
15736.14 371
15737.32 349
15738.51 404
15739.69 374
15740.88 419
15742.07 421
15743.25 442
15744.44 376
15745.62 376
15746.81 429
15747.99 432
15749.18 413
15750.36 467
15751.55 415
15752.74 409
15753.92 403
15755.11 461
15756.29 476
15757.48 438
15758.67 492
15759.85 485
15761.04 451
15762.22 482
15763.41 411
15764.60 440
15765.78 430
15766.97 427
15768.16 458
15769.34 433
15770.53 435
15771.72 424
15772.90 400
15774.09 391
15775.28 404
15776.46 408
15777.65 409
15778.84 407
15780.02 382
15781.21 378
15782.40 361
15783.58 378
15784.77 411
15785.96 378
15787.14 401
15788.33 390
15789.52 416
15790.71 386
15791.89 378
15793.08 352
15794.27 383
15795.46 328
15796.64 356
15797.83 350
15799.02 338
15800.21 341
15801.39 339
15802.58 325
15803.77 343
15804.96 342
15806.14 300
15807.33 328
15808.52 295
15809.71 283
15810.90 296
15812.08 276
15813.27 312
15814.46 313
15815.65 287
15816.84 278
15818.03 300
15819.21 312
15820.40 314
15821.59 314
15822.78 306
15823.97 311
15825.16 316
15826.35 312
15827.53 309
15828.72 285
15829.91 272
15831.10 301
15832.29 316
15833.48 333
15834.67 306
15835.86 273
15837.04 280
15838.23 270
15839.42 291
15840.61 293
15841.80 302
15842.99 314
15844.18 261
15845.37 307
15846.56 316
15847.75 311
15848.94 309
15850.13 271
15851.32 250
15852.51 264
15853.70 309
15854.89 280
15856.07 309
15857.26 286
15858.45 309
15859.64 323
15860.83 271
15862.02 271
15863.21 266
15864.40 316
15865.59 273
15866.78 293
15867.97 274
15869.16 299
15870.36 270
15871.55 324
15872.74 297
15873.93 281
15875.12 286
15876.31 244
15877.50 320
15878.69 279
15879.88 270
15881.07 270
15882.26 272
15883.45 290
15884.64 278
15885.83 274
15887.02 298
15888.21 302
15889.41 289
15890.60 292
15891.79 354
15892.98 337
15894.17 322
15895.36 315
15896.55 290
15897.74 291
15898.93 265
15900.13 281
15901.32 316
15902.51 341
15903.70 332
15904.89 280
15906.08 303
15907.28 331
15908.47 312
15909.66 311
15910.85 308
15912.04 364
15913.23 305
15914.43 318
15915.62 326
15916.81 328
15918.00 308
15919.19 308
15920.39 306
15921.58 274
15922.77 274
15923.96 277
15925.16 305
15926.35 324
15927.54 279
15928.73 270
15929.93 340
15931.12 317
15932.31 311
15933.50 309
15934.70 299
15935.89 289
15937.08 312
15938.27 334
15939.47 282
15940.66 271
15941.85 261
15943.05 263
15944.24 278
15945.43 279
15946.63 275
15947.82 259
15949.01 232
15950.21 249
15951.40 260
15952.59 252
15953.79 243
15954.98 230
15956.17 244
15957.37 250
15958.56 259
15959.75 246
15960.95 244
15962.14 249
15963.33 224
15964.53 237
15965.72 243
15966.92 207
15968.11 217
15969.30 195
15970.50 217
15971.69 194
15972.89 211
15974.08 218
15975.27 257
15976.47 239
15977.66 190
15978.86 188
15980.05 190
15981.25 199
15982.44 226
15983.63 205
15984.83 212
15986.02 204
15987.22 193
15988.41 234
15989.61 200
15990.80 189
15992.00 184
15993.19 207
15994.39 204
15995.58 202
15996.78 203
15997.97 191
15999.17 194
16000.36 194
16001.56 169
16002.75 194
16003.95 200
16005.14 199
16006.34 165
16007.53 148
16008.73 182
16009.93 185
16011.12 182
16012.32 183
16013.51 192
16014.71 167
16015.90 172
16017.10 201
16018.30 176
16019.49 212
16020.69 208
16021.88 190
16023.08 180
16024.28 201
16025.47 193
16026.67 200
16027.86 169
16029.06 138
16030.26 201
16031.45 185
16032.65 190
16033.85 196
16035.04 159
16036.24 187
16037.43 194
16038.63 165
16039.83 164
16041.02 182
16042.22 194
16043.42 168
16044.61 188
16045.81 183
16047.01 207
16048.21 163
16049.40 175
16050.60 184
16051.80 163
16052.99 194
16054.19 162
16055.39 174
16056.59 167
16057.78 181
16058.98 192
16060.18 149
16061.37 166
16062.57 137
16063.77 162
16064.97 178
16066.16 166
16067.36 197
16068.56 176
16069.76 190
16070.96 191
16072.15 159
16073.35 170
16074.55 200
16075.75 179
16076.95 158
16078.14 147
16079.34 165
16080.54 160
16081.74 153
16082.94 158
16084.13 170
16085.33 172
16086.53 183
16087.73 179
16088.93 208
16090.13 167
16091.33 167
16092.52 158
16093.72 158
16094.92 173
16096.12 193
16097.32 188
16098.52 176
16099.72 185
16100.92 175
16102.11 175
16103.31 154
16104.51 155
16105.71 177
16106.91 189
16108.11 159
16109.31 137
16110.51 153
16111.71 182
16112.91 193
16114.11 181
16115.31 191
16116.51 172
16117.70 159
16118.90 176
16120.10 167
16121.30 204
16122.50 193
16123.70 149
16124.90 146
16126.10 158
16127.30 143
16128.50 148
16129.70 153
16130.90 175
16132.10 189
16133.30 193
16134.50 175
16135.70 180
16136.90 163
16138.10 152
16139.30 187
16140.50 212
16141.71 158
16142.91 159
16144.11 183
16145.31 183
16146.51 151
16147.71 159
16148.91 141
16150.11 174
16151.31 219
16152.51 178
16153.71 151
16154.91 153
16156.11 177
16157.31 174
16158.52 147
16159.72 142
16160.92 150
16162.12 162
16163.32 157
16164.52 147
16165.72 194
16166.92 155
16168.13 160
16169.33 174
16170.53 161
16171.73 166
16172.93 160
16174.13 141
16175.34 164
16176.54 146
16177.74 163
16178.94 196
16180.14 170
16181.34 162
16182.55 179
16183.75 164
16184.95 163
16186.15 155
16187.35 173
16188.56 201
16189.76 193
16190.96 156
16192.16 173
16193.37 184
16194.57 161
16195.77 202
16196.97 214
16198.18 184
16199.38 160
16200.58 156
16201.78 174
16202.99 137
16204.19 152
16205.39 166
16206.60 186
16207.80 145
16209.00 168
16210.20 164
16211.41 189
16212.61 180
16213.81 167
16215.02 161
16216.22 188
16217.42 181
16218.63 191
16219.83 200
16221.03 204
16222.24 191
16223.44 175
16224.64 196
16225.85 177
16227.05 186
16228.25 192
16229.46 172
16230.66 163
16231.87 222
16233.07 213
16234.27 181
16235.48 184
16236.68 171
16237.89 198
16239.09 185
16240.29 196
16241.50 226
16242.70 194
16243.91 217
16245.11 220
16246.31 203
16247.52 177
16248.72 180
16249.93 228
16251.13 232
16252.34 183
16253.54 155
16254.75 183
16255.95 196
16257.16 219
16258.36 181
16259.57 207
16260.77 226
16261.97 211
16263.18 199
16264.38 225
16265.59 221
16266.80 201
16268.00 226
16269.21 236
16270.41 215
16271.62 196
16272.82 211
16274.03 214
16275.23 224
16276.44 184
16277.64 230
16278.85 204
16280.05 197
16281.26 213
16282.47 223
16283.67 210
16284.88 158
16286.08 206
16287.29 193
16288.49 216
16289.70 221
16290.91 207
16292.11 214
16293.32 203
16294.52 209
16295.73 195
16296.94 200
16298.14 235
16299.35 197
16300.56 189
16301.76 229
16302.97 237
16304.18 262
16305.38 218
16306.59 214
16307.79 223
16309.00 225
16310.21 192
16311.42 214
16312.62 205
16313.83 210
16315.04 185
16316.24 189
16317.45 205
16318.66 227
16319.86 212
16321.07 184
16322.28 184
16323.49 183
16324.69 181
16325.90 152
16327.11 132
16328.31 140
16329.52 174
16330.73 195
16331.94 185
16333.14 179
16334.35 165
16335.56 160
16336.77 199
16337.98 176
16339.18 166
16340.39 191
16341.60 204
16342.81 209
16344.01 190
16345.22 191
16346.43 210
16347.64 179
16348.85 153
16350.05 180
16351.26 195
16352.47 192
16353.68 178
16354.89 175
16356.10 180
16357.30 180
16358.51 187
16359.72 175
16360.93 188
16362.14 172
16363.35 158
16364.56 164
16365.77 173
16366.97 167
16368.18 183
16369.39 175
16370.60 157
16371.81 176
16373.02 174
16374.23 203
16375.44 168
16376.65 159
16377.86 171
16379.06 159
16380.27 164
16381.48 189
16382.69 160
16383.90 176
16385.11 175
16386.32 186
16387.53 173
16388.74 144
16389.95 174
16391.16 186
16392.37 190
16393.58 164
16394.79 199
16396.00 198
16397.21 155
16398.42 173
16399.63 206
16400.84 182
16402.05 174
16403.26 159
16404.47 153
16405.68 160
16406.89 168
16408.10 174
16409.31 155
16410.52 158
16411.73 174
16412.94 176
16414.15 182
16415.36 171
16416.57 166
16417.78 146
16419.00 162
16420.21 166
16421.42 163
16422.63 172
16423.84 163
16425.05 166
16426.26 182
16427.47 161
16428.68 158
16429.89 139
16431.11 177
16432.32 160
16433.53 170
16434.74 176
16435.95 152
16437.16 169
16438.37 151
16439.59 162
16440.80 148
16442.01 151
16443.22 150
16444.43 158
16445.64 183
16446.86 199
16448.07 154
16449.28 148
16450.49 151
16451.70 175
16452.91 139
16454.13 124
16455.34 147
16456.55 150
16457.76 171
16458.98 164
16460.19 144
16461.40 140
16462.61 133
16463.82 189
16465.04 157
16466.25 159
16467.46 161
16468.67 161
16469.89 158
16471.10 141
16472.31 151
16473.53 159
16474.74 150
16475.95 156
16477.16 163
16478.38 177
16479.59 163
16480.80 143
16482.02 138
16483.23 138
16484.44 144
16485.66 119
16486.87 118
16488.08 134
16489.30 144
16490.51 146
16491.72 150
16492.94 152
16494.15 169
16495.36 166
16496.58 122
16497.79 134
16499.00 170
16500.22 153
16501.43 157
16502.65 157
16503.86 156
16505.07 154
16506.29 160
16507.50 123
16508.71 167
16509.93 164
16511.14 157
16512.36 152
16513.57 162
16514.79 182
16516.00 150
16517.21 171
16518.43 159
16519.64 173
16520.86 156
16522.07 173
16523.29 169
16524.50 155
16525.72 142
16526.93 169
16528.15 175
16529.36 165
16530.58 168
16531.79 152
16533.01 154
16534.22 162
16535.44 169
16536.65 167
16537.87 173
16539.08 160
16540.30 143
16541.51 161
16542.73 137
16543.94 143
16545.16 153
16546.37 189
16547.59 175
16548.80 177
16550.02 179
16551.24 162
16552.45 190
16553.67 168
16554.88 169
16556.10 177
16557.31 213
16558.53 192
16559.75 194
16560.96 209
16562.18 179
16563.39 211
16564.61 191
16565.83 145
16567.04 167
16568.26 189
16569.47 194
16570.69 197
16571.91 192
16573.12 180
16574.34 178
16575.56 182
16576.77 186
16577.99 174
16579.21 176
16580.42 163
16581.64 185
16582.86 187
16584.07 192
16585.29 169
16586.51 161
16587.72 181
16588.94 209
16590.16 186
16591.38 173
16592.59 180
16593.81 193
16595.03 162
16596.24 153
16597.46 171
16598.68 175
16599.90 165
16601.11 160
16602.33 154
16603.55 171
16604.77 165
16605.98 149
16607.20 159
16608.42 132
16609.64 136
16610.86 176
16612.07 161
16613.29 157
16614.51 176
16615.73 165
16616.95 190
16618.16 129
16619.38 153
16620.60 153
16621.82 147
16623.04 150
16624.25 155
16625.47 144
16626.69 135
16627.91 139
16629.13 139
16630.35 161
16631.57 158
16632.78 155
16634.00 169
16635.22 156
16636.44 172
16637.66 152
16638.88 155
16640.10 138
16641.32 153
16642.53 95
16643.75 150
16644.97 141
16646.19 148
16647.41 135
16648.63 133
16649.85 153
16651.07 151
16652.29 135
16653.51 158
16654.73 116
16655.95 172
16657.17 143
16658.39 143
16659.61 158
16660.83 144
16662.04 149
16663.26 138
16664.48 127
16665.70 127
16666.92 137
16668.14 135
16669.36 146
16670.58 131
16671.80 131
16673.02 157
16674.24 128
16675.46 178
16676.68 189
16677.91 182
16679.13 184
16680.35 158
16681.57 152
16682.79 163
16684.01 150
16685.23 156
16686.45 163
16687.67 124
16688.89 141
16690.11 156
16691.33 133
16692.55 155
16693.77 152
16694.99 159
16696.21 150
16697.44 159
16698.66 174
16699.88 150
16701.10 157
16702.32 131
16703.54 156
16704.76 167
16705.98 149
16707.21 143
16708.43 148
16709.65 147
16710.87 128
16712.09 120
16713.31 129
16714.53 139
16715.76 157
16716.98 139
16718.20 142
16719.42 146
16720.64 128
16721.87 143
16723.09 129
16724.31 146
16725.53 150
16726.75 144
16727.98 124
16729.20 130
16730.42 160
16731.64 154
16732.86 136
16734.09 155
16735.31 126
16736.53 139
16737.75 130
16738.98 138
16740.20 129
16741.42 135
16742.64 132
16743.87 179
16745.09 148
16746.31 129
16747.54 124
16748.76 135
16749.98 134
16751.20 145
16752.43 129
16753.65 106
16754.87 138
16756.10 172
16757.32 150
16758.54 121
16759.77 121
16760.99 157
16762.21 156
16763.44 140
16764.66 159
16765.88 152
16767.11 119
16768.33 156
16769.55 161
16770.78 155
16772.00 138
16773.23 132
16774.45 128
16775.67 151
16776.90 146
16778.12 159
16779.35 134
16780.57 143
16781.79 145
16783.02 121
16784.24 121
16785.47 147
16786.69 151
16787.91 153
16789.14 152
16790.36 121
16791.59 115
16792.81 120
16794.04 156
16795.26 137
16796.49 115
16797.71 136
16798.94 141
16800.16 124
16801.38 128
16802.61 166
16803.83 152
16805.06 134
16806.28 157
16807.51 134
16808.73 134
16809.96 148
16811.18 128
16812.41 153
16813.64 116
16814.86 123
16816.09 146
16817.31 160
16818.54 132
16819.76 143
16820.99 130
16822.21 142
16823.44 160
16824.66 148
16825.89 130
16827.12 164
16828.34 173
16829.57 175
16830.79 152
16832.02 166
16833.25 158
16834.47 137
16835.70 146
16836.92 147
16838.15 154
16839.38 146
16840.60 167
16841.83 136
16843.06 152
16844.28 171
16845.51 157
16846.73 133
16847.96 161
16849.19 164
16850.41 172
16851.64 153
16852.87 174
16854.09 133
16855.32 150
16856.55 169
16857.77 202
16859.00 163
16860.23 159
16861.46 198
16862.68 198
16863.91 203
16865.14 181
16866.36 173
16867.59 188
16868.82 181
16870.05 190
16871.27 233
16872.50 200
16873.73 187
16874.96 208
16876.18 176
16877.41 223
16878.64 219
16879.87 236
16881.09 217
16882.32 201
16883.55 216
16884.78 204
16886.01 216
16887.23 218
16888.46 216
16889.69 231
16890.92 201
16892.15 208
16893.37 196
16894.60 202
16895.83 188
16897.06 196
16898.29 192
16899.51 195
16900.74 180
16901.97 182
16903.20 184
16904.43 171
16905.66 160
16906.89 163
16908.12 171
16909.34 211
16910.57 212
16911.80 178
16913.03 176
16914.26 177
16915.49 176
16916.72 186
16917.95 150
16919.18 172
16920.40 184
16921.63 162
16922.86 167
16924.09 153
16925.32 159
16926.55 166
16927.78 164
16929.01 175
16930.24 182
16931.47 178
16932.70 167
16933.93 191
16935.16 201
16936.39 185
16937.62 189
16938.85 147
16940.08 139
16941.31 176
16942.54 186
16943.77 158
16945.00 201
16946.23 165
16947.46 158
16948.69 224
16949.92 249
16951.15 187
16952.38 166
16953.61 188
16954.84 199
16956.07 187
16957.30 204
16958.53 175
16959.76 168
16960.99 182
16962.22 167
16963.45 190
16964.68 157
16965.92 195
16967.15 187
16968.38 182
16969.61 135
16970.84 156
16972.07 179
16973.30 154
16974.53 174
16975.76 175
16976.99 163
16978.23 167
16979.46 160
16980.69 162
16981.92 141
16983.15 165
16984.38 191
16985.61 158
16986.85 168
16988.08 148
16989.31 194
16990.54 161
16991.77 157
16993.00 155
16994.24 156
16995.47 148
16996.70 146
16997.93 167
16999.16 162
17000.40 147
17001.63 135
17002.86 138
17004.09 161
17005.32 165
17006.56 173
17007.79 169
17009.02 156
17010.25 156
17011.49 138
17012.72 134
17013.95 162
17015.18 169
17016.42 157
17017.65 168
17018.88 136
17020.12 129
17021.35 122
17022.58 125
17023.81 161
17025.05 160
17026.28 131
17027.51 135
17028.75 135
17029.98 144
17031.21 141
17032.45 132
17033.68 128
17034.91 136
17036.15 155
17037.38 177
17038.61 151
17039.85 139
17041.08 142
17042.31 161
17043.55 175
17044.78 134
17046.01 121
17047.25 133
17048.48 127
17049.72 140
17050.95 121
17052.18 145
17053.42 144
17054.65 123
17055.89 130
17057.12 126
17058.35 142
17059.59 115
17060.82 135
17062.06 124
17063.29 126
17064.53 148
17065.76 129
17066.99 136
17068.23 136
17069.46 192
17070.70 153
17071.93 161
17073.17 165
17074.40 159
17075.64 126
17076.87 123
17078.11 125
17079.34 129
17080.58 138
17081.81 153
17083.05 111
17084.28 112
17085.52 120
17086.75 152
17087.99 126
17089.22 134
17090.46 137
17091.69 119
17092.93 148
17094.16 151
17095.40 131
17096.64 124
17097.87 127
17099.11 160
17100.34 135
17101.58 118
17102.81 158
17104.05 145
17105.29 137
17106.52 122
17107.76 133
17108.99 106
17110.23 152
17111.47 166
17112.70 143
17113.94 125
17115.17 119
17116.41 148
17117.65 141
17118.88 109
17120.12 133
17121.36 114
17122.59 125
17123.83 119
17125.07 137
17126.30 138
17127.54 147
17128.78 124
17130.01 156
17131.25 126
17132.49 117
17133.72 130
17134.96 131
17136.20 120
17137.43 112
17138.67 125
17139.91 112
17141.15 105
17142.38 99
17143.62 108
17144.86 113
17146.10 104
17147.33 102
17148.57 93
17149.81 140
17151.05 116
17152.28 130
17153.52 97
17154.76 120
17156.00 133
17157.23 138
17158.47 120
17159.71 122
17160.95 133
17162.19 126
17163.42 145
17164.66 102
17165.90 117
17167.14 120
17168.38 107
17169.61 144
17170.85 159
17172.09 139
17173.33 121
17174.57 136
17175.81 119
17177.04 124
17178.28 138
17179.52 150
17180.76 147
17182.00 135
17183.24 116
17184.48 113
17185.71 117
17186.95 121
17188.19 129
17189.43 133
17190.67 126
17191.91 129
17193.15 109
17194.39 92
17195.63 113
17196.87 103
17198.11 135
17199.34 125
17200.58 122
17201.82 126
17203.06 149
17204.30 130
17205.54 121
17206.78 112
17208.02 103
17209.26 94
17210.50 77
17211.74 105
17212.98 95
17214.22 112
17215.46 97
17216.70 129
17217.94 129
17219.18 94
17220.42 117
17221.66 139
17222.90 119
17224.14 111
17225.38 129
17226.62 109
17227.86 127
17229.10 122
17230.34 140
17231.58 126
17232.82 117
17234.06 140
17235.30 121
17236.54 142
17237.78 117
17239.03 113
17240.27 87
17241.51 104
17242.75 92
17243.99 125
17245.23 113
17246.47 116
17247.71 96
17248.95 82
17250.19 99
17251.43 110
17252.68 108
17253.92 106
17255.16 115
17256.40 120
17257.64 114
17258.88 105
17260.12 99
17261.37 90
17262.61 92
17263.85 114
17265.09 143
17266.33 109
17267.57 106
17268.82 107
17270.06 113
17271.30 131
17272.54 123
17273.78 118
17275.03 119
17276.27 117
17277.51 97
17278.75 84
17279.99 90
17281.24 103
17282.48 110
17283.72 108
17284.96 115
17286.21 114
17287.45 90
17288.69 104
17289.93 100
17291.18 104
17292.42 99
17293.66 101
17294.90 91
17296.15 96
17297.39 103
17298.63 107
17299.88 98
17301.12 133
17302.36 120
17303.60 112
17304.85 103
17306.09 111
17307.33 110
17308.58 96
17309.82 90
17311.06 93
17312.31 100
17313.55 118
17314.79 148
17316.04 97
17317.28 95
17318.52 81
17319.77 91
17321.01 110
17322.26 115
17323.50 102
17324.74 90
17325.99 81
17327.23 87
17328.48 90
17329.72 110
17330.96 119
17332.21 120
17333.45 92
17334.70 117
17335.94 99
17337.18 119
17338.43 111
17339.67 119
17340.92 120
17342.16 128
17343.41 94
17344.65 100
17345.90 96
17347.14 99
17348.38 107
17349.63 125
17350.87 125
17352.12 88
17353.36 122
17354.61 125
17355.85 124
17357.10 118
17358.34 113
17359.59 112
17360.83 148
17362.08 127
17363.32 89
17364.57 93
17365.81 84
17367.06 103
17368.31 99
17369.55 96
17370.80 116
17372.04 116
17373.29 101
17374.53 103
17375.78 101
17377.02 111
17378.27 104
17379.52 87
17380.76 105
17382.01 109
17383.25 108
17384.50 111
17385.75 110
17386.99 112
17388.24 97
17389.48 122
17390.73 126
17391.98 104
17393.22 100
17394.47 97
17395.71 81
17396.96 104
17398.21 87
17399.45 118
17400.70 107
17401.95 108
17403.19 110
17404.44 105
17405.69 97
17406.93 85
17408.18 113
17409.43 100
17410.67 97
17411.92 101
17413.17 119
17414.42 132
17415.66 86
17416.91 105
17418.16 85
17419.40 120
17420.65 111
17421.90 101
17423.15 102
17424.39 109
17425.64 105
17426.89 101
17428.14 105
17429.38 106
17430.63 118
17431.88 98
17433.13 110
17434.37 106
17435.62 101
17436.87 107
17438.12 135
17439.37 119
17440.61 115
17441.86 129
17443.11 118
17444.36 97
17445.61 109
17446.85 114
17448.10 120
17449.35 122
17450.60 104
17451.85 110
17453.10 110
17454.34 117
17455.59 105
17456.84 138
17458.09 108
17459.34 99
17460.59 114
17461.84 139
17463.09 140
17464.33 119
17465.58 124
17466.83 107
17468.08 108
17469.33 115
17470.58 105
17471.83 116
17473.08 122
17474.33 101
17475.58 113
17476.83 117
17478.07 118
17479.32 111
17480.57 107
17481.82 107
17483.07 104
17484.32 97
17485.57 83
17486.82 96
17488.07 105
17489.32 111
17490.57 115
17491.82 96
17493.07 94
17494.32 106
17495.57 99
17496.82 113
17498.07 118
17499.32 115
17500.57 87
17501.82 97
17503.07 110
17504.32 113
17505.57 113
17506.82 127
17508.07 136
17509.32 123
17510.57 130
17511.82 94
17513.07 115
17514.32 125
17515.58 126
17516.83 107
17518.08 101
17519.33 109
17520.58 136
17521.83 126
17523.08 96
17524.33 112
17525.58 125
17526.83 127
17528.08 125
17529.34 127
17530.59 120
17531.84 122
17533.09 129
17534.34 121
17535.59 109
17536.84 119
17538.09 119
17539.35 113
17540.60 113
17541.85 105
17543.10 121
17544.35 130
17545.60 145
17546.86 117
17548.11 131
17549.36 122
17550.61 121
17551.86 146
17553.12 131
17554.37 106
17555.62 135
17556.87 140
17558.12 113
17559.38 121
17560.63 95
17561.88 127
17563.13 134
17564.39 98
17565.64 101
17566.89 122
17568.14 128
17569.40 153
17570.65 135
17571.90 109
17573.15 111
17574.41 119
17575.66 142
17576.91 136
17578.17 89
17579.42 107
17580.67 125
17581.92 124
17583.18 88
17584.43 97
17585.68 118
17586.94 106
17588.19 127
17589.44 117
17590.70 119
17591.95 130
17593.20 157
17594.46 141
17595.71 116
17596.97 96
17598.22 166
17599.47 137
17600.73 134
17601.98 141
17603.23 113
17604.49 130
17605.74 126
17607.00 139
17608.25 164
17609.50 123
17610.76 143
17612.01 124
17613.27 117
17614.52 149
17615.77 142
17617.03 141
17618.28 120
17619.54 133
17620.79 123
17622.05 113
17623.30 130
17624.56 124
17625.81 120
17627.06 118
17628.32 114
17629.57 148
17630.83 117
17632.08 156
17633.34 136
17634.59 106
17635.85 131
17637.10 132
17638.36 115
17639.61 120
17640.87 135
17642.12 122
17643.38 125
17644.63 137
17645.89 111
17647.15 103
17648.40 115
17649.66 141
17650.91 114
17652.17 94
17653.42 103
17654.68 120
17655.93 115
17657.19 126
17658.45 128
17659.70 110
17660.96 125
17662.21 130
17663.47 139
17664.73 112
17665.98 115
17667.24 109
17668.49 135
17669.75 116
17671.01 124
17672.26 106
17673.52 111
17674.77 127
17676.03 105
17677.29 99
17678.54 119
17679.80 106
17681.06 119
17682.31 97
17683.57 100
17684.83 106
17686.08 106
17687.34 116
17688.60 110
17689.85 122
17691.11 108
17692.37 114
17693.63 106
17694.88 116
17696.14 118
17697.40 111
17698.65 108
17699.91 102
17701.17 137
17702.43 119
17703.68 116
17704.94 121
17706.20 100
17707.46 124
17708.71 111
17709.97 103
17711.23 124
17712.49 117
17713.74 107
17715.00 123
17716.26 130
17717.52 103
17718.78 102
17720.03 107
17721.29 120
17722.55 89
17723.81 74
17725.07 97
17726.32 131
17727.58 115
17728.84 90
17730.10 79
17731.36 112
17732.62 89
17733.87 103
17735.13 109
17736.39 88
17737.65 92
17738.91 115
17740.17 91
17741.43 94
17742.69 104
17743.94 90
17745.20 101
17746.46 97
17747.72 100
17748.98 92
17750.24 122
17751.50 144
17752.76 92
17754.02 104
17755.28 101
17756.53 99
17757.79 107
17759.05 89
17760.31 88
17761.57 109
17762.83 118
17764.09 110
17765.35 95
17766.61 110
17767.87 93
17769.13 91
17770.39 93
17771.65 109
17772.91 128
17774.17 101
17775.43 113
17776.69 94
17777.95 108
17779.21 105
17780.47 111
17781.73 112
17782.99 89
17784.25 105
17785.51 119
17786.77 114
17788.03 134
17789.29 99
17790.55 92
17791.81 98
17793.07 104
17794.33 83
17795.59 100
17796.86 93
17798.12 103
17799.38 94
17800.64 85
17801.90 108
17803.16 101
17804.42 90
17805.68 70
17806.94 91
17808.20 92
17809.47 114
17810.73 91
17811.99 98
17813.25 99
17814.51 98
17815.77 67
17817.03 84
17818.29 77
17819.56 99
17820.82 93
17822.08 106
17823.34 88
17824.60 74
17825.86 102
17827.13 120
17828.39 83
17829.65 109
17830.91 144
17832.17 92
17833.44 97
17834.70 103
17835.96 79
17837.22 90
17838.48 100
17839.75 83
17841.01 90
17842.27 105
17843.53 98
17844.80 93
17846.06 85
17847.32 96
17848.58 101
17849.85 86
17851.11 81
17852.37 99
17853.63 82
17854.90 92
17856.16 93
17857.42 79
17858.69 113
17859.95 105
17861.21 95
17862.47 113
17863.74 100
17865.00 103
17866.26 82
17867.53 94
17868.79 110
17870.05 84
17871.32 100
17872.58 93
17873.84 75
17875.11 89
17876.37 104
17877.63 112
17878.90 92
17880.16 112
17881.43 94
17882.69 106
17883.95 120
17885.22 130
17886.48 103
17887.74 91
17889.01 106
17890.27 94
17891.54 93
17892.80 113
17894.07 116
17895.33 118
17896.59 99
17897.86 99
17899.12 78
17900.39 88
17901.65 76
17902.92 74
17904.18 88
17905.44 97
17906.71 99
17907.97 105
17909.24 93
17910.50 102
17911.77 111
17913.03 98
17914.30 101
17915.56 85
17916.83 92
17918.09 111
17919.36 71
17920.62 92
17921.89 93
17923.15 94
17924.42 125
17925.68 124
17926.95 93
17928.21 83
17929.48 76
17930.75 101
17932.01 106
17933.28 104
17934.54 101
17935.81 109
17937.07 98
17938.34 112
17939.61 95
17940.87 110
17942.14 93
17943.40 84
17944.67 93
17945.93 94
17947.20 106
17948.47 95
17949.73 79
17951.00 109
17952.27 96
17953.53 93
17954.80 87
17956.06 80
17957.33 99
17958.60 134
17959.86 111
17961.13 119
17962.40 98
17963.66 102
17964.93 114
17966.20 112
17967.46 103
17968.73 97
17970.00 88
17971.26 95
17972.53 83
17973.80 82
17975.07 69
17976.33 88
17977.60 93
17978.87 143
17980.13 116
17981.40 95
17982.67 118
17983.94 110
17985.20 81
17986.47 105
17987.74 98
17989.01 93
17990.27 88
17991.54 88
17992.81 95
17994.08 132
17995.34 94
17996.61 113
17997.88 92
17999.15 90
18000.42 81
18001.68 97
18002.95 87
18004.22 88
18005.49 80
18006.76 95
18008.02 69
18009.29 90
18010.56 94
18011.83 95
18013.10 103
18014.37 101
18015.63 119
18016.90 106
18018.17 110
18019.44 114
18020.71 94
18021.98 111
18023.25 96
18024.51 106
18025.78 112
18027.05 78
18028.32 81
18029.59 112
18030.86 120
18032.13 75
18033.40 91
18034.67 120
18035.94 99
18037.20 89
18038.47 106
18039.74 94
18041.01 87
18042.28 95
18043.55 86
18044.82 95
18046.09 102
18047.36 92
18048.63 108
18049.90 116
18051.17 114
18052.44 75
18053.71 88
18054.98 108
18056.25 90
18057.52 114
18058.79 109
18060.06 102
18061.33 109
18062.60 86
18063.87 69
18065.14 78
18066.41 112
18067.68 86
18068.95 101
18070.22 92
18071.49 102
18072.76 97
18074.03 95
18075.30 101
18076.57 97
18077.84 111
18079.11 99
18080.39 108
18081.66 98
18082.93 98
18084.20 117
18085.47 104
18086.74 110
18088.01 114
18089.28 102
18090.55 112
18091.82 128
18093.10 105
18094.37 91
18095.64 98
18096.91 100
18098.18 92
18099.45 118
18100.72 115
18102.00 107
18103.27 116
18104.54 94
18105.81 85
18107.08 108
18108.35 106
18109.63 95
18110.90 88
18112.17 93
18113.44 104
18114.71 94
18115.98 100
18117.26 105
18118.53 111
18119.80 91
18121.07 105
18122.35 83
18123.62 80
18124.89 80
18126.16 84
18127.43 102
18128.71 84
18129.98 77
18131.25 78
18132.52 87
18133.80 82
18135.07 92
18136.34 101
18137.62 94
18138.89 79
18140.16 67
18141.43 77
18142.71 105
18143.98 106
18145.25 108
18146.53 80
18147.80 83
18149.07 88
18150.35 98
18151.62 120
18152.89 95
18154.17 108
18155.44 110
18156.71 122
18157.99 117
18159.26 102
18160.53 105
18161.81 98
18163.08 114
18164.35 117
18165.63 104
18166.90 124
18168.18 106
18169.45 79
18170.72 85
18172.00 98
18173.27 89
18174.55 103
18175.82 110
18177.09 82
18178.37 105
18179.64 83
18180.92 102
18182.19 113
18183.47 71
18184.74 101
18186.01 103
18187.29 85
18188.56 106
18189.84 88
18191.11 101
18192.39 116
18193.66 96
18194.94 90
18196.21 94
18197.49 97
18198.76 97
18200.04 92
18201.31 93
18202.59 111
18203.86 98
18205.14 100
18206.41 79
18207.69 82
18208.96 104
18210.24 96
18211.51 122
18212.79 119
18214.06 100
18215.34 87
18216.62 93
18217.89 81
18219.17 104
18220.44 91
18221.72 129
18222.99 103
18224.27 79
18225.55 88
18226.82 117
18228.10 98
18229.37 88
18230.65 100
18231.93 89
18233.20 88
18234.48 108
18235.75 115
18237.03 77
18238.31 94
18239.58 97
18240.86 80
18242.14 75
18243.41 87
18244.69 99
18245.97 89
18247.24 115
18248.52 119
18249.80 87
18251.07 104
18252.35 118
18253.63 106
18254.90 101
18256.18 93
18257.46 98
18258.73 121
18260.01 102
18261.29 95
18262.57 109
18263.84 116
18265.12 90
18266.40 64
18267.67 108
18268.95 115
18270.23 88
18271.51 86
18272.78 86
18274.06 124
18275.34 97
18276.62 114
18277.89 102
18279.17 99
18280.45 109
18281.73 113
18283.01 92
18284.28 96
18285.56 98
18286.84 94
18288.12 112
18289.40 84
18290.67 90
18291.95 113
18293.23 110
18294.51 107
18295.79 108
18297.07 95
18298.34 87
18299.62 94
18300.90 111
18302.18 112
18303.46 94
18304.74 99
18306.02 129
18307.29 104
18308.57 92
18309.85 129
18311.13 118
18312.41 78
18313.69 83
18314.97 96
18316.25 120
18317.53 108
18318.80 110
18320.08 88
18321.36 99
18322.64 93
18323.92 88
18325.20 110
18326.48 98
18327.76 123
18329.04 105
18330.32 122
18331.60 129
18332.88 103
18334.16 83
18335.44 92
18336.72 89
18338.00 118
18339.28 101
18340.56 101
18341.84 102
18343.12 82
18344.40 96
18345.68 93
18346.96 108
18348.24 111
18349.52 88
18350.80 101
18352.08 86
18353.36 97
18354.64 113
18355.92 78
18357.20 103
18358.48 115
18359.76 82
18361.04 80
18362.32 80
18363.60 92
18364.88 90
18366.16 87
18367.45 107
18368.73 103
18370.01 115
18371.29 104
18372.57 114
18373.85 83
18375.13 85
18376.41 100
18377.69 117
18378.98 72
18380.26 101
18381.54 84
18382.82 61
18384.10 86
18385.38 105
18386.66 97
18387.95 90
18389.23 106
18390.51 111
18391.79 91
18393.07 113
18394.35 103
18395.64 88
18396.92 84
18398.20 107
18399.48 105
18400.76 81
18402.05 83
18403.33 102
18404.61 93
18405.89 95
18407.17 93
18408.46 98
18409.74 85
18411.02 91
18412.30 106
18413.59 91
18414.87 81
18416.15 93
18417.43 81
18418.72 80
18420.00 88
18421.28 119
18422.56 133
18423.85 114
18425.13 94
18426.41 108
18427.70 96
18428.98 85
18430.26 98
18431.54 74
18432.83 67
18434.11 98
18435.39 116
18436.68 102
18437.96 86
18439.24 89
18440.53 96
18441.81 75
18443.09 87
18444.38 72
18445.66 87
18446.95 116
18448.23 102
18449.51 97
18450.80 101
18452.08 106
18453.36 105
18454.65 97
18455.93 94
18457.22 86
18458.50 94
18459.78 101
18461.07 84
18462.35 102
18463.64 107
18464.92 90
18466.21 99
18467.49 95
18468.77 121
18470.06 85
18471.34 111
18472.63 130
18473.91 98
18475.20 93
18476.48 152
18477.77 82
18479.05 99
18480.34 99
18481.62 93
18482.91 100
18484.19 83
18485.47 54
18486.76 97
18488.04 115
18489.33 106
18490.62 102
18491.90 73
18493.19 88
18494.47 110
18495.76 100
18497.04 67
18498.33 84
18499.61 119
18500.90 88
18502.18 70
18503.47 82
18504.75 98
18506.04 85
18507.33 108
18508.61 92
18509.90 82
18511.18 91
18512.47 85
18513.76 106
18515.04 99
18516.33 91
18517.61 104
18518.90 130
18520.19 106
18521.47 99
18522.76 91
18524.04 108
18525.33 118
18526.62 84
18527.90 95
18529.19 110
18530.48 65
18531.76 81
18533.05 72
18534.34 98
18535.62 98
18536.91 86
18538.20 87
18539.48 94
18540.77 93
18542.06 73
18543.34 77
18544.63 75
18545.92 94
18547.21 95
18548.49 81
18549.78 90
18551.07 96
18552.36 107
18553.64 90
18554.93 75
18556.22 83
18557.50 109
18558.79 99
18560.08 93
18561.37 100
18562.66 91
18563.94 92
18565.23 99
18566.52 95
18567.81 116
18569.09 75
18570.38 99
18571.67 80
18572.96 95
18574.25 105
18575.53 108
18576.82 85
18578.11 94
18579.40 95
18580.69 83
18581.98 94
18583.26 77
18584.55 88
18585.84 97
18587.13 110
18588.42 88
18589.71 110
18590.99 102
18592.28 90
18593.57 103
18594.86 95
18596.15 82
18597.44 128
18598.73 121
18600.02 109
18601.31 88
18602.59 83
18603.88 120
18605.17 95
18606.46 95
18607.75 99
18609.04 109
18610.33 108
18611.62 98
18612.91 87
18614.20 92
18615.49 110
18616.78 136
18618.07 99
18619.36 117
18620.65 133
18621.94 110
18623.23 103
18624.52 98
18625.81 90
18627.10 123
18628.39 107
18629.68 123
18630.97 84
18632.26 82
18633.55 119
18634.84 94
18636.13 98
18637.42 102
18638.71 101
18640.00 103
18641.29 103
18642.58 91
18643.87 80
18645.16 135
18646.45 93
18647.74 72
18649.03 70
18650.32 98
18651.61 108
18652.90 97
18654.19 86
18655.48 74
18656.78 74
18658.07 101
18659.36 103
18660.65 74
18661.94 84
18663.23 101
18664.52 100
18665.81 101
18667.10 75
18668.40 79
18669.69 129
18670.98 131
18672.27 84
18673.56 86
18674.85 94
18676.14 86
18677.44 107
18678.73 95
18680.02 99
18681.31 118
18682.60 97
18683.90 98
18685.19 71
18686.48 82
18687.77 86
18689.06 93
18690.36 113
18691.65 92
18692.94 71
18694.23 108
18695.52 115
18696.82 103
18698.11 74
18699.40 103
18700.69 101
18701.99 96
18703.28 78
18704.57 95
18705.86 109
18707.16 103
18708.45 72
18709.74 86
18711.04 100
18712.33 88
18713.62 81
18714.91 84
18716.21 75
18717.50 94
18718.79 96
18720.09 87
18721.38 81
18722.67 79
18723.97 74
18725.26 88
18726.55 78
18727.85 83
18729.14 80
18730.43 114
18731.73 114
18733.02 99
18734.31 86
18735.61 97
18736.90 73
18738.19 97
18739.49 95
18740.78 87
18742.08 89
18743.37 92
18744.66 92
18745.96 86
18747.25 100
18748.55 110
18749.84 100
18751.13 84
18752.43 112
18753.72 90
18755.02 116
18756.31 88
18757.61 93
18758.90 105
18760.20 90
18761.49 74
18762.78 79
18764.08 115
18765.37 92
18766.67 60
18767.96 77
18769.26 79
18770.55 72
18771.85 63
18773.14 71
18774.44 91
18775.73 83
18777.03 92
18778.32 78
18779.62 95
18780.91 85
18782.21 97
18783.50 85
18784.80 94
18786.10 91
18787.39 104
18788.69 88
18789.98 90
18791.28 71
18792.57 80
18793.87 104
18795.16 89
18796.46 87
18797.76 78
18799.05 66
18800.35 73
18801.64 69
18802.94 102
18804.24 85
18805.53 89
18806.83 90
18808.12 78
18809.42 85
18810.72 82
18812.01 76
18813.31 84
18814.61 89
18815.90 107
18817.20 113
18818.50 93
18819.79 81
18821.09 76
18822.39 79
18823.68 75
18824.98 71
18826.28 93
18827.57 101
18828.87 79
18830.17 79
18831.46 86
18832.76 94
18834.06 85
18835.35 101
18836.65 100
18837.95 91
18839.25 97
18840.54 96
18841.84 93
18843.14 94
18844.44 50
18845.73 78
18847.03 69
18848.33 84
18849.63 64
18850.92 80
18852.22 89
18853.52 96
18854.82 74
18856.11 79
18857.41 81
18858.71 97
18860.01 72
18861.31 54
18862.60 82
18863.90 71
18865.20 79
18866.50 80
18867.80 88
18869.10 74
18870.39 99
18871.69 101
18872.99 66
18874.29 128
18875.59 67
18876.89 88
18878.18 81
18879.48 86
18880.78 100
18882.08 95
18883.38 78
18884.68 93
18885.98 59
18887.28 73
18888.57 81
18889.87 92
18891.17 76
18892.47 70
18893.77 97
18895.07 98
18896.37 103
18897.67 78
18898.97 87
18900.27 86
18901.57 69
18902.87 83
18904.17 119
18905.47 115
18906.76 95
18908.06 101
18909.36 95
18910.66 88
18911.96 81
18913.26 82
18914.56 63
18915.86 86
18917.16 86
18918.46 88
18919.76 77
18921.06 54
18922.36 74
18923.66 81
18924.96 82
18926.26 116
18927.56 97
18928.86 94
18930.17 96
18931.47 93
18932.77 83
18934.07 81
18935.37 81
18936.67 84
18937.97 83
18939.27 100
18940.57 77
18941.87 83
18943.17 66
18944.47 68
18945.77 77
18947.07 78
18948.38 74
18949.68 78
18950.98 84
18952.28 68
18953.58 91
18954.88 94
18956.18 68
18957.48 82
18958.79 90
18960.09 80
18961.39 75
18962.69 88
18963.99 76
18965.29 94
18966.59 88
18967.90 84
18969.20 80
18970.50 78
18971.80 88
18973.10 75
18974.41 75
18975.71 77
18977.01 74
18978.31 94
18979.61 98
18980.92 69
18982.22 75
18983.52 80
18984.82 92
18986.12 75
18987.43 76
18988.73 106
18990.03 102
18991.33 79
18992.64 84
18993.94 88
18995.24 70
18996.54 69
18997.85 86
18999.15 77
19000.45 74
19001.76 92
19003.06 89
19004.36 93
19005.66 78
19006.97 90
19008.27 82
19009.57 79
19010.88 81
19012.18 65
19013.48 66
19014.79 92
19016.09 112
19017.39 114
19018.70 76
19020.00 78
19021.30 106
19022.61 70
19023.91 61
19025.22 70
19026.52 79
19027.82 71
19029.13 88
19030.43 82
19031.73 102
19033.04 96
19034.34 83
19035.65 78
19036.95 71
19038.25 98
19039.56 85
19040.86 89
19042.17 88
19043.47 71
19044.78 97
19046.08 98
19047.38 80
19048.69 92
19049.99 93
19051.30 102
19052.60 75
19053.91 74
19055.21 68
19056.52 82
19057.82 92
19059.13 75
19060.43 95
19061.74 79
19063.04 98
19064.35 92
19065.65 63
19066.96 85
19068.26 84
19069.57 85
19070.87 59
19072.18 57
19073.48 52
19074.79 62
19076.09 68
19077.40 86
19078.70 71
19080.01 88
19081.32 85
19082.62 94
19083.93 77
19085.23 71
19086.54 92
19087.84 86
19089.15 94
19090.46 78
19091.76 71
19093.07 67
19094.37 98
19095.68 73
19096.99 75
19098.29 82
19099.60 90
19100.90 55
19102.21 99
19103.52 84
19104.82 92
19106.13 72
19107.44 74
19108.74 70
19110.05 110
19111.36 120
19112.66 68
19113.97 119
19115.28 95
19116.58 79
19117.89 83
19119.20 86
19120.50 99
19121.81 96
19123.12 69
19124.43 90
19125.73 75
19127.04 79
19128.35 88
19129.65 83
19130.96 59
19132.27 76
19133.58 84
19134.88 90
19136.19 75
19137.50 87
19138.81 107
19140.11 75
19141.42 83
19142.73 97
19144.04 77
19145.34 72
19146.65 89
19147.96 76
19149.27 87
19150.58 87
19151.88 86
19153.19 87
19154.50 89
19155.81 86
19157.12 99
19158.42 106
19159.73 93
19161.04 86
19162.35 97
19163.66 77
19164.97 93
19166.28 101
19167.58 72
19168.89 97
19170.20 94
19171.51 88
19172.82 88
19174.13 82
19175.44 79
19176.75 83
19178.05 84
19179.36 69
19180.67 81
19181.98 82
19183.29 106
19184.60 101
19185.91 96
19187.22 86
19188.53 87
19189.84 80
19191.15 69
19192.46 89
19193.76 74
19195.07 88
19196.38 79
19197.69 93
19199.00 96
19200.31 97
19201.62 107
19202.93 80
19204.24 75
19205.55 82
19206.86 100
19208.17 82
19209.48 94
19210.79 89
19212.10 75
19213.41 81
19214.72 92
19216.03 91
19217.34 79
19218.65 85
19219.96 83
19221.27 79
19222.58 85
19223.89 84
19225.20 96
19226.52 86
19227.83 95
19229.14 81
19230.45 88
19231.76 89
19233.07 92
19234.38 92
19235.69 87
19237.00 73
19238.31 87
19239.62 83
19240.93 79
19242.25 108
19243.56 77
19244.87 86
19246.18 88
19247.49 123
19248.80 86
19250.11 72
19251.42 79
19252.74 73
19254.05 73
19255.36 70
19256.67 85
19257.98 77
19259.29 94
19260.61 96
19261.92 82
19263.23 76
19264.54 89
19265.85 79
19267.17 83
19268.48 91
19269.79 85
19271.10 81
19272.41 76
19273.73 73
19275.04 72
19276.35 74
19277.66 87
19278.98 89
19280.29 79
19281.60 78
19282.91 87
19284.23 71
19285.54 84
19286.85 52
19288.16 64
19289.48 72
19290.79 70
19292.10 82
19293.41 59
19294.73 72
19296.04 69
19297.35 81
19298.67 85
19299.98 100
19301.29 78
19302.61 87
19303.92 91
19305.23 74
19306.55 78
19307.86 91
19309.17 79
19310.49 59
19311.80 47
19313.11 67
19314.43 89
19315.74 90
19317.05 73
19318.37 66
19319.68 82
19320.99 84
19322.31 61
19323.62 105
19324.94 99
19326.25 105
19327.56 78
19328.88 86
19330.19 113
19331.51 80
19332.82 80
19334.14 101
19335.45 70
19336.76 84
19338.08 98
19339.39 74
19340.71 76
19342.02 82
19343.34 79
19344.65 96
19345.97 92
19347.28 91
19348.59 75
19349.91 69
19351.22 70
19352.54 82
19353.85 76
19355.17 88
19356.48 71
19357.80 64
19359.11 71
19360.43 61
19361.74 69
19363.06 74
19364.38 96
19365.69 74
19367.01 84
19368.32 72
19369.64 79
19370.95 93
19372.27 88
19373.58 84
19374.90 86
19376.21 82
19377.53 99
19378.85 103
19380.16 98
19381.48 93
19382.79 107
19384.11 91
19385.43 99
19386.74 86
19388.06 101
19389.37 70
19390.69 63
19392.01 74
19393.32 78
19394.64 98
19395.96 80
19397.27 62
19398.59 85
19399.91 82
19401.22 84
19402.54 67
19403.85 86
19405.17 78
19406.49 62
19407.80 72
19409.12 82
19410.44 74
19411.76 78
19413.07 78
19414.39 94
19415.71 97
19417.02 88
19418.34 85
19419.66 67
19420.98 82
19422.29 69
19423.61 67
19424.93 89
19426.24 81
19427.56 87
19428.88 77
19430.20 71
19431.51 88
19432.83 105
19434.15 81
19435.47 85
19436.79 91
19438.10 70
19439.42 79
19440.74 74
19442.06 78
19443.37 98
19444.69 88
19446.01 95
19447.33 86
19448.65 75
19449.97 100
19451.28 87
19452.60 76
19453.92 83
19455.24 74
19456.56 85
19457.88 79
19459.19 73
19460.51 89
19461.83 92
19463.15 85
19464.47 77
19465.79 79
19467.11 68
19468.42 75
19469.74 74
19471.06 92
19472.38 74
19473.70 90
19475.02 78
19476.34 62
19477.66 77
19478.98 97
19480.30 85
19481.62 97
19482.93 85
19484.25 72
19485.57 84
19486.89 91
19488.21 78
19489.53 77
19490.85 79
19492.17 103
19493.49 96
19494.81 65
19496.13 52
19497.45 78
19498.77 53
19500.09 79
19501.41 64
19502.73 80
19504.05 63
19505.37 79
19506.69 76
19508.01 79
19509.33 93
19510.65 94
19511.97 73
19513.29 76
19514.61 77
19515.93 86
19517.25 83
19518.57 99
19519.89 66
19521.21 79
19522.54 93
19523.86 96
19525.18 80
19526.50 56
19527.82 61
19529.14 85
19530.46 61
19531.78 66
19533.10 83
19534.42 74
19535.74 92
19537.07 92
19538.39 98
19539.71 86
19541.03 77
19542.35 110
19543.67 114
19544.99 88
19546.31 82
19547.64 56
19548.96 102
19550.28 87
19551.60 69
19552.92 55
19554.24 64
19555.57 75
19556.89 75
19558.21 79
19559.53 83
19560.85 91
19562.18 86
19563.50 71
19564.82 75
19566.14 67
19567.46 82
19568.79 85
19570.11 87
19571.43 70
19572.75 68
19574.08 81
19575.40 69
19576.72 80
19578.04 67
19579.37 77
19580.69 76
19582.01 51
19583.33 73
19584.66 65
19585.98 78
19587.30 84
19588.63 81
19589.95 79
19591.27 101
19592.59 100
19593.92 79
19595.24 57
19596.56 72
19597.89 77
19599.21 79
19600.53 69
19601.86 79
19603.18 75
19604.50 83
19605.83 75
19607.15 78
19608.47 62
19609.80 83
19611.12 66
19612.45 55
19613.77 45
19615.09 64
19616.42 74
19617.74 84
19619.06 100
19620.39 80
19621.71 76
19623.04 80
19624.36 72
19625.69 85
19627.01 63
19628.33 68
19629.66 72
19630.98 71
19632.31 74
19633.63 72
19634.96 65
19636.28 86
19637.60 85
19638.93 86
19640.25 76
19641.58 76
19642.90 80
19644.23 71
19645.55 69
19646.88 74
19648.20 74
19649.53 57
19650.85 66
19652.18 75
19653.50 77
19654.83 82
19656.15 92
19657.48 68
19658.80 49
19660.13 58
19661.45 89
19662.78 77
19664.11 73
19665.43 77
19666.76 78
19668.08 59
19669.41 77
19670.73 74
19672.06 87
19673.39 80
19674.71 80
19676.04 79
19677.36 67
19678.69 102
19680.01 83
19681.34 103
19682.67 64
19683.99 80
19685.32 75
19686.65 97
19687.97 103
19689.30 81
19690.62 87
19691.95 97
19693.28 93
19694.60 75
19695.93 73
19697.26 72
19698.58 51
19699.91 78
19701.24 59
19702.56 62
19703.89 68
19705.22 64
19706.54 56
19707.87 79
19709.20 67
19710.53 81
19711.85 78
19713.18 91
19714.51 69
19715.83 102
19717.16 85
19718.49 89
19719.82 68
19721.14 72
19722.47 75
19723.80 78
19725.13 74
19726.45 65
19727.78 73
19729.11 78
19730.44 70
19731.76 91
19733.09 84
19734.42 86
19735.75 72
19737.08 77
19738.40 89
19739.73 100
19741.06 80
19742.39 68
19743.72 83
19745.04 65
19746.37 51
19747.70 63
19749.03 101
19750.36 62
19751.69 80
19753.01 89
19754.34 67
19755.67 66
19757.00 61
19758.33 55
19759.66 93
19760.99 77
19762.31 79
19763.64 76
19764.97 69
19766.30 85
19767.63 86
19768.96 83
19770.29 83
19771.62 85
19772.95 63
19774.28 68
19775.60 65
19776.93 90
19778.26 72
19779.59 82
19780.92 96
19782.25 87
19783.58 103
19784.91 110
19786.24 70
19787.57 95
19788.90 85
19790.23 92
19791.56 92
19792.89 72
19794.22 75
19795.55 88
19796.88 73
19798.21 77
19799.54 94
19800.87 91
19802.20 86
19803.53 83
19804.86 91
19806.19 88
19807.52 77
19808.85 89
19810.18 89
19811.51 68
19812.84 81
19814.17 83
19815.50 79
19816.83 74
19818.16 70
19819.49 67
19820.83 67
19822.16 76
19823.49 74
19824.82 78
19826.15 88
19827.48 62
19828.81 63
19830.14 47
19831.47 87
19832.80 104
19834.14 76
19835.47 67
19836.80 63
19838.13 69
19839.46 82
19840.79 82
19842.12 67
19843.46 89
19844.79 117
19846.12 88
19847.45 85
19848.78 79
19850.11 104
19851.45 66
19852.78 72
19854.11 67
19855.44 95
19856.77 71
19858.11 88
19859.44 86
19860.77 76
19862.10 84
19863.43 89
19864.77 94
19866.10 86
19867.43 102
19868.76 61
19870.10 105
19871.43 90
19872.76 84
19874.09 76
19875.43 80
19876.76 85
19878.09 82
19879.42 71
19880.76 71
19882.09 74
19883.42 96
19884.75 61
19886.09 78
19887.42 84
19888.75 100
19890.09 98
19891.42 94
19892.75 89
19894.09 83
19895.42 86
19896.75 87
19898.09 75
19899.42 73
19900.75 75
19902.09 94
19903.42 71
19904.75 72
19906.09 75
19907.42 107
19908.75 79
19910.09 77
19911.42 78
19912.76 72
19914.09 81
19915.42 82
19916.76 83
19918.09 64
19919.43 76
19920.76 80
19922.09 98
19923.43 77
19924.76 62
19926.10 89
19927.43 92
19928.77 76
19930.10 73
19931.43 87
19932.77 92
19934.10 84
19935.44 76
19936.77 89
19938.11 77
19939.44 74
19940.78 94
19942.11 88
19943.45 89
19944.78 71
19946.12 82
19947.45 73
19948.79 57
19950.12 92
19951.46 114
19952.79 78
19954.13 89
19955.46 99
19956.80 76
19958.13 68
19959.47 89
19960.80 97
19962.14 55
19963.48 65
19964.81 71
19966.15 92
19967.48 76
19968.82 64
19970.15 78
19971.49 61
19972.83 68
19974.16 85
19975.50 72
19976.83 93
19978.17 83
19979.51 93
19980.84 89
19982.18 110
19983.51 67
19984.85 67
19986.19 70
19987.52 73
19988.86 100
19990.20 68
19991.53 89
19992.87 75
19994.21 97
19995.54 90
19996.88 74
19998.22 74
19999.55 83
20000.89 84
20002.23 95
20003.56 78
20004.90 65
20006.24 55
20007.57 66
20008.91 61
20010.25 76
20011.59 94
20012.92 101
20014.26 95
20015.60 92
20016.94 74
20018.27 85
20019.61 96
20020.95 89
20022.28 77
20023.62 71
20024.96 78
20026.30 88
20027.64 73
20028.97 83
20030.31 71
20031.65 96
20032.99 98
20034.32 62
20035.66 92
20037.00 92
20038.34 103
20039.68 69
20041.02 92
20042.35 88
20043.69 93
20045.03 64
20046.37 79
20047.71 90
20049.05 79
20050.38 94
20051.72 63
20053.06 74
20054.40 86
20055.74 81
20057.08 84
20058.42 77
20059.75 62
20061.09 97
20062.43 91
20063.77 92
20065.11 102
20066.45 84
20067.79 99
20069.13 83
20070.47 66
20071.81 73
20073.14 75
20074.48 80
20075.82 73
20077.16 93
20078.50 75
20079.84 83
20081.18 100
20082.52 116
20083.86 87
20085.20 67
20086.54 85
20087.88 99
20089.22 83
20090.56 58
20091.90 75
20093.24 75
20094.58 77
20095.92 74
20097.26 87
20098.60 81
20099.94 81
20101.28 79
20102.62 87
20103.96 95
20105.30 101
20106.64 76
20107.98 53
20109.32 68
20110.66 71
20112.00 98
20113.34 89
20114.68 78
20116.02 81
20117.36 114
20118.71 91
20120.05 85
20121.39 80
20122.73 102
20124.07 81
20125.41 85
20126.75 70
20128.09 90
20129.43 89
20130.77 85
20132.12 76
20133.46 80
20134.80 79
20136.14 94
20137.48 78
20138.82 76
20140.16 68
20141.51 82
20142.85 96
20144.19 82
20145.53 82
