# Supplementary material for: MALDI-TOF MS typing enables the classification of brewing yeasts of the genus Saccharomyces to major beer styles
Source: PLoS One. 2017 Aug 9;12(8):e0181694. doi: 10.1371/journal.pone.0181694 (PMC5549903; doi:10.1371/journal.pone.0181694)
Supplement: S6 File — The directory includes 90 raw files and was zipped to “.zip”; the folder has three strains with 30 spectra per strain; S1 Text explains the raw files with an example and Table 1 represents the yeast strains used within the experiment. (ZIP) [file pone.0181694.s009.zip › 16-18/30275-3470-Lag-Lag-Lag-YPG-18h-E-E_2015-07-14_3_0_E6_1.dat]

2000.53 1333
2000.95 1190
2001.37 1173
2001.79 1269
2002.21 1277
2002.64 1373
2003.06 1214
2003.48 1203
2003.90 1128
2004.32 1164
2004.75 955
2005.17 953
2005.59 954
2006.01 1009
2006.43 953
2006.86 1063
2007.28 1095
2007.70 1129
2008.12 1154
2008.55 1096
2008.97 1215
2009.39 1188
2009.81 1071
2010.24 1144
2010.66 1234
2011.08 1133
2011.50 1096
2011.93 1067
2012.35 1114
2012.77 1207
2013.20 1084
2013.62 1026
2014.04 994
2014.46 1154
2014.89 1022
2015.31 1089
2015.73 1075
2016.16 1221
2016.58 1190
2017.00 1009
2017.43 1111
2017.85 965
2018.27 1107
2018.70 1160
2019.12 1173
2019.54 1157
2019.97 1118
2020.39 1185
2020.82 1188
2021.24 1105
2021.66 1050
2022.09 1238
2022.51 1281
2022.94 1212
2023.36 1154
2023.78 1237
2024.21 1201
2024.63 1164
2025.06 1092
2025.48 1205
2025.90 1096
2026.33 1161
2026.75 1124
2027.18 963
2027.60 1015
2028.03 1028
2028.45 1044
2028.88 1090
2029.30 1038
2029.72 1023
2030.15 1082
2030.57 1137
2031.00 1031
2031.42 946
2031.85 1010
2032.27 1041
2032.70 1019
2033.12 1069
2033.55 976
2033.97 943
2034.40 1123
2034.82 1153
2035.25 1237
2035.67 1038
2036.10 1006
2036.52 1074
2036.95 1057
2037.38 1108
2037.80 1277
2038.23 1175
2038.65 1097
2039.08 1119
2039.50 1145
2039.93 1196
2040.36 1254
2040.78 1153
2041.21 857
2041.63 1020
2042.06 1102
2042.48 1100
2042.91 1081
2043.34 1112
2043.76 1043
2044.19 926
2044.62 957
2045.04 1098
2045.47 1083
2045.89 1115
2046.32 1104
2046.75 1174
2047.17 1101
2047.60 1035
2048.03 1082
2048.45 1091
2048.88 918
2049.31 960
2049.73 914
2050.16 1014
2050.59 1053
2051.01 1070
2051.44 1091
2051.87 1102
2052.29 1128
2052.72 1184
2053.15 1147
2053.58 1132
2054.00 1110
2054.43 1235
2054.86 1157
2055.28 1090
2055.71 1197
2056.14 1181
2056.57 1044
2056.99 1219
2057.42 1253
2057.85 1267
2058.28 1315
2058.71 1306
2059.13 1356
2059.56 1340
2059.99 1221
2060.42 1276
2060.84 1278
2061.27 1204
2061.70 1175
2062.13 1175
2062.56 1104
2062.98 1167
2063.41 1101
2063.84 1134
2064.27 1168
2064.70 1090
2065.13 1120
2065.55 1211
2065.98 1397
2066.41 1366
2066.84 1258
2067.27 1210
2067.70 1232
2068.13 1244
2068.55 1161
2068.98 1006
2069.41 1125
2069.84 1050
2070.27 1163
2070.70 1182
2071.13 1011
2071.56 968
2071.99 1069
2072.41 1007
2072.84 1121
2073.27 1140
2073.70 1009
2074.13 1057
2074.56 1136
2074.99 1101
2075.42 1059
2075.85 1156
2076.28 1439
2076.71 1280
2077.14 1184
2077.57 1154
2078.00 1218
2078.43 1256
2078.86 1309
2079.29 1061
2079.72 1086
2080.15 1242
2080.58 1263
2081.01 1228
2081.44 1201
2081.87 1211
2082.30 1174
2082.73 1206
2083.16 1067
2083.59 1112
2084.02 1232
2084.45 1183
2084.88 1094
2085.31 1158
2085.74 996
2086.17 1073
2086.60 1013
2087.03 1101
2087.46 1052
2087.89 1047
2088.32 1225
2088.75 1182
2089.18 1031
2089.62 1053
2090.05 1049
2090.48 1061
2090.91 1047
2091.34 1096
2091.77 1076
2092.20 1146
2092.63 1188
2093.06 1159
2093.49 1154
2093.93 1098
2094.36 1003
2094.79 1066
2095.22 1068
2095.65 1062
2096.08 1001
2096.52 1023
2096.95 980
2097.38 1110
2097.81 1083
2098.24 1076
2098.67 994
2099.11 1005
2099.54 992
2099.97 957
2100.40 1037
2100.83 1031
2101.27 908
2101.70 922
2102.13 885
2102.56 757
2102.99 963
2103.43 1066
2103.86 1054
2104.29 985
2104.72 1023
2105.16 1019
2105.59 1005
2106.02 1045
2106.45 1105
2106.89 1095
2107.32 1083
2107.75 1226
2108.19 1231
2108.62 1156
2109.05 1210
2109.48 1192
2109.92 1227
2110.35 1100
2110.78 1156
2111.22 1215
2111.65 1186
2112.08 1043
2112.52 1005
2112.95 1006
2113.38 923
2113.82 1161
2114.25 1309
2114.68 1179
2115.12 1025
2115.55 1079
2115.98 1184
2116.42 1175
2116.85 1206
2117.28 1096
2117.72 1035
2118.15 1044
2118.59 1056
2119.02 1080
2119.45 963
2119.89 1044
2120.32 1042
2120.76 973
2121.19 1177
2121.62 1072
2122.06 934
2122.49 953
2122.93 1127
2123.36 1088
2123.80 1052
2124.23 1084
2124.66 929
2125.10 1112
2125.53 1034
2125.97 1118
2126.40 1171
2126.84 1077
2127.27 1067
2127.71 1132
2128.14 1158
2128.58 1124
2129.01 1314
2129.45 1268
2129.88 1460
2130.32 1280
2130.75 1377
2131.19 1515
2131.62 1317
2132.06 1289
2132.49 1382
2132.93 1329
2133.36 1275
2133.80 1136
2134.23 1086
2134.67 1213
2135.11 1202
2135.54 1157
2135.98 1088
2136.41 1020
2136.85 1046
2137.28 1112
2137.72 993
2138.16 988
2138.59 1088
2139.03 1063
2139.46 1019
2139.90 940
2140.34 982
2140.77 1081
2141.21 1019
2141.64 1131
2142.08 1177
2142.52 1095
2142.95 1180
2143.39 1053
2143.83 973
2144.26 1044
2144.70 1088
2145.14 1259
2145.57 1206
2146.01 1226
2146.45 1270
2146.88 1291
2147.32 1298
2147.76 1198
2148.19 1147
2148.63 1127
2149.07 1188
2149.50 1398
2149.94 1380
2150.38 1399
2150.81 1529
2151.25 1342
2151.69 1401
2152.13 1560
2152.56 1574
2153.00 1186
2153.44 1190
2153.88 1109
2154.31 1171
2154.75 1204
2155.19 1371
2155.63 1281
2156.06 1269
2156.50 1249
2156.94 1243
2157.38 1298
2157.82 1232
2158.25 1223
2158.69 1325
2159.13 1180
2159.57 1221
2160.01 1240
2160.44 1206
2160.88 1087
2161.32 1068
2161.76 1115
2162.20 1117
2162.63 1133
2163.07 1121
2163.51 1216
2163.95 1215
2164.39 1263
2164.83 1169
2165.27 1303
2165.70 1243
2166.14 1105
2166.58 1147
2167.02 1366
2167.46 1346
2167.90 1282
2168.34 1211
2168.78 1297
2169.22 1254
2169.65 1356
2170.09 1403
2170.53 1385
2170.97 1276
2171.41 1276
2171.85 1172
2172.29 1156
2172.73 1195
2173.17 1195
2173.61 1305
2174.05 1274
2174.49 1453
2174.93 1475
2175.37 1348
2175.81 1563
2176.25 1391
2176.69 1498
2177.13 1352
2177.57 1400
2178.01 1498
2178.45 1236
2178.89 1333
2179.33 1334
2179.77 1326
2180.21 1425
2180.65 1385
2181.09 1293
2181.53 1248
2181.97 1238
2182.41 1302
2182.85 1385
2183.29 1050
2183.73 1019
2184.17 1093
2184.61 1210
2185.05 1286
2185.49 1090
2185.93 1020
2186.37 1058
2186.81 1217
2187.25 1243
2187.69 1067
2188.14 1170
2188.58 1300
2189.02 1367
2189.46 1392
2189.90 1350
2190.34 1217
2190.78 1318
2191.22 1331
2191.66 1316
2192.11 1170
2192.55 1126
2192.99 1277
2193.43 1319
2193.87 1351
2194.31 1169
2194.76 1374
2195.20 1329
2195.64 1218
2196.08 1361
2196.52 1334
2196.96 1475
2197.41 1342
2197.85 1356
2198.29 1228
2198.73 1171
2199.17 1306
2199.62 1270
2200.06 1227
2200.50 1241
2200.94 1226
2201.38 1174
2201.83 1082
2202.27 1220
2202.71 1236
2203.15 1160
2203.60 1263
2204.04 1308
2204.48 1230
2204.92 1181
2205.37 1270
2205.81 1250
2206.25 1139
2206.70 1168
2207.14 1162
2207.58 1270
2208.02 1212
2208.47 1199
2208.91 1174
2209.35 1269
2209.80 1209
2210.24 1292
2210.68 1311
2211.13 1445
2211.57 1457
2212.01 1330
2212.46 1389
2212.90 1332
2213.34 1159
2213.79 1189
2214.23 1135
2214.67 1311
2215.12 1428
2215.56 1295
2216.00 1272
2216.45 1287
2216.89 1229
2217.34 1275
2217.78 1119
2218.22 1081
2218.67 1164
2219.11 1168
2219.56 1250
2220.00 1234
2220.44 1183
2220.89 1251
2221.33 1241
2221.78 1183
2222.22 1263
2222.67 1297
2223.11 1348
2223.55 1349
2224.00 1341
2224.44 1280
2224.89 1453
2225.33 1477
2225.78 1364
2226.22 1360
2226.67 1398
2227.11 1503
2227.56 1405
2228.00 1345
2228.45 1528
2228.89 1495
2229.34 1314
2229.78 1392
2230.23 1378
2230.67 1456
2231.12 1652
2231.56 1581
2232.01 1557
2232.45 1543
2232.90 1533
2233.35 1603
2233.79 1541
2234.24 1374
2234.68 1427
2235.13 1409
2235.57 1506
2236.02 1343
2236.46 1255
2236.91 1352
2237.36 1187
2237.80 1262
2238.25 1222
2238.69 1267
2239.14 1211
2239.59 1193
2240.03 1179
2240.48 1047
2240.92 1069
2241.37 1180
2241.82 1269
2242.26 1213
2242.71 1115
2243.16 1193
2243.60 1379
2244.05 1231
2244.50 1078
2244.94 1105
2245.39 1165
2245.84 1140
2246.28 1231
2246.73 1257
2247.18 1152
2247.62 1134
2248.07 1136
2248.52 1171
2248.96 1256
2249.41 1156
2249.86 965
2250.31 1109
2250.75 1314
2251.20 1230
2251.65 1205
2252.10 1292
2252.54 1315
2252.99 1353
2253.44 1293
2253.89 1327
2254.33 1308
2254.78 1183
2255.23 1328
2255.68 1379
2256.12 1273
2256.57 1221
2257.02 1254
2257.47 1195
2257.91 1188
2258.36 1210
2258.81 1261
2259.26 1109
2259.71 1132
2260.16 1093
2260.60 1179
2261.05 1237
2261.50 1291
2261.95 1427
2262.40 1442
2262.84 1493
2263.29 1368
2263.74 1362
2264.19 1458
2264.64 1432
2265.09 1486
2265.54 1338
2265.98 1521
2266.43 1325
2266.88 1353
2267.33 1389
2267.78 1327
2268.23 1511
2268.68 1428
2269.13 1408
2269.58 1442
2270.03 1540
2270.47 1462
2270.92 1420
2271.37 1521
2271.82 1530
2272.27 1515
2272.72 1613
2273.17 1440
2273.62 1537
2274.07 1421
2274.52 1414
2274.97 1661
2275.42 1612
2275.87 1663
2276.32 1735
2276.77 1662
2277.22 1809
2277.67 1740
2278.12 1637
2278.57 1645
2279.02 1558
2279.47 1647
2279.92 1614
2280.37 1531
2280.82 1329
2281.27 1210
2281.72 1229
2282.17 1245
2282.62 1276
2283.07 1249
2283.52 1195
2283.97 1221
2284.42 1167
2284.87 1224
2285.32 1193
2285.77 1241
2286.22 1368
2286.67 1153
2287.13 1160
2287.58 1328
2288.03 1418
2288.48 1462
2288.93 1715
2289.38 1829
2289.83 1913
2290.28 2071
2290.73 2194
2291.18 2156
2291.64 1930
2292.09 1862
2292.54 1961
2292.99 2041
2293.44 2176
2293.89 2002
2294.34 1881
2294.80 1651
2295.25 1530
2295.70 1479
2296.15 1567
2296.60 1458
2297.05 1319
2297.51 1350
2297.96 1280
2298.41 1288
2298.86 1307
2299.31 1186
2299.77 1404
2300.22 1242
2300.67 1405
2301.12 1261
2301.57 1190
2302.03 1087
2302.48 1090
2302.93 1269
2303.38 1200
2303.84 1201
2304.29 1131
2304.74 1057
2305.19 1170
2305.65 1132
2306.10 1133
2306.55 1255
2307.01 1299
2307.46 1250
2307.91 1209
2308.36 1287
2308.82 1346
2309.27 1343
2309.72 1271
2310.18 1402
2310.63 1446
2311.08 1395
2311.54 1416
2311.99 1406
2312.44 1503
2312.90 1532
2313.35 1316
2313.80 1496
2314.26 1432
2314.71 1353
2315.16 1308
2315.62 1318
2316.07 1308
2316.52 1376
2316.98 1238
2317.43 1285
2317.88 1381
2318.34 1320
2318.79 1257
2319.25 1185
2319.70 1231
2320.15 1189
2320.61 1348
2321.06 1282
2321.52 1336
2321.97 1446
2322.43 1401
2322.88 1378
2323.33 1357
2323.79 1476
2324.24 1477
2324.70 1611
2325.15 1539
2325.61 1455
2326.06 1593
2326.52 1705
2326.97 1808
2327.43 1688
2327.88 1666
2328.34 1590
2328.79 1309
2329.25 1534
2329.70 1518
2330.16 1178
2330.61 1401
2331.07 1472
2331.52 1250
2331.98 1315
2332.43 1388
2332.89 1278
2333.34 1214
2333.80 1164
2334.25 1224
2334.71 1357
2335.16 1367
2335.62 1265
2336.08 1237
2336.53 1450
2336.99 1378
2337.44 1220
2337.90 1136
2338.35 1182
2338.81 1189
2339.27 1207
2339.72 1335
2340.18 1580
2340.63 1403
2341.09 1290
2341.55 1380
2342.00 1351
2342.46 1494
2342.91 1510
2343.37 1320
2343.83 1382
2344.28 1419
2344.74 1374
2345.20 1348
2345.65 1342
2346.11 1438
2346.57 1337
2347.02 1301
2347.48 1355
2347.94 1453
2348.39 1400
2348.85 1376
2349.31 1465
2349.76 1375
2350.22 1406
2350.68 1497
2351.14 1326
2351.59 1368
2352.05 1407
2352.51 1340
2352.96 1246
2353.42 1253
2353.88 1265
2354.34 1146
2354.79 1182
2355.25 1201
2355.71 1222
2356.17 1235
2356.62 1095
2357.08 1165
2357.54 1136
2358.00 1189
2358.46 1251
2358.91 1254
2359.37 1417
2359.83 1351
2360.29 1359
2360.74 1446
2361.20 1454
2361.66 1436
2362.12 1506
2362.58 1418
2363.04 1466
2363.49 1354
2363.95 1480
2364.41 1393
2364.87 1243
2365.33 1295
2365.79 1348
2366.24 1409
2366.70 1403
2367.16 1298
2367.62 1206
2368.08 1225
2368.54 1328
2369.00 1392
2369.46 1285
2369.91 1320
2370.37 1405
2370.83 1364
2371.29 1210
2371.75 1229
2372.21 1223
2372.67 1335
2373.13 1357
2373.59 1273
2374.05 1269
2374.51 1224
2374.97 1334
2375.42 1250
2375.88 1303
2376.34 1430
2376.80 1305
2377.26 1379
2377.72 1416
2378.18 1492
2378.64 1255
2379.10 1301
2379.56 1272
2380.02 1086
2380.48 1124
2380.94 1234
2381.40 1249
2381.86 1316
2382.32 1338
2382.78 1318
2383.24 1125
2383.70 1322
2384.16 1233
2384.62 1226
2385.08 1133
2385.54 1223
2386.00 1358
2386.47 1234
2386.93 1279
2387.39 1183
2387.85 1159
2388.31 1220
2388.77 1148
2389.23 1077
2389.69 1186
2390.15 1232
2390.61 1221
2391.07 1337
2391.53 1359
2391.99 1320
2392.46 1280
2392.92 1377
2393.38 1299
2393.84 1239
2394.30 1207
2394.76 1372
2395.22 1215
2395.68 1188
2396.15 1188
2396.61 1219
2397.07 1334
2397.53 1236
2397.99 1302
2398.45 1166
2398.92 1300
2399.38 1291
2399.84 1275
2400.30 1218
2400.76 1180
2401.23 1299
2401.69 1249
2402.15 1046
2402.61 1202
2403.07 1243
2403.54 1310
2404.00 1268
2404.46 1128
2404.92 1136
2405.38 1125
2405.85 1254
2406.31 1241
2406.77 1299
2407.23 1161
2407.70 1123
2408.16 1137
2408.62 1272
2409.08 1149
2409.55 1028
2410.01 1036
2410.47 1048
2410.94 1045
2411.40 1088
2411.86 1091
2412.32 1059
2412.79 1161
2413.25 1296
2413.71 1203
2414.18 1316
2414.64 1237
2415.10 1253
2415.57 1253
2416.03 1202
2416.49 1136
2416.96 1277
2417.42 1380
2417.88 1414
2418.35 1343
2418.81 1208
2419.28 1305
2419.74 1351
2420.20 1444
2420.67 1329
2421.13 1271
2421.59 1322
2422.06 1220
2422.52 1382
2422.99 1433
2423.45 1495
2423.91 1402
2424.38 1192
2424.84 1202
2425.31 1425
2425.77 1236
2426.24 1107
2426.70 1090
2427.16 1131
2427.63 1161
2428.09 1275
2428.56 1300
2429.02 1232
2429.49 1161
2429.95 1123
2430.42 1181
2430.88 982
2431.35 1214
2431.81 1073
2432.28 1156
2432.74 1250
2433.21 1228
2433.67 1276
2434.14 1229
2434.60 1286
2435.07 1357
2435.53 1350
2436.00 1353
2436.46 1285
2436.93 1223
2437.39 1407
2437.86 1388
2438.32 1502
2438.79 1424
2439.26 1329
2439.72 1224
2440.19 1350
2440.65 1464
2441.12 1383
2441.58 1453
2442.05 1348
2442.52 1420
2442.98 1329
2443.45 1487
2443.91 1373
2444.38 1305
2444.85 1244
2445.31 1379
2445.78 1329
2446.24 1260
2446.71 1361
2447.18 1260
2447.64 1162
2448.11 1224
2448.58 1086
2449.04 1152
2449.51 1089
2449.98 1110
2450.44 1147
2450.91 1113
2451.38 1169
2451.84 1065
2452.31 1112
2452.78 1113
2453.24 1158
2453.71 1195
2454.18 1178
2454.64 1230
2455.11 1080
2455.58 1053
2456.05 1286
2456.51 1098
2456.98 998
2457.45 1158
2457.92 1233
2458.38 1189
2458.85 1244
2459.32 1127
2459.79 1232
2460.25 1125
2460.72 1104
2461.19 1162
2461.66 1177
2462.12 1107
2462.59 1080
2463.06 1139
2463.53 1188
2464.00 1234
2464.46 1158
2464.93 1081
2465.40 991
2465.87 1120
2466.34 1117
2466.80 1032
2467.27 989
2467.74 1019
2468.21 1270
2468.68 1318
2469.15 1240
2469.61 1169
2470.08 1247
2470.55 1151
2471.02 1236
2471.49 1324
2471.96 1331
2472.43 1293
2472.89 1248
2473.36 1313
2473.83 1206
2474.30 1166
2474.77 1223
2475.24 1240
2475.71 1148
2476.18 1283
2476.65 1236
2477.12 1294
2477.59 1313
2478.05 1435
2478.52 1300
2478.99 1316
2479.46 1329
2479.93 1274
2480.40 1233
2480.87 1104
2481.34 1161
2481.81 1098
2482.28 1189
2482.75 1196
2483.22 953
2483.69 1039
2484.16 1190
2484.63 1134
2485.10 1122
2485.57 1106
2486.04 1125
2486.51 1115
2486.98 1255
2487.45 1255
2487.92 1251
2488.39 1260
2488.86 1250
2489.33 1390
2489.80 1229
2490.27 1070
2490.74 1160
2491.21 1251
2491.68 1274
2492.15 1306
2492.62 1183
2493.10 1261
2493.57 1456
2494.04 1333
2494.51 1360
2494.98 1245
2495.45 1202
2495.92 1280
2496.39 1127
2496.86 1303
2497.33 1163
2497.80 1245
2498.28 1310
2498.75 1321
2499.22 1216
2499.69 1125
2500.16 1206
2500.63 1202
2501.10 1172
2501.58 1217
2502.05 1141
2502.52 1104
2502.99 1117
2503.46 1137
2503.93 1259
2504.41 1306
2504.88 1045
2505.35 1103
2505.82 1173
2506.29 1152
2506.76 1326
2507.24 1418
2507.71 1417
2508.18 1274
2508.65 1285
2509.13 1464
2509.60 1446
2510.07 1464
2510.54 1540
2511.01 1515
2511.49 1414
2511.96 1721
2512.43 1709
2512.90 1681
2513.38 1595
2513.85 1749
2514.32 1810
2514.80 1716
2515.27 1629
2515.74 1503
2516.21 1639
2516.69 1514
2517.16 1332
2517.63 1390
2518.11 1363
2518.58 1417
2519.05 1401
2519.53 1322
2520.00 1414
2520.47 1321
2520.95 1329
2521.42 1471
2521.89 1398
2522.37 1417
2522.84 1428
2523.31 1343
2523.79 1279
2524.26 1275
2524.73 1355
2525.21 1289
2525.68 1313
2526.16 1279
2526.63 1249
2527.10 1358
2527.58 1305
2528.05 1334
2528.52 1247
2529.00 1432
2529.47 1367
2529.95 1287
2530.42 1271
2530.90 1404
2531.37 1456
2531.84 1375
2532.32 1426
2532.79 1441
2533.27 1388
2533.74 1348
2534.22 1307
2534.69 1356
2535.17 1326
2535.64 1274
2536.12 1288
2536.59 1205
2537.07 1219
2537.54 1268
2538.02 1290
2538.49 1382
2538.97 1342
2539.44 1275
2539.92 1342
2540.39 1286
2540.87 1380
2541.34 1264
2541.82 1232
2542.29 1336
2542.77 1521
2543.24 1371
2543.72 1300
2544.19 1319
2544.67 1374
2545.14 1274
2545.62 1383
2546.10 1445
2546.57 1398
2547.05 1575
2547.52 1571
2548.00 1525
2548.47 1529
2548.95 1689
2549.43 1735
2549.90 1720
2550.38 1877
2550.86 1681
2551.33 1572
2551.81 1578
2552.28 1540
2552.76 1645
2553.24 1589
2553.71 1605
2554.19 1633
2554.67 1556
2555.14 1462
2555.62 1598
2556.10 1571
2556.57 1606
2557.05 1726
2557.53 1432
2558.00 1396
2558.48 1338
2558.96 1377
2559.43 1381
2559.91 1281
2560.39 1397
2560.86 1326
2561.34 1316
2561.82 1363
2562.30 1282
2562.77 1205
2563.25 1354
2563.73 1249
2564.21 1378
2564.68 1323
2565.16 1102
2565.64 1097
2566.12 1128
2566.59 1142
2567.07 1186
2567.55 1251
2568.03 1203
2568.50 1166
2568.98 1099
2569.46 1202
2569.94 1206
2570.42 1107
2570.89 1143
2571.37 1206
2571.85 1150
2572.33 1305
2572.81 1192
2573.28 1223
2573.76 1123
2574.24 1145
2574.72 1290
2575.20 1278
2575.68 1089
2576.15 1208
2576.63 1170
2577.11 1173
2577.59 1159
2578.07 1193
2578.55 1299
2579.03 1166
2579.50 1246
2579.98 1176
2580.46 1233
2580.94 1244
2581.42 1216
2581.90 1252
2582.38 1356
2582.86 1317
2583.34 1292
2583.82 1202
2584.30 1113
2584.77 1113
2585.25 1221
2585.73 1194
2586.21 1158
2586.69 1142
2587.17 1154
2587.65 1250
2588.13 1329
2588.61 1146
2589.09 1192
2589.57 1196
2590.05 1187
2590.53 1083
2591.01 1287
2591.49 1355
2591.97 1205
2592.45 1157
2592.93 1400
2593.41 1327
2593.89 1236
2594.37 1388
2594.85 1388
2595.33 1258
2595.81 1278
2596.29 1261
2596.77 1402
2597.25 1274
2597.73 1305
2598.21 1177
2598.69 1304
2599.17 1394
2599.65 1243
2600.14 1148
2600.62 1142
2601.10 1247
2601.58 1370
2602.06 1212
2602.54 1317
2603.02 1225
2603.50 1255
2603.98 1149
2604.46 1147
2604.95 1105
2605.43 1137
2605.91 1204
2606.39 1320
2606.87 1300
2607.35 1180
2607.83 1228
2608.31 1275
2608.80 1121
2609.28 1125
2609.76 1191
2610.24 1088
2610.72 1169
2611.20 1210
2611.69 1244
2612.17 1225
2612.65 1208
2613.13 1270
2613.61 1159
2614.10 1264
2614.58 1206
2615.06 1138
2615.54 1198
2616.02 1076
2616.51 1180
2616.99 1234
2617.47 1194
2617.95 1277
2618.44 1342
2618.92 1329
2619.40 1252
2619.88 1309
2620.37 1218
2620.85 1163
2621.33 1221
2621.81 1219
2622.30 1145
2622.78 1062
2623.26 1097
2623.75 1044
2624.23 1157
2624.71 1385
2625.19 1291
2625.68 1132
2626.16 1151
2626.64 1214
2627.13 1366
2627.61 1292
2628.09 1220
2628.58 1185
2629.06 1179
2629.54 1242
2630.03 1435
2630.51 1279
2630.99 1408
2631.48 1328
2631.96 1418
2632.45 1383
2632.93 1255
2633.41 1366
2633.90 1247
2634.38 1273
2634.86 1142
2635.35 1249
2635.83 1225
2636.32 1287
2636.80 1252
2637.28 1229
2637.77 1311
2638.25 1329
2638.74 1175
2639.22 1233
2639.71 1256
2640.19 1119
2640.68 1166
2641.16 1076
2641.64 1183
2642.13 1313
2642.61 1238
2643.10 1234
2643.58 1111
2644.07 1159
2644.55 1262
2645.04 1214
2645.52 1351
2646.01 1354
2646.49 1178
2646.98 1348
2647.46 1150
2647.95 1180
2648.43 1210
2648.92 1230
2649.40 1382
2649.89 1301
2650.37 1321
2650.86 1165
2651.34 1154
2651.83 1121
2652.32 1258
2652.80 1467
2653.29 1314
2653.77 1461
2654.26 1330
2654.74 1364
2655.23 1306
2655.72 1210
2656.20 1333
2656.69 1381
2657.17 1345
2657.66 1286
2658.15 1208
2658.63 1207
2659.12 1118
2659.60 1259
2660.09 1243
2660.58 1266
2661.06 1328
2661.55 1283
2662.04 1115
2662.52 1064
2663.01 1271
2663.49 1186
2663.98 1167
2664.47 1316
2664.95 1329
2665.44 1251
2665.93 1136
2666.42 1188
2666.90 1259
2667.39 1317
2667.88 1271
2668.36 1322
2668.85 1276
2669.34 1279
2669.82 1285
2670.31 1260
2670.80 1287
2671.29 1397
2671.77 1549
2672.26 1515
2672.75 1397
2673.24 1549
2673.72 1475
2674.21 1595
2674.70 1604
2675.19 1712
2675.67 1648
2676.16 1533
2676.65 1537
2677.14 1611
2677.62 1789
2678.11 1473
2678.60 1583
2679.09 1414
2679.58 1300
2680.06 1390
2680.55 1406
2681.04 1309
2681.53 1384
2682.02 1228
2682.51 1247
2682.99 1382
2683.48 1252
2683.97 1183
2684.46 1207
2684.95 1217
2685.44 1296
2685.92 1436
2686.41 1301
2686.90 1378
2687.39 1311
2687.88 1227
2688.37 1228
2688.86 1239
2689.35 1259
2689.83 1170
2690.32 1172
2690.81 1194
2691.30 1214
2691.79 1207
2692.28 1359
2692.77 1277
2693.26 1218
2693.75 1265
2694.24 1346
2694.73 1394
2695.22 1316
2695.71 1204
2696.20 1351
2696.68 1388
2697.17 1375
2697.66 1427
2698.15 1582
2698.64 1474
2699.13 1396
2699.62 1440
2700.11 1426
2700.60 1293
2701.09 1518
2701.58 1428
2702.07 1246
2702.56 1286
2703.05 1352
2703.54 1321
2704.03 1411
2704.52 1344
2705.01 1368
2705.50 1383
2706.00 1337
2706.49 1281
2706.98 1195
2707.47 1250
2707.96 1333
2708.45 1293
2708.94 1167
2709.43 1087
2709.92 1203
2710.41 1295
2710.90 1326
2711.39 1204
2711.88 1141
2712.37 1234
2712.87 1257
2713.36 1230
2713.85 1244
2714.34 1324
2714.83 1207
2715.32 1317
2715.81 1175
2716.30 1121
2716.80 1306
2717.29 1239
2717.78 1146
2718.27 1200
2718.76 1119
2719.25 1069
2719.75 1117
2720.24 1144
2720.73 1289
2721.22 1185
2721.71 1204
2722.20 1312
2722.70 1381
2723.19 1429
2723.68 1371
2724.17 1344
2724.66 1276
2725.16 1293
2725.65 1401
2726.14 1308
2726.63 1294
2727.13 1295
2727.62 1226
2728.11 1317
2728.60 1310
2729.10 1268
2729.59 1280
2730.08 1292
2730.57 1292
2731.07 1277
2731.56 1262
2732.05 1258
2732.54 1367
2733.04 1526
2733.53 1423
2734.02 1366
2734.52 1193
2735.01 1377
2735.50 1366
2736.00 1419
2736.49 1326
2736.98 1408
2737.47 1307
2737.97 1343
2738.46 1313
2738.95 1361
2739.45 1275
2739.94 1299
2740.44 1310
2740.93 1390
2741.42 1318
2741.92 1368
2742.41 1373
2742.90 1237
2743.40 1333
2743.89 1302
2744.39 1474
2744.88 1348
2745.37 1247
2745.87 1233
2746.36 1218
2746.86 1268
2747.35 1297
2747.84 1335
2748.34 1302
2748.83 1287
2749.33 1335
2749.82 1219
2750.32 1198
2750.81 1338
2751.30 1237
2751.80 1088
2752.29 1123
2752.79 1279
2753.28 1123
2753.78 1148
2754.27 1152
2754.77 1106
2755.26 1225
2755.76 1130
2756.25 1310
2756.75 1202
2757.24 1326
2757.74 1407
2758.23 1253
2758.73 1215
2759.22 1351
2759.72 1213
2760.21 1231
2760.71 1232
2761.20 1227
2761.70 1266
2762.20 1348
2762.69 1228
2763.19 1346
2763.68 1251
2764.18 1317
2764.67 1315
2765.17 1515
2765.67 1417
2766.16 1202
2766.66 1212
2767.15 1389
2767.65 1285
2768.14 1308
2768.64 1384
2769.14 1213
2769.63 1194
2770.13 1156
2770.63 1137
2771.12 1235
2771.62 1100
2772.11 1174
2772.61 1297
2773.11 1169
2773.60 1221
2774.10 1338
2774.60 1435
2775.09 1230
2775.59 1401
2776.09 1314
2776.58 1370
2777.08 1365
2777.58 1380
2778.07 1343
2778.57 1357
2779.07 1290
2779.57 1393
2780.06 1456
2780.56 1331
2781.06 1228
2781.55 1326
2782.05 1328
2782.55 1383
2783.05 1190
2783.54 1217
2784.04 1175
2784.54 1275
2785.04 1196
2785.53 1262
2786.03 1352
2786.53 1325
2787.03 1302
2787.52 1298
2788.02 1268
2788.52 1239
2789.02 1301
2789.52 1215
2790.01 1174
2790.51 1370
2791.01 1222
2791.51 1184
2792.01 1370
2792.50 1299
2793.00 1252
2793.50 1231
2794.00 1353
2794.50 1227
2795.00 1196
2795.50 1303
2795.99 1289
2796.49 1263
2796.99 1404
2797.49 1438
2797.99 1437
2798.49 1368
2798.99 1441
2799.48 1302
2799.98 1419
2800.48 1398
2800.98 1350
2801.48 1311
2801.98 1402
2802.48 1350
2802.98 1451
2803.48 1321
2803.98 1237
2804.48 1115
2804.97 1223
2805.47 1334
2805.97 1363
2806.47 1312
2806.97 1213
2807.47 1329
2807.97 1302
2808.47 1342
2808.97 1454
2809.47 1420
2809.97 1553
2810.47 1476
2810.97 1442
2811.47 1659
2811.97 1542
2812.47 1639
2812.97 1472
2813.47 1421
2813.97 1600
2814.47 1504
2814.97 1574
2815.47 1516
2815.97 1476
2816.47 1352
2816.97 1380
2817.47 1371
2817.97 1399
2818.47 1431
2818.97 1391
2819.47 1217
2819.98 1271
2820.48 1321
2820.98 1296
2821.48 1273
2821.98 1344
2822.48 1187
2822.98 1321
2823.48 1271
2823.98 1269
2824.48 1377
2824.98 1246
2825.49 1333
2825.99 1272
2826.49 1282
2826.99 1320
2827.49 1277
2827.99 1273
2828.49 1279
2828.99 1180
2829.50 1213
2830.00 1189
2830.50 1061
2831.00 1099
2831.50 1072
2832.00 1109
2832.51 1295
2833.01 1437
2833.51 1273
2834.01 1273
2834.51 1445
2835.02 1202
2835.52 1238
2836.02 1204
2836.52 1189
2837.02 1261
2837.53 1068
2838.03 1108
2838.53 1314
2839.03 1216
2839.54 1193
2840.04 1217
2840.54 1203
2841.04 1234
2841.55 1255
2842.05 1443
2842.55 1373
2843.05 1288
2843.56 1270
2844.06 1273
2844.56 1306
2845.07 1305
2845.57 1359
2846.07 1479
2846.57 1386
2847.08 1324
2847.58 1342
2848.08 1441
2848.59 1384
2849.09 1422
2849.59 1345
2850.10 1444
2850.60 1370
2851.10 1347
2851.61 1265
2852.11 1276
2852.61 1260
2853.12 1263
2853.62 1283
2854.12 1299
2854.63 1295
2855.13 1323
2855.64 1130
2856.14 1118
2856.64 1121
2857.15 1289
2857.65 1296
2858.16 1150
2858.66 1205
2859.16 1366
2859.67 1395
2860.17 1389
2860.68 1291
2861.18 1322
2861.69 1311
2862.19 1360
2862.69 1313
2863.20 1272
2863.70 1352
2864.21 1349
2864.71 1300
2865.22 1319
2865.72 1194
2866.23 1361
2866.73 1415
2867.24 1243
2867.74 1243
2868.25 1219
2868.75 1269
2869.26 1310
2869.76 1388
2870.27 1463
2870.77 1420
2871.28 1510
2871.78 1497
2872.29 1508
2872.79 1454
2873.30 1597
2873.80 1623
2874.31 1535
2874.81 1562
2875.32 1484
2875.83 1483
2876.33 1594
2876.84 1539
2877.34 1367
2877.85 1556
2878.35 1363
2878.86 1388
2879.37 1242
2879.87 1185
2880.38 1215
2880.88 1408
2881.39 1309
2881.90 1366
2882.40 1298
2882.91 1357
2883.41 1472
2883.92 1351
2884.43 1405
2884.93 1551
2885.44 1471
2885.95 1587
2886.45 1698
2886.96 1505
2887.47 1650
2887.97 1563
2888.48 1719
2888.99 1570
2889.49 1519
2890.00 1484
2890.51 1666
2891.01 1551
2891.52 1555
2892.03 1502
2892.54 1400
2893.04 1346
2893.55 1412
2894.06 1533
2894.56 1507
2895.07 1534
2895.58 1523
2896.09 1443
2896.59 1620
2897.10 1606
2897.61 1465
2898.12 1344
2898.62 1533
2899.13 1570
2899.64 1582
2900.15 1632
2900.65 1450
2901.16 1511
2901.67 1423
2902.18 1414
2902.69 1654
2903.19 1663
2903.70 1464
2904.21 1244
2904.72 1413
2905.23 1512
2905.73 1561
2906.24 1292
2906.75 1360
2907.26 1372
2907.77 1447
2908.28 1304
2908.79 1402
2909.29 1255
2909.80 1380
2910.31 1320
2910.82 1355
2911.33 1168
2911.84 1191
2912.35 1150
2912.85 1237
2913.36 1282
2913.87 1320
2914.38 1406
2914.89 1470
2915.40 1443
2915.91 1280
2916.42 1393
2916.93 1325
2917.44 1276
2917.95 1396
2918.45 1415
2918.96 1400
2919.47 1526
2919.98 1596
2920.49 1493
2921.00 1608
2921.51 1575
2922.02 1323
2922.53 1396
2923.04 1484
2923.55 1659
2924.06 1715
2924.57 1696
2925.08 1747
2925.59 1758
2926.10 1794
2926.61 1692
2927.12 1654
2927.63 1725
2928.14 1513
2928.65 1520
2929.16 1483
2929.67 1481
2930.18 1331
2930.69 1299
2931.20 1204
2931.71 1241
2932.22 1297
2932.73 1276
2933.25 1248
2933.76 1238
2934.27 1325
2934.78 1420
2935.29 1446
2935.80 1255
2936.31 1467
2936.82 1571
2937.33 1409
2937.84 1320
2938.35 1447
2938.87 1591
2939.38 1702
2939.89 1866
2940.40 1861
2940.91 1825
2941.42 1914
2941.93 2127
2942.44 1994
2942.96 2082
2943.47 1999
2943.98 1891
2944.49 1930
2945.00 1803
2945.51 1771
2946.03 1681
2946.54 1652
2947.05 1475
2947.56 1605
2948.07 1447
2948.59 1567
2949.10 1524
2949.61 1503
2950.12 1420
2950.63 1428
2951.15 1336
2951.66 1367
2952.17 1417
2952.68 1388
2953.19 1355
2953.71 1543
2954.22 1379
2954.73 1233
2955.24 1312
2955.76 1377
2956.27 1272
2956.78 1361
2957.30 1363
2957.81 1394
2958.32 1358
2958.83 1235
2959.35 1240
2959.86 1406
2960.37 1447
2960.89 1373
2961.40 1363
2961.91 1514
2962.43 1431
2962.94 1394
2963.45 1537
2963.96 1546
2964.48 1540
2964.99 1496
2965.51 1545
2966.02 1495
2966.53 1448
2967.05 1520
2967.56 1392
2968.07 1371
2968.59 1452
2969.10 1474
2969.61 1517
2970.13 1382
2970.64 1253
2971.16 1227
2971.67 1391
2972.18 1319
2972.70 1240
2973.21 1241
2973.73 1463
2974.24 1571
2974.75 1553
2975.27 1457
2975.78 1331
2976.30 1295
2976.81 1479
2977.33 1662
2977.84 1421
2978.36 1360
2978.87 1372
2979.38 1431
2979.90 1573
2980.41 1501
2980.93 1484
2981.44 1541
2981.96 1744
2982.47 1781
2982.99 1689
2983.50 1668
2984.02 1637
2984.53 1679
2985.05 1768
2985.56 1542
2986.08 1601
2986.59 1722
2987.11 1663
2987.63 1741
2988.14 1694
2988.66 1722
2989.17 1719
2989.69 1752
2990.20 1766
2990.72 1659
2991.23 1652
2991.75 1793
2992.27 1965
2992.78 1946
2993.30 1858
2993.81 1766
2994.33 1839
2994.84 1785
2995.36 1862
2995.88 1928
2996.39 1981
2996.91 2075
2997.43 2048
2997.94 1870
2998.46 2052
2998.97 2117
2999.49 2421
3000.01 2353
3000.52 2145
3001.04 2179
3001.56 2409
3002.07 2593
3002.59 2839
3003.11 3101
3003.62 3627
3004.14 4116
3004.66 4418
3005.17 4526
3005.69 4671
3006.21 5026
3006.72 5229
3007.24 5029
3007.76 4292
3008.28 3872
3008.79 3541
3009.31 2902
3009.83 2545
3010.34 2219
3010.86 2063
3011.38 2101
3011.90 1796
3012.41 1840
3012.93 1822
3013.45 1761
3013.97 1795
3014.48 1705
3015.00 1691
3015.52 1719
3016.04 1599
3016.56 1793
3017.07 1847
3017.59 1678
3018.11 1715
3018.63 1797
3019.15 1810
3019.66 1703
3020.18 1512
3020.70 1568
3021.22 1748
3021.74 1669
3022.26 1705
3022.77 1657
3023.29 1634
3023.81 1679
3024.33 1826
3024.85 1892
3025.37 1794
3025.88 1730
3026.40 1688
3026.92 1738
3027.44 1683
3027.96 1661
3028.48 1778
3029.00 1735
3029.52 1743
3030.04 1491
3030.55 1440
3031.07 1536
3031.59 1642
3032.11 1468
3032.63 1530
3033.15 1590
3033.67 1478
3034.19 1574
3034.71 1660
3035.23 1540
3035.75 1670
3036.27 1739
3036.79 1719
3037.31 1580
3037.83 1595
3038.35 1501
3038.87 1422
3039.39 1543
3039.91 1484
3040.42 1638
3040.94 1595
3041.46 1459
3041.98 1367
3042.50 1371
3043.03 1392
3043.55 1357
3044.07 1587
3044.59 1578
3045.11 1461
3045.63 1483
3046.15 1514
3046.67 1403
3047.19 1364
3047.71 1574
3048.23 1446
3048.75 1397
3049.27 1577
3049.79 1493
3050.31 1436
3050.83 1500
3051.35 1521
3051.87 1423
3052.39 1376
3052.92 1350
3053.44 1392
3053.96 1347
3054.48 1290
3055.00 1209
3055.52 1331
3056.04 1366
3056.56 1310
3057.09 1519
3057.61 1526
3058.13 1449
3058.65 1407
3059.17 1363
3059.69 1417
3060.21 1464
3060.74 1367
3061.26 1409
3061.78 1518
3062.30 1611
3062.82 1487
3063.34 1638
3063.87 1719
3064.39 1616
3064.91 1418
3065.43 1592
3065.95 1612
3066.48 1673
3067.00 1665
3067.52 1637
3068.04 1757
3068.57 1797
3069.09 1682
3069.61 1783
3070.13 1694
3070.66 1690
3071.18 1758
3071.70 1614
3072.22 1516
3072.75 1744
3073.27 1839
3073.79 1608
3074.31 1677
3074.84 1664
3075.36 1872
3075.88 1645
3076.41 1727
3076.93 1722
3077.45 1773
3077.97 2148
3078.50 2015
3079.02 2073
3079.54 1934
3080.07 2048
3080.59 2043
3081.11 2018
3081.64 2127
3082.16 2047
3082.68 2092
3083.21 2084
3083.73 2084
3084.26 1965
3084.78 1787
3085.30 2004
3085.83 2143
3086.35 2282
3086.87 2208
3087.40 2293
3087.92 2613
3088.45 3033
3088.97 3034
3089.49 3434
3090.02 3718
3090.54 3657
3091.07 4168
3091.59 4113
3092.11 3893
3092.64 4054
3093.16 3534
3093.69 3254
3094.21 3093
3094.74 2707
3095.26 2615
3095.79 2512
3096.31 2194
3096.84 2213
3097.36 2073
3097.89 2007
3098.41 2176
3098.93 2362
3099.46 2235
3099.98 2468
3100.51 2835
3101.03 2903
3101.56 3397
3102.09 3647
3102.61 4230
3103.14 4868
3103.66 5250
3104.19 5589
3104.71 5184
3105.24 5073
3105.76 4611
3106.29 4463
3106.81 4068
3107.34 3474
3107.86 3155
3108.39 2814
3108.92 2782
3109.44 2585
3109.97 2355
3110.49 2078
3111.02 2136
3111.55 2319
3112.07 2195
3112.60 1892
3113.12 2010
3113.65 2114
3114.18 2157
3114.70 1827
3115.23 1806
3115.75 1916
3116.28 1906
3116.81 1665
3117.33 1664
3117.86 1757
3118.39 1903
3118.91 1691
3119.44 1878
3119.97 1855
3120.49 1955
3121.02 1780
3121.55 1999
3122.07 2078
3122.60 1873
3123.13 1880
3123.65 2144
3124.18 2103
3124.71 1970
3125.24 1722
3125.76 1880
3126.29 1862
3126.82 1857
3127.34 1897
3127.87 1849
3128.40 1727
3128.93 1770
3129.45 1736
3129.98 1589
3130.51 1718
3131.04 1575
3131.56 1521
3132.09 1543
3132.62 1468
3133.15 1451
3133.68 1342
3134.20 1429
3134.73 1493
3135.26 1536
3135.79 1501
3136.32 1534
3136.84 1515
3137.37 1471
3137.90 1462
3138.43 1593
3138.96 1505
3139.48 1428
3140.01 1271
3140.54 1463
3141.07 1478
3141.60 1490
3142.13 1484
3142.66 1387
3143.18 1564
3143.71 1441
3144.24 1460
3144.77 1329
3145.30 1284
3145.83 1260
3146.36 1586
3146.89 1619
3147.41 1460
3147.94 1574
3148.47 1657
3149.00 1647
3149.53 1609
3150.06 1627
3150.59 1704
3151.12 1793
3151.65 1647
3152.18 1692
3152.71 1652
3153.24 1588
3153.77 1551
3154.30 1407
3154.82 1427
3155.35 1470
3155.88 1418
3156.41 1474
3156.94 1586
3157.47 1616
3158.00 1711
3158.53 1513
3159.06 1524
3159.59 1750
3160.12 1749
3160.65 1564
3161.18 1677
3161.71 1649
3162.24 1794
3162.77 1831
3163.30 1591
3163.83 1593
3164.37 1542
3164.90 1399
3165.43 1446
3165.96 1477
3166.49 1466
3167.02 1337
3167.55 1440
3168.08 1422
3168.61 1461
3169.14 1300
3169.67 1325
3170.20 1405
3170.73 1312
3171.26 1446
3171.80 1517
3172.33 1555
3172.86 1625
3173.39 1523
3173.92 1530
3174.45 1667
3174.98 1662
3175.51 1723
3176.05 1609
3176.58 1573
3177.11 1573
3177.64 1687
3178.17 1639
3178.70 1646
3179.23 1590
3179.77 1423
3180.30 1248
3180.83 1300
3181.36 1423
3181.89 1343
3182.43 1369
3182.96 1359
3183.49 1375
3184.02 1401
3184.55 1340
3185.09 1391
3185.62 1378
3186.15 1313
3186.68 1353
3187.21 1383
3187.75 1456
3188.28 1438
3188.81 1354
3189.34 1330
3189.88 1343
3190.41 1557
3190.94 1544
3191.47 1393
3192.01 1416
3192.54 1278
3193.07 1476
3193.61 1465
3194.14 1549
3194.67 1387
3195.20 1394
3195.74 1582
3196.27 1585
3196.80 1503
3197.34 1537
3197.87 1448
3198.40 1494
3198.94 1486
3199.47 1480
3200.00 1608
3200.54 1686
3201.07 1661
3201.60 1685
3202.14 1555
3202.67 1613
3203.21 1524
3203.74 1520
3204.27 1594
3204.81 1576
3205.34 1535
3205.87 1558
3206.41 1702
3206.94 1827
3207.48 1821
3208.01 1856
3208.54 1971
3209.08 1987
3209.61 2189
3210.15 2110
3210.68 2115
3211.22 2218
3211.75 2181
3212.28 1986
3212.82 2067
3213.35 2116
3213.89 2247
3214.42 2207
3214.96 2099
3215.49 2056
3216.03 1812
3216.56 1801
3217.10 1698
3217.63 1650
3218.17 1614
3218.70 1479
3219.24 1629
3219.77 1567
3220.31 1497
3220.84 1354
3221.38 1503
3221.91 1513
3222.45 1541
3222.98 1497
3223.52 1541
3224.05 1782
3224.59 2041
3225.12 1935
3225.66 1994
3226.19 2143
3226.73 2070
3227.27 1942
3227.80 1875
3228.34 1836
3228.87 1986
3229.41 1958
3229.94 1817
3230.48 1683
3231.02 1898
3231.55 1823
3232.09 1738
3232.62 1788
3233.16 1867
3233.70 1854
3234.23 1923
3234.77 1832
3235.31 1884
3235.84 1860
3236.38 1829
3236.91 1899
3237.45 1848
3237.99 1899
3238.52 1800
3239.06 1931
3239.60 2086
3240.13 1982
3240.67 1928
3241.21 1845
3241.75 1723
3242.28 1853
3242.82 1895
3243.36 1776
3243.89 1974
3244.43 1797
3244.97 1885
3245.50 2129
3246.04 1996
3246.58 2147
3247.12 2014
3247.65 2010
3248.19 2021
3248.73 2063
3249.27 1921
3249.80 2282
3250.34 2627
3250.88 2957
3251.42 3045
3251.95 3104
3252.49 3655
3253.03 3942
3253.57 4163
3254.11 4329
3254.64 4513
3255.18 4472
3255.72 4311
3256.26 3756
3256.80 3528
3257.33 2990
3257.87 2862
3258.41 2908
3258.95 2560
3259.49 2662
3260.02 2756
3260.56 2878
3261.10 2871
3261.64 3111
3262.18 3386
3262.72 3279
3263.26 3332
3263.79 3791
3264.33 3848
3264.87 3900
3265.41 3828
3265.95 4075
3266.49 4272
3267.03 4638
3267.57 4687
3268.11 4697
3268.64 4353
3269.18 4277
3269.72 4044
3270.26 3692
3270.80 3678
3271.34 3178
3271.88 3170
3272.42 2672
3272.96 2633
3273.50 2557
3274.04 2465
3274.58 2542
3275.12 2521
3275.66 2632
3276.20 2797
3276.74 2736
3277.28 2834
3277.82 2885
3278.36 2815
3278.90 2729
3279.44 2614
3279.98 2710
3280.52 2640
3281.06 2684
3281.60 2622
3282.14 2476
3282.68 2376
3283.22 2338
3283.76 2586
3284.30 2339
3284.84 2498
3285.38 2460
3285.92 2490
3286.46 2495
3287.00 2554
3287.54 2595
3288.08 2439
3288.62 2471
3289.16 2438
3289.70 2431
3290.24 2542
3290.79 2513
3291.33 2789
3291.87 2916
3292.41 2803
3292.95 3049
3293.49 3361
3294.03 3296
3294.57 3645
3295.11 4006
3295.66 3970
3296.20 4378
3296.74 4331
3297.28 4205
3297.82 4071
3298.36 3877
3298.90 3689
3299.45 3571
3299.99 3222
3300.53 3210
3301.07 3277
3301.61 3095
3302.16 3126
3302.70 2815
3303.24 2937
3303.78 2865
3304.32 2914
3304.87 2700
3305.41 2650
3305.95 2664
3306.49 2663
3307.03 2566
3307.58 2531
3308.12 2670
3308.66 2794
3309.20 2526
3309.75 2526
3310.29 2943
3310.83 2973
3311.37 2817
3311.92 2808
3312.46 2743
3313.00 2995
3313.54 2732
3314.09 2779
3314.63 3016
3315.17 2956
3315.72 2838
3316.26 2927
3316.80 3093
3317.35 3284
3317.89 3536
3318.43 3799
3318.97 3767
3319.52 3850
3320.06 4322
3320.60 4517
3321.15 4492
3321.69 4521
3322.23 4557
3322.78 4324
3323.32 4260
3323.87 4120
3324.41 3874
3324.95 3782
3325.50 3741
3326.04 3748
3326.58 3638
3327.13 3585
3327.67 3386
3328.22 3401
3328.76 3249
3329.30 3297
3329.85 3329
3330.39 3585
3330.94 4013
3331.48 4764
3332.03 5830
3332.57 7238
3333.11 9181
3333.66 11214
3334.20 13349
3334.75 16358
3335.29 18378
3335.84 20732
3336.38 22477
3336.93 23259
3337.47 23400
3338.02 23156
3338.56 21953
3339.11 19910
3339.65 18152
3340.20 15992
3340.74 13486
3341.29 11315
3341.83 9436
3342.38 7602
3342.92 6289
3343.47 5140
3344.01 4539
3344.56 4074
3345.10 3505
3345.65 3345
3346.19 3175
3346.74 3204
3347.28 2964
3347.83 2900
3348.38 2987
3348.92 2770
3349.47 2731
3350.01 2746
3350.56 2740
3351.10 2711
3351.65 2783
3352.20 2480
3352.74 2417
3353.29 2707
3353.83 2508
3354.38 2520
3354.93 2625
3355.47 2566
3356.02 2617
3356.56 2493
3357.11 2604
3357.66 2622
3358.20 2505
3358.75 2447
3359.30 2537
3359.84 2696
3360.39 2615
3360.94 2348
3361.48 2444
3362.03 2441
3362.58 2435
3363.12 2569
3363.67 2705
3364.22 2674
3364.76 2614
3365.31 2618
3365.86 2693
3366.41 2606
3366.95 2603
3367.50 2745
3368.05 2557
3368.59 2408
3369.14 2593
3369.69 2481
3370.24 2537
3370.78 2792
3371.33 3042
3371.88 3271
3372.43 3465
3372.97 3822
3373.52 4195
3374.07 4482
3374.62 4572
3375.17 4768
3375.71 4826
3376.26 4799
3376.81 4548
3377.36 4313
3377.91 3880
3378.45 3322
3379.00 3141
3379.55 2796
3380.10 2728
3380.65 2401
3381.19 2407
3381.74 2255
3382.29 2115
3382.84 2042
3383.39 2169
3383.94 2114
3384.49 2141
3385.03 2094
3385.58 1943
3386.13 1967
3386.68 2057
3387.23 1837
3387.78 1803
3388.33 1805
3388.88 1983
3389.42 1950
3389.97 1950
3390.52 1889
3391.07 1837
3391.62 1906
3392.17 1718
3392.72 1810
3393.27 1770
3393.82 1959
3394.37 1925
3394.92 1839
3395.47 1859
3396.02 2024
3396.57 1798
3397.11 2012
3397.66 2087
3398.21 2002
3398.76 1971
3399.31 2107
3399.86 2031
3400.41 2053
3400.96 2029
3401.51 1934
3402.06 1856
3402.61 1921
3403.16 1877
3403.71 2001
3404.26 1847
3404.81 1745
3405.36 1633
3405.91 1592
3406.46 1924
3407.02 1696
3407.57 1782
3408.12 1917
3408.67 1913
3409.22 1959
3409.77 2065
3410.32 2140
3410.87 2190
3411.42 2472
3411.97 2582
3412.52 2652
3413.07 2790
3413.62 2746
3414.17 2699
3414.73 2592
3415.28 2498
3415.83 2477
3416.38 2549
3416.93 2372
3417.48 2348
3418.03 2194
3418.58 2146
3419.14 2108
3419.69 1958
3420.24 1937
3420.79 2041
3421.34 1932
3421.89 1910
3422.44 1800
3423.00 1748
3423.55 1829
3424.10 1953
3424.65 1886
3425.20 1773
3425.76 1813
3426.31 1785
3426.86 1833
3427.41 1933
3427.96 1922
3428.52 1898
3429.07 1719
3429.62 1542
3430.17 1573
3430.72 1556
3431.28 1579
3431.83 1548
3432.38 1605
3432.93 1519
3433.49 1502
3434.04 1566
3434.59 1477
3435.14 1561
3435.70 1696
3436.25 1632
3436.80 1464
3437.36 1448
3437.91 1505
3438.46 1577
3439.01 1663
3439.57 1717
3440.12 1685
3440.67 1600
3441.23 1646
3441.78 1739
3442.33 1651
3442.89 1564
3443.44 1572
3443.99 1610
3444.55 1630
3445.10 1659
3445.65 1643
3446.21 1528
3446.76 1469
3447.31 1546
3447.87 1589
3448.42 1614
3448.98 1502
3449.53 1702
3450.08 1367
3450.64 1482
3451.19 1509
3451.75 1605
3452.30 1523
3452.85 1509
3453.41 1520
3453.96 1474
3454.52 1673
3455.07 1606
3455.62 1533
3456.18 1421
3456.73 1500
3457.29 1582
3457.84 1463
3458.40 1398
3458.95 1449
3459.51 1364
3460.06 1520
3460.62 1612
3461.17 1450
3461.72 1558
3462.28 1712
3462.83 1636
3463.39 1580
3463.94 1542
3464.50 1527
3465.05 1602
3465.61 1493
3466.17 1536
3466.72 1628
3467.28 1688
3467.83 1660
3468.39 1713
3468.94 1699
3469.50 1797
3470.05 1711
3470.61 1874
3471.16 1990
3471.72 1906
3472.27 1802
3472.83 2026
3473.39 1971
3473.94 1857
3474.50 1879
3475.05 1970
3475.61 1987
3476.17 1930
3476.72 2068
3477.28 2065
3477.83 2008
3478.39 2009
3478.95 1915
3479.50 1935
3480.06 2054
3480.61 2033
3481.17 2161
3481.73 2082
3482.28 2137
3482.84 2269
3483.40 2152
3483.95 2247
3484.51 2187
3485.07 2229
3485.62 2366
3486.18 2460
3486.74 2419
3487.29 2573
3487.85 2468
3488.41 2963
3488.97 3385
3489.52 3941
3490.08 4825
3490.64 5549
3491.19 6384
3491.75 7289
3492.31 8406
3492.87 8885
3493.42 9225
3493.98 9010
3494.54 8780
3495.09 8349
3495.65 7179
3496.21 5936
3496.77 5235
3497.33 4761
3497.88 3864
3498.44 3458
3499.00 3116
3499.56 3102
3500.11 2971
3500.67 2919
3501.23 2938
3501.79 2946
3502.35 2988
3502.90 3006
3503.46 3018
3504.02 2888
3504.58 3145
3505.14 3090
3505.70 2941
3506.25 3010
3506.81 3114
3507.37 3056
3507.93 3077
3508.49 3113
3509.05 2765
3509.61 2719
3510.16 2647
3510.72 2644
3511.28 2518
3511.84 2389
3512.40 2427
3512.96 2330
3513.52 2282
3514.08 2183
3514.63 2153
3515.19 1874
3515.75 1956
3516.31 1853
3516.87 1831
3517.43 1762
3517.99 1649
3518.55 1782
3519.11 1778
3519.67 1757
3520.23 1779
3520.79 1717
3521.35 1789
3521.91 1893
3522.47 1805
3523.03 1670
3523.59 1620
3524.15 1622
3524.71 1699
3525.26 1727
3525.82 1566
3526.38 1662
3526.94 1780
3527.50 1762
3528.07 1801
3528.63 1885
3529.19 1859
3529.75 1868
3530.31 1907
3530.87 1841
3531.43 1635
3531.99 1693
3532.55 1790
3533.11 1588
3533.67 1598
3534.23 1785
3534.79 1718
3535.35 1572
3535.91 1660
3536.47 1591
3537.03 1485
3537.59 1607
3538.15 1699
3538.72 1722
3539.28 1838
3539.84 1741
3540.40 1715
3540.96 1521
3541.52 1581
3542.08 1698
3542.64 1841
3543.20 1986
3543.77 1960
3544.33 1872
3544.89 1883
3545.45 1921
3546.01 1787
3546.57 1815
3547.14 1815
3547.70 1801
3548.26 1834
3548.82 1767
3549.38 1722
3549.94 1563
3550.51 1520
3551.07 1704
3551.63 1610
3552.19 1610
3552.75 1568
3553.32 1605
3553.88 1484
3554.44 1435
3555.00 1482
3555.56 1396
3556.13 1402
3556.69 1531
3557.25 1342
3557.81 1383
3558.38 1455
3558.94 1388
3559.50 1395
3560.06 1541
3560.63 1579
3561.19 1732
3561.75 1669
3562.32 1407
3562.88 1457
3563.44 1480
3564.00 1462
3564.57 1628
3565.13 1538
3565.69 1592
3566.26 1661
3566.82 1559
3567.38 1579
3567.95 1455
3568.51 1517
3569.07 1446
3569.64 1416
3570.20 1455
3570.76 1455
3571.33 1450
3571.89 1295
3572.45 1361
3573.02 1470
3573.58 1444
3574.15 1447
3574.71 1572
3575.27 1656
3575.84 1682
3576.40 1609
3576.96 1672
3577.53 1859
3578.09 1817
3578.66 1733
3579.22 1819
3579.79 1968
3580.35 1876
3580.91 1596
3581.48 1615
3582.04 1560
3582.61 1353
3583.17 1563
3583.74 1650
3584.30 1553
3584.87 1374
3585.43 1372
3585.99 1444
3586.56 1292
3587.12 1360
3587.69 1343
3588.25 1353
3588.82 1332
3589.38 1220
3589.95 1320
3590.51 1308
3591.08 1433
3591.64 1431
3592.21 1424
3592.77 1423
3593.34 1359
3593.91 1524
3594.47 1447
3595.04 1365
3595.60 1268
3596.17 1394
3596.73 1359
3597.30 1300
3597.86 1432
3598.43 1555
3599.00 1488
3599.56 1450
3600.13 1333
3600.69 1372
3601.26 1357
3601.82 1366
3602.39 1315
3602.96 1427
3603.52 1312
3604.09 1312
3604.65 1390
3605.22 1576
3605.79 1472
3606.35 1379
3606.92 1411
3607.49 1269
3608.05 1236
3608.62 1270
3609.19 1266
3609.75 1376
3610.32 1387
3610.89 1239
3611.45 1322
3612.02 1288
3612.59 1298
3613.15 1294
3613.72 1188
3614.29 1485
3614.85 1660
3615.42 1575
3615.99 1850
3616.55 2031
3617.12 2084
3617.69 2386
3618.26 2577
3618.82 2570
3619.39 2628
3619.96 2777
3620.53 2783
3621.09 2663
3621.66 2448
3622.23 2147
3622.80 2121
3623.36 2000
3623.93 1918
3624.50 1533
3625.07 1442
3625.63 1367
3626.20 1388
3626.77 1257
3627.34 1284
3627.91 1222
3628.47 1175
3629.04 1202
3629.61 1144
3630.18 1202
3630.75 1240
3631.31 1288
3631.88 1169
3632.45 1183
3633.02 1142
3633.59 1116
3634.16 1245
3634.73 1285
3635.29 1358
3635.86 1331
3636.43 1215
3637.00 1137
3637.57 1199
3638.14 1248
3638.71 1428
3639.28 1372
3639.84 1346
3640.41 1492
3640.98 1490
3641.55 1410
3642.12 1508
3642.69 1601
3643.26 1639
3643.83 1691
3644.40 1642
3644.97 1533
3645.54 1621
3646.11 1591
3646.67 1631
3647.24 1508
3647.81 1358
3648.38 1450
3648.95 1485
3649.52 1666
3650.09 1638
3650.66 1561
3651.23 1487
3651.80 1503
3652.37 1569
3652.94 1562
3653.51 1593
3654.08 1507
3654.65 1611
3655.22 1586
3655.79 1643
3656.36 1652
3656.93 1603
3657.50 1598
3658.07 1431
3658.64 1507
3659.21 1595
3659.78 1500
3660.35 1522
3660.93 1622
3661.50 1610
3662.07 1623
3662.64 1421
3663.21 1648
3663.78 1573
3664.35 1746
3664.92 1541
3665.49 1509
3666.06 1766
3666.63 1614
3667.20 1478
3667.78 1528
3668.35 1702
3668.92 1729
3669.49 1639
3670.06 1515
3670.63 1472
3671.20 1329
3671.77 1440
3672.35 1544
3672.92 1518
3673.49 1530
3674.06 1609
3674.63 1618
3675.20 1545
3675.78 1462
3676.35 1710
3676.92 1513
3677.49 1478
3678.06 1683
3678.64 1669
3679.21 1481
3679.78 1519
3680.35 1562
3680.92 1456
3681.50 1429
3682.07 1389
3682.64 1336
3683.21 1461
3683.79 1411
3684.36 1299
3684.93 1321
3685.50 1264
3686.07 1319
3686.65 1246
3687.22 1424
3687.79 1489
3688.37 1294
3688.94 1348
3689.51 1364
3690.08 1485
3690.66 1656
3691.23 1700
3691.80 1714
3692.38 1490
3692.95 1534
3693.52 1586
3694.10 1466
3694.67 1518
3695.24 1323
3695.81 1464
3696.39 1454
3696.96 1448
3697.54 1362
3698.11 1358
3698.68 1246
3699.26 1234
3699.83 1302
3700.40 1296
3700.98 1267
3701.55 1285
3702.12 1358
3702.70 1321
3703.27 1388
3703.85 1293
3704.42 1228
3704.99 1304
3705.57 1358
3706.14 1300
3706.72 1383
3707.29 1474
3707.86 1521
3708.44 1387
3709.01 1353
3709.59 1350
3710.16 1358
3710.74 1327
3711.31 1363
3711.89 1285
3712.46 1330
3713.03 1356
3713.61 1430
3714.18 1381
3714.76 1294
3715.33 1307
3715.91 1397
3716.48 1286
3717.06 1182
3717.63 1358
3718.21 1436
3718.78 1308
3719.36 1316
3719.93 1243
3720.51 1390
3721.08 1278
3721.66 1186
3722.23 1207
3722.81 1322
3723.39 1225
3723.96 1225
3724.54 1186
3725.11 1186
3725.69 1359
3726.26 1279
3726.84 1278
3727.41 1221
3727.99 1181
3728.57 1193
3729.14 1334
3729.72 1415
3730.29 1550
3730.87 1665
3731.45 1762
3732.02 1732
3732.60 1751
3733.17 1868
3733.75 2100
3734.33 2415
3734.90 2386
3735.48 2343
3736.06 2026
3736.63 2006
3737.21 1820
3737.79 1750
3738.36 1627
3738.94 1585
3739.52 1605
3740.09 1376
3740.67 1347
3741.25 1280
3741.82 1280
3742.40 1224
3742.98 1264
3743.55 1226
3744.13 1182
3744.71 1247
3745.28 1313
3745.86 1290
3746.44 1303
3747.02 1495
3747.59 1316
3748.17 1414
3748.75 1296
3749.33 1324
3749.90 1266
3750.48 1231
3751.06 1272
3751.64 1272
3752.21 1355
3752.79 1282
3753.37 1267
3753.95 1428
3754.52 1234
3755.10 1196
3755.68 1218
3756.26 1261
3756.84 1359
3757.41 1408
3757.99 1245
3758.57 1326
3759.15 1372
3759.73 1384
3760.31 1314
3760.88 1320
3761.46 1546
3762.04 1542
3762.62 1427
3763.20 1322
3763.78 1412
3764.35 1266
3764.93 1219
3765.51 1458
3766.09 1376
3766.67 1425
3767.25 1298
3767.83 1264
3768.41 1215
3768.99 1271
3769.56 1265
3770.14 1357
3770.72 1297
3771.30 1440
3771.88 1233
3772.46 1233
3773.04 1216
3773.62 1329
3774.20 1143
3774.78 1125
3775.36 1216
3775.94 1260
3776.52 1209
3777.10 1230
3777.67 1255
3778.25 1266
3778.83 1263
3779.41 1225
3779.99 1289
3780.57 1178
3781.15 1216
3781.73 1115
3782.31 1246
3782.89 1230
3783.47 1161
3784.05 1226
3784.63 1294
3785.21 1237
3785.79 1163
3786.37 1084
3786.95 1107
3787.54 1128
3788.12 1203
3788.70 1257
3789.28 1169
3789.86 1133
3790.44 1241
3791.02 1134
3791.60 1152
3792.18 1181
3792.76 1222
3793.34 1145
3793.92 1144
3794.50 1136
3795.08 1238
3795.66 1071
3796.25 1045
3796.83 1114
3797.41 1220
3797.99 1241
3798.57 1113
3799.15 1236
3799.73 1313
3800.31 1223
3800.90 1262
3801.48 1225
3802.06 1214
3802.64 1202
3803.22 1186
3803.80 1315
3804.39 1408
3804.97 1232
3805.55 1248
3806.13 1374
3806.71 1381
3807.29 1429
3807.88 1534
3808.46 1603
3809.04 1679
3809.62 1530
3810.20 1403
3810.79 1390
3811.37 1491
3811.95 1509
3812.53 1473
3813.12 1306
3813.70 1372
3814.28 1531
3814.86 1384
3815.45 1357
3816.03 1387
3816.61 1342
3817.19 1280
3817.78 1233
3818.36 1290
3818.94 1227
3819.52 1342
3820.11 1323
3820.69 1394
3821.27 1448
3821.86 1275
3822.44 1254
3823.02 1340
3823.61 1426
3824.19 1284
3824.77 1301
3825.36 1490
3825.94 1257
3826.52 1311
3827.11 1229
3827.69 1251
3828.27 1270
3828.86 1244
3829.44 1192
3830.02 1285
3830.61 1498
3831.19 1317
3831.77 1240
3832.36 1212
3832.94 1322
3833.53 1231
3834.11 1236
3834.69 1290
3835.28 1457
3835.86 1367
3836.45 1352
3837.03 1310
3837.61 1374
3838.20 1400
3838.78 1379
3839.37 1388
3839.95 1456
3840.54 1561
3841.12 1325
3841.70 1353
3842.29 1365
3842.87 1315
3843.46 1347
3844.04 1519
3844.63 1422
3845.21 1420
3845.80 1644
3846.38 1726
3846.97 1547
3847.55 1595
3848.14 1800
3848.72 1597
3849.31 1608
3849.89 1514
3850.48 1407
3851.06 1512
3851.65 1435
3852.23 1426
3852.82 1433
3853.40 1401
3853.99 1439
3854.58 1615
3855.16 1425
3855.75 1492
3856.33 1494
3856.92 1560
3857.50 1756
3858.09 1893
3858.68 2092
3859.26 2297
3859.85 2600
3860.43 2860
3861.02 2990
3861.60 3530
3862.19 3701
3862.78 3810
3863.36 3769
3863.95 3615
3864.54 3546
3865.12 3294
3865.71 3045
3866.29 2845
3866.88 2404
3867.47 1950
3868.05 1918
3868.64 1895
3869.23 1703
3869.81 1615
3870.40 1524
3870.99 1445
3871.57 1515
3872.16 1520
3872.75 1456
3873.33 1489
3873.92 1571
3874.51 1610
3875.10 1457
3875.68 1500
3876.27 1427
3876.86 1436
3877.44 1512
3878.03 1324
3878.62 1278
3879.21 1422
3879.79 1422
3880.38 1236
3880.97 1284
3881.56 1382
3882.14 1307
3882.73 1260
3883.32 1286
3883.91 1389
3884.49 1384
3885.08 1442
3885.67 1349
3886.26 1415
3886.85 1402
3887.43 1376
3888.02 1409
3888.61 1453
3889.20 1488
3889.79 1575
3890.38 1669
3890.96 1758
3891.55 1715
3892.14 1604
3892.73 1663
3893.32 1633
3893.91 1600
3894.49 1535
3895.08 1442
3895.67 1410
3896.26 1470
3896.85 1616
3897.44 1714
3898.03 1702
3898.61 1503
3899.20 1609
3899.79 1511
3900.38 1584
3900.97 1661
3901.56 1437
3902.15 1526
3902.74 1550
3903.33 1514
3903.92 1369
3904.51 1503
3905.09 1338
3905.68 1369
3906.27 1329
3906.86 1372
3907.45 1228
3908.04 1338
3908.63 1591
3909.22 1367
3909.81 1358
3910.40 1243
3910.99 1219
3911.58 1178
3912.17 1186
3912.76 1215
3913.35 1067
3913.94 1143
3914.53 1293
3915.12 1242
3915.71 1200
3916.30 1262
3916.89 1206
3917.48 1083
3918.07 1221
3918.66 1316
3919.25 1237
3919.84 1227
3920.43 1136
3921.02 1067
3921.61 1205
3922.20 1320
3922.80 1254
3923.39 1307
3923.98 1280
3924.57 1085
3925.16 1147
3925.75 1230
3926.34 1186
3926.93 1210
3927.52 1214
3928.11 1069
3928.70 1219
3929.30 1100
3929.89 1145
3930.48 1186
3931.07 1024
3931.66 1103
3932.25 1197
3932.84 1142
3933.44 1100
3934.03 1014
3934.62 916
3935.21 990
3935.80 1139
3936.39 1032
3936.98 1167
3937.58 1350
3938.17 1186
3938.76 1194
3939.35 1216
3939.94 1273
3940.54 1273
3941.13 1278
3941.72 1341
3942.31 1364
3942.90 1257
3943.50 1382
3944.09 1272
3944.68 1288
3945.27 1389
3945.87 1228
3946.46 1083
3947.05 1098
3947.64 1106
3948.24 1156
3948.83 1229
3949.42 1129
3950.01 1153
3950.61 1246
3951.20 1230
3951.79 1136
3952.39 1124
3952.98 1118
3953.57 1244
3954.16 1213
3954.76 1124
3955.35 1119
3955.94 1088
3956.54 1225
3957.13 1294
3957.72 1358
3958.32 1528
3958.91 1347
3959.50 1239
3960.10 1365
3960.69 1409
3961.28 1294
3961.88 1318
3962.47 1430
3963.07 1432
3963.66 1424
3964.25 1403
3964.85 1440
3965.44 1328
3966.03 1274
3966.63 1447
3967.22 1570
3967.82 1485
3968.41 1342
3969.00 1448
3969.60 1417
3970.19 1609
3970.79 1452
3971.38 1354
3971.98 1349
3972.57 1401
3973.17 1332
3973.76 1425
3974.35 1447
3974.95 1374
3975.54 1307
3976.14 1586
3976.73 1683
3977.33 1528
3977.92 1526
3978.52 1474
3979.11 1576
3979.71 1600
3980.30 1362
3980.90 1358
3981.49 1195
3982.09 1288
3982.68 1407
3983.28 1269
3983.87 1424
3984.47 1405
3985.06 1466
3985.66 1380
3986.25 1398
3986.85 1431
3987.45 1445
3988.04 1403
3988.64 1311
3989.23 1283
3989.83 1343
3990.42 1349
3991.02 1296
3991.62 1410
3992.21 1480
3992.81 1433
3993.40 1371
3994.00 1330
3994.60 1464
3995.19 1493
3995.79 1522
3996.38 1496
3996.98 1550
3997.58 1571
3998.17 1656
3998.77 1604
3999.37 1521
3999.96 1605
4000.56 1513
4001.15 1506
4001.75 1542
4002.35 1497
4002.94 1486
4003.54 1402
4004.14 1379
4004.73 1359
4005.33 1304
4005.93 1345
4006.53 1371
4007.12 1376
4007.72 1220
4008.32 1216
4008.91 1285
4009.51 1285
4010.11 1185
4010.71 1242
4011.30 1272
4011.90 1167
4012.50 1211
4013.10 1206
4013.69 1138
4014.29 1349
4014.89 1294
4015.49 1367
4016.08 1338
4016.68 1380
4017.28 1437
4017.88 1429
4018.47 1497
4019.07 1385
4019.67 1448
4020.27 1466
4020.87 1405
4021.46 1440
4022.06 1334
4022.66 1478
4023.26 1311
4023.86 1280
4024.45 1479
4025.05 1493
4025.65 1343
4026.25 1423
4026.85 1512
4027.45 1512
4028.05 1450
4028.64 1546
4029.24 1603
4029.84 1465
4030.44 1427
4031.04 1494
4031.64 1560
4032.24 1411
4032.84 1538
4033.43 1678
4034.03 1545
4034.63 1492
4035.23 1557
4035.83 1510
4036.43 1436
4037.03 1331
4037.63 1338
4038.23 1334
4038.83 1191
4039.43 1333
4040.03 1163
4040.63 1358
4041.22 1296
4041.82 1164
4042.42 1115
4043.02 1056
4043.62 1187
4044.22 1356
4044.82 1134
4045.42 1094
4046.02 1195
4046.62 1209
4047.22 1166
4047.82 1189
4048.42 1192
4049.02 1128
4049.62 1019
4050.22 1119
4050.82 1249
4051.42 1287
4052.02 1213
4052.62 1244
4053.22 1232
4053.83 1172
4054.43 1244
4055.03 1304
4055.63 1107
4056.23 1227
4056.83 1193
4057.43 1174
4058.03 1063
4058.63 1168
4059.23 1205
4059.83 1287
4060.43 1194
4061.03 1149
4061.64 1238
4062.24 1157
4062.84 1138
4063.44 1262
4064.04 1300
4064.64 1398
4065.24 1429
4065.84 1360
4066.45 1436
4067.05 1422
4067.65 1478
4068.25 1524
4068.85 1380
4069.45 1293
4070.05 1283
4070.66 1352
4071.26 1190
4071.86 1153
4072.46 1233
4073.06 1151
4073.67 1082
4074.27 1063
4074.87 1134
4075.47 1062
4076.07 1212
4076.68 1023
4077.28 989
4077.88 1027
4078.48 1095
4079.09 1184
4079.69 1139
4080.29 1150
4080.89 1090
4081.50 1029
4082.10 1066
4082.70 1132
4083.30 1042
4083.91 1084
4084.51 1077
4085.11 1044
4085.71 1006
4086.32 997
4086.92 1034
4087.52 1038
4088.13 1058
4088.73 1137
4089.33 927
4089.94 1047
4090.54 1195
4091.14 1238
4091.74 1029
4092.35 1032
4092.95 1007
4093.55 981
4094.16 1079
4094.76 1196
4095.37 1204
4095.97 1234
4096.57 1171
4097.18 1119
4097.78 1128
4098.38 1211
4098.99 1197
4099.59 1194
4100.20 1209
4100.80 1194
4101.40 1175
4102.01 1216
4102.61 1020
4103.22 1069
4103.82 1022
4104.42 1100
4105.03 1137
4105.63 1146
4106.24 1101
4106.84 1106
4107.45 1277
4108.05 1191
4108.65 1114
4109.26 1113
4109.86 994
4110.47 1045
4111.07 1038
4111.68 1100
4112.28 1182
4112.89 1103
4113.49 1032
4114.10 1084
4114.70 1097
4115.31 1149
4115.91 1044
4116.52 1106
4117.12 1124
4117.73 1091
4118.33 1106
4118.94 995
4119.54 1053
4120.15 980
4120.75 1112
4121.36 1041
4121.97 970
4122.57 1045
4123.18 983
4123.78 1068
4124.39 970
4124.99 1007
4125.60 1028
4126.21 959
4126.81 981
4127.42 943
4128.02 908
4128.63 983
4129.24 1109
4129.84 1036
4130.45 1011
4131.05 944
4131.66 1022
4132.27 1027
4132.87 1001
4133.48 998
4134.08 947
4134.69 1024
4135.30 1190
4135.90 1192
4136.51 1198
4137.12 1171
4137.72 1159
4138.33 1145
4138.94 1161
4139.54 1232
4140.15 1198
4140.76 1184
4141.37 1169
4141.97 1205
4142.58 1337
4143.19 1350
4143.79 1274
4144.40 1226
4145.01 1308
4145.61 1290
4146.22 1302
4146.83 1310
4147.44 1133
4148.04 1220
4148.65 1207
4149.26 1122
4149.87 1234
4150.47 1319
4151.08 1194
4151.69 1104
4152.30 1108
4152.91 1038
4153.51 963
4154.12 971
4154.73 1004
4155.34 1014
4155.94 1010
4156.55 997
4157.16 1097
4157.77 1127
4158.38 1076
4158.99 1160
4159.59 1074
4160.20 1106
4160.81 1140
4161.42 1095
4162.03 1146
4162.64 1005
4163.24 1168
4163.85 1137
4164.46 1061
4165.07 1146
4165.68 1057
4166.29 1203
4166.90 1172
4167.51 1197
4168.11 1211
4168.72 1117
4169.33 1165
4169.94 1323
4170.55 1160
4171.16 1231
4171.77 1233
4172.38 1288
4172.99 1342
4173.60 1334
4174.21 1341
4174.81 1360
4175.42 1339
4176.03 1231
4176.64 1313
4177.25 1373
4177.86 1168
4178.47 1235
4179.08 1142
4179.69 1131
4180.30 1144
4180.91 1065
4181.52 1157
4182.13 1110
4182.74 1058
4183.35 1113
4183.96 1003
4184.57 1112
4185.18 1070
4185.79 1056
4186.40 1056
4187.01 1124
4187.62 1051
4188.23 926
4188.84 1030
4189.45 1053
4190.06 1134
4190.67 1028
4191.29 969
4191.90 1040
4192.51 1142
4193.12 1079
4193.73 1112
4194.34 1128
4194.95 1222
4195.56 1259
4196.17 1276
4196.78 1349
4197.39 1187
4198.00 1169
4198.62 1155
4199.23 1126
4199.84 1181
4200.45 1249
4201.06 1163
4201.67 1085
4202.28 1079
4202.89 1228
4203.51 1213
4204.12 1234
4204.73 1157
4205.34 1120
4205.95 1013
4206.56 1030
4207.18 1054
4207.79 1078
4208.40 1110
4209.01 1158
4209.62 1228
4210.24 1196
4210.85 1226
4211.46 1232
4212.07 1232
4212.68 1287
4213.30 1122
4213.91 1113
4214.52 1075
4215.13 1179
4215.74 1125
4216.36 1114
4216.97 1068
4217.58 1165
4218.19 1350
4218.81 1357
4219.42 1306
4220.03 1317
4220.65 1468
4221.26 1500
4221.87 1419
4222.48 1604
4223.10 1544
4223.71 1532
4224.32 1540
4224.94 1602
4225.55 1692
4226.16 1848
4226.78 1706
4227.39 1643
4228.00 1813
4228.61 1709
4229.23 1723
4229.84 1774
4230.46 1841
4231.07 1710
4231.68 1720
4232.30 1522
4232.91 1567
4233.52 1329
4234.14 1274
4234.75 1320
4235.36 1299
4235.98 1240
4236.59 1247
4237.21 1168
4237.82 1312
4238.43 1290
4239.05 1250
4239.66 1152
4240.28 1140
4240.89 1215
4241.50 1272
4242.12 1122
4242.73 1188
4243.35 1213
4243.96 1174
4244.58 1152
4245.19 1183
4245.81 1173
4246.42 1097
4247.03 1269
4247.65 1109
4248.26 1225
4248.88 1242
4249.49 1257
4250.11 1332
4250.72 1251
4251.34 1199
4251.95 1217
4252.57 1306
4253.18 1162
4253.80 1226
4254.41 1156
4255.03 1278
4255.64 1177
4256.26 1155
4256.88 1198
4257.49 1227
4258.11 1127
4258.72 1103
4259.34 1235
4259.95 1271
4260.57 1252
4261.18 1400
4261.80 1417
4262.42 1398
4263.03 1366
4263.65 1313
4264.26 1281
4264.88 1312
4265.49 1460
4266.11 1409
4266.73 1408
4267.34 1413
4267.96 1347
4268.58 1224
4269.19 1343
4269.81 1393
4270.42 1160
4271.04 1356
4271.66 1329
4272.27 1244
4272.89 1216
4273.51 1179
4274.12 1153
4274.74 1152
4275.36 1256
4275.97 1275
4276.59 1300
4277.21 1339
4277.82 1445
4278.44 1353
4279.06 1191
4279.67 1386
4280.29 1348
4280.91 1334
4281.53 1331
4282.14 1359
4282.76 1342
4283.38 1351
4283.99 1328
4284.61 1162
4285.23 1132
4285.85 1172
4286.46 1146
4287.08 1151
4287.70 997
4288.32 1083
4288.93 1129
4289.55 1193
4290.17 1106
4290.79 1175
4291.41 1127
4292.02 1163
4292.64 1140
4293.26 1172
4293.88 1159
4294.50 1163
4295.11 1187
4295.73 1158
4296.35 1216
4296.97 1219
4297.59 1185
4298.21 1206
4298.82 1104
4299.44 1112
4300.06 1219
4300.68 1136
4301.30 1236
4301.92 1209
4302.53 1233
4303.15 1170
4303.77 1180
4304.39 1156
4305.01 1136
4305.63 1288
4306.25 1077
4306.87 1086
4307.49 1194
4308.10 1176
4308.72 1032
4309.34 1170
4309.96 1274
4310.58 1235
4311.20 1227
4311.82 1191
4312.44 1224
4313.06 1152
4313.68 1128
4314.30 1222
4314.92 1112
4315.54 1145
4316.16 1202
4316.78 1268
4317.40 1284
4318.02 1174
4318.64 1221
4319.26 1244
4319.88 1347
4320.50 1272
4321.11 1352
4321.74 1300
4322.36 1240
4322.98 1280
4323.60 1398
4324.22 1371
4324.84 1439
4325.46 1480
4326.08 1452
4326.70 1462
4327.32 1545
4327.94 1437
4328.56 1482
4329.18 1644
4329.80 1846
4330.42 1953
4331.04 2016
4331.66 2063
4332.28 2229
4332.90 2265
4333.52 2503
4334.15 2866
4334.77 2657
4335.39 2613
4336.01 2541
4336.63 2817
4337.25 2923
4337.87 2803
4338.49 2637
4339.11 2767
4339.74 2881
4340.36 2704
4340.98 2598
4341.60 2630
4342.22 2445
4342.84 2322
4343.46 2190
4344.09 2157
4344.71 2397
4345.33 2646
4345.95 2845
4346.57 3035
4347.19 3129
4347.82 3060
4348.44 3278
4349.06 3399
4349.68 3257
4350.30 3041
4350.93 2603
4351.55 2755
4352.17 2609
4352.79 2425
4353.42 2501
4354.04 2392
4354.66 2284
4355.28 2109
4355.91 2054
4356.53 1775
4357.15 1801
4357.77 1739
4358.40 1612
4359.02 1898
4359.64 1765
4360.26 1658
4360.89 1638
4361.51 1727
4362.13 1788
4362.76 1645
4363.38 1566
4364.00 1465
4364.62 1422
4365.25 1478
4365.87 1685
4366.49 1589
4367.12 1548
4367.74 1520
4368.36 1498
4368.99 1418
4369.61 1499
4370.23 1405
4370.86 1370
4371.48 1437
4372.11 1431
4372.73 1352
4373.35 1343
4373.98 1364
4374.60 1308
4375.22 1387
4375.85 1340
4376.47 1363
4377.10 1469
4377.72 1441
4378.34 1353
4378.97 1390
4379.59 1317
4380.22 1238
4380.84 1216
4381.47 1230
4382.09 1247
4382.71 1215
4383.34 1370
4383.96 1337
4384.59 1409
4385.21 1424
4385.84 1439
4386.46 1503
4387.09 1378
4387.71 1475
4388.34 1399
4388.96 1318
4389.59 1224
4390.21 1448
4390.84 1377
4391.46 1355
4392.09 1306
4392.71 1489
4393.34 1486
4393.96 1465
4394.59 1450
4395.21 1391
4395.84 1402
4396.46 1375
4397.09 1321
4397.71 1255
4398.34 1335
4398.96 1296
4399.59 1186
4400.22 1280
4400.84 1302
4401.47 1213
4402.09 1276
4402.72 1218
4403.34 1192
4403.97 1157
4404.60 1265
4405.22 1284
4405.85 1241
4406.47 1316
4407.10 1263
4407.73 1282
4408.35 1375
4408.98 1321
4409.61 1296
4410.23 1226
4410.86 1207
4411.48 1189
4412.11 1265
4412.74 1305
4413.36 1202
4413.99 1126
4414.62 1208
4415.24 1258
4415.87 1285
4416.50 1197
4417.12 1091
4417.75 1108
4418.38 1045
4419.01 1070
4419.63 1211
4420.26 1229
4420.89 1166
4421.51 1184
4422.14 1220
4422.77 1233
4423.40 1086
4424.02 1102
4424.65 1169
4425.28 1144
4425.91 1174
4426.53 1161
4427.16 1101
4427.79 1155
4428.42 1217
4429.04 1095
4429.67 1051
4430.30 1108
4430.93 1140
4431.55 1111
4432.18 1138
4432.81 1208
4433.44 1007
4434.07 1079
4434.69 1048
4435.32 1044
4435.95 1205
4436.58 1212
4437.21 1188
4437.84 1198
4438.46 1066
4439.09 1120
4439.72 1129
4440.35 1097
4440.98 1145
4441.61 1104
4442.24 1117
4442.86 1092
4443.49 1028
4444.12 1046
4444.75 1169
4445.38 1158
4446.01 1270
4446.64 1222
4447.27 1204
4447.90 1238
4448.52 1137
4449.15 1166
4449.78 1068
4450.41 1163
4451.04 1190
4451.67 1141
4452.30 1064
4452.93 1123
4453.56 1223
4454.19 1191
4454.82 1179
4455.45 1237
4456.08 1303
4456.71 1180
4457.34 1372
4457.97 1335
4458.60 1254
4459.23 1291
4459.86 1291
4460.49 1081
4461.12 1143
4461.75 1120
4462.38 1167
4463.01 989
4463.64 987
4464.27 1023
4464.90 1032
4465.53 1097
4466.16 1057
4466.79 1082
4467.42 997
4468.05 983
4468.68 1096
4469.31 1024
4469.94 1069
4470.57 1092
4471.20 1086
4471.83 1014
4472.46 1106
4473.09 1135
4473.72 1093
4474.35 1060
4474.99 1017
4475.62 1042
4476.25 1155
4476.88 1198
4477.51 1142
4478.14 1137
4478.77 1052
4479.40 1044
4480.03 1096
4480.67 943
4481.30 996
4481.93 1164
4482.56 1126
4483.19 1063
4483.82 1093
4484.46 998
4485.09 1107
4485.72 1250
4486.35 1183
4486.98 1169
4487.61 1167
4488.25 1217
4488.88 1266
4489.51 1297
4490.14 1218
4490.77 1187
4491.41 1177
4492.04 1096
4492.67 1056
4493.30 1139
4493.94 1196
4494.57 1165
4495.20 1108
4495.83 1213
4496.46 1230
4497.10 1256
4497.73 1257
4498.36 1286
4498.99 1295
4499.63 1436
4500.26 1396
4500.89 1488
4501.53 1637
4502.16 1557
4502.79 1504
4503.42 1746
4504.06 1707
4504.69 1661
4505.32 1641
4505.96 1791
4506.59 1545
4507.22 1336
4507.86 1472
4508.49 1318
4509.12 1310
4509.76 1306
4510.39 1333
4511.02 1310
4511.66 1275
4512.29 1315
4512.92 1266
4513.56 1286
4514.19 1261
4514.83 1236
4515.46 1264
4516.09 1226
4516.73 1199
4517.36 1172
4517.99 1125
4518.63 1184
4519.26 1283
4519.90 1430
4520.53 1248
4521.17 1165
4521.80 1239
4522.43 1248
4523.07 1350
4523.70 1300
4524.34 1217
4524.97 1292
4525.61 1324
4526.24 1382
4526.88 1346
4527.51 1664
4528.14 2013
4528.78 1975
4529.41 2294
4530.05 2622
4530.68 2944
4531.32 3373
4531.95 3861
4532.59 3881
4533.22 3968
4533.86 3997
4534.49 3867
4535.13 3626
4535.76 3051
4536.40 2775
4537.04 2405
4537.67 2220
4538.31 1780
4538.94 1549
4539.58 1486
4540.21 1451
4540.85 1385
4541.48 1257
4542.12 1292
4542.76 1245
4543.39 1232
4544.03 1280
4544.66 1312
4545.30 1233
4545.93 1227
4546.57 1281
4547.21 1192
4547.84 1232
4548.48 1261
4549.11 1213
4549.75 1250
4550.39 1250
4551.02 1146
4551.66 1157
4552.30 1277
4552.93 1290
4553.57 1269
4554.21 1103
4554.84 1167
4555.48 1034
4556.12 1078
4556.75 1116
4557.39 1200
4558.03 1111
4558.66 1179
4559.30 1197
4559.94 1202
4560.57 1177
4561.21 1168
4561.85 1189
4562.48 1255
4563.12 1375
4563.76 1342
4564.40 1296
4565.03 1287
4565.67 1301
4566.31 1371
4566.95 1416
4567.58 1401
4568.22 1426
4568.86 1481
4569.50 1470
4570.13 1407
4570.77 1406
4571.41 1602
4572.05 1519
4572.68 1358
4573.32 1413
4573.96 1406
4574.60 1352
4575.24 1467
4575.87 1369
4576.51 1302
4577.15 1291
4577.79 1303
4578.43 1251
4579.06 1264
4579.70 1164
4580.34 1133
4580.98 1060
4581.62 1057
4582.26 1141
4582.90 1143
4583.53 1107
4584.17 1191
4584.81 1185
4585.45 1218
4586.09 1238
4586.73 1328
4587.37 1339
4588.01 1241
4588.64 1201
4589.28 1234
4589.92 1176
4590.56 1337
4591.20 1573
4591.84 1732
4592.48 1628
4593.12 1607
4593.76 1583
4594.40 1546
4595.04 1475
4595.68 1350
4596.31 1293
4596.95 1139
4597.59 1218
4598.23 1268
4598.87 1259
4599.51 1243
4600.15 1285
4600.79 1247
4601.43 1133
4602.07 1156
4602.71 1182
4603.35 1084
4603.99 1294
4604.63 1427
4605.27 1251
4605.91 1117
4606.55 1199
4607.19 1212
4607.83 1265
4608.47 1138
4609.11 1189
4609.75 1260
4610.39 1279
4611.03 1271
4611.68 1312
4612.32 1146
4612.96 1157
4613.60 1178
4614.24 1077
4614.88 1037
4615.52 1088
4616.16 1199
4616.80 1125
4617.44 1142
4618.08 1177
4618.72 1138
4619.36 1092
4620.01 1000
4620.65 1062
4621.29 1048
4621.93 1120
4622.57 1146
4623.21 1095
4623.85 1182
4624.50 1117
4625.14 1034
4625.78 1006
4626.42 977
4627.06 1000
4627.70 1058
4628.34 1060
4628.99 1068
4629.63 1216
4630.27 1327
4630.91 1271
4631.55 1212
4632.20 1267
4632.84 1221
4633.48 1218
4634.12 1268
4634.76 1139
4635.41 1172
4636.05 1295
4636.69 1184
4637.33 1142
4637.98 1251
4638.62 1166
4639.26 1263
4639.90 1467
4640.55 1272
4641.19 1257
4641.83 1300
4642.47 1262
4643.12 1216
4643.76 1168
4644.40 1204
4645.04 1144
4645.69 1165
4646.33 1094
4646.97 1150
4647.62 1197
4648.26 1177
4648.90 1008
4649.55 1083
4650.19 1073
4650.83 1082
4651.48 1162
4652.12 1199
4652.76 1213
4653.41 1130
4654.05 1120
4654.69 1145
4655.34 1260
4655.98 1311
4656.62 1328
4657.27 1230
4657.91 1117
4658.55 1117
4659.20 1062
4659.84 976
4660.49 996
4661.13 1023
4661.77 1052
4662.42 1020
4663.06 973
4663.71 1017
4664.35 967
4664.99 1024
4665.64 1121
4666.28 1063
4666.93 1074
4667.57 891
4668.22 903
4668.86 954
4669.51 1039
4670.15 1018
4670.79 911
4671.44 996
4672.08 1028
4672.73 1015
4673.37 989
4674.02 992
4674.66 1077
4675.31 950
4675.95 982
4676.60 962
4677.24 986
4677.89 1151
4678.53 1110
4679.18 1159
4679.82 1075
4680.47 979
4681.12 959
4681.76 1011
4682.41 1100
4683.05 1149
4683.70 1171
4684.34 1012
4684.99 934
4685.63 1078
4686.28 1180
4686.93 1175
4687.57 1218
4688.22 1133
4688.86 1181
4689.51 1221
4690.15 1076
4690.80 1208
4691.45 1160
4692.09 1185
4692.74 1238
4693.39 1219
4694.03 1202
4694.68 1158
4695.32 1183
4695.97 1125
4696.62 1167
4697.26 1248
4697.91 1267
4698.56 1287
4699.20 1425
4699.85 1454
4700.50 1255
4701.14 1450
4701.79 1447
4702.44 1351
4703.08 1342
4703.73 1219
4704.38 1190
4705.02 1200
4705.67 1245
4706.32 1174
4706.97 1178
4707.61 1167
4708.26 1236
4708.91 1191
4709.55 1094
4710.20 1188
4710.85 1096
4711.50 1233
4712.14 1217
4712.79 1076
4713.44 1032
4714.09 1162
4714.73 1153
4715.38 1258
4716.03 1084
4716.68 1115
4717.33 1123
4717.97 939
4718.62 980
4719.27 1042
4719.92 1228
4720.57 1218
4721.21 1278
4721.86 1287
4722.51 1244
4723.16 1199
4723.81 1154
4724.45 1178
4725.10 1240
4725.75 1295
4726.40 1273
4727.05 1283
4727.70 1164
4728.35 1253
4728.99 1287
4729.64 1366
4730.29 1207
4730.94 1080
4731.59 1120
4732.24 1177
4732.89 1204
4733.54 1218
4734.19 1147
4734.83 1210
4735.48 1159
4736.13 1083
4736.78 1056
4737.43 1018
4738.08 1023
4738.73 1065
4739.38 1009
4740.03 1193
4740.68 1227
4741.33 1235
4741.98 1344
4742.63 1234
4743.28 1183
4743.93 1109
4744.58 1084
4745.23 1143
4745.87 1122
4746.52 1027
4747.17 1093
4747.82 1116
4748.47 1131
4749.12 1107
4749.77 1159
4750.42 1086
4751.08 1188
4751.73 1262
4752.38 1275
4753.03 1229
4753.68 1284
4754.33 1243
4754.98 1221
4755.63 1229
4756.28 1177
4756.93 1208
4757.58 1263
4758.23 1273
4758.88 1245
4759.53 1219
4760.18 1173
4760.83 1409
4761.48 1332
4762.13 1293
4762.79 1379
4763.44 1280
4764.09 1414
4764.74 1363
4765.39 1249
4766.04 1133
4766.69 1296
4767.34 1284
4767.99 1290
4768.65 1264
4769.30 1118
4769.95 1067
4770.60 1135
4771.25 1261
4771.90 1097
4772.56 1070
4773.21 1206
4773.86 1144
4774.51 1169
4775.16 1211
4775.81 1012
4776.47 1112
4777.12 1133
4777.77 1119
4778.42 1045
4779.07 1141
4779.73 1083
4780.38 1164
4781.03 1193
4781.68 1132
4782.34 1169
4782.99 1151
4783.64 1220
4784.29 1118
4784.94 1083
4785.60 1111
4786.25 1151
4786.90 1164
4787.56 1156
4788.21 1192
4788.86 1070
4789.51 1291
4790.17 1321
4790.82 1322
4791.47 1440
4792.13 1408
4792.78 1319
4793.43 1172
4794.08 1149
4794.74 1213
4795.39 1259
4796.04 1356
4796.70 1316
4797.35 1285
4798.00 1293
4798.66 1311
4799.31 1327
4799.96 1434
4800.62 1558
4801.27 1566
4801.93 1551
4802.58 1578
4803.23 1572
4803.89 1465
4804.54 1395
4805.19 1534
4805.85 1411
4806.50 1311
4807.16 1380
4807.81 1324
4808.46 1319
4809.12 1213
4809.77 1184
4810.43 1489
4811.08 1278
4811.73 1271
4812.39 1270
4813.04 1377
4813.70 1367
4814.35 1278
4815.01 1393
4815.66 1384
4816.32 1415
4816.97 1469
4817.63 1376
4818.28 1442
4818.94 1393
4819.59 1506
4820.24 1542
4820.90 1592
4821.55 1796
4822.21 1801
4822.86 1821
4823.52 1730
4824.18 1904
4824.83 1859
4825.49 1742
4826.14 1764
4826.80 1748
4827.45 1651
4828.11 1624
4828.76 1596
4829.42 1596
4830.07 1658
4830.73 1672
4831.38 1592
4832.04 1621
4832.70 1671
4833.35 1642
4834.01 1677
4834.66 1750
4835.32 1793
4835.98 1887
4836.63 1810
4837.29 1885
4837.94 1847
4838.60 1874
4839.26 1898
4839.91 1919
4840.57 1860
4841.22 1865
4841.88 1914
4842.54 1842
4843.19 1833
4843.85 1974
4844.51 2117
4845.16 1804
4845.82 1868
4846.48 1927
4847.13 1864
4847.79 1984
4848.45 2114
4849.10 2245
4849.76 2186
4850.42 2286
4851.07 2445
4851.73 2294
4852.39 2354
4853.05 2432
4853.70 2414
4854.36 2429
4855.02 2296
4855.68 2462
4856.33 2566
4856.99 2707
4857.65 2873
4858.30 2984
4858.96 3145
4859.62 3186
4860.28 3065
4860.94 3143
4861.59 2684
4862.25 2551
4862.91 2509
4863.57 2257
4864.22 2354
4864.88 2177
4865.54 2221
4866.20 2114
4866.86 2131
4867.51 2227
4868.17 2252
4868.83 2412
4869.49 2154
4870.15 2371
4870.81 2163
4871.46 2030
4872.12 1928
4872.78 1885
4873.44 1915
4874.10 1769
4874.76 1889
4875.41 1807
4876.07 1783
4876.73 1710
4877.39 1724
4878.05 1766
4878.71 1733
4879.37 1779
4880.03 1956
4880.69 1836
4881.34 1804
4882.00 1912
4882.66 1899
4883.32 1704
4883.98 1611
4884.64 1529
4885.30 1632
4885.96 1592
4886.62 1556
4887.28 1413
4887.94 1532
4888.60 1546
4889.26 1469
4889.92 1497
4890.58 1601
4891.24 1477
4891.89 1364
4892.55 1436
4893.21 1451
4893.87 1529
4894.53 1430
4895.19 1406
4895.85 1384
4896.51 1407
4897.17 1259
4897.83 1315
4898.49 1551
4899.16 1565
4899.82 1333
4900.48 1337
4901.14 1236
4901.80 1488
4902.46 1413
4903.12 1340
4903.78 1521
4904.44 1269
4905.10 1254
4905.76 1316
4906.42 1281
4907.08 1194
4907.74 1247
4908.40 1340
4909.06 1277
4909.72 1305
4910.39 1245
4911.05 1260
4911.71 1232
4912.37 1161
4913.03 1212
4913.69 1220
4914.35 1353
4915.01 1278
4915.68 1139
4916.34 1065
4917.00 1157
4917.66 1127
4918.32 1209
4918.98 1117
4919.64 1000
4920.31 1163
4920.97 1092
4921.63 1062
4922.29 1007
4922.95 1143
4923.62 1223
4924.28 1139
4924.94 1024
4925.60 1142
4926.26 1073
4926.93 1081
4927.59 1164
4928.25 1142
4928.91 958
4929.57 1090
4930.24 1065
4930.90 1004
4931.56 1046
4932.22 1055
4932.89 1096
4933.55 1038
4934.21 1070
4934.87 1069
4935.54 1028
4936.20 1204
4936.86 1062
4937.53 1114
4938.19 1028
4938.85 1048
4939.51 1110
4940.18 1150
4940.84 1120
4941.50 1081
4942.17 1153
4942.83 1032
4943.49 1150
4944.16 1227
4944.82 1203
4945.48 1207
4946.15 1066
4946.81 1131
4947.47 1060
4948.14 1052
4948.80 1020
4949.46 976
4950.13 998
4950.79 1018
4951.45 1148
4952.12 1082
4952.78 1055
4953.45 1039
4954.11 1029
4954.77 1095
4955.44 990
4956.10 1091
4956.77 1150
4957.43 1144
4958.09 1088
4958.76 1177
4959.42 1194
4960.09 1247
4960.75 1308
4961.42 1407
4962.08 1325
4962.75 1519
4963.41 1521
4964.07 1557
4964.74 1476
4965.40 1448
4966.07 1389
4966.73 1323
4967.40 1160
4968.06 1149
4968.73 1182
4969.39 1115
4970.06 1129
4970.72 1038
4971.39 1014
4972.05 1016
4972.72 979
4973.38 1021
4974.05 1004
4974.71 1035
4975.38 952
4976.05 1003
4976.71 932
4977.38 1015
4978.04 1039
4978.71 1097
4979.37 1057
4980.04 1014
4980.70 1114
4981.37 1020
4982.04 913
4982.70 934
4983.37 984
4984.03 1085
4984.70 1055
4985.37 971
4986.03 961
4986.70 1113
4987.36 1046
4988.03 1172
4988.70 1135
4989.36 1057
4990.03 1047
4990.70 997
4991.36 1069
4992.03 991
4992.69 963
4993.36 944
4994.03 939
4994.69 973
4995.36 1086
4996.03 988
4996.69 1040
4997.36 965
4998.03 981
4998.70 934
4999.36 877
5000.03 911
5000.70 951
5001.36 946
5002.03 1045
5002.70 1081
5003.37 1143
5004.03 1065
5004.70 937
5005.37 904
5006.03 908
5006.70 963
5007.37 968
5008.04 879
5008.70 883
5009.37 1040
5010.04 971
5010.71 977
5011.38 960
5012.04 1038
5012.71 1070
5013.38 1035
5014.05 997
5014.72 939
5015.38 1021
5016.05 999
5016.72 977
5017.39 924
5018.06 891
5018.72 908
5019.39 920
5020.06 1075
5020.73 1002
5021.40 1004
5022.07 920
5022.73 887
5023.40 975
5024.07 980
5024.74 1027
5025.41 1051
5026.08 1084
5026.75 1153
5027.42 1171
5028.08 1011
5028.75 1110
5029.42 1058
5030.09 1063
5030.76 902
5031.43 900
5032.10 926
5032.77 865
5033.44 968
5034.11 985
5034.78 944
5035.45 945
5036.11 915
5036.78 903
5037.45 803
5038.12 895
5038.79 1071
5039.46 963
5040.13 951
5040.80 930
5041.47 947
5042.14 947
5042.81 958
5043.48 879
5044.15 973
5044.82 1001
5045.49 970
5046.16 923
5046.83 863
5047.50 881
5048.17 971
5048.84 930
5049.51 941
5050.18 949
5050.85 897
5051.52 964
5052.19 947
5052.86 846
5053.54 863
5054.21 869
5054.88 883
5055.55 939
5056.22 928
5056.89 905
5057.56 847
5058.23 858
5058.90 925
5059.57 871
5060.24 862
5060.91 959
5061.59 870
5062.26 941
5062.93 922
5063.60 924
5064.27 1000
5064.94 955
5065.61 979
5066.28 1037
5066.96 985
5067.63 902
5068.30 897
5068.97 904
5069.64 941
5070.31 967
5070.99 966
5071.66 871
5072.33 919
5073.00 955
5073.67 840
5074.35 915
5075.02 877
5075.69 868
5076.36 898
5077.03 917
5077.71 1011
5078.38 974
5079.05 1025
5079.72 1015
5080.39 1014
5081.07 1042
5081.74 933
5082.41 945
5083.08 890
5083.76 925
5084.43 983
5085.10 1005
5085.78 974
5086.45 1029
5087.12 1036
5087.79 1093
5088.47 1055
5089.14 1092
5089.81 1067
5090.49 1089
5091.16 1170
5091.83 1159
5092.51 1144
5093.18 1137
5093.85 1049
5094.52 1089
5095.20 1124
5095.87 973
5096.54 1092
5097.22 1028
5097.89 1048
5098.57 968
5099.24 1003
5099.91 999
5100.59 985
5101.26 963
5101.93 1024
5102.61 1042
5103.28 984
5103.96 1081
5104.63 978
5105.30 994
5105.98 1026
5106.65 969
5107.33 1026
5108.00 1002
5108.67 1004
5109.35 966
5110.02 899
5110.70 1006
5111.37 1028
5112.05 1011
5112.72 934
5113.40 951
5114.07 990
5114.74 1097
5115.42 1025
5116.09 1047
5116.77 997
5117.44 936
5118.12 1059
5118.79 1226
5119.47 1148
5120.14 1176
5120.82 1109
5121.49 1090
5122.17 1155
5122.84 1218
5123.52 1182
5124.19 1092
5124.87 1017
5125.54 950
5126.22 975
5126.90 1003
5127.57 1034
5128.25 1008
5128.92 1017
5129.60 974
5130.27 956
5130.95 967
5131.62 919
5132.30 1032
5132.98 1072
5133.65 1037
5134.33 978
5135.00 935
5135.68 1043
5136.36 1055
5137.03 1057
5137.71 968
5138.38 928
5139.06 956
5139.74 1033
5140.41 965
5141.09 958
5141.77 1052
5142.44 1057
5143.12 1044
5143.80 988
5144.47 879
5145.15 892
5145.83 937
5146.50 907
5147.18 963
5147.86 957
5148.53 946
5149.21 886
5149.89 834
5150.56 868
5151.24 933
5151.92 1058
5152.60 967
5153.27 888
5153.95 822
5154.63 899
5155.30 966
5155.98 908
5156.66 938
5157.34 903
5158.01 949
5158.69 916
5159.37 886
5160.05 1041
5160.72 928
5161.40 996
5162.08 999
5162.76 957
5163.44 947
5164.11 1001
5164.79 912
5165.47 992
5166.15 1062
5166.83 1093
5167.50 965
5168.18 1006
5168.86 1034
5169.54 926
5170.22 864
5170.89 817
5171.57 860
5172.25 871
5172.93 848
5173.61 891
5174.29 785
5174.97 902
5175.64 1005
5176.32 915
5177.00 929
5177.68 910
5178.36 876
5179.04 856
5179.72 881
5180.40 1082
5181.08 954
5181.75 900
5182.43 918
5183.11 1036
5183.79 862
5184.47 916
5185.15 889
5185.83 906
5186.51 847
5187.19 824
5187.87 883
5188.55 773
5189.23 875
5189.91 878
5190.59 949
5191.27 880
5191.95 813
5192.63 846
5193.31 923
5193.98 835
5194.66 861
5195.34 900
5196.02 873
5196.70 855
5197.38 855
5198.07 826
5198.75 835
5199.43 844
5200.11 812
5200.79 901
5201.47 941
5202.15 825
5202.83 808
5203.51 821
5204.19 880
5204.87 870
5205.55 858
5206.23 917
5206.91 886
5207.59 868
5208.27 867
5208.95 917
5209.63 829
5210.31 962
5211.00 907
5211.68 902
5212.36 965
5213.04 1001
5213.72 1030
5214.40 931
5215.08 1030
5215.76 988
5216.45 968
5217.13 1073
5217.81 969
5218.49 1041
5219.17 980
5219.85 1002
5220.53 968
5221.22 975
5221.90 1031
5222.58 910
5223.26 922
5223.94 1060
5224.62 962
5225.31 963
5225.99 969
5226.67 1001
5227.35 980
5228.03 923
5228.72 1021
5229.40 949
5230.08 1021
5230.76 1058
5231.45 1034
5232.13 910
5232.81 909
5233.49 883
5234.18 941
5234.86 1056
5235.54 1007
5236.22 918
5236.91 923
5237.59 1057
5238.27 961
5238.95 926
5239.64 1008
5240.32 1014
5241.00 1136
5241.69 1096
5242.37 1073
5243.05 1060
5243.73 969
5244.42 979
5245.10 1023
5245.78 990
5246.47 909
5247.15 886
5247.83 937
5248.52 1049
5249.20 1116
5249.88 1019
5250.57 1054
5251.25 1029
5251.94 1028
5252.62 1030
5253.30 1048
5253.99 1036
5254.67 1073
5255.35 997
5256.04 922
5256.72 983
5257.41 945
5258.09 896
5258.77 915
5259.46 932
5260.14 939
5260.83 986
5261.51 991
5262.20 974
5262.88 973
5263.56 915
5264.25 1036
5264.93 972
5265.62 966
5266.30 981
5266.99 1098
5267.67 1036
5268.36 994
5269.04 989
5269.73 933
5270.41 832
5271.10 953
5271.78 918
5272.47 975
5273.15 988
5273.84 960
5274.52 948
5275.21 989
5275.89 884
5276.58 937
5277.26 1047
5277.95 1010
5278.63 1044
5279.32 902
5280.00 924
5280.69 905
5281.37 938
5282.06 910
5282.75 979
5283.43 1018
5284.12 1011
5284.80 955
5285.49 994
5286.17 916
5286.86 904
5287.55 1002
5288.23 951
5288.92 970
5289.60 1068
5290.29 1011
5290.98 925
5291.66 870
5292.35 954
5293.04 947
5293.72 967
5294.41 994
5295.10 1006
5295.78 892
5296.47 985
5297.15 1035
5297.84 1105
5298.53 1058
5299.21 1056
5299.90 1000
5300.59 1042
5301.28 1085
5301.96 1122
5302.65 1196
5303.34 1243
5304.02 1354
5304.71 1391
5305.40 1451
5306.08 1351
5306.77 1227
5307.46 1305
5308.15 1236
5308.83 1242
5309.52 1260
5310.21 1139
5310.90 1137
5311.58 1301
5312.27 1206
5312.96 1343
5313.65 1403
5314.33 1508
5315.02 1527
5315.71 1374
5316.40 1455
5317.09 1535
5317.77 1493
5318.46 1474
5319.15 1486
5319.84 1433
5320.53 1470
5321.21 1503
5321.90 1322
5322.59 1337
5323.28 1335
5323.97 1273
5324.65 1194
5325.34 1154
5326.03 1171
5326.72 1024
5327.41 981
5328.10 1025
5328.79 1071
5329.47 1031
5330.16 1070
5330.85 1101
5331.54 947
5332.23 947
5332.92 1048
5333.61 1052
5334.30 1017
5334.99 1049
5335.67 1135
5336.36 1068
5337.05 1074
5337.74 1120
5338.43 1098
5339.12 1046
5339.81 1052
5340.50 1102
5341.19 1122
5341.88 1004
5342.57 1069
5343.26 1070
5343.95 1169
5344.64 1022
5345.33 1074
5346.02 1097
5346.71 1326
5347.40 1249
5348.09 1268
5348.78 1274
5349.47 1417
5350.16 1466
5350.85 1561
5351.54 1770
5352.23 1797
5352.92 1843
5353.61 1908
5354.30 1663
5354.99 1544
5355.68 1616
5356.37 1432
5357.06 1294
5357.75 1227
5358.44 1195
5359.13 1062
5359.82 1029
5360.51 1131
5361.20 1116
5361.89 1024
5362.58 942
5363.27 963
5363.97 945
5364.66 1051
5365.35 1079
5366.04 921
5366.73 1059
5367.42 1074
5368.11 1018
5368.80 957
5369.49 875
5370.19 893
5370.88 983
5371.57 929
5372.26 834
5372.95 922
5373.64 996
5374.33 952
5375.03 926
5375.72 893
5376.41 939
5377.10 1023
5377.79 860
5378.49 888
5379.18 1008
5379.87 982
5380.56 985
5381.25 922
5381.95 967
5382.64 957
5383.33 864
5384.02 878
5384.71 821
5385.41 858
5386.10 930
5386.79 957
5387.48 1001
5388.18 1042
5388.87 996
5389.56 974
5390.25 1047
5390.95 995
5391.64 1021
5392.33 1057
5393.02 944
5393.72 976
5394.41 968
5395.10 997
5395.80 1013
5396.49 912
5397.18 935
5397.88 870
5398.57 945
5399.26 935
5399.95 960
5400.65 1043
5401.34 1027
5402.03 968
5402.73 1015
5403.42 966
5404.12 984
5404.81 981
5405.50 954
5406.20 1017
5406.89 981
5407.58 949
5408.28 1046
5408.97 1007
5409.66 921
5410.36 948
5411.05 1031
5411.75 1045
5412.44 981
5413.13 987
5413.83 960
5414.52 901
5415.22 925
5415.91 932
5416.61 1025
5417.30 991
5417.99 1005
5418.69 1118
5419.38 981
5420.08 1028
5420.77 1140
5421.47 1108
5422.16 999
5422.86 948
5423.55 1007
5424.25 943
5424.94 1055
5425.64 1051
5426.33 990
5427.03 1102
5427.72 1084
5428.42 1027
5429.11 968
5429.81 1041
5430.50 1066
5431.20 960
5431.89 1038
5432.59 1093
5433.28 1064
5433.98 1033
5434.67 992
5435.37 1041
5436.06 1020
5436.76 991
5437.46 1017
5438.15 1118
5438.85 1104
5439.54 1036
5440.24 1037
5440.93 971
5441.63 1023
5442.33 1070
5443.02 998
5443.72 1160
5444.41 1227
5445.11 1211
5445.81 1091
5446.50 1270
5447.20 1203
5447.90 1278
5448.59 1369
5449.29 1373
5449.98 1529
5450.68 1447
5451.38 1374
5452.07 1320
5452.77 1323
5453.47 1291
5454.16 1272
5454.86 1252
5455.56 1174
5456.25 1084
5456.95 1192
5457.65 1255
5458.35 1180
5459.04 1129
5459.74 1154
5460.44 1278
5461.13 1175
5461.83 1167
5462.53 1198
5463.23 1182
5463.92 1378
5464.62 1422
5465.32 1373
5466.02 1380
5466.71 1500
5467.41 1507
5468.11 1174
5468.81 1138
5469.50 1155
5470.20 1172
5470.90 1213
5471.60 1268
5472.29 1296
5472.99 1233
5473.69 1392
5474.39 1458
5475.09 1372
5475.78 1330
5476.48 1334
5477.18 1425
5477.88 1514
5478.58 1669
5479.28 1782
5479.97 1749
5480.67 2147
5481.37 2131
5482.07 2309
5482.77 2344
5483.47 2154
5484.17 2180
5484.86 2094
5485.56 1881
5486.26 1757
5486.96 1676
5487.66 1615
5488.36 1522
5489.06 1482
5489.76 1641
5490.45 1698
5491.15 1570
5491.85 1670
5492.55 1702
5493.25 1711
5493.95 1610
5494.65 1553
5495.35 1662
5496.05 1710
5496.75 1728
5497.45 1948
5498.15 1920
5498.85 2077
5499.55 2346
5500.25 2505
5500.95 2881
5501.65 3275
5502.35 3386
5503.04 3213
5503.74 3207
5504.44 2882
5505.14 2660
5505.84 2283
5506.54 1916
5507.24 1732
5507.94 1756
5508.65 1669
5509.35 1462
5510.05 1457
5510.75 1454
5511.45 1360
5512.15 1291
5512.85 1328
5513.55 1442
5514.25 1373
5514.95 1398
5515.65 1466
5516.35 1290
5517.05 1373
5517.75 1535
5518.45 1475
5519.15 1392
5519.85 1398
5520.56 1338
5521.26 1392
5521.96 1386
5522.66 1394
5523.36 1363
5524.06 1330
5524.76 1293
5525.46 1239
5526.16 1166
5526.87 1147
5527.57 1039
5528.27 1082
5528.97 1157
5529.67 1113
5530.37 1106
5531.07 1173
5531.78 1255
5532.48 1050
5533.18 1055
5533.88 1102
5534.58 1018
5535.29 1057
5535.99 1205
5536.69 1075
5537.39 1177
5538.09 1168
5538.80 1119
5539.50 1175
5540.20 1124
5540.90 1160
5541.60 1109
5542.31 1203
5543.01 1215
5543.71 1072
5544.41 1113
5545.12 1123
5545.82 1099
5546.52 1161
5547.22 1093
5547.93 1092
5548.63 1102
5549.33 1105
5550.04 1105
5550.74 1069
5551.44 1011
5552.14 1033
5552.85 1116
5553.55 1011
5554.25 957
5554.96 1028
5555.66 1147
5556.36 1056
5557.07 950
5557.77 926
5558.47 1019
5559.18 1034
5559.88 1073
5560.58 1079
5561.29 1171
5561.99 1103
5562.69 1033
5563.40 1029
5564.10 1123
5564.80 1200
5565.51 1210
5566.21 1230
5566.92 1213
5567.62 1084
5568.32 1028
5569.03 1049
5569.73 1007
5570.44 1015
5571.14 1008
5571.84 1059
5572.55 1077
5573.25 981
5573.96 923
5574.66 977
5575.37 1119
5576.07 1023
5576.78 1048
5577.48 960
5578.18 932
5578.89 1026
5579.59 1045
5580.30 982
5581.00 973
5581.71 1023
5582.41 978
5583.12 1104
5583.82 1118
5584.53 939
5585.23 917
5585.94 916
5586.64 967
5587.35 915
5588.05 878
5588.76 907
5589.46 952
5590.17 1006
5590.88 916
5591.58 930
5592.29 1000
5592.99 941
5593.70 955
5594.40 984
5595.11 943
5595.81 971
5596.52 995
5597.23 885
5597.93 849
5598.64 901
5599.34 971
5600.05 933
5600.76 974
5601.46 963
5602.17 944
5602.87 1034
5603.58 974
5604.29 754
5604.99 914
5605.70 970
5606.41 971
5607.11 839
5607.82 861
5608.52 929
5609.23 967
5609.94 814
5610.64 922
5611.35 950
5612.06 901
5612.76 842
5613.47 914
5614.18 1012
5614.89 1011
5615.59 958
5616.30 996
5617.01 931
5617.71 895
5618.42 934
5619.13 1017
5619.84 1042
5620.54 1046
5621.25 973
5621.96 950
5622.66 910
5623.37 977
5624.08 967
5624.79 937
5625.49 961
5626.20 1001
5626.91 1015
5627.62 928
5628.33 897
5629.03 1035
5629.74 992
5630.45 1092
5631.16 990
5631.87 909
5632.57 960
5633.28 1015
5633.99 1038
5634.70 1077
5635.41 997
5636.11 1078
5636.82 1190
5637.53 1127
5638.24 1048
5638.95 1134
5639.66 1106
5640.36 1248
5641.07 1120
5641.78 1196
5642.49 1074
5643.20 956
5643.91 990
5644.62 1005
5645.33 1028
5646.03 1061
5646.74 989
5647.45 1060
5648.16 1099
5648.87 1057
5649.58 1002
5650.29 924
5651.00 996
5651.71 1053
5652.42 964
5653.13 1034
5653.84 1055
5654.54 1080
5655.25 939
5655.96 888
5656.67 957
5657.38 1041
5658.09 1092
5658.80 972
5659.51 959
5660.22 1002
5660.93 1062
5661.64 1001
5662.35 1124
5663.06 1065
5663.77 1075
5664.48 975
5665.19 965
5665.90 1024
5666.61 1038
5667.32 1073
5668.03 1163
5668.74 1173
5669.45 1134
5670.16 1147
5670.87 1132
5671.58 1287
5672.29 1351
5673.01 1238
5673.72 1384
5674.43 1285
5675.14 1158
5675.85 1174
5676.56 1040
5677.27 1012
5677.98 1021
5678.69 1102
5679.40 963
5680.11 1018
5680.82 1088
5681.54 1104
5682.25 1030
5682.96 960
5683.67 1019
5684.38 1144
5685.09 959
5685.80 1045
5686.51 1025
5687.23 986
5687.94 1078
5688.65 1132
5689.36 1077
5690.07 1026
5690.78 1010
5691.50 979
5692.21 875
5692.92 1016
5693.63 990
5694.34 1052
5695.06 1055
5695.77 1039
5696.48 972
5697.19 966
5697.90 909
5698.62 848
5699.33 885
5700.04 904
5700.75 985
5701.46 1005
5702.18 982
5702.89 864
5703.60 921
5704.31 1017
5705.03 1085
5705.74 1021
5706.45 1019
5707.17 1001
5707.88 982
5708.59 971
5709.30 916
5710.02 848
5710.73 983
5711.44 978
5712.16 919
5712.87 918
5713.58 862
5714.30 847
5715.01 916
5715.72 954
5716.43 942
5717.15 872
5717.86 1058
5718.58 1023
5719.29 969
5720.00 946
5720.72 931
5721.43 889
5722.14 1033
5722.86 1061
5723.57 1047
5724.28 902
5725.00 938
5725.71 1008
5726.43 1039
5727.14 1090
5727.85 940
5728.57 1030
5729.28 1007
5730.00 1027
5730.71 1125
5731.42 1089
5732.14 1095
5732.85 1040
5733.57 1078
5734.28 1099
5735.00 1091
5735.71 1117
5736.43 975
5737.14 1024
5737.85 1070
5738.57 1052
5739.28 1111
5740.00 1026
5740.71 1049
5741.43 1106
5742.14 1112
5742.86 1091
5743.57 1118
5744.29 1048
5745.00 973
5745.72 1052
5746.43 1035
5747.15 1050
5747.86 1173
5748.58 1148
5749.30 1216
5750.01 1129
5750.73 1249
5751.44 1135
5752.16 1222
5752.87 1310
5753.59 1348
5754.30 1302
5755.02 1300
5755.74 1308
5756.45 1326
5757.17 1328
5757.88 1430
5758.60 1394
5759.31 1325
5760.03 1338
5760.75 1338
5761.46 1222
5762.18 1247
5762.90 1458
5763.61 1375
5764.33 1486
5765.04 1493
5765.76 1524
5766.48 1477
5767.19 1667
5767.91 1938
5768.63 2152
5769.34 2346
5770.06 2593
5770.78 2663
5771.49 2939
5772.21 3204
5772.93 3257
5773.64 2966
5774.36 2610
5775.08 2408
5775.79 2244
5776.51 1950
5777.23 1679
5777.95 1666
5778.66 1619
5779.38 1577
5780.10 1588
5780.81 1528
5781.53 1541
5782.25 1625
5782.97 1705
5783.68 1720
5784.40 1647
5785.12 1545
5785.84 1560
5786.55 1569
5787.27 1577
5787.99 1607
5788.71 1608
5789.43 1531
5790.14 1516
5790.86 1337
5791.58 1417
5792.30 1654
5793.02 1438
5793.73 1346
5794.45 1363
5795.17 1394
5795.89 1357
5796.61 1299
5797.33 1359
5798.04 1388
5798.76 1380
5799.48 1539
5800.20 1576
5800.92 1616
5801.64 1646
5802.36 1788
5803.07 1694
5803.79 1608
5804.51 1609
5805.23 1444
5805.95 1401
5806.67 1351
5807.39 1364
5808.11 1379
5808.82 1278
5809.54 1296
5810.26 1378
5810.98 1238
5811.70 1337
5812.42 1264
5813.14 1220
5813.86 1280
5814.58 1175
5815.30 1107
5816.02 1100
5816.74 1115
5817.46 1224
5818.18 1151
5818.90 1194
5819.62 1124
5820.34 1077
5821.06 1220
5821.78 1167
5822.50 1127
5823.22 1232
5823.94 1203
5824.66 1057
5825.38 1180
5826.10 1054
5826.82 1154
5827.54 1166
5828.26 1218
5828.98 1146
5829.70 1153
5830.42 1265
5831.14 1140
5831.86 1008
5832.58 1119
5833.30 1105
5834.02 1138
5834.74 1032
5835.46 1064
5836.18 1056
5836.90 1059
5837.62 1132
5838.34 1128
5839.07 1112
5839.79 1096
5840.51 1091
5841.23 1046
5841.95 1055
5842.67 1131
5843.39 1172
5844.11 1153
5844.83 1058
5845.56 1050
5846.28 1152
5847.00 1038
5847.72 986
5848.44 1016
5849.16 1122
5849.88 1151
5850.61 991
5851.33 994
5852.05 1021
5852.77 1090
5853.49 1107
5854.22 1024
5854.94 1067
5855.66 1008
5856.38 998
5857.10 1111
5857.83 1172
5858.55 1182
5859.27 1143
5859.99 1090
5860.71 998
5861.44 1014
5862.16 1099
5862.88 1063
5863.60 1044
5864.33 1133
5865.05 1131
5865.77 1074
5866.49 1044
5867.22 1068
5867.94 1011
5868.66 1040
5869.38 1177
5870.11 1173
5870.83 999
5871.55 970
5872.28 1075
5873.00 1053
5873.72 950
5874.45 941
5875.17 1080
5875.89 1103
5876.62 1047
5877.34 1086
5878.06 1108
5878.79 1013
5879.51 1038
5880.23 1150
5880.96 1094
5881.68 1032
5882.40 1120
5883.13 1113
5883.85 1173
5884.57 1164
5885.30 1039
5886.02 1071
5886.75 1081
5887.47 1168
5888.19 1124
5888.92 1104
5889.64 1092
5890.37 1136
5891.09 1098
5891.81 1128
5892.54 1093
5893.26 1122
5893.99 1063
5894.71 1076
5895.44 1102
5896.16 1005
5896.88 1144
5897.61 1131
5898.33 1150
5899.06 1077
5899.78 1149
5900.51 1171
5901.23 1210
5901.96 1268
5902.68 1279
5903.41 1128
5904.13 1093
5904.86 1217
5905.58 1154
5906.31 1149
5907.03 1157
5907.76 1105
5908.48 1163
5909.21 1204
5909.93 1220
5910.66 1252
5911.38 1344
5912.11 1251
5912.83 1131
5913.56 1249
5914.29 1373
5915.01 1364
5915.74 1282
5916.46 1249
5917.19 1417
5917.91 1398
5918.64 1352
5919.37 1318
5920.09 1302
5920.82 1383
5921.54 1384
5922.27 1406
5923.00 1392
5923.72 1329
5924.45 1412
5925.17 1509
5925.90 1412
5926.63 1482
5927.35 1586
5928.08 1484
5928.81 1378
5929.53 1468
5930.26 1638
5930.99 1529
5931.71 1594
5932.44 1557
5933.17 1521
5933.89 1556
5934.62 1511
5935.35 1656
5936.07 1653
5936.80 1606
5937.53 1719
5938.25 1854
5938.98 1790
5939.71 1809
5940.44 1964
5941.16 2027
5941.89 1935
5942.62 1934
5943.35 1980
5944.07 1985
5944.80 2127
5945.53 2031
5946.26 2104
5946.98 2019
5947.71 2276
5948.44 2209
5949.17 2231
5949.89 2221
5950.62 2398
5951.35 2560
5952.08 2723
5952.80 2829
5953.53 3061
5954.26 3307
5954.99 3244
5955.72 3167
5956.45 3206
5957.17 2991
5957.90 3060
5958.63 2970
5959.36 2731
5960.09 2794
5960.82 2794
5961.54 2806
5962.27 2746
5963.00 3011
5963.73 2975
5964.46 3157
5965.19 3395
5965.92 3429
5966.64 3595
5967.37 3884
5968.10 4042
5968.83 4113
5969.56 4084
5970.29 4143
5971.02 3964
5971.75 3830
5972.48 3697
5973.21 3607
5973.93 3401
5974.66 3420
5975.39 3461
5976.12 3435
5976.85 3398
5977.58 3512
5978.31 3525
5979.04 3470
5979.77 3601
5980.50 3772
5981.23 3852
5981.96 3888
5982.69 4159
5983.42 4052
5984.15 4114
5984.88 4019
5985.61 4082
5986.34 4250
5987.07 4081
5987.80 4086
5988.53 4076
5989.26 4003
5989.99 4093
5990.72 4177
5991.45 4259
5992.18 4254
5992.91 4387
5993.64 4200
5994.37 4314
5995.10 4360
5995.83 4477
5996.56 4556
5997.29 4682
5998.02 4731
5998.75 4611
5999.49 4859
6000.22 4887
6000.95 4962
6001.68 4754
6002.41 4673
6003.14 4630
6003.87 4609
6004.60 4403
6005.33 4483
6006.06 4233
6006.80 4237
6007.53 4230
6008.26 4750
6008.99 4923
6009.72 5198
6010.45 6031
6011.18 7158
6011.92 8159
6012.65 9346
6013.38 10980
6014.11 12493
6014.84 13604
6015.57 14265
6016.31 14336
6017.04 13471
6017.77 12252
6018.50 11033
6019.23 9554
6019.97 8597
6020.70 7338
6021.43 6320
6022.16 5427
6022.89 4549
6023.63 4371
6024.36 4013
6025.09 3760
6025.82 3768
6026.56 3698
6027.29 3588
6028.02 3424
6028.75 3490
6029.49 3565
6030.22 3468
6030.95 3325
6031.68 3419
6032.42 3471
6033.15 3364
6033.88 3261
6034.62 3015
6035.35 2980
6036.08 2784
6036.81 2693
6037.55 2874
6038.28 2841
6039.01 2896
6039.75 2928
6040.48 2839
6041.21 3022
6041.95 3206
6042.68 3246
6043.41 3263
6044.15 3375
6044.88 3295
6045.61 3207
6046.35 3303
6047.08 3471
6047.82 3384
6048.55 3669
6049.28 3646
6050.02 3519
6050.75 3739
6051.49 3911
6052.22 4051
6052.95 4230
6053.69 4574
6054.42 4738
6055.16 4711
6055.89 4475
6056.62 4251
6057.36 3971
6058.09 3769
6058.83 3666
6059.56 3631
6060.30 3521
6061.03 3298
6061.77 3273
6062.50 3252
6063.23 3263
6063.97 3229
6064.70 3190
6065.44 3109
6066.17 2983
6066.91 2998
6067.64 2960
6068.38 2988
6069.11 2805
6069.85 2827
6070.58 2731
6071.32 2884
6072.05 2856
6072.79 2768
6073.52 2709
6074.26 2549
6075.00 2693
6075.73 2661
6076.47 2461
6077.20 2618
6077.94 2628
6078.67 2571
6079.41 2501
6080.14 2505
6080.88 2548
6081.62 2386
6082.35 2401
6083.09 2375
6083.82 2382
6084.56 2301
6085.30 2309
6086.03 2378
6086.77 2382
6087.50 2269
6088.24 2129
6088.98 2199
6089.71 2284
6090.45 2413
6091.19 2352
6091.92 2433
6092.66 2528
6093.39 2489
6094.13 2408
6094.87 2328
6095.60 2510
6096.34 2511
6097.08 2378
6097.81 2067
6098.55 2076
6099.29 2169
6100.03 2046
6100.76 2099
6101.50 2085
6102.24 2109
6102.97 2094
6103.71 2149
6104.45 2176
6105.18 2127
6105.92 2041
6106.66 1994
6107.40 1969
6108.13 2071
6108.87 2128
6109.61 2152
6110.35 2143
6111.08 2077
6111.82 2063
6112.56 2124
6113.30 2171
6114.03 2257
6114.77 2215
6115.51 2266
6116.25 2262
6116.99 2143
6117.72 2172
6118.46 2246
6119.20 2335
6119.94 2385
6120.68 2312
6121.41 2200
6122.15 2248
6122.89 2278
6123.63 2319
6124.37 2336
6125.11 2295
6125.84 2337
6126.58 2362
6127.32 2320
6128.06 2595
6128.80 2453
6129.54 2538
6130.28 2557
6131.02 2573
6131.75 2556
6132.49 2392
6133.23 2360
6133.97 2425
6134.71 2517
6135.45 2512
6136.19 2558
6136.93 2662
6137.67 2770
6138.41 2797
6139.14 2675
6139.88 2795
6140.62 2977
6141.36 3020
6142.10 3021
6142.84 3284
6143.58 3138
6144.32 3030
6145.06 3129
6145.80 3036
6146.54 3025
6147.28 2960
6148.02 2972
6148.76 2946
6149.50 2994
6150.24 2869
6150.98 2857
6151.72 3086
6152.46 3101
6153.20 2846
6153.94 2863
6154.68 2915
6155.42 3002
6156.16 3039
6156.90 3164
6157.64 3125
6158.38 3034
6159.12 3085
6159.86 3053
6160.60 3046
6161.34 3268
6162.08 3259
6162.82 3350
6163.57 3259
6164.31 3453
6165.05 3569
6165.79 3904
6166.53 3857
6167.27 3915
6168.01 4048
6168.75 4389
6169.49 4616
6170.23 4614
6170.98 4681
6171.72 4532
6172.46 4486
6173.20 4385
6173.94 4220
6174.68 4049
6175.42 4055
6176.16 3989
6176.91 4214
6177.65 4189
6178.39 4212
6179.13 4345
6179.87 4849
6180.61 5458
6181.36 6375
6182.10 7481
6182.84 8868
6183.58 10059
6184.32 10750
6185.07 11503
6185.81 11424
6186.55 11102
6187.29 10133
6188.03 9414
6188.78 8420
6189.52 7460
6190.26 6540
6191.00 5633
6191.75 5143
6192.49 4765
6193.23 4540
6193.97 4589
6194.72 4477
6195.46 4482
6196.20 4449
6196.94 4331
6197.69 4502
6198.43 4357
6199.17 4306
6199.92 4377
6200.66 4552
6201.40 4331
6202.15 4221
6202.89 4085
6203.63 4150
6204.37 4256
6205.12 4600
6205.86 5050
6206.60 5851
6207.35 7016
6208.09 8522
6208.83 10224
6209.58 12092
6210.32 13813
6211.07 14563
6211.81 14898
6212.55 14564
6213.30 13310
6214.04 11993
6214.78 10096
6215.53 8600
6216.27 7223
6217.02 6131
6217.76 5228
6218.50 4541
6219.25 4041
6219.99 3801
6220.74 3529
6221.48 3480
6222.22 3602
6222.97 3652
6223.71 3529
6224.46 3684
6225.20 3372
6225.95 3323
6226.69 3278
6227.44 3053
6228.18 2911
6228.92 2884
6229.67 2893
6230.41 2642
6231.16 2592
6231.90 2488
6232.65 2488
6233.39 2568
6234.14 2710
6234.88 2479
6235.63 2450
6236.37 2622
6237.12 2712
6237.86 2742
6238.61 2762
6239.35 2731
6240.10 2859
6240.85 3225
6241.59 2944
6242.34 2964
6243.08 2947
6243.83 2901
6244.57 2894
6245.32 2979
6246.06 3034
6246.81 3091
6247.56 3147
6248.30 3063
6249.05 3210
6249.79 3203
6250.54 3231
6251.29 3072
6252.03 3010
6252.78 2922
6253.52 2912
6254.27 2797
6255.02 2599
6255.76 2595
6256.51 2615
6257.26 2649
6258.00 2584
6258.75 2575
6259.49 2572
6260.24 2462
6260.99 2384
6261.73 2497
6262.48 2475
6263.23 2320
6263.97 2284
6264.72 2374
6265.47 2275
6266.21 2247
6266.96 2246
6267.71 2295
6268.46 2251
6269.20 2133
6269.95 2194
6270.70 2319
6271.44 2300
6272.19 2128
6272.94 2131
6273.69 2132
6274.43 2250
6275.18 2289
6275.93 2345
6276.68 2450
6277.42 2350
6278.17 2330
6278.92 2506
6279.67 2384
6280.41 2311
6281.16 2366
6281.91 2294
6282.66 2243
6283.41 2154
6284.15 2090
6284.90 2061
6285.65 2075
6286.40 2099
6287.15 1848
6287.89 1815
6288.64 1891
6289.39 1885
6290.14 1800
6290.89 1818
6291.64 1920
6292.38 1949
6293.13 1819
6293.88 1723
6294.63 1766
6295.38 1757
6296.13 1866
6296.88 1834
6297.62 1926
6298.37 1880
6299.12 1839
6299.87 1781
6300.62 1810
6301.37 1696
6302.12 1708
6302.87 1641
6303.62 1637
6304.37 1598
6305.11 1662
6305.86 1679
6306.61 1777
6307.36 1689
6308.11 1677
6308.86 1704
6309.61 1737
6310.36 1855
6311.11 1858
6311.86 1810
6312.61 1688
6313.36 1781
6314.11 1784
6314.86 1811
6315.61 1826
6316.36 1833
6317.11 1928
6317.86 1945
6318.61 1941
6319.36 1973
6320.11 1908
6320.86 1866
6321.61 1725
6322.36 1754
6323.11 1876
6323.86 1705
6324.61 1752
6325.36 1632
6326.11 1718
6326.86 1706
6327.61 1587
6328.36 1586
6329.11 1653
6329.86 1566
6330.61 1601
6331.37 1669
6332.12 1691
6332.87 1518
6333.62 1542
6334.37 1606
6335.12 1601
6335.87 1552
6336.62 1474
6337.37 1422
6338.12 1548
6338.88 1497
6339.63 1529
6340.38 1616
6341.13 1576
6341.88 1585
6342.63 1503
6343.38 1434
6344.14 1505
6344.89 1501
6345.64 1535
6346.39 1523
6347.14 1549
6347.89 1552
6348.65 1573
6349.40 1614
6350.15 1566
6350.90 1664
6351.65 1649
6352.41 1749
6353.16 1749
6353.91 1567
6354.66 1644
6355.41 1717
6356.17 1934
6356.92 1936
6357.67 1921
6358.42 1728
6359.18 1629
6359.93 1611
6360.68 1554
6361.43 1541
6362.19 1612
6362.94 1615
6363.69 1538
6364.44 1535
6365.20 1495
6365.95 1540
6366.70 1584
6367.46 1523
6368.21 1512
6368.96 1590
6369.71 1679
6370.47 1564
6371.22 1575
6371.97 1656
6372.73 1706
6373.48 1552
6374.23 1572
6374.99 1519
6375.74 1501
6376.49 1387
6377.25 1526
6378.00 1644
6378.75 1480
6379.51 1500
6380.26 1541
6381.02 1627
6381.77 1649
6382.52 1528
6383.28 1500
6384.03 1604
6384.78 1536
6385.54 1560
6386.29 1545
6387.05 1513
6387.80 1447
6388.56 1527
6389.31 1567
6390.06 1582
6390.82 1492
6391.57 1504
6392.33 1586
6393.08 1569
6393.84 1546
6394.59 1423
6395.34 1404
6396.10 1456
6396.85 1487
6397.61 1504
6398.36 1415
6399.12 1524
6399.87 1505
6400.63 1381
6401.38 1396
6402.14 1408
6402.89 1476
6403.65 1494
6404.40 1379
6405.16 1255
6405.91 1290
6406.67 1408
6407.42 1490
6408.18 1530
6408.93 1465
6409.69 1479
6410.45 1611
6411.20 1579
6411.96 1613
6412.71 1551
6413.47 1536
6414.22 1535
6414.98 1461
6415.73 1379
6416.49 1426
6417.25 1455
6418.00 1392
6418.76 1503
6419.51 1536
6420.27 1471
6421.03 1429
6421.78 1365
6422.54 1502
6423.29 1454
6424.05 1442
6424.81 1432
6425.56 1438
6426.32 1462
6427.08 1406
6427.83 1341
6428.59 1339
6429.35 1419
6430.10 1472
6430.86 1420
6431.62 1414
6432.37 1431
6433.13 1411
6433.89 1488
6434.64 1633
6435.40 1649
6436.16 1583
6436.91 1436
6437.67 1492
6438.43 1570
6439.19 1433
6439.94 1415
6440.70 1555
6441.46 1576
6442.21 1565
6442.97 1555
6443.73 1596
6444.49 1662
6445.24 1652
6446.00 1617
6446.76 1583
6447.52 1715
6448.28 1744
6449.03 1582
6449.79 1764
6450.55 1695
6451.31 1804
6452.06 1631
6452.82 1730
6453.58 1722
6454.34 1789
6455.10 1822
6455.85 1738
6456.61 1675
6457.37 1841
6458.13 1836
6458.89 1679
6459.65 1739
6460.40 1838
6461.16 1865
6461.92 1747
6462.68 1845
6463.44 1881
6464.20 1918
6464.96 1966
6465.71 2153
6466.47 2118
6467.23 2076
6467.99 1976
6468.75 2115
6469.51 2099
6470.27 2195
6471.03 2209
6471.79 2179
6472.54 2116
6473.30 2024
6474.06 2132
6474.82 2191
6475.58 2253
6476.34 2282
6477.10 2121
6477.86 2294
6478.62 2364
6479.38 2248
6480.14 2439
6480.90 2572
6481.66 2525
6482.42 2468
6483.18 2655
6483.94 2644
6484.70 2660
6485.46 2680
6486.22 2706
6486.98 2800
6487.74 2840
6488.50 2865
6489.26 2857
6490.02 2798
6490.78 3054
6491.54 3125
6492.30 3258
6493.06 3107
6493.82 3252
6494.58 3269
6495.34 3289
6496.10 3354
6496.86 3347
6497.62 3227
6498.38 3402
6499.14 3317
6499.90 3379
6500.66 3332
6501.42 3397
6502.19 3378
6502.95 3545
6503.71 3400
6504.47 3692
6505.23 4164
6505.99 4682
6506.75 5471
6507.51 6890
6508.27 8324
6509.04 9796
6509.80 11252
6510.56 11963
6511.32 12403
6512.08 12203
6512.84 11180
6513.60 9897
6514.37 8603
6515.13 7244
6515.89 6253
6516.65 5547
6517.41 4916
6518.17 4449
6518.94 4044
6519.70 4100
6520.46 4094
6521.22 4234
6521.98 4182
6522.75 4094
6523.51 4106
6524.27 4117
6525.03 4324
6525.79 4425
6526.56 4719
6527.32 4817
6528.08 5099
6528.84 5189
6529.61 5194
6530.37 5303
6531.13 5368
6531.89 5124
6532.66 5104
6533.42 5413
6534.18 5784
6534.94 6451
6535.71 7513
6536.47 8907
6537.23 10026
6538.00 10869
6538.76 11659
6539.52 11487
6540.29 10894
6541.05 10167
6541.81 8698
6542.57 7659
6543.34 6462
6544.10 5660
6544.86 5059
6545.63 4510
6546.39 4390
6547.16 4133
6547.92 4145
6548.68 4161
6549.45 4016
6550.21 4008
6550.97 4075
6551.74 3992
6552.50 4066
6553.26 4129
6554.03 4473
6554.79 4756
6555.56 5252
6556.32 5426
6557.08 5220
6557.85 5157
6558.61 4988
6559.38 4569
6560.14 4475
6560.91 4287
6561.67 3804
6562.43 3648
6563.20 3597
6563.96 3783
6564.73 3821
6565.49 3618
6566.26 3589
6567.02 3574
6567.79 3475
6568.55 3483
6569.32 3414
6570.08 3520
6570.85 3519
6571.61 3452
6572.38 3556
6573.14 3627
6573.91 3795
6574.67 3895
6575.44 3853
6576.20 3982
6576.97 4044
6577.73 3859
6578.50 3921
6579.26 4130
6580.03 3942
6580.79 3885
6581.56 3844
6582.32 3823
6583.09 3721
6583.86 3859
6584.62 3873
6585.39 3806
6586.15 3821
6586.92 3849
6587.68 3932
6588.45 3774
6589.22 3761
6589.98 3763
6590.75 3751
6591.51 3933
6592.28 4000
6593.05 4312
6593.81 4581
6594.58 4894
6595.35 4907
6596.11 5223
6596.88 5564
6597.64 5358
6598.41 5553
6599.18 5239
6599.94 4845
6600.71 4694
6601.48 4338
6602.24 4216
6603.01 3929
6603.78 3610
6604.54 3620
6605.31 3429
6606.08 3308
6606.85 3218
6607.61 3238
6608.38 3065
6609.15 3145
6609.91 3264
6610.68 3167
6611.45 3090
6612.22 3111
6612.98 3352
6613.75 3186
6614.52 3176
6615.28 3114
6616.05 3121
6616.82 3048
6617.59 2999
6618.36 3013
6619.12 2991
6619.89 2940
6620.66 3124
6621.43 3251
6622.19 3473
6622.96 3547
6623.73 3767
6624.50 3762
6625.27 3772
6626.03 3819
6626.80 3710
6627.57 3507
6628.34 3437
6629.11 3429
6629.88 3093
6630.64 3037
6631.41 3170
6632.18 3039
6632.95 3161
6633.72 3299
6634.49 3549
6635.25 3718
6636.02 3528
6636.79 3516
6637.56 3791
6638.33 3831
6639.10 3800
6639.87 3742
6640.64 3859
6641.41 3894
6642.17 3916
6642.94 3849
6643.71 3815
6644.48 3877
6645.25 3634
6646.02 3570
6646.79 3389
6647.56 3266
6648.33 3000
6649.10 2934
6649.87 2797
6650.64 2536
6651.41 2531
6652.18 2427
6652.95 2515
6653.71 2415
6654.48 2422
6655.25 2395
6656.02 2449
6656.79 2621
6657.56 2494
6658.33 2407
6659.10 2301
6659.87 2350
6660.64 2536
6661.41 2372
6662.18 2371
6662.95 2348
6663.72 2386
6664.50 2321
6665.27 2397
6666.04 2349
6666.81 2385
6667.58 2484
6668.35 2391
6669.12 2283
6669.89 2274
6670.66 2443
6671.43 2501
6672.20 2596
6672.97 2562
6673.74 2524
6674.51 2549
6675.28 2588
6676.06 2531
6676.83 2383
6677.60 2381
6678.37 2361
6679.14 2558
6679.91 2595
6680.68 2656
6681.45 2620
6682.22 2791
6683.00 2754
6683.77 2704
6684.54 2998
6685.31 2985
6686.08 3052
6686.85 2967
6687.63 2930
6688.40 2956
6689.17 2845
6689.94 2718
6690.71 2567
6691.48 2381
6692.26 2278
6693.03 2219
6693.80 2209
6694.57 2151
6695.34 2122
6696.12 2122
6696.89 2027
6697.66 2043
6698.43 2185
6699.21 2133
6699.98 2156
6700.75 2071
6701.52 2090
6702.30 2061
6703.07 1955
6703.84 2109
6704.61 2048
6705.39 2014
6706.16 2132
6706.93 1943
6707.70 1934
6708.48 1967
6709.25 2079
6710.02 1935
6710.80 1946
6711.57 1971
6712.34 1905
6713.12 1901
6713.89 1806
6714.66 2013
6715.44 1915
6716.21 1799
6716.98 1862
6717.76 1849
6718.53 1780
6719.30 1787
6720.08 1790
6720.85 1750
6721.62 1638
6722.40 1862
6723.17 1740
6723.94 1770
6724.72 1874
6725.49 1790
6726.27 1736
6727.04 1841
6727.81 1888
6728.59 1751
6729.36 1658
6730.14 1744
6730.91 1787
6731.68 1765
6732.46 1806
6733.23 1872
6734.01 1958
6734.78 1935
6735.56 1839
6736.33 1886
6737.10 1972
6737.88 1917
6738.65 1967
6739.43 1875
6740.20 1948
6740.98 1863
6741.75 1794
6742.53 1805
6743.30 2018
6744.08 1919
6744.85 1965
6745.63 1990
6746.40 2064
6747.18 2019
6747.95 1953
6748.73 2096
6749.50 2141
6750.28 2074
6751.05 2080
6751.83 2214
6752.60 2281
6753.38 2438
6754.16 2470
6754.93 2612
6755.71 2518
6756.48 2466
6757.26 2203
6758.03 2167
6758.81 2314
6759.59 2183
6760.36 2160
6761.14 2272
6761.91 2217
6762.69 2242
6763.46 2067
6764.24 1937
6765.02 2090
6765.79 1981
6766.57 2112
6767.35 2041
6768.12 2015
6768.90 2046
6769.67 2067
6770.45 2198
6771.23 2001
6772.00 1972
6772.78 1912
6773.56 1837
6774.33 1833
6775.11 1742
6775.89 1790
6776.66 1754
6777.44 1684
6778.22 1680
6778.99 1631
6779.77 1580
6780.55 1674
6781.33 1703
6782.10 1775
6782.88 1768
6783.66 1818
6784.43 1806
6785.21 1818
6785.99 1761
6786.77 1725
6787.54 1796
6788.32 1714
6789.10 1740
6789.88 1585
6790.65 1594
6791.43 1667
6792.21 1680
6792.99 1689
6793.76 1653
6794.54 1588
6795.32 1593
6796.10 1677
6796.88 1581
6797.65 1464
6798.43 1579
6799.21 1697
6799.99 1697
6800.77 1658
6801.55 1646
6802.32 1629
6803.10 1712
6803.88 1692
6804.66 1607
6805.44 1726
6806.22 1654
6806.99 1652
6807.77 1648
6808.55 1682
6809.33 1745
6810.11 1569
6810.89 1643
6811.67 1554
6812.44 1527
6813.22 1479
6814.00 1565
6814.78 1509
6815.56 1527
6816.34 1524
6817.12 1605
6817.90 1630
6818.68 1545
6819.46 1501
6820.24 1526
6821.02 1710
6821.79 1686
6822.57 1665
6823.35 1672
6824.13 1621
6824.91 1755
6825.69 1741
6826.47 1651
6827.25 1603
6828.03 1637
6828.81 1644
6829.59 1658
6830.37 1660
6831.15 1526
6831.93 1556
6832.71 1568
6833.49 1613
6834.27 1679
6835.05 1628
6835.83 1756
6836.61 1963
6837.39 1964
6838.17 2075
6838.95 2271
6839.73 2409
6840.51 2674
6841.29 2969
6842.07 2821
6842.85 2789
6843.64 2539
6844.42 2450
6845.20 2227
6845.98 2143
6846.76 2023
6847.54 1894
6848.32 1967
6849.10 2109
6849.88 2325
6850.66 2347
6851.44 2577
6852.23 2664
6853.01 2735
6853.79 2890
6854.57 2791
6855.35 2702
6856.13 2668
6856.91 2481
6857.69 2332
6858.48 2090
6859.26 1933
6860.04 1826
6860.82 1889
6861.60 1859
6862.38 1748
6863.17 1758
6863.95 1658
6864.73 1746
6865.51 1636
6866.29 1728
6867.07 1742
6867.86 1743
6868.64 1884
6869.42 1984
6870.20 1921
6870.99 1872
6871.77 2027
6872.55 1971
6873.33 1787
6874.11 1774
6874.90 1881
6875.68 1910
6876.46 1926
6877.24 2066
6878.03 2048
6878.81 2092
6879.59 2056
6880.38 2024
6881.16 2297
6881.94 2290
6882.72 2393
6883.51 2445
6884.29 2398
6885.07 2362
6885.86 2453
6886.64 2730
6887.42 3055
6888.20 3268
6888.99 3677
6889.77 4010
6890.55 4125
6891.34 4192
6892.12 3819
6892.90 3617
6893.69 3385
6894.47 3058
6895.26 2751
6896.04 2596
6896.82 2475
6897.61 2411
6898.39 2428
6899.17 2408
6899.96 2303
6900.74 2269
6901.53 2304
6902.31 2386
6903.09 2282
6903.88 2389
6904.66 2409
6905.45 2463
6906.23 2463
6907.01 2387
6907.80 2346
6908.58 2203
6909.37 2312
6910.15 2416
6910.94 2230
6911.72 2247
6912.51 2195
6913.29 2144
6914.07 2242
6914.86 2282
6915.64 2270
6916.43 2232
6917.21 2187
6918.00 2232
6918.78 2226
6919.57 2172
6920.35 2195
6921.14 2223
6921.92 2266
6922.71 2276
6923.49 2272
6924.28 2300
6925.06 2132
6925.85 2172
6926.64 2285
6927.42 2433
6928.21 2459
6928.99 2595
6929.78 2596
6930.56 2583
6931.35 2388
6932.13 2561
6932.92 2471
6933.71 2419
6934.49 2527
6935.28 2640
6936.06 2499
6936.85 2586
6937.63 2606
6938.42 2507
6939.21 2619
6939.99 2715
6940.78 2827
6941.57 3097
6942.35 3382
6943.14 3563
6943.92 3755
6944.71 3867
6945.50 4022
6946.28 4129
6947.07 4157
6947.86 4097
6948.64 4088
6949.43 4026
6950.22 4048
6951.00 4153
6951.79 3824
6952.58 3656
6953.36 3629
6954.15 3595
6954.94 3552
6955.72 3556
6956.51 3482
6957.30 3501
6958.09 3491
6958.87 3415
6959.66 3457
6960.45 3438
6961.24 3512
6962.02 3599
6962.81 3547
6963.60 3619
6964.38 3618
6965.17 3849
6965.96 3639
6966.75 3805
6967.54 3994
6968.32 4270
6969.11 4474
6969.90 5110
6970.69 4877
6971.47 5119
6972.26 5300
6973.05 5102
6973.84 5249
6974.63 5242
6975.41 5224
6976.20 4999
6976.99 5080
6977.78 4955
6978.57 5039
6979.36 5138
6980.14 5337
6980.93 5535
6981.72 6198
6982.51 6825
6983.30 8125
6984.09 10209
6984.88 13359
6985.66 16192
6986.45 18697
6987.24 20298
6988.03 21374
6988.82 21033
6989.61 20529
6990.40 18868
6991.19 16573
6991.98 14365
6992.76 11803
6993.55 9763
6994.34 8019
6995.13 6516
6995.92 5409
6996.71 4779
6997.50 4261
6998.29 4073
6999.08 3742
6999.87 3501
7000.66 3487
7001.45 3449
7002.24 3601
7003.03 3651
7003.82 3519
7004.61 3399
7005.40 3069
7006.19 3042
7006.98 2999
7007.77 2819
7008.56 2642
7009.35 2427
7010.14 2414
7010.93 2386
7011.72 2602
7012.51 2798
7013.30 2862
7014.09 2948
7014.88 3057
7015.67 3206
7016.46 3131
7017.25 3111
7018.04 2945
7018.83 2897
7019.62 2910
7020.41 2842
7021.20 2896
7021.99 2924
7022.78 3098
7023.57 3275
7024.37 3426
7025.16 3660
7025.95 3980
7026.74 3997
7027.53 3915
7028.32 3737
7029.11 3720
7029.90 3660
7030.69 3635
7031.49 3400
7032.28 3145
7033.07 3198
7033.86 3061
7034.65 2913
7035.44 2851
7036.23 2789
7037.03 2591
7037.82 2650
7038.61 2637
7039.40 2782
7040.19 2687
7040.98 2851
7041.78 2852
7042.57 3002
7043.36 2979
7044.15 2956
7044.94 2936
7045.74 2989
7046.53 3098
7047.32 2928
7048.11 3027
7048.91 2961
7049.70 3098
7050.49 3283
7051.28 3504
7052.08 3445
7052.87 3317
7053.66 3431
7054.45 3223
7055.25 2831
7056.04 2992
7056.83 2969
7057.62 2926
7058.42 2788
7059.21 3010
7060.00 3005
7060.80 2946
7061.59 2825
7062.38 2794
7063.17 2707
7063.97 2610
7064.76 2727
7065.55 2655
7066.35 2587
7067.14 2505
7067.93 2518
7068.73 2516
7069.52 2421
7070.31 2314
7071.11 2375
7071.90 2421
7072.69 2256
7073.49 2221
7074.28 2297
7075.08 2192
7075.87 2016
7076.66 2041
7077.46 2043
7078.25 2025
7079.05 2081
7079.84 2075
7080.63 2042
7081.43 1973
7082.22 1986
7083.02 2055
7083.81 2082
7084.60 2106
7085.40 2044
7086.19 2208
7086.99 2129
7087.78 2331
7088.58 2483
7089.37 2652
7090.17 2621
7090.96 2582
7091.76 2579
7092.55 2355
7093.34 2305
7094.14 2081
7094.93 2002
7095.73 2017
7096.52 1960
7097.32 1792
7098.11 1709
7098.91 1740
7099.70 1704
7100.50 1883
7101.29 1918
7102.09 1650
7102.89 1619
7103.68 1617
7104.48 1650
7105.27 1652
7106.07 1522
7106.86 1464
7107.66 1522
7108.45 1532
7109.25 1436
7110.05 1486
7110.84 1434
7111.64 1451
7112.43 1577
7113.23 1591
7114.02 1554
7114.82 1524
7115.62 1452
7116.41 1525
7117.21 1497
7118.00 1588
7118.80 1483
7119.60 1412
7120.39 1381
7121.19 1414
7121.99 1443
7122.78 1491
7123.58 1483
7124.38 1505
7125.17 1374
7125.97 1445
7126.77 1489
7127.56 1448
7128.36 1531
7129.16 1540
7129.95 1545
7130.75 1644
7131.55 1686
7132.34 1727
7133.14 1656
7133.94 1542
7134.73 1486
7135.53 1532
7136.33 1562
7137.13 1408
7137.92 1345
7138.72 1403
7139.52 1378
7140.32 1365
7141.11 1431
7141.91 1343
7142.71 1304
7143.51 1286
7144.30 1377
7145.10 1277
7145.90 1273
7146.70 1387
7147.49 1264
7148.29 1308
7149.09 1273
7149.89 1244
7150.69 1257
7151.48 1307
7152.28 1269
7153.08 1058
7153.88 1063
7154.68 1219
7155.47 1180
7156.27 1236
7157.07 1358
7157.87 1431
7158.67 1322
7159.47 1297
7160.27 1270
7161.06 1334
7161.86 1343
7162.66 1253
7163.46 1224
7164.26 1190
7165.06 1238
7165.86 1152
7166.66 1253
7167.45 1245
7168.25 1225
7169.05 1298
7169.85 1217
7170.65 1284
7171.45 1300
7172.25 1129
7173.05 1114
7173.85 1037
7174.65 1043
7175.45 1084
7176.25 1107
7177.04 1092
7177.84 1077
7178.64 1157
7179.44 1080
7180.24 1051
7181.04 1116
7181.84 1130
7182.64 1114
7183.44 1167
7184.24 1265
7185.04 1139
7185.84 1064
7186.64 1097
7187.44 1033
7188.24 1105
7189.04 995
7189.84 920
7190.64 1034
7191.44 987
7192.24 986
7193.04 988
7193.84 1166
7194.64 1012
7195.44 1041
7196.25 973
7197.05 1032
7197.85 1021
7198.65 1149
7199.45 1069
7200.25 972
7201.05 971
7201.85 897
7202.65 1007
7203.45 1073
7204.25 1017
7205.05 945
7205.86 1050
7206.66 1022
7207.46 1023
7208.26 992
7209.06 1033
7209.86 1075
7210.66 1048
7211.46 1009
7212.27 1087
7213.07 1051
7213.87 1089
7214.67 1012
7215.47 997
7216.27 1123
7217.07 1147
7217.88 1107
7218.68 1086
7219.48 997
7220.28 1002
7221.08 1047
7221.89 1063
7222.69 1079
7223.49 1047
7224.29 1010
7225.09 1063
7225.90 1102
7226.70 1027
7227.50 1105
7228.30 1127
7229.11 1056
7229.91 996
7230.71 1066
7231.51 1046
7232.32 1093
7233.12 1083
7233.92 993
7234.72 1022
7235.53 1111
7236.33 1194
7237.13 1176
7237.93 1222
7238.74 1337
7239.54 1318
7240.34 1280
7241.15 1174
7241.95 1152
7242.75 1080
7243.56 1117
7244.36 1158
7245.16 1117
7245.97 1029
7246.77 1065
7247.57 1099
7248.38 1050
7249.18 1051
7249.98 1101
7250.79 1165
7251.59 1025
7252.39 1015
7253.20 1065
7254.00 1076
7254.81 1108
7255.61 1184
7256.41 1127
7257.22 1044
7258.02 1067
7258.82 1086
7259.63 1159
7260.43 1058
7261.24 1040
7262.04 1128
7262.85 1195
7263.65 1132
7264.45 1028
7265.26 1089
7266.06 1125
7266.87 1026
7267.67 1012
7268.48 1144
7269.28 1249
7270.09 1159
7270.89 1173
7271.70 1121
7272.50 1087
7273.30 1168
7274.11 1162
7274.91 1139
7275.72 1125
7276.52 1087
7277.33 1271
7278.13 1296
7278.94 1090
7279.74 1205
7280.55 1103
7281.36 1270
7282.16 1352
7282.97 1474
7283.77 1671
7284.58 1777
7285.38 2081
7286.19 2129
7286.99 2241
7287.80 2192
7288.60 2081
7289.41 1963
7290.22 1828
7291.02 1579
7291.83 1442
7292.63 1390
7293.44 1316
7294.25 1189
7295.05 1141
7295.86 1220
7296.66 1274
7297.47 1205
7298.28 1249
7299.08 1222
7299.89 1156
7300.70 1237
7301.50 1235
7302.31 1246
7303.11 1301
7303.92 1218
7304.73 1267
7305.53 1407
7306.34 1328
7307.15 1216
7307.95 1207
7308.76 1280
7309.57 1340
7310.37 1316
7311.18 1363
7311.99 1429
7312.80 1510
7313.60 1402
7314.41 1466
7315.22 1504
7316.02 1518
7316.83 1573
7317.64 1689
7318.45 1891
7319.25 2114
7320.06 2285
7320.87 2436
7321.68 2551
7322.48 2649
7323.29 2281
7324.10 2217
7324.91 2030
7325.71 1870
7326.52 1683
7327.33 1646
7328.14 1565
7328.95 1487
7329.75 1588
7330.56 1396
7331.37 1366
7332.18 1365
7332.99 1419
7333.79 1428
7334.60 1342
7335.41 1410
7336.22 1399
7337.03 1424
7337.84 1491
7338.64 1481
7339.45 1508
7340.26 1502
7341.07 1452
7341.88 1452
7342.69 1534
7343.50 1524
7344.30 1494
7345.11 1524
7345.92 1460
7346.73 1336
7347.54 1224
7348.35 1234
7349.16 1280
7349.97 1263
7350.78 1296
7351.58 1256
7352.39 1237
7353.20 1128
7354.01 1073
7354.82 1122
7355.63 1187
7356.44 1243
7357.25 1251
7358.06 1204
7358.87 1139
7359.68 1203
7360.49 1280
7361.30 1340
7362.11 1252
7362.92 1370
7363.73 1350
7364.54 1444
7365.35 1486
7366.16 1266
7366.97 1282
7367.78 1310
7368.59 1341
7369.40 1307
7370.21 1218
7371.02 1220
7371.83 1251
7372.64 1268
7373.45 1276
7374.26 1171
7375.07 1204
7375.88 1258
7376.69 1247
7377.50 1243
7378.31 1222
7379.12 1285
7379.93 1339
7380.74 1413
7381.55 1605
7382.37 1521
7383.18 1588
7383.99 1736
7384.80 1771
7385.61 1750
7386.42 1508
7387.23 1490
7388.04 1255
7388.85 1188
7389.67 1229
7390.48 1135
7391.29 1109
7392.10 1150
7392.91 1036
7393.72 1050
7394.53 1036
7395.35 1048
7396.16 1078
7396.97 1048
7397.78 993
7398.59 1083
7399.40 1015
7400.22 1079
7401.03 1147
7401.84 1157
7402.65 1041
7403.46 1100
7404.28 1127
7405.09 1101
7405.90 1039
7406.71 982
7407.52 1044
7408.34 1057
7409.15 1044
7409.96 1049
7410.77 1037
7411.59 990
7412.40 918
7413.21 915
7414.02 902
7414.84 901
7415.65 951
7416.46 910
7417.27 878
7418.09 879
7418.90 858
7419.71 888
7420.53 952
7421.34 962
7422.15 913
7422.97 966
7423.78 863
7424.59 883
7425.40 887
7426.22 930
7427.03 880
7427.84 900
7428.66 917
7429.47 888
7430.28 796
7431.10 935
7431.91 843
7432.73 928
7433.54 933
7434.35 934
7435.17 931
7435.98 896
7436.79 835
7437.61 862
7438.42 851
7439.24 902
7440.05 871
7440.86 972
7441.68 961
7442.49 907
7443.31 862
7444.12 837
7444.94 862
7445.75 859
7446.56 918
7447.38 930
7448.19 954
7449.01 860
7449.82 837
7450.64 882
7451.45 877
7452.27 914
7453.08 988
7453.90 886
7454.71 894
7455.52 824
7456.34 812
7457.15 874
7457.97 904
7458.78 846
7459.60 870
7460.42 844
7461.23 839
7462.05 841
7462.86 785
7463.68 821
7464.49 838
7465.31 834
7466.12 806
7466.94 844
7467.75 907
7468.57 911
7469.38 865
7470.20 879
7471.02 895
7471.83 832
7472.65 838
7473.46 883
7474.28 819
7475.10 922
7475.91 893
7476.73 890
7477.54 992
7478.36 894
7479.18 855
7479.99 912
7480.81 876
7481.62 865
7482.44 904
7483.26 910
7484.07 885
7484.89 775
7485.71 855
7486.52 847
7487.34 851
7488.16 838
7488.97 829
7489.79 893
7490.61 877
7491.42 853
7492.24 856
7493.06 829
7493.87 875
7494.69 815
7495.51 821
7496.33 865
7497.14 827
7497.96 775
7498.78 840
7499.59 831
7500.41 831
7501.23 825
7502.05 853
7502.86 800
7503.68 786
7504.50 845
7505.32 894
7506.13 810
7506.95 815
7507.77 798
7508.59 857
7509.40 870
7510.22 853
7511.04 836
7511.86 848
7512.68 820
7513.49 787
7514.31 832
7515.13 854
7515.95 778
7516.77 801
7517.59 792
7518.40 827
7519.22 841
7520.04 836
7520.86 792
7521.68 765
7522.50 758
7523.31 797
7524.13 792
7524.95 854
7525.77 785
7526.59 814
7527.41 799
7528.23 851
7529.05 938
7529.86 849
7530.68 902
7531.50 941
7532.32 800
7533.14 844
7533.96 753
7534.78 834
7535.60 806
7536.42 958
7537.24 833
7538.06 824
7538.88 787
7539.70 709
7540.51 721
7541.33 755
7542.15 737
7542.97 845
7543.79 829
7544.61 786
7545.43 784
7546.25 793
7547.07 816
7547.89 787
7548.71 778
7549.53 751
7550.35 747
7551.17 670
7551.99 745
7552.81 819
7553.63 708
7554.45 718
7555.27 772
7556.09 771
7556.91 752
7557.73 730
7558.56 745
7559.38 801
7560.20 752
7561.02 860
7561.84 895
7562.66 831
7563.48 833
7564.30 814
7565.12 776
7565.94 841
7566.76 863
7567.58 819
7568.40 764
7569.23 789
7570.05 776
7570.87 767
7571.69 796
7572.51 772
7573.33 780
7574.15 837
7574.97 835
7575.80 836
7576.62 832
7577.44 835
7578.26 837
7579.08 815
7579.90 823
7580.73 928
7581.55 878
7582.37 835
7583.19 776
7584.01 796
7584.83 848
7585.66 866
7586.48 854
7587.30 710
7588.12 755
7588.95 907
7589.77 902
7590.59 905
7591.41 841
7592.23 868
7593.06 935
7593.88 874
7594.70 771
7595.52 878
7596.35 874
7597.17 908
7597.99 887
7598.81 841
7599.64 911
7600.46 936
7601.28 933
7602.11 927
7602.93 971
7603.75 997
7604.57 920
7605.40 931
7606.22 1089
7607.04 1077
7607.87 1032
7608.69 933
7609.51 930
7610.34 903
7611.16 969
7611.98 890
7612.81 933
7613.63 916
7614.45 965
7615.28 962
7616.10 984
7616.92 1079
7617.75 1085
7618.57 1115
7619.40 1274
7620.22 1214
7621.04 1222
7621.87 1215
7622.69 1148
7623.52 1055
7624.34 1088
7625.16 1055
7625.99 1099
7626.81 1115
7627.64 1081
7628.46 1049
7629.28 1000
7630.11 964
7630.93 1001
7631.76 998
7632.58 1024
7633.41 1064
7634.23 1027
7635.06 1084
7635.88 1042
7636.71 1095
7637.53 1094
7638.36 1042
7639.18 948
7640.01 902
7640.83 909
7641.66 863
7642.48 817
7643.31 898
7644.13 909
7644.96 969
7645.78 922
7646.61 985
7647.43 1013
7648.26 955
7649.08 1042
7649.91 1050
7650.73 1065
7651.56 1163
7652.38 1111
7653.21 1135
7654.04 1009
7654.86 1071
7655.69 936
7656.51 937
7657.34 900
7658.16 860
7658.99 839
7659.82 862
7660.64 882
7661.47 874
7662.29 845
7663.12 801
7663.95 849
7664.77 825
7665.60 873
7666.43 883
7667.25 785
7668.08 772
7668.91 770
7669.73 847
7670.56 847
7671.38 742
7672.21 787
7673.04 803
7673.87 845
7674.69 794
7675.52 770
7676.35 847
7677.17 798
7678.00 873
7678.83 859
7679.65 827
7680.48 805
7681.31 789
7682.13 805
7682.96 823
7683.79 812
7684.62 832
7685.44 875
7686.27 842
7687.10 868
7687.93 921
7688.75 857
7689.58 789
7690.41 796
7691.24 870
7692.06 867
7692.89 863
7693.72 837
7694.55 840
7695.38 913
7696.20 851
7697.03 841
7697.86 861
7698.69 898
7699.52 931
7700.34 985
7701.17 896
7702.00 901
7702.83 900
7703.66 908
7704.49 872
7705.31 847
7706.14 858
7706.97 783
7707.80 878
7708.63 905
7709.46 804
7710.29 813
7711.11 862
7711.94 862
7712.77 869
7713.60 820
7714.43 922
7715.26 899
7716.09 915
7716.92 908
7717.75 891
7718.58 868
7719.40 882
7720.23 871
7721.06 875
7721.89 819
7722.72 812
7723.55 819
7724.38 784
7725.21 906
7726.04 876
7726.87 847
7727.70 865
7728.53 890
7729.36 939
7730.19 955
7731.02 949
7731.85 952
7732.68 896
7733.51 881
7734.34 865
7735.17 848
7736.00 859
7736.83 811
7737.66 844
7738.49 804
7739.32 803
7740.15 791
7740.98 796
7741.81 890
7742.64 791
7743.47 799
7744.30 832
7745.13 979
7745.96 932
7746.79 891
7747.62 1021
7748.45 1064
7749.29 1115
7750.12 1220
7750.95 1287
7751.78 1227
7752.61 1135
7753.44 994
7754.27 1008
7755.10 1018
7755.93 932
7756.76 879
7757.60 853
7758.43 829
7759.26 880
7760.09 875
7760.92 874
7761.75 838
7762.58 900
7763.42 814
7764.25 870
7765.08 834
7765.91 793
7766.74 809
7767.57 787
7768.41 849
7769.24 791
7770.07 786
7770.90 840
7771.73 792
7772.57 767
7773.40 729
7774.23 820
7775.06 855
7775.90 841
7776.73 792
7777.56 778
7778.39 808
7779.22 796
7780.06 823
7780.89 722
7781.72 712
7782.55 819
7783.39 882
7784.22 825
7785.05 807
7785.89 773
7786.72 822
7787.55 849
7788.38 858
7789.22 886
7790.05 876
7790.88 812
7791.72 868
7792.55 835
7793.38 794
7794.22 771
7795.05 843
7795.88 868
7796.72 832
7797.55 932
7798.38 915
7799.22 890
7800.05 900
7800.88 872
7801.72 840
7802.55 851
7803.38 855
7804.22 897
7805.05 909
7805.89 897
7806.72 986
7807.55 941
7808.39 908
7809.22 900
7810.06 958
7810.89 974
7811.72 968
7812.56 956
7813.39 894
7814.23 924
7815.06 1035
7815.89 1086
7816.73 1160
7817.56 1250
7818.40 1202
7819.23 1166
7820.07 1115
7820.90 1213
7821.74 1191
7822.57 1228
7823.41 1161
7824.24 1196
7825.08 1301
7825.91 1231
7826.75 1186
7827.58 1112
7828.42 1253
7829.25 1163
7830.09 1126
7830.92 1133
7831.76 1099
7832.59 1222
7833.43 1176
7834.26 1124
7835.10 1153
7835.93 1191
7836.77 1149
7837.60 1176
7838.44 1241
7839.28 1094
7840.11 1057
7840.95 1010
7841.78 1020
7842.62 1008
7843.45 1009
7844.29 1017
7845.13 969
7845.96 1034
7846.80 1058
7847.63 1026
7848.47 942
7849.31 913
7850.14 920
7850.98 895
7851.82 845
7852.65 878
7853.49 933
7854.32 940
7855.16 883
7856.00 884
7856.83 926
7857.67 912
7858.51 971
7859.34 974
7860.18 927
7861.02 950
7861.85 965
7862.69 977
7863.53 977
7864.37 977
7865.20 951
7866.04 889
7866.88 911
7867.71 891
7868.55 883
7869.39 874
7870.23 910
7871.06 897
7871.90 950
7872.74 962
7873.57 954
7874.41 936
7875.25 1019
7876.09 1073
7876.93 1091
7877.76 1124
7878.60 1148
7879.44 1096
7880.28 1209
7881.11 1316
7881.95 1300
7882.79 1344
7883.63 1246
7884.47 1367
7885.30 1316
7886.14 1203
7886.98 1199
7887.82 1051
7888.66 1019
7889.50 999
7890.33 970
7891.17 1107
7892.01 1176
7892.85 1123
7893.69 1122
7894.53 1124
7895.36 1083
7896.20 1115
7897.04 1078
7897.88 929
7898.72 949
7899.56 936
7900.40 1011
7901.24 979
7902.08 977
7902.91 962
7903.75 943
7904.59 947
7905.43 931
7906.27 916
7907.11 947
7907.95 954
7908.79 891
7909.63 944
7910.47 975
7911.31 910
7912.15 983
7912.99 947
7913.83 991
7914.67 1024
7915.50 1050
7916.34 1137
7917.18 1160
7918.02 1327
7918.86 1267
7919.70 1320
7920.54 1354
7921.38 1359
7922.22 1298
7923.06 1205
7923.90 1205
7924.74 1165
7925.58 998
7926.42 1021
7927.27 948
7928.11 891
7928.95 908
7929.79 882
7930.63 852
7931.47 782
7932.31 845
7933.15 900
7933.99 875
7934.83 809
7935.67 878
7936.51 870
7937.35 789
7938.19 856
7939.03 880
7939.88 882
7940.72 780
7941.56 778
7942.40 785
7943.24 810
7944.08 746
7944.92 756
7945.76 809
7946.60 805
7947.45 882
7948.29 929
7949.13 835
7949.97 851
7950.81 877
7951.65 931
7952.50 902
7953.34 1002
7954.18 908
7955.02 956
7955.86 980
7956.70 956
7957.55 972
7958.39 1021
7959.23 945
7960.07 1036
7960.91 940
7961.76 973
7962.60 976
7963.44 936
7964.28 931
7965.13 956
7965.97 922
7966.81 952
7967.65 974
7968.50 1062
7969.34 1143
7970.18 1114
7971.02 1094
7971.87 1070
7972.71 964
7973.55 908
7974.39 962
7975.24 871
7976.08 863
7976.92 852
7977.77 858
7978.61 879
7979.45 811
7980.30 909
7981.14 825
7981.98 816
7982.83 757
7983.67 818
7984.51 841
7985.36 835
7986.20 872
7987.04 825
7987.89 789
7988.73 709
7989.57 747
7990.42 854
7991.26 840
7992.10 731
7992.95 718
7993.79 793
7994.64 709
7995.48 827
7996.32 721
7997.17 663
7998.01 760
7998.86 759
7999.70 715
8000.54 707
8001.39 674
8002.23 660
8003.08 688
8003.92 695
8004.77 665
8005.61 686
8006.45 681
8007.30 641
8008.14 661
8008.99 686
8009.83 751
8010.68 643
8011.52 649
8012.37 646
8013.21 686
8014.06 706
8014.90 679
8015.75 690
8016.59 612
8017.44 572
8018.28 614
8019.13 621
8019.97 608
8020.82 668
8021.66 663
8022.51 649
8023.35 772
8024.20 709
8025.05 704
8025.89 660
8026.74 621
8027.58 662
8028.43 675
8029.27 678
8030.12 617
8030.96 673
8031.81 640
8032.66 649
8033.50 568
8034.35 612
8035.19 671
8036.04 661
8036.89 658
8037.73 651
8038.58 620
8039.43 582
8040.27 684
8041.12 664
8041.96 632
8042.81 693
8043.66 614
8044.50 613
8045.35 664
8046.20 575
8047.04 550
8047.89 580
8048.74 634
8049.58 630
8050.43 641
8051.28 667
8052.12 630
8052.97 709
8053.82 656
8054.67 616
8055.51 556
8056.36 661
8057.21 668
8058.05 578
8058.90 695
8059.75 657
8060.60 543
8061.44 519
8062.29 566
8063.14 651
8063.99 599
8064.83 625
8065.68 633
8066.53 661
8067.38 612
8068.22 627
8069.07 633
8069.92 661
8070.77 623
8071.62 666
8072.46 559
8073.31 692
8074.16 654
8075.01 616
8075.86 642
8076.71 641
8077.55 610
8078.40 619
8079.25 612
8080.10 660
8080.95 602
8081.80 649
8082.64 626
8083.49 575
8084.34 612
8085.19 631
8086.04 538
8086.89 570
8087.74 523
8088.58 603
8089.43 624
8090.28 615
8091.13 657
8091.98 632
8092.83 561
8093.68 596
8094.53 647
8095.38 582
8096.23 550
8097.08 541
8097.93 622
8098.77 610
8099.62 529
8100.47 567
8101.32 585
8102.17 630
8103.02 660
8103.87 658
8104.72 611
8105.57 579
8106.42 598
8107.27 591
8108.12 568
8108.97 593
8109.82 628
8110.67 609
8111.52 514
8112.37 605
8113.22 627
8114.07 638
8114.92 621
8115.77 628
8116.62 611
8117.47 648
8118.32 664
8119.17 582
8120.02 556
8120.87 591
8121.72 627
8122.58 655
8123.43 647
8124.28 670
8125.13 675
8125.98 682
8126.83 643
8127.68 647
8128.53 684
8129.38 711
8130.23 670
8131.08 644
8131.94 643
8132.79 754
8133.64 776
8134.49 717
8135.34 683
8136.19 701
8137.04 662
8137.89 648
8138.75 702
8139.60 626
8140.45 656
8141.30 608
8142.15 654
8143.00 653
8143.86 647
8144.71 774
8145.56 672
8146.41 651
8147.26 647
8148.12 716
8148.97 599
8149.82 651
8150.67 720
8151.52 760
8152.38 647
8153.23 738
8154.08 671
8154.93 730
8155.78 740
8156.64 723
8157.49 681
8158.34 781
8159.19 743
8160.05 723
8160.90 734
8161.75 656
8162.61 627
8163.46 745
8164.31 643
8165.16 612
8166.02 597
8166.87 612
8167.72 602
8168.58 523
8169.43 600
8170.28 606
8171.14 559
8171.99 645
8172.84 575
8173.70 562
8174.55 589
8175.40 587
8176.26 572
8177.11 616
8177.96 593
8178.82 563
8179.67 537
8180.52 547
8181.38 588
8182.23 611
8183.08 524
8183.94 571
8184.79 568
8185.65 552
8186.50 630
8187.35 561
8188.21 540
8189.06 638
8189.92 631
8190.77 572
8191.63 581
8192.48 541
8193.33 616
8194.19 659
8195.04 592
8195.90 580
8196.75 590
8197.61 576
8198.46 606
8199.32 638
8200.17 643
8201.02 596
8201.88 599
8202.73 583
8203.59 541
8204.44 593
8205.30 594
8206.15 645
8207.01 654
8207.86 625
8208.72 582
8209.57 523
8210.43 626
8211.29 589
8212.14 589
8213.00 591
8213.85 628
8214.71 597
8215.56 613
8216.42 609
8217.27 605
8218.13 611
8218.98 617
8219.84 630
8220.70 657
8221.55 606
8222.41 560
8223.26 595
8224.12 619
8224.98 605
8225.83 574
8226.69 575
8227.54 592
8228.40 621
8229.26 640
8230.11 623
8230.97 627
8231.83 549
8232.68 555
8233.54 587
8234.39 581
8235.25 570
8236.11 558
8236.96 535
8237.82 542
8238.68 585
8239.53 600
8240.39 554
8241.25 604
8242.11 573
8242.96 600
8243.82 565
8244.68 519
8245.53 555
8246.39 588
8247.25 584
8248.10 582
8248.96 503
8249.82 575
8250.68 579
8251.53 560
8252.39 579
8253.25 547
8254.11 559
8254.96 499
8255.82 587
8256.68 628
8257.54 545
8258.39 534
8259.25 631
8260.11 665
8260.97 636
8261.83 579
8262.68 575
8263.54 632
8264.40 631
8265.26 590
8266.12 602
8266.97 636
8267.83 540
8268.69 611
8269.55 600
8270.41 598
8271.27 618
8272.12 586
8272.98 643
8273.84 643
8274.70 656
8275.56 637
8276.42 641
8277.28 640
8278.13 669
8278.99 647
8279.85 626
8280.71 678
8281.57 626
8282.43 623
8283.29 606
8284.15 692
8285.01 656
8285.87 660
8286.72 607
8287.58 609
8288.44 619
8289.30 600
8290.16 676
8291.02 649
8291.88 643
8292.74 633
8293.60 696
8294.46 745
8295.32 759
8296.18 777
8297.04 684
8297.90 688
8298.76 731
8299.62 646
8300.48 650
8301.34 647
8302.20 595
8303.06 601
8303.92 666
8304.78 626
8305.64 698
8306.50 632
8307.36 631
8308.22 560
8309.08 601
8309.94 549
8310.80 592
8311.66 634
8312.52 584
8313.38 589
8314.24 575
8315.10 623
8315.96 642
8316.83 545
8317.69 617
8318.55 645
8319.41 621
8320.27 679
8321.13 648
8321.99 558
8322.85 591
8323.71 501
8324.57 599
8325.44 585
8326.30 586
8327.16 595
8328.02 656
8328.88 670
8329.74 623
8330.60 625
8331.47 629
8332.33 616
8333.19 612
8334.05 558
8334.91 524
8335.77 550
8336.64 650
8337.50 632
8338.36 556
8339.22 584
8340.08 587
8340.94 615
8341.81 537
8342.67 529
8343.53 619
8344.39 587
8345.26 591
8346.12 640
8346.98 649
8347.84 665
8348.71 631
8349.57 618
8350.43 638
8351.29 668
8352.16 606
8353.02 595
8353.88 543
8354.74 647
8355.61 617
8356.47 648
8357.33 669
8358.19 651
8359.06 564
8359.92 618
8360.78 631
8361.65 655
8362.51 635
8363.37 618
8364.24 622
8365.10 629
8365.96 588
8366.83 589
8367.69 648
8368.55 640
8369.42 654
8370.28 699
8371.14 597
8372.01 665
8372.87 700
8373.73 607
8374.60 552
8375.46 494
8376.33 587
8377.19 650
8378.05 614
8378.92 532
8379.78 546
8380.65 582
8381.51 653
8382.37 711
8383.24 671
8384.10 669
8384.97 687
8385.83 715
8386.70 650
8387.56 661
8388.42 684
8389.29 633
8390.15 698
8391.02 666
8391.88 648
8392.75 636
8393.61 660
8394.48 645
8395.34 708
8396.21 648
8397.07 670
8397.94 698
8398.80 682
8399.67 646
8400.53 687
8401.40 765
8402.26 749
8403.13 705
8403.99 632
8404.86 694
8405.72 768
8406.59 796
8407.45 752
8408.32 726
8409.19 758
8410.05 690
8410.92 719
8411.78 705
8412.65 686
8413.51 646
8414.38 732
8415.25 795
8416.11 721
8416.98 728
8417.84 742
8418.71 778
8419.58 834
8420.44 826
8421.31 701
8422.17 694
8423.04 714
8423.91 696
8424.77 726
8425.64 816
8426.51 806
8427.37 786
8428.24 868
8429.11 774
8429.97 866
8430.84 786
8431.71 842
8432.57 810
8433.44 821
8434.31 915
8435.17 942
8436.04 867
8436.91 880
8437.77 924
8438.64 998
8439.51 979
8440.38 905
8441.24 992
8442.11 988
8442.98 1140
8443.84 1152
8444.71 1058
8445.58 1019
8446.45 1108
8447.31 1148
8448.18 1025
8449.05 1116
8449.92 1095
8450.78 1104
8451.65 1112
8452.52 1112
8453.39 1228
8454.26 1267
8455.12 1461
8455.99 1667
8456.86 1873
8457.73 2211
8458.60 2453
8459.46 2479
8460.33 2413
8461.20 2260
8462.07 2065
8462.94 1843
8463.81 1576
8464.67 1341
8465.54 1292
8466.41 1257
8467.28 1142
8468.15 1077
8469.02 1004
8469.89 944
8470.75 1007
8471.62 927
8472.49 949
8473.36 1023
8474.23 953
8475.10 975
8475.97 844
8476.84 811
8477.71 906
8478.57 910
8479.44 980
8480.31 940
8481.18 959
8482.05 957
8482.92 1070
8483.79 939
8484.66 882
8485.53 903
8486.40 985
8487.27 928
8488.14 929
8489.01 866
8489.88 935
8490.75 954
8491.62 868
8492.49 910
8493.36 947
8494.23 854
8495.10 949
8495.97 1092
8496.84 1082
8497.71 987
8498.58 1024
8499.45 1023
8500.32 879
8501.19 989
8502.06 984
8502.93 896
8503.80 789
8504.67 869
8505.54 917
8506.41 855
8507.28 954
8508.15 856
8509.02 958
8509.89 945
8510.76 938
8511.63 912
8512.51 941
8513.38 949
8514.25 925
8515.12 961
8515.99 997
8516.86 959
8517.73 933
8518.60 975
8519.47 942
8520.35 904
8521.22 976
8522.09 1021
8522.96 1000
8523.83 968
8524.70 1143
8525.57 1091
8526.45 1199
8527.32 1291
8528.19 1342
8529.06 1471
8529.93 1402
8530.80 1482
8531.68 1473
8532.55 1388
8533.42 1181
8534.29 1063
8535.16 1051
8536.04 1080
8536.91 1055
8537.78 916
8538.65 994
8539.52 955
8540.40 960
8541.27 1040
8542.14 927
8543.01 918
8543.89 999
8544.76 943
8545.63 881
8546.50 891
8547.38 925
8548.25 964
8549.12 946
8549.99 842
8550.87 907
8551.74 879
8552.61 891
8553.49 928
8554.36 979
8555.23 1082
8556.11 1138
8556.98 1188
8557.85 1135
8558.73 1089
8559.60 1057
8560.47 1083
8561.35 1036
8562.22 880
8563.09 864
8563.97 965
8564.84 887
8565.71 896
8566.59 898
8567.46 929
8568.33 990
8569.21 936
8570.08 866
8570.96 926
8571.83 879
8572.70 901
8573.58 912
8574.45 895
8575.33 932
8576.20 963
8577.07 852
8577.95 816
8578.82 819
8579.70 896
8580.57 958
8581.45 957
8582.32 912
8583.19 907
8584.07 918
8584.94 1008
8585.82 937
8586.69 888
8587.57 901
8588.44 936
8589.32 914
8590.19 995
8591.07 1031
8591.94 992
8592.82 996
8593.69 981
8594.57 962
8595.44 1014
8596.32 948
8597.19 1006
8598.07 1064
8598.94 1053
8599.82 967
8600.69 1120
8601.57 1071
8602.44 1021
8603.32 1052
8604.20 1045
8605.07 1036
8605.95 1097
8606.82 1017
8607.70 1023
8608.57 1106
8609.45 1015
8610.33 1035
8611.20 1172
8612.08 1154
8612.95 1055
8613.83 1067
8614.71 1083
8615.58 1131
8616.46 1135
8617.33 1149
8618.21 1188
8619.09 1086
8619.96 1176
8620.84 1281
8621.72 1322
8622.59 1268
8623.47 1311
8624.35 1336
8625.22 1382
8626.10 1372
8626.98 1440
8627.85 1476
8628.73 1428
8629.61 1464
8630.48 1439
8631.36 1477
8632.24 1435
8633.11 1489
8633.99 1451
8634.87 1521
8635.74 1475
8636.62 1471
8637.50 1463
8638.38 1478
8639.25 1585
8640.13 1575
8641.01 1596
8641.89 1562
8642.76 1617
8643.64 1536
8644.52 1593
8645.40 1709
8646.27 1696
8647.15 1602
8648.03 1759
8648.91 1769
8649.79 1844
8650.66 1792
8651.54 1907
8652.42 1947
8653.30 1883
8654.18 1862
8655.05 1861
8655.93 1889
8656.81 1901
8657.69 1992
8658.57 2035
8659.45 2075
8660.32 2026
8661.20 2174
8662.08 2287
8662.96 2337
8663.84 2633
8664.72 2943
8665.60 3147
8666.47 3383
8667.35 3512
8668.23 3624
8669.11 3576
8669.99 3385
8670.87 3126
8671.75 2956
8672.63 3104
8673.51 3014
8674.38 3152
8675.26 3326
8676.14 3711
8677.02 3757
8677.90 3622
8678.78 3583
8679.66 3375
8680.54 3035
8681.42 2990
8682.30 2573
8683.18 2486
8684.06 2305
8684.94 2133
8685.82 2069
8686.70 2074
8687.58 2057
8688.46 2091
8689.34 2128
8690.22 2301
8691.10 2464
8691.98 2760
8692.86 3020
8693.74 3472
8694.62 3823
8695.50 3713
8696.38 3650
8697.26 3665
8698.14 3216
8699.02 2933
8699.90 2705
8700.78 2567
8701.66 2477
8702.54 2446
8703.42 2514
8704.30 2484
8705.18 2434
8706.06 2380
8706.94 2361
8707.82 2207
8708.71 2083
8709.59 1951
8710.47 1763
8711.35 1594
8712.23 1572
8713.11 1640
8713.99 1620
8714.87 1480
8715.75 1441
8716.64 1355
8717.52 1333
8718.40 1311
8719.28 1349
8720.16 1313
8721.04 1287
8721.92 1303
8722.81 1367
8723.69 1390
8724.57 1344
8725.45 1267
8726.33 1266
8727.21 1301
8728.10 1243
8728.98 1270
8729.86 1294
8730.74 1376
8731.62 1461
8732.51 1474
8733.39 1363
8734.27 1455
8735.15 1434
8736.03 1386
8736.92 1381
8737.80 1287
8738.68 1275
8739.56 1377
8740.45 1386
8741.33 1379
8742.21 1328
8743.09 1310
8743.98 1424
8744.86 1305
8745.74 1363
8746.63 1397
8747.51 1415
8748.39 1336
8749.27 1335
8750.16 1329
8751.04 1225
8751.92 1261
8752.81 1281
8753.69 1268
8754.57 1338
8755.46 1348
8756.34 1290
8757.22 1288
8758.11 1269
8758.99 1309
8759.87 1417
8760.76 1334
8761.64 1339
8762.52 1290
8763.41 1266
8764.29 1211
8765.17 1241
8766.06 1284
8766.94 1244
8767.83 1244
8768.71 1219
8769.59 1327
8770.48 1411
8771.36 1283
8772.25 1302
8773.13 1257
8774.01 1202
8774.90 1189
8775.78 1275
8776.67 1300
8777.55 1260
8778.44 1240
8779.32 1290
8780.20 1330
8781.09 1359
8781.97 1439
8782.86 1548
8783.74 1610
8784.63 1648
8785.51 1706
8786.40 1607
8787.28 1551
8788.17 1448
8789.05 1390
8789.94 1305
8790.82 1273
8791.71 1217
8792.59 1158
8793.48 1075
8794.36 1133
8795.25 1106
8796.13 1034
8797.02 1032
8797.90 1134
8798.79 1053
8799.67 994
8800.56 1041
8801.45 1022
8802.33 1006
8803.22 1023
8804.10 1011
8804.99 1031
8805.87 1047
8806.76 998
8807.65 1044
8808.53 1028
8809.42 991
8810.30 1010
8811.19 962
8812.08 885
8812.96 961
8813.85 981
8814.73 951
8815.62 993
8816.51 909
8817.39 864
8818.28 967
8819.17 1077
8820.05 1071
8820.94 1062
8821.83 1042
8822.71 983
8823.60 957
8824.49 949
8825.37 932
8826.26 871
8827.15 860
8828.03 950
8828.92 925
8829.81 920
8830.69 909
8831.58 880
8832.47 878
8833.36 787
8834.24 841
8835.13 877
8836.02 806
8836.90 825
8837.79 859
8838.68 870
8839.57 822
8840.45 902
8841.34 865
8842.23 928
8843.12 893
8844.01 807
8844.89 762
8845.78 764
8846.67 847
8847.56 850
8848.44 877
8849.33 903
8850.22 865
8851.11 808
8852.00 786
8852.88 816
8853.77 850
8854.66 776
8855.55 788
8856.44 858
8857.33 867
8858.21 708
8859.10 739
8859.99 774
8860.88 806
8861.77 723
8862.66 763
8863.55 826
8864.43 755
8865.32 729
8866.21 802
8867.10 774
8867.99 780
8868.88 750
8869.77 721
8870.66 714
8871.55 733
8872.44 681
8873.32 716
8874.21 741
8875.10 659
8875.99 732
8876.88 729
8877.77 805
8878.66 817
8879.55 672
8880.44 647
8881.33 700
8882.22 710
8883.11 686
8884.00 663
8884.89 685
8885.78 710
8886.67 690
8887.56 668
8888.45 663
8889.34 596
8890.23 616
8891.12 677
8892.01 702
8892.90 698
8893.79 687
8894.68 646
8895.57 609
8896.46 638
8897.35 650
8898.24 616
8899.13 584
8900.02 607
8900.91 582
8901.80 566
8902.69 695
8903.58 625
8904.47 616
8905.36 602
8906.26 575
8907.15 570
8908.04 612
8908.93 600
8909.82 588
8910.71 641
8911.60 597
8912.49 581
8913.38 551
8914.28 576
8915.17 610
8916.06 618
8916.95 692
8917.84 644
8918.73 600
8919.62 720
8920.52 610
8921.41 577
8922.30 571
8923.19 587
8924.08 510
8924.97 578
8925.87 594
8926.76 575
8927.65 591
8928.54 634
8929.43 624
8930.33 567
8931.22 590
8932.11 622
8933.00 543
8933.89 537
8934.79 614
8935.68 579
8936.57 603
8937.46 552
8938.36 562
8939.25 566
8940.14 584
8941.03 606
8941.93 583
8942.82 582
8943.71 543
8944.60 558
8945.50 598
8946.39 569
8947.28 552
8948.18 524
8949.07 593
8949.96 561
8950.85 599
8951.75 621
8952.64 556
8953.53 570
8954.43 525
8955.32 551
8956.21 560
8957.11 574
8958.00 520
8958.89 527
8959.79 613
8960.68 557
8961.57 617
8962.47 600
8963.36 604
8964.26 561
8965.15 582
8966.04 550
8966.94 539
8967.83 585
8968.73 540
8969.62 569
8970.51 549
8971.41 598
8972.30 618
8973.20 616
8974.09 562
8974.98 614
8975.88 598
8976.77 625
8977.67 587
8978.56 535
8979.46 535
8980.35 577
8981.25 617
8982.14 607
8983.03 591
8983.93 565
8984.82 570
8985.72 530
8986.61 534
8987.51 558
8988.40 550
8989.30 587
8990.19 629
8991.09 576
8991.98 545
8992.88 552
8993.77 569
8994.67 485
8995.56 559
8996.46 609
8997.36 537
8998.25 524
8999.15 541
9000.04 533
9000.94 594
9001.83 513
9002.73 497
9003.62 483
9004.52 535
9005.42 570
9006.31 549
9007.21 510
9008.10 517
9009.00 535
9009.90 554
9010.79 498
9011.69 512
9012.58 548
9013.48 543
9014.38 528
9015.27 519
9016.17 496
9017.07 560
9017.96 576
9018.86 594
9019.76 551
9020.65 550
9021.55 541
9022.44 479
9023.34 535
9024.24 530
9025.14 530
9026.03 534
9026.93 470
9027.83 452
9028.72 472
9029.62 506
9030.52 527
9031.41 508
9032.31 503
9033.21 541
9034.11 570
9035.00 525
9035.90 534
9036.80 570
9037.69 563
9038.59 542
9039.49 581
9040.39 578
9041.28 556
9042.18 578
9043.08 552
9043.98 490
9044.88 502
9045.77 523
9046.67 559
9047.57 592
9048.47 524
9049.36 495
9050.26 527
9051.16 523
9052.06 535
9052.96 567
9053.86 546
9054.75 527
9055.65 552
9056.55 570
9057.45 580
9058.35 499
9059.25 531
9060.14 555
9061.04 515
9061.94 487
9062.84 536
9063.74 585
9064.64 584
9065.54 546
9066.44 572
9067.33 543
9068.23 539
9069.13 541
9070.03 576
9070.93 588
9071.83 584
9072.73 575
9073.63 555
9074.53 540
9075.43 513
9076.33 535
9077.22 549
9078.12 590
9079.02 525
9079.92 508
9080.82 560
9081.72 626
9082.62 586
9083.52 529
9084.42 501
9085.32 574
9086.22 540
9087.12 553
9088.02 572
9088.92 564
9089.82 559
9090.72 533
9091.62 588
9092.52 582
9093.42 558
9094.32 563
9095.22 597
9096.12 587
9097.02 625
9097.92 618
9098.82 570
9099.72 601
9100.62 528
9101.52 566
9102.43 535
9103.33 560
9104.23 510
9105.13 470
9106.03 544
9106.93 547
9107.83 541
9108.73 523
9109.63 520
9110.53 528
9111.43 568
9112.33 515
9113.24 538
9114.14 525
9115.04 498
9115.94 553
9116.84 603
9117.74 546
9118.64 528
9119.55 512
9120.45 492
9121.35 467
9122.25 541
9123.15 558
9124.05 584
9124.96 525
9125.86 536
9126.76 531
9127.66 486
9128.56 544
9129.46 542
9130.37 523
9131.27 511
9132.17 494
9133.07 497
9133.97 511
9134.88 557
9135.78 529
9136.68 508
9137.58 519
9138.49 445
9139.39 533
9140.29 539
9141.19 510
9142.10 477
9143.00 530
9143.90 624
9144.80 556
9145.71 462
9146.61 550
9147.51 484
9148.42 562
9149.32 511
9150.22 522
9151.12 491
9152.03 514
9152.93 521
9153.83 470
9154.74 473
9155.64 530
9156.54 488
9157.45 533
9158.35 554
9159.25 553
9160.16 528
9161.06 554
9161.96 571
9162.87 481
9163.77 553
9164.68 510
9165.58 549
9166.48 535
9167.39 559
9168.29 522
9169.19 561
9170.10 607
9171.00 598
9171.91 562
9172.81 512
9173.72 517
9174.62 523
9175.52 522
9176.43 503
9177.33 496
9178.24 581
9179.14 569
9180.05 467
9180.95 508
9181.85 537
9182.76 578
9183.66 564
9184.57 558
9185.47 568
9186.38 556
9187.28 527
9188.19 603
9189.09 542
9190.00 550
9190.90 516
9191.81 586
9192.71 518
9193.62 530
9194.52 468
9195.43 459
9196.33 487
9197.24 556
9198.14 532
9199.05 550
9199.96 533
9200.86 549
9201.77 609
9202.67 636
9203.58 565
9204.48 625
9205.39 656
9206.29 546
9207.20 522
9208.11 581
9209.01 513
9209.92 553
9210.82 516
9211.73 518
9212.64 499
9213.54 492
9214.45 466
9215.35 515
9216.26 546
9217.17 518
9218.07 539
9218.98 500
9219.89 515
9220.79 560
9221.70 554
9222.61 507
9223.51 525
9224.42 487
9225.33 558
9226.23 533
9227.14 487
9228.05 489
9228.95 480
9229.86 516
9230.77 542
9231.67 533
9232.58 520
9233.49 461
9234.40 483
9235.30 525
9236.21 494
9237.12 543
9238.02 519
9238.93 523
9239.84 524
9240.75 521
9241.65 587
9242.56 487
9243.47 482
9244.38 446
9245.28 515
9246.19 479
9247.10 511
9248.01 583
9248.92 585
9249.82 508
9250.73 499
9251.64 505
9252.55 528
9253.46 514
9254.36 504
9255.27 512
9256.18 534
9257.09 477
9258.00 555
9258.90 509
9259.81 483
9260.72 500
9261.63 560
9262.54 490
9263.45 539
9264.36 528
9265.26 529
9266.17 529
9267.08 538
9267.99 531
9268.90 485
9269.81 532
9270.72 568
9271.63 545
9272.54 507
9273.44 512
9274.35 597
9275.26 575
9276.17 497
9277.08 562
9277.99 533
9278.90 520
9279.81 485
9280.72 506
9281.63 554
9282.54 612
9283.45 589
9284.36 585
9285.27 616
9286.18 525
9287.09 498
9288.00 524
9288.91 538
9289.82 514
9290.73 474
9291.64 518
9292.55 499
9293.46 512
9294.37 502
9295.28 524
9296.19 583
9297.10 541
9298.01 532
9298.92 504
9299.83 492
9300.74 499
9301.65 562
9302.56 559
9303.47 547
9304.38 496
9305.29 489
9306.20 526
9307.11 517
9308.02 498
9308.93 536
9309.84 512
9310.75 603
9311.67 535
9312.58 520
9313.49 584
9314.40 505
9315.31 594
9316.22 580
9317.13 613
9318.04 551
9318.95 546
9319.87 548
9320.78 583
9321.69 496
9322.60 462
9323.51 531
9324.42 529
9325.34 495
9326.25 553
9327.16 478
9328.07 541
9328.98 586
9329.89 539
9330.81 535
9331.72 507
9332.63 540
9333.54 575
9334.45 540
9335.37 483
9336.28 540
9337.19 539
9338.10 557
9339.01 523
9339.93 550
9340.84 550
9341.75 463
9342.66 491
9343.58 482
9344.49 520
9345.40 580
9346.31 494
9347.23 490
9348.14 564
9349.05 546
9349.97 521
9350.88 548
9351.79 486
9352.70 551
9353.62 562
9354.53 529
9355.44 499
9356.36 552
9357.27 538
9358.18 492
9359.10 572
9360.01 593
9360.92 547
9361.84 505
9362.75 487
9363.66 517
9364.58 499
9365.49 521
9366.40 522
9367.32 557
9368.23 529
9369.15 495
9370.06 555
9370.97 547
9371.89 550
9372.80 569
9373.71 515
9374.63 491
9375.54 505
9376.46 543
9377.37 587
9378.29 481
9379.20 495
9380.11 518
9381.03 556
9381.94 547
9382.86 540
9383.77 575
9384.69 594
9385.60 553
9386.51 512
9387.43 585
9388.34 572
9389.26 582
9390.17 612
9391.09 601
9392.00 648
9392.92 608
9393.83 592
9394.75 591
9395.66 576
9396.58 605
9397.49 659
9398.41 635
9399.32 580
9400.24 616
9401.15 669
9402.07 565
9402.99 633
9403.90 551
9404.82 568
9405.73 636
9406.65 569
9407.56 514
9408.48 610
9409.39 582
9410.31 604
9411.23 618
9412.14 576
9413.06 609
9413.97 556
9414.89 635
9415.81 709
9416.72 591
9417.64 559
9418.55 587
9419.47 638
9420.39 632
9421.30 655
9422.22 575
9423.14 644
9424.05 607
9424.97 651
9425.89 638
9426.80 675
9427.72 627
9428.64 643
9429.55 626
9430.47 613
9431.39 617
9432.30 608
9433.22 670
9434.14 582
9435.05 583
9435.97 648
9436.89 660
9437.80 591
9438.72 633
9439.64 633
9440.56 649
9441.47 696
9442.39 708
9443.31 788
9444.23 767
9445.14 840
9446.06 815
9446.98 786
9447.90 737
9448.81 773
9449.73 721
9450.65 755
9451.57 711
9452.48 791
9453.40 802
9454.32 995
9455.24 874
9456.16 925
9457.07 918
9457.99 849
9458.91 822
9459.83 755
9460.75 803
9461.66 755
9462.58 706
9463.50 705
9464.42 696
9465.34 731
9466.26 672
9467.18 691
9468.09 690
9469.01 610
9469.93 666
9470.85 615
9471.77 678
9472.69 668
9473.61 664
9474.53 653
9475.44 673
9476.36 653
9477.28 675
9478.20 701
9479.12 716
9480.04 749
9480.96 805
9481.88 820
9482.80 808
9483.72 797
9484.64 832
9485.56 766
9486.47 772
9487.39 738
9488.31 666
9489.23 707
9490.15 734
9491.07 829
9491.99 743
9492.91 723
9493.83 693
9494.75 660
9495.67 714
9496.59 772
9497.51 716
9498.43 708
9499.35 667
9500.27 730
9501.19 607
9502.11 643
9503.03 706
9503.95 734
9504.87 755
9505.79 674
9506.71 714
9507.64 729
9508.56 760
9509.48 730
9510.40 774
9511.32 700
9512.24 726
9513.16 812
9514.08 744
9515.00 714
9515.92 772
9516.84 802
9517.76 820
9518.68 817
9519.61 809
9520.53 884
9521.45 905
9522.37 834
9523.29 936
9524.21 938
9525.13 906
9526.05 1073
9526.98 956
9527.90 885
9528.82 859
9529.74 859
9530.66 862
9531.58 854
9532.51 854
9533.43 806
9534.35 887
9535.27 861
9536.19 840
9537.11 865
9538.04 848
9538.96 866
9539.88 817
9540.80 806
9541.73 852
9542.65 828
9543.57 898
9544.49 857
9545.41 761
9546.34 809
9547.26 850
9548.18 839
9549.10 797
9550.03 798
9550.95 841
9551.87 821
9552.79 869
9553.72 897
9554.64 888
9555.56 860
9556.49 868
9557.41 875
9558.33 886
9559.25 879
9560.18 905
9561.10 851
9562.02 901
9562.95 920
9563.87 910
9564.79 873
9565.72 889
9566.64 932
9567.56 931
9568.49 996
9569.41 876
9570.33 974
9571.26 951
9572.18 869
9573.11 872
9574.03 911
9574.95 892
9575.88 958
9576.80 951
9577.72 977
9578.65 986
9579.57 924
9580.50 942
9581.42 932
9582.34 928
9583.27 1035
9584.19 1012
9585.12 964
9586.04 979
9586.97 1000
9587.89 1056
9588.81 1118
9589.74 1029
9590.66 943
9591.59 969
9592.51 986
9593.44 1024
9594.36 943
9595.29 1001
9596.21 1152
9597.14 1053
9598.06 1022
9598.99 1110
9599.91 1253
9600.84 1256
9601.76 1269
9602.69 1300
9603.61 1281
9604.54 1324
9605.46 1353
9606.39 1214
9607.31 1152
9608.24 1245
9609.16 1156
9610.09 1139
9611.01 1136
9611.94 1124
9612.87 1123
9613.79 1073
9614.72 1064
9615.64 1131
9616.57 1107
9617.49 1122
9618.42 1184
9619.35 1212
9620.27 1201
9621.20 1089
9622.12 1155
9623.05 1218
9623.98 1123
9624.90 1128
9625.83 1103
9626.76 1146
9627.68 1294
9628.61 1231
9629.53 1252
9630.46 1292
9631.39 1334
9632.31 1320
9633.24 1303
9634.17 1260
9635.09 1297
9636.02 1364
9636.95 1317
9637.87 1284
9638.80 1324
9639.73 1399
9640.65 1345
9641.58 1371
9642.51 1436
9643.44 1475
9644.36 1487
9645.29 1467
9646.22 1522
9647.14 1579
9648.07 1580
9649.00 1601
9649.93 1582
9650.85 1545
9651.78 1600
9652.71 1549
9653.64 1515
9654.56 1474
9655.49 1522
9656.42 1491
9657.35 1485
9658.27 1496
9659.20 1499
9660.13 1483
9661.06 1505
9661.99 1547
9662.91 1481
9663.84 1484
9664.77 1416
9665.70 1453
9666.63 1510
9667.56 1487
9668.48 1485
9669.41 1497
9670.34 1613
9671.27 1658
9672.20 1601
9673.13 1738
9674.05 1724
9674.98 1754
9675.91 1648
9676.84 1596
9677.77 1721
9678.70 1710
9679.63 1675
9680.56 1730
9681.48 1744
9682.41 1815
9683.34 1819
9684.27 1828
9685.20 1932
9686.13 1778
9687.06 1866
9687.99 1895
9688.92 1848
9689.85 1801
9690.78 1799
9691.71 1878
9692.63 1935
9693.56 1841
9694.49 1802
9695.42 1805
9696.35 1914
9697.28 1875
9698.21 2045
9699.14 2215
9700.07 2222
9701.00 2340
9701.93 2304
9702.86 2454
9703.79 2407
9704.72 2286
9705.65 2105
9706.58 2073
9707.51 1938
9708.44 1964
9709.37 1901
9710.30 1904
9711.23 2012
9712.16 1872
9713.09 2018
9714.02 2096
9714.95 2014
9715.89 2147
9716.82 2250
9717.75 2436
9718.68 2478
9719.61 2330
9720.54 2279
9721.47 2200
9722.40 2166
9723.33 2000
9724.26 1862
9725.19 1716
9726.12 1626
9727.06 1605
9727.99 1619
9728.92 1549
9729.85 1544
9730.78 1517
9731.71 1552
9732.64 1525
9733.57 1640
9734.51 1683
9735.44 1646
9736.37 1677
9737.30 1614
9738.23 1554
9739.16 1594
9740.10 1585
9741.03 1479
9741.96 1406
9742.89 1414
9743.82 1388
9744.75 1395
9745.69 1351
9746.62 1304
9747.55 1284
9748.48 1258
9749.41 1263
9750.35 1263
9751.28 1192
9752.21 1222
9753.14 1246
9754.08 1247
9755.01 1177
9755.94 1177
9756.87 1269
9757.81 1245
9758.74 1149
9759.67 1129
9760.60 1068
9761.54 1198
9762.47 1137
9763.40 1068
9764.34 1106
9765.27 1158
9766.20 1207
9767.13 1162
9768.07 1231
9769.00 1222
9769.93 1199
9770.87 1138
9771.80 1100
9772.73 1178
9773.67 1219
9774.60 1124
9775.53 1113
9776.47 1171
9777.40 1142
9778.33 1139
9779.27 1086
9780.20 1170
9781.14 1169
9782.07 1105
9783.00 1113
9783.94 1060
9784.87 1114
9785.80 1143
9786.74 1178
9787.67 1161
9788.61 1096
9789.54 1091
9790.47 1107
9791.41 1135
9792.34 1015
9793.28 1028
9794.21 1098
9795.15 1034
9796.08 1110
9797.01 1064
9797.95 1034
9798.88 1047
9799.82 1114
9800.75 1034
9801.69 1112
9802.62 1099
9803.56 992
9804.49 942
9805.43 899
9806.36 961
9807.30 909
9808.23 852
9809.17 906
9810.10 841
9811.04 910
9811.97 942
9812.91 863
9813.84 899
9814.78 931
9815.71 853
9816.65 916
9817.58 828
9818.52 832
9819.46 872
9820.39 907
9821.33 900
9822.26 835
9823.20 830
9824.13 859
9825.07 814
9826.00 784
9826.94 762
9827.88 778
9828.81 816
9829.75 820
9830.68 811
9831.62 798
9832.56 880
9833.49 806
9834.43 795
9835.37 848
9836.30 826
9837.24 859
9838.17 775
9839.11 787
9840.05 763
9840.98 764
9841.92 750
9842.86 778
9843.79 748
9844.73 760
9845.67 721
9846.60 778
9847.54 781
9848.48 759
9849.42 700
9850.35 837
9851.29 857
9852.23 801
9853.16 731
9854.10 799
9855.04 787
9855.98 740
9856.91 726
9857.85 679
9858.79 743
9859.72 782
9860.66 782
9861.60 777
9862.54 753
9863.47 760
9864.41 675
9865.35 706
9866.29 786
9867.23 794
9868.16 771
9869.10 746
9870.04 758
9870.98 747
9871.92 689
9872.85 655
9873.79 701
9874.73 777
9875.67 867
9876.61 759
9877.54 762
9878.48 746
9879.42 764
9880.36 720
9881.30 719
9882.24 670
9883.18 725
9884.11 678
9885.05 698
9885.99 692
9886.93 691
9887.87 739
9888.81 670
9889.75 648
9890.69 695
9891.62 671
9892.56 683
9893.50 690
9894.44 681
9895.38 679
9896.32 746
9897.26 731
9898.20 736
9899.14 664
9900.08 677
9901.02 684
9901.96 750
9902.90 749
9903.83 672
9904.77 582
9905.71 611
9906.65 667
9907.59 662
9908.53 631
9909.47 693
9910.41 704
9911.35 668
9912.29 645
9913.23 689
9914.17 715
9915.11 672
9916.05 662
9916.99 664
9917.93 737
9918.87 698
9919.81 727
9920.75 651
9921.69 612
9922.64 705
9923.58 719
9924.52 741
9925.46 749
9926.40 819
9927.34 888
9928.28 886
9929.22 917
9930.16 936
9931.10 883
9932.04 986
9932.98 863
9933.92 814
9934.87 794
9935.81 691
9936.75 696
9937.69 699
9938.63 653
9939.57 696
9940.51 705
9941.45 600
9942.39 689
9943.34 643
9944.28 591
9945.22 601
9946.16 615
9947.10 610
9948.04 632
9948.99 684
9949.93 671
9950.87 708
9951.81 755
9952.75 771
9953.69 730
9954.64 723
9955.58 688
9956.52 761
9957.46 708
9958.41 693
9959.35 653
9960.29 656
9961.23 644
9962.17 642
9963.12 620
9964.06 627
9965.00 627
9965.94 576
9966.89 582
9967.83 564
9968.77 627
9969.71 613
9970.66 614
9971.60 602
9972.54 581
9973.49 602
9974.43 653
9975.37 621
9976.31 583
9977.26 533
9978.20 620
9979.14 612
9980.09 558
9981.03 572
9981.97 564
9982.92 637
9983.86 610
9984.80 570
9985.75 579
9986.69 619
9987.63 622
9988.58 617
9989.52 623
9990.46 584
9991.41 539
9992.35 601
9993.30 573
9994.24 550
9995.18 547
9996.13 597
9997.07 654
9998.02 578
9998.96 585
9999.90 618
10000.85 622
10001.79 592
10002.74 651
10003.68 591
10004.62 576
10005.57 559
10006.51 572
10007.46 566
10008.40 543
10009.35 561
10010.29 590
10011.24 614
10012.18 587
10013.13 641
10014.07 574
10015.01 538
10015.96 531
10016.90 600
10017.85 557
10018.79 580
10019.74 528
10020.68 558
10021.63 571
10022.58 555
10023.52 564
10024.47 579
10025.41 564
10026.36 533
10027.30 580
10028.25 581
10029.19 533
10030.14 563
10031.08 593
10032.03 583
10032.98 557
10033.92 482
10034.87 530
10035.81 560
10036.76 589
10037.70 577
10038.65 540
10039.60 582
10040.54 511
10041.49 521
10042.43 537
10043.38 525
10044.33 526
10045.27 545
10046.22 505
10047.17 590
10048.11 528
10049.06 522
10050.00 616
10050.95 552
10051.90 546
10052.84 592
10053.79 518
10054.74 524
10055.68 514
10056.63 521
10057.58 508
10058.52 575
10059.47 551
10060.42 573
10061.37 522
10062.31 613
10063.26 595
10064.21 566
10065.15 523
10066.10 499
10067.05 524
10068.00 524
10068.94 521
10069.89 583
10070.84 549
10071.79 474
10072.73 506
10073.68 498
10074.63 471
10075.58 485
10076.52 459
10077.47 546
10078.42 574
10079.37 558
10080.32 514
10081.26 500
10082.21 527
10083.16 532
10084.11 568
10085.06 547
10086.00 510
10086.95 512
10087.90 564
10088.85 537
10089.80 485
10090.75 507
10091.69 559
10092.64 612
10093.59 570
10094.54 516
10095.49 479
10096.44 491
10097.39 522
10098.33 562
10099.28 526
10100.23 557
10101.18 545
10102.13 513
10103.08 524
10104.03 480
10104.98 506
10105.93 581
10106.87 542
10107.82 491
10108.77 580
10109.72 568
10110.67 545
10111.62 521
10112.57 498
10113.52 524
10114.47 549
10115.42 521
10116.37 501
10117.32 522
10118.27 519
10119.22 500
10120.17 512
10121.12 499
10122.07 568
10123.02 491
10123.97 545
10124.92 563
10125.87 603
10126.82 574
10127.77 517
10128.72 513
10129.67 549
10130.62 557
10131.57 508
10132.52 528
10133.47 558
10134.42 562
10135.37 548
10136.32 536
10137.27 549
10138.22 554
10139.17 552
10140.12 538
10141.07 485
10142.02 519
10142.98 534
10143.93 543
10144.88 548
10145.83 586
10146.78 554
10147.73 584
10148.68 561
10149.63 554
10150.58 562
10151.54 595
10152.49 580
10153.44 558
10154.39 560
10155.34 575
10156.29 575
10157.24 544
10158.20 593
10159.15 605
10160.10 569
10161.05 566
10162.00 565
10162.95 628
10163.91 591
10164.86 583
10165.81 619
10166.76 554
10167.71 587
10168.67 662
10169.62 630
10170.57 570
10171.52 584
10172.47 618
10173.43 679
10174.38 604
10175.33 606
10176.28 632
10177.24 660
10178.19 597
10179.14 567
10180.09 648
10181.05 643
10182.00 683
10182.95 650
10183.90 610
10184.86 639
10185.81 635
10186.76 625
10187.72 688
10188.67 662
10189.62 623
10190.58 560
10191.53 608
10192.48 661
10193.43 624
10194.39 612
10195.34 641
10196.29 667
10197.25 669
10198.20 675
10199.16 616
10200.11 701
10201.06 725
10202.02 660
10202.97 622
10203.92 665
10204.88 710
10205.83 685
10206.78 696
10207.74 750
10208.69 709
10209.65 698
10210.60 759
10211.55 709
10212.51 738
10213.46 694
10214.42 679
10215.37 621
10216.33 640
10217.28 642
10218.23 597
10219.19 640
10220.14 658
10221.10 686
10222.05 678
10223.01 646
10223.96 655
10224.92 595
10225.87 609
10226.83 653
10227.78 682
10228.74 647
10229.69 610
10230.65 656
10231.60 629
10232.56 657
10233.51 608
10234.47 565
10235.42 617
10236.38 713
10237.33 785
10238.29 793
10239.24 776
10240.20 741
10241.15 742
10242.11 772
10243.06 737
10244.02 711
10244.98 669
10245.93 618
10246.89 600
10247.84 645
10248.80 632
10249.75 561
10250.71 563
10251.67 587
10252.62 627
10253.58 592
10254.53 614
10255.49 616
10256.45 628
10257.40 585
10258.36 553
10259.32 543
10260.27 586
10261.23 579
10262.18 558
10263.14 585
10264.10 630
10265.05 602
10266.01 552
10266.97 573
10267.92 549
10268.88 540
10269.84 524
10270.79 540
10271.75 556
10272.71 576
10273.67 593
10274.62 584
10275.58 570
10276.54 528
10277.49 560
10278.45 529
10279.41 534
10280.37 473
10281.32 499
10282.28 523
10283.24 572
10284.19 513
10285.15 580
10286.11 560
10287.07 517
10288.03 529
10288.98 535
10289.94 515
10290.90 525
10291.86 527
10292.81 509
10293.77 519
10294.73 543
10295.69 577
10296.65 557
10297.60 538
10298.56 533
10299.52 584
10300.48 504
10301.44 538
10302.40 564
10303.35 561
10304.31 515
10305.27 535
10306.23 511
10307.19 524
10308.15 531
10309.10 541
10310.06 518
10311.02 528
10311.98 491
10312.94 590
10313.90 508
10314.86 526
10315.82 518
10316.78 586
10317.73 586
10318.69 566
10319.65 537
10320.61 534
10321.57 551
10322.53 576
10323.49 554
10324.45 547
10325.41 581
10326.37 553
10327.33 542
10328.29 571
10329.25 531
10330.21 553
10331.17 584
10332.13 600
10333.09 601
10334.04 597
10335.00 568
10335.96 605
10336.92 593
10337.88 588
10338.84 536
10339.80 499
10340.76 522
10341.72 526
10342.68 551
10343.65 496
10344.61 498
10345.57 490
10346.53 482
10347.49 477
10348.45 479
10349.41 526
10350.37 448
10351.33 489
10352.29 502
10353.25 488
10354.21 524
10355.17 486
10356.13 428
10357.09 491
10358.05 423
10359.02 414
10359.98 421
10360.94 473
10361.90 479
10362.86 504
10363.82 478
10364.78 473
10365.74 503
10366.70 503
10367.67 439
10368.63 469
10369.59 534
10370.55 514
10371.51 441
10372.47 471
10373.43 468
10374.40 426
10375.36 434
10376.32 436
10377.28 447
10378.24 459
10379.21 457
10380.17 453
10381.13 447
10382.09 506
10383.05 487
10384.02 479
10384.98 412
10385.94 457
10386.90 515
10387.86 481
10388.83 462
10389.79 474
10390.75 395
10391.71 435
10392.68 429
10393.64 423
10394.60 485
10395.56 503
10396.53 452
10397.49 487
10398.45 491
10399.42 511
10400.38 500
10401.34 486
10402.30 478
10403.27 462
10404.23 445
10405.19 459
10406.16 470
10407.12 448
10408.08 400
10409.05 428
10410.01 402
10410.97 419
10411.94 483
10412.90 449
10413.86 410
10414.83 459
10415.79 506
10416.75 479
10417.72 468
10418.68 469
10419.65 429
10420.61 455
10421.57 490
10422.54 463
10423.50 485
10424.46 527
10425.43 504
10426.39 469
10427.36 435
10428.32 463
10429.29 481
10430.25 435
10431.21 450
10432.18 408
10433.14 438
10434.11 446
10435.07 478
10436.04 432
10437.00 429
10437.97 425
10438.93 427
10439.90 479
10440.86 440
10441.82 373
10442.79 430
10443.75 457
10444.72 463
10445.68 455
10446.65 428
10447.61 416
10448.58 467
10449.54 457
10450.51 466
10451.48 440
10452.44 416
10453.41 397
10454.37 377
10455.34 380
10456.30 411
10457.27 497
10458.23 477
10459.20 398
10460.16 476
10461.13 462
10462.10 430
10463.06 422
10464.03 398
10464.99 395
10465.96 421
10466.93 386
10467.89 413
10468.86 462
10469.82 505
10470.79 485
10471.76 468
10472.72 422
10473.69 430
10474.65 427
10475.62 416
10476.59 508
10477.55 450
10478.52 488
10479.49 450
10480.45 499
10481.42 467
10482.39 479
10483.35 511
10484.32 457
10485.29 482
10486.25 500
10487.22 506
10488.19 385
10489.15 397
10490.12 460
10491.09 462
10492.06 474
10493.02 436
10493.99 410
10494.96 434
10495.92 422
10496.89 456
10497.86 460
10498.83 453
10499.79 429
10500.76 455
10501.73 409
10502.70 429
10503.66 488
10504.63 464
10505.60 436
10506.57 439
10507.54 429
10508.50 431
10509.47 464
10510.44 475
10511.41 398
10512.38 371
10513.34 407
10514.31 395
10515.28 416
10516.25 422
10517.22 395
10518.19 400
10519.15 432
10520.12 417
10521.09 447
10522.06 403
10523.03 426
10524.00 459
10524.96 409
10525.93 394
10526.90 355
10527.87 418
10528.84 382
10529.81 383
10530.78 414
10531.75 410
10532.72 405
10533.68 443
10534.65 435
10535.62 400
10536.59 394
10537.56 419
10538.53 461
10539.50 438
10540.47 435
10541.44 420
10542.41 442
10543.38 454
10544.35 415
10545.32 435
10546.29 459
10547.26 454
10548.23 449
10549.20 474
10550.17 477
10551.13 479
10552.10 446
10553.07 405
10554.04 451
10555.01 449
10555.98 434
10556.96 485
10557.93 485
10558.90 469
10559.87 450
10560.84 442
10561.81 494
10562.78 482
10563.75 487
10564.72 483
10565.69 497
10566.66 448
10567.63 510
10568.60 443
10569.57 499
10570.54 502
10571.51 499
10572.48 480
10573.45 484
10574.42 479
10575.40 452
10576.37 430
10577.34 413
10578.31 449
10579.28 469
10580.25 444
10581.22 433
10582.19 444
10583.17 462
10584.14 445
10585.11 474
10586.08 436
10587.05 456
10588.02 486
10588.99 443
10589.97 488
10590.94 458
10591.91 486
10592.88 513
10593.85 483
10594.82 471
10595.80 478
10596.77 523
10597.74 489
10598.71 464
10599.68 536
10600.66 554
10601.63 532
10602.60 545
10603.57 448
10604.55 496
10605.52 527
10606.49 548
10607.46 504
10608.44 558
10609.41 595
10610.38 611
10611.35 616
10612.33 609
10613.30 604
10614.27 543
10615.24 592
10616.22 599
10617.19 569
10618.16 600
10619.14 523
10620.11 514
10621.08 509
10622.05 555
10623.03 526
10624.00 525
10624.97 476
10625.95 470
10626.92 473
10627.89 509
10628.87 538
10629.84 496
10630.81 558
10631.79 556
10632.76 496
10633.74 500
10634.71 446
10635.68 454
10636.66 504
10637.63 541
10638.60 566
10639.58 582
10640.55 611
10641.53 609
10642.50 596
10643.47 581
10644.45 587
10645.42 586
10646.40 558
10647.37 567
10648.35 555
10649.32 581
10650.29 502
10651.27 499
10652.24 495
10653.22 496
10654.19 489
10655.17 571
10656.14 499
10657.12 422
10658.09 466
10659.07 475
10660.04 472
10661.02 467
10661.99 452
10662.97 466
10663.94 490
10664.92 494
10665.89 379
10666.87 391
10667.84 467
10668.82 453
10669.79 484
10670.77 406
10671.74 469
10672.72 468
10673.69 466
10674.67 472
10675.65 463
10676.62 457
10677.60 487
10678.57 480
10679.55 438
10680.52 447
10681.50 443
10682.48 429
10683.45 473
10684.43 432
10685.40 496
10686.38 439
10687.36 445
10688.33 468
10689.31 458
10690.28 416
10691.26 417
10692.24 487
10693.21 442
10694.19 468
10695.17 416
10696.14 423
10697.12 464
10698.10 463
10699.07 482
10700.05 452
10701.03 461
10702.00 430
10702.98 444
10703.96 443
10704.93 430
10705.91 390
10706.89 433
10707.86 447
10708.84 479
10709.82 448
10710.80 468
10711.77 457
10712.75 453
10713.73 408
10714.70 396
10715.68 423
10716.66 420
10717.64 399
10718.61 435
10719.59 422
10720.57 401
10721.55 438
10722.53 471
10723.50 413
10724.48 419
10725.46 426
10726.44 438
10727.41 448
10728.39 442
10729.37 439
10730.35 426
10731.33 419
10732.31 462
10733.28 435
10734.26 391
10735.24 388
10736.22 431
10737.20 436
10738.17 411
10739.15 411
10740.13 425
10741.11 434
10742.09 430
10743.07 477
10744.05 407
10745.03 425
10746.00 515
10746.98 439
10747.96 476
10748.94 388
10749.92 415
10750.90 427
10751.88 429
10752.86 477
10753.84 427
10754.82 422
10755.79 413
10756.77 412
10757.75 483
10758.73 457
10759.71 453
10760.69 434
10761.67 480
10762.65 446
10763.63 500
10764.61 431
10765.59 449
10766.57 467
10767.55 451
10768.53 402
10769.51 441
10770.49 409
10771.47 438
10772.45 445
10773.43 462
10774.41 405
10775.39 390
10776.37 439
10777.35 493
10778.33 508
10779.31 435
10780.29 454
10781.27 529
10782.25 511
10783.23 491
10784.21 421
10785.19 449
10786.17 484
10787.15 463
10788.13 533
10789.12 544
10790.10 453
10791.08 421
10792.06 434
10793.04 505
10794.02 449
10795.00 432
10795.98 419
10796.96 460
10797.94 436
10798.93 465
10799.91 523
10800.89 460
10801.87 440
10802.85 453
10803.83 469
10804.81 426
10805.80 418
10806.78 449
10807.76 435
10808.74 490
10809.72 487
10810.70 406
10811.69 454
10812.67 466
10813.65 464
10814.63 427
10815.61 491
10816.59 477
10817.58 458
10818.56 494
10819.54 458
10820.52 463
10821.51 464
10822.49 499
10823.47 525
10824.45 455
10825.43 474
10826.42 463
10827.40 475
10828.38 447
10829.37 442
10830.35 437
10831.33 460
10832.31 472
10833.30 443
10834.28 483
10835.26 459
10836.24 463
10837.23 427
10838.21 531
10839.19 472
10840.18 478
10841.16 479
10842.14 522
10843.13 517
10844.11 482
10845.09 493
10846.08 490
10847.06 538
10848.04 516
10849.03 533
10850.01 477
10850.99 550
10851.98 565
10852.96 536
10853.94 547
10854.93 521
10855.91 505
10856.90 493
10857.88 582
10858.86 578
10859.85 518
10860.83 581
10861.82 527
10862.80 519
10863.78 496
10864.77 542
10865.75 539
10866.74 565
10867.72 515
10868.71 517
10869.69 514
10870.67 549
10871.66 542
10872.64 538
10873.63 568
10874.61 552
10875.60 602
10876.58 553
10877.57 545
10878.55 596
10879.54 548
10880.52 526
10881.51 567
10882.49 588
10883.48 548
10884.46 612
10885.45 590
10886.43 556
10887.42 578
10888.40 628
10889.39 595
10890.37 642
10891.36 584
10892.34 552
10893.33 608
10894.32 602
10895.30 600
10896.29 572
10897.27 645
10898.26 664
10899.24 612
10900.23 594
10901.22 628
10902.20 638
10903.19 648
10904.17 662
10905.16 634
10906.15 641
10907.13 686
10908.12 596
10909.10 596
10910.09 634
10911.08 685
10912.06 686
10913.05 673
10914.04 702
10915.02 732
10916.01 692
10917.00 769
10917.98 758
10918.97 779
10919.96 794
10920.94 736
10921.93 719
10922.92 767
10923.90 766
10924.89 773
10925.88 765
10926.86 764
10927.85 784
10928.84 765
10929.82 827
10930.81 766
10931.80 762
10932.79 823
10933.77 812
10934.76 773
10935.75 676
10936.74 765
10937.72 824
10938.71 802
10939.70 875
10940.69 868
10941.67 835
10942.66 780
10943.65 812
10944.64 956
10945.63 911
10946.61 829
10947.60 871
10948.59 905
10949.58 965
10950.57 931
10951.55 906
10952.54 907
10953.53 932
10954.52 965
10955.51 1075
10956.49 1114
10957.48 1092
10958.47 1161
10959.46 1257
10960.45 1339
10961.44 1434
10962.43 1498
10963.41 1433
10964.40 1350
10965.39 1293
10966.38 1299
10967.37 1213
10968.36 1167
10969.35 1100
10970.34 1041
10971.33 990
10972.31 1074
10973.30 983
10974.29 979
10975.28 945
10976.27 929
10977.26 940
10978.25 1009
10979.24 915
10980.23 902
10981.22 946
10982.21 947
10983.20 973
10984.19 1100
10985.18 1011
10986.17 1018
10987.16 1081
10988.15 1011
10989.14 1034
10990.13 1013
10991.12 1043
10992.11 983
10993.10 973
10994.09 1058
10995.08 1073
10996.07 1126
10997.06 1184
10998.05 1300
10999.04 1510
11000.03 1672
11001.02 1753
11002.01 1843
11003.00 1921
11003.99 2019
11004.98 1970
11005.97 1792
11006.96 1683
11007.95 1491
11008.94 1466
11009.93 1287
11010.92 1204
11011.91 1092
11012.91 1024
11013.90 942
11014.89 923
11015.88 937
11016.87 912
11017.86 865
11018.85 837
11019.84 785
11020.83 775
11021.83 759
11022.82 795
11023.81 771
11024.80 753
11025.79 721
11026.78 729
11027.77 750
11028.77 756
11029.76 717
11030.75 734
11031.74 683
11032.73 770
11033.72 754
11034.72 754
11035.71 683
11036.70 704
11037.69 778
11038.68 801
11039.68 834
11040.67 753
11041.66 708
11042.65 739
11043.65 692
11044.64 750
11045.63 759
11046.62 769
11047.62 723
11048.61 659
11049.60 640
11050.59 668
11051.59 664
11052.58 648
11053.57 636
11054.56 701
11055.56 689
11056.55 665
11057.54 641
11058.54 608
11059.53 643
11060.52 635
11061.51 659
11062.51 617
11063.50 674
11064.49 640
11065.49 621
11066.48 635
11067.47 687
11068.47 712
11069.46 702
11070.45 720
11071.45 645
11072.44 644
11073.44 614
11074.43 593
11075.42 635
11076.42 634
11077.41 666
11078.40 709
11079.40 670
11080.39 717
11081.39 674
11082.38 708
11083.37 707
11084.37 638
11085.36 669
11086.36 712
11087.35 666
11088.35 664
11089.34 668
11090.33 735
11091.33 698
11092.32 645
11093.32 654
11094.31 612
11095.31 570
11096.30 580
11097.30 601
11098.29 555
11099.29 621
11100.28 664
11101.28 624
11102.27 679
11103.27 598
11104.26 617
11105.26 579
11106.25 572
11107.25 623
11108.24 662
11109.24 603
11110.23 637
11111.23 661
11112.22 550
11113.22 544
11114.21 563
11115.21 622
11116.20 569
11117.20 553
11118.20 519
11119.19 507
11120.19 560
11121.18 575
11122.18 514
11123.17 555
11124.17 566
11125.17 562
11126.16 505
11127.16 521
11128.15 532
11129.15 514
11130.15 569
11131.14 537
11132.14 578
11133.14 581
11134.13 572
11135.13 574
11136.13 559
11137.12 578
11138.12 579
11139.11 554
11140.11 503
11141.11 502
11142.10 508
11143.10 537
11144.10 535
11145.10 533
11146.09 494
11147.09 520
11148.09 477
11149.08 554
11150.08 480
11151.08 541
11152.07 492
11153.07 541
11154.07 573
11155.07 556
11156.06 551
11157.06 544
11158.06 534
11159.06 497
11160.05 505
11161.05 479
11162.05 480
11163.05 493
11164.04 528
11165.04 533
11166.04 524
11167.04 523
11168.04 502
11169.03 485
11170.03 484
11171.03 471
11172.03 511
11173.03 480
11174.02 477
11175.02 520
11176.02 538
11177.02 526
11178.02 531
11179.02 496
11180.01 502
11181.01 480
11182.01 468
11183.01 476
11184.01 506
11185.01 485
11186.00 561
11187.00 558
11188.00 526
11189.00 481
11190.00 510
11191.00 542
11192.00 494
11193.00 501
11194.00 533
11195.00 536
11195.99 482
11196.99 500
11197.99 469
11198.99 485
11199.99 512
11200.99 444
11201.99 465
11202.99 483
11203.99 529
11204.99 493
11205.99 497
11206.99 531
11207.99 512
11208.99 554
11209.99 513
11210.99 500
11211.99 490
11212.99 515
11213.99 544
11214.99 505
11215.99 503
11216.99 515
11217.99 495
11218.99 490
11219.99 529
11220.99 496
11221.99 434
11222.99 522
11223.99 494
11224.99 539
11225.99 500
11226.99 515
11227.99 521
11228.99 490
11229.99 524
11230.99 545
11231.99 508
11232.99 534
11233.99 519
11235.00 519
11236.00 545
11237.00 510
11238.00 483
11239.00 514
11240.00 505
11241.00 500
11242.00 551
11243.00 504
11244.01 482
11245.01 541
11246.01 507
11247.01 548
11248.01 599
11249.01 539
11250.01 550
11251.02 519
11252.02 534
11253.02 542
11254.02 536
11255.02 533
11256.02 588
11257.03 563
11258.03 553
11259.03 545
11260.03 554
11261.03 520
11262.04 538
11263.04 521
11264.04 564
11265.04 531
11266.05 637
11267.05 549
11268.05 604
11269.05 621
11270.05 658
11271.06 545
11272.06 589
11273.06 673
11274.07 684
11275.07 692
11276.07 655
11277.07 575
11278.08 586
11279.08 606
11280.08 618
11281.08 594
11282.09 575
11283.09 611
11284.09 583
11285.10 535
11286.10 600
11287.10 570
11288.11 543
11289.11 562
11290.11 539
11291.12 494
11292.12 469
11293.12 535
11294.13 526
11295.13 483
11296.13 474
11297.14 486
11298.14 485
11299.15 504
11300.15 514
11301.15 489
11302.16 486
11303.16 582
11304.16 518
11305.17 497
11306.17 519
11307.18 513
11308.18 504
11309.19 479
11310.19 481
11311.19 462
11312.20 527
11313.20 557
11314.21 554
11315.21 540
11316.22 496
11317.22 532
11318.23 499
11319.23 540
11320.23 550
11321.24 585
11322.24 615
11323.25 609
11324.25 563
11325.26 519
11326.26 583
11327.27 557
11328.27 580
11329.28 547
11330.28 537
11331.29 545
11332.29 564
11333.30 558
11334.30 516
11335.31 499
11336.32 553
11337.32 565
11338.33 560
11339.33 541
11340.34 571
11341.34 555
11342.35 611
11343.35 666
11344.36 708
11345.37 647
11346.37 602
11347.38 624
11348.38 621
11349.39 579
11350.40 520
11351.40 600
11352.41 569
11353.41 493
11354.42 498
11355.43 517
11356.43 535
11357.44 539
11358.45 530
11359.45 540
11360.46 519
11361.46 565
11362.47 579
11363.48 484
11364.48 502
11365.49 532
11366.50 559
11367.51 557
11368.51 565
11369.52 469
11370.53 536
11371.53 530
11372.54 535
11373.55 512
11374.55 513
11375.56 502
11376.57 510
11377.58 602
11378.58 520
11379.59 530
11380.60 532
11381.60 535
11382.61 500
11383.62 516
11384.63 548
11385.63 531
11386.64 458
11387.65 559
11388.66 598
11389.67 600
11390.67 540
11391.68 555
11392.69 492
11393.70 510
11394.71 472
11395.71 492
11396.72 490
11397.73 529
11398.74 546
11399.75 544
11400.75 498
11401.76 549
11402.77 514
11403.78 581
11404.79 567
11405.80 491
11406.80 560
11407.81 566
11408.82 544
11409.83 511
11410.84 486
11411.85 488
11412.86 502
11413.87 524
11414.87 533
11415.88 529
11416.89 544
11417.90 565
11418.91 521
11419.92 511
11420.93 518
11421.94 497
11422.95 521
11423.96 543
11424.97 579
11425.98 531
11426.98 533
11427.99 506
11429.00 514
11430.01 539
11431.02 470
11432.03 485
11433.04 543
11434.05 581
11435.06 547
11436.07 507
11437.08 570
11438.09 610
11439.10 621
11440.11 516
11441.12 517
11442.13 559
11443.14 543
11444.15 555
11445.16 560
11446.17 515
11447.18 522
11448.19 512
11449.20 584
11450.21 644
11451.22 541
11452.23 578
11453.25 535
11454.26 550
11455.27 556
11456.28 584
11457.29 581
11458.30 579
11459.31 561
11460.32 517
11461.33 582
11462.34 557
11463.35 573
11464.36 572
11465.38 614
11466.39 658
11467.40 656
11468.41 583
11469.42 572
11470.43 564
11471.44 555
11472.46 607
11473.47 569
11474.48 562
11475.49 559
11476.50 566
11477.51 601
11478.52 623
11479.54 622
11480.55 603
11481.56 662
11482.57 686
11483.58 629
11484.60 602
11485.61 620
11486.62 602
11487.63 607
11488.64 633
11489.66 597
11490.67 639
11491.68 636
11492.69 606
11493.71 647
11494.72 678
11495.73 657
11496.74 688
11497.76 721
11498.77 733
11499.78 680
11500.79 701
11501.81 700
11502.82 710
11503.83 757
11504.84 748
11505.86 704
11506.87 736
11507.88 717
11508.90 723
11509.91 718
11510.92 757
11511.94 815
11512.95 769
11513.96 747
11514.98 761
11515.99 781
11517.00 852
11518.02 819
11519.03 816
11520.04 864
11521.06 910
11522.07 939
11523.08 939
11524.10 949
11525.11 1021
11526.13 1074
11527.14 1087
11528.15 1190
11529.17 1147
11530.18 1047
11531.20 1077
11532.21 1132
11533.22 1247
11534.24 1245
11535.25 1354
11536.27 1375
11537.28 1475
11538.29 1595
11539.31 1697
11540.32 1963
11541.34 2147
11542.35 2195
11543.37 2164
11544.38 2266
11545.40 2188
11546.41 2004
11547.43 1755
11548.44 1587
11549.46 1464
11550.47 1259
11551.49 1236
11552.50 1067
11553.52 1011
11554.53 1008
11555.55 922
11556.56 863
11557.58 832
11558.59 806
11559.61 884
11560.62 847
11561.64 796
11562.65 781
11563.67 814
11564.68 785
11565.70 800
11566.71 834
11567.73 768
11568.75 792
11569.76 742
11570.78 757
11571.79 779
11572.81 804
11573.83 795
11574.84 776
11575.86 787
11576.87 741
11577.89 794
11578.91 826
11579.92 792
11580.94 779
11581.95 776
11582.97 794
11583.99 809
11585.00 782
11586.02 767
11587.04 752
11588.05 741
11589.07 807
11590.09 747
11591.10 795
11592.12 773
11593.14 789
11594.15 743
11595.17 779
11596.19 832
11597.20 812
11598.22 866
11599.24 973
11600.25 1028
11601.27 1056
11602.29 975
11603.31 1050
11604.32 1031
11605.34 1025
11606.36 994
11607.38 939
11608.39 893
11609.41 885
11610.43 820
11611.45 819
11612.46 772
11613.48 799
11614.50 779
11615.52 742
11616.53 725
11617.55 757
11618.57 781
11619.59 753
11620.61 742
11621.62 770
11622.64 787
11623.66 783
11624.68 762
11625.70 727
11626.71 680
11627.73 792
11628.75 754
11629.77 753
11630.79 758
11631.81 682
11632.82 637
11633.84 659
11634.86 653
11635.88 666
11636.90 644
11637.92 640
11638.94 634
11639.96 635
11640.97 656
11641.99 658
11643.01 635
11644.03 649
11645.05 709
11646.07 657
11647.09 608
11648.11 627
11649.13 592
11650.15 547
11651.17 594
11652.18 624
11653.20 619
11654.22 641
11655.24 565
11656.26 646
11657.28 575
11658.30 550
11659.32 607
11660.34 577
11661.36 635
11662.38 572
11663.40 526
11664.42 590
11665.44 576
11666.46 537
11667.48 546
11668.50 513
11669.52 573
11670.54 570
11671.56 560
11672.58 598
11673.60 532
11674.62 566
11675.64 553
11676.66 573
11677.68 571
11678.70 568
11679.72 565
11680.74 539
11681.77 535
11682.79 584
11683.81 563
11684.83 567
11685.85 546
11686.87 543
11687.89 610
11688.91 588
11689.93 547
11690.95 553
11691.97 568
11693.00 543
11694.02 556
11695.04 546
11696.06 493
11697.08 545
11698.10 497
11699.12 456
11700.14 502
11701.17 483
11702.19 511
11703.21 518
11704.23 576
11705.25 531
11706.27 532
11707.30 552
11708.32 523
11709.34 476
11710.36 507
11711.38 565
11712.41 547
11713.43 483
11714.45 505
11715.47 522
11716.49 527
11717.52 520
11718.54 466
11719.56 485
11720.58 478
11721.61 518
11722.63 528
11723.65 457
11724.67 482
11725.70 485
11726.72 502
11727.74 535
11728.76 466
11729.79 485
11730.81 504
11731.83 465
11732.86 453
11733.88 468
11734.90 477
11735.92 489
11736.95 464
11737.97 460
11738.99 539
11740.02 540
11741.04 534
11742.06 547
11743.09 484
11744.11 498
11745.13 480
11746.16 409
11747.18 497
11748.20 475
11749.23 485
11750.25 478
11751.27 496
11752.30 480
11753.32 454
11754.35 463
11755.37 489
11756.39 487
11757.42 492
11758.44 454
11759.47 481
11760.49 487
11761.51 482
11762.54 465
11763.56 460
11764.59 516
11765.61 485
11766.64 454
11767.66 440
11768.68 451
11769.71 485
11770.73 463
11771.76 467
11772.78 458
11773.81 454
11774.83 439
11775.86 463
11776.88 451
11777.91 484
11778.93 466
11779.96 492
11780.98 467
11782.01 442
11783.03 486
11784.06 510
11785.08 475
11786.11 461
11787.13 472
11788.16 472
11789.18 493
11790.21 509
11791.23 502
11792.26 517
11793.28 510
11794.31 530
11795.34 517
11796.36 526
11797.39 471
11798.41 462
11799.44 550
11800.46 524
11801.49 492
11802.52 512
11803.54 456
11804.57 466
11805.59 519
11806.62 510
11807.65 479
11808.67 465
11809.70 463
11810.73 552
11811.75 574
11812.78 536
11813.80 515
11814.83 473
11815.86 488
11816.88 528
11817.91 520
11818.94 530
11819.96 531
11820.99 494
11822.02 513
11823.04 529
11824.07 538
11825.10 590
11826.13 549
11827.15 509
11828.18 481
11829.21 518
11830.23 546
11831.26 541
11832.29 526
11833.32 549
11834.34 563
11835.37 539
11836.40 581
11837.42 532
11838.45 503
11839.48 575
11840.51 545
11841.54 509
11842.56 567
11843.59 570
11844.62 535
11845.65 498
11846.67 539
11847.70 571
11848.73 571
11849.76 580
11850.79 601
11851.81 621
11852.84 648
11853.87 590
11854.90 624
11855.93 633
11856.95 627
11857.98 602
11859.01 604
11860.04 604
11861.07 587
11862.10 615
11863.13 611
11864.15 605
11865.18 665
11866.21 669
11867.24 616
11868.27 587
11869.30 608
11870.33 611
11871.36 646
11872.38 640
11873.41 696
11874.44 586
11875.47 630
11876.50 700
11877.53 640
11878.56 659
11879.59 635
11880.62 649
11881.65 668
11882.68 650
11883.71 655
11884.74 688
11885.77 717
11886.80 728
11887.82 736
11888.85 733
11889.88 755
11890.91 701
11891.94 757
11892.97 738
11894.00 680
11895.03 729
11896.06 747
11897.09 749
11898.12 760
11899.15 807
11900.18 860
11901.21 823
11902.24 868
11903.27 846
11904.31 868
11905.34 906
11906.37 975
11907.40 1009
11908.43 990
11909.46 1016
11910.49 969
11911.52 938
11912.55 890
11913.58 913
11914.61 873
11915.64 926
11916.67 917
11917.70 928
11918.73 905
11919.77 848
11920.80 819
11921.83 776
11922.86 812
11923.89 834
11924.92 828
11925.95 860
11926.98 862
11928.02 875
11929.05 938
11930.08 1003
11931.11 1051
11932.14 1108
11933.17 1133
11934.21 1219
11935.24 1211
11936.27 1203
11937.30 1213
11938.33 1175
11939.36 1084
11940.40 1043
11941.43 1013
11942.46 915
11943.49 849
11944.52 806
11945.56 848
11946.59 784
11947.62 770
11948.65 691
11949.69 698
11950.72 697
11951.75 740
11952.78 778
11953.82 734
11954.85 691
11955.88 709
11956.91 695
11957.95 711
11958.98 709
11960.01 717
11961.04 631
11962.08 706
11963.11 709
11964.14 634
11965.18 670
11966.21 692
11967.24 688
11968.27 695
11969.31 683
11970.34 718
11971.37 711
11972.41 726
11973.44 764
11974.47 770
11975.51 688
11976.54 687
11977.58 719
11978.61 756
11979.64 735
11980.68 717
11981.71 655
11982.74 687
11983.78 706
11984.81 723
11985.85 631
11986.88 694
11987.91 734
11988.95 716
11989.98 752
11991.02 736
11992.05 736
11993.08 762
11994.12 725
11995.15 771
11996.19 773
11997.22 817
11998.26 783
11999.29 726
12000.32 742
12001.36 722
12002.39 796
12003.43 736
12004.46 763
12005.50 776
12006.53 816
12007.57 771
12008.60 760
12009.64 722
12010.67 760
12011.71 768
12012.74 858
12013.78 807
12014.81 808
12015.85 811
12016.88 806
12017.92 874
12018.95 860
12019.99 861
12021.02 803
12022.06 816
12023.10 863
12024.13 916
12025.17 822
12026.20 809
12027.24 831
12028.27 821
12029.31 843
12030.34 880
12031.38 868
12032.42 862
12033.45 890
12034.49 893
12035.52 880
12036.56 898
12037.60 885
12038.63 844
12039.67 842
12040.71 886
12041.74 866
12042.78 823
12043.81 905
12044.85 886
12045.89 861
12046.92 881
12047.96 925
12049.00 911
12050.03 873
12051.07 866
12052.11 894
12053.14 930
12054.18 968
12055.22 927
12056.25 1002
12057.29 987
12058.33 1033
12059.37 1073
12060.40 1035
12061.44 1094
12062.48 1024
12063.51 986
12064.55 983
12065.59 956
12066.63 989
12067.66 931
12068.70 922
12069.74 870
12070.78 888
12071.81 839
12072.85 918
12073.89 882
12074.93 847
12075.97 885
12077.00 858
12078.04 786
12079.08 777
12080.12 784
12081.15 765
12082.19 780
12083.23 749
12084.27 808
12085.31 816
12086.35 770
12087.38 794
12088.42 832
12089.46 851
12090.50 819
12091.54 807
12092.58 896
12093.61 890
12094.65 893
12095.69 867
12096.73 950
12097.77 904
12098.81 914
12099.85 1035
12100.89 978
12101.92 1012
12102.96 993
12104.00 1051
12105.04 1115
12106.08 1136
12107.12 1116
12108.16 1069
12109.20 1031
12110.24 1056
12111.28 1023
12112.32 969
12113.36 958
12114.39 878
12115.43 874
12116.47 861
12117.51 775
12118.55 736
12119.59 789
12120.63 755
12121.67 741
12122.71 694
12123.75 663
12124.79 670
12125.83 659
12126.87 681
12127.91 713
12128.95 662
12129.99 703
12131.03 725
12132.07 654
12133.11 657
12134.15 671
12135.19 647
12136.23 654
12137.27 716
12138.31 674
12139.35 670
12140.40 659
12141.44 645
12142.48 663
12143.52 646
12144.56 675
12145.60 646
12146.64 614
12147.68 631
12148.72 665
12149.76 663
12150.80 599
12151.84 604
12152.89 618
12153.93 602
12154.97 572
12156.01 593
12157.05 613
12158.09 610
12159.13 556
12160.17 577
12161.22 591
12162.26 612
12163.30 576
12164.34 632
12165.38 559
12166.42 509
12167.47 541
12168.51 576
12169.55 618
12170.59 601
12171.63 588
12172.67 618
12173.72 638
12174.76 612
12175.80 622
12176.84 564
12177.89 510
12178.93 533
12179.97 569
12181.01 568
12182.05 587
12183.10 603
12184.14 561
12185.18 581
12186.22 583
12187.27 575
12188.31 575
12189.35 584
12190.39 588
12191.44 604
12192.48 571
12193.52 590
12194.57 539
12195.61 567
12196.65 539
12197.69 538
12198.74 525
12199.78 531
12200.82 566
12201.87 563
12202.91 550
12203.95 618
12205.00 555
12206.04 536
12207.08 565
12208.13 561
12209.17 544
12210.21 594
12211.26 519
12212.30 464
12213.35 498
12214.39 542
12215.43 507
12216.48 528
12217.52 481
12218.56 530
12219.61 503
12220.65 558
12221.70 481
12222.74 486
12223.78 473
12224.83 498
12225.87 537
12226.92 566
12227.96 561
12229.01 512
12230.05 487
12231.10 511
12232.14 494
12233.18 472
12234.23 516
12235.27 470
12236.32 478
12237.36 499
12238.41 508
12239.45 542
12240.50 509
12241.54 493
12242.59 510
12243.63 448
12244.68 475
12245.72 477
12246.77 505
12247.81 520
12248.86 515
12249.90 473
12250.95 514
12251.99 545
12253.04 490
12254.08 533
12255.13 528
12256.18 565
12257.22 511
12258.27 480
12259.31 475
12260.36 465
12261.40 470
12262.45 511
12263.50 447
12264.54 453
12265.59 440
12266.63 452
12267.68 475
12268.73 452
12269.77 500
12270.82 486
12271.86 495
12272.91 470
12273.96 449
12275.00 454
12276.05 464
12277.10 495
12278.14 434
12279.19 449
12280.23 531
12281.28 433
12282.33 445
12283.37 479
12284.42 476
12285.47 484
12286.52 398
12287.56 431
12288.61 439
12289.66 470
12290.70 459
12291.75 452
12292.80 438
12293.84 473
12294.89 449
12295.94 452
12296.99 418
12298.03 425
12299.08 429
12300.13 463
12301.18 481
12302.22 482
12303.27 477
12304.32 501
12305.37 448
12306.41 444
12307.46 437
12308.51 406
12309.56 414
12310.60 456
12311.65 436
12312.70 384
12313.75 422
12314.80 420
12315.84 387
12316.89 418
12317.94 457
12318.99 456
12320.04 409
12321.09 420
12322.13 421
12323.18 418
12324.23 436
12325.28 423
12326.33 405
12327.38 428
12328.42 476
12329.47 428
12330.52 393
12331.57 421
12332.62 381
12333.67 412
12334.72 396
12335.77 382
12336.82 421
12337.86 442
12338.91 438
12339.96 409
12341.01 412
12342.06 415
12343.11 449
12344.16 444
12345.21 402
12346.26 400
12347.31 420
12348.36 394
12349.41 415
12350.46 437
12351.51 464
12352.56 408
12353.60 457
12354.65 446
12355.70 434
12356.75 427
12357.80 408
12358.85 412
12359.90 404
12360.95 376
12362.00 401
12363.05 419
12364.10 419
12365.15 418
12366.20 456
12367.25 430
12368.31 400
12369.36 452
12370.41 413
12371.46 438
12372.51 412
12373.56 383
12374.61 448
12375.66 433
12376.71 410
12377.76 400
12378.81 427
12379.86 408
12380.91 389
12381.96 401
12383.01 422
12384.07 436
12385.12 389
12386.17 396
12387.22 431
12388.27 429
12389.32 464
12390.37 468
12391.42 431
12392.47 405
12393.53 438
12394.58 449
12395.63 418
12396.68 413
12397.73 455
12398.78 499
12399.84 430
12400.89 432
12401.94 430
12402.99 458
12404.04 429
12405.09 424
12406.15 394
12407.20 418
12408.25 427
12409.30 449
12410.35 436
12411.41 440
12412.46 475
12413.51 442
12414.56 423
12415.62 442
12416.67 443
12417.72 438
12418.77 380
12419.83 435
12420.88 428
12421.93 449
12422.98 459
12424.04 493
12425.09 473
12426.14 469
12427.19 472
12428.25 425
12429.30 367
12430.35 442
12431.41 435
12432.46 420
12433.51 406
12434.57 431
12435.62 434
12436.67 478
12437.72 458
12438.78 469
12439.83 454
12440.88 461
12441.94 498
12442.99 459
12444.05 473
12445.10 498
12446.15 472
12447.21 470
12448.26 486
12449.31 457
12450.37 447
12451.42 459
12452.48 489
12453.53 469
12454.58 447
12455.64 484
12456.69 488
12457.75 443
12458.80 484
12459.85 474
12460.91 484
12461.96 470
12463.02 484
12464.07 486
12465.13 546
12466.18 552
12467.23 499
12468.29 502
12469.34 487
12470.40 551
12471.45 596
12472.51 578
12473.56 625
12474.62 660
12475.67 641
12476.73 736
12477.78 706
12478.84 821
12479.89 826
12480.95 859
12482.00 892
12483.06 908
12484.11 864
12485.17 802
12486.22 741
12487.28 738
12488.33 683
12489.39 622
12490.45 596
12491.50 590
12492.56 513
12493.61 538
12494.67 596
12495.72 548
12496.78 501
12497.84 550
12498.89 532
12499.95 506
12501.00 466
12502.06 494
12503.11 480
12504.17 487
12505.23 519
12506.28 506
12507.34 501
12508.40 498
12509.45 517
12510.51 511
12511.56 506
12512.62 496
12513.68 546
12514.73 504
12515.79 490
12516.85 514
12517.90 509
12518.96 530
12520.02 546
12521.07 545
12522.13 514
12523.19 490
12524.24 441
12525.30 485
12526.36 492
12527.42 509
12528.47 527
12529.53 470
12530.59 455
12531.64 439
12532.70 497
12533.76 501
12534.82 475
12535.87 498
12536.93 479
12537.99 542
12539.05 507
12540.10 530
12541.16 523
12542.22 474
12543.28 538
12544.34 519
12545.39 518
12546.45 518
12547.51 502
12548.57 519
12549.62 519
12550.68 568
12551.74 565
12552.80 584
12553.86 588
12554.92 581
12555.97 639
12557.03 678
12558.09 606
12559.15 631
12560.21 648
12561.27 567
12562.32 605
12563.38 605
12564.44 614
12565.50 590
12566.56 634
12567.62 594
12568.68 545
12569.74 584
12570.79 552
12571.85 560
12572.91 549
12573.97 568
12575.03 503
12576.09 489
12577.15 563
12578.21 537
12579.27 570
12580.33 508
12581.39 531
12582.45 526
12583.50 480
12584.56 503
12585.62 524
12586.68 511
12587.74 439
12588.80 515
12589.86 520
12590.92 500
12591.98 516
12593.04 514
12594.10 501
12595.16 514
12596.22 512
12597.28 475
12598.34 510
12599.40 449
12600.46 471
12601.52 529
12602.58 517
12603.64 518
12604.70 567
12605.76 546
12606.82 531
12607.88 527
12608.94 545
12610.01 535
12611.07 500
12612.13 469
12613.19 526
12614.25 509
12615.31 514
12616.37 535
12617.43 543
12618.49 542
12619.55 555
12620.61 600
12621.67 530
12622.74 547
12623.80 583
12624.86 514
12625.92 498
12626.98 587
12628.04 645
12629.10 610
12630.16 605
12631.23 653
12632.29 600
12633.35 657
12634.41 654
12635.47 598
12636.53 603
12637.60 626
12638.66 629
12639.72 587
12640.78 548
12641.84 546
12642.90 545
12643.97 532
12645.03 531
12646.09 536
12647.15 485
12648.22 484
12649.28 532
12650.34 548
12651.40 492
12652.46 499
12653.53 517
12654.59 558
12655.65 533
12656.71 527
12657.78 493
12658.84 479
12659.90 477
12660.96 526
12662.03 443
12663.09 488
12664.15 486
12665.22 528
12666.28 532
12667.34 488
12668.41 479
12669.47 433
12670.53 465
12671.59 491
12672.66 503
12673.72 503
12674.78 507
12675.85 504
12676.91 525
12677.97 530
12679.04 464
12680.10 534
12681.16 544
12682.23 487
12683.29 481
12684.36 495
12685.42 562
12686.48 598
12687.55 498
12688.61 490
12689.67 477
12690.74 510
12691.80 504
12692.87 524
12693.93 505
12695.00 523
12696.06 560
12697.12 536
12698.19 510
12699.25 534
12700.32 575
12701.38 581
12702.45 563
12703.51 555
12704.57 550
12705.64 576
12706.70 613
12707.77 592
12708.83 599
12709.90 615
12710.96 548
12712.03 609
12713.09 588
12714.16 602
12715.22 555
12716.29 510
12717.35 543
12718.42 552
12719.48 555
12720.55 568
12721.61 572
12722.68 530
12723.74 584
12724.81 562
12725.87 502
12726.94 558
12728.01 623
12729.07 614
12730.14 568
12731.20 586
12732.27 576
12733.33 578
12734.40 582
12735.47 570
12736.53 591
12737.60 592
12738.66 576
12739.73 564
12740.80 563
12741.86 640
12742.93 600
12743.99 545
12745.06 567
12746.13 562
12747.19 603
12748.26 541
12749.33 534
12750.39 509
12751.46 566
12752.53 530
12753.59 514
12754.66 531
12755.73 524
12756.79 536
12757.86 486
12758.93 472
12759.99 460
12761.06 462
12762.13 499
12763.19 510
12764.26 491
12765.33 541
12766.39 513
12767.46 501
12768.53 485
12769.60 520
12770.66 522
12771.73 516
12772.80 523
12773.87 437
12774.93 448
12776.00 547
12777.07 523
12778.14 489
12779.20 484
12780.27 447
12781.34 484
12782.41 446
12783.47 450
12784.54 447
12785.61 478
12786.68 483
12787.75 497
12788.81 480
12789.88 473
12790.95 438
12792.02 423
12793.09 480
12794.16 467
12795.22 478
12796.29 482
12797.36 458
12798.43 477
12799.50 434
12800.57 391
12801.64 427
12802.70 435
12803.77 455
12804.84 442
12805.91 452
12806.98 429
12808.05 414
12809.12 412
12810.19 435
12811.25 512
12812.32 512
12813.39 505
12814.46 469
12815.53 446
12816.60 534
12817.67 531
12818.74 500
12819.81 495
12820.88 517
12821.95 496
12823.02 505
12824.09 490
12825.16 446
12826.23 463
12827.30 480
12828.36 486
12829.43 441
12830.50 449
12831.57 455
12832.64 436
12833.71 481
12834.78 470
12835.85 449
12836.92 478
12837.99 473
12839.06 464
12840.13 429
12841.21 463
12842.28 467
12843.35 447
12844.42 407
12845.49 409
12846.56 428
12847.63 381
12848.70 429
12849.77 466
12850.84 416
12851.91 391
12852.98 430
12854.05 429
12855.12 407
12856.19 426
12857.26 412
12858.34 464
12859.41 398
12860.48 384
12861.55 447
12862.62 490
12863.69 466
12864.76 412
12865.83 379
12866.91 417
12867.98 386
12869.05 379
12870.12 373
12871.19 400
12872.26 399
12873.33 428
12874.41 388
12875.48 437
12876.55 393
12877.62 379
12878.69 402
12879.76 365
12880.84 392
12881.91 390
12882.98 397
12884.05 378
12885.12 357
12886.20 400
12887.27 392
12888.34 387
12889.41 400
12890.49 388
12891.56 415
12892.63 370
12893.70 392
12894.78 328
12895.85 390
12896.92 359
12897.99 370
12899.07 405
12900.14 341
12901.21 361
12902.28 361
12903.36 355
12904.43 341
12905.50 331
12906.58 352
12907.65 352
12908.72 327
12909.80 359
12910.87 397
12911.94 339
12913.02 351
12914.09 365
12915.16 356
12916.24 393
12917.31 390
12918.38 395
12919.46 355
12920.53 355
12921.60 371
12922.68 376
12923.75 343
12924.82 367
12925.90 339
12926.97 367
12928.05 359
12929.12 333
12930.19 346
12931.27 370
12932.34 361
12933.42 360
12934.49 362
12935.56 370
12936.64 366
12937.71 368
12938.79 334
12939.86 346
12940.94 381
12942.01 424
12943.08 358
12944.16 367
12945.23 321
12946.31 296
12947.38 322
12948.46 309
12949.53 336
12950.61 354
12951.68 361
12952.76 353
12953.83 346
12954.91 346
12955.98 361
12957.06 350
12958.13 337
12959.21 376
12960.28 382
12961.36 375
12962.43 390
12963.51 370
12964.58 341
12965.66 353
12966.74 351
12967.81 370
12968.89 381
12969.96 348
12971.04 341
12972.11 364
12973.19 355
12974.27 385
12975.34 350
12976.42 327
12977.49 366
12978.57 364
12979.65 359
12980.72 348
12981.80 302
12982.87 339
12983.95 362
12985.03 325
12986.10 334
12987.18 337
12988.26 379
12989.33 360
12990.41 326
12991.48 366
12992.56 355
12993.64 330
12994.71 336
12995.79 357
12996.87 330
12997.94 343
12999.02 361
13000.10 387
13001.18 338
13002.25 359
13003.33 371
13004.41 329
13005.48 331
13006.56 342
13007.64 342
13008.72 383
13009.79 332
13010.87 327
13011.95 378
13013.02 379
13014.10 356
13015.18 386
13016.26 343
13017.33 410
13018.41 363
13019.49 333
13020.57 405
13021.65 417
13022.72 341
13023.80 347
13024.88 403
13025.96 397
13027.04 337
13028.11 353
13029.19 372
13030.27 354
13031.35 362
13032.43 372
13033.50 369
13034.58 361
13035.66 351
13036.74 358
13037.82 336
13038.90 353
13039.98 397
13041.05 440
13042.13 384
13043.21 407
13044.29 357
13045.37 364
13046.45 396
13047.53 365
13048.61 387
13049.68 397
13050.76 362
13051.84 332
13052.92 352
13054.00 387
13055.08 402
13056.16 385
13057.24 364
13058.32 382
13059.40 411
13060.48 408
13061.56 385
13062.64 386
13063.71 354
13064.79 376
13065.87 365
13066.95 353
13068.03 405
13069.11 369
13070.19 384
13071.27 340
13072.35 370
13073.43 381
13074.51 380
13075.59 379
13076.67 363
13077.75 328
13078.83 338
13079.91 337
13080.99 329
13082.07 336
13083.15 318
13084.23 328
13085.31 352
13086.40 333
13087.48 328
13088.56 314
13089.64 366
13090.72 373
13091.80 366
13092.88 374
13093.96 367
13095.04 384
13096.12 360
13097.20 327
13098.28 322
13099.36 324
13100.45 355
13101.53 389
13102.61 412
13103.69 396
13104.77 388
13105.85 332
13106.93 354
13108.01 378
13109.10 334
13110.18 372
13111.26 376
13112.34 362
13113.42 391
13114.50 394
13115.58 399
13116.67 351
13117.75 391
13118.83 400
13119.91 369
13120.99 358
13122.08 349
13123.16 350
13124.24 371
13125.32 397
13126.40 388
13127.49 383
13128.57 350
13129.65 355
13130.73 390
13131.82 383
13132.90 399
13133.98 413
13135.06 375
13136.15 378
13137.23 404
13138.31 309
13139.39 375
13140.48 371
13141.56 375
13142.64 379
13143.72 363
13144.81 376
13145.89 365
13146.97 375
13148.06 380
13149.14 375
13150.22 382
13151.31 398
13152.39 369
13153.47 344
13154.56 371
13155.64 408
13156.72 384
13157.81 332
13158.89 371
13159.97 395
13161.06 395
13162.14 363
13163.22 395
13164.31 441
13165.39 405
13166.47 404
13167.56 344
13168.64 390
13169.73 362
13170.81 416
13171.89 389
13172.98 394
13174.06 386
13175.15 389
13176.23 393
13177.31 382
13178.40 378
13179.48 406
13180.57 410
13181.65 423
13182.74 394
13183.82 368
13184.91 380
13185.99 359
13187.07 396
13188.16 360
13189.24 413
13190.33 430
13191.41 416
13192.50 431
13193.58 389
13194.67 435
13195.75 420
13196.84 379
13197.92 400
13199.01 414
13200.09 396
13201.18 386
13202.26 408
13203.35 356
13204.44 394
13205.52 424
13206.61 420
13207.69 369
13208.78 395
13209.86 386
13210.95 388
13212.03 402
13213.12 400
13214.21 389
13215.29 347
13216.38 362
13217.46 418
13218.55 397
13219.63 433
13220.72 432
13221.81 408
13222.89 423
13223.98 378
13225.07 408
13226.15 426
13227.24 394
13228.32 384
13229.41 380
13230.50 415
13231.58 417
13232.67 418
13233.76 384
13234.84 406
13235.93 415
13237.02 383
13238.10 427
13239.19 424
13240.28 394
13241.36 408
13242.45 440
13243.54 474
13244.62 467
13245.71 467
13246.80 469
13247.89 398
13248.97 446
13250.06 456
13251.15 466
13252.23 506
13253.32 486
13254.41 437
13255.50 421
13256.58 407
13257.67 420
13258.76 428
13259.85 460
13260.94 451
13262.02 468
13263.11 444
13264.20 436
13265.29 465
13266.37 470
13267.46 476
13268.55 467
13269.64 447
13270.73 435
13271.81 520
13272.90 439
13273.99 477
13275.08 494
13276.17 485
13277.26 471
13278.34 468
13279.43 488
13280.52 440
13281.61 489
13282.70 488
13283.79 500
13284.88 451
13285.96 507
13287.05 497
13288.14 546
13289.23 524
13290.32 550
13291.41 530
13292.50 512
13293.59 465
13294.68 461
13295.76 474
13296.85 468
13297.94 518
13299.03 589
13300.12 530
13301.21 556
13302.30 566
13303.39 522
13304.48 540
13305.57 557
13306.66 609
13307.75 594
13308.84 593
13309.93 633
13311.02 583
13312.11 621
13313.20 538
13314.29 570
13315.38 549
13316.47 592
13317.56 610
13318.65 652
13319.74 600
13320.83 647
13321.92 552
13323.01 613
13324.10 610
13325.19 592
13326.28 595
13327.37 579
13328.46 522
13329.55 580
13330.64 599
13331.73 634
13332.82 554
13333.91 544
13335.00 612
13336.09 653
13337.18 635
13338.27 619
13339.37 630
13340.46 642
13341.55 662
13342.64 660
13343.73 641
13344.82 641
13345.91 627
13347.00 650
13348.09 693
13349.19 690
13350.28 652
13351.37 624
13352.46 663
13353.55 683
13354.64 646
13355.73 620
13356.83 652
13357.92 621
13359.01 632
13360.10 685
13361.19 667
13362.28 689
13363.38 737
13364.47 758
13365.56 697
13366.65 739
13367.74 770
13368.84 752
13369.93 755
13371.02 742
13372.11 774
13373.21 767
13374.30 802
13375.39 765
13376.48 778
13377.58 781
13378.67 670
13379.76 656
13380.85 702
13381.95 659
13383.04 634
13384.13 599
13385.22 604
13386.32 601
13387.41 593
13388.50 583
13389.60 570
13390.69 584
13391.78 560
13392.87 552
13393.97 512
13395.06 544
13396.15 588
13397.25 580
13398.34 550
13399.43 552
13400.53 579
13401.62 559
13402.71 559
13403.81 577
13404.90 562
13406.00 601
13407.09 599
13408.18 596
13409.28 562
13410.37 588
13411.46 599
13412.56 561
13413.65 556
13414.75 580
13415.84 552
13416.93 571
13418.03 565
13419.12 528
13420.22 542
13421.31 559
13422.41 594
13423.50 557
13424.59 579
13425.69 565
13426.78 550
13427.88 542
13428.97 531
13430.07 555
13431.16 547
13432.26 584
13433.35 592
13434.45 529
13435.54 564
13436.64 539
13437.73 568
13438.82 601
13439.92 577
13441.02 578
13442.11 597
13443.21 561
13444.30 577
13445.40 560
13446.49 554
13447.59 575
13448.68 628
13449.78 571
13450.87 600
13451.97 612
13453.06 560
13454.16 607
13455.25 622
13456.35 630
13457.45 653
13458.54 632
13459.64 673
13460.73 615
13461.83 626
13462.93 630
13464.02 647
13465.12 681
13466.21 676
13467.31 709
13468.41 636
13469.50 631
13470.60 637
13471.70 622
13472.79 649
13473.89 654
13474.98 695
13476.08 750
13477.18 747
13478.27 679
13479.37 681
13480.47 724
13481.56 748
13482.66 713
13483.76 702
13484.85 681
13485.95 702
13487.05 722
13488.15 692
13489.24 663
13490.34 681
13491.44 717
13492.53 725
13493.63 745
13494.73 759
13495.83 759
13496.92 779
13498.02 763
13499.12 692
13500.22 740
13501.31 765
13502.41 748
13503.51 775
13504.61 827
13505.70 835
13506.80 886
13507.90 852
13509.00 808
13510.09 836
13511.19 830
13512.29 860
13513.39 796
13514.49 752
13515.58 738
13516.68 724
13517.78 717
13518.88 763
13519.98 723
13521.08 648
13522.17 678
13523.27 697
13524.37 691
13525.47 692
13526.57 681
13527.67 703
13528.77 674
13529.86 652
13530.96 665
13532.06 649
13533.16 635
13534.26 615
13535.36 608
13536.46 638
13537.56 655
13538.66 651
13539.75 625
13540.85 612
13541.95 623
13543.05 612
13544.15 672
13545.25 640
13546.35 556
13547.45 580
13548.55 616
13549.65 605
13550.75 586
13551.85 583
13552.95 525
13554.05 556
13555.15 593
13556.25 614
13557.35 560
13558.45 532
13559.55 554
13560.65 519
13561.75 572
13562.85 574
13563.95 576
13565.05 538
13566.15 546
13567.25 520
13568.35 517
13569.45 562
13570.55 545
13571.65 522
13572.75 546
13573.85 509
13574.95 470
13576.05 591
13577.15 581
13578.25 547
13579.35 574
13580.45 538
13581.55 570
13582.65 512
13583.75 533
13584.86 553
13585.96 498
13587.06 519
13588.16 528
13589.26 488
13590.36 552
13591.46 531
13592.56 527
13593.66 544
13594.77 514
13595.87 540
13596.97 528
13598.07 536
13599.17 534
13600.27 518
13601.37 532
13602.48 508
13603.58 553
13604.68 520
13605.78 543
13606.88 512
13607.99 525
13609.09 509
13610.19 584
13611.29 596
13612.39 555
13613.50 532
13614.60 534
13615.70 524
13616.80 497
13617.90 474
13619.01 515
13620.11 554
13621.21 515
13622.31 478
13623.42 539
13624.52 590
13625.62 570
13626.72 537
13627.83 556
13628.93 566
13630.03 549
13631.13 517
13632.24 489
13633.34 579
13634.44 562
13635.55 545
13636.65 550
13637.75 546
13638.86 582
13639.96 572
13641.06 500
13642.17 537
13643.27 481
13644.37 563
13645.48 520
13646.58 538
13647.68 505
13648.79 512
13649.89 529
13650.99 513
13652.10 526
13653.20 544
13654.30 480
13655.41 506
13656.51 560
13657.62 482
13658.72 479
13659.82 501
13660.93 510
13662.03 475
13663.14 451
13664.24 510
13665.34 561
13666.45 537
13667.55 491
13668.66 515
13669.76 511
13670.87 510
13671.97 523
13673.07 547
13674.18 553
13675.28 556
13676.39 531
13677.49 582
13678.60 509
13679.70 511
13680.81 533
13681.91 480
13683.02 517
13684.12 513
13685.23 479
13686.33 529
13687.44 542
13688.54 518
13689.65 512
13690.75 557
13691.86 511
13692.96 541
13694.07 487
13695.17 505
13696.28 523
13697.39 553
13698.49 550
13699.60 492
13700.70 532
13701.81 556
13702.91 492
13704.02 555
13705.13 569
13706.23 561
13707.34 548
13708.44 561
13709.55 569
13710.65 551
13711.76 563
13712.87 515
13713.97 562
13715.08 554
13716.19 553
13717.29 593
13718.40 549
13719.50 566
13720.61 585
13721.72 604
13722.82 617
13723.93 642
13725.04 632
13726.14 653
13727.25 631
13728.36 591
13729.46 608
13730.57 678
13731.68 704
13732.78 701
13733.89 648
13735.00 695
13736.11 722
13737.21 677
13738.32 709
13739.43 699
13740.53 676
13741.64 658
13742.75 697
13743.86 697
13744.96 654
13746.07 676
13747.18 704
13748.29 726
13749.39 665
13750.50 692
13751.61 721
13752.72 709
13753.82 689
13754.93 742
13756.04 779
13757.15 755
13758.26 843
13759.36 853
13760.47 764
13761.58 784
13762.69 827
13763.80 860
13764.91 837
13766.01 820
13767.12 908
13768.23 939
13769.34 965
13770.45 966
13771.56 1081
13772.66 1036
13773.77 1035
13774.88 1066
13775.99 1104
13777.10 1119
13778.21 1186
13779.32 1175
13780.42 1227
13781.53 1163
13782.64 1078
13783.75 1065
13784.86 1021
13785.97 982
13787.08 973
13788.19 914
13789.30 851
13790.41 777
13791.52 765
13792.63 742
13793.73 685
13794.84 722
13795.95 727
13797.06 678
13798.17 644
13799.28 660
13800.39 701
13801.50 647
13802.61 621
13803.72 572
13804.83 612
13805.94 600
13807.05 642
13808.16 609
13809.27 600
13810.38 609
13811.49 615
13812.60 594
13813.71 572
13814.82 567
13815.93 619
13817.04 661
13818.15 595
13819.26 581
13820.37 572
13821.48 551
13822.59 550
13823.71 588
13824.82 616
13825.93 594
13827.04 557
13828.15 550
13829.26 578
13830.37 542
13831.48 559
13832.59 560
13833.70 504
13834.81 584
13835.92 566
13837.04 540
13838.15 532
13839.26 530
13840.37 552
13841.48 540
13842.59 557
13843.70 526
13844.81 555
13845.93 596
13847.04 567
13848.15 569
13849.26 605
13850.37 644
13851.48 572
13852.60 549
13853.71 538
13854.82 605
13855.93 555
13857.04 592
13858.16 565
13859.27 575
13860.38 572
13861.49 572
13862.60 576
13863.72 610
13864.83 570
13865.94 614
13867.05 616
13868.17 606
13869.28 609
13870.39 603
13871.50 574
13872.62 552
13873.73 540
13874.84 565
13875.95 646
13877.07 573
13878.18 535
13879.29 582
13880.40 542
13881.52 565
13882.63 619
13883.74 659
13884.86 615
13885.97 571
13887.08 619
13888.20 608
13889.31 681
13890.42 626
13891.54 580
13892.65 663
13893.76 701
13894.88 638
13895.99 598
13897.10 641
13898.22 630
13899.33 624
13900.44 661
13901.56 632
13902.67 656
13903.79 637
13904.90 615
13906.01 662
13907.13 656
13908.24 624
13909.36 583
13910.47 604
13911.58 603
13912.70 604
13913.81 520
13914.93 573
13916.04 551
13917.16 555
13918.27 556
13919.38 487
13920.50 525
13921.61 542
13922.73 563
13923.84 554
13924.96 557
13926.07 560
13927.19 533
13928.30 559
13929.42 532
13930.53 507
13931.65 504
13932.76 562
13933.88 546
13934.99 509
13936.11 493
13937.22 501
13938.34 486
13939.45 478
13940.57 465
13941.68 458
13942.80 509
13943.91 508
13945.03 502
13946.14 533
13947.26 537
13948.38 515
13949.49 517
13950.61 478
13951.72 479
13952.84 519
13953.95 468
13955.07 496
13956.19 481
13957.30 469
13958.42 463
13959.53 476
13960.65 447
13961.77 452
13962.88 428
13964.00 456
13965.11 495
13966.23 465
13967.35 468
13968.46 505
13969.58 520
13970.70 501
13971.81 496
13972.93 451
13974.05 472
13975.16 505
13976.28 492
13977.40 534
13978.51 491
13979.63 502
13980.75 529
13981.86 487
13982.98 486
13984.10 445
13985.22 421
13986.33 425
13987.45 441
13988.57 428
13989.68 452
13990.80 484
13991.92 481
13993.04 480
13994.15 463
13995.27 402
13996.39 462
13997.51 466
13998.62 474
13999.74 530
14000.86 515
14001.98 538
14003.10 548
14004.21 515
14005.33 469
14006.45 489
14007.57 487
14008.68 449
14009.80 476
14010.92 500
14012.04 482
14013.16 490
14014.28 468
14015.39 437
14016.51 497
14017.63 521
14018.75 476
14019.87 441
14020.99 434
14022.10 523
14023.22 506
14024.34 488
14025.46 471
14026.58 461
14027.70 522
14028.82 547
14029.94 517
14031.05 525
14032.17 523
14033.29 473
14034.41 500
14035.53 513
14036.65 504
14037.77 547
14038.89 556
14040.01 540
14041.13 492
14042.25 502
14043.37 492
14044.49 513
14045.60 512
14046.72 538
14047.84 516
14048.96 529
14050.08 509
14051.20 532
14052.32 538
14053.44 529
14054.56 573
14055.68 570
14056.80 525
14057.92 521
14059.04 580
14060.16 579
14061.28 562
14062.40 524
14063.52 542
14064.64 571
14065.76 614
14066.88 581
14068.00 562
14069.12 530
14070.25 569
14071.37 568
14072.49 583
14073.61 612
14074.73 609
14075.85 617
14076.97 589
14078.09 678
14079.21 695
14080.33 677
14081.45 722
14082.57 670
14083.69 653
14084.82 617
14085.94 663
14087.06 685
14088.18 702
14089.30 618
14090.42 685
14091.54 709
14092.66 648
14093.79 662
14094.91 725
14096.03 734
14097.15 663
14098.27 729
14099.39 724
14100.52 679
14101.64 670
14102.76 707
14103.88 726
14105.00 709
14106.12 670
14107.25 673
14108.37 666
14109.49 654
14110.61 624
14111.74 618
14112.86 691
14113.98 635
14115.10 615
14116.22 630
14117.35 587
14118.47 592
14119.59 623
14120.71 648
14121.84 565
14122.96 575
14124.08 565
14125.20 601
14126.33 576
14127.45 577
14128.57 565
14129.70 565
14130.82 532
14131.94 537
14133.06 567
14134.19 572
14135.31 545
14136.43 540
14137.56 524
14138.68 514
14139.80 539
14140.93 563
14142.05 521
14143.17 526
14144.30 540
14145.42 522
14146.54 517
14147.67 532
14148.79 506
14149.91 525
14151.04 513
14152.16 476
14153.29 486
14154.41 517
14155.53 519
14156.66 471
14157.78 500
14158.91 550
14160.03 488
14161.15 499
14162.28 515
14163.40 523
14164.53 471
14165.65 506
14166.78 519
14167.90 477
14169.02 498
14170.15 489
14171.27 540
14172.40 515
14173.52 527
14174.65 493
14175.77 502
14176.90 498
14178.02 483
14179.15 476
14180.27 537
14181.40 507
14182.52 473
14183.65 466
14184.77 510
14185.90 478
14187.02 473
14188.15 490
14189.27 466
14190.40 494
14191.52 517
14192.65 438
14193.77 470
14194.90 484
14196.02 462
14197.15 508
14198.27 473
14199.40 453
14200.53 438
14201.65 454
14202.78 445
14203.90 440
14205.03 458
14206.16 440
14207.28 473
14208.41 422
14209.53 423
14210.66 453
14211.79 450
14212.91 466
14214.04 428
14215.16 446
14216.29 470
14217.42 455
14218.54 403
14219.67 445
14220.80 450
14221.92 409
14223.05 419
14224.18 450
14225.30 435
14226.43 460
14227.56 418
14228.68 384
14229.81 396
14230.94 447
14232.06 427
14233.19 399
14234.32 420
14235.44 424
14236.57 428
14237.70 380
14238.83 361
14239.95 398
14241.08 385
14242.21 426
14243.34 456
14244.46 455
14245.59 453
14246.72 426
14247.85 406
14248.97 394
14250.10 416
14251.23 410
14252.36 439
14253.48 406
14254.61 443
14255.74 427
14256.87 426
14258.00 439
14259.12 403
14260.25 387
14261.38 441
14262.51 476
14263.64 404
14264.76 389
14265.89 434
14267.02 439
14268.15 373
14269.28 398
14270.41 389
14271.53 399
14272.66 386
14273.79 392
14274.92 359
14276.05 336
14277.18 403
14278.31 392
14279.44 387
14280.56 375
14281.69 356
14282.82 365
14283.95 368
14285.08 356
14286.21 373
14287.34 382
14288.47 372
14289.60 344
14290.73 374
14291.86 407
14292.98 415
14294.11 391
14295.24 388
14296.37 342
14297.50 377
14298.63 362
14299.76 342
14300.89 398
14302.02 357
14303.15 370
14304.28 348
14305.41 374
14306.54 365
14307.67 342
14308.80 341
14309.93 328
14311.06 347
14312.19 422
14313.32 333
14314.45 347
14315.58 337
14316.71 380
14317.84 358
14318.97 369
14320.10 352
14321.23 344
14322.36 320
14323.49 322
14324.62 346
14325.76 361
14326.89 390
14328.02 379
14329.15 338
14330.28 328
14331.41 322
14332.54 309
14333.67 333
14334.80 356
14335.93 314
14337.06 311
14338.20 344
14339.33 347
14340.46 321
14341.59 350
14342.72 336
14343.85 293
14344.98 317
14346.12 325
14347.25 336
14348.38 367
14349.51 311
14350.64 329
14351.77 358
14352.90 363
14354.04 346
14355.17 339
14356.30 327
14357.43 372
14358.56 348
14359.70 326
14360.83 339
14361.96 350
14363.09 342
14364.22 331
14365.36 315
14366.49 338
14367.62 350
14368.75 334
14369.89 366
14371.02 388
14372.15 329
14373.28 333
14374.42 319
14375.55 355
14376.68 339
14377.81 326
14378.95 381
14380.08 357
14381.21 325
14382.35 351
14383.48 292
14384.61 309
14385.74 328
14386.88 326
14388.01 301
14389.14 317
14390.28 365
14391.41 348
14392.54 326
14393.68 351
14394.81 338
14395.94 323
14397.08 319
14398.21 309
14399.34 336
14400.48 323
14401.61 314
14402.75 325
14403.88 351
14405.01 367
14406.15 320
14407.28 338
14408.41 356
14409.55 388
14410.68 317
14411.82 324
14412.95 344
14414.08 329
14415.22 316
14416.35 330
14417.49 305
14418.62 342
14419.76 345
14420.89 335
14422.02 308
14423.16 367
14424.29 401
14425.43 368
14426.56 365
14427.70 385
14428.83 366
14429.97 360
14431.10 342
14432.24 388
14433.37 357
14434.51 375
14435.64 342
14436.78 375
14437.91 362
14439.05 357
14440.18 366
14441.32 328
14442.45 342
14443.59 360
14444.72 329
14445.86 363
14446.99 359
14448.13 324
14449.27 339
14450.40 388
14451.54 374
14452.67 380
14453.81 379
14454.94 359
14456.08 369
14457.22 331
14458.35 361
14459.49 346
14460.62 346
14461.76 348
14462.90 317
14464.03 366
14465.17 364
14466.30 373
14467.44 389
14468.58 358
14469.71 385
14470.85 411
14471.99 420
14473.12 380
14474.26 388
14475.40 403
14476.53 452
14477.67 452
14478.81 403
14479.94 390
14481.08 423
14482.22 423
14483.35 375
14484.49 385
14485.63 376
14486.76 382
14487.90 408
14489.04 388
14490.17 367
14491.31 361
14492.45 390
14493.59 378
14494.72 322
14495.86 312
14497.00 350
14498.14 380
14499.27 386
14500.41 350
14501.55 353
14502.69 360
14503.82 378
14504.96 382
14506.10 388
14507.24 368
14508.37 342
14509.51 396
14510.65 400
14511.79 394
14512.93 383
14514.06 387
14515.20 403
14516.34 376
14517.48 399
14518.62 387
14519.76 399
14520.89 367
14522.03 381
14523.17 361
14524.31 320
14525.45 333
14526.59 360
14527.73 357
14528.86 371
14530.00 361
14531.14 341
14532.28 297
14533.42 321
14534.56 366
14535.70 349
14536.84 330
14537.98 334
14539.11 378
14540.25 357
14541.39 345
14542.53 342
14543.67 370
14544.81 318
14545.95 363
14547.09 358
14548.23 359
14549.37 365
14550.51 345
14551.65 345
14552.79 361
14553.93 349
14555.07 325
14556.21 375
14557.35 347
14558.49 362
14559.63 326
14560.77 413
14561.91 360
14563.05 373
14564.19 347
14565.33 334
14566.47 346
14567.61 354
14568.75 315
14569.89 348
14571.03 376
14572.17 380
14573.31 331
14574.45 356
14575.59 330
14576.73 398
14577.87 330
14579.01 359
14580.15 397
14581.29 392
14582.43 397
14583.57 380
14584.71 391
14585.85 388
14587.00 366
14588.14 395
14589.28 397
14590.42 385
14591.56 393
14592.70 381
14593.84 376
14594.98 418
14596.12 396
14597.27 399
14598.41 433
14599.55 456
14600.69 446
14601.83 420
14602.97 419
14604.12 431
14605.26 437
14606.40 435
14607.54 437
14608.68 423
14609.82 416
14610.97 471
14612.11 443
14613.25 408
14614.39 426
14615.53 455
14616.68 494
14617.82 478
14618.96 471
14620.10 456
14621.25 441
14622.39 471
14623.53 457
14624.67 544
14625.81 493
14626.96 464
14628.10 479
14629.24 491
14630.39 518
14631.53 557
14632.67 532
14633.81 543
14634.96 526
14636.10 559
14637.24 575
14638.38 525
14639.53 503
14640.67 573
14641.81 625
14642.96 594
14644.10 529
14645.24 599
14646.39 551
14647.53 517
14648.67 491
14649.82 528
14650.96 456
14652.10 433
14653.25 433
14654.39 426
14655.53 452
14656.68 429
14657.82 422
14658.97 393
14660.11 366
14661.25 362
14662.40 371
14663.54 357
14664.69 383
14665.83 367
14666.97 367
14668.12 405
14669.26 397
14670.41 369
14671.55 384
14672.69 346
14673.84 350
14674.98 391
14676.13 351
14677.27 337
14678.42 336
14679.56 322
14680.71 303
14681.85 344
14683.00 348
14684.14 344
14685.29 295
14686.43 307
14687.57 308
14688.72 318
14689.86 357
14691.01 330
14692.15 330
14693.30 277
14694.45 301
14695.59 326
14696.74 328
14697.88 349
14699.03 340
14700.17 320
14701.32 334
14702.46 327
14703.61 365
14704.75 336
14705.90 329
14707.04 282
14708.19 311
14709.34 347
14710.48 294
14711.63 296
14712.77 309
14713.92 393
14715.07 317
14716.21 303
14717.36 292
14718.50 312
14719.65 308
14720.80 313
14721.94 325
14723.09 345
14724.24 325
14725.38 369
14726.53 341
14727.67 280
14728.82 348
14729.97 286
14731.11 316
14732.26 342
14733.41 297
14734.55 313
14735.70 320
14736.85 336
14737.99 307
14739.14 318
14740.29 294
14741.44 284
14742.58 325
14743.73 339
14744.88 311
14746.02 325
14747.17 305
14748.32 299
14749.47 327
14750.61 342
14751.76 290
14752.91 267
14754.06 291
14755.20 331
14756.35 292
14757.50 304
14758.65 343
14759.79 286
14760.94 290
14762.09 291
14763.24 295
14764.38 288
14765.53 300
14766.68 290
14767.83 286
14768.98 307
14770.13 287
14771.27 286
14772.42 356
14773.57 281
14774.72 266
14775.87 266
14777.01 293
14778.16 267
14779.31 273
14780.46 288
14781.61 282
14782.76 279
14783.91 268
14785.05 253
14786.20 271
14787.35 263
14788.50 284
14789.65 282
14790.80 311
14791.95 308
14793.10 303
14794.25 262
14795.39 281
14796.54 290
14797.69 280
14798.84 290
14799.99 285
14801.14 252
14802.29 267
14803.44 252
14804.59 281
14805.74 272
14806.89 252
14808.04 247
14809.19 262
14810.34 242
14811.49 243
14812.64 244
14813.79 256
14814.94 262
14816.09 283
14817.24 274
14818.39 276
14819.54 263
14820.69 231
14821.84 252
14822.99 297
14824.14 260
14825.29 234
14826.44 234
14827.59 225
14828.74 214
14829.89 254
14831.04 253
14832.19 231
14833.34 219
14834.49 220
14835.64 253
14836.79 215
14837.94 254
14839.09 250
14840.24 231
14841.40 224
14842.55 224
14843.70 236
14844.85 242
14846.00 224
14847.15 222
14848.30 248
14849.45 244
14850.60 232
14851.76 236
14852.91 249
14854.06 252
14855.21 248
14856.36 262
14857.51 271
14858.66 263
14859.82 246
14860.97 196
14862.12 186
14863.27 238
14864.42 259
14865.57 250
14866.73 270
14867.88 236
14869.03 236
14870.18 225
14871.33 258
14872.49 246
14873.64 251
14874.79 228
14875.94 250
14877.10 230
14878.25 249
14879.40 244
14880.55 266
14881.71 258
14882.86 221
14884.01 238
14885.16 220
14886.32 269
14887.47 269
14888.62 261
14889.77 277
14890.93 241
14892.08 234
14893.23 233
14894.39 234
14895.54 258
14896.69 251
14897.84 240
14899.00 212
14900.15 198
14901.30 209
14902.46 247
14903.61 227
14904.76 225
14905.92 226
14907.07 243
14908.22 243
14909.38 226
14910.53 222
14911.69 223
14912.84 250
14913.99 212
14915.15 231
14916.30 210
14917.45 225
14918.61 226
14919.76 252
14920.92 248
14922.07 227
14923.22 246
14924.38 264
14925.53 242
14926.69 209
14927.84 236
14928.99 219
14930.15 218
14931.30 239
14932.46 233
14933.61 254
14934.77 237
14935.92 213
14937.08 204
14938.23 202
14939.39 215
14940.54 243
14941.70 240
14942.85 222
14944.00 231
14945.16 246
14946.31 248
14947.47 242
14948.62 229
14949.78 216
14950.94 231
14952.09 252
14953.25 226
14954.40 223
14955.56 217
14956.71 225
14957.87 255
14959.02 240
14960.18 228
14961.33 241
14962.49 225
14963.64 244
14964.80 257
14965.96 255
14967.11 284
14968.27 285
14969.42 273
14970.58 256
14971.74 242
14972.89 273
14974.05 272
14975.20 269
14976.36 252
14977.52 260
14978.67 241
14979.83 261
14980.98 295
14982.14 246
14983.30 254
14984.45 267
14985.61 280
14986.77 267
14987.92 223
14989.08 225
14990.24 251
14991.39 230
14992.55 247
14993.71 239
14994.86 232
14996.02 230
14997.18 252
14998.33 241
14999.49 243
15000.65 238
15001.81 223
15002.96 237
15004.12 217
15005.28 234
15006.43 227
15007.59 227
15008.75 223
15009.91 209
15011.06 228
15012.22 219
15013.38 240
15014.54 230
15015.69 227
15016.85 247
15018.01 222
15019.17 232
15020.33 220
15021.48 216
15022.64 234
15023.80 248
15024.96 223
15026.12 225
15027.27 222
15028.43 225
15029.59 246
15030.75 225
15031.91 220
15033.07 208
15034.22 216
15035.38 218
15036.54 222
15037.70 223
15038.86 239
15040.02 252
15041.17 240
15042.33 216
15043.49 224
15044.65 226
15045.81 230
15046.97 219
15048.13 263
15049.29 202
15050.45 228
15051.60 233
15052.76 223
15053.92 235
15055.08 250
15056.24 212
15057.40 199
15058.56 198
15059.72 222
15060.88 221
15062.04 207
15063.20 245
15064.36 224
15065.52 179
15066.68 238
15067.84 232
15069.00 204
15070.16 206
15071.32 239
15072.48 218
15073.63 212
15074.79 225
15075.95 229
15077.11 203
15078.27 210
15079.44 206
15080.60 234
15081.76 190
15082.92 197
15084.08 205
15085.24 199
15086.40 195
15087.56 242
15088.72 242
15089.88 228
15091.04 272
15092.20 254
15093.36 225
15094.52 200
15095.68 184
15096.84 235
15098.00 239
15099.16 222
15100.32 209
15101.49 224
15102.65 205
15103.81 206
15104.97 188
15106.13 208
15107.29 236
15108.45 243
15109.61 204
15110.78 212
15111.94 232
15113.10 230
15114.26 238
15115.42 240
15116.58 221
15117.74 191
15118.91 227
15120.07 228
15121.23 247
15122.39 235
15123.55 251
15124.71 272
15125.88 272
15127.04 237
15128.20 223
15129.36 240
15130.52 257
15131.69 253
15132.85 270
15134.01 247
15135.17 251
15136.34 214
15137.50 209
15138.66 222
15139.82 205
15140.99 238
15142.15 263
15143.31 236
15144.47 203
15145.64 236
15146.80 251
15147.96 227
15149.12 234
15150.29 213
15151.45 244
15152.61 221
15153.78 197
15154.94 206
15156.10 230
15157.27 237
15158.43 235
15159.59 231
15160.75 219
15161.92 245
15163.08 257
15164.24 247
15165.41 229
15166.57 233
15167.74 205
15168.90 234
15170.06 252
15171.23 220
15172.39 239
15173.55 259
15174.72 235
15175.88 231
15177.05 228
15178.21 239
15179.37 245
15180.54 258
15181.70 247
15182.87 274
15184.03 266
15185.19 261
15186.36 256
15187.52 270
15188.69 257
15189.85 273
15191.02 255
15192.18 274
15193.34 252
15194.51 261
15195.67 260
15196.84 259
15198.00 267
15199.17 218
15200.33 243
15201.50 277
15202.66 274
15203.83 259
15204.99 279
15206.16 264
15207.32 264
15208.49 270
15209.65 289
15210.82 258
15211.98 261
15213.15 254
15214.31 282
15215.48 275
15216.64 266
15217.81 253
15218.97 277
15220.14 271
15221.31 278
15222.47 286
15223.64 270
15224.80 250
15225.97 269
15227.13 285
15228.30 243
15229.47 251
15230.63 285
15231.80 293
15232.96 297
15234.13 313
15235.30 301
15236.46 333
15237.63 291
15238.79 273
15239.96 293
15241.13 319
15242.29 308
15243.46 294
15244.63 289
15245.79 298
15246.96 288
15248.13 268
15249.29 246
15250.46 245
15251.63 313
15252.79 266
15253.96 264
15255.13 270
15256.29 263
15257.46 253
15258.63 265
15259.80 255
15260.96 263
15262.13 261
15263.30 241
15264.46 237
15265.63 230
15266.80 256
15267.97 263
15269.13 259
15270.30 265
15271.47 274
15272.64 281
15273.80 274
15274.97 242
15276.14 246
15277.31 256
15278.47 247
15279.64 261
15280.81 250
15281.98 254
15283.15 241
15284.31 262
15285.48 245
15286.65 210
15287.82 218
15288.99 198
15290.15 249
15291.32 256
15292.49 213
15293.66 237
15294.83 245
15296.00 240
15297.16 233
15298.33 236
15299.50 233
15300.67 219
15301.84 240
15303.01 236
15304.18 227
15305.35 287
15306.51 229
15307.68 241
15308.85 250
15310.02 239
15311.19 235
15312.36 255
15313.53 239
15314.70 277
15315.87 259
15317.04 238
15318.21 257
15319.37 263
15320.54 300
15321.71 252
15322.88 257
15324.05 264
15325.22 271
15326.39 249
15327.56 247
15328.73 270
15329.90 235
15331.07 255
15332.24 234
15333.41 216
15334.58 234
15335.75 245
15336.92 246
15338.09 254
15339.26 218
15340.43 233
15341.60 227
15342.77 234
15343.94 227
15345.11 209
15346.28 252
15347.45 260
15348.62 233
15349.79 250
15350.96 267
15352.13 247
15353.31 257
15354.48 264
15355.65 243
15356.82 230
15357.99 240
15359.16 230
15360.33 227
15361.50 263
15362.67 254
15363.84 276
15365.01 222
15366.19 264
15367.36 252
15368.53 247
15369.70 272
15370.87 286
15372.04 257
15373.21 275
15374.38 266
15375.56 263
15376.73 233
15377.90 221
15379.07 236
15380.24 298
15381.41 284
15382.59 265
15383.76 245
15384.93 246
15386.10 262
15387.27 271
15388.45 248
15389.62 226
15390.79 216
15391.96 226
15393.13 264
15394.31 294
15395.48 250
15396.65 255
15397.82 249
15399.00 284
15400.17 257
15401.34 268
15402.51 262
15403.69 226
15404.86 239
15406.03 262
15407.20 230
15408.38 230
15409.55 206
15410.72 207
15411.89 223
15413.07 245
15414.24 215
15415.41 234
15416.59 229
15417.76 235
15418.93 200
15420.11 241
15421.28 287
15422.45 248
15423.63 271
15424.80 233
15425.97 227
15427.15 256
15428.32 253
15429.49 223
15430.67 240
15431.84 225
15433.01 252
15434.19 218
15435.36 212
15436.54 223
15437.71 239
15438.88 245
15440.06 239
15441.23 195
15442.41 209
15443.58 234
15444.75 224
15445.93 219
15447.10 229
15448.28 270
15449.45 239
15450.63 236
15451.80 197
15452.97 262
15454.15 224
15455.32 208
15456.50 222
15457.67 205
15458.85 230
15460.02 261
15461.20 247
15462.37 275
15463.55 246
15464.72 220
15465.90 284
15467.07 266
15468.25 227
15469.42 246
15470.60 229
15471.77 222
15472.95 228
15474.12 203
15475.30 225
15476.47 222
15477.65 225
15478.82 237
15480.00 216
15481.17 231
15482.35 217
15483.53 232
15484.70 258
15485.88 241
15487.05 260
15488.23 229
15489.40 246
15490.58 208
15491.76 221
15492.93 239
15494.11 225
15495.28 239
15496.46 236
15497.64 220
15498.81 212
15499.99 243
15501.17 241
15502.34 220
15503.52 228
15504.69 227
15505.87 227
15507.05 239
15508.22 226
15509.40 212
15510.58 217
15511.75 258
15512.93 247
15514.11 250
15515.28 239
15516.46 243
15517.64 238
15518.81 230
15519.99 242
15521.17 236
15522.35 235
15523.52 266
15524.70 270
15525.88 279
15527.05 214
15528.23 262
15529.41 236
15530.59 228
15531.76 230
15532.94 265
15534.12 252
15535.30 270
15536.47 228
15537.65 244
15538.83 230
15540.01 251
15541.19 276
15542.36 242
15543.54 302
15544.72 247
15545.90 229
15547.08 243
15548.25 232
15549.43 237
15550.61 266
15551.79 291
15552.97 262
15554.14 245
15555.32 258
15556.50 266
15557.68 257
15558.86 259
15560.04 249
15561.22 252
15562.39 284
15563.57 276
15564.75 270
15565.93 241
15567.11 259
15568.29 248
15569.47 260
15570.65 262
15571.82 235
15573.00 253
15574.18 250
15575.36 274
15576.54 260
15577.72 255
15578.90 260
15580.08 264
15581.26 320
15582.44 283
15583.62 263
15584.80 292
15585.98 283
15587.16 230
15588.34 277
15589.51 286
15590.69 290
15591.87 299
15593.05 269
15594.23 283
15595.41 293
15596.59 337
15597.77 301
15598.95 289
15600.13 289
15601.31 307
15602.49 311
15603.67 297
15604.85 296
15606.03 291
15607.21 293
15608.40 280
15609.58 273
15610.76 280
15611.94 276
15613.12 292
15614.30 304
15615.48 284
15616.66 280
15617.84 300
15619.02 303
15620.20 295
15621.38 324
15622.56 348
15623.74 334
15624.93 374
15626.11 365
15627.29 327
15628.47 319
15629.65 305
15630.83 320
15632.01 328
15633.19 340
15634.37 329
15635.56 300
15636.74 327
15637.92 336
15639.10 355
15640.28 345
15641.46 374
15642.65 360
15643.83 350
15645.01 362
15646.19 400
15647.37 368
15648.55 328
15649.74 385
15650.92 423
15652.10 434
15653.28 342
15654.46 363
15655.65 377
15656.83 387
15658.01 366
15659.19 367
15660.38 358
15661.56 361
15662.74 338
15663.92 357
15665.11 355
15666.29 393
15667.47 397
15668.65 435
15669.84 389
15671.02 350
15672.20 338
15673.38 369
15674.57 343
15675.75 341
15676.93 412
15678.12 332
15679.30 340
15680.48 352
15681.67 359
15682.85 356
15684.03 358
15685.22 375
15686.40 309
15687.58 329
15688.77 331
15689.95 345
15691.13 327
15692.32 329
15693.50 336
15694.68 370
15695.87 351
15697.05 289
15698.23 334
15699.42 348
15700.60 286
15701.79 266
15702.97 303
15704.15 325
15705.34 349
15706.52 366
15707.71 372
15708.89 362
15710.07 346
15711.26 352
15712.44 350
15713.63 376
15714.81 401
15716.00 364
15717.18 357
15718.37 338
15719.55 337
15720.73 322
15721.92 331
15723.10 354
15724.29 326
15725.47 345
15726.66 349
15727.84 388
15729.03 327
15730.21 382
15731.40 328
15732.58 350
15733.77 332
15734.95 348
15736.14 371
15737.32 382
15738.51 375
15739.69 374
15740.88 401
15742.07 369
15743.25 399
15744.44 377
15745.62 389
15746.81 401
15747.99 388
15749.18 379
15750.36 433
15751.55 419
15752.74 411
15753.92 385
15755.11 432
15756.29 431
15757.48 398
15758.67 391
15759.85 437
15761.04 420
15762.22 403
15763.41 416
15764.60 441
15765.78 457
15766.97 435
15768.16 430
15769.34 416
15770.53 434
15771.72 440
15772.90 385
15774.09 381
15775.28 394
15776.46 380
15777.65 369
15778.84 387
15780.02 394
15781.21 422
15782.40 381
15783.58 350
15784.77 402
15785.96 383
15787.14 355
15788.33 375
15789.52 360
15790.71 418
15791.89 386
15793.08 335
15794.27 322
15795.46 350
15796.64 351
15797.83 323
15799.02 331
15800.21 329
15801.39 308
15802.58 346
15803.77 349
15804.96 324
15806.14 369
15807.33 354
15808.52 324
15809.71 319
15810.90 327
15812.08 356
15813.27 330
15814.46 334
15815.65 335
15816.84 331
15818.03 379
15819.21 306
15820.40 326
15821.59 318
15822.78 315
15823.97 340
15825.16 318
15826.35 304
15827.53 291
15828.72 306
15829.91 288
15831.10 306
15832.29 349
15833.48 309
15834.67 320
15835.86 305
15837.04 285
15838.23 299
15839.42 316
15840.61 309
15841.80 282
15842.99 331
15844.18 324
15845.37 308
15846.56 300
15847.75 298
15848.94 298
15850.13 327
15851.32 324
15852.51 309
15853.70 261
15854.89 326
15856.07 324
15857.26 316
15858.45 332
15859.64 327
15860.83 301
15862.02 321
15863.21 324
15864.40 322
15865.59 342
15866.78 285
15867.97 314
15869.16 317
15870.36 287
15871.55 303
15872.74 335
15873.93 338
15875.12 337
15876.31 321
15877.50 297
15878.69 276
15879.88 292
15881.07 299
15882.26 309
15883.45 294
15884.64 294
15885.83 319
15887.02 322
15888.21 328
15889.41 290
15890.60 329
15891.79 322
15892.98 312
15894.17 300
15895.36 308
15896.55 322
15897.74 305
15898.93 342
15900.13 297
15901.32 319
15902.51 354
15903.70 323
15904.89 249
15906.08 299
15907.28 354
15908.47 322
15909.66 302
15910.85 326
15912.04 352
15913.23 354
15914.43 342
15915.62 314
15916.81 337
15918.00 353
15919.19 381
15920.39 333
15921.58 336
15922.77 317
15923.96 350
15925.16 361
15926.35 311
15927.54 336
15928.73 317
15929.93 324
15931.12 326
15932.31 323
15933.50 311
15934.70 334
15935.89 309
15937.08 288
15938.27 349
15939.47 326
15940.66 331
15941.85 301
15943.05 268
15944.24 312
15945.43 299
15946.63 323
15947.82 320
15949.01 311
15950.21 296
15951.40 305
15952.59 290
15953.79 297
15954.98 251
15956.17 230
15957.37 244
15958.56 263
15959.75 236
15960.95 247
15962.14 291
15963.33 288
15964.53 272
15965.72 254
15966.92 240
15968.11 243
15969.30 231
15970.50 251
15971.69 239
15972.89 234
15974.08 247
15975.27 236
15976.47 270
15977.66 278
15978.86 269
15980.05 220
15981.25 265
15982.44 274
15983.63 246
15984.83 241
15986.02 236
15987.22 218
15988.41 210
15989.61 239
15990.80 234
15992.00 239
15993.19 238
15994.39 241
15995.58 227
15996.78 223
15997.97 238
15999.17 247
16000.36 225
16001.56 206
16002.75 231
16003.95 231
16005.14 246
16006.34 243
16007.53 225
16008.73 245
16009.93 257
16011.12 233
16012.32 253
16013.51 240
16014.71 223
16015.90 253
16017.10 241
16018.30 219
16019.49 216
16020.69 226
16021.88 259
16023.08 260
16024.28 266
16025.47 257
16026.67 221
16027.86 237
16029.06 239
16030.26 228
16031.45 300
16032.65 226
16033.85 236
16035.04 243
16036.24 228
16037.43 205
16038.63 232
16039.83 251
16041.02 205
16042.22 201
16043.42 168
16044.61 205
16045.81 234
16047.01 223
16048.21 206
16049.40 211
16050.60 256
16051.80 253
16052.99 213
16054.19 228
16055.39 194
16056.59 219
16057.78 205
16058.98 234
16060.18 210
16061.37 205
16062.57 208
16063.77 228
16064.97 225
16066.16 205
16067.36 237
16068.56 259
16069.76 237
16070.96 213
16072.15 216
16073.35 202
16074.55 237
16075.75 229
16076.95 216
16078.14 214
16079.34 205
16080.54 195
16081.74 240
16082.94 238
16084.13 219
16085.33 217
16086.53 227
16087.73 222
16088.93 219
16090.13 224
16091.33 201
16092.52 211
16093.72 207
16094.92 181
16096.12 207
16097.32 220
16098.52 227
16099.72 215
16100.92 199
16102.11 235
16103.31 218
16104.51 254
16105.71 199
16106.91 197
16108.11 196
16109.31 214
16110.51 223
16111.71 202
16112.91 214
16114.11 245
16115.31 222
16116.51 178
16117.70 199
16118.90 201
16120.10 201
16121.30 217
16122.50 162
16123.70 225
16124.90 230
16126.10 229
16127.30 219
16128.50 189
16129.70 178
16130.90 214
16132.10 232
16133.30 207
16134.50 229
16135.70 178
16136.90 195
16138.10 233
16139.30 192
16140.50 215
16141.71 201
16142.91 202
16144.11 204
16145.31 191
16146.51 213
16147.71 233
16148.91 228
16150.11 187
16151.31 198
16152.51 187
16153.71 193
16154.91 196
16156.11 238
16157.31 218
16158.52 194
16159.72 192
16160.92 218
16162.12 232
16163.32 200
16164.52 213
16165.72 209
16166.92 235
16168.13 217
16169.33 207
16170.53 209
16171.73 213
16172.93 236
16174.13 194
16175.34 198
16176.54 229
16177.74 201
16178.94 206
16180.14 230
16181.34 212
16182.55 216
16183.75 213
16184.95 213
16186.15 208
16187.35 196
16188.56 199
16189.76 210
16190.96 211
16192.16 234
16193.37 207
16194.57 227
16195.77 224
16196.97 221
16198.18 243
16199.38 225
16200.58 237
16201.78 231
16202.99 194
16204.19 219
16205.39 217
16206.60 225
16207.80 243
16209.00 222
16210.20 212
16211.41 222
16212.61 213
16213.81 192
16215.02 186
16216.22 206
16217.42 212
16218.63 212
16219.83 222
16221.03 233
16222.24 231
16223.44 234
16224.64 217
16225.85 230
16227.05 230
16228.25 233
16229.46 218
16230.66 212
16231.87 194
16233.07 226
16234.27 246
16235.48 245
16236.68 229
16237.89 255
16239.09 235
16240.29 205
16241.50 215
16242.70 235
16243.91 229
16245.11 243
16246.31 243
16247.52 240
16248.72 235
16249.93 221
16251.13 231
16252.34 244
16253.54 214
16254.75 236
16255.95 261
16257.16 254
16258.36 236
16259.57 218
16260.77 228
16261.97 254
16263.18 266
16264.38 242
16265.59 243
16266.80 219
16268.00 274
16269.21 262
16270.41 263
16271.62 286
16272.82 250
16274.03 218
16275.23 248
16276.44 255
16277.64 211
16278.85 238
16280.05 259
16281.26 257
16282.47 224
16283.67 257
16284.88 212
16286.08 213
16287.29 250
16288.49 250
16289.70 253
16290.91 238
16292.11 235
16293.32 263
16294.52 245
16295.73 231
16296.94 262
16298.14 267
16299.35 224
16300.56 209
16301.76 205
16302.97 227
16304.18 236
16305.38 235
16306.59 253
16307.79 246
16309.00 248
16310.21 255
16311.42 246
16312.62 244
16313.83 238
16315.04 244
16316.24 234
16317.45 234
16318.66 247
16319.86 247
16321.07 280
16322.28 236
16323.49 212
16324.69 203
16325.90 215
16327.11 186
16328.31 218
16329.52 222
16330.73 236
16331.94 237
16333.14 213
16334.35 232
16335.56 233
16336.77 206
16337.98 192
16339.18 197
16340.39 221
16341.60 247
16342.81 236
16344.01 217
16345.22 196
16346.43 198
16347.64 215
16348.85 219
16350.05 208
16351.26 215
16352.47 228
16353.68 228
16354.89 204
16356.10 232
16357.30 209
16358.51 210
16359.72 200
16360.93 204
16362.14 209
16363.35 235
16364.56 247
16365.77 254
16366.97 209
16368.18 207
16369.39 218
16370.60 197
16371.81 229
16373.02 217
16374.23 204
16375.44 256
16376.65 256
16377.86 230
16379.06 231
16380.27 235
16381.48 240
16382.69 208
16383.90 181
16385.11 213
16386.32 219
16387.53 245
16388.74 192
16389.95 195
16391.16 245
16392.37 211
16393.58 217
16394.79 221
16396.00 213
16397.21 210
16398.42 206
16399.63 197
16400.84 225
16402.05 250
16403.26 193
16404.47 213
16405.68 201
16406.89 232
16408.10 220
16409.31 246
16410.52 208
16411.73 217
16412.94 188
16414.15 203
16415.36 183
16416.57 196
16417.78 200
16419.00 209
16420.21 174
16421.42 207
16422.63 208
16423.84 185
16425.05 201
16426.26 209
16427.47 181
16428.68 216
16429.89 263
16431.11 205
16432.32 192
16433.53 199
16434.74 183
16435.95 185
16437.16 223
16438.37 205
16439.59 220
16440.80 189
16442.01 213
16443.22 183
16444.43 171
16445.64 204
16446.86 212
16448.07 192
16449.28 177
16450.49 210
16451.70 216
16452.91 194
16454.13 205
16455.34 203
16456.55 222
16457.76 228
16458.98 209
16460.19 188
16461.40 204
16462.61 214
16463.82 205
16465.04 242
16466.25 175
16467.46 204
16468.67 199
16469.89 183
16471.10 179
16472.31 206
16473.53 188
16474.74 193
16475.95 209
16477.16 211
16478.38 221
16479.59 228
16480.80 216
16482.02 227
16483.23 186
16484.44 204
16485.66 186
16486.87 211
16488.08 185
16489.30 163
16490.51 187
16491.72 225
16492.94 225
16494.15 214
16495.36 202
16496.58 190
16497.79 196
16499.00 228
16500.22 184
16501.43 192
16502.65 202
16503.86 229
16505.07 203
16506.29 196
16507.50 232
16508.71 184
16509.93 204
16511.14 214
16512.36 182
16513.57 187
16514.79 182
16516.00 193
16517.21 244
16518.43 187
16519.64 217
16520.86 238
16522.07 211
16523.29 221
16524.50 193
16525.72 173
16526.93 191
16528.15 236
16529.36 225
16530.58 201
16531.79 184
16533.01 189
16534.22 174
16535.44 193
16536.65 219
16537.87 206
16539.08 190
16540.30 183
16541.51 181
16542.73 182
16543.94 208
16545.16 232
16546.37 207
16547.59 198
16548.80 183
16550.02 193
16551.24 220
16552.45 217
16553.67 225
16554.88 254
16556.10 228
16557.31 203
16558.53 189
16559.75 226
16560.96 241
16562.18 237
16563.39 214
16564.61 198
16565.83 208
16567.04 258
16568.26 233
16569.47 241
16570.69 227
16571.91 243
16573.12 236
16574.34 192
16575.56 239
16576.77 240
16577.99 208
16579.21 200
16580.42 193
16581.64 205
16582.86 254
16584.07 217
16585.29 225
16586.51 227
16587.72 232
16588.94 222
16590.16 210
16591.38 205
16592.59 202
16593.81 230
16595.03 236
16596.24 191
16597.46 225
16598.68 207
16599.90 211
16601.11 207
16602.33 202
16603.55 183
16604.77 205
16605.98 222
16607.20 222
16608.42 212
16609.64 178
16610.86 205
16612.07 175
16613.29 201
16614.51 214
16615.73 207
16616.95 220
16618.16 228
16619.38 192
16620.60 207
16621.82 176
16623.04 193
16624.25 196
16625.47 171
16626.69 198
16627.91 202
16629.13 201
16630.35 177
16631.57 160
16632.78 184
16634.00 215
16635.22 176
16636.44 235
16637.66 218
16638.88 228
16640.10 168
16641.32 149
16642.53 197
16643.75 191
16644.97 183
16646.19 167
16647.41 180
16648.63 172
16649.85 190
16651.07 225
16652.29 196
16653.51 189
16654.73 182
16655.95 182
16657.17 206
16658.39 206
16659.61 197
16660.83 208
16662.04 210
16663.26 180
16664.48 174
16665.70 211
16666.92 193
16668.14 181
16669.36 186
16670.58 167
16671.80 168
16673.02 179
16674.24 197
16675.46 182
16676.68 179
16677.91 183
16679.13 209
16680.35 198
16681.57 182
16682.79 190
16684.01 209
16685.23 187
16686.45 179
16687.67 182
16688.89 191
16690.11 197
16691.33 186
16692.55 187
16693.77 196
16694.99 175
16696.21 181
16697.44 182
16698.66 178
16699.88 182
16701.10 208
16702.32 190
16703.54 186
16704.76 183
16705.98 191
16707.21 195
16708.43 208
16709.65 227
16710.87 182
16712.09 187
16713.31 173
16714.53 186
16715.76 191
16716.98 145
16718.20 178
16719.42 211
16720.64 201
16721.87 186
16723.09 168
16724.31 180
16725.53 175
16726.75 170
16727.98 198
16729.20 179
16730.42 179
16731.64 204
16732.86 166
16734.09 184
16735.31 168
16736.53 186
16737.75 218
16738.98 200
16740.20 204
16741.42 166
16742.64 186
16743.87 193
16745.09 182
16746.31 207
16747.54 182
16748.76 172
16749.98 191
16751.20 189
16752.43 213
16753.65 189
16754.87 216
16756.10 201
16757.32 206
16758.54 213
16759.77 195
16760.99 166
16762.21 178
16763.44 174
16764.66 184
16765.88 193
16767.11 188
16768.33 171
16769.55 166
16770.78 168
16772.00 169
16773.23 169
16774.45 182
16775.67 186
16776.90 172
16778.12 142
16779.35 151
16780.57 179
16781.79 175
16783.02 181
16784.24 188
16785.47 168
16786.69 152
16787.91 172
16789.14 168
16790.36 191
16791.59 168
16792.81 155
16794.04 182
16795.26 180
16796.49 172
16797.71 163
16798.94 167
16800.16 163
16801.38 161
16802.61 149
16803.83 163
16805.06 163
16806.28 183
16807.51 182
16808.73 163
16809.96 199
16811.18 191
16812.41 177
16813.64 210
16814.86 229
16816.09 171
16817.31 201
16818.54 176
16819.76 174
16820.99 197
16822.21 210
16823.44 177
16824.66 180
16825.89 187
16827.12 170
16828.34 190
16829.57 172
16830.79 165
16832.02 178
16833.25 192
16834.47 160
16835.70 181
16836.92 176
16838.15 186
16839.38 178
16840.60 168
16841.83 225
16843.06 197
16844.28 210
16845.51 220
16846.73 189
16847.96 177
16849.19 201
16850.41 182
16851.64 177
16852.87 168
16854.09 210
16855.32 206
16856.55 210
16857.77 207
16859.00 212
16860.23 220
16861.46 211
16862.68 227
16863.91 229
16865.14 196
16866.36 223
16867.59 220
16868.82 201
16870.05 188
16871.27 236
16872.50 204
16873.73 177
16874.96 238
16876.18 205
16877.41 223
16878.64 235
16879.87 195
16881.09 226
16882.32 214
16883.55 201
16884.78 218
16886.01 210
16887.23 238
16888.46 206
16889.69 220
16890.92 237
16892.15 199
16893.37 230
16894.60 248
16895.83 205
16897.06 220
16898.29 216
16899.51 218
16900.74 253
16901.97 219
16903.20 203
16904.43 240
16905.66 233
16906.89 192
16908.12 222
16909.34 232
16910.57 245
16911.80 237
16913.03 227
16914.26 226
16915.49 204
16916.72 204
16917.95 174
16919.18 206
16920.40 208
16921.63 235
16922.86 207
16924.09 213
16925.32 214
16926.55 173
16927.78 214
16929.01 202
16930.24 186
16931.47 206
16932.70 203
16933.93 220
16935.16 206
16936.39 212
16937.62 205
16938.85 225
16940.08 224
16941.31 181
16942.54 200
16943.77 180
16945.00 200
16946.23 199
16947.46 184
16948.69 199
16949.92 205
16951.15 234
16952.38 225
16953.61 189
16954.84 232
16956.07 193
16957.30 213
16958.53 223
16959.76 212
16960.99 230
16962.22 209
16963.45 216
16964.68 188
16965.92 207
16967.15 203
16968.38 183
16969.61 239
16970.84 211
16972.07 188
16973.30 198
16974.53 174
16975.76 193
16976.99 217
16978.23 206
16979.46 221
16980.69 199
16981.92 199
16983.15 199
16984.38 173
16985.61 182
16986.85 197
16988.08 213
16989.31 185
16990.54 197
16991.77 197
16993.00 196
16994.24 183
16995.47 192
16996.70 186
16997.93 202
16999.16 181
17000.40 166
17001.63 185
17002.86 189
17004.09 205
17005.32 201
17006.56 199
17007.79 168
17009.02 218
17010.25 220
17011.49 185
17012.72 188
17013.95 152
17015.18 186
17016.42 199
17017.65 168
17018.88 173
17020.12 159
17021.35 189
17022.58 201
17023.81 191
17025.05 202
17026.28 193
17027.51 179
17028.75 187
17029.98 199
17031.21 193
17032.45 174
17033.68 175
17034.91 180
17036.15 172
17037.38 197
17038.61 193
17039.85 197
17041.08 175
17042.31 175
17043.55 175
17044.78 144
17046.01 179
17047.25 182
17048.48 201
17049.72 196
17050.95 196
17052.18 180
17053.42 187
17054.65 160
17055.89 199
17057.12 190
17058.35 167
17059.59 162
17060.82 161
17062.06 163
17063.29 173
17064.53 165
17065.76 200
17066.99 199
17068.23 181
17069.46 209
17070.70 199
17071.93 201
17073.17 190
17074.40 174
17075.64 158
17076.87 179
17078.11 172
17079.34 170
17080.58 156
17081.81 152
17083.05 183
17084.28 189
17085.52 176
17086.75 154
17087.99 142
17089.22 167
17090.46 171
17091.69 170
17092.93 176
17094.16 169
17095.40 187
17096.64 171
17097.87 164
17099.11 160
17100.34 170
17101.58 184
17102.81 178
17104.05 177
17105.29 192
17106.52 161
17107.76 164
17108.99 194
17110.23 210
17111.47 193
17112.70 177
17113.94 172
17115.17 147
17116.41 196
17117.65 196
17118.88 170
17120.12 148
17121.36 157
17122.59 183
17123.83 177
17125.07 180
17126.30 188
17127.54 175
17128.78 180
17130.01 178
17131.25 166
17132.49 200
17133.72 203
17134.96 159
17136.20 176
17137.43 169
17138.67 182
17139.91 171
17141.15 163
17142.38 149
17143.62 168
17144.86 173
17146.10 154
17147.33 169
17148.57 177
17149.81 169
17151.05 156
17152.28 139
17153.52 196
17154.76 178
17156.00 162
17157.23 148
17158.47 151
17159.71 198
17160.95 178
17162.19 148
17163.42 127
17164.66 184
17165.90 174
17167.14 171
17168.38 174
17169.61 169
17170.85 163
17172.09 175
17173.33 170
17174.57 160
17175.81 152
17177.04 169
17178.28 199
17179.52 144
17180.76 161
17182.00 161
17183.24 177
17184.48 165
17185.71 159
17186.95 173
17188.19 156
17189.43 183
17190.67 196
17191.91 159
17193.15 167
17194.39 184
17195.63 185
17196.87 147
17198.11 142
17199.34 211
17200.58 173
17201.82 149
17203.06 173
17204.30 141
17205.54 167
17206.78 167
17208.02 139
17209.26 133
17210.50 170
17211.74 157
17212.98 135
17214.22 149
17215.46 145
17216.70 174
17217.94 173
17219.18 181
17220.42 178
17221.66 173
17222.90 169
17224.14 175
17225.38 159
17226.62 145
17227.86 156
17229.10 159
17230.34 154
17231.58 162
17232.82 158
17234.06 152
17235.30 188
17236.54 157
17237.78 160
17239.03 153
17240.27 137
17241.51 155
17242.75 129
17243.99 143
17245.23 166
17246.47 183
17247.71 170
17248.95 162
17250.19 163
17251.43 163
17252.68 177
17253.92 165
17255.16 170
17256.40 171
17257.64 161
17258.88 155
17260.12 138
17261.37 149
17262.61 178
17263.85 173
17265.09 182
17266.33 176
17267.57 167
17268.82 150
17270.06 144
17271.30 146
17272.54 150
17273.78 156
17275.03 135
17276.27 172
17277.51 161
17278.75 173
17279.99 165
17281.24 132
17282.48 152
17283.72 161
17284.96 179
17286.21 179
17287.45 161
17288.69 167
17289.93 158
17291.18 196
17292.42 162
17293.66 144
17294.90 156
17296.15 129
17297.39 130
17298.63 170
17299.88 160
17301.12 149
17302.36 155
17303.60 155
17304.85 141
17306.09 142
17307.33 170
17308.58 150
17309.82 151
17311.06 141
17312.31 146
17313.55 158
17314.79 151
17316.04 151
17317.28 148
17318.52 165
17319.77 156
17321.01 144
17322.26 155
17323.50 141
17324.74 117
17325.99 142
17327.23 141
17328.48 154
17329.72 152
17330.96 128
17332.21 159
17333.45 183
17334.70 180
17335.94 178
17337.18 148
17338.43 133
17339.67 127
17340.92 133
17342.16 130
17343.41 133
17344.65 170
17345.90 160
17347.14 159
17348.38 177
17349.63 139
17350.87 150
17352.12 153
17353.36 191
17354.61 158
17355.85 166
17357.10 166
17358.34 154
17359.59 159
17360.83 149
17362.08 169
17363.32 146
17364.57 167
17365.81 142
17367.06 159
17368.31 183
17369.55 156
17370.80 176
17372.04 160
17373.29 160
17374.53 165
17375.78 156
17377.02 161
17378.27 173
17379.52 173
17380.76 187
17382.01 164
17383.25 175
17384.50 173
17385.75 158
17386.99 141
17388.24 160
17389.48 162
17390.73 190
17391.98 163
17393.22 138
17394.47 185
17395.71 156
17396.96 160
17398.21 138
17399.45 140
17400.70 158
17401.95 159
17403.19 169
17404.44 169
17405.69 153
17406.93 156
17408.18 161
17409.43 143
17410.67 156
17411.92 189
17413.17 188
17414.42 191
17415.66 150
17416.91 132
17418.16 124
17419.40 149
17420.65 154
17421.90 140
17423.15 146
17424.39 150
17425.64 135
17426.89 189
17428.14 148
17429.38 126
17430.63 135
17431.88 179
17433.13 147
17434.37 144
17435.62 154
17436.87 161
17438.12 172
17439.37 141
17440.61 169
17441.86 180
17443.11 168
17444.36 159
17445.61 159
17446.85 135
17448.10 154
17449.35 138
17450.60 165
17451.85 160
17453.10 174
17454.34 156
17455.59 132
17456.84 154
17458.09 165
17459.34 157
17460.59 161
17461.84 150
17463.09 168
17464.33 183
17465.58 170
17466.83 164
17468.08 189
17469.33 164
17470.58 147
17471.83 173
17473.08 162
17474.33 130
17475.58 157
17476.83 167
17478.07 186
17479.32 159
17480.57 154
17481.82 175
17483.07 149
17484.32 193
17485.57 155
17486.82 185
17488.07 164
17489.32 143
17490.57 182
17491.82 162
17493.07 162
17494.32 165
17495.57 185
17496.82 131
17498.07 150
17499.32 152
17500.57 148
17501.82 174
17503.07 181
17504.32 195
17505.57 177
17506.82 171
17508.07 161
17509.32 168
17510.57 174
17511.82 155
17513.07 169
17514.32 153
17515.58 164
17516.83 141
17518.08 163
17519.33 200
17520.58 190
17521.83 158
17523.08 159
17524.33 175
17525.58 171
17526.83 168
17528.08 186
17529.34 169
17530.59 163
17531.84 168
17533.09 179
17534.34 174
17535.59 207
17536.84 158
17538.09 192
17539.35 164
17540.60 173
17541.85 178
17543.10 193
17544.35 165
17545.60 184
17546.86 213
17548.11 176
17549.36 182
17550.61 167
17551.86 169
17553.12 162
17554.37 170
17555.62 188
17556.87 184
17558.12 207
17559.38 173
17560.63 189
17561.88 172
17563.13 186
17564.39 189
17565.64 184
17566.89 163
17568.14 167
17569.40 176
17570.65 157
17571.90 183
17573.15 188
17574.41 151
17575.66 176
17576.91 176
17578.17 158
17579.42 163
17580.67 179
17581.92 194
17583.18 192
17584.43 185
17585.68 171
17586.94 169
17588.19 166
17589.44 144
17590.70 169
17591.95 171
17593.20 191
17594.46 178
17595.71 163
17596.97 159
17598.22 170
17599.47 194
17600.73 178
17601.98 181
17603.23 201
17604.49 178
17605.74 203
17607.00 189
17608.25 186
17609.50 169
17610.76 184
17612.01 217
17613.27 200
17614.52 159
17615.77 169
17617.03 189
17618.28 190
17619.54 181
17620.79 163
17622.05 176
17623.30 187
17624.56 176
17625.81 165
17627.06 188
17628.32 165
17629.57 178
17630.83 172
17632.08 159
17633.34 181
17634.59 178
17635.85 184
17637.10 172
17638.36 173
17639.61 178
17640.87 168
17642.12 179
17643.38 154
17644.63 196
17645.89 187
17647.15 195
17648.40 172
17649.66 179
17650.91 179
17652.17 202
17653.42 126
17654.68 161
17655.93 153
17657.19 184
17658.45 156
17659.70 158
17660.96 161
17662.21 134
17663.47 177
17664.73 164
17665.98 139
17667.24 146
17668.49 163
17669.75 172
17671.01 154
17672.26 175
17673.52 174
17674.77 148
17676.03 169
17677.29 143
17678.54 118
17679.80 149
17681.06 182
17682.31 159
17683.57 161
17684.83 167
17686.08 163
17687.34 176
17688.60 165
17689.85 163
17691.11 171
17692.37 186
17693.63 182
17694.88 155
17696.14 160
17697.40 161
17698.65 144
17699.91 157
17701.17 170
17702.43 152
17703.68 149
17704.94 161
17706.20 169
17707.46 162
17708.71 153
17709.97 168
17711.23 182
17712.49 174
17713.74 159
17715.00 160
17716.26 167
17717.52 154
17718.78 155
17720.03 178
17721.29 176
17722.55 172
17723.81 171
17725.07 155
17726.32 141
17727.58 182
17728.84 174
17730.10 149
17731.36 178
17732.62 175
17733.87 168
17735.13 144
17736.39 153
17737.65 173
17738.91 146
17740.17 161
17741.43 164
17742.69 181
17743.94 152
17745.20 159
17746.46 161
17747.72 170
17748.98 151
17750.24 162
17751.50 143
17752.76 163
17754.02 173
17755.28 155
17756.53 161
17757.79 143
17759.05 154
17760.31 149
17761.57 152
17762.83 169
17764.09 181
17765.35 182
17766.61 153
17767.87 150
17769.13 148
17770.39 151
17771.65 181
17772.91 167
17774.17 180
17775.43 148
17776.69 150
17777.95 149
17779.21 172
17780.47 158
17781.73 146
17782.99 143
17784.25 133
17785.51 152
17786.77 153
17788.03 154
17789.29 159
17790.55 129
17791.81 145
17793.07 152
17794.33 157
17795.59 158
17796.86 182
17798.12 177
17799.38 147
17800.64 162
17801.90 152
17803.16 156
17804.42 192
17805.68 145
17806.94 141
17808.20 137
17809.47 158
17810.73 189
17811.99 158
17813.25 153
17814.51 161
17815.77 156
17817.03 165
17818.29 141
17819.56 157
17820.82 149
17822.08 162
17823.34 147
17824.60 156
17825.86 163
17827.13 170
17828.39 124
17829.65 99
17830.91 120
17832.17 150
17833.44 138
17834.70 142
17835.96 156
17837.22 143
17838.48 198
17839.75 164
17841.01 157
17842.27 139
17843.53 128
17844.80 142
17846.06 159
17847.32 127
17848.58 129
17849.85 140
17851.11 160
17852.37 129
17853.63 135
17854.90 138
17856.16 173
17857.42 147
17858.69 149
17859.95 116
17861.21 124
17862.47 160
17863.74 127
17865.00 169
17866.26 145
17867.53 157
17868.79 171
17870.05 166
17871.32 165
17872.58 149
17873.84 182
17875.11 157
17876.37 167
17877.63 130
17878.90 146
17880.16 153
17881.43 135
17882.69 140
17883.95 134
17885.22 136
17886.48 136
17887.74 164
17889.01 168
17890.27 136
17891.54 157
17892.80 123
17894.07 175
17895.33 145
17896.59 134
17897.86 156
17899.12 132
17900.39 131
17901.65 132
17902.92 120
17904.18 129
17905.44 143
17906.71 153
17907.97 112
17909.24 115
17910.50 118
17911.77 128
17913.03 135
17914.30 145
17915.56 128
17916.83 135
17918.09 159
17919.36 148
17920.62 147
17921.89 151
17923.15 179
17924.42 129
17925.68 138
17926.95 119
17928.21 130
17929.48 134
17930.75 112
17932.01 124
17933.28 126
17934.54 161
17935.81 158
17937.07 143
17938.34 114
17939.61 135
17940.87 141
17942.14 146
17943.40 154
17944.67 161
17945.93 150
17947.20 145
17948.47 138
17949.73 128
17951.00 136
17952.27 127
17953.53 149
17954.80 135
17956.06 142
17957.33 156
17958.60 164
17959.86 131
17961.13 136
17962.40 137
17963.66 167
17964.93 158
17966.20 141
17967.46 151
17968.73 162
17970.00 150
17971.26 121
17972.53 145
17973.80 128
17975.07 124
17976.33 155
17977.60 148
17978.87 172
17980.13 153
17981.40 155
17982.67 141
17983.94 183
17985.20 206
17986.47 156
17987.74 157
17989.01 131
17990.27 149
17991.54 153
17992.81 153
17994.08 131
17995.34 147
17996.61 160
17997.88 153
17999.15 149
18000.42 137
18001.68 142
18002.95 149
18004.22 145
18005.49 151
18006.76 165
18008.02 147
18009.29 162
18010.56 142
18011.83 176
18013.10 204
18014.37 156
18015.63 163
18016.90 146
18018.17 126
18019.44 157
18020.71 153
18021.98 144
18023.25 123
18024.51 127
18025.78 132
18027.05 146
18028.32 138
18029.59 158
18030.86 141
18032.13 154
18033.40 148
18034.67 130
18035.94 142
18037.20 147
18038.47 153
18039.74 133
18041.01 157
18042.28 126
18043.55 164
18044.82 165
18046.09 152
18047.36 147
18048.63 154
18049.90 145
18051.17 135
18052.44 172
18053.71 157
18054.98 156
18056.25 121
18057.52 138
18058.79 136
18060.06 168
18061.33 159
18062.60 158
18063.87 129
18065.14 119
18066.41 163
18067.68 156
18068.95 159
18070.22 161
18071.49 158
18072.76 167
18074.03 154
18075.30 162
18076.57 148
18077.84 173
18079.11 157
18080.39 193
18081.66 155
18082.93 136
18084.20 165
18085.47 182
18086.74 153
18088.01 138
18089.28 159
18090.55 154
18091.82 153
18093.10 142
18094.37 183
18095.64 171
18096.91 159
18098.18 150
18099.45 148
18100.72 142
18102.00 169
18103.27 159
18104.54 140
18105.81 133
18107.08 154
18108.35 147
18109.63 156
18110.90 136
18112.17 154
18113.44 160
18114.71 159
18115.98 123
18117.26 154
18118.53 201
18119.80 156
18121.07 173
18122.35 152
18123.62 139
18124.89 152
18126.16 162
18127.43 183
18128.71 152
18129.98 134
18131.25 163
18132.52 162
18133.80 162
18135.07 159
18136.34 166
18137.62 143
18138.89 143
18140.16 164
18141.43 169
18142.71 149
18143.98 155
18145.25 166
18146.53 152
18147.80 150
18149.07 138
18150.35 147
18151.62 148
18152.89 157
18154.17 194
18155.44 177
18156.71 151
18157.99 131
18159.26 139
18160.53 165
18161.81 161
18163.08 159
18164.35 161
18165.63 153
18166.90 174
18168.18 139
18169.45 144
18170.72 165
18172.00 147
18173.27 128
18174.55 141
18175.82 159
18177.09 163
18178.37 138
18179.64 121
18180.92 152
18182.19 139
18183.47 137
18184.74 135
18186.01 126
18187.29 114
18188.56 128
18189.84 173
18191.11 128
18192.39 156
18193.66 170
18194.94 139
18196.21 144
18197.49 125
18198.76 128
18200.04 150
18201.31 140
18202.59 133
18203.86 135
18205.14 129
18206.41 143
18207.69 138
18208.96 142
18210.24 155
18211.51 143
18212.79 126
18214.06 149
18215.34 133
18216.62 163
18217.89 164
18219.17 141
18220.44 139
18221.72 152
18222.99 119
18224.27 154
18225.55 200
18226.82 162
18228.10 166
18229.37 132
18230.65 144
18231.93 131
18233.20 133
18234.48 133
18235.75 155
18237.03 154
18238.31 140
18239.58 128
18240.86 149
18242.14 171
18243.41 149
18244.69 134
18245.97 164
18247.24 154
18248.52 152
18249.80 158
18251.07 163
18252.35 145
18253.63 111
18254.90 121
18256.18 135
18257.46 163
18258.73 161
18260.01 150
18261.29 141
18262.57 137
18263.84 168
18265.12 132
18266.40 129
18267.67 164
18268.95 153
18270.23 141
18271.51 170
18272.78 161
18274.06 155
18275.34 154
18276.62 144
18277.89 167
18279.17 169
18280.45 162
18281.73 141
18283.01 166
18284.28 164
18285.56 174
18286.84 145
18288.12 128
18289.40 179
18290.67 158
18291.95 129
18293.23 144
18294.51 130
18295.79 151
18297.07 156
18298.34 151
18299.62 177
18300.90 158
18302.18 163
18303.46 153
18304.74 152
18306.02 145
18307.29 148
18308.57 156
18309.85 154
18311.13 143
18312.41 164
18313.69 168
18314.97 156
18316.25 126
18317.53 111
18318.80 138
18320.08 163
18321.36 144
18322.64 137
18323.92 177
18325.20 174
18326.48 151
18327.76 164
18329.04 149
18330.32 132
18331.60 138
18332.88 155
18334.16 143
18335.44 152
18336.72 155
18338.00 146
18339.28 179
18340.56 161
18341.84 135
18343.12 135
18344.40 151
18345.68 152
18346.96 153
18348.24 145
18349.52 160
18350.80 137
18352.08 146
18353.36 139
18354.64 138
18355.92 157
18357.20 170
18358.48 176
18359.76 170
18361.04 162
18362.32 141
18363.60 126
18364.88 140
18366.16 157
18367.45 158
18368.73 168
18370.01 138
18371.29 151
18372.57 148
18373.85 144
18375.13 137
18376.41 146
18377.69 147
18378.98 168
18380.26 171
18381.54 154
18382.82 148
18384.10 152
18385.38 163
18386.66 176
18387.95 135
18389.23 140
18390.51 150
18391.79 146
18393.07 158
18394.35 192
18395.64 175
18396.92 150
18398.20 144
18399.48 145
18400.76 147
18402.05 118
18403.33 185
18404.61 137
18405.89 133
18407.17 182
18408.46 139
18409.74 167
18411.02 154
18412.30 131
18413.59 166
18414.87 151
18416.15 133
18417.43 130
18418.72 137
18420.00 138
18421.28 156
18422.56 141
18423.85 165
18425.13 164
18426.41 152
18427.70 150
18428.98 147
18430.26 151
18431.54 135
18432.83 154
18434.11 159
18435.39 152
18436.68 131
18437.96 167
18439.24 156
18440.53 173
18441.81 148
18443.09 153
18444.38 172
18445.66 139
18446.95 165
18448.23 140
18449.51 167
18450.80 152
18452.08 145
18453.36 133
18454.65 149
18455.93 156
18457.22 158
18458.50 148
18459.78 129
18461.07 141
18462.35 139
18463.64 139
18464.92 144
18466.21 161
18467.49 137
18468.77 128
18470.06 136
18471.34 161
18472.63 147
18473.91 138
18475.20 141
18476.48 144
18477.77 146
18479.05 141
18480.34 159
18481.62 136
18482.91 132
18484.19 141
18485.47 161
18486.76 162
18488.04 145
18489.33 128
18490.62 144
18491.90 148
18493.19 168
18494.47 165
18495.76 162
18497.04 135
18498.33 158
18499.61 146
18500.90 144
18502.18 140
18503.47 160
18504.75 149
18506.04 172
18507.33 168
18508.61 154
18509.90 151
18511.18 149
18512.47 150
18513.76 164
18515.04 152
18516.33 125
18517.61 136
18518.90 142
18520.19 147
18521.47 148
18522.76 157
18524.04 145
18525.33 146
18526.62 157
18527.90 144
18529.19 133
18530.48 134
18531.76 133
18533.05 136
18534.34 150
18535.62 172
18536.91 173
18538.20 165
18539.48 168
18540.77 152
18542.06 134
18543.34 110
18544.63 136
18545.92 124
18547.21 168
18548.49 161
18549.78 141
18551.07 172
18552.36 159
18553.64 147
18554.93 163
18556.22 141
18557.50 155
18558.79 165
18560.08 133
18561.37 135
18562.66 114
18563.94 145
18565.23 143
18566.52 178
18567.81 166
18569.09 151
18570.38 133
18571.67 138
18572.96 145
18574.25 132
18575.53 142
18576.82 146
18578.11 143
18579.40 153
18580.69 140
18581.98 135
18583.26 137
18584.55 112
18585.84 143
18587.13 144
18588.42 154
18589.71 151
18590.99 163
18592.28 161
18593.57 188
18594.86 134
18596.15 155
18597.44 153
18598.73 169
18600.02 150
18601.31 152
18602.59 154
18603.88 142
18605.17 155
18606.46 129
18607.75 117
18609.04 130
18610.33 130
18611.62 149
18612.91 141
18614.20 133
18615.49 149
18616.78 121
18618.07 129
18619.36 163
18620.65 155
18621.94 142
18623.23 135
18624.52 144
18625.81 146
18627.10 133
18628.39 146
18629.68 154
18630.97 125
18632.26 112
18633.55 131
18634.84 133
18636.13 133
18637.42 139
18638.71 131
18640.00 144
18641.29 161
18642.58 142
18643.87 128
18645.16 140
18646.45 147
18647.74 141
18649.03 144
18650.32 140
18651.61 163
18652.90 140
18654.19 113
18655.48 153
18656.78 140
18658.07 150
18659.36 123
18660.65 188
18661.94 169
18663.23 166
18664.52 125
18665.81 143
18667.10 139
18668.40 153
18669.69 143
18670.98 152
18672.27 155
18673.56 151
18674.85 134
18676.14 155
18677.44 136
18678.73 135
18680.02 148
18681.31 136
18682.60 129
18683.90 127
18685.19 140
18686.48 142
18687.77 144
18689.06 128
18690.36 126
18691.65 148
18692.94 124
18694.23 122
18695.52 141
18696.82 159
18698.11 154
18699.40 166
18700.69 151
18701.99 128
18703.28 151
18704.57 141
18705.86 123
18707.16 136
18708.45 128
18709.74 161
18711.04 137
18712.33 141
18713.62 141
18714.91 158
18716.21 150
18717.50 151
18718.79 135
18720.09 141
18721.38 115
18722.67 130
18723.97 136
18725.26 139
18726.55 140
18727.85 137
18729.14 135
18730.43 148
18731.73 138
18733.02 136
18734.31 146
18735.61 117
18736.90 160
18738.19 147
18739.49 146
18740.78 143
18742.08 140
18743.37 127
18744.66 133
18745.96 126
18747.25 145
18748.55 163
18749.84 132
18751.13 119
18752.43 143
18753.72 146
18755.02 158
18756.31 129
18757.61 137
18758.90 133
18760.20 138
18761.49 131
18762.78 126
18764.08 134
18765.37 141
18766.67 142
18767.96 133
18769.26 156
18770.55 141
18771.85 128
18773.14 134
18774.44 142
18775.73 152
18777.03 152
18778.32 146
18779.62 132
18780.91 130
18782.21 129
18783.50 110
18784.80 129
18786.10 119
18787.39 126
18788.69 153
18789.98 127
18791.28 127
18792.57 134
18793.87 127
18795.16 116
18796.46 124
18797.76 136
18799.05 152
18800.35 140
18801.64 129
18802.94 99
18804.24 135
18805.53 143
18806.83 126
18808.12 172
18809.42 149
18810.72 130
18812.01 131
18813.31 144
18814.61 138
18815.90 110
18817.20 113
18818.50 108
18819.79 139
18821.09 152
18822.39 135
18823.68 118
18824.98 127
18826.28 144
18827.57 139
18828.87 138
18830.17 117
18831.46 121
18832.76 126
18834.06 114
18835.35 147
18836.65 125
18837.95 140
18839.25 130
18840.54 134
18841.84 149
18843.14 135
18844.44 142
18845.73 128
18847.03 123
18848.33 148
18849.63 123
18850.92 139
18852.22 143
18853.52 133
18854.82 115
18856.11 102
18857.41 149
18858.71 129
18860.01 155
18861.31 160
18862.60 141
18863.90 166
18865.20 137
18866.50 117
18867.80 124
18869.10 142
18870.39 147
18871.69 138
18872.99 118
18874.29 121
18875.59 139
18876.89 126
18878.18 117
18879.48 144
18880.78 131
18882.08 126
18883.38 108
18884.68 152
18885.98 185
18887.28 174
18888.57 176
18889.87 123
18891.17 153
18892.47 147
18893.77 158
18895.07 133
18896.37 143
18897.67 109
18898.97 151
18900.27 132
18901.57 118
18902.87 117
18904.17 130
18905.47 140
18906.76 125
18908.06 126
18909.36 129
18910.66 116
18911.96 114
18913.26 135
18914.56 140
18915.86 131
18917.16 122
18918.46 141
18919.76 147
18921.06 132
18922.36 156
18923.66 165
18924.96 141
18926.26 143
18927.56 150
18928.86 153
18930.17 120
18931.47 128
18932.77 122
18934.07 108
18935.37 114
18936.67 107
18937.97 127
18939.27 116
18940.57 126
18941.87 125
18943.17 138
18944.47 123
18945.77 124
18947.07 142
18948.38 143
18949.68 130
18950.98 119
18952.28 110
18953.58 124
18954.88 120
18956.18 110
18957.48 123
18958.79 134
18960.09 134
18961.39 108
18962.69 128
18963.99 154
18965.29 128
18966.59 133
18967.90 122
18969.20 113
18970.50 138
18971.80 128
18973.10 149
18974.41 123
18975.71 127
18977.01 128
18978.31 135
18979.61 127
18980.92 137
18982.22 131
18983.52 140
18984.82 151
18986.12 153
18987.43 139
18988.73 116
18990.03 134
18991.33 159
18992.64 150
18993.94 137
18995.24 140
18996.54 123
18997.85 113
18999.15 119
19000.45 121
19001.76 152
19003.06 128
19004.36 120
19005.66 136
19006.97 137
19008.27 126
19009.57 118
19010.88 119
19012.18 139
19013.48 130
19014.79 127
19016.09 139
19017.39 121
19018.70 138
19020.00 146
19021.30 151
19022.61 135
19023.91 124
19025.22 128
19026.52 127
19027.82 140
19029.13 140
19030.43 146
19031.73 169
19033.04 125
19034.34 128
19035.65 134
19036.95 135
19038.25 105
19039.56 116
19040.86 140
19042.17 124
19043.47 140
19044.78 149
19046.08 141
19047.38 164
19048.69 108
19049.99 116
19051.30 119
19052.60 131
19053.91 139
19055.21 118
19056.52 160
19057.82 156
19059.13 138
19060.43 143
19061.74 134
19063.04 120
19064.35 110
19065.65 137
19066.96 123
19068.26 135
19069.57 123
19070.87 134
19072.18 133
19073.48 119
19074.79 113
19076.09 129
19077.40 129
19078.70 104
19080.01 126
19081.32 144
19082.62 131
19083.93 156
19085.23 145
19086.54 141
19087.84 130
19089.15 122
19090.46 132
19091.76 125
19093.07 123
19094.37 109
19095.68 131
19096.99 118
19098.29 148
19099.60 137
19100.90 150
19102.21 143
19103.52 135
19104.82 150
19106.13 110
19107.44 112
19108.74 137
19110.05 145
19111.36 139
19112.66 137
19113.97 139
19115.28 137
19116.58 136
19117.89 136
19119.20 138
19120.50 134
19121.81 131
19123.12 149
19124.43 126
19125.73 118
19127.04 136
19128.35 129
19129.65 181
19130.96 153
19132.27 154
19133.58 120
19134.88 134
19136.19 153
19137.50 165
19138.81 126
19140.11 131
19141.42 133
19142.73 125
19144.04 155
19145.34 138
19146.65 148
19147.96 152
19149.27 148
19150.58 155
19151.88 153
19153.19 121
19154.50 127
19155.81 133
19157.12 120
19158.42 131
19159.73 141
19161.04 138
19162.35 132
19163.66 113
19164.97 158
19166.28 132
19167.58 146
19168.89 158
19170.20 127
19171.51 137
19172.82 137
19174.13 118
19175.44 140
19176.75 133
19178.05 146
19179.36 150
19180.67 160
19181.98 148
19183.29 134
19184.60 139
19185.91 135
19187.22 142
19188.53 118
19189.84 117
19191.15 128
19192.46 122
19193.76 131
19195.07 152
19196.38 155
19197.69 138
19199.00 135
19200.31 113
19201.62 136
19202.93 112
19204.24 113
19205.55 128
19206.86 124
19208.17 116
19209.48 142
19210.79 146
19212.10 139
19213.41 142
19214.72 150
19216.03 145
19217.34 131
19218.65 141
19219.96 135
19221.27 137
19222.58 133
19223.89 145
19225.20 122
19226.52 127
19227.83 143
19229.14 125
19230.45 113
19231.76 114
19233.07 116
19234.38 129
19235.69 131
19237.00 147
19238.31 134
19239.62 134
19240.93 155
19242.25 136
19243.56 116
19244.87 115
19246.18 136
19247.49 133
19248.80 126
19250.11 155
19251.42 157
19252.74 138
19254.05 141
19255.36 118
19256.67 128
19257.98 126
19259.29 116
19260.61 121
19261.92 168
19263.23 152
19264.54 138
19265.85 107
19267.17 121
19268.48 137
19269.79 142
19271.10 142
19272.41 130
19273.73 135
19275.04 144
19276.35 146
19277.66 153
19278.98 119
19280.29 124
19281.60 141
19282.91 142
19284.23 141
19285.54 120
19286.85 135
19288.16 159
19289.48 143
19290.79 109
19292.10 119
19293.41 104
19294.73 114
19296.04 124
19297.35 127
19298.67 143
19299.98 104
19301.29 125
19302.61 111
19303.92 124
19305.23 105
19306.55 138
19307.86 124
19309.17 156
19310.49 139
19311.80 138
19313.11 124
19314.43 111
19315.74 129
19317.05 131
19318.37 113
19319.68 123
19320.99 113
19322.31 116
19323.62 99
19324.94 117
19326.25 115
19327.56 129
19328.88 140
19330.19 122
19331.51 131
19332.82 132
19334.14 113
19335.45 115
19336.76 101
19338.08 117
19339.39 114
19340.71 131
19342.02 145
19343.34 117
19344.65 133
19345.97 137
19347.28 114
19348.59 128
19349.91 140
19351.22 122
19352.54 126
19353.85 136
19355.17 138
19356.48 130
19357.80 137
19359.11 119
19360.43 136
19361.74 141
19363.06 115
19364.38 137
19365.69 115
19367.01 115
19368.32 109
19369.64 111
19370.95 137
19372.27 155
19373.58 135
19374.90 136
19376.21 150
19377.53 168
19378.85 164
19380.16 124
19381.48 146
19382.79 137
19384.11 134
19385.43 124
19386.74 120
19388.06 101
19389.37 119
19390.69 137
19392.01 124
19393.32 143
19394.64 114
19395.96 139
19397.27 124
19398.59 121
19399.91 107
19401.22 117
19402.54 151
19403.85 129
19405.17 137
19406.49 151
19407.80 128
19409.12 122
19410.44 128
19411.76 138
19413.07 142
19414.39 142
19415.71 121
19417.02 99
19418.34 115
19419.66 142
19420.98 131
19422.29 129
19423.61 114
19424.93 133
19426.24 121
19427.56 121
19428.88 137
19430.20 121
19431.51 150
19432.83 128
19434.15 121
19435.47 145
19436.79 100
19438.10 116
19439.42 122
19440.74 147
19442.06 102
19443.37 106
19444.69 93
19446.01 112
19447.33 117
19448.65 125
19449.97 130
19451.28 111
19452.60 97
19453.92 108
19455.24 100
19456.56 129
19457.88 141
19459.19 133
19460.51 129
19461.83 108
19463.15 118
19464.47 129
19465.79 131
19467.11 136
19468.42 122
19469.74 122
19471.06 138
19472.38 116
19473.70 128
19475.02 123
19476.34 125
19477.66 146
19478.98 113
19480.30 112
19481.62 153
19482.93 151
19484.25 143
19485.57 122
19486.89 111
19488.21 130
19489.53 110
19490.85 134
19492.17 127
19493.49 133
19494.81 148
19496.13 155
19497.45 121
19498.77 120
19500.09 98
19501.41 112
19502.73 129
19504.05 149
19505.37 131
19506.69 127
19508.01 130
19509.33 112
19510.65 118
19511.97 129
19513.29 109
19514.61 134
19515.93 130
19517.25 114
19518.57 135
19519.89 124
19521.21 130
19522.54 131
19523.86 118
19525.18 122
19526.50 133
19527.82 131
19529.14 117
19530.46 133
19531.78 118
19533.10 128
19534.42 113
19535.74 121
19537.07 141
19538.39 123
19539.71 124
19541.03 138
19542.35 112
19543.67 143
19544.99 104
19546.31 97
19547.64 108
19548.96 126
19550.28 137
19551.60 129
19552.92 124
19554.24 129
19555.57 132
19556.89 134
19558.21 112
19559.53 129
19560.85 136
19562.18 164
19563.50 120
19564.82 131
19566.14 126
19567.46 125
19568.79 101
19570.11 106
19571.43 127
19572.75 130
19574.08 163
19575.40 134
19576.72 140
19578.04 137
19579.37 122
19580.69 150
19582.01 121
19583.33 132
19584.66 140
19585.98 119
19587.30 129
19588.63 140
19589.95 118
19591.27 128
19592.59 141
19593.92 130
19595.24 108
19596.56 131
19597.89 139
19599.21 141
19600.53 151
19601.86 148
19603.18 116
19604.50 145
19605.83 124
19607.15 135
19608.47 118
19609.80 115
19611.12 130
19612.45 150
19613.77 134
19615.09 118
19616.42 118
19617.74 115
19619.06 117
19620.39 141
19621.71 127
19623.04 110
19624.36 123
19625.69 112
19627.01 118
19628.33 126
19629.66 129
19630.98 105
19632.31 115
19633.63 124
19634.96 115
19636.28 145
19637.60 128
19638.93 117
19640.25 155
19641.58 137
19642.90 125
19644.23 132
19645.55 137
19646.88 140
19648.20 117
19649.53 111
19650.85 126
19652.18 101
19653.50 117
19654.83 132
19656.15 125
19657.48 120
19658.80 111
19660.13 113
19661.45 129
19662.78 122
19664.11 119
19665.43 124
19666.76 128
19668.08 148
19669.41 131
19670.73 126
19672.06 159
19673.39 161
19674.71 150
19676.04 131
19677.36 136
19678.69 123
19680.01 142
19681.34 148
19682.67 159
19683.99 127
19685.32 120
19686.65 123
19687.97 118
19689.30 111
19690.62 124
19691.95 111
19693.28 126
19694.60 127
19695.93 119
19697.26 130
19698.58 118
19699.91 118
19701.24 134
19702.56 140
19703.89 130
19705.22 128
19706.54 138
19707.87 120
19709.20 117
19710.53 125
19711.85 161
19713.18 132
19714.51 133
19715.83 145
19717.16 135
19718.49 142
19719.82 139
19721.14 103
19722.47 113
19723.80 100
19725.13 119
19726.45 118
19727.78 125
19729.11 120
19730.44 137
19731.76 135
19733.09 114
19734.42 118
19735.75 110
19737.08 114
19738.40 128
19739.73 142
19741.06 121
19742.39 127
19743.72 136
19745.04 115
19746.37 106
19747.70 114
19749.03 120
19750.36 142
19751.69 109
19753.01 128
19754.34 136
19755.67 149
19757.00 121
19758.33 120
19759.66 139
19760.99 123
19762.31 128
19763.64 130
19764.97 160
19766.30 146
19767.63 146
19768.96 120
19770.29 109
19771.62 103
19772.95 119
19774.28 113
19775.60 124
19776.93 128
19778.26 121
19779.59 120
19780.92 134
19782.25 108
19783.58 135
19784.91 125
19786.24 133
19787.57 123
19788.90 112
19790.23 126
19791.56 131
19792.89 135
19794.22 126
19795.55 118
19796.88 104
19798.21 108
19799.54 112
19800.87 126
19802.20 106
19803.53 139
19804.86 134
19806.19 106
19807.52 120
19808.85 128
19810.18 156
19811.51 134
19812.84 137
19814.17 139
19815.50 122
19816.83 134
19818.16 142
19819.49 134
19820.83 123
19822.16 109
19823.49 127
19824.82 142
19826.15 119
19827.48 147
19828.81 138
19830.14 144
19831.47 144
19832.80 120
19834.14 117
19835.47 123
19836.80 120
19838.13 123
19839.46 141
19840.79 150
19842.12 117
19843.46 155
19844.79 138
19846.12 121
19847.45 107
19848.78 119
19850.11 132
19851.45 144
19852.78 111
19854.11 130
19855.44 114
19856.77 140
19858.11 135
19859.44 126
19860.77 123
19862.10 129
19863.43 135
19864.77 121
19866.10 129
19867.43 117
19868.76 102
19870.10 132
19871.43 131
19872.76 158
19874.09 132
19875.43 118
19876.76 125
19878.09 148
19879.42 136
19880.76 117
19882.09 109
19883.42 119
19884.75 146
19886.09 103
19887.42 145
19888.75 129
19890.09 95
19891.42 131
19892.75 125
19894.09 122
19895.42 111
19896.75 124
19898.09 142
19899.42 102
19900.75 118
19902.09 113
19903.42 116
19904.75 109
19906.09 131
19907.42 118
19908.75 132
19910.09 138
19911.42 100
19912.76 123
19914.09 146
19915.42 166
19916.76 151
19918.09 116
19919.43 118
19920.76 116
19922.09 106
19923.43 114
19924.76 136
19926.10 144
19927.43 145
19928.77 136
19930.10 143
19931.43 112
19932.77 95
19934.10 135
19935.44 148
19936.77 137
19938.11 116
19939.44 118
19940.78 136
19942.11 130
19943.45 103
19944.78 104
19946.12 151
19947.45 134
19948.79 117
19950.12 135
19951.46 133
19952.79 135
19954.13 132
19955.46 128
19956.80 122
19958.13 136
19959.47 124
19960.80 116
19962.14 128
19963.48 144
19964.81 134
19966.15 143
19967.48 139
19968.82 126
19970.15 149
19971.49 138
19972.83 97
19974.16 134
19975.50 136
19976.83 109
19978.17 123
19979.51 116
19980.84 154
19982.18 125
19983.51 150
19984.85 131
19986.19 131
19987.52 123
19988.86 143
19990.20 120
19991.53 108
19992.87 113
19994.21 128
19995.54 131
19996.88 159
19998.22 155
19999.55 118
20000.89 136
20002.23 118
20003.56 125
20004.90 160
20006.24 144
20007.57 118
20008.91 132
20010.25 122
20011.59 117
20012.92 124
20014.26 134
20015.60 119
20016.94 120
20018.27 109
20019.61 138
20020.95 128
20022.28 140
20023.62 143
20024.96 122
20026.30 126
20027.64 134
20028.97 136
20030.31 125
20031.65 138
20032.99 131
20034.32 127
20035.66 131
20037.00 160
20038.34 159
20039.68 140
20041.02 131
20042.35 138
20043.69 144
20045.03 126
20046.37 139
20047.71 103
20049.05 107
20050.38 149
20051.72 153
20053.06 128
20054.40 146
20055.74 131
20057.08 120
20058.42 140
20059.75 138
20061.09 143
20062.43 138
20063.77 125
20065.11 114
20066.45 128
20067.79 135
20069.13 100
20070.47 118
20071.81 123
20073.14 129
20074.48 120
20075.82 122
20077.16 116
20078.50 112
20079.84 123
20081.18 135
20082.52 125
20083.86 116
20085.20 120
20086.54 125
20087.88 98
20089.22 122
20090.56 108
20091.90 127
20093.24 120
20094.58 112
20095.92 132
20097.26 131
20098.60 110
20099.94 111
20101.28 122
20102.62 134
20103.96 163
20105.30 154
20106.64 130
20107.98 137
20109.32 154
20110.66 140
20112.00 115
20113.34 123
20114.68 145
20116.02 133
20117.36 136
20118.71 138
20120.05 154
20121.39 117
20122.73 122
20124.07 121
20125.41 114
20126.75 134
20128.09 119
20129.43 112
20130.77 127
20132.12 117
20133.46 120
20134.80 140
20136.14 141
20137.48 105
20138.82 124
20140.16 118
20141.51 138
20142.85 105
20144.19 126
20145.53 129
