# Supplementary material for: MALDI-TOF MS typing enables the classification of brewing yeasts of the genus Saccharomyces to major beer styles
Source: PLoS One. 2017 Aug 9;12(8):e0181694. doi: 10.1371/journal.pone.0181694 (PMC5549903; doi:10.1371/journal.pone.0181694)
Supplement: S6 File — The directory includes 90 raw files and was zipped to “.zip”; the folder has three strains with 30 spectra per strain; S1 Text explains the raw files with an example and Table 1 represents the yeast strains used within the experiment. (ZIP) [file pone.0181694.s009.zip › 16-18/30276-3478-Lag-Lag-Lag-YPG-18h-E-E_2016-09-20_1_0_A1_1.dat]

1999.90 1053
2000.32 1070
2000.75 1049
2001.17 1049
2001.59 1109
2002.01 1034
2002.43 913
2002.86 1001
2003.28 996
2003.70 1032
2004.12 1007
2004.54 969
2004.97 977
2005.39 1031
2005.81 1009
2006.23 1007
2006.66 992
2007.08 1031
2007.50 1053
2007.92 991
2008.35 968
2008.77 1003
2009.19 988
2009.61 976
2010.04 1014
2010.46 1009
2010.88 1018
2011.31 1002
2011.73 966
2012.15 903
2012.57 969
2013.00 951
2013.42 927
2013.84 906
2014.27 902
2014.69 980
2015.11 915
2015.54 964
2015.96 949
2016.38 886
2016.81 919
2017.23 990
2017.65 992
2018.08 997
2018.50 1009
2018.93 1001
2019.35 1047
2019.77 1025
2020.20 1010
2020.62 1054
2021.04 977
2021.47 1014
2021.89 991
2022.32 1038
2022.74 1035
2023.17 965
2023.59 983
2024.01 964
2024.44 970
2024.86 957
2025.29 956
2025.71 932
2026.14 950
2026.56 936
2026.98 910
2027.41 971
2027.83 986
2028.26 946
2028.68 926
2029.11 932
2029.53 941
2029.96 911
2030.38 908
2030.81 930
2031.23 913
2031.66 891
2032.08 944
2032.51 949
2032.93 941
2033.36 958
2033.78 952
2034.21 848
2034.63 883
2035.06 845
2035.49 932
2035.91 945
2036.34 931
2036.76 977
2037.19 918
2037.61 947
2038.04 965
2038.47 971
2038.89 947
2039.32 965
2039.74 990
2040.17 961
2040.59 936
2041.02 959
2041.45 973
2041.87 945
2042.30 960
2042.73 1057
2043.15 999
2043.58 1054
2044.00 1067
2044.43 997
2044.86 993
2045.28 1055
2045.71 1036
2046.14 966
2046.56 935
2046.99 949
2047.42 1009
2047.84 1025
2048.27 1016
2048.70 1021
2049.12 975
2049.55 980
2049.98 1001
2050.40 982
2050.83 891
2051.26 934
2051.69 921
2052.11 889
2052.54 948
2052.97 926
2053.40 880
2053.82 950
2054.25 995
2054.68 970
2055.10 983
2055.53 1027
2055.96 1077
2056.39 1084
2056.82 1162
2057.24 1152
2057.67 1088
2058.10 1112
2058.53 1090
2058.95 1087
2059.38 1037
2059.81 1046
2060.24 1020
2060.67 1114
2061.09 1050
2061.52 1017
2061.95 1071
2062.38 1047
2062.81 1086
2063.24 1058
2063.66 1110
2064.09 1150
2064.52 1181
2064.95 1253
2065.38 1146
2065.81 1113
2066.24 1164
2066.66 1198
2067.09 1116
2067.52 1081
2067.95 1089
2068.38 1032
2068.81 1009
2069.24 1030
2069.67 1038
2070.10 1011
2070.52 983
2070.95 978
2071.38 979
2071.81 983
2072.24 963
2072.67 997
2073.10 975
2073.53 1035
2073.96 1082
2074.39 1012
2074.82 1023
2075.25 1019
2075.68 1038
2076.11 1033
2076.54 1027
2076.97 1073
2077.40 1075
2077.83 1051
2078.26 1103
2078.69 1120
2079.12 1100
2079.55 1080
2079.98 1088
2080.41 1086
2080.84 1086
2081.27 1069
2081.70 1040
2082.13 1020
2082.56 1054
2082.99 1033
2083.42 1015
2083.85 1052
2084.28 1041
2084.71 1047
2085.14 1025
2085.57 1010
2086.00 1023
2086.43 1012
2086.86 1012
2087.29 1026
2087.73 996
2088.16 979
2088.59 963
2089.02 975
2089.45 1024
2089.88 979
2090.31 951
2090.74 975
2091.17 932
2091.61 948
2092.04 992
2092.47 980
2092.90 987
2093.33 980
2093.76 1011
2094.19 995
2094.63 990
2095.06 966
2095.49 981
2095.92 986
2096.35 935
2096.78 984
2097.22 1014
2097.65 1024
2098.08 983
2098.51 984
2098.94 960
2099.38 954
2099.81 958
2100.24 989
2100.67 989
2101.11 956
2101.54 916
2101.97 925
2102.40 967
2102.83 935
2103.27 946
2103.70 975
2104.13 977
2104.56 982
2105.00 991
2105.43 971
2105.86 1077
2106.30 1064
2106.73 1064
2107.16 967
2107.59 998
2108.03 979
2108.46 987
2108.89 955
2109.33 1007
2109.76 975
2110.19 933
2110.63 960
2111.06 1025
2111.49 1024
2111.93 976
2112.36 922
2112.79 931
2113.23 962
2113.66 1005
2114.09 1054
2114.53 945
2114.96 932
2115.40 1015
2115.83 985
2116.26 941
2116.70 866
2117.13 955
2117.56 996
2118.00 995
2118.43 921
2118.87 932
2119.30 887
2119.73 920
2120.17 976
2120.60 939
2121.04 964
2121.47 974
2121.91 978
2122.34 987
2122.78 978
2123.21 1039
2123.64 989
2124.08 974
2124.51 962
2124.95 939
2125.38 958
2125.82 985
2126.25 1018
2126.69 1067
2127.12 1003
2127.56 989
2127.99 1026
2128.43 1030
2128.86 1066
2129.30 1029
2129.73 1035
2130.17 1057
2130.60 1108
2131.04 1084
2131.47 1070
2131.91 1054
2132.35 1010
2132.78 1059
2133.22 1043
2133.65 1011
2134.09 1032
2134.52 997
2134.96 1011
2135.40 974
2135.83 977
2136.27 974
2136.70 983
2137.14 1003
2137.57 997
2138.01 938
2138.45 952
2138.88 968
2139.32 957
2139.76 933
2140.19 930
2140.63 949
2141.06 940
2141.50 911
2141.94 929
2142.37 931
2142.81 915
2143.25 917
2143.68 893
2144.12 975
2144.56 957
2144.99 967
2145.43 978
2145.87 947
2146.30 958
2146.74 1011
2147.18 1001
2147.62 1041
2148.05 1115
2148.49 1114
2148.93 1161
2149.36 1177
2149.80 1172
2150.24 1228
2150.68 1197
2151.11 1252
2151.55 1207
2151.99 1171
2152.43 1113
2152.86 1199
2153.30 1181
2153.74 1121
2154.18 1073
2154.61 1065
2155.05 1036
2155.49 1042
2155.93 1054
2156.37 1061
2156.80 1052
2157.24 1087
2157.68 1016
2158.12 998
2158.56 981
2158.99 1053
2159.43 974
2159.87 966
2160.31 993
2160.75 1052
2161.19 1040
2161.62 1002
2162.06 1067
2162.50 1059
2162.94 1098
2163.38 1115
2163.82 1119
2164.26 1196
2164.69 1119
2165.13 1125
2165.57 1053
2166.01 1120
2166.45 1212
2166.89 1165
2167.33 1127
2167.77 1108
2168.21 1096
2168.65 1065
2169.08 1142
2169.52 1143
2169.96 1169
2170.40 1097
2170.84 1073
2171.28 1106
2171.72 1152
2172.16 1077
2172.60 1064
2173.04 1140
2173.48 1219
2173.92 1183
2174.36 1120
2174.80 1175
2175.24 1222
2175.68 1200
2176.12 1234
2176.56 1220
2177.00 1170
2177.44 1162
2177.88 1172
2178.32 1172
2178.76 1127
2179.20 1195
2179.64 1139
2180.08 1187
2180.52 1156
2180.96 1154
2181.40 1189
2181.84 1128
2182.28 1069
2182.72 1057
2183.16 1030
2183.60 1015
2184.04 988
2184.48 980
2184.93 1033
2185.37 1000
2185.81 1037
2186.25 994
2186.69 1012
2187.13 1093
2187.57 1143
2188.01 1141
2188.45 1123
2188.89 1105
2189.34 1163
2189.78 1133
2190.22 1112
2190.66 1098
2191.10 1138
2191.54 1110
2191.98 1074
2192.43 1168
2192.87 1093
2193.31 1111
2193.75 1130
2194.19 1177
2194.63 1191
2195.08 1195
2195.52 1103
2195.96 1165
2196.40 1175
2196.84 1178
2197.29 1153
2197.73 1195
2198.17 1154
2198.61 1099
2199.06 1080
2199.50 1083
2199.94 1102
2200.38 1054
2200.82 1069
2201.27 1097
2201.71 1083
2202.15 1073
2202.59 1130
2203.04 1145
2203.48 1126
2203.92 1087
2204.37 1180
2204.81 1134
2205.25 1095
2205.69 1122
2206.14 1112
2206.58 1259
2207.02 1241
2207.47 1273
2207.91 1257
2208.35 1226
2208.80 1150
2209.24 1252
2209.68 1187
2210.13 1241
2210.57 1246
2211.01 1201
2211.46 1230
2211.90 1198
2212.34 1185
2212.79 1209
2213.23 1240
2213.67 1186
2214.12 1135
2214.56 1138
2215.01 1053
2215.45 1137
2215.89 1156
2216.34 1110
2216.78 1053
2217.23 1050
2217.67 1072
2218.11 1076
2218.56 1064
2219.00 1032
2219.45 1062
2219.89 1029
2220.34 1113
2220.78 1167
2221.22 1149
2221.67 1128
2222.11 1145
2222.56 1195
2223.00 1137
2223.45 1192
2223.89 1223
2224.34 1217
2224.78 1239
2225.23 1273
2225.67 1250
2226.12 1228
2226.56 1257
2227.01 1215
2227.45 1229
2227.90 1216
2228.34 1232
2228.79 1244
2229.23 1211
2229.68 1270
2230.12 1269
2230.57 1254
2231.01 1265
2231.46 1259
2231.90 1280
2232.35 1213
2232.80 1259
2233.24 1213
2233.69 1202
2234.13 1226
2234.58 1166
2235.02 1138
2235.47 1164
2235.92 1141
2236.36 1203
2236.81 1193
2237.25 1185
2237.70 1156
2238.15 1137
2238.59 1106
2239.04 1160
2239.49 1160
2239.93 1064
2240.38 1091
2240.82 1109
2241.27 1074
2241.72 1036
2242.16 1079
2242.61 1030
2243.06 1108
2243.50 1072
2243.95 1005
2244.40 1058
2244.84 1036
2245.29 1057
2245.74 1041
2246.19 999
2246.63 1063
2247.08 1064
2247.53 1056
2247.97 1013
2248.42 1097
2248.87 1137
2249.32 1140
2249.76 1070
2250.21 1080
2250.66 1087
2251.10 1120
2251.55 1197
2252.00 1094
2252.45 1086
2252.89 1179
2253.34 1111
2253.79 1069
2254.24 1099
2254.69 1042
2255.13 1179
2255.58 1064
2256.03 1102
2256.48 1081
2256.93 1094
2257.37 1119
2257.82 1100
2258.27 1127
2258.72 1114
2259.17 1054
2259.61 1073
2260.06 1192
2260.51 1225
2260.96 1213
2261.41 1230
2261.86 1259
2262.31 1229
2262.75 1299
2263.20 1246
2263.65 1232
2264.10 1223
2264.55 1249
2265.00 1208
2265.45 1213
2265.90 1307
2266.34 1180
2266.79 1187
2267.24 1145
2267.69 1235
2268.14 1258
2268.59 1232
2269.04 1274
2269.49 1293
2269.94 1319
2270.39 1288
2270.84 1347
2271.29 1392
2271.74 1341
2272.18 1332
2272.63 1412
2273.08 1395
2273.53 1357
2273.98 1461
2274.43 1504
2274.88 1610
2275.33 1672
2275.78 1764
2276.23 1808
2276.68 1809
2277.13 1847
2277.58 1785
2278.03 1656
2278.48 1609
2278.93 1490
2279.38 1454
2279.83 1412
2280.28 1348
2280.73 1321
2281.19 1260
2281.64 1226
2282.09 1243
2282.54 1180
2282.99 1180
2283.44 1211
2283.89 1157
2284.34 1132
2284.79 1141
2285.24 1166
2285.69 1141
2286.14 1131
2286.59 1174
2287.04 1154
2287.50 1255
2287.95 1275
2288.40 1327
2288.85 1390
2289.30 1405
2289.75 1454
2290.20 1566
2290.65 1649
2291.11 1677
2291.56 1587
2292.01 1565
2292.46 1605
2292.91 1547
2293.36 1588
2293.82 1529
2294.27 1445
2294.72 1393
2295.17 1369
2295.62 1331
2296.07 1293
2296.53 1325
2296.98 1319
2297.43 1270
2297.88 1308
2298.33 1261
2298.79 1277
2299.24 1262
2299.69 1137
2300.14 1180
2300.60 1133
2301.05 1202
2301.50 1156
2301.95 1136
2302.41 1166
2302.86 1192
2303.31 1157
2303.76 1179
2304.22 1128
2304.67 1068
2305.12 1162
2305.57 1205
2306.03 1166
2306.48 1225
2306.93 1212
2307.39 1196
2307.84 1207
2308.29 1235
2308.75 1235
2309.20 1286
2309.65 1257
2310.11 1249
2310.56 1266
2311.01 1264
2311.47 1284
2311.92 1284
2312.37 1324
2312.83 1324
2313.28 1281
2313.73 1266
2314.19 1257
2314.64 1229
2315.09 1233
2315.55 1239
2316.00 1260
2316.46 1271
2316.91 1221
2317.36 1213
2317.82 1239
2318.27 1282
2318.73 1263
2319.18 1211
2319.63 1212
2320.09 1251
2320.54 1300
2321.00 1296
2321.45 1291
2321.91 1310
2322.36 1307
2322.82 1359
2323.27 1419
2323.72 1459
2324.18 1531
2324.63 1547
2325.09 1532
2325.54 1557
2326.00 1567
2326.45 1476
2326.91 1415
2327.36 1395
2327.82 1379
2328.27 1298
2328.73 1246
2329.18 1263
2329.64 1318
2330.09 1220
2330.55 1239
2331.00 1201
2331.46 1182
2331.92 1199
2332.37 1192
2332.83 1155
2333.28 1145
2333.74 1208
2334.19 1272
2334.65 1257
2335.10 1208
2335.56 1124
2336.02 1178
2336.47 1157
2336.93 1201
2337.38 1229
2337.84 1201
2338.30 1159
2338.75 1222
2339.21 1190
2339.66 1187
2340.12 1188
2340.58 1152
2341.03 1250
2341.49 1250
2341.95 1238
2342.40 1212
2342.86 1212
2343.32 1264
2343.77 1198
2344.23 1182
2344.68 1260
2345.14 1327
2345.60 1294
2346.06 1246
2346.51 1266
2346.97 1267
2347.43 1288
2347.88 1302
2348.34 1281
2348.80 1266
2349.25 1285
2349.71 1280
2350.17 1277
2350.63 1292
2351.08 1178
2351.54 1204
2352.00 1235
2352.46 1227
2352.91 1202
2353.37 1151
2353.83 1131
2354.29 1148
2354.74 1138
2355.20 1153
2355.66 1158
2356.12 1113
2356.57 1157
2357.03 1225
2357.49 1108
2357.95 1167
2358.41 1188
2358.86 1169
2359.32 1154
2359.78 1233
2360.24 1230
2360.70 1233
2361.15 1323
2361.61 1269
2362.07 1235
2362.53 1201
2362.99 1236
2363.45 1279
2363.91 1276
2364.36 1248
2364.82 1242
2365.28 1266
2365.74 1288
2366.20 1261
2366.66 1265
2367.12 1240
2367.57 1207
2368.03 1194
2368.49 1162
2368.95 1203
2369.41 1239
2369.87 1213
2370.33 1185
2370.79 1169
2371.25 1113
2371.71 1163
2372.17 1160
2372.63 1134
2373.09 1087
2373.54 1117
2374.00 1227
2374.46 1183
2374.92 1286
2375.38 1197
2375.84 1123
2376.30 1169
2376.76 1203
2377.22 1214
2377.68 1193
2378.14 1139
2378.60 1211
2379.06 1163
2379.52 1129
2379.98 1118
2380.44 1157
2380.90 1199
2381.36 1152
2381.82 1188
2382.28 1201
2382.74 1256
2383.20 1239
2383.66 1160
2384.12 1209
2384.59 1182
2385.05 1195
2385.51 1187
2385.97 1183
2386.43 1132
2386.89 1143
2387.35 1219
2387.81 1167
2388.27 1170
2388.73 1185
2389.19 1210
2389.65 1197
2390.12 1132
2390.58 1138
2391.04 1203
2391.50 1232
2391.96 1224
2392.42 1188
2392.88 1184
2393.34 1159
2393.81 1129
2394.27 1100
2394.73 1119
2395.19 1174
2395.65 1205
2396.11 1113
2396.57 1140
2397.04 1163
2397.50 1201
2397.96 1229
2398.42 1225
2398.88 1204
2399.35 1171
2399.81 1149
2400.27 1189
2400.73 1235
2401.19 1172
2401.66 1132
2402.12 1158
2402.58 1146
2403.04 1188
2403.51 1168
2403.97 1201
2404.43 1174
2404.89 1175
2405.36 1247
2405.82 1146
2406.28 1203
2406.74 1163
2407.21 1159
2407.67 1132
2408.13 1154
2408.59 1115
2409.06 1098
2409.52 1066
2409.98 1104
2410.45 1076
2410.91 1121
2411.37 1102
2411.84 1093
2412.30 1112
2412.76 1127
2413.23 1107
2413.69 1102
2414.15 1097
2414.62 1150
2415.08 1170
2415.54 1216
2416.01 1248
2416.47 1185
2416.93 1210
2417.40 1253
2417.86 1291
2418.32 1319
2418.79 1345
2419.25 1342
2419.72 1355
2420.18 1304
2420.64 1282
2421.11 1295
2421.57 1283
2422.04 1326
2422.50 1219
2422.96 1232
2423.43 1260
2423.89 1332
2424.36 1229
2424.82 1190
2425.29 1169
2425.75 1134
2426.22 1145
2426.68 1141
2427.15 1146
2427.61 1131
2428.07 1145
2428.54 1180
2429.00 1133
2429.47 1159
2429.93 1148
2430.40 1087
2430.86 1094
2431.33 1139
2431.79 1171
2432.26 1183
2432.72 1121
2433.19 1172
2433.65 1212
2434.12 1191
2434.59 1183
2435.05 1114
2435.52 1152
2435.98 1199
2436.45 1203
2436.91 1243
2437.38 1328
2437.84 1331
2438.31 1276
2438.78 1294
2439.24 1288
2439.71 1301
2440.17 1289
2440.64 1332
2441.10 1322
2441.57 1309
2442.04 1313
2442.50 1369
2442.97 1338
2443.44 1258
2443.90 1193
2444.37 1185
2444.83 1198
2445.30 1135
2445.77 1140
2446.23 1135
2446.70 1142
2447.17 1090
2447.63 1057
2448.10 1063
2448.57 1119
2449.03 1058
2449.50 1120
2449.97 1202
2450.43 1221
2450.90 1166
2451.37 1153
2451.83 1145
2452.30 1098
2452.77 1086
2453.24 1083
2453.70 1093
2454.17 1114
2454.64 1098
2455.10 1123
2455.57 1117
2456.04 1103
2456.51 1136
2456.97 1098
2457.44 1106
2457.91 1099
2458.38 1119
2458.84 1120
2459.31 1111
2459.78 1127
2460.25 1143
2460.72 1181
2461.18 1222
2461.65 1172
2462.12 1211
2462.59 1196
2463.06 1116
2463.52 1144
2463.99 1165
2464.46 1104
2464.93 1143
2465.40 1109
2465.86 1144
2466.33 1131
2466.80 1229
2467.27 1163
2467.74 1139
2468.21 1113
2468.68 1131
2469.14 1126
2469.61 1162
2470.08 1167
2470.55 1182
2471.02 1167
2471.49 1158
2471.96 1150
2472.43 1089
2472.90 1119
2473.36 1103
2473.83 1173
2474.30 1098
2474.77 1140
2475.24 1127
2475.71 1092
2476.18 1132
2476.65 1214
2477.12 1148
2477.59 1164
2478.06 1171
2478.53 1246
2479.00 1187
2479.47 1189
2479.94 1228
2480.41 1225
2480.87 1223
2481.34 1189
2481.81 1169
2482.28 1107
2482.75 1169
2483.22 1132
2483.69 1142
2484.16 1109
2484.63 1136
2485.10 1193
2485.57 1181
2486.05 1157
2486.52 1157
2486.99 1202
2487.46 1212
2487.93 1223
2488.40 1222
2488.87 1222
2489.34 1180
2489.81 1216
2490.28 1129
2490.75 1148
2491.22 1192
2491.69 1143
2492.16 1138
2492.63 1177
2493.10 1172
2493.58 1125
2494.05 1165
2494.52 1220
2494.99 1155
2495.46 1166
2495.93 1211
2496.40 1229
2496.87 1206
2497.34 1209
2497.82 1180
2498.29 1121
2498.76 1148
2499.23 1106
2499.70 1122
2500.17 1132
2500.64 1070
2501.12 1132
2501.59 1088
2502.06 1133
2502.53 1178
2503.00 1117
2503.48 1090
2503.95 1134
2504.42 1135
2504.89 1147
2505.36 1208
2505.84 1193
2506.31 1199
2506.78 1227
2507.25 1203
2507.72 1339
2508.20 1309
2508.67 1316
2509.14 1407
2509.61 1389
2510.09 1392
2510.56 1455
2511.03 1527
2511.50 1558
2511.98 1573
2512.45 1611
2512.92 1628
2513.40 1554
2513.87 1497
2514.34 1448
2514.81 1420
2515.29 1367
2515.76 1314
2516.23 1238
2516.71 1254
2517.18 1260
2517.65 1251
2518.13 1279
2518.60 1316
2519.07 1308
2519.55 1278
2520.02 1302
2520.49 1309
2520.97 1273
2521.44 1222
2521.91 1242
2522.39 1159
2522.86 1192
2523.34 1146
2523.81 1186
2524.28 1228
2524.76 1285
2525.23 1292
2525.70 1175
2526.18 1230
2526.65 1240
2527.13 1241
2527.60 1269
2528.08 1232
2528.55 1202
2529.02 1235
2529.50 1227
2529.97 1262
2530.45 1312
2530.92 1327
2531.40 1327
2531.87 1284
2532.34 1273
2532.82 1317
2533.29 1259
2533.77 1279
2534.24 1284
2534.72 1253
2535.19 1278
2535.67 1241
2536.14 1271
2536.62 1279
2537.09 1301
2537.57 1281
2538.04 1298
2538.52 1267
2538.99 1241
2539.47 1232
2539.94 1254
2540.42 1260
2540.90 1222
2541.37 1311
2541.85 1310
2542.32 1287
2542.80 1272
2543.27 1229
2543.75 1143
2544.22 1192
2544.70 1275
2545.18 1236
2545.65 1308
2546.13 1360
2546.60 1408
2547.08 1313
2547.56 1452
2548.03 1454
2548.51 1446
2548.98 1454
2549.46 1489
2549.94 1524
2550.41 1482
2550.89 1449
2551.37 1418
2551.84 1424
2552.32 1430
2552.80 1337
2553.27 1432
2553.75 1391
2554.23 1314
2554.70 1315
2555.18 1337
2555.66 1389
2556.13 1343
2556.61 1364
2557.09 1350
2557.56 1375
2558.04 1373
2558.52 1311
2558.99 1321
2559.47 1261
2559.95 1247
2560.43 1269
2560.90 1261
2561.38 1189
2561.86 1159
2562.33 1195
2562.81 1263
2563.29 1170
2563.77 1152
2564.25 1188
2564.72 1195
2565.20 1169
2565.68 1163
2566.16 1159
2566.63 1152
2567.11 1161
2567.59 1135
2568.07 1169
2568.55 1183
2569.02 1185
2569.50 1152
2569.98 1138
2570.46 1110
2570.94 1130
2571.41 1167
2571.89 1154
2572.37 1158
2572.85 1176
2573.33 1126
2573.81 1152
2574.28 1105
2574.76 1151
2575.24 1205
2575.72 1192
2576.20 1162
2576.68 1197
2577.16 1292
2577.64 1179
2578.11 1244
2578.59 1216
2579.07 1219
2579.55 1115
2580.03 1154
2580.51 1189
2580.99 1195
2581.47 1155
2581.95 1207
2582.43 1174
2582.91 1131
2583.39 1089
2583.86 1141
2584.34 1162
2584.82 1099
2585.30 1169
2585.78 1142
2586.26 1166
2586.74 1127
2587.22 1143
2587.70 1210
2588.18 1233
2588.66 1122
2589.14 1142
2589.62 1150
2590.10 1130
2590.58 1177
2591.06 1215
2591.54 1220
2592.02 1142
2592.50 1178
2592.98 1170
2593.46 1180
2593.94 1178
2594.42 1205
2594.90 1186
2595.38 1145
2595.86 1095
2596.35 1155
2596.83 1194
2597.31 1122
2597.79 1095
2598.27 1127
2598.75 1137
2599.23 1171
2599.71 1159
2600.19 1171
2600.67 1207
2601.15 1143
2601.63 1168
2602.12 1128
2602.60 1166
2603.08 1157
2603.56 1137
2604.04 1181
2604.52 1159
2605.00 1159
2605.48 1178
2605.97 1176
2606.45 1105
2606.93 1154
2607.41 1171
2607.89 1194
2608.37 1169
2608.86 1163
2609.34 1201
2609.82 1208
2610.30 1170
2610.78 1164
2611.26 1197
2611.75 1178
2612.23 1180
2612.71 1107
2613.19 1088
2613.68 1173
2614.16 1213
2614.64 1159
2615.12 1173
2615.60 1173
2616.09 1158
2616.57 1155
2617.05 1176
2617.53 1133
2618.02 1163
2618.50 1163
2618.98 1066
2619.46 1104
2619.95 1070
2620.43 1058
2620.91 1064
2621.40 1050
2621.88 1106
2622.36 1113
2622.85 1077
2623.33 1177
2623.81 1189
2624.29 1178
2624.78 1159
2625.26 1126
2625.74 1123
2626.23 1164
2626.71 1132
2627.19 1211
2627.68 1237
2628.16 1166
2628.64 1211
2629.13 1245
2629.61 1176
2630.10 1239
2630.58 1243
2631.06 1237
2631.55 1168
2632.03 1118
2632.51 1189
2633.00 1204
2633.48 1249
2633.97 1200
2634.45 1202
2634.94 1180
2635.42 1191
2635.90 1143
2636.39 1144
2636.87 1136
2637.36 1115
2637.84 1106
2638.33 1122
2638.81 1164
2639.29 1175
2639.78 1124
2640.26 1233
2640.75 1213
2641.23 1167
2641.72 1132
2642.20 1134
2642.69 1224
2643.17 1165
2643.66 1112
2644.14 1101
2644.63 1215
2645.11 1130
2645.60 1131
2646.08 1153
2646.57 1118
2647.05 1175
2647.54 1207
2648.02 1164
2648.51 1154
2648.99 1182
2649.48 1219
2649.97 1183
2650.45 1134
2650.94 1211
2651.42 1213
2651.91 1207
2652.39 1206
2652.88 1148
2653.37 1244
2653.85 1323
2654.34 1328
2654.82 1277
2655.31 1315
2655.80 1242
2656.28 1269
2656.77 1223
2657.25 1231
2657.74 1151
2658.23 1137
2658.71 1232
2659.20 1162
2659.69 1075
2660.17 1165
2660.66 1194
2661.14 1186
2661.63 1141
2662.12 1116
2662.60 1206
2663.09 1240
2663.58 1230
2664.06 1156
2664.55 1159
2665.04 1153
2665.53 1249
2666.01 1254
2666.50 1227
2666.99 1188
2667.47 1223
2667.96 1278
2668.45 1308
2668.94 1243
2669.42 1246
2669.91 1279
2670.40 1308
2670.88 1203
2671.37 1291
2671.86 1387
2672.35 1448
2672.83 1429
2673.32 1494
2673.81 1484
2674.30 1524
2674.79 1531
2675.27 1499
2675.76 1439
2676.25 1409
2676.74 1470
2677.23 1441
2677.71 1360
2678.20 1335
2678.69 1342
2679.18 1310
2679.67 1233
2680.15 1290
2680.64 1203
2681.13 1238
2681.62 1287
2682.11 1318
2682.60 1333
2683.08 1357
2683.57 1262
2684.06 1320
2684.55 1365
2685.04 1280
2685.53 1301
2686.02 1267
2686.51 1258
2686.99 1212
2687.48 1244
2687.97 1233
2688.46 1257
2688.95 1215
2689.44 1248
2689.93 1225
2690.42 1248
2690.91 1262
2691.40 1287
2691.89 1315
2692.38 1279
2692.87 1259
2693.35 1324
2693.84 1260
2694.33 1215
2694.82 1230
2695.31 1301
2695.80 1289
2696.29 1273
2696.78 1283
2697.27 1265
2697.76 1267
2698.25 1231
2698.74 1250
2699.23 1273
2699.72 1264
2700.21 1292
2700.70 1326
2701.19 1225
2701.68 1267
2702.17 1214
2702.66 1238
2703.15 1307
2703.64 1251
2704.13 1294
2704.62 1287
2705.12 1281
2705.61 1198
2706.10 1236
2706.59 1264
2707.08 1266
2707.57 1212
2708.06 1200
2708.55 1209
2709.04 1262
2709.53 1178
2710.02 1188
2710.51 1208
2711.01 1244
2711.50 1229
2711.99 1229
2712.48 1164
2712.97 1201
2713.46 1246
2713.95 1259
2714.44 1277
2714.94 1225
2715.43 1227
2715.92 1193
2716.41 1155
2716.90 1145
2717.39 1151
2717.89 1179
2718.38 1222
2718.87 1187
2719.36 1159
2719.85 1291
2720.34 1315
2720.84 1207
2721.33 1278
2721.82 1381
2722.31 1349
2722.80 1401
2723.30 1331
2723.79 1354
2724.28 1313
2724.77 1329
2725.27 1255
2725.76 1221
2726.25 1244
2726.74 1224
2727.24 1229
2727.73 1194
2728.22 1241
2728.71 1238
2729.21 1267
2729.70 1260
2730.19 1260
2730.69 1303
2731.18 1245
2731.67 1256
2732.16 1305
2732.66 1372
2733.15 1235
2733.64 1298
2734.14 1361
2734.63 1312
2735.12 1279
2735.62 1352
2736.11 1346
2736.60 1359
2737.10 1323
2737.59 1329
2738.08 1305
2738.58 1307
2739.07 1312
2739.56 1278
2740.06 1296
2740.55 1241
2741.05 1210
2741.54 1241
2742.03 1277
2742.53 1255
2743.02 1203
2743.52 1222
2744.01 1245
2744.50 1257
2745.00 1295
2745.49 1318
2745.99 1254
2746.48 1225
2746.97 1246
2747.47 1282
2747.96 1258
2748.46 1337
2748.95 1283
2749.45 1283
2749.94 1179
2750.44 1271
2750.93 1244
2751.43 1198
2751.92 1204
2752.42 1241
2752.91 1158
2753.41 1183
2753.90 1167
2754.40 1235
2754.89 1247
2755.39 1217
2755.88 1250
2756.38 1271
2756.87 1234
2757.37 1256
2757.86 1223
2758.36 1280
2758.85 1235
2759.35 1195
2759.84 1192
2760.34 1191
2760.83 1217
2761.33 1292
2761.83 1345
2762.32 1285
2762.82 1306
2763.31 1311
2763.81 1295
2764.30 1294
2764.80 1309
2765.30 1268
2765.79 1303
2766.29 1232
2766.78 1266
2767.28 1281
2767.78 1271
2768.27 1221
2768.77 1258
2769.27 1238
2769.76 1359
2770.26 1324
2770.76 1251
2771.25 1308
2771.75 1341
2772.24 1280
2772.74 1242
2773.24 1281
2773.73 1343
2774.23 1338
2774.73 1305
2775.23 1349
2775.72 1353
2776.22 1362
2776.72 1372
2777.21 1358
2777.71 1388
2778.21 1346
2778.70 1343
2779.20 1337
2779.70 1356
2780.20 1326
2780.69 1304
2781.19 1315
2781.69 1248
2782.19 1192
2782.68 1232
2783.18 1208
2783.68 1206
2784.18 1244
2784.67 1199
2785.17 1286
2785.67 1224
2786.17 1243
2786.67 1226
2787.16 1293
2787.66 1300
2788.16 1243
2788.66 1307
2789.16 1294
2789.65 1273
2790.15 1357
2790.65 1334
2791.15 1257
2791.65 1229
2792.15 1219
2792.64 1288
2793.14 1255
2793.64 1269
2794.14 1294
2794.64 1335
2795.14 1369
2795.64 1431
2796.13 1345
2796.63 1380
2797.13 1404
2797.63 1442
2798.13 1436
2798.63 1435
2799.13 1446
2799.63 1422
2800.13 1348
2800.62 1260
2801.12 1290
2801.62 1245
2802.12 1236
2802.62 1271
2803.12 1252
2803.62 1245
2804.12 1274
2804.62 1281
2805.12 1284
2805.62 1325
2806.12 1310
2806.62 1299
2807.12 1302
2807.62 1407
2808.12 1458
2808.62 1415
2809.12 1398
2809.62 1485
2810.12 1443
2810.62 1423
2811.12 1483
2811.62 1490
2812.12 1566
2812.62 1477
2813.12 1475
2813.62 1500
2814.12 1451
2814.62 1476
2815.12 1410
2815.62 1417
2816.12 1464
2816.62 1436
2817.12 1381
2817.62 1348
2818.12 1294
2818.62 1322
2819.12 1327
2819.63 1270
2820.13 1236
2820.63 1240
2821.13 1244
2821.63 1259
2822.13 1132
2822.63 1269
2823.13 1304
2823.63 1253
2824.13 1223
2824.64 1334
2825.14 1292
2825.64 1335
2826.14 1249
2826.64 1230
2827.14 1274
2827.64 1259
2828.15 1198
2828.65 1228
2829.15 1231
2829.65 1287
2830.15 1229
2830.65 1234
2831.16 1231
2831.66 1183
2832.16 1219
2832.66 1286
2833.16 1231
2833.67 1238
2834.17 1255
2834.67 1200
2835.17 1269
2835.68 1318
2836.18 1268
2836.68 1297
2837.18 1299
2837.68 1285
2838.19 1252
2838.69 1253
2839.19 1323
2839.70 1346
2840.20 1286
2840.70 1329
2841.20 1324
2841.71 1298
2842.21 1346
2842.71 1347
2843.21 1255
2843.72 1300
2844.22 1323
2844.72 1312
2845.23 1366
2845.73 1354
2846.23 1337
2846.74 1353
2847.24 1471
2847.74 1449
2848.25 1448
2848.75 1440
2849.25 1404
2849.76 1423
2850.26 1398
2850.76 1338
2851.27 1378
2851.77 1370
2852.28 1283
2852.78 1287
2853.28 1347
2853.79 1372
2854.29 1296
2854.79 1275
2855.30 1288
2855.80 1333
2856.31 1344
2856.81 1318
2857.31 1296
2857.82 1364
2858.32 1432
2858.83 1361
2859.33 1368
2859.84 1374
2860.34 1380
2860.85 1367
2861.35 1431
2861.85 1400
2862.36 1368
2862.86 1356
2863.37 1311
2863.87 1332
2864.38 1254
2864.88 1241
2865.39 1325
2865.89 1339
2866.40 1308
2866.90 1262
2867.41 1325
2867.91 1319
2868.42 1351
2868.92 1416
2869.43 1372
2869.93 1386
2870.44 1399
2870.94 1382
2871.45 1387
2871.96 1454
2872.46 1432
2872.97 1470
2873.47 1446
2873.98 1447
2874.48 1475
2874.99 1512
2875.49 1445
2876.00 1379
2876.51 1390
2877.01 1325
2877.52 1396
2878.02 1419
2878.53 1444
2879.04 1410
2879.54 1465
2880.05 1504
2880.55 1469
2881.06 1515
2881.57 1430
2882.07 1448
2882.58 1502
2883.09 1595
2883.59 1607
2884.10 1592
2884.61 1649
2885.11 1707
2885.62 1714
2886.13 1656
2886.63 1714
2887.14 1718
2887.65 1693
2888.15 1703
2888.66 1693
2889.17 1679
2889.67 1611
2890.18 1599
2890.69 1590
2891.20 1448
2891.70 1469
2892.21 1478
2892.72 1433
2893.22 1507
2893.73 1473
2894.24 1479
2894.75 1528
2895.25 1610
2895.76 1568
2896.27 1556
2896.78 1552
2897.29 1544
2897.79 1600
2898.30 1565
2898.81 1652
2899.32 1592
2899.82 1598
2900.33 1508
2900.84 1466
2901.35 1579
2901.86 1457
2902.36 1521
2902.87 1554
2903.38 1500
2903.89 1481
2904.40 1549
2904.91 1437
2905.41 1432
2905.92 1471
2906.43 1393
2906.94 1428
2907.45 1387
2907.96 1418
2908.47 1404
2908.97 1403
2909.48 1306
2909.99 1363
2910.50 1423
2911.01 1397
2911.52 1386
2912.03 1439
2912.54 1472
2913.05 1450
2913.55 1411
2914.06 1457
2914.57 1390
2915.08 1362
2915.59 1383
2916.10 1406
2916.61 1421
2917.12 1468
2917.63 1354
2918.14 1368
2918.65 1382
2919.16 1391
2919.67 1528
2920.18 1493
2920.69 1441
2921.20 1517
2921.71 1546
2922.22 1586
2922.73 1553
2923.24 1618
2923.75 1654
2924.26 1676
2924.77 1645
2925.28 1599
2925.79 1631
2926.30 1613
2926.81 1595
2927.32 1583
2927.83 1513
2928.34 1445
2928.85 1454
2929.36 1524
2929.87 1428
2930.38 1329
2930.89 1452
2931.40 1431
2931.91 1351
2932.42 1331
2932.93 1271
2933.45 1257
2933.96 1342
2934.47 1340
2934.98 1331
2935.49 1354
2936.00 1418
2936.51 1396
2937.02 1383
2937.53 1477
2938.04 1518
2938.56 1450
2939.07 1586
2939.58 1665
2940.09 1690
2940.60 1733
2941.11 1684
2941.62 1674
2942.14 1723
2942.65 1694
2943.16 1723
2943.67 1625
2944.18 1627
2944.70 1625
2945.21 1576
2945.72 1616
2946.23 1476
2946.74 1526
2947.26 1490
2947.77 1500
2948.28 1480
2948.79 1450
2949.30 1434
2949.82 1373
2950.33 1358
2950.84 1293
2951.35 1297
2951.87 1368
2952.38 1433
2952.89 1357
2953.40 1300
2953.92 1312
2954.43 1265
2954.94 1297
2955.45 1332
2955.97 1301
2956.48 1332
2956.99 1320
2957.51 1283
2958.02 1296
2958.53 1336
2959.04 1380
2959.56 1362
2960.07 1335
2960.58 1362
2961.10 1411
2961.61 1465
2962.12 1430
2962.64 1425
2963.15 1446
2963.66 1414
2964.18 1447
2964.69 1468
2965.21 1443
2965.72 1402
2966.23 1465
2966.75 1389
2967.26 1400
2967.77 1367
2968.29 1420
2968.80 1357
2969.32 1405
2969.83 1455
2970.34 1345
2970.86 1392
2971.37 1501
2971.89 1433
2972.40 1425
2972.91 1441
2973.43 1430
2973.94 1405
2974.46 1453
2974.97 1420
2975.49 1413
2976.00 1392
2976.52 1423
2977.03 1480
2977.55 1525
2978.06 1493
2978.57 1454
2979.09 1487
2979.60 1585
2980.12 1585
2980.63 1543
2981.15 1526
2981.66 1567
2982.18 1520
2982.69 1485
2983.21 1511
2983.73 1507
2984.24 1528
2984.76 1522
2985.27 1661
2985.79 1609
2986.30 1608
2986.82 1612
2987.33 1615
2987.85 1577
2988.36 1571
2988.88 1650
2989.40 1678
2989.91 1639
2990.43 1610
2990.94 1628
2991.46 1599
2991.97 1671
2992.49 1616
2993.01 1600
2993.52 1595
2994.04 1639
2994.55 1660
2995.07 1716
2995.59 1830
2996.10 1831
2996.62 1826
2997.14 1797
2997.65 1800
2998.17 1843
2998.69 1915
2999.20 1959
2999.72 1931
3000.24 1970
3000.75 2096
3001.27 2310
3001.79 2424
3002.30 2565
3002.82 2726
3003.34 3079
3003.85 3115
3004.37 3194
3004.89 3292
3005.40 3391
3005.92 3222
3006.44 3042
3006.96 2778
3007.47 2685
3007.99 2520
3008.51 2217
3009.03 1975
3009.54 1929
3010.06 1814
3010.58 1783
3011.10 1687
3011.61 1621
3012.13 1710
3012.65 1684
3013.17 1660
3013.68 1614
3014.20 1601
3014.72 1666
3015.24 1656
3015.76 1736
3016.27 1624
3016.79 1576
3017.31 1592
3017.83 1629
3018.35 1689
3018.86 1640
3019.38 1687
3019.90 1630
3020.42 1599
3020.94 1671
3021.46 1688
3021.97 1733
3022.49 1733
3023.01 1696
3023.53 1755
3024.05 1795
3024.57 1785
3025.09 1734
3025.61 1755
3026.12 1726
3026.64 1704
3027.16 1648
3027.68 1626
3028.20 1567
3028.72 1596
3029.24 1509
3029.76 1541
3030.28 1575
3030.80 1528
3031.32 1521
3031.84 1520
3032.35 1589
3032.87 1597
3033.39 1596
3033.91 1593
3034.43 1512
3034.95 1545
3035.47 1623
3035.99 1636
3036.51 1609
3037.03 1541
3037.55 1581
3038.07 1560
3038.59 1507
3039.11 1453
3039.63 1496
3040.15 1492
3040.67 1515
3041.19 1496
3041.71 1554
3042.23 1547
3042.75 1511
3043.27 1571
3043.79 1538
3044.31 1514
3044.83 1423
3045.35 1524
3045.87 1536
3046.40 1540
3046.92 1515
3047.44 1538
3047.96 1565
3048.48 1498
3049.00 1471
3049.52 1493
3050.04 1506
3050.56 1492
3051.08 1490
3051.60 1453
3052.12 1406
3052.65 1562
3053.17 1516
3053.69 1494
3054.21 1494
3054.73 1516
3055.25 1555
3055.77 1583
3056.30 1505
3056.82 1509
3057.34 1549
3057.86 1527
3058.38 1580
3058.90 1538
3059.42 1494
3059.95 1508
3060.47 1523
3060.99 1558
3061.51 1503
3062.03 1629
3062.56 1641
3063.08 1626
3063.60 1595
3064.12 1656
3064.64 1786
3065.17 1723
3065.69 1835
3066.21 1857
3066.73 1853
3067.26 1830
3067.78 1791
3068.30 1876
3068.82 1841
3069.35 1822
3069.87 1765
3070.39 1731
3070.91 1736
3071.44 1660
3071.96 1703
3072.48 1660
3073.01 1715
3073.53 1744
3074.05 1715
3074.57 1778
3075.10 1777
3075.62 1887
3076.14 1866
3076.67 1949
3077.19 1975
3077.71 2018
3078.24 2121
3078.76 2143
3079.28 2136
3079.81 2164
3080.33 2120
3080.85 2136
3081.38 2119
3081.90 2213
3082.42 2138
3082.95 2097
3083.47 2185
3084.00 2106
3084.52 2140
3085.04 2097
3085.57 2167
3086.09 2253
3086.62 2271
3087.14 2463
3087.66 2759
3088.19 2905
3088.71 3199
3089.24 3330
3089.76 3473
3090.29 3550
3090.81 3509
3091.33 3431
3091.86 3197
3092.38 3011
3092.91 2783
3093.43 2706
3093.96 2565
3094.48 2394
3095.01 2362
3095.53 2302
3096.06 2337
3096.58 2391
3097.11 2299
3097.63 2311
3098.16 2370
3098.68 2511
3099.21 2540
3099.73 2758
3100.26 3050
3100.78 3336
3101.31 3797
3101.83 4244
3102.36 4580
3102.88 4659
3103.41 4611
3103.93 4502
3104.46 4366
3104.99 3993
3105.51 3667
3106.04 3269
3106.56 3010
3107.09 2781
3107.61 2575
3108.14 2405
3108.67 2293
3109.19 2290
3109.72 2211
3110.24 2195
3110.77 2155
3111.30 2192
3111.82 2079
3112.35 2034
3112.87 2109
3113.40 2103
3113.93 2000
3114.45 1923
3114.98 1944
3115.51 1804
3116.03 1832
3116.56 1856
3117.09 1885
3117.61 1832
3118.14 1986
3118.67 1969
3119.19 1909
3119.72 1912
3120.25 2054
3120.77 2044
3121.30 2015
3121.83 2115
3122.35 2111
3122.88 2007
3123.41 1964
3123.94 1952
3124.46 1979
3124.99 1897
3125.52 1818
3126.05 1905
3126.57 1805
3127.10 1801
3127.63 1781
3128.16 1762
3128.68 1722
3129.21 1788
3129.74 1815
3130.27 1765
3130.79 1724
3131.32 1683
3131.85 1780
3132.38 1656
3132.91 1731
3133.43 1689
3133.96 1697
3134.49 1616
3135.02 1691
3135.55 1677
3136.07 1686
3136.60 1713
3137.13 1683
3137.66 1617
3138.19 1680
3138.72 1619
3139.24 1624
3139.77 1626
3140.30 1587
3140.83 1575
3141.36 1483
3141.89 1580
3142.42 1558
3142.95 1557
3143.47 1586
3144.00 1520
3144.53 1519
3145.06 1581
3145.59 1576
3146.12 1666
3146.65 1734
3147.18 1682
3147.71 1690
3148.24 1682
3148.76 1776
3149.29 1780
3149.82 1830
3150.35 1785
3150.88 1737
3151.41 1789
3151.94 1716
3152.47 1715
3153.00 1683
3153.53 1731
3154.06 1670
3154.59 1672
3155.12 1732
3155.65 1697
3156.18 1747
3156.71 1710
3157.24 1867
3157.77 1822
3158.30 1809
3158.83 1718
3159.36 1697
3159.89 1779
3160.42 1742
3160.95 1740
3161.48 1668
3162.01 1701
3162.54 1695
3163.07 1704
3163.60 1632
3164.13 1578
3164.66 1638
3165.20 1597
3165.73 1620
3166.26 1546
3166.79 1554
3167.32 1578
3167.85 1537
3168.38 1535
3168.91 1478
3169.44 1527
3169.97 1508
3170.50 1495
3171.04 1545
3171.57 1582
3172.10 1629
3172.63 1671
3173.16 1678
3173.69 1737
3174.22 1745
3174.75 1698
3175.29 1685
3175.82 1671
3176.35 1667
3176.88 1642
3177.41 1525
3177.94 1516
3178.48 1556
3179.01 1645
3179.54 1505
3180.07 1563
3180.60 1446
3181.14 1503
3181.67 1586
3182.20 1531
3182.73 1514
3183.26 1478
3183.80 1457
3184.33 1432
3184.86 1415
3185.39 1487
3185.93 1547
3186.46 1442
3186.99 1402
3187.52 1462
3188.06 1465
3188.59 1521
3189.12 1498
3189.65 1583
3190.19 1583
3190.72 1475
3191.25 1513
3191.79 1485
3192.32 1522
3192.85 1480
3193.38 1555
3193.92 1553
3194.45 1564
3194.98 1641
3195.52 1562
3196.05 1549
3196.58 1563
3197.12 1592
3197.65 1622
3198.18 1577
3198.72 1602
3199.25 1614
3199.78 1653
3200.32 1691
3200.85 1667
3201.39 1593
3201.92 1618
3202.45 1595
3202.99 1584
3203.52 1654
3204.05 1687
3204.59 1657
3205.12 1637
3205.66 1768
3206.19 1735
3206.72 1786
3207.26 1963
3207.79 2090
3208.33 2228
3208.86 2253
3209.40 2219
3209.93 2371
3210.47 2403
3211.00 2433
3211.53 2371
3212.07 2310
3212.60 2256
3213.14 2172
3213.67 2112
3214.21 1974
3214.74 1954
3215.28 1828
3215.81 1760
3216.35 1703
3216.88 1645
3217.42 1565
3217.95 1582
3218.49 1555
3219.02 1565
3219.56 1647
3220.09 1652
3220.63 1639
3221.16 1742
3221.70 1786
3222.23 1857
3222.77 1886
3223.31 1932
3223.84 2015
3224.38 2077
3224.91 2019
3225.45 1998
3225.98 1969
3226.52 2007
3227.06 1812
3227.59 1873
3228.13 1831
3228.66 1819
3229.20 1770
3229.74 1745
3230.27 1885
3230.81 1740
3231.34 1726
3231.88 1811
3232.42 1824
3232.95 1867
3233.49 1886
3234.03 1840
3234.56 1840
3235.10 1890
3235.64 1825
3236.17 1892
3236.71 2020
3237.25 1963
3237.78 1962
3238.32 2009
3238.86 1953
3239.39 1955
3239.93 1916
3240.47 1939
3241.00 1887
3241.54 1991
3242.08 1900
3242.61 1898
3243.15 2032
3243.69 1986
3244.23 1949
3244.76 1986
3245.30 1998
3245.84 2031
3246.38 2067
3246.91 2103
3247.45 2207
3247.99 2123
3248.53 2184
3249.06 2419
3249.60 2595
3250.14 2754
3250.68 2955
3251.21 3213
3251.75 3569
3252.29 3741
3252.83 3930
3253.37 4073
3253.90 3862
3254.44 3808
3254.98 3659
3255.52 3379
3256.06 3057
3256.60 2832
3257.13 2650
3257.67 2555
3258.21 2609
3258.75 2627
3259.29 2527
3259.83 2475
3260.36 2641
3260.90 2678
3261.44 2812
3261.98 2717
3262.52 2852
3263.06 2903
3263.60 2977
3264.14 3068
3264.68 3171
3265.21 3395
3265.75 3354
3266.29 3302
3266.83 3287
3267.37 3423
3267.91 3327
3268.45 3243
3268.99 3003
3269.53 2894
3270.07 2725
3270.61 2556
3271.15 2335
3271.69 2354
3272.23 2352
3272.76 2320
3273.30 2331
3273.84 2363
3274.38 2261
3274.92 2202
3275.46 2182
3276.00 2175
3276.54 2312
3277.08 2282
3277.62 2261
3278.16 2297
3278.70 2184
3279.24 2222
3279.78 2267
3280.32 2215
3280.86 2278
3281.41 2242
3281.95 2156
3282.49 2233
3283.03 2196
3283.57 2263
3284.11 2308
3284.65 2339
3285.19 2460
3285.73 2445
3286.27 2385
3286.81 2346
3287.35 2308
3287.89 2437
3288.43 2432
3288.97 2500
3289.52 2502
3290.06 2444
3290.60 2455
3291.14 2615
3291.68 2710
3292.22 2913
3292.76 2909
3293.30 3091
3293.85 3214
3294.39 3237
3294.93 3442
3295.47 3560
3296.01 3554
3296.55 3493
3297.09 3442
3297.64 3365
3298.18 3209
3298.72 2988
3299.26 2852
3299.80 2736
3300.34 2837
3300.89 2785
3301.43 2651
3301.97 2645
3302.51 2599
3303.06 2622
3303.60 2557
3304.14 2646
3304.68 2635
3305.22 2588
3305.77 2666
3306.31 2707
3306.85 2632
3307.39 2594
3307.94 2757
3308.48 2843
3309.02 2793
3309.56 2860
3310.11 2914
3310.65 2945
3311.19 2912
3311.74 2924
3312.28 2785
3312.82 2784
3313.36 2848
3313.91 2904
3314.45 3102
3314.99 3130
3315.54 3158
3316.08 3382
3316.62 3576
3317.17 3556
3317.71 3767
3318.25 3996
3318.80 3980
3319.34 4131
3319.88 4071
3320.43 4077
3320.97 4072
3321.51 3933
3322.06 3713
3322.60 3631
3323.14 3570
3323.69 3466
3324.23 3506
3324.78 3364
3325.32 3296
3325.86 3169
3326.41 3212
3326.95 3185
3327.50 3067
3328.04 3114
3328.59 3143
3329.13 3147
3329.67 3317
3330.22 3529
3330.76 4026
3331.31 4660
3331.85 5742
3332.40 6999
3332.94 8901
3333.49 10559
3334.03 12466
3334.57 14159
3335.12 15575
3335.66 16397
3336.21 16131
3336.75 15557
3337.30 14471
3337.84 13449
3338.39 11766
3338.93 10033
3339.48 8689
3340.02 7221
3340.57 6172
3341.11 5240
3341.66 4475
3342.20 3935
3342.75 3590
3343.30 3334
3343.84 2994
3344.39 2864
3344.93 2830
3345.48 2714
3346.02 2728
3346.57 2655
3347.11 2633
3347.66 2671
3348.21 2663
3348.75 2686
3349.30 2705
3349.84 2699
3350.39 2679
3350.94 2713
3351.48 2657
3352.03 2663
3352.57 2707
3353.12 2649
3353.67 2689
3354.21 2620
3354.76 2643
3355.31 2557
3355.85 2419
3356.40 2495
3356.95 2455
3357.49 2438
3358.04 2433
3358.59 2421
3359.13 2451
3359.68 2366
3360.23 2415
3360.77 2421
3361.32 2480
3361.87 2491
3362.41 2486
3362.96 2452
3363.51 2439
3364.05 2473
3364.60 2551
3365.15 2462
3365.70 2428
3366.24 2454
3366.79 2429
3367.34 2428
3367.89 2395
3368.43 2335
3368.98 2439
3369.53 2518
3370.08 2715
3370.62 2761
3371.17 3006
3371.72 3325
3372.27 3401
3372.81 3628
3373.36 3782
3373.91 3778
3374.46 3820
3375.01 3557
3375.55 3473
3376.10 3400
3376.65 3110
3377.20 2974
3377.75 2716
3378.30 2510
3378.84 2409
3379.39 2291
3379.94 2265
3380.49 2143
3381.04 2119
3381.59 2173
3382.13 2138
3382.68 2058
3383.23 1987
3383.78 1984
3384.33 1969
3384.88 1965
3385.43 1946
3385.98 1975
3386.52 1920
3387.07 1923
3387.62 1909
3388.17 1892
3388.72 1958
3389.27 1981
3389.82 1885
3390.37 1927
3390.92 1856
3391.47 1923
3392.02 2010
3392.57 1849
3393.12 1850
3393.66 1923
3394.21 1902
3394.76 1877
3395.31 1943
3395.86 1934
3396.41 1928
3396.96 1948
3397.51 1958
3398.06 1962
3398.61 1926
3399.16 2001
3399.71 1957
3400.26 1922
3400.81 1891
3401.36 1896
3401.91 1874
3402.46 1807
3403.01 1779
3403.56 1759
3404.11 1842
3404.66 1802
3405.21 1804
3405.77 1849
3406.32 1820
3406.87 1817
3407.42 1836
3407.97 1848
3408.52 2014
3409.07 2026
3409.62 2069
3410.17 2155
3410.72 2244
3411.27 2318
3411.82 2325
3412.37 2243
3412.93 2271
3413.48 2128
3414.03 2131
3414.58 2179
3415.13 2154
3415.68 2111
3416.23 2108
3416.78 2017
3417.34 1983
3417.89 2044
3418.44 2066
3418.99 2066
3419.54 2018
3420.09 1983
3420.65 1917
3421.20 1757
3421.75 1838
3422.30 1839
3422.85 1791
3423.40 1835
3423.96 1836
3424.51 1775
3425.06 1799
3425.61 1797
3426.17 1769
3426.72 1781
3427.27 1734
3427.82 1706
3428.37 1773
3428.93 1777
3429.48 1735
3430.03 1687
3430.58 1696
3431.14 1634
3431.69 1627
3432.24 1675
3432.79 1616
3433.35 1601
3433.90 1712
3434.45 1745
3435.01 1717
3435.56 1764
3436.11 1718
3436.66 1792
3437.22 1766
3437.77 1758
3438.32 1809
3438.88 1847
3439.43 1855
3439.98 1812
3440.54 1801
3441.09 1781
3441.64 1737
3442.20 1746
3442.75 1650
3443.30 1545
3443.86 1608
3444.41 1635
3444.96 1628
3445.52 1650
3446.07 1584
3446.63 1603
3447.18 1631
3447.73 1657
3448.29 1669
3448.84 1602
3449.40 1561
3449.95 1611
3450.50 1565
3451.06 1616
3451.61 1551
3452.17 1624
3452.72 1624
3453.27 1605
3453.83 1495
3454.38 1560
3454.94 1588
3455.49 1608
3456.05 1543
3456.60 1642
3457.16 1637
3457.71 1675
3458.27 1677
3458.82 1570
3459.38 1571
3459.93 1621
3460.49 1661
3461.04 1687
3461.60 1693
3462.15 1689
3462.71 1813
3463.26 1816
3463.82 1792
3464.37 1747
3464.93 1753
3465.48 1802
3466.04 1824
3466.59 1815
3467.15 1816
3467.70 1868
3468.26 1884
3468.81 1881
3469.37 1839
3469.93 1856
3470.48 2054
3471.04 2117
3471.59 2087
3472.15 2022
3472.70 1915
3473.26 1934
3473.82 2014
3474.37 1914
3474.93 2009
3475.48 2065
3476.04 2100
3476.60 2167
3477.15 2078
3477.71 2049
3478.27 2147
3478.82 2199
3479.38 2214
3479.93 2270
3480.49 2312
3481.05 2312
3481.60 2311
3482.16 2316
3482.72 2271
3483.27 2319
3483.83 2375
3484.39 2465
3484.95 2488
3485.50 2440
3486.06 2477
3486.62 2662
3487.17 2777
3487.73 3044
3488.29 3418
3488.84 3990
3489.40 4599
3489.96 5490
3490.52 6292
3491.07 6897
3491.63 7571
3492.19 7664
3492.75 7566
3493.30 7210
3493.86 6736
3494.42 5754
3494.98 5057
3495.53 4440
3496.09 3796
3496.65 3499
3497.21 3287
3497.77 3138
3498.32 3164
3498.88 3117
3499.44 3227
3500.00 3303
3500.56 3477
3501.11 3637
3501.67 3776
3502.23 4162
3502.79 4580
3503.35 5029
3503.91 5189
3504.46 5197
3505.02 5295
3505.58 5218
3506.14 5123
3506.70 4870
3507.26 4548
3507.81 4195
3508.37 3924
3508.93 3668
3509.49 3539
3510.05 3169
3510.61 3026
3511.17 2902
3511.73 2843
3512.29 2662
3512.85 2658
3513.40 2453
3513.96 2277
3514.52 2237
3515.08 2038
3515.64 2131
3516.20 2157
3516.76 2070
3517.32 2105
3517.88 2036
3518.44 2041
3519.00 2078
3519.56 2090
3520.12 2039
3520.68 2054
3521.24 1974
3521.80 1989
3522.36 2062
3522.92 2041
3523.48 1997
3524.04 1981
3524.60 2112
3525.16 1978
3525.72 2103
3526.28 2088
3526.84 2054
3527.40 2128
3527.96 2223
3528.52 2179
3529.08 2110
3529.64 2134
3530.20 2120
3530.76 2080
3531.32 2075
3531.88 2001
3532.44 1904
3533.00 1999
3533.56 2021
3534.12 2075
3534.68 2032
3535.25 1997
3535.81 2045
3536.37 2018
3536.93 1955
3537.49 1994
3538.05 2030
3538.61 2012
3539.17 2029
3539.73 2024
3540.30 2026
3540.86 2070
3541.42 2162
3541.98 2255
3542.54 2162
3543.10 2149
3543.66 2138
3544.23 2243
3544.79 2166
3545.35 2121
3545.91 2069
3546.47 2045
3547.03 1952
3547.60 1941
3548.16 1879
3548.72 1921
3549.28 1915
3549.84 1757
3550.41 1731
3550.97 1763
3551.53 1716
3552.09 1699
3552.65 1772
3553.22 1717
3553.78 1642
3554.34 1749
3554.90 1680
3555.47 1684
3556.03 1599
3556.59 1682
3557.15 1666
3557.72 1702
3558.28 1713
3558.84 1738
3559.41 1763
3559.97 1672
3560.53 1648
3561.09 1675
3561.66 1753
3562.22 1767
3562.78 1695
3563.35 1685
3563.91 1689
3564.47 1789
3565.04 1869
3565.60 1889
3566.16 1738
3566.73 1728
3567.29 1788
3567.85 1830
3568.42 1721
3568.98 1739
3569.54 1790
3570.11 1711
3570.67 1628
3571.23 1766
3571.80 1708
3572.36 1785
3572.93 1923
3573.49 1999
3574.05 2065
3574.62 2190
3575.18 2405
3575.75 2469
3576.31 2633
3576.87 2601
3577.44 2664
3578.00 2688
3578.57 2544
3579.13 2551
3579.70 2484
3580.26 2366
3580.82 2156
3581.39 2124
3581.95 1999
3582.52 1928
3583.08 1831
3583.65 1759
3584.21 1706
3584.78 1666
3585.34 1564
3585.91 1564
3586.47 1618
3587.04 1590
3587.60 1512
3588.17 1453
3588.73 1547
3589.30 1597
3589.86 1572
3590.43 1554
3590.99 1599
3591.56 1568
3592.12 1479
3592.69 1545
3593.25 1552
3593.82 1517
3594.39 1522
3594.95 1481
3595.52 1517
3596.08 1480
3596.65 1508
3597.21 1528
3597.78 1541
3598.35 1611
3598.91 1636
3599.48 1565
3600.04 1561
3600.61 1506
3601.18 1529
3601.74 1521
3602.31 1519
3602.87 1571
3603.44 1555
3604.01 1505
3604.57 1518
3605.14 1540
3605.71 1544
3606.27 1523
3606.84 1512
3607.41 1523
3607.97 1507
3608.54 1461
3609.11 1480
3609.67 1429
3610.24 1430
3610.81 1475
3611.37 1474
3611.94 1518
3612.51 1583
3613.07 1607
3613.64 1709
3614.21 1784
3614.78 1937
3615.34 2138
3615.91 2319
3616.48 2373
3617.04 2451
3617.61 2652
3618.18 2655
3618.75 2624
3619.31 2534
3619.88 2480
3620.45 2280
3621.02 2124
3621.58 1993
3622.15 1877
3622.72 1736
3623.29 1619
3623.86 1587
3624.42 1542
3624.99 1479
3625.56 1451
3626.13 1507
3626.70 1448
3627.26 1357
3627.83 1415
3628.40 1413
3628.97 1360
3629.54 1438
3630.11 1410
3630.67 1403
3631.24 1476
3631.81 1455
3632.38 1324
3632.95 1418
3633.52 1428
3634.08 1443
3634.65 1458
3635.22 1487
3635.79 1461
3636.36 1369
3636.93 1432
3637.50 1439
3638.07 1398
3638.64 1489
3639.20 1548
3639.77 1600
3640.34 1718
3640.91 1805
3641.48 1774
3642.05 1763
3642.62 1772
3643.19 1812
3643.76 1724
3644.33 1729
3644.90 1684
3645.47 1653
3646.04 1644
3646.61 1620
3647.18 1669
3647.75 1600
3648.32 1627
3648.89 1738
3649.46 1729
3650.03 1730
3650.60 1753
3651.17 1843
3651.74 1870
3652.31 1907
3652.88 1940
3653.45 1904
3654.02 2003
3654.59 1908
3655.16 1839
3655.73 1911
3656.30 1906
3656.87 1929
3657.44 2053
3658.01 1995
3658.58 2031
3659.15 1965
3659.72 1870
3660.29 1915
3660.86 1865
3661.43 1810
3662.00 1784
3662.58 1729
3663.15 1825
3663.72 1797
3664.29 1837
3664.86 1964
3665.43 2103
3666.00 1973
3666.57 1993
3667.14 1989
3667.72 1869
3668.29 1818
3668.86 1773
3669.43 1696
3670.00 1672
3670.57 1703
3671.14 1693
3671.72 1685
3672.29 1710
3672.86 1690
3673.43 1705
3674.00 1696
3674.57 1747
3675.15 1795
3675.72 1783
3676.29 1864
3676.86 1886
3677.43 1838
3678.01 1875
3678.58 1812
3679.15 1826
3679.72 1812
3680.30 1745
3680.87 1696
3681.44 1730
3682.01 1663
3682.58 1583
3683.16 1602
3683.73 1600
3684.30 1634
3684.88 1539
3685.45 1519
3686.02 1582
3686.59 1631
3687.17 1681
3687.74 1767
3688.31 1816
3688.88 1877
3689.46 1834
3690.03 1838
3690.60 1852
3691.18 1840
3691.75 1891
3692.32 1787
3692.90 1686
3693.47 1662
3694.04 1626
3694.62 1650
3695.19 1611
3695.76 1551
3696.34 1505
3696.91 1512
3697.48 1513
3698.06 1619
3698.63 1604
3699.21 1582
3699.78 1567
3700.35 1525
3700.93 1557
3701.50 1592
3702.08 1580
3702.65 1579
3703.22 1556
3703.80 1579
3704.37 1576
3704.95 1491
3705.52 1467
3706.09 1476
3706.67 1507
3707.24 1516
3707.82 1562
3708.39 1542
3708.97 1631
3709.54 1540
3710.12 1520
3710.69 1521
3711.26 1536
3711.84 1549
3712.41 1514
3712.99 1511
3713.56 1469
3714.14 1523
3714.71 1469
3715.29 1488
3715.86 1617
3716.44 1494
3717.01 1416
3717.59 1428
3718.16 1425
3718.74 1445
3719.32 1410
3719.89 1432
3720.47 1436
3721.04 1466
3721.62 1379
3722.19 1377
3722.77 1466
3723.34 1429
3723.92 1383
3724.49 1370
3725.07 1317
3725.65 1356
3726.22 1421
3726.80 1416
3727.37 1475
3727.95 1473
3728.53 1561
3729.10 1660
3729.68 1723
3730.25 1848
3730.83 1955
3731.41 1985
3731.98 2088
3732.56 2228
3733.14 2166
3733.71 2095
3734.29 2118
3734.87 1969
3735.44 1951
3736.02 1912
3736.60 1835
3737.17 1768
3737.75 1730
3738.33 1709
3738.90 1593
3739.48 1593
3740.06 1573
3740.63 1513
3741.21 1504
3741.79 1474
3742.36 1413
3742.94 1405
3743.52 1456
3744.10 1496
3744.67 1456
3745.25 1413
3745.83 1413
3746.40 1465
3746.98 1516
3747.56 1489
3748.14 1393
3748.71 1399
3749.29 1452
3749.87 1439
3750.45 1446
3751.03 1458
3751.60 1387
3752.18 1366
3752.76 1383
3753.34 1366
3753.92 1396
3754.49 1399
3755.07 1381
3755.65 1430
3756.23 1449
3756.81 1520
3757.38 1568
3757.96 1614
3758.54 1582
3759.12 1510
3759.70 1593
3760.28 1560
3760.85 1585
3761.43 1577
3762.01 1565
3762.59 1550
3763.17 1577
3763.75 1593
3764.33 1538
3764.91 1568
3765.48 1553
3766.06 1558
3766.64 1525
3767.22 1494
3767.80 1535
3768.38 1516
3768.96 1554
3769.54 1610
3770.12 1464
3770.70 1517
3771.28 1608
3771.85 1554
3772.43 1509
3773.01 1463
3773.59 1487
3774.17 1436
3774.75 1418
3775.33 1480
3775.91 1460
3776.49 1414
3777.07 1489
3777.65 1454
3778.23 1467
3778.81 1438
3779.39 1408
3779.97 1462
3780.55 1438
3781.13 1442
3781.71 1391
3782.29 1375
3782.87 1360
3783.45 1326
3784.03 1401
3784.61 1459
3785.19 1494
3785.77 1446
3786.35 1503
3786.93 1491
3787.51 1449
3788.10 1414
3788.68 1464
3789.26 1516
3789.84 1483
3790.42 1546
3791.00 1488
3791.58 1469
3792.16 1497
3792.74 1537
3793.32 1537
3793.90 1495
3794.48 1523
3795.07 1518
3795.65 1491
3796.23 1498
3796.81 1481
3797.39 1504
3797.97 1554
3798.55 1643
3799.14 1619
3799.72 1644
3800.30 1625
3800.88 1706
3801.46 1734
3802.04 1727
3802.62 1732
3803.21 1706
3803.79 1709
3804.37 1725
3804.95 1885
3805.53 1914
3806.12 1952
3806.70 2025
3807.28 2082
3807.86 2217
3808.44 2290
3809.03 2258
3809.61 2238
3810.19 2155
3810.77 2036
3811.36 2038
3811.94 1996
3812.52 1971
3813.10 1969
3813.69 1998
3814.27 1936
3814.85 1977
3815.43 1960
3816.02 1927
3816.60 1859
3817.18 1673
3817.77 1737
3818.35 1723
3818.93 1661
3819.51 1586
3820.10 1606
3820.68 1627
3821.26 1646
3821.85 1714
3822.43 1741
3823.01 1749
3823.60 1727
3824.18 1657
3824.76 1631
3825.35 1659
3825.93 1647
3826.51 1722
3827.10 1647
3827.68 1599
3828.27 1647
3828.85 1673
3829.43 1634
3830.02 1587
3830.60 1647
3831.18 1661
3831.77 1588
3832.35 1588
3832.94 1646
3833.52 1691
3834.10 1607
3834.69 1672
3835.27 1596
3835.86 1622
3836.44 1617
3837.03 1615
3837.61 1596
3838.19 1526
3838.78 1572
3839.36 1565
3839.95 1560
3840.53 1566
3841.12 1580
3841.70 1533
3842.29 1560
3842.87 1669
3843.46 1679
3844.04 1711
3844.63 1737
3845.21 1777
3845.80 1816
3846.38 1793
3846.97 1790
3847.55 1765
3848.14 1657
3848.72 1641
3849.31 1590
3849.89 1658
3850.48 1632
3851.06 1664
3851.65 1744
3852.23 1721
3852.82 1681
3853.41 1652
3853.99 1677
3854.58 1676
3855.16 1645
3855.75 1671
3856.33 1832
3856.92 1941
3857.51 2094
3858.09 2213
3858.68 2488
3859.26 2750
3859.85 2933
3860.44 3099
3861.02 3275
3861.61 3389
3862.20 3198
3862.78 2971
3863.37 2891
3863.95 2790
3864.54 2609
3865.13 2504
3865.71 2329
3866.30 2114
3866.89 1942
3867.47 1800
3868.06 1766
3868.65 1684
3869.23 1654
3869.82 1583
3870.41 1634
3870.99 1622
3871.58 1628
3872.17 1698
3872.76 1663
3873.34 1713
3873.93 1736
3874.52 1728
3875.10 1681
3875.69 1592
3876.28 1618
3876.87 1576
3877.45 1521
3878.04 1504
3878.63 1483
3879.22 1483
3879.80 1511
3880.39 1479
3880.98 1511
3881.57 1397
3882.15 1414
3882.74 1497
3883.33 1456
3883.92 1479
3884.51 1469
3885.09 1495
3885.68 1512
3886.27 1505
3886.86 1510
3887.45 1580
3888.04 1634
3888.62 1641
3889.21 1655
3889.80 1658
3890.39 1665
3890.98 1626
3891.57 1601
3892.15 1617
3892.74 1663
3893.33 1682
3893.92 1641
3894.51 1609
3895.10 1641
3895.69 1565
3896.28 1628
3896.86 1573
3897.45 1563
3898.04 1649
3898.63 1719
3899.22 1685
3899.81 1689
3900.40 1664
3900.99 1578
3901.58 1615
3902.17 1593
3902.76 1583
3903.34 1618
3903.93 1531
3904.52 1510
3905.11 1565
3905.70 1522
3906.29 1564
3906.88 1586
3907.47 1519
3908.06 1537
3908.65 1472
3909.24 1436
3909.83 1404
3910.42 1413
3911.01 1462
3911.60 1441
3912.19 1400
3912.78 1423
3913.37 1363
3913.96 1410
3914.55 1394
3915.14 1383
3915.73 1473
3916.32 1468
3916.91 1409
3917.50 1458
3918.09 1412
3918.68 1380
3919.28 1452
3919.87 1514
3920.46 1429
3921.05 1397
3921.64 1409
3922.23 1388
3922.82 1388
3923.41 1401
3924.00 1347
3924.59 1365
3925.18 1334
3925.77 1342
3926.37 1297
3926.96 1323
3927.55 1353
3928.14 1344
3928.73 1302
3929.32 1310
3929.91 1289
3930.51 1275
3931.10 1308
3931.69 1338
3932.28 1308
3932.87 1262
3933.46 1298
3934.05 1331
3934.65 1297
3935.24 1348
3935.83 1383
3936.42 1340
3937.01 1410
3937.61 1379
3938.20 1398
3938.79 1412
3939.38 1506
3939.97 1482
3940.57 1434
3941.16 1444
3941.75 1485
3942.34 1469
3942.94 1472
3943.53 1389
3944.12 1414
3944.71 1400
3945.31 1371
3945.90 1355
3946.49 1303
3947.08 1301
3947.68 1239
3948.27 1304
3948.86 1307
3949.45 1348
3950.05 1375
3950.64 1323
3951.23 1259
3951.83 1278
3952.42 1291
3953.01 1366
3953.61 1309
3954.20 1303
3954.79 1342
3955.39 1408
3955.98 1376
3956.57 1387
3957.17 1341
3957.76 1375
3958.35 1405
3958.95 1445
3959.54 1387
3960.13 1432
3960.73 1398
3961.32 1393
3961.92 1413
3962.51 1470
3963.10 1511
3963.70 1535
3964.29 1572
3964.88 1570
3965.48 1518
3966.07 1596
3966.67 1605
3967.26 1626
3967.86 1663
3968.45 1669
3969.04 1654
3969.64 1602
3970.23 1507
3970.83 1474
3971.42 1476
3972.02 1411
3972.61 1432
3973.21 1487
3973.80 1516
3974.40 1566
3974.99 1658
3975.58 1776
3976.18 1824
3976.77 1835
3977.37 1778
3977.96 1803
3978.56 1808
3979.15 1671
3979.75 1596
3980.35 1556
3980.94 1621
3981.54 1709
3982.13 1558
3982.73 1505
3983.32 1519
3983.92 1562
3984.51 1565
3985.11 1516
3985.70 1520
3986.30 1548
3986.90 1523
3987.49 1575
3988.09 1581
3988.68 1520
3989.28 1463
3989.87 1569
3990.47 1564
3991.07 1569
3991.66 1544
3992.26 1465
3992.85 1490
3993.45 1534
3994.05 1601
3994.64 1660
3995.24 1643
3995.84 1501
3996.43 1555
3997.03 1570
3997.62 1664
3998.22 1623
3998.82 1597
3999.41 1571
4000.01 1526
4000.61 1509
4001.20 1497
4001.80 1514
4002.40 1480
4003.00 1482
4003.59 1387
4004.19 1432
4004.79 1449
4005.38 1456
4005.98 1518
4006.58 1503
4007.17 1498
4007.77 1464
4008.37 1387
4008.97 1498
4009.56 1474
4010.16 1492
4010.76 1523
4011.36 1498
4011.95 1489
4012.55 1527
4013.15 1543
4013.75 1522
4014.34 1518
4014.94 1533
4015.54 1596
4016.14 1602
4016.74 1655
4017.33 1721
4017.93 1691
4018.53 1676
4019.13 1534
4019.73 1611
4020.32 1560
4020.92 1478
4021.52 1466
4022.12 1475
4022.72 1525
4023.32 1455
4023.91 1452
4024.51 1498
4025.11 1471
4025.71 1492
4026.31 1570
4026.91 1515
4027.51 1550
4028.10 1604
4028.70 1613
4029.30 1588
4029.90 1547
4030.50 1590
4031.10 1606
4031.70 1535
4032.30 1569
4032.90 1589
4033.49 1522
4034.09 1523
4034.69 1485
4035.29 1424
4035.89 1449
4036.49 1411
4037.09 1352
4037.69 1384
4038.29 1299
4038.89 1363
4039.49 1346
4040.09 1378
4040.69 1366
4041.29 1346
4041.89 1292
4042.49 1326
4043.09 1322
4043.69 1332
4044.29 1293
4044.89 1347
4045.49 1394
4046.09 1329
4046.69 1359
4047.29 1324
4047.89 1301
4048.49 1281
4049.09 1311
4049.69 1289
4050.29 1319
4050.89 1327
4051.49 1294
4052.09 1345
4052.69 1431
4053.29 1372
4053.89 1317
4054.49 1300
4055.09 1348
4055.69 1294
4056.30 1260
4056.90 1350
4057.50 1328
4058.10 1317
4058.70 1305
4059.30 1383
4059.90 1328
4060.50 1325
4061.10 1403
4061.71 1436
4062.31 1373
4062.91 1383
4063.51 1484
4064.11 1514
4064.71 1546
4065.31 1550
4065.92 1498
4066.52 1535
4067.12 1519
4067.72 1503
4068.32 1419
4068.92 1381
4069.53 1397
4070.13 1313
4070.73 1256
4071.33 1277
4071.93 1333
4072.54 1310
4073.14 1356
4073.74 1346
4074.34 1290
4074.94 1358
4075.55 1253
4076.15 1321
4076.75 1289
4077.35 1297
4077.96 1247
4078.56 1272
4079.16 1217
4079.76 1206
4080.37 1257
4080.97 1206
4081.57 1278
4082.17 1223
4082.78 1258
4083.38 1228
4083.98 1233
4084.59 1236
4085.19 1243
4085.79 1274
4086.39 1247
4087.00 1315
4087.60 1275
4088.20 1285
4088.81 1262
4089.41 1236
4090.01 1284
4090.62 1273
4091.22 1265
4091.82 1258
4092.43 1260
4093.03 1294
4093.63 1282
4094.24 1280
4094.84 1325
4095.45 1324
4096.05 1292
4096.65 1276
4097.26 1254
4097.86 1267
4098.47 1278
4099.07 1298
4099.67 1247
4100.28 1289
4100.88 1283
4101.49 1275
4102.09 1276
4102.69 1209
4103.30 1254
4103.90 1240
4104.51 1302
4105.11 1227
4105.72 1221
4106.32 1192
4106.93 1226
4107.53 1215
4108.13 1182
4108.74 1126
4109.34 1207
4109.95 1191
4110.55 1240
4111.16 1195
4111.76 1221
4112.37 1222
4112.97 1231
4113.58 1231
4114.18 1188
4114.79 1226
4115.39 1215
4116.00 1218
4116.60 1185
4117.21 1168
4117.82 1184
4118.42 1194
4119.03 1194
4119.63 1115
4120.24 1199
4120.84 1260
4121.45 1262
4122.05 1215
4122.66 1181
4123.27 1187
4123.87 1237
4124.48 1263
4125.08 1216
4125.69 1208
4126.30 1173
4126.90 1205
4127.51 1211
4128.11 1216
4128.72 1223
4129.33 1158
4129.93 1176
4130.54 1207
4131.15 1235
4131.75 1307
4132.36 1217
4132.96 1303
4133.57 1295
4134.18 1294
4134.78 1303
4135.39 1315
4136.00 1379
4136.60 1430
4137.21 1423
4137.82 1340
4138.43 1423
4139.03 1459
4139.64 1441
4140.25 1373
4140.85 1470
4141.46 1490
4142.07 1465
4142.68 1518
4143.28 1523
4143.89 1529
4144.50 1448
4145.10 1437
4145.71 1432
4146.32 1432
4146.93 1330
4147.53 1347
4148.14 1308
4148.75 1292
4149.36 1246
4149.97 1241
4150.57 1182
4151.18 1180
4151.79 1150
4152.40 1183
4153.00 1185
4153.61 1214
4154.22 1224
4154.83 1204
4155.44 1243
4156.05 1213
4156.65 1241
4157.26 1245
4157.87 1247
4158.48 1238
4159.09 1290
4159.70 1261
4160.30 1224
4160.91 1306
4161.52 1272
4162.13 1283
4162.74 1332
4163.35 1260
4163.96 1281
4164.56 1276
4165.17 1300
4165.78 1317
4166.39 1310
4167.00 1389
4167.61 1338
4168.22 1437
4168.83 1420
4169.44 1388
4170.05 1390
4170.66 1414
4171.26 1482
4171.87 1495
4172.48 1435
4173.09 1424
4173.70 1437
4174.31 1463
4174.92 1452
4175.53 1337
4176.14 1356
4176.75 1418
4177.36 1396
4177.97 1361
4178.58 1377
4179.19 1345
4179.80 1359
4180.41 1251
4181.02 1290
4181.63 1311
4182.24 1312
4182.85 1266
4183.46 1315
4184.07 1320
4184.68 1250
4185.29 1277
4185.90 1346
4186.51 1293
4187.12 1311
4187.73 1279
4188.34 1251
4188.95 1255
4189.56 1235
4190.18 1263
4190.79 1263
4191.40 1329
4192.01 1329
4192.62 1294
4193.23 1342
4193.84 1415
4194.45 1437
4195.06 1380
4195.67 1372
4196.28 1392
4196.90 1367
4197.51 1328
4198.12 1362
4198.73 1281
4199.34 1270
4199.95 1324
4200.56 1325
4201.18 1325
4201.79 1322
4202.40 1282
4203.01 1325
4203.62 1351
4204.23 1364
4204.85 1396
4205.46 1385
4206.07 1456
4206.68 1450
4207.29 1363
4207.90 1430
4208.52 1467
4209.13 1418
4209.74 1455
4210.35 1463
4210.97 1474
4211.58 1418
4212.19 1419
4212.80 1443
4213.41 1451
4214.03 1467
4214.64 1492
4215.25 1491
4215.86 1525
4216.48 1571
4217.09 1566
4217.70 1663
4218.32 1741
4218.93 1828
4219.54 1879
4220.15 1874
4220.77 1845
4221.38 1864
4221.99 1876
4222.61 1890
4223.22 1874
4223.83 1844
4224.44 1885
4225.06 1945
4225.67 2051
4226.28 2136
4226.90 2205
4227.51 2255
4228.13 2141
4228.74 2169
4229.35 2183
4229.97 2123
4230.58 1962
4231.19 1865
4231.81 1814
4232.42 1755
4233.03 1731
4233.65 1734
4234.26 1674
4234.88 1754
4235.49 1663
4236.10 1701
4236.72 1639
4237.33 1610
4237.95 1604
4238.56 1716
4239.17 1641
4239.79 1605
4240.40 1687
4241.02 1659
4241.63 1608
4242.25 1657
4242.86 1628
4243.48 1526
4244.09 1577
4244.71 1625
4245.32 1564
4245.93 1532
4246.55 1643
4247.16 1550
4247.78 1527
4248.39 1565
4249.01 1577
4249.62 1607
4250.24 1625
4250.85 1570
4251.47 1602
4252.08 1607
4252.70 1613
4253.32 1643
4253.93 1615
4254.55 1665
4255.16 1624
4255.78 1623
4256.39 1600
4257.01 1675
4257.62 1697
4258.24 1727
4258.85 1750
4259.47 1762
4260.09 1825
4260.70 1912
4261.32 1949
4261.93 1976
4262.55 2120
4263.17 2210
4263.78 2027
4264.40 1938
4265.01 1958
4265.63 1867
4266.25 1750
4266.86 1775
4267.48 1703
4268.10 1745
4268.71 1721
4269.33 1708
4269.94 1707
4270.56 1705
4271.18 1684
4271.79 1695
4272.41 1735
4273.03 1823
4273.64 1674
4274.26 1719
4274.88 1861
4275.49 1973
4276.11 1998
4276.73 2082
4277.35 2087
4277.96 2042
4278.58 1947
4279.20 1850
4279.81 1787
4280.43 1679
4281.05 1677
4281.67 1619
4282.28 1627
4282.90 1520
4283.52 1587
4284.14 1597
4284.75 1511
4285.37 1444
4285.99 1502
4286.61 1481
4287.22 1465
4287.84 1416
4288.46 1458
4289.08 1430
4289.70 1482
4290.31 1522
4290.93 1431
4291.55 1502
4292.17 1407
4292.79 1405
4293.40 1442
4294.02 1473
4294.64 1512
4295.26 1459
4295.88 1460
4296.50 1494
4297.11 1441
4297.73 1454
4298.35 1433
4298.97 1433
4299.59 1470
4300.21 1479
4300.83 1525
4301.44 1506
4302.06 1506
4302.68 1450
4303.30 1528
4303.92 1508
4304.54 1495
4305.16 1513
4305.78 1546
4306.40 1592
4307.02 1514
4307.63 1516
4308.25 1497
4308.87 1523
4309.49 1561
4310.11 1554
4310.73 1485
4311.35 1520
4311.97 1455
4312.59 1494
4313.21 1559
4313.83 1587
4314.45 1551
4315.07 1496
4315.69 1637
4316.31 1589
4316.93 1563
4317.55 1608
4318.17 1614
4318.79 1556
4319.41 1687
4320.03 1659
4320.65 1565
4321.27 1619
4321.89 1655
4322.51 1635
4323.13 1762
4323.75 1810
4324.37 1828
4324.99 1865
4325.61 1865
4326.23 1928
4326.85 1914
4327.47 2073
4328.09 2109
4328.71 2222
4329.33 2407
4329.96 2612
4330.58 2989
4331.20 3222
4331.82 3414
4332.44 3449
4333.06 3527
4333.68 3475
4334.30 3218
4334.92 3070
4335.54 3011
4336.17 2886
4336.79 2795
4337.41 2796
4338.03 2607
4338.65 2554
4339.27 2417
4339.89 2263
4340.52 2284
4341.14 2259
4341.76 2173
4342.38 2242
4343.00 2340
4343.62 2675
4344.25 2861
4344.87 3016
4345.49 3181
4346.11 3194
4346.73 3138
4347.36 3248
4347.98 3266
4348.60 3131
4349.22 2999
4349.84 2842
4350.47 2872
4351.09 2872
4351.71 2741
4352.33 2560
4352.96 2398
4353.58 2300
4354.20 2262
4354.82 2113
4355.45 2063
4356.07 2126
4356.69 1908
4357.31 1934
4357.94 1874
4358.56 1920
4359.18 1939
4359.81 1824
4360.43 1833
4361.05 1802
4361.68 1845
4362.30 1753
4362.92 1762
4363.55 1812
4364.17 1854
4364.79 1817
4365.42 1772
4366.04 1792
4366.66 1743
4367.29 1761
4367.91 1786
4368.53 1717
4369.16 1725
4369.78 1722
4370.40 1733
4371.03 1648
4371.65 1617
4372.27 1574
4372.90 1611
4373.52 1652
4374.15 1636
4374.77 1632
4375.39 1636
4376.02 1607
4376.64 1563
4377.27 1648
4377.89 1676
4378.52 1684
4379.14 1657
4379.76 1624
4380.39 1589
4381.01 1576
4381.64 1650
4382.26 1649
4382.89 1626
4383.51 1677
4384.14 1707
4384.76 1628
4385.39 1633
4386.01 1618
4386.64 1674
4387.26 1760
4387.89 1749
4388.51 1797
4389.14 1807
4389.76 1802
4390.39 1888
4391.01 1883
4391.64 1892
4392.26 1831
4392.89 1817
4393.51 1712
4394.14 1653
4394.76 1629
4395.39 1573
4396.01 1614
4396.64 1613
4397.26 1668
4397.89 1690
4398.52 1620
4399.14 1636
4399.77 1694
4400.39 1692
4401.02 1629
4401.65 1570
4402.27 1524
4402.90 1540
4403.52 1602
4404.15 1588
4404.78 1548
4405.40 1554
4406.03 1673
4406.65 1612
4407.28 1516
4407.91 1542
4408.53 1524
4409.16 1551
4409.79 1567
4410.41 1546
4411.04 1520
4411.67 1548
4412.29 1556
4412.92 1602
4413.55 1513
4414.17 1495
4414.80 1560
4415.43 1552
4416.05 1525
4416.68 1503
4417.31 1452
4417.94 1422
4418.56 1538
4419.19 1489
4419.82 1401
4420.44 1428
4421.07 1543
4421.70 1467
4422.33 1419
4422.95 1386
4423.58 1362
4424.21 1426
4424.84 1438
4425.46 1392
4426.09 1387
4426.72 1419
4427.35 1326
4427.97 1344
4428.60 1377
4429.23 1364
4429.86 1386
4430.49 1354
4431.11 1307
4431.74 1304
4432.37 1347
4433.00 1401
4433.63 1393
4434.26 1373
4434.88 1368
4435.51 1340
4436.14 1374
4436.77 1424
4437.40 1441
4438.03 1364
4438.65 1414
4439.28 1348
4439.91 1379
4440.54 1362
4441.17 1367
4441.80 1396
4442.43 1280
4443.06 1317
4443.68 1436
4444.31 1506
4444.94 1433
4445.57 1392
4446.20 1502
4446.83 1448
4447.46 1467
4448.09 1410
4448.72 1353
4449.35 1371
4449.98 1364
4450.61 1496
4451.24 1493
4451.86 1439
4452.49 1451
4453.12 1500
4453.75 1542
4454.38 1573
4455.01 1529
4455.64 1586
4456.27 1555
4456.90 1562
4457.53 1551
4458.16 1481
4458.79 1468
4459.42 1449
4460.05 1438
4460.68 1473
4461.31 1390
4461.94 1384
4462.57 1371
4463.20 1286
4463.83 1294
4464.46 1312
4465.09 1298
4465.72 1291
4466.36 1353
4466.99 1341
4467.62 1304
4468.25 1339
4468.88 1315
4469.51 1344
4470.14 1294
4470.77 1327
4471.40 1317
4472.03 1280
4472.66 1266
4473.29 1261
4473.93 1316
4474.56 1299
4475.19 1306
4475.82 1297
4476.45 1327
4477.08 1259
4477.71 1253
4478.34 1353
4478.98 1392
4479.61 1376
4480.24 1312
4480.87 1342
4481.50 1379
4482.13 1406
4482.76 1320
4483.40 1386
4484.03 1438
4484.66 1460
4485.29 1383
4485.92 1454
4486.56 1402
4487.19 1443
4487.82 1376
4488.45 1392
4489.08 1404
4489.72 1384
4490.35 1281
4490.98 1395
4491.61 1376
4492.25 1404
4492.88 1326
4493.51 1344
4494.14 1434
4494.78 1499
4495.41 1405
4496.04 1382
4496.67 1390
4497.31 1478
4497.94 1458
4498.57 1534
4499.20 1623
4499.84 1682
4500.47 1806
4501.10 1849
4501.74 1930
4502.37 1881
4503.00 1883
4503.64 1772
4504.27 1735
4504.90 1722
4505.53 1750
4506.17 1678
4506.80 1613
4507.43 1616
4508.07 1628
4508.70 1658
4509.34 1577
4509.97 1554
4510.60 1535
4511.24 1544
4511.87 1494
4512.50 1494
4513.14 1482
4513.77 1460
4514.41 1383
4515.04 1470
4515.67 1441
4516.31 1381
4516.94 1398
4517.58 1462
4518.21 1453
4518.84 1411
4519.48 1479
4520.11 1405
4520.75 1433
4521.38 1427
4522.02 1400
4522.65 1482
4523.28 1442
4523.92 1494
4524.55 1521
4525.19 1538
4525.82 1653
4526.46 1780
4527.09 1919
4527.73 2025
4528.36 2380
4529.00 2611
4529.63 2907
4530.27 3240
4530.90 3351
4531.54 3293
4532.17 3214
4532.81 2997
4533.44 2841
4534.08 2632
4534.71 2287
4535.35 2115
4535.99 1926
4536.62 1817
4537.26 1635
4537.89 1510
4538.53 1477
4539.16 1476
4539.80 1387
4540.43 1377
4541.07 1411
4541.71 1416
4542.34 1440
4542.98 1546
4543.61 1456
4544.25 1499
4544.89 1417
4545.52 1510
4546.16 1448
4546.79 1388
4547.43 1396
4548.07 1415
4548.70 1412
4549.34 1444
4549.98 1413
4550.61 1370
4551.25 1451
4551.89 1474
4552.52 1430
4553.16 1363
4553.80 1367
4554.43 1305
4555.07 1365
4555.71 1341
4556.34 1348
4556.98 1377
4557.62 1468
4558.25 1383
4558.89 1434
4559.53 1417
4560.16 1432
4560.80 1471
4561.44 1390
4562.08 1501
4562.71 1417
4563.35 1420
4563.99 1457
4564.63 1442
4565.26 1429
4565.90 1571
4566.54 1612
4567.18 1628
4567.81 1557
4568.45 1625
4569.09 1688
4569.73 1734
4570.36 1692
4571.00 1679
4571.64 1612
4572.28 1555
4572.92 1600
4573.55 1582
4574.19 1561
4574.83 1490
4575.47 1468
4576.11 1418
4576.75 1450
4577.38 1463
4578.02 1408
4578.66 1429
4579.30 1457
4579.94 1414
4580.58 1397
4581.21 1381
4581.85 1500
4582.49 1460
4583.13 1502
4583.77 1506
4584.41 1556
4585.05 1580
4585.69 1620
4586.32 1662
4586.96 1728
4587.60 1694
4588.24 1693
4588.88 1693
4589.52 1656
4590.16 1725
4590.80 1759
4591.44 1743
4592.08 1781
4592.72 1775
4593.36 1689
4594.00 1625
4594.63 1621
4595.27 1524
4595.91 1554
4596.55 1458
4597.19 1431
4597.83 1473
4598.47 1487
4599.11 1560
4599.75 1579
4600.39 1514
4601.03 1515
4601.67 1486
4602.31 1490
4602.95 1495
4603.59 1476
4604.23 1490
4604.87 1463
4605.51 1493
4606.15 1509
4606.79 1505
4607.43 1553
4608.08 1473
4608.72 1477
4609.36 1483
4610.00 1479
4610.64 1427
4611.28 1407
4611.92 1431
4612.56 1410
4613.20 1416
4613.84 1383
4614.48 1403
4615.12 1382
4615.76 1361
4616.41 1363
4617.05 1326
4617.69 1311
4618.33 1273
4618.97 1263
4619.61 1220
4620.25 1345
4620.89 1275
4621.54 1281
4622.18 1267
4622.82 1293
4623.46 1275
4624.10 1312
4624.74 1389
4625.38 1296
4626.03 1280
4626.67 1262
4627.31 1299
4627.95 1254
4628.59 1325
4629.24 1330
4629.88 1438
4630.52 1482
4631.16 1445
4631.80 1501
4632.45 1449
4633.09 1520
4633.73 1543
4634.37 1459
4635.02 1489
4635.66 1486
4636.30 1539
4636.94 1584
4637.58 1528
4638.23 1543
4638.87 1560
4639.51 1555
4640.16 1497
4640.80 1467
4641.44 1524
4642.08 1522
4642.73 1512
4643.37 1481
4644.01 1463
4644.66 1370
4645.30 1331
4645.94 1404
4646.58 1370
4647.23 1346
4647.87 1333
4648.51 1372
4649.16 1399
4649.80 1370
4650.44 1463
4651.09 1489
4651.73 1522
4652.37 1458
4653.02 1475
4653.66 1441
4654.31 1413
4654.95 1384
4655.59 1373
4656.24 1336
4656.88 1269
4657.52 1293
4658.17 1282
4658.81 1321
4659.46 1288
4660.10 1264
4660.75 1175
4661.39 1166
4662.03 1187
4662.68 1229
4663.32 1206
4663.97 1234
4664.61 1158
4665.26 1148
4665.90 1243
4666.54 1220
4667.19 1169
4667.83 1224
4668.48 1257
4669.12 1221
4669.77 1158
4670.41 1225
4671.06 1224
4671.70 1197
4672.35 1195
4672.99 1201
4673.64 1258
4674.28 1214
4674.93 1280
4675.57 1271
4676.22 1227
4676.86 1243
4677.51 1270
4678.15 1276
4678.80 1242
4679.44 1289
4680.09 1299
4680.73 1295
4681.38 1276
4682.03 1268
4682.67 1229
4683.32 1283
4683.96 1335
4684.61 1345
4685.25 1333
4685.90 1375
4686.55 1373
4687.19 1348
4687.84 1382
4688.48 1333
4689.13 1380
4689.78 1427
4690.42 1372
4691.07 1348
4691.72 1438
4692.36 1435
4693.01 1416
4693.65 1446
4694.30 1491
4694.95 1515
4695.59 1492
4696.24 1551
4696.89 1571
4697.53 1576
4698.18 1641
4698.83 1733
4699.47 1721
4700.12 1733
4700.77 1633
4701.41 1649
4702.06 1605
4702.71 1607
4703.36 1525
4704.00 1511
4704.65 1523
4705.30 1468
4705.94 1496
4706.59 1514
4707.24 1557
4707.89 1399
4708.53 1384
4709.18 1387
4709.83 1409
4710.48 1446
4711.12 1418
4711.77 1405
4712.42 1458
4713.07 1484
4713.71 1487
4714.36 1438
4715.01 1431
4715.66 1413
4716.31 1411
4716.95 1397
4717.60 1499
4718.25 1509
4718.90 1459
4719.55 1406
4720.19 1432
4720.84 1386
4721.49 1420
4722.14 1458
4722.79 1430
4723.44 1489
4724.08 1418
4724.73 1446
4725.38 1398
4726.03 1438
4726.68 1427
4727.33 1416
4727.98 1457
4728.63 1420
4729.27 1389
4729.92 1302
4730.57 1310
4731.22 1317
4731.87 1332
4732.52 1334
4733.17 1337
4733.82 1259
4734.47 1248
4735.12 1319
4735.77 1303
4736.41 1310
4737.06 1363
4737.71 1403
4738.36 1408
4739.01 1389
4739.66 1415
4740.31 1415
4740.96 1378
4741.61 1331
4742.26 1325
4742.91 1280
4743.56 1342
4744.21 1385
4744.86 1313
4745.51 1358
4746.16 1409
4746.81 1329
4747.46 1390
4748.11 1411
4748.76 1334
4749.41 1352
4750.06 1424
4750.71 1375
4751.36 1471
4752.01 1445
4752.66 1469
4753.31 1412
4753.96 1445
4754.61 1390
4755.26 1337
4755.92 1362
4756.57 1393
4757.22 1362
4757.87 1446
4758.52 1401
4759.17 1445
4759.82 1468
4760.47 1441
4761.12 1465
4761.77 1480
4762.42 1506
4763.08 1470
4763.73 1500
4764.38 1426
4765.03 1395
4765.68 1401
4766.33 1371
4766.98 1370
4767.64 1415
4768.29 1390
4768.94 1409
4769.59 1463
4770.24 1383
4770.89 1387
4771.54 1335
4772.20 1323
4772.85 1345
4773.50 1308
4774.15 1314
4774.80 1337
4775.46 1352
4776.11 1375
4776.76 1373
4777.41 1427
4778.06 1300
4778.72 1357
4779.37 1371
4780.02 1373
4780.67 1381
4781.33 1345
4781.98 1347
4782.63 1338
4783.28 1346
4783.94 1328
4784.59 1380
4785.24 1320
4785.89 1318
4786.55 1373
4787.20 1415
4787.85 1424
4788.51 1448
4789.16 1496
4789.81 1440
4790.46 1492
4791.12 1428
4791.77 1456
4792.42 1518
4793.08 1470
4793.73 1485
4794.38 1441
4795.04 1482
4795.69 1465
4796.34 1545
4797.00 1555
4797.65 1609
4798.30 1641
4798.96 1718
4799.61 1721
4800.27 1769
4800.92 1730
4801.57 1722
4802.23 1637
4802.88 1595
4803.53 1594
4804.19 1583
4804.84 1584
4805.50 1555
4806.15 1545
4806.81 1581
4807.46 1586
4808.11 1551
4808.77 1533
4809.42 1487
4810.08 1561
4810.73 1546
4811.39 1523
4812.04 1525
4812.69 1542
4813.35 1545
4814.00 1568
4814.66 1562
4815.31 1581
4815.97 1603
4816.62 1691
4817.28 1650
4817.93 1674
4818.59 1721
4819.24 1812
4819.90 1830
4820.55 1821
4821.21 1844
4821.86 1893
4822.52 1849
4823.17 1843
4823.83 1860
4824.48 1875
4825.14 1878
4825.79 1853
4826.45 1771
4827.11 1788
4827.76 1778
4828.42 1687
4829.07 1752
4829.73 1776
4830.38 1730
4831.04 1778
4831.70 1859
4832.35 1824
4833.01 1898
4833.66 1942
4834.32 1992
4834.98 2023
4835.63 1998
4836.29 2013
4836.94 2045
4837.60 2111
4838.26 2041
4838.91 1992
4839.57 2108
4840.23 2012
4840.88 2084
4841.54 2063
4842.20 1979
4842.85 2093
4843.51 2174
4844.17 2116
4844.82 2080
4845.48 2127
4846.14 2221
4846.79 2197
4847.45 2281
4848.11 2309
4848.76 2381
4849.42 2460
4850.08 2532
4850.73 2498
4851.39 2363
4852.05 2227
4852.71 2305
4853.36 2288
4854.02 2288
4854.68 2434
4855.34 2490
4855.99 2726
4856.65 2782
4857.31 2672
4857.97 2763
4858.62 2711
4859.28 2728
4859.94 2591
4860.60 2504
4861.25 2398
4861.91 2402
4862.57 2243
4863.23 2304
4863.89 2284
4864.54 2266
4865.20 2392
4865.86 2340
4866.52 2288
4867.18 2266
4867.84 2303
4868.49 2254
4869.15 2162
4869.81 2119
4870.47 2056
4871.13 2106
4871.79 2068
4872.44 2022
4873.10 2027
4873.76 1991
4874.42 2104
4875.08 2127
4875.74 2063
4876.40 2167
4877.06 2220
4877.72 2333
4878.37 2283
4879.03 2296
4879.69 2289
4880.35 2203
4881.01 2091
4881.67 2008
4882.33 2019
4882.99 2072
4883.65 1977
4884.31 2014
4884.97 1992
4885.63 1959
4886.29 2004
4886.95 1938
4887.61 1904
4888.26 1960
4888.92 1947
4889.58 1993
4890.24 1968
4890.90 1988
4891.56 2039
4892.22 2032
4892.88 2066
4893.54 1905
4894.20 1849
4894.86 1751
4895.52 1818
4896.18 1845
4896.84 1998
4897.51 1962
4898.17 1902
4898.83 1903
4899.49 1848
4900.15 1870
4900.81 1851
4901.47 1838
4902.13 1795
4902.79 1765
4903.45 1654
4904.11 1727
4904.77 1679
4905.43 1637
4906.09 1659
4906.75 1730
4907.41 1625
4908.08 1570
4908.74 1590
4909.40 1592
4910.06 1554
4910.72 1562
4911.38 1629
4912.04 1637
4912.70 1552
4913.37 1517
4914.03 1562
4914.69 1508
4915.35 1510
4916.01 1488
4916.67 1550
4917.33 1450
4918.00 1492
4918.66 1495
4919.32 1545
4919.98 1586
4920.64 1478
4921.31 1452
4921.97 1462
4922.63 1450
4923.29 1431
4923.95 1409
4924.62 1410
4925.28 1436
4925.94 1415
4926.60 1416
4927.26 1426
4927.93 1458
4928.59 1472
4929.25 1427
4929.91 1399
4930.58 1454
4931.24 1434
4931.90 1378
4932.56 1391
4933.23 1444
4933.89 1459
4934.55 1390
4935.22 1397
4935.88 1405
4936.54 1452
4937.20 1368
4937.87 1313
4938.53 1391
4939.19 1356
4939.86 1376
4940.52 1372
4941.18 1421
4941.85 1422
4942.51 1363
4943.17 1364
4943.84 1409
4944.50 1289
4945.16 1341
4945.83 1333
4946.49 1367
4947.15 1301
4947.82 1303
4948.48 1310
4949.15 1361
4949.81 1332
4950.47 1333
4951.14 1356
4951.80 1338
4952.47 1375
4953.13 1341
4953.79 1308
4954.46 1320
4955.12 1303
4955.79 1314
4956.45 1358
4957.11 1427
4957.78 1461
4958.44 1425
4959.11 1499
4959.77 1554
4960.44 1628
4961.10 1593
4961.77 1592
4962.43 1701
4963.10 1676
4963.76 1660
4964.42 1600
4965.09 1550
4965.75 1445
4966.42 1436
4967.08 1430
4967.75 1419
4968.41 1377
4969.08 1400
4969.74 1347
4970.41 1364
4971.08 1394
4971.74 1327
4972.41 1343
4973.07 1345
4973.74 1347
4974.40 1352
4975.07 1457
4975.73 1348
4976.40 1350
4977.06 1306
4977.73 1308
4978.40 1371
4979.06 1315
4979.73 1246
4980.39 1296
4981.06 1330
4981.73 1310
4982.39 1249
4983.06 1204
4983.72 1281
4984.39 1260
4985.06 1275
4985.72 1263
4986.39 1273
4987.05 1216
4987.72 1289
4988.39 1280
4989.05 1247
4989.72 1156
4990.39 1194
4991.05 1212
4991.72 1262
4992.39 1284
4993.05 1242
4993.72 1236
4994.39 1208
4995.05 1158
4995.72 1201
4996.39 1192
4997.05 1205
4997.72 1249
4998.39 1167
4999.06 1173
4999.72 1154
5000.39 1148
5001.06 1141
5001.73 1118
5002.39 1119
5003.06 1139
5003.73 1162
5004.39 1120
5005.06 1136
5005.73 1208
5006.40 1190
5007.07 1180
5007.73 1143
5008.40 1132
5009.07 1188
5009.74 1182
5010.40 1158
5011.07 1141
5011.74 1116
5012.41 1143
5013.08 1162
5013.74 1138
5014.41 1160
5015.08 1130
5015.75 1128
5016.42 1133
5017.09 1112
5017.75 1110
5018.42 1162
5019.09 1182
5019.76 1179
5020.43 1266
5021.10 1179
5021.76 1227
5022.43 1219
5023.10 1264
5023.77 1233
5024.44 1230
5025.11 1216
5025.78 1164
5026.45 1182
5027.12 1172
5027.78 1168
5028.45 1122
5029.12 1129
5029.79 1123
5030.46 1114
5031.13 1096
5031.80 1147
5032.47 1125
5033.14 1099
5033.81 1155
5034.48 1142
5035.15 1178
5035.82 1158
5036.49 1130
5037.16 1189
5037.83 1173
5038.50 1135
5039.16 1124
5039.83 1198
5040.50 1131
5041.17 1095
5041.84 1158
5042.51 1172
5043.18 1191
5043.85 1153
5044.52 1220
5045.20 1284
5045.87 1198
5046.54 1132
5047.21 1149
5047.88 1169
5048.55 1198
5049.22 1156
5049.89 1112
5050.56 1203
5051.23 1181
5051.90 1197
5052.57 1157
5053.24 1197
5053.91 1142
5054.58 1133
5055.25 1130
5055.92 1096
5056.60 1088
5057.27 1178
5057.94 1156
5058.61 1122
5059.28 1065
5059.95 1105
5060.62 1144
5061.29 1169
5061.96 1202
5062.64 1222
5063.31 1236
5063.98 1179
5064.65 1219
5065.32 1188
5065.99 1153
5066.66 1096
5067.34 1177
5068.01 1175
5068.68 1176
5069.35 1171
5070.02 1167
5070.70 1166
5071.37 1175
5072.04 1175
5072.71 1216
5073.38 1192
5074.06 1167
5074.73 1235
5075.40 1271
5076.07 1276
5076.74 1313
5077.42 1332
5078.09 1361
5078.76 1341
5079.43 1310
5080.11 1295
5080.78 1247
5081.45 1318
5082.12 1274
5082.80 1269
5083.47 1293
5084.14 1216
5084.82 1232
5085.49 1210
5086.16 1252
5086.83 1278
5087.51 1392
5088.18 1442
5088.85 1450
5089.53 1384
5090.20 1470
5090.87 1470
5091.55 1439
5092.22 1406
5092.89 1370
5093.57 1375
5094.24 1369
5094.91 1332
5095.59 1239
5096.26 1273
5096.93 1220
5097.61 1218
5098.28 1232
5098.96 1216
5099.63 1248
5100.30 1261
5100.98 1307
5101.65 1346
5102.32 1354
5103.00 1439
5103.67 1428
5104.35 1360
5105.02 1355
5105.70 1319
5106.37 1280
5107.04 1305
5107.72 1343
5108.39 1255
5109.07 1257
5109.74 1244
5110.42 1239
5111.09 1239
5111.77 1225
5112.44 1320
5113.11 1266
5113.79 1245
5114.46 1277
5115.14 1325
5115.81 1325
5116.49 1403
5117.16 1516
5117.84 1524
5118.51 1586
5119.19 1631
5119.86 1609
5120.54 1531
5121.21 1553
5121.89 1500
5122.57 1386
5123.24 1336
5123.92 1296
5124.59 1392
5125.27 1368
5125.94 1312
5126.62 1291
5127.29 1415
5127.97 1324
5128.64 1299
5129.32 1358
5130.00 1334
5130.67 1307
5131.35 1337
5132.02 1352
5132.70 1314
5133.38 1253
5134.05 1280
5134.73 1356
5135.40 1365
5136.08 1284
5136.76 1310
5137.43 1343
5138.11 1264
5138.79 1279
5139.46 1268
5140.14 1287
5140.82 1254
5141.49 1228
5142.17 1275
5142.85 1245
5143.52 1108
5144.20 1198
5144.88 1199
5145.55 1207
5146.23 1185
5146.91 1159
5147.58 1170
5148.26 1148
5148.94 1165
5149.61 1167
5150.29 1163
5150.97 1165
5151.65 1112
5152.32 1246
5153.00 1223
5153.68 1188
5154.36 1184
5155.03 1240
5155.71 1246
5156.39 1231
5157.07 1251
5157.74 1287
5158.42 1224
5159.10 1227
5159.78 1191
5160.45 1209
5161.13 1212
5161.81 1115
5162.49 1147
5163.17 1153
5163.84 1127
5164.52 1185
5165.20 1213
5165.88 1249
5166.56 1212
5167.24 1197
5167.91 1191
5168.59 1138
5169.27 1166
5169.95 1168
5170.63 1188
5171.31 1170
5171.98 1148
5172.66 1168
5173.34 1157
5174.02 1153
5174.70 1184
5175.38 1138
5176.06 1177
5176.74 1185
5177.41 1171
5178.09 1184
5178.77 1166
5179.45 1123
5180.13 1169
5180.81 1248
5181.49 1170
5182.17 1179
5182.85 1166
5183.53 1161
5184.21 1167
5184.89 1142
5185.57 1137
5186.24 1160
5186.92 1125
5187.60 1152
5188.28 1119
5188.96 1140
5189.64 1090
5190.32 1149
5191.00 1147
5191.68 1144
5192.36 1119
5193.04 1112
5193.72 1098
5194.40 1144
5195.08 1174
5195.76 1157
5196.44 1130
5197.12 1114
5197.80 1136
5198.48 1148
5199.16 1094
5199.84 1150
5200.52 1140
5201.21 1130
5201.89 1138
5202.57 1200
5203.25 1157
5203.93 1157
5204.61 1155
5205.29 1169
5205.97 1166
5206.65 1165
5207.33 1211
5208.01 1186
5208.69 1257
5209.37 1257
5210.06 1302
5210.74 1228
5211.42 1200
5212.10 1285
5212.78 1265
5213.46 1286
5214.14 1308
5214.82 1390
5215.51 1362
5216.19 1339
5216.87 1292
5217.55 1319
5218.23 1292
5218.91 1286
5219.60 1252
5220.28 1327
5220.96 1361
5221.64 1485
5222.32 1477
5223.00 1364
5223.69 1402
5224.37 1392
5225.05 1286
5225.73 1256
5226.41 1279
5227.10 1199
5227.78 1243
5228.46 1284
5229.14 1274
5229.83 1256
5230.51 1253
5231.19 1254
5231.87 1296
5232.56 1237
5233.24 1258
5233.92 1229
5234.60 1269
5235.29 1300
5235.97 1294
5236.65 1296
5237.34 1300
5238.02 1291
5238.70 1306
5239.38 1350
5240.07 1367
5240.75 1391
5241.43 1326
5242.12 1306
5242.80 1277
5243.48 1301
5244.17 1282
5244.85 1272
5245.53 1278
5246.22 1291
5246.90 1335
5247.58 1295
5248.27 1331
5248.95 1331
5249.63 1345
5250.32 1420
5251.00 1415
5251.69 1415
5252.37 1472
5253.05 1365
5253.74 1300
5254.42 1264
5255.11 1329
5255.79 1324
5256.47 1341
5257.16 1287
5257.84 1344
5258.53 1323
5259.21 1402
5259.89 1395
5260.58 1381
5261.26 1362
5261.95 1381
5262.63 1455
5263.32 1395
5264.00 1320
5264.69 1308
5265.37 1325
5266.06 1344
5266.74 1376
5267.43 1339
5268.11 1328
5268.79 1298
5269.48 1329
5270.16 1308
5270.85 1347
5271.53 1342
5272.22 1301
5272.91 1300
5273.59 1286
5274.28 1274
5274.96 1372
5275.65 1315
5276.33 1331
5277.02 1287
5277.70 1330
5278.39 1398
5279.07 1424
5279.76 1340
5280.45 1398
5281.13 1443
5281.82 1456
5282.50 1391
5283.19 1390
5283.87 1346
5284.56 1299
5285.25 1278
5285.93 1304
5286.62 1323
5287.30 1356
5287.99 1292
5288.68 1278
5289.36 1337
5290.05 1295
5290.74 1275
5291.42 1300
5292.11 1310
5292.79 1359
5293.48 1381
5294.17 1304
5294.85 1342
5295.54 1368
5296.23 1396
5296.91 1416
5297.60 1411
5298.29 1420
5298.98 1468
5299.66 1465
5300.35 1462
5301.04 1552
5301.72 1559
5302.41 1666
5303.10 1698
5303.78 1722
5304.47 1716
5305.16 1644
5305.85 1604
5306.53 1564
5307.22 1581
5307.91 1616
5308.60 1589
5309.28 1658
5309.97 1675
5310.66 1759
5311.35 1873
5312.03 1879
5312.72 1914
5313.41 1899
5314.10 1758
5314.79 1779
5315.47 1677
5316.16 1673
5316.85 1666
5317.54 1735
5318.23 1697
5318.91 1633
5319.60 1718
5320.29 1721
5320.98 1606
5321.67 1508
5322.36 1497
5323.04 1490
5323.73 1434
5324.42 1436
5325.11 1464
5325.80 1421
5326.49 1455
5327.18 1419
5327.86 1388
5328.55 1419
5329.24 1373
5329.93 1376
5330.62 1315
5331.31 1317
5332.00 1370
5332.69 1365
5333.38 1305
5334.06 1345
5334.75 1324
5335.44 1328
5336.13 1322
5336.82 1315
5337.51 1356
5338.20 1376
5338.89 1368
5339.58 1303
5340.27 1320
5340.96 1353
5341.65 1385
5342.34 1289
5343.03 1325
5343.72 1354
5344.41 1438
5345.10 1518
5345.79 1525
5346.48 1654
5347.17 1712
5347.86 1762
5348.55 1891
5349.24 1978
5349.93 2049
5350.62 2035
5351.31 1885
5352.00 1842
5352.69 1799
5353.38 1654
5354.07 1504
5354.76 1451
5355.45 1496
5356.14 1402
5356.83 1325
5357.52 1323
5358.21 1338
5358.90 1277
5359.59 1302
5360.29 1287
5360.98 1284
5361.67 1281
5362.36 1318
5363.05 1311
5363.74 1328
5364.43 1303
5365.12 1329
5365.81 1293
5366.50 1247
5367.20 1221
5367.89 1168
5368.58 1183
5369.27 1173
5369.96 1188
5370.65 1191
5371.34 1185
5372.04 1234
5372.73 1164
5373.42 1183
5374.11 1229
5374.80 1172
5375.49 1191
5376.19 1209
5376.88 1219
5377.57 1262
5378.26 1249
5378.95 1204
5379.65 1179
5380.34 1145
5381.03 1184
5381.72 1212
5382.42 1202
5383.11 1191
5383.80 1221
5384.49 1223
5385.19 1267
5385.88 1221
5386.57 1199
5387.26 1305
5387.96 1352
5388.65 1358
5389.34 1367
5390.03 1343
5390.73 1278
5391.42 1255
5392.11 1274
5392.80 1223
5393.50 1269
5394.19 1253
5394.88 1243
5395.58 1243
5396.27 1300
5396.96 1230
5397.66 1257
5398.35 1275
5399.04 1210
5399.74 1205
5400.43 1273
5401.12 1215
5401.82 1192
5402.51 1211
5403.20 1189
5403.90 1237
5404.59 1258
5405.29 1225
5405.98 1231
5406.67 1261
5407.37 1314
5408.06 1253
5408.75 1260
5409.45 1273
5410.14 1269
5410.84 1267
5411.53 1237
5412.23 1184
5412.92 1223
5413.61 1199
5414.31 1229
5415.00 1253
5415.70 1232
5416.39 1282
5417.09 1263
5417.78 1227
5418.47 1276
5419.17 1266
5419.86 1217
5420.56 1261
5421.25 1304
5421.95 1305
5422.64 1324
5423.34 1317
5424.03 1294
5424.73 1305
5425.42 1264
5426.12 1238
5426.81 1291
5427.51 1269
5428.20 1186
5428.90 1257
5429.59 1279
5430.29 1275
5430.99 1310
5431.68 1318
5432.38 1282
5433.07 1352
5433.77 1311
5434.46 1305
5435.16 1320
5435.85 1365
5436.55 1400
5437.25 1324
5437.94 1373
5438.64 1381
5439.33 1387
5440.03 1318
5440.73 1300
5441.42 1361
5442.12 1368
5442.81 1436
5443.51 1493
5444.21 1568
5444.90 1589
5445.60 1683
5446.29 1825
5446.99 1741
5447.69 1735
5448.38 1774
5449.08 1718
5449.78 1594
5450.47 1638
5451.17 1571
5451.87 1510
5452.56 1501
5453.26 1480
5453.96 1491
5454.65 1534
5455.35 1501
5456.05 1459
5456.75 1477
5457.44 1452
5458.14 1496
5458.84 1574
5459.53 1498
5460.23 1553
5460.93 1556
5461.63 1536
5462.32 1608
5463.02 1631
5463.72 1625
5464.42 1549
5465.11 1594
5465.81 1622
5466.51 1506
5467.21 1510
5467.90 1514
5468.60 1580
5469.30 1620
5470.00 1628
5470.70 1651
5471.39 1680
5472.09 1744
5472.79 1725
5473.49 1737
5474.19 1833
5474.88 1806
5475.58 1912
5476.28 1923
5476.98 2038
5477.68 2191
5478.38 2302
5479.07 2389
5479.77 2568
5480.47 2492
5481.17 2471
5481.87 2357
5482.57 2293
5483.27 2211
5483.96 2095
5484.66 2125
5485.36 2086
5486.06 2082
5486.76 2045
5487.46 2075
5488.16 2034
5488.86 1980
5489.56 2015
5490.26 2025
5490.96 2088
5491.65 2171
5492.35 2273
5493.05 2170
5493.75 2226
5494.45 2215
5495.15 2343
5495.85 2266
5496.55 2483
5497.25 2705
5497.95 3019
5498.65 3501
5499.35 3742
5500.05 3898
5500.75 3875
5501.45 3725
5502.15 3595
5502.85 3278
5503.55 2942
5504.25 2614
5504.95 2383
5505.65 2205
5506.35 2088
5507.05 2116
5507.75 2025
5508.45 2005
5509.15 1984
5509.85 2012
5510.55 1937
5511.25 1926
5511.95 1950
5512.65 1947
5513.35 2000
5514.05 1985
5514.76 1897
5515.46 1898
5516.16 1955
5516.86 1953
5517.56 1912
5518.26 1884
5518.96 1823
5519.66 1899
5520.36 1895
5521.06 1897
5521.77 1855
5522.47 1692
5523.17 1667
5523.87 1631
5524.57 1645
5525.27 1586
5525.97 1601
5526.67 1582
5527.38 1641
5528.08 1615
5528.78 1657
5529.48 1617
5530.18 1589
5530.88 1610
5531.59 1591
5532.29 1591
5532.99 1535
5533.69 1525
5534.39 1535
5535.10 1559
5535.80 1580
5536.50 1501
5537.20 1577
5537.90 1550
5538.61 1572
5539.31 1593
5540.01 1578
5540.71 1513
5541.42 1473
5542.12 1531
5542.82 1536
5543.52 1472
5544.23 1446
5544.93 1457
5545.63 1501
5546.33 1506
5547.04 1481
5547.74 1457
5548.44 1482
5549.15 1505
5549.85 1478
5550.55 1409
5551.26 1471
5551.96 1424
5552.66 1487
5553.36 1434
5554.07 1371
5554.77 1443
5555.47 1426
5556.18 1422
5556.88 1442
5557.58 1454
5558.29 1494
5558.99 1471
5559.70 1491
5560.40 1475
5561.10 1479
5561.81 1503
5562.51 1511
5563.21 1580
5563.92 1541
5564.62 1542
5565.33 1512
5566.03 1453
5566.73 1458
5567.44 1429
5568.14 1433
5568.85 1379
5569.55 1317
5570.25 1377
5570.96 1406
5571.66 1406
5572.37 1404
5573.07 1425
5573.78 1439
5574.48 1431
5575.19 1418
5575.89 1439
5576.59 1366
5577.30 1356
5578.00 1324
5578.71 1361
5579.41 1324
5580.12 1333
5580.82 1353
5581.53 1331
5582.23 1335
5582.94 1267
5583.64 1322
5584.35 1338
5585.05 1331
5585.76 1305
5586.46 1364
5587.17 1325
5587.88 1330
5588.58 1323
5589.29 1293
5589.99 1335
5590.70 1284
5591.40 1306
5592.11 1312
5592.81 1320
5593.52 1354
5594.23 1286
5594.93 1258
5595.64 1354
5596.34 1370
5597.05 1315
5597.76 1299
5598.46 1265
5599.17 1289
5599.87 1336
5600.58 1238
5601.29 1251
5601.99 1294
5602.70 1338
5603.41 1286
5604.11 1286
5604.82 1341
5605.52 1305
5606.23 1326
5606.94 1346
5607.64 1344
5608.35 1272
5609.06 1328
5609.76 1280
5610.47 1279
5611.18 1268
5611.88 1275
5612.59 1336
5613.30 1341
5614.01 1322
5614.71 1366
5615.42 1324
5616.13 1375
5616.83 1351
5617.54 1365
5618.25 1334
5618.96 1350
5619.66 1315
5620.37 1353
5621.08 1288
5621.79 1361
5622.49 1328
5623.20 1298
5623.91 1328
5624.62 1335
5625.32 1350
5626.03 1353
5626.74 1400
5627.45 1426
5628.16 1431
5628.86 1484
5629.57 1503
5630.28 1498
5630.99 1491
5631.70 1476
5632.40 1537
5633.11 1591
5633.82 1593
5634.53 1590
5635.24 1639
5635.95 1612
5636.65 1634
5637.36 1675
5638.07 1697
5638.78 1721
5639.49 1768
5640.20 1733
5640.91 1650
5641.61 1737
5642.32 1719
5643.03 1633
5643.74 1610
5644.45 1506
5645.16 1467
5645.87 1465
5646.58 1537
5647.29 1528
5648.00 1530
5648.70 1506
5649.41 1503
5650.12 1511
5650.83 1543
5651.54 1516
5652.25 1540
5652.96 1538
5653.67 1478
5654.38 1534
5655.09 1583
5655.80 1543
5656.51 1597
5657.22 1564
5657.93 1669
5658.64 1727
5659.35 1666
5660.06 1686
5660.77 1691
5661.48 1623
5662.19 1605
5662.90 1625
5663.61 1567
5664.32 1517
5665.03 1444
5665.74 1391
5666.45 1435
5667.16 1419
5667.87 1480
5668.58 1513
5669.29 1590
5670.00 1556
5670.71 1590
5671.42 1668
5672.13 1570
5672.84 1526
5673.56 1536
5674.27 1495
5674.98 1521
5675.69 1483
5676.40 1393
5677.11 1493
5677.82 1455
5678.53 1500
5679.24 1480
5679.95 1489
5680.67 1507
5681.38 1485
5682.09 1432
5682.80 1479
5683.51 1466
5684.22 1470
5684.93 1389
5685.65 1337
5686.36 1389
5687.07 1387
5687.78 1361
5688.49 1421
5689.20 1316
5689.92 1393
5690.63 1389
5691.34 1397
5692.05 1428
5692.76 1391
5693.47 1385
5694.19 1349
5694.90 1328
5695.61 1360
5696.32 1336
5697.04 1327
5697.75 1322
5698.46 1364
5699.17 1347
5699.89 1329
5700.60 1411
5701.31 1378
5702.02 1356
5702.74 1385
5703.45 1379
5704.16 1393
5704.87 1341
5705.59 1320
5706.30 1333
5707.01 1349
5707.72 1252
5708.44 1326
5709.15 1325
5709.86 1343
5710.58 1314
5711.29 1331
5712.00 1315
5712.72 1286
5713.43 1280
5714.14 1265
5714.86 1289
5715.57 1307
5716.28 1311
5717.00 1261
5717.71 1293
5718.42 1306
5719.14 1298
5719.85 1314
5720.56 1311
5721.28 1283
5721.99 1343
5722.71 1351
5723.42 1390
5724.13 1387
5724.85 1444
5725.56 1465
5726.28 1543
5726.99 1569
5727.70 1624
5728.42 1570
5729.13 1548
5729.85 1501
5730.56 1452
5731.28 1422
5731.99 1369
5732.70 1382
5733.42 1401
5734.13 1352
5734.85 1407
5735.56 1381
5736.28 1335
5736.99 1361
5737.71 1372
5738.42 1377
5739.14 1374
5739.85 1354
5740.57 1421
5741.28 1375
5742.00 1418
5742.71 1386
5743.43 1416
5744.14 1405
5744.86 1401
5745.57 1413
5746.29 1456
5747.00 1425
5747.72 1483
5748.43 1529
5749.15 1519
5749.87 1513
5750.58 1549
5751.30 1598
5752.01 1711
5752.73 1776
5753.44 1797
5754.16 1895
5754.88 1971
5755.59 1905
5756.31 1971
5757.02 2001
5757.74 1976
5758.46 1904
5759.17 1914
5759.89 1940
5760.60 1929
5761.32 1910
5762.04 1871
5762.75 1858
5763.47 1835
5764.19 1809
5764.90 1817
5765.62 1856
5766.34 1958
5767.05 2188
5767.77 2464
5768.49 2695
5769.20 3076
5769.92 3132
5770.64 3035
5771.35 2821
5772.07 2666
5772.79 2435
5773.50 2272
5774.22 2065
5774.94 1930
5775.65 1918
5776.37 1947
5777.09 1923
5777.81 1947
5778.52 2001
5779.24 1984
5779.96 2021
5780.68 1950
5781.39 1913
5782.11 2048
5782.83 2092
5783.55 2131
5784.26 2066
5784.98 2011
5785.70 1933
5786.42 1905
5787.14 1877
5787.85 1901
5788.57 1844
5789.29 1774
5790.01 1816
5790.73 1789
5791.44 1784
5792.16 1794
5792.88 1756
5793.60 1756
5794.32 1723
5795.03 1812
5795.75 1830
5796.47 1763
5797.19 1800
5797.91 1874
5798.63 1976
5799.35 2086
5800.06 2162
5800.78 2047
5801.50 2027
5802.22 2023
5802.94 1899
5803.66 1790
5804.38 1709
5805.10 1731
5805.82 1641
5806.53 1706
5807.25 1703
5807.97 1694
5808.69 1642
5809.41 1673
5810.13 1655
5810.85 1586
5811.57 1614
5812.29 1556
5813.01 1528
5813.73 1534
5814.45 1548
5815.17 1535
5815.89 1560
5816.61 1585
5817.33 1509
5818.05 1503
5818.77 1544
5819.49 1567
5820.20 1565
5820.92 1546
5821.64 1551
5822.36 1475
5823.09 1502
5823.81 1539
5824.53 1477
5825.25 1433
5825.97 1468
5826.69 1534
5827.41 1474
5828.13 1498
5828.85 1484
5829.57 1474
5830.29 1419
5831.01 1422
5831.73 1481
5832.45 1439
5833.17 1374
5833.89 1370
5834.61 1409
5835.33 1390
5836.05 1355
5836.78 1358
5837.50 1423
5838.22 1351
5838.94 1378
5839.66 1421
5840.38 1369
5841.10 1372
5841.82 1369
5842.54 1398
5843.27 1416
5843.99 1352
5844.71 1331
5845.43 1352
5846.15 1388
5846.87 1337
5847.59 1353
5848.32 1388
5849.04 1350
5849.76 1365
5850.48 1383
5851.20 1417
5851.93 1346
5852.65 1387
5853.37 1350
5854.09 1412
5854.81 1413
5855.54 1351
5856.26 1362
5856.98 1315
5857.70 1329
5858.42 1344
5859.15 1373
5859.87 1381
5860.59 1363
5861.31 1330
5862.04 1360
5862.76 1322
5863.48 1352
5864.20 1407
5864.93 1362
5865.65 1328
5866.37 1338
5867.10 1362
5867.82 1361
5868.54 1377
5869.26 1375
5869.99 1385
5870.71 1404
5871.43 1416
5872.16 1349
5872.88 1361
5873.60 1293
5874.33 1375
5875.05 1334
5875.77 1378
5876.50 1383
5877.22 1411
5877.94 1493
5878.67 1431
5879.39 1409
5880.11 1357
5880.84 1445
5881.56 1413
5882.28 1403
5883.01 1363
5883.73 1401
5884.46 1436
5885.18 1382
5885.90 1384
5886.63 1380
5887.35 1420
5888.08 1373
5888.80 1355
5889.52 1394
5890.25 1436
5890.97 1406
5891.70 1327
5892.42 1383
5893.15 1399
5893.87 1403
5894.59 1384
5895.32 1348
5896.04 1342
5896.77 1412
5897.49 1404
5898.22 1391
5898.94 1425
5899.67 1393
5900.39 1395
5901.12 1470
5901.84 1481
5902.57 1403
5903.29 1401
5904.02 1457
5904.74 1454
5905.47 1418
5906.19 1475
5906.92 1483
5907.64 1447
5908.37 1454
5909.09 1517
5909.82 1483
5910.55 1506
5911.27 1508
5912.00 1507
5912.72 1489
5913.45 1495
5914.17 1520
5914.90 1524
5915.63 1522
5916.35 1548
5917.08 1493
5917.80 1558
5918.53 1571
5919.25 1580
5919.98 1536
5920.71 1640
5921.43 1602
5922.16 1621
5922.89 1653
5923.61 1657
5924.34 1684
5925.06 1640
5925.79 1707
5926.52 1688
5927.24 1668
5927.97 1711
5928.70 1772
5929.42 1724
5930.15 1733
5930.88 1803
5931.60 1780
5932.33 1793
5933.06 1804
5933.78 1754
5934.51 1804
5935.24 1930
5935.97 1925
5936.69 1972
5937.42 1993
5938.15 2048
5938.87 1979
5939.60 2089
5940.33 2070
5941.06 2014
5941.78 2041
5942.51 2174
5943.24 2212
5943.97 2230
5944.69 2244
5945.42 2328
5946.15 2376
5946.88 2407
5947.60 2422
5948.33 2457
5949.06 2515
5949.79 2664
5950.52 2905
5951.24 2986
5951.97 3190
5952.70 3308
5953.43 3308
5954.16 3147
5954.88 3048
5955.61 3004
5956.34 2943
5957.07 2949
5957.80 2935
5958.53 2810
5959.25 2757
5959.98 2899
5960.71 2878
5961.44 3073
5962.17 3099
5962.90 3309
5963.63 3599
5964.36 3748
5965.08 4222
5965.81 4561
5966.54 4519
5967.27 4476
5968.00 4315
5968.73 4041
5969.46 3861
5970.19 3550
5970.92 3459
5971.65 3366
5972.37 3298
5973.10 3265
5973.83 3277
5974.56 3274
5975.29 3296
5976.02 3242
5976.75 3175
5977.48 3245
5978.21 3421
5978.94 3504
5979.67 3593
5980.40 3539
5981.13 3595
5981.86 3557
5982.59 3624
5983.32 3703
5984.05 3664
5984.78 3718
5985.51 3669
5986.24 3694
5986.97 3634
5987.70 3580
5988.43 3605
5989.16 3720
5989.89 3662
5990.62 3710
5991.35 3694
5992.08 3658
5992.81 3713
5993.54 3780
5994.27 3761
5995.00 3696
5995.74 3759
5996.47 3694
5997.20 3803
5997.93 3747
5998.66 3732
5999.39 3632
6000.12 3512
6000.85 3586
6001.58 3607
6002.31 3605
6003.04 3495
6003.78 3502
6004.51 3615
6005.24 3783
6005.97 3893
6006.70 4291
6007.43 4680
6008.16 5166
6008.90 5848
6009.63 6473
6010.36 7177
6011.09 7595
6011.82 8028
6012.55 8178
6013.29 7897
6014.02 7610
6014.75 7123
6015.48 6569
6016.21 6057
6016.95 5629
6017.68 4989
6018.41 4650
6019.14 4368
6019.87 3963
6020.61 3787
6021.34 3654
6022.07 3571
6022.80 3360
6023.54 3378
6024.27 3304
6025.00 3348
6025.73 3429
6026.47 3377
6027.20 3433
6027.93 3411
6028.66 3449
6029.40 3496
6030.13 3469
6030.86 3241
6031.59 3182
6032.33 3117
6033.06 3013
6033.79 2937
6034.53 2926
6035.26 2928
6035.99 2967
6036.73 2941
6037.46 2915
6038.19 2940
6038.93 3088
6039.66 3021
6040.39 3029
6041.13 3072
6041.86 3047
6042.59 3110
6043.33 3134
6044.06 3111
6044.79 3105
6045.53 3185
6046.26 3226
6047.00 3294
6047.73 3265
6048.46 3273
6049.20 3433
6049.93 3491
6050.67 3618
6051.40 3728
6052.13 3681
6052.87 3629
6053.60 3588
6054.34 3481
6055.07 3394
6055.81 3308
6056.54 3266
6057.27 3151
6058.01 3093
6058.74 3094
6059.48 3011
6060.21 3104
6060.95 3015
6061.68 2955
6062.42 2980
6063.15 2945
6063.89 2928
6064.62 2882
6065.36 2817
6066.09 2840
6066.83 2776
6067.56 2817
6068.30 2856
6069.03 2844
6069.77 2782
6070.50 2714
6071.24 2747
6071.97 2639
6072.71 2592
6073.44 2658
6074.18 2626
6074.91 2575
6075.65 2619
6076.39 2564
6077.12 2558
6077.86 2533
6078.59 2537
6079.33 2541
6080.06 2506
6080.80 2427
6081.54 2540
6082.27 2416
6083.01 2452
6083.74 2424
6084.48 2424
6085.22 2389
6085.95 2377
6086.69 2373
6087.42 2445
6088.16 2541
6088.90 2583
6089.63 2550
6090.37 2547
6091.11 2566
6091.84 2499
6092.58 2472
6093.32 2506
6094.05 2441
6094.79 2366
6095.53 2365
6096.26 2400
6097.00 2381
6097.74 2386
6098.47 2332
6099.21 2319
6099.95 2342
6100.69 2357
6101.42 2348
6102.16 2347
6102.90 2353
6103.63 2428
6104.37 2394
6105.11 2421
6105.85 2428
6106.58 2352
6107.32 2456
6108.06 2433
6108.80 2384
6109.53 2421
6110.27 2408
6111.01 2374
6111.75 2461
6112.49 2502
6113.22 2562
6113.96 2499
6114.70 2497
6115.44 2531
6116.17 2523
6116.91 2486
6117.65 2570
6118.39 2580
6119.13 2536
6119.87 2507
6120.60 2546
6121.34 2560
6122.08 2482
6122.82 2541
6123.56 2532
6124.30 2549
6125.03 2524
6125.77 2520
6126.51 2604
6127.25 2510
6127.99 2599
6128.73 2668
6129.47 2698
6130.21 2594
6130.94 2671
6131.68 2685
6132.42 2659
6133.16 2716
6133.90 2789
6134.64 2863
6135.38 2891
6136.12 2904
6136.86 3037
6137.60 3013
6138.34 3128
6139.08 3130
6139.81 3221
6140.55 3286
6141.29 3159
6142.03 3227
6142.77 3101
6143.51 3086
6144.25 2964
6144.99 3004
6145.73 2915
6146.47 2871
6147.21 2843
6147.95 2986
6148.69 2913
6149.43 2922
6150.17 2917
6150.91 2944
6151.65 3068
6152.39 3032
6153.13 3138
6153.87 3142
6154.61 3123
6155.35 3103
6156.09 3121
6156.83 3194
6157.58 3218
6158.32 3256
6159.06 3190
6159.80 3187
6160.54 3200
6161.28 3344
6162.02 3516
6162.76 3541
6163.50 3687
6164.24 3734
6164.98 3907
6165.72 3959
6166.46 4048
6167.21 4092
6167.95 4024
6168.69 4027
6169.43 4057
6170.17 4105
6170.91 3874
6171.65 3969
6172.39 3906
6173.14 3807
6173.88 3868
6174.62 3934
6175.36 3964
6176.10 4088
6176.84 4328
6177.59 4698
6178.33 5392
6179.07 6103
6179.81 6830
6180.55 7687
6181.30 8459
6182.04 8934
6182.78 8927
6183.52 8944
6184.26 8474
6185.01 7640
6185.75 7146
6186.49 6503
6187.23 5752
6187.97 5347
6188.72 4973
6189.46 4598
6190.20 4499
6190.94 4478
6191.69 4364
6192.43 4286
6193.17 4141
6193.92 4115
6194.66 4160
6195.40 4261
6196.14 4241
6196.89 4188
6197.63 4188
6198.37 4267
6199.12 4195
6199.86 4164
6200.60 4081
6201.34 4220
6202.09 4289
6202.83 4585
6203.57 4963
6204.32 5722
6205.06 6840
6205.80 8011
6206.55 9610
6207.29 10756
6208.03 11586
6208.78 11929
6209.52 11560
6210.27 10839
6211.01 9813
6211.75 8895
6212.50 7798
6213.24 6701
6213.98 5792
6214.73 5177
6215.47 4723
6216.22 4301
6216.96 4051
6217.71 3932
6218.45 3794
6219.19 3766
6219.94 3691
6220.68 3694
6221.43 3633
6222.17 3586
6222.92 3637
6223.66 3577
6224.40 3583
6225.15 3425
6225.89 3249
6226.64 3193
6227.38 3099
6228.13 2926
6228.87 2903
6229.62 2810
6230.36 2833
6231.11 2807
6231.85 2830
6232.60 2846
6233.34 2797
6234.09 2825
6234.83 2832
6235.58 2880
6236.32 2988
6237.07 3135
6237.81 3282
6238.56 3407
6239.30 3557
6240.05 3604
6240.80 3431
6241.54 3375
6242.29 3306
6243.03 3233
6243.78 3297
6244.52 3345
6245.27 3417
6246.02 3412
6246.76 3341
6247.51 3338
6248.25 3236
6249.00 3262
6249.75 3121
6250.49 3113
6251.24 2976
6251.98 2956
6252.73 2924
6253.48 2830
6254.22 2789
6254.97 2773
6255.72 2788
6256.46 2855
6257.21 2831
6257.95 2745
6258.70 2771
6259.45 2827
6260.19 2806
6260.94 2736
6261.69 2684
6262.43 2664
6263.18 2516
6263.93 2569
6264.68 2612
6265.42 2562
6266.17 2532
6266.92 2586
6267.66 2579
6268.41 2543
6269.16 2591
6269.91 2546
6270.65 2524
6271.40 2482
6272.15 2593
6272.89 2610
6273.64 2556
6274.39 2550
6275.14 2471
6275.88 2497
6276.63 2547
6277.38 2584
6278.13 2621
6278.88 2568
6279.62 2478
6280.37 2472
6281.12 2485
6281.87 2394
6282.62 2402
6283.36 2384
6284.11 2333
6284.86 2271
6285.61 2255
6286.36 2336
6287.10 2287
6287.85 2190
6288.60 2256
6289.35 2248
6290.10 2209
6290.85 2202
6291.59 2202
6292.34 2173
6293.09 2242
6293.84 2224
6294.59 2175
6295.34 2201
6296.09 2212
6296.84 2180
6297.58 2144
6298.33 2123
6299.08 2162
6299.83 2150
6300.58 2143
6301.33 2227
6302.08 2180
6302.83 2188
6303.58 2269
6304.33 2158
6305.08 2215
6305.83 2202
6306.58 2158
6307.32 2144
6308.07 2172
6308.82 2294
6309.57 2283
6310.32 2285
6311.07 2331
6311.82 2347
6312.57 2415
6313.32 2366
6314.07 2394
6314.82 2467
6315.57 2430
6316.32 2462
6317.07 2488
6317.82 2411
6318.57 2298
6319.32 2243
6320.07 2204
6320.82 2186
6321.57 2141
6322.32 2090
6323.07 2023
6323.82 2060
6324.58 2033
6325.33 2002
6326.08 2017
6326.83 2022
6327.58 2023
6328.33 1937
6329.08 2042
6329.83 1988
6330.58 1971
6331.33 1921
6332.08 1908
6332.83 1929
6333.58 1938
6334.34 1877
6335.09 1895
6335.84 1915
6336.59 1888
6337.34 1946
6338.09 1992
6338.84 1985
6339.59 1852
6340.35 1875
6341.10 1973
6341.85 1931
6342.60 1926
6343.35 1959
6344.10 1992
6344.86 1942
6345.61 2002
6346.36 2054
6347.11 2066
6347.86 2020
6348.62 2043
6349.37 2117
6350.12 2180
6350.87 2156
6351.62 2290
6352.38 2360
6353.13 2338
6353.88 2305
6354.63 2265
6355.38 2319
6356.14 2288
6356.89 2223
6357.64 2137
6358.39 2182
6359.15 2089
6359.90 2145
6360.65 2121
6361.40 2193
6362.16 2162
6362.91 2084
6363.66 2139
6364.42 2299
6365.17 2326
6365.92 2320
6366.67 2372
6367.43 2419
6368.18 2430
6368.93 2385
6369.69 2263
6370.44 2275
6371.19 2248
6371.95 2188
6372.70 2180
6373.45 2133
6374.21 2151
6374.96 2156
6375.71 2147
6376.47 2160
6377.22 2118
6377.98 2132
6378.73 2192
6379.48 2180
6380.24 2164
6380.99 2190
6381.74 2171
6382.50 2212
6383.25 2189
6384.01 2106
6384.76 2129
6385.51 2158
6386.27 2091
6387.02 2102
6387.78 2125
6388.53 2132
6389.29 2076
6390.04 2083
6390.79 2006
6391.55 1981
6392.30 2072
6393.06 2077
6393.81 2024
6394.57 1975
6395.32 1978
6396.08 1982
6396.83 1971
6397.59 1946
6398.34 1980
6399.10 1970
6399.85 1908
6400.61 1878
6401.36 1834
6402.12 1886
6402.87 1900
6403.63 1958
6404.38 1937
6405.14 1934
6405.89 1967
6406.65 2008
6407.40 1987
6408.16 2069
6408.91 2104
6409.67 2092
6410.43 2138
6411.18 2070
6411.94 1995
6412.69 2001
6413.45 1964
6414.20 2087
6414.96 2092
6415.72 2140
6416.47 2118
6417.23 2160
6417.98 2073
6418.74 1982
6419.50 1898
6420.25 1945
6421.01 1925
6421.77 1923
6422.52 1904
6423.28 1953
6424.03 1915
6424.79 1913
6425.55 1912
6426.30 1982
6427.06 2004
6427.82 1968
6428.57 1919
6429.33 1961
6430.09 1936
6430.84 1993
6431.60 1970
6432.36 1903
6433.11 1913
6433.87 2007
6434.63 1961
6435.39 1923
6436.14 1963
6436.90 1922
6437.66 1948
6438.41 1957
6439.17 1980
6439.93 2013
6440.69 1989
6441.44 2049
6442.20 2049
6442.96 2045
6443.72 2044
6444.47 2026
6445.23 1990
6445.99 2039
6446.75 2063
6447.50 2052
6448.26 2101
6449.02 2039
6449.78 2015
6450.54 2033
6451.29 2065
6452.05 2055
6452.81 2008
6453.57 2089
6454.33 2126
6455.08 2047
6455.84 2059
6456.60 2081
6457.36 2026
6458.12 2027
6458.88 2072
6459.64 2032
6460.39 2111
6461.15 2143
6461.91 2166
6462.67 2222
6463.43 2223
6464.19 2251
6464.95 2324
6465.70 2282
6466.46 2225
6467.22 2265
6467.98 2284
6468.74 2231
6469.50 2206
6470.26 2271
6471.02 2266
6471.78 2303
6472.54 2321
6473.30 2255
6474.05 2349
6474.81 2347
6475.57 2371
6476.33 2439
6477.09 2459
6477.85 2470
6478.61 2475
6479.37 2462
6480.13 2590
6480.89 2567
6481.65 2631
6482.41 2657
6483.17 2693
6483.93 2730
6484.69 2716
6485.45 2703
6486.21 2705
6486.97 2687
6487.73 2792
6488.49 2783
6489.25 2823
6490.01 2896
6490.77 2992
6491.53 3115
6492.29 3048
6493.05 3117
6493.81 3145
6494.57 3071
6495.33 3030
6496.10 3006
6496.86 3072
6497.62 3067
6498.38 3084
6499.14 3019
6499.90 3035
6500.66 3080
6501.42 3234
6502.18 3480
6502.94 3865
6503.70 4472
6504.47 5416
6505.23 6670
6505.99 7714
6506.75 8888
6507.51 9369
6508.27 9633
6509.03 9263
6509.79 8504
6510.56 7704
6511.32 6886
6512.08 5989
6512.84 5266
6513.60 4769
6514.36 4308
6515.13 3958
6515.89 3861
6516.65 3767
6517.41 3601
6518.17 3465
6518.94 3524
6519.70 3470
6520.46 3479
6521.22 3553
6521.98 3521
6522.75 3544
6523.51 3632
6524.27 3775
6525.03 3896
6525.79 3990
6526.56 4046
6527.32 3857
6528.08 3872
6528.84 3910
6529.61 3777
6530.37 3770
6531.13 4003
6531.90 4350
6532.66 4888
6533.42 5608
6534.18 6326
6534.95 6862
6535.71 7084
6536.47 6928
6537.24 6580
6538.00 6276
6538.76 5804
6539.53 5117
6540.29 4591
6541.05 4285
6541.82 3995
6542.58 3911
6543.34 3848
6544.11 3715
6544.87 3769
6545.63 3696
6546.40 3605
6547.16 3546
6547.92 3582
6548.69 3393
6549.45 3421
6550.21 3303
6550.98 3169
6551.74 3201
6552.51 3264
6553.27 3212
6554.03 3160
6554.80 3122
6555.56 3120
6556.33 3113
6557.09 3080
6557.85 3113
6558.62 3224
6559.38 3225
6560.15 3252
6560.91 3278
6561.68 3417
6562.44 3497
6563.21 3416
6563.97 3359
6564.74 3456
6565.50 3455
6566.26 3353
6567.03 3408
6567.79 3416
6568.56 3409
6569.32 3428
6570.09 3597
6570.85 3599
6571.62 3653
6572.38 3708
6573.15 3677
6573.91 3712
6574.68 3731
6575.44 3734
6576.21 3791
6576.98 3771
6577.74 3792
6578.51 3782
6579.27 3773
6580.04 3780
6580.80 3916
6581.57 3938
6582.33 4029
6583.10 3922
6583.87 4020
6584.63 3922
6585.40 3867
6586.16 3821
6586.93 3849
6587.70 3886
6588.46 3921
6589.23 3979
6589.99 4072
6590.76 4321
6591.53 4531
6592.29 4736
6593.06 4963
6593.82 5058
6594.59 5011
6595.36 5023
6596.12 4898
6596.89 4670
6597.66 4444
6598.42 4350
6599.19 4107
6599.96 3970
6600.72 3869
6601.49 3750
6602.26 3669
6603.02 3672
6603.79 3535
6604.56 3519
6605.33 3518
6606.09 3556
6606.86 3628
6607.63 3577
6608.39 3671
6609.16 3733
6609.93 3712
6610.70 3713
6611.46 3666
6612.23 3594
6613.00 3487
6613.77 3476
6614.53 3438
6615.30 3530
6616.07 3594
6616.84 3575
6617.60 3711
6618.37 3771
6619.14 3858
6619.91 3961
6620.68 4122
6621.44 4148
6622.21 4113
6622.98 4174
6623.75 4104
6624.52 4063
6625.28 3862
6626.05 3783
6626.82 3659
6627.59 3637
6628.36 3625
6629.13 3570
6629.89 3602
6630.66 3795
6631.43 3913
6632.20 4000
6632.97 4238
6633.74 4329
6634.51 4416
6635.27 4485
6636.04 4577
6636.81 4656
6637.58 4722
6638.35 4890
6639.12 4954
6639.89 5083
6640.66 5125
6641.43 5122
6642.19 4891
6642.96 4719
6643.73 4516
6644.50 4249
6645.27 3933
6646.04 3631
6646.81 3596
6647.58 3432
6648.35 3381
6649.12 3349
6649.89 3208
6650.66 3125
6651.43 3172
6652.20 3162
6652.97 3117
6653.74 3092
6654.51 3139
6655.28 3050
6656.05 3030
6656.82 3014
6657.59 3057
6658.36 3045
6659.13 3045
6659.90 3022
6660.67 2972
6661.44 2983
6662.21 2975
6662.98 2900
6663.75 2899
6664.52 2859
6665.29 2880
6666.06 2948
6666.83 3028
6667.60 3026
6668.37 3099
6669.14 3213
6669.91 3245
6670.68 3174
6671.46 3106
6672.23 3167
6673.00 3224
6673.77 3221
6674.54 3182
6675.31 3124
6676.08 3189
6676.85 3173
6677.62 3165
6678.40 3244
6679.17 3257
6679.94 3283
6680.71 3410
6681.48 3457
6682.25 3588
6683.02 3619
6683.80 3756
6684.57 3775
6685.34 3762
6686.11 3754
6686.88 3624
6687.65 3439
6688.43 3235
6689.20 3188
6689.97 3097
6690.74 3097
6691.51 3022
6692.29 2902
6693.06 2923
6693.83 2887
6694.60 2868
6695.37 2867
6696.15 2898
6696.92 2861
6697.69 2885
6698.46 2918
6699.24 2821
6700.01 2860
6700.78 2812
6701.55 2741
6702.33 2787
6703.10 2750
6703.87 2711
6704.64 2758
6705.42 2641
6706.19 2649
6706.96 2647
6707.74 2597
6708.51 2605
6709.28 2612
6710.06 2594
6710.83 2669
6711.60 2658
6712.37 2570
6713.15 2537
6713.92 2584
6714.69 2573
6715.47 2555
6716.24 2536
6717.01 2519
6717.79 2514
6718.56 2489
6719.34 2476
6720.11 2486
6720.88 2570
6721.66 2526
6722.43 2475
6723.20 2450
6723.98 2478
6724.75 2422
6725.53 2440
6726.30 2451
6727.07 2406
6727.85 2533
6728.62 2478
6729.40 2437
6730.17 2532
6730.95 2526
6731.72 2440
6732.49 2408
6733.27 2534
6734.04 2487
6734.82 2542
6735.59 2524
6736.37 2538
6737.14 2612
6737.92 2586
6738.69 2582
6739.47 2699
6740.24 2698
6741.01 2711
6741.79 2591
6742.56 2645
6743.34 2668
6744.11 2637
6744.89 2671
6745.67 2746
6746.44 2774
6747.22 2765
6747.99 2853
6748.77 2907
6749.54 2921
6750.32 2991
6751.09 3116
6751.87 3190
6752.64 3194
6753.42 3116
6754.19 3103
6754.97 3014
6755.75 2900
6756.52 2882
6757.30 2937
6758.07 2876
6758.85 2890
6759.63 2906
6760.40 2761
6761.18 2715
6761.95 2675
6762.73 2686
6763.51 2780
6764.28 2791
6765.06 2792
6765.83 2706
6766.61 2668
6767.39 2699
6768.16 2692
6768.94 2673
6769.72 2687
6770.49 2589
6771.27 2553
6772.05 2582
6772.82 2529
6773.60 2508
6774.38 2555
6775.15 2483
6775.93 2430
6776.71 2502
6777.48 2454
6778.26 2540
6779.04 2506
6779.82 2447
6780.59 2454
6781.37 2408
6782.15 2395
6782.92 2427
6783.70 2354
6784.48 2254
6785.26 2302
6786.03 2301
6786.81 2325
6787.59 2222
6788.37 2303
6789.14 2244
6789.92 2234
6790.70 2269
6791.48 2249
6792.25 2209
6793.03 2179
6793.81 2152
6794.59 2184
6795.37 2262
6796.14 2230
6796.92 2283
6797.70 2336
6798.48 2350
6799.26 2370
6800.04 2392
6800.81 2359
6801.59 2385
6802.37 2427
6803.15 2440
6803.93 2455
6804.71 2460
6805.48 2451
6806.26 2457
6807.04 2370
6807.82 2302
6808.60 2319
6809.38 2309
6810.16 2350
6810.94 2331
6811.71 2267
6812.49 2237
6813.27 2302
6814.05 2333
6814.83 2337
6815.61 2323
6816.39 2304
6817.17 2391
6817.95 2313
6818.73 2343
6819.51 2267
6820.29 2371
6821.07 2290
6821.84 2292
6822.62 2325
6823.40 2288
6824.18 2295
6824.96 2275
6825.74 2258
6826.52 2227
6827.30 2181
6828.08 2272
6828.86 2216
6829.64 2280
6830.42 2166
6831.20 2176
6831.98 2234
6832.76 2306
6833.54 2403
6834.32 2602
6835.10 2834
6835.88 3104
6836.66 3300
6837.44 3491
6838.22 3510
6839.01 3476
6839.79 3306
6840.57 3196
6841.35 2985
6842.13 2851
6842.91 2653
6843.69 2621
6844.47 2534
6845.25 2448
6846.03 2415
6846.81 2488
6847.59 2551
6848.37 2615
6849.16 2794
6849.94 2847
6850.72 2839
6851.50 2813
6852.28 2822
6853.06 2718
6853.84 2626
6854.62 2629
6855.41 2614
6856.19 2507
6856.97 2350
6857.75 2393
6858.53 2305
6859.31 2225
6860.10 2268
6860.88 2357
6861.66 2359
6862.44 2324
6863.22 2343
6864.00 2361
6864.79 2429
6865.57 2459
6866.35 2397
6867.13 2380
6867.91 2453
6868.70 2425
6869.48 2420
6870.26 2480
6871.04 2351
6871.83 2396
6872.61 2518
6873.39 2533
6874.17 2714
6874.96 2626
6875.74 2680
6876.52 2754
6877.30 2833
6878.09 2928
6878.87 3101
6879.65 3391
6880.43 3552
6881.22 3613
6882.00 3603
6882.78 3558
6883.57 3480
6884.35 3546
6885.13 3630
6885.92 3755
6886.70 3923
6887.48 3922
6888.27 3874
6889.05 3874
6889.83 3799
6890.62 3694
6891.40 3443
6892.18 3294
6892.97 3197
6893.75 3217
6894.53 3101
6895.32 2943
6896.10 2859
6896.88 2850
6897.67 2772
6898.45 2862
6899.24 2959
6900.02 2983
6900.80 3053
6901.59 2912
6902.37 2903
6903.16 2911
6903.94 2841
6904.73 2859
6905.51 2810
6906.29 2816
6907.08 2725
6907.86 2703
6908.65 2769
6909.43 2711
6910.22 2681
6911.00 2672
6911.79 2624
6912.57 2677
6913.35 2661
6914.14 2679
6914.92 2698
6915.71 2621
6916.49 2638
6917.28 2677
6918.06 2657
6918.85 2664
6919.63 2684
6920.42 2622
6921.20 2687
6921.99 2710
6922.78 2679
6923.56 2750
6924.35 2737
6925.13 2820
6925.92 2791
6926.70 2900
6927.49 2916
6928.27 2910
6929.06 2940
6929.84 2904
6930.63 2917
6931.42 2865
6932.20 2902
6932.99 2868
6933.77 2909
6934.56 2923
6935.35 2955
6936.13 3067
6936.92 3125
6937.70 3277
6938.49 3440
6939.28 3511
6940.06 3764
6940.85 3927
6941.63 4010
6942.42 3960
6943.21 3988
6943.99 4037
6944.78 4149
6945.57 4251
6946.35 4334
6947.14 4488
6947.93 4503
6948.71 4389
6949.50 4375
6950.29 4179
6951.07 4061
6951.86 3956
6952.65 3825
6953.44 3810
6954.22 3695
6955.01 3644
6955.80 3697
6956.58 3737
6957.37 3857
6958.16 3796
6958.95 3709
6959.73 3727
6960.52 3825
6961.31 3917
6962.09 3991
6962.88 3985
6963.67 4040
6964.46 4165
6965.25 4387
6966.03 4541
6966.82 4805
6967.61 4983
6968.40 5058
6969.18 5122
6969.97 4921
6970.76 4995
6971.55 4901
6972.34 4965
6973.12 4935
6973.91 4946
6974.70 5069
6975.49 5090
6976.28 5212
6977.07 5303
6977.85 5410
6978.64 5901
6979.43 6398
6980.22 7426
6981.01 8691
6981.80 10355
6982.59 12445
6983.37 14391
6984.16 16113
6984.95 16801
6985.74 16773
6986.53 16110
6987.32 14560
6988.11 12855
6988.90 11217
6989.69 9533
6990.47 8227
6991.26 7028
6992.05 6109
6992.84 5601
6993.63 5085
6994.42 4695
6995.21 4424
6996.00 4207
6996.79 4026
6997.58 4008
6998.37 3876
6999.16 3959
6999.95 3851
7000.74 3821
7001.53 3805
7002.32 3758
7003.11 3688
7003.90 3509
7004.69 3442
7005.48 3311
7006.27 3271
7007.06 3232
7007.85 3245
7008.64 3245
7009.43 3378
7010.22 3427
7011.01 3487
7011.80 3608
7012.59 3649
7013.38 3698
7014.17 3608
7014.96 3564
7015.75 3450
7016.54 3400
7017.33 3421
7018.12 3297
7018.91 3358
7019.70 3451
7020.49 3603
7021.28 3880
7022.07 3944
7022.87 4026
7023.66 3981
7024.45 4059
7025.24 3978
7026.03 3916
7026.82 3855
7027.61 3669
7028.40 3652
7029.19 3534
7029.99 3368
7030.78 3374
7031.57 3318
7032.36 3320
7033.15 3309
7033.94 3380
7034.74 3426
7035.53 3430
7036.32 3489
7037.11 3555
7037.90 3566
7038.69 3587
7039.49 3565
7040.28 3642
7041.07 3694
7041.86 3766
7042.65 3638
7043.45 3685
7044.24 3582
7045.03 3554
7045.82 3695
7046.61 3849
7047.41 3942
7048.20 4018
7048.99 4093
7049.78 4174
7050.58 4225
7051.37 4123
7052.16 4010
7052.95 3817
7053.75 3650
7054.54 3723
7055.33 3640
7056.13 3730
7056.92 3669
7057.71 3664
7058.50 3677
7059.30 3706
7060.09 3666
7060.88 3581
7061.68 3610
7062.47 3516
7063.26 3381
7064.06 3238
7064.85 3197
7065.64 3126
7066.44 3109
7067.23 3097
7068.02 3051
7068.82 3098
7069.61 3071
7070.40 2922
7071.20 2961
7071.99 2930
7072.78 2871
7073.58 2876
7074.37 2820
7075.17 2728
7075.96 2753
7076.75 2682
7077.55 2741
7078.34 2748
7079.14 2768
7079.93 2762
7080.72 2725
7081.52 2741
7082.31 2723
7083.11 2782
7083.90 2868
7084.70 2965
7085.49 3022
7086.28 3065
7087.08 3118
7087.87 3033
7088.67 3015
7089.46 2942
7090.26 2866
7091.05 2703
7091.85 2684
7092.64 2592
7093.44 2499
7094.23 2477
7095.03 2425
7095.82 2336
7096.62 2350
7097.41 2261
7098.21 2342
7099.00 2368
7099.80 2284
7100.59 2234
7101.39 2230
7102.18 2240
7102.98 2161
7103.77 2084
7104.57 2080
7105.37 2173
7106.16 2142
7106.96 2083
7107.75 2021
7108.55 2107
7109.34 2044
7110.14 2023
7110.94 1989
7111.73 2005
7112.53 2041
7113.32 2043
7114.12 2060
7114.92 1967
7115.71 1966
7116.51 2023
7117.30 2014
7118.10 2015
7118.90 1988
7119.69 1994
7120.49 2064
7121.29 2022
7122.08 1980
7122.88 2014
7123.68 2031
7124.47 2004
7125.27 2000
7126.07 2124
7126.86 2015
7127.66 2041
7128.46 2070
7129.25 2036
7130.05 2019
7130.85 2039
7131.64 1966
7132.44 1978
7133.24 1922
7134.04 1923
7134.83 1941
7135.63 1885
7136.43 1829
7137.23 1874
7138.02 1865
7138.82 1796
7139.62 1845
7140.42 1805
7141.21 1811
7142.01 1830
7142.81 1859
7143.61 1851
7144.40 1778
7145.20 1767
7146.00 1773
7146.80 1744
7147.59 1694
7148.39 1675
7149.19 1682
7149.99 1723
7150.79 1775
7151.59 1733
7152.38 1735
7153.18 1711
7153.98 1707
7154.78 1754
7155.58 1749
7156.38 1757
7157.17 1734
7157.97 1742
7158.77 1706
7159.57 1632
7160.37 1695
7161.17 1749
7161.97 1691
7162.76 1707
7163.56 1698
7164.36 1734
7165.16 1771
7165.96 1741
7166.76 1698
7167.56 1656
7168.36 1599
7169.16 1594
7169.96 1587
7170.75 1613
7171.55 1597
7172.35 1570
7173.15 1578
7173.95 1592
7174.75 1493
7175.55 1539
7176.35 1510
7177.15 1533
7177.95 1510
7178.75 1495
7179.55 1505
7180.35 1609
7181.15 1589
7181.95 1595
7182.75 1557
7183.55 1542
7184.35 1584
7185.15 1531
7185.95 1492
7186.75 1465
7187.55 1503
7188.35 1506
7189.15 1492
7189.95 1474
7190.75 1476
7191.55 1453
7192.35 1466
7193.15 1444
7193.95 1455
7194.75 1461
7195.55 1467
7196.35 1495
7197.15 1554
7197.95 1500
7198.76 1427
7199.56 1495
7200.36 1513
7201.16 1519
7201.96 1472
7202.76 1454
7203.56 1477
7204.36 1436
7205.16 1451
7205.96 1481
7206.77 1516
7207.57 1512
7208.37 1463
7209.17 1557
7209.97 1505
7210.77 1519
7211.57 1500
7212.38 1484
7213.18 1507
7213.98 1489
7214.78 1519
7215.58 1511
7216.38 1538
7217.19 1566
7217.99 1541
7218.79 1550
7219.59 1559
7220.39 1590
7221.20 1565
7222.00 1563
7222.80 1549
7223.60 1583
7224.40 1567
7225.21 1572
7226.01 1553
7226.81 1541
7227.61 1474
7228.42 1508
7229.22 1545
7230.02 1592
7230.82 1715
7231.63 1669
7232.43 1705
7233.23 1769
7234.03 1849
7234.84 1928
7235.64 1959
7236.44 1940
7237.25 1908
7238.05 1797
7238.85 1811
7239.65 1748
7240.46 1744
7241.26 1680
7242.06 1669
7242.87 1625
7243.67 1644
7244.47 1670
7245.28 1644
7246.08 1675
7246.88 1660
7247.69 1632
7248.49 1639
7249.30 1646
7250.10 1562
7250.90 1678
7251.71 1652
7252.51 1637
7253.31 1650
7254.12 1751
7254.92 1702
7255.73 1659
7256.53 1622
7257.33 1653
7258.14 1584
7258.94 1650
7259.75 1644
7260.55 1659
7261.35 1661
7262.16 1697
7262.96 1642
7263.77 1667
7264.57 1676
7265.38 1703
7266.18 1734
7266.99 1708
7267.79 1676
7268.59 1676
7269.40 1729
7270.20 1689
7271.01 1714
7271.81 1678
7272.62 1682
7273.42 1705
7274.23 1680
7275.03 1737
7275.84 1740
7276.64 1715
7277.45 1722
7278.25 1744
7279.06 1877
7279.86 2033
7280.67 1983
7281.48 2129
7282.28 2370
7283.09 2482
7283.89 2499
7284.70 2420
7285.50 2373
7286.31 2320
7287.11 2203
7287.92 2150
7288.73 2024
7289.53 1871
7290.34 1841
7291.14 1847
7291.95 1744
7292.76 1772
7293.56 1806
7294.37 1765
7295.17 1802
7295.98 1774
7296.79 1777
7297.59 1808
7298.40 1770
7299.21 1786
7300.01 1822
7300.82 1864
7301.62 1839
7302.43 1867
7303.24 1909
7304.04 1922
7304.85 1901
7305.66 1932
7306.46 2044
7307.27 2151
7308.08 2232
7308.89 2307
7309.69 2385
7310.50 2419
7311.31 2358
7312.11 2259
7312.92 2276
7313.73 2279
7314.53 2409
7315.34 2481
7316.15 2721
7316.96 2900
7317.76 3071
7318.57 3191
7319.38 3213
7320.19 3108
7320.99 2978
7321.80 2804
7322.61 2654
7323.42 2483
7324.22 2410
7325.03 2254
7325.84 2216
7326.65 2139
7327.46 2095
7328.26 2005
7329.07 2008
7329.88 2005
7330.69 1975
7331.50 2019
7332.30 2028
7333.11 2046
7333.92 1979
7334.73 2103
7335.54 2154
7336.35 2175
7337.15 2126
7337.96 2181
7338.77 2191
7339.58 2146
7340.39 2179
7341.20 2085
7342.01 2010
7342.82 2004
7343.62 1971
7344.43 1981
7345.24 1887
7346.05 1820
7346.86 1887
7347.67 1828
7348.48 1888
7349.29 1859
7350.10 1850
7350.91 1834
7351.71 1846
7352.52 1890
7353.33 1891
7354.14 1870
7354.95 1854
7355.76 1851
7356.57 1949
7357.38 1983
7358.19 2079
7359.00 2122
7359.81 2081
7360.62 2083
7361.43 2131
7362.24 2113
7363.05 2035
7363.86 2017
7364.67 1950
7365.48 1934
7366.29 1929
7367.10 1886
7367.91 1882
7368.72 1831
7369.53 1799
7370.34 1800
7371.15 1794
7371.96 1778
7372.77 1710
7373.58 1717
7374.39 1808
7375.20 1837
7376.01 1837
7376.82 1908
7377.63 1999
7378.45 2051
7379.26 2168
7380.07 2193
7380.88 2147
7381.69 2161
7382.50 2145
7383.31 2057
7384.12 1992
7384.93 1944
7385.74 1890
7386.56 1815
7387.37 1787
7388.18 1745
7388.99 1748
7389.80 1693
7390.61 1674
7391.42 1680
7392.24 1669
7393.05 1698
7393.86 1698
7394.67 1560
7395.48 1575
7396.29 1640
7397.10 1693
7397.92 1640
7398.73 1781
7399.54 1723
7400.35 1677
7401.16 1682
7401.98 1713
7402.79 1652
7403.60 1651
7404.41 1667
7405.23 1686
7406.04 1645
7406.85 1545
7407.66 1495
7408.47 1570
7409.29 1516
7410.10 1468
7410.91 1468
7411.72 1472
7412.54 1447
7413.35 1474
7414.16 1409
7414.98 1433
7415.79 1442
7416.60 1460
7417.41 1467
7418.23 1443
7419.04 1404
7419.85 1362
7420.67 1392
7421.48 1449
7422.29 1364
7423.11 1370
7423.92 1383
7424.73 1351
7425.54 1370
7426.36 1357
7427.17 1379
7427.99 1359
7428.80 1378
7429.61 1333
7430.43 1337
7431.24 1346
7432.05 1349
7432.87 1299
7433.68 1353
7434.49 1363
7435.31 1342
7436.12 1347
7436.94 1366
7437.75 1411
7438.56 1367
7439.38 1373
7440.19 1416
7441.01 1379
7441.82 1358
7442.64 1321
7443.45 1346
7444.26 1381
7445.08 1341
7445.89 1312
7446.71 1272
7447.52 1319
7448.34 1267
7449.15 1301
7449.97 1314
7450.78 1324
7451.59 1307
7452.41 1344
7453.22 1318
7454.04 1278
7454.85 1306
7455.67 1304
7456.48 1314
7457.30 1301
7458.11 1315
7458.93 1308
7459.74 1349
7460.56 1303
7461.38 1321
7462.19 1326
7463.01 1319
7463.82 1331
7464.64 1315
7465.45 1319
7466.27 1318
7467.08 1306
7467.90 1295
7468.72 1304
7469.53 1316
7470.35 1361
7471.16 1348
7471.98 1359
7472.79 1340
7473.61 1381
7474.43 1415
7475.24 1478
7476.06 1355
7476.87 1386
7477.69 1345
7478.51 1356
7479.32 1372
7480.14 1323
7480.96 1328
7481.77 1382
7482.59 1378
7483.41 1354
7484.22 1335
7485.04 1342
7485.85 1385
7486.67 1374
7487.49 1311
7488.31 1321
7489.12 1279
7489.94 1363
7490.76 1357
7491.57 1320
7492.39 1294
7493.21 1340
7494.02 1385
7494.84 1304
7495.66 1345
7496.48 1317
7497.29 1275
7498.11 1323
7498.93 1317
7499.74 1354
7500.56 1331
7501.38 1341
7502.20 1334
7503.01 1315
7503.83 1289
7504.65 1281
7505.47 1308
7506.29 1317
7507.10 1299
7507.92 1286
7508.74 1293
7509.56 1306
7510.37 1298
7511.19 1286
7512.01 1283
7512.83 1297
7513.65 1351
7514.47 1289
7515.28 1286
7516.10 1273
7516.92 1268
7517.74 1235
7518.56 1273
7519.38 1287
7520.19 1291
7521.01 1266
7521.83 1273
7522.65 1237
7523.47 1309
7524.29 1291
7525.11 1291
7525.92 1287
7526.74 1288
7527.56 1314
7528.38 1297
7529.20 1345
7530.02 1299
7530.84 1253
7531.66 1320
7532.48 1288
7533.30 1322
7534.12 1292
7534.93 1269
7535.75 1274
7536.57 1254
7537.39 1266
7538.21 1306
7539.03 1305
7539.85 1279
7540.67 1220
7541.49 1284
7542.31 1280
7543.13 1353
7543.95 1321
7544.77 1298
7545.59 1297
7546.41 1320
7547.23 1301
7548.05 1306
7548.87 1310
7549.69 1290
7550.51 1274
7551.33 1321
7552.15 1356
7552.97 1385
7553.79 1307
7554.61 1368
7555.43 1327
7556.25 1345
7557.07 1403
7557.89 1382
7558.71 1389
7559.53 1432
7560.36 1407
7561.18 1363
7562.00 1393
7562.82 1473
7563.64 1426
7564.46 1426
7565.28 1464
7566.10 1455
7566.92 1501
7567.74 1449
7568.56 1412
7569.39 1477
7570.21 1535
7571.03 1469
7571.85 1510
7572.67 1430
7573.49 1478
7574.31 1522
7575.14 1477
7575.96 1508
7576.78 1519
7577.60 1469
7578.42 1494
7579.24 1515
7580.06 1538
7580.89 1511
7581.71 1591
7582.53 1573
7583.35 1546
7584.17 1584
7585.00 1578
7585.82 1657
7586.64 1612
7587.46 1605
7588.29 1627
7589.11 1615
7589.93 1635
7590.75 1683
7591.57 1640
7592.40 1689
7593.22 1687
7594.04 1732
7594.86 1815
7595.69 1835
7596.51 1823
7597.33 1830
7598.15 1799
7598.98 1879
7599.80 1880
7600.62 1868
7601.45 1950
7602.27 2022
7603.09 1970
7603.92 2023
7604.74 1981
7605.56 1972
7606.38 1995
7607.21 1963
7608.03 1976
7608.85 1987
7609.68 2007
7610.50 2006
7611.32 1987
7612.15 2060
7612.97 2035
7613.80 2174
7614.62 2317
7615.44 2432
7616.27 2530
7617.09 2645
7617.91 2657
7618.74 2682
7619.56 2550
7620.39 2531
7621.21 2468
7622.03 2320
7622.86 2256
7623.68 2333
7624.51 2328
7625.33 2309
7626.15 2255
7626.98 2271
7627.80 2231
7628.63 2289
7629.45 2331
7630.28 2366
7631.10 2369
7631.93 2308
7632.75 2211
7633.58 2163
7634.40 2172
7635.22 2077
7636.05 2012
7636.87 1993
7637.70 1917
7638.52 1908
7639.35 1826
7640.17 1810
7641.00 1809
7641.82 1830
7642.65 1848
7643.47 1971
7644.30 1997
7645.13 2031
7645.95 2009
7646.78 1892
7647.60 1869
7648.43 1888
7649.25 1874
7650.08 1821
7650.90 1789
7651.73 1730
7652.55 1687
7653.38 1665
7654.21 1665
7655.03 1706
7655.86 1633
7656.68 1682
7657.51 1666
7658.34 1589
7659.16 1600
7659.99 1590
7660.81 1591
7661.64 1580
7662.47 1579
7663.29 1585
7664.12 1612
7664.95 1674
7665.77 1647
7666.60 1661
7667.42 1578
7668.25 1605
7669.08 1546
7669.90 1560
7670.73 1554
7671.56 1492
7672.38 1492
7673.21 1468
7674.04 1531
7674.87 1548
7675.69 1514
7676.52 1552
7677.35 1540
7678.17 1547
7679.00 1503
7679.83 1514
7680.65 1610
7681.48 1609
7682.31 1689
7683.14 1715
7683.96 1744
7684.79 1718
7685.62 1699
7686.45 1699
7687.27 1678
7688.10 1623
7688.93 1593
7689.76 1568
7690.58 1587
7691.41 1579
7692.24 1590
7693.07 1583
7693.90 1571
7694.72 1635
7695.55 1683
7696.38 1713
7697.21 1673
7698.04 1735
7698.86 1697
7699.69 1634
7700.52 1682
7701.35 1673
7702.18 1570
7703.01 1585
7703.83 1590
7704.66 1547
7705.49 1513
7706.32 1520
7707.15 1488
7707.98 1514
7708.81 1485
7709.63 1520
7710.46 1545
7711.29 1488
7712.12 1454
7712.95 1444
7713.78 1494
7714.61 1448
7715.44 1411
7716.27 1423
7717.10 1409
7717.93 1480
7718.75 1459
7719.58 1434
7720.41 1386
7721.24 1382
7722.07 1416
7722.90 1419
7723.73 1408
7724.56 1391
7725.39 1424
7726.22 1442
7727.05 1504
7727.88 1438
7728.71 1481
7729.54 1438
7730.37 1417
7731.20 1377
7732.03 1353
7732.86 1377
7733.69 1399
7734.52 1363
7735.35 1360
7736.18 1353
7737.01 1396
7737.84 1343
7738.67 1293
7739.50 1337
7740.33 1334
7741.16 1403
7741.99 1381
7742.82 1483
7743.65 1497
7744.48 1644
7745.31 1707
7746.14 1806
7746.98 1812
7747.81 1751
7748.64 1709
7749.47 1701
7750.30 1591
7751.13 1522
7751.96 1479
7752.79 1411
7753.62 1442
7754.45 1387
7755.29 1411
7756.12 1397
7756.95 1382
7757.78 1382
7758.61 1370
7759.44 1348
7760.27 1351
7761.11 1341
7761.94 1330
7762.77 1286
7763.60 1329
7764.43 1308
7765.26 1298
7766.10 1355
7766.93 1258
7767.76 1255
7768.59 1276
7769.42 1293
7770.26 1263
7771.09 1275
7771.92 1282
7772.75 1283
7773.58 1267
7774.42 1289
7775.25 1286
7776.08 1331
7776.91 1287
7777.75 1289
7778.58 1304
7779.41 1286
7780.24 1304
7781.08 1349
7781.91 1327
7782.74 1304
7783.57 1398
7784.41 1387
7785.24 1367
7786.07 1331
7786.91 1309
7787.74 1401
7788.57 1321
7789.40 1343
7790.24 1401
7791.07 1403
7791.90 1370
7792.74 1387
7793.57 1360
7794.40 1344
7795.24 1371
7796.07 1421
7796.90 1382
7797.74 1460
7798.57 1441
7799.40 1473
7800.24 1493
7801.07 1517
7801.91 1428
7802.74 1441
7803.57 1527
7804.41 1529
7805.24 1535
7806.07 1532
7806.91 1592
7807.74 1608
7808.58 1555
7809.41 1610
7810.25 1605
7811.08 1705
7811.91 1743
7812.75 1759
7813.58 1730
7814.42 1775
7815.25 1764
7816.09 1775
7816.92 1780
7817.75 1852
7818.59 1848
7819.42 1876
7820.26 1914
7821.09 1971
7821.93 1989
7822.76 2005
7823.60 1995
7824.43 2000
7825.27 1975
7826.10 1902
7826.94 1823
7827.77 1896
7828.61 1824
7829.44 1835
7830.28 1869
7831.11 1924
7831.95 2027
7832.78 2036
7833.62 2145
7834.46 2051
7835.29 2004
7836.13 1936
7836.96 1946
7837.80 1927
7838.63 1819
7839.47 1815
7840.31 1863
7841.14 1826
7841.98 1730
7842.81 1742
7843.65 1712
7844.48 1676
7845.32 1601
7846.16 1649
7846.99 1677
7847.83 1632
7848.67 1735
7849.50 1677
7850.34 1609
7851.17 1668
7852.01 1716
7852.85 1674
7853.68 1613
7854.52 1582
7855.36 1606
7856.19 1667
7857.03 1631
7857.87 1624
7858.70 1705
7859.54 1679
7860.38 1609
7861.21 1606
7862.05 1651
7862.89 1652
7863.72 1623
7864.56 1601
7865.40 1601
7866.24 1633
7867.07 1568
7867.91 1625
7868.75 1665
7869.59 1653
7870.42 1656
7871.26 1708
7872.10 1724
7872.94 1712
7873.77 1755
7874.61 1873
7875.45 1977
7876.29 2007
7877.12 2070
7877.96 2148
7878.80 2142
7879.64 2087
7880.47 2156
7881.31 2145
7882.15 2102
7882.99 2115
7883.83 2005
7884.66 1928
7885.50 1882
7886.34 1912
7887.18 1952
7888.02 1907
7888.86 2021
7889.69 2011
7890.53 2013
7891.37 2009
7892.21 2043
7893.05 2016
7893.89 1925
7894.73 1890
7895.56 1861
7896.40 1837
7897.24 1766
7898.08 1721
7898.92 1629
7899.76 1659
7900.60 1631
7901.44 1678
7902.28 1672
7903.12 1666
7903.95 1620
7904.79 1593
7905.63 1589
7906.47 1588
7907.31 1574
7908.15 1627
7908.99 1654
7909.83 1626
7910.67 1653
7911.51 1699
7912.35 1786
7913.19 1790
7914.03 1834
7914.87 1835
7915.71 1825
7916.55 1782
7917.39 1805
7918.23 1819
7919.07 1693
7919.91 1665
7920.75 1669
7921.59 1587
7922.43 1613
7923.27 1543
7924.11 1512
7924.95 1496
7925.79 1530
7926.63 1476
7927.47 1492
7928.31 1515
7929.15 1478
7929.99 1436
7930.83 1452
7931.67 1505
7932.51 1476
7933.35 1484
7934.19 1480
7935.04 1583
7935.88 1473
7936.72 1484
7937.56 1484
7938.40 1478
7939.24 1456
7940.08 1457
7940.92 1528
7941.76 1497
7942.60 1547
7943.45 1517
7944.29 1575
7945.13 1569
7945.97 1616
7946.81 1613
7947.65 1592
7948.49 1637
7949.34 1612
7950.18 1739
7951.02 1799
7951.86 1804
7952.70 1824
7953.54 1783
7954.39 1838
7955.23 1928
7956.07 1965
7956.91 1931
7957.75 1886
7958.60 1853
7959.44 1827
7960.28 1820
7961.12 1815
7961.96 1839
7962.81 1880
7963.65 1881
7964.49 1926
7965.33 2045
7966.18 2108
7967.02 2098
7967.86 2044
7968.70 1999
7969.55 1935
7970.39 1836
7971.23 1832
7972.08 1730
7972.92 1653
7973.76 1676
7974.60 1659
7975.45 1633
7976.29 1582
7977.13 1577
7977.98 1595
7978.82 1511
7979.66 1528
7980.51 1535
7981.35 1480
7982.19 1538
7983.04 1481
7983.88 1460
7984.72 1476
7985.57 1478
7986.41 1448
7987.25 1403
7988.10 1381
7988.94 1365
7989.78 1315
7990.63 1317
7991.47 1325
7992.32 1338
7993.16 1281
7994.00 1302
7994.85 1303
7995.69 1242
7996.54 1267
7997.38 1233
7998.22 1202
7999.07 1199
7999.91 1276
8000.76 1202
8001.60 1161
8002.45 1177
8003.29 1241
8004.13 1177
8004.98 1197
8005.82 1190
8006.67 1199
8007.51 1157
8008.36 1134
8009.20 1093
8010.05 1090
8010.89 1083
8011.74 1147
8012.58 1152
8013.43 1087
8014.27 1072
8015.12 1123
8015.96 1093
8016.81 1095
8017.65 1064
8018.50 1084
8019.34 1074
8020.19 1105
8021.03 1046
8021.88 1056
8022.72 1077
8023.57 1094
8024.41 1107
8025.26 1101
8026.11 1156
8026.95 1107
8027.80 1104
8028.64 1070
8029.49 1040
8030.33 1049
8031.18 1093
8032.03 1112
8032.87 1054
8033.72 1055
8034.56 1180
8035.41 1152
8036.26 1111
8037.10 1114
8037.95 1126
8038.80 1108
8039.64 1112
8040.49 1065
8041.34 1133
8042.18 1094
8043.03 1116
8043.87 1055
8044.72 1110
8045.57 1088
8046.41 1076
8047.26 1049
8048.11 1028
8048.96 1043
8049.80 1038
8050.65 1063
8051.50 1045
8052.34 1007
8053.19 1005
8054.04 1012
8054.88 1013
8055.73 989
8056.58 944
8057.43 963
8058.27 998
8059.12 1048
8059.97 981
8060.82 1012
8061.66 988
8062.51 956
8063.36 1013
8064.21 991
8065.05 986
8065.90 959
8066.75 960
8067.60 945
8068.44 982
8069.29 947
8070.14 988
8070.99 1007
8071.84 963
8072.68 949
8073.53 920
8074.38 977
8075.23 1004
8076.08 994
8076.93 973
8077.77 968
8078.62 979
8079.47 948
8080.32 973
8081.17 921
8082.02 952
8082.87 918
8083.71 915
8084.56 909
8085.41 954
8086.26 965
8087.11 955
8087.96 959
8088.81 946
8089.66 913
8090.51 950
8091.35 915
8092.20 961
8093.05 975
8093.90 958
8094.75 931
8095.60 990
8096.45 941
8097.30 1005
8098.15 957
8099.00 910
8099.85 946
8100.70 954
8101.55 959
8102.40 963
8103.25 944
8104.10 925
8104.95 916
8105.80 975
8106.65 1007
8107.50 982
8108.35 941
8109.20 926
8110.05 918
8110.90 899
8111.75 930
8112.60 921
8113.45 891
8114.30 929
8115.15 910
8116.00 924
8116.85 949
8117.70 975
8118.55 960
8119.40 957
8120.25 910
8121.10 946
8121.95 923
8122.80 962
8123.65 999
8124.50 1002
8125.35 991
8126.20 997
8127.06 1008
8127.91 986
8128.76 973
8129.61 969
8130.46 1000
8131.31 1038
8132.16 1053
8133.01 992
8133.86 996
8134.72 992
8135.57 959
8136.42 1004
8137.27 995
8138.12 977
8138.97 965
8139.83 970
8140.68 957
8141.53 956
8142.38 1011
8143.23 1026
8144.08 1006
8144.94 975
8145.79 994
8146.64 999
8147.49 1007
8148.34 1015
8149.20 996
8150.05 997
8150.90 1046
8151.75 1045
8152.60 1044
8153.46 1086
8154.31 1104
8155.16 1083
8156.01 1053
8156.87 1021
8157.72 1047
8158.57 1010
8159.42 983
8160.28 932
8161.13 956
8161.98 930
8162.84 923
8163.69 953
8164.54 933
8165.39 962
8166.25 908
8167.10 934
8167.95 920
8168.81 878
8169.66 907
8170.51 895
8171.37 919
8172.22 931
8173.07 923
8173.93 929
8174.78 903
8175.63 877
8176.49 867
8177.34 898
8178.19 882
8179.05 873
8179.90 857
8180.76 871
8181.61 872
8182.46 824
8183.32 865
8184.17 907
8185.02 885
8185.88 888
8186.73 883
8187.59 850
8188.44 866
8189.30 859
8190.15 855
8191.00 840
8191.86 866
8192.71 864
8193.57 889
8194.42 881
8195.28 861
8196.13 861
8196.99 865
8197.84 865
8198.69 896
8199.55 908
8200.40 873
8201.26 904
8202.11 866
8202.97 860
8203.82 873
8204.68 861
8205.53 883
8206.39 886
8207.24 865
8208.10 834
8208.95 854
8209.81 887
8210.67 864
8211.52 864
8212.38 862
8213.23 859
8214.09 914
8214.94 890
8215.80 867
8216.65 924
8217.51 853
8218.37 878
8219.22 942
8220.08 912
8220.93 927
8221.79 919
8222.64 903
8223.50 923
8224.36 893
8225.21 899
8226.07 871
8226.92 890
8227.78 862
8228.64 898
8229.49 872
8230.35 868
8231.21 862
8232.06 860
8232.92 825
8233.78 830
8234.63 845
8235.49 815
8236.35 884
8237.20 881
8238.06 861
8238.92 805
8239.77 854
8240.63 871
8241.49 802
8242.34 878
8243.20 842
8244.06 811
8244.91 840
8245.77 887
8246.63 869
8247.49 829
8248.34 864
8249.20 857
8250.06 840
8250.92 856
8251.77 891
8252.63 846
8253.49 877
8254.35 884
8255.20 883
8256.06 947
8256.92 899
8257.78 914
8258.63 863
8259.49 883
8260.35 882
8261.21 903
8262.07 865
8262.92 910
8263.78 886
8264.64 928
8265.50 935
8266.36 893
8267.22 935
8268.07 942
8268.93 922
8269.79 965
8270.65 943
8271.51 940
8272.37 925
8273.22 906
8274.08 962
8274.94 986
8275.80 1008
8276.66 1055
8277.52 1072
8278.38 1050
8279.24 1052
8280.09 1017
8280.95 1013
8281.81 1020
8282.67 1062
8283.53 1048
8284.39 982
8285.25 1031
8286.11 995
8286.97 1007
8287.83 1034
8288.69 1037
8289.55 1058
8290.41 1092
8291.26 1114
8292.12 1161
8292.98 1163
8293.84 1134
8294.70 1094
8295.56 1066
8296.42 1095
8297.28 1088
8298.14 1027
8299.00 1056
8299.86 1011
8300.72 1027
8301.58 1009
8302.44 1003
8303.30 1010
8304.16 981
8305.02 966
8305.88 963
8306.74 943
8307.60 961
8308.46 983
8309.33 953
8310.19 957
8311.05 979
8311.91 951
8312.77 968
8313.63 953
8314.49 974
8315.35 895
8316.21 937
8317.07 912
8317.93 875
8318.79 896
8319.65 885
8320.52 906
8321.38 905
8322.24 908
8323.10 929
8323.96 949
8324.82 882
8325.68 898
8326.54 956
8327.41 918
8328.27 968
8329.13 965
8329.99 957
8330.85 918
8331.71 932
8332.57 912
8333.44 936
8334.30 960
8335.16 964
8336.02 920
8336.88 914
8337.75 900
8338.61 919
8339.47 940
8340.33 943
8341.19 949
8342.06 971
8342.92 956
8343.78 937
8344.64 931
8345.50 972
8346.37 975
8347.23 992
8348.09 993
8348.95 926
8349.82 988
8350.68 1005
8351.54 989
8352.40 964
8353.27 929
8354.13 968
8354.99 951
8355.86 978
8356.72 945
8357.58 945
8358.45 929
8359.31 922
8360.17 937
8361.03 920
8361.90 954
8362.76 946
8363.62 962
8364.49 953
8365.35 941
8366.21 949
8367.08 980
8367.94 928
8368.80 915
8369.67 976
8370.53 990
8371.40 944
8372.26 995
8373.12 998
8373.99 1020
8374.85 974
8375.71 994
8376.58 1030
8377.44 1028
8378.31 977
8379.17 995
8380.03 989
8380.90 1015
8381.76 1040
8382.63 1011
8383.49 1004
8384.36 1032
8385.22 1041
8386.08 1033
8386.95 1072
8387.81 1046
8388.68 1088
8389.54 1038
8390.41 1040
8391.27 1028
8392.14 1102
8393.00 1083
8393.87 1065
8394.73 1064
8395.60 1064
8396.46 1004
8397.33 984
8398.19 1049
8399.06 1071
8399.92 1118
8400.79 1047
8401.65 1067
8402.52 1089
8403.38 1093
8404.25 1140
8405.11 1123
8405.98 1076
8406.84 1116
8407.71 1157
8408.58 1130
8409.44 1136
8410.31 1160
8411.17 1153
8412.04 1158
8412.90 1168
8413.77 1219
8414.64 1229
8415.50 1202
8416.37 1128
8417.23 1209
8418.10 1240
8418.97 1268
8419.83 1243
8420.70 1313
8421.56 1327
8422.43 1292
8423.30 1274
8424.16 1276
8425.03 1290
8425.90 1288
8426.76 1315
8427.63 1356
8428.50 1361
8429.36 1386
8430.23 1377
8431.10 1326
8431.96 1375
8432.83 1416
8433.70 1477
8434.56 1516
8435.43 1504
8436.30 1585
8437.16 1610
8438.03 1609
8438.90 1647
8439.77 1693
8440.63 1709
8441.50 1748
8442.37 1783
8443.24 1806
8444.10 1865
8444.97 1914
8445.84 1908
8446.71 1936
8447.57 1907
8448.44 1911
8449.31 2037
8450.18 2127
8451.04 2209
8451.91 2394
8452.78 2600
8453.65 2809
8454.52 2920
8455.38 3030
8456.25 2994
8457.12 2907
8457.99 2841
8458.86 2663
8459.72 2515
8460.59 2335
8461.46 2240
8462.33 2095
8463.20 2059
8464.07 1897
8464.93 1891
8465.80 1834
8466.67 1831
8467.54 1772
8468.41 1759
8469.28 1776
8470.15 1672
8471.02 1643
8471.88 1684
8472.75 1718
8473.62 1678
8474.49 1709
8475.36 1674
8476.23 1689
8477.10 1722
8477.97 1758
8478.84 1775
8479.71 1857
8480.58 1930
8481.44 1861
8482.31 1891
8483.18 1853
8484.05 1882
8484.92 1754
8485.79 1708
8486.66 1712
8487.53 1694
8488.40 1632
8489.27 1613
8490.14 1689
8491.01 1676
8491.88 1663
8492.75 1695
8493.62 1677
8494.49 1607
8495.36 1633
8496.23 1655
8497.10 1614
8497.97 1609
8498.84 1581
8499.71 1570
8500.58 1519
8501.45 1508
8502.32 1593
8503.19 1586
8504.06 1569
8504.93 1585
8505.80 1572
8506.67 1629
8507.55 1634
8508.42 1690
8509.29 1639
8510.16 1659
8511.03 1674
8511.90 1704
8512.77 1720
8513.64 1701
8514.51 1678
8515.38 1717
8516.25 1669
8517.13 1741
8518.00 1759
8518.87 1741
8519.74 1862
8520.61 1932
8521.48 2204
8522.35 2345
8523.23 2420
8524.10 2642
8524.97 2689
8525.84 2702
8526.71 2708
8527.58 2626
8528.46 2472
8529.33 2365
8530.20 2279
8531.07 2147
8531.94 1996
8532.81 1962
8533.69 1913
8534.56 1918
8535.43 1779
8536.30 1763
8537.18 1745
8538.05 1770
8538.92 1700
8539.79 1689
8540.66 1719
8541.54 1688
8542.41 1605
8543.28 1601
8544.15 1605
8545.03 1616
8545.90 1669
8546.77 1666
8547.64 1771
8548.52 1831
8549.39 1869
8550.26 1944
8551.14 2113
8552.01 2135
8552.88 2195
8553.76 2201
8554.63 2120
8555.50 2060
8556.37 1976
8557.25 1920
8558.12 1849
8558.99 1784
8559.87 1717
8560.74 1694
8561.61 1581
8562.49 1589
8563.36 1575
8564.24 1628
8565.11 1576
8565.98 1532
8566.86 1531
8567.73 1485
8568.60 1514
8569.48 1512
8570.35 1503
8571.23 1436
8572.10 1425
8572.97 1442
8573.85 1488
8574.72 1397
8575.60 1415
8576.47 1377
8577.34 1442
8578.22 1446
8579.09 1431
8579.97 1487
8580.84 1448
8581.72 1448
8582.59 1426
8583.47 1486
8584.34 1445
8585.21 1463
8586.09 1532
8586.96 1483
8587.84 1481
8588.71 1543
8589.59 1520
8590.46 1553
8591.34 1590
8592.21 1536
8593.09 1539
8593.96 1574
8594.84 1555
8595.71 1549
8596.59 1557
8597.46 1576
8598.34 1591
8599.22 1616
8600.09 1637
8600.97 1651
8601.84 1636
8602.72 1637
8603.59 1659
8604.47 1632
8605.34 1673
8606.22 1663
8607.10 1600
8607.97 1616
8608.85 1686
8609.72 1716
8610.60 1712
8611.47 1706
8612.35 1747
8613.23 1799
8614.10 1738
8614.98 1723
8615.86 1785
8616.73 1820
8617.61 1812
8618.48 1891
8619.36 1892
8620.24 1888
8621.11 1916
8621.99 1890
8622.87 1914
8623.74 1922
8624.62 1912
8625.50 1983
8626.37 2018
8627.25 1969
8628.13 2011
8629.00 2024
8629.88 2048
8630.76 2089
8631.64 2049
8632.51 2061
8633.39 2060
8634.27 2049
8635.14 2052
8636.02 2112
8636.90 2075
8637.78 2050
8638.65 2130
8639.53 2154
8640.41 2104
8641.29 2186
8642.16 2234
8643.04 2293
8643.92 2308
8644.80 2289
8645.67 2314
8646.55 2340
8647.43 2304
8648.31 2439
8649.18 2457
8650.06 2433
8650.94 2452
8651.82 2502
8652.70 2548
8653.58 2526
8654.45 2607
8655.33 2645
8656.21 2738
8657.09 2846
8657.97 3030
8658.84 3221
8659.72 3432
8660.60 3758
8661.48 4221
8662.36 4361
8663.24 4382
8664.12 4568
8664.99 4480
8665.87 4328
8666.75 4164
8667.63 4045
8668.51 3876
8669.39 3762
8670.27 3698
8671.15 3516
8672.03 3433
8672.91 3452
8673.78 3321
8674.66 3210
8675.54 3052
8676.42 3001
8677.30 2890
8678.18 2813
8679.06 2641
8679.94 2563
8680.82 2533
8681.70 2519
8682.58 2447
8683.46 2444
8684.34 2498
8685.22 2508
8686.10 2546
8686.98 2711
8687.86 2840
8688.74 2995
8689.62 3173
8690.50 3418
8691.38 3439
8692.26 3475
8693.14 3390
8694.02 3343
8694.90 3256
8695.78 3143
8696.66 3125
8697.54 3060
8698.42 3059
8699.30 3023
8700.18 3004
8701.06 3002
8701.94 2978
8702.82 2880
8703.70 2707
8704.58 2571
8705.46 2456
8706.34 2370
8707.23 2238
8708.11 2160
8708.99 2114
8709.87 2026
8710.75 1996
8711.63 1930
8712.51 1946
8713.39 1891
8714.27 1834
8715.16 1861
8716.04 1793
8716.92 1748
8717.80 1811
8718.68 1718
8719.56 1770
8720.44 1814
8721.33 1797
8722.21 1795
8723.09 1788
8723.97 1831
8724.85 1831
8725.73 1816
8726.62 1850
8727.50 1913
8728.38 1881
8729.26 1909
8730.14 1908
8731.03 1975
8731.91 1992
8732.79 1947
8733.67 1917
8734.55 1895
8735.44 1900
8736.32 1891
8737.20 1887
8738.08 1860
8738.97 1896
8739.85 1890
8740.73 1874
8741.61 1820
8742.50 1839
8743.38 1802
8744.26 1808
8745.14 1799
8746.03 1727
8746.91 1779
8747.79 1792
8748.68 1795
8749.56 1752
8750.44 1812
8751.33 1813
8752.21 1807
8753.09 1778
8753.97 1802
8754.86 1850
8755.74 1914
8756.62 1847
8757.51 1831
8758.39 1787
8759.28 1880
8760.16 1892
8761.04 1890
8761.93 1874
8762.81 1892
8763.69 1854
8764.58 1819
8765.46 1844
8766.34 1914
8767.23 1904
8768.11 1866
8769.00 1864
8769.88 1928
8770.76 1930
8771.65 1872
8772.53 1902
8773.42 1939
8774.30 1848
8775.19 1904
8776.07 1892
8776.95 2021
8777.84 2086
8778.72 2104
8779.61 2199
8780.49 2192
8781.38 2155
8782.26 2215
8783.15 2150
8784.03 2126
8784.92 2066
8785.80 2001
8786.69 1926
8787.57 1841
8788.46 1870
8789.34 1812
8790.23 1775
8791.11 1760
8792.00 1736
8792.88 1718
8793.77 1735
8794.65 1700
8795.54 1713
8796.42 1752
8797.31 1745
8798.19 1734
8799.08 1720
8799.96 1673
8800.85 1711
8801.74 1686
8802.62 1661
8803.51 1646
8804.39 1613
8805.28 1616
8806.16 1594
8807.05 1628
8807.94 1587
8808.82 1589
8809.71 1606
8810.59 1557
8811.48 1547
8812.37 1527
8813.25 1566
8814.14 1608
8815.03 1608
8815.91 1618
8816.80 1623
8817.68 1641
8818.57 1621
8819.46 1555
8820.34 1504
8821.23 1512
8822.12 1479
8823.00 1465
8823.89 1458
8824.78 1433
8825.66 1570
8826.55 1557
8827.44 1544
8828.33 1517
8829.21 1448
8830.10 1381
8830.99 1365
8831.87 1405
8832.76 1378
8833.65 1354
8834.54 1394
8835.42 1402
8836.31 1360
8837.20 1351
8838.08 1334
8838.97 1328
8839.86 1331
8840.75 1337
8841.64 1339
8842.52 1349
8843.41 1304
8844.30 1336
8845.19 1363
8846.07 1336
8846.96 1300
8847.85 1271
8848.74 1323
8849.63 1289
8850.51 1316
8851.40 1277
8852.29 1262
8853.18 1270
8854.07 1271
8854.96 1252
8855.84 1252
8856.73 1318
8857.62 1254
8858.51 1246
8859.40 1224
8860.29 1212
8861.17 1229
8862.06 1275
8862.95 1228
8863.84 1239
8864.73 1255
8865.62 1237
8866.51 1242
8867.40 1197
8868.29 1222
8869.17 1171
8870.06 1138
8870.95 1137
8871.84 1109
8872.73 1122
8873.62 1151
8874.51 1116
8875.40 1124
8876.29 1118
8877.18 1100
8878.07 1158
8878.96 1130
8879.85 1101
8880.74 1119
8881.63 1068
8882.51 1139
8883.40 1101
8884.29 1091
8885.18 1088
8886.07 1096
8886.96 1095
8887.85 1062
8888.74 1116
8889.63 1090
8890.52 1058
8891.41 1058
8892.30 1012
8893.19 1035
8894.09 1065
8894.98 997
8895.87 977
8896.76 1028
8897.65 1001
8898.54 992
8899.43 968
8900.32 962
8901.21 951
8902.10 971
8902.99 986
8903.88 1006
8904.77 997
8905.66 1008
8906.55 991
8907.44 1032
8908.34 969
8909.23 992
8910.12 953
8911.01 935
8911.90 971
8912.79 966
8913.68 948
8914.57 959
8915.47 966
8916.36 961
8917.25 948
8918.14 937
8919.03 936
8919.92 939
8920.81 929
8921.71 960
8922.60 940
8923.49 920
8924.38 889
8925.27 912
8926.16 895
8927.06 907
8927.95 904
8928.84 899
8929.73 922
8930.62 928
8931.52 922
8932.41 880
8933.30 889
8934.19 877
8935.09 893
8935.98 875
8936.87 899
8937.76 921
8938.66 858
8939.55 887
8940.44 900
8941.33 874
8942.23 881
8943.12 835
8944.01 843
8944.90 876
8945.80 870
8946.69 863
8947.58 860
8948.48 856
8949.37 857
8950.26 858
8951.16 838
8952.05 865
8952.94 784
8953.84 835
8954.73 875
8955.62 873
8956.52 880
8957.41 836
8958.30 893
8959.20 843
8960.09 888
8960.98 879
8961.88 873
8962.77 868
8963.66 865
8964.56 838
8965.45 866
8966.35 873
8967.24 871
8968.13 846
8969.03 848
8969.92 872
8970.82 902
8971.71 884
8972.60 851
8973.50 807
8974.39 810
8975.29 816
8976.18 812
8977.08 817
8977.97 823
8978.87 842
8979.76 804
8980.65 836
8981.55 856
8982.44 812
8983.34 826
8984.23 826
8985.13 820
8986.02 793
8986.92 772
8987.81 848
8988.71 841
8989.60 820
8990.50 840
8991.39 864
8992.29 828
8993.18 811
8994.08 769
8994.97 839
8995.87 833
8996.76 832
8997.66 853
8998.56 841
8999.45 826
9000.35 841
9001.24 844
9002.14 780
9003.03 813
9003.93 818
9004.83 835
9005.72 801
9006.62 789
9007.51 859
9008.41 766
9009.31 778
9010.20 790
9011.10 799
9011.99 818
9012.89 831
9013.79 825
9014.68 774
9015.58 759
9016.48 758
9017.37 801
9018.27 830
9019.16 797
9020.06 764
9020.96 758
9021.85 796
9022.75 758
9023.65 740
9024.54 771
9025.44 741
9026.34 749
9027.24 784
9028.13 793
9029.03 725
9029.93 723
9030.82 772
9031.72 811
9032.62 771
9033.52 805
9034.41 760
9035.31 755
9036.21 724
9037.10 775
9038.00 802
9038.90 803
9039.80 807
9040.69 748
9041.59 756
9042.49 779
9043.39 768
9044.29 801
9045.18 769
9046.08 773
9046.98 745
9047.88 781
9048.78 764
9049.67 785
9050.57 831
9051.47 788
9052.37 770
9053.27 798
9054.16 828
9055.06 800
9055.96 820
9056.86 795
9057.76 774
9058.66 789
9059.55 821
9060.45 795
9061.35 796
9062.25 772
9063.15 778
9064.05 802
9064.95 807
9065.85 810
9066.74 789
9067.64 809
9068.54 785
9069.44 821
9070.34 789
9071.24 780
9072.14 803
9073.04 786
9073.94 791
9074.84 787
9075.74 789
9076.64 777
9077.53 773
9078.43 806
9079.33 820
9080.23 783
9081.13 808
9082.03 819
9082.93 859
9083.83 795
9084.73 794
9085.63 864
9086.53 817
9087.43 795
9088.33 843
9089.23 885
9090.13 873
9091.03 861
9091.93 877
9092.83 858
9093.73 835
9094.63 886
9095.53 883
9096.43 825
9097.33 875
9098.23 807
9099.13 813
9100.04 789
9100.94 830
9101.84 856
9102.74 846
9103.64 828
9104.54 815
9105.44 827
9106.34 787
9107.24 778
9108.14 810
9109.04 811
9109.94 834
9110.85 784
9111.75 802
9112.65 784
9113.55 777
9114.45 753
9115.35 781
9116.25 784
9117.15 784
9118.06 819
9118.96 799
9119.86 787
9120.76 779
9121.66 834
9122.56 792
9123.46 797
9124.37 812
9125.27 804
9126.17 841
9127.07 820
9127.97 739
9128.88 759
9129.78 774
9130.68 786
9131.58 794
9132.48 766
9133.39 731
9134.29 707
9135.19 785
9136.09 753
9137.00 748
9137.90 744
9138.80 760
9139.70 751
9140.61 783
9141.51 778
9142.41 765
9143.31 778
9144.22 733
9145.12 777
9146.02 741
9146.92 751
9147.83 733
9148.73 784
9149.63 778
9150.54 780
9151.44 764
9152.34 745
9153.25 763
9154.15 768
9155.05 751
9155.96 751
9156.86 753
9157.76 770
9158.67 803
9159.57 758
9160.47 818
9161.38 800
9162.28 780
9163.18 765
9164.09 793
9164.99 774
9165.90 774
9166.80 777
9167.70 809
9168.61 776
9169.51 779
9170.42 791
9171.32 783
9172.22 786
9173.13 737
9174.03 758
9174.94 746
9175.84 773
9176.74 730
9177.65 759
9178.55 731
9179.46 757
9180.36 752
9181.27 798
9182.17 768
9183.08 757
9183.98 779
9184.89 763
9185.79 760
9186.70 768
9187.60 781
9188.51 759
9189.41 780
9190.32 786
9191.22 776
9192.13 814
9193.03 812
9193.94 805
9194.84 819
9195.75 807
9196.65 826
9197.56 806
9198.46 831
9199.37 838
9200.27 828
9201.18 825
9202.08 814
9202.99 839
9203.90 791
9204.80 828
9205.71 774
9206.61 792
9207.52 816
9208.42 793
9209.33 786
9210.24 764
9211.14 751
9212.05 776
9212.95 775
9213.86 756
9214.77 818
9215.67 793
9216.58 798
9217.49 816
9218.39 817
9219.30 798
9220.21 798
9221.11 802
9222.02 790
9222.93 740
9223.83 760
9224.74 796
9225.65 759
9226.55 782
9227.46 765
9228.37 772
9229.27 721
9230.18 765
9231.09 762
9231.99 743
9232.90 775
9233.81 778
9234.72 743
9235.62 768
9236.53 751
9237.44 721
9238.34 748
9239.25 748
9240.16 790
9241.07 738
9241.97 731
9242.88 721
9243.79 717
9244.70 745
9245.61 744
9246.51 742
9247.42 743
9248.33 711
9249.24 743
9250.14 732
9251.05 750
9251.96 737
9252.87 742
9253.78 711
9254.69 756
9255.59 748
9256.50 742
9257.41 749
9258.32 752
9259.23 743
9260.14 724
9261.04 749
9261.95 789
9262.86 770
9263.77 736
9264.68 757
9265.59 757
9266.50 763
9267.40 776
9268.31 745
9269.22 755
9270.13 766
9271.04 766
9271.95 722
9272.86 754
9273.77 730
9274.68 741
9275.59 722
9276.49 740
9277.40 717
9278.31 777
9279.22 764
9280.13 701
9281.04 734
9281.95 764
9282.86 790
9283.77 728
9284.68 732
9285.59 767
9286.50 783
9287.41 751
9288.32 741
9289.23 751
9290.14 772
9291.05 774
9291.96 797
9292.87 779
9293.78 753
9294.69 778
9295.60 837
9296.51 841
9297.42 773
9298.33 773
9299.24 770
9300.15 770
9301.06 808
9301.97 814
9302.88 779
9303.79 769
9304.70 838
9305.61 808
9306.53 813
9307.44 805
9308.35 839
9309.26 848
9310.17 851
9311.08 838
9311.99 840
9312.90 807
9313.81 813
9314.72 822
9315.63 863
9316.55 796
9317.46 850
9318.37 841
9319.28 813
9320.19 787
9321.10 845
9322.01 794
9322.93 826
9323.84 810
9324.75 755
9325.66 793
9326.57 793
9327.48 804
9328.40 765
9329.31 787
9330.22 787
9331.13 757
9332.04 827
9332.96 777
9333.87 769
9334.78 802
9335.69 821
9336.60 828
9337.52 860
9338.43 813
9339.34 805
9340.25 790
9341.17 797
9342.08 842
9342.99 825
9343.90 831
9344.82 817
9345.73 807
9346.64 820
9347.55 792
9348.47 785
9349.38 766
9350.29 807
9351.21 775
9352.12 804
9353.03 813
9353.94 783
9354.86 765
9355.77 749
9356.68 750
9357.60 761
9358.51 760
9359.42 761
9360.34 807
9361.25 753
9362.16 756
9363.08 779
9363.99 785
9364.90 790
9365.82 752
9366.73 805
9367.65 788
9368.56 817
9369.47 802
9370.39 777
9371.30 788
9372.21 848
9373.13 782
9374.04 798
9374.96 747
9375.87 772
9376.79 773
9377.70 774
9378.61 787
9379.53 832
9380.44 814
9381.36 835
9382.27 800
9383.19 777
9384.10 807
9385.01 760
9385.93 825
9386.84 815
9387.76 825
9388.67 806
9389.59 851
9390.50 883
9391.42 853
9392.33 871
9393.25 878
9394.16 868
9395.08 863
9395.99 886
9396.91 829
9397.82 900
9398.74 863
9399.65 865
9400.57 805
9401.48 783
9402.40 793
9403.32 826
9404.23 841
9405.15 817
9406.06 803
9406.98 844
9407.89 845
9408.81 820
9409.73 809
9410.64 814
9411.56 838
9412.47 857
9413.39 825
9414.30 801
9415.22 831
9416.14 804
9417.05 866
9417.97 833
9418.89 838
9419.80 841
9420.72 788
9421.63 789
9422.55 811
9423.47 858
9424.38 835
9425.30 841
9426.22 814
9427.13 852
9428.05 879
9428.97 856
9429.88 821
9430.80 808
9431.72 861
9432.63 855
9433.55 884
9434.47 822
9435.38 820
9436.30 892
9437.22 862
9438.14 865
9439.05 862
9439.97 842
9440.89 885
9441.81 879
9442.72 890
9443.64 857
9444.56 890
9445.47 894
9446.39 888
9447.31 895
9448.23 921
9449.15 950
9450.06 942
9450.98 913
9451.90 910
9452.82 918
9453.73 905
9454.65 954
9455.57 933
9456.49 907
9457.41 911
9458.32 921
9459.24 883
9460.16 850
9461.08 846
9462.00 848
9462.92 873
9463.83 875
9464.75 874
9465.67 885
9466.59 878
9467.51 851
9468.43 874
9469.35 869
9470.26 848
9471.18 895
9472.10 874
9473.02 887
9473.94 905
9474.86 859
9475.78 876
9476.70 885
9477.62 876
9478.54 872
9479.45 898
9480.37 918
9481.29 882
9482.21 954
9483.13 920
9484.05 889
9484.97 854
9485.89 865
9486.81 896
9487.73 873
9488.65 876
9489.57 861
9490.49 910
9491.41 873
9492.33 923
9493.25 901
9494.17 899
9495.09 864
9496.01 911
9496.93 875
9497.85 857
9498.77 917
9499.69 912
9500.61 895
9501.53 913
9502.45 927
9503.37 939
9504.29 920
9505.21 931
9506.13 911
9507.05 909
9507.97 934
9508.89 987
9509.81 998
9510.73 952
9511.65 931
9512.57 913
9513.49 923
9514.42 1005
9515.34 1018
9516.26 1034
9517.18 1028
9518.10 1039
9519.02 1035
9519.94 1035
9520.86 1065
9521.78 1102
9522.71 1129
9523.63 1061
9524.55 1075
9525.47 992
9526.39 1045
9527.31 1036
9528.23 1022
9529.16 1069
9530.08 1062
9531.00 1071
9531.92 1038
9532.84 1069
9533.76 1050
9534.69 1074
9535.61 1061
9536.53 1037
9537.45 1060
9538.37 1067
9539.30 1120
9540.22 1063
9541.14 1060
9542.06 1034
9542.98 1038
9543.91 1012
9544.83 1052
9545.75 1075
9546.67 1088
9547.60 1103
9548.52 1097
9549.44 1072
9550.36 1092
9551.29 1100
9552.21 1095
9553.13 1166
9554.06 1098
9554.98 1113
9555.90 1121
9556.82 1164
9557.75 1177
9558.67 1121
9559.59 1097
9560.52 1129
9561.44 1100
9562.36 1135
9563.29 1133
9564.21 1080
9565.13 1099
9566.06 1148
9566.98 1173
9567.90 1134
9568.83 1138
9569.75 1109
9570.67 1124
9571.60 1219
9572.52 1178
9573.44 1165
9574.37 1191
9575.29 1204
9576.22 1203
9577.14 1203
9578.06 1242
9578.99 1253
9579.91 1223
9580.84 1238
9581.76 1206
9582.68 1210
9583.61 1191
9584.53 1211
9585.46 1221
9586.38 1216
9587.31 1194
9588.23 1189
9589.15 1227
9590.08 1248
9591.00 1249
9591.93 1279
9592.85 1303
9593.78 1380
9594.70 1404
9595.63 1396
9596.55 1397
9597.48 1411
9598.40 1452
9599.33 1514
9600.25 1497
9601.18 1492
9602.10 1407
9603.03 1379
9603.95 1374
9604.88 1429
9605.80 1378
9606.73 1384
9607.65 1312
9608.58 1304
9609.50 1339
9610.43 1273
9611.35 1391
9612.28 1289
9613.21 1320
9614.13 1348
9615.06 1313
9615.98 1326
9616.91 1338
9617.84 1376
9618.76 1331
9619.69 1325
9620.61 1399
9621.54 1421
9622.47 1374
9623.39 1341
9624.32 1356
9625.24 1398
9626.17 1451
9627.10 1432
9628.02 1456
9628.95 1475
9629.88 1483
9630.80 1462
9631.73 1467
9632.65 1489
9633.58 1462
9634.51 1452
9635.43 1454
9636.36 1536
9637.29 1564
9638.22 1576
9639.14 1546
9640.07 1627
9641.00 1637
9641.92 1655
9642.85 1700
9643.78 1699
9644.70 1693
9645.63 1694
9646.56 1686
9647.49 1730
9648.41 1666
9649.34 1695
9650.27 1664
9651.20 1700
9652.12 1698
9653.05 1683
9653.98 1651
9654.91 1651
9655.83 1662
9656.76 1707
9657.69 1695
9658.62 1674
9659.55 1710
9660.47 1735
9661.40 1739
9662.33 1738
9663.26 1728
9664.19 1812
9665.11 1759
9666.04 1744
9666.97 1741
9667.90 1823
9668.83 1872
9669.75 1802
9670.68 1805
9671.61 1891
9672.54 1830
9673.47 1830
9674.40 1851
9675.33 1840
9676.25 1867
9677.18 1844
9678.11 1908
9679.04 1866
9679.97 1903
9680.90 1978
9681.83 1938
9682.76 1998
9683.69 1996
9684.61 2009
9685.54 1988
9686.47 2028
9687.40 1993
9688.33 1990
9689.26 1974
9690.19 2014
9691.12 2039
9692.05 2064
9692.98 2053
9693.91 2116
9694.84 2129
9695.77 2179
9696.70 2207
9697.63 2203
9698.56 2215
9699.49 2267
9700.42 2197
9701.35 2131
9702.28 2166
9703.21 2111
9704.14 2048
9705.07 1999
9706.00 2036
9706.93 2018
9707.86 1998
9708.79 1994
9709.72 2029
9710.65 2080
9711.58 2143
9712.51 2145
9713.44 2156
9714.37 2059
9715.30 2181
9716.23 2069
9717.16 2005
9718.09 1968
9719.02 1965
9719.95 1900
9720.88 1894
9721.81 1813
9722.75 1785
9723.68 1798
9724.61 1742
9725.54 1773
9726.47 1743
9727.40 1765
9728.33 1732
9729.26 1733
9730.19 1731
9731.13 1771
9732.06 1746
9732.99 1764
9733.92 1735
9734.85 1668
9735.78 1605
9736.71 1636
9737.65 1633
9738.58 1569
9739.51 1596
9740.44 1567
9741.37 1572
9742.30 1589
9743.24 1588
9744.17 1564
9745.10 1599
9746.03 1530
9746.96 1600
9747.90 1582
9748.83 1534
9749.76 1570
9750.69 1570
9751.63 1538
9752.56 1500
9753.49 1555
9754.42 1537
9755.36 1628
9756.29 1542
9757.22 1509
9758.15 1509
9759.09 1544
9760.02 1506
9760.95 1530
9761.88 1549
9762.82 1485
9763.75 1545
9764.68 1560
9765.62 1588
9766.55 1537
9767.48 1576
9768.41 1642
9769.35 1557
9770.28 1524
9771.21 1548
9772.15 1548
9773.08 1558
9774.01 1547
9774.95 1546
9775.88 1522
9776.81 1557
9777.75 1539
9778.68 1567
9779.62 1611
9780.55 1609
9781.48 1607
9782.42 1618
9783.35 1652
9784.28 1548
9785.22 1599
9786.15 1572
9787.09 1597
9788.02 1513
9788.95 1535
9789.89 1544
9790.82 1469
9791.76 1473
9792.69 1504
9793.63 1501
9794.56 1508
9795.49 1524
9796.43 1534
9797.36 1556
9798.30 1514
9799.23 1548
9800.17 1498
9801.10 1489
9802.04 1443
9802.97 1451
9803.91 1417
9804.84 1389
9805.78 1316
9806.71 1348
9807.65 1330
9808.58 1296
9809.52 1310
9810.45 1307
9811.39 1295
9812.32 1242
9813.26 1278
9814.19 1270
9815.13 1273
9816.06 1287
9817.00 1265
9817.93 1249
9818.87 1247
9819.80 1266
9820.74 1200
9821.68 1253
9822.61 1226
9823.55 1255
9824.48 1250
9825.42 1214
9826.35 1240
9827.29 1247
9828.23 1245
9829.16 1192
9830.10 1211
9831.03 1180
9831.97 1205
9832.91 1165
9833.84 1202
9834.78 1200
9835.72 1214
9836.65 1243
9837.59 1180
9838.52 1196
9839.46 1205
9840.40 1199
9841.33 1223
9842.27 1223
9843.21 1234
9844.14 1183
9845.08 1230
9846.02 1221
9846.95 1190
9847.89 1155
9848.83 1234
9849.77 1238
9850.70 1157
9851.64 1157
9852.58 1172
9853.51 1165
9854.45 1153
9855.39 1185
9856.33 1149
9857.26 1108
9858.20 1145
9859.14 1125
9860.08 1126
9861.01 1108
9861.95 1164
9862.89 1127
9863.83 1104
9864.76 1143
9865.70 1138
9866.64 1154
9867.58 1114
9868.51 1134
9869.45 1168
9870.39 1145
9871.33 1116
9872.27 1159
9873.20 1116
9874.14 1128
9875.08 1159
9876.02 1146
9876.96 1116
9877.90 1119
9878.83 1112
9879.77 1128
9880.71 1141
9881.65 1136
9882.59 1095
9883.53 1101
9884.47 1100
9885.40 1069
9886.34 1058
9887.28 1084
9888.22 1077
9889.16 1063
9890.10 1029
9891.04 1030
9891.98 1057
9892.91 1081
9893.85 1073
9894.79 1024
9895.73 1029
9896.67 1050
9897.61 1091
9898.55 1051
9899.49 1040
9900.43 1063
9901.37 1049
9902.31 1039
9903.25 1097
9904.19 1065
9905.13 1059
9906.07 1044
9907.01 1059
9907.95 1076
9908.89 1016
9909.83 1070
9910.77 1025
9911.71 1075
9912.65 1029
9913.59 1027
9914.53 1076
9915.47 1102
9916.41 1111
9917.35 1098
9918.29 1111
9919.23 1146
9920.17 1119
9921.11 1128
9922.05 1219
9922.99 1325
9923.93 1285
9924.87 1319
9925.81 1291
9926.75 1295
9927.69 1314
9928.63 1276
9929.57 1225
9930.51 1231
9931.45 1187
9932.39 1144
9933.34 1103
9934.28 1077
9935.22 1094
9936.16 1074
9937.10 1039
9938.04 1017
9938.98 1016
9939.92 1049
9940.87 1029
9941.81 1031
9942.75 1002
9943.69 1042
9944.63 1075
9945.57 1099
9946.51 1075
9947.46 1130
9948.40 1099
9949.34 1070
9950.28 1090
9951.22 1093
9952.16 1110
9953.11 1060
9954.05 1066
9954.99 1010
9955.93 1020
9956.87 994
9957.82 988
9958.76 978
9959.70 978
9960.64 1008
9961.59 951
9962.53 936
9963.47 927
9964.41 923
9965.35 919
9966.30 942
9967.24 933
9968.18 926
9969.13 950
9970.07 945
9971.01 966
9971.95 932
9972.90 939
9973.84 942
9974.78 907
9975.73 910
9976.67 922
9977.61 916
9978.55 916
9979.50 871
9980.44 909
9981.38 915
9982.33 893
9983.27 899
9984.21 887
9985.16 942
9986.10 918
9987.04 880
9987.99 867
9988.93 885
9989.88 889
9990.82 926
9991.76 915
9992.71 899
9993.65 883
9994.59 911
9995.54 912
9996.48 896
9997.43 898
9998.37 873
9999.31 901
10000.26 911
10001.20 890
10002.15 868
10003.09 861
10004.04 883
10004.98 873
10005.92 870
10006.87 841
10007.81 859
10008.76 901
10009.70 843
10010.65 851
10011.59 896
10012.54 863
10013.48 870
10014.43 857
10015.37 912
10016.32 878
10017.26 867
10018.21 854
10019.15 840
10020.10 855
10021.04 889
10021.99 841
10022.93 822
10023.88 837
10024.82 851
10025.77 867
10026.71 858
10027.66 827
10028.60 819
10029.55 805
10030.49 868
10031.44 889
10032.39 852
10033.33 825
10034.28 864
10035.22 829
10036.17 835
10037.11 834
10038.06 853
10039.01 836
10039.95 815
10040.90 880
10041.84 830
10042.79 840
10043.74 849
10044.68 830
10045.63 844
10046.58 831
10047.52 822
10048.47 829
10049.41 836
10050.36 798
10051.31 816
10052.25 787
10053.20 837
10054.15 846
10055.09 815
10056.04 835
10056.99 830
10057.93 869
10058.88 798
10059.83 795
10060.78 825
10061.72 826
10062.67 827
10063.62 810
10064.56 789
10065.51 810
10066.46 795
10067.41 798
10068.35 807
10069.30 817
10070.25 812
10071.20 798
10072.14 780
10073.09 768
10074.04 816
10074.99 784
10075.93 771
10076.88 814
10077.83 824
10078.78 783
10079.72 822
10080.67 795
10081.62 789
10082.57 806
10083.52 816
10084.46 826
10085.41 816
10086.36 807
10087.31 840
10088.26 830
10089.21 814
10090.15 798
10091.10 782
10092.05 836
10093.00 832
10093.95 844
10094.90 807
10095.85 763
10096.79 798
10097.74 788
10098.69 810
10099.64 826
10100.59 803
10101.54 817
10102.49 805
10103.44 797
10104.39 778
10105.33 839
10106.28 811
10107.23 819
10108.18 853
10109.13 790
10110.08 811
10111.03 795
10111.98 833
10112.93 786
10113.88 807
10114.83 794
10115.78 814
10116.73 832
10117.68 812
10118.63 844
10119.58 820
10120.53 824
10121.48 808
10122.43 815
10123.38 814
10124.33 799
10125.28 848
10126.23 845
10127.18 815
10128.13 832
10129.08 812
10130.03 853
10130.98 837
10131.93 821
10132.88 860
10133.83 868
10134.78 889
10135.73 848
10136.68 878
10137.63 882
10138.58 882
10139.53 877
10140.48 891
10141.43 873
10142.38 857
10143.33 901
10144.29 900
10145.24 872
10146.19 893
10147.14 879
10148.09 923
10149.04 945
10149.99 900
10150.94 959
10151.89 959
10152.85 980
10153.80 945
10154.75 924
10155.70 946
10156.65 958
10157.60 941
10158.55 942
10159.51 972
10160.46 1004
10161.41 992
10162.36 977
10163.31 986
10164.26 1020
10165.22 1040
10166.17 1016
10167.12 1002
10168.07 1102
10169.02 1090
10169.98 1056
10170.93 1056
10171.88 1054
10172.83 1085
10173.79 1103
10174.74 1119
10175.69 1072
10176.64 1081
10177.60 1090
10178.55 1102
10179.50 1093
10180.45 1167
10181.41 1173
10182.36 1154
10183.31 1115
10184.26 1163
10185.22 1141
10186.17 1146
10187.12 1168
10188.08 1166
10189.03 1208
10189.98 1163
10190.93 1114
10191.89 1144
10192.84 1147
10193.79 1139
10194.75 1161
10195.70 1164
10196.65 1195
10197.61 1250
10198.56 1192
10199.51 1258
10200.47 1266
10201.42 1244
10202.38 1309
10203.33 1291
10204.28 1265
10205.24 1359
10206.19 1352
10207.14 1331
10208.10 1299
10209.05 1277
10210.01 1297
10210.96 1243
10211.91 1334
10212.87 1279
10213.82 1210
10214.78 1207
10215.73 1172
10216.69 1152
10217.64 1182
10218.59 1194
10219.55 1170
10220.50 1168
10221.46 1180
10222.41 1164
10223.37 1137
10224.32 1104
10225.28 1109
10226.23 1151
10227.19 1121
10228.14 1144
10229.10 1131
10230.05 1196
10231.01 1201
10231.96 1217
10232.92 1222
10233.87 1265
10234.83 1219
10235.78 1211
10236.74 1214
10237.69 1215
10238.65 1223
10239.60 1158
10240.56 1162
10241.51 1146
10242.47 1095
10243.42 1081
10244.38 1061
10245.34 1067
10246.29 1014
10247.25 1080
10248.20 1054
10249.16 1074
10250.11 1078
10251.07 1052
10252.03 1067
10252.98 1059
10253.94 1021
10254.89 992
10255.85 1030
10256.81 998
10257.76 1008
10258.72 1011
10259.68 978
10260.63 977
10261.59 978
10262.55 971
10263.50 991
10264.46 989
10265.41 1032
10266.37 993
10267.33 966
10268.28 1021
10269.24 988
10270.20 973
10271.16 1010
10272.11 964
10273.07 992
10274.03 982
10274.98 957
10275.94 949
10276.90 934
10277.85 910
10278.81 899
10279.77 884
10280.73 892
10281.68 901
10282.64 944
10283.60 931
10284.56 912
10285.51 905
10286.47 891
10287.43 856
10288.39 873
10289.34 893
10290.30 892
10291.26 901
10292.22 898
10293.18 878
10294.13 891
10295.09 906
10296.05 883
10297.01 877
10297.97 886
10298.92 877
10299.88 860
10300.84 871
10301.80 867
10302.76 838
10303.72 843
10304.67 853
10305.63 841
10306.59 869
10307.55 839
10308.51 802
10309.47 858
10310.43 863
10311.38 865
10312.34 845
10313.30 890
10314.26 876
10315.22 883
10316.18 888
10317.14 865
10318.10 832
10319.06 814
10320.01 818
10320.97 789
10321.93 839
10322.89 816
10323.85 813
10324.81 821
10325.77 859
10326.73 844
10327.69 853
10328.65 857
10329.61 864
10330.57 851
10331.53 840
10332.49 836
10333.45 810
10334.41 815
10335.37 785
10336.33 824
10337.29 789
10338.25 815
10339.21 774
10340.17 793
10341.13 836
10342.09 811
10343.05 824
10344.01 786
10344.97 811
10345.93 791
10346.89 807
10347.85 822
10348.81 755
10349.77 758
10350.73 769
10351.69 771
10352.65 753
10353.61 751
10354.57 789
10355.53 748
10356.49 794
10357.46 788
10358.42 754
10359.38 775
10360.34 719
10361.30 725
10362.26 736
10363.22 752
10364.18 794
10365.14 780
10366.11 734
10367.07 734
10368.03 725
10368.99 738
10369.95 724
10370.91 725
10371.87 710
10372.84 710
10373.80 719
10374.76 713
10375.72 709
10376.68 719
10377.64 727
10378.61 718
10379.57 744
10380.53 702
10381.49 692
10382.45 713
10383.42 709
10384.38 665
10385.34 735
10386.30 676
10387.27 720
10388.23 709
10389.19 711
10390.15 704
10391.11 719
10392.08 711
10393.04 692
10394.00 734
10394.96 705
10395.93 696
10396.89 678
10397.85 727
10398.82 671
10399.78 698
10400.74 695
10401.70 705
10402.67 732
10403.63 728
10404.59 705
10405.56 691
10406.52 699
10407.48 732
10408.45 718
10409.41 684
10410.37 701
10411.34 709
10412.30 724
10413.26 702
10414.23 718
10415.19 715
10416.15 761
10417.12 755
10418.08 719
10419.04 718
10420.01 723
10420.97 745
10421.94 774
10422.90 726
10423.86 714
10424.83 717
10425.79 744
10426.76 714
10427.72 684
10428.68 689
10429.65 671
10430.61 701
10431.58 663
10432.54 684
10433.51 675
10434.47 677
10435.44 652
10436.40 653
10437.36 670
10438.33 679
10439.29 677
10440.26 682
10441.22 666
10442.19 611
10443.15 651
10444.12 649
10445.08 660
10446.05 633
10447.01 643
10447.98 678
10448.94 697
10449.91 676
10450.87 694
10451.84 708
10452.80 705
10453.77 703
10454.73 670
10455.70 670
10456.67 690
10457.63 667
10458.60 708
10459.56 694
10460.53 647
10461.49 644
10462.46 673
10463.43 679
10464.39 669
10465.36 633
10466.32 676
10467.29 686
10468.25 702
10469.22 695
10470.19 684
10471.15 684
10472.12 697
10473.09 702
10474.05 684
10475.02 663
10475.98 685
10476.95 684
10477.92 685
10478.88 679
10479.85 739
10480.82 714
10481.78 715
10482.75 688
10483.72 667
10484.68 690
10485.65 655
10486.62 671
10487.58 669
10488.55 656
10489.52 660
10490.49 677
10491.45 681
10492.42 654
10493.39 665
10494.35 664
10495.32 643
10496.29 646
10497.26 690
10498.22 662
10499.19 693
10500.16 700
10501.13 663
10502.09 679
10503.06 640
10504.03 663
10505.00 680
10505.96 658
10506.93 653
10507.90 661
10508.87 686
10509.84 655
10510.80 685
10511.77 659
10512.74 681
10513.71 682
10514.68 693
10515.64 696
10516.61 660
10517.58 707
10518.55 642
10519.52 642
10520.49 691
10521.45 668
10522.42 656
10523.39 707
10524.36 694
10525.33 652
10526.30 688
10527.27 741
10528.23 716
10529.20 673
10530.17 676
10531.14 713
10532.11 697
10533.08 679
10534.05 709
10535.02 681
10535.99 712
10536.96 666
10537.93 688
10538.89 707
10539.86 704
10540.83 709
10541.80 688
10542.77 661
10543.74 663
10544.71 694
10545.68 702
10546.65 741
10547.62 675
10548.59 673
10549.56 678
10550.53 706
10551.50 676
10552.47 698
10553.44 731
10554.41 691
10555.38 756
10556.35 769
10557.32 746
10558.29 754
10559.26 777
10560.23 822
10561.20 784
10562.17 770
10563.14 753
10564.11 751
10565.08 742
10566.05 693
10567.02 720
10567.99 756
10568.96 732
10569.93 729
10570.91 711
10571.88 698
10572.85 683
10573.82 694
10574.79 732
10575.76 719
10576.73 735
10577.70 775
10578.67 723
10579.64 702
10580.62 710
10581.59 700
10582.56 717
10583.53 748
10584.50 719
10585.47 723
10586.44 740
10587.42 777
10588.39 750
10589.36 720
10590.33 742
10591.30 732
10592.27 773
10593.25 737
10594.22 772
10595.19 710
10596.16 708
10597.13 730
10598.10 735
10599.08 729
10600.05 751
10601.02 711
10601.99 771
10602.97 760
10603.94 767
10604.91 778
10605.88 784
10606.85 828
10607.83 804
10608.80 816
10609.77 797
10610.74 806
10611.72 775
10612.69 764
10613.66 773
10614.64 814
10615.61 774
10616.58 743
10617.55 765
10618.53 769
10619.50 769
10620.47 693
10621.45 712
10622.42 726
10623.39 750
10624.37 760
10625.34 737
10626.31 725
10627.29 737
10628.26 748
10629.23 748
10630.21 727
10631.18 704
10632.15 770
10633.13 799
10634.10 770
10635.07 766
10636.05 795
10637.02 820
10638.00 784
10638.97 800
10639.94 771
10640.92 765
10641.89 769
10642.87 771
10643.84 748
10644.81 738
10645.79 731
10646.76 710
10647.74 718
10648.71 711
10649.68 711
10650.66 700
10651.63 693
10652.61 688
10653.58 704
10654.56 700
10655.53 684
10656.51 693
10657.48 684
10658.46 681
10659.43 660
10660.41 702
10661.38 676
10662.36 686
10663.33 669
10664.31 681
10665.28 676
10666.26 675
10667.23 671
10668.21 668
10669.18 667
10670.16 669
10671.13 668
10672.11 683
10673.08 681
10674.06 708
10675.03 666
10676.01 668
10676.99 704
10677.96 681
10678.94 701
10679.91 693
10680.89 662
10681.86 668
10682.84 679
10683.82 655
10684.79 691
10685.77 674
10686.74 672
10687.72 664
10688.70 661
10689.67 650
10690.65 646
10691.63 680
10692.60 667
10693.58 652
10694.55 647
10695.53 651
10696.51 652
10697.48 654
10698.46 654
10699.44 649
10700.41 675
10701.39 668
10702.37 641
10703.34 660
10704.32 654
10705.30 655
10706.27 646
10707.25 629
10708.23 643
10709.21 643
10710.18 672
10711.16 684
10712.14 658
10713.11 679
10714.09 659
10715.07 635
10716.05 647
10717.02 653
10718.00 682
10718.98 679
10719.96 687
10720.93 660
10721.91 642
10722.89 651
10723.87 680
10724.85 696
10725.82 641
10726.80 680
10727.78 660
10728.76 686
10729.74 662
10730.71 666
10731.69 698
10732.67 648
10733.65 679
10734.63 672
10735.60 670
10736.58 682
10737.56 679
10738.54 733
10739.52 704
10740.50 669
10741.48 709
10742.45 697
10743.43 698
10744.41 690
10745.39 670
10746.37 681
10747.35 663
10748.33 673
10749.31 691
10750.28 675
10751.26 678
10752.24 683
10753.22 689
10754.20 698
10755.18 661
10756.16 678
10757.14 665
10758.12 678
10759.10 701
10760.08 685
10761.06 685
10762.04 668
10763.01 704
10763.99 692
10764.97 747
10765.95 684
10766.93 676
10767.91 695
10768.89 706
10769.87 704
10770.85 703
10771.83 770
10772.81 681
10773.79 699
10774.77 730
10775.75 738
10776.73 734
10777.71 701
10778.69 685
10779.67 714
10780.65 740
10781.63 722
10782.62 739
10783.60 747
10784.58 720
10785.56 723
10786.54 739
10787.52 733
10788.50 739
10789.48 765
10790.46 758
10791.44 746
10792.42 732
10793.40 742
10794.38 737
10795.37 725
10796.35 728
10797.33 738
10798.31 685
10799.29 738
10800.27 735
10801.25 749
10802.23 707
10803.21 721
10804.20 660
10805.18 724
10806.16 728
10807.14 718
10808.12 718
10809.10 726
10810.09 710
10811.07 695
10812.05 740
10813.03 743
10814.01 712
10815.00 738
10815.98 729
10816.96 716
10817.94 703
10818.92 733
10819.91 725
10820.89 690
10821.87 748
10822.85 729
10823.83 728
10824.82 728
10825.80 787
10826.78 746
10827.76 743
10828.75 722
10829.73 688
10830.71 739
10831.69 728
10832.68 721
10833.66 715
10834.64 768
10835.63 748
10836.61 738
10837.59 702
10838.57 742
10839.56 766
10840.54 784
10841.52 762
10842.51 731
10843.49 770
10844.47 778
10845.46 774
10846.44 743
10847.42 774
10848.41 772
10849.39 798
10850.37 790
10851.36 777
10852.34 771
10853.32 831
10854.31 840
10855.29 789
10856.28 803
10857.26 816
10858.24 806
10859.23 816
10860.21 788
10861.20 811
10862.18 831
10863.16 843
10864.15 854
10865.13 775
10866.12 819
10867.10 819
10868.08 815
10869.07 824
10870.05 811
10871.04 830
10872.02 821
10873.01 834
10873.99 840
10874.98 844
10875.96 837
10876.95 871
10877.93 884
10878.92 886
10879.90 866
10880.89 868
10881.87 842
10882.86 876
10883.84 875
10884.83 866
10885.81 873
10886.80 900
10887.78 879
10888.77 903
10889.75 881
10890.74 901
10891.72 902
10892.71 927
10893.69 929
10894.68 918
10895.66 898
10896.65 941
10897.64 969
10898.62 914
10899.61 949
10900.59 989
10901.58 954
10902.56 940
10903.55 933
10904.54 978
10905.52 995
10906.51 957
10907.49 957
10908.48 965
10909.47 1024
10910.45 1054
10911.44 1046
10912.43 1069
10913.41 1078
10914.40 1035
10915.39 1078
10916.37 1047
10917.36 1075
10918.35 1065
10919.33 1077
10920.32 1070
10921.31 1076
10922.29 1089
10923.28 1105
10924.27 1076
10925.25 1112
10926.24 1115
10927.23 1133
10928.21 1108
10929.20 1107
10930.19 1110
10931.18 1121
10932.16 1118
10933.15 1165
10934.14 1188
10935.12 1120
10936.11 1181
10937.10 1214
10938.09 1228
10939.07 1156
10940.06 1234
10941.05 1220
10942.04 1255
10943.02 1287
10944.01 1270
10945.00 1261
10945.99 1297
10946.98 1305
10947.96 1305
10948.95 1385
10949.94 1395
10950.93 1435
10951.92 1440
10952.90 1534
10953.89 1587
10954.88 1588
10955.87 1585
10956.86 1611
10957.85 1627
10958.83 1623
10959.82 1667
10960.81 1638
10961.80 1598
10962.79 1654
10963.78 1527
10964.77 1492
10965.75 1474
10966.74 1445
10967.73 1465
10968.72 1431
10969.71 1396
10970.70 1412
10971.69 1389
10972.68 1359
10973.67 1397
10974.66 1404
10975.64 1423
10976.63 1372
10977.62 1413
10978.61 1437
10979.60 1442
10980.59 1446
10981.58 1425
10982.57 1511
10983.56 1479
10984.55 1469
10985.54 1487
10986.53 1531
10987.52 1522
10988.51 1562
10989.50 1617
10990.49 1629
10991.48 1704
10992.47 1863
10993.46 1885
10994.45 1972
10995.44 2026
10996.43 2090
10997.42 2146
10998.41 2097
10999.40 2166
11000.39 2117
11001.38 2078
11002.37 1980
11003.36 1902
11004.35 1888
11005.34 1787
11006.33 1775
11007.32 1646
11008.31 1598
11009.30 1530
11010.30 1467
11011.29 1468
11012.28 1424
11013.27 1368
11014.26 1315
11015.25 1333
11016.24 1340
11017.23 1257
11018.22 1264
11019.21 1259
11020.21 1260
11021.20 1236
11022.19 1245
11023.18 1252
11024.17 1194
11025.16 1225
11026.15 1184
11027.14 1195
11028.14 1221
11029.13 1211
11030.12 1168
11031.11 1168
11032.10 1197
11033.09 1222
11034.09 1173
11035.08 1185
11036.07 1141
11037.06 1129
11038.05 1114
11039.05 1159
11040.04 1162
11041.03 1118
11042.02 1176
11043.02 1140
11044.01 1147
11045.00 1132
11045.99 1138
11046.98 1114
11047.98 1124
11048.97 1126
11049.96 1104
11050.95 1105
11051.95 1109
11052.94 1074
11053.93 1058
11054.93 1063
11055.92 1068
11056.91 1113
11057.90 1094
11058.90 1069
11059.89 1064
11060.88 1092
11061.88 1070
11062.87 1140
11063.86 1122
11064.86 1129
11065.85 1119
11066.84 1127
11067.84 1116
11068.83 1095
11069.82 1140
11070.82 1116
11071.81 1105
11072.80 1117
11073.80 1112
11074.79 1145
11075.78 1117
11076.78 1117
11077.77 1129
11078.77 1081
11079.76 1109
11080.75 1103
11081.75 1099
11082.74 1102
11083.74 1115
11084.73 1081
11085.72 1088
11086.72 1065
11087.71 1045
11088.71 1046
11089.70 1046
11090.70 1031
11091.69 1032
11092.68 1043
11093.68 983
11094.67 1018
11095.67 1078
11096.66 1058
11097.66 1010
11098.65 1049
11099.65 1003
11100.64 1031
11101.64 1001
11102.63 995
11103.63 1042
11104.62 1036
11105.62 1035
11106.61 965
11107.61 1040
11108.60 1003
11109.60 1019
11110.59 988
11111.59 977
11112.58 1006
11113.58 1022
11114.57 967
11115.57 1005
11116.56 1003
11117.56 1001
11118.56 1013
11119.55 994
11120.55 1012
11121.54 986
11122.54 1016
11123.54 986
11124.53 986
11125.53 958
11126.52 990
11127.52 983
11128.51 978
11129.51 970
11130.51 940
11131.50 1006
11132.50 984
11133.50 943
11134.49 969
11135.49 983
11136.49 959
11137.48 1005
11138.48 991
11139.47 968
11140.47 955
11141.47 975
11142.46 1013
11143.46 1001
11144.46 953
11145.46 1018
11146.45 1031
11147.45 1061
11148.45 1003
11149.44 972
11150.44 975
11151.44 981
11152.43 994
11153.43 980
11154.43 963
11155.43 964
11156.42 988
11157.42 1012
11158.42 981
11159.42 961
11160.41 941
11161.41 934
11162.41 941
11163.41 928
11164.40 938
11165.40 964
11166.40 943
11167.40 960
11168.39 922
11169.39 947
11170.39 964
11171.39 949
11172.39 933
11173.38 905
11174.38 917
11175.38 912
11176.38 909
11177.38 933
11178.38 964
11179.37 976
11180.37 982
11181.37 963
11182.37 965
11183.37 987
11184.37 931
11185.37 984
11186.36 973
11187.36 951
11188.36 933
11189.36 932
11190.36 978
11191.36 974
11192.36 977
11193.36 953
11194.36 1004
11195.35 912
11196.35 953
11197.35 963
11198.35 966
11199.35 995
11200.35 960
11201.35 1002
11202.35 999
11203.35 1009
11204.35 1003
11205.35 1023
11206.35 1030
11207.35 1031
11208.35 1035
11209.35 1040
11210.35 1038
11211.35 1063
11212.35 1052
11213.35 1050
11214.35 1070
11215.34 1057
11216.35 1062
11217.35 1024
11218.35 1031
11219.35 989
11220.35 983
11221.35 1006
11222.35 975
11223.35 988
11224.35 1036
11225.35 987
11226.35 968
11227.35 987
11228.35 989
11229.35 1039
11230.35 1030
11231.35 1003
11232.35 984
11233.35 1002
11234.35 1026
11235.35 1010
11236.35 974
11237.36 996
11238.36 1054
11239.36 1052
11240.36 1019
11241.36 1000
11242.36 1012
11243.36 1050
11244.36 1043
11245.36 1033
11246.37 998
11247.37 1064
11248.37 1055
11249.37 1062
11250.37 1052
11251.37 1067
11252.38 1043
11253.38 1091
11254.38 1092
11255.38 1110
11256.38 1048
11257.38 1010
11258.39 1081
11259.39 1103
11260.39 1060
11261.39 1077
11262.39 1033
11263.40 1082
11264.40 1129
11265.40 1121
11266.40 1102
11267.40 1125
11268.41 1097
11269.41 1103
11270.41 1126
11271.41 1150
11272.42 1196
11273.42 1225
11274.42 1165
11275.42 1172
11276.43 1157
11277.43 1187
11278.43 1152
11279.44 1145
11280.44 1168
11281.44 1168
11282.44 1124
11283.45 1159
11284.45 1141
11285.45 1109
11286.46 1062
11287.46 1048
11288.46 1051
11289.47 1018
11290.47 1007
11291.47 959
11292.48 1004
11293.48 979
11294.48 1001
11295.49 1012
11296.49 991
11297.49 1022
11298.50 980
11299.50 1028
11300.51 986
11301.51 983
11302.51 962
11303.52 1013
11304.52 993
11305.53 987
11306.53 967
11307.53 963
11308.54 988
11309.54 964
11310.55 981
11311.55 1005
11312.55 1022
11313.56 980
11314.56 1014
11315.57 1046
11316.57 1023
11317.58 995
11318.58 1032
11319.59 1047
11320.59 1058
11321.59 1042
11322.60 1030
11323.60 1039
11324.61 1032
11325.61 1026
11326.62 978
11327.62 995
11328.63 950
11329.63 994
11330.64 971
11331.64 994
11332.65 1013
11333.65 949
11334.66 962
11335.67 954
11336.67 979
11337.68 991
11338.68 962
11339.69 987
11340.69 1013
11341.70 991
11342.70 1009
11343.71 986
11344.72 937
11345.72 974
11346.73 973
11347.73 939
11348.74 883
11349.74 939
11350.75 915
11351.76 875
11352.76 896
11353.77 888
11354.78 885
11355.78 915
11356.79 927
11357.79 934
11358.80 919
11359.81 929
11360.81 925
11361.82 929
11362.83 914
11363.83 916
11364.84 916
11365.85 902
11366.85 910
11367.86 876
11368.87 906
11369.87 896
11370.88 897
11371.89 898
11372.89 908
11373.90 903
11374.91 881
11375.92 871
11376.92 872
11377.93 881
11378.94 876
11379.94 866
11380.95 849
11381.96 841
11382.97 892
11383.97 887
11384.98 875
11385.99 851
11387.00 864
11388.00 842
11389.01 834
11390.02 856
11391.03 885
11392.04 836
11393.04 851
11394.05 864
11395.06 864
11396.07 887
11397.08 873
11398.08 854
11399.09 819
11400.10 835
11401.11 881
11402.12 860
11403.12 833
11404.13 833
11405.14 826
11406.15 892
11407.16 827
11408.17 862
11409.18 872
11410.18 872
11411.19 882
11412.20 868
11413.21 848
11414.22 827
11415.23 822
11416.24 861
11417.25 842
11418.25 832
11419.26 862
11420.27 843
11421.28 861
11422.29 865
11423.30 852
11424.31 845
11425.32 855
11426.33 854
11427.34 827
11428.35 850
11429.36 840
11430.37 845
11431.38 855
11432.39 849
11433.39 841
11434.40 817
11435.41 844
11436.42 832
11437.43 841
11438.44 866
11439.45 862
11440.46 856
11441.47 802
11442.48 839
11443.49 863
11444.50 808
11445.51 822
11446.52 861
11447.53 847
11448.55 849
11449.56 881
11450.57 844
11451.58 862
11452.59 865
11453.60 891
11454.61 873
11455.62 848
11456.63 855
11457.64 858
11458.65 881
11459.66 867
11460.67 874
11461.68 855
11462.69 869
11463.71 865
11464.72 856
11465.73 842
11466.74 849
11467.75 879
11468.76 912
11469.77 871
11470.78 875
11471.80 823
11472.81 883
11473.82 890
11474.83 865
11475.84 832
11476.85 892
11477.86 894
11478.88 852
11479.89 876
11480.90 927
11481.91 893
11482.92 892
11483.93 922
11484.95 883
11485.96 891
11486.97 913
11487.98 926
11489.00 903
11490.01 847
11491.02 890
11492.03 955
11493.04 936
11494.06 919
11495.07 982
11496.08 974
11497.09 951
11498.11 946
11499.12 941
11500.13 953
11501.14 968
11502.16 970
11503.17 992
11504.18 955
11505.20 996
11506.21 994
11507.22 1018
11508.23 985
11509.25 1034
11510.26 1111
11511.27 1085
11512.29 1052
11513.30 1057
11514.31 1125
11515.33 1096
11516.34 1122
11517.35 1183
11518.37 1175
11519.38 1181
11520.39 1149
11521.41 1185
11522.42 1237
11523.43 1219
11524.45 1262
11525.46 1294
11526.47 1297
11527.49 1338
11528.50 1392
11529.52 1430
11530.53 1496
11531.54 1543
11532.56 1573
11533.57 1689
11534.59 1694
11535.60 1827
11536.62 1846
11537.63 1807
11538.64 1839
11539.66 1834
11540.67 1800
11541.69 1753
11542.70 1669
11543.72 1621
11544.73 1518
11545.75 1450
11546.76 1440
11547.77 1355
11548.79 1321
11549.80 1256
11550.82 1228
11551.83 1175
11552.85 1119
11553.86 1127
11554.88 1101
11555.89 1124
11556.91 1093
11557.92 1083
11558.94 1100
11559.95 1072
11560.97 1082
11561.99 1065
11563.00 1050
11564.02 1022
11565.03 1010
11566.05 1006
11567.06 1014
11568.08 1024
11569.09 998
11570.11 1017
11571.13 1009
11572.14 1025
11573.16 984
11574.17 1043
11575.19 1010
11576.20 1029
11577.22 1054
11578.24 1026
11579.25 1009
11580.27 970
11581.29 1011
11582.30 1036
11583.32 996
11584.33 1066
11585.35 1045
11586.37 1070
11587.38 1016
11588.40 1015
11589.42 1049
11590.43 1064
11591.45 1012
11592.47 1087
11593.48 1135
11594.50 1195
11595.52 1173
11596.53 1178
11597.55 1177
11598.57 1192
11599.58 1155
11600.60 1197
11601.62 1185
11602.64 1162
11603.65 1134
11604.67 1109
11605.69 1119
11606.70 1079
11607.72 1038
11608.74 1046
11609.76 1041
11610.77 998
11611.79 1006
11612.81 1008
11613.83 1036
11614.84 1015
11615.86 1004
11616.88 1016
11617.90 1012
11618.92 988
11619.93 1003
11620.95 983
11621.97 1003
11622.99 965
11624.01 962
11625.02 962
11626.04 978
11627.06 912
11628.08 938
11629.10 989
11630.11 951
11631.13 953
11632.15 947
11633.17 928
11634.19 903
11635.21 899
11636.23 922
11637.24 859
11638.26 900
11639.28 871
11640.30 879
11641.32 872
11642.34 889
11643.36 862
11644.38 929
11645.39 864
11646.41 867
11647.43 870
11648.45 864
11649.47 866
11650.49 898
11651.51 902
11652.53 880
11653.55 849
11654.57 847
11655.59 851
11656.61 865
11657.63 794
11658.65 819
11659.67 837
11660.69 831
11661.70 855
11662.72 810
11663.74 856
11664.76 827
11665.78 896
11666.80 817
11667.82 833
11668.84 846
11669.86 828
11670.88 812
11671.90 809
11672.92 827
11673.95 844
11674.97 797
11675.99 805
11677.01 833
11678.03 832
11679.05 844
11680.07 807
11681.09 838
11682.11 830
11683.13 809
11684.15 813
11685.17 820
11686.19 809
11687.21 769
11688.23 733
11689.25 754
11690.28 800
11691.30 793
11692.32 779
11693.34 782
11694.36 778
11695.38 786
11696.40 777
11697.42 780
11698.44 793
11699.47 748
11700.49 787
11701.51 759
11702.53 764
11703.55 749
11704.57 784
11705.60 816
11706.62 756
11707.64 744
11708.66 749
11709.68 811
11710.70 756
11711.73 786
11712.75 766
11713.77 785
11714.79 748
11715.81 758
11716.84 735
11717.86 735
11718.88 752
11719.90 730
11720.92 757
11721.95 758
11722.97 740
11723.99 732
11725.01 746
11726.04 750
11727.06 742
11728.08 735
11729.11 725
11730.13 734
11731.15 752
11732.17 710
11733.20 745
11734.22 733
11735.24 756
11736.26 768
11737.29 762
11738.31 749
11739.33 739
11740.36 774
11741.38 747
11742.40 721
11743.43 722
11744.45 758
11745.47 706
11746.50 725
11747.52 709
11748.54 730
11749.57 692
11750.59 719
11751.62 724
11752.64 725
11753.66 737
11754.69 718
11755.71 735
11756.73 716
11757.76 733
11758.78 724
11759.81 736
11760.83 739
11761.85 730
11762.88 744
11763.90 766
11764.93 753
11765.95 790
11766.98 738
11768.00 743
11769.02 789
11770.05 799
11771.07 754
11772.10 765
11773.12 779
11774.15 759
11775.17 831
11776.20 765
11777.22 764
11778.25 747
11779.27 761
11780.30 760
11781.32 740
11782.35 769
11783.37 769
11784.40 782
11785.42 742
11786.45 721
11787.47 731
11788.50 812
11789.52 772
11790.55 776
11791.57 758
11792.60 732
11793.62 726
11794.65 756
11795.67 758
11796.70 805
11797.73 747
11798.75 785
11799.78 787
11800.80 785
11801.83 766
11802.85 785
11803.88 750
11804.91 768
11805.93 805
11806.96 819
11807.98 795
11809.01 775
11810.04 780
11811.06 800
11812.09 835
11813.12 836
11814.14 838
11815.17 791
11816.19 817
11817.22 796
11818.25 858
11819.27 817
11820.30 805
11821.33 851
11822.35 836
11823.38 830
11824.41 827
11825.44 869
11826.46 866
11827.49 821
11828.52 845
11829.54 876
11830.57 864
11831.60 847
11832.62 835
11833.65 844
11834.68 862
11835.71 874
11836.73 860
11837.76 853
11838.79 924
11839.82 852
11840.84 843
11841.87 836
11842.90 874
11843.93 886
11844.95 889
11845.98 890
11847.01 885
11848.04 868
11849.07 899
11850.09 900
11851.12 895
11852.15 923
11853.18 953
11854.21 978
11855.23 1014
11856.26 977
11857.29 989
11858.32 984
11859.35 988
11860.38 949
11861.40 974
11862.43 1032
11863.46 991
11864.49 1017
11865.52 983
11866.55 995
11867.58 1044
11868.60 1020
11869.63 1019
11870.66 993
11871.69 1001
11872.72 1022
11873.75 1063
11874.78 990
11875.81 1068
11876.84 1082
11877.86 1084
11878.89 1064
11879.92 1096
11880.95 1108
11881.98 1093
11883.01 1090
11884.04 1093
11885.07 1106
11886.10 1105
11887.13 1151
11888.16 1170
11889.19 1161
11890.22 1200
11891.25 1187
11892.28 1256
11893.31 1262
11894.34 1291
11895.37 1321
11896.40 1277
11897.43 1326
11898.46 1347
11899.49 1376
11900.52 1416
11901.55 1445
11902.58 1396
11903.61 1413
11904.64 1449
11905.67 1448
11906.70 1421
11907.73 1436
11908.76 1468
11909.79 1406
11910.82 1410
11911.85 1408
11912.88 1324
11913.91 1335
11914.94 1359
11915.97 1359
11917.01 1373
11918.04 1369
11919.07 1337
11920.10 1369
11921.13 1404
11922.16 1453
11923.19 1477
11924.22 1475
11925.25 1527
11926.28 1599
11927.32 1610
11928.35 1637
11929.38 1642
11930.41 1669
11931.44 1665
11932.47 1679
11933.50 1659
11934.54 1607
11935.57 1552
11936.60 1571
11937.63 1519
11938.66 1484
11939.70 1396
11940.73 1365
11941.76 1367
11942.79 1307
11943.82 1277
11944.85 1282
11945.89 1238
11946.92 1255
11947.95 1244
11948.98 1240
11950.02 1214
11951.05 1183
11952.08 1116
11953.11 1123
11954.15 1154
11955.18 1169
11956.21 1113
11957.24 1143
11958.28 1094
11959.31 1143
11960.34 1115
11961.37 1150
11962.41 1181
11963.44 1155
11964.47 1127
11965.51 1114
11966.54 1135
11967.57 1158
11968.60 1175
11969.64 1154
11970.67 1131
11971.70 1120
11972.74 1162
11973.77 1167
11974.80 1202
11975.84 1141
11976.87 1134
11977.90 1113
11978.94 1166
11979.97 1188
11981.00 1179
11982.04 1171
11983.07 1188
11984.11 1213
11985.14 1171
11986.17 1181
11987.21 1178
11988.24 1160
11989.28 1169
11990.31 1193
11991.34 1196
11992.38 1195
11993.41 1178
11994.45 1168
11995.48 1196
11996.51 1224
11997.55 1252
11998.58 1294
11999.62 1246
12000.65 1250
12001.69 1285
12002.72 1273
12003.76 1260
12004.79 1225
12005.82 1248
12006.86 1301
12007.89 1287
12008.93 1260
12009.96 1275
12011.00 1293
12012.03 1349
12013.07 1336
12014.10 1301
12015.14 1375
12016.17 1392
12017.21 1340
12018.24 1357
12019.28 1352
12020.32 1379
12021.35 1415
12022.39 1400
12023.42 1396
12024.46 1330
12025.49 1401
12026.53 1392
12027.56 1390
12028.60 1357
12029.64 1354
12030.67 1371
12031.71 1358
12032.74 1367
12033.78 1349
12034.81 1359
12035.85 1337
12036.89 1322
12037.92 1356
12038.96 1371
12039.99 1298
12041.03 1345
12042.07 1351
12043.10 1344
12044.14 1365
12045.18 1331
12046.21 1320
12047.25 1325
12048.29 1322
12049.32 1357
12050.36 1355
12051.40 1360
12052.43 1342
12053.47 1379
12054.51 1347
12055.54 1341
12056.58 1356
12057.62 1325
12058.65 1275
12059.69 1338
12060.73 1347
12061.76 1273
12062.80 1311
12063.84 1275
12064.88 1300
12065.91 1239
12066.95 1213
12067.99 1209
12069.03 1189
12070.06 1157
12071.10 1190
12072.14 1180
12073.18 1161
12074.21 1175
12075.25 1206
12076.29 1197
12077.33 1181
12078.36 1160
12079.40 1172
12080.44 1158
12081.48 1131
12082.52 1171
12083.55 1171
12084.59 1185
12085.63 1155
12086.67 1132
12087.71 1156
12088.74 1161
12089.78 1170
12090.82 1167
12091.86 1217
12092.90 1166
12093.94 1178
12094.98 1192
12096.01 1200
12097.05 1199
12098.09 1206
12099.13 1238
12100.17 1227
12101.21 1223
12102.25 1213
12103.28 1264
12104.32 1215
12105.36 1193
12106.40 1138
12107.44 1151
12108.48 1155
12109.52 1109
12110.56 1103
12111.60 1090
12112.64 1074
12113.68 1089
12114.72 1058
12115.76 1062
12116.79 1018
12117.83 1034
12118.87 1038
12119.91 1086
12120.95 1054
12121.99 1051
12123.03 1036
12124.07 999
12125.11 979
12126.15 1014
12127.19 1023
12128.23 959
12129.27 967
12130.31 958
12131.35 991
12132.39 985
12133.43 1008
12134.47 951
12135.51 1005
12136.55 1026
12137.59 973
12138.63 1021
12139.67 962
12140.71 994
12141.76 1012
12142.80 1009
12143.84 976
12144.88 953
12145.92 978
12146.96 982
12148.00 970
12149.04 957
12150.08 988
12151.12 975
12152.16 984
12153.20 932
12154.25 936
12155.29 919
12156.33 914
12157.37 947
12158.41 951
12159.45 906
12160.49 904
12161.53 935
12162.58 932
12163.62 897
12164.66 909
12165.70 911
12166.74 924
12167.78 888
12168.82 866
12169.87 917
12170.91 905
12171.95 904
12172.99 903
12174.03 875
12175.08 878
12176.12 932
12177.16 930
12178.20 887
12179.24 864
12180.29 887
12181.33 899
12182.37 906
12183.41 905
12184.46 880
12185.50 922
12186.54 856
12187.58 883
12188.63 865
12189.67 868
12190.71 861
12191.75 877
12192.80 881
12193.84 871
12194.88 850
12195.92 873
12196.97 881
12198.01 869
12199.05 833
12200.10 817
12201.14 856
12202.18 820
12203.23 828
12204.27 835
12205.31 840
12206.36 801
12207.40 862
12208.44 844
12209.49 829
12210.53 807
12211.57 815
12212.62 841
12213.66 829
12214.70 816
12215.75 835
12216.79 848
12217.84 806
12218.88 840
12219.92 830
12220.97 821
12222.01 839
12223.06 838
12224.10 837
12225.14 845
12226.19 812
12227.23 830
12228.28 813
12229.32 833
12230.36 849
12231.41 817
12232.45 806
12233.50 812
12234.54 797
12235.59 788
12236.63 791
12237.68 774
12238.72 802
12239.77 770
12240.81 791
12241.86 742
12242.90 733
12243.94 762
12244.99 763
12246.03 776
12247.08 749
12248.13 817
12249.17 779
12250.22 758
12251.26 793
12252.31 764
12253.35 759
12254.40 807
12255.44 764
12256.49 762
12257.53 721
12258.58 730
12259.62 735
12260.67 730
12261.72 742
12262.76 743
12263.81 735
12264.85 746
12265.90 743
12266.94 740
12267.99 755
12269.04 726
12270.08 718
12271.13 716
12272.17 727
12273.22 705
12274.27 720
12275.31 753
12276.36 752
12277.41 748
12278.45 703
12279.50 744
12280.55 710
12281.59 758
12282.64 726
12283.69 697
12284.73 720
12285.78 725
12286.83 722
12287.87 744
12288.92 697
12289.97 684
12291.01 697
12292.06 686
12293.11 704
12294.15 711
12295.20 711
12296.25 696
12297.30 703
12298.34 710
12299.39 699
12300.44 709
12301.48 728
12302.53 713
12303.58 681
12304.63 693
12305.67 698
12306.72 688
12307.77 692
12308.82 669
12309.87 708
12310.91 706
12311.96 684
12313.01 733
12314.06 665
12315.10 717
12316.15 655
12317.20 699
12318.25 687
12319.30 647
12320.34 679
12321.39 699
12322.44 686
12323.49 680
12324.54 712
12325.59 670
12326.63 677
12327.68 683
12328.73 680
12329.78 693
12330.83 708
12331.88 678
12332.93 713
12333.98 682
12335.02 655
12336.07 648
12337.12 660
12338.17 666
12339.22 709
12340.27 681
12341.32 685
12342.37 666
12343.42 687
12344.47 702
12345.51 708
12346.56 699
12347.61 700
12348.66 755
12349.71 691
12350.76 676
12351.81 650
12352.86 685
12353.91 697
12354.96 704
12356.01 714
12357.06 693
12358.11 682
12359.16 674
12360.21 677
12361.26 702
12362.31 704
12363.36 731
12364.41 693
12365.46 665
12366.51 673
12367.56 644
12368.61 688
12369.66 694
12370.71 690
12371.76 696
12372.81 667
12373.86 660
12374.91 699
12375.96 698
12377.01 702
12378.06 682
12379.11 696
12380.17 681
12381.22 648
12382.27 674
12383.32 703
12384.37 697
12385.42 675
12386.47 691
12387.52 712
12388.57 727
12389.62 710
12390.67 702
12391.73 704
12392.78 704
12393.83 703
12394.88 700
12395.93 722
12396.98 703
12398.03 715
12399.09 672
12400.14 702
12401.19 706
12402.24 716
12403.29 727
12404.34 725
12405.40 662
12406.45 713
12407.50 714
12408.55 741
12409.60 752
12410.66 716
12411.71 748
12412.76 711
12413.81 741
12414.86 706
12415.92 690
12416.97 682
12418.02 730
12419.07 733
12420.13 735
12421.18 716
12422.23 724
12423.28 724
12424.34 712
12425.39 731
12426.44 776
12427.49 760
12428.55 754
12429.60 746
12430.65 726
12431.71 732
12432.76 727
12433.81 732
12434.86 775
12435.92 751
12436.97 716
12438.02 754
12439.08 763
12440.13 751
12441.18 739
12442.24 749
12443.29 748
12444.34 768
12445.40 773
12446.45 725
12447.50 769
12448.56 755
12449.61 812
12450.67 791
12451.72 764
12452.77 775
12453.83 781
12454.88 778
12455.94 761
12456.99 782
12458.04 817
12459.10 832
12460.15 833
12461.21 861
12462.26 880
12463.31 912
12464.37 938
12465.42 976
12466.48 975
12467.53 1021
12468.59 1043
12469.64 1090
12470.70 1071
12471.75 1115
12472.80 1178
12473.86 1173
12474.91 1198
12475.97 1193
12477.02 1236
12478.08 1172
12479.13 1182
12480.19 1162
12481.24 1144
12482.30 1083
12483.35 1081
12484.41 1023
12485.46 993
12486.52 987
12487.57 961
12488.63 970
12489.69 955
12490.74 943
12491.80 905
12492.85 886
12493.91 872
12494.96 835
12496.02 853
12497.07 851
12498.13 828
12499.19 861
12500.24 847
12501.30 842
12502.35 823
12503.41 822
12504.47 822
12505.52 856
12506.58 873
12507.63 820
12508.69 839
12509.75 784
12510.80 792
12511.86 795
12512.91 858
12513.97 802
12515.03 824
12516.08 836
12517.14 803
12518.20 786
12519.25 817
12520.31 816
12521.37 824
12522.42 811
12523.48 831
12524.54 848
12525.59 813
12526.65 817
12527.71 769
12528.77 809
12529.82 784
12530.88 801
12531.94 831
12532.99 797
12534.05 804
12535.11 806
12536.17 787
12537.22 780
12538.28 839
12539.34 822
12540.40 861
12541.45 847
12542.51 802
12543.57 845
12544.63 864
12545.68 852
12546.74 904
12547.80 854
12548.86 857
12549.92 855
12550.97 902
12552.03 905
12553.09 872
12554.15 891
12555.21 887
12556.26 871
12557.32 895
12558.38 878
12559.44 885
12560.50 892
12561.56 890
12562.61 888
12563.67 911
12564.73 919
12565.79 883
12566.85 885
12567.91 851
12568.97 822
12570.02 868
12571.08 839
12572.14 825
12573.20 849
12574.26 872
12575.32 907
12576.38 869
12577.44 838
12578.50 831
12579.56 819
12580.61 852
12581.67 854
12582.73 875
12583.79 852
12584.85 843
12585.91 855
12586.97 828
12588.03 887
12589.09 876
12590.15 870
12591.21 866
12592.27 858
12593.33 853
12594.39 902
12595.45 865
12596.51 865
12597.57 864
12598.63 857
12599.69 869
12600.75 884
12601.81 894
12602.87 876
12603.93 882
12604.99 840
12606.05 833
12607.11 908
12608.17 871
12609.23 906
12610.29 919
12611.35 920
12612.41 942
12613.47 920
12614.53 986
12615.59 952
12616.66 907
12617.72 936
12618.78 952
12619.84 993
12620.90 1024
12621.96 1000
12623.02 958
12624.08 995
12625.14 1012
12626.20 990
12627.26 976
12628.33 1039
12629.39 1030
12630.45 1028
12631.51 1004
12632.57 1008
12633.63 984
12634.69 957
12635.76 971
12636.82 988
12637.88 933
12638.94 909
12640.00 913
12641.06 912
12642.13 914
12643.19 878
12644.25 921
12645.31 918
12646.37 905
12647.44 866
12648.50 851
12649.56 892
12650.62 925
12651.68 895
12652.75 892
12653.81 893
12654.87 881
12655.93 876
12657.00 869
12658.06 884
12659.12 869
12660.18 900
12661.25 885
12662.31 867
12663.37 899
12664.43 888
12665.50 903
12666.56 900
12667.62 940
12668.69 873
12669.75 922
12670.81 935
12671.88 931
12672.94 943
12674.00 953
12675.06 943
12676.13 961
12677.19 881
12678.25 897
12679.32 955
12680.38 964
12681.44 952
12682.51 944
12683.57 943
12684.64 954
12685.70 962
12686.76 972
12687.83 960
12688.89 954
12689.95 975
12691.02 935
12692.08 1014
12693.15 972
12694.21 1024
12695.27 957
12696.34 1036
12697.40 1050
12698.47 1000
12699.53 1031
12700.59 1035
12701.66 1047
12702.72 1052
12703.79 1085
12704.85 1073
12705.92 1114
12706.98 1031
12708.05 1078
12709.11 1093
12710.18 1096
12711.24 1061
12712.30 1069
12713.37 1105
12714.43 1098
12715.50 1088
12716.56 1068
12717.63 1074
12718.69 1097
12719.76 1041
12720.82 1143
12721.89 1107
12722.95 1099
12724.02 1130
12725.09 1069
12726.15 1117
12727.22 1130
12728.28 1124
12729.35 1113
12730.41 1162
12731.48 1131
12732.54 1121
12733.61 1145
12734.68 1147
12735.74 1176
12736.81 1169
12737.87 1141
12738.94 1066
12740.00 1087
12741.07 1072
12742.14 1083
12743.20 1077
12744.27 1065
12745.33 1083
12746.40 1044
12747.47 1068
12748.53 1051
12749.60 1031
12750.67 1034
12751.73 1046
12752.80 1046
12753.87 1022
12754.93 999
12756.00 1027
12757.07 1030
12758.13 985
12759.20 1013
12760.27 1021
12761.33 1016
12762.40 993
12763.47 1007
12764.53 1010
12765.60 974
12766.67 984
12767.73 996
12768.80 974
12769.87 983
12770.94 939
12772.00 955
12773.07 974
12774.14 941
12775.21 916
12776.27 944
12777.34 934
12778.41 940
12779.48 916
12780.54 941
12781.61 922
12782.68 904
12783.75 885
12784.81 915
12785.88 912
12786.95 891
12788.02 918
12789.09 934
12790.15 909
12791.22 890
12792.29 889
12793.36 898
12794.43 906
12795.49 882
12796.56 930
12797.63 885
12798.70 887
12799.77 885
12800.84 886
12801.90 892
12802.97 916
12804.04 909
12805.11 914
12806.18 920
12807.25 893
12808.32 925
12809.39 907
12810.45 966
12811.52 972
12812.59 970
12813.66 955
12814.73 906
12815.80 940
12816.87 950
12817.94 967
12819.01 960
12820.08 939
12821.15 980
12822.21 964
12823.28 938
12824.35 942
12825.42 916
12826.49 905
12827.56 935
12828.63 943
12829.70 902
12830.77 952
12831.84 935
12832.91 922
12833.98 889
12835.05 883
12836.12 894
12837.19 854
12838.26 900
12839.33 867
12840.40 872
12841.47 837
12842.54 839
12843.61 830
12844.68 843
12845.75 815
12846.82 849
12847.89 836
12848.96 816
12850.03 850
12851.10 784
12852.18 835
12853.25 835
12854.32 839
12855.39 806
12856.46 805
12857.53 829
12858.60 801
12859.67 787
12860.74 792
12861.81 787
12862.88 775
12863.96 780
12865.03 773
12866.10 772
12867.17 794
12868.24 748
12869.31 729
12870.38 780
12871.45 754
12872.53 771
12873.60 745
12874.67 744
12875.74 735
12876.81 781
12877.88 753
12878.96 763
12880.03 716
12881.10 732
12882.17 782
12883.24 715
12884.31 712
12885.39 728
12886.46 724
12887.53 735
12888.60 682
12889.68 688
12890.75 714
12891.82 716
12892.89 732
12893.96 707
12895.04 679
12896.11 716
12897.18 727
12898.25 697
12899.33 683
12900.40 663
12901.47 711
12902.54 689
12903.62 690
12904.69 687
12905.76 678
12906.84 705
12907.91 694
12908.98 673
12910.06 705
12911.13 699
12912.20 682
12913.27 687
12914.35 641
12915.42 643
12916.49 680
12917.57 673
12918.64 705
12919.71 648
12920.79 638
12921.86 658
12922.94 658
12924.01 629
12925.08 655
12926.16 679
12927.23 648
12928.30 662
12929.38 658
12930.45 651
12931.53 641
12932.60 623
12933.67 641
12934.75 666
12935.82 655
12936.90 631
12937.97 632
12939.04 660
12940.12 614
12941.19 643
12942.27 627
12943.34 676
12944.42 579
12945.49 628
12946.56 654
12947.64 638
12948.71 585
12949.79 591
12950.86 606
12951.94 636
12953.01 647
12954.09 594
12955.16 581
12956.24 565
12957.31 602
12958.39 613
12959.46 591
12960.54 607
12961.61 616
12962.69 627
12963.76 602
12964.84 570
12965.91 620
12966.99 629
12968.07 629
12969.14 565
12970.22 595
12971.29 604
12972.37 619
12973.44 622
12974.52 610
12975.59 595
12976.67 580
12977.75 571
12978.82 592
12979.90 607
12980.97 599
12982.05 589
12983.13 608
12984.20 582
12985.28 565
12986.35 549
12987.43 582
12988.51 573
12989.58 582
12990.66 620
12991.74 582
12992.81 617
12993.89 605
12994.97 624
12996.04 587
12997.12 604
12998.20 612
12999.27 601
13000.35 607
13001.43 575
13002.50 588
13003.58 601
13004.66 587
13005.73 584
13006.81 617
13007.89 588
13008.97 588
13010.04 558
13011.12 565
13012.20 543
13013.27 598
13014.35 580
13015.43 606
13016.51 584
13017.58 576
13018.66 577
13019.74 583
13020.82 602
13021.89 569
13022.97 597
13024.05 581
13025.13 582
13026.21 588
13027.28 629
13028.36 597
13029.44 620
13030.52 616
13031.60 578
13032.67 576
13033.75 607
13034.83 623
13035.91 583
13036.99 592
13038.07 579
13039.14 595
13040.22 568
13041.30 579
13042.38 568
13043.46 579
13044.54 635
13045.62 592
13046.69 553
13047.77 593
13048.85 576
13049.93 564
13051.01 576
13052.09 576
13053.17 582
13054.25 574
13055.33 572
13056.40 559
13057.48 555
13058.56 557
13059.64 566
13060.72 575
13061.80 576
13062.88 581
13063.96 549
13065.04 543
13066.12 567
13067.20 590
13068.28 552
13069.36 572
13070.44 553
13071.52 581
13072.60 557
13073.68 576
13074.76 553
13075.84 564
13076.92 580
13078.00 577
13079.08 559
13080.16 550
13081.24 595
13082.32 567
13083.40 553
13084.48 536
13085.56 570
13086.64 573
13087.72 546
13088.80 547
13089.88 563
13090.96 570
13092.04 534
13093.12 559
13094.20 587
13095.28 534
13096.36 573
13097.44 585
13098.52 572
13099.61 571
13100.69 544
13101.77 572
13102.85 556
13103.93 586
13105.01 548
13106.09 593
13107.17 581
13108.25 583
13109.34 540
13110.42 561
13111.50 564
13112.58 574
13113.66 590
13114.74 583
13115.82 580
13116.91 581
13117.99 573
13119.07 576
13120.15 597
13121.23 595
13122.31 590
13123.40 576
13124.48 550
13125.56 583
13126.64 595
13127.72 569
13128.81 595
13129.89 601
13130.97 608
13132.05 606
13133.14 596
13134.22 584
13135.30 583
13136.38 604
13137.47 603
13138.55 610
13139.63 572
13140.71 606
13141.80 559
13142.88 577
13143.96 551
13145.04 614
13146.13 601
13147.21 606
13148.29 607
13149.38 576
13150.46 595
13151.54 623
13152.62 621
13153.71 614
13154.79 587
13155.87 572
13156.96 598
13158.04 583
13159.12 619
13160.21 604
13161.29 585
13162.37 594
13163.46 566
13164.54 624
13165.62 573
13166.71 601
13167.79 597
13168.88 580
13169.96 615
13171.04 599
13172.13 591
13173.21 603
13174.30 564
13175.38 597
13176.46 614
13177.55 592
13178.63 601
13179.72 621
13180.80 622
13181.88 601
13182.97 579
13184.05 581
13185.14 577
13186.22 602
13187.31 600
13188.39 593
13189.48 591
13190.56 637
13191.65 622
13192.73 595
13193.81 621
13194.90 618
13195.98 633
13197.07 647
13198.15 644
13199.24 628
13200.32 623
13201.41 613
13202.49 611
13203.58 587
13204.67 592
13205.75 608
13206.84 609
13207.92 627
13209.01 608
13210.09 630
13211.18 623
13212.26 597
13213.35 603
13214.43 605
13215.52 610
13216.61 623
13217.69 619
13218.78 676
13219.86 671
13220.95 602
13222.04 610
13223.12 615
13224.21 597
13225.29 622
13226.38 635
13227.47 643
13228.55 658
13229.64 647
13230.72 689
13231.81 674
13232.90 646
13233.98 661
13235.07 674
13236.16 654
13237.24 622
13238.33 685
13239.42 690
13240.50 663
13241.59 651
13242.68 681
13243.76 642
13244.85 670
13245.94 688
13247.02 682
13248.11 673
13249.20 648
13250.29 653
13251.37 691
13252.46 694
13253.55 653
13254.63 688
13255.72 685
13256.81 722
13257.90 730
13258.98 722
13260.07 713
13261.16 717
13262.25 714
13263.33 709
13264.42 737
13265.51 684
13266.60 702
13267.69 728
13268.77 689
13269.86 722
13270.95 737
13272.04 735
13273.13 716
13274.21 742
13275.30 789
13276.39 743
13277.48 767
13278.57 728
13279.65 786
13280.74 729
13281.83 764
13282.92 763
13284.01 794
13285.10 795
13286.19 788
13287.27 764
13288.36 788
13289.45 791
13290.54 783
13291.63 799
13292.72 813
13293.81 800
13294.90 827
13295.98 838
13297.07 854
13298.16 808
13299.25 823
13300.34 850
13301.43 822
13302.52 794
13303.61 812
13304.70 838
13305.79 819
13306.88 860
13307.97 844
13309.06 842
13310.15 839
13311.24 858
13312.32 908
13313.41 820
13314.50 925
13315.59 878
13316.68 906
13317.77 871
13318.86 873
13319.95 893
13321.04 896
13322.13 900
13323.22 885
13324.31 903
13325.40 890
13326.49 898
13327.58 895
13328.68 909
13329.77 855
13330.86 886
13331.95 948
13333.04 960
13334.13 958
13335.22 921
13336.31 950
13337.40 966
13338.49 907
13339.58 947
13340.67 962
13341.76 944
13342.85 921
13343.94 948
13345.04 969
13346.13 953
13347.22 972
13348.31 944
13349.40 978
13350.49 953
13351.58 971
13352.67 1000
13353.77 982
13354.86 982
13355.95 981
13357.04 1002
13358.13 990
13359.22 1009
13360.31 969
13361.41 1010
13362.50 1006
13363.59 1028
13364.68 1038
13365.77 1109
13366.87 1084
13367.96 1021
13369.05 1019
13370.14 1019
13371.23 1040
13372.33 1029
13373.42 997
13374.51 1008
13375.60 985
13376.69 943
13377.79 954
13378.88 985
13379.97 978
13381.06 929
13382.16 974
13383.25 893
13384.34 906
13385.43 907
13386.53 890
13387.62 882
13388.71 884
13389.81 898
13390.90 878
13391.99 890
13393.08 881
13394.18 900
13395.27 857
13396.36 833
13397.46 855
13398.55 873
13399.64 897
13400.74 868
13401.83 873
13402.92 881
13404.02 851
13405.11 870
13406.20 857
13407.30 826
13408.39 826
13409.48 851
13410.58 878
13411.67 829
13412.77 826
13413.86 844
13414.95 841
13416.05 789
13417.14 861
13418.23 857
13419.33 864
13420.42 830
13421.52 910
13422.61 889
13423.71 849
13424.80 852
13425.89 832
13426.99 883
13428.08 869
13429.18 907
13430.27 886
13431.37 881
13432.46 865
13433.56 878
13434.65 896
13435.74 909
13436.84 885
13437.93 909
13439.03 916
13440.12 921
13441.22 896
13442.31 886
13443.41 895
13444.50 904
13445.60 906
13446.69 893
13447.79 925
13448.88 943
13449.98 955
13451.08 938
13452.17 912
13453.27 932
13454.36 976
13455.46 947
13456.55 977
13457.65 970
13458.74 986
13459.84 982
13460.94 950
13462.03 937
13463.13 946
13464.22 1002
13465.32 1002
13466.41 966
13467.51 971
13468.61 999
13469.70 1014
13470.80 997
13471.90 1027
13472.99 1011
13474.09 989
13475.18 989
13476.28 988
13477.38 1014
13478.47 1046
13479.57 1046
13480.67 1050
13481.76 1029
13482.86 1009
13483.96 1007
13485.05 1005
13486.15 998
13487.25 1070
13488.34 1070
13489.44 1064
13490.54 1079
13491.63 1076
13492.73 1096
13493.83 1093
13494.93 1138
13496.02 1081
13497.12 1109
13498.22 1063
13499.31 1081
13500.41 1098
13501.51 1151
13502.61 1144
13503.70 1126
13504.80 1096
13505.90 1144
13507.00 1087
13508.09 1091
13509.19 1098
13510.29 1082
13511.39 1093
13512.49 1059
13513.58 1035
13514.68 1044
13515.78 1035
13516.88 1036
13517.98 1039
13519.07 1011
13520.17 1001
13521.27 1001
13522.37 991
13523.47 951
13524.57 1033
13525.66 999
13526.76 957
13527.86 961
13528.96 962
13530.06 962
13531.16 985
13532.25 957
13533.35 957
13534.45 957
13535.55 962
13536.65 940
13537.75 927
13538.85 925
13539.95 916
13541.05 881
13542.14 882
13543.24 885
13544.34 848
13545.44 913
13546.54 919
13547.64 877
13548.74 859
13549.84 858
13550.94 854
13552.04 864
13553.14 858
13554.24 877
13555.34 828
13556.44 853
13557.54 888
13558.64 870
13559.74 820
13560.84 837
13561.94 869
13563.04 848
13564.13 842
13565.23 854
13566.34 840
13567.44 846
13568.54 877
13569.64 898
13570.74 859
13571.84 865
13572.94 884
13574.04 819
13575.14 846
13576.24 834
13577.34 879
13578.44 882
13579.54 843
13580.64 848
13581.74 879
13582.84 870
13583.94 884
13585.04 911
13586.14 882
13587.24 897
13588.35 862
13589.45 853
13590.55 896
13591.65 915
13592.75 879
13593.85 845
13594.95 913
13596.05 861
13597.15 884
13598.26 883
13599.36 861
13600.46 927
13601.56 856
13602.66 870
13603.76 889
13604.86 873
13605.97 851
13607.07 883
13608.17 893
13609.27 901
13610.37 862
13611.47 888
13612.58 890
13613.68 892
13614.78 932
13615.88 890
13616.98 915
13618.09 903
13619.19 909
13620.29 916
13621.39 902
13622.50 943
13623.60 939
13624.70 919
13625.80 914
13626.91 905
13628.01 913
13629.11 896
13630.21 946
13631.32 916
13632.42 916
13633.52 919
13634.62 953
13635.73 971
13636.83 952
13637.93 957
13639.04 968
13640.14 971
13641.24 945
13642.35 922
13643.45 903
13644.55 948
13645.65 938
13646.76 938
13647.86 981
13648.96 941
13650.07 950
13651.17 923
13652.28 879
13653.38 931
13654.48 956
13655.59 926
13656.69 907
13657.79 888
13658.90 908
13660.00 946
13661.11 938
13662.21 905
13663.31 899
13664.42 909
13665.52 905
13666.63 872
13667.73 883
13668.83 863
13669.94 892
13671.04 892
13672.15 882
13673.25 896
13674.36 920
13675.46 931
13676.56 867
13677.67 894
13678.77 890
13679.88 895
13680.98 893
13682.09 913
13683.19 899
13684.30 877
13685.40 895
13686.51 912
13687.61 906
13688.72 881
13689.82 917
13690.93 919
13692.03 880
13693.14 909
13694.24 913
13695.35 896
13696.45 897
13697.56 911
13698.66 914
13699.77 879
13700.87 899
13701.98 900
13703.09 908
13704.19 936
13705.30 948
13706.40 959
13707.51 968
13708.61 937
13709.72 950
13710.83 958
13711.93 993
13713.04 1004
13714.14 982
13715.25 977
13716.36 983
13717.46 999
13718.57 1018
13719.67 1002
13720.78 982
13721.89 1036
13722.99 1036
13724.10 1049
13725.21 1025
13726.31 1006
13727.42 1045
13728.53 1068
13729.63 1048
13730.74 1056
13731.85 1080
13732.95 1067
13734.06 1094
13735.17 1070
13736.27 1131
13737.38 1112
13738.49 1114
13739.59 1117
13740.70 1136
13741.81 1166
13742.92 1139
13744.02 1139
13745.13 1173
13746.24 1169
13747.35 1189
13748.45 1254
13749.56 1242
13750.67 1255
13751.78 1240
13752.88 1278
13753.99 1299
13755.10 1309
13756.21 1335
13757.31 1373
13758.42 1406
13759.53 1377
13760.64 1408
13761.75 1449
13762.85 1447
13763.96 1458
13765.07 1461
13766.18 1459
13767.29 1438
13768.39 1458
13769.50 1461
13770.61 1434
13771.72 1518
13772.83 1443
13773.94 1405
13775.04 1351
13776.15 1313
13777.26 1339
13778.37 1347
13779.48 1341
13780.59 1296
13781.70 1283
13782.80 1304
13783.91 1256
13785.02 1180
13786.13 1176
13787.24 1147
13788.35 1191
13789.46 1131
13790.57 1098
13791.68 1049
13792.79 1066
13793.90 1134
13795.00 1126
13796.11 1101
13797.22 1085
13798.33 1010
13799.44 1064
13800.55 1028
13801.66 1025
13802.77 1026
13803.88 997
13804.99 1029
13806.10 992
13807.21 1004
13808.32 987
13809.43 990
13810.54 982
13811.65 1002
13812.76 912
13813.87 947
13814.98 963
13816.09 952
13817.20 974
13818.31 935
13819.42 964
13820.53 955
13821.64 939
13822.75 907
13823.86 910
13824.97 942
13826.08 910
13827.19 891
13828.30 937
13829.41 981
13830.53 955
13831.64 891
13832.75 907
13833.86 915
13834.97 955
13836.08 944
13837.19 935
13838.30 940
13839.41 958
13840.52 959
13841.64 971
13842.75 958
13843.86 945
13844.97 958
13846.08 942
13847.19 981
13848.30 992
13849.41 999
13850.53 969
13851.64 976
13852.75 994
13853.86 936
13854.97 955
13856.08 968
13857.20 959
13858.31 958
13859.42 970
13860.53 929
13861.64 953
13862.76 961
13863.87 977
13864.98 1019
13866.09 996
13867.20 994
13868.32 999
13869.43 973
13870.54 1001
13871.65 1004
13872.77 1020
13873.88 1004
13874.99 1017
13876.10 1021
13877.22 994
13878.33 1029
13879.44 1014
13880.55 1061
13881.67 1051
13882.78 1033
13883.89 1068
13885.01 1088
13886.12 1090
13887.23 1065
13888.34 1126
13889.46 1131
13890.57 1113
13891.68 1115
13892.80 1105
13893.91 1127
13895.02 1126
13896.14 1129
13897.25 1161
13898.36 1146
13899.48 1142
13900.59 1134
13901.70 1112
13902.82 1120
13903.93 1057
13905.05 1081
13906.16 1024
13907.27 1053
13908.39 1034
13909.50 1027
13910.61 1017
13911.73 992
13912.84 958
13913.96 966
13915.07 965
13916.19 999
13917.30 969
13918.41 924
13919.53 944
13920.64 971
13921.76 961
13922.87 955
13923.99 933
13925.10 914
13926.21 891
13927.33 910
13928.44 926
13929.56 949
13930.67 914
13931.79 913
13932.90 928
13934.02 905
13935.13 924
13936.25 899
13937.36 932
13938.48 934
13939.59 916
13940.71 906
13941.82 891
13942.94 919
13944.05 905
13945.17 891
13946.28 885
13947.40 924
13948.52 913
13949.63 884
13950.75 896
13951.86 844
13952.98 868
13954.09 882
13955.21 864
13956.32 832
13957.44 842
13958.56 851
13959.67 854
13960.79 886
13961.90 885
13963.02 877
13964.14 888
13965.25 910
13966.37 907
13967.48 917
13968.60 881
13969.72 894
13970.83 879
13971.95 892
13973.07 883
13974.18 855
13975.30 891
13976.42 871
13977.53 861
13978.65 845
13979.77 873
13980.88 877
13982.00 889
13983.12 888
13984.23 890
13985.35 908
13986.47 899
13987.58 866
13988.70 834
13989.82 882
13990.94 905
13992.05 892
13993.17 868
13994.29 847
13995.40 906
13996.52 876
13997.64 899
13998.76 878
13999.87 923
14000.99 902
14002.11 916
14003.23 926
14004.35 904
14005.46 946
14006.58 944
14007.70 895
14008.82 918
14009.93 933
14011.05 914
14012.17 931
14013.29 934
14014.41 916
14015.52 933
14016.64 910
14017.76 931
14018.88 937
14020.00 908
14021.12 918
14022.23 944
14023.35 932
14024.47 940
14025.59 886
14026.71 934
14027.83 926
14028.95 894
14030.06 852
14031.18 918
14032.30 923
14033.42 974
14034.54 944
14035.66 949
14036.78 972
14037.90 967
14039.02 992
14040.14 952
14041.25 994
14042.37 942
14043.49 939
14044.61 977
14045.73 913
14046.85 958
14047.97 963
14049.09 995
14050.21 953
14051.33 961
14052.45 988
14053.57 1000
14054.69 991
14055.81 1005
14056.93 1006
14058.05 1033
14059.17 1036
14060.29 1104
14061.41 1055
14062.53 1043
14063.65 1013
14064.77 1047
14065.89 1050
14067.01 1039
14068.13 1063
14069.25 1091
14070.37 1103
14071.49 1120
14072.61 1113
14073.73 1163
14074.85 1135
14075.97 1145
14077.09 1114
14078.21 1107
14079.33 1148
14080.45 1188
14081.57 1206
14082.69 1174
14083.82 1141
14084.94 1159
14086.06 1169
14087.18 1148
14088.30 1174
14089.42 1134
14090.54 1163
14091.66 1169
14092.78 1160
14093.91 1180
14095.03 1211
14096.15 1216
14097.27 1210
14098.39 1219
14099.51 1177
14100.63 1202
14101.76 1175
14102.88 1201
14104.00 1185
14105.12 1190
14106.24 1159
14107.36 1140
14108.49 1116
14109.61 1119
14110.73 1106
14111.85 1080
14112.97 1111
14114.10 1051
14115.22 1055
14116.34 1047
14117.46 1069
14118.58 1050
14119.71 1056
14120.83 1037
14121.95 1011
14123.07 1032
14124.20 999
14125.32 1015
14126.44 955
14127.56 958
14128.69 1010
14129.81 968
14130.93 968
14132.06 947
14133.18 940
14134.30 931
14135.42 954
14136.55 991
14137.67 919
14138.79 916
14139.92 945
14141.04 919
14142.16 877
14143.29 874
14144.41 907
14145.53 872
14146.66 892
14147.78 918
14148.90 892
14150.03 899
14151.15 899
14152.27 903
14153.40 889
14154.52 905
14155.64 906
14156.77 857
14157.89 891
14159.02 896
14160.14 913
14161.26 874
14162.39 869
14163.51 931
14164.64 876
14165.76 875
14166.88 912
14168.01 880
14169.13 879
14170.26 887
14171.38 865
14172.51 873
14173.63 857
14174.75 874
14175.88 875
14177.00 854
14178.13 841
14179.25 855
14180.38 866
14181.50 822
14182.63 861
14183.75 820
14184.88 834
14186.00 830
14187.13 857
14188.25 830
14189.38 823
14190.50 825
14191.63 818
14192.75 839
14193.88 858
14195.00 832
14196.13 819
14197.25 820
14198.38 845
14199.50 792
14200.63 790
14201.76 796
14202.88 832
14204.01 814
14205.13 801
14206.26 799
14207.38 800
14208.51 792
14209.64 787
14210.76 782
14211.89 763
14213.01 765
14214.14 774
14215.27 771
14216.39 797
14217.52 783
14218.64 789
14219.77 766
14220.90 773
14222.02 763
14223.15 759
14224.28 748
14225.40 746
14226.53 759
14227.66 747
14228.78 753
14229.91 779
14231.04 768
14232.16 740
14233.29 763
14234.42 763
14235.54 743
14236.67 737
14237.80 742
14238.92 749
14240.05 738
14241.18 730
14242.31 737
14243.43 749
14244.56 722
14245.69 699
14246.82 731
14247.94 728
14249.07 745
14250.20 766
14251.33 698
14252.45 728
14253.58 737
14254.71 735
14255.84 673
14256.96 732
14258.09 715
14259.22 706
14260.35 725
14261.47 677
14262.60 703
14263.73 719
14264.86 724
14265.99 718
14267.12 679
14268.24 676
14269.37 697
14270.50 685
14271.63 679
14272.76 703
14273.89 690
14275.01 702
14276.14 676
14277.27 670
14278.40 652
14279.53 651
14280.66 700
14281.79 679
14282.91 667
14284.04 643
14285.17 659
14286.30 659
14287.43 666
14288.56 651
14289.69 646
14290.82 670
14291.95 640
14293.08 621
14294.20 622
14295.33 615
14296.46 605
14297.59 636
14298.72 636
14299.85 636
14300.98 617
14302.11 606
14303.24 622
14304.37 648
14305.50 618
14306.63 640
14307.76 656
14308.89 640
14310.02 619
14311.15 650
14312.28 609
14313.41 607
14314.54 595
14315.67 568
14316.80 616
14317.93 621
14319.06 617
14320.19 617
14321.32 624
14322.45 609
14323.58 590
14324.71 632
14325.84 639
14326.97 624
14328.10 607
14329.23 596
14330.36 642
14331.49 656
14332.62 619
14333.76 629
14334.89 649
14336.02 624
14337.15 616
14338.28 589
14339.41 598
14340.54 592
14341.67 634
14342.80 605
14343.93 620
14345.07 637
14346.20 601
14347.33 626
14348.46 623
14349.59 636
14350.72 597
14351.85 621
14352.99 583
14354.12 607
14355.25 618
14356.38 609
14357.51 598
14358.64 605
14359.78 622
14360.91 587
14362.04 607
14363.17 646
14364.30 631
14365.44 591
14366.57 608
14367.70 596
14368.83 636
14369.96 598
14371.10 646
14372.23 633
14373.36 607
14374.49 614
14375.63 600
14376.76 608
14377.89 612
14379.02 605
14380.16 611
14381.29 655
14382.42 619
14383.55 624
14384.69 630
14385.82 651
14386.95 614
14388.09 593
14389.22 613
14390.35 615
14391.49 617
14392.62 641
14393.75 624
14394.89 618
14396.02 648
14397.15 620
14398.28 671
14399.42 664
14400.55 628
14401.69 647
14402.82 656
14403.95 609
14405.09 612
14406.22 595
14407.35 633
14408.49 655
14409.62 662
14410.75 666
14411.89 650
14413.02 637
14414.16 628
14415.29 628
14416.42 655
14417.56 648
14418.69 640
14419.83 673
14420.96 656
14422.10 637
14423.23 654
14424.36 632
14425.50 633
14426.63 611
14427.77 654
14428.90 672
14430.04 653
14431.17 647
14432.31 657
14433.44 668
14434.58 689
14435.71 677
14436.85 661
14437.98 656
14439.12 666
14440.25 683
14441.39 656
14442.52 600
14443.66 688
14444.79 675
14445.93 683
14447.06 654
14448.20 644
14449.33 635
14450.47 667
14451.60 687
14452.74 671
14453.87 704
14455.01 691
14456.14 740
14457.28 694
14458.42 679
14459.55 687
14460.69 673
14461.82 711
14462.96 668
14464.10 717
14465.23 700
14466.37 716
14467.50 721
14468.64 731
14469.78 714
14470.91 690
14472.05 732
14473.18 724
14474.32 716
14475.46 723
14476.59 674
14477.73 733
14478.87 705
14480.00 695
14481.14 700
14482.28 716
14483.41 717
14484.55 699
14485.69 699
14486.82 685
14487.96 724
14489.10 725
14490.23 680
14491.37 678
14492.51 732
14493.65 695
14494.78 720
14495.92 688
14497.06 696
14498.19 704
14499.33 725
14500.47 709
14501.61 690
14502.74 712
14503.88 674
14505.02 701
14506.16 689
14507.29 669
14508.43 687
14509.57 703
14510.71 676
14511.85 691
14512.98 701
14514.12 668
14515.26 690
14516.40 676
14517.54 691
14518.67 657
14519.81 626
14520.95 636
14522.09 646
14523.23 655
14524.36 688
14525.50 642
14526.64 638
14527.78 660
14528.92 664
14530.06 639
14531.19 623
14532.33 672
14533.47 666
14534.61 667
14535.75 669
14536.89 660
14538.03 650
14539.17 625
14540.31 656
14541.44 656
14542.58 661
14543.72 638
14544.86 636
14546.00 621
14547.14 653
14548.28 640
14549.42 619
14550.56 664
14551.70 622
14552.84 626
14553.98 644
14555.12 658
14556.25 627
14557.39 636
14558.53 633
14559.67 634
14560.81 653
14561.95 667
14563.09 674
14564.23 636
14565.37 660
14566.51 715
14567.65 663
14568.79 659
14569.93 647
14571.07 649
14572.21 658
14573.35 668
14574.49 668
14575.63 662
14576.77 662
14577.92 688
14579.06 683
14580.20 678
14581.34 696
14582.48 670
14583.62 732
14584.76 705
14585.90 692
14587.04 679
14588.18 705
14589.32 696
14590.46 693
14591.60 721
14592.74 726
14593.89 725
14595.03 739
14596.17 744
14597.31 752
14598.45 728
14599.59 754
14600.73 745
14601.87 731
14603.02 729
14604.16 754
14605.30 762
14606.44 715
14607.58 749
14608.72 722
14609.86 779
14611.01 755
14612.15 771
14613.29 752
14614.43 742
14615.57 763
14616.72 788
14617.86 826
14619.00 803
14620.14 808
14621.28 821
14622.43 842
14623.57 805
14624.71 822
14625.85 864
14627.00 891
14628.14 878
14629.28 904
14630.42 851
14631.56 908
14632.71 889
14633.85 873
14634.99 891
14636.14 863
14637.28 873
14638.42 887
14639.56 865
14640.71 835
14641.85 867
14642.99 836
14644.14 838
14645.28 809
14646.42 795
14647.56 754
14648.71 714
14649.85 718
14650.99 738
14652.14 754
14653.28 711
14654.42 714
14655.57 694
14656.71 700
14657.85 684
14659.00 655
14660.14 689
14661.29 702
14662.43 635
14663.57 627
14664.72 651
14665.86 624
14667.00 665
14668.15 651
14669.29 662
14670.44 659
14671.58 670
14672.73 644
14673.87 633
14675.01 622
14676.16 619
14677.30 633
14678.45 619
14679.59 583
14680.74 593
14681.88 576
14683.02 588
14684.17 584
14685.31 601
14686.46 597
14687.60 610
14688.75 584
14689.89 582
14691.04 579
14692.18 557
14693.33 577
14694.47 584
14695.62 543
14696.76 567
14697.91 589
14699.05 584
14700.20 562
14701.34 557
14702.49 548
14703.63 560
14704.78 539
14705.92 537
14707.07 540
14708.22 537
14709.36 570
14710.51 559
14711.65 575
14712.80 551
14713.94 495
14715.09 559
14716.23 532
14717.38 544
14718.53 509
14719.67 537
14720.82 530
14721.96 545
14723.11 529
14724.26 536
14725.40 528
14726.55 566
14727.70 578
14728.84 517
14729.99 519
14731.13 529
14732.28 565
14733.43 539
14734.57 512
14735.72 573
14736.87 547
14738.01 549
14739.16 555
14740.31 524
14741.45 515
14742.60 519
14743.75 535
14744.89 540
14746.04 538
14747.19 533
14748.34 521
14749.48 538
14750.63 504
14751.78 507
14752.92 517
14754.07 556
14755.22 511
14756.37 534
14757.51 534
14758.66 512
14759.81 541
14760.96 521
14762.10 522
14763.25 501
14764.40 511
14765.55 493
14766.70 526
14767.84 496
14768.99 474
14770.14 484
14771.29 496
14772.43 508
14773.58 508
14774.73 495
14775.88 508
14777.03 506
14778.18 497
14779.32 499
14780.47 494
14781.62 481
14782.77 489
14783.92 513
14785.07 504
14786.21 504
14787.36 512
14788.51 489
14789.66 483
14790.81 495
14791.96 477
14793.11 475
14794.26 478
14795.40 477
14796.55 467
14797.70 479
14798.85 489
14800.00 483
14801.15 487
14802.30 465
14803.45 431
14804.60 462
14805.75 462
14806.90 446
14808.05 452
14809.19 481
14810.34 457
14811.49 460
14812.64 468
14813.79 456
14814.94 452
14816.09 445
14817.24 430
14818.39 429
14819.54 458
14820.69 429
14821.84 450
14822.99 465
14824.14 438
14825.29 431
14826.44 430
14827.59 439
14828.74 457
14829.89 453
14831.04 448
14832.19 416
14833.34 430
14834.49 418
14835.64 445
14836.79 442
14837.95 428
14839.10 418
14840.25 427
14841.40 415
14842.55 429
14843.70 411
14844.85 407
14846.00 421
14847.15 435
14848.30 453
14849.45 433
14850.60 425
14851.76 406
14852.91 420
14854.06 425
14855.21 421
14856.36 436
14857.51 417
14858.66 436
14859.81 427
14860.97 435
14862.12 437
14863.27 422
14864.42 418
14865.57 407
14866.72 413
14867.88 425
14869.03 427
14870.18 421
14871.33 432
14872.48 438
14873.64 419
14874.79 439
14875.94 447
14877.09 442
14878.24 396
14879.40 444
14880.55 436
14881.70 419
14882.85 439
14884.00 398
14885.16 407
14886.31 425
14887.46 427
14888.61 431
14889.77 438
14890.92 410
14892.07 422
14893.23 408
14894.38 409
14895.53 402
14896.68 430
14897.84 399
14898.99 423
14900.14 398
14901.30 415
14902.45 429
14903.60 433
14904.75 438
14905.91 427
14907.06 426
14908.21 425
14909.37 411
14910.52 423
14911.67 412
14912.83 409
14913.98 409
14915.14 420
14916.29 445
14917.44 415
14918.60 419
14919.75 406
14920.90 438
14922.06 438
14923.21 406
14924.37 431
14925.52 401
14926.67 397
14927.83 440
14928.98 437
14930.14 438
14931.29 400
14932.44 406
14933.60 404
14934.75 431
14935.91 417
14937.06 431
14938.22 408
14939.37 395
14940.52 407
14941.68 391
14942.83 406
14943.99 408
14945.14 398
14946.30 435
14947.45 429
14948.61 410
14949.76 409
14950.92 401
14952.07 428
14953.23 410
14954.38 430
14955.54 458
14956.69 448
14957.85 439
14959.00 412
14960.16 430
14961.31 441
14962.47 435
14963.62 423
14964.78 420
14965.94 416
14967.09 406
14968.25 394
14969.40 396
14970.56 434
14971.71 430
14972.87 438
14974.03 438
14975.18 411
14976.34 412
14977.49 415
14978.65 418
14979.81 449
14980.96 417
14982.12 403
14983.27 411
14984.43 405
14985.59 406
14986.74 387
14987.90 400
14989.06 399
14990.21 406
14991.37 426
14992.53 404
14993.68 425
14994.84 404
14996.00 403
14997.15 388
14998.31 430
14999.47 399
15000.62 375
15001.78 399
15002.94 407
15004.09 397
15005.25 398
15006.41 418
15007.56 419
15008.72 412
15009.88 403
15011.04 383
15012.19 400
15013.35 425
15014.51 436
15015.67 422
15016.82 407
15017.98 360
15019.14 393
15020.30 383
15021.45 399
15022.61 399
15023.77 429
15024.93 415
15026.08 393
15027.24 395
15028.40 388
15029.56 392
15030.72 413
15031.87 394
15033.03 414
15034.19 382
15035.35 391
15036.51 365
15037.67 369
15038.82 389
15039.98 377
15041.14 387
15042.30 395
15043.46 371
15044.62 395
15045.78 380
15046.93 375
15048.09 377
15049.25 385
15050.41 378
15051.57 419
15052.73 379
15053.89 405
15055.05 371
15056.20 391
15057.36 379
15058.52 398
15059.68 399
15060.84 379
15062.00 398
15063.16 421
15064.32 384
15065.48 374
15066.64 412
15067.80 413
15068.96 394
15070.12 371
15071.28 400
15072.44 368
15073.60 392
15074.76 383
15075.91 406
15077.07 391
15078.23 396
15079.39 402
15080.55 399
15081.71 388
15082.87 394
15084.03 421
15085.19 403
15086.35 427
15087.51 421
15088.68 435
15089.84 420
15091.00 407
15092.16 388
15093.32 426
15094.48 413
15095.64 403
15096.80 381
15097.96 420
15099.12 411
15100.28 416
15101.44 415
15102.60 440
15103.76 391
15104.92 394
15106.08 420
15107.25 424
15108.41 420
15109.57 413
15110.73 440
15111.89 429
15113.05 432
15114.21 403
15115.37 403
15116.54 411
15117.70 426
15118.86 414
15120.02 423
15121.18 437
15122.34 449
15123.50 414
15124.67 415
15125.83 450
15126.99 434
15128.15 461
15129.31 443
15130.47 433
15131.64 419
15132.80 438
15133.96 454
15135.12 431
15136.28 418
15137.45 413
15138.61 442
15139.77 464
15140.93 428
15142.10 447
15143.26 439
15144.42 419
15145.58 463
15146.75 453
15147.91 426
15149.07 433
15150.23 449
15151.40 459
15152.56 473
15153.72 470
15154.88 460
15156.05 464
15157.21 439
15158.37 453
15159.54 456
15160.70 516
15161.86 478
15163.03 477
15164.19 458
15165.35 486
15166.52 473
15167.68 458
15168.84 490
15170.01 482
15171.17 465
15172.33 483
15173.50 463
15174.66 468
15175.82 483
15176.99 493
15178.15 512
15179.31 513
15180.48 488
15181.64 524
15182.81 516
15183.97 516
15185.13 485
15186.30 525
15187.46 526
15188.63 522
15189.79 556
15190.95 535
15192.12 549
15193.28 548
15194.45 529
15195.61 530
15196.78 520
15197.94 555
15199.10 541
15200.27 526
15201.43 556
15202.60 526
15203.76 516
15204.93 531
15206.09 535
15207.26 546
15208.42 544
15209.59 534
15210.75 536
15211.92 564
15213.08 526
15214.25 532
15215.41 528
15216.58 575
15217.74 564
15218.91 574
15220.07 581
15221.24 589
15222.40 611
15223.57 615
15224.74 582
15225.90 570
15227.07 601
15228.23 595
15229.40 567
15230.56 586
15231.73 632
15232.89 621
15234.06 611
15235.23 611
15236.39 615
15237.56 628
15238.72 619
15239.89 609
15241.06 597
15242.22 626
15243.39 619
15244.56 644
15245.72 608
15246.89 607
15248.05 596
15249.22 596
15250.39 567
15251.55 555
15252.72 570
15253.89 585
15255.05 597
15256.22 594
15257.39 563
15258.55 557
15259.72 559
15260.89 577
15262.05 571
15263.22 549
15264.39 533
15265.56 547
15266.72 526
15267.89 543
15269.06 521
15270.22 517
15271.39 519
15272.56 525
15273.73 501
15274.89 538
15276.06 540
15277.23 563
15278.40 525
15279.56 513
15280.73 536
15281.90 512
15283.07 533
15284.23 549
15285.40 538
15286.57 500
15287.74 537
15288.91 533
15290.07 507
15291.24 510
15292.41 531
15293.58 540
15294.75 504
15295.92 512
15297.08 525
15298.25 508
15299.42 520
15300.59 514
15301.76 520
15302.93 528
15304.09 521
15305.26 543
15306.43 532
15307.60 547
15308.77 512
15309.94 531
15311.11 550
15312.28 554
15313.44 545
15314.61 524
15315.78 501
15316.95 533
15318.12 532
15319.29 533
15320.46 508
15321.63 510
15322.80 504
15323.97 512
15325.14 510
15326.30 537
15327.47 548
15328.64 521
15329.81 521
15330.98 544
15332.15 534
15333.32 535
15334.49 533
15335.66 562
15336.83 560
15338.00 533
15339.17 540
15340.34 559
15341.51 553
15342.68 555
15343.85 559
15345.02 553
15346.19 516
15347.36 526
15348.53 538
15349.70 616
15350.87 559
15352.04 556
15353.21 557
15354.38 587
15355.55 595
15356.72 560
15357.90 575
15359.07 570
15360.24 594
15361.41 597
15362.58 571
15363.75 600
15364.92 624
15366.09 592
15367.26 598
15368.43 607
15369.60 586
15370.77 609
15371.95 591
15373.12 611
15374.29 581
15375.46 586
15376.63 609
15377.80 577
15378.97 560
15380.15 612
15381.32 569
15382.49 579
15383.66 566
15384.83 545
15386.00 567
15387.17 546
15388.35 553
15389.52 566
15390.69 552
15391.86 573
15393.03 590
15394.21 536
15395.38 542
15396.55 543
15397.72 570
15398.89 559
15400.07 554
15401.24 529
15402.41 514
15403.58 522
15404.76 525
15405.93 518
15407.10 521
15408.27 525
15409.45 539
15410.62 517
15411.79 496
15412.96 486
15414.14 508
15415.31 509
15416.48 516
15417.66 469
15418.83 465
15420.00 477
15421.17 476
15422.35 482
15423.52 504
15424.69 496
15425.87 481
15427.04 471
15428.21 485
15429.39 478
15430.56 477
15431.73 479
15432.91 460
15434.08 473
15435.25 476
15436.43 454
15437.60 456
15438.77 465
15439.95 473
15441.12 471
15442.30 447
15443.47 472
15444.64 464
15445.82 464
15446.99 440
15448.17 469
15449.34 488
15450.51 486
15451.69 474
15452.86 451
15454.04 472
15455.21 474
15456.39 483
15457.56 490
15458.73 479
15459.91 478
15461.08 459
15462.26 463
15463.43 488
15464.61 455
15465.78 459
15466.96 463
15468.13 494
15469.31 469
15470.48 474
15471.66 464
15472.83 465
15474.01 459
15475.18 436
15476.36 469
15477.53 457
15478.71 473
15479.88 447
15481.06 455
15482.23 455
15483.41 461
15484.58 456
15485.76 494
15486.93 471
15488.11 436
15489.29 502
15490.46 471
15491.64 490
15492.81 450
15493.99 453
15495.16 460
15496.34 468
15497.52 480
15498.69 484
15499.87 459
15501.04 461
15502.22 471
15503.40 488
15504.57 472
15505.75 493
15506.92 471
15508.10 453
15509.28 486
15510.45 454
15511.63 462
15512.81 475
15513.98 489
15515.16 457
15516.34 460
15517.51 456
15518.69 504
15519.87 473
15521.04 500
15522.22 459
15523.40 481
15524.57 499
15525.75 504
15526.93 535
15528.11 501
15529.28 468
15530.46 486
15531.64 497
15532.81 522
15533.99 486
15535.17 461
15536.35 477
15537.52 482
15538.70 504
15539.88 512
15541.06 490
15542.23 481
15543.41 483
15544.59 489
15545.77 481
15546.95 499
15548.12 500
15549.30 509
15550.48 503
15551.66 518
15552.83 502
15554.01 545
15555.19 504
15556.37 503
15557.55 516
15558.73 504
15559.90 501
15561.08 552
15562.26 548
15563.44 526
15564.62 556
15565.80 530
15566.97 567
15568.15 522
15569.33 491
15570.51 540
15571.69 514
15572.87 553
15574.05 565
15575.23 576
15576.40 559
15577.58 574
15578.76 572
15579.94 543
15581.12 558
15582.30 547
15583.48 562
15584.66 546
15585.84 547
15587.02 576
15588.20 566
15589.38 593
15590.56 591
15591.73 590
15592.91 579
15594.09 569
15595.27 587
15596.45 592
15597.63 602
15598.81 595
15599.99 589
15601.17 577
15602.35 637
15603.53 614
15604.71 650
15605.89 598
15607.07 599
15608.25 640
15609.43 662
15610.61 643
15611.79 687
15612.97 655
15614.15 654
15615.33 699
15616.51 675
15617.69 668
15618.88 677
15620.06 685
15621.24 671
15622.42 661
15623.60 693
15624.78 680
15625.96 652
15627.14 718
15628.32 712
15629.50 709
15630.68 725
15631.86 735
15633.05 725
15634.23 722
15635.41 715
15636.59 754
15637.77 742
15638.95 719
15640.13 741
15641.31 753
15642.50 743
15643.68 744
15644.86 743
15646.04 725
15647.22 748
15648.40 756
15649.58 790
15650.77 772
15651.95 768
15653.13 748
15654.31 769
15655.49 765
15656.68 748
15657.86 743
15659.04 786
15660.22 754
15661.40 763
15662.59 799
15663.77 783
15664.95 810
15666.13 805
15667.32 782
15668.50 784
15669.68 775
15670.86 804
15672.05 794
15673.23 763
15674.41 762
15675.59 770
15676.78 712
15677.96 777
15679.14 724
15680.32 748
15681.51 754
15682.69 725
15683.87 714
15685.06 740
15686.24 725
15687.42 754
15688.61 736
15689.79 726
15690.97 731
15692.16 716
15693.34 737
15694.52 748
15695.71 713
15696.89 712
15698.07 716
15699.26 712
15700.44 714
15701.62 721
15702.81 689
15703.99 736
15705.17 747
15706.36 741
15707.54 710
15708.73 750
15709.91 758
15711.09 743
15712.28 728
15713.46 737
15714.65 741
15715.83 769
15717.02 774
15718.20 755
15719.38 740
15720.57 764
15721.75 782
15722.94 788
15724.12 791
15725.31 748
15726.49 758
15727.68 762
15728.86 776
15730.04 806
15731.23 775
15732.41 771
15733.60 822
15734.78 840
15735.97 817
15737.15 818
15738.34 831
15739.52 819
15740.71 834
15741.89 849
15743.08 848
15744.27 864
15745.45 863
15746.64 879
15747.82 879
15749.01 901
15750.19 887
15751.38 921
15752.56 933
15753.75 900
15754.93 932
15756.12 933
15757.31 925
15758.49 899
15759.68 909
15760.86 902
15762.05 902
15763.24 866
15764.42 934
15765.61 891
15766.79 913
15767.98 888
15769.17 866
15770.35 878
15771.54 866
15772.72 878
15773.91 882
15775.10 876
15776.28 840
15777.47 882
15778.66 856
15779.84 877
15781.03 840
15782.22 817
15783.40 850
15784.59 824
15785.78 826
15786.96 834
15788.15 834
15789.34 801
15790.53 808
15791.71 810
15792.90 774
15794.09 782
15795.27 827
15796.46 778
15797.65 742
15798.84 743
15800.02 780
15801.21 729
15802.40 751
15803.59 731
15804.77 774
15805.96 739
15807.15 734
15808.34 716
15809.52 734
15810.71 721
15811.90 725
15813.09 706
15814.28 706
15815.46 689
15816.65 688
15817.84 714
15819.03 722
15820.22 702
15821.40 690
15822.59 697
15823.78 703
15824.97 726
15826.16 704
15827.35 726
15828.53 703
15829.72 702
15830.91 684
15832.10 697
15833.29 710
15834.48 705
15835.67 713
15836.85 683
15838.04 674
15839.23 698
15840.42 677
15841.61 661
15842.80 703
15843.99 716
15845.18 683
15846.37 683
15847.55 683
15848.74 674
15849.93 693
15851.12 735
15852.31 720
15853.50 708
15854.69 690
15855.88 686
15857.07 707
15858.26 710
15859.45 700
15860.64 689
15861.83 739
15863.02 709
15864.21 670
15865.40 723
15866.59 701
15867.78 716
15868.97 725
15870.16 705
15871.35 708
15872.54 710
15873.73 728
15874.92 682
15876.11 709
15877.30 713
15878.49 722
15879.68 716
15880.87 720
15882.06 722
15883.25 777
15884.44 743
15885.63 732
15886.82 741
15888.01 739
15889.20 758
15890.39 784
15891.59 772
15892.78 764
15893.97 775
15895.16 767
15896.35 785
15897.54 785
15898.73 785
15899.92 758
15901.11 798
15902.30 808
15903.50 806
15904.69 764
15905.88 780
15907.07 833
15908.26 783
15909.45 792
15910.64 807
15911.84 799
15913.03 795
15914.22 794
15915.41 801
15916.60 802
15917.79 808
15918.99 788
15920.18 778
15921.37 805
15922.56 806
15923.75 764
15924.95 809
15926.14 780
15927.33 787
15928.52 777
15929.71 822
15930.91 804
15932.10 764
15933.29 768
15934.48 760
15935.68 762
15936.87 749
15938.06 756
15939.25 742
15940.45 756
15941.64 753
15942.83 731
15944.03 670
15945.22 692
15946.41 681
15947.60 699
15948.80 680
15949.99 645
15951.18 635
15952.38 625
15953.57 630
15954.76 634
15955.96 604
15957.15 615
15958.34 614
15959.54 612
15960.73 580
15961.92 579
15963.12 606
15964.31 592
15965.50 610
15966.70 582
15967.89 551
15969.08 579
15970.28 566
15971.47 569
15972.67 540
15973.86 546
15975.05 537
15976.25 540
15977.44 528
15978.64 517
15979.83 550
15981.02 549
15982.22 506
15983.41 518
15984.61 491
15985.80 527
15987.00 537
15988.19 500
15989.38 479
15990.58 526
15991.77 497
15992.97 510
15994.16 495
15995.36 499
15996.55 540
15997.75 497
15998.94 508
16000.14 513
16001.33 494
16002.53 499
16003.72 490
16004.92 478
16006.11 494
16007.31 495
16008.50 531
16009.70 482
16010.89 488
16012.09 509
16013.28 486
16014.48 509
16015.67 486
16016.87 493
16018.07 467
16019.26 496
16020.46 502
16021.65 473
16022.85 470
16024.04 495
16025.24 505
16026.44 482
16027.63 473
16028.83 466
16030.02 496
16031.22 476
16032.42 477
16033.61 482
16034.81 479
16036.00 449
16037.20 489
16038.40 503
16039.59 500
16040.79 454
16041.99 486
16043.18 446
16044.38 462
16045.58 481
16046.77 456
16047.97 474
16049.17 506
16050.36 488
16051.56 460
16052.76 485
16053.95 464
16055.15 476
16056.35 449
16057.54 447
16058.74 457
16059.94 463
16061.14 452
16062.33 476
16063.53 474
16064.73 443
16065.92 435
16067.12 459
16068.32 439
16069.52 454
16070.71 445
16071.91 439
16073.11 453
16074.31 449
16075.50 455
16076.70 448
16077.90 443
16079.10 438
16080.30 442
16081.49 433
16082.69 432
16083.89 402
16085.09 427
16086.29 445
16087.48 423
16088.68 433
16089.88 414
16091.08 407
16092.28 429
16093.48 444
16094.67 434
16095.87 412
16097.07 417
16098.27 441
16099.47 424
16100.67 401
16101.87 436
16103.06 434
16104.26 403
16105.46 388
16106.66 386
16107.86 417
16109.06 383
16110.26 404
16111.46 409
16112.66 397
16113.86 434
16115.05 425
16116.25 367
16117.45 379
16118.65 392
16119.85 381
16121.05 373
16122.25 391
16123.45 399
16124.65 373
16125.85 368
16127.05 391
16128.25 390
16129.45 384
16130.65 400
16131.85 393
16133.05 373
16134.25 410
16135.45 392
16136.65 370
16137.85 370
16139.05 386
16140.25 378
16141.45 372
16142.65 380
16143.85 381
16145.05 352
16146.25 364
16147.45 372
16148.65 366
16149.85 364
16151.05 374
16152.25 377
16153.45 364
16154.65 366
16155.85 364
16157.05 386
16158.25 374
16159.46 385
16160.66 397
16161.86 369
16163.06 350
16164.26 366
16165.46 380
16166.66 356
16167.86 380
16169.06 361
16170.27 351
16171.47 363
16172.67 368
16173.87 378
16175.07 364
16176.27 371
16177.47 359
16178.67 367
16179.88 347
16181.08 361
16182.28 381
16183.48 385
16184.68 377
16185.89 393
16187.09 384
16188.29 386
16189.49 383
16190.69 386
16191.90 384
16193.10 383
16194.30 383
16195.50 392
16196.70 369
16197.91 375
16199.11 395
16200.31 358
16201.51 386
16202.72 380
16203.92 370
16205.12 345
16206.32 357
16207.53 363
16208.73 379
16209.93 378
16211.13 365
16212.34 387
16213.54 371
16214.74 396
16215.95 358
16217.15 371
16218.35 356
16219.55 359
16220.76 364
16221.96 375
16223.16 365
16224.37 369
16225.57 367
16226.77 380
16227.98 372
16229.18 391
16230.38 400
16231.59 381
16232.79 376
16233.99 387
16235.20 373
16236.40 358
16237.61 404
16238.81 380
16240.01 372
16241.22 372
16242.42 394
16243.63 376
16244.83 383
16246.03 380
16247.24 398
16248.44 386
16249.65 381
16250.85 398
16252.05 395
16253.26 392
16254.46 388
16255.67 429
16256.87 397
16258.08 414
16259.28 402
16260.49 401
16261.69 388
16262.89 384
16264.10 404
16265.30 415
16266.51 408
16267.71 412
16268.92 416
16270.12 430
16271.33 396
16272.53 388
16273.74 425
16274.94 403
16276.15 398
16277.35 391
16278.56 414
16279.77 403
16280.97 399
16282.18 402
16283.38 404
16284.59 385
16285.79 370
16287.00 385
16288.20 394
16289.41 405
16290.61 397
16291.82 406
16293.03 403
16294.23 416
16295.44 394
16296.64 408
16297.85 390
16299.06 384
16300.26 390
16301.47 400
16302.67 402
16303.88 408
16305.09 430
16306.29 429
16307.50 392
16308.71 412
16309.91 401
16311.12 400
16312.33 367
16313.53 373
16314.74 409
16315.95 391
16317.15 394
16318.36 393
16319.57 371
16320.77 357
16321.98 383
16323.19 395
16324.39 374
16325.60 355
16326.81 368
16328.01 408
16329.22 379
16330.43 359
16331.64 388
16332.84 380
16334.05 375
16335.26 376
16336.47 358
16337.67 354
16338.88 354
16340.09 360
16341.30 366
16342.50 344
16343.71 326
16344.92 360
16346.13 364
16347.33 364
16348.54 357
16349.75 360
16350.96 382
16352.17 345
16353.37 355
16354.58 359
16355.79 373
16357.00 331
16358.21 336
16359.41 332
16360.62 356
16361.83 357
16363.04 358
16364.25 372
16365.46 335
16366.67 346
16367.87 347
16369.08 370
16370.29 324
16371.50 327
16372.71 361
16373.92 364
16375.13 348
16376.34 339
16377.54 336
16378.75 321
16379.96 329
16381.17 350
16382.38 358
16383.59 351
16384.80 346
16386.01 342
16387.22 341
16388.43 328
16389.64 367
16390.85 374
16392.05 351
16393.26 327
16394.47 356
16395.68 333
16396.89 333
16398.10 370
16399.31 367
16400.52 356
16401.73 356
16402.94 327
16404.15 347
16405.36 360
16406.57 343
16407.78 323
16408.99 347
16410.20 346
16411.41 364
16412.62 321
16413.83 341
16415.04 335
16416.25 351
16417.46 347
16418.67 345
16419.88 317
16421.10 341
16422.31 341
16423.52 366
16424.73 355
16425.94 346
16427.15 340
16428.36 355
16429.57 335
16430.78 359
16431.99 359
16433.20 350
16434.41 320
16435.63 359
16436.84 334
16438.05 338
16439.26 326
16440.47 346
16441.68 343
16442.89 319
16444.10 366
16445.32 334
16446.53 344
16447.74 346
16448.95 355
16450.16 323
16451.37 335
16452.59 340
16453.80 338
16455.01 347
16456.22 351
16457.43 338
16458.64 341
16459.86 345
16461.07 378
16462.28 355
16463.49 327
16464.70 324
16465.92 328
16467.13 338
16468.34 339
16469.55 327
16470.77 342
16471.98 334
16473.19 301
16474.40 327
16475.62 347
16476.83 359
16478.04 354
16479.25 350
16480.47 329
16481.68 315
16482.89 342
16484.11 348
16485.32 346
16486.53 352
16487.74 333
16488.96 336
16490.17 350
16491.38 348
16492.60 349
16493.81 353
16495.02 355
16496.24 355
16497.45 346
16498.66 333
16499.88 350
16501.09 346
16502.30 342
16503.52 353
16504.73 346
16505.94 329
16507.16 331
16508.37 364
16509.59 328
16510.80 350
16512.01 355
16513.23 369
16514.44 378
16515.66 363
16516.87 371
16518.08 350
16519.30 345
16520.51 343
16521.73 364
16522.94 363
16524.16 367
16525.37 360
16526.58 346
16527.80 351
16529.01 336
16530.23 380
16531.44 362
16532.66 345
16533.87 355
16535.09 382
16536.30 348
16537.52 341
16538.73 377
16539.95 359
16541.16 377
16542.38 361
16543.59 407
16544.81 380
16546.02 364
16547.24 410
16548.45 351
16549.67 386
16550.88 390
16552.10 395
16553.31 390
16554.53 404
16555.74 400
16556.96 400
16558.18 415
16559.39 406
16560.61 410
16561.82 411
16563.04 365
16564.25 384
16565.47 392
16566.69 414
16567.90 377
16569.12 417
16570.33 409
16571.55 381
16572.77 397
16573.98 391
16575.20 387
16576.41 402
16577.63 398
16578.85 423
16580.06 407
16581.28 397
16582.50 400
16583.71 392
16584.93 428
16586.15 413
16587.36 385
16588.58 402
16589.80 378
16591.01 373
16592.23 384
16593.45 397
16594.66 371
16595.88 375
16597.10 375
16598.32 374
16599.53 397
16600.75 349
16601.97 350
16603.18 418
16604.40 398
16605.62 376
16606.84 364
16608.05 358
16609.27 345
16610.49 356
16611.71 353
16612.92 356
16614.14 326
16615.36 339
16616.58 348
16617.79 334
16619.01 327
16620.23 328
16621.45 362
16622.67 358
16623.88 344
16625.10 344
16626.32 319
16627.54 337
16628.76 352
16629.97 359
16631.19 333
16632.41 363
16633.63 331
16634.85 359
16636.07 342
16637.29 314
16638.50 334
16639.72 341
16640.94 330
16642.16 336
16643.38 337
16644.60 331
16645.82 342
16647.03 336
16648.25 329
16649.47 341
16650.69 348
16651.91 343
16653.13 323
16654.35 305
16655.57 310
16656.79 324
16658.01 359
16659.23 314
16660.45 323
16661.66 310
16662.88 339
16664.10 327
16665.32 327
16666.54 305
16667.76 354
16668.98 361
16670.20 349
16671.42 313
16672.64 324
16673.86 345
16675.08 315
16676.30 323
16677.52 330
16678.74 305
16679.96 329
16681.18 312
16682.40 325
16683.62 315
16684.84 327
16686.06 371
16687.28 358
16688.50 326
16689.72 325
16690.94 329
16692.16 320
16693.39 322
16694.61 321
16695.83 311
16697.05 323
16698.27 327
16699.49 330
16700.71 332
16701.93 346
16703.15 344
16704.37 322
16705.59 344
16706.81 312
16708.04 327
16709.26 321
16710.48 325
16711.70 315
16712.92 316
16714.14 333
16715.36 316
16716.58 317
16717.81 325
16719.03 332
16720.25 337
16721.47 311
16722.69 345
16723.91 333
16725.14 338
16726.36 326
16727.58 332
16728.80 308
16730.02 328
16731.24 325
16732.47 333
16733.69 302
16734.91 307
16736.13 316
16737.36 298
16738.58 323
16739.80 308
16741.02 329
16742.24 332
16743.47 324
16744.69 326
16745.91 334
16747.13 315
16748.36 312
16749.58 302
16750.80 304
16752.02 321
16753.25 329
16754.47 323
16755.69 310
16756.92 317
16758.14 307
16759.36 319
16760.59 350
16761.81 329
16763.03 322
16764.25 316
16765.48 310
16766.70 302
16767.92 322
16769.15 285
16770.37 305
16771.59 302
16772.82 336
16774.04 321
16775.27 329
16776.49 321
16777.71 321
16778.94 299
16780.16 312
16781.38 330
16782.61 321
16783.83 328
16785.06 291
16786.28 294
16787.50 313
16788.73 319
16789.95 330
16791.18 327
16792.40 319
16793.62 296
16794.85 300
16796.07 327
16797.30 339
16798.52 340
16799.75 314
16800.97 322
16802.19 333
16803.42 343
16804.64 342
16805.87 324
16807.09 308
16808.32 319
16809.54 322
16810.77 305
16811.99 341
16813.22 311
16814.44 307
16815.67 290
16816.89 307
16818.12 336
16819.34 328
16820.57 337
16821.79 342
16823.02 370
16824.24 320
16825.47 334
16826.70 343
16827.92 339
16829.15 351
16830.37 343
16831.60 343
16832.82 361
16834.05 357
16835.27 364
16836.50 360
16837.73 351
16838.95 368
16840.18 362
16841.40 346
16842.63 385
16843.86 393
16845.08 357
16846.31 367
16847.53 358
16848.76 360
16849.99 368
16851.21 369
16852.44 374
16853.67 404
16854.89 390
16856.12 423
16857.35 404
16858.57 393
16859.80 409
16861.03 409
16862.25 400
16863.48 404
16864.71 425
16865.93 410
16867.16 419
16868.39 427
16869.61 454
16870.84 428
16872.07 417
16873.30 437
16874.52 443
16875.75 460
16876.98 475
16878.20 490
16879.43 455
16880.66 468
16881.89 477
16883.11 458
16884.34 458
16885.57 466
16886.80 462
16888.02 458
16889.25 471
16890.48 474
16891.71 467
16892.94 498
16894.16 475
16895.39 459
16896.62 454
16897.85 442
16899.08 467
16900.30 467
16901.53 483
16902.76 439
16903.99 435
16905.22 460
16906.45 452
16907.67 447
16908.90 471
16910.13 428
16911.36 418
16912.59 442
16913.82 443
16915.04 458
16916.27 438
16917.50 434
16918.73 445
16919.96 417
16921.19 392
16922.42 403
16923.65 396
16924.88 422
16926.10 422
16927.33 415
16928.56 405
16929.79 417
16931.02 378
16932.25 411
16933.48 388
16934.71 396
16935.94 394
16937.17 423
16938.40 436
16939.63 393
16940.86 417
16942.09 403
16943.32 450
16944.55 425
16945.78 392
16947.01 366
16948.24 405
16949.47 410
16950.70 396
16951.93 406
16953.16 400
16954.39 420
16955.62 415
16956.85 408
16958.08 348
16959.31 368
16960.54 390
16961.77 371
16963.00 375
16964.23 395
16965.46 407
16966.69 389
16967.92 398
16969.15 358
16970.38 355
16971.61 353
16972.84 360
16974.07 394
16975.30 350
16976.54 358
16977.77 383
16979.00 367
16980.23 368
16981.46 328
16982.69 358
16983.92 379
16985.15 361
16986.38 372
16987.62 356
16988.85 370
16990.08 345
16991.31 340
16992.54 351
16993.77 362
16995.00 346
16996.24 335
16997.47 336
16998.70 351
16999.93 361
17001.16 334
17002.39 326
17003.63 323
17004.86 334
17006.09 340
17007.32 332
17008.55 357
17009.79 354
17011.02 325
17012.25 329
17013.48 327
17014.72 320
17015.95 303
17017.18 353
17018.41 344
17019.64 353
17020.88 333
17022.11 341
17023.34 327
17024.58 331
17025.81 322
17027.04 337
17028.27 347
17029.51 321
17030.74 311
17031.97 332
17033.21 338
17034.44 331
17035.67 338
17036.90 326
17038.14 320
17039.37 306
17040.60 327
17041.84 317
17043.07 327
17044.30 330
17045.54 341
17046.77 313
17048.00 297
17049.24 319
17050.47 305
17051.70 313
17052.94 320
17054.17 309
17055.41 299
17056.64 330
17057.87 316
17059.11 306
17060.34 307
17061.58 275
17062.81 291
17064.04 308
17065.28 294
17066.51 318
17067.75 329
17068.98 300
17070.21 324
17071.45 317
17072.68 326
17073.92 318
17075.15 292
17076.39 295
17077.62 277
17078.86 296
17080.09 296
17081.33 318
17082.56 283
17083.80 318
17085.03 315
17086.26 311
17087.50 279
17088.73 292
17089.97 295
17091.20 287
17092.44 285
17093.68 288
17094.91 303
17096.15 299
17097.38 300
17098.62 286
17099.85 289
17101.09 286
17102.32 298
17103.56 275
17104.79 275
17106.03 297
17107.26 304
17108.50 277
17109.74 289
17110.97 312
17112.21 282
17113.44 301
17114.68 309
17115.92 278
17117.15 279
17118.39 256
17119.62 283
17120.86 275
17122.10 268
17123.33 269
17124.57 263
17125.80 283
17127.04 290
17128.28 274
17129.51 271
17130.75 263
17131.99 278
17133.22 300
17134.46 284
17135.70 254
17136.93 288
17138.17 288
17139.41 265
17140.64 310
17141.88 285
17143.12 286
17144.35 252
17145.59 263
17146.83 275
17148.07 261
17149.30 258
17150.54 268
17151.78 268
17153.02 233
17154.25 273
17155.49 284
17156.73 277
17157.96 286
17159.20 297
17160.44 283
17161.68 271
17162.92 263
17164.15 276
17165.39 254
17166.63 249
17167.87 255
17169.10 265
17170.34 257
17171.58 260
17172.82 277
17174.06 263
17175.29 274
17176.53 244
17177.77 283
17179.01 246
17180.25 276
17181.49 266
17182.72 252
17183.96 281
17185.20 268
17186.44 294
17187.68 274
17188.92 268
17190.15 262
17191.39 279
17192.63 261
17193.87 250
17195.11 262
17196.35 260
17197.59 280
17198.83 263
17200.07 275
17201.30 241
17202.54 258
17203.78 241
17205.02 253
17206.26 268
17207.50 253
17208.74 252
17209.98 262
17211.22 246
17212.46 273
17213.70 266
17214.94 249
17216.18 260
17217.42 256
17218.66 233
17219.90 250
17221.14 217
17222.38 248
17223.62 260
17224.86 275
17226.10 255
17227.34 231
17228.58 273
17229.82 245
17231.06 247
17232.30 253
17233.54 249
17234.78 278
17236.02 228
17237.26 247
17238.50 233
17239.74 241
17240.98 256
17242.22 242
17243.46 249
17244.70 269
17245.94 242
17247.18 259
17248.42 249
17249.66 228
17250.90 249
17252.14 262
17253.39 265
17254.63 231
17255.87 251
17257.11 257
17258.35 246
17259.59 264
17260.83 247
17262.07 229
17263.31 258
17264.56 243
17265.80 249
17267.04 217
17268.28 236
17269.52 233
17270.76 261
17272.00 262
17273.25 258
17274.49 272
17275.73 240
17276.97 240
17278.21 239
17279.45 255
17280.70 226
17281.94 234
17283.18 252
17284.42 255
17285.66 263
17286.91 264
17288.15 259
17289.39 233
17290.63 234
17291.88 230
17293.12 231
17294.36 233
17295.60 223
17296.85 221
17298.09 236
17299.33 245
17300.57 250
17301.82 247
17303.06 279
17304.30 239
17305.54 223
17306.79 235
17308.03 230
17309.27 250
17310.52 224
17311.76 229
17313.00 269
17314.25 267
17315.49 234
17316.73 245
17317.97 235
17319.22 212
17320.46 237
17321.71 254
17322.95 226
17324.19 232
17325.44 230
17326.68 229
17327.92 253
17329.17 252
17330.41 254
17331.65 254
17332.90 257
17334.14 244
17335.39 240
17336.63 249
17337.87 252
17339.12 225
17340.36 253
17341.61 255
17342.85 240
17344.09 261
17345.34 228
17346.58 257
17347.83 266
17349.07 229
17350.32 230
17351.56 235
17352.80 248
17354.05 242
17355.29 223
17356.54 214
17357.78 226
17359.03 254
17360.27 229
17361.52 233
17362.76 232
17364.01 238
17365.25 247
17366.50 246
17367.74 238
17368.99 241
17370.23 262
17371.48 245
17372.72 246
17373.97 230
17375.21 240
17376.46 256
17377.70 239
17378.95 237
17380.19 247
17381.44 271
17382.69 251
17383.93 242
17385.18 235
17386.42 254
17387.67 248
17388.91 243
17390.16 251
17391.41 228
17392.65 256
17393.90 250
17395.14 249
17396.39 254
17397.64 211
17398.88 244
17400.13 243
17401.37 237
17402.62 249
17403.87 238
17405.11 258
17406.36 247
17407.61 253
17408.85 251
17410.10 242
17411.35 228
17412.59 243
17413.84 241
17415.09 236
17416.33 237
17417.58 234
17418.83 252
17420.07 251
17421.32 249
17422.57 245
17423.82 216
17425.06 261
17426.31 225
17427.56 224
17428.80 223
17430.05 239
17431.30 252
17432.55 268
17433.79 253
17435.04 255
17436.29 260
17437.54 247
17438.78 251
17440.03 252
17441.28 254
17442.53 258
17443.77 273
17445.02 220
17446.27 230
17447.52 267
17448.77 236
17450.01 217
17451.26 249
17452.51 241
17453.76 231
17455.01 258
17456.25 270
17457.50 239
17458.75 269
17460.00 244
17461.25 258
17462.50 263
17463.74 266
17464.99 260
17466.24 258
17467.49 264
17468.74 267
17469.99 268
17471.24 251
17472.49 250
17473.73 258
17474.98 277
17476.23 278
17477.48 277
17478.73 263
17479.98 259
17481.23 267
17482.48 255
17483.73 274
17484.98 267
17486.23 269
17487.47 270
17488.72 252
17489.97 275
17491.22 255
17492.47 242
17493.72 266
17494.97 267
17496.22 277
17497.47 287
17498.72 267
17499.97 271
17501.22 274
17502.47 239
17503.72 270
17504.97 275
17506.22 282
17507.47 304
17508.72 255
17509.97 257
17511.22 255
17512.47 236
17513.72 260
17514.97 257
17516.22 274
17517.47 310
17518.72 312
17519.97 270
17521.22 269
17522.47 259
17523.72 286
17524.98 304
17526.23 271
17527.48 250
17528.73 236
17529.98 307
17531.23 288
17532.48 285
17533.73 293
17534.98 264
17536.23 310
17537.48 317
17538.74 273
17539.99 278
17541.24 262
17542.49 286
17543.74 271
17544.99 293
17546.24 264
17547.50 301
17548.75 293
17550.00 271
17551.25 279
17552.50 296
17553.75 285
17555.01 312
17556.26 320
17557.51 292
17558.76 306
17560.01 312
17561.26 315
17562.52 302
17563.77 305
17565.02 320
17566.27 296
17567.53 301
17568.78 267
17570.03 282
17571.28 293
17572.53 282
17573.79 304
17575.04 312
17576.29 301
17577.54 297
17578.80 297
17580.05 301
17581.30 342
17582.56 320
17583.81 304
17585.06 302
17586.31 317
17587.57 277
17588.82 286
17590.07 306
17591.33 301
17592.58 294
17593.83 327
17595.08 293
17596.34 303
17597.59 285
17598.84 330
17600.10 318
17601.35 311
17602.61 296
17603.86 329
17605.11 327
17606.37 319
17607.62 320
17608.87 298
17610.13 322
17611.38 309
17612.63 319
17613.89 303
17615.14 326
17616.40 325
17617.65 303
17618.90 309
17620.16 322
17621.41 313
17622.67 331
17623.92 300
17625.17 333
17626.43 325
17627.68 314
17628.94 287
17630.19 309
17631.45 321
17632.70 306
17633.96 330
17635.21 295
17636.47 322
17637.72 339
17638.97 314
17640.23 323
17641.48 315
17642.74 336
17643.99 335
17645.25 303
17646.50 313
17647.76 280
17649.01 301
17650.27 329
17651.52 309
17652.78 298
17654.04 300
17655.29 316
17656.55 306
17657.80 288
17659.06 312
17660.31 326
17661.57 297
17662.82 289
17664.08 288
17665.33 300
17666.59 302
17667.85 302
17669.10 298
17670.36 320
17671.61 313
17672.87 298
17674.13 306
17675.38 294
17676.64 270
17677.89 278
17679.15 296
17680.41 276
17681.66 292
17682.92 270
17684.18 291
17685.43 280
17686.69 280
17687.95 258
17689.20 257
17690.46 277
17691.71 263
17692.97 258
17694.23 277
17695.49 269
17696.74 278
17698.00 283
17699.26 278
17700.51 278
17701.77 286
17703.03 283
17704.28 270
17705.54 290
17706.80 288
17708.06 268
17709.31 267
17710.57 272
17711.83 280
17713.08 281
17714.34 252
17715.60 292
17716.86 283
17718.11 261
17719.37 261
17720.63 291
17721.89 264
17723.15 275
17724.40 260
17725.66 302
17726.92 281
17728.18 269
17729.43 282
17730.69 275
17731.95 273
17733.21 258
17734.47 274
17735.73 296
17736.98 247
17738.24 255
17739.50 300
17740.76 287
17742.02 254
17743.28 263
17744.53 289
17745.79 264
17747.05 287
17748.31 275
17749.57 251
17750.83 264
17752.09 272
17753.34 283
17754.60 247
17755.86 253
17757.12 265
17758.38 276
17759.64 255
17760.90 255
17762.16 266
17763.42 281
17764.68 269
17765.94 253
17767.19 248
17768.45 269
17769.71 265
17770.97 266
17772.23 271
17773.49 270
17774.75 252
17776.01 244
17777.27 284
17778.53 260
17779.79 256
17781.05 243
17782.31 261
17783.57 241
17784.83 256
17786.09 250
17787.35 259
17788.61 277
17789.87 245
17791.13 237
17792.39 246
17793.65 222
17794.91 255
17796.17 224
17797.43 249
17798.69 220
17799.95 240
17801.21 246
17802.47 229
17803.73 247
17805.00 267
17806.26 241
17807.52 234
17808.78 236
17810.04 246
17811.30 250
17812.56 260
17813.82 248
17815.08 248
17816.34 232
17817.60 226
17818.87 240
17820.13 257
17821.39 244
17822.65 225
17823.91 232
17825.17 229
17826.43 256
17827.69 232
17828.96 246
17830.22 242
17831.48 242
17832.74 250
17834.00 234
17835.26 236
17836.53 219
17837.79 250
17839.05 218
17840.31 217
17841.57 224
17842.84 211
17844.10 230
17845.36 237
17846.62 247
17847.88 220
17849.15 241
17850.41 226
17851.67 233
17852.93 222
17854.20 228
17855.46 246
17856.72 236
17857.98 226
17859.25 202
17860.51 222
17861.77 216
17863.03 220
17864.30 241
17865.56 242
17866.82 217
17868.09 230
17869.35 215
17870.61 219
17871.87 210
17873.14 210
17874.40 221
17875.66 236
17876.93 228
17878.19 237
17879.45 219
17880.72 216
17881.98 224
17883.24 238
17884.51 217
17885.77 247
17887.03 226
17888.30 234
17889.56 246
17890.83 225
17892.09 237
17893.35 219
17894.62 207
17895.88 224
17897.14 199
17898.41 205
17899.67 184
17900.94 195
17902.20 228
17903.46 246
17904.73 228
17905.99 224
17907.26 243
17908.52 223
17909.79 227
17911.05 202
17912.32 220
17913.58 222
17914.84 230
17916.11 230
17917.37 193
17918.64 215
17919.90 225
17921.17 247
17922.43 242
17923.70 221
17924.96 237
17926.23 233
17927.49 223
17928.76 206
17930.02 218
17931.29 217
17932.55 218
17933.82 207
17935.08 202
17936.35 200
17937.61 213
17938.88 218
17940.14 219
17941.41 234
17942.68 223
17943.94 202
17945.21 224
17946.47 209
17947.74 245
17949.00 225
17950.27 225
17951.54 204
17952.80 203
17954.07 206
17955.33 209
17956.60 224
17957.87 205
17959.13 211
17960.40 228
17961.66 209
17962.93 211
17964.20 229
17965.46 215
17966.73 215
17968.00 222
17969.26 213
17970.53 221
17971.80 231
17973.06 214
17974.33 219
17975.60 184
17976.86 220
17978.13 208
17979.40 226
17980.66 204
17981.93 223
17983.20 214
17984.46 217
17985.73 234
17987.00 206
17988.26 212
17989.53 209
17990.80 233
17992.07 213
17993.33 217
17994.60 227
17995.87 229
17997.14 234
17998.40 209
17999.67 233
18000.94 194
18002.21 206
18003.47 209
18004.74 219
18006.01 198
18007.28 247
18008.55 216
18009.81 231
18011.08 212
18012.35 215
18013.62 197
18014.89 223
18016.15 206
18017.42 224
18018.69 206
18019.96 225
18021.23 188
18022.49 196
18023.76 217
18025.03 206
18026.30 218
18027.57 223
18028.84 226
18030.11 201
18031.37 204
18032.64 183
18033.91 208
18035.18 202
18036.45 203
18037.72 210
18038.99 192
18040.26 213
18041.53 225
18042.79 227
18044.06 214
18045.33 224
18046.60 231
18047.87 218
18049.14 194
18050.41 196
18051.68 199
18052.95 237
18054.22 213
18055.49 205
18056.76 215
18058.03 226
18059.30 218
18060.57 212
18061.84 221
18063.11 192
18064.38 226
18065.65 234
18066.92 216
18068.19 194
18069.46 210
18070.73 221
18072.00 234
18073.27 196
18074.54 213
18075.81 237
18077.08 225
18078.35 210
18079.62 181
18080.89 216
18082.16 219
18083.43 240
18084.70 226
18085.97 221
18087.24 207
18088.51 224
18089.78 216
18091.05 226
18092.32 206
18093.59 213
18094.87 237
18096.14 197
18097.41 205
18098.68 214
18099.95 234
18101.22 224
18102.49 200
18103.76 199
18105.03 216
18106.31 236
18107.58 231
18108.85 206
18110.12 229
18111.39 210
18112.66 249
18113.93 246
18115.21 205
18116.48 200
18117.75 222
18119.02 242
18120.29 222
18121.56 220
18122.84 221
18124.11 242
18125.38 243
18126.65 218
18127.92 189
18129.20 210
18130.47 208
18131.74 212
18133.01 230
18134.29 220
18135.56 206
18136.83 210
18138.10 223
18139.38 222
18140.65 232
18141.92 211
18143.19 217
18144.47 219
18145.74 220
18147.01 227
18148.28 228
18149.56 197
18150.83 199
18152.10 210
18153.38 195
18154.65 195
18155.92 194
18157.19 197
18158.47 184
18159.74 216
18161.01 222
18162.29 222
18163.56 199
18164.83 199
18166.11 223
18167.38 216
18168.65 198
18169.93 198
18171.20 224
18172.48 209
18173.75 189
18175.02 214
18176.30 185
18177.57 215
18178.84 222
18180.12 196
18181.39 204
18182.67 188
18183.94 223
18185.21 218
18186.49 193
18187.76 195
18189.04 211
18190.31 212
18191.59 209
18192.86 217
18194.13 208
18195.41 212
18196.68 214
18197.96 210
18199.23 210
18200.51 203
18201.78 204
18203.06 226
18204.33 205
18205.61 199
18206.88 218
18208.16 213
18209.43 231
18210.71 205
18211.98 203
18213.26 219
18214.53 223
18215.81 216
18217.08 203
18218.36 224
18219.63 246
18220.91 216
18222.18 201
18223.46 198
18224.73 220
18226.01 233
18227.28 210
18228.56 219
18229.84 194
18231.11 174
18232.39 237
18233.66 227
18234.94 213
18236.21 218
18237.49 229
18238.77 223
18240.04 214
18241.32 214
18242.59 203
18243.87 218
18245.15 214
18246.42 197
18247.70 196
18248.98 226
18250.25 231
18251.53 226
18252.81 211
18254.08 201
18255.36 227
18256.63 214
18257.91 213
18259.19 209
18260.46 219
18261.74 207
18263.02 189
18264.30 217
18265.57 219
18266.85 218
18268.13 222
18269.40 218
18270.68 230
18271.96 219
18273.23 208
18274.51 217
18275.79 235
18277.07 212
18278.34 199
18279.62 215
18280.90 188
18282.18 214
18283.45 195
18284.73 204
18286.01 212
18287.29 216
18288.56 194
18289.84 215
18291.12 210
18292.40 209
18293.68 209
18294.95 206
18296.23 230
18297.51 202
18298.79 207
18300.07 200
18301.34 216
18302.62 235
18303.90 221
18305.18 212
18306.46 215
18307.74 210
18309.01 222
18310.29 222
18311.57 216
18312.85 224
18314.13 207
18315.41 238
18316.69 232
18317.96 215
18319.24 211
18320.52 206
18321.80 213
18323.08 208
18324.36 214
18325.64 239
18326.92 212
18328.20 217
18329.47 207
18330.75 194
18332.03 225
18333.31 206
18334.59 237
18335.87 220
18337.15 210
18338.43 234
18339.71 221
18340.99 221
18342.27 217
18343.55 227
18344.83 223
18346.11 235
18347.39 216
18348.67 217
18349.95 232
18351.23 224
18352.51 211
18353.79 220
18355.07 227
18356.35 244
18357.63 240
18358.91 221
18360.19 221
18361.47 201
18362.75 225
18364.03 235
18365.31 199
18366.59 211
18367.87 226
18369.15 231
18370.43 202
18371.71 200
18372.99 217
18374.27 233
18375.55 225
18376.83 219
18378.12 198
18379.40 194
18380.68 205
18381.96 200
18383.24 217
18384.52 216
18385.80 213
18387.08 210
18388.36 197
18389.65 213
18390.93 211
18392.21 223
18393.49 214
18394.77 206
18396.05 214
18397.33 201
18398.62 209
18399.90 209
18401.18 233
18402.46 223
18403.74 222
18405.02 223
18406.31 190
18407.59 207
18408.87 186
18410.15 207
18411.43 204
18412.72 197
18414.00 199
18415.28 228
18416.56 203
18417.84 191
18419.13 210
18420.41 193
18421.69 211
18422.97 206
18424.26 209
18425.54 205
18426.82 223
18428.10 204
18429.39 202
18430.67 219
18431.95 212
18433.23 201
18434.52 221
18435.80 208
18437.08 197
18438.37 183
18439.65 219
18440.93 240
18442.22 218
18443.50 212
18444.78 194
18446.06 194
18447.35 213
18448.63 210
18449.91 191
18451.20 220
18452.48 217
18453.76 204
18455.05 198
18456.33 214
18457.62 243
18458.90 203
18460.18 217
18461.47 206
18462.75 210
18464.03 217
18465.32 218
18466.60 207
18467.89 220
18469.17 213
18470.45 193
18471.74 190
18473.02 229
18474.31 236
18475.59 215
18476.88 216
18478.16 207
18479.44 232
18480.73 204
18482.01 193
18483.30 208
18484.58 206
18485.87 207
18487.15 217
18488.44 224
18489.72 199
18491.01 200
18492.29 207
18493.58 219
18494.86 227
18496.15 217
18497.43 230
18498.72 206
18500.00 193
18501.29 210
18502.57 220
18503.86 195
18505.14 205
18506.43 239
18507.71 212
18509.00 214
18510.28 238
18511.57 209
18512.85 216
18514.14 208
18515.42 216
18516.71 205
18518.00 212
18519.28 208
18520.57 194
18521.85 208
18523.14 187
18524.43 208
18525.71 229
18527.00 205
18528.28 206
18529.57 201
18530.86 221
18532.14 244
18533.43 244
18534.71 216
18536.00 226
18537.29 226
18538.57 223
18539.86 223
18541.15 207
18542.43 210
18543.72 200
18545.01 211
18546.29 200
18547.58 219
18548.87 213
18550.15 195
18551.44 208
18552.73 217
18554.01 226
18555.30 218
18556.59 204
18557.88 204
18559.16 202
18560.45 214
18561.74 196
18563.02 216
18564.31 214
18565.60 195
18566.89 202
18568.17 200
18569.46 229
18570.75 220
18572.04 222
18573.32 226
18574.61 219
18575.90 207
18577.19 222
18578.48 233
18579.76 208
18581.05 221
18582.34 223
18583.63 240
18584.92 221
18586.20 240
18587.49 207
18588.78 235
18590.07 233
18591.36 246
18592.64 230
18593.93 218
18595.22 215
18596.51 229
18597.80 220
18599.09 185
18600.38 223
18601.66 223
18602.95 234
18604.24 217
18605.53 207
18606.82 227
18608.11 224
18609.40 206
18610.69 207
18611.98 215
18613.26 192
18614.55 197
18615.84 210
18617.13 220
18618.42 214
18619.71 223
18621.00 246
18622.29 237
18623.58 214
18624.87 220
18626.16 210
18627.45 237
18628.74 208
18630.03 215
18631.32 216
18632.61 197
18633.89 218
18635.18 209
18636.47 202
18637.76 196
18639.05 225
18640.34 233
18641.63 236
18642.92 211
18644.21 216
18645.50 218
18646.79 194
18648.09 198
18649.38 218
18650.67 206
18651.96 200
18653.25 207
18654.54 214
18655.83 191
18657.12 210
18658.41 215
18659.70 247
18660.99 226
18662.28 207
18663.57 213
18664.86 199
18666.15 227
18667.44 214
18668.74 184
18670.03 180
18671.32 187
18672.61 228
18673.90 210
18675.19 184
18676.48 197
18677.77 213
18679.06 218
18680.36 207
18681.65 194
18682.94 194
18684.23 207
18685.52 205
18686.81 202
18688.11 185
18689.40 206
18690.69 205
18691.98 185
18693.27 191
18694.56 206
18695.86 174
18697.15 198
18698.44 192
18699.73 210
18701.02 204
18702.32 202
18703.61 194
18704.90 192
18706.19 209
18707.48 196
18708.78 209
18710.07 200
18711.36 201
18712.65 206
18713.95 206
18715.24 183
18716.53 182
18717.83 214
18719.12 199
18720.41 184
18721.70 201
18723.00 205
18724.29 233
18725.58 222
18726.87 190
18728.17 186
18729.46 169
18730.75 214
18732.05 214
18733.34 199
18734.63 198
18735.93 217
18737.22 208
18738.51 193
18739.81 213
18741.10 205
18742.39 191
18743.69 182
18744.98 196
18746.27 191
18747.57 209
18748.86 202
18750.16 184
18751.45 199
18752.74 169
18754.04 174
18755.33 218
18756.63 204
18757.92 181
18759.21 200
18760.51 204
18761.80 184
18763.10 172
18764.39 198
18765.69 215
18766.98 205
18768.27 190
18769.57 205
18770.86 208
18772.16 181
18773.45 190
18774.75 192
18776.04 193
18777.34 187
18778.63 185
18779.93 196
18781.22 177
18782.52 194
18783.81 206
18785.11 199
18786.40 202
18787.70 175
18788.99 185
18790.29 215
18791.58 175
18792.88 200
18794.17 191
18795.47 180
18796.76 195
18798.06 187
18799.35 174
18800.65 173
18801.94 181
18803.24 183
18804.54 190
18805.83 199
18807.13 183
18808.42 196
18809.72 201
18811.01 186
18812.31 189
18813.61 208
18814.90 200
18816.20 190
18817.49 188
18818.79 186
18820.09 195
18821.38 198
18822.68 182
18823.98 177
18825.27 192
18826.57 166
18827.87 174
18829.16 176
18830.46 176
18831.75 189
18833.05 200
18834.35 206
18835.64 181
18836.94 200
18838.24 208
18839.54 202
18840.83 208
18842.13 174
18843.43 209
18844.72 209
18846.02 202
18847.32 182
18848.61 185
18849.91 209
18851.21 190
18852.51 209
18853.80 177
18855.10 192
18856.40 207
18857.70 205
18858.99 198
18860.29 172
18861.59 189
18862.89 191
18864.18 214
18865.48 196
18866.78 186
18868.08 193
18869.38 188
18870.67 217
18871.97 218
18873.27 213
18874.57 190
18875.87 205
18877.16 199
18878.46 182
18879.76 203
18881.06 205
18882.36 207
18883.66 179
18884.95 197
18886.25 197
18887.55 215
18888.85 180
18890.15 194
18891.45 195
18892.75 189
18894.04 193
18895.34 176
18896.64 188
18897.94 177
18899.24 192
18900.54 188
18901.84 164
18903.14 188
18904.44 179
18905.74 223
18907.03 182
18908.33 171
18909.63 198
18910.93 199
18912.23 206
18913.53 191
18914.83 215
18916.13 197
18917.43 185
18918.73 187
18920.03 204
18921.33 204
18922.63 194
18923.93 196
18925.23 201
18926.53 195
18927.83 195
18929.13 183
18930.43 193
18931.73 187
18933.03 193
18934.33 196
18935.63 171
18936.93 182
18938.23 184
18939.53 200
18940.83 188
18942.13 209
18943.43 191
18944.73 196
18946.03 173
18947.33 185
18948.63 189
18949.93 195
18951.23 182
18952.53 191
18953.84 184
18955.14 179
18956.44 195
18957.74 194
18959.04 177
18960.34 188
18961.64 185
18962.94 192
18964.24 183
18965.54 184
18966.85 181
18968.15 190
18969.45 195
18970.75 181
18972.05 175
18973.35 193
18974.65 172
18975.96 168
18977.26 203
18978.56 202
18979.86 182
18981.16 172
18982.46 180
18983.77 214
18985.07 190
18986.37 179
18987.67 194
18988.97 201
18990.28 179
18991.58 192
18992.88 197
18994.18 188
18995.49 191
18996.79 196
18998.09 217
18999.39 189
19000.69 198
19002.00 191
19003.30 185
19004.60 202
19005.90 202
19007.21 186
19008.51 176
19009.81 179
19011.12 197
19012.42 186
19013.72 174
19015.02 172
19016.33 167
19017.63 175
19018.93 160
19020.24 196
19021.54 192
19022.84 186
19024.15 194
19025.45 191
19026.75 184
19028.06 174
19029.36 191
19030.66 206
19031.97 197
19033.27 200
19034.57 188
19035.88 176
19037.18 198
19038.48 184
19039.79 197
19041.09 178
19042.40 202
19043.70 200
19045.00 196
19046.31 170
19047.61 179
19048.92 212
19050.22 183
19051.52 184
19052.83 179
19054.13 186
19055.44 193
19056.74 186
19058.05 188
19059.35 183
19060.65 177
19061.96 180
19063.26 207
19064.57 198
19065.87 158
19067.18 174
19068.48 174
19069.79 171
19071.09 180
19072.40 185
19073.70 204
19075.01 199
19076.31 173
19077.62 184
19078.92 196
19080.23 165
19081.53 179
19082.84 172
19084.14 201
19085.45 203
19086.75 196
19088.06 197
19089.36 200
19090.67 195
19091.98 199
19093.28 196
19094.59 204
19095.89 174
19097.20 191
19098.50 182
19099.81 179
19101.12 175
19102.42 192
19103.73 180
19105.03 192
19106.34 191
19107.65 186
19108.95 183
19110.26 208
19111.56 202
19112.87 177
19114.18 158
19115.48 189
19116.79 180
19118.10 183
19119.40 181
19120.71 204
19122.02 211
19123.32 198
19124.63 175
19125.94 190
19127.24 186
19128.55 179
19129.86 183
19131.16 184
19132.47 193
19133.78 198
19135.08 191
19136.39 190
19137.70 217
19139.01 183
19140.31 192
19141.62 188
19142.93 177
19144.23 182
19145.54 188
19146.85 167
19148.16 187
19149.46 167
19150.77 174
19152.08 191
19153.39 191
19154.69 180
19156.00 205
19157.31 192
19158.62 187
19159.93 177
19161.23 173
19162.54 180
19163.85 185
19165.16 203
19166.47 174
19167.77 202
19169.08 188
19170.39 163
19171.70 188
19173.01 179
19174.32 196
19175.62 197
19176.93 207
19178.24 171
19179.55 209
19180.86 179
19182.17 196
19183.48 194
19184.78 164
19186.09 200
19187.40 198
19188.71 203
19190.02 183
19191.33 179
19192.64 194
19193.95 198
19195.26 195
19196.56 183
19197.87 173
19199.18 192
19200.49 198
19201.80 194
19203.11 195
19204.42 170
19205.73 175
19207.04 221
19208.35 188
19209.66 176
19210.97 194
19212.28 167
19213.59 171
19214.90 163
19216.21 195
19217.52 178
19218.83 197
19220.14 183
19221.45 181
19222.76 197
19224.07 186
19225.38 183
19226.69 186
19228.00 176
19229.31 153
19230.62 185
19231.93 179
19233.24 164
19234.55 197
19235.86 188
19237.17 181
19238.48 183
19239.79 183
19241.10 163
19242.41 184
19243.72 157
19245.03 184
19246.35 174
19247.66 181
19248.97 171
19250.28 180
19251.59 176
19252.90 166
19254.21 189
19255.52 184
19256.83 179
19258.14 181
19259.46 194
19260.77 180
19262.08 188
19263.39 187
19264.70 179
19266.01 169
19267.32 180
19268.64 192
19269.95 196
19271.26 172
19272.57 176
19273.88 186
19275.20 171
19276.51 193
19277.82 208
19279.13 176
19280.44 167
19281.75 192
19283.07 179
19284.38 201
19285.69 148
19287.00 169
19288.32 194
19289.63 174
19290.94 191
19292.25 170
19293.57 180
19294.88 185
19296.19 182
19297.50 186
19298.82 170
19300.13 167
19301.44 184
19302.75 180
19304.07 163
19305.38 186
19306.69 182
19308.01 181
19309.32 160
19310.63 153
19311.94 173
19313.26 193
19314.57 196
19315.88 177
19317.20 173
19318.51 170
19319.82 168
19321.14 186
19322.45 177
19323.76 192
19325.08 169
19326.39 181
19327.70 164
19329.02 184
19330.33 175
19331.65 181
19332.96 187
19334.27 179
19335.59 189
19336.90 182
19338.22 197
19339.53 184
19340.84 170
19342.16 180
19343.47 172
19344.79 181
19346.10 181
19347.41 164
19348.73 162
19350.04 186
19351.36 182
19352.67 153
19353.99 178
19355.30 177
19356.62 197
19357.93 180
19359.25 175
19360.56 211
19361.87 192
19363.19 182
19364.50 168
19365.82 196
19367.13 166
19368.45 167
19369.76 177
19371.08 185
19372.39 189
19373.71 190
19375.02 184
19376.34 175
19377.66 204
19378.97 165
19380.29 178
19381.60 179
19382.92 162
19384.23 184
19385.55 180
19386.86 162
19388.18 170
19389.50 185
19390.81 180
19392.13 156
19393.44 182
19394.76 176
19396.07 188
19397.39 169
19398.71 157
19400.02 163
19401.34 169
19402.65 182
19403.97 187
19405.29 196
19406.60 165
19407.92 193
19409.24 177
19410.55 179
19411.87 172
19413.19 182
19414.50 188
19415.82 181
19417.14 170
19418.45 161
19419.77 195
19421.09 179
19422.40 176
19423.72 183
19425.04 193
19426.35 176
19427.67 166
19428.99 164
19430.30 170
19431.62 169
19432.94 187
19434.26 190
19435.57 184
19436.89 180
19438.21 178
19439.53 190
19440.84 187
19442.16 152
19443.48 174
19444.80 184
19446.11 161
19447.43 176
19448.75 161
19450.07 195
19451.38 171
19452.70 162
19454.02 164
19455.34 177
19456.66 177
19457.97 163
19459.29 180
19460.61 191
19461.93 167
19463.25 147
19464.57 184
19465.88 159
19467.20 172
19468.52 174
19469.84 164
19471.16 150
19472.48 167
19473.79 162
19475.11 173
19476.43 164
19477.75 164
19479.07 168
19480.39 186
19481.71 190
19483.03 199
19484.34 193
19485.66 177
19486.98 186
19488.30 177
19489.62 175
19490.94 158
19492.26 186
19493.58 184
19494.90 168
19496.22 185
19497.54 184
19498.86 209
19500.18 184
19501.50 169
19502.81 169
19504.13 184
19505.45 175
19506.77 189
19508.09 180
19509.41 182
19510.73 169
19512.05 180
19513.37 187
19514.69 181
19516.01 183
19517.33 173
19518.65 180
19519.97 188
19521.29 178
19522.61 182
19523.93 183
19525.25 170
19526.57 169
19527.89 190
19529.22 176
19530.54 174
19531.86 166
19533.18 182
19534.50 169
19535.82 169
19537.14 171
19538.46 182
19539.78 183
19541.10 186
19542.42 159
19543.74 158
19545.06 181
19546.39 202
19547.71 183
19549.03 161
19550.35 187
19551.67 172
19552.99 207
19554.31 172
19555.63 178
19556.96 169
19558.28 176
19559.60 167
19560.92 165
19562.24 176
19563.56 180
19564.88 174
19566.21 168
19567.53 182
19568.85 185
19570.17 162
19571.49 190
19572.82 170
19574.14 163
19575.46 182
19576.78 185
19578.10 193
19579.43 183
19580.75 177
19582.07 185
19583.39 189
19584.72 158
19586.04 176
19587.36 178
19588.68 161
19590.01 196
19591.33 182
19592.65 186
19593.97 174
19595.30 177
19596.62 174
19597.94 198
19599.26 189
19600.59 188
19601.91 193
19603.23 196
19604.56 181
19605.88 184
19607.20 182
19608.53 181
19609.85 178
19611.17 188
19612.49 192
19613.82 184
19615.14 180
19616.47 174
19617.79 175
19619.11 188
19620.44 185
19621.76 168
19623.08 173
19624.41 166
19625.73 166
19627.05 163
19628.38 144
19629.70 159
19631.03 166
19632.35 197
19633.67 160
19635.00 167
19636.32 168
19637.65 193
19638.97 153
19640.29 185
19641.62 187
19642.94 174
19644.27 177
19645.59 188
19646.92 185
19648.24 188
19649.57 194
19650.89 174
19652.21 192
19653.54 156
19654.86 178
19656.19 179
19657.51 177
19658.84 175
19660.16 180
19661.49 199
19662.81 199
19664.14 191
19665.46 174
19666.79 184
19668.11 178
19669.44 203
19670.76 203
19672.09 194
19673.41 190
19674.74 173
19676.07 196
19677.39 178
19678.72 174
19680.04 191
19681.37 182
19682.69 213
19684.02 183
19685.34 185
19686.67 198
19688.00 166
19689.32 187
19690.65 186
19691.97 197
19693.30 179
19694.63 190
19695.95 188
19697.28 183
19698.60 210
19699.93 190
19701.26 208
19702.58 179
19703.91 175
19705.24 187
19706.56 176
19707.89 184
19709.22 191
19710.54 174
19711.87 180
19713.20 181
19714.52 166
19715.85 181
19717.18 188
19718.50 187
19719.83 192
19721.16 168
19722.48 185
19723.81 179
19725.14 204
19726.47 192
19727.79 162
19729.12 193
19730.45 193
19731.77 199
19733.10 184
19734.43 174
19735.76 160
19737.08 185
19738.41 165
19739.74 176
19741.07 168
19742.39 165
19743.72 186
19745.05 183
19746.38 181
19747.71 170
19749.03 193
19750.36 212
19751.69 166
19753.02 172
19754.35 169
19755.67 190
19757.00 178
19758.33 152
19759.66 176
19760.99 180
19762.31 191
19763.64 181
19764.97 187
19766.30 170
19767.63 199
19768.96 201
19770.29 182
19771.61 175
19772.94 181
19774.27 179
19775.60 189
19776.93 178
19778.26 181
19779.59 188
19780.92 170
19782.25 179
19783.57 165
19784.90 171
19786.23 176
19787.56 176
19788.89 202
19790.22 197
19791.55 220
19792.88 174
19794.21 175
19795.54 169
19796.87 174
19798.20 162
19799.53 180
19800.86 206
19802.19 196
19803.52 193
19804.85 185
19806.18 160
19807.50 180
19808.83 188
19810.16 174
19811.49 180
19812.82 178
19814.15 174
19815.49 180
19816.82 195
19818.15 192
19819.48 199
19820.81 190
19822.14 175
19823.47 180
19824.80 179
19826.13 180
19827.46 161
19828.79 190
19830.12 182
19831.45 174
19832.78 170
19834.11 190
19835.44 170
19836.77 174
19838.10 170
19839.44 176
19840.77 179
19842.10 173
19843.43 168
19844.76 176
19846.09 182
19847.42 191
19848.75 188
19850.08 195
19851.42 173
19852.75 175
19854.08 176
19855.41 179
19856.74 184
19858.07 168
19859.40 190
19860.74 163
19862.07 169
19863.40 175
19864.73 193
19866.06 181
19867.40 177
19868.73 164
19870.06 183
19871.39 188
19872.72 176
19874.06 189
19875.39 199
19876.72 180
19878.05 194
19879.38 184
19880.72 178
19882.05 145
19883.38 177
19884.71 176
19886.05 181
19887.38 184
19888.71 193
19890.04 176
19891.38 177
19892.71 182
19894.04 163
19895.38 181
19896.71 184
19898.04 172
19899.37 180
19900.71 176
19902.04 198
19903.37 183
19904.71 181
19906.04 157
19907.37 168
19908.71 179
19910.04 176
19911.37 179
19912.71 157
19914.04 174
19915.37 167
19916.71 173
19918.04 162
19919.37 189
19920.71 175
19922.04 178
19923.37 180
19924.71 167
19926.04 163
19927.38 172
19928.71 176
19930.04 186
19931.38 170
19932.71 171
19934.05 181
19935.38 171
19936.71 174
19938.05 184
19939.38 168
19940.72 172
19942.05 182
19943.39 195
19944.72 202
19946.06 171
19947.39 186
19948.72 167
19950.06 161
19951.39 184
19952.73 182
19954.06 177
19955.40 173
19956.73 192
19958.07 170
19959.40 180
19960.74 182
19962.07 187
19963.41 195
19964.74 166
19966.08 175
19967.41 186
19968.75 185
19970.08 194
19971.42 199
19972.76 186
19974.09 195
19975.43 201
19976.76 179
19978.10 183
19979.43 194
19980.77 180
19982.10 179
19983.44 200
19984.78 189
19986.11 183
19987.45 199
19988.78 180
19990.12 196
19991.46 193
19992.79 184
19994.13 170
19995.46 183
19996.80 203
19998.14 184
19999.47 180
20000.81 199
20002.15 196
20003.48 194
20004.82 177
20006.16 194
20007.49 200
20008.83 185
20010.17 181
20011.50 215
20012.84 176
20014.18 194
20015.51 186
20016.85 197
20018.19 186
20019.52 184
20020.86 187
20022.20 199
20023.53 186
20024.87 176
20026.21 188
20027.55 196
20028.88 190
20030.22 169
20031.56 183
20032.90 184
20034.23 195
20035.57 201
20036.91 178
20038.25 178
20039.58 194
20040.92 192
20042.26 178
20043.60 185
20044.93 194
20046.27 182
20047.61 198
20048.95 175
20050.29 198
20051.62 188
20052.96 184
20054.30 183
20055.64 178
20056.98 192
20058.32 173
20059.65 179
20060.99 188
20062.33 198
20063.67 189
20065.01 178
20066.35 203
20067.68 181
20069.02 197
20070.36 195
20071.70 192
20073.04 182
20074.38 171
20075.72 190
20077.06 199
20078.40 200
20079.73 191
20081.07 191
20082.41 195
20083.75 208
20085.09 197
20086.43 193
20087.77 179
20089.11 198
20090.45 196
20091.79 180
20093.13 170
20094.47 182
20095.81 181
20097.15 186
20098.48 183
20099.82 187
20101.16 172
20102.50 178
20103.84 210
20105.18 200
20106.52 195
20107.86 161
20109.20 213
20110.54 217
20111.88 178
20113.22 172
20114.56 191
20115.90 193
20117.24 205
20118.58 175
20119.93 189
20121.27 189
20122.61 207
20123.95 186
20125.29 192
20126.63 203
20127.97 180
20129.31 192
20130.65 195
20131.99 190
20133.33 188
20134.67 175
20136.01 193
20137.35 194
20138.69 189
