# Supplementary material for: MALDI-TOF MS typing enables the classification of brewing yeasts of the genus Saccharomyces to major beer styles
Source: PLoS One. 2017 Aug 9;12(8):e0181694. doi: 10.1371/journal.pone.0181694 (PMC5549903; doi:10.1371/journal.pone.0181694)
Supplement: S6 File — The directory includes 90 raw files and was zipped to “.zip”; the folder has three strains with 30 spectra per strain; S1 Text explains the raw files with an example and Table 1 represents the yeast strains used within the experiment. (ZIP) [file pone.0181694.s009.zip › 16-18/30275-3470-Lag-Lag-Lag-YPG-18h-E-E_2015-07-15_3_0_B12_1.dat]

2000.53 1638
2000.95 1772
2001.37 1763
2001.79 1669
2002.21 1521
2002.64 1546
2003.06 1753
2003.48 1612
2003.90 1468
2004.32 1578
2004.75 1868
2005.17 1745
2005.59 1698
2006.01 1782
2006.43 1721
2006.86 1581
2007.28 1557
2007.70 1730
2008.12 1543
2008.55 1580
2008.97 1577
2009.39 1854
2009.81 1744
2010.24 1766
2010.66 1644
2011.08 1539
2011.50 1587
2011.93 1611
2012.35 1608
2012.77 1525
2013.20 1318
2013.62 1482
2014.04 1437
2014.46 1430
2014.89 1760
2015.31 1631
2015.73 1528
2016.16 1494
2016.58 1597
2017.00 1734
2017.43 1848
2017.85 1762
2018.27 1669
2018.70 1747
2019.12 1705
2019.54 1736
2019.97 1714
2020.39 1626
2020.82 1758
2021.24 1760
2021.66 1753
2022.09 1691
2022.51 1600
2022.94 1688
2023.36 1662
2023.78 1595
2024.21 1679
2024.63 1661
2025.06 1632
2025.48 1536
2025.90 1498
2026.33 1512
2026.75 1562
2027.18 1524
2027.60 1507
2028.03 1525
2028.45 1543
2028.88 1576
2029.30 1510
2029.72 1442
2030.15 1353
2030.57 1485
2031.00 1551
2031.42 1674
2031.85 1548
2032.27 1512
2032.70 1548
2033.12 1516
2033.55 1754
2033.97 1615
2034.40 1532
2034.82 1606
2035.25 1447
2035.67 1444
2036.10 1467
2036.52 1666
2036.95 1616
2037.38 1612
2037.80 1547
2038.23 1706
2038.65 1825
2039.08 1630
2039.50 1603
2039.93 1524
2040.36 1615
2040.78 1829
2041.21 1677
2041.63 1715
2042.06 1616
2042.48 1651
2042.91 1631
2043.34 1667
2043.76 1664
2044.19 1722
2044.62 1650
2045.04 1566
2045.47 1678
2045.89 1545
2046.32 1536
2046.75 1540
2047.17 1804
2047.60 1790
2048.03 1756
2048.45 1733
2048.88 1686
2049.31 1702
2049.73 1620
2050.16 1741
2050.59 1659
2051.01 1721
2051.44 1673
2051.87 1643
2052.29 1653
2052.72 1666
2053.15 1759
2053.58 1658
2054.00 1518
2054.43 1498
2054.86 1534
2055.28 1699
2055.71 1752
2056.14 1679
2056.57 1634
2056.99 1770
2057.42 1979
2057.85 1934
2058.28 1732
2058.71 1605
2059.13 1756
2059.56 1897
2059.99 1825
2060.42 1822
2060.84 1784
2061.27 1674
2061.70 1830
2062.13 1879
2062.56 1731
2062.98 1676
2063.41 1706
2063.84 1814
2064.27 1879
2064.70 1835
2065.13 1870
2065.55 1727
2065.98 1723
2066.41 1521
2066.84 1597
2067.27 1880
2067.70 1903
2068.13 1624
2068.55 1724
2068.98 1646
2069.41 1638
2069.84 1567
2070.27 1418
2070.70 1659
2071.13 1503
2071.56 1596
2071.99 1488
2072.41 1453
2072.84 1582
2073.27 1700
2073.70 1749
2074.13 1628
2074.56 1564
2074.99 1647
2075.42 1623
2075.85 1579
2076.28 1674
2076.71 1704
2077.14 1821
2077.57 1917
2078.00 1668
2078.43 1642
2078.86 1614
2079.29 1732
2079.72 1767
2080.15 1758
2080.58 1726
2081.01 1781
2081.44 1769
2081.87 1849
2082.30 1814
2082.73 1680
2083.16 1815
2083.59 1689
2084.02 1662
2084.45 1585
2084.88 1623
2085.31 1683
2085.74 1768
2086.17 1648
2086.60 1606
2087.03 1667
2087.46 1590
2087.89 1673
2088.32 1476
2088.75 1662
2089.18 1563
2089.62 1548
2090.05 1517
2090.48 1572
2090.91 1588
2091.34 1685
2091.77 1587
2092.20 1512
2092.63 1506
2093.06 1408
2093.49 1417
2093.93 1580
2094.36 1548
2094.79 1553
2095.22 1292
2095.65 1561
2096.08 1710
2096.52 1679
2096.95 1613
2097.38 1365
2097.81 1406
2098.24 1489
2098.67 1439
2099.11 1457
2099.54 1488
2099.97 1455
2100.40 1498
2100.83 1523
2101.27 1464
2101.70 1608
2102.13 1463
2102.56 1595
2102.99 1477
2103.43 1596
2103.86 1747
2104.29 1693
2104.72 1742
2105.16 1779
2105.59 1620
2106.02 1630
2106.45 1579
2106.89 1708
2107.32 1606
2107.75 1662
2108.19 1665
2108.62 1820
2109.05 1691
2109.48 1594
2109.92 1756
2110.35 1734
2110.78 1595
2111.22 1391
2111.65 1477
2112.08 1626
2112.52 1645
2112.95 1691
2113.38 1517
2113.82 1543
2114.25 1517
2114.68 1612
2115.12 1520
2115.55 1574
2115.98 1458
2116.42 1315
2116.85 1406
2117.28 1596
2117.72 1616
2118.15 1600
2118.59 1521
2119.02 1593
2119.45 1677
2119.89 1632
2120.32 1496
2120.76 1676
2121.19 1761
2121.62 1709
2122.06 1796
2122.49 1822
2122.93 2056
2123.36 1926
2123.80 1997
2124.23 1937
2124.66 1980
2125.10 1670
2125.53 1838
2125.97 1778
2126.40 1916
2126.84 1717
2127.27 1550
2127.71 1633
2128.14 1836
2128.58 1771
2129.01 2018
2129.45 2140
2129.88 1976
2130.32 1954
2130.75 2048
2131.19 2186
2131.62 2131
2132.06 2055
2132.49 1834
2132.93 1728
2133.36 1775
2133.80 1678
2134.23 1729
2134.67 1741
2135.11 1620
2135.54 1616
2135.98 1717
2136.41 1437
2136.85 1587
2137.28 1615
2137.72 1589
2138.16 1566
2138.59 1471
2139.03 1630
2139.46 1506
2139.90 1619
2140.34 1628
2140.77 1493
2141.21 1687
2141.64 1462
2142.08 1436
2142.52 1474
2142.95 1485
2143.39 1465
2143.83 1464
2144.26 1468
2144.70 1545
2145.14 1684
2145.57 1561
2146.01 1674
2146.45 1734
2146.88 1741
2147.32 1658
2147.76 1720
2148.19 1791
2148.63 1766
2149.07 1863
2149.50 2005
2149.94 2093
2150.38 2173
2150.81 2141
2151.25 2166
2151.69 2269
2152.13 2020
2152.56 1808
2153.00 1992
2153.44 2040
2153.88 1905
2154.31 1899
2154.75 1897
2155.19 1845
2155.63 1859
2156.06 1926
2156.50 1600
2156.94 1668
2157.38 1729
2157.82 1871
2158.25 1780
2158.69 1718
2159.13 1859
2159.57 1833
2160.01 1898
2160.44 1706
2160.88 1620
2161.32 1835
2161.76 1864
2162.20 1749
2162.63 1704
2163.07 1757
2163.51 1718
2163.95 1861
2164.39 1747
2164.83 1790
2165.27 1887
2165.70 2002
2166.14 1722
2166.58 1606
2167.02 1783
2167.46 1798
2167.90 1664
2168.34 1690
2168.78 1843
2169.22 1721
2169.65 1839
2170.09 1730
2170.53 1783
2170.97 1985
2171.41 1984
2171.85 1964
2172.29 1910
2172.73 2125
2173.17 1896
2173.61 2006
2174.05 1987
2174.49 2259
2174.93 2435
2175.37 2291
2175.81 2285
2176.25 2192
2176.69 2126
2177.13 2029
2177.57 1972
2178.01 1971
2178.45 2073
2178.89 2095
2179.33 1956
2179.77 1907
2180.21 1826
2180.65 1784
2181.09 1872
2181.53 1745
2181.97 1604
2182.41 1616
2182.85 1646
2183.29 1502
2183.73 1533
2184.17 1725
2184.61 1577
2185.05 1613
2185.49 1782
2185.93 1709
2186.37 1842
2186.81 1743
2187.25 1636
2187.69 1612
2188.14 1785
2188.58 1573
2189.02 1525
2189.46 1686
2189.90 1837
2190.34 1609
2190.78 1557
2191.22 1812
2191.66 2020
2192.11 1841
2192.55 1807
2192.99 1781
2193.43 1805
2193.87 1862
2194.31 1854
2194.76 1831
2195.20 1900
2195.64 1999
2196.08 1983
2196.52 1976
2196.96 1985
2197.41 2091
2197.85 1949
2198.29 2021
2198.73 2072
2199.17 1878
2199.62 1808
2200.06 1933
2200.50 2004
2200.94 1876
2201.38 2006
2201.83 2081
2202.27 2092
2202.71 2015
2203.15 1882
2203.60 1891
2204.04 1887
2204.48 2052
2204.92 2016
2205.37 1968
2205.81 1971
2206.25 1966
2206.70 2005
2207.14 2010
2207.58 1921
2208.02 1965
2208.47 2032
2208.91 1868
2209.35 1815
2209.80 1879
2210.24 1741
2210.68 1821
2211.13 1908
2211.57 1976
2212.01 1928
2212.46 1922
2212.90 1933
2213.34 1945
2213.79 2110
2214.23 2165
2214.67 2168
2215.12 2070
2215.56 2214
2216.00 2257
2216.45 2299
2216.89 2238
2217.34 2039
2217.78 2225
2218.22 2305
2218.67 2216
2219.11 2243
2219.56 2126
2220.00 1941
2220.44 2009
2220.89 1873
2221.33 2065
2221.78 2190
2222.22 2095
2222.67 2166
2223.11 2111
2223.55 2079
2224.00 1916
2224.44 1986
2224.89 2208
2225.33 2138
2225.78 2101
2226.22 2078
2226.67 2227
2227.11 1981
2227.56 2027
2228.00 2388
2228.45 2070
2228.89 2083
2229.34 2432
2229.78 2425
2230.23 2233
2230.67 2209
2231.12 2294
2231.56 2391
2232.01 2482
2232.45 2334
2232.90 2413
2233.35 2530
2233.79 2297
2234.24 2224
2234.68 2193
2235.13 2116
2235.57 2061
2236.02 2124
2236.46 1943
2236.91 1922
2237.36 1849
2237.80 1862
2238.25 1854
2238.69 1880
2239.14 1781
2239.59 1872
2240.03 1795
2240.48 1847
2240.92 1769
2241.37 1742
2241.82 1818
2242.26 1809
2242.71 1760
2243.16 1719
2243.60 1696
2244.05 1758
2244.50 1523
2244.94 1491
2245.39 1642
2245.84 1561
2246.28 1675
2246.73 1555
2247.18 1693
2247.62 1770
2248.07 1741
2248.52 1691
2248.96 1777
2249.41 1769
2249.86 1661
2250.31 1957
2250.75 1899
2251.20 1816
2251.65 1704
2252.10 1989
2252.54 1887
2252.99 1887
2253.44 1827
2253.89 1968
2254.33 1970
2254.78 1853
2255.23 1883
2255.68 1755
2256.12 1715
2256.57 1831
2257.02 1866
2257.47 1837
2257.91 1835
2258.36 1678
2258.81 1732
2259.26 1861
2259.71 1859
2260.16 1895
2260.60 1868
2261.05 1893
2261.50 2095
2261.95 2086
2262.40 2104
2262.84 2088
2263.29 1941
2263.74 2312
2264.19 2312
2264.64 2007
2265.09 1925
2265.54 1934
2265.98 2003
2266.43 1930
2266.88 2017
2267.33 2090
2267.78 1998
2268.23 2154
2268.68 1868
2269.13 1968
2269.58 2101
2270.03 2086
2270.47 2139
2270.92 1991
2271.37 1992
2271.82 2132
2272.27 2459
2272.72 2330
2273.17 2157
2273.62 2372
2274.07 2464
2274.52 2323
2274.97 2454
2275.42 2496
2275.87 2411
2276.32 2683
2276.77 2726
2277.22 2903
2277.67 2565
2278.12 2618
2278.57 2549
2279.02 2171
2279.47 2134
2279.92 2188
2280.37 2176
2280.82 2004
2281.27 1835
2281.72 1791
2282.17 1827
2282.62 1768
2283.07 1923
2283.52 1761
2283.97 1673
2284.42 1749
2284.87 1974
2285.32 1916
2285.77 1897
2286.22 1878
2286.67 1788
2287.13 1727
2287.58 1902
2288.03 2096
2288.48 2134
2288.93 2451
2289.38 2541
2289.83 2636
2290.28 2728
2290.73 2897
2291.18 2920
2291.64 3135
2292.09 3003
2292.54 2700
2292.99 2561
2293.44 2663
2293.89 2700
2294.34 2570
2294.80 2201
2295.25 2316
2295.70 2253
2296.15 1924
2296.60 1972
2297.05 1957
2297.51 1960
2297.96 1934
2298.41 1868
2298.86 1810
2299.31 1789
2299.77 1737
2300.22 1772
2300.67 1656
2301.12 1730
2301.57 1561
2302.03 1829
2302.48 1671
2302.93 1870
2303.38 1731
2303.84 1703
2304.29 1725
2304.74 1783
2305.19 1672
2305.65 1714
2306.10 1736
2306.55 1878
2307.01 1900
2307.46 1801
2307.91 1818
2308.36 2019
2308.82 2016
2309.27 1972
2309.72 2102
2310.18 2063
2310.63 2125
2311.08 2301
2311.54 2155
2311.99 1972
2312.44 1985
2312.90 1933
2313.35 1916
2313.80 2035
2314.26 2001
2314.71 1953
2315.16 2002
2315.62 1830
2316.07 1786
2316.52 1691
2316.98 1723
2317.43 1943
2317.88 1781
2318.34 1792
2318.79 1997
2319.25 1901
2319.70 1888
2320.15 1942
2320.61 2014
2321.06 2082
2321.52 2074
2321.97 1952
2322.43 2051
2322.88 1850
2323.33 1869
2323.79 1935
2324.24 1990
2324.70 2191
2325.15 2384
2325.61 2118
2326.06 2172
2326.52 2381
2326.97 2188
2327.43 2161
2327.88 2119
2328.34 2001
2328.79 1919
2329.25 1851
2329.70 1882
2330.16 1817
2330.61 1908
2331.07 1959
2331.52 1994
2331.98 1944
2332.43 1769
2332.89 1874
2333.34 1867
2333.80 1933
2334.25 1792
2334.71 1771
2335.16 2017
2335.62 2092
2336.08 1890
2336.53 1813
2336.99 2049
2337.44 2055
2337.90 1947
2338.35 2054
2338.81 2047
2339.27 2086
2339.72 2015
2340.18 2032
2340.63 2196
2341.09 2213
2341.55 2084
2342.00 2146
2342.46 2231
2342.91 2030
2343.37 1895
2343.83 1996
2344.28 1839
2344.74 1855
2345.20 1837
2345.65 1982
2346.11 1854
2346.57 1998
2347.02 2015
2347.48 1912
2347.94 2012
2348.39 2137
2348.85 2101
2349.31 1932
2349.76 2073
2350.22 2168
2350.68 2121
2351.14 2212
2351.59 2126
2352.05 1943
2352.51 1896
2352.96 2007
2353.42 1966
2353.88 1920
2354.34 1752
2354.79 1742
2355.25 1757
2355.71 1688
2356.17 1691
2356.62 1803
2357.08 1926
2357.54 1913
2358.00 1824
2358.46 1887
2358.91 2005
2359.37 2054
2359.83 2148
2360.29 2033
2360.74 2022
2361.20 2090
2361.66 2261
2362.12 2044
2362.58 2307
2363.04 2269
2363.49 2202
2363.95 2455
2364.41 2564
2364.87 2429
2365.33 2424
2365.79 2398
2366.24 2179
2366.70 2218
2367.16 2528
2367.62 2314
2368.08 2270
2368.54 2079
2369.00 2100
2369.46 1981
2369.91 2018
2370.37 1933
2370.83 1930
2371.29 1948
2371.75 1904
2372.21 1935
2372.67 2096
2373.13 2061
2373.59 1824
2374.05 1859
2374.51 1712
2374.97 1839
2375.42 2103
2375.88 1978
2376.34 2081
2376.80 1939
2377.26 1922
2377.72 1971
2378.18 2213
2378.64 2039
2379.10 1927
2379.56 1914
2380.02 1844
2380.48 1747
2380.94 1759
2381.40 1745
2381.86 1718
2382.32 1820
2382.78 1898
2383.24 1711
2383.70 1591
2384.16 1608
2384.62 1713
2385.08 1851
2385.54 1652
2386.00 1831
2386.47 2038
2386.93 1943
2387.39 1872
2387.85 1855
2388.31 1751
2388.77 1804
2389.23 1944
2389.69 1900
2390.15 1827
2390.61 1932
2391.07 1808
2391.53 1894
2391.99 2008
2392.46 2121
2392.92 2112
2393.38 2003
2393.84 1910
2394.30 1706
2394.76 1663
2395.22 1840
2395.68 1856
2396.15 1645
2396.61 1810
2397.07 2033
2397.53 1953
2397.99 1886
2398.45 2054
2398.92 2101
2399.38 1794
2399.84 1892
2400.30 1961
2400.76 1732
2401.23 1685
2401.69 1608
2402.15 1780
2402.61 1741
2403.07 1887
2403.54 1753
2404.00 1691
2404.46 1604
2404.92 1692
2405.38 1978
2405.85 1960
2406.31 1713
2406.77 1625
2407.23 1713
2407.70 1680
2408.16 1702
2408.62 1777
2409.08 1851
2409.55 1694
2410.01 1646
2410.47 1538
2410.94 1584
2411.40 1724
2411.86 1573
2412.32 1570
2412.79 1631
2413.25 1703
2413.71 1722
2414.18 1713
2414.64 1768
2415.10 1767
2415.57 1841
2416.03 1980
2416.49 1902
2416.96 1779
2417.42 1907
2417.88 1941
2418.35 1979
2418.81 1938
2419.28 1966
2419.74 1958
2420.20 1944
2420.67 1975
2421.13 1820
2421.59 1926
2422.06 1993
2422.52 2097
2422.99 1973
2423.45 2024
2423.91 1907
2424.38 1846
2424.84 1661
2425.31 1712
2425.77 1824
2426.24 1968
2426.70 1939
2427.16 1860
2427.63 2040
2428.09 1926
2428.56 1876
2429.02 1882
2429.49 1668
2429.95 1679
2430.42 1775
2430.88 1869
2431.35 1818
2431.81 1856
2432.28 1768
2432.74 1897
2433.21 1977
2433.67 2065
2434.14 1853
2434.60 1858
2435.07 1851
2435.53 1982
2436.00 2149
2436.46 2174
2436.93 1915
2437.39 1982
2437.86 2082
2438.32 2012
2438.79 2137
2439.26 2025
2439.72 2145
2440.19 2182
2440.65 2078
2441.12 2045
2441.58 1996
2442.05 2136
2442.52 2132
2442.98 2036
2443.45 1968
2443.91 1965
2444.38 1913
2444.85 1925
2445.31 1683
2445.78 1596
2446.24 1725
2446.71 1795
2447.18 1689
2447.64 1726
2448.11 1565
2448.58 1714
2449.04 1695
2449.51 1670
2449.98 1769
2450.44 1801
2450.91 1610
2451.38 1813
2451.84 2039
2452.31 1857
2452.78 1748
2453.24 1789
2453.71 1727
2454.18 1681
2454.64 1682
2455.11 1652
2455.58 1826
2456.05 1607
2456.51 1640
2456.98 1711
2457.45 1837
2457.92 1737
2458.38 1719
2458.85 1934
2459.32 1632
2459.79 1649
2460.25 1680
2460.72 1721
2461.19 1640
2461.66 1579
2462.12 1576
2462.59 1668
2463.06 1700
2463.53 1677
2464.00 1821
2464.46 1804
2464.93 1815
2465.40 1773
2465.87 1906
2466.34 1823
2466.80 1713
2467.27 1716
2467.74 1958
2468.21 1918
2468.68 1843
2469.15 1682
2469.61 1727
2470.08 1846
2470.55 1820
2471.02 2151
2471.49 2153
2471.96 2160
2472.43 1961
2472.89 2091
2473.36 2161
2473.83 2091
2474.30 2041
2474.77 2053
2475.24 2077
2475.71 1916
2476.18 1827
2476.65 2000
2477.12 1948
2477.59 1904
2478.05 1816
2478.52 1815
2478.99 1791
2479.46 1837
2479.93 1795
2480.40 1892
2480.87 1618
2481.34 1889
2481.81 1626
2482.28 1639
2482.75 1876
2483.22 1707
2483.69 1649
2484.16 1881
2484.63 1770
2485.10 1584
2485.57 1772
2486.04 2021
2486.51 1879
2486.98 1892
2487.45 2031
2487.92 2144
2488.39 2134
2488.86 1958
2489.33 2057
2489.80 2050
2490.27 1806
2490.74 1833
2491.21 1961
2491.68 2106
2492.15 2006
2492.62 2024
2493.10 1976
2493.57 2149
2494.04 2214
2494.51 2152
2494.98 2086
2495.45 2079
2495.92 1958
2496.39 2091
2496.86 2114
2497.33 1956
2497.80 1981
2498.28 2214
2498.75 1977
2499.22 1719
2499.69 1701
2500.16 1863
2500.63 1586
2501.10 1686
2501.58 1574
2502.05 1567
2502.52 1648
2502.99 1596
2503.46 1695
2503.93 1676
2504.41 1532
2504.88 1556
2505.35 1698
2505.82 1713
2506.29 1721
2506.76 1799
2507.24 1809
2507.71 1904
2508.18 1790
2508.65 1687
2509.13 1890
2509.60 2188
2510.07 2172
2510.54 2220
2511.01 2267
2511.49 2387
2511.96 2410
2512.43 2554
2512.90 2539
2513.38 2407
2513.85 2553
2514.32 2641
2514.80 2331
2515.27 2137
2515.74 2075
2516.21 2188
2516.69 1984
2517.16 1954
2517.63 1953
2518.11 2016
2518.58 1944
2519.05 1884
2519.53 1987
2520.00 1879
2520.47 1950
2520.95 1933
2521.42 1962
2521.89 1939
2522.37 1996
2522.84 2112
2523.31 2138
2523.79 1925
2524.26 1843
2524.73 1756
2525.21 1870
2525.68 1975
2526.16 2002
2526.63 1981
2527.10 1953
2527.58 1921
2528.05 1893
2528.52 2025
2529.00 1963
2529.47 1911
2529.95 2013
2530.42 2070
2530.90 1969
2531.37 1989
2531.84 2071
2532.32 1903
2532.79 1853
2533.27 1839
2533.74 2037
2534.22 1810
2534.69 1860
2535.17 1781
2535.64 1857
2536.12 1844
2536.59 2099
2537.07 1876
2537.54 1699
2538.02 1719
2538.49 1709
2538.97 1758
2539.44 1783
2539.92 1986
2540.39 1793
2540.87 1986
2541.34 1979
2541.82 2028
2542.29 1891
2542.77 1841
2543.24 1718
2543.72 1877
2544.19 2122
2544.67 1936
2545.14 1889
2545.62 1996
2546.10 2093
2546.57 2097
2547.05 2169
2547.52 2454
2548.00 2241
2548.47 2178
2548.95 2383
2549.43 2361
2549.90 2625
2550.38 2368
2550.86 2595
2551.33 2549
2551.81 2503
2552.28 2380
2552.76 2350
2553.24 2200
2553.71 2354
2554.19 2400
2554.67 2380
2555.14 2219
2555.62 2208
2556.10 2322
2556.57 2291
2557.05 2327
2557.53 2206
2558.00 2135
2558.48 1989
2558.96 1956
2559.43 1769
2559.91 1753
2560.39 1785
2560.86 1791
2561.34 1869
2561.82 1753
2562.30 1705
2562.77 1613
2563.25 1730
2563.73 1729
2564.21 1520
2564.68 1512
2565.16 1541
2565.64 1630
2566.12 1804
2566.59 1748
2567.07 1499
2567.55 1581
2568.03 1605
2568.50 1608
2568.98 1689
2569.46 1614
2569.94 1551
2570.42 1678
2570.89 1607
2571.37 1474
2571.85 1607
2572.33 1592
2572.81 1521
2573.28 1637
2573.76 1693
2574.24 1647
2574.72 1605
2575.20 1690
2575.68 1621
2576.15 1527
2576.63 1693
2577.11 1859
2577.59 1981
2578.07 2032
2578.55 1918
2579.03 1817
2579.50 1889
2579.98 1645
2580.46 1595
2580.94 1759
2581.42 1764
2581.90 1727
2582.38 1854
2582.86 1655
2583.34 1682
2583.82 1699
2584.30 1762
2584.77 1719
2585.25 1646
2585.73 1695
2586.21 1733
2586.69 1702
2587.17 1669
2587.65 1671
2588.13 1751
2588.61 1708
2589.09 1675
2589.57 1683
2590.05 1710
2590.53 1757
2591.01 1537
2591.49 1861
2591.97 1952
2592.45 1833
2592.93 1612
2593.41 1646
2593.89 1609
2594.37 1673
2594.85 1736
2595.33 1714
2595.81 1764
2596.29 1865
2596.77 1777
2597.25 1749
2597.73 1809
2598.21 1843
2598.69 1655
2599.17 1934
2599.65 1824
2600.14 1703
2600.62 1835
2601.10 1829
2601.58 1854
2602.06 1948
2602.54 1927
2603.02 1937
2603.50 1977
2603.98 1989
2604.46 1814
2604.95 1828
2605.43 1878
2605.91 1735
2606.39 1646
2606.87 1697
2607.35 1742
2607.83 1863
2608.31 1783
2608.80 1678
2609.28 1722
2609.76 1662
2610.24 1663
2610.72 1750
2611.20 1628
2611.69 1824
2612.17 1852
2612.65 1909
2613.13 1737
2613.61 1657
2614.10 1803
2614.58 1713
2615.06 1787
2615.54 1885
2616.02 1775
2616.51 1700
2616.99 1751
2617.47 1830
2617.95 1872
2618.44 1692
2618.92 1541
2619.40 1754
2619.88 1836
2620.37 1832
2620.85 1702
2621.33 1557
2621.81 1635
2622.30 1761
2622.78 1664
2623.26 1592
2623.75 1625
2624.23 1778
2624.71 1862
2625.19 1848
2625.68 1524
2626.16 1618
2626.64 1679
2627.13 1677
2627.61 1788
2628.09 1801
2628.58 1812
2629.06 1869
2629.54 1889
2630.03 1931
2630.51 1843
2630.99 1888
2631.48 1956
2631.96 1860
2632.45 1847
2632.93 2037
2633.41 2062
2633.90 1869
2634.38 1953
2634.86 1836
2635.35 1757
2635.83 1755
2636.32 1962
2636.80 1978
2637.28 1734
2637.77 1773
2638.25 1763
2638.74 1765
2639.22 1725
2639.71 1890
2640.19 1653
2640.68 1718
2641.16 1655
2641.64 1572
2642.13 1659
2642.61 1739
2643.10 1866
2643.58 1695
2644.07 1665
2644.55 1687
2645.04 1524
2645.52 1611
2646.01 1541
2646.49 1775
2646.98 1838
2647.46 1618
2647.95 1668
2648.43 1688
2648.92 1713
2649.40 1657
2649.89 1704
2650.37 1768
2650.86 1858
2651.34 1863
2651.83 1727
2652.32 1760
2652.80 1718
2653.29 1661
2653.77 1752
2654.26 1786
2654.74 1796
2655.23 1855
2655.72 1719
2656.20 1686
2656.69 1838
2657.17 1784
2657.66 1715
2658.15 1780
2658.63 1774
2659.12 1727
2659.60 1608
2660.09 1614
2660.58 1637
2661.06 1670
2661.55 1783
2662.04 1934
2662.52 1714
2663.01 1743
2663.49 1723
2663.98 1713
2664.47 1832
2664.95 1774
2665.44 1880
2665.93 1867
2666.42 1758
2666.90 1784
2667.39 1954
2667.88 1931
2668.36 1796
2668.85 1725
2669.34 1704
2669.82 1775
2670.31 1893
2670.80 1864
2671.29 1754
2671.77 1757
2672.26 1807
2672.75 2043
2673.24 1974
2673.72 2077
2674.21 2305
2674.70 2389
2675.19 2113
2675.67 2201
2676.16 2293
2676.65 2278
2677.14 2169
2677.62 2040
2678.11 1983
2678.60 2059
2679.09 1987
2679.58 1935
2680.06 1919
2680.55 1973
2681.04 2003
2681.53 2063
2682.02 2068
2682.51 1823
2682.99 1823
2683.48 1854
2683.97 1864
2684.46 1845
2684.95 2064
2685.44 1995
2685.92 1926
2686.41 1784
2686.90 1760
2687.39 1929
2687.88 2103
2688.37 1852
2688.86 1794
2689.35 1657
2689.83 1811
2690.32 1726
2690.81 1646
2691.30 1725
2691.79 1630
2692.28 1726
2692.77 1708
2693.26 1802
2693.75 2023
2694.24 1912
2694.73 1849
2695.22 1878
2695.71 2055
2696.20 1958
2696.68 1870
2697.17 1889
2697.66 1906
2698.15 1790
2698.64 1783
2699.13 1847
2699.62 1828
2700.11 1783
2700.60 1714
2701.09 1775
2701.58 1800
2702.07 1786
2702.56 1761
2703.05 1670
2703.54 1790
2704.03 1889
2704.52 1892
2705.01 1634
2705.50 1800
2706.00 2013
2706.49 1850
2706.98 1680
2707.47 1695
2707.96 1570
2708.45 1503
2708.94 1531
2709.43 1491
2709.92 1559
2710.41 1552
2710.90 1603
2711.39 1609
2711.88 1765
2712.37 1832
2712.87 1729
2713.36 1776
2713.85 1632
2714.34 1639
2714.83 1534
2715.32 1530
2715.81 1642
2716.30 1517
2716.80 1574
2717.29 1674
2717.78 1716
2718.27 1551
2718.76 1609
2719.25 1537
2719.75 1582
2720.24 1723
2720.73 1810
2721.22 1739
2721.71 1796
2722.20 1636
2722.70 1562
2723.19 1647
2723.68 1720
2724.17 1715
2724.66 1848
2725.16 1763
2725.65 1717
2726.14 1779
2726.63 1846
2727.13 1793
2727.62 1632
2728.11 1606
2728.60 1616
2729.10 1739
2729.59 1859
2730.08 1740
2730.57 1757
2731.07 1941
2731.56 1806
2732.05 1851
2732.54 1963
2733.04 1902
2733.53 1709
2734.02 1740
2734.52 1768
2735.01 1835
2735.50 1884
2736.00 1999
2736.49 1886
2736.98 1847
2737.47 1856
2737.97 1889
2738.46 1913
2738.95 1933
2739.45 2081
2739.94 2001
2740.44 2035
2740.93 2058
2741.42 2123
2741.92 2028
2742.41 2201
2742.90 2059
2743.40 2084
2743.89 2101
2744.39 1993
2744.88 1876
2745.37 2033
2745.87 2070
2746.36 1760
2746.86 1802
2747.35 1948
2747.84 1902
2748.34 2044
2748.83 1976
2749.33 1979
2749.82 1888
2750.32 1832
2750.81 1742
2751.30 1861
2751.80 1666
2752.29 1552
2752.79 1653
2753.28 1757
2753.78 1707
2754.27 1761
2754.77 1649
2755.26 1737
2755.76 1881
2756.25 1814
2756.75 1912
2757.24 1667
2757.74 1642
2758.23 1869
2758.73 1757
2759.22 1771
2759.72 1583
2760.21 1658
2760.71 1850
2761.20 1882
2761.70 1817
2762.20 1809
2762.69 1722
2763.19 1994
2763.68 2033
2764.18 1916
2764.67 2050
2765.17 2133
2765.67 2127
2766.16 1865
2766.66 2028
2767.15 1914
2767.65 1868
2768.14 1786
2768.64 1758
2769.14 1948
2769.63 1939
2770.13 1912
2770.63 1919
2771.12 1797
2771.62 1872
2772.11 1767
2772.61 1898
2773.11 1882
2773.60 1792
2774.10 1825
2774.60 1741
2775.09 1730
2775.59 1933
2776.09 1946
2776.58 1880
2777.08 1791
2777.58 2092
2778.07 1846
2778.57 1739
2779.07 1815
2779.57 2110
2780.06 1944
2780.56 1922
2781.06 1900
2781.55 1966
2782.05 1784
2782.55 1822
2783.05 1824
2783.54 1733
2784.04 1759
2784.54 1603
2785.04 1659
2785.53 1696
2786.03 1785
2786.53 1892
2787.03 1944
2787.52 1906
2788.02 1980
2788.52 2068
2789.02 2001
2789.52 2222
2790.01 2032
2790.51 2053
2791.01 1975
2791.51 1945
2792.01 2068
2792.50 1975
2793.00 1938
2793.50 1952
2794.00 1845
2794.50 1812
2795.00 1945
2795.50 2072
2795.99 2019
2796.49 1925
2796.99 2121
2797.49 2152
2797.99 2223
2798.49 2149
2798.99 2157
2799.48 2168
2799.98 2067
2800.48 1940
2800.98 1846
2801.48 1991
2801.98 2020
2802.48 1860
2802.98 1794
2803.48 1779
2803.98 2118
2804.48 1894
2804.97 1846
2805.47 1682
2805.97 1875
2806.47 1835
2806.97 1883
2807.47 2144
2807.97 2116
2808.47 2161
2808.97 2045
2809.47 2287
2809.97 2327
2810.47 2315
2810.97 2433
2811.47 2289
2811.97 2455
2812.47 2388
2812.97 2219
2813.47 2324
2813.97 2341
2814.47 2388
2814.97 2286
2815.47 2221
2815.97 2122
2816.47 2142
2816.97 1908
2817.47 1933
2817.97 1924
2818.47 1781
2818.97 1868
2819.47 1919
2819.98 1830
2820.48 1761
2820.98 1588
2821.48 1793
2821.98 1650
2822.48 1747
2822.98 1835
2823.48 2007
2823.98 1896
2824.48 1698
2824.98 1691
2825.49 1809
2825.99 1899
2826.49 1714
2826.99 1719
2827.49 1911
2827.99 1976
2828.49 1755
2828.99 1655
2829.50 1730
2830.00 1711
2830.50 1757
2831.00 1605
2831.50 1628
2832.00 1550
2832.51 1531
2833.01 1728
2833.51 1777
2834.01 1835
2834.51 1998
2835.02 1900
2835.52 1975
2836.02 2018
2836.52 2185
2837.02 2088
2837.53 2109
2838.03 2019
2838.53 1923
2839.03 1919
2839.54 2185
2840.04 2165
2840.54 1987
2841.04 2072
2841.55 1936
2842.05 1836
2842.55 2018
2843.05 1869
2843.56 1753
2844.06 1866
2844.56 1860
2845.07 2043
2845.57 2027
2846.07 1954
2846.57 2122
2847.08 2168
2847.58 2052
2848.08 1992
2848.59 1779
2849.09 1789
2849.59 1803
2850.10 1754
2850.60 1801
2851.10 1843
2851.61 1973
2852.11 1830
2852.61 1643
2853.12 1646
2853.62 1746
2854.12 1708
2854.63 1684
2855.13 1769
2855.64 1796
2856.14 2061
2856.64 2006
2857.15 1912
2857.65 1917
2858.16 1879
2858.66 1812
2859.16 1797
2859.67 1819
2860.17 1947
2860.68 1944
2861.18 1966
2861.69 1813
2862.19 1815
2862.69 1759
2863.20 1704
2863.70 1717
2864.21 1857
2864.71 1751
2865.22 1763
2865.72 1820
2866.23 1693
2866.73 1712
2867.24 1615
2867.74 1676
2868.25 1778
2868.75 1702
2869.26 1705
2869.76 1802
2870.27 1870
2870.77 1796
2871.28 1926
2871.78 2075
2872.29 1998
2872.79 2052
2873.30 1820
2873.80 1900
2874.31 2115
2874.81 1915
2875.32 2126
2875.83 2024
2876.33 1890
2876.84 1904
2877.34 1965
2877.85 1962
2878.35 1791
2878.86 1824
2879.37 1963
2879.87 1945
2880.38 1804
2880.88 1886
2881.39 1973
2881.90 1955
2882.40 1972
2882.91 2145
2883.41 2027
2883.92 2027
2884.43 1902
2884.93 2175
2885.44 2156
2885.95 2216
2886.45 2230
2886.96 2207
2887.47 2282
2887.97 2394
2888.48 2552
2888.99 2208
2889.49 2189
2890.00 2073
2890.51 1927
2891.01 2059
2891.52 2075
2892.03 2001
2892.54 1970
2893.04 2052
2893.55 1956
2894.06 1959
2894.56 2002
2895.07 2146
2895.58 2168
2896.09 1940
2896.59 2073
2897.10 2151
2897.61 2178
2898.12 2184
2898.62 2081
2899.13 2054
2899.64 1788
2900.15 1805
2900.65 1878
2901.16 1977
2901.67 1972
2902.18 2024
2902.69 2053
2903.19 1971
2903.70 2005
2904.21 1993
2904.72 2164
2905.23 1954
2905.73 1862
2906.24 2022
2906.75 2125
2907.26 2007
2907.77 1921
2908.28 2031
2908.79 1792
2909.29 1714
2909.80 1707
2910.31 1719
2910.82 1623
2911.33 1912
2911.84 1814
2912.35 1876
2912.85 1819
2913.36 1796
2913.87 1985
2914.38 1934
2914.89 1824
2915.40 1776
2915.91 1894
2916.42 1975
2916.93 1892
2917.44 2043
2917.95 1958
2918.45 1992
2918.96 2061
2919.47 2067
2919.98 2165
2920.49 2268
2921.00 2262
2921.51 2462
2922.02 2235
2922.53 2368
2923.04 2370
2923.55 2330
2924.06 2500
2924.57 2443
2925.08 2502
2925.59 2457
2926.10 2451
2926.61 2461
2927.12 2312
2927.63 2099
2928.14 2065
2928.65 2073
2929.16 2025
2929.67 2011
2930.18 1946
2930.69 1786
2931.20 1704
2931.71 1787
2932.22 1733
2932.73 1827
2933.25 1647
2933.76 1629
2934.27 1740
2934.78 1823
2935.29 1752
2935.80 1758
2936.31 1862
2936.82 1848
2937.33 1868
2937.84 2028
2938.35 2170
2938.87 2108
2939.38 2401
2939.89 2501
2940.40 2644
2940.91 3009
2941.42 2663
2941.93 2813
2942.44 2951
2942.96 3004
2943.47 2992
2943.98 2826
2944.49 2798
2945.00 2561
2945.51 2555
2946.03 2609
2946.54 2296
2947.05 2167
2947.56 2233
2948.07 2095
2948.59 2108
2949.10 2084
2949.61 1906
2950.12 1957
2950.63 1978
2951.15 1913
2951.66 1786
2952.17 1877
2952.68 1907
2953.19 1863
2953.71 1652
2954.22 1612
2954.73 1632
2955.24 1624
2955.76 1806
2956.27 1893
2956.78 1772
2957.30 1677
2957.81 1773
2958.32 1801
2958.83 1763
2959.35 1742
2959.86 1819
2960.37 1864
2960.89 1856
2961.40 1845
2961.91 1842
2962.43 2005
2962.94 1969
2963.45 1828
2963.96 1961
2964.48 2029
2964.99 1893
2965.51 1916
2966.02 1834
2966.53 2019
2967.05 1901
2967.56 1854
2968.07 1893
2968.59 1959
2969.10 2003
2969.61 1747
2970.13 1874
2970.64 1688
2971.16 1792
2971.67 2029
2972.18 2052
2972.70 1937
2973.21 1779
2973.73 1954
2974.24 1930
2974.75 1828
2975.27 1857
2975.78 1843
2976.30 1846
2976.81 1896
2977.33 1805
2977.84 1964
2978.36 2055
2978.87 1955
2979.38 2139
2979.90 1999
2980.41 1997
2980.93 1796
2981.44 1847
2981.96 2051
2982.47 1990
2982.99 2078
2983.50 2009
2984.02 2002
2984.53 2135
2985.05 2141
2985.56 1920
2986.08 1999
2986.59 2159
2987.11 2280
2987.63 2159
2988.14 2316
2988.66 2350
2989.17 2098
2989.69 2260
2990.20 2159
2990.72 2350
2991.23 2045
2991.75 2326
2992.27 2377
2992.78 2481
2993.30 2277
2993.81 2359
2994.33 2273
2994.84 2423
2995.36 2429
2995.88 2459
2996.39 2504
2996.91 2447
2997.43 2640
2997.94 2673
2998.46 2605
2998.97 2771
2999.49 2670
3000.01 2697
3000.52 2591
3001.04 2706
3001.56 2771
3002.07 3016
3002.59 3377
3003.11 3996
3003.62 4276
3004.14 4594
3004.66 4843
3005.17 4970
3005.69 5271
3006.21 5535
3006.72 4565
3007.24 4256
3007.76 4227
3008.28 3731
3008.79 3509
3009.31 3185
3009.83 2828
3010.34 2741
3010.86 2409
3011.38 2485
3011.90 2233
3012.41 2281
3012.93 2259
3013.45 2198
3013.97 2156
3014.48 2043
3015.00 2016
3015.52 2315
3016.04 2228
3016.56 2204
3017.07 2351
3017.59 2154
3018.11 2146
3018.63 2086
3019.15 2123
3019.66 2223
3020.18 2309
3020.70 2288
3021.22 2156
3021.74 2264
3022.26 2186
3022.77 2157
3023.29 2102
3023.81 2421
3024.33 2446
3024.85 2243
3025.37 2286
3025.88 2115
3026.40 2133
3026.92 1940
3027.44 2012
3027.96 2007
3028.48 2105
3029.00 2177
3029.52 2020
3030.04 2001
3030.55 2022
3031.07 1948
3031.59 2007
3032.11 1880
3032.63 2078
3033.15 2134
3033.67 1920
3034.19 2118
3034.71 2103
3035.23 2106
3035.75 2124
3036.27 2071
3036.79 2132
3037.31 2120
3037.83 1976
3038.35 2056
3038.87 1926
3039.39 2063
3039.91 2168
3040.42 2183
3040.94 1915
3041.46 1862
3041.98 1784
3042.50 1956
3043.03 1954
3043.55 1830
3044.07 1860
3044.59 1895
3045.11 2005
3045.63 1957
3046.15 1894
3046.67 1917
3047.19 1838
3047.71 1856
3048.23 1945
3048.75 1968
3049.27 1983
3049.79 1811
3050.31 1941
3050.83 1874
3051.35 1936
3051.87 1912
3052.39 1962
3052.92 2097
3053.44 2058
3053.96 1995
3054.48 2046
3055.00 1891
3055.52 1748
3056.04 1748
3056.56 1874
3057.09 1966
3057.61 2068
3058.13 1955
3058.65 1876
3059.17 1894
3059.69 1949
3060.21 1752
3060.74 1730
3061.26 1736
3061.78 1955
3062.30 2143
3062.82 2205
3063.34 2098
3063.87 2088
3064.39 2067
3064.91 2003
3065.43 2051
3065.95 2169
3066.48 2131
3067.00 2132
3067.52 2315
3068.04 2223
3068.57 2276
3069.09 2386
3069.61 2124
3070.13 2279
3070.66 2231
3071.18 2058
3071.70 2097
3072.22 2141
3072.75 2136
3073.27 2151
3073.79 2156
3074.31 2059
3074.84 2180
3075.36 2321
3075.88 2305
3076.41 2193
3076.93 2314
3077.45 2437
3077.97 2515
3078.50 2520
3079.02 2546
3079.54 2561
3080.07 2887
3080.59 2838
3081.11 2888
3081.64 3166
3082.16 2977
3082.68 3042
3083.21 2887
3083.73 2766
3084.26 2770
3084.78 2955
3085.30 2983
3085.83 2978
3086.35 2798
3086.87 2779
3087.40 3001
3087.92 3445
3088.45 3483
3088.97 3982
3089.49 4250
3090.02 4553
3090.54 4635
3091.07 4698
3091.59 4736
3092.11 4598
3092.64 4249
3093.16 4413
3093.69 3851
3094.21 3699
3094.74 3292
3095.26 3206
3095.79 2997
3096.31 2832
3096.84 2548
3097.36 2784
3097.89 2761
3098.41 2876
3098.93 2751
3099.46 2897
3099.98 3185
3100.51 3292
3101.03 3825
3101.56 4433
3102.09 4879
3102.61 5579
3103.14 5559
3103.66 6235
3104.19 6554
3104.71 6370
3105.24 5931
3105.76 5814
3106.29 5351
3106.81 4357
3107.34 3732
3107.86 3606
3108.39 3591
3108.92 3155
3109.44 2767
3109.97 2699
3110.49 2662
3111.02 2656
3111.55 2688
3112.07 2612
3112.60 2813
3113.12 2499
3113.65 2410
3114.18 2238
3114.70 2172
3115.23 2302
3115.75 2239
3116.28 2210
3116.81 2096
3117.33 2325
3117.86 2281
3118.39 2299
3118.91 2150
3119.44 2339
3119.97 2163
3120.49 2322
3121.02 2596
3121.55 2488
3122.07 2320
3122.60 2415
3123.13 2351
3123.65 2179
3124.18 2456
3124.71 2496
3125.24 2430
3125.76 2267
3126.29 2236
3126.82 2506
3127.34 2524
3127.87 2339
3128.40 2279
3128.93 2398
3129.45 2447
3129.98 2276
3130.51 2103
3131.04 2159
3131.56 2131
3132.09 2071
3132.62 2188
3133.15 2049
3133.68 1975
3134.20 1962
3134.73 1986
3135.26 1930
3135.79 1917
3136.32 1840
3136.84 1870
3137.37 1793
3137.90 1909
3138.43 1988
3138.96 1737
3139.48 1872
3140.01 1886
3140.54 1926
3141.07 2042
3141.60 2077
3142.13 1841
3142.66 1889
3143.18 1761
3143.71 1703
3144.24 1955
3144.77 2004
3145.30 1873
3145.83 2146
3146.36 2144
3146.89 2078
3147.41 2266
3147.94 2213
3148.47 2523
3149.00 2689
3149.53 2519
3150.06 2968
3150.59 2900
3151.12 2750
3151.65 2640
3152.18 2587
3152.71 2491
3153.24 2550
3153.77 2476
3154.30 2247
3154.82 2309
3155.35 2138
3155.88 2187
3156.41 2303
3156.94 2409
3157.47 2325
3158.00 2340
3158.53 2235
3159.06 2160
3159.59 2394
3160.12 2279
3160.65 2054
3161.18 2095
3161.71 2227
3162.24 2097
3162.77 2011
3163.30 2024
3163.83 1956
3164.37 1928
3164.90 2000
3165.43 1908
3165.96 1903
3166.49 1897
3167.02 1777
3167.55 1846
3168.08 1809
3168.61 1932
3169.14 1900
3169.67 2000
3170.20 1883
3170.73 2018
3171.26 1984
3171.80 1926
3172.33 1928
3172.86 2090
3173.39 2044
3173.92 2047
3174.45 2275
3174.98 2309
3175.51 2491
3176.05 2249
3176.58 2038
3177.11 1998
3177.64 2084
3178.17 1908
3178.70 1948
3179.23 2003
3179.77 1835
3180.30 1741
3180.83 1816
3181.36 1731
3181.89 1959
3182.43 1911
3182.96 1821
3183.49 1847
3184.02 1868
3184.55 1905
3185.09 1786
3185.62 1851
3186.15 1914
3186.68 1879
3187.21 1932
3187.75 1758
3188.28 1786
3188.81 1750
3189.34 1783
3189.88 1771
3190.41 1717
3190.94 1749
3191.47 1781
3192.01 1785
3192.54 1767
3193.07 1764
3193.61 1795
3194.14 1588
3194.67 1779
3195.20 2078
3195.74 1854
3196.27 1853
3196.80 1904
3197.34 1806
3197.87 1780
3198.40 1819
3198.94 1923
3199.47 2004
3200.00 1926
3200.54 1812
3201.07 1689
3201.60 1898
3202.14 2030
3202.67 1829
3203.21 1790
3203.74 1878
3204.27 1781
3204.81 1793
3205.34 1925
3205.87 1832
3206.41 1779
3206.94 1986
3207.48 1948
3208.01 2077
3208.54 2247
3209.08 2206
3209.61 2301
3210.15 2357
3210.68 2488
3211.22 2417
3211.75 2463
3212.28 2395
3212.82 2386
3213.35 2486
3213.89 2321
3214.42 2248
3214.96 2151
3215.49 2189
3216.03 2011
3216.56 2088
3217.10 2031
3217.63 1888
3218.17 1995
3218.70 1892
3219.24 1795
3219.77 1944
3220.31 1871
3220.84 1976
3221.38 1845
3221.91 1786
3222.45 2075
3222.98 2292
3223.52 2344
3224.05 2273
3224.59 2362
3225.12 2355
3225.66 2462
3226.19 2554
3226.73 2330
3227.27 2443
3227.80 2533
3228.34 2334
3228.87 2222
3229.41 2096
3229.94 1924
3230.48 1938
3231.02 2054
3231.55 2105
3232.09 1897
3232.62 1964
3233.16 2151
3233.70 2068
3234.23 1986
3234.77 2131
3235.31 2218
3235.84 2101
3236.38 2161
3236.91 2200
3237.45 2304
3237.99 2330
3238.52 2219
3239.06 2290
3239.60 2195
3240.13 2333
3240.67 2230
3241.21 2280
3241.75 2086
3242.28 2313
3242.82 2195
3243.36 2069
3243.89 1950
3244.43 2243
3244.97 2270
3245.50 2306
3246.04 2072
3246.58 2247
3247.12 2304
3247.65 2271
3248.19 2467
3248.73 2266
3249.27 2582
3249.80 2722
3250.34 2917
3250.88 3010
3251.42 3379
3251.95 3608
3252.49 4124
3253.03 4533
3253.57 4685
3254.11 4790
3254.64 4814
3255.18 4693
3255.72 4666
3256.26 4352
3256.80 3887
3257.33 3488
3257.87 3120
3258.41 3004
3258.95 3145
3259.49 2777
3260.02 2835
3260.56 2992
3261.10 3182
3261.64 3393
3262.18 3480
3262.72 3595
3263.26 3484
3263.79 3985
3264.33 4343
3264.87 4444
3265.41 4510
3265.95 4629
3266.49 5062
3267.03 5196
3267.57 5109
3268.11 4956
3268.64 4832
3269.18 4445
3269.72 4349
3270.26 3966
3270.80 3540
3271.34 3098
3271.88 2983
3272.42 2814
3272.96 2621
3273.50 2748
3274.04 2686
3274.58 2657
3275.12 2886
3275.66 2965
3276.20 2897
3276.74 3035
3277.28 3010
3277.82 3019
3278.36 3208
3278.90 2994
3279.44 2701
3279.98 2744
3280.52 2554
3281.06 2591
3281.60 2524
3282.14 2491
3282.68 2437
3283.22 2547
3283.76 2742
3284.30 2832
3284.84 2721
3285.38 2676
3285.92 2751
3286.46 2799
3287.00 2655
3287.54 2694
3288.08 2611
3288.62 2626
3289.16 2607
3289.70 2677
3290.24 2587
3290.79 2521
3291.33 2516
3291.87 2628
3292.41 2601
3292.95 2696
3293.49 2752
3294.03 2969
3294.57 3225
3295.11 3294
3295.66 3697
3296.20 3462
3296.74 3742
3297.28 3664
3297.82 3839
3298.36 3689
3298.90 3297
3299.45 3021
3299.99 2974
3300.53 3192
3301.07 2908
3301.61 2648
3302.16 2684
3302.70 2629
3303.24 2575
3303.78 2445
3304.32 2642
3304.87 2491
3305.41 2485
3305.95 2640
3306.49 2388
3307.03 2455
3307.58 2361
3308.12 2587
3308.66 2558
3309.20 2647
3309.75 2598
3310.29 2732
3310.83 2690
3311.37 2731
3311.92 2778
3312.46 2632
3313.00 2700
3313.54 2588
3314.09 2661
3314.63 2889
3315.17 2717
3315.72 2599
3316.26 2668
3316.80 2818
3317.35 3098
3317.89 3318
3318.43 3411
3318.97 3099
3319.52 3031
3320.06 3007
3320.60 3044
3321.15 3148
3321.69 3068
3322.23 3267
3322.78 3240
3323.32 3086
3323.87 2797
3324.41 2888
3324.95 2780
3325.50 2687
3326.04 2607
3326.58 2441
3327.13 2382
3327.67 2395
3328.22 2394
3328.76 2519
3329.30 2231
3329.85 2291
3330.39 2395
3330.94 2271
3331.48 2461
3332.03 2471
3332.57 2735
3333.11 3304
3333.66 3486
3334.20 3848
3334.75 4361
3335.29 4420
3335.84 4728
3336.38 5232
3336.93 5273
3337.47 5181
3338.02 4998
3338.56 4751
3339.11 4522
3339.65 4022
3340.20 3827
3340.74 3570
3341.29 3472
3341.83 3034
3342.38 2741
3342.92 2381
3343.47 2285
3344.01 2343
3344.56 2158
3345.10 2272
3345.65 2242
3346.19 2162
3346.74 2083
3347.28 2183
3347.83 2215
3348.38 2181
3348.92 2201
3349.47 2214
3350.01 2215
3350.56 2392
3351.10 2148
3351.65 2314
3352.20 2271
3352.74 2130
3353.29 2358
3353.83 2330
3354.38 2107
3354.93 2209
3355.47 2235
3356.02 2137
3356.56 2125
3357.11 2202
3357.66 1987
3358.20 1953
3358.75 1877
3359.30 1894
3359.84 1865
3360.39 2000
3360.94 2055
3361.48 1902
3362.03 1974
3362.58 2050
3363.12 1900
3363.67 1829
3364.22 1658
3364.76 1820
3365.31 1807
3365.86 1787
3366.41 1801
3366.95 1746
3367.50 1911
3368.05 1956
3368.59 1722
3369.14 1843
3369.69 1847
3370.24 1757
3370.78 1764
3371.33 1998
3371.88 1868
3372.43 1840
3372.97 1927
3373.52 1957
3374.07 1822
3374.62 1900
3375.17 1979
3375.71 1859
3376.26 1951
3376.81 1854
3377.36 1906
3377.91 2127
3378.45 1744
3379.00 1668
3379.55 1793
3380.10 1792
3380.65 1862
3381.19 1663
3381.74 1823
3382.29 1810
3382.84 1832
3383.39 1755
3383.94 1726
3384.49 1660
3385.03 1769
3385.58 1895
3386.13 1745
3386.68 1718
3387.23 1779
3387.78 1751
3388.33 1657
3388.88 1635
3389.42 1857
3389.97 1947
3390.52 1811
3391.07 1807
3391.62 1756
3392.17 1857
3392.72 1824
3393.27 1726
3393.82 1708
3394.37 1610
3394.92 1658
3395.47 1738
3396.02 1701
3396.57 1741
3397.11 1698
3397.66 1655
3398.21 1708
3398.76 1843
3399.31 1695
3399.86 1727
3400.41 1791
3400.96 1512
3401.51 1712
3402.06 1856
3402.61 1662
3403.16 1706
3403.71 1777
3404.26 1743
3404.81 1742
3405.36 1693
3405.91 1664
3406.46 1656
3407.02 1478
3407.57 1663
3408.12 1709
3408.67 1856
3409.22 1761
3409.77 1819
3410.32 1891
3410.87 1731
3411.42 1720
3411.97 1642
3412.52 1660
3413.07 1621
3413.62 1645
3414.17 1676
3414.73 1804
3415.28 1750
3415.83 1769
3416.38 1756
3416.93 1747
3417.48 1729
3418.03 2034
3418.58 2014
3419.14 1858
3419.69 1869
3420.24 1996
3420.79 2003
3421.34 2005
3421.89 2024
3422.44 1868
3423.00 1982
3423.55 1900
3424.10 1879
3424.65 1863
3425.20 1966
3425.76 2360
3426.31 2123
3426.86 1986
3427.41 1954
3427.96 1977
3428.52 1935
3429.07 1787
3429.62 1611
3430.17 1702
3430.72 1697
3431.28 1654
3431.83 1768
3432.38 1761
3432.93 1630
3433.49 1665
3434.04 1589
3434.59 1936
3435.14 1786
3435.70 1714
3436.25 1710
3436.80 1759
3437.36 1976
3437.91 1858
3438.46 1622
3439.01 1819
3439.57 1737
3440.12 1761
3440.67 1772
3441.23 1750
3441.78 1841
3442.33 1935
3442.89 1749
3443.44 1744
3443.99 1710
3444.55 1765
3445.10 1746
3445.65 1712
3446.21 1654
3446.76 1599
3447.31 1586
3447.87 1620
3448.42 1617
3448.98 1692
3449.53 1703
3450.08 1611
3450.64 1609
3451.19 1628
3451.75 1612
3452.30 1723
3452.85 1659
3453.41 1628
3453.96 1837
3454.52 1643
3455.07 1554
3455.62 1766
3456.18 1836
3456.73 1856
3457.29 1896
3457.84 1880
3458.40 1896
3458.95 1778
3459.51 1729
3460.06 1738
3460.62 1762
3461.17 1718
3461.72 1796
3462.28 1902
3462.83 1766
3463.39 1770
3463.94 1802
3464.50 1841
3465.05 2044
3465.61 1858
3466.17 1777
3466.72 1650
3467.28 1715
3467.83 1916
3468.39 1923
3468.94 1989
3469.50 2037
3470.05 2087
3470.61 2103
3471.16 2128
3471.72 2176
3472.27 2229
3472.83 2191
3473.39 2205
3473.94 2145
3474.50 2062
3475.05 2143
3475.61 2118
3476.17 2215
3476.72 2244
3477.28 2171
3477.83 2280
3478.39 2344
3478.95 2216
3479.50 2242
3480.06 2404
3480.61 2381
3481.17 2388
3481.73 2288
3482.28 2372
3482.84 2442
3483.40 2558
3483.95 2782
3484.51 2677
3485.07 2890
3485.62 2614
3486.18 2843
3486.74 3016
3487.29 2784
3487.85 3428
3488.41 3541
3488.97 3762
3489.52 4672
3490.08 5578
3490.64 6853
3491.19 8278
3491.75 9298
3492.31 10215
3492.87 10286
3493.42 10133
3493.98 10248
3494.54 9303
3495.09 8612
3495.65 7693
3496.21 6941
3496.77 5718
3497.33 4989
3497.88 4339
3498.44 3939
3499.00 3944
3499.56 3626
3500.11 3388
3500.67 3596
3501.23 3544
3501.79 3748
3502.35 3801
3502.90 3670
3503.46 3939
3504.02 4283
3504.58 4432
3505.14 3963
3505.70 3788
3506.25 4316
3506.81 4126
3507.37 3839
3507.93 3584
3508.49 3628
3509.05 3278
3509.61 3384
3510.16 3139
3510.72 2919
3511.28 2657
3511.84 2681
3512.40 2772
3512.96 2391
3513.52 2507
3514.08 2581
3514.63 2371
3515.19 2212
3515.75 2215
3516.31 2290
3516.87 2253
3517.43 2219
3517.99 2197
3518.55 2019
3519.11 1900
3519.67 1969
3520.23 2082
3520.79 2169
3521.35 2113
3521.91 2002
3522.47 2002
3523.03 2082
3523.59 2232
3524.15 2172
3524.71 2144
3525.26 2201
3525.82 2255
3526.38 2009
3526.94 2177
3527.50 2278
3528.07 2244
3528.63 2083
3529.19 1929
3529.75 2071
3530.31 2065
3530.87 2034
3531.43 1851
3531.99 1829
3532.55 1851
3533.11 1987
3533.67 2086
3534.23 2110
3534.79 1967
3535.35 1969
3535.91 2014
3536.47 1907
3537.03 2103
3537.59 2076
3538.15 2165
3538.72 2162
3539.28 2029
3539.84 2039
3540.40 2073
3540.96 1987
3541.52 2038
3542.08 2048
3542.64 2167
3543.20 2213
3543.77 2042
3544.33 2052
3544.89 2216
3545.45 2218
3546.01 2187
3546.57 2085
3547.14 2180
3547.70 2162
3548.26 2063
3548.82 1894
3549.38 1954
3549.94 1988
3550.51 1798
3551.07 1854
3551.63 1793
3552.19 1854
3552.75 1730
3553.32 1822
3553.88 1759
3554.44 1676
3555.00 1638
3555.56 1692
3556.13 1658
3556.69 1901
3557.25 1702
3557.81 1746
3558.38 1850
3558.94 1904
3559.50 1746
3560.06 1825
3560.63 1668
3561.19 1798
3561.75 1764
3562.32 1806
3562.88 1854
3563.44 1691
3564.00 1666
3564.57 1817
3565.13 2009
3565.69 1921
3566.26 1968
3566.82 1949
3567.38 1973
3567.95 1878
3568.51 1781
3569.07 1737
3569.64 1816
3570.20 1890
3570.76 1688
3571.33 1714
3571.89 1725
3572.45 1858
3573.02 1823
3573.58 1698
3574.15 1899
3574.71 2114
3575.27 1987
3575.84 2076
3576.40 2202
3576.96 2237
3577.53 2424
3578.09 2296
3578.66 2265
3579.22 2324
3579.79 2078
3580.35 2045
3580.91 2157
3581.48 2002
3582.04 1910
3582.61 1989
3583.17 1959
3583.74 1810
3584.30 1662
3584.87 1576
3585.43 1748
3585.99 1724
3586.56 1730
3587.12 1771
3587.69 1786
3588.25 1759
3588.82 1736
3589.38 1734
3589.95 1744
3590.51 1688
3591.08 1571
3591.64 1671
3592.21 1611
3592.77 1761
3593.34 1725
3593.91 1749
3594.47 1702
3595.04 1737
3595.60 1632
3596.17 1682
3596.73 1798
3597.30 1832
3597.86 1806
3598.43 1838
3599.00 1990
3599.56 1713
3600.13 1830
3600.69 1882
3601.26 1774
3601.82 1754
3602.39 1799
3602.96 1736
3603.52 1779
3604.09 1642
3604.65 1689
3605.22 1643
3605.79 1746
3606.35 1683
3606.92 1603
3607.49 1665
3608.05 1668
3608.62 1654
3609.19 1671
3609.75 1572
3610.32 1401
3610.89 1500
3611.45 1584
3612.02 1667
3612.59 1752
3613.15 1658
3613.72 1758
3614.29 1852
3614.85 2162
3615.42 2409
3615.99 2477
3616.55 2656
3617.12 3107
3617.69 3344
3618.26 3516
3618.82 3801
3619.39 3813
3619.96 3880
3620.53 3937
3621.09 3498
3621.66 3356
3622.23 3119
3622.80 2649
3623.36 2604
3623.93 2173
3624.50 2008
3625.07 1883
3625.63 1688
3626.20 1631
3626.77 1563
3627.34 1514
3627.91 1651
3628.47 1581
3629.04 1645
3629.61 1687
3630.18 1523
3630.75 1441
3631.31 1427
3631.88 1414
3632.45 1499
3633.02 1449
3633.59 1682
3634.16 1663
3634.73 1481
3635.29 1553
3635.86 1562
3636.43 1498
3637.00 1477
3637.57 1566
3638.14 1567
3638.71 1709
3639.28 1653
3639.84 1681
3640.41 1783
3640.98 1609
3641.55 1687
3642.12 1905
3642.69 1985
3643.26 2023
3643.83 1819
3644.40 1886
3644.97 1862
3645.54 1829
3646.11 1903
3646.67 1961
3647.24 1890
3647.81 1820
3648.38 1894
3648.95 1902
3649.52 2026
3650.09 1930
3650.66 1816
3651.23 2040
3651.80 1983
3652.37 1957
3652.94 2048
3653.51 2016
3654.08 2057
3654.65 2150
3655.22 2155
3655.79 2018
3656.36 1982
3656.93 2240
3657.50 1942
3658.07 2124
3658.64 2215
3659.21 2116
3659.78 1998
3660.35 2090
3660.93 1997
3661.50 2144
3662.07 1998
3662.64 1978
3663.21 1948
3663.78 1898
3664.35 2047
3664.92 1943
3665.49 2284
3666.06 2455
3666.63 2258
3667.20 2305
3667.78 2235
3668.35 1957
3668.92 2093
3669.49 2080
3670.06 1995
3670.63 1916
3671.20 1935
3671.77 1867
3672.35 1893
3672.92 1739
3673.49 1943
3674.06 1962
3674.63 1869
3675.20 2004
3675.78 1909
3676.35 1870
3676.92 2074
3677.49 2049
3678.06 2102
3678.64 2064
3679.21 2075
3679.78 2201
3680.35 1893
3680.92 1814
3681.50 1849
3682.07 1756
3682.64 1739
3683.21 1728
3683.79 1662
3684.36 1761
3684.93 1673
3685.50 1611
3686.07 1772
3686.65 1755
3687.22 1902
3687.79 1926
3688.37 1757
3688.94 1804
3689.51 1973
3690.08 1955
3690.66 2117
3691.23 2087
3691.80 2002
3692.38 1864
3692.95 2022
3693.52 2037
3694.10 1882
3694.67 1651
3695.24 1880
3695.81 1952
3696.39 1825
3696.96 1716
3697.54 1781
3698.11 1657
3698.68 1614
3699.26 1471
3699.83 1680
3700.40 1605
3700.98 1500
3701.55 1781
3702.12 1696
3702.70 1713
3703.27 1704
3703.85 1724
3704.42 1638
3704.99 1701
3705.57 1771
3706.14 1822
3706.72 1691
3707.29 1571
3707.86 1645
3708.44 1693
3709.01 1714
3709.59 1898
3710.16 2034
3710.74 1850
3711.31 1799
3711.89 1738
3712.46 1650
3713.03 1627
3713.61 1783
3714.18 1716
3714.76 1559
3715.33 1646
3715.91 1709
3716.48 1575
3717.06 1529
3717.63 1515
3718.21 1639
3718.78 1609
3719.36 1583
3719.93 1543
3720.51 1554
3721.08 1498
3721.66 1615
3722.23 1494
3722.81 1436
3723.39 1506
3723.96 1392
3724.54 1465
3725.11 1566
3725.69 1513
3726.26 1510
3726.84 1454
3727.41 1439
3727.99 1563
3728.57 1561
3729.14 1813
3729.72 1925
3730.29 2017
3730.87 2135
3731.45 2150
3732.02 2597
3732.60 2885
3733.17 2764
3733.75 2832
3734.33 2989
3734.90 3057
3735.48 3001
3736.06 2892
3736.63 2888
3737.21 2691
3737.79 2495
3738.36 2258
3738.94 2232
3739.52 2356
3740.09 2341
3740.67 2198
3741.25 2074
3741.82 1940
3742.40 1885
3742.98 2030
3743.55 1729
3744.13 1825
3744.71 1751
3745.28 1555
3745.86 1495
3746.44 1452
3747.02 1438
3747.59 1335
3748.17 1439
3748.75 1504
3749.33 1631
3749.90 1530
3750.48 1420
3751.06 1546
3751.64 1490
3752.21 1769
3752.79 1576
3753.37 1644
3753.95 1747
3754.52 1696
3755.10 1573
3755.68 1556
3756.26 1530
3756.84 1549
3757.41 1580
3757.99 1600
3758.57 1604
3759.15 1638
3759.73 1592
3760.31 1722
3760.88 1701
3761.46 1673
3762.04 1750
3762.62 1716
3763.20 1917
3763.78 1825
3764.35 1779
3764.93 1899
3765.51 1908
3766.09 1921
3766.67 1848
3767.25 1811
3767.83 1765
3768.41 1803
3768.99 1774
3769.56 1696
3770.14 1658
3770.72 1760
3771.30 1709
3771.88 1646
3772.46 1639
3773.04 1606
3773.62 1534
3774.20 1564
3774.78 1384
3775.36 1372
3775.94 1508
3776.52 1588
3777.10 1629
3777.67 1779
3778.25 1503
3778.83 1588
3779.41 1623
3779.99 1590
3780.57 1556
3781.15 1448
3781.73 1442
3782.31 1420
3782.89 1529
3783.47 1566
3784.05 1470
3784.63 1569
3785.21 1539
3785.79 1470
3786.37 1459
3786.95 1509
3787.54 1464
3788.12 1367
3788.70 1485
3789.28 1515
3789.86 1582
3790.44 1485
3791.02 1613
3791.60 1714
3792.18 1655
3792.76 1477
3793.34 1523
3793.92 1585
3794.50 1552
3795.08 1565
3795.66 1511
3796.25 1518
3796.83 1534
3797.41 1647
3797.99 1565
3798.57 1595
3799.15 1498
3799.73 1523
3800.31 1645
3800.90 1652
3801.48 1614
3802.06 1571
3802.64 1589
3803.22 1630
3803.80 1645
3804.39 1649
3804.97 1662
3805.55 1757
3806.13 1787
3806.71 1899
3807.29 1948
3807.88 2121
3808.46 2064
3809.04 2080
3809.62 2126
3810.20 2001
3810.79 2026
3811.37 1966
3811.95 2071
3812.53 2063
3813.12 1933
3813.70 1967
3814.28 1860
3814.86 1932
3815.45 1928
3816.03 1642
3816.61 1718
3817.19 1798
3817.78 1825
3818.36 1766
3818.94 1789
3819.52 1614
3820.11 1565
3820.69 1439
3821.27 1505
3821.86 1604
3822.44 1766
3823.02 1741
3823.61 1592
3824.19 1652
3824.77 1547
3825.36 1677
3825.94 1695
3826.52 1592
3827.11 1588
3827.69 1662
3828.27 1639
3828.86 1520
3829.44 1790
3830.02 1683
3830.61 1565
3831.19 1527
3831.77 1685
3832.36 1827
3832.94 1874
3833.53 1738
3834.11 1579
3834.69 1741
3835.28 1841
3835.86 1808
3836.45 1729
3837.03 1696
3837.61 1527
3838.20 1572
3838.78 1779
3839.37 1715
3839.95 1820
3840.54 1726
3841.12 1937
3841.70 1674
3842.29 1607
3842.87 1714
3843.46 1966
3844.04 1833
3844.63 1933
3845.21 2050
3845.80 2045
3846.38 2099
3846.97 2055
3847.55 2093
3848.14 2078
3848.72 2045
3849.31 1933
3849.89 1891
3850.48 1839
3851.06 1809
3851.65 1957
3852.23 2008
3852.82 1825
3853.40 1760
3853.99 1787
3854.58 1903
3855.16 1944
3855.75 1992
3856.33 1982
3856.92 2170
3857.50 2436
3858.09 2588
3858.68 2854
3859.26 3266
3859.85 3751
3860.43 4203
3861.02 4639
3861.60 5135
3862.19 5080
3862.78 4985
3863.36 4811
3863.95 4951
3864.54 4695
3865.12 4404
3865.71 3699
3866.29 3514
3866.88 3180
3867.47 2830
3868.05 2476
3868.64 2198
3869.23 2014
3869.81 2097
3870.40 2038
3870.99 2028
3871.57 1880
3872.16 1918
3872.75 1974
3873.33 1975
3873.92 1849
3874.51 1899
3875.10 1807
3875.68 1837
3876.27 1794
3876.86 1661
3877.44 1716
3878.03 1795
3878.62 1745
3879.21 1854
3879.79 1626
3880.38 1614
3880.97 1646
3881.56 1626
3882.14 1520
3882.73 1511
3883.32 1846
3883.91 1803
3884.49 1548
3885.08 1556
3885.67 1703
3886.26 1765
3886.85 1632
3887.43 1737
3888.02 1774
3888.61 2037
3889.20 2081
3889.79 1873
3890.38 1928
3890.96 2035
3891.55 2016
3892.14 1989
3892.73 2122
3893.32 1980
3893.91 1795
3894.49 1807
3895.08 1949
3895.67 1949
3896.26 1865
3896.85 1857
3897.44 1873
3898.03 1865
3898.61 1976
3899.20 1878
3899.79 1903
3900.38 1894
3900.97 1842
3901.56 1863
3902.15 1927
3902.74 1805
3903.33 1799
3903.92 1825
3904.51 1676
3905.09 1736
3905.68 1773
3906.27 1786
3906.86 1677
3907.45 1583
3908.04 1799
3908.63 1683
3909.22 1631
3909.81 1649
3910.40 1722
3910.99 1595
3911.58 1513
3912.17 1652
3912.76 1531
3913.35 1536
3913.94 1585
3914.53 1485
3915.12 1348
3915.71 1454
3916.30 1609
3916.89 1413
3917.48 1484
3918.07 1490
3918.66 1362
3919.25 1377
3919.84 1468
3920.43 1391
3921.02 1475
3921.61 1461
3922.20 1507
3922.80 1327
3923.39 1314
3923.98 1498
3924.57 1406
3925.16 1404
3925.75 1356
3926.34 1387
3926.93 1496
3927.52 1452
3928.11 1439
3928.70 1402
3929.30 1335
3929.89 1299
3930.48 1341
3931.07 1422
3931.66 1328
3932.25 1277
3932.84 1289
3933.44 1346
3934.03 1270
3934.62 1526
3935.21 1523
3935.80 1361
3936.39 1426
3936.98 1431
3937.58 1379
3938.17 1361
3938.76 1469
3939.35 1604
3939.94 1621
3940.54 1581
3941.13 1589
3941.72 1518
3942.31 1654
3942.90 1533
3943.50 1517
3944.09 1641
3944.68 1508
3945.27 1577
3945.87 1601
3946.46 1490
3947.05 1381
3947.64 1405
3948.24 1519
3948.83 1519
3949.42 1358
3950.01 1481
3950.61 1483
3951.20 1361
3951.79 1473
3952.39 1547
3952.98 1454
3953.57 1517
3954.16 1524
3954.76 1476
3955.35 1418
3955.94 1409
3956.54 1552
3957.13 1516
3957.72 1653
3958.32 1612
3958.91 1655
3959.50 1542
3960.10 1512
3960.69 1688
3961.28 1645
3961.88 1767
3962.47 1619
3963.07 1542
3963.66 1740
3964.25 1777
3964.85 1695
3965.44 1674
3966.03 1853
3966.63 1733
3967.22 1967
3967.82 2118
3968.41 2000
3969.00 1866
3969.60 1662
3970.19 1681
3970.79 1620
3971.38 1648
3971.98 1820
3972.57 1663
3973.17 1755
3973.76 1723
3974.35 1668
3974.95 1741
3975.54 1646
3976.14 1721
3976.73 1684
3977.33 1703
3977.92 1930
3978.52 1959
3979.11 1984
3979.71 2032
3980.30 1714
3980.90 1772
3981.49 1592
3982.09 1566
3982.68 1623
3983.28 1620
3983.87 1682
3984.47 1795
3985.06 1688
3985.66 1756
3986.25 1843
3986.85 1693
3987.45 1679
3988.04 1533
3988.64 1678
3989.23 1559
3989.83 1632
3990.42 1639
3991.02 1668
3991.62 1801
3992.21 1795
3992.81 1644
3993.40 1760
3994.00 1858
3994.60 1772
3995.19 1817
3995.79 1918
3996.38 1948
3996.98 2021
3997.58 2077
3998.17 1961
3998.77 1899
3999.37 1884
3999.96 1996
4000.56 2056
4001.15 2013
4001.75 1822
4002.35 1684
4002.94 1804
4003.54 1767
4004.14 1747
4004.73 1810
4005.33 1631
4005.93 1628
4006.53 1575
4007.12 1574
4007.72 1811
4008.32 1678
4008.91 1752
4009.51 1588
4010.11 1465
4010.71 1441
4011.30 1462
4011.90 1514
4012.50 1522
4013.10 1467
4013.69 1578
4014.29 1596
4014.89 1581
4015.49 1734
4016.08 1882
4016.68 1896
4017.28 1964
4017.88 2040
4018.47 2109
4019.07 1948
4019.67 1884
4020.27 1879
4020.87 1687
4021.46 1795
4022.06 1683
4022.66 1759
4023.26 1708
4023.86 1667
4024.45 1666
4025.05 1878
4025.65 1726
4026.25 1801
4026.85 1875
4027.45 1965
4028.05 2104
4028.64 2231
4029.24 1948
4029.84 2210
4030.44 2232
4031.04 1965
4031.64 1982
4032.24 2013
4032.84 2049
4033.43 1990
4034.03 1915
4034.63 2027
4035.23 1974
4035.83 1877
4036.43 1796
4037.03 1774
4037.63 1785
4038.23 1706
4038.83 1668
4039.43 1498
4040.03 1519
4040.63 1471
4041.22 1356
4041.82 1387
4042.42 1407
4043.02 1425
4043.62 1379
4044.22 1390
4044.82 1459
4045.42 1416
4046.02 1423
4046.62 1418
4047.22 1489
4047.82 1410
4048.42 1496
4049.02 1404
4049.62 1476
4050.22 1462
4050.82 1621
4051.42 1621
4052.02 1509
4052.62 1442
4053.22 1516
4053.83 1704
4054.43 1651
4055.03 1576
4055.63 1620
4056.23 1511
4056.83 1594
4057.43 1481
4058.03 1467
4058.63 1473
4059.23 1409
4059.83 1626
4060.43 1767
4061.03 1826
4061.64 1860
4062.24 1926
4062.84 1847
4063.44 1805
4064.04 1892
4064.64 1855
4065.24 2045
4065.84 2002
4066.45 1901
4067.05 1972
4067.65 1898
4068.25 1835
4068.85 1803
4069.45 1919
4070.05 1760
4070.66 1643
4071.26 1563
4071.86 1517
4072.46 1516
4073.06 1373
4073.67 1452
4074.27 1465
4074.87 1384
4075.47 1387
4076.07 1385
4076.68 1319
4077.28 1391
4077.88 1474
4078.48 1426
4079.09 1344
4079.69 1410
4080.29 1446
4080.89 1493
4081.50 1401
4082.10 1476
4082.70 1322
4083.30 1360
4083.91 1465
4084.51 1477
4085.11 1378
4085.71 1390
4086.32 1472
4086.92 1516
4087.52 1450
4088.13 1371
4088.73 1429
4089.33 1396
4089.94 1450
4090.54 1343
4091.14 1401
4091.74 1455
4092.35 1415
4092.95 1414
4093.55 1480
4094.16 1445
4094.76 1442
4095.37 1548
4095.97 1686
4096.57 1749
4097.18 1677
4097.78 1799
4098.38 1924
4098.99 2070
4099.59 2056
4100.20 2318
4100.80 2188
4101.40 2239
4102.01 2244
4102.61 2015
4103.22 1789
4103.82 1738
4104.42 1722
4105.03 1561
4105.63 1599
4106.24 1583
4106.84 1550
4107.45 1606
4108.05 1393
4108.65 1466
4109.26 1467
4109.86 1432
4110.47 1417
4111.07 1294
4111.68 1399
4112.28 1311
4112.89 1270
4113.49 1297
4114.10 1339
4114.70 1367
4115.31 1331
4115.91 1232
4116.52 1316
4117.12 1299
4117.73 1355
4118.33 1391
4118.94 1284
4119.54 1375
4120.15 1363
4120.75 1347
4121.36 1444
4121.97 1318
4122.57 1404
4123.18 1410
4123.78 1433
4124.39 1472
4124.99 1455
4125.60 1312
4126.21 1379
4126.81 1431
4127.42 1297
4128.02 1383
4128.63 1335
4129.24 1356
4129.84 1405
4130.45 1430
4131.05 1492
4131.66 1362
4132.27 1294
4132.87 1318
4133.48 1454
4134.08 1481
4134.69 1480
4135.30 1536
4135.90 1551
4136.51 1643
4137.12 1560
4137.72 1602
4138.33 1686
4138.94 1648
4139.54 1706
4140.15 1682
4140.76 1585
4141.37 1476
4141.97 1610
4142.58 1817
4143.19 1748
4143.79 1712
4144.40 1842
4145.01 1720
4145.61 1558
4146.22 1706
4146.83 1759
4147.44 1620
4148.04 1574
4148.65 1517
4149.26 1504
4149.87 1557
4150.47 1480
4151.08 1340
4151.69 1313
4152.30 1297
4152.91 1311
4153.51 1293
4154.12 1329
4154.73 1516
4155.34 1379
4155.94 1265
4156.55 1269
4157.16 1364
4157.77 1387
4158.38 1351
4158.99 1543
4159.59 1473
4160.20 1477
4160.81 1419
4161.42 1378
4162.03 1509
4162.64 1482
4163.24 1326
4163.85 1403
4164.46 1384
4165.07 1473
4165.68 1415
4166.29 1330
4166.90 1388
4167.51 1456
4168.11 1383
4168.72 1527
4169.33 1608
4169.94 1506
4170.55 1596
4171.16 1601
4171.77 1633
4172.38 1695
4172.99 1713
4173.60 1601
4174.21 1657
4174.81 1630
4175.42 1660
4176.03 1625
4176.64 1653
4177.25 1641
4177.86 1654
4178.47 1593
4179.08 1656
4179.69 1587
4180.30 1615
4180.91 1419
4181.52 1533
4182.13 1592
4182.74 1351
4183.35 1443
4183.96 1496
4184.57 1528
4185.18 1534
4185.79 1432
4186.40 1519
4187.01 1458
4187.62 1427
4188.23 1296
4188.84 1377
4189.45 1485
4190.06 1519
4190.67 1356
4191.29 1424
4191.90 1471
4192.51 1367
4193.12 1483
4193.73 1538
4194.34 1461
4194.95 1561
4195.56 1612
4196.17 1683
4196.78 1545
4197.39 1663
4198.00 1497
4198.62 1515
4199.23 1536
4199.84 1542
4200.45 1418
4201.06 1334
4201.67 1328
4202.28 1337
4202.89 1310
4203.51 1307
4204.12 1408
4204.73 1392
4205.34 1365
4205.95 1393
4206.56 1375
4207.18 1502
4207.79 1462
4208.40 1598
4209.01 1535
4209.62 1459
4210.24 1548
4210.85 1522
4211.46 1410
4212.07 1469
4212.68 1582
4213.30 1566
4213.91 1531
4214.52 1497
4215.13 1406
4215.74 1492
4216.36 1539
4216.97 1578
4217.58 1550
4218.19 1682
4218.81 1546
4219.42 1657
4220.03 1596
4220.65 1743
4221.26 1974
4221.87 2146
4222.48 2092
4223.10 1941
4223.71 1808
4224.32 1948
4224.94 2033
4225.55 2087
4226.16 2145
4226.78 2218
4227.39 2405
4228.00 2573
4228.61 2619
4229.23 2567
4229.84 2611
4230.46 2403
4231.07 2455
4231.68 2353
4232.30 2275
4232.91 2160
4233.52 1985
4234.14 1931
4234.75 1950
4235.36 1824
4235.98 1776
4236.59 1920
4237.21 1777
4237.82 1700
4238.43 1639
4239.05 1818
4239.66 1671
4240.28 1623
4240.89 1609
4241.50 1607
4242.12 1595
4242.73 1521
4243.35 1648
4243.96 1643
4244.58 1468
4245.19 1367
4245.81 1405
4246.42 1485
4247.03 1498
4247.65 1489
4248.26 1463
4248.88 1503
4249.49 1576
4250.11 1628
4250.72 1584
4251.34 1423
4251.95 1438
4252.57 1608
4253.18 1546
4253.80 1482
4254.41 1432
4255.03 1571
4255.64 1488
4256.26 1534
4256.88 1578
4257.49 1580
4258.11 1546
4258.72 1583
4259.34 1545
4259.95 1577
4260.57 1770
4261.18 1724
4261.80 1595
4262.42 1774
4263.03 1718
4263.65 1879
4264.26 1835
4264.88 1978
4265.49 1909
4266.11 1950
4266.73 1809
4267.34 1867
4267.96 1791
4268.58 1647
4269.19 1715
4269.81 1660
4270.42 1652
4271.04 1655
4271.66 1690
4272.27 1640
4272.89 1610
4273.51 1491
4274.12 1566
4274.74 1617
4275.36 1599
4275.97 1595
4276.59 1636
4277.21 1777
4277.82 1781
4278.44 1734
4279.06 1934
4279.67 1874
4280.29 1781
4280.91 1699
4281.53 1643
4282.14 1832
4282.76 1793
4283.38 1562
4283.99 1568
4284.61 1538
4285.23 1488
4285.85 1449
4286.46 1632
4287.08 1508
4287.70 1507
4288.32 1612
4288.93 1514
4289.55 1655
4290.17 1627
4290.79 1651
4291.41 1763
4292.02 1791
4292.64 1574
4293.26 1532
4293.88 1528
4294.50 1467
4295.11 1354
4295.73 1332
4296.35 1477
4296.97 1449
4297.59 1490
4298.21 1490
4298.82 1402
4299.44 1357
4300.06 1458
4300.68 1455
4301.30 1463
4301.92 1419
4302.53 1417
4303.15 1478
4303.77 1503
4304.39 1538
4305.01 1517
4305.63 1563
4306.25 1464
4306.87 1445
4307.49 1431
4308.10 1427
4308.72 1481
4309.34 1464
4309.96 1544
4310.58 1364
4311.20 1424
4311.82 1546
4312.44 1454
4313.06 1439
4313.68 1550
4314.30 1565
4314.92 1430
4315.54 1456
4316.16 1547
4316.78 1532
4317.40 1503
4318.02 1479
4318.64 1571
4319.26 1600
4319.88 1616
4320.50 1586
4321.11 1508
4321.74 1576
4322.36 1598
4322.98 1657
4323.60 1611
4324.22 1829
4324.84 1952
4325.46 1823
4326.08 1817
4326.70 1850
4327.32 1954
4327.94 2057
4328.56 1927
4329.18 1970
4329.80 2227
4330.42 2248
4331.04 2464
4331.66 2762
4332.28 2847
4332.90 2969
4333.52 3304
4334.15 3260
4334.77 3335
4335.39 3481
4336.01 3821
4336.63 3478
4337.25 3356
4337.87 3226
4338.49 3160
4339.11 3163
4339.74 3076
4340.36 2819
4340.98 2723
4341.60 2653
4342.22 2533
4342.84 2699
4343.46 2580
4344.09 2742
4344.71 3332
4345.33 3532
4345.95 3674
4346.57 3833
4347.19 4035
4347.82 4354
4348.44 4199
4349.06 3851
4349.68 3763
4350.30 3631
4350.93 3541
4351.55 3296
4352.17 3191
4352.79 2844
4353.42 2672
4354.04 2483
4354.66 2390
4355.28 2325
4355.91 2360
4356.53 2169
4357.15 2178
4357.77 1913
4358.40 1896
4359.02 1971
4359.64 1802
4360.26 1876
4360.89 1832
4361.51 1856
4362.13 1836
4362.76 1801
4363.38 1586
4364.00 1589
4364.62 1727
4365.25 1755
4365.87 1772
4366.49 1627
4367.12 1579
4367.74 1632
4368.36 1783
4368.99 1687
4369.61 1637
4370.23 1519
4370.86 1584
4371.48 1558
4372.11 1520
4372.73 1477
4373.35 1465
4373.98 1503
4374.60 1542
4375.22 1585
4375.85 1425
4376.47 1470
4377.10 1459
4377.72 1577
4378.34 1643
4378.97 1592
4379.59 1635
4380.22 1669
4380.84 1644
4381.47 1585
4382.09 1697
4382.71 1579
4383.34 1506
4383.96 1459
4384.59 1565
4385.21 1659
4385.84 1554
4386.46 1672
4387.09 1486
4387.71 1412
4388.34 1418
4388.96 1556
4389.59 1582
4390.21 1640
4390.84 1514
4391.46 1530
4392.09 1678
4392.71 1783
4393.34 1622
4393.96 1555
4394.59 1577
4395.21 1589
4395.84 1517
4396.46 1477
4397.09 1460
4397.71 1590
4398.34 1693
4398.96 1565
4399.59 1541
4400.22 1572
4400.84 1588
4401.47 1618
4402.09 1572
4402.72 1474
4403.34 1338
4403.97 1420
4404.60 1377
4405.22 1442
4405.85 1420
4406.47 1382
4407.10 1427
4407.73 1514
4408.35 1619
4408.98 1533
4409.61 1460
4410.23 1346
4410.86 1330
4411.48 1424
4412.11 1509
4412.74 1465
4413.36 1569
4413.99 1505
4414.62 1540
4415.24 1537
4415.87 1484
4416.50 1497
4417.12 1453
4417.75 1366
4418.38 1484
4419.01 1541
4419.63 1500
4420.26 1596
4420.89 1387
4421.51 1410
4422.14 1396
4422.77 1431
4423.40 1464
4424.02 1319
4424.65 1234
4425.28 1316
4425.91 1291
4426.53 1266
4427.16 1198
4427.79 1310
4428.42 1458
4429.04 1386
4429.67 1345
4430.30 1344
4430.93 1321
4431.55 1294
4432.18 1260
4432.81 1253
4433.44 1400
4434.07 1436
4434.69 1369
4435.32 1356
4435.95 1360
4436.58 1257
4437.21 1180
4437.84 1302
4438.46 1442
4439.09 1389
4439.72 1281
4440.35 1235
4440.98 1334
4441.61 1224
4442.24 1430
4442.86 1519
4443.49 1366
4444.12 1280
4444.75 1409
4445.38 1480
4446.01 1514
4446.64 1676
4447.27 1552
4447.90 1569
4448.52 1504
4449.15 1458
4449.78 1447
4450.41 1448
4451.04 1413
4451.67 1319
4452.30 1311
4452.93 1392
4453.56 1353
4454.19 1440
4454.82 1567
4455.45 1489
4456.08 1533
4456.71 1589
4457.34 1711
4457.97 1557
4458.60 1489
4459.23 1454
4459.86 1478
4460.49 1520
4461.12 1390
4461.75 1452
4462.38 1344
4463.01 1354
4463.64 1284
4464.27 1250
4464.90 1280
4465.53 1345
4466.16 1366
4466.79 1403
4467.42 1313
4468.05 1258
4468.68 1242
4469.31 1258
4469.94 1242
4470.57 1284
4471.20 1475
4471.83 1190
4472.46 1182
4473.09 1313
4473.72 1217
4474.35 1140
4474.99 1271
4475.62 1195
4476.25 1196
4476.88 1219
4477.51 1371
4478.14 1306
4478.77 1366
4479.40 1297
4480.03 1269
4480.67 1265
4481.30 1304
4481.93 1432
4482.56 1474
4483.19 1262
4483.82 1351
4484.46 1358
4485.09 1406
4485.72 1507
4486.35 1527
4486.98 1486
4487.61 1520
4488.25 1476
4488.88 1445
4489.51 1469
4490.14 1442
4490.77 1533
4491.41 1410
4492.04 1493
4492.67 1466
4493.30 1382
4493.94 1466
4494.57 1498
4495.20 1578
4495.83 1436
4496.46 1529
4497.10 1596
4497.73 1557
4498.36 1635
4498.99 1588
4499.63 1783
4500.26 1870
4500.89 1906
4501.53 1960
4502.16 2138
4502.79 2241
4503.42 2270
4504.06 2323
4504.69 2404
4505.32 2444
4505.96 2104
4506.59 1907
4507.22 2026
4507.86 1917
4508.49 1790
4509.12 1792
4509.76 1781
4510.39 1868
4511.02 1688
4511.66 1637
4512.29 1672
4512.92 1645
4513.56 1718
4514.19 1634
4514.83 1520
4515.46 1456
4516.09 1561
4516.73 1557
4517.36 1456
4517.99 1561
4518.63 1531
4519.26 1537
4519.90 1490
4520.53 1535
4521.17 1429
4521.80 1396
4522.43 1627
4523.07 1558
4523.70 1600
4524.34 1678
4524.97 1608
4525.61 1611
4526.24 1781
4526.88 1810
4527.51 1954
4528.14 2338
4528.78 2976
4529.41 3195
4530.05 3612
4530.68 4116
4531.32 4421
4531.95 4673
4532.59 4776
4533.22 4901
4533.86 4565
4534.49 4329
4535.13 4170
4535.76 3666
4536.40 3012
4537.04 2715
4537.67 2636
4538.31 2227
4538.94 1879
4539.58 1687
4540.21 1822
4540.85 1656
4541.48 1565
4542.12 1583
4542.76 1498
4543.39 1556
4544.03 1586
4544.66 1490
4545.30 1391
4545.93 1512
4546.57 1593
4547.21 1488
4547.84 1430
4548.48 1486
4549.11 1486
4549.75 1399
4550.39 1573
4551.02 1503
4551.66 1588
4552.30 1601
4552.93 1463
4553.57 1326
4554.21 1444
4554.84 1559
4555.48 1433
4556.12 1397
4556.75 1391
4557.39 1616
4558.03 1530
4558.66 1522
4559.30 1550
4559.94 1583
4560.57 1554
4561.21 1523
4561.85 1606
4562.48 1558
4563.12 1465
4563.76 1545
4564.40 1587
4565.03 1680
4565.67 1626
4566.31 1426
4566.95 1511
4567.58 1626
4568.22 1661
4568.86 1745
4569.50 1795
4570.13 1861
4570.77 1747
4571.41 1791
4572.05 1790
4572.68 1694
4573.32 1656
4573.96 1647
4574.60 1595
4575.24 1512
4575.87 1563
4576.51 1613
4577.15 1487
4577.79 1464
4578.43 1478
4579.06 1400
4579.70 1378
4580.34 1443
4580.98 1521
4581.62 1510
4582.26 1506
4582.90 1442
4583.53 1416
4584.17 1575
4584.81 1458
4585.45 1400
4586.09 1577
4586.73 1554
4587.37 1451
4588.01 1427
4588.64 1522
4589.28 1604
4589.92 1705
4590.56 1665
4591.20 1872
4591.84 2133
4592.48 2294
4593.12 2135
4593.76 2046
4594.40 2134
4595.04 2013
4595.68 1872
4596.31 1627
4596.95 1594
4597.59 1600
4598.23 1467
4598.87 1483
4599.51 1428
4600.15 1485
4600.79 1375
4601.43 1391
4602.07 1557
4602.71 1414
4603.35 1484
4603.99 1526
4604.63 1540
4605.27 1549
4605.91 1546
4606.55 1506
4607.19 1469
4607.83 1471
4608.47 1465
4609.11 1503
4609.75 1560
4610.39 1568
4611.03 1473
4611.68 1439
4612.32 1312
4612.96 1429
4613.60 1529
4614.24 1488
4614.88 1461
4615.52 1444
4616.16 1539
4616.80 1429
4617.44 1299
4618.08 1496
4618.72 1334
4619.36 1333
4620.01 1346
4620.65 1351
4621.29 1197
4621.93 1211
4622.57 1313
4623.21 1199
4623.85 1274
4624.50 1308
4625.14 1194
4625.78 1200
4626.42 1373
4627.06 1225
4627.70 1192
4628.34 1314
4628.99 1354
4629.63 1260
4630.27 1270
4630.91 1467
4631.55 1616
4632.20 1468
4632.84 1610
4633.48 1508
4634.12 1557
4634.76 1559
4635.41 1489
4636.05 1331
4636.69 1413
4637.33 1479
4637.98 1545
4638.62 1523
4639.26 1610
4639.90 1490
4640.55 1613
4641.19 1643
4641.83 1482
4642.47 1444
4643.12 1439
4643.76 1514
4644.40 1393
4645.04 1334
4645.69 1354
4646.33 1426
4646.97 1561
4647.62 1219
4648.26 1317
4648.90 1300
4649.55 1442
4650.19 1557
4650.83 1430
4651.48 1366
4652.12 1355
4652.76 1561
4653.41 1508
4654.05 1534
4654.69 1541
4655.34 1496
4655.98 1452
4656.62 1454
4657.27 1404
4657.91 1433
4658.55 1505
4659.20 1419
4659.84 1412
4660.49 1333
4661.13 1285
4661.77 1310
4662.42 1334
4663.06 1143
4663.71 1375
4664.35 1317
4664.99 1166
4665.64 1266
4666.28 1168
4666.93 1238
4667.57 1234
4668.22 1216
4668.86 1179
4669.51 1128
4670.15 1111
4670.79 1108
4671.44 1107
4672.08 1178
4672.73 1159
4673.37 1143
4674.02 1233
4674.66 1345
4675.31 1240
4675.95 1183
4676.60 1297
4677.24 1287
4677.89 1244
4678.53 1217
4679.18 1214
4679.82 1270
4680.47 1248
4681.12 1292
4681.76 1215
4682.41 1269
4683.05 1249
4683.70 1273
4684.34 1253
4684.99 1225
4685.63 1293
4686.28 1361
4686.93 1382
4687.57 1402
4688.22 1423
4688.86 1417
4689.51 1378
4690.15 1399
4690.80 1395
4691.45 1243
4692.09 1361
4692.74 1586
4693.39 1559
4694.03 1629
4694.68 1445
4695.32 1333
4695.97 1453
4696.62 1569
4697.26 1612
4697.91 1585
4698.56 1509
4699.20 1593
4699.85 1667
4700.50 1681
4701.14 1735
4701.79 1695
4702.44 1744
4703.08 1802
4703.73 1623
4704.38 1476
4705.02 1404
4705.67 1492
4706.32 1498
4706.97 1445
4707.61 1411
4708.26 1311
4708.91 1441
4709.55 1606
4710.20 1344
4710.85 1418
4711.50 1454
4712.14 1454
4712.79 1457
4713.44 1388
4714.09 1231
4714.73 1337
4715.38 1460
4716.03 1361
4716.68 1303
4717.33 1321
4717.97 1409
4718.62 1458
4719.27 1466
4719.92 1404
4720.57 1535
4721.21 1456
4721.86 1418
4722.51 1407
4723.16 1461
4723.81 1421
4724.45 1425
4725.10 1585
4725.75 1537
4726.40 1596
4727.05 1624
4727.70 1624
4728.35 1537
4728.99 1393
4729.64 1462
4730.29 1510
4730.94 1553
4731.59 1436
4732.24 1214
4732.89 1385
4733.54 1369
4734.19 1426
4734.83 1274
4735.48 1247
4736.13 1236
4736.78 1327
4737.43 1361
4738.08 1320
4738.73 1476
4739.38 1506
4740.03 1552
4740.68 1460
4741.33 1440
4741.98 1435
4742.63 1526
4743.28 1556
4743.93 1456
4744.58 1449
4745.23 1432
4745.87 1446
4746.52 1387
4747.17 1358
4747.82 1470
4748.47 1262
4749.12 1253
4749.77 1432
4750.42 1352
4751.08 1447
4751.73 1423
4752.38 1473
4753.03 1698
4753.68 1622
4754.33 1686
4754.98 1540
4755.63 1556
4756.28 1640
4756.93 1514
4757.58 1491
4758.23 1468
4758.88 1360
4759.53 1495
4760.18 1513
4760.83 1573
4761.48 1628
4762.13 1644
4762.79 1598
4763.44 1540
4764.09 1588
4764.74 1648
4765.39 1505
4766.04 1446
4766.69 1567
4767.34 1567
4767.99 1453
4768.65 1483
4769.30 1503
4769.95 1468
4770.60 1402
4771.25 1417
4771.90 1516
4772.56 1559
4773.21 1498
4773.86 1489
4774.51 1301
4775.16 1295
4775.81 1433
4776.47 1324
4777.12 1312
4777.77 1269
4778.42 1325
4779.07 1413
4779.73 1362
4780.38 1344
4781.03 1429
4781.68 1341
4782.34 1417
4782.99 1465
4783.64 1429
4784.29 1527
4784.94 1312
4785.60 1434
4786.25 1460
4786.90 1418
4787.56 1559
4788.21 1401
4788.86 1556
4789.51 1611
4790.17 1420
4790.82 1482
4791.47 1521
4792.13 1327
4792.78 1461
4793.43 1458
4794.08 1347
4794.74 1455
4795.39 1477
4796.04 1450
4796.70 1531
4797.35 1606
4798.00 1618
4798.66 1631
4799.31 1551
4799.96 1678
4800.62 1764
4801.27 1764
4801.93 1859
4802.58 1766
4803.23 1893
4803.89 1943
4804.54 1795
4805.19 1847
4805.85 1707
4806.50 1562
4807.16 1489
4807.81 1464
4808.46 1566
4809.12 1563
4809.77 1502
4810.43 1432
4811.08 1363
4811.73 1403
4812.39 1477
4813.04 1473
4813.70 1563
4814.35 1689
4815.01 1712
4815.66 1725
4816.32 1873
4816.97 1743
4817.63 1627
4818.28 1708
4818.94 1881
4819.59 1721
4820.24 1778
4820.90 1847
4821.55 1872
4822.21 1891
4822.86 2053
4823.52 2009
4824.18 1998
4824.83 2116
4825.49 1915
4826.14 2010
4826.80 1979
4827.45 1884
4828.11 2060
4828.76 1987
4829.42 1781
4830.07 1804
4830.73 1770
4831.38 1717
4832.04 1896
4832.70 2019
4833.35 2011
4834.01 2095
4834.66 2224
4835.32 2159
4835.98 2142
4836.63 2125
4837.29 2219
4837.94 2238
4838.60 2206
4839.26 2341
4839.91 2498
4840.57 2449
4841.22 2372
4841.88 2309
4842.54 2274
4843.19 2289
4843.85 2248
4844.51 2196
4845.16 2190
4845.82 2207
4846.48 2360
4847.13 2349
4847.79 2467
4848.45 2601
4849.10 2601
4849.76 2807
4850.42 2805
4851.07 2948
4851.73 2950
4852.39 2756
4853.05 2812
4853.70 2923
4854.36 2841
4855.02 2775
4855.68 2849
4856.33 3011
4856.99 3089
4857.65 3357
4858.30 3269
4858.96 3205
4859.62 3245
4860.28 3282
4860.94 3392
4861.59 3189
4862.25 3117
4862.91 2850
4863.57 2606
4864.22 2736
4864.88 2683
4865.54 2511
4866.20 2454
4866.86 2873
4867.51 2586
4868.17 2558
4868.83 2657
4869.49 2427
4870.15 2674
4870.81 2380
4871.46 2103
4872.12 2173
4872.78 2351
4873.44 2198
4874.10 2171
4874.76 2231
4875.41 2317
4876.07 2012
4876.73 2092
4877.39 2120
4878.05 2110
4878.71 2108
4879.37 2167
4880.03 2338
4880.69 2267
4881.34 2303
4882.00 2167
4882.66 2044
4883.32 2049
4883.98 2029
4884.64 1844
4885.30 1880
4885.96 1947
4886.62 1912
4887.28 1862
4887.94 1719
4888.60 1921
4889.26 1782
4889.92 1924
4890.58 1704
4891.24 1891
4891.89 2064
4892.55 2021
4893.21 1798
4893.87 1680
4894.53 1763
4895.19 1886
4895.85 1755
4896.51 1761
4897.17 1611
4897.83 1706
4898.49 1652
4899.16 1745
4899.82 1888
4900.48 1905
4901.14 1898
4901.80 1770
4902.46 1831
4903.12 1700
4903.78 1732
4904.44 1785
4905.10 1756
4905.76 1618
4906.42 1555
4907.08 1585
4907.74 1778
4908.40 1536
4909.06 1517
4909.72 1479
4910.39 1574
4911.05 1571
4911.71 1576
4912.37 1561
4913.03 1633
4913.69 1350
4914.35 1377
4915.01 1444
4915.68 1414
4916.34 1478
4917.00 1378
4917.66 1273
4918.32 1283
4918.98 1261
4919.64 1230
4920.31 1340
4920.97 1382
4921.63 1317
4922.29 1304
4922.95 1301
4923.62 1464
4924.28 1356
4924.94 1284
4925.60 1360
4926.26 1370
4926.93 1378
4927.59 1419
4928.25 1319
4928.91 1422
4929.57 1343
4930.24 1212
4930.90 1290
4931.56 1375
4932.22 1473
4932.89 1399
4933.55 1378
4934.21 1317
4934.87 1363
4935.54 1327
4936.20 1423
4936.86 1413
4937.53 1484
4938.19 1410
4938.85 1439
4939.51 1408
4940.18 1330
4940.84 1332
4941.50 1285
4942.17 1303
4942.83 1361
4943.49 1354
4944.16 1245
4944.82 1254
4945.48 1335
4946.15 1301
4946.81 1271
4947.47 1296
4948.14 1282
4948.80 1344
4949.46 1325
4950.13 1284
4950.79 1232
4951.45 1235
4952.12 1252
4952.78 1183
4953.45 1222
4954.11 1271
4954.77 1186
4955.44 1291
4956.10 1245
4956.77 1248
4957.43 1278
4958.09 1355
4958.76 1419
4959.42 1495
4960.09 1567
4960.75 1452
4961.42 1631
4962.08 1706
4962.75 1718
4963.41 1885
4964.07 2029
4964.74 1779
4965.40 1686
4966.07 1550
4966.73 1547
4967.40 1481
4968.06 1429
4968.73 1485
4969.39 1374
4970.06 1399
4970.72 1231
4971.39 1280
4972.05 1316
4972.72 1250
4973.38 1276
4974.05 1342
4974.71 1290
4975.38 1391
4976.05 1557
4976.71 1376
4977.38 1428
4978.04 1486
4978.71 1433
4979.37 1342
4980.04 1206
4980.70 1142
4981.37 1160
4982.04 1265
4982.70 1306
4983.37 1211
4984.03 1205
4984.70 1165
4985.37 1220
4986.03 1273
4986.70 1193
4987.36 1214
4988.03 1191
4988.70 1329
4989.36 1204
4990.03 1188
4990.70 1182
4991.36 1167
4992.03 1258
4992.69 1407
4993.36 1259
4994.03 1196
4994.69 1252
4995.36 1197
4996.03 1203
4996.69 1187
4997.36 1152
4998.03 1187
4998.70 1169
4999.36 1172
5000.03 1143
5000.70 1084
5001.36 1111
5002.03 1122
5002.70 1113
5003.37 1160
5004.03 1162
5004.70 1204
5005.37 1121
5006.03 1153
5006.70 1204
5007.37 1100
5008.04 1076
5008.70 1135
5009.37 1088
5010.04 1236
5010.71 1198
5011.38 1221
5012.04 1244
5012.71 1233
5013.38 1187
5014.05 1175
5014.72 1132
5015.38 1107
5016.05 1234
5016.72 1179
5017.39 1108
5018.06 1197
5018.72 1289
5019.39 1211
5020.06 1269
5020.73 1306
5021.40 1342
5022.07 1273
5022.73 1302
5023.40 1181
5024.07 1151
5024.74 1410
5025.41 1411
5026.08 1375
5026.75 1364
5027.42 1214
5028.08 1255
5028.75 1244
5029.42 1096
5030.09 1034
5030.76 1067
5031.43 1212
5032.10 1108
5032.77 1084
5033.44 1125
5034.11 1162
5034.78 1233
5035.45 1067
5036.11 1070
5036.78 1181
5037.45 1128
5038.12 1160
5038.79 1117
5039.46 1147
5040.13 1235
5040.80 1194
5041.47 1190
5042.14 1135
5042.81 1102
5043.48 1165
5044.15 1150
5044.82 1261
5045.49 1225
5046.16 1184
5046.83 1126
5047.50 1077
5048.17 1101
5048.84 1193
5049.51 1206
5050.18 1214
5050.85 1038
5051.52 1090
5052.19 1106
5052.86 1171
5053.54 1204
5054.21 1257
5054.88 1250
5055.55 1156
5056.22 1106
5056.89 1121
5057.56 1232
5058.23 1253
5058.90 1092
5059.57 1078
5060.24 1138
5060.91 1092
5061.59 1134
5062.26 1093
5062.93 1091
5063.60 1076
5064.27 1170
5064.94 1150
5065.61 1129
5066.28 1062
5066.96 1135
5067.63 1106
5068.30 1114
5068.97 1150
5069.64 1151
5070.31 1268
5070.99 1226
5071.66 1125
5072.33 1154
5073.00 1133
5073.67 1026
5074.35 1165
5075.02 1218
5075.69 1118
5076.36 1004
5077.03 1185
5077.71 1157
5078.38 1222
5079.05 1295
5079.72 1184
5080.39 1223
5081.07 1336
5081.74 1410
5082.41 1287
5083.08 1229
5083.76 1221
5084.43 1205
5085.10 1240
5085.78 1165
5086.45 1100
5087.12 1271
5087.79 1344
5088.47 1371
5089.14 1345
5089.81 1364
5090.49 1393
5091.16 1462
5091.83 1314
5092.51 1307
5093.18 1286
5093.85 1332
5094.52 1452
5095.20 1256
5095.87 1228
5096.54 1390
5097.22 1467
5097.89 1303
5098.57 1373
5099.24 1304
5099.91 1393
5100.59 1211
5101.26 1260
5101.93 1244
5102.61 1232
5103.28 1193
5103.96 1155
5104.63 1386
5105.30 1372
5105.98 1269
5106.65 1312
5107.33 1207
5108.00 1223
5108.67 1347
5109.35 1263
5110.02 1262
5110.70 1257
5111.37 1323
5112.05 1282
5112.72 1392
5113.40 1276
5114.07 1180
5114.74 1422
5115.42 1370
5116.09 1285
5116.77 1357
5117.44 1326
5118.12 1423
5118.79 1704
5119.47 1688
5120.14 1531
5120.82 1723
5121.49 1608
5122.17 1573
5122.84 1409
5123.52 1569
5124.19 1365
5124.87 1415
5125.54 1478
5126.22 1290
5126.90 1201
5127.57 1296
5128.25 1184
5128.92 1166
5129.60 1164
5130.27 1235
5130.95 1284
5131.62 1159
5132.30 1234
5132.98 1267
5133.65 1363
5134.33 1306
5135.00 1295
5135.68 1321
5136.36 1350
5137.03 1375
5137.71 1236
5138.38 1150
5139.06 1238
5139.74 1230
5140.41 1356
5141.09 1377
5141.77 1394
5142.44 1239
5143.12 1140
5143.80 1263
5144.47 1252
5145.15 1208
5145.83 1120
5146.50 1122
5147.18 1190
5147.86 1157
5148.53 1010
5149.21 1109
5149.89 1080
5150.56 1106
5151.24 1196
5151.92 1099
5152.60 1137
5153.27 1119
5153.95 1178
5154.63 1167
5155.30 1255
5155.98 1239
5156.66 1193
5157.34 1246
5158.01 1262
5158.69 1229
5159.37 1194
5160.05 1116
5160.72 1090
5161.40 1102
5162.08 1125
5162.76 1080
5163.44 1154
5164.11 1223
5164.79 1224
5165.47 1131
5166.15 1217
5166.83 1204
5167.50 1268
5168.18 1230
5168.86 1223
5169.54 1179
5170.22 1096
5170.89 1101
5171.57 1054
5172.25 1042
5172.93 1130
5173.61 1127
5174.29 1128
5174.97 1142
5175.64 1118
5176.32 1085
5177.00 1137
5177.68 1003
5178.36 981
5179.04 1154
5179.72 1227
5180.40 1195
5181.08 1088
5181.75 1113
5182.43 1183
5183.11 1070
5183.79 1167
5184.47 1189
5185.15 1107
5185.83 1019
5186.51 1161
5187.19 1056
5187.87 1032
5188.55 966
5189.23 933
5189.91 1019
5190.59 1025
5191.27 1121
5191.95 1102
5192.63 1109
5193.31 1146
5193.98 1203
5194.66 1044
5195.34 1040
5196.02 1031
5196.70 1024
5197.38 1032
5198.07 985
5198.75 1048
5199.43 1032
5200.11 1111
5200.79 990
5201.47 1052
5202.15 1103
5202.83 1089
5203.51 1074
5204.19 1093
5204.87 1083
5205.55 1052
5206.23 1118
5206.91 1125
5207.59 1113
5208.27 1072
5208.95 1161
5209.63 1239
5210.31 1265
5211.00 1302
5211.68 1196
5212.36 1216
5213.04 1253
5213.72 1271
5214.40 1210
5215.08 1262
5215.76 1314
5216.45 1220
5217.13 1198
5217.81 1297
5218.49 1407
5219.17 1443
5219.85 1264
5220.53 1219
5221.22 1428
5221.90 1292
5222.58 1415
5223.26 1477
5223.94 1445
5224.62 1432
5225.31 1397
5225.99 1319
5226.67 1319
5227.35 1191
5228.03 1189
5228.72 1162
5229.40 1181
5230.08 1163
5230.76 1202
5231.45 1191
5232.13 1295
5232.81 1269
5233.49 1169
5234.18 1165
5234.86 1371
5235.54 1256
5236.22 1235
5236.91 1237
5237.59 1198
5238.27 1340
5238.95 1294
5239.64 1407
5240.32 1467
5241.00 1378
5241.69 1373
5242.37 1464
5243.05 1342
5243.73 1339
5244.42 1276
5245.10 1248
5245.78 1375
5246.47 1342
5247.15 1288
5247.83 1290
5248.52 1343
5249.20 1260
5249.88 1469
5250.57 1270
5251.25 1335
5251.94 1369
5252.62 1283
5253.30 1327
5253.99 1286
5254.67 1209
5255.35 1322
5256.04 1234
5256.72 1135
5257.41 1312
5258.09 1214
5258.77 1181
5259.46 1169
5260.14 1169
5260.83 1303
5261.51 1332
5262.20 1368
5262.88 1378
5263.56 1274
5264.25 1218
5264.93 1237
5265.62 1224
5266.30 1273
5266.99 1199
5267.67 1255
5268.36 1282
5269.04 1252
5269.73 1247
5270.41 1273
5271.10 1168
5271.78 1234
5272.47 1266
5273.15 1105
5273.84 1100
5274.52 1165
5275.21 1233
5275.89 1330
5276.58 1242
5277.26 1174
5277.95 1209
5278.63 1246
5279.32 1294
5280.00 1329
5280.69 1281
5281.37 1330
5282.06 1356
5282.75 1327
5283.43 1270
5284.12 1162
5284.80 1221
5285.49 1280
5286.17 1105
5286.86 1128
5287.55 1257
5288.23 1315
5288.92 1212
5289.60 1196
5290.29 1242
5290.98 1159
5291.66 1228
5292.35 1229
5293.04 1145
5293.72 1113
5294.41 1303
5295.10 1374
5295.78 1226
5296.47 1192
5297.15 1414
5297.84 1361
5298.53 1439
5299.21 1381
5299.90 1506
5300.59 1542
5301.28 1537
5301.96 1596
5302.65 1500
5303.34 1643
5304.02 1544
5304.71 1651
5305.40 1647
5306.08 1689
5306.77 1939
5307.46 1780
5308.15 1740
5308.83 1797
5309.52 1616
5310.21 1544
5310.90 1454
5311.58 1610
5312.27 1722
5312.96 1886
5313.65 1943
5314.33 1908
5315.02 1974
5315.71 1950
5316.40 1946
5317.09 1944
5317.77 1884
5318.46 1854
5319.15 1768
5319.84 1787
5320.53 1604
5321.21 1723
5321.90 1646
5322.59 1689
5323.28 1461
5323.97 1573
5324.65 1460
5325.34 1438
5326.03 1369
5326.72 1408
5327.41 1238
5328.10 1158
5328.79 1205
5329.47 1241
5330.16 1358
5330.85 1414
5331.54 1331
5332.23 1177
5332.92 1089
5333.61 1147
5334.30 1341
5334.99 1368
5335.67 1328
5336.36 1246
5337.05 1281
5337.74 1318
5338.43 1302
5339.12 1281
5339.81 1394
5340.50 1350
5341.19 1430
5341.88 1294
5342.57 1212
5343.26 1226
5343.95 1264
5344.64 1298
5345.33 1280
5346.02 1399
5346.71 1532
5347.40 1563
5348.09 1604
5348.78 1668
5349.47 1824
5350.16 2172
5350.85 2170
5351.54 2171
5352.23 2222
5352.92 2385
5353.61 2202
5354.30 1998
5354.99 1852
5355.68 1853
5356.37 1783
5357.06 1624
5357.75 1411
5358.44 1283
5359.13 1389
5359.82 1285
5360.51 1230
5361.20 1351
5361.89 1219
5362.58 1213
5363.27 1253
5363.97 1249
5364.66 1322
5365.35 1381
5366.04 1168
5366.73 1225
5367.42 1206
5368.11 1223
5368.80 1236
5369.49 1262
5370.19 1222
5370.88 1114
5371.57 1155
5372.26 1118
5372.95 1181
5373.64 1051
5374.33 1172
5375.03 1200
5375.72 1327
5376.41 1233
5377.10 1154
5377.79 1112
5378.49 1186
5379.18 1262
5379.87 1204
5380.56 1120
5381.25 1121
5381.95 1213
5382.64 1099
5383.33 1197
5384.02 1134
5384.71 1182
5385.41 1262
5386.10 1253
5386.79 1280
5387.48 1261
5388.18 1242
5388.87 1320
5389.56 1206
5390.25 1237
5390.95 1428
5391.64 1420
5392.33 1343
5393.02 1284
5393.72 1221
5394.41 1211
5395.10 1212
5395.80 1300
5396.49 1273
5397.18 1087
5397.88 1130
5398.57 1087
5399.26 1046
5399.95 1116
5400.65 1169
5401.34 1133
5402.03 1067
5402.73 1226
5403.42 1193
5404.12 1125
5404.81 1085
5405.50 1129
5406.20 1199
5406.89 1227
5407.58 1193
5408.28 1093
5408.97 1119
5409.66 1132
5410.36 1260
5411.05 1227
5411.75 1196
5412.44 1142
5413.13 1154
5413.83 1187
5414.52 1135
5415.22 1154
5415.91 1155
5416.61 1196
5417.30 1280
5417.99 1138
5418.69 1207
5419.38 1254
5420.08 1191
5420.77 1203
5421.47 1264
5422.16 1294
5422.86 1259
5423.55 1303
5424.25 1113
5424.94 1158
5425.64 1204
5426.33 1306
5427.03 1337
5427.72 1455
5428.42 1377
5429.11 1202
5429.81 1153
5430.50 1194
5431.20 1226
5431.89 1250
5432.59 1144
5433.28 1349
5433.98 1383
5434.67 1306
5435.37 1384
5436.06 1335
5436.76 1253
5437.46 1343
5438.15 1392
5438.85 1365
5439.54 1295
5440.24 1333
5440.93 1243
5441.63 1336
5442.33 1266
5443.02 1352
5443.72 1351
5444.41 1354
5445.11 1371
5445.81 1557
5446.50 1640
5447.20 1714
5447.90 1754
5448.59 1850
5449.29 1955
5449.98 1959
5450.68 1855
5451.38 1820
5452.07 1714
5452.77 1617
5453.47 1689
5454.16 1542
5454.86 1514
5455.56 1393
5456.25 1505
5456.95 1495
5457.65 1498
5458.35 1436
5459.04 1494
5459.74 1445
5460.44 1533
5461.13 1554
5461.83 1525
5462.53 1643
5463.23 1597
5463.92 1691
5464.62 1710
5465.32 1671
5466.02 1811
5466.71 1806
5467.41 1670
5468.11 1660
5468.81 1508
5469.50 1625
5470.20 1647
5470.90 1564
5471.60 1603
5472.29 1559
5472.99 1714
5473.69 1783
5474.39 1742
5475.09 1668
5475.78 1820
5476.48 1699
5477.18 2031
5477.88 2113
5478.58 2311
5479.28 2464
5479.97 2859
5480.67 2930
5481.37 2951
5482.07 3109
5482.77 3325
5483.47 2933
5484.17 2755
5484.86 2608
5485.56 2396
5486.26 2205
5486.96 2390
5487.66 2425
5488.36 2182
5489.06 2121
5489.76 2083
5490.45 2014
5491.15 2011
5491.85 2099
5492.55 2090
5493.25 2264
5493.95 2222
5494.65 2246
5495.35 2171
5496.05 2428
5496.75 2685
5497.45 2743
5498.15 2731
5498.85 2877
5499.55 3495
5500.25 4208
5500.95 4565
5501.65 4908
5502.35 4915
5503.04 4845
5503.74 4860
5504.44 4185
5505.14 3521
5505.84 3088
5506.54 2813
5507.24 2479
5507.94 2198
5508.65 2206
5509.35 2252
5510.05 2235
5510.75 2113
5511.45 2081
5512.15 2202
5512.85 2136
5513.55 1880
5514.25 1955
5514.95 1860
5515.65 1950
5516.35 1963
5517.05 1964
5517.75 1899
5518.45 1874
5519.15 1748
5519.85 1846
5520.56 1797
5521.26 1691
5521.96 1728
5522.66 1648
5523.36 1585
5524.06 1566
5524.76 1621
5525.46 1507
5526.16 1519
5526.87 1453
5527.57 1525
5528.27 1445
5528.97 1458
5529.67 1459
5530.37 1510
5531.07 1417
5531.78 1514
5532.48 1376
5533.18 1456
5533.88 1330
5534.58 1348
5535.29 1331
5535.99 1433
5536.69 1326
5537.39 1398
5538.09 1445
5538.80 1387
5539.50 1281
5540.20 1285
5540.90 1418
5541.60 1361
5542.31 1393
5543.01 1304
5543.71 1292
5544.41 1374
5545.12 1280
5545.82 1333
5546.52 1305
5547.22 1315
5547.93 1323
5548.63 1411
5549.33 1508
5550.04 1413
5550.74 1394
5551.44 1334
5552.14 1328
5552.85 1324
5553.55 1355
5554.25 1298
5554.96 1368
5555.66 1409
5556.36 1268
5557.07 1374
5557.77 1302
5558.47 1326
5559.18 1352
5559.88 1260
5560.58 1250
5561.29 1343
5561.99 1369
5562.69 1430
5563.40 1426
5564.10 1327
5564.80 1504
5565.51 1558
5566.21 1395
5566.92 1520
5567.62 1451
5568.32 1451
5569.03 1427
5569.73 1352
5570.44 1508
5571.14 1402
5571.84 1251
5572.55 1225
5573.25 1272
5573.96 1176
5574.66 1244
5575.37 1341
5576.07 1318
5576.78 1469
5577.48 1341
5578.18 1152
5578.89 1229
5579.59 1419
5580.30 1319
5581.00 1369
5581.71 1241
5582.41 1184
5583.12 1238
5583.82 1122
5584.53 1198
5585.23 1176
5585.94 1201
5586.64 1102
5587.35 1173
5588.05 1220
5588.76 1287
5589.46 1230
5590.17 1177
5590.88 1205
5591.58 1202
5592.29 1208
5592.99 1213
5593.70 1184
5594.40 1040
5595.11 1168
5595.81 1188
5596.52 1081
5597.23 1098
5597.93 1057
5598.64 969
5599.34 991
5600.05 1090
5600.76 1025
5601.46 1130
5602.17 1160
5602.87 1223
5603.58 1269
5604.29 1303
5604.99 1223
5605.70 1231
5606.41 1203
5607.11 1149
5607.82 1108
5608.52 1125
5609.23 1026
5609.94 1108
5610.64 1111
5611.35 1063
5612.06 1127
5612.76 1140
5613.47 1233
5614.18 1070
5614.89 1075
5615.59 1092
5616.30 1023
5617.01 1059
5617.71 1184
5618.42 1133
5619.13 1167
5619.84 1123
5620.54 1127
5621.25 1118
5621.96 1203
5622.66 1199
5623.37 1218
5624.08 1136
5624.79 1092
5625.49 1285
5626.20 1230
5626.91 1254
5627.62 1286
5628.33 1157
5629.03 1291
5629.74 1375
5630.45 1179
5631.16 1299
5631.87 1310
5632.57 1326
5633.28 1323
5633.99 1309
5634.70 1339
5635.41 1350
5636.11 1360
5636.82 1336
5637.53 1348
5638.24 1347
5638.95 1492
5639.66 1356
5640.36 1264
5641.07 1380
5641.78 1377
5642.49 1257
5643.20 1353
5643.91 1334
5644.62 1159
5645.33 1188
5646.03 1196
5646.74 1278
5647.45 1268
5648.16 1199
5648.87 1257
5649.58 1128
5650.29 1273
5651.00 1313
5651.71 1213
5652.42 1355
5653.13 1450
5653.84 1416
5654.54 1349
5655.25 1395
5655.96 1291
5656.67 1330
5657.38 1273
5658.09 1329
5658.80 1348
5659.51 1340
5660.22 1422
5660.93 1415
5661.64 1361
5662.35 1379
5663.06 1249
5663.77 1305
5664.48 1262
5665.19 1357
5665.90 1322
5666.61 1216
5667.32 1289
5668.03 1296
5668.74 1389
5669.45 1443
5670.16 1460
5670.87 1510
5671.58 1609
5672.29 1587
5673.01 1652
5673.72 1631
5674.43 1571
5675.14 1460
5675.85 1381
5676.56 1293
5677.27 1409
5677.98 1347
5678.69 1350
5679.40 1305
5680.11 1202
5680.82 1277
5681.54 1236
5682.25 1311
5682.96 1371
5683.67 1279
5684.38 1348
5685.09 1222
5685.80 1216
5686.51 1188
5687.23 1160
5687.94 1220
5688.65 1267
5689.36 1218
5690.07 1351
5690.78 1180
5691.50 1253
5692.21 1089
5692.92 1165
5693.63 1234
5694.34 1190
5695.06 1348
5695.77 1265
5696.48 1289
5697.19 1108
5697.90 1130
5698.62 1214
5699.33 1170
5700.04 1176
5700.75 1234
5701.46 1139
5702.18 1139
5702.89 1289
5703.60 1143
5704.31 1179
5705.03 1351
5705.74 1188
5706.45 1169
5707.17 1183
5707.88 1187
5708.59 1233
5709.30 1272
5710.02 1091
5710.73 1143
5711.44 1091
5712.16 1208
5712.87 1130
5713.58 1171
5714.30 1122
5715.01 1204
5715.72 1168
5716.43 1191
5717.15 1226
5717.86 1189
5718.58 1141
5719.29 1148
5720.00 1113
5720.72 1151
5721.43 1133
5722.14 1125
5722.86 1217
5723.57 1282
5724.28 1290
5725.00 1224
5725.71 1114
5726.43 1256
5727.14 1405
5727.85 1483
5728.57 1289
5729.28 1349
5730.00 1331
5730.71 1257
5731.42 1260
5732.14 1313
5732.85 1272
5733.57 1254
5734.28 1236
5735.00 1146
5735.71 1085
5736.43 1258
5737.14 1215
5737.85 1200
5738.57 1183
5739.28 1288
5740.00 1230
5740.71 1307
5741.43 1318
5742.14 1245
5742.86 1304
5743.57 1290
5744.29 1426
5745.00 1344
5745.72 1221
5746.43 1415
5747.15 1446
5747.86 1427
5748.58 1404
5749.30 1376
5750.01 1354
5750.73 1523
5751.44 1465
5752.16 1531
5752.87 1506
5753.59 1528
5754.30 1714
5755.02 1740
5755.74 1759
5756.45 1705
5757.17 1747
5757.88 1703
5758.60 1724
5759.31 1680
5760.03 1732
5760.75 1708
5761.46 1764
5762.18 1684
5762.90 1648
5763.61 1722
5764.33 1896
5765.04 1829
5765.76 1974
5766.48 1971
5767.19 2034
5767.91 2219
5768.63 2619
5769.34 2977
5770.06 3556
5770.78 3897
5771.49 4103
5772.21 4177
5772.93 4348
5773.64 3882
5774.36 3432
5775.08 3219
5775.79 2800
5776.51 2553
5777.23 2248
5777.95 2164
5778.66 2198
5779.38 2212
5780.10 2147
5780.81 2131
5781.53 2141
5782.25 2083
5782.97 2146
5783.68 2137
5784.40 2111
5785.12 2028
5785.84 1847
5786.55 2076
5787.27 2131
5787.99 2140
5788.71 2012
5789.43 2091
5790.14 1984
5790.86 1902
5791.58 1928
5792.30 1839
5793.02 1863
5793.73 1716
5794.45 1732
5795.17 1797
5795.89 1695
5796.61 1686
5797.33 1835
5798.04 1896
5798.76 1867
5799.48 1920
5800.20 2147
5800.92 2282
5801.64 2099
5802.36 2155
5803.07 2178
5803.79 2254
5804.51 1966
5805.23 2007
5805.95 1879
5806.67 1649
5807.39 1600
5808.11 1605
5808.82 1526
5809.54 1594
5810.26 1631
5810.98 1381
5811.70 1590
5812.42 1601
5813.14 1558
5813.86 1565
5814.58 1494
5815.30 1622
5816.02 1533
5816.74 1433
5817.46 1532
5818.18 1517
5818.90 1510
5819.62 1526
5820.34 1669
5821.06 1441
5821.78 1388
5822.50 1477
5823.22 1569
5823.94 1476
5824.66 1472
5825.38 1401
5826.10 1300
5826.82 1369
5827.54 1362
5828.26 1338
5828.98 1264
5829.70 1347
5830.42 1392
5831.14 1405
5831.86 1277
5832.58 1334
5833.30 1283
5834.02 1347
5834.74 1363
5835.46 1267
5836.18 1239
5836.90 1406
5837.62 1338
5838.34 1302
5839.07 1335
5839.79 1265
5840.51 1389
5841.23 1242
5841.95 1191
5842.67 1283
5843.39 1103
5844.11 1208
5844.83 1240
5845.56 1179
5846.28 1290
5847.00 1221
5847.72 1200
5848.44 1210
5849.16 1288
5849.88 1050
5850.61 1213
5851.33 1223
5852.05 1188
5852.77 1225
5853.49 1198
5854.22 1321
5854.94 1318
5855.66 1292
5856.38 1183
5857.10 1261
5857.83 1353
5858.55 1179
5859.27 1224
5859.99 1282
5860.71 1147
5861.44 1131
5862.16 1113
5862.88 1193
5863.60 1191
5864.33 1327
5865.05 1218
5865.77 1201
5866.49 1217
5867.22 1247
5867.94 1158
5868.66 1244
5869.38 1237
5870.11 1236
5870.83 1336
5871.55 1322
5872.28 1323
5873.00 1168
5873.72 1246
5874.45 1289
5875.17 1248
5875.89 1118
5876.62 1134
5877.34 1187
5878.06 1206
5878.79 1213
5879.51 1149
5880.23 1071
5880.96 1159
5881.68 1215
5882.40 1290
5883.13 1336
5883.85 1258
5884.57 1327
5885.30 1324
5886.02 1313
5886.75 1249
5887.47 1285
5888.19 1315
5888.92 1375
5889.64 1462
5890.37 1272
5891.09 1156
5891.81 1198
5892.54 1218
5893.26 1194
5893.99 1334
5894.71 1280
5895.44 1220
5896.16 1305
5896.88 1276
5897.61 1346
5898.33 1310
5899.06 1312
5899.78 1262
5900.51 1367
5901.23 1404
5901.96 1538
5902.68 1523
5903.41 1370
5904.13 1299
5904.86 1343
5905.58 1368
5906.31 1403
5907.03 1359
5907.76 1326
5908.48 1397
5909.21 1436
5909.93 1467
5910.66 1426
5911.38 1402
5912.11 1356
5912.83 1493
5913.56 1337
5914.29 1452
5915.01 1520
5915.74 1504
5916.46 1527
5917.19 1605
5917.91 1616
5918.64 1672
5919.37 1559
5920.09 1614
5920.82 1627
5921.54 1667
5922.27 1618
5923.00 1555
5923.72 1618
5924.45 1602
5925.17 1557
5925.90 1679
5926.63 1707
5927.35 1714
5928.08 1782
5928.81 1761
5929.53 1713
5930.26 1684
5930.99 1699
5931.71 1755
5932.44 1860
5933.17 1845
5933.89 1828
5934.62 1907
5935.35 1943
5936.07 1984
5936.80 1886
5937.53 1921
5938.25 2012
5938.98 2004
5939.71 2147
5940.44 2132
5941.16 2146
5941.89 2251
5942.62 2303
5943.35 2418
5944.07 2284
5944.80 2390
5945.53 2395
5946.26 2482
5946.98 2679
5947.71 2589
5948.44 2625
5949.17 2693
5949.89 2872
5950.62 3110
5951.35 3078
5952.08 3357
5952.80 3559
5953.53 3673
5954.26 3653
5954.99 3728
5955.72 3751
5956.45 3841
5957.17 3791
5957.90 3563
5958.63 3389
5959.36 3401
5960.09 3529
5960.82 3295
5961.54 3133
5962.27 3353
5963.00 3345
5963.73 3431
5964.46 3668
5965.19 3979
5965.92 4278
5966.64 4573
5967.37 4898
5968.10 5058
5968.83 5357
5969.56 5033
5970.29 4912
5971.02 4691
5971.75 4517
5972.48 4631
5973.21 4128
5973.93 3981
5974.66 3926
5975.39 3786
5976.12 3656
5976.85 3791
5977.58 3792
5978.31 3764
5979.04 3790
5979.77 3830
5980.50 3948
5981.23 4302
5981.96 4304
5982.69 4286
5983.42 4310
5984.15 4227
5984.88 4302
5985.61 4443
5986.34 4388
5987.07 4491
5987.80 4521
5988.53 4423
5989.26 4578
5989.99 4572
5990.72 4502
5991.45 4331
5992.18 4684
5992.91 4693
5993.64 4837
5994.37 4697
5995.10 4908
5995.83 5048
5996.56 5051
5997.29 5396
5998.02 5043
5998.75 5088
5999.49 5152
6000.22 5235
6000.95 5110
6001.68 4868
6002.41 4904
6003.14 4482
6003.87 4522
6004.60 4645
6005.33 4486
6006.06 4525
6006.80 4557
6007.53 4792
6008.26 5089
6008.99 5747
6009.72 6496
6010.45 7373
6011.18 8753
6011.92 9959
6012.65 11104
6013.38 12411
6014.11 13418
6014.84 13312
6015.57 13519
6016.31 13353
6017.04 12454
6017.77 11422
6018.50 10163
6019.23 9031
6019.97 7843
6020.70 6407
6021.43 5895
6022.16 5224
6022.89 4715
6023.63 4274
6024.36 3977
6025.09 3846
6025.82 3683
6026.56 3690
6027.29 3627
6028.02 3678
6028.75 3774
6029.49 3798
6030.22 3845
6030.95 3894
6031.68 3707
6032.42 3530
6033.15 3449
6033.88 3366
6034.62 3327
6035.35 3159
6036.08 3178
6036.81 3174
6037.55 2954
6038.28 2980
6039.01 3093
6039.75 3191
6040.48 3180
6041.21 3267
6041.95 3424
6042.68 3434
6043.41 3461
6044.15 3348
6044.88 3437
6045.61 3421
6046.35 3520
6047.08 3495
6047.82 3615
6048.55 3787
6049.28 3676
6050.02 3898
6050.75 4089
6051.49 4172
6052.22 4302
6052.95 4604
6053.69 4900
6054.42 4935
6055.16 4869
6055.89 4720
6056.62 4561
6057.36 4387
6058.09 4051
6058.83 3834
6059.56 3872
6060.30 3604
6061.03 3549
6061.77 3544
6062.50 3449
6063.23 3375
6063.97 3392
6064.70 3393
6065.44 3299
6066.17 3285
6066.91 3244
6067.64 3210
6068.38 3128
6069.11 3140
6069.85 3112
6070.58 3139
6071.32 2958
6072.05 2951
6072.79 2931
6073.52 2941
6074.26 3001
6075.00 2988
6075.73 2755
6076.47 2814
6077.20 2715
6077.94 2809
6078.67 2892
6079.41 2819
6080.14 2711
6080.88 2704
6081.62 2792
6082.35 2609
6083.09 2536
6083.82 2650
6084.56 2618
6085.30 2570
6086.03 2483
6086.77 2401
6087.50 2513
6088.24 2503
6088.98 2542
6089.71 2527
6090.45 2644
6091.19 2795
6091.92 2735
6092.66 2769
6093.39 2733
6094.13 2668
6094.87 2616
6095.60 2611
6096.34 2552
6097.08 2445
6097.81 2389
6098.55 2513
6099.29 2487
6100.03 2289
6100.76 2298
6101.50 2351
6102.24 2464
6102.97 2320
6103.71 2377
6104.45 2374
6105.18 2341
6105.92 2340
6106.66 2337
6107.40 2261
6108.13 2383
6108.87 2354
6109.61 2336
6110.35 2372
6111.08 2497
6111.82 2404
6112.56 2523
6113.30 2645
6114.03 2635
6114.77 2644
6115.51 2636
6116.25 2539
6116.99 2622
6117.72 2489
6118.46 2600
6119.20 2650
6119.94 2619
6120.68 2641
6121.41 2653
6122.15 2785
6122.89 2709
6123.63 2741
6124.37 2676
6125.11 2694
6125.84 2652
6126.58 2583
6127.32 2836
6128.06 2808
6128.80 2787
6129.54 2757
6130.28 2542
6131.02 2645
6131.75 2707
6132.49 3010
6133.23 3064
6133.97 3010
6134.71 2774
6135.45 2866
6136.19 3004
6136.93 3010
6137.67 3197
6138.41 3454
6139.14 3443
6139.88 3484
6140.62 3628
6141.36 3718
6142.10 3752
6142.84 3738
6143.58 3785
6144.32 3636
6145.06 3553
6145.80 3549
6146.54 3427
6147.28 3513
6148.02 3434
6148.76 3318
6149.50 3245
6150.24 3355
6150.98 3448
6151.72 3284
6152.46 3205
6153.20 3225
6153.94 3409
6154.68 3572
6155.42 3567
6156.16 3881
6156.90 3667
6157.64 3633
6158.38 3614
6159.12 3479
6159.86 3585
6160.60 3853
6161.34 3817
6162.08 3839
6162.82 3859
6163.57 3980
6164.31 4371
6165.05 4388
6165.79 4503
6166.53 4765
6167.27 5097
6168.01 5019
6168.75 5253
6169.49 5116
6170.23 5261
6170.98 5109
6171.72 5161
6172.46 4902
6173.20 4905
6173.94 4811
6174.68 4677
6175.42 4605
6176.16 4773
6176.91 4884
6177.65 4991
6178.39 5162
6179.13 5642
6179.87 5936
6180.61 7078
6181.36 8253
6182.10 9969
6182.84 11101
6183.58 12258
6184.32 13141
6185.07 13748
6185.81 13856
6186.55 13240
6187.29 12182
6188.03 10497
6188.78 9602
6189.52 8917
6190.26 7883
6191.00 6762
6191.75 6363
6192.49 5954
6193.23 5921
6193.97 5544
6194.72 5206
6195.46 5244
6196.20 5230
6196.94 5269
6197.69 5540
6198.43 5465
6199.17 5614
6199.92 5353
6200.66 5320
6201.40 5359
6202.15 5126
6202.89 5164
6203.63 5199
6204.37 5305
6205.12 5869
6205.86 6977
6206.60 7962
6207.35 9521
6208.09 11531
6208.83 13626
6209.58 15491
6210.32 17163
6211.07 17869
6211.81 18060
6212.55 17164
6213.30 15615
6214.04 14292
6214.78 12221
6215.53 10342
6216.27 8682
6217.02 7113
6217.76 6126
6218.50 5535
6219.25 5216
6219.99 4894
6220.74 4465
6221.48 4384
6222.22 4380
6222.97 4520
6223.71 4355
6224.46 4369
6225.20 4282
6225.95 4355
6226.69 4344
6227.44 4005
6228.18 4055
6228.92 3955
6229.67 3614
6230.41 3560
6231.16 3291
6231.90 3212
6232.65 3108
6233.39 3041
6234.14 3135
6234.88 3202
6235.63 3302
6236.37 3080
6237.12 3182
6237.86 3369
6238.61 3469
6239.35 3767
6240.10 3799
6240.85 3731
6241.59 3798
6242.34 4019
6243.08 3754
6243.83 3771
6244.57 3680
6245.32 3475
6246.06 3482
6246.81 3716
6247.56 3766
6248.30 3671
6249.05 3653
6249.79 3765
6250.54 3505
6251.29 3319
6252.03 3305
6252.78 3166
6253.52 3219
6254.27 3137
6255.02 3250
6255.76 3210
6256.51 3073
6257.26 3136
6258.00 3102
6258.75 3144
6259.49 3010
6260.24 3010
6260.99 3076
6261.73 2940
6262.48 2917
6263.23 2959
6263.97 3030
6264.72 2873
6265.47 2780
6266.21 2675
6266.96 2743
6267.71 2744
6268.46 2758
6269.20 2720
6269.95 2676
6270.70 2636
6271.44 2635
6272.19 2695
6272.94 2577
6273.69 2597
6274.43 2789
6275.18 2751
6275.93 2788
6276.68 2958
6277.42 2947
6278.17 3054
6278.92 3045
6279.67 2865
6280.41 2881
6281.16 2753
6281.91 2738
6282.66 2626
6283.41 2470
6284.15 2724
6284.90 2663
6285.65 2496
6286.40 2449
6287.15 2458
6287.89 2452
6288.64 2352
6289.39 2283
6290.14 2244
6290.89 2359
6291.64 2396
6292.38 2309
6293.13 2177
6293.88 2238
6294.63 2248
6295.38 2135
6296.13 2367
6296.88 2329
6297.62 2224
6298.37 2290
6299.12 2320
6299.87 2335
6300.62 2293
6301.37 2259
6302.12 2178
6302.87 2236
6303.62 2166
6304.37 2109
6305.11 2111
6305.86 2262
6306.61 2088
6307.36 2077
6308.11 2239
6308.86 2310
6309.61 2219
6310.36 2411
6311.11 2299
6311.86 2452
6312.61 2579
6313.36 2483
6314.11 2410
6314.86 2493
6315.61 2559
6316.36 2627
6317.11 2613
6317.86 2593
6318.61 2734
6319.36 2663
6320.11 2463
6320.86 2325
6321.61 2373
6322.36 2254
6323.11 2119
6323.86 2074
6324.61 2192
6325.36 2068
6326.11 2122
6326.86 1933
6327.61 2009
6328.36 1978
6329.11 1960
6329.86 1954
6330.61 2084
6331.37 1986
6332.12 2017
6332.87 1954
6333.62 1916
6334.37 1968
6335.12 1920
6335.87 1993
6336.62 1974
6337.37 1869
6338.12 1880
6338.88 1953
6339.63 1993
6340.38 1823
6341.13 1802
6341.88 1980
6342.63 1935
6343.38 1882
6344.14 1758
6344.89 1807
6345.64 2079
6346.39 2040
6347.14 1908
6347.89 1967
6348.65 1981
6349.40 2049
6350.15 2034
6350.90 2100
6351.65 2192
6352.41 2165
6353.16 2216
6353.91 2304
6354.66 2374
6355.41 2480
6356.17 2544
6356.92 2526
6357.67 2422
6358.42 2312
6359.18 2288
6359.93 2127
6360.68 2137
6361.43 2180
6362.19 2059
6362.94 2017
6363.69 2005
6364.44 2091
6365.20 2122
6365.95 2051
6366.70 2206
6367.46 2214
6368.21 2068
6368.96 2172
6369.71 2225
6370.47 2085
6371.22 2181
6371.97 2076
6372.73 2027
6373.48 2080
6374.23 2063
6374.99 2212
6375.74 2214
6376.49 1964
6377.25 2008
6378.00 2049
6378.75 1969
6379.51 1791
6380.26 2061
6381.02 2270
6381.77 2272
6382.52 2190
6383.28 1934
6384.03 1978
6384.78 1909
6385.54 1878
6386.29 1906
6387.05 1978
6387.80 2009
6388.56 2040
6389.31 1883
6390.06 2008
6390.82 1879
6391.57 1753
6392.33 1816
6393.08 1992
6393.84 1969
6394.59 1744
6395.34 1749
6396.10 1901
6396.85 1901
6397.61 1876
6398.36 1905
6399.12 1925
6399.87 1859
6400.63 1834
6401.38 1829
6402.14 1768
6402.89 1829
6403.65 1760
6404.40 1695
6405.16 1724
6405.91 1816
6406.67 1771
6407.42 1804
6408.18 1742
6408.93 1736
6409.69 1899
6410.45 1893
6411.20 1828
6411.96 1829
6412.71 1940
6413.47 1911
6414.22 1716
6414.98 1838
6415.73 1866
6416.49 1800
6417.25 1775
6418.00 1835
6418.76 1977
6419.51 1931
6420.27 1966
6421.03 1967
6421.78 1770
6422.54 1820
6423.29 1815
6424.05 1758
6424.81 1737
6425.56 1734
6426.32 1760
6427.08 1847
6427.83 1748
6428.59 1821
6429.35 1850
6430.10 1853
6430.86 1878
6431.62 1840
6432.37 1878
6433.13 1797
6433.89 1900
6434.64 1965
6435.40 1874
6436.16 1895
6436.91 1881
6437.67 1855
6438.43 1885
6439.19 1911
6439.94 1923
6440.70 1985
6441.46 1998
6442.21 1940
6442.97 1964
6443.73 1909
6444.49 1831
6445.24 1968
6446.00 2047
6446.76 2118
6447.52 1983
6448.28 1993
6449.03 2144
6449.79 2096
6450.55 2100
6451.31 2078
6452.06 2078
6452.82 2218
6453.58 2177
6454.34 2075
6455.10 2088
6455.85 2066
6456.61 2111
6457.37 2157
6458.13 2123
6458.89 2114
6459.65 2196
6460.40 2244
6461.16 2223
6461.92 2169
6462.68 2268
6463.44 2378
6464.20 2385
6464.96 2327
6465.71 2394
6466.47 2373
6467.23 2568
6467.99 2745
6468.75 2555
6469.51 2559
6470.27 2604
6471.03 2698
6471.79 2584
6472.54 2544
6473.30 2541
6474.06 2647
6474.82 2618
6475.58 2669
6476.34 2761
6477.10 2719
6477.86 2726
6478.62 2626
6479.38 2687
6480.14 2700
6480.90 2635
6481.66 2826
6482.42 2970
6483.18 3131
6483.94 3091
6484.70 3074
6485.46 3176
6486.22 3156
6486.98 3175
6487.74 3120
6488.50 3192
6489.26 3189
6490.02 3194
6490.78 3452
6491.54 3313
6492.30 3319
6493.06 3544
6493.82 3683
6494.58 3834
6495.34 3912
6496.10 3959
6496.86 3895
6497.62 3719
6498.38 3992
6499.14 3910
6499.90 3911
6500.66 3874
6501.42 3801
6502.19 4055
6502.95 3805
6503.71 4144
6504.47 4413
6505.23 4924
6505.99 6012
6506.75 7188
6507.51 8676
6508.27 10353
6509.04 12056
6509.80 13480
6510.56 14170
6511.32 13969
6512.08 13083
6512.84 12002
6513.60 10802
6514.37 9460
6515.13 8075
6515.89 6672
6516.65 5922
6517.41 5545
6518.17 5046
6518.94 4789
6519.70 4562
6520.46 4556
6521.22 4714
6521.98 4649
6522.75 4773
6523.51 4957
6524.27 4820
6525.03 5140
6525.79 5634
6526.56 5755
6527.32 6041
6528.08 6333
6528.84 6317
6529.61 6590
6530.37 6496
6531.13 6193
6531.89 6151
6532.66 6196
6533.42 6361
6534.18 7054
6534.94 7972
6535.71 9439
6536.47 10801
6537.23 11687
6538.00 12789
6538.76 13157
6539.52 12682
6540.29 12021
6541.05 10602
6541.81 9331
6542.57 8039
6543.34 7065
6544.10 6110
6544.86 5506
6545.63 5192
6546.39 4755
6547.16 4440
6547.92 4345
6548.68 4323
6549.45 4322
6550.21 4173
6550.97 4234
6551.74 4332
6552.50 4455
6553.26 4758
6554.03 4923
6554.79 5454
6555.56 5780
6556.32 5806
6557.08 5751
6557.85 5573
6558.61 5378
6559.38 4922
6560.14 4939
6560.91 4859
6561.67 4580
6562.43 4407
6563.20 4171
6563.96 4170
6564.73 4131
6565.49 4263
6566.26 4076
6567.02 4152
6567.79 4156
6568.55 3881
6569.32 4090
6570.08 3935
6570.85 3909
6571.61 3983
6572.38 3946
6573.14 3974
6573.91 4239
6574.67 4337
6575.44 4244
6576.20 4239
6576.97 4283
6577.73 4497
6578.50 4616
6579.26 4417
6580.03 4521
6580.79 4372
6581.56 4327
6582.32 4286
6583.09 4478
6583.86 4515
6584.62 4424
6585.39 4640
6586.15 4500
6586.92 4389
6587.68 4390
6588.45 4422
6589.22 4312
6589.98 4733
6590.75 4854
6591.51 4880
6592.28 5013
6593.05 5209
6593.81 5603
6594.58 6124
6595.35 6359
6596.11 6754
6596.88 6811
6597.64 6820
6598.41 6485
6599.18 6269
6599.94 5910
6600.71 5873
6601.48 5424
6602.24 5191
6603.01 4699
6603.78 4352
6604.54 4274
6605.31 3943
6606.08 3804
6606.85 3750
6607.61 3923
6608.38 3844
6609.15 3788
6609.91 3986
6610.68 4048
6611.45 3955
6612.22 3677
6612.98 3784
6613.75 3849
6614.52 3817
6615.28 3677
6616.05 3798
6616.82 3604
6617.59 3657
6618.36 3592
6619.12 3725
6619.89 3919
6620.66 4012
6621.43 4248
6622.19 4234
6622.96 4550
6623.73 4799
6624.50 4655
6625.27 4809
6626.03 4643
6626.80 4494
6627.57 4266
6628.34 4128
6629.11 4092
6629.88 3958
6630.64 3881
6631.41 3785
6632.18 3662
6632.95 3832
6633.72 4141
6634.49 4377
6635.25 4525
6636.02 4778
6636.79 4922
6637.56 4910
6638.33 4862
6639.10 5017
6639.87 5103
6640.64 4997
6641.41 5141
6642.17 5238
6642.94 5175
6643.71 5080
6644.48 4977
6645.25 4743
6646.02 4632
6646.79 4263
6647.56 3957
6648.33 3710
6649.10 3477
6649.87 3267
6650.64 3204
6651.41 3242
6652.18 3146
6652.95 3154
6653.71 3043
6654.48 3101
6655.25 2921
6656.02 3033
6656.79 3091
6657.56 3235
6658.33 3056
6659.10 3134
6659.87 3016
6660.64 2942
6661.41 2840
6662.18 2896
6662.95 2953
6663.72 2931
6664.50 3017
6665.27 3047
6666.04 2950
6666.81 3050
6667.58 3053
6668.35 3040
6669.12 3074
6669.89 3165
6670.66 3345
6671.43 3288
6672.20 3233
6672.97 3151
6673.74 3199
6674.51 3225
6675.28 3138
6676.06 3294
6676.83 3374
6677.60 3221
6678.37 3160
6679.14 3051
6679.91 3086
6680.68 3474
6681.45 3362
6682.22 3376
6683.00 3759
6683.77 3819
6684.54 3729
6685.31 3995
6686.08 4206
6686.85 4002
6687.63 3746
6688.40 3913
6689.17 3705
6689.94 3578
6690.71 3475
6691.48 3395
6692.26 3270
6693.03 3045
6693.80 3005
6694.57 2881
6695.34 2869
6696.12 2731
6696.89 2611
6697.66 2689
6698.43 2686
6699.21 2696
6699.98 2603
6700.75 2695
6701.52 2701
6702.30 2670
6703.07 2650
6703.84 2687
6704.61 2615
6705.39 2484
6706.16 2368
6706.93 2507
6707.70 2528
6708.48 2572
6709.25 2533
6710.02 2521
6710.80 2609
6711.57 2633
6712.34 2439
6713.12 2415
6713.89 2300
6714.66 2280
6715.44 2337
6716.21 2391
6716.98 2258
6717.76 2331
6718.53 2251
6719.30 2337
6720.08 2444
6720.85 2431
6721.62 2510
6722.40 2484
6723.17 2260
6723.94 2193
6724.72 2385
6725.49 2361
6726.27 2377
6727.04 2462
6727.81 2394
6728.59 2279
6729.36 2250
6730.14 2190
6730.91 2346
6731.68 2387
6732.46 2275
6733.23 2438
6734.01 2378
6734.78 2343
6735.56 2303
6736.33 2218
6737.10 2206
6737.88 2248
6738.65 2361
6739.43 2427
6740.20 2311
6740.98 2300
6741.75 2565
6742.53 2500
6743.30 2482
6744.08 2462
6744.85 2436
6745.63 2519
6746.40 2653
6747.18 2547
6747.95 2676
6748.73 2715
6749.50 2721
6750.28 2808
6751.05 2993
6751.83 3118
6752.60 3363
6753.38 3444
6754.16 3561
6754.93 3223
6755.71 3143
6756.48 3267
6757.26 3282
6758.03 3122
6758.81 3059
6759.59 2953
6760.36 3107
6761.14 3018
6761.91 2952
6762.69 2899
6763.46 2662
6764.24 2643
6765.02 2885
6765.79 2739
6766.57 2646
6767.35 2668
6768.12 2786
6768.90 2613
6769.67 2559
6770.45 2539
6771.23 2693
6772.00 2805
6772.78 2408
6773.56 2300
6774.33 2323
6775.11 2413
6775.89 2200
6776.66 2294
6777.44 2205
6778.22 2269
6778.99 2356
6779.77 2536
6780.55 2496
6781.33 2567
6782.10 2417
6782.88 2232
6783.66 2337
6784.43 2434
6785.21 2352
6785.99 2176
6786.77 2323
6787.54 2375
6788.32 2243
6789.10 2187
6789.88 2130
6790.65 2202
6791.43 2125
6792.21 2146
6792.99 2130
6793.76 2240
6794.54 2183
6795.32 2106
6796.10 2076
6796.88 2207
6797.65 2198
6798.43 2147
6799.21 2036
6799.99 2107
6800.77 2128
6801.55 2262
6802.32 2155
6803.10 2210
6803.88 2203
6804.66 2098
6805.44 2149
6806.22 2193
6806.99 2310
6807.77 2244
6808.55 2292
6809.33 2299
6810.11 2129
6810.89 2042
6811.67 2151
6812.44 2185
6813.22 2057
6814.00 2201
6814.78 2009
6815.56 2089
6816.34 2244
6817.12 2157
6817.90 2166
6818.68 2212
6819.46 2189
6820.24 2138
6821.02 2172
6821.79 2218
6822.57 2203
6823.35 2117
6824.13 2033
6824.91 2140
6825.69 2137
6826.47 2177
6827.25 2096
6828.03 2163
6828.81 2014
6829.59 2027
6830.37 2021
6831.15 2077
6831.93 2112
6832.71 2067
6833.49 2006
6834.27 2196
6835.05 2209
6835.83 2286
6836.61 2457
6837.39 2575
6838.17 2655
6838.95 2937
6839.73 3213
6840.51 3387
6841.29 3371
6842.07 3316
6842.85 3167
6843.64 3109
6844.42 2965
6845.20 2777
6845.98 2749
6846.76 2575
6847.54 2444
6848.32 2450
6849.10 2626
6849.88 2859
6850.66 3213
6851.44 3446
6852.23 3619
6853.01 3808
6853.79 3749
6854.57 3569
6855.35 3344
6856.13 3294
6856.91 3092
6857.69 2941
6858.48 2615
6859.26 2608
6860.04 2404
6860.82 2445
6861.60 2487
6862.38 2348
6863.17 2265
6863.95 2382
6864.73 2420
6865.51 2312
6866.29 2405
6867.07 2370
6867.86 2440
6868.64 2472
6869.42 2542
6870.20 2750
6870.99 2771
6871.77 2510
6872.55 2468
6873.33 2430
6874.11 2457
6874.90 2420
6875.68 2622
6876.46 2559
6877.24 2461
6878.03 2669
6878.81 2740
6879.59 2786
6880.38 3022
6881.16 3085
6881.94 3074
6882.72 3199
6883.51 3361
6884.29 3277
6885.07 3415
6885.86 3698
6886.64 4033
6887.42 4294
6888.20 4747
6888.99 5096
6889.77 5675
6890.55 6101
6891.34 6121
6892.12 5670
6892.90 4988
6893.69 4642
6894.47 4305
6895.26 3909
6896.04 3530
6896.82 3344
6897.61 3218
6898.39 3052
6899.17 3120
6899.96 3061
6900.74 3051
6901.53 3216
6902.31 3142
6903.09 3109
6903.88 3200
6904.66 3194
6905.45 3248
6906.23 3157
6907.01 3061
6907.80 2919
6908.58 2872
6909.37 2947
6910.15 3041
6910.94 2844
6911.72 2643
6912.51 2768
6913.29 2651
6914.07 2783
6914.86 2662
6915.64 2631
6916.43 2716
6917.21 2705
6918.00 2730
6918.78 2757
6919.57 2959
6920.35 2844
6921.14 2657
6921.92 2714
6922.71 2696
6923.49 2840
6924.28 2740
6925.06 2915
6925.85 2839
6926.64 2933
6927.42 2809
6928.21 2969
6928.99 3163
6929.78 3072
6930.56 3148
6931.35 3142
6932.13 3199
6932.92 3077
6933.71 3077
6934.49 3161
6935.28 3064
6936.06 3210
6936.85 3065
6937.63 3035
6938.42 3274
6939.21 3449
6939.99 3221
6940.78 3530
6941.57 3920
6942.35 4279
6943.14 4600
6943.92 4834
6944.71 4920
6945.50 4946
6946.28 4921
6947.07 5034
6947.86 5244
6948.64 5471
6949.43 5481
6950.22 5358
6951.00 5058
6951.79 5204
6952.58 4893
6953.36 4760
6954.15 4551
6954.94 4664
6955.72 4368
6956.51 4174
6957.30 4136
6958.09 4043
6958.87 4131
6959.66 4283
6960.45 4349
6961.24 4290
6962.02 4193
6962.81 4268
6963.60 4305
6964.38 4449
6965.17 4414
6965.96 4659
6966.75 4756
6967.54 4886
6968.32 5131
6969.11 5685
6969.90 5933
6970.69 6014
6971.47 6089
6972.26 6376
6973.05 6420
6973.84 6415
6974.63 6489
6975.41 6416
6976.20 6332
6976.99 5964
6977.78 6048
6978.57 6135
6979.36 6341
6980.14 6623
6980.93 7162
6981.72 7841
6982.51 8933
6983.30 10950
6984.09 13995
6984.88 17259
6985.66 19780
6986.45 22550
6987.24 24353
6988.03 25268
6988.82 25613
6989.61 24663
6990.40 22963
6991.19 20498
6991.98 17492
6992.76 14462
6993.55 11531
6994.34 9608
6995.13 7991
6995.92 6652
6996.71 5767
6997.50 5013
6998.29 4869
6999.08 4752
6999.87 4502
7000.66 4559
7001.45 4575
7002.24 4545
7003.03 4461
7003.82 4227
7004.61 4142
7005.40 4131
7006.19 3769
7006.98 3596
7007.77 3389
7008.56 3324
7009.35 3049
7010.14 3062
7010.93 3149
7011.72 3335
7012.51 3492
7013.30 3669
7014.09 3905
7014.88 3936
7015.67 3950
7016.46 3827
7017.25 3983
7018.04 3782
7018.83 3557
7019.62 3541
7020.41 3529
7021.20 3425
7021.99 3408
7022.78 3591
7023.57 3777
7024.37 3702
7025.16 3955
7025.95 4184
7026.74 4289
7027.53 4279
7028.32 4094
7029.11 4181
7029.90 4164
7030.69 4058
7031.49 3962
7032.28 3796
7033.07 3741
7033.86 3481
7034.65 3266
7035.44 3369
7036.23 3295
7037.03 3326
7037.82 3487
7038.61 3561
7039.40 3428
7040.19 3535
7040.98 3519
7041.78 3472
7042.57 3573
7043.36 3590
7044.15 3680
7044.94 3692
7045.74 3789
7046.53 3584
7047.32 3613
7048.11 3659
7048.91 3652
7049.70 3903
7050.49 4251
7051.28 4663
7052.08 4597
7052.87 4436
7053.66 4478
7054.45 4248
7055.25 3891
7056.04 3933
7056.83 3634
7057.62 3555
7058.42 3516
7059.21 3440
7060.00 3443
7060.80 3363
7061.59 3450
7062.38 3272
7063.17 3186
7063.97 3189
7064.76 3249
7065.55 3046
7066.35 3195
7067.14 3054
7067.93 3015
7068.73 3133
7069.52 3106
7070.31 2882
7071.11 2896
7071.90 2837
7072.69 2714
7073.49 2665
7074.28 2800
7075.08 2621
7075.87 2530
7076.66 2474
7077.46 2609
7078.25 2447
7079.05 2404
7079.84 2370
7080.63 2495
7081.43 2530
7082.22 2497
7083.02 2389
7083.81 2441
7084.60 2564
7085.40 2544
7086.19 2571
7086.99 2548
7087.78 2799
7088.58 2933
7089.37 2954
7090.17 2938
7090.96 2925
7091.76 2952
7092.55 2857
7093.34 2655
7094.14 2478
7094.93 2429
7095.73 2364
7096.52 2349
7097.32 2263
7098.11 2269
7098.91 2239
7099.70 2105
7100.50 2043
7101.29 2007
7102.09 2105
7102.89 2059
7103.68 2013
7104.48 1879
7105.27 2006
7106.07 1981
7106.86 1865
7107.66 1841
7108.45 1831
7109.25 1883
7110.05 1856
7110.84 1787
7111.64 1901
7112.43 1741
7113.23 1737
7114.02 1880
7114.82 1854
7115.62 1856
7116.41 1809
7117.21 1935
7118.00 1731
7118.80 1773
7119.60 1769
7120.39 1836
7121.19 1958
7121.99 1915
7122.78 1860
7123.58 1776
7124.38 1767
7125.17 1891
7125.97 1753
7126.77 1666
7127.56 1869
7128.36 1832
7129.16 1872
7129.95 1813
7130.75 1966
7131.55 2063
7132.34 2110
7133.14 2008
7133.94 1863
7134.73 1910
7135.53 1897
7136.33 1909
7137.13 1795
7137.92 1714
7138.72 1695
7139.52 1675
7140.32 1777
7141.11 1712
7141.91 1657
7142.71 1680
7143.51 1733
7144.30 1589
7145.10 1586
7145.90 1635
7146.70 1602
7147.49 1569
7148.29 1618
7149.09 1580
7149.89 1604
7150.69 1601
7151.48 1553
7152.28 1485
7153.08 1491
7153.88 1561
7154.68 1555
7155.47 1523
7156.27 1660
7157.07 1614
7157.87 1725
7158.67 1737
7159.47 1666
7160.27 1668
7161.06 1721
7161.86 1725
7162.66 1674
7163.46 1612
7164.26 1524
7165.06 1609
7165.86 1507
7166.66 1472
7167.45 1490
7168.25 1491
7169.05 1548
7169.85 1481
7170.65 1536
7171.45 1562
7172.25 1405
7173.05 1453
7173.85 1539
7174.65 1498
7175.45 1473
7176.25 1320
7177.04 1452
7177.84 1372
7178.64 1354
7179.44 1331
7180.24 1353
7181.04 1470
7181.84 1499
7182.64 1416
7183.44 1404
7184.24 1437
7185.04 1420
7185.84 1378
7186.64 1418
7187.44 1399
7188.24 1340
7189.04 1281
7189.84 1252
7190.64 1327
7191.44 1376
7192.24 1281
7193.04 1341
7193.84 1405
7194.64 1304
7195.44 1183
7196.25 1269
7197.05 1291
7197.85 1340
7198.65 1262
7199.45 1335
7200.25 1301
7201.05 1259
7201.85 1292
7202.65 1303
7203.45 1213
7204.25 1294
7205.05 1304
7205.86 1257
7206.66 1267
7207.46 1248
7208.26 1322
7209.06 1322
7209.86 1262
7210.66 1251
7211.46 1320
7212.27 1226
7213.07 1274
7213.87 1336
7214.67 1252
7215.47 1354
7216.27 1353
7217.07 1182
7217.88 1383
7218.68 1329
7219.48 1323
7220.28 1237
7221.08 1392
7221.89 1336
7222.69 1333
7223.49 1361
7224.29 1235
7225.09 1405
7225.90 1415
7226.70 1430
7227.50 1410
7228.30 1309
7229.11 1380
7229.91 1291
7230.71 1300
7231.51 1282
7232.32 1305
7233.12 1272
7233.92 1486
7234.72 1510
7235.53 1491
7236.33 1543
7237.13 1610
7237.93 1713
7238.74 1696
7239.54 1734
7240.34 1777
7241.15 1611
7241.95 1544
7242.75 1497
7243.56 1590
7244.36 1531
7245.16 1464
7245.97 1434
7246.77 1406
7247.57 1369
7248.38 1396
7249.18 1404
7249.98 1442
7250.79 1452
7251.59 1498
7252.39 1476
7253.20 1473
7254.00 1539
7254.81 1536
7255.61 1536
7256.41 1570
7257.22 1540
7258.02 1560
7258.82 1466
7259.63 1481
7260.43 1476
7261.24 1470
7262.04 1463
7262.85 1416
7263.65 1458
7264.45 1367
7265.26 1475
7266.06 1465
7266.87 1503
7267.67 1557
7268.48 1514
7269.28 1449
7270.09 1524
7270.89 1565
7271.70 1401
7272.50 1451
7273.30 1558
7274.11 1614
7274.91 1513
7275.72 1545
7276.52 1640
7277.33 1593
7278.13 1681
7278.94 1656
7279.74 1582
7280.55 1707
7281.36 1748
7282.16 1840
7282.97 2068
7283.77 2314
7284.58 2430
7285.38 2676
7286.19 2839
7286.99 2992
7287.80 2931
7288.60 2787
7289.41 2582
7290.22 2409
7291.02 2256
7291.83 2103
7292.63 2006
7293.44 1963
7294.25 1896
7295.05 1828
7295.86 1737
7296.66 1607
7297.47 1679
7298.28 1663
7299.08 1559
7299.89 1692
7300.70 1812
7301.50 1835
7302.31 1785
7303.11 1736
7303.92 1707
7304.73 1650
7305.53 1804
7306.34 1675
7307.15 1849
7307.95 1865
7308.76 1822
7309.57 1954
7310.37 2109
7311.18 2313
7311.99 2372
7312.80 2405
7313.60 2268
7314.41 2180
7315.22 2279
7316.02 2290
7316.83 2301
7317.64 2384
7318.45 2654
7319.25 2952
7320.06 3173
7320.87 3261
7321.68 3235
7322.48 3525
7323.29 3151
7324.10 3058
7324.91 3023
7325.71 2519
7326.52 2341
7327.33 2438
7328.14 2146
7328.95 1939
7329.75 1929
7330.56 1843
7331.37 1864
7332.18 1953
7332.99 1922
7333.79 1919
7334.60 1908
7335.41 1944
7336.22 1877
7337.03 1944
7337.84 2027
7338.64 1953
7339.45 1907
7340.26 2002
7341.07 2127
7341.88 2019
7342.69 2018
7343.50 2094
7344.30 1947
7345.11 1831
7345.92 1742
7346.73 1724
7347.54 1726
7348.35 1751
7349.16 1788
7349.97 1704
7350.78 1709
7351.58 1622
7352.39 1686
7353.20 1585
7354.01 1628
7354.82 1586
7355.63 1574
7356.44 1607
7357.25 1603
7358.06 1530
7358.87 1583
7359.68 1759
7360.49 1785
7361.30 1697
7362.11 1701
7362.92 1824
7363.73 1767
7364.54 1837
7365.35 1811
7366.16 1737
7366.97 1858
7367.78 1833
7368.59 1848
7369.40 1920
7370.21 1750
7371.02 1649
7371.83 1724
7372.64 1634
7373.45 1563
7374.26 1547
7375.07 1620
7375.88 1632
7376.69 1504
7377.50 1579
7378.31 1596
7379.12 1822
7379.93 1997
7380.74 2026
7381.55 2008
7382.37 2139
7383.18 2245
7383.99 2492
7384.80 2344
7385.61 2287
7386.42 2219
7387.23 2085
7388.04 1808
7388.85 1683
7389.67 1622
7390.48 1493
7391.29 1515
7392.10 1539
7392.91 1466
7393.72 1467
7394.53 1481
7395.35 1489
7396.16 1496
7396.97 1517
7397.78 1437
7398.59 1392
7399.40 1503
7400.22 1481
7401.03 1540
7401.84 1536
7402.65 1476
7403.46 1485
7404.28 1450
7405.09 1460
7405.90 1545
7406.71 1596
7407.52 1470
7408.34 1389
7409.15 1364
7409.96 1454
7410.77 1380
7411.59 1353
7412.40 1357
7413.21 1306
7414.02 1304
7414.84 1372
7415.65 1361
7416.46 1228
7417.27 1228
7418.09 1224
7418.90 1233
7419.71 1232
7420.53 1042
7421.34 1161
7422.15 1244
7422.97 1157
7423.78 1079
7424.59 1168
7425.40 1209
7426.22 1207
7427.03 1213
7427.84 1147
7428.66 1057
7429.47 1218
7430.28 1226
7431.10 1185
7431.91 1163
7432.73 1139
7433.54 1133
7434.35 1074
7435.17 1117
7435.98 1119
7436.79 1197
7437.61 1240
7438.42 1176
7439.24 1152
7440.05 1110
7440.86 1131
7441.68 1231
7442.49 1239
7443.31 1139
7444.12 1182
7444.94 1120
7445.75 1142
7446.56 1097
7447.38 1200
7448.19 1150
7449.01 1137
7449.82 1048
7450.64 1102
7451.45 1118
7452.27 1061
7453.08 1109
7453.90 1120
7454.71 1083
7455.52 1032
7456.34 1058
7457.15 1081
7457.97 1009
7458.78 1027
7459.60 1112
7460.42 1094
7461.23 1029
7462.05 1027
7462.86 1050
7463.68 1155
7464.49 1109
7465.31 1138
7466.12 1036
7466.94 1055
7467.75 1068
7468.57 1110
7469.38 1143
7470.20 1195
7471.02 1144
7471.83 1192
7472.65 1160
7473.46 1126
7474.28 1237
7475.10 1176
7475.91 1212
7476.73 1265
7477.54 1063
7478.36 1150
7479.18 1186
7479.99 1229
7480.81 1204
7481.62 1166
7482.44 1125
7483.26 1162
7484.07 1191
7484.89 1125
7485.71 1097
7486.52 1083
7487.34 1133
7488.16 1144
7488.97 1184
7489.79 1147
7490.61 1110
7491.42 1148
7492.24 1187
7493.06 1089
7493.87 1049
7494.69 1098
7495.51 1238
7496.33 1239
7497.14 1140
7497.96 1060
7498.78 1077
7499.59 1071
7500.41 1137
7501.23 1128
7502.05 1105
7502.86 1023
7503.68 1051
7504.50 1155
7505.32 1215
7506.13 1162
7506.95 1094
7507.77 1141
7508.59 1140
7509.40 1019
7510.22 1078
7511.04 1158
7511.86 1130
7512.68 1096
7513.49 1114
7514.31 1062
7515.13 1182
7515.95 1111
7516.77 962
7517.59 994
7518.40 1036
7519.22 1109
7520.04 1059
7520.86 993
7521.68 983
7522.50 1015
7523.31 1004
7524.13 959
7524.95 1074
7525.77 1099
7526.59 1099
7527.41 1062
7528.23 1036
7529.05 1095
7529.86 1013
7530.68 987
7531.50 1046
7532.32 1015
7533.14 1070
7533.96 992
7534.78 1006
7535.60 1000
7536.42 980
7537.24 1154
7538.06 1047
7538.88 1041
7539.70 932
7540.51 962
7541.33 1001
7542.15 990
7542.97 1056
7543.79 1033
7544.61 1006
7545.43 1101
7546.25 1123
7547.07 1031
7547.89 1005
7548.71 1054
7549.53 1076
7550.35 1115
7551.17 1104
7551.99 1026
7552.81 1077
7553.63 1039
7554.45 1025
7555.27 1042
7556.09 1057
7556.91 1012
7557.73 1056
7558.56 1176
7559.38 1171
7560.20 1123
7561.02 1026
7561.84 1080
7562.66 1064
7563.48 1085
7564.30 1115
7565.12 1136
7565.94 1125
7566.76 1104
7567.58 1091
7568.40 1089
7569.23 1177
7570.05 1152
7570.87 1230
7571.69 1103
7572.51 1039
7573.33 1117
7574.15 1058
7574.97 1111
7575.80 1088
7576.62 1072
7577.44 1097
7578.26 1062
7579.08 1093
7579.90 1231
7580.73 1181
7581.55 1159
7582.37 1155
7583.19 1261
7584.01 1146
7584.83 1090
7585.66 1111
7586.48 1180
7587.30 1202
7588.12 1123
7588.95 1171
7589.77 1197
7590.59 1135
7591.41 1195
7592.23 1191
7593.06 1238
7593.88 1263
7594.70 1290
7595.52 1277
7596.35 1310
7597.17 1292
7597.99 1275
7598.81 1260
7599.64 1316
7600.46 1340
7601.28 1269
7602.11 1355
7602.93 1460
7603.75 1431
7604.57 1454
7605.40 1503
7606.22 1527
7607.04 1523
7607.87 1518
7608.69 1450
7609.51 1468
7610.34 1494
7611.16 1469
7611.98 1358
7612.81 1352
7613.63 1354
7614.45 1465
7615.28 1354
7616.10 1398
7616.92 1544
7617.75 1721
7618.57 1820
7619.40 1862
7620.22 1916
7621.04 1880
7621.87 1875
7622.69 1887
7623.52 1680
7624.34 1662
7625.16 1571
7625.99 1655
7626.81 1585
7627.64 1511
7628.46 1549
7629.28 1653
7630.11 1656
7630.93 1589
7631.76 1565
7632.58 1508
7633.41 1574
7634.23 1647
7635.06 1689
7635.88 1586
7636.71 1523
7637.53 1522
7638.36 1437
7639.18 1425
7640.01 1346
7640.83 1361
7641.66 1268
7642.48 1349
7643.31 1218
7644.13 1308
7644.96 1324
7645.78 1306
7646.61 1304
7647.43 1357
7648.26 1548
7649.08 1410
7649.91 1434
7650.73 1366
7651.56 1489
7652.38 1470
7653.21 1627
7654.04 1551
7654.86 1583
7655.69 1481
7656.51 1301
7657.34 1241
7658.16 1180
7658.99 1061
7659.82 1194
7660.64 1211
7661.47 1144
7662.29 1171
7663.12 1189
7663.95 1145
7664.77 1246
7665.60 1160
7666.43 1141
7667.25 1246
7668.08 1282
7668.91 1203
7669.73 1114
7670.56 1128
7671.38 1184
7672.21 1071
7673.04 998
7673.87 1112
7674.69 1054
7675.52 1096
7676.35 1124
7677.17 1035
7678.00 1087
7678.83 1150
7679.65 1027
7680.48 1022
7681.31 1168
7682.13 1015
7682.96 1006
7683.79 1083
7684.62 1109
7685.44 1262
7686.27 1271
7687.10 1267
7687.93 1209
7688.75 1229
7689.58 1282
7690.41 1217
7691.24 1229
7692.06 1118
7692.89 1136
7693.72 1179
7694.55 1205
7695.38 1223
7696.20 1200
7697.03 1168
7697.86 1274
7698.69 1326
7699.52 1428
7700.34 1322
7701.17 1278
7702.00 1247
7702.83 1168
7703.66 1219
7704.49 1167
7705.31 1139
7706.14 1129
7706.97 1125
7707.80 1208
7708.63 1212
7709.46 1174
7710.29 1119
7711.11 1094
7711.94 1099
7712.77 1101
7713.60 1087
7714.43 1044
7715.26 1075
7716.09 1096
7716.92 1107
7717.75 1112
7718.58 1028
7719.40 1143
7720.23 1091
7721.06 1092
7721.89 1051
7722.72 1055
7723.55 1080
7724.38 1060
7725.21 1120
7726.04 1097
7726.87 1173
7727.70 1153
7728.53 1121
7729.36 1118
7730.19 1181
7731.02 1294
7731.85 1201
7732.68 1194
7733.51 1305
7734.34 1253
7735.17 1228
7736.00 1196
7736.83 1132
7737.66 1038
7738.49 1116
7739.32 1121
7740.15 1157
7740.98 1149
7741.81 1074
7742.64 1071
7743.47 1037
7744.30 1023
7745.13 1202
7745.96 1266
7746.79 1361
7747.62 1379
7748.45 1444
7749.29 1531
7750.12 1629
7750.95 1690
7751.78 1671
7752.61 1537
7753.44 1464
7754.27 1337
7755.10 1313
7755.93 1175
7756.76 1132
7757.60 1097
7758.43 1134
7759.26 1260
7760.09 1132
7760.92 1099
7761.75 1077
7762.58 1046
7763.42 1058
7764.25 1123
7765.08 1103
7765.91 1121
7766.74 1154
7767.57 1109
7768.41 1095
7769.24 1043
7770.07 1028
7770.90 1048
7771.73 1048
7772.57 1103
7773.40 1085
7774.23 1073
7775.06 1085
7775.90 1065
7776.73 1056
7777.56 1118
7778.39 1130
7779.22 1040
7780.06 1137
7780.89 1102
7781.72 1130
7782.55 1132
7783.39 1120
7784.22 1168
7785.05 1130
7785.89 1074
7786.72 972
7787.55 1047
7788.38 1164
7789.22 1161
7790.05 1090
7790.88 1144
7791.72 1111
7792.55 1108
7793.38 1091
7794.22 1207
7795.05 1092
7795.88 1074
7796.72 1172
7797.55 1219
7798.38 1171
7799.22 1024
7800.05 1062
7800.88 1176
7801.72 1255
7802.55 1303
7803.38 1253
7804.22 1272
7805.05 1194
7805.89 1236
7806.72 1267
7807.55 1267
7808.39 1287
7809.22 1203
7810.06 1207
7810.89 1268
7811.72 1295
7812.56 1293
7813.39 1454
7814.23 1474
7815.06 1419
7815.89 1456
7816.73 1545
7817.56 1735
7818.40 1635
7819.23 1628
7820.07 1741
7820.90 1762
7821.74 1731
7822.57 1786
7823.41 1852
7824.24 1989
7825.08 2103
7825.91 2048
7826.75 1886
7827.58 1793
7828.42 1795
7829.25 1768
7830.09 1673
7830.92 1754
7831.76 1767
7832.59 1741
7833.43 1716
7834.26 1728
7835.10 1726
7835.93 1874
7836.77 1895
7837.60 1851
7838.44 1779
7839.28 1746
7840.11 1628
7840.95 1544
7841.78 1553
7842.62 1506
7843.45 1527
7844.29 1509
7845.13 1556
7845.96 1463
7846.80 1466
7847.63 1443
7848.47 1399
7849.31 1320
7850.14 1374
7850.98 1379
7851.82 1314
7852.65 1300
7853.49 1333
7854.32 1221
7855.16 1274
7856.00 1346
7856.83 1304
7857.67 1257
7858.51 1284
7859.34 1385
7860.18 1355
7861.02 1293
7861.85 1376
7862.69 1311
7863.53 1408
7864.37 1297
7865.20 1415
7866.04 1378
7866.88 1296
7867.71 1319
7868.55 1321
7869.39 1236
7870.23 1219
7871.06 1287
7871.90 1296
7872.74 1322
7873.57 1313
7874.41 1367
7875.25 1407
7876.09 1459
7876.93 1571
7877.76 1623
7878.60 1708
7879.44 1774
7880.28 1868
7881.11 1950
7881.95 1898
7882.79 2084
7883.63 2130
7884.47 2028
7885.30 2015
7886.14 1907
7886.98 1791
7887.82 1670
7888.66 1609
7889.50 1633
7890.33 1583
7891.17 1611
7892.01 1652
7892.85 1731
7893.69 1781
7894.53 1777
7895.36 1846
7896.20 1746
7897.04 1644
7897.88 1554
7898.72 1544
7899.56 1484
7900.40 1446
7901.24 1425
7902.08 1474
7902.91 1404
7903.75 1409
7904.59 1484
7905.43 1471
7906.27 1418
7907.11 1368
7907.95 1406
7908.79 1401
7909.63 1375
7910.47 1457
7911.31 1262
7912.15 1249
7912.99 1311
7913.83 1340
7914.67 1388
7915.50 1387
7916.34 1538
7917.18 1692
7918.02 1704
7918.86 1784
7919.70 1848
7920.54 1861
7921.38 1737
7922.22 1625
7923.06 1530
7923.90 1598
7924.74 1470
7925.58 1441
7926.42 1226
7927.27 1353
7928.11 1292
7928.95 1208
7929.79 1184
7930.63 1199
7931.47 1183
7932.31 1070
7933.15 1205
7933.99 1140
7934.83 1220
7935.67 1201
7936.51 1144
7937.35 1100
7938.19 1099
7939.03 1105
7939.88 1145
7940.72 1222
7941.56 1239
7942.40 1154
7943.24 1183
7944.08 1185
7944.92 1275
7945.76 1184
7946.60 1178
7947.45 1275
7948.29 1303
7949.13 1217
7949.97 1237
7950.81 1220
7951.65 1179
7952.50 1189
7953.34 1350
7954.18 1434
7955.02 1393
7955.86 1330
7956.70 1235
7957.55 1370
7958.39 1385
7959.23 1312
7960.07 1315
7960.91 1314
7961.76 1283
7962.60 1283
7963.44 1321
7964.28 1236
7965.13 1286
7965.97 1312
7966.81 1434
7967.65 1435
7968.50 1487
7969.34 1522
7970.18 1671
7971.02 1531
7971.87 1480
7972.71 1390
7973.55 1450
7974.39 1390
7975.24 1189
7976.08 1207
7976.92 1225
7977.77 1129
7978.61 1199
7979.45 1204
7980.30 1186
7981.14 1146
7981.98 1097
7982.83 1055
7983.67 1131
7984.51 1097
7985.36 1179
7986.20 1173
7987.04 1089
7987.89 1064
7988.73 1131
7989.57 1003
7990.42 1072
7991.26 1061
7992.10 940
7992.95 945
7993.79 902
7994.64 1070
7995.48 1008
7996.32 1003
7997.17 979
7998.01 936
7998.86 932
7999.70 866
8000.54 916
8001.39 961
8002.23 985
8003.08 965
8003.92 925
8004.77 948
8005.61 955
8006.45 952
8007.30 948
8008.14 882
8008.99 889
8009.83 904
8010.68 958
8011.52 900
8012.37 916
8013.21 886
8014.06 861
8014.90 853
8015.75 862
8016.59 858
8017.44 837
8018.28 887
8019.13 822
8019.97 861
8020.82 886
8021.66 921
8022.51 895
8023.35 852
8024.20 790
8025.05 860
8025.89 877
8026.74 831
8027.58 880
8028.43 930
8029.27 844
8030.12 873
8030.96 888
8031.81 912
8032.66 839
8033.50 861
8034.35 872
8035.19 784
8036.04 827
8036.89 870
8037.73 830
8038.58 843
8039.43 866
8040.27 838
8041.12 852
8041.96 973
8042.81 918
8043.66 835
8044.50 840
8045.35 869
8046.20 875
8047.04 852
8047.89 814
8048.74 839
8049.58 794
8050.43 766
8051.28 815
8052.12 949
8052.97 907
8053.82 884
8054.67 853
8055.51 819
8056.36 923
8057.21 830
8058.05 825
8058.90 830
8059.75 768
8060.60 827
8061.44 851
8062.29 886
8063.14 905
8063.99 893
8064.83 974
8065.68 901
8066.53 787
8067.38 767
8068.22 821
8069.07 810
8069.92 863
8070.77 795
8071.62 860
8072.46 854
8073.31 728
8074.16 774
8075.01 814
8075.86 813
8076.71 850
8077.55 869
8078.40 879
8079.25 827
8080.10 894
8080.95 816
8081.80 778
8082.64 851
8083.49 907
8084.34 787
8085.19 809
8086.04 866
8086.89 764
8087.74 708
8088.58 794
8089.43 835
8090.28 871
8091.13 834
8091.98 816
8092.83 795
8093.68 716
8094.53 789
8095.38 837
8096.23 815
8097.08 770
8097.93 724
8098.77 799
8099.62 914
8100.47 823
8101.32 819
8102.17 791
8103.02 815
8103.87 789
8104.72 748
8105.57 767
8106.42 851
8107.27 828
8108.12 807
8108.97 810
8109.82 755
8110.67 812
8111.52 791
8112.37 808
8113.22 807
8114.07 846
8114.92 742
8115.77 788
8116.62 800
8117.47 756
8118.32 765
8119.17 862
8120.02 839
8120.87 920
8121.72 870
8122.58 827
8123.43 922
8124.28 890
8125.13 885
8125.98 917
8126.83 869
8127.68 937
8128.53 949
8129.38 937
8130.23 840
8131.08 912
8131.94 1018
8132.79 992
8133.64 990
8134.49 1052
8135.34 980
8136.19 920
8137.04 948
8137.89 971
8138.75 966
8139.60 899
8140.45 954
8141.30 1013
8142.15 888
8143.00 985
8143.86 953
8144.71 899
8145.56 929
8146.41 970
8147.26 966
8148.12 894
8148.97 958
8149.82 982
8150.67 962
8151.52 911
8152.38 929
8153.23 1017
8154.08 938
8154.93 1063
8155.78 1000
8156.64 1086
8157.49 1141
8158.34 1114
8159.19 1093
8160.05 1078
8160.90 1093
8161.75 973
8162.61 944
8163.46 874
8164.31 855
8165.16 898
8166.02 873
8166.87 863
8167.72 856
8168.58 793
8169.43 858
8170.28 919
8171.14 933
8171.99 889
8172.84 821
8173.70 855
8174.55 849
8175.40 890
8176.26 870
8177.11 819
8177.96 799
8178.82 727
8179.67 753
8180.52 815
8181.38 849
8182.23 786
8183.08 736
8183.94 701
8184.79 726
8185.65 796
8186.50 816
8187.35 747
8188.21 780
8189.06 818
8189.92 807
8190.77 788
8191.63 847
8192.48 779
8193.33 702
8194.19 754
8195.04 775
8195.90 789
8196.75 811
8197.61 790
8198.46 748
8199.32 676
8200.17 824
8201.02 773
8201.88 716
8202.73 781
8203.59 831
8204.44 755
8205.30 725
8206.15 737
8207.01 757
8207.86 779
8208.72 751
8209.57 782
8210.43 801
8211.29 811
8212.14 778
8213.00 770
8213.85 875
8214.71 790
8215.56 748
8216.42 826
8217.27 830
8218.13 820
8218.98 851
8219.84 903
8220.70 898
8221.55 812
8222.41 815
8223.26 902
8224.12 858
8224.98 936
8225.83 878
8226.69 913
8227.54 876
8228.40 883
8229.26 828
8230.11 801
8230.97 797
8231.83 812
8232.68 768
8233.54 785
8234.39 768
8235.25 759
8236.11 725
8236.96 761
8237.82 816
8238.68 763
8239.53 741
8240.39 686
8241.25 745
8242.11 712
8242.96 810
8243.82 780
8244.68 810
8245.53 790
8246.39 766
8247.25 814
8248.10 727
8248.96 793
8249.82 731
8250.68 735
8251.53 797
8252.39 733
8253.25 787
8254.11 735
8254.96 722
8255.82 711
8256.68 751
8257.54 702
8258.39 745
8259.25 752
8260.11 751
8260.97 791
8261.83 696
8262.68 756
8263.54 754
8264.40 766
8265.26 878
8266.12 831
8266.97 843
8267.83 845
8268.69 755
8269.55 773
8270.41 884
8271.27 813
8272.12 808
8272.98 885
8273.84 826
8274.70 881
8275.56 881
8276.42 896
8277.28 824
8278.13 872
8278.99 864
8279.85 905
8280.71 969
8281.57 988
8282.43 928
8283.29 938
8284.15 901
8285.01 862
8285.87 969
8286.72 933
8287.58 876
8288.44 805
8289.30 851
8290.16 869
8291.02 957
8291.88 782
8292.74 820
8293.60 943
8294.46 962
8295.32 962
8296.18 984
8297.04 1100
8297.90 965
8298.76 973
8299.62 944
8300.48 956
8301.34 943
8302.20 963
8303.06 864
8303.92 867
8304.78 884
8305.64 874
8306.50 876
8307.36 850
8308.22 793
8309.08 818
8309.94 833
8310.80 866
8311.66 883
8312.52 861
8313.38 885
8314.24 831
8315.10 825
8315.96 819
8316.83 878
8317.69 781
8318.55 863
8319.41 783
8320.27 787
8321.13 808
8321.99 840
8322.85 790
8323.71 830
8324.57 818
8325.44 744
8326.30 823
8327.16 811
8328.02 727
8328.88 815
8329.74 831
8330.60 853
8331.47 844
8332.33 766
8333.19 743
8334.05 822
8334.91 759
8335.77 792
8336.64 824
8337.50 762
8338.36 860
8339.22 853
8340.08 874
8340.94 838
8341.81 813
8342.67 820
8343.53 886
8344.39 953
8345.26 819
8346.12 805
8346.98 853
8347.84 826
8348.71 802
8349.57 877
8350.43 952
8351.29 919
8352.16 951
8353.02 814
8353.88 810
8354.74 819
8355.61 866
8356.47 885
8357.33 871
8358.19 889
8359.06 799
8359.92 885
8360.78 843
8361.65 775
8362.51 815
8363.37 853
8364.24 870
8365.10 863
8365.96 823
8366.83 888
8367.69 891
8368.55 935
8369.42 975
8370.28 916
8371.14 890
8372.01 858
8372.87 844
8373.73 835
8374.60 832
8375.46 887
8376.33 856
8377.19 857
8378.05 933
8378.92 885
8379.78 909
8380.65 868
8381.51 924
8382.37 869
8383.24 858
8384.10 906
8384.97 876
8385.83 995
8386.70 912
8387.56 875
8388.42 915
8389.29 947
8390.15 923
8391.02 904
8391.88 902
8392.75 947
8393.61 907
8394.48 937
8395.34 906
8396.21 906
8397.07 871
8397.94 962
8398.80 991
8399.67 984
8400.53 1015
8401.40 957
8402.26 975
8403.13 973
8403.99 964
8404.86 1054
8405.72 1033
8406.59 1027
8407.45 1003
8408.32 1087
8409.19 991
8410.05 1054
8410.92 1071
8411.78 1057
8412.65 1078
8413.51 1008
8414.38 968
8415.25 1054
8416.11 984
8416.98 1024
8417.84 1033
8418.71 1029
8419.58 1076
8420.44 1017
8421.31 1025
8422.17 1101
8423.04 1108
8423.91 1106
8424.77 1167
8425.64 1235
8426.51 1216
8427.37 1190
8428.24 1267
8429.11 1198
8429.97 1228
8430.84 1207
8431.71 1173
8432.57 1244
8433.44 1201
8434.31 1283
8435.17 1262
8436.04 1266
8436.91 1233
8437.77 1335
8438.64 1408
8439.51 1478
8440.38 1474
8441.24 1500
8442.11 1597
8442.98 1690
8443.84 1804
8444.71 1665
8445.58 1686
8446.45 1627
8447.31 1691
8448.18 1715
8449.05 1569
8449.92 1644
8450.78 1678
8451.65 1653
8452.52 1683
8453.39 1792
8454.26 2026
8455.12 2525
8455.99 2840
8456.86 3486
8457.73 3900
8458.60 4198
8459.46 4384
8460.33 4023
8461.20 3721
8462.07 3365
8462.94 2970
8463.81 2750
8464.67 2347
8465.54 2048
8466.41 1896
8467.28 1815
8468.15 1698
8469.02 1613
8469.89 1563
8470.75 1501
8471.62 1463
8472.49 1424
8473.36 1371
8474.23 1259
8475.10 1316
8475.97 1353
8476.84 1326
8477.71 1312
8478.57 1226
8479.44 1359
8480.31 1364
8481.18 1343
8482.05 1417
8482.92 1362
8483.79 1375
8484.66 1374
8485.53 1438
8486.40 1497
8487.27 1421
8488.14 1347
8489.01 1298
8489.88 1383
8490.75 1331
8491.62 1319
8492.49 1270
8493.36 1233
8494.23 1434
8495.10 1432
8495.97 1374
8496.84 1456
8497.71 1379
8498.58 1319
8499.45 1311
8500.32 1365
8501.19 1415
8502.06 1312
8502.93 1187
8503.80 1218
8504.67 1265
8505.54 1217
8506.41 1211
8507.28 1266
8508.15 1268
8509.02 1318
8509.89 1337
8510.76 1303
8511.63 1368
8512.51 1354
8513.38 1410
8514.25 1355
8515.12 1376
8515.99 1299
8516.86 1312
8517.73 1345
8518.60 1369
8519.47 1289
8520.35 1339
8521.22 1495
8522.09 1438
8522.96 1361
8523.83 1412
8524.70 1636
8525.57 1808
8526.45 2034
8527.32 2188
8528.19 2304
8529.06 2323
8529.93 2288
8530.80 2177
8531.68 2048
8532.55 1995
8533.42 1885
8534.29 1745
8535.16 1641
8536.04 1536
8536.91 1410
8537.78 1446
8538.65 1432
8539.52 1321
8540.40 1257
8541.27 1298
8542.14 1243
8543.01 1258
8543.89 1315
8544.76 1227
8545.63 1266
8546.50 1150
8547.38 1198
8548.25 1195
8549.12 1323
8549.99 1268
8550.87 1252
8551.74 1261
8552.61 1343
8553.49 1441
8554.36 1539
8555.23 1510
8556.11 1528
8556.98 1531
8557.85 1557
8558.73 1559
8559.60 1543
8560.47 1441
8561.35 1308
8562.22 1309
8563.09 1278
8563.97 1212
8564.84 1182
8565.71 1230
8566.59 1163
8567.46 1111
8568.33 1152
8569.21 1250
8570.08 1178
8570.96 1156
8571.83 1140
8572.70 1117
8573.58 1176
8574.45 1173
8575.33 1141
8576.20 1136
8577.07 1163
8577.95 1160
8578.82 1108
8579.70 1148
8580.57 1106
8581.45 1106
8582.32 1144
8583.19 1160
8584.07 1138
8584.94 1167
8585.82 1194
8586.69 1199
8587.57 1252
8588.44 1236
8589.32 1181
8590.19 1136
8591.07 1273
8591.94 1300
8592.82 1217
8593.69 1334
8594.57 1308
8595.44 1303
8596.32 1244
8597.19 1227
8598.07 1287
8598.94 1234
8599.82 1272
8600.69 1239
8601.57 1257
8602.44 1354
8603.32 1351
8604.20 1295
8605.07 1297
8605.95 1405
8606.82 1365
8607.70 1427
8608.57 1407
8609.45 1448
8610.33 1413
8611.20 1365
8612.08 1424
8612.95 1418
8613.83 1449
8614.71 1429
8615.58 1494
8616.46 1439
8617.33 1423
8618.21 1415
8619.09 1512
8619.96 1472
8620.84 1550
8621.72 1588
8622.59 1526
8623.47 1565
8624.35 1590
8625.22 1580
8626.10 1624
8626.98 1746
8627.85 1743
8628.73 1718
8629.61 1799
8630.48 1783
8631.36 1898
8632.24 1890
8633.11 1971
8633.99 1939
8634.87 1910
8635.74 1842
8636.62 1847
8637.50 1849
8638.38 1921
8639.25 1960
8640.13 1897
8641.01 1867
8641.89 1847
8642.76 1995
8643.64 2045
8644.52 2150
8645.40 2100
8646.27 2116
8647.15 2129
8648.03 2095
8648.91 2227
8649.79 2331
8650.66 2413
8651.54 2343
8652.42 2456
8653.30 2266
8654.18 2416
8655.05 2461
8655.93 2545
8656.81 2420
8657.69 2477
8658.57 2644
8659.45 2549
8660.32 2514
8661.20 2790
8662.08 3064
8662.96 3286
8663.84 3692
8664.72 4034
8665.60 4526
8666.47 4845
8667.35 5000
8668.23 5155
8669.11 5009
8669.99 4615
8670.87 4409
8671.75 4183
8672.63 3995
8673.51 4060
8674.38 4188
8675.26 4255
8676.14 4490
8677.02 4544
8677.90 4459
8678.78 4175
8679.66 3795
8680.54 3791
8681.42 3376
8682.30 2983
8683.18 2878
8684.06 2748
8684.94 2734
8685.82 2513
8686.70 2510
8687.58 2536
8688.46 2734
8689.34 2722
8690.22 2971
8691.10 3115
8691.98 3686
8692.86 4290
8693.74 4816
8694.62 5378
8695.50 5514
8696.38 5496
8697.26 5264
8698.14 4844
8699.02 4280
8699.90 3841
8700.78 3522
8701.66 3463
8702.54 3215
8703.42 3283
8704.30 3259
8705.18 2937
8706.06 2909
8706.94 2792
8707.82 2607
8708.71 2479
8709.59 2266
8710.47 2225
8711.35 2015
8712.23 1949
8713.11 1864
8713.99 1834
8714.87 1814
8715.75 1672
8716.64 1623
8717.52 1561
8718.40 1531
8719.28 1561
8720.16 1588
8721.04 1475
8721.92 1504
8722.81 1528
8723.69 1591
8724.57 1556
8725.45 1518
8726.33 1564
8727.21 1573
8728.10 1647
8728.98 1609
8729.86 1616
8730.74 1676
8731.62 1694
8732.51 1726
8733.39 1736
8734.27 1768
8735.15 1717
8736.03 1764
8736.92 1710
8737.80 1701
8738.68 1684
8739.56 1641
8740.45 1568
8741.33 1521
8742.21 1535
8743.09 1542
8743.98 1558
8744.86 1489
8745.74 1591
8746.63 1481
8747.51 1486
8748.39 1545
8749.27 1464
8750.16 1508
8751.04 1463
8751.92 1540
8752.81 1604
8753.69 1532
8754.57 1533
8755.46 1548
8756.34 1540
8757.22 1465
8758.11 1550
8758.99 1564
8759.87 1564
8760.76 1564
8761.64 1563
8762.52 1640
8763.41 1660
8764.29 1609
8765.17 1531
8766.06 1658
8766.94 1588
8767.83 1560
8768.71 1521
8769.59 1544
8770.48 1547
8771.36 1669
8772.25 1598
8773.13 1601
8774.01 1516
8774.90 1389
8775.78 1430
8776.67 1446
8777.55 1418
8778.44 1413
8779.32 1504
8780.20 1497
8781.09 1531
8781.97 1547
8782.86 1651
8783.74 1800
8784.63 1796
8785.51 1708
8786.40 1682
8787.28 1702
8788.17 1667
8789.05 1513
8789.94 1557
8790.82 1561
8791.71 1447
8792.59 1325
8793.48 1338
8794.36 1302
8795.25 1343
8796.13 1335
8797.02 1335
8797.90 1311
8798.79 1272
8799.67 1267
8800.56 1382
8801.45 1398
8802.33 1289
8803.22 1343
8804.10 1352
8804.99 1302
8805.87 1342
8806.76 1224
8807.65 1182
8808.53 1171
8809.42 1147
8810.30 1225
8811.19 1163
8812.08 1090
8812.96 1152
8813.85 1189
8814.73 1206
8815.62 1174
8816.51 1208
8817.39 1200
8818.28 1077
8819.17 1069
8820.05 1121
8820.94 1136
8821.83 1121
8822.71 1193
8823.60 1164
8824.49 1112
8825.37 1102
8826.26 1063
8827.15 1040
8828.03 1063
8828.92 1121
8829.81 1128
8830.69 1070
8831.58 998
8832.47 1094
8833.36 1016
8834.24 1070
8835.13 1080
8836.02 1056
8836.90 1002
8837.79 1003
8838.68 1049
8839.57 1024
8840.45 984
8841.34 1056
8842.23 1031
8843.12 1015
8844.01 1019
8844.89 1009
8845.78 1090
8846.67 1004
8847.56 1052
8848.44 947
8849.33 1034
8850.22 1005
8851.11 998
8852.00 1074
8852.88 1025
8853.77 967
8854.66 965
8855.55 905
8856.44 1003
8857.33 1005
8858.21 1027
8859.10 1001
8859.99 900
8860.88 885
8861.77 885
8862.66 981
8863.55 972
8864.43 899
8865.32 944
8866.21 970
8867.10 975
8867.99 962
8868.88 891
8869.77 922
8870.66 935
8871.55 926
8872.44 903
8873.32 924
8874.21 862
8875.10 910
8875.99 893
8876.88 1010
8877.77 946
8878.66 864
8879.55 862
8880.44 832
8881.33 799
8882.22 758
8883.11 744
8884.00 765
8884.89 849
8885.78 846
8886.67 819
8887.56 811
8888.45 812
8889.34 748
8890.23 791
8891.12 820
8892.01 902
8892.90 889
8893.79 854
8894.68 760
8895.57 844
8896.46 804
8897.35 874
8898.24 916
8899.13 753
8900.02 768
8900.91 828
8901.80 792
8902.69 785
8903.58 771
8904.47 793
8905.36 791
8906.26 786
8907.15 769
8908.04 822
8908.93 749
8909.82 793
8910.71 769
8911.60 789
8912.49 689
8913.38 787
8914.28 804
8915.17 736
8916.06 810
8916.95 766
8917.84 708
8918.73 752
8919.62 786
8920.52 715
8921.41 752
8922.30 792
8923.19 849
8924.08 751
8924.97 720
8925.87 763
8926.76 743
8927.65 813
8928.54 859
8929.43 765
8930.33 842
8931.22 750
8932.11 791
8933.00 765
8933.89 744
8934.79 765
8935.68 798
8936.57 787
8937.46 694
8938.36 729
8939.25 790
8940.14 757
8941.03 660
8941.93 739
8942.82 764
8943.71 715
8944.60 693
8945.50 709
8946.39 728
8947.28 692
8948.18 681
8949.07 637
8949.96 683
8950.85 707
8951.75 726
8952.64 716
8953.53 701
8954.43 696
8955.32 720
8956.21 746
8957.11 687
8958.00 692
8958.89 740
8959.79 672
8960.68 744
8961.57 730
8962.47 739
8963.36 752
8964.26 719
8965.15 703
8966.04 785
8966.94 819
8967.83 815
8968.73 691
8969.62 709
8970.51 758
8971.41 775
8972.30 733
8973.20 734
8974.09 707
8974.98 726
8975.88 784
8976.77 764
8977.67 738
8978.56 709
8979.46 733
8980.35 791
8981.25 802
8982.14 796
8983.03 734
8983.93 751
8984.82 737
8985.72 765
8986.61 751
8987.51 782
8988.40 751
8989.30 725
8990.19 739
8991.09 730
8991.98 648
8992.88 694
8993.77 705
8994.67 725
8995.56 740
8996.46 662
8997.36 666
8998.25 684
8999.15 705
9000.04 799
9000.94 765
9001.83 720
9002.73 703
9003.62 720
9004.52 696
9005.42 710
9006.31 700
9007.21 752
9008.10 740
9009.00 687
9009.90 685
9010.79 672
9011.69 754
9012.58 722
9013.48 694
9014.38 685
9015.27 696
9016.17 680
9017.07 660
9017.96 672
9018.86 678
9019.76 651
9020.65 685
9021.55 651
9022.44 708
9023.34 681
9024.24 682
9025.14 692
9026.03 686
9026.93 755
9027.83 734
9028.72 699
9029.62 699
9030.52 757
9031.41 770
9032.31 728
9033.21 699
9034.11 717
9035.00 658
9035.90 673
9036.80 702
9037.69 688
9038.59 749
9039.49 795
9040.39 709
9041.28 727
9042.18 667
9043.08 681
9043.98 688
9044.88 667
9045.77 662
9046.67 650
9047.57 668
9048.47 691
9049.36 702
9050.26 703
9051.16 693
9052.06 704
9052.96 818
9053.86 721
9054.75 686
9055.65 670
9056.55 678
9057.45 710
9058.35 748
9059.25 750
9060.14 697
9061.04 790
9061.94 803
9062.84 773
9063.74 739
9064.64 715
9065.54 749
9066.44 722
9067.33 686
9068.23 761
9069.13 748
9070.03 739
9070.93 737
9071.83 708
9072.73 690
9073.63 696
9074.53 688
9075.43 716
9076.33 702
9077.22 765
9078.12 774
9079.02 772
9079.92 738
9080.82 732
9081.72 714
9082.62 792
9083.52 733
9084.42 776
9085.32 763
9086.22 696
9087.12 777
9088.02 821
9088.92 790
9089.82 808
9090.72 814
9091.62 831
9092.52 810
9093.42 779
9094.32 762
9095.22 767
9096.12 755
9097.02 721
9097.92 766
9098.82 699
9099.72 742
9100.62 691
9101.52 669
9102.43 696
9103.33 727
9104.23 752
9105.13 664
9106.03 695
9106.93 712
9107.83 750
9108.73 784
9109.63 744
9110.53 677
9111.43 729
9112.33 764
9113.24 690
9114.14 743
9115.04 725
9115.94 660
9116.84 668
9117.74 730
9118.64 730
9119.55 762
9120.45 712
9121.35 698
9122.25 625
9123.15 726
9124.05 741
9124.96 697
9125.86 673
9126.76 740
9127.66 731
9128.56 682
9129.46 723
9130.37 716
9131.27 753
9132.17 719
9133.07 708
9133.97 685
9134.88 768
9135.78 718
9136.68 732
9137.58 753
9138.49 734
9139.39 704
9140.29 632
9141.19 710
9142.10 719
9143.00 683
9143.90 678
9144.80 713
9145.71 757
9146.61 691
9147.51 726
9148.42 751
9149.32 768
9150.22 724
9151.12 728
9152.03 797
9152.93 690
9153.83 744
9154.74 743
9155.64 674
9156.54 739
9157.45 743
9158.35 752
9159.25 753
9160.16 745
9161.06 752
9161.96 726
9162.87 731
9163.77 729
9164.68 693
9165.58 706
9166.48 745
9167.39 725
9168.29 799
9169.19 794
9170.10 726
9171.00 773
9171.91 798
9172.81 810
9173.72 740
9174.62 711
9175.52 719
9176.43 720
9177.33 724
9178.24 724
9179.14 716
9180.05 685
9180.95 711
9181.85 752
9182.76 672
9183.66 725
9184.57 719
9185.47 706
9186.38 741
9187.28 776
9188.19 774
9189.09 819
9190.00 734
9190.90 729
9191.81 832
9192.71 740
9193.62 743
9194.52 727
9195.43 682
9196.33 727
9197.24 725
9198.14 682
9199.05 719
9199.96 768
9200.86 788
9201.77 829
9202.67 856
9203.58 829
9204.48 846
9205.39 875
9206.29 858
9207.20 778
9208.11 720
9209.01 778
9209.92 647
9210.82 652
9211.73 676
9212.64 698
9213.54 631
9214.45 640
9215.35 675
9216.26 703
9217.17 619
9218.07 651
9218.98 747
9219.89 731
9220.79 744
9221.70 708
9222.61 724
9223.51 749
9224.42 710
9225.33 746
9226.23 745
9227.14 693
9228.05 707
9228.95 699
9229.86 624
9230.77 616
9231.67 680
9232.58 642
9233.49 629
9234.40 658
9235.30 687
9236.21 710
9237.12 693
9238.02 637
9238.93 634
9239.84 729
9240.75 711
9241.65 663
9242.56 693
9243.47 645
9244.38 652
9245.28 648
9246.19 638
9247.10 646
9248.01 707
9248.92 617
9249.82 694
9250.73 666
9251.64 680
9252.55 661
9253.46 651
9254.36 691
9255.27 621
9256.18 645
9257.09 637
9258.00 680
9258.90 669
9259.81 690
9260.72 676
9261.63 697
9262.54 639
9263.45 626
9264.36 674
9265.26 665
9266.17 658
9267.08 640
9267.99 731
9268.90 706
9269.81 699
9270.72 651
9271.63 787
9272.54 702
9273.44 674
9274.35 710
9275.26 716
9276.17 668
9277.08 606
9277.99 677
9278.90 662
9279.81 677
9280.72 655
9281.63 643
9282.54 672
9283.45 676
9284.36 687
9285.27 667
9286.18 607
9287.09 661
9288.00 724
9288.91 703
9289.82 699
9290.73 706
9291.64 680
9292.55 711
9293.46 658
9294.37 650
9295.28 689
9296.19 699
9297.10 697
9298.01 708
9298.92 660
9299.83 767
9300.74 719
9301.65 691
9302.56 760
9303.47 786
9304.38 755
9305.29 745
9306.20 698
9307.11 700
9308.02 704
9308.93 763
9309.84 700
9310.75 730
9311.67 731
9312.58 768
9313.49 755
9314.40 766
9315.31 742
9316.22 722
9317.13 738
9318.04 659
9318.95 759
9319.87 736
9320.78 693
9321.69 729
9322.60 684
9323.51 714
9324.42 697
9325.34 681
9326.25 741
9327.16 723
9328.07 629
9328.98 724
9329.89 702
9330.81 761
9331.72 716
9332.63 695
9333.54 709
9334.45 610
9335.37 605
9336.28 630
9337.19 638
9338.10 697
9339.01 724
9339.93 714
9340.84 746
9341.75 718
9342.66 693
9343.58 707
9344.49 770
9345.40 779
9346.31 714
9347.23 680
9348.14 665
9349.05 679
9349.97 663
9350.88 585
9351.79 654
9352.70 661
9353.62 687
9354.53 703
9355.44 687
9356.36 692
9357.27 689
9358.18 695
9359.10 704
9360.01 718
9360.92 677
9361.84 670
9362.75 721
9363.66 719
9364.58 723
9365.49 751
9366.40 684
9367.32 685
9368.23 677
9369.15 718
9370.06 721
9370.97 684
9371.89 726
9372.80 680
9373.71 767
9374.63 782
9375.54 730
9376.46 736
9377.37 697
9378.29 712
9379.20 653
9380.11 735
9381.03 799
9381.94 808
9382.86 712
9383.77 719
9384.69 739
9385.60 728
9386.51 746
9387.43 785
9388.34 703
9389.26 761
9390.17 779
9391.09 810
9392.00 805
9392.92 729
9393.83 775
9394.75 769
9395.66 841
9396.58 840
9397.49 805
9398.41 809
9399.32 894
9400.24 867
9401.15 740
9402.07 722
9402.99 776
9403.90 760
9404.82 743
9405.73 781
9406.65 774
9407.56 788
9408.48 796
9409.39 732
9410.31 792
9411.23 784
9412.14 791
9413.06 795
9413.97 859
9414.89 769
9415.81 772
9416.72 753
9417.64 780
9418.55 827
9419.47 775
9420.39 794
9421.30 793
9422.22 813
9423.14 766
9424.05 797
9424.97 850
9425.89 834
9426.80 834
9427.72 823
9428.64 861
9429.55 817
9430.47 851
9431.39 781
9432.30 769
9433.22 879
9434.14 841
9435.05 850
9435.97 899
9436.89 881
9437.80 917
9438.72 900
9439.64 872
9440.56 915
9441.47 939
9442.39 978
9443.31 993
9444.23 1093
9445.14 1085
9446.06 1116
9446.98 937
9447.90 1017
9448.81 1010
9449.73 1038
9450.65 965
9451.57 1001
9452.48 1143
9453.40 1202
9454.32 1323
9455.24 1266
9456.16 1232
9457.07 1215
9457.99 1164
9458.91 1166
9459.83 1079
9460.75 1103
9461.66 1106
9462.58 982
9463.50 893
9464.42 946
9465.34 919
9466.26 835
9467.18 874
9468.09 827
9469.01 851
9469.93 909
9470.85 975
9471.77 905
9472.69 916
9473.61 881
9474.53 893
9475.44 890
9476.36 924
9477.28 970
9478.20 932
9479.12 970
9480.04 956
9480.96 948
9481.88 1011
9482.80 1060
9483.72 1006
9484.64 1045
9485.56 1061
9486.47 998
9487.39 984
9488.31 956
9489.23 917
9490.15 900
9491.07 877
9491.99 927
9492.91 899
9493.83 904
9494.75 946
9495.67 961
9496.59 859
9497.51 816
9498.43 929
9499.35 857
9500.27 919
9501.19 882
9502.11 869
9503.03 977
9503.95 925
9504.87 891
9505.79 931
9506.71 938
9507.64 952
9508.56 936
9509.48 998
9510.40 958
9511.32 914
9512.24 909
9513.16 956
9514.08 960
9515.00 938
9515.92 939
9516.84 889
9517.76 943
9518.68 1014
9519.61 1127
9520.53 1117
9521.45 1052
9522.37 1149
9523.29 1210
9524.21 1149
9525.13 1137
9526.05 1178
9526.98 1160
9527.90 1220
9528.82 1125
9529.74 1162
9530.66 1095
9531.58 1036
9532.51 1033
9533.43 1060
9534.35 1011
9535.27 1017
9536.19 1082
9537.11 975
9538.04 981
9538.96 976
9539.88 1021
9540.80 1077
9541.73 983
9542.65 1003
9543.57 1000
9544.49 1012
9545.41 1069
9546.34 987
9547.26 1064
9548.18 1033
9549.10 1130
9550.03 1110
9550.95 967
9551.87 1033
9552.79 1087
9553.72 1057
9554.64 1081
9555.56 1081
9556.49 1054
9557.41 1116
9558.33 1078
9559.25 1082
9560.18 1116
9561.10 1155
9562.02 1115
9562.95 1128
9563.87 1129
9564.79 1158
9565.72 1142
9566.64 1081
9567.56 1073
9568.49 1086
9569.41 1117
9570.33 1090
9571.26 1073
9572.18 1097
9573.11 1144
9574.03 1130
9574.95 1066
9575.88 1132
9576.80 1145
9577.72 1101
9578.65 1155
9579.57 1211
9580.50 1135
9581.42 1205
9582.34 1230
9583.27 1243
9584.19 1174
9585.12 1168
9586.04 1258
9586.97 1284
9587.89 1265
9588.81 1282
9589.74 1245
9590.66 1225
9591.59 1238
9592.51 1205
9593.44 1232
9594.36 1311
9595.29 1292
9596.21 1319
9597.14 1329
9598.06 1481
9598.99 1512
9599.91 1520
9600.84 1502
9601.76 1487
9602.69 1523
9603.61 1582
9604.54 1656
9605.46 1594
9606.39 1539
9607.31 1519
9608.24 1453
9609.16 1355
9610.09 1383
9611.01 1285
9611.94 1388
9612.87 1479
9613.79 1453
9614.72 1464
9615.64 1458
9616.57 1409
9617.49 1366
9618.42 1384
9619.35 1455
9620.27 1435
9621.20 1376
9622.12 1416
9623.05 1433
9623.98 1492
9624.90 1483
9625.83 1499
9626.76 1487
9627.68 1502
9628.61 1534
9629.53 1588
9630.46 1583
9631.39 1564
9632.31 1501
9633.24 1476
9634.17 1611
9635.09 1607
9636.02 1505
9636.95 1506
9637.87 1631
9638.80 1529
9639.73 1563
9640.65 1641
9641.58 1695
9642.51 1767
9643.44 1742
9644.36 1771
9645.29 1826
9646.22 2034
9647.14 2029
9648.07 1938
9649.00 1935
9649.93 2030
9650.85 2016
9651.78 1881
9652.71 1974
9653.64 1896
9654.56 1819
9655.49 1817
9656.42 1824
9657.35 1820
9658.27 1827
9659.20 1786
9660.13 1752
9661.06 1808
9661.99 1830
9662.91 1890
9663.84 1810
9664.77 1893
9665.70 1871
9666.63 1920
9667.56 1810
9668.48 1848
9669.41 1962
9670.34 1923
9671.27 1950
9672.20 2077
9673.13 2152
9674.05 2100
9674.98 2216
9675.91 2128
9676.84 2178
9677.77 2211
9678.70 2173
9679.63 2183
9680.56 2205
9681.48 2165
9682.41 2202
9683.34 2210
9684.27 2219
9685.20 2235
9686.13 2241
9687.06 2162
9687.99 2348
9688.92 2242
9689.85 2260
9690.78 2238
9691.71 2301
9692.63 2201
9693.56 2267
9694.49 2333
9695.42 2391
9696.35 2511
9697.28 2582
9698.21 2707
9699.14 2819
9700.07 2905
9701.00 3082
9701.93 3099
9702.86 3213
9703.79 3265
9704.72 3081
9705.65 2986
9706.58 2854
9707.51 2752
9708.44 2673
9709.37 2535
9710.30 2385
9711.23 2414
9712.16 2349
9713.09 2392
9714.02 2510
9714.95 2686
9715.89 2879
9716.82 2965
9717.75 3027
9718.68 3043
9719.61 2894
9720.54 2670
9721.47 2644
9722.40 2356
9723.33 2224
9724.26 2267
9725.19 2199
9726.12 2184
9727.06 2085
9727.99 1966
9728.92 1925
9729.85 1929
9730.78 1971
9731.71 1943
9732.64 1956
9733.57 2030
9734.51 1993
9735.44 2076
9736.37 1997
9737.30 1987
9738.23 1912
9739.16 1881
9740.10 1838
9741.03 1709
9741.96 1687
9742.89 1703
9743.82 1678
9744.75 1733
9745.69 1632
9746.62 1755
9747.55 1696
9748.48 1611
9749.41 1525
9750.35 1551
9751.28 1636
9752.21 1504
9753.14 1571
9754.08 1558
9755.01 1571
9755.94 1529
9756.87 1595
9757.81 1500
9758.74 1536
9759.67 1594
9760.60 1456
9761.54 1497
9762.47 1518
9763.40 1496
9764.34 1517
9765.27 1544
9766.20 1465
9767.13 1518
9768.07 1572
9769.00 1562
9769.93 1536
9770.87 1509
9771.80 1562
9772.73 1550
9773.67 1561
9774.60 1610
9775.53 1498
9776.47 1521
9777.40 1540
9778.33 1490
9779.27 1489
9780.20 1450
9781.14 1545
9782.07 1519
9783.00 1536
9783.94 1542
9784.87 1617
9785.80 1720
9786.74 1620
9787.67 1486
9788.61 1504
9789.54 1473
9790.47 1445
9791.41 1457
9792.34 1436
9793.28 1424
9794.21 1409
9795.15 1343
9796.08 1252
9797.01 1354
9797.95 1361
9798.88 1436
9799.82 1483
9800.75 1413
9801.69 1391
9802.62 1392
9803.56 1467
9804.49 1349
9805.43 1276
9806.36 1275
9807.30 1260
9808.23 1227
9809.17 1199
9810.10 1219
9811.04 1248
9811.97 1206
9812.91 1233
9813.84 1116
9814.78 1159
9815.71 1147
9816.65 1103
9817.58 1138
9818.52 1171
9819.46 1101
9820.39 1214
9821.33 1153
9822.26 1141
9823.20 1145
9824.13 1071
9825.07 1052
9826.00 1135
9826.94 1061
9827.88 1164
9828.81 1112
9829.75 1051
9830.68 1143
9831.62 1093
9832.56 1095
9833.49 1034
9834.43 1063
9835.37 1017
9836.30 1102
9837.24 1118
9838.17 1050
9839.11 1024
9840.05 1046
9840.98 1046
9841.92 1120
9842.86 1064
9843.79 1060
9844.73 1065
9845.67 1046
9846.60 950
9847.54 988
9848.48 1052
9849.42 1189
9850.35 1156
9851.29 1074
9852.23 1010
9853.16 1061
9854.10 1148
9855.04 1058
9855.98 1031
9856.91 1051
9857.85 1021
9858.79 1019
9859.72 1045
9860.66 1103
9861.60 1044
9862.54 975
9863.47 1003
9864.41 992
9865.35 1029
9866.29 942
9867.23 905
9868.16 957
9869.10 955
9870.04 932
9870.98 981
9871.92 900
9872.85 956
9873.79 967
9874.73 927
9875.67 900
9876.61 976
9877.54 977
9878.48 944
9879.42 974
9880.36 998
9881.30 960
9882.24 1006
9883.18 984
9884.11 990
9885.05 977
9885.99 1020
9886.93 1003
9887.87 920
9888.81 934
9889.75 1003
9890.69 936
9891.62 947
9892.56 995
9893.50 935
9894.44 929
9895.38 955
9896.32 1031
9897.26 983
9898.20 950
9899.14 923
9900.08 889
9901.02 920
9901.96 939
9902.90 947
9903.83 895
9904.77 966
9905.71 941
9906.65 910
9907.59 905
9908.53 866
9909.47 927
9910.41 973
9911.35 967
9912.29 970
9913.23 976
9914.17 943
9915.11 992
9916.05 987
9916.99 909
9917.93 1000
9918.87 928
9919.81 963
9920.75 916
9921.69 908
9922.64 957
9923.58 968
9924.52 1053
9925.46 1099
9926.40 1169
9927.34 1279
9928.28 1252
9929.22 1377
9930.16 1437
9931.10 1402
9932.04 1250
9932.98 1324
9933.92 1167
9934.87 1026
9935.81 1068
9936.75 1102
9937.69 1046
9938.63 925
9939.57 914
9940.51 859
9941.45 914
9942.39 924
9943.34 928
9944.28 955
9945.22 937
9946.16 923
9947.10 865
9948.04 927
9948.99 915
9949.93 1061
9950.87 1082
9951.81 1077
9952.75 1100
9953.69 1071
9954.64 1066
9955.58 1038
9956.52 1038
9957.46 1036
9958.41 1034
9959.35 931
9960.29 898
9961.23 948
9962.17 881
9963.12 872
9964.06 956
9965.00 899
9965.94 851
9966.89 834
9967.83 891
9968.77 803
9969.71 767
9970.66 798
9971.60 736
9972.54 830
9973.49 872
9974.43 853
9975.37 777
9976.31 795
9977.26 787
9978.20 839
9979.14 799
9980.09 882
9981.03 851
9981.97 844
9982.92 834
9983.86 788
9984.80 734
9985.75 766
9986.69 832
9987.63 861
9988.58 870
9989.52 827
9990.46 810
9991.41 765
9992.35 864
9993.30 878
9994.24 838
9995.18 844
9996.13 832
9997.07 824
9998.02 764
9998.96 768
9999.90 796
10000.85 763
10001.79 813
10002.74 763
10003.68 794
10004.62 763
10005.57 759
10006.51 753
10007.46 830
10008.40 762
10009.35 831
10010.29 799
10011.24 805
10012.18 810
10013.13 854
10014.07 748
10015.01 768
10015.96 784
10016.90 797
10017.85 800
10018.79 813
10019.74 737
10020.68 738
10021.63 767
10022.58 760
10023.52 804
10024.47 798
10025.41 749
10026.36 745
10027.30 748
10028.25 810
10029.19 828
10030.14 797
10031.08 744
10032.03 767
10032.98 741
10033.92 739
10034.87 748
10035.81 772
10036.76 797
10037.70 759
10038.65 781
10039.60 795
10040.54 701
10041.49 686
10042.43 732
10043.38 782
10044.33 726
10045.27 679
10046.22 711
10047.17 747
10048.11 757
10049.06 765
10050.00 730
10050.95 683
10051.90 738
10052.84 737
10053.79 685
10054.74 703
10055.68 677
10056.63 655
10057.58 759
10058.52 768
10059.47 781
10060.42 752
10061.37 801
10062.31 716
10063.26 733
10064.21 752
10065.15 695
10066.10 737
10067.05 704
10068.00 695
10068.94 633
10069.89 730
10070.84 649
10071.79 700
10072.73 688
10073.68 709
10074.63 678
10075.58 724
10076.52 714
10077.47 712
10078.42 684
10079.37 766
10080.32 745
10081.26 685
10082.21 720
10083.16 692
10084.11 716
10085.06 665
10086.00 714
10086.95 713
10087.90 748
10088.85 704
10089.80 744
10090.75 709
10091.69 664
10092.64 730
10093.59 738
10094.54 758
10095.49 743
10096.44 706
10097.39 737
10098.33 716
10099.28 735
10100.23 745
10101.18 776
10102.13 737
10103.08 756
10104.03 716
10104.98 688
10105.93 713
10106.87 748
10107.82 760
10108.77 713
10109.72 753
10110.67 708
10111.62 700
10112.57 683
10113.52 756
10114.47 718
10115.42 794
10116.37 717
10117.32 723
10118.27 722
10119.22 749
10120.17 785
10121.12 738
10122.07 759
10123.02 750
10123.97 728
10124.92 726
10125.87 740
10126.82 765
10127.77 744
10128.72 773
10129.67 827
10130.62 752
10131.57 822
10132.52 804
10133.47 695
10134.42 715
10135.37 771
10136.32 756
10137.27 785
10138.22 842
10139.17 828
10140.12 770
10141.07 750
10142.02 833
10142.98 834
10143.93 772
10144.88 794
10145.83 781
10146.78 769
10147.73 746
10148.68 777
10149.63 813
10150.58 788
10151.54 750
10152.49 793
10153.44 818
10154.39 800
10155.34 841
10156.29 886
10157.24 810
10158.20 917
10159.15 879
10160.10 975
10161.05 876
10162.00 868
10162.95 841
10163.91 936
10164.86 885
10165.81 852
10166.76 910
10167.71 953
10168.67 954
10169.62 882
10170.57 921
10171.52 885
10172.47 865
10173.43 964
10174.38 991
10175.33 931
10176.28 995
10177.24 1000
10178.19 1063
10179.14 1045
10180.09 1120
10181.05 1097
10182.00 1068
10182.95 1099
10183.90 1117
10184.86 1116
10185.81 1071
10186.76 1075
10187.72 1035
10188.67 988
10189.62 995
10190.58 1037
10191.53 960
10192.48 976
10193.43 970
10194.39 1018
10195.34 1052
10196.29 997
10197.25 1032
10198.20 1035
10199.16 1050
10200.11 1063
10201.06 1063
10202.02 1119
10202.97 1030
10203.92 1012
10204.88 1059
10205.83 1105
10206.78 1200
10207.74 1256
10208.69 1288
10209.65 1297
10210.60 1257
10211.55 1287
10212.51 1294
10213.46 1151
10214.42 1155
10215.37 1116
10216.33 1125
10217.28 997
10218.23 952
10219.19 989
10220.14 967
10221.10 1004
10222.05 973
10223.01 952
10223.96 1017
10224.92 970
10225.87 885
10226.83 965
10227.78 940
10228.74 932
10229.69 949
10230.65 969
10231.60 1045
10232.56 1038
10233.51 984
10234.47 1012
10235.42 1084
10236.38 1157
10237.33 1249
10238.29 1298
10239.24 1306
10240.20 1205
10241.15 1164
10242.11 1249
10243.06 1077
10244.02 1104
10244.98 1065
10245.93 1051
10246.89 1068
10247.84 1013
10248.80 948
10249.75 953
10250.71 926
10251.67 839
10252.62 833
10253.58 862
10254.53 943
10255.49 862
10256.45 850
10257.40 874
10258.36 949
10259.32 956
10260.27 866
10261.23 792
10262.18 857
10263.14 836
10264.10 849
10265.05 840
10266.01 847
10266.97 849
10267.92 854
10268.88 853
10269.84 791
10270.79 816
10271.75 923
10272.71 865
10273.67 787
10274.62 851
10275.58 870
10276.54 867
10277.49 828
10278.45 759
10279.41 795
10280.37 855
10281.32 785
10282.28 789
10283.24 755
10284.19 748
10285.15 772
10286.11 749
10287.07 727
10288.03 744
10288.98 715
10289.94 783
10290.90 826
10291.86 790
10292.81 784
10293.77 777
10294.73 792
10295.69 791
10296.65 787
10297.60 807
10298.56 786
10299.52 767
10300.48 795
10301.44 703
10302.40 694
10303.35 762
10304.31 795
10305.27 779
10306.23 785
10307.19 747
10308.15 738
10309.10 712
10310.06 687
10311.02 743
10311.98 733
10312.94 680
10313.90 735
10314.86 758
10315.82 800
10316.78 812
10317.73 763
10318.69 783
10319.65 797
10320.61 721
10321.57 724
10322.53 714
10323.49 721
10324.45 764
10325.41 736
10326.37 775
10327.33 758
10328.29 728
10329.25 705
10330.21 792
10331.17 803
10332.13 809
10333.09 865
10334.04 838
10335.00 780
10335.96 828
10336.92 741
10337.88 740
10338.84 670
10339.80 634
10340.76 738
10341.72 698
10342.68 741
10343.65 687
10344.61 640
10345.57 749
10346.53 690
10347.49 660
10348.45 697
10349.41 738
10350.37 764
10351.33 696
10352.29 772
10353.25 770
10354.21 727
10355.17 695
10356.13 703
10357.09 675
10358.05 669
10359.02 678
10359.98 669
10360.94 681
10361.90 660
10362.86 579
10363.82 662
10364.78 674
10365.74 558
10366.70 613
10367.67 576
10368.63 683
10369.59 666
10370.55 633
10371.51 728
10372.47 692
10373.43 587
10374.40 673
10375.36 620
10376.32 582
10377.28 617
10378.24 682
10379.21 664
10380.17 604
10381.13 633
10382.09 613
10383.05 643
10384.02 639
10384.98 656
10385.94 653
10386.90 646
10387.86 643
10388.83 633
10389.79 616
10390.75 642
10391.71 705
10392.68 661
10393.64 627
10394.60 683
10395.56 590
10396.53 592
10397.49 583
10398.45 630
10399.42 639
10400.38 602
10401.34 660
10402.30 626
10403.27 586
10404.23 599
10405.19 618
10406.16 598
10407.12 551
10408.08 603
10409.05 616
10410.01 629
10410.97 608
10411.94 621
10412.90 598
10413.86 678
10414.83 660
10415.79 675
10416.75 702
10417.72 591
10418.68 629
10419.65 677
10420.61 717
10421.57 781
10422.54 783
10423.50 659
10424.46 684
10425.43 749
10426.39 750
10427.36 661
10428.32 677
10429.29 673
10430.25 598
10431.21 642
10432.18 641
10433.14 637
10434.11 671
10435.07 667
10436.04 625
10437.00 638
10437.97 662
10438.93 640
10439.90 649
10440.86 660
10441.82 574
10442.79 675
10443.75 620
10444.72 620
10445.68 650
10446.65 589
10447.61 595
10448.58 583
10449.54 593
10450.51 570
10451.48 572
10452.44 590
10453.41 619
10454.37 589
10455.34 655
10456.30 670
10457.27 696
10458.23 668
10459.20 620
10460.16 589
10461.13 650
10462.10 672
10463.06 632
10464.03 581
10464.99 628
10465.96 638
10466.93 586
10467.89 580
10468.86 603
10469.82 609
10470.79 635
10471.76 642
10472.72 623
10473.69 638
10474.65 633
10475.62 658
10476.59 637
10477.55 568
10478.52 589
10479.49 613
10480.45 693
10481.42 682
10482.39 694
10483.35 717
10484.32 676
10485.29 660
10486.25 681
10487.22 721
10488.19 639
10489.15 666
10490.12 631
10491.09 618
10492.06 590
10493.02 580
10493.99 550
10494.96 625
10495.92 568
10496.89 624
10497.86 620
10498.83 653
10499.79 603
10500.76 598
10501.73 639
10502.70 662
10503.66 678
10504.63 657
10505.60 642
10506.57 622
10507.54 634
10508.50 607
10509.47 600
10510.44 579
10511.41 587
10512.38 585
10513.34 637
10514.31 651
10515.28 598
10516.25 541
10517.22 557
10518.19 600
10519.15 586
10520.12 636
10521.09 628
10522.06 567
10523.03 570
10524.00 621
10524.96 675
10525.93 561
10526.90 614
10527.87 619
10528.84 610
10529.81 626
10530.78 621
10531.75 641
10532.72 590
10533.68 613
10534.65 648
10535.62 635
10536.59 573
10537.56 622
10538.53 722
10539.50 716
10540.47 650
10541.44 606
10542.41 641
10543.38 664
10544.35 650
10545.32 748
10546.29 662
10547.26 652
10548.23 618
10549.20 659
10550.17 635
10551.13 623
10552.10 605
10553.07 629
10554.04 591
10555.01 671
10555.98 579
10556.96 605
10557.93 648
10558.90 597
10559.87 602
10560.84 664
10561.81 694
10562.78 677
10563.75 738
10564.72 723
10565.69 722
10566.66 738
10567.63 658
10568.60 658
10569.57 610
10570.54 693
10571.51 652
10572.48 630
10573.45 593
10574.42 610
10575.40 597
10576.37 644
10577.34 720
10578.31 617
10579.28 677
10580.25 623
10581.22 709
10582.19 661
10583.17 619
10584.14 657
10585.11 662
10586.08 717
10587.05 662
10588.02 669
10588.99 699
10589.97 694
10590.94 672
10591.91 656
10592.88 711
10593.85 720
10594.82 655
10595.80 675
10596.77 723
10597.74 753
10598.71 670
10599.68 646
10600.66 605
10601.63 687
10602.60 764
10603.57 723
10604.55 689
10605.52 773
10606.49 749
10607.46 722
10608.44 847
10609.41 802
10610.38 788
10611.35 861
10612.33 934
10613.30 867
10614.27 848
10615.24 849
10616.22 841
10617.19 817
10618.16 782
10619.14 750
10620.11 707
10621.08 728
10622.05 756
10623.03 772
10624.00 711
10624.97 774
10625.95 715
10626.92 711
10627.89 725
10628.87 770
10629.84 772
10630.81 661
10631.79 637
10632.76 698
10633.74 719
10634.71 740
10635.68 769
10636.66 732
10637.63 779
10638.60 755
10639.58 767
10640.55 803
10641.53 787
10642.50 798
10643.47 839
10644.45 872
10645.42 795
10646.40 772
10647.37 719
10648.35 734
10649.32 692
10650.29 701
10651.27 688
10652.24 703
10653.22 666
10654.19 605
10655.17 618
10656.14 622
10657.12 657
10658.09 638
10659.07 621
10660.04 603
10661.02 565
10661.99 628
10662.97 602
10663.94 560
10664.92 576
10665.89 677
10666.87 652
10667.84 624
10668.82 679
10669.79 604
10670.77 632
10671.74 596
10672.72 593
10673.69 579
10674.67 579
10675.65 543
10676.62 593
10677.60 559
10678.57 590
10679.55 583
10680.52 624
10681.50 641
10682.48 666
10683.45 660
10684.43 634
10685.40 693
10686.38 722
10687.36 656
10688.33 632
10689.31 613
10690.28 618
10691.26 639
10692.24 608
10693.21 585
10694.19 590
10695.17 586
10696.14 650
10697.12 610
10698.10 622
10699.07 648
10700.05 592
10701.03 599
10702.00 573
10702.98 604
10703.96 616
10704.93 549
10705.91 577
10706.89 635
10707.86 635
10708.84 635
10709.82 605
10710.80 598
10711.77 585
10712.75 578
10713.73 548
10714.70 615
10715.68 586
10716.66 566
10717.64 578
10718.61 589
10719.59 638
10720.57 555
10721.55 643
10722.53 653
10723.50 619
10724.48 583
10725.46 606
10726.44 626
10727.41 590
10728.39 564
10729.37 543
10730.35 624
10731.33 623
10732.31 580
10733.28 590
10734.26 607
10735.24 594
10736.22 583
10737.20 577
10738.17 636
10739.15 614
10740.13 602
10741.11 597
10742.09 642
10743.07 658
10744.05 651
10745.03 597
10746.00 593
10746.98 620
10747.96 578
10748.94 587
10749.92 635
10750.90 626
10751.88 618
10752.86 555
10753.84 556
10754.82 600
10755.79 581
10756.77 661
10757.75 617
10758.73 620
10759.71 582
10760.69 592
10761.67 571
10762.65 570
10763.63 580
10764.61 559
10765.59 552
10766.57 597
10767.55 598
10768.53 625
10769.51 598
10770.49 658
10771.47 627
10772.45 594
10773.43 642
10774.41 619
10775.39 613
10776.37 677
10777.35 664
10778.33 603
10779.31 631
10780.29 600
10781.27 575
10782.25 629
10783.23 633
10784.21 666
10785.19 593
10786.17 639
10787.15 587
10788.13 596
10789.12 609
10790.10 680
10791.08 595
10792.06 592
10793.04 633
10794.02 603
10795.00 596
10795.98 618
10796.96 598
10797.94 599
10798.93 621
10799.91 626
10800.89 646
10801.87 577
10802.85 605
10803.83 573
10804.81 581
10805.80 639
10806.78 699
10807.76 629
10808.74 643
10809.72 660
10810.70 636
10811.69 627
10812.67 672
10813.65 645
10814.63 614
10815.61 584
10816.59 662
10817.58 712
10818.56 631
10819.54 638
10820.52 623
10821.51 650
10822.49 688
10823.47 632
10824.45 638
10825.43 653
10826.42 647
10827.40 689
10828.38 712
10829.37 707
10830.35 668
10831.33 670
10832.31 642
10833.30 661
10834.28 695
10835.26 639
10836.24 631
10837.23 650
10838.21 628
10839.19 669
10840.18 708
10841.16 681
10842.14 605
10843.13 668
10844.11 718
10845.09 723
10846.08 704
10847.06 674
10848.04 713
10849.03 733
10850.01 739
10850.99 712
10851.98 682
10852.96 697
10853.94 729
10854.93 755
10855.91 781
10856.90 811
10857.88 815
10858.86 707
10859.85 781
10860.83 758
10861.82 777
10862.80 743
10863.78 792
10864.77 784
10865.75 752
10866.74 779
10867.72 749
10868.71 773
10869.69 850
10870.67 824
10871.66 832
10872.64 826
10873.63 845
10874.61 871
10875.60 813
10876.58 740
10877.57 786
10878.55 814
10879.54 811
10880.52 790
10881.51 826
10882.49 837
10883.48 819
10884.46 785
10885.45 866
10886.43 858
10887.42 823
10888.40 835
10889.39 902
10890.37 882
10891.36 819
10892.34 838
10893.33 879
10894.32 927
10895.30 826
10896.29 924
10897.27 861
10898.26 862
10899.24 961
10900.23 943
10901.22 915
10902.20 921
10903.19 914
10904.17 924
10905.16 960
10906.15 923
10907.13 906
10908.12 941
10909.10 989
10910.09 912
10911.08 982
10912.06 972
10913.05 966
10914.04 1048
10915.02 1115
10916.01 1076
10917.00 1059
10917.98 1073
10918.97 1042
10919.96 1161
10920.94 1040
10921.93 1133
10922.92 1216
10923.90 1204
10924.89 1142
10925.88 1164
10926.86 1137
10927.85 1113
10928.84 1081
10929.82 1144
10930.81 1103
10931.80 1135
10932.79 1115
10933.77 1058
10934.76 1174
10935.75 1150
10936.74 1179
10937.72 1191
10938.71 1278
10939.70 1224
10940.69 1192
10941.67 1305
10942.66 1363
10943.65 1328
10944.64 1417
10945.63 1407
10946.61 1337
10947.60 1312
10948.59 1307
10949.58 1401
10950.57 1359
10951.55 1457
10952.54 1521
10953.53 1553
10954.52 1486
10955.51 1562
10956.49 1661
10957.48 1758
10958.47 1910
10959.46 1947
10960.45 2139
10961.44 2229
10962.43 2253
10963.41 2157
10964.40 2209
10965.39 2093
10966.38 2075
10967.37 1931
10968.36 1785
10969.35 1768
10970.34 1674
10971.33 1524
10972.31 1551
10973.30 1553
10974.29 1521
10975.28 1520
10976.27 1503
10977.26 1411
10978.25 1401
10979.24 1508
10980.23 1403
10981.22 1440
10982.21 1499
10983.20 1495
10984.19 1460
10985.18 1561
10986.17 1532
10987.16 1485
10988.15 1555
10989.14 1623
10990.13 1596
10991.12 1674
10992.11 1690
10993.10 1621
10994.09 1715
10995.08 1831
10996.07 1826
10997.06 1971
10998.05 2177
10999.04 2424
11000.03 2691
11001.02 2907
11002.01 3106
11003.00 3204
11003.99 3208
11004.98 3048
11005.97 2929
11006.96 2740
11007.95 2488
11008.94 2305
11009.93 2082
11010.92 1898
11011.91 1758
11012.91 1708
11013.90 1574
11014.89 1485
11015.88 1437
11016.87 1356
11017.86 1354
11018.85 1345
11019.84 1330
11020.83 1215
11021.83 1222
11022.82 1281
11023.81 1175
11024.80 1200
11025.79 1230
11026.78 1083
11027.77 1160
11028.77 1162
11029.76 1116
11030.75 1141
11031.74 1062
11032.73 1114
11033.72 1125
11034.72 1135
11035.71 1102
11036.70 1095
11037.69 1098
11038.68 1135
11039.68 1107
11040.67 1104
11041.66 1086
11042.65 1195
11043.65 1118
11044.64 1071
11045.63 1060
11046.62 982
11047.62 992
11048.61 1029
11049.60 965
11050.59 980
11051.59 959
11052.58 979
11053.57 983
11054.56 920
11055.56 994
11056.55 963
11057.54 976
11058.54 973
11059.53 967
11060.52 995
11061.51 943
11062.51 833
11063.50 933
11064.49 991
11065.49 904
11066.48 1027
11067.47 955
11068.47 950
11069.46 1001
11070.45 977
11071.45 997
11072.44 1002
11073.44 928
11074.43 950
11075.42 1015
11076.42 955
11077.41 1029
11078.40 1035
11079.40 985
11080.39 972
11081.39 1002
11082.38 965
11083.37 920
11084.37 911
11085.36 945
11086.36 916
11087.35 971
11088.35 935
11089.34 909
11090.33 845
11091.33 832
11092.32 893
11093.32 914
11094.31 847
11095.31 775
11096.30 823
11097.30 865
11098.29 796
11099.29 829
11100.28 831
11101.28 869
11102.27 891
11103.27 920
11104.26 864
11105.26 840
11106.25 856
11107.25 863
11108.24 850
11109.24 823
11110.23 846
11111.23 832
11112.22 830
11113.22 802
11114.21 806
11115.21 810
11116.20 849
11117.20 784
11118.20 817
11119.19 852
11120.19 825
11121.18 763
11122.18 813
11123.17 860
11124.17 802
11125.17 784
11126.16 836
11127.16 857
11128.15 867
11129.15 756
11130.15 741
11131.14 801
11132.14 765
11133.14 785
11134.13 770
11135.13 739
11136.13 757
11137.12 780
11138.12 793
11139.11 730
11140.11 736
11141.11 752
11142.10 761
11143.10 739
11144.10 775
11145.10 816
11146.09 812
11147.09 809
11148.09 831
11149.08 732
11150.08 734
11151.08 777
11152.07 742
11153.07 674
11154.07 725
11155.07 782
11156.06 715
11157.06 767
11158.06 751
11159.06 823
11160.05 804
11161.05 738
11162.05 798
11163.05 847
11164.04 799
11165.04 750
11166.04 723
11167.04 662
11168.04 686
11169.03 725
11170.03 759
11171.03 710
11172.03 721
11173.03 744
11174.02 722
11175.02 719
11176.02 713
11177.02 685
11178.02 798
11179.02 752
11180.01 734
11181.01 726
11182.01 795
11183.01 677
11184.01 674
11185.01 639
11186.00 682
11187.00 717
11188.00 663
11189.00 686
11190.00 722
11191.00 718
11192.00 724
11193.00 745
11194.00 699
11195.00 692
11195.99 754
11196.99 770
11197.99 761
11198.99 732
11199.99 751
11200.99 748
11201.99 725
11202.99 735
11203.99 791
11204.99 748
11205.99 816
11206.99 765
11207.99 796
11208.99 792
11209.99 776
11210.99 784
11211.99 762
11212.99 794
11213.99 766
11214.99 847
11215.99 754
11216.99 767
11217.99 832
11218.99 836
11219.99 797
11220.99 764
11221.99 792
11222.99 767
11223.99 714
11224.99 769
11225.99 850
11226.99 815
11227.99 829
11228.99 800
11229.99 762
11230.99 743
11231.99 781
11232.99 808
11233.99 749
11235.00 744
11236.00 764
11237.00 755
11238.00 734
11239.00 758
11240.00 758
11241.00 761
11242.00 800
11243.00 789
11244.01 845
11245.01 774
11246.01 805
11247.01 760
11248.01 793
11249.01 774
11250.01 716
11251.02 757
11252.02 886
11253.02 835
11254.02 816
11255.02 909
11256.02 897
11257.03 927
11258.03 933
11259.03 801
11260.03 867
11261.03 798
11262.04 860
11263.04 879
11264.04 810
11265.04 874
11266.05 818
11267.05 830
11268.05 884
11269.05 915
11270.05 939
11271.06 912
11272.06 920
11273.06 930
11274.07 955
11275.07 955
11276.07 973
11277.07 971
11278.08 920
11279.08 901
11280.08 914
11281.08 908
11282.09 939
11283.09 912
11284.09 921
11285.10 888
11286.10 845
11287.10 858
11288.11 875
11289.11 866
11290.11 813
11291.12 791
11292.12 796
11293.12 780
11294.13 726
11295.13 716
11296.13 723
11297.14 761
11298.14 757
11299.15 720
11300.15 771
11301.15 780
11302.16 712
11303.16 757
11304.16 816
11305.17 839
11306.17 786
11307.18 764
11308.18 771
11309.19 778
11310.19 753
11311.19 776
11312.20 719
11313.20 755
11314.21 720
11315.21 717
11316.22 752
11317.22 824
11318.23 843
11319.23 853
11320.23 763
11321.24 873
11322.24 825
11323.25 802
11324.25 844
11325.26 766
11326.26 823
11327.27 827
11328.27 850
11329.28 740
11330.28 794
11331.29 832
11332.29 789
11333.30 742
11334.30 774
11335.31 774
11336.32 755
11337.32 816
11338.33 835
11339.33 899
11340.34 887
11341.34 928
11342.35 936
11343.35 948
11344.36 995
11345.37 967
11346.37 902
11347.38 988
11348.38 969
11349.39 906
11350.40 884
11351.40 871
11352.41 850
11353.41 832
11354.42 777
11355.43 725
11356.43 754
11357.44 809
11358.45 797
11359.45 821
11360.46 729
11361.46 751
11362.47 802
11363.48 835
11364.48 837
11365.49 862
11366.50 848
11367.51 787
11368.51 751
11369.52 750
11370.53 771
11371.53 826
11372.54 759
11373.55 715
11374.55 676
11375.56 661
11376.57 698
11377.58 728
11378.58 752
11379.59 776
11380.60 746
11381.60 737
11382.61 788
11383.62 755
11384.63 772
11385.63 717
11386.64 740
11387.65 725
11388.66 662
11389.67 689
11390.67 703
11391.68 699
11392.69 711
11393.70 701
11394.71 733
11395.71 718
11396.72 760
11397.73 751
11398.74 758
11399.75 716
11400.75 712
11401.76 776
11402.77 788
11403.78 724
11404.79 708
11405.80 754
11406.80 785
11407.81 704
11408.82 743
11409.83 809
11410.84 770
11411.85 765
11412.86 798
11413.87 783
11414.87 684
11415.88 786
11416.89 713
11417.90 756
11418.91 758
11419.92 748
11420.93 745
11421.94 776
11422.95 801
11423.96 730
11424.97 804
11425.98 789
11426.98 774
11427.99 750
11429.00 718
11430.01 779
11431.02 798
11432.03 770
11433.04 802
11434.05 753
11435.06 781
11436.07 826
11437.08 815
11438.09 745
11439.10 789
11440.11 763
11441.12 812
11442.13 747
11443.14 773
11444.15 795
11445.16 818
11446.17 816
11447.18 843
11448.19 825
11449.20 824
11450.21 830
11451.22 813
11452.23 781
11453.25 872
11454.26 828
11455.27 814
11456.28 854
11457.29 754
11458.30 767
11459.31 790
11460.32 866
11461.33 849
11462.34 868
11463.35 828
11464.36 802
11465.38 828
11466.39 861
11467.40 819
11468.41 924
11469.42 969
11470.43 903
11471.44 881
11472.46 962
11473.47 875
11474.48 838
11475.49 842
11476.50 889
11477.51 879
11478.52 892
11479.54 849
11480.55 915
11481.56 863
11482.57 940
11483.58 921
11484.60 947
11485.61 927
11486.62 907
11487.63 932
11488.64 947
11489.66 926
11490.67 945
11491.68 857
11492.69 946
11493.71 955
11494.72 960
11495.73 950
11496.74 981
11497.76 1022
11498.77 997
11499.78 1033
11500.79 1056
11501.81 971
11502.82 1018
11503.83 1056
11504.84 1102
11505.86 1130
11506.87 1082
11507.88 1085
11508.90 1107
11509.91 1176
11510.92 1093
11511.94 1056
11512.95 1146
11513.96 1138
11514.98 1116
11515.99 1181
11517.00 1287
11518.02 1247
11519.03 1254
11520.04 1303
11521.06 1351
11522.07 1487
11523.08 1519
11524.10 1514
11525.11 1522
11526.13 1515
11527.14 1484
11528.15 1509
11529.17 1639
11530.18 1623
11531.20 1678
11532.21 1653
11533.22 1719
11534.24 1774
11535.25 1858
11536.27 2107
11537.28 2445
11538.29 2493
11539.31 2673
11540.32 3063
11541.34 3145
11542.35 3420
11543.37 3487
11544.38 3433
11545.40 3405
11546.41 3142
11547.43 2962
11548.44 2629
11549.46 2278
11550.47 1946
11551.49 1766
11552.50 1613
11553.52 1558
11554.53 1467
11555.55 1350
11556.56 1348
11557.58 1292
11558.59 1282
11559.61 1264
11560.62 1262
11561.64 1211
11562.65 1136
11563.67 1174
11564.68 1176
11565.70 1194
11566.71 1150
11567.73 1133
11568.75 1092
11569.76 1138
11570.78 1182
11571.79 1135
11572.81 1077
11573.83 1017
11574.84 1019
11575.86 1070
11576.87 1071
11577.89 1105
11578.91 1086
11579.92 1119
11580.94 1051
11581.95 1111
11582.97 1187
11583.99 1138
11585.00 1051
11586.02 1040
11587.04 1079
11588.05 1070
11589.07 1099
11590.09 1075
11591.10 1011
11592.12 1079
11593.14 1020
11594.15 1049
11595.17 1058
11596.19 1096
11597.20 1181
11598.22 1252
11599.24 1279
11600.25 1331
11601.27 1480
11602.29 1512
11603.31 1548
11604.32 1512
11605.34 1482
11606.36 1400
11607.38 1343
11608.39 1295
11609.41 1242
11610.43 1168
11611.45 1104
11612.46 1106
11613.48 1080
11614.50 1028
11615.52 1059
11616.53 1084
11617.55 1058
11618.57 1059
11619.59 1090
11620.61 1022
11621.62 1088
11622.64 1110
11623.66 1060
11624.68 1131
11625.70 1075
11626.71 1079
11627.73 1099
11628.75 1027
11629.77 1020
11630.79 1035
11631.81 1007
11632.82 988
11633.84 996
11634.86 1044
11635.88 940
11636.90 910
11637.92 934
11638.94 892
11639.96 911
11640.97 925
11641.99 955
11643.01 1007
11644.03 962
11645.05 884
11646.07 824
11647.09 894
11648.11 866
11649.13 741
11650.15 859
11651.17 870
11652.18 866
11653.20 858
11654.22 860
11655.24 888
11656.26 877
11657.28 872
11658.30 826
11659.32 797
11660.34 768
11661.36 832
11662.38 773
11663.40 747
11664.42 847
11665.44 856
11666.46 827
11667.48 863
11668.50 765
11669.52 788
11670.54 833
11671.56 783
11672.58 827
11673.60 761
11674.62 822
11675.64 878
11676.66 777
11677.68 785
11678.70 713
11679.72 787
11680.74 819
11681.77 799
11682.79 797
11683.81 773
11684.83 746
11685.85 752
11686.87 712
11687.89 738
11688.91 742
11689.93 736
11690.95 776
11691.97 735
11693.00 712
11694.02 709
11695.04 732
11696.06 736
11697.08 752
11698.10 748
11699.12 698
11700.14 726
11701.17 697
11702.19 668
11703.21 703
11704.23 717
11705.25 744
11706.27 743
11707.30 719
11708.32 697
11709.34 689
11710.36 727
11711.38 683
11712.41 672
11713.43 725
11714.45 730
11715.47 732
11716.49 688
11717.52 672
11718.54 661
11719.56 685
11720.58 669
11721.61 696
11722.63 688
11723.65 658
11724.67 662
11725.70 676
11726.72 642
11727.74 664
11728.76 690
11729.79 633
11730.81 661
11731.83 698
11732.86 721
11733.88 717
11734.90 653
11735.92 694
11736.95 652
11737.97 675
11738.99 691
11740.02 691
11741.04 680
11742.06 656
11743.09 659
11744.11 663
11745.13 706
11746.16 702
11747.18 665
11748.20 668
11749.23 645
11750.25 754
11751.27 695
11752.30 633
11753.32 609
11754.35 679
11755.37 629
11756.39 649
11757.42 692
11758.44 626
11759.47 626
11760.49 677
11761.51 682
11762.54 617
11763.56 624
11764.59 650
11765.61 682
11766.64 692
11767.66 612
11768.68 643
11769.71 625
11770.73 706
11771.76 727
11772.78 701
11773.81 661
11774.83 661
11775.86 666
11776.88 690
11777.91 693
11778.93 695
11779.96 687
11780.98 712
11782.01 649
11783.03 692
11784.06 729
11785.08 722
11786.11 749
11787.13 694
11788.16 657
11789.18 709
11790.21 720
11791.23 674
11792.26 640
11793.28 662
11794.31 721
11795.34 680
11796.36 669
11797.39 666
11798.41 760
11799.44 707
11800.46 688
11801.49 721
11802.52 681
11803.54 654
11804.57 703
11805.59 661
11806.62 656
11807.65 679
11808.67 709
11809.70 648
11810.73 653
11811.75 701
11812.78 739
11813.80 699
11814.83 728
11815.86 701
11816.88 720
11817.91 742
11818.94 664
11819.96 703
11820.99 696
11822.02 724
11823.04 670
11824.07 675
11825.10 702
11826.13 710
11827.15 755
11828.18 786
11829.21 771
11830.23 779
11831.26 807
11832.29 778
11833.32 750
11834.34 764
11835.37 782
11836.40 815
11837.42 728
11838.45 716
11839.48 798
11840.51 782
11841.54 750
11842.56 737
11843.59 749
11844.62 782
11845.65 778
11846.67 771
11847.70 774
11848.73 789
11849.76 879
11850.79 765
11851.81 832
11852.84 789
11853.87 865
11854.90 840
11855.93 858
11856.95 796
11857.98 845
11859.01 888
11860.04 862
11861.07 904
11862.10 850
11863.13 773
11864.15 846
11865.18 889
11866.21 915
11867.24 904
11868.27 925
11869.30 858
11870.33 894
11871.36 894
11872.38 890
11873.41 852
11874.44 914
11875.47 876
11876.50 909
11877.53 914
11878.56 928
11879.59 947
11880.62 967
11881.65 922
11882.68 892
11883.71 1055
11884.74 996
11885.77 979
11886.80 1082
11887.82 1050
11888.85 1085
11889.88 1103
11890.91 1105
11891.94 1109
11892.97 1097
11894.00 1057
11895.03 1028
11896.06 1170
11897.09 1136
11898.12 1160
11899.15 1116
11900.18 1168
11901.21 1288
11902.24 1412
11903.27 1470
11904.31 1518
11905.34 1479
11906.37 1572
11907.40 1592
11908.43 1572
11909.46 1670
11910.49 1612
11911.52 1558
11912.55 1503
11913.58 1411
11914.61 1419
11915.64 1409
11916.67 1392
11917.70 1266
11918.73 1239
11919.77 1248
11920.80 1279
11921.83 1255
11922.86 1223
11923.89 1205
11924.92 1208
11925.95 1235
11926.98 1310
11928.02 1411
11929.05 1433
11930.08 1555
11931.11 1619
11932.14 1745
11933.17 1767
11934.21 1779
11935.24 1916
11936.27 1885
11937.30 1838
11938.33 1745
11939.36 1710
11940.40 1654
11941.43 1462
11942.46 1422
11943.49 1355
11944.52 1289
11945.56 1157
11946.59 1215
11947.62 1175
11948.65 1097
11949.69 1134
11950.72 1132
11951.75 1072
11952.78 1051
11953.82 1066
11954.85 1087
11955.88 1040
11956.91 964
11957.95 1020
11958.98 1069
11960.01 961
11961.04 985
11962.08 985
11963.11 1005
11964.14 989
11965.18 992
11966.21 964
11967.24 949
11968.27 1024
11969.31 1054
11970.34 983
11971.37 977
11972.41 981
11973.44 1040
11974.47 1021
11975.51 969
11976.54 1023
11977.58 1061
11978.61 1021
11979.64 998
11980.68 1009
11981.71 997
11982.74 987
11983.78 963
11984.81 1025
11985.85 1050
11986.88 1114
11987.91 1042
11988.95 1021
11989.98 986
11991.02 1048
11992.05 1048
11993.08 1061
11994.12 939
11995.15 1018
11996.19 1011
11997.22 1029
11998.26 987
11999.29 999
12000.32 993
12001.36 1114
12002.39 1071
12003.43 1028
12004.46 1000
12005.50 995
12006.53 1008
12007.57 1092
12008.60 1154
12009.64 1107
12010.67 1104
12011.71 1144
12012.74 1204
12013.78 1116
12014.81 1135
12015.85 1173
12016.88 1160
12017.92 1175
12018.95 1239
12019.99 1239
12021.02 1157
12022.06 1200
12023.10 1204
12024.13 1255
12025.17 1249
12026.20 1226
12027.24 1241
12028.27 1188
12029.31 1120
12030.34 1137
12031.38 1180
12032.42 1224
12033.45 1207
12034.49 1262
12035.52 1247
12036.56 1309
12037.60 1230
12038.63 1183
12039.67 1195
12040.71 1230
12041.74 1173
12042.78 1162
12043.81 1200
12044.85 1231
12045.89 1225
12046.92 1244
12047.96 1225
12049.00 1171
12050.03 1178
12051.07 1255
12052.11 1234
12053.14 1217
12054.18 1256
12055.22 1307
12056.25 1327
12057.29 1421
12058.33 1432
12059.37 1328
12060.40 1351
12061.44 1403
12062.48 1494
12063.51 1461
12064.55 1278
12065.59 1287
12066.63 1273
12067.66 1239
12068.70 1279
12069.74 1189
12070.78 1184
12071.81 1132
12072.85 1215
12073.89 1205
12074.93 1161
12075.97 1131
12077.00 1173
12078.04 1213
12079.08 1119
12080.12 1067
12081.15 1178
12082.19 1092
12083.23 1132
12084.27 1123
12085.31 1043
12086.35 1083
12087.38 1084
12088.42 1174
12089.46 1188
12090.50 1200
12091.54 1260
12092.58 1291
12093.61 1225
12094.65 1223
12095.69 1203
12096.73 1202
12097.77 1266
12098.81 1253
12099.85 1300
12100.89 1298
12101.92 1331
12102.96 1447
12104.00 1449
12105.04 1504
12106.08 1464
12107.12 1556
12108.16 1523
12109.20 1449
12110.24 1495
12111.28 1301
12112.32 1340
12113.36 1275
12114.39 1222
12115.43 1171
12116.47 1100
12117.51 987
12118.55 1084
12119.59 1035
12120.63 931
12121.67 854
12122.71 888
12123.75 947
12124.79 948
12125.83 901
12126.87 891
12127.91 894
12128.95 906
12129.99 912
12131.03 914
12132.07 891
12133.11 894
12134.15 873
12135.19 873
12136.23 912
12137.27 865
12138.31 869
12139.35 938
12140.40 926
12141.44 869
12142.48 847
12143.52 865
12144.56 851
12145.60 904
12146.64 923
12147.68 854
12148.72 821
12149.76 844
12150.80 865
12151.84 861
12152.89 809
12153.93 865
12154.97 794
12156.01 867
12157.05 871
12158.09 819
12159.13 830
12160.17 864
12161.22 857
12162.26 808
12163.30 799
12164.34 796
12165.38 817
12166.42 810
12167.47 828
12168.51 815
12169.55 767
12170.59 773
12171.63 781
12172.67 797
12173.72 801
12174.76 841
12175.80 798
12176.84 824
12177.89 806
12178.93 790
12179.97 796
12181.01 781
12182.05 793
12183.10 841
12184.14 820
12185.18 868
12186.22 819
12187.27 755
12188.31 775
12189.35 765
12190.39 773
12191.44 774
12192.48 770
12193.52 754
12194.57 754
12195.61 834
12196.65 790
12197.69 769
12198.74 748
12199.78 786
12200.82 733
12201.87 787
12202.91 783
12203.95 752
12205.00 811
12206.04 825
12207.08 768
12208.13 749
12209.17 781
12210.21 784
12211.26 763
12212.30 886
12213.35 767
12214.39 766
12215.43 767
12216.48 771
12217.52 714
12218.56 748
12219.61 763
12220.65 732
12221.70 775
12222.74 760
12223.78 704
12224.83 699
12225.87 690
12226.92 750
12227.96 830
12229.01 756
12230.05 686
12231.10 712
12232.14 662
12233.18 673
12234.23 749
12235.27 747
12236.32 771
12237.36 694
12238.41 695
12239.45 712
12240.50 686
12241.54 659
12242.59 687
12243.63 689
12244.68 749
12245.72 738
12246.77 650
12247.81 682
12248.86 637
12249.90 726
12250.95 689
12251.99 718
12253.04 693
12254.08 687
12255.13 722
12256.18 728
12257.22 676
12258.27 662
12259.31 682
12260.36 710
12261.40 723
12262.45 745
12263.50 649
12264.54 675
12265.59 681
12266.63 661
12267.68 602
12268.73 716
12269.77 655
12270.82 698
12271.86 654
12272.91 640
12273.96 589
12275.00 617
12276.05 632
12277.10 635
12278.14 625
12279.19 715
12280.23 702
12281.28 686
12282.33 698
12283.37 666
12284.42 636
12285.47 623
12286.52 653
12287.56 611
12288.61 630
12289.66 652
12290.70 613
12291.75 636
12292.80 653
12293.84 620
12294.89 647
12295.94 610
12296.99 604
12298.03 687
12299.08 602
12300.13 667
12301.18 653
12302.22 667
12303.27 671
12304.32 631
12305.37 611
12306.41 654
12307.46 661
12308.51 630
12309.56 615
12310.60 606
12311.65 616
12312.70 634
12313.75 689
12314.80 655
12315.84 611
12316.89 626
12317.94 621
12318.99 626
12320.04 643
12321.09 605
12322.13 608
12323.18 650
12324.23 653
12325.28 641
12326.33 584
12327.38 569
12328.42 626
12329.47 645
12330.52 635
12331.57 636
12332.62 634
12333.67 650
12334.72 584
12335.77 646
12336.82 611
12337.86 608
12338.91 635
12339.96 578
12341.01 581
12342.06 590
12343.11 554
12344.16 593
12345.21 618
12346.26 572
12347.31 589
12348.36 657
12349.41 685
12350.46 632
12351.51 631
12352.56 656
12353.60 643
12354.65 597
12355.70 611
12356.75 600
12357.80 632
12358.85 610
12359.90 645
12360.95 606
12362.00 579
12363.05 628
12364.10 604
12365.15 654
12366.20 671
12367.25 643
12368.31 591
12369.36 656
12370.41 666
12371.46 619
12372.51 651
12373.56 623
12374.61 672
12375.66 678
12376.71 600
12377.76 655
12378.81 587
12379.86 583
12380.91 621
12381.96 629
12383.01 632
12384.07 579
12385.12 649
12386.17 661
12387.22 621
12388.27 660
12389.32 661
12390.37 613
12391.42 655
12392.47 656
12393.53 617
12394.58 656
12395.63 673
12396.68 679
12397.73 655
12398.78 647
12399.84 680
12400.89 674
12401.94 654
12402.99 646
12404.04 625
12405.09 656
12406.15 655
12407.20 693
12408.25 626
12409.30 654
12410.35 632
12411.41 669
12412.46 683
12413.51 631
12414.56 607
12415.62 664
12416.67 626
12417.72 647
12418.77 672
12419.83 668
12420.88 681
12421.93 672
12422.98 697
12424.04 662
12425.09 705
12426.14 687
12427.19 685
12428.25 666
12429.30 655
12430.35 649
12431.41 615
12432.46 668
12433.51 663
12434.57 684
12435.62 644
12436.67 692
12437.72 666
12438.78 627
12439.83 667
12440.88 758
12441.94 712
12442.99 685
12444.05 666
12445.10 719
12446.15 701
12447.21 692
12448.26 703
12449.31 675
12450.37 680
12451.42 657
12452.48 684
12453.53 728
12454.58 665
12455.64 716
12456.69 767
12457.75 756
12458.80 788
12459.85 748
12460.91 721
12461.96 751
12463.02 771
12464.07 762
12465.13 779
12466.18 802
12467.23 757
12468.29 792
12469.34 875
12470.40 858
12471.45 989
12472.51 979
12473.56 1020
12474.62 1072
12475.67 1095
12476.73 1174
12477.78 1276
12478.84 1496
12479.89 1575
12480.95 1608
12482.00 1603
12483.06 1622
12484.11 1516
12485.17 1347
12486.22 1227
12487.28 1234
12488.33 1071
12489.39 1060
12490.45 988
12491.50 1010
12492.56 914
12493.61 903
12494.67 936
12495.72 906
12496.78 768
12497.84 742
12498.89 809
12499.95 814
12501.00 802
12502.06 793
12503.11 742
12504.17 749
12505.23 759
12506.28 699
12507.34 711
12508.40 762
12509.45 751
12510.51 754
12511.56 772
12512.62 714
12513.68 815
12514.73 812
12515.79 798
12516.85 762
12517.90 749
12518.96 696
12520.02 766
12521.07 777
12522.13 740
12523.19 789
12524.24 759
12525.30 699
12526.36 727
12527.42 781
12528.47 757
12529.53 723
12530.59 777
12531.64 755
12532.70 702
12533.76 726
12534.82 720
12535.87 761
12536.93 741
12537.99 771
12539.05 777
12540.10 840
12541.16 793
12542.22 683
12543.28 725
12544.34 776
12545.39 792
12546.45 820
12547.51 803
12548.57 776
12549.62 791
12550.68 816
12551.74 897
12552.80 918
12553.86 931
12554.92 888
12555.97 896
12557.03 940
12558.09 948
12559.15 1022
12560.21 987
12561.27 932
12562.32 982
12563.38 927
12564.44 928
12565.50 914
12566.56 891
12567.62 792
12568.68 801
12569.74 842
12570.79 798
12571.85 834
12572.91 829
12573.97 816
12575.03 764
12576.09 798
12577.15 795
12578.21 862
12579.27 825
12580.33 752
12581.39 820
12582.45 876
12583.50 836
12584.56 770
12585.62 828
12586.68 758
12587.74 822
12588.80 789
12589.86 796
12590.92 767
12591.98 806
12593.04 818
12594.10 852
12595.16 776
12596.22 817
12597.28 801
12598.34 685
12599.40 775
12600.46 792
12601.52 749
12602.58 773
12603.64 769
12604.70 784
12605.76 750
12606.82 777
12607.88 788
12608.94 844
12610.01 766
12611.07 805
12612.13 796
12613.19 810
12614.25 815
12615.31 783
12616.37 837
12617.43 801
12618.49 838
12619.55 820
12620.61 905
12621.67 906
12622.74 903
12623.80 932
12624.86 919
12625.92 956
12626.98 919
12628.04 992
12629.10 1037
12630.16 987
12631.23 963
12632.29 959
12633.35 977
12634.41 972
12635.47 976
12636.53 1018
12637.60 1007
12638.66 995
12639.72 976
12640.78 945
12641.84 914
12642.90 890
12643.97 933
12645.03 857
12646.09 799
12647.15 796
12648.22 768
12649.28 796
12650.34 818
12651.40 745
12652.46 753
12653.53 755
12654.59 780
12655.65 821
12656.71 843
12657.78 770
12658.84 763
12659.90 771
12660.96 767
12662.03 814
12663.09 743
12664.15 813
12665.22 742
12666.28 743
12667.34 769
12668.41 758
12669.47 776
12670.53 813
12671.59 790
12672.66 741
12673.72 796
12674.78 769
12675.85 781
12676.91 787
12677.97 755
12679.04 816
12680.10 841
12681.16 782
12682.23 811
12683.29 794
12684.36 846
12685.42 846
12686.48 831
12687.55 828
12688.61 837
12689.67 828
12690.74 871
12691.80 846
12692.87 827
12693.93 856
12695.00 809
12696.06 844
12697.12 887
12698.19 832
12699.25 831
12700.32 869
12701.38 862
12702.45 857
12703.51 875
12704.57 849
12705.64 903
12706.70 920
12707.77 921
12708.83 918
12709.90 983
12710.96 966
12712.03 926
12713.09 913
12714.16 946
12715.22 920
12716.29 967
12717.35 895
12718.42 923
12719.48 863
12720.55 930
12721.61 1000
12722.68 1036
12723.74 948
12724.81 999
12725.87 944
12726.94 1004
12728.01 933
12729.07 907
12730.14 966
12731.20 926
12732.27 943
12733.33 933
12734.40 939
12735.47 938
12736.53 964
12737.60 949
12738.66 910
12739.73 970
12740.80 945
12741.86 952
12742.93 963
12743.99 929
12745.06 844
12746.13 898
12747.19 919
12748.26 831
12749.33 826
12750.39 849
12751.46 842
12752.53 865
12753.59 865
12754.66 893
12755.73 845
12756.79 900
12757.86 887
12758.93 829
12759.99 793
12761.06 815
12762.13 857
12763.19 823
12764.26 831
12765.33 806
12766.39 786
12767.46 885
12768.53 833
12769.60 842
12770.66 795
12771.73 786
12772.80 809
12773.87 775
12774.93 792
12776.00 770
12777.07 825
12778.14 780
12779.20 735
12780.27 716
12781.34 715
12782.41 743
12783.47 737
12784.54 723
12785.61 743
12786.68 720
12787.75 733
12788.81 706
12789.88 664
12790.95 718
12792.02 735
12793.09 750
12794.16 765
12795.22 744
12796.29 731
12797.36 710
12798.43 691
12799.50 769
12800.57 748
12801.64 723
12802.70 753
12803.77 732
12804.84 728
12805.91 655
12806.98 709
12808.05 731
12809.12 695
12810.19 742
12811.25 648
12812.32 718
12813.39 714
12814.46 739
12815.53 783
12816.60 715
12817.67 715
12818.74 747
12819.81 763
12820.88 726
12821.95 721
12823.02 704
12824.09 727
12825.16 716
12826.23 714
12827.30 743
12828.36 687
12829.43 715
12830.50 719
12831.57 719
12832.64 723
12833.71 689
12834.78 699
12835.85 727
12836.92 697
12837.99 673
12839.06 734
12840.13 751
12841.21 746
12842.28 688
12843.35 719
12844.42 632
12845.49 638
12846.56 647
12847.63 665
12848.70 681
12849.77 690
12850.84 653
12851.91 615
12852.98 648
12854.05 695
12855.12 704
12856.19 689
12857.26 678
12858.34 635
12859.41 582
12860.48 647
12861.55 627
12862.62 592
12863.69 587
12864.76 571
12865.83 595
12866.91 613
12867.98 618
12869.05 591
12870.12 561
12871.19 607
12872.26 603
12873.33 598
12874.41 614
12875.48 578
12876.55 589
12877.62 589
12878.69 607
12879.76 616
12880.84 633
12881.91 621
12882.98 591
12884.05 590
12885.12 630
12886.20 568
12887.27 573
12888.34 639
12889.41 623
12890.49 597
12891.56 549
12892.63 579
12893.70 608
12894.78 616
12895.85 600
12896.92 647
12897.99 676
12899.07 579
12900.14 597
12901.21 542
12902.28 530
12903.36 597
12904.43 606
12905.50 606
12906.58 548
12907.65 560
12908.72 567
12909.80 582
12910.87 565
12911.94 545
12913.02 535
12914.09 605
12915.16 565
12916.24 615
12917.31 603
12918.38 582
12919.46 532
12920.53 539
12921.60 529
12922.68 545
12923.75 560
12924.82 567
12925.90 542
12926.97 520
12928.05 545
12929.12 509
12930.19 523
12931.27 527
12932.34 511
12933.42 537
12934.49 564
12935.56 584
12936.64 547
12937.71 539
12938.79 585
12939.86 546
12940.94 538
12942.01 497
12943.08 512
12944.16 529
12945.23 521
12946.31 549
12947.38 525
12948.46 532
12949.53 547
12950.61 507
12951.68 508
12952.76 514
12953.83 520
12954.91 547
12955.98 488
12957.06 498
12958.13 471
12959.21 549
12960.28 565
12961.36 526
12962.43 526
12963.51 551
12964.58 524
12965.66 567
12966.74 486
12967.81 520
12968.89 509
12969.96 569
12971.04 578
12972.11 536
12973.19 522
12974.27 515
12975.34 537
12976.42 554
12977.49 502
12978.57 527
12979.65 473
12980.72 547
12981.80 570
12982.87 553
12983.95 519
12985.03 495
12986.10 531
12987.18 514
12988.26 492
12989.33 516
12990.41 563
12991.48 543
12992.56 542
12993.64 524
12994.71 549
12995.79 582
12996.87 519
12997.94 510
12999.02 534
13000.10 524
13001.18 497
13002.25 491
13003.33 477
13004.41 501
13005.48 477
13006.56 515
13007.64 485
13008.72 497
13009.79 510
13010.87 521
13011.95 533
13013.02 512
13014.10 508
13015.18 536
13016.26 551
13017.33 542
13018.41 558
13019.49 546
13020.57 576
13021.65 537
13022.72 578
13023.80 536
13024.88 494
13025.96 491
13027.04 527
13028.11 502
13029.19 515
13030.27 525
13031.35 481
13032.43 528
13033.50 480
13034.58 523
13035.66 507
13036.74 557
13037.82 571
13038.90 525
13039.98 474
13041.05 530
13042.13 550
13043.21 524
13044.29 520
13045.37 512
13046.45 530
13047.53 510
13048.61 514
13049.68 540
13050.76 519
13051.84 516
13052.92 528
13054.00 518
13055.08 546
13056.16 514
13057.24 521
13058.32 467
13059.40 483
13060.48 522
13061.56 518
13062.64 539
13063.71 555
13064.79 566
13065.87 516
13066.95 523
13068.03 527
13069.11 549
13070.19 546
13071.27 514
13072.35 517
13073.43 585
13074.51 573
13075.59 488
13076.67 478
13077.75 536
13078.83 522
13079.91 547
13080.99 511
13082.07 517
13083.15 539
13084.23 572
13085.31 555
13086.40 588
13087.48 564
13088.56 545
13089.64 524
13090.72 559
13091.80 524
13092.88 578
13093.96 529
13095.04 506
13096.12 553
13097.20 537
13098.28 538
13099.36 553
13100.45 523
13101.53 515
13102.61 539
13103.69 539
13104.77 497
13105.85 525
13106.93 528
13108.01 577
13109.10 527
13110.18 541
13111.26 533
13112.34 489
13113.42 554
13114.50 551
13115.58 534
13116.67 522
13117.75 580
13118.83 545
13119.91 544
13120.99 527
13122.08 503
13123.16 508
13124.24 549
13125.32 536
13126.40 566
13127.49 556
13128.57 539
13129.65 525
13130.73 528
13131.82 542
13132.90 559
13133.98 573
13135.06 469
13136.15 504
13137.23 554
13138.31 548
13139.39 521
13140.48 551
13141.56 584
13142.64 582
13143.72 528
13144.81 519
13145.89 536
13146.97 546
13148.06 536
13149.14 562
13150.22 521
13151.31 563
13152.39 522
13153.47 508
13154.56 546
13155.64 582
13156.72 567
13157.81 550
13158.89 593
13159.97 555
13161.06 594
13162.14 581
13163.22 587
13164.31 601
13165.39 567
13166.47 584
13167.56 565
13168.64 569
13169.73 571
13170.81 501
13171.89 569
13172.98 559
13174.06 556
13175.15 573
13176.23 597
13177.31 547
13178.40 562
13179.48 553
13180.57 568
13181.65 505
13182.74 577
13183.82 590
13184.91 581
13185.99 551
13187.07 603
13188.16 564
13189.24 591
13190.33 532
13191.41 550
13192.50 562
13193.58 547
13194.67 563
13195.75 519
13196.84 611
13197.92 592
13199.01 546
13200.09 540
13201.18 489
13202.26 592
13203.35 618
13204.44 649
13205.52 646
13206.61 602
13207.69 562
13208.78 553
13209.86 559
13210.95 556
13212.03 557
13213.12 561
13214.21 603
13215.29 598
13216.38 610
13217.46 579
13218.55 583
13219.63 598
13220.72 566
13221.81 582
13222.89 602
13223.98 560
13225.07 592
13226.15 602
13227.24 599
13228.32 579
13229.41 566
13230.50 551
13231.58 560
13232.67 601
13233.76 623
13234.84 566
13235.93 610
13237.02 642
13238.10 631
13239.19 651
13240.28 654
13241.36 613
13242.45 646
13243.54 658
13244.62 586
13245.71 631
13246.80 617
13247.89 615
13248.97 676
13250.06 622
13251.15 651
13252.23 579
13253.32 617
13254.41 630
13255.50 648
13256.58 640
13257.67 604
13258.76 650
13259.85 624
13260.94 644
13262.02 669
13263.11 659
13264.20 679
13265.29 618
13266.37 680
13267.46 668
13268.55 638
13269.64 668
13270.73 658
13271.81 640
13272.90 673
13273.99 703
13275.08 725
13276.17 716
13277.26 729
13278.34 677
13279.43 749
13280.52 765
13281.61 778
13282.70 750
13283.79 732
13284.88 744
13285.96 738
13287.05 684
13288.14 775
13289.23 783
13290.32 796
13291.41 808
13292.50 758
13293.59 768
13294.68 828
13295.76 798
13296.85 811
13297.94 782
13299.03 776
13300.12 788
13301.21 772
13302.30 838
13303.39 815
13304.48 794
13305.57 839
13306.66 799
13307.75 817
13308.84 824
13309.93 799
13311.02 864
13312.11 930
13313.20 903
13314.29 866
13315.38 930
13316.47 888
13317.56 854
13318.65 917
13319.74 875
13320.83 858
13321.92 872
13323.01 866
13324.10 835
13325.19 818
13326.28 875
13327.37 911
13328.46 903
13329.55 914
13330.64 933
13331.73 821
13332.82 913
13333.91 931
13335.00 899
13336.09 967
13337.18 913
13338.27 949
13339.37 922
13340.46 936
13341.55 963
13342.64 906
13343.73 957
13344.82 956
13345.91 965
13347.00 964
13348.09 1024
13349.19 923
13350.28 1011
13351.37 1043
13352.46 947
13353.55 936
13354.64 947
13355.73 977
13356.83 997
13357.92 1019
13359.01 1035
13360.10 1049
13361.19 1081
13362.28 987
13363.38 1041
13364.47 1103
13365.56 1120
13366.65 1058
13367.74 1173
13368.84 1179
13369.93 1154
13371.02 1109
13372.11 1194
13373.21 1210
13374.30 1189
13375.39 1185
13376.48 1119
13377.58 1089
13378.67 1162
13379.76 1108
13380.85 999
13381.95 1007
13383.04 966
13384.13 890
13385.22 896
13386.32 858
13387.41 850
13388.50 878
13389.60 866
13390.69 888
13391.78 847
13392.87 836
13393.97 803
13395.06 888
13396.15 902
13397.25 822
13398.34 839
13399.43 821
13400.53 781
13401.62 872
13402.71 842
13403.81 806
13404.90 821
13406.00 816
13407.09 785
13408.18 779
13409.28 830
13410.37 801
13411.46 814
13412.56 806
13413.65 780
13414.75 794
13415.84 836
13416.93 775
13418.03 802
13419.12 829
13420.22 818
13421.31 750
13422.41 803
13423.50 819
13424.59 769
13425.69 803
13426.78 807
13427.88 862
13428.97 836
13430.07 868
13431.16 862
13432.26 849
13433.35 831
13434.45 849
13435.54 870
13436.64 795
13437.73 792
13438.82 829
13439.92 825
13441.02 853
13442.11 886
13443.21 795
13444.30 840
13445.40 876
13446.49 839
13447.59 847
13448.68 853
13449.78 872
13450.87 949
13451.97 860
13453.06 874
13454.16 900
13455.25 879
13456.35 894
13457.45 938
13458.54 923
13459.64 929
13460.73 937
13461.83 930
13462.93 947
13464.02 983
13465.12 982
13466.21 997
13467.31 994
13468.41 991
13469.50 1001
13470.60 1030
13471.70 994
13472.79 1024
13473.89 1029
13474.98 979
13476.08 926
13477.18 980
13478.27 999
13479.37 972
13480.47 1020
13481.56 998
13482.66 982
13483.76 974
13484.85 987
13485.95 1095
13487.05 1043
13488.15 1083
13489.24 1057
13490.34 1068
13491.44 1088
13492.53 1048
13493.63 1039
13494.73 1084
13495.83 1131
13496.92 1071
13498.02 1096
13499.12 1146
13500.22 1185
13501.31 1217
13502.41 1246
13503.51 1240
13504.61 1301
13505.70 1326
13506.80 1258
13507.90 1268
13509.00 1231
13510.09 1207
13511.19 1199
13512.29 1260
13513.39 1172
13514.49 1139
13515.58 1095
13516.68 1119
13517.78 1113
13518.88 1055
13519.98 1090
13521.08 1084
13522.17 1060
13523.27 1021
13524.37 990
13525.47 991
13526.57 1012
13527.67 966
13528.77 1033
13529.86 1091
13530.96 974
13532.06 918
13533.16 991
13534.26 972
13535.36 986
13536.46 912
13537.56 822
13538.66 913
13539.75 927
13540.85 909
13541.95 888
13543.05 931
13544.15 865
13545.25 860
13546.35 869
13547.45 803
13548.55 782
13549.65 822
13550.75 804
13551.85 793
13552.95 813
13554.05 810
13555.15 837
13556.25 857
13557.35 801
13558.45 845
13559.55 773
13560.65 711
13561.75 739
13562.85 773
13563.95 740
13565.05 747
13566.15 778
13567.25 796
13568.35 816
13569.45 764
13570.55 813
13571.65 843
13572.75 748
13573.85 795
13574.95 797
13576.05 766
13577.15 809
13578.25 853
13579.35 757
13580.45 762
13581.55 748
13582.65 811
13583.75 794
13584.86 767
13585.96 812
13587.06 813
13588.16 757
13589.26 738
13590.36 746
13591.46 725
13592.56 774
13593.66 783
13594.77 736
13595.87 831
13596.97 894
13598.07 792
13599.17 739
13600.27 809
13601.37 822
13602.48 826
13603.58 803
13604.68 761
13605.78 837
13606.88 813
13607.99 842
13609.09 846
13610.19 777
13611.29 778
13612.39 775
13613.50 844
13614.60 833
13615.70 832
13616.80 845
13617.90 815
13619.01 761
13620.11 782
13621.21 817
13622.31 791
13623.42 831
13624.52 770
13625.62 842
13626.72 826
13627.83 813
13628.93 840
13630.03 892
13631.13 801
13632.24 853
13633.34 818
13634.44 762
13635.55 866
13636.65 822
13637.75 813
13638.86 804
13639.96 784
13641.06 812
13642.17 834
13643.27 841
13644.37 853
13645.48 821
13646.58 820
13647.68 813
13648.79 792
13649.89 757
13650.99 779
13652.10 804
13653.20 766
13654.30 801
13655.41 804
13656.51 772
13657.62 740
13658.72 782
13659.82 790
13660.93 784
13662.03 786
13663.14 782
13664.24 797
13665.34 738
13666.45 793
13667.55 781
13668.66 838
13669.76 779
13670.87 781
13671.97 776
13673.07 809
13674.18 803
13675.28 810
13676.39 756
13677.49 786
13678.60 814
13679.70 847
13680.81 784
13681.91 765
13683.02 805
13684.12 744
13685.23 810
13686.33 824
13687.44 765
13688.54 809
13689.65 820
13690.75 861
13691.86 766
13692.96 734
13694.07 882
13695.17 880
13696.28 863
13697.39 797
13698.49 825
13699.60 850
13700.70 826
13701.81 775
13702.91 849
13704.02 885
13705.13 943
13706.23 870
13707.34 816
13708.44 829
13709.55 813
13710.65 817
13711.76 828
13712.87 811
13713.97 890
13715.08 898
13716.19 876
13717.29 902
13718.40 942
13719.50 909
13720.61 883
13721.72 870
13722.82 957
13723.93 1027
13725.04 982
13726.14 973
13727.25 1011
13728.36 968
13729.46 970
13730.57 973
13731.68 1051
13732.78 1019
13733.89 1015
13735.00 1092
13736.11 1148
13737.21 1134
13738.32 1063
13739.43 1072
13740.53 1032
13741.64 1065
13742.75 1150
13743.86 1037
13744.96 1066
13746.07 1098
13747.18 1092
13748.29 1192
13749.39 1150
13750.50 1087
13751.61 1104
13752.72 1118
13753.82 1210
13754.93 1190
13756.04 1199
13757.15 1214
13758.26 1264
13759.36 1356
13760.47 1290
13761.58 1258
13762.69 1387
13763.80 1420
13764.91 1467
13766.01 1452
13767.12 1457
13768.23 1586
13769.34 1573
13770.45 1644
13771.56 1731
13772.66 1733
13773.77 1881
13774.88 1928
13775.99 2068
13777.10 2012
13778.21 2047
13779.32 2176
13780.42 2129
13781.53 1975
13782.64 2010
13783.75 1959
13784.86 1830
13785.97 1732
13787.08 1624
13788.19 1543
13789.30 1449
13790.41 1319
13791.52 1366
13792.63 1266
13793.73 1203
13794.84 1167
13795.95 1092
13797.06 1083
13798.17 1128
13799.28 1101
13800.39 1033
13801.50 1066
13802.61 1046
13803.72 1046
13804.83 1035
13805.94 1061
13807.05 958
13808.16 955
13809.27 1035
13810.38 992
13811.49 1003
13812.60 985
13813.71 968
13814.82 1020
13815.93 1028
13817.04 999
13818.15 949
13819.26 895
13820.37 904
13821.48 932
13822.59 895
13823.71 935
13824.82 907
13825.93 877
13827.04 938
13828.15 897
13829.26 866
13830.37 873
13831.48 864
13832.59 862
13833.70 880
13834.81 963
13835.92 896
13837.04 872
13838.15 866
13839.26 816
13840.37 859
13841.48 896
13842.59 891
13843.70 899
13844.81 842
13845.93 883
13847.04 918
13848.15 911
13849.26 919
13850.37 935
13851.48 914
13852.60 899
13853.71 928
13854.82 958
13855.93 924
13857.04 943
13858.16 964
13859.27 956
13860.38 908
13861.49 922
13862.60 949
13863.72 895
13864.83 881
13865.94 934
13867.05 927
13868.17 885
13869.28 951
13870.39 975
13871.50 915
13872.62 979
13873.73 954
13874.84 882
13875.95 885
13877.07 906
13878.18 1006
13879.29 914
13880.40 973
13881.52 948
13882.63 954
13883.74 948
13884.86 1031
13885.97 1061
13887.08 1014
13888.20 990
13889.31 1014
13890.42 980
13891.54 1011
13892.65 1051
13893.76 1026
13894.88 1099
13895.99 1135
13897.10 1168
13898.22 1229
13899.33 1202
13900.44 1183
13901.56 1173
13902.67 1113
13903.79 1103
13904.90 1094
13906.01 1058
13907.13 1035
13908.24 1000
13909.36 983
13910.47 912
13911.58 988
13912.70 980
13913.81 941
13914.93 884
13916.04 888
13917.16 878
13918.27 836
13919.38 868
13920.50 919
13921.61 875
13922.73 900
13923.84 809
13924.96 797
13926.07 898
13927.19 853
13928.30 885
13929.42 847
13930.53 824
13931.65 844
13932.76 818
13933.88 829
13934.99 786
13936.11 869
13937.22 860
13938.34 877
13939.45 953
13940.57 924
13941.68 878
13942.80 866
13943.91 797
13945.03 796
13946.14 778
13947.26 795
13948.38 788
13949.49 856
13950.61 843
13951.72 821
13952.84 822
13953.95 848
13955.07 890
13956.19 771
13957.30 713
13958.42 753
13959.53 726
13960.65 801
13961.77 789
13962.88 749
13964.00 736
13965.11 734
13966.23 789
13967.35 762
13968.46 731
13969.58 758
13970.70 746
13971.81 752
13972.93 715
13974.05 669
13975.16 694
13976.28 707
13977.40 768
13978.51 737
13979.63 772
13980.75 741
13981.86 756
13982.98 781
13984.10 752
13985.22 721
13986.33 705
13987.45 720
13988.57 724
13989.68 752
13990.80 732
13991.92 710
13993.04 745
13994.15 760
13995.27 748
13996.39 750
13997.51 742
13998.62 755
13999.74 803
14000.86 797
14001.98 783
14003.10 748
14004.21 747
14005.33 766
14006.45 736
14007.57 749
14008.68 748
14009.80 737
14010.92 705
14012.04 767
14013.16 716
14014.28 764
14015.39 749
14016.51 740
14017.63 776
14018.75 767
14019.87 698
14020.99 740
14022.10 744
14023.22 763
14024.34 788
14025.46 787
14026.58 717
14027.70 700
14028.82 713
14029.94 735
14031.05 743
14032.17 744
14033.29 779
14034.41 751
14035.53 752
14036.65 770
14037.77 732
14038.89 739
14040.01 749
14041.13 779
14042.25 747
14043.37 820
14044.49 816
14045.60 827
14046.72 916
14047.84 878
14048.96 836
14050.08 862
14051.20 805
14052.32 800
14053.44 856
14054.56 853
14055.68 791
14056.80 833
14057.92 817
14059.04 870
14060.16 867
14061.28 900
14062.40 912
14063.52 939
14064.64 963
14065.76 884
14066.88 911
14068.00 932
14069.12 954
14070.25 953
14071.37 1002
14072.49 1052
14073.61 1034
14074.73 982
14075.85 965
14076.97 1011
14078.09 985
14079.21 1044
14080.33 1011
14081.45 1072
14082.57 1082
14083.69 1033
14084.82 1026
14085.94 1072
14087.06 1072
14088.18 1111
14089.30 1111
14090.42 1097
14091.54 1134
14092.66 1068
14093.79 1022
14094.91 1121
14096.03 1173
14097.15 1163
14098.27 1155
14099.39 1188
14100.52 1187
14101.64 1154
14102.76 1204
14103.88 1265
14105.00 1238
14106.12 1249
14107.25 1231
14108.37 1174
14109.49 1126
14110.61 1133
14111.74 1110
14112.86 1040
14113.98 1107
14115.10 1006
14116.22 940
14117.35 940
14118.47 964
14119.59 1010
14120.71 953
14121.84 959
14122.96 953
14124.08 937
14125.20 899
14126.33 897
14127.45 904
14128.57 848
14129.70 846
14130.82 907
14131.94 896
14133.06 871
14134.19 819
14135.31 791
14136.43 767
14137.56 829
14138.68 861
14139.80 800
14140.93 807
14142.05 789
14143.17 838
14144.30 822
14145.42 796
14146.54 792
14147.67 806
14148.79 784
14149.91 762
14151.04 766
14152.16 761
14153.29 819
14154.41 758
14155.53 758
14156.66 797
14157.78 792
14158.91 773
14160.03 797
14161.15 758
14162.28 812
14163.40 793
14164.53 832
14165.65 787
14166.78 765
14167.90 792
14169.02 741
14170.15 736
14171.27 703
14172.40 832
14173.52 814
14174.65 811
14175.77 803
14176.90 749
14178.02 719
14179.15 742
14180.27 724
14181.40 692
14182.52 762
14183.65 769
14184.77 728
14185.90 713
14187.02 696
14188.15 697
14189.27 710
14190.40 708
14191.52 694
14192.65 686
14193.77 679
14194.90 697
14196.02 775
14197.15 735
14198.27 684
14199.40 713
14200.53 674
14201.65 681
14202.78 699
14203.90 685
14205.03 703
14206.16 711
14207.28 690
14208.41 692
14209.53 695
14210.66 693
14211.79 686
14212.91 744
14214.04 686
14215.16 693
14216.29 709
14217.42 652
14218.54 680
14219.67 614
14220.80 647
14221.92 686
14223.05 663
14224.18 650
14225.30 669
14226.43 650
14227.56 734
14228.68 701
14229.81 684
14230.94 672
14232.06 697
14233.19 647
14234.32 656
14235.44 687
14236.57 694
14237.70 621
14238.83 670
14239.95 662
14241.08 654
14242.21 608
14243.34 652
14244.46 621
14245.59 641
14246.72 610
14247.85 636
14248.97 653
14250.10 650
14251.23 628
14252.36 670
14253.48 602
14254.61 637
14255.74 635
14256.87 639
14258.00 704
14259.12 633
14260.25 575
14261.38 637
14262.51 620
14263.64 607
14264.76 636
14265.89 577
14267.02 584
14268.15 573
14269.28 635
14270.41 622
14271.53 606
14272.66 568
14273.79 532
14274.92 618
14276.05 603
14277.18 558
14278.31 559
14279.44 582
14280.56 538
14281.69 558
14282.82 593
14283.95 604
14285.08 590
14286.21 557
14287.34 537
14288.47 584
14289.60 593
14290.73 585
14291.86 589
14292.98 564
14294.11 568
14295.24 570
14296.37 587
14297.50 564
14298.63 568
14299.76 548
14300.89 524
14302.02 548
14303.15 589
14304.28 569
14305.41 549
14306.54 602
14307.67 532
14308.80 524
14309.93 548
14311.06 512
14312.19 539
14313.32 529
14314.45 573
14315.58 588
14316.71 546
14317.84 482
14318.97 552
14320.10 580
14321.23 621
14322.36 615
14323.49 580
14324.62 513
14325.76 539
14326.89 522
14328.02 511
14329.15 534
14330.28 527
14331.41 580
14332.54 528
14333.67 513
14334.80 524
14335.93 543
14337.06 545
14338.20 550
14339.33 520
14340.46 535
14341.59 545
14342.72 569
14343.85 547
14344.98 520
14346.12 554
14347.25 491
14348.38 542
14349.51 561
14350.64 519
14351.77 499
14352.90 566
14354.04 512
14355.17 501
14356.30 534
14357.43 529
14358.56 503
14359.70 495
14360.83 503
14361.96 502
14363.09 526
14364.22 492
14365.36 518
14366.49 503
14367.62 497
14368.75 550
14369.89 498
14371.02 496
14372.15 483
14373.28 499
14374.42 492
14375.55 469
14376.68 490
14377.81 499
14378.95 508
14380.08 520
14381.21 502
14382.35 541
14383.48 528
14384.61 508
14385.74 504
14386.88 550
14388.01 535
14389.14 528
14390.28 519
14391.41 497
14392.54 516
14393.68 531
14394.81 530
14395.94 486
14397.08 535
14398.21 515
14399.34 549
14400.48 521
14401.61 502
14402.75 523
14403.88 522
14405.01 509
14406.15 567
14407.28 541
14408.41 557
14409.55 535
14410.68 539
14411.82 591
14412.95 519
14414.08 545
14415.22 558
14416.35 533
14417.49 537
14418.62 522
14419.76 536
14420.89 554
14422.02 508
14423.16 533
14424.29 496
14425.43 570
14426.56 510
14427.70 495
14428.83 574
14429.97 541
14431.10 484
14432.24 544
14433.37 577
14434.51 565
14435.64 578
14436.78 575
14437.91 548
14439.05 542
14440.18 591
14441.32 589
14442.45 591
14443.59 598
14444.72 568
14445.86 556
14446.99 537
14448.13 521
14449.27 537
14450.40 621
14451.54 617
14452.67 609
14453.81 584
14454.94 574
14456.08 593
14457.22 595
14458.35 623
14459.49 622
14460.62 616
14461.76 565
14462.90 578
14464.03 590
14465.17 596
14466.30 622
14467.44 660
14468.58 630
14469.71 669
14470.85 616
14471.99 620
14473.12 610
14474.26 688
14475.40 679
14476.53 671
14477.67 684
14478.81 724
14479.94 662
14481.08 634
14482.22 641
14483.35 668
14484.49 625
14485.63 571
14486.76 642
14487.90 668
14489.04 639
14490.17 627
14491.31 606
14492.45 568
14493.59 606
14494.72 575
14495.86 573
14497.00 646
14498.14 628
14499.27 607
14500.41 688
14501.55 634
14502.69 631
14503.82 670
14504.96 594
14506.10 594
14507.24 573
14508.37 575
14509.51 622
14510.65 630
14511.79 667
14512.93 630
14514.06 593
14515.20 643
14516.34 591
14517.48 586
14518.62 586
14519.76 593
14520.89 620
14522.03 589
14523.17 593
14524.31 551
14525.45 580
14526.59 563
14527.73 610
14528.86 518
14530.00 468
14531.14 529
14532.28 558
14533.42 557
14534.56 596
14535.70 618
14536.84 533
14537.98 555
14539.11 537
14540.25 536
14541.39 589
14542.53 601
14543.67 506
14544.81 505
14545.95 529
14547.09 561
14548.23 523
14549.37 553
14550.51 548
14551.65 559
14552.79 546
14553.93 504
14555.07 521
14556.21 500
14557.35 544
14558.49 560
14559.63 559
14560.77 535
14561.91 542
14563.05 601
14564.19 576
14565.33 554
14566.47 556
14567.61 552
14568.75 550
14569.89 546
14571.03 565
14572.17 538
14573.31 554
14574.45 621
14575.59 605
14576.73 590
14577.87 569
14579.01 570
14580.15 650
14581.29 620
14582.43 585
14583.57 581
14584.71 635
14585.85 594
14587.00 602
14588.14 606
14589.28 610
14590.42 639
14591.56 619
14592.70 640
14593.84 671
14594.98 652
14596.12 649
14597.27 677
14598.41 628
14599.55 667
14600.69 631
14601.83 663
14602.97 663
14604.12 620
14605.26 652
14606.40 638
14607.54 699
14608.68 708
14609.82 643
14610.97 628
14612.11 663
14613.25 719
14614.39 749
14615.53 737
14616.68 643
14617.82 712
14618.96 746
14620.10 706
14621.25 673
14622.39 715
14623.53 752
14624.67 727
14625.81 729
14626.96 770
14628.10 818
14629.24 798
14630.39 815
14631.53 828
14632.67 767
14633.81 809
14634.96 935
14636.10 843
14637.24 884
14638.38 914
14639.53 915
14640.67 965
14641.81 936
14642.96 945
14644.10 860
14645.24 867
14646.39 840
14647.53 795
14648.67 743
14649.82 733
14650.96 690
14652.10 676
14653.25 697
14654.39 692
14655.53 647
14656.68 576
14657.82 612
14658.97 619
14660.11 614
14661.25 614
14662.40 586
14663.54 603
14664.69 600
14665.83 618
14666.97 573
14668.12 562
14669.26 614
14670.41 564
14671.55 541
14672.69 523
14673.84 543
14674.98 523
14676.13 510
14677.27 515
14678.42 532
14679.56 541
14680.71 513
14681.85 545
14683.00 526
14684.14 504
14685.29 493
14686.43 499
14687.57 470
14688.72 473
14689.86 469
14691.01 428
14692.15 503
14693.30 534
14694.45 517
14695.59 536
14696.74 488
14697.88 538
14699.03 479
14700.17 467
14701.32 505
14702.46 489
14703.61 519
14704.75 467
14705.90 480
14707.04 497
14708.19 463
14709.34 552
14710.48 501
14711.63 468
14712.77 485
14713.92 499
14715.07 491
14716.21 472
14717.36 502
14718.50 494
14719.65 478
14720.80 471
14721.94 487
14723.09 399
14724.24 490
14725.38 483
14726.53 464
14727.67 509
14728.82 454
14729.97 478
14731.11 462
14732.26 517
14733.41 493
14734.55 464
14735.70 470
14736.85 503
14737.99 496
14739.14 440
14740.29 470
14741.44 465
14742.58 445
14743.73 456
14744.88 439
14746.02 448
14747.17 423
14748.32 466
14749.47 453
14750.61 510
14751.76 433
14752.91 430
14754.06 412
14755.20 452
14756.35 482
14757.50 461
14758.65 453
14759.79 443
14760.94 480
14762.09 460
14763.24 436
14764.38 425
14765.53 409
14766.68 462
14767.83 472
14768.98 467
14770.13 464
14771.27 463
14772.42 447
14773.57 430
14774.72 440
14775.87 456
14777.01 407
14778.16 384
14779.31 440
14780.46 452
14781.61 461
14782.76 421
14783.91 412
14785.05 413
14786.20 384
14787.35 380
14788.50 441
14789.65 404
14790.80 397
14791.95 463
14793.10 421
14794.25 438
14795.39 366
14796.54 384
14797.69 412
14798.84 377
14799.99 434
14801.14 445
14802.29 394
14803.44 383
14804.59 408
14805.74 418
14806.89 406
14808.04 423
14809.19 409
14810.34 396
14811.49 387
14812.64 401
14813.79 355
14814.94 380
14816.09 377
14817.24 371
14818.39 399
14819.54 405
14820.69 400
14821.84 372
14822.99 369
14824.14 394
14825.29 395
14826.44 393
14827.59 405
14828.74 380
14829.89 402
14831.04 402
14832.19 384
14833.34 424
14834.49 399
14835.64 372
14836.79 379
14837.94 326
14839.09 340
14840.24 350
14841.40 391
14842.55 363
14843.70 350
14844.85 371
14846.00 413
14847.15 365
14848.30 332
14849.45 348
14850.60 385
14851.76 402
14852.91 346
14854.06 369
14855.21 373
14856.36 406
14857.51 366
14858.66 362
14859.82 384
14860.97 375
14862.12 382
14863.27 375
14864.42 349
14865.57 344
14866.73 380
14867.88 393
14869.03 342
14870.18 356
14871.33 369
14872.49 365
14873.64 356
14874.79 349
14875.94 381
14877.10 389
14878.25 378
14879.40 389
14880.55 358
14881.71 363
14882.86 394
14884.01 370
14885.16 347
14886.32 408
14887.47 392
14888.62 388
14889.77 337
14890.93 367
14892.08 412
14893.23 418
14894.39 385
14895.54 318
14896.69 314
14897.84 343
14899.00 366
14900.15 348
14901.30 342
14902.46 334
14903.61 376
14904.76 390
14905.92 372
14907.07 335
14908.22 362
14909.38 385
14910.53 395
14911.69 372
14912.84 341
14913.99 356
14915.15 377
14916.30 392
14917.45 390
14918.61 383
14919.76 379
14920.92 383
14922.07 374
14923.22 357
14924.38 359
14925.53 361
14926.69 342
14927.84 335
14928.99 331
14930.15 334
14931.30 387
14932.46 353
14933.61 328
14934.77 398
14935.92 382
14937.08 376
14938.23 353
14939.39 398
14940.54 371
14941.70 343
14942.85 369
14944.00 366
14945.16 362
14946.31 391
14947.47 382
14948.62 374
14949.78 361
14950.94 387
14952.09 373
14953.25 354
14954.40 332
14955.56 370
14956.71 428
14957.87 398
14959.02 385
14960.18 374
14961.33 409
14962.49 353
14963.64 382
14964.80 349
14965.96 360
14967.11 375
14968.27 363
14969.42 401
14970.58 388
14971.74 383
14972.89 366
14974.05 357
14975.20 393
14976.36 386
14977.52 393
14978.67 363
14979.83 385
14980.98 368
14982.14 373
14983.30 370
14984.45 376
14985.61 365
14986.77 378
14987.92 376
14989.08 342
14990.24 359
14991.39 378
14992.55 336
14993.71 367
14994.86 349
14996.02 352
14997.18 356
14998.33 367
14999.49 365
15000.65 352
15001.81 342
15002.96 329
15004.12 339
15005.28 349
15006.43 362
15007.59 367
15008.75 352
15009.91 358
15011.06 331
15012.22 377
15013.38 364
15014.54 382
15015.69 358
15016.85 350
15018.01 362
15019.17 338
15020.33 335
15021.48 348
15022.64 338
15023.80 324
15024.96 317
15026.12 320
15027.27 357
15028.43 346
15029.59 325
15030.75 352
15031.91 364
15033.07 405
15034.22 311
15035.38 371
15036.54 317
15037.70 303
15038.86 331
15040.02 313
15041.17 298
15042.33 327
15043.49 330
15044.65 320
15045.81 353
15046.97 337
15048.13 322
15049.29 345
15050.45 384
15051.60 330
15052.76 351
15053.92 324
15055.08 396
15056.24 365
15057.40 385
15058.56 359
15059.72 377
15060.88 366
15062.04 374
15063.20 354
15064.36 331
15065.52 308
15066.68 331
15067.84 332
15069.00 314
15070.16 325
15071.32 338
15072.48 370
15073.63 355
15074.79 348
15075.95 343
15077.11 355
15078.27 383
15079.44 357
15080.60 364
15081.76 339
15082.92 381
15084.08 310
15085.24 330
15086.40 356
15087.56 347
15088.72 369
15089.88 331
15091.04 361
15092.20 353
15093.36 390
15094.52 366
15095.68 356
15096.84 332
15098.00 344
15099.16 365
15100.32 330
15101.49 370
15102.65 390
15103.81 361
15104.97 378
15106.13 354
15107.29 371
15108.45 380
15109.61 332
15110.78 340
15111.94 363
15113.10 369
15114.26 361
15115.42 368
15116.58 318
15117.74 374
15118.91 333
15120.07 372
15121.23 371
15122.39 365
15123.55 355
15124.71 410
15125.88 400
15127.04 366
15128.20 376
15129.36 365
15130.52 378
15131.69 359
15132.85 328
15134.01 380
15135.17 374
15136.34 397
15137.50 405
15138.66 346
15139.82 331
15140.99 348
15142.15 352
15143.31 405
15144.47 350
15145.64 315
15146.80 313
15147.96 341
15149.12 388
15150.29 344
15151.45 357
15152.61 390
15153.78 406
15154.94 409
15156.10 407
15157.27 437
15158.43 386
15159.59 369
15160.75 363
15161.92 368
15163.08 371
15164.24 430
15165.41 379
15166.57 371
15167.74 405
15168.90 341
15170.06 378
15171.23 343
15172.39 358
15173.55 372
15174.72 388
15175.88 393
15177.05 414
15178.21 389
15179.37 399
15180.54 379
15181.70 390
15182.87 391
15184.03 399
15185.19 392
15186.36 432
15187.52 403
15188.69 427
15189.85 420
15191.02 403
15192.18 381
15193.34 422
15194.51 433
15195.67 417
15196.84 490
15198.00 440
15199.17 434
15200.33 432
15201.50 454
15202.66 420
15203.83 440
15204.99 436
15206.16 463
15207.32 422
15208.49 411
15209.65 434
15210.82 432
15211.98 476
15213.15 447
15214.31 432
15215.48 386
15216.64 386
15217.81 444
15218.97 449
15220.14 503
15221.31 482
15222.47 477
15223.64 450
15224.80 439
15225.97 451
15227.13 445
15228.30 450
15229.47 445
15230.63 456
15231.80 513
15232.96 551
15234.13 524
15235.30 485
15236.46 456
15237.63 494
15238.79 482
15239.96 527
15241.13 506
15242.29 472
15243.46 491
15244.63 524
15245.79 511
15246.96 536
15248.13 544
15249.29 446
15250.46 457
15251.63 513
15252.79 501
15253.96 476
15255.13 448
15256.29 461
15257.46 404
15258.63 402
15259.80 454
15260.96 422
15262.13 405
15263.30 389
15264.46 429
15265.63 439
15266.80 410
15267.97 405
15269.13 447
15270.30 431
15271.47 392
15272.64 377
15273.80 405
15274.97 422
15276.14 387
15277.31 422
15278.47 389
15279.64 364
15280.81 349
15281.98 389
15283.15 424
15284.31 398
15285.48 390
15286.65 386
15287.82 379
15288.99 472
15290.15 444
15291.32 418
15292.49 393
15293.66 426
15294.83 400
15296.00 364
15297.16 348
15298.33 367
15299.50 370
15300.67 423
15301.84 398
15303.01 397
15304.18 363
15305.35 409
15306.51 404
15307.68 393
15308.85 387
15310.02 417
15311.19 399
15312.36 370
15313.53 391
15314.70 429
15315.87 389
15317.04 439
15318.21 404
15319.37 400
15320.54 442
15321.71 437
15322.88 424
15324.05 447
15325.22 415
15326.39 412
15327.56 397
15328.73 409
15329.90 397
15331.07 402
15332.24 343
15333.41 400
15334.58 416
15335.75 427
15336.92 403
15338.09 394
15339.26 390
15340.43 411
15341.60 411
15342.77 391
15343.94 385
15345.11 408
15346.28 403
15347.45 378
15348.62 361
15349.79 402
15350.96 441
15352.13 417
15353.31 388
15354.48 387
15355.65 378
15356.82 403
15357.99 370
15359.16 385
15360.33 384
15361.50 404
15362.67 401
15363.84 415
15365.01 391
15366.19 405
15367.36 378
15368.53 419
15369.70 396
15370.87 399
15372.04 466
15373.21 410
15374.38 440
15375.56 396
15376.73 395
15377.90 388
15379.07 390
15380.24 418
15381.41 410
15382.59 400
15383.76 423
15384.93 448
15386.10 394
15387.27 447
15388.45 424
15389.62 398
15390.79 405
15391.96 399
15393.13 416
15394.31 458
15395.48 421
15396.65 403
15397.82 431
15399.00 425
15400.17 386
15401.34 402
15402.51 411
15403.69 406
15404.86 433
15406.03 424
15407.20 441
15408.38 405
15409.55 411
15410.72 368
15411.89 357
15413.07 388
15414.24 378
15415.41 377
15416.59 382
15417.76 413
15418.93 398
15420.11 398
15421.28 367
15422.45 390
15423.63 377
15424.80 391
15425.97 376
15427.15 370
15428.32 326
15429.49 359
15430.67 371
15431.84 382
15433.01 351
15434.19 394
15435.36 391
15436.54 407
15437.71 348
15438.88 375
15440.06 375
15441.23 366
15442.41 377
15443.58 335
15444.75 337
15445.93 371
15447.10 374
15448.28 368
15449.45 370
15450.63 362
15451.80 359
15452.97 358
15454.15 363
15455.32 325
15456.50 370
15457.67 349
15458.85 360
15460.02 350
15461.20 402
15462.37 366
15463.55 388
15464.72 378
15465.90 389
15467.07 367
15468.25 400
15469.42 377
15470.60 348
15471.77 398
15472.95 381
15474.12 389
15475.30 394
15476.47 399
15477.65 389
15478.82 350
15480.00 380
15481.17 388
15482.35 369
15483.53 362
15484.70 387
15485.88 391
15487.05 362
15488.23 373
15489.40 405
15490.58 380
15491.76 384
15492.93 386
15494.11 368
15495.28 369
15496.46 361
15497.64 355
15498.81 391
15499.99 368
15501.17 397
15502.34 383
15503.52 408
15504.69 417
15505.87 406
15507.05 388
15508.22 371
15509.40 360
15510.58 364
15511.75 392
15512.93 364
15514.11 373
15515.28 386
15516.46 394
15517.64 353
15518.81 342
15519.99 379
15521.17 366
15522.35 367
15523.52 381
15524.70 400
15525.88 373
15527.05 385
15528.23 405
15529.41 420
15530.59 405
15531.76 401
15532.94 376
15534.12 451
15535.30 420
15536.47 415
15537.65 442
15538.83 443
15540.01 417
15541.19 438
15542.36 412
15543.54 412
15544.72 410
15545.90 394
15547.08 404
15548.25 423
15549.43 434
15550.61 441
15551.79 429
15552.97 410
15554.14 420
15555.32 410
15556.50 415
15557.68 410
15558.86 422
15560.04 411
15561.22 368
15562.39 413
15563.57 437
15564.75 420
15565.93 432
15567.11 438
15568.29 445
15569.47 454
15570.65 432
15571.82 456
15573.00 442
15574.18 456
15575.36 447
15576.54 489
15577.72 456
15578.90 468
15580.08 469
15581.26 441
15582.44 438
15583.62 500
15584.80 472
15585.98 472
15587.16 502
15588.34 494
15589.51 512
15590.69 475
15591.87 496
15593.05 503
15594.23 504
15595.41 492
15596.59 499
15597.77 499
15598.95 517
15600.13 511
15601.31 528
15602.49 494
15603.67 550
15604.85 551
15606.03 532
15607.21 524
15608.40 522
15609.58 589
15610.76 529
15611.94 558
15613.12 578
15614.30 557
15615.48 599
15616.66 596
15617.84 575
15619.02 577
15620.20 551
15621.38 554
15622.56 524
15623.74 556
15624.93 524
15626.11 568
15627.29 595
15628.47 590
15629.65 586
15630.83 555
15632.01 592
15633.19 586
15634.37 609
15635.56 559
15636.74 634
15637.92 608
15639.10 595
15640.28 610
15641.46 600
15642.65 652
15643.83 647
15645.01 665
15646.19 665
15647.37 635
15648.55 670
15649.74 654
15650.92 650
15652.10 730
15653.28 749
15654.46 685
15655.65 651
15656.83 659
15658.01 642
15659.19 626
15660.38 677
15661.56 684
15662.74 594
15663.92 626
15665.11 655
15666.29 637
15667.47 675
15668.65 692
15669.84 648
15671.02 662
15672.20 627
15673.38 616
15674.57 601
15675.75 627
15676.93 628
15678.12 627
15679.30 607
15680.48 607
15681.67 675
15682.85 626
15684.03 611
15685.22 582
15686.40 545
15687.58 578
15688.77 624
15689.95 586
15691.13 567
15692.32 596
15693.50 622
15694.68 566
15695.87 578
15697.05 557
15698.23 547
15699.42 615
15700.60 595
15701.79 607
15702.97 606
15704.15 571
15705.34 555
15706.52 562
15707.71 614
15708.89 602
15710.07 643
15711.26 635
15712.44 610
15713.63 605
15714.81 590
15716.00 632
15717.18 615
15718.37 672
15719.55 602
15720.73 566
15721.92 668
15723.10 623
15724.29 601
15725.47 657
15726.66 627
15727.84 680
15729.03 659
15730.21 633
15731.40 628
15732.58 615
15733.77 644
15734.95 612
15736.14 663
15737.32 679
15738.51 671
15739.69 645
15740.88 680
15742.07 696
15743.25 706
15744.44 759
15745.62 780
15746.81 696
15747.99 725
15749.18 758
15750.36 790
15751.55 727
15752.74 738
15753.92 723
15755.11 743
15756.29 770
15757.48 783
15758.67 770
15759.85 770
15761.04 761
15762.22 780
15763.41 786
15764.60 774
15765.78 773
15766.97 769
15768.16 744
15769.34 666
15770.53 710
15771.72 707
15772.90 678
15774.09 634
15775.28 635
15776.46 693
15777.65 705
15778.84 725
15780.02 741
15781.21 726
15782.40 707
15783.58 750
15784.77 697
15785.96 671
15787.14 670
15788.33 663
15789.52 607
15790.71 621
15791.89 677
15793.08 685
15794.27 628
15795.46 655
15796.64 634
15797.83 607
15799.02 624
15800.21 630
15801.39 609
15802.58 585
15803.77 610
15804.96 605
15806.14 559
15807.33 545
15808.52 549
15809.71 558
15810.90 564
15812.08 536
15813.27 554
15814.46 552
15815.65 557
15816.84 541
15818.03 519
15819.21 529
15820.40 515
15821.59 564
15822.78 605
15823.97 548
15825.16 531
15826.35 529
15827.53 528
15828.72 579
15829.91 573
15831.10 557
15832.29 554
15833.48 547
15834.67 497
15835.86 482
15837.04 571
15838.23 529
15839.42 510
15840.61 537
15841.80 569
15842.99 496
15844.18 483
15845.37 506
15846.56 516
15847.75 523
15848.94 472
15850.13 490
15851.32 517
15852.51 537
15853.70 540
15854.89 515
15856.07 524
15857.26 537
15858.45 522
15859.64 543
15860.83 513
15862.02 557
15863.21 545
15864.40 537
15865.59 533
15866.78 494
15867.97 502
15869.16 535
15870.36 557
15871.55 530
15872.74 520
15873.93 517
15875.12 522
15876.31 501
15877.50 533
15878.69 544
15879.88 519
15881.07 526
15882.26 472
15883.45 491
15884.64 473
15885.83 470
15887.02 466
15888.21 508
15889.41 493
15890.60 520
15891.79 525
15892.98 510
15894.17 564
15895.36 526
15896.55 498
15897.74 488
15898.93 544
15900.13 496
15901.32 548
15902.51 526
15903.70 587
15904.89 551
15906.08 546
15907.28 518
15908.47 517
15909.66 588
15910.85 612
15912.04 562
15913.23 542
15914.43 537
15915.62 545
15916.81 534
15918.00 543
15919.19 619
15920.39 551
15921.58 615
15922.77 576
15923.96 545
15925.16 531
15926.35 555
15927.54 543
15928.73 547
15929.93 541
15931.12 576
15932.31 544
15933.50 577
15934.70 546
15935.89 518
15937.08 588
15938.27 548
15939.47 557
15940.66 539
15941.85 547
15943.05 564
15944.24 545
15945.43 562
15946.63 491
15947.82 447
15949.01 468
15950.21 501
15951.40 513
15952.59 429
15953.79 498
15954.98 467
15956.17 491
15957.37 409
15958.56 485
15959.75 427
15960.95 424
15962.14 448
15963.33 384
15964.53 419
15965.72 415
15966.92 426
15968.11 402
15969.30 437
15970.50 422
15971.69 427
15972.89 402
15974.08 432
15975.27 355
15976.47 360
15977.66 380
15978.86 412
15980.05 395
15981.25 409
15982.44 357
15983.63 364
15984.83 393
15986.02 424
15987.22 427
15988.41 426
15989.61 361
15990.80 349
15992.00 373
15993.19 389
15994.39 379
15995.58 371
15996.78 329
15997.97 372
15999.17 350
16000.36 392
16001.56 335
16002.75 340
16003.95 368
16005.14 352
16006.34 358
16007.53 400
16008.73 367
16009.93 344
16011.12 342
16012.32 357
16013.51 387
16014.71 342
16015.90 360
16017.10 371
16018.30 393
16019.49 384
16020.69 409
16021.88 383
16023.08 371
16024.28 396
16025.47 360
16026.67 356
16027.86 335
16029.06 376
16030.26 366
16031.45 388
16032.65 381
16033.85 400
16035.04 374
16036.24 347
16037.43 383
16038.63 407
16039.83 374
16041.02 349
16042.22 362
16043.42 368
16044.61 397
16045.81 393
16047.01 354
16048.21 330
16049.40 336
16050.60 407
16051.80 387
16052.99 333
16054.19 321
16055.39 325
16056.59 330
16057.78 333
16058.98 338
16060.18 352
16061.37 391
16062.57 356
16063.77 333
16064.97 332
16066.16 385
16067.36 358
16068.56 365
16069.76 359
16070.96 352
16072.15 358
16073.35 320
16074.55 346
16075.75 341
16076.95 317
16078.14 378
16079.34 346
16080.54 367
16081.74 349
16082.94 348
16084.13 296
16085.33 307
16086.53 325
16087.73 324
16088.93 325
16090.13 340
16091.33 339
16092.52 322
16093.72 310
16094.92 329
16096.12 339
16097.32 296
16098.52 308
16099.72 304
16100.92 321
16102.11 336
16103.31 346
16104.51 375
16105.71 356
16106.91 306
16108.11 296
16109.31 340
16110.51 321
16111.71 318
16112.91 310
16114.11 293
16115.31 339
16116.51 345
16117.70 346
16118.90 337
16120.10 322
16121.30 298
16122.50 361
16123.70 341
16124.90 314
16126.10 313
16127.30 307
16128.50 293
16129.70 319
16130.90 309
16132.10 327
16133.30 340
16134.50 353
16135.70 329
16136.90 352
16138.10 361
16139.30 346
16140.50 321
16141.71 312
16142.91 309
16144.11 348
16145.31 318
16146.51 333
16147.71 319
16148.91 305
16150.11 348
16151.31 335
16152.51 308
16153.71 320
16154.91 350
16156.11 338
16157.31 313
16158.52 307
16159.72 335
16160.92 351
16162.12 375
16163.32 352
16164.52 346
16165.72 348
16166.92 311
16168.13 323
16169.33 341
16170.53 356
16171.73 340
16172.93 354
16174.13 372
16175.34 345
16176.54 358
16177.74 304
16178.94 323
16180.14 342
16181.34 295
16182.55 319
16183.75 378
16184.95 378
16186.15 396
16187.35 339
16188.56 339
16189.76 343
16190.96 325
16192.16 343
16193.37 312
16194.57 330
16195.77 334
16196.97 354
16198.18 336
16199.38 346
16200.58 318
16201.78 348
16202.99 361
16204.19 328
16205.39 351
16206.60 296
16207.80 294
16209.00 317
16210.20 319
16211.41 342
16212.61 393
16213.81 381
16215.02 355
16216.22 371
16217.42 371
16218.63 346
16219.83 334
16221.03 386
16222.24 353
16223.44 351
16224.64 380
16225.85 382
16227.05 384
16228.25 381
16229.46 377
16230.66 396
16231.87 377
16233.07 399
16234.27 380
16235.48 332
16236.68 363
16237.89 342
16239.09 358
16240.29 379
16241.50 364
16242.70 362
16243.91 346
16245.11 375
16246.31 383
16247.52 364
16248.72 379
16249.93 345
16251.13 351
16252.34 403
16253.54 339
16254.75 379
16255.95 373
16257.16 402
16258.36 418
16259.57 388
16260.77 432
16261.97 398
16263.18 396
16264.38 411
16265.59 417
16266.80 396
16268.00 418
16269.21 451
16270.41 426
16271.62 413
16272.82 396
16274.03 395
16275.23 405
16276.44 392
16277.64 368
16278.85 381
16280.05 406
16281.26 414
16282.47 389
16283.67 364
16284.88 365
16286.08 398
16287.29 399
16288.49 411
16289.70 398
16290.91 385
16292.11 361
16293.32 399
16294.52 398
16295.73 372
16296.94 408
16298.14 404
16299.35 394
16300.56 402
16301.76 397
16302.97 378
16304.18 360
16305.38 397
16306.59 380
16307.79 415
16309.00 369
16310.21 404
16311.42 377
16312.62 388
16313.83 405
16315.04 454
16316.24 367
16317.45 384
16318.66 368
16319.86 371
16321.07 382
16322.28 359
16323.49 365
16324.69 384
16325.90 393
16327.11 441
16328.31 382
16329.52 399
16330.73 365
16331.94 381
16333.14 382
16334.35 378
16335.56 360
16336.77 382
16337.98 380
16339.18 379
16340.39 390
16341.60 380
16342.81 364
16344.01 355
16345.22 372
16346.43 362
16347.64 339
16348.85 349
16350.05 332
16351.26 345
16352.47 330
16353.68 357
16354.89 366
16356.10 349
16357.30 330
16358.51 333
16359.72 365
16360.93 341
16362.14 329
16363.35 352
16364.56 303
16365.77 339
16366.97 327
16368.18 361
16369.39 373
16370.60 351
16371.81 321
16373.02 356
16374.23 340
16375.44 351
16376.65 365
16377.86 350
16379.06 369
16380.27 343
16381.48 349
16382.69 344
16383.90 342
16385.11 327
16386.32 345
16387.53 346
16388.74 340
16389.95 332
16391.16 347
16392.37 370
16393.58 338
16394.79 370
16396.00 322
16397.21 332
16398.42 369
16399.63 384
16400.84 355
16402.05 356
16403.26 349
16404.47 345
16405.68 327
16406.89 322
16408.10 326
16409.31 338
16410.52 330
16411.73 320
16412.94 325
16414.15 289
16415.36 313
16416.57 330
16417.78 344
16419.00 339
16420.21 350
16421.42 359
16422.63 336
16423.84 326
16425.05 331
16426.26 325
16427.47 339
16428.68 323
16429.89 307
16431.11 297
16432.32 306
16433.53 324
16434.74 308
16435.95 328
16437.16 311
16438.37 354
16439.59 353
16440.80 317
16442.01 306
16443.22 316
16444.43 321
16445.64 348
16446.86 353
16448.07 342
16449.28 319
16450.49 311
16451.70 350
16452.91 342
16454.13 332
16455.34 331
16456.55 324
16457.76 313
16458.98 307
16460.19 286
16461.40 307
16462.61 306
16463.82 282
16465.04 304
16466.25 321
16467.46 329
16468.67 292
16469.89 296
16471.10 323
16472.31 327
16473.53 341
16474.74 309
16475.95 288
16477.16 280
16478.38 314
16479.59 337
16480.80 356
16482.02 320
16483.23 348
16484.44 299
16485.66 323
16486.87 301
16488.08 308
16489.30 319
16490.51 346
16491.72 312
16492.94 329
16494.15 288
16495.36 308
16496.58 337
16497.79 303
16499.00 326
16500.22 278
16501.43 274
16502.65 308
16503.86 289
16505.07 287
16506.29 330
16507.50 338
16508.71 352
16509.93 337
16511.14 337
16512.36 354
16513.57 338
16514.79 300
16516.00 333
16517.21 292
16518.43 290
16519.64 311
16520.86 299
16522.07 349
16523.29 366
16524.50 343
16525.72 322
16526.93 354
16528.15 299
16529.36 309
16530.58 362
16531.79 373
16533.01 297
16534.22 310
16535.44 331
16536.65 345
16537.87 322
16539.08 295
16540.30 321
16541.51 334
16542.73 371
16543.94 373
16545.16 307
16546.37 313
16547.59 342
16548.80 347
16550.02 399
16551.24 376
16552.45 332
16553.67 338
16554.88 349
16556.10 342
16557.31 357
16558.53 353
16559.75 367
16560.96 391
16562.18 344
16563.39 358
16564.61 380
16565.83 381
16567.04 362
16568.26 330
16569.47 355
16570.69 402
16571.91 402
16573.12 321
16574.34 319
16575.56 358
16576.77 363
16577.99 345
16579.21 348
16580.42 380
16581.64 357
16582.86 350
16584.07 342
16585.29 349
16586.51 400
16587.72 382
16588.94 349
16590.16 356
16591.38 348
16592.59 357
16593.81 372
16595.03 342
16596.24 360
16597.46 320
16598.68 368
16599.90 359
16601.11 381
16602.33 371
16603.55 366
16604.77 388
16605.98 330
16607.20 335
16608.42 334
16609.64 355
16610.86 306
16612.07 277
16613.29 297
16614.51 330
16615.73 336
16616.95 297
16618.16 306
16619.38 317
16620.60 313
16621.82 345
16623.04 336
16624.25 303
16625.47 314
16626.69 332
16627.91 301
16629.13 296
16630.35 266
16631.57 286
16632.78 291
16634.00 306
16635.22 301
16636.44 324
16637.66 287
16638.88 314
16640.10 317
16641.32 301
16642.53 323
16643.75 300
16644.97 274
16646.19 310
16647.41 274
16648.63 276
16649.85 296
16651.07 314
16652.29 300
16653.51 258
16654.73 301
16655.95 292
16657.17 293
16658.39 273
16659.61 305
16660.83 274
16662.04 257
16663.26 336
16664.48 323
16665.70 316
16666.92 275
16668.14 313
16669.36 322
16670.58 303
16671.80 290
16673.02 296
16674.24 307
16675.46 266
16676.68 255
16677.91 249
16679.13 309
16680.35 334
16681.57 275
16682.79 299
16684.01 323
16685.23 297
16686.45 309
16687.67 272
16688.89 270
16690.11 302
16691.33 300
16692.55 276
16693.77 268
16694.99 305
16696.21 279
16697.44 302
16698.66 325
16699.88 306
16701.10 274
16702.32 288
16703.54 294
16704.76 278
16705.98 288
16707.21 308
16708.43 294
16709.65 267
16710.87 296
16712.09 256
16713.31 313
16714.53 305
16715.76 272
16716.98 257
16718.20 276
16719.42 275
16720.64 287
16721.87 297
16723.09 315
16724.31 283
16725.53 296
16726.75 279
16727.98 279
16729.20 308
16730.42 306
16731.64 242
16732.86 258
16734.09 247
16735.31 261
16736.53 313
16737.75 285
16738.98 276
16740.20 283
16741.42 278
16742.64 291
16743.87 306
16745.09 262
16746.31 248
16747.54 244
16748.76 267
16749.98 280
16751.20 292
16752.43 272
16753.65 285
16754.87 275
16756.10 319
16757.32 296
16758.54 331
16759.77 316
16760.99 309
16762.21 251
16763.44 275
16764.66 279
16765.88 243
16767.11 289
16768.33 311
16769.55 319
16770.78 304
16772.00 328
16773.23 314
16774.45 274
16775.67 273
16776.90 273
16778.12 281
16779.35 257
16780.57 253
16781.79 277
16783.02 260
16784.24 270
16785.47 298
16786.69 291
16787.91 252
16789.14 258
16790.36 288
16791.59 300
16792.81 306
16794.04 315
16795.26 305
16796.49 296
16797.71 249
16798.94 264
16800.16 295
16801.38 281
16802.61 295
16803.83 300
16805.06 284
16806.28 271
16807.51 291
16808.73 258
16809.96 298
16811.18 287
16812.41 292
16813.64 308
16814.86 277
16816.09 302
16817.31 294
16818.54 271
16819.76 260
16820.99 275
16822.21 290
16823.44 292
16824.66 270
16825.89 279
16827.12 299
16828.34 283
16829.57 269
16830.79 284
16832.02 271
16833.25 309
16834.47 298
16835.70 263
16836.92 296
16838.15 285
16839.38 298
16840.60 297
16841.83 305
16843.06 293
16844.28 314
16845.51 290
16846.73 297
16847.96 281
16849.19 273
16850.41 293
16851.64 304
16852.87 297
16854.09 316
16855.32 287
16856.55 316
16857.77 327
16859.00 318
16860.23 333
16861.46 338
16862.68 346
16863.91 353
16865.14 315
16866.36 356
16867.59 353
16868.82 372
16870.05 339
16871.27 321
16872.50 306
16873.73 319
16874.96 320
16876.18 332
16877.41 361
16878.64 350
16879.87 354
16881.09 362
16882.32 354
16883.55 322
16884.78 405
16886.01 429
16887.23 390
16888.46 399
16889.69 390
16890.92 376
16892.15 359
16893.37 370
16894.60 376
16895.83 396
16897.06 387
16898.29 373
16899.51 374
16900.74 355
16901.97 384
16903.20 382
16904.43 375
16905.66 377
16906.89 380
16908.12 392
16909.34 369
16910.57 368
16911.80 337
16913.03 373
16914.26 371
16915.49 351
16916.72 342
16917.95 350
16919.18 348
16920.40 337
16921.63 356
16922.86 336
16924.09 345
16925.32 343
16926.55 338
16927.78 343
16929.01 321
16930.24 315
16931.47 328
16932.70 330
16933.93 301
16935.16 321
16936.39 308
16937.62 308
16938.85 362
16940.08 326
16941.31 289
16942.54 292
16943.77 305
16945.00 299
16946.23 305
16947.46 328
16948.69 330
16949.92 328
16951.15 304
16952.38 309
16953.61 328
16954.84 341
16956.07 288
16957.30 341
16958.53 356
16959.76 322
16960.99 330
16962.22 362
16963.45 334
16964.68 293
16965.92 319
16967.15 316
16968.38 329
16969.61 334
16970.84 296
16972.07 299
16973.30 316
16974.53 327
16975.76 359
16976.99 322
16978.23 313
16979.46 290
16980.69 278
16981.92 318
16983.15 316
16984.38 309
16985.61 315
16986.85 343
16988.08 309
16989.31 305
16990.54 267
16991.77 288
16993.00 289
16994.24 301
16995.47 294
16996.70 312
16997.93 311
16999.16 308
17000.40 320
17001.63 299
17002.86 282
17004.09 288
17005.32 281
17006.56 279
17007.79 308
17009.02 308
17010.25 289
17011.49 293
17012.72 302
17013.95 277
17015.18 271
17016.42 258
17017.65 296
17018.88 305
17020.12 304
17021.35 301
17022.58 297
17023.81 269
17025.05 303
17026.28 243
17027.51 296
17028.75 263
17029.98 274
17031.21 266
17032.45 289
17033.68 314
17034.91 286
17036.15 241
17037.38 250
17038.61 277
17039.85 276
17041.08 287
17042.31 277
17043.55 285
17044.78 298
17046.01 272
17047.25 256
17048.48 306
17049.72 301
17050.95 314
17052.18 325
17053.42 252
17054.65 270
17055.89 247
17057.12 312
17058.35 296
17059.59 267
17060.82 259
17062.06 264
17063.29 269
17064.53 261
17065.76 268
17066.99 269
17068.23 250
17069.46 279
17070.70 259
17071.93 280
17073.17 293
17074.40 266
17075.64 286
17076.87 287
17078.11 272
17079.34 250
17080.58 268
17081.81 249
17083.05 260
17084.28 283
17085.52 272
17086.75 274
17087.99 260
17089.22 301
17090.46 301
17091.69 303
17092.93 263
17094.16 259
17095.40 290
17096.64 272
17097.87 274
17099.11 265
17100.34 235
17101.58 238
17102.81 247
17104.05 250
17105.29 274
17106.52 280
17107.76 287
17108.99 278
17110.23 237
17111.47 233
17112.70 299
17113.94 261
17115.17 272
17116.41 249
17117.65 269
17118.88 259
17120.12 272
17121.36 268
17122.59 289
17123.83 299
17125.07 281
17126.30 270
17127.54 239
17128.78 272
17130.01 258
17131.25 267
17132.49 260
17133.72 273
17134.96 279
17136.20 290
17137.43 251
17138.67 267
17139.91 251
17141.15 241
17142.38 270
17143.62 286
17144.86 291
17146.10 248
17147.33 250
17148.57 258
17149.81 251
17151.05 263
17152.28 251
17153.52 270
17154.76 268
17156.00 279
17157.23 268
17158.47 234
17159.71 240
17160.95 253
17162.19 266
17163.42 256
17164.66 227
17165.90 231
17167.14 263
17168.38 272
17169.61 246
17170.85 253
17172.09 252
17173.33 232
17174.57 243
17175.81 247
17177.04 276
17178.28 222
17179.52 286
17180.76 293
17182.00 287
17183.24 268
17184.48 268
17185.71 290
17186.95 239
17188.19 248
17189.43 240
17190.67 234
17191.91 273
17193.15 257
17194.39 251
17195.63 233
17196.87 255
17198.11 281
17199.34 247
17200.58 239
17201.82 214
17203.06 228
17204.30 235
17205.54 239
17206.78 265
17208.02 288
17209.26 258
17210.50 255
17211.74 246
17212.98 246
17214.22 230
17215.46 252
17216.70 216
17217.94 204
17219.18 224
17220.42 244
17221.66 227
17222.90 251
17224.14 252
17225.38 266
17226.62 280
17227.86 261
17229.10 245
17230.34 232
17231.58 278
17232.82 252
17234.06 233
17235.30 222
17236.54 214
17237.78 219
17239.03 266
17240.27 255
17241.51 288
17242.75 260
17243.99 286
17245.23 215
17246.47 219
17247.71 245
17248.95 233
17250.19 219
17251.43 199
17252.68 239
17253.92 295
17255.16 265
17256.40 235
17257.64 242
17258.88 216
17260.12 220
17261.37 211
17262.61 243
17263.85 231
17265.09 205
17266.33 225
17267.57 245
17268.82 240
17270.06 259
17271.30 187
17272.54 191
17273.78 227
17275.03 264
17276.27 260
17277.51 255
17278.75 255
17279.99 265
17281.24 257
17282.48 264
17283.72 248
17284.96 250
17286.21 250
17287.45 241
17288.69 215
17289.93 218
17291.18 210
17292.42 223
17293.66 231
17294.90 230
17296.15 219
17297.39 281
17298.63 294
17299.88 234
17301.12 227
17302.36 238
17303.60 260
17304.85 220
17306.09 234
17307.33 267
17308.58 271
17309.82 242
17311.06 248
17312.31 244
17313.55 223
17314.79 235
17316.04 253
17317.28 205
17318.52 215
17319.77 227
17321.01 250
17322.26 209
17323.50 233
17324.74 227
17325.99 251
17327.23 212
17328.48 243
17329.72 257
17330.96 220
17332.21 230
17333.45 253
17334.70 236
17335.94 223
17337.18 242
17338.43 250
17339.67 257
17340.92 230
17342.16 265
17343.41 255
17344.65 241
17345.90 264
17347.14 261
17348.38 238
17349.63 236
17350.87 199
17352.12 241
17353.36 218
17354.61 211
17355.85 227
17357.10 206
17358.34 226
17359.59 245
17360.83 213
17362.08 259
17363.32 230
17364.57 203
17365.81 234
17367.06 229
17368.31 232
17369.55 238
17370.80 199
17372.04 229
17373.29 216
17374.53 213
17375.78 249
17377.02 241
17378.27 228
17379.52 213
17380.76 215
17382.01 207
17383.25 243
17384.50 252
17385.75 226
17386.99 237
17388.24 212
17389.48 202
17390.73 214
17391.98 233
17393.22 248
17394.47 265
17395.71 247
17396.96 225
17398.21 189
17399.45 190
17400.70 233
17401.95 256
17403.19 244
17404.44 217
17405.69 235
17406.93 254
17408.18 241
17409.43 216
17410.67 233
17411.92 217
17413.17 234
17414.42 224
17415.66 244
17416.91 235
17418.16 223
17419.40 262
17420.65 261
17421.90 222
17423.15 240
17424.39 237
17425.64 220
17426.89 234
17428.14 258
17429.38 237
17430.63 227
17431.88 219
17433.13 242
17434.37 246
17435.62 260
17436.87 240
17438.12 271
17439.37 257
17440.61 267
17441.86 240
17443.11 258
17444.36 267
17445.61 242
17446.85 247
17448.10 229
17449.35 257
17450.60 233
17451.85 215
17453.10 260
17454.34 241
17455.59 246
17456.84 236
17458.09 226
17459.34 255
17460.59 231
17461.84 238
17463.09 226
17464.33 230
17465.58 225
17466.83 255
17468.08 227
17469.33 237
17470.58 266
17471.83 259
17473.08 245
17474.33 237
17475.58 294
17476.83 251
17478.07 243
17479.32 235
17480.57 215
17481.82 278
17483.07 262
17484.32 230
17485.57 222
17486.82 234
17488.07 253
17489.32 217
17490.57 237
17491.82 249
17493.07 246
17494.32 212
17495.57 233
17496.82 264
17498.07 269
17499.32 251
17500.57 260
17501.82 258
17503.07 209
17504.32 241
17505.57 270
17506.82 244
17508.07 269
17509.32 249
17510.57 254
17511.82 262
17513.07 230
17514.32 217
17515.58 248
17516.83 227
17518.08 257
17519.33 258
17520.58 233
17521.83 220
17523.08 227
17524.33 242
17525.58 258
17526.83 233
17528.08 249
17529.34 242
17530.59 264
17531.84 250
17533.09 244
17534.34 242
17535.59 237
17536.84 244
17538.09 219
17539.35 272
17540.60 274
17541.85 253
17543.10 250
17544.35 244
17545.60 258
17546.86 248
17548.11 202
17549.36 252
17550.61 260
17551.86 282
17553.12 258
17554.37 254
17555.62 282
17556.87 252
17558.12 260
17559.38 224
17560.63 243
17561.88 232
17563.13 238
17564.39 250
17565.64 230
17566.89 208
17568.14 237
17569.40 260
17570.65 307
17571.90 267
17573.15 235
17574.41 244
17575.66 228
17576.91 237
17578.17 270
17579.42 238
17580.67 281
17581.92 228
17583.18 247
17584.43 274
17585.68 242
17586.94 261
17588.19 271
17589.44 267
17590.70 259
17591.95 258
17593.20 270
17594.46 289
17595.71 258
17596.97 269
17598.22 266
17599.47 253
17600.73 279
17601.98 238
17603.23 251
17604.49 258
17605.74 257
17607.00 268
17608.25 232
17609.50 244
17610.76 256
17612.01 265
17613.27 271
17614.52 247
17615.77 253
17617.03 277
17618.28 285
17619.54 242
17620.79 233
17622.05 256
17623.30 285
17624.56 289
17625.81 300
17627.06 243
17628.32 283
17629.57 275
17630.83 279
17632.08 280
17633.34 243
17634.59 272
17635.85 279
17637.10 235
17638.36 283
17639.61 248
17640.87 275
17642.12 252
17643.38 273
17644.63 266
17645.89 238
17647.15 251
17648.40 257
17649.66 255
17650.91 234
17652.17 257
17653.42 213
17654.68 257
17655.93 243
17657.19 246
17658.45 241
17659.70 267
17660.96 255
17662.21 241
17663.47 245
17664.73 237
17665.98 261
17667.24 253
17668.49 268
17669.75 239
17671.01 214
17672.26 230
17673.52 266
17674.77 215
17676.03 240
17677.29 240
17678.54 233
17679.80 245
17681.06 241
17682.31 250
17683.57 226
17684.83 229
17686.08 226
17687.34 224
17688.60 237
17689.85 270
17691.11 236
17692.37 259
17693.63 246
17694.88 261
17696.14 251
17697.40 236
17698.65 224
17699.91 212
17701.17 219
17702.43 255
17703.68 251
17704.94 252
17706.20 226
17707.46 224
17708.71 265
17709.97 251
17711.23 232
17712.49 224
17713.74 225
17715.00 263
17716.26 229
17717.52 230
17718.78 236
17720.03 271
17721.29 263
17722.55 261
17723.81 241
17725.07 234
17726.32 251
17727.58 218
17728.84 249
17730.10 242
17731.36 235
17732.62 261
17733.87 252
17735.13 250
17736.39 241
17737.65 262
17738.91 233
17740.17 238
17741.43 207
17742.69 236
17743.94 257
17745.20 263
17746.46 279
17747.72 223
17748.98 251
17750.24 238
17751.50 240
17752.76 246
17754.02 237
17755.28 248
17756.53 234
17757.79 237
17759.05 219
17760.31 219
17761.57 188
17762.83 218
17764.09 243
17765.35 232
17766.61 233
17767.87 213
17769.13 212
17770.39 209
17771.65 222
17772.91 247
17774.17 240
17775.43 214
17776.69 214
17777.95 215
17779.21 234
17780.47 190
17781.73 219
17782.99 223
17784.25 188
17785.51 209
17786.77 233
17788.03 220
17789.29 205
17790.55 214
17791.81 235
17793.07 214
17794.33 218
17795.59 236
17796.86 242
17798.12 223
17799.38 224
17800.64 224
17801.90 237
17803.16 221
17804.42 205
17805.68 251
17806.94 221
17808.20 237
17809.47 193
17810.73 218
17811.99 216
17813.25 193
17814.51 234
17815.77 239
17817.03 244
17818.29 226
17819.56 229
17820.82 208
17822.08 183
17823.34 218
17824.60 198
17825.86 194
17827.13 214
17828.39 196
17829.65 202
17830.91 213
17832.17 204
17833.44 229
17834.70 204
17835.96 228
17837.22 201
17838.48 185
17839.75 219
17841.01 202
17842.27 209
17843.53 188
17844.80 191
17846.06 223
17847.32 235
17848.58 266
17849.85 219
17851.11 224
17852.37 234
17853.63 225
17854.90 219
17856.16 203
17857.42 251
17858.69 227
17859.95 217
17861.21 239
17862.47 254
17863.74 226
17865.00 220
17866.26 195
17867.53 200
17868.79 256
17870.05 217
17871.32 212
17872.58 237
17873.84 220
17875.11 204
17876.37 187
17877.63 205
17878.90 216
17880.16 192
17881.43 204
17882.69 222
17883.95 207
17885.22 226
17886.48 185
17887.74 224
17889.01 219
17890.27 248
17891.54 237
17892.80 203
17894.07 191
17895.33 217
17896.59 199
17897.86 226
17899.12 215
17900.39 189
17901.65 245
17902.92 239
17904.18 222
17905.44 189
17906.71 209
17907.97 204
17909.24 233
17910.50 237
17911.77 221
17913.03 249
17914.30 223
17915.56 206
17916.83 199
17918.09 190
17919.36 222
17920.62 239
17921.89 218
17923.15 202
17924.42 201
17925.68 207
17926.95 237
17928.21 201
17929.48 220
17930.75 208
17932.01 223
17933.28 214
17934.54 226
17935.81 234
17937.07 233
17938.34 234
17939.61 220
17940.87 217
17942.14 194
17943.40 208
17944.67 199
17945.93 195
17947.20 197
17948.47 216
17949.73 223
17951.00 236
17952.27 205
17953.53 223
17954.80 221
17956.06 219
17957.33 192
17958.60 197
17959.86 189
17961.13 231
17962.40 227
17963.66 198
17964.93 214
17966.20 249
17967.46 240
17968.73 202
17970.00 243
17971.26 253
17972.53 216
17973.80 206
17975.07 219
17976.33 231
17977.60 234
17978.87 254
17980.13 246
17981.40 242
17982.67 220
17983.94 190
17985.20 220
17986.47 218
17987.74 222
17989.01 223
17990.27 229
17991.54 249
17992.81 239
17994.08 231
17995.34 207
17996.61 205
17997.88 218
17999.15 258
18000.42 209
18001.68 224
18002.95 234
18004.22 238
18005.49 200
18006.76 177
18008.02 214
18009.29 224
18010.56 223
18011.83 233
18013.10 245
18014.37 218
18015.63 241
18016.90 250
18018.17 212
18019.44 219
18020.71 210
18021.98 225
18023.25 187
18024.51 197
18025.78 206
18027.05 244
18028.32 201
18029.59 221
18030.86 206
18032.13 204
18033.40 233
18034.67 236
18035.94 207
18037.20 208
18038.47 227
18039.74 239
18041.01 209
18042.28 206
18043.55 234
18044.82 229
18046.09 222
18047.36 250
18048.63 249
18049.90 244
18051.17 229
18052.44 229
18053.71 235
18054.98 229
18056.25 243
18057.52 241
18058.79 231
18060.06 240
18061.33 238
18062.60 214
18063.87 220
18065.14 225
18066.41 199
18067.68 203
18068.95 229
18070.22 251
18071.49 219
18072.76 209
18074.03 223
18075.30 223
18076.57 249
18077.84 249
18079.11 237
18080.39 202
18081.66 191
18082.93 254
18084.20 255
18085.47 215
18086.74 265
18088.01 240
18089.28 265
18090.55 266
18091.82 230
18093.10 200
18094.37 237
18095.64 228
18096.91 230
18098.18 258
18099.45 276
18100.72 232
18102.00 245
18103.27 256
18104.54 223
18105.81 211
18107.08 240
18108.35 248
18109.63 221
18110.90 237
18112.17 260
18113.44 238
18114.71 217
18115.98 229
18117.26 229
18118.53 237
18119.80 205
18121.07 236
18122.35 218
18123.62 260
18124.89 230
18126.16 210
18127.43 216
18128.71 217
18129.98 198
18131.25 234
18132.52 246
18133.80 241
18135.07 227
18136.34 244
18137.62 231
18138.89 243
18140.16 238
18141.43 202
18142.71 213
18143.98 244
18145.25 241
18146.53 233
18147.80 220
18149.07 208
18150.35 224
18151.62 246
18152.89 259
18154.17 221
18155.44 195
18156.71 225
18157.99 233
18159.26 220
18160.53 237
18161.81 260
18163.08 237
18164.35 239
18165.63 195
18166.90 221
18168.18 229
18169.45 225
18170.72 224
18172.00 229
18173.27 220
18174.55 242
18175.82 213
18177.09 218
18178.37 243
18179.64 216
18180.92 207
18182.19 202
18183.47 184
18184.74 187
18186.01 237
18187.29 244
18188.56 220
18189.84 215
18191.11 239
18192.39 286
18193.66 226
18194.94 237
18196.21 240
18197.49 246
18198.76 226
18200.04 230
18201.31 237
18202.59 222
18203.86 214
18205.14 230
18206.41 218
18207.69 211
18208.96 237
18210.24 239
18211.51 226
18212.79 220
18214.06 208
18215.34 219
18216.62 218
18217.89 266
18219.17 249
18220.44 220
18221.72 206
18222.99 208
18224.27 239
18225.55 242
18226.82 230
18228.10 237
18229.37 239
18230.65 209
18231.93 231
18233.20 221
18234.48 225
18235.75 242
18237.03 263
18238.31 245
18239.58 257
18240.86 225
18242.14 213
18243.41 243
18244.69 231
18245.97 218
18247.24 238
18248.52 216
18249.80 228
18251.07 205
18252.35 211
18253.63 197
18254.90 215
18256.18 226
18257.46 221
18258.73 233
18260.01 241
18261.29 213
18262.57 211
18263.84 202
18265.12 255
18266.40 261
18267.67 246
18268.95 277
18270.23 221
18271.51 251
18272.78 249
18274.06 214
18275.34 233
18276.62 230
18277.89 207
18279.17 228
18280.45 229
18281.73 228
18283.01 238
18284.28 239
18285.56 236
18286.84 217
18288.12 218
18289.40 200
18290.67 231
18291.95 266
18293.23 249
18294.51 242
18295.79 213
18297.07 265
18298.34 244
18299.62 222
18300.90 227
18302.18 228
18303.46 250
18304.74 264
18306.02 248
18307.29 218
18308.57 219
18309.85 244
18311.13 223
18312.41 218
18313.69 191
18314.97 194
18316.25 199
18317.53 232
18318.80 218
18320.08 212
18321.36 223
18322.64 213
18323.92 215
18325.20 237
18326.48 187
18327.76 201
18329.04 232
18330.32 286
18331.60 233
18332.88 250
18334.16 259
18335.44 248
18336.72 263
18338.00 252
18339.28 277
18340.56 261
18341.84 283
18343.12 253
18344.40 220
18345.68 234
18346.96 240
18348.24 250
18349.52 225
18350.80 224
18352.08 222
18353.36 228
18354.64 256
18355.92 219
18357.20 237
18358.48 254
18359.76 242
18361.04 248
18362.32 234
18363.60 268
18364.88 240
18366.16 222
18367.45 240
18368.73 216
18370.01 229
18371.29 205
18372.57 260
18373.85 248
18375.13 223
18376.41 258
18377.69 224
18378.98 246
18380.26 217
18381.54 233
18382.82 223
18384.10 228
18385.38 187
18386.66 231
18387.95 216
18389.23 195
18390.51 191
18391.79 220
18393.07 205
18394.35 209
18395.64 214
18396.92 214
18398.20 248
18399.48 227
18400.76 254
18402.05 213
18403.33 199
18404.61 212
18405.89 203
18407.17 214
18408.46 211
18409.74 231
18411.02 235
18412.30 215
18413.59 213
18414.87 201
18416.15 203
18417.43 217
18418.72 207
18420.00 237
18421.28 251
18422.56 226
18423.85 177
18425.13 212
18426.41 200
18427.70 203
18428.98 208
18430.26 200
18431.54 216
18432.83 202
18434.11 211
18435.39 228
18436.68 245
18437.96 232
18439.24 252
18440.53 224
18441.81 259
18443.09 227
18444.38 218
18445.66 222
18446.95 228
18448.23 189
18449.51 217
18450.80 222
18452.08 225
18453.36 223
18454.65 208
18455.93 205
18457.22 228
18458.50 220
18459.78 220
18461.07 233
18462.35 201
18463.64 224
18464.92 236
18466.21 231
18467.49 194
18468.77 213
18470.06 222
18471.34 219
18472.63 206
18473.91 222
18475.20 216
18476.48 178
18477.77 232
18479.05 260
18480.34 251
18481.62 224
18482.91 240
18484.19 244
18485.47 267
18486.76 233
18488.04 236
18489.33 206
18490.62 198
18491.90 207
18493.19 245
18494.47 240
18495.76 239
18497.04 209
18498.33 213
18499.61 221
18500.90 251
18502.18 229
18503.47 223
18504.75 250
18506.04 252
18507.33 228
18508.61 241
18509.90 231
18511.18 224
18512.47 186
18513.76 175
18515.04 222
18516.33 266
18517.61 215
18518.90 264
18520.19 249
18521.47 245
18522.76 220
18524.04 235
18525.33 218
18526.62 226
18527.90 213
18529.19 224
18530.48 249
18531.76 258
18533.05 246
18534.34 229
18535.62 211
18536.91 203
18538.20 268
18539.48 247
18540.77 227
18542.06 240
18543.34 222
18544.63 226
18545.92 214
18547.21 234
18548.49 209
18549.78 227
18551.07 215
18552.36 228
18553.64 225
18554.93 229
18556.22 237
18557.50 225
18558.79 217
18560.08 257
18561.37 207
18562.66 204
18563.94 228
18565.23 230
18566.52 202
18567.81 213
18569.09 212
18570.38 226
18571.67 243
18572.96 186
18574.25 217
18575.53 198
18576.82 228
18578.11 215
18579.40 224
18580.69 208
18581.98 238
18583.26 232
18584.55 221
18585.84 218
18587.13 216
18588.42 228
18589.71 227
18590.99 233
18592.28 252
18593.57 255
18594.86 225
18596.15 264
18597.44 244
18598.73 216
18600.02 198
18601.31 228
18602.59 228
18603.88 217
18605.17 229
18606.46 231
18607.75 218
18609.04 221
18610.33 218
18611.62 256
18612.91 258
18614.20 261
18615.49 255
18616.78 269
18618.07 240
18619.36 238
18620.65 216
18621.94 228
18623.23 214
18624.52 227
18625.81 253
18627.10 224
18628.39 199
18629.68 217
18630.97 246
18632.26 230
18633.55 252
18634.84 235
18636.13 276
18637.42 227
18638.71 216
18640.00 220
18641.29 236
18642.58 244
18643.87 237
18645.16 249
18646.45 246
18647.74 224
18649.03 221
18650.32 234
18651.61 220
18652.90 211
18654.19 218
18655.48 222
18656.78 235
18658.07 225
18659.36 211
18660.65 219
18661.94 228
18663.23 209
18664.52 210
18665.81 199
18667.10 197
18668.40 218
18669.69 230
18670.98 249
18672.27 248
18673.56 237
18674.85 201
18676.14 186
18677.44 223
18678.73 228
18680.02 219
18681.31 228
18682.60 229
18683.90 227
18685.19 214
18686.48 219
18687.77 230
18689.06 225
18690.36 227
18691.65 186
18692.94 211
18694.23 230
18695.52 199
18696.82 201
18698.11 184
18699.40 187
18700.69 202
18701.99 232
18703.28 207
18704.57 219
18705.86 196
18707.16 226
18708.45 195
18709.74 184
18711.04 216
18712.33 214
18713.62 204
18714.91 193
18716.21 188
18717.50 186
18718.79 228
18720.09 250
18721.38 217
18722.67 225
18723.97 222
18725.26 233
18726.55 214
18727.85 217
18729.14 206
18730.43 208
18731.73 227
18733.02 245
18734.31 231
18735.61 190
18736.90 175
18738.19 214
18739.49 193
18740.78 204
18742.08 214
18743.37 219
18744.66 215
18745.96 210
18747.25 206
18748.55 220
18749.84 222
18751.13 221
18752.43 186
18753.72 201
18755.02 185
18756.31 217
18757.61 206
18758.90 200
18760.20 254
18761.49 303
18762.78 236
18764.08 215
18765.37 203
18766.67 209
18767.96 238
18769.26 217
18770.55 198
18771.85 198
18773.14 239
18774.44 232
18775.73 207
18777.03 216
18778.32 191
18779.62 199
18780.91 222
18782.21 173
18783.50 199
18784.80 208
18786.10 219
18787.39 237
18788.69 211
18789.98 203
18791.28 211
18792.57 211
18793.87 192
18795.16 190
18796.46 190
18797.76 224
18799.05 206
18800.35 182
18801.64 181
18802.94 197
18804.24 221
18805.53 234
18806.83 200
18808.12 204
18809.42 208
18810.72 198
18812.01 212
18813.31 189
18814.61 202
18815.90 196
18817.20 214
18818.50 228
18819.79 211
18821.09 223
18822.39 207
18823.68 195
18824.98 206
18826.28 176
18827.57 190
18828.87 201
18830.17 204
18831.46 192
18832.76 208
18834.06 231
18835.35 204
18836.65 205
18837.95 193
18839.25 188
18840.54 199
18841.84 200
18843.14 195
18844.44 253
18845.73 194
18847.03 218
18848.33 227
18849.63 216
18850.92 219
18852.22 220
18853.52 217
18854.82 226
18856.11 206
18857.41 176
18858.71 218
18860.01 205
18861.31 208
18862.60 182
18863.90 230
18865.20 259
18866.50 226
18867.80 218
18869.10 215
18870.39 228
18871.69 237
18872.99 237
18874.29 204
18875.59 222
18876.89 233
18878.18 231
18879.48 179
18880.78 176
18882.08 196
18883.38 218
18884.68 220
18885.98 214
18887.28 232
18888.57 208
18889.87 204
18891.17 244
18892.47 185
18893.77 190
18895.07 202
18896.37 188
18897.67 194
18898.97 187
18900.27 223
18901.57 213
18902.87 226
18904.17 208
18905.47 185
18906.76 212
18908.06 199
18909.36 193
18910.66 218
18911.96 208
18913.26 216
18914.56 206
18915.86 192
18917.16 190
18918.46 193
18919.76 193
18921.06 190
18922.36 207
18923.66 231
18924.96 238
18926.26 187
18927.56 216
18928.86 186
18930.17 210
18931.47 211
18932.77 222
18934.07 215
18935.37 201
18936.67 212
18937.97 211
18939.27 210
18940.57 201
18941.87 230
18943.17 260
18944.47 218
18945.77 233
18947.07 226
18948.38 216
18949.68 215
18950.98 173
18952.28 202
18953.58 203
18954.88 215
18956.18 241
18957.48 222
18958.79 189
18960.09 192
18961.39 192
18962.69 188
18963.99 185
18965.29 225
18966.59 200
18967.90 205
18969.20 196
18970.50 180
18971.80 193
18973.10 221
18974.41 194
18975.71 187
18977.01 187
18978.31 192
18979.61 223
18980.92 220
18982.22 209
18983.52 184
18984.82 213
18986.12 219
18987.43 177
18988.73 163
18990.03 187
18991.33 206
18992.64 168
18993.94 190
18995.24 192
18996.54 201
18997.85 211
18999.15 212
19000.45 223
19001.76 211
19003.06 154
19004.36 190
19005.66 186
19006.97 186
19008.27 191
19009.57 218
19010.88 224
19012.18 228
19013.48 202
19014.79 211
19016.09 190
19017.39 184
19018.70 208
19020.00 202
19021.30 198
19022.61 200
19023.91 189
19025.22 185
19026.52 178
19027.82 192
19029.13 240
19030.43 183
19031.73 188
19033.04 183
19034.34 194
19035.65 226
19036.95 220
19038.25 202
19039.56 196
19040.86 215
19042.17 197
19043.47 252
19044.78 218
19046.08 201
19047.38 193
19048.69 222
19049.99 216
19051.30 210
19052.60 188
19053.91 216
19055.21 228
19056.52 210
19057.82 190
19059.13 177
19060.43 210
19061.74 195
19063.04 223
19064.35 238
19065.65 240
19066.96 213
19068.26 190
19069.57 170
19070.87 181
19072.18 220
19073.48 190
19074.79 189
19076.09 212
19077.40 187
19078.70 187
19080.01 204
19081.32 193
19082.62 240
19083.93 233
19085.23 202
19086.54 228
19087.84 211
19089.15 202
19090.46 203
19091.76 199
19093.07 197
19094.37 246
19095.68 218
19096.99 211
19098.29 206
19099.60 219
19100.90 210
19102.21 213
19103.52 192
19104.82 188
19106.13 192
19107.44 203
19108.74 217
19110.05 207
19111.36 187
19112.66 214
19113.97 191
19115.28 213
19116.58 216
19117.89 202
19119.20 217
19120.50 218
19121.81 171
19123.12 216
19124.43 217
19125.73 199
19127.04 197
19128.35 195
19129.65 201
19130.96 213
19132.27 208
19133.58 223
19134.88 215
19136.19 199
19137.50 223
19138.81 231
19140.11 190
19141.42 187
19142.73 211
19144.04 220
19145.34 201
19146.65 181
19147.96 191
19149.27 182
19150.58 189
19151.88 215
19153.19 186
19154.50 207
19155.81 230
19157.12 180
19158.42 173
19159.73 187
19161.04 230
19162.35 188
19163.66 183
19164.97 195
19166.28 235
19167.58 219
19168.89 193
19170.20 207
19171.51 226
19172.82 212
19174.13 230
19175.44 206
19176.75 200
19178.05 215
19179.36 208
19180.67 216
19181.98 197
19183.29 186
19184.60 187
19185.91 203
19187.22 200
19188.53 187
19189.84 207
19191.15 214
19192.46 217
19193.76 202
19195.07 212
19196.38 198
19197.69 185
19199.00 182
19200.31 200
19201.62 220
19202.93 204
19204.24 202
19205.55 205
19206.86 162
19208.17 205
19209.48 209
19210.79 180
19212.10 198
19213.41 228
19214.72 191
19216.03 204
19217.34 188
19218.65 196
19219.96 185
19221.27 183
19222.58 185
19223.89 198
19225.20 212
19226.52 192
19227.83 160
19229.14 197
19230.45 217
19231.76 192
19233.07 166
19234.38 173
19235.69 154
19237.00 192
19238.31 229
19239.62 198
19240.93 176
19242.25 180
19243.56 189
19244.87 224
19246.18 226
19247.49 230
19248.80 226
19250.11 207
19251.42 212
19252.74 183
19254.05 176
19255.36 176
19256.67 188
19257.98 196
19259.29 200
19260.61 196
19261.92 193
19263.23 216
19264.54 217
19265.85 225
19267.17 252
19268.48 219
19269.79 218
19271.10 186
19272.41 229
19273.73 206
19275.04 192
19276.35 205
19277.66 206
19278.98 202
19280.29 212
19281.60 192
19282.91 194
19284.23 175
19285.54 189
19286.85 201
19288.16 218
19289.48 200
19290.79 176
19292.10 173
19293.41 192
19294.73 212
19296.04 195
19297.35 196
19298.67 202
19299.98 212
19301.29 214
19302.61 207
19303.92 196
19305.23 181
19306.55 176
19307.86 202
19309.17 220
19310.49 212
19311.80 199
19313.11 209
19314.43 210
19315.74 211
19317.05 194
19318.37 170
19319.68 188
19320.99 183
19322.31 182
19323.62 176
19324.94 199
19326.25 223
19327.56 199
19328.88 221
19330.19 215
19331.51 215
19332.82 199
19334.14 201
19335.45 189
19336.76 207
19338.08 228
19339.39 187
19340.71 183
19342.02 169
19343.34 182
19344.65 162
19345.97 181
19347.28 186
19348.59 200
19349.91 191
19351.22 194
19352.54 185
19353.85 170
19355.17 177
19356.48 197
19357.80 203
19359.11 224
19360.43 191
19361.74 201
19363.06 211
19364.38 200
19365.69 203
19367.01 221
19368.32 208
19369.64 203
19370.95 188
19372.27 195
19373.58 209
19374.90 220
19376.21 184
19377.53 199
19378.85 200
19380.16 202
19381.48 219
19382.79 197
19384.11 167
19385.43 184
19386.74 211
19388.06 217
19389.37 161
19390.69 196
19392.01 194
19393.32 182
19394.64 185
19395.96 188
19397.27 205
19398.59 198
19399.91 205
19401.22 188
19402.54 231
19403.85 187
19405.17 205
19406.49 215
19407.80 189
19409.12 187
19410.44 196
19411.76 172
19413.07 214
19414.39 211
19415.71 189
19417.02 184
19418.34 209
19419.66 209
19420.98 197
19422.29 217
19423.61 201
19424.93 191
19426.24 176
19427.56 167
19428.88 224
19430.20 187
19431.51 193
19432.83 174
19434.15 167
19435.47 197
19436.79 206
19438.10 207
19439.42 187
19440.74 201
19442.06 217
19443.37 200
19444.69 216
19446.01 173
19447.33 166
19448.65 176
19449.97 198
19451.28 193
19452.60 161
19453.92 193
19455.24 201
19456.56 218
19457.88 211
19459.19 204
19460.51 210
19461.83 209
19463.15 212
19464.47 209
19465.79 174
19467.11 202
19468.42 190
19469.74 191
19471.06 193
19472.38 190
19473.70 215
19475.02 220
19476.34 225
19477.66 223
19478.98 210
19480.30 198
19481.62 205
19482.93 187
19484.25 184
19485.57 205
19486.89 227
19488.21 214
19489.53 232
19490.85 188
19492.17 186
19493.49 193
19494.81 200
19496.13 194
19497.45 203
19498.77 201
19500.09 204
19501.41 207
19502.73 191
19504.05 194
19505.37 220
19506.69 217
19508.01 201
19509.33 219
19510.65 200
19511.97 189
19513.29 178
19514.61 172
19515.93 208
19517.25 185
19518.57 185
19519.89 206
19521.21 211
19522.54 191
19523.86 210
19525.18 229
19526.50 202
19527.82 182
19529.14 209
19530.46 187
19531.78 206
19533.10 186
19534.42 192
19535.74 167
19537.07 194
19538.39 212
19539.71 181
19541.03 191
19542.35 218
19543.67 204
19544.99 196
19546.31 208
19547.64 165
19548.96 190
19550.28 190
19551.60 183
19552.92 169
19554.24 166
19555.57 195
19556.89 213
19558.21 203
19559.53 202
19560.85 186
19562.18 202
19563.50 200
19564.82 181
19566.14 204
19567.46 170
19568.79 190
19570.11 212
19571.43 199
19572.75 198
19574.08 198
19575.40 203
19576.72 205
19578.04 195
19579.37 153
19580.69 186
19582.01 207
19583.33 207
19584.66 202
19585.98 183
19587.30 179
19588.63 209
19589.95 193
19591.27 198
19592.59 204
19593.92 214
19595.24 231
19596.56 198
19597.89 244
19599.21 231
19600.53 189
19601.86 182
19603.18 190
19604.50 225
19605.83 207
19607.15 195
19608.47 187
19609.80 225
19611.12 208
19612.45 223
19613.77 192
19615.09 242
19616.42 195
19617.74 205
19619.06 211
19620.39 225
19621.71 196
19623.04 205
19624.36 230
19625.69 204
19627.01 232
19628.33 214
19629.66 185
19630.98 199
19632.31 180
19633.63 188
19634.96 180
19636.28 211
19637.60 187
19638.93 202
19640.25 185
19641.58 181
19642.90 213
19644.23 227
19645.55 212
19646.88 205
19648.20 168
19649.53 189
19650.85 217
19652.18 163
19653.50 178
19654.83 200
19656.15 192
19657.48 168
19658.80 189
19660.13 208
19661.45 194
19662.78 174
19664.11 209
19665.43 229
19666.76 197
19668.08 206
19669.41 187
19670.73 185
19672.06 186
19673.39 208
19674.71 240
19676.04 204
19677.36 165
19678.69 218
19680.01 233
19681.34 231
19682.67 220
19683.99 186
19685.32 209
19686.65 201
19687.97 200
19689.30 194
19690.62 182
19691.95 164
19693.28 190
19694.60 195
19695.93 189
19697.26 194
19698.58 195
19699.91 190
19701.24 181
19702.56 190
19703.89 174
19705.22 198
19706.54 186
19707.87 185
19709.20 195
19710.53 179
19711.85 190
19713.18 185
19714.51 196
19715.83 202
19717.16 183
19718.49 191
19719.82 193
19721.14 194
19722.47 197
19723.80 205
19725.13 187
19726.45 204
19727.78 183
19729.11 162
19730.44 214
19731.76 208
19733.09 202
19734.42 202
19735.75 197
19737.08 193
19738.40 190
19739.73 181
19741.06 194
19742.39 174
19743.72 226
19745.04 195
19746.37 204
19747.70 181
19749.03 218
19750.36 232
19751.69 176
19753.01 230
19754.34 184
19755.67 209
19757.00 203
19758.33 202
19759.66 186
19760.99 193
19762.31 189
19763.64 194
19764.97 205
19766.30 219
19767.63 202
19768.96 197
19770.29 195
19771.62 181
19772.95 177
19774.28 169
19775.60 179
19776.93 186
19778.26 167
19779.59 169
19780.92 190
19782.25 191
19783.58 189
19784.91 185
19786.24 179
19787.57 205
19788.90 214
19790.23 219
19791.56 219
19792.89 222
19794.22 224
19795.55 173
19796.88 193
19798.21 176
19799.54 171
19800.87 185
19802.20 193
19803.53 222
19804.86 221
19806.19 192
19807.52 190
19808.85 189
19810.18 187
19811.51 216
19812.84 199
19814.17 214
19815.50 188
19816.83 197
19818.16 207
19819.49 176
19820.83 165
19822.16 189
19823.49 181
19824.82 167
19826.15 176
19827.48 189
19828.81 191
19830.14 181
19831.47 191
19832.80 208
19834.14 203
19835.47 195
19836.80 180
19838.13 214
19839.46 190
19840.79 192
19842.12 166
19843.46 203
19844.79 216
19846.12 208
19847.45 186
19848.78 181
19850.11 178
19851.45 210
19852.78 195
19854.11 168
19855.44 169
19856.77 173
19858.11 175
19859.44 183
19860.77 191
19862.10 179
19863.43 179
19864.77 196
19866.10 172
19867.43 192
19868.76 224
19870.10 208
19871.43 222
19872.76 161
19874.09 180
19875.43 202
19876.76 213
19878.09 174
19879.42 185
19880.76 194
19882.09 203
19883.42 195
19884.75 203
19886.09 206
19887.42 217
19888.75 227
19890.09 205
19891.42 229
19892.75 217
19894.09 190
19895.42 200
19896.75 189
19898.09 201
19899.42 200
19900.75 183
19902.09 223
19903.42 176
19904.75 167
19906.09 167
19907.42 202
19908.75 230
19910.09 189
19911.42 187
19912.76 191
19914.09 206
19915.42 202
19916.76 171
19918.09 215
19919.43 191
19920.76 211
19922.09 202
19923.43 201
19924.76 222
19926.10 195
19927.43 194
19928.77 216
19930.10 172
19931.43 206
19932.77 232
19934.10 189
19935.44 197
19936.77 211
19938.11 194
19939.44 205
19940.78 196
19942.11 168
19943.45 148
19944.78 178
19946.12 187
19947.45 179
19948.79 189
19950.12 176
19951.46 203
19952.79 226
19954.13 189
19955.46 199
19956.80 179
19958.13 216
19959.47 187
19960.80 195
19962.14 194
19963.48 196
19964.81 186
19966.15 199
19967.48 210
19968.82 181
19970.15 194
19971.49 194
19972.83 236
19974.16 230
19975.50 215
19976.83 182
19978.17 200
19979.51 202
19980.84 184
19982.18 220
19983.51 198
19984.85 204
19986.19 218
19987.52 196
19988.86 204
19990.20 208
19991.53 162
19992.87 169
19994.21 221
19995.54 229
19996.88 211
19998.22 199
19999.55 208
20000.89 245
20002.23 213
20003.56 201
20004.90 202
20006.24 184
20007.57 195
20008.91 191
20010.25 182
20011.59 212
20012.92 210
20014.26 223
20015.60 239
20016.94 191
20018.27 182
20019.61 215
20020.95 192
20022.28 174
20023.62 196
20024.96 195
20026.30 201
20027.64 197
20028.97 219
20030.31 190
20031.65 226
20032.99 207
20034.32 181
20035.66 209
20037.00 168
20038.34 177
20039.68 223
20041.02 193
20042.35 194
20043.69 192
20045.03 215
20046.37 230
20047.71 186
20049.05 187
20050.38 215
20051.72 194
20053.06 203
20054.40 206
20055.74 187
20057.08 213
20058.42 218
20059.75 183
20061.09 201
20062.43 197
20063.77 225
20065.11 204
20066.45 217
20067.79 206
20069.13 182
20070.47 172
20071.81 200
20073.14 211
20074.48 190
20075.82 182
20077.16 212
20078.50 215
20079.84 231
20081.18 220
20082.52 220
20083.86 218
20085.20 215
20086.54 222
20087.88 216
20089.22 208
20090.56 215
20091.90 222
20093.24 181
20094.58 182
20095.92 206
20097.26 194
20098.60 210
20099.94 192
20101.28 187
20102.62 237
20103.96 216
20105.30 219
20106.64 223
20107.98 206
20109.32 202
20110.66 201
20112.00 196
20113.34 227
20114.68 235
20116.02 211
20117.36 213
20118.71 207
20120.05 182
20121.39 206
20122.73 211
20124.07 207
20125.41 207
20126.75 183
20128.09 212
20129.43 211
20130.77 171
20132.12 212
20133.46 189
20134.80 215
20136.14 237
20137.48 195
20138.82 192
20140.16 191
20141.51 196
20142.85 214
20144.19 208
20145.53 209
