# Supplementary material for: MALDI-TOF MS typing enables the classification of brewing yeasts of the genus Saccharomyces to major beer styles
Source: PLoS One. 2017 Aug 9;12(8):e0181694. doi: 10.1371/journal.pone.0181694 (PMC5549903; doi:10.1371/journal.pone.0181694)
Supplement: S6 File — The directory includes 90 raw files and was zipped to “.zip”; the folder has three strains with 30 spectra per strain; S1 Text explains the raw files with an example and Table 1 represents the yeast strains used within the experiment. (ZIP) [file pone.0181694.s009.zip › 16-18/30277-59-Lag-Lag-Lag-YPG-18h-E-E_2016-09-27_10_0_A11_1.dat]

1999.34 1697
1999.77 1733
2000.19 1927
2000.61 1842
2001.03 1646
2001.45 1687
2001.88 1700
2002.30 1611
2002.72 1519
2003.14 1466
2003.56 1493
2003.99 1512
2004.41 1414
2004.83 1327
2005.25 1426
2005.68 1414
2006.10 1473
2006.52 1444
2006.94 1408
2007.37 1456
2007.79 1510
2008.21 1477
2008.64 1461
2009.06 1485
2009.48 1376
2009.90 1409
2010.33 1407
2010.75 1391
2011.17 1396
2011.60 1375
2012.02 1401
2012.44 1391
2012.87 1328
2013.29 1316
2013.71 1350
2014.14 1302
2014.56 1320
2014.98 1428
2015.41 1438
2015.83 1331
2016.25 1384
2016.68 1385
2017.10 1357
2017.53 1308
2017.95 1380
2018.37 1411
2018.80 1383
2019.22 1422
2019.65 1400
2020.07 1421
2020.49 1463
2020.92 1472
2021.34 1302
2021.77 1308
2022.19 1389
2022.61 1454
2023.04 1388
2023.46 1344
2023.89 1321
2024.31 1372
2024.74 1393
2025.16 1391
2025.59 1377
2026.01 1343
2026.44 1392
2026.86 1469
2027.29 1354
2027.71 1379
2028.14 1399
2028.56 1289
2028.98 1360
2029.41 1361
2029.84 1407
2030.26 1387
2030.69 1412
2031.11 1433
2031.54 1421
2031.96 1446
2032.39 1435
2032.81 1490
2033.24 1489
2033.66 1395
2034.09 1451
2034.51 1471
2034.94 1368
2035.37 1365
2035.79 1380
2036.22 1439
2036.64 1328
2037.07 1413
2037.49 1379
2037.92 1409
2038.35 1428
2038.77 1399
2039.20 1424
2039.62 1434
2040.05 1382
2040.48 1340
2040.90 1410
2041.33 1371
2041.76 1477
2042.18 1363
2042.61 1307
2043.03 1316
2043.46 1399
2043.89 1411
2044.31 1378
2044.74 1347
2045.17 1368
2045.59 1324
2046.02 1337
2046.45 1417
2046.87 1507
2047.30 1479
2047.73 1440
2048.16 1431
2048.58 1428
2049.01 1434
2049.44 1449
2049.86 1496
2050.29 1294
2050.72 1373
2051.15 1398
2051.57 1412
2052.00 1408
2052.43 1451
2052.86 1429
2053.28 1438
2053.71 1452
2054.14 1305
2054.57 1384
2054.99 1479
2055.42 1575
2055.85 1531
2056.28 1582
2056.70 1675
2057.13 1703
2057.56 1802
2057.99 1741
2058.42 1713
2058.84 1705
2059.27 1597
2059.70 1602
2060.13 1598
2060.56 1563
2060.99 1543
2061.41 1509
2061.84 1525
2062.27 1561
2062.70 1605
2063.13 1557
2063.56 1641
2063.99 1803
2064.41 1843
2064.84 1933
2065.27 2287
2065.70 2323
2066.13 2211
2066.56 2181
2066.99 2100
2067.42 2073
2067.85 1858
2068.27 1839
2068.70 1640
2069.13 1500
2069.56 1544
2069.99 1512
2070.42 1527
2070.85 1432
2071.28 1460
2071.71 1393
2072.14 1322
2072.57 1459
2073.00 1393
2073.43 1451
2073.86 1513
2074.29 1514
2074.72 1490
2075.15 1483
2075.58 1477
2076.01 1460
2076.44 1564
2076.87 1573
2077.30 1539
2077.73 1479
2078.16 1470
2078.59 1452
2079.02 1449
2079.45 1456
2079.88 1402
2080.31 1467
2080.74 1393
2081.17 1395
2081.60 1410
2082.03 1377
2082.46 1307
2082.89 1354
2083.32 1341
2083.75 1308
2084.18 1405
2084.61 1395
2085.04 1335
2085.47 1339
2085.90 1333
2086.34 1405
2086.77 1365
2087.20 1257
2087.63 1289
2088.06 1313
2088.49 1379
2088.92 1337
2089.35 1425
2089.79 1351
2090.22 1330
2090.65 1292
2091.08 1381
2091.51 1284
2091.94 1270
2092.37 1257
2092.81 1241
2093.24 1317
2093.67 1315
2094.10 1277
2094.53 1260
2094.96 1264
2095.40 1290
2095.83 1232
2096.26 1263
2096.69 1283
2097.12 1278
2097.56 1289
2097.99 1258
2098.42 1198
2098.85 1219
2099.29 1233
2099.72 1226
2100.15 1187
2100.58 1188
2101.01 1199
2101.45 1237
2101.88 1191
2102.31 1210
2102.75 1198
2103.18 1252
2103.61 1232
2104.04 1222
2104.48 1244
2104.91 1289
2105.34 1307
2105.77 1303
2106.21 1349
2106.64 1345
2107.07 1365
2107.51 1374
2107.94 1386
2108.37 1409
2108.81 1383
2109.24 1379
2109.67 1412
2110.11 1407
2110.54 1328
2110.97 1341
2111.41 1275
2111.84 1263
2112.27 1305
2112.71 1308
2113.14 1272
2113.58 1295
2114.01 1201
2114.44 1265
2114.88 1260
2115.31 1264
2115.75 1211
2116.18 1202
2116.61 1150
2117.05 1199
2117.48 1236
2117.92 1259
2118.35 1267
2118.78 1170
2119.22 1178
2119.65 1144
2120.09 1214
2120.52 1227
2120.96 1274
2121.39 1307
2121.83 1328
2122.26 1374
2122.69 1403
2123.13 1350
2123.56 1317
2124.00 1301
2124.43 1257
2124.87 1251
2125.30 1300
2125.74 1256
2126.17 1253
2126.61 1297
2127.04 1338
2127.48 1237
2127.91 1271
2128.35 1217
2128.79 1207
2129.22 1212
2129.66 1305
2130.09 1345
2130.53 1342
2130.96 1278
2131.40 1282
2131.83 1302
2132.27 1335
2132.70 1350
2133.14 1376
2133.58 1260
2134.01 1268
2134.45 1352
2134.88 1361
2135.32 1351
2135.76 1268
2136.19 1291
2136.63 1275
2137.06 1297
2137.50 1265
2137.94 1304
2138.37 1339
2138.81 1386
2139.25 1260
2139.68 1295
2140.12 1281
2140.56 1351
2140.99 1246
2141.43 1232
2141.87 1197
2142.30 1230
2142.74 1258
2143.18 1289
2143.61 1247
2144.05 1279
2144.49 1276
2144.92 1250
2145.36 1254
2145.80 1239
2146.23 1284
2146.67 1320
2147.11 1357
2147.55 1362
2147.98 1428
2148.42 1461
2148.86 1502
2149.30 1574
2149.73 1618
2150.17 1545
2150.61 1611
2151.05 1650
2151.48 1599
2151.92 1634
2152.36 1560
2152.80 1523
2153.23 1479
2153.67 1418
2154.11 1347
2154.55 1421
2154.99 1397
2155.42 1392
2155.86 1370
2156.30 1411
2156.74 1407
2157.18 1452
2157.61 1501
2158.05 1469
2158.49 1364
2158.93 1376
2159.37 1447
2159.81 1469
2160.24 1434
2160.68 1367
2161.12 1316
2161.56 1405
2162.00 1381
2162.44 1387
2162.88 1449
2163.32 1376
2163.75 1385
2164.19 1487
2164.63 1604
2165.07 1643
2165.51 1656
2165.95 1866
2166.39 1770
2166.83 1657
2167.27 1632
2167.71 1516
2168.15 1511
2168.59 1425
2169.02 1405
2169.46 1421
2169.90 1364
2170.34 1423
2170.78 1420
2171.22 1428
2171.66 1533
2172.10 1488
2172.54 1564
2172.98 1480
2173.42 1552
2173.86 1533
2174.30 1464
2174.74 1477
2175.18 1497
2175.62 1560
2176.06 1604
2176.50 1607
2176.94 1529
2177.38 1535
2177.82 1516
2178.26 1454
2178.70 1482
2179.14 1417
2179.58 1495
2180.02 1523
2180.47 1508
2180.91 1442
2181.35 1407
2181.79 1392
2182.23 1461
2182.67 1395
2183.11 1424
2183.55 1320
2183.99 1277
2184.43 1410
2184.87 1376
2185.31 1318
2185.76 1390
2186.20 1295
2186.64 1410
2187.08 1446
2187.52 1471
2187.96 1434
2188.40 1439
2188.84 1530
2189.29 1422
2189.73 1449
2190.17 1415
2190.61 1460
2191.05 1510
2191.49 1518
2191.94 1545
2192.38 1615
2192.82 1640
2193.26 1600
2193.70 1601
2194.14 1772
2194.59 1781
2195.03 1806
2195.47 1778
2195.91 1811
2196.36 1816
2196.80 1699
2197.24 1689
2197.68 1631
2198.12 1429
2198.57 1377
2199.01 1426
2199.45 1429
2199.89 1383
2200.34 1361
2200.78 1418
2201.22 1451
2201.66 1462
2202.11 1414
2202.55 1419
2202.99 1422
2203.44 1387
2203.88 1458
2204.32 1410
2204.76 1377
2205.21 1400
2205.65 1412
2206.09 1458
2206.54 1441
2206.98 1451
2207.42 1508
2207.87 1438
2208.31 1526
2208.75 1503
2209.20 1555
2209.64 1572
2210.08 1550
2210.53 1620
2210.97 1702
2211.42 1614
2211.86 1637
2212.30 1569
2212.75 1554
2213.19 1605
2213.63 1469
2214.08 1467
2214.52 1441
2214.97 1387
2215.41 1404
2215.85 1435
2216.30 1393
2216.74 1319
2217.19 1357
2217.63 1381
2218.08 1338
2218.52 1369
2218.97 1403
2219.41 1414
2219.85 1343
2220.30 1231
2220.74 1427
2221.19 1410
2221.63 1490
2222.08 1487
2222.52 1460
2222.97 1472
2223.41 1562
2223.86 1531
2224.30 1545
2224.75 1467
2225.19 1518
2225.64 1505
2226.08 1520
2226.53 1514
2226.97 1516
2227.42 1503
2227.86 1532
2228.31 1598
2228.75 1492
2229.20 1456
2229.65 1508
2230.09 1470
2230.54 1420
2230.98 1479
2231.43 1503
2231.87 1575
2232.32 1626
2232.76 1598
2233.21 1626
2233.66 1656
2234.10 1559
2234.55 1549
2234.99 1580
2235.44 1564
2235.89 1548
2236.33 1447
2236.78 1434
2237.23 1438
2237.67 1446
2238.12 1501
2238.56 1361
2239.01 1309
2239.46 1307
2239.90 1276
2240.35 1238
2240.80 1242
2241.24 1198
2241.69 1201
2242.14 1173
2242.58 1174
2243.03 1209
2243.48 1175
2243.93 1177
2244.37 1161
2244.82 1162
2245.27 1241
2245.71 1212
2246.16 1158
2246.61 1155
2247.05 1220
2247.50 1241
2247.95 1200
2248.40 1210
2248.84 1196
2249.29 1158
2249.74 1259
2250.19 1243
2250.63 1206
2251.08 1255
2251.53 1262
2251.98 1220
2252.43 1202
2252.87 1263
2253.32 1181
2253.77 1175
2254.22 1144
2254.66 1190
2255.11 1239
2255.56 1266
2256.01 1247
2256.46 1237
2256.91 1190
2257.35 1190
2257.80 1180
2258.25 1201
2258.70 1203
2259.15 1209
2259.60 1107
2260.04 1185
2260.49 1249
2260.94 1252
2261.39 1244
2261.84 1301
2262.29 1256
2262.74 1236
2263.19 1307
2263.63 1271
2264.08 1310
2264.53 1277
2264.98 1298
2265.43 1285
2265.88 1241
2266.33 1282
2266.78 1267
2267.23 1285
2267.68 1321
2268.13 1401
2268.58 1459
2269.02 1551
2269.47 1630
2269.92 1705
2270.37 1718
2270.82 1796
2271.27 1796
2271.72 1762
2272.17 1703
2272.62 1733
2273.07 1695
2273.52 1585
2273.97 1544
2274.42 1497
2274.87 1468
2275.32 1580
2275.77 1603
2276.22 1502
2276.67 1598
2277.12 1539
2277.57 1513
2278.02 1492
2278.47 1418
2278.92 1418
2279.37 1387
2279.82 1399
2280.27 1389
2280.73 1330
2281.18 1246
2281.63 1216
2282.08 1259
2282.53 1337
2282.98 1239
2283.43 1144
2283.88 1199
2284.33 1148
2284.78 1254
2285.23 1272
2285.68 1197
2286.14 1258
2286.59 1231
2287.04 1216
2287.49 1310
2287.94 1340
2288.39 1320
2288.84 1459
2289.30 1437
2289.75 1556
2290.20 1618
2290.65 1677
2291.10 1651
2291.55 1619
2292.00 1666
2292.46 1727
2292.91 1734
2293.36 1665
2293.81 1668
2294.26 1610
2294.72 1580
2295.17 1537
2295.62 1501
2296.07 1454
2296.52 1493
2296.98 1472
2297.43 1528
2297.88 1451
2298.33 1363
2298.79 1468
2299.24 1339
2299.69 1341
2300.14 1311
2300.60 1293
2301.05 1252
2301.50 1282
2301.95 1305
2302.41 1284
2302.86 1262
2303.31 1268
2303.76 1189
2304.22 1264
2304.67 1262
2305.12 1294
2305.58 1229
2306.03 1211
2306.48 1281
2306.94 1287
2307.39 1335
2307.84 1310
2308.30 1394
2308.75 1421
2309.20 1475
2309.66 1418
2310.11 1437
2310.56 1446
2311.02 1398
2311.47 1316
2311.92 1409
2312.38 1388
2312.83 1375
2313.28 1346
2313.74 1396
2314.19 1409
2314.65 1376
2315.10 1338
2315.55 1365
2316.01 1381
2316.46 1410
2316.92 1434
2317.37 1517
2317.83 1563
2318.28 1546
2318.73 1526
2319.19 1590
2319.64 1519
2320.10 1570
2320.55 1578
2321.01 1605
2321.46 1487
2321.92 1426
2322.37 1491
2322.82 1519
2323.28 1690
2323.73 1880
2324.19 1963
2324.64 2174
2325.10 2309
2325.55 2530
2326.01 2506
2326.46 2304
2326.92 2247
2327.37 2120
2327.83 2029
2328.29 1849
2328.74 1682
2329.20 1642
2329.65 1510
2330.11 1460
2330.56 1454
2331.02 1447
2331.47 1341
2331.93 1348
2332.38 1419
2332.84 1308
2333.30 1339
2333.75 1368
2334.21 1344
2334.66 1395
2335.12 1330
2335.58 1304
2336.03 1357
2336.49 1315
2336.94 1295
2337.40 1350
2337.86 1220
2338.31 1198
2338.77 1269
2339.22 1240
2339.68 1268
2340.14 1271
2340.59 1299
2341.05 1254
2341.51 1288
2341.96 1263
2342.42 1235
2342.88 1180
2343.33 1285
2343.79 1254
2344.25 1170
2344.70 1250
2345.16 1289
2345.62 1334
2346.08 1321
2346.53 1351
2346.99 1347
2347.45 1312
2347.90 1372
2348.36 1355
2348.82 1363
2349.28 1276
2349.73 1382
2350.19 1361
2350.65 1316
2351.11 1298
2351.56 1326
2352.02 1261
2352.48 1263
2352.94 1274
2353.39 1216
2353.85 1216
2354.31 1234
2354.77 1191
2355.22 1180
2355.68 1133
2356.14 1270
2356.60 1180
2357.06 1171
2357.51 1261
2357.97 1309
2358.43 1239
2358.89 1147
2359.35 1196
2359.81 1221
2360.26 1225
2360.72 1248
2361.18 1321
2361.64 1284
2362.10 1301
2362.56 1288
2363.02 1326
2363.47 1291
2363.93 1348
2364.39 1363
2364.85 1319
2365.31 1403
2365.77 1433
2366.23 1482
2366.69 1412
2367.15 1439
2367.60 1462
2368.06 1415
2368.52 1347
2368.98 1377
2369.44 1339
2369.90 1305
2370.36 1250
2370.82 1287
2371.28 1335
2371.74 1285
2372.20 1256
2372.66 1254
2373.12 1193
2373.58 1154
2374.04 1200
2374.50 1258
2374.96 1310
2375.42 1224
2375.88 1284
2376.34 1288
2376.80 1219
2377.26 1233
2377.72 1195
2378.18 1186
2378.64 1220
2379.10 1258
2379.56 1206
2380.02 1234
2380.48 1208
2380.94 1165
2381.40 1183
2381.86 1211
2382.32 1244
2382.78 1197
2383.24 1198
2383.70 1099
2384.16 1147
2384.62 1189
2385.08 1210
2385.54 1194
2386.00 1214
2386.47 1290
2386.93 1276
2387.39 1192
2387.85 1159
2388.31 1191
2388.77 1157
2389.23 1147
2389.69 1199
2390.15 1236
2390.62 1149
2391.08 1184
2391.54 1190
2392.00 1253
2392.46 1201
2392.92 1204
2393.38 1220
2393.85 1221
2394.31 1223
2394.77 1277
2395.23 1254
2395.69 1141
2396.16 1245
2396.62 1313
2397.08 1193
2397.54 1247
2398.00 1248
2398.47 1277
2398.93 1248
2399.39 1216
2399.85 1213
2400.31 1180
2400.78 1162
2401.24 1229
2401.70 1215
2402.16 1194
2402.63 1174
2403.09 1199
2403.55 1270
2404.01 1183
2404.48 1198
2404.94 1170
2405.40 1250
2405.86 1214
2406.33 1160
2406.79 1209
2407.25 1252
2407.72 1213
2408.18 1172
2408.64 1174
2409.11 1134
2409.57 1177
2410.03 1160
2410.49 1118
2410.96 1062
2411.42 1075
2411.88 1092
2412.35 1154
2412.81 1103
2413.28 1136
2413.74 1184
2414.20 1140
2414.67 1069
2415.13 1114
2415.59 1156
2416.06 1221
2416.52 1245
2416.98 1260
2417.45 1251
2417.91 1183
2418.38 1256
2418.84 1196
2419.30 1277
2419.77 1207
2420.23 1187
2420.70 1216
2421.16 1245
2421.63 1234
2422.09 1172
2422.55 1185
2423.02 1277
2423.48 1247
2423.95 1262
2424.41 1224
2424.88 1277
2425.34 1198
2425.81 1160
2426.27 1227
2426.74 1139
2427.20 1115
2427.67 1166
2428.13 1209
2428.60 1133
2429.06 1070
2429.53 1125
2429.99 1150
2430.46 1187
2430.92 1129
2431.39 1143
2431.85 1133
2432.32 1080
2432.78 1094
2433.25 1095
2433.71 1129
2434.18 1154
2434.64 1153
2435.11 1151
2435.58 1202
2436.04 1166
2436.51 1143
2436.97 1103
2437.44 1084
2437.90 1186
2438.37 1166
2438.84 1199
2439.30 1268
2439.77 1285
2440.23 1330
2440.70 1281
2441.17 1275
2441.63 1302
2442.10 1278
2442.57 1224
2443.03 1193
2443.50 1204
2443.96 1216
2444.43 1113
2444.90 1194
2445.36 1283
2445.83 1299
2446.30 1220
2446.76 1174
2447.23 1176
2447.70 1188
2448.16 1202
2448.63 1171
2449.10 1255
2449.57 1179
2450.03 1252
2450.50 1166
2450.97 1188
2451.43 1157
2451.90 1214
2452.37 1272
2452.84 1182
2453.30 1094
2453.77 1170
2454.24 1221
2454.71 1134
2455.17 1098
2455.64 1090
2456.11 1170
2456.58 1061
2457.04 1110
2457.51 1162
2457.98 1090
2458.45 1121
2458.91 1100
2459.38 1162
2459.85 1151
2460.32 1209
2460.79 1147
2461.25 1167
2461.72 1196
2462.19 1168
2462.66 1165
2463.13 1282
2463.60 1128
2464.06 1145
2464.53 1159
2465.00 1129
2465.47 1192
2465.94 1238
2466.41 1263
2466.87 1214
2467.34 1245
2467.81 1193
2468.28 1203
2468.75 1154
2469.22 1120
2469.69 1099
2470.16 1054
2470.63 1072
2471.09 1071
2471.56 1089
2472.03 1077
2472.50 1091
2472.97 1100
2473.44 1083
2473.91 1099
2474.38 1090
2474.85 1183
2475.32 1181
2475.79 1153
2476.26 1120
2476.73 1100
2477.20 1236
2477.67 1165
2478.14 1151
2478.60 1205
2479.07 1157
2479.54 1130
2480.01 1018
2480.48 1042
2480.95 1054
2481.42 1079
2481.89 1126
2482.36 1085
2482.83 1108
2483.30 1080
2483.77 1149
2484.25 1115
2484.72 1069
2485.19 1086
2485.66 1177
2486.13 1178
2486.60 1199
2487.07 1184
2487.54 1252
2488.01 1196
2488.48 1263
2488.95 1218
2489.42 1176
2489.89 1126
2490.36 1185
2490.83 1207
2491.30 1174
2491.78 1103
2492.25 1169
2492.72 1179
2493.19 1198
2493.66 1164
2494.13 1204
2494.60 1224
2495.07 1273
2495.55 1196
2496.02 1211
2496.49 1208
2496.96 1157
2497.43 1121
2497.90 1135
2498.37 1159
2498.85 1167
2499.32 1133
2499.79 1140
2500.26 1168
2500.73 1171
2501.20 1142
2501.68 1197
2502.15 1181
2502.62 1159
2503.09 1103
2503.56 1129
2504.04 1113
2504.51 1148
2504.98 1206
2505.45 1178
2505.93 1126
2506.40 1062
2506.87 1146
2507.34 1204
2507.82 1179
2508.29 1201
2508.76 1187
2509.23 1282
2509.71 1293
2510.18 1408
2510.65 1426
2511.12 1457
2511.60 1557
2512.07 1654
2512.54 1725
2513.02 1659
2513.49 1623
2513.96 1677
2514.44 1621
2514.91 1538
2515.38 1427
2515.85 1433
2516.33 1400
2516.80 1313
2517.27 1212
2517.75 1346
2518.22 1426
2518.70 1430
2519.17 1415
2519.64 1375
2520.12 1401
2520.59 1408
2521.06 1426
2521.54 1384
2522.01 1406
2522.49 1391
2522.96 1334
2523.43 1314
2523.91 1234
2524.38 1187
2524.86 1222
2525.33 1235
2525.80 1180
2526.28 1180
2526.75 1199
2527.23 1195
2527.70 1191
2528.18 1124
2528.65 1241
2529.12 1213
2529.60 1137
2530.07 1123
2530.55 1237
2531.02 1248
2531.50 1208
2531.97 1259
2532.45 1243
2532.92 1196
2533.40 1229
2533.87 1284
2534.35 1225
2534.82 1216
2535.30 1196
2535.77 1211
2536.25 1247
2536.72 1238
2537.20 1200
2537.67 1218
2538.15 1290
2538.62 1329
2539.10 1208
2539.57 1213
2540.05 1271
2540.53 1328
2541.00 1319
2541.48 1221
2541.95 1255
2542.43 1263
2542.90 1298
2543.38 1224
2543.86 1211
2544.33 1273
2544.81 1232
2545.28 1263
2545.76 1322
2546.24 1307
2546.71 1309
2547.19 1329
2547.66 1426
2548.14 1557
2548.62 1591
2549.09 1505
2549.57 1455
2550.05 1475
2550.52 1467
2551.00 1503
2551.48 1551
2551.95 1400
2552.43 1422
2552.91 1394
2553.38 1354
2553.86 1375
2554.34 1293
2554.81 1325
2555.29 1261
2555.77 1207
2556.24 1205
2556.72 1222
2557.20 1371
2557.68 1200
2558.15 1191
2558.63 1210
2559.11 1185
2559.58 1207
2560.06 1258
2560.54 1216
2561.02 1173
2561.49 1120
2561.97 1137
2562.45 1162
2562.93 1120
2563.41 1048
2563.88 1117
2564.36 1117
2564.84 1105
2565.32 1141
2565.79 1085
2566.27 1107
2566.75 1082
2567.23 1154
2567.71 1126
2568.18 1121
2568.66 1174
2569.14 1192
2569.62 1084
2570.10 1133
2570.58 1116
2571.05 1122
2571.53 1117
2572.01 1121
2572.49 1126
2572.97 1107
2573.45 1083
2573.93 1134
2574.40 1199
2574.88 1133
2575.36 1116
2575.84 1088
2576.32 1156
2576.80 1150
2577.28 1088
2577.76 1117
2578.24 1193
2578.72 1184
2579.19 1108
2579.67 1128
2580.15 1153
2580.63 1192
2581.11 1091
2581.59 1108
2582.07 1063
2582.55 1047
2583.03 1072
2583.51 1097
2583.99 1201
2584.47 1120
2584.95 1115
2585.43 1086
2585.91 1160
2586.39 1181
2586.87 1172
2587.35 1137
2587.83 1174
2588.31 1207
2588.79 1154
2589.27 1157
2589.75 1146
2590.23 1179
2590.71 1224
2591.19 1216
2591.67 1170
2592.15 1195
2592.63 1146
2593.11 1153
2593.59 1143
2594.07 1132
2594.55 1112
2595.03 1128
2595.51 1099
2595.99 1105
2596.47 1084
2596.96 1025
2597.44 1063
2597.92 1146
2598.40 1089
2598.88 1025
2599.36 1053
2599.84 1032
2600.32 1077
2600.80 1034
2601.28 1085
2601.77 1097
2602.25 1111
2602.73 1149
2603.21 1140
2603.69 1204
2604.17 1162
2604.65 1205
2605.14 1178
2605.62 1123
2606.10 1165
2606.58 1239
2607.06 1230
2607.54 1189
2608.03 1129
2608.51 1099
2608.99 1232
2609.47 1149
2609.95 1051
2610.44 1100
2610.92 1131
2611.40 1115
2611.88 1097
2612.37 1163
2612.85 1168
2613.33 1104
2613.81 1113
2614.29 1114
2614.78 1052
2615.26 1066
2615.74 1083
2616.22 1065
2616.71 1114
2617.19 1079
2617.67 1115
2618.16 1234
2618.64 1148
2619.12 1120
2619.60 1133
2620.09 1138
2620.57 1118
2621.05 1190
2621.54 1175
2622.02 1169
2622.50 1153
2622.99 1100
2623.47 1113
2623.95 1089
2624.44 1129
2624.92 1123
2625.40 1115
2625.89 1159
2626.37 1136
2626.85 1142
2627.34 1147
2627.82 1177
2628.30 1163
2628.79 1148
2629.27 1132
2629.76 1106
2630.24 1122
2630.72 1163
2631.21 1124
2631.69 1173
2632.18 1182
2632.66 1243
2633.14 1206
2633.63 1153
2634.11 1253
2634.60 1264
2635.08 1160
2635.57 1177
2636.05 1205
2636.53 1156
2637.02 1288
2637.50 1223
2637.99 1127
2638.47 1121
2638.96 1078
2639.44 1145
2639.93 1135
2640.41 1075
2640.90 1091
2641.38 1142
2641.87 1063
2642.35 1053
2642.84 1051
2643.32 1111
2643.81 1085
2644.29 1132
2644.78 1065
2645.26 1053
2645.75 1046
2646.23 1054
2646.72 1115
2647.20 1150
2647.69 1111
2648.18 1120
2648.66 1125
2649.15 1100
2649.63 1089
2650.12 1077
2650.60 1128
2651.09 1157
2651.58 1169
2652.06 1187
2652.55 1177
2653.03 1199
2653.52 1244
2654.01 1143
2654.49 1226
2654.98 1228
2655.46 1197
2655.95 1169
2656.44 1205
2656.92 1195
2657.41 1193
2657.90 1165
2658.38 1169
2658.87 1188
2659.36 1172
2659.84 1173
2660.33 1177
2660.82 1231
2661.30 1142
2661.79 1163
2662.28 1144
2662.76 1120
2663.25 1119
2663.74 1091
2664.22 1151
2664.71 1157
2665.20 1139
2665.68 1128
2666.17 1089
2666.66 1176
2667.15 1194
2667.63 1126
2668.12 1086
2668.61 1131
2669.10 1152
2669.58 1104
2670.07 1087
2670.56 1096
2671.05 1186
2671.53 1144
2672.02 1142
2672.51 1169
2673.00 1225
2673.48 1179
2673.97 1214
2674.46 1178
2674.95 1190
2675.44 1154
2675.92 1181
2676.41 1218
2676.90 1079
2677.39 1092
2677.88 1102
2678.37 1095
2678.85 1152
2679.34 1164
2679.83 1131
2680.32 1092
2680.81 1079
2681.30 1128
2681.79 1116
2682.27 1137
2682.76 1102
2683.25 1127
2683.74 1079
2684.23 1084
2684.72 1067
2685.21 1093
2685.70 1061
2686.18 1084
2686.67 1044
2687.16 1038
2687.65 1102
2688.14 1045
2688.63 1081
2689.12 1102
2689.61 1129
2690.10 1146
2690.59 1164
2691.08 1194
2691.57 1173
2692.06 1240
2692.55 1168
2693.04 1201
2693.53 1256
2694.02 1189
2694.51 1203
2694.99 1240
2695.48 1225
2695.97 1111
2696.46 1087
2696.95 1072
2697.44 1061
2697.93 1067
2698.42 1099
2698.92 1070
2699.41 1121
2699.90 1125
2700.39 1126
2700.88 1089
2701.37 1067
2701.86 1114
2702.35 1135
2702.84 1141
2703.33 1054
2703.82 1120
2704.31 1102
2704.80 1101
2705.29 1135
2705.78 1072
2706.27 1118
2706.76 1139
2707.25 1111
2707.75 1168
2708.24 1176
2708.73 1153
2709.22 1061
2709.71 1087
2710.20 1175
2710.69 1109
2711.18 1100
2711.68 1141
2712.17 1153
2712.66 1061
2713.15 1046
2713.64 1034
2714.13 1047
2714.62 1063
2715.12 1095
2715.61 1112
2716.10 1122
2716.59 1044
2717.08 1036
2717.57 1059
2718.07 984
2718.56 1042
2719.05 972
2719.54 1083
2720.03 1092
2720.53 1200
2721.02 1174
2721.51 1206
2722.00 1188
2722.50 1231
2722.99 1196
2723.48 1280
2723.97 1200
2724.47 1190
2724.96 1218
2725.45 1166
2725.94 1100
2726.44 1075
2726.93 1056
2727.42 1108
2727.91 1142
2728.41 1129
2728.90 1153
2729.39 1139
2729.89 1100
2730.38 1134
2730.87 1149
2731.37 1181
2731.86 1159
2732.35 1077
2732.84 1067
2733.34 1087
2733.83 1155
2734.32 1143
2734.82 1155
2735.31 1222
2735.81 1162
2736.30 1114
2736.79 1224
2737.29 1148
2737.78 1212
2738.27 1178
2738.77 1198
2739.26 1269
2739.75 1179
2740.25 1220
2740.74 1308
2741.24 1266
2741.73 1240
2742.22 1180
2742.72 1169
2743.21 1121
2743.71 1188
2744.20 1181
2744.70 1206
2745.19 1217
2745.68 1192
2746.18 1170
2746.67 1139
2747.17 1152
2747.66 1188
2748.16 1158
2748.65 1131
2749.15 1151
2749.64 1159
2750.14 1100
2750.63 1118
2751.13 1131
2751.62 1110
2752.12 1056
2752.61 1119
2753.11 1111
2753.60 1131
2754.10 1134
2754.59 1142
2755.09 1153
2755.58 1154
2756.08 1150
2756.57 1098
2757.07 1116
2757.56 1122
2758.06 1149
2758.56 1176
2759.05 1171
2759.55 1088
2760.04 1092
2760.54 1207
2761.03 1150
2761.53 1216
2762.03 1200
2762.52 1149
2763.02 1165
2763.51 1143
2764.01 1074
2764.51 1021
2765.00 1046
2765.50 1054
2765.99 1112
2766.49 1106
2766.99 1057
2767.48 1067
2767.98 1094
2768.48 1122
2768.97 1070
2769.47 1076
2769.97 1064
2770.46 1067
2770.96 1125
2771.46 1128
2771.95 1155
2772.45 1100
2772.95 1086
2773.44 1080
2773.94 1163
2774.44 1131
2774.93 1135
2775.43 1070
2775.93 1058
2776.43 1149
2776.92 1145
2777.42 1116
2777.92 1218
2778.41 1177
2778.91 1156
2779.41 1139
2779.91 1163
2780.40 1145
2780.90 1141
2781.40 1118
2781.90 1143
2782.39 1096
2782.89 1128
2783.39 1108
2783.89 1072
2784.39 1043
2784.88 1127
2785.38 1104
2785.88 1062
2786.38 1059
2786.88 1037
2787.37 1079
2787.87 1075
2788.37 1086
2788.87 1103
2789.37 1100
2789.87 1144
2790.36 1096
2790.86 1020
2791.36 1060
2791.86 1092
2792.36 1048
2792.86 1067
2793.36 1101
2793.85 1089
2794.35 1138
2794.85 1135
2795.35 1110
2795.85 1079
2796.35 1060
2796.85 1107
2797.35 1137
2797.85 1153
2798.34 1163
2798.84 1154
2799.34 1054
2799.84 1112
2800.34 1124
2800.84 1092
2801.34 1111
2801.84 1175
2802.34 1188
2802.84 1021
2803.34 986
2803.84 1055
2804.34 1052
2804.84 1097
2805.34 995
2805.84 1039
2806.34 1060
2806.84 1081
2807.34 1177
2807.84 1131
2808.34 1119
2808.84 1188
2809.34 1115
2809.84 1112
2810.34 1166
2810.84 1198
2811.34 1239
2811.84 1142
2812.34 1146
2812.84 1136
2813.34 1192
2813.84 1103
2814.34 1207
2814.84 1162
2815.34 1124
2815.84 1159
2816.34 1092
2816.84 1153
2817.34 1114
2817.85 1057
2818.35 1103
2818.85 1085
2819.35 1045
2819.85 1080
2820.35 1045
2820.85 1102
2821.35 1079
2821.85 1072
2822.35 1130
2822.86 1084
2823.36 1001
2823.86 1085
2824.36 1074
2824.86 1068
2825.36 1005
2825.87 1027
2826.37 1051
2826.87 1065
2827.37 1061
2827.87 1059
2828.37 1073
2828.88 1017
2829.38 1029
2829.88 972
2830.38 984
2830.88 1058
2831.39 1012
2831.89 992
2832.39 976
2832.89 1026
2833.39 986
2833.90 1031
2834.40 1076
2834.90 1064
2835.40 1060
2835.91 1059
2836.41 1045
2836.91 1075
2837.41 1087
2837.92 1052
2838.42 1040
2838.92 1093
2839.42 1107
2839.93 1073
2840.43 1104
2840.93 1071
2841.44 1082
2841.94 1031
2842.44 1041
2842.95 1123
2843.45 1090
2843.95 1093
2844.45 1097
2844.96 1115
2845.46 1023
2845.96 1060
2846.47 1138
2846.97 1128
2847.48 1182
2847.98 1120
2848.48 1204
2848.99 1221
2849.49 1160
2849.99 1148
2850.50 1227
2851.00 1195
2851.50 1091
2852.01 1121
2852.51 1088
2853.02 1131
2853.52 1102
2854.02 1115
2854.53 1089
2855.03 1068
2855.54 1123
2856.04 1110
2856.55 1121
2857.05 1090
2857.55 1092
2858.06 1114
2858.56 1057
2859.07 1143
2859.57 1051
2860.08 1099
2860.58 1068
2861.09 1178
2861.59 1130
2862.10 1012
2862.60 1124
2863.11 1114
2863.61 1069
2864.12 1148
2864.62 1123
2865.13 1105
2865.63 1120
2866.14 1144
2866.64 1098
2867.15 1142
2867.65 1156
2868.16 1052
2868.66 1088
2869.17 1110
2869.67 1067
2870.18 1089
2870.68 1096
2871.19 1188
2871.69 1169
2872.20 1167
2872.71 1265
2873.21 1209
2873.72 1246
2874.22 1264
2874.73 1127
2875.24 1171
2875.74 1135
2876.25 1137
2876.75 1173
2877.26 1173
2877.77 1140
2878.27 1143
2878.78 1102
2879.28 1065
2879.79 1121
2880.30 1162
2880.80 1103
2881.31 1126
2881.82 1120
2882.32 1098
2882.83 1076
2883.34 1074
2883.84 1205
2884.35 1303
2884.86 1227
2885.36 1268
2885.87 1449
2886.38 1502
2886.88 1443
2887.39 1464
2887.90 1521
2888.41 1488
2888.91 1499
2889.42 1557
2889.93 1678
2890.43 1632
2890.94 1563
2891.45 1441
2891.96 1509
2892.46 1360
2892.97 1376
2893.48 1458
2893.99 1404
2894.49 1413
2895.00 1433
2895.51 1532
2896.02 1487
2896.53 1553
2897.03 1515
2897.54 1457
2898.05 1516
2898.56 1418
2899.07 1374
2899.57 1390
2900.08 1327
2900.59 1319
2901.10 1294
2901.61 1287
2902.11 1320
2902.62 1362
2903.13 1303
2903.64 1272
2904.15 1290
2904.66 1373
2905.16 1350
2905.67 1351
2906.18 1388
2906.69 1341
2907.20 1468
2907.71 1442
2908.22 1370
2908.73 1313
2909.24 1231
2909.74 1126
2910.25 1158
2910.76 1248
2911.27 1229
2911.78 1175
2912.29 1199
2912.80 1258
2913.31 1179
2913.82 1166
2914.33 1194
2914.84 1229
2915.35 1217
2915.86 1308
2916.36 1241
2916.87 1237
2917.38 1264
2917.89 1200
2918.40 1222
2918.91 1243
2919.42 1281
2919.93 1252
2920.44 1259
2920.95 1285
2921.46 1245
2921.97 1255
2922.48 1261
2922.99 1188
2923.50 1279
2924.01 1250
2924.52 1212
2925.03 1202
2925.54 1195
2926.05 1243
2926.57 1214
2927.08 1231
2927.59 1263
2928.10 1159
2928.61 1112
2929.12 1194
2929.63 1194
2930.14 1176
2930.65 1152
2931.16 1159
2931.67 1197
2932.18 1170
2932.69 1169
2933.20 1211
2933.72 1228
2934.23 1166
2934.74 1132
2935.25 1198
2935.76 1214
2936.27 1210
2936.78 1195
2937.29 1243
2937.81 1234
2938.32 1218
2938.83 1256
2939.34 1329
2939.85 1352
2940.36 1287
2940.88 1294
2941.39 1274
2941.90 1274
2942.41 1271
2942.92 1291
2943.43 1268
2943.95 1231
2944.46 1236
2944.97 1231
2945.48 1225
2945.99 1188
2946.51 1177
2947.02 1166
2947.53 1143
2948.04 1170
2948.56 1126
2949.07 1109
2949.58 1149
2950.09 1109
2950.61 1078
2951.12 1138
2951.63 1114
2952.14 1050
2952.66 1138
2953.17 1152
2953.68 1120
2954.19 1138
2954.71 1175
2955.22 1230
2955.73 1202
2956.25 1244
2956.76 1328
2957.27 1346
2957.79 1332
2958.30 1432
2958.81 1344
2959.33 1438
2959.84 1382
2960.35 1374
2960.87 1430
2961.38 1342
2961.89 1242
2962.41 1365
2962.92 1377
2963.43 1408
2963.95 1388
2964.46 1337
2964.97 1362
2965.49 1322
2966.00 1313
2966.52 1324
2967.03 1391
2967.54 1404
2968.06 1349
2968.57 1330
2969.09 1324
2969.60 1376
2970.12 1297
2970.63 1352
2971.14 1327
2971.66 1381
2972.17 1348
2972.69 1335
2973.20 1330
2973.72 1391
2974.23 1375
2974.75 1398
2975.26 1357
2975.77 1435
2976.29 1488
2976.80 1425
2977.32 1428
2977.83 1480
2978.35 1505
2978.86 1503
2979.38 1480
2979.89 1528
2980.41 1551
2980.92 1553
2981.44 1621
2981.95 1674
2982.47 1683
2982.99 1662
2983.50 1760
2984.02 1765
2984.53 1725
2985.05 1857
2985.56 1927
2986.08 1919
2986.59 1908
2987.11 2037
2987.63 2053
2988.14 2041
2988.66 2100
2989.17 2141
2989.69 2122
2990.20 2157
2990.72 2221
2991.24 2125
2991.75 2221
2992.27 2151
2992.79 2192
2993.30 2048
2993.82 2077
2994.33 2069
2994.85 2236
2995.37 2385
2995.88 2348
2996.40 2451
2996.92 2572
2997.43 2629
2997.95 2734
2998.47 2839
2998.98 2938
2999.50 2926
3000.02 2998
3000.53 3090
3001.05 3238
3001.57 3328
3002.08 3754
3002.60 4337
3003.12 5331
3003.64 6551
3004.15 7570
3004.67 8776
3005.19 9785
3005.70 10252
3006.22 10336
3006.74 9949
3007.26 9285
3007.77 8191
3008.29 6846
3008.81 5929
3009.33 5330
3009.84 4541
3010.36 3802
3010.88 3324
3011.40 2904
3011.92 2747
3012.43 2629
3012.95 2480
3013.47 2478
3013.99 2472
3014.50 2371
3015.02 2361
3015.54 2299
3016.06 2188
3016.58 2115
3017.10 2153
3017.61 2121
3018.13 1964
3018.65 2004
3019.17 1993
3019.69 1958
3020.21 1907
3020.73 1851
3021.24 1911
3021.76 2012
3022.28 1966
3022.80 1991
3023.32 2085
3023.84 2113
3024.36 2057
3024.88 2163
3025.39 2167
3025.91 2048
3026.43 2031
3026.95 1896
3027.47 1852
3027.99 1884
3028.51 1783
3029.03 1760
3029.55 1787
3030.07 1832
3030.59 1761
3031.11 1762
3031.63 1665
3032.15 1612
3032.66 1671
3033.18 1754
3033.70 1708
3034.22 1670
3034.74 1732
3035.26 1718
3035.78 1761
3036.30 1754
3036.82 1766
3037.34 1767
3037.86 1756
3038.38 1723
3038.90 1765
3039.42 1684
3039.94 1701
3040.46 1677
3040.98 1677
3041.51 1626
3042.03 1589
3042.55 1588
3043.07 1590
3043.59 1615
3044.11 1561
3044.63 1544
3045.15 1596
3045.67 1521
3046.19 1518
3046.71 1672
3047.23 1626
3047.75 1576
3048.27 1606
3048.79 1611
3049.32 1556
3049.84 1554
3050.36 1619
3050.88 1551
3051.40 1553
3051.92 1507
3052.44 1634
3052.96 1543
3053.49 1572
3054.01 1532
3054.53 1689
3055.05 1707
3055.57 1651
3056.09 1665
3056.62 1745
3057.14 1729
3057.66 1779
3058.18 1859
3058.70 1948
3059.22 1778
3059.75 1815
3060.27 1840
3060.79 1807
3061.31 1726
3061.83 1825
3062.36 1805
3062.88 1770
3063.40 1757
3063.92 1788
3064.45 1876
3064.97 1977
3065.49 2030
3066.01 1985
3066.54 2062
3067.06 2221
3067.58 2300
3068.10 2410
3068.63 2510
3069.15 2480
3069.67 2517
3070.19 2463
3070.72 2323
3071.24 2269
3071.76 2118
3072.29 2094
3072.81 2138
3073.33 1985
3073.85 1925
3074.38 1964
3074.90 2013
3075.42 2157
3075.95 2120
3076.47 2067
3076.99 2154
3077.52 2210
3078.04 2338
3078.57 2508
3079.09 2416
3079.61 2568
3080.14 2708
3080.66 2841
3081.18 2963
3081.71 3057
3082.23 2986
3082.76 2960
3083.28 3065
3083.80 3131
3084.33 3044
3084.85 3028
3085.38 2890
3085.90 2905
3086.42 2937
3086.95 3094
3087.47 3142
3088.00 3467
3088.52 3899
3089.05 4490
3089.57 5225
3090.09 5600
3090.62 6158
3091.14 6463
3091.67 6029
3092.19 5941
3092.72 5516
3093.24 5153
3093.77 4636
3094.29 4304
3094.82 4191
3095.34 4059
3095.87 3879
3096.39 3812
3096.92 3944
3097.44 4067
3097.97 4061
3098.49 3970
3099.02 4155
3099.54 4348
3100.07 4720
3100.59 5518
3101.12 6432
3101.64 7839
3102.17 9943
3102.70 11860
3103.22 13586
3103.75 14287
3104.27 14542
3104.80 14031
3105.32 13085
3105.85 11670
3106.38 9845
3106.90 8189
3107.43 6820
3107.95 5645
3108.48 4902
3109.01 4214
3109.53 3708
3110.06 3725
3110.58 3438
3111.11 3193
3111.64 3153
3112.16 3099
3112.69 2988
3113.22 2972
3113.74 2880
3114.27 2805
3114.80 2663
3115.32 2569
3115.85 2371
3116.38 2348
3116.90 2251
3117.43 2236
3117.96 2153
3118.48 2186
3119.01 2109
3119.54 2123
3120.06 2154
3120.59 2204
3121.12 2299
3121.65 2457
3122.17 2442
3122.70 2562
3123.23 2549
3123.76 2502
3124.28 2359
3124.81 2212
3125.34 2249
3125.87 2120
3126.39 2003
3126.92 1974
3127.45 1957
3127.98 1949
3128.50 1931
3129.03 1801
3129.56 1851
3130.09 1895
3130.62 1800
3131.14 1803
3131.67 1756
3132.20 1850
3132.73 1737
3133.26 1738
3133.78 1766
3134.31 1811
3134.84 1724
3135.37 1712
3135.90 1680
3136.43 1718
3136.95 1650
3137.48 1617
3138.01 1627
3138.54 1675
3139.07 1658
3139.60 1588
3140.13 1617
3140.65 1628
3141.18 1641
3141.71 1634
3142.24 1718
3142.77 1683
3143.30 1580
3143.83 1586
3144.36 1673
3144.89 1651
3145.42 1537
3145.94 1589
3146.47 1659
3147.00 1639
3147.53 1548
3148.06 1634
3148.59 1578
3149.12 1557
3149.65 1577
3150.18 1570
3150.71 1505
3151.24 1587
3151.77 1599
3152.30 1620
3152.83 1555
3153.36 1586
3153.89 1540
3154.42 1540
3154.95 1584
3155.48 1501
3156.01 1529
3156.54 1587
3157.07 1664
3157.60 1600
3158.13 1558
3158.66 1541
3159.19 1555
3159.72 1563
3160.25 1606
3160.78 1574
3161.31 1495
3161.84 1497
3162.37 1498
3162.90 1542
3163.43 1547
3163.97 1493
3164.50 1451
3165.03 1520
3165.56 1469
3166.09 1408
3166.62 1381
3167.15 1335
3167.68 1343
3168.21 1430
3168.74 1465
3169.28 1384
3169.81 1388
3170.34 1438
3170.87 1373
3171.40 1445
3171.93 1331
3172.46 1310
3172.99 1358
3173.53 1381
3174.06 1475
3174.59 1466
3175.12 1443
3175.65 1503
3176.18 1657
3176.72 1586
3177.25 1486
3177.78 1454
3178.31 1470
3178.84 1442
3179.38 1348
3179.91 1294
3180.44 1240
3180.97 1331
3181.50 1299
3182.04 1392
3182.57 1334
3183.10 1339
3183.63 1353
3184.17 1320
3184.70 1349
3185.23 1410
3185.76 1370
3186.30 1343
3186.83 1325
3187.36 1312
3187.89 1420
3188.43 1398
3188.96 1426
3189.49 1372
3190.03 1420
3190.56 1387
3191.09 1410
3191.63 1285
3192.16 1315
3192.69 1306
3193.22 1277
3193.76 1312
3194.29 1409
3194.82 1470
3195.36 1329
3195.89 1338
3196.43 1389
3196.96 1364
3197.49 1388
3198.03 1394
3198.56 1411
3199.09 1334
3199.63 1332
3200.16 1374
3200.69 1349
3201.23 1437
3201.76 1434
3202.30 1402
3202.83 1379
3203.36 1379
3203.90 1447
3204.43 1408
3204.97 1396
3205.50 1446
3206.04 1504
3206.57 1526
3207.10 1525
3207.64 1638
3208.17 1682
3208.71 1786
3209.24 2018
3209.78 2100
3210.31 2361
3210.85 2392
3211.38 2444
3211.91 2524
3212.45 2606
3212.98 2463
3213.52 2425
3214.05 2293
3214.59 2271
3215.12 2103
3215.66 1932
3216.19 1692
3216.73 1719
3217.26 1625
3217.80 1528
3218.34 1574
3218.87 1474
3219.41 1420
3219.94 1442
3220.48 1486
3221.01 1486
3221.55 1513
3222.08 1558
3222.62 1617
3223.15 1765
3223.69 1735
3224.23 1732
3224.76 1840
3225.30 1861
3225.83 1847
3226.37 1848
3226.91 1810
3227.44 1796
3227.98 1854
3228.51 1834
3229.05 1780
3229.59 1833
3230.12 1847
3230.66 1814
3231.20 1833
3231.73 1742
3232.27 1810
3232.81 1745
3233.34 1824
3233.88 1740
3234.41 1821
3234.95 1905
3235.49 1949
3236.02 2060
3236.56 2138
3237.10 2283
3237.64 2372
3238.17 2418
3238.71 2414
3239.25 2379
3239.78 2329
3240.32 2295
3240.86 2200
3241.39 2178
3241.93 2238
3242.47 2370
3243.01 2218
3243.54 2286
3244.08 2337
3244.62 2421
3245.16 2436
3245.69 2446
3246.23 2593
3246.77 2517
3247.31 2562
3247.84 2697
3248.38 2718
3248.92 2851
3249.46 2909
3250.00 2994
3250.53 3449
3251.07 4162
3251.61 4914
3252.15 5922
3252.69 6947
3253.22 7820
3253.76 8326
3254.30 8400
3254.84 8118
3255.38 7580
3255.92 6870
3256.45 6122
3256.99 5358
3257.53 4729
3258.07 4113
3258.61 3663
3259.15 3372
3259.69 3295
3260.23 3293
3260.76 3580
3261.30 3794
3261.84 3932
3262.38 4150
3262.92 4319
3263.46 4307
3264.00 4386
3264.54 4349
3265.08 4415
3265.62 4431
3266.15 4485
3266.69 4795
3267.23 4832
3267.77 4818
3268.31 4692
3268.85 4443
3269.39 4284
3269.93 3957
3270.47 3659
3271.01 3389
3271.55 3119
3272.09 3044
3272.63 2944
3273.17 2859
3273.71 2806
3274.25 2672
3274.79 2531
3275.33 2575
3275.87 2537
3276.41 2525
3276.95 2582
3277.49 2466
3278.03 2469
3278.57 2502
3279.11 2472
3279.65 2564
3280.19 2545
3280.73 2629
3281.27 2581
3281.81 2577
3282.35 2515
3282.89 2432
3283.43 2535
3283.97 2634
3284.52 2503
3285.06 2619
3285.60 2566
3286.14 2502
3286.68 2507
3287.22 2581
3287.76 2539
3288.30 2505
3288.84 2556
3289.38 2535
3289.93 2724
3290.47 2823
3291.01 2773
3291.55 2807
3292.09 2914
3292.63 3126
3293.17 3258
3293.72 3600
3294.26 4036
3294.80 4284
3295.34 4660
3295.88 5013
3296.42 5444
3296.97 5577
3297.51 5562
3298.05 5441
3298.59 5102
3299.13 4727
3299.68 4319
3300.22 3984
3300.76 3707
3301.30 3466
3301.84 3254
3302.39 3033
3302.93 2983
3303.47 2880
3304.01 2844
3304.56 2932
3305.10 2877
3305.64 2786
3306.18 2862
3306.73 2985
3307.27 2887
3307.81 2898
3308.35 3003
3308.90 3101
3309.44 3228
3309.98 3217
3310.52 3349
3311.07 3371
3311.61 3411
3312.15 3413
3312.70 3344
3313.24 3155
3313.78 3216
3314.33 3322
3314.87 3221
3315.41 3262
3315.96 3657
3316.50 3911
3317.04 4087
3317.59 4330
3318.13 4508
3318.67 4832
3319.22 5040
3319.76 5235
3320.30 5293
3320.85 5251
3321.39 4985
3321.94 4820
3322.48 4621
3323.02 4237
3323.57 3965
3324.11 3568
3324.66 3581
3325.20 3579
3325.74 3257
3326.29 3081
3326.83 3084
3327.38 3108
3327.92 3124
3328.47 2972
3329.01 2979
3329.55 2955
3330.10 3020
3330.64 3023
3331.19 3307
3331.73 3559
3332.28 4058
3332.82 5079
3333.37 6227
3333.91 7812
3334.46 9559
3335.00 11415
3335.55 13033
3336.09 14257
3336.64 15168
3337.18 15274
3337.73 14881
3338.27 13785
3338.82 12523
3339.36 11289
3339.91 9762
3340.45 8376
3341.00 6960
3341.54 5886
3342.09 4949
3342.63 4093
3343.18 3562
3343.73 3250
3344.27 2973
3344.82 2739
3345.36 2604
3345.91 2506
3346.45 2397
3347.00 2348
3347.55 2309
3348.09 2345
3348.64 2375
3349.18 2235
3349.73 2124
3350.28 2232
3350.82 2138
3351.37 2057
3351.92 2016
3352.46 1974
3353.01 2066
3353.55 2186
3354.10 2030
3354.65 1923
3355.19 1956
3355.74 2024
3356.29 2090
3356.83 1984
3357.38 2014
3357.93 2101
3358.47 2140
3359.02 2188
3359.57 2224
3360.12 2221
3360.66 2208
3361.21 2131
3361.76 2126
3362.30 2093
3362.85 2181
3363.40 2136
3363.95 2215
3364.49 2244
3365.04 2299
3365.59 2216
3366.14 2234
3366.68 2241
3367.23 2178
3367.78 2097
3368.33 2143
3368.87 2120
3369.42 2110
3369.97 2097
3370.52 2080
3371.06 2108
3371.61 2222
3372.16 2249
3372.71 2379
3373.26 2508
3373.80 2585
3374.35 2671
3374.90 2726
3375.45 2660
3376.00 2687
3376.54 2616
3377.09 2450
3377.64 2156
3378.19 2160
3378.74 2165
3379.29 2061
3379.84 1924
3380.38 1923
3380.93 1893
3381.48 1898
3382.03 1820
3382.58 1865
3383.13 1882
3383.68 1851
3384.23 1815
3384.77 1865
3385.32 1769
3385.87 1746
3386.42 1686
3386.97 1761
3387.52 1717
3388.07 1670
3388.62 1655
3389.17 1671
3389.72 1673
3390.27 1579
3390.82 1595
3391.37 1607
3391.92 1601
3392.46 1636
3393.01 1684
3393.56 1618
3394.11 1614
3394.66 1657
3395.21 1708
3395.76 1804
3396.31 1740
3396.86 1743
3397.41 1779
3397.96 1749
3398.51 1736
3399.06 1799
3399.61 1831
3400.16 1818
3400.71 1750
3401.26 1726
3401.81 1699
3402.37 1671
3402.92 1675
3403.47 1586
3404.02 1545
3404.57 1572
3405.12 1552
3405.67 1555
3406.22 1463
3406.77 1464
3407.32 1450
3407.87 1411
3408.42 1495
3408.97 1485
3409.52 1504
3410.08 1623
3410.63 1695
3411.18 1672
3411.73 1757
3412.28 1769
3412.83 1795
3413.38 1751
3413.93 1788
3414.48 1780
3415.04 1753
3415.59 1800
3416.14 1837
3416.69 1927
3417.24 1991
3417.79 2070
3418.35 2139
3418.90 2280
3419.45 2339
3420.00 2260
3420.55 2145
3421.10 2174
3421.66 2025
3422.21 2012
3422.76 2000
3423.31 1967
3423.86 2037
3424.42 2011
3424.97 2063
3425.52 2009
3426.07 1941
3426.63 1996
3427.18 1987
3427.73 1978
3428.28 1812
3428.84 1720
3429.39 1658
3429.94 1595
3430.49 1586
3431.05 1625
3431.60 1619
3432.15 1629
3432.70 1537
3433.26 1502
3433.81 1556
3434.36 1591
3434.92 1546
3435.47 1557
3436.02 1603
3436.58 1569
3437.13 1669
3437.68 1687
3438.24 1657
3438.79 1561
3439.34 1633
3439.90 1694
3440.45 1591
3441.00 1597
3441.56 1682
3442.11 1647
3442.66 1716
3443.22 1777
3443.77 1717
3444.32 1750
3444.88 1616
3445.43 1593
3445.99 1591
3446.54 1548
3447.09 1587
3447.65 1550
3448.20 1409
3448.76 1614
3449.31 1542
3449.86 1481
3450.42 1523
3450.97 1584
3451.53 1496
3452.08 1495
3452.64 1515
3453.19 1542
3453.75 1515
3454.30 1527
3454.85 1481
3455.41 1484
3455.96 1494
3456.52 1484
3457.07 1537
3457.63 1576
3458.18 1537
3458.74 1484
3459.29 1573
3459.85 1547
3460.40 1562
3460.96 1580
3461.51 1574
3462.07 1571
3462.62 1641
3463.18 1552
3463.73 1565
3464.29 1671
3464.85 1722
3465.40 1695
3465.96 1711
3466.51 1714
3467.07 1740
3467.62 1845
3468.18 1932
3468.73 2014
3469.29 2010
3469.85 2077
3470.40 2261
3470.96 2349
3471.51 2423
3472.07 2612
3472.63 2564
3473.18 2593
3473.74 2478
3474.29 2449
3474.85 2497
3475.41 2341
3475.96 2256
3476.52 2237
3477.08 2256
3477.63 2260
3478.19 2200
3478.75 2308
3479.30 2360
3479.86 2385
3480.42 2345
3480.97 2384
3481.53 2444
3482.09 2514
3482.64 2664
3483.20 2758
3483.76 2910
3484.31 3042
3484.87 3160
3485.43 3252
3485.98 3312
3486.54 3282
3487.10 3219
3487.66 3438
3488.21 3700
3488.77 4159
3489.33 5005
3489.89 6399
3490.44 8158
3491.00 10436
3491.56 12796
3492.12 15251
3492.67 17594
3493.23 18243
3493.79 17727
3494.35 16410
3494.90 14560
3495.46 12271
3496.02 10409
3496.58 8578
3497.14 6841
3497.69 5731
3498.25 4948
3498.81 4358
3499.37 3961
3499.93 3735
3500.49 3585
3501.04 3541
3501.60 3536
3502.16 3707
3502.72 3789
3503.28 3757
3503.84 3879
3504.39 4081
3504.95 4248
3505.51 4396
3506.07 4445
3506.63 4325
3507.19 4070
3507.75 3909
3508.31 3653
3508.86 3431
3509.42 3238
3509.98 3193
3510.54 3066
3511.10 2956
3511.66 2898
3512.22 2759
3512.78 2682
3513.34 2472
3513.90 2445
3514.46 2354
3515.02 2130
3515.58 2066
3516.13 1942
3516.69 1956
3517.25 1885
3517.81 1900
3518.37 1804
3518.93 1904
3519.49 1969
3520.05 1906
3520.61 1922
3521.17 1814
3521.73 1973
3522.29 1969
3522.85 1961
3523.41 1941
3523.97 2073
3524.53 2100
3525.09 1957
3525.65 1954
3526.21 1870
3526.77 1898
3527.33 1865
3527.89 1887
3528.46 1905
3529.02 1856
3529.58 1844
3530.14 1801
3530.70 1911
3531.26 1895
3531.82 1782
3532.38 1820
3532.94 1823
3533.50 1832
3534.06 1773
3534.62 1717
3535.18 1771
3535.75 1782
3536.31 1702
3536.87 1761
3537.43 1697
3537.99 1697
3538.55 1702
3539.11 1686
3539.67 1740
3540.24 1722
3540.80 1715
3541.36 1699
3541.92 1670
3542.48 1710
3543.04 1616
3543.61 1636
3544.17 1639
3544.73 1714
3545.29 1680
3545.85 1670
3546.41 1675
3546.98 1697
3547.54 1646
3548.10 1635
3548.66 1614
3549.23 1639
3549.79 1621
3550.35 1621
3550.91 1608
3551.47 1501
3552.04 1493
3552.60 1497
3553.16 1474
3553.72 1376
3554.29 1346
3554.85 1380
3555.41 1423
3555.97 1401
3556.54 1387
3557.10 1435
3557.66 1389
3558.23 1373
3558.79 1439
3559.35 1442
3559.91 1433
3560.48 1561
3561.04 1476
3561.60 1446
3562.17 1452
3562.73 1504
3563.29 1494
3563.86 1438
3564.42 1499
3564.98 1576
3565.55 1674
3566.11 1642
3566.67 1631
3567.24 1524
3567.80 1511
3568.36 1526
3568.93 1491
3569.49 1448
3570.06 1366
3570.62 1429
3571.18 1406
3571.75 1422
3572.31 1426
3572.88 1432
3573.44 1497
3574.00 1577
3574.57 1670
3575.13 1769
3575.70 1876
3576.26 2071
3576.82 2258
3577.39 2327
3577.95 2386
3578.52 2329
3579.08 2278
3579.65 2313
3580.21 2207
3580.78 2172
3581.34 2080
3581.91 1896
3582.47 1825
3583.04 1732
3583.60 1657
3584.17 1599
3584.73 1580
3585.30 1573
3585.86 1576
3586.43 1484
3586.99 1422
3587.56 1414
3588.12 1312
3588.69 1359
3589.25 1338
3589.82 1371
3590.38 1370
3590.95 1293
3591.51 1332
3592.08 1365
3592.64 1398
3593.21 1357
3593.78 1372
3594.34 1321
3594.91 1336
3595.47 1366
3596.04 1336
3596.60 1334
3597.17 1341
3597.74 1376
3598.30 1375
3598.87 1377
3599.43 1342
3600.00 1243
3600.57 1337
3601.13 1256
3601.70 1252
3602.27 1202
3602.83 1165
3603.40 1128
3603.96 1137
3604.53 1199
3605.10 1125
3605.66 1125
3606.23 1116
3606.80 1147
3607.36 1144
3607.93 1112
3608.50 1087
3609.07 1111
3609.63 1113
3610.20 1063
3610.77 1098
3611.33 1104
3611.90 1080
3612.47 1064
3613.03 1106
3613.60 1128
3614.17 1092
3614.74 1157
3615.30 1149
3615.87 1183
3616.44 1171
3617.01 1226
3617.57 1169
3618.14 1119
3618.71 1136
3619.28 1215
3619.84 1229
3620.41 1197
3620.98 1197
3621.55 1281
3622.12 1264
3622.68 1272
3623.25 1287
3623.82 1269
3624.39 1252
3624.96 1165
3625.52 1197
3626.09 1163
3626.66 1150
3627.23 1182
3627.80 1144
3628.37 1110
3628.93 1123
3629.50 1103
3630.07 1152
3630.64 1153
3631.21 1156
3631.78 1161
3632.34 1164
3632.91 1142
3633.48 1158
3634.05 1155
3634.62 1149
3635.19 1094
3635.76 1069
3636.33 1146
3636.90 1242
3637.47 1156
3638.03 1185
3638.60 1143
3639.17 1166
3639.74 1225
3640.31 1266
3640.88 1247
3641.45 1266
3642.02 1308
3642.59 1295
3643.16 1337
3643.73 1361
3644.30 1297
3644.87 1189
3645.44 1180
3646.01 1278
3646.58 1300
3647.15 1252
3647.72 1245
3648.29 1313
3648.86 1259
3649.43 1273
3650.00 1274
3650.57 1395
3651.14 1556
3651.71 1686
3652.28 1784
3652.85 1902
3653.42 1932
3653.99 1856
3654.56 1847
3655.13 1799
3655.70 1746
3656.27 1606
3656.84 1529
3657.41 1553
3657.98 1627
3658.55 1552
3659.12 1516
3659.69 1626
3660.27 1612
3660.84 1571
3661.41 1529
3661.98 1564
3662.55 1519
3663.12 1571
3663.69 1661
3664.26 1737
3664.83 1943
3665.41 2121
3665.98 2282
3666.55 2415
3667.12 2574
3667.69 2537
3668.26 2425
3668.83 2165
3669.41 1968
3669.98 1876
3670.55 1742
3671.12 1520
3671.69 1454
3672.26 1449
3672.84 1414
3673.41 1373
3673.98 1419
3674.55 1347
3675.12 1350
3675.70 1499
3676.27 1472
3676.84 1405
3677.41 1467
3677.98 1456
3678.56 1445
3679.13 1484
3679.70 1452
3680.27 1400
3680.85 1360
3681.42 1357
3681.99 1229
3682.56 1168
3683.14 1209
3683.71 1173
3684.28 1218
3684.86 1127
3685.43 1184
3686.00 1158
3686.57 1193
3687.15 1199
3687.72 1163
3688.29 1277
3688.87 1296
3689.44 1267
3690.01 1341
3690.59 1379
3691.16 1436
3691.73 1454
3692.31 1365
3692.88 1355
3693.45 1294
3694.03 1260
3694.60 1233
3695.17 1212
3695.75 1125
3696.32 1183
3696.89 1194
3697.47 1112
3698.04 1168
3698.62 1132
3699.19 1101
3699.76 1107
3700.34 1186
3700.91 1174
3701.49 1216
3702.06 1264
3702.63 1223
3703.21 1238
3703.78 1252
3704.36 1261
3704.93 1258
3705.51 1230
3706.08 1280
3706.65 1321
3707.23 1287
3707.80 1305
3708.38 1346
3708.95 1312
3709.53 1288
3710.10 1303
3710.68 1297
3711.25 1313
3711.83 1349
3712.40 1249
3712.98 1174
3713.55 1188
3714.13 1183
3714.70 1207
3715.28 1230
3715.85 1111
3716.43 1098
3717.00 1098
3717.58 1132
3718.15 1193
3718.73 1146
3719.30 1121
3719.88 1098
3720.46 1126
3721.03 1073
3721.61 1033
3722.18 1123
3722.76 1106
3723.33 1044
3723.91 1080
3724.49 1097
3725.06 1052
3725.64 1043
3726.21 1061
3726.79 1135
3727.37 1083
3727.94 1045
3728.52 1069
3729.09 1084
3729.67 1097
3730.25 1070
3730.82 1075
3731.40 1102
3731.98 1114
3732.55 1156
3733.13 1249
3733.71 1192
3734.28 1235
3734.86 1194
3735.44 1248
3736.01 1295
3736.59 1307
3737.17 1245
3737.74 1234
3738.32 1157
3738.90 1077
3739.47 1021
3740.05 1059
3740.63 1060
3741.20 1104
3741.78 1146
3742.36 1128
3742.94 1009
3743.51 1019
3744.09 1071
3744.67 1044
3745.25 1080
3745.82 1088
3746.40 1065
3746.98 1037
3747.56 1017
3748.13 1040
3748.71 1028
3749.29 1016
3749.87 1030
3750.45 1060
3751.02 1094
3751.60 1000
3752.18 1016
3752.76 1005
3753.34 1025
3753.91 1033
3754.49 1036
3755.07 1092
3755.65 1088
3756.23 1120
3756.80 1146
3757.38 1039
3757.96 1105
3758.54 1168
3759.12 1117
3759.70 1154
3760.28 1169
3760.85 1191
3761.43 1209
3762.01 1187
3762.59 1168
3763.17 1165
3763.75 1182
3764.33 1157
3764.91 1166
3765.49 1103
3766.06 1060
3766.64 1035
3767.22 1143
3767.80 1142
3768.38 1150
3768.96 1094
3769.54 1051
3770.12 1085
3770.70 1143
3771.28 1145
3771.86 1141
3772.44 1212
3773.02 1182
3773.60 1152
3774.18 1111
3774.76 1079
3775.34 1018
3775.92 1134
3776.50 1119
3777.08 1133
3777.66 1098
3778.24 1126
3778.82 1098
3779.40 1092
3779.98 1159
3780.56 1132
3781.14 1177
3781.72 1136
3782.30 1143
3782.88 1107
3783.46 1102
3784.04 1083
3784.62 1026
3785.20 1028
3785.78 1092
3786.36 1063
3786.94 1090
3787.52 1094
3788.10 1096
3788.68 1151
3789.26 1140
3789.84 1104
3790.43 1114
3791.01 1143
3791.59 1067
3792.17 1063
3792.75 1097
3793.33 1127
3793.91 1045
3794.49 1067
3795.07 1077
3795.66 1127
3796.24 1160
3796.82 1093
3797.40 1118
3797.98 1153
3798.56 1187
3799.15 1201
3799.73 1240
3800.31 1225
3800.89 1216
3801.47 1243
3802.05 1297
3802.64 1396
3803.22 1415
3803.80 1303
3804.38 1253
3804.96 1301
3805.55 1377
3806.13 1328
3806.71 1358
3807.29 1344
3807.87 1549
3808.46 1618
3809.04 1644
3809.62 1688
3810.20 1716
3810.79 1725
3811.37 1589
3811.95 1673
3812.53 1560
3813.12 1496
3813.70 1521
3814.28 1585
3814.87 1552
3815.45 1559
3816.03 1535
3816.61 1594
3817.20 1557
3817.78 1555
3818.36 1468
3818.95 1355
3819.53 1425
3820.11 1371
3820.70 1370
3821.28 1367
3821.86 1264
3822.45 1325
3823.03 1455
3823.61 1389
3824.20 1383
3824.78 1377
3825.36 1272
3825.95 1293
3826.53 1271
3827.11 1275
3827.70 1266
3828.28 1185
3828.87 1157
3829.45 1217
3830.03 1198
3830.62 1250
3831.20 1271
3831.79 1256
3832.37 1242
3832.95 1230
3833.54 1311
3834.12 1283
3834.71 1213
3835.29 1204
3835.88 1227
3836.46 1131
3837.05 1174
3837.63 1125
3838.21 1158
3838.80 1104
3839.38 1143
3839.97 1126
3840.55 1111
3841.14 1120
3841.72 1131
3842.31 1113
3842.89 1058
3843.48 1085
3844.06 1074
3844.65 1128
3845.23 1131
3845.82 1114
3846.40 1187
3846.99 1172
3847.57 1179
3848.16 1161
3848.74 1187
3849.33 1182
3849.92 1178
3850.50 1198
3851.09 1210
3851.67 1185
3852.26 1181
3852.84 1192
3853.43 1253
3854.02 1218
3854.60 1211
3855.19 1250
3855.77 1199
3856.36 1176
3856.94 1175
3857.53 1141
3858.12 1151
3858.70 1086
3859.29 1117
3859.88 1131
3860.46 1134
3861.05 1153
3861.63 1190
3862.22 1183
3862.81 1250
3863.39 1193
3863.98 1215
3864.57 1243
3865.15 1250
3865.74 1251
3866.33 1258
3866.91 1197
3867.50 1208
3868.09 1160
3868.67 1086
3869.26 1092
3869.85 1073
3870.44 1096
3871.02 1131
3871.61 1078
3872.20 1077
3872.78 1047
3873.37 1095
3873.96 1140
3874.55 1097
3875.13 1081
3875.72 1097
3876.31 1096
3876.90 1068
3877.48 1054
3878.07 1121
3878.66 1120
3879.25 1058
3879.83 1067
3880.42 1063
3881.01 1061
3881.60 1064
3882.19 1065
3882.77 1041
3883.36 1110
3883.95 1132
3884.54 1126
3885.13 1076
3885.71 991
3886.30 1075
3886.89 1080
3887.48 1080
3888.07 1119
3888.66 1070
3889.24 1082
3889.83 1180
3890.42 1198
3891.01 1177
3891.60 1170
3892.19 1202
3892.78 1211
3893.36 1191
3893.95 1164
3894.54 1104
3895.13 1124
3895.72 1049
3896.31 1132
3896.90 1108
3897.49 1074
3898.08 1029
3898.67 1091
3899.26 1064
3899.84 1081
3900.43 1075
3901.02 1068
3901.61 1061
3902.20 1154
3902.79 1069
3903.38 1085
3903.97 1109
3904.56 1134
3905.15 1152
3905.74 1236
3906.33 1198
3906.92 1233
3907.51 1271
3908.10 1351
3908.69 1307
3909.28 1323
3909.87 1355
3910.46 1228
3911.05 1215
3911.64 1190
3912.23 1084
3912.82 1101
3913.41 1055
3914.00 1060
3914.59 1109
3915.18 1018
3915.77 1035
3916.36 1040
3916.95 1091
3917.54 1119
3918.13 1088
3918.72 1106
3919.32 1081
3919.91 1095
3920.50 1134
3921.09 1142
3921.68 1097
3922.27 1062
3922.86 1118
3923.45 1100
3924.04 1021
3924.63 959
3925.23 1022
3925.82 1027
3926.41 1006
3927.00 994
3927.59 1010
3928.18 1006
3928.77 987
3929.36 996
3929.96 970
3930.55 968
3931.14 999
3931.73 968
3932.32 952
3932.91 994
3933.51 976
3934.10 985
3934.69 1022
3935.28 1002
3935.87 989
3936.47 1007
3937.06 951
3937.65 994
3938.24 1035
3938.83 990
3939.43 1042
3940.02 1037
3940.61 1080
3941.20 1084
3941.80 1075
3942.39 1029
3942.98 1074
3943.57 1111
3944.17 1053
3944.76 1073
3945.35 1058
3945.94 1113
3946.54 1046
3947.13 1033
3947.72 1063
3948.32 1039
3948.91 1077
3949.50 1095
3950.10 1067
3950.69 1049
3951.28 1118
3951.87 1100
3952.47 1038
3953.06 1094
3953.65 1120
3954.25 1105
3954.84 1168
3955.43 1210
3956.03 1172
3956.62 1205
3957.22 1295
3957.81 1257
3958.40 1320
3959.00 1330
3959.59 1285
3960.18 1270
3960.78 1327
3961.37 1254
3961.97 1226
3962.56 1295
3963.15 1311
3963.75 1284
3964.34 1341
3964.94 1391
3965.53 1452
3966.12 1479
3966.72 1518
3967.31 1651
3967.91 1664
3968.50 1736
3969.10 1793
3969.69 1761
3970.29 1751
3970.88 1657
3971.47 1549
3972.07 1481
3972.66 1376
3973.26 1308
3973.85 1345
3974.45 1448
3975.04 1465
3975.64 1513
3976.23 1511
3976.83 1585
3977.42 1754
3978.02 1884
3978.61 1864
3979.21 1805
3979.80 1760
3980.40 1651
3981.00 1509
3981.59 1519
3982.19 1401
3982.78 1420
3983.38 1379
3983.97 1364
3984.57 1345
3985.16 1320
3985.76 1305
3986.36 1322
3986.95 1380
3987.55 1459
3988.14 1369
3988.74 1258
3989.34 1318
3989.93 1333
3990.53 1345
3991.12 1277
3991.72 1319
3992.32 1286
3992.91 1315
3993.51 1311
3994.10 1350
3994.70 1468
3995.30 1310
3995.89 1347
3996.49 1300
3997.09 1398
3997.68 1390
3998.28 1414
3998.88 1374
3999.47 1386
4000.07 1336
4000.67 1393
4001.26 1327
4001.86 1291
4002.46 1205
4003.06 1192
4003.65 1243
4004.25 1303
4004.85 1229
4005.44 1262
4006.04 1253
4006.64 1198
4007.24 1206
4007.83 1250
4008.43 1216
4009.03 1272
4009.63 1265
4010.22 1268
4010.82 1149
4011.42 1235
4012.02 1243
4012.61 1265
4013.21 1257
4013.81 1257
4014.41 1244
4015.01 1219
4015.60 1185
4016.20 1175
4016.80 1189
4017.40 1314
4018.00 1436
4018.59 1473
4019.19 1535
4019.79 1530
4020.39 1546
4020.99 1499
4021.59 1511
4022.18 1452
4022.78 1419
4023.38 1317
4023.98 1323
4024.58 1353
4025.18 1342
4025.78 1245
4026.37 1287
4026.97 1225
4027.57 1223
4028.17 1266
4028.77 1336
4029.37 1393
4029.97 1381
4030.57 1326
4031.17 1301
4031.76 1293
4032.36 1342
4032.96 1376
4033.56 1413
4034.16 1414
4034.76 1453
4035.36 1584
4035.96 1602
4036.56 1558
4037.16 1482
4037.76 1391
4038.36 1349
4038.96 1257
4039.56 1202
4040.16 1207
4040.76 1156
4041.36 1173
4041.96 1190
4042.56 1198
4043.16 1147
4043.76 1094
4044.36 1139
4044.96 1106
4045.56 1107
4046.16 1038
4046.76 1097
4047.36 1116
4047.96 1089
4048.56 1100
4049.16 1088
4049.76 1117
4050.36 1074
4050.96 1103
4051.56 1105
4052.16 1053
4052.76 1035
4053.36 1078
4053.97 1059
4054.57 1052
4055.17 964
4055.77 935
4056.37 965
4056.97 1040
4057.57 965
4058.17 960
4058.77 955
4059.37 970
4059.98 961
4060.58 963
4061.18 1039
4061.78 990
4062.38 1025
4062.98 1026
4063.58 1126
4064.19 1119
4064.79 1057
4065.39 1066
4065.99 1151
4066.59 1083
4067.19 1008
4067.80 993
4068.40 1014
4069.00 975
4069.60 992
4070.20 994
4070.81 995
4071.41 1049
4072.01 988
4072.61 948
4073.21 1060
4073.82 1122
4074.42 1034
4075.02 1073
4075.62 1095
4076.23 1061
4076.83 1094
4077.43 1092
4078.03 1067
4078.64 1096
4079.24 1012
4079.84 1072
4080.44 1077
4081.05 978
4081.65 1042
4082.25 943
4082.86 928
4083.46 952
4084.06 1022
4084.67 1035
4085.27 1026
4085.87 1006
4086.47 986
4087.08 967
4087.68 1000
4088.28 1025
4088.89 998
4089.49 1027
4090.09 993
4090.70 1031
4091.30 1017
4091.91 947
4092.51 924
4093.11 1017
4093.72 1039
4094.32 984
4094.92 1010
4095.53 1060
4096.13 1053
4096.74 1053
4097.34 1024
4097.94 1035
4098.55 1057
4099.15 1061
4099.76 1067
4100.36 1028
4100.97 1035
4101.57 999
4102.17 1028
4102.78 1002
4103.38 1018
4103.99 1026
4104.59 1036
4105.20 1002
4105.80 1039
4106.41 1064
4107.01 961
4107.62 935
4108.22 1018
4108.82 1012
4109.43 1053
4110.03 1037
4110.64 1020
4111.24 958
4111.85 893
4112.45 916
4113.06 911
4113.67 980
4114.27 1021
4114.88 996
4115.48 901
4116.09 902
4116.69 950
4117.30 972
4117.90 984
4118.51 928
4119.11 923
4119.72 921
4120.33 1017
4120.93 904
4121.54 932
4122.14 906
4122.75 893
4123.35 947
4123.96 932
4124.57 883
4125.17 880
4125.78 952
4126.39 962
4126.99 900
4127.60 879
4128.20 892
4128.81 943
4129.42 894
4130.02 928
4130.63 894
4131.24 1012
4131.84 1024
4132.45 942
4133.06 963
4133.66 957
4134.27 1037
4134.88 963
4135.48 1043
4136.09 998
4136.70 992
4137.30 973
4137.91 1012
4138.52 1084
4139.12 1045
4139.73 1028
4140.34 997
4140.95 1094
4141.55 1078
4142.16 1095
4142.77 1040
4143.38 1088
4143.98 1062
4144.59 1069
4145.20 1031
4145.81 975
4146.41 1047
4147.02 990
4147.63 982
4148.24 1036
4148.84 993
4149.45 939
4150.06 915
4150.67 916
4151.28 988
4151.88 943
4152.49 967
4153.10 942
4153.71 957
4154.32 932
4154.92 926
4155.53 907
4156.14 931
4156.75 1015
4157.36 1035
4157.97 1098
4158.57 1064
4159.18 1116
4159.79 1209
4160.40 1254
4161.01 1188
4161.62 1189
4162.23 1123
4162.84 1155
4163.44 1067
4164.05 1049
4164.66 1050
4165.27 1007
4165.88 977
4166.49 1013
4167.10 1071
4167.71 1034
4168.32 968
4168.93 976
4169.54 1045
4170.15 1037
4170.75 1014
4171.36 1065
4171.97 1040
4172.58 976
4173.19 1060
4173.80 1042
4174.41 1012
4175.02 1036
4175.63 1039
4176.24 1004
4176.85 1029
4177.46 1044
4178.07 1009
4178.68 995
4179.29 1027
4179.90 946
4180.51 1046
4181.12 1076
4181.73 1054
4182.34 1057
4182.95 1093
4183.56 1001
4184.17 1060
4184.78 1164
4185.39 1110
4186.00 1068
4186.61 1126
4187.23 1069
4187.84 1097
4188.45 1013
4189.06 1000
4189.67 1020
4190.28 978
4190.89 1012
4191.50 1018
4192.11 971
4192.72 993
4193.33 973
4193.94 1060
4194.56 1035
4195.17 1027
4195.78 1011
4196.39 993
4197.00 989
4197.61 939
4198.22 946
4198.84 949
4199.45 976
4200.06 944
4200.67 931
4201.28 929
4201.89 936
4202.50 949
4203.12 927
4203.73 903
4204.34 944
4204.95 970
4205.56 1012
4206.18 1043
4206.79 983
4207.40 970
4208.01 973
4208.62 1024
4209.24 1057
4209.85 1026
4210.46 1044
4211.07 1073
4211.69 979
4212.30 1011
4212.91 1019
4213.52 1002
4214.14 1060
4214.75 1041
4215.36 1051
4215.97 1020
4216.59 1012
4217.20 1041
4217.81 1082
4218.43 1069
4219.04 1071
4219.65 995
4220.26 1049
4220.88 1112
4221.49 1116
4222.10 1071
4222.72 1054
4223.33 1058
4223.94 1075
4224.56 1081
4225.17 1066
4225.78 1098
4226.40 1062
4227.01 1084
4227.62 1068
4228.24 1105
4228.85 1200
4229.46 1220
4230.08 1225
4230.69 1219
4231.31 1232
4231.92 1216
4232.53 1159
4233.15 1091
4233.76 1160
4234.38 1083
4234.99 1241
4235.60 1266
4236.22 1228
4236.83 1212
4237.45 1266
4238.06 1136
4238.68 1109
4239.29 1190
4239.90 1178
4240.52 1104
4241.13 1096
4241.75 1132
4242.36 1157
4242.98 1169
4243.59 1165
4244.21 1248
4244.82 1202
4245.44 1174
4246.05 1148
4246.67 1192
4247.28 1167
4247.90 1138
4248.51 1121
4249.13 1104
4249.74 1079
4250.36 1066
4250.97 1122
4251.59 1082
4252.20 1063
4252.82 1095
4253.43 1182
4254.05 1133
4254.66 1044
4255.28 1081
4255.89 1055
4256.51 1081
4257.13 1113
4257.74 1128
4258.36 1113
4258.97 1150
4259.59 1121
4260.21 1130
4260.82 1158
4261.44 1243
4262.05 1177
4262.67 1196
4263.29 1238
4263.90 1269
4264.52 1320
4265.13 1319
4265.75 1365
4266.37 1323
4266.98 1314
4267.60 1326
4268.22 1238
4268.83 1163
4269.45 1205
4270.07 1184
4270.68 1126
4271.30 1177
4271.92 1207
4272.53 1142
4273.15 1170
4273.77 1135
4274.38 1194
4275.00 1232
4275.62 1271
4276.23 1256
4276.85 1287
4277.47 1382
4278.09 1388
4278.70 1383
4279.32 1405
4279.94 1371
4280.56 1344
4281.17 1320
4281.79 1265
4282.41 1191
4283.03 1157
4283.64 1131
4284.26 1125
4284.88 1073
4285.50 1077
4286.11 1078
4286.73 1051
4287.35 1096
4287.97 1114
4288.59 1050
4289.20 1042
4289.82 1076
4290.44 1116
4291.06 1112
4291.68 1118
4292.29 1092
4292.91 1109
4293.53 1165
4294.15 1177
4294.77 1166
4295.39 1146
4296.00 1129
4296.62 1090
4297.24 1176
4297.86 1082
4298.48 1179
4299.10 1244
4299.72 1131
4300.33 1149
4300.95 1126
4301.57 1172
4302.19 1145
4302.81 1246
4303.43 1177
4304.05 1168
4304.67 1205
4305.29 1168
4305.91 1186
4306.53 1223
4307.14 1220
4307.76 1215
4308.38 1200
4309.00 1260
4309.62 1237
4310.24 1219
4310.86 1274
4311.48 1283
4312.10 1283
4312.72 1335
4313.34 1396
4313.96 1335
4314.58 1325
4315.20 1373
4315.82 1360
4316.44 1361
4317.06 1358
4317.68 1378
4318.30 1393
4318.92 1442
4319.54 1449
4320.16 1445
4320.78 1454
4321.40 1419
4322.02 1515
4322.64 1550
4323.26 1625
4323.88 1707
4324.50 1794
4325.12 1795
4325.74 1942
4326.36 1933
4326.99 1949
4327.61 2035
4328.23 1977
4328.85 2042
4329.47 2229
4330.09 2356
4330.71 2499
4331.33 3016
4331.95 3499
4332.57 3973
4333.19 4472
4333.82 4806
4334.44 4843
4335.06 4672
4335.68 4576
4336.30 4181
4336.92 4060
4337.54 3954
4338.17 3711
4338.79 3726
4339.41 3511
4340.03 3295
4340.65 3164
4341.27 2990
4341.90 2743
4342.52 2706
4343.14 2675
4343.76 2691
4344.38 2890
4345.01 3137
4345.63 3447
4346.25 4025
4346.87 4633
4347.49 4987
4348.12 5046
4348.74 4903
4349.36 4664
4349.98 4231
4350.61 3940
4351.23 3829
4351.85 3688
4352.47 3494
4353.10 3274
4353.72 3123
4354.34 2881
4354.96 2658
4355.59 2460
4356.21 2340
4356.83 2216
4357.46 2088
4358.08 2040
4358.70 1983
4359.32 2028
4359.95 1988
4360.57 1989
4361.19 1921
4361.82 1845
4362.44 1736
4363.06 1822
4363.69 1765
4364.31 1809
4364.93 1794
4365.56 1802
4366.18 1832
4366.80 1884
4367.43 1786
4368.05 1687
4368.67 1685
4369.30 1693
4369.92 1680
4370.55 1551
4371.17 1605
4371.79 1600
4372.42 1543
4373.04 1636
4373.67 1578
4374.29 1522
4374.91 1506
4375.54 1497
4376.16 1528
4376.79 1539
4377.41 1546
4378.04 1620
4378.66 1705
4379.28 1756
4379.91 1742
4380.53 1808
4381.16 1727
4381.78 1767
4382.41 1737
4383.03 1743
4383.66 1723
4384.28 1671
4384.91 1674
4385.53 1612
4386.16 1563
4386.78 1618
4387.41 1591
4388.03 1552
4388.66 1536
4389.28 1490
4389.91 1508
4390.53 1486
4391.16 1412
4391.78 1417
4392.41 1443
4393.03 1474
4393.66 1588
4394.28 1716
4394.91 1707
4395.54 1695
4396.16 1664
4396.79 1602
4397.41 1626
4398.04 1594
4398.66 1569
4399.29 1514
4399.92 1521
4400.54 1505
4401.17 1455
4401.79 1445
4402.42 1450
4403.05 1378
4403.67 1366
4404.30 1443
4404.93 1410
4405.55 1388
4406.18 1372
4406.80 1321
4407.43 1365
4408.06 1366
4408.68 1432
4409.31 1536
4409.94 1539
4410.56 1417
4411.19 1310
4411.82 1362
4412.44 1355
4413.07 1335
4413.70 1286
4414.33 1260
4414.95 1292
4415.58 1326
4416.21 1327
4416.83 1356
4417.46 1332
4418.09 1370
4418.72 1336
4419.34 1297
4419.97 1257
4420.60 1284
4421.22 1292
4421.85 1252
4422.48 1225
4423.11 1233
4423.73 1183
4424.36 1270
4424.99 1253
4425.62 1251
4426.25 1280
4426.87 1269
4427.50 1156
4428.13 1180
4428.76 1255
4429.39 1229
4430.01 1202
4430.64 1199
4431.27 1215
4431.90 1282
4432.53 1290
4433.15 1251
4433.78 1251
4434.41 1203
4435.04 1274
4435.67 1280
4436.30 1336
4436.93 1399
4437.55 1438
4438.18 1407
4438.81 1415
4439.44 1367
4440.07 1378
4440.70 1405
4441.33 1377
4441.96 1298
4442.58 1337
4443.21 1341
4443.84 1412
4444.47 1437
4445.10 1365
4445.73 1459
4446.36 1482
4446.99 1541
4447.62 1608
4448.25 1693
4448.88 1651
4449.51 1549
4450.14 1515
4450.76 1464
4451.39 1525
4452.02 1493
4452.65 1485
4453.28 1478
4453.91 1501
4454.54 1546
4455.17 1532
4455.80 1776
4456.43 1912
4457.06 2092
4457.69 2152
4458.32 2053
4458.95 1956
4459.58 1801
4460.21 1653
4460.84 1641
4461.47 1527
4462.10 1497
4462.73 1446
4463.36 1442
4464.00 1373
4464.63 1358
4465.26 1343
4465.89 1405
4466.52 1338
4467.15 1324
4467.78 1334
4468.41 1318
4469.04 1276
4469.67 1281
4470.30 1219
4470.93 1297
4471.56 1259
4472.20 1181
4472.83 1191
4473.46 1214
4474.09 1145
4474.72 1169
4475.35 1256
4475.98 1232
4476.61 1255
4477.25 1166
4477.88 1182
4478.51 1226
4479.14 1217
4479.77 1241
4480.40 1216
4481.03 1259
4481.67 1239
4482.30 1246
4482.93 1273
4483.56 1308
4484.19 1322
4484.83 1393
4485.46 1247
4486.09 1380
4486.72 1419
4487.35 1368
4487.99 1285
4488.62 1330
4489.25 1395
4489.88 1402
4490.52 1327
4491.15 1374
4491.78 1290
4492.41 1370
4493.05 1369
4493.68 1349
4494.31 1356
4494.94 1314
4495.58 1379
4496.21 1388
4496.84 1457
4497.47 1519
4498.11 1615
4498.74 1676
4499.37 1674
4500.01 1698
4500.64 1824
4501.27 1952
4501.91 2162
4502.54 2297
4503.17 2258
4503.80 2293
4504.44 2327
4505.07 2133
4505.71 2000
4506.34 1924
4506.97 1815
4507.61 1806
4508.24 1728
4508.87 1643
4509.51 1679
4510.14 1817
4510.77 1847
4511.41 1830
4512.04 1855
4512.68 1890
4513.31 1861
4513.94 1845
4514.58 1670
4515.21 1567
4515.85 1506
4516.48 1497
4517.11 1468
4517.75 1436
4518.38 1459
4519.02 1349
4519.65 1307
4520.29 1357
4520.92 1300
4521.55 1367
4522.19 1340
4522.82 1295
4523.46 1257
4524.09 1316
4524.73 1331
4525.36 1254
4526.00 1205
4526.63 1189
4527.27 1170
4527.90 1187
4528.54 1219
4529.17 1221
4529.81 1139
4530.44 1206
4531.08 1223
4531.71 1198
4532.35 1232
4532.98 1237
4533.62 1153
4534.25 1186
4534.89 1155
4535.53 1184
4536.16 1207
4536.80 1183
4537.43 1195
4538.07 1152
4538.70 1165
4539.34 1153
4539.98 1207
4540.61 1156
4541.25 1182
4541.88 1165
4542.52 1198
4543.16 1234
4543.79 1197
4544.43 1183
4545.06 1214
4545.70 1154
4546.34 1152
4546.97 1159
4547.61 1171
4548.25 1110
4548.88 1103
4549.52 1152
4550.15 1153
4550.79 1126
4551.43 1074
4552.06 1091
4552.70 1147
4553.34 1105
4553.97 1068
4554.61 1121
4555.25 1109
4555.89 1105
4556.52 1156
4557.16 1165
4557.80 1151
4558.43 1079
4559.07 1089
4559.71 1178
4560.35 1171
4560.98 1090
4561.62 1105
4562.26 1068
4562.89 1055
4563.53 1041
4564.17 1026
4564.81 1015
4565.44 1128
4566.08 1130
4566.72 1115
4567.36 1206
4568.00 1129
4568.63 1128
4569.27 1169
4569.91 1217
4570.55 1197
4571.19 1185
4571.82 1192
4572.46 1189
4573.10 1189
4573.74 1122
4574.38 1200
4575.01 1193
4575.65 1115
4576.29 1058
4576.93 1202
4577.57 1137
4578.21 1158
4578.84 1193
4579.48 1201
4580.12 1200
4580.76 1233
4581.40 1217
4582.04 1239
4582.68 1236
4583.32 1199
4583.95 1257
4584.59 1275
4585.23 1223
4585.87 1272
4586.51 1321
4587.15 1385
4587.79 1521
4588.43 1517
4589.07 1682
4589.71 1707
4590.35 1860
4590.99 2079
4591.62 2337
4592.26 2618
4592.90 2757
4593.54 2848
4594.18 2750
4594.82 2688
4595.46 2447
4596.10 2169
4596.74 1904
4597.38 1646
4598.02 1631
4598.66 1512
4599.30 1529
4599.94 1537
4600.58 1452
4601.22 1425
4601.86 1412
4602.50 1562
4603.14 1481
4603.78 1395
4604.42 1394
4605.06 1332
4605.70 1386
4606.34 1364
4606.98 1269
4607.62 1319
4608.27 1244
4608.91 1228
4609.55 1177
4610.19 1197
4610.83 1167
4611.47 1066
4612.11 1136
4612.75 1181
4613.39 1125
4614.03 1167
4614.67 1133
4615.31 1170
4615.96 1197
4616.60 1155
4617.24 1250
4617.88 1180
4618.52 1167
4619.16 1174
4619.80 1181
4620.44 1158
4621.09 1076
4621.73 1117
4622.37 1116
4623.01 1140
4623.65 1126
4624.29 1074
4624.94 1066
4625.58 1097
4626.22 1155
4626.86 1114
4627.50 1089
4628.15 1116
4628.79 1134
4629.43 1129
4630.07 1172
4630.71 1195
4631.36 1225
4632.00 1313
4632.64 1420
4633.28 1516
4633.93 1406
4634.57 1434
4635.21 1454
4635.85 1398
4636.50 1301
4637.14 1425
4637.78 1346
4638.42 1378
4639.07 1295
4639.71 1367
4640.35 1348
4640.99 1380
4641.64 1338
4642.28 1281
4642.92 1255
4643.57 1191
4644.21 1199
4644.85 1227
4645.50 1211
4646.14 1226
4646.78 1189
4647.43 1191
4648.07 1208
4648.71 1124
4649.36 1140
4650.00 1144
4650.64 1132
4651.29 1134
4651.93 1114
4652.57 1152
4653.22 1141
4653.86 1167
4654.50 1180
4655.15 1189
4655.79 1196
4656.44 1136
4657.08 1181
4657.72 1132
4658.37 1166
4659.01 1114
4659.66 1070
4660.30 1119
4660.94 1044
4661.59 1119
4662.23 1137
4662.88 1016
4663.52 1048
4664.17 1049
4664.81 1035
4665.46 992
4666.10 1027
4666.74 966
4667.39 980
4668.03 1012
4668.68 1042
4669.32 980
4669.97 1063
4670.61 988
4671.26 991
4671.90 992
4672.55 989
4673.19 984
4673.84 975
4674.48 1020
4675.13 1033
4675.77 986
4676.42 1057
4677.07 1097
4677.71 1078
4678.36 1096
4679.00 1121
4679.65 1036
4680.29 1009
4680.94 1114
4681.58 1115
4682.23 1080
4682.88 1132
4683.52 1090
4684.17 1065
4684.81 1082
4685.46 1101
4686.10 1160
4686.75 1206
4687.40 1130
4688.04 1191
4688.69 1192
4689.34 1145
4689.98 1170
4690.63 1335
4691.27 1303
4691.92 1293
4692.57 1346
4693.21 1424
4693.86 1455
4694.51 1522
4695.15 1564
4695.80 1757
4696.45 1748
4697.09 1672
4697.74 1682
4698.39 1644
4699.03 1679
4699.68 1771
4700.33 1883
4700.97 1888
4701.62 1926
4702.27 1828
4702.92 1776
4703.56 1666
4704.21 1603
4704.86 1528
4705.50 1573
4706.15 1567
4706.80 1427
4707.45 1388
4708.09 1512
4708.74 1348
4709.39 1404
4710.04 1412
4710.68 1399
4711.33 1385
4711.98 1284
4712.63 1226
4713.28 1295
4713.92 1300
4714.57 1332
4715.22 1328
4715.87 1437
4716.52 1326
4717.16 1305
4717.81 1319
4718.46 1294
4719.11 1202
4719.76 1199
4720.41 1204
4721.05 1147
4721.70 1185
4722.35 1156
4723.00 1214
4723.65 1152
4724.30 1187
4724.94 1176
4725.59 1151
4726.24 1150
4726.89 1194
4727.54 1187
4728.19 1130
4728.84 1085
4729.49 1148
4730.14 1158
4730.78 1052
4731.43 1034
4732.08 1092
4732.73 1072
4733.38 1108
4734.03 1102
4734.68 1055
4735.33 1152
4735.98 1042
4736.63 1036
4737.28 1041
4737.93 1070
4738.58 1101
4739.23 1072
4739.88 1050
4740.53 1038
4741.18 1058
4741.83 1083
4742.47 1055
4743.12 1161
4743.77 1085
4744.42 1056
4745.07 1095
4745.72 1053
4746.37 1103
4747.03 1098
4747.68 1132
4748.33 1169
4748.98 1131
4749.63 1199
4750.28 1237
4750.93 1242
4751.58 1261
4752.23 1218
4752.88 1282
4753.53 1252
4754.18 1263
4754.83 1268
4755.48 1306
4756.13 1213
4756.78 1195
4757.43 1194
4758.08 1182
4758.74 1146
4759.39 1197
4760.04 1190
4760.69 1176
4761.34 1210
4761.99 1173
4762.64 1168
4763.29 1086
4763.94 1142
4764.60 1163
4765.25 1085
4765.90 1100
4766.55 1076
4767.20 1128
4767.85 1060
4768.51 1112
4769.16 1179
4769.81 1079
4770.46 1092
4771.11 1108
4771.76 1095
4772.42 1186
4773.07 1202
4773.72 1114
4774.37 1178
4775.02 1141
4775.68 1084
4776.33 1126
4776.98 1154
4777.63 1204
4778.29 1157
4778.94 1088
4779.59 1095
4780.24 998
4780.89 1059
4781.55 1080
4782.20 1111
4782.85 1128
4783.51 1079
4784.16 1047
4784.81 1056
4785.46 1144
4786.12 1138
4786.77 1153
4787.42 1166
4788.08 1186
4788.73 1118
4789.38 1179
4790.03 1269
4790.69 1261
4791.34 1312
4791.99 1327
4792.65 1291
4793.30 1251
4793.95 1195
4794.61 1234
4795.26 1321
4795.91 1270
4796.57 1199
4797.22 1207
4797.87 1171
4798.53 1243
4799.18 1229
4799.84 1260
4800.49 1281
4801.14 1243
4801.80 1279
4802.45 1356
4803.11 1344
4803.76 1336
4804.41 1281
4805.07 1370
4805.72 1430
4806.38 1401
4807.03 1351
4807.68 1394
4808.34 1321
4808.99 1292
4809.65 1276
4810.30 1304
4810.96 1334
4811.61 1349
4812.27 1373
4812.92 1345
4813.58 1423
4814.23 1413
4814.89 1406
4815.54 1496
4816.19 1486
4816.85 1484
4817.50 1511
4818.16 1516
4818.81 1592
4819.47 1586
4820.13 1613
4820.78 1692
4821.44 1730
4822.09 1771
4822.75 1859
4823.40 1877
4824.06 1838
4824.71 1934
4825.37 1878
4826.02 1887
4826.68 1870
4827.33 1827
4827.99 1813
4828.65 1805
4829.30 1747
4829.96 1788
4830.61 1826
4831.27 1846
4831.93 1806
4832.58 1862
4833.24 1893
4833.89 1872
4834.55 1957
4835.21 2000
4835.86 2119
4836.52 2187
4837.17 2156
4837.83 2115
4838.49 2210
4839.14 2297
4839.80 2267
4840.46 2271
4841.11 2237
4841.77 2192
4842.43 2203
4843.08 2291
4843.74 2448
4844.40 2406
4845.05 2448
4845.71 2408
4846.37 2495
4847.02 2579
4847.68 2528
4848.34 2515
4849.00 2467
4849.65 2522
4850.31 2534
4850.97 2605
4851.62 2614
4852.28 2624
4852.94 2571
4853.60 2673
4854.25 2702
4854.91 2840
4855.57 3079
4856.23 3259
4856.88 3581
4857.54 4164
4858.20 4605
4858.86 4795
4859.52 5266
4860.17 5250
4860.83 5136
4861.49 4732
4862.15 4424
4862.81 4066
4863.46 3755
4864.12 3495
4864.78 3305
4865.44 3183
4866.10 3214
4866.75 3284
4867.41 3456
4868.07 3582
4868.73 3568
4869.39 3513
4870.05 3463
4870.71 3303
4871.36 3215
4872.02 3140
4872.68 3092
4873.34 3017
4874.00 2892
4874.66 2715
4875.32 2650
4875.98 2694
4876.63 2612
4877.29 2679
4877.95 2747
4878.61 2846
4879.27 2958
4879.93 3096
4880.59 3092
4881.25 3055
4881.91 2933
4882.57 2773
4883.23 2812
4883.89 2545
4884.55 2429
4885.21 2327
4885.87 2259
4886.52 2254
4887.18 2104
4887.84 2007
4888.50 2159
4889.16 2139
4889.82 2136
4890.48 2101
4891.14 1972
4891.80 2019
4892.46 2025
4893.12 2042
4893.78 2059
4894.44 2001
4895.10 1947
4895.76 1906
4896.42 1874
4897.09 1888
4897.75 1795
4898.41 1791
4899.07 1815
4899.73 1900
4900.39 1981
4901.05 1980
4901.71 2048
4902.37 1877
4903.03 1831
4903.69 1802
4904.35 1670
4905.01 1576
4905.67 1593
4906.33 1648
4907.00 1683
4907.66 1566
4908.32 1557
4908.98 1592
4909.64 1565
4910.30 1530
4910.96 1481
4911.62 1548
4912.29 1525
4912.95 1490
4913.61 1470
4914.27 1503
4914.93 1558
4915.59 1482
4916.26 1509
4916.92 1426
4917.58 1480
4918.24 1408
4918.90 1422
4919.56 1487
4920.23 1498
4920.89 1538
4921.55 1529
4922.21 1441
4922.87 1478
4923.54 1458
4924.20 1416
4924.86 1409
4925.52 1496
4926.19 1424
4926.85 1413
4927.51 1440
4928.17 1401
4928.84 1462
4929.50 1503
4930.16 1537
4930.82 1476
4931.49 1417
4932.15 1449
4932.81 1445
4933.47 1452
4934.14 1400
4934.80 1402
4935.46 1387
4936.13 1361
4936.79 1360
4937.45 1414
4938.11 1314
4938.78 1296
4939.44 1287
4940.10 1296
4940.77 1297
4941.43 1347
4942.09 1381
4942.76 1318
4943.42 1301
4944.08 1317
4944.75 1268
4945.41 1336
4946.08 1278
4946.74 1252
4947.40 1291
4948.07 1264
4948.73 1299
4949.39 1256
4950.06 1269
4950.72 1248
4951.39 1226
4952.05 1200
4952.71 1198
4953.38 1206
4954.04 1208
4954.71 1230
4955.37 1257
4956.04 1173
4956.70 1179
4957.36 1192
4958.03 1228
4958.69 1234
4959.36 1284
4960.02 1364
4960.69 1341
4961.35 1339
4962.02 1400
4962.68 1473
4963.35 1514
4964.01 1674
4964.68 1824
4965.34 1756
4966.01 1609
4966.67 1636
4967.34 1578
4968.00 1455
4968.67 1453
4969.33 1411
4970.00 1354
4970.66 1259
4971.33 1286
4971.99 1295
4972.66 1364
4973.32 1314
4973.99 1320
4974.66 1360
4975.32 1537
4975.99 1488
4976.65 1541
4977.32 1491
4977.98 1607
4978.65 1600
4979.32 1574
4979.98 1478
4980.65 1369
4981.31 1347
4981.98 1220
4982.65 1231
4983.31 1223
4983.98 1177
4984.64 1182
4985.31 1200
4985.98 1155
4986.64 1175
4987.31 1183
4987.98 1163
4988.64 1079
4989.31 1109
4989.98 1078
4990.64 1143
4991.31 1203
4991.98 1190
4992.64 1225
4993.31 1115
4993.98 1159
4994.64 1121
4995.31 1091
4995.98 1134
4996.64 1157
4997.31 1125
4997.98 1073
4998.65 1107
4999.31 1080
4999.98 1037
5000.65 1034
5001.31 1051
5001.98 1081
5002.65 1023
5003.32 1051
5003.98 1103
5004.65 1084
5005.32 1097
5005.99 1042
5006.66 1075
5007.32 1045
5007.99 1034
5008.66 1106
5009.33 1109
5009.99 1065
5010.66 1078
5011.33 1072
5012.00 1070
5012.67 1100
5013.33 1109
5014.00 1054
5014.67 1059
5015.34 1116
5016.01 1115
5016.68 1044
5017.34 997
5018.01 1009
5018.68 1057
5019.35 1041
5020.02 972
5020.69 973
5021.36 1012
5022.02 946
5022.69 976
5023.36 987
5024.03 1015
5024.70 1008
5025.37 1019
5026.04 1056
5026.71 1009
5027.38 1001
5028.05 969
5028.71 1044
5029.38 1005
5030.05 920
5030.72 973
5031.39 1004
5032.06 946
5032.73 932
5033.40 984
5034.07 958
5034.74 1042
5035.41 1011
5036.08 1055
5036.75 1052
5037.42 1021
5038.09 1066
5038.76 1027
5039.43 1048
5040.10 1046
5040.77 1022
5041.44 999
5042.11 991
5042.78 964
5043.45 990
5044.12 1004
5044.79 962
5045.46 989
5046.13 955
5046.80 955
5047.47 990
5048.14 976
5048.81 966
5049.48 1105
5050.15 1013
5050.82 981
5051.49 968
5052.16 981
5052.83 958
5053.51 1041
5054.18 1003
5054.85 951
5055.52 974
5056.19 969
5056.86 967
5057.53 962
5058.20 961
5058.87 927
5059.55 953
5060.22 913
5060.89 1007
5061.56 986
5062.23 998
5062.90 980
5063.57 949
5064.25 931
5064.92 971
5065.59 971
5066.26 1045
5066.93 1007
5067.60 1013
5068.28 1075
5068.95 1036
5069.62 1031
5070.29 985
5070.96 977
5071.64 962
5072.31 958
5072.98 965
5073.65 1035
5074.32 1012
5075.00 978
5075.67 1020
5076.34 1041
5077.01 1095
5077.69 1076
5078.36 1125
5079.03 1194
5079.70 1190
5080.38 1157
5081.05 1179
5081.72 1084
5082.39 1049
5083.07 1118
5083.74 1114
5084.41 1175
5085.09 1153
5085.76 1145
5086.43 1154
5087.10 1116
5087.78 1090
5088.45 1134
5089.12 1185
5089.80 1235
5090.47 1116
5091.14 1168
5091.82 1175
5092.49 1105
5093.16 1165
5093.84 1167
5094.51 1165
5095.18 1144
5095.86 1114
5096.53 1065
5097.21 1098
5097.88 1058
5098.55 1076
5099.23 1094
5099.90 1050
5100.57 1042
5101.25 1061
5101.92 1063
5102.60 1143
5103.27 1108
5103.95 1112
5104.62 1177
5105.29 1232
5105.97 1234
5106.64 1245
5107.32 1180
5107.99 1172
5108.67 1218
5109.34 1177
5110.01 1142
5110.69 1151
5111.36 1107
5112.04 1102
5112.71 1145
5113.39 1161
5114.06 1196
5114.74 1101
5115.41 1076
5116.09 1177
5116.76 1208
5117.44 1192
5118.11 1296
5118.79 1368
5119.46 1387
5120.14 1497
5120.81 1563
5121.49 1555
5122.16 1409
5122.84 1496
5123.52 1445
5124.19 1390
5124.87 1344
5125.54 1232
5126.22 1224
5126.89 1200
5127.57 1186
5128.24 1245
5128.92 1251
5129.60 1171
5130.27 1212
5130.95 1171
5131.62 1129
5132.30 1161
5132.98 1217
5133.65 1201
5134.33 1248
5135.01 1289
5135.68 1231
5136.36 1150
5137.03 1150
5137.71 1115
5138.39 1128
5139.06 1104
5139.74 1065
5140.42 1002
5141.09 982
5141.77 1042
5142.45 1034
5143.12 962
5143.80 994
5144.48 1023
5145.15 949
5145.83 1019
5146.51 1027
5147.18 1051
5147.86 1004
5148.54 970
5149.22 1035
5149.89 1003
5150.57 1047
5151.25 996
5151.93 1035
5152.60 1005
5153.28 1003
5153.96 1027
5154.63 1026
5155.31 960
5155.99 998
5156.67 1028
5157.35 1081
5158.02 1009
5158.70 1031
5159.38 1065
5160.06 1074
5160.73 1108
5161.41 1103
5162.09 1133
5162.77 957
5163.45 960
5164.12 923
5164.80 965
5165.48 999
5166.16 1010
5166.84 1051
5167.52 1067
5168.19 1056
5168.87 1026
5169.55 1031
5170.23 986
5170.91 978
5171.59 960
5172.27 957
5172.94 910
5173.62 898
5174.30 894
5174.98 947
5175.66 906
5176.34 885
5177.02 957
5177.70 947
5178.38 990
5179.06 993
5179.73 998
5180.41 953
5181.09 925
5181.77 990
5182.45 978
5183.13 959
5183.81 939
5184.49 904
5185.17 952
5185.85 943
5186.53 938
5187.21 974
5187.89 993
5188.57 939
5189.25 913
5189.93 958
5190.61 877
5191.29 883
5191.97 868
5192.65 969
5193.33 916
5194.01 917
5194.69 904
5195.37 913
5196.05 986
5196.73 914
5197.41 994
5198.09 991
5198.77 953
5199.45 984
5200.13 998
5200.81 980
5201.49 1008
5202.17 1026
5202.85 1038
5203.53 1002
5204.21 984
5204.89 1063
5205.58 975
5206.26 953
5206.94 1000
5207.62 974
5208.30 946
5208.98 967
5209.66 1021
5210.34 1014
5211.02 1014
5211.71 1045
5212.39 1063
5213.07 1056
5213.75 1083
5214.43 1147
5215.11 1116
5215.79 1201
5216.48 1230
5217.16 1206
5217.84 1131
5218.52 1097
5219.20 1200
5219.88 1178
5220.57 1127
5221.25 1177
5221.93 1168
5222.61 1208
5223.29 1306
5223.98 1299
5224.66 1304
5225.34 1366
5226.02 1324
5226.70 1192
5227.39 1222
5228.07 1103
5228.75 1183
5229.43 1138
5230.12 1190
5230.80 1149
5231.48 1101
5232.16 1091
5232.85 1148
5233.53 1157
5234.21 1084
5234.89 1126
5235.58 1149
5236.26 1151
5236.94 1145
5237.63 1188
5238.31 1235
5238.99 1182
5239.67 1247
5240.36 1353
5241.04 1253
5241.72 1173
5242.41 1252
5243.09 1320
5243.77 1187
5244.46 1169
5245.14 1147
5245.82 1139
5246.51 1203
5247.19 1202
5247.88 1093
5248.56 1084
5249.24 1129
5249.93 1086
5250.61 1079
5251.29 1072
5251.98 1126
5252.66 1157
5253.35 1133
5254.03 1199
5254.71 1163
5255.40 1149
5256.08 1203
5256.77 1167
5257.45 1083
5258.14 1115
5258.82 1018
5259.50 1059
5260.19 1079
5260.87 1101
5261.56 1120
5262.24 1175
5262.93 1224
5263.61 1215
5264.30 1263
5264.98 1228
5265.67 1241
5266.35 1233
5267.03 1180
5267.72 1258
5268.40 1172
5269.09 1168
5269.77 1138
5270.46 1149
5271.14 1087
5271.83 1070
5272.52 1122
5273.20 1094
5273.89 1055
5274.57 1109
5275.26 1044
5275.94 1077
5276.63 1070
5277.31 1089
5278.00 1094
5278.68 1066
5279.37 1085
5280.06 1091
5280.74 1053
5281.43 1037
5282.11 1071
5282.80 1095
5283.48 1106
5284.17 1086
5284.86 1134
5285.54 1143
5286.23 1073
5286.92 1055
5287.60 1038
5288.29 1121
5288.97 1064
5289.66 1034
5290.35 1025
5291.03 1037
5291.72 1067
5292.41 1125
5293.09 1040
5293.78 1002
5294.47 1084
5295.15 1055
5295.84 1065
5296.53 1069
5297.21 1118
5297.90 1239
5298.59 1230
5299.27 1226
5299.96 1249
5300.65 1281
5301.33 1280
5302.02 1302
5302.71 1293
5303.40 1320
5304.08 1361
5304.77 1473
5305.46 1538
5306.15 1767
5306.83 1840
5307.52 1915
5308.21 1902
5308.90 1741
5309.58 1633
5310.27 1613
5310.96 1538
5311.65 1653
5312.33 1667
5313.02 1805
5313.71 1799
5314.40 1697
5315.09 1686
5315.77 1622
5316.46 1541
5317.15 1497
5317.84 1448
5318.53 1467
5319.21 1446
5319.90 1558
5320.59 1588
5321.28 1660
5321.97 1724
5322.66 1687
5323.35 1634
5324.03 1570
5324.72 1468
5325.41 1393
5326.10 1318
5326.79 1245
5327.48 1253
5328.17 1236
5328.86 1320
5329.54 1292
5330.23 1231
5330.92 1215
5331.61 1166
5332.30 1134
5332.99 1122
5333.68 1047
5334.37 1060
5335.06 1122
5335.75 1070
5336.44 1106
5337.12 1121
5337.81 1129
5338.50 1103
5339.19 1070
5339.88 1063
5340.57 1080
5341.26 1083
5341.95 1097
5342.64 1061
5343.33 1067
5344.02 1118
5344.71 1121
5345.40 1099
5346.09 1089
5346.78 1134
5347.47 1160
5348.16 1111
5348.85 1123
5349.54 1136
5350.23 1168
5350.92 1136
5351.61 1127
5352.30 1095
5352.99 1131
5353.68 1078
5354.37 1075
5355.07 1057
5355.76 1086
5356.45 1057
5357.14 1031
5357.83 1016
5358.52 1046
5359.21 1009
5359.90 1065
5360.59 1160
5361.28 1110
5361.97 1169
5362.66 1162
5363.36 1156
5364.05 1200
5364.74 1155
5365.43 1096
5366.12 1087
5366.81 1099
5367.50 1081
5368.19 1050
5368.89 1049
5369.58 1070
5370.27 1074
5370.96 1002
5371.65 1031
5372.34 1055
5373.04 991
5373.73 1014
5374.42 1045
5375.11 969
5375.80 974
5376.49 1023
5377.19 1020
5377.88 1008
5378.57 997
5379.26 979
5379.96 995
5380.65 978
5381.34 1023
5382.03 1018
5382.72 1002
5383.42 1013
5384.11 984
5384.80 996
5385.49 1017
5386.19 980
5386.88 979
5387.57 1005
5388.26 1064
5388.96 1074
5389.65 1076
5390.34 1036
5391.04 1051
5391.73 1081
5392.42 1146
5393.12 1151
5393.81 1127
5394.50 1101
5395.19 1067
5395.89 1026
5396.58 1088
5397.27 1020
5397.97 1016
5398.66 1048
5399.35 1007
5400.05 1001
5400.74 1028
5401.43 1024
5402.13 1042
5402.82 1074
5403.52 1034
5404.21 1089
5404.90 1049
5405.60 1107
5406.29 1086
5406.98 1072
5407.68 1058
5408.37 1172
5409.07 1190
5409.76 1138
5410.45 1112
5411.15 1134
5411.84 1155
5412.54 1118
5413.23 1162
5413.93 1047
5414.62 1101
5415.32 1196
5416.01 1166
5416.70 1094
5417.40 1172
5418.09 1136
5418.79 1219
5419.48 1237
5420.18 1209
5420.87 1242
5421.57 1309
5422.26 1313
5422.96 1371
5423.65 1381
5424.35 1292
5425.04 1306
5425.74 1294
5426.43 1207
5427.13 1242
5427.82 1286
5428.52 1284
5429.21 1267
5429.91 1292
5430.60 1267
5431.30 1288
5432.00 1264
5432.69 1273
5433.39 1367
5434.08 1364
5434.78 1408
5435.47 1384
5436.17 1402
5436.86 1376
5437.56 1420
5438.26 1485
5438.95 1558
5439.65 1564
5440.34 1578
5441.04 1412
5441.74 1367
5442.43 1400
5443.13 1413
5443.83 1479
5444.52 1467
5445.22 1611
5445.91 1654
5446.61 1649
5447.31 1841
5448.00 1972
5448.70 1996
5449.40 2045
5450.09 1955
5450.79 1878
5451.49 1884
5452.18 1790
5452.88 1794
5453.58 1752
5454.27 1700
5454.97 1685
5455.67 1767
5456.37 1612
5457.06 1637
5457.76 1691
5458.46 1677
5459.15 1693
5459.85 1804
5460.55 1857
5461.25 1835
5461.94 1879
5462.64 1928
5463.34 1881
5464.04 1844
5464.73 1853
5465.43 1962
5466.13 1916
5466.83 1848
5467.53 1906
5468.22 2002
5468.92 1981
5469.62 1963
5470.32 2033
5471.01 1984
5471.71 2059
5472.41 2205
5473.11 2255
5473.81 2286
5474.51 2394
5475.20 2426
5475.90 2544
5476.60 2528
5477.30 2792
5478.00 2848
5478.70 3074
5479.39 3563
5480.09 4055
5480.79 4687
5481.49 5167
5482.19 5502
5482.89 5325
5483.59 4890
5484.29 4573
5484.98 4320
5485.68 3911
5486.38 3517
5487.08 3432
5487.78 3317
5488.48 3062
5489.18 3037
5489.88 3054
5490.58 2951
5491.28 2941
5491.98 3052
5492.68 3173
5493.37 3350
5494.07 3451
5494.77 3462
5495.47 3426
5496.17 3472
5496.87 3592
5497.57 3715
5498.27 3854
5498.97 4230
5499.67 4775
5500.37 5757
5501.07 6898
5501.77 7943
5502.47 8467
5503.17 8527
5503.87 8256
5504.57 7289
5505.27 6185
5505.97 5352
5506.67 4604
5507.37 3936
5508.07 3679
5508.77 3275
5509.47 3023
5510.17 2918
5510.87 2819
5511.58 2727
5512.28 2639
5512.98 2644
5513.68 2592
5514.38 2633
5515.08 2611
5515.78 2630
5516.48 2594
5517.18 2568
5517.88 2587
5518.58 2472
5519.28 2373
5519.99 2348
5520.69 2365
5521.39 2269
5522.09 2182
5522.79 2060
5523.49 2070
5524.19 2050
5524.90 2035
5525.60 1922
5526.30 1835
5527.00 1815
5527.70 1834
5528.40 1740
5529.10 1779
5529.81 1761
5530.51 1750
5531.21 1755
5531.91 1807
5532.61 1711
5533.32 1691
5534.02 1667
5534.72 1700
5535.42 1769
5536.12 1670
5536.83 1686
5537.53 1581
5538.23 1585
5538.93 1665
5539.64 1621
5540.34 1599
5541.04 1603
5541.74 1691
5542.45 1513
5543.15 1466
5543.85 1511
5544.55 1569
5545.26 1537
5545.96 1553
5546.66 1556
5547.36 1605
5548.07 1518
5548.77 1490
5549.47 1465
5550.18 1557
5550.88 1478
5551.58 1501
5552.29 1605
5552.99 1518
5553.69 1487
5554.40 1544
5555.10 1617
5555.80 1585
5556.51 1540
5557.21 1589
5557.91 1552
5558.62 1427
5559.32 1457
5560.02 1482
5560.73 1479
5561.43 1512
5562.14 1543
5562.84 1525
5563.54 1541
5564.25 1549
5564.95 1591
5565.65 1564
5566.36 1541
5567.06 1635
5567.77 1584
5568.47 1528
5569.18 1519
5569.88 1467
5570.58 1385
5571.29 1377
5571.99 1375
5572.70 1449
5573.40 1418
5574.11 1472
5574.81 1476
5575.52 1470
5576.22 1511
5576.93 1509
5577.63 1467
5578.33 1430
5579.04 1441
5579.74 1420
5580.45 1336
5581.15 1322
5581.86 1350
5582.56 1321
5583.27 1291
5583.97 1314
5584.68 1276
5585.39 1280
5586.09 1297
5586.80 1316
5587.50 1350
5588.21 1347
5588.91 1351
5589.62 1323
5590.32 1286
5591.03 1294
5591.73 1229
5592.44 1192
5593.15 1200
5593.85 1232
5594.56 1218
5595.26 1270
5595.97 1244
5596.68 1227
5597.38 1251
5598.09 1230
5598.79 1213
5599.50 1257
5600.21 1260
5600.91 1178
5601.62 1207
5602.33 1217
5603.03 1239
5603.74 1197
5604.44 1203
5605.15 1302
5605.86 1257
5606.56 1300
5607.27 1302
5607.98 1233
5608.68 1193
5609.39 1243
5610.10 1232
5610.80 1245
5611.51 1177
5612.22 1213
5612.93 1231
5613.63 1287
5614.34 1304
5615.05 1202
5615.75 1190
5616.46 1226
5617.17 1222
5617.88 1291
5618.58 1235
5619.29 1292
5620.00 1293
5620.71 1300
5621.41 1314
5622.12 1281
5622.83 1286
5623.54 1212
5624.24 1289
5624.95 1313
5625.66 1313
5626.37 1320
5627.08 1343
5627.78 1353
5628.49 1342
5629.20 1370
5629.91 1328
5630.62 1341
5631.32 1342
5632.03 1447
5632.74 1417
5633.45 1446
5634.16 1385
5634.86 1482
5635.57 1456
5636.28 1483
5636.99 1542
5637.70 1538
5638.41 1564
5639.12 1584
5639.82 1538
5640.53 1550
5641.24 1581
5641.95 1639
5642.66 1553
5643.37 1618
5644.08 1515
5644.79 1452
5645.50 1491
5646.21 1449
5646.91 1436
5647.62 1368
5648.33 1405
5649.04 1437
5649.75 1412
5650.46 1407
5651.17 1473
5651.88 1415
5652.59 1366
5653.30 1403
5654.01 1380
5654.72 1447
5655.43 1464
5656.14 1493
5656.85 1415
5657.56 1436
5658.27 1506
5658.98 1499
5659.69 1533
5660.40 1629
5661.11 1593
5661.82 1666
5662.53 1734
5663.24 1693
5663.95 1689
5664.66 1620
5665.37 1558
5666.08 1515
5666.79 1517
5667.50 1466
5668.21 1460
5668.92 1482
5669.63 1520
5670.34 1582
5671.05 1708
5671.76 1792
5672.47 1833
5673.18 1864
5673.89 1834
5674.61 1769
5675.32 1756
5676.03 1643
5676.74 1464
5677.45 1478
5678.16 1360
5678.87 1402
5679.58 1391
5680.29 1354
5681.01 1381
5681.72 1406
5682.43 1484
5683.14 1402
5683.85 1430
5684.56 1439
5685.27 1381
5685.99 1419
5686.70 1312
5687.41 1272
5688.12 1281
5688.83 1305
5689.54 1352
5690.26 1323
5690.97 1288
5691.68 1276
5692.39 1311
5693.10 1245
5693.82 1248
5694.53 1273
5695.24 1232
5695.95 1218
5696.67 1206
5697.38 1279
5698.09 1231
5698.80 1184
5699.51 1165
5700.23 1177
5700.94 1214
5701.65 1204
5702.36 1190
5703.08 1238
5703.79 1180
5704.50 1195
5705.22 1146
5705.93 1150
5706.64 1158
5707.35 1109
5708.07 1148
5708.78 1161
5709.49 1139
5710.21 1142
5710.92 1093
5711.63 1137
5712.35 1134
5713.06 1110
5713.77 1158
5714.49 1163
5715.20 1188
5715.91 1111
5716.63 1162
5717.34 1122
5718.05 1080
5718.77 1081
5719.48 1109
5720.19 1131
5720.91 1098
5721.62 1116
5722.34 1139
5723.05 1115
5723.76 1124
5724.48 1133
5725.19 1172
5725.91 1188
5726.62 1165
5727.33 1171
5728.05 1205
5728.76 1180
5729.48 1158
5730.19 1174
5730.91 1211
5731.62 1208
5732.34 1188
5733.05 1181
5733.76 1172
5734.48 1091
5735.19 1067
5735.91 1103
5736.62 1118
5737.34 1086
5738.05 1106
5738.77 1121
5739.48 1100
5740.20 1123
5740.91 1058
5741.63 1055
5742.34 1065
5743.06 1070
5743.77 1099
5744.49 1075
5745.20 1009
5745.92 1074
5746.63 1082
5747.35 1087
5748.07 1099
5748.78 1116
5749.50 1040
5750.21 1017
5750.93 1098
5751.64 1052
5752.36 1033
5753.07 1092
5753.79 1109
5754.51 1127
5755.22 1105
5755.94 1054
5756.65 1075
5757.37 1074
5758.09 1064
5758.80 1111
5759.52 1110
5760.24 1172
5760.95 1136
5761.67 1138
5762.38 1067
5763.10 1063
5763.82 1076
5764.53 1127
5765.25 1088
5765.97 1128
5766.68 1115
5767.40 1113
5768.12 1071
5768.83 1211
5769.55 1148
5770.27 1244
5770.98 1279
5771.70 1324
5772.42 1350
5773.13 1317
5773.85 1225
5774.57 1279
5775.29 1293
5776.00 1239
5776.72 1162
5777.44 1142
5778.16 1167
5778.87 1162
5779.59 1159
5780.31 1157
5781.03 1169
5781.74 1160
5782.46 1183
5783.18 1104
5783.90 1095
5784.61 1107
5785.33 1103
5786.05 1152
5786.77 1128
5787.48 1153
5788.20 1158
5788.92 1102
5789.64 1127
5790.36 1147
5791.08 1126
5791.79 1125
5792.51 1078
5793.23 1117
5793.95 1119
5794.67 1075
5795.38 1063
5796.10 1118
5796.82 1099
5797.54 1093
5798.26 1129
5798.98 1112
5799.70 1089
5800.41 1080
5801.13 1128
5801.85 1077
5802.57 1071
5803.29 1085
5804.01 1075
5804.73 1095
5805.45 1123
5806.17 1072
5806.89 1087
5807.60 1068
5808.32 1132
5809.04 1100
5809.76 1104
5810.48 1147
5811.20 1087
5811.92 1066
5812.64 1151
5813.36 1102
5814.08 1088
5814.80 1064
5815.52 1095
5816.24 1098
5816.96 1117
5817.68 1087
5818.40 1100
5819.12 1117
5819.84 1150
5820.56 1165
5821.28 1142
5822.00 1153
5822.72 1109
5823.44 1140
5824.16 1134
5824.88 1114
5825.60 1074
5826.32 1134
5827.04 1108
5827.76 1099
5828.48 1112
5829.20 1081
5829.92 1149
5830.64 1085
5831.36 1097
5832.08 1033
5832.80 1099
5833.52 1118
5834.25 1132
5834.97 1150
5835.69 1096
5836.41 1121
5837.13 1128
5837.85 1150
5838.57 1133
5839.29 1183
5840.01 1165
5840.73 1189
5841.46 1142
5842.18 1154
5842.90 1093
5843.62 1196
5844.34 1243
5845.06 1269
5845.78 1185
5846.51 1168
5847.23 1213
5847.95 1200
5848.67 1239
5849.39 1171
5850.11 1163
5850.84 1233
5851.56 1224
5852.28 1278
5853.00 1224
5853.72 1220
5854.45 1266
5855.17 1239
5855.89 1238
5856.61 1253
5857.33 1274
5858.06 1218
5858.78 1287
5859.50 1281
5860.22 1264
5860.95 1220
5861.67 1287
5862.39 1254
5863.11 1341
5863.84 1415
5864.56 1318
5865.28 1376
5866.01 1319
5866.73 1310
5867.45 1359
5868.17 1331
5868.90 1355
5869.62 1385
5870.34 1404
5871.07 1444
5871.79 1417
5872.51 1439
5873.24 1406
5873.96 1437
5874.68 1469
5875.41 1446
5876.13 1434
5876.85 1437
5877.58 1551
5878.30 1483
5879.02 1604
5879.75 1670
5880.47 1738
5881.19 1757
5881.92 1778
5882.64 1671
5883.37 1636
5884.09 1622
5884.81 1624
5885.54 1696
5886.26 1679
5886.99 1661
5887.71 1698
5888.43 1657
5889.16 1679
5889.88 1659
5890.61 1632
5891.33 1633
5892.05 1662
5892.78 1687
5893.50 1599
5894.23 1598
5894.95 1605
5895.68 1580
5896.40 1603
5897.13 1617
5897.85 1602
5898.58 1638
5899.30 1644
5900.03 1696
5900.75 1699
5901.48 1694
5902.20 1699
5902.93 1712
5903.65 1676
5904.38 1669
5905.10 1716
5905.83 1824
5906.55 1813
5907.28 1867
5908.00 1784
5908.73 1752
5909.45 1687
5910.18 1815
5910.90 1833
5911.63 1807
5912.36 1816
5913.08 1822
5913.81 1859
5914.53 1865
5915.26 1835
5915.98 1917
5916.71 1942
5917.44 1907
5918.16 1950
5918.89 1947
5919.61 1974
5920.34 2027
5921.07 2062
5921.79 2052
5922.52 2110
5923.25 2158
5923.97 2198
5924.70 2188
5925.42 2196
5926.15 2249
5926.88 2297
5927.60 2326
5928.33 2279
5929.06 2340
5929.78 2475
5930.51 2422
5931.24 2528
5931.96 2443
5932.69 2569
5933.42 2616
5934.15 2663
5934.87 2705
5935.60 2676
5936.33 2686
5937.05 2769
5937.78 2887
5938.51 3061
5939.24 3102
5939.96 3075
5940.69 3165
5941.42 3199
5942.14 3295
5942.87 3429
5943.60 3379
5944.33 3454
5945.06 3515
5945.78 3615
5946.51 3831
5947.24 3891
5947.97 3983
5948.69 3931
5949.42 4004
5950.15 4079
5950.88 4346
5951.61 4708
5952.33 5028
5953.06 5489
5953.79 6133
5954.52 6555
5955.25 6739
5955.98 6615
5956.70 6505
5957.43 6091
5958.16 5805
5958.89 5628
5959.62 5369
5960.35 5294
5961.07 5288
5961.80 5195
5962.53 5254
5963.26 5193
5963.99 5287
5964.72 5557
5965.45 5769
5966.18 6153
5966.90 6624
5967.63 7120
5968.36 7533
5969.09 7683
5969.82 7741
5970.55 7551
5971.28 7240
5972.01 7008
5972.74 6739
5973.47 6514
5974.20 6293
5974.93 6232
5975.66 6231
5976.39 6287
5977.12 6367
5977.84 6347
5978.57 6207
5979.30 6514
5980.03 6750
5980.76 6987
5981.49 7240
5982.22 7446
5982.95 7702
5983.68 7916
5984.41 7708
5985.14 7840
5985.87 7918
5986.60 7841
5987.33 7804
5988.06 7637
5988.79 7718
5989.53 7887
5990.26 7873
5990.99 7835
5991.72 7974
5992.45 8028
5993.18 7972
5993.91 8056
5994.64 8311
5995.37 8505
5996.10 8654
5996.83 8808
5997.56 8790
5998.29 8911
5999.02 8972
5999.75 8999
6000.49 8891
6001.22 8641
6001.95 8571
6002.68 8374
6003.41 8293
6004.14 8265
6004.87 8132
6005.60 8158
6006.34 8014
6007.07 8062
6007.80 8474
6008.53 8974
6009.26 9886
6009.99 11216
6010.72 13114
6011.46 15550
6012.19 18323
6012.92 21195
6013.65 23995
6014.38 25947
6015.12 26666
6015.85 27101
6016.58 26209
6017.31 24742
6018.04 22373
6018.78 19707
6019.51 17367
6020.24 15026
6020.97 13277
6021.70 11347
6022.44 9999
6023.17 8834
6023.90 8165
6024.63 7662
6025.37 7093
6026.10 6872
6026.83 6713
6027.56 6478
6028.30 6486
6029.03 6454
6029.76 6680
6030.50 6988
6031.23 7020
6031.96 7057
6032.69 6976
6033.43 6609
6034.16 6199
6034.89 5772
6035.63 5533
6036.36 5224
6037.09 5110
6037.83 5111
6038.56 4981
6039.29 5127
6040.03 5165
6040.76 5351
6041.49 5375
6042.23 5380
6042.96 5440
6043.69 5492
6044.43 5588
6045.16 5639
6045.90 5743
6046.63 5727
6047.36 5730
6048.10 5687
6048.83 5754
6049.57 6046
6050.30 6207
6051.03 6346
6051.77 6584
6052.50 7020
6053.24 7423
6053.97 7760
6054.70 7791
6055.44 7920
6056.17 7777
6056.91 7351
6057.64 6979
6058.38 6785
6059.11 6625
6059.85 6257
6060.58 6086
6061.32 6050
6062.05 5967
6062.79 5829
6063.52 5815
6064.26 5784
6064.99 5671
6065.72 5555
6066.46 5446
6067.20 5377
6067.93 5220
6068.67 5184
6069.40 5261
6070.14 5180
6070.87 5010
6071.61 4969
6072.34 4945
6073.08 4857
6073.81 4871
6074.55 4806
6075.28 4834
6076.02 4814
6076.76 4666
6077.49 4743
6078.23 4725
6078.96 4578
6079.70 4513
6080.43 4518
6081.17 4498
6081.91 4383
6082.64 4330
6083.38 4184
6084.11 4209
6084.85 4148
6085.59 4038
6086.32 4016
6087.06 4029
6087.80 3944
6088.53 3939
6089.27 3998
6090.00 3898
6090.74 3987
6091.48 3950
6092.21 3974
6092.95 3988
6093.69 3987
6094.42 4019
6095.16 3979
6095.90 3908
6096.63 3939
6097.37 3911
6098.11 3830
6098.85 3855
6099.58 3783
6100.32 3804
6101.06 3864
6101.79 3785
6102.53 3714
6103.27 3786
6104.01 3686
6104.74 3736
6105.48 3704
6106.22 3733
6106.96 3731
6107.69 3765
6108.43 3841
6109.17 3805
6109.91 3846
6110.64 3849
6111.38 3891
6112.12 3869
6112.86 3896
6113.59 3990
6114.33 3987
6115.07 4101
6115.81 4129
6116.55 4292
6117.28 4274
6118.02 4380
6118.76 4487
6119.50 4428
6120.24 4348
6120.98 4314
6121.71 4257
6122.45 4244
6123.19 4263
6123.93 4342
6124.67 4234
6125.41 4287
6126.15 4203
6126.88 4340
6127.62 4280
6128.36 4244
6129.10 4262
6129.84 4269
6130.58 4259
6131.32 4204
6132.06 4252
6132.80 4298
6133.53 4324
6134.27 4414
6135.01 4591
6135.75 4649
6136.49 4857
6137.23 5095
6137.97 5203
6138.71 5469
6139.45 5703
6140.19 5788
6140.93 5875
6141.67 6066
6142.41 5935
6143.15 5811
6143.89 5730
6144.63 5716
6145.37 5732
6146.11 5494
6146.85 5401
6147.59 5400
6148.33 5242
6149.07 5114
6149.81 5047
6150.55 5066
6151.29 5063
6152.03 5123
6152.77 5254
6153.51 5171
6154.25 5258
6154.99 5227
6155.73 5204
6156.47 5398
6157.21 5454
6157.95 5417
6158.69 5507
6159.43 5628
6160.17 5645
6160.91 5766
6161.65 5917
6162.39 6000
6163.13 6264
6163.88 6507
6164.62 6730
6165.36 7179
6166.10 7616
6166.84 8097
6167.58 8294
6168.32 8437
6169.06 8343
6169.80 8398
6170.55 8287
6171.29 8189
6172.03 8007
6172.77 8011
6173.51 7800
6174.25 7558
6174.99 7567
6175.74 7521
6176.48 7498
6177.22 7654
6177.96 7882
6178.70 8168
6179.44 8698
6180.19 9290
6180.93 10457
6181.67 11941
6182.41 13412
6183.15 15436
6183.90 16694
6184.64 17230
6185.38 17587
6186.12 17306
6186.87 16622
6187.61 15470
6188.35 14264
6189.09 13106
6189.84 12081
6190.58 11294
6191.32 10580
6192.06 10328
6192.81 10214
6193.55 9906
6194.29 9803
6195.03 9503
6195.78 9407
6196.52 9274
6197.26 9150
6198.01 9010
6198.75 8933
6199.49 8969
6200.23 8877
6200.98 8821
6201.72 8950
6202.46 8966
6203.21 8828
6203.95 9384
6204.69 10333
6205.44 11463
6206.18 13436
6206.92 16351
6207.67 20343
6208.41 25180
6209.15 29141
6209.90 32494
6210.64 34570
6211.39 35275
6212.13 34627
6212.87 33531
6213.62 31116
6214.36 27619
6215.11 23716
6215.85 20139
6216.59 16943
6217.34 14349
6218.08 12257
6218.83 10780
6219.57 9624
6220.31 8709
6221.06 8003
6221.80 7482
6222.55 7135
6223.29 6920
6224.04 6713
6224.78 6585
6225.53 6367
6226.27 5985
6227.02 5839
6227.76 5759
6228.50 5376
6229.25 5052
6229.99 4877
6230.74 4591
6231.48 4517
6232.23 4436
6232.97 4275
6233.72 4368
6234.46 4366
6235.21 4368
6235.96 4455
6236.70 4419
6237.45 4540
6238.19 4857
6238.94 5065
6239.68 5463
6240.43 5562
6241.17 5875
6241.92 6142
6242.66 6264
6243.41 6109
6244.16 5962
6244.90 5777
6245.65 5617
6246.39 5563
6247.14 5575
6247.88 5801
6248.63 5611
6249.38 5654
6250.12 5716
6250.87 5630
6251.62 5503
6252.36 5363
6253.11 5326
6253.85 5364
6254.60 5167
6255.35 5154
6256.09 5110
6256.84 5087
6257.59 5002
6258.33 4985
6259.08 4928
6259.83 4904
6260.57 4942
6261.32 4839
6262.07 4751
6262.81 4589
6263.56 4520
6264.31 4490
6265.05 4396
6265.80 4398
6266.55 4358
6267.30 4229
6268.04 4207
6268.79 4275
6269.54 4208
6270.28 4264
6271.03 4377
6271.78 4358
6272.53 4306
6273.27 4290
6274.02 4390
6274.77 4359
6275.52 4405
6276.26 4368
6277.01 4556
6277.76 4661
6278.51 4733
6279.25 4696
6280.00 4564
6280.75 4326
6281.50 4223
6282.25 4065
6282.99 4023
6283.74 3874
6284.49 3699
6285.24 3690
6285.99 3633
6286.74 3605
6287.48 3553
6288.23 3528
6288.98 3499
6289.73 3424
6290.48 3459
6291.23 3363
6291.97 3362
6292.72 3313
6293.47 3335
6294.22 3258
6294.97 3205
6295.72 3151
6296.47 3083
6297.22 3019
6297.96 3092
6298.71 3098
6299.46 2968
6300.21 3021
6300.96 2915
6301.71 2898
6302.46 2780
6303.21 2831
6303.96 2910
6304.71 2757
6305.46 2690
6306.21 2855
6306.96 2855
6307.71 2765
6308.45 2803
6309.20 2855
6309.95 2914
6310.70 2978
6311.45 3167
6312.20 3140
6312.95 3128
6313.70 3101
6314.45 3126
6315.20 3095
6315.95 3092
6316.70 3090
6317.45 3117
6318.20 3050
6318.95 3135
6319.70 3144
6320.45 2976
6321.20 2807
6321.95 2792
6322.70 2791
6323.46 2687
6324.21 2622
6324.96 2687
6325.71 2654
6326.46 2615
6327.21 2586
6327.96 2619
6328.71 2630
6329.46 2678
6330.21 2680
6330.96 2658
6331.71 2679
6332.46 2570
6333.21 2599
6333.97 2499
6334.72 2504
6335.47 2421
6336.22 2516
6336.97 2536
6337.72 2518
6338.47 2535
6339.22 2591
6339.98 2551
6340.73 2556
6341.48 2634
6342.23 2549
6342.98 2557
6343.73 2412
6344.49 2390
6345.24 2373
6345.99 2413
6346.74 2467
6347.49 2426
6348.24 2345
6349.00 2401
6349.75 2525
6350.50 2523
6351.25 2487
6352.01 2547
6352.76 2730
6353.51 2815
6354.26 2994
6355.01 3088
6355.77 3024
6356.52 3087
6357.27 3006
6358.02 2929
6358.78 2817
6359.53 2800
6360.28 2684
6361.03 2560
6361.79 2652
6362.54 2557
6363.29 2460
6364.05 2453
6364.80 2458
6365.55 2429
6366.30 2384
6367.06 2438
6367.81 2544
6368.56 2658
6369.32 2717
6370.07 2728
6370.82 2803
6371.58 2789
6372.33 2651
6373.08 2608
6373.84 2589
6374.59 2443
6375.34 2347
6376.10 2309
6376.85 2276
6377.60 2359
6378.36 2365
6379.11 2445
6379.87 2491
6380.62 2555
6381.37 2479
6382.13 2489
6382.88 2555
6383.64 2500
6384.39 2476
6385.14 2394
6385.90 2383
6386.65 2275
6387.41 2268
6388.16 2285
6388.91 2203
6389.67 2190
6390.42 2134
6391.18 2157
6391.93 2133
6392.69 2177
6393.44 2202
6394.20 2144
6394.95 2184
6395.71 2187
6396.46 2146
6397.21 2119
6397.97 2052
6398.72 2041
6399.48 2128
6400.23 2088
6400.99 2106
6401.74 2126
6402.50 2026
6403.26 2067
6404.01 2128
6404.77 2101
6405.52 2099
6406.28 2110
6407.03 2021
6407.79 2010
6408.54 2065
6409.30 2077
6410.05 2140
6410.81 2141
6411.56 2171
6412.32 2169
6413.08 2136
6413.83 2132
6414.59 2155
6415.34 2055
6416.10 2052
6416.86 2110
6417.61 2105
6418.37 2096
6419.12 2187
6419.88 2155
6420.64 2145
6421.39 2112
6422.15 2106
6422.91 2087
6423.66 2095
6424.42 2119
6425.17 2121
6425.93 2119
6426.69 2159
6427.44 2130
6428.20 2000
6428.96 2055
6429.71 2110
6430.47 2130
6431.23 2167
6431.98 2176
6432.74 2177
6433.50 2123
6434.26 2140
6435.01 2202
6435.77 2176
6436.53 2176
6437.28 2347
6438.04 2308
6438.80 2265
6439.56 2238
6440.31 2298
6441.07 2402
6441.83 2348
6442.59 2387
6443.34 2439
6444.10 2455
6444.86 2460
6445.62 2398
6446.37 2442
6447.13 2513
6447.89 2535
6448.65 2519
6449.40 2540
6450.16 2626
6450.92 2540
6451.68 2577
6452.44 2629
6453.19 2609
6453.95 2541
6454.71 2630
6455.47 2575
6456.23 2605
6456.99 2628
6457.74 2663
6458.50 2642
6459.26 2647
6460.02 2668
6460.78 2687
6461.54 2739
6462.30 2780
6463.05 2888
6463.81 2969
6464.57 3079
6465.33 3179
6466.09 3250
6466.85 3320
6467.61 3373
6468.37 3499
6469.13 3387
6469.88 3302
6470.64 3375
6471.40 3382
6472.16 3329
6472.92 3272
6473.68 3348
6474.44 3397
6475.20 3336
6475.96 3421
6476.72 3398
6477.48 3555
6478.24 3639
6479.00 3701
6479.76 3745
6480.52 3806
6481.28 3866
6482.04 3977
6482.80 3997
6483.56 4124
6484.32 3966
6485.08 4071
6485.84 4146
6486.60 4189
6487.36 4301
6488.12 4209
6488.88 4321
6489.64 4353
6490.40 4485
6491.16 4567
6491.92 4650
6492.68 4972
6493.44 5120
6494.20 5186
6494.96 5129
6495.72 5082
6496.48 5108
6497.24 5153
6498.00 5124
6498.76 5055
6499.52 5056
6500.28 5096
6501.05 5143
6501.81 5037
6502.57 5165
6503.33 5341
6504.09 5843
6504.85 6564
6505.61 7721
6506.37 9608
6507.13 12227
6507.90 15211
6508.66 18187
6509.42 20589
6510.18 21997
6510.94 22461
6511.70 21646
6512.46 19931
6513.23 17810
6513.99 15617
6514.75 13491
6515.51 11723
6516.27 10260
6517.03 9000
6517.80 7998
6518.56 7262
6519.32 6858
6520.08 6425
6520.84 6113
6521.61 6140
6522.37 5985
6523.13 5973
6523.89 6072
6524.66 6112
6525.42 6396
6526.18 6577
6526.94 6847
6527.71 7149
6528.47 7296
6529.23 7572
6529.99 7755
6530.76 7401
6531.52 7304
6532.28 7073
6533.04 7182
6533.81 7302
6534.57 7658
6535.33 8225
6536.10 8908
6536.86 9923
6537.62 10471
6538.38 10915
6539.15 10909
6539.91 10392
6540.67 9607
6541.44 8867
6542.20 8084
6542.96 7397
6543.73 6619
6544.49 6306
6545.25 5982
6546.02 5857
6546.78 5765
6547.55 5605
6548.31 5544
6549.07 5530
6549.84 5509
6550.60 5428
6551.36 5376
6552.13 5268
6552.89 5259
6553.66 5115
6554.42 5204
6555.18 5138
6555.95 5156
6556.71 5167
6557.48 5286
6558.24 5156
6559.01 5128
6559.77 5205
6560.53 5275
6561.30 5380
6562.06 5384
6562.83 5454
6563.59 5520
6564.36 5570
6565.12 5703
6565.89 5703
6566.65 5757
6567.42 5794
6568.18 5694
6568.95 5696
6569.71 5744
6570.48 5630
6571.24 5788
6572.01 5799
6572.77 5771
6573.54 5838
6574.30 6059
6575.07 5905
6575.83 5935
6576.60 6025
6577.36 5970
6578.13 6028
6578.89 6009
6579.66 6016
6580.42 5981
6581.19 5888
6581.96 5963
6582.72 6075
6583.49 6039
6584.25 5976
6585.02 6008
6585.78 6136
6586.55 6198
6587.32 6076
6588.08 6192
6588.85 6196
6589.61 6204
6590.38 6481
6591.15 6787
6591.91 7105
6592.68 7602
6593.45 8449
6594.21 9162
6594.98 9863
6595.74 10642
6596.51 11043
6597.28 11164
6598.04 11079
6598.81 10424
6599.58 9739
6600.34 9120
6601.11 8513
6601.88 7696
6602.64 7202
6603.41 6652
6604.18 6193
6604.95 5911
6605.71 5838
6606.48 5726
6607.25 5430
6608.01 5388
6608.78 5289
6609.55 5402
6610.32 5316
6611.08 5357
6611.85 5275
6612.62 5186
6613.38 5160
6614.15 5104
6614.92 5048
6615.69 4999
6616.46 5054
6617.22 4996
6617.99 5021
6618.76 5170
6619.53 5158
6620.29 5378
6621.06 5630
6621.83 5846
6622.60 5979
6623.37 6157
6624.13 6246
6624.90 6327
6625.67 6320
6626.44 6284
6627.21 6147
6627.98 6036
6628.74 5840
6629.51 5747
6630.28 5560
6631.05 5504
6631.82 5435
6632.59 5594
6633.35 5924
6634.12 6233
6634.89 6479
6635.66 6718
6636.43 7028
6637.20 7332
6637.97 7238
6638.74 7536
6639.51 7674
6640.27 7793
6641.04 8058
6641.81 8315
6642.58 8520
6643.35 8583
6644.12 8645
6644.89 8461
6645.66 8163
6646.43 7763
6647.20 7228
6647.97 6772
6648.74 6296
6649.51 5986
6650.28 5552
6651.05 5274
6651.82 5250
6652.58 5095
6653.35 4996
6654.12 4988
6654.89 4967
6655.66 4946
6656.43 4979
6657.20 4883
6657.97 4996
6658.74 5038
6659.51 4885
6660.28 4783
6661.05 4690
6661.83 4545
6662.60 4537
6663.37 4547
6664.14 4557
6664.91 4452
6665.68 4350
6666.45 4358
6667.22 4432
6667.99 4533
6668.76 4479
6669.53 4531
6670.30 4642
6671.07 4740
6671.84 4899
6672.61 4904
6673.38 5004
6674.16 4974
6674.93 4917
6675.70 4913
6676.47 4869
6677.24 4882
6678.01 4916
6678.78 5043
6679.55 4988
6680.33 5029
6681.10 5058
6681.87 5081
6682.64 5164
6683.41 5249
6684.18 5468
6684.95 5712
6685.73 5875
6686.50 6308
6687.27 6501
6688.04 6647
6688.81 6582
6689.58 6350
6690.36 5958
6691.13 5664
6691.90 5401
6692.67 5178
6693.44 4967
6694.22 4715
6694.99 4576
6695.76 4556
6696.53 4528
6697.31 4413
6698.08 4454
6698.85 4409
6699.62 4403
6700.40 4359
6701.17 4263
6701.94 4343
6702.71 4224
6703.49 4131
6704.26 4184
6705.03 4298
6705.80 4066
6706.58 3987
6707.35 4085
6708.12 3987
6708.90 3885
6709.67 3970
6710.44 3945
6711.22 3871
6711.99 3859
6712.76 3781
6713.54 3693
6714.31 3826
6715.08 3802
6715.86 3729
6716.63 3699
6717.40 3786
6718.18 3900
6718.95 3842
6719.72 3789
6720.50 3745
6721.27 3781
6722.04 3861
6722.82 3876
6723.59 3891
6724.37 3895
6725.14 3905
6725.91 3781
6726.69 3829
6727.46 3730
6728.24 3780
6729.01 3738
6729.78 3706
6730.56 3720
6731.33 3698
6732.11 3807
6732.88 3851
6733.66 3850
6734.43 3940
6735.20 3871
6735.98 3929
6736.75 4024
6737.53 4039
6738.30 4030
6739.08 4122
6739.85 4040
6740.63 4158
6741.40 4187
6742.18 4133
6742.95 4153
6743.73 4160
6744.50 4236
6745.28 4320
6746.05 4176
6746.83 4375
6747.60 4442
6748.38 4500
6749.15 4567
6749.93 4733
6750.70 4875
6751.48 5050
6752.25 5237
6753.03 5452
6753.81 5816
6754.58 5928
6755.36 6276
6756.13 6155
6756.91 6018
6757.68 5764
6758.46 5428
6759.24 5209
6760.01 5152
6760.79 5026
6761.56 4844
6762.34 4938
6763.12 4873
6763.89 4906
6764.67 4877
6765.44 4818
6766.22 4938
6767.00 5050
6767.77 5089
6768.55 5064
6769.33 5061
6770.10 5087
6770.88 5197
6771.66 4959
6772.43 4706
6773.21 4637
6773.99 4605
6774.76 4322
6775.54 4142
6776.32 4076
6777.09 3939
6777.87 3841
6778.65 3809
6779.42 3785
6780.20 3715
6780.98 3638
6781.76 3647
6782.53 3592
6783.31 3519
6784.09 3488
6784.87 3488
6785.64 3468
6786.42 3466
6787.20 3453
6787.98 3420
6788.75 3413
6789.53 3392
6790.31 3277
6791.09 3252
6791.86 3302
6792.64 3259
6793.42 3090
6794.20 3071
6794.98 3087
6795.75 3046
6796.53 3023
6797.31 3099
6798.09 3068
6798.87 3062
6799.64 3013
6800.42 3063
6801.20 3106
6801.98 3056
6802.76 3037
6803.54 3061
6804.31 3158
6805.09 3173
6805.87 3254
6806.65 3217
6807.43 3289
6808.21 3301
6808.99 3320
6809.76 3250
6810.54 3192
6811.32 3203
6812.10 3191
6812.88 3180
6813.66 3160
6814.44 3209
6815.22 3217
6816.00 3296
6816.78 3246
6817.55 3189
6818.33 3184
6819.11 3254
6819.89 3254
6820.67 3290
6821.45 3286
6822.23 3212
6823.01 3083
6823.79 3113
6824.57 3151
6825.35 3090
6826.13 3193
6826.91 3190
6827.69 3152
6828.47 3184
6829.25 3185
6830.03 3084
6830.81 3090
6831.59 3049
6832.37 3127
6833.15 3091
6833.93 3066
6834.71 3146
6835.49 3243
6836.27 3445
6837.05 3778
6837.83 4302
6838.61 4734
6839.39 5130
6840.17 5411
6840.95 5584
6841.73 5540
6842.51 5442
6843.29 5153
6844.08 4832
6844.86 4525
6845.64 4329
6846.42 4106
6847.20 3835
6847.98 3822
6848.76 3803
6849.54 3876
6850.32 4090
6851.10 4199
6851.89 4491
6852.67 4710
6853.45 4650
6854.23 4689
6855.01 4455
6855.79 4294
6856.57 4182
6857.35 3845
6858.14 3633
6858.92 3554
6859.70 3350
6860.48 3331
6861.26 3220
6862.04 3126
6862.83 3129
6863.61 3158
6864.39 3178
6865.17 3104
6865.95 3175
6866.74 3234
6867.52 3398
6868.30 3454
6869.08 3527
6869.86 3534
6870.65 3605
6871.43 3484
6872.21 3517
6872.99 3483
6873.78 3534
6874.56 3518
6875.34 3512
6876.12 3538
6876.91 3661
6877.69 3726
6878.47 3828
6879.25 3887
6880.04 4053
6880.82 4099
6881.60 4361
6882.39 4523
6883.17 4602
6883.95 4788
6884.74 4901
6885.52 4994
6886.30 5263
6887.08 5767
6887.87 6295
6888.65 6962
6889.43 7693
6890.22 8385
6891.00 8870
6891.78 8596
6892.57 8207
6893.35 7739
6894.14 7183
6894.92 6467
6895.70 5916
6896.49 5475
6897.27 5268
6898.05 5077
6898.84 4826
6899.62 4672
6900.41 4558
6901.19 4416
6901.97 4478
6902.76 4389
6903.54 4396
6904.33 4389
6905.11 4365
6905.89 4313
6906.68 4209
6907.46 4186
6908.25 4191
6909.03 4125
6909.82 4175
6910.60 4056
6911.39 4006
6912.17 3907
6912.96 3778
6913.74 3847
6914.52 3873
6915.31 3790
6916.09 3781
6916.88 3752
6917.66 3813
6918.45 3787
6919.23 3791
6920.02 3784
6920.80 3714
6921.59 3690
6922.37 3861
6923.16 3850
6923.95 3866
6924.73 3851
6925.52 3812
6926.30 3829
6927.09 3887
6927.87 3883
6928.66 3991
6929.44 4111
6930.23 4118
6931.01 4006
6931.80 3946
6932.59 4064
6933.37 4027
6934.16 4094
6934.94 4093
6935.73 4141
6936.52 4308
6937.30 4286
6938.09 4458
6938.87 4648
6939.66 4882
6940.45 5164
6941.23 5459
6942.02 5632
6942.81 6118
6943.59 6476
6944.38 6680
6945.16 6722
6945.95 6709
6946.74 6899
6947.52 6850
6948.31 6899
6949.10 6999
6949.88 7217
6950.67 7172
6951.46 7067
6952.25 7053
6953.03 6798
6953.82 6548
6954.61 6495
6955.39 6278
6956.18 6169
6956.97 6103
6957.75 6145
6958.54 6037
6959.33 6141
6960.12 6195
6960.90 5984
6961.69 6085
6962.48 6068
6963.27 6179
6964.05 6279
6964.84 6545
6965.63 6598
6966.42 6800
6967.20 7129
6967.99 7513
6968.78 7868
6969.57 8026
6970.36 8370
6971.14 8607
6971.93 8755
6972.72 8890
6973.51 8940
6974.30 8795
6975.08 8844
6975.87 8848
6976.66 8998
6977.45 9027
6978.24 9150
6979.03 9265
6979.81 9796
6980.60 10272
6981.39 11293
6982.18 12806
6982.97 15017
6983.76 17907
6984.55 22186
6985.34 26781
6986.12 30821
6986.91 33815
6987.70 35437
6988.49 35836
6989.28 34847
6990.07 32773
6990.86 30301
6991.65 27136
6992.44 23460
6993.23 20142
6994.01 17163
6994.80 14577
6995.59 12479
6996.38 10965
6997.17 9709
6997.96 8548
6998.75 7781
6999.54 7324
7000.33 6872
7001.12 6377
7001.91 6074
7002.70 5929
7003.49 5691
7004.28 5460
7005.07 5163
7005.86 4971
7006.65 4664
7007.44 4365
7008.23 4099
7009.02 3975
7009.81 3995
7010.60 3997
7011.39 4048
7012.18 4092
7012.97 4224
7013.76 4358
7014.55 4629
7015.34 4856
7016.13 4896
7016.92 4815
7017.71 4821
7018.50 4747
7019.29 4662
7020.08 4624
7020.88 4536
7021.67 4523
7022.46 4634
7023.25 4805
7024.04 4890
7024.83 4969
7025.62 5034
7026.41 5057
7027.20 5123
7027.99 5084
7028.79 4983
7029.58 4957
7030.37 4888
7031.16 4811
7031.95 4671
7032.74 4602
7033.53 4559
7034.33 4430
7035.12 4486
7035.91 4622
7036.70 4520
7037.49 4679
7038.28 4784
7039.08 4911
7039.87 4960
7040.66 5018
7041.45 5123
7042.24 5123
7043.04 5216
7043.83 5427
7044.62 5523
7045.41 5532
7046.20 5722
7047.00 5731
7047.79 5628
7048.58 5677
7049.37 5577
7050.17 5770
7050.96 5988
7051.75 6161
7052.54 6347
7053.34 6103
7054.13 6134
7054.92 5803
7055.71 5526
7056.51 5441
7057.30 5218
7058.09 5145
7058.89 5021
7059.68 5059
7060.47 5018
7061.26 5069
7062.06 4946
7062.85 4756
7063.64 4818
7064.44 4654
7065.23 4510
7066.02 4402
7066.82 4225
7067.61 4132
7068.40 4269
7069.20 3993
7069.99 3858
7070.78 3844
7071.58 3725
7072.37 3693
7073.17 3604
7073.96 3549
7074.75 3525
7075.55 3584
7076.34 3427
7077.13 3376
7077.93 3390
7078.72 3361
7079.52 3263
7080.31 3270
7081.10 3180
7081.90 3138
7082.69 3156
7083.49 3115
7084.28 3056
7085.08 3009
7085.87 2993
7086.67 2920
7087.46 2903
7088.25 3009
7089.05 2962
7089.84 2885
7090.64 2811
7091.43 2873
7092.23 2714
7093.02 2688
7093.82 2732
7094.61 2645
7095.41 2604
7096.20 2648
7097.00 2548
7097.79 2598
7098.59 2500
7099.38 2459
7100.18 2489
7100.97 2517
7101.77 2526
7102.56 2451
7103.36 2465
7104.15 2493
7104.95 2436
7105.75 2412
7106.54 2378
7107.34 2295
7108.13 2327
7108.93 2340
7109.72 2278
7110.52 2267
7111.32 2272
7112.11 2315
7112.91 2274
7113.70 2301
7114.50 2269
7115.30 2359
7116.09 2375
7116.89 2286
7117.68 2317
7118.48 2359
7119.28 2303
7120.07 2318
7120.87 2258
7121.67 2279
7122.46 2272
7123.26 2275
7124.06 2209
7124.85 2195
7125.65 2190
7126.45 2188
7127.24 2133
7128.04 2231
7128.84 2302
7129.63 2364
7130.43 2415
7131.23 2416
7132.02 2509
7132.82 2501
7133.62 2478
7134.41 2424
7135.21 2357
7136.01 2321
7136.81 2281
7137.60 2279
7138.40 2188
7139.20 2142
7140.00 2147
7140.79 1994
7141.59 1969
7142.39 2038
7143.19 1957
7143.98 1976
7144.78 1996
7145.58 1994
7146.38 1881
7147.18 1955
7147.97 1911
7148.77 1890
7149.57 1838
7150.37 1845
7151.17 1827
7151.96 1813
7152.76 1799
7153.56 1787
7154.36 1774
7155.16 1868
7155.95 1908
7156.75 1980
7157.55 1997
7158.35 1999
7159.15 2072
7159.95 2019
7160.75 1973
7161.54 1967
7162.34 1899
7163.14 1890
7163.94 1824
7164.74 1780
7165.54 1733
7166.34 1750
7167.14 1741
7167.93 1748
7168.73 1708
7169.53 1737
7170.33 1722
7171.13 1653
7171.93 1656
7172.73 1638
7173.53 1588
7174.33 1653
7175.13 1631
7175.93 1565
7176.73 1569
7177.53 1545
7178.33 1519
7179.13 1556
7179.93 1539
7180.73 1506
7181.53 1531
7182.32 1601
7183.12 1532
7183.92 1467
7184.72 1561
7185.52 1496
7186.32 1464
7187.12 1474
7187.92 1471
7188.72 1498
7189.53 1497
7190.33 1460
7191.13 1443
7191.93 1411
7192.73 1408
7193.53 1487
7194.33 1444
7195.13 1454
7195.93 1386
7196.73 1460
7197.53 1423
7198.33 1385
7199.13 1407
7199.93 1395
7200.73 1434
7201.53 1439
7202.33 1461
7203.14 1480
7203.94 1412
7204.74 1380
7205.54 1472
7206.34 1540
7207.14 1447
7207.94 1429
7208.74 1449
7209.55 1445
7210.35 1466
7211.15 1407
7211.95 1391
7212.75 1463
7213.55 1483
7214.35 1408
7215.16 1403
7215.96 1455
7216.76 1448
7217.56 1416
7218.36 1499
7219.16 1504
7219.97 1452
7220.77 1472
7221.57 1539
7222.37 1526
7223.17 1471
7223.98 1430
7224.78 1453
7225.58 1508
7226.38 1460
7227.19 1393
7227.99 1407
7228.79 1440
7229.59 1439
7230.40 1438
7231.20 1403
7232.00 1374
7232.80 1399
7233.61 1459
7234.41 1400
7235.21 1416
7236.01 1491
7236.82 1507
7237.62 1552
7238.42 1520
7239.23 1531
7240.03 1526
7240.83 1507
7241.63 1398
7242.44 1396
7243.24 1369
7244.04 1359
7244.85 1385
7245.65 1341
7246.45 1328
7247.26 1372
7248.06 1364
7248.86 1298
7249.67 1390
7250.47 1343
7251.28 1343
7252.08 1388
7252.88 1361
7253.69 1384
7254.49 1352
7255.29 1287
7256.10 1377
7256.90 1377
7257.71 1365
7258.51 1326
7259.31 1321
7260.12 1311
7260.92 1300
7261.73 1374
7262.53 1350
7263.34 1315
7264.14 1358
7264.94 1294
7265.75 1299
7266.55 1296
7267.36 1296
7268.16 1310
7268.97 1379
7269.77 1415
7270.58 1324
7271.38 1311
7272.19 1324
7272.99 1304
7273.80 1293
7274.60 1312
7275.41 1287
7276.21 1367
7277.02 1395
7277.82 1414
7278.63 1417
7279.43 1456
7280.24 1409
7281.04 1444
7281.85 1514
7282.65 1496
7283.46 1557
7284.26 1629
7285.07 1749
7285.87 1739
7286.68 1829
7287.49 1843
7288.29 1799
7289.10 1767
7289.90 1707
7290.71 1667
7291.52 1682
7292.32 1674
7293.13 1638
7293.93 1605
7294.74 1544
7295.55 1577
7296.35 1524
7297.16 1534
7297.96 1494
7298.77 1508
7299.58 1580
7300.38 1651
7301.19 1666
7302.00 1627
7302.80 1630
7303.61 1688
7304.42 1693
7305.22 1737
7306.03 1702
7306.84 1692
7307.64 1709
7308.45 1798
7309.26 1793
7310.06 1776
7310.87 1861
7311.68 1941
7312.48 1953
7313.29 1979
7314.10 1973
7314.90 2093
7315.71 2089
7316.52 2170
7317.33 2263
7318.13 2560
7318.94 2865
7319.75 3376
7320.56 3757
7321.36 3797
7322.17 3835
7322.98 3711
7323.79 3439
7324.59 3227
7325.40 2976
7326.21 2669
7327.02 2534
7327.83 2403
7328.63 2319
7329.44 2150
7330.25 2097
7331.06 2044
7331.87 2009
7332.67 2050
7333.48 2019
7334.29 2030
7335.10 1990
7335.91 2001
7336.72 1954
7337.52 1995
7338.33 1945
7339.14 2020
7339.95 1917
7340.76 1914
7341.57 1947
7342.38 1875
7343.18 1820
7343.99 1818
7344.80 1712
7345.61 1675
7346.42 1659
7347.23 1607
7348.04 1627
7348.85 1636
7349.66 1620
7350.46 1582
7351.27 1613
7352.08 1573
7352.89 1575
7353.70 1492
7354.51 1568
7355.32 1491
7356.13 1552
7356.94 1476
7357.75 1476
7358.56 1443
7359.37 1483
7360.18 1514
7360.99 1447
7361.80 1444
7362.61 1460
7363.42 1487
7364.23 1440
7365.04 1506
7365.85 1462
7366.66 1504
7367.47 1444
7368.28 1445
7369.09 1491
7369.90 1499
7370.71 1390
7371.52 1443
7372.33 1435
7373.14 1441
7373.95 1443
7374.76 1405
7375.57 1433
7376.38 1402
7377.19 1430
7378.00 1465
7378.81 1490
7379.62 1528
7380.43 1590
7381.24 1644
7382.06 1661
7382.87 1707
7383.68 1659
7384.49 1656
7385.30 1651
7386.11 1617
7386.92 1626
7387.73 1564
7388.54 1571
7389.36 1497
7390.17 1435
7390.98 1402
7391.79 1418
7392.60 1418
7393.41 1356
7394.22 1329
7395.04 1370
7395.85 1378
7396.66 1357
7397.47 1319
7398.28 1318
7399.09 1287
7399.91 1353
7400.72 1375
7401.53 1367
7402.34 1325
7403.15 1349
7403.97 1351
7404.78 1392
7405.59 1301
7406.40 1322
7407.21 1282
7408.03 1311
7408.84 1337
7409.65 1288
7410.46 1234
7411.28 1213
7412.09 1288
7412.90 1275
7413.71 1269
7414.53 1240
7415.34 1269
7416.15 1215
7416.96 1235
7417.78 1242
7418.59 1162
7419.40 1181
7420.22 1222
7421.03 1242
7421.84 1191
7422.66 1182
7423.47 1206
7424.28 1204
7425.09 1187
7425.91 1192
7426.72 1253
7427.53 1150
7428.35 1178
7429.16 1213
7429.98 1175
7430.79 1161
7431.60 1150
7432.42 1179
7433.23 1171
7434.04 1175
7434.86 1222
7435.67 1178
7436.48 1173
7437.30 1183
7438.11 1138
7438.93 1183
7439.74 1246
7440.55 1219
7441.37 1215
7442.18 1202
7443.00 1241
7443.81 1270
7444.63 1271
7445.44 1212
7446.25 1185
7447.07 1194
7447.88 1174
7448.70 1082
7449.51 1117
7450.33 1113
7451.14 1149
7451.96 1157
7452.77 1131
7453.59 1155
7454.40 1130
7455.22 1124
7456.03 1137
7456.85 1107
7457.66 1119
7458.48 1144
7459.29 1145
7460.11 1144
7460.92 1142
7461.74 1142
7462.55 1114
7463.37 1156
7464.18 1096
7465.00 1134
7465.81 1131
7466.63 1122
7467.44 1122
7468.26 1093
7469.08 1147
7469.89 1120
7470.71 1165
7471.52 1148
7472.34 1139
7473.15 1112
7473.97 1176
7474.79 1195
7475.60 1209
7476.42 1223
7477.23 1225
7478.05 1221
7478.87 1202
7479.68 1213
7480.50 1252
7481.32 1284
7482.13 1232
7482.95 1228
7483.76 1230
7484.58 1222
7485.40 1249
7486.21 1224
7487.03 1163
7487.85 1182
7488.66 1251
7489.48 1218
7490.30 1239
7491.11 1242
7491.93 1257
7492.75 1239
7493.57 1187
7494.38 1176
7495.20 1153
7496.02 1211
7496.83 1161
7497.65 1159
7498.47 1186
7499.29 1221
7500.10 1185
7500.92 1173
7501.74 1190
7502.55 1121
7503.37 1141
7504.19 1144
7505.01 1194
7505.83 1235
7506.64 1131
7507.46 1125
7508.28 1154
7509.10 1107
7509.91 1118
7510.73 1176
7511.55 1189
7512.37 1113
7513.19 1104
7514.00 1126
7514.82 1169
7515.64 1153
7516.46 1034
7517.28 1053
7518.10 1133
7518.91 1131
7519.73 1122
7520.55 1113
7521.37 1090
7522.19 1090
7523.01 1076
7523.82 1116
7524.64 1089
7525.46 1071
7526.28 1112
7527.10 1201
7527.92 1161
7528.74 1104
7529.56 1096
7530.38 1113
7531.19 1206
7532.01 1126
7532.83 1109
7533.65 1159
7534.47 1129
7535.29 1149
7536.11 1152
7536.93 1117
7537.75 1108
7538.57 1142
7539.39 1126
7540.21 1119
7541.03 1112
7541.85 1119
7542.67 1100
7543.48 1127
7544.30 1105
7545.12 1077
7545.94 1099
7546.76 1103
7547.58 1123
7548.40 1061
7549.22 1031
7550.04 1096
7550.86 1129
7551.68 1117
7552.50 1117
7553.32 1065
7554.14 1094
7554.97 1093
7555.79 1085
7556.61 1075
7557.43 1099
7558.25 1081
7559.07 1116
7559.89 1135
7560.71 1099
7561.53 1087
7562.35 1096
7563.17 1094
7563.99 1129
7564.81 1151
7565.63 1166
7566.45 1190
7567.28 1145
7568.10 1157
7568.92 1210
7569.74 1195
7570.56 1213
7571.38 1197
7572.20 1181
7573.02 1222
7573.84 1200
7574.67 1160
7575.49 1188
7576.31 1230
7577.13 1254
7577.95 1241
7578.77 1223
7579.60 1183
7580.42 1219
7581.24 1275
7582.06 1208
7582.88 1267
7583.70 1287
7584.53 1201
7585.35 1296
7586.17 1285
7586.99 1321
7587.81 1290
7588.64 1351
7589.46 1379
7590.28 1292
7591.10 1338
7591.93 1364
7592.75 1354
7593.57 1353
7594.39 1447
7595.22 1478
7596.04 1483
7596.86 1521
7597.68 1515
7598.51 1497
7599.33 1532
7600.15 1515
7600.97 1528
7601.80 1558
7602.62 1587
7603.44 1659
7604.27 1675
7605.09 1676
7605.91 1743
7606.73 1770
7607.56 1717
7608.38 1773
7609.20 1711
7610.03 1727
7610.85 1676
7611.67 1715
7612.50 1637
7613.32 1634
7614.15 1687
7614.97 1706
7615.79 1716
7616.62 1660
7617.44 1835
7618.26 1996
7619.09 2074
7619.91 2161
7620.73 2147
7621.56 2189
7622.38 2179
7623.21 2142
7624.03 2083
7624.85 2128
7625.68 2191
7626.50 2249
7627.33 2142
7628.15 2118
7628.98 2125
7629.80 2134
7630.62 2094
7631.45 2045
7632.27 2160
7633.10 2177
7633.92 2187
7634.75 2101
7635.57 2088
7636.40 2051
7637.22 1907
7638.05 1866
7638.87 1787
7639.70 1717
7640.52 1709
7641.35 1678
7642.17 1623
7643.00 1610
7643.82 1575
7644.65 1597
7645.47 1698
7646.30 1689
7647.12 1634
7647.95 1660
7648.77 1679
7649.60 1749
7650.42 1708
7651.25 1598
7652.08 1620
7652.90 1580
7653.73 1505
7654.55 1478
7655.38 1508
7656.20 1462
7657.03 1497
7657.86 1514
7658.68 1445
7659.51 1358
7660.33 1436
7661.16 1442
7661.99 1476
7662.81 1431
7663.64 1477
7664.46 1477
7665.29 1388
7666.12 1486
7666.94 1503
7667.77 1468
7668.60 1476
7669.42 1486
7670.25 1462
7671.08 1453
7671.90 1416
7672.73 1435
7673.56 1380
7674.38 1330
7675.21 1333
7676.04 1308
7676.86 1363
7677.69 1317
7678.52 1351
7679.34 1353
7680.17 1375
7681.00 1339
7681.83 1388
7682.65 1323
7683.48 1382
7684.31 1477
7685.13 1491
7685.96 1586
7686.79 1597
7687.62 1663
7688.44 1661
7689.27 1639
7690.10 1573
7690.93 1493
7691.76 1536
7692.58 1431
7693.41 1427
7694.24 1477
7695.07 1397
7695.89 1408
7696.72 1413
7697.55 1451
7698.38 1520
7699.21 1574
7700.03 1614
7700.86 1615
7701.69 1645
7702.52 1555
7703.35 1509
7704.18 1483
7705.00 1445
7705.83 1422
7706.66 1366
7707.49 1439
7708.32 1333
7709.15 1313
7709.98 1272
7710.80 1349
7711.63 1324
7712.46 1299
7713.29 1323
7714.12 1333
7714.95 1280
7715.78 1288
7716.61 1280
7717.44 1265
7718.27 1242
7719.09 1203
7719.92 1273
7720.75 1226
7721.58 1189
7722.41 1220
7723.24 1228
7724.07 1182
7724.90 1231
7725.73 1232
7726.56 1265
7727.39 1271
7728.22 1245
7729.05 1250
7729.88 1289
7730.71 1285
7731.54 1289
7732.37 1231
7733.20 1249
7734.03 1229
7734.86 1257
7735.69 1215
7736.52 1162
7737.35 1145
7738.18 1154
7739.01 1172
7739.84 1119
7740.67 1089
7741.50 1125
7742.33 1146
7743.16 1109
7743.99 1050
7744.82 1098
7745.65 1111
7746.48 1138
7747.31 1101
7748.14 1069
7748.98 1066
7749.81 1115
7750.64 1123
7751.47 1064
7752.30 1060
7753.13 1073
7753.96 1088
7754.79 1050
7755.62 1022
7756.45 1067
7757.29 1050
7758.12 1084
7758.95 1109
7759.78 1109
7760.61 1083
7761.44 1052
7762.27 1061
7763.11 1081
7763.94 1103
7764.77 1023
7765.60 1061
7766.43 1090
7767.26 1081
7768.10 1086
7768.93 1077
7769.76 1054
7770.59 1081
7771.42 1100
7772.26 1091
7773.09 1096
7773.92 1117
7774.75 1120
7775.58 1098
7776.42 1139
7777.25 1120
7778.08 1110
7778.91 1114
7779.75 1176
7780.58 1122
7781.41 1131
7782.24 1148
7783.08 1137
7783.91 1150
7784.74 1145
7785.57 1112
7786.41 1123
7787.24 1135
7788.07 1153
7788.91 1141
7789.74 1112
7790.57 1168
7791.40 1196
7792.24 1184
7793.07 1175
7793.90 1139
7794.74 1165
7795.57 1198
7796.40 1206
7797.24 1217
7798.07 1214
7798.90 1286
7799.74 1261
7800.57 1245
7801.40 1272
7802.24 1252
7803.07 1239
7803.91 1294
7804.74 1320
7805.57 1299
7806.41 1382
7807.24 1356
7808.07 1321
7808.91 1324
7809.74 1365
7810.58 1389
7811.41 1407
7812.25 1450
7813.08 1509
7813.91 1552
7814.75 1630
7815.58 1681
7816.42 1745
7817.25 1800
7818.09 1819
7818.92 1845
7819.75 1867
7820.59 1884
7821.42 1890
7822.26 1943
7823.09 1924
7823.93 1906
7824.76 1959
7825.60 1986
7826.43 1953
7827.27 1904
7828.10 1854
7828.94 1824
7829.77 1847
7830.61 1731
7831.44 1680
7832.28 1712
7833.11 1711
7833.95 1826
7834.78 1936
7835.62 1943
7836.46 2031
7837.29 2109
7838.13 2027
7838.96 1948
7839.80 1897
7840.63 1868
7841.47 1718
7842.31 1588
7843.14 1658
7843.98 1607
7844.81 1589
7845.65 1552
7846.48 1472
7847.32 1520
7848.16 1492
7848.99 1503
7849.83 1409
7850.67 1370
7851.50 1422
7852.34 1430
7853.17 1411
7854.01 1382
7854.85 1374
7855.68 1394
7856.52 1400
7857.36 1381
7858.19 1348
7859.03 1344
7859.87 1345
7860.70 1407
7861.54 1341
7862.38 1334
7863.21 1340
7864.05 1374
7864.89 1376
7865.73 1340
7866.56 1328
7867.40 1317
7868.24 1326
7869.07 1336
7869.91 1338
7870.75 1272
7871.59 1303
7872.42 1338
7873.26 1364
7874.10 1397
7874.94 1416
7875.77 1431
7876.61 1470
7877.45 1534
7878.29 1595
7879.12 1652
7879.96 1682
7880.80 1751
7881.64 1689
7882.47 1658
7883.31 1660
7884.15 1639
7884.99 1624
7885.83 1637
7886.67 1585
7887.50 1571
7888.34 1588
7889.18 1559
7890.02 1514
7890.86 1522
7891.69 1587
7892.53 1609
7893.37 1667
7894.21 1639
7895.05 1690
7895.89 1612
7896.73 1558
7897.57 1579
7898.40 1523
7899.24 1486
7900.08 1451
7900.92 1428
7901.76 1419
7902.60 1412
7903.44 1407
7904.28 1349
7905.12 1389
7905.95 1365
7906.79 1337
7907.63 1336
7908.47 1325
7909.31 1370
7910.15 1307
7910.99 1321
7911.83 1332
7912.67 1345
7913.51 1382
7914.35 1457
7915.19 1483
7916.03 1502
7916.87 1587
7917.71 1560
7918.55 1599
7919.39 1561
7920.23 1604
7921.07 1615
7921.91 1580
7922.75 1508
7923.59 1488
7924.43 1465
7925.27 1406
7926.11 1415
7926.95 1279
7927.79 1229
7928.63 1270
7929.47 1275
7930.31 1269
7931.15 1238
7931.99 1278
7932.83 1249
7933.67 1230
7934.51 1119
7935.35 1196
7936.19 1205
7937.04 1176
7937.88 1257
7938.72 1258
7939.56 1202
7940.40 1190
7941.24 1190
7942.08 1190
7942.92 1192
7943.76 1176
7944.60 1196
7945.45 1237
7946.29 1216
7947.13 1240
7947.97 1264
7948.81 1290
7949.65 1280
7950.49 1322
7951.34 1383
7952.18 1377
7953.02 1363
7953.86 1403
7954.70 1400
7955.54 1449
7956.39 1557
7957.23 1562
7958.07 1563
7958.91 1547
7959.75 1675
7960.60 1679
7961.44 1633
7962.28 1622
7963.12 1586
7963.96 1590
7964.81 1657
7965.65 1621
7966.49 1707
7967.33 1890
7968.18 2102
7969.02 2151
7969.86 2119
7970.70 2162
7971.55 2134
7972.39 1993
7973.23 1896
7974.08 1827
7974.92 1768
7975.76 1696
7976.60 1606
7977.45 1515
7978.29 1442
7979.13 1454
7979.98 1366
7980.82 1350
7981.66 1375
7982.51 1374
7983.35 1312
7984.19 1291
7985.04 1247
7985.88 1271
7986.72 1255
7987.57 1247
7988.41 1249
7989.25 1239
7990.10 1182
7990.94 1173
7991.78 1105
7992.63 1076
7993.47 1066
7994.32 1065
7995.16 1072
7996.00 1063
7996.85 1067
7997.69 989
7998.53 972
7999.38 997
8000.22 996
8001.07 1022
8001.91 1040
8002.76 1038
8003.60 1007
8004.44 990
8005.29 992
8006.13 975
8006.98 945
8007.82 938
8008.67 934
8009.51 966
8010.36 987
8011.20 940
8012.05 905
8012.89 929
8013.74 916
8014.58 910
8015.43 930
8016.27 938
8017.12 913
8017.96 965
8018.81 909
8019.65 923
8020.50 897
8021.34 904
8022.19 901
8023.03 917
8023.88 918
8024.72 893
8025.57 910
8026.41 917
8027.26 937
8028.11 951
8028.95 919
8029.80 893
8030.64 934
8031.49 892
8032.33 961
8033.18 950
8034.03 942
8034.87 894
8035.72 909
8036.56 952
8037.41 919
8038.26 893
8039.10 914
8039.95 935
8040.80 924
8041.64 1004
8042.49 977
8043.33 963
8044.18 948
8045.03 920
8045.87 922
8046.72 993
8047.57 934
8048.41 949
8049.26 940
8050.11 919
8050.95 931
8051.80 935
8052.65 904
8053.49 899
8054.34 904
8055.19 941
8056.04 929
8056.88 934
8057.73 884
8058.58 874
8059.42 866
8060.27 849
8061.12 882
8061.97 871
8062.81 866
8063.66 816
8064.51 869
8065.36 849
8066.20 861
8067.05 849
8067.90 851
8068.75 825
8069.60 806
8070.44 826
8071.29 819
8072.14 837
8072.99 897
8073.84 857
8074.68 815
8075.53 832
8076.38 825
8077.23 827
8078.08 852
8078.92 863
8079.77 893
8080.62 882
8081.47 835
8082.32 864
8083.17 803
8084.02 798
8084.86 797
8085.71 845
8086.56 811
8087.41 825
8088.26 828
8089.11 880
8089.96 865
8090.81 822
8091.65 848
8092.50 809
8093.35 839
8094.20 843
8095.05 845
8095.90 824
8096.75 791
8097.60 836
8098.45 838
8099.30 856
8100.15 836
8101.00 846
8101.85 923
8102.70 873
8103.54 852
8104.39 812
8105.24 841
8106.09 816
8106.94 820
8107.79 830
8108.64 821
8109.49 855
8110.34 837
8111.19 815
8112.04 821
8112.89 902
8113.74 854
8114.59 824
8115.44 861
8116.29 889
8117.14 921
8117.99 929
8118.84 902
8119.70 913
8120.55 936
8121.40 925
8122.25 906
8123.10 914
8123.95 920
8124.80 960
8125.65 977
8126.50 986
8127.35 973
8128.20 1038
8129.05 1006
8129.90 992
8130.76 982
8131.61 1040
8132.46 1069
8133.31 1115
8134.16 1148
8135.01 1161
8135.86 1182
8136.71 1200
8137.56 1129
8138.42 1107
8139.27 1138
8140.12 1080
8140.97 1095
8141.82 1071
8142.67 1035
8143.53 1009
8144.38 990
8145.23 974
8146.08 1035
8146.93 1028
8147.78 1083
8148.64 1077
8149.49 1019
8150.34 1052
8151.19 1034
8152.05 1089
8152.90 1170
8153.75 1154
8154.60 1188
8155.45 1213
8156.31 1254
8157.16 1337
8158.01 1346
8158.86 1360
8159.72 1323
8160.57 1265
8161.42 1190
8162.27 1091
8163.13 1114
8163.98 1105
8164.83 1055
8165.69 1049
8166.54 1051
8167.39 1031
8168.24 1007
8169.10 979
8169.95 998
8170.80 917
8171.66 924
8172.51 923
8173.36 926
8174.22 985
8175.07 975
8175.92 995
8176.78 963
8177.63 907
8178.48 913
8179.34 932
8180.19 898
8181.04 862
8181.90 880
8182.75 839
8183.61 850
8184.46 842
8185.31 863
8186.17 876
8187.02 885
8187.87 822
8188.73 837
8189.58 864
8190.44 839
8191.29 822
8192.15 834
8193.00 843
8193.85 840
8194.71 803
8195.56 828
8196.42 807
8197.27 851
8198.13 844
8198.98 840
8199.84 785
8200.69 842
8201.55 789
8202.40 827
8203.25 822
8204.11 773
8204.96 801
8205.82 825
8206.67 844
8207.53 808
8208.38 810
8209.24 838
8210.09 823
8210.95 896
8211.81 839
8212.66 834
8213.52 810
8214.37 796
8215.23 827
8216.08 840
8216.94 841
8217.79 881
8218.65 923
8219.50 873
8220.36 882
8221.22 866
8222.07 805
8222.93 844
8223.78 825
8224.64 854
8225.50 807
8226.35 759
8227.21 781
8228.06 784
8228.92 836
8229.78 795
8230.63 818
8231.49 811
8232.34 830
8233.20 790
8234.06 773
8234.91 797
8235.77 819
8236.63 829
8237.48 786
8238.34 762
8239.20 755
8240.05 776
8240.91 765
8241.77 768
8242.62 761
8243.48 760
8244.34 766
8245.19 791
8246.05 774
8246.91 762
8247.77 752
8248.62 784
8249.48 770
8250.34 799
8251.20 764
8252.05 793
8252.91 734
8253.77 804
8254.62 776
8255.48 742
8256.34 790
8257.20 750
8258.06 742
8258.91 757
8259.77 764
8260.63 762
8261.49 791
8262.34 788
8263.20 764
8264.06 758
8264.92 791
8265.78 789
8266.63 776
8267.49 801
8268.35 751
8269.21 784
8270.07 771
8270.93 816
8271.78 803
8272.64 813
8273.50 778
8274.36 828
8275.22 868
8276.08 808
8276.93 851
8277.79 903
8278.65 900
8279.51 930
8280.37 969
8281.23 993
8282.09 971
8282.95 1026
8283.81 1027
8284.66 995
8285.52 932
8286.38 893
8287.24 933
8288.10 910
8288.96 863
8289.82 877
8290.68 864
8291.54 849
8292.40 878
8293.26 904
8294.12 897
8294.98 854
8295.84 881
8296.70 881
8297.56 880
8298.42 868
8299.28 878
8300.13 841
8300.99 870
8301.85 847
8302.71 843
8303.57 818
8304.43 772
8305.29 784
8306.16 804
8307.02 771
8307.88 777
8308.74 790
8309.60 780
8310.46 787
8311.32 812
8312.18 799
8313.04 779
8313.90 809
8314.76 808
8315.62 782
8316.48 778
8317.34 784
8318.20 712
8319.06 816
8319.92 765
8320.78 724
8321.65 702
8322.51 698
8323.37 735
8324.23 763
8325.09 743
8325.95 720
8326.81 718
8327.67 743
8328.53 745
8329.40 765
8330.26 743
8331.12 756
8331.98 721
8332.84 741
8333.70 763
8334.57 743
8335.43 701
8336.29 745
8337.15 698
8338.01 735
8338.87 753
8339.74 777
8340.60 736
8341.46 721
8342.32 752
8343.18 784
8344.05 729
8344.91 750
8345.77 734
8346.63 727
8347.49 768
8348.36 803
8349.22 765
8350.08 787
8350.94 815
8351.81 749
8352.67 782
8353.53 766
8354.39 780
8355.26 772
8356.12 742
8356.98 730
8357.85 764
8358.71 784
8359.57 739
8360.43 713
8361.30 786
8362.16 770
8363.02 746
8363.89 788
8364.75 775
8365.61 778
8366.48 735
8367.34 735
8368.20 752
8369.07 688
8369.93 711
8370.79 743
8371.66 750
8372.52 722
8373.38 721
8374.25 737
8375.11 726
8375.98 758
8376.84 727
8377.70 715
8378.57 746
8379.43 755
8380.30 737
8381.16 759
8382.02 764
8382.89 751
8383.75 751
8384.62 750
8385.48 793
8386.34 781
8387.21 777
8388.07 784
8388.94 710
8389.80 737
8390.67 700
8391.53 724
8392.40 789
8393.26 734
8394.13 695
8394.99 749
8395.85 751
8396.72 769
8397.58 754
8398.45 723
8399.31 761
8400.18 739
8401.04 767
8401.91 767
8402.77 791
8403.64 778
8404.50 731
8405.37 735
8406.24 735
8407.10 781
8407.97 729
8408.83 732
8409.70 784
8410.56 791
8411.43 780
8412.29 776
8413.16 763
8414.03 786
8414.89 783
8415.76 782
8416.62 827
8417.49 799
8418.35 773
8419.22 826
8420.09 842
8420.95 832
8421.82 819
8422.69 835
8423.55 831
8424.42 835
8425.28 849
8426.15 904
8427.02 888
8427.88 842
8428.75 850
8429.62 922
8430.48 936
8431.35 956
8432.22 920
8433.08 899
8433.95 905
8434.82 999
8435.68 1033
8436.55 962
8437.42 985
8438.28 1020
8439.15 1056
8440.02 1084
8440.89 1119
8441.75 1160
8442.62 1202
8443.49 1245
8444.35 1197
8445.22 1194
8446.09 1258
8446.96 1347
8447.82 1300
8448.69 1380
8449.56 1325
8450.43 1319
8451.29 1249
8452.16 1254
8453.03 1261
8453.90 1311
8454.76 1350
8455.63 1345
8456.50 1419
8457.37 1402
8458.24 1329
8459.10 1398
8459.97 1410
8460.84 1388
8461.71 1365
8462.58 1314
8463.45 1281
8464.31 1274
8465.18 1225
8466.05 1210
8466.92 1226
8467.79 1213
8468.66 1155
8469.52 1128
8470.39 1166
8471.26 1141
8472.13 1095
8473.00 1130
8473.87 1093
8474.74 1096
8475.61 1128
8476.47 1124
8477.34 1082
8478.21 1125
8479.08 1152
8479.95 1122
8480.82 1165
8481.69 1159
8482.56 1222
8483.43 1162
8484.30 1155
8485.17 1210
8486.04 1199
8486.91 1187
8487.78 1173
8488.64 1128
8489.51 1114
8490.38 1138
8491.25 1123
8492.12 1103
8492.99 1093
8493.86 1063
8494.73 1089
8495.60 1110
8496.47 1094
8497.34 1060
8498.21 1090
8499.08 1121
8499.95 1114
8500.82 1040
8501.69 1034
8502.56 1074
8503.43 1035
8504.30 1043
8505.17 1073
8506.05 1075
8506.92 1060
8507.79 1041
8508.66 1082
8509.53 1142
8510.40 1135
8511.27 1115
8512.14 1099
8513.01 1115
8513.88 1125
8514.75 1120
8515.62 1132
8516.49 1133
8517.37 1086
8518.24 1070
8519.11 1124
8519.98 1193
8520.85 1178
8521.72 1170
8522.59 1230
8523.46 1303
8524.33 1388
8525.21 1464
8526.08 1518
8526.95 1484
8527.82 1527
8528.69 1535
8529.56 1565
8530.44 1560
8531.31 1526
8532.18 1460
8533.05 1421
8533.92 1423
8534.80 1374
8535.67 1330
8536.54 1299
8537.41 1273
8538.28 1230
8539.16 1258
8540.03 1279
8540.90 1219
8541.77 1189
8542.64 1182
8543.52 1129
8544.39 1122
8545.26 1146
8546.13 1122
8547.01 1171
8547.88 1110
8548.75 1172
8549.62 1212
8550.50 1203
8551.37 1213
8552.24 1318
8553.12 1311
8553.99 1406
8554.86 1497
8555.73 1596
8556.61 1596
8557.48 1589
8558.35 1558
8559.23 1497
8560.10 1507
8560.97 1474
8561.85 1422
8562.72 1271
8563.59 1284
8564.47 1281
8565.34 1235
8566.21 1242
8567.09 1174
8567.96 1160
8568.83 1142
8569.71 1190
8570.58 1224
8571.46 1195
8572.33 1139
8573.20 1170
8574.08 1204
8574.95 1159
8575.83 1190
8576.70 1184
8577.57 1128
8578.45 1099
8579.32 1110
8580.20 1173
8581.07 1141
8581.94 1119
8582.82 1207
8583.69 1200
8584.57 1149
8585.44 1169
8586.32 1234
8587.19 1241
8588.07 1260
8588.94 1244
8589.82 1229
8590.69 1230
8591.57 1293
8592.44 1295
8593.32 1326
8594.19 1254
8595.07 1244
8595.94 1292
8596.82 1356
8597.69 1341
8598.57 1322
8599.44 1358
8600.32 1359
8601.19 1370
8602.07 1358
8602.94 1408
8603.82 1424
8604.69 1435
8605.57 1452
8606.44 1460
8607.32 1448
8608.20 1445
8609.07 1453
8609.95 1468
8610.82 1530
8611.70 1605
8612.57 1562
8613.45 1538
8614.33 1559
8615.20 1657
8616.08 1692
8616.95 1686
8617.83 1703
8618.71 1784
8619.58 1753
8620.46 1773
8621.34 1896
8622.21 1870
8623.09 1948
8623.97 1890
8624.84 1956
8625.72 1960
8626.59 1935
8627.47 1955
8628.35 2018
8629.22 1995
8630.10 2042
8630.98 2012
8631.86 2082
8632.73 2179
8633.61 2171
8634.49 2139
8635.36 2161
8636.24 2211
8637.12 2171
8637.99 2154
8638.87 2186
8639.75 2227
8640.63 2355
8641.50 2339
8642.38 2328
8643.26 2387
8644.14 2454
8645.01 2597
8645.89 2594
8646.77 2597
8647.65 2722
8648.52 2779
8649.40 2837
8650.28 2905
8651.16 2891
8652.04 2931
8652.91 2930
8653.79 2945
8654.67 2902
8655.55 2977
8656.43 3060
8657.30 3043
8658.18 3151
8659.06 3338
8659.94 3447
8660.82 3747
8661.70 4086
8662.57 4407
8663.45 4918
8664.33 5273
8665.21 5608
8666.09 6030
8666.97 6166
8667.85 6077
8668.72 5984
8669.60 5827
8670.48 5693
8671.36 5517
8672.24 5396
8673.12 5177
8674.00 4985
8674.88 4957
8675.76 4881
8676.63 4757
8677.51 4618
8678.39 4440
8679.27 4266
8680.15 4049
8681.03 3905
8681.91 3656
8682.79 3526
8683.67 3429
8684.55 3300
8685.43 3266
8686.31 3239
8687.19 3303
8688.07 3314
8688.95 3389
8689.83 3545
8690.71 3926
8691.59 4362
8692.47 4612
8693.35 4924
8694.23 5124
8695.11 5252
8695.99 5223
8696.87 5058
8697.75 4835
8698.63 4748
8699.51 4478
8700.39 4222
8701.27 4119
8702.15 3977
8703.03 3987
8703.91 3849
8704.79 3684
8705.67 3543
8706.55 3341
8707.43 3192
8708.31 3089
8709.19 2878
8710.07 2701
8710.96 2559
8711.84 2421
8712.72 2347
8713.60 2271
8714.48 2170
8715.36 2110
8716.24 2062
8717.12 1977
8718.00 1957
8718.89 1960
8719.77 1891
8720.65 1825
8721.53 1876
8722.41 1894
8723.29 1846
8724.17 1828
8725.06 1856
8725.94 1863
8726.82 1938
8727.70 1986
8728.58 1907
8729.46 1918
8730.35 1995
8731.23 1950
8732.11 1962
8732.99 1944
8733.87 1942
8734.76 2027
8735.64 1981
8736.52 1962
8737.40 2002
8738.29 1908
8739.17 1975
8740.05 2040
8740.93 2037
8741.81 1963
8742.70 1947
8743.58 1979
8744.46 1945
8745.34 1889
8746.23 1949
8747.11 1934
8747.99 1953
8748.88 1941
8749.76 1985
8750.64 1978
8751.52 1980
8752.41 2039
8753.29 2047
8754.17 2031
8755.06 2059
8755.94 2169
8756.82 2247
8757.71 2244
8758.59 2272
8759.47 2316
8760.36 2319
8761.24 2248
8762.12 2256
8763.01 2228
8763.89 2239
8764.77 2266
8765.66 2157
8766.54 2087
8767.42 2138
8768.31 2096
8769.19 2041
8770.08 2110
8770.96 2049
8771.84 2042
8772.73 2162
8773.61 2067
8774.50 2072
8775.38 2043
8776.26 1983
8777.15 1976
8778.03 1941
8778.92 1923
8779.80 1882
8780.69 1834
8781.57 1878
8782.46 1894
8783.34 1869
8784.22 1900
8785.11 1857
8785.99 1891
8786.88 1928
8787.76 2000
8788.65 2085
8789.53 2010
8790.42 1993
8791.30 1948
8792.19 1987
8793.07 2013
8793.96 1926
8794.84 1934
8795.73 1878
8796.61 1917
8797.50 1867
8798.38 1773
8799.27 1810
8800.15 1771
8801.04 1721
8801.93 1764
8802.81 1749
8803.70 1762
8804.58 1720
8805.47 1694
8806.35 1663
8807.24 1722
8808.12 1712
8809.01 1663
8809.90 1750
8810.78 1732
8811.67 1702
8812.55 1695
8813.44 1661
8814.33 1679
8815.21 1738
8816.10 1772
8816.98 1763
8817.87 1758
8818.76 1843
8819.64 1860
8820.53 1834
8821.42 1836
8822.30 1797
8823.19 1814
8824.08 1798
8824.96 1769
8825.85 1656
8826.74 1633
8827.62 1619
8828.51 1587
8829.40 1552
8830.28 1590
8831.17 1507
8832.06 1508
8832.94 1461
8833.83 1451
8834.72 1427
8835.61 1449
8836.49 1417
8837.38 1393
8838.27 1372
8839.16 1324
8840.04 1296
8840.93 1325
8841.82 1366
8842.70 1297
8843.59 1304
8844.48 1263
8845.37 1268
8846.26 1284
8847.14 1225
8848.03 1184
8848.92 1213
8849.81 1178
8850.69 1132
8851.58 1168
8852.47 1212
8853.36 1137
8854.25 1160
8855.13 1115
8856.02 1163
8856.91 1123
8857.80 1096
8858.69 1078
8859.58 1044
8860.46 1045
8861.35 1015
8862.24 1022
8863.13 1090
8864.02 1108
8864.91 1068
8865.80 1058
8866.68 1067
8867.57 1055
8868.46 1046
8869.35 1064
8870.24 1077
8871.13 1023
8872.02 999
8872.91 981
8873.80 1020
8874.69 987
8875.57 1010
8876.46 974
8877.35 928
8878.24 954
8879.13 930
8880.02 958
8880.91 972
8881.80 1007
8882.69 908
8883.58 962
8884.47 969
8885.36 960
8886.25 932
8887.14 946
8888.03 948
8888.92 890
8889.81 914
8890.70 890
8891.59 977
8892.48 924
8893.37 909
8894.26 888
8895.15 912
8896.04 867
8896.93 899
8897.82 837
8898.71 891
8899.60 898
8900.49 895
8901.38 845
8902.27 821
8903.16 890
8904.05 850
8904.94 846
8905.83 852
8906.72 859
8907.61 850
8908.50 867
8909.40 878
8910.29 887
8911.18 857
8912.07 861
8912.96 851
8913.85 852
8914.74 833
8915.63 828
8916.52 822
8917.42 836
8918.31 768
8919.20 842
8920.09 827
8920.98 826
8921.87 790
8922.76 770
8923.66 825
8924.55 810
8925.44 790
8926.33 751
8927.22 846
8928.11 805
8929.01 786
8929.90 777
8930.79 787
8931.68 791
8932.57 792
8933.47 776
8934.36 793
8935.25 783
8936.14 767
8937.03 768
8937.93 793
8938.82 766
8939.71 732
8940.60 761
8941.50 771
8942.39 769
8943.28 735
8944.17 724
8945.07 742
8945.96 754
8946.85 743
8947.75 737
8948.64 746
8949.53 704
8950.42 752
8951.32 723
8952.21 748
8953.10 727
8954.00 739
8954.89 717
8955.78 733
8956.68 785
8957.57 722
8958.46 712
8959.36 721
8960.25 718
8961.14 747
8962.04 696
8962.93 737
8963.82 728
8964.72 711
8965.61 715
8966.50 739
8967.40 778
8968.29 725
8969.19 740
8970.08 767
8970.97 746
8971.87 739
8972.76 782
8973.66 708
8974.55 773
8975.44 779
8976.34 754
8977.23 716
8978.13 714
8979.02 745
8979.91 753
8980.81 750
8981.70 747
8982.60 751
8983.49 731
8984.39 709
8985.28 690
8986.18 702
8987.07 708
8987.97 699
8988.86 736
8989.76 700
8990.65 716
8991.55 693
8992.44 694
8993.34 745
8994.23 759
8995.13 679
8996.02 707
8996.92 719
8997.81 705
8998.71 700
8999.60 701
9000.50 687
9001.39 696
9002.29 651
9003.18 676
9004.08 673
9004.98 646
9005.87 663
9006.77 695
9007.66 684
9008.56 686
9009.45 737
9010.35 716
9011.25 685
9012.14 675
9013.04 701
9013.93 718
9014.83 693
9015.73 614
9016.62 683
9017.52 709
9018.42 619
9019.31 660
9020.21 678
9021.10 644
9022.00 648
9022.90 658
9023.79 659
9024.69 619
9025.59 649
9026.48 652
9027.38 667
9028.28 702
9029.17 656
9030.07 656
9030.97 658
9031.87 664
9032.76 649
9033.66 663
9034.56 662
9035.45 654
9036.35 667
9037.25 691
9038.15 700
9039.04 625
9039.94 670
9040.84 665
9041.73 670
9042.63 650
9043.53 645
9044.43 681
9045.33 651
9046.22 654
9047.12 682
9048.02 709
9048.92 695
9049.81 684
9050.71 711
9051.61 697
9052.51 638
9053.41 683
9054.30 679
9055.20 656
9056.10 711
9057.00 720
9057.90 686
9058.80 676
9059.69 705
9060.59 686
9061.49 682
9062.39 721
9063.29 677
9064.19 729
9065.08 719
9065.98 663
9066.88 709
9067.78 694
9068.68 635
9069.58 681
9070.48 674
9071.38 668
9072.27 675
9073.17 695
9074.07 625
9074.97 678
9075.87 671
9076.77 680
9077.67 673
9078.57 715
9079.47 736
9080.37 662
9081.27 673
9082.17 683
9083.07 691
9083.97 715
9084.87 670
9085.76 687
9086.66 687
9087.56 679
9088.46 716
9089.36 726
9090.26 736
9091.16 737
9092.06 749
9092.96 684
9093.86 745
9094.76 720
9095.66 714
9096.56 750
9097.46 760
9098.36 748
9099.26 705
9100.17 696
9101.07 703
9101.97 676
9102.87 707
9103.77 743
9104.67 725
9105.57 730
9106.47 707
9107.37 707
9108.27 720
9109.17 734
9110.07 698
9110.97 711
9111.87 663
9112.77 651
9113.68 667
9114.58 689
9115.48 680
9116.38 698
9117.28 670
9118.18 698
9119.08 645
9119.98 656
9120.89 682
9121.79 638
9122.69 634
9123.59 655
9124.49 686
9125.39 706
9126.29 683
9127.20 674
9128.10 657
9129.00 656
9129.90 656
9130.80 684
9131.71 656
9132.61 699
9133.51 644
9134.41 683
9135.31 615
9136.22 662
9137.12 661
9138.02 626
9138.92 650
9139.83 678
9140.73 662
9141.63 655
9142.53 683
9143.43 692
9144.34 656
9145.24 633
9146.14 649
9147.05 637
9147.95 671
9148.85 647
9149.75 655
9150.66 631
9151.56 674
9152.46 639
9153.37 687
9154.27 654
9155.17 647
9156.07 655
9156.98 681
9157.88 720
9158.78 697
9159.69 667
9160.59 637
9161.49 718
9162.40 675
9163.30 673
9164.20 678
9165.11 684
9166.01 674
9166.92 670
9167.82 676
9168.72 683
9169.63 674
9170.53 708
9171.43 672
9172.34 664
9173.24 684
9174.15 662
9175.05 677
9175.95 687
9176.86 660
9177.76 674
9178.67 703
9179.57 691
9180.48 683
9181.38 631
9182.28 680
9183.19 649
9184.09 650
9185.00 667
9185.90 672
9186.81 668
9187.71 685
9188.62 693
9189.52 696
9190.43 692
9191.33 661
9192.24 662
9193.14 630
9194.05 645
9194.95 684
9195.86 703
9196.76 685
9197.67 697
9198.57 717
9199.48 708
9200.38 718
9201.29 723
9202.19 698
9203.10 707
9204.00 732
9204.91 708
9205.81 690
9206.72 677
9207.63 684
9208.53 722
9209.44 708
9210.34 689
9211.25 677
9212.15 658
9213.06 650
9213.97 653
9214.87 664
9215.78 618
9216.68 645
9217.59 663
9218.50 660
9219.40 692
9220.31 676
9221.22 675
9222.12 715
9223.03 691
9223.94 677
9224.84 690
9225.75 652
9226.65 681
9227.56 684
9228.47 669
9229.37 673
9230.28 669
9231.19 657
9232.10 639
9233.00 659
9233.91 672
9234.82 635
9235.72 629
9236.63 642
9237.54 675
9238.44 637
9239.35 636
9240.26 669
9241.17 618
9242.07 595
9242.98 618
9243.89 618
9244.80 619
9245.70 661
9246.61 634
9247.52 582
9248.43 597
9249.33 600
9250.24 614
9251.15 637
9252.06 640
9252.97 657
9253.87 622
9254.78 617
9255.69 615
9256.60 636
9257.51 661
9258.41 619
9259.32 643
9260.23 642
9261.14 643
9262.05 663
9262.96 628
9263.86 638
9264.77 657
9265.68 630
9266.59 616
9267.50 635
9268.41 648
9269.32 610
9270.22 625
9271.13 586
9272.04 597
9272.95 604
9273.86 624
9274.77 641
9275.68 630
9276.59 640
9277.50 649
9278.40 640
9279.31 621
9280.22 636
9281.13 636
9282.04 606
9282.95 642
9283.86 660
9284.77 604
9285.68 625
9286.59 634
9287.50 596
9288.41 612
9289.32 630
9290.23 599
9291.14 583
9292.05 631
9292.96 614
9293.87 625
9294.78 644
9295.69 630
9296.60 659
9297.51 655
9298.42 641
9299.33 650
9300.24 661
9301.15 633
9302.06 650
9302.97 666
9303.88 680
9304.79 669
9305.70 699
9306.61 628
9307.52 679
9308.43 717
9309.34 681
9310.25 701
9311.16 708
9312.07 667
9312.98 703
9313.90 658
9314.81 749
9315.72 701
9316.63 667
9317.54 680
9318.45 676
9319.36 664
9320.27 680
9321.18 674
9322.10 692
9323.01 677
9323.92 677
9324.83 707
9325.74 696
9326.65 681
9327.56 691
9328.48 688
9329.39 657
9330.30 655
9331.21 689
9332.12 706
9333.03 675
9333.95 612
9334.86 643
9335.77 686
9336.68 681
9337.59 733
9338.51 683
9339.42 694
9340.33 679
9341.24 683
9342.15 681
9343.07 692
9343.98 708
9344.89 742
9345.80 693
9346.72 678
9347.63 711
9348.54 706
9349.45 697
9350.37 674
9351.28 686
9352.19 650
9353.11 686
9354.02 661
9354.93 660
9355.84 643
9356.76 635
9357.67 636
9358.58 636
9359.50 647
9360.41 654
9361.32 655
9362.24 673
9363.15 668
9364.06 670
9364.98 685
9365.89 647
9366.80 641
9367.72 679
9368.63 671
9369.54 661
9370.46 643
9371.37 609
9372.28 627
9373.20 644
9374.11 663
9375.03 619
9375.94 646
9376.85 666
9377.77 656
9378.68 626
9379.60 614
9380.51 654
9381.42 661
9382.34 635
9383.25 699
9384.17 654
9385.08 672
9386.00 654
9386.91 711
9387.82 689
9388.74 702
9389.65 659
9390.57 661
9391.48 655
9392.40 733
9393.31 730
9394.23 723
9395.14 702
9396.06 734
9396.97 727
9397.89 731
9398.80 718
9399.72 726
9400.63 710
9401.55 729
9402.46 707
9403.38 710
9404.29 748
9405.21 672
9406.12 698
9407.04 662
9407.95 625
9408.87 667
9409.79 665
9410.70 636
9411.62 674
9412.53 695
9413.45 662
9414.36 675
9415.28 628
9416.20 681
9417.11 654
9418.03 610
9418.94 659
9419.86 701
9420.78 645
9421.69 649
9422.61 645
9423.52 639
9424.44 649
9425.36 662
9426.27 673
9427.19 606
9428.11 586
9429.02 656
9429.94 669
9430.86 624
9431.77 609
9432.69 643
9433.61 665
9434.52 675
9435.44 671
9436.36 651
9437.27 652
9438.19 678
9439.11 658
9440.02 668
9440.94 664
9441.86 667
9442.78 713
9443.69 668
9444.61 671
9445.53 660
9446.44 706
9447.36 723
9448.28 711
9449.20 709
9450.11 679
9451.03 680
9451.95 705
9452.87 708
9453.78 701
9454.70 696
9455.62 661
9456.54 686
9457.46 682
9458.37 680
9459.29 685
9460.21 673
9461.13 670
9462.05 716
9462.96 683
9463.88 683
9464.80 684
9465.72 631
9466.64 658
9467.56 671
9468.47 661
9469.39 625
9470.31 653
9471.23 687
9472.15 683
9473.07 691
9473.98 710
9474.90 691
9475.82 648
9476.74 659
9477.66 745
9478.58 671
9479.50 685
9480.42 670
9481.34 713
9482.26 681
9483.17 673
9484.09 676
9485.01 686
9485.93 667
9486.85 700
9487.77 643
9488.69 693
9489.61 671
9490.53 687
9491.45 710
9492.37 715
9493.29 706
9494.21 725
9495.13 734
9496.05 716
9496.97 699
9497.89 692
9498.81 748
9499.73 722
9500.65 730
9501.57 753
9502.49 722
9503.41 692
9504.33 720
9505.25 751
9506.17 754
9507.09 769
9508.01 754
9508.93 746
9509.85 727
9510.77 736
9511.69 760
9512.61 749
9513.53 763
9514.45 810
9515.37 836
9516.29 768
9517.21 798
9518.13 814
9519.05 819
9519.98 789
9520.90 841
9521.82 824
9522.74 822
9523.66 854
9524.58 834
9525.50 864
9526.42 876
9527.34 871
9528.27 862
9529.19 849
9530.11 878
9531.03 840
9531.95 847
9532.87 861
9533.79 835
9534.72 857
9535.64 870
9536.56 872
9537.48 854
9538.40 828
9539.32 856
9540.25 869
9541.17 847
9542.09 873
9543.01 824
9543.93 861
9544.86 880
9545.78 881
9546.70 863
9547.62 853
9548.55 862
9549.47 905
9550.39 879
9551.31 902
9552.24 872
9553.16 959
9554.08 927
9555.00 904
9555.93 915
9556.85 921
9557.77 929
9558.69 938
9559.62 950
9560.54 923
9561.46 985
9562.39 998
9563.31 985
9564.23 977
9565.15 982
9566.08 1039
9567.00 1046
9567.92 984
9568.85 1023
9569.77 1047
9570.69 1078
9571.62 1080
9572.54 1072
9573.46 1100
9574.39 1149
9575.31 1101
9576.23 1154
9577.16 1128
9578.08 1080
9579.01 1111
9579.93 1162
9580.85 1177
9581.78 1175
9582.70 1140
9583.63 1147
9584.55 1186
9585.47 1149
9586.40 1175
9587.32 1200
9588.25 1230
9589.17 1228
9590.09 1200
9591.02 1206
9591.94 1155
9592.87 1217
9593.79 1233
9594.72 1259
9595.64 1236
9596.57 1189
9597.49 1244
9598.42 1228
9599.34 1241
9600.26 1270
9601.19 1309
9602.11 1300
9603.04 1273
9603.96 1353
9604.89 1346
9605.81 1316
9606.74 1375
9607.66 1372
9608.59 1381
9609.51 1374
9610.44 1379
9611.37 1376
9612.29 1428
9613.22 1417
9614.14 1415
9615.07 1464
9615.99 1442
9616.92 1441
9617.84 1403
9618.77 1420
9619.70 1510
9620.62 1493
9621.55 1490
9622.47 1477
9623.40 1486
9624.32 1501
9625.25 1520
9626.18 1534
9627.10 1537
9628.03 1574
9628.95 1552
9629.88 1614
9630.81 1614
9631.73 1671
9632.66 1662
9633.59 1680
9634.51 1715
9635.44 1713
9636.37 1687
9637.29 1738
9638.22 1776
9639.15 1797
9640.07 1829
9641.00 1838
9641.93 1871
9642.85 2010
9643.78 1986
9644.71 1994
9645.63 2089
9646.56 2105
9647.49 2062
9648.41 2138
9649.34 2137
9650.27 2114
9651.20 2101
9652.12 2119
9653.05 2117
9653.98 2058
9654.91 2098
9655.83 2096
9656.76 2092
9657.69 2122
9658.62 2173
9659.54 2131
9660.47 2113
9661.40 2202
9662.33 2132
9663.25 2082
9664.18 2201
9665.11 2227
9666.04 2204
9666.97 2282
9667.89 2284
9668.82 2370
9669.75 2368
9670.68 2382
9671.61 2371
9672.53 2471
9673.46 2460
9674.39 2421
9675.32 2486
9676.25 2579
9677.18 2500
9678.11 2475
9679.03 2558
9679.96 2544
9680.89 2482
9681.82 2587
9682.75 2535
9683.68 2536
9684.61 2602
9685.54 2639
9686.46 2569
9687.39 2612
9688.32 2634
9689.25 2608
9690.18 2641
9691.11 2661
9692.04 2657
9692.97 2703
9693.90 2713
9694.83 2728
9695.76 2723
9696.69 2668
9697.61 2728
9698.54 2784
9699.47 2772
9700.40 2739
9701.33 2701
9702.26 2778
9703.19 2729
9704.12 2723
9705.05 2740
9705.98 2765
9706.91 2799
9707.84 2849
9708.77 2870
9709.70 2920
9710.63 2987
9711.56 3163
9712.49 3279
9713.42 3410
9714.35 3539
9715.28 3545
9716.21 3615
9717.14 3661
9718.07 3647
9719.00 3609
9719.94 3563
9720.87 3482
9721.80 3376
9722.73 3140
9723.66 3063
9724.59 2996
9725.52 2896
9726.45 2837
9727.38 2698
9728.31 2699
9729.24 2633
9730.17 2580
9731.10 2605
9732.04 2549
9732.97 2521
9733.90 2545
9734.83 2474
9735.76 2457
9736.69 2462
9737.62 2383
9738.55 2338
9739.49 2348
9740.42 2306
9741.35 2246
9742.28 2185
9743.21 2120
9744.14 2037
9745.08 2026
9746.01 1992
9746.94 1994
9747.87 1979
9748.80 1943
9749.74 1917
9750.67 1872
9751.60 1868
9752.53 1835
9753.46 1840
9754.40 1762
9755.33 1764
9756.26 1785
9757.19 1754
9758.13 1704
9759.06 1732
9759.99 1742
9760.92 1674
9761.85 1669
9762.79 1671
9763.72 1687
9764.65 1673
9765.59 1665
9766.52 1631
9767.45 1695
9768.38 1671
9769.32 1687
9770.25 1736
9771.18 1735
9772.12 1651
9773.05 1675
9773.98 1657
9774.92 1645
9775.85 1653
9776.78 1727
9777.71 1682
9778.65 1701
9779.58 1693
9780.52 1655
9781.45 1667
9782.38 1678
9783.32 1730
9784.25 1706
9785.18 1731
9786.12 1780
9787.05 1781
9787.98 1712
9788.92 1699
9789.85 1764
9790.79 1689
9791.72 1679
9792.65 1684
9793.59 1683
9794.52 1644
9795.46 1692
9796.39 1681
9797.32 1708
9798.26 1734
9799.19 1788
9800.13 1779
9801.06 1716
9802.00 1665
9802.93 1668
9803.87 1627
9804.80 1596
9805.73 1635
9806.67 1600
9807.60 1637
9808.54 1556
9809.47 1526
9810.41 1545
9811.34 1478
9812.28 1482
9813.21 1471
9814.15 1406
9815.08 1446
9816.02 1401
9816.95 1407
9817.89 1396
9818.82 1363
9819.76 1341
9820.69 1360
9821.63 1368
9822.57 1349
9823.50 1362
9824.44 1372
9825.37 1365
9826.31 1319
9827.24 1318
9828.18 1324
9829.11 1291
9830.05 1336
9830.99 1352
9831.92 1307
9832.86 1307
9833.79 1320
9834.73 1285
9835.67 1309
9836.60 1274
9837.54 1308
9838.47 1273
9839.41 1290
9840.35 1297
9841.28 1255
9842.22 1249
9843.16 1280
9844.09 1264
9845.03 1311
9845.97 1310
9846.90 1311
9847.84 1235
9848.78 1316
9849.71 1293
9850.65 1297
9851.59 1262
9852.52 1266
9853.46 1273
9854.40 1252
9855.33 1277
9856.27 1252
9857.21 1243
9858.14 1184
9859.08 1270
9860.02 1215
9860.96 1196
9861.89 1237
9862.83 1209
9863.77 1192
9864.71 1175
9865.64 1194
9866.58 1186
9867.52 1217
9868.46 1192
9869.39 1202
9870.33 1210
9871.27 1171
9872.21 1171
9873.15 1179
9874.08 1117
9875.02 1101
9875.96 1150
9876.90 1169
9877.83 1174
9878.77 1158
9879.71 1168
9880.65 1139
9881.59 1127
9882.53 1089
9883.46 1150
9884.40 1179
9885.34 1148
9886.28 1083
9887.22 1108
9888.16 1102
9889.10 1063
9890.03 1140
9890.97 1129
9891.91 1117
9892.85 1097
9893.79 1120
9894.73 1127
9895.67 1105
9896.61 1112
9897.54 1171
9898.48 1121
9899.42 1148
9900.36 1099
9901.30 1116
9902.24 1073
9903.18 1067
9904.12 1146
9905.06 1127
9906.00 1101
9906.94 1108
9907.88 1101
9908.82 1082
9909.76 1128
9910.70 1134
9911.63 1171
9912.57 1125
9913.51 1177
9914.45 1136
9915.39 1161
9916.33 1155
9917.27 1160
9918.21 1177
9919.15 1174
9920.09 1196
9921.03 1231
9921.97 1256
9922.91 1281
9923.85 1334
9924.79 1438
9925.74 1473
9926.68 1545
9927.62 1594
9928.56 1534
9929.50 1502
9930.44 1498
9931.38 1435
9932.32 1443
9933.26 1376
9934.20 1361
9935.14 1347
9936.08 1322
9937.02 1280
9937.96 1217
9938.90 1259
9939.85 1242
9940.79 1169
9941.73 1170
9942.67 1180
9943.61 1143
9944.55 1152
9945.49 1215
9946.43 1244
9947.38 1285
9948.32 1301
9949.26 1355
9950.20 1359
9951.14 1383
9952.08 1426
9953.02 1396
9953.97 1439
9954.91 1339
9955.85 1349
9956.79 1311
9957.73 1274
9958.68 1242
9959.62 1268
9960.56 1221
9961.50 1206
9962.44 1107
9963.39 1075
9964.33 1101
9965.27 1036
9966.21 1044
9967.15 1047
9968.10 1083
9969.04 1006
9969.98 981
9970.92 979
9971.87 966
9972.81 971
9973.75 967
9974.69 1002
9975.64 953
9976.58 949
9977.52 975
9978.47 973
9979.41 983
9980.35 1022
9981.29 1039
9982.24 989
9983.18 998
9984.12 1031
9985.07 1003
9986.01 1001
9986.95 1027
9987.90 1040
9988.84 1000
9989.78 971
9990.73 972
9991.67 998
9992.61 995
9993.56 951
9994.50 967
9995.44 989
9996.39 941
9997.33 953
9998.27 958
9999.22 942
10000.16 988
10001.11 911
10002.05 898
10002.99 924
10003.94 897
10004.88 868
10005.83 903
10006.77 911
10007.72 913
10008.66 928
10009.60 902
10010.55 952
10011.49 909
10012.44 927
10013.38 896
10014.33 868
10015.27 877
10016.21 858
10017.16 809
10018.10 857
10019.05 868
10019.99 893
10020.94 905
10021.88 838
10022.83 848
10023.77 849
10024.72 859
10025.66 872
10026.61 869
10027.55 861
10028.50 865
10029.44 862
10030.39 850
10031.33 888
10032.28 824
10033.23 855
10034.17 827
10035.12 846
10036.06 811
10037.01 839
10037.95 819
10038.90 818
10039.84 832
10040.79 833
10041.74 837
10042.68 783
10043.63 801
10044.57 799
10045.52 816
10046.47 829
10047.41 815
10048.36 790
10049.30 809
10050.25 817
10051.20 843
10052.14 807
10053.09 779
10054.04 780
10054.98 802
10055.93 792
10056.88 794
10057.82 787
10058.77 824
10059.72 790
10060.66 770
10061.61 786
10062.56 774
10063.50 740
10064.45 742
10065.40 771
10066.34 768
10067.29 782
10068.24 743
10069.18 808
10070.13 791
10071.08 725
10072.03 748
10072.97 780
10073.92 763
10074.87 823
10075.82 788
10076.76 753
10077.71 778
10078.66 805
10079.61 789
10080.55 751
10081.50 798
10082.45 753
10083.40 752
10084.34 742
10085.29 746
10086.24 731
10087.19 740
10088.14 772
10089.08 766
10090.03 762
10090.98 732
10091.93 743
10092.88 748
10093.83 774
10094.77 775
10095.72 763
10096.67 755
10097.62 715
10098.57 675
10099.52 720
10100.46 728
10101.41 696
10102.36 695
10103.31 692
10104.26 738
10105.21 735
10106.16 741
10107.11 707
10108.05 772
10109.00 749
10109.95 728
10110.90 684
10111.85 711
10112.80 717
10113.75 720
10114.70 680
10115.65 723
10116.60 719
10117.55 725
10118.50 691
10119.45 699
10120.39 735
10121.34 727
10122.29 756
10123.24 746
10124.19 739
10125.14 733
10126.09 722
10127.04 762
10127.99 761
10128.94 769
10129.89 838
10130.84 776
10131.79 771
10132.74 761
10133.69 752
10134.64 775
10135.59 763
10136.54 815
10137.49 773
10138.44 757
10139.39 762
10140.34 798
10141.30 808
10142.25 780
10143.20 805
10144.15 776
10145.10 785
10146.05 844
10147.00 823
10147.95 802
10148.90 809
10149.85 788
10150.80 822
10151.75 873
10152.70 810
10153.66 843
10154.61 859
10155.56 856
10156.51 895
10157.46 879
10158.41 891
10159.36 906
10160.31 875
10161.27 873
10162.22 868
10163.17 868
10164.12 862
10165.07 847
10166.02 880
10166.98 924
10167.93 952
10168.88 915
10169.83 969
10170.78 897
10171.73 840
10172.69 965
10173.64 934
10174.59 983
10175.54 979
10176.50 958
10177.45 969
10178.40 946
10179.35 958
10180.30 1026
10181.26 1041
10182.21 985
10183.16 1029
10184.11 1013
10185.07 1057
10186.02 1011
10186.97 1031
10187.92 1062
10188.88 1030
10189.83 1026
10190.78 1058
10191.74 1043
10192.69 1042
10193.64 1047
10194.59 1061
10195.55 1089
10196.50 1070
10197.45 1116
10198.41 1091
10199.36 1103
10200.31 1107
10201.27 1106
10202.22 1142
10203.17 1164
10204.13 1175
10205.08 1179
10206.03 1273
10206.99 1246
10207.94 1265
10208.89 1254
10209.85 1301
10210.80 1269
10211.76 1253
10212.71 1258
10213.66 1267
10214.62 1241
10215.57 1183
10216.53 1186
10217.48 1215
10218.43 1212
10219.39 1167
10220.34 1137
10221.30 1039
10222.25 1092
10223.21 1067
10224.16 1090
10225.11 1079
10226.07 1027
10227.02 1048
10227.98 1052
10228.93 1036
10229.89 1075
10230.84 1094
10231.80 1073
10232.75 1129
10233.71 1186
10234.66 1211
10235.62 1194
10236.57 1235
10237.53 1263
10238.48 1266
10239.44 1295
10240.39 1283
10241.35 1273
10242.30 1213
10243.26 1186
10244.21 1148
10245.17 1154
10246.12 1135
10247.08 1111
10248.03 1098
10248.99 1074
10249.94 1117
10250.90 1054
10251.86 1022
10252.81 1013
10253.77 1000
10254.72 1004
10255.68 1007
10256.63 1013
10257.59 1019
10258.55 966
10259.50 979
10260.46 939
10261.41 923
10262.37 916
10263.33 917
10264.28 939
10265.24 883
10266.20 876
10267.15 862
10268.11 835
10269.07 856
10270.02 882
10270.98 908
10271.94 885
10272.89 872
10273.85 880
10274.81 883
10275.76 853
10276.72 851
10277.68 867
10278.63 803
10279.59 828
10280.55 809
10281.50 826
10282.46 865
10283.42 806
10284.38 788
10285.33 782
10286.29 783
10287.25 807
10288.20 820
10289.16 785
10290.12 779
10291.08 781
10292.03 830
10292.99 794
10293.95 788
10294.91 805
10295.86 761
10296.82 828
10297.78 800
10298.74 779
10299.70 802
10300.65 813
10301.61 783
10302.57 791
10303.53 815
10304.49 790
10305.44 816
10306.40 808
10307.36 801
10308.32 796
10309.28 797
10310.24 842
10311.19 846
10312.15 811
10313.11 769
10314.07 805
10315.03 816
10315.99 753
10316.95 824
10317.90 806
10318.86 813
10319.82 814
10320.78 836
10321.74 841
10322.70 806
10323.66 777
10324.62 789
10325.58 781
10326.54 768
10327.49 813
10328.45 758
10329.41 809
10330.37 762
10331.33 804
10332.29 800
10333.25 783
10334.21 784
10335.17 794
10336.13 768
10337.09 772
10338.05 745
10339.01 730
10339.97 740
10340.93 715
10341.89 714
10342.85 739
10343.81 734
10344.77 714
10345.73 757
10346.69 699
10347.65 733
10348.61 713
10349.57 699
10350.53 720
10351.49 700
10352.45 711
10353.41 673
10354.37 713
10355.33 679
10356.29 684
10357.25 711
10358.21 678
10359.17 647
10360.13 672
10361.09 666
10362.06 686
10363.02 646
10363.98 639
10364.94 686
10365.90 672
10366.86 680
10367.82 660
10368.78 628
10369.74 631
10370.70 642
10371.67 662
10372.63 632
10373.59 601
10374.55 620
10375.51 694
10376.47 667
10377.43 607
10378.40 679
10379.36 653
10380.32 650
10381.28 671
10382.24 646
10383.20 654
10384.17 635
10385.13 642
10386.09 650
10387.05 630
10388.01 601
10388.98 672
10389.94 642
10390.90 636
10391.86 622
10392.82 596
10393.79 638
10394.75 613
10395.71 628
10396.67 644
10397.64 636
10398.60 634
10399.56 627
10400.52 637
10401.49 663
10402.45 635
10403.41 640
10404.37 634
10405.34 660
10406.30 631
10407.26 624
10408.23 630
10409.19 635
10410.15 601
10411.11 608
10412.08 604
10413.04 597
10414.00 619
10414.97 647
10415.93 678
10416.89 602
10417.86 613
10418.82 601
10419.78 615
10420.75 633
10421.71 603
10422.68 607
10423.64 601
10424.60 627
10425.57 614
10426.53 633
10427.49 607
10428.46 621
10429.42 594
10430.39 595
10431.35 586
10432.31 603
10433.28 573
10434.24 558
10435.21 563
10436.17 566
10437.13 580
10438.10 565
10439.06 588
10440.03 590
10440.99 607
10441.96 592
10442.92 586
10443.89 582
10444.85 601
10445.82 562
10446.78 567
10447.74 547
10448.71 575
10449.67 598
10450.64 553
10451.60 570
10452.57 578
10453.53 590
10454.50 555
10455.46 594
10456.43 575
10457.39 561
10458.36 572
10459.33 580
10460.29 536
10461.26 574
10462.22 604
10463.19 587
10464.15 567
10465.12 556
10466.08 565
10467.05 580
10468.01 559
10468.98 595
10469.95 582
10470.91 616
10471.88 603
10472.84 572
10473.81 605
10474.78 590
10475.74 625
10476.71 596
10477.67 591
10478.64 608
10479.61 629
10480.57 632
10481.54 641
10482.51 629
10483.47 625
10484.44 634
10485.41 587
10486.37 599
10487.34 593
10488.30 609
10489.27 562
10490.24 597
10491.20 567
10492.17 592
10493.14 566
10494.11 589
10495.07 566
10496.04 572
10497.01 565
10497.97 560
10498.94 584
10499.91 551
10500.88 577
10501.84 565
10502.81 566
10503.78 561
10504.74 600
10505.71 583
10506.68 587
10507.65 577
10508.61 566
10509.58 556
10510.55 519
10511.52 535
10512.49 568
10513.45 540
10514.42 560
10515.39 576
10516.36 572
10517.32 570
10518.29 556
10519.26 557
10520.23 534
10521.20 572
10522.17 531
10523.13 556
10524.10 550
10525.07 564
10526.04 574
10527.01 564
10527.98 547
10528.94 557
10529.91 555
10530.88 561
10531.85 595
10532.82 576
10533.79 562
10534.76 591
10535.72 589
10536.69 535
10537.66 597
10538.63 578
10539.60 600
10540.57 607
10541.54 566
10542.51 571
10543.48 632
10544.45 606
10545.42 596
10546.38 601
10547.35 585
10548.32 603
10549.29 616
10550.26 634
10551.23 582
10552.20 589
10553.17 638
10554.14 630
10555.11 630
10556.08 587
10557.05 620
10558.02 633
10558.99 603
10559.96 588
10560.93 609
10561.90 620
10562.87 646
10563.84 648
10564.81 672
10565.78 604
10566.75 653
10567.72 655
10568.69 665
10569.66 672
10570.63 648
10571.60 674
10572.57 679
10573.54 639
10574.51 658
10575.48 639
10576.46 693
10577.43 642
10578.40 617
10579.37 674
10580.34 655
10581.31 688
10582.28 653
10583.25 660
10584.22 647
10585.19 697
10586.16 673
10587.14 674
10588.11 699
10589.08 646
10590.05 692
10591.02 714
10591.99 711
10592.96 720
10593.94 697
10594.91 681
10595.88 711
10596.85 717
10597.82 786
10598.79 760
10599.77 757
10600.74 782
10601.71 777
10602.68 743
10603.65 808
10604.62 798
10605.60 822
10606.57 839
10607.54 908
10608.51 904
10609.49 907
10610.46 977
10611.43 980
10612.40 959
10613.37 946
10614.35 976
10615.32 899
10616.29 917
10617.26 918
10618.24 871
10619.21 852
10620.18 875
10621.16 850
10622.13 812
10623.10 801
10624.07 786
10625.05 775
10626.02 714
10626.99 718
10627.97 726
10628.94 729
10629.91 739
10630.89 761
10631.86 771
10632.83 743
10633.80 746
10634.78 789
10635.75 771
10636.73 740
10637.70 778
10638.67 790
10639.65 836
10640.62 807
10641.59 820
10642.57 814
10643.54 796
10644.51 789
10645.49 819
10646.46 796
10647.44 743
10648.41 710
10649.38 713
10650.36 711
10651.33 695
10652.31 675
10653.28 660
10654.25 648
10655.23 647
10656.20 661
10657.18 657
10658.15 594
10659.13 599
10660.10 648
10661.08 617
10662.05 622
10663.03 630
10664.00 599
10664.97 549
10665.95 602
10666.92 601
10667.90 614
10668.87 613
10669.85 568
10670.82 602
10671.80 598
10672.77 625
10673.75 572
10674.72 603
10675.70 608
10676.68 642
10677.65 645
10678.63 648
10679.60 646
10680.58 646
10681.55 616
10682.53 631
10683.50 617
10684.48 621
10685.45 641
10686.43 628
10687.41 615
10688.38 613
10689.36 649
10690.33 648
10691.31 672
10692.29 646
10693.26 618
10694.24 617
10695.21 614
10696.19 623
10697.17 611
10698.14 609
10699.12 634
10700.10 658
10701.07 622
10702.05 604
10703.02 625
10704.00 628
10704.98 618
10705.95 638
10706.93 620
10707.91 624
10708.88 611
10709.86 602
10710.84 616
10711.82 586
10712.79 621
10713.77 608
10714.75 606
10715.72 611
10716.70 588
10717.68 582
10718.65 602
10719.63 563
10720.61 583
10721.59 633
10722.56 579
10723.54 619
10724.52 626
10725.50 628
10726.47 574
10727.45 594
10728.43 605
10729.41 584
10730.38 560
10731.36 599
10732.34 611
10733.32 599
10734.30 637
10735.27 669
10736.25 629
10737.23 625
10738.21 625
10739.19 584
10740.16 601
10741.14 610
10742.12 607
10743.10 640
10744.08 663
10745.06 615
10746.03 633
10747.01 684
10747.99 654
10748.97 630
10749.95 597
10750.93 610
10751.91 638
10752.88 640
10753.86 645
10754.84 629
10755.82 615
10756.80 618
10757.78 592
10758.76 640
10759.74 639
10760.72 643
10761.70 647
10762.67 671
10763.65 661
10764.63 659
10765.61 647
10766.59 663
10767.57 661
10768.55 662
10769.53 678
10770.51 694
10771.49 678
10772.47 657
10773.45 641
10774.43 657
10775.41 671
10776.39 675
10777.37 672
10778.35 639
10779.33 713
10780.31 682
10781.29 678
10782.27 714
10783.25 715
10784.23 710
10785.21 706
10786.19 730
10787.17 702
10788.15 697
10789.13 692
10790.11 710
10791.09 705
10792.07 713
10793.05 695
10794.03 721
10795.01 727
10795.99 702
10796.97 690
10797.96 705
10798.94 699
10799.92 724
10800.90 707
10801.88 706
10802.86 724
10803.84 698
10804.82 707
10805.80 695
10806.79 697
10807.77 714
10808.75 725
10809.73 719
10810.71 725
10811.69 687
10812.67 727
10813.65 762
10814.64 716
10815.62 709
10816.60 730
10817.58 713
10818.56 739
10819.54 775
10820.53 722
10821.51 725
10822.49 756
10823.47 750
10824.45 729
10825.44 759
10826.42 764
10827.40 739
10828.38 806
10829.37 781
10830.35 768
10831.33 804
10832.31 799
10833.29 770
10834.28 804
10835.26 819
10836.24 819
10837.22 807
10838.21 827
10839.19 819
10840.17 794
10841.16 800
10842.14 808
10843.12 809
10844.10 810
10845.09 824
10846.07 839
10847.05 851
10848.04 822
10849.02 864
10850.00 869
10850.99 867
10851.97 863
10852.95 901
10853.94 903
10854.92 898
10855.90 888
10856.89 896
10857.87 872
10858.85 897
10859.84 923
10860.82 888
10861.80 899
10862.79 911
10863.77 903
10864.76 914
10865.74 950
10866.72 963
10867.71 955
10868.69 950
10869.68 1007
10870.66 1009
10871.64 964
10872.63 1012
10873.61 992
10874.60 1010
10875.58 1004
10876.56 1027
10877.55 1042
10878.53 1040
10879.52 1018
10880.50 1033
10881.49 1109
10882.47 1068
10883.46 1067
10884.44 1086
10885.43 1101
10886.41 1142
10887.40 1141
10888.38 1105
10889.37 1164
10890.35 1129
10891.34 1148
10892.32 1177
10893.31 1217
10894.29 1176
10895.28 1145
10896.26 1171
10897.25 1228
10898.23 1218
10899.22 1247
10900.20 1292
10901.19 1251
10902.17 1183
10903.16 1266
10904.15 1315
10905.13 1314
10906.12 1294
10907.10 1273
10908.09 1317
10909.07 1376
10910.06 1422
10911.05 1409
10912.03 1413
10913.02 1468
10914.00 1480
10914.99 1479
10915.98 1483
10916.96 1539
10917.95 1503
10918.94 1529
10919.92 1537
10920.91 1533
10921.89 1549
10922.88 1580
10923.87 1579
10924.85 1597
10925.84 1617
10926.83 1611
10927.81 1586
10928.80 1645
10929.79 1616
10930.77 1711
10931.76 1689
10932.75 1723
10933.74 1738
10934.72 1729
10935.71 1759
10936.70 1795
10937.68 1799
10938.67 1803
10939.66 1837
10940.65 1869
10941.63 1903
10942.62 1948
10943.61 1915
10944.59 1975
10945.58 2109
10946.57 2045
10947.56 2135
10948.54 2119
10949.53 2179
10950.52 2254
10951.51 2401
10952.50 2463
10953.48 2556
10954.47 2668
10955.46 2751
10956.45 2794
10957.44 2966
10958.42 3029
10959.41 3032
10960.40 3089
10961.39 3048
10962.38 3085
10963.36 2932
10964.35 2965
10965.34 2926
10966.33 2903
10967.32 2852
10968.31 2837
10969.30 2794
10970.28 2638
10971.27 2610
10972.26 2589
10973.25 2490
10974.24 2431
10975.23 2385
10976.22 2376
10977.21 2374
10978.19 2425
10979.18 2423
10980.17 2360
10981.16 2361
10982.15 2419
10983.14 2420
10984.13 2400
10985.12 2420
10986.11 2439
10987.10 2480
10988.09 2493
10989.08 2495
10990.07 2566
10991.06 2691
10992.04 2855
10993.03 2960
10994.02 3086
10995.01 3230
10996.00 3436
10996.99 3492
10997.98 3709
10998.97 3922
10999.96 4024
11000.95 4100
11001.94 4143
11002.93 4136
11003.92 4039
11004.91 3929
11005.90 3681
11006.89 3648
11007.88 3463
11008.87 3306
11009.87 3138
11010.86 3040
11011.85 2831
11012.84 2720
11013.83 2576
11014.82 2534
11015.81 2396
11016.80 2221
11017.79 2053
11018.78 2043
11019.77 1953
11020.76 1901
11021.75 1871
11022.74 1854
11023.74 1777
11024.73 1633
11025.72 1635
11026.71 1657
11027.70 1615
11028.69 1578
11029.68 1601
11030.67 1615
11031.67 1596
11032.66 1534
11033.65 1484
11034.64 1542
11035.63 1464
11036.62 1470
11037.61 1531
11038.61 1478
11039.60 1458
11040.59 1446
11041.58 1436
11042.57 1407
11043.56 1493
11044.56 1434
11045.55 1387
11046.54 1373
11047.53 1368
11048.53 1377
11049.52 1405
11050.51 1355
11051.50 1354
11052.49 1352
11053.49 1309
11054.48 1302
11055.47 1325
11056.46 1274
11057.46 1305
11058.45 1316
11059.44 1343
11060.43 1314
11061.43 1360
11062.42 1303
11063.41 1318
11064.41 1354
11065.40 1293
11066.39 1342
11067.38 1344
11068.38 1313
11069.37 1397
11070.36 1345
11071.36 1330
11072.35 1325
11073.34 1326
11074.34 1298
11075.33 1356
11076.32 1309
11077.32 1345
11078.31 1391
11079.30 1354
11080.30 1258
11081.29 1344
11082.28 1313
11083.28 1276
11084.27 1297
11085.27 1293
11086.26 1272
11087.25 1275
11088.25 1237
11089.24 1271
11090.24 1300
11091.23 1243
11092.22 1211
11093.22 1236
11094.21 1210
11095.21 1185
11096.20 1233
11097.19 1172
11098.19 1223
11099.18 1210
11100.18 1226
11101.17 1146
11102.17 1154
11103.16 1176
11104.16 1147
11105.15 1151
11106.15 1105
11107.14 1110
11108.13 1143
11109.13 1121
11110.12 1140
11111.12 1156
11112.11 1088
11113.11 1132
11114.10 1147
11115.10 1040
11116.09 1070
11117.09 1019
11118.09 1083
11119.08 1082
11120.08 1077
11121.07 1050
11122.07 1028
11123.06 1046
11124.06 1072
11125.05 1091
11126.05 1027
11127.04 1032
11128.04 1017
11129.04 1035
11130.03 1030
11131.03 1046
11132.02 1007
11133.02 1006
11134.02 993
11135.01 996
11136.01 1001
11137.00 964
11138.00 969
11139.00 968
11139.99 975
11140.99 1004
11141.98 972
11142.98 986
11143.98 994
11144.97 1016
11145.97 974
11146.97 983
11147.96 985
11148.96 969
11149.96 978
11150.95 947
11151.95 950
11152.95 978
11153.94 913
11154.94 923
11155.94 942
11156.93 917
11157.93 903
11158.93 911
11159.93 924
11160.92 888
11161.92 869
11162.92 919
11163.92 913
11164.91 880
11165.91 893
11166.91 899
11167.90 908
11168.90 896
11169.90 917
11170.90 892
11171.90 866
11172.89 869
11173.89 887
11174.89 905
11175.89 906
11176.88 894
11177.88 895
11178.88 886
11179.88 899
11180.88 899
11181.87 866
11182.87 836
11183.87 864
11184.87 886
11185.87 850
11186.87 858
11187.86 880
11188.86 868
11189.86 870
11190.86 913
11191.86 878
11192.86 851
11193.86 815
11194.85 896
11195.85 879
11196.85 870
11197.85 853
11198.85 895
11199.85 885
11200.85 845
11201.85 870
11202.84 857
11203.84 916
11204.84 896
11205.84 902
11206.84 951
11207.84 958
11208.84 920
11209.84 943
11210.84 930
11211.84 950
11212.84 940
11213.84 928
11214.84 907
11215.84 925
11216.84 943
11217.84 907
11218.84 900
11219.84 910
11220.84 891
11221.84 886
11222.84 891
11223.84 874
11224.84 854
11225.84 874
11226.84 894
11227.84 851
11228.84 884
11229.84 853
11230.84 824
11231.84 864
11232.84 886
11233.84 864
11234.84 877
11235.84 876
11236.84 864
11237.84 831
11238.84 852
11239.84 865
11240.84 865
11241.84 848
11242.84 846
11243.84 862
11244.84 865
11245.85 847
11246.85 838
11247.85 876
11248.85 910
11249.85 874
11250.85 904
11251.85 880
11252.85 928
11253.86 855
11254.86 855
11255.86 902
11256.86 898
11257.86 874
11258.86 894
11259.86 882
11260.87 870
11261.87 958
11262.87 895
11263.87 890
11264.87 912
11265.87 841
11266.88 900
11267.88 915
11268.88 914
11269.88 895
11270.88 923
11271.89 942
11272.89 962
11273.89 963
11274.89 981
11275.90 982
11276.90 942
11277.90 930
11278.90 957
11279.90 938
11280.91 960
11281.91 978
11282.91 976
11283.92 927
11284.92 927
11285.92 939
11286.92 899
11287.93 872
11288.93 853
11289.93 811
11290.94 855
11291.94 900
11292.94 850
11293.94 818
11294.95 833
11295.95 831
11296.95 800
11297.96 833
11298.96 827
11299.96 793
11300.97 809
11301.97 802
11302.97 760
11303.98 780
11304.98 786
11305.98 812
11306.99 762
11307.99 791
11309.00 816
11310.00 823
11311.00 808
11312.01 829
11313.01 793
11314.02 799
11315.02 842
11316.02 878
11317.03 830
11318.03 875
11319.04 891
11320.04 817
11321.04 858
11322.05 861
11323.05 892
11324.06 869
11325.06 834
11326.07 802
11327.07 862
11328.08 841
11329.08 862
11330.09 820
11331.09 856
11332.10 814
11333.10 846
11334.10 897
11335.11 828
11336.11 855
11337.12 880
11338.12 904
11339.13 868
11340.14 886
11341.14 861
11342.15 895
11343.15 936
11344.16 894
11345.16 875
11346.17 899
11347.17 870
11348.18 876
11349.18 878
11350.19 801
11351.19 827
11352.20 823
11353.21 780
11354.21 763
11355.22 764
11356.22 785
11357.23 756
11358.24 749
11359.24 760
11360.25 760
11361.25 764
11362.26 765
11363.27 746
11364.27 761
11365.28 715
11366.28 693
11367.29 728
11368.30 714
11369.30 694
11370.31 686
11371.32 697
11372.32 690
11373.33 668
11374.34 680
11375.34 695
11376.35 667
11377.36 687
11378.36 686
11379.37 674
11380.38 686
11381.38 694
11382.39 685
11383.40 694
11384.41 634
11385.41 669
11386.42 679
11387.43 641
11388.43 644
11389.44 664
11390.45 638
11391.46 653
11392.46 658
11393.47 659
11394.48 658
11395.49 625
11396.49 636
11397.50 656
11398.51 662
11399.52 644
11400.53 644
11401.53 626
11402.54 644
11403.55 634
11404.56 617
11405.57 630
11406.57 638
11407.58 649
11408.59 666
11409.60 621
11410.61 610
11411.61 598
11412.62 626
11413.63 679
11414.64 635
11415.65 641
11416.66 671
11417.67 676
11418.67 673
11419.68 665
11420.69 647
11421.70 602
11422.71 611
11423.72 666
11424.73 657
11425.74 591
11426.74 610
11427.75 616
11428.76 635
11429.77 652
11430.78 645
11431.79 629
11432.80 611
11433.81 599
11434.82 629
11435.83 617
11436.84 629
11437.85 659
11438.86 643
11439.87 646
11440.88 628
11441.88 596
11442.89 620
11443.90 651
11444.91 606
11445.92 594
11446.93 629
11447.94 643
11448.95 635
11449.96 620
11450.97 623
11451.98 620
11452.99 634
11454.00 605
11455.01 601
11456.02 592
11457.04 626
11458.05 632
11459.06 611
11460.07 617
11461.08 568
11462.09 595
11463.10 589
11464.11 597
11465.12 597
11466.13 555
11467.14 597
11468.15 633
11469.16 605
11470.17 577
11471.18 583
11472.20 621
11473.21 584
11474.22 637
11475.23 550
11476.24 540
11477.25 555
11478.26 595
11479.27 530
11480.28 532
11481.30 516
11482.31 550
11483.32 591
11484.33 562
11485.34 587
11486.35 557
11487.37 560
11488.38 561
11489.39 567
11490.40 540
11491.41 573
11492.42 558
11493.44 551
11494.45 562
11495.46 539
11496.47 541
11497.48 561
11498.50 561
11499.51 545
11500.52 543
11501.53 549
11502.55 601
11503.56 564
11504.57 553
11505.58 612
11506.60 590
11507.61 543
11508.62 559
11509.63 585
11510.65 600
11511.66 570
11512.67 594
11513.68 587
11514.70 564
11515.71 639
11516.72 587
11517.74 591
11518.75 565
11519.76 617
11520.78 609
11521.79 616
11522.80 620
11523.81 605
11524.83 639
11525.84 613
11526.85 622
11527.87 604
11528.88 637
11529.90 593
11530.91 613
11531.92 634
11532.94 650
11533.95 654
11534.96 665
11535.98 663
11536.99 694
11538.01 683
11539.02 676
11540.03 685
11541.05 722
11542.06 696
11543.08 688
11544.09 700
11545.10 708
11546.12 682
11547.13 657
11548.15 653
11549.16 596
11550.18 636
11551.19 626
11552.20 607
11553.22 609
11554.23 600
11555.25 582
11556.26 579
11557.28 558
11558.29 593
11559.31 596
11560.32 575
11561.34 570
11562.35 566
11563.37 564
11564.38 553
11565.40 528
11566.41 547
11567.43 521
11568.44 515
11569.46 573
11570.47 520
11571.49 502
11572.50 542
11573.52 561
11574.53 567
11575.55 543
11576.57 522
11577.58 505
11578.60 539
11579.61 522
11580.63 531
11581.64 517
11582.66 531
11583.68 526
11584.69 500
11585.71 502
11586.72 523
11587.74 534
11588.76 548
11589.77 519
11590.79 535
11591.81 492
11592.82 520
11593.84 561
11594.85 537
11595.87 551
11596.89 540
11597.90 525
11598.92 535
11599.94 538
11600.95 547
11601.97 507
11602.99 524
11604.00 546
11605.02 542
11606.04 522
11607.05 528
11608.07 520
11609.09 538
11610.11 516
11611.12 522
11612.14 538
11613.16 525
11614.17 533
11615.19 564
11616.21 519
11617.23 524
11618.24 520
11619.26 532
11620.28 504
11621.30 523
11622.31 595
11623.33 585
11624.35 543
11625.37 524
11626.38 523
11627.40 529
11628.42 554
11629.44 549
11630.46 509
11631.47 517
11632.49 529
11633.51 527
11634.53 527
11635.55 564
11636.56 526
11637.58 528
11638.60 502
11639.62 492
11640.64 534
11641.66 497
11642.67 531
11643.69 511
11644.71 503
11645.73 547
11646.75 524
11647.77 504
11648.79 495
11649.80 497
11650.82 523
11651.84 541
11652.86 520
11653.88 513
11654.90 516
11655.92 489
11656.94 505
11657.96 519
11658.98 542
11660.00 521
11661.01 510
11662.03 522
11663.05 528
11664.07 516
11665.09 513
11666.11 517
11667.13 510
11668.15 529
11669.17 499
11670.19 504
11671.21 495
11672.23 529
11673.25 528
11674.27 539
11675.29 524
11676.31 514
11677.33 530
11678.35 538
11679.37 513
11680.39 535
11681.41 517
11682.43 515
11683.45 521
11684.47 538
11685.49 552
11686.51 520
11687.53 504
11688.55 500
11689.57 494
11690.59 504
11691.61 499
11692.63 505
11693.66 521
11694.68 529
11695.70 540
11696.72 517
11697.74 516
11698.76 522
11699.78 498
11700.80 528
11701.82 543
11702.84 479
11703.86 547
11704.89 550
11705.91 523
11706.93 548
11707.95 549
11708.97 518
11709.99 510
11711.01 523
11712.04 515
11713.06 535
11714.08 518
11715.10 518
11716.12 516
11717.14 535
11718.17 569
11719.19 535
11720.21 553
11721.23 558
11722.25 546
11723.28 578
11724.30 528
11725.32 542
11726.34 522
11727.36 540
11728.39 526
11729.41 561
11730.43 554
11731.45 553
11732.48 578
11733.50 572
11734.52 594
11735.54 579
11736.57 595
11737.59 574
11738.61 583
11739.63 583
11740.66 588
11741.68 610
11742.70 616
11743.72 609
11744.75 583
11745.77 600
11746.79 640
11747.82 595
11748.84 604
11749.86 588
11750.89 593
11751.91 622
11752.93 609
11753.96 616
11754.98 620
11756.00 615
11757.03 610
11758.05 574
11759.07 596
11760.10 621
11761.12 636
11762.14 625
11763.17 634
11764.19 658
11765.22 675
11766.24 633
11767.26 658
11768.29 665
11769.31 679
11770.34 685
11771.36 664
11772.38 665
11773.41 692
11774.43 721
11775.46 682
11776.48 708
11777.51 666
11778.53 710
11779.55 667
11780.58 709
11781.60 671
11782.63 727
11783.65 717
11784.68 731
11785.70 727
11786.73 710
11787.75 697
11788.78 693
11789.80 701
11790.83 721
11791.85 722
11792.88 722
11793.90 708
11794.93 746
11795.95 689
11796.98 736
11798.00 726
11799.03 730
11800.05 745
11801.08 747
11802.10 744
11803.13 734
11804.15 729
11805.18 704
11806.21 680
11807.23 723
11808.26 740
11809.28 774
11810.31 743
11811.33 722
11812.36 736
11813.39 775
11814.41 799
11815.44 787
11816.46 775
11817.49 751
11818.52 755
11819.54 724
11820.57 781
11821.59 780
11822.62 789
11823.65 798
11824.67 825
11825.70 802
11826.73 735
11827.75 794
11828.78 826
11829.81 825
11830.83 798
11831.86 842
11832.89 811
11833.91 826
11834.94 831
11835.97 845
11836.99 871
11838.02 877
11839.05 906
11840.08 848
11841.10 865
11842.13 864
11843.16 881
11844.18 883
11845.21 905
11846.24 907
11847.27 925
11848.29 877
11849.32 912
11850.35 965
11851.38 984
11852.40 924
11853.43 939
11854.46 984
11855.49 987
11856.51 1024
11857.54 1005
11858.57 997
11859.60 977
11860.63 1016
11861.65 1009
11862.68 1030
11863.71 1065
11864.74 1085
11865.77 1112
11866.80 1077
11867.82 1121
11868.85 1094
11869.88 1077
11870.91 1056
11871.94 1131
11872.97 1182
11873.99 1157
11875.02 1143
11876.05 1209
11877.08 1193
11878.11 1212
11879.14 1196
11880.17 1184
11881.20 1244
11882.22 1263
11883.25 1274
11884.28 1318
11885.31 1318
11886.34 1387
11887.37 1285
11888.40 1306
11889.43 1374
11890.46 1380
11891.49 1440
11892.52 1471
11893.55 1440
11894.57 1549
11895.60 1642
11896.63 1619
11897.66 1654
11898.69 1696
11899.72 1822
11900.75 1857
11901.78 1901
11902.81 1956
11903.84 1946
11904.87 2002
11905.90 1984
11906.93 2037
11907.96 2016
11908.99 2030
11910.02 1966
11911.05 1897
11912.08 1859
11913.11 1922
11914.14 1884
11915.17 1858
11916.20 1802
11917.23 1717
11918.26 1739
11919.29 1779
11920.33 1779
11921.36 1760
11922.39 1817
11923.42 1781
11924.45 1815
11925.48 1765
11926.51 1903
11927.54 1868
11928.57 1912
11929.60 1988
11930.63 2017
11931.66 2034
11932.70 1969
11933.73 1970
11934.76 1949
11935.79 1901
11936.82 1865
11937.85 1849
11938.88 1840
11939.91 1786
11940.95 1696
11941.98 1686
11943.01 1588
11944.04 1547
11945.07 1528
11946.10 1460
11947.14 1425
11948.17 1418
11949.20 1383
11950.23 1364
11951.26 1327
11952.29 1264
11953.33 1257
11954.36 1245
11955.39 1252
11956.42 1203
11957.46 1191
11958.49 1224
11959.52 1229
11960.55 1194
11961.58 1177
11962.62 1207
11963.65 1207
11964.68 1188
11965.71 1185
11966.75 1143
11967.78 1189
11968.81 1181
11969.84 1172
11970.88 1211
11971.91 1185
11972.94 1192
11973.98 1214
11975.01 1202
11976.04 1228
11977.07 1216
11978.11 1208
11979.14 1248
11980.17 1211
11981.21 1187
11982.24 1244
11983.27 1228
11984.31 1194
11985.34 1231
11986.37 1239
11987.41 1227
11988.44 1225
11989.47 1259
11990.51 1261
11991.54 1291
11992.58 1286
11993.61 1347
11994.64 1328
11995.68 1251
11996.71 1296
11997.74 1311
11998.78 1308
11999.81 1343
12000.85 1320
12001.88 1363
12002.91 1372
12003.95 1392
12004.98 1386
12006.02 1390
12007.05 1377
12008.09 1439
12009.12 1473
12010.15 1449
12011.19 1457
12012.22 1494
12013.26 1556
12014.29 1489
12015.33 1457
12016.36 1542
12017.40 1581
12018.43 1640
12019.47 1574
12020.50 1577
12021.54 1552
12022.57 1584
12023.61 1587
12024.64 1573
12025.68 1577
12026.71 1594
12027.75 1585
12028.78 1585
12029.82 1544
12030.85 1594
12031.89 1617
12032.92 1649
12033.96 1655
12034.99 1703
12036.03 1658
12037.07 1663
12038.10 1651
12039.14 1637
12040.17 1630
12041.21 1603
12042.24 1634
12043.28 1629
12044.32 1748
12045.35 1719
12046.39 1776
12047.42 1769
12048.46 1760
12049.50 1778
12050.53 1822
12051.57 1842
12052.61 1836
12053.64 1891
12054.68 1990
12055.71 1935
12056.75 1904
12057.79 1979
12058.82 1969
12059.86 1993
12060.90 1999
12061.93 1947
12062.97 1934
12064.01 1865
12065.04 1793
12066.08 1825
12067.12 1827
12068.15 1834
12069.19 1761
12070.23 1713
12071.27 1694
12072.30 1622
12073.34 1622
12074.38 1621
12075.41 1581
12076.45 1524
12077.49 1580
12078.53 1536
12079.56 1532
12080.60 1482
12081.64 1524
12082.68 1471
12083.71 1489
12084.75 1485
12085.79 1459
12086.83 1471
12087.86 1467
12088.90 1468
12089.94 1461
12090.98 1513
12092.02 1525
12093.05 1570
12094.09 1520
12095.13 1569
12096.17 1609
12097.21 1651
12098.25 1688
12099.28 1694
12100.32 1665
12101.36 1703
12102.40 1744
12103.44 1709
12104.48 1713
12105.51 1711
12106.55 1665
12107.59 1653
12108.63 1673
12109.67 1603
12110.71 1561
12111.75 1530
12112.79 1473
12113.82 1481
12114.86 1466
12115.90 1398
12116.94 1405
12117.98 1351
12119.02 1336
12120.06 1302
12121.10 1281
12122.14 1229
12123.18 1193
12124.22 1193
12125.25 1195
12126.29 1159
12127.33 1125
12128.37 1100
12129.41 1121
12130.45 1122
12131.49 1110
12132.53 1104
12133.57 1099
12134.61 1077
12135.65 1047
12136.69 1074
12137.73 1108
12138.77 1088
12139.81 1073
12140.85 1081
12141.89 1075
12142.93 1055
12143.97 1031
12145.01 1019
12146.05 995
12147.09 1049
12148.13 1008
12149.17 968
12150.21 994
12151.25 982
12152.29 1005
12153.34 983
12154.38 1029
12155.42 1010
12156.46 960
12157.50 978
12158.54 970
12159.58 972
12160.62 985
12161.66 995
12162.70 1018
12163.74 1008
12164.78 1019
12165.83 978
12166.87 1006
12167.91 1028
12168.95 983
12169.99 974
12171.03 1000
12172.07 1002
12173.11 980
12174.16 1021
12175.20 979
12176.24 1006
12177.28 1001
12178.32 964
12179.36 980
12180.41 978
12181.45 1006
12182.49 1000
12183.53 1019
12184.57 1013
12185.62 992
12186.66 984
12187.70 1021
12188.74 991
12189.78 975
12190.83 950
12191.87 995
12192.91 964
12193.95 970
12195.00 989
12196.04 961
12197.08 953
12198.12 941
12199.17 997
12200.21 990
12201.25 965
12202.29 947
12203.34 941
12204.38 909
12205.42 944
12206.46 947
12207.51 948
12208.55 907
12209.59 923
12210.64 893
12211.68 906
12212.72 925
12213.77 912
12214.81 947
12215.85 885
12216.90 898
12217.94 919
12218.98 901
12220.03 933
12221.07 909
12222.11 874
12223.16 881
12224.20 887
12225.24 912
12226.29 851
12227.33 858
12228.37 886
12229.42 879
12230.46 907
12231.51 893
12232.55 861
12233.59 923
12234.64 873
12235.68 882
12236.73 854
12237.77 854
12238.82 870
12239.86 902
12240.90 883
12241.95 873
12242.99 858
12244.04 866
12245.08 868
12246.13 862
12247.17 828
12248.22 824
12249.26 851
12250.31 858
12251.35 818
12252.39 826
12253.44 822
12254.48 844
12255.53 818
12256.57 798
12257.62 821
12258.66 795
12259.71 808
12260.75 821
12261.80 795
12262.85 794
12263.89 807
12264.94 792
12265.98 756
12267.03 777
12268.07 773
12269.12 760
12270.16 774
12271.21 746
12272.25 783
12273.30 787
12274.35 755
12275.39 737
12276.44 743
12277.48 726
12278.53 711
12279.58 759
12280.62 737
12281.67 702
12282.71 729
12283.76 737
12284.81 739
12285.85 751
12286.90 759
12287.95 742
12288.99 719
12290.04 704
12291.08 718
12292.13 738
12293.18 695
12294.22 680
12295.27 687
12296.32 693
12297.36 698
12298.41 715
12299.46 718
12300.50 704
12301.55 704
12302.60 729
12303.65 658
12304.69 707
12305.74 702
12306.79 726
12307.83 709
12308.88 699
12309.93 699
12310.98 725
12312.02 717
12313.07 715
12314.12 702
12315.17 640
12316.21 690
12317.26 700
12318.31 716
12319.36 702
12320.40 683
12321.45 708
12322.50 684
12323.55 648
12324.60 674
12325.64 673
12326.69 708
12327.74 677
12328.79 664
12329.84 714
12330.88 685
12331.93 666
12332.98 675
12334.03 681
12335.08 672
12336.13 708
12337.17 673
12338.22 669
12339.27 671
12340.32 653
12341.37 672
12342.42 710
12343.47 650
12344.51 701
12345.56 693
12346.61 677
12347.66 696
12348.71 689
12349.76 681
12350.81 695
12351.86 680
12352.91 712
12353.95 669
12355.00 638
12356.05 670
12357.10 676
12358.15 671
12359.20 702
12360.25 685
12361.30 703
12362.35 723
12363.40 718
12364.45 702
12365.50 675
12366.55 710
12367.60 694
12368.65 718
12369.70 717
12370.75 699
12371.80 715
12372.85 710
12373.90 714
12374.95 698
12376.00 696
12377.05 722
12378.10 677
12379.15 682
12380.20 684
12381.25 717
12382.30 745
12383.35 710
12384.40 688
12385.45 714
12386.50 691
12387.55 728
12388.60 718
12389.65 698
12390.70 717
12391.75 730
12392.80 717
12393.86 704
12394.91 743
12395.96 722
12397.01 750
12398.06 727
12399.11 715
12400.16 709
12401.21 717
12402.26 744
12403.32 743
12404.37 727
12405.42 739
12406.47 755
12407.52 700
12408.57 754
12409.62 773
12410.68 770
12411.73 741
12412.78 769
12413.83 780
12414.88 768
12415.93 733
12416.99 760
12418.04 772
12419.09 768
12420.14 762
12421.19 745
12422.25 800
12423.30 755
12424.35 759
12425.40 755
12426.45 783
12427.51 779
12428.56 789
12429.61 793
12430.66 792
12431.72 798
12432.77 844
12433.82 817
12434.87 834
12435.93 795
12436.98 785
12438.03 858
12439.08 790
12440.14 799
12441.19 804
12442.24 812
12443.30 842
12444.35 848
12445.40 861
12446.45 861
12447.51 877
12448.56 872
12449.61 902
12450.67 906
12451.72 905
12452.77 865
12453.83 910
12454.88 915
12455.93 922
12456.99 945
12458.04 988
12459.10 989
12460.15 997
12461.20 1023
12462.26 1058
12463.31 1110
12464.36 1111
12465.42 1160
12466.47 1223
12467.53 1283
12468.58 1355
12469.63 1398
12470.69 1420
12471.74 1487
12472.80 1547
12473.85 1586
12474.90 1657
12475.96 1682
12477.01 1746
12478.07 1757
12479.12 1784
12480.18 1769
12481.23 1787
12482.29 1714
12483.34 1690
12484.40 1615
12485.45 1608
12486.50 1569
12487.56 1503
12488.61 1477
12489.67 1438
12490.72 1413
12491.78 1383
12492.83 1341
12493.89 1312
12494.94 1245
12496.00 1259
12497.05 1218
12498.11 1178
12499.17 1180
12500.22 1130
12501.28 1129
12502.33 1122
12503.39 1053
12504.44 1072
12505.50 1077
12506.55 1025
12507.61 1036
12508.67 1055
12509.72 1086
12510.78 1037
12511.83 1032
12512.89 1037
12513.94 1001
12515.00 1027
12516.06 1061
12517.11 1034
12518.17 1042
12519.22 1072
12520.28 1024
12521.34 1022
12522.39 1012
12523.45 1019
12524.51 1020
12525.56 980
12526.62 1001
12527.68 1054
12528.73 1068
12529.79 1065
12530.85 1050
12531.90 1017
12532.96 1060
12534.02 1036
12535.07 1061
12536.13 1085
12537.19 1106
12538.24 1134
12539.30 1120
12540.36 1131
12541.41 1193
12542.47 1232
12543.53 1213
12544.59 1222
12545.64 1239
12546.70 1288
12547.76 1313
12548.82 1340
12549.87 1334
12550.93 1369
12551.99 1401
12553.05 1428
12554.10 1432
12555.16 1443
12556.22 1413
12557.28 1411
12558.33 1358
12559.39 1348
12560.45 1311
12561.51 1286
12562.57 1279
12563.62 1243
12564.68 1238
12565.74 1186
12566.80 1236
12567.86 1216
12568.91 1198
12569.97 1186
12571.03 1105
12572.09 1127
12573.15 1119
12574.21 1103
12575.26 1084
12576.32 1054
12577.38 1049
12578.44 1085
12579.50 1063
12580.56 1037
12581.62 1048
12582.68 1003
12583.73 963
12584.79 992
12585.85 1028
12586.91 1029
12587.97 1020
12589.03 990
12590.09 1031
12591.15 1029
12592.21 989
12593.27 1000
12594.33 1025
12595.38 1004
12596.44 982
12597.50 964
12598.56 980
12599.62 994
12600.68 1013
12601.74 1028
12602.80 980
12603.86 975
12604.92 951
12605.98 1005
12607.04 990
12608.10 988
12609.16 998
12610.22 1035
12611.28 1048
12612.34 1082
12613.40 1055
12614.46 1071
12615.52 1060
12616.58 1098
12617.64 1102
12618.70 1131
12619.76 1113
12620.82 1117
12621.88 1141
12622.94 1095
12624.00 1163
12625.07 1160
12626.13 1174
12627.19 1204
12628.25 1166
12629.31 1161
12630.37 1202
12631.43 1179
12632.49 1237
12633.55 1195
12634.61 1168
12635.67 1179
12636.73 1137
12637.80 1092
12638.86 1124
12639.92 1115
12640.98 1083
12642.04 1042
12643.10 1097
12644.16 1064
12645.23 995
12646.29 1013
12647.35 1034
12648.41 1022
12649.47 1041
12650.53 1008
12651.59 967
12652.66 978
12653.72 968
12654.78 910
12655.84 957
12656.90 952
12657.97 955
12659.03 930
12660.09 921
12661.15 919
12662.21 959
12663.28 929
12664.34 921
12665.40 965
12666.46 932
12667.53 945
12668.59 914
12669.65 918
12670.71 899
12671.78 938
12672.84 987
12673.90 976
12674.96 924
12676.03 939
12677.09 963
12678.15 907
12679.22 974
12680.28 943
12681.34 943
12682.40 927
12683.47 929
12684.53 907
12685.59 912
12686.66 901
12687.72 932
12688.78 915
12689.85 965
12690.91 963
12691.97 919
12693.04 948
12694.10 951
12695.16 903
12696.23 912
12697.29 951
12698.35 920
12699.42 935
12700.48 913
12701.55 956
12702.61 984
12703.67 953
12704.74 962
12705.80 945
12706.87 967
12707.93 965
12708.99 963
12710.06 946
12711.12 964
12712.19 972
12713.25 988
12714.32 992
12715.38 973
12716.44 978
12717.51 970
12718.57 968
12719.64 998
12720.70 978
12721.77 985
12722.83 996
12723.90 1016
12724.96 982
12726.03 1007
12727.09 1046
12728.16 1084
12729.22 1037
12730.29 1042
12731.35 1079
12732.42 1060
12733.48 1066
12734.55 1063
12735.61 1033
12736.68 1064
12737.74 1054
12738.81 1014
12739.87 1041
12740.94 1021
12742.00 993
12743.07 990
12744.14 986
12745.20 1031
12746.27 985
12747.33 960
12748.40 933
12749.46 959
12750.53 924
12751.60 922
12752.66 940
12753.73 928
12754.79 908
12755.86 887
12756.93 861
12757.99 849
12759.06 856
12760.12 874
12761.19 864
12762.26 837
12763.32 825
12764.39 834
12765.46 859
12766.52 832
12767.59 791
12768.66 797
12769.72 809
12770.79 780
12771.86 766
12772.92 754
12773.99 789
12775.06 738
12776.12 758
12777.19 748
12778.26 754
12779.33 798
12780.39 780
12781.46 775
12782.53 790
12783.59 781
12784.66 794
12785.73 767
12786.80 730
12787.86 751
12788.93 723
12790.00 731
12791.07 739
12792.13 712
12793.20 720
12794.27 694
12795.34 728
12796.40 745
12797.47 750
12798.54 706
12799.61 747
12800.68 724
12801.74 759
12802.81 735
12803.88 744
12804.95 745
12806.02 743
12807.09 694
12808.15 728
12809.22 758
12810.29 722
12811.36 770
12812.43 736
12813.50 741
12814.56 726
12815.63 740
12816.70 753
12817.77 718
12818.84 733
12819.91 759
12820.98 758
12822.04 735
12823.11 718
12824.18 735
12825.25 753
12826.32 790
12827.39 719
12828.46 711
12829.53 750
12830.60 720
12831.67 732
12832.74 682
12833.81 716
12834.87 720
12835.94 746
12837.01 700
12838.08 698
12839.15 726
12840.22 689
12841.29 684
12842.36 649
12843.43 655
12844.50 663
12845.57 668
12846.64 650
12847.71 654
12848.78 639
12849.85 640
12850.92 614
12851.99 638
12853.06 630
12854.13 677
12855.20 631
12856.27 629
12857.34 638
12858.41 601
12859.48 618
12860.55 616
12861.62 621
12862.69 615
12863.77 603
12864.84 611
12865.91 614
12866.98 609
12868.05 597
12869.12 618
12870.19 616
12871.26 616
12872.33 587
12873.40 607
12874.47 590
12875.54 586
12876.62 595
12877.69 573
12878.76 601
12879.83 622
12880.90 619
12881.97 611
12883.04 578
12884.12 607
12885.19 579
12886.26 568
12887.33 599
12888.40 613
12889.47 615
12890.54 546
12891.62 569
12892.69 579
12893.76 577
12894.83 559
12895.90 553
12896.98 541
12898.05 563
12899.12 566
12900.19 587
12901.26 590
12902.34 574
12903.41 566
12904.48 542
12905.55 527
12906.63 558
12907.70 568
12908.77 539
12909.84 551
12910.92 544
12911.99 567
12913.06 546
12914.13 563
12915.21 568
12916.28 555
12917.35 526
12918.42 526
12919.50 528
12920.57 543
12921.64 554
12922.72 555
12923.79 534
12924.86 525
12925.94 534
12927.01 540
12928.08 549
12929.16 575
12930.23 561
12931.30 534
12932.38 521
12933.45 541
12934.52 570
12935.60 532
12936.67 555
12937.74 543
12938.82 534
12939.89 524
12940.97 512
12942.04 529
12943.11 512
12944.19 535
12945.26 522
12946.34 540
12947.41 532
12948.48 566
12949.56 533
12950.63 517
12951.71 524
12952.78 535
12953.85 540
12954.93 566
12956.00 549
12957.08 540
12958.15 523
12959.23 513
12960.30 524
12961.38 507
12962.45 527
12963.53 500
12964.60 500
12965.68 544
12966.75 535
12967.83 514
12968.90 534
12969.98 561
12971.05 520
12972.13 513
12973.20 551
12974.28 552
12975.35 523
12976.43 547
12977.50 500
12978.58 537
12979.65 507
12980.73 535
12981.80 491
12982.88 531
12983.95 518
12985.03 537
12986.11 551
12987.18 551
12988.26 527
12989.33 549
12990.41 536
12991.48 502
12992.56 515
12993.64 532
12994.71 514
12995.79 510
12996.86 521
12997.94 527
12999.02 543
13000.09 523
13001.17 540
13002.25 535
13003.32 523
13004.40 536
13005.48 529
13006.55 522
13007.63 529
13008.71 541
13009.78 544
13010.86 558
13011.94 524
13013.01 567
13014.09 529
13015.17 535
13016.24 522
13017.32 525
13018.40 549
13019.47 540
13020.55 514
13021.63 514
13022.71 510
13023.78 496
13024.86 535
13025.94 543
13027.01 563
13028.09 530
13029.17 553
13030.25 537
13031.32 548
13032.40 539
13033.48 539
13034.56 560
13035.64 548
13036.71 533
13037.79 551
13038.87 524
13039.95 548
13041.02 534
13042.10 545
13043.18 552
13044.26 543
13045.34 559
13046.41 529
13047.49 528
13048.57 549
13049.65 557
13050.73 556
13051.81 534
13052.88 539
13053.96 533
13055.04 544
13056.12 529
13057.20 514
13058.28 503
13059.36 524
13060.44 533
13061.51 523
13062.59 531
13063.67 496
13064.75 521
13065.83 533
13066.91 550
13067.99 529
13069.07 508
13070.15 538
13071.23 552
13072.30 548
13073.38 531
13074.46 529
13075.54 503
13076.62 526
13077.70 541
13078.78 502
13079.86 513
13080.94 525
13082.02 544
13083.10 546
13084.18 537
13085.26 543
13086.34 577
13087.42 558
13088.50 588
13089.58 536
13090.66 564
13091.74 576
13092.82 546
13093.90 545
13094.98 544
13096.06 579
13097.14 565
13098.22 533
13099.30 519
13100.38 543
13101.46 559
13102.54 561
13103.62 563
13104.70 548
13105.78 533
13106.86 550
13107.94 561
13109.03 578
13110.11 574
13111.19 537
13112.27 585
13113.35 581
13114.43 572
13115.51 580
13116.59 582
13117.67 567
13118.75 589
13119.84 580
13120.92 597
13122.00 569
13123.08 555
13124.16 566
13125.24 558
13126.32 588
13127.41 579
13128.49 578
13129.57 579
13130.65 612
13131.73 632
13132.81 607
13133.90 599
13134.98 595
13136.06 589
13137.14 600
13138.22 603
13139.30 589
13140.39 581
13141.47 615
13142.55 612
13143.63 615
13144.72 614
13145.80 607
13146.88 616
13147.96 633
13149.04 649
13150.13 624
13151.21 622
13152.29 600
13153.38 614
13154.46 608
13155.54 658
13156.62 590
13157.71 608
13158.79 638
13159.87 616
13160.95 646
13162.04 610
13163.12 671
13164.20 695
13165.29 680
13166.37 637
13167.45 640
13168.54 663
13169.62 681
13170.70 663
13171.79 631
13172.87 646
13173.95 667
13175.04 663
13176.12 671
13177.20 687
13178.29 684
13179.37 638
13180.45 658
13181.54 685
13182.62 668
13183.71 680
13184.79 665
13185.87 705
13186.96 682
13188.04 698
13189.13 674
13190.21 704
13191.29 705
13192.38 665
13193.46 684
13194.55 680
13195.63 688
13196.72 700
13197.80 714
13198.88 673
13199.97 710
13201.05 687
13202.14 668
13203.22 704
13204.31 730
13205.39 697
13206.48 674
13207.56 681
13208.65 677
13209.73 671
13210.82 700
13211.90 689
13212.99 708
13214.07 735
13215.16 718
13216.24 740
13217.33 717
13218.41 756
13219.50 727
13220.58 748
13221.67 732
13222.75 773
13223.84 747
13224.92 725
13226.01 733
13227.10 781
13228.18 743
13229.27 732
13230.35 745
13231.44 708
13232.52 772
13233.61 782
13234.70 773
13235.78 779
13236.87 793
13237.95 816
13239.04 773
13240.13 816
13241.21 809
13242.30 828
13243.39 823
13244.47 845
13245.56 839
13246.64 799
13247.73 801
13248.82 841
13249.90 817
13250.99 850
13252.08 794
13253.16 857
13254.25 882
13255.34 889
13256.42 871
13257.51 877
13258.60 888
13259.69 878
13260.77 888
13261.86 866
13262.95 891
13264.03 913
13265.12 920
13266.21 902
13267.30 911
13268.38 900
13269.47 926
13270.56 923
13271.64 921
13272.73 939
13273.82 930
13274.91 956
13275.99 943
13277.08 988
13278.17 983
13279.26 1016
13280.35 995
13281.43 1017
13282.52 1042
13283.61 1057
13284.70 1074
13285.79 1091
13286.87 1092
13287.96 1046
13289.05 1035
13290.14 1090
13291.23 1080
13292.31 1110
13293.40 1142
13294.49 1150
13295.58 1145
13296.67 1130
13297.76 1161
13298.85 1199
13299.93 1212
13301.02 1181
13302.11 1238
13303.20 1292
13304.29 1282
13305.38 1259
13306.47 1250
13307.56 1245
13308.64 1288
13309.73 1308
13310.82 1316
13311.91 1303
13313.00 1307
13314.09 1309
13315.18 1330
13316.27 1346
13317.36 1403
13318.45 1451
13319.54 1385
13320.63 1344
13321.72 1433
13322.81 1426
13323.89 1451
13324.98 1426
13326.07 1418
13327.16 1362
13328.25 1427
13329.34 1436
13330.43 1444
13331.52 1450
13332.61 1463
13333.70 1455
13334.79 1514
13335.88 1531
13336.97 1526
13338.06 1535
13339.15 1518
13340.24 1554
13341.33 1526
13342.42 1580
13343.52 1563
13344.61 1573
13345.70 1547
13346.79 1625
13347.88 1589
13348.97 1573
13350.06 1545
13351.15 1610
13352.24 1628
13353.33 1639
13354.42 1602
13355.51 1677
13356.60 1687
13357.69 1655
13358.79 1727
13359.88 1729
13360.97 1746
13362.06 1748
13363.15 1725
13364.24 1797
13365.33 1783
13366.42 1817
13367.51 1837
13368.61 1794
13369.70 1819
13370.79 1781
13371.88 1783
13372.97 1775
13374.06 1740
13375.16 1684
13376.25 1685
13377.34 1705
13378.43 1691
13379.52 1656
13380.61 1619
13381.71 1611
13382.80 1599
13383.89 1507
13384.98 1544
13386.08 1503
13387.17 1462
13388.26 1431
13389.35 1464
13390.44 1453
13391.54 1425
13392.63 1441
13393.72 1384
13394.81 1398
13395.91 1332
13397.00 1339
13398.09 1301
13399.18 1333
13400.28 1297
13401.37 1295
13402.46 1267
13403.56 1284
13404.65 1325
13405.74 1290
13406.83 1247
13407.93 1222
13409.02 1238
13410.11 1279
13411.21 1240
13412.30 1236
13413.39 1268
13414.49 1214
13415.58 1310
13416.67 1301
13417.77 1278
13418.86 1285
13419.95 1279
13421.05 1297
13422.14 1315
13423.23 1251
13424.33 1280
13425.42 1325
13426.52 1315
13427.61 1319
13428.70 1288
13429.80 1363
13430.89 1359
13431.98 1365
13433.08 1339
13434.17 1324
13435.27 1374
13436.36 1406
13437.46 1407
13438.55 1397
13439.64 1389
13440.74 1427
13441.83 1434
13442.93 1389
13444.02 1423
13445.12 1405
13446.21 1408
13447.31 1441
13448.40 1455
13449.50 1535
13450.59 1498
13451.68 1511
13452.78 1578
13453.87 1572
13454.97 1539
13456.06 1566
13457.16 1550
13458.25 1557
13459.35 1569
13460.44 1575
13461.54 1594
13462.64 1619
13463.73 1616
13464.83 1669
13465.92 1660
13467.02 1687
13468.11 1670
13469.21 1681
13470.30 1654
13471.40 1722
13472.49 1702
13473.59 1726
13474.69 1729
13475.78 1718
13476.88 1721
13477.97 1721
13479.07 1706
13480.17 1744
13481.26 1800
13482.36 1784
13483.45 1812
13484.55 1834
13485.65 1850
13486.74 1811
13487.84 1841
13488.93 1898
13490.03 1900
13491.13 1895
13492.22 1900
13493.32 1981
13494.42 1969
13495.51 2009
13496.61 1978
13497.71 2029
13498.80 2005
13499.90 2053
13501.00 2053
13502.09 2057
13503.19 2073
13504.29 2076
13505.38 2103
13506.48 2047
13507.58 2099
13508.68 2035
13509.77 1985
13510.87 1960
13511.97 1945
13513.07 1985
13514.16 1959
13515.26 1931
13516.36 1894
13517.45 1897
13518.55 1892
13519.65 1909
13520.75 1892
13521.85 1848
13522.94 1825
13524.04 1797
13525.14 1767
13526.24 1786
13527.33 1782
13528.43 1742
13529.53 1688
13530.63 1747
13531.73 1660
13532.82 1645
13533.92 1655
13535.02 1666
13536.12 1641
13537.22 1603
13538.32 1617
13539.41 1533
13540.51 1526
13541.61 1498
13542.71 1505
13543.81 1490
13544.91 1485
13546.00 1404
13547.10 1408
13548.20 1398
13549.30 1389
13550.40 1379
13551.50 1341
13552.60 1310
13553.70 1299
13554.80 1324
13555.89 1368
13556.99 1332
13558.09 1251
13559.19 1252
13560.29 1295
13561.39 1280
13562.49 1268
13563.59 1233
13564.69 1265
13565.79 1263
13566.89 1222
13567.99 1224
13569.09 1179
13570.19 1186
13571.29 1208
13572.39 1254
13573.49 1200
13574.59 1251
13575.69 1237
13576.79 1197
13577.88 1200
13578.98 1178
13580.08 1214
13581.19 1224
13582.29 1216
13583.39 1192
13584.49 1209
13585.59 1170
13586.69 1174
13587.79 1173
13588.89 1154
13589.99 1199
13591.09 1205
13592.19 1205
13593.29 1244
13594.39 1207
13595.49 1227
13596.59 1209
13597.69 1233
13598.79 1221
13599.89 1169
13600.99 1169
13602.09 1226
13603.20 1203
13604.30 1259
13605.40 1227
13606.50 1187
13607.60 1199
13608.70 1242
13609.80 1235
13610.90 1196
13612.01 1195
13613.11 1225
13614.21 1244
13615.31 1217
13616.41 1264
13617.51 1223
13618.61 1221
13619.72 1214
13620.82 1224
13621.92 1229
13623.02 1242
13624.12 1246
13625.22 1249
13626.33 1251
13627.43 1244
13628.53 1287
13629.63 1245
13630.73 1234
13631.84 1221
13632.94 1254
13634.04 1246
13635.14 1294
13636.25 1266
13637.35 1200
13638.45 1231
13639.55 1248
13640.65 1247
13641.76 1258
13642.86 1252
13643.96 1296
13645.07 1216
13646.17 1205
13647.27 1243
13648.37 1203
13649.48 1270
13650.58 1242
13651.68 1207
13652.79 1182
13653.89 1184
13654.99 1176
13656.09 1168
13657.20 1157
13658.30 1190
13659.40 1193
13660.51 1219
13661.61 1187
13662.71 1180
13663.82 1201
13664.92 1182
13666.02 1198
13667.13 1148
13668.23 1133
13669.34 1176
13670.44 1181
13671.54 1153
13672.65 1165
13673.75 1181
13674.85 1143
13675.96 1167
13677.06 1160
13678.17 1161
13679.27 1131
13680.37 1140
13681.48 1135
13682.58 1175
13683.69 1177
13684.79 1144
13685.89 1145
13687.00 1163
13688.10 1186
13689.21 1149
13690.31 1135
13691.42 1233
13692.52 1198
13693.63 1159
13694.73 1214
13695.84 1218
13696.94 1194
13698.05 1159
13699.15 1217
13700.25 1228
13701.36 1225
13702.46 1182
13703.57 1186
13704.67 1252
13705.78 1253
13706.89 1203
13707.99 1212
13709.10 1281
13710.20 1275
13711.31 1293
13712.41 1310
13713.52 1325
13714.62 1315
13715.73 1279
13716.83 1332
13717.94 1339
13719.04 1325
13720.15 1347
13721.26 1347
13722.36 1321
13723.47 1356
13724.57 1395
13725.68 1459
13726.79 1413
13727.89 1417
13729.00 1470
13730.10 1506
13731.21 1517
13732.32 1527
13733.42 1467
13734.53 1523
13735.63 1538
13736.74 1550
13737.85 1533
13738.95 1604
13740.06 1591
13741.17 1572
13742.27 1637
13743.38 1620
13744.49 1644
13745.59 1609
13746.70 1647
13747.81 1655
13748.91 1668
13750.02 1761
13751.13 1777
13752.23 1793
13753.34 1860
13754.45 1914
13755.56 1947
13756.66 1937
13757.77 2027
13758.88 2037
13759.98 2062
13761.09 2147
13762.20 2232
13763.31 2279
13764.41 2367
13765.52 2375
13766.63 2393
13767.74 2441
13768.84 2456
13769.95 2516
13771.06 2533
13772.17 2561
13773.28 2539
13774.38 2589
13775.49 2604
13776.60 2596
13777.71 2544
13778.82 2506
13779.92 2588
13781.03 2484
13782.14 2375
13783.25 2378
13784.36 2278
13785.46 2274
13786.57 2148
13787.68 2103
13788.79 2085
13789.90 2066
13791.01 1998
13792.12 1928
13793.22 1845
13794.33 1825
13795.44 1717
13796.55 1745
13797.66 1713
13798.77 1685
13799.88 1587
13800.99 1581
13802.10 1556
13803.20 1499
13804.31 1465
13805.42 1373
13806.53 1364
13807.64 1376
13808.75 1340
13809.86 1303
13810.97 1316
13812.08 1323
13813.19 1352
13814.30 1254
13815.41 1265
13816.52 1227
13817.63 1183
13818.74 1232
13819.84 1216
13820.95 1213
13822.06 1208
13823.17 1199
13824.28 1180
13825.39 1189
13826.50 1133
13827.61 1170
13828.72 1171
13829.83 1156
13830.94 1173
13832.05 1129
13833.16 1170
13834.28 1126
13835.39 1141
13836.50 1167
13837.61 1163
13838.72 1112
13839.83 1146
13840.94 1146
13842.05 1141
13843.16 1164
13844.27 1140
13845.38 1138
13846.49 1158
13847.60 1187
13848.71 1159
13849.82 1115
13850.93 1126
13852.05 1163
13853.16 1175
13854.27 1159
13855.38 1186
13856.49 1144
13857.60 1154
13858.71 1196
13859.82 1174
13860.94 1193
13862.05 1194
13863.16 1235
13864.27 1218
13865.38 1223
13866.49 1239
13867.60 1203
13868.72 1208
13869.83 1202
13870.94 1205
13872.05 1205
13873.16 1243
13874.27 1228
13875.39 1259
13876.50 1260
13877.61 1230
13878.72 1253
13879.83 1303
13880.95 1297
13882.06 1279
13883.17 1339
13884.28 1340
13885.40 1365
13886.51 1341
13887.62 1360
13888.73 1418
13889.85 1366
13890.96 1351
13892.07 1401
13893.18 1397
13894.30 1399
13895.41 1433
13896.52 1404
13897.63 1375
13898.75 1368
13899.86 1354
13900.97 1380
13902.09 1401
13903.20 1366
13904.31 1377
13905.43 1340
13906.54 1323
13907.65 1339
13908.77 1326
13909.88 1269
13910.99 1206
13912.11 1262
13913.22 1258
13914.33 1223
13915.45 1223
13916.56 1205
13917.67 1205
13918.79 1192
13919.90 1209
13921.01 1224
13922.13 1164
13923.24 1155
13924.36 1153
13925.47 1146
13926.58 1150
13927.70 1127
13928.81 1123
13929.93 1102
13931.04 1136
13932.15 1100
13933.27 1062
13934.38 1090
13935.50 1091
13936.61 1100
13937.73 1126
13938.84 1090
13939.95 1100
13941.07 1120
13942.18 1110
13943.30 1082
13944.41 1097
13945.53 1075
13946.64 1071
13947.76 1046
13948.87 1089
13949.99 1046
13951.10 1043
13952.22 1013
13953.33 1042
13954.45 1031
13955.56 1068
13956.68 1003
13957.79 1005
13958.91 1015
13960.02 1021
13961.14 1027
13962.25 1032
13963.37 1026
13964.49 1020
13965.60 1017
13966.72 985
13967.83 1026
13968.95 1075
13970.06 1026
13971.18 998
13972.30 982
13973.41 1034
13974.53 1026
13975.64 993
13976.76 979
13977.88 990
13978.99 991
13980.11 999
13981.22 986
13982.34 973
13983.46 1038
13984.57 1018
13985.69 1021
13986.80 1021
13987.92 1035
13989.04 1010
13990.15 1021
13991.27 1012
13992.39 955
13993.50 979
13994.62 1006
13995.74 1038
13996.85 1014
13997.97 1031
13999.09 1022
14000.21 1034
14001.32 1024
14002.44 1035
14003.56 1001
14004.67 1039
14005.79 1038
14006.91 1054
14008.02 1041
14009.14 1112
14010.26 1037
14011.38 1039
14012.49 1056
14013.61 1100
14014.73 1062
14015.85 1007
14016.96 1042
14018.08 1106
14019.20 1075
14020.32 1091
14021.44 1061
14022.55 1063
14023.67 1067
14024.79 1037
14025.91 1065
14027.02 1086
14028.14 1101
14029.26 1055
14030.38 1037
14031.50 1106
14032.62 1066
14033.73 1053
14034.85 1116
14035.97 1121
14037.09 1082
14038.21 1106
14039.33 1140
14040.44 1092
14041.56 1109
14042.68 1117
14043.80 1133
14044.92 1138
14046.04 1161
14047.16 1152
14048.27 1169
14049.39 1183
14050.51 1219
14051.63 1163
14052.75 1211
14053.87 1259
14054.99 1274
14056.11 1251
14057.23 1270
14058.35 1274
14059.47 1310
14060.59 1320
14061.70 1337
14062.82 1325
14063.94 1324
14065.06 1388
14066.18 1350
14067.30 1370
14068.42 1398
14069.54 1376
14070.66 1452
14071.78 1445
14072.90 1519
14074.02 1498
14075.14 1487
14076.26 1490
14077.38 1455
14078.50 1498
14079.62 1495
14080.74 1523
14081.86 1530
14082.98 1588
14084.10 1606
14085.22 1559
14086.34 1545
14087.46 1550
14088.58 1564
14089.70 1587
14090.82 1625
14091.94 1601
14093.07 1590
14094.19 1589
14095.31 1573
14096.43 1606
14097.55 1557
14098.67 1586
14099.79 1566
14100.91 1614
14102.03 1616
14103.15 1569
14104.27 1532
14105.39 1527
14106.52 1559
14107.64 1518
14108.76 1450
14109.88 1494
14111.00 1465
14112.12 1400
14113.24 1440
14114.37 1426
14115.49 1417
14116.61 1350
14117.73 1333
14118.85 1247
14119.97 1309
14121.10 1305
14122.22 1274
14123.34 1251
14124.46 1234
14125.58 1210
14126.70 1214
14127.83 1159
14128.95 1161
14130.07 1157
14131.19 1153
14132.32 1134
14133.44 1120
14134.56 1173
14135.68 1109
14136.80 1085
14137.93 1056
14139.05 1084
14140.17 1107
14141.29 1045
14142.42 1028
14143.54 1044
14144.66 995
14145.78 1011
14146.91 1052
14148.03 1003
14149.15 980
14150.28 947
14151.40 1022
14152.52 1033
14153.65 1028
14154.77 969
14155.89 989
14157.01 968
14158.14 998
14159.26 961
14160.38 961
14161.51 972
14162.63 1002
14163.75 990
14164.88 956
14166.00 922
14167.12 987
14168.25 984
14169.37 938
14170.50 922
14171.62 958
14172.74 956
14173.87 946
14174.99 945
14176.12 901
14177.24 909
14178.36 929
14179.49 943
14180.61 946
14181.74 939
14182.86 917
14183.98 937
14185.11 968
14186.23 904
14187.36 958
14188.48 933
14189.61 908
14190.73 902
14191.85 901
14192.98 887
14194.10 869
14195.23 910
14196.35 905
14197.48 905
14198.60 878
14199.73 851
14200.85 878
14201.98 895
14203.10 894
14204.23 921
14205.35 896
14206.48 893
14207.60 898
14208.73 901
14209.85 854
14210.98 860
14212.10 874
14213.23 865
14214.36 830
14215.48 826
14216.61 841
14217.73 857
14218.86 858
14219.98 862
14221.11 853
14222.23 801
14223.36 799
14224.49 840
14225.61 861
14226.74 835
14227.86 845
14228.99 834
14230.12 852
14231.24 781
14232.37 754
14233.49 780
14234.62 818
14235.75 841
14236.87 809
14238.00 838
14239.13 822
14240.25 793
14241.38 779
14242.51 781
14243.63 771
14244.76 790
14245.89 787
14247.01 794
14248.14 811
14249.27 780
14250.39 790
14251.52 760
14252.65 801
14253.77 819
14254.90 768
14256.03 742
14257.15 746
14258.28 747
14259.41 728
14260.54 713
14261.66 733
14262.79 725
14263.92 728
14265.05 729
14266.17 740
14267.30 711
14268.43 695
14269.56 719
14270.68 719
14271.81 759
14272.94 743
14274.07 741
14275.20 696
14276.32 686
14277.45 670
14278.58 700
14279.71 685
14280.83 714
14281.96 714
14283.09 699
14284.22 668
14285.35 661
14286.48 678
14287.60 677
14288.73 683
14289.86 652
14290.99 664
14292.12 671
14293.25 655
14294.38 635
14295.50 637
14296.63 661
14297.76 658
14298.89 628
14300.02 643
14301.15 635
14302.28 627
14303.41 642
14304.53 617
14305.66 646
14306.79 623
14307.92 642
14309.05 620
14310.18 619
14311.31 619
14312.44 623
14313.57 642
14314.70 630
14315.83 637
14316.96 599
14318.09 592
14319.22 604
14320.35 614
14321.48 635
14322.60 606
14323.73 592
14324.86 633
14325.99 603
14327.12 605
14328.25 617
14329.38 605
14330.51 595
14331.64 584
14332.77 633
14333.90 629
14335.03 578
14336.17 555
14337.30 567
14338.43 592
14339.56 601
14340.69 558
14341.82 587
14342.95 562
14344.08 590
14345.21 586
14346.34 602
14347.47 590
14348.60 602
14349.73 586
14350.86 626
14351.99 585
14353.12 565
14354.26 563
14355.39 574
14356.52 590
14357.65 569
14358.78 610
14359.91 549
14361.04 565
14362.17 568
14363.30 561
14364.44 570
14365.57 569
14366.70 548
14367.83 579
14368.96 604
14370.09 563
14371.23 566
14372.36 575
14373.49 626
14374.62 587
14375.75 571
14376.88 583
14378.02 601
14379.15 579
14380.28 600
14381.41 564
14382.54 576
14383.68 586
14384.81 604
14385.94 592
14387.07 585
14388.21 568
14389.34 583
14390.47 596
14391.60 571
14392.73 585
14393.87 590
14395.00 606
14396.13 582
14397.27 587
14398.40 587
14399.53 580
14400.66 562
14401.80 614
14402.93 571
14404.06 574
14405.19 593
14406.33 587
14407.46 577
14408.59 580
14409.73 587
14410.86 579
14411.99 621
14413.13 588
14414.26 605
14415.39 586
14416.53 585
14417.66 581
14418.79 617
14419.93 581
14421.06 602
14422.19 565
14423.33 596
14424.46 591
14425.60 578
14426.73 586
14427.86 580
14429.00 578
14430.13 618
14431.27 615
14432.40 588
14433.53 596
14434.67 600
14435.80 624
14436.94 564
14438.07 597
14439.21 574
14440.34 624
14441.47 574
14442.61 592
14443.74 631
14444.88 588
14446.01 580
14447.15 547
14448.28 614
14449.42 563
14450.55 594
14451.69 602
14452.82 617
14453.96 620
14455.09 600
14456.23 601
14457.36 607
14458.50 600
14459.63 603
14460.77 633
14461.90 592
14463.04 596
14464.17 558
14465.31 582
14466.44 588
14467.58 591
14468.71 636
14469.85 648
14470.98 627
14472.12 610
14473.26 605
14474.39 610
14475.53 630
14476.66 602
14477.80 607
14478.93 602
14480.07 618
14481.21 586
14482.34 621
14483.48 559
14484.61 592
14485.75 607
14486.89 605
14488.02 577
14489.16 562
14490.30 561
14491.43 577
14492.57 556
14493.70 583
14494.84 583
14495.98 577
14497.11 581
14498.25 562
14499.39 574
14500.52 569
14501.66 581
14502.80 580
14503.93 617
14505.07 568
14506.21 546
14507.35 542
14508.48 578
14509.62 586
14510.76 582
14511.89 576
14513.03 563
14514.17 546
14515.31 555
14516.44 576
14517.58 589
14518.72 581
14519.86 573
14520.99 584
14522.13 557
14523.27 583
14524.41 571
14525.54 583
14526.68 564
14527.82 568
14528.96 585
14530.09 565
14531.23 584
14532.37 595
14533.51 608
14534.65 619
14535.78 573
14536.92 587
14538.06 594
14539.20 578
14540.34 608
14541.48 609
14542.61 594
14543.75 579
14544.89 604
14546.03 589
14547.17 594
14548.31 613
14549.45 595
14550.58 603
14551.72 595
14552.86 625
14554.00 650
14555.14 645
14556.28 614
14557.42 627
14558.56 625
14559.70 640
14560.83 647
14561.97 636
14563.11 654
14564.25 591
14565.39 643
14566.53 629
14567.67 678
14568.81 657
14569.95 662
14571.09 687
14572.23 697
14573.37 673
14574.51 681
14575.65 715
14576.79 702
14577.93 689
14579.07 719
14580.21 735
14581.35 724
14582.49 727
14583.63 716
14584.77 745
14585.91 732
14587.05 755
14588.19 780
14589.33 766
14590.47 741
14591.61 763
14592.75 787
14593.89 791
14595.03 792
14596.17 783
14597.31 818
14598.45 828
14599.59 840
14600.73 835
14601.87 824
14603.01 813
14604.15 844
14605.29 838
14606.43 845
14607.58 835
14608.72 868
14609.86 869
14611.00 898
14612.14 864
14613.28 910
14614.42 945
14615.56 919
14616.70 953
14617.85 1011
14618.99 1002
14620.13 992
14621.27 1031
14622.41 1015
14623.55 1040
14624.69 1050
14625.84 1069
14626.98 1111
14628.12 1094
14629.26 1122
14630.40 1105
14631.54 1152
14632.69 1123
14633.83 1183
14634.97 1139
14636.11 1125
14637.25 1150
14638.40 1176
14639.54 1144
14640.68 1095
14641.82 1043
14642.97 1109
14644.11 1057
14645.25 1045
14646.39 1052
14647.54 1028
14648.68 1015
14649.82 952
14650.96 953
14652.11 929
14653.25 956
14654.39 942
14655.53 899
14656.68 878
14657.82 851
14658.96 807
14660.11 804
14661.25 794
14662.39 804
14663.53 733
14664.68 725
14665.82 692
14666.96 711
14668.11 708
14669.25 681
14670.39 672
14671.54 679
14672.68 673
14673.82 686
14674.97 681
14676.11 650
14677.26 682
14678.40 655
14679.54 618
14680.69 631
14681.83 616
14682.97 631
14684.12 601
14685.26 604
14686.41 613
14687.55 623
14688.69 611
14689.84 604
14690.98 597
14692.13 587
14693.27 582
14694.42 584
14695.56 588
14696.70 577
14697.85 569
14698.99 569
14700.14 554
14701.28 555
14702.43 545
14703.57 586
14704.72 562
14705.86 565
14707.01 599
14708.15 562
14709.30 540
14710.44 549
14711.58 593
14712.73 557
14713.87 528
14715.02 567
14716.17 593
14717.31 552
14718.46 550
14719.60 557
14720.75 557
14721.89 546
14723.04 552
14724.18 567
14725.33 578
14726.47 572
14727.62 546
14728.76 552
14729.91 572
14731.06 531
14732.20 590
14733.35 565
14734.49 558
14735.64 536
14736.79 541
14737.93 553
14739.08 589
14740.22 528
14741.37 544
14742.52 542
14743.66 539
14744.81 538
14745.95 536
14747.10 556
14748.25 559
14749.39 531
14750.54 526
14751.69 510
14752.83 527
14753.98 565
14755.13 524
14756.27 522
14757.42 516
14758.57 545
14759.71 514
14760.86 521
14762.01 496
14763.15 524
14764.30 521
14765.45 524
14766.60 525
14767.74 543
14768.89 565
14770.04 509
14771.18 496
14772.33 519
14773.48 508
14774.63 489
14775.77 524
14776.92 512
14778.07 520
14779.22 492
14780.36 494
14781.51 494
14782.66 522
14783.81 525
14784.96 487
14786.10 471
14787.25 517
14788.40 493
14789.55 495
14790.70 465
14791.84 459
14792.99 465
14794.14 510
14795.29 476
14796.44 462
14797.58 431
14798.73 435
14799.88 469
14801.03 448
14802.18 457
14803.33 446
14804.48 456
14805.62 444
14806.77 451
14807.92 473
14809.07 473
14810.22 454
14811.37 461
14812.52 440
14813.67 440
14814.81 444
14815.96 421
14817.11 453
14818.26 384
14819.41 416
14820.56 421
14821.71 442
14822.86 402
14824.01 414
14825.16 428
14826.31 403
14827.46 435
14828.61 433
14829.76 398
14830.91 421
14832.06 416
14833.20 427
14834.35 453
14835.50 408
14836.65 412
14837.80 422
14838.95 392
14840.10 427
14841.25 411
14842.40 391
14843.55 383
14844.70 408
14845.85 398
14847.00 391
14848.15 388
14849.31 408
14850.46 411
14851.61 405
14852.76 392
14853.91 417
14855.06 384
14856.21 381
14857.36 420
14858.51 397
14859.66 380
14860.81 395
14861.96 393
14863.11 386
14864.26 428
14865.41 386
14866.57 412
14867.72 409
14868.87 420
14870.02 387
14871.17 409
14872.32 378
14873.47 406
14874.62 435
14875.77 415
14876.93 369
14878.08 410
14879.23 400
14880.38 371
14881.53 393
14882.68 398
14883.84 385
14884.99 426
14886.14 385
14887.29 394
14888.44 394
14889.59 381
14890.75 391
14891.90 403
14893.05 408
14894.20 401
14895.35 381
14896.51 387
14897.66 395
14898.81 381
14899.96 387
14901.12 392
14902.27 412
14903.42 387
14904.57 383
14905.73 394
14906.88 388
14908.03 390
14909.18 372
14910.34 393
14911.49 375
14912.64 399
14913.79 364
14914.95 404
14916.10 381
14917.25 371
14918.41 387
14919.56 372
14920.71 385
14921.87 390
14923.02 387
14924.17 416
14925.33 417
14926.48 388
14927.63 364
14928.79 390
14929.94 433
14931.09 380
14932.25 398
14933.40 410
14934.55 394
14935.71 416
14936.86 397
14938.01 401
14939.17 374
14940.32 398
14941.48 386
14942.63 404
14943.78 424
14944.94 420
14946.09 395
14947.25 409
14948.40 398
14949.55 411
14950.71 438
14951.86 414
14953.02 446
14954.17 432
14955.33 402
14956.48 454
14957.63 414
14958.79 407
14959.94 400
14961.10 429
14962.25 411
14963.41 394
14964.56 431
14965.72 427
14966.87 445
14968.03 442
14969.18 439
14970.34 424
14971.49 409
14972.65 422
14973.80 434
14974.96 411
14976.11 416
14977.27 427
14978.42 441
14979.58 434
14980.73 396
14981.89 404
14983.05 420
14984.20 418
14985.36 412
14986.51 427
14987.67 420
14988.82 400
14989.98 389
14991.13 400
14992.29 408
14993.45 414
14994.60 363
14995.76 376
14996.91 379
14998.07 380
14999.23 361
15000.38 364
15001.54 394
15002.70 375
15003.85 362
15005.01 365
15006.16 393
15007.32 364
15008.48 367
15009.63 365
15010.79 370
15011.95 344
15013.10 348
15014.26 357
15015.42 357
15016.57 362
15017.73 361
15018.89 395
15020.04 380
15021.20 336
15022.36 358
15023.52 356
15024.67 333
15025.83 357
15026.99 368
15028.14 355
15029.30 372
15030.46 375
15031.62 389
15032.77 343
15033.93 310
15035.09 329
15036.25 347
15037.40 344
15038.56 337
15039.72 339
15040.88 320
15042.03 338
15043.19 346
15044.35 348
15045.51 338
15046.67 342
15047.82 353
15048.98 349
15050.14 354
15051.30 336
15052.46 347
15053.61 351
15054.77 348
15055.93 339
15057.09 301
15058.25 314
15059.41 332
15060.56 318
15061.72 339
15062.88 353
15064.04 336
15065.20 342
15066.36 335
15067.52 312
15068.68 324
15069.83 335
15070.99 329
15072.15 344
15073.31 341
15074.47 336
15075.63 328
15076.79 339
15077.95 348
15079.11 338
15080.27 332
15081.43 297
15082.58 335
15083.74 334
15084.90 319
15086.06 320
15087.22 339
15088.38 371
15089.54 362
15090.70 329
15091.86 340
15093.02 329
15094.18 310
15095.34 327
15096.50 329
15097.66 344
15098.82 327
15099.98 325
15101.14 348
15102.30 362
15103.46 352
15104.62 315
15105.78 352
15106.94 334
15108.10 366
15109.26 353
15110.42 337
15111.58 321
15112.74 344
15113.90 342
15115.06 354
15116.22 333
15117.39 364
15118.55 352
15119.71 333
15120.87 330
15122.03 345
15123.19 345
15124.35 364
15125.51 369
15126.67 359
15127.83 354
15128.99 358
15130.16 347
15131.32 343
15132.48 370
15133.64 386
15134.80 362
15135.96 357
15137.12 352
15138.28 366
15139.45 348
15140.61 356
15141.77 343
15142.93 332
15144.09 382
15145.25 366
15146.42 366
15147.58 380
15148.74 372
15149.90 340
15151.06 343
15152.23 385
15153.39 381
15154.55 388
15155.71 371
15156.87 384
15158.04 359
15159.20 373
15160.36 386
15161.52 388
15162.69 380
15163.85 372
15165.01 403
15166.17 406
15167.34 385
15168.50 378
15169.66 380
15170.82 397
15171.99 388
15173.15 382
15174.31 386
15175.48 397
15176.64 374
15177.80 412
15178.96 419
15180.13 407
15181.29 419
15182.45 436
15183.62 436
15184.78 442
15185.94 400
15187.11 409
15188.27 432
15189.43 413
15190.60 438
15191.76 436
15192.92 436
15194.09 437
15195.25 441
15196.42 443
15197.58 434
15198.74 441
15199.91 460
15201.07 455
15202.23 442
15203.40 487
15204.56 477
15205.73 492
15206.89 477
15208.05 483
15209.22 435
15210.38 461
15211.55 463
15212.71 455
15213.88 440
15215.04 453
15216.21 501
15217.37 474
15218.53 468
15219.70 478
15220.86 455
15222.03 467
15223.19 506
15224.36 515
15225.52 504
15226.69 521
15227.85 522
15229.02 505
15230.18 527
15231.35 498
15232.51 518
15233.68 489
15234.84 557
15236.01 549
15237.17 533
15238.34 505
15239.50 535
15240.67 524
15241.83 516
15243.00 558
15244.17 556
15245.33 518
15246.50 516
15247.66 559
15248.83 528
15249.99 506
15251.16 497
15252.33 519
15253.49 524
15254.66 518
15255.82 468
15256.99 536
15258.16 503
15259.32 493
15260.49 494
15261.65 517
15262.82 480
15263.99 466
15265.15 489
15266.32 478
15267.49 481
15268.65 453
15269.82 480
15270.98 497
15272.15 469
15273.32 469
15274.48 478
15275.65 455
15276.82 430
15277.99 431
15279.15 451
15280.32 488
15281.49 465
15282.65 442
15283.82 420
15284.99 432
15286.15 420
15287.32 446
15288.49 435
15289.66 455
15290.82 480
15291.99 443
15293.16 440
15294.33 455
15295.49 468
15296.66 492
15297.83 466
15299.00 444
15300.16 445
15301.33 446
15302.50 448
15303.67 457
15304.83 461
15306.00 504
15307.17 478
15308.34 458
15309.51 456
15310.67 463
15311.84 449
15313.01 469
15314.18 477
15315.35 465
15316.52 493
15317.68 459
15318.85 487
15320.02 484
15321.19 465
15322.36 468
15323.53 474
15324.69 490
15325.86 472
15327.03 482
15328.20 469
15329.37 487
15330.54 506
15331.71 497
15332.88 492
15334.05 471
15335.21 506
15336.38 483
15337.55 480
15338.72 475
15339.89 477
15341.06 529
15342.23 490
15343.40 502
15344.57 505
15345.74 522
15346.91 562
15348.08 506
15349.25 514
15350.42 503
15351.58 513
15352.75 529
15353.92 536
15355.09 557
15356.26 539
15357.43 531
15358.60 553
15359.77 528
15360.94 524
15362.11 560
15363.28 551
15364.45 552
15365.62 553
15366.79 577
15367.96 547
15369.13 573
15370.31 582
15371.48 596
15372.65 603
15373.82 581
15374.99 592
15376.16 593
15377.33 602
15378.50 592
15379.67 546
15380.84 551
15382.01 551
15383.18 575
15384.35 567
15385.52 548
15386.69 561
15387.87 585
15389.04 574
15390.21 573
15391.38 533
15392.55 539
15393.72 512
15394.89 532
15396.06 518
15397.24 533
15398.41 549
15399.58 521
15400.75 464
15401.92 501
15403.09 501
15404.26 474
15405.44 489
15406.61 509
15407.78 488
15408.95 487
15410.12 477
15411.30 446
15412.47 453
15413.64 470
15414.81 463
15415.98 478
15417.16 460
15418.33 442
15419.50 470
15420.67 434
15421.84 426
15423.02 430
15424.19 414
15425.36 414
15426.53 420
15427.71 393
15428.88 400
15430.05 385
15431.22 389
15432.40 418
15433.57 394
15434.74 399
15435.92 383
15437.09 387
15438.26 425
15439.43 437
15440.61 391
15441.78 392
15442.95 395
15444.13 412
15445.30 404
15446.47 395
15447.65 386
15448.82 407
15449.99 405
15451.17 391
15452.34 397
15453.51 377
15454.69 405
15455.86 406
15457.03 388
15458.21 389
15459.38 389
15460.56 378
15461.73 384
15462.90 374
15464.08 411
15465.25 382
15466.43 364
15467.60 350
15468.77 355
15469.95 366
15471.12 396
15472.30 384
15473.47 371
15474.64 386
15475.82 399
15476.99 364
15478.17 356
15479.34 369
15480.52 384
15481.69 372
15482.87 404
15484.04 374
15485.22 423
15486.39 374
15487.56 372
15488.74 385
15489.91 383
15491.09 361
15492.26 367
15493.44 391
15494.61 402
15495.79 389
15496.96 380
15498.14 366
15499.32 343
15500.49 374
15501.67 370
15502.84 357
15504.02 386
15505.19 380
15506.37 346
15507.54 381
15508.72 384
15509.89 364
15511.07 358
15512.25 381
15513.42 377
15514.60 392
15515.77 386
15516.95 375
15518.13 389
15519.30 356
15520.48 392
15521.65 389
15522.83 362
15524.01 373
15525.18 367
15526.36 375
15527.53 356
15528.71 371
15529.89 390
15531.06 375
15532.24 371
15533.42 398
15534.59 386
15535.77 354
15536.95 376
15538.12 389
15539.30 406
15540.48 408
15541.65 400
15542.83 418
15544.01 367
15545.18 403
15546.36 415
15547.54 413
15548.72 376
15549.89 378
15551.07 395
15552.25 437
15553.42 413
15554.60 383
15555.78 406
15556.96 412
15558.13 388
15559.31 414
15560.49 394
15561.67 384
15562.84 390
15564.02 399
15565.20 414
15566.38 414
15567.56 431
15568.73 393
15569.91 426
15571.09 443
15572.27 388
15573.45 431
15574.62 433
15575.80 452
15576.98 430
15578.16 448
15579.34 456
15580.52 421
15581.69 441
15582.87 447
15584.05 446
15585.23 448
15586.41 429
15587.59 471
15588.76 459
15589.94 445
15591.12 472
15592.30 469
15593.48 476
15594.66 451
15595.84 465
15597.02 462
15598.20 504
15599.37 470
15600.55 495
15601.73 510
15602.91 489
15604.09 496
15605.27 533
15606.45 524
15607.63 486
15608.81 515
15609.99 511
15611.17 532
15612.35 477
15613.53 503
15614.71 504
15615.89 537
15617.07 534
15618.25 539
15619.43 532
15620.60 518
15621.78 540
15622.96 562
15624.14 575
15625.32 546
15626.50 552
15627.68 575
15628.87 584
15630.05 573
15631.23 598
15632.41 562
15633.59 591
15634.77 587
15635.95 615
15637.13 623
15638.31 621
15639.49 599
15640.67 577
15641.85 603
15643.03 614
15644.21 629
15645.39 609
15646.57 634
15647.75 614
15648.93 627
15650.12 653
15651.30 633
15652.48 624
15653.66 614
15654.84 657
15656.02 654
15657.20 630
15658.38 646
15659.56 621
15660.75 668
15661.93 639
15663.11 659
15664.29 648
15665.47 639
15666.65 631
15667.84 638
15669.02 651
15670.20 654
15671.38 644
15672.56 612
15673.74 607
15674.93 605
15676.11 623
15677.29 635
15678.47 590
15679.65 594
15680.84 607
15682.02 629
15683.20 556
15684.38 610
15685.56 602
15686.75 575
15687.93 590
15689.11 562
15690.29 576
15691.48 550
15692.66 533
15693.84 564
15695.02 587
15696.21 532
15697.39 560
15698.57 532
15699.76 541
15700.94 538
15702.12 592
15703.30 593
15704.49 544
15705.67 525
15706.85 552
15708.04 557
15709.22 560
15710.40 576
15711.59 566
15712.77 560
15713.95 556
15715.14 574
15716.32 547
15717.50 550
15718.69 558
15719.87 557
15721.05 570
15722.24 542
15723.42 560
15724.61 617
15725.79 602
15726.97 581
15728.16 566
15729.34 612
15730.53 596
15731.71 586
15732.89 559
15734.08 564
15735.26 581
15736.45 569
15737.63 587
15738.81 584
15740.00 581
15741.18 617
15742.37 614
15743.55 629
15744.74 591
15745.92 593
15747.11 623
15748.29 624
15749.48 670
15750.66 671
15751.84 666
15753.03 645
15754.21 640
15755.40 650
15756.58 661
15757.77 685
15758.95 688
15760.14 675
15761.32 654
15762.51 626
15763.70 648
15764.88 683
15766.07 665
15767.25 638
15768.44 637
15769.62 640
15770.81 621
15771.99 614
15773.18 636
15774.36 655
15775.55 637
15776.74 648
15777.92 625
15779.11 634
15780.29 645
15781.48 634
15782.67 593
15783.85 634
15785.04 625
15786.22 607
15787.41 584
15788.60 576
15789.78 576
15790.97 587
15792.15 571
15793.34 552
15794.53 570
15795.71 601
15796.90 591
15798.09 570
15799.27 557
15800.46 543
15801.65 552
15802.83 564
15804.02 546
15805.21 540
15806.39 562
15807.58 561
15808.77 572
15809.95 561
15811.14 535
15812.33 531
15813.52 549
15814.70 537
15815.89 551
15817.08 526
15818.26 500
15819.45 506
15820.64 518
15821.83 487
15823.01 535
15824.20 523
15825.39 542
15826.58 497
15827.76 520
15828.95 518
15830.14 539
15831.33 561
15832.52 516
15833.70 513
15834.89 547
15836.08 521
15837.27 496
15838.46 510
15839.64 529
15840.83 526
15842.02 503
15843.21 528
15844.40 460
15845.58 522
15846.77 529
15847.96 549
15849.15 531
15850.34 496
15851.53 501
15852.72 498
15853.90 515
15855.09 503
15856.28 514
15857.47 531
15858.66 539
15859.85 537
15861.04 520
15862.23 534
15863.41 537
15864.60 540
15865.79 540
15866.98 535
15868.17 505
15869.36 513
15870.55 582
15871.74 553
15872.93 554
15874.12 550
15875.31 565
15876.50 559
15877.69 567
15878.88 517
15880.06 537
15881.25 578
15882.44 583
15883.63 563
15884.82 539
15886.01 555
15887.20 566
15888.39 584
15889.58 561
15890.77 560
15891.96 586
15893.15 586
15894.34 592
15895.53 588
15896.72 578
15897.91 606
15899.10 596
15900.30 609
15901.49 613
15902.68 635
15903.87 661
15905.06 644
15906.25 615
15907.44 596
15908.63 597
15909.82 626
15911.01 647
15912.20 668
15913.39 634
15914.58 662
15915.77 657
15916.96 671
15918.16 690
15919.35 665
15920.54 666
15921.73 677
15922.92 676
15924.11 678
15925.30 668
15926.49 694
15927.69 681
15928.88 682
15930.07 666
15931.26 646
15932.45 678
15933.64 696
15934.84 698
15936.03 664
15937.22 654
15938.41 631
15939.60 641
15940.79 670
15941.99 627
15943.18 587
15944.37 643
15945.56 628
15946.75 586
15947.95 605
15949.14 625
15950.33 552
15951.52 527
15952.72 509
15953.91 508
15955.10 519
15956.29 512
15957.49 500
15958.68 500
15959.87 507
15961.06 483
15962.26 477
15963.45 487
15964.64 470
15965.83 463
15967.03 434
15968.22 467
15969.41 449
15970.61 463
15971.80 410
15972.99 413
15974.19 438
15975.38 427
15976.57 405
15977.76 399
15978.96 381
15980.15 404
15981.34 407
15982.54 381
15983.73 402
15984.93 409
15986.12 415
15987.31 386
15988.51 390
15989.70 409
15990.89 398
15992.09 377
15993.28 413
15994.48 416
15995.67 381
15996.86 389
15998.06 377
15999.25 387
16000.45 376
16001.64 361
16002.83 381
16004.03 384
16005.22 356
16006.42 362
16007.61 352
16008.81 356
16010.00 364
16011.19 363
16012.39 378
16013.58 359
16014.78 351
16015.97 364
16017.17 370
16018.36 330
16019.56 363
16020.75 373
16021.95 360
16023.14 350
16024.34 344
16025.53 358
16026.73 350
16027.92 355
16029.12 366
16030.31 360
16031.51 382
16032.70 344
16033.90 356
16035.09 355
16036.29 369
16037.48 355
16038.68 351
16039.88 342
16041.07 346
16042.27 373
16043.46 366
16044.66 344
16045.85 358
16047.05 346
16048.25 324
16049.44 332
16050.64 347
16051.83 356
16053.03 340
16054.23 331
16055.42 343
16056.62 339
16057.82 358
16059.01 330
16060.21 350
16061.40 317
16062.60 334
16063.80 333
16064.99 357
16066.19 353
16067.39 325
16068.58 336
16069.78 337
16070.98 347
16072.17 334
16073.37 322
16074.57 341
16075.76 356
16076.96 333
16078.16 332
16079.36 337
16080.55 336
16081.75 313
16082.95 332
16084.14 338
16085.34 345
16086.54 317
16087.74 353
16088.93 333
16090.13 350
16091.33 359
16092.53 306
16093.72 307
16094.92 337
16096.12 342
16097.32 332
16098.51 310
16099.71 318
16100.91 335
16102.11 335
16103.31 343
16104.50 357
16105.70 338
16106.90 300
16108.10 313
16109.30 311
16110.49 281
16111.69 321
16112.89 307
16114.09 318
16115.29 283
16116.49 273
16117.68 317
16118.88 322
16120.08 300
16121.28 332
16122.48 337
16123.68 313
16124.88 312
16126.08 295
16127.27 312
16128.47 326
16129.67 286
16130.87 283
16132.07 306
16133.27 302
16134.47 310
16135.67 305
16136.87 287
16138.07 281
16139.27 307
16140.46 298
16141.66 303
16142.86 306
16144.06 276
16145.26 285
16146.46 304
16147.66 293
16148.86 305
16150.06 308
16151.26 295
16152.46 311
16153.66 306
16154.86 306
16156.06 290
16157.26 324
16158.46 307
16159.66 298
16160.86 310
16162.06 323
16163.26 305
16164.46 300
16165.66 304
16166.86 287
16168.06 293
16169.26 313
16170.46 326
16171.66 310
16172.86 317
16174.06 322
16175.26 320
16176.47 326
16177.67 306
16178.87 329
16180.07 325
16181.27 319
16182.47 320
16183.67 323
16184.87 302
16186.07 311
16187.27 289
16188.47 298
16189.68 338
16190.88 292
16192.08 314
16193.28 326
16194.48 338
16195.68 302
16196.88 323
16198.08 326
16199.29 336
16200.49 335
16201.69 304
16202.89 321
16204.09 331
16205.29 337
16206.50 301
16207.70 323
16208.90 336
16210.10 302
16211.30 337
16212.51 323
16213.71 347
16214.91 332
16216.11 325
16217.31 362
16218.52 339
16219.72 364
16220.92 352
16222.12 318
16223.33 349
16224.53 341
16225.73 333
16226.93 331
16228.14 356
16229.34 353
16230.54 366
16231.74 365
16232.95 368
16234.15 354
16235.35 384
16236.56 367
16237.76 382
16238.96 385
16240.16 364
16241.37 375
16242.57 392
16243.77 393
16244.98 381
16246.18 383
16247.38 387
16248.59 367
16249.79 396
16250.99 383
16252.20 363
16253.40 399
16254.60 407
16255.81 393
16257.01 391
16258.22 391
16259.42 375
16260.62 400
16261.83 404
16263.03 405
16264.23 405
16265.44 416
16266.64 430
16267.85 411
16269.05 425
16270.25 395
16271.46 407
16272.66 406
16273.87 422
16275.07 416
16276.28 448
16277.48 435
16278.69 406
16279.89 425
16281.09 428
16282.30 419
16283.50 427
16284.71 402
16285.91 398
16287.12 408
16288.32 421
16289.53 405
16290.73 441
16291.94 390
16293.14 403
16294.35 424
16295.55 442
16296.76 399
16297.96 409
16299.17 414
16300.37 399
16301.58 412
16302.78 405
16303.99 411
16305.19 413
16306.40 408
16307.61 426
16308.81 387
16310.02 410
16311.22 425
16312.43 424
16313.63 415
16314.84 417
16316.05 427
16317.25 428
16318.46 415
16319.66 401
16320.87 391
16322.08 398
16323.28 387
16324.49 366
16325.69 383
16326.90 365
16328.11 362
16329.31 373
16330.52 373
16331.73 362
16332.93 350
16334.14 356
16335.35 372
16336.55 367
16337.76 359
16338.97 359
16340.17 364
16341.38 323
16342.59 321
16343.79 344
16345.00 339
16346.21 329
16347.41 316
16348.62 347
16349.83 342
16351.03 328
16352.24 334
16353.45 326
16354.66 313
16355.86 315
16357.07 313
16358.28 298
16359.49 316
16360.69 317
16361.90 295
16363.11 284
16364.32 320
16365.52 313
16366.73 294
16367.94 316
16369.15 304
16370.35 310
16371.56 308
16372.77 293
16373.98 313
16375.19 295
16376.39 312
16377.60 327
16378.81 300
16380.02 313
16381.23 297
16382.44 303
16383.64 292
16384.85 300
16386.06 311
16387.27 279
16388.48 314
16389.69 290
16390.90 313
16392.10 316
16393.31 316
16394.52 298
16395.73 310
16396.94 297
16398.15 297
16399.36 306
16400.57 314
16401.77 284
16402.98 281
16404.19 300
16405.40 302
16406.61 289
16407.82 290
16409.03 291
16410.24 313
16411.45 313
16412.66 297
16413.87 296
16415.08 324
16416.29 320
16417.50 311
16418.71 297
16419.92 302
16421.12 315
16422.33 308
16423.54 303
16424.75 302
16425.96 303
16427.17 310
16428.38 283
16429.59 304
16430.80 307
16432.01 280
16433.22 266
16434.43 312
16435.64 306
16436.86 319
16438.07 302
16439.28 298
16440.49 309
16441.70 311
16442.91 321
16444.12 309
16445.33 301
16446.54 294
16447.75 265
16448.96 278
16450.17 283
16451.38 314
16452.59 302
16453.80 272
16455.02 273
16456.23 276
16457.44 249
16458.65 271
16459.86 284
16461.07 303
16462.28 290
16463.49 289
16464.70 295
16465.92 286
16467.13 294
16468.34 309
16469.55 287
16470.76 308
16471.97 270
16473.19 264
16474.40 277
16475.61 277
16476.82 270
16478.03 272
16479.24 256
16480.46 268
16481.67 286
16482.88 265
16484.09 265
16485.30 283
16486.52 276
16487.73 299
16488.94 278
16490.15 288
16491.37 258
16492.58 252
16493.79 270
16495.00 276
16496.21 278
16497.43 269
16498.64 300
16499.85 286
16501.07 285
16502.28 297
16503.49 274
16504.70 269
16505.92 263
16507.13 265
16508.34 283
16509.56 275
16510.77 274
16511.98 287
16513.19 284
16514.41 263
16515.62 270
16516.83 286
16518.05 282
16519.26 297
16520.47 287
16521.69 289
16522.90 276
16524.11 287
16525.33 318
16526.54 304
16527.76 295
16528.97 302
16530.18 295
16531.40 267
16532.61 261
16533.82 275
16535.04 290
16536.25 315
16537.47 295
16538.68 290
16539.89 314
16541.11 319
16542.32 328
16543.54 326
16544.75 324
16545.97 311
16547.18 278
16548.39 290
16549.61 284
16550.82 324
16552.04 320
16553.25 305
16554.47 300
16555.68 331
16556.90 333
16558.11 315
16559.33 310
16560.54 336
16561.76 320
16562.97 301
16564.19 303
16565.40 329
16566.62 325
16567.83 315
16569.05 324
16570.26 314
16571.48 301
16572.69 307
16573.91 307
16575.12 292
16576.34 293
16577.55 322
16578.77 343
16579.98 317
16581.20 301
16582.42 269
16583.63 276
16584.85 286
16586.06 317
16587.28 302
16588.49 303
16589.71 294
16590.93 286
16592.14 302
16593.36 268
16594.57 289
16595.79 286
16597.01 284
16598.22 292
16599.44 267
16600.66 290
16601.87 283
16603.09 263
16604.30 289
16605.52 254
16606.74 261
16607.95 267
16609.17 267
16610.39 253
16611.60 265
16612.82 256
16614.04 248
16615.25 279
16616.47 295
16617.69 269
16618.91 248
16620.12 249
16621.34 246
16622.56 259
16623.77 262
16624.99 268
16626.21 246
16627.43 244
16628.64 265
16629.86 257
16631.08 255
16632.30 250
16633.51 269
16634.73 275
16635.95 269
16637.17 261
16638.38 252
16639.60 254
16640.82 250
16642.04 271
16643.26 251
16644.47 246
16645.69 242
16646.91 255
16648.13 230
16649.35 264
16650.56 245
16651.78 253
16653.00 214
16654.22 245
16655.44 247
16656.65 284
16657.87 248
16659.09 247
16660.31 274
16661.53 260
16662.75 244
16663.97 265
16665.18 267
16666.40 246
16667.62 251
16668.84 239
16670.06 260
16671.28 268
16672.50 236
16673.72 248
16674.94 267
16676.15 244
16677.37 261
16678.59 265
16679.81 251
16681.03 216
16682.25 260
16683.47 247
16684.69 239
16685.91 238
16687.13 228
16688.35 234
16689.57 230
16690.79 238
16692.01 254
16693.23 243
16694.45 221
16695.67 238
16696.89 239
16698.11 230
16699.33 227
16700.55 236
16701.77 233
16702.99 247
16704.21 253
16705.43 244
16706.65 219
16707.87 216
16709.09 260
16710.31 247
16711.53 271
16712.75 237
16713.97 226
16715.19 244
16716.41 234
16717.63 238
16718.85 237
16720.07 238
16721.29 239
16722.51 262
16723.73 248
16724.95 242
16726.18 224
16727.40 230
16728.62 253
16729.84 253
16731.06 232
16732.28 233
16733.50 245
16734.72 219
16735.94 222
16737.17 232
16738.39 236
16739.61 233
16740.83 232
16742.05 233
16743.27 226
16744.49 224
16745.72 257
16746.94 249
16748.16 249
16749.38 208
16750.60 243
16751.83 258
16753.05 229
16754.27 251
16755.49 233
16756.71 243
16757.94 256
16759.16 218
16760.38 227
16761.60 236
16762.82 247
16764.05 259
16765.27 251
16766.49 240
16767.71 237
16768.94 250
16770.16 244
16771.38 246
16772.60 264
16773.83 265
16775.05 253
16776.27 250
16777.49 256
16778.72 255
16779.94 225
16781.16 233
16782.39 260
16783.61 237
16784.83 229
16786.06 237
16787.28 258
16788.50 252
16789.73 269
16790.95 260
16792.17 250
16793.40 254
16794.62 244
16795.84 228
16797.07 235
16798.29 247
16799.51 264
16800.74 255
16801.96 245
16803.18 253
16804.41 244
16805.63 256
16806.86 250
16808.08 254
16809.30 266
16810.53 273
16811.75 256
16812.98 250
16814.20 240
16815.42 257
16816.65 258
16817.87 254
16819.10 278
16820.32 280
16821.54 275
16822.77 252
16823.99 257
16825.22 276
16826.44 286
16827.67 264
16828.89 261
16830.12 271
16831.34 272
16832.57 257
16833.79 276
16835.02 279
16836.24 265
16837.47 294
16838.69 266
16839.92 275
16841.14 293
16842.37 288
16843.59 290
16844.82 289
16846.04 296
16847.27 302
16848.49 314
16849.72 300
16850.94 310
16852.17 346
16853.39 299
16854.62 315
16855.85 324
16857.07 301
16858.30 321
16859.52 317
16860.75 323
16861.97 311
16863.20 310
16864.43 334
16865.65 354
16866.88 326
16868.10 334
16869.33 344
16870.56 364
16871.78 345
16873.01 353
16874.24 365
16875.46 355
16876.69 358
16877.92 350
16879.14 365
16880.37 362
16881.59 359
16882.82 353
16884.05 385
16885.27 368
16886.50 373
16887.73 369
16888.96 381
16890.18 379
16891.41 373
16892.64 400
16893.86 377
16895.09 344
16896.32 384
16897.54 387
16898.77 379
16900.00 347
16901.23 344
16902.45 364
16903.68 363
16904.91 376
16906.14 370
16907.36 371
16908.59 369
16909.82 371
16911.05 339
16912.27 331
16913.50 363
16914.73 348
16915.96 325
16917.19 334
16918.41 322
16919.64 335
16920.87 318
16922.10 323
16923.33 331
16924.55 302
16925.78 309
16927.01 300
16928.24 305
16929.47 329
16930.69 344
16931.92 313
16933.15 314
16934.38 313
16935.61 302
16936.84 310
16938.07 323
16939.29 328
16940.52 301
16941.75 282
16942.98 299
16944.21 322
16945.44 301
16946.67 330
16947.90 336
16949.13 307
16950.35 311
16951.58 317
16952.81 333
16954.04 297
16955.27 306
16956.50 326
16957.73 339
16958.96 334
16960.19 319
16961.42 313
16962.65 347
16963.88 312
16965.11 325
16966.34 328
16967.57 337
16968.80 311
16970.03 321
16971.26 306
16972.49 327
16973.72 331
16974.95 316
16976.18 317
16977.41 314
16978.64 302
16979.87 277
16981.10 297
16982.33 295
16983.56 328
16984.79 294
16986.02 286
16987.25 292
16988.48 266
16989.71 294
16990.94 296
16992.17 279
16993.40 295
16994.63 284
16995.86 287
16997.09 319
16998.32 296
16999.55 297
17000.79 264
17002.02 283
17003.25 285
17004.48 288
17005.71 305
17006.94 278
17008.17 259
17009.40 281
17010.63 264
17011.87 273
17013.10 266
17014.33 272
17015.56 270
17016.79 263
17018.02 261
17019.25 279
17020.49 278
17021.72 261
17022.95 268
17024.18 250
17025.41 275
17026.64 261
17027.88 250
17029.11 269
17030.34 249
17031.57 235
17032.80 259
17034.04 266
17035.27 285
17036.50 267
17037.73 283
17038.97 257
17040.20 249
17041.43 272
17042.66 249
17043.90 282
17045.13 240
17046.36 264
17047.59 261
17048.83 277
17050.06 273
17051.29 277
17052.52 271
17053.76 249
17054.99 244
17056.22 262
17057.46 263
17058.69 239
17059.92 246
17061.15 228
17062.39 263
17063.62 241
17064.85 246
17066.09 257
17067.32 278
17068.55 242
17069.79 230
17071.02 258
17072.25 258
17073.49 234
17074.72 219
17075.96 252
17077.19 247
17078.42 250
17079.66 249
17080.89 252
17082.12 250
17083.36 234
17084.59 241
17085.83 233
17087.06 230
17088.29 249
17089.53 254
17090.76 247
17092.00 233
17093.23 211
17094.46 245
17095.70 219
17096.93 250
17098.17 209
17099.40 235
17100.64 217
17101.87 260
17103.11 224
17104.34 227
17105.58 238
17106.81 244
17108.05 260
17109.28 221
17110.51 235
17111.75 238
17112.98 252
17114.22 223
17115.45 250
17116.69 253
17117.93 234
17119.16 208
17120.40 228
17121.63 228
17122.87 228
17124.10 205
17125.34 239
17126.57 217
17127.81 222
17129.04 219
17130.28 217
17131.51 210
17132.75 226
17133.99 236
17135.22 229
17136.46 211
17137.69 215
17138.93 229
17140.17 216
17141.40 211
17142.64 213
17143.87 225
17145.11 241
17146.35 239
17147.58 210
17148.82 213
17150.05 219
17151.29 212
17152.53 219
17153.76 229
17155.00 226
17156.24 210
17157.47 225
17158.71 212
17159.95 182
17161.18 217
17162.42 202
17163.66 199
17164.89 207
17166.13 210
17167.37 216
17168.60 223
17169.84 213
17171.08 214
17172.32 232
17173.55 211
17174.79 214
17176.03 200
17177.26 223
17178.50 210
17179.74 208
17180.98 224
17182.21 212
17183.45 209
17184.69 208
17185.93 212
17187.16 203
17188.40 186
17189.64 206
17190.88 205
17192.12 209
17193.35 183
17194.59 200
17195.83 201
17197.07 203
17198.31 191
17199.54 214
17200.78 207
17202.02 201
17203.26 208
17204.50 211
17205.73 230
17206.97 207
17208.21 210
17209.45 207
17210.69 219
17211.93 217
17213.17 239
17214.40 205
17215.64 193
17216.88 190
17218.12 205
17219.36 201
17220.60 202
17221.84 211
17223.08 225
17224.31 196
17225.55 205
17226.79 187
17228.03 176
17229.27 202
17230.51 201
17231.75 202
17232.99 196
17234.23 212
17235.47 190
17236.71 186
17237.95 181
17239.19 206
17240.43 203
17241.66 198
17242.90 190
17244.14 180
17245.38 185
17246.62 184
17247.86 178
17249.10 207
17250.34 182
17251.58 183
17252.82 194
17254.06 180
17255.30 186
17256.54 190
17257.78 187
17259.02 194
17260.26 192
17261.50 190
17262.74 181
17263.99 211
17265.23 169
17266.47 181
17267.71 191
17268.95 179
17270.19 170
17271.43 181
17272.67 183
17273.91 201
17275.15 174
17276.39 163
17277.63 172
17278.87 189
17280.11 186
17281.36 159
17282.60 168
17283.84 183
17285.08 182
17286.32 196
17287.56 193
17288.80 199
17290.04 167
17291.29 199
17292.53 199
17293.77 181
17295.01 192
17296.25 198
17297.49 183
17298.73 178
17299.98 175
17301.22 184
17302.46 176
17303.70 158
17304.94 151
17306.19 164
17307.43 182
17308.67 199
17309.91 182
17311.15 219
17312.40 199
17313.64 196
17314.88 167
17316.12 183
17317.37 207
17318.61 193
17319.85 183
17321.09 187
17322.33 151
17323.58 177
17324.82 179
17326.06 180
17327.31 166
17328.55 173
17329.79 171
17331.03 179
17332.28 176
17333.52 189
17334.76 195
17336.01 187
17337.25 198
17338.49 189
17339.73 185
17340.98 165
17342.22 185
17343.46 191
17344.71 182
17345.95 194
17347.19 190
17348.44 201
17349.68 186
17350.92 172
17352.17 173
17353.41 196
17354.66 182
17355.90 188
17357.14 212
17358.39 199
17359.63 177
17360.87 183
17362.12 184
17363.36 172
17364.61 183
17365.85 183
17367.09 183
17368.34 215
17369.58 202
17370.83 181
17372.07 189
17373.32 174
17374.56 194
17375.80 179
17377.05 202
17378.29 190
17379.54 210
17380.78 192
17382.03 199
17383.27 192
17384.52 203
17385.76 181
17387.01 176
17388.25 177
17389.50 190
17390.74 180
17391.99 177
17393.23 192
17394.48 198
17395.72 189
17396.97 188
17398.21 182
17399.46 160
17400.70 173
17401.95 192
17403.19 194
17404.44 186
17405.68 189
17406.93 203
17408.18 178
17409.42 180
17410.67 188
17411.91 186
17413.16 181
17414.40 186
17415.65 176
17416.90 191
17418.14 194
17419.39 190
17420.63 188
17421.88 186
17423.13 181
17424.37 195
17425.62 211
17426.86 199
17428.11 224
17429.36 183
17430.60 201
17431.85 188
17433.10 190
17434.34 188
17435.59 191
17436.84 216
17438.08 185
17439.33 197
17440.58 211
17441.82 183
17443.07 179
17444.32 201
17445.56 201
17446.81 200
17448.06 216
17449.30 208
17450.55 200
17451.80 204
17453.05 205
17454.29 199
17455.54 186
17456.79 204
17458.04 200
17459.28 226
17460.53 208
17461.78 208
17463.03 201
17464.27 190
17465.52 204
17466.77 222
17468.02 219
17469.26 208
17470.51 226
17471.76 230
17473.01 222
17474.25 204
17475.50 209
17476.75 201
17478.00 227
17479.25 233
17480.50 215
17481.74 203
17482.99 229
17484.24 225
17485.49 202
17486.74 218
17487.99 200
17489.23 236
17490.48 220
17491.73 223
17492.98 227
17494.23 211
17495.48 219
17496.73 235
17497.97 226
17499.22 209
17500.47 227
17501.72 223
17502.97 215
17504.22 218
17505.47 219
17506.72 220
17507.97 249
17509.22 217
17510.46 224
17511.71 246
17512.96 241
17514.21 247
17515.46 218
17516.71 270
17517.96 241
17519.21 258
17520.46 242
17521.71 244
17522.96 241
17524.21 242
17525.46 208
17526.71 257
17527.96 239
17529.21 256
17530.46 225
17531.71 263
17532.96 274
17534.21 254
17535.46 235
17536.71 237
17537.96 236
17539.21 237
17540.46 242
17541.71 268
17542.96 243
17544.21 248
17545.46 247
17546.71 243
17547.96 248
17549.21 240
17550.46 250
17551.71 249
17552.97 275
17554.22 285
17555.47 267
17556.72 262
17557.97 274
17559.22 264
17560.47 271
17561.72 258
17562.97 258
17564.22 259
17565.48 247
17566.73 253
17567.98 255
17569.23 267
17570.48 253
17571.73 281
17572.98 282
17574.24 274
17575.49 263
17576.74 268
17577.99 280
17579.24 284
17580.49 284
17581.75 299
17583.00 316
17584.25 300
17585.50 272
17586.75 302
17588.00 303
17589.26 300
17590.51 262
17591.76 285
17593.01 318
17594.27 305
17595.52 311
17596.77 284
17598.02 306
17599.27 294
17600.53 310
17601.78 333
17603.03 282
17604.28 310
17605.54 350
17606.79 310
17608.04 307
17609.30 348
17610.55 330
17611.80 297
17613.05 304
17614.31 298
17615.56 302
17616.81 317
17618.07 325
17619.32 332
17620.57 324
17621.83 323
17623.08 314
17624.33 350
17625.59 323
17626.84 306
17628.09 342
17629.35 334
17630.60 333
17631.85 332
17633.11 306
17634.36 334
17635.61 325
17636.87 321
17638.12 326
17639.38 336
17640.63 311
17641.88 331
17643.14 323
17644.39 316
17645.65 299
17646.90 318
17648.15 296
17649.41 320
17650.66 300
17651.92 279
17653.17 294
17654.42 290
17655.68 285
17656.93 292
17658.19 270
17659.44 270
17660.70 304
17661.95 270
17663.21 284
17664.46 265
17665.72 263
17666.97 276
17668.23 252
17669.48 250
17670.74 260
17671.99 292
17673.25 241
17674.50 237
17675.76 227
17677.01 237
17678.27 243
17679.52 248
17680.78 244
17682.03 242
17683.29 231
17684.54 254
17685.80 250
17687.05 234
17688.31 225
17689.57 249
17690.82 256
17692.08 222
17693.33 243
17694.59 235
17695.84 239
17697.10 223
17698.36 200
17699.61 238
17700.87 212
17702.12 208
17703.38 220
17704.64 202
17705.89 229
17707.15 208
17708.40 210
17709.66 197
17710.92 185
17712.17 237
17713.43 234
17714.69 218
17715.94 200
17717.20 220
17718.46 199
17719.71 180
17720.97 198
17722.23 225
17723.48 229
17724.74 215
17726.00 208
17727.25 202
17728.51 222
17729.77 216
17731.03 218
17732.28 194
17733.54 205
17734.80 193
17736.05 215
17737.31 212
17738.57 210
17739.83 214
17741.08 220
17742.34 224
17743.60 219
17744.86 225
17746.11 230
17747.37 225
17748.63 211
17749.89 183
17751.15 208
17752.40 211
17753.66 214
17754.92 227
17756.18 217
17757.43 220
17758.69 213
17759.95 201
17761.21 204
17762.47 187
17763.73 211
17764.98 211
17766.24 223
17767.50 208
17768.76 211
17770.02 217
17771.28 208
17772.53 192
17773.79 200
17775.05 197
17776.31 189
17777.57 198
17778.83 203
17780.09 193
17781.35 185
17782.60 204
17783.86 213
17785.12 203
17786.38 194
17787.64 219
17788.90 204
17790.16 191
17791.42 187
17792.68 199
17793.94 202
17795.20 192
17796.46 170
17797.72 189
17798.97 195
17800.23 175
17801.49 194
17802.75 192
17804.01 186
17805.27 179
17806.53 210
17807.79 176
17809.05 186
17810.31 188
17811.57 181
17812.83 170
17814.09 203
17815.35 183
17816.61 190
17817.87 186
17819.13 172
17820.39 181
17821.65 188
17822.91 194
17824.17 174
17825.43 161
17826.69 186
17827.96 179
17829.22 182
17830.48 184
17831.74 174
17833.00 169
17834.26 156
17835.52 169
17836.78 175
17838.04 160
17839.30 171
17840.56 200
17841.82 188
17843.09 180
17844.35 191
17845.61 162
17846.87 185
17848.13 194
17849.39 174
17850.65 171
17851.91 179
17853.18 147
17854.44 186
17855.70 188
17856.96 166
17858.22 172
17859.48 186
17860.74 175
17862.01 149
17863.27 177
17864.53 173
17865.79 163
17867.05 166
17868.32 160
17869.58 179
17870.84 163
17872.10 161
17873.36 182
17874.63 173
17875.89 168
17877.15 159
17878.41 177
17879.68 156
17880.94 161
17882.20 189
17883.46 168
17884.73 168
17885.99 155
17887.25 178
17888.51 162
17889.78 165
17891.04 142
17892.30 156
17893.56 179
17894.83 179
17896.09 170
17897.35 172
17898.62 159
17899.88 168
17901.14 155
17902.41 183
17903.67 174
17904.93 158
17906.20 149
17907.46 178
17908.72 147
17909.99 160
17911.25 174
17912.51 148
17913.78 168
17915.04 168
17916.30 158
17917.57 143
17918.83 162
17920.09 155
17921.36 177
17922.62 171
17923.89 162
17925.15 162
17926.41 179
17927.68 176
17928.94 157
17930.21 170
17931.47 165
17932.73 161
17934.00 180
17935.26 169
17936.53 181
17937.79 159
17939.06 162
17940.32 181
17941.59 172
17942.85 170
17944.11 168
17945.38 170
17946.64 157
17947.91 165
17949.17 193
17950.44 184
17951.70 171
17952.97 179
17954.23 172
17955.50 163
17956.76 175
17958.03 158
17959.29 150
17960.56 160
17961.82 153
17963.09 163
17964.35 171
17965.62 167
17966.89 159
17968.15 156
17969.42 147
17970.68 166
17971.95 147
17973.21 165
17974.48 166
17975.74 163
17977.01 180
17978.28 188
17979.54 172
17980.81 163
17982.07 160
17983.34 186
17984.61 181
17985.87 148
17987.14 166
17988.40 171
17989.67 169
17990.94 162
17992.20 179
17993.47 169
17994.74 166
17996.00 159
17997.27 180
17998.54 171
17999.80 170
18001.07 180
18002.34 165
18003.60 154
18004.87 153
18006.14 174
18007.40 174
18008.67 160
18009.94 141
18011.20 147
18012.47 168
18013.74 167
18015.00 151
18016.27 150
18017.54 157
18018.81 146
18020.07 169
18021.34 167
18022.61 142
18023.88 152
18025.14 160
18026.41 150
18027.68 142
18028.95 160
18030.21 162
18031.48 163
18032.75 143
18034.02 154
18035.28 160
18036.55 154
18037.82 145
18039.09 143
18040.36 148
18041.62 148
18042.89 158
18044.16 178
18045.43 155
18046.70 167
18047.97 160
18049.23 169
18050.50 162
18051.77 176
18053.04 163
18054.31 153
18055.58 158
18056.84 165
18058.11 164
18059.38 164
18060.65 155
18061.92 150
18063.19 169
18064.46 161
18065.73 153
18067.00 160
18068.26 166
18069.53 159
18070.80 146
18072.07 156
18073.34 159
18074.61 144
18075.88 161
18077.15 168
18078.42 158
18079.69 168
18080.96 174
18082.23 164
18083.50 150
18084.77 159
18086.03 156
18087.30 170
18088.57 157
18089.84 174
18091.11 175
18092.38 175
18093.65 160
18094.92 165
18096.19 166
18097.46 158
18098.73 170
18100.00 166
18101.27 182
18102.54 159
18103.81 145
18105.08 143
18106.35 148
18107.63 151
18108.90 161
18110.17 160
18111.44 169
18112.71 155
18113.98 169
18115.25 174
18116.52 163
18117.79 167
18119.06 149
18120.33 164
18121.60 155
18122.87 158
18124.14 182
18125.42 166
18126.69 151
18127.96 176
18129.23 148
18130.50 171
18131.77 172
18133.04 156
18134.31 171
18135.58 147
18136.86 145
18138.13 159
18139.40 180
18140.67 155
18141.94 173
18143.21 156
18144.49 150
18145.76 159
18147.03 161
18148.30 154
18149.57 164
18150.84 149
18152.12 175
18153.39 174
18154.66 143
18155.93 156
18157.20 128
18158.48 154
18159.75 168
18161.02 167
18162.29 162
18163.57 157
18164.84 152
18166.11 160
18167.38 162
18168.66 145
18169.93 137
18171.20 156
18172.47 158
18173.75 145
18175.02 141
18176.29 145
18177.56 154
18178.84 157
18180.11 172
18181.38 159
18182.66 172
18183.93 162
18185.20 158
18186.48 153
18187.75 160
18189.02 148
18190.30 158
18191.57 158
18192.84 160
18194.12 161
18195.39 177
18196.66 155
18197.94 155
18199.21 172
18200.48 155
18201.76 141
18203.03 128
18204.30 168
18205.58 152
18206.85 162
18208.13 170
18209.40 149
18210.67 160
18211.95 142
18213.22 152
18214.50 141
18215.77 147
18217.04 149
18218.32 165
18219.59 175
18220.87 165
18222.14 134
18223.42 168
18224.69 175
18225.97 141
18227.24 157
18228.51 164
18229.79 155
18231.06 165
18232.34 155
18233.61 158
18234.89 157
18236.16 158
18237.44 175
18238.71 197
18239.99 167
18241.26 160
18242.54 162
18243.81 158
18245.09 157
18246.36 154
18247.64 172
18248.91 173
18250.19 156
18251.47 141
18252.74 160
18254.02 137
18255.29 161
18256.57 162
18257.84 172
18259.12 165
18260.39 165
18261.67 155
18262.95 150
18264.22 154
18265.50 154
18266.77 153
18268.05 148
18269.33 166
18270.60 161
18271.88 162
18273.15 161
18274.43 166
18275.71 162
18276.98 162
18278.26 164
18279.54 134
18280.81 161
18282.09 159
18283.37 146
18284.64 144
18285.92 160
18287.20 161
18288.47 161
18289.75 144
18291.03 163
18292.30 167
18293.58 152
18294.86 156
18296.13 171
18297.41 155
18298.69 188
18299.96 170
18301.24 147
18302.52 164
18303.80 161
18305.07 170
18306.35 155
18307.63 137
18308.91 167
18310.18 155
18311.46 153
18312.74 153
18314.02 160
18315.29 188
18316.57 149
18317.85 132
18319.13 154
18320.40 154
18321.68 170
18322.96 188
18324.24 164
18325.52 170
18326.79 161
18328.07 170
18329.35 163
18330.63 156
18331.91 155
18333.19 193
18334.46 180
18335.74 172
18337.02 170
18338.30 178
18339.58 160
18340.86 167
18342.13 170
18343.41 156
18344.69 154
18345.97 168
18347.25 163
18348.53 176
18349.81 171
18351.09 156
18352.36 161
18353.64 175
18354.92 152
18356.20 167
18357.48 177
18358.76 180
18360.04 174
18361.32 164
18362.60 164
18363.88 173
18365.16 165
18366.44 187
18367.72 171
18369.00 172
18370.27 165
18371.55 170
18372.83 154
18374.11 138
18375.39 154
18376.67 152
18377.95 159
18379.23 172
18380.51 194
18381.79 163
18383.07 166
18384.35 167
18385.63 164
18386.91 155
18388.19 140
18389.47 180
18390.75 166
18392.03 144
18393.31 165
18394.60 146
18395.88 169
18397.16 163
18398.44 160
18399.72 167
18401.00 169
18402.28 164
18403.56 157
18404.84 148
18406.12 156
18407.40 161
18408.68 176
18409.96 163
18411.24 136
18412.53 144
18413.81 160
18415.09 157
18416.37 136
18417.65 164
18418.93 169
18420.21 163
18421.49 176
18422.78 182
18424.06 169
18425.34 144
18426.62 161
18427.90 169
18429.18 153
18430.46 145
18431.75 163
18433.03 178
18434.31 165
18435.59 148
18436.87 158
18438.16 153
18439.44 155
18440.72 163
18442.00 179
18443.28 161
18444.57 161
18445.85 159
18447.13 147
18448.41 152
18449.70 159
18450.98 153
18452.26 138
18453.54 146
18454.83 135
18456.11 160
18457.39 143
18458.67 148
18459.96 156
18461.24 150
18462.52 166
18463.80 136
18465.09 169
18466.37 137
18467.65 136
18468.94 162
18470.22 159
18471.50 162
18472.78 154
18474.07 139
18475.35 168
18476.63 157
18477.92 147
18479.20 164
18480.48 150
18481.77 141
18483.05 131
18484.34 155
18485.62 160
18486.90 184
18488.19 156
18489.47 159
18490.75 159
18492.04 142
18493.32 143
18494.61 148
18495.89 171
18497.17 158
18498.46 157
18499.74 149
18501.03 151
18502.31 141
18503.59 156
18504.88 158
18506.16 156
18507.45 154
18508.73 147
18510.02 150
18511.30 135
18512.58 145
18513.87 147
18515.15 183
18516.44 159
18517.72 148
18519.01 155
18520.29 133
18521.58 155
18522.86 161
18524.15 150
18525.43 154
18526.72 163
18528.00 140
18529.29 135
18530.57 139
18531.86 136
18533.14 159
18534.43 160
18535.71 160
18537.00 147
18538.28 143
18539.57 169
18540.86 136
18542.14 162
18543.43 144
18544.71 169
18546.00 151
18547.28 159
18548.57 137
18549.85 145
18551.14 152
18552.43 167
18553.71 165
18555.00 149
18556.28 155
18557.57 155
18558.86 158
18560.14 171
18561.43 163
18562.72 159
18564.00 158
18565.29 157
18566.57 163
18567.86 153
18569.15 156
18570.43 142
18571.72 145
18573.01 169
18574.29 165
18575.58 140
18576.87 157
18578.15 154
18579.44 149
18580.73 152
18582.01 140
18583.30 168
18584.59 141
18585.88 173
18587.16 140
18588.45 158
18589.74 149
18591.02 158
18592.31 173
18593.60 161
18594.89 171
18596.17 173
18597.46 169
18598.75 155
18600.04 173
18601.32 144
18602.61 150
18603.90 175
18605.19 164
18606.47 166
18607.76 166
18609.05 152
18610.34 171
18611.63 172
18612.91 166
18614.20 160
18615.49 160
18616.78 163
18618.07 171
18619.35 175
18620.64 154
18621.93 156
18623.22 159
18624.51 150
18625.80 138
18627.09 136
18628.37 162
18629.66 144
18630.95 171
18632.24 147
18633.53 171
18634.82 158
18636.11 164
18637.39 161
18638.68 166
18639.97 180
18641.26 154
18642.55 163
18643.84 144
18645.13 156
18646.42 150
18647.71 147
18649.00 169
18650.29 137
18651.58 143
18652.86 137
18654.15 164
18655.44 168
18656.73 146
18658.02 152
18659.31 135
18660.60 152
18661.89 145
18663.18 148
18664.47 131
18665.76 162
18667.05 156
18668.34 154
18669.63 150
18670.92 153
18672.21 155
18673.50 138
18674.79 140
18676.08 130
18677.37 135
18678.66 140
18679.95 143
18681.24 140
18682.53 150
18683.82 131
18685.11 130
18686.40 137
18687.69 123
18688.99 140
18690.28 140
18691.57 149
18692.86 170
18694.15 190
18695.44 131
18696.73 128
18698.02 125
18699.31 139
18700.60 132
18701.89 134
18703.19 142
18704.48 143
18705.77 137
18707.06 139
18708.35 144
18709.64 156
18710.93 147
18712.22 155
18713.52 158
18714.81 140
18716.10 158
18717.39 149
18718.68 139
18719.97 124
18721.27 141
18722.56 158
18723.85 144
18725.14 148
18726.43 150
18727.72 143
18729.02 146
18730.31 149
18731.60 151
18732.89 152
18734.19 140
18735.48 131
18736.77 131
18738.06 135
18739.35 125
18740.65 126
18741.94 153
18743.23 133
18744.52 132
18745.82 125
18747.11 127
18748.40 128
18749.70 130
18750.99 137
18752.28 132
18753.57 132
18754.87 148
18756.16 132
18757.45 126
18758.75 143
18760.04 159
18761.33 143
18762.63 130
18763.92 125
18765.21 132
18766.50 137
18767.80 138
18769.09 137
18770.38 130
18771.68 138
18772.97 132
18774.27 131
18775.56 116
18776.85 122
18778.15 137
18779.44 142
18780.73 154
18782.03 146
18783.32 140
18784.62 122
18785.91 136
18787.20 142
18788.50 144
18789.79 129
18791.09 135
18792.38 141
18793.67 131
18794.97 147
18796.26 135
18797.56 139
18798.85 128
18800.15 128
18801.44 137
18802.74 130
18804.03 126
18805.32 120
18806.62 126
18807.91 146
18809.21 134
18810.50 125
18811.80 149
18813.09 147
18814.39 146
18815.68 137
18816.98 161
18818.27 155
18819.57 142
18820.86 138
18822.16 147
18823.45 140
18824.75 138
18826.05 135
18827.34 140
18828.64 122
18829.93 145
18831.23 139
18832.52 135
18833.82 138
18835.11 156
18836.41 129
18837.71 123
18839.00 134
18840.30 144
18841.59 125
18842.89 146
18844.18 136
18845.48 129
18846.78 142
18848.07 126
18849.37 139
18850.67 136
18851.96 139
18853.26 130
18854.55 148
18855.85 137
18857.15 134
18858.44 136
18859.74 132
18861.04 135
18862.33 135
18863.63 134
18864.93 148
18866.22 140
18867.52 126
18868.82 113
18870.11 131
18871.41 137
18872.71 135
18874.00 134
18875.30 136
18876.60 106
18877.90 133
18879.19 122
18880.49 118
18881.79 132
18883.09 133
18884.38 142
18885.68 146
18886.98 128
18888.27 134
18889.57 140
18890.87 137
18892.17 134
18893.47 140
18894.76 150
18896.06 151
18897.36 135
18898.66 144
18899.95 142
18901.25 145
18902.55 156
18903.85 132
18905.15 122
18906.44 134
18907.74 137
18909.04 130
18910.34 123
18911.64 144
18912.94 142
18914.23 149
18915.53 150
18916.83 132
18918.13 132
18919.43 136
18920.73 137
18922.03 136
18923.32 120
18924.62 142
18925.92 122
18927.22 139
18928.52 142
18929.82 126
18931.12 146
18932.42 148
18933.72 121
18935.01 136
18936.31 123
18937.61 117
18938.91 124
18940.21 142
18941.51 119
18942.81 130
18944.11 151
18945.41 132
18946.71 121
18948.01 144
18949.31 125
18950.61 128
18951.91 130
18953.21 119
18954.51 139
18955.81 131
18957.11 120
18958.41 138
18959.71 132
18961.01 134
18962.31 145
18963.61 133
18964.91 125
18966.21 144
18967.51 129
18968.81 122
18970.11 118
18971.41 143
18972.71 135
18974.01 135
18975.31 127
18976.61 113
18977.91 125
18979.21 117
18980.51 135
18981.81 114
18983.11 152
18984.41 125
18985.71 131
18987.02 125
18988.32 131
18989.62 134
18990.92 146
18992.22 141
18993.52 133
18994.82 128
18996.12 143
18997.42 141
18998.73 119
19000.03 136
19001.33 131
19002.63 134
19003.93 143
19005.23 134
19006.53 141
19007.84 149
19009.14 122
19010.44 130
19011.74 117
19013.04 127
19014.34 117
19015.65 136
19016.95 129
19018.25 137
19019.55 120
19020.85 127
19022.16 133
19023.46 122
19024.76 128
19026.06 147
19027.37 129
19028.67 128
19029.97 135
19031.27 121
19032.57 150
19033.88 132
19035.18 127
19036.48 117
19037.79 130
19039.09 135
19040.39 125
19041.69 133
19043.00 108
19044.30 139
19045.60 134
19046.90 129
19048.21 140
19049.51 129
19050.81 119
19052.12 144
19053.42 145
19054.72 139
19056.03 147
19057.33 129
19058.63 149
19059.94 123
19061.24 141
19062.54 139
19063.85 108
19065.15 121
19066.45 142
19067.76 128
19069.06 145
19070.37 133
19071.67 150
19072.97 111
19074.28 152
19075.58 133
19076.88 160
19078.19 151
19079.49 135
19080.80 155
19082.10 148
19083.41 149
19084.71 132
19086.01 131
19087.32 144
19088.62 156
19089.93 126
19091.23 141
19092.54 147
19093.84 147
19095.14 138
19096.45 139
19097.75 142
19099.06 125
19100.36 138
19101.67 141
19102.97 133
19104.28 148
19105.58 151
19106.89 140
19108.19 135
19109.50 139
19110.80 145
19112.11 132
19113.41 152
19114.72 127
19116.02 146
19117.33 149
19118.64 171
19119.94 156
19121.25 160
19122.55 157
19123.86 132
19125.16 144
19126.47 126
19127.77 151
19129.08 148
19130.39 149
19131.69 132
19133.00 144
19134.30 152
19135.61 155
19136.92 156
19138.22 142
19139.53 142
19140.83 130
19142.14 115
19143.45 136
19144.75 144
19146.06 139
19147.37 134
19148.67 144
19149.98 137
19151.28 139
19152.59 141
19153.90 143
19155.20 120
19156.51 144
19157.82 145
19159.12 153
19160.43 168
19161.74 139
19163.05 146
19164.35 151
19165.66 133
19166.97 148
19168.27 133
19169.58 141
19170.89 139
19172.19 142
19173.50 146
19174.81 140
19176.12 140
19177.42 128
19178.73 132
19180.04 162
19181.35 142
19182.65 137
19183.96 124
19185.27 140
19186.58 132
19187.89 128
19189.19 136
19190.50 125
19191.81 126
19193.12 146
19194.42 123
19195.73 129
19197.04 121
19198.35 149
19199.66 155
19200.97 143
19202.27 127
19203.58 136
19204.89 124
19206.20 127
19207.51 132
19208.82 149
19210.12 111
19211.43 127
19212.74 126
19214.05 114
19215.36 122
19216.67 120
19217.98 132
19219.28 141
19220.59 138
19221.90 134
19223.21 119
19224.52 131
19225.83 114
19227.14 133
19228.45 147
19229.76 109
19231.07 131
19232.38 109
19233.68 124
19234.99 108
19236.30 143
19237.61 122
19238.92 159
19240.23 142
19241.54 105
19242.85 134
19244.16 130
19245.47 134
19246.78 132
19248.09 119
19249.40 114
19250.71 129
19252.02 129
19253.33 130
19254.64 110
19255.95 122
19257.26 137
19258.57 129
19259.88 120
19261.19 100
19262.50 132
19263.81 126
19265.12 135
19266.43 121
19267.74 132
19269.05 115
19270.36 130
19271.67 129
19272.99 149
19274.30 105
19275.61 129
19276.92 133
19278.23 120
19279.54 106
19280.85 154
19282.16 153
19283.47 121
19284.78 130
19286.09 119
19287.41 131
19288.72 126
19290.03 146
19291.34 124
19292.65 113
19293.96 120
19295.27 117
19296.58 125
19297.90 132
19299.21 127
19300.52 142
19301.83 139
19303.14 134
19304.45 133
19305.77 141
19307.08 128
19308.39 113
19309.70 115
19311.01 121
19312.33 120
19313.64 111
19314.95 126
19316.26 119
19317.57 129
19318.89 104
19320.20 129
19321.51 118
19322.82 142
19324.14 127
19325.45 119
19326.76 132
19328.07 127
19329.39 140
19330.70 130
19332.01 140
19333.32 118
19334.64 128
19335.95 132
19337.26 142
19338.58 116
19339.89 115
19341.20 133
19342.51 136
19343.83 128
19345.14 138
19346.45 138
19347.77 119
19349.08 149
19350.39 140
19351.71 116
19353.02 125
19354.33 108
19355.65 123
19356.96 127
19358.27 106
19359.59 148
19360.90 133
19362.21 128
19363.53 105
19364.84 131
19366.16 122
19367.47 121
19368.78 140
19370.10 133
19371.41 124
19372.73 111
19374.04 121
19375.35 128
19376.67 130
19377.98 138
19379.30 116
19380.61 169
19381.93 132
19383.24 122
19384.55 120
19385.87 123
19387.18 132
19388.50 133
19389.81 133
19391.13 120
19392.44 110
19393.76 123
19395.07 126
19396.39 117
19397.70 114
19399.02 129
19400.33 135
19401.65 110
19402.96 120
19404.28 136
19405.59 132
19406.91 126
19408.22 135
19409.54 127
19410.85 120
19412.17 136
19413.48 146
19414.80 140
19416.11 151
19417.43 135
19418.75 143
19420.06 134
19421.38 124
19422.69 114
19424.01 134
19425.32 155
19426.64 120
19427.96 141
19429.27 134
19430.59 115
19431.90 129
19433.22 136
19434.54 138
19435.85 126
19437.17 122
19438.49 112
19439.80 130
19441.12 134
19442.43 142
19443.75 124
19445.07 149
19446.38 146
19447.70 128
19449.02 121
19450.33 127
19451.65 124
19452.97 139
19454.28 149
19455.60 115
19456.92 107
19458.23 129
19459.55 131
19460.87 132
19462.19 139
19463.50 133
19464.82 145
19466.14 143
19467.45 150
19468.77 143
19470.09 135
19471.41 139
19472.72 136
19474.04 112
19475.36 127
19476.68 131
19477.99 139
19479.31 140
19480.63 135
19481.95 137
19483.27 138
19484.58 132
19485.90 147
19487.22 125
19488.54 139
19489.85 103
19491.17 131
19492.49 121
19493.81 142
19495.13 129
19496.45 150
19497.76 155
19499.08 148
19500.40 149
19501.72 127
19503.04 127
19504.36 151
19505.67 135
19506.99 139
19508.31 141
19509.63 128
19510.95 135
19512.27 151
19513.59 157
19514.91 144
19516.22 135
19517.54 159
19518.86 125
19520.18 132
19521.50 121
19522.82 124
19524.14 133
19525.46 151
19526.78 121
19528.10 135
19529.42 136
19530.74 142
19532.06 131
19533.37 145
19534.69 114
19536.01 129
19537.33 148
19538.65 146
19539.97 115
19541.29 126
19542.61 137
19543.93 148
19545.25 125
19546.57 132
19547.89 148
19549.21 153
19550.53 147
19551.85 140
19553.17 129
19554.49 136
19555.81 135
19557.13 138
19558.45 135
19559.77 132
19561.09 134
19562.41 127
19563.74 126
19565.06 117
19566.38 139
19567.70 141
19569.02 145
19570.34 124
19571.66 115
19572.98 133
19574.30 136
19575.62 127
19576.94 141
19578.26 132
19579.59 128
19580.91 141
19582.23 133
19583.55 126
19584.87 135
19586.19 135
19587.51 136
19588.83 128
19590.16 149
19591.48 137
19592.80 150
19594.12 139
19595.44 133
19596.76 127
19598.08 142
19599.41 153
19600.73 127
19602.05 165
19603.37 143
19604.69 128
19606.02 128
19607.34 136
19608.66 151
19609.98 139
19611.30 144
19612.63 144
19613.95 151
19615.27 142
19616.59 125
19617.91 159
19619.24 131
19620.56 149
19621.88 139
19623.20 148
19624.53 143
19625.85 140
19627.17 156
19628.50 128
19629.82 134
19631.14 148
19632.46 152
19633.79 166
19635.11 139
19636.43 136
19637.76 150
19639.08 133
19640.40 136
19641.72 120
19643.05 131
19644.37 115
19645.69 143
19647.02 138
19648.34 147
19649.66 135
19650.99 127
19652.31 132
19653.64 145
19654.96 150
19656.28 121
19657.61 131
19658.93 125
19660.25 148
19661.58 133
19662.90 139
19664.23 124
19665.55 141
19666.87 127
19668.20 110
19669.52 119
19670.85 137
19672.17 154
19673.49 141
19674.82 147
19676.14 118
19677.47 132
19678.79 130
19680.12 132
19681.44 131
19682.76 161
19684.09 145
19685.41 146
19686.74 146
19688.06 138
19689.39 123
19690.71 136
19692.04 153
19693.36 136
19694.69 147
19696.01 123
19697.34 153
19698.66 116
19699.99 136
19701.31 127
19702.64 139
19703.96 130
19705.29 137
19706.61 147
19707.94 121
19709.26 140
19710.59 145
19711.92 145
19713.24 145
19714.57 158
19715.89 129
19717.22 136
19718.54 133
19719.87 161
19721.20 138
19722.52 160
19723.85 128
19725.17 159
19726.50 131
19727.83 160
19729.15 116
19730.48 130
19731.80 147
19733.13 150
19734.46 132
19735.78 124
19737.11 154
19738.44 142
19739.76 143
19741.09 128
19742.41 146
19743.74 135
19745.07 157
19746.39 124
19747.72 128
19749.05 131
19750.37 125
19751.70 142
19753.03 127
19754.36 149
19755.68 120
19757.01 143
19758.34 133
19759.66 159
19760.99 145
19762.32 164
19763.65 132
19764.97 144
19766.30 137
19767.63 128
19768.95 147
19770.28 149
19771.61 153
19772.94 144
19774.27 140
19775.59 137
19776.92 125
19778.25 140
19779.58 150
19780.90 123
19782.23 142
19783.56 116
19784.89 127
19786.22 129
19787.54 121
19788.87 139
19790.20 121
19791.53 132
19792.86 131
19794.18 132
19795.51 111
19796.84 122
19798.17 101
19799.50 130
19800.83 133
19802.16 144
19803.48 123
19804.81 135
19806.14 128
19807.47 121
19808.80 108
19810.13 139
19811.46 148
19812.79 145
19814.11 143
19815.44 117
19816.77 136
19818.10 125
19819.43 137
19820.76 120
19822.09 147
19823.42 135
19824.75 143
19826.08 153
19827.41 150
19828.74 141
19830.07 123
19831.39 128
19832.72 142
19834.05 135
19835.38 135
19836.71 147
19838.04 128
19839.37 131
19840.70 137
19842.03 150
19843.36 161
19844.69 148
19846.02 136
19847.35 132
19848.68 114
19850.01 139
19851.34 126
19852.67 125
19854.00 129
19855.33 129
19856.66 129
19857.99 139
19859.33 150
19860.66 135
19861.99 128
19863.32 133
19864.65 145
19865.98 151
19867.31 149
19868.64 134
19869.97 126
19871.30 155
19872.63 140
19873.96 132
19875.29 125
19876.63 123
19877.96 127
19879.29 129
19880.62 132
19881.95 144
19883.28 131
19884.61 151
19885.94 150
19887.28 137
19888.61 141
19889.94 135
19891.27 130
19892.60 128
19893.93 140
19895.26 129
19896.60 142
19897.93 137
19899.26 151
19900.59 120
19901.92 140
19903.26 149
19904.59 137
19905.92 128
19907.25 135
19908.58 138
19909.92 140
19911.25 132
19912.58 121
19913.91 130
19915.24 135
19916.58 132
19917.91 139
19919.24 145
19920.57 111
19921.91 153
19923.24 145
19924.57 138
19925.91 135
19927.24 128
19928.57 127
19929.90 140
19931.24 129
19932.57 141
19933.90 139
19935.24 134
19936.57 147
19937.90 136
19939.23 132
19940.57 131
19941.90 164
19943.23 138
19944.57 129
19945.90 135
19947.23 152
19948.57 130
19949.90 146
19951.23 134
19952.57 130
19953.90 130
19955.24 146
19956.57 141
19957.90 131
19959.24 138
19960.57 151
19961.90 159
19963.24 114
19964.57 133
19965.91 148
19967.24 137
19968.58 122
19969.91 131
19971.24 140
19972.58 142
19973.91 143
19975.25 137
19976.58 150
19977.92 132
19979.25 126
19980.58 137
19981.92 141
19983.25 148
19984.59 134
19985.92 133
19987.26 145
19988.59 144
19989.93 144
19991.26 119
19992.60 146
19993.93 138
19995.27 119
19996.60 124
19997.94 133
19999.27 136
20000.61 132
20001.94 140
20003.28 112
20004.61 113
20005.95 155
20007.28 156
20008.62 136
20009.96 148
20011.29 132
20012.63 141
20013.96 156
20015.30 148
20016.63 126
20017.97 134
20019.30 121
20020.64 129
20021.98 160
20023.31 133
20024.65 140
20025.98 128
20027.32 147
20028.66 133
20029.99 142
20031.33 150
20032.67 141
20034.00 167
20035.34 133
20036.67 138
20038.01 113
20039.35 130
20040.68 127
20042.02 128
20043.36 128
20044.69 134
20046.03 143
20047.37 129
20048.70 137
20050.04 152
20051.38 129
20052.71 142
20054.05 141
20055.39 145
20056.73 142
20058.06 143
20059.40 139
20060.74 130
20062.07 130
20063.41 113
20064.75 133
20066.09 136
20067.42 139
20068.76 135
20070.10 135
20071.44 136
20072.77 134
20074.11 125
20075.45 139
20076.79 127
20078.13 152
20079.46 145
20080.80 158
20082.14 125
20083.48 126
20084.81 133
20086.15 139
20087.49 119
20088.83 150
20090.17 142
20091.51 135
20092.84 135
20094.18 147
20095.52 136
20096.86 125
20098.20 134
20099.54 130
20100.87 146
20102.21 125
20103.55 124
20104.89 130
20106.23 130
20107.57 142
20108.91 142
20110.25 159
20111.58 145
20112.92 135
20114.26 134
20115.60 143
20116.94 128
20118.28 133
20119.62 152
20120.96 141
20122.30 136
20123.64 122
20124.98 138
20126.31 136
20127.65 145
20128.99 147
