# Supplementary material for: MALDI-TOF MS typing enables the classification of brewing yeasts of the genus Saccharomyces to major beer styles
Source: PLoS One. 2017 Aug 9;12(8):e0181694. doi: 10.1371/journal.pone.0181694 (PMC5549903; doi:10.1371/journal.pone.0181694)
Supplement: S6 File — The directory includes 90 raw files and was zipped to “.zip”; the folder has three strains with 30 spectra per strain; S1 Text explains the raw files with an example and Table 1 represents the yeast strains used within the experiment. (ZIP) [file pone.0181694.s009.zip › 16-18/30277-59-Lag-Lag-Lag-YPG-18h-E-E_2016-09-21_4_0_A10_1.dat]

1999.90 822
2000.32 790
2000.75 796
2001.17 762
2001.59 773
2002.01 755
2002.43 772
2002.86 774
2003.28 738
2003.70 754
2004.12 748
2004.54 749
2004.97 747
2005.39 736
2005.81 734
2006.23 748
2006.66 796
2007.08 805
2007.50 778
2007.92 809
2008.35 793
2008.77 729
2009.19 769
2009.61 788
2010.04 768
2010.46 819
2010.88 783
2011.31 757
2011.73 728
2012.15 768
2012.57 765
2013.00 684
2013.42 673
2013.84 708
2014.27 688
2014.69 730
2015.11 709
2015.54 710
2015.96 720
2016.38 794
2016.81 779
2017.23 816
2017.65 829
2018.08 868
2018.50 848
2018.93 815
2019.35 827
2019.77 797
2020.20 821
2020.62 820
2021.04 784
2021.47 793
2021.89 708
2022.32 747
2022.74 756
2023.17 720
2023.59 787
2024.01 703
2024.44 742
2024.86 743
2025.29 761
2025.71 802
2026.14 705
2026.56 724
2026.98 728
2027.41 742
2027.83 744
2028.26 702
2028.68 679
2029.11 713
2029.53 690
2029.96 752
2030.38 724
2030.81 726
2031.23 683
2031.66 737
2032.08 692
2032.51 735
2032.93 744
2033.36 742
2033.78 743
2034.21 729
2034.63 775
2035.06 717
2035.49 695
2035.91 750
2036.34 773
2036.76 700
2037.19 717
2037.61 745
2038.04 699
2038.47 741
2038.89 741
2039.32 700
2039.74 734
2040.17 790
2040.59 755
2041.02 713
2041.45 716
2041.87 711
2042.30 738
2042.73 751
2043.15 727
2043.58 780
2044.00 743
2044.43 715
2044.86 727
2045.28 761
2045.71 727
2046.14 743
2046.56 768
2046.99 766
2047.42 748
2047.84 693
2048.27 743
2048.70 773
2049.12 770
2049.55 743
2049.98 748
2050.40 717
2050.83 738
2051.26 747
2051.69 712
2052.11 733
2052.54 720
2052.97 738
2053.40 724
2053.82 672
2054.25 682
2054.68 751
2055.10 802
2055.53 797
2055.96 755
2056.39 732
2056.82 820
2057.24 792
2057.67 771
2058.10 782
2058.53 808
2058.95 786
2059.38 829
2059.81 780
2060.24 785
2060.67 789
2061.09 739
2061.52 743
2061.95 765
2062.38 732
2062.81 772
2063.24 788
2063.66 821
2064.09 788
2064.52 832
2064.95 850
2065.38 848
2065.81 845
2066.24 827
2066.66 807
2067.09 778
2067.52 783
2067.95 784
2068.38 766
2068.81 756
2069.24 705
2069.67 718
2070.10 766
2070.52 744
2070.95 708
2071.38 743
2071.81 767
2072.24 754
2072.67 770
2073.10 726
2073.53 771
2073.96 823
2074.39 801
2074.82 777
2075.25 759
2075.68 785
2076.11 810
2076.54 766
2076.97 802
2077.40 801
2077.83 799
2078.26 787
2078.69 810
2079.12 839
2079.55 765
2079.98 850
2080.41 836
2080.84 776
2081.27 796
2081.70 803
2082.13 825
2082.56 803
2082.99 783
2083.42 754
2083.85 761
2084.28 732
2084.71 729
2085.14 789
2085.57 755
2086.00 755
2086.43 754
2086.86 853
2087.29 774
2087.73 801
2088.16 801
2088.59 762
2089.02 688
2089.45 734
2089.88 732
2090.31 727
2090.74 734
2091.17 687
2091.61 742
2092.04 715
2092.47 708
2092.90 702
2093.33 720
2093.76 738
2094.19 773
2094.63 733
2095.06 747
2095.49 750
2095.92 738
2096.35 766
2096.78 734
2097.22 744
2097.65 708
2098.08 747
2098.51 698
2098.94 692
2099.38 642
2099.81 698
2100.24 732
2100.67 759
2101.11 743
2101.54 709
2101.97 685
2102.40 705
2102.83 768
2103.27 735
2103.70 700
2104.13 711
2104.56 726
2105.00 745
2105.43 746
2105.86 756
2106.30 745
2106.73 732
2107.16 806
2107.59 687
2108.03 751
2108.46 799
2108.89 773
2109.33 798
2109.76 724
2110.19 825
2110.63 726
2111.06 700
2111.49 729
2111.93 694
2112.36 699
2112.79 788
2113.23 766
2113.66 737
2114.09 725
2114.53 739
2114.96 724
2115.40 674
2115.83 761
2116.26 767
2116.70 753
2117.13 735
2117.56 733
2118.00 750
2118.43 717
2118.87 687
2119.30 698
2119.73 700
2120.17 743
2120.60 733
2121.04 693
2121.47 748
2121.91 748
2122.34 717
2122.78 709
2123.21 780
2123.64 784
2124.08 748
2124.51 789
2124.95 781
2125.38 746
2125.82 710
2126.25 758
2126.69 796
2127.12 756
2127.56 794
2127.99 757
2128.43 811
2128.86 849
2129.30 844
2129.73 886
2130.17 902
2130.60 909
2131.04 891
2131.47 875
2131.91 907
2132.35 857
2132.78 813
2133.22 771
2133.65 836
2134.09 843
2134.52 854
2134.96 822
2135.40 825
2135.83 807
2136.27 797
2136.70 764
2137.14 778
2137.57 751
2138.01 779
2138.45 777
2138.88 748
2139.32 735
2139.76 732
2140.19 761
2140.63 709
2141.06 719
2141.50 743
2141.94 712
2142.37 734
2142.81 727
2143.25 741
2143.68 715
2144.12 750
2144.56 725
2144.99 740
2145.43 717
2145.87 756
2146.30 757
2146.74 776
2147.18 739
2147.62 805
2148.05 854
2148.49 866
2148.93 876
2149.36 929
2149.80 897
2150.24 889
2150.68 898
2151.11 915
2151.55 905
2151.99 919
2152.43 907
2152.86 952
2153.30 891
2153.74 866
2154.18 905
2154.61 837
2155.05 865
2155.49 855
2155.93 793
2156.37 798
2156.80 824
2157.24 839
2157.68 815
2158.12 788
2158.56 780
2158.99 758
2159.43 800
2159.87 806
2160.31 766
2160.75 809
2161.19 840
2161.62 769
2162.06 751
2162.50 810
2162.94 826
2163.38 780
2163.82 791
2164.26 806
2164.69 772
2165.13 803
2165.57 813
2166.01 814
2166.45 817
2166.89 845
2167.33 839
2167.77 811
2168.21 859
2168.65 861
2169.08 816
2169.52 814
2169.96 832
2170.40 820
2170.84 869
2171.28 867
2171.72 830
2172.16 824
2172.60 810
2173.04 821
2173.48 885
2173.92 858
2174.36 861
2174.80 876
2175.24 894
2175.68 866
2176.12 890
2176.56 911
2177.00 877
2177.44 862
2177.88 862
2178.32 868
2178.76 870
2179.20 902
2179.64 824
2180.08 820
2180.52 855
2180.96 784
2181.40 832
2181.84 866
2182.28 808
2182.72 840
2183.16 808
2183.60 821
2184.04 790
2184.48 743
2184.93 745
2185.37 781
2185.81 821
2186.25 774
2186.69 785
2187.13 810
2187.57 825
2188.01 832
2188.45 807
2188.89 799
2189.34 828
2189.78 841
2190.22 880
2190.66 855
2191.10 856
2191.54 813
2191.98 843
2192.43 916
2192.87 860
2193.31 853
2193.75 870
2194.19 925
2194.63 836
2195.08 872
2195.52 913
2195.96 897
2196.40 879
2196.84 897
2197.29 867
2197.73 878
2198.17 851
2198.61 821
2199.06 792
2199.50 796
2199.94 844
2200.38 844
2200.82 756
2201.27 767
2201.71 789
2202.15 798
2202.59 808
2203.04 879
2203.48 886
2203.92 846
2204.37 850
2204.81 873
2205.25 837
2205.69 874
2206.14 839
2206.58 865
2207.02 874
2207.47 829
2207.91 866
2208.35 865
2208.80 876
2209.24 864
2209.68 864
2210.13 834
2210.57 865
2211.01 861
2211.46 831
2211.90 867
2212.34 880
2212.79 914
2213.23 852
2213.67 833
2214.12 879
2214.56 815
2215.01 803
2215.45 852
2215.89 856
2216.34 894
2216.78 822
2217.23 833
2217.67 812
2218.11 837
2218.56 796
2219.00 838
2219.45 815
2219.89 840
2220.34 827
2220.78 858
2221.22 832
2221.67 823
2222.11 812
2222.56 847
2223.00 911
2223.45 911
2223.89 864
2224.34 877
2224.78 906
2225.23 942
2225.67 934
2226.12 887
2226.56 890
2227.01 950
2227.45 915
2227.90 905
2228.34 981
2228.79 945
2229.23 1002
2229.68 972
2230.12 982
2230.57 1063
2231.01 1063
2231.46 1079
2231.90 1045
2232.35 1030
2232.80 1027
2233.24 998
2233.69 1005
2234.13 965
2234.58 942
2235.02 917
2235.47 996
2235.92 959
2236.36 873
2236.81 860
2237.25 848
2237.70 896
2238.15 867
2238.59 829
2239.04 875
2239.49 847
2239.93 835
2240.38 852
2240.82 811
2241.27 796
2241.72 820
2242.16 805
2242.61 829
2243.06 779
2243.50 801
2243.95 778
2244.40 806
2244.84 790
2245.29 812
2245.74 858
2246.19 826
2246.63 821
2247.08 795
2247.53 807
2247.97 818
2248.42 836
2248.87 860
2249.32 834
2249.76 822
2250.21 835
2250.66 832
2251.10 853
2251.55 787
2252.00 790
2252.45 859
2252.89 823
2253.34 856
2253.79 816
2254.24 824
2254.69 823
2255.13 826
2255.58 759
2256.03 787
2256.48 819
2256.93 766
2257.37 797
2257.82 743
2258.27 813
2258.72 822
2259.17 808
2259.61 808
2260.06 799
2260.51 797
2260.96 824
2261.41 799
2261.86 861
2262.31 840
2262.75 892
2263.20 838
2263.65 799
2264.10 814
2264.55 837
2265.00 831
2265.45 872
2265.90 826
2266.34 801
2266.79 832
2267.24 887
2267.69 888
2268.14 850
2268.59 900
2269.04 997
2269.49 959
2269.94 1013
2270.39 1018
2270.84 996
2271.29 971
2271.74 960
2272.18 992
2272.63 975
2273.08 1037
2273.53 1028
2273.98 982
2274.43 981
2274.88 1042
2275.33 1027
2275.78 1050
2276.23 1051
2276.68 1040
2277.13 1043
2277.58 1001
2278.03 1023
2278.48 978
2278.93 956
2279.38 944
2279.83 900
2280.28 898
2280.73 857
2281.19 851
2281.64 848
2282.09 877
2282.54 907
2282.99 861
2283.44 810
2283.89 788
2284.34 777
2284.79 762
2285.24 792
2285.69 822
2286.14 865
2286.59 813
2287.04 821
2287.50 853
2287.95 940
2288.40 972
2288.85 1002
2289.30 1037
2289.75 1125
2290.20 1085
2290.65 1100
2291.11 1140
2291.56 1171
2292.01 1182
2292.46 1209
2292.91 1138
2293.36 1096
2293.82 1049
2294.27 1002
2294.72 1028
2295.17 956
2295.62 970
2296.07 940
2296.53 873
2296.98 883
2297.43 901
2297.88 846
2298.33 836
2298.79 928
2299.24 911
2299.69 845
2300.14 830
2300.60 823
2301.05 832
2301.50 855
2301.95 822
2302.41 846
2302.86 851
2303.31 835
2303.76 865
2304.22 780
2304.67 808
2305.12 768
2305.57 805
2306.03 834
2306.48 808
2306.93 837
2307.39 852
2307.84 847
2308.29 898
2308.75 945
2309.20 934
2309.65 919
2310.11 990
2310.56 981
2311.01 961
2311.47 919
2311.92 912
2312.37 946
2312.83 910
2313.28 882
2313.73 903
2314.19 932
2314.64 858
2315.09 846
2315.55 861
2316.00 877
2316.46 892
2316.91 844
2317.36 910
2317.82 1003
2318.27 936
2318.73 957
2319.18 944
2319.63 975
2320.09 877
2320.54 931
2321.00 886
2321.45 882
2321.91 870
2322.36 875
2322.82 918
2323.27 925
2323.72 951
2324.18 932
2324.63 900
2325.09 942
2325.54 983
2326.00 968
2326.45 926
2326.91 850
2327.36 882
2327.82 900
2328.27 882
2328.73 911
2329.18 902
2329.64 878
2330.09 880
2330.55 840
2331.00 872
2331.46 859
2331.92 844
2332.37 867
2332.83 866
2333.28 879
2333.74 846
2334.19 849
2334.65 835
2335.10 878
2335.56 798
2336.02 829
2336.47 888
2336.93 844
2337.38 859
2337.84 864
2338.30 796
2338.75 808
2339.21 840
2339.66 802
2340.12 839
2340.58 828
2341.03 823
2341.49 837
2341.95 891
2342.40 861
2342.86 745
2343.32 796
2343.77 827
2344.23 892
2344.68 880
2345.14 832
2345.60 931
2346.06 920
2346.51 908
2346.97 815
2347.43 900
2347.88 968
2348.34 949
2348.80 849
2349.25 894
2349.71 895
2350.17 896
2350.63 934
2351.08 916
2351.54 871
2352.00 866
2352.46 850
2352.91 800
2353.37 801
2353.83 758
2354.29 782
2354.74 800
2355.20 814
2355.66 805
2356.12 820
2356.57 786
2357.03 812
2357.49 842
2357.95 904
2358.41 896
2358.86 864
2359.32 890
2359.78 880
2360.24 898
2360.70 909
2361.15 944
2361.61 908
2362.07 851
2362.53 822
2362.99 893
2363.45 875
2363.91 827
2364.36 816
2364.82 886
2365.28 911
2365.74 934
2366.20 887
2366.66 827
2367.12 864
2367.57 886
2368.03 887
2368.49 880
2368.95 830
2369.41 864
2369.87 871
2370.33 829
2370.79 860
2371.25 889
2371.71 921
2372.17 865
2372.63 858
2373.09 928
2373.54 884
2374.00 903
2374.46 936
2374.92 907
2375.38 911
2375.84 934
2376.30 935
2376.76 880
2377.22 882
2377.68 921
2378.14 962
2378.60 925
2379.06 887
2379.52 899
2379.98 934
2380.44 903
2380.90 897
2381.36 868
2381.82 839
2382.28 856
2382.74 834
2383.20 837
2383.66 822
2384.12 849
2384.59 890
2385.05 809
2385.51 836
2385.97 828
2386.43 887
2386.89 861
2387.35 838
2387.81 840
2388.27 887
2388.73 870
2389.19 907
2389.65 865
2390.12 869
2390.58 897
2391.04 928
2391.50 923
2391.96 853
2392.42 885
2392.88 899
2393.34 897
2393.81 900
2394.27 894
2394.73 892
2395.19 866
2395.65 875
2396.11 888
2396.57 886
2397.04 853
2397.50 907
2397.96 929
2398.42 892
2398.88 866
2399.35 829
2399.81 900
2400.27 862
2400.73 878
2401.19 888
2401.66 864
2402.12 877
2402.58 861
2403.04 903
2403.51 862
2403.97 883
2404.43 885
2404.89 842
2405.36 854
2405.82 828
2406.28 849
2406.74 835
2407.21 801
2407.67 798
2408.13 860
2408.59 853
2409.06 833
2409.52 815
2409.98 779
2410.45 818
2410.91 810
2411.37 827
2411.84 839
2412.30 872
2412.76 864
2413.23 837
2413.69 850
2414.15 911
2414.62 932
2415.08 913
2415.54 900
2416.01 890
2416.47 924
2416.93 891
2417.40 932
2417.86 884
2418.32 930
2418.79 949
2419.25 943
2419.72 948
2420.18 920
2420.64 928
2421.11 886
2421.57 884
2422.04 882
2422.50 948
2422.96 909
2423.43 884
2423.89 958
2424.36 897
2424.82 858
2425.29 830
2425.75 841
2426.22 832
2426.68 847
2427.15 821
2427.61 864
2428.07 849
2428.54 866
2429.00 865
2429.47 825
2429.93 804
2430.40 769
2430.86 822
2431.33 817
2431.79 795
2432.26 824
2432.72 811
2433.19 858
2433.65 840
2434.12 851
2434.59 893
2435.05 886
2435.52 898
2435.98 875
2436.45 832
2436.91 841
2437.38 875
2437.84 856
2438.31 871
2438.78 898
2439.24 922
2439.71 885
2440.17 904
2440.64 899
2441.10 946
2441.57 932
2442.04 985
2442.50 929
2442.97 903
2443.44 872
2443.90 932
2444.37 907
2444.83 853
2445.30 862
2445.77 837
2446.23 809
2446.70 745
2447.17 799
2447.63 881
2448.10 799
2448.57 820
2449.03 887
2449.50 850
2449.97 842
2450.43 846
2450.90 856
2451.37 935
2451.83 887
2452.30 873
2452.77 972
2453.24 826
2453.70 839
2454.17 882
2454.64 802
2455.10 832
2455.57 760
2456.04 850
2456.51 872
2456.97 882
2457.44 848
2457.91 821
2458.38 878
2458.84 859
2459.31 798
2459.78 852
2460.25 839
2460.72 816
2461.18 847
2461.65 792
2462.12 810
2462.59 833
2463.06 818
2463.52 832
2463.99 837
2464.46 835
2464.93 836
2465.40 828
2465.86 790
2466.33 822
2466.80 838
2467.27 845
2467.74 844
2468.21 869
2468.68 833
2469.14 833
2469.61 788
2470.08 839
2470.55 874
2471.02 842
2471.49 873
2471.96 801
2472.43 830
2472.90 823
2473.36 810
2473.83 869
2474.30 842
2474.77 818
2475.24 832
2475.71 822
2476.18 841
2476.65 875
2477.12 909
2477.59 870
2478.06 834
2478.53 854
2479.00 820
2479.47 834
2479.94 837
2480.41 841
2480.87 824
2481.34 818
2481.81 843
2482.28 855
2482.75 845
2483.22 822
2483.69 851
2484.16 844
2484.63 824
2485.10 843
2485.57 838
2486.05 803
2486.52 843
2486.99 934
2487.46 968
2487.93 911
2488.40 941
2488.87 971
2489.34 920
2489.81 892
2490.28 926
2490.75 950
2491.22 896
2491.69 907
2492.16 904
2492.63 910
2493.10 949
2493.58 962
2494.05 963
2494.52 942
2494.99 915
2495.46 925
2495.93 946
2496.40 963
2496.87 892
2497.34 880
2497.82 901
2498.29 930
2498.76 920
2499.23 842
2499.70 833
2500.17 866
2500.64 828
2501.12 835
2501.59 867
2502.06 824
2502.53 865
2503.00 821
2503.48 861
2503.95 875
2504.42 823
2504.89 837
2505.36 858
2505.84 899
2506.31 907
2506.78 906
2507.25 878
2507.72 901
2508.20 964
2508.67 985
2509.14 1014
2509.61 1085
2510.09 1041
2510.56 1129
2511.03 1184
2511.50 1195
2511.98 1242
2512.45 1204
2512.92 1202
2513.40 1174
2513.87 1200
2514.34 1196
2514.81 1070
2515.29 1070
2515.76 1014
2516.23 985
2516.71 995
2517.18 994
2517.65 969
2518.13 959
2518.60 962
2519.07 935
2519.55 984
2520.02 1002
2520.49 971
2520.97 974
2521.44 965
2521.91 948
2522.39 933
2522.86 898
2523.34 957
2523.81 930
2524.28 916
2524.76 932
2525.23 991
2525.70 892
2526.18 905
2526.65 969
2527.13 943
2527.60 975
2528.08 1040
2528.55 1005
2529.02 1001
2529.50 1038
2529.97 980
2530.45 959
2530.92 1032
2531.40 992
2531.87 989
2532.34 1001
2532.82 1024
2533.29 958
2533.77 1018
2534.24 1033
2534.72 984
2535.19 994
2535.67 918
2536.14 984
2536.62 977
2537.09 952
2537.57 914
2538.04 927
2538.52 991
2538.99 894
2539.47 949
2539.94 978
2540.42 978
2540.90 986
2541.37 881
2541.85 849
2542.32 913
2542.80 918
2543.27 953
2543.75 937
2544.22 948
2544.70 988
2545.18 968
2545.65 1005
2546.13 1051
2546.60 1078
2547.08 1107
2547.56 1168
2548.03 1139
2548.51 1192
2548.98 1175
2549.46 1173
2549.94 1197
2550.41 1190
2550.89 1156
2551.37 1186
2551.84 1129
2552.32 1133
2552.80 1091
2553.27 1155
2553.75 1088
2554.23 1082
2554.70 1011
2555.18 992
2555.66 971
2556.13 994
2556.61 960
2557.09 980
2557.56 1001
2558.04 969
2558.52 992
2558.99 968
2559.47 989
2559.95 981
2560.43 934
2560.90 913
2561.38 945
2561.86 902
2562.33 932
2562.81 916
2563.29 924
2563.77 907
2564.25 888
2564.72 895
2565.20 867
2565.68 877
2566.16 918
2566.63 890
2567.11 913
2567.59 883
2568.07 876
2568.55 875
2569.02 905
2569.50 885
2569.98 855
2570.46 884
2570.94 850
2571.41 873
2571.89 887
2572.37 811
2572.85 847
2573.33 942
2573.81 952
2574.28 834
2574.76 885
2575.24 917
2575.72 920
2576.20 888
2576.68 848
2577.16 889
2577.64 871
2578.11 923
2578.59 1019
2579.07 980
2579.55 932
2580.03 882
2580.51 922
2580.99 868
2581.47 861
2581.95 853
2582.43 833
2582.91 877
2583.39 909
2583.86 881
2584.34 897
2584.82 876
2585.30 872
2585.78 951
2586.26 932
2586.74 874
2587.22 864
2587.70 896
2588.18 914
2588.66 936
2589.14 949
2589.62 917
2590.10 941
2590.58 894
2591.06 899
2591.54 942
2592.02 961
2592.50 916
2592.98 932
2593.46 847
2593.94 920
2594.42 906
2594.90 853
2595.38 927
2595.86 903
2596.35 880
2596.83 823
2597.31 800
2597.79 891
2598.27 834
2598.75 854
2599.23 836
2599.71 883
2600.19 862
2600.67 845
2601.15 832
2601.63 859
2602.12 866
2602.60 891
2603.08 884
2603.56 911
2604.04 947
2604.52 976
2605.00 991
2605.48 951
2605.97 950
2606.45 983
2606.93 939
2607.41 921
2607.89 958
2608.37 1014
2608.86 912
2609.34 902
2609.82 876
2610.30 897
2610.78 863
2611.26 889
2611.75 913
2612.23 871
2612.71 884
2613.19 826
2613.68 907
2614.16 916
2614.64 869
2615.12 872
2615.60 922
2616.09 899
2616.57 875
2617.05 891
2617.53 901
2618.02 900
2618.50 846
2618.98 894
2619.46 900
2619.95 850
2620.43 863
2620.91 858
2621.40 874
2621.88 867
2622.36 922
2622.85 911
2623.33 907
2623.81 839
2624.29 894
2624.78 917
2625.26 935
2625.74 980
2626.23 934
2626.71 1000
2627.19 955
2627.68 909
2628.16 974
2628.64 1011
2629.13 1038
2629.61 988
2630.10 1011
2630.58 1015
2631.06 1021
2631.55 977
2632.03 983
2632.51 1018
2633.00 998
2633.48 1003
2633.97 995
2634.45 985
2634.94 969
2635.42 908
2635.90 925
2636.39 895
2636.87 894
2637.36 905
2637.84 890
2638.33 935
2638.81 868
2639.29 841
2639.78 917
2640.26 903
2640.75 894
2641.23 851
2641.72 848
2642.20 898
2642.69 897
2643.17 857
2643.66 922
2644.14 882
2644.63 953
2645.11 929
2645.60 891
2646.08 949
2646.57 949
2647.05 925
2647.54 946
2648.02 975
2648.51 965
2648.99 954
2649.48 905
2649.97 873
2650.45 952
2650.94 939
2651.42 922
2651.91 947
2652.39 919
2652.88 962
2653.37 1005
2653.85 978
2654.34 998
2654.82 973
2655.31 1061
2655.80 1027
2656.28 1040
2656.77 997
2657.25 1004
2657.74 979
2658.23 984
2658.71 923
2659.20 917
2659.69 932
2660.17 909
2660.66 909
2661.14 879
2661.63 850
2662.12 873
2662.60 896
2663.09 936
2663.58 918
2664.06 881
2664.55 912
2665.04 930
2665.53 892
2666.01 931
2666.50 926
2666.99 931
2667.47 927
2667.96 945
2668.45 920
2668.94 936
2669.42 898
2669.91 915
2670.40 934
2670.88 950
2671.37 1032
2671.86 1022
2672.35 1031
2672.83 1072
2673.32 1109
2673.81 1139
2674.30 1203
2674.79 1215
2675.27 1190
2675.76 1194
2676.25 1134
2676.74 1169
2677.23 1053
2677.71 1012
2678.20 1014
2678.69 948
2679.18 874
2679.67 920
2680.15 935
2680.64 921
2681.13 934
2681.62 950
2682.11 934
2682.60 911
2683.08 926
2683.57 882
2684.06 916
2684.55 926
2685.04 964
2685.53 921
2686.02 869
2686.51 906
2686.99 927
2687.48 835
2687.97 861
2688.46 923
2688.95 883
2689.44 888
2689.93 903
2690.42 938
2690.91 994
2691.40 933
2691.89 917
2692.38 948
2692.87 984
2693.35 954
2693.84 970
2694.33 997
2694.82 1054
2695.31 975
2695.80 973
2696.29 1028
2696.78 980
2697.27 998
2697.76 977
2698.25 981
2698.74 964
2699.23 952
2699.72 928
2700.21 958
2700.70 911
2701.19 908
2701.68 933
2702.17 910
2702.66 952
2703.15 952
2703.64 929
2704.13 980
2704.62 965
2705.12 1038
2705.61 974
2706.10 939
2706.59 939
2707.08 939
2707.57 1005
2708.06 970
2708.55 929
2709.04 904
2709.53 956
2710.02 885
2710.51 897
2711.01 899
2711.50 873
2711.99 951
2712.48 944
2712.97 912
2713.46 884
2713.95 945
2714.44 936
2714.94 918
2715.43 906
2715.92 903
2716.41 881
2716.90 875
2717.39 872
2717.89 884
2718.38 868
2718.87 882
2719.36 902
2719.85 928
2720.34 853
2720.84 885
2721.33 929
2721.82 1000
2722.31 977
2722.80 1002
2723.30 1036
2723.79 1004
2724.28 919
2724.77 977
2725.27 979
2725.76 931
2726.25 940
2726.74 871
2727.24 929
2727.73 919
2728.22 978
2728.71 967
2729.21 907
2729.70 941
2730.19 974
2730.69 949
2731.18 919
2731.67 932
2732.16 917
2732.66 958
2733.15 1016
2733.64 1022
2734.14 1000
2734.63 1004
2735.12 1055
2735.62 1036
2736.11 972
2736.60 970
2737.10 1018
2737.59 1016
2738.08 966
2738.58 1041
2739.07 1006
2739.56 975
2740.06 998
2740.55 957
2741.05 981
2741.54 966
2742.03 917
2742.53 912
2743.02 927
2743.52 880
2744.01 889
2744.50 910
2745.00 891
2745.49 905
2745.99 966
2746.48 939
2746.97 945
2747.47 947
2747.96 955
2748.46 987
2748.95 1001
2749.45 1002
2749.94 890
2750.44 888
2750.93 845
2751.43 833
2751.92 946
2752.42 945
2752.91 929
2753.41 912
2753.90 940
2754.40 943
2754.89 929
2755.39 892
2755.88 926
2756.38 905
2756.87 897
2757.37 917
2757.86 946
2758.36 881
2758.85 893
2759.35 933
2759.84 955
2760.34 942
2760.83 961
2761.33 969
2761.83 974
2762.32 974
2762.82 973
2763.31 957
2763.81 949
2764.30 978
2764.80 942
2765.30 826
2765.79 809
2766.29 858
2766.78 884
2767.28 898
2767.78 907
2768.27 913
2768.77 862
2769.27 873
2769.76 852
2770.26 831
2770.76 889
2771.25 869
2771.75 867
2772.24 913
2772.74 924
2773.24 936
2773.73 918
2774.23 987
2774.73 989
2775.23 1025
2775.72 1002
2776.22 973
2776.72 1062
2777.21 1045
2777.71 991
2778.21 1036
2778.70 1003
2779.20 1007
2779.70 991
2780.20 953
2780.69 921
2781.19 889
2781.69 902
2782.19 924
2782.68 924
2783.18 898
2783.68 917
2784.18 876
2784.67 839
2785.17 840
2785.67 832
2786.17 865
2786.67 885
2787.16 865
2787.66 854
2788.16 822
2788.66 856
2789.16 844
2789.65 853
2790.15 847
2790.65 872
2791.15 828
2791.65 849
2792.15 838
2792.64 859
2793.14 837
2793.64 893
2794.14 902
2794.64 846
2795.14 859
2795.64 901
2796.13 949
2796.63 917
2797.13 921
2797.63 947
2798.13 938
2798.63 978
2799.13 900
2799.63 930
2800.13 965
2800.62 880
2801.12 880
2801.62 849
2802.12 830
2802.62 872
2803.12 887
2803.62 882
2804.12 847
2804.62 820
2805.12 876
2805.62 903
2806.12 905
2806.62 890
2807.12 990
2807.62 942
2808.12 915
2808.62 918
2809.12 901
2809.62 924
2810.12 1026
2810.62 933
2811.12 915
2811.62 962
2812.12 948
2812.62 968
2813.12 955
2813.62 985
2814.12 992
2814.62 969
2815.12 908
2815.62 970
2816.12 984
2816.62 1008
2817.12 921
2817.62 940
2818.12 929
2818.62 890
2819.12 841
2819.63 880
2820.13 920
2820.63 922
2821.13 880
2821.63 876
2822.13 885
2822.63 909
2823.13 893
2823.63 881
2824.13 851
2824.64 867
2825.14 914
2825.64 891
2826.14 915
2826.64 875
2827.14 886
2827.64 909
2828.15 891
2828.65 827
2829.15 896
2829.65 904
2830.15 885
2830.65 847
2831.16 849
2831.66 822
2832.16 853
2832.66 872
2833.16 868
2833.67 910
2834.17 917
2834.67 955
2835.17 917
2835.68 900
2836.18 926
2836.68 910
2837.18 952
2837.68 932
2838.19 894
2838.69 899
2839.19 956
2839.70 947
2840.20 930
2840.70 922
2841.20 892
2841.71 913
2842.21 875
2842.71 851
2843.21 935
2843.72 944
2844.22 1002
2844.72 995
2845.23 936
2845.73 947
2846.23 972
2846.74 992
2847.24 1050
2847.74 1027
2848.25 965
2848.75 973
2849.25 1008
2849.76 982
2850.26 962
2850.76 966
2851.27 987
2851.77 913
2852.28 946
2852.78 887
2853.28 948
2853.79 973
2854.29 914
2854.79 886
2855.30 937
2855.80 876
2856.31 911
2856.81 913
2857.31 888
2857.82 866
2858.32 836
2858.83 947
2859.33 957
2859.84 911
2860.34 894
2860.85 913
2861.35 912
2861.85 909
2862.36 893
2862.86 879
2863.37 877
2863.87 939
2864.38 910
2864.88 856
2865.39 839
2865.89 897
2866.40 873
2866.90 902
2867.41 929
2867.91 948
2868.42 1004
2868.92 1015
2869.43 959
2869.93 931
2870.44 1013
2870.94 1031
2871.45 1020
2871.96 950
2872.46 967
2872.97 965
2873.47 1033
2873.98 1030
2874.48 1013
2874.99 1080
2875.49 1061
2876.00 1005
2876.51 994
2877.01 980
2877.52 951
2878.02 926
2878.53 944
2879.04 917
2879.54 949
2880.05 909
2880.55 919
2881.06 922
2881.57 882
2882.07 946
2882.58 937
2883.09 968
2883.59 933
2884.10 945
2884.61 937
2885.11 949
2885.62 1019
2886.13 989
2886.63 990
2887.14 944
2887.65 989
2888.15 1005
2888.66 1016
2889.17 978
2889.67 1013
2890.18 1029
2890.69 1051
2891.20 1022
2891.70 1006
2892.21 1037
2892.72 1001
2893.22 986
2893.73 985
2894.24 1000
2894.75 979
2895.25 1002
2895.76 986
2896.27 935
2896.78 971
2897.29 1047
2897.79 983
2898.30 1021
2898.81 991
2899.32 975
2899.82 1060
2900.33 988
2900.84 972
2901.35 959
2901.86 946
2902.36 1006
2902.87 1018
2903.38 1015
2903.89 1051
2904.40 1010
2904.91 1014
2905.41 1033
2905.92 1039
2906.43 1028
2906.94 1024
2907.45 979
2907.96 976
2908.47 1011
2908.97 987
2909.48 996
2909.99 985
2910.50 944
2911.01 967
2911.52 932
2912.03 981
2912.54 944
2913.05 962
2913.55 986
2914.06 1003
2914.57 1026
2915.08 987
2915.59 952
2916.10 968
2916.61 993
2917.12 967
2917.63 993
2918.14 1039
2918.65 1019
2919.16 981
2919.67 1011
2920.18 989
2920.69 1010
2921.20 1037
2921.71 1021
2922.22 1005
2922.73 954
2923.24 982
2923.75 1002
2924.26 1018
2924.77 964
2925.28 932
2925.79 944
2926.30 906
2926.81 914
2927.32 989
2927.83 976
2928.34 1019
2928.85 975
2929.36 962
2929.87 962
2930.38 932
2930.89 917
2931.40 913
2931.91 948
2932.42 990
2932.93 946
2933.45 925
2933.96 971
2934.47 950
2934.98 956
2935.49 923
2936.00 949
2936.51 984
2937.02 1054
2937.53 996
2938.04 1029
2938.56 1041
2939.07 1098
2939.58 1120
2940.09 1099
2940.60 1140
2941.11 1140
2941.62 1179
2942.14 1161
2942.65 1171
2943.16 1161
2943.67 1099
2944.18 1118
2944.70 1059
2945.21 1046
2945.72 1013
2946.23 1034
2946.74 1080
2947.26 1007
2947.77 976
2948.28 1013
2948.79 936
2949.30 936
2949.82 915
2950.33 938
2950.84 907
2951.35 875
2951.87 910
2952.38 925
2952.89 929
2953.40 910
2953.92 917
2954.43 935
2954.94 903
2955.45 952
2955.97 993
2956.48 1010
2956.99 984
2957.51 999
2958.02 1024
2958.53 1007
2959.04 1105
2959.56 1108
2960.07 1070
2960.58 1009
2961.10 1048
2961.61 1014
2962.12 943
2962.64 981
2963.15 1026
2963.66 1077
2964.18 1019
2964.69 1059
2965.21 1066
2965.72 1044
2966.23 1017
2966.75 1018
2967.26 1014
2967.77 977
2968.29 969
2968.80 992
2969.32 1011
2969.83 1013
2970.34 1036
2970.86 999
2971.37 1071
2971.89 1039
2972.40 988
2972.91 1041
2973.43 1117
2973.94 1135
2974.46 1078
2974.97 1037
2975.49 1089
2976.00 1067
2976.52 1045
2977.03 1027
2977.55 1011
2978.06 1028
2978.57 1026
2979.09 1084
2979.60 1085
2980.12 1056
2980.63 1072
2981.15 1057
2981.66 1145
2982.18 1089
2982.69 1104
2983.21 1086
2983.73 1139
2984.24 1111
2984.76 1178
2985.27 1193
2985.79 1180
2986.30 1230
2986.82 1242
2987.33 1216
2987.85 1285
2988.36 1262
2988.88 1258
2989.40 1208
2989.91 1140
2990.43 1182
2990.94 1300
2991.46 1234
2991.97 1226
2992.49 1198
2993.01 1210
2993.52 1180
2994.04 1234
2994.55 1358
2995.07 1344
2995.59 1400
2996.10 1378
2996.62 1401
2997.14 1383
2997.65 1469
2998.17 1389
2998.69 1473
2999.20 1467
2999.72 1455
3000.24 1509
3000.75 1565
3001.27 1608
3001.79 1705
3002.30 1934
3002.82 2186
3003.34 2390
3003.85 2640
3004.37 3027
3004.89 3169
3005.40 3037
3005.92 2886
3006.44 2761
3006.96 2647
3007.47 2408
3007.99 2063
3008.51 1892
3009.03 1708
3009.54 1545
3010.06 1437
3010.58 1370
3011.10 1304
3011.61 1265
3012.13 1216
3012.65 1292
3013.17 1327
3013.68 1251
3014.20 1232
3014.72 1236
3015.24 1254
3015.76 1155
3016.27 1192
3016.79 1191
3017.31 1132
3017.83 1169
3018.35 1194
3018.86 1149
3019.38 1185
3019.90 1131
3020.42 1136
3020.94 1165
3021.46 1182
3021.97 1187
3022.49 1214
3023.01 1199
3023.53 1234
3024.05 1204
3024.57 1195
3025.09 1195
3025.61 1172
3026.12 1141
3026.64 1147
3027.16 1178
3027.68 1129
3028.20 1133
3028.72 1107
3029.24 1101
3029.76 1117
3030.28 1050
3030.80 1098
3031.32 1097
3031.84 1050
3032.35 1073
3032.87 1090
3033.39 1124
3033.91 1083
3034.43 1013
3034.95 1041
3035.47 1128
3035.99 1098
3036.51 1142
3037.03 1152
3037.55 1101
3038.07 1062
3038.59 1087
3039.11 1035
3039.63 1088
3040.15 1098
3040.67 1058
3041.19 1037
3041.71 1038
3042.23 1057
3042.75 1021
3043.27 1010
3043.79 984
3044.31 1008
3044.83 1064
3045.35 1029
3045.87 980
3046.40 1056
3046.92 1059
3047.44 1039
3047.96 1061
3048.48 1048
3049.00 950
3049.52 992
3050.04 1049
3050.56 1112
3051.08 1039
3051.60 1001
3052.12 1056
3052.65 1003
3053.17 1060
3053.69 1037
3054.21 1046
3054.73 1056
3055.25 1058
3055.77 1029
3056.30 1062
3056.82 1056
3057.34 1112
3057.86 1073
3058.38 1090
3058.90 1073
3059.42 1011
3059.95 1035
3060.47 1038
3060.99 1102
3061.51 1113
3062.03 1117
3062.56 1106
3063.08 1120
3063.60 1090
3064.12 1056
3064.64 1117
3065.17 1159
3065.69 1124
3066.21 1133
3066.73 1205
3067.26 1237
3067.78 1207
3068.30 1192
3068.82 1159
3069.35 1150
3069.87 1203
3070.39 1159
3070.91 1148
3071.44 1121
3071.96 1166
3072.48 1191
3073.01 1169
3073.53 1196
3074.05 1165
3074.57 1202
3075.10 1275
3075.62 1301
3076.14 1273
3076.67 1316
3077.19 1356
3077.71 1310
3078.24 1366
3078.76 1386
3079.28 1458
3079.81 1518
3080.33 1482
3080.85 1453
3081.38 1427
3081.90 1441
3082.42 1525
3082.95 1543
3083.47 1376
3084.00 1372
3084.52 1392
3085.04 1403
3085.57 1437
3086.09 1466
3086.62 1495
3087.14 1520
3087.66 1626
3088.19 1734
3088.71 1904
3089.24 2045
3089.76 2029
3090.29 2027
3090.81 1994
3091.33 1977
3091.86 1867
3092.38 1847
3092.91 1747
3093.43 1606
3093.96 1577
3094.48 1607
3095.01 1573
3095.53 1609
3096.06 1562
3096.58 1555
3097.11 1560
3097.63 1508
3098.16 1654
3098.68 1670
3099.21 1726
3099.73 1864
3100.26 2205
3100.78 2528
3101.31 2832
3101.83 3125
3102.36 3503
3102.88 3594
3103.41 3648
3103.93 3483
3104.46 3286
3104.99 2969
3105.51 2679
3106.04 2258
3106.56 2138
3107.09 1983
3107.61 1781
3108.14 1622
3108.67 1533
3109.19 1562
3109.72 1520
3110.24 1439
3110.77 1378
3111.30 1367
3111.82 1366
3112.35 1335
3112.87 1304
3113.40 1360
3113.93 1285
3114.45 1277
3114.98 1194
3115.51 1220
3116.03 1221
3116.56 1175
3117.09 1181
3117.61 1217
3118.14 1236
3118.67 1221
3119.19 1219
3119.72 1287
3120.25 1295
3120.77 1320
3121.30 1253
3121.83 1249
3122.35 1281
3122.88 1327
3123.41 1271
3123.94 1255
3124.46 1233
3124.99 1234
3125.52 1178
3126.05 1123
3126.57 1062
3127.10 1090
3127.63 1139
3128.16 1154
3128.68 1180
3129.21 1160
3129.74 1180
3130.27 1156
3130.79 1143
3131.32 1112
3131.85 1121
3132.38 1116
3132.91 1062
3133.43 1096
3133.96 1088
3134.49 1101
3135.02 1100
3135.55 1159
3136.07 1125
3136.60 1050
3137.13 1033
3137.66 1028
3138.19 1046
3138.72 1040
3139.24 1054
3139.77 1075
3140.30 1025
3140.83 1056
3141.36 1056
3141.89 1006
3142.42 999
3142.95 1029
3143.47 1070
3144.00 1038
3144.53 1055
3145.06 1020
3145.59 1034
3146.12 1070
3146.65 1106
3147.18 1143
3147.71 1151
3148.24 1152
3148.76 1167
3149.29 1239
3149.82 1243
3150.35 1176
3150.88 1191
3151.41 1195
3151.94 1175
3152.47 1163
3153.00 1113
3153.53 1151
3154.06 1115
3154.59 1075
3155.12 1088
3155.65 1094
3156.18 1054
3156.71 1137
3157.24 1135
3157.77 1116
3158.30 1105
3158.83 1087
3159.36 1130
3159.89 1138
3160.42 1177
3160.95 1094
3161.48 1117
3162.01 1166
3162.54 1180
3163.07 1090
3163.60 1093
3164.13 1050
3164.66 1081
3165.20 1030
3165.73 1044
3166.26 1029
3166.79 1069
3167.32 1030
3167.85 1047
3168.38 1069
3168.91 987
3169.44 990
3169.97 1043
3170.50 1058
3171.04 1075
3171.57 1079
3172.10 1144
3172.63 1180
3173.16 1123
3173.69 1175
3174.22 1161
3174.75 1236
3175.29 1239
3175.82 1202
3176.35 1132
3176.88 1074
3177.41 1075
3177.94 1034
3178.48 1030
3179.01 1006
3179.54 1002
3180.07 1052
3180.60 993
3181.14 975
3181.67 969
3182.20 1001
3182.73 1016
3183.26 1039
3183.80 1019
3184.33 1013
3184.86 1076
3185.39 1075
3185.93 1011
3186.46 949
3186.99 1014
3187.52 974
3188.06 1014
3188.59 1030
3189.12 990
3189.65 1046
3190.19 1108
3190.72 1036
3191.25 1055
3191.79 1007
3192.32 1064
3192.85 1098
3193.38 1056
3193.92 1062
3194.45 1064
3194.98 1048
3195.52 1047
3196.05 1032
3196.58 1044
3197.12 1122
3197.65 1122
3198.18 1099
3198.72 1119
3199.25 1134
3199.78 1173
3200.32 1166
3200.85 1135
3201.39 1118
3201.92 1112
3202.45 1157
3202.99 1138
3203.52 1105
3204.05 1110
3204.59 1154
3205.12 1222
3205.66 1206
3206.19 1244
3206.72 1322
3207.26 1355
3207.79 1423
3208.33 1499
3208.86 1590
3209.40 1589
3209.93 1661
3210.47 1649
3211.00 1613
3211.53 1652
3212.07 1589
3212.60 1477
3213.14 1503
3213.67 1393
3214.21 1312
3214.74 1250
3215.28 1249
3215.81 1182
3216.35 1178
3216.88 1158
3217.42 1168
3217.95 1154
3218.49 1132
3219.02 1130
3219.56 1099
3220.09 1113
3220.63 1169
3221.16 1203
3221.70 1278
3222.23 1338
3222.77 1249
3223.31 1265
3223.84 1376
3224.38 1361
3224.91 1366
3225.45 1421
3225.98 1335
3226.52 1328
3227.06 1315
3227.59 1328
3228.13 1219
3228.66 1212
3229.20 1192
3229.74 1263
3230.27 1166
3230.81 1144
3231.34 1200
3231.88 1229
3232.42 1200
3232.95 1192
3233.49 1212
3234.03 1278
3234.56 1256
3235.10 1296
3235.64 1286
3236.17 1374
3236.71 1350
3237.25 1342
3237.78 1373
3238.32 1374
3238.86 1387
3239.39 1365
3239.93 1345
3240.47 1301
3241.00 1309
3241.54 1292
3242.08 1306
3242.61 1262
3243.15 1364
3243.69 1329
3244.23 1410
3244.76 1447
3245.30 1486
3245.84 1454
3246.38 1485
3246.91 1426
3247.45 1523
3247.99 1517
3248.53 1651
3249.06 1768
3249.60 1905
3250.14 2021
3250.68 2230
3251.21 2414
3251.75 2754
3252.29 2794
3252.83 2955
3253.37 2988
3253.90 2902
3254.44 2684
3254.98 2607
3255.52 2449
3256.06 2272
3256.60 2008
3257.13 1903
3257.67 1865
3258.21 1727
3258.75 1714
3259.29 1723
3259.83 1757
3260.36 1795
3260.90 1826
3261.44 1872
3261.98 1926
3262.52 1938
3263.06 1874
3263.60 2017
3264.14 2029
3264.68 2046
3265.21 2055
3265.75 2083
3266.29 2110
3266.83 2068
3267.37 2112
3267.91 1971
3268.45 1958
3268.99 1885
3269.53 1795
3270.07 1655
3270.61 1613
3271.15 1548
3271.69 1630
3272.23 1579
3272.76 1492
3273.30 1530
3273.84 1610
3274.38 1655
3274.92 1622
3275.46 1570
3276.00 1631
3276.54 1592
3277.08 1591
3277.62 1569
3278.16 1607
3278.70 1596
3279.24 1654
3279.78 1624
3280.32 1641
3280.86 1658
3281.41 1649
3281.95 1607
3282.49 1563
3283.03 1547
3283.57 1558
3284.11 1605
3284.65 1600
3285.19 1652
3285.73 1665
3286.27 1639
3286.81 1582
3287.35 1634
3287.89 1711
3288.43 1668
3288.97 1693
3289.52 1775
3290.06 1864
3290.60 1896
3291.14 1898
3291.68 1986
3292.22 2041
3292.76 2079
3293.30 2279
3293.85 2321
3294.39 2572
3294.93 2582
3295.47 2682
3296.01 2746
3296.55 2562
3297.09 2638
3297.64 2625
3298.18 2420
3298.72 2318
3299.26 2223
3299.80 2158
3300.34 1950
3300.89 2014
3301.43 1934
3301.97 1841
3302.51 1815
3303.06 1751
3303.60 1741
3304.14 1723
3304.68 1671
3305.22 1722
3305.77 1749
3306.31 1792
3306.85 1753
3307.39 1752
3307.94 1832
3308.48 1851
3309.02 1849
3309.56 1871
3310.11 1872
3310.65 1775
3311.19 1812
3311.74 1897
3312.28 1893
3312.82 1884
3313.36 1932
3313.91 2069
3314.45 1988
3314.99 1975
3315.54 2036
3316.08 2139
3316.62 2258
3317.17 2359
3317.71 2507
3318.25 2733
3318.80 2787
3319.34 2737
3319.88 2831
3320.43 2873
3320.97 2835
3321.51 2863
3322.06 2777
3322.60 2728
3323.14 2648
3323.69 2486
3324.23 2504
3324.78 2484
3325.32 2402
3325.86 2379
3326.41 2370
3326.95 2357
3327.50 2216
3328.04 2272
3328.59 2214
3329.13 2263
3329.67 2407
3330.22 2581
3330.76 2956
3331.31 3389
3331.85 4191
3332.40 5244
3332.94 6311
3333.49 7675
3334.03 9103
3334.57 10556
3335.12 11697
3335.66 12363
3336.21 12483
3336.75 12422
3337.30 12001
3337.84 11021
3338.39 9844
3338.93 8563
3339.48 7157
3340.02 6087
3340.57 5135
3341.11 4260
3341.66 3585
3342.20 3046
3342.75 2719
3343.30 2360
3343.84 2160
3344.39 2063
3344.93 1971
3345.48 1890
3346.02 1859
3346.57 1833
3347.11 1844
3347.66 1812
3348.21 1766
3348.75 1635
3349.30 1592
3349.84 1642
3350.39 1529
3350.94 1557
3351.48 1592
3352.03 1529
3352.57 1508
3353.12 1466
3353.67 1476
3354.21 1473
3354.76 1519
3355.31 1535
3355.85 1567
3356.40 1526
3356.95 1515
3357.49 1611
3358.04 1598
3358.59 1604
3359.13 1638
3359.68 1699
3360.23 1703
3360.77 1617
3361.32 1702
3361.87 1706
3362.41 1708
3362.96 1709
3363.51 1688
3364.05 1691
3364.60 1685
3365.15 1672
3365.70 1677
3366.24 1613
3366.79 1578
3367.34 1577
3367.89 1564
3368.43 1586
3368.98 1637
3369.53 1615
3370.08 1646
3370.62 1679
3371.17 1751
3371.72 1906
3372.27 2068
3372.81 2070
3373.36 2140
3373.91 2187
3374.46 2289
3375.01 2214
3375.55 2107
3376.10 1985
3376.65 1971
3377.20 1894
3377.75 1718
3378.30 1613
3378.84 1599
3379.39 1500
3379.94 1402
3380.49 1403
3381.04 1353
3381.59 1309
3382.13 1254
3382.68 1262
3383.23 1266
3383.78 1295
3384.33 1228
3384.88 1222
3385.43 1306
3385.98 1301
3386.52 1237
3387.07 1214
3387.62 1219
3388.17 1180
3388.72 1207
3389.27 1181
3389.82 1183
3390.37 1191
3390.92 1205
3391.47 1196
3392.02 1197
3392.57 1192
3393.12 1214
3393.66 1207
3394.21 1258
3394.76 1266
3395.31 1237
3395.86 1287
3396.41 1291
3396.96 1347
3397.51 1362
3398.06 1350
3398.61 1420
3399.16 1393
3399.71 1319
3400.26 1264
3400.81 1256
3401.36 1253
3401.91 1233
3402.46 1267
3403.01 1232
3403.56 1254
3404.11 1211
3404.66 1171
3405.21 1137
3405.77 1134
3406.32 1117
3406.87 1085
3407.42 1125
3407.97 1134
3408.52 1144
3409.07 1151
3409.62 1145
3410.17 1241
3410.72 1283
3411.27 1291
3411.82 1284
3412.37 1311
3412.93 1290
3413.48 1217
3414.03 1228
3414.58 1227
3415.13 1206
3415.68 1267
3416.23 1271
3416.78 1253
3417.34 1297
3417.89 1270
3418.44 1270
3418.99 1296
3419.54 1265
3420.09 1234
3420.65 1155
3421.20 1128
3421.75 1142
3422.30 1133
3422.85 1235
3423.40 1214
3423.96 1178
3424.51 1199
3425.06 1119
3425.61 1076
3426.17 1046
3426.72 1060
3427.27 1087
3427.82 1047
3428.37 1015
3428.93 1031
3429.48 1034
3430.03 1095
3430.58 1093
3431.14 1067
3431.69 1007
3432.24 1030
3432.79 1012
3433.35 1053
3433.90 1079
3434.45 1052
3435.01 1084
3435.56 1156
3436.11 1133
3436.66 1095
3437.22 1101
3437.77 1094
3438.32 1057
3438.88 1066
3439.43 1078
3439.98 1056
3440.54 1091
3441.09 1063
3441.64 1120
3442.20 1116
3442.75 1028
3443.30 1068
3443.86 1080
3444.41 1059
3444.96 1038
3445.52 1072
3446.07 1090
3446.63 1039
3447.18 976
3447.73 966
3448.29 1022
3448.84 991
3449.40 1018
3449.95 1052
3450.50 952
3451.06 1014
3451.61 1064
3452.17 1064
3452.72 1012
3453.27 1032
3453.83 1056
3454.38 1028
3454.94 1040
3455.49 1119
3456.05 1114
3456.60 1117
3457.16 1078
3457.71 1070
3458.27 1103
3458.82 1142
3459.38 1106
3459.93 1112
3460.49 1193
3461.04 1156
3461.60 1103
3462.15 1122
3462.71 1125
3463.26 1202
3463.82 1189
3464.37 1181
3464.93 1167
3465.48 1185
3466.04 1127
3466.59 1200
3467.15 1210
3467.70 1286
3468.26 1288
3468.81 1257
3469.37 1261
3469.93 1317
3470.48 1321
3471.04 1318
3471.59 1382
3472.15 1387
3472.70 1390
3473.26 1312
3473.82 1265
3474.37 1265
3474.93 1382
3475.48 1295
3476.04 1322
3476.60 1347
3477.15 1423
3477.71 1446
3478.27 1431
3478.82 1486
3479.38 1490
3479.93 1406
3480.49 1370
3481.05 1454
3481.60 1517
3482.16 1571
3482.72 1537
3483.27 1535
3483.83 1551
3484.39 1645
3484.95 1650
3485.50 1652
3486.06 1653
3486.62 1667
3487.17 1705
3487.73 1884
3488.29 2015
3488.84 2281
3489.40 2833
3489.96 3229
3490.52 3790
3491.07 4176
3491.63 4435
3492.19 4535
3492.75 4394
3493.30 4224
3493.86 4037
3494.42 3621
3494.98 3100
3495.53 2762
3496.09 2421
3496.65 2239
3497.21 2068
3497.77 1983
3498.32 1920
3498.88 1923
3499.44 1837
3500.00 1942
3500.56 1945
3501.11 1986
3501.67 1883
3502.23 1910
3502.79 2132
3503.35 2095
3503.91 2161
3504.46 2098
3505.02 2179
3505.58 2098
3506.14 2157
3506.70 2053
3507.26 1924
3507.81 1909
3508.37 1834
3508.93 1705
3509.49 1687
3510.05 1654
3510.61 1595
3511.17 1588
3511.73 1540
3512.29 1415
3512.85 1318
3513.40 1297
3513.96 1328
3514.52 1303
3515.08 1325
3515.64 1206
3516.20 1206
3516.76 1208
3517.32 1223
3517.88 1243
3518.44 1207
3519.00 1191
3519.56 1253
3520.12 1221
3520.68 1167
3521.24 1195
3521.80 1229
3522.36 1226
3522.92 1224
3523.48 1212
3524.04 1185
3524.60 1151
3525.16 1203
3525.72 1176
3526.28 1178
3526.84 1169
3527.40 1205
3527.96 1162
3528.52 1176
3529.08 1216
3529.64 1153
3530.20 1125
3530.76 1159
3531.32 1162
3531.88 1160
3532.44 1197
3533.00 1206
3533.56 1163
3534.12 1175
3534.68 1219
3535.25 1181
3535.81 1167
3536.37 1159
3536.93 1202
3537.49 1173
3538.05 1135
3538.61 1101
3539.17 1148
3539.73 1104
3540.30 1104
3540.86 1123
3541.42 1154
3541.98 1140
3542.54 1168
3543.10 1108
3543.66 1150
3544.23 1162
3544.79 1142
3545.35 1099
3545.91 1185
3546.47 1158
3547.03 1139
3547.60 1127
3548.16 1056
3548.72 1154
3549.28 1138
3549.84 1109
3550.41 1063
3550.97 1000
3551.53 1068
3552.09 1117
3552.65 1062
3553.22 1069
3553.78 1015
3554.34 1008
3554.90 1013
3555.47 1004
3556.03 1019
3556.59 1049
3557.15 1059
3557.72 1030
3558.28 1051
3558.84 1062
3559.41 1013
3559.97 1065
3560.53 1055
3561.09 1041
3561.66 1028
3562.22 1073
3562.78 1097
3563.35 1109
3563.91 1074
3564.47 1100
3565.04 1072
3565.60 1114
3566.16 1150
3566.73 1180
3567.29 1135
3567.85 1166
3568.42 1155
3568.98 1154
3569.54 1054
3570.11 1109
3570.67 1188
3571.23 1172
3571.80 1118
3572.36 1078
3572.93 1211
3573.49 1226
3574.05 1254
3574.62 1316
3575.18 1364
3575.75 1425
3576.31 1544
3576.87 1570
3577.44 1532
3578.00 1554
3578.57 1530
3579.13 1445
3579.70 1348
3580.26 1288
3580.82 1284
3581.39 1197
3581.95 1140
3582.52 1107
3583.08 1114
3583.65 1080
3584.21 1080
3584.78 1054
3585.34 1033
3585.91 1058
3586.47 999
3587.04 999
3587.60 1005
3588.17 967
3588.73 982
3589.30 993
3589.86 1011
3590.43 1017
3590.99 1016
3591.56 962
3592.12 969
3592.69 1007
3593.25 1038
3593.82 1059
3594.39 1085
3594.95 1043
3595.52 1066
3596.08 1146
3596.65 1129
3597.21 1054
3597.78 1168
3598.35 1159
3598.91 1119
3599.48 1128
3600.04 1055
3600.61 1085
3601.18 1025
3601.74 970
3602.31 978
3602.87 936
3603.44 945
3604.01 961
3604.57 924
3605.14 896
3605.71 951
3606.27 1013
3606.84 1004
3607.41 960
3607.97 983
3608.54 960
3609.11 935
3609.67 899
3610.24 944
3610.81 948
3611.37 958
3611.94 888
3612.51 898
3613.07 885
3613.64 949
3614.21 983
3614.78 985
3615.34 1067
3615.91 1047
3616.48 1102
3617.04 1164
3617.61 1220
3618.18 1227
3618.75 1192
3619.31 1251
3619.88 1217
3620.45 1162
3621.02 1160
3621.58 1090
3622.15 1089
3622.72 1050
3623.29 985
3623.86 965
3624.42 921
3624.99 925
3625.56 967
3626.13 941
3626.70 958
3627.26 939
3627.83 945
3628.40 913
3628.97 909
3629.54 938
3630.11 988
3630.67 965
3631.24 970
3631.81 944
3632.38 959
3632.95 919
3633.52 953
3634.08 924
3634.65 895
3635.22 935
3635.79 950
3636.36 905
3636.93 909
3637.50 917
3638.07 946
3638.64 936
3639.20 935
3639.77 967
3640.34 994
3640.91 1005
3641.48 1009
3642.05 968
3642.62 976
3643.19 1030
3643.76 1021
3644.33 1004
3644.90 942
3645.47 994
3646.04 1015
3646.61 976
3647.18 973
3647.75 1059
3648.32 1034
3648.89 1018
3649.46 983
3650.03 970
3650.60 1000
3651.17 1032
3651.74 1027
3652.31 1008
3652.88 1018
3653.45 1037
3654.02 1021
3654.59 1003
3655.16 1031
3655.73 1012
3656.30 994
3656.87 992
3657.44 987
3658.01 984
3658.58 1022
3659.15 1028
3659.72 1001
3660.29 975
3660.86 976
3661.43 1033
3662.00 1050
3662.58 1014
3663.15 1020
3663.72 1052
3664.29 1041
3664.86 1057
3665.43 1067
3666.00 1019
3666.57 1070
3667.14 1031
3667.72 1022
3668.29 999
3668.86 961
3669.43 878
3670.00 967
3670.57 973
3671.14 947
3671.72 963
3672.29 1000
3672.86 1011
3673.43 1034
3674.00 1037
3674.57 1048
3675.15 1035
3675.72 1043
3676.29 1065
3676.86 1094
3677.43 1095
3678.01 1003
3678.58 1066
3679.15 1052
3679.72 996
3680.30 934
3680.87 961
3681.44 959
3682.01 930
3682.58 946
3683.16 903
3683.73 908
3684.30 907
3684.88 881
3685.45 907
3686.02 941
3686.59 961
3687.17 1021
3687.74 1000
3688.31 999
3688.88 1071
3689.46 1104
3690.03 1093
3690.60 1046
3691.18 1095
3691.75 1015
3692.32 1033
3692.90 989
3693.47 971
3694.04 950
3694.62 1000
3695.19 1029
3695.76 1008
3696.34 1017
3696.91 1008
3697.48 992
3698.06 967
3698.63 988
3699.21 1002
3699.78 979
3700.35 1017
3700.93 1006
3701.50 1040
3702.08 1036
3702.65 1016
3703.22 1052
3703.80 1051
3704.37 1068
3704.95 1017
3705.52 1022
3706.09 1010
3706.67 1076
3707.24 1015
3707.82 1039
3708.39 1066
3708.97 983
3709.54 983
3710.12 952
3710.69 1021
3711.26 970
3711.84 948
3712.41 951
3712.99 950
3713.56 918
3714.14 927
3714.71 890
3715.29 909
3715.86 964
3716.44 932
3717.01 864
3717.59 874
3718.16 915
3718.74 900
3719.32 919
3719.89 937
3720.47 936
3721.04 889
3721.62 865
3722.19 878
3722.77 905
3723.34 888
3723.92 814
3724.49 834
3725.07 846
3725.65 874
3726.22 897
3726.80 948
3727.37 905
3727.95 917
3728.53 929
3729.10 963
3729.68 985
3730.25 931
3730.83 1089
3731.41 1092
3731.98 1133
3732.56 1089
3733.14 1099
3733.71 1177
3734.29 1134
3734.87 1091
3735.44 1096
3736.02 1143
3736.60 1149
3737.17 1022
3737.75 1003
3738.33 1088
3738.90 983
3739.48 901
3740.06 872
3740.63 879
3741.21 912
3741.79 903
3742.36 918
3742.94 900
3743.52 950
3744.10 979
3744.67 921
3745.25 931
3745.83 945
3746.40 947
3746.98 919
3747.56 933
3748.14 949
3748.71 930
3749.29 884
3749.87 899
3750.45 901
3751.03 887
3751.60 924
3752.18 877
3752.76 876
3753.34 910
3753.92 899
3754.49 846
3755.07 852
3755.65 875
3756.23 920
3756.81 930
3757.38 926
3757.96 895
3758.54 863
3759.12 919
3759.70 957
3760.28 983
3760.85 1031
3761.43 1036
3762.01 1015
3762.59 1000
3763.17 1034
3763.75 985
3764.33 968
3764.91 985
3765.48 996
3766.06 958
3766.64 908
3767.22 941
3767.80 989
3768.38 969
3768.96 942
3769.54 972
3770.12 979
3770.70 1022
3771.28 1002
3771.85 947
3772.43 941
3773.01 930
3773.59 903
3774.17 893
3774.75 862
3775.33 906
3775.91 954
3776.49 916
3777.07 942
3777.65 908
3778.23 918
3778.81 923
3779.39 875
3779.97 885
3780.55 907
3781.13 862
3781.71 861
3782.29 872
3782.87 848
3783.45 893
3784.03 813
3784.61 844
3785.19 853
3785.77 864
3786.35 832
3786.93 868
3787.51 888
3788.10 893
3788.68 944
3789.26 924
3789.84 886
3790.42 904
3791.00 906
3791.58 934
3792.16 900
3792.74 846
3793.32 853
3793.90 847
3794.48 942
3795.07 923
3795.65 876
3796.23 885
3796.81 897
3797.39 935
3797.97 901
3798.55 879
3799.14 881
3799.72 902
3800.30 896
3800.88 837
3801.46 891
3802.04 889
3802.62 869
3803.21 897
3803.79 932
3804.37 944
3804.95 1000
3805.53 1009
3806.12 1029
3806.70 1072
3807.28 1081
3807.86 1093
3808.44 1135
3809.03 1118
3809.61 1122
3810.19 1084
3810.77 1040
3811.36 1073
3811.94 1000
3812.52 1017
3813.10 1000
3813.69 1004
3814.27 964
3814.85 1009
3815.43 1028
3816.02 954
3816.60 949
3817.18 940
3817.77 979
3818.35 945
3818.93 935
3819.51 948
3820.10 928
3820.68 921
3821.26 873
3821.85 915
3822.43 917
3823.01 977
3823.60 962
3824.18 947
3824.76 921
3825.35 916
3825.93 876
3826.51 927
3827.10 950
3827.68 880
3828.27 846
3828.85 850
3829.43 834
3830.02 882
3830.60 916
3831.18 919
3831.77 937
3832.35 866
3832.94 941
3833.52 903
3834.10 933
3834.69 919
3835.27 959
3835.86 941
3836.44 932
3837.03 929
3837.61 940
3838.19 968
3838.78 880
3839.36 909
3839.95 906
3840.53 937
3841.12 939
3841.70 924
3842.29 868
3842.87 847
3843.46 879
3844.04 942
3844.63 929
3845.21 942
3845.80 932
3846.38 949
3846.97 956
3847.55 969
3848.14 962
3848.72 937
3849.31 988
3849.89 952
3850.48 983
3851.06 967
3851.65 932
3852.23 996
3852.82 976
3853.41 927
3853.99 990
3854.58 973
3855.16 974
3855.75 1016
3856.33 978
3856.92 1014
3857.51 989
3858.09 1064
3858.68 1060
3859.26 1093
3859.85 1181
3860.44 1199
3861.02 1202
3861.61 1252
3862.20 1234
3862.78 1223
3863.37 1205
3863.95 1135
3864.54 1074
3865.13 1113
3865.71 1055
3866.30 1019
3866.89 940
3867.47 927
3868.06 936
3868.65 966
3869.23 955
3869.82 907
3870.41 881
3870.99 918
3871.58 915
3872.17 955
3872.76 930
3873.34 945
3873.93 967
3874.52 980
3875.10 965
3875.69 953
3876.28 1031
3876.87 963
3877.45 967
3878.04 878
3878.63 898
3879.22 984
3879.80 925
3880.39 943
3880.98 928
3881.57 935
3882.15 913
3882.74 913
3883.33 887
3883.92 863
3884.51 898
3885.09 924
3885.68 938
3886.27 984
3886.86 1000
3887.45 1047
3888.04 1082
3888.62 1089
3889.21 1052
3889.80 1131
3890.39 1139
3890.98 1093
3891.57 1116
3892.15 1028
3892.74 1006
3893.33 1074
3893.92 1007
3894.51 1013
3895.10 1013
3895.69 916
3896.28 953
3896.86 945
3897.45 973
3898.04 968
3898.63 990
3899.22 974
3899.81 964
3900.40 968
3900.99 957
3901.58 922
3902.17 980
3902.76 944
3903.34 926
3903.93 948
3904.52 910
3905.11 924
3905.70 963
3906.29 981
3906.88 1034
3907.47 975
3908.06 949
3908.65 961
3909.24 994
3909.83 957
3910.42 887
3911.01 853
3911.60 923
3912.19 956
3912.78 922
3913.37 890
3913.96 917
3914.55 900
3915.14 887
3915.73 836
3916.32 858
3916.91 883
3917.50 912
3918.09 864
3918.68 829
3919.28 853
3919.87 853
3920.46 894
3921.05 861
3921.64 905
3922.23 888
3922.82 917
3923.41 950
3924.00 894
3924.59 886
3925.18 912
3925.77 863
3926.37 892
3926.96 891
3927.55 870
3928.14 860
3928.73 865
3929.32 815
3929.91 849
3930.51 889
3931.10 873
3931.69 859
3932.28 811
3932.87 828
3933.46 878
3934.05 874
3934.65 845
3935.24 812
3935.83 818
3936.42 847
3937.01 859
3937.61 867
3938.20 850
3938.79 926
3939.38 925
3939.97 948
3940.57 932
3941.16 936
3941.75 994
3942.34 1020
3942.94 974
3943.53 939
3944.12 946
3944.71 926
3945.31 916
3945.90 890
3946.49 938
3947.08 882
3947.68 921
3948.27 882
3948.86 850
3949.45 822
3950.05 841
3950.64 876
3951.23 867
3951.83 908
3952.42 906
3953.01 931
3953.61 905
3954.20 935
3954.79 964
3955.39 943
3955.98 979
3956.57 1032
3957.17 1004
3957.76 981
3958.35 1056
3958.95 1049
3959.54 996
3960.13 985
3960.73 1029
3961.32 1040
3961.92 1019
3962.51 1017
3963.10 1042
3963.70 1020
3964.29 1045
3964.88 1103
3965.48 1085
3966.07 1084
3966.67 1111
3967.26 1088
3967.86 1057
3968.45 995
3969.04 1035
3969.64 975
3970.23 960
3970.83 919
3971.42 937
3972.02 897
3972.61 930
3973.21 917
3973.80 952
3974.40 968
3974.99 936
3975.58 957
3976.18 938
3976.77 1058
3977.37 983
3977.96 996
3978.56 953
3979.15 944
3979.75 966
3980.35 948
3980.94 988
3981.54 901
3982.13 929
3982.73 962
3983.32 916
3983.92 939
3984.51 911
3985.11 981
3985.70 990
3986.30 1019
3986.90 1029
3987.49 1053
3988.09 1019
3988.68 996
3989.28 1010
3989.87 988
3990.47 1055
3991.07 1096
3991.66 1078
3992.26 1043
3992.85 1078
3993.45 1102
3994.05 1087
3994.64 1147
3995.24 1129
3995.84 1115
3996.43 1118
3997.03 1126
3997.62 1075
3998.22 1067
3998.82 1035
3999.41 995
4000.01 1013
4000.61 1010
4001.20 1030
4001.80 1029
4002.40 996
4003.00 1008
4003.59 977
4004.19 984
4004.79 995
4005.38 955
4005.98 960
4006.58 927
4007.17 968
4007.77 926
4008.37 843
4008.97 914
4009.56 905
4010.16 942
4010.76 938
4011.36 883
4011.95 905
4012.55 912
4013.15 923
4013.75 915
4014.34 863
4014.94 917
4015.54 929
4016.14 923
4016.74 975
4017.33 945
4017.93 920
4018.53 954
4019.13 1008
4019.73 953
4020.32 980
4020.92 946
4021.52 910
4022.12 905
4022.72 897
4023.32 918
4023.91 963
4024.51 976
4025.11 980
4025.71 983
4026.31 1018
4026.91 1019
4027.51 1075
4028.10 1110
4028.70 1059
4029.30 1090
4029.90 1091
4030.50 1041
4031.10 1054
4031.70 1011
4032.30 970
4032.90 1012
4033.49 1054
4034.09 1066
4034.69 1020
4035.29 1000
4035.89 980
4036.49 960
4037.09 942
4037.69 940
4038.29 835
4038.89 896
4039.49 896
4040.09 895
4040.69 884
4041.29 890
4041.89 853
4042.49 845
4043.09 850
4043.69 897
4044.29 862
4044.89 861
4045.49 851
4046.09 831
4046.69 860
4047.29 843
4047.89 848
4048.49 864
4049.09 867
4049.69 889
4050.29 848
4050.89 863
4051.49 859
4052.09 846
4052.69 846
4053.29 852
4053.89 909
4054.49 866
4055.09 831
4055.69 875
4056.30 858
4056.90 846
4057.50 880
4058.10 825
4058.70 882
4059.30 854
4059.90 899
4060.50 867
4061.10 857
4061.71 919
4062.31 941
4062.91 881
4063.51 914
4064.11 968
4064.71 933
4065.31 949
4065.92 988
4066.52 998
4067.12 935
4067.72 951
4068.32 879
4068.92 898
4069.53 897
4070.13 890
4070.73 850
4071.33 860
4071.93 862
4072.54 840
4073.14 779
4073.74 755
4074.34 806
4074.94 796
4075.55 802
4076.15 775
4076.75 841
4077.35 825
4077.96 792
4078.56 765
4079.16 759
4079.76 812
4080.37 820
4080.97 775
4081.57 757
4082.17 763
4082.78 777
4083.38 777
4083.98 794
4084.59 826
4085.19 774
4085.79 807
4086.39 895
4087.00 863
4087.60 843
4088.20 798
4088.81 814
4089.41 832
4090.01 799
4090.62 813
4091.22 816
4091.82 756
4092.43 825
4093.03 865
4093.63 854
4094.24 820
4094.84 822
4095.45 833
4096.05 854
4096.65 837
4097.26 816
4097.86 790
4098.47 818
4099.07 836
4099.67 857
4100.28 838
4100.88 825
4101.49 832
4102.09 868
4102.69 838
4103.30 815
4103.90 789
4104.51 826
4105.11 867
4105.72 821
4106.32 827
4106.93 827
4107.53 870
4108.13 876
4108.74 808
4109.34 827
4109.95 755
4110.55 818
4111.16 824
4111.76 819
4112.37 819
4112.97 788
4113.58 816
4114.18 829
4114.79 831
4115.39 798
4116.00 813
4116.60 814
4117.21 831
4117.82 817
4118.42 838
4119.03 799
4119.63 780
4120.24 799
4120.84 808
4121.45 830
4122.05 821
4122.66 815
4123.27 823
4123.87 772
4124.48 785
4125.08 802
4125.69 838
4126.30 835
4126.90 818
4127.51 853
4128.11 847
4128.72 806
4129.33 792
4129.93 789
4130.54 786
4131.15 865
4131.75 836
4132.36 803
4132.96 817
4133.57 837
4134.18 849
4134.78 892
4135.39 883
4136.00 967
4136.60 934
4137.21 908
4137.82 878
4138.43 893
4139.03 927
4139.64 854
4140.25 846
4140.85 902
4141.46 897
4142.07 904
4142.68 918
4143.28 875
4143.89 912
4144.50 907
4145.10 885
4145.71 896
4146.32 866
4146.93 841
4147.53 901
4148.14 852
4148.75 837
4149.36 808
4149.97 780
4150.57 783
4151.18 781
4151.79 834
4152.40 799
4153.00 825
4153.61 802
4154.22 804
4154.83 770
4155.44 771
4156.05 781
4156.65 799
4157.26 847
4157.87 831
4158.48 846
4159.09 805
4159.70 826
4160.30 793
4160.91 797
4161.52 837
4162.13 873
4162.74 885
4163.35 818
4163.96 848
4164.56 850
4165.17 876
4165.78 877
4166.39 844
4167.00 867
4167.61 861
4168.22 859
4168.83 851
4169.44 865
4170.05 887
4170.66 897
4171.26 894
4171.87 893
4172.48 875
4173.09 929
4173.70 921
4174.31 877
4174.92 887
4175.53 925
4176.14 890
4176.75 889
4177.36 878
4177.97 840
4178.58 874
4179.19 919
4179.80 826
4180.41 840
4181.02 810
4181.63 838
4182.24 846
4182.85 796
4183.46 819
4184.07 858
4184.68 845
4185.29 821
4185.90 813
4186.51 804
4187.12 840
4187.73 849
4188.34 787
4188.95 861
4189.56 848
4190.18 837
4190.79 830
4191.40 865
4192.01 847
4192.62 858
4193.23 879
4193.84 902
4194.45 889
4195.06 825
4195.67 862
4196.28 876
4196.90 833
4197.51 878
4198.12 849
4198.73 900
4199.34 828
4199.95 811
4200.56 852
4201.18 867
4201.79 882
4202.40 798
4203.01 786
4203.62 820
4204.23 847
4204.85 860
4205.46 796
4206.07 830
4206.68 875
4207.29 876
4207.90 857
4208.52 864
4209.13 866
4209.74 880
4210.35 831
4210.97 883
4211.58 876
4212.19 907
4212.80 869
4213.41 881
4214.03 886
4214.64 831
4215.25 832
4215.86 903
4216.48 901
4217.09 919
4217.70 931
4218.32 951
4218.93 963
4219.54 944
4220.15 930
4220.77 939
4221.38 903
4221.99 900
4222.61 861
4223.22 849
4223.83 844
4224.44 857
4225.06 836
4225.67 954
4226.28 958
4226.90 966
4227.51 999
4228.13 1013
4228.74 973
4229.35 973
4229.97 1024
4230.58 1006
4231.19 961
4231.81 959
4232.42 948
4233.03 913
4233.65 908
4234.26 924
4234.88 927
4235.49 916
4236.10 920
4236.72 932
4237.33 906
4237.95 892
4238.56 882
4239.17 887
4239.79 851
4240.40 865
4241.02 869
4241.63 890
4242.25 902
4242.86 874
4243.48 856
4244.09 847
4244.71 821
4245.32 950
4245.93 889
4246.55 853
4247.16 865
4247.78 873
4248.39 943
4249.01 927
4249.62 877
4250.24 898
4250.85 878
4251.47 864
4252.08 926
4252.70 894
4253.32 874
4253.93 914
4254.55 889
4255.16 880
4255.78 841
4256.39 877
4257.01 892
4257.62 892
4258.24 890
4258.85 886
4259.47 924
4260.09 940
4260.70 975
4261.32 1034
4261.93 1036
4262.55 1098
4263.17 1027
4263.78 1025
4264.40 969
4265.01 995
4265.63 983
4266.25 1055
4266.86 1065
4267.48 1039
4268.10 928
4268.71 934
4269.33 957
4269.94 934
4270.56 889
4271.18 917
4271.79 871
4272.41 928
4273.03 915
4273.64 844
4274.26 905
4274.88 915
4275.49 877
4276.11 883
4276.73 938
4277.35 941
4277.96 1009
4278.58 959
4279.20 853
4279.81 872
4280.43 846
4281.05 907
4281.67 866
4282.28 868
4282.90 844
4283.52 891
4284.14 860
4284.75 840
4285.37 817
4285.99 852
4286.61 856
4287.22 816
4287.84 855
4288.46 887
4289.08 847
4289.70 834
4290.31 840
4290.93 839
4291.55 848
4292.17 854
4292.79 854
4293.40 906
4294.02 876
4294.64 834
4295.26 873
4295.88 886
4296.50 861
4297.11 861
4297.73 856
4298.35 848
4298.97 877
4299.59 899
4300.21 852
4300.83 873
4301.44 913
4302.06 941
4302.68 927
4303.30 946
4303.92 947
4304.54 944
4305.16 914
4305.78 982
4306.40 964
4307.02 984
4307.63 902
4308.25 858
4308.87 915
4309.49 946
4310.11 910
4310.73 897
4311.35 892
4311.97 868
4312.59 910
4313.21 982
4313.83 921
4314.45 941
4315.07 925
4315.69 930
4316.31 948
4316.93 943
4317.55 959
4318.17 965
4318.79 939
4319.41 942
4320.03 915
4320.65 910
4321.27 971
4321.89 977
4322.51 981
4323.13 1044
4323.75 1070
4324.37 1104
4324.99 1089
4325.61 1096
4326.23 1138
4326.85 1110
4327.47 1129
4328.09 1163
4328.71 1214
4329.33 1314
4329.96 1377
4330.58 1514
4331.20 1635
4331.82 1768
4332.44 1730
4333.06 1626
4333.68 1604
4334.30 1612
4334.92 1681
4335.54 1645
4336.17 1655
4336.79 1658
4337.41 1709
4338.03 1699
4338.65 1615
4339.27 1573
4339.89 1493
4340.52 1427
4341.14 1347
4341.76 1345
4342.38 1394
4343.00 1362
4343.62 1480
4344.25 1477
4344.87 1618
4345.49 1607
4346.11 1704
4346.73 1712
4347.36 1675
4347.98 1620
4348.60 1609
4349.22 1571
4349.84 1551
4350.47 1605
4351.09 1583
4351.71 1575
4352.33 1497
4352.96 1478
4353.58 1361
4354.20 1290
4354.82 1296
4355.45 1292
4356.07 1242
4356.69 1204
4357.31 1176
4357.94 1152
4358.56 1151
4359.18 1134
4359.81 1164
4360.43 1142
4361.05 1084
4361.68 1110
4362.30 1090
4362.92 1059
4363.55 1091
4364.17 1066
4364.79 1039
4365.42 1044
4366.04 1042
4366.66 1059
4367.29 1044
4367.91 1028
4368.53 998
4369.16 984
4369.78 940
4370.40 984
4371.03 993
4371.65 941
4372.27 930
4372.90 982
4373.52 978
4374.15 975
4374.77 934
4375.39 938
4376.02 980
4376.64 993
4377.27 951
4377.89 968
4378.52 978
4379.14 933
4379.76 945
4380.39 973
4381.01 1001
4381.64 972
4382.26 934
4382.89 948
4383.51 933
4384.14 968
4384.76 946
4385.39 941
4386.01 929
4386.64 933
4387.26 950
4387.89 940
4388.51 915
4389.14 909
4389.76 881
4390.39 883
4391.01 915
4391.64 870
4392.26 902
4392.89 889
4393.51 916
4394.14 851
4394.76 891
4395.39 850
4396.01 889
4396.64 868
4397.26 895
4397.89 913
4398.52 893
4399.14 927
4399.77 860
4400.39 837
4401.02 831
4401.65 900
4402.27 820
4402.90 892
4403.52 897
4404.15 847
4404.78 850
4405.40 822
4406.03 872
4406.65 893
4407.28 909
4407.91 881
4408.53 866
4409.16 824
4409.79 852
4410.41 910
4411.04 909
4411.67 892
4412.29 939
4412.92 958
4413.55 875
4414.17 883
4414.80 880
4415.43 865
4416.05 824
4416.68 873
4417.31 862
4417.94 876
4418.56 872
4419.19 826
4419.82 837
4420.44 868
4421.07 896
4421.70 868
4422.33 858
4422.95 846
4423.58 839
4424.21 781
4424.84 852
4425.46 807
4426.09 832
4426.72 875
4427.35 877
4427.97 843
4428.60 823
4429.23 841
4429.86 839
4430.49 865
4431.11 825
4431.74 828
4432.37 833
4433.00 888
4433.63 880
4434.26 857
4434.88 870
4435.51 874
4436.14 880
4436.77 896
4437.40 863
4438.03 894
4438.65 866
4439.28 868
4439.91 877
4440.54 823
4441.17 859
4441.80 852
4442.43 866
4443.06 883
4443.68 877
4444.31 884
4444.94 952
4445.57 965
4446.20 915
4446.83 909
4447.46 988
4448.09 940
4448.72 907
4449.35 874
4449.98 914
4450.61 901
4451.24 889
4451.86 846
4452.49 908
4453.12 885
4453.75 913
4454.38 940
4455.01 952
4455.64 910
4456.27 880
4456.90 927
4457.53 902
4458.16 885
4458.79 835
4459.42 806
4460.05 816
4460.68 811
4461.31 818
4461.94 774
4462.57 788
4463.20 808
4463.83 797
4464.46 790
4465.09 805
4465.72 784
4466.36 807
4466.99 834
4467.62 808
4468.25 783
4468.88 807
4469.51 798
4470.14 767
4470.77 805
4471.40 771
4472.03 790
4472.66 812
4473.29 828
4473.93 815
4474.56 812
4475.19 822
4475.82 826
4476.45 794
4477.08 791
4477.71 822
4478.34 825
4478.98 814
4479.61 833
4480.24 850
4480.87 827
4481.50 814
4482.13 801
4482.76 856
4483.40 862
4484.03 889
4484.66 869
4485.29 835
4485.92 880
4486.56 866
4487.19 822
4487.82 842
4488.45 816
4489.08 880
4489.72 905
4490.35 886
4490.98 823
4491.61 804
4492.25 842
4492.88 874
4493.51 854
4494.14 836
4494.78 891
4495.41 864
4496.04 850
4496.67 858
4497.31 858
4497.94 881
4498.57 920
4499.20 951
4499.84 955
4500.47 1025
4501.10 1140
4501.74 1181
4502.37 1137
4503.00 1136
4503.64 1140
4504.27 1054
4504.90 1057
4505.53 1015
4506.17 1016
4506.80 978
4507.43 995
4508.07 945
4508.70 943
4509.34 923
4509.97 903
4510.60 969
4511.24 944
4511.87 888
4512.50 918
4513.14 899
4513.77 870
4514.41 861
4515.04 834
4515.67 826
4516.31 804
4516.94 804
4517.58 790
4518.21 830
4518.84 868
4519.48 843
4520.11 814
4520.75 843
4521.38 886
4522.02 869
4522.65 825
4523.28 840
4523.92 851
4524.55 903
4525.19 854
4525.82 864
4526.46 835
4527.09 921
4527.73 917
4528.36 994
4529.00 978
4529.63 946
4530.27 975
4530.90 996
4531.54 1008
4532.17 1042
4532.81 1021
4533.44 1027
4534.08 1004
4534.71 960
4535.35 919
4535.99 928
4536.62 915
4537.26 937
4537.89 820
4538.53 826
4539.16 876
4539.80 899
4540.43 864
4541.07 785
4541.71 849
4542.34 847
4542.98 804
4543.61 845
4544.25 799
4544.89 764
4545.52 839
4546.16 826
4546.79 810
4547.43 808
4548.07 774
4548.70 770
4549.34 815
4549.98 795
4550.61 771
4551.25 804
4551.89 784
4552.52 815
4553.16 756
4553.80 779
4554.43 821
4555.07 819
4555.71 785
4556.34 767
4556.98 743
4557.62 806
4558.25 825
4558.89 806
4559.53 777
4560.16 783
4560.80 796
4561.44 863
4562.08 822
4562.71 840
4563.35 825
4563.99 836
4564.63 814
4565.26 812
4565.90 837
4566.54 843
4567.18 847
4567.81 888
4568.45 915
4569.09 880
4569.73 832
4570.36 818
4571.00 848
4571.64 860
4572.28 856
4572.92 852
4573.55 863
4574.19 806
4574.83 795
4575.47 807
4576.11 795
4576.75 821
4577.38 787
4578.02 819
4578.66 812
4579.30 824
4579.94 784
4580.58 801
4581.21 825
4581.85 834
4582.49 812
4583.13 789
4583.77 815
4584.41 870
4585.05 832
4585.69 786
4586.32 833
4586.96 847
4587.60 853
4588.24 898
4588.88 883
4589.52 896
4590.16 960
4590.80 966
4591.44 950
4592.08 991
4592.72 984
4593.36 885
4594.00 916
4594.63 905
4595.27 820
4595.91 842
4596.55 817
4597.19 829
4597.83 810
4598.47 802
4599.11 783
4599.75 843
4600.39 859
4601.03 852
4601.67 825
4602.31 887
4602.95 873
4603.59 912
4604.23 880
4604.87 890
4605.51 872
4606.15 846
4606.79 848
4607.43 831
4608.08 868
4608.72 840
4609.36 831
4610.00 856
4610.64 847
4611.28 825
4611.92 815
4612.56 788
4613.20 816
4613.84 822
4614.48 857
4615.12 796
4615.76 811
4616.41 767
4617.05 745
4617.69 809
4618.33 783
4618.97 769
4619.61 759
4620.25 783
4620.89 779
4621.54 739
4622.18 733
4622.82 754
4623.46 768
4624.10 761
4624.74 779
4625.38 833
4626.03 809
4626.67 772
4627.31 782
4627.95 768
4628.59 803
4629.24 829
4629.88 826
4630.52 841
4631.16 851
4631.80 828
4632.45 886
4633.09 838
4633.73 847
4634.37 834
4635.02 841
4635.66 872
4636.30 887
4636.94 854
4637.58 914
4638.23 920
4638.87 844
4639.51 874
4640.16 896
4640.80 850
4641.44 773
4642.08 860
4642.73 874
4643.37 846
4644.01 846
4644.66 867
4645.30 849
4645.94 832
4646.58 797
4647.23 818
4647.87 813
4648.51 825
4649.16 841
4649.80 848
4650.44 812
4651.09 846
4651.73 848
4652.37 882
4653.02 933
4653.66 895
4654.31 874
4654.95 894
4655.59 872
4656.24 844
4656.88 804
4657.52 830
4658.17 815
4658.81 763
4659.46 808
4660.10 798
4660.75 822
4661.39 769
4662.03 808
4662.68 752
4663.32 751
4663.97 772
4664.61 788
4665.26 784
4665.90 774
4666.54 747
4667.19 729
4667.83 733
4668.48 720
4669.12 739
4669.77 743
4670.41 707
4671.06 722
4671.70 722
4672.35 768
4672.99 797
4673.64 820
4674.28 790
4674.93 718
4675.57 744
4676.22 793
4676.86 782
4677.51 773
4678.15 839
4678.80 821
4679.44 817
4680.09 840
4680.73 810
4681.38 804
4682.03 834
4682.67 854
4683.32 794
4683.96 822
4684.61 812
4685.25 830
4685.90 854
4686.55 845
4687.19 790
4687.84 790
4688.48 788
4689.13 821
4689.78 847
4690.42 815
4691.07 810
4691.72 844
4692.36 849
4693.01 889
4693.65 897
4694.30 838
4694.95 848
4695.59 854
4696.24 873
4696.89 873
4697.53 953
4698.18 875
4698.83 888
4699.47 821
4700.12 926
4700.77 902
4701.41 899
4702.06 846
4702.71 860
4703.36 859
4704.00 847
4704.65 889
4705.30 877
4705.94 846
4706.59 800
4707.24 842
4707.89 816
4708.53 856
4709.18 847
4709.83 861
4710.48 832
4711.12 838
4711.77 850
4712.42 802
4713.07 832
4713.71 843
4714.36 831
4715.01 828
4715.66 875
4716.31 875
4716.95 867
4717.60 858
4718.25 899
4718.90 889
4719.55 942
4720.19 950
4720.84 951
4721.49 933
4722.14 962
4722.79 942
4723.44 910
4724.08 932
4724.73 968
4725.38 925
4726.03 967
4726.68 921
4727.33 917
4727.98 943
4728.63 932
4729.27 891
4729.92 881
4730.57 895
4731.22 855
4731.87 853
4732.52 839
4733.17 845
4733.82 838
4734.47 840
4735.12 834
4735.77 824
4736.41 843
4737.06 836
4737.71 851
4738.36 873
4739.01 864
4739.66 877
4740.31 847
4740.96 860
4741.61 873
4742.26 855
4742.91 841
4743.56 791
4744.21 863
4744.86 908
4745.51 885
4746.16 886
4746.81 867
4747.46 898
4748.11 875
4748.76 889
4749.41 924
4750.06 948
4750.71 990
4751.36 986
4752.01 1015
4752.66 1011
4753.31 1003
4753.96 948
4754.61 981
4755.26 943
4755.92 952
4756.57 942
4757.22 998
4757.87 904
4758.52 944
4759.17 983
4759.82 1003
4760.47 1031
4761.12 1053
4761.77 1036
4762.42 1064
4763.08 1007
4763.73 967
4764.38 931
4765.03 1001
4765.68 953
4766.33 911
4766.98 953
4767.64 895
4768.29 902
4768.94 914
4769.59 892
4770.24 958
4770.89 930
4771.54 923
4772.20 939
4772.85 897
4773.50 919
4774.15 913
4774.80 872
4775.46 875
4776.11 937
4776.76 935
4777.41 906
4778.06 904
4778.72 916
4779.37 918
4780.02 929
4780.67 944
4781.33 937
4781.98 859
4782.63 895
4783.28 860
4783.94 905
4784.59 929
4785.24 956
4785.89 920
4786.55 855
4787.20 921
4787.85 966
4788.51 907
4789.16 911
4789.81 912
4790.46 947
4791.12 1008
4791.77 1004
4792.42 980
4793.08 959
4793.73 962
4794.38 979
4795.04 945
4795.69 901
4796.34 918
4797.00 987
4797.65 1021
4798.30 1041
4798.96 1075
4799.61 1098
4800.27 1135
4800.92 1082
4801.57 1119
4802.23 1145
4802.88 1064
4803.53 1072
4804.19 1020
4804.84 1006
4805.50 1028
4806.15 1023
4806.81 982
4807.46 937
4808.11 969
4808.77 989
4809.42 925
4810.08 968
4810.73 1016
4811.39 948
4812.04 960
4812.69 990
4813.35 1029
4814.00 1063
4814.66 1006
4815.31 1038
4815.97 1036
4816.62 1008
4817.28 1041
4817.93 1077
4818.59 1078
4819.24 1083
4819.90 1023
4820.55 1092
4821.21 1154
4821.86 1144
4822.52 1159
4823.17 1126
4823.83 1124
4824.48 1134
4825.14 1105
4825.79 1115
4826.45 1066
4827.11 1038
4827.76 1032
4828.42 1037
4829.07 1068
4829.73 1038
4830.38 1049
4831.04 1091
4831.70 1185
4832.35 1144
4833.01 1128
4833.66 1143
4834.32 1171
4834.98 1203
4835.63 1223
4836.29 1228
4836.94 1303
4837.60 1225
4838.26 1295
4838.91 1263
4839.57 1233
4840.23 1280
4840.88 1267
4841.54 1308
4842.20 1280
4842.85 1297
4843.51 1273
4844.17 1253
4844.82 1282
4845.48 1292
4846.14 1284
4846.79 1317
4847.45 1319
4848.11 1415
4848.76 1463
4849.42 1443
4850.08 1494
4850.73 1458
4851.39 1464
4852.05 1484
4852.71 1392
4853.36 1428
4854.02 1423
4854.68 1489
4855.34 1543
4855.99 1662
4856.65 1771
4857.31 1804
4857.97 1821
4858.62 1833
4859.28 1794
4859.94 1706
4860.60 1678
4861.25 1570
4861.91 1533
4862.57 1431
4863.23 1405
4863.89 1440
4864.54 1476
4865.20 1486
4865.86 1499
4866.52 1540
4867.18 1453
4867.84 1446
4868.49 1455
4869.15 1408
4869.81 1344
4870.47 1361
4871.13 1274
4871.79 1246
4872.44 1246
4873.10 1289
4873.76 1210
4874.42 1218
4875.08 1226
4875.74 1271
4876.40 1229
4877.06 1280
4877.72 1252
4878.37 1216
4879.03 1230
4879.69 1282
4880.35 1214
4881.01 1137
4881.67 1145
4882.33 1107
4882.99 1068
4883.65 1074
4884.31 1130
4884.97 1096
4885.63 1077
4886.29 1091
4886.95 1057
4887.61 1039
4888.26 1088
4888.92 1059
4889.58 1081
4890.24 1013
4890.90 1036
4891.56 1045
4892.22 1006
4892.88 1014
4893.54 999
4894.20 957
4894.86 1027
4895.52 1034
4896.18 991
4896.84 1023
4897.51 1012
4898.17 985
4898.83 991
4899.49 1000
4900.15 965
4900.81 989
4901.47 976
4902.13 976
4902.79 941
4903.45 956
4904.11 925
4904.77 919
4905.43 905
4906.09 895
4906.75 970
4907.41 933
4908.08 918
4908.74 958
4909.40 910
4910.06 876
4910.72 894
4911.38 878
4912.04 827
4912.70 878
4913.37 874
4914.03 896
4914.69 876
4915.35 836
4916.01 815
4916.67 812
4917.33 826
4918.00 847
4918.66 824
4919.32 834
4919.98 856
4920.64 866
4921.31 881
4921.97 862
4922.63 831
4923.29 824
4923.95 822
4924.62 805
4925.28 791
4925.94 846
4926.60 854
4927.26 825
4927.93 863
4928.59 861
4929.25 865
4929.91 833
4930.58 835
4931.24 800
4931.90 808
4932.56 827
4933.23 790
4933.89 803
4934.55 802
4935.22 845
4935.88 789
4936.54 785
4937.20 814
4937.87 822
4938.53 823
4939.19 807
4939.86 853
4940.52 828
4941.18 815
4941.85 814
4942.51 800
4943.17 747
4943.84 752
4944.50 808
4945.16 807
4945.83 802
4946.49 805
4947.15 799
4947.82 835
4948.48 810
4949.15 827
4949.81 769
4950.47 758
4951.14 817
4951.80 776
4952.47 818
4953.13 862
4953.79 799
4954.46 775
4955.12 824
4955.79 824
4956.45 807
4957.11 835
4957.78 833
4958.44 826
4959.11 841
4959.77 889
4960.44 927
4961.10 882
4961.77 865
4962.43 925
4963.10 967
4963.76 901
4964.42 903
4965.09 964
4965.75 898
4966.42 902
4967.08 891
4967.75 871
4968.41 834
4969.08 834
4969.74 830
4970.41 790
4971.08 812
4971.74 809
4972.41 822
4973.07 869
4973.74 819
4974.40 817
4975.07 808
4975.73 825
4976.40 845
4977.06 800
4977.73 787
4978.40 815
4979.06 797
4979.73 758
4980.39 765
4981.06 725
4981.73 747
4982.39 780
4983.06 815
4983.72 785
4984.39 764
4985.06 769
4985.72 760
4986.39 749
4987.05 774
4987.72 754
4988.39 765
4989.05 767
4989.72 739
4990.39 747
4991.05 770
4991.72 786
4992.39 764
4993.05 759
4993.72 743
4994.39 754
4995.05 808
4995.72 766
4996.39 731
4997.05 746
4997.72 772
4998.39 763
4999.06 802
4999.72 725
5000.39 731
5001.06 763
5001.73 748
5002.39 747
5003.06 751
5003.73 742
5004.39 756
5005.06 737
5005.73 798
5006.40 780
5007.07 751
5007.73 739
5008.40 807
5009.07 774
5009.74 758
5010.40 803
5011.07 781
5011.74 763
5012.41 729
5013.08 723
5013.74 746
5014.41 749
5015.08 716
5015.75 735
5016.42 763
5017.09 723
5017.75 789
5018.42 732
5019.09 796
5019.76 770
5020.43 720
5021.10 733
5021.76 747
5022.43 781
5023.10 752
5023.77 768
5024.44 729
5025.11 725
5025.78 733
5026.45 758
5027.12 744
5027.78 748
5028.45 786
5029.12 746
5029.79 733
5030.46 687
5031.13 688
5031.80 714
5032.47 769
5033.14 749
5033.81 767
5034.48 727
5035.15 736
5035.82 755
5036.49 761
5037.16 775
5037.83 749
5038.50 788
5039.16 750
5039.83 752
5040.50 697
5041.17 768
5041.84 739
5042.51 697
5043.18 727
5043.85 725
5044.52 725
5045.20 761
5045.87 734
5046.54 737
5047.21 773
5047.88 798
5048.55 764
5049.22 754
5049.89 770
5050.56 752
5051.23 768
5051.90 773
5052.57 797
5053.24 771
5053.91 771
5054.58 785
5055.25 745
5055.92 779
5056.60 735
5057.27 751
5057.94 743
5058.61 776
5059.28 763
5059.95 804
5060.62 788
5061.29 771
5061.96 727
5062.64 762
5063.31 782
5063.98 749
5064.65 768
5065.32 776
5065.99 761
5066.66 724
5067.34 754
5068.01 729
5068.68 741
5069.35 776
5070.02 756
5070.70 779
5071.37 756
5072.04 709
5072.71 762
5073.38 736
5074.06 751
5074.73 736
5075.40 764
5076.07 783
5076.74 780
5077.42 807
5078.09 813
5078.76 816
5079.43 812
5080.11 809
5080.78 796
5081.45 776
5082.12 789
5082.80 791
5083.47 767
5084.14 750
5084.82 747
5085.49 770
5086.16 834
5086.83 840
5087.51 823
5088.18 854
5088.85 900
5089.53 892
5090.20 882
5090.87 909
5091.55 888
5092.22 841
5092.89 813
5093.57 865
5094.24 811
5094.91 797
5095.59 783
5096.26 809
5096.93 780
5097.61 775
5098.28 770
5098.96 815
5099.63 791
5100.30 797
5100.98 763
5101.65 818
5102.32 809
5103.00 793
5103.67 787
5104.35 849
5105.02 801
5105.70 783
5106.37 785
5107.04 796
5107.72 792
5108.39 747
5109.07 782
5109.74 811
5110.42 764
5111.09 781
5111.77 787
5112.44 809
5113.11 784
5113.79 747
5114.46 786
5115.14 827
5115.81 810
5116.49 833
5117.16 892
5117.84 920
5118.51 858
5119.19 887
5119.86 888
5120.54 873
5121.21 860
5121.89 858
5122.57 832
5123.24 788
5123.92 802
5124.59 788
5125.27 818
5125.94 840
5126.62 800
5127.29 780
5127.97 805
5128.64 791
5129.32 812
5130.00 801
5130.67 789
5131.35 829
5132.02 850
5132.70 788
5133.38 789
5134.05 756
5134.73 743
5135.40 821
5136.08 753
5136.76 789
5137.43 783
5138.11 809
5138.79 822
5139.46 709
5140.14 763
5140.82 771
5141.49 720
5142.17 731
5142.85 710
5143.52 743
5144.20 723
5144.88 698
5145.55 687
5146.23 717
5146.91 711
5147.58 738
5148.26 771
5148.94 742
5149.61 717
5150.29 748
5150.97 714
5151.65 718
5152.32 689
5153.00 732
5153.68 777
5154.36 782
5155.03 756
5155.71 789
5156.39 762
5157.07 745
5157.74 716
5158.42 754
5159.10 713
5159.78 744
5160.45 780
5161.13 763
5161.81 738
5162.49 667
5163.17 747
5163.84 763
5164.52 735
5165.20 755
5165.88 738
5166.56 761
5167.24 738
5167.91 765
5168.59 755
5169.27 760
5169.95 729
5170.63 708
5171.31 676
5171.98 675
5172.66 703
5173.34 755
5174.02 743
5174.70 703
5175.38 708
5176.06 756
5176.74 759
5177.41 736
5178.09 683
5178.77 718
5179.45 706
5180.13 751
5180.81 753
5181.49 730
5182.17 755
5182.85 705
5183.53 688
5184.21 723
5184.89 736
5185.57 722
5186.24 706
5186.92 670
5187.60 704
5188.28 714
5188.96 711
5189.64 714
5190.32 705
5191.00 736
5191.68 712
5192.36 749
5193.04 762
5193.72 727
5194.40 738
5195.08 747
5195.76 711
5196.44 668
5197.12 706
5197.80 726
5198.48 697
5199.16 686
5199.84 724
5200.52 709
5201.21 724
5201.89 734
5202.57 769
5203.25 704
5203.93 717
5204.61 721
5205.29 706
5205.97 712
5206.65 735
5207.33 709
5208.01 687
5208.69 715
5209.37 718
5210.06 723
5210.74 748
5211.42 726
5212.10 720
5212.78 770
5213.46 715
5214.14 717
5214.82 748
5215.51 772
5216.19 743
5216.87 755
5217.55 724
5218.23 706
5218.91 712
5219.60 739
5220.28 770
5220.96 789
5221.64 752
5222.32 799
5223.00 765
5223.69 761
5224.37 746
5225.05 765
5225.73 769
5226.41 793
5227.10 749
5227.78 754
5228.46 727
5229.14 733
5229.83 751
5230.51 736
5231.19 783
5231.87 772
5232.56 726
5233.24 749
5233.92 786
5234.60 754
5235.29 767
5235.97 759
5236.65 826
5237.34 791
5238.02 786
5238.70 775
5239.38 814
5240.07 805
5240.75 807
5241.43 861
5242.12 820
5242.80 822
5243.48 796
5244.17 829
5244.85 756
5245.53 765
5246.22 783
5246.90 757
5247.58 779
5248.27 732
5248.95 750
5249.63 770
5250.32 759
5251.00 736
5251.69 765
5252.37 784
5253.05 767
5253.74 747
5254.42 738
5255.11 748
5255.79 753
5256.47 732
5257.16 721
5257.84 730
5258.53 700
5259.21 761
5259.89 768
5260.58 750
5261.26 788
5261.95 817
5262.63 833
5263.32 901
5264.00 766
5264.69 816
5265.37 812
5266.06 820
5266.74 746
5267.43 760
5268.11 801
5268.79 783
5269.48 755
5270.16 783
5270.85 778
5271.53 796
5272.22 714
5272.91 788
5273.59 727
5274.28 775
5274.96 756
5275.65 748
5276.33 736
5277.02 742
5277.70 809
5278.39 806
5279.07 758
5279.76 742
5280.45 763
5281.13 795
5281.82 851
5282.50 809
5283.19 797
5283.87 791
5284.56 778
5285.25 783
5285.93 814
5286.62 818
5287.30 782
5287.99 746
5288.68 750
5289.36 809
5290.05 801
5290.74 769
5291.42 762
5292.11 732
5292.79 819
5293.48 761
5294.17 780
5294.85 797
5295.54 794
5296.23 821
5296.91 812
5297.60 845
5298.29 841
5298.98 856
5299.66 845
5300.35 855
5301.04 861
5301.72 886
5302.41 851
5303.10 864
5303.78 941
5304.47 945
5305.16 963
5305.85 947
5306.53 868
5307.22 881
5307.91 844
5308.60 846
5309.28 882
5309.97 950
5310.66 901
5311.35 886
5312.03 930
5312.72 986
5313.41 978
5314.10 959
5314.79 994
5315.47 970
5316.16 941
5316.85 933
5317.54 910
5318.23 979
5318.91 977
5319.60 907
5320.29 862
5320.98 853
5321.67 882
5322.36 863
5323.04 819
5323.73 835
5324.42 806
5325.11 791
5325.80 817
5326.49 817
5327.18 778
5327.86 759
5328.55 802
5329.24 726
5329.93 791
5330.62 721
5331.31 765
5332.00 792
5332.69 753
5333.38 747
5334.06 740
5334.75 788
5335.44 778
5336.13 778
5336.82 804
5337.51 770
5338.20 777
5338.89 795
5339.58 809
5340.27 772
5340.96 746
5341.65 761
5342.34 755
5343.03 751
5343.72 758
5344.41 781
5345.10 805
5345.79 821
5346.48 788
5347.17 876
5347.86 837
5348.55 886
5349.24 858
5349.93 833
5350.62 887
5351.31 847
5352.00 818
5352.69 850
5353.38 821
5354.07 791
5354.76 757
5355.45 750
5356.14 764
5356.83 743
5357.52 723
5358.21 737
5358.90 732
5359.59 737
5360.29 730
5360.98 748
5361.67 771
5362.36 818
5363.05 767
5363.74 739
5364.43 759
5365.12 817
5365.81 795
5366.50 737
5367.20 767
5367.89 748
5368.58 765
5369.27 789
5369.96 734
5370.65 758
5371.34 744
5372.04 786
5372.73 755
5373.42 749
5374.11 747
5374.80 773
5375.49 761
5376.19 744
5376.88 706
5377.57 723
5378.26 785
5378.95 763
5379.65 806
5380.34 800
5381.03 769
5381.72 688
5382.42 724
5383.11 770
5383.80 783
5384.49 801
5385.19 744
5385.88 753
5386.57 769
5387.26 798
5387.96 796
5388.65 843
5389.34 789
5390.03 823
5390.73 836
5391.42 812
5392.11 800
5392.80 760
5393.50 804
5394.19 807
5394.88 817
5395.58 818
5396.27 757
5396.96 724
5397.66 776
5398.35 764
5399.04 791
5399.74 789
5400.43 765
5401.12 763
5401.82 784
5402.51 773
5403.20 755
5403.90 764
5404.59 799
5405.29 816
5405.98 816
5406.67 786
5407.37 838
5408.06 846
5408.75 814
5409.45 809
5410.14 783
5410.84 783
5411.53 792
5412.23 795
5412.92 807
5413.61 856
5414.31 830
5415.00 825
5415.70 842
5416.39 787
5417.09 820
5417.78 829
5418.47 856
5419.17 844
5419.86 835
5420.56 823
5421.25 872
5421.95 820
5422.64 804
5423.34 817
5424.03 868
5424.73 863
5425.42 850
5426.12 817
5426.81 825
5427.51 828
5428.20 831
5428.90 847
5429.59 837
5430.29 828
5430.99 845
5431.68 797
5432.38 771
5433.07 845
5433.77 869
5434.46 857
5435.16 818
5435.85 842
5436.55 848
5437.25 839
5437.94 818
5438.64 869
5439.33 856
5440.03 905
5440.73 870
5441.42 867
5442.12 867
5442.81 911
5443.51 953
5444.21 1040
5444.90 1005
5445.60 1051
5446.29 1082
5446.99 1173
5447.69 1176
5448.38 1200
5449.08 1159
5449.78 1121
5450.47 1032
5451.17 983
5451.87 994
5452.56 971
5453.26 972
5453.96 946
5454.65 973
5455.35 955
5456.05 960
5456.75 899
5457.44 910
5458.14 906
5458.84 929
5459.53 967
5460.23 977
5460.93 995
5461.63 952
5462.32 986
5463.02 983
5463.72 1030
5464.42 945
5465.11 1043
5465.81 1034
5466.51 991
5467.21 1016
5467.90 1049
5468.60 1011
5469.30 968
5470.00 982
5470.70 1026
5471.39 1017
5472.09 1042
5472.79 1048
5473.49 1092
5474.19 1099
5474.88 1111
5475.58 1116
5476.28 1202
5476.98 1163
5477.68 1265
5478.38 1441
5479.07 1539
5479.77 1487
5480.47 1539
5481.17 1553
5481.87 1428
5482.57 1387
5483.27 1293
5483.96 1310
5484.66 1258
5485.36 1229
5486.06 1176
5486.76 1173
5487.46 1219
5488.16 1218
5488.86 1155
5489.56 1213
5490.26 1152
5490.96 1213
5491.65 1199
5492.35 1212
5493.05 1240
5493.75 1285
5494.45 1222
5495.15 1243
5495.85 1256
5496.55 1303
5497.25 1388
5497.95 1531
5498.65 1699
5499.35 1877
5500.05 2034
5500.75 2027
5501.45 1944
5502.15 1781
5502.85 1626
5503.55 1530
5504.25 1453
5504.95 1368
5505.65 1254
5506.35 1166
5507.05 1110
5507.75 1062
5508.45 1081
5509.15 1078
5509.85 1105
5510.55 1058
5511.25 1078
5511.95 1093
5512.65 1075
5513.35 1067
5514.05 1066
5514.76 1030
5515.46 1040
5516.16 1062
5516.86 1026
5517.56 1033
5518.26 1005
5518.96 985
5519.66 1027
5520.36 1052
5521.06 1019
5521.77 961
5522.47 1025
5523.17 948
5523.87 943
5524.57 890
5525.27 922
5525.97 932
5526.67 941
5527.38 934
5528.08 915
5528.78 904
5529.48 944
5530.18 950
5530.88 927
5531.59 919
5532.29 904
5532.99 952
5533.69 928
5534.39 959
5535.10 931
5535.80 891
5536.50 877
5537.20 872
5537.90 898
5538.61 875
5539.31 876
5540.01 874
5540.71 897
5541.42 873
5542.12 858
5542.82 847
5543.52 854
5544.23 837
5544.93 871
5545.63 818
5546.33 838
5547.04 843
5547.74 867
5548.44 799
5549.15 835
5549.85 877
5550.55 869
5551.26 886
5551.96 872
5552.66 842
5553.36 880
5554.07 856
5554.77 839
5555.47 831
5556.18 841
5556.88 837
5557.58 844
5558.29 857
5558.99 883
5559.70 868
5560.40 856
5561.10 895
5561.81 849
5562.51 884
5563.21 858
5563.92 902
5564.62 928
5565.33 865
5566.03 830
5566.73 880
5567.44 860
5568.14 824
5568.85 809
5569.55 815
5570.25 820
5570.96 835
5571.66 833
5572.37 868
5573.07 848
5573.78 853
5574.48 837
5575.19 868
5575.89 852
5576.59 836
5577.30 810
5578.00 816
5578.71 809
5579.41 867
5580.12 839
5580.82 832
5581.53 827
5582.23 840
5582.94 827
5583.64 834
5584.35 801
5585.05 837
5585.76 789
5586.46 801
5587.17 835
5587.88 837
5588.58 810
5589.29 822
5589.99 785
5590.70 780
5591.40 790
5592.11 785
5592.81 829
5593.52 801
5594.23 780
5594.93 822
5595.64 789
5596.34 774
5597.05 801
5597.76 807
5598.46 776
5599.17 732
5599.87 783
5600.58 780
5601.29 783
5601.99 812
5602.70 823
5603.41 778
5604.11 776
5604.82 786
5605.52 797
5606.23 821
5606.94 806
5607.64 791
5608.35 772
5609.06 805
5609.76 824
5610.47 798
5611.18 811
5611.88 825
5612.59 763
5613.30 848
5614.01 831
5614.71 852
5615.42 851
5616.13 807
5616.83 805
5617.54 797
5618.25 797
5618.96 818
5619.66 841
5620.37 857
5621.08 873
5621.79 796
5622.49 784
5623.20 826
5623.91 825
5624.62 835
5625.32 800
5626.03 835
5626.74 842
5627.45 832
5628.16 827
5628.86 807
5629.57 920
5630.28 904
5630.99 873
5631.70 863
5632.40 846
5633.11 846
5633.82 875
5634.53 887
5635.24 893
5635.95 872
5636.65 912
5637.36 945
5638.07 898
5638.78 863
5639.49 878
5640.20 880
5640.91 880
5641.61 899
5642.32 905
5643.03 884
5643.74 876
5644.45 905
5645.16 867
5645.87 869
5646.58 863
5647.29 842
5648.00 866
5648.70 862
5649.41 853
5650.12 876
5650.83 867
5651.54 812
5652.25 837
5652.96 867
5653.67 874
5654.38 846
5655.09 913
5655.80 855
5656.51 906
5657.22 911
5657.93 923
5658.64 979
5659.35 965
5660.06 908
5660.77 944
5661.48 928
5662.19 956
5662.90 946
5663.61 926
5664.32 943
5665.03 918
5665.74 879
5666.45 858
5667.16 879
5667.87 931
5668.58 985
5669.29 977
5670.00 979
5670.71 946
5671.42 948
5672.13 933
5672.84 939
5673.56 932
5674.27 866
5674.98 865
5675.69 875
5676.40 840
5677.11 814
5677.82 876
5678.53 908
5679.24 909
5679.95 908
5680.67 929
5681.38 880
5682.09 897
5682.80 858
5683.51 843
5684.22 867
5684.93 866
5685.65 878
5686.36 870
5687.07 820
5687.78 844
5688.49 849
5689.20 890
5689.92 888
5690.63 855
5691.34 829
5692.05 830
5692.76 871
5693.47 825
5694.19 825
5694.90 820
5695.61 838
5696.32 828
5697.04 804
5697.75 777
5698.46 808
5699.17 824
5699.89 818
5700.60 780
5701.31 812
5702.02 820
5702.74 834
5703.45 860
5704.16 828
5704.87 863
5705.59 825
5706.30 836
5707.01 846
5707.72 827
5708.44 831
5709.15 838
5709.86 847
5710.58 832
5711.29 810
5712.00 821
5712.72 804
5713.43 810
5714.14 783
5714.86 785
5715.57 857
5716.28 835
5717.00 808
5717.71 833
5718.42 821
5719.14 802
5719.85 814
5720.56 782
5721.28 812
5721.99 838
5722.71 788
5723.42 838
5724.13 806
5724.85 803
5725.56 849
5726.28 848
5726.99 869
5727.70 861
5728.42 884
5729.13 862
5729.85 829
5730.56 817
5731.28 824
5731.99 798
5732.70 815
5733.42 786
5734.13 803
5734.85 789
5735.56 827
5736.28 826
5736.99 777
5737.71 822
5738.42 816
5739.14 795
5739.85 821
5740.57 775
5741.28 854
5742.00 801
5742.71 799
5743.43 790
5744.14 783
5744.86 808
5745.57 813
5746.29 833
5747.00 783
5747.72 809
5748.43 845
5749.15 797
5749.87 781
5750.58 805
5751.30 785
5752.01 811
5752.73 839
5753.44 861
5754.16 820
5754.88 824
5755.59 852
5756.31 870
5757.02 872
5757.74 865
5758.46 875
5759.17 891
5759.89 895
5760.60 882
5761.32 864
5762.04 839
5762.75 893
5763.47 927
5764.19 883
5764.90 900
5765.62 889
5766.34 910
5767.05 938
5767.77 1017
5768.49 1095
5769.20 1161
5769.92 1249
5770.64 1203
5771.35 1189
5772.07 1119
5772.79 1081
5773.50 994
5774.22 961
5774.94 992
5775.65 960
5776.37 929
5777.09 876
5777.81 930
5778.52 934
5779.24 946
5779.96 920
5780.68 923
5781.39 897
5782.11 853
5782.83 871
5783.55 947
5784.26 903
5784.98 934
5785.70 908
5786.42 900
5787.14 885
5787.85 886
5788.57 870
5789.29 829
5790.01 847
5790.73 871
5791.44 894
5792.16 903
5792.88 875
5793.60 882
5794.32 868
5795.03 871
5795.75 901
5796.47 901
5797.19 871
5797.91 863
5798.63 836
5799.35 844
5800.06 883
5800.78 874
5801.50 864
5802.22 864
5802.94 849
5803.66 867
5804.38 823
5805.10 854
5805.82 860
5806.53 876
5807.25 875
5807.97 859
5808.69 890
5809.41 891
5810.13 870
5810.85 884
5811.57 840
5812.29 848
5813.01 860
5813.73 840
5814.45 857
5815.17 846
5815.89 840
5816.61 844
5817.33 803
5818.05 828
5818.77 853
5819.49 896
5820.20 853
5820.92 836
5821.64 846
5822.36 883
5823.09 889
5823.81 877
5824.53 884
5825.25 849
5825.97 871
5826.69 881
5827.41 845
5828.13 844
5828.85 886
5829.57 876
5830.29 883
5831.01 845
5831.73 846
5832.45 869
5833.17 859
5833.89 876
5834.61 886
5835.33 871
5836.05 852
5836.78 858
5837.50 883
5838.22 876
5838.94 863
5839.66 861
5840.38 871
5841.10 863
5841.82 876
5842.54 870
5843.27 876
5843.99 948
5844.71 899
5845.43 871
5846.15 861
5846.87 853
5847.59 853
5848.32 840
5849.04 897
5849.76 916
5850.48 909
5851.20 894
5851.93 843
5852.65 881
5853.37 902
5854.09 897
5854.81 882
5855.54 953
5856.26 918
5856.98 907
5857.70 878
5858.42 918
5859.15 926
5859.87 934
5860.59 912
5861.31 930
5862.04 934
5862.76 922
5863.48 924
5864.20 942
5864.93 946
5865.65 936
5866.37 965
5867.10 982
5867.82 965
5868.54 968
5869.26 944
5869.99 987
5870.71 944
5871.43 932
5872.16 959
5872.88 952
5873.60 970
5874.33 939
5875.05 992
5875.77 988
5876.50 986
5877.22 996
5877.94 960
5878.67 1016
5879.39 1032
5880.11 1037
5880.84 1073
5881.56 1045
5882.28 1038
5883.01 1042
5883.73 1026
5884.46 1048
5885.18 1034
5885.90 1059
5886.63 1047
5887.35 1080
5888.08 1065
5888.80 1058
5889.52 1088
5890.25 1067
5890.97 1093
5891.70 1061
5892.42 1055
5893.15 1053
5893.87 1060
5894.59 1123
5895.32 1107
5896.04 1105
5896.77 1078
5897.49 1144
5898.22 1156
5898.94 1141
5899.67 1136
5900.39 1109
5901.12 1148
5901.84 1192
5902.57 1124
5903.29 1132
5904.02 1208
5904.74 1186
5905.47 1192
5906.19 1198
5906.92 1162
5907.64 1200
5908.37 1215
5909.09 1246
5909.82 1251
5910.55 1309
5911.27 1319
5912.00 1316
5912.72 1276
5913.45 1239
5914.17 1282
5914.90 1336
5915.63 1318
5916.35 1332
5917.08 1363
5917.80 1392
5918.53 1381
5919.25 1384
5919.98 1412
5920.71 1387
5921.43 1368
5922.16 1439
5922.89 1463
5923.61 1478
5924.34 1483
5925.06 1585
5925.79 1543
5926.52 1532
5927.24 1606
5927.97 1583
5928.70 1592
5929.42 1635
5930.15 1603
5930.88 1646
5931.60 1713
5932.33 1715
5933.06 1678
5933.78 1715
5934.51 1767
5935.24 1798
5935.97 1828
5936.69 1868
5937.42 1819
5938.15 1856
5938.87 1893
5939.60 1942
5940.33 1966
5941.06 1979
5941.78 1971
5942.51 1977
5943.24 2084
5943.97 2084
5944.69 2089
5945.42 2079
5946.15 2125
5946.88 2181
5947.60 2309
5948.33 2233
5949.06 2287
5949.79 2424
5950.52 2544
5951.24 2681
5951.97 2743
5952.70 2794
5953.43 2827
5954.16 2823
5954.88 2888
5955.61 2838
5956.34 2831
5957.07 2872
5957.80 2785
5958.53 2735
5959.25 2669
5959.98 2702
5960.71 2687
5961.44 2746
5962.17 2778
5962.90 2964
5963.63 2967
5964.36 3019
5965.08 3153
5965.81 3190
5966.54 3334
5967.27 3528
5968.00 3561
5968.73 3460
5969.46 3450
5970.19 3282
5970.92 3357
5971.65 3407
5972.37 3344
5973.10 3391
5973.83 3378
5974.56 3257
5975.29 3342
5976.02 3375
5976.75 3419
5977.48 3453
5978.21 3551
5978.94 3519
5979.67 3666
5980.40 3762
5981.13 3895
5981.86 3841
5982.59 3844
5983.32 3912
5984.05 3974
5984.78 3955
5985.51 3910
5986.24 3835
5986.97 3992
5987.70 4043
5988.43 4039
5989.16 4077
5989.89 4046
5990.62 4025
5991.35 4013
5992.08 3978
5992.81 4176
5993.54 4240
5994.27 4387
5995.00 4520
5995.74 4592
5996.47 4554
5997.20 4546
5997.93 4556
5998.66 4609
5999.39 4532
6000.12 4437
6000.85 4413
6001.58 4421
6002.31 4362
6003.04 4119
6003.78 4079
6004.51 4126
6005.24 4188
6005.97 4254
6006.70 4239
6007.43 4529
6008.16 4965
6008.90 5581
6009.63 6541
6010.36 7717
6011.09 9022
6011.82 10317
6012.55 11495
6013.29 12299
6014.02 12354
6014.75 12016
6015.48 11383
6016.21 10387
6016.95 9198
6017.68 8074
6018.41 6849
6019.14 5968
6019.87 5127
6020.61 4572
6021.34 4174
6022.07 3892
6022.80 3684
6023.54 3531
6024.27 3346
6025.00 3305
6025.73 3229
6026.47 3238
6027.20 3263
6027.93 3337
6028.66 3361
6029.40 3312
6030.13 3319
6030.86 3227
6031.59 3142
6032.33 3047
6033.06 2897
6033.79 2737
6034.53 2698
6035.26 2645
6035.99 2674
6036.73 2691
6037.46 2845
6038.19 2799
6038.93 2817
6039.66 2905
6040.39 2915
6041.13 2880
6041.86 2897
6042.59 2918
6043.33 2912
6044.06 2916
6044.79 2987
6045.53 2969
6046.26 3005
6047.00 2946
6047.73 3023
6048.46 3119
6049.20 3217
6049.93 3346
6050.67 3352
6051.40 3558
6052.13 3763
6052.87 3715
6053.60 3737
6054.34 3626
6055.07 3547
6055.81 3500
6056.54 3335
6057.27 3320
6058.01 3268
6058.74 3207
6059.48 3139
6060.21 3101
6060.95 3108
6061.68 3093
6062.42 3056
6063.15 3035
6063.89 2997
6064.62 2948
6065.36 2876
6066.09 2861
6066.83 2802
6067.56 2768
6068.30 2798
6069.03 2693
6069.77 2741
6070.50 2665
6071.24 2609
6071.97 2584
6072.71 2529
6073.44 2540
6074.18 2538
6074.91 2553
6075.65 2481
6076.39 2515
6077.12 2505
6077.86 2492
6078.59 2474
6079.33 2469
6080.06 2364
6080.80 2335
6081.54 2305
6082.27 2292
6083.01 2226
6083.74 2289
6084.48 2257
6085.22 2208
6085.95 2222
6086.69 2197
6087.42 2187
6088.16 2214
6088.90 2225
6089.63 2240
6090.37 2210
6091.11 2206
6091.84 2233
6092.58 2216
6093.32 2233
6094.05 2250
6094.79 2244
6095.53 2133
6096.26 2154
6097.00 2160
6097.74 2092
6098.47 2099
6099.21 2104
6099.95 2076
6100.69 2018
6101.42 2034
6102.16 2073
6102.90 2020
6103.63 1986
6104.37 2064
6105.11 2035
6105.85 2040
6106.58 2074
6107.32 2077
6108.06 2018
6108.80 2042
6109.53 2083
6110.27 2073
6111.01 2152
6111.75 2134
6112.49 2090
6113.22 2144
6113.96 2149
6114.70 2207
6115.44 2214
6116.17 2239
6116.91 2215
6117.65 2153
6118.39 2238
6119.13 2253
6119.87 2210
6120.60 2178
6121.34 2166
6122.08 2198
6122.82 2228
6123.56 2201
6124.30 2251
6125.03 2245
6125.77 2228
6126.51 2267
6127.25 2279
6127.99 2245
6128.73 2331
6129.47 2354
6130.21 2311
6130.94 2327
6131.68 2244
6132.42 2300
6133.16 2337
6133.90 2309
6134.64 2418
6135.38 2448
6136.12 2471
6136.86 2477
6137.60 2609
6138.34 2752
6139.08 2798
6139.81 2818
6140.55 2798
6141.29 2862
6142.03 2859
6142.77 2876
6143.51 2842
6144.25 2786
6144.99 2728
6145.73 2708
6146.47 2743
6147.21 2684
6147.95 2738
6148.69 2781
6149.43 2840
6150.17 2835
6150.91 2890
6151.65 2951
6152.39 2930
6153.13 2925
6153.87 2823
6154.61 2925
6155.35 2961
6156.09 3030
6156.83 3063
6157.58 2979
6158.32 2974
6159.06 3092
6159.80 3133
6160.54 3135
6161.28 3252
6162.02 3405
6162.76 3493
6163.50 3702
6164.24 3872
6164.98 4030
6165.72 4115
6166.46 4155
6167.21 4185
6167.95 4277
6168.69 4285
6169.43 4156
6170.17 4137
6170.91 4062
6171.65 4045
6172.39 3955
6173.14 3905
6173.88 3830
6174.62 3796
6175.36 3961
6176.10 3918
6176.84 4032
6177.59 4202
6178.33 4476
6179.07 4834
6179.81 5331
6180.55 5958
6181.30 6786
6182.04 7168
6182.78 7480
6183.52 7653
6184.26 7212
6185.01 6855
6185.75 6544
6186.49 6008
6187.23 5552
6187.97 5137
6188.72 4884
6189.46 4777
6190.20 4589
6190.94 4551
6191.69 4546
6192.43 4515
6193.17 4447
6193.92 4464
6194.66 4458
6195.40 4402
6196.14 4317
6196.89 4229
6197.63 4204
6198.37 4164
6199.12 4136
6199.86 4217
6200.60 4105
6201.34 4150
6202.09 4326
6202.83 4656
6203.57 5193
6204.32 6058
6205.06 7152
6205.80 8615
6206.55 10334
6207.29 12091
6208.03 13680
6208.78 14619
6209.52 14978
6210.27 14581
6211.01 13348
6211.75 11948
6212.50 10313
6213.24 8693
6213.98 7405
6214.73 6182
6215.47 5289
6216.22 4675
6216.96 4085
6217.71 3786
6218.45 3540
6219.19 3294
6219.94 3172
6220.68 3091
6221.43 3098
6222.17 3037
6222.92 2964
6223.66 2895
6224.40 2851
6225.15 2706
6225.89 2597
6226.64 2562
6227.38 2451
6228.13 2380
6228.87 2332
6229.62 2253
6230.36 2274
6231.11 2254
6231.85 2306
6232.60 2285
6233.34 2258
6234.09 2377
6234.83 2422
6235.58 2405
6236.32 2467
6237.07 2461
6237.81 2482
6238.56 2497
6239.30 2580
6240.05 2536
6240.80 2528
6241.54 2571
6242.29 2593
6243.03 2546
6243.78 2633
6244.52 2674
6245.27 2702
6246.02 2806
6246.76 2883
6247.51 2854
6248.25 2888
6249.00 2881
6249.75 2751
6250.49 2699
6251.24 2665
6251.98 2614
6252.73 2628
6253.48 2489
6254.22 2478
6254.97 2463
6255.72 2345
6256.46 2356
6257.21 2397
6257.95 2389
6258.70 2316
6259.45 2328
6260.19 2349
6260.94 2360
6261.69 2298
6262.43 2291
6263.18 2226
6263.93 2191
6264.68 2179
6265.42 2153
6266.17 2206
6266.92 2203
6267.66 2136
6268.41 2096
6269.16 2095
6269.91 2105
6270.65 2150
6271.40 2097
6272.15 2071
6272.89 2050
6273.64 2071
6274.39 2075
6275.14 2087
6275.88 2039
6276.63 2036
6277.38 2050
6278.13 1970
6278.88 1865
6279.62 1854
6280.37 1812
6281.12 1845
6281.87 1802
6282.62 1787
6283.36 1785
6284.11 1772
6284.86 1726
6285.61 1753
6286.36 1785
6287.10 1767
6287.85 1747
6288.60 1691
6289.35 1697
6290.10 1713
6290.85 1640
6291.59 1666
6292.34 1587
6293.09 1552
6293.84 1581
6294.59 1620
6295.34 1621
6296.09 1551
6296.84 1502
6297.58 1481
6298.33 1502
6299.08 1527
6299.83 1523
6300.58 1501
6301.33 1465
6302.08 1450
6302.83 1503
6303.58 1471
6304.33 1451
6305.08 1488
6305.83 1436
6306.58 1479
6307.32 1492
6308.07 1477
6308.82 1491
6309.57 1533
6310.32 1501
6311.07 1517
6311.82 1545
6312.57 1578
6313.32 1541
6314.07 1591
6314.82 1624
6315.57 1581
6316.32 1656
6317.07 1621
6317.82 1556
6318.57 1478
6319.32 1497
6320.07 1526
6320.82 1419
6321.57 1389
6322.32 1365
6323.07 1372
6323.82 1347
6324.58 1374
6325.33 1406
6326.08 1381
6326.83 1404
6327.58 1401
6328.33 1392
6329.08 1370
6329.83 1368
6330.58 1341
6331.33 1347
6332.08 1338
6332.83 1352
6333.58 1395
6334.34 1352
6335.09 1373
6335.84 1308
6336.59 1288
6337.34 1340
6338.09 1332
6338.84 1316
6339.59 1328
6340.35 1360
6341.10 1336
6341.85 1282
6342.60 1307
6343.35 1270
6344.10 1300
6344.86 1268
6345.61 1295
6346.36 1320
6347.11 1361
6347.86 1343
6348.62 1392
6349.37 1344
6350.12 1404
6350.87 1427
6351.62 1459
6352.38 1465
6353.13 1506
6353.88 1504
6354.63 1514
6355.38 1469
6356.14 1508
6356.89 1443
6357.64 1355
6358.39 1363
6359.15 1373
6359.90 1355
6360.65 1260
6361.40 1313
6362.16 1312
6362.91 1323
6363.66 1282
6364.42 1272
6365.17 1450
6365.92 1425
6366.67 1388
6367.43 1407
6368.18 1431
6368.93 1410
6369.69 1380
6370.44 1325
6371.19 1286
6371.95 1307
6372.70 1307
6373.45 1308
6374.21 1305
6374.96 1290
6375.71 1307
6376.47 1295
6377.22 1281
6377.98 1334
6378.73 1332
6379.48 1335
6380.24 1407
6380.99 1389
6381.74 1315
6382.50 1356
6383.25 1351
6384.01 1389
6384.76 1328
6385.51 1283
6386.27 1290
6387.02 1290
6387.78 1262
6388.53 1250
6389.29 1277
6390.04 1256
6390.79 1265
6391.55 1210
6392.30 1261
6393.06 1271
6393.81 1280
6394.57 1275
6395.32 1238
6396.08 1279
6396.83 1296
6397.59 1301
6398.34 1265
6399.10 1252
6399.85 1269
6400.61 1253
6401.36 1300
6402.12 1278
6402.87 1273
6403.63 1289
6404.38 1281
6405.14 1271
6405.89 1290
6406.65 1284
6407.40 1268
6408.16 1282
6408.91 1322
6409.67 1309
6410.43 1305
6411.18 1301
6411.94 1290
6412.69 1336
6413.45 1265
6414.20 1331
6414.96 1288
6415.72 1283
6416.47 1327
6417.23 1422
6417.98 1338
6418.74 1311
6419.50 1336
6420.25 1332
6421.01 1367
6421.77 1355
6422.52 1356
6423.28 1358
6424.03 1396
6424.79 1371
6425.55 1303
6426.30 1340
6427.06 1359
6427.82 1400
6428.57 1426
6429.33 1390
6430.09 1384
6430.84 1389
6431.60 1411
6432.36 1452
6433.11 1473
6433.87 1445
6434.63 1485
6435.39 1521
6436.14 1497
6436.90 1501
6437.66 1546
6438.41 1584
6439.17 1645
6439.93 1601
6440.69 1634
6441.44 1617
6442.20 1685
6442.96 1622
6443.72 1617
6444.47 1634
6445.23 1655
6445.99 1679
6446.75 1720
6447.50 1693
6448.26 1717
6449.02 1722
6449.78 1711
6450.54 1775
6451.29 1767
6452.05 1710
6452.81 1686
6453.57 1732
6454.33 1692
6455.08 1738
6455.84 1717
6456.60 1710
6457.36 1768
6458.12 1725
6458.88 1789
6459.64 1788
6460.39 1869
6461.15 1889
6461.91 1960
6462.67 1904
6463.43 1993
6464.19 2006
6464.95 2077
6465.70 2151
6466.46 2194
6467.22 2179
6467.98 2240
6468.74 2256
6469.50 2241
6470.26 2232
6471.02 2216
6471.78 2245
6472.54 2255
6473.30 2199
6474.05 2251
6474.81 2323
6475.57 2275
6476.33 2317
6477.09 2392
6477.85 2484
6478.61 2480
6479.37 2478
6480.13 2503
6480.89 2502
6481.65 2518
6482.41 2654
6483.17 2690
6483.93 2664
6484.69 2721
6485.45 2717
6486.21 2656
6486.97 2762
6487.73 2797
6488.49 2922
6489.25 2902
6490.01 2972
6490.77 3015
6491.53 3127
6492.29 3126
6493.05 3171
6493.81 3202
6494.57 3148
6495.33 3162
6496.10 3109
6496.86 3137
6497.62 3147
6498.38 3097
6499.14 3049
6499.90 3119
6500.66 3261
6501.42 3272
6502.18 3454
6502.94 3743
6503.70 4323
6504.47 5193
6505.23 6496
6505.99 8129
6506.75 9835
6507.51 11177
6508.27 11900
6509.03 11969
6509.79 11612
6510.56 10653
6511.32 9336
6512.08 8036
6512.84 6910
6513.60 5862
6514.36 5013
6515.13 4410
6515.89 4025
6516.65 3698
6517.41 3481
6518.17 3368
6518.94 3241
6519.70 3139
6520.46 3078
6521.22 3097
6521.98 3159
6522.75 3222
6523.51 3265
6524.27 3334
6525.03 3474
6525.79 3549
6526.56 3566
6527.32 3632
6528.08 3680
6528.84 3677
6529.61 3551
6530.37 3522
6531.13 3525
6531.90 3592
6532.66 3776
6533.42 4210
6534.18 4632
6534.95 4987
6535.71 5348
6536.47 5533
6537.24 5485
6538.00 5274
6538.76 4911
6539.53 4612
6540.29 4199
6541.05 3873
6541.82 3643
6542.58 3448
6543.34 3349
6544.11 3298
6544.87 3443
6545.63 3471
6546.40 3426
6547.16 3429
6547.92 3319
6548.69 3329
6549.45 3336
6550.21 3223
6550.98 3208
6551.74 3097
6552.51 3066
6553.27 3063
6554.03 3049
6554.80 3046
6555.56 3032
6556.33 3083
6557.09 3067
6557.85 3109
6558.62 3112
6559.38 3140
6560.15 3128
6560.91 3142
6561.68 3188
6562.44 3226
6563.21 3234
6563.97 3323
6564.74 3288
6565.50 3233
6566.26 3190
6567.03 3237
6567.79 3239
6568.56 3192
6569.32 3146
6570.09 3071
6570.85 3141
6571.62 3124
6572.38 3158
6573.15 3228
6573.91 3278
6574.68 3222
6575.44 3201
6576.21 3178
6576.98 3291
6577.74 3298
6578.51 3179
6579.27 3193
6580.04 3208
6580.80 3202
6581.57 3169
6582.33 3153
6583.10 3233
6583.87 3268
6584.63 3228
6585.40 3180
6586.16 3194
6586.93 3187
6587.70 3157
6588.46 3161
6589.23 3215
6589.99 3275
6590.76 3481
6591.53 3691
6592.29 3866
6593.06 4196
6593.82 4423
6594.59 4471
6595.36 4595
6596.12 4686
6596.89 4239
6597.66 4140
6598.42 3925
6599.19 3705
6599.96 3479
6600.72 3198
6601.49 2952
6602.26 2864
6603.02 2791
6603.79 2676
6604.56 2683
6605.33 2600
6606.09 2660
6606.86 2593
6607.63 2585
6608.39 2565
6609.16 2646
6609.93 2664
6610.70 2592
6611.46 2571
6612.23 2519
6613.00 2459
6613.77 2452
6614.53 2406
6615.30 2388
6616.07 2394
6616.84 2427
6617.60 2437
6618.37 2464
6619.14 2587
6619.91 2640
6620.68 2706
6621.44 2762
6622.21 2752
6622.98 2823
6623.75 2823
6624.52 2796
6625.28 2872
6626.05 2783
6626.82 2696
6627.59 2601
6628.36 2515
6629.13 2446
6629.89 2563
6630.66 2537
6631.43 2576
6632.20 2713
6632.97 2764
6633.74 2884
6634.51 2875
6635.27 2978
6636.04 3056
6636.81 3039
6637.58 3025
6638.35 3117
6639.12 3250
6639.89 3391
6640.66 3408
6641.43 3481
6642.19 3472
6642.96 3360
6643.73 3157
6644.50 2994
6645.27 2899
6646.04 2658
6646.81 2519
6647.58 2391
6648.35 2312
6649.12 2250
6649.89 2210
6650.66 2151
6651.43 2070
6652.20 2166
6652.97 2134
6653.74 2128
6654.51 2125
6655.28 2064
6656.05 2071
6656.82 2003
6657.59 2014
6658.36 2059
6659.13 1982
6659.90 2012
6660.67 1991
6661.44 1984
6662.21 1891
6662.98 1940
6663.75 1917
6664.52 1905
6665.29 1865
6666.06 1891
6666.83 1924
6667.60 1928
6668.37 1968
6669.14 1967
6669.91 1994
6670.68 2108
6671.46 2068
6672.23 2033
6673.00 2015
6673.77 1944
6674.54 1963
6675.31 2002
6676.08 1983
6676.85 1984
6677.62 1983
6678.40 2026
6679.17 2032
6679.94 2017
6680.71 2079
6681.48 2045
6682.25 2125
6683.02 2148
6683.80 2236
6684.57 2315
6685.34 2352
6686.11 2284
6686.88 2209
6687.65 2156
6688.43 2046
6689.20 1990
6689.97 1903
6690.74 1858
6691.51 1852
6692.29 1791
6693.06 1793
6693.83 1774
6694.60 1738
6695.37 1696
6696.15 1718
6696.92 1732
6697.69 1702
6698.46 1697
6699.24 1663
6700.01 1669
6700.78 1732
6701.55 1726
6702.33 1685
6703.10 1685
6703.87 1628
6704.64 1655
6705.42 1617
6706.19 1612
6706.96 1598
6707.74 1569
6708.51 1562
6709.28 1590
6710.06 1587
6710.83 1545
6711.60 1492
6712.37 1526
6713.15 1548
6713.92 1499
6714.69 1530
6715.47 1527
6716.24 1491
6717.01 1523
6717.79 1481
6718.56 1488
6719.34 1474
6720.11 1449
6720.88 1446
6721.66 1449
6722.43 1479
6723.20 1491
6723.98 1455
6724.75 1461
6725.53 1477
6726.30 1452
6727.07 1438
6727.85 1413
6728.62 1414
6729.40 1442
6730.17 1416
6730.95 1439
6731.72 1445
6732.49 1363
6733.27 1423
6734.04 1434
6734.82 1464
6735.59 1482
6736.37 1487
6737.14 1485
6737.92 1533
6738.69 1479
6739.47 1526
6740.24 1513
6741.01 1486
6741.79 1452
6742.56 1502
6743.34 1522
6744.11 1549
6744.89 1564
6745.67 1572
6746.44 1551
6747.22 1575
6747.99 1550
6748.77 1586
6749.54 1621
6750.32 1632
6751.09 1689
6751.87 1784
6752.64 1823
6753.42 1844
6754.19 1786
6754.97 1739
6755.75 1687
6756.52 1627
6757.30 1688
6758.07 1609
6758.85 1575
6759.63 1570
6760.40 1584
6761.18 1607
6761.95 1571
6762.73 1471
6763.51 1569
6764.28 1539
6765.06 1648
6765.83 1660
6766.61 1660
6767.39 1667
6768.16 1599
6768.94 1638
6769.72 1660
6770.49 1604
6771.27 1540
6772.05 1517
6772.82 1531
6773.60 1424
6774.38 1442
6775.15 1426
6775.93 1478
6776.71 1484
6777.48 1471
6778.26 1391
6779.04 1414
6779.82 1417
6780.59 1383
6781.37 1402
6782.15 1428
6782.92 1462
6783.70 1509
6784.48 1391
6785.26 1358
6786.03 1365
6786.81 1352
6787.59 1361
6788.37 1348
6789.14 1315
6789.92 1354
6790.70 1277
6791.48 1285
6792.25 1293
6793.03 1309
6793.81 1281
6794.59 1266
6795.37 1271
6796.14 1257
6796.92 1250
6797.70 1266
6798.48 1294
6799.26 1270
6800.04 1310
6800.81 1293
6801.59 1323
6802.37 1278
6803.15 1272
6803.93 1280
6804.71 1299
6805.48 1332
6806.26 1272
6807.04 1234
6807.82 1242
6808.60 1288
6809.38 1246
6810.16 1238
6810.94 1285
6811.71 1335
6812.49 1263
6813.27 1291
6814.05 1312
6814.83 1348
6815.61 1263
6816.39 1287
6817.17 1341
6817.95 1253
6818.73 1278
6819.51 1281
6820.29 1309
6821.07 1315
6821.84 1271
6822.62 1307
6823.40 1330
6824.18 1322
6824.96 1305
6825.74 1337
6826.52 1328
6827.30 1327
6828.08 1289
6828.86 1258
6829.64 1306
6830.42 1331
6831.20 1319
6831.98 1371
6832.76 1366
6833.54 1352
6834.32 1463
6835.10 1591
6835.88 1722
6836.66 1909
6837.44 2119
6838.22 2301
6839.01 2383
6839.79 2336
6840.57 2294
6841.35 2139
6842.13 1982
6842.91 1891
6843.69 1736
6844.47 1664
6845.25 1693
6846.03 1587
6846.81 1570
6847.59 1624
6848.37 1719
6849.16 1862
6849.94 1953
6850.72 1997
6851.50 2056
6852.28 1984
6853.06 1908
6853.84 1786
6854.62 1729
6855.41 1652
6856.19 1622
6856.97 1521
6857.75 1472
6858.53 1460
6859.31 1433
6860.10 1425
6860.88 1417
6861.66 1433
6862.44 1427
6863.22 1484
6864.00 1478
6864.79 1483
6865.57 1480
6866.35 1495
6867.13 1515
6867.91 1541
6868.70 1549
6869.48 1533
6870.26 1558
6871.04 1578
6871.83 1605
6872.61 1533
6873.39 1629
6874.17 1585
6874.96 1595
6875.74 1687
6876.52 1664
6877.30 1756
6878.09 1808
6878.87 1762
6879.65 1876
6880.43 1871
6881.22 1910
6882.00 1947
6882.78 1949
6883.57 2029
6884.35 2081
6885.13 2149
6885.92 2344
6886.70 2422
6887.48 2590
6888.27 2778
6889.05 2746
6889.83 2623
6890.62 2553
6891.40 2501
6892.18 2293
6892.97 2162
6893.75 2073
6894.53 2102
6895.32 2022
6896.10 2009
6896.88 1986
6897.67 2034
6898.45 2031
6899.24 2039
6900.02 1964
6900.80 1964
6901.59 2078
6902.37 2032
6903.16 2059
6903.94 2055
6904.73 2023
6905.51 2007
6906.29 1996
6907.08 1968
6907.86 1962
6908.65 1935
6909.43 1918
6910.22 1919
6911.00 1928
6911.79 1940
6912.57 1966
6913.35 1964
6914.14 2003
6914.92 1989
6915.71 2000
6916.49 1987
6917.28 1910
6918.06 1890
6918.85 1999
6919.63 2027
6920.42 1991
6921.20 2014
6921.99 2025
6922.78 2091
6923.56 2101
6924.35 2167
6925.13 2140
6925.92 2181
6926.70 2201
6927.49 2194
6928.27 2337
6929.06 2293
6929.84 2260
6930.63 2221
6931.42 2269
6932.20 2269
6932.99 2322
6933.77 2351
6934.56 2356
6935.35 2432
6936.13 2513
6936.92 2514
6937.70 2563
6938.49 2682
6939.28 2793
6940.06 3034
6940.85 3111
6941.63 3241
6942.42 3326
6943.21 3380
6943.99 3419
6944.78 3417
6945.57 3365
6946.35 3388
6947.14 3483
6947.93 3478
6948.71 3449
6949.50 3452
6950.29 3335
6951.07 3267
6951.86 3180
6952.65 3185
6953.44 3123
6954.22 3166
6955.01 3058
6955.80 3012
6956.58 3079
6957.37 3046
6958.16 3129
6958.95 3139
6959.73 3166
6960.52 3153
6961.31 3112
6962.09 3219
6962.88 3339
6963.67 3348
6964.46 3420
6965.25 3538
6966.03 3794
6966.82 3981
6967.61 4032
6968.40 4204
6969.18 4305
6969.97 4453
6970.76 4414
6971.55 4364
6972.34 4392
6973.12 4339
6973.91 4306
6974.70 4256
6975.49 4261
6976.28 4298
6977.07 4385
6977.85 4562
6978.64 4935
6979.43 5248
6980.22 5723
6981.01 6645
6981.80 8089
6982.59 9771
6983.37 11664
6984.16 13649
6984.95 15113
6985.74 15795
6986.53 15636
6987.32 14935
6988.11 13549
6988.90 11801
6989.69 10069
6990.47 8462
6991.26 7146
6992.05 5902
6992.84 5055
6993.63 4467
6994.42 3907
6995.21 3507
6996.00 3218
6996.79 3028
6997.58 2951
6998.37 2826
6999.16 2758
6999.95 2736
7000.74 2636
7001.53 2615
7002.32 2539
7003.11 2427
7003.90 2435
7004.69 2311
7005.48 2227
7006.27 2156
7007.06 2107
7007.85 2114
7008.64 2056
7009.43 2133
7010.22 2135
7011.01 2284
7011.80 2372
7012.59 2435
7013.38 2479
7014.17 2433
7014.96 2450
7015.75 2435
7016.54 2362
7017.33 2286
7018.12 2283
7018.91 2331
7019.70 2326
7020.49 2307
7021.28 2398
7022.07 2547
7022.87 2705
7023.66 2693
7024.45 2758
7025.24 2669
7026.03 2560
7026.82 2571
7027.61 2492
7028.40 2441
7029.19 2368
7029.99 2304
7030.78 2272
7031.57 2150
7032.36 2110
7033.15 2166
7033.94 2169
7034.74 2094
7035.53 2196
7036.32 2219
7037.11 2286
7037.90 2235
7038.69 2200
7039.49 2220
7040.28 2274
7041.07 2294
7041.86 2296
7042.65 2294
7043.45 2265
7044.24 2321
7045.03 2313
7045.82 2301
7046.61 2283
7047.41 2297
7048.20 2318
7048.99 2330
7049.78 2333
7050.58 2364
7051.37 2318
7052.16 2233
7052.95 2157
7053.75 2117
7054.54 2089
7055.33 2035
7056.13 2010
7056.92 2011
7057.71 2031
7058.50 1968
7059.30 1989
7060.09 1987
7060.88 2024
7061.68 2027
7062.47 2001
7063.26 1961
7064.06 1908
7064.85 1914
7065.64 1869
7066.44 1855
7067.23 1816
7068.02 1691
7068.82 1674
7069.61 1664
7070.40 1607
7071.20 1660
7071.99 1660
7072.78 1634
7073.58 1543
7074.37 1526
7075.17 1577
7075.96 1512
7076.75 1650
7077.55 1538
7078.34 1478
7079.14 1504
7079.93 1499
7080.72 1460
7081.52 1443
7082.31 1485
7083.11 1447
7083.90 1396
7084.70 1376
7085.49 1412
7086.28 1423
7087.08 1417
7087.87 1391
7088.67 1369
7089.46 1354
7090.26 1331
7091.05 1369
7091.85 1324
7092.64 1289
7093.44 1262
7094.23 1322
7095.03 1314
7095.82 1275
7096.62 1260
7097.41 1256
7098.21 1249
7099.00 1239
7099.80 1267
7100.59 1246
7101.39 1232
7102.18 1230
7102.98 1174
7103.77 1170
7104.57 1215
7105.37 1194
7106.16 1120
7106.96 1164
7107.75 1192
7108.55 1135
7109.34 1134
7110.14 1119
7110.94 1129
7111.73 1134
7112.53 1160
7113.32 1173
7114.12 1165
7114.92 1152
7115.71 1180
7116.51 1140
7117.30 1130
7118.10 1109
7118.90 1123
7119.69 1081
7120.49 1113
7121.29 1164
7122.08 1135
7122.88 1127
7123.68 1083
7124.47 1074
7125.27 1053
7126.07 1138
7126.86 1112
7127.66 1147
7128.46 1165
7129.25 1136
7130.05 1137
7130.85 1164
7131.64 1114
7132.44 1140
7133.24 1125
7134.04 1101
7134.83 1105
7135.63 1053
7136.43 1051
7137.23 1024
7138.02 1005
7138.82 1019
7139.62 1006
7140.42 1001
7141.21 986
7142.01 1044
7142.81 1013
7143.61 984
7144.40 960
7145.20 1022
7146.00 976
7146.80 939
7147.59 941
7148.39 958
7149.19 969
7149.99 926
7150.79 921
7151.59 969
7152.38 949
7153.18 980
7153.98 977
7154.78 943
7155.58 987
7156.38 1011
7157.17 1012
7157.97 1013
7158.77 982
7159.57 944
7160.37 932
7161.17 952
7161.97 955
7162.76 929
7163.56 926
7164.36 919
7165.16 913
7165.96 909
7166.76 961
7167.56 916
7168.36 917
7169.16 882
7169.96 880
7170.75 896
7171.55 891
7172.35 843
7173.15 861
7173.95 831
7174.75 858
7175.55 863
7176.35 844
7177.15 857
7177.95 905
7178.75 835
7179.55 851
7180.35 864
7181.15 908
7181.95 900
7182.75 917
7183.55 882
7184.35 864
7185.15 890
7185.95 842
7186.75 876
7187.55 845
7188.35 867
7189.15 806
7189.95 838
7190.75 834
7191.55 835
7192.35 868
7193.15 845
7193.95 785
7194.75 826
7195.55 801
7196.35 828
7197.15 800
7197.95 789
7198.76 816
7199.56 825
7200.36 822
7201.16 826
7201.96 819
7202.76 810
7203.56 827
7204.36 832
7205.16 858
7205.96 832
7206.77 804
7207.57 802
7208.37 828
7209.17 829
7209.97 835
7210.77 826
7211.57 841
7212.38 852
7213.18 845
7213.98 833
7214.78 805
7215.58 826
7216.38 818
7217.19 818
7217.99 808
7218.79 889
7219.59 890
7220.39 798
7221.20 828
7222.00 799
7222.80 826
7223.60 828
7224.40 837
7225.21 823
7226.01 799
7226.81 846
7227.61 816
7228.42 803
7229.22 786
7230.02 826
7230.82 813
7231.63 816
7232.43 840
7233.23 836
7234.03 882
7234.84 928
7235.64 892
7236.44 914
7237.25 889
7238.05 943
7238.85 913
7239.65 894
7240.46 881
7241.26 863
7242.06 840
7242.87 835
7243.67 809
7244.47 807
7245.28 840
7246.08 857
7246.88 815
7247.69 812
7248.49 803
7249.30 810
7250.10 835
7250.90 830
7251.71 836
7252.51 835
7253.31 844
7254.12 857
7254.92 830
7255.73 842
7256.53 809
7257.33 821
7258.14 864
7258.94 825
7259.75 815
7260.55 837
7261.35 829
7262.16 836
7262.96 815
7263.77 835
7264.57 809
7265.38 855
7266.18 886
7266.99 862
7267.79 824
7268.59 834
7269.40 848
7270.20 843
7271.01 863
7271.81 863
7272.62 876
7273.42 898
7274.23 878
7275.03 839
7275.84 880
7276.64 872
7277.45 902
7278.25 924
7279.06 953
7279.86 1018
7280.67 1050
7281.48 1092
7282.28 1275
7283.09 1313
7283.89 1354
7284.70 1348
7285.50 1340
7286.31 1305
7287.11 1300
7287.92 1147
7288.73 1135
7289.53 1092
7290.34 997
7291.14 915
7291.95 920
7292.76 943
7293.56 932
7294.37 906
7295.17 906
7295.98 898
7296.79 907
7297.59 934
7298.40 910
7299.21 866
7300.01 916
7300.82 905
7301.62 948
7302.43 943
7303.24 995
7304.04 950
7304.85 970
7305.66 965
7306.46 940
7307.27 994
7308.08 986
7308.89 992
7309.69 1002
7310.50 1038
7311.31 1000
7312.11 998
7312.92 1025
7313.73 1070
7314.53 1062
7315.34 1070
7316.15 1243
7316.96 1295
7317.76 1383
7318.57 1533
7319.38 1521
7320.19 1546
7320.99 1473
7321.80 1391
7322.61 1304
7323.42 1216
7324.22 1186
7325.03 1105
7325.84 1045
7326.65 1019
7327.46 1051
7328.26 999
7329.07 950
7329.88 987
7330.69 1025
7331.50 1025
7332.30 982
7333.11 973
7333.92 1007
7334.73 953
7335.54 944
7336.35 972
7337.15 989
7337.96 1001
7338.77 984
7339.58 939
7340.39 952
7341.20 952
7342.01 951
7342.82 947
7343.62 981
7344.43 911
7345.24 920
7346.05 939
7346.86 867
7347.67 910
7348.48 921
7349.29 889
7350.10 887
7350.91 895
7351.71 895
7352.52 855
7353.33 852
7354.14 873
7354.95 880
7355.76 886
7356.57 884
7357.38 860
7358.19 867
7359.00 832
7359.81 842
7360.62 855
7361.43 897
7362.24 894
7363.05 855
7363.86 874
7364.67 887
7365.48 942
7366.29 871
7367.10 885
7367.91 913
7368.72 901
7369.53 889
7370.34 883
7371.15 877
7371.96 859
7372.77 842
7373.58 865
7374.39 877
7375.20 919
7376.01 874
7376.82 912
7377.63 935
7378.45 959
7379.26 1007
7380.07 1077
7380.88 1103
7381.69 1064
7382.50 1043
7383.31 1010
7384.12 970
7384.93 930
7385.74 907
7386.56 900
7387.37 846
7388.18 838
7388.99 809
7389.80 817
7390.61 794
7391.42 804
7392.24 793
7393.05 795
7393.86 754
7394.67 760
7395.48 785
7396.29 754
7397.10 802
7397.92 768
7398.73 768
7399.54 770
7400.35 742
7401.16 784
7401.98 817
7402.79 764
7403.60 822
7404.41 805
7405.23 789
7406.04 759
7406.85 749
7407.66 777
7408.47 766
7409.29 724
7410.10 740
7410.91 708
7411.72 738
7412.54 777
7413.35 723
7414.16 743
7414.98 735
7415.79 748
7416.60 736
7417.41 758
7418.23 697
7419.04 692
7419.85 728
7420.67 769
7421.48 779
7422.29 751
7423.11 750
7423.92 719
7424.73 714
7425.54 718
7426.36 720
7427.17 709
7427.99 729
7428.80 752
7429.61 757
7430.43 680
7431.24 714
7432.05 682
7432.87 684
7433.68 690
7434.49 721
7435.31 720
7436.12 744
7436.94 713
7437.75 762
7438.56 723
7439.38 770
7440.19 739
7441.01 764
7441.82 731
7442.64 725
7443.45 715
7444.26 707
7445.08 714
7445.89 726
7446.71 700
7447.52 693
7448.34 715
7449.15 711
7449.97 701
7450.78 719
7451.59 715
7452.41 677
7453.22 662
7454.04 672
7454.85 711
7455.67 696
7456.48 694
7457.30 695
7458.11 726
7458.93 714
7459.74 691
7460.56 682
7461.38 655
7462.19 650
7463.01 666
7463.82 692
7464.64 697
7465.45 707
7466.27 709
7467.08 671
7467.90 692
7468.72 708
7469.53 696
7470.35 666
7471.16 656
7471.98 698
7472.79 696
7473.61 724
7474.43 695
7475.24 731
7476.06 711
7476.87 719
7477.69 713
7478.51 685
7479.32 671
7480.14 706
7480.96 712
7481.77 713
7482.59 699
7483.41 708
7484.22 658
7485.04 712
7485.85 674
7486.67 684
7487.49 691
7488.31 693
7489.12 655
7489.94 678
7490.76 673
7491.57 670
7492.39 700
7493.21 685
7494.02 683
7494.84 670
7495.66 688
7496.48 710
7497.29 703
7498.11 680
7498.93 702
7499.74 693
7500.56 701
7501.38 653
7502.20 657
7503.01 679
7503.83 683
7504.65 643
7505.47 676
7506.29 688
7507.10 688
7507.92 687
7508.74 693
7509.56 676
7510.37 694
7511.19 681
7512.01 694
7512.83 683
7513.65 665
7514.47 678
7515.28 686
7516.10 671
7516.92 644
7517.74 688
7518.56 667
7519.38 687
7520.19 667
7521.01 668
7521.83 651
7522.65 657
7523.47 667
7524.29 680
7525.11 680
7525.92 682
7526.74 649
7527.56 703
7528.38 690
7529.20 661
7530.02 656
7530.84 670
7531.66 676
7532.48 691
7533.30 673
7534.12 715
7534.93 675
7535.75 662
7536.57 643
7537.39 671
7538.21 689
7539.03 694
7539.85 694
7540.67 681
7541.49 647
7542.31 665
7543.13 672
7543.95 662
7544.77 672
7545.59 682
7546.41 687
7547.23 671
7548.05 670
7548.87 656
7549.69 691
7550.51 689
7551.33 694
7552.15 702
7552.97 706
7553.79 704
7554.61 715
7555.43 734
7556.25 685
7557.07 681
7557.89 726
7558.71 715
7559.53 721
7560.36 710
7561.18 684
7562.00 697
7562.82 690
7563.64 699
7564.46 697
7565.28 695
7566.10 725
7566.92 666
7567.74 700
7568.56 703
7569.39 686
7570.21 704
7571.03 691
7571.85 698
7572.67 691
7573.49 743
7574.31 698
7575.14 698
7575.96 726
7576.78 704
7577.60 723
7578.42 707
7579.24 738
7580.06 730
7580.89 739
7581.71 700
7582.53 716
7583.35 707
7584.17 713
7585.00 759
7585.82 730
7586.64 715
7587.46 712
7588.29 744
7589.11 742
7589.93 728
7590.75 728
7591.57 735
7592.40 758
7593.22 791
7594.04 788
7594.86 796
7595.69 837
7596.51 825
7597.33 789
7598.15 809
7598.98 807
7599.80 811
7600.62 849
7601.45 843
7602.27 823
7603.09 827
7603.92 830
7604.74 830
7605.56 847
7606.38 832
7607.21 800
7608.03 801
7608.85 806
7609.68 801
7610.50 803
7611.32 811
7612.15 875
7612.97 820
7613.80 817
7614.62 869
7615.44 902
7616.27 872
7617.09 955
7617.91 940
7618.74 964
7619.56 989
7620.39 964
7621.21 915
7622.03 903
7622.86 923
7623.68 919
7624.51 909
7625.33 905
7626.15 906
7626.98 870
7627.80 893
7628.63 915
7629.45 863
7630.28 863
7631.10 918
7631.93 906
7632.75 924
7633.58 849
7634.40 887
7635.22 861
7636.05 839
7636.87 810
7637.70 793
7638.52 776
7639.35 780
7640.17 762
7641.00 740
7641.82 802
7642.65 779
7643.47 791
7644.30 808
7645.13 772
7645.95 813
7646.78 798
7647.60 837
7648.43 867
7649.25 831
7650.08 834
7650.90 816
7651.73 797
7652.55 804
7653.38 814
7654.21 814
7655.03 771
7655.86 774
7656.68 746
7657.51 746
7658.34 735
7659.16 729
7659.99 691
7660.81 722
7661.64 761
7662.47 720
7663.29 771
7664.12 725
7664.95 753
7665.77 746
7666.60 759
7667.42 730
7668.25 728
7669.08 722
7669.90 706
7670.73 734
7671.56 703
7672.38 686
7673.21 693
7674.04 732
7674.87 700
7675.69 659
7676.52 683
7677.35 714
7678.17 676
7679.00 638
7679.83 656
7680.65 697
7681.48 713
7682.31 743
7683.14 737
7683.96 733
7684.79 732
7685.62 738
7686.45 785
7687.27 743
7688.10 741
7688.93 718
7689.76 747
7690.58 752
7691.41 738
7692.24 706
7693.07 697
7693.90 707
7694.72 690
7695.55 716
7696.38 756
7697.21 797
7698.04 813
7698.86 746
7699.69 725
7700.52 709
7701.35 693
7702.18 723
7703.01 719
7703.83 711
7704.66 699
7705.49 695
7706.32 637
7707.15 632
7707.98 694
7708.81 701
7709.63 694
7710.46 658
7711.29 643
7712.12 658
7712.95 694
7713.78 711
7714.61 705
7715.44 687
7716.27 692
7717.10 647
7717.93 708
7718.75 673
7719.58 679
7720.41 692
7721.24 697
7722.07 694
7722.90 661
7723.73 676
7724.56 670
7725.39 696
7726.22 753
7727.05 766
7727.88 796
7728.71 751
7729.54 720
7730.37 718
7731.20 705
7732.03 730
7732.86 714
7733.69 717
7734.52 724
7735.35 720
7736.18 700
7737.01 717
7737.84 705
7738.67 651
7739.50 664
7740.33 659
7741.16 657
7741.99 632
7742.82 659
7743.65 624
7744.48 640
7745.31 663
7746.14 669
7746.98 695
7747.81 695
7748.64 697
7749.47 698
7750.30 662
7751.13 679
7751.96 665
7752.79 627
7753.62 679
7754.45 641
7755.29 648
7756.12 654
7756.95 683
7757.78 668
7758.61 663
7759.44 682
7760.27 661
7761.11 664
7761.94 642
7762.77 636
7763.60 642
7764.43 636
7765.26 667
7766.10 656
7766.93 656
7767.76 683
7768.59 665
7769.42 661
7770.26 691
7771.09 688
7771.92 665
7772.75 669
7773.58 690
7774.42 618
7775.25 665
7776.08 688
7776.91 675
7777.75 654
7778.58 654
7779.41 638
7780.24 627
7781.08 663
7781.91 696
7782.74 678
7783.57 678
7784.41 662
7785.24 680
7786.07 688
7786.91 684
7787.74 642
7788.57 637
7789.40 639
7790.24 670
7791.07 705
7791.90 629
7792.74 654
7793.57 661
7794.40 728
7795.24 703
7796.07 687
7796.90 719
7797.74 711
7798.57 689
7799.40 708
7800.24 731
7801.07 714
7801.91 709
7802.74 706
7803.57 672
7804.41 746
7805.24 740
7806.07 738
7806.91 721
7807.74 731
7808.58 723
7809.41 749
7810.25 773
7811.08 785
7811.91 807
7812.75 849
7813.58 856
7814.42 836
7815.25 924
7816.09 926
7816.92 902
7817.75 938
7818.59 931
7819.42 888
7820.26 884
7821.09 928
7821.93 914
7822.76 891
7823.60 845
7824.43 859
7825.27 867
7826.10 823
7826.94 806
7827.77 828
7828.61 843
7829.44 821
7830.28 826
7831.11 852
7831.95 841
7832.78 836
7833.62 880
7834.46 879
7835.29 876
7836.13 881
7836.96 836
7837.80 847
7838.63 826
7839.47 833
7840.31 792
7841.14 782
7841.98 799
7842.81 768
7843.65 758
7844.48 723
7845.32 751
7846.16 702
7846.99 763
7847.83 756
7848.67 701
7849.50 651
7850.34 712
7851.17 724
7852.01 764
7852.85 725
7853.68 743
7854.52 730
7855.36 732
7856.19 717
7857.03 741
7857.87 716
7858.70 702
7859.54 726
7860.38 727
7861.21 674
7862.05 719
7862.89 757
7863.72 729
7864.56 724
7865.40 701
7866.24 746
7867.07 750
7867.91 764
7868.75 731
7869.59 730
7870.42 738
7871.26 749
7872.10 774
7872.94 739
7873.77 810
7874.61 803
7875.45 807
7876.29 837
7877.12 899
7877.96 895
7878.80 906
7879.64 910
7880.47 931
7881.31 903
7882.15 927
7882.99 903
7883.83 869
7884.66 862
7885.50 833
7886.34 791
7887.18 788
7888.02 822
7888.86 840
7889.69 851
7890.53 837
7891.37 883
7892.21 891
7893.05 837
7893.89 818
7894.73 820
7895.56 822
7896.40 785
7897.24 816
7898.08 745
7898.92 746
7899.76 769
7900.60 775
7901.44 772
7902.28 771
7903.12 736
7903.95 770
7904.79 715
7905.63 760
7906.47 769
7907.31 774
7908.15 739
7908.99 747
7909.83 711
7910.67 793
7911.51 814
7912.35 799
7913.19 849
7914.03 811
7914.87 862
7915.71 938
7916.55 974
7917.39 1031
7918.23 1000
7919.07 1013
7919.91 982
7920.75 940
7921.59 905
7922.43 835
7923.27 809
7924.11 793
7924.95 774
7925.79 747
7926.63 716
7927.47 705
7928.31 732
7929.15 722
7929.99 682
7930.83 695
7931.67 706
7932.51 716
7933.35 716
7934.19 701
7935.04 682
7935.88 658
7936.72 694
7937.56 722
7938.40 706
7939.24 704
7940.08 649
7940.92 678
7941.76 708
7942.60 664
7943.45 699
7944.29 691
7945.13 716
7945.97 718
7946.81 726
7947.65 679
7948.49 671
7949.34 705
7950.18 713
7951.02 731
7951.86 756
7952.70 751
7953.54 744
7954.39 729
7955.23 756
7956.07 756
7956.91 778
7957.75 711
7958.60 736
7959.44 755
7960.28 751
7961.12 777
7961.96 754
7962.81 756
7963.65 769
7964.49 739
7965.33 754
7966.18 823
7967.02 818
7967.86 811
7968.70 788
7969.55 770
7970.39 743
7971.23 727
7972.08 720
7972.92 702
7973.76 702
7974.60 726
7975.45 706
7976.29 681
7977.13 674
7977.98 676
7978.82 678
7979.66 681
7980.51 658
7981.35 669
7982.19 642
7983.04 636
7983.88 623
7984.72 681
7985.57 655
7986.41 638
7987.25 612
7988.10 630
7988.94 640
7989.78 631
7990.63 607
7991.47 589
7992.32 592
7993.16 605
7994.00 550
7994.85 570
7995.69 583
7996.54 589
7997.38 622
7998.22 598
7999.07 573
7999.91 607
8000.76 602
8001.60 600
8002.45 614
8003.29 568
8004.13 581
8004.98 603
8005.82 572
8006.67 579
8007.51 572
8008.36 535
8009.20 564
8010.05 572
8010.89 547
8011.74 578
8012.58 544
8013.43 540
8014.27 546
8015.12 544
8015.96 539
8016.81 549
8017.65 569
8018.50 546
8019.34 553
8020.19 547
8021.03 559
8021.88 550
8022.72 550
8023.57 534
8024.41 534
8025.26 546
8026.11 578
8026.95 550
8027.80 527
8028.64 572
8029.49 563
8030.33 530
8031.18 546
8032.03 545
8032.87 582
8033.72 535
8034.56 522
8035.41 564
8036.26 569
8037.10 555
8037.95 568
8038.80 517
8039.64 531
8040.49 571
8041.34 570
8042.18 545
8043.03 547
8043.87 547
8044.72 559
8045.57 541
8046.41 527
8047.26 565
8048.11 545
8048.96 545
8049.80 545
8050.65 532
8051.50 541
8052.34 548
8053.19 553
8054.04 554
8054.88 529
8055.73 531
8056.58 524
8057.43 517
8058.27 531
8059.12 545
8059.97 577
8060.82 516
8061.66 489
8062.51 485
8063.36 521
8064.21 535
8065.05 552
8065.90 530
8066.75 530
8067.60 519
8068.44 538
8069.29 540
8070.14 531
8070.99 550
8071.84 520
8072.68 502
8073.53 530
8074.38 532
8075.23 563
8076.08 484
8076.93 515
8077.77 528
8078.62 523
8079.47 521
8080.32 537
8081.17 560
8082.02 571
8082.87 566
8083.71 539
8084.56 556
8085.41 529
8086.26 534
8087.11 501
8087.96 511
8088.81 511
8089.66 526
8090.51 513
8091.35 522
8092.20 514
8093.05 501
8093.90 537
8094.75 545
8095.60 522
8096.45 555
8097.30 499
8098.15 527
8099.00 510
8099.85 545
8100.70 531
8101.55 511
8102.40 503
8103.25 538
8104.10 534
8104.95 513
8105.80 543
8106.65 528
8107.50 522
8108.35 546
8109.20 497
8110.05 515
8110.90 489
8111.75 510
8112.60 521
8113.45 540
8114.30 532
8115.15 524
8116.00 509
8116.85 492
8117.70 511
8118.55 503
8119.40 528
8120.25 540
8121.10 530
8121.95 510
8122.80 521
8123.65 537
8124.50 550
8125.35 518
8126.20 516
8127.06 520
8127.91 526
8128.76 564
8129.61 557
8130.46 535
8131.31 556
8132.16 555
8133.01 588
8133.86 554
8134.72 532
8135.57 557
8136.42 548
8137.27 576
8138.12 569
8138.97 530
8139.83 551
8140.68 549
8141.53 543
8142.38 603
8143.23 554
8144.08 533
8144.94 556
8145.79 563
8146.64 534
8147.49 527
8148.34 553
8149.20 519
8150.05 541
8150.90 532
8151.75 554
8152.60 556
8153.46 539
8154.31 569
8155.16 572
8156.01 587
8156.87 557
8157.72 558
8158.57 565
8159.42 588
8160.28 557
8161.13 582
8161.98 565
8162.84 517
8163.69 528
8164.54 551
8165.39 520
8166.25 551
8167.10 519
8167.95 526
8168.81 543
8169.66 542
8170.51 516
8171.37 528
8172.22 539
8173.07 500
8173.93 537
8174.78 514
8175.63 520
8176.49 515
8177.34 517
8178.19 512
8179.05 548
8179.90 509
8180.76 514
8181.61 491
8182.46 529
8183.32 488
8184.17 502
8185.02 509
8185.88 475
8186.73 510
8187.59 538
8188.44 512
8189.30 525
8190.15 519
8191.00 514
8191.86 505
8192.71 509
8193.57 537
8194.42 526
8195.28 533
8196.13 509
8196.99 524
8197.84 483
8198.69 495
8199.55 490
8200.40 512
8201.26 508
8202.11 505
8202.97 514
8203.82 534
8204.68 517
8205.53 556
8206.39 530
8207.24 524
8208.10 536
8208.95 533
8209.81 518
8210.67 524
8211.52 552
8212.38 527
8213.23 532
8214.09 547
8214.94 510
8215.80 537
8216.65 551
8217.51 557
8218.37 521
8219.22 557
8220.08 561
8220.93 560
8221.79 550
8222.64 534
8223.50 535
8224.36 560
8225.21 571
8226.07 564
8226.92 523
8227.78 516
8228.64 527
8229.49 527
8230.35 523
8231.21 515
8232.06 523
8232.92 514
8233.78 520
8234.63 519
8235.49 524
8236.35 496
8237.20 492
8238.06 490
8238.92 477
8239.77 498
8240.63 515
8241.49 523
8242.34 537
8243.20 512
8244.06 484
8244.91 509
8245.77 525
8246.63 488
8247.49 533
8248.34 518
8249.20 522
8250.06 499
8250.92 535
8251.77 532
8252.63 518
8253.49 503
8254.35 508
8255.20 533
8256.06 518
8256.92 529
8257.78 535
8258.63 525
8259.49 524
8260.35 532
8261.21 520
8262.07 518
8262.92 523
8263.78 545
8264.64 534
8265.50 533
8266.36 530
8267.22 544
8268.07 570
8268.93 521
8269.79 542
8270.65 537
8271.51 530
8272.37 549
8273.22 584
8274.08 574
8274.94 571
8275.80 576
8276.66 575
8277.52 589
8278.38 608
8279.24 628
8280.09 647
8280.95 639
8281.81 609
8282.67 592
8283.53 586
8284.39 574
8285.25 576
8286.11 563
8286.97 567
8287.83 576
8288.69 583
8289.55 573
8290.41 541
8291.26 565
8292.12 590
8292.98 589
8293.84 596
8294.70 597
8295.56 571
8296.42 551
8297.28 549
8298.14 536
8299.00 551
8299.86 561
8300.72 581
8301.58 581
8302.44 566
8303.30 586
8304.16 563
8305.02 542
8305.88 556
8306.74 558
8307.60 561
8308.46 531
8309.33 535
8310.19 566
8311.05 562
8311.91 550
8312.77 537
8313.63 533
8314.49 551
8315.35 554
8316.21 535
8317.07 537
8317.93 525
8318.79 522
8319.65 535
8320.52 530
8321.38 537
8322.24 526
8323.10 529
8323.96 517
8324.82 515
8325.68 526
8326.54 529
8327.41 582
8328.27 518
8329.13 528
8329.99 552
8330.85 566
8331.71 539
8332.57 538
8333.44 552
8334.30 541
8335.16 536
8336.02 497
8336.88 523
8337.75 533
8338.61 542
8339.47 524
8340.33 519
8341.19 503
8342.06 506
8342.92 517
8343.78 553
8344.64 528
8345.50 540
8346.37 546
8347.23 558
8348.09 550
8348.95 545
8349.82 548
8350.68 557
8351.54 551
8352.40 549
8353.27 547
8354.13 546
8354.99 506
8355.86 525
8356.72 556
8357.58 558
8358.45 522
8359.31 525
8360.17 545
8361.03 543
8361.90 578
8362.76 563
8363.62 574
8364.49 546
8365.35 549
8366.21 532
8367.08 536
8367.94 562
8368.80 563
8369.67 574
8370.53 534
8371.40 540
8372.26 571
8373.12 559
8373.99 545
8374.85 567
8375.71 553
8376.58 569
8377.44 585
8378.31 548
8379.17 568
8380.03 574
8380.90 599
8381.76 581
8382.63 549
8383.49 573
8384.36 572
8385.22 580
8386.08 566
8386.95 607
8387.81 612
8388.68 571
8389.54 584
8390.41 588
8391.27 586
8392.14 552
8393.00 582
8393.87 601
8394.73 599
8395.60 563
8396.46 564
8397.33 538
8398.19 608
8399.06 625
8399.92 604
8400.79 592
8401.65 613
8402.52 624
8403.38 601
8404.25 586
8405.11 618
8405.98 603
8406.84 617
8407.71 580
8408.58 591
8409.44 624
8410.31 614
8411.17 627
8412.04 638
8412.90 630
8413.77 632
8414.64 667
8415.50 634
8416.37 632
8417.23 665
8418.10 657
8418.97 611
8419.83 639
8420.70 640
8421.56 673
8422.43 671
8423.30 688
8424.16 710
8425.03 680
8425.90 671
8426.76 687
8427.63 691
8428.50 696
8429.36 750
8430.23 696
8431.10 706
8431.96 737
8432.83 720
8433.70 685
8434.56 719
8435.43 801
8436.30 767
8437.16 756
8438.03 754
8438.90 774
8439.77 781
8440.63 815
8441.50 794
8442.37 808
8443.24 837
8444.10 857
8444.97 842
8445.84 871
8446.71 876
8447.57 916
8448.44 921
8449.31 926
8450.18 936
8451.04 909
8451.91 926
8452.78 1024
8453.65 1155
8454.52 1260
8455.38 1332
8456.25 1340
8457.12 1348
8457.99 1309
8458.86 1260
8459.72 1197
8460.59 1089
8461.46 989
8462.33 970
8463.20 913
8464.07 900
8464.93 839
8465.80 829
8466.67 791
8467.54 779
8468.41 817
8469.28 832
8470.15 777
8471.02 750
8471.88 771
8472.75 791
8473.62 775
8474.49 777
8475.36 751
8476.23 749
8477.10 784
8477.97 807
8478.84 811
8479.71 812
8480.58 850
8481.44 849
8482.31 819
8483.18 785
8484.05 818
8484.92 813
8485.79 820
8486.66 794
8487.53 806
8488.40 775
8489.27 771
8490.14 774
8491.01 781
8491.88 795
8492.75 806
8493.62 799
8494.49 799
8495.36 833
8496.23 804
8497.10 774
8497.97 811
8498.84 787
8499.71 792
8500.58 794
8501.45 794
8502.32 806
8503.19 787
8504.06 794
8504.93 826
8505.80 790
8506.67 813
8507.55 835
8508.42 835
8509.29 833
8510.16 847
8511.03 897
8511.90 886
8512.77 851
8513.64 900
8514.51 913
8515.38 887
8516.25 855
8517.13 870
8518.00 911
8518.87 910
8519.74 912
8520.61 936
8521.48 950
8522.35 1021
8523.23 1094
8524.10 1147
8524.97 1233
8525.84 1310
8526.71 1307
8527.58 1262
8528.46 1247
8529.33 1182
8530.20 1124
8531.07 1043
8531.94 997
8532.81 938
8533.69 966
8534.56 924
8535.43 910
8536.30 886
8537.18 838
8538.05 816
8538.92 868
8539.79 817
8540.66 820
8541.54 834
8542.41 821
8543.28 850
8544.15 820
8545.03 797
8545.90 813
8546.77 809
8547.64 840
8548.52 787
8549.39 838
8550.26 881
8551.14 892
8552.01 904
8552.88 948
8553.76 966
8554.63 993
8555.50 969
8556.37 941
8557.25 942
8558.12 916
8558.99 882
8559.87 846
8560.74 828
8561.61 856
8562.49 848
8563.36 826
8564.24 853
8565.11 818
8565.98 827
8566.86 837
8567.73 840
8568.60 813
8569.48 814
8570.35 795
8571.23 818
8572.10 817
8572.97 825
8573.85 806
8574.72 834
8575.60 874
8576.47 817
8577.34 797
8578.22 814
8579.09 833
8579.97 862
8580.84 835
8581.72 857
8582.59 839
8583.47 872
8584.34 853
8585.21 860
8586.09 880
8586.96 917
8587.84 895
8588.71 927
8589.59 893
8590.46 923
8591.34 954
8592.21 964
8593.09 949
8593.96 919
8594.84 947
8595.71 940
8596.59 963
8597.46 956
8598.34 972
8599.22 973
8600.09 982
8600.97 1043
8601.84 1013
8602.72 976
8603.59 996
8604.47 995
8605.34 1012
8606.22 1056
8607.10 1091
8607.97 1015
8608.85 1023
8609.72 1031
8610.60 1054
8611.47 1069
8612.35 1054
8613.23 1110
8614.10 1110
8614.98 1089
8615.86 1100
8616.73 1102
8617.61 1174
8618.48 1195
8619.36 1233
8620.24 1183
8621.11 1188
8621.99 1190
8622.87 1230
8623.74 1217
8624.62 1209
8625.50 1226
8626.37 1235
8627.25 1255
8628.13 1262
8629.00 1345
8629.88 1365
8630.76 1376
8631.64 1327
8632.51 1353
8633.39 1367
8634.27 1352
8635.14 1370
8636.02 1416
8636.90 1381
8637.78 1367
8638.65 1399
8639.53 1402
8640.41 1446
8641.29 1456
8642.16 1431
8643.04 1451
8643.92 1498
8644.80 1574
8645.67 1583
8646.55 1582
8647.43 1600
8648.31 1608
8649.18 1545
8650.06 1597
8650.94 1564
8651.82 1604
8652.70 1642
8653.58 1707
8654.45 1699
8655.33 1655
8656.21 1749
8657.09 1771
8657.97 1881
8658.84 1909
8659.72 2015
8660.60 2119
8661.48 2251
8662.36 2479
8663.24 2597
8664.12 2703
8664.99 2763
8665.87 2749
8666.75 2752
8667.63 2633
8668.51 2515
8669.39 2465
8670.27 2443
8671.15 2390
8672.03 2528
8672.91 2660
8673.78 2765
8674.66 2727
8675.54 2692
8676.42 2572
8677.30 2420
8678.18 2267
8679.06 2148
8679.94 2054
8680.82 1944
8681.70 1818
8682.58 1790
8683.46 1698
8684.34 1702
8685.22 1662
8686.10 1666
8686.98 1728
8687.86 1827
8688.74 1875
8689.62 2006
8690.50 2135
8691.38 2162
8692.26 2261
8693.14 2335
8694.02 2232
8694.90 2203
8695.78 2126
8696.66 2068
8697.54 1992
8698.42 2030
8699.30 1988
8700.18 1957
8701.06 2036
8701.94 2124
8702.82 2159
8703.70 2111
8704.58 1989
8705.46 1878
8706.34 1775
8707.23 1663
8708.11 1572
8708.99 1481
8709.87 1376
8710.75 1319
8711.63 1307
8712.51 1251
8713.39 1192
8714.27 1191
8715.16 1158
8716.04 1141
8716.92 1119
8717.80 1115
8718.68 1182
8719.56 1154
8720.44 1072
8721.33 1134
8722.21 1107
8723.09 1109
8723.97 1102
8724.85 1111
8725.73 1074
8726.62 1120
8727.50 1162
8728.38 1117
8729.26 1146
8730.14 1162
8731.03 1172
8731.91 1171
8732.79 1169
8733.67 1153
8734.55 1158
8735.44 1149
8736.32 1145
8737.20 1101
8738.08 1054
8738.97 1114
8739.85 1116
8740.73 1155
8741.61 1054
8742.50 1114
8743.38 1134
8744.26 1086
8745.14 1079
8746.03 1096
8746.91 1075
8747.79 1046
8748.68 1077
8749.56 1098
8750.44 1096
8751.33 1073
8752.21 1101
8753.09 1084
8753.97 1058
8754.86 1065
8755.74 1116
8756.62 1120
8757.51 1098
8758.39 1069
8759.28 1066
8760.16 1048
8761.04 1041
8761.93 1103
8762.81 1094
8763.69 1028
8764.58 1042
8765.46 1042
8766.34 1040
8767.23 1021
8768.11 1030
8769.00 1040
8769.88 1031
8770.76 1035
8771.65 1017
8772.53 979
8773.42 961
8774.30 976
8775.19 1024
8776.07 1016
8776.95 989
8777.84 948
8778.72 933
8779.61 948
8780.49 956
8781.38 919
8782.26 942
8783.15 925
8784.03 931
8784.92 920
8785.80 910
8786.69 909
8787.57 917
8788.46 905
8789.34 884
8790.23 897
8791.11 895
8792.00 882
8792.88 900
8793.77 856
8794.65 873
8795.54 880
8796.42 880
8797.31 879
8798.19 869
8799.08 847
8799.96 816
8800.85 820
8801.74 839
8802.62 861
8803.51 827
8804.39 816
8805.28 847
8806.16 876
8807.05 842
8807.94 819
8808.82 833
8809.71 835
8810.59 780
8811.48 824
8812.37 802
8813.25 801
8814.14 805
8815.03 821
8815.91 849
8816.80 867
8817.68 854
8818.57 822
8819.46 825
8820.34 812
8821.23 816
8822.12 801
8823.00 751
8823.89 742
8824.78 774
8825.66 761
8826.55 737
8827.44 747
8828.33 739
8829.21 728
8830.10 717
8830.99 703
8831.87 695
8832.76 736
8833.65 743
8834.54 711
8835.42 700
8836.31 713
8837.20 701
8838.08 678
8838.97 686
8839.86 693
8840.75 668
8841.64 644
8842.52 664
8843.41 680
8844.30 654
8845.19 691
8846.07 645
8846.96 692
8847.85 708
8848.74 667
8849.63 671
8850.51 683
8851.40 620
8852.29 644
8853.18 630
8854.07 624
8854.96 615
8855.84 654
8856.73 645
8857.62 645
8858.51 598
8859.40 592
8860.29 610
8861.17 598
8862.06 607
8862.95 622
8863.84 594
8864.73 606
8865.62 577
8866.51 609
8867.40 560
8868.29 610
8869.17 581
8870.06 588
8870.95 582
8871.84 561
8872.73 566
8873.62 571
8874.51 575
8875.40 575
8876.29 575
8877.18 576
8878.07 591
8878.96 574
8879.85 562
8880.74 576
8881.63 559
8882.51 578
8883.40 561
8884.29 587
8885.18 607
8886.07 604
8886.96 568
8887.85 557
8888.74 542
8889.63 555
8890.52 557
8891.41 490
8892.30 533
8893.19 554
8894.09 527
8894.98 560
8895.87 541
8896.76 546
8897.65 501
8898.54 522
8899.43 543
8900.32 523
8901.21 533
8902.10 527
8902.99 540
8903.88 527
8904.77 509
8905.66 553
8906.55 547
8907.44 527
8908.34 531
8909.23 538
8910.12 551
8911.01 529
8911.90 532
8912.79 534
8913.68 527
8914.57 521
8915.47 523
8916.36 538
8917.25 509
8918.14 516
8919.03 509
8919.92 510
8920.81 495
8921.71 517
8922.60 516
8923.49 528
8924.38 483
8925.27 459
8926.16 496
8927.06 505
8927.95 484
8928.84 490
8929.73 511
8930.62 524
8931.52 510
8932.41 515
8933.30 495
8934.19 471
8935.09 473
8935.98 472
8936.87 487
8937.76 508
8938.66 495
8939.55 491
8940.44 487
8941.33 482
8942.23 492
8943.12 496
8944.01 499
8944.90 490
8945.80 492
8946.69 481
8947.58 479
8948.48 485
8949.37 482
8950.26 478
8951.16 481
8952.05 481
8952.94 478
8953.84 471
8954.73 493
8955.62 476
8956.52 498
8957.41 481
8958.30 520
8959.20 450
8960.09 460
8960.98 491
8961.88 501
8962.77 486
8963.66 471
8964.56 497
8965.45 501
8966.35 470
8967.24 490
8968.13 468
8969.03 469
8969.92 485
8970.82 464
8971.71 468
8972.60 504
8973.50 480
8974.39 483
8975.29 442
8976.18 454
8977.08 492
8977.97 473
8978.87 481
8979.76 486
8980.65 469
8981.55 504
8982.44 511
8983.34 506
8984.23 476
8985.13 477
8986.02 479
8986.92 485
8987.81 492
8988.71 470
8989.60 487
8990.50 472
8991.39 471
8992.29 477
8993.18 476
8994.08 483
8994.97 507
8995.87 488
8996.76 481
8997.66 464
8998.56 484
8999.45 486
9000.35 455
9001.24 447
9002.14 436
9003.03 456
9003.93 503
9004.83 457
9005.72 490
9006.62 473
9007.51 461
9008.41 455
9009.31 473
9010.20 474
9011.10 461
9011.99 454
9012.89 441
9013.79 456
9014.68 466
9015.58 464
9016.48 457
9017.37 449
9018.27 436
9019.16 444
9020.06 454
9020.96 451
9021.85 454
9022.75 426
9023.65 482
9024.54 470
9025.44 456
9026.34 453
9027.24 455
9028.13 471
9029.03 465
9029.93 433
9030.82 432
9031.72 451
9032.62 481
9033.52 457
9034.41 417
9035.31 466
9036.21 481
9037.10 480
9038.00 468
9038.90 444
9039.80 442
9040.69 455
9041.59 456
9042.49 441
9043.39 466
9044.29 481
9045.18 494
9046.08 483
9046.98 436
9047.88 432
9048.78 472
9049.67 462
9050.57 451
9051.47 468
9052.37 463
9053.27 439
9054.16 446
9055.06 455
9055.96 462
9056.86 469
9057.76 469
9058.66 452
9059.55 478
9060.45 460
9061.35 478
9062.25 502
9063.15 488
9064.05 483
9064.95 451
9065.85 471
9066.74 478
9067.64 460
9068.54 470
9069.44 490
9070.34 475
9071.24 484
9072.14 456
9073.04 454
9073.94 451
9074.84 478
9075.74 468
9076.64 472
9077.53 475
9078.43 474
9079.33 459
9080.23 472
9081.13 488
9082.03 498
9082.93 464
9083.83 465
9084.73 473
9085.63 452
9086.53 496
9087.43 483
9088.33 450
9089.23 452
9090.13 459
9091.03 478
9091.93 504
9092.83 479
9093.73 470
9094.63 467
9095.53 497
9096.43 472
9097.33 464
9098.23 483
9099.13 481
9100.04 469
9100.94 497
9101.84 489
9102.74 479
9103.64 462
9104.54 476
9105.44 495
9106.34 459
9107.24 439
9108.14 482
9109.04 473
9109.94 447
9110.85 464
9111.75 481
9112.65 486
9113.55 437
9114.45 481
9115.35 469
9116.25 448
9117.15 477
9118.06 474
9118.96 476
9119.86 472
9120.76 486
9121.66 462
9122.56 466
9123.46 494
9124.37 465
9125.27 447
9126.17 453
9127.07 474
9127.97 472
9128.88 488
9129.78 484
9130.68 477
9131.58 479
9132.48 488
9133.39 492
9134.29 483
9135.19 467
9136.09 466
9137.00 466
9137.90 474
9138.80 481
9139.70 466
9140.61 478
9141.51 444
9142.41 461
9143.31 480
9144.22 464
9145.12 488
9146.02 482
9146.92 482
9147.83 465
9148.73 470
9149.63 457
9150.54 457
9151.44 450
9152.34 445
9153.25 450
9154.15 470
9155.05 489
9155.96 483
9156.86 489
9157.76 466
9158.67 448
9159.57 463
9160.47 477
9161.38 468
9162.28 468
9163.18 461
9164.09 493
9164.99 472
9165.90 463
9166.80 489
9167.70 474
9168.61 468
9169.51 478
9170.42 471
9171.32 504
9172.22 488
9173.13 494
9174.03 500
9174.94 506
9175.84 493
9176.74 489
9177.65 471
9178.55 483
9179.46 482
9180.36 457
9181.27 469
9182.17 488
9183.08 471
9183.98 467
9184.89 504
9185.79 458
9186.70 453
9187.60 461
9188.51 480
9189.41 484
9190.32 493
9191.22 481
9192.13 489
9193.03 474
9193.94 471
9194.84 470
9195.75 521
9196.65 493
9197.56 514
9198.46 546
9199.37 521
9200.27 512
9201.18 528
9202.08 524
9202.99 523
9203.90 515
9204.80 510
9205.71 514
9206.61 534
9207.52 501
9208.42 480
9209.33 495
9210.24 514
9211.14 498
9212.05 490
9212.95 490
9213.86 505
9214.77 467
9215.67 472
9216.58 508
9217.49 513
9218.39 500
9219.30 464
9220.21 510
9221.11 485
9222.02 472
9222.93 511
9223.83 517
9224.74 504
9225.65 486
9226.55 466
9227.46 468
9228.37 469
9229.27 491
9230.18 479
9231.09 495
9231.99 473
9232.90 484
9233.81 461
9234.72 453
9235.62 458
9236.53 475
9237.44 479
9238.34 481
9239.25 470
9240.16 483
9241.07 476
9241.97 484
9242.88 475
9243.79 459
9244.70 461
9245.61 469
9246.51 475
9247.42 474
9248.33 478
9249.24 471
9250.14 474
9251.05 489
9251.96 457
9252.87 449
9253.78 468
9254.69 463
9255.59 484
9256.50 459
9257.41 496
9258.32 486
9259.23 458
9260.14 458
9261.04 468
9261.95 498
9262.86 476
9263.77 477
9264.68 463
9265.59 472
9266.50 475
9267.40 471
9268.31 506
9269.22 497
9270.13 474
9271.04 460
9271.95 484
9272.86 487
9273.77 479
9274.68 479
9275.59 468
9276.49 483
9277.40 513
9278.31 491
9279.22 459
9280.13 483
9281.04 489
9281.95 466
9282.86 482
9283.77 492
9284.68 484
9285.59 487
9286.50 501
9287.41 499
9288.32 478
9289.23 480
9290.14 488
9291.05 502
9291.96 493
9292.87 497
9293.78 491
9294.69 479
9295.60 505
9296.51 498
9297.42 485
9298.33 498
9299.24 512
9300.15 488
9301.06 490
9301.97 514
9302.88 529
9303.79 539
9304.70 534
9305.61 533
9306.53 517
9307.44 519
9308.35 519
9309.26 551
9310.17 534
9311.08 530
9311.99 527
9312.90 516
9313.81 522
9314.72 541
9315.63 535
9316.55 498
9317.46 500
9318.37 512
9319.28 504
9320.19 506
9321.10 508
9322.01 514
9322.93 536
9323.84 491
9324.75 499
9325.66 523
9326.57 518
9327.48 512
9328.40 523
9329.31 486
9330.22 508
9331.13 509
9332.04 522
9332.96 565
9333.87 525
9334.78 538
9335.69 521
9336.60 531
9337.52 538
9338.43 553
9339.34 568
9340.25 507
9341.17 511
9342.08 512
9342.99 514
9343.90 510
9344.82 516
9345.73 515
9346.64 537
9347.55 520
9348.47 531
9349.38 527
9350.29 534
9351.21 557
9352.12 566
9353.03 514
9353.94 547
9354.86 534
9355.77 560
9356.68 529
9357.60 559
9358.51 564
9359.42 507
9360.34 551
9361.25 550
9362.16 518
9363.08 576
9363.99 558
9364.90 519
9365.82 550
9366.73 542
9367.65 523
9368.56 530
9369.47 541
9370.39 581
9371.30 518
9372.21 573
9373.13 550
9374.04 544
9374.96 548
9375.87 566
9376.79 575
9377.70 572
9378.61 584
9379.53 581
9380.44 562
9381.36 596
9382.27 600
9383.19 567
9384.10 581
9385.01 608
9385.93 560
9386.84 594
9387.76 616
9388.67 637
9389.59 590
9390.50 606
9391.42 642
9392.33 658
9393.25 650
9394.16 636
9395.08 670
9395.99 645
9396.91 624
9397.82 603
9398.74 643
9399.65 597
9400.57 619
9401.48 600
9402.40 639
9403.32 622
9404.23 578
9405.15 601
9406.06 608
9406.98 595
9407.89 599
9408.81 613
9409.73 603
9410.64 633
9411.56 647
9412.47 661
9413.39 640
9414.30 653
9415.22 641
9416.14 613
9417.05 621
9417.97 631
9418.89 649
9419.80 680
9420.72 658
9421.63 692
9422.55 666
9423.47 659
9424.38 662
9425.30 675
9426.22 690
9427.13 718
9428.05 698
9428.97 670
9429.88 664
9430.80 685
9431.72 704
9432.63 702
9433.55 711
9434.47 729
9435.38 758
9436.30 728
9437.22 747
9438.14 731
9439.05 820
9439.97 880
9440.89 834
9441.81 867
9442.72 872
9443.64 866
9444.56 826
9445.47 784
9446.39 792
9447.31 835
9448.23 761
9449.15 772
9450.06 811
9450.98 822
9451.90 874
9452.82 867
9453.73 835
9454.65 876
9455.57 870
9456.49 786
9457.41 802
9458.32 817
9459.24 770
9460.16 711
9461.08 747
9462.00 696
9462.92 656
9463.83 693
9464.75 675
9465.67 669
9466.59 689
9467.51 668
9468.43 684
9469.35 717
9470.26 712
9471.18 696
9472.10 717
9473.02 701
9473.94 699
9474.86 721
9475.78 708
9476.70 726
9477.62 752
9478.54 706
9479.45 684
9480.37 704
9481.29 753
9482.21 732
9483.13 724
9484.05 755
9484.97 709
9485.89 683
9486.81 705
9487.73 692
9488.65 721
9489.57 743
9490.49 726
9491.41 719
9492.33 693
9493.25 693
9494.17 715
9495.09 731
9496.01 724
9496.93 722
9497.85 757
9498.77 786
9499.69 781
9500.61 786
9501.53 752
9502.45 785
9503.37 840
9504.29 801
9505.21 793
9506.13 794
9507.05 802
9507.97 803
9508.89 778
9509.81 828
9510.73 815
9511.65 834
9512.57 816
9513.49 823
9514.42 837
9515.34 856
9516.26 878
9517.18 947
9518.10 974
9519.02 1052
9519.94 1065
9520.86 1097
9521.78 1125
9522.71 1112
9523.63 1094
9524.55 1105
9525.47 1086
9526.39 1034
9527.31 992
9528.23 941
9529.16 925
9530.08 886
9531.00 876
9531.92 864
9532.84 902
9533.76 871
9534.69 891
9535.61 889
9536.53 872
9537.45 849
9538.37 856
9539.30 851
9540.22 824
9541.14 842
9542.06 817
9542.98 824
9543.91 836
9544.83 836
9545.75 873
9546.67 844
9547.60 820
9548.52 801
9549.44 827
9550.36 867
9551.29 850
9552.21 870
9553.13 832
9554.06 835
9554.98 868
9555.90 897
9556.82 866
9557.75 882
9558.67 889
9559.59 879
9560.52 889
9561.44 878
9562.36 893
9563.29 886
9564.21 926
9565.13 905
9566.06 902
9566.98 888
9567.90 917
9568.83 930
9569.75 964
9570.67 892
9571.60 907
9572.52 888
9573.44 918
9574.37 963
9575.29 953
9576.22 949
9577.14 979
9578.06 1005
9578.99 992
9579.91 971
9580.84 992
9581.76 1025
9582.68 993
9583.61 992
9584.53 1022
9585.46 1053
9586.38 988
9587.31 971
9588.23 1021
9589.15 1040
9590.08 1006
9591.00 1020
9591.93 1020
9592.85 1058
9593.78 1062
9594.70 1112
9595.63 1082
9596.55 1128
9597.48 1205
9598.40 1256
9599.33 1253
9600.25 1244
9601.18 1270
9602.10 1233
9603.03 1215
9603.95 1169
9604.88 1148
9605.80 1169
9606.73 1142
9607.65 1101
9608.58 1073
9609.50 1062
9610.43 1092
9611.35 1096
9612.28 1064
9613.21 1062
9614.13 1059
9615.06 1065
9615.98 1049
9616.91 1088
9617.84 1089
9618.76 1073
9619.69 1103
9620.61 1090
9621.54 1100
9622.47 1097
9623.39 1110
9624.32 1067
9625.24 1103
9626.17 1130
9627.10 1159
9628.02 1133
9628.95 1147
9629.88 1147
9630.80 1144
9631.73 1169
9632.65 1155
9633.58 1165
9634.51 1187
9635.43 1208
9636.36 1176
9637.29 1222
9638.22 1278
9639.14 1252
9640.07 1234
9641.00 1262
9641.92 1271
9642.85 1284
9643.78 1327
9644.70 1333
9645.63 1299
9646.56 1334
9647.49 1372
9648.41 1345
9649.34 1302
9650.27 1335
9651.20 1359
9652.12 1292
9653.05 1278
9653.98 1343
9654.91 1314
9655.83 1320
9656.76 1300
9657.69 1320
9658.62 1356
9659.55 1330
9660.47 1294
9661.40 1348
9662.33 1381
9663.26 1367
9664.19 1350
9665.11 1392
9666.04 1391
9666.97 1381
9667.90 1386
9668.83 1437
9669.75 1393
9670.68 1428
9671.61 1494
9672.54 1508
9673.47 1502
9674.40 1502
9675.33 1500
9676.25 1505
9677.18 1526
9678.11 1515
9679.04 1529
9679.97 1553
9680.90 1507
9681.83 1555
9682.76 1524
9683.69 1522
9684.61 1555
9685.54 1566
9686.47 1540
9687.40 1537
9688.33 1533
9689.26 1565
9690.19 1589
9691.12 1561
9692.05 1555
9692.98 1562
9693.91 1605
9694.84 1684
9695.77 1692
9696.70 1626
9697.63 1713
9698.56 1744
9699.49 1781
9700.42 1703
9701.35 1722
9702.28 1682
9703.21 1637
9704.14 1590
9705.07 1601
9706.00 1564
9706.93 1593
9707.86 1618
9708.79 1652
9709.72 1653
9710.65 1643
9711.58 1688
9712.51 1798
9713.44 1845
9714.37 1880
9715.30 1851
9716.23 1792
9717.16 1807
9718.09 1778
9719.02 1730
9719.95 1617
9720.88 1572
9721.81 1524
9722.75 1437
9723.68 1434
9724.61 1344
9725.54 1343
9726.47 1313
9727.40 1307
9728.33 1319
9729.26 1287
9730.19 1329
9731.13 1318
9732.06 1325
9732.99 1354
9733.92 1310
9734.85 1320
9735.78 1299
9736.71 1265
9737.65 1267
9738.58 1233
9739.51 1167
9740.44 1171
9741.37 1162
9742.30 1127
9743.24 1122
9744.17 1088
9745.10 1078
9746.03 1090
9746.96 1086
9747.90 1052
9748.83 1061
9749.76 1016
9750.69 1028
9751.63 1088
9752.56 1010
9753.49 1002
9754.42 979
9755.36 996
9756.29 1007
9757.22 983
9758.15 961
9759.09 992
9760.02 1001
9760.95 962
9761.88 966
9762.82 1001
9763.75 980
9764.68 983
9765.62 979
9766.55 953
9767.48 926
9768.41 976
9769.35 1028
9770.28 987
9771.21 960
9772.15 953
9773.08 954
9774.01 967
9774.95 968
9775.88 989
9776.81 966
9777.75 938
9778.68 999
9779.62 996
9780.55 958
9781.48 948
9782.42 936
9783.35 985
9784.28 977
9785.22 927
9786.15 938
9787.09 950
9788.02 956
9788.95 950
9789.89 917
9790.82 932
9791.76 936
9792.69 924
9793.63 902
9794.56 917
9795.49 898
9796.43 936
9797.36 920
9798.30 918
9799.23 890
9800.17 892
9801.10 874
9802.04 894
9802.97 885
9803.91 858
9804.84 867
9805.78 860
9806.71 865
9807.65 855
9808.58 821
9809.52 814
9810.45 824
9811.39 803
9812.32 774
9813.26 794
9814.19 803
9815.13 788
9816.06 783
9817.00 781
9817.93 759
9818.87 763
9819.80 767
9820.74 765
9821.68 763
9822.61 773
9823.55 736
9824.48 746
9825.42 734
9826.35 719
9827.29 695
9828.23 714
9829.16 723
9830.10 737
9831.03 726
9831.97 693
9832.91 699
9833.84 734
9834.78 718
9835.72 705
9836.65 711
9837.59 745
9838.52 722
9839.46 688
9840.40 733
9841.33 743
9842.27 680
9843.21 726
9844.14 703
9845.08 725
9846.02 703
9846.95 723
9847.89 677
9848.83 715
9849.77 739
9850.70 708
9851.64 698
9852.58 682
9853.51 651
9854.45 685
9855.39 682
9856.33 666
9857.26 688
9858.20 682
9859.14 671
9860.08 679
9861.01 671
9861.95 658
9862.89 705
9863.83 661
9864.76 676
9865.70 673
9866.64 693
9867.58 669
9868.51 685
9869.45 674
9870.39 658
9871.33 655
9872.27 685
9873.20 659
9874.14 643
9875.08 651
9876.02 664
9876.96 673
9877.90 644
9878.83 616
9879.77 662
9880.71 685
9881.65 666
9882.59 639
9883.53 635
9884.47 635
9885.40 658
9886.34 627
9887.28 604
9888.22 658
9889.16 645
9890.10 633
9891.04 651
9891.98 650
9892.91 667
9893.85 645
9894.79 634
9895.73 605
9896.67 611
9897.61 613
9898.55 618
9899.49 643
9900.43 623
9901.37 636
9902.31 639
9903.25 681
9904.19 625
9905.13 630
9906.07 648
9907.01 662
9907.95 629
9908.89 626
9909.83 630
9910.77 645
9911.71 641
9912.65 623
9913.59 640
9914.53 635
9915.47 627
9916.41 629
9917.35 612
9918.29 613
9919.23 668
9920.17 637
9921.11 636
9922.05 720
9922.99 687
9923.93 746
9924.87 747
9925.81 737
9926.75 727
9927.69 778
9928.63 775
9929.57 734
9930.51 761
9931.45 750
9932.39 729
9933.34 692
9934.28 664
9935.22 652
9936.16 651
9937.10 635
9938.04 634
9938.98 647
9939.92 630
9940.87 596
9941.81 593
9942.75 627
9943.69 629
9944.63 622
9945.57 654
9946.51 680
9947.46 688
9948.40 727
9949.34 711
9950.28 715
9951.22 708
9952.16 771
9953.11 739
9954.05 709
9954.99 686
9955.93 653
9956.87 650
9957.82 634
9958.76 648
9959.70 610
9960.64 588
9961.59 588
9962.53 565
9963.47 568
9964.41 516
9965.35 569
9966.30 551
9967.24 546
9968.18 555
9969.13 541
9970.07 549
9971.01 555
9971.95 516
9972.90 528
9973.84 581
9974.78 551
9975.73 563
9976.67 551
9977.61 538
9978.55 528
9979.50 538
9980.44 566
9981.38 572
9982.33 559
9983.27 554
9984.21 564
9985.16 569
9986.10 543
9987.04 543
9987.99 589
9988.93 562
9989.88 594
9990.82 556
9991.76 575
9992.71 571
9993.65 539
9994.59 554
9995.54 559
9996.48 562
9997.43 554
9998.37 554
9999.31 529
10000.26 548
10001.20 545
10002.15 574
10003.09 557
10004.04 556
10004.98 531
10005.92 540
10006.87 536
10007.81 558
10008.76 533
10009.70 549
10010.65 525
10011.59 525
10012.54 541
10013.48 546
10014.43 548
10015.37 517
10016.32 538
10017.26 535
10018.21 535
10019.15 554
10020.10 532
10021.04 518
10021.99 521
10022.93 496
10023.88 513
10024.82 542
10025.77 542
10026.71 516
10027.66 546
10028.60 516
10029.55 509
10030.49 513
10031.44 541
10032.39 482
10033.33 515
10034.28 542
10035.22 549
10036.17 504
10037.11 487
10038.06 507
10039.01 536
10039.95 520
10040.90 526
10041.84 509
10042.79 510
10043.74 526
10044.68 492
10045.63 489
10046.58 514
10047.52 542
10048.47 462
10049.41 479
10050.36 512
10051.31 514
10052.25 518
10053.20 519
10054.15 504
10055.09 474
10056.04 512
10056.99 514
10057.93 502
10058.88 495
10059.83 498
10060.78 510
10061.72 502
10062.67 512
10063.62 470
10064.56 470
10065.51 479
10066.46 501
10067.41 503
10068.35 483
10069.30 487
10070.25 502
10071.20 502
10072.14 452
10073.09 470
10074.04 501
10074.99 494
10075.93 468
10076.88 503
10077.83 468
10078.78 485
10079.72 503
10080.67 503
10081.62 480
10082.57 494
10083.52 521
10084.46 504
10085.41 504
10086.36 478
10087.31 449
10088.26 491
10089.21 492
10090.15 481
10091.10 481
10092.05 487
10093.00 490
10093.95 487
10094.90 481
10095.85 478
10096.79 476
10097.74 470
10098.69 469
10099.64 485
10100.59 516
10101.54 499
10102.49 493
10103.44 499
10104.39 489
10105.33 475
10106.28 479
10107.23 470
10108.18 500
10109.13 497
10110.08 502
10111.03 527
10111.98 497
10112.93 485
10113.88 464
10114.83 491
10115.78 490
10116.73 512
10117.68 512
10118.63 484
10119.58 496
10120.53 480
10121.48 481
10122.43 497
10123.38 514
10124.33 515
10125.28 500
10126.23 497
10127.18 504
10128.13 488
10129.08 505
10130.03 489
10130.98 505
10131.93 486
10132.88 510
10133.83 496
10134.78 497
10135.73 473
10136.68 483
10137.63 492
10138.58 511
10139.53 503
10140.48 497
10141.43 495
10142.38 492
10143.33 486
10144.29 524
10145.24 482
10146.19 489
10147.14 528
10148.09 525
10149.04 523
10149.99 536
10150.94 521
10151.89 559
10152.85 563
10153.80 566
10154.75 535
10155.70 548
10156.65 562
10157.60 545
10158.55 536
10159.51 550
10160.46 557
10161.41 577
10162.36 576
10163.31 527
10164.26 538
10165.22 513
10166.17 546
10167.12 551
10168.07 567
10169.02 548
10169.98 553
10170.93 553
10171.88 548
10172.83 570
10173.79 578
10174.74 605
10175.69 592
10176.64 587
10177.60 583
10178.55 588
10179.50 595
10180.45 567
10181.41 601
10182.36 623
10183.31 569
10184.26 564
10185.22 587
10186.17 594
10187.12 603
10188.08 606
10189.03 603
10189.98 585
10190.93 582
10191.89 592
10192.84 599
10193.79 583
10194.75 575
10195.70 564
10196.65 591
10197.61 589
10198.56 582
10199.51 579
10200.47 597
10201.42 591
10202.38 586
10203.33 614
10204.28 637
10205.24 684
10206.19 686
10207.14 666
10208.10 643
10209.05 681
10210.01 693
10210.96 634
10211.91 596
10212.87 633
10213.82 621
10214.78 618
10215.73 613
10216.69 602
10217.64 601
10218.59 588
10219.55 576
10220.50 555
10221.46 572
10222.41 560
10223.37 558
10224.32 558
10225.28 575
10226.23 552
10227.19 560
10228.14 560
10229.10 582
10230.05 573
10231.01 618
10231.96 620
10232.92 630
10233.87 658
10234.83 680
10235.78 692
10236.74 677
10237.69 681
10238.65 657
10239.60 638
10240.56 675
10241.51 640
10242.47 606
10243.42 605
10244.38 581
10245.34 557
10246.29 570
10247.25 593
10248.20 566
10249.16 551
10250.11 541
10251.07 525
10252.03 555
10252.98 540
10253.94 550
10254.89 559
10255.85 545
10256.81 555
10257.76 542
10258.72 531
10259.68 538
10260.63 505
10261.59 521
10262.55 495
10263.50 536
10264.46 516
10265.41 520
10266.37 520
10267.33 524
10268.28 526
10269.24 540
10270.20 490
10271.16 507
10272.11 498
10273.07 505
10274.03 472
10274.98 511
10275.94 526
10276.90 515
10277.85 511
10278.81 483
10279.77 509
10280.73 486
10281.68 490
10282.64 500
10283.60 497
10284.56 518
10285.51 487
10286.47 519
10287.43 517
10288.39 461
10289.34 495
10290.30 495
10291.26 508
10292.22 511
10293.18 510
10294.13 501
10295.09 514
10296.05 520
10297.01 489
10297.97 493
10298.92 513
10299.88 521
10300.84 518
10301.80 523
10302.76 519
10303.72 521
10304.67 519
10305.63 512
10306.59 513
10307.55 484
10308.51 507
10309.47 511
10310.43 521
10311.38 516
10312.34 501
10313.30 500
10314.26 501
10315.22 506
10316.18 519
10317.14 521
10318.10 548
10319.06 517
10320.01 494
10320.97 484
10321.93 475
10322.89 501
10323.85 491
10324.81 490
10325.77 529
10326.73 508
10327.69 509
10328.65 510
10329.61 509
10330.57 494
10331.53 484
10332.49 526
10333.45 523
10334.41 502
10335.37 538
10336.33 483
10337.29 474
10338.25 474
10339.21 468
10340.17 476
10341.13 470
10342.09 451
10343.05 434
10344.01 480
10344.97 464
10345.93 446
10346.89 462
10347.85 469
10348.81 447
10349.77 432
10350.73 455
10351.69 440
10352.65 439
10353.61 467
10354.57 458
10355.53 426
10356.49 452
10357.46 445
10358.42 460
10359.38 449
10360.34 420
10361.30 436
10362.26 426
10363.22 450
10364.18 459
10365.14 452
10366.11 438
10367.07 451
10368.03 447
10368.99 442
10369.95 424
10370.91 445
10371.87 448
10372.84 444
10373.80 463
10374.76 448
10375.72 440
10376.68 424
10377.64 445
10378.61 451
10379.57 441
10380.53 426
10381.49 432
10382.45 446
10383.42 448
10384.38 459
10385.34 440
10386.30 426
10387.27 419
10388.23 420
10389.19 422
10390.15 449
10391.11 450
10392.08 445
10393.04 443
10394.00 422
10394.96 411
10395.93 420
10396.89 437
10397.85 449
10398.82 434
10399.78 407
10400.74 429
10401.70 428
10402.67 423
10403.63 430
10404.59 445
10405.56 439
10406.52 432
10407.48 420
10408.45 423
10409.41 415
10410.37 448
10411.34 450
10412.30 419
10413.26 415
10414.23 420
10415.19 469
10416.15 420
10417.12 449
10418.08 446
10419.04 437
10420.01 444
10420.97 441
10421.94 439
10422.90 418
10423.86 422
10424.83 424
10425.79 420
10426.76 410
10427.72 422
10428.68 424
10429.65 434
10430.61 450
10431.58 413
10432.54 426
10433.51 411
10434.47 423
10435.44 444
10436.40 428
10437.36 427
10438.33 422
10439.29 390
10440.26 423
10441.22 426
10442.19 436
10443.15 431
10444.12 428
10445.08 416
10446.05 397
10447.01 393
10447.98 432
10448.94 427
10449.91 404
10450.87 405
10451.84 404
10452.80 438
10453.77 425
10454.73 414
10455.70 419
10456.67 420
10457.63 410
10458.60 385
10459.56 382
10460.53 419
10461.49 414
10462.46 417
10463.43 417
10464.39 412
10465.36 413
10466.32 419
10467.29 454
10468.25 455
10469.22 424
10470.19 423
10471.15 425
10472.12 418
10473.09 432
10474.05 463
10475.02 424
10475.98 432
10476.95 453
10477.92 450
10478.88 503
10479.85 458
10480.82 476
10481.78 453
10482.75 464
10483.72 468
10484.68 427
10485.65 458
10486.62 449
10487.58 416
10488.55 437
10489.52 451
10490.49 460
10491.45 442
10492.42 427
10493.39 408
10494.35 411
10495.32 406
10496.29 445
10497.26 399
10498.22 427
10499.19 404
10500.16 425
10501.13 418
10502.09 420
10503.06 424
10504.03 428
10505.00 398
10505.96 411
10506.93 416
10507.90 414
10508.87 401
10509.84 402
10510.80 438
10511.77 419
10512.74 425
10513.71 408
10514.68 423
10515.64 402
10516.61 415
10517.58 412
10518.55 411
10519.52 431
10520.49 414
10521.45 429
10522.42 418
10523.39 414
10524.36 428
10525.33 432
10526.30 420
10527.27 408
10528.23 421
10529.20 385
10530.17 422
10531.14 425
10532.11 418
10533.08 405
10534.05 435
10535.02 433
10535.99 421
10536.96 395
10537.93 394
10538.89 412
10539.86 408
10540.83 371
10541.80 427
10542.77 425
10543.74 439
10544.71 428
10545.68 437
10546.65 417
10547.62 428
10548.59 459
10549.56 419
10550.53 410
10551.50 428
10552.47 424
10553.44 427
10554.41 429
10555.38 413
10556.35 440
10557.32 427
10558.29 450
10559.26 445
10560.23 436
10561.20 452
10562.17 457
10563.14 430
10564.11 429
10565.08 451
10566.05 453
10567.02 450
10567.99 424
10568.96 451
10569.93 429
10570.91 443
10571.88 461
10572.85 472
10573.82 438
10574.79 440
10575.76 438
10576.73 434
10577.70 431
10578.67 448
10579.64 452
10580.62 446
10581.59 450
10582.56 437
10583.53 414
10584.50 422
10585.47 441
10586.44 454
10587.42 437
10588.39 439
10589.36 458
10590.33 451
10591.30 447
10592.27 455
10593.25 482
10594.22 483
10595.19 464
10596.16 451
10597.13 451
10598.10 471
10599.08 472
10600.05 459
10601.02 468
10601.99 482
10602.97 484
10603.94 511
10604.91 511
10605.88 504
10606.85 503
10607.83 513
10608.80 535
10609.77 559
10610.74 517
10611.72 522
10612.69 532
10613.66 537
10614.64 505
10615.61 502
10616.58 524
10617.55 491
10618.53 488
10619.50 457
10620.47 474
10621.45 475
10622.42 499
10623.39 483
10624.37 507
10625.34 437
10626.31 451
10627.29 447
10628.26 423
10629.23 469
10630.21 452
10631.18 449
10632.15 433
10633.13 435
10634.10 441
10635.07 478
10636.05 468
10637.02 501
10638.00 525
10638.97 528
10639.94 486
10640.92 518
10641.89 493
10642.87 449
10643.84 456
10644.81 473
10645.79 457
10646.76 464
10647.74 473
10648.71 462
10649.68 463
10650.66 454
10651.63 453
10652.61 425
10653.58 418
10654.56 433
10655.53 417
10656.51 431
10657.48 405
10658.46 450
10659.43 435
10660.41 444
10661.38 442
10662.36 430
10663.33 417
10664.31 433
10665.28 428
10666.26 418
10667.23 423
10668.21 408
10669.18 441
10670.16 446
10671.13 431
10672.11 461
10673.08 432
10674.06 436
10675.03 441
10676.01 448
10676.99 447
10677.96 439
10678.94 457
10679.91 434
10680.89 460
10681.86 459
10682.84 446
10683.82 439
10684.79 444
10685.77 448
10686.74 418
10687.72 447
10688.70 444
10689.67 426
10690.65 426
10691.63 406
10692.60 403
10693.58 437
10694.55 439
10695.53 431
10696.51 437
10697.48 455
10698.46 433
10699.44 442
10700.41 421
10701.39 405
10702.37 431
10703.34 452
10704.32 451
10705.30 428
10706.27 414
10707.25 419
10708.23 448
10709.21 446
10710.18 445
10711.16 417
10712.14 433
10713.11 418
10714.09 449
10715.07 438
10716.05 421
10717.02 428
10718.00 432
10718.98 428
10719.96 427
10720.93 430
10721.91 426
10722.89 426
10723.87 428
10724.85 427
10725.82 417
10726.80 429
10727.78 449
10728.76 470
10729.74 458
10730.71 441
10731.69 422
10732.67 426
10733.65 443
10734.63 470
10735.60 477
10736.58 427
10737.56 427
10738.54 418
10739.52 429
10740.50 446
10741.48 451
10742.45 433
10743.43 486
10744.41 462
10745.39 467
10746.37 438
10747.35 433
10748.33 480
10749.31 479
10750.28 448
10751.26 462
10752.24 454
10753.22 461
10754.20 442
10755.18 436
10756.16 447
10757.14 464
10758.12 476
10759.10 443
10760.08 447
10761.06 444
10762.04 462
10763.01 473
10763.99 472
10764.97 451
10765.95 473
10766.93 461
10767.91 468
10768.89 446
10769.87 448
10770.85 460
10771.83 465
10772.81 447
10773.79 452
10774.77 463
10775.75 473
10776.73 486
10777.71 491
10778.69 491
10779.67 459
10780.65 485
10781.63 494
10782.62 508
10783.60 479
10784.58 472
10785.56 499
10786.54 506
10787.52 510
10788.50 484
10789.48 466
10790.46 474
10791.44 510
10792.42 487
10793.40 477
10794.38 458
10795.37 488
10796.35 476
10797.33 492
10798.31 492
10799.29 467
10800.27 487
10801.25 495
10802.23 475
10803.21 498
10804.20 527
10805.18 503
10806.16 468
10807.14 485
10808.12 476
10809.10 508
10810.09 490
10811.07 508
10812.05 505
10813.03 504
10814.01 490
10815.00 507
10815.98 501
10816.96 465
10817.94 498
10818.92 503
10819.91 536
10820.89 482
10821.87 502
10822.85 516
10823.83 516
10824.82 523
10825.80 506
10826.78 514
10827.76 526
10828.75 525
10829.73 474
10830.71 529
10831.69 473
10832.68 529
10833.66 508
10834.64 513
10835.63 492
10836.61 507
10837.59 554
10838.57 520
10839.56 514
10840.54 542
10841.52 527
10842.51 530
10843.49 548
10844.47 539
10845.46 532
10846.44 557
10847.42 568
10848.41 565
10849.39 569
10850.37 544
10851.36 568
10852.34 556
10853.32 558
10854.31 558
10855.29 559
10856.28 562
10857.26 564
10858.24 563
10859.23 583
10860.21 579
10861.20 579
10862.18 572
10863.16 579
10864.15 565
10865.13 595
10866.12 585
10867.10 585
10868.08 599
10869.07 605
10870.05 598
10871.04 634
10872.02 569
10873.01 570
10873.99 591
10874.98 604
10875.96 583
10876.95 588
10877.93 622
10878.92 611
10879.90 595
10880.89 620
10881.87 644
10882.86 634
10883.84 634
10884.83 635
10885.81 637
10886.80 645
10887.78 650
10888.77 654
10889.75 644
10890.74 649
10891.72 651
10892.71 667
10893.69 654
10894.68 625
10895.66 688
10896.65 665
10897.64 681
10898.62 658
10899.61 631
10900.59 688
10901.58 668
10902.56 697
10903.55 709
10904.54 712
10905.52 676
10906.51 740
10907.49 741
10908.48 688
10909.47 741
10910.45 753
10911.44 745
10912.43 734
10913.41 739
10914.40 748
10915.39 753
10916.37 739
10917.36 753
10918.35 775
10919.33 769
10920.32 794
10921.31 791
10922.29 774
10923.28 851
10924.27 816
10925.25 837
10926.24 772
10927.23 738
10928.21 804
10929.20 823
10930.19 796
10931.18 784
10932.16 796
10933.15 810
10934.14 811
10935.12 838
10936.11 824
10937.10 812
10938.09 842
10939.07 847
10940.06 878
10941.05 860
10942.04 865
10943.02 886
10944.01 877
10945.00 874
10945.99 865
10946.98 865
10947.96 904
10948.95 941
10949.94 934
10950.93 981
10951.92 1009
10952.90 1070
10953.89 1078
10954.88 1087
10955.87 1093
10956.86 1149
10957.85 1163
10958.83 1156
10959.82 1202
10960.81 1193
10961.80 1159
10962.79 1125
10963.78 1085
10964.77 1054
10965.75 1007
10966.74 1001
10967.73 978
10968.72 950
10969.71 964
10970.70 918
10971.69 939
10972.68 946
10973.67 923
10974.66 906
10975.64 883
10976.63 874
10977.62 905
10978.61 906
10979.60 919
10980.59 908
10981.58 904
10982.57 933
10983.56 942
10984.55 921
10985.54 908
10986.53 936
10987.52 928
10988.51 963
10989.50 970
10990.49 987
10991.48 1060
10992.47 1091
10993.46 1153
10994.45 1163
10995.44 1222
10996.43 1337
10997.42 1384
10998.41 1447
10999.40 1477
11000.39 1435
11001.38 1434
11002.37 1425
11003.36 1318
11004.35 1252
11005.34 1196
11006.33 1146
11007.32 1079
11008.31 1045
11009.30 990
11010.30 953
11011.29 889
11012.28 841
11013.27 827
11014.26 814
11015.25 779
11016.24 782
11017.23 777
11018.22 769
11019.21 773
11020.21 748
11021.20 762
11022.19 742
11023.18 712
11024.17 736
11025.16 736
11026.15 739
11027.14 755
11028.14 733
11029.13 755
11030.12 729
11031.11 719
11032.10 728
11033.09 716
11034.09 696
11035.08 695
11036.07 719
11037.06 710
11038.05 703
11039.05 680
11040.04 722
11041.03 700
11042.02 717
11043.02 726
11044.01 712
11045.00 704
11045.99 678
11046.98 705
11047.98 659
11048.97 703
11049.96 712
11050.95 688
11051.95 636
11052.94 671
11053.93 675
11054.93 661
11055.92 651
11056.91 642
11057.90 660
11058.90 674
11059.89 651
11060.88 672
11061.88 640
11062.87 671
11063.86 710
11064.86 716
11065.85 688
11066.84 673
11067.84 661
11068.83 678
11069.82 685
11070.82 676
11071.81 667
11072.80 673
11073.80 692
11074.79 668
11075.78 686
11076.78 686
11077.77 648
11078.77 658
11079.76 690
11080.75 659
11081.75 681
11082.74 671
11083.74 659
11084.73 661
11085.72 669
11086.72 633
11087.71 637
11088.71 617
11089.70 653
11090.70 609
11091.69 620
11092.68 631
11093.68 622
11094.67 656
11095.67 607
11096.66 620
11097.66 602
11098.65 588
11099.65 600
11100.64 578
11101.64 596
11102.63 613
11103.63 623
11104.62 581
11105.62 579
11106.61 600
11107.61 594
11108.60 589
11109.60 580
11110.59 573
11111.59 558
11112.58 576
11113.58 583
11114.57 565
11115.57 576
11116.56 581
11117.56 608
11118.56 558
11119.55 578
11120.55 577
11121.54 564
11122.54 574
11123.54 560
11124.53 573
11125.53 558
11126.52 528
11127.52 543
11128.51 559
11129.51 542
11130.51 534
11131.50 535
11132.50 526
11133.50 514
11134.49 521
11135.49 552
11136.49 535
11137.48 538
11138.48 550
11139.47 539
11140.47 560
11141.47 538
11142.46 515
11143.46 557
11144.46 527
11145.46 521
11146.45 503
11147.45 539
11148.45 545
11149.44 527
11150.44 509
11151.44 505
11152.43 507
11153.43 550
11154.43 512
11155.43 512
11156.42 515
11157.42 498
11158.42 519
11159.42 507
11160.41 514
11161.41 509
11162.41 533
11163.41 530
11164.40 520
11165.40 521
11166.40 515
11167.40 531
11168.39 511
11169.39 510
11170.39 528
11171.39 513
11172.39 525
11173.38 496
11174.38 514
11175.38 531
11176.38 520
11177.38 523
11178.38 499
11179.37 505
11180.37 509
11181.37 506
11182.37 495
11183.37 489
11184.37 524
11185.37 531
11186.36 549
11187.36 513
11188.36 495
11189.36 513
11190.36 514
11191.36 488
11192.36 521
11193.36 535
11194.36 520
11195.35 527
11196.35 510
11197.35 533
11198.35 547
11199.35 539
11200.35 534
11201.35 500
11202.35 519
11203.35 516
11204.35 532
11205.35 507
11206.35 538
11207.35 519
11208.35 536
11209.35 573
11210.35 550
11211.35 555
11212.35 549
11213.35 553
11214.35 551
11215.34 524
11216.35 551
11217.35 523
11218.35 540
11219.35 543
11220.35 541
11221.35 521
11222.35 474
11223.35 509
11224.35 524
11225.35 507
11226.35 539
11227.35 496
11228.35 515
11229.35 505
11230.35 524
11231.35 517
11232.35 502
11233.35 519
11234.35 500
11235.35 545
11236.35 498
11237.36 513
11238.36 535
11239.36 523
11240.36 520
11241.36 517
11242.36 547
11243.36 544
11244.36 556
11245.36 526
11246.37 514
11247.37 548
11248.37 558
11249.37 518
11250.37 549
11251.37 547
11252.38 544
11253.38 548
11254.38 530
11255.38 527
11256.38 517
11257.38 527
11258.39 546
11259.39 542
11260.39 506
11261.39 545
11262.39 540
11263.40 532
11264.40 553
11265.40 562
11266.40 531
11267.40 561
11268.41 590
11269.41 559
11270.41 535
11271.41 551
11272.42 557
11273.42 573
11274.42 572
11275.42 589
11276.43 551
11277.43 565
11278.43 567
11279.44 596
11280.44 582
11281.44 556
11282.44 550
11283.45 525
11284.45 549
11285.45 573
11286.46 535
11287.46 570
11288.46 572
11289.47 522
11290.47 537
11291.47 518
11292.48 507
11293.48 511
11294.48 527
11295.49 512
11296.49 503
11297.49 540
11298.50 551
11299.50 496
11300.51 544
11301.51 545
11302.51 528
11303.52 530
11304.52 540
11305.53 523
11306.53 525
11307.53 522
11308.54 532
11309.54 521
11310.55 530
11311.55 505
11312.55 519
11313.56 549
11314.56 562
11315.57 543
11316.57 538
11317.58 567
11318.58 557
11319.59 533
11320.59 546
11321.59 518
11322.60 541
11323.60 526
11324.61 540
11325.61 557
11326.62 563
11327.62 559
11328.63 552
11329.63 551
11330.64 547
11331.64 547
11332.65 546
11333.65 515
11334.66 577
11335.67 560
11336.67 545
11337.68 588
11338.68 608
11339.69 613
11340.69 583
11341.70 579
11342.70 564
11343.71 592
11344.72 601
11345.72 585
11346.73 523
11347.73 511
11348.74 511
11349.74 544
11350.75 507
11351.76 493
11352.76 513
11353.77 527
11354.78 510
11355.78 476
11356.79 479
11357.79 490
11358.80 513
11359.81 512
11360.81 488
11361.82 504
11362.83 502
11363.83 523
11364.84 505
11365.85 476
11366.85 515
11367.86 511
11368.87 547
11369.87 519
11370.88 471
11371.89 492
11372.89 469
11373.90 490
11374.91 462
11375.92 465
11376.92 498
11377.93 499
11378.94 503
11379.94 504
11380.95 473
11381.96 496
11382.97 498
11383.97 494
11384.98 486
11385.99 475
11387.00 479
11388.00 456
11389.01 479
11390.02 440
11391.03 472
11392.04 465
11393.04 462
11394.05 446
11395.06 474
11396.07 480
11397.08 479
11398.08 486
11399.09 479
11400.10 479
11401.11 465
11402.12 472
11403.12 451
11404.13 457
11405.14 457
11406.15 443
11407.16 487
11408.17 477
11409.18 450
11410.18 467
11411.19 461
11412.20 493
11413.21 481
11414.22 467
11415.23 457
11416.24 472
11417.25 465
11418.25 462
11419.26 465
11420.27 475
11421.28 448
11422.29 472
11423.30 456
11424.31 451
11425.32 466
11426.33 466
11427.34 460
11428.35 460
11429.36 467
11430.37 483
11431.38 472
11432.39 463
11433.39 467
11434.40 461
11435.41 466
11436.42 475
11437.43 473
11438.44 474
11439.45 486
11440.46 482
11441.47 431
11442.48 464
11443.49 492
11444.50 492
11445.51 465
11446.52 492
11447.53 469
11448.55 470
11449.56 461
11450.57 456
11451.58 468
11452.59 460
11453.60 455
11454.61 485
11455.62 469
11456.63 463
11457.64 480
11458.65 463
11459.66 491
11460.67 463
11461.68 442
11462.69 445
11463.71 477
11464.72 473
11465.73 451
11466.74 479
11467.75 479
11468.76 442
11469.77 459
11470.78 503
11471.80 450
11472.81 476
11473.82 453
11474.83 476
11475.84 461
11476.85 471
11477.86 426
11478.88 444
11479.89 457
11480.90 433
11481.91 441
11482.92 455
11483.93 476
11484.95 480
11485.96 468
11486.97 471
11487.98 475
11489.00 516
11490.01 493
11491.02 475
11492.03 500
11493.04 497
11494.06 488
11495.07 495
11496.08 482
11497.09 482
11498.11 482
11499.12 484
11500.13 475
11501.14 487
11502.16 475
11503.17 505
11504.18 477
11505.20 495
11506.21 494
11507.22 537
11508.23 523
11509.25 510
11510.26 539
11511.27 501
11512.29 515
11513.30 513
11514.31 509
11515.33 520
11516.34 534
11517.35 537
11518.37 538
11519.38 583
11520.39 570
11521.41 527
11522.42 580
11523.43 558
11524.45 574
11525.46 578
11526.47 592
11527.49 598
11528.50 600
11529.52 632
11530.53 680
11531.54 638
11532.56 661
11533.57 709
11534.59 754
11535.60 768
11536.62 788
11537.63 775
11538.64 777
11539.66 789
11540.67 820
11541.69 789
11542.70 729
11543.72 743
11544.73 711
11545.75 720
11546.76 686
11547.77 648
11548.79 605
11549.80 600
11550.82 585
11551.83 550
11552.85 530
11553.86 529
11554.88 503
11555.89 499
11556.91 509
11557.92 509
11558.94 488
11559.95 497
11560.97 462
11561.99 491
11563.00 486
11564.02 490
11565.03 460
11566.05 483
11567.06 478
11568.08 464
11569.09 475
11570.11 477
11571.13 463
11572.14 503
11573.16 468
11574.17 482
11575.19 467
11576.20 437
11577.22 442
11578.24 439
11579.25 455
11580.27 436
11581.29 452
11582.30 449
11583.32 463
11584.33 426
11585.35 432
11586.37 434
11587.38 443
11588.40 443
11589.42 447
11590.43 443
11591.45 435
11592.47 427
11593.48 460
11594.50 442
11595.52 447
11596.53 458
11597.55 445
11598.57 472
11599.58 468
11600.60 461
11601.62 450
11602.64 456
11603.65 451
11604.67 449
11605.69 451
11606.70 455
11607.72 484
11608.74 441
11609.76 439
11610.77 474
11611.79 456
11612.81 464
11613.83 483
11614.84 472
11615.86 458
11616.88 452
11617.90 479
11618.92 484
11619.93 468
11620.95 440
11621.97 438
11622.99 445
11624.01 473
11625.02 467
11626.04 447
11627.06 455
11628.08 485
11629.10 466
11630.11 432
11631.13 440
11632.15 430
11633.17 440
11634.19 463
11635.21 453
11636.23 439
11637.24 448
11638.26 436
11639.28 440
11640.30 457
11641.32 460
11642.34 456
11643.36 471
11644.38 456
11645.39 449
11646.41 449
11647.43 450
11648.45 431
11649.47 457
11650.49 454
11651.51 454
11652.53 460
11653.55 435
11654.57 454
11655.59 444
11656.61 416
11657.63 438
11658.65 436
11659.67 422
11660.69 456
11661.70 425
11662.72 423
11663.74 405
11664.76 419
11665.78 423
11666.80 398
11667.82 414
11668.84 428
11669.86 430
11670.88 437
11671.90 427
11672.92 431
11673.95 427
11674.97 429
11675.99 427
11677.01 451
11678.03 403
11679.05 408
11680.07 449
11681.09 437
11682.11 405
11683.13 411
11684.15 420
11685.17 425
11686.19 430
11687.21 436
11688.23 404
11689.25 409
11690.28 426
11691.30 417
11692.32 405
11693.34 407
11694.36 443
11695.38 409
11696.40 390
11697.42 419
11698.44 404
11699.47 396
11700.49 404
11701.51 424
11702.53 413
11703.55 398
11704.57 430
11705.60 407
11706.62 414
11707.64 419
11708.66 433
11709.68 436
11710.70 411
11711.73 428
11712.75 397
11713.77 420
11714.79 417
11715.81 449
11716.84 437
11717.86 393
11718.88 417
11719.90 429
11720.92 406
11721.95 419
11722.97 406
11723.99 404
11725.01 426
11726.04 424
11727.06 400
11728.08 425
11729.11 425
11730.13 442
11731.15 429
11732.17 437
11733.20 434
11734.22 445
11735.24 434
11736.26 425
11737.29 428
11738.31 404
11739.33 450
11740.36 444
11741.38 419
11742.40 416
11743.43 445
11744.45 439
11745.47 418
11746.50 411
11747.52 424
11748.54 428
11749.57 441
11750.59 448
11751.62 410
11752.64 420
11753.66 412
11754.69 433
11755.71 430
11756.73 421
11757.76 425
11758.78 437
11759.81 440
11760.83 431
11761.85 445
11762.88 460
11763.90 437
11764.93 449
11765.95 460
11766.98 452
11768.00 461
11769.02 465
11770.05 480
11771.07 479
11772.10 473
11773.12 436
11774.15 458
11775.17 470
11776.20 471
11777.22 455
11778.25 459
11779.27 456
11780.30 472
11781.32 464
11782.35 428
11783.37 447
11784.40 468
11785.42 481
11786.45 499
11787.47 481
11788.50 448
11789.52 451
11790.55 486
11791.57 501
11792.60 482
11793.62 499
11794.65 494
11795.67 456
11796.70 483
11797.73 467
11798.75 458
11799.78 455
11800.80 499
11801.83 483
11802.85 491
11803.88 503
11804.91 514
11805.93 466
11806.96 441
11807.98 476
11809.01 499
11810.04 512
11811.06 488
11812.09 506
11813.12 505
11814.14 503
11815.17 508
11816.19 506
11817.22 531
11818.25 501
11819.27 509
11820.30 514
11821.33 493
11822.35 534
11823.38 534
11824.41 528
11825.44 511
11826.46 531
11827.49 545
11828.52 535
11829.54 525
11830.57 528
11831.60 534
11832.62 539
11833.65 556
11834.68 554
11835.71 578
11836.73 564
11837.76 557
11838.79 575
11839.82 564
11840.84 557
11841.87 549
11842.90 570
11843.93 571
11844.95 562
11845.98 561
11847.01 586
11848.04 564
11849.07 565
11850.09 577
11851.12 573
11852.15 596
11853.18 581
11854.21 559
11855.23 572
11856.26 604
11857.29 623
11858.32 608
11859.35 593
11860.38 598
11861.40 605
11862.43 628
11863.46 627
11864.49 664
11865.52 638
11866.55 640
11867.58 639
11868.60 644
11869.63 652
11870.66 648
11871.69 647
11872.72 667
11873.75 638
11874.78 645
11875.81 648
11876.84 640
11877.86 657
11878.89 670
11879.92 690
11880.95 674
11881.98 675
11883.01 657
11884.04 700
11885.07 697
11886.10 750
11887.13 732
11888.16 710
11889.19 693
11890.22 729
11891.25 716
11892.28 766
11893.31 752
11894.34 756
11895.37 770
11896.40 815
11897.43 841
11898.46 880
11899.49 877
11900.52 857
11901.55 916
11902.58 914
11903.61 925
11904.64 903
11905.67 952
11906.70 932
11907.73 921
11908.76 934
11909.79 923
11910.82 874
11911.85 862
11912.88 861
11913.91 806
11914.94 843
11915.97 803
11917.01 797
11918.04 793
11919.07 761
11920.10 793
11921.13 789
11922.16 831
11923.19 835
11924.22 858
11925.25 851
11926.28 871
11927.32 886
11928.35 941
11929.38 975
11930.41 973
11931.44 961
11932.47 953
11933.50 951
11934.54 910
11935.57 879
11936.60 870
11937.63 886
11938.66 834
11939.70 837
11940.73 802
11941.76 774
11942.79 771
11943.82 756
11944.85 774
11945.89 740
11946.92 726
11947.95 732
11948.98 725
11950.02 714
11951.05 737
11952.08 717
11953.11 697
11954.15 699
11955.18 691
11956.21 683
11957.24 713
11958.28 695
11959.31 685
11960.34 663
11961.37 704
11962.41 734
11963.44 735
11964.47 712
11965.51 713
11966.54 728
11967.57 709
11968.60 736
11969.64 699
11970.67 693
11971.70 724
11972.74 724
11973.77 721
11974.80 720
11975.84 737
11976.87 758
11977.90 718
11978.94 706
11979.97 734
11981.00 738
11982.04 726
11983.07 722
11984.11 716
11985.14 727
11986.17 759
11987.21 746
11988.24 783
11989.28 792
11990.31 773
11991.34 786
11992.38 748
11993.41 757
11994.45 759
11995.48 767
11996.51 766
11997.55 767
11998.58 804
11999.62 811
12000.65 789
12001.69 814
12002.72 812
12003.76 815
12004.79 783
12005.82 779
12006.86 830
12007.89 843
12008.93 815
12009.96 811
12011.00 830
12012.03 814
12013.07 849
12014.10 825
12015.14 853
12016.17 843
12017.21 859
12018.24 858
12019.28 869
12020.32 859
12021.35 879
12022.39 871
12023.42 837
12024.46 850
12025.49 864
12026.53 910
12027.56 885
12028.60 847
12029.64 881
12030.67 853
12031.71 861
12032.74 858
12033.78 844
12034.81 849
12035.85 866
12036.89 874
12037.92 903
12038.96 871
12039.99 852
12041.03 865
12042.07 888
12043.10 872
12044.14 879
12045.18 890
12046.21 907
12047.25 898
12048.29 933
12049.32 945
12050.36 973
12051.40 953
12052.43 961
12053.47 958
12054.51 1032
12055.54 1037
12056.58 1071
12057.62 1024
12058.65 1036
12059.69 1035
12060.73 985
12061.76 959
12062.80 961
12063.84 959
12064.88 910
12065.91 924
12066.95 916
12067.99 886
12069.03 877
12070.06 871
12071.10 858
12072.14 821
12073.18 778
12074.21 788
12075.25 821
12076.29 795
12077.33 790
12078.36 775
12079.40 793
12080.44 771
12081.48 749
12082.52 784
12083.55 777
12084.59 780
12085.63 807
12086.67 771
12087.71 765
12088.74 788
12089.78 797
12090.82 830
12091.86 818
12092.90 887
12093.94 871
12094.98 876
12096.01 835
12097.05 872
12098.09 889
12099.13 833
12100.17 878
12101.21 900
12102.25 911
12103.28 921
12104.32 947
12105.36 923
12106.40 911
12107.44 876
12108.48 885
12109.52 841
12110.56 821
12111.60 821
12112.64 816
12113.68 775
12114.72 730
12115.76 757
12116.79 740
12117.83 743
12118.87 691
12119.91 707
12120.95 680
12121.99 670
12123.03 688
12124.07 717
12125.11 671
12126.15 682
12127.19 658
12128.23 650
12129.27 675
12130.31 669
12131.35 672
12132.39 635
12133.43 637
12134.47 646
12135.51 618
12136.55 642
12137.59 659
12138.63 647
12139.67 627
12140.71 652
12141.76 648
12142.80 626
12143.84 652
12144.88 652
12145.92 619
12146.96 602
12148.00 632
12149.04 618
12150.08 605
12151.12 587
12152.16 596
12153.20 620
12154.25 588
12155.29 610
12156.33 606
12157.37 628
12158.41 594
12159.45 581
12160.49 603
12161.53 560
12162.58 577
12163.62 580
12164.66 586
12165.70 580
12166.74 612
12167.78 617
12168.82 595
12169.87 586
12170.91 570
12171.95 578
12172.99 583
12174.03 595
12175.08 575
12176.12 581
12177.16 592
12178.20 569
12179.24 560
12180.29 569
12181.33 546
12182.37 565
12183.41 572
12184.46 569
12185.50 576
12186.54 567
12187.58 555
12188.63 537
12189.67 547
12190.71 551
12191.75 563
12192.80 538
12193.84 562
12194.88 587
12195.92 541
12196.97 539
12198.01 525
12199.05 535
12200.10 546
12201.14 511
12202.18 511
12203.23 562
12204.27 575
12205.31 562
12206.36 557
12207.40 537
12208.44 530
12209.49 514
12210.53 543
12211.57 533
12212.62 519
12213.66 534
12214.70 529
12215.75 536
12216.79 536
12217.84 516
12218.88 530
12219.92 523
12220.97 521
12222.01 499
12223.06 514
12224.10 517
12225.14 526
12226.19 520
12227.23 533
12228.28 528
12229.32 515
12230.36 498
12231.41 489
12232.45 505
12233.50 500
12234.54 493
12235.59 496
12236.63 515
12237.68 495
12238.72 498
12239.77 494
12240.81 484
12241.86 503
12242.90 485
12243.94 533
12244.99 487
12246.03 487
12247.08 481
12248.13 504
12249.17 488
12250.22 506
12251.26 489
12252.31 480
12253.35 483
12254.40 503
12255.44 470
12256.49 470
12257.53 490
12258.58 453
12259.62 452
12260.67 469
12261.72 457
12262.76 460
12263.81 448
12264.85 461
12265.90 470
12266.94 462
12267.99 461
12269.04 442
12270.08 426
12271.13 417
12272.17 458
12273.22 464
12274.27 456
12275.31 459
12276.36 483
12277.41 487
12278.45 464
12279.50 445
12280.55 448
12281.59 435
12282.64 434
12283.69 459
12284.73 477
12285.78 448
12286.83 424
12287.87 446
12288.92 459
12289.97 436
12291.01 434
12292.06 444
12293.11 452
12294.15 439
12295.20 448
12296.25 439
12297.30 460
12298.34 442
12299.39 432
12300.44 431
12301.48 449
12302.53 454
12303.58 473
12304.63 471
12305.67 426
12306.72 442
12307.77 456
12308.82 480
12309.87 466
12310.91 431
12311.96 453
12313.01 460
12314.06 458
12315.10 443
12316.15 455
12317.20 439
12318.25 439
12319.30 411
12320.34 437
12321.39 424
12322.44 442
12323.49 432
12324.54 439
12325.59 434
12326.63 438
12327.68 475
12328.73 444
12329.78 436
12330.83 433
12331.88 442
12332.93 461
12333.98 428
12335.02 399
12336.07 396
12337.12 406
12338.17 421
12339.22 413
12340.27 421
12341.32 422
12342.37 403
12343.42 384
12344.47 412
12345.51 442
12346.56 444
12347.61 435
12348.66 449
12349.71 410
12350.76 439
12351.81 450
12352.86 437
12353.91 439
12354.96 436
12356.01 431
12357.06 425
12358.11 442
12359.16 426
12360.21 398
12361.26 414
12362.31 431
12363.36 452
12364.41 431
12365.46 450
12366.51 471
12367.56 452
12368.61 448
12369.66 412
12370.71 408
12371.76 439
12372.81 446
12373.86 425
12374.91 432
12375.96 408
12377.01 436
12378.06 429
12379.11 427
12380.17 426
12381.22 421
12382.27 416
12383.32 438
12384.37 415
12385.42 437
12386.47 424
12387.52 416
12388.57 439
12389.62 456
12390.67 421
12391.73 401
12392.78 421
12393.83 425
12394.88 445
12395.93 453
12396.98 430
12398.03 401
12399.09 438
12400.14 441
12401.19 417
12402.24 448
12403.29 449
12404.34 437
12405.40 437
12406.45 443
12407.50 417
12408.55 456
12409.60 447
12410.66 432
12411.71 455
12412.76 437
12413.81 468
12414.86 475
12415.92 482
12416.97 453
12418.02 465
12419.07 496
12420.13 469
12421.18 443
12422.23 460
12423.28 460
12424.34 456
12425.39 474
12426.44 471
12427.49 474
12428.55 469
12429.60 453
12430.65 465
12431.71 439
12432.76 480
12433.81 478
12434.86 444
12435.92 458
12436.97 490
12438.02 467
12439.08 426
12440.13 464
12441.18 454
12442.24 465
12443.29 476
12444.34 490
12445.40 461
12446.45 484
12447.50 466
12448.56 475
12449.61 478
12450.67 483
12451.72 482
12452.77 456
12453.83 475
12454.88 488
12455.94 505
12456.99 497
12458.04 473
12459.10 508
12460.15 509
12461.21 487
12462.26 515
12463.31 507
12464.37 531
12465.42 545
12466.48 539
12467.53 571
12468.59 591
12469.64 588
12470.70 625
12471.75 653
12472.80 667
12473.86 688
12474.91 683
12475.97 741
12477.02 714
12478.08 698
12479.13 704
12480.19 679
12481.24 657
12482.30 663
12483.35 628
12484.41 640
12485.46 617
12486.52 577
12487.57 595
12488.63 560
12489.69 579
12490.74 571
12491.80 569
12492.85 549
12493.91 547
12494.96 515
12496.02 516
12497.07 519
12498.13 531
12499.19 534
12500.24 510
12501.30 501
12502.35 526
12503.41 535
12504.47 521
12505.52 508
12506.58 509
12507.63 514
12508.69 514
12509.75 521
12510.80 486
12511.86 508
12512.91 488
12513.97 521
12515.03 522
12516.08 522
12517.14 557
12518.20 516
12519.25 527
12520.31 542
12521.37 509
12522.42 498
12523.48 502
12524.54 491
12525.59 525
12526.65 523
12527.71 529
12528.77 546
12529.82 523
12530.88 512
12531.94 519
12532.99 517
12534.05 509
12535.11 509
12536.17 544
12537.22 532
12538.28 520
12539.34 526
12540.40 527
12541.45 568
12542.51 540
12543.57 557
12544.63 554
12545.68 534
12546.74 572
12547.80 577
12548.86 581
12549.92 611
12550.97 570
12552.03 607
12553.09 584
12554.15 587
12555.21 570
12556.26 573
12557.32 592
12558.38 621
12559.44 578
12560.50 553
12561.56 555
12562.61 576
12563.67 544
12564.73 563
12565.79 576
12566.85 576
12567.91 551
12568.97 538
12570.02 535
12571.08 544
12572.14 544
12573.20 565
12574.26 545
12575.32 531
12576.38 542
12577.44 518
12578.50 542
12579.56 521
12580.61 532
12581.67 526
12582.73 542
12583.79 546
12584.85 530
12585.91 545
12586.97 548
12588.03 540
12589.09 556
12590.15 527
12591.21 520
12592.27 543
12593.33 528
12594.39 523
12595.45 548
12596.51 506
12597.57 555
12598.63 577
12599.69 549
12600.75 540
12601.81 547
12602.87 545
12603.93 534
12604.99 513
12606.05 521
12607.11 536
12608.17 558
12609.23 525
12610.29 537
12611.35 563
12612.41 566
12613.47 557
12614.53 557
12615.59 568
12616.66 578
12617.72 589
12618.78 581
12619.84 599
12620.90 627
12621.96 621
12623.02 601
12624.08 636
12625.14 615
12626.20 635
12627.26 649
12628.33 603
12629.39 639
12630.45 610
12631.51 664
12632.57 631
12633.63 666
12634.69 605
12635.76 600
12636.82 621
12637.88 605
12638.94 589
12640.00 595
12641.06 619
12642.13 580
12643.19 564
12644.25 553
12645.31 580
12646.37 540
12647.44 579
12648.50 534
12649.56 562
12650.62 562
12651.68 550
12652.75 544
12653.81 526
12654.87 535
12655.93 548
12657.00 535
12658.06 514
12659.12 517
12660.18 547
12661.25 531
12662.31 518
12663.37 525
12664.43 526
12665.50 518
12666.56 541
12667.62 538
12668.69 531
12669.75 539
12670.81 539
12671.88 533
12672.94 536
12674.00 546
12675.06 564
12676.13 543
12677.19 537
12678.25 559
12679.32 556
12680.38 559
12681.44 524
12682.51 542
12683.57 562
12684.64 541
12685.70 531
12686.76 532
12687.83 553
12688.89 554
12689.95 556
12691.02 547
12692.08 533
12693.15 552
12694.21 566
12695.27 573
12696.34 538
12697.40 561
12698.47 573
12699.53 580
12700.59 579
12701.66 589
12702.72 600
12703.79 576
12704.85 599
12705.92 612
12706.98 606
12708.05 589
12709.11 592
12710.18 621
12711.24 621
12712.30 578
12713.37 597
12714.43 591
12715.50 598
12716.56 578
12717.63 595
12718.69 591
12719.76 597
12720.82 615
12721.89 620
12722.95 571
12724.02 572
12725.09 611
12726.15 618
12727.22 599
12728.28 615
12729.35 649
12730.41 671
12731.48 656
12732.54 636
12733.61 653
12734.68 651
12735.74 689
12736.81 629
12737.87 622
12738.94 633
12740.00 618
12741.07 620
12742.14 599
12743.20 578
12744.27 593
12745.33 577
12746.40 578
12747.47 570
12748.53 560
12749.60 557
12750.67 559
12751.73 545
12752.80 542
12753.87 524
12754.93 554
12756.00 547
12757.07 545
12758.13 526
12759.20 526
12760.27 519
12761.33 542
12762.40 526
12763.47 514
12764.53 505
12765.60 503
12766.67 520
12767.73 497
12768.80 496
12769.87 486
12770.94 497
12772.00 504
12773.07 529
12774.14 474
12775.21 512
12776.27 516
12777.34 500
12778.41 456
12779.48 464
12780.54 475
12781.61 486
12782.68 463
12783.75 463
12784.81 484
12785.88 478
12786.95 471
12788.02 494
12789.09 463
12790.15 486
12791.22 494
12792.29 464
12793.36 490
12794.43 463
12795.49 489
12796.56 470
12797.63 473
12798.70 467
12799.77 463
12800.84 470
12801.90 452
12802.97 446
12804.04 457
12805.11 462
12806.18 456
12807.25 477
12808.32 508
12809.39 494
12810.45 479
12811.52 468
12812.59 469
12813.66 505
12814.73 513
12815.80 484
12816.87 478
12817.94 484
12819.01 510
12820.08 496
12821.15 499
12822.21 468
12823.28 472
12824.35 471
12825.42 480
12826.49 473
12827.56 462
12828.63 451
12829.70 475
12830.77 477
12831.84 466
12832.91 461
12833.98 463
12835.05 442
12836.12 447
12837.19 444
12838.26 429
12839.33 458
12840.40 454
12841.47 436
12842.54 425
12843.61 468
12844.68 442
12845.75 431
12846.82 423
12847.89 432
12848.96 446
12850.03 436
12851.10 422
12852.18 407
12853.25 431
12854.32 447
12855.39 443
12856.46 431
12857.53 428
12858.60 410
12859.67 443
12860.74 423
12861.81 406
12862.88 411
12863.96 413
12865.03 405
12866.10 371
12867.17 402
12868.24 390
12869.31 391
12870.38 380
12871.45 396
12872.53 398
12873.60 434
12874.67 419
12875.74 433
12876.81 430
12877.88 397
12878.96 395
12880.03 421
12881.10 388
12882.17 359
12883.24 405
12884.31 382
12885.39 385
12886.46 393
12887.53 406
12888.60 406
12889.68 361
12890.75 371
12891.82 408
12892.89 363
12893.96 389
12895.04 367
12896.11 375
12897.18 354
12898.25 351
12899.33 403
12900.40 393
12901.47 382
12902.54 395
12903.62 378
12904.69 369
12905.76 376
12906.84 361
12907.91 382
12908.98 395
12910.06 389
12911.13 362
12912.20 384
12913.27 404
12914.35 396
12915.42 373
12916.49 379
12917.57 388
12918.64 383
12919.71 365
12920.79 378
12921.86 376
12922.94 406
12924.01 404
12925.08 393
12926.16 367
12927.23 370
12928.30 379
12929.38 371
12930.45 362
12931.53 365
12932.60 371
12933.67 374
12934.75 389
12935.82 347
12936.90 342
12937.97 364
12939.04 379
12940.12 377
12941.19 337
12942.27 383
12943.34 392
12944.42 385
12945.49 367
12946.56 365
12947.64 386
12948.71 374
12949.79 366
12950.86 379
12951.94 385
12953.01 371
12954.09 371
12955.16 366
12956.24 352
12957.31 368
12958.39 374
12959.46 374
12960.54 369
12961.61 391
12962.69 379
12963.76 386
12964.84 378
12965.91 368
12966.99 344
12968.07 379
12969.14 375
12970.22 362
12971.29 347
12972.37 351
12973.44 359
12974.52 364
12975.59 352
12976.67 342
12977.75 363
12978.82 380
12979.90 350
12980.97 363
12982.05 356
12983.13 335
12984.20 345
12985.28 368
12986.35 387
12987.43 383
12988.51 364
12989.58 351
12990.66 368
12991.74 369
12992.81 391
12993.89 383
12994.97 379
12996.04 381
12997.12 359
12998.20 371
12999.27 361
13000.35 372
13001.43 382
13002.50 360
13003.58 369
13004.66 390
13005.73 378
13006.81 366
13007.89 361
13008.97 372
13010.04 384
13011.12 385
13012.20 360
13013.27 387
13014.35 370
13015.43 363
13016.51 381
13017.58 384
13018.66 391
13019.74 359
13020.82 381
13021.89 384
13022.97 371
13024.05 358
13025.13 361
13026.21 385
13027.28 364
13028.36 381
13029.44 377
13030.52 376
13031.60 374
13032.67 372
13033.75 367
13034.83 396
13035.91 395
13036.99 415
13038.07 384
13039.14 398
13040.22 373
13041.30 406
13042.38 374
13043.46 356
13044.54 384
13045.62 381
13046.69 371
13047.77 399
13048.85 359
13049.93 381
13051.01 391
13052.09 383
13053.17 381
13054.25 371
13055.33 377
13056.40 383
13057.48 380
13058.56 370
13059.64 366
13060.72 383
13061.80 357
13062.88 362
13063.96 377
13065.04 397
13066.12 376
13067.20 391
13068.28 407
13069.36 394
13070.44 381
13071.52 359
13072.60 383
13073.68 379
13074.76 391
13075.84 374
13076.92 400
13078.00 375
13079.08 387
13080.16 408
13081.24 403
13082.32 370
13083.40 381
13084.48 375
13085.56 393
13086.64 383
13087.72 382
13088.80 390
13089.88 400
13090.96 422
13092.04 385
13093.12 423
13094.20 381
13095.28 376
13096.36 411
13097.44 398
13098.52 380
13099.61 394
13100.69 394
13101.77 389
13102.85 391
13103.93 375
13105.01 367
13106.09 387
13107.17 410
13108.25 403
13109.34 401
13110.42 389
13111.50 430
13112.58 404
13113.66 419
13114.74 404
13115.82 422
13116.91 420
13117.99 419
13119.07 404
13120.15 395
13121.23 401
13122.31 425
13123.40 429
13124.48 414
13125.56 402
13126.64 397
13127.72 413
13128.81 406
13129.89 397
13130.97 405
13132.05 424
13133.14 418
13134.22 434
13135.30 408
13136.38 396
13137.47 386
13138.55 390
13139.63 392
13140.71 426
13141.80 409
13142.88 380
13143.96 414
13145.04 401
13146.13 417
13147.21 409
13148.29 430
13149.38 410
13150.46 395
13151.54 378
13152.62 402
13153.71 428
13154.79 410
13155.87 404
13156.96 414
13158.04 408
13159.12 418
13160.21 392
13161.29 405
13162.37 414
13163.46 414
13164.54 426
13165.62 445
13166.71 420
13167.79 420
13168.88 401
13169.96 435
13171.04 428
13172.13 404
13173.21 416
13174.30 431
13175.38 415
13176.46 414
13177.55 398
13178.63 415
13179.72 433
13180.80 449
13181.88 437
13182.97 438
13184.05 421
13185.14 435
13186.22 425
13187.31 440
13188.39 444
13189.48 417
13190.56 455
13191.65 457
13192.73 455
13193.81 420
13194.90 451
13195.98 425
13197.07 442
13198.15 450
13199.24 435
13200.32 426
13201.41 443
13202.49 440
13203.58 430
13204.67 438
13205.75 446
13206.84 463
13207.92 471
13209.01 439
13210.09 428
13211.18 429
13212.26 460
13213.35 457
13214.43 431
13215.52 422
13216.61 441
13217.69 470
13218.78 457
13219.86 451
13220.95 433
13222.04 452
13223.12 483
13224.21 453
13225.29 461
13226.38 478
13227.47 454
13228.55 440
13229.64 469
13230.72 470
13231.81 475
13232.90 468
13233.98 472
13235.07 460
13236.16 445
13237.24 472
13238.33 474
13239.42 468
13240.50 464
13241.59 457
13242.68 471
13243.76 485
13244.85 478
13245.94 471
13247.02 469
13248.11 474
13249.20 489
13250.29 490
13251.37 472
13252.46 470
13253.55 472
13254.63 475
13255.72 487
13256.81 499
13257.90 464
13258.98 468
13260.07 493
13261.16 520
13262.25 517
13263.33 525
13264.42 496
13265.51 531
13266.60 514
13267.69 502
13268.77 537
13269.86 519
13270.95 560
13272.04 527
13273.13 527
13274.21 549
13275.30 532
13276.39 558
13277.48 542
13278.57 544
13279.65 516
13280.74 549
13281.83 542
13282.92 532
13284.01 524
13285.10 553
13286.19 556
13287.27 562
13288.36 580
13289.45 563
13290.54 592
13291.63 571
13292.72 576
13293.81 574
13294.90 552
13295.98 579
13297.07 606
13298.16 599
13299.25 625
13300.34 590
13301.43 589
13302.52 621
13303.61 584
13304.70 598
13305.79 583
13306.88 583
13307.97 599
13309.06 615
13310.15 644
13311.24 605
13312.32 610
13313.41 615
13314.50 612
13315.59 614
13316.68 614
13317.77 648
13318.86 653
13319.95 646
13321.04 635
13322.13 619
13323.22 630
13324.31 634
13325.40 633
13326.49 611
13327.58 617
13328.68 665
13329.77 646
13330.86 660
13331.95 652
13333.04 672
13334.13 679
13335.22 695
13336.31 673
13337.40 664
13338.49 660
13339.58 681
13340.67 665
13341.76 656
13342.85 679
13343.94 697
13345.04 648
13346.13 676
13347.22 700
13348.31 686
13349.40 701
13350.49 703
13351.58 705
13352.67 685
13353.77 707
13354.86 695
13355.95 707
13357.04 695
13358.13 703
13359.22 710
13360.31 723
13361.41 718
13362.50 718
13363.59 703
13364.68 739
13365.77 760
13366.87 766
13367.96 751
13369.05 787
13370.14 763
13371.23 798
13372.33 740
13373.42 727
13374.51 772
13375.60 722
13376.69 737
13377.79 702
13378.88 668
13379.97 670
13381.06 643
13382.16 672
13383.25 642
13384.34 649
13385.43 619
13386.53 607
13387.62 602
13388.71 625
13389.81 581
13390.90 607
13391.99 620
13393.08 612
13394.18 596
13395.27 620
13396.36 591
13397.46 605
13398.55 591
13399.64 584
13400.74 604
13401.83 590
13402.92 601
13404.02 612
13405.11 605
13406.20 632
13407.30 605
13408.39 566
13409.48 555
13410.58 621
13411.67 602
13412.77 584
13413.86 558
13414.95 596
13416.05 600
13417.14 597
13418.23 593
13419.33 606
13420.42 608
13421.52 572
13422.61 603
13423.71 586
13424.80 576
13425.89 594
13426.99 617
13428.08 569
13429.18 575
13430.27 627
13431.37 658
13432.46 601
13433.56 584
13434.65 599
13435.74 617
13436.84 602
13437.93 623
13439.03 595
13440.12 609
13441.22 621
13442.31 631
13443.41 613
13444.50 597
13445.60 616
13446.69 638
13447.79 655
13448.88 637
13449.98 643
13451.08 641
13452.17 641
13453.27 662
13454.36 640
13455.46 646
13456.55 656
13457.65 683
13458.74 642
13459.84 664
13460.94 652
13462.03 673
13463.13 654
13464.22 685
13465.32 690
13466.41 654
13467.51 669
13468.61 673
13469.70 669
13470.80 682
13471.90 685
13472.99 687
13474.09 698
13475.18 663
13476.28 678
13477.38 665
13478.47 664
13479.57 695
13480.67 719
13481.76 714
13482.86 693
13483.96 696
13485.05 699
13486.15 678
13487.25 705
13488.34 704
13489.44 747
13490.54 737
13491.63 707
13492.73 714
13493.83 726
13494.93 758
13496.02 776
13497.12 800
13498.22 787
13499.31 776
13500.41 773
13501.51 798
13502.61 775
13503.70 777
13504.80 742
13505.90 795
13507.00 779
13508.09 737
13509.19 770
13510.29 742
13511.39 764
13512.49 726
13513.58 732
13514.68 730
13515.78 722
13516.88 710
13517.98 699
13519.07 692
13520.17 687
13521.27 664
13522.37 695
13523.47 706
13524.57 706
13525.66 703
13526.76 704
13527.86 705
13528.96 696
13530.06 680
13531.16 680
13532.25 673
13533.35 683
13534.45 680
13535.55 649
13536.65 663
13537.75 656
13538.85 648
13539.95 639
13541.05 626
13542.14 619
13543.24 649
13544.34 659
13545.44 627
13546.54 632
13547.64 619
13548.74 612
13549.84 586
13550.94 587
13552.04 594
13553.14 590
13554.24 569
13555.34 539
13556.44 541
13557.54 546
13558.64 569
13559.74 579
13560.84 589
13561.94 549
13563.04 587
13564.13 580
13565.23 558
13566.34 583
13567.44 573
13568.54 526
13569.64 551
13570.74 548
13571.84 570
13572.94 560
13574.04 542
13575.14 579
13576.24 562
13577.34 557
13578.44 539
13579.54 568
13580.64 539
13581.74 531
13582.84 554
13583.94 541
13585.04 578
13586.14 585
13587.24 552
13588.35 553
13589.45 599
13590.55 565
13591.65 563
13592.75 582
13593.85 580
13594.95 554
13596.05 583
13597.15 591
13598.26 583
13599.36 570
13600.46 573
13601.56 556
13602.66 558
13603.76 561
13604.86 572
13605.97 575
13607.07 577
13608.17 579
13609.27 563
13610.37 569
13611.47 562
13612.58 590
13613.68 576
13614.78 569
13615.88 558
13616.98 583
13618.09 566
13619.19 556
13620.29 563
13621.39 553
13622.50 538
13623.60 576
13624.70 570
13625.80 570
13626.91 584
13628.01 584
13629.11 590
13630.21 575
13631.32 573
13632.42 555
13633.52 585
13634.62 594
13635.73 584
13636.83 532
13637.93 559
13639.04 584
13640.14 596
13641.24 570
13642.35 550
13643.45 550
13644.55 537
13645.65 575
13646.76 560
13647.86 561
13648.96 572
13650.07 553
13651.17 550
13652.28 556
13653.38 542
13654.48 547
13655.59 557
13656.69 579
13657.79 519
13658.90 569
13660.00 550
13661.11 531
13662.21 552
13663.31 547
13664.42 537
13665.52 546
13666.63 551
13667.73 549
13668.83 570
13669.94 558
13671.04 560
13672.15 562
13673.25 533
13674.36 537
13675.46 553
13676.56 559
13677.67 562
13678.77 568
13679.88 541
13680.98 568
13682.09 578
13683.19 596
13684.30 571
13685.40 586
13686.51 558
13687.61 558
13688.72 576
13689.82 571
13690.93 542
13692.03 578
13693.14 564
13694.24 550
13695.35 579
13696.45 613
13697.56 588
13698.66 584
13699.77 580
13700.87 579
13701.98 595
13703.09 605
13704.19 599
13705.30 616
13706.40 625
13707.51 624
13708.61 617
13709.72 593
13710.83 608
13711.93 604
13713.04 587
13714.14 597
13715.25 626
13716.36 640
13717.46 620
13718.57 644
13719.67 611
13720.78 628
13721.89 640
13722.99 642
13724.10 649
13725.21 662
13726.31 673
13727.42 643
13728.53 650
13729.63 657
13730.74 690
13731.85 687
13732.95 690
13734.06 671
13735.17 701
13736.27 679
13737.38 683
13738.49 679
13739.59 666
13740.70 723
13741.81 712
13742.92 720
13744.02 706
13745.13 704
13746.24 747
13747.35 711
13748.45 723
13749.56 719
13750.67 729
13751.78 779
13752.88 764
13753.99 777
13755.10 806
13756.21 759
13757.31 788
13758.42 833
13759.53 851
13760.64 823
13761.75 839
13762.85 897
13763.96 869
13765.07 918
13766.18 905
13767.29 932
13768.39 980
13769.50 974
13770.61 956
13771.72 980
13772.83 990
13773.94 1014
13775.04 1026
13776.15 1013
13777.26 990
13778.37 990
13779.48 964
13780.59 947
13781.70 909
13782.80 875
13783.91 849
13785.02 838
13786.13 812
13787.24 800
13788.35 762
13789.46 743
13790.57 753
13791.68 740
13792.79 695
13793.90 695
13795.00 679
13796.11 706
13797.22 694
13798.33 654
13799.44 629
13800.55 634
13801.66 662
13802.77 677
13803.88 678
13804.99 619
13806.10 630
13807.21 644
13808.32 639
13809.43 644
13810.54 615
13811.65 600
13812.76 597
13813.87 596
13814.98 577
13816.09 624
13817.20 622
13818.31 615
13819.42 598
13820.53 587
13821.64 577
13822.75 554
13823.86 592
13824.97 584
13826.08 571
13827.19 559
13828.30 562
13829.41 581
13830.53 556
13831.64 574
13832.75 585
13833.86 607
13834.97 561
13836.08 574
13837.19 584
13838.30 598
13839.41 579
13840.52 546
13841.64 593
13842.75 593
13843.86 587
13844.97 588
13846.08 602
13847.19 580
13848.30 572
13849.41 612
13850.53 624
13851.64 601
13852.75 613
13853.86 585
13854.97 625
13856.08 610
13857.20 580
13858.31 597
13859.42 590
13860.53 602
13861.64 605
13862.76 605
13863.87 597
13864.98 606
13866.09 628
13867.20 605
13868.32 636
13869.43 626
13870.54 600
13871.65 642
13872.77 644
13873.88 614
13874.99 606
13876.10 626
13877.22 613
13878.33 634
13879.44 666
13880.55 634
13881.67 624
13882.78 607
13883.89 621
13885.01 617
13886.12 628
13887.23 651
13888.34 654
13889.46 696
13890.57 704
13891.68 662
13892.80 674
13893.91 674
13895.02 662
13896.14 698
13897.25 690
13898.36 708
13899.48 672
13900.59 692
13901.70 721
13902.82 697
13903.93 636
13905.05 649
13906.16 648
13907.27 637
13908.39 639
13909.50 652
13910.61 603
13911.73 595
13912.84 573
13913.96 610
13915.07 593
13916.19 587
13917.30 604
13918.41 551
13919.53 585
13920.64 566
13921.76 539
13922.87 574
13923.99 534
13925.10 549
13926.21 572
13927.33 577
13928.44 556
13929.56 555
13930.67 548
13931.79 574
13932.90 581
13934.02 546
13935.13 534
13936.25 562
13937.36 557
13938.48 537
13939.59 570
13940.71 565
13941.82 555
13942.94 562
13944.05 542
13945.17 544
13946.28 536
13947.40 523
13948.52 519
13949.63 544
13950.75 502
13951.86 520
13952.98 501
13954.09 504
13955.21 519
13956.32 541
13957.44 549
13958.56 512
13959.67 529
13960.79 506
13961.90 513
13963.02 515
13964.14 511
13965.25 502
13966.37 521
13967.48 533
13968.60 510
13969.72 540
13970.83 509
13971.95 508
13973.07 510
13974.18 515
13975.30 530
13976.42 515
13977.53 531
13978.65 542
13979.77 503
13980.88 511
13982.00 518
13983.12 515
13984.23 498
13985.35 511
13986.47 519
13987.58 532
13988.70 529
13989.82 532
13990.94 507
13992.05 501
13993.17 520
13994.29 519
13995.40 522
13996.52 537
13997.64 519
13998.76 536
13999.87 542
14000.99 534
14002.11 535
14003.23 536
14004.35 531
14005.46 553
14006.58 540
14007.70 545
14008.82 522
14009.93 516
14011.05 520
14012.17 548
14013.29 532
14014.41 513
14015.52 529
14016.64 542
14017.76 537
14018.88 505
14020.00 521
14021.12 534
14022.23 551
14023.35 552
14024.47 541
14025.59 526
14026.71 497
14027.83 521
14028.95 519
14030.06 513
14031.18 508
14032.30 554
14033.42 542
14034.54 539
14035.66 537
14036.78 543
14037.90 516
14039.02 520
14040.14 519
14041.25 509
14042.37 518
14043.49 513
14044.61 498
14045.73 510
14046.85 521
14047.97 541
14049.09 493
14050.21 536
14051.33 547
14052.45 570
14053.57 566
14054.69 542
14055.81 549
14056.93 550
14058.05 578
14059.17 554
14060.29 577
14061.41 547
14062.53 547
14063.65 575
14064.77 551
14065.89 571
14067.01 595
14068.13 598
14069.25 582
14070.37 587
14071.49 575
14072.61 582
14073.73 592
14074.85 595
14075.97 618
14077.09 622
14078.21 594
14079.33 607
14080.45 609
14081.57 599
14082.69 593
14083.82 592
14084.94 585
14086.06 603
14087.18 594
14088.30 622
14089.42 615
14090.54 630
14091.66 606
14092.78 596
14093.91 599
14095.03 618
14096.15 617
14097.27 602
14098.39 650
14099.51 659
14100.63 652
14101.76 642
14102.88 636
14104.00 626
14105.12 605
14106.24 611
14107.36 600
14108.49 576
14109.61 581
14110.73 581
14111.85 583
14112.97 554
14114.10 556
14115.22 580
14116.34 557
14117.46 548
14118.58 532
14119.71 548
14120.83 580
14121.95 549
14123.07 518
14124.20 535
14125.32 517
14126.44 538
14127.56 528
14128.69 507
14129.81 500
14130.93 539
14132.06 515
14133.18 506
14134.30 534
14135.42 531
14136.55 498
14137.67 507
14138.79 517
14139.92 484
14141.04 517
14142.16 509
14143.29 512
14144.41 473
14145.53 504
14146.66 485
14147.78 495
14148.90 496
14150.03 499
14151.15 508
14152.27 507
14153.40 476
14154.52 472
14155.64 500
14156.77 505
14157.89 479
14159.02 493
14160.14 474
14161.26 502
14162.39 485
14163.51 480
14164.64 476
14165.76 502
14166.88 487
14168.01 479
14169.13 488
14170.26 475
14171.38 480
14172.51 473
14173.63 489
14174.75 481
14175.88 468
14177.00 452
14178.13 450
14179.25 474
14180.38 481
14181.50 475
14182.63 470
14183.75 481
14184.88 463
14186.00 469
14187.13 472
14188.25 469
14189.38 468
14190.50 451
14191.63 467
14192.75 473
14193.88 462
14195.00 459
14196.13 480
14197.25 450
14198.38 455
14199.50 451
14200.63 435
14201.76 453
14202.88 433
14204.01 479
14205.13 462
14206.26 435
14207.38 461
14208.51 457
14209.64 484
14210.76 455
14211.89 454
14213.01 446
14214.14 455
14215.27 443
14216.39 409
14217.52 434
14218.64 459
14219.77 472
14220.90 414
14222.02 435
14223.15 456
14224.28 438
14225.40 435
14226.53 441
14227.66 459
14228.78 432
14229.91 453
14231.04 435
14232.16 430
14233.29 425
14234.42 430
14235.54 412
14236.67 404
14237.80 417
14238.92 441
14240.05 412
14241.18 421
14242.31 420
14243.43 431
14244.56 435
14245.69 413
14246.82 413
14247.94 386
14249.07 422
14250.20 422
14251.33 429
14252.45 425
14253.58 408
14254.71 406
14255.84 413
14256.96 411
14258.09 420
14259.22 422
14260.35 403
14261.47 398
14262.60 419
14263.73 388
14264.86 398
14265.99 422
14267.12 427
14268.24 419
14269.37 395
14270.50 409
14271.63 405
14272.76 419
14273.89 432
14275.01 390
14276.14 381
14277.27 387
14278.40 392
14279.53 423
14280.66 387
14281.79 395
14282.91 387
14284.04 391
14285.17 418
14286.30 367
14287.43 393
14288.56 405
14289.69 397
14290.82 398
14291.95 386
14293.08 399
14294.20 378
14295.33 374
14296.46 385
14297.59 362
14298.72 393
14299.85 376
14300.98 379
14302.11 375
14303.24 379
14304.37 385
14305.50 364
14306.63 393
14307.76 388
14308.89 354
14310.02 381
14311.15 374
14312.28 374
14313.41 389
14314.54 374
14315.67 374
14316.80 353
14317.93 370
14319.06 367
14320.19 358
14321.32 354
14322.45 367
14323.58 375
14324.71 380
14325.84 371
14326.97 371
14328.10 353
14329.23 391
14330.36 390
14331.49 347
14332.62 359
14333.76 370
14334.89 373
14336.02 358
14337.15 357
14338.28 362
14339.41 377
14340.54 356
14341.67 359
14342.80 337
14343.93 381
14345.07 374
14346.20 367
14347.33 389
14348.46 363
14349.59 352
14350.72 351
14351.85 355
14352.99 367
14354.12 347
14355.25 340
14356.38 369
14357.51 356
14358.64 360
14359.78 375
14360.91 352
14362.04 368
14363.17 364
14364.30 354
14365.44 376
14366.57 336
14367.70 352
14368.83 369
14369.96 371
14371.10 364
14372.23 367
14373.36 345
14374.49 346
14375.63 363
14376.76 335
14377.89 361
14379.02 372
14380.16 369
14381.29 400
14382.42 346
14383.55 364
14384.69 374
14385.82 350
14386.95 346
14388.09 348
14389.22 346
14390.35 367
14391.49 350
14392.62 344
14393.75 346
14394.89 351
14396.02 349
14397.15 345
14398.28 335
14399.42 362
14400.55 344
14401.69 322
14402.82 360
14403.95 359
14405.09 355
14406.22 347
14407.35 367
14408.49 374
14409.62 360
14410.75 359
14411.89 357
14413.02 377
14414.16 368
14415.29 356
14416.42 372
14417.56 376
14418.69 388
14419.83 374
14420.96 357
14422.10 370
14423.23 378
14424.36 386
14425.50 396
14426.63 396
14427.77 387
14428.90 373
14430.04 381
14431.17 388
14432.31 364
14433.44 385
14434.58 380
14435.71 377
14436.85 377
14437.98 378
14439.12 350
14440.25 379
14441.39 396
14442.52 376
14443.66 358
14444.79 356
14445.93 385
14447.06 408
14448.20 374
14449.33 382
14450.47 385
14451.60 390
14452.74 369
14453.87 388
14455.01 371
14456.14 388
14457.28 409
14458.42 392
14459.55 385
14460.69 363
14461.82 365
14462.96 374
14464.10 376
14465.23 377
14466.37 386
14467.50 383
14468.64 392
14469.78 408
14470.91 393
14472.05 382
14473.18 365
14474.32 415
14475.46 383
14476.59 355
14477.73 401
14478.87 412
14480.00 367
14481.14 379
14482.28 384
14483.41 362
14484.55 380
14485.69 388
14486.82 375
14487.96 390
14489.10 365
14490.23 356
14491.37 365
14492.51 368
14493.65 389
14494.78 382
14495.92 373
14497.06 378
14498.19 382
14499.33 367
14500.47 365
14501.61 353
14502.74 384
14503.88 364
14505.02 364
14506.16 377
14507.29 363
14508.43 380
14509.57 359
14510.71 365
14511.85 390
14512.98 387
14514.12 360
14515.26 384
14516.40 356
14517.54 359
14518.67 352
14519.81 388
14520.95 370
14522.09 377
14523.23 368
14524.36 383
14525.50 386
14526.64 366
14527.78 370
14528.92 369
14530.06 348
14531.19 374
14532.33 383
14533.47 372
14534.61 387
14535.75 367
14536.89 359
14538.03 378
14539.17 387
14540.31 377
14541.44 390
14542.58 388
14543.72 384
14544.86 390
14546.00 391
14547.14 401
14548.28 398
14549.42 391
14550.56 369
14551.70 405
14552.84 385
14553.98 373
14555.12 413
14556.25 408
14557.39 381
14558.53 373
14559.67 394
14560.81 384
14561.95 372
14563.09 397
14564.23 415
14565.37 405
14566.51 417
14567.65 418
14568.79 410
14569.93 398
14571.07 378
14572.21 404
14573.35 398
14574.49 412
14575.63 405
14576.77 413
14577.92 407
14579.06 407
14580.20 428
14581.34 433
14582.48 421
14583.62 428
14584.76 444
14585.90 448
14587.04 444
14588.18 424
14589.32 420
14590.46 442
14591.60 439
14592.74 422
14593.89 454
14595.03 459
14596.17 458
14597.31 449
14598.45 451
14599.59 447
14600.73 464
14601.87 454
14603.02 419
14604.16 438
14605.30 467
14606.44 441
14607.58 471
14608.72 479
14609.86 475
14611.01 448
14612.15 466
14613.29 447
14614.43 450
14615.57 488
14616.72 501
14617.86 480
14619.00 482
14620.14 492
14621.28 512
14622.43 484
14623.57 503
14624.71 501
14625.85 504
14627.00 496
14628.14 561
14629.28 551
14630.42 550
14631.56 561
14632.71 589
14633.85 548
14634.99 610
14636.14 609
14637.28 574
14638.42 554
14639.56 539
14640.71 524
14641.85 541
14642.99 551
14644.14 531
14645.28 517
14646.42 495
14647.56 493
14648.71 461
14649.85 491
14650.99 453
14652.14 455
14653.28 435
14654.42 434
14655.57 429
14656.71 429
14657.85 414
14659.00 408
14660.14 407
14661.29 420
14662.43 424
14663.57 403
14664.72 411
14665.86 417
14667.00 390
14668.15 388
14669.29 398
14670.44 377
14671.58 403
14672.73 374
14673.87 386
14675.01 383
14676.16 382
14677.30 399
14678.45 362
14679.59 401
14680.74 407
14681.88 369
14683.02 376
14684.17 361
14685.31 395
14686.46 357
14687.60 386
14688.75 381
14689.89 372
14691.04 378
14692.18 385
14693.33 360
14694.47 355
14695.62 359
14696.76 351
14697.91 354
14699.05 350
14700.20 362
14701.34 368
14702.49 359
14703.63 352
14704.78 353
14705.92 345
14707.07 361
14708.22 360
14709.36 347
14710.51 330
14711.65 360
14712.80 369
14713.94 368
14715.09 358
14716.23 362
14717.38 344
14718.53 348
14719.67 345
14720.82 345
14721.96 346
14723.11 353
14724.26 352
14725.40 325
14726.55 349
14727.70 343
14728.84 362
14729.99 357
14731.13 345
14732.28 356
14733.43 332
14734.57 341
14735.72 371
14736.87 354
14738.01 350
14739.16 356
14740.31 358
14741.45 361
14742.60 333
14743.75 358
14744.89 344
14746.04 343
14747.19 318
14748.34 325
14749.48 323
14750.63 337
14751.78 338
14752.92 327
14754.07 339
14755.22 335
14756.37 334
14757.51 344
14758.66 340
14759.81 350
14760.96 352
14762.10 322
14763.25 326
14764.40 323
14765.55 318
14766.70 346
14767.84 324
14768.99 312
14770.14 317
14771.29 304
14772.43 330
14773.58 314
14774.73 323
14775.88 321
14777.03 318
14778.18 330
14779.32 322
14780.47 303
14781.62 298
14782.77 303
14783.92 327
14785.07 303
14786.21 315
14787.36 306
14788.51 311
14789.66 338
14790.81 327
14791.96 313
14793.11 310
14794.26 330
14795.40 315
14796.55 310
14797.70 291
14798.85 298
14800.00 287
14801.15 331
14802.30 315
14803.45 292
14804.60 315
14805.75 312
14806.90 300
14808.05 302
14809.19 283
14810.34 297
14811.49 316
14812.64 307
14813.79 284
14814.94 288
14816.09 273
14817.24 296
14818.39 285
14819.54 271
14820.69 262
14821.84 274
14822.99 272
14824.14 269
14825.29 293
14826.44 284
14827.59 271
14828.74 270
14829.89 266
14831.04 282
14832.19 278
14833.34 295
14834.49 316
14835.64 287
14836.79 281
14837.95 302
14839.10 283
14840.25 281
14841.40 260
14842.55 250
14843.70 285
14844.85 268
14846.00 284
14847.15 283
14848.30 284
14849.45 278
14850.60 306
14851.76 280
14852.91 274
14854.06 267
14855.21 271
14856.36 265
14857.51 280
14858.66 241
14859.81 270
14860.97 292
14862.12 272
14863.27 293
14864.42 277
14865.57 262
14866.72 270
14867.88 252
14869.03 270
14870.18 282
14871.33 278
14872.48 293
14873.64 297
14874.79 262
14875.94 282
14877.09 298
14878.24 272
14879.40 283
14880.55 272
14881.70 293
14882.85 274
14884.00 274
14885.16 268
14886.31 251
14887.46 266
14888.61 262
14889.77 271
14890.92 277
14892.07 289
14893.23 277
14894.38 283
14895.53 274
14896.68 261
14897.84 288
14898.99 264
14900.14 263
14901.30 275
14902.45 271
14903.60 268
14904.75 268
14905.91 270
14907.06 279
14908.21 261
14909.37 257
14910.52 260
14911.67 247
14912.83 259
14913.98 277
14915.14 270
14916.29 262
14917.44 243
14918.60 261
14919.75 240
14920.90 272
14922.06 277
14923.21 255
14924.37 273
14925.52 257
14926.67 268
14927.83 269
14928.98 255
14930.14 260
14931.29 264
14932.44 274
14933.60 259
14934.75 254
14935.91 264
14937.06 260
14938.22 265
14939.37 270
14940.52 268
14941.68 261
14942.83 287
14943.99 270
14945.14 235
14946.30 248
14947.45 267
14948.61 253
14949.76 250
14950.92 255
14952.07 266
14953.23 267
14954.38 269
14955.54 271
14956.69 256
14957.85 268
14959.00 268
14960.16 258
14961.31 247
14962.47 255
14963.62 280
14964.78 285
14965.94 254
14967.09 259
14968.25 272
14969.40 279
14970.56 266
14971.71 273
14972.87 273
14974.03 265
14975.18 269
14976.34 246
14977.49 243
14978.65 256
14979.81 246
14980.96 269
14982.12 278
14983.27 288
14984.43 259
14985.59 262
14986.74 256
14987.90 280
14989.06 274
14990.21 270
14991.37 265
14992.53 250
14993.68 242
14994.84 268
14996.00 259
14997.15 250
14998.31 264
14999.47 261
15000.62 270
15001.78 270
15002.94 261
15004.09 249
15005.25 275
15006.41 272
15007.56 281
15008.72 255
15009.88 263
15011.04 264
15012.19 260
15013.35 280
15014.51 268
15015.67 273
15016.82 265
15017.98 264
15019.14 240
15020.30 245
15021.45 274
15022.61 251
15023.77 256
15024.93 249
15026.08 260
15027.24 256
15028.40 278
15029.56 258
15030.72 262
15031.87 275
15033.03 272
15034.19 250
15035.35 252
15036.51 253
15037.67 255
15038.82 270
15039.98 260
15041.14 243
15042.30 263
15043.46 242
15044.62 262
15045.78 230
15046.93 242
15048.09 234
15049.25 259
15050.41 243
15051.57 253
15052.73 245
15053.89 259
15055.05 239
15056.20 239
15057.36 242
15058.52 240
15059.68 276
15060.84 249
15062.00 263
15063.16 292
15064.32 269
15065.48 250
15066.64 247
15067.80 259
15068.96 255
15070.12 266
15071.28 266
15072.44 266
15073.60 242
15074.76 251
15075.91 257
15077.07 235
15078.23 246
15079.39 257
15080.55 266
15081.71 247
15082.87 236
15084.03 255
15085.19 261
15086.35 266
15087.51 261
15088.68 234
15089.84 260
15091.00 256
15092.16 270
15093.32 240
15094.48 280
15095.64 253
15096.80 264
15097.96 257
15099.12 258
15100.28 263
15101.44 264
15102.60 260
15103.76 250
15104.92 257
15106.08 261
15107.25 265
15108.41 257
15109.57 286
15110.73 266
15111.89 255
15113.05 266
15114.21 262
15115.37 270
15116.54 253
15117.70 253
15118.86 258
15120.02 276
15121.18 277
15122.34 265
15123.50 285
15124.67 276
15125.83 282
15126.99 281
15128.15 271
15129.31 268
15130.47 272
15131.64 283
15132.80 295
15133.96 290
15135.12 262
15136.28 260
15137.45 284
15138.61 262
15139.77 273
15140.93 280
15142.10 237
15143.26 259
15144.42 268
15145.58 283
15146.75 282
15147.91 273
15149.07 282
15150.23 284
15151.40 273
15152.56 279
15153.72 279
15154.88 294
15156.05 276
15157.21 287
15158.37 281
15159.54 288
15160.70 294
15161.86 275
15163.03 289
15164.19 266
15165.35 283
15166.52 267
15167.68 294
15168.84 295
15170.01 284
15171.17 286
15172.33 290
15173.50 284
15174.66 290
15175.82 267
15176.99 293
15178.15 302
15179.31 300
15180.48 302
15181.64 303
15182.81 311
15183.97 320
15185.13 325
15186.30 322
15187.46 320
15188.63 323
15189.79 307
15190.95 292
15192.12 298
15193.28 295
15194.45 297
15195.61 325
15196.78 322
15197.94 293
15199.10 300
15200.27 312
15201.43 288
15202.60 303
15203.76 305
15204.93 301
15206.09 324
15207.26 319
15208.42 306
15209.59 319
15210.75 307
15211.92 315
15213.08 322
15214.25 307
15215.41 310
15216.58 298
15217.74 327
15218.91 310
15220.07 297
15221.24 349
15222.40 321
15223.57 322
15224.74 327
15225.90 305
15227.07 307
15228.23 328
15229.40 324
15230.56 330
15231.73 324
15232.89 333
15234.06 329
15235.23 344
15236.39 330
15237.56 332
15238.72 329
15239.89 356
15241.06 335
15242.22 322
15243.39 326
15244.56 340
15245.72 344
15246.89 324
15248.05 348
15249.22 329
15250.39 321
15251.55 325
15252.72 327
15253.89 312
15255.05 335
15256.22 316
15257.39 333
15258.55 301
15259.72 302
15260.89 334
15262.05 305
15263.22 296
15264.39 309
15265.56 328
15266.72 304
15267.89 311
15269.06 310
15270.22 296
15271.39 303
15272.56 295
15273.73 322
15274.89 317
15276.06 311
15277.23 322
15278.40 317
15279.56 278
15280.73 322
15281.90 312
15283.07 297
15284.23 322
15285.40 323
15286.57 299
15287.74 306
15288.91 299
15290.07 307
15291.24 308
15292.41 301
15293.58 300
15294.75 288
15295.92 290
15297.08 293
15298.25 292
15299.42 293
15300.59 284
15301.76 291
15302.93 308
15304.09 307
15305.26 300
15306.43 301
15307.60 303
15308.77 322
15309.94 289
15311.11 312
15312.28 297
15313.44 305
15314.61 308
15315.78 313
15316.95 316
15318.12 312
15319.29 309
15320.46 317
15321.63 301
15322.80 296
15323.97 321
15325.14 293
15326.30 311
15327.47 296
15328.64 301
15329.81 303
15330.98 319
15332.15 303
15333.32 282
15334.49 312
15335.66 334
15336.83 321
15338.00 326
15339.17 288
15340.34 313
15341.51 300
15342.68 314
15343.85 319
15345.02 297
15346.19 307
15347.36 279
15348.53 327
15349.70 301
15350.87 269
15352.04 286
15353.21 312
15354.38 336
15355.55 333
15356.72 306
15357.90 294
15359.07 314
15360.24 303
15361.41 291
15362.58 308
15363.75 319
15364.92 346
15366.09 321
15367.26 323
15368.43 314
15369.60 352
15370.77 317
15371.95 316
15373.12 326
15374.29 311
15375.46 298
15376.63 318
15377.80 329
15378.97 321
15380.15 292
15381.32 317
15382.49 307
15383.66 304
15384.83 289
15386.00 296
15387.17 295
15388.35 295
15389.52 292
15390.69 306
15391.86 319
15393.03 310
15394.21 298
15395.38 298
15396.55 288
15397.72 296
15398.89 295
15400.07 297
15401.24 321
15402.41 299
15403.58 290
15404.76 270
15405.93 302
15407.10 302
15408.27 298
15409.45 280
15410.62 263
15411.79 297
15412.96 295
15414.14 290
15415.31 286
15416.48 293
15417.66 287
15418.83 285
15420.00 273
15421.17 270
15422.35 276
15423.52 315
15424.69 275
15425.87 267
15427.04 275
15428.21 290
15429.39 278
15430.56 275
15431.73 265
15432.91 265
15434.08 254
15435.25 272
15436.43 254
15437.60 270
15438.77 272
15439.95 290
15441.12 287
15442.30 290
15443.47 282
15444.64 295
15445.82 262
15446.99 259
15448.17 284
15449.34 284
15450.51 315
15451.69 267
15452.86 277
15454.04 278
15455.21 286
15456.39 257
15457.56 275
15458.73 253
15459.91 261
15461.08 265
15462.26 285
15463.43 276
15464.61 260
15465.78 268
15466.96 300
15468.13 298
15469.31 281
15470.48 260
15471.66 252
15472.83 273
15474.01 263
15475.18 293
15476.36 299
15477.53 285
15478.71 274
15479.88 294
15481.06 284
15482.23 292
15483.41 302
15484.58 304
15485.76 276
15486.93 291
15488.11 285
15489.29 280
15490.46 285
15491.64 285
15492.81 276
15493.99 288
15495.16 264
15496.34 263
15497.52 285
15498.69 273
15499.87 248
15501.04 292
15502.22 294
15503.40 287
15504.57 270
15505.75 294
15506.92 272
15508.10 285
15509.28 291
15510.45 296
15511.63 275
15512.81 285
15513.98 283
15515.16 285
15516.34 275
15517.51 294
15518.69 291
15519.87 274
15521.04 287
15522.22 298
15523.40 269
15524.57 295
15525.75 282
15526.93 288
15528.11 271
15529.28 271
15530.46 311
15531.64 271
15532.81 299
15533.99 296
15535.17 288
15536.35 270
15537.52 269
15538.70 293
15539.88 313
15541.06 291
15542.23 294
15543.41 268
15544.59 288
15545.77 265
15546.95 268
15548.12 283
15549.30 297
15550.48 285
15551.66 293
15552.83 312
15554.01 298
15555.19 317
15556.37 301
15557.55 304
15558.73 301
15559.90 292
15561.08 311
15562.26 301
15563.44 301
15564.62 296
15565.80 303
15566.97 316
15568.15 303
15569.33 311
15570.51 313
15571.69 304
15572.87 290
15574.05 292
15575.23 315
15576.40 312
15577.58 293
15578.76 304
15579.94 303
15581.12 294
15582.30 307
15583.48 313
15584.66 325
15585.84 315
15587.02 296
15588.20 313
15589.38 305
15590.56 315
15591.73 351
15592.91 326
15594.09 310
15595.27 299
15596.45 321
15597.63 300
15598.81 286
15599.99 316
15601.17 307
15602.35 336
15603.53 345
15604.71 344
15605.89 331
15607.07 342
15608.25 337
15609.43 342
15610.61 344
15611.79 349
15612.97 346
15614.15 348
15615.33 363
15616.51 327
15617.69 345
15618.88 352
15620.06 341
15621.24 369
15622.42 350
15623.60 365
15624.78 373
15625.96 378
15627.14 353
15628.32 363
15629.50 380
15630.68 368
15631.86 378
15633.05 380
15634.23 382
15635.41 373
15636.59 372
15637.77 357
15638.95 395
15640.13 381
15641.31 395
15642.50 382
15643.68 401
15644.86 399
15646.04 405
15647.22 374
15648.40 369
15649.58 374
15650.77 378
15651.95 366
15653.13 366
15654.31 394
15655.49 390
15656.68 398
15657.86 382
15659.04 359
15660.22 387
15661.40 402
15662.59 391
15663.77 392
15664.95 379
15666.13 393
15667.32 394
15668.50 383
15669.68 378
15670.86 367
15672.05 403
15673.23 363
15674.41 361
15675.59 397
15676.78 394
15677.96 375
15679.14 346
15680.32 387
15681.51 390
15682.69 402
15683.87 387
15685.06 364
15686.24 375
15687.42 375
15688.61 373
15689.79 363
15690.97 368
15692.16 355
15693.34 371
15694.52 381
15695.71 351
15696.89 347
15698.07 335
15699.26 373
15700.44 352
15701.62 358
15702.81 363
15703.99 355
15705.17 394
15706.36 342
15707.54 357
15708.73 362
15709.91 373
15711.09 386
15712.28 373
15713.46 371
15714.65 368
15715.83 359
15717.02 349
15718.20 408
15719.38 393
15720.57 365
15721.75 377
15722.94 358
15724.12 366
15725.31 375
15726.49 357
15727.68 374
15728.86 397
15730.04 375
15731.23 408
15732.41 402
15733.60 394
15734.78 384
15735.97 374
15737.15 383
15738.34 380
15739.52 394
15740.71 385
15741.89 414
15743.08 421
15744.27 392
15745.45 389
15746.64 402
15747.82 417
15749.01 412
15750.19 402
15751.38 411
15752.56 432
15753.75 437
15754.93 425
15756.12 426
15757.31 445
15758.49 455
15759.68 409
15760.86 429
15762.05 423
15763.24 417
15764.42 451
15765.61 411
15766.79 411
15767.98 412
15769.17 415
15770.35 424
15771.54 405
15772.72 391
15773.91 400
15775.10 404
15776.28 371
15777.47 382
15778.66 385
15779.84 401
15781.03 415
15782.22 393
15783.40 401
15784.59 387
15785.78 427
15786.96 405
15788.15 379
15789.34 390
15790.53 380
15791.71 370
15792.90 391
15794.09 368
15795.27 385
15796.46 379
15797.65 374
15798.84 364
15800.02 362
15801.21 337
15802.40 377
15803.59 372
15804.77 355
15805.96 367
15807.15 365
15808.34 370
15809.52 367
15810.71 365
15811.90 358
15813.09 373
15814.28 354
15815.46 347
15816.65 338
15817.84 340
15819.03 381
15820.22 351
15821.40 347
15822.59 350
15823.78 353
15824.97 345
15826.16 352
15827.35 371
15828.53 364
15829.72 369
15830.91 367
15832.10 350
15833.29 333
15834.48 364
15835.67 362
15836.85 332
15838.04 323
15839.23 350
15840.42 345
15841.61 333
15842.80 333
15843.99 330
15845.18 328
15846.37 379
15847.55 348
15848.74 336
15849.93 344
15851.12 371
15852.31 354
15853.50 326
15854.69 364
15855.88 354
15857.07 347
15858.26 351
15859.45 332
15860.64 340
15861.83 328
15863.02 360
15864.21 348
15865.40 355
15866.59 341
15867.78 330
15868.97 343
15870.16 355
15871.35 346
15872.54 356
15873.73 355
15874.92 347
15876.11 334
15877.30 321
15878.49 341
15879.68 351
15880.87 353
15882.06 356
15883.25 335
15884.44 342
15885.63 365
15886.82 351
15888.01 334
15889.20 340
15890.39 342
15891.59 389
15892.78 376
15893.97 352
15895.16 342
15896.35 338
15897.54 376
15898.73 349
15899.92 382
15901.11 370
15902.30 368
15903.50 367
15904.69 363
15905.88 356
15907.07 363
15908.26 377
15909.45 350
15910.64 353
15911.84 365
15913.03 378
15914.22 342
15915.41 340
15916.60 343
15917.79 369
15918.99 358
15920.18 337
15921.37 364
15922.56 365
15923.75 373
15924.95 375
15926.14 382
15927.33 357
15928.52 374
15929.71 401
15930.91 357
15932.10 348
15933.29 377
15934.48 376
15935.68 388
15936.87 364
15938.06 344
15939.25 360
15940.45 354
15941.64 338
15942.83 332
15944.03 306
15945.22 338
15946.41 339
15947.60 316
15948.80 322
15949.99 314
15951.18 322
15952.38 328
15953.57 307
15954.76 324
15955.96 307
15957.15 309
15958.34 326
15959.54 303
15960.73 287
15961.92 288
15963.12 329
15964.31 306
15965.50 282
15966.70 298
15967.89 294
15969.08 293
15970.28 284
15971.47 298
15972.67 276
15973.86 283
15975.05 275
15976.25 277
15977.44 264
15978.64 296
15979.83 285
15981.02 278
15982.22 267
15983.41 285
15984.61 293
15985.80 286
15987.00 266
15988.19 286
15989.38 279
15990.58 258
15991.77 274
15992.97 259
15994.16 262
15995.36 266
15996.55 264
15997.75 253
15998.94 273
16000.14 274
16001.33 280
16002.53 269
16003.72 277
16004.92 239
16006.11 294
16007.31 270
16008.50 272
16009.70 245
16010.89 260
16012.09 288
16013.28 278
16014.48 255
16015.67 252
16016.87 274
16018.07 258
16019.26 274
16020.46 273
16021.65 280
16022.85 256
16024.04 281
16025.24 264
16026.44 295
16027.63 267
16028.83 257
16030.02 259
16031.22 268
16032.42 284
16033.61 270
16034.81 262
16036.00 268
16037.20 260
16038.40 276
16039.59 265
16040.79 249
16041.99 247
16043.18 280
16044.38 277
16045.58 257
16046.77 264
16047.97 268
16049.17 257
16050.36 245
16051.56 259
16052.76 250
16053.95 283
16055.15 278
16056.35 267
16057.54 278
16058.74 236
16059.94 255
16061.14 260
16062.33 276
16063.53 248
16064.73 250
16065.92 258
16067.12 250
16068.32 258
16069.52 262
16070.71 259
16071.91 263
16073.11 252
16074.31 249
16075.50 250
16076.70 254
16077.90 233
16079.10 240
16080.30 230
16081.49 256
16082.69 263
16083.89 240
16085.09 238
16086.29 221
16087.48 229
16088.68 231
16089.88 231
16091.08 241
16092.28 253
16093.48 257
16094.67 228
16095.87 252
16097.07 239
16098.27 249
16099.47 239
16100.67 248
16101.87 253
16103.06 246
16104.26 249
16105.46 249
16106.66 265
16107.86 268
16109.06 246
16110.26 252
16111.46 235
16112.66 231
16113.86 246
16115.05 239
16116.25 224
16117.45 244
16118.65 252
16119.85 239
16121.05 231
16122.25 222
16123.45 226
16124.65 224
16125.85 237
16127.05 229
16128.25 231
16129.45 253
16130.65 245
16131.85 256
16133.05 227
16134.25 217
16135.45 229
16136.65 247
16137.85 230
16139.05 245
16140.25 229
16141.45 239
16142.65 219
16143.85 231
16145.05 229
16146.25 244
16147.45 233
16148.65 245
16149.85 239
16151.05 240
16152.25 232
16153.45 244
16154.65 249
16155.85 236
16157.05 206
16158.25 228
16159.46 237
16160.66 251
16161.86 226
16163.06 224
16164.26 221
16165.46 240
16166.66 240
16167.86 226
16169.06 225
16170.27 227
16171.47 204
16172.67 241
16173.87 223
16175.07 223
16176.27 237
16177.47 242
16178.67 244
16179.88 230
16181.08 230
16182.28 225
16183.48 242
16184.68 242
16185.89 233
16187.09 233
16188.29 231
16189.49 219
16190.69 236
16191.90 241
16193.10 234
16194.30 243
16195.50 251
16196.70 254
16197.91 244
16199.11 219
16200.31 246
16201.51 236
16202.72 253
16203.92 232
16205.12 252
16206.32 235
16207.53 247
16208.73 236
16209.93 238
16211.13 233
16212.34 242
16213.54 256
16214.74 224
16215.95 239
16217.15 249
16218.35 260
16219.55 250
16220.76 246
16221.96 256
16223.16 260
16224.37 243
16225.57 246
16226.77 245
16227.98 240
16229.18 235
16230.38 235
16231.59 245
16232.79 243
16233.99 250
16235.20 248
16236.40 244
16237.61 263
16238.81 258
16240.01 252
16241.22 271
16242.42 257
16243.63 243
16244.83 258
16246.03 228
16247.24 253
16248.44 247
16249.65 235
16250.85 261
16252.05 266
16253.26 224
16254.46 256
16255.67 258
16256.87 256
16258.08 253
16259.28 257
16260.49 248
16261.69 247
16262.89 250
16264.10 260
16265.30 252
16266.51 251
16267.71 266
16268.92 258
16270.12 250
16271.33 254
16272.53 279
16273.74 243
16274.94 259
16276.15 249
16277.35 250
16278.56 260
16279.77 263
16280.97 255
16282.18 231
16283.38 240
16284.59 253
16285.79 246
16287.00 258
16288.20 271
16289.41 263
16290.61 260
16291.82 252
16293.03 260
16294.23 255
16295.44 268
16296.64 252
16297.85 265
16299.06 267
16300.26 266
16301.47 266
16302.67 255
16303.88 255
16305.09 282
16306.29 270
16307.50 251
16308.71 273
16309.91 248
16311.12 234
16312.33 269
16313.53 264
16314.74 246
16315.95 252
16317.15 271
16318.36 253
16319.57 260
16320.77 255
16321.98 245
16323.19 258
16324.39 228
16325.60 244
16326.81 270
16328.01 259
16329.22 241
16330.43 276
16331.64 232
16332.84 260
16334.05 235
16335.26 243
16336.47 260
16337.67 244
16338.88 242
16340.09 258
16341.30 244
16342.50 241
16343.71 224
16344.92 256
16346.13 250
16347.33 254
16348.54 239
16349.75 236
16350.96 232
16352.17 246
16353.37 236
16354.58 246
16355.79 237
16357.00 238
16358.21 256
16359.41 244
16360.62 240
16361.83 247
16363.04 231
16364.25 235
16365.46 219
16366.67 215
16367.87 245
16369.08 244
16370.29 231
16371.50 244
16372.71 256
16373.92 239
16375.13 261
16376.34 247
16377.54 236
16378.75 217
16379.96 230
16381.17 250
16382.38 243
16383.59 240
16384.80 232
16386.01 241
16387.22 242
16388.43 251
16389.64 248
16390.85 257
16392.05 242
16393.26 242
16394.47 242
16395.68 249
16396.89 242
16398.10 239
16399.31 256
16400.52 222
16401.73 227
16402.94 236
16404.15 245
16405.36 209
16406.57 232
16407.78 224
16408.99 226
16410.20 222
16411.41 230
16412.62 240
16413.83 214
16415.04 214
16416.25 232
16417.46 224
16418.67 259
16419.88 236
16421.10 242
16422.31 244
16423.52 230
16424.73 253
16425.94 225
16427.15 243
16428.36 237
16429.57 238
16430.78 225
16431.99 226
16433.20 240
16434.41 258
16435.63 248
16436.84 234
16438.05 241
16439.26 226
16440.47 243
16441.68 257
16442.89 237
16444.10 245
16445.32 226
16446.53 247
16447.74 204
16448.95 229
16450.16 248
16451.37 249
16452.59 242
16453.80 245
16455.01 236
16456.22 247
16457.43 226
16458.64 221
16459.86 221
16461.07 228
16462.28 225
16463.49 235
16464.70 226
16465.92 242
16467.13 240
16468.34 248
16469.55 238
16470.77 230
16471.98 250
16473.19 245
16474.40 223
16475.62 224
16476.83 249
16478.04 221
16479.25 227
16480.47 230
16481.68 254
16482.89 256
16484.11 246
16485.32 206
16486.53 238
16487.74 231
16488.96 231
16490.17 232
16491.38 235
16492.60 248
16493.81 242
16495.02 236
16496.24 237
16497.45 231
16498.66 227
16499.88 240
16501.09 241
16502.30 237
16503.52 221
16504.73 229
16505.94 238
16507.16 248
16508.37 240
16509.59 254
16510.80 263
16512.01 255
16513.23 242
16514.44 246
16515.66 256
16516.87 256
16518.08 254
16519.30 245
16520.51 243
16521.73 252
16522.94 236
16524.16 245
16525.37 242
16526.58 233
16527.80 248
16529.01 262
16530.23 238
16531.44 208
16532.66 266
16533.87 244
16535.09 241
16536.30 254
16537.52 243
16538.73 260
16539.95 266
16541.16 235
16542.38 283
16543.59 281
16544.81 252
16546.02 247
16547.24 268
16548.45 278
16549.67 270
16550.88 284
16552.10 262
16553.31 260
16554.53 256
16555.74 298
16556.96 267
16558.18 257
16559.39 270
16560.61 268
16561.82 283
16563.04 268
16564.25 257
16565.47 268
16566.69 273
16567.90 274
16569.12 250
16570.33 273
16571.55 271
16572.77 284
16573.98 274
16575.20 261
16576.41 242
16577.63 270
16578.85 255
16580.06 266
16581.28 256
16582.50 262
16583.71 279
16584.93 270
16586.15 259
16587.36 238
16588.58 257
16589.80 272
16591.01 271
16592.23 249
16593.45 247
16594.66 250
16595.88 252
16597.10 250
16598.32 268
16599.53 255
16600.75 240
16601.97 269
16603.18 252
16604.40 230
16605.62 231
16606.84 246
16608.05 229
16609.27 249
16610.49 234
16611.71 244
16612.92 246
16614.14 242
16615.36 240
16616.58 226
16617.79 238
16619.01 234
16620.23 252
16621.45 238
16622.67 224
16623.88 230
16625.10 221
16626.32 219
16627.54 212
16628.76 236
16629.97 214
16631.19 225
16632.41 248
16633.63 233
16634.85 229
16636.07 234
16637.29 222
16638.50 217
16639.72 229
16640.94 240
16642.16 227
16643.38 216
16644.60 231
16645.82 237
16647.03 234
16648.25 235
16649.47 253
16650.69 231
16651.91 248
16653.13 220
16654.35 227
16655.57 225
16656.79 222
16658.01 217
16659.23 235
16660.45 254
16661.66 236
16662.88 225
16664.10 223
16665.32 230
16666.54 248
16667.76 262
16668.98 222
16670.20 237
16671.42 228
16672.64 222
16673.86 217
16675.08 225
16676.30 245
16677.52 217
16678.74 229
16679.96 216
16681.18 196
16682.40 225
16683.62 245
16684.84 240
16686.06 225
16687.28 232
16688.50 216
16689.72 221
16690.94 204
16692.16 219
16693.39 235
16694.61 230
16695.83 226
16697.05 237
16698.27 209
16699.49 235
16700.71 207
16701.93 224
16703.15 225
16704.37 234
16705.59 213
16706.81 218
16708.04 195
16709.26 213
16710.48 241
16711.70 237
16712.92 213
16714.14 243
16715.36 212
16716.58 227
16717.81 213
16719.03 218
16720.25 225
16721.47 214
16722.69 220
16723.91 225
16725.14 221
16726.36 224
16727.58 221
16728.80 209
16730.02 210
16731.24 220
16732.47 232
16733.69 199
16734.91 241
16736.13 213
16737.36 198
16738.58 209
16739.80 214
16741.02 218
16742.24 230
16743.47 216
16744.69 216
16745.91 214
16747.13 217
16748.36 207
16749.58 215
16750.80 194
16752.02 213
16753.25 221
16754.47 205
16755.69 199
16756.92 203
16758.14 224
16759.36 207
16760.59 237
16761.81 197
16763.03 215
16764.25 222
16765.48 217
16766.70 236
16767.92 219
16769.15 224
16770.37 205
16771.59 205
16772.82 210
16774.04 210
16775.27 210
16776.49 216
16777.71 200
16778.94 221
16780.16 207
16781.38 205
16782.61 207
16783.83 193
16785.06 219
16786.28 223
16787.50 203
16788.73 222
16789.95 209
16791.18 204
16792.40 206
16793.62 203
16794.85 216
16796.07 205
16797.30 212
16798.52 205
16799.75 216
16800.97 214
16802.19 196
16803.42 202
16804.64 211
16805.87 209
16807.09 225
16808.32 213
16809.54 205
16810.77 214
16811.99 227
16813.22 210
16814.44 234
16815.67 218
16816.89 213
16818.12 219
16819.34 201
16820.57 208
16821.79 214
16823.02 221
16824.24 235
16825.47 224
16826.70 229
16827.92 212
16829.15 233
16830.37 226
16831.60 227
16832.82 225
16834.05 215
16835.27 240
16836.50 232
16837.73 227
16838.95 232
16840.18 226
16841.40 220
16842.63 227
16843.86 253
16845.08 239
16846.31 227
16847.53 221
16848.76 234
16849.99 240
16851.21 234
16852.44 230
16853.67 231
16854.89 229
16856.12 246
16857.35 241
16858.57 245
16859.80 263
16861.03 250
16862.25 234
16863.48 246
16864.71 233
16865.93 238
16867.16 239
16868.39 250
16869.61 260
16870.84 253
16872.07 258
16873.30 255
16874.52 229
16875.75 259
16876.98 259
16878.20 256
16879.43 282
16880.66 281
16881.89 267
16883.11 272
16884.34 270
16885.57 281
16886.80 270
16888.02 262
16889.25 256
16890.48 263
16891.71 273
16892.94 280
16894.16 283
16895.39 275
16896.62 262
16897.85 264
16899.08 287
16900.30 288
16901.53 265
16902.76 261
16903.99 251
16905.22 257
16906.45 276
16907.67 257
16908.90 240
16910.13 243
16911.36 273
16912.59 266
16913.82 234
16915.04 256
16916.27 266
16917.50 265
16918.73 241
16919.96 238
16921.19 244
16922.42 260
16923.65 247
16924.88 250
16926.10 248
16927.33 244
16928.56 260
16929.79 231
16931.02 221
16932.25 224
16933.48 229
16934.71 259
16935.94 243
16937.17 233
16938.40 220
16939.63 230
16940.86 258
16942.09 248
16943.32 223
16944.55 233
16945.78 238
16947.01 228
16948.24 240
16949.47 239
16950.70 258
16951.93 238
16953.16 256
16954.39 262
16955.62 225
16956.85 241
16958.08 242
16959.31 252
16960.54 244
16961.77 240
16963.00 262
16964.23 260
16965.46 236
16966.69 240
16967.92 257
16969.15 244
16970.38 250
16971.61 245
16972.84 236
16974.07 238
16975.30 229
16976.54 245
16977.77 228
16979.00 228
16980.23 221
16981.46 263
16982.69 238
16983.92 217
16985.15 230
16986.38 243
16987.62 232
16988.85 242
16990.08 228
16991.31 236
16992.54 245
16993.77 247
16995.00 250
16996.24 237
16997.47 242
16998.70 222
16999.93 242
17001.16 266
17002.39 228
17003.63 226
17004.86 233
17006.09 238
17007.32 233
17008.55 215
17009.79 225
17011.02 213
17012.25 208
17013.48 232
17014.72 225
17015.95 236
17017.18 238
17018.41 217
17019.64 229
17020.88 245
17022.11 200
17023.34 225
17024.58 218
17025.81 208
17027.04 212
17028.27 211
17029.51 217
17030.74 233
17031.97 209
17033.21 241
17034.44 232
17035.67 197
17036.90 219
17038.14 198
17039.37 210
17040.60 222
17041.84 227
17043.07 243
17044.30 226
17045.54 202
17046.77 214
17048.00 212
17049.24 231
17050.47 226
17051.70 230
17052.94 221
17054.17 229
17055.41 227
17056.64 209
17057.87 188
17059.11 215
17060.34 208
17061.58 205
17062.81 213
17064.04 229
17065.28 224
17066.51 213
17067.75 196
17068.98 192
17070.21 214
17071.45 196
17072.68 223
17073.92 213
17075.15 203
17076.39 211
17077.62 219
17078.86 213
17080.09 202
17081.33 185
17082.56 201
17083.80 210
17085.03 209
17086.26 195
17087.50 197
17088.73 216
17089.97 223
17091.20 205
17092.44 212
17093.68 202
17094.91 208
17096.15 208
17097.38 203
17098.62 198
17099.85 217
17101.09 204
17102.32 209
17103.56 192
17104.79 204
17106.03 196
17107.26 203
17108.50 192
17109.74 186
17110.97 206
17112.21 208
17113.44 217
17114.68 219
17115.92 224
17117.15 222
17118.39 204
17119.62 196
17120.86 219
17122.10 184
17123.33 200
17124.57 209
17125.80 186
17127.04 191
17128.28 179
17129.51 199
17130.75 191
17131.99 212
17133.22 219
17134.46 203
17135.70 213
17136.93 198
17138.17 216
17139.41 201
17140.64 216
17141.88 207
17143.12 219
17144.35 214
17145.59 189
17146.83 195
17148.07 213
17149.30 200
17150.54 208
17151.78 205
17153.02 200
17154.25 193
17155.49 191
17156.73 209
17157.96 202
17159.20 205
17160.44 187
17161.68 195
17162.92 196
17164.15 195
17165.39 192
17166.63 199
17167.87 209
17169.10 190
17170.34 207
17171.58 191
17172.82 192
17174.06 204
17175.29 196
17176.53 191
17177.77 182
17179.01 183
17180.25 181
17181.49 189
17182.72 200
17183.96 184
17185.20 177
17186.44 213
17187.68 200
17188.92 201
17190.15 173
17191.39 190
17192.63 187
17193.87 178
17195.11 203
17196.35 197
17197.59 181
17198.83 182
17200.07 174
17201.30 194
17202.54 186
17203.78 191
17205.02 187
17206.26 201
17207.50 211
17208.74 202
17209.98 206
17211.22 207
17212.46 197
17213.70 167
17214.94 194
17216.18 194
17217.42 215
17218.66 194
17219.90 183
17221.14 188
17222.38 178
17223.62 174
17224.86 179
17226.10 195
17227.34 190
17228.58 214
17229.82 200
17231.06 191
17232.30 181
17233.54 191
17234.78 187
17236.02 179
17237.26 171
17238.50 182
17239.74 184
17240.98 179
17242.22 179
17243.46 184
17244.70 211
17245.94 189
17247.18 198
17248.42 167
17249.66 188
17250.90 196
17252.14 182
17253.39 181
17254.63 182
17255.87 187
17257.11 183
17258.35 200
17259.59 195
17260.83 185
17262.07 194
17263.31 180
17264.56 180
17265.80 186
17267.04 193
17268.28 184
17269.52 185
17270.76 185
17272.00 177
17273.25 186
17274.49 178
17275.73 172
17276.97 187
17278.21 197
17279.45 191
17280.70 208
17281.94 194
17283.18 192
17284.42 188
17285.66 181
17286.91 186
17288.15 183
17289.39 195
17290.63 181
17291.88 188
17293.12 184
17294.36 170
17295.60 198
17296.85 185
17298.09 183
17299.33 172
17300.57 178
17301.82 180
17303.06 185
17304.30 195
17305.54 187
17306.79 164
17308.03 181
17309.27 181
17310.52 195
17311.76 177
17313.00 184
17314.25 185
17315.49 193
17316.73 169
17317.97 208
17319.22 183
17320.46 195
17321.71 177
17322.95 154
17324.19 152
17325.44 186
17326.68 197
17327.92 199
17329.17 172
17330.41 188
17331.65 196
17332.90 199
17334.14 201
17335.39 173
17336.63 183
17337.87 180
17339.12 171
17340.36 197
17341.61 181
17342.85 191
17344.09 189
17345.34 192
17346.58 178
17347.83 166
17349.07 199
17350.32 189
17351.56 172
17352.80 177
17354.05 176
17355.29 184
17356.54 195
17357.78 177
17359.03 166
17360.27 178
17361.52 190
17362.76 194
17364.01 174
17365.25 178
17366.50 178
17367.74 193
17368.99 169
17370.23 177
17371.48 174
17372.72 166
17373.97 187
17375.21 188
17376.46 180
17377.70 165
17378.95 174
17380.19 189
17381.44 188
17382.69 178
17383.93 174
17385.18 188
17386.42 203
17387.67 166
17388.91 176
17390.16 179
17391.41 191
17392.65 192
17393.90 188
17395.14 204
17396.39 197
17397.64 199
17398.88 200
17400.13 192
17401.37 176
17402.62 185
17403.87 181
17405.11 190
17406.36 201
17407.61 189
17408.85 168
17410.10 178
17411.35 191
17412.59 192
17413.84 179
17415.09 182
17416.33 178
17417.58 159
17418.83 193
17420.07 180
17421.32 173
17422.57 164
17423.82 184
17425.06 188
17426.31 196
17427.56 206
17428.80 197
17430.05 198
17431.30 196
17432.55 184
17433.79 159
17435.04 181
17436.29 191
17437.54 189
17438.78 204
17440.03 199
17441.28 190
17442.53 187
17443.77 178
17445.02 189
17446.27 194
17447.52 189
17448.77 197
17450.01 191
17451.26 175
17452.51 197
17453.76 206
17455.01 184
17456.25 172
17457.50 197
17458.75 200
17460.00 194
17461.25 195
17462.50 189
17463.74 211
17464.99 195
17466.24 189
17467.49 179
17468.74 195
17469.99 202
17471.24 178
17472.49 201
17473.73 186
17474.98 189
17476.23 184
17477.48 200
17478.73 199
17479.98 199
17481.23 198
17482.48 220
17483.73 191
17484.98 204
17486.23 197
17487.47 197
17488.72 166
17489.97 194
17491.22 196
17492.47 192
17493.72 206
17494.97 182
17496.22 194
17497.47 182
17498.72 207
17499.97 225
17501.22 189
17502.47 216
17503.72 208
17504.97 200
17506.22 180
17507.47 191
17508.72 184
17509.97 205
17511.22 207
17512.47 212
17513.72 209
17514.97 200
17516.22 214
17517.47 199
17518.72 197
17519.97 197
17521.22 212
17522.47 215
17523.72 207
17524.98 208
17526.23 206
17527.48 187
17528.73 206
17529.98 190
17531.23 193
17532.48 209
17533.73 217
17534.98 217
17536.23 222
17537.48 211
17538.74 206
17539.99 230
17541.24 210
17542.49 201
17543.74 199
17544.99 212
17546.24 222
17547.50 205
17548.75 203
17550.00 210
17551.25 215
17552.50 224
17553.75 225
17555.01 201
17556.26 197
17557.51 230
17558.76 224
17560.01 208
17561.26 192
17562.52 212
17563.77 210
17565.02 207
17566.27 206
17567.53 218
17568.78 207
17570.03 208
17571.28 212
17572.53 234
17573.79 215
17575.04 210
17576.29 221
17577.54 223
17578.80 202
17580.05 209
17581.30 230
17582.56 209
17583.81 211
17585.06 201
17586.31 206
17587.57 235
17588.82 205
17590.07 221
17591.33 219
17592.58 208
17593.83 220
17595.08 218
17596.34 212
17597.59 203
17598.84 220
17600.10 219
17601.35 235
17602.61 218
17603.86 215
17605.11 222
17606.37 223
17607.62 240
17608.87 221
17610.13 231
17611.38 235
17612.63 229
17613.89 212
17615.14 241
17616.40 235
17617.65 252
17618.90 243
17620.16 224
17621.41 228
17622.67 238
17623.92 234
17625.17 235
17626.43 248
17627.68 223
17628.94 222
17630.19 238
17631.45 238
17632.70 221
17633.96 243
17635.21 251
17636.47 221
17637.72 237
17638.97 237
17640.23 213
17641.48 243
17642.74 228
17643.99 228
17645.25 241
17646.50 229
17647.76 229
17649.01 218
17650.27 202
17651.52 212
17652.78 209
17654.04 212
17655.29 187
17656.55 206
17657.80 208
17659.06 212
17660.31 215
17661.57 225
17662.82 209
17664.08 216
17665.33 205
17666.59 214
17667.85 191
17669.10 197
17670.36 220
17671.61 196
17672.87 194
17674.13 192
17675.38 207
17676.64 209
17677.89 209
17679.15 199
17680.41 194
17681.66 185
17682.92 207
17684.18 207
17685.43 227
17686.69 196
17687.95 196
17689.20 204
17690.46 187
17691.71 201
17692.97 197
17694.23 188
17695.49 198
17696.74 181
17698.00 190
17699.26 197
17700.51 209
17701.77 213
17703.03 206
17704.28 183
17705.54 194
17706.80 178
17708.06 181
17709.31 183
17710.57 192
17711.83 195
17713.08 190
17714.34 206
17715.60 202
17716.86 199
17718.11 186
17719.37 191
17720.63 205
17721.89 194
17723.15 198
17724.40 203
17725.66 207
17726.92 213
17728.18 189
17729.43 187
17730.69 191
17731.95 195
17733.21 191
17734.47 199
17735.73 190
17736.98 215
17738.24 206
17739.50 177
17740.76 193
17742.02 199
17743.28 196
17744.53 207
17745.79 181
17747.05 184
17748.31 203
17749.57 199
17750.83 192
17752.09 190
17753.34 197
17754.60 191
17755.86 207
17757.12 199
17758.38 180
17759.64 195
17760.90 179
17762.16 201
17763.42 177
17764.68 187
17765.94 177
17767.19 194
17768.45 198
17769.71 185
17770.97 194
17772.23 190
17773.49 192
17774.75 191
17776.01 195
17777.27 180
17778.53 188
17779.79 178
17781.05 176
17782.31 173
17783.57 185
17784.83 213
17786.09 185
17787.35 187
17788.61 174
17789.87 180
17791.13 185
17792.39 200
17793.65 185
17794.91 180
17796.17 159
17797.43 175
17798.69 185
17799.95 174
17801.21 171
17802.47 183
17803.73 178
17805.00 172
17806.26 175
17807.52 177
17808.78 181
17810.04 181
17811.30 171
17812.56 183
17813.82 183
17815.08 192
17816.34 180
17817.60 172
17818.87 181
17820.13 178
17821.39 177
17822.65 176
17823.91 177
17825.17 176
17826.43 175
17827.69 180
17828.96 188
17830.22 175
17831.48 180
17832.74 181
17834.00 185
17835.26 158
17836.53 166
17837.79 155
17839.05 180
17840.31 186
17841.57 187
17842.84 177
17844.10 182
17845.36 181
17846.62 156
17847.88 170
17849.15 183
17850.41 180
17851.67 183
17852.93 163
17854.20 186
17855.46 177
17856.72 175
17857.98 173
17859.25 182
17860.51 201
17861.77 181
17863.03 174
17864.30 166
17865.56 175
17866.82 174
17868.09 172
17869.35 183
17870.61 187
17871.87 184
17873.14 180
17874.40 181
17875.66 189
17876.93 165
17878.19 166
17879.45 190
17880.72 168
17881.98 163
17883.24 159
17884.51 176
17885.77 164
17887.03 176
17888.30 173
17889.56 181
17890.83 173
17892.09 179
17893.35 182
17894.62 174
17895.88 165
17897.14 171
17898.41 181
17899.67 188
17900.94 169
17902.20 169
17903.46 159
17904.73 169
17905.99 163
17907.26 184
17908.52 201
17909.79 199
17911.05 165
17912.32 162
17913.58 193
17914.84 186
17916.11 182
17917.37 189
17918.64 172
17919.90 194
17921.17 178
17922.43 174
17923.70 187
17924.96 170
17926.23 176
17927.49 154
17928.76 166
17930.02 165
17931.29 155
17932.55 179
17933.82 167
17935.08 176
17936.35 169
17937.61 169
17938.88 167
17940.14 179
17941.41 180
17942.68 186
17943.94 167
17945.21 179
17946.47 167
17947.74 179
17949.00 166
17950.27 175
17951.54 180
17952.80 176
17954.07 186
17955.33 166
17956.60 178
17957.87 177
17959.13 168
17960.40 171
17961.66 167
17962.93 162
17964.20 169
17965.46 177
17966.73 168
17968.00 193
17969.26 167
17970.53 157
17971.80 161
17973.06 159
17974.33 180
17975.60 171
17976.86 175
17978.13 188
17979.40 178
17980.66 177
17981.93 152
17983.20 171
17984.46 173
17985.73 185
17987.00 194
17988.26 174
17989.53 181
17990.80 178
17992.07 185
17993.33 183
17994.60 174
17995.87 202
17997.14 175
17998.40 181
17999.67 162
18000.94 176
18002.21 184
18003.47 186
18004.74 174
18006.01 150
18007.28 170
18008.55 165
18009.81 163
18011.08 163
18012.35 168
18013.62 166
18014.89 172
18016.15 169
18017.42 192
18018.69 182
18019.96 178
18021.23 167
18022.49 183
18023.76 194
18025.03 164
18026.30 167
18027.57 176
18028.84 188
18030.11 169
18031.37 171
18032.64 180
18033.91 179
18035.18 172
18036.45 184
18037.72 174
18038.99 167
18040.26 158
18041.53 180
18042.79 182
18044.06 179
18045.33 177
18046.60 158
18047.87 172
18049.14 179
18050.41 185
18051.68 187
18052.95 168
18054.22 178
18055.49 184
18056.76 194
18058.03 161
18059.30 176
18060.57 187
18061.84 193
18063.11 172
18064.38 175
18065.65 178
18066.92 163
18068.19 174
18069.46 182
18070.73 190
18072.00 172
18073.27 156
18074.54 156
18075.81 190
18077.08 158
18078.35 183
18079.62 188
18080.89 186
18082.16 180
18083.43 178
18084.70 181
18085.97 181
18087.24 190
18088.51 181
18089.78 176
18091.05 180
18092.32 174
18093.59 168
18094.87 176
18096.14 163
18097.41 173
18098.68 178
18099.95 182
18101.22 183
18102.49 197
18103.76 183
18105.03 181
18106.31 187
18107.58 176
18108.85 168
18110.12 196
18111.39 172
18112.66 173
18113.93 188
18115.21 199
18116.48 186
18117.75 190
18119.02 189
18120.29 169
18121.56 181
18122.84 179
18124.11 180
18125.38 171
18126.65 178
18127.92 182
18129.20 179
18130.47 178
18131.74 173
18133.01 188
18134.29 186
18135.56 162
18136.83 186
18138.10 177
18139.38 176
18140.65 185
18141.92 179
18143.19 161
18144.47 177
18145.74 187
18147.01 167
18148.28 169
18149.56 161
18150.83 175
18152.10 178
18153.38 168
18154.65 161
18155.92 178
18157.19 174
18158.47 169
18159.74 169
18161.01 176
18162.29 174
18163.56 169
18164.83 168
18166.11 169
18167.38 169
18168.65 182
18169.93 182
18171.20 182
18172.48 171
18173.75 173
18175.02 188
18176.30 195
18177.57 158
18178.84 175
18180.12 169
18181.39 171
18182.67 183
18183.94 168
18185.21 190
18186.49 169
18187.76 168
18189.04 177
18190.31 171
18191.59 172
18192.86 159
18194.13 157
18195.41 166
18196.68 165
18197.96 169
18199.23 177
18200.51 154
18201.78 171
18203.06 166
18204.33 189
18205.61 160
18206.88 168
18208.16 160
18209.43 175
18210.71 173
18211.98 193
18213.26 170
18214.53 158
18215.81 177
18217.08 167
18218.36 181
18219.63 184
18220.91 171
18222.18 160
18223.46 170
18224.73 176
18226.01 155
18227.28 172
18228.56 168
18229.84 171
18231.11 165
18232.39 177
18233.66 168
18234.94 181
18236.21 179
18237.49 151
18238.77 157
18240.04 158
18241.32 172
18242.59 169
18243.87 191
18245.15 169
18246.42 160
18247.70 178
18248.98 167
18250.25 163
18251.53 169
18252.81 173
18254.08 160
18255.36 202
18256.63 182
18257.91 180
18259.19 181
18260.46 159
18261.74 191
18263.02 191
18264.30 181
18265.57 176
18266.85 170
18268.13 185
18269.40 182
18270.68 200
18271.96 184
18273.23 163
18274.51 154
18275.79 204
18277.07 182
18278.34 174
18279.62 180
18280.90 165
18282.18 187
18283.45 165
18284.73 172
18286.01 165
18287.29 180
18288.56 156
18289.84 175
18291.12 175
18292.40 192
18293.68 191
18294.95 158
18296.23 174
18297.51 152
18298.79 162
18300.07 187
18301.34 169
18302.62 168
18303.90 172
18305.18 176
18306.46 176
18307.74 173
18309.01 181
18310.29 171
18311.57 169
18312.85 168
18314.13 174
18315.41 165
18316.69 178
18317.96 166
18319.24 157
18320.52 184
18321.80 179
18323.08 181
18324.36 170
18325.64 173
18326.92 175
18328.20 169
18329.47 180
18330.75 176
18332.03 178
18333.31 178
18334.59 159
18335.87 169
18337.15 162
18338.43 162
18339.71 171
18340.99 178
18342.27 161
18343.55 168
18344.83 168
18346.11 150
18347.39 171
18348.67 188
18349.95 179
18351.23 170
18352.51 153
18353.79 167
18355.07 174
18356.35 166
18357.63 159
18358.91 163
18360.19 188
18361.47 178
18362.75 179
18364.03 162
18365.31 180
18366.59 176
18367.87 200
18369.15 169
18370.43 178
18371.71 178
18372.99 183
18374.27 162
18375.55 174
18376.83 170
18378.12 164
18379.40 184
18380.68 177
18381.96 191
18383.24 174
18384.52 181
18385.80 167
18387.08 179
18388.36 177
18389.65 176
18390.93 181
18392.21 169
18393.49 174
18394.77 162
18396.05 189
18397.33 175
18398.62 180
18399.90 178
18401.18 166
18402.46 170
18403.74 174
18405.02 177
18406.31 164
18407.59 184
18408.87 185
18410.15 168
18411.43 158
18412.72 160
18414.00 157
18415.28 167
18416.56 161
18417.84 192
18419.13 172
18420.41 163
18421.69 164
18422.97 155
18424.26 173
18425.54 161
18426.82 161
18428.10 139
18429.39 167
18430.67 165
18431.95 163
18433.23 158
18434.52 161
18435.80 161
18437.08 163
18438.37 168
18439.65 163
18440.93 156
18442.22 167
18443.50 182
18444.78 171
18446.06 158
18447.35 160
18448.63 172
18449.91 160
18451.20 175
18452.48 157
18453.76 165
18455.05 178
18456.33 191
18457.62 172
18458.90 171
18460.18 175
18461.47 162
18462.75 182
18464.03 173
18465.32 163
18466.60 163
18467.89 168
18469.17 177
18470.45 179
18471.74 173
18473.02 184
18474.31 177
18475.59 171
18476.88 173
18478.16 152
18479.44 166
18480.73 168
18482.01 154
18483.30 168
18484.58 163
18485.87 158
18487.15 157
18488.44 159
18489.72 163
18491.01 168
18492.29 165
18493.58 176
18494.86 165
18496.15 180
18497.43 163
18498.72 171
18500.00 168
18501.29 184
18502.57 157
18503.86 184
18505.14 171
18506.43 162
18507.71 173
18509.00 180
18510.28 174
18511.57 183
18512.85 164
18514.14 166
18515.42 157
18516.71 176
18518.00 190
18519.28 174
18520.57 163
18521.85 187
18523.14 180
18524.43 173
18525.71 182
18527.00 182
18528.28 161
18529.57 190
18530.86 174
18532.14 178
18533.43 182
18534.71 167
18536.00 177
18537.29 168
18538.57 180
18539.86 186
18541.15 186
18542.43 150
18543.72 164
18545.01 163
18546.29 160
18547.58 184
18548.87 162
18550.15 170
18551.44 161
18552.73 174
18554.01 167
18555.30 187
18556.59 171
18557.88 158
18559.16 154
18560.45 167
18561.74 162
18563.02 172
18564.31 171
18565.60 173
18566.89 148
18568.17 148
18569.46 151
18570.75 167
18572.04 172
18573.32 182
18574.61 159
18575.90 173
18577.19 171
18578.48 160
18579.76 172
18581.05 190
18582.34 171
18583.63 185
18584.92 169
18586.20 171
18587.49 172
18588.78 176
18590.07 182
18591.36 174
18592.64 166
18593.93 159
18595.22 150
18596.51 170
18597.80 162
18599.09 157
18600.38 167
18601.66 195
18602.95 183
18604.24 180
18605.53 175
18606.82 173
18608.11 165
18609.40 164
18610.69 175
18611.98 173
18613.26 164
18614.55 168
18615.84 171
18617.13 178
18618.42 189
18619.71 173
18621.00 176
18622.29 176
18623.58 175
18624.87 185
18626.16 185
18627.45 178
18628.74 164
18630.03 190
18631.32 196
18632.61 178
18633.89 164
18635.18 182
18636.47 165
18637.76 167
18639.05 171
18640.34 192
18641.63 188
18642.92 178
18644.21 188
18645.50 166
18646.79 166
18648.09 179
18649.38 165
18650.67 174
18651.96 168
18653.25 158
18654.54 178
18655.83 163
18657.12 172
18658.41 164
18659.70 186
18660.99 175
18662.28 166
18663.57 164
18664.86 184
18666.15 160
18667.44 169
18668.74 159
18670.03 181
18671.32 177
18672.61 162
18673.90 177
18675.19 174
18676.48 163
18677.77 169
18679.06 169
18680.36 173
18681.65 188
18682.94 149
18684.23 175
18685.52 171
18686.81 177
18688.11 161
18689.40 176
18690.69 167
18691.98 172
18693.27 166
18694.56 171
18695.86 160
18697.15 168
18698.44 172
18699.73 171
18701.02 165
18702.32 175
18703.61 180
18704.90 172
18706.19 152
18707.48 161
18708.78 167
18710.07 178
18711.36 167
18712.65 181
18713.95 166
18715.24 176
18716.53 172
18717.83 172
18719.12 170
18720.41 166
18721.70 148
18723.00 177
18724.29 193
18725.58 182
18726.87 177
18728.17 166
18729.46 159
18730.75 149
18732.05 151
18733.34 154
18734.63 159
18735.93 159
18737.22 154
18738.51 160
18739.81 153
18741.10 150
18742.39 161
18743.69 186
18744.98 183
18746.27 151
18747.57 171
18748.86 158
18750.16 173
18751.45 161
18752.74 150
18754.04 152
18755.33 183
18756.63 165
18757.92 160
18759.21 167
18760.51 165
18761.80 175
18763.10 172
18764.39 169
18765.69 163
18766.98 158
18768.27 161
18769.57 153
18770.86 145
18772.16 157
18773.45 143
18774.75 154
18776.04 152
18777.34 158
18778.63 152
18779.93 156
18781.22 168
18782.52 163
18783.81 152
18785.11 166
18786.40 156
18787.70 166
18788.99 176
18790.29 155
18791.58 163
18792.88 181
18794.17 184
18795.47 153
18796.76 165
18798.06 168
18799.35 163
18800.65 171
18801.94 164
18803.24 185
18804.54 178
18805.83 163
18807.13 152
18808.42 164
18809.72 165
18811.01 170
18812.31 165
18813.61 159
18814.90 165
18816.20 163
18817.49 158
18818.79 149
18820.09 154
18821.38 161
18822.68 168
18823.98 173
18825.27 156
18826.57 180
18827.87 161
18829.16 158
18830.46 174
18831.75 134
18833.05 149
18834.35 150
18835.64 158
18836.94 153
18838.24 174
18839.54 158
18840.83 169
18842.13 152
18843.43 163
18844.72 143
18846.02 165
18847.32 163
18848.61 182
18849.91 179
18851.21 158
18852.51 154
18853.80 168
18855.10 171
18856.40 174
18857.70 153
18858.99 157
18860.29 161
18861.59 156
18862.89 178
18864.18 158
18865.48 167
18866.78 149
18868.08 165
18869.38 175
18870.67 164
18871.97 162
18873.27 179
18874.57 169
18875.87 170
18877.16 164
18878.46 169
18879.76 146
18881.06 172
18882.36 152
18883.66 170
18884.95 133
18886.25 163
18887.55 180
18888.85 141
18890.15 146
18891.45 166
18892.75 149
18894.04 155
18895.34 164
18896.64 148
18897.94 157
18899.24 169
18900.54 176
18901.84 143
18903.14 161
18904.44 142
18905.74 152
18907.03 158
18908.33 156
18909.63 169
18910.93 151
18912.23 173
18913.53 167
18914.83 171
18916.13 174
18917.43 160
18918.73 159
18920.03 153
18921.33 165
18922.63 147
18923.93 159
18925.23 154
18926.53 153
18927.83 159
18929.13 163
18930.43 146
18931.73 158
18933.03 151
18934.33 165
18935.63 147
18936.93 156
18938.23 161
18939.53 166
18940.83 162
18942.13 156
18943.43 159
18944.73 154
18946.03 167
18947.33 155
18948.63 147
18949.93 162
18951.23 157
18952.53 148
18953.84 166
18955.14 156
18956.44 165
18957.74 167
18959.04 168
18960.34 154
18961.64 153
18962.94 155
18964.24 151
18965.54 159
18966.85 147
18968.15 149
18969.45 154
18970.75 147
18972.05 154
18973.35 150
18974.65 149
18975.96 165
18977.26 145
18978.56 162
18979.86 125
18981.16 148
18982.46 151
18983.77 133
18985.07 149
18986.37 143
18987.67 146
18988.97 139
18990.28 160
18991.58 159
18992.88 147
18994.18 142
18995.49 138
18996.79 148
18998.09 173
18999.39 147
19000.69 161
19002.00 161
19003.30 138
19004.60 147
19005.90 143
19007.21 162
19008.51 158
19009.81 172
19011.12 154
19012.42 151
19013.72 150
19015.02 167
19016.33 153
19017.63 169
19018.93 144
19020.24 149
19021.54 138
19022.84 148
19024.15 162
19025.45 154
19026.75 178
19028.06 154
19029.36 173
19030.66 167
19031.97 160
19033.27 156
19034.57 166
19035.88 150
19037.18 163
19038.48 157
19039.79 140
19041.09 146
19042.40 151
19043.70 156
19045.00 148
19046.31 161
19047.61 173
19048.92 151
19050.22 148
19051.52 147
19052.83 154
19054.13 141
19055.44 151
19056.74 147
19058.05 149
19059.35 164
19060.65 166
19061.96 144
19063.26 154
19064.57 146
19065.87 158
19067.18 161
19068.48 152
19069.79 138
19071.09 162
19072.40 168
19073.70 152
19075.01 146
19076.31 165
19077.62 156
19078.92 173
19080.23 162
19081.53 160
19082.84 173
19084.14 160
19085.45 161
19086.75 143
19088.06 148
19089.36 148
19090.67 163
19091.98 162
19093.28 165
19094.59 140
19095.89 159
19097.20 153
19098.50 144
19099.81 147
19101.12 139
19102.42 157
19103.73 157
19105.03 134
19106.34 171
19107.65 161
19108.95 167
19110.26 173
19111.56 149
19112.87 136
19114.18 155
19115.48 177
19116.79 160
19118.10 168
19119.40 163
19120.71 151
19122.02 153
19123.32 139
19124.63 148
19125.94 153
19127.24 170
19128.55 159
19129.86 148
19131.16 160
19132.47 146
19133.78 166
19135.08 152
19136.39 157
19137.70 167
19139.01 156
19140.31 161
19141.62 161
19142.93 147
19144.23 167
19145.54 161
19146.85 173
19148.16 166
19149.46 170
19150.77 148
19152.08 136
19153.39 161
19154.69 157
19156.00 158
19157.31 131
19158.62 154
19159.93 169
19161.23 147
19162.54 152
19163.85 146
19165.16 142
19166.47 168
19167.77 167
19169.08 171
19170.39 160
19171.70 152
19173.01 164
19174.32 160
19175.62 164
19176.93 161
19178.24 158
19179.55 156
19180.86 161
19182.17 147
19183.48 146
19184.78 156
19186.09 170
19187.40 156
19188.71 155
19190.02 163
19191.33 159
19192.64 146
19193.95 170
19195.26 153
19196.56 155
19197.87 175
19199.18 162
19200.49 162
19201.80 162
19203.11 150
19204.42 159
19205.73 170
19207.04 159
19208.35 151
19209.66 146
19210.97 165
19212.28 156
19213.59 152
19214.90 150
19216.21 142
19217.52 161
19218.83 151
19220.14 143
19221.45 143
19222.76 145
19224.07 152
19225.38 146
19226.69 154
19228.00 155
19229.31 157
19230.62 146
19231.93 149
19233.24 163
19234.55 172
19235.86 161
19237.17 161
19238.48 165
19239.79 158
19241.10 161
19242.41 169
19243.72 148
19245.03 151
19246.35 149
19247.66 146
19248.97 142
19250.28 145
19251.59 156
19252.90 163
19254.21 157
19255.52 149
19256.83 146
19258.14 146
19259.46 161
19260.77 153
19262.08 160
19263.39 154
19264.70 153
19266.01 169
19267.32 171
19268.64 153
19269.95 146
19271.26 164
19272.57 165
19273.88 158
19275.20 155
19276.51 154
19277.82 154
19279.13 158
19280.44 141
19281.75 151
19283.07 160
19284.38 131
19285.69 151
19287.00 155
19288.32 146
19289.63 152
19290.94 151
19292.25 161
19293.57 173
19294.88 163
19296.19 166
19297.50 162
19298.82 173
19300.13 155
19301.44 146
19302.75 155
19304.07 168
19305.38 143
19306.69 167
19308.01 152
19309.32 144
19310.63 146
19311.94 151
19313.26 159
19314.57 159
19315.88 143
19317.20 153
19318.51 139
19319.82 161
19321.14 146
19322.45 167
19323.76 170
19325.08 154
19326.39 162
19327.70 169
19329.02 143
19330.33 157
19331.65 162
19332.96 147
19334.27 161
19335.59 159
19336.90 152
19338.22 155
19339.53 160
19340.84 147
19342.16 149
19343.47 155
19344.79 152
19346.10 154
19347.41 146
19348.73 146
19350.04 154
19351.36 163
19352.67 146
19353.99 153
19355.30 157
19356.62 155
19357.93 160
19359.25 155
19360.56 150
19361.87 150
19363.19 150
19364.50 135
19365.82 154
19367.13 160
19368.45 160
19369.76 151
19371.08 150
19372.39 154
19373.71 165
19375.02 168
19376.34 156
19377.66 156
19378.97 154
19380.29 159
19381.60 160
19382.92 144
19384.23 144
19385.55 162
19386.86 165
19388.18 157
19389.50 151
19390.81 155
19392.13 165
19393.44 157
19394.76 161
19396.07 134
19397.39 150
19398.71 167
19400.02 180
19401.34 162
19402.65 150
19403.97 150
19405.29 158
19406.60 156
19407.92 152
19409.24 140
19410.55 152
19411.87 160
19413.19 158
19414.50 156
19415.82 165
19417.14 162
19418.45 164
19419.77 162
19421.09 152
19422.40 157
19423.72 143
19425.04 152
19426.35 138
19427.67 131
19428.99 141
19430.30 161
19431.62 145
19432.94 150
19434.26 155
19435.57 169
19436.89 142
19438.21 164
19439.53 176
19440.84 160
19442.16 156
19443.48 154
19444.80 157
19446.11 162
19447.43 162
19448.75 146
19450.07 150
19451.38 140
19452.70 151
19454.02 150
19455.34 157
19456.66 167
19457.97 161
19459.29 173
19460.61 169
19461.93 151
19463.25 167
19464.57 153
19465.88 159
19467.20 154
19468.52 154
19469.84 164
19471.16 151
19472.48 171
19473.79 174
19475.11 154
19476.43 146
19477.75 149
19479.07 162
19480.39 159
19481.71 165
19483.03 168
19484.34 154
19485.66 156
19486.98 142
19488.30 168
19489.62 164
19490.94 182
19492.26 156
19493.58 136
19494.90 152
19496.22 148
19497.54 162
19498.86 154
19500.18 169
19501.50 156
19502.81 160
19504.13 156
19505.45 158
19506.77 153
19508.09 137
19509.41 147
19510.73 155
19512.05 155
19513.37 158
19514.69 157
19516.01 151
19517.33 148
19518.65 153
19519.97 153
19521.29 159
19522.61 142
19523.93 151
19525.25 164
19526.57 151
19527.89 148
19529.22 177
19530.54 171
19531.86 156
19533.18 163
19534.50 139
19535.82 143
19537.14 148
19538.46 143
19539.78 155
19541.10 140
19542.42 146
19543.74 157
19545.06 164
19546.39 149
19547.71 161
19549.03 168
19550.35 152
19551.67 150
19552.99 151
19554.31 159
19555.63 165
19556.96 159
19558.28 166
19559.60 148
19560.92 134
19562.24 147
19563.56 161
19564.88 146
19566.21 146
19567.53 176
19568.85 162
19570.17 149
19571.49 164
19572.82 155
19574.14 147
19575.46 151
19576.78 150
19578.10 152
19579.43 161
19580.75 153
19582.07 140
19583.39 153
19584.72 166
19586.04 156
19587.36 151
19588.68 152
19590.01 151
19591.33 152
19592.65 153
19593.97 137
19595.30 159
19596.62 146
19597.94 159
19599.26 157
19600.59 159
19601.91 134
19603.23 147
19604.56 147
19605.88 149
19607.20 139
19608.53 143
19609.85 164
19611.17 149
19612.49 139
19613.82 160
19615.14 158
19616.47 157
19617.79 170
19619.11 154
19620.44 149
19621.76 141
19623.08 147
19624.41 144
19625.73 141
19627.05 147
19628.38 178
19629.70 166
19631.03 151
19632.35 164
19633.67 168
19635.00 163
19636.32 146
19637.65 146
19638.97 160
19640.29 151
19641.62 145
19642.94 144
19644.27 142
19645.59 161
19646.92 172
19648.24 162
19649.57 165
19650.89 149
19652.21 157
19653.54 150
19654.86 147
19656.19 158
19657.51 144
19658.84 138
19660.16 170
19661.49 153
19662.81 146
19664.14 181
19665.46 171
19666.79 163
19668.11 166
19669.44 139
19670.76 147
19672.09 161
19673.41 156
19674.74 149
19676.07 144
19677.39 152
19678.72 152
19680.04 157
19681.37 153
19682.69 167
19684.02 162
19685.34 153
19686.67 152
19688.00 143
19689.32 151
19690.65 157
19691.97 154
19693.30 154
19694.63 140
19695.95 151
19697.28 152
19698.60 172
19699.93 160
19701.26 137
19702.58 162
19703.91 156
19705.24 158
19706.56 161
19707.89 167
19709.22 145
19710.54 163
19711.87 163
19713.20 152
19714.52 146
19715.85 164
19717.18 157
19718.50 162
19719.83 161
19721.16 170
19722.48 151
19723.81 147
19725.14 131
19726.47 139
19727.79 170
19729.12 159
19730.45 141
19731.77 143
19733.10 154
19734.43 160
19735.76 139
19737.08 154
19738.41 168
19739.74 170
19741.07 164
19742.39 174
19743.72 150
19745.05 148
19746.38 158
19747.71 164
19749.03 151
19750.36 156
19751.69 156
19753.02 166
19754.35 146
19755.67 159
19757.00 153
19758.33 150
19759.66 167
19760.99 167
19762.31 174
19763.64 153
19764.97 166
19766.30 148
19767.63 138
19768.96 146
19770.29 147
19771.61 157
19772.94 162
19774.27 159
19775.60 149
19776.93 160
19778.26 161
19779.59 165
19780.92 157
19782.25 170
19783.57 174
19784.90 153
19786.23 150
19787.56 137
19788.89 145
19790.22 150
19791.55 140
19792.88 140
19794.21 142
19795.54 140
19796.87 137
19798.20 157
19799.53 161
19800.86 170
19802.19 157
19803.52 150
19804.85 168
19806.18 163
19807.50 150
19808.83 138
19810.16 142
19811.49 151
19812.82 146
19814.15 156
19815.49 159
19816.82 157
19818.15 155
19819.48 168
19820.81 157
19822.14 141
19823.47 146
19824.80 142
19826.13 152
19827.46 141
19828.79 140
19830.12 141
19831.45 151
19832.78 161
19834.11 147
19835.44 159
19836.77 165
19838.10 149
19839.44 153
19840.77 160
19842.10 136
19843.43 180
19844.76 161
19846.09 176
19847.42 124
19848.75 152
19850.08 152
19851.42 144
19852.75 159
19854.08 161
19855.41 174
19856.74 165
19858.07 165
19859.40 169
19860.74 147
19862.07 145
19863.40 159
19864.73 155
19866.06 156
19867.40 148
19868.73 147
19870.06 152
19871.39 164
19872.72 147
19874.06 167
19875.39 153
19876.72 164
19878.05 162
19879.38 153
19880.72 161
19882.05 155
19883.38 157
19884.71 143
19886.05 158
19887.38 158
19888.71 167
19890.04 148
19891.38 150
19892.71 152
19894.04 153
19895.38 165
19896.71 166
19898.04 164
19899.37 165
19900.71 146
19902.04 155
19903.37 162
19904.71 159
19906.04 156
19907.37 141
19908.71 175
19910.04 150
19911.37 156
19912.71 157
19914.04 178
19915.37 164
19916.71 152
19918.04 145
19919.37 162
19920.71 155
19922.04 148
19923.37 149
19924.71 165
19926.04 150
19927.38 153
19928.71 157
19930.04 154
19931.38 148
19932.71 154
19934.05 149
19935.38 159
19936.71 152
19938.05 144
19939.38 162
19940.72 159
19942.05 159
19943.39 155
19944.72 165
19946.06 136
19947.39 160
19948.72 160
19950.06 156
19951.39 160
19952.73 159
19954.06 147
19955.40 168
19956.73 159
19958.07 171
19959.40 155
19960.74 141
19962.07 145
19963.41 184
19964.74 149
19966.08 149
19967.41 156
19968.75 177
19970.08 168
19971.42 160
19972.76 167
19974.09 143
19975.43 173
19976.76 162
19978.10 168
19979.43 144
19980.77 164
19982.10 164
19983.44 156
19984.78 150
19986.11 151
19987.45 173
19988.78 152
19990.12 194
19991.46 154
19992.79 155
19994.13 158
19995.46 178
19996.80 164
19998.14 169
19999.47 153
20000.81 146
20002.15 149
20003.48 147
20004.82 155
20006.16 166
20007.49 170
20008.83 153
20010.17 159
20011.50 170
20012.84 172
20014.18 150
20015.51 163
20016.85 159
20018.19 179
20019.52 164
20020.86 158
20022.20 157
20023.53 155
20024.87 155
20026.21 144
20027.55 159
20028.88 155
20030.22 155
20031.56 158
20032.90 146
20034.23 140
20035.57 151
20036.91 151
20038.25 154
20039.58 152
20040.92 148
20042.26 153
20043.60 165
20044.93 147
20046.27 133
20047.61 159
20048.95 145
20050.29 172
20051.62 153
20052.96 169
20054.30 153
20055.64 150
20056.98 168
20058.32 160
20059.65 152
20060.99 173
20062.33 174
20063.67 169
20065.01 143
20066.35 132
20067.68 161
20069.02 145
20070.36 158
20071.70 169
20073.04 145
20074.38 164
20075.72 156
20077.06 171
20078.40 156
20079.73 165
20081.07 162
20082.41 150
20083.75 156
20085.09 158
20086.43 165
20087.77 168
20089.11 171
20090.45 161
20091.79 152
20093.13 171
20094.47 183
20095.81 173
20097.15 172
20098.48 160
20099.82 148
20101.16 163
20102.50 164
20103.84 160
20105.18 147
20106.52 150
20107.86 164
20109.20 148
20110.54 167
20111.88 155
20113.22 162
20114.56 153
20115.90 160
20117.24 150
20118.58 160
20119.93 167
20121.27 162
20122.61 154
20123.95 154
20125.29 173
20126.63 160
20127.97 155
20129.31 140
20130.65 153
20131.99 140
20133.33 164
20134.67 153
20136.01 152
20137.35 165
20138.69 150
