# Supplementary material for: MALDI-TOF MS typing enables the classification of brewing yeasts of the genus Saccharomyces to major beer styles
Source: PLoS One. 2017 Aug 9;12(8):e0181694. doi: 10.1371/journal.pone.0181694 (PMC5549903; doi:10.1371/journal.pone.0181694)
Supplement: S6 File — The directory includes 90 raw files and was zipped to “.zip”; the folder has three strains with 30 spectra per strain; S1 Text explains the raw files with an example and Table 1 represents the yeast strains used within the experiment. (ZIP) [file pone.0181694.s009.zip › 16-18/30275-3470-Lag-Lag-Lag-YPG-18h-E-E_2015-07-14_1_0_E4_1.dat]

2000.53 852
2000.95 879
2001.37 879
2001.79 887
2002.21 938
2002.64 1002
2003.06 860
2003.48 871
2003.90 853
2004.32 868
2004.75 761
2005.17 742
2005.59 860
2006.01 889
2006.43 768
2006.86 774
2007.28 762
2007.70 875
2008.12 868
2008.55 916
2008.97 895
2009.39 873
2009.81 754
2010.24 842
2010.66 911
2011.08 786
2011.50 847
2011.93 779
2012.35 780
2012.77 739
2013.20 696
2013.62 824
2014.04 810
2014.46 843
2014.89 738
2015.31 674
2015.73 715
2016.16 824
2016.58 993
2017.00 847
2017.43 863
2017.85 843
2018.27 866
2018.70 872
2019.12 897
2019.54 926
2019.97 884
2020.39 829
2020.82 778
2021.24 684
2021.66 700
2022.09 839
2022.51 805
2022.94 679
2023.36 724
2023.78 776
2024.21 805
2024.63 752
2025.06 849
2025.48 756
2025.90 737
2026.33 840
2026.75 803
2027.18 691
2027.60 718
2028.03 739
2028.45 868
2028.88 904
2029.30 776
2029.72 761
2030.15 908
2030.57 700
2031.00 674
2031.42 668
2031.85 709
2032.27 702
2032.70 767
2033.12 693
2033.55 761
2033.97 757
2034.40 733
2034.82 787
2035.25 784
2035.67 803
2036.10 827
2036.52 818
2036.95 697
2037.38 792
2037.80 951
2038.23 793
2038.65 821
2039.08 823
2039.50 860
2039.93 786
2040.36 762
2040.78 882
2041.21 847
2041.63 724
2042.06 798
2042.48 834
2042.91 689
2043.34 772
2043.76 839
2044.19 829
2044.62 812
2045.04 849
2045.47 779
2045.89 804
2046.32 852
2046.75 840
2047.17 860
2047.60 791
2048.03 783
2048.45 777
2048.88 662
2049.31 685
2049.73 694
2050.16 719
2050.59 663
2051.01 676
2051.44 741
2051.87 716
2052.29 809
2052.72 812
2053.15 782
2053.58 824
2054.00 764
2054.43 650
2054.86 765
2055.28 768
2055.71 796
2056.14 897
2056.57 832
2056.99 818
2057.42 879
2057.85 927
2058.28 956
2058.71 882
2059.13 840
2059.56 950
2059.99 731
2060.42 721
2060.84 762
2061.27 847
2061.70 804
2062.13 844
2062.56 883
2062.98 784
2063.41 828
2063.84 906
2064.27 959
2064.70 932
2065.13 823
2065.55 791
2065.98 829
2066.41 938
2066.84 881
2067.27 965
2067.70 894
2068.13 795
2068.55 783
2068.98 937
2069.41 754
2069.84 733
2070.27 726
2070.70 773
2071.13 726
2071.56 686
2071.99 699
2072.41 771
2072.84 797
2073.27 698
2073.70 781
2074.13 746
2074.56 751
2074.99 746
2075.42 776
2075.85 768
2076.28 879
2076.71 914
2077.14 831
2077.57 757
2078.00 864
2078.43 834
2078.86 868
2079.29 814
2079.72 738
2080.15 783
2080.58 778
2081.01 837
2081.44 857
2081.87 767
2082.30 815
2082.73 926
2083.16 810
2083.59 642
2084.02 750
2084.45 674
2084.88 793
2085.31 831
2085.74 751
2086.17 919
2086.60 857
2087.03 791
2087.46 788
2087.89 784
2088.32 811
2088.75 747
2089.18 686
2089.62 815
2090.05 802
2090.48 840
2090.91 745
2091.34 793
2091.77 697
2092.20 679
2092.63 737
2093.06 818
2093.49 836
2093.93 880
2094.36 878
2094.79 840
2095.22 718
2095.65 800
2096.08 852
2096.52 774
2096.95 753
2097.38 812
2097.81 735
2098.24 582
2098.67 643
2099.11 640
2099.54 665
2099.97 789
2100.40 731
2100.83 683
2101.27 691
2101.70 709
2102.13 829
2102.56 690
2102.99 684
2103.43 746
2103.86 777
2104.29 733
2104.72 693
2105.16 791
2105.59 673
2106.02 715
2106.45 747
2106.89 765
2107.32 776
2107.75 764
2108.19 809
2108.62 771
2109.05 819
2109.48 855
2109.92 745
2110.35 646
2110.78 719
2111.22 787
2111.65 813
2112.08 873
2112.52 889
2112.95 848
2113.38 786
2113.82 783
2114.25 796
2114.68 771
2115.12 705
2115.55 791
2115.98 795
2116.42 749
2116.85 821
2117.28 849
2117.72 711
2118.15 695
2118.59 700
2119.02 672
2119.45 781
2119.89 665
2120.32 700
2120.76 726
2121.19 653
2121.62 726
2122.06 870
2122.49 806
2122.93 736
2123.36 750
2123.80 772
2124.23 810
2124.66 748
2125.10 744
2125.53 724
2125.97 679
2126.40 803
2126.84 717
2127.27 750
2127.71 734
2128.14 732
2128.58 857
2129.01 828
2129.45 818
2129.88 840
2130.32 827
2130.75 791
2131.19 785
2131.62 900
2132.06 951
2132.49 824
2132.93 797
2133.36 860
2133.80 801
2134.23 911
2134.67 742
2135.11 813
2135.54 871
2135.98 889
2136.41 763
2136.85 790
2137.28 787
2137.72 734
2138.16 787
2138.59 854
2139.03 764
2139.46 632
2139.90 726
2140.34 798
2140.77 758
2141.21 645
2141.64 829
2142.08 730
2142.52 622
2142.95 666
2143.39 756
2143.83 731
2144.26 713
2144.70 829
2145.14 856
2145.57 770
2146.01 759
2146.45 758
2146.88 767
2147.32 827
2147.76 801
2148.19 820
2148.63 931
2149.07 992
2149.50 931
2149.94 926
2150.38 985
2150.81 1042
2151.25 1164
2151.69 969
2152.13 1017
2152.56 1047
2153.00 964
2153.44 821
2153.88 856
2154.31 747
2154.75 728
2155.19 766
2155.63 827
2156.06 903
2156.50 814
2156.94 829
2157.38 779
2157.82 819
2158.25 895
2158.69 903
2159.13 796
2159.57 667
2160.01 717
2160.44 793
2160.88 854
2161.32 797
2161.76 749
2162.20 755
2162.63 846
2163.07 825
2163.51 902
2163.95 781
2164.39 771
2164.83 814
2165.27 797
2165.70 834
2166.14 865
2166.58 1001
2167.02 934
2167.46 937
2167.90 964
2168.34 882
2168.78 772
2169.22 961
2169.65 859
2170.09 796
2170.53 902
2170.97 762
2171.41 917
2171.85 880
2172.29 864
2172.73 886
2173.17 846
2173.61 953
2174.05 1061
2174.49 997
2174.93 840
2175.37 997
2175.81 794
2176.25 782
2176.69 945
2177.13 877
2177.57 853
2178.01 967
2178.45 868
2178.89 929
2179.33 876
2179.77 854
2180.21 845
2180.65 877
2181.09 980
2181.53 943
2181.97 798
2182.41 787
2182.85 754
2183.29 775
2183.73 762
2184.17 683
2184.61 685
2185.05 825
2185.49 805
2185.93 853
2186.37 857
2186.81 781
2187.25 836
2187.69 803
2188.14 810
2188.58 972
2189.02 908
2189.46 905
2189.90 894
2190.34 948
2190.78 985
2191.22 936
2191.66 854
2192.11 832
2192.55 777
2192.99 915
2193.43 901
2193.87 893
2194.31 817
2194.76 836
2195.20 899
2195.64 895
2196.08 907
2196.52 910
2196.96 1003
2197.41 868
2197.85 851
2198.29 863
2198.73 758
2199.17 851
2199.62 882
2200.06 754
2200.50 748
2200.94 735
2201.38 831
2201.83 895
2202.27 769
2202.71 832
2203.15 904
2203.60 939
2204.04 958
2204.48 806
2204.92 792
2205.37 953
2205.81 829
2206.25 887
2206.70 1011
2207.14 901
2207.58 929
2208.02 948
2208.47 898
2208.91 974
2209.35 867
2209.80 916
2210.24 909
2210.68 859
2211.13 993
2211.57 980
2212.01 955
2212.46 880
2212.90 942
2213.34 872
2213.79 880
2214.23 897
2214.67 822
2215.12 852
2215.56 890
2216.00 740
2216.45 884
2216.89 863
2217.34 891
2217.78 850
2218.22 801
2218.67 881
2219.11 850
2219.56 889
2220.00 978
2220.44 886
2220.89 868
2221.33 864
2221.78 967
2222.22 1031
2222.67 945
2223.11 936
2223.55 848
2224.00 993
2224.44 952
2224.89 880
2225.33 911
2225.78 980
2226.22 933
2226.67 952
2227.11 983
2227.56 913
2228.00 939
2228.45 900
2228.89 1072
2229.34 1199
2229.78 1033
2230.23 1021
2230.67 1114
2231.12 1092
2231.56 1095
2232.01 933
2232.45 968
2232.90 1138
2233.35 983
2233.79 1023
2234.24 1057
2234.68 1013
2235.13 1005
2235.57 1081
2236.02 1110
2236.46 845
2236.91 889
2237.36 935
2237.80 825
2238.25 844
2238.69 789
2239.14 834
2239.59 867
2240.03 839
2240.48 736
2240.92 884
2241.37 788
2241.82 795
2242.26 766
2242.71 829
2243.16 906
2243.60 902
2244.05 841
2244.50 714
2244.94 828
2245.39 858
2245.84 900
2246.28 913
2246.73 770
2247.18 813
2247.62 887
2248.07 901
2248.52 767
2248.96 876
2249.41 943
2249.86 884
2250.31 919
2250.75 815
2251.20 769
2251.65 870
2252.10 909
2252.54 852
2252.99 869
2253.44 1012
2253.89 896
2254.33 920
2254.78 920
2255.23 881
2255.68 858
2256.12 798
2256.57 787
2257.02 876
2257.47 816
2257.91 911
2258.36 873
2258.81 818
2259.26 943
2259.71 928
2260.16 953
2260.60 890
2261.05 866
2261.50 936
2261.95 1012
2262.40 937
2262.84 1124
2263.29 1101
2263.74 1040
2264.19 1022
2264.64 1084
2265.09 987
2265.54 889
2265.98 854
2266.43 943
2266.88 891
2267.33 973
2267.78 1015
2268.23 1041
2268.68 1126
2269.13 1076
2269.58 1003
2270.03 1025
2270.47 1079
2270.92 1119
2271.37 1080
2271.82 1054
2272.27 1190
2272.72 1151
2273.17 1090
2273.62 1125
2274.07 1234
2274.52 1182
2274.97 1226
2275.42 1218
2275.87 1053
2276.32 1237
2276.77 1462
2277.22 1349
2277.67 1366
2278.12 1407
2278.57 1346
2279.02 1453
2279.47 1284
2279.92 1175
2280.37 1156
2280.82 963
2281.27 921
2281.72 849
2282.17 930
2282.62 1007
2283.07 822
2283.52 931
2283.97 842
2284.42 844
2284.87 851
2285.32 1005
2285.77 981
2286.22 891
2286.67 934
2287.13 1008
2287.58 983
2288.03 1151
2288.48 1124
2288.93 1064
2289.38 1401
2289.83 1444
2290.28 1382
2290.73 1474
2291.18 1537
2291.64 1585
2292.09 1551
2292.54 1566
2292.99 1642
2293.44 1622
2293.89 1311
2294.34 1335
2294.80 1300
2295.25 1236
2295.70 1175
2296.15 990
2296.60 950
2297.05 1076
2297.51 1004
2297.96 1031
2298.41 1024
2298.86 1022
2299.31 1109
2299.77 933
2300.22 918
2300.67 861
2301.12 831
2301.57 904
2302.03 1030
2302.48 898
2302.93 854
2303.38 886
2303.84 781
2304.29 984
2304.74 831
2305.19 789
2305.65 878
2306.10 915
2306.55 839
2307.01 842
2307.46 1057
2307.91 1157
2308.36 1017
2308.82 917
2309.27 1085
2309.72 1104
2310.18 910
2310.63 1204
2311.08 1079
2311.54 1046
2311.99 1141
2312.44 1189
2312.90 1010
2313.35 1079
2313.80 1131
2314.26 1027
2314.71 1017
2315.16 1018
2315.62 1036
2316.07 949
2316.52 1032
2316.98 879
2317.43 881
2317.88 980
2318.34 994
2318.79 1000
2319.25 1045
2319.70 963
2320.15 948
2320.61 971
2321.06 968
2321.52 1071
2321.97 1042
2322.43 1003
2322.88 1013
2323.33 1173
2323.79 1135
2324.24 1267
2324.70 1181
2325.15 1167
2325.61 1171
2326.06 1354
2326.52 1239
2326.97 1241
2327.43 1089
2327.88 1139
2328.34 1094
2328.79 1171
2329.25 1108
2329.70 1058
2330.16 1091
2330.61 1047
2331.07 1096
2331.52 1111
2331.98 1208
2332.43 1207
2332.89 1170
2333.34 1005
2333.80 980
2334.25 877
2334.71 976
2335.16 1110
2335.62 934
2336.08 1027
2336.53 886
2336.99 851
2337.44 856
2337.90 824
2338.35 930
2338.81 915
2339.27 927
2339.72 850
2340.18 859
2340.63 951
2341.09 1076
2341.55 918
2342.00 932
2342.46 1019
2342.91 1030
2343.37 756
2343.83 817
2344.28 985
2344.74 1027
2345.20 1041
2345.65 938
2346.11 864
2346.57 807
2347.02 966
2347.48 974
2347.94 1023
2348.39 1038
2348.85 1002
2349.31 953
2349.76 864
2350.22 923
2350.68 883
2351.14 966
2351.59 927
2352.05 928
2352.51 807
2352.96 844
2353.42 862
2353.88 890
2354.34 845
2354.79 920
2355.25 892
2355.71 946
2356.17 942
2356.62 800
2357.08 690
2357.54 903
2358.00 1041
2358.46 834
2358.91 836
2359.37 1025
2359.83 1001
2360.29 1040
2360.74 979
2361.20 958
2361.66 975
2362.12 1007
2362.58 933
2363.04 888
2363.49 988
2363.95 1014
2364.41 1011
2364.87 901
2365.33 871
2365.79 948
2366.24 857
2366.70 918
2367.16 985
2367.62 1022
2368.08 989
2368.54 958
2369.00 1024
2369.46 889
2369.91 934
2370.37 945
2370.83 918
2371.29 947
2371.75 939
2372.21 903
2372.67 964
2373.13 952
2373.59 885
2374.05 933
2374.51 943
2374.97 1071
2375.42 976
2375.88 1035
2376.34 978
2376.80 1025
2377.26 990
2377.72 991
2378.18 997
2378.64 932
2379.10 963
2379.56 1107
2380.02 1023
2380.48 1036
2380.94 1062
2381.40 991
2381.86 983
2382.32 977
2382.78 957
2383.24 869
2383.70 853
2384.16 880
2384.62 920
2385.08 1102
2385.54 1046
2386.00 876
2386.47 908
2386.93 1020
2387.39 1031
2387.85 1023
2388.31 1004
2388.77 907
2389.23 988
2389.69 1006
2390.15 947
2390.61 908
2391.07 959
2391.53 1002
2391.99 964
2392.46 1034
2392.92 1036
2393.38 1107
2393.84 1180
2394.30 1077
2394.76 927
2395.22 981
2395.68 1047
2396.15 1011
2396.61 945
2397.07 973
2397.53 893
2397.99 971
2398.45 928
2398.92 1028
2399.38 932
2399.84 978
2400.30 935
2400.76 870
2401.23 998
2401.69 1025
2402.15 866
2402.61 853
2403.07 990
2403.54 1120
2404.00 1115
2404.46 944
2404.92 962
2405.38 1073
2405.85 1072
2406.31 945
2406.77 1018
2407.23 1008
2407.70 955
2408.16 892
2408.62 1022
2409.08 858
2409.55 978
2410.01 903
2410.47 926
2410.94 819
2411.40 875
2411.86 913
2412.32 893
2412.79 943
2413.25 904
2413.71 854
2414.18 938
2414.64 938
2415.10 984
2415.57 924
2416.03 948
2416.49 958
2416.96 1117
2417.42 937
2417.88 875
2418.35 1051
2418.81 1106
2419.28 1143
2419.74 1037
2420.20 925
2420.67 917
2421.13 1053
2421.59 948
2422.06 972
2422.52 1038
2422.99 833
2423.45 889
2423.91 991
2424.38 1034
2424.84 966
2425.31 849
2425.77 849
2426.24 910
2426.70 915
2427.16 959
2427.63 967
2428.09 977
2428.56 862
2429.02 875
2429.49 898
2429.95 780
2430.42 883
2430.88 895
2431.35 822
2431.81 856
2432.28 855
2432.74 1015
2433.21 948
2433.67 939
2434.14 916
2434.60 843
2435.07 877
2435.53 973
2436.00 932
2436.46 971
2436.93 965
2437.39 1062
2437.86 996
2438.32 1001
2438.79 998
2439.26 1059
2439.72 1035
2440.19 989
2440.65 957
2441.12 990
2441.58 995
2442.05 1080
2442.52 1139
2442.98 997
2443.45 968
2443.91 1104
2444.38 1105
2444.85 1036
2445.31 960
2445.78 898
2446.24 897
2446.71 920
2447.18 1052
2447.64 917
2448.11 923
2448.58 854
2449.04 860
2449.51 901
2449.98 788
2450.44 810
2450.91 782
2451.38 929
2451.84 947
2452.31 851
2452.78 827
2453.24 910
2453.71 999
2454.18 912
2454.64 877
2455.11 948
2455.58 890
2456.05 986
2456.51 922
2456.98 940
2457.45 938
2457.92 1076
2458.38 1010
2458.85 837
2459.32 933
2459.79 937
2460.25 907
2460.72 856
2461.19 910
2461.66 955
2462.12 899
2462.59 822
2463.06 914
2463.53 947
2464.00 918
2464.46 812
2464.93 911
2465.40 914
2465.87 946
2466.34 965
2466.80 869
2467.27 972
2467.74 892
2468.21 1009
2468.68 923
2469.15 872
2469.61 903
2470.08 1047
2470.55 1064
2471.02 903
2471.49 890
2471.96 869
2472.43 1078
2472.89 1028
2473.36 967
2473.83 961
2474.30 904
2474.77 1002
2475.24 1007
2475.71 968
2476.18 950
2476.65 977
2477.12 961
2477.59 914
2478.05 964
2478.52 990
2478.99 979
2479.46 863
2479.93 976
2480.40 1029
2480.87 877
2481.34 836
2481.81 909
2482.28 978
2482.75 897
2483.22 910
2483.69 930
2484.16 889
2484.63 851
2485.10 785
2485.57 940
2486.04 909
2486.51 879
2486.98 1049
2487.45 861
2487.92 1069
2488.39 988
2488.86 926
2489.33 1039
2489.80 1087
2490.27 1095
2490.74 1004
2491.21 995
2491.68 1030
2492.15 960
2492.62 974
2493.10 1020
2493.57 1002
2494.04 897
2494.51 1021
2494.98 1019
2495.45 968
2495.92 891
2496.39 903
2496.86 948
2497.33 974
2497.80 879
2498.28 976
2498.75 1012
2499.22 1023
2499.69 950
2500.16 900
2500.63 937
2501.10 819
2501.58 862
2502.05 780
2502.52 895
2502.99 856
2503.46 927
2503.93 931
2504.41 791
2504.88 860
2505.35 964
2505.82 986
2506.29 1001
2506.76 1013
2507.24 945
2507.71 980
2508.18 1012
2508.65 1071
2509.13 1097
2509.60 1192
2510.07 1082
2510.54 1195
2511.01 1277
2511.49 1277
2511.96 1383
2512.43 1259
2512.90 1259
2513.38 1184
2513.85 1340
2514.32 1279
2514.80 1126
2515.27 1153
2515.74 1076
2516.21 1082
2516.69 999
2517.16 1094
2517.63 1104
2518.11 1068
2518.58 1086
2519.05 991
2519.53 987
2520.00 965
2520.47 969
2520.95 992
2521.42 1021
2521.89 920
2522.37 1029
2522.84 877
2523.31 884
2523.79 1046
2524.26 879
2524.73 916
2525.21 1028
2525.68 1041
2526.16 1038
2526.63 1051
2527.10 1031
2527.58 1293
2528.05 1157
2528.52 1071
2529.00 1087
2529.47 983
2529.95 946
2530.42 1018
2530.90 932
2531.37 1087
2531.84 1036
2532.32 986
2532.79 962
2533.27 1021
2533.74 1069
2534.22 1046
2534.69 990
2535.17 1180
2535.64 1091
2536.12 1183
2536.59 1140
2537.07 1004
2537.54 1037
2538.02 1102
2538.49 1056
2538.97 902
2539.44 986
2539.92 981
2540.39 948
2540.87 941
2541.34 1024
2541.82 1057
2542.29 1021
2542.77 1002
2543.24 1096
2543.72 1046
2544.19 1217
2544.67 1254
2545.14 1090
2545.62 1118
2546.10 1138
2546.57 1122
2547.05 1204
2547.52 1147
2548.00 1235
2548.47 1362
2548.95 1326
2549.43 1311
2549.90 1284
2550.38 1425
2550.86 1361
2551.33 1294
2551.81 1249
2552.28 1307
2552.76 1321
2553.24 1201
2553.71 1251
2554.19 1279
2554.67 1239
2555.14 1303
2555.62 1109
2556.10 1107
2556.57 1130
2557.05 1250
2557.53 1229
2558.00 1136
2558.48 1109
2558.96 1233
2559.43 1116
2559.91 1009
2560.39 1082
2560.86 1121
2561.34 1033
2561.82 1002
2562.30 1119
2562.77 937
2563.25 1001
2563.73 846
2564.21 906
2564.68 897
2565.16 941
2565.64 1037
2566.12 1081
2566.59 995
2567.07 886
2567.55 937
2568.03 1100
2568.50 1018
2568.98 1007
2569.46 971
2569.94 987
2570.42 914
2570.89 843
2571.37 944
2571.85 866
2572.33 912
2572.81 880
2573.28 894
2573.76 950
2574.24 953
2574.72 1019
2575.20 960
2575.68 1043
2576.15 1096
2576.63 1034
2577.11 1024
2577.59 982
2578.07 1041
2578.55 1124
2579.03 1043
2579.50 952
2579.98 1040
2580.46 998
2580.94 940
2581.42 938
2581.90 977
2582.38 1014
2582.86 1017
2583.34 1018
2583.82 1029
2584.30 1138
2584.77 995
2585.25 1009
2585.73 958
2586.21 834
2586.69 864
2587.17 903
2587.65 870
2588.13 918
2588.61 896
2589.09 945
2589.57 1004
2590.05 896
2590.53 1026
2591.01 1075
2591.49 1021
2591.97 1043
2592.45 934
2592.93 1005
2593.41 978
2593.89 945
2594.37 1017
2594.85 1083
2595.33 930
2595.81 942
2596.29 934
2596.77 954
2597.25 856
2597.73 944
2598.21 974
2598.69 823
2599.17 900
2599.65 888
2600.14 958
2600.62 966
2601.10 972
2601.58 1056
2602.06 997
2602.54 951
2603.02 970
2603.50 892
2603.98 914
2604.46 971
2604.95 847
2605.43 1016
2605.91 1086
2606.39 934
2606.87 764
2607.35 838
2607.83 933
2608.31 941
2608.80 903
2609.28 972
2609.76 994
2610.24 868
2610.72 957
2611.20 1118
2611.69 960
2612.17 975
2612.65 988
2613.13 933
2613.61 893
2614.10 919
2614.58 860
2615.06 916
2615.54 1073
2616.02 1001
2616.51 1060
2616.99 1002
2617.47 1006
2617.95 1011
2618.44 917
2618.92 961
2619.40 1067
2619.88 978
2620.37 1039
2620.85 1099
2621.33 1159
2621.81 917
2622.30 922
2622.78 981
2623.26 1128
2623.75 1019
2624.23 848
2624.71 894
2625.19 922
2625.68 904
2626.16 957
2626.64 905
2627.13 955
2627.61 974
2628.09 900
2628.58 1111
2629.06 1127
2629.54 1028
2630.03 1024
2630.51 1065
2630.99 1168
2631.48 1118
2631.96 1110
2632.45 1188
2632.93 1131
2633.41 957
2633.90 1083
2634.38 1119
2634.86 940
2635.35 1061
2635.83 1021
2636.32 1102
2636.80 1046
2637.28 968
2637.77 1105
2638.25 1033
2638.74 1100
2639.22 1029
2639.71 876
2640.19 862
2640.68 966
2641.16 975
2641.64 1159
2642.13 1015
2642.61 1007
2643.10 1041
2643.58 928
2644.07 991
2644.55 1042
2645.04 934
2645.52 992
2646.01 1015
2646.49 921
2646.98 878
2647.46 890
2647.95 1053
2648.43 1083
2648.92 1035
2649.40 1002
2649.89 981
2650.37 1059
2650.86 1065
2651.34 973
2651.83 1094
2652.32 1129
2652.80 1072
2653.29 906
2653.77 1090
2654.26 1169
2654.74 1137
2655.23 1024
2655.72 1106
2656.20 1129
2656.69 1042
2657.17 946
2657.66 1035
2658.15 1211
2658.63 1205
2659.12 1106
2659.60 1014
2660.09 1149
2660.58 1137
2661.06 1112
2661.55 1028
2662.04 1091
2662.52 1009
2663.01 1032
2663.49 1043
2663.98 1055
2664.47 1131
2664.95 931
2665.44 954
2665.93 1037
2666.42 1080
2666.90 1036
2667.39 1207
2667.88 1137
2668.36 1062
2668.85 1034
2669.34 1163
2669.82 1125
2670.31 1152
2670.80 1067
2671.29 1075
2671.77 1120
2672.26 1268
2672.75 1467
2673.24 1541
2673.72 1419
2674.21 1423
2674.70 1361
2675.19 1484
2675.67 1558
2676.16 1542
2676.65 1392
2677.14 1263
2677.62 1346
2678.11 1195
2678.60 1337
2679.09 1251
2679.58 1211
2680.06 1225
2680.55 1218
2681.04 1077
2681.53 1093
2682.02 1124
2682.51 1145
2682.99 1040
2683.48 1085
2683.97 1159
2684.46 1192
2684.95 1063
2685.44 1177
2685.92 1117
2686.41 1076
2686.90 1102
2687.39 936
2687.88 1023
2688.37 1061
2688.86 1100
2689.35 1077
2689.83 988
2690.32 1009
2690.81 1122
2691.30 1116
2691.79 1155
2692.28 1115
2692.77 1041
2693.26 1085
2693.75 1050
2694.24 956
2694.73 1065
2695.22 1122
2695.71 1108
2696.20 1066
2696.68 1031
2697.17 1154
2697.66 1188
2698.15 1170
2698.64 1173
2699.13 1094
2699.62 938
2700.11 1105
2700.60 1095
2701.09 1053
2701.58 1101
2702.07 1099
2702.56 1031
2703.05 1027
2703.54 1178
2704.03 1132
2704.52 1137
2705.01 1141
2705.50 991
2706.00 978
2706.49 1084
2706.98 1032
2707.47 1090
2707.96 898
2708.45 885
2708.94 1045
2709.43 1168
2709.92 1066
2710.41 1030
2710.90 1132
2711.39 1093
2711.88 1002
2712.37 1041
2712.87 904
2713.36 882
2713.85 1024
2714.34 1158
2714.83 1137
2715.32 1156
2715.81 1071
2716.30 1130
2716.80 1179
2717.29 992
2717.78 955
2718.27 992
2718.76 1055
2719.25 1027
2719.75 1093
2720.24 1004
2720.73 1172
2721.22 1102
2721.71 1156
2722.20 1129
2722.70 1156
2723.19 1128
2723.68 1173
2724.17 1064
2724.66 1171
2725.16 1143
2725.65 1151
2726.14 1019
2726.63 1003
2727.13 1017
2727.62 943
2728.11 1041
2728.60 982
2729.10 966
2729.59 983
2730.08 981
2730.57 948
2731.07 969
2731.56 1035
2732.05 1089
2732.54 1101
2733.04 1105
2733.53 1034
2734.02 1175
2734.52 1123
2735.01 1070
2735.50 1138
2736.00 956
2736.49 1017
2736.98 1061
2737.47 1207
2737.97 1133
2738.46 1143
2738.95 1195
2739.45 1089
2739.94 1178
2740.44 1149
2740.93 1270
2741.42 1086
2741.92 1045
2742.41 1001
2742.90 954
2743.40 1102
2743.89 1096
2744.39 1015
2744.88 1082
2745.37 1095
2745.87 1034
2746.36 1003
2746.86 1179
2747.35 1104
2747.84 1185
2748.34 1138
2748.83 1231
2749.33 1177
2749.82 1212
2750.32 1227
2750.81 1230
2751.30 1171
2751.80 1161
2752.29 1282
2752.79 1053
2753.28 1144
2753.78 1107
2754.27 1115
2754.77 1022
2755.26 1060
2755.76 1018
2756.25 1090
2756.75 1053
2757.24 971
2757.74 1132
2758.23 1154
2758.73 1044
2759.22 1023
2759.72 955
2760.21 1000
2760.71 1156
2761.20 1094
2761.70 1061
2762.20 1060
2762.69 1049
2763.19 975
2763.68 1068
2764.18 1076
2764.67 1212
2765.17 1168
2765.67 1101
2766.16 1222
2766.66 1172
2767.15 1113
2767.65 1176
2768.14 1069
2768.64 1194
2769.14 1155
2769.63 1015
2770.13 1027
2770.63 1064
2771.12 998
2771.62 1029
2772.11 1114
2772.61 1062
2773.11 985
2773.60 1033
2774.10 1242
2774.60 1160
2775.09 1005
2775.59 1145
2776.09 1275
2776.58 1332
2777.08 1239
2777.58 1176
2778.07 1144
2778.57 1050
2779.07 1047
2779.57 1202
2780.06 968
2780.56 1008
2781.06 1146
2781.55 1038
2782.05 1111
2782.55 1190
2783.05 1076
2783.54 1149
2784.04 1061
2784.54 1017
2785.04 929
2785.53 871
2786.03 1028
2786.53 1067
2787.03 1072
2787.52 1029
2788.02 1063
2788.52 1032
2789.02 1016
2789.52 1017
2790.01 1091
2790.51 1100
2791.01 1007
2791.51 1001
2792.01 1125
2792.50 1207
2793.00 1124
2793.50 1144
2794.00 1161
2794.50 1067
2795.00 1100
2795.50 1109
2795.99 1029
2796.49 1029
2796.99 1195
2797.49 1232
2797.99 1108
2798.49 1103
2798.99 1234
2799.48 1257
2799.98 1216
2800.48 1048
2800.98 1079
2801.48 1162
2801.98 1106
2802.48 1126
2802.98 1063
2803.48 994
2803.98 1068
2804.48 1094
2804.97 1057
2805.47 1131
2805.97 1158
2806.47 1129
2806.97 1202
2807.47 1455
2807.97 1218
2808.47 1212
2808.97 1310
2809.47 1207
2809.97 1114
2810.47 1272
2810.97 1111
2811.47 1065
2811.97 1104
2812.47 1143
2812.97 1271
2813.47 1108
2813.97 1192
2814.47 1204
2814.97 1170
2815.47 1255
2815.97 1218
2816.47 1169
2816.97 1191
2817.47 1235
2817.97 1138
2818.47 1092
2818.97 1103
2819.47 1100
2819.98 1046
2820.48 960
2820.98 1011
2821.48 1085
2821.98 982
2822.48 967
2822.98 1027
2823.48 1012
2823.98 1134
2824.48 1113
2824.98 1119
2825.49 1105
2825.99 1070
2826.49 973
2826.99 1015
2827.49 933
2827.99 1061
2828.49 1053
2828.99 1109
2829.50 1085
2830.00 1112
2830.50 1011
2831.00 1106
2831.50 1092
2832.00 1129
2832.51 1028
2833.01 1061
2833.51 995
2834.01 1037
2834.51 990
2835.02 990
2835.52 1167
2836.02 1006
2836.52 953
2837.02 1033
2837.53 1039
2838.03 959
2838.53 1055
2839.03 1001
2839.54 1006
2840.04 1096
2840.54 1179
2841.04 1018
2841.55 1154
2842.05 1110
2842.55 1017
2843.05 1161
2843.56 1219
2844.06 1044
2844.56 1051
2845.07 1097
2845.57 1133
2846.07 1168
2846.57 1296
2847.08 1118
2847.58 1207
2848.08 1189
2848.59 1264
2849.09 1177
2849.59 1080
2850.10 1183
2850.60 1237
2851.10 1110
2851.61 1137
2852.11 1133
2852.61 1059
2853.12 1150
2853.62 1172
2854.12 1040
2854.63 1113
2855.13 1111
2855.64 1123
2856.14 1187
2856.64 1093
2857.15 1198
2857.65 1054
2858.16 1171
2858.66 1039
2859.16 1011
2859.67 1158
2860.17 1025
2860.68 1039
2861.18 1000
2861.69 998
2862.19 1144
2862.69 1181
2863.20 1083
2863.70 1063
2864.21 980
2864.71 1076
2865.22 1038
2865.72 1139
2866.23 1180
2866.73 1130
2867.24 1083
2867.74 992
2868.25 968
2868.75 910
2869.26 1075
2869.76 1076
2870.27 1209
2870.77 1385
2871.28 1138
2871.78 1099
2872.29 1128
2872.79 1357
2873.30 1248
2873.80 1357
2874.31 1317
2874.81 1280
2875.32 1393
2875.83 1392
2876.33 1109
2876.84 1213
2877.34 1439
2877.85 1291
2878.35 1157
2878.86 1033
2879.37 1164
2879.87 1338
2880.38 1189
2880.88 1093
2881.39 1165
2881.90 1007
2882.40 1100
2882.91 1195
2883.41 1174
2883.92 1236
2884.43 1248
2884.93 1256
2885.44 1318
2885.95 1435
2886.45 1249
2886.96 1226
2887.47 1209
2887.97 1293
2888.48 1249
2888.99 1284
2889.49 1122
2890.00 1134
2890.51 1200
2891.01 1280
2891.52 1240
2892.03 1315
2892.54 1212
2893.04 1143
2893.55 1232
2894.06 1224
2894.56 1200
2895.07 1248
2895.58 1258
2896.09 1348
2896.59 1389
2897.10 1277
2897.61 1278
2898.12 1223
2898.62 1236
2899.13 1204
2899.64 1287
2900.15 1206
2900.65 1203
2901.16 1263
2901.67 1142
2902.18 1077
2902.69 1153
2903.19 1171
2903.70 1200
2904.21 1111
2904.72 1256
2905.23 1182
2905.73 1215
2906.24 1210
2906.75 1189
2907.26 1177
2907.77 1191
2908.28 1175
2908.79 1216
2909.29 1186
2909.80 1137
2910.31 1140
2910.82 1142
2911.33 1018
2911.84 1060
2912.35 1060
2912.85 1100
2913.36 1173
2913.87 1122
2914.38 1166
2914.89 1220
2915.40 1124
2915.91 1093
2916.42 1203
2916.93 1090
2917.44 1207
2917.95 1258
2918.45 1125
2918.96 1122
2919.47 1275
2919.98 1227
2920.49 1241
2921.00 1230
2921.51 1263
2922.02 1232
2922.53 1247
2923.04 1181
2923.55 1325
2924.06 1199
2924.57 1314
2925.08 1322
2925.59 1187
2926.10 1290
2926.61 1399
2927.12 1359
2927.63 1249
2928.14 1066
2928.65 1061
2929.16 1172
2929.67 1189
2930.18 1199
2930.69 1076
2931.20 1120
2931.71 979
2932.22 942
2932.73 1112
2933.25 1024
2933.76 1102
2934.27 1181
2934.78 1156
2935.29 1190
2935.80 1231
2936.31 1241
2936.82 1091
2937.33 1218
2937.84 1302
2938.35 1343
2938.87 1360
2939.38 1304
2939.89 1322
2940.40 1359
2940.91 1425
2941.42 1320
2941.93 1452
2942.44 1527
2942.96 1503
2943.47 1341
2943.98 1391
2944.49 1549
2945.00 1589
2945.51 1421
2946.03 1389
2946.54 1276
2947.05 1238
2947.56 1219
2948.07 1305
2948.59 1329
2949.10 1228
2949.61 1184
2950.12 1119
2950.63 1077
2951.15 1155
2951.66 1147
2952.17 1183
2952.68 1194
2953.19 1167
2953.71 1094
2954.22 1144
2954.73 1076
2955.24 1144
2955.76 1284
2956.27 1156
2956.78 1107
2957.30 1233
2957.81 1078
2958.32 1029
2958.83 1153
2959.35 1146
2959.86 1070
2960.37 1123
2960.89 1191
2961.40 1196
2961.91 1237
2962.43 1161
2962.94 1098
2963.45 1144
2963.96 1089
2964.48 1141
2964.99 1179
2965.51 1198
2966.02 1327
2966.53 1165
2967.05 1138
2967.56 1302
2968.07 1205
2968.59 1347
2969.10 1205
2969.61 1213
2970.13 1130
2970.64 1133
2971.16 1123
2971.67 1245
2972.18 1170
2972.70 1247
2973.21 1202
2973.73 1301
2974.24 1239
2974.75 1164
2975.27 1226
2975.78 1231
2976.30 1264
2976.81 1180
2977.33 1280
2977.84 1293
2978.36 1292
2978.87 1179
2979.38 1147
2979.90 1305
2980.41 1176
2980.93 1317
2981.44 1215
2981.96 1221
2982.47 1226
2982.99 1234
2983.50 1479
2984.02 1318
2984.53 1236
2985.05 1368
2985.56 1376
2986.08 1308
2986.59 1307
2987.11 1389
2987.63 1479
2988.14 1447
2988.66 1570
2989.17 1573
2989.69 1517
2990.20 1467
2990.72 1420
2991.23 1436
2991.75 1405
2992.27 1312
2992.78 1571
2993.30 1431
2993.81 1301
2994.33 1359
2994.84 1356
2995.36 1545
2995.88 1462
2996.39 1419
2996.91 1611
2997.43 1877
2997.94 1768
2998.46 1767
2998.97 1429
2999.49 1740
3000.01 1762
3000.52 1846
3001.04 1853
3001.56 1814
3002.07 2123
3002.59 2378
3003.11 2476
3003.62 2683
3004.14 2853
3004.66 3140
3005.17 3502
3005.69 3668
3006.21 3997
3006.72 3651
3007.24 3526
3007.76 3196
3008.28 2725
3008.79 2642
3009.31 2230
3009.83 1957
3010.34 1819
3010.86 1713
3011.38 1444
3011.90 1498
3012.41 1511
3012.93 1384
3013.45 1464
3013.97 1366
3014.48 1406
3015.00 1360
3015.52 1254
3016.04 1318
3016.56 1297
3017.07 1368
3017.59 1384
3018.11 1339
3018.63 1344
3019.15 1396
3019.66 1304
3020.18 1329
3020.70 1418
3021.22 1388
3021.74 1491
3022.26 1450
3022.77 1365
3023.29 1430
3023.81 1464
3024.33 1413
3024.85 1529
3025.37 1530
3025.88 1571
3026.40 1374
3026.92 1368
3027.44 1411
3027.96 1281
3028.48 1282
3029.00 1188
3029.52 1328
3030.04 1335
3030.55 1263
3031.07 1366
3031.59 1190
3032.11 1248
3032.63 1228
3033.15 1197
3033.67 1226
3034.19 1258
3034.71 1312
3035.23 1292
3035.75 1185
3036.27 1217
3036.79 1308
3037.31 1341
3037.83 1334
3038.35 1247
3038.87 1313
3039.39 1382
3039.91 1228
3040.42 1241
3040.94 1394
3041.46 1190
3041.98 1162
3042.50 1273
3043.03 1390
3043.55 1211
3044.07 1201
3044.59 1178
3045.11 1207
3045.63 1298
3046.15 1458
3046.67 1218
3047.19 1136
3047.71 1176
3048.23 1235
3048.75 1163
3049.27 1236
3049.79 1253
3050.31 1291
3050.83 1300
3051.35 1310
3051.87 1244
3052.39 1319
3052.92 1221
3053.44 1107
3053.96 1188
3054.48 1333
3055.00 1346
3055.52 1320
3056.04 1257
3056.56 1178
3057.09 1182
3057.61 1265
3058.13 1414
3058.65 1324
3059.17 1366
3059.69 1410
3060.21 1298
3060.74 1410
3061.26 1256
3061.78 1240
3062.30 1394
3062.82 1401
3063.34 1254
3063.87 1304
3064.39 1346
3064.91 1377
3065.43 1382
3065.95 1404
3066.48 1366
3067.00 1446
3067.52 1520
3068.04 1442
3068.57 1485
3069.09 1463
3069.61 1309
3070.13 1371
3070.66 1404
3071.18 1496
3071.70 1256
3072.22 1413
3072.75 1452
3073.27 1558
3073.79 1493
3074.31 1464
3074.84 1393
3075.36 1470
3075.88 1562
3076.41 1542
3076.93 1595
3077.45 1576
3077.97 1653
3078.50 1659
3079.02 1755
3079.54 1687
3080.07 1751
3080.59 1856
3081.11 1739
3081.64 1900
3082.16 1937
3082.68 1891
3083.21 1760
3083.73 1945
3084.26 1855
3084.78 1814
3085.30 1696
3085.83 1944
3086.35 2193
3086.87 2202
3087.40 2116
3087.92 2466
3088.45 2658
3088.97 2546
3089.49 3010
3090.02 3014
3090.54 2922
3091.07 2965
3091.59 3090
3092.11 2967
3092.64 2950
3093.16 2727
3093.69 2643
3094.21 2407
3094.74 2340
3095.26 2167
3095.79 2130
3096.31 1923
3096.84 1957
3097.36 1885
3097.89 1826
3098.41 2000
3098.93 1935
3099.46 1917
3099.98 2143
3100.51 2357
3101.03 2602
3101.56 3300
3102.09 3386
3102.61 3783
3103.14 4084
3103.66 4431
3104.19 4366
3104.71 4343
3105.24 4185
3105.76 3755
3106.29 3467
3106.81 3153
3107.34 2708
3107.86 2577
3108.39 2537
3108.92 2015
3109.44 2053
3109.97 1957
3110.49 1898
3111.02 1858
3111.55 1774
3112.07 1774
3112.60 1761
3113.12 1623
3113.65 1650
3114.18 1590
3114.70 1523
3115.23 1445
3115.75 1487
3116.28 1447
3116.81 1394
3117.33 1566
3117.86 1459
3118.39 1546
3118.91 1636
3119.44 1545
3119.97 1583
3120.49 1628
3121.02 1734
3121.55 1762
3122.07 1702
3122.60 1754
3123.13 1642
3123.65 1738
3124.18 1666
3124.71 1675
3125.24 1500
3125.76 1655
3126.29 1605
3126.82 1560
3127.34 1530
3127.87 1406
3128.40 1446
3128.93 1536
3129.45 1349
3129.98 1533
3130.51 1477
3131.04 1407
3131.56 1438
3132.09 1341
3132.62 1361
3133.15 1443
3133.68 1441
3134.20 1510
3134.73 1367
3135.26 1444
3135.79 1262
3136.32 1131
3136.84 1313
3137.37 1426
3137.90 1176
3138.43 1149
3138.96 1171
3139.48 1181
3140.01 1163
3140.54 1214
3141.07 1313
3141.60 1347
3142.13 1360
3142.66 1210
3143.18 1195
3143.71 1192
3144.24 1275
3144.77 1321
3145.30 1338
3145.83 1268
3146.36 1378
3146.89 1377
3147.41 1328
3147.94 1334
3148.47 1382
3149.00 1542
3149.53 1457
3150.06 1387
3150.59 1510
3151.12 1606
3151.65 1397
3152.18 1417
3152.71 1392
3153.24 1401
3153.77 1317
3154.30 1412
3154.82 1316
3155.35 1295
3155.88 1221
3156.41 1275
3156.94 1378
3157.47 1426
3158.00 1521
3158.53 1378
3159.06 1349
3159.59 1361
3160.12 1336
3160.65 1325
3161.18 1419
3161.71 1460
3162.24 1516
3162.77 1409
3163.30 1527
3163.83 1464
3164.37 1407
3164.90 1244
3165.43 1271
3165.96 1153
3166.49 1248
3167.02 1254
3167.55 1202
3168.08 1250
3168.61 1146
3169.14 1184
3169.67 1184
3170.20 1212
3170.73 1206
3171.26 1100
3171.80 1157
3172.33 1257
3172.86 1241
3173.39 1202
3173.92 1324
3174.45 1306
3174.98 1269
3175.51 1221
3176.05 1242
3176.58 1320
3177.11 1260
3177.64 1217
3178.17 1295
3178.70 1126
3179.23 1277
3179.77 1159
3180.30 1090
3180.83 1149
3181.36 1169
3181.89 1251
3182.43 1196
3182.96 1279
3183.49 1167
3184.02 1218
3184.55 1414
3185.09 1170
3185.62 1190
3186.15 1192
3186.68 1172
3187.21 1294
3187.75 1185
3188.28 1270
3188.81 1205
3189.34 1210
3189.88 1110
3190.41 1209
3190.94 1258
3191.47 1232
3192.01 1205
3192.54 1353
3193.07 1279
3193.61 1348
3194.14 1295
3194.67 1265
3195.20 1294
3195.74 1283
3196.27 1405
3196.80 1261
3197.34 1369
3197.87 1256
3198.40 1272
3198.94 1449
3199.47 1385
3200.00 1395
3200.54 1328
3201.07 1431
3201.60 1402
3202.14 1396
3202.67 1484
3203.21 1469
3203.74 1265
3204.27 1444
3204.81 1504
3205.34 1594
3205.87 1519
3206.41 1366
3206.94 1402
3207.48 1508
3208.01 1624
3208.54 1551
3209.08 1465
3209.61 1845
3210.15 1836
3210.68 1829
3211.22 1680
3211.75 1785
3212.28 1854
3212.82 1820
3213.35 1823
3213.89 1725
3214.42 1576
3214.96 1596
3215.49 1639
3216.03 1495
3216.56 1438
3217.10 1332
3217.63 1200
3218.17 1435
3218.70 1324
3219.24 1226
3219.77 1247
3220.31 1318
3220.84 1347
3221.38 1357
3221.91 1401
3222.45 1369
3222.98 1574
3223.52 1585
3224.05 1711
3224.59 1704
3225.12 1860
3225.66 1838
3226.19 1782
3226.73 1653
3227.27 1692
3227.80 1560
3228.34 1426
3228.87 1441
3229.41 1447
3229.94 1386
3230.48 1494
3231.02 1426
3231.55 1510
3232.09 1671
3232.62 1559
3233.16 1537
3233.70 1486
3234.23 1526
3234.77 1595
3235.31 1440
3235.84 1550
3236.38 1641
3236.91 1528
3237.45 1554
3237.99 1647
3238.52 1666
3239.06 1668
3239.60 1449
3240.13 1510
3240.67 1684
3241.21 1550
3241.75 1648
3242.28 1690
3242.82 1575
3243.36 1770
3243.89 1836
3244.43 1679
3244.97 1675
3245.50 1646
3246.04 1662
3246.58 1632
3247.12 1786
3247.65 1923
3248.19 1704
3248.73 1748
3249.27 1847
3249.80 2005
3250.34 2109
3250.88 2097
3251.42 2471
3251.95 2478
3252.49 2494
3253.03 2798
3253.57 3071
3254.11 3066
3254.64 3137
3255.18 3111
3255.72 2907
3256.26 2888
3256.80 2551
3257.33 2499
3257.87 2203
3258.41 2246
3258.95 2353
3259.49 2414
3260.02 2469
3260.56 2302
3261.10 2498
3261.64 2657
3262.18 2757
3262.72 2624
3263.26 2583
3263.79 2732
3264.33 2816
3264.87 3068
3265.41 3060
3265.95 3234
3266.49 3302
3267.03 3427
3267.57 3280
3268.11 3124
3268.64 3023
3269.18 2981
3269.72 2801
3270.26 2576
3270.80 2478
3271.34 2494
3271.88 2329
3272.42 2044
3272.96 1901
3273.50 2122
3274.04 2229
3274.58 2177
3275.12 2266
3275.66 2319
3276.20 2077
3276.74 2272
3277.28 2486
3277.82 2398
3278.36 2242
3278.90 2242
3279.44 2256
3279.98 2147
3280.52 2064
3281.06 2046
3281.60 2136
3282.14 2225
3282.68 2100
3283.22 2222
3283.76 2000
3284.30 2002
3284.84 2019
3285.38 1978
3285.92 1931
3286.46 2116
3287.00 2090
3287.54 2105
3288.08 2125
3288.62 2040
3289.16 1978
3289.70 2019
3290.24 2307
3290.79 2168
3291.33 2219
3291.87 2363
3292.41 2352
3292.95 2449
3293.49 2648
3294.03 2826
3294.57 2975
3295.11 2968
3295.66 3001
3296.20 3153
3296.74 3284
3297.28 3489
3297.82 3384
3298.36 3050
3298.90 2980
3299.45 2882
3299.99 3143
3300.53 2832
3301.07 2606
3301.61 2504
3302.16 2346
3302.70 2142
3303.24 2268
3303.78 2298
3304.32 2153
3304.87 2270
3305.41 2184
3305.95 2119
3306.49 2088
3307.03 2263
3307.58 2098
3308.12 2354
3308.66 2377
3309.20 2423
3309.75 2250
3310.29 2301
3310.83 2322
3311.37 2618
3311.92 2614
3312.46 2651
3313.00 2402
3313.54 2228
3314.09 2360
3314.63 2518
3315.17 2420
3315.72 2594
3316.26 2514
3316.80 2645
3317.35 2804
3317.89 3067
3318.43 3097
3318.97 3134
3319.52 3263
3320.06 3187
3320.60 3343
3321.15 3232
3321.69 3349
3322.23 3166
3322.78 2911
3323.32 3229
3323.87 3091
3324.41 2802
3324.95 2933
3325.50 2779
3326.04 2587
3326.58 2446
3327.13 2433
3327.67 2366
3328.22 2468
3328.76 2509
3329.30 2418
3329.85 2406
3330.39 2543
3330.94 3010
3331.48 3394
3332.03 3932
3332.57 4603
3333.11 5643
3333.66 6539
3334.20 7655
3334.75 8783
3335.29 10517
3335.84 12024
3336.38 12673
3336.93 13648
3337.47 13658
3338.02 13371
3338.56 12191
3339.11 10900
3339.65 9615
3340.20 8528
3340.74 7364
3341.29 6038
3341.83 5209
3342.38 4118
3342.92 3502
3343.47 3218
3344.01 2762
3344.56 2549
3345.10 2497
3345.65 2321
3346.19 2160
3346.74 2214
3347.28 2200
3347.83 2169
3348.38 1999
3348.92 2023
3349.47 2108
3350.01 1918
3350.56 2090
3351.10 1966
3351.65 1997
3352.20 2054
3352.74 1942
3353.29 1887
3353.83 1925
3354.38 1970
3354.93 1780
3355.47 1698
3356.02 1841
3356.56 2039
3357.11 1882
3357.66 1816
3358.20 1914
3358.75 1868
3359.30 1834
3359.84 1919
3360.39 1854
3360.94 1941
3361.48 1945
3362.03 2018
3362.58 1844
3363.12 1846
3363.67 1914
3364.22 1913
3364.76 1844
3365.31 1861
3365.86 1946
3366.41 1896
3366.95 2059
3367.50 2059
3368.05 2003
3368.59 1871
3369.14 1938
3369.69 1906
3370.24 1932
3370.78 2106
3371.33 2264
3371.88 2256
3372.43 2450
3372.97 2661
3373.52 2741
3374.07 2897
3374.62 2991
3375.17 3058
3375.71 3099
3376.26 3006
3376.81 2925
3377.36 2777
3377.91 2474
3378.45 2316
3379.00 2369
3379.55 2212
3380.10 2027
3380.65 1821
3381.19 1739
3381.74 1643
3382.29 1597
3382.84 1624
3383.39 1636
3383.94 1599
3384.49 1669
3385.03 1704
3385.58 1540
3386.13 1523
3386.68 1432
3387.23 1471
3387.78 1492
3388.33 1571
3388.88 1542
3389.42 1490
3389.97 1374
3390.52 1382
3391.07 1516
3391.62 1497
3392.17 1480
3392.72 1480
3393.27 1433
3393.82 1481
3394.37 1645
3394.92 1439
3395.47 1461
3396.02 1609
3396.57 1589
3397.11 1722
3397.66 1588
3398.21 1504
3398.76 1701
3399.31 1804
3399.86 1624
3400.41 1577
3400.96 1673
3401.51 1656
3402.06 1511
3402.61 1449
3403.16 1503
3403.71 1476
3404.26 1517
3404.81 1511
3405.36 1395
3405.91 1458
3406.46 1425
3407.02 1449
3407.57 1495
3408.12 1544
3408.67 1574
3409.22 1531
3409.77 1646
3410.32 1692
3410.87 1843
3411.42 1868
3411.97 2033
3412.52 2054
3413.07 2014
3413.62 2111
3414.17 1958
3414.73 2015
3415.28 1897
3415.83 1767
3416.38 1776
3416.93 1625
3417.48 1914
3418.03 1948
3418.58 1738
3419.14 1711
3419.69 1581
3420.24 1582
3420.79 1634
3421.34 1494
3421.89 1519
3422.44 1518
3423.00 1442
3423.55 1499
3424.10 1483
3424.65 1482
3425.20 1631
3425.76 1550
3426.31 1614
3426.86 1522
3427.41 1371
3427.96 1370
3428.52 1312
3429.07 1473
3429.62 1372
3430.17 1366
3430.72 1413
3431.28 1466
3431.83 1388
3432.38 1446
3432.93 1457
3433.49 1397
3434.04 1369
3434.59 1376
3435.14 1358
3435.70 1407
3436.25 1336
3436.80 1491
3437.36 1457
3437.91 1435
3438.46 1380
3439.01 1260
3439.57 1402
3440.12 1345
3440.67 1392
3441.23 1310
3441.78 1377
3442.33 1408
3442.89 1387
3443.44 1423
3443.99 1511
3444.55 1410
3445.10 1500
3445.65 1439
3446.21 1334
3446.76 1358
3447.31 1323
3447.87 1360
3448.42 1296
3448.98 1324
3449.53 1396
3450.08 1447
3450.64 1277
3451.19 1297
3451.75 1270
3452.30 1390
3452.85 1333
3453.41 1372
3453.96 1179
3454.52 1299
3455.07 1346
3455.62 1318
3456.18 1257
3456.73 1310
3457.29 1471
3457.84 1404
3458.40 1306
3458.95 1363
3459.51 1218
3460.06 1316
3460.62 1457
3461.17 1256
3461.72 1251
3462.28 1353
3462.83 1362
3463.39 1225
3463.94 1366
3464.50 1432
3465.05 1325
3465.61 1480
3466.17 1506
3466.72 1472
3467.28 1541
3467.83 1443
3468.39 1348
3468.94 1518
3469.50 1516
3470.05 1648
3470.61 1573
3471.16 1587
3471.72 1604
3472.27 1659
3472.83 1785
3473.39 1676
3473.94 1639
3474.50 1804
3475.05 1835
3475.61 1567
3476.17 1691
3476.72 1620
3477.28 1661
3477.83 1735
3478.39 1773
3478.95 1636
3479.50 1843
3480.06 1857
3480.61 1905
3481.17 1876
3481.73 1962
3482.28 1982
3482.84 1914
3483.40 2137
3483.95 1958
3484.51 1887
3485.07 2056
3485.62 2057
3486.18 2050
3486.74 2245
3487.29 2058
3487.85 2247
3488.41 2586
3488.97 2782
3489.52 3212
3490.08 3964
3490.64 4335
3491.19 4579
3491.75 5243
3492.31 5624
3492.87 6045
3493.42 6303
3493.98 6588
3494.54 6086
3495.09 5528
3495.65 5076
3496.21 4211
3496.77 3506
3497.33 3035
3497.88 2722
3498.44 2401
3499.00 2142
3499.56 2240
3500.11 2391
3500.67 2210
3501.23 2293
3501.79 2359
3502.35 2386
3502.90 2405
3503.46 2517
3504.02 2712
3504.58 2600
3505.14 2709
3505.70 2674
3506.25 2772
3506.81 2507
3507.37 2447
3507.93 2580
3508.49 2637
3509.05 2567
3509.61 2063
3510.16 2071
3510.72 2089
3511.28 2094
3511.84 2001
3512.40 1972
3512.96 1934
3513.52 1844
3514.08 1747
3514.63 1750
3515.19 1684
3515.75 1579
3516.31 1561
3516.87 1448
3517.43 1399
3517.99 1473
3518.55 1482
3519.11 1491
3519.67 1386
3520.23 1618
3520.79 1573
3521.35 1517
3521.91 1535
3522.47 1479
3523.03 1583
3523.59 1732
3524.15 1545
3524.71 1508
3525.26 1526
3525.82 1532
3526.38 1406
3526.94 1388
3527.50 1729
3528.07 1516
3528.63 1547
3529.19 1571
3529.75 1554
3530.31 1494
3530.87 1522
3531.43 1534
3531.99 1550
3532.55 1486
3533.11 1586
3533.67 1513
3534.23 1640
3534.79 1651
3535.35 1600
3535.91 1571
3536.47 1527
3537.03 1515
3537.59 1477
3538.15 1499
3538.72 1505
3539.28 1552
3539.84 1579
3540.40 1556
3540.96 1441
3541.52 1368
3542.08 1372
3542.64 1527
3543.20 1509
3543.77 1689
3544.33 1479
3544.89 1548
3545.45 1696
3546.01 1739
3546.57 1593
3547.14 1635
3547.70 1601
3548.26 1635
3548.82 1516
3549.38 1388
3549.94 1285
3550.51 1341
3551.07 1408
3551.63 1404
3552.19 1453
3552.75 1430
3553.32 1421
3553.88 1184
3554.44 1301
3555.00 1264
3555.56 1192
3556.13 1253
3556.69 1389
3557.25 1325
3557.81 1280
3558.38 1204
3558.94 1209
3559.50 1284
3560.06 1197
3560.63 1254
3561.19 1437
3561.75 1349
3562.32 1297
3562.88 1300
3563.44 1323
3564.00 1439
3564.57 1415
3565.13 1392
3565.69 1289
3566.26 1435
3566.82 1340
3567.38 1354
3567.95 1355
3568.51 1397
3569.07 1358
3569.64 1389
3570.20 1217
3570.76 1157
3571.33 1182
3571.89 1205
3572.45 1150
3573.02 1260
3573.58 1299
3574.15 1430
3574.71 1505
3575.27 1581
3575.84 1406
3576.40 1440
3576.96 1592
3577.53 1624
3578.09 1669
3578.66 1595
3579.22 1663
3579.79 1504
3580.35 1601
3580.91 1375
3581.48 1448
3582.04 1377
3582.61 1386
3583.17 1431
3583.74 1301
3584.30 1372
3584.87 1390
3585.43 1304
3585.99 1250
3586.56 1267
3587.12 1316
3587.69 1350
3588.25 1297
3588.82 1274
3589.38 1268
3589.95 1170
3590.51 1332
3591.08 1329
3591.64 1384
3592.21 1207
3592.77 1226
3593.34 1304
3593.91 1255
3594.47 1279
3595.04 1376
3595.60 1465
3596.17 1238
3596.73 1282
3597.30 1367
3597.86 1360
3598.43 1349
3599.00 1312
3599.56 1319
3600.13 1387
3600.69 1358
3601.26 1283
3601.82 1286
3602.39 1287
3602.96 1342
3603.52 1307
3604.09 1206
3604.65 1452
3605.22 1358
3605.79 1197
3606.35 1343
3606.92 1189
3607.49 1213
3608.05 1169
3608.62 1199
3609.19 1065
3609.75 1226
3610.32 1239
3610.89 1157
3611.45 1197
3612.02 1104
3612.59 1255
3613.15 1258
3613.72 1294
3614.29 1312
3614.85 1367
3615.42 1383
3615.99 1593
3616.55 1621
3617.12 1854
3617.69 2021
3618.26 2028
3618.82 2045
3619.39 2181
3619.96 2302
3620.53 2197
3621.09 2095
3621.66 1890
3622.23 1827
3622.80 1702
3623.36 1570
3623.93 1577
3624.50 1368
3625.07 1339
3625.63 1362
3626.20 1321
3626.77 1265
3627.34 1312
3627.91 1218
3628.47 1208
3629.04 1270
3629.61 1248
3630.18 1216
3630.75 1211
3631.31 1220
3631.88 1195
3632.45 1144
3633.02 1189
3633.59 1264
3634.16 1164
3634.73 1238
3635.29 1234
3635.86 1107
3636.43 1223
3637.00 1101
3637.57 1143
3638.14 1144
3638.71 1268
3639.28 1303
3639.84 1263
3640.41 1387
3640.98 1316
3641.55 1301
3642.12 1414
3642.69 1390
3643.26 1457
3643.83 1467
3644.40 1487
3644.97 1383
3645.54 1376
3646.11 1225
3646.67 1277
3647.24 1393
3647.81 1427
3648.38 1405
3648.95 1437
3649.52 1301
3650.09 1173
3650.66 1258
3651.23 1307
3651.80 1404
3652.37 1533
3652.94 1434
3653.51 1316
3654.08 1388
3654.65 1368
3655.22 1513
3655.79 1496
3656.36 1428
3656.93 1452
3657.50 1567
3658.07 1445
3658.64 1398
3659.21 1452
3659.78 1565
3660.35 1543
3660.93 1375
3661.50 1365
3662.07 1431
3662.64 1509
3663.21 1476
3663.78 1409
3664.35 1451
3664.92 1523
3665.49 1505
3666.06 1538
3666.63 1526
3667.20 1508
3667.78 1471
3668.35 1359
3668.92 1518
3669.49 1389
3670.06 1374
3670.63 1297
3671.20 1230
3671.77 1315
3672.35 1382
3672.92 1300
3673.49 1400
3674.06 1469
3674.63 1275
3675.20 1380
3675.78 1423
3676.35 1524
3676.92 1457
3677.49 1510
3678.06 1558
3678.64 1359
3679.21 1439
3679.78 1545
3680.35 1553
3680.92 1428
3681.50 1317
3682.07 1365
3682.64 1367
3683.21 1285
3683.79 1229
3684.36 1239
3684.93 1242
3685.50 1171
3686.07 1163
3686.65 1332
3687.22 1363
3687.79 1320
3688.37 1436
3688.94 1351
3689.51 1488
3690.08 1589
3690.66 1602
3691.23 1503
3691.80 1443
3692.38 1361
3692.95 1533
3693.52 1430
3694.10 1385
3694.67 1420
3695.24 1383
3695.81 1411
3696.39 1314
3696.96 1213
3697.54 1228
3698.11 1224
3698.68 1180
3699.26 1216
3699.83 1160
3700.40 1239
3700.98 1242
3701.55 1258
3702.12 1210
3702.70 1185
3703.27 1183
3703.85 1135
3704.42 1209
3704.99 1354
3705.57 1251
3706.14 1297
3706.72 1353
3707.29 1280
3707.86 1394
3708.44 1245
3709.01 1377
3709.59 1328
3710.16 1294
3710.74 1349
3711.31 1272
3711.89 1297
3712.46 1330
3713.03 1394
3713.61 1329
3714.18 1166
3714.76 1194
3715.33 1190
3715.91 1183
3716.48 1199
3717.06 1229
3717.63 1319
3718.21 1156
3718.78 1117
3719.36 1110
3719.93 975
3720.51 1121
3721.08 1163
3721.66 1122
3722.23 1153
3722.81 1193
3723.39 1228
3723.96 1134
3724.54 1057
3725.11 1136
3725.69 1205
3726.26 1305
3726.84 1166
3727.41 1130
3727.99 1114
3728.57 1259
3729.14 1312
3729.72 1195
3730.29 1247
3730.87 1364
3731.45 1668
3732.02 1605
3732.60 1526
3733.17 1674
3733.75 1834
3734.33 1828
3734.90 1711
3735.48 1630
3736.06 1671
3736.63 1550
3737.21 1592
3737.79 1498
3738.36 1408
3738.94 1548
3739.52 1429
3740.09 1348
3740.67 1180
3741.25 1195
3741.82 1244
3742.40 1136
3742.98 1255
3743.55 1187
3744.13 1221
3744.71 1225
3745.28 1306
3745.86 1215
3746.44 1203
3747.02 1319
3747.59 1298
3748.17 1233
3748.75 1240
3749.33 1187
3749.90 1250
3750.48 1209
3751.06 1178
3751.64 1189
3752.21 1260
3752.79 1211
3753.37 1114
3753.95 1201
3754.52 1190
3755.10 1089
3755.68 1244
3756.26 1252
3756.84 1084
3757.41 1092
3757.99 1159
3758.57 1285
3759.15 1207
3759.73 1208
3760.31 1220
3760.88 1255
3761.46 1259
3762.04 1317
3762.62 1385
3763.20 1260
3763.78 1339
3764.35 1299
3764.93 1256
3765.51 1230
3766.09 1300
3766.67 1269
3767.25 1288
3767.83 1200
3768.41 1250
3768.99 1281
3769.56 1175
3770.14 1216
3770.72 1114
3771.30 1259
3771.88 1280
3772.46 1191
3773.04 1146
3773.62 1275
3774.20 1267
3774.78 1207
3775.36 1261
3775.94 1298
3776.52 1151
3777.10 1211
3777.67 1158
3778.25 1107
3778.83 1095
3779.41 1244
3779.99 1254
3780.57 1293
3781.15 1139
3781.73 1155
3782.31 1258
3782.89 1121
3783.47 1024
3784.05 1219
3784.63 1237
3785.21 1162
3785.79 1108
3786.37 1110
3786.95 1200
3787.54 1168
3788.12 1139
3788.70 1150
3789.28 1127
3789.86 1104
3790.44 1091
3791.02 1087
3791.60 1191
3792.18 1141
3792.76 1100
3793.34 1147
3793.92 1273
3794.50 1234
3795.08 1222
3795.66 1183
3796.25 1150
3796.83 1149
3797.41 981
3797.99 1082
3798.57 1129
3799.15 1073
3799.73 1160
3800.31 1103
3800.90 1239
3801.48 1249
3802.06 1158
3802.64 1077
3803.22 1092
3803.80 1147
3804.39 1243
3804.97 1204
3805.55 1138
3806.13 1185
3806.71 1240
3807.29 1262
3807.88 1375
3808.46 1356
3809.04 1286
3809.62 1425
3810.20 1521
3810.79 1477
3811.37 1435
3811.95 1306
3812.53 1272
3813.12 1247
3813.70 1279
3814.28 1375
3814.86 1253
3815.45 1207
3816.03 1163
3816.61 1160
3817.19 1088
3817.78 1276
3818.36 1318
3818.94 1154
3819.52 1113
3820.11 1090
3820.69 1155
3821.27 1094
3821.86 1236
3822.44 1166
3823.02 1197
3823.61 1156
3824.19 1083
3824.77 1273
3825.36 1289
3825.94 1292
3826.52 1249
3827.11 1243
3827.69 1280
3828.27 1234
3828.86 1226
3829.44 1242
3830.02 1184
3830.61 1188
3831.19 1181
3831.77 1263
3832.36 1222
3832.94 1268
3833.53 1181
3834.11 1267
3834.69 1237
3835.28 1166
3835.86 1223
3836.45 1356
3837.03 1217
3837.61 1190
3838.20 1203
3838.78 1200
3839.37 1214
3839.95 1207
3840.54 1225
3841.12 1186
3841.70 1172
3842.29 1171
3842.87 1204
3843.46 1277
3844.04 1386
3844.63 1283
3845.21 1252
3845.80 1293
3846.38 1153
3846.97 1323
3847.55 1342
3848.14 1264
3848.72 1381
3849.31 1368
3849.89 1401
3850.48 1370
3851.06 1333
3851.65 1324
3852.23 1312
3852.82 1308
3853.40 1368
3853.99 1410
3854.58 1360
3855.16 1444
3855.75 1257
3856.33 1307
3856.92 1330
3857.50 1508
3858.09 1619
3858.68 1809
3859.26 1884
3859.85 2043
3860.43 2207
3861.02 2533
3861.60 2813
3862.19 2681
3862.78 2782
3863.36 2707
3863.95 2740
3864.54 2408
3865.12 2230
3865.71 2080
3866.29 1974
3866.88 1772
3867.47 1846
3868.05 1846
3868.64 1392
3869.23 1404
3869.81 1463
3870.40 1321
3870.99 1305
3871.57 1319
3872.16 1379
3872.75 1475
3873.33 1336
3873.92 1272
3874.51 1256
3875.10 1349
3875.68 1388
3876.27 1307
3876.86 1335
3877.44 1280
3878.03 1198
3878.62 1251
3879.21 1112
3879.79 1179
3880.38 1284
3880.97 1185
3881.56 1110
3882.14 1192
3882.73 1171
3883.32 1210
3883.91 1287
3884.49 1262
3885.08 1283
3885.67 1293
3886.26 1240
3886.85 1401
3887.43 1376
3888.02 1341
3888.61 1195
3889.20 1219
3889.79 1400
3890.38 1494
3890.96 1528
3891.55 1531
3892.14 1424
3892.73 1424
3893.32 1430
3893.91 1388
3894.49 1344
3895.08 1410
3895.67 1426
3896.26 1362
3896.85 1302
3897.44 1310
3898.03 1389
3898.61 1494
3899.20 1412
3899.79 1455
3900.38 1562
3900.97 1558
3901.56 1421
3902.15 1480
3902.74 1286
3903.33 1379
3903.92 1325
3904.51 1289
3905.09 1384
3905.68 1520
3906.27 1328
3906.86 1258
3907.45 1246
3908.04 1274
3908.63 1161
3909.22 1239
3909.81 1293
3910.40 1395
3910.99 1316
3911.58 1217
3912.17 1271
3912.76 1267
3913.35 1148
3913.94 1168
3914.53 1250
3915.12 1103
3915.71 1195
3916.30 1218
3916.89 1227
3917.48 1206
3918.07 1200
3918.66 1084
3919.25 1192
3919.84 1050
3920.43 1120
3921.02 1168
3921.61 1207
3922.20 1217
3922.80 1163
3923.39 1063
3923.98 1076
3924.57 1104
3925.16 962
3925.75 1212
3926.34 1135
3926.93 1177
3927.52 1169
3928.11 1018
3928.70 1006
3929.30 1057
3929.89 1149
3930.48 1115
3931.07 1089
3931.66 1094
3932.25 1108
3932.84 1148
3933.44 1156
3934.03 983
3934.62 1100
3935.21 1131
3935.80 1159
3936.39 1078
3936.98 1178
3937.58 1206
3938.17 1142
3938.76 1201
3939.35 1137
3939.94 1263
3940.54 1246
3941.13 1105
3941.72 1157
3942.31 1256
3942.90 1181
3943.50 1157
3944.09 1237
3944.68 1194
3945.27 1323
3945.87 1227
3946.46 1120
3947.05 1093
3947.64 1184
3948.24 1213
3948.83 1213
3949.42 1199
3950.01 1146
3950.61 1051
3951.20 1140
3951.79 1076
3952.39 1011
3952.98 996
3953.57 1134
3954.16 1198
3954.76 1111
3955.35 1016
3955.94 1084
3956.54 1119
3957.13 1149
3957.72 1192
3958.32 1289
3958.91 1324
3959.50 1235
3960.10 1334
3960.69 1164
3961.28 1179
3961.88 1270
3962.47 1171
3963.07 1214
3963.66 1307
3964.25 1339
3964.85 1206
3965.44 1238
3966.03 1206
3966.63 1367
3967.22 1375
3967.82 1346
3968.41 1318
3969.00 1381
3969.60 1348
3970.19 1378
3970.79 1383
3971.38 1321
3971.98 1169
3972.57 1101
3973.17 1165
3973.76 1231
3974.35 1269
3974.95 1245
3975.54 1372
3976.14 1353
3976.73 1499
3977.33 1301
3977.92 1126
3978.52 1346
3979.11 1323
3979.71 1442
3980.30 1323
3980.90 1315
3981.49 1340
3982.09 1183
3982.68 1159
3983.28 1164
3983.87 1135
3984.47 1186
3985.06 1139
3985.66 1164
3986.25 1135
3986.85 1271
3987.45 1308
3988.04 1328
3988.64 1436
3989.23 1214
3989.83 1338
3990.42 1274
3991.02 1194
3991.62 1224
3992.21 1199
3992.81 1230
3993.40 1271
3994.00 1357
3994.60 1324
3995.19 1373
3995.79 1421
3996.38 1366
3996.98 1369
3997.58 1445
3998.17 1471
3998.77 1428
3999.37 1390
3999.96 1418
4000.56 1278
4001.15 1273
4001.75 1301
4002.35 1520
4002.94 1397
4003.54 1182
4004.14 1197
4004.73 1371
4005.33 1425
4005.93 1299
4006.53 1268
4007.12 1363
4007.72 1205
4008.32 1170
4008.91 1102
4009.51 1083
4010.11 1215
4010.71 1200
4011.30 1145
4011.90 1140
4012.50 1051
4013.10 1279
4013.69 1300
4014.29 1313
4014.89 1399
4015.49 1323
4016.08 1444
4016.68 1446
4017.28 1450
4017.88 1510
4018.47 1310
4019.07 1390
4019.67 1468
4020.27 1407
4020.87 1327
4021.46 1345
4022.06 1412
4022.66 1230
4023.26 1196
4023.86 1303
4024.45 1436
4025.05 1294
4025.65 1205
4026.25 1246
4026.85 1364
4027.45 1450
4028.05 1474
4028.64 1549
4029.24 1459
4029.84 1369
4030.44 1355
4031.04 1456
4031.64 1459
4032.24 1324
4032.84 1298
4033.43 1341
4034.03 1283
4034.63 1349
4035.23 1330
4035.83 1280
4036.43 1322
4037.03 1329
4037.63 1217
4038.23 1181
4038.83 1211
4039.43 1209
4040.03 1168
4040.63 1185
4041.22 1309
4041.82 1129
4042.42 1189
4043.02 1078
4043.62 998
4044.22 986
4044.82 1172
4045.42 1149
4046.02 1047
4046.62 1105
4047.22 1164
4047.82 1232
4048.42 1180
4049.02 1158
4049.62 1081
4050.22 1181
4050.82 1247
4051.42 1168
4052.02 1175
4052.62 1114
4053.22 1155
4053.83 1224
4054.43 1231
4055.03 1141
4055.63 1184
4056.23 1132
4056.83 1205
4057.43 1073
4058.03 1059
4058.63 1166
4059.23 1048
4059.83 1119
4060.43 1034
4061.03 1133
4061.64 1097
4062.24 1244
4062.84 1261
4063.44 1135
4064.04 1155
4064.64 1191
4065.24 1241
4065.84 1290
4066.45 1297
4067.05 1337
4067.65 1336
4068.25 1336
4068.85 1355
4069.45 1273
4070.05 1238
4070.66 1220
4071.26 1200
4071.86 1165
4072.46 1057
4073.06 1209
4073.67 1208
4074.27 984
4074.87 985
4075.47 1030
4076.07 984
4076.68 987
4077.28 902
4077.88 1015
4078.48 1121
4079.09 1142
4079.69 1007
4080.29 984
4080.89 1024
4081.50 1041
4082.10 1011
4082.70 1095
4083.30 1021
4083.91 1019
4084.51 1028
4085.11 931
4085.71 954
4086.32 1076
4086.92 982
4087.52 975
4088.13 1249
4088.73 1143
4089.33 1171
4089.94 1070
4090.54 1084
4091.14 1079
4091.74 1221
4092.35 1140
4092.95 962
4093.55 1040
4094.16 1031
4094.76 1083
4095.37 1107
4095.97 1020
4096.57 1170
4097.18 1112
4097.78 1057
4098.38 1120
4098.99 1015
4099.59 1045
4100.20 1117
4100.80 1085
4101.40 1029
4102.01 1066
4102.61 1079
4103.22 918
4103.82 1046
4104.42 1014
4105.03 1034
4105.63 1110
4106.24 969
4106.84 1094
4107.45 1100
4108.05 1141
4108.65 1048
4109.26 1094
4109.86 973
4110.47 1076
4111.07 1156
4111.68 1079
4112.28 1116
4112.89 1043
4113.49 1013
4114.10 1037
4114.70 1016
4115.31 1060
4115.91 1080
4116.52 1170
4117.12 1014
4117.73 990
4118.33 917
4118.94 976
4119.54 1051
4120.15 1036
4120.75 1012
4121.36 946
4121.97 1087
4122.57 1085
4123.18 1163
4123.78 1149
4124.39 1008
4124.99 1025
4125.60 992
4126.21 1071
4126.81 1210
4127.42 1133
4128.02 1022
4128.63 1096
4129.24 1050
4129.84 1073
4130.45 1013
4131.05 1022
4131.66 1093
4132.27 1051
4132.87 1134
4133.48 1115
4134.08 1205
4134.69 1124
4135.30 1030
4135.90 1125
4136.51 1162
4137.12 1138
4137.72 1109
4138.33 1154
4138.94 1136
4139.54 1252
4140.15 1340
4140.76 1379
4141.37 1281
4141.97 1200
4142.58 1100
4143.19 1155
4143.79 1174
4144.40 1209
4145.01 1165
4145.61 1307
4146.22 1225
4146.83 1153
4147.44 1248
4148.04 1153
4148.65 1201
4149.26 1187
4149.87 1215
4150.47 1169
4151.08 1055
4151.69 1036
4152.30 1058
4152.91 1125
4153.51 1046
4154.12 949
4154.73 980
4155.34 1104
4155.94 1014
4156.55 1032
4157.16 1111
4157.77 1159
4158.38 1041
4158.99 1059
4159.59 1114
4160.20 1148
4160.81 1005
4161.42 1042
4162.03 1025
4162.64 999
4163.24 1032
4163.85 1039
4164.46 1028
4165.07 1102
4165.68 1119
4166.29 1147
4166.90 1118
4167.51 1026
4168.11 1058
4168.72 1119
4169.33 1192
4169.94 1023
4170.55 1122
4171.16 1324
4171.77 1213
4172.38 1304
4172.99 1341
4173.60 1337
4174.21 1206
4174.81 1381
4175.42 1345
4176.03 1135
4176.64 1126
4177.25 1174
4177.86 1155
4178.47 1093
4179.08 1156
4179.69 1213
4180.30 1117
4180.91 1212
4181.52 1233
4182.13 1100
4182.74 1174
4183.35 1145
4183.96 1077
4184.57 1107
4185.18 1084
4185.79 1067
4186.40 1131
4187.01 1118
4187.62 1111
4188.23 1115
4188.84 983
4189.45 953
4190.06 935
4190.67 957
4191.29 997
4191.90 1038
4192.51 1102
4193.12 1299
4193.73 1338
4194.34 1233
4194.95 1224
4195.56 1210
4196.17 1312
4196.78 1192
4197.39 1157
4198.00 1087
4198.62 1109
4199.23 1160
4199.84 1065
4200.45 1119
4201.06 1165
4201.67 1144
4202.28 1087
4202.89 1126
4203.51 1113
4204.12 1182
4204.73 1042
4205.34 1095
4205.95 1110
4206.56 1064
4207.18 1119
4207.79 1322
4208.40 1290
4209.01 1103
4209.62 1139
4210.24 1160
4210.85 1034
4211.46 1075
4212.07 1177
4212.68 1278
4213.30 1208
4213.91 1092
4214.52 1133
4215.13 1226
4215.74 1297
4216.36 1109
4216.97 1185
4217.58 1359
4218.19 1288
4218.81 1359
4219.42 1317
4220.03 1314
4220.65 1325
4221.26 1452
4221.87 1373
4222.48 1360
4223.10 1293
4223.71 1615
4224.32 1568
4224.94 1439
4225.55 1539
4226.16 1573
4226.78 1485
4227.39 1608
4228.00 1889
4228.61 1716
4229.23 1626
4229.84 1560
4230.46 1650
4231.07 1617
4231.68 1502
4232.30 1604
4232.91 1469
4233.52 1509
4234.14 1378
4234.75 1269
4235.36 1219
4235.98 1289
4236.59 1208
4237.21 1182
4237.82 1291
4238.43 1380
4239.05 1099
4239.66 1146
4240.28 1239
4240.89 1154
4241.50 1157
4242.12 1256
4242.73 1197
4243.35 1244
4243.96 1216
4244.58 1170
4245.19 1222
4245.81 1170
4246.42 1121
4247.03 1188
4247.65 1172
4248.26 1124
4248.88 1179
4249.49 1200
4250.11 1234
4250.72 1253
4251.34 1149
4251.95 1230
4252.57 1059
4253.18 1177
4253.80 1243
4254.41 1164
4255.03 1132
4255.64 1175
4256.26 1202
4256.88 1227
4257.49 1183
4258.11 1213
4258.72 1266
4259.34 1219
4259.95 1144
4260.57 1186
4261.18 1107
4261.80 1246
4262.42 1344
4263.03 1226
4263.65 1316
4264.26 1335
4264.88 1284
4265.49 1413
4266.11 1381
4266.73 1239
4267.34 1317
4267.96 1403
4268.58 1327
4269.19 1258
4269.81 1282
4270.42 1246
4271.04 1182
4271.66 1229
4272.27 1248
4272.89 1220
4273.51 1200
4274.12 1224
4274.74 1099
4275.36 1158
4275.97 1286
4276.59 1362
4277.21 1324
4277.82 1280
4278.44 1181
4279.06 1136
4279.67 1208
4280.29 1174
4280.91 1142
4281.53 1121
4282.14 1086
4282.76 1120
4283.38 1061
4283.99 1059
4284.61 1104
4285.23 1105
4285.85 1095
4286.46 1115
4287.08 1167
4287.70 1260
4288.32 1170
4288.93 1116
4289.55 1118
4290.17 1132
4290.79 1143
4291.41 1055
4292.02 1040
4292.64 1098
4293.26 1131
4293.88 1097
4294.50 1065
4295.11 1176
4295.73 1136
4296.35 1033
4296.97 1053
4297.59 1027
4298.21 1076
4298.82 1121
4299.44 1171
4300.06 1158
4300.68 1113
4301.30 1090
4301.92 1146
4302.53 1113
4303.15 1149
4303.77 1114
4304.39 1189
4305.01 1246
4305.63 1191
4306.25 1304
4306.87 1248
4307.49 1181
4308.10 1114
4308.72 1138
4309.34 1187
4309.96 1154
4310.58 1084
4311.20 1055
4311.82 1125
4312.44 1305
4313.06 1235
4313.68 1273
4314.30 1192
4314.92 1190
4315.54 1236
4316.16 1129
4316.78 1184
4317.40 1112
4318.02 1196
4318.64 1145
4319.26 1219
4319.88 1159
4320.50 1361
4321.11 1309
4321.74 1341
4322.36 1294
4322.98 1322
4323.60 1331
4324.22 1327
4324.84 1258
4325.46 1240
4326.08 1247
4326.70 1212
4327.32 1334
4327.94 1572
4328.56 1468
4329.18 1581
4329.80 1565
4330.42 1676
4331.04 1793
4331.66 1889
4332.28 1962
4332.90 1971
4333.52 1972
4334.15 2239
4334.77 2171
4335.39 2280
4336.01 1989
4336.63 2219
4337.25 2291
4337.87 2120
4338.49 2072
4339.11 2153
4339.74 2049
4340.36 2030
4340.98 2135
4341.60 2075
4342.22 1949
4342.84 1996
4343.46 2120
4344.09 2031
4344.71 2045
4345.33 2318
4345.95 2507
4346.57 2521
4347.19 2497
4347.82 2696
4348.44 2683
4349.06 2491
4349.68 2384
4350.30 2452
4350.93 2343
4351.55 2206
4352.17 2049
4352.79 1945
4353.42 1817
4354.04 1917
4354.66 1826
4355.28 1681
4355.91 1530
4356.53 1466
4357.15 1532
4357.77 1504
4358.40 1523
4359.02 1475
4359.64 1397
4360.26 1481
4360.89 1473
4361.51 1373
4362.13 1347
4362.76 1359
4363.38 1385
4364.00 1361
4364.62 1427
4365.25 1333
4365.87 1440
4366.49 1341
4367.12 1430
4367.74 1478
4368.36 1405
4368.99 1450
4369.61 1400
4370.23 1369
4370.86 1357
4371.48 1297
4372.11 1232
4372.73 1290
4373.35 1298
4373.98 1343
4374.60 1358
4375.22 1321
4375.85 1322
4376.47 1221
4377.10 1097
4377.72 1158
4378.34 1323
4378.97 1263
4379.59 1257
4380.22 1314
4380.84 1301
4381.47 1223
4382.09 1091
4382.71 1193
4383.34 1080
4383.96 1183
4384.59 1303
4385.21 1269
4385.84 1354
4386.46 1404
4387.09 1257
4387.71 1315
4388.34 1320
4388.96 1392
4389.59 1315
4390.21 1290
4390.84 1259
4391.46 1320
4392.09 1319
4392.71 1257
4393.34 1373
4393.96 1428
4394.59 1276
4395.21 1338
4395.84 1291
4396.46 1370
4397.09 1280
4397.71 1147
4398.34 1306
4398.96 1194
4399.59 1207
4400.22 1270
4400.84 1182
4401.47 1233
4402.09 1177
4402.72 1208
4403.34 1216
4403.97 1264
4404.60 1318
4405.22 1303
4405.85 1271
4406.47 1190
4407.10 1267
4407.73 1174
4408.35 1213
4408.98 1141
4409.61 1299
4410.23 1213
4410.86 1157
4411.48 1241
4412.11 1203
4412.74 1115
4413.36 1176
4413.99 1182
4414.62 1190
4415.24 1196
4415.87 1118
4416.50 1245
4417.12 1230
4417.75 1237
4418.38 1167
4419.01 1211
4419.63 1200
4420.26 1242
4420.89 1219
4421.51 1117
4422.14 1174
4422.77 1074
4423.40 1087
4424.02 1095
4424.65 1206
4425.28 1147
4425.91 1154
4426.53 1235
4427.16 1246
4427.79 1130
4428.42 1094
4429.04 1169
4429.67 1075
4430.30 1029
4430.93 1096
4431.55 1151
4432.18 1071
4432.81 1011
4433.44 1190
4434.07 1184
4434.69 1102
4435.32 1102
4435.95 1055
4436.58 1140
4437.21 1039
4437.84 1132
4438.46 1097
4439.09 1153
4439.72 1031
4440.35 989
4440.98 1080
4441.61 1079
4442.24 1100
4442.86 1102
4443.49 1088
4444.12 1169
4444.75 1085
4445.38 1115
4446.01 1121
4446.64 1152
4447.27 1204
4447.90 1213
4448.52 1132
4449.15 1119
4449.78 1036
4450.41 1162
4451.04 1133
4451.67 1135
4452.30 1221
4452.93 1194
4453.56 1098
4454.19 1281
4454.82 1207
4455.45 1251
4456.08 1362
4456.71 1290
4457.34 1199
4457.97 1229
4458.60 1270
4459.23 1251
4459.86 1145
4460.49 1083
4461.12 1109
4461.75 1092
4462.38 1152
4463.01 978
4463.64 963
4464.27 953
4464.90 919
4465.53 1051
4466.16 1052
4466.79 1049
4467.42 1047
4468.05 974
4468.68 1016
4469.31 1155
4469.94 1155
4470.57 1087
4471.20 1148
4471.83 1160
4472.46 1032
4473.09 939
4473.72 1115
4474.35 1065
4474.99 1144
4475.62 1143
4476.25 1000
4476.88 1029
4477.51 1084
4478.14 1079
4478.77 1024
4479.40 1074
4480.03 1093
4480.67 1063
4481.30 1078
4481.93 1239
4482.56 1225
4483.19 1114
4483.82 1105
4484.46 1218
4485.09 1170
4485.72 1200
4486.35 1154
4486.98 1054
4487.61 1166
4488.25 1095
4488.88 1090
4489.51 1105
4490.14 1058
4490.77 1011
4491.41 1160
4492.04 1162
4492.67 1241
4493.30 1174
4493.94 1174
4494.57 1149
4495.20 1042
4495.83 1042
4496.46 1011
4497.10 1078
4497.73 1135
4498.36 1158
4498.99 1299
4499.63 1408
4500.26 1369
4500.89 1427
4501.53 1548
4502.16 1723
4502.79 1576
4503.42 1436
4504.06 1571
4504.69 1530
4505.32 1455
4505.96 1392
4506.59 1400
4507.22 1473
4507.86 1420
4508.49 1502
4509.12 1330
4509.76 1361
4510.39 1269
4511.02 1238
4511.66 1238
4512.29 1232
4512.92 1217
4513.56 1238
4514.19 1204
4514.83 1232
4515.46 1378
4516.09 1154
4516.73 1218
4517.36 1165
4517.99 1129
4518.63 1149
4519.26 1189
4519.90 1191
4520.53 1282
4521.17 1189
4521.80 1191
4522.43 1158
4523.07 1229
4523.70 1214
4524.34 1312
4524.97 1286
4525.61 1292
4526.24 1405
4526.88 1439
4527.51 1506
4528.14 1692
4528.78 1881
4529.41 1943
4530.05 2246
4530.68 2528
4531.32 2641
4531.95 2789
4532.59 2792
4533.22 3080
4533.86 2977
4534.49 2743
4535.13 2588
4535.76 2265
4536.40 2055
4537.04 1939
4537.67 1744
4538.31 1622
4538.94 1427
4539.58 1320
4540.21 1223
4540.85 1198
4541.48 1163
4542.12 1203
4542.76 1225
4543.39 1211
4544.03 1149
4544.66 1156
4545.30 1234
4545.93 1312
4546.57 1271
4547.21 1199
4547.84 1185
4548.48 1091
4549.11 1180
4549.75 1248
4550.39 1189
4551.02 1127
4551.66 1128
4552.30 1169
4552.93 1181
4553.57 1077
4554.21 1099
4554.84 1220
4555.48 1273
4556.12 1212
4556.75 1114
4557.39 1145
4558.03 1260
4558.66 1252
4559.30 1280
4559.94 1351
4560.57 1167
4561.21 1163
4561.85 1278
4562.48 1325
4563.12 1211
4563.76 1311
4564.40 1203
4565.03 1285
4565.67 1380
4566.31 1264
4566.95 1275
4567.58 1397
4568.22 1433
4568.86 1408
4569.50 1425
4570.13 1519
4570.77 1478
4571.41 1473
4572.05 1592
4572.68 1416
4573.32 1316
4573.96 1342
4574.60 1302
4575.24 1248
4575.87 1264
4576.51 1236
4577.15 1135
4577.79 1124
4578.43 1170
4579.06 1201
4579.70 1094
4580.34 1046
4580.98 1187
4581.62 1131
4582.26 1076
4582.90 1045
4583.53 1125
4584.17 1245
4584.81 1145
4585.45 1186
4586.09 1184
4586.73 1208
4587.37 1247
4588.01 1209
4588.64 1212
4589.28 1254
4589.92 1258
4590.56 1335
4591.20 1369
4591.84 1497
4592.48 1550
4593.12 1411
4593.76 1384
4594.40 1348
4595.04 1264
4595.68 1176
4596.31 1169
4596.95 1217
4597.59 1172
4598.23 1064
4598.87 1117
4599.51 1121
4600.15 1193
4600.79 1179
4601.43 1198
4602.07 1188
4602.71 1195
4603.35 1128
4603.99 1061
4604.63 1140
4605.27 1189
4605.91 1170
4606.55 1128
4607.19 1226
4607.83 1110
4608.47 1128
4609.11 1209
4609.75 1225
4610.39 1125
4611.03 1199
4611.68 1124
4612.32 1157
4612.96 1215
4613.60 1062
4614.24 1088
4614.88 1131
4615.52 1112
4616.16 1090
4616.80 1143
4617.44 1067
4618.08 1093
4618.72 1144
4619.36 1028
4620.01 1091
4620.65 1151
4621.29 941
4621.93 1039
4622.57 1052
4623.21 1112
4623.85 1111
4624.50 1118
4625.14 1116
4625.78 1082
4626.42 967
4627.06 1047
4627.70 1063
4628.34 985
4628.99 1083
4629.63 1098
4630.27 1130
4630.91 1118
4631.55 1003
4632.20 1096
4632.84 978
4633.48 1011
4634.12 1154
4634.76 1114
4635.41 1194
4636.05 1134
4636.69 1099
4637.33 1150
4637.98 1100
4638.62 1108
4639.26 1222
4639.90 1229
4640.55 1378
4641.19 1208
4641.83 1204
4642.47 1196
4643.12 1225
4643.76 1165
4644.40 1048
4645.04 1011
4645.69 1084
4646.33 1040
4646.97 1013
4647.62 1152
4648.26 1153
4648.90 1000
4649.55 1079
4650.19 1057
4650.83 989
4651.48 1092
4652.12 1089
4652.76 1105
4653.41 1171
4654.05 1186
4654.69 1162
4655.34 1078
4655.98 1109
4656.62 1092
4657.27 1023
4657.91 990
4658.55 1109
4659.20 1116
4659.84 1082
4660.49 945
4661.13 996
4661.77 1047
4662.42 1022
4663.06 898
4663.71 1002
4664.35 1086
4664.99 1083
4665.64 1039
4666.28 1055
4666.93 1055
4667.57 1013
4668.22 1059
4668.86 1050
4669.51 1070
4670.15 1067
4670.79 1073
4671.44 947
4672.08 1036
4672.73 1063
4673.37 1032
4674.02 946
4674.66 982
4675.31 988
4675.95 1009
4676.60 954
4677.24 1053
4677.89 1050
4678.53 1037
4679.18 1043
4679.82 979
4680.47 972
4681.12 1026
4681.76 1123
4682.41 1207
4683.05 1108
4683.70 1063
4684.34 1055
4684.99 1127
4685.63 1000
4686.28 1087
4686.93 1076
4687.57 1129
4688.22 1165
4688.86 1093
4689.51 1109
4690.15 1137
4690.80 1101
4691.45 1122
4692.09 1059
4692.74 1098
4693.39 1129
4694.03 1072
4694.68 1106
4695.32 1191
4695.97 1186
4696.62 1118
4697.26 1225
4697.91 1224
4698.56 1229
4699.20 1246
4699.85 1184
4700.50 1345
4701.14 1264
4701.79 1270
4702.44 1180
4703.08 1055
4703.73 1077
4704.38 1191
4705.02 1208
4705.67 1133
4706.32 1147
4706.97 1186
4707.61 1123
4708.26 1133
4708.91 1141
4709.55 1157
4710.20 1135
4710.85 1005
4711.50 1102
4712.14 1149
4712.79 996
4713.44 993
4714.09 1143
4714.73 1067
4715.38 1025
4716.03 1042
4716.68 1153
4717.33 1104
4717.97 1020
4718.62 985
4719.27 1104
4719.92 1113
4720.57 1114
4721.21 1175
4721.86 1146
4722.51 1071
4723.16 1172
4723.81 1212
4724.45 1050
4725.10 1193
4725.75 1243
4726.40 1215
4727.05 1155
4727.70 1226
4728.35 1292
4728.99 1220
4729.64 1221
4730.29 1143
4730.94 1207
4731.59 1089
4732.24 1057
4732.89 992
4733.54 1057
4734.19 1063
4734.83 1047
4735.48 1140
4736.13 1197
4736.78 1162
4737.43 1092
4738.08 1061
4738.73 1111
4739.38 1251
4740.03 1153
4740.68 1238
4741.33 1316
4741.98 1251
4742.63 1115
4743.28 1197
4743.93 1106
4744.58 1153
4745.23 1210
4745.87 1179
4746.52 1110
4747.17 1104
4747.82 1145
4748.47 1213
4749.12 1141
4749.77 1156
4750.42 1212
4751.08 1189
4751.73 1255
4752.38 1162
4753.03 1220
4753.68 1255
4754.33 1166
4754.98 1172
4755.63 1218
4756.28 1307
4756.93 1254
4757.58 1108
4758.23 1047
4758.88 1123
4759.53 1137
4760.18 1144
4760.83 1212
4761.48 1184
4762.13 1245
4762.79 1129
4763.44 1216
4764.09 1280
4764.74 1190
4765.39 1249
4766.04 1322
4766.69 1147
4767.34 1096
4767.99 1175
4768.65 1181
4769.30 1185
4769.95 1151
4770.60 1245
4771.25 1327
4771.90 1253
4772.56 1160
4773.21 1189
4773.86 1177
4774.51 1180
4775.16 1232
4775.81 1123
4776.47 1131
4777.12 1075
4777.77 1104
4778.42 1171
4779.07 1202
4779.73 1207
4780.38 1059
4781.03 1122
4781.68 1215
4782.34 1166
4782.99 1087
4783.64 1219
4784.29 1063
4784.94 1089
4785.60 1108
4786.25 1137
4786.90 1162
4787.56 1165
4788.21 1223
4788.86 1307
4789.51 1332
4790.17 1407
4790.82 1292
4791.47 1057
4792.13 1155
4792.78 1199
4793.43 1274
4794.08 1210
4794.74 1253
4795.39 1260
4796.04 1259
4796.70 1215
4797.35 1354
4798.00 1355
4798.66 1249
4799.31 1365
4799.96 1390
4800.62 1346
4801.27 1247
4801.93 1327
4802.58 1488
4803.23 1558
4803.89 1453
4804.54 1371
4805.19 1307
4805.85 1356
4806.50 1453
4807.16 1274
4807.81 1155
4808.46 1331
4809.12 1202
4809.77 1290
4810.43 1302
4811.08 1253
4811.73 1284
4812.39 1218
4813.04 1185
4813.70 1243
4814.35 1215
4815.01 1287
4815.66 1406
4816.32 1385
4816.97 1336
4817.63 1485
4818.28 1368
4818.94 1309
4819.59 1419
4820.24 1458
4820.90 1528
4821.55 1416
4822.21 1456
4822.86 1554
4823.52 1465
4824.18 1594
4824.83 1677
4825.49 1695
4826.14 1740
4826.80 1559
4827.45 1530
4828.11 1568
4828.76 1436
4829.42 1454
4830.07 1323
4830.73 1497
4831.38 1505
4832.04 1362
4832.70 1319
4833.35 1560
4834.01 1561
4834.66 1500
4835.32 1510
4835.98 1501
4836.63 1590
4837.29 1729
4837.94 1854
4838.60 1885
4839.26 1600
4839.91 1758
4840.57 1711
4841.22 1717
4841.88 1862
4842.54 1724
4843.19 1823
4843.85 1717
4844.51 1642
4845.16 1776
4845.82 1724
4846.48 1858
4847.13 1751
4847.79 1755
4848.45 1860
4849.10 1924
4849.76 2040
4850.42 1968
4851.07 2146
4851.73 2034
4852.39 2162
4853.05 2108
4853.70 2156
4854.36 2270
4855.02 2119
4855.68 2096
4856.33 2089
4856.99 2001
4857.65 2452
4858.30 2576
4858.96 2687
4859.62 2499
4860.28 2477
4860.94 2405
4861.59 2398
4862.25 2353
4862.91 2265
4863.57 2030
4864.22 2017
4864.88 1995
4865.54 2122
4866.20 1921
4866.86 1891
4867.51 1989
4868.17 2009
4868.83 1939
4869.49 2026
4870.15 1877
4870.81 1816
4871.46 1830
4872.12 1711
4872.78 1751
4873.44 1574
4874.10 1640
4874.76 1621
4875.41 1548
4876.07 1641
4876.73 1702
4877.39 1632
4878.05 1598
4878.71 1463
4879.37 1644
4880.03 1628
4880.69 1637
4881.34 1624
4882.00 1570
4882.66 1555
4883.32 1479
4883.98 1457
4884.64 1459
4885.30 1428
4885.96 1448
4886.62 1438
4887.28 1470
4887.94 1387
4888.60 1326
4889.26 1385
4889.92 1519
4890.58 1416
4891.24 1456
4891.89 1501
4892.55 1518
4893.21 1391
4893.87 1300
4894.53 1410
4895.19 1397
4895.85 1346
4896.51 1384
4897.17 1285
4897.83 1275
4898.49 1291
4899.16 1279
4899.82 1292
4900.48 1346
4901.14 1253
4901.80 1320
4902.46 1281
4903.12 1252
4903.78 1326
4904.44 1468
4905.10 1355
4905.76 1302
4906.42 1229
4907.08 1343
4907.74 1274
4908.40 1240
4909.06 1207
4909.72 1170
4910.39 1238
4911.05 1337
4911.71 1167
4912.37 1115
4913.03 1061
4913.69 1102
4914.35 1064
4915.01 1064
4915.68 1097
4916.34 1099
4917.00 1091
4917.66 1116
4918.32 1070
4918.98 1046
4919.64 1058
4920.31 1082
4920.97 1034
4921.63 1062
4922.29 973
4922.95 989
4923.62 994
4924.28 1175
4924.94 1221
4925.60 1122
4926.26 1110
4926.93 1173
4927.59 1148
4928.25 973
4928.91 1017
4929.57 1053
4930.24 1120
4930.90 1028
4931.56 1056
4932.22 1111
4932.89 1163
4933.55 1086
4934.21 1126
4934.87 1101
4935.54 1059
4936.20 1118
4936.86 1089
4937.53 1105
4938.19 1112
4938.85 1025
4939.51 1053
4940.18 1079
4940.84 1165
4941.50 1149
4942.17 1075
4942.83 1024
4943.49 1036
4944.16 1107
4944.82 1065
4945.48 996
4946.15 1114
4946.81 1029
4947.47 982
4948.14 907
4948.80 954
4949.46 941
4950.13 1013
4950.79 1014
4951.45 1102
4952.12 939
4952.78 984
4953.45 1085
4954.11 1036
4954.77 947
4955.44 964
4956.10 986
4956.77 1022
4957.43 997
4958.09 1046
4958.76 1073
4959.42 1074
4960.09 1141
4960.75 1191
4961.42 1272
4962.08 1244
4962.75 1250
4963.41 1140
4964.07 1132
4964.74 1173
4965.40 1293
4966.07 1176
4966.73 1124
4967.40 1173
4968.06 1158
4968.73 1123
4969.39 1031
4970.06 1059
4970.72 1014
4971.39 1013
4972.05 1027
4972.72 987
4973.38 1114
4974.05 1084
4974.71 1042
4975.38 1013
4976.05 1005
4976.71 973
4977.38 978
4978.04 1063
4978.71 1052
4979.37 996
4980.04 991
4980.70 1029
4981.37 1105
4982.04 990
4982.70 1040
4983.37 1024
4984.03 949
4984.70 1096
4985.37 1071
4986.03 953
4986.70 1060
4987.36 1071
4988.03 1136
4988.70 1031
4989.36 1054
4990.03 1091
4990.70 1048
4991.36 937
4992.03 930
4992.69 934
4993.36 949
4994.03 1072
4994.69 1083
4995.36 971
4996.03 1007
4996.69 937
4997.36 953
4998.03 1035
4998.70 921
4999.36 988
5000.03 992
5000.70 969
5001.36 971
5002.03 933
5002.70 954
5003.37 982
5004.03 920
5004.70 918
5005.37 867
5006.03 914
5006.70 894
5007.37 1003
5008.04 947
5008.70 1019
5009.37 912
5010.04 907
5010.71 928
5011.38 952
5012.04 1025
5012.71 902
5013.38 924
5014.05 958
5014.72 961
5015.38 918
5016.05 921
5016.72 1033
5017.39 1008
5018.06 1020
5018.72 1011
5019.39 919
5020.06 898
5020.73 950
5021.40 924
5022.07 931
5022.73 1000
5023.40 1007
5024.07 1015
5024.74 1051
5025.41 961
5026.08 1012
5026.75 1086
5027.42 993
5028.08 911
5028.75 968
5029.42 1021
5030.09 912
5030.76 857
5031.43 970
5032.10 910
5032.77 899
5033.44 882
5034.11 1020
5034.78 937
5035.45 927
5036.11 937
5036.78 962
5037.45 931
5038.12 1025
5038.79 902
5039.46 917
5040.13 960
5040.80 924
5041.47 958
5042.14 884
5042.81 897
5043.48 915
5044.15 876
5044.82 970
5045.49 926
5046.16 946
5046.83 1023
5047.50 929
5048.17 920
5048.84 975
5049.51 889
5050.18 946
5050.85 1056
5051.52 1018
5052.19 1015
5052.86 1011
5053.54 1010
5054.21 1037
5054.88 927
5055.55 1024
5056.22 1045
5056.89 1098
5057.56 957
5058.23 849
5058.90 945
5059.57 945
5060.24 1012
5060.91 1019
5061.59 912
5062.26 986
5062.93 981
5063.60 1026
5064.27 938
5064.94 1033
5065.61 945
5066.28 912
5066.96 952
5067.63 951
5068.30 913
5068.97 881
5069.64 956
5070.31 1019
5070.99 977
5071.66 921
5072.33 990
5073.00 1003
5073.67 875
5074.35 862
5075.02 969
5075.69 1021
5076.36 999
5077.03 908
5077.71 942
5078.38 985
5079.05 1004
5079.72 978
5080.39 960
5081.07 1019
5081.74 1092
5082.41 923
5083.08 948
5083.76 1015
5084.43 964
5085.10 1030
5085.78 1072
5086.45 1061
5087.12 1033
5087.79 1091
5088.47 949
5089.14 1118
5089.81 1225
5090.49 1165
5091.16 1264
5091.83 1128
5092.51 1151
5093.18 1158
5093.85 1152
5094.52 1023
5095.20 1030
5095.87 986
5096.54 1034
5097.22 1000
5097.89 959
5098.57 1005
5099.24 978
5099.91 919
5100.59 971
5101.26 988
5101.93 977
5102.61 1154
5103.28 1084
5103.96 966
5104.63 881
5105.30 966
5105.98 1074
5106.65 948
5107.33 994
5108.00 901
5108.67 979
5109.35 894
5110.02 874
5110.70 1050
5111.37 1052
5112.05 979
5112.72 896
5113.40 856
5114.07 955
5114.74 983
5115.42 1082
5116.09 1053
5116.77 963
5117.44 1034
5118.12 1056
5118.79 1165
5119.47 1037
5120.14 1090
5120.82 1198
5121.49 1244
5122.17 1212
5122.84 1140
5123.52 1213
5124.19 1106
5124.87 970
5125.54 964
5126.22 1053
5126.90 1005
5127.57 849
5128.25 871
5128.92 914
5129.60 1029
5130.27 965
5130.95 950
5131.62 952
5132.30 919
5132.98 881
5133.65 982
5134.33 1043
5135.00 967
5135.68 945
5136.36 1028
5137.03 966
5137.71 1028
5138.38 934
5139.06 985
5139.74 985
5140.41 1028
5141.09 1098
5141.77 945
5142.44 996
5143.12 900
5143.80 930
5144.47 962
5145.15 918
5145.83 1088
5146.50 974
5147.18 957
5147.86 943
5148.53 872
5149.21 1026
5149.89 1010
5150.56 932
5151.24 894
5151.92 936
5152.60 920
5153.27 913
5153.95 896
5154.63 900
5155.30 958
5155.98 906
5156.66 862
5157.34 793
5158.01 917
5158.69 941
5159.37 915
5160.05 932
5160.72 904
5161.40 999
5162.08 865
5162.76 849
5163.44 1005
5164.11 1138
5164.79 1056
5165.47 998
5166.15 1063
5166.83 963
5167.50 985
5168.18 990
5168.86 1009
5169.54 1026
5170.22 899
5170.89 837
5171.57 818
5172.25 935
5172.93 883
5173.61 908
5174.29 864
5174.97 817
5175.64 912
5176.32 910
5177.00 1068
5177.68 879
5178.36 776
5179.04 782
5179.72 786
5180.40 813
5181.08 888
5181.75 943
5182.43 981
5183.11 1016
5183.79 960
5184.47 935
5185.15 851
5185.83 820
5186.51 863
5187.19 930
5187.87 886
5188.55 853
5189.23 852
5189.91 783
5190.59 855
5191.27 802
5191.95 855
5192.63 877
5193.31 793
5193.98 914
5194.66 842
5195.34 901
5196.02 964
5196.70 881
5197.38 847
5198.07 839
5198.75 872
5199.43 827
5200.11 839
5200.79 891
5201.47 897
5202.15 883
5202.83 921
5203.51 968
5204.19 941
5204.87 909
5205.55 893
5206.23 892
5206.91 891
5207.59 893
5208.27 882
5208.95 881
5209.63 939
5210.31 873
5211.00 902
5211.68 927
5212.36 888
5213.04 950
5213.72 923
5214.40 930
5215.08 1016
5215.76 1029
5216.45 900
5217.13 926
5217.81 934
5218.49 911
5219.17 997
5219.85 974
5220.53 922
5221.22 934
5221.90 959
5222.58 906
5223.26 997
5223.94 986
5224.62 1026
5225.31 930
5225.99 859
5226.67 953
5227.35 846
5228.03 864
5228.72 981
5229.40 952
5230.08 953
5230.76 943
5231.45 967
5232.13 918
5232.81 892
5233.49 938
5234.18 1008
5234.86 1063
5235.54 929
5236.22 919
5236.91 936
5237.59 1038
5238.27 1063
5238.95 951
5239.64 963
5240.32 1013
5241.00 1101
5241.69 1047
5242.37 1062
5243.05 987
5243.73 957
5244.42 927
5245.10 1040
5245.78 1054
5246.47 1030
5247.15 980
5247.83 936
5248.52 911
5249.20 952
5249.88 916
5250.57 998
5251.25 1006
5251.94 1000
5252.62 980
5253.30 1065
5253.99 1054
5254.67 986
5255.35 923
5256.04 938
5256.72 921
5257.41 963
5258.09 857
5258.77 913
5259.46 899
5260.14 861
5260.83 941
5261.51 895
5262.20 901
5262.88 896
5263.56 824
5264.25 910
5264.93 921
5265.62 911
5266.30 940
5266.99 1015
5267.67 1081
5268.36 976
5269.04 925
5269.73 1047
5270.41 1014
5271.10 911
5271.78 916
5272.47 857
5273.15 915
5273.84 937
5274.52 895
5275.21 917
5275.89 895
5276.58 1002
5277.26 958
5277.95 946
5278.63 908
5279.32 895
5280.00 900
5280.69 957
5281.37 923
5282.06 990
5282.75 935
5283.43 1005
5284.12 1032
5284.80 970
5285.49 1019
5286.17 966
5286.86 880
5287.55 926
5288.23 885
5288.92 877
5289.60 926
5290.29 951
5290.98 967
5291.66 899
5292.35 893
5293.04 967
5293.72 939
5294.41 964
5295.10 931
5295.78 964
5296.47 1014
5297.15 985
5297.84 1055
5298.53 1116
5299.21 1066
5299.90 1090
5300.59 1128
5301.28 1087
5301.96 963
5302.65 1139
5303.34 1111
5304.02 1088
5304.71 1102
5305.40 1188
5306.08 1199
5306.77 1080
5307.46 1147
5308.15 1152
5308.83 1181
5309.52 1166
5310.21 1131
5310.90 1289
5311.58 1221
5312.27 1208
5312.96 1265
5313.65 1258
5314.33 1353
5315.02 1398
5315.71 1247
5316.40 1333
5317.09 1317
5317.77 1358
5318.46 1462
5319.15 1309
5319.84 1299
5320.53 1236
5321.21 1322
5321.90 1202
5322.59 1182
5323.28 1105
5323.97 1050
5324.65 1141
5325.34 1053
5326.03 1129
5326.72 1194
5327.41 1097
5328.10 1010
5328.79 982
5329.47 889
5330.16 875
5330.85 1056
5331.54 1025
5332.23 972
5332.92 944
5333.61 996
5334.30 1026
5334.99 1033
5335.67 956
5336.36 1023
5337.05 1049
5337.74 965
5338.43 998
5339.12 1015
5339.81 921
5340.50 969
5341.19 957
5341.88 1048
5342.57 1128
5343.26 1088
5343.95 1115
5344.64 1086
5345.33 1016
5346.02 1110
5346.71 1249
5347.40 1160
5348.09 1251
5348.78 1456
5349.47 1366
5350.16 1410
5350.85 1434
5351.54 1586
5352.23 1692
5352.92 1546
5353.61 1577
5354.30 1531
5354.99 1461
5355.68 1324
5356.37 1329
5357.06 1146
5357.75 1227
5358.44 1189
5359.13 1058
5359.82 965
5360.51 920
5361.20 949
5361.89 964
5362.58 861
5363.27 963
5363.97 963
5364.66 959
5365.35 1042
5366.04 1098
5366.73 1058
5367.42 963
5368.11 897
5368.80 883
5369.49 987
5370.19 1014
5370.88 1014
5371.57 988
5372.26 948
5372.95 917
5373.64 914
5374.33 989
5375.03 966
5375.72 946
5376.41 865
5377.10 954
5377.79 970
5378.49 924
5379.18 976
5379.87 1070
5380.56 993
5381.25 964
5381.95 982
5382.64 1029
5383.33 975
5384.02 937
5384.71 920
5385.41 972
5386.10 1018
5386.79 1021
5387.48 1052
5388.18 1035
5388.87 1047
5389.56 1070
5390.25 1090
5390.95 1117
5391.64 1119
5392.33 1035
5393.02 1078
5393.72 1188
5394.41 1090
5395.10 999
5395.80 1028
5396.49 1053
5397.18 1095
5397.88 990
5398.57 1058
5399.26 1004
5399.95 968
5400.65 958
5401.34 954
5402.03 1003
5402.73 963
5403.42 1015
5404.12 994
5404.81 1008
5405.50 996
5406.20 970
5406.89 924
5407.58 981
5408.28 1062
5408.97 1018
5409.66 992
5410.36 897
5411.05 979
5411.75 1059
5412.44 982
5413.13 985
5413.83 959
5414.52 1049
5415.22 949
5415.91 988
5416.61 940
5417.30 972
5417.99 1010
5418.69 914
5419.38 940
5420.08 931
5420.77 1043
5421.47 1153
5422.16 1099
5422.86 1038
5423.55 889
5424.25 1002
5424.94 1017
5425.64 1118
5426.33 1122
5427.03 1030
5427.72 957
5428.42 1045
5429.11 1036
5429.81 1120
5430.50 1096
5431.20 1043
5431.89 1025
5432.59 1092
5433.28 988
5433.98 1108
5434.67 1144
5435.37 1062
5436.06 1045
5436.76 1073
5437.46 989
5438.15 991
5438.85 1109
5439.54 1155
5440.24 1080
5440.93 1071
5441.63 1183
5442.33 1135
5443.02 1158
5443.72 1138
5444.41 1102
5445.11 1170
5445.81 1220
5446.50 1217
5447.20 1310
5447.90 1425
5448.59 1450
5449.29 1451
5449.98 1513
5450.68 1390
5451.38 1390
5452.07 1255
5452.77 1342
5453.47 1353
5454.16 1286
5454.86 1116
5455.56 1268
5456.25 1246
5456.95 1189
5457.65 1117
5458.35 1215
5459.04 1231
5459.74 1173
5460.44 1206
5461.13 1243
5461.83 1212
5462.53 1273
5463.23 1311
5463.92 1218
5464.62 1329
5465.32 1410
5466.02 1359
5466.71 1264
5467.41 1268
5468.11 1339
5468.81 1236
5469.50 1246
5470.20 1207
5470.90 1370
5471.60 1222
5472.29 1174
5472.99 1283
5473.69 1330
5474.39 1329
5475.09 1203
5475.78 1279
5476.48 1399
5477.18 1583
5477.88 1641
5478.58 1757
5479.28 1796
5479.97 2005
5480.67 2085
5481.37 2181
5482.07 2277
5482.77 2051
5483.47 2155
5484.17 1866
5484.86 1844
5485.56 1768
5486.26 1545
5486.96 1567
5487.66 1524
5488.36 1531
5489.06 1659
5489.76 1621
5490.45 1570
5491.15 1600
5491.85 1502
5492.55 1631
5493.25 1744
5493.95 1611
5494.65 1722
5495.35 1692
5496.05 1747
5496.75 1654
5497.45 1794
5498.15 1970
5498.85 2124
5499.55 2418
5500.25 2663
5500.95 2873
5501.65 2969
5502.35 3135
5503.04 3262
5503.74 3033
5504.44 2706
5505.14 2503
5505.84 2221
5506.54 2001
5507.24 1601
5507.94 1471
5508.65 1551
5509.35 1441
5510.05 1449
5510.75 1542
5511.45 1385
5512.15 1403
5512.85 1345
5513.55 1327
5514.25 1433
5514.95 1689
5515.65 1653
5516.35 1564
5517.05 1367
5517.75 1434
5518.45 1439
5519.15 1384
5519.85 1409
5520.56 1377
5521.26 1334
5521.96 1318
5522.66 1417
5523.36 1424
5524.06 1235
5524.76 1218
5525.46 1168
5526.16 1166
5526.87 1177
5527.57 1195
5528.27 1127
5528.97 1185
5529.67 1221
5530.37 1389
5531.07 1237
5531.78 1105
5532.48 1269
5533.18 1148
5533.88 1135
5534.58 1092
5535.29 1114
5535.99 1214
5536.69 1202
5537.39 1077
5538.09 1097
5538.80 1055
5539.50 1079
5540.20 1198
5540.90 1202
5541.60 1147
5542.31 1098
5543.01 1237
5543.71 1181
5544.41 1084
5545.12 1094
5545.82 1014
5546.52 1144
5547.22 1136
5547.93 1078
5548.63 1090
5549.33 1131
5550.04 1009
5550.74 1065
5551.44 1022
5552.14 1025
5552.85 1197
5553.55 1121
5554.25 1067
5554.96 968
5555.66 1056
5556.36 1173
5557.07 1033
5557.77 1016
5558.47 1015
5559.18 1086
5559.88 1076
5560.58 1111
5561.29 1103
5561.99 1136
5562.69 1080
5563.40 1192
5564.10 1111
5564.80 1256
5565.51 1218
5566.21 1111
5566.92 1213
5567.62 1241
5568.32 1097
5569.03 1147
5569.73 1079
5570.44 1076
5571.14 1082
5571.84 1092
5572.55 1051
5573.25 1123
5573.96 1022
5574.66 1008
5575.37 1068
5576.07 1120
5576.78 1014
5577.48 1042
5578.18 1065
5578.89 1041
5579.59 978
5580.30 995
5581.00 943
5581.71 1032
5582.41 981
5583.12 1054
5583.82 943
5584.53 1007
5585.23 980
5585.94 964
5586.64 972
5587.35 1028
5588.05 976
5588.76 1032
5589.46 955
5590.17 983
5590.88 1040
5591.58 980
5592.29 919
5592.99 944
5593.70 960
5594.40 918
5595.11 986
5595.81 981
5596.52 889
5597.23 902
5597.93 921
5598.64 884
5599.34 912
5600.05 922
5600.76 840
5601.46 829
5602.17 989
5602.87 979
5603.58 987
5604.29 954
5604.99 931
5605.70 937
5606.41 960
5607.11 990
5607.82 991
5608.52 1005
5609.23 925
5609.94 935
5610.64 874
5611.35 849
5612.06 887
5612.76 932
5613.47 996
5614.18 925
5614.89 1052
5615.59 1027
5616.30 952
5617.01 916
5617.71 999
5618.42 973
5619.13 936
5619.84 1013
5620.54 974
5621.25 949
5621.96 1010
5622.66 932
5623.37 959
5624.08 926
5624.79 967
5625.49 921
5626.20 969
5626.91 1024
5627.62 885
5628.33 994
5629.03 978
5629.74 1027
5630.45 975
5631.16 942
5631.87 966
5632.57 1009
5633.28 967
5633.99 932
5634.70 963
5635.41 977
5636.11 922
5636.82 905
5637.53 984
5638.24 1078
5638.95 1140
5639.66 1102
5640.36 1185
5641.07 1104
5641.78 1063
5642.49 998
5643.20 1071
5643.91 1008
5644.62 947
5645.33 998
5646.03 1017
5646.74 983
5647.45 918
5648.16 1027
5648.87 1005
5649.58 999
5650.29 898
5651.00 975
5651.71 969
5652.42 926
5653.13 933
5653.84 1013
5654.54 1054
5655.25 947
5655.96 1003
5656.67 945
5657.38 1057
5658.09 1057
5658.80 973
5659.51 1055
5660.22 1022
5660.93 976
5661.64 958
5662.35 980
5663.06 1131
5663.77 1044
5664.48 986
5665.19 1078
5665.90 953
5666.61 1017
5667.32 994
5668.03 1012
5668.74 1023
5669.45 1076
5670.16 1116
5670.87 1113
5671.58 1104
5672.29 1200
5673.01 1162
5673.72 1207
5674.43 1093
5675.14 1023
5675.85 1061
5676.56 1008
5677.27 1059
5677.98 1107
5678.69 983
5679.40 981
5680.11 1035
5680.82 944
5681.54 940
5682.25 920
5682.96 900
5683.67 1022
5684.38 903
5685.09 975
5685.80 982
5686.51 917
5687.23 911
5687.94 1021
5688.65 1017
5689.36 920
5690.07 955
5690.78 946
5691.50 931
5692.21 948
5692.92 992
5693.63 929
5694.34 971
5695.06 954
5695.77 918
5696.48 915
5697.19 936
5697.90 909
5698.62 910
5699.33 889
5700.04 874
5700.75 938
5701.46 907
5702.18 856
5702.89 960
5703.60 986
5704.31 914
5705.03 873
5705.74 905
5706.45 838
5707.17 967
5707.88 974
5708.59 976
5709.30 1000
5710.02 928
5710.73 938
5711.44 906
5712.16 893
5712.87 904
5713.58 806
5714.30 953
5715.01 1013
5715.72 892
5716.43 822
5717.15 871
5717.86 1021
5718.58 956
5719.29 963
5720.00 980
5720.72 857
5721.43 952
5722.14 985
5722.86 914
5723.57 901
5724.28 919
5725.00 1028
5725.71 958
5726.43 1030
5727.14 1023
5727.85 887
5728.57 1033
5729.28 1010
5730.00 1079
5730.71 1023
5731.42 1080
5732.14 1034
5732.85 900
5733.57 1034
5734.28 936
5735.00 961
5735.71 988
5736.43 992
5737.14 1027
5737.85 1004
5738.57 978
5739.28 988
5740.00 1059
5740.71 959
5741.43 1018
5742.14 1073
5742.86 1084
5743.57 1019
5744.29 996
5745.00 964
5745.72 1028
5746.43 991
5747.15 1026
5747.86 1007
5748.58 947
5749.30 1113
5750.01 1124
5750.73 1053
5751.44 1062
5752.16 1064
5752.87 1080
5753.59 1207
5754.30 1133
5755.02 1297
5755.74 1260
5756.45 1260
5757.17 1147
5757.88 1243
5758.60 1269
5759.31 1117
5760.03 1283
5760.75 1253
5761.46 1219
5762.18 1262
5762.90 1358
5763.61 1206
5764.33 1183
5765.04 1206
5765.76 1246
5766.48 1371
5767.19 1437
5767.91 1593
5768.63 1685
5769.34 1727
5770.06 2086
5770.78 2265
5771.49 2136
5772.21 2208
5772.93 2253
5773.64 2091
5774.36 1868
5775.08 1665
5775.79 1625
5776.51 1650
5777.23 1359
5777.95 1348
5778.66 1364
5779.38 1435
5780.10 1389
5780.81 1460
5781.53 1409
5782.25 1540
5782.97 1517
5783.68 1312
5784.40 1368
5785.12 1431
5785.84 1504
5786.55 1388
5787.27 1351
5787.99 1439
5788.71 1333
5789.43 1381
5790.14 1386
5790.86 1358
5791.58 1288
5792.30 1283
5793.02 1259
5793.73 1236
5794.45 1125
5795.17 1123
5795.89 1232
5796.61 1224
5797.33 1234
5798.04 1247
5798.76 1322
5799.48 1245
5800.20 1340
5800.92 1488
5801.64 1544
5802.36 1485
5803.07 1516
5803.79 1350
5804.51 1517
5805.23 1405
5805.95 1338
5806.67 1275
5807.39 1249
5808.11 1213
5808.82 1258
5809.54 1329
5810.26 1249
5810.98 1233
5811.70 1177
5812.42 1201
5813.14 1146
5813.86 1108
5814.58 1065
5815.30 1150
5816.02 1213
5816.74 1068
5817.46 1192
5818.18 1160
5818.90 1193
5819.62 1205
5820.34 1169
5821.06 1111
5821.78 1104
5822.50 1119
5823.22 1080
5823.94 1132
5824.66 1175
5825.38 1205
5826.10 1230
5826.82 1135
5827.54 1117
5828.26 1202
5828.98 1169
5829.70 1149
5830.42 1132
5831.14 1142
5831.86 1108
5832.58 1099
5833.30 1019
5834.02 1072
5834.74 1089
5835.46 1127
5836.18 1104
5836.90 976
5837.62 1088
5838.34 1088
5839.07 1050
5839.79 1060
5840.51 1120
5841.23 1100
5841.95 986
5842.67 1144
5843.39 1019
5844.11 940
5844.83 956
5845.56 1064
5846.28 1005
5847.00 1179
5847.72 1119
5848.44 974
5849.16 1169
5849.88 1136
5850.61 1031
5851.33 1033
5852.05 1098
5852.77 1089
5853.49 1065
5854.22 1123
5854.94 1102
5855.66 1136
5856.38 1194
5857.10 1115
5857.83 1066
5858.55 1010
5859.27 1010
5859.99 1054
5860.71 1006
5861.44 1144
5862.16 1119
5862.88 1020
5863.60 1084
5864.33 1054
5865.05 1070
5865.77 1018
5866.49 1084
5867.22 1168
5867.94 1066
5868.66 1091
5869.38 1176
5870.11 1077
5870.83 1145
5871.55 1244
5872.28 1120
5873.00 1035
5873.72 1075
5874.45 1072
5875.17 1054
5875.89 1134
5876.62 1137
5877.34 1097
5878.06 985
5878.79 1104
5879.51 1075
5880.23 1089
5880.96 1158
5881.68 1178
5882.40 1134
5883.13 1122
5883.85 1076
5884.57 1129
5885.30 1252
5886.02 1150
5886.75 1134
5887.47 1216
5888.19 1197
5888.92 1173
5889.64 1165
5890.37 1120
5891.09 1200
5891.81 1155
5892.54 1200
5893.26 1151
5893.99 1207
5894.71 1198
5895.44 1127
5896.16 1109
5896.88 1149
5897.61 1117
5898.33 1113
5899.06 1130
5899.78 1216
5900.51 1208
5901.23 1164
5901.96 1210
5902.68 1285
5903.41 1147
5904.13 1134
5904.86 1210
5905.58 1309
5906.31 1195
5907.03 1241
5907.76 1300
5908.48 1359
5909.21 1299
5909.93 1219
5910.66 1267
5911.38 1285
5912.11 1337
5912.83 1201
5913.56 1224
5914.29 1326
5915.01 1379
5915.74 1412
5916.46 1513
5917.19 1442
5917.91 1430
5918.64 1448
5919.37 1338
5920.09 1471
5920.82 1450
5921.54 1519
5922.27 1477
5923.00 1314
5923.72 1465
5924.45 1398
5925.17 1444
5925.90 1490
5926.63 1603
5927.35 1615
5928.08 1569
5928.81 1643
5929.53 1678
5930.26 1548
5930.99 1628
5931.71 1690
5932.44 1608
5933.17 1648
5933.89 1670
5934.62 1649
5935.35 1739
5936.07 1783
5936.80 1827
5937.53 1732
5938.25 1950
5938.98 1758
5939.71 1850
5940.44 1960
5941.16 1967
5941.89 1896
5942.62 1909
5943.35 1989
5944.07 2067
5944.80 2111
5945.53 2215
5946.26 2227
5946.98 2233
5947.71 2197
5948.44 2148
5949.17 2212
5949.89 2307
5950.62 2384
5951.35 2386
5952.08 2656
5952.80 2887
5953.53 3083
5954.26 3084
5954.99 3050
5955.72 3041
5956.45 2817
5957.17 2764
5957.90 2621
5958.63 2745
5959.36 2823
5960.09 2842
5960.82 2798
5961.54 2626
5962.27 2770
5963.00 2643
5963.73 2709
5964.46 3042
5965.19 3074
5965.92 3348
5966.64 3437
5967.37 3451
5968.10 3649
5968.83 3718
5969.56 3663
5970.29 3699
5971.02 3609
5971.75 3589
5972.48 3517
5973.21 3326
5973.93 3203
5974.66 3393
5975.39 3208
5976.12 3231
5976.85 3284
5977.58 3358
5978.31 3264
5979.04 3235
5979.77 3508
5980.50 3441
5981.23 3506
5981.96 3620
5982.69 3774
5983.42 3750
5984.15 3772
5984.88 3913
5985.61 4021
5986.34 3877
5987.07 3748
5987.80 3962
5988.53 3931
5989.26 3730
5989.99 3825
5990.72 3927
5991.45 4115
5992.18 3955
5992.91 4070
5993.64 4241
5994.37 3998
5995.10 4315
5995.83 4508
5996.56 4532
5997.29 4683
5998.02 4471
5998.75 4554
5999.49 4731
6000.22 4604
6000.95 4609
6001.68 4524
6002.41 4507
6003.14 4479
6003.87 4466
6004.60 4464
6005.33 4272
6006.06 4127
6006.80 4197
6007.53 4152
6008.26 4179
6008.99 4650
6009.72 5164
6010.45 5579
6011.18 6238
6011.92 7458
6012.65 8707
6013.38 10186
6014.11 11136
6014.84 11697
6015.57 12278
6016.31 12527
6017.04 11584
6017.77 10775
6018.50 9629
6019.23 8819
6019.97 7571
6020.70 6385
6021.43 5575
6022.16 5165
6022.89 4440
6023.63 3993
6024.36 3799
6025.09 3553
6025.82 3698
6026.56 3538
6027.29 3407
6028.02 3420
6028.75 3385
6029.49 3406
6030.22 3421
6030.95 3420
6031.68 3387
6032.42 3240
6033.15 3048
6033.88 2914
6034.62 2992
6035.35 2941
6036.08 2800
6036.81 2966
6037.55 2824
6038.28 2942
6039.01 2967
6039.75 3052
6040.48 3021
6041.21 2988
6041.95 3015
6042.68 3031
6043.41 3017
6044.15 3129
6044.88 3095
6045.61 2939
6046.35 3026
6047.08 2996
6047.82 3186
6048.55 3129
6049.28 3228
6050.02 3492
6050.75 3423
6051.49 3765
6052.22 3829
6052.95 4023
6053.69 4454
6054.42 4282
6055.16 4194
6055.89 4203
6056.62 3979
6057.36 3729
6058.09 3540
6058.83 3470
6059.56 3312
6060.30 3302
6061.03 3282
6061.77 3295
6062.50 3172
6063.23 3079
6063.97 3001
6064.70 3006
6065.44 2946
6066.17 3015
6066.91 2923
6067.64 2780
6068.38 2802
6069.11 2784
6069.85 2761
6070.58 2762
6071.32 2673
6072.05 2790
6072.79 2607
6073.52 2596
6074.26 2665
6075.00 2620
6075.73 2603
6076.47 2604
6077.20 2546
6077.94 2558
6078.67 2540
6079.41 2529
6080.14 2486
6080.88 2536
6081.62 2480
6082.35 2442
6083.09 2386
6083.82 2440
6084.56 2364
6085.30 2305
6086.03 2393
6086.77 2335
6087.50 2313
6088.24 2358
6088.98 2339
6089.71 2389
6090.45 2491
6091.19 2520
6091.92 2553
6092.66 2499
6093.39 2469
6094.13 2537
6094.87 2475
6095.60 2475
6096.34 2433
6097.08 2346
6097.81 2256
6098.55 2235
6099.29 2259
6100.03 2290
6100.76 2259
6101.50 2375
6102.24 2264
6102.97 2198
6103.71 2161
6104.45 2254
6105.18 2152
6105.92 2112
6106.66 2244
6107.40 2237
6108.13 2312
6108.87 2248
6109.61 2357
6110.35 2371
6111.08 2273
6111.82 2237
6112.56 2219
6113.30 2215
6114.03 2352
6114.77 2288
6115.51 2387
6116.25 2256
6116.99 2308
6117.72 2513
6118.46 2473
6119.20 2521
6119.94 2464
6120.68 2375
6121.41 2320
6122.15 2390
6122.89 2428
6123.63 2523
6124.37 2386
6125.11 2605
6125.84 2625
6126.58 2465
6127.32 2436
6128.06 2493
6128.80 2547
6129.54 2560
6130.28 2610
6131.02 2754
6131.75 2656
6132.49 2689
6133.23 2650
6133.97 2518
6134.71 2427
6135.45 2651
6136.19 2712
6136.93 2689
6137.67 2788
6138.41 2953
6139.14 2932
6139.88 3109
6140.62 3071
6141.36 3096
6142.10 3427
6142.84 3342
6143.58 3428
6144.32 3491
6145.06 3324
6145.80 3282
6146.54 3339
6147.28 3274
6148.02 2982
6148.76 2986
6149.50 3038
6150.24 3102
6150.98 3104
6151.72 3141
6152.46 3097
6153.20 3134
6153.94 3080
6154.68 3085
6155.42 3478
6156.16 3243
6156.90 3369
6157.64 3503
6158.38 3548
6159.12 3449
6159.86 3463
6160.60 3486
6161.34 3520
6162.08 3516
6162.82 3470
6163.57 3611
6164.31 3756
6165.05 3825
6165.79 4034
6166.53 4124
6167.27 4493
6168.01 4598
6168.75 4644
6169.49 4699
6170.23 4619
6170.98 4654
6171.72 4526
6172.46 4508
6173.20 4491
6173.94 4442
6174.68 4233
6175.42 4104
6176.16 4282
6176.91 4417
6177.65 4451
6178.39 4565
6179.13 4784
6179.87 5203
6180.61 6036
6181.36 6555
6182.10 7326
6182.84 8488
6183.58 9677
6184.32 10365
6185.07 10809
6185.81 10558
6186.55 10634
6187.29 9716
6188.03 8755
6188.78 8038
6189.52 6951
6190.26 6393
6191.00 5792
6191.75 5422
6192.49 4818
6193.23 4777
6193.97 4737
6194.72 4740
6195.46 4599
6196.20 4690
6196.94 4692
6197.69 4613
6198.43 4663
6199.17 4549
6199.92 4471
6200.66 4568
6201.40 4397
6202.15 4277
6202.89 4202
6203.63 4368
6204.37 4535
6205.12 5019
6205.86 5785
6206.60 6588
6207.35 7738
6208.09 9032
6208.83 10264
6209.58 12140
6210.32 13458
6211.07 14172
6211.81 14366
6212.55 13673
6213.30 12498
6214.04 11280
6214.78 9739
6215.53 8361
6216.27 6880
6217.02 6209
6217.76 5180
6218.50 4630
6219.25 4350
6219.99 4096
6220.74 4028
6221.48 3852
6222.22 3737
6222.97 3717
6223.71 3716
6224.46 3656
6225.20 3713
6225.95 3606
6226.69 3400
6227.44 3539
6228.18 3336
6228.92 3165
6229.67 3034
6230.41 2910
6231.16 2810
6231.90 2719
6232.65 2780
6233.39 2651
6234.14 2612
6234.88 2568
6235.63 2702
6236.37 2677
6237.12 2766
6237.86 2813
6238.61 2730
6239.35 2963
6240.10 2917
6240.85 3021
6241.59 3059
6242.34 3048
6243.08 3094
6243.83 3073
6244.57 2971
6245.32 3071
6246.06 3058
6246.81 3215
6247.56 3347
6248.30 3274
6249.05 3344
6249.79 3398
6250.54 3217
6251.29 3216
6252.03 2993
6252.78 3006
6253.52 2966
6254.27 2872
6255.02 2862
6255.76 2720
6256.51 2769
6257.26 2663
6258.00 2518
6258.75 2671
6259.49 2688
6260.24 2689
6260.99 2608
6261.73 2521
6262.48 2510
6263.23 2520
6263.97 2464
6264.72 2328
6265.47 2463
6266.21 2519
6266.96 2425
6267.71 2338
6268.46 2303
6269.20 2466
6269.95 2295
6270.70 2448
6271.44 2449
6272.19 2416
6272.94 2274
6273.69 2345
6274.43 2312
6275.18 2255
6275.93 2231
6276.68 2415
6277.42 2360
6278.17 2345
6278.92 2230
6279.67 2310
6280.41 2382
6281.16 2170
6281.91 2189
6282.66 2145
6283.41 2087
6284.15 2136
6284.90 1967
6285.65 2004
6286.40 2105
6287.15 1956
6287.89 1980
6288.64 1987
6289.39 2035
6290.14 1935
6290.89 2000
6291.64 1901
6292.38 1838
6293.13 1822
6293.88 1841
6294.63 1685
6295.38 1758
6296.13 1780
6296.88 1834
6297.62 1811
6298.37 1959
6299.12 1752
6299.87 1858
6300.62 1751
6301.37 1816
6302.12 1695
6302.87 1651
6303.62 1799
6304.37 1723
6305.11 1658
6305.86 1663
6306.61 1750
6307.36 1766
6308.11 1720
6308.86 1646
6309.61 1586
6310.36 1645
6311.11 1645
6311.86 1731
6312.61 1589
6313.36 1624
6314.11 1697
6314.86 1845
6315.61 1931
6316.36 1876
6317.11 1710
6317.86 1780
6318.61 1844
6319.36 1796
6320.11 1786
6320.86 1682
6321.61 1797
6322.36 1736
6323.11 1735
6323.86 1580
6324.61 1720
6325.36 1617
6326.11 1621
6326.86 1730
6327.61 1605
6328.36 1635
6329.11 1612
6329.86 1571
6330.61 1482
6331.37 1544
6332.12 1606
6332.87 1535
6333.62 1602
6334.37 1574
6335.12 1481
6335.87 1495
6336.62 1634
6337.37 1580
6338.12 1554
6338.88 1540
6339.63 1580
6340.38 1512
6341.13 1513
6341.88 1514
6342.63 1399
6343.38 1570
6344.14 1466
6344.89 1449
6345.64 1572
6346.39 1517
6347.14 1580
6347.89 1542
6348.65 1568
6349.40 1712
6350.15 1696
6350.90 1608
6351.65 1632
6352.41 1795
6353.16 1800
6353.91 1730
6354.66 1702
6355.41 1741
6356.17 1796
6356.92 1736
6357.67 1753
6358.42 1769
6359.18 1640
6359.93 1663
6360.68 1670
6361.43 1670
6362.19 1688
6362.94 1535
6363.69 1497
6364.44 1649
6365.20 1701
6365.95 1511
6366.70 1586
6367.46 1583
6368.21 1670
6368.96 1576
6369.71 1630
6370.47 1598
6371.22 1528
6371.97 1470
6372.73 1500
6373.48 1406
6374.23 1457
6374.99 1485
6375.74 1467
6376.49 1423
6377.25 1404
6378.00 1360
6378.75 1377
6379.51 1436
6380.26 1507
6381.02 1517
6381.77 1388
6382.52 1455
6383.28 1614
6384.03 1637
6384.78 1519
6385.54 1441
6386.29 1459
6387.05 1478
6387.80 1420
6388.56 1413
6389.31 1450
6390.06 1383
6390.82 1476
6391.57 1567
6392.33 1546
6393.08 1653
6393.84 1490
6394.59 1461
6395.34 1500
6396.10 1508
6396.85 1575
6397.61 1513
6398.36 1479
6399.12 1446
6399.87 1434
6400.63 1463
6401.38 1477
6402.14 1467
6402.89 1425
6403.65 1426
6404.40 1522
6405.16 1391
6405.91 1427
6406.67 1433
6407.42 1413
6408.18 1443
6408.93 1458
6409.69 1490
6410.45 1450
6411.20 1535
6411.96 1494
6412.71 1541
6413.47 1541
6414.22 1469
6414.98 1354
6415.73 1552
6416.49 1578
6417.25 1545
6418.00 1491
6418.76 1511
6419.51 1541
6420.27 1579
6421.03 1687
6421.78 1555
6422.54 1479
6423.29 1449
6424.05 1501
6424.81 1595
6425.56 1485
6426.32 1545
6427.08 1376
6427.83 1524
6428.59 1608
6429.35 1413
6430.10 1428
6430.86 1427
6431.62 1470
6432.37 1402
6433.13 1566
6433.89 1565
6434.64 1527
6435.40 1564
6436.16 1566
6436.91 1656
6437.67 1668
6438.43 1533
6439.19 1580
6439.94 1567
6440.70 1523
6441.46 1574
6442.21 1679
6442.97 1672
6443.73 1766
6444.49 1666
6445.24 1726
6446.00 1705
6446.76 1802
6447.52 1775
6448.28 1821
6449.03 1804
6449.79 1792
6450.55 1892
6451.31 1835
6452.06 1816
6452.82 1791
6453.58 1868
6454.34 1809
6455.10 1867
6455.85 1794
6456.61 1876
6457.37 1914
6458.13 1961
6458.89 1848
6459.65 1954
6460.40 1982
6461.16 1862
6461.92 1831
6462.68 1896
6463.44 1914
6464.20 1974
6464.96 2006
6465.71 2115
6466.47 2104
6467.23 2266
6467.99 2264
6468.75 2133
6469.51 2138
6470.27 2247
6471.03 2132
6471.79 2205
6472.54 2318
6473.30 2242
6474.06 2139
6474.82 2204
6475.58 2303
6476.34 2427
6477.10 2301
6477.86 2318
6478.62 2488
6479.38 2405
6480.14 2293
6480.90 2327
6481.66 2508
6482.42 2484
6483.18 2620
6483.94 2615
6484.70 2642
6485.46 2465
6486.22 2658
6486.98 2707
6487.74 2680
6488.50 2762
6489.26 2847
6490.02 2881
6490.78 2825
6491.54 2835
6492.30 2953
6493.06 3194
6493.82 3055
6494.58 3270
6495.34 3365
6496.10 3572
6496.86 3461
6497.62 3371
6498.38 3296
6499.14 3275
6499.90 3267
6500.66 3533
6501.42 3324
6502.19 3262
6502.95 3381
6503.71 3430
6504.47 3587
6505.23 3969
6505.99 4551
6506.75 5253
6507.51 6164
6508.27 7080
6509.04 7893
6509.80 8722
6510.56 9210
6511.32 9453
6512.08 9239
6512.84 8785
6513.60 8052
6514.37 6904
6515.13 5986
6515.89 5210
6516.65 4757
6517.41 4279
6518.17 4103
6518.94 3905
6519.70 3931
6520.46 3861
6521.22 3853
6521.98 4022
6522.75 3998
6523.51 3994
6524.27 4251
6525.03 4122
6525.79 4253
6526.56 4623
6527.32 4898
6528.08 5080
6528.84 5110
6529.61 5273
6530.37 5390
6531.13 5375
6531.89 5294
6532.66 4871
6533.42 5124
6534.18 5487
6534.94 6099
6535.71 6573
6536.47 7656
6537.23 8512
6538.00 8936
6538.76 9414
6539.52 9311
6540.29 8820
6541.05 8069
6541.81 7083
6542.57 6287
6543.34 5603
6544.10 4801
6544.86 4462
6545.63 4218
6546.39 4075
6547.16 3995
6547.92 3835
6548.68 3847
6549.45 3873
6550.21 3796
6550.97 3812
6551.74 3832
6552.50 3732
6553.26 3964
6554.03 4265
6554.79 4345
6555.56 4567
6556.32 4764
6557.08 4763
6557.85 4555
6558.61 4505
6559.38 4300
6560.14 4247
6560.91 4021
6561.67 3822
6562.43 3886
6563.20 3843
6563.96 3827
6564.73 3730
6565.49 3740
6566.26 3718
6567.02 3771
6567.79 3672
6568.55 3471
6569.32 3744
6570.08 3665
6570.85 3506
6571.61 3722
6572.38 3691
6573.14 3810
6573.91 3689
6574.67 3810
6575.44 4019
6576.20 3913
6576.97 3962
6577.73 4052
6578.50 4055
6579.26 3955
6580.03 3881
6580.79 3947
6581.56 3987
6582.32 3791
6583.09 3890
6583.86 3969
6584.62 3832
6585.39 3807
6586.15 3822
6586.92 3947
6587.68 3977
6588.45 3886
6589.22 3853
6589.98 3945
6590.75 3933
6591.51 4295
6592.28 4204
6593.05 4453
6593.81 4758
6594.58 4985
6595.35 5349
6596.11 5555
6596.88 5749
6597.64 5753
6598.41 5558
6599.18 5450
6599.94 5160
6600.71 4788
6601.48 4361
6602.24 4400
6603.01 4103
6603.78 3762
6604.54 3542
6605.31 3476
6606.08 3458
6606.85 3446
6607.61 3420
6608.38 3183
6609.15 3304
6609.91 3241
6610.68 3225
6611.45 3065
6612.22 3174
6612.98 3173
6613.75 3234
6614.52 3331
6615.28 3231
6616.05 3167
6616.82 3173
6617.59 3196
6618.36 3315
6619.12 3099
6619.89 3091
6620.66 3306
6621.43 3548
6622.19 3680
6622.96 3800
6623.73 3792
6624.50 4287
6625.27 4187
6626.03 3740
6626.80 3815
6627.57 3687
6628.34 3568
6629.11 3301
6629.88 3254
6630.64 3162
6631.41 3178
6632.18 3167
6632.95 3382
6633.72 3473
6634.49 3749
6635.25 3838
6636.02 3771
6636.79 4002
6637.56 4054
6638.33 4050
6639.10 3962
6639.87 4016
6640.64 4083
6641.41 4212
6642.17 4106
6642.94 3956
6643.71 3881
6644.48 3790
6645.25 3597
6646.02 3603
6646.79 3538
6647.56 3408
6648.33 3155
6649.10 2884
6649.87 2770
6650.64 2800
6651.41 2637
6652.18 2642
6652.95 2483
6653.71 2508
6654.48 2623
6655.25 2554
6656.02 2633
6656.79 2591
6657.56 2517
6658.33 2537
6659.10 2496
6659.87 2407
6660.64 2389
6661.41 2381
6662.18 2389
6662.95 2513
6663.72 2527
6664.50 2368
6665.27 2383
6666.04 2420
6666.81 2426
6667.58 2557
6668.35 2607
6669.12 2489
6669.89 2557
6670.66 2508
6671.43 2449
6672.20 2577
6672.97 2486
6673.74 2650
6674.51 2619
6675.28 2478
6676.06 2529
6676.83 2518
6677.60 2573
6678.37 2476
6679.14 2470
6679.91 2462
6680.68 2567
6681.45 2581
6682.22 2455
6683.00 2467
6683.77 2732
6684.54 2870
6685.31 2972
6686.08 2939
6686.85 2952
6687.63 2892
6688.40 2824
6689.17 2955
6689.94 2570
6690.71 2423
6691.48 2272
6692.26 2149
6693.03 2237
6693.80 2226
6694.57 2176
6695.34 2127
6696.12 2146
6696.89 2046
6697.66 2014
6698.43 2138
6699.21 1992
6699.98 2181
6700.75 2301
6701.52 2161
6702.30 2083
6703.07 2007
6703.84 2151
6704.61 2055
6705.39 2035
6706.16 2053
6706.93 1974
6707.70 2052
6708.48 2089
6709.25 2127
6710.02 2123
6710.80 1950
6711.57 1948
6712.34 1934
6713.12 1835
6713.89 1868
6714.66 1831
6715.44 1926
6716.21 1945
6716.98 1778
6717.76 1861
6718.53 1780
6719.30 1855
6720.08 1710
6720.85 1730
6721.62 1793
6722.40 1922
6723.17 1852
6723.94 1830
6724.72 1832
6725.49 1750
6726.27 1796
6727.04 1807
6727.81 1809
6728.59 1991
6729.36 1900
6730.14 1790
6730.91 1727
6731.68 1813
6732.46 1744
6733.23 1848
6734.01 1928
6734.78 1946
6735.56 1965
6736.33 1745
6737.10 1899
6737.88 1880
6738.65 1886
6739.43 1840
6740.20 1855
6740.98 1948
6741.75 1822
6742.53 1984
6743.30 1838
6744.08 1779
6744.85 1861
6745.63 1946
6746.40 1933
6747.18 1917
6747.95 2002
6748.73 1946
6749.50 2060
6750.28 2063
6751.05 2081
6751.83 2134
6752.60 2358
6753.38 2330
6754.16 2420
6754.93 2345
6755.71 2556
6756.48 2344
6757.26 2288
6758.03 2291
6758.81 2268
6759.59 2162
6760.36 1965
6761.14 2093
6761.91 2112
6762.69 2005
6763.46 2017
6764.24 2111
6765.02 1958
6765.79 2061
6766.57 1987
6767.35 1945
6768.12 2032
6768.90 1891
6769.67 1909
6770.45 1939
6771.23 1942
6772.00 1734
6772.78 1779
6773.56 1706
6774.33 1684
6775.11 1783
6775.89 1853
6776.66 1746
6777.44 1747
6778.22 1768
6778.99 1744
6779.77 1738
6780.55 1818
6781.33 1820
6782.10 1802
6782.88 1706
6783.66 1731
6784.43 1643
6785.21 1685
6785.99 1658
6786.77 1684
6787.54 1661
6788.32 1643
6789.10 1691
6789.88 1662
6790.65 1615
6791.43 1700
6792.21 1609
6792.99 1531
6793.76 1576
6794.54 1490
6795.32 1573
6796.10 1600
6796.88 1513
6797.65 1618
6798.43 1626
6799.21 1581
6799.99 1581
6800.77 1477
6801.55 1499
6802.32 1522
6803.10 1587
6803.88 1571
6804.66 1616
6805.44 1693
6806.22 1573
6806.99 1511
6807.77 1607
6808.55 1510
6809.33 1511
6810.11 1595
6810.89 1680
6811.67 1437
6812.44 1365
6813.22 1377
6814.00 1502
6814.78 1544
6815.56 1473
6816.34 1556
6817.12 1698
6817.90 1613
6818.68 1574
6819.46 1470
6820.24 1509
6821.02 1637
6821.79 1462
6822.57 1569
6823.35 1447
6824.13 1384
6824.91 1417
6825.69 1491
6826.47 1615
6827.25 1463
6828.03 1482
6828.81 1582
6829.59 1545
6830.37 1608
6831.15 1416
6831.93 1446
6832.71 1509
6833.49 1506
6834.27 1409
6835.05 1521
6835.83 1667
6836.61 1740
6837.39 1905
6838.17 2027
6838.95 2118
6839.73 2219
6840.51 2288
6841.29 2461
6842.07 2499
6842.85 2518
6843.64 2400
6844.42 2192
6845.20 2062
6845.98 1923
6846.76 1994
6847.54 1880
6848.32 1864
6849.10 1962
6849.88 2008
6850.66 2254
6851.44 2270
6852.23 2374
6853.01 2349
6853.79 2405
6854.57 2471
6855.35 2366
6856.13 2173
6856.91 2053
6857.69 1899
6858.48 1961
6859.26 1799
6860.04 1828
6860.82 1787
6861.60 1779
6862.38 1693
6863.17 1607
6863.95 1766
6864.73 1849
6865.51 1722
6866.29 1708
6867.07 1740
6867.86 1849
6868.64 1832
6869.42 1784
6870.20 1909
6870.99 1913
6871.77 1874
6872.55 1947
6873.33 1861
6874.11 1826
6874.90 1739
6875.68 1788
6876.46 1896
6877.24 2023
6878.03 1826
6878.81 1991
6879.59 2031
6880.38 1968
6881.16 2133
6881.94 2101
6882.72 2216
6883.51 2347
6884.29 2458
6885.07 2456
6885.86 2453
6886.64 2494
6887.42 2709
6888.20 2848
6888.99 3071
6889.77 3275
6890.55 3570
6891.34 3416
6892.12 3371
6892.90 3279
6893.69 3006
6894.47 2676
6895.26 2595
6896.04 2432
6896.82 2400
6897.61 2337
6898.39 2423
6899.17 2337
6899.96 2462
6900.74 2216
6901.53 2138
6902.31 2165
6903.09 2222
6903.88 2348
6904.66 2249
6905.45 2172
6906.23 2336
6907.01 2285
6907.80 2335
6908.58 2425
6909.37 2215
6910.15 2219
6910.94 2255
6911.72 2358
6912.51 2101
6913.29 2170
6914.07 2105
6914.86 2111
6915.64 2150
6916.43 2065
6917.21 2144
6918.00 2241
6918.78 2274
6919.57 2270
6920.35 2156
6921.14 2193
6921.92 2208
6922.71 2179
6923.49 2031
6924.28 2101
6925.06 2196
6925.85 2338
6926.64 2385
6927.42 2355
6928.21 2507
6928.99 2502
6929.78 2560
6930.56 2400
6931.35 2462
6932.13 2482
6932.92 2407
6933.71 2456
6934.49 2389
6935.28 2376
6936.06 2325
6936.85 2368
6937.63 2423
6938.42 2425
6939.21 2645
6939.99 2697
6940.78 2943
6941.57 2906
6942.35 3148
6943.14 3235
6943.92 3518
6944.71 3619
6945.50 3605
6946.28 3757
6947.07 3784
6947.86 3782
6948.64 3760
6949.43 3759
6950.22 3579
6951.00 3600
6951.79 3455
6952.58 3396
6953.36 3280
6954.15 3329
6954.94 3234
6955.72 3182
6956.51 3134
6957.30 3192
6958.09 3341
6958.87 3312
6959.66 3208
6960.45 3199
6961.24 3189
6962.02 3177
6962.81 3109
6963.60 3339
6964.38 3503
6965.17 3366
6965.96 3521
6966.75 3622
6967.54 3808
6968.32 3785
6969.11 4076
6969.90 4446
6970.69 4675
6971.47 4817
6972.26 4682
6973.05 4764
6973.84 4721
6974.63 4652
6975.41 4861
6976.20 4468
6976.99 4590
6977.78 4608
6978.57 4540
6979.36 4513
6980.14 4819
6980.93 5065
6981.72 5712
6982.51 6256
6983.30 7565
6984.09 9272
6984.88 11283
6985.66 13715
6986.45 16108
6987.24 18014
6988.03 18661
6988.82 18928
6989.61 17577
6990.40 15905
6991.19 13819
6991.98 11554
6992.76 9466
6993.55 7806
6994.34 6606
6995.13 5556
6995.92 4615
6996.71 4091
6997.50 3735
6998.29 3466
6999.08 3278
6999.87 3201
7000.66 3118
7001.45 3086
7002.24 3220
7003.03 3255
7003.82 2996
7004.61 2902
7005.40 2870
7006.19 2866
7006.98 2690
7007.77 2600
7008.56 2632
7009.35 2425
7010.14 2415
7010.93 2558
7011.72 2510
7012.51 2613
7013.30 2656
7014.09 2770
7014.88 2766
7015.67 2827
7016.46 2835
7017.25 2973
7018.04 2905
7018.83 2860
7019.62 2864
7020.41 2838
7021.20 3041
7021.99 2899
7022.78 2872
7023.57 3237
7024.37 3428
7025.16 3359
7025.95 3501
7026.74 3612
7027.53 3534
7028.32 3557
7029.11 3370
7029.90 3299
7030.69 3104
7031.49 3005
7032.28 2983
7033.07 2761
7033.86 2678
7034.65 2616
7035.44 2541
7036.23 2502
7037.03 2448
7037.82 2504
7038.61 2421
7039.40 2403
7040.19 2535
7040.98 2530
7041.78 2429
7042.57 2627
7043.36 2691
7044.15 2472
7044.94 2537
7045.74 2684
7046.53 2643
7047.32 2798
7048.11 2808
7048.91 2711
7049.70 2795
7050.49 2878
7051.28 2961
7052.08 2999
7052.87 2864
7053.66 2925
7054.45 2752
7055.25 2558
7056.04 2526
7056.83 2455
7057.62 2387
7058.42 2468
7059.21 2553
7060.00 2444
7060.80 2583
7061.59 2555
7062.38 2588
7063.17 2612
7063.97 2477
7064.76 2587
7065.55 2610
7066.35 2318
7067.14 2282
7067.93 2236
7068.73 2204
7069.52 2145
7070.31 2086
7071.11 2089
7071.90 2168
7072.69 2105
7073.49 2150
7074.28 2030
7075.08 1881
7075.87 1938
7076.66 1879
7077.46 1822
7078.25 1803
7079.05 1776
7079.84 1810
7080.63 1855
7081.43 1810
7082.22 1791
7083.02 1774
7083.81 1875
7084.60 1753
7085.40 1760
7086.19 1956
7086.99 1913
7087.78 2025
7088.58 2039
7089.37 2187
7090.17 2324
7090.96 2194
7091.76 2161
7092.55 2049
7093.34 2041
7094.14 1800
7094.93 1742
7095.73 1795
7096.52 1763
7097.32 1757
7098.11 1576
7098.91 1510
7099.70 1600
7100.50 1671
7101.29 1553
7102.09 1571
7102.89 1611
7103.68 1588
7104.48 1614
7105.27 1519
7106.07 1482
7106.86 1423
7107.66 1330
7108.45 1447
7109.25 1453
7110.05 1364
7110.84 1347
7111.64 1372
7112.43 1324
7113.23 1282
7114.02 1423
7114.82 1397
7115.62 1424
7116.41 1387
7117.21 1462
7118.00 1465
7118.80 1459
7119.60 1331
7120.39 1292
7121.19 1378
7121.99 1405
7122.78 1324
7123.58 1397
7124.38 1343
7125.17 1227
7125.97 1296
7126.77 1297
7127.56 1308
7128.36 1348
7129.16 1328
7129.95 1403
7130.75 1533
7131.55 1419
7132.34 1386
7133.14 1397
7133.94 1427
7134.73 1357
7135.53 1368
7136.33 1392
7137.13 1289
7137.92 1228
7138.72 1418
7139.52 1373
7140.32 1190
7141.11 1206
7141.91 1256
7142.71 1252
7143.51 1215
7144.30 1265
7145.10 1257
7145.90 1198
7146.70 1192
7147.49 1143
7148.29 1116
7149.09 1093
7149.89 1155
7150.69 1210
7151.48 1195
7152.28 1186
7153.08 1176
7153.88 1181
7154.68 1158
7155.47 1223
7156.27 1235
7157.07 1186
7157.87 1267
7158.67 1292
7159.47 1196
7160.27 1142
7161.06 1185
7161.86 1102
7162.66 1108
7163.46 1190
7164.26 1129
7165.06 1083
7165.86 1083
7166.66 1128
7167.45 1117
7168.25 1154
7169.05 1134
7169.85 1161
7170.65 1130
7171.45 1003
7172.25 1056
7173.05 1050
7173.85 1074
7174.65 1034
7175.45 1010
7176.25 1020
7177.04 980
7177.84 1034
7178.64 1033
7179.44 1081
7180.24 1076
7181.04 1093
7181.84 1052
7182.64 976
7183.44 1067
7184.24 1057
7185.04 1060
7185.84 1005
7186.64 996
7187.44 1033
7188.24 1030
7189.04 985
7189.84 946
7190.64 927
7191.44 950
7192.24 934
7193.04 885
7193.84 975
7194.64 905
7195.44 853
7196.25 862
7197.05 887
7197.85 951
7198.65 1028
7199.45 998
7200.25 945
7201.05 964
7201.85 986
7202.65 1016
7203.45 996
7204.25 995
7205.05 1002
7205.86 1039
7206.66 981
7207.46 915
7208.26 950
7209.06 867
7209.86 959
7210.66 1031
7211.46 989
7212.27 1017
7213.07 993
7213.87 949
7214.67 954
7215.47 962
7216.27 1028
7217.07 1004
7217.88 989
7218.68 942
7219.48 969
7220.28 1026
7221.08 1024
7221.89 1068
7222.69 1058
7223.49 1067
7224.29 1007
7225.09 981
7225.90 976
7226.70 1030
7227.50 1056
7228.30 978
7229.11 1046
7229.91 1022
7230.71 989
7231.51 991
7232.32 1028
7233.12 1017
7233.92 1041
7234.72 1006
7235.53 1101
7236.33 1154
7237.13 1193
7237.93 1189
7238.74 1150
7239.54 1118
7240.34 1042
7241.15 1136
7241.95 1125
7242.75 1091
7243.56 1110
7244.36 1058
7245.16 1070
7245.97 1102
7246.77 1032
7247.57 985
7248.38 1010
7249.18 1091
7249.98 984
7250.79 947
7251.59 950
7252.39 1041
7253.20 1105
7254.00 1088
7254.81 1105
7255.61 1087
7256.41 1107
7257.22 1114
7258.02 1101
7258.82 1031
7259.63 985
7260.43 957
7261.24 1043
7262.04 1008
7262.85 1095
7263.65 1140
7264.45 936
7265.26 940
7266.06 1092
7266.87 1016
7267.67 1140
7268.48 1168
7269.28 1212
7270.09 1152
7270.89 1224
7271.70 1214
7272.50 1153
7273.30 1190
7274.11 1194
7274.91 1161
7275.72 1245
7276.52 1275
7277.33 1252
7278.13 1160
7278.94 1171
7279.74 1193
7280.55 1228
7281.36 1384
7282.16 1376
7282.97 1507
7283.77 1683
7284.58 1790
7285.38 2035
7286.19 2221
7286.99 2152
7287.80 2088
7288.60 2112
7289.41 2044
7290.22 1855
7291.02 1609
7291.83 1528
7292.63 1431
7293.44 1324
7294.25 1246
7295.05 1250
7295.86 1157
7296.66 1145
7297.47 1180
7298.28 1268
7299.08 1191
7299.89 1262
7300.70 1240
7301.50 1193
7302.31 1199
7303.11 1080
7303.92 1133
7304.73 1128
7305.53 1173
7306.34 1246
7307.15 1132
7307.95 1197
7308.76 1264
7309.57 1149
7310.37 1167
7311.18 1352
7311.99 1319
7312.80 1394
7313.60 1367
7314.41 1375
7315.22 1327
7316.02 1336
7316.83 1458
7317.64 1509
7318.45 1564
7319.25 1707
7320.06 1875
7320.87 1977
7321.68 2035
7322.48 2059
7323.29 2001
7324.10 1985
7324.91 1774
7325.71 1539
7326.52 1656
7327.33 1620
7328.14 1450
7328.95 1403
7329.75 1322
7330.56 1330
7331.37 1314
7332.18 1306
7332.99 1307
7333.79 1271
7334.60 1327
7335.41 1290
7336.22 1309
7337.03 1364
7337.84 1278
7338.64 1343
7339.45 1387
7340.26 1507
7341.07 1362
7341.88 1441
7342.69 1480
7343.50 1431
7344.30 1322
7345.11 1278
7345.92 1339
7346.73 1341
7347.54 1208
7348.35 1191
7349.16 1185
7349.97 1116
7350.78 1196
7351.58 1102
7352.39 1194
7353.20 1244
7354.01 1171
7354.82 1187
7355.63 1157
7356.44 1205
7357.25 1206
7358.06 1254
7358.87 1263
7359.68 1282
7360.49 1265
7361.30 1340
7362.11 1253
7362.92 1240
7363.73 1308
7364.54 1172
7365.35 1218
7366.16 1233
7366.97 1319
7367.78 1341
7368.59 1210
7369.40 1154
7370.21 1160
7371.02 1170
7371.83 1129
7372.64 1037
7373.45 1196
7374.26 1133
7375.07 1086
7375.88 1194
7376.69 1140
7377.50 1200
7378.31 1248
7379.12 1209
7379.93 1303
7380.74 1297
7381.55 1455
7382.37 1492
7383.18 1605
7383.99 1552
7384.80 1506
7385.61 1394
7386.42 1349
7387.23 1325
7388.04 1347
7388.85 1236
7389.67 1214
7390.48 1143
7391.29 1065
7392.10 1109
7392.91 1155
7393.72 1034
7394.53 983
7395.35 1026
7396.16 1010
7396.97 1108
7397.78 1048
7398.59 1084
7399.40 1076
7400.22 1002
7401.03 1014
7401.84 1054
7402.65 1079
7403.46 1086
7404.28 1031
7405.09 1035
7405.90 1062
7406.71 993
7407.52 979
7408.34 984
7409.15 1033
7409.96 1004
7410.77 996
7411.59 929
7412.40 917
7413.21 976
7414.02 932
7414.84 921
7415.65 858
7416.46 885
7417.27 911
7418.09 910
7418.90 859
7419.71 910
7420.53 932
7421.34 893
7422.15 915
7422.97 922
7423.78 848
7424.59 859
7425.40 856
7426.22 880
7427.03 910
7427.84 805
7428.66 836
7429.47 854
7430.28 901
7431.10 804
7431.91 804
7432.73 816
7433.54 871
7434.35 948
7435.17 926
7435.98 842
7436.79 868
7437.61 878
7438.42 871
7439.24 883
7440.05 894
7440.86 880
7441.68 868
7442.49 913
7443.31 834
7444.12 888
7444.94 920
7445.75 900
7446.56 918
7447.38 812
7448.19 829
7449.01 900
7449.82 791
7450.64 782
7451.45 887
7452.27 896
7453.08 839
7453.90 779
7454.71 799
7455.52 828
7456.34 815
7457.15 741
7457.97 853
7458.78 893
7459.60 840
7460.42 833
7461.23 820
7462.05 864
7462.86 910
7463.68 802
7464.49 806
7465.31 762
7466.12 767
7466.94 731
7467.75 775
7468.57 796
7469.38 799
7470.20 796
7471.02 796
7471.83 798
7472.65 848
7473.46 838
7474.28 896
7475.10 864
7475.91 820
7476.73 755
7477.54 793
7478.36 828
7479.18 762
7479.99 749
7480.81 784
7481.62 744
7482.44 800
7483.26 777
7484.07 771
7484.89 753
7485.71 747
7486.52 821
7487.34 844
7488.16 777
7488.97 771
7489.79 819
7490.61 787
7491.42 702
7492.24 738
7493.06 735
7493.87 722
7494.69 737
7495.51 720
7496.33 770
7497.14 837
7497.96 837
7498.78 742
7499.59 689
7500.41 729
7501.23 743
7502.05 784
7502.86 803
7503.68 667
7504.50 709
7505.32 682
7506.13 705
7506.95 667
7507.77 676
7508.59 819
7509.40 816
7510.22 754
7511.04 769
7511.86 751
7512.68 676
7513.49 718
7514.31 739
7515.13 703
7515.95 735
7516.77 787
7517.59 751
7518.40 786
7519.22 725
7520.04 691
7520.86 710
7521.68 664
7522.50 690
7523.31 692
7524.13 755
7524.95 785
7525.77 754
7526.59 704
7527.41 761
7528.23 724
7529.05 655
7529.86 716
7530.68 737
7531.50 768
7532.32 724
7533.14 704
7533.96 703
7534.78 714
7535.60 817
7536.42 736
7537.24 787
7538.06 792
7538.88 785
7539.70 734
7540.51 748
7541.33 718
7542.15 759
7542.97 728
7543.79 855
7544.61 820
7545.43 733
7546.25 767
7547.07 757
7547.89 778
7548.71 783
7549.53 778
7550.35 708
7551.17 752
7551.99 729
7552.81 778
7553.63 815
7554.45 737
7555.27 730
7556.09 725
7556.91 671
7557.73 714
7558.56 717
7559.38 785
7560.20 802
7561.02 851
7561.84 853
7562.66 752
7563.48 698
7564.30 744
7565.12 762
7565.94 782
7566.76 734
7567.58 737
7568.40 749
7569.23 735
7570.05 783
7570.87 795
7571.69 778
7572.51 781
7573.33 758
7574.15 767
7574.97 768
7575.80 728
7576.62 781
7577.44 686
7578.26 755
7579.08 798
7579.90 859
7580.73 752
7581.55 757
7582.37 722
7583.19 673
7584.01 776
7584.83 715
7585.66 756
7586.48 767
7587.30 750
7588.12 812
7588.95 805
7589.77 701
7590.59 677
7591.41 792
7592.23 761
7593.06 805
7593.88 837
7594.70 721
7595.52 797
7596.35 759
7597.17 810
7597.99 775
7598.81 784
7599.64 867
7600.46 842
7601.28 769
7602.11 814
7602.93 769
7603.75 790
7604.57 853
7605.40 869
7606.22 903
7607.04 908
7607.87 783
7608.69 868
7609.51 891
7610.34 827
7611.16 869
7611.98 846
7612.81 815
7613.63 911
7614.45 841
7615.28 851
7616.10 816
7616.92 888
7617.75 798
7618.57 755
7619.40 845
7620.22 882
7621.04 981
7621.87 1020
7622.69 855
7623.52 949
7624.34 883
7625.16 996
7625.99 920
7626.81 835
7627.64 820
7628.46 854
7629.28 844
7630.11 892
7630.93 916
7631.76 929
7632.58 844
7633.41 882
7634.23 946
7635.06 874
7635.88 880
7636.71 936
7637.53 872
7638.36 861
7639.18 894
7640.01 779
7640.83 747
7641.66 826
7642.48 862
7643.31 808
7644.13 798
7644.96 746
7645.78 842
7646.61 850
7647.43 904
7648.26 854
7649.08 797
7649.91 737
7650.73 774
7651.56 875
7652.38 962
7653.21 917
7654.04 891
7654.86 916
7655.69 841
7656.51 824
7657.34 805
7658.16 736
7658.99 767
7659.82 726
7660.64 718
7661.47 791
7662.29 820
7663.12 738
7663.95 707
7664.77 711
7665.60 723
7666.43 726
7667.25 796
7668.08 808
7668.91 773
7669.73 729
7670.56 719
7671.38 697
7672.21 694
7673.04 680
7673.87 659
7674.69 728
7675.52 703
7676.35 687
7677.17 694
7678.00 762
7678.83 724
7679.65 732
7680.48 727
7681.31 719
7682.13 724
7682.96 680
7683.79 657
7684.62 639
7685.44 757
7686.27 709
7687.10 739
7687.93 743
7688.75 870
7689.58 685
7690.41 685
7691.24 706
7692.06 753
7692.89 732
7693.72 740
7694.55 782
7695.38 760
7696.20 793
7697.03 807
7697.86 778
7698.69 771
7699.52 781
7700.34 793
7701.17 740
7702.00 786
7702.83 779
7703.66 818
7704.49 666
7705.31 743
7706.14 798
7706.97 801
7707.80 788
7708.63 713
7709.46 705
7710.29 770
7711.11 708
7711.94 745
7712.77 756
7713.60 688
7714.43 668
7715.26 721
7716.09 791
7716.92 691
7717.75 663
7718.58 671
7719.40 675
7720.23 775
7721.06 757
7721.89 737
7722.72 746
7723.55 700
7724.38 684
7725.21 711
7726.04 746
7726.87 761
7727.70 821
7728.53 848
7729.36 797
7730.19 736
7731.02 867
7731.85 841
7732.68 815
7733.51 828
7734.34 836
7735.17 821
7736.00 804
7736.83 752
7737.66 755
7738.49 758
7739.32 752
7740.15 806
7740.98 821
7741.81 755
7742.64 710
7743.47 726
7744.30 782
7745.13 779
7745.96 821
7746.79 789
7747.62 881
7748.45 928
7749.29 1002
7750.12 942
7750.95 1010
7751.78 975
7752.61 960
7753.44 887
7754.27 925
7755.10 839
7755.93 809
7756.76 776
7757.60 660
7758.43 735
7759.26 764
7760.09 767
7760.92 833
7761.75 793
7762.58 763
7763.42 705
7764.25 741
7765.08 689
7765.91 752
7766.74 743
7767.57 709
7768.41 729
7769.24 751
7770.07 747
7770.90 749
7771.73 703
7772.57 678
7773.40 723
7774.23 713
7775.06 725
7775.90 758
7776.73 697
7777.56 718
7778.39 679
7779.22 674
7780.06 699
7780.89 734
7781.72 690
7782.55 725
7783.39 821
7784.22 719
7785.05 737
7785.89 766
7786.72 789
7787.55 819
7788.38 847
7789.22 855
7790.05 853
7790.88 777
7791.72 722
7792.55 700
7793.38 750
7794.22 724
7795.05 733
7795.88 698
7796.72 685
7797.55 748
7798.38 697
7799.22 713
7800.05 682
7800.88 753
7801.72 729
7802.55 759
7803.38 733
7804.22 786
7805.05 810
7805.89 739
7806.72 797
7807.55 812
7808.39 786
7809.22 778
7810.06 793
7810.89 744
7811.72 751
7812.56 849
7813.39 796
7814.23 865
7815.06 913
7815.89 924
7816.73 974
7817.56 940
7818.40 918
7819.23 963
7820.07 920
7820.90 973
7821.74 998
7822.57 982
7823.41 935
7824.24 963
7825.08 981
7825.91 1018
7826.75 1007
7827.58 933
7828.42 958
7829.25 968
7830.09 843
7830.92 874
7831.76 961
7832.59 887
7833.43 960
7834.26 871
7835.10 869
7835.93 928
7836.77 903
7837.60 859
7838.44 945
7839.28 940
7840.11 830
7840.95 783
7841.78 851
7842.62 854
7843.45 830
7844.29 860
7845.13 953
7845.96 857
7846.80 845
7847.63 765
7848.47 815
7849.31 791
7850.14 755
7850.98 794
7851.82 725
7852.65 770
7853.49 790
7854.32 819
7855.16 788
7856.00 804
7856.83 843
7857.67 863
7858.51 843
7859.34 844
7860.18 857
7861.02 862
7861.85 822
7862.69 818
7863.53 826
7864.37 824
7865.20 799
7866.04 810
7866.88 797
7867.71 787
7868.55 784
7869.39 752
7870.23 800
7871.06 790
7871.90 771
7872.74 824
7873.57 779
7874.41 799
7875.25 844
7876.09 847
7876.93 928
7877.76 877
7878.60 806
7879.44 835
7880.28 861
7881.11 884
7881.95 943
7882.79 994
7883.63 1108
7884.47 1102
7885.30 965
7886.14 934
7886.98 886
7887.82 892
7888.66 857
7889.50 892
7890.33 817
7891.17 896
7892.01 941
7892.85 879
7893.69 813
7894.53 824
7895.36 813
7896.20 871
7897.04 802
7897.88 746
7898.72 799
7899.56 788
7900.40 748
7901.24 784
7902.08 804
7902.91 795
7903.75 778
7904.59 776
7905.43 863
7906.27 797
7907.11 840
7907.95 772
7908.79 742
7909.63 733
7910.47 753
7911.31 818
7912.15 845
7912.99 802
7913.83 801
7914.67 823
7915.50 921
7916.34 860
7917.18 854
7918.02 980
7918.86 1034
7919.70 1090
7920.54 1165
7921.38 1073
7922.22 1194
7923.06 1126
7923.90 1050
7924.74 899
7925.58 916
7926.42 923
7927.27 809
7928.11 839
7928.95 861
7929.79 792
7930.63 795
7931.47 757
7932.31 732
7933.15 820
7933.99 813
7934.83 725
7935.67 767
7936.51 784
7937.35 770
7938.19 728
7939.03 709
7939.88 730
7940.72 700
7941.56 691
7942.40 666
7943.24 672
7944.08 670
7944.92 718
7945.76 701
7946.60 677
7947.45 677
7948.29 734
7949.13 706
7949.97 674
7950.81 695
7951.65 845
7952.50 740
7953.34 809
7954.18 778
7955.02 726
7955.86 698
7956.70 797
7957.55 813
7958.39 769
7959.23 801
7960.07 871
7960.91 875
7961.76 708
7962.60 681
7963.44 694
7964.28 773
7965.13 754
7965.97 819
7966.81 842
7967.65 900
7968.50 928
7969.34 875
7970.18 944
7971.02 880
7971.87 869
7972.71 825
7973.55 818
7974.39 760
7975.24 748
7976.08 676
7976.92 780
7977.77 751
7978.61 719
7979.45 663
7980.30 693
7981.14 665
7981.98 679
7982.83 752
7983.67 745
7984.51 641
7985.36 672
7986.20 675
7987.04 719
7987.89 715
7988.73 698
7989.57 664
7990.42 630
7991.26 633
7992.10 652
7992.95 674
7993.79 638
7994.64 592
7995.48 642
7996.32 680
7997.17 644
7998.01 645
7998.86 740
7999.70 638
8000.54 575
8001.39 667
8002.23 672
8003.08 656
8003.92 624
8004.77 656
8005.61 648
8006.45 658
8007.30 639
8008.14 635
8008.99 624
8009.83 566
8010.68 594
8011.52 578
8012.37 624
8013.21 592
8014.06 575
8014.90 631
8015.75 691
8016.59 711
8017.44 526
8018.28 550
8019.13 663
8019.97 649
8020.82 619
8021.66 644
8022.51 629
8023.35 601
8024.20 635
8025.05 686
8025.89 670
8026.74 612
8027.58 620
8028.43 623
8029.27 609
8030.12 597
8030.96 609
8031.81 606
8032.66 622
8033.50 667
8034.35 592
8035.19 571
8036.04 651
8036.89 645
8037.73 610
8038.58 609
8039.43 561
8040.27 644
8041.12 581
8041.96 600
8042.81 614
8043.66 564
8044.50 567
8045.35 599
8046.20 586
8047.04 594
8047.89 597
8048.74 606
8049.58 566
8050.43 579
8051.28 663
8052.12 598
8052.97 563
8053.82 641
8054.67 614
8055.51 571
8056.36 523
8057.21 612
8058.05 584
8058.90 573
8059.75 601
8060.60 567
8061.44 552
8062.29 562
8063.14 623
8063.99 601
8064.83 548
8065.68 544
8066.53 584
8067.38 566
8068.22 565
8069.07 596
8069.92 548
8070.77 546
8071.62 562
8072.46 568
8073.31 598
8074.16 540
8075.01 527
8075.86 604
8076.71 624
8077.55 579
8078.40 591
8079.25 494
8080.10 490
8080.95 591
8081.80 662
8082.64 615
8083.49 569
8084.34 637
8085.19 631
8086.04 569
8086.89 556
8087.74 540
8088.58 574
8089.43 531
8090.28 455
8091.13 482
8091.98 573
8092.83 539
8093.68 620
8094.53 578
8095.38 600
8096.23 562
8097.08 574
8097.93 622
8098.77 564
8099.62 510
8100.47 500
8101.32 600
8102.17 584
8103.02 542
8103.87 530
8104.72 541
8105.57 502
8106.42 541
8107.27 593
8108.12 540
8108.97 561
8109.82 555
8110.67 611
8111.52 468
8112.37 532
8113.22 551
8114.07 622
8114.92 577
8115.77 608
8116.62 651
8117.47 632
8118.32 593
8119.17 637
8120.02 626
8120.87 651
8121.72 583
8122.58 552
8123.43 572
8124.28 660
8125.13 662
8125.98 590
8126.83 601
8127.68 640
8128.53 610
8129.38 588
8130.23 662
8131.08 646
8131.94 622
8132.79 666
8133.64 692
8134.49 683
8135.34 738
8136.19 702
8137.04 596
8137.89 569
8138.75 601
8139.60 614
8140.45 586
8141.30 582
8142.15 573
8143.00 594
8143.86 648
8144.71 587
8145.56 571
8146.41 535
8147.26 594
8148.12 585
8148.97 685
8149.82 626
8150.67 599
8151.52 645
8152.38 696
8153.23 584
8154.08 629
8154.93 624
8155.78 592
8156.64 635
8157.49 692
8158.34 679
8159.19 706
8160.05 647
8160.90 643
8161.75 658
8162.61 615
8163.46 633
8164.31 696
8165.16 634
8166.02 584
8166.87 567
8167.72 644
8168.58 557
8169.43 542
8170.28 570
8171.14 585
8171.99 565
8172.84 594
8173.70 592
8174.55 512
8175.40 520
8176.26 579
8177.11 530
8177.96 515
8178.82 580
8179.67 667
8180.52 589
8181.38 508
8182.23 579
8183.08 560
8183.94 557
8184.79 531
8185.65 560
8186.50 572
8187.35 569
8188.21 639
8189.06 549
8189.92 560
8190.77 586
8191.63 540
8192.48 530
8193.33 534
8194.19 606
8195.04 604
8195.90 547
8196.75 563
8197.61 600
8198.46 602
8199.32 602
8200.17 557
8201.02 553
8201.88 557
8202.73 496
8203.59 550
8204.44 555
8205.30 517
8206.15 527
8207.01 587
8207.86 522
8208.72 543
8209.57 570
8210.43 536
8211.29 530
8212.14 548
8213.00 511
8213.85 493
8214.71 563
8215.56 538
8216.42 573
8217.27 496
8218.13 558
8218.98 637
8219.84 556
8220.70 549
8221.55 543
8222.41 557
8223.26 605
8224.12 624
8224.98 611
8225.83 553
8226.69 560
8227.54 530
8228.40 576
8229.26 508
8230.11 526
8230.97 529
8231.83 550
8232.68 537
8233.54 595
8234.39 594
8235.25 613
8236.11 558
8236.96 528
8237.82 580
8238.68 524
8239.53 525
8240.39 529
8241.25 517
8242.11 492
8242.96 531
8243.82 541
8244.68 517
8245.53 544
8246.39 518
8247.25 493
8248.10 560
8248.96 578
8249.82 535
8250.68 546
8251.53 507
8252.39 578
8253.25 526
8254.11 587
8254.96 586
8255.82 595
8256.68 569
8257.54 536
8258.39 547
8259.25 559
8260.11 601
8260.97 595
8261.83 559
8262.68 571
8263.54 571
8264.40 641
8265.26 616
8266.12 635
8266.97 600
8267.83 642
8268.69 636
8269.55 577
8270.41 538
8271.27 510
8272.12 551
8272.98 579
8273.84 608
8274.70 528
8275.56 583
8276.42 557
8277.28 536
8278.13 582
8278.99 593
8279.85 652
8280.71 591
8281.57 542
8282.43 546
8283.29 627
8284.15 497
8285.01 470
8285.87 519
8286.72 571
8287.58 626
8288.44 565
8289.30 589
8290.16 555
8291.02 614
8291.88 575
8292.74 577
8293.60 601
8294.46 636
8295.32 673
8296.18 627
8297.04 627
8297.90 631
8298.76 650
8299.62 593
8300.48 547
8301.34 561
8302.20 575
8303.06 565
8303.92 547
8304.78 629
8305.64 601
8306.50 560
8307.36 559
8308.22 601
8309.08 594
8309.94 598
8310.80 613
8311.66 620
8312.52 615
8313.38 591
8314.24 624
8315.10 558
8315.96 589
8316.83 563
8317.69 590
8318.55 550
8319.41 556
8320.27 575
8321.13 603
8321.99 605
8322.85 632
8323.71 537
8324.57 577
8325.44 521
8326.30 517
8327.16 632
8328.02 636
8328.88 565
8329.74 568
8330.60 593
8331.47 539
8332.33 537
8333.19 528
8334.05 634
8334.91 595
8335.77 607
8336.64 558
8337.50 575
8338.36 613
8339.22 595
8340.08 587
8340.94 641
8341.81 614
8342.67 580
8343.53 579
8344.39 635
8345.26 669
8346.12 575
8346.98 610
8347.84 610
8348.71 586
8349.57 577
8350.43 536
8351.29 625
8352.16 630
8353.02 582
8353.88 588
8354.74 577
8355.61 640
8356.47 576
8357.33 603
8358.19 580
8359.06 584
8359.92 562
8360.78 569
8361.65 610
8362.51 499
8363.37 480
8364.24 544
8365.10 545
8365.96 561
8366.83 603
8367.69 591
8368.55 586
8369.42 543
8370.28 545
8371.14 642
8372.01 631
8372.87 630
8373.73 612
8374.60 590
8375.46 572
8376.33 525
8377.19 582
8378.05 577
8378.92 564
8379.78 590
8380.65 617
8381.51 611
8382.37 595
8383.24 630
8384.10 593
8384.97 589
8385.83 576
8386.70 596
8387.56 640
8388.42 622
8389.29 653
8390.15 654
8391.02 577
8391.88 613
8392.75 606
8393.61 575
8394.48 601
8395.34 664
8396.21 695
8397.07 657
8397.94 604
8398.80 621
8399.67 635
8400.53 675
8401.40 647
8402.26 676
8403.13 655
8403.99 748
8404.86 733
8405.72 652
8406.59 666
8407.45 657
8408.32 614
8409.19 689
8410.05 701
8410.92 682
8411.78 718
8412.65 690
8413.51 637
8414.38 692
8415.25 699
8416.11 734
8416.98 748
8417.84 738
8418.71 702
8419.58 757
8420.44 819
8421.31 767
8422.17 791
8423.04 792
8423.91 715
8424.77 725
8425.64 782
8426.51 784
8427.37 781
8428.24 741
8429.11 787
8429.97 813
8430.84 799
8431.71 817
8432.57 855
8433.44 813
8434.31 820
8435.17 823
8436.04 812
8436.91 850
8437.77 879
8438.64 886
8439.51 865
8440.38 903
8441.24 928
8442.11 900
8442.98 989
8443.84 988
8444.71 913
8445.58 1038
8446.45 1055
8447.31 1003
8448.18 986
8449.05 1018
8449.92 1056
8450.78 1076
8451.65 1057
8452.52 1028
8453.39 966
8454.26 1170
8455.12 1322
8455.99 1624
8456.86 1675
8457.73 2017
8458.60 2192
8459.46 2178
8460.33 2189
8461.20 2150
8462.07 1877
8462.94 1701
8463.81 1502
8464.67 1294
8465.54 1150
8466.41 1060
8467.28 1040
8468.15 1027
8469.02 931
8469.89 1016
8470.75 949
8471.62 902
8472.49 924
8473.36 904
8474.23 872
8475.10 890
8475.97 817
8476.84 806
8477.71 836
8478.57 821
8479.44 871
8480.31 871
8481.18 888
8482.05 860
8482.92 869
8483.79 915
8484.66 912
8485.53 966
8486.40 962
8487.27 976
8488.14 1051
8489.01 871
8489.88 857
8490.75 922
8491.62 887
8492.49 946
8493.36 903
8494.23 864
8495.10 900
8495.97 943
8496.84 978
8497.71 918
8498.58 928
8499.45 1020
8500.32 1003
8501.19 1016
8502.06 959
8502.93 979
8503.80 923
8504.67 891
8505.54 889
8506.41 850
8507.28 892
8508.15 912
8509.02 846
8509.89 894
8510.76 951
8511.63 952
8512.51 934
8513.38 932
8514.25 899
8515.12 897
8515.99 891
8516.86 885
8517.73 958
8518.60 927
8519.47 969
8520.35 909
8521.22 1025
8522.09 1034
8522.96 919
8523.83 994
8524.70 1111
8525.57 1148
8526.45 1215
8527.32 1321
8528.19 1406
8529.06 1384
8529.93 1416
8530.80 1359
8531.68 1234
8532.55 1159
8533.42 1164
8534.29 1114
8535.16 1081
8536.04 961
8536.91 955
8537.78 1000
8538.65 1002
8539.52 909
8540.40 931
8541.27 866
8542.14 918
8543.01 915
8543.89 956
8544.76 900
8545.63 880
8546.50 838
8547.38 916
8548.25 904
8549.12 918
8549.99 784
8550.87 829
8551.74 894
8552.61 938
8553.49 973
8554.36 984
8555.23 1044
8556.11 1025
8556.98 1053
8557.85 991
8558.73 1003
8559.60 985
8560.47 909
8561.35 938
8562.22 896
8563.09 911
8563.97 899
8564.84 936
8565.71 964
8566.59 875
8567.46 872
8568.33 834
8569.21 867
8570.08 944
8570.96 896
8571.83 864
8572.70 837
8573.58 849
8574.45 861
8575.33 861
8576.20 856
8577.07 799
8577.95 836
8578.82 824
8579.70 875
8580.57 864
8581.45 851
8582.32 887
8583.19 811
8584.07 820
8584.94 893
8585.82 900
8586.69 966
8587.57 920
8588.44 856
8589.32 884
8590.19 936
8591.07 954
8591.94 867
8592.82 864
8593.69 948
8594.57 951
8595.44 893
8596.32 933
8597.19 954
8598.07 991
8598.94 978
8599.82 930
8600.69 964
8601.57 1021
8602.44 1088
8603.32 1078
8604.20 1065
8605.07 1117
8605.95 1077
8606.82 1111
8607.70 1059
8608.57 1005
8609.45 1112
8610.33 1127
8611.20 1108
8612.08 1121
8612.95 1104
8613.83 1136
8614.71 1117
8615.58 1170
8616.46 1159
8617.33 1089
8618.21 1060
8619.09 1088
8619.96 1247
8620.84 1288
8621.72 1214
8622.59 1256
8623.47 1278
8624.35 1212
8625.22 1300
8626.10 1261
8626.98 1351
8627.85 1347
8628.73 1293
8629.61 1313
8630.48 1229
8631.36 1337
8632.24 1373
8633.11 1346
8633.99 1394
8634.87 1423
8635.74 1328
8636.62 1362
8637.50 1432
8638.38 1397
8639.25 1436
8640.13 1522
8641.01 1502
8641.89 1472
8642.76 1468
8643.64 1502
8644.52 1460
8645.40 1552
8646.27 1564
8647.15 1527
8648.03 1690
8648.91 1673
8649.79 1526
8650.66 1561
8651.54 1712
8652.42 1627
8653.30 1712
8654.18 1715
8655.05 1695
8655.93 1685
8656.81 1733
8657.69 1781
8658.57 1734
8659.45 1933
8660.32 2060
8661.20 1999
8662.08 2006
8662.96 2137
8663.84 2429
8664.72 2516
8665.60 2690
8666.47 2932
8667.35 2976
8668.23 3010
8669.11 2989
8669.99 2916
8670.87 2839
8671.75 2579
8672.63 2545
8673.51 2573
8674.38 2716
8675.26 2955
8676.14 3046
8677.02 3038
8677.90 3125
8678.78 2966
8679.66 2709
8680.54 2625
8681.42 2411
8682.30 2156
8683.18 2098
8684.06 1994
8684.94 1864
8685.82 1792
8686.70 1769
8687.58 1800
8688.46 1862
8689.34 1890
8690.22 1921
8691.10 2168
8691.98 2496
8692.86 2705
8693.74 3006
8694.62 3205
8695.50 3384
8696.38 3293
8697.26 3242
8698.14 2934
8699.02 2642
8699.90 2242
8700.78 2211
8701.66 2062
8702.54 2005
8703.42 2142
8704.30 2178
8705.18 2123
8706.06 2053
8706.94 1983
8707.82 1985
8708.71 1778
8709.59 1666
8710.47 1544
8711.35 1491
8712.23 1483
8713.11 1498
8713.99 1418
8714.87 1362
8715.75 1311
8716.64 1289
8717.52 1285
8718.40 1248
8719.28 1232
8720.16 1283
8721.04 1296
8721.92 1278
8722.81 1248
8723.69 1182
8724.57 1214
8725.45 1226
8726.33 1179
8727.21 1220
8728.10 1150
8728.98 1272
8729.86 1366
8730.74 1325
8731.62 1345
8732.51 1316
8733.39 1370
8734.27 1339
8735.15 1311
8736.03 1300
8736.92 1277
8737.80 1265
8738.68 1391
8739.56 1351
8740.45 1325
8741.33 1360
8742.21 1223
8743.09 1236
8743.98 1279
8744.86 1272
8745.74 1320
8746.63 1209
8747.51 1189
8748.39 1198
8749.27 1248
8750.16 1195
8751.04 1314
8751.92 1169
8752.81 1177
8753.69 1210
8754.57 1222
8755.46 1139
8756.34 1141
8757.22 1261
8758.11 1170
8758.99 1203
8759.87 1197
8760.76 1160
8761.64 1056
8762.52 1138
8763.41 1202
8764.29 1195
8765.17 1180
8766.06 1186
8766.94 1235
8767.83 1210
8768.71 1211
8769.59 1268
8770.48 1236
8771.36 1182
8772.25 1209
8773.13 1190
8774.01 1259
8774.90 1201
8775.78 1215
8776.67 1213
8777.55 1128
8778.44 1187
8779.32 1197
8780.20 1242
8781.09 1269
8781.97 1165
8782.86 1249
8783.74 1360
8784.63 1484
8785.51 1411
8786.40 1350
8787.28 1303
8788.17 1308
8789.05 1224
8789.94 1175
8790.82 1164
8791.71 1115
8792.59 1111
8793.48 987
8794.36 1011
8795.25 1013
8796.13 972
8797.02 957
8797.90 996
8798.79 956
8799.67 907
8800.56 983
8801.45 976
8802.33 907
8803.22 998
8804.10 991
8804.99 939
8805.87 994
8806.76 941
8807.65 925
8808.53 860
8809.42 847
8810.30 865
8811.19 867
8812.08 914
8812.96 928
8813.85 920
8814.73 836
8815.62 925
8816.51 942
8817.39 799
8818.28 906
8819.17 977
8820.05 1017
8820.94 966
8821.83 897
8822.71 922
8823.60 860
8824.49 843
8825.37 837
8826.26 834
8827.15 842
8828.03 833
8828.92 816
8829.81 828
8830.69 877
8831.58 831
8832.47 795
8833.36 799
8834.24 787
8835.13 808
8836.02 803
8836.90 780
8837.79 855
8838.68 802
8839.57 810
8840.45 839
8841.34 770
8842.23 828
8843.12 825
8844.01 805
8844.89 791
8845.78 859
8846.67 813
8847.56 781
8848.44 764
8849.33 778
8850.22 772
8851.11 770
8852.00 802
8852.88 769
8853.77 716
8854.66 720
8855.55 762
8856.44 720
8857.33 741
8858.21 778
8859.10 730
8859.99 715
8860.88 751
8861.77 753
8862.66 732
8863.55 717
8864.43 704
8865.32 707
8866.21 738
8867.10 719
8867.99 719
8868.88 669
8869.77 633
8870.66 606
8871.55 687
8872.44 711
8873.32 648
8874.21 630
8875.10 713
8875.99 685
8876.88 688
8877.77 660
8878.66 643
8879.55 666
8880.44 681
8881.33 641
8882.22 652
8883.11 670
8884.00 681
8884.89 673
8885.78 609
8886.67 558
8887.56 625
8888.45 639
8889.34 606
8890.23 645
8891.12 643
8892.01 616
8892.90 617
8893.79 661
8894.68 608
8895.57 660
8896.46 607
8897.35 547
8898.24 578
8899.13 623
8900.02 566
8900.91 643
8901.80 687
8902.69 670
8903.58 639
8904.47 610
8905.36 644
8906.26 620
8907.15 590
8908.04 593
8908.93 595
8909.82 646
8910.71 595
8911.60 648
8912.49 641
8913.38 575
8914.28 602
8915.17 559
8916.06 593
8916.95 609
8917.84 550
8918.73 554
8919.62 524
8920.52 551
8921.41 574
8922.30 577
8923.19 548
8924.08 599
8924.97 599
8925.87 641
8926.76 633
8927.65 598
8928.54 588
8929.43 559
8930.33 568
8931.22 623
8932.11 565
8933.00 552
8933.89 534
8934.79 580
8935.68 525
8936.57 496
8937.46 521
8938.36 501
8939.25 483
8940.14 599
8941.03 583
8941.93 560
8942.82 504
8943.71 565
8944.60 553
8945.50 529
8946.39 573
8947.28 561
8948.18 513
8949.07 516
8949.96 509
8950.85 531
8951.75 491
8952.64 464
8953.53 497
8954.43 536
8955.32 542
8956.21 550
8957.11 533
8958.00 574
8958.89 534
8959.79 564
8960.68 537
8961.57 537
8962.47 555
8963.36 532
8964.26 523
8965.15 553
8966.04 553
8966.94 541
8967.83 580
8968.73 551
8969.62 471
8970.51 484
8971.41 544
8972.30 588
8973.20 588
8974.09 515
8974.98 556
8975.88 572
8976.77 519
8977.67 537
8978.56 545
8979.46 545
8980.35 628
8981.25 624
8982.14 569
8983.03 537
8983.93 505
8984.82 560
8985.72 497
8986.61 481
8987.51 476
8988.40 533
8989.30 520
8990.19 504
8991.09 427
8991.98 488
8992.88 546
8993.77 537
8994.67 625
8995.56 610
8996.46 559
8997.36 521
8998.25 506
8999.15 544
9000.04 547
9000.94 509
9001.83 538
9002.73 505
9003.62 485
9004.52 523
9005.42 508
9006.31 495
9007.21 525
9008.10 508
9009.00 544
9009.90 478
9010.79 470
9011.69 573
9012.58 485
9013.48 534
9014.38 506
9015.27 539
9016.17 512
9017.07 513
9017.96 495
9018.86 541
9019.76 502
9020.65 494
9021.55 508
9022.44 491
9023.34 531
9024.24 516
9025.14 512
9026.03 471
9026.93 504
9027.83 515
9028.72 549
9029.62 503
9030.52 496
9031.41 486
9032.31 519
9033.21 516
9034.11 490
9035.00 479
9035.90 477
9036.80 489
9037.69 461
9038.59 453
9039.49 446
9040.39 507
9041.28 478
9042.18 487
9043.08 498
9043.98 553
9044.88 493
9045.77 487
9046.67 465
9047.57 454
9048.47 471
9049.36 452
9050.26 476
9051.16 501
9052.06 490
9052.96 485
9053.86 505
9054.75 486
9055.65 521
9056.55 517
9057.45 495
9058.35 492
9059.25 518
9060.14 489
9061.04 477
9061.94 513
9062.84 586
9063.74 533
9064.64 544
9065.54 531
9066.44 454
9067.33 502
9068.23 518
9069.13 480
9070.03 491
9070.93 512
9071.83 535
9072.73 487
9073.63 496
9074.53 519
9075.43 466
9076.33 459
9077.22 495
9078.12 482
9079.02 507
9079.92 464
9080.82 473
9081.72 470
9082.62 494
9083.52 534
9084.42 579
9085.32 577
9086.22 520
9087.12 499
9088.02 488
9088.92 555
9089.82 544
9090.72 469
9091.62 468
9092.52 545
9093.42 531
9094.32 499
9095.22 511
9096.12 504
9097.02 459
9097.92 430
9098.82 486
9099.72 523
9100.62 509
9101.52 596
9102.43 553
9103.33 491
9104.23 500
9105.13 535
9106.03 528
9106.93 539
9107.83 492
9108.73 496
9109.63 453
9110.53 481
9111.43 517
9112.33 506
9113.24 536
9114.14 534
9115.04 468
9115.94 511
9116.84 546
9117.74 536
9118.64 510
9119.55 524
9120.45 472
9121.35 522
9122.25 492
9123.15 542
9124.05 531
9124.96 521
9125.86 544
9126.76 529
9127.66 500
9128.56 495
9129.46 528
9130.37 606
9131.27 573
9132.17 563
9133.07 504
9133.97 515
9134.88 514
9135.78 536
9136.68 491
9137.58 495
9138.49 451
9139.39 465
9140.29 519
9141.19 558
9142.10 524
9143.00 451
9143.90 462
9144.80 445
9145.71 514
9146.61 477
9147.51 458
9148.42 522
9149.32 581
9150.22 511
9151.12 508
9152.03 497
9152.93 513
9153.83 536
9154.74 499
9155.64 434
9156.54 484
9157.45 479
9158.35 490
9159.25 495
9160.16 534
9161.06 485
9161.96 535
9162.87 571
9163.77 532
9164.68 482
9165.58 492
9166.48 481
9167.39 500
9168.29 470
9169.19 487
9170.10 480
9171.00 463
9171.91 500
9172.81 443
9173.72 484
9174.62 489
9175.52 518
9176.43 519
9177.33 498
9178.24 503
9179.14 473
9180.05 477
9180.95 473
9181.85 472
9182.76 471
9183.66 535
9184.57 542
9185.47 507
9186.38 515
9187.28 505
9188.19 511
9189.09 481
9190.00 488
9190.90 522
9191.81 533
9192.71 492
9193.62 519
9194.52 446
9195.43 462
9196.33 532
9197.24 520
9198.14 444
9199.05 483
9199.96 586
9200.86 530
9201.77 516
9202.67 560
9203.58 603
9204.48 559
9205.39 567
9206.29 544
9207.20 615
9208.11 571
9209.01 528
9209.92 509
9210.82 526
9211.73 521
9212.64 472
9213.54 463
9214.45 464
9215.35 582
9216.26 460
9217.17 514
9218.07 480
9218.98 496
9219.89 502
9220.79 526
9221.70 564
9222.61 537
9223.51 451
9224.42 524
9225.33 509
9226.23 515
9227.14 483
9228.05 440
9228.95 493
9229.86 461
9230.77 471
9231.67 430
9232.58 477
9233.49 501
9234.40 501
9235.30 530
9236.21 512
9237.12 508
9238.02 521
9238.93 516
9239.84 529
9240.75 510
9241.65 477
9242.56 463
9243.47 591
9244.38 585
9245.28 516
9246.19 436
9247.10 514
9248.01 491
9248.92 467
9249.82 501
9250.73 493
9251.64 545
9252.55 513
9253.46 490
9254.36 487
9255.27 496
9256.18 536
9257.09 503
9258.00 496
9258.90 473
9259.81 460
9260.72 519
9261.63 502
9262.54 490
9263.45 486
9264.36 518
9265.26 497
9266.17 513
9267.08 468
9267.99 455
9268.90 459
9269.81 481
9270.72 494
9271.63 482
9272.54 482
9273.44 493
9274.35 526
9275.26 523
9276.17 478
9277.08 439
9277.99 475
9278.90 485
9279.81 457
9280.72 477
9281.63 453
9282.54 444
9283.45 487
9284.36 462
9285.27 520
9286.18 519
9287.09 476
9288.00 468
9288.91 485
9289.82 520
9290.73 450
9291.64 461
9292.55 514
9293.46 482
9294.37 482
9295.28 461
9296.19 495
9297.10 535
9298.01 506
9298.92 524
9299.83 496
9300.74 441
9301.65 486
9302.56 520
9303.47 518
9304.38 508
9305.29 480
9306.20 512
9307.11 509
9308.02 517
9308.93 535
9309.84 544
9310.75 540
9311.67 534
9312.58 514
9313.49 522
9314.40 512
9315.31 513
9316.22 515
9317.13 530
9318.04 530
9318.95 567
9319.87 531
9320.78 516
9321.69 546
9322.60 618
9323.51 571
9324.42 561
9325.34 534
9326.25 467
9327.16 498
9328.07 459
9328.98 486
9329.89 505
9330.81 488
9331.72 498
9332.63 531
9333.54 506
9334.45 493
9335.37 531
9336.28 547
9337.19 499
9338.10 435
9339.01 472
9339.93 493
9340.84 557
9341.75 518
9342.66 477
9343.58 493
9344.49 544
9345.40 531
9346.31 503
9347.23 436
9348.14 463
9349.05 529
9349.97 467
9350.88 488
9351.79 535
9352.70 477
9353.62 541
9354.53 523
9355.44 522
9356.36 537
9357.27 473
9358.18 482
9359.10 469
9360.01 485
9360.92 511
9361.84 535
9362.75 574
9363.66 579
9364.58 537
9365.49 501
9366.40 542
9367.32 532
9368.23 569
9369.15 530
9370.06 466
9370.97 495
9371.89 557
9372.80 575
9373.71 549
9374.63 552
9375.54 554
9376.46 530
9377.37 511
9378.29 477
9379.20 531
9380.11 528
9381.03 560
9381.94 515
9382.86 585
9383.77 567
9384.69 521
9385.60 463
9386.51 459
9387.43 497
9388.34 538
9389.26 505
9390.17 566
9391.09 613
9392.00 570
9392.92 575
9393.83 565
9394.75 561
9395.66 603
9396.58 597
9397.49 568
9398.41 638
9399.32 616
9400.24 582
9401.15 656
9402.07 591
9402.99 570
9403.90 498
9404.82 542
9405.73 570
9406.65 506
9407.56 591
9408.48 580
9409.39 595
9410.31 589
9411.23 566
9412.14 639
9413.06 637
9413.97 589
9414.89 559
9415.81 541
9416.72 537
9417.64 584
9418.55 605
9419.47 563
9420.39 551
9421.30 595
9422.22 556
9423.14 570
9424.05 615
9424.97 555
9425.89 545
9426.80 660
9427.72 608
9428.64 572
9429.55 608
9430.47 628
9431.39 613
9432.30 564
9433.22 562
9434.14 584
9435.05 657
9435.97 666
9436.89 640
9437.80 605
9438.72 600
9439.64 673
9440.56 665
9441.47 603
9442.39 670
9443.31 683
9444.23 706
9445.14 700
9446.06 660
9446.98 688
9447.90 710
9448.81 719
9449.73 694
9450.65 658
9451.57 681
9452.48 658
9453.40 745
9454.32 770
9455.24 760
9456.16 806
9457.07 768
9457.99 816
9458.91 863
9459.83 768
9460.75 717
9461.66 724
9462.58 695
9463.50 705
9464.42 653
9465.34 633
9466.26 666
9467.18 652
9468.09 684
9469.01 628
9469.93 621
9470.85 640
9471.77 692
9472.69 666
9473.61 560
9474.53 620
9475.44 609
9476.36 708
9477.28 694
9478.20 635
9479.12 705
9480.04 655
9480.96 706
9481.88 767
9482.80 760
9483.72 663
9484.64 720
9485.56 741
9486.47 746
9487.39 694
9488.31 681
9489.23 717
9490.15 691
9491.07 646
9491.99 582
9492.91 619
9493.83 651
9494.75 756
9495.67 658
9496.59 682
9497.51 693
9498.43 660
9499.35 700
9500.27 589
9501.19 634
9502.11 637
9503.03 674
9503.95 732
9504.87 720
9505.79 732
9506.71 630
9507.64 690
9508.56 701
9509.48 739
9510.40 753
9511.32 725
9512.24 730
9513.16 708
9514.08 679
9515.00 663
9515.92 670
9516.84 739
9517.76 808
9518.68 839
9519.61 835
9520.53 804
9521.45 853
9522.37 963
9523.29 805
9524.21 815
9525.13 954
9526.05 943
9526.98 920
9527.90 881
9528.82 809
9529.74 735
9530.66 817
9531.58 816
9532.51 782
9533.43 853
9534.35 898
9535.27 927
9536.19 830
9537.11 872
9538.04 882
9538.96 815
9539.88 810
9540.80 731
9541.73 758
9542.65 812
9543.57 769
9544.49 761
9545.41 818
9546.34 800
9547.26 725
9548.18 779
9549.10 791
9550.03 836
9550.95 786
9551.87 866
9552.79 797
9553.72 839
9554.64 886
9555.56 869
9556.49 849
9557.41 872
9558.33 773
9559.25 834
9560.18 841
9561.10 880
9562.02 807
9562.95 800
9563.87 866
9564.79 883
9565.72 871
9566.64 866
9567.56 861
9568.49 881
9569.41 926
9570.33 893
9571.26 867
9572.18 881
9573.11 884
9574.03 902
9574.95 923
9575.88 897
9576.80 858
9577.72 885
9578.65 940
9579.57 910
9580.50 943
9581.42 1020
9582.34 1002
9583.27 1007
9584.19 1010
9585.12 964
9586.04 961
9586.97 995
9587.89 909
9588.81 965
9589.74 987
9590.66 923
9591.59 1018
9592.51 981
9593.44 946
9594.36 1060
9595.29 1036
9596.21 985
9597.14 1044
9598.06 1053
9598.99 1150
9599.91 1209
9600.84 1238
9601.76 1260
9602.69 1238
9603.61 1237
9604.54 1164
9605.46 1185
9606.39 1152
9607.31 1185
9608.24 1230
9609.16 1172
9610.09 1065
9611.01 1140
9611.94 1116
9612.87 1093
9613.79 1038
9614.72 1025
9615.64 1111
9616.57 1026
9617.49 1001
9618.42 1069
9619.35 1118
9620.27 1061
9621.20 1121
9622.12 1068
9623.05 1175
9623.98 1182
9624.90 1144
9625.83 1191
9626.76 1137
9627.68 1177
9628.61 1146
9629.53 1138
9630.46 1177
9631.39 1178
9632.31 1217
9633.24 1231
9634.17 1239
9635.09 1287
9636.02 1260
9636.95 1130
9637.87 1180
9638.80 1196
9639.73 1263
9640.65 1308
9641.58 1368
9642.51 1421
9643.44 1391
9644.36 1373
9645.29 1387
9646.22 1483
9647.14 1498
9648.07 1544
9649.00 1487
9649.93 1508
9650.85 1492
9651.78 1395
9652.71 1382
9653.64 1407
9654.56 1469
9655.49 1536
9656.42 1417
9657.35 1354
9658.27 1421
9659.20 1361
9660.13 1370
9661.06 1377
9661.99 1340
9662.91 1345
9663.84 1347
9664.77 1341
9665.70 1396
9666.63 1427
9667.56 1441
9668.48 1467
9669.41 1408
9670.34 1485
9671.27 1457
9672.20 1518
9673.13 1587
9674.05 1579
9674.98 1502
9675.91 1519
9676.84 1646
9677.77 1580
9678.70 1527
9679.63 1605
9680.56 1591
9681.48 1598
9682.41 1567
9683.34 1576
9684.27 1556
9685.20 1600
9686.13 1637
9687.06 1624
9687.99 1610
9688.92 1687
9689.85 1671
9690.78 1596
9691.71 1732
9692.63 1686
9693.56 1651
9694.49 1597
9695.42 1627
9696.35 1740
9697.28 1852
9698.21 1890
9699.14 1895
9700.07 2108
9701.00 2135
9701.93 2222
9702.86 2302
9703.79 2206
9704.72 2100
9705.65 1996
9706.58 1949
9707.51 1766
9708.44 1655
9709.37 1672
9710.30 1717
9711.23 1620
9712.16 1650
9713.09 1706
9714.02 1728
9714.95 1890
9715.89 1911
9716.82 1972
9717.75 2022
9718.68 2054
9719.61 2029
9720.54 2088
9721.47 1853
9722.40 1729
9723.33 1763
9724.26 1618
9725.19 1520
9726.12 1411
9727.06 1401
9727.99 1427
9728.92 1255
9729.85 1286
9730.78 1333
9731.71 1378
9732.64 1373
9733.57 1387
9734.51 1393
9735.44 1460
9736.37 1466
9737.30 1537
9738.23 1558
9739.16 1436
9740.10 1443
9741.03 1306
9741.96 1199
9742.89 1236
9743.82 1260
9744.75 1154
9745.69 1213
9746.62 1136
9747.55 1082
9748.48 1137
9749.41 1124
9750.35 1114
9751.28 1097
9752.21 1156
9753.14 1156
9754.08 1249
9755.01 1145
9755.94 1065
9756.87 1073
9757.81 1109
9758.74 1058
9759.67 1045
9760.60 1045
9761.54 1075
9762.47 1049
9763.40 1056
9764.34 1058
9765.27 1084
9766.20 1100
9767.13 1057
9768.07 990
9769.00 1098
9769.93 1086
9770.87 998
9771.80 1019
9772.73 1077
9773.67 1085
9774.60 1040
9775.53 1022
9776.47 955
9777.40 1082
9778.33 1024
9779.27 1026
9780.20 1045
9781.14 1044
9782.07 1062
9783.00 1040
9783.94 1054
9784.87 1104
9785.80 1057
9786.74 1082
9787.67 1027
9788.61 1057
9789.54 967
9790.47 1016
9791.41 1009
9792.34 1054
9793.28 1075
9794.21 982
9795.15 960
9796.08 877
9797.01 958
9797.95 946
9798.88 869
9799.82 918
9800.75 1005
9801.69 1026
9802.62 1005
9803.56 932
9804.49 894
9805.43 928
9806.36 942
9807.30 859
9808.23 829
9809.17 802
9810.10 776
9811.04 822
9811.97 817
9812.91 762
9813.84 821
9814.78 828
9815.71 831
9816.65 808
9817.58 762
9818.52 862
9819.46 767
9820.39 824
9821.33 752
9822.26 748
9823.20 785
9824.13 806
9825.07 828
9826.00 792
9826.94 755
9827.88 804
9828.81 723
9829.75 715
9830.68 732
9831.62 713
9832.56 711
9833.49 707
9834.43 777
9835.37 716
9836.30 755
9837.24 799
9838.17 743
9839.11 685
9840.05 699
9840.98 694
9841.92 766
9842.86 793
9843.79 773
9844.73 738
9845.67 799
9846.60 770
9847.54 736
9848.48 712
9849.42 730
9850.35 669
9851.29 712
9852.23 710
9853.16 757
9854.10 699
9855.04 762
9855.98 709
9856.91 652
9857.85 708
9858.79 741
9859.72 694
9860.66 572
9861.60 651
9862.54 770
9863.47 704
9864.41 671
9865.35 684
9866.29 700
9867.23 687
9868.16 632
9869.10 678
9870.04 653
9870.98 685
9871.92 664
9872.85 709
9873.79 721
9874.73 687
9875.67 658
9876.61 675
9877.54 639
9878.48 671
9879.42 674
9880.36 635
9881.30 592
9882.24 617
9883.18 690
9884.11 640
9885.05 632
9885.99 625
9886.93 649
9887.87 668
9888.81 654
9889.75 602
9890.69 647
9891.62 673
9892.56 618
9893.50 665
9894.44 694
9895.38 672
9896.32 679
9897.26 631
9898.20 649
9899.14 651
9900.08 670
9901.02 615
9901.96 597
9902.90 576
9903.83 606
9904.77 612
9905.71 588
9906.65 594
9907.59 634
9908.53 647
9909.47 602
9910.41 572
9911.35 645
9912.29 642
9913.23 589
9914.17 647
9915.11 614
9916.05 628
9916.99 647
9917.93 736
9918.87 725
9919.81 636
9920.75 615
9921.69 639
9922.64 623
9923.58 654
9924.52 700
9925.46 748
9926.40 740
9927.34 778
9928.28 763
9929.22 832
9930.16 829
9931.10 879
9932.04 802
9932.98 817
9933.92 807
9934.87 700
9935.81 702
9936.75 645
9937.69 617
9938.63 603
9939.57 609
9940.51 627
9941.45 591
9942.39 617
9943.34 605
9944.28 613
9945.22 602
9946.16 541
9947.10 551
9948.04 547
9948.99 572
9949.93 610
9950.87 621
9951.81 619
9952.75 652
9953.69 685
9954.64 659
9955.58 661
9956.52 678
9957.46 609
9958.41 622
9959.35 653
9960.29 613
9961.23 606
9962.17 613
9963.12 640
9964.06 571
9965.00 584
9965.94 585
9966.89 532
9967.83 547
9968.77 570
9969.71 582
9970.66 521
9971.60 517
9972.54 575
9973.49 570
9974.43 603
9975.37 537
9976.31 545
9977.26 531
9978.20 531
9979.14 517
9980.09 547
9981.03 613
9981.97 543
9982.92 573
9983.86 563
9984.80 600
9985.75 560
9986.69 513
9987.63 537
9988.58 569
9989.52 481
9990.46 555
9991.41 553
9992.35 560
9993.30 593
9994.24 592
9995.18 579
9996.13 536
9997.07 594
9998.02 590
9998.96 549
9999.90 565
10000.85 558
10001.79 591
10002.74 527
10003.68 521
10004.62 583
10005.57 575
10006.51 577
10007.46 553
10008.40 552
10009.35 562
10010.29 561
10011.24 564
10012.18 556
10013.13 557
10014.07 505
10015.01 520
10015.96 603
10016.90 590
10017.85 524
10018.79 583
10019.74 533
10020.68 513
10021.63 588
10022.58 536
10023.52 532
10024.47 540
10025.41 499
10026.36 506
10027.30 557
10028.25 565
10029.19 573
10030.14 545
10031.08 554
10032.03 568
10032.98 502
10033.92 517
10034.87 500
10035.81 512
10036.76 507
10037.70 520
10038.65 537
10039.60 551
10040.54 519
10041.49 543
10042.43 537
10043.38 469
10044.33 466
10045.27 482
10046.22 478
10047.17 477
10048.11 468
10049.06 505
10050.00 568
10050.95 488
10051.90 479
10052.84 530
10053.79 500
10054.74 493
10055.68 473
10056.63 451
10057.58 513
10058.52 537
10059.47 502
10060.42 541
10061.37 525
10062.31 529
10063.26 516
10064.21 464
10065.15 488
10066.10 506
10067.05 534
10068.00 545
10068.94 506
10069.89 539
10070.84 508
10071.79 551
10072.73 476
10073.68 529
10074.63 504
10075.58 488
10076.52 486
10077.47 513
10078.42 519
10079.37 486
10080.32 514
10081.26 541
10082.21 527
10083.16 484
10084.11 479
10085.06 505
10086.00 592
10086.95 500
10087.90 465
10088.85 503
10089.80 468
10090.75 513
10091.69 532
10092.64 504
10093.59 526
10094.54 530
10095.49 518
10096.44 486
10097.39 462
10098.33 475
10099.28 457
10100.23 459
10101.18 460
10102.13 462
10103.08 497
10104.03 546
10104.98 454
10105.93 456
10106.87 454
10107.82 504
10108.77 489
10109.72 490
10110.67 521
10111.62 517
10112.57 513
10113.52 493
10114.47 497
10115.42 460
10116.37 471
10117.32 517
10118.27 469
10119.22 482
10120.17 506
10121.12 473
10122.07 500
10123.02 510
10123.97 502
10124.92 500
10125.87 490
10126.82 507
10127.77 471
10128.72 474
10129.67 524
10130.62 503
10131.57 447
10132.52 458
10133.47 542
10134.42 495
10135.37 466
10136.32 475
10137.27 505
10138.22 520
10139.17 569
10140.12 509
10141.07 502
10142.02 546
10142.98 540
10143.93 521
10144.88 521
10145.83 534
10146.78 541
10147.73 491
10148.68 491
10149.63 501
10150.58 569
10151.54 599
10152.49 517
10153.44 511
10154.39 526
10155.34 493
10156.29 514
10157.24 513
10158.20 503
10159.15 571
10160.10 559
10161.05 523
10162.00 509
10162.95 483
10163.91 542
10164.86 550
10165.81 548
10166.76 544
10167.71 556
10168.67 476
10169.62 542
10170.57 612
10171.52 597
10172.47 567
10173.43 542
10174.38 586
10175.33 574
10176.28 543
10177.24 602
10178.19 564
10179.14 597
10180.09 551
10181.05 584
10182.00 514
10182.95 535
10183.90 560
10184.86 574
10185.81 586
10186.76 596
10187.72 591
10188.67 577
10189.62 565
10190.58 542
10191.53 611
10192.48 561
10193.43 601
10194.39 572
10195.34 597
10196.29 612
10197.25 581
10198.20 535
10199.16 539
10200.11 650
10201.06 633
10202.02 578
10202.97 618
10203.92 597
10204.88 580
10205.83 504
10206.78 589
10207.74 594
10208.69 615
10209.65 593
10210.60 610
10211.55 549
10212.51 618
10213.46 613
10214.42 612
10215.37 554
10216.33 580
10217.28 569
10218.23 563
10219.19 544
10220.14 482
10221.10 531
10222.05 523
10223.01 561
10223.96 526
10224.92 543
10225.87 592
10226.83 604
10227.78 531
10228.74 562
10229.69 542
10230.65 569
10231.60 543
10232.56 584
10233.51 555
10234.47 619
10235.42 590
10236.38 675
10237.33 685
10238.29 770
10239.24 741
10240.20 681
10241.15 687
10242.11 659
10243.06 664
10244.02 666
10244.98 611
10245.93 545
10246.89 554
10247.84 567
10248.80 521
10249.75 528
10250.71 527
10251.67 540
10252.62 542
10253.58 543
10254.53 511
10255.49 524
10256.45 520
10257.40 547
10258.36 536
10259.32 529
10260.27 528
10261.23 549
10262.18 580
10263.14 582
10264.10 496
10265.05 496
10266.01 530
10266.97 519
10267.92 506
10268.88 506
10269.84 491
10270.79 506
10271.75 498
10272.71 523
10273.67 537
10274.62 499
10275.58 580
10276.54 586
10277.49 594
10278.45 541
10279.41 505
10280.37 447
10281.32 472
10282.28 481
10283.24 533
10284.19 511
10285.15 473
10286.11 488
10287.07 482
10288.03 508
10288.98 461
10289.94 508
10290.90 532
10291.86 469
10292.81 497
10293.77 455
10294.73 503
10295.69 495
10296.65 470
10297.60 491
10298.56 525
10299.52 509
10300.48 539
10301.44 496
10302.40 507
10303.35 557
10304.31 499
10305.27 550
10306.23 538
10307.19 518
10308.15 511
10309.10 466
10310.06 463
10311.02 450
10311.98 471
10312.94 486
10313.90 459
10314.86 457
10315.82 511
10316.78 489
10317.73 493
10318.69 467
10319.65 491
10320.61 557
10321.57 527
10322.53 527
10323.49 487
10324.45 458
10325.41 464
10326.37 517
10327.33 497
10328.29 529
10329.25 522
10330.21 564
10331.17 546
10332.13 504
10333.09 506
10334.04 568
10335.00 571
10335.96 534
10336.92 456
10337.88 502
10338.84 510
10339.80 511
10340.76 523
10341.72 459
10342.68 444
10343.65 469
10344.61 429
10345.57 419
10346.53 440
10347.49 490
10348.45 487
10349.41 427
10350.37 462
10351.33 491
10352.29 543
10353.25 438
10354.21 474
10355.17 496
10356.13 459
10357.09 482
10358.05 465
10359.02 436
10359.98 417
10360.94 438
10361.90 467
10362.86 440
10363.82 411
10364.78 455
10365.74 433
10366.70 402
10367.67 423
10368.63 419
10369.59 441
10370.55 471
10371.51 468
10372.47 454
10373.43 446
10374.40 438
10375.36 440
10376.32 455
10377.28 428
10378.24 417
10379.21 435
10380.17 423
10381.13 416
10382.09 438
10383.05 435
10384.02 409
10384.98 445
10385.94 458
10386.90 467
10387.86 394
10388.83 457
10389.79 453
10390.75 467
10391.71 424
10392.68 403
10393.64 417
10394.60 439
10395.56 445
10396.53 438
10397.49 428
10398.45 419
10399.42 463
10400.38 405
10401.34 410
10402.30 464
10403.27 500
10404.23 419
10405.19 437
10406.16 444
10407.12 435
10408.08 364
10409.05 371
10410.01 412
10410.97 389
10411.94 453
10412.90 423
10413.86 485
10414.83 432
10415.79 389
10416.75 403
10417.72 417
10418.68 437
10419.65 421
10420.61 428
10421.57 451
10422.54 430
10423.50 391
10424.46 477
10425.43 465
10426.39 445
10427.36 443
10428.32 396
10429.29 435
10430.25 465
10431.21 408
10432.18 451
10433.14 434
10434.11 375
10435.07 377
10436.04 409
10437.00 428
10437.97 411
10438.93 402
10439.90 413
10440.86 392
10441.82 375
10442.79 368
10443.75 415
10444.72 466
10445.68 421
10446.65 419
10447.61 430
10448.58 460
10449.54 425
10450.51 401
10451.48 427
10452.44 422
10453.41 408
10454.37 388
10455.34 396
10456.30 363
10457.27 408
10458.23 396
10459.20 427
10460.16 403
10461.13 447
10462.10 426
10463.06 413
10464.03 415
10464.99 440
10465.96 444
10466.93 454
10467.89 411
10468.86 470
10469.82 436
10470.79 417
10471.76 477
10472.72 399
10473.69 402
10474.65 445
10475.62 399
10476.59 399
10477.55 415
10478.52 446
10479.49 403
10480.45 434
10481.42 477
10482.39 461
10483.35 475
10484.32 486
10485.29 459
10486.25 452
10487.22 456
10488.19 463
10489.15 423
10490.12 426
10491.09 432
10492.06 410
10493.02 380
10493.99 410
10494.96 444
10495.92 464
10496.89 489
10497.86 452
10498.83 446
10499.79 464
10500.76 475
10501.73 421
10502.70 440
10503.66 433
10504.63 427
10505.60 421
10506.57 392
10507.54 415
10508.50 450
10509.47 479
10510.44 515
10511.41 421
10512.38 453
10513.34 367
10514.31 404
10515.28 390
10516.25 382
10517.22 415
10518.19 444
10519.15 371
10520.12 436
10521.09 455
10522.06 426
10523.03 417
10524.00 422
10524.96 461
10525.93 450
10526.90 440
10527.87 415
10528.84 412
10529.81 444
10530.78 425
10531.75 382
10532.72 420
10533.68 434
10534.65 392
10535.62 411
10536.59 438
10537.56 457
10538.53 426
10539.50 417
10540.47 427
10541.44 440
10542.41 443
10543.38 408
10544.35 432
10545.32 451
10546.29 446
10547.26 449
10548.23 444
10549.20 501
10550.17 509
10551.13 471
10552.10 450
10553.07 429
10554.04 432
10555.01 433
10555.98 440
10556.96 471
10557.93 437
10558.90 452
10559.87 413
10560.84 427
10561.81 473
10562.78 431
10563.75 462
10564.72 419
10565.69 420
10566.66 472
10567.63 468
10568.60 420
10569.57 434
10570.54 456
10571.51 416
10572.48 454
10573.45 398
10574.42 436
10575.40 420
10576.37 431
10577.34 430
10578.31 492
10579.28 443
10580.25 430
10581.22 440
10582.19 424
10583.17 407
10584.14 400
10585.11 458
10586.08 483
10587.05 454
10588.02 458
10588.99 422
10589.97 461
10590.94 436
10591.91 504
10592.88 503
10593.85 557
10594.82 489
10595.80 492
10596.77 522
10597.74 503
10598.71 435
10599.68 491
10600.66 553
10601.63 503
10602.60 463
10603.57 422
10604.55 477
10605.52 500
10606.49 463
10607.46 525
10608.44 486
10609.41 506
10610.38 547
10611.35 601
10612.33 608
10613.30 582
10614.27 561
10615.24 550
10616.22 561
10617.19 574
10618.16 526
10619.14 489
10620.11 520
10621.08 488
10622.05 500
10623.03 484
10624.00 458
10624.97 452
10625.95 489
10626.92 459
10627.89 433
10628.87 486
10629.84 494
10630.81 399
10631.79 403
10632.76 483
10633.74 497
10634.71 482
10635.68 458
10636.66 514
10637.63 477
10638.60 440
10639.58 501
10640.55 517
10641.53 518
10642.50 515
10643.47 556
10644.45 508
10645.42 518
10646.40 536
10647.37 514
10648.35 590
10649.32 539
10650.29 494
10651.27 516
10652.24 485
10653.22 428
10654.19 428
10655.17 474
10656.14 465
10657.12 444
10658.09 476
10659.07 430
10660.04 440
10661.02 429
10661.99 423
10662.97 441
10663.94 464
10664.92 448
10665.89 427
10666.87 429
10667.84 481
10668.82 412
10669.79 417
10670.77 422
10671.74 411
10672.72 368
10673.69 432
10674.67 426
10675.65 443
10676.62 420
10677.60 443
10678.57 489
10679.55 495
10680.52 419
10681.50 404
10682.48 463
10683.45 406
10684.43 449
10685.40 475
10686.38 447
10687.36 432
10688.33 468
10689.31 456
10690.28 395
10691.26 451
10692.24 446
10693.21 388
10694.19 421
10695.17 398
10696.14 422
10697.12 413
10698.10 439
10699.07 466
10700.05 463
10701.03 398
10702.00 372
10702.98 454
10703.96 537
10704.93 433
10705.91 435
10706.89 417
10707.86 442
10708.84 384
10709.82 391
10710.80 447
10711.77 373
10712.75 360
10713.73 393
10714.70 426
10715.68 469
10716.66 452
10717.64 463
10718.61 426
10719.59 421
10720.57 446
10721.55 418
10722.53 412
10723.50 404
10724.48 457
10725.46 417
10726.44 415
10727.41 446
10728.39 376
10729.37 416
10730.35 381
10731.33 406
10732.31 421
10733.28 451
10734.26 405
10735.24 399
10736.22 404
10737.20 420
10738.17 486
10739.15 424
10740.13 456
10741.11 437
10742.09 445
10743.07 467
10744.05 444
10745.03 423
10746.00 436
10746.98 446
10747.96 442
10748.94 389
10749.92 401
10750.90 398
10751.88 448
10752.86 438
10753.84 432
10754.82 417
10755.79 444
10756.77 424
10757.75 432
10758.73 405
10759.71 405
10760.69 473
10761.67 448
10762.65 400
10763.63 431
10764.61 430
10765.59 430
10766.57 413
10767.55 385
10768.53 436
10769.51 398
10770.49 396
10771.47 431
10772.45 446
10773.43 454
10774.41 425
10775.39 444
10776.37 459
10777.35 468
10778.33 440
10779.31 479
10780.29 467
10781.27 438
10782.25 422
10783.23 433
10784.21 447
10785.19 429
10786.17 472
10787.15 452
10788.13 531
10789.12 433
10790.10 444
10791.08 421
10792.06 470
10793.04 448
10794.02 443
10795.00 464
10795.98 490
10796.96 509
10797.94 506
10798.93 464
10799.91 447
10800.89 446
10801.87 477
10802.85 440
10803.83 463
10804.81 459
10805.80 468
10806.78 447
10807.76 436
10808.74 500
10809.72 463
10810.70 506
10811.69 510
10812.67 444
10813.65 469
10814.63 437
10815.61 468
10816.59 455
10817.58 452
10818.56 428
10819.54 503
10820.52 455
10821.51 449
10822.49 465
10823.47 510
10824.45 456
10825.43 507
10826.42 509
10827.40 503
10828.38 505
10829.37 523
10830.35 547
10831.33 481
10832.31 503
10833.30 495
10834.28 462
10835.26 481
10836.24 487
10837.23 491
10838.21 515
10839.19 516
10840.18 518
10841.16 505
10842.14 528
10843.13 533
10844.11 495
10845.09 525
10846.08 541
10847.06 558
10848.04 542
10849.03 552
10850.01 561
10850.99 521
10851.98 515
10852.96 570
10853.94 561
10854.93 603
10855.91 589
10856.90 565
10857.88 536
10858.86 594
10859.85 609
10860.83 583
10861.82 567
10862.80 520
10863.78 574
10864.77 520
10865.75 592
10866.74 555
10867.72 567
10868.71 593
10869.69 547
10870.67 581
10871.66 565
10872.64 489
10873.63 539
10874.61 523
10875.60 542
10876.58 560
10877.57 558
10878.55 588
10879.54 613
10880.52 536
10881.51 530
10882.49 566
10883.48 644
10884.46 643
10885.45 590
10886.43 626
10887.42 620
10888.40 646
10889.39 591
10890.37 589
10891.36 582
10892.34 639
10893.33 622
10894.32 613
10895.30 630
10896.29 627
10897.27 630
10898.26 653
10899.24 687
10900.23 675
10901.22 687
10902.20 677
10903.19 695
10904.17 672
10905.16 695
10906.15 662
10907.13 719
10908.12 740
10909.10 714
10910.09 664
10911.08 670
10912.06 726
10913.05 723
10914.04 726
10915.02 747
10916.01 787
10917.00 723
10917.98 723
10918.97 724
10919.96 808
10920.94 838
10921.93 825
10922.92 811
10923.90 828
10924.89 794
10925.88 767
10926.86 808
10927.85 788
10928.84 745
10929.82 798
10930.81 828
10931.80 794
10932.79 830
10933.77 873
10934.76 825
10935.75 754
10936.74 764
10937.72 792
10938.71 836
10939.70 859
10940.69 821
10941.67 858
10942.66 908
10943.65 902
10944.64 855
10945.63 870
10946.61 845
10947.60 885
10948.59 926
10949.58 878
10950.57 920
10951.55 1000
10952.54 996
10953.53 944
10954.52 1004
10955.51 1105
10956.49 1121
10957.48 1239
10958.47 1241
10959.46 1320
10960.45 1361
10961.44 1395
10962.43 1406
10963.41 1443
10964.40 1394
10965.39 1328
10966.38 1267
10967.37 1170
10968.36 1084
10969.35 1100
10970.34 1139
10971.33 1057
10972.31 1016
10973.30 975
10974.29 963
10975.28 955
10976.27 1071
10977.26 997
10978.25 1010
10979.24 1019
10980.23 930
10981.22 957
10982.21 1023
10983.20 962
10984.19 1037
10985.18 1055
10986.17 1056
10987.16 995
10988.15 1047
10989.14 1042
10990.13 1017
10991.12 1041
10992.11 985
10993.10 1100
10994.09 1050
10995.08 1099
10996.07 1255
10997.06 1235
10998.05 1365
10999.04 1576
11000.03 1612
11001.02 1699
11002.01 1877
11003.00 1930
11003.99 1925
11004.98 1912
11005.97 1846
11006.96 1577
11007.95 1571
11008.94 1357
11009.93 1199
11010.92 1100
11011.91 1017
11012.91 949
11013.90 898
11014.89 877
11015.88 810
11016.87 861
11017.86 851
11018.85 858
11019.84 869
11020.83 742
11021.83 806
11022.82 859
11023.81 850
11024.80 786
11025.79 774
11026.78 788
11027.77 785
11028.77 780
11029.76 766
11030.75 761
11031.74 774
11032.73 813
11033.72 829
11034.72 748
11035.71 796
11036.70 777
11037.69 746
11038.68 780
11039.68 773
11040.67 769
11041.66 756
11042.65 796
11043.65 772
11044.64 757
11045.63 730
11046.62 698
11047.62 728
11048.61 690
11049.60 690
11050.59 672
11051.59 700
11052.58 654
11053.57 630
11054.56 640
11055.56 654
11056.55 668
11057.54 616
11058.54 692
11059.53 695
11060.52 706
11061.51 674
11062.51 654
11063.50 687
11064.49 660
11065.49 669
11066.48 690
11067.47 700
11068.47 681
11069.46 638
11070.45 678
11071.45 675
11072.44 665
11073.44 674
11074.43 666
11075.42 665
11076.42 706
11077.41 676
11078.40 675
11079.40 683
11080.39 705
11081.39 732
11082.38 690
11083.37 643
11084.37 689
11085.36 708
11086.36 622
11087.35 618
11088.35 631
11089.34 645
11090.33 601
11091.33 611
11092.32 606
11093.32 658
11094.31 652
11095.31 621
11096.30 589
11097.30 602
11098.29 588
11099.29 574
11100.28 608
11101.28 625
11102.27 622
11103.27 597
11104.26 595
11105.26 594
11106.25 550
11107.25 585
11108.24 580
11109.24 552
11110.23 565
11111.23 559
11112.22 575
11113.22 547
11114.21 547
11115.21 548
11116.20 581
11117.20 577
11118.20 545
11119.19 586
11120.19 532
11121.18 516
11122.18 548
11123.17 515
11124.17 474
11125.17 535
11126.16 591
11127.16 551
11128.15 558
11129.15 544
11130.15 523
11131.14 511
11132.14 558
11133.14 534
11134.13 532
11135.13 498
11136.13 572
11137.12 525
11138.12 519
11139.11 486
11140.11 489
11141.11 478
11142.10 510
11143.10 536
11144.10 532
11145.10 512
11146.09 506
11147.09 541
11148.09 477
11149.08 496
11150.08 487
11151.08 534
11152.07 534
11153.07 480
11154.07 487
11155.07 480
11156.06 446
11157.06 494
11158.06 480
11159.06 443
11160.05 461
11161.05 476
11162.05 461
11163.05 481
11164.04 439
11165.04 456
11166.04 483
11167.04 451
11168.04 445
11169.03 464
11170.03 423
11171.03 476
11172.03 469
11173.03 442
11174.02 472
11175.02 498
11176.02 474
11177.02 473
11178.02 439
11179.02 427
11180.01 463
11181.01 529
11182.01 472
11183.01 439
11184.01 491
11185.01 515
11186.00 511
11187.00 447
11188.00 483
11189.00 451
11190.00 430
11191.00 472
11192.00 416
11193.00 406
11194.00 451
11195.00 487
11195.99 499
11196.99 445
11197.99 416
11198.99 442
11199.99 454
11200.99 460
11201.99 444
11202.99 393
11203.99 411
11204.99 457
11205.99 460
11206.99 465
11207.99 463
11208.99 467
11209.99 444
11210.99 465
11211.99 437
11212.99 429
11213.99 441
11214.99 492
11215.99 539
11216.99 487
11217.99 449
11218.99 469
11219.99 469
11220.99 480
11221.99 465
11222.99 482
11223.99 442
11224.99 501
11225.99 443
11226.99 430
11227.99 416
11228.99 503
11229.99 488
11230.99 501
11231.99 461
11232.99 450
11233.99 480
11235.00 472
11236.00 492
11237.00 451
11238.00 472
11239.00 516
11240.00 481
11241.00 464
11242.00 418
11243.00 484
11244.01 448
11245.01 467
11246.01 447
11247.01 422
11248.01 449
11249.01 485
11250.01 500
11251.02 497
11252.02 488
11253.02 473
11254.02 457
11255.02 515
11256.02 509
11257.03 443
11258.03 434
11259.03 451
11260.03 497
11261.03 518
11262.04 447
11263.04 463
11264.04 473
11265.04 510
11266.05 480
11267.05 484
11268.05 551
11269.05 463
11270.05 478
11271.06 533
11272.06 551
11273.06 503
11274.07 544
11275.07 482
11276.07 513
11277.07 518
11278.08 500
11279.08 502
11280.08 498
11281.08 475
11282.09 462
11283.09 468
11284.09 516
11285.10 483
11286.10 475
11287.10 467
11288.11 505
11289.11 503
11290.11 479
11291.12 489
11292.12 457
11293.12 457
11294.13 416
11295.13 464
11296.13 487
11297.14 460
11298.14 472
11299.15 469
11300.15 445
11301.15 452
11302.16 483
11303.16 458
11304.16 457
11305.17 460
11306.17 472
11307.18 459
11308.18 409
11309.19 482
11310.19 467
11311.19 478
11312.20 474
11313.20 494
11314.21 526
11315.21 482
11316.22 431
11317.22 458
11318.23 442
11319.23 474
11320.23 492
11321.24 496
11322.24 475
11323.25 530
11324.25 444
11325.26 458
11326.26 514
11327.27 534
11328.27 487
11329.28 490
11330.28 418
11331.29 462
11332.29 445
11333.30 444
11334.30 429
11335.31 425
11336.32 467
11337.32 488
11338.33 529
11339.33 472
11340.34 535
11341.34 576
11342.35 592
11343.35 620
11344.36 605
11345.37 591
11346.37 610
11347.38 590
11348.38 571
11349.39 549
11350.40 544
11351.40 522
11352.41 526
11353.41 481
11354.42 507
11355.43 502
11356.43 450
11357.44 450
11358.45 470
11359.45 409
11360.46 431
11361.46 433
11362.47 450
11363.48 456
11364.48 450
11365.49 475
11366.50 489
11367.51 445
11368.51 418
11369.52 420
11370.53 440
11371.53 455
11372.54 428
11373.55 442
11374.55 473
11375.56 479
11376.57 475
11377.58 426
11378.58 423
11379.59 449
11380.60 511
11381.60 465
11382.61 486
11383.62 493
11384.63 497
11385.63 477
11386.64 454
11387.65 494
11388.66 501
11389.67 478
11390.67 487
11391.68 467
11392.69 474
11393.70 415
11394.71 392
11395.71 404
11396.72 420
11397.73 447
11398.74 514
11399.75 528
11400.75 467
11401.76 498
11402.77 444
11403.78 442
11404.79 390
11405.80 415
11406.80 454
11407.81 485
11408.82 481
11409.83 444
11410.84 470
11411.85 439
11412.86 410
11413.87 433
11414.87 502
11415.88 473
11416.89 494
11417.90 534
11418.91 511
11419.92 505
11420.93 554
11421.94 472
11422.95 476
11423.96 484
11424.97 477
11425.98 512
11426.98 518
11427.99 490
11429.00 502
11430.01 539
11431.02 468
11432.03 508
11433.04 487
11434.05 480
11435.06 497
11436.07 494
11437.08 532
11438.09 531
11439.10 516
11440.11 539
11441.12 516
11442.13 517
11443.14 510
11444.15 483
11445.16 571
11446.17 479
11447.18 435
11448.19 510
11449.20 517
11450.21 472
11451.22 498
11452.23 523
11453.25 502
11454.26 551
11455.27 533
11456.28 516
11457.29 534
11458.30 555
11459.31 502
11460.32 531
11461.33 474
11462.34 499
11463.35 515
11464.36 562
11465.38 511
11466.39 501
11467.40 515
11468.41 542
11469.42 528
11470.43 525
11471.44 502
11472.46 551
11473.47 516
11474.48 515
11475.49 589
11476.50 610
11477.51 542
11478.52 550
11479.54 525
11480.55 522
11481.56 549
11482.57 561
11483.58 546
11484.60 538
11485.61 567
11486.62 592
11487.63 571
11488.64 596
11489.66 563
11490.67 603
11491.68 574
11492.69 588
11493.71 629
11494.72 569
11495.73 600
11496.74 605
11497.76 612
11498.77 608
11499.78 573
11500.79 604
11501.81 677
11502.82 592
11503.83 551
11504.84 585
11505.86 611
11506.87 649
11507.88 633
11508.90 621
11509.91 624
11510.92 653
11511.94 690
11512.95 650
11513.96 640
11514.98 677
11515.99 655
11517.00 651
11518.02 716
11519.03 677
11520.04 761
11521.06 701
11522.07 718
11523.08 744
11524.10 740
11525.11 783
11526.13 857
11527.14 850
11528.15 883
11529.17 865
11530.18 897
11531.20 860
11532.21 890
11533.22 922
11534.24 948
11535.25 930
11536.27 1037
11537.28 1106
11538.29 1112
11539.31 1231
11540.32 1488
11541.34 1559
11542.35 1625
11543.37 1559
11544.38 1605
11545.40 1518
11546.41 1404
11547.43 1277
11548.44 1164
11549.46 1050
11550.47 938
11551.49 899
11552.50 822
11553.52 749
11554.53 808
11555.55 788
11556.56 735
11557.58 670
11558.59 713
11559.61 656
11560.62 660
11561.64 656
11562.65 660
11563.67 644
11564.68 624
11565.70 642
11566.71 655
11567.73 699
11568.75 648
11569.76 672
11570.78 604
11571.79 670
11572.81 700
11573.83 694
11574.84 722
11575.86 630
11576.87 621
11577.89 677
11578.91 681
11579.92 721
11580.94 688
11581.95 700
11582.97 709
11583.99 691
11585.00 646
11586.02 649
11587.04 628
11588.05 710
11589.07 648
11590.09 623
11591.10 615
11592.12 612
11593.14 643
11594.15 671
11595.17 680
11596.19 699
11597.20 794
11598.22 728
11599.24 763
11600.25 817
11601.27 814
11602.29 839
11603.31 795
11604.32 833
11605.34 849
11606.36 783
11607.38 775
11608.39 730
11609.41 658
11610.43 679
11611.45 699
11612.46 699
11613.48 702
11614.50 680
11615.52 671
11616.53 661
11617.55 664
11618.57 734
11619.59 705
11620.61 682
11621.62 674
11622.64 619
11623.66 617
11624.68 647
11625.70 625
11626.71 589
11627.73 633
11628.75 624
11629.77 568
11630.79 622
11631.81 615
11632.82 608
11633.84 619
11634.86 601
11635.88 595
11636.90 569
11637.92 570
11638.94 566
11639.96 569
11640.97 572
11641.99 577
11643.01 602
11644.03 624
11645.05 545
11646.07 577
11647.09 625
11648.11 572
11649.13 553
11650.15 543
11651.17 580
11652.18 588
11653.20 559
11654.22 503
11655.24 499
11656.26 564
11657.28 552
11658.30 554
11659.32 533
11660.34 552
11661.36 500
11662.38 502
11663.40 516
11664.42 480
11665.44 560
11666.46 552
11667.48 548
11668.50 552
11669.52 528
11670.54 479
11671.56 506
11672.58 529
11673.60 495
11674.62 528
11675.64 504
11676.66 507
11677.68 528
11678.70 473
11679.72 496
11680.74 551
11681.77 498
11682.79 536
11683.81 458
11684.83 480
11685.85 515
11686.87 483
11687.89 488
11688.91 501
11689.93 482
11690.95 480
11691.97 542
11693.00 508
11694.02 496
11695.04 504
11696.06 478
11697.08 476
11698.10 499
11699.12 464
11700.14 487
11701.17 430
11702.19 449
11703.21 458
11704.23 463
11705.25 469
11706.27 473
11707.30 488
11708.32 456
11709.34 463
11710.36 499
11711.38 457
11712.41 485
11713.43 511
11714.45 496
11715.47 475
11716.49 457
11717.52 453
11718.54 477
11719.56 518
11720.58 455
11721.61 461
11722.63 538
11723.65 493
11724.67 477
11725.70 458
11726.72 481
11727.74 442
11728.76 444
11729.79 456
11730.81 420
11731.83 455
11732.86 468
11733.88 454
11734.90 471
11735.92 445
11736.95 469
11737.97 517
11738.99 493
11740.02 493
11741.04 532
11742.06 448
11743.09 489
11744.11 453
11745.13 380
11746.16 406
11747.18 482
11748.20 444
11749.23 441
11750.25 470
11751.27 427
11752.30 393
11753.32 453
11754.35 461
11755.37 532
11756.39 464
11757.42 472
11758.44 501
11759.47 449
11760.49 462
11761.51 490
11762.54 497
11763.56 450
11764.59 391
11765.61 440
11766.64 446
11767.66 432
11768.68 410
11769.71 489
11770.73 494
11771.76 468
11772.78 434
11773.81 431
11774.83 453
11775.86 442
11776.88 467
11777.91 478
11778.93 470
11779.96 435
11780.98 447
11782.01 453
11783.03 510
11784.06 515
11785.08 469
11786.11 425
11787.13 458
11788.16 499
11789.18 497
11790.21 440
11791.23 457
11792.26 491
11793.28 487
11794.31 464
11795.34 499
11796.36 484
11797.39 478
11798.41 473
11799.44 480
11800.46 505
11801.49 473
11802.52 487
11803.54 499
11804.57 446
11805.59 453
11806.62 421
11807.65 503
11808.67 439
11809.70 439
11810.73 471
11811.75 447
11812.78 451
11813.80 470
11814.83 503
11815.86 516
11816.88 535
11817.91 474
11818.94 450
11819.96 484
11820.99 543
11822.02 454
11823.04 521
11824.07 511
11825.10 502
11826.13 514
11827.15 516
11828.18 510
11829.21 528
11830.23 515
11831.26 487
11832.29 519
11833.32 556
11834.34 522
11835.37 492
11836.40 499
11837.42 550
11838.45 523
11839.48 558
11840.51 535
11841.54 540
11842.56 529
11843.59 581
11844.62 563
11845.65 551
11846.67 566
11847.70 551
11848.73 541
11849.76 553
11850.79 517
11851.81 517
11852.84 562
11853.87 536
11854.90 518
11855.93 507
11856.95 574
11857.98 579
11859.01 524
11860.04 545
11861.07 650
11862.10 527
11863.13 582
11864.15 613
11865.18 561
11866.21 609
11867.24 590
11868.27 517
11869.30 564
11870.33 568
11871.36 627
11872.38 609
11873.41 550
11874.44 576
11875.47 582
11876.50 644
11877.53 617
11878.56 622
11879.59 586
11880.62 561
11881.65 655
11882.68 702
11883.71 648
11884.74 623
11885.77 608
11886.80 659
11887.82 647
11888.85 686
11889.88 736
11890.91 748
11891.94 650
11892.97 663
11894.00 695
11895.03 713
11896.06 725
11897.09 659
11898.12 718
11899.15 785
11900.18 755
11901.21 740
11902.24 813
11903.27 806
11904.31 868
11905.34 913
11906.37 920
11907.40 864
11908.43 924
11909.46 945
11910.49 897
11911.52 824
11912.55 823
11913.58 834
11914.61 796
11915.64 787
11916.67 776
11917.70 815
11918.73 818
11919.77 744
11920.80 721
11921.83 778
11922.86 762
11923.89 731
11924.92 749
11925.95 801
11926.98 831
11928.02 839
11929.05 889
11930.08 921
11931.11 1014
11932.14 1025
11933.17 1037
11934.21 1040
11935.24 1076
11936.27 1113
11937.30 1128
11938.33 1075
11939.36 949
11940.40 915
11941.43 855
11942.46 881
11943.49 837
11944.52 815
11945.56 780
11946.59 766
11947.62 750
11948.65 709
11949.69 690
11950.72 676
11951.75 682
11952.78 671
11953.82 660
11954.85 691
11955.88 647
11956.91 640
11957.95 698
11958.98 670
11960.01 674
11961.04 707
11962.08 699
11963.11 690
11964.14 688
11965.18 633
11966.21 649
11967.24 637
11968.27 708
11969.31 645
11970.34 661
11971.37 649
11972.41 704
11973.44 684
11974.47 738
11975.51 712
11976.54 729
11977.58 669
11978.61 680
11979.64 692
11980.68 643
11981.71 645
11982.74 679
11983.78 707
11984.81 718
11985.85 686
11986.88 651
11987.91 684
11988.95 674
11989.98 676
11991.02 748
11992.05 682
11993.08 677
11994.12 671
11995.15 689
11996.19 753
11997.22 704
11998.26 775
11999.29 747
12000.32 721
12001.36 739
12002.39 728
12003.43 775
12004.46 701
12005.50 691
12006.53 677
12007.57 708
12008.60 694
12009.64 677
12010.67 722
12011.71 757
12012.74 781
12013.78 763
12014.81 778
12015.85 802
12016.88 767
12017.92 730
12018.95 695
12019.99 693
12021.02 760
12022.06 779
12023.10 773
12024.13 808
12025.17 804
12026.20 742
12027.24 719
12028.27 785
12029.31 863
12030.34 803
12031.38 762
12032.42 813
12033.45 805
12034.49 733
12035.52 765
12036.56 797
12037.60 794
12038.63 747
12039.67 720
12040.71 753
12041.74 811
12042.78 795
12043.81 759
12044.85 800
12045.89 881
12046.92 791
12047.96 773
12049.00 761
12050.03 766
12051.07 758
12052.11 840
12053.14 786
12054.18 746
12055.22 878
12056.25 878
12057.29 856
12058.33 922
12059.37 884
12060.40 917
12061.44 995
12062.48 932
12063.51 929
12064.55 920
12065.59 883
12066.63 867
12067.66 845
12068.70 829
12069.74 822
12070.78 707
12071.81 751
12072.85 719
12073.89 722
12074.93 779
12075.97 748
12077.00 718
12078.04 696
12079.08 743
12080.12 758
12081.15 712
12082.19 767
12083.23 706
12084.27 747
12085.31 698
12086.35 709
12087.38 751
12088.42 763
12089.46 774
12090.50 778
12091.54 794
12092.58 756
12093.61 845
12094.65 778
12095.69 818
12096.73 798
12097.77 886
12098.81 833
12099.85 786
12100.89 808
12101.92 835
12102.96 920
12104.00 901
12105.04 973
12106.08 1011
12107.12 993
12108.16 1009
12109.20 953
12110.24 939
12111.28 895
12112.32 870
12113.36 850
12114.39 770
12115.43 793
12116.47 705
12117.51 657
12118.55 670
12119.59 675
12120.63 665
12121.67 613
12122.71 594
12123.75 614
12124.79 682
12125.83 633
12126.87 611
12127.91 620
12128.95 610
12129.99 650
12131.03 670
12132.07 612
12133.11 591
12134.15 599
12135.19 616
12136.23 643
12137.27 605
12138.31 624
12139.35 611
12140.40 581
12141.44 656
12142.48 571
12143.52 607
12144.56 661
12145.60 642
12146.64 616
12147.68 635
12148.72 628
12149.76 596
12150.80 601
12151.84 579
12152.89 570
12153.93 590
12154.97 593
12156.01 509
12157.05 485
12158.09 505
12159.13 545
12160.17 573
12161.22 566
12162.26 559
12163.30 568
12164.34 534
12165.38 599
12166.42 558
12167.47 581
12168.51 517
12169.55 499
12170.59 564
12171.63 584
12172.67 556
12173.72 548
12174.76 531
12175.80 579
12176.84 567
12177.89 527
12178.93 533
12179.97 536
12181.01 527
12182.05 578
12183.10 516
12184.14 570
12185.18 561
12186.22 532
12187.27 559
12188.31 535
12189.35 548
12190.39 545
12191.44 550
12192.48 526
12193.52 540
12194.57 535
12195.61 521
12196.65 540
12197.69 513
12198.74 521
12199.78 559
12200.82 506
12201.87 544
12202.91 538
12203.95 539
12205.00 485
12206.04 497
12207.08 516
12208.13 506
12209.17 522
12210.21 486
12211.26 513
12212.30 473
12213.35 488
12214.39 530
12215.43 494
12216.48 509
12217.52 479
12218.56 515
12219.61 538
12220.65 485
12221.70 492
12222.74 534
12223.78 503
12224.83 431
12225.87 441
12226.92 470
12227.96 464
12229.01 494
12230.05 462
12231.10 467
12232.14 528
12233.18 505
12234.23 489
12235.27 464
12236.32 479
12237.36 487
12238.41 481
12239.45 507
12240.50 439
12241.54 453
12242.59 462
12243.63 483
12244.68 447
12245.72 414
12246.77 470
12247.81 501
12248.86 535
12249.90 465
12250.95 517
12251.99 513
12253.04 501
12254.08 465
12255.13 426
12256.18 470
12257.22 426
12258.27 454
12259.31 466
12260.36 431
12261.40 446
12262.45 469
12263.50 429
12264.54 431
12265.59 499
12266.63 455
12267.68 464
12268.73 476
12269.77 469
12270.82 399
12271.86 420
12272.91 456
12273.96 447
12275.00 431
12276.05 453
12277.10 448
12278.14 428
12279.19 399
12280.23 429
12281.28 461
12282.33 456
12283.37 451
12284.42 455
12285.47 452
12286.52 460
12287.56 430
12288.61 443
12289.66 436
12290.70 442
12291.75 453
12292.80 463
12293.84 460
12294.89 415
12295.94 422
12296.99 428
12298.03 435
12299.08 415
12300.13 417
12301.18 444
12302.22 413
12303.27 396
12304.32 405
12305.37 404
12306.41 372
12307.46 416
12308.51 452
12309.56 422
12310.60 455
12311.65 414
12312.70 438
12313.75 420
12314.80 388
12315.84 411
12316.89 436
12317.94 419
12318.99 395
12320.04 359
12321.09 413
12322.13 412
12323.18 401
12324.23 406
12325.28 417
12326.33 404
12327.38 444
12328.42 467
12329.47 391
12330.52 375
12331.57 425
12332.62 441
12333.67 439
12334.72 370
12335.77 369
12336.82 398
12337.86 400
12338.91 426
12339.96 372
12341.01 362
12342.06 367
12343.11 363
12344.16 397
12345.21 453
12346.26 381
12347.31 393
12348.36 407
12349.41 387
12350.46 379
12351.51 410
12352.56 393
12353.60 388
12354.65 358
12355.70 384
12356.75 364
12357.80 385
12358.85 358
12359.90 363
12360.95 360
12362.00 414
12363.05 382
12364.10 365
12365.15 422
12366.20 402
12367.25 426
12368.31 419
12369.36 385
12370.41 399
12371.46 414
12372.51 459
12373.56 411
12374.61 386
12375.66 395
12376.71 441
12377.76 451
12378.81 449
12379.86 413
12380.91 392
12381.96 434
12383.01 444
12384.07 441
12385.12 439
12386.17 426
12387.22 411
12388.27 377
12389.32 420
12390.37 398
12391.42 430
12392.47 453
12393.53 414
12394.58 440
12395.63 391
12396.68 383
12397.73 410
12398.78 404
12399.84 450
12400.89 415
12401.94 405
12402.99 421
12404.04 397
12405.09 421
12406.15 397
12407.20 401
12408.25 418
12409.30 432
12410.35 377
12411.41 443
12412.46 414
12413.51 413
12414.56 388
12415.62 407
12416.67 460
12417.72 444
12418.77 425
12419.83 495
12420.88 451
12421.93 449
12422.98 404
12424.04 420
12425.09 457
12426.14 451
12427.19 415
12428.25 424
12429.30 441
12430.35 422
12431.41 421
12432.46 424
12433.51 465
12434.57 435
12435.62 441
12436.67 485
12437.72 425
12438.78 438
12439.83 460
12440.88 426
12441.94 391
12442.99 393
12444.05 394
12445.10 395
12446.15 398
12447.21 401
12448.26 398
12449.31 403
12450.37 426
12451.42 414
12452.48 417
12453.53 430
12454.58 437
12455.64 451
12456.69 447
12457.75 442
12458.80 469
12459.85 435
12460.91 447
12461.96 482
12463.02 484
12464.07 460
12465.13 495
12466.18 438
12467.23 500
12468.29 491
12469.34 520
12470.40 501
12471.45 499
12472.51 509
12473.56 559
12474.62 553
12475.67 617
12476.73 689
12477.78 718
12478.84 802
12479.89 741
12480.95 773
12482.00 743
12483.06 709
12484.11 705
12485.17 736
12486.22 680
12487.28 639
12488.33 526
12489.39 528
12490.45 512
12491.50 454
12492.56 474
12493.61 494
12494.67 474
12495.72 487
12496.78 447
12497.84 492
12498.89 477
12499.95 461
12501.00 476
12502.06 468
12503.11 441
12504.17 474
12505.23 458
12506.28 511
12507.34 466
12508.40 488
12509.45 497
12510.51 443
12511.56 455
12512.62 432
12513.68 451
12514.73 538
12515.79 528
12516.85 517
12517.90 442
12518.96 498
12520.02 493
12521.07 481
12522.13 479
12523.19 439
12524.24 479
12525.30 452
12526.36 464
12527.42 539
12528.47 437
12529.53 488
12530.59 485
12531.64 513
12532.70 450
12533.76 457
12534.82 483
12535.87 486
12536.93 512
12537.99 450
12539.05 449
12540.10 442
12541.16 476
12542.22 492
12543.28 510
12544.34 466
12545.39 491
12546.45 460
12547.51 494
12548.57 521
12549.62 482
12550.68 505
12551.74 499
12552.80 484
12553.86 514
12554.92 522
12555.97 519
12557.03 595
12558.09 579
12559.15 539
12560.21 553
12561.27 568
12562.32 548
12563.38 549
12564.44 543
12565.50 552
12566.56 517
12567.62 537
12568.68 508
12569.74 521
12570.79 528
12571.85 472
12572.91 445
12573.97 489
12575.03 500
12576.09 490
12577.15 495
12578.21 520
12579.27 448
12580.33 453
12581.39 490
12582.45 462
12583.50 447
12584.56 477
12585.62 450
12586.68 484
12587.74 467
12588.80 484
12589.86 449
12590.92 479
12591.98 501
12593.04 474
12594.10 446
12595.16 516
12596.22 512
12597.28 477
12598.34 499
12599.40 501
12600.46 490
12601.52 463
12602.58 472
12603.64 470
12604.70 442
12605.76 474
12606.82 475
12607.88 463
12608.94 408
12610.01 424
12611.07 464
12612.13 448
12613.19 474
12614.25 507
12615.31 463
12616.37 436
12617.43 474
12618.49 479
12619.55 485
12620.61 471
12621.67 473
12622.74 484
12623.80 470
12624.86 500
12625.92 529
12626.98 476
12628.04 507
12629.10 502
12630.16 552
12631.23 519
12632.29 511
12633.35 545
12634.41 545
12635.47 558
12636.53 557
12637.60 552
12638.66 542
12639.72 498
12640.78 482
12641.84 534
12642.90 550
12643.97 538
12645.03 494
12646.09 513
12647.15 481
12648.22 490
12649.28 485
12650.34 461
12651.40 507
12652.46 493
12653.53 424
12654.59 430
12655.65 457
12656.71 495
12657.78 486
12658.84 481
12659.90 485
12660.96 459
12662.03 487
12663.09 468
12664.15 450
12665.22 446
12666.28 457
12667.34 452
12668.41 470
12669.47 465
12670.53 478
12671.59 480
12672.66 504
12673.72 452
12674.78 488
12675.85 479
12676.91 484
12677.97 456
12679.04 488
12680.10 463
12681.16 518
12682.23 490
12683.29 467
12684.36 480
12685.42 482
12686.48 485
12687.55 507
12688.61 512
12689.67 486
12690.74 498
12691.80 503
12692.87 476
12693.93 499
12695.00 470
12696.06 463
12697.12 482
12698.19 482
12699.25 487
12700.32 500
12701.38 493
12702.45 503
12703.51 461
12704.57 532
12705.64 523
12706.70 520
12707.77 522
12708.83 490
12709.90 562
12710.96 554
12712.03 554
12713.09 571
12714.16 560
12715.22 612
12716.29 548
12717.35 561
12718.42 517
12719.48 545
12720.55 512
12721.61 498
12722.68 547
12723.74 596
12724.81 507
12725.87 546
12726.94 525
12728.01 540
12729.07 567
12730.14 547
12731.20 544
12732.27 522
12733.33 534
12734.40 624
12735.47 622
12736.53 602
12737.60 536
12738.66 527
12739.73 592
12740.80 623
12741.86 567
12742.93 535
12743.99 503
12745.06 535
12746.13 532
12747.19 547
12748.26 536
12749.33 505
12750.39 471
12751.46 494
12752.53 530
12753.59 490
12754.66 490
12755.73 486
12756.79 549
12757.86 515
12758.93 439
12759.99 489
12761.06 468
12762.13 488
12763.19 506
12764.26 480
12765.33 420
12766.39 421
12767.46 463
12768.53 497
12769.60 421
12770.66 460
12771.73 492
12772.80 473
12773.87 467
12774.93 396
12776.00 468
12777.07 479
12778.14 472
12779.20 402
12780.27 463
12781.34 425
12782.41 407
12783.47 431
12784.54 393
12785.61 439
12786.68 420
12787.75 394
12788.81 427
12789.88 445
12790.95 451
12792.02 399
12793.09 435
12794.16 456
12795.22 417
12796.29 384
12797.36 414
12798.43 430
12799.50 415
12800.57 380
12801.64 395
12802.70 432
12803.77 478
12804.84 407
12805.91 400
12806.98 426
12808.05 404
12809.12 423
12810.19 419
12811.25 405
12812.32 368
12813.39 416
12814.46 425
12815.53 374
12816.60 397
12817.67 455
12818.74 425
12819.81 431
12820.88 427
12821.95 442
12823.02 375
12824.09 357
12825.16 394
12826.23 410
12827.30 414
12828.36 416
12829.43 424
12830.50 445
12831.57 400
12832.64 415
12833.71 418
12834.78 454
12835.85 428
12836.92 380
12837.99 413
12839.06 406
12840.13 437
12841.21 409
12842.28 381
12843.35 378
12844.42 402
12845.49 408
12846.56 385
12847.63 434
12848.70 382
12849.77 386
12850.84 348
12851.91 408
12852.98 378
12854.05 354
12855.12 410
12856.19 430
12857.26 369
12858.34 339
12859.41 377
12860.48 342
12861.55 390
12862.62 379
12863.69 337
12864.76 360
12865.83 355
12866.91 407
12867.98 343
12869.05 399
12870.12 414
12871.19 404
12872.26 398
12873.33 409
12874.41 334
12875.48 430
12876.55 392
12877.62 379
12878.69 395
12879.76 437
12880.84 409
12881.91 352
12882.98 356
12884.05 349
12885.12 365
12886.20 351
12887.27 386
12888.34 351
12889.41 355
12890.49 356
12891.56 330
12892.63 359
12893.70 338
12894.78 335
12895.85 381
12896.92 365
12897.99 344
12899.07 364
12900.14 328
12901.21 337
12902.28 362
12903.36 356
12904.43 344
12905.50 342
12906.58 360
12907.65 374
12908.72 347
12909.80 346
12910.87 350
12911.94 325
12913.02 342
12914.09 346
12915.16 380
12916.24 311
12917.31 283
12918.38 297
12919.46 332
12920.53 367
12921.60 389
12922.68 321
12923.75 368
12924.82 367
12925.90 377
12926.97 368
12928.05 329
12929.12 335
12930.19 354
12931.27 400
12932.34 375
12933.42 358
12934.49 348
12935.56 373
12936.64 376
12937.71 386
12938.79 331
12939.86 379
12940.94 391
12942.01 329
12943.08 322
12944.16 317
12945.23 360
12946.31 375
12947.38 374
12948.46 345
12949.53 376
12950.61 357
12951.68 337
12952.76 338
12953.83 361
12954.91 357
12955.98 346
12957.06 378
12958.13 347
12959.21 331
12960.28 334
12961.36 349
12962.43 337
12963.51 316
12964.58 327
12965.66 316
12966.74 322
12967.81 386
12968.89 385
12969.96 369
12971.04 359
12972.11 334
12973.19 358
12974.27 365
12975.34 345
12976.42 328
12977.49 334
12978.57 343
12979.65 340
12980.72 357
12981.80 325
12982.87 312
12983.95 338
12985.03 327
12986.10 336
12987.18 302
12988.26 331
12989.33 316
12990.41 328
12991.48 317
12992.56 315
12993.64 340
12994.71 353
12995.79 396
12996.87 385
12997.94 336
12999.02 320
13000.10 345
13001.18 362
13002.25 340
13003.33 373
13004.41 369
13005.48 349
13006.56 378
13007.64 335
13008.72 348
13009.79 337
13010.87 345
13011.95 335
13013.02 306
13014.10 347
13015.18 341
13016.26 297
13017.33 293
13018.41 327
13019.49 332
13020.57 388
13021.65 378
13022.72 350
13023.80 376
13024.88 312
13025.96 312
13027.04 377
13028.11 359
13029.19 363
13030.27 339
13031.35 320
13032.43 341
13033.50 336
13034.58 342
13035.66 314
13036.74 340
13037.82 355
13038.90 377
13039.98 308
13041.05 303
13042.13 348
13043.21 364
13044.29 358
13045.37 371
13046.45 318
13047.53 309
13048.61 313
13049.68 348
13050.76 384
13051.84 314
13052.92 339
13054.00 350
13055.08 324
13056.16 335
13057.24 354
13058.32 325
13059.40 363
13060.48 326
13061.56 358
13062.64 355
13063.71 368
13064.79 344
13065.87 307
13066.95 350
13068.03 390
13069.11 364
13070.19 346
13071.27 346
13072.35 352
13073.43 325
13074.51 393
13075.59 360
13076.67 353
13077.75 339
13078.83 379
13079.91 394
13080.99 360
13082.07 328
13083.15 358
13084.23 391
13085.31 359
13086.40 385
13087.48 347
13088.56 351
13089.64 347
13090.72 345
13091.80 333
13092.88 353
13093.96 346
13095.04 336
13096.12 347
13097.20 376
13098.28 352
13099.36 338
13100.45 371
13101.53 379
13102.61 378
13103.69 311
13104.77 405
13105.85 368
13106.93 333
13108.01 316
13109.10 361
13110.18 365
13111.26 325
13112.34 367
13113.42 351
13114.50 367
13115.58 413
13116.67 370
13117.75 370
13118.83 368
13119.91 389
13120.99 338
13122.08 353
13123.16 351
13124.24 347
13125.32 391
13126.40 387
13127.49 402
13128.57 385
13129.65 367
13130.73 364
13131.82 375
13132.90 376
13133.98 354
13135.06 413
13136.15 426
13137.23 394
13138.31 404
13139.39 360
13140.48 387
13141.56 365
13142.64 412
13143.72 402
13144.81 352
13145.89 345
13146.97 371
13148.06 374
13149.14 311
13150.22 354
13151.31 375
13152.39 393
13153.47 396
13154.56 368
13155.64 341
13156.72 412
13157.81 380
13158.89 385
13159.97 390
13161.06 412
13162.14 407
13163.22 380
13164.31 387
13165.39 359
13166.47 377
13167.56 403
13168.64 400
13169.73 440
13170.81 440
13171.89 411
13172.98 373
13174.06 370
13175.15 353
13176.23 390
13177.31 408
13178.40 375
13179.48 357
13180.57 416
13181.65 405
13182.74 431
13183.82 373
13184.91 354
13185.99 381
13187.07 419
13188.16 402
13189.24 353
13190.33 390
13191.41 384
13192.50 380
13193.58 397
13194.67 365
13195.75 398
13196.84 417
13197.92 421
13199.01 392
13200.09 355
13201.18 391
13202.26 371
13203.35 413
13204.44 371
13205.52 397
13206.61 411
13207.69 419
13208.78 378
13209.86 362
13210.95 391
13212.03 370
13213.12 381
13214.21 391
13215.29 419
13216.38 398
13217.46 419
13218.55 407
13219.63 414
13220.72 418
13221.81 405
13222.89 463
13223.98 374
13225.07 399
13226.15 443
13227.24 401
13228.32 398
13229.41 383
13230.50 378
13231.58 447
13232.67 404
13233.76 401
13234.84 444
13235.93 407
13237.02 386
13238.10 406
13239.19 433
13240.28 387
13241.36 411
13242.45 438
13243.54 447
13244.62 388
13245.71 444
13246.80 458
13247.89 436
13248.97 403
13250.06 395
13251.15 388
13252.23 438
13253.32 432
13254.41 438
13255.50 457
13256.58 421
13257.67 414
13258.76 461
13259.85 462
13260.94 443
13262.02 481
13263.11 458
13264.20 452
13265.29 431
13266.37 461
13267.46 484
13268.55 488
13269.64 418
13270.73 418
13271.81 495
13272.90 448
13273.99 434
13275.08 485
13276.17 438
13277.26 477
13278.34 558
13279.43 501
13280.52 468
13281.61 480
13282.70 488
13283.79 509
13284.88 561
13285.96 502
13287.05 483
13288.14 491
13289.23 512
13290.32 456
13291.41 442
13292.50 476
13293.59 514
13294.68 526
13295.76 543
13296.85 571
13297.94 553
13299.03 511
13300.12 479
13301.21 463
13302.30 509
13303.39 520
13304.48 590
13305.57 584
13306.66 534
13307.75 548
13308.84 550
13309.93 563
13311.02 583
13312.11 541
13313.20 572
13314.29 559
13315.38 579
13316.47 575
13317.56 585
13318.65 585
13319.74 547
13320.83 577
13321.92 621
13323.01 613
13324.10 600
13325.19 614
13326.28 599
13327.37 590
13328.46 634
13329.55 597
13330.64 638
13331.73 671
13332.82 609
13333.91 601
13335.00 672
13336.09 649
13337.18 617
13338.27 595
13339.37 658
13340.46 644
13341.55 625
13342.64 646
13343.73 674
13344.82 660
13345.91 633
13347.00 639
13348.09 659
13349.19 623
13350.28 660
13351.37 635
13352.46 639
13353.55 643
13354.64 664
13355.73 624
13356.83 647
13357.92 662
13359.01 620
13360.10 630
13361.19 692
13362.28 680
13363.38 650
13364.47 693
13365.56 716
13366.65 721
13367.74 674
13368.84 746
13369.93 827
13371.02 786
13372.11 765
13373.21 742
13374.30 716
13375.39 763
13376.48 827
13377.58 734
13378.67 716
13379.76 668
13380.85 695
13381.95 630
13383.04 682
13384.13 636
13385.22 621
13386.32 620
13387.41 611
13388.50 607
13389.60 568
13390.69 585
13391.78 593
13392.87 569
13393.97 599
13395.06 586
13396.15 559
13397.25 585
13398.34 588
13399.43 544
13400.53 578
13401.62 609
13402.71 601
13403.81 595
13404.90 611
13406.00 597
13407.09 562
13408.18 589
13409.28 578
13410.37 559
13411.46 545
13412.56 598
13413.65 545
13414.75 563
13415.84 526
13416.93 526
13418.03 534
13419.12 527
13420.22 554
13421.31 554
13422.41 541
13423.50 578
13424.59 564
13425.69 482
13426.78 526
13427.88 573
13428.97 581
13430.07 581
13431.16 510
13432.26 586
13433.35 556
13434.45 572
13435.54 569
13436.64 560
13437.73 560
13438.82 551
13439.92 570
13441.02 579
13442.11 606
13443.21 604
13444.30 546
13445.40 553
13446.49 591
13447.59 552
13448.68 576
13449.78 661
13450.87 607
13451.97 596
13453.06 638
13454.16 632
13455.25 625
13456.35 630
13457.45 640
13458.54 635
13459.64 623
13460.73 623
13461.83 635
13462.93 580
13464.02 663
13465.12 636
13466.21 614
13467.31 646
13468.41 649
13469.50 614
13470.60 650
13471.70 642
13472.79 676
13473.89 669
13474.98 667
13476.08 668
13477.18 729
13478.27 655
13479.37 712
13480.47 668
13481.56 632
13482.66 645
13483.76 653
13484.85 710
13485.95 673
13487.05 685
13488.15 713
13489.24 678
13490.34 631
13491.44 716
13492.53 752
13493.63 717
13494.73 698
13495.83 692
13496.92 759
13498.02 700
13499.12 743
13500.22 787
13501.31 759
13502.41 758
13503.51 756
13504.61 814
13505.70 800
13506.80 767
13507.90 820
13509.00 887
13510.09 819
13511.19 767
13512.29 757
13513.39 776
13514.49 778
13515.58 759
13516.68 734
13517.78 706
13518.88 715
13519.98 725
13521.08 677
13522.17 643
13523.27 655
13524.37 662
13525.47 613
13526.57 594
13527.67 614
13528.77 645
13529.86 649
13530.96 606
13532.06 594
13533.16 636
13534.26 693
13535.36 635
13536.46 656
13537.56 620
13538.66 576
13539.75 563
13540.85 608
13541.95 643
13543.05 553
13544.15 538
13545.25 593
13546.35 647
13547.45 527
13548.55 524
13549.65 540
13550.75 546
13551.85 578
13552.95 462
13554.05 488
13555.15 529
13556.25 521
13557.35 527
13558.45 514
13559.55 500
13560.65 515
13561.75 512
13562.85 519
13563.95 529
13565.05 502
13566.15 523
13567.25 491
13568.35 467
13569.45 536
13570.55 564
13571.65 503
13572.75 523
13573.85 513
13574.95 515
13576.05 506
13577.15 520
13578.25 517
13579.35 512
13580.45 551
13581.55 582
13582.65 548
13583.75 564
13584.86 531
13585.96 490
13587.06 529
13588.16 503
13589.26 529
13590.36 537
13591.46 585
13592.56 528
13593.66 537
13594.77 507
13595.87 544
13596.97 507
13598.07 552
13599.17 510
13600.27 526
13601.37 535
13602.48 509
13603.58 540
13604.68 574
13605.78 535
13606.88 543
13607.99 553
13609.09 502
13610.19 529
13611.29 528
13612.39 523
13613.50 560
13614.60 488
13615.70 464
13616.80 450
13617.90 481
13619.01 523
13620.11 523
13621.21 481
13622.31 517
13623.42 491
13624.52 511
13625.62 531
13626.72 509
13627.83 520
13628.93 555
13630.03 586
13631.13 504
13632.24 512
13633.34 516
13634.44 495
13635.55 515
13636.65 541
13637.75 540
13638.86 479
13639.96 533
13641.06 550
13642.17 479
13643.27 436
13644.37 475
13645.48 505
13646.58 551
13647.68 519
13648.79 518
13649.89 525
13650.99 475
13652.10 527
13653.20 496
13654.30 502
13655.41 486
13656.51 505
13657.62 486
13658.72 467
13659.82 487
13660.93 475
13662.03 545
13663.14 537
13664.24 496
13665.34 486
13666.45 486
13667.55 497
13668.66 489
13669.76 489
13670.87 495
13671.97 464
13673.07 497
13674.18 539
13675.28 496
13676.39 514
13677.49 470
13678.60 464
13679.70 516
13680.81 512
13681.91 510
13683.02 478
13684.12 524
13685.23 541
13686.33 502
13687.44 473
13688.54 500
13689.65 540
13690.75 529
13691.86 530
13692.96 496
13694.07 514
13695.17 504
13696.28 554
13697.39 569
13698.49 578
13699.60 488
13700.70 504
13701.81 521
13702.91 541
13704.02 570
13705.13 558
13706.23 512
13707.34 535
13708.44 555
13709.55 527
13710.65 488
13711.76 536
13712.87 549
13713.97 549
13715.08 581
13716.19 586
13717.29 587
13718.40 556
13719.50 554
13720.61 519
13721.72 502
13722.82 534
13723.93 536
13725.04 574
13726.14 598
13727.25 585
13728.36 584
13729.46 642
13730.57 659
13731.68 682
13732.78 712
13733.89 651
13735.00 562
13736.11 607
13737.21 666
13738.32 671
13739.43 638
13740.53 652
13741.64 639
13742.75 637
13743.86 645
13744.96 636
13746.07 647
13747.18 643
13748.29 613
13749.39 629
13750.50 646
13751.61 676
13752.72 662
13753.82 681
13754.93 702
13756.04 712
13757.15 712
13758.26 749
13759.36 728
13760.47 716
13761.58 736
13762.69 784
13763.80 761
13764.91 766
13766.01 787
13767.12 825
13768.23 834
13769.34 907
13770.45 955
13771.56 961
13772.66 988
13773.77 1020
13774.88 1008
13775.99 1077
13777.10 1114
13778.21 1114
13779.32 1105
13780.42 1066
13781.53 1094
13782.64 1046
13783.75 1059
13784.86 954
13785.97 936
13787.08 884
13788.19 788
13789.30 749
13790.41 733
13791.52 719
13792.63 688
13793.73 711
13794.84 662
13795.95 632
13797.06 639
13798.17 624
13799.28 641
13800.39 549
13801.50 546
13802.61 597
13803.72 577
13804.83 598
13805.94 586
13807.05 590
13808.16 621
13809.27 597
13810.38 631
13811.49 572
13812.60 542
13813.71 565
13814.82 536
13815.93 565
13817.04 558
13818.15 526
13819.26 524
13820.37 534
13821.48 546
13822.59 554
13823.71 505
13824.82 563
13825.93 568
13827.04 545
13828.15 554
13829.26 588
13830.37 528
13831.48 521
13832.59 519
13833.70 552
13834.81 547
13835.92 576
13837.04 552
13838.15 530
13839.26 562
13840.37 525
13841.48 517
13842.59 505
13843.70 536
13844.81 542
13845.93 551
13847.04 520
13848.15 466
13849.26 514
13850.37 503
13851.48 517
13852.60 512
13853.71 487
13854.82 478
13855.93 512
13857.04 477
13858.16 515
13859.27 508
13860.38 497
13861.49 545
13862.60 513
13863.72 491
13864.83 531
13865.94 610
13867.05 538
13868.17 493
13869.28 470
13870.39 511
13871.50 550
13872.62 529
13873.73 517
13874.84 516
13875.95 507
13877.07 529
13878.18 527
13879.29 511
13880.40 518
13881.52 514
13882.63 519
13883.74 509
13884.86 484
13885.97 488
13887.08 555
13888.20 543
13889.31 550
13890.42 501
13891.54 583
13892.65 590
13893.76 616
13894.88 627
13895.99 579
13897.10 630
13898.22 598
13899.33 562
13900.44 574
13901.56 613
13902.67 576
13903.79 587
13904.90 527
13906.01 539
13907.13 562
13908.24 580
13909.36 529
13910.47 449
13911.58 508
13912.70 539
13913.81 540
13914.93 562
13916.04 498
13917.16 513
13918.27 485
13919.38 461
13920.50 484
13921.61 510
13922.73 530
13923.84 483
13924.96 495
13926.07 474
13927.19 481
13928.30 462
13929.42 478
13930.53 495
13931.65 469
13932.76 500
13933.88 515
13934.99 457
13936.11 454
13937.22 520
13938.34 457
13939.45 462
13940.57 465
13941.68 448
13942.80 450
13943.91 456
13945.03 483
13946.14 491
13947.26 454
13948.38 478
13949.49 454
13950.61 430
13951.72 455
13952.84 496
13953.95 497
13955.07 448
13956.19 427
13957.30 474
13958.42 448
13959.53 448
13960.65 435
13961.77 487
13962.88 503
13964.00 463
13965.11 429
13966.23 480
13967.35 470
13968.46 435
13969.58 426
13970.70 401
13971.81 412
13972.93 462
13974.05 426
13975.16 482
13976.28 473
13977.40 490
13978.51 470
13979.63 450
13980.75 459
13981.86 455
13982.98 448
13984.10 424
13985.22 440
13986.33 432
13987.45 430
13988.57 433
13989.68 453
13990.80 456
13991.92 435
13993.04 451
13994.15 413
13995.27 488
13996.39 431
13997.51 471
13998.62 419
13999.74 395
14000.86 416
14001.98 414
14003.10 411
14004.21 426
14005.33 419
14006.45 422
14007.57 425
14008.68 450
14009.80 474
14010.92 457
14012.04 448
14013.16 422
14014.28 451
14015.39 422
14016.51 448
14017.63 405
14018.75 381
14019.87 426
14020.99 407
14022.10 458
14023.22 449
14024.34 411
14025.46 430
14026.58 437
14027.70 441
14028.82 408
14029.94 479
14031.05 472
14032.17 475
14033.29 470
14034.41 456
14035.53 429
14036.65 481
14037.77 445
14038.89 503
14040.01 474
14041.13 467
14042.25 494
14043.37 471
14044.49 425
14045.60 428
14046.72 420
14047.84 492
14048.96 463
14050.08 473
14051.20 492
14052.32 457
14053.44 462
14054.56 455
14055.68 501
14056.80 432
14057.92 482
14059.04 504
14060.16 481
14061.28 456
14062.40 442
14063.52 496
14064.64 527
14065.76 500
14066.88 493
14068.00 495
14069.12 535
14070.25 495
14071.37 514
14072.49 532
14073.61 528
14074.73 540
14075.85 485
14076.97 545
14078.09 548
14079.21 505
14080.33 546
14081.45 569
14082.57 585
14083.69 594
14084.82 566
14085.94 549
14087.06 535
14088.18 578
14089.30 543
14090.42 567
14091.54 571
14092.66 583
14093.79 559
14094.91 575
14096.03 621
14097.15 650
14098.27 659
14099.39 597
14100.52 563
14101.64 599
14102.76 550
14103.88 587
14105.00 663
14106.12 624
14107.25 578
14108.37 567
14109.49 551
14110.61 610
14111.74 571
14112.86 552
14113.98 503
14115.10 525
14116.22 513
14117.35 491
14118.47 522
14119.59 538
14120.71 480
14121.84 447
14122.96 471
14124.08 462
14125.20 519
14126.33 501
14127.45 451
14128.57 500
14129.70 498
14130.82 531
14131.94 498
14133.06 467
14134.19 483
14135.31 458
14136.43 480
14137.56 443
14138.68 471
14139.80 425
14140.93 399
14142.05 396
14143.17 443
14144.30 437
14145.42 478
14146.54 451
14147.67 409
14148.79 413
14149.91 404
14151.04 419
14152.16 413
14153.29 448
14154.41 503
14155.53 467
14156.66 424
14157.78 441
14158.91 413
14160.03 471
14161.15 444
14162.28 473
14163.40 448
14164.53 443
14165.65 424
14166.78 431
14167.90 467
14169.02 455
14170.15 440
14171.27 455
14172.40 457
14173.52 449
14174.65 455
14175.77 398
14176.90 470
14178.02 491
14179.15 413
14180.27 425
14181.40 473
14182.52 429
14183.65 363
14184.77 440
14185.90 446
14187.02 439
14188.15 442
14189.27 397
14190.40 420
14191.52 434
14192.65 421
14193.77 394
14194.90 397
14196.02 441
14197.15 396
14198.27 402
14199.40 407
14200.53 403
14201.65 403
14202.78 400
14203.90 401
14205.03 434
14206.16 438
14207.28 451
14208.41 409
14209.53 397
14210.66 417
14211.79 407
14212.91 386
14214.04 422
14215.16 425
14216.29 424
14217.42 358
14218.54 383
14219.67 384
14220.80 366
14221.92 390
14223.05 375
14224.18 427
14225.30 406
14226.43 364
14227.56 345
14228.68 421
14229.81 403
14230.94 369
14232.06 363
14233.19 354
14234.32 380
14235.44 332
14236.57 328
14237.70 348
14238.83 382
14239.95 351
14241.08 355
14242.21 393
14243.34 413
14244.46 396
14245.59 391
14246.72 373
14247.85 345
14248.97 396
14250.10 340
14251.23 360
14252.36 355
14253.48 362
14254.61 353
14255.74 381
14256.87 380
14258.00 381
14259.12 313
14260.25 319
14261.38 372
14262.51 378
14263.64 378
14264.76 343
14265.89 324
14267.02 396
14268.15 360
14269.28 328
14270.41 318
14271.53 384
14272.66 343
14273.79 309
14274.92 306
14276.05 351
14277.18 349
14278.31 298
14279.44 341
14280.56 383
14281.69 349
14282.82 396
14283.95 359
14285.08 322
14286.21 346
14287.34 355
14288.47 351
14289.60 346
14290.73 341
14291.86 346
14292.98 321
14294.11 343
14295.24 306
14296.37 309
14297.50 327
14298.63 366
14299.76 327
14300.89 308
14302.02 375
14303.15 364
14304.28 357
14305.41 333
14306.54 312
14307.67 308
14308.80 291
14309.93 290
14311.06 347
14312.19 323
14313.32 291
14314.45 302
14315.58 316
14316.71 364
14317.84 349
14318.97 305
14320.10 273
14321.23 293
14322.36 272
14323.49 301
14324.62 272
14325.76 307
14326.89 328
14328.02 307
14329.15 299
14330.28 328
14331.41 273
14332.54 302
14333.67 318
14334.80 267
14335.93 266
14337.06 277
14338.20 299
14339.33 302
14340.46 306
14341.59 262
14342.72 273
14343.85 302
14344.98 298
14346.12 298
14347.25 247
14348.38 293
14349.51 289
14350.64 260
14351.77 278
14352.90 293
14354.04 329
14355.17 306
14356.30 301
14357.43 292
14358.56 278
14359.70 312
14360.83 354
14361.96 306
14363.09 302
14364.22 353
14365.36 302
14366.49 301
14367.62 304
14368.75 302
14369.89 338
14371.02 305
14372.15 322
14373.28 338
14374.42 307
14375.55 307
14376.68 363
14377.81 351
14378.95 321
14380.08 320
14381.21 324
14382.35 300
14383.48 299
14384.61 286
14385.74 275
14386.88 285
14388.01 262
14389.14 326
14390.28 290
14391.41 284
14392.54 274
14393.68 266
14394.81 287
14395.94 307
14397.08 284
14398.21 334
14399.34 284
14400.48 273
14401.61 272
14402.75 297
14403.88 272
14405.01 312
14406.15 338
14407.28 330
14408.41 308
14409.55 287
14410.68 292
14411.82 302
14412.95 272
14414.08 277
14415.22 246
14416.35 295
14417.49 290
14418.62 271
14419.76 261
14420.89 266
14422.02 305
14423.16 328
14424.29 314
14425.43 295
14426.56 287
14427.70 312
14428.83 310
14429.97 305
14431.10 309
14432.24 306
14433.37 285
14434.51 283
14435.64 333
14436.78 317
14437.91 310
14439.05 293
14440.18 282
14441.32 339
14442.45 276
14443.59 328
14444.72 336
14445.86 280
14446.99 318
14448.13 318
14449.27 317
14450.40 309
14451.54 291
14452.67 273
14453.81 287
14454.94 329
14456.08 310
14457.22 294
14458.35 319
14459.49 323
14460.62 320
14461.76 314
14462.90 321
14464.03 303
14465.17 329
14466.30 365
14467.44 341
14468.58 391
14469.71 332
14470.85 318
14471.99 332
14473.12 324
14474.26 322
14475.40 356
14476.53 350
14477.67 361
14478.81 318
14479.94 316
14481.08 313
14482.22 293
14483.35 301
14484.49 310
14485.63 310
14486.76 313
14487.90 270
14489.04 333
14490.17 318
14491.31 305
14492.45 305
14493.59 313
14494.72 324
14495.86 335
14497.00 322
14498.14 357
14499.27 341
14500.41 318
14501.55 325
14502.69 318
14503.82 320
14504.96 357
14506.10 346
14507.24 324
14508.37 305
14509.51 369
14510.65 323
14511.79 332
14512.93 375
14514.06 345
14515.20 302
14516.34 314
14517.48 308
14518.62 325
14519.76 311
14520.89 330
14522.03 295
14523.17 285
14524.31 305
14525.45 304
14526.59 292
14527.73 336
14528.86 343
14530.00 337
14531.14 336
14532.28 273
14533.42 290
14534.56 314
14535.70 317
14536.84 271
14537.98 305
14539.11 352
14540.25 316
14541.39 303
14542.53 316
14543.67 317
14544.81 311
14545.95 301
14547.09 305
14548.23 320
14549.37 342
14550.51 330
14551.65 306
14552.79 313
14553.93 304
14555.07 290
14556.21 317
14557.35 328
14558.49 333
14559.63 317
14560.77 339
14561.91 342
14563.05 318
14564.19 321
14565.33 326
14566.47 312
14567.61 302
14568.75 313
14569.89 353
14571.03 368
14572.17 331
14573.31 312
14574.45 309
14575.59 288
14576.73 379
14577.87 322
14579.01 344
14580.15 351
14581.29 301
14582.43 335
14583.57 351
14584.71 320
14585.85 307
14587.00 338
14588.14 372
14589.28 353
14590.42 335
14591.56 311
14592.70 339
14593.84 344
14594.98 398
14596.12 381
14597.27 351
14598.41 363
14599.55 388
14600.69 339
14601.83 409
14602.97 427
14604.12 395
14605.26 368
14606.40 377
14607.54 398
14608.68 407
14609.82 368
14610.97 352
14612.11 408
14613.25 421
14614.39 442
14615.53 415
14616.68 392
14617.82 403
14618.96 439
14620.10 427
14621.25 431
14622.39 430
14623.53 370
14624.67 427
14625.81 419
14626.96 419
14628.10 429
14629.24 403
14630.39 431
14631.53 444
14632.67 419
14633.81 496
14634.96 472
14636.10 495
14637.24 458
14638.38 481
14639.53 509
14640.67 495
14641.81 513
14642.96 509
14644.10 469
14645.24 464
14646.39 495
14647.53 422
14648.67 382
14649.82 357
14650.96 377
14652.10 408
14653.25 395
14654.39 371
14655.53 385
14656.68 369
14657.82 353
14658.97 346
14660.11 336
14661.25 306
14662.40 314
14663.54 305
14664.69 327
14665.83 359
14666.97 296
14668.12 288
14669.26 311
14670.41 303
14671.55 326
14672.69 318
14673.84 346
14674.98 312
14676.13 305
14677.27 327
14678.42 324
14679.56 318
14680.71 300
14681.85 279
14683.00 274
14684.14 299
14685.29 318
14686.43 318
14687.57 283
14688.72 313
14689.86 350
14691.01 308
14692.15 284
14693.30 286
14694.45 335
14695.59 294
14696.74 263
14697.88 261
14699.03 305
14700.17 319
14701.32 279
14702.46 279
14703.61 294
14704.75 299
14705.90 331
14707.04 285
14708.19 288
14709.34 253
14710.48 261
14711.63 329
14712.77 301
14713.92 303
14715.07 274
14716.21 315
14717.36 304
14718.50 251
14719.65 283
14720.80 295
14721.94 300
14723.09 292
14724.24 314
14725.38 324
14726.53 275
14727.67 308
14728.82 295
14729.97 267
14731.11 311
14732.26 325
14733.41 278
14734.55 234
14735.70 307
14736.85 300
14737.99 297
14739.14 286
14740.29 279
14741.44 272
14742.58 234
14743.73 247
14744.88 268
14746.02 233
14747.17 254
14748.32 255
14749.47 246
14750.61 267
14751.76 277
14752.91 309
14754.06 302
14755.20 301
14756.35 295
14757.50 277
14758.65 280
14759.79 282
14760.94 276
14762.09 242
14763.24 241
14764.38 256
14765.53 275
14766.68 294
14767.83 255
14768.98 225
14770.13 256
14771.27 254
14772.42 286
14773.57 293
14774.72 280
14775.87 260
14777.01 255
14778.16 231
14779.31 224
14780.46 295
14781.61 293
14782.76 246
14783.91 230
14785.05 277
14786.20 277
14787.35 280
14788.50 247
14789.65 263
14790.80 227
14791.95 232
14793.10 248
14794.25 240
14795.39 235
14796.54 251
14797.69 225
14798.84 193
14799.99 230
14801.14 253
14802.29 244
14803.44 225
14804.59 218
14805.74 211
14806.89 244
14808.04 254
14809.19 228
14810.34 239
14811.49 199
14812.64 217
14813.79 227
14814.94 225
14816.09 289
14817.24 266
14818.39 242
14819.54 243
14820.69 248
14821.84 221
14822.99 239
14824.14 243
14825.29 235
14826.44 206
14827.59 206
14828.74 257
14829.89 254
14831.04 230
14832.19 238
14833.34 269
14834.49 225
14835.64 234
14836.79 259
14837.94 210
14839.09 247
14840.24 211
14841.40 242
14842.55 246
14843.70 208
14844.85 217
14846.00 206
14847.15 254
14848.30 226
14849.45 221
14850.60 229
14851.76 200
14852.91 193
14854.06 214
14855.21 207
14856.36 245
14857.51 215
14858.66 207
14859.82 226
14860.97 229
14862.12 199
14863.27 202
14864.42 206
14865.57 226
14866.73 231
14867.88 202
14869.03 186
14870.18 220
14871.33 204
14872.49 203
14873.64 226
14874.79 189
14875.94 218
14877.10 173
14878.25 170
14879.40 186
14880.55 193
14881.71 206
14882.86 188
14884.01 241
14885.16 206
14886.32 200
14887.47 198
14888.62 223
14889.77 203
14890.93 243
14892.08 232
14893.23 198
14894.39 189
14895.54 188
14896.69 245
14897.84 231
14899.00 230
14900.15 202
14901.30 200
14902.46 236
14903.61 207
14904.76 170
14905.92 213
14907.07 206
14908.22 231
14909.38 219
14910.53 206
14911.69 203
14912.84 179
14913.99 226
14915.15 222
14916.30 216
14917.45 212
14918.61 221
14919.76 192
14920.92 231
14922.07 230
14923.22 200
14924.38 193
14925.53 210
14926.69 204
14927.84 194
14928.99 200
14930.15 199
14931.30 175
14932.46 185
14933.61 226
14934.77 208
14935.92 199
14937.08 181
14938.23 225
14939.39 199
14940.54 177
14941.70 199
14942.85 194
14944.00 206
14945.16 193
14946.31 185
14947.47 235
14948.62 252
14949.78 214
14950.94 159
14952.09 170
14953.25 184
14954.40 236
14955.56 209
14956.71 192
14957.87 205
14959.02 179
14960.18 189
14961.33 190
14962.49 195
14963.64 200
14964.80 199
14965.96 208
14967.11 209
14968.27 191
14969.42 240
14970.58 251
14971.74 235
14972.89 210
14974.05 216
14975.20 189
14976.36 231
14977.52 178
14978.67 205
14979.83 217
14980.98 210
14982.14 200
14983.30 174
14984.45 169
14985.61 204
14986.77 237
14987.92 231
14989.08 214
14990.24 198
14991.39 233
14992.55 178
14993.71 200
14994.86 207
14996.02 221
14997.18 223
14998.33 210
14999.49 224
15000.65 238
15001.81 208
15002.96 184
15004.12 183
15005.28 208
15006.43 198
15007.59 192
15008.75 198
15009.91 209
15011.06 214
15012.22 261
15013.38 204
15014.54 180
15015.69 191
15016.85 187
15018.01 195
15019.17 191
15020.33 197
15021.48 210
15022.64 191
15023.80 205
15024.96 161
15026.12 189
15027.27 215
15028.43 220
15029.59 205
15030.75 218
15031.91 220
15033.07 197
15034.22 189
15035.38 201
15036.54 194
15037.70 228
15038.86 185
15040.02 207
15041.17 185
15042.33 228
15043.49 223
15044.65 218
15045.81 203
15046.97 173
15048.13 187
15049.29 197
15050.45 194
15051.60 224
15052.76 185
15053.92 177
15055.08 239
15056.24 223
15057.40 206
15058.56 203
15059.72 196
15060.88 202
15062.04 233
15063.20 201
15064.36 194
15065.52 199
15066.68 175
15067.84 203
15069.00 175
15070.16 173
15071.32 199
15072.48 191
15073.63 180
15074.79 215
15075.95 219
15077.11 196
15078.27 207
15079.44 187
15080.60 219
15081.76 244
15082.92 196
15084.08 189
15085.24 179
15086.40 157
15087.56 166
15088.72 174
15089.88 192
15091.04 201
15092.20 217
15093.36 192
15094.52 187
15095.68 178
15096.84 208
15098.00 203
15099.16 172
15100.32 179
15101.49 179
15102.65 207
15103.81 198
15104.97 176
15106.13 171
15107.29 182
15108.45 213
15109.61 192
15110.78 167
15111.94 178
15113.10 196
15114.26 223
15115.42 218
15116.58 185
15117.74 179
15118.91 202
15120.07 182
15121.23 163
15122.39 184
15123.55 184
15124.71 198
15125.88 226
15127.04 190
15128.20 177
15129.36 208
15130.52 249
15131.69 196
15132.85 165
15134.01 175
15135.17 180
15136.34 194
15137.50 198
15138.66 197
15139.82 214
15140.99 226
15142.15 225
15143.31 218
15144.47 207
15145.64 180
15146.80 218
15147.96 231
15149.12 208
15150.29 221
15151.45 230
15152.61 258
15153.78 193
15154.94 185
15156.10 194
15157.27 201
15158.43 207
15159.59 181
15160.75 188
15161.92 170
15163.08 204
15164.24 180
15165.41 190
15166.57 212
15167.74 166
15168.90 185
15170.06 232
15171.23 236
15172.39 239
15173.55 213
15174.72 211
15175.88 207
15177.05 206
15178.21 190
15179.37 217
15180.54 207
15181.70 182
15182.87 199
15184.03 206
15185.19 187
15186.36 178
15187.52 197
15188.69 244
15189.85 221
15191.02 210
15192.18 202
15193.34 243
15194.51 203
15195.67 223
15196.84 226
15198.00 216
15199.17 187
15200.33 185
15201.50 200
15202.66 214
15203.83 200
15204.99 205
15206.16 204
15207.32 190
15208.49 204
15209.65 203
15210.82 206
15211.98 210
15213.15 211
15214.31 236
15215.48 222
15216.64 219
15217.81 204
15218.97 201
15220.14 198
15221.31 178
15222.47 185
15223.64 212
15224.80 200
15225.97 225
15227.13 256
15228.30 224
15229.47 268
15230.63 245
15231.80 213
15232.96 217
15234.13 225
15235.30 237
15236.46 271
15237.63 263
15238.79 257
15239.96 270
15241.13 269
15242.29 276
15243.46 238
15244.63 223
15245.79 222
15246.96 235
15248.13 241
15249.29 233
15250.46 201
15251.63 202
15252.79 227
15253.96 187
15255.13 231
15256.29 206
15257.46 233
15258.63 256
15259.80 216
15260.96 213
15262.13 222
15263.30 193
15264.46 179
15265.63 197
15266.80 203
15267.97 214
15269.13 210
15270.30 202
15271.47 211
15272.64 204
15273.80 178
15274.97 209
15276.14 201
15277.31 177
15278.47 253
15279.64 239
15280.81 211
15281.98 175
15283.15 197
15284.31 209
15285.48 173
15286.65 195
15287.82 215
15288.99 199
15290.15 203
15291.32 220
15292.49 246
15293.66 232
15294.83 200
15296.00 192
15297.16 210
15298.33 169
15299.50 152
15300.67 180
15301.84 215
15303.01 221
15304.18 176
15305.35 192
15306.51 163
15307.68 201
15308.85 190
15310.02 246
15311.19 197
15312.36 181
15313.53 220
15314.70 199
15315.87 219
15317.04 239
15318.21 193
15319.37 195
15320.54 216
15321.71 208
15322.88 192
15324.05 204
15325.22 163
15326.39 216
15327.56 221
15328.73 201
15329.90 204
15331.07 227
15332.24 224
15333.41 180
15334.58 185
15335.75 209
15336.92 218
15338.09 194
15339.26 214
15340.43 189
15341.60 203
15342.77 192
15343.94 197
15345.11 179
15346.28 207
15347.45 212
15348.62 203
15349.79 202
15350.96 214
15352.13 203
15353.31 200
15354.48 198
15355.65 194
15356.82 203
15357.99 194
15359.16 189
15360.33 198
15361.50 193
15362.67 203
15363.84 205
15365.01 187
15366.19 183
15367.36 206
15368.53 171
15369.70 175
15370.87 214
15372.04 203
15373.21 187
15374.38 199
15375.56 226
15376.73 196
15377.90 162
15379.07 206
15380.24 188
15381.41 190
15382.59 224
15383.76 201
15384.93 205
15386.10 224
15387.27 180
15388.45 175
15389.62 218
15390.79 238
15391.96 224
15393.13 219
15394.31 180
15395.48 196
15396.65 191
15397.82 184
15399.00 196
15400.17 207
15401.34 200
15402.51 210
15403.69 184
15404.86 184
15406.03 201
15407.20 180
15408.38 191
15409.55 194
15410.72 208
15411.89 206
15413.07 193
15414.24 200
15415.41 197
15416.59 191
15417.76 196
15418.93 168
15420.11 214
15421.28 216
15422.45 200
15423.63 182
15424.80 190
15425.97 204
15427.15 179
15428.32 225
15429.49 255
15430.67 225
15431.84 182
15433.01 196
15434.19 197
15435.36 195
15436.54 181
15437.71 198
15438.88 173
15440.06 188
15441.23 195
15442.41 174
15443.58 171
15444.75 178
15445.93 209
15447.10 198
15448.28 166
15449.45 182
15450.63 176
15451.80 198
15452.97 245
15454.15 217
15455.32 211
15456.50 193
15457.67 225
15458.85 260
15460.02 177
15461.20 218
15462.37 210
15463.55 205
15464.72 201
15465.90 175
15467.07 194
15468.25 237
15469.42 231
15470.60 213
15471.77 205
15472.95 198
15474.12 225
15475.30 240
15476.47 195
15477.65 188
15478.82 222
15480.00 232
15481.17 205
15482.35 188
15483.53 212
15484.70 218
15485.88 184
15487.05 194
15488.23 231
15489.40 220
15490.58 197
15491.76 253
15492.93 234
15494.11 159
15495.28 169
15496.46 190
15497.64 201
15498.81 192
15499.99 185
15501.17 203
15502.34 214
15503.52 180
15504.69 192
15505.87 207
15507.05 225
15508.22 201
15509.40 203
15510.58 192
15511.75 195
15512.93 179
15514.11 214
15515.28 163
15516.46 199
15517.64 211
15518.81 224
15519.99 216
15521.17 172
15522.35 173
15523.52 202
15524.70 181
15525.88 207
15527.05 239
15528.23 196
15529.41 193
15530.59 170
15531.76 180
15532.94 196
15534.12 217
15535.30 223
15536.47 180
15537.65 198
15538.83 207
15540.01 204
15541.19 201
15542.36 193
15543.54 217
15544.72 211
15545.90 231
15547.08 223
15548.25 222
15549.43 232
15550.61 225
15551.79 253
15552.97 221
15554.14 252
15555.32 217
15556.50 246
15557.68 277
15558.86 265
15560.04 238
15561.22 260
15562.39 230
15563.57 236
15564.75 216
15565.93 235
15567.11 213
15568.29 222
15569.47 228
15570.65 220
15571.82 213
15573.00 215
15574.18 234
15575.36 246
15576.54 230
15577.72 224
15578.90 227
15580.08 234
15581.26 211
15582.44 217
15583.62 241
15584.80 222
15585.98 261
15587.16 242
15588.34 225
15589.51 222
15590.69 226
15591.87 231
15593.05 234
15594.23 252
15595.41 258
15596.59 227
15597.77 229
15598.95 206
15600.13 254
15601.31 229
15602.49 248
15603.67 219
15604.85 250
15606.03 212
15607.21 243
15608.40 273
15609.58 240
15610.76 230
15611.94 254
15613.12 281
15614.30 255
15615.48 249
15616.66 249
15617.84 239
15619.02 230
15620.20 242
15621.38 226
15622.56 254
15623.74 291
15624.93 305
15626.11 310
15627.29 269
15628.47 308
15629.65 299
15630.83 268
15632.01 304
15633.19 262
15634.37 254
15635.56 261
15636.74 276
15637.92 252
15639.10 260
15640.28 257
15641.46 288
15642.65 293
15643.83 303
15645.01 302
15646.19 298
15647.37 318
15648.55 319
15649.74 269
15650.92 296
15652.10 269
15653.28 297
15654.46 294
15655.65 296
15656.83 258
15658.01 279
15659.19 277
15660.38 289
15661.56 314
15662.74 265
15663.92 282
15665.11 301
15666.29 266
15667.47 291
15668.65 262
15669.84 251
15671.02 268
15672.20 294
15673.38 271
15674.57 262
15675.75 264
15676.93 301
15678.12 319
15679.30 275
15680.48 264
15681.67 269
15682.85 253
15684.03 256
15685.22 252
15686.40 265
15687.58 346
15688.77 269
15689.95 262
15691.13 248
15692.32 249
15693.50 240
15694.68 233
15695.87 262
15697.05 269
15698.23 263
15699.42 221
15700.60 284
15701.79 302
15702.97 261
15704.15 277
15705.34 291
15706.52 256
15707.71 266
15708.89 310
15710.07 292
15711.26 226
15712.44 270
15713.63 271
15714.81 272
15716.00 279
15717.18 293
15718.37 261
15719.55 258
15720.73 288
15721.92 301
15723.10 291
15724.29 329
15725.47 293
15726.66 303
15727.84 291
15729.03 305
15730.21 300
15731.40 307
15732.58 255
15733.77 249
15734.95 292
15736.14 299
15737.32 253
15738.51 263
15739.69 342
15740.88 286
15742.07 285
15743.25 292
15744.44 282
15745.62 276
15746.81 284
15747.99 259
15749.18 285
15750.36 287
15751.55 300
15752.74 283
15753.92 273
15755.11 325
15756.29 340
15757.48 309
15758.67 329
15759.85 299
15761.04 328
15762.22 305
15763.41 269
15764.60 311
15765.78 315
15766.97 290
15768.16 323
15769.34 341
15770.53 294
15771.72 296
15772.90 278
15774.09 286
15775.28 284
15776.46 295
15777.65 302
15778.84 276
15780.02 267
15781.21 299
15782.40 278
15783.58 289
15784.77 239
15785.96 291
15787.14 300
15788.33 297
15789.52 295
15790.71 250
15791.89 269
15793.08 244
15794.27 267
15795.46 295
15796.64 264
15797.83 276
15799.02 281
15800.21 286
15801.39 247
15802.58 251
15803.77 257
15804.96 264
15806.14 232
15807.33 234
15808.52 219
15809.71 283
15810.90 270
15812.08 247
15813.27 248
15814.46 222
15815.65 235
15816.84 250
15818.03 272
15819.21 254
15820.40 244
15821.59 246
15822.78 259
15823.97 292
15825.16 244
15826.35 237
15827.53 264
15828.72 255
15829.91 290
15831.10 259
15832.29 230
15833.48 240
15834.67 227
15835.86 239
15837.04 245
15838.23 213
15839.42 255
15840.61 247
15841.80 220
15842.99 244
15844.18 232
15845.37 239
15846.56 205
15847.75 217
15848.94 240
15850.13 219
15851.32 241
15852.51 219
15853.70 267
15854.89 230
15856.07 247
15857.26 239
15858.45 218
15859.64 263
15860.83 286
15862.02 255
15863.21 262
15864.40 243
15865.59 221
15866.78 186
15867.97 240
15869.16 257
15870.36 266
15871.55 248
15872.74 244
15873.93 253
15875.12 230
15876.31 220
15877.50 247
15878.69 263
15879.88 256
15881.07 255
15882.26 224
15883.45 226
15884.64 242
15885.83 248
15887.02 267
15888.21 232
15889.41 227
15890.60 262
15891.79 235
15892.98 240
15894.17 253
15895.36 217
15896.55 232
15897.74 241
15898.93 251
15900.13 271
15901.32 245
15902.51 238
15903.70 239
15904.89 257
15906.08 259
15907.28 274
15908.47 231
15909.66 300
15910.85 232
15912.04 239
15913.23 253
15914.43 259
15915.62 245
15916.81 237
15918.00 264
15919.19 253
15920.39 280
15921.58 248
15922.77 234
15923.96 230
15925.16 255
15926.35 239
15927.54 241
15928.73 273
15929.93 270
15931.12 266
15932.31 260
15933.50 294
15934.70 275
15935.89 245
15937.08 231
15938.27 240
15939.47 223
15940.66 268
15941.85 248
15943.05 266
15944.24 277
15945.43 269
15946.63 272
15947.82 268
15949.01 262
15950.21 237
15951.40 275
15952.59 250
15953.79 242
15954.98 249
15956.17 242
15957.37 211
15958.56 218
15959.75 191
15960.95 199
15962.14 213
15963.33 217
15964.53 256
15965.72 226
15966.92 195
15968.11 221
15969.30 235
15970.50 220
15971.69 230
15972.89 202
15974.08 207
15975.27 196
15976.47 185
15977.66 238
15978.86 211
15980.05 181
15981.25 188
15982.44 225
15983.63 219
15984.83 208
15986.02 206
15987.22 199
15988.41 207
15989.61 229
15990.80 190
15992.00 209
15993.19 201
15994.39 220
15995.58 180
15996.78 188
15997.97 208
15999.17 202
16000.36 219
16001.56 207
16002.75 203
16003.95 210
16005.14 187
16006.34 204
16007.53 170
16008.73 206
16009.93 206
16011.12 216
16012.32 254
16013.51 190
16014.71 202
16015.90 205
16017.10 248
16018.30 226
16019.49 186
16020.69 188
16021.88 191
16023.08 221
16024.28 221
16025.47 189
16026.67 205
16027.86 200
16029.06 190
16030.26 192
16031.45 210
16032.65 209
16033.85 212
16035.04 204
16036.24 182
16037.43 229
16038.63 202
16039.83 173
16041.02 164
16042.22 203
16043.42 219
16044.61 174
16045.81 185
16047.01 211
16048.21 202
16049.40 170
16050.60 205
16051.80 189
16052.99 225
16054.19 253
16055.39 216
16056.59 186
16057.78 205
16058.98 218
16060.18 220
16061.37 168
16062.57 198
16063.77 182
16064.97 184
16066.16 175
16067.36 181
16068.56 210
16069.76 198
16070.96 187
16072.15 196
16073.35 200
16074.55 206
16075.75 200
16076.95 208
16078.14 201
16079.34 192
16080.54 167
16081.74 191
16082.94 198
16084.13 175
16085.33 202
16086.53 153
16087.73 210
16088.93 223
16090.13 190
16091.33 187
16092.52 165
16093.72 175
16094.92 169
16096.12 180
16097.32 194
16098.52 206
16099.72 215
16100.92 212
16102.11 194
16103.31 196
16104.51 195
16105.71 195
16106.91 185
16108.11 210
16109.31 195
16110.51 188
16111.71 171
16112.91 207
16114.11 197
16115.31 176
16116.51 152
16117.70 169
16118.90 176
16120.10 157
16121.30 177
16122.50 198
16123.70 198
16124.90 199
16126.10 213
16127.30 207
16128.50 151
16129.70 191
16130.90 220
16132.10 191
16133.30 178
16134.50 167
16135.70 168
16136.90 174
16138.10 160
16139.30 173
16140.50 223
16141.71 198
16142.91 175
16144.11 189
16145.31 182
16146.51 180
16147.71 175
16148.91 171
16150.11 234
16151.31 207
16152.51 198
16153.71 190
16154.91 193
16156.11 190
16157.31 200
16158.52 206
16159.72 220
16160.92 183
16162.12 206
16163.32 204
16164.52 182
16165.72 182
16166.92 178
16168.13 185
16169.33 188
16170.53 179
16171.73 192
16172.93 183
16174.13 183
16175.34 183
16176.54 201
16177.74 181
16178.94 192
16180.14 181
16181.34 199
16182.55 153
16183.75 184
16184.95 190
16186.15 172
16187.35 173
16188.56 185
16189.76 205
16190.96 167
16192.16 198
16193.37 181
16194.57 200
16195.77 199
16196.97 189
16198.18 181
16199.38 188
16200.58 188
16201.78 203
16202.99 197
16204.19 202
16205.39 215
16206.60 173
16207.80 196
16209.00 184
16210.20 199
16211.41 228
16212.61 196
16213.81 206
16215.02 213
16216.22 183
16217.42 185
16218.63 152
16219.83 210
16221.03 205
16222.24 223
16223.44 193
16224.64 221
16225.85 203
16227.05 190
16228.25 182
16229.46 212
16230.66 185
16231.87 202
16233.07 203
16234.27 223
16235.48 217
16236.68 203
16237.89 207
16239.09 229
16240.29 201
16241.50 204
16242.70 212
16243.91 223
16245.11 204
16246.31 218
16247.52 220
16248.72 236
16249.93 254
16251.13 241
16252.34 260
16253.54 198
16254.75 189
16255.95 194
16257.16 203
16258.36 233
16259.57 210
16260.77 201
16261.97 212
16263.18 232
16264.38 231
16265.59 201
16266.80 246
16268.00 257
16269.21 224
16270.41 229
16271.62 220
16272.82 219
16274.03 226
16275.23 226
16276.44 226
16277.64 224
16278.85 230
16280.05 238
16281.26 248
16282.47 216
16283.67 218
16284.88 238
16286.08 226
16287.29 219
16288.49 228
16289.70 206
16290.91 210
16292.11 205
16293.32 200
16294.52 206
16295.73 193
16296.94 228
16298.14 191
16299.35 220
16300.56 204
16301.76 230
16302.97 215
16304.18 238
16305.38 209
16306.59 209
16307.79 208
16309.00 203
16310.21 210
16311.42 221
16312.62 226
16313.83 235
16315.04 236
16316.24 219
16317.45 217
16318.66 191
16319.86 169
16321.07 193
16322.28 212
16323.49 229
16324.69 217
16325.90 220
16327.11 176
16328.31 228
16329.52 199
16330.73 188
16331.94 173
16333.14 228
16334.35 241
16335.56 214
16336.77 199
16337.98 181
16339.18 180
16340.39 196
16341.60 210
16342.81 175
16344.01 171
16345.22 149
16346.43 170
16347.64 204
16348.85 175
16350.05 190
16351.26 151
16352.47 184
16353.68 201
16354.89 226
16356.10 189
16357.30 211
16358.51 195
16359.72 171
16360.93 176
16362.14 176
16363.35 181
16364.56 171
16365.77 155
16366.97 181
16368.18 185
16369.39 182
16370.60 153
16371.81 167
16373.02 188
16374.23 229
16375.44 213
16376.65 154
16377.86 172
16379.06 180
16380.27 196
16381.48 191
16382.69 170
16383.90 197
16385.11 191
16386.32 198
16387.53 172
16388.74 183
16389.95 189
16391.16 208
16392.37 200
16393.58 188
16394.79 169
16396.00 152
16397.21 180
16398.42 179
16399.63 185
16400.84 205
16402.05 200
16403.26 193
16404.47 227
16405.68 195
16406.89 192
16408.10 205
16409.31 198
16410.52 176
16411.73 198
16412.94 165
16414.15 181
16415.36 169
16416.57 160
16417.78 205
16419.00 186
16420.21 193
16421.42 208
16422.63 245
16423.84 201
16425.05 231
16426.26 211
16427.47 200
16428.68 179
16429.89 166
16431.11 195
16432.32 193
16433.53 159
16434.74 191
16435.95 174
16437.16 159
16438.37 165
16439.59 170
16440.80 172
16442.01 213
16443.22 156
16444.43 154
16445.64 168
16446.86 173
16448.07 173
16449.28 165
16450.49 214
16451.70 201
16452.91 199
16454.13 164
16455.34 175
16456.55 185
16457.76 180
16458.98 170
16460.19 175
16461.40 178
16462.61 166
16463.82 191
16465.04 176
16466.25 197
16467.46 156
16468.67 151
16469.89 165
16471.10 157
16472.31 175
16473.53 181
16474.74 195
16475.95 191
16477.16 208
16478.38 165
16479.59 162
16480.80 184
16482.02 177
16483.23 191
16484.44 192
16485.66 168
16486.87 192
16488.08 151
16489.30 167
16490.51 191
16491.72 228
16492.94 188
16494.15 198
16495.36 191
16496.58 194
16497.79 185
16499.00 171
16500.22 172
16501.43 158
16502.65 185
16503.86 174
16505.07 193
16506.29 200
16507.50 206
16508.71 167
16509.93 212
16511.14 185
16512.36 174
16513.57 167
16514.79 162
16516.00 180
16517.21 184
16518.43 182
16519.64 192
16520.86 172
16522.07 189
16523.29 164
16524.50 163
16525.72 183
16526.93 148
16528.15 179
16529.36 151
16530.58 179
16531.79 189
16533.01 161
16534.22 169
16535.44 194
16536.65 182
16537.87 183
16539.08 178
16540.30 171
16541.51 173
16542.73 167
16543.94 163
16545.16 165
16546.37 185
16547.59 149
16548.80 151
16550.02 154
16551.24 175
16552.45 174
16553.67 170
16554.88 186
16556.10 185
16557.31 172
16558.53 210
16559.75 191
16560.96 182
16562.18 163
16563.39 177
16564.61 184
16565.83 164
16567.04 193
16568.26 186
16569.47 174
16570.69 190
16571.91 195
16573.12 180
16574.34 182
16575.56 209
16576.77 193
16577.99 166
16579.21 156
16580.42 167
16581.64 199
16582.86 216
16584.07 248
16585.29 169
16586.51 214
16587.72 211
16588.94 192
16590.16 208
16591.38 192
16592.59 194
16593.81 172
16595.03 192
16596.24 209
16597.46 216
16598.68 165
16599.90 157
16601.11 161
16602.33 169
16603.55 165
16604.77 174
16605.98 143
16607.20 156
16608.42 187
16609.64 161
16610.86 176
16612.07 190
16613.29 170
16614.51 186
16615.73 198
16616.95 171
16618.16 158
16619.38 180
16620.60 189
16621.82 187
16623.04 187
16624.25 195
16625.47 175
16626.69 159
16627.91 176
16629.13 152
16630.35 174
16631.57 208
16632.78 171
16634.00 170
16635.22 167
16636.44 180
16637.66 184
16638.88 185
16640.10 153
16641.32 157
16642.53 189
16643.75 220
16644.97 204
16646.19 155
16647.41 135
16648.63 183
16649.85 165
16651.07 181
16652.29 143
16653.51 173
16654.73 192
16655.95 172
16657.17 182
16658.39 174
16659.61 174
16660.83 170
16662.04 195
16663.26 172
16664.48 146
16665.70 191
16666.92 212
16668.14 158
16669.36 174
16670.58 189
16671.80 184
16673.02 176
16674.24 174
16675.46 171
16676.68 146
16677.91 146
16679.13 172
16680.35 170
16681.57 178
16682.79 183
16684.01 199
16685.23 178
16686.45 172
16687.67 167
16688.89 234
16690.11 197
16691.33 165
16692.55 154
16693.77 155
16694.99 183
16696.21 167
16697.44 178
16698.66 164
16699.88 175
16701.10 178
16702.32 156
16703.54 156
16704.76 181
16705.98 173
16707.21 164
16708.43 165
16709.65 149
16710.87 166
16712.09 151
16713.31 173
16714.53 213
16715.76 183
16716.98 154
16718.20 155
16719.42 175
16720.64 179
16721.87 158
16723.09 135
16724.31 157
16725.53 154
16726.75 145
16727.98 134
16729.20 181
16730.42 172
16731.64 154
16732.86 168
16734.09 185
16735.31 180
16736.53 160
16737.75 136
16738.98 135
16740.20 110
16741.42 145
16742.64 154
16743.87 178
16745.09 180
16746.31 176
16747.54 169
16748.76 163
16749.98 186
16751.20 146
16752.43 151
16753.65 165
16754.87 171
16756.10 163
16757.32 159
16758.54 173
16759.77 143
16760.99 147
16762.21 143
16763.44 154
16764.66 175
16765.88 177
16767.11 168
16768.33 187
16769.55 172
16770.78 185
16772.00 163
16773.23 159
16774.45 148
16775.67 157
16776.90 187
16778.12 156
16779.35 174
16780.57 162
16781.79 187
16783.02 181
16784.24 174
16785.47 160
16786.69 171
16787.91 188
16789.14 138
16790.36 145
16791.59 132
16792.81 152
16794.04 129
16795.26 135
16796.49 156
16797.71 175
16798.94 198
16800.16 192
16801.38 174
16802.61 162
16803.83 148
16805.06 169
16806.28 182
16807.51 156
16808.73 182
16809.96 166
16811.18 189
16812.41 205
16813.64 159
16814.86 171
16816.09 161
16817.31 148
16818.54 138
16819.76 147
16820.99 166
16822.21 168
16823.44 131
16824.66 144
16825.89 160
16827.12 162
16828.34 153
16829.57 171
16830.79 191
16832.02 158
16833.25 161
16834.47 162
16835.70 150
16836.92 168
16838.15 159
16839.38 163
16840.60 165
16841.83 169
16843.06 169
16844.28 144
16845.51 172
16846.73 142
16847.96 187
16849.19 156
16850.41 154
16851.64 182
16852.87 161
16854.09 170
16855.32 151
16856.55 153
16857.77 189
16859.00 165
16860.23 163
16861.46 168
16862.68 156
16863.91 155
16865.14 164
16866.36 156
16867.59 162
16868.82 165
16870.05 170
16871.27 192
16872.50 175
16873.73 168
16874.96 159
16876.18 187
16877.41 174
16878.64 172
16879.87 167
16881.09 133
16882.32 180
16883.55 242
16884.78 163
16886.01 161
16887.23 166
16888.46 188
16889.69 176
16890.92 171
16892.15 188
16893.37 178
16894.60 183
16895.83 165
16897.06 187
16898.29 171
16899.51 158
16900.74 182
16901.97 156
16903.20 175
16904.43 161
16905.66 181
16906.89 164
16908.12 166
16909.34 168
16910.57 152
16911.80 180
16913.03 187
16914.26 172
16915.49 185
16916.72 193
16917.95 156
16919.18 146
16920.40 187
16921.63 197
16922.86 161
16924.09 186
16925.32 208
16926.55 177
16927.78 190
16929.01 187
16930.24 180
16931.47 187
16932.70 189
16933.93 194
16935.16 158
16936.39 185
16937.62 220
16938.85 182
16940.08 179
16941.31 153
16942.54 177
16943.77 180
16945.00 164
16946.23 181
16947.46 175
16948.69 196
16949.92 170
16951.15 181
16952.38 163
16953.61 164
16954.84 153
16956.07 149
16957.30 177
16958.53 187
16959.76 186
16960.99 198
16962.22 185
16963.45 163
16964.68 168
16965.92 187
16967.15 167
16968.38 159
16969.61 164
16970.84 164
16972.07 179
16973.30 178
16974.53 148
16975.76 150
16976.99 181
16978.23 181
16979.46 156
16980.69 152
16981.92 171
16983.15 160
16984.38 165
16985.61 178
16986.85 182
16988.08 183
16989.31 186
16990.54 155
16991.77 179
16993.00 184
16994.24 184
16995.47 180
16996.70 166
16997.93 160
16999.16 151
17000.40 157
17001.63 178
17002.86 174
17004.09 177
17005.32 143
17006.56 151
17007.79 163
17009.02 153
17010.25 137
17011.49 166
17012.72 150
17013.95 144
17015.18 149
17016.42 151
17017.65 154
17018.88 153
17020.12 187
17021.35 161
17022.58 149
17023.81 154
17025.05 142
17026.28 164
17027.51 143
17028.75 143
17029.98 166
17031.21 165
17032.45 162
17033.68 136
17034.91 160
17036.15 184
17037.38 176
17038.61 160
17039.85 164
17041.08 163
17042.31 162
17043.55 141
17044.78 149
17046.01 158
17047.25 147
17048.48 153
17049.72 158
17050.95 169
17052.18 154
17053.42 163
17054.65 175
17055.89 142
17057.12 143
17058.35 152
17059.59 165
17060.82 157
17062.06 145
17063.29 134
17064.53 173
17065.76 166
17066.99 174
17068.23 149
17069.46 142
17070.70 146
17071.93 168
17073.17 149
17074.40 164
17075.64 135
17076.87 174
17078.11 182
17079.34 161
17080.58 190
17081.81 135
17083.05 161
17084.28 153
17085.52 149
17086.75 149
17087.99 141
17089.22 146
17090.46 158
17091.69 125
17092.93 153
17094.16 148
17095.40 148
17096.64 156
17097.87 161
17099.11 156
17100.34 164
17101.58 185
17102.81 167
17104.05 147
17105.29 164
17106.52 177
17107.76 131
17108.99 151
17110.23 169
17111.47 154
17112.70 172
17113.94 191
17115.17 152
17116.41 153
17117.65 176
17118.88 141
17120.12 140
17121.36 147
17122.59 146
17123.83 166
17125.07 162
17126.30 149
17127.54 161
17128.78 176
17130.01 174
17131.25 150
17132.49 154
17133.72 186
17134.96 144
17136.20 163
17137.43 167
17138.67 164
17139.91 141
17141.15 144
17142.38 153
17143.62 134
17144.86 160
17146.10 166
17147.33 144
17148.57 157
17149.81 174
17151.05 152
17152.28 148
17153.52 152
17154.76 157
17156.00 178
17157.23 134
17158.47 139
17159.71 142
17160.95 143
17162.19 172
17163.42 151
17164.66 162
17165.90 131
17167.14 151
17168.38 159
17169.61 144
17170.85 142
17172.09 147
17173.33 142
17174.57 134
17175.81 151
17177.04 157
17178.28 137
17179.52 147
17180.76 143
17182.00 154
17183.24 154
17184.48 153
17185.71 145
17186.95 151
17188.19 164
17189.43 149
17190.67 181
17191.91 177
17193.15 195
17194.39 185
17195.63 150
17196.87 163
17198.11 170
17199.34 163
17200.58 155
17201.82 164
17203.06 188
17204.30 147
17205.54 159
17206.78 162
17208.02 172
17209.26 160
17210.50 185
17211.74 161
17212.98 160
17214.22 158
17215.46 168
17216.70 166
17217.94 145
17219.18 166
17220.42 164
17221.66 149
17222.90 127
17224.14 145
17225.38 138
17226.62 130
17227.86 137
17229.10 139
17230.34 144
17231.58 164
17232.82 162
17234.06 131
17235.30 147
17236.54 160
17237.78 149
17239.03 171
17240.27 174
17241.51 145
17242.75 112
17243.99 125
17245.23 158
17246.47 146
17247.71 140
17248.95 133
17250.19 149
17251.43 152
17252.68 142
17253.92 144
17255.16 149
17256.40 136
17257.64 148
17258.88 174
17260.12 133
17261.37 141
17262.61 142
17263.85 137
17265.09 162
17266.33 121
17267.57 117
17268.82 138
17270.06 162
17271.30 166
17272.54 129
17273.78 138
17275.03 146
17276.27 130
17277.51 160
17278.75 136
17279.99 165
17281.24 138
17282.48 160
17283.72 136
17284.96 175
17286.21 155
17287.45 154
17288.69 147
17289.93 148
17291.18 136
17292.42 145
17293.66 148
17294.90 124
17296.15 147
17297.39 166
17298.63 137
17299.88 146
17301.12 146
17302.36 136
17303.60 135
17304.85 156
17306.09 156
17307.33 161
17308.58 143
17309.82 150
17311.06 156
17312.31 143
17313.55 144
17314.79 147
17316.04 140
17317.28 151
17318.52 145
17319.77 169
17321.01 130
17322.26 151
17323.50 159
17324.74 138
17325.99 147
17327.23 160
17328.48 136
17329.72 147
17330.96 161
17332.21 147
17333.45 161
17334.70 162
17335.94 141
17337.18 156
17338.43 145
17339.67 144
17340.92 168
17342.16 152
17343.41 124
17344.65 144
17345.90 154
17347.14 157
17348.38 139
17349.63 162
17350.87 135
17352.12 137
17353.36 132
17354.61 145
17355.85 117
17357.10 157
17358.34 157
17359.59 142
17360.83 175
17362.08 157
17363.32 158
17364.57 141
17365.81 136
17367.06 145
17368.31 152
17369.55 144
17370.80 135
17372.04 122
17373.29 157
17374.53 138
17375.78 122
17377.02 121
17378.27 137
17379.52 145
17380.76 135
17382.01 152
17383.25 143
17384.50 143
17385.75 163
17386.99 149
17388.24 145
17389.48 148
17390.73 115
17391.98 156
17393.22 134
17394.47 144
17395.71 137
17396.96 146
17398.21 146
17399.45 132
17400.70 137
17401.95 169
17403.19 135
17404.44 148
17405.69 144
17406.93 138
17408.18 150
17409.43 156
17410.67 150
17411.92 161
17413.17 132
17414.42 144
17415.66 183
17416.91 150
17418.16 161
17419.40 149
17420.65 141
17421.90 162
17423.15 165
17424.39 152
17425.64 126
17426.89 155
17428.14 146
17429.38 166
17430.63 138
17431.88 120
17433.13 152
17434.37 139
17435.62 192
17436.87 199
17438.12 190
17439.37 134
17440.61 158
17441.86 147
17443.11 175
17444.36 148
17445.61 138
17446.85 151
17448.10 156
17449.35 159
17450.60 160
17451.85 188
17453.10 161
17454.34 132
17455.59 142
17456.84 151
17458.09 147
17459.34 135
17460.59 157
17461.84 145
17463.09 154
17464.33 163
17465.58 153
17466.83 154
17468.08 168
17469.33 163
17470.58 156
17471.83 149
17473.08 147
17474.33 136
17475.58 155
17476.83 183
17478.07 144
17479.32 174
17480.57 163
17481.82 159
17483.07 155
17484.32 143
17485.57 160
17486.82 153
17488.07 179
17489.32 154
17490.57 164
17491.82 180
17493.07 171
17494.32 165
17495.57 147
17496.82 162
17498.07 168
17499.32 142
17500.57 169
17501.82 160
17503.07 151
17504.32 151
17505.57 122
17506.82 140
17508.07 163
17509.32 172
17510.57 168
17511.82 145
17513.07 171
17514.32 169
17515.58 155
17516.83 210
17518.08 188
17519.33 173
17520.58 155
17521.83 154
17523.08 139
17524.33 145
17525.58 123
17526.83 150
17528.08 158
17529.34 141
17530.59 172
17531.84 173
17533.09 159
17534.34 169
17535.59 133
17536.84 147
17538.09 153
17539.35 200
17540.60 150
17541.85 122
17543.10 142
17544.35 167
17545.60 159
17546.86 160
17548.11 155
17549.36 164
17550.61 132
17551.86 137
17553.12 133
17554.37 150
17555.62 170
17556.87 229
17558.12 173
17559.38 188
17560.63 191
17561.88 164
17563.13 170
17564.39 170
17565.64 180
17566.89 161
17568.14 164
17569.40 149
17570.65 180
17571.90 144
17573.15 162
17574.41 167
17575.66 146
17576.91 171
17578.17 179
17579.42 173
17580.67 182
17581.92 188
17583.18 164
17584.43 168
17585.68 148
17586.94 175
17588.19 161
17589.44 162
17590.70 163
17591.95 176
17593.20 145
17594.46 168
17595.71 172
17596.97 188
17598.22 167
17599.47 171
17600.73 146
17601.98 161
17603.23 153
17604.49 154
17605.74 171
17607.00 185
17608.25 164
17609.50 162
17610.76 188
17612.01 143
17613.27 181
17614.52 193
17615.77 164
17617.03 159
17618.28 208
17619.54 174
17620.79 158
17622.05 171
17623.30 172
17624.56 182
17625.81 164
17627.06 163
17628.32 167
17629.57 195
17630.83 171
17632.08 150
17633.34 160
17634.59 155
17635.85 135
17637.10 170
17638.36 182
17639.61 167
17640.87 166
17642.12 160
17643.38 178
17644.63 179
17645.89 156
17647.15 177
17648.40 187
17649.66 157
17650.91 166
17652.17 160
17653.42 147
17654.68 159
17655.93 142
17657.19 187
17658.45 148
17659.70 137
17660.96 159
17662.21 185
17663.47 165
17664.73 149
17665.98 140
17667.24 174
17668.49 153
17669.75 153
17671.01 146
17672.26 144
17673.52 158
17674.77 155
17676.03 177
17677.29 158
17678.54 140
17679.80 126
17681.06 157
17682.31 140
17683.57 151
17684.83 175
17686.08 140
17687.34 199
17688.60 162
17689.85 126
17691.11 135
17692.37 141
17693.63 149
17694.88 162
17696.14 141
17697.40 164
17698.65 134
17699.91 160
17701.17 150
17702.43 164
17703.68 137
17704.94 136
17706.20 168
17707.46 160
17708.71 140
17709.97 150
17711.23 139
17712.49 129
17713.74 119
17715.00 162
17716.26 146
17717.52 155
17718.78 163
17720.03 152
17721.29 151
17722.55 138
17723.81 142
17725.07 170
17726.32 126
17727.58 139
17728.84 144
17730.10 159
17731.36 154
17732.62 156
17733.87 173
17735.13 157
17736.39 173
17737.65 166
17738.91 157
17740.17 144
17741.43 151
17742.69 158
17743.94 168
17745.20 161
17746.46 160
17747.72 170
17748.98 131
17750.24 139
17751.50 141
17752.76 177
17754.02 128
17755.28 136
17756.53 152
17757.79 151
17759.05 145
17760.31 172
17761.57 178
17762.83 143
17764.09 141
17765.35 136
17766.61 138
17767.87 136
17769.13 153
17770.39 138
17771.65 153
17772.91 150
17774.17 143
17775.43 164
17776.69 172
17777.95 116
17779.21 166
17780.47 162
17781.73 158
17782.99 154
17784.25 117
17785.51 148
17786.77 143
17788.03 131
17789.29 131
17790.55 130
17791.81 124
17793.07 156
17794.33 126
17795.59 116
17796.86 128
17798.12 131
17799.38 134
17800.64 132
17801.90 111
17803.16 139
17804.42 115
17805.68 140
17806.94 153
17808.20 131
17809.47 132
17810.73 149
17811.99 143
17813.25 121
17814.51 128
17815.77 145
17817.03 146
17818.29 135
17819.56 127
17820.82 110
17822.08 136
17823.34 133
17824.60 119
17825.86 122
17827.13 143
17828.39 160
17829.65 161
17830.91 173
17832.17 148
17833.44 155
17834.70 143
17835.96 149
17837.22 136
17838.48 111
17839.75 136
17841.01 143
17842.27 130
17843.53 94
17844.80 137
17846.06 145
17847.32 131
17848.58 125
17849.85 148
17851.11 143
17852.37 143
17853.63 135
17854.90 122
17856.16 109
17857.42 117
17858.69 137
17859.95 150
17861.21 171
17862.47 131
17863.74 128
17865.00 145
17866.26 135
17867.53 134
17868.79 142
17870.05 131
17871.32 133
17872.58 141
17873.84 146
17875.11 133
17876.37 130
17877.63 115
17878.90 144
17880.16 128
17881.43 152
17882.69 142
17883.95 131
17885.22 121
17886.48 139
17887.74 149
17889.01 158
17890.27 154
17891.54 143
17892.80 151
17894.07 132
17895.33 139
17896.59 128
17897.86 105
17899.12 130
17900.39 149
17901.65 138
17902.92 163
17904.18 160
17905.44 121
17906.71 128
17907.97 154
17909.24 145
17910.50 136
17911.77 143
17913.03 147
17914.30 142
17915.56 138
17916.83 139
17918.09 159
17919.36 143
17920.62 139
17921.89 122
17923.15 123
17924.42 157
17925.68 132
17926.95 176
17928.21 171
17929.48 175
17930.75 128
17932.01 133
17933.28 145
17934.54 152
17935.81 161
17937.07 133
17938.34 111
17939.61 158
17940.87 138
17942.14 148
17943.40 124
17944.67 136
17945.93 136
17947.20 141
17948.47 149
17949.73 113
17951.00 138
17952.27 106
17953.53 131
17954.80 155
17956.06 145
17957.33 160
17958.60 135
17959.86 148
17961.13 130
17962.40 117
17963.66 143
17964.93 176
17966.20 131
17967.46 151
17968.73 117
17970.00 125
17971.26 134
17972.53 135
17973.80 133
17975.07 129
17976.33 120
17977.60 160
17978.87 140
17980.13 103
17981.40 117
17982.67 141
17983.94 135
17985.20 125
17986.47 118
17987.74 136
17989.01 177
17990.27 155
17991.54 112
17992.81 133
17994.08 126
17995.34 146
17996.61 159
17997.88 165
17999.15 148
18000.42 138
18001.68 141
18002.95 140
18004.22 142
18005.49 141
18006.76 131
18008.02 138
18009.29 154
18010.56 134
18011.83 120
18013.10 118
18014.37 130
18015.63 129
18016.90 128
18018.17 160
18019.44 155
18020.71 149
18021.98 157
18023.25 145
18024.51 152
18025.78 147
18027.05 156
18028.32 135
18029.59 161
18030.86 139
18032.13 135
18033.40 118
18034.67 125
18035.94 153
18037.20 147
18038.47 135
18039.74 112
18041.01 114
18042.28 141
18043.55 166
18044.82 132
18046.09 145
18047.36 159
18048.63 153
18049.90 156
18051.17 151
18052.44 169
18053.71 147
18054.98 155
18056.25 128
18057.52 152
18058.79 136
18060.06 139
18061.33 132
18062.60 112
18063.87 112
18065.14 136
18066.41 131
18067.68 130
18068.95 135
18070.22 153
18071.49 156
18072.76 134
18074.03 123
18075.30 126
18076.57 142
18077.84 144
18079.11 168
18080.39 150
18081.66 133
18082.93 130
18084.20 139
18085.47 137
18086.74 159
18088.01 147
18089.28 163
18090.55 160
18091.82 126
18093.10 111
18094.37 140
18095.64 145
18096.91 146
18098.18 136
18099.45 127
18100.72 120
18102.00 156
18103.27 160
18104.54 192
18105.81 154
18107.08 163
18108.35 114
18109.63 127
18110.90 123
18112.17 127
18113.44 156
18114.71 145
18115.98 132
18117.26 143
18118.53 138
18119.80 158
18121.07 160
18122.35 136
18123.62 151
18124.89 136
18126.16 148
18127.43 171
18128.71 151
18129.98 141
18131.25 143
18132.52 158
18133.80 145
18135.07 161
18136.34 157
18137.62 139
18138.89 146
18140.16 131
18141.43 145
18142.71 147
18143.98 133
18145.25 161
18146.53 126
18147.80 124
18149.07 122
18150.35 138
18151.62 159
18152.89 157
18154.17 157
18155.44 142
18156.71 125
18157.99 144
18159.26 137
18160.53 157
18161.81 135
18163.08 147
18164.35 142
18165.63 154
18166.90 134
18168.18 132
18169.45 122
18170.72 121
18172.00 119
18173.27 148
18174.55 142
18175.82 147
18177.09 130
18178.37 130
18179.64 128
18180.92 143
18182.19 164
18183.47 152
18184.74 142
18186.01 119
18187.29 90
18188.56 126
18189.84 146
18191.11 125
18192.39 130
18193.66 124
18194.94 145
18196.21 136
18197.49 149
18198.76 123
18200.04 128
18201.31 132
18202.59 166
18203.86 131
18205.14 169
18206.41 157
18207.69 142
18208.96 145
18210.24 137
18211.51 141
18212.79 151
18214.06 157
18215.34 166
18216.62 140
18217.89 156
18219.17 137
18220.44 119
18221.72 111
18222.99 136
18224.27 169
18225.55 139
18226.82 158
18228.10 128
18229.37 130
18230.65 130
18231.93 134
18233.20 130
18234.48 151
18235.75 145
18237.03 141
18238.31 148
18239.58 149
18240.86 150
18242.14 122
18243.41 148
18244.69 144
18245.97 144
18247.24 135
18248.52 141
18249.80 145
18251.07 127
18252.35 132
18253.63 129
18254.90 151
18256.18 148
18257.46 126
18258.73 133
18260.01 129
18261.29 124
18262.57 123
18263.84 148
18265.12 134
18266.40 131
18267.67 157
18268.95 134
18270.23 156
18271.51 121
18272.78 123
18274.06 146
18275.34 126
18276.62 129
18277.89 128
18279.17 119
18280.45 146
18281.73 159
18283.01 138
18284.28 125
18285.56 142
18286.84 123
18288.12 113
18289.40 123
18290.67 170
18291.95 129
18293.23 148
18294.51 147
18295.79 170
18297.07 134
18298.34 133
18299.62 162
18300.90 157
18302.18 135
18303.46 132
18304.74 139
18306.02 164
18307.29 158
18308.57 135
18309.85 144
18311.13 114
18312.41 132
18313.69 133
18314.97 136
18316.25 141
18317.53 148
18318.80 156
18320.08 154
18321.36 149
18322.64 147
18323.92 121
18325.20 125
18326.48 117
18327.76 136
18329.04 130
18330.32 129
18331.60 135
18332.88 166
18334.16 180
18335.44 119
18336.72 128
18338.00 157
18339.28 157
18340.56 146
18341.84 161
18343.12 130
18344.40 145
18345.68 141
18346.96 141
18348.24 151
18349.52 165
18350.80 139
18352.08 126
18353.36 154
18354.64 125
18355.92 145
18357.20 143
18358.48 157
18359.76 142
18361.04 128
18362.32 143
18363.60 134
18364.88 128
18366.16 116
18367.45 152
18368.73 147
18370.01 126
18371.29 154
18372.57 143
18373.85 129
18375.13 141
18376.41 107
18377.69 129
18378.98 138
18380.26 133
18381.54 129
18382.82 122
18384.10 132
18385.38 184
18386.66 149
18387.95 111
18389.23 134
18390.51 138
18391.79 201
18393.07 147
18394.35 149
18395.64 143
18396.92 162
18398.20 150
18399.48 138
18400.76 135
18402.05 155
18403.33 137
18404.61 141
18405.89 123
18407.17 132
18408.46 123
18409.74 141
18411.02 131
18412.30 117
18413.59 118
18414.87 135
18416.15 143
18417.43 130
18418.72 135
18420.00 111
18421.28 126
18422.56 115
18423.85 141
18425.13 166
18426.41 158
18427.70 159
18428.98 143
18430.26 130
18431.54 138
18432.83 141
18434.11 138
18435.39 129
18436.68 131
18437.96 120
18439.24 153
18440.53 147
18441.81 145
18443.09 128
18444.38 125
18445.66 123
18446.95 131
18448.23 168
18449.51 155
18450.80 139
18452.08 152
18453.36 149
18454.65 126
18455.93 142
18457.22 174
18458.50 134
18459.78 124
18461.07 129
18462.35 159
18463.64 155
18464.92 142
18466.21 134
18467.49 138
18468.77 157
18470.06 142
18471.34 145
18472.63 162
18473.91 149
18475.20 146
18476.48 132
18477.77 131
18479.05 147
18480.34 137
18481.62 128
18482.91 129
18484.19 106
18485.47 120
18486.76 129
18488.04 137
18489.33 160
18490.62 143
18491.90 139
18493.19 147
18494.47 136
18495.76 123
18497.04 132
18498.33 128
18499.61 131
18500.90 141
18502.18 158
18503.47 125
18504.75 153
18506.04 138
18507.33 158
18508.61 141
18509.90 144
18511.18 138
18512.47 144
18513.76 147
18515.04 171
18516.33 140
18517.61 128
18518.90 130
18520.19 131
18521.47 133
18522.76 155
18524.04 133
18525.33 169
18526.62 176
18527.90 147
18529.19 161
18530.48 147
18531.76 141
18533.05 123
18534.34 121
18535.62 145
18536.91 183
18538.20 139
18539.48 156
18540.77 156
18542.06 134
18543.34 158
18544.63 136
18545.92 131
18547.21 143
18548.49 121
18549.78 136
18551.07 116
18552.36 127
18553.64 149
18554.93 134
18556.22 140
18557.50 136
18558.79 168
18560.08 140
18561.37 141
18562.66 105
18563.94 112
18565.23 125
18566.52 115
18567.81 98
18569.09 117
18570.38 141
18571.67 119
18572.96 137
18574.25 150
18575.53 118
18576.82 145
18578.11 161
18579.40 148
18580.69 142
18581.98 140
18583.26 139
18584.55 133
18585.84 146
18587.13 144
18588.42 114
18589.71 114
18590.99 119
18592.28 145
18593.57 132
18594.86 144
18596.15 144
18597.44 150
18598.73 131
18600.02 147
18601.31 103
18602.59 118
18603.88 115
18605.17 145
18606.46 137
18607.75 133
18609.04 130
18610.33 120
18611.62 120
18612.91 123
18614.20 126
18615.49 129
18616.78 150
18618.07 110
18619.36 127
18620.65 126
18621.94 104
18623.23 116
18624.52 141
18625.81 129
18627.10 134
18628.39 138
18629.68 165
18630.97 116
18632.26 152
18633.55 112
18634.84 139
18636.13 135
18637.42 141
18638.71 144
18640.00 140
18641.29 132
18642.58 143
18643.87 155
18645.16 151
18646.45 147
18647.74 131
18649.03 121
18650.32 131
18651.61 136
18652.90 122
18654.19 156
18655.48 118
18656.78 114
18658.07 136
18659.36 150
18660.65 139
18661.94 118
18663.23 123
18664.52 147
18665.81 123
18667.10 136
18668.40 126
18669.69 109
18670.98 128
18672.27 130
18673.56 168
18674.85 122
18676.14 116
18677.44 133
18678.73 139
18680.02 131
18681.31 137
18682.60 119
18683.90 117
18685.19 115
18686.48 148
18687.77 123
18689.06 120
18690.36 110
18691.65 111
18692.94 116
18694.23 109
18695.52 117
18696.82 128
18698.11 108
18699.40 123
18700.69 117
18701.99 114
18703.28 107
18704.57 181
18705.86 117
18707.16 116
18708.45 147
18709.74 152
18711.04 143
18712.33 147
18713.62 113
18714.91 118
18716.21 149
18717.50 135
18718.79 121
18720.09 119
18721.38 137
18722.67 129
18723.97 117
18725.26 141
18726.55 121
18727.85 120
18729.14 129
18730.43 129
18731.73 145
18733.02 111
18734.31 140
18735.61 179
18736.90 120
18738.19 127
18739.49 139
18740.78 126
18742.08 119
18743.37 108
18744.66 121
18745.96 127
18747.25 114
18748.55 125
18749.84 131
18751.13 146
18752.43 152
18753.72 142
18755.02 104
18756.31 126
18757.61 110
18758.90 117
18760.20 129
18761.49 117
18762.78 116
18764.08 124
18765.37 124
18766.67 139
18767.96 110
18769.26 128
18770.55 128
18771.85 108
18773.14 116
18774.44 123
18775.73 115
18777.03 98
18778.32 123
18779.62 113
18780.91 122
18782.21 129
18783.50 122
18784.80 119
18786.10 141
18787.39 136
18788.69 123
18789.98 121
18791.28 154
18792.57 128
18793.87 114
18795.16 125
18796.46 133
18797.76 129
18799.05 136
18800.35 136
18801.64 96
18802.94 130
18804.24 134
18805.53 143
18806.83 131
18808.12 123
18809.42 131
18810.72 157
18812.01 143
18813.31 122
18814.61 126
18815.90 111
18817.20 135
18818.50 123
18819.79 119
18821.09 106
18822.39 119
18823.68 104
18824.98 145
18826.28 134
18827.57 136
18828.87 130
18830.17 124
18831.46 131
18832.76 127
18834.06 137
18835.35 131
18836.65 127
18837.95 139
18839.25 124
18840.54 156
18841.84 169
18843.14 133
18844.44 145
18845.73 127
18847.03 118
18848.33 120
18849.63 111
18850.92 123
18852.22 136
18853.52 138
18854.82 130
18856.11 123
18857.41 151
18858.71 147
18860.01 114
18861.31 119
18862.60 129
18863.90 137
18865.20 126
18866.50 121
18867.80 111
18869.10 151
18870.39 123
18871.69 141
18872.99 134
18874.29 125
18875.59 120
18876.89 131
18878.18 115
18879.48 97
18880.78 125
18882.08 138
18883.38 146
18884.68 139
18885.98 148
18887.28 124
18888.57 139
18889.87 157
18891.17 167
18892.47 146
18893.77 153
18895.07 151
18896.37 172
18897.67 130
18898.97 121
18900.27 123
18901.57 151
18902.87 152
18904.17 141
18905.47 122
18906.76 121
18908.06 115
18909.36 122
18910.66 122
18911.96 135
18913.26 120
18914.56 154
18915.86 126
18917.16 132
18918.46 134
18919.76 129
18921.06 162
18922.36 134
18923.66 151
18924.96 115
18926.26 136
18927.56 127
18928.86 100
18930.17 128
18931.47 159
18932.77 146
18934.07 138
18935.37 123
18936.67 130
18937.97 140
18939.27 153
18940.57 119
18941.87 131
18943.17 130
18944.47 142
18945.77 139
18947.07 123
18948.38 148
18949.68 153
18950.98 119
18952.28 135
18953.58 101
18954.88 115
18956.18 111
18957.48 112
18958.79 129
18960.09 149
18961.39 124
18962.69 111
18963.99 132
18965.29 141
18966.59 126
18967.90 127
18969.20 117
18970.50 126
18971.80 109
18973.10 120
18974.41 146
18975.71 103
18977.01 145
18978.31 125
18979.61 145
18980.92 122
18982.22 114
18983.52 149
18984.82 136
18986.12 126
18987.43 129
18988.73 139
18990.03 134
18991.33 143
18992.64 130
18993.94 136
18995.24 115
18996.54 127
18997.85 127
18999.15 124
19000.45 116
19001.76 103
19003.06 138
19004.36 117
19005.66 132
19006.97 110
19008.27 130
19009.57 134
19010.88 143
19012.18 133
19013.48 111
19014.79 110
19016.09 110
19017.39 120
19018.70 144
19020.00 140
19021.30 137
19022.61 139
19023.91 123
19025.22 142
19026.52 139
19027.82 143
19029.13 128
19030.43 146
19031.73 100
19033.04 96
19034.34 127
19035.65 107
19036.95 101
19038.25 117
19039.56 125
19040.86 125
19042.17 128
19043.47 110
19044.78 112
19046.08 117
19047.38 140
19048.69 138
19049.99 125
19051.30 126
19052.60 125
19053.91 120
19055.21 118
19056.52 96
19057.82 116
19059.13 116
19060.43 122
19061.74 106
19063.04 150
19064.35 161
19065.65 130
19066.96 119
19068.26 123
19069.57 114
19070.87 129
19072.18 129
19073.48 116
19074.79 117
19076.09 124
19077.40 139
19078.70 108
19080.01 144
19081.32 122
19082.62 118
19083.93 125
19085.23 133
19086.54 103
19087.84 113
19089.15 132
19090.46 170
19091.76 156
19093.07 125
19094.37 114
19095.68 185
19096.99 175
19098.29 135
19099.60 126
19100.90 104
19102.21 104
19103.52 122
19104.82 133
19106.13 130
19107.44 142
19108.74 153
19110.05 137
19111.36 120
19112.66 118
19113.97 127
19115.28 115
19116.58 123
19117.89 115
19119.20 92
19120.50 115
19121.81 120
19123.12 119
19124.43 144
19125.73 125
19127.04 129
19128.35 117
19129.65 138
19130.96 131
19132.27 134
19133.58 102
19134.88 108
19136.19 136
19137.50 128
19138.81 127
19140.11 109
19141.42 111
19142.73 122
19144.04 114
19145.34 104
19146.65 120
19147.96 146
19149.27 99
19150.58 119
19151.88 128
19153.19 139
19154.50 133
19155.81 135
19157.12 105
19158.42 82
19159.73 117
19161.04 147
19162.35 100
19163.66 103
19164.97 137
19166.28 109
19167.58 117
19168.89 124
19170.20 113
19171.51 119
19172.82 131
19174.13 137
19175.44 129
19176.75 111
19178.05 121
19179.36 120
19180.67 118
19181.98 125
19183.29 168
19184.60 149
19185.91 149
19187.22 111
19188.53 113
19189.84 118
19191.15 114
19192.46 122
19193.76 150
19195.07 119
19196.38 152
19197.69 142
19199.00 110
19200.31 110
19201.62 125
19202.93 144
19204.24 132
19205.55 129
19206.86 101
19208.17 132
19209.48 119
19210.79 131
19212.10 132
19213.41 137
19214.72 135
19216.03 109
19217.34 104
19218.65 116
19219.96 129
19221.27 98
19222.58 137
19223.89 122
19225.20 119
19226.52 117
19227.83 135
19229.14 136
19230.45 114
19231.76 139
19233.07 163
19234.38 158
19235.69 118
19237.00 171
19238.31 134
19239.62 146
19240.93 144
19242.25 118
19243.56 132
19244.87 116
19246.18 129
19247.49 151
19248.80 139
19250.11 117
19251.42 115
19252.74 127
19254.05 121
19255.36 128
19256.67 131
19257.98 146
19259.29 102
19260.61 95
19261.92 110
19263.23 134
19264.54 94
19265.85 107
19267.17 124
19268.48 133
19269.79 144
19271.10 134
19272.41 116
19273.73 116
19275.04 110
19276.35 139
19277.66 102
19278.98 120
19280.29 138
19281.60 132
19282.91 129
19284.23 164
19285.54 130
19286.85 120
19288.16 133
19289.48 124
19290.79 111
19292.10 116
19293.41 138
19294.73 134
19296.04 123
19297.35 115
19298.67 118
19299.98 114
19301.29 129
19302.61 136
19303.92 112
19305.23 109
19306.55 111
19307.86 113
19309.17 124
19310.49 117
19311.80 131
19313.11 156
19314.43 125
19315.74 108
19317.05 112
19318.37 113
19319.68 110
19320.99 121
19322.31 135
19323.62 117
19324.94 148
19326.25 148
19327.56 119
19328.88 114
19330.19 135
19331.51 169
19332.82 114
19334.14 120
19335.45 90
19336.76 123
19338.08 129
19339.39 121
19340.71 123
19342.02 128
19343.34 127
19344.65 138
19345.97 125
19347.28 103
19348.59 111
19349.91 152
19351.22 106
19352.54 123
19353.85 112
19355.17 108
19356.48 114
19357.80 109
19359.11 112
19360.43 101
19361.74 123
19363.06 135
19364.38 124
19365.69 129
19367.01 114
19368.32 117
19369.64 130
19370.95 141
19372.27 140
19373.58 131
19374.90 124
19376.21 164
19377.53 129
19378.85 128
19380.16 106
19381.48 102
19382.79 120
19384.11 123
19385.43 106
19386.74 97
19388.06 121
19389.37 115
19390.69 93
19392.01 109
19393.32 103
19394.64 122
19395.96 114
19397.27 131
19398.59 101
19399.91 99
19401.22 118
19402.54 102
19403.85 96
19405.17 111
19406.49 110
19407.80 130
19409.12 120
19410.44 111
19411.76 109
19413.07 141
19414.39 115
19415.71 106
19417.02 97
19418.34 123
19419.66 108
19420.98 125
19422.29 127
19423.61 125
19424.93 119
19426.24 100
19427.56 116
19428.88 135
19430.20 130
19431.51 124
19432.83 125
19434.15 120
19435.47 136
19436.79 133
19438.10 156
19439.42 150
19440.74 126
19442.06 143
19443.37 140
19444.69 140
19446.01 134
19447.33 117
19448.65 113
19449.97 139
19451.28 111
19452.60 135
19453.92 114
19455.24 124
19456.56 136
19457.88 114
19459.19 123
19460.51 120
19461.83 135
19463.15 132
19464.47 106
19465.79 149
19467.11 151
19468.42 153
19469.74 148
19471.06 147
19472.38 114
19473.70 124
19475.02 126
19476.34 134
19477.66 160
19478.98 142
19480.30 131
19481.62 112
19482.93 118
19484.25 149
19485.57 138
19486.89 121
19488.21 108
19489.53 126
19490.85 109
19492.17 120
19493.49 118
19494.81 140
19496.13 125
19497.45 154
19498.77 164
19500.09 164
19501.41 166
19502.73 174
19504.05 125
19505.37 116
19506.69 111
19508.01 176
19509.33 142
19510.65 111
19511.97 126
19513.29 129
19514.61 132
19515.93 134
19517.25 132
19518.57 113
19519.89 85
19521.21 120
19522.54 145
19523.86 102
19525.18 130
19526.50 112
19527.82 142
19529.14 113
19530.46 127
19531.78 145
19533.10 145
19534.42 150
19535.74 144
19537.07 142
19538.39 118
19539.71 116
19541.03 127
19542.35 117
19543.67 109
19544.99 130
19546.31 142
19547.64 117
19548.96 114
19550.28 126
19551.60 126
19552.92 137
19554.24 114
19555.57 122
19556.89 104
19558.21 101
19559.53 123
19560.85 142
19562.18 123
19563.50 116
19564.82 115
19566.14 140
19567.46 130
19568.79 124
19570.11 109
19571.43 135
19572.75 143
19574.08 121
19575.40 96
19576.72 114
19578.04 121
19579.37 126
19580.69 96
19582.01 140
19583.33 120
19584.66 148
19585.98 121
19587.30 125
19588.63 99
19589.95 140
19591.27 139
19592.59 137
19593.92 123
19595.24 136
19596.56 100
19597.89 117
19599.21 121
19600.53 115
19601.86 117
19603.18 112
19604.50 128
19605.83 134
19607.15 131
19608.47 133
19609.80 142
19611.12 128
19612.45 140
19613.77 148
19615.09 153
19616.42 157
19617.74 136
19619.06 116
19620.39 163
19621.71 134
19623.04 115
19624.36 122
19625.69 108
19627.01 134
19628.33 141
19629.66 109
19630.98 108
19632.31 132
19633.63 111
19634.96 104
19636.28 116
19637.60 108
19638.93 119
19640.25 125
19641.58 136
19642.90 108
19644.23 107
19645.55 125
19646.88 117
19648.20 108
19649.53 110
19650.85 136
19652.18 140
19653.50 131
19654.83 118
19656.15 105
19657.48 129
19658.80 136
19660.13 119
19661.45 143
19662.78 119
19664.11 133
19665.43 122
19666.76 102
19668.08 121
19669.41 141
19670.73 112
19672.06 129
19673.39 106
19674.71 110
19676.04 121
19677.36 137
19678.69 114
19680.01 120
19681.34 133
19682.67 141
19683.99 134
19685.32 123
19686.65 143
19687.97 129
19689.30 104
19690.62 140
19691.95 104
19693.28 141
19694.60 140
19695.93 136
19697.26 141
19698.58 120
19699.91 130
19701.24 138
19702.56 111
19703.89 112
19705.22 116
19706.54 120
19707.87 120
19709.20 130
19710.53 113
19711.85 154
19713.18 137
19714.51 118
19715.83 114
19717.16 100
19718.49 117
19719.82 135
19721.14 148
19722.47 128
19723.80 115
19725.13 102
19726.45 133
19727.78 118
19729.11 106
19730.44 137
19731.76 136
19733.09 107
19734.42 121
19735.75 124
19737.08 121
19738.40 125
19739.73 130
19741.06 152
19742.39 138
19743.72 115
19745.04 118
19746.37 113
19747.70 118
19749.03 118
19750.36 131
19751.69 149
19753.01 126
19754.34 112
19755.67 112
19757.00 111
19758.33 109
19759.66 127
19760.99 133
19762.31 109
19763.64 118
19764.97 110
19766.30 136
19767.63 129
19768.96 108
19770.29 89
19771.62 128
19772.95 127
19774.28 136
19775.60 136
19776.93 146
19778.26 127
19779.59 101
19780.92 143
19782.25 139
19783.58 100
19784.91 119
19786.24 122
19787.57 119
19788.90 117
19790.23 127
19791.56 122
19792.89 103
19794.22 110
19795.55 129
19796.88 108
19798.21 109
19799.54 108
19800.87 119
19802.20 137
19803.53 131
19804.86 119
19806.19 128
19807.52 115
19808.85 108
19810.18 109
19811.51 146
19812.84 140
19814.17 118
19815.50 154
19816.83 115
19818.16 122
19819.49 137
19820.83 114
19822.16 109
19823.49 106
19824.82 121
19826.15 139
19827.48 130
19828.81 108
19830.14 100
19831.47 125
19832.80 98
19834.14 115
19835.47 132
19836.80 94
19838.13 126
19839.46 118
19840.79 118
19842.12 124
19843.46 119
19844.79 135
19846.12 107
19847.45 104
19848.78 88
19850.11 114
19851.45 129
19852.78 124
19854.11 117
19855.44 119
19856.77 130
19858.11 120
19859.44 127
19860.77 135
19862.10 146
19863.43 151
19864.77 131
19866.10 138
19867.43 132
19868.76 138
19870.10 119
19871.43 131
19872.76 145
19874.09 90
19875.43 101
19876.76 111
19878.09 138
19879.42 113
19880.76 107
19882.09 130
19883.42 142
19884.75 128
19886.09 132
19887.42 116
19888.75 147
19890.09 104
19891.42 128
19892.75 131
19894.09 128
19895.42 121
19896.75 129
19898.09 127
19899.42 122
19900.75 132
19902.09 106
19903.42 111
19904.75 119
19906.09 98
19907.42 112
19908.75 130
19910.09 114
19911.42 145
19912.76 154
19914.09 128
19915.42 118
19916.76 128
19918.09 124
19919.43 134
19920.76 123
19922.09 121
19923.43 135
19924.76 132
19926.10 125
19927.43 120
19928.77 128
19930.10 143
19931.43 146
19932.77 119
19934.10 133
19935.44 141
19936.77 112
19938.11 120
19939.44 122
19940.78 110
19942.11 109
19943.45 123
19944.78 106
19946.12 108
19947.45 116
19948.79 126
19950.12 110
19951.46 135
19952.79 142
19954.13 119
19955.46 122
19956.80 120
19958.13 111
19959.47 124
19960.80 132
19962.14 151
19963.48 156
19964.81 130
19966.15 161
19967.48 123
19968.82 102
19970.15 101
19971.49 139
19972.83 113
19974.16 96
19975.50 110
19976.83 111
19978.17 101
19979.51 103
19980.84 124
19982.18 144
19983.51 123
19984.85 146
19986.19 133
19987.52 129
19988.86 110
19990.20 126
19991.53 148
19992.87 140
19994.21 145
19995.54 117
19996.88 154
19998.22 114
19999.55 112
20000.89 109
20002.23 118
20003.56 138
20004.90 133
20006.24 130
20007.57 106
20008.91 124
20010.25 124
20011.59 126
20012.92 139
20014.26 107
20015.60 106
20016.94 121
20018.27 147
20019.61 125
20020.95 123
20022.28 133
20023.62 119
20024.96 135
20026.30 158
20027.64 126
20028.97 151
20030.31 136
20031.65 102
20032.99 108
20034.32 116
20035.66 110
20037.00 113
20038.34 125
20039.68 109
20041.02 105
20042.35 117
20043.69 149
20045.03 148
20046.37 112
20047.71 116
20049.05 118
20050.38 115
20051.72 120
20053.06 109
20054.40 119
20055.74 133
20057.08 137
20058.42 112
20059.75 142
20061.09 120
20062.43 148
20063.77 107
20065.11 103
20066.45 110
20067.79 131
20069.13 126
20070.47 104
20071.81 123
20073.14 109
20074.48 122
20075.82 122
20077.16 114
20078.50 105
20079.84 99
20081.18 120
20082.52 137
20083.86 160
20085.20 117
20086.54 125
20087.88 138
20089.22 109
20090.56 133
20091.90 122
20093.24 134
20094.58 134
20095.92 135
20097.26 98
20098.60 116
20099.94 117
20101.28 118
20102.62 121
20103.96 128
20105.30 151
20106.64 131
20107.98 123
20109.32 134
20110.66 152
20112.00 172
20113.34 140
20114.68 115
20116.02 123
20117.36 135
20118.71 135
20120.05 128
20121.39 144
20122.73 123
20124.07 122
20125.41 152
20126.75 127
20128.09 121
20129.43 115
20130.77 108
20132.12 122
20133.46 134
20134.80 137
20136.14 131
20137.48 122
20138.82 143
20140.16 112
20141.51 124
20142.85 121
20144.19 113
20145.53 152
