# Supplementary material for: MALDI-TOF MS typing enables the classification of brewing yeasts of the genus Saccharomyces to major beer styles
Source: PLoS One. 2017 Aug 9;12(8):e0181694. doi: 10.1371/journal.pone.0181694 (PMC5549903; doi:10.1371/journal.pone.0181694)
Supplement: S6 File — The directory includes 90 raw files and was zipped to “.zip”; the folder has three strains with 30 spectra per strain; S1 Text explains the raw files with an example and Table 1 represents the yeast strains used within the experiment. (ZIP) [file pone.0181694.s009.zip › 16-18/30276-3478-Lag-Lag-Lag-YPG-18h-E-E_2016-09-21_3_0_A3_1.dat]

1999.90 2241
2000.32 2291
2000.75 2224
2001.17 2191
2001.59 2122
2002.01 2127
2002.43 2157
2002.86 2137
2003.28 2220
2003.70 2106
2004.12 2181
2004.54 2164
2004.97 2093
2005.39 2071
2005.81 2133
2006.23 2151
2006.66 2101
2007.08 2122
2007.50 2183
2007.92 2244
2008.35 2271
2008.77 2224
2009.19 2176
2009.61 2149
2010.04 2197
2010.46 2136
2010.88 2115
2011.31 2200
2011.73 2223
2012.15 2147
2012.57 2136
2013.00 2164
2013.42 2187
2013.84 2212
2014.27 2219
2014.69 2195
2015.11 2296
2015.54 2296
2015.96 2411
2016.38 2493
2016.81 2508
2017.23 2565
2017.65 2568
2018.08 2585
2018.50 2607
2018.93 2529
2019.35 2415
2019.77 2471
2020.20 2462
2020.62 2378
2021.04 2303
2021.47 2294
2021.89 2235
2022.32 2209
2022.74 2226
2023.17 2311
2023.59 2277
2024.01 2277
2024.44 2205
2024.86 2185
2025.29 2099
2025.71 2005
2026.14 2123
2026.56 2175
2026.98 2143
2027.41 2081
2027.83 2071
2028.26 2055
2028.68 2096
2029.11 2102
2029.53 2073
2029.96 2057
2030.38 2156
2030.81 2146
2031.23 2103
2031.66 2131
2032.08 2149
2032.51 2192
2032.93 2176
2033.36 2115
2033.78 2115
2034.21 2130
2034.63 2145
2035.06 2131
2035.49 2071
2035.91 2144
2036.34 2149
2036.76 2154
2037.19 2055
2037.61 2016
2038.04 2080
2038.47 2089
2038.89 2039
2039.32 2073
2039.74 2034
2040.17 2010
2040.59 2066
2041.02 2047
2041.45 2059
2041.87 2033
2042.30 2084
2042.73 2080
2043.15 1974
2043.58 1939
2044.00 1965
2044.43 2109
2044.86 2016
2045.28 1980
2045.71 2010
2046.14 2012
2046.56 2084
2046.99 2071
2047.42 2078
2047.84 2089
2048.27 2109
2048.70 2180
2049.12 2257
2049.55 2197
2049.98 2224
2050.40 2250
2050.83 2150
2051.26 2222
2051.69 2219
2052.11 2185
2052.54 2165
2052.97 2097
2053.40 2089
2053.82 2016
2054.25 2035
2054.68 2060
2055.10 2157
2055.53 2137
2055.96 2154
2056.39 2087
2056.82 2088
2057.24 2149
2057.67 2109
2058.10 2066
2058.53 2128
2058.95 2073
2059.38 2090
2059.81 2212
2060.24 2162
2060.67 2207
2061.09 2203
2061.52 2269
2061.95 2254
2062.38 2328
2062.81 2288
2063.24 2252
2063.66 2261
2064.09 2248
2064.52 2205
2064.95 2176
2065.38 2108
2065.81 2184
2066.24 2209
2066.66 2152
2067.09 2155
2067.52 2055
2067.95 1989
2068.38 2098
2068.81 2072
2069.24 2015
2069.67 2028
2070.10 2030
2070.52 2039
2070.95 2011
2071.38 2071
2071.81 2105
2072.24 2178
2072.67 2110
2073.10 2240
2073.53 2282
2073.96 2295
2074.39 2264
2074.82 2341
2075.25 2338
2075.68 2220
2076.11 2235
2076.54 2273
2076.97 2138
2077.40 2103
2077.83 2081
2078.26 2098
2078.69 2113
2079.12 2151
2079.55 2111
2079.98 2165
2080.41 2066
2080.84 2015
2081.27 2010
2081.70 2147
2082.13 2171
2082.56 2127
2082.99 2097
2083.42 2085
2083.85 2144
2084.28 2137
2084.71 2086
2085.14 2112
2085.57 2199
2086.00 2195
2086.43 2226
2086.86 2157
2087.29 2167
2087.73 2316
2088.16 2222
2088.59 2179
2089.02 2262
2089.45 2212
2089.88 2187
2090.31 2153
2090.74 2106
2091.17 2113
2091.61 2126
2092.04 2110
2092.47 2142
2092.90 2093
2093.33 2124
2093.76 2128
2094.19 2169
2094.63 2174
2095.06 2189
2095.49 2203
2095.92 2205
2096.35 2228
2096.78 2236
2097.22 2171
2097.65 2263
2098.08 2204
2098.51 2075
2098.94 2136
2099.38 2172
2099.81 2188
2100.24 2112
2100.67 2123
2101.11 2109
2101.54 2107
2101.97 2126
2102.40 2129
2102.83 2108
2103.27 2090
2103.70 2018
2104.13 2100
2104.56 2127
2105.00 2119
2105.43 2148
2105.86 2220
2106.30 2211
2106.73 2208
2107.16 2249
2107.59 2233
2108.03 2321
2108.46 2407
2108.89 2345
2109.33 2366
2109.76 2328
2110.19 2340
2110.63 2329
2111.06 2316
2111.49 2322
2111.93 2259
2112.36 2291
2112.79 2221
2113.23 2159
2113.66 2180
2114.09 2202
2114.53 2141
2114.96 2098
2115.40 2170
2115.83 2088
2116.26 2103
2116.70 2123
2117.13 2200
2117.56 2172
2118.00 2049
2118.43 2169
2118.87 2131
2119.30 2045
2119.73 2091
2120.17 2178
2120.60 2117
2121.04 2087
2121.47 2170
2121.91 2214
2122.34 2191
2122.78 2169
2123.21 2086
2123.64 2126
2124.08 2239
2124.51 2266
2124.95 2240
2125.38 2268
2125.82 2274
2126.25 2311
2126.69 2319
2127.12 2355
2127.56 2499
2127.99 2416
2128.43 2438
2128.86 2460
2129.30 2457
2129.73 2432
2130.17 2414
2130.60 2394
2131.04 2418
2131.47 2447
2131.91 2338
2132.35 2309
2132.78 2363
2133.22 2350
2133.65 2382
2134.09 2309
2134.52 2254
2134.96 2305
2135.40 2245
2135.83 2286
2136.27 2154
2136.70 2221
2137.14 2231
2137.57 2194
2138.01 2194
2138.45 2174
2138.88 2175
2139.32 2128
2139.76 2136
2140.19 2224
2140.63 2145
2141.06 2178
2141.50 2314
2141.94 2354
2142.37 2359
2142.81 2338
2143.25 2346
2143.68 2446
2144.12 2388
2144.56 2350
2144.99 2417
2145.43 2383
2145.87 2323
2146.30 2400
2146.74 2441
2147.18 2560
2147.62 2468
2148.05 2510
2148.49 2536
2148.93 2645
2149.36 2653
2149.80 2668
2150.24 2802
2150.68 2698
2151.11 2630
2151.55 2587
2151.99 2623
2152.43 2541
2152.86 2533
2153.30 2574
2153.74 2464
2154.18 2444
2154.61 2370
2155.05 2318
2155.49 2249
2155.93 2239
2156.37 2228
2156.80 2275
2157.24 2309
2157.68 2290
2158.12 2233
2158.56 2300
2158.99 2424
2159.43 2455
2159.87 2522
2160.31 2493
2160.75 2573
2161.19 2694
2161.62 2670
2162.06 2668
2162.50 2763
2162.94 2766
2163.38 2796
2163.82 2762
2164.26 2680
2164.69 2656
2165.13 2605
2165.57 2562
2166.01 2488
2166.45 2411
2166.89 2419
2167.33 2355
2167.77 2341
2168.21 2289
2168.65 2320
2169.08 2407
2169.52 2359
2169.96 2426
2170.40 2523
2170.84 2525
2171.28 2537
2171.72 2572
2172.16 2470
2172.60 2523
2173.04 2514
2173.48 2562
2173.92 2607
2174.36 2566
2174.80 2617
2175.24 2681
2175.68 2611
2176.12 2598
2176.56 2608
2177.00 2599
2177.44 2592
2177.88 2645
2178.32 2723
2178.76 2727
2179.20 2764
2179.64 2821
2180.08 2766
2180.52 2832
2180.96 2819
2181.40 2674
2181.84 2675
2182.28 2647
2182.72 2540
2183.16 2487
2183.60 2428
2184.04 2477
2184.48 2525
2184.93 2531
2185.37 2544
2185.81 2528
2186.25 2605
2186.69 2572
2187.13 2590
2187.57 2641
2188.01 2719
2188.45 2722
2188.89 2783
2189.34 2743
2189.78 2709
2190.22 2610
2190.66 2529
2191.10 2426
2191.54 2534
2191.98 2494
2192.43 2407
2192.87 2483
2193.31 2409
2193.75 2431
2194.19 2587
2194.63 2596
2195.08 2552
2195.52 2611
2195.96 2723
2196.40 2666
2196.84 2658
2197.29 2636
2197.73 2532
2198.17 2494
2198.61 2578
2199.06 2561
2199.50 2416
2199.94 2376
2200.38 2399
2200.82 2369
2201.27 2376
2201.71 2392
2202.15 2361
2202.59 2452
2203.04 2359
2203.48 2429
2203.92 2529
2204.37 2446
2204.81 2424
2205.25 2545
2205.69 2485
2206.14 2566
2206.58 2649
2207.02 2708
2207.47 2749
2207.91 2797
2208.35 2887
2208.80 2976
2209.24 3010
2209.68 2995
2210.13 3109
2210.57 3173
2211.01 3110
2211.46 2981
2211.90 2973
2212.34 2921
2212.79 2797
2213.23 2660
2213.67 2669
2214.12 2608
2214.56 2513
2215.01 2557
2215.45 2487
2215.89 2395
2216.34 2476
2216.78 2363
2217.23 2381
2217.67 2376
2218.11 2417
2218.56 2388
2219.00 2427
2219.45 2489
2219.89 2393
2220.34 2417
2220.78 2483
2221.22 2518
2221.67 2537
2222.11 2527
2222.56 2595
2223.00 2681
2223.45 2753
2223.89 2833
2224.34 2920
2224.78 2985
2225.23 2996
2225.67 3034
2226.12 3194
2226.56 3069
2227.01 2966
2227.45 2946
2227.90 2938
2228.34 2868
2228.79 2886
2229.23 2818
2229.68 2805
2230.12 2812
2230.57 2670
2231.01 2808
2231.46 2750
2231.90 2688
2232.35 2629
2232.80 2605
2233.24 2612
2233.69 2605
2234.13 2531
2234.58 2559
2235.02 2541
2235.47 2470
2235.92 2533
2236.36 2547
2236.81 2555
2237.25 2483
2237.70 2506
2238.15 2540
2238.59 2592
2239.04 2573
2239.49 2558
2239.93 2581
2240.38 2565
2240.82 2522
2241.27 2475
2241.72 2540
2242.16 2419
2242.61 2406
2243.06 2398
2243.50 2376
2243.95 2496
2244.40 2515
2244.84 2497
2245.29 2378
2245.74 2405
2246.19 2353
2246.63 2451
2247.08 2377
2247.53 2372
2247.97 2404
2248.42 2406
2248.87 2390
2249.32 2348
2249.76 2380
2250.21 2399
2250.66 2369
2251.10 2477
2251.55 2425
2252.00 2381
2252.45 2338
2252.89 2354
2253.34 2391
2253.79 2454
2254.24 2399
2254.69 2434
2255.13 2464
2255.58 2535
2256.03 2500
2256.48 2331
2256.93 2443
2257.37 2377
2257.82 2414
2258.27 2356
2258.72 2296
2259.17 2308
2259.61 2341
2260.06 2431
2260.51 2462
2260.96 2453
2261.41 2393
2261.86 2362
2262.31 2400
2262.75 2526
2263.20 2530
2263.65 2424
2264.10 2463
2264.55 2557
2265.00 2503
2265.45 2409
2265.90 2460
2266.34 2528
2266.79 2501
2267.24 2520
2267.69 2565
2268.14 2473
2268.59 2471
2269.04 2529
2269.49 2472
2269.94 2601
2270.39 2518
2270.84 2653
2271.29 2670
2271.74 2671
2272.18 2763
2272.63 2855
2273.08 2883
2273.53 3003
2273.98 3121
2274.43 3301
2274.88 3369
2275.33 3502
2275.78 3685
2276.23 3721
2276.68 3725
2277.13 3729
2277.58 3706
2278.03 3537
2278.48 3298
2278.93 3225
2279.38 3169
2279.83 3101
2280.28 2981
2280.73 2824
2281.19 2714
2281.64 2656
2282.09 2541
2282.54 2527
2282.99 2572
2283.44 2567
2283.89 2565
2284.34 2574
2284.79 2527
2285.24 2530
2285.69 2525
2286.14 2517
2286.59 2496
2287.04 2574
2287.50 2640
2287.95 2700
2288.40 2764
2288.85 2962
2289.30 3032
2289.75 3173
2290.20 3356
2290.65 3342
2291.11 3376
2291.56 3422
2292.01 3401
2292.46 3412
2292.91 3202
2293.36 3147
2293.82 3059
2294.27 2981
2294.72 2829
2295.17 2807
2295.62 2653
2296.07 2568
2296.53 2530
2296.98 2582
2297.43 2504
2297.88 2498
2298.33 2542
2298.79 2585
2299.24 2466
2299.69 2415
2300.14 2536
2300.60 2589
2301.05 2487
2301.50 2538
2301.95 2590
2302.41 2627
2302.86 2657
2303.31 2616
2303.76 2589
2304.22 2566
2304.67 2640
2305.12 2684
2305.57 2701
2306.03 2648
2306.48 2616
2306.93 2686
2307.39 2718
2307.84 2733
2308.29 2686
2308.75 2658
2309.20 2597
2309.65 2689
2310.11 2561
2310.56 2563
2311.01 2581
2311.47 2547
2311.92 2549
2312.37 2563
2312.83 2516
2313.28 2577
2313.73 2536
2314.19 2565
2314.64 2642
2315.09 2546
2315.55 2516
2316.00 2606
2316.46 2668
2316.91 2683
2317.36 2652
2317.82 2653
2318.27 2630
2318.73 2620
2319.18 2601
2319.63 2617
2320.09 2741
2320.54 2700
2321.00 2736
2321.45 2743
2321.91 2763
2322.36 2793
2322.82 2648
2323.27 2630
2323.72 2543
2324.18 2505
2324.63 2606
2325.09 2585
2325.54 2550
2326.00 2529
2326.45 2483
2326.91 2539
2327.36 2507
2327.82 2431
2328.27 2388
2328.73 2478
2329.18 2519
2329.64 2499
2330.09 2461
2330.55 2495
2331.00 2563
2331.46 2515
2331.92 2444
2332.37 2451
2332.83 2505
2333.28 2510
2333.74 2501
2334.19 2512
2334.65 2497
2335.10 2439
2335.56 2546
2336.02 2623
2336.47 2636
2336.93 2622
2337.38 2603
2337.84 2537
2338.30 2554
2338.75 2519
2339.21 2583
2339.66 2543
2340.12 2647
2340.58 2573
2341.03 2533
2341.49 2555
2341.95 2572
2342.40 2514
2342.86 2500
2343.32 2480
2343.77 2448
2344.23 2462
2344.68 2429
2345.14 2385
2345.60 2414
2346.06 2402
2346.51 2396
2346.97 2367
2347.43 2415
2347.88 2419
2348.34 2378
2348.80 2464
2349.25 2453
2349.71 2414
2350.17 2529
2350.63 2527
2351.08 2497
2351.54 2507
2352.00 2421
2352.46 2434
2352.91 2473
2353.37 2527
2353.83 2581
2354.29 2637
2354.74 2604
2355.20 2586
2355.66 2541
2356.12 2610
2356.57 2589
2357.03 2563
2357.49 2521
2357.95 2549
2358.41 2569
2358.86 2585
2359.32 2604
2359.78 2604
2360.24 2650
2360.70 2668
2361.15 2698
2361.61 2635
2362.07 2702
2362.53 2693
2362.99 2735
2363.45 2829
2363.91 2847
2364.36 2813
2364.82 2809
2365.28 2806
2365.74 2833
2366.20 2770
2366.66 2684
2367.12 2649
2367.57 2587
2368.03 2622
2368.49 2594
2368.95 2612
2369.41 2571
2369.87 2575
2370.33 2730
2370.79 2692
2371.25 2806
2371.71 2852
2372.17 2963
2372.63 3033
2373.09 2979
2373.54 3092
2374.00 3233
2374.46 3173
2374.92 3189
2375.38 3164
2375.84 3213
2376.30 3037
2376.76 3056
2377.22 3034
2377.68 3090
2378.14 3024
2378.60 2908
2379.06 2971
2379.52 2911
2379.98 2985
2380.44 2826
2380.90 2769
2381.36 2799
2381.82 2791
2382.28 2787
2382.74 2689
2383.20 2694
2383.66 2588
2384.12 2567
2384.59 2570
2385.05 2633
2385.51 2520
2385.97 2467
2386.43 2544
2386.89 2512
2387.35 2594
2387.81 2679
2388.27 2671
2388.73 2717
2389.19 2781
2389.65 2894
2390.12 3034
2390.58 3072
2391.04 3078
2391.50 3093
2391.96 2999
2392.42 3059
2392.88 3049
2393.34 2956
2393.81 2979
2394.27 2933
2394.73 2853
2395.19 2801
2395.65 2796
2396.11 2729
2396.57 2849
2397.04 2885
2397.50 2908
2397.96 2835
2398.42 2856
2398.88 2841
2399.35 2859
2399.81 2851
2400.27 2871
2400.73 2785
2401.19 2717
2401.66 2688
2402.12 2679
2402.58 2750
2403.04 2625
2403.51 2641
2403.97 2656
2404.43 2665
2404.89 2627
2405.36 2652
2405.82 2624
2406.28 2601
2406.74 2635
2407.21 2653
2407.67 2592
2408.13 2538
2408.59 2608
2409.06 2613
2409.52 2503
2409.98 2542
2410.45 2617
2410.91 2551
2411.37 2583
2411.84 2531
2412.30 2566
2412.76 2711
2413.23 2638
2413.69 2689
2414.15 2680
2414.62 2699
2415.08 2699
2415.54 2715
2416.01 2826
2416.47 2858
2416.93 2862
2417.40 3040
2417.86 3079
2418.32 3047
2418.79 3117
2419.25 3150
2419.72 3114
2420.18 3161
2420.64 3162
2421.11 3135
2421.57 3106
2422.04 2934
2422.50 2911
2422.96 2874
2423.43 2900
2423.89 2974
2424.36 2932
2424.82 2862
2425.29 2885
2425.75 2735
2426.22 2732
2426.68 2715
2427.15 2745
2427.61 2687
2428.07 2650
2428.54 2600
2429.00 2666
2429.47 2695
2429.93 2558
2430.40 2649
2430.86 2743
2431.33 2817
2431.79 2779
2432.26 2798
2432.72 2777
2433.19 2727
2433.65 2895
2434.12 2936
2434.59 2879
2435.05 3035
2435.52 3029
2435.98 2845
2436.45 2811
2436.91 2890
2437.38 2837
2437.84 2884
2438.31 2879
2438.78 2887
2439.24 2923
2439.71 2854
2440.17 2813
2440.64 2756
2441.10 2751
2441.57 2665
2442.04 2592
2442.50 2630
2442.97 2586
2443.44 2575
2443.90 2557
2444.37 2532
2444.83 2569
2445.30 2665
2445.77 2649
2446.23 2699
2446.70 2708
2447.17 2727
2447.63 2806
2448.10 2777
2448.57 2717
2449.03 2747
2449.50 2735
2449.97 2822
2450.43 2828
2450.90 2877
2451.37 2846
2451.83 2766
2452.30 2791
2452.77 2837
2453.24 2802
2453.70 2857
2454.17 2740
2454.64 2648
2455.10 2626
2455.57 2585
2456.04 2630
2456.51 2571
2456.97 2609
2457.44 2598
2457.91 2562
2458.38 2590
2458.84 2593
2459.31 2657
2459.78 2744
2460.25 2660
2460.72 2651
2461.18 2612
2461.65 2559
2462.12 2493
2462.59 2520
2463.06 2485
2463.52 2516
2463.99 2606
2464.46 2744
2464.93 2753
2465.40 2731
2465.86 2840
2466.33 2823
2466.80 2837
2467.27 2880
2467.74 2911
2468.21 2960
2468.68 2914
2469.14 2867
2469.61 2750
2470.08 2797
2470.55 2833
2471.02 2732
2471.49 2647
2471.96 2660
2472.43 2628
2472.90 2754
2473.36 2734
2473.83 2716
2474.30 2691
2474.77 2733
2475.24 2864
2475.71 2811
2476.18 2794
2476.65 2790
2477.12 2774
2477.59 2779
2478.06 2713
2478.53 2743
2479.00 2642
2479.47 2655
2479.94 2615
2480.41 2499
2480.87 2536
2481.34 2488
2481.81 2505
2482.28 2457
2482.75 2394
2483.22 2501
2483.69 2435
2484.16 2467
2484.63 2509
2485.10 2438
2485.57 2432
2486.05 2554
2486.52 2584
2486.99 2701
2487.46 2698
2487.93 2638
2488.40 2683
2488.87 2639
2489.34 2683
2489.81 2713
2490.28 2701
2490.75 2776
2491.22 2836
2491.69 2807
2492.16 2812
2492.63 2851
2493.10 2767
2493.58 2805
2494.05 2873
2494.52 2881
2494.99 2821
2495.46 2765
2495.93 2732
2496.40 2687
2496.87 2658
2497.34 2619
2497.82 2554
2498.29 2612
2498.76 2573
2499.23 2506
2499.70 2565
2500.17 2562
2500.64 2425
2501.12 2422
2501.59 2382
2502.06 2495
2502.53 2483
2503.00 2505
2503.48 2530
2503.95 2545
2504.42 2507
2504.89 2602
2505.36 2585
2505.84 2640
2506.31 2713
2506.78 2628
2507.25 2612
2507.72 2703
2508.20 2632
2508.67 2749
2509.14 2750
2509.61 2775
2510.09 2785
2510.56 2765
2511.03 2758
2511.50 2690
2511.98 2767
2512.45 2818
2512.92 2679
2513.40 2728
2513.87 2738
2514.34 2738
2514.81 2713
2515.29 2739
2515.76 2715
2516.23 2669
2516.71 2706
2517.18 2721
2517.65 2607
2518.13 2604
2518.60 2712
2519.07 2675
2519.55 2679
2520.02 2587
2520.49 2567
2520.97 2589
2521.44 2469
2521.91 2498
2522.39 2506
2522.86 2500
2523.34 2520
2523.81 2569
2524.28 2595
2524.76 2478
2525.23 2563
2525.70 2508
2526.18 2501
2526.65 2589
2527.13 2554
2527.60 2512
2528.08 2519
2528.55 2523
2529.02 2487
2529.50 2485
2529.97 2446
2530.45 2504
2530.92 2538
2531.40 2520
2531.87 2541
2532.34 2494
2532.82 2450
2533.29 2555
2533.77 2575
2534.24 2556
2534.72 2592
2535.19 2578
2535.67 2539
2536.14 2614
2536.62 2654
2537.09 2654
2537.57 2726
2538.04 2749
2538.52 2691
2538.99 2669
2539.47 2738
2539.94 2626
2540.42 2609
2540.90 2575
2541.37 2635
2541.85 2629
2542.32 2620
2542.80 2754
2543.27 2641
2543.75 2708
2544.22 2676
2544.70 2770
2545.18 2810
2545.65 2931
2546.13 3015
2546.60 3047
2547.08 3164
2547.56 3235
2548.03 3048
2548.51 3240
2548.98 3202
2549.46 3128
2549.94 3188
2550.41 3099
2550.89 2989
2551.37 2942
2551.84 3011
2552.32 3023
2552.80 2890
2553.27 2943
2553.75 2835
2554.23 2860
2554.70 2918
2555.18 2874
2555.66 2866
2556.13 2843
2556.61 2821
2557.09 2819
2557.56 2823
2558.04 2791
2558.52 2797
2558.99 2748
2559.47 2792
2559.95 2843
2560.43 2711
2560.90 2739
2561.38 2719
2561.86 2642
2562.33 2596
2562.81 2614
2563.29 2697
2563.77 2695
2564.25 2624
2564.72 2561
2565.20 2626
2565.68 2647
2566.16 2678
2566.63 2596
2567.11 2615
2567.59 2589
2568.07 2635
2568.55 2600
2569.02 2630
2569.50 2645
2569.98 2619
2570.46 2603
2570.94 2547
2571.41 2590
2571.89 2477
2572.37 2434
2572.85 2535
2573.33 2551
2573.81 2537
2574.28 2587
2574.76 2531
2575.24 2639
2575.72 2597
2576.20 2574
2576.68 2543
2577.16 2589
2577.64 2547
2578.11 2559
2578.59 2564
2579.07 2615
2579.55 2563
2580.03 2617
2580.51 2643
2580.99 2643
2581.47 2730
2581.95 2715
2582.43 2658
2582.91 2628
2583.39 2567
2583.86 2613
2584.34 2665
2584.82 2618
2585.30 2586
2585.78 2577
2586.26 2635
2586.74 2668
2587.22 2612
2587.70 2526
2588.18 2535
2588.66 2593
2589.14 2550
2589.62 2479
2590.10 2499
2590.58 2579
2591.06 2612
2591.54 2631
2592.02 2549
2592.50 2537
2592.98 2660
2593.46 2717
2593.94 2605
2594.42 2623
2594.90 2643
2595.38 2591
2595.86 2584
2596.35 2629
2596.83 2661
2597.31 2573
2597.79 2540
2598.27 2625
2598.75 2554
2599.23 2548
2599.71 2526
2600.19 2584
2600.67 2578
2601.15 2521
2601.63 2505
2602.12 2503
2602.60 2559
2603.08 2583
2603.56 2579
2604.04 2562
2604.52 2489
2605.00 2519
2605.48 2589
2605.97 2594
2606.45 2461
2606.93 2436
2607.41 2460
2607.89 2437
2608.37 2478
2608.86 2499
2609.34 2557
2609.82 2544
2610.30 2533
2610.78 2494
2611.26 2565
2611.75 2607
2612.23 2605
2612.71 2580
2613.19 2543
2613.68 2574
2614.16 2612
2614.64 2637
2615.12 2577
2615.60 2604
2616.09 2695
2616.57 2670
2617.05 2678
2617.53 2655
2618.02 2711
2618.50 2705
2618.98 2659
2619.46 2745
2619.95 2855
2620.43 2749
2620.91 2772
2621.40 2908
2621.88 2876
2622.36 2862
2622.85 2814
2623.33 2832
2623.81 2760
2624.29 2779
2624.78 2759
2625.26 2766
2625.74 2702
2626.23 2717
2626.71 2583
2627.19 2635
2627.68 2683
2628.16 2680
2628.64 2620
2629.13 2749
2629.61 2754
2630.10 2851
2630.58 2778
2631.06 2830
2631.55 2860
2632.03 2897
2632.51 2804
2633.00 2863
2633.48 2809
2633.97 2644
2634.45 2720
2634.94 2729
2635.42 2631
2635.90 2631
2636.39 2669
2636.87 2715
2637.36 2643
2637.84 2574
2638.33 2623
2638.81 2656
2639.29 2724
2639.78 2640
2640.26 2534
2640.75 2627
2641.23 2639
2641.72 2725
2642.20 2659
2642.69 2635
2643.17 2706
2643.66 2595
2644.14 2596
2644.63 2615
2645.11 2595
2645.60 2610
2646.08 2557
2646.57 2536
2647.05 2694
2647.54 2614
2648.02 2642
2648.51 2701
2648.99 2723
2649.48 2685
2649.97 2822
2650.45 2783
2650.94 2884
2651.42 2877
2651.91 2812
2652.39 2883
2652.88 2818
2653.37 2782
2653.85 2699
2654.34 2657
2654.82 2688
2655.31 2649
2655.80 2676
2656.28 2603
2656.77 2595
2657.25 2566
2657.74 2518
2658.23 2631
2658.71 2593
2659.20 2616
2659.69 2550
2660.17 2501
2660.66 2605
2661.14 2627
2661.63 2674
2662.12 2732
2662.60 2680
2663.09 2685
2663.58 2607
2664.06 2598
2664.55 2588
2665.04 2638
2665.53 2638
2666.01 2712
2666.50 2684
2666.99 2639
2667.47 2722
2667.96 2663
2668.45 2660
2668.94 2673
2669.42 2703
2669.91 2695
2670.40 2662
2670.88 2664
2671.37 2647
2671.86 2587
2672.35 2625
2672.83 2738
2673.32 2693
2673.81 2833
2674.30 2704
2674.79 2679
2675.27 2749
2675.76 2769
2676.25 2710
2676.74 2756
2677.23 2797
2677.71 2714
2678.20 2689
2678.69 2687
2679.18 2772
2679.67 2632
2680.15 2603
2680.64 2606
2681.13 2626
2681.62 2707
2682.11 2610
2682.60 2542
2683.08 2640
2683.57 2671
2684.06 2708
2684.55 2688
2685.04 2710
2685.53 2664
2686.02 2600
2686.51 2614
2686.99 2626
2687.48 2692
2687.97 2677
2688.46 2715
2688.95 2686
2689.44 2752
2689.93 2812
2690.42 2741
2690.91 2738
2691.40 2728
2691.89 2732
2692.38 2764
2692.87 2757
2693.35 2672
2693.84 2672
2694.33 2777
2694.82 2791
2695.31 2740
2695.80 2716
2696.29 2650
2696.78 2641
2697.27 2664
2697.76 2650
2698.25 2674
2698.74 2646
2699.23 2612
2699.72 2659
2700.21 2615
2700.70 2699
2701.19 2658
2701.68 2632
2702.17 2508
2702.66 2476
2703.15 2602
2703.64 2588
2704.13 2591
2704.62 2598
2705.12 2598
2705.61 2603
2706.10 2654
2706.59 2532
2707.08 2568
2707.57 2551
2708.06 2569
2708.55 2610
2709.04 2591
2709.53 2605
2710.02 2681
2710.51 2701
2711.01 2665
2711.50 2731
2711.99 2766
2712.48 2758
2712.97 2822
2713.46 2773
2713.95 2686
2714.44 2697
2714.94 2732
2715.43 2670
2715.92 2696
2716.41 2722
2716.90 2605
2717.39 2600
2717.89 2578
2718.38 2490
2718.87 2552
2719.36 2464
2719.85 2509
2720.34 2494
2720.84 2442
2721.33 2571
2721.82 2596
2722.31 2572
2722.80 2556
2723.30 2620
2723.79 2652
2724.28 2590
2724.77 2530
2725.27 2609
2725.76 2664
2726.25 2653
2726.74 2657
2727.24 2605
2727.73 2599
2728.22 2640
2728.71 2636
2729.21 2642
2729.70 2708
2730.19 2769
2730.69 2786
2731.18 2813
2731.67 2719
2732.16 2802
2732.66 2842
2733.15 2719
2733.64 2753
2734.14 2833
2734.63 2839
2735.12 2886
2735.62 2888
2736.11 2981
2736.60 2992
2737.10 2995
2737.59 2969
2738.08 2900
2738.58 3012
2739.07 2906
2739.56 2875
2740.06 2824
2740.55 2861
2741.05 2795
2741.54 2717
2742.03 2634
2742.53 2707
2743.02 2657
2743.52 2732
2744.01 2799
2744.50 2688
2745.00 2666
2745.49 2687
2745.99 2582
2746.48 2651
2746.97 2734
2747.47 2711
2747.96 2773
2748.46 2666
2748.95 2673
2749.45 2616
2749.94 2598
2750.44 2626
2750.93 2649
2751.43 2621
2751.92 2694
2752.42 2726
2752.91 2696
2753.41 2730
2753.90 2690
2754.40 2660
2754.89 2663
2755.39 2715
2755.88 2720
2756.38 2715
2756.87 2710
2757.37 2700
2757.86 2649
2758.36 2597
2758.85 2637
2759.35 2695
2759.84 2734
2760.34 2744
2760.83 2734
2761.33 2800
2761.83 2787
2762.32 2785
2762.82 2902
2763.31 2816
2763.81 2888
2764.30 2859
2764.80 2770
2765.30 2786
2765.79 2812
2766.29 2841
2766.78 2781
2767.28 2752
2767.78 2884
2768.27 2849
2768.77 2675
2769.27 2605
2769.76 2744
2770.26 2689
2770.76 2728
2771.25 2825
2771.75 2724
2772.24 2730
2772.74 2659
2773.24 2721
2773.73 2762
2774.23 2726
2774.73 2646
2775.23 2693
2775.72 2647
2776.22 2606
2776.72 2625
2777.21 2679
2777.71 2610
2778.21 2665
2778.70 2622
2779.20 2625
2779.70 2585
2780.20 2589
2780.69 2607
2781.19 2648
2781.69 2665
2782.19 2680
2782.68 2633
2783.18 2759
2783.68 2772
2784.18 2797
2784.67 2794
2785.17 2793
2785.67 2693
2786.17 2739
2786.67 2652
2787.16 2734
2787.66 2730
2788.16 2778
2788.66 2743
2789.16 2826
2789.65 2817
2790.15 2753
2790.65 2841
2791.15 2760
2791.65 2737
2792.15 2718
2792.64 2729
2793.14 2628
2793.64 2595
2794.14 2570
2794.64 2640
2795.14 2595
2795.64 2661
2796.13 2693
2796.63 2619
2797.13 2671
2797.63 2700
2798.13 2736
2798.63 2735
2799.13 2696
2799.63 2670
2800.13 2658
2800.62 2631
2801.12 2654
2801.62 2703
2802.12 2657
2802.62 2617
2803.12 2613
2803.62 2758
2804.12 2839
2804.62 2873
2805.12 2870
2805.62 2873
2806.12 2849
2806.62 2932
2807.12 2923
2807.62 2976
2808.12 2959
2808.62 2889
2809.12 2950
2809.62 2946
2810.12 2834
2810.62 2840
2811.12 2842
2811.62 2894
2812.12 2762
2812.62 2770
2813.12 2751
2813.62 2749
2814.12 2675
2814.62 2737
2815.12 2729
2815.62 2683
2816.12 2619
2816.62 2614
2817.12 2618
2817.62 2662
2818.12 2640
2818.62 2639
2819.12 2668
2819.63 2611
2820.13 2572
2820.63 2489
2821.13 2525
2821.63 2598
2822.13 2584
2822.63 2543
2823.13 2574
2823.63 2613
2824.13 2580
2824.64 2606
2825.14 2616
2825.64 2644
2826.14 2619
2826.64 2553
2827.14 2550
2827.64 2656
2828.15 2532
2828.65 2514
2829.15 2470
2829.65 2490
2830.15 2492
2830.65 2482
2831.16 2532
2831.66 2493
2832.16 2457
2832.66 2506
2833.16 2504
2833.67 2523
2834.17 2534
2834.67 2529
2835.17 2566
2835.68 2553
2836.18 2569
2836.68 2618
2837.18 2561
2837.68 2543
2838.19 2516
2838.69 2550
2839.19 2600
2839.70 2581
2840.20 2496
2840.70 2588
2841.20 2611
2841.71 2614
2842.21 2525
2842.71 2505
2843.21 2580
2843.72 2467
2844.22 2484
2844.72 2566
2845.23 2560
2845.73 2572
2846.23 2511
2846.74 2534
2847.24 2552
2847.74 2570
2848.25 2539
2848.75 2643
2849.25 2588
2849.76 2588
2850.26 2604
2850.76 2575
2851.27 2610
2851.77 2595
2852.28 2613
2852.78 2610
2853.28 2624
2853.79 2613
2854.29 2657
2854.79 2548
2855.30 2607
2855.80 2644
2856.31 2596
2856.81 2598
2857.31 2509
2857.82 2583
2858.32 2647
2858.83 2631
2859.33 2697
2859.84 2617
2860.34 2648
2860.85 2679
2861.35 2649
2861.85 2699
2862.36 2668
2862.86 2661
2863.37 2635
2863.87 2667
2864.38 2563
2864.88 2637
2865.39 2666
2865.89 2739
2866.40 2695
2866.90 2748
2867.41 2740
2867.91 2780
2868.42 2809
2868.92 2837
2869.43 2843
2869.93 2802
2870.44 2733
2870.94 2764
2871.45 2746
2871.96 2692
2872.46 2743
2872.97 2725
2873.47 2751
2873.98 2789
2874.48 2704
2874.99 2699
2875.49 2743
2876.00 2795
2876.51 2785
2877.01 2857
2877.52 2810
2878.02 2782
2878.53 2843
2879.04 2808
2879.54 2741
2880.05 2702
2880.55 2684
2881.06 2675
2881.57 2535
2882.07 2566
2882.58 2575
2883.09 2480
2883.59 2485
2884.10 2548
2884.61 2577
2885.11 2507
2885.62 2478
2886.13 2450
2886.63 2461
2887.14 2510
2887.65 2465
2888.15 2428
2888.66 2519
2889.17 2544
2889.67 2528
2890.18 2567
2890.69 2555
2891.20 2576
2891.70 2619
2892.21 2714
2892.72 2708
2893.22 2710
2893.73 2645
2894.24 2643
2894.75 2712
2895.25 2715
2895.76 2741
2896.27 2733
2896.78 2781
2897.29 2744
2897.79 2762
2898.30 2749
2898.81 2812
2899.32 2899
2899.82 2783
2900.33 2767
2900.84 2773
2901.35 2697
2901.86 2754
2902.36 2813
2902.87 2766
2903.38 2671
2903.89 2726
2904.40 2701
2904.91 2706
2905.41 2637
2905.92 2625
2906.43 2649
2906.94 2643
2907.45 2612
2907.96 2582
2908.47 2593
2908.97 2600
2909.48 2526
2909.99 2581
2910.50 2594
2911.01 2603
2911.52 2585
2912.03 2507
2912.54 2627
2913.05 2608
2913.55 2512
2914.06 2598
2914.57 2641
2915.08 2588
2915.59 2534
2916.10 2655
2916.61 2573
2917.12 2636
2917.63 2719
2918.14 2686
2918.65 2690
2919.16 2712
2919.67 2762
2920.18 2741
2920.69 2741
2921.20 2732
2921.71 2805
2922.22 2787
2922.73 2778
2923.24 2713
2923.75 2749
2924.26 2751
2924.77 2707
2925.28 2759
2925.79 2756
2926.30 2669
2926.81 2759
2927.32 2780
2927.83 2725
2928.34 2729
2928.85 2686
2929.36 2798
2929.87 2759
2930.38 2766
2930.89 2689
2931.40 2667
2931.91 2619
2932.42 2682
2932.93 2687
2933.45 2724
2933.96 2793
2934.47 2782
2934.98 2772
2935.49 2834
2936.00 2863
2936.51 3015
2937.02 3172
2937.53 3173
2938.04 3133
2938.56 3124
2939.07 3155
2939.58 3183
2940.09 3209
2940.60 3168
2941.11 3062
2941.62 3002
2942.14 2953
2942.65 2912
2943.16 2936
2943.67 2865
2944.18 2870
2944.70 2829
2945.21 2822
2945.72 2855
2946.23 2852
2946.74 2790
2947.26 2838
2947.77 2778
2948.28 2805
2948.79 2700
2949.30 2684
2949.82 2711
2950.33 2724
2950.84 2632
2951.35 2642
2951.87 2701
2952.38 2679
2952.89 2524
2953.40 2507
2953.92 2506
2954.43 2499
2954.94 2570
2955.45 2482
2955.97 2543
2956.48 2551
2956.99 2643
2957.51 2611
2958.02 2577
2958.53 2633
2959.04 2616
2959.56 2590
2960.07 2645
2960.58 2688
2961.10 2695
2961.61 2734
2962.12 2706
2962.64 2741
2963.15 2777
2963.66 2772
2964.18 2748
2964.69 2700
2965.21 2708
2965.72 2671
2966.23 2650
2966.75 2659
2967.26 2766
2967.77 2672
2968.29 2530
2968.80 2656
2969.32 2629
2969.83 2669
2970.34 2675
2970.86 2730
2971.37 2767
2971.89 2774
2972.40 2962
2972.91 2937
2973.43 2994
2973.94 2936
2974.46 3007
2974.97 3062
2975.49 3056
2976.00 3142
2976.52 3022
2977.03 2984
2977.55 3001
2978.06 2860
2978.57 2850
2979.09 2924
2979.60 2850
2980.12 2867
2980.63 2728
2981.15 2778
2981.66 2703
2982.18 2738
2982.69 2778
2983.21 2722
2983.73 2758
2984.24 2814
2984.76 2809
2985.27 2783
2985.79 2716
2986.30 2751
2986.82 2674
2987.33 2734
2987.85 2791
2988.36 2753
2988.88 2720
2989.40 2757
2989.91 2769
2990.43 2799
2990.94 2873
2991.46 2906
2991.97 2863
2992.49 2838
2993.01 2809
2993.52 2917
2994.04 2898
2994.55 2929
2995.07 2842
2995.59 2944
2996.10 2969
2996.62 2937
2997.14 2927
2997.65 2981
2998.17 3034
2998.69 2981
2999.20 3032
2999.72 2957
3000.24 2984
3000.75 3018
3001.27 3035
3001.79 3042
3002.30 3093
3002.82 3305
3003.34 3510
3003.85 3684
3004.37 3853
3004.89 3983
3005.40 3962
3005.92 3869
3006.44 3734
3006.96 3696
3007.47 3511
3007.99 3336
3008.51 3409
3009.03 3268
3009.54 3232
3010.06 3088
3010.58 3010
3011.10 2875
3011.61 2901
3012.13 2858
3012.65 2808
3013.17 2870
3013.68 2875
3014.20 2777
3014.72 2769
3015.24 2740
3015.76 2901
3016.27 2957
3016.79 2853
3017.31 2840
3017.83 2899
3018.35 2883
3018.86 2928
3019.38 2918
3019.90 2867
3020.42 2760
3020.94 2668
3021.46 2844
3021.97 2832
3022.49 2783
3023.01 2787
3023.53 2829
3024.05 2865
3024.57 2848
3025.09 2889
3025.61 2828
3026.12 2828
3026.64 2833
3027.16 2823
3027.68 2731
3028.20 2675
3028.72 2770
3029.24 2772
3029.76 2797
3030.28 2748
3030.80 2715
3031.32 2785
3031.84 2850
3032.35 2781
3032.87 2770
3033.39 2808
3033.91 2854
3034.43 2862
3034.95 2841
3035.47 2862
3035.99 2836
3036.51 2920
3037.03 2887
3037.55 2881
3038.07 2859
3038.59 2776
3039.11 2825
3039.63 2811
3040.15 2810
3040.67 2815
3041.19 2852
3041.71 2818
3042.23 2762
3042.75 2674
3043.27 2689
3043.79 2803
3044.31 2791
3044.83 2820
3045.35 2820
3045.87 2804
3046.40 2823
3046.92 2862
3047.44 2843
3047.96 2777
3048.48 2728
3049.00 2712
3049.52 2703
3050.04 2678
3050.56 2680
3051.08 2600
3051.60 2624
3052.12 2677
3052.65 2680
3053.17 2659
3053.69 2727
3054.21 2806
3054.73 2785
3055.25 2714
3055.77 2672
3056.30 2739
3056.82 2691
3057.34 2677
3057.86 2739
3058.38 2614
3058.90 2742
3059.42 2733
3059.95 2711
3060.47 2777
3060.99 2720
3061.51 2691
3062.03 2764
3062.56 2858
3063.08 2776
3063.60 2742
3064.12 2797
3064.64 2831
3065.17 2763
3065.69 2774
3066.21 2757
3066.73 2748
3067.26 2729
3067.78 2681
3068.30 2761
3068.82 2753
3069.35 2698
3069.87 2748
3070.39 2637
3070.91 2744
3071.44 2788
3071.96 2737
3072.48 2787
3073.01 2826
3073.53 2763
3074.05 2858
3074.57 2799
3075.10 2811
3075.62 2825
3076.14 2922
3076.67 2849
3077.19 2927
3077.71 3005
3078.24 3074
3078.76 3083
3079.28 3065
3079.81 3104
3080.33 3176
3080.85 3148
3081.38 3171
3081.90 3112
3082.42 3218
3082.95 3139
3083.47 3224
3084.00 3147
3084.52 3049
3085.04 3170
3085.57 3104
3086.09 3096
3086.62 3189
3087.14 3211
3087.66 3274
3088.19 3378
3088.71 3524
3089.24 3593
3089.76 3585
3090.29 3724
3090.81 3674
3091.33 3647
3091.86 3522
3092.38 3515
3092.91 3433
3093.43 3255
3093.96 3189
3094.48 3180
3095.01 3108
3095.53 3089
3096.06 3079
3096.58 3072
3097.11 3034
3097.63 3051
3098.16 3043
3098.68 3103
3099.21 3125
3099.73 3152
3100.26 3344
3100.78 3522
3101.31 3699
3101.83 3821
3102.36 3906
3102.88 3969
3103.41 4075
3103.93 3992
3104.46 3961
3104.99 3856
3105.51 3567
3106.04 3436
3106.56 3396
3107.09 3253
3107.61 3190
3108.14 3107
3108.67 3035
3109.19 3043
3109.72 3052
3110.24 2994
3110.77 2942
3111.30 2946
3111.82 2943
3112.35 2873
3112.87 2930
3113.40 2910
3113.93 2830
3114.45 2818
3114.98 2853
3115.51 2838
3116.03 2898
3116.56 2971
3117.09 2911
3117.61 2922
3118.14 3045
3118.67 3089
3119.19 3100
3119.72 3192
3120.25 3145
3120.77 3215
3121.30 3282
3121.83 3170
3122.35 3222
3122.88 3201
3123.41 3221
3123.94 3150
3124.46 3119
3124.99 3121
3125.52 3150
3126.05 3029
3126.57 3044
3127.10 3001
3127.63 2991
3128.16 2997
3128.68 2945
3129.21 2920
3129.74 2909
3130.27 2802
3130.79 2807
3131.32 2776
3131.85 2812
3132.38 2732
3132.91 2764
3133.43 2745
3133.96 2681
3134.49 2785
3135.02 2784
3135.55 2790
3136.07 2698
3136.60 2614
3137.13 2691
3137.66 2666
3138.19 2657
3138.72 2697
3139.24 2669
3139.77 2673
3140.30 2613
3140.83 2674
3141.36 2609
3141.89 2651
3142.42 2621
3142.95 2643
3143.47 2704
3144.00 2693
3144.53 2712
3145.06 2701
3145.59 2681
3146.12 2762
3146.65 2784
3147.18 2841
3147.71 2829
3148.24 2849
3148.76 2780
3149.29 2827
3149.82 2890
3150.35 2854
3150.88 2862
3151.41 2815
3151.94 2819
3152.47 2842
3153.00 2902
3153.53 2873
3154.06 2814
3154.59 2931
3155.12 2823
3155.65 2902
3156.18 2966
3156.71 3009
3157.24 3042
3157.77 3079
3158.30 3104
3158.83 3131
3159.36 3155
3159.89 3144
3160.42 3170
3160.95 3054
3161.48 3116
3162.01 3055
3162.54 3030
3163.07 3000
3163.60 2965
3164.13 2870
3164.66 2876
3165.20 2854
3165.73 2785
3166.26 2770
3166.79 2760
3167.32 2712
3167.85 2695
3168.38 2600
3168.91 2680
3169.44 2748
3169.97 2722
3170.50 2774
3171.04 2789
3171.57 2806
3172.10 2985
3172.63 3039
3173.16 2988
3173.69 3022
3174.22 3016
3174.75 3069
3175.29 2990
3175.82 2914
3176.35 2992
3176.88 2930
3177.41 2825
3177.94 2765
3178.48 2786
3179.01 2761
3179.54 2691
3180.07 2684
3180.60 2669
3181.14 2800
3181.67 2691
3182.20 2745
3182.73 2760
3183.26 2689
3183.80 2690
3184.33 2675
3184.86 2782
3185.39 2706
3185.93 2748
3186.46 2735
3186.99 2757
3187.52 2864
3188.06 2826
3188.59 2805
3189.12 2829
3189.65 2766
3190.19 2842
3190.72 2871
3191.25 2864
3191.79 2916
3192.32 2915
3192.85 2890
3193.38 2874
3193.92 2826
3194.45 2813
3194.98 2843
3195.52 2899
3196.05 2971
3196.58 2883
3197.12 2901
3197.65 2864
3198.18 2800
3198.72 2915
3199.25 2885
3199.78 2854
3200.32 2853
3200.85 2866
3201.39 2776
3201.92 2748
3202.45 2761
3202.99 2735
3203.52 2775
3204.05 2701
3204.59 2777
3205.12 2802
3205.66 2846
3206.19 2949
3206.72 3179
3207.26 3117
3207.79 3169
3208.33 3354
3208.86 3439
3209.40 3463
3209.93 3505
3210.47 3469
3211.00 3540
3211.53 3529
3212.07 3573
3212.60 3508
3213.14 3449
3213.67 3321
3214.21 3290
3214.74 3224
3215.28 3189
3215.81 3066
3216.35 3041
3216.88 2989
3217.42 2930
3217.95 3052
3218.49 2918
3219.02 2959
3219.56 2922
3220.09 3012
3220.63 3094
3221.16 3074
3221.70 3139
3222.23 3254
3222.77 3309
3223.31 3349
3223.84 3465
3224.38 3481
3224.91 3520
3225.45 3361
3225.98 3412
3226.52 3442
3227.06 3307
3227.59 3160
3228.13 3112
3228.66 3095
3229.20 3091
3229.74 3068
3230.27 3059
3230.81 2907
3231.34 3011
3231.88 3001
3232.42 3048
3232.95 3032
3233.49 3029
3234.03 3009
3234.56 3055
3235.10 3037
3235.64 3058
3236.17 3118
3236.71 3016
3237.25 3019
3237.78 3001
3238.32 2979
3238.86 2983
3239.39 3007
3239.93 2947
3240.47 2952
3241.00 2929
3241.54 2959
3242.08 2995
3242.61 2965
3243.15 3003
3243.69 2974
3244.23 3022
3244.76 3000
3245.30 2930
3245.84 2915
3246.38 3047
3246.91 3086
3247.45 3028
3247.99 3048
3248.53 3151
3249.06 3191
3249.60 3225
3250.14 3383
3250.68 3525
3251.21 3623
3251.75 3659
3252.29 3813
3252.83 3946
3253.37 3995
3253.90 3877
3254.44 3952
3254.98 3833
3255.52 3756
3256.06 3594
3256.60 3494
3257.13 3393
3257.67 3413
3258.21 3380
3258.75 3247
3259.29 3366
3259.83 3396
3260.36 3423
3260.90 3626
3261.44 3609
3261.98 3851
3262.52 3980
3263.06 4007
3263.60 4091
3264.14 4159
3264.68 4164
3265.21 4152
3265.75 4110
3266.29 4052
3266.83 3982
3267.37 3926
3267.91 3793
3268.45 3690
3268.99 3592
3269.53 3419
3270.07 3280
3270.61 3205
3271.15 3200
3271.69 3189
3272.23 3168
3272.76 3193
3273.30 3127
3273.84 3200
3274.38 3229
3274.92 3226
3275.46 3315
3276.00 3408
3276.54 3435
3277.08 3496
3277.62 3451
3278.16 3432
3278.70 3459
3279.24 3496
3279.78 3554
3280.32 3504
3280.86 3386
3281.41 3344
3281.95 3318
3282.49 3322
3283.03 3257
3283.57 3235
3284.11 3161
3284.65 3230
3285.19 3192
3285.73 3132
3286.27 3158
3286.81 3153
3287.35 3182
3287.89 3186
3288.43 3222
3288.97 3381
3289.52 3295
3290.06 3363
3290.60 3473
3291.14 3549
3291.68 3551
3292.22 3598
3292.76 3723
3293.30 3728
3293.85 3805
3294.39 3863
3294.93 3855
3295.47 3795
3296.01 3864
3296.55 3848
3297.09 3826
3297.64 3641
3298.18 3496
3298.72 3377
3299.26 3349
3299.80 3385
3300.34 3343
3300.89 3238
3301.43 3350
3301.97 3215
3302.51 3293
3303.06 3200
3303.60 3223
3304.14 3155
3304.68 3193
3305.22 3161
3305.77 3188
3306.31 3131
3306.85 3147
3307.39 3097
3307.94 3134
3308.48 3101
3309.02 3140
3309.56 3098
3310.11 3055
3310.65 3094
3311.19 3146
3311.74 3081
3312.28 3034
3312.82 3088
3313.36 3169
3313.91 3142
3314.45 3221
3314.99 3219
3315.54 3344
3316.08 3271
3316.62 3299
3317.17 3532
3317.71 3547
3318.25 3712
3318.80 3833
3319.34 3907
3319.88 3799
3320.43 3873
3320.97 3912
3321.51 3803
3322.06 3740
3322.60 3575
3323.14 3653
3323.69 3586
3324.23 3417
3324.78 3380
3325.32 3292
3325.86 3322
3326.41 3342
3326.95 3262
3327.50 3300
3328.04 3275
3328.59 3230
3329.13 3330
3329.67 3307
3330.22 3412
3330.76 3568
3331.31 3800
3331.85 4002
3332.40 4399
3332.94 4998
3333.49 5741
3334.03 6162
3334.57 6612
3335.12 7050
3335.66 7282
3336.21 7288
3336.75 7332
3337.30 7035
3337.84 6705
3338.39 6315
3338.93 5838
3339.48 5273
3340.02 4885
3340.57 4431
3341.11 4117
3341.66 3900
3342.20 3672
3342.75 3459
3343.30 3359
3343.84 3386
3344.39 3250
3344.93 3158
3345.48 3134
3346.02 3119
3346.57 3175
3347.11 3191
3347.66 3157
3348.21 3126
3348.75 3123
3349.30 3147
3349.84 3351
3350.39 3240
3350.94 3099
3351.48 3074
3352.03 2989
3352.57 3023
3353.12 2990
3353.67 2906
3354.21 2895
3354.76 2829
3355.31 2818
3355.85 2871
3356.40 2860
3356.95 2733
3357.49 2760
3358.04 2793
3358.59 2697
3359.13 2752
3359.68 2788
3360.23 2830
3360.77 2772
3361.32 2761
3361.87 2756
3362.41 2750
3362.96 2723
3363.51 2738
3364.05 2845
3364.60 2878
3365.15 2791
3365.70 2779
3366.24 2857
3366.79 2863
3367.34 2816
3367.89 2791
3368.43 2786
3368.98 2820
3369.53 2877
3370.08 2890
3370.62 2900
3371.17 2867
3371.72 2872
3372.27 2954
3372.81 2916
3373.36 2893
3373.91 3019
3374.46 2998
3375.01 2923
3375.55 2824
3376.10 2827
3376.65 2876
3377.20 2885
3377.75 2808
3378.30 2693
3378.84 2714
3379.39 2697
3379.94 2728
3380.49 2658
3381.04 2626
3381.59 2674
3382.13 2695
3382.68 2646
3383.23 2629
3383.78 2629
3384.33 2704
3384.88 2625
3385.43 2701
3385.98 2716
3386.52 2786
3387.07 2723
3387.62 2673
3388.17 2725
3388.72 2713
3389.27 2694
3389.82 2736
3390.37 2604
3390.92 2595
3391.47 2681
3392.02 2630
3392.57 2666
3393.12 2774
3393.66 2700
3394.21 2676
3394.76 2689
3395.31 2691
3395.86 2668
3396.41 2710
3396.96 2645
3397.51 2619
3398.06 2649
3398.61 2667
3399.16 2668
3399.71 2694
3400.26 2693
3400.81 2715
3401.36 2803
3401.91 2834
3402.46 2882
3403.01 2939
3403.56 2915
3404.11 2940
3404.66 2882
3405.21 2837
3405.77 2784
3406.32 2837
3406.87 2821
3407.42 2765
3407.97 2677
3408.52 2561
3409.07 2724
3409.62 2697
3410.17 2711
3410.72 2753
3411.27 2615
3411.82 2714
3412.37 2861
3412.93 2753
3413.48 2756
3414.03 2733
3414.58 2758
3415.13 2692
3415.68 2786
3416.23 2733
3416.78 2823
3417.34 2825
3417.89 2820
3418.44 2850
3418.99 2854
3419.54 2893
3420.09 2779
3420.65 2779
3421.20 2849
3421.75 2758
3422.30 2848
3422.85 2760
3423.40 2762
3423.96 2739
3424.51 2634
3425.06 2647
3425.61 2626
3426.17 2660
3426.72 2622
3427.27 2618
3427.82 2651
3428.37 2590
3428.93 2576
3429.48 2705
3430.03 2747
3430.58 2682
3431.14 2624
3431.69 2656
3432.24 2698
3432.79 2661
3433.35 2696
3433.90 2740
3434.45 2675
3435.01 2729
3435.56 2666
3436.11 2648
3436.66 2749
3437.22 2646
3437.77 2656
3438.32 2692
3438.88 2655
3439.43 2617
3439.98 2661
3440.54 2649
3441.09 2741
3441.64 2734
3442.20 2748
3442.75 2724
3443.30 2640
3443.86 2594
3444.41 2596
3444.96 2594
3445.52 2579
3446.07 2571
3446.63 2574
3447.18 2676
3447.73 2631
3448.29 2647
3448.84 2680
3449.40 2657
3449.95 2628
3450.50 2618
3451.06 2728
3451.61 2741
3452.17 2793
3452.72 2752
3453.27 2767
3453.83 2787
3454.38 2913
3454.94 2911
3455.49 2914
3456.05 2911
3456.60 2961
3457.16 2991
3457.71 2931
3458.27 2905
3458.82 2887
3459.38 2981
3459.93 2953
3460.49 2860
3461.04 2887
3461.60 2756
3462.15 2786
3462.71 2770
3463.26 2689
3463.82 2795
3464.37 2853
3464.93 2832
3465.48 2831
3466.04 2839
3466.59 2864
3467.15 2851
3467.70 2853
3468.26 2907
3468.81 2955
3469.37 2922
3469.93 2840
3470.48 2806
3471.04 2898
3471.59 2855
3472.15 2823
3472.70 2855
3473.26 2905
3473.82 2749
3474.37 2742
3474.93 2761
3475.48 2819
3476.04 2877
3476.60 2868
3477.15 2933
3477.71 2894
3478.27 2978
3478.82 3171
3479.38 3148
3479.93 3193
3480.49 3204
3481.05 3076
3481.60 3094
3482.16 3184
3482.72 3100
3483.27 3070
3483.83 3036
3484.39 3015
3484.95 3121
3485.50 3026
3486.06 3019
3486.62 3051
3487.17 3180
3487.73 3284
3488.29 3494
3488.84 3697
3489.40 3903
3489.96 4055
3490.52 4465
3491.07 4576
3491.63 4884
3492.19 4981
3492.75 4944
3493.30 4930
3493.86 4630
3494.42 4493
3494.98 4327
3495.53 4067
3496.09 3896
3496.65 3634
3497.21 3504
3497.77 3534
3498.32 3504
3498.88 3415
3499.44 3444
3500.00 3503
3500.56 3523
3501.11 3635
3501.67 3663
3502.23 3864
3502.79 4095
3503.35 4177
3503.91 4341
3504.46 4423
3505.02 4597
3505.58 4436
3506.14 4363
3506.70 4213
3507.26 4027
3507.81 3937
3508.37 3703
3508.93 3634
3509.49 3454
3510.05 3308
3510.61 3231
3511.17 3149
3511.73 3095
3512.29 3044
3512.85 3017
3513.40 2999
3513.96 2943
3514.52 2921
3515.08 2957
3515.64 2982
3516.20 2965
3516.76 2938
3517.32 2961
3517.88 2924
3518.44 2920
3519.00 2901
3519.56 2867
3520.12 2824
3520.68 2810
3521.24 2828
3521.80 2796
3522.36 2688
3522.92 2721
3523.48 2769
3524.04 2820
3524.60 2837
3525.16 2826
3525.72 2825
3526.28 2899
3526.84 2825
3527.40 2955
3527.96 3038
3528.52 2890
3529.08 2960
3529.64 3005
3530.20 2912
3530.76 2900
3531.32 2903
3531.88 2832
3532.44 2827
3533.00 2764
3533.56 2789
3534.12 2880
3534.68 2855
3535.25 2791
3535.81 2759
3536.37 2783
3536.93 2828
3537.49 2828
3538.05 2765
3538.61 2738
3539.17 2720
3539.73 2701
3540.30 2790
3540.86 2746
3541.42 2738
3541.98 2849
3542.54 2793
3543.10 2823
3543.66 2821
3544.23 2830
3544.79 2831
3545.35 2840
3545.91 2738
3546.47 2688
3547.03 2748
3547.60 2713
3548.16 2737
3548.72 2719
3549.28 2647
3549.84 2613
3550.41 2646
3550.97 2636
3551.53 2758
3552.09 2748
3552.65 2689
3553.22 2609
3553.78 2600
3554.34 2596
3554.90 2614
3555.47 2651
3556.03 2618
3556.59 2616
3557.15 2623
3557.72 2685
3558.28 2714
3558.84 2683
3559.41 2751
3559.97 2736
3560.53 2748
3561.09 2816
3561.66 2796
3562.22 2840
3562.78 2827
3563.35 2810
3563.91 2889
3564.47 2786
3565.04 2706
3565.60 2690
3566.16 2704
3566.73 2714
3567.29 2692
3567.85 2665
3568.42 2660
3568.98 2622
3569.54 2666
3570.11 2667
3570.67 2651
3571.23 2567
3571.80 2508
3572.36 2523
3572.93 2623
3573.49 2727
3574.05 2762
3574.62 2738
3575.18 2762
3575.75 2840
3576.31 2869
3576.87 3001
3577.44 2956
3578.00 2907
3578.57 2931
3579.13 2859
3579.70 2825
3580.26 2785
3580.82 2747
3581.39 2722
3581.95 2626
3582.52 2688
3583.08 2632
3583.65 2605
3584.21 2657
3584.78 2662
3585.34 2583
3585.91 2588
3586.47 2613
3587.04 2647
3587.60 2625
3588.17 2657
3588.73 2634
3589.30 2651
3589.86 2620
3590.43 2634
3590.99 2662
3591.56 2596
3592.12 2568
3592.69 2580
3593.25 2634
3593.82 2629
3594.39 2681
3594.95 2729
3595.52 2715
3596.08 2746
3596.65 2780
3597.21 2843
3597.78 2792
3598.35 2841
3598.91 2891
3599.48 2919
3600.04 2945
3600.61 2821
3601.18 2813
3601.74 2806
3602.31 2771
3602.87 2785
3603.44 2733
3604.01 2767
3604.57 2754
3605.14 2711
3605.71 2756
3606.27 2760
3606.84 2698
3607.41 2661
3607.97 2693
3608.54 2654
3609.11 2639
3609.67 2573
3610.24 2607
3610.81 2598
3611.37 2531
3611.94 2585
3612.51 2591
3613.07 2568
3613.64 2571
3614.21 2629
3614.78 2661
3615.34 2721
3615.91 2729
3616.48 2760
3617.04 2870
3617.61 2949
3618.18 3011
3618.75 3133
3619.31 3062
3619.88 2953
3620.45 2891
3621.02 2918
3621.58 2816
3622.15 2723
3622.72 2680
3623.29 2683
3623.86 2647
3624.42 2549
3624.99 2592
3625.56 2466
3626.13 2461
3626.70 2495
3627.26 2545
3627.83 2604
3628.40 2510
3628.97 2522
3629.54 2507
3630.11 2476
3630.67 2500
3631.24 2518
3631.81 2558
3632.38 2502
3632.95 2533
3633.52 2478
3634.08 2538
3634.65 2525
3635.22 2543
3635.79 2507
3636.36 2506
3636.93 2511
3637.50 2456
3638.07 2529
3638.64 2549
3639.20 2504
3639.77 2554
3640.34 2566
3640.91 2544
3641.48 2524
3642.05 2519
3642.62 2557
3643.19 2554
3643.76 2558
3644.33 2516
3644.90 2611
3645.47 2658
3646.04 2690
3646.61 2689
3647.18 2620
3647.75 2575
3648.32 2644
3648.89 2614
3649.46 2574
3650.03 2560
3650.60 2559
3651.17 2539
3651.74 2565
3652.31 2546
3652.88 2481
3653.45 2531
3654.02 2566
3654.59 2581
3655.16 2583
3655.73 2580
3656.30 2545
3656.87 2604
3657.44 2535
3658.01 2553
3658.58 2600
3659.15 2610
3659.72 2622
3660.29 2692
3660.86 2662
3661.43 2649
3662.00 2624
3662.58 2604
3663.15 2508
3663.72 2611
3664.29 2629
3664.86 2667
3665.43 2717
3666.00 2582
3666.57 2580
3667.14 2646
3667.72 2612
3668.29 2544
3668.86 2569
3669.43 2501
3670.00 2576
3670.57 2611
3671.14 2567
3671.72 2524
3672.29 2543
3672.86 2564
3673.43 2567
3674.00 2669
3674.57 2664
3675.15 2624
3675.72 2711
3676.29 2654
3676.86 2612
3677.43 2602
3678.01 2670
3678.58 2604
3679.15 2654
3679.72 2679
3680.30 2649
3680.87 2603
3681.44 2571
3682.01 2568
3682.58 2542
3683.16 2468
3683.73 2424
3684.30 2421
3684.88 2458
3685.45 2464
3686.02 2473
3686.59 2490
3687.17 2533
3687.74 2565
3688.31 2573
3688.88 2564
3689.46 2577
3690.03 2568
3690.60 2659
3691.18 2668
3691.75 2660
3692.32 2700
3692.90 2770
3693.47 2663
3694.04 2684
3694.62 2697
3695.19 2688
3695.76 2575
3696.34 2544
3696.91 2658
3697.48 2571
3698.06 2578
3698.63 2570
3699.21 2471
3699.78 2456
3700.35 2566
3700.93 2575
3701.50 2534
3702.08 2459
3702.65 2450
3703.22 2492
3703.80 2479
3704.37 2473
3704.95 2555
3705.52 2489
3706.09 2507
3706.67 2526
3707.24 2558
3707.82 2545
3708.39 2533
3708.97 2621
3709.54 2619
3710.12 2614
3710.69 2562
3711.26 2559
3711.84 2521
3712.41 2583
3712.99 2476
3713.56 2556
3714.14 2592
3714.71 2576
3715.29 2522
3715.86 2508
3716.44 2533
3717.01 2532
3717.59 2461
3718.16 2457
3718.74 2536
3719.32 2569
3719.89 2543
3720.47 2517
3721.04 2543
3721.62 2524
3722.19 2572
3722.77 2588
3723.34 2507
3723.92 2547
3724.49 2543
3725.07 2505
3725.65 2471
3726.22 2435
3726.80 2485
3727.37 2505
3727.95 2449
3728.53 2571
3729.10 2626
3729.68 2691
3730.25 2657
3730.83 2800
3731.41 2820
3731.98 2877
3732.56 2849
3733.14 2801
3733.71 2871
3734.29 2841
3734.87 2830
3735.44 2768
3736.02 2745
3736.60 2746
3737.17 2614
3737.75 2675
3738.33 2581
3738.90 2510
3739.48 2536
3740.06 2474
3740.63 2492
3741.21 2475
3741.79 2428
3742.36 2443
3742.94 2438
3743.52 2375
3744.10 2440
3744.67 2445
3745.25 2431
3745.83 2394
3746.40 2401
3746.98 2463
3747.56 2492
3748.14 2418
3748.71 2407
3749.29 2482
3749.87 2507
3750.45 2543
3751.03 2441
3751.60 2449
3752.18 2528
3752.76 2587
3753.34 2508
3753.92 2516
3754.49 2482
3755.07 2456
3755.65 2547
3756.23 2560
3756.81 2545
3757.38 2558
3757.96 2643
3758.54 2611
3759.12 2601
3759.70 2587
3760.28 2645
3760.85 2730
3761.43 2682
3762.01 2732
3762.59 2667
3763.17 2766
3763.75 2800
3764.33 2789
3764.91 2756
3765.48 2835
3766.06 2741
3766.64 2809
3767.22 2728
3767.80 2669
3768.38 2656
3768.96 2700
3769.54 2739
3770.12 2722
3770.70 2689
3771.28 2622
3771.85 2602
3772.43 2600
3773.01 2581
3773.59 2530
3774.17 2520
3774.75 2512
3775.33 2510
3775.91 2510
3776.49 2531
3777.07 2587
3777.65 2573
3778.23 2549
3778.81 2504
3779.39 2544
3779.97 2573
3780.55 2518
3781.13 2518
3781.71 2538
3782.29 2485
3782.87 2502
3783.45 2484
3784.03 2470
3784.61 2391
3785.19 2499
3785.77 2490
3786.35 2473
3786.93 2526
3787.51 2429
3788.10 2473
3788.68 2449
3789.26 2454
3789.84 2382
3790.42 2485
3791.00 2538
3791.58 2465
3792.16 2495
3792.74 2532
3793.32 2558
3793.90 2509
3794.48 2551
3795.07 2556
3795.65 2470
3796.23 2511
3796.81 2514
3797.39 2488
3797.97 2533
3798.55 2594
3799.14 2588
3799.72 2491
3800.30 2564
3800.88 2567
3801.46 2510
3802.04 2560
3802.62 2522
3803.21 2580
3803.79 2579
3804.37 2559
3804.95 2575
3805.53 2637
3806.12 2661
3806.70 2686
3807.28 2742
3807.86 2810
3808.44 2840
3809.03 2852
3809.61 2778
3810.19 2699
3810.77 2714
3811.36 2734
3811.94 2679
3812.52 2630
3813.10 2606
3813.69 2541
3814.27 2548
3814.85 2592
3815.43 2606
3816.02 2572
3816.60 2540
3817.18 2562
3817.77 2492
3818.35 2503
3818.93 2574
3819.51 2579
3820.10 2581
3820.68 2626
3821.26 2704
3821.85 2642
3822.43 2524
3823.01 2580
3823.60 2586
3824.18 2615
3824.76 2590
3825.35 2615
3825.93 2650
3826.51 2617
3827.10 2569
3827.68 2626
3828.27 2565
3828.85 2500
3829.43 2531
3830.02 2443
3830.60 2417
3831.18 2486
3831.77 2494
3832.35 2420
3832.94 2472
3833.52 2498
3834.10 2612
3834.69 2601
3835.27 2622
3835.86 2605
3836.44 2577
3837.03 2640
3837.61 2608
3838.19 2571
3838.78 2560
3839.36 2574
3839.95 2560
3840.53 2528
3841.12 2516
3841.70 2524
3842.29 2493
3842.87 2479
3843.46 2558
3844.04 2524
3844.63 2516
3845.21 2485
3845.80 2504
3846.38 2560
3846.97 2633
3847.55 2578
3848.14 2574
3848.72 2585
3849.31 2610
3849.89 2587
3850.48 2601
3851.06 2577
3851.65 2593
3852.23 2588
3852.82 2693
3853.41 2699
3853.99 2664
3854.58 2732
3855.16 2713
3855.75 2738
3856.33 2777
3856.92 2881
3857.51 2977
3858.09 3024
3858.68 3130
3859.26 3268
3859.85 3384
3860.44 3529
3861.02 3576
3861.61 3540
3862.20 3568
3862.78 3553
3863.37 3537
3863.95 3398
3864.54 3263
3865.13 3087
3865.71 2912
3866.30 2783
3866.89 2660
3867.47 2670
3868.06 2649
3868.65 2576
3869.23 2575
3869.82 2581
3870.41 2518
3870.99 2553
3871.58 2537
3872.17 2495
3872.76 2477
3873.34 2595
3873.93 2615
3874.52 2703
3875.10 2655
3875.69 2671
3876.28 2748
3876.87 2685
3877.45 2725
3878.04 2646
3878.63 2555
3879.22 2560
3879.80 2509
3880.39 2484
3880.98 2520
3881.57 2460
3882.15 2481
3882.74 2502
3883.33 2416
3883.92 2386
3884.51 2343
3885.09 2322
3885.68 2406
3886.27 2426
3886.86 2484
3887.45 2517
3888.04 2637
3888.62 2673
3889.21 2692
3889.80 2712
3890.39 2776
3890.98 2801
3891.57 2726
3892.15 2775
3892.74 2697
3893.33 2733
3893.92 2789
3894.51 2793
3895.10 2705
3895.69 2645
3896.28 2730
3896.86 2666
3897.45 2685
3898.04 2643
3898.63 2628
3899.22 2510
3899.81 2545
3900.40 2464
3900.99 2476
3901.58 2539
3902.17 2509
3902.76 2462
3903.34 2462
3903.93 2501
3904.52 2500
3905.11 2489
3905.70 2519
3906.29 2510
3906.88 2516
3907.47 2484
3908.06 2456
3908.65 2434
3909.24 2433
3909.83 2460
3910.42 2390
3911.01 2403
3911.60 2333
3912.19 2381
3912.78 2392
3913.37 2275
3913.96 2290
3914.55 2422
3915.14 2417
3915.73 2356
3916.32 2328
3916.91 2365
3917.50 2364
3918.09 2407
3918.68 2409
3919.28 2405
3919.87 2367
3920.46 2432
3921.05 2462
3921.64 2418
3922.23 2378
3922.82 2422
3923.41 2384
3924.00 2343
3924.59 2422
3925.18 2395
3925.77 2384
3926.37 2461
3926.96 2467
3927.55 2448
3928.14 2361
3928.73 2353
3929.32 2319
3929.91 2374
3930.51 2389
3931.10 2388
3931.69 2386
3932.28 2417
3932.87 2419
3933.46 2367
3934.05 2389
3934.65 2424
3935.24 2363
3935.83 2348
3936.42 2385
3937.01 2338
3937.61 2384
3938.20 2472
3938.79 2525
3939.38 2452
3939.97 2440
3940.57 2450
3941.16 2411
3941.75 2429
3942.34 2474
3942.94 2470
3943.53 2497
3944.12 2465
3944.71 2457
3945.31 2412
3945.90 2371
3946.49 2390
3947.08 2388
3947.68 2433
3948.27 2372
3948.86 2339
3949.45 2398
3950.05 2416
3950.64 2364
3951.23 2367
3951.83 2375
3952.42 2395
3953.01 2458
3953.61 2414
3954.20 2426
3954.79 2364
3955.39 2420
3955.98 2410
3956.57 2309
3957.17 2410
3957.76 2431
3958.35 2494
3958.95 2512
3959.54 2398
3960.13 2432
3960.73 2401
3961.32 2389
3961.92 2381
3962.51 2335
3963.10 2332
3963.70 2407
3964.29 2365
3964.88 2418
3965.48 2499
3966.07 2558
3966.67 2535
3967.26 2519
3967.86 2469
3968.45 2474
3969.04 2504
3969.64 2508
3970.23 2521
3970.83 2493
3971.42 2472
3972.02 2415
3972.61 2427
3973.21 2469
3973.80 2384
3974.40 2369
3974.99 2374
3975.58 2375
3976.18 2380
3976.77 2377
3977.37 2319
3977.96 2325
3978.56 2396
3979.15 2426
3979.75 2335
3980.35 2378
3980.94 2482
3981.54 2440
3982.13 2392
3982.73 2449
3983.32 2480
3983.92 2434
3984.51 2352
3985.11 2357
3985.70 2403
3986.30 2470
3986.90 2443
3987.49 2456
3988.09 2434
3988.68 2447
3989.28 2412
3989.87 2445
3990.47 2375
3991.07 2422
3991.66 2459
3992.26 2482
3992.85 2474
3993.45 2566
3994.05 2558
3994.64 2614
3995.24 2645
3995.84 2610
3996.43 2573
3997.03 2596
3997.62 2589
3998.22 2486
3998.82 2503
3999.41 2523
4000.01 2443
4000.61 2436
4001.20 2450
4001.80 2521
4002.40 2439
4003.00 2444
4003.59 2501
4004.19 2581
4004.79 2574
4005.38 2492
4005.98 2527
4006.58 2490
4007.17 2437
4007.77 2480
4008.37 2521
4008.97 2453
4009.56 2418
4010.16 2426
4010.76 2317
4011.36 2355
4011.95 2311
4012.55 2343
4013.15 2329
4013.75 2365
4014.34 2370
4014.94 2429
4015.54 2424
4016.14 2321
4016.74 2353
4017.33 2372
4017.93 2411
4018.53 2355
4019.13 2340
4019.73 2389
4020.32 2352
4020.92 2428
4021.52 2408
4022.12 2460
4022.72 2479
4023.32 2546
4023.91 2571
4024.51 2568
4025.11 2621
4025.71 2663
4026.31 2734
4026.91 2831
4027.51 2843
4028.10 2916
4028.70 2876
4029.30 2918
4029.90 2864
4030.50 2795
4031.10 2777
4031.70 2687
4032.30 2621
4032.90 2553
4033.49 2543
4034.09 2531
4034.69 2469
4035.29 2482
4035.89 2446
4036.49 2400
4037.09 2410
4037.69 2380
4038.29 2336
4038.89 2268
4039.49 2302
4040.09 2301
4040.69 2245
4041.29 2253
4041.89 2253
4042.49 2279
4043.09 2240
4043.69 2318
4044.29 2262
4044.89 2256
4045.49 2270
4046.09 2293
4046.69 2377
4047.29 2386
4047.89 2383
4048.49 2437
4049.09 2402
4049.69 2368
4050.29 2382
4050.89 2415
4051.49 2444
4052.09 2473
4052.69 2388
4053.29 2433
4053.89 2472
4054.49 2474
4055.09 2484
4055.69 2479
4056.30 2432
4056.90 2435
4057.50 2423
4058.10 2381
4058.70 2355
4059.30 2452
4059.90 2440
4060.50 2555
4061.10 2535
4061.71 2446
4062.31 2584
4062.91 2643
4063.51 2628
4064.11 2668
4064.71 2611
4065.31 2648
4065.92 2561
4066.52 2595
4067.12 2619
4067.72 2542
4068.32 2511
4068.92 2434
4069.53 2432
4070.13 2417
4070.73 2350
4071.33 2227
4071.93 2304
4072.54 2280
4073.14 2250
4073.74 2234
4074.34 2249
4074.94 2235
4075.55 2264
4076.15 2222
4076.75 2156
4077.35 2210
4077.96 2246
4078.56 2250
4079.16 2262
4079.76 2282
4080.37 2342
4080.97 2296
4081.57 2301
4082.17 2357
4082.78 2335
4083.38 2345
4083.98 2290
4084.59 2320
4085.19 2256
4085.79 2283
4086.39 2300
4087.00 2330
4087.60 2351
4088.20 2353
4088.81 2344
4089.41 2379
4090.01 2344
4090.62 2330
4091.22 2350
4091.82 2373
4092.43 2385
4093.03 2339
4093.63 2377
4094.24 2365
4094.84 2311
4095.45 2347
4096.05 2369
4096.65 2404
4097.26 2428
4097.86 2427
4098.47 2461
4099.07 2395
4099.67 2379
4100.28 2362
4100.88 2305
4101.49 2293
4102.09 2322
4102.69 2278
4103.30 2267
4103.90 2287
4104.51 2306
4105.11 2211
4105.72 2194
4106.32 2233
4106.93 2318
4107.53 2299
4108.13 2331
4108.74 2326
4109.34 2288
4109.95 2339
4110.55 2252
4111.16 2271
4111.76 2334
4112.37 2328
4112.97 2364
4113.58 2357
4114.18 2388
4114.79 2380
4115.39 2254
4116.00 2361
4116.60 2397
4117.21 2401
4117.82 2413
4118.42 2299
4119.03 2334
4119.63 2301
4120.24 2299
4120.84 2315
4121.45 2273
4122.05 2220
4122.66 2254
4123.27 2188
4123.87 2173
4124.48 2152
4125.08 2160
4125.69 2139
4126.30 2145
4126.90 2151
4127.51 2217
4128.11 2277
4128.72 2267
4129.33 2264
4129.93 2234
4130.54 2162
4131.15 2275
4131.75 2277
4132.36 2338
4132.96 2381
4133.57 2386
4134.18 2390
4134.78 2509
4135.39 2467
4136.00 2521
4136.60 2544
4137.21 2636
4137.82 2461
4138.43 2462
4139.03 2414
4139.64 2461
4140.25 2451
4140.85 2492
4141.46 2449
4142.07 2375
4142.68 2412
4143.28 2375
4143.89 2338
4144.50 2289
4145.10 2307
4145.71 2316
4146.32 2271
4146.93 2282
4147.53 2286
4148.14 2241
4148.75 2229
4149.36 2198
4149.97 2197
4150.57 2191
4151.18 2214
4151.79 2139
4152.40 2192
4153.00 2178
4153.61 2126
4154.22 2077
4154.83 2160
4155.44 2100
4156.05 2138
4156.65 2130
4157.26 2079
4157.87 2097
4158.48 2110
4159.09 2071
4159.70 2080
4160.30 2087
4160.91 2145
4161.52 2105
4162.13 2111
4162.74 2133
4163.35 2158
4163.96 2140
4164.56 2169
4165.17 2217
4165.78 2136
4166.39 2165
4167.00 2192
4167.61 2196
4168.22 2162
4168.83 2139
4169.44 2170
4170.05 2232
4170.66 2210
4171.26 2254
4171.87 2290
4172.48 2296
4173.09 2384
4173.70 2401
4174.31 2382
4174.92 2405
4175.53 2376
4176.14 2451
4176.75 2420
4177.36 2456
4177.97 2442
4178.58 2410
4179.19 2344
4179.80 2269
4180.41 2251
4181.02 2296
4181.63 2281
4182.24 2180
4182.85 2221
4183.46 2185
4184.07 2200
4184.68 2226
4185.29 2206
4185.90 2201
4186.51 2192
4187.12 2178
4187.73 2217
4188.34 2209
4188.95 2260
4189.56 2241
4190.18 2211
4190.79 2285
4191.40 2269
4192.01 2225
4192.62 2198
4193.23 2150
4193.84 2142
4194.45 2183
4195.06 2168
4195.67 2169
4196.28 2153
4196.90 2204
4197.51 2160
4198.12 2132
4198.73 2160
4199.34 2111
4199.95 2083
4200.56 2098
4201.18 2130
4201.79 2124
4202.40 2174
4203.01 2244
4203.62 2257
4204.23 2168
4204.85 2233
4205.46 2168
4206.07 2208
4206.68 2294
4207.29 2231
4207.90 2269
4208.52 2271
4209.13 2262
4209.74 2253
4210.35 2168
4210.97 2180
4211.58 2198
4212.19 2260
4212.80 2229
4213.41 2260
4214.03 2276
4214.64 2251
4215.25 2271
4215.86 2296
4216.48 2310
4217.09 2270
4217.70 2253
4218.32 2338
4218.93 2372
4219.54 2377
4220.15 2287
4220.77 2365
4221.38 2390
4221.99 2346
4222.61 2338
4223.22 2349
4223.83 2274
4224.44 2374
4225.06 2273
4225.67 2253
4226.28 2388
4226.90 2323
4227.51 2372
4228.13 2383
4228.74 2481
4229.35 2528
4229.97 2492
4230.58 2524
4231.19 2465
4231.81 2468
4232.42 2502
4233.03 2557
4233.65 2522
4234.26 2473
4234.88 2491
4235.49 2512
4236.10 2486
4236.72 2492
4237.33 2471
4237.95 2510
4238.56 2444
4239.17 2357
4239.79 2368
4240.40 2348
4241.02 2306
4241.63 2361
4242.25 2354
4242.86 2253
4243.48 2269
4244.09 2259
4244.71 2247
4245.32 2285
4245.93 2360
4246.55 2358
4247.16 2369
4247.78 2372
4248.39 2327
4249.01 2274
4249.62 2327
4250.24 2339
4250.85 2417
4251.47 2361
4252.08 2338
4252.70 2327
4253.32 2355
4253.93 2347
4254.55 2271
4255.16 2326
4255.78 2301
4256.39 2252
4257.01 2275
4257.62 2258
4258.24 2316
4258.85 2322
4259.47 2391
4260.09 2503
4260.70 2557
4261.32 2548
4261.93 2550
4262.55 2521
4263.17 2568
4263.78 2585
4264.40 2595
4265.01 2564
4265.63 2557
4266.25 2567
4266.86 2508
4267.48 2526
4268.10 2630
4268.71 2610
4269.33 2622
4269.94 2573
4270.56 2631
4271.18 2555
4271.79 2611
4272.41 2567
4273.03 2699
4273.64 2669
4274.26 2625
4274.88 2606
4275.49 2712
4276.11 2689
4276.73 2735
4277.35 2743
4277.96 2683
4278.58 2501
4279.20 2552
4279.81 2471
4280.43 2458
4281.05 2357
4281.67 2300
4282.28 2287
4282.90 2303
4283.52 2263
4284.14 2200
4284.75 2131
4285.37 2093
4285.99 2146
4286.61 2142
4287.22 2123
4287.84 2091
4288.46 2147
4289.08 2097
4289.70 2151
4290.31 2173
4290.93 2188
4291.55 2222
4292.17 2195
4292.79 2197
4293.40 2223
4294.02 2199
4294.64 2195
4295.26 2155
4295.88 2128
4296.50 2205
4297.11 2151
4297.73 2247
4298.35 2213
4298.97 2287
4299.59 2281
4300.21 2268
4300.83 2311
4301.44 2360
4302.06 2364
4302.68 2272
4303.30 2266
4303.92 2289
4304.54 2298
4305.16 2217
4305.78 2178
4306.40 2129
4307.02 2062
4307.63 2165
4308.25 2189
4308.87 2185
4309.49 2148
4310.11 2202
4310.73 2237
4311.35 2207
4311.97 2167
4312.59 2214
4313.21 2273
4313.83 2195
4314.45 2222
4315.07 2257
4315.69 2319
4316.31 2280
4316.93 2252
4317.55 2257
4318.17 2207
4318.79 2156
4319.41 2243
4320.03 2259
4320.65 2194
4321.27 2284
4321.89 2187
4322.51 2195
4323.13 2181
4323.75 2192
4324.37 2244
4324.99 2229
4325.61 2172
4326.23 2234
4326.85 2205
4327.47 2247
4328.09 2240
4328.71 2275
4329.33 2323
4329.96 2429
4330.58 2501
4331.20 2586
4331.82 2671
4332.44 2646
4333.06 2730
4333.68 2728
4334.30 2541
4334.92 2580
4335.54 2527
4336.17 2459
4336.79 2381
4337.41 2381
4338.03 2374
4338.65 2322
4339.27 2291
4339.89 2284
4340.52 2335
4341.14 2285
4341.76 2298
4342.38 2371
4343.00 2422
4343.62 2382
4344.25 2454
4344.87 2537
4345.49 2582
4346.11 2665
4346.73 2668
4347.36 2673
4347.98 2739
4348.60 2619
4349.22 2484
4349.84 2476
4350.47 2456
4351.09 2456
4351.71 2441
4352.33 2477
4352.96 2383
4353.58 2375
4354.20 2380
4354.82 2367
4355.45 2369
4356.07 2345
4356.69 2335
4357.31 2285
4357.94 2269
4358.56 2298
4359.18 2275
4359.81 2244
4360.43 2264
4361.05 2335
4361.68 2305
4362.30 2294
4362.92 2306
4363.55 2284
4364.17 2256
4364.79 2248
4365.42 2254
4366.04 2221
4366.66 2188
4367.29 2139
4367.91 2102
4368.53 2139
4369.16 2162
4369.78 2216
4370.40 2136
4371.03 2121
4371.65 2063
4372.27 2104
4372.90 2118
4373.52 2172
4374.15 2145
4374.77 2185
4375.39 2162
4376.02 2118
4376.64 2193
4377.27 2241
4377.89 2216
4378.52 2252
4379.14 2167
4379.76 2195
4380.39 2250
4381.01 2235
4381.64 2213
4382.26 2242
4382.89 2237
4383.51 2222
4384.14 2179
4384.76 2247
4385.39 2254
4386.01 2201
4386.64 2091
4387.26 2194
4387.89 2250
4388.51 2238
4389.14 2204
4389.76 2226
4390.39 2285
4391.01 2276
4391.64 2206
4392.26 2168
4392.89 2155
4393.51 2106
4394.14 2095
4394.76 2161
4395.39 2151
4396.01 2128
4396.64 2167
4397.26 2144
4397.89 2103
4398.52 2101
4399.14 2036
4399.77 2085
4400.39 2108
4401.02 2093
4401.65 2059
4402.27 2058
4402.90 2038
4403.52 2094
4404.15 2049
4404.78 2100
4405.40 2081
4406.03 2105
4406.65 2085
4407.28 2199
4407.91 2148
4408.53 2198
4409.16 2194
4409.79 2183
4410.41 2224
4411.04 2198
4411.67 2151
4412.29 2144
4412.92 2126
4413.55 2088
4414.17 2104
4414.80 2123
4415.43 2089
4416.05 2107
4416.68 2164
4417.31 2077
4417.94 2067
4418.56 2112
4419.19 2091
4419.82 2019
4420.44 1975
4421.07 1991
4421.70 1998
4422.33 2003
4422.95 2005
4423.58 2012
4424.21 2042
4424.84 1968
4425.46 1996
4426.09 2034
4426.72 1989
4427.35 1900
4427.97 1966
4428.60 2013
4429.23 2029
4429.86 2037
4430.49 2076
4431.11 2062
4431.74 2025
4432.37 2017
4433.00 2057
4433.63 2006
4434.26 2024
4434.88 2028
4435.51 2025
4436.14 2031
4436.77 2042
4437.40 2018
4438.03 2037
4438.65 2007
4439.28 1983
4439.91 2013
4440.54 2021
4441.17 1988
4441.80 1984
4442.43 1987
4443.06 2016
4443.68 2037
4444.31 2056
4444.94 2048
4445.57 2100
4446.20 2119
4446.83 2078
4447.46 2035
4448.09 2003
4448.72 1999
4449.35 2113
4449.98 2105
4450.61 2024
4451.24 2083
4451.86 2087
4452.49 2040
4453.12 2077
4453.75 2035
4454.38 2040
4455.01 2099
4455.64 2016
4456.27 2034
4456.90 2071
4457.53 2160
4458.16 2113
4458.79 2016
4459.42 1972
4460.05 2016
4460.68 1983
4461.31 1998
4461.94 2025
4462.57 1971
4463.20 1970
4463.83 1967
4464.46 1963
4465.09 1978
4465.72 1990
4466.36 1876
4466.99 1913
4467.62 1950
4468.25 1946
4468.88 1934
4469.51 1978
4470.14 2040
4470.77 1999
4471.40 2023
4472.03 2126
4472.66 2020
4473.29 1969
4473.93 2041
4474.56 2012
4475.19 1992
4475.82 1993
4476.45 1955
4477.08 1933
4477.71 2122
4478.34 2111
4478.98 2046
4479.61 2018
4480.24 1995
4480.87 2072
4481.50 2016
4482.13 2047
4482.76 2022
4483.40 2067
4484.03 2140
4484.66 2113
4485.29 2125
4485.92 2099
4486.56 2045
4487.19 2123
4487.82 2074
4488.45 2056
4489.08 2061
4489.72 2150
4490.35 2137
4490.98 2086
4491.61 2040
4492.25 2084
4492.88 2120
4493.51 2024
4494.14 1998
4494.78 1970
4495.41 2050
4496.04 1974
4496.67 2043
4497.31 2074
4497.94 2042
4498.57 2072
4499.20 2140
4499.84 2291
4500.47 2352
4501.10 2368
4501.74 2379
4502.37 2447
4503.00 2489
4503.64 2493
4504.27 2462
4504.90 2383
4505.53 2349
4506.17 2245
4506.80 2303
4507.43 2336
4508.07 2248
4508.70 2134
4509.34 2179
4509.97 2175
4510.60 2135
4511.24 2152
4511.87 2165
4512.50 2122
4513.14 2078
4513.77 2102
4514.41 2087
4515.04 2073
4515.67 2189
4516.31 2082
4516.94 2150
4517.58 2104
4518.21 2098
4518.84 2073
4519.48 2098
4520.11 2115
4520.75 2070
4521.38 2090
4522.02 2161
4522.65 2080
4523.28 2152
4523.92 2231
4524.55 2288
4525.19 2281
4525.82 2325
4526.46 2421
4527.09 2544
4527.73 2593
4528.36 2765
4529.00 2872
4529.63 2969
4530.27 3109
4530.90 3190
4531.54 3216
4532.17 3098
4532.81 3207
4533.44 3078
4534.08 3070
4534.71 2947
4535.35 2736
4535.99 2670
4536.62 2571
4537.26 2543
4537.89 2503
4538.53 2373
4539.16 2294
4539.80 2329
4540.43 2339
4541.07 2296
4541.71 2254
4542.34 2213
4542.98 2149
4543.61 2122
4544.25 2087
4544.89 2057
4545.52 2093
4546.16 2112
4546.79 2099
4547.43 2096
4548.07 2134
4548.70 2144
4549.34 2177
4549.98 2190
4550.61 2183
4551.25 2122
4551.89 2132
4552.52 2082
4553.16 1965
4553.80 2006
4554.43 2050
4555.07 2120
4555.71 2122
4556.34 2083
4556.98 2099
4557.62 2129
4558.25 2093
4558.89 2186
4559.53 2120
4560.16 2107
4560.80 2172
4561.44 2135
4562.08 2142
4562.71 2192
4563.35 2188
4563.99 2261
4564.63 2206
4565.26 2287
4565.90 2218
4566.54 2228
4567.18 2278
4567.81 2242
4568.45 2259
4569.09 2290
4569.73 2321
4570.36 2295
4571.00 2304
4571.64 2287
4572.28 2243
4572.92 2306
4573.55 2286
4574.19 2311
4574.83 2260
4575.47 2199
4576.11 2131
4576.75 2097
4577.38 2100
4578.02 2058
4578.66 2086
4579.30 2128
4579.94 2100
4580.58 2122
4581.21 2105
4581.85 2122
4582.49 2124
4583.13 2130
4583.77 2110
4584.41 2157
4585.05 2197
4585.69 2206
4586.32 2189
4586.96 2209
4587.60 2189
4588.24 2187
4588.88 2153
4589.52 2141
4590.16 2144
4590.80 2167
4591.44 2170
4592.08 2214
4592.72 2150
4593.36 2151
4594.00 2186
4594.63 2085
4595.27 2115
4595.91 2170
4596.55 2186
4597.19 2182
4597.83 2155
4598.47 2175
4599.11 2251
4599.75 2380
4600.39 2474
4601.03 2516
4601.67 2529
4602.31 2600
4602.95 2702
4603.59 2663
4604.23 2709
4604.87 2745
4605.51 2662
4606.15 2655
4606.79 2591
4607.43 2543
4608.08 2422
4608.72 2407
4609.36 2411
4610.00 2431
4610.64 2332
4611.28 2289
4611.92 2290
4612.56 2260
4613.20 2286
4613.84 2317
4614.48 2388
4615.12 2436
4615.76 2415
4616.41 2313
4617.05 2301
4617.69 2294
4618.33 2190
4618.97 2190
4619.61 2081
4620.25 2068
4620.89 2092
4621.54 2093
4622.18 2004
4622.82 2074
4623.46 2113
4624.10 2081
4624.74 2039
4625.38 2032
4626.03 2134
4626.67 2141
4627.31 2063
4627.95 2014
4628.59 2072
4629.24 2110
4629.88 2112
4630.52 2171
4631.16 2149
4631.80 2130
4632.45 2154
4633.09 2181
4633.73 2181
4634.37 2244
4635.02 2231
4635.66 2212
4636.30 2231
4636.94 2241
4637.58 2291
4638.23 2310
4638.87 2157
4639.51 2252
4640.16 2276
4640.80 2314
4641.44 2253
4642.08 2199
4642.73 2207
4643.37 2178
4644.01 2183
4644.66 2179
4645.30 2131
4645.94 2117
4646.58 2091
4647.23 2052
4647.87 2062
4648.51 2062
4649.16 2111
4649.80 2140
4650.44 2147
4651.09 2196
4651.73 2162
4652.37 2177
4653.02 2242
4653.66 2171
4654.31 2088
4654.95 2159
4655.59 2112
4656.24 2093
4656.88 2058
4657.52 2076
4658.17 2052
4658.81 2024
4659.46 1955
4660.10 1952
4660.75 1964
4661.39 1995
4662.03 2026
4662.68 2070
4663.32 2040
4663.97 2047
4664.61 1944
4665.26 2011
4665.90 2021
4666.54 1999
4667.19 2024
4667.83 2051
4668.48 2092
4669.12 2115
4669.77 2158
4670.41 2119
4671.06 2081
4671.70 2106
4672.35 2124
4672.99 2126
4673.64 2125
4674.28 2101
4674.93 2035
4675.57 2046
4676.22 2042
4676.86 2065
4677.51 2073
4678.15 2087
4678.80 2151
4679.44 2082
4680.09 2079
4680.73 2182
4681.38 2137
4682.03 2139
4682.67 2203
4683.32 2107
4683.96 2108
4684.61 2106
4685.25 2121
4685.90 2099
4686.55 2055
4687.19 2062
4687.84 2042
4688.48 2043
4689.13 2007
4689.78 1993
4690.42 2124
4691.07 2081
4691.72 2047
4692.36 2073
4693.01 2074
4693.65 2072
4694.30 2125
4694.95 2162
4695.59 2112
4696.24 2116
4696.89 2210
4697.53 2227
4698.18 2186
4698.83 2162
4699.47 2167
4700.12 2178
4700.77 2233
4701.41 2208
4702.06 2192
4702.71 2180
4703.36 2146
4704.00 2125
4704.65 2152
4705.30 2087
4705.94 2057
4706.59 2134
4707.24 2109
4707.89 2066
4708.53 2059
4709.18 2052
4709.83 2030
4710.48 2099
4711.12 2122
4711.77 2094
4712.42 2073
4713.07 2027
4713.71 1984
4714.36 2010
4715.01 1989
4715.66 2034
4716.31 1995
4716.95 1996
4717.60 1995
4718.25 1959
4718.90 2045
4719.55 2053
4720.19 2055
4720.84 2020
4721.49 2059
4722.14 2052
4722.79 2075
4723.44 2049
4724.08 2030
4724.73 2080
4725.38 2105
4726.03 2124
4726.68 2174
4727.33 2097
4727.98 2116
4728.63 2099
4729.27 2048
4729.92 2096
4730.57 2042
4731.22 2042
4731.87 2070
4732.52 2089
4733.17 2086
4733.82 2087
4734.47 2028
4735.12 2026
4735.77 2044
4736.41 2012
4737.06 2066
4737.71 2142
4738.36 2107
4739.01 2105
4739.66 2106
4740.31 2143
4740.96 2111
4741.61 2098
4742.26 2143
4742.91 2089
4743.56 2153
4744.21 2145
4744.86 2147
4745.51 2134
4746.16 2142
4746.81 2145
4747.46 2184
4748.11 2232
4748.76 2237
4749.41 2382
4750.06 2402
4750.71 2532
4751.36 2531
4752.01 2486
4752.66 2565
4753.31 2562
4753.96 2394
4754.61 2339
4755.26 2390
4755.92 2369
4756.57 2211
4757.22 2211
4757.87 2210
4758.52 2201
4759.17 2257
4759.82 2180
4760.47 2186
4761.12 2161
4761.77 2155
4762.42 2174
4763.08 2116
4763.73 2149
4764.38 2225
4765.03 2144
4765.68 2118
4766.33 2160
4766.98 2179
4767.64 2276
4768.29 2348
4768.94 2344
4769.59 2430
4770.24 2424
4770.89 2333
4771.54 2365
4772.20 2312
4772.85 2319
4773.50 2213
4774.15 2157
4774.80 2105
4775.46 2131
4776.11 2117
4776.76 1993
4777.41 2044
4778.06 2142
4778.72 2068
4779.37 2102
4780.02 2134
4780.67 2103
4781.33 2126
4781.98 2168
4782.63 2120
4783.28 2166
4783.94 2213
4784.59 2180
4785.24 2161
4785.89 2230
4786.55 2354
4787.20 2361
4787.85 2446
4788.51 2490
4789.16 2566
4789.81 2578
4790.46 2692
4791.12 2719
4791.77 2821
4792.42 2741
4793.08 2665
4793.73 2548
4794.38 2541
4795.04 2449
4795.69 2354
4796.34 2380
4797.00 2331
4797.65 2338
4798.30 2297
4798.96 2333
4799.61 2345
4800.27 2372
4800.92 2357
4801.57 2380
4802.23 2352
4802.88 2260
4803.53 2256
4804.19 2180
4804.84 2135
4805.50 2174
4806.15 2216
4806.81 2212
4807.46 2168
4808.11 2125
4808.77 2102
4809.42 2128
4810.08 2153
4810.73 2154
4811.39 2156
4812.04 2150
4812.69 2221
4813.35 2238
4814.00 2274
4814.66 2280
4815.31 2251
4815.97 2228
4816.62 2252
4817.28 2288
4817.93 2278
4818.59 2293
4819.24 2289
4819.90 2249
4820.55 2244
4821.21 2307
4821.86 2317
4822.52 2371
4823.17 2337
4823.83 2358
4824.48 2356
4825.14 2334
4825.79 2300
4826.45 2391
4827.11 2462
4827.76 2464
4828.42 2382
4829.07 2295
4829.73 2352
4830.38 2356
4831.04 2368
4831.70 2328
4832.35 2385
4833.01 2373
4833.66 2405
4834.32 2442
4834.98 2471
4835.63 2483
4836.29 2440
4836.94 2525
4837.60 2552
4838.26 2567
4838.91 2478
4839.57 2490
4840.23 2504
4840.88 2444
4841.54 2545
4842.20 2645
4842.85 2559
4843.51 2541
4844.17 2599
4844.82 2608
4845.48 2637
4846.14 2628
4846.79 2573
4847.45 2523
4848.11 2489
4848.76 2512
4849.42 2492
4850.08 2615
4850.73 2558
4851.39 2488
4852.05 2527
4852.71 2486
4853.36 2487
4854.02 2494
4854.68 2583
4855.34 2678
4855.99 2638
4856.65 2710
4857.31 2730
4857.97 2710
4858.62 2701
4859.28 2699
4859.94 2679
4860.60 2682
4861.25 2583
4861.91 2555
4862.57 2558
4863.23 2526
4863.89 2533
4864.54 2528
4865.20 2548
4865.86 2538
4866.52 2465
4867.18 2505
4867.84 2546
4868.49 2588
4869.15 2478
4869.81 2500
4870.47 2503
4871.13 2465
4871.79 2443
4872.44 2437
4873.10 2518
4873.76 2526
4874.42 2470
4875.08 2532
4875.74 2443
4876.40 2411
4877.06 2364
4877.72 2438
4878.37 2414
4879.03 2419
4879.69 2398
4880.35 2382
4881.01 2414
4881.67 2335
4882.33 2341
4882.99 2391
4883.65 2313
4884.31 2318
4884.97 2334
4885.63 2221
4886.29 2285
4886.95 2245
4887.61 2246
4888.26 2286
4888.92 2174
4889.58 2195
4890.24 2236
4890.90 2160
4891.56 2171
4892.22 2122
4892.88 2181
4893.54 2246
4894.20 2223
4894.86 2216
4895.52 2209
4896.18 2247
4896.84 2197
4897.51 2190
4898.17 2235
4898.83 2235
4899.49 2243
4900.15 2308
4900.81 2276
4901.47 2271
4902.13 2240
4902.79 2232
4903.45 2213
4904.11 2183
4904.77 2165
4905.43 2147
4906.09 2185
4906.75 2148
4907.41 2099
4908.08 2084
4908.74 2134
4909.40 2157
4910.06 2138
4910.72 2182
4911.38 2138
4912.04 2176
4912.70 2094
4913.37 2088
4914.03 2148
4914.69 2116
4915.35 2035
4916.01 2052
4916.67 1975
4917.33 1978
4918.00 1999
4918.66 1960
4919.32 1918
4919.98 1959
4920.64 1987
4921.31 1964
4921.97 1983
4922.63 2036
4923.29 2039
4923.95 1932
4924.62 1941
4925.28 1990
4925.94 1970
4926.60 1964
4927.26 1931
4927.93 1912
4928.59 1960
4929.25 1944
4929.91 1997
4930.58 1969
4931.24 1903
4931.90 1931
4932.56 1939
4933.23 1911
4933.89 1953
4934.55 1983
4935.22 1964
4935.88 1984
4936.54 2025
4937.20 2033
4937.87 2002
4938.53 2047
4939.19 2044
4939.86 2062
4940.52 1977
4941.18 1921
4941.85 1962
4942.51 1993
4943.17 1970
4943.84 1961
4944.50 1957
4945.16 2005
4945.83 1997
4946.49 1977
4947.15 2002
4947.82 1980
4948.48 1917
4949.15 1937
4949.81 1941
4950.47 1955
4951.14 1899
4951.80 1908
4952.47 1898
4953.13 1924
4953.79 1939
4954.46 1940
4955.12 1955
4955.79 1880
4956.45 1932
4957.11 2026
4957.78 1991
4958.44 2087
4959.11 2074
4959.77 2089
4960.44 2161
4961.10 2207
4961.77 2166
4962.43 2106
4963.10 2141
4963.76 2101
4964.42 2127
4965.09 2123
4965.75 2118
4966.42 2062
4967.08 1976
4967.75 1966
4968.41 1948
4969.08 1923
4969.74 1913
4970.41 1893
4971.08 1943
4971.74 1988
4972.41 1930
4973.07 2050
4973.74 2051
4974.40 2035
4975.07 2032
4975.73 1952
4976.40 1994
4977.06 2017
4977.73 2011
4978.40 1913
4979.06 1981
4979.73 2030
4980.39 2026
4981.06 2043
4981.73 2035
4982.39 1921
4983.06 1910
4983.72 1932
4984.39 1982
4985.06 1950
4985.72 1878
4986.39 1916
4987.05 1930
4987.72 1940
4988.39 1900
4989.05 1930
4989.72 1897
4990.39 1902
4991.05 1961
4991.72 1924
4992.39 1887
4993.05 1927
4993.72 1953
4994.39 2002
4995.05 2047
4995.72 2049
4996.39 2023
4997.05 2027
4997.72 1954
4998.39 1968
4999.06 2008
4999.72 1981
5000.39 1893
5001.06 1859
5001.73 1894
5002.39 1940
5003.06 1876
5003.73 1848
5004.39 1816
5005.06 1882
5005.73 1877
5006.40 1872
5007.07 1925
5007.73 1949
5008.40 1956
5009.07 1936
5009.74 1926
5010.40 1930
5011.07 1901
5011.74 1903
5012.41 1984
5013.08 2005
5013.74 1982
5014.41 1973
5015.08 1988
5015.75 2007
5016.42 2021
5017.09 2004
5017.75 2067
5018.42 2070
5019.09 2174
5019.76 2192
5020.43 2212
5021.10 2227
5021.76 2193
5022.43 2196
5023.10 2243
5023.77 2268
5024.44 2258
5025.11 2221
5025.78 2163
5026.45 2118
5027.12 2135
5027.78 2087
5028.45 2074
5029.12 2065
5029.79 1992
5030.46 1965
5031.13 1946
5031.80 1951
5032.47 1916
5033.14 1920
5033.81 1923
5034.48 1914
5035.15 1976
5035.82 1950
5036.49 1858
5037.16 1848
5037.83 1935
5038.50 1960
5039.16 1863
5039.83 1900
5040.50 1911
5041.17 1862
5041.84 1890
5042.51 1915
5043.18 1936
5043.85 1916
5044.52 1984
5045.20 1993
5045.87 1962
5046.54 2054
5047.21 2047
5047.88 2057
5048.55 2051
5049.22 2065
5049.89 2061
5050.56 2105
5051.23 2114
5051.90 2022
5052.57 2034
5053.24 2100
5053.91 2096
5054.58 2019
5055.25 2075
5055.92 2011
5056.60 2033
5057.27 2073
5057.94 2020
5058.61 1997
5059.28 1994
5059.95 1998
5060.62 1983
5061.29 1967
5061.96 1964
5062.64 1988
5063.31 1967
5063.98 1933
5064.65 1990
5065.32 2016
5065.99 2042
5066.66 2013
5067.34 2000
5068.01 2016
5068.68 2090
5069.35 2085
5070.02 2010
5070.70 2018
5071.37 2003
5072.04 2037
5072.71 2036
5073.38 2030
5074.06 2058
5074.73 2078
5075.40 1987
5076.07 1989
5076.74 1996
5077.42 2060
5078.09 2108
5078.76 2023
5079.43 2080
5080.11 2037
5080.78 2011
5081.45 2029
5082.12 2036
5082.80 2033
5083.47 2047
5084.14 2020
5084.82 2064
5085.49 2076
5086.16 2086
5086.83 2176
5087.51 2254
5088.18 2283
5088.85 2385
5089.53 2461
5090.20 2524
5090.87 2560
5091.55 2577
5092.22 2582
5092.89 2520
5093.57 2427
5094.24 2424
5094.91 2332
5095.59 2316
5096.26 2203
5096.93 2185
5097.61 2242
5098.28 2144
5098.96 2090
5099.63 2057
5100.30 2071
5100.98 2056
5101.65 2079
5102.32 2149
5103.00 2170
5103.67 2135
5104.35 2160
5105.02 2143
5105.70 2147
5106.37 2155
5107.04 2115
5107.72 2135
5108.39 2118
5109.07 2115
5109.74 2049
5110.42 2074
5111.09 2016
5111.77 2069
5112.44 2027
5113.11 2001
5113.79 2092
5114.46 2147
5115.14 2198
5115.81 2157
5116.49 2247
5117.16 2327
5117.84 2438
5118.51 2479
5119.19 2569
5119.86 2569
5120.54 2535
5121.21 2484
5121.89 2425
5122.57 2379
5123.24 2270
5123.92 2236
5124.59 2202
5125.27 2141
5125.94 2178
5126.62 2096
5127.29 2032
5127.97 2068
5128.64 2094
5129.32 2130
5130.00 2110
5130.67 2165
5131.35 2114
5132.02 2068
5132.70 2055
5133.38 2042
5134.05 1974
5134.73 1995
5135.40 2068
5136.08 1977
5136.76 1976
5137.43 2017
5138.11 2011
5138.79 2001
5139.46 1939
5140.14 1950
5140.82 2013
5141.49 1987
5142.17 1931
5142.85 1965
5143.52 1922
5144.20 1965
5144.88 1961
5145.55 1964
5146.23 1944
5146.91 1947
5147.58 1999
5148.26 1956
5148.94 1981
5149.61 1999
5150.29 1897
5150.97 1989
5151.65 1940
5152.32 1942
5153.00 1922
5153.68 1952
5154.36 1941
5155.03 1892
5155.71 1879
5156.39 1927
5157.07 1992
5157.74 2029
5158.42 1947
5159.10 1943
5159.78 1978
5160.45 1915
5161.13 1891
5161.81 1983
5162.49 1957
5163.17 1889
5163.84 1885
5164.52 1944
5165.20 1908
5165.88 1875
5166.56 1898
5167.24 1947
5167.91 1873
5168.59 1938
5169.27 1980
5169.95 1939
5170.63 1909
5171.31 1919
5171.98 1863
5172.66 1851
5173.34 1948
5174.02 1855
5174.70 1914
5175.38 1871
5176.06 1837
5176.74 1866
5177.41 1908
5178.09 1909
5178.77 1912
5179.45 1942
5180.13 1936
5180.81 1810
5181.49 1841
5182.17 1860
5182.85 1938
5183.53 1897
5184.21 1858
5184.89 1860
5185.57 1833
5186.24 1848
5186.92 1839
5187.60 1838
5188.28 1832
5188.96 1890
5189.64 1894
5190.32 1791
5191.00 1806
5191.68 1777
5192.36 1822
5193.04 1802
5193.72 1752
5194.40 1821
5195.08 1852
5195.76 1827
5196.44 1802
5197.12 1787
5197.80 1814
5198.48 1790
5199.16 1767
5199.84 1833
5200.52 1844
5201.21 1812
5201.89 1826
5202.57 1869
5203.25 1901
5203.93 1886
5204.61 1831
5205.29 1756
5205.97 1857
5206.65 1896
5207.33 1853
5208.01 1801
5208.69 1816
5209.37 1811
5210.06 1823
5210.74 1814
5211.42 1866
5212.10 1780
5212.78 1761
5213.46 1777
5214.14 1772
5214.82 1879
5215.51 1794
5216.19 1779
5216.87 1787
5217.55 1835
5218.23 1808
5218.91 1827
5219.60 1836
5220.28 1872
5220.96 1891
5221.64 1808
5222.32 1803
5223.00 1868
5223.69 1752
5224.37 1751
5225.05 1790
5225.73 1834
5226.41 1814
5227.10 1837
5227.78 1786
5228.46 1739
5229.14 1758
5229.83 1725
5230.51 1748
5231.19 1773
5231.87 1826
5232.56 1879
5233.24 1867
5233.92 1887
5234.60 1931
5235.29 1900
5235.97 1858
5236.65 1900
5237.34 1903
5238.02 1916
5238.70 1859
5239.38 1847
5240.07 1889
5240.75 1873
5241.43 1879
5242.12 1877
5242.80 1926
5243.48 1895
5244.17 1896
5244.85 1916
5245.53 1935
5246.22 1927
5246.90 1932
5247.58 1944
5248.27 1971
5248.95 1928
5249.63 1898
5250.32 1875
5251.00 1871
5251.69 1870
5252.37 1858
5253.05 1875
5253.74 1856
5254.42 1825
5255.11 1843
5255.79 1808
5256.47 1750
5257.16 1798
5257.84 1803
5258.53 1778
5259.21 1742
5259.89 1787
5260.58 1831
5261.26 1820
5261.95 1875
5262.63 1885
5263.32 1873
5264.00 1848
5264.69 1780
5265.37 1847
5266.06 1870
5266.74 1856
5267.43 1836
5268.11 1832
5268.79 1805
5269.48 1794
5270.16 1854
5270.85 1835
5271.53 1764
5272.22 1773
5272.91 1752
5273.59 1801
5274.28 1791
5274.96 1797
5275.65 1805
5276.33 1787
5277.02 1795
5277.70 1863
5278.39 1799
5279.07 1817
5279.76 1847
5280.45 1909
5281.13 1924
5281.82 1879
5282.50 1829
5283.19 1866
5283.87 1868
5284.56 1907
5285.25 1923
5285.93 1841
5286.62 1787
5287.30 1754
5287.99 1798
5288.68 1793
5289.36 1773
5290.05 1850
5290.74 1795
5291.42 1795
5292.11 1823
5292.79 1851
5293.48 1832
5294.17 1865
5294.85 1871
5295.54 1860
5296.23 1851
5296.91 1855
5297.60 1889
5298.29 1994
5298.98 1976
5299.66 2029
5300.35 2031
5301.04 2063
5301.72 2022
5302.41 1980
5303.10 1959
5303.78 1971
5304.47 2018
5305.16 2091
5305.85 2045
5306.53 2072
5307.22 1994
5307.91 2000
5308.60 1993
5309.28 2001
5309.97 2049
5310.66 2034
5311.35 2075
5312.03 2126
5312.72 2184
5313.41 2087
5314.10 2169
5314.79 2150
5315.47 2175
5316.16 2225
5316.85 2181
5317.54 2088
5318.23 2142
5318.91 2127
5319.60 2100
5320.29 2002
5320.98 1976
5321.67 1920
5322.36 2012
5323.04 1912
5323.73 1833
5324.42 1831
5325.11 1769
5325.80 1807
5326.49 1819
5327.18 1744
5327.86 1755
5328.55 1879
5329.24 1844
5329.93 1811
5330.62 1795
5331.31 1858
5332.00 1822
5332.69 1828
5333.38 1827
5334.06 1821
5334.75 1818
5335.44 1906
5336.13 1866
5336.82 1802
5337.51 1848
5338.20 1832
5338.89 1845
5339.58 1891
5340.27 1893
5340.96 1843
5341.65 1882
5342.34 1869
5343.03 1798
5343.72 1892
5344.41 1931
5345.10 1905
5345.79 1935
5346.48 1916
5347.17 2019
5347.86 2074
5348.55 2093
5349.24 2033
5349.93 1972
5350.62 2050
5351.31 2111
5352.00 2090
5352.69 2064
5353.38 1983
5354.07 1965
5354.76 1939
5355.45 1910
5356.14 1894
5356.83 1912
5357.52 1894
5358.21 1876
5358.90 1935
5359.59 1921
5360.29 1913
5360.98 1928
5361.67 1892
5362.36 1915
5363.05 1897
5363.74 1874
5364.43 1807
5365.12 1818
5365.81 1776
5366.50 1766
5367.20 1758
5367.89 1764
5368.58 1712
5369.27 1700
5369.96 1750
5370.65 1746
5371.34 1728
5372.04 1721
5372.73 1763
5373.42 1777
5374.11 1677
5374.80 1710
5375.49 1693
5376.19 1673
5376.88 1708
5377.57 1682
5378.26 1687
5378.95 1732
5379.65 1711
5380.34 1699
5381.03 1675
5381.72 1668
5382.42 1653
5383.11 1718
5383.80 1705
5384.49 1698
5385.19 1732
5385.88 1739
5386.57 1762
5387.26 1770
5387.96 1831
5388.65 1800
5389.34 1790
5390.03 1848
5390.73 1903
5391.42 1808
5392.11 1816
5392.80 1808
5393.50 1749
5394.19 1809
5394.88 1787
5395.58 1749
5396.27 1751
5396.96 1779
5397.66 1771
5398.35 1766
5399.04 1720
5399.74 1700
5400.43 1703
5401.12 1677
5401.82 1696
5402.51 1678
5403.20 1689
5403.90 1663
5404.59 1749
5405.29 1698
5405.98 1683
5406.67 1712
5407.37 1700
5408.06 1714
5408.75 1737
5409.45 1723
5410.14 1717
5410.84 1737
5411.53 1695
5412.23 1702
5412.92 1751
5413.61 1690
5414.31 1700
5415.00 1723
5415.70 1643
5416.39 1704
5417.09 1743
5417.78 1725
5418.47 1761
5419.17 1740
5419.86 1713
5420.56 1744
5421.25 1760
5421.95 1718
5422.64 1660
5423.34 1756
5424.03 1758
5424.73 1817
5425.42 1736
5426.12 1680
5426.81 1685
5427.51 1745
5428.20 1778
5428.90 1726
5429.59 1709
5430.29 1680
5430.99 1688
5431.68 1763
5432.38 1740
5433.07 1703
5433.77 1738
5434.46 1792
5435.16 1774
5435.85 1685
5436.55 1736
5437.25 1795
5437.94 1807
5438.64 1716
5439.33 1682
5440.03 1756
5440.73 1779
5441.42 1734
5442.12 1790
5442.81 1815
5443.51 1899
5444.21 1920
5444.90 1936
5445.60 1961
5446.29 2017
5446.99 2027
5447.69 2067
5448.38 2060
5449.08 2082
5449.78 2063
5450.47 2066
5451.17 2035
5451.87 1984
5452.56 1948
5453.26 1923
5453.96 1880
5454.65 1904
5455.35 1922
5456.05 1870
5456.75 1892
5457.44 1890
5458.14 1870
5458.84 1842
5459.53 1891
5460.23 1947
5460.93 1930
5461.63 2043
5462.32 2049
5463.02 2079
5463.72 2069
5464.42 2024
5465.11 1987
5465.81 2020
5466.51 1985
5467.21 1929
5467.90 1980
5468.60 1944
5469.30 1903
5470.00 1880
5470.70 1885
5471.39 1846
5472.09 1814
5472.79 1851
5473.49 1918
5474.19 1928
5474.88 1968
5475.58 1912
5476.28 1939
5476.98 1912
5477.68 2047
5478.38 2135
5479.07 2196
5479.77 2237
5480.47 2237
5481.17 2223
5481.87 2144
5482.57 2090
5483.27 2146
5483.96 2072
5484.66 2028
5485.36 1998
5486.06 2020
5486.76 2002
5487.46 2003
5488.16 2013
5488.86 2010
5489.56 2038
5490.26 2025
5490.96 2056
5491.65 2112
5492.35 2048
5493.05 2096
5493.75 2074
5494.45 2027
5495.15 2075
5495.85 2202
5496.55 2211
5497.25 2281
5497.95 2363
5498.65 2444
5499.35 2526
5500.05 2681
5500.75 2682
5501.45 2713
5502.15 2604
5502.85 2495
5503.55 2395
5504.25 2302
5504.95 2259
5505.65 2068
5506.35 2034
5507.05 1947
5507.75 1888
5508.45 1920
5509.15 1902
5509.85 1890
5510.55 1927
5511.25 1901
5511.95 1872
5512.65 1921
5513.35 1878
5514.05 1935
5514.76 1972
5515.46 1956
5516.16 1946
5516.86 1882
5517.56 1877
5518.26 1931
5518.96 1901
5519.66 1883
5520.36 1846
5521.06 1843
5521.77 1859
5522.47 1867
5523.17 1855
5523.87 1779
5524.57 1776
5525.27 1800
5525.97 1764
5526.67 1793
5527.38 1799
5528.08 1745
5528.78 1717
5529.48 1751
5530.18 1726
5530.88 1721
5531.59 1743
5532.29 1764
5532.99 1715
5533.69 1722
5534.39 1769
5535.10 1696
5535.80 1769
5536.50 1810
5537.20 1779
5537.90 1832
5538.61 1829
5539.31 1798
5540.01 1787
5540.71 1816
5541.42 1733
5542.12 1725
5542.82 1729
5543.52 1677
5544.23 1694
5544.93 1732
5545.63 1681
5546.33 1698
5547.04 1678
5547.74 1752
5548.44 1762
5549.15 1723
5549.85 1762
5550.55 1684
5551.26 1705
5551.96 1743
5552.66 1709
5553.36 1727
5554.07 1683
5554.77 1706
5555.47 1734
5556.18 1734
5556.88 1679
5557.58 1696
5558.29 1734
5558.99 1714
5559.70 1740
5560.40 1771
5561.10 1797
5561.81 1760
5562.51 1744
5563.21 1739
5563.92 1755
5564.62 1759
5565.33 1787
5566.03 1827
5566.73 1755
5567.44 1706
5568.14 1761
5568.85 1729
5569.55 1777
5570.25 1714
5570.96 1677
5571.66 1715
5572.37 1737
5573.07 1732
5573.78 1750
5574.48 1750
5575.19 1756
5575.89 1768
5576.59 1760
5577.30 1677
5578.00 1701
5578.71 1742
5579.41 1722
5580.12 1686
5580.82 1670
5581.53 1683
5582.23 1673
5582.94 1640
5583.64 1639
5584.35 1671
5585.05 1711
5585.76 1690
5586.46 1748
5587.17 1701
5587.88 1661
5588.58 1728
5589.29 1676
5589.99 1686
5590.70 1725
5591.40 1753
5592.11 1730
5592.81 1787
5593.52 1691
5594.23 1705
5594.93 1698
5595.64 1765
5596.34 1721
5597.05 1678
5597.76 1699
5598.46 1616
5599.17 1658
5599.87 1677
5600.58 1656
5601.29 1639
5601.99 1709
5602.70 1717
5603.41 1684
5604.11 1685
5604.82 1633
5605.52 1681
5606.23 1657
5606.94 1664
5607.64 1687
5608.35 1701
5609.06 1674
5609.76 1688
5610.47 1726
5611.18 1640
5611.88 1678
5612.59 1685
5613.30 1692
5614.01 1661
5614.71 1648
5615.42 1606
5616.13 1636
5616.83 1669
5617.54 1661
5618.25 1669
5618.96 1701
5619.66 1605
5620.37 1634
5621.08 1589
5621.79 1607
5622.49 1653
5623.20 1692
5623.91 1643
5624.62 1625
5625.32 1633
5626.03 1655
5626.74 1645
5627.45 1600
5628.16 1637
5628.86 1616
5629.57 1633
5630.28 1657
5630.99 1652
5631.70 1663
5632.40 1651
5633.11 1633
5633.82 1690
5634.53 1701
5635.24 1694
5635.95 1654
5636.65 1675
5637.36 1646
5638.07 1712
5638.78 1723
5639.49 1772
5640.20 1797
5640.91 1744
5641.61 1782
5642.32 1754
5643.03 1757
5643.74 1759
5644.45 1705
5645.16 1670
5645.87 1685
5646.58 1702
5647.29 1725
5648.00 1700
5648.70 1749
5649.41 1704
5650.12 1763
5650.83 1728
5651.54 1777
5652.25 1715
5652.96 1763
5653.67 1737
5654.38 1771
5655.09 1876
5655.80 1864
5656.51 1851
5657.22 1857
5657.93 1839
5658.64 1884
5659.35 1901
5660.06 1856
5660.77 1842
5661.48 1841
5662.19 1819
5662.90 1758
5663.61 1754
5664.32 1708
5665.03 1746
5665.74 1730
5666.45 1704
5667.16 1684
5667.87 1711
5668.58 1707
5669.29 1706
5670.00 1734
5670.71 1690
5671.42 1687
5672.13 1642
5672.84 1650
5673.56 1715
5674.27 1677
5674.98 1658
5675.69 1639
5676.40 1696
5677.11 1636
5677.82 1711
5678.53 1698
5679.24 1726
5679.95 1670
5680.67 1693
5681.38 1649
5682.09 1653
5682.80 1658
5683.51 1695
5684.22 1671
5684.93 1652
5685.65 1683
5686.36 1636
5687.07 1619
5687.78 1614
5688.49 1583
5689.20 1623
5689.92 1641
5690.63 1684
5691.34 1696
5692.05 1683
5692.76 1686
5693.47 1672
5694.19 1595
5694.90 1666
5695.61 1644
5696.32 1640
5697.04 1655
5697.75 1681
5698.46 1677
5699.17 1637
5699.89 1659
5700.60 1598
5701.31 1606
5702.02 1650
5702.74 1645
5703.45 1654
5704.16 1642
5704.87 1609
5705.59 1639
5706.30 1637
5707.01 1642
5707.72 1596
5708.44 1528
5709.15 1562
5709.86 1590
5710.58 1623
5711.29 1600
5712.00 1566
5712.72 1605
5713.43 1639
5714.14 1701
5714.86 1672
5715.57 1670
5716.28 1679
5717.00 1681
5717.71 1695
5718.42 1651
5719.14 1654
5719.85 1669
5720.56 1678
5721.28 1677
5721.99 1667
5722.71 1725
5723.42 1735
5724.13 1681
5724.85 1720
5725.56 1723
5726.28 1811
5726.99 1712
5727.70 1699
5728.42 1695
5729.13 1727
5729.85 1708
5730.56 1718
5731.28 1701
5731.99 1698
5732.70 1694
5733.42 1686
5734.13 1693
5734.85 1654
5735.56 1681
5736.28 1698
5736.99 1641
5737.71 1653
5738.42 1615
5739.14 1630
5739.85 1602
5740.57 1575
5741.28 1591
5742.00 1630
5742.71 1608
5743.43 1570
5744.14 1635
5744.86 1670
5745.57 1620
5746.29 1664
5747.00 1643
5747.72 1647
5748.43 1640
5749.15 1644
5749.87 1641
5750.58 1699
5751.30 1712
5752.01 1729
5752.73 1694
5753.44 1702
5754.16 1768
5754.88 1793
5755.59 1775
5756.31 1808
5757.02 1845
5757.74 1879
5758.46 1864
5759.17 1862
5759.89 1894
5760.60 1793
5761.32 1841
5762.04 1828
5762.75 1857
5763.47 1855
5764.19 1843
5764.90 1821
5765.62 1823
5766.34 1909
5767.05 2012
5767.77 2133
5768.49 2165
5769.20 2368
5769.92 2513
5770.64 2575
5771.35 2602
5772.07 2500
5772.79 2401
5773.50 2290
5774.22 2148
5774.94 2058
5775.65 2009
5776.37 1990
5777.09 1892
5777.81 1895
5778.52 1875
5779.24 1837
5779.96 1820
5780.68 1822
5781.39 1804
5782.11 1863
5782.83 1840
5783.55 1849
5784.26 1824
5784.98 1839
5785.70 1798
5786.42 1871
5787.14 1767
5787.85 1783
5788.57 1745
5789.29 1695
5790.01 1743
5790.73 1759
5791.44 1771
5792.16 1746
5792.88 1759
5793.60 1776
5794.32 1731
5795.03 1748
5795.75 1753
5796.47 1839
5797.19 1888
5797.91 1900
5798.63 1932
5799.35 1919
5800.06 1979
5800.78 2003
5801.50 1923
5802.22 1904
5802.94 1859
5803.66 1880
5804.38 1907
5805.10 1812
5805.82 1838
5806.53 1797
5807.25 1835
5807.97 1844
5808.69 1826
5809.41 1840
5810.13 1821
5810.85 1820
5811.57 1786
5812.29 1812
5813.01 1787
5813.73 1798
5814.45 1736
5815.17 1740
5815.89 1709
5816.61 1758
5817.33 1753
5818.05 1800
5818.77 1785
5819.49 1789
5820.20 1857
5820.92 1843
5821.64 1768
5822.36 1880
5823.09 1849
5823.81 1786
5824.53 1852
5825.25 1837
5825.97 1773
5826.69 1754
5827.41 1703
5828.13 1724
5828.85 1717
5829.57 1678
5830.29 1732
5831.01 1700
5831.73 1710
5832.45 1721
5833.17 1720
5833.89 1713
5834.61 1759
5835.33 1722
5836.05 1659
5836.78 1673
5837.50 1632
5838.22 1700
5838.94 1682
5839.66 1697
5840.38 1707
5841.10 1669
5841.82 1701
5842.54 1694
5843.27 1657
5843.99 1676
5844.71 1654
5845.43 1676
5846.15 1682
5846.87 1663
5847.59 1682
5848.32 1718
5849.04 1682
5849.76 1659
5850.48 1671
5851.20 1680
5851.93 1649
5852.65 1739
5853.37 1696
5854.09 1689
5854.81 1688
5855.54 1679
5856.26 1661
5856.98 1636
5857.70 1670
5858.42 1648
5859.15 1651
5859.87 1630
5860.59 1660
5861.31 1700
5862.04 1656
5862.76 1673
5863.48 1689
5864.20 1708
5864.93 1766
5865.65 1723
5866.37 1677
5867.10 1669
5867.82 1709
5868.54 1728
5869.26 1748
5869.99 1726
5870.71 1784
5871.43 1772
5872.16 1746
5872.88 1735
5873.60 1753
5874.33 1737
5875.05 1727
5875.77 1684
5876.50 1679
5877.22 1745
5877.94 1656
5878.67 1709
5879.39 1745
5880.11 1729
5880.84 1698
5881.56 1694
5882.28 1709
5883.01 1705
5883.73 1707
5884.46 1692
5885.18 1731
5885.90 1719
5886.63 1698
5887.35 1678
5888.08 1711
5888.80 1695
5889.52 1694
5890.25 1698
5890.97 1659
5891.70 1654
5892.42 1645
5893.15 1637
5893.87 1628
5894.59 1654
5895.32 1631
5896.04 1674
5896.77 1725
5897.49 1712
5898.22 1661
5898.94 1689
5899.67 1718
5900.39 1743
5901.12 1755
5901.84 1736
5902.57 1691
5903.29 1750
5904.02 1746
5904.74 1764
5905.47 1727
5906.19 1743
5906.92 1718
5907.64 1796
5908.37 1774
5909.09 1690
5909.82 1769
5910.55 1790
5911.27 1780
5912.00 1793
5912.72 1815
5913.45 1757
5914.17 1839
5914.90 1831
5915.63 1854
5916.35 1802
5917.08 1801
5917.80 1860
5918.53 1878
5919.25 1827
5919.98 1811
5920.71 1855
5921.43 1867
5922.16 1841
5922.89 1869
5923.61 1905
5924.34 1898
5925.06 1958
5925.79 1928
5926.52 1874
5927.24 1926
5927.97 1937
5928.70 1993
5929.42 1958
5930.15 1965
5930.88 1934
5931.60 2002
5932.33 2060
5933.06 2008
5933.78 2023
5934.51 2001
5935.24 2083
5935.97 2163
5936.69 2115
5937.42 2105
5938.15 2148
5938.87 2169
5939.60 2147
5940.33 2195
5941.06 2240
5941.78 2257
5942.51 2254
5943.24 2251
5943.97 2282
5944.69 2230
5945.42 2338
5946.15 2362
5946.88 2338
5947.60 2351
5948.33 2370
5949.06 2366
5949.79 2448
5950.52 2469
5951.24 2534
5951.97 2668
5952.70 2783
5953.43 2823
5954.16 2797
5954.88 2736
5955.61 2700
5956.34 2711
5957.07 2696
5957.80 2723
5958.53 2747
5959.25 2666
5959.98 2719
5960.71 2788
5961.44 2740
5962.17 2704
5962.90 2790
5963.63 2904
5964.36 2989
5965.08 3014
5965.81 3146
5966.54 3249
5967.27 3286
5968.00 3208
5968.73 3115
5969.46 3148
5970.19 3191
5970.92 3232
5971.65 3151
5972.37 3057
5973.10 3134
5973.83 3075
5974.56 2996
5975.29 3012
5976.02 3106
5976.75 3188
5977.48 3132
5978.21 3278
5978.94 3312
5979.67 3312
5980.40 3348
5981.13 3420
5981.86 3346
5982.59 3409
5983.32 3483
5984.05 3579
5984.78 3495
5985.51 3605
5986.24 3568
5986.97 3596
5987.70 3584
5988.43 3661
5989.16 3687
5989.89 3584
5990.62 3582
5991.35 3632
5992.08 3845
5992.81 3887
5993.54 3836
5994.27 3760
5995.00 3807
5995.74 3791
5996.47 3946
5997.20 3926
5997.93 3951
5998.66 3981
5999.39 3898
6000.12 3913
6000.85 3837
6001.58 3820
6002.31 3714
6003.04 3607
6003.78 3631
6004.51 3599
6005.24 3652
6005.97 3582
6006.70 3668
6007.43 3853
6008.16 4085
6008.90 4530
6009.63 5041
6010.36 5763
6011.09 6513
6011.82 7380
6012.55 8201
6013.29 8673
6014.02 8852
6014.75 8601
6015.48 8346
6016.21 7740
6016.95 6952
6017.68 6297
6018.41 5658
6019.14 4936
6019.87 4468
6020.61 4060
6021.34 3821
6022.07 3655
6022.80 3368
6023.54 3287
6024.27 3164
6025.00 3095
6025.73 3103
6026.47 3033
6027.20 2991
6027.93 2964
6028.66 2963
6029.40 2973
6030.13 3032
6030.86 2957
6031.59 2887
6032.33 2762
6033.06 2674
6033.79 2688
6034.53 2638
6035.26 2647
6035.99 2684
6036.73 2604
6037.46 2639
6038.19 2681
6038.93 2744
6039.66 2697
6040.39 2725
6041.13 2734
6041.86 2770
6042.59 2778
6043.33 2850
6044.06 2813
6044.79 2846
6045.53 2804
6046.26 2801
6047.00 2828
6047.73 2892
6048.46 2865
6049.20 3036
6049.93 3137
6050.67 3162
6051.40 3206
6052.13 3240
6052.87 3298
6053.60 3392
6054.34 3412
6055.07 3293
6055.81 3163
6056.54 3147
6057.27 3070
6058.01 2981
6058.74 2927
6059.48 3007
6060.21 2869
6060.95 2899
6061.68 2992
6062.42 2927
6063.15 2886
6063.89 2868
6064.62 2842
6065.36 2838
6066.09 2851
6066.83 2856
6067.56 2793
6068.30 2810
6069.03 2753
6069.77 2675
6070.50 2716
6071.24 2634
6071.97 2618
6072.71 2628
6073.44 2605
6074.18 2533
6074.91 2630
6075.65 2575
6076.39 2486
6077.12 2522
6077.86 2480
6078.59 2483
6079.33 2569
6080.06 2457
6080.80 2476
6081.54 2446
6082.27 2442
6083.01 2385
6083.74 2377
6084.48 2381
6085.22 2325
6085.95 2342
6086.69 2376
6087.42 2377
6088.16 2390
6088.90 2352
6089.63 2336
6090.37 2387
6091.11 2375
6091.84 2359
6092.58 2382
6093.32 2346
6094.05 2305
6094.79 2348
6095.53 2305
6096.26 2325
6097.00 2291
6097.74 2257
6098.47 2255
6099.21 2309
6099.95 2224
6100.69 2265
6101.42 2252
6102.16 2201
6102.90 2247
6103.63 2250
6104.37 2224
6105.11 2209
6105.85 2213
6106.58 2252
6107.32 2181
6108.06 2183
6108.80 2183
6109.53 2210
6110.27 2179
6111.01 2143
6111.75 2248
6112.49 2231
6113.22 2180
6113.96 2248
6114.70 2213
6115.44 2283
6116.17 2289
6116.91 2246
6117.65 2212
6118.39 2203
6119.13 2216
6119.87 2203
6120.60 2242
6121.34 2269
6122.08 2266
6122.82 2304
6123.56 2314
6124.30 2355
6125.03 2333
6125.77 2315
6126.51 2347
6127.25 2370
6127.99 2414
6128.73 2399
6129.47 2373
6130.21 2431
6130.94 2426
6131.68 2463
6132.42 2424
6133.16 2457
6133.90 2431
6134.64 2473
6135.38 2496
6136.12 2549
6136.86 2565
6137.60 2632
6138.34 2723
6139.08 2704
6139.81 2774
6140.55 2825
6141.29 2863
6142.03 2805
6142.77 2756
6143.51 2755
6144.25 2789
6144.99 2772
6145.73 2700
6146.47 2702
6147.21 2713
6147.95 2657
6148.69 2638
6149.43 2749
6150.17 2763
6150.91 2726
6151.65 2734
6152.39 2738
6153.13 2703
6153.87 2728
6154.61 2780
6155.35 2818
6156.09 2778
6156.83 2885
6157.58 2933
6158.32 2942
6159.06 2932
6159.80 2966
6160.54 3016
6161.28 3042
6162.02 3139
6162.76 3210
6163.50 3323
6164.24 3425
6164.98 3534
6165.72 3548
6166.46 3551
6167.21 3642
6167.95 3632
6168.69 3653
6169.43 3636
6170.17 3653
6170.91 3631
6171.65 3586
6172.39 3548
6173.14 3532
6173.88 3512
6174.62 3447
6175.36 3456
6176.10 3464
6176.84 3552
6177.59 3759
6178.33 4074
6179.07 4499
6179.81 4961
6180.55 5547
6181.30 6044
6182.04 6601
6182.78 6784
6183.52 6894
6184.26 6710
6185.01 6352
6185.75 5997
6186.49 5513
6187.23 5091
6187.97 4752
6188.72 4415
6189.46 4229
6190.20 3961
6190.94 3850
6191.69 3865
6192.43 3801
6193.17 3740
6193.92 3670
6194.66 3618
6195.40 3630
6196.14 3585
6196.89 3478
6197.63 3451
6198.37 3441
6199.12 3468
6199.86 3445
6200.60 3411
6201.34 3447
6202.09 3516
6202.83 3710
6203.57 3833
6204.32 4139
6205.06 4712
6205.80 5602
6206.55 6634
6207.29 7445
6208.03 8171
6208.78 8594
6209.52 8765
6210.27 8570
6211.01 8068
6211.75 7368
6212.50 6518
6213.24 5846
6213.98 5150
6214.73 4482
6215.47 4044
6216.22 3746
6216.96 3527
6217.71 3329
6218.45 3239
6219.19 3131
6219.94 3008
6220.68 2982
6221.43 2974
6222.17 3013
6222.92 3044
6223.66 2979
6224.40 2925
6225.15 2848
6225.89 2705
6226.64 2761
6227.38 2658
6228.13 2683
6228.87 2608
6229.62 2495
6230.36 2475
6231.11 2461
6231.85 2504
6232.60 2438
6233.34 2440
6234.09 2539
6234.83 2498
6235.58 2526
6236.32 2559
6237.07 2583
6237.81 2629
6238.56 2638
6239.30 2695
6240.05 2635
6240.80 2756
6241.54 2761
6242.29 2712
6243.03 2778
6243.78 2864
6244.52 2831
6245.27 2889
6246.02 2989
6246.76 2938
6247.51 2947
6248.25 2930
6249.00 2906
6249.75 2855
6250.49 2838
6251.24 2797
6251.98 2814
6252.73 2765
6253.48 2697
6254.22 2625
6254.97 2597
6255.72 2579
6256.46 2611
6257.21 2612
6257.95 2617
6258.70 2560
6259.45 2562
6260.19 2581
6260.94 2583
6261.69 2538
6262.43 2488
6263.18 2479
6263.93 2581
6264.68 2490
6265.42 2512
6266.17 2434
6266.92 2453
6267.66 2423
6268.41 2423
6269.16 2411
6269.91 2424
6270.65 2438
6271.40 2371
6272.15 2364
6272.89 2388
6273.64 2367
6274.39 2369
6275.14 2406
6275.88 2434
6276.63 2410
6277.38 2469
6278.13 2462
6278.88 2439
6279.62 2420
6280.37 2337
6281.12 2285
6281.87 2293
6282.62 2340
6283.36 2266
6284.11 2250
6284.86 2205
6285.61 2203
6286.36 2138
6287.10 2077
6287.85 2107
6288.60 2094
6289.35 2108
6290.10 2137
6290.85 2100
6291.59 2136
6292.34 2063
6293.09 2078
6293.84 2036
6294.59 2041
6295.34 2095
6296.09 2138
6296.84 2108
6297.58 2077
6298.33 2000
6299.08 1995
6299.83 2066
6300.58 1965
6301.33 1974
6302.08 1999
6302.83 2018
6303.58 2025
6304.33 2027
6305.08 1989
6305.83 2004
6306.58 2019
6307.32 1995
6308.07 2005
6308.82 2046
6309.57 1936
6310.32 1996
6311.07 2078
6311.82 2022
6312.57 1962
6313.32 1952
6314.07 2011
6314.82 2062
6315.57 2016
6316.32 1979
6317.07 2009
6317.82 2028
6318.57 1982
6319.32 1987
6320.07 1965
6320.82 1947
6321.57 1943
6322.32 1900
6323.07 1890
6323.82 1902
6324.58 1867
6325.33 1930
6326.08 1957
6326.83 1935
6327.58 1941
6328.33 1923
6329.08 1936
6329.83 1888
6330.58 1899
6331.33 1839
6332.08 1882
6332.83 1947
6333.58 1920
6334.34 1871
6335.09 1887
6335.84 1877
6336.59 1872
6337.34 1902
6338.09 1876
6338.84 1885
6339.59 1908
6340.35 1856
6341.10 1862
6341.85 1831
6342.60 1873
6343.35 1902
6344.10 1923
6344.86 1956
6345.61 1818
6346.36 1868
6347.11 1951
6347.86 1972
6348.62 1964
6349.37 2016
6350.12 2017
6350.87 2004
6351.62 2034
6352.38 2164
6353.13 2126
6353.88 2087
6354.63 2141
6355.38 2175
6356.14 2121
6356.89 2026
6357.64 2023
6358.39 2013
6359.15 1961
6359.90 1964
6360.65 2008
6361.40 1954
6362.16 1963
6362.91 2001
6363.66 2040
6364.42 1992
6365.17 2063
6365.92 2079
6366.67 2070
6367.43 2098
6368.18 2143
6368.93 2080
6369.69 2089
6370.44 2017
6371.19 1972
6371.95 1981
6372.70 1963
6373.45 1984
6374.21 1906
6374.96 1917
6375.71 1949
6376.47 1964
6377.22 1934
6377.98 1962
6378.73 1968
6379.48 1907
6380.24 1892
6380.99 1925
6381.74 1947
6382.50 1997
6383.25 1961
6384.01 1976
6384.76 1927
6385.51 1919
6386.27 1873
6387.02 1885
6387.78 1859
6388.53 1881
6389.29 1836
6390.04 1837
6390.79 1851
6391.55 1876
6392.30 1926
6393.06 1869
6393.81 1844
6394.57 1898
6395.32 1858
6396.08 1857
6396.83 1867
6397.59 1852
6398.34 1854
6399.10 1765
6399.85 1798
6400.61 1814
6401.36 1796
6402.12 1771
6402.87 1831
6403.63 1839
6404.38 1803
6405.14 1807
6405.89 1815
6406.65 1871
6407.40 1877
6408.16 1827
6408.91 1852
6409.67 1909
6410.43 1907
6411.18 1876
6411.94 1854
6412.69 1851
6413.45 1787
6414.20 1785
6414.96 1857
6415.72 1898
6416.47 1926
6417.23 1873
6417.98 1820
6418.74 1841
6419.50 1814
6420.25 1907
6421.01 1911
6421.77 1873
6422.52 1842
6423.28 1910
6424.03 1914
6424.79 1847
6425.55 1867
6426.30 1826
6427.06 1890
6427.82 1919
6428.57 1915
6429.33 1876
6430.09 1908
6430.84 1892
6431.60 1939
6432.36 1906
6433.11 1955
6433.87 1941
6434.63 2041
6435.39 1960
6436.14 1997
6436.90 1976
6437.66 1954
6438.41 1973
6439.17 2029
6439.93 1981
6440.69 2025
6441.44 2019
6442.20 2091
6442.96 2046
6443.72 1999
6444.47 2103
6445.23 2085
6445.99 2077
6446.75 2103
6447.50 2074
6448.26 2094
6449.02 2117
6449.78 2100
6450.54 2020
6451.29 2045
6452.05 2122
6452.81 2150
6453.57 2124
6454.33 2116
6455.08 2145
6455.84 2147
6456.60 2219
6457.36 2173
6458.12 2192
6458.88 2182
6459.64 2222
6460.39 2279
6461.15 2242
6461.91 2225
6462.67 2303
6463.43 2346
6464.19 2316
6464.95 2398
6465.70 2362
6466.46 2327
6467.22 2369
6467.98 2343
6468.74 2306
6469.50 2378
6470.26 2493
6471.02 2503
6471.78 2424
6472.54 2428
6473.30 2476
6474.05 2493
6474.81 2502
6475.57 2549
6476.33 2594
6477.09 2601
6477.85 2572
6478.61 2636
6479.37 2718
6480.13 2724
6480.89 2764
6481.65 2792
6482.41 2760
6483.17 2846
6483.93 2876
6484.69 2884
6485.45 2873
6486.21 2874
6486.97 2890
6487.73 2976
6488.49 2919
6489.25 2933
6490.01 2958
6490.77 3062
6491.53 3138
6492.29 3096
6493.05 3157
6493.81 3094
6494.57 3186
6495.33 3087
6496.10 3181
6496.86 3140
6497.62 3080
6498.38 3056
6499.14 3130
6499.90 3117
6500.66 3072
6501.42 3239
6502.18 3296
6502.94 3457
6503.70 3850
6504.47 4466
6505.23 5266
6505.99 6360
6506.75 7501
6507.51 8160
6508.27 8723
6509.03 8813
6509.79 8612
6510.56 7902
6511.32 7192
6512.08 6462
6512.84 5721
6513.60 5099
6514.36 4593
6515.13 4216
6515.89 3875
6516.65 3605
6517.41 3464
6518.17 3386
6518.94 3364
6519.70 3327
6520.46 3314
6521.22 3425
6521.98 3351
6522.75 3311
6523.51 3492
6524.27 3547
6525.03 3478
6525.79 3564
6526.56 3673
6527.32 3703
6528.08 3719
6528.84 3691
6529.61 3614
6530.37 3644
6531.13 3746
6531.90 3907
6532.66 4287
6533.42 4686
6534.18 5180
6534.95 5707
6535.71 6215
6536.47 6330
6537.24 6137
6538.00 5837
6538.76 5605
6539.53 5001
6540.29 4582
6541.05 4296
6541.82 3983
6542.58 3675
6543.34 3547
6544.11 3502
6544.87 3416
6545.63 3396
6546.40 3372
6547.16 3381
6547.92 3355
6548.69 3297
6549.45 3286
6550.21 3278
6550.98 3184
6551.74 3114
6552.51 3143
6553.27 3154
6554.03 3132
6554.80 3139
6555.56 3123
6556.33 3124
6557.09 3152
6557.85 3083
6558.62 3160
6559.38 3179
6560.15 3150
6560.91 3189
6561.68 3228
6562.44 3303
6563.21 3304
6563.97 3245
6564.74 3251
6565.50 3295
6566.26 3292
6567.03 3274
6567.79 3254
6568.56 3317
6569.32 3331
6570.09 3344
6570.85 3290
6571.62 3335
6572.38 3369
6573.15 3384
6573.91 3487
6574.68 3451
6575.44 3498
6576.21 3464
6576.98 3422
6577.74 3434
6578.51 3463
6579.27 3412
6580.04 3496
6580.80 3536
6581.57 3596
6582.33 3633
6583.10 3596
6583.87 3632
6584.63 3585
6585.40 3526
6586.16 3502
6586.93 3460
6587.70 3448
6588.46 3401
6589.23 3461
6589.99 3524
6590.76 3607
6591.53 3713
6592.29 3940
6593.06 4004
6593.82 4181
6594.59 4292
6595.36 4374
6596.12 4275
6596.89 4201
6597.66 4109
6598.42 4052
6599.19 3756
6599.96 3586
6600.72 3519
6601.49 3361
6602.26 3286
6603.02 3279
6603.79 3207
6604.56 3144
6605.33 3190
6606.09 3116
6606.86 3122
6607.63 3085
6608.39 3149
6609.16 3156
6609.93 3212
6610.70 3131
6611.46 3120
6612.23 3201
6613.00 3116
6613.77 3077
6614.53 3069
6615.30 3078
6616.07 3038
6616.84 3033
6617.60 3101
6618.37 3184
6619.14 3253
6619.91 3303
6620.68 3444
6621.44 3537
6622.21 3612
6622.98 3603
6623.75 3525
6624.52 3498
6625.28 3388
6626.05 3349
6626.82 3328
6627.59 3232
6628.36 3157
6629.13 3012
6629.89 2943
6630.66 3068
6631.43 3140
6632.20 3127
6632.97 3268
6633.74 3366
6634.51 3467
6635.27 3537
6636.04 3486
6636.81 3525
6637.58 3629
6638.35 3728
6639.12 3784
6639.89 3911
6640.66 3979
6641.43 4046
6642.19 3972
6642.96 3996
6643.73 3835
6644.50 3650
6645.27 3420
6646.04 3274
6646.81 3117
6647.58 2944
6648.35 2859
6649.12 2750
6649.89 2597
6650.66 2563
6651.43 2581
6652.20 2551
6652.97 2523
6653.74 2514
6654.51 2522
6655.28 2512
6656.05 2498
6656.82 2579
6657.59 2533
6658.36 2494
6659.13 2494
6659.90 2480
6660.67 2500
6661.44 2467
6662.21 2436
6662.98 2470
6663.75 2504
6664.52 2495
6665.29 2420
6666.06 2386
6666.83 2485
6667.60 2523
6668.37 2480
6669.14 2476
6669.91 2519
6670.68 2579
6671.46 2572
6672.23 2476
6673.00 2500
6673.77 2501
6674.54 2506
6675.31 2535
6676.08 2542
6676.85 2499
6677.62 2544
6678.40 2574
6679.17 2553
6679.94 2554
6680.71 2597
6681.48 2584
6682.25 2591
6683.02 2570
6683.80 2685
6684.57 2651
6685.34 2713
6686.11 2718
6686.88 2614
6687.65 2584
6688.43 2584
6689.20 2475
6689.97 2399
6690.74 2383
6691.51 2347
6692.29 2267
6693.06 2275
6693.83 2304
6694.60 2260
6695.37 2246
6696.15 2307
6696.92 2270
6697.69 2205
6698.46 2196
6699.24 2189
6700.01 2219
6700.78 2198
6701.55 2172
6702.33 2219
6703.10 2193
6703.87 2117
6704.64 2186
6705.42 2146
6706.19 2109
6706.96 2085
6707.74 2045
6708.51 2055
6709.28 2089
6710.06 2043
6710.83 2082
6711.60 2039
6712.37 2064
6713.15 2055
6713.92 2018
6714.69 1989
6715.47 1982
6716.24 2010
6717.01 1972
6717.79 2009
6718.56 2042
6719.34 2015
6720.11 2020
6720.88 1997
6721.66 2007
6722.43 2004
6723.20 1969
6723.98 1957
6724.75 1979
6725.53 1919
6726.30 1970
6727.07 1985
6727.85 1917
6728.62 1871
6729.40 1888
6730.17 1919
6730.95 1888
6731.72 1896
6732.49 1915
6733.27 1915
6734.04 1860
6734.82 1878
6735.59 1919
6736.37 1897
6737.14 1877
6737.92 1942
6738.69 1947
6739.47 1943
6740.24 1905
6741.01 1979
6741.79 1959
6742.56 1934
6743.34 1913
6744.11 1965
6744.89 1958
6745.67 1958
6746.44 2013
6747.22 1982
6747.99 2038
6748.77 1994
6749.54 2015
6750.32 2053
6751.09 2126
6751.87 2075
6752.64 2075
6753.42 2116
6754.19 2060
6754.97 2053
6755.75 1994
6756.52 1978
6757.30 1998
6758.07 2011
6758.85 2012
6759.63 1994
6760.40 1985
6761.18 1951
6761.95 1936
6762.73 1962
6763.51 1952
6764.28 1902
6765.06 1913
6765.83 1893
6766.61 1883
6767.39 1938
6768.16 1972
6768.94 1918
6769.72 1918
6770.49 1866
6771.27 1856
6772.05 1888
6772.82 1904
6773.60 1888
6774.38 1866
6775.15 1820
6775.93 1857
6776.71 1845
6777.48 1836
6778.26 1805
6779.04 1813
6779.82 1778
6780.59 1750
6781.37 1742
6782.15 1808
6782.92 1769
6783.70 1790
6784.48 1764
6785.26 1789
6786.03 1773
6786.81 1783
6787.59 1786
6788.37 1752
6789.14 1743
6789.92 1719
6790.70 1741
6791.48 1675
6792.25 1687
6793.03 1674
6793.81 1717
6794.59 1729
6795.37 1685
6796.14 1691
6796.92 1789
6797.70 1721
6798.48 1681
6799.26 1773
6800.04 1730
6800.81 1686
6801.59 1717
6802.37 1734
6803.15 1757
6803.93 1791
6804.71 1771
6805.48 1748
6806.26 1715
6807.04 1732
6807.82 1699
6808.60 1738
6809.38 1716
6810.16 1690
6810.94 1699
6811.71 1714
6812.49 1728
6813.27 1693
6814.05 1679
6814.83 1697
6815.61 1728
6816.39 1738
6817.17 1688
6817.95 1675
6818.73 1719
6819.51 1712
6820.29 1689
6821.07 1700
6821.84 1678
6822.62 1705
6823.40 1672
6824.18 1659
6824.96 1692
6825.74 1702
6826.52 1707
6827.30 1675
6828.08 1662
6828.86 1686
6829.64 1691
6830.42 1681
6831.20 1738
6831.98 1716
6832.76 1717
6833.54 1764
6834.32 1864
6835.10 1941
6835.88 2044
6836.66 2232
6837.44 2395
6838.22 2476
6839.01 2475
6839.79 2480
6840.57 2362
6841.35 2260
6842.13 2191
6842.91 2112
6843.69 2073
6844.47 1979
6845.25 1940
6846.03 1972
6846.81 1919
6847.59 1938
6848.37 1990
6849.16 2055
6849.94 2050
6850.72 2120
6851.50 2113
6852.28 2053
6853.06 2062
6853.84 2074
6854.62 1997
6855.41 1891
6856.19 1934
6856.97 1936
6857.75 1859
6858.53 1810
6859.31 1802
6860.10 1805
6860.88 1768
6861.66 1770
6862.44 1748
6863.22 1752
6864.00 1797
6864.79 1855
6865.57 1895
6866.35 1876
6867.13 1840
6867.91 1906
6868.70 1986
6869.48 1983
6870.26 1917
6871.04 1961
6871.83 2014
6872.61 1954
6873.39 1972
6874.17 1977
6874.96 2006
6875.74 2020
6876.52 2046
6877.30 2051
6878.09 2058
6878.87 2089
6879.65 2171
6880.43 2284
6881.22 2241
6882.00 2250
6882.78 2277
6883.57 2239
6884.35 2309
6885.13 2322
6885.92 2378
6886.70 2431
6887.48 2438
6888.27 2458
6889.05 2431
6889.83 2449
6890.62 2401
6891.40 2329
6892.18 2197
6892.97 2236
6893.75 2202
6894.53 2159
6895.32 2114
6896.10 2168
6896.88 2089
6897.67 2124
6898.45 2142
6899.24 2089
6900.02 2121
6900.80 2087
6901.59 2050
6902.37 2102
6903.16 2067
6903.94 2116
6904.73 2057
6905.51 2032
6906.29 2077
6907.08 2061
6907.86 2059
6908.65 2109
6909.43 2062
6910.22 2024
6911.00 2043
6911.79 2079
6912.57 2036
6913.35 2038
6914.14 2039
6914.92 2089
6915.71 2054
6916.49 2067
6917.28 2023
6918.06 2036
6918.85 2129
6919.63 2151
6920.42 2112
6921.20 2136
6921.99 2036
6922.78 2167
6923.56 2214
6924.35 2196
6925.13 2199
6925.92 2166
6926.70 2190
6927.49 2212
6928.27 2269
6929.06 2198
6929.84 2267
6930.63 2270
6931.42 2290
6932.20 2308
6932.99 2282
6933.77 2266
6934.56 2315
6935.35 2285
6936.13 2269
6936.92 2367
6937.70 2411
6938.49 2488
6939.28 2548
6940.06 2660
6940.85 2769
6941.63 2837
6942.42 2896
6943.21 2918
6943.99 3003
6944.78 3027
6945.57 2971
6946.35 2986
6947.14 3084
6947.93 3008
6948.71 3002
6949.50 2913
6950.29 2916
6951.07 2860
6951.86 2734
6952.65 2770
6953.44 2776
6954.22 2748
6955.01 2787
6955.80 2751
6956.58 2780
6957.37 2746
6958.16 2774
6958.95 2872
6959.73 2788
6960.52 2811
6961.31 2957
6962.09 3008
6962.88 2956
6963.67 2994
6964.46 2957
6965.25 3074
6966.03 3259
6966.82 3306
6967.61 3425
6968.40 3525
6969.18 3596
6969.97 3671
6970.76 3674
6971.55 3640
6972.34 3628
6973.12 3590
6973.91 3618
6974.70 3571
6975.49 3661
6976.28 3730
6977.07 3691
6977.85 3808
6978.64 3976
6979.43 4250
6980.22 4671
6981.01 5207
6981.80 6056
6982.59 7152
6983.37 8385
6984.16 9426
6984.95 10332
6985.74 10716
6986.53 10670
6987.32 10200
6988.11 9269
6988.90 8153
6989.69 7167
6990.47 6188
6991.26 5264
6992.05 4523
6992.84 4009
6993.63 3621
6994.42 3340
6995.21 3111
6996.00 2980
6996.79 2860
6997.58 2706
6998.37 2653
6999.16 2703
6999.95 2619
7000.74 2547
7001.53 2501
7002.32 2518
7003.11 2407
7003.90 2347
7004.69 2300
7005.48 2310
7006.27 2238
7007.06 2181
7007.85 2190
7008.64 2215
7009.43 2285
7010.22 2353
7011.01 2373
7011.80 2382
7012.59 2426
7013.38 2490
7014.17 2527
7014.96 2496
7015.75 2434
7016.54 2409
7017.33 2414
7018.12 2436
7018.91 2408
7019.70 2332
7020.49 2443
7021.28 2480
7022.07 2556
7022.87 2619
7023.66 2639
7024.45 2633
7025.24 2598
7026.03 2589
7026.82 2562
7027.61 2530
7028.40 2487
7029.19 2460
7029.99 2390
7030.78 2401
7031.57 2368
7032.36 2315
7033.15 2282
7033.94 2265
7034.74 2302
7035.53 2392
7036.32 2328
7037.11 2316
7037.90 2349
7038.69 2373
7039.49 2417
7040.28 2352
7041.07 2393
7041.86 2405
7042.65 2439
7043.45 2514
7044.24 2458
7045.03 2442
7045.82 2495
7046.61 2454
7047.41 2490
7048.20 2471
7048.99 2578
7049.78 2582
7050.58 2537
7051.37 2526
7052.16 2499
7052.95 2394
7053.75 2389
7054.54 2362
7055.33 2387
7056.13 2352
7056.92 2302
7057.71 2367
7058.50 2361
7059.30 2351
7060.09 2321
7060.88 2281
7061.68 2342
7062.47 2289
7063.26 2306
7064.06 2286
7064.85 2285
7065.64 2180
7066.44 2205
7067.23 2184
7068.02 2172
7068.82 2250
7069.61 2208
7070.40 2166
7071.20 2104
7071.99 2109
7072.78 2133
7073.58 2112
7074.37 2141
7075.17 2099
7075.96 2049
7076.75 2062
7077.55 2063
7078.34 2072
7079.14 1989
7079.93 2035
7080.72 2008
7081.52 1952
7082.31 1949
7083.11 1974
7083.90 1958
7084.70 1935
7085.49 1986
7086.28 2082
7087.08 2045
7087.87 1955
7088.67 1980
7089.46 2029
7090.26 1939
7091.05 1932
7091.85 1889
7092.64 1920
7093.44 1882
7094.23 1897
7095.03 1869
7095.82 1896
7096.62 1865
7097.41 1914
7098.21 1807
7099.00 1793
7099.80 1825
7100.59 1807
7101.39 1834
7102.18 1914
7102.98 1905
7103.77 1833
7104.57 1820
7105.37 1790
7106.16 1769
7106.96 1774
7107.75 1704
7108.55 1618
7109.34 1648
7110.14 1631
7110.94 1610
7111.73 1602
7112.53 1591
7113.32 1590
7114.12 1619
7114.92 1645
7115.71 1656
7116.51 1616
7117.30 1672
7118.10 1603
7118.90 1594
7119.69 1625
7120.49 1601
7121.29 1614
7122.08 1620
7122.88 1677
7123.68 1611
7124.47 1568
7125.27 1574
7126.07 1574
7126.86 1582
7127.66 1637
7128.46 1670
7129.25 1626
7130.05 1625
7130.85 1695
7131.64 1664
7132.44 1615
7133.24 1592
7134.04 1621
7134.83 1594
7135.63 1622
7136.43 1623
7137.23 1599
7138.02 1561
7138.82 1543
7139.62 1583
7140.42 1624
7141.21 1584
7142.01 1564
7142.81 1555
7143.61 1568
7144.40 1582
7145.20 1505
7146.00 1516
7146.80 1545
7147.59 1580
7148.39 1574
7149.19 1497
7149.99 1507
7150.79 1525
7151.59 1549
7152.38 1519
7153.18 1518
7153.98 1491
7154.78 1565
7155.58 1603
7156.38 1523
7157.17 1540
7157.97 1548
7158.77 1559
7159.57 1575
7160.37 1544
7161.17 1509
7161.97 1587
7162.76 1586
7163.56 1534
7164.36 1552
7165.16 1538
7165.96 1571
7166.76 1524
7167.56 1517
7168.36 1511
7169.16 1498
7169.96 1473
7170.75 1481
7171.55 1502
7172.35 1454
7173.15 1455
7173.95 1426
7174.75 1428
7175.55 1436
7176.35 1417
7177.15 1454
7177.95 1460
7178.75 1430
7179.55 1454
7180.35 1429
7181.15 1494
7181.95 1471
7182.75 1492
7183.55 1497
7184.35 1456
7185.15 1459
7185.95 1510
7186.75 1463
7187.55 1450
7188.35 1420
7189.15 1407
7189.95 1386
7190.75 1404
7191.55 1417
7192.35 1379
7193.15 1390
7193.95 1366
7194.75 1371
7195.55 1402
7196.35 1416
7197.15 1421
7197.95 1453
7198.76 1450
7199.56 1468
7200.36 1468
7201.16 1493
7201.96 1484
7202.76 1455
7203.56 1438
7204.36 1421
7205.16 1430
7205.96 1418
7206.77 1415
7207.57 1371
7208.37 1417
7209.17 1370
7209.97 1356
7210.77 1380
7211.57 1385
7212.38 1402
7213.18 1381
7213.98 1329
7214.78 1351
7215.58 1395
7216.38 1380
7217.19 1405
7217.99 1373
7218.79 1382
7219.59 1393
7220.39 1374
7221.20 1361
7222.00 1356
7222.80 1367
7223.60 1377
7224.40 1392
7225.21 1405
7226.01 1405
7226.81 1448
7227.61 1445
7228.42 1421
7229.22 1410
7230.02 1418
7230.82 1379
7231.63 1430
7232.43 1452
7233.23 1444
7234.03 1506
7234.84 1493
7235.64 1579
7236.44 1544
7237.25 1508
7238.05 1536
7238.85 1502
7239.65 1486
7240.46 1459
7241.26 1478
7242.06 1487
7242.87 1459
7243.67 1431
7244.47 1432
7245.28 1386
7246.08 1400
7246.88 1370
7247.69 1391
7248.49 1365
7249.30 1352
7250.10 1357
7250.90 1414
7251.71 1437
7252.51 1402
7253.31 1411
7254.12 1420
7254.92 1408
7255.73 1403
7256.53 1433
7257.33 1438
7258.14 1468
7258.94 1401
7259.75 1429
7260.55 1466
7261.35 1449
7262.16 1469
7262.96 1471
7263.77 1461
7264.57 1470
7265.38 1383
7266.18 1398
7266.99 1438
7267.79 1448
7268.59 1459
7269.40 1388
7270.20 1385
7271.01 1460
7271.81 1469
7272.62 1472
7273.42 1461
7274.23 1469
7275.03 1476
7275.84 1471
7276.64 1464
7277.45 1479
7278.25 1513
7279.06 1466
7279.86 1502
7280.67 1541
7281.48 1567
7282.28 1617
7283.09 1707
7283.89 1703
7284.70 1706
7285.50 1668
7286.31 1684
7287.11 1652
7287.92 1627
7288.73 1573
7289.53 1542
7290.34 1529
7291.14 1520
7291.95 1534
7292.76 1493
7293.56 1497
7294.37 1497
7295.17 1446
7295.98 1440
7296.79 1459
7297.59 1487
7298.40 1473
7299.21 1458
7300.01 1473
7300.82 1477
7301.62 1492
7302.43 1476
7303.24 1465
7304.04 1465
7304.85 1465
7305.66 1541
7306.46 1538
7307.27 1508
7308.08 1520
7308.89 1545
7309.69 1535
7310.50 1550
7311.31 1588
7312.11 1601
7312.92 1600
7313.73 1568
7314.53 1528
7315.34 1584
7316.15 1663
7316.96 1782
7317.76 1810
7318.57 1828
7319.38 1936
7320.19 1962
7320.99 1898
7321.80 1871
7322.61 1855
7323.42 1760
7324.22 1693
7325.03 1678
7325.84 1631
7326.65 1586
7327.46 1572
7328.26 1532
7329.07 1569
7329.88 1549
7330.69 1501
7331.50 1514
7332.30 1509
7333.11 1459
7333.92 1493
7334.73 1442
7335.54 1469
7336.35 1521
7337.15 1506
7337.96 1515
7338.77 1574
7339.58 1549
7340.39 1531
7341.20 1529
7342.01 1489
7342.82 1497
7343.62 1505
7344.43 1509
7345.24 1531
7346.05 1555
7346.86 1508
7347.67 1500
7348.48 1443
7349.29 1454
7350.10 1437
7350.91 1412
7351.71 1401
7352.52 1424
7353.33 1416
7354.14 1366
7354.95 1396
7355.76 1460
7356.57 1448
7357.38 1439
7358.19 1440
7359.00 1490
7359.81 1530
7360.62 1552
7361.43 1514
7362.24 1483
7363.05 1538
7363.86 1530
7364.67 1469
7365.48 1464
7366.29 1486
7367.10 1507
7367.91 1478
7368.72 1485
7369.53 1376
7370.34 1403
7371.15 1411
7371.96 1431
7372.77 1386
7373.58 1364
7374.39 1400
7375.20 1409
7376.01 1429
7376.82 1403
7377.63 1413
7378.45 1457
7379.26 1521
7380.07 1512
7380.88 1555
7381.69 1556
7382.50 1566
7383.31 1532
7384.12 1491
7384.93 1489
7385.74 1479
7386.56 1421
7387.37 1439
7388.18 1374
7388.99 1367
7389.80 1336
7390.61 1372
7391.42 1346
7392.24 1333
7393.05 1303
7393.86 1330
7394.67 1320
7395.48 1349
7396.29 1327
7397.10 1310
7397.92 1318
7398.73 1353
7399.54 1394
7400.35 1405
7401.16 1387
7401.98 1395
7402.79 1385
7403.60 1395
7404.41 1364
7405.23 1357
7406.04 1346
7406.85 1354
7407.66 1303
7408.47 1246
7409.29 1249
7410.10 1263
7410.91 1288
7411.72 1278
7412.54 1252
7413.35 1274
7414.16 1225
7414.98 1236
7415.79 1253
7416.60 1251
7417.41 1241
7418.23 1227
7419.04 1236
7419.85 1218
7420.67 1259
7421.48 1225
7422.29 1259
7423.11 1270
7423.92 1215
7424.73 1240
7425.54 1271
7426.36 1214
7427.17 1248
7427.99 1251
7428.80 1256
7429.61 1179
7430.43 1253
7431.24 1249
7432.05 1213
7432.87 1213
7433.68 1190
7434.49 1193
7435.31 1164
7436.12 1219
7436.94 1223
7437.75 1210
7438.56 1227
7439.38 1208
7440.19 1280
7441.01 1250
7441.82 1252
7442.64 1231
7443.45 1214
7444.26 1192
7445.08 1232
7445.89 1207
7446.71 1206
7447.52 1208
7448.34 1204
7449.15 1214
7449.97 1204
7450.78 1212
7451.59 1188
7452.41 1155
7453.22 1141
7454.04 1187
7454.85 1201
7455.67 1203
7456.48 1165
7457.30 1140
7458.11 1193
7458.93 1184
7459.74 1193
7460.56 1143
7461.38 1190
7462.19 1210
7463.01 1198
7463.82 1154
7464.64 1207
7465.45 1198
7466.27 1199
7467.08 1215
7467.90 1241
7468.72 1222
7469.53 1209
7470.35 1254
7471.16 1255
7471.98 1230
7472.79 1199
7473.61 1177
7474.43 1162
7475.24 1207
7476.06 1170
7476.87 1199
7477.69 1203
7478.51 1166
7479.32 1214
7480.14 1239
7480.96 1293
7481.77 1241
7482.59 1234
7483.41 1243
7484.22 1223
7485.04 1213
7485.85 1191
7486.67 1209
7487.49 1196
7488.31 1207
7489.12 1152
7489.94 1244
7490.76 1199
7491.57 1196
7492.39 1170
7493.21 1178
7494.02 1201
7494.84 1197
7495.66 1195
7496.48 1202
7497.29 1177
7498.11 1210
7498.93 1221
7499.74 1207
7500.56 1186
7501.38 1238
7502.20 1184
7503.01 1215
7503.83 1255
7504.65 1208
7505.47 1250
7506.29 1214
7507.10 1235
7507.92 1225
7508.74 1214
7509.56 1238
7510.37 1244
7511.19 1243
7512.01 1243
7512.83 1206
7513.65 1217
7514.47 1238
7515.28 1259
7516.10 1216
7516.92 1206
7517.74 1250
7518.56 1202
7519.38 1252
7520.19 1232
7521.01 1254
7521.83 1256
7522.65 1250
7523.47 1262
7524.29 1278
7525.11 1255
7525.92 1282
7526.74 1292
7527.56 1289
7528.38 1284
7529.20 1305
7530.02 1263
7530.84 1260
7531.66 1264
7532.48 1283
7533.30 1273
7534.12 1303
7534.93 1270
7535.75 1290
7536.57 1284
7537.39 1302
7538.21 1285
7539.03 1279
7539.85 1273
7540.67 1234
7541.49 1212
7542.31 1233
7543.13 1248
7543.95 1227
7544.77 1224
7545.59 1261
7546.41 1202
7547.23 1204
7548.05 1262
7548.87 1243
7549.69 1199
7550.51 1233
7551.33 1208
7552.15 1273
7552.97 1214
7553.79 1258
7554.61 1297
7555.43 1283
7556.25 1300
7557.07 1309
7557.89 1390
7558.71 1383
7559.53 1357
7560.36 1338
7561.18 1363
7562.00 1336
7562.82 1296
7563.64 1279
7564.46 1303
7565.28 1318
7566.10 1279
7566.92 1301
7567.74 1331
7568.56 1303
7569.39 1313
7570.21 1370
7571.03 1334
7571.85 1307
7572.67 1324
7573.49 1322
7574.31 1352
7575.14 1330
7575.96 1333
7576.78 1349
7577.60 1338
7578.42 1359
7579.24 1335
7580.06 1319
7580.89 1310
7581.71 1345
7582.53 1334
7583.35 1351
7584.17 1334
7585.00 1335
7585.82 1390
7586.64 1384
7587.46 1419
7588.29 1409
7589.11 1440
7589.93 1341
7590.75 1363
7591.57 1392
7592.40 1387
7593.22 1420
7594.04 1432
7594.86 1391
7595.69 1401
7596.51 1383
7597.33 1451
7598.15 1471
7598.98 1473
7599.80 1480
7600.62 1441
7601.45 1487
7602.27 1495
7603.09 1540
7603.92 1535
7604.74 1539
7605.56 1550
7606.38 1566
7607.21 1491
7608.03 1456
7608.85 1469
7609.68 1479
7610.50 1515
7611.32 1494
7612.15 1513
7612.97 1575
7613.80 1601
7614.62 1659
7615.44 1635
7616.27 1653
7617.09 1708
7617.91 1757
7618.74 1795
7619.56 1736
7620.39 1759
7621.21 1728
7622.03 1638
7622.86 1674
7623.68 1673
7624.51 1606
7625.33 1548
7626.15 1525
7626.98 1571
7627.80 1575
7628.63 1543
7629.45 1592
7630.28 1612
7631.10 1614
7631.93 1637
7632.75 1605
7633.58 1659
7634.40 1657
7635.22 1566
7636.05 1541
7636.87 1498
7637.70 1439
7638.52 1429
7639.35 1446
7640.17 1382
7641.00 1376
7641.82 1421
7642.65 1464
7643.47 1450
7644.30 1510
7645.13 1511
7645.95 1539
7646.78 1561
7647.60 1547
7648.43 1456
7649.25 1422
7650.08 1460
7650.90 1447
7651.73 1422
7652.55 1387
7653.38 1380
7654.21 1375
7655.03 1414
7655.86 1331
7656.68 1311
7657.51 1289
7658.34 1296
7659.16 1339
7659.99 1304
7660.81 1350
7661.64 1339
7662.47 1297
7663.29 1303
7664.12 1296
7664.95 1283
7665.77 1266
7666.60 1292
7667.42 1315
7668.25 1273
7669.08 1303
7669.90 1343
7670.73 1326
7671.56 1235
7672.38 1283
7673.21 1285
7674.04 1262
7674.87 1286
7675.69 1266
7676.52 1259
7677.35 1255
7678.17 1275
7679.00 1291
7679.83 1264
7680.65 1242
7681.48 1247
7682.31 1248
7683.14 1287
7683.96 1309
7684.79 1353
7685.62 1343
7686.45 1340
7687.27 1315
7688.10 1275
7688.93 1274
7689.76 1264
7690.58 1278
7691.41 1283
7692.24 1269
7693.07 1287
7693.90 1277
7694.72 1302
7695.55 1353
7696.38 1392
7697.21 1385
7698.04 1363
7698.86 1386
7699.69 1310
7700.52 1284
7701.35 1310
7702.18 1328
7703.01 1340
7703.83 1294
7704.66 1287
7705.49 1289
7706.32 1262
7707.15 1286
7707.98 1296
7708.81 1271
7709.63 1253
7710.46 1251
7711.29 1294
7712.12 1313
7712.95 1248
7713.78 1293
7714.61 1272
7715.44 1246
7716.27 1240
7717.10 1219
7717.93 1236
7718.75 1196
7719.58 1233
7720.41 1239
7721.24 1216
7722.07 1189
7722.90 1211
7723.73 1202
7724.56 1234
7725.39 1256
7726.22 1226
7727.05 1231
7727.88 1255
7728.71 1242
7729.54 1206
7730.37 1256
7731.20 1223
7732.03 1225
7732.86 1193
7733.69 1174
7734.52 1202
7735.35 1228
7736.18 1251
7737.01 1216
7737.84 1232
7738.67 1171
7739.50 1189
7740.33 1210
7741.16 1229
7741.99 1226
7742.82 1220
7743.65 1260
7744.48 1258
7745.31 1341
7746.14 1403
7746.98 1448
7747.81 1499
7748.64 1506
7749.47 1485
7750.30 1411
7751.13 1336
7751.96 1307
7752.79 1267
7753.62 1270
7754.45 1239
7755.29 1209
7756.12 1204
7756.95 1197
7757.78 1193
7758.61 1222
7759.44 1227
7760.27 1164
7761.11 1215
7761.94 1175
7762.77 1197
7763.60 1222
7764.43 1225
7765.26 1166
7766.10 1168
7766.93 1215
7767.76 1187
7768.59 1158
7769.42 1158
7770.26 1221
7771.09 1211
7771.92 1191
7772.75 1157
7773.58 1175
7774.42 1201
7775.25 1188
7776.08 1136
7776.91 1104
7777.75 1162
7778.58 1169
7779.41 1159
7780.24 1139
7781.08 1160
7781.91 1151
7782.74 1165
7783.57 1125
7784.41 1109
7785.24 1175
7786.07 1179
7786.91 1177
7787.74 1136
7788.57 1145
7789.40 1197
7790.24 1162
7791.07 1187
7791.90 1144
7792.74 1171
7793.57 1132
7794.40 1155
7795.24 1149
7796.07 1160
7796.90 1133
7797.74 1127
7798.57 1174
7799.40 1209
7800.24 1229
7801.07 1164
7801.91 1208
7802.74 1185
7803.57 1164
7804.41 1186
7805.24 1198
7806.07 1218
7806.91 1172
7807.74 1195
7808.58 1232
7809.41 1214
7810.25 1190
7811.08 1226
7811.91 1287
7812.75 1270
7813.58 1277
7814.42 1314
7815.25 1265
7816.09 1259
7816.92 1284
7817.75 1311
7818.59 1278
7819.42 1267
7820.26 1272
7821.09 1281
7821.93 1293
7822.76 1333
7823.60 1340
7824.43 1382
7825.27 1380
7826.10 1313
7826.94 1281
7827.77 1302
7828.61 1281
7829.44 1284
7830.28 1316
7831.11 1251
7831.95 1284
7832.78 1256
7833.62 1286
7834.46 1314
7835.29 1304
7836.13 1333
7836.96 1305
7837.80 1260
7838.63 1234
7839.47 1300
7840.31 1330
7841.14 1238
7841.98 1224
7842.81 1221
7843.65 1192
7844.48 1179
7845.32 1180
7846.16 1176
7846.99 1204
7847.83 1190
7848.67 1144
7849.50 1149
7850.34 1153
7851.17 1184
7852.01 1196
7852.85 1189
7853.68 1165
7854.52 1183
7855.36 1199
7856.19 1220
7857.03 1193
7857.87 1217
7858.70 1210
7859.54 1229
7860.38 1198
7861.21 1179
7862.05 1190
7862.89 1156
7863.72 1178
7864.56 1199
7865.40 1169
7866.24 1177
7867.07 1183
7867.91 1173
7868.75 1189
7869.59 1127
7870.42 1209
7871.26 1233
7872.10 1271
7872.94 1246
7873.77 1282
7874.61 1276
7875.45 1292
7876.29 1353
7877.12 1329
7877.96 1352
7878.80 1371
7879.64 1334
7880.47 1361
7881.31 1325
7882.15 1369
7882.99 1378
7883.83 1334
7884.66 1312
7885.50 1327
7886.34 1286
7887.18 1239
7888.02 1247
7888.86 1224
7889.69 1258
7890.53 1303
7891.37 1336
7892.21 1287
7893.05 1270
7893.89 1287
7894.73 1258
7895.56 1234
7896.40 1205
7897.24 1218
7898.08 1221
7898.92 1203
7899.76 1230
7900.60 1235
7901.44 1240
7902.28 1232
7903.12 1233
7903.95 1247
7904.79 1226
7905.63 1213
7906.47 1188
7907.31 1218
7908.15 1238
7908.99 1207
7909.83 1163
7910.67 1198
7911.51 1210
7912.35 1236
7913.19 1230
7914.03 1257
7914.87 1307
7915.71 1365
7916.55 1394
7917.39 1423
7918.23 1431
7919.07 1467
7919.91 1460
7920.75 1494
7921.59 1439
7922.43 1388
7923.27 1305
7924.11 1313
7924.95 1254
7925.79 1218
7926.63 1213
7927.47 1248
7928.31 1213
7929.15 1174
7929.99 1172
7930.83 1169
7931.67 1141
7932.51 1123
7933.35 1143
7934.19 1117
7935.04 1136
7935.88 1152
7936.72 1153
7937.56 1164
7938.40 1181
7939.24 1209
7940.08 1232
7940.92 1210
7941.76 1199
7942.60 1212
7943.45 1243
7944.29 1251
7945.13 1267
7945.97 1277
7946.81 1266
7947.65 1261
7948.49 1260
7949.34 1283
7950.18 1234
7951.02 1249
7951.86 1252
7952.70 1246
7953.54 1237
7954.39 1236
7955.23 1240
7956.07 1219
7956.91 1233
7957.75 1245
7958.60 1277
7959.44 1221
7960.28 1197
7961.12 1219
7961.96 1200
7962.81 1262
7963.65 1269
7964.49 1242
7965.33 1289
7966.18 1327
7967.02 1323
7967.86 1366
7968.70 1345
7969.55 1319
7970.39 1302
7971.23 1316
7972.08 1299
7972.92 1247
7973.76 1270
7974.60 1284
7975.45 1320
7976.29 1291
7977.13 1243
7977.98 1236
7978.82 1168
7979.66 1135
7980.51 1185
7981.35 1238
7982.19 1149
7983.04 1124
7983.88 1162
7984.72 1141
7985.57 1165
7986.41 1062
7987.25 1143
7988.10 1150
7988.94 1136
7989.78 1155
7990.63 1075
7991.47 1110
7992.32 1122
7993.16 1078
7994.00 1083
7994.85 1070
7995.69 1046
7996.54 1035
7997.38 1050
7998.22 1045
7999.07 1070
7999.91 1082
8000.76 1085
8001.60 1089
8002.45 1064
8003.29 1046
8004.13 1043
8004.98 1044
8005.82 1054
8006.67 1052
8007.51 1052
8008.36 1070
8009.20 1067
8010.05 1062
8010.89 1099
8011.74 1101
8012.58 1076
8013.43 1043
8014.27 1057
8015.12 1027
8015.96 998
8016.81 982
8017.65 1003
8018.50 1054
8019.34 1007
8020.19 973
8021.03 997
8021.88 1040
8022.72 1035
8023.57 1038
8024.41 1055
8025.26 989
8026.11 980
8026.95 995
8027.80 1031
8028.64 962
8029.49 1012
8030.33 1058
8031.18 1062
8032.03 1027
8032.87 997
8033.72 1019
8034.56 990
8035.41 1021
8036.26 1013
8037.10 1016
8037.95 1006
8038.80 999
8039.64 996
8040.49 971
8041.34 977
8042.18 985
8043.03 1000
8043.87 972
8044.72 970
8045.57 994
8046.41 964
8047.26 983
8048.11 1002
8048.96 939
8049.80 964
8050.65 999
8051.50 1016
8052.34 998
8053.19 958
8054.04 977
8054.88 1002
8055.73 1010
8056.58 950
8057.43 950
8058.27 961
8059.12 963
8059.97 916
8060.82 923
8061.66 926
8062.51 948
8063.36 963
8064.21 910
8065.05 962
8065.90 975
8066.75 993
8067.60 949
8068.44 908
8069.29 928
8070.14 961
8070.99 965
8071.84 981
8072.68 920
8073.53 933
8074.38 926
8075.23 929
8076.08 938
8076.93 938
8077.77 944
8078.62 938
8079.47 933
8080.32 963
8081.17 958
8082.02 920
8082.87 924
8083.71 938
8084.56 953
8085.41 898
8086.26 906
8087.11 891
8087.96 894
8088.81 917
8089.66 916
8090.51 946
8091.35 949
8092.20 949
8093.05 963
8093.90 936
8094.75 875
8095.60 919
8096.45 939
8097.30 930
8098.15 946
8099.00 926
8099.85 918
8100.70 923
8101.55 967
8102.40 902
8103.25 926
8104.10 929
8104.95 936
8105.80 916
8106.65 894
8107.50 893
8108.35 884
8109.20 917
8110.05 948
8110.90 924
8111.75 934
8112.60 938
8113.45 916
8114.30 939
8115.15 946
8116.00 936
8116.85 936
8117.70 916
8118.55 913
8119.40 938
8120.25 928
8121.10 922
8121.95 923
8122.80 925
8123.65 943
8124.50 925
8125.35 899
8126.20 902
8127.06 894
8127.91 903
8128.76 914
8129.61 930
8130.46 919
8131.31 888
8132.16 917
8133.01 933
8133.86 889
8134.72 919
8135.57 939
8136.42 899
8137.27 918
8138.12 928
8138.97 909
8139.83 910
8140.68 926
8141.53 938
8142.38 918
8143.23 923
8144.08 915
8144.94 909
8145.79 912
8146.64 886
8147.49 935
8148.34 933
8149.20 940
8150.05 923
8150.90 910
8151.75 906
8152.60 970
8153.46 967
8154.31 985
8155.16 971
8156.01 989
8156.87 943
8157.72 985
8158.57 978
8159.42 942
8160.28 938
8161.13 915
8161.98 921
8162.84 908
8163.69 910
8164.54 925
8165.39 943
8166.25 955
8167.10 893
8167.95 914
8168.81 929
8169.66 908
8170.51 925
8171.37 932
8172.22 902
8173.07 869
8173.93 853
8174.78 890
8175.63 896
8176.49 887
8177.34 913
8178.19 880
8179.05 893
8179.90 873
8180.76 877
8181.61 902
8182.46 868
8183.32 905
8184.17 895
8185.02 898
8185.88 901
8186.73 925
8187.59 894
8188.44 877
8189.30 908
8190.15 885
8191.00 866
8191.86 857
8192.71 892
8193.57 875
8194.42 862
8195.28 898
8196.13 896
8196.99 900
8197.84 871
8198.69 870
8199.55 888
8200.40 856
8201.26 829
8202.11 820
8202.97 859
8203.82 868
8204.68 860
8205.53 867
8206.39 837
8207.24 894
8208.10 895
8208.95 884
8209.81 890
8210.67 868
8211.52 878
8212.38 872
8213.23 921
8214.09 921
8214.94 906
8215.80 901
8216.65 901
8217.51 889
8218.37 906
8219.22 870
8220.08 891
8220.93 900
8221.79 892
8222.64 911
8223.50 949
8224.36 901
8225.21 877
8226.07 905
8226.92 897
8227.78 928
8228.64 906
8229.49 906
8230.35 858
8231.21 892
8232.06 887
8232.92 911
8233.78 892
8234.63 878
8235.49 905
8236.35 921
8237.20 898
8238.06 902
8238.92 904
8239.77 882
8240.63 909
8241.49 869
8242.34 890
8243.20 867
8244.06 902
8244.91 935
8245.77 938
8246.63 913
8247.49 892
8248.34 918
8249.20 927
8250.06 942
8250.92 904
8251.77 926
8252.63 906
8253.49 906
8254.35 932
8255.20 906
8256.06 904
8256.92 900
8257.78 909
8258.63 931
8259.49 931
8260.35 935
8261.21 933
8262.07 940
8262.92 974
8263.78 982
8264.64 971
8265.50 984
8266.36 985
8267.22 997
8268.07 985
8268.93 917
8269.79 938
8270.65 925
8271.51 1005
8272.37 978
8273.22 918
8274.08 910
8274.94 917
8275.80 929
8276.66 964
8277.52 952
8278.38 958
8279.24 936
8280.09 939
8280.95 931
8281.81 926
8282.67 930
8283.53 898
8284.39 941
8285.25 927
8286.11 932
8286.97 975
8287.83 975
8288.69 973
8289.55 948
8290.41 961
8291.26 950
8292.12 968
8292.98 958
8293.84 954
8294.70 931
8295.56 957
8296.42 949
8297.28 971
8298.14 969
8299.00 986
8299.86 945
8300.72 949
8301.58 954
8302.44 940
8303.30 921
8304.16 961
8305.02 934
8305.88 931
8306.74 961
8307.60 948
8308.46 937
8309.33 913
8310.19 969
8311.05 959
8311.91 918
8312.77 947
8313.63 956
8314.49 921
8315.35 947
8316.21 971
8317.07 928
8317.93 952
8318.79 944
8319.65 925
8320.52 938
8321.38 954
8322.24 977
8323.10 995
8323.96 961
8324.82 937
8325.68 959
8326.54 932
8327.41 961
8328.27 945
8329.13 974
8329.99 946
8330.85 970
8331.71 984
8332.57 966
8333.44 970
8334.30 970
8335.16 954
8336.02 970
8336.88 976
8337.75 965
8338.61 950
8339.47 960
8340.33 938
8341.19 938
8342.06 914
8342.92 933
8343.78 1012
8344.64 1002
8345.50 1011
8346.37 1040
8347.23 1071
8348.09 1033
8348.95 1121
8349.82 1102
8350.68 1098
8351.54 1055
8352.40 1000
8353.27 952
8354.13 976
8354.99 964
8355.86 1016
8356.72 1041
8357.58 997
8358.45 1001
8359.31 1018
8360.17 989
8361.03 970
8361.90 965
8362.76 1021
8363.62 1014
8364.49 981
8365.35 993
8366.21 962
8367.08 1015
8367.94 1035
8368.80 1013
8369.67 1066
8370.53 1045
8371.40 1038
8372.26 997
8373.12 1006
8373.99 1006
8374.85 974
8375.71 980
8376.58 1024
8377.44 1014
8378.31 973
8379.17 1000
8380.03 1003
8380.90 1003
8381.76 1007
8382.63 1043
8383.49 1032
8384.36 1057
8385.22 1037
8386.08 974
8386.95 982
8387.81 1042
8388.68 1031
8389.54 1014
8390.41 1002
8391.27 1005
8392.14 989
8393.00 968
8393.87 960
8394.73 1013
8395.60 1014
8396.46 994
8397.33 1025
8398.19 1027
8399.06 1006
8399.92 1041
8400.79 1008
8401.65 1040
8402.52 1041
8403.38 1065
8404.25 1034
8405.11 1011
8405.98 1051
8406.84 1041
8407.71 1069
8408.58 1076
8409.44 1059
8410.31 1013
8411.17 1022
8412.04 1022
8412.90 1061
8413.77 1080
8414.64 1044
8415.50 1060
8416.37 1044
8417.23 1086
8418.10 1059
8418.97 1054
8419.83 1067
8420.70 1104
8421.56 1127
8422.43 1063
8423.30 1070
8424.16 1114
8425.03 1110
8425.90 1158
8426.76 1153
8427.63 1123
8428.50 1086
8429.36 1138
8430.23 1151
8431.10 1124
8431.96 1137
8432.83 1120
8433.70 1128
8434.56 1182
8435.43 1210
8436.30 1153
8437.16 1172
8438.03 1200
8438.90 1216
8439.77 1225
8440.63 1277
8441.50 1255
8442.37 1256
8443.24 1276
8444.10 1235
8444.97 1289
8445.84 1269
8446.71 1257
8447.57 1262
8448.44 1283
8449.31 1328
8450.18 1311
8451.04 1341
8451.91 1430
8452.78 1563
8453.65 1666
8454.52 1795
8455.38 1847
8456.25 1887
8457.12 1876
8457.99 1843
8458.86 1791
8459.72 1669
8460.59 1587
8461.46 1494
8462.33 1423
8463.20 1364
8464.07 1302
8464.93 1261
8465.80 1291
8466.67 1271
8467.54 1194
8468.41 1220
8469.28 1225
8470.15 1241
8471.02 1239
8471.88 1181
8472.75 1167
8473.62 1218
8474.49 1205
8475.36 1180
8476.23 1181
8477.10 1176
8477.97 1215
8478.84 1203
8479.71 1206
8480.58 1212
8481.44 1254
8482.31 1270
8483.18 1243
8484.05 1269
8484.92 1223
8485.79 1305
8486.66 1217
8487.53 1213
8488.40 1207
8489.27 1200
8490.14 1216
8491.01 1203
8491.88 1167
8492.75 1221
8493.62 1231
8494.49 1245
8495.36 1219
8496.23 1238
8497.10 1271
8497.97 1243
8498.84 1203
8499.71 1204
8500.58 1215
8501.45 1243
8502.32 1198
8503.19 1210
8504.06 1248
8504.93 1228
8505.80 1210
8506.67 1284
8507.55 1262
8508.42 1230
8509.29 1200
8510.16 1241
8511.03 1282
8511.90 1300
8512.77 1311
8513.64 1339
8514.51 1275
8515.38 1327
8516.25 1272
8517.13 1303
8518.00 1324
8518.87 1358
8519.74 1327
8520.61 1381
8521.48 1457
8522.35 1515
8523.23 1586
8524.10 1715
8524.97 1780
8525.84 1795
8526.71 1766
8527.58 1810
8528.46 1701
8529.33 1644
8530.20 1648
8531.07 1574
8531.94 1492
8532.81 1435
8533.69 1364
8534.56 1335
8535.43 1314
8536.30 1293
8537.18 1309
8538.05 1353
8538.92 1289
8539.79 1266
8540.66 1303
8541.54 1297
8542.41 1294
8543.28 1225
8544.15 1243
8545.03 1253
8545.90 1213
8546.77 1235
8547.64 1271
8548.52 1330
8549.39 1331
8550.26 1379
8551.14 1431
8552.01 1482
8552.88 1554
8553.76 1604
8554.63 1567
8555.50 1487
8556.37 1498
8557.25 1483
8558.12 1407
8558.99 1368
8559.87 1280
8560.74 1252
8561.61 1271
8562.49 1236
8563.36 1253
8564.24 1205
8565.11 1202
8565.98 1211
8566.86 1154
8567.73 1186
8568.60 1172
8569.48 1159
8570.35 1184
8571.23 1149
8572.10 1185
8572.97 1143
8573.85 1149
8574.72 1157
8575.60 1123
8576.47 1143
8577.34 1135
8578.22 1096
8579.09 1127
8579.97 1125
8580.84 1143
8581.72 1133
8582.59 1129
8583.47 1157
8584.34 1139
8585.21 1155
8586.09 1209
8586.96 1180
8587.84 1174
8588.71 1213
8589.59 1158
8590.46 1175
8591.34 1226
8592.21 1209
8593.09 1202
8593.96 1223
8594.84 1240
8595.71 1198
8596.59 1240
8597.46 1244
8598.34 1289
8599.22 1296
8600.09 1313
8600.97 1329
8601.84 1288
8602.72 1301
8603.59 1277
8604.47 1269
8605.34 1274
8606.22 1261
8607.10 1255
8607.97 1256
8608.85 1281
8609.72 1284
8610.60 1304
8611.47 1326
8612.35 1330
8613.23 1279
8614.10 1270
8614.98 1366
8615.86 1342
8616.73 1324
8617.61 1336
8618.48 1359
8619.36 1329
8620.24 1391
8621.11 1403
8621.99 1388
8622.87 1390
8623.74 1396
8624.62 1417
8625.50 1478
8626.37 1441
8627.25 1390
8628.13 1402
8629.00 1386
8629.88 1376
8630.76 1413
8631.64 1410
8632.51 1324
8633.39 1377
8634.27 1441
8635.14 1404
8636.02 1386
8636.90 1397
8637.78 1428
8638.65 1423
8639.53 1463
8640.41 1484
8641.29 1457
8642.16 1447
8643.04 1517
8643.92 1548
8644.80 1543
8645.67 1537
8646.55 1597
8647.43 1565
8648.31 1572
8649.18 1583
8650.06 1586
8650.94 1561
8651.82 1561
8652.70 1585
8653.58 1542
8654.45 1605
8655.33 1620
8656.21 1609
8657.09 1610
8657.97 1694
8658.84 1746
8659.72 1840
8660.60 2040
8661.48 2154
8662.36 2272
8663.24 2457
8664.12 2527
8664.99 2579
8665.87 2470
8666.75 2372
8667.63 2350
8668.51 2185
8669.39 2020
8670.27 1941
8671.15 1861
8672.03 1838
8672.91 1807
8673.78 1817
8674.66 1760
8675.54 1728
8676.42 1740
8677.30 1621
8678.18 1616
8679.06 1595
8679.94 1557
8680.82 1500
8681.70 1485
8682.58 1500
8683.46 1502
8684.34 1510
8685.22 1463
8686.10 1515
8686.98 1551
8687.86 1599
8688.74 1618
8689.62 1752
8690.50 1900
8691.38 1928
8692.26 1963
8693.14 1947
8694.02 1866
8694.90 1857
8695.78 1863
8696.66 1729
8697.54 1667
8698.42 1629
8699.30 1641
8700.18 1583
8701.06 1586
8701.94 1580
8702.82 1597
8703.70 1560
8704.58 1530
8705.46 1483
8706.34 1470
8707.23 1405
8708.11 1403
8708.99 1369
8709.87 1300
8710.75 1302
8711.63 1263
8712.51 1261
8713.39 1256
8714.27 1268
8715.16 1240
8716.04 1221
8716.92 1206
8717.80 1237
8718.68 1239
8719.56 1236
8720.44 1205
8721.33 1245
8722.21 1232
8723.09 1184
8723.97 1219
8724.85 1234
8725.73 1256
8726.62 1234
8727.50 1211
8728.38 1274
8729.26 1285
8730.14 1257
8731.03 1250
8731.91 1267
8732.79 1283
8733.67 1243
8734.55 1202
8735.44 1220
8736.32 1222
8737.20 1224
8738.08 1272
8738.97 1241
8739.85 1253
8740.73 1259
8741.61 1224
8742.50 1198
8743.38 1216
8744.26 1193
8745.14 1184
8746.03 1171
8746.91 1196
8747.79 1206
8748.68 1184
8749.56 1167
8750.44 1205
8751.33 1214
8752.21 1209
8753.09 1186
8753.97 1228
8754.86 1239
8755.74 1253
8756.62 1318
8757.51 1290
8758.39 1269
8759.28 1268
8760.16 1264
8761.04 1192
8761.93 1266
8762.81 1236
8763.69 1231
8764.58 1244
8765.46 1260
8766.34 1179
8767.23 1214
8768.11 1223
8769.00 1248
8769.88 1224
8770.76 1193
8771.65 1225
8772.53 1202
8773.42 1185
8774.30 1182
8775.19 1247
8776.07 1211
8776.95 1249
8777.84 1261
8778.72 1268
8779.61 1350
8780.49 1332
8781.38 1386
8782.26 1348
8783.15 1356
8784.03 1354
8784.92 1336
8785.80 1268
8786.69 1242
8787.57 1170
8788.46 1171
8789.34 1153
8790.23 1140
8791.11 1126
8792.00 1139
8792.88 1115
8793.77 1065
8794.65 1045
8795.54 1039
8796.42 1045
8797.31 1068
8798.19 1070
8799.08 1056
8799.96 1064
8800.85 1038
8801.74 1029
8802.62 1011
8803.51 1010
8804.39 987
8805.28 1022
8806.16 1002
8807.05 995
8807.94 984
8808.82 986
8809.71 1017
8810.59 1011
8811.48 1005
8812.37 1006
8813.25 951
8814.14 1043
8815.03 1013
8815.91 1030
8816.80 1037
8817.68 1038
8818.57 1003
8819.46 1021
8820.34 967
8821.23 1011
8822.12 996
8823.00 972
8823.89 971
8824.78 989
8825.66 993
8826.55 984
8827.44 990
8828.33 951
8829.21 951
8830.10 980
8830.99 974
8831.87 958
8832.76 1001
8833.65 985
8834.54 935
8835.42 932
8836.31 916
8837.20 918
8838.08 943
8838.97 941
8839.86 935
8840.75 935
8841.64 921
8842.52 907
8843.41 885
8844.30 940
8845.19 916
8846.07 926
8846.96 961
8847.85 920
8848.74 915
8849.63 896
8850.51 916
8851.40 919
8852.29 910
8853.18 932
8854.07 941
8854.96 906
8855.84 930
8856.73 882
8857.62 898
8858.51 887
8859.40 917
8860.29 934
8861.17 879
8862.06 872
8862.95 902
8863.84 903
8864.73 897
8865.62 895
8866.51 908
8867.40 893
8868.29 873
8869.17 840
8870.06 849
8870.95 838
8871.84 856
8872.73 840
8873.62 882
8874.51 837
8875.40 870
8876.29 902
8877.18 891
8878.07 924
8878.96 894
8879.85 882
8880.74 864
8881.63 857
8882.51 844
8883.40 851
8884.29 861
8885.18 863
8886.07 855
8886.96 828
8887.85 851
8888.74 836
8889.63 870
8890.52 828
8891.41 835
8892.30 813
8893.19 814
8894.09 848
8894.98 858
8895.87 836
8896.76 813
8897.65 834
8898.54 840
8899.43 804
8900.32 787
8901.21 797
8902.10 839
8902.99 809
8903.88 806
8904.77 784
8905.66 794
8906.55 823
8907.44 848
8908.34 842
8909.23 829
8910.12 839
8911.01 834
8911.90 818
8912.79 818
8913.68 854
8914.57 803
8915.47 810
8916.36 777
8917.25 790
8918.14 787
8919.03 797
8919.92 797
8920.81 813
8921.71 812
8922.60 792
8923.49 807
8924.38 750
8925.27 756
8926.16 796
8927.06 763
8927.95 767
8928.84 776
8929.73 786
8930.62 817
8931.52 805
8932.41 791
8933.30 804
8934.19 778
8935.09 794
8935.98 765
8936.87 754
8937.76 778
8938.66 774
8939.55 760
8940.44 800
8941.33 781
8942.23 784
8943.12 766
8944.01 785
8944.90 765
8945.80 757
8946.69 728
8947.58 733
8948.48 781
8949.37 771
8950.26 770
8951.16 751
8952.05 799
8952.94 786
8953.84 772
8954.73 776
8955.62 786
8956.52 755
8957.41 790
8958.30 796
8959.20 783
8960.09 803
8960.98 795
8961.88 750
8962.77 743
8963.66 744
8964.56 753
8965.45 807
8966.35 783
8967.24 783
8968.13 761
8969.03 813
8969.92 771
8970.82 746
8971.71 790
8972.60 763
8973.50 795
8974.39 798
8975.29 780
8976.18 776
8977.08 781
8977.97 748
8978.87 733
8979.76 732
8980.65 742
8981.55 747
8982.44 752
8983.34 770
8984.23 766
8985.13 751
8986.02 707
8986.92 763
8987.81 764
8988.71 765
8989.60 767
8990.50 747
8991.39 764
8992.29 739
8993.18 747
8994.08 758
8994.97 741
8995.87 766
8996.76 749
8997.66 728
8998.56 732
8999.45 748
9000.35 744
9001.24 778
9002.14 708
9003.03 717
9003.93 741
9004.83 748
9005.72 757
9006.62 775
9007.51 746
9008.41 774
9009.31 762
9010.20 743
9011.10 745
9011.99 733
9012.89 745
9013.79 740
9014.68 771
9015.58 746
9016.48 737
9017.37 756
9018.27 738
9019.16 739
9020.06 727
9020.96 745
9021.85 751
9022.75 761
9023.65 782
9024.54 773
9025.44 781
9026.34 769
9027.24 712
9028.13 756
9029.03 730
9029.93 769
9030.82 766
9031.72 775
9032.62 740
9033.52 751
9034.41 776
9035.31 784
9036.21 761
9037.10 767
9038.00 739
9038.90 768
9039.80 744
9040.69 732
9041.59 747
9042.49 768
9043.39 775
9044.29 750
9045.18 731
9046.08 766
9046.98 776
9047.88 787
9048.78 763
9049.67 757
9050.57 790
9051.47 773
9052.37 763
9053.27 790
9054.16 761
9055.06 772
9055.96 818
9056.86 749
9057.76 777
9058.66 745
9059.55 794
9060.45 797
9061.35 774
9062.25 745
9063.15 734
9064.05 786
9064.95 786
9065.85 825
9066.74 815
9067.64 843
9068.54 808
9069.44 772
9070.34 788
9071.24 810
9072.14 783
9073.04 812
9073.94 817
9074.84 818
9075.74 810
9076.64 766
9077.53 778
9078.43 779
9079.33 774
9080.23 762
9081.13 788
9082.03 786
9082.93 788
9083.83 764
9084.73 776
9085.63 788
9086.53 832
9087.43 825
9088.33 788
9089.23 763
9090.13 730
9091.03 760
9091.93 758
9092.83 757
9093.73 739
9094.63 788
9095.53 791
9096.43 747
9097.33 739
9098.23 774
9099.13 796
9100.04 758
9100.94 774
9101.84 760
9102.74 763
9103.64 734
9104.54 770
9105.44 739
9106.34 757
9107.24 766
9108.14 755
9109.04 763
9109.94 748
9110.85 772
9111.75 793
9112.65 754
9113.55 772
9114.45 754
9115.35 742
9116.25 743
9117.15 753
9118.06 779
9118.96 780
9119.86 758
9120.76 758
9121.66 758
9122.56 760
9123.46 765
9124.37 759
9125.27 775
9126.17 783
9127.07 771
9127.97 748
9128.88 759
9129.78 779
9130.68 758
9131.58 755
9132.48 777
9133.39 754
9134.29 754
9135.19 777
9136.09 736
9137.00 735
9137.90 759
9138.80 747
9139.70 729
9140.61 745
9141.51 740
9142.41 753
9143.31 747
9144.22 747
9145.12 784
9146.02 765
9146.92 741
9147.83 744
9148.73 764
9149.63 797
9150.54 754
9151.44 754
9152.34 750
9153.25 757
9154.15 774
9155.05 779
9155.96 725
9156.86 749
9157.76 766
9158.67 748
9159.57 773
9160.47 719
9161.38 749
9162.28 784
9163.18 792
9164.09 789
9164.99 784
9165.90 763
9166.80 761
9167.70 795
9168.61 740
9169.51 772
9170.42 811
9171.32 802
9172.22 794
9173.13 809
9174.03 780
9174.94 783
9175.84 781
9176.74 745
9177.65 726
9178.55 738
9179.46 744
9180.36 745
9181.27 756
9182.17 772
9183.08 748
9183.98 779
9184.89 784
9185.79 772
9186.70 759
9187.60 754
9188.51 781
9189.41 800
9190.32 797
9191.22 732
9192.13 780
9193.03 756
9193.94 774
9194.84 794
9195.75 815
9196.65 826
9197.56 848
9198.46 864
9199.37 844
9200.27 874
9201.18 868
9202.08 849
9202.99 835
9203.90 823
9204.80 798
9205.71 801
9206.61 821
9207.52 836
9208.42 794
9209.33 790
9210.24 802
9211.14 812
9212.05 783
9212.95 821
9213.86 779
9214.77 782
9215.67 782
9216.58 811
9217.49 830
9218.39 822
9219.30 832
9220.21 848
9221.11 805
9222.02 784
9222.93 809
9223.83 826
9224.74 867
9225.65 809
9226.55 801
9227.46 796
9228.37 788
9229.27 804
9230.18 802
9231.09 753
9231.99 791
9232.90 761
9233.81 759
9234.72 773
9235.62 759
9236.53 788
9237.44 789
9238.34 797
9239.25 794
9240.16 788
9241.07 771
9241.97 775
9242.88 771
9243.79 776
9244.70 754
9245.61 738
9246.51 772
9247.42 747
9248.33 727
9249.24 767
9250.14 776
9251.05 768
9251.96 764
9252.87 719
9253.78 739
9254.69 744
9255.59 741
9256.50 720
9257.41 718
9258.32 750
9259.23 744
9260.14 739
9261.04 726
9261.95 740
9262.86 757
9263.77 736
9264.68 763
9265.59 780
9266.50 742
9267.40 743
9268.31 734
9269.22 776
9270.13 748
9271.04 748
9271.95 714
9272.86 764
9273.77 748
9274.68 755
9275.59 766
9276.49 761
9277.40 762
9278.31 770
9279.22 731
9280.13 752
9281.04 789
9281.95 764
9282.86 770
9283.77 743
9284.68 744
9285.59 739
9286.50 763
9287.41 745
9288.32 733
9289.23 758
9290.14 788
9291.05 792
9291.96 777
9292.87 742
9293.78 761
9294.69 789
9295.60 743
9296.51 742
9297.42 757
9298.33 781
9299.24 768
9300.15 793
9301.06 761
9301.97 767
9302.88 791
9303.79 759
9304.70 785
9305.61 755
9306.53 744
9307.44 738
9308.35 788
9309.26 788
9310.17 780
9311.08 800
9311.99 801
9312.90 778
9313.81 763
9314.72 754
9315.63 773
9316.55 792
9317.46 739
9318.37 731
9319.28 752
9320.19 762
9321.10 735
9322.01 745
9322.93 774
9323.84 792
9324.75 767
9325.66 752
9326.57 728
9327.48 736
9328.40 733
9329.31 736
9330.22 732
9331.13 736
9332.04 765
9332.96 761
9333.87 748
9334.78 743
9335.69 702
9336.60 723
9337.52 782
9338.43 725
9339.34 708
9340.25 715
9341.17 747
9342.08 738
9342.99 704
9343.90 745
9344.82 754
9345.73 741
9346.64 759
9347.55 727
9348.47 760
9349.38 752
9350.29 777
9351.21 744
9352.12 727
9353.03 763
9353.94 775
9354.86 795
9355.77 763
9356.68 736
9357.60 780
9358.51 791
9359.42 764
9360.34 743
9361.25 724
9362.16 735
9363.08 735
9363.99 748
9364.90 751
9365.82 758
9366.73 754
9367.65 744
9368.56 768
9369.47 784
9370.39 768
9371.30 773
9372.21 768
9373.13 763
9374.04 756
9374.96 757
9375.87 755
9376.79 753
9377.70 757
9378.61 761
9379.53 772
9380.44 756
9381.36 792
9382.27 779
9383.19 818
9384.10 806
9385.01 776
9385.93 764
9386.84 761
9387.76 820
9388.67 790
9389.59 792
9390.50 791
9391.42 776
9392.33 792
9393.25 820
9394.16 819
9395.08 800
9395.99 790
9396.91 784
9397.82 822
9398.74 806
9399.65 775
9400.57 788
9401.48 788
9402.40 791
9403.32 786
9404.23 774
9405.15 796
9406.06 776
9406.98 787
9407.89 774
9408.81 818
9409.73 774
9410.64 742
9411.56 762
9412.47 778
9413.39 793
9414.30 779
9415.22 771
9416.14 784
9417.05 765
9417.97 744
9418.89 758
9419.80 794
9420.72 754
9421.63 785
9422.55 804
9423.47 767
9424.38 773
9425.30 795
9426.22 805
9427.13 796
9428.05 809
9428.97 783
9429.88 792
9430.80 758
9431.72 783
9432.63 774
9433.55 811
9434.47 803
9435.38 838
9436.30 810
9437.22 806
9438.14 835
9439.05 848
9439.97 857
9440.89 850
9441.81 794
9442.72 815
9443.64 856
9444.56 856
9445.47 857
9446.39 803
9447.31 844
9448.23 800
9449.15 833
9450.06 865
9450.98 858
9451.90 828
9452.82 908
9453.73 898
9454.65 852
9455.57 852
9456.49 821
9457.41 834
9458.32 827
9459.24 810
9460.16 844
9461.08 828
9462.00 815
9462.92 813
9463.83 811
9464.75 829
9465.67 795
9466.59 781
9467.51 816
9468.43 853
9469.35 807
9470.26 835
9471.18 846
9472.10 794
9473.02 802
9473.94 808
9474.86 798
9475.78 833
9476.70 823
9477.62 841
9478.54 865
9479.45 865
9480.37 862
9481.29 813
9482.21 813
9483.13 791
9484.05 858
9484.97 857
9485.89 831
9486.81 849
9487.73 853
9488.65 829
9489.57 846
9490.49 845
9491.41 811
9492.33 841
9493.25 813
9494.17 821
9495.09 816
9496.01 809
9496.93 806
9497.85 857
9498.77 880
9499.69 837
9500.61 853
9501.53 811
9502.45 814
9503.37 835
9504.29 838
9505.21 862
9506.13 840
9507.05 830
9507.97 862
9508.89 847
9509.81 888
9510.73 866
9511.65 860
9512.57 870
9513.49 892
9514.42 874
9515.34 868
9516.26 907
9517.18 902
9518.10 890
9519.02 904
9519.94 919
9520.86 935
9521.78 928
9522.71 934
9523.63 958
9524.55 926
9525.47 936
9526.39 909
9527.31 956
9528.23 952
9529.16 952
9530.08 932
9531.00 926
9531.92 934
9532.84 918
9533.76 930
9534.69 950
9535.61 945
9536.53 891
9537.45 947
9538.37 944
9539.30 918
9540.22 894
9541.14 940
9542.06 904
9542.98 909
9543.91 926
9544.83 928
9545.75 954
9546.67 972
9547.60 918
9548.52 935
9549.44 991
9550.36 980
9551.29 996
9552.21 1003
9553.13 980
9554.06 1018
9554.98 1001
9555.90 992
9556.82 1021
9557.75 1005
9558.67 996
9559.59 1010
9560.52 1026
9561.44 980
9562.36 1011
9563.29 999
9564.21 1006
9565.13 995
9566.06 1036
9566.98 1031
9567.90 1014
9568.83 1051
9569.75 1022
9570.67 1046
9571.60 1040
9572.52 1071
9573.44 1070
9574.37 1091
9575.29 1078
9576.22 1096
9577.14 1131
9578.06 1140
9578.99 1135
9579.91 1135
9580.84 1145
9581.76 1136
9582.68 1129
9583.61 1147
9584.53 1161
9585.46 1142
9586.38 1119
9587.31 1114
9588.23 1153
9589.15 1151
9590.08 1179
9591.00 1153
9591.93 1146
9592.85 1189
9593.78 1192
9594.70 1216
9595.63 1282
9596.55 1280
9597.48 1286
9598.40 1319
9599.33 1344
9600.25 1338
9601.18 1292
9602.10 1289
9603.03 1334
9603.95 1280
9604.88 1265
9605.80 1263
9606.73 1270
9607.65 1215
9608.58 1200
9609.50 1180
9610.43 1215
9611.35 1192
9612.28 1213
9613.21 1184
9614.13 1141
9615.06 1196
9615.98 1209
9616.91 1210
9617.84 1184
9618.76 1234
9619.69 1258
9620.61 1219
9621.54 1224
9622.47 1239
9623.39 1224
9624.32 1227
9625.24 1298
9626.17 1322
9627.10 1296
9628.02 1255
9628.95 1276
9629.88 1274
9630.80 1272
9631.73 1273
9632.65 1299
9633.58 1313
9634.51 1290
9635.43 1301
9636.36 1328
9637.29 1317
9638.22 1370
9639.14 1382
9640.07 1390
9641.00 1384
9641.92 1403
9642.85 1475
9643.78 1490
9644.70 1475
9645.63 1439
9646.56 1479
9647.49 1538
9648.41 1532
9649.34 1497
9650.27 1514
9651.20 1471
9652.12 1496
9653.05 1433
9653.98 1444
9654.91 1443
9655.83 1410
9656.76 1465
9657.69 1386
9658.62 1395
9659.55 1480
9660.47 1465
9661.40 1447
9662.33 1449
9663.26 1504
9664.19 1496
9665.11 1505
9666.04 1480
9666.97 1527
9667.90 1531
9668.83 1554
9669.75 1551
9670.68 1548
9671.61 1577
9672.54 1549
9673.47 1543
9674.40 1583
9675.33 1524
9676.25 1594
9677.18 1589
9678.11 1570
9679.04 1575
9679.97 1572
9680.90 1592
9681.83 1589
9682.76 1606
9683.69 1610
9684.61 1643
9685.54 1632
9686.47 1596
9687.40 1661
9688.33 1711
9689.26 1620
9690.19 1625
9691.12 1635
9692.05 1674
9692.98 1645
9693.91 1645
9694.84 1698
9695.77 1747
9696.70 1770
9697.63 1757
9698.56 1772
9699.49 1783
9700.42 1711
9701.35 1696
9702.28 1719
9703.21 1693
9704.14 1620
9705.07 1587
9706.00 1553
9706.93 1570
9707.86 1581
9708.79 1587
9709.72 1630
9710.65 1655
9711.58 1659
9712.51 1687
9713.44 1770
9714.37 1743
9715.30 1760
9716.23 1747
9717.16 1682
9718.09 1692
9719.02 1613
9719.95 1587
9720.88 1555
9721.81 1518
9722.75 1472
9723.68 1468
9724.61 1493
9725.54 1467
9726.47 1455
9727.40 1432
9728.33 1421
9729.26 1400
9730.19 1412
9731.13 1433
9732.06 1426
9732.99 1428
9733.92 1398
9734.85 1404
9735.78 1375
9736.71 1381
9737.65 1404
9738.58 1345
9739.51 1323
9740.44 1289
9741.37 1301
9742.30 1332
9743.24 1296
9744.17 1257
9745.10 1237
9746.03 1268
9746.96 1276
9747.90 1260
9748.83 1270
9749.76 1210
9750.69 1261
9751.63 1232
9752.56 1219
9753.49 1268
9754.42 1205
9755.36 1237
9756.29 1184
9757.22 1175
9758.15 1259
9759.09 1228
9760.02 1249
9760.95 1212
9761.88 1263
9762.82 1211
9763.75 1213
9764.68 1201
9765.62 1220
9766.55 1256
9767.48 1238
9768.41 1235
9769.35 1253
9770.28 1267
9771.21 1246
9772.15 1247
9773.08 1213
9774.01 1266
9774.95 1224
9775.88 1221
9776.81 1216
9777.75 1235
9778.68 1204
9779.62 1227
9780.55 1243
9781.48 1257
9782.42 1284
9783.35 1282
9784.28 1268
9785.22 1263
9786.15 1257
9787.09 1239
9788.02 1187
9788.95 1180
9789.89 1204
9790.82 1147
9791.76 1168
9792.69 1164
9793.63 1180
9794.56 1152
9795.49 1144
9796.43 1178
9797.36 1173
9798.30 1166
9799.23 1187
9800.17 1172
9801.10 1176
9802.04 1179
9802.97 1110
9803.91 1100
9804.84 1084
9805.78 1071
9806.71 1095
9807.65 1108
9808.58 1058
9809.52 1041
9810.45 1048
9811.39 1044
9812.32 1037
9813.26 1012
9814.19 997
9815.13 1007
9816.06 1026
9817.00 989
9817.93 1002
9818.87 1000
9819.80 1009
9820.74 984
9821.68 969
9822.61 963
9823.55 981
9824.48 1037
9825.42 995
9826.35 968
9827.29 962
9828.23 981
9829.16 941
9830.10 980
9831.03 933
9831.97 962
9832.91 982
9833.84 976
9834.78 969
9835.72 981
9836.65 983
9837.59 956
9838.52 957
9839.46 951
9840.40 950
9841.33 915
9842.27 971
9843.21 953
9844.14 926
9845.08 958
9846.02 978
9846.95 959
9847.89 947
9848.83 948
9849.77 941
9850.70 955
9851.64 939
9852.58 914
9853.51 931
9854.45 977
9855.39 975
9856.33 956
9857.26 947
9858.20 942
9859.14 935
9860.08 934
9861.01 919
9861.95 936
9862.89 914
9863.83 922
9864.76 918
9865.70 920
9866.64 936
9867.58 922
9868.51 923
9869.45 955
9870.39 929
9871.33 932
9872.27 909
9873.20 898
9874.14 887
9875.08 914
9876.02 949
9876.96 923
9877.90 887
9878.83 906
9879.77 958
9880.71 909
9881.65 894
9882.59 887
9883.53 875
9884.47 875
9885.40 889
9886.34 885
9887.28 910
9888.22 884
9889.16 877
9890.10 891
9891.04 894
9891.98 876
9892.91 819
9893.85 872
9894.79 881
9895.73 893
9896.67 899
9897.61 854
9898.55 857
9899.49 893
9900.43 893
9901.37 903
9902.31 876
9903.25 897
9904.19 906
9905.13 883
9906.07 859
9907.01 890
9907.95 905
9908.89 892
9909.83 895
9910.77 896
9911.71 885
9912.65 893
9913.59 904
9914.53 901
9915.47 895
9916.41 890
9917.35 878
9918.29 883
9919.23 919
9920.17 943
9921.11 892
9922.05 947
9922.99 1012
9923.93 1045
9924.87 1101
9925.81 1085
9926.75 1095
9927.69 1123
9928.63 1044
9929.57 1109
9930.51 1056
9931.45 989
9932.39 960
9933.34 941
9934.28 911
9935.22 908
9936.16 863
9937.10 853
9938.04 849
9938.98 846
9939.92 875
9940.87 863
9941.81 880
9942.75 854
9943.69 835
9944.63 898
9945.57 894
9946.51 939
9947.46 946
9948.40 895
9949.34 918
9950.28 963
9951.22 936
9952.16 902
9953.11 939
9954.05 876
9954.99 874
9955.93 874
9956.87 843
9957.82 863
9958.76 885
9959.70 865
9960.64 833
9961.59 800
9962.53 826
9963.47 849
9964.41 823
9965.35 763
9966.30 795
9967.24 795
9968.18 774
9969.13 781
9970.07 783
9971.01 790
9971.95 805
9972.90 793
9973.84 773
9974.78 758
9975.73 770
9976.67 780
9977.61 773
9978.55 782
9979.50 776
9980.44 733
9981.38 747
9982.33 753
9983.27 771
9984.21 781
9985.16 743
9986.10 760
9987.04 746
9987.99 753
9988.93 775
9989.88 746
9990.82 777
9991.76 777
9992.71 800
9993.65 756
9994.59 771
9995.54 768
9996.48 767
9997.43 778
9998.37 753
9999.31 767
10000.26 784
10001.20 776
10002.15 775
10003.09 761
10004.04 752
10004.98 763
10005.92 778
10006.87 792
10007.81 766
10008.76 730
10009.70 754
10010.65 746
10011.59 761
10012.54 786
10013.48 746
10014.43 756
10015.37 787
10016.32 775
10017.26 777
10018.21 739
10019.15 743
10020.10 750
10021.04 747
10021.99 749
10022.93 753
10023.88 760
10024.82 778
10025.77 806
10026.71 760
10027.66 761
10028.60 752
10029.55 766
10030.49 733
10031.44 732
10032.39 743
10033.33 713
10034.28 750
10035.22 737
10036.17 736
10037.11 721
10038.06 765
10039.01 739
10039.95 775
10040.90 743
10041.84 703
10042.79 731
10043.74 727
10044.68 720
10045.63 727
10046.58 701
10047.52 758
10048.47 720
10049.41 748
10050.36 700
10051.31 695
10052.25 740
10053.20 721
10054.15 719
10055.09 719
10056.04 700
10056.99 694
10057.93 687
10058.88 729
10059.83 742
10060.78 709
10061.72 732
10062.67 750
10063.62 719
10064.56 720
10065.51 723
10066.46 692
10067.41 687
10068.35 690
10069.30 700
10070.25 708
10071.20 720
10072.14 715
10073.09 735
10074.04 716
10074.99 724
10075.93 713
10076.88 737
10077.83 741
10078.78 731
10079.72 734
10080.67 752
10081.62 737
10082.57 768
10083.52 773
10084.46 747
10085.41 741
10086.36 737
10087.31 732
10088.26 719
10089.21 710
10090.15 712
10091.10 733
10092.05 690
10093.00 721
10093.95 715
10094.90 712
10095.85 713
10096.79 712
10097.74 715
10098.69 710
10099.64 698
10100.59 697
10101.54 684
10102.49 721
10103.44 702
10104.39 665
10105.33 673
10106.28 718
10107.23 712
10108.18 727
10109.13 738
10110.08 714
10111.03 733
10111.98 736
10112.93 713
10113.88 712
10114.83 697
10115.78 731
10116.73 710
10117.68 718
10118.63 714
10119.58 733
10120.53 705
10121.48 712
10122.43 715
10123.38 701
10124.33 690
10125.28 680
10126.23 694
10127.18 682
10128.13 697
10129.08 713
10130.03 706
10130.98 730
10131.93 717
10132.88 711
10133.83 725
10134.78 712
10135.73 712
10136.68 725
10137.63 735
10138.58 735
10139.53 756
10140.48 732
10141.43 768
10142.38 762
10143.33 781
10144.29 755
10145.24 773
10146.19 767
10147.14 741
10148.09 721
10149.04 765
10149.99 759
10150.94 744
10151.89 742
10152.85 731
10153.80 785
10154.75 748
10155.70 734
10156.65 746
10157.60 745
10158.55 760
10159.51 752
10160.46 736
10161.41 761
10162.36 779
10163.31 754
10164.26 784
10165.22 782
10166.17 802
10167.12 784
10168.07 782
10169.02 806
10169.98 821
10170.93 803
10171.88 808
10172.83 811
10173.79 800
10174.74 811
10175.69 815
10176.64 822
10177.60 814
10178.55 788
10179.50 799
10180.45 797
10181.41 821
10182.36 806
10183.31 843
10184.26 822
10185.22 835
10186.17 800
10187.12 810
10188.08 848
10189.03 805
10189.98 829
10190.93 839
10191.89 844
10192.84 839
10193.79 811
10194.75 833
10195.70 823
10196.65 839
10197.61 853
10198.56 808
10199.51 815
10200.47 861
10201.42 885
10202.38 855
10203.33 881
10204.28 877
10205.24 892
10206.19 921
10207.14 942
10208.10 941
10209.05 919
10210.01 909
10210.96 929
10211.91 911
10212.87 889
10213.82 863
10214.78 893
10215.73 857
10216.69 866
10217.64 836
10218.59 869
10219.55 874
10220.50 880
10221.46 855
10222.41 851
10223.37 862
10224.32 875
10225.28 834
10226.23 875
10227.19 858
10228.14 840
10229.10 861
10230.05 905
10231.01 921
10231.96 958
10232.92 969
10233.87 972
10234.83 1022
10235.78 1059
10236.74 1042
10237.69 1029
10238.65 1012
10239.60 988
10240.56 944
10241.51 917
10242.47 882
10243.42 870
10244.38 878
10245.34 856
10246.29 849
10247.25 821
10248.20 882
10249.16 860
10250.11 857
10251.07 880
10252.03 850
10252.98 837
10253.94 856
10254.89 809
10255.85 808
10256.81 808
10257.76 761
10258.72 758
10259.68 776
10260.63 798
10261.59 762
10262.55 783
10263.50 748
10264.46 736
10265.41 775
10266.37 781
10267.33 760
10268.28 787
10269.24 823
10270.20 796
10271.16 812
10272.11 767
10273.07 796
10274.03 808
10274.98 766
10275.94 773
10276.90 767
10277.85 768
10278.81 734
10279.77 740
10280.73 750
10281.68 743
10282.64 778
10283.60 758
10284.56 732
10285.51 761
10286.47 758
10287.43 719
10288.39 731
10289.34 754
10290.30 745
10291.26 754
10292.22 756
10293.18 764
10294.13 742
10295.09 751
10296.05 729
10297.01 737
10297.97 743
10298.92 751
10299.88 739
10300.84 731
10301.80 743
10302.76 756
10303.72 744
10304.67 735
10305.63 736
10306.59 747
10307.55 747
10308.51 741
10309.47 723
10310.43 738
10311.38 738
10312.34 757
10313.30 776
10314.26 756
10315.22 736
10316.18 758
10317.14 748
10318.10 763
10319.06 759
10320.01 730
10320.97 761
10321.93 733
10322.89 734
10323.85 745
10324.81 722
10325.77 746
10326.73 735
10327.69 728
10328.65 766
10329.61 756
10330.57 722
10331.53 765
10332.49 775
10333.45 740
10334.41 756
10335.37 719
10336.33 724
10337.29 719
10338.25 694
10339.21 694
10340.17 705
10341.13 706
10342.09 727
10343.05 685
10344.01 690
10344.97 695
10345.93 682
10346.89 675
10347.85 701
10348.81 705
10349.77 698
10350.73 684
10351.69 722
10352.65 713
10353.61 704
10354.57 670
10355.53 708
10356.49 697
10357.46 685
10358.42 695
10359.38 683
10360.34 692
10361.30 707
10362.26 683
10363.22 701
10364.18 686
10365.14 714
10366.11 692
10367.07 694
10368.03 665
10368.99 682
10369.95 680
10370.91 684
10371.87 658
10372.84 663
10373.80 706
10374.76 691
10375.72 689
10376.68 691
10377.64 697
10378.61 680
10379.57 657
10380.53 672
10381.49 676
10382.45 705
10383.42 700
10384.38 700
10385.34 696
10386.30 664
10387.27 665
10388.23 700
10389.19 653
10390.15 677
10391.11 696
10392.08 702
10393.04 671
10394.00 684
10394.96 670
10395.93 672
10396.89 668
10397.85 687
10398.82 696
10399.78 692
10400.74 674
10401.70 650
10402.67 641
10403.63 677
10404.59 688
10405.56 684
10406.52 692
10407.48 669
10408.45 685
10409.41 686
10410.37 666
10411.34 685
10412.30 694
10413.26 675
10414.23 704
10415.19 669
10416.15 700
10417.12 710
10418.08 695
10419.04 707
10420.01 678
10420.97 703
10421.94 698
10422.90 671
10423.86 687
10424.83 711
10425.79 721
10426.76 690
10427.72 679
10428.68 668
10429.65 692
10430.61 689
10431.58 691
10432.54 670
10433.51 644
10434.47 655
10435.44 675
10436.40 674
10437.36 659
10438.33 660
10439.29 646
10440.26 652
10441.22 657
10442.19 642
10443.15 672
10444.12 672
10445.08 643
10446.05 643
10447.01 680
10447.98 634
10448.94 680
10449.91 675
10450.87 646
10451.84 627
10452.80 630
10453.77 666
10454.73 660
10455.70 657
10456.67 651
10457.63 680
10458.60 682
10459.56 673
10460.53 682
10461.49 688
10462.46 675
10463.43 689
10464.39 643
10465.36 664
10466.32 650
10467.29 660
10468.25 671
10469.22 705
10470.19 668
10471.15 641
10472.12 662
10473.09 692
10474.05 686
10475.02 661
10475.98 671
10476.95 672
10477.92 685
10478.88 661
10479.85 646
10480.82 699
10481.78 705
10482.75 712
10483.72 656
10484.68 678
10485.65 666
10486.62 690
10487.58 683
10488.55 679
10489.52 692
10490.49 661
10491.45 667
10492.42 649
10493.39 663
10494.35 673
10495.32 646
10496.29 677
10497.26 674
10498.22 626
10499.19 691
10500.16 661
10501.13 669
10502.09 659
10503.06 654
10504.03 680
10505.00 693
10505.96 649
10506.93 673
10507.90 671
10508.87 673
10509.84 658
10510.80 671
10511.77 634
10512.74 657
10513.71 630
10514.68 618
10515.64 657
10516.61 676
10517.58 656
10518.55 645
10519.52 659
10520.49 640
10521.45 656
10522.42 663
10523.39 645
10524.36 667
10525.33 659
10526.30 651
10527.27 654
10528.23 635
10529.20 649
10530.17 646
10531.14 667
10532.11 651
10533.08 654
10534.05 653
10535.02 650
10535.99 686
10536.96 680
10537.93 656
10538.89 701
10539.86 708
10540.83 662
10541.80 653
10542.77 670
10543.74 675
10544.71 680
10545.68 678
10546.65 657
10547.62 666
10548.59 642
10549.56 662
10550.53 682
10551.50 661
10552.47 652
10553.44 708
10554.41 662
10555.38 679
10556.35 647
10557.32 665
10558.29 689
10559.26 676
10560.23 725
10561.20 721
10562.17 726
10563.14 699
10564.11 667
10565.08 700
10566.05 706
10567.02 682
10567.99 690
10568.96 636
10569.93 628
10570.91 681
10571.88 667
10572.85 647
10573.82 633
10574.79 655
10575.76 657
10576.73 662
10577.70 704
10578.67 681
10579.64 662
10580.62 660
10581.59 638
10582.56 667
10583.53 695
10584.50 696
10585.47 678
10586.44 688
10587.42 691
10588.39 695
10589.36 695
10590.33 667
10591.30 719
10592.27 706
10593.25 681
10594.22 677
10595.19 657
10596.16 655
10597.13 673
10598.10 708
10599.08 703
10600.05 659
10601.02 692
10601.99 683
10602.97 667
10603.94 681
10604.91 664
10605.88 671
10606.85 698
10607.83 732
10608.80 711
10609.77 677
10610.74 703
10611.72 729
10612.69 699
10613.66 698
10614.64 675
10615.61 679
10616.58 649
10617.55 650
10618.53 639
10619.50 655
10620.47 671
10621.45 659
10622.42 676
10623.39 664
10624.37 689
10625.34 651
10626.31 648
10627.29 679
10628.26 658
10629.23 649
10630.21 643
10631.18 646
10632.15 650
10633.13 634
10634.10 625
10635.07 650
10636.05 688
10637.02 655
10638.00 667
10638.97 697
10639.94 713
10640.92 698
10641.89 674
10642.87 667
10643.84 650
10644.81 654
10645.79 667
10646.76 657
10647.74 617
10648.71 662
10649.68 648
10650.66 600
10651.63 612
10652.61 612
10653.58 616
10654.56 645
10655.53 666
10656.51 663
10657.48 652
10658.46 682
10659.43 656
10660.41 652
10661.38 613
10662.36 655
10663.33 618
10664.31 641
10665.28 603
10666.26 606
10667.23 633
10668.21 625
10669.18 618
10670.16 622
10671.13 612
10672.11 617
10673.08 626
10674.06 627
10675.03 650
10676.01 656
10676.99 622
10677.96 641
10678.94 646
10679.91 608
10680.89 623
10681.86 614
10682.84 632
10683.82 603
10684.79 609
10685.77 624
10686.74 625
10687.72 609
10688.70 634
10689.67 619
10690.65 623
10691.63 641
10692.60 602
10693.58 631
10694.55 620
10695.53 556
10696.51 580
10697.48 597
10698.46 622
10699.44 609
10700.41 619
10701.39 634
10702.37 599
10703.34 610
10704.32 640
10705.30 598
10706.27 604
10707.25 608
10708.23 621
10709.21 599
10710.18 602
10711.16 613
10712.14 623
10713.11 608
10714.09 616
10715.07 572
10716.05 622
10717.02 593
10718.00 623
10718.98 618
10719.96 615
10720.93 609
10721.91 618
10722.89 611
10723.87 590
10724.85 593
10725.82 605
10726.80 620
10727.78 624
10728.76 599
10729.74 600
10730.71 602
10731.69 581
10732.67 575
10733.65 608
10734.63 594
10735.60 594
10736.58 601
10737.56 590
10738.54 634
10739.52 624
10740.50 600
10741.48 609
10742.45 604
10743.43 599
10744.41 631
10745.39 630
10746.37 629
10747.35 614
10748.33 617
10749.31 591
10750.28 595
10751.26 627
10752.24 609
10753.22 632
10754.20 626
10755.18 619
10756.16 580
10757.14 613
10758.12 634
10759.10 616
10760.08 625
10761.06 609
10762.04 625
10763.01 635
10763.99 589
10764.97 615
10765.95 609
10766.93 640
10767.91 639
10768.89 636
10769.87 613
10770.85 606
10771.83 616
10772.81 632
10773.79 626
10774.77 633
10775.75 606
10776.73 620
10777.71 626
10778.69 617
10779.67 645
10780.65 649
10781.63 617
10782.62 608
10783.60 602
10784.58 628
10785.56 604
10786.54 632
10787.52 643
10788.50 650
10789.48 618
10790.46 602
10791.44 635
10792.42 634
10793.40 614
10794.38 621
10795.37 628
10796.35 622
10797.33 612
10798.31 628
10799.29 634
10800.27 604
10801.25 623
10802.23 623
10803.21 653
10804.20 661
10805.18 629
10806.16 669
10807.14 628
10808.12 651
10809.10 651
10810.09 649
10811.07 643
10812.05 623
10813.03 623
10814.01 671
10815.00 659
10815.98 658
10816.96 620
10817.94 659
10818.92 654
10819.91 639
10820.89 649
10821.87 642
10822.85 637
10823.83 641
10824.82 639
10825.80 649
10826.78 631
10827.76 628
10828.75 647
10829.73 657
10830.71 644
10831.69 647
10832.68 648
10833.66 676
10834.64 666
10835.63 646
10836.61 660
10837.59 654
10838.57 655
10839.56 651
10840.54 689
10841.52 703
10842.51 649
10843.49 668
10844.47 650
10845.46 671
10846.44 681
10847.42 684
10848.41 679
10849.39 724
10850.37 702
10851.36 694
10852.34 716
10853.32 721
10854.31 696
10855.29 722
10856.28 710
10857.26 714
10858.24 719
10859.23 709
10860.21 697
10861.20 744
10862.18 712
10863.16 722
10864.15 687
10865.13 703
10866.12 691
10867.10 674
10868.08 729
10869.07 700
10870.05 691
10871.04 719
10872.02 750
10873.01 738
10873.99 745
10874.98 734
10875.96 767
10876.95 765
10877.93 720
10878.92 718
10879.90 727
10880.89 757
10881.87 756
10882.86 762
10883.84 759
10884.83 733
10885.81 737
10886.80 736
10887.78 747
10888.77 754
10889.75 799
10890.74 784
10891.72 776
10892.71 801
10893.69 788
10894.68 773
10895.66 785
10896.65 780
10897.64 798
10898.62 802
10899.61 776
10900.59 782
10901.58 799
10902.56 802
10903.55 773
10904.54 775
10905.52 791
10906.51 806
10907.49 804
10908.48 818
10909.47 847
10910.45 857
10911.44 834
10912.43 877
10913.41 841
10914.40 831
10915.39 835
10916.37 864
10917.36 866
10918.35 901
10919.33 895
10920.32 869
10921.31 871
10922.29 883
10923.28 875
10924.27 866
10925.25 893
10926.24 910
10927.23 892
10928.21 875
10929.20 891
10930.19 892
10931.18 889
10932.16 884
10933.15 894
10934.14 908
10935.12 921
10936.11 957
10937.10 925
10938.09 952
10939.07 912
10940.06 960
10941.05 938
10942.04 994
10943.02 939
10944.01 972
10945.00 922
10945.99 969
10946.98 980
10947.96 983
10948.95 1000
10949.94 989
10950.93 1039
10951.92 1018
10952.90 1023
10953.89 1084
10954.88 1079
10955.87 1139
10956.86 1151
10957.85 1145
10958.83 1155
10959.82 1163
10960.81 1166
10961.80 1154
10962.79 1091
10963.78 1104
10964.77 1057
10965.75 1064
10966.74 1055
10967.73 994
10968.72 1009
10969.71 991
10970.70 980
10971.69 1003
10972.68 963
10973.67 956
10974.66 1004
10975.64 1022
10976.63 1009
10977.62 974
10978.61 1009
10979.60 983
10980.59 991
10981.58 991
10982.57 1021
10983.56 1013
10984.55 1020
10985.54 1018
10986.53 1055
10987.52 1023
10988.51 1056
10989.50 1042
10990.49 1046
10991.48 1090
10992.47 1118
10993.46 1164
10994.45 1223
10995.44 1241
10996.43 1287
10997.42 1311
10998.41 1362
10999.40 1407
11000.39 1422
11001.38 1376
11002.37 1311
11003.36 1310
11004.35 1269
11005.34 1185
11006.33 1115
11007.32 1097
11008.31 1046
11009.30 999
11010.30 958
11011.29 930
11012.28 980
11013.27 943
11014.26 911
11015.25 889
11016.24 937
11017.23 886
11018.22 876
11019.21 910
11020.21 888
11021.20 881
11022.19 876
11023.18 876
11024.17 854
11025.16 843
11026.15 864
11027.14 866
11028.14 821
11029.13 817
11030.12 848
11031.11 817
11032.10 810
11033.09 818
11034.09 834
11035.08 842
11036.07 831
11037.06 827
11038.05 829
11039.05 806
11040.04 830
11041.03 856
11042.02 838
11043.02 815
11044.01 793
11045.00 830
11045.99 833
11046.98 797
11047.98 798
11048.97 785
11049.96 809
11050.95 777
11051.95 787
11052.94 778
11053.93 785
11054.93 788
11055.92 778
11056.91 783
11057.90 783
11058.90 796
11059.89 803
11060.88 786
11061.88 791
11062.87 812
11063.86 791
11064.86 781
11065.85 805
11066.84 797
11067.84 787
11068.83 799
11069.82 799
11070.82 797
11071.81 797
11072.80 795
11073.80 804
11074.79 820
11075.78 797
11076.78 753
11077.77 744
11078.77 748
11079.76 767
11080.75 803
11081.75 790
11082.74 781
11083.74 752
11084.73 783
11085.72 817
11086.72 767
11087.71 751
11088.71 720
11089.70 756
11090.70 734
11091.69 745
11092.68 731
11093.68 748
11094.67 713
11095.67 745
11096.66 756
11097.66 752
11098.65 764
11099.65 743
11100.64 736
11101.64 738
11102.63 745
11103.63 752
11104.62 700
11105.62 719
11106.61 708
11107.61 720
11108.60 735
11109.60 710
11110.59 735
11111.59 739
11112.58 673
11113.58 738
11114.57 705
11115.57 716
11116.56 719
11117.56 728
11118.56 688
11119.55 704
11120.55 711
11121.54 743
11122.54 697
11123.54 721
11124.53 693
11125.53 682
11126.52 730
11127.52 711
11128.51 701
11129.51 679
11130.51 728
11131.50 695
11132.50 695
11133.50 683
11134.49 692
11135.49 685
11136.49 702
11137.48 662
11138.48 665
11139.47 678
11140.47 675
11141.47 707
11142.46 691
11143.46 689
11144.46 705
11145.46 677
11146.45 676
11147.45 650
11148.45 676
11149.44 706
11150.44 699
11151.44 692
11152.43 675
11153.43 671
11154.43 649
11155.43 683
11156.42 661
11157.42 647
11158.42 673
11159.42 677
11160.41 658
11161.41 636
11162.41 646
11163.41 656
11164.40 699
11165.40 670
11166.40 659
11167.40 655
11168.39 648
11169.39 699
11170.39 657
11171.39 662
11172.39 645
11173.38 644
11174.38 660
11175.38 629
11176.38 634
11177.38 653
11178.38 650
11179.37 666
11180.37 652
11181.37 645
11182.37 641
11183.37 624
11184.37 649
11185.37 649
11186.36 634
11187.36 621
11188.36 666
11189.36 640
11190.36 642
11191.36 643
11192.36 628
11193.36 611
11194.36 637
11195.35 639
11196.35 663
11197.35 640
11198.35 660
11199.35 616
11200.35 598
11201.35 655
11202.35 664
11203.35 636
11204.35 649
11205.35 669
11206.35 662
11207.35 650
11208.35 627
11209.35 625
11210.35 630
11211.35 685
11212.35 674
11213.35 657
11214.35 645
11215.34 666
11216.35 642
11217.35 639
11218.35 635
11219.35 678
11220.35 651
11221.35 639
11222.35 625
11223.35 638
11224.35 664
11225.35 670
11226.35 640
11227.35 645
11228.35 675
11229.35 650
11230.35 643
11231.35 646
11232.35 672
11233.35 662
11234.35 662
11235.35 687
11236.35 689
11237.36 633
11238.36 652
11239.36 673
11240.36 668
11241.36 671
11242.36 654
11243.36 665
11244.36 662
11245.36 621
11246.37 638
11247.37 648
11248.37 661
11249.37 643
11250.37 615
11251.37 643
11252.38 651
11253.38 654
11254.38 658
11255.38 660
11256.38 645
11257.38 667
11258.39 695
11259.39 701
11260.39 636
11261.39 664
11262.39 655
11263.40 688
11264.40 667
11265.40 655
11266.40 673
11267.40 675
11268.41 693
11269.41 681
11270.41 694
11271.41 701
11272.42 707
11273.42 710
11274.42 705
11275.42 708
11276.43 706
11277.43 702
11278.43 691
11279.44 711
11280.44 727
11281.44 723
11282.44 679
11283.45 664
11284.45 674
11285.45 690
11286.46 675
11287.46 665
11288.46 667
11289.47 643
11290.47 650
11291.47 630
11292.48 627
11293.48 636
11294.48 625
11295.49 652
11296.49 635
11297.49 652
11298.50 642
11299.50 644
11300.51 655
11301.51 643
11302.51 637
11303.52 616
11304.52 635
11305.53 634
11306.53 648
11307.53 624
11308.54 629
11309.54 630
11310.55 664
11311.55 632
11312.55 624
11313.56 626
11314.56 643
11315.57 678
11316.57 658
11317.58 633
11318.58 666
11319.59 656
11320.59 644
11321.59 676
11322.60 659
11323.60 655
11324.61 654
11325.61 659
11326.62 653
11327.62 622
11328.63 644
11329.63 678
11330.64 636
11331.64 638
11332.65 650
11333.65 659
11334.66 654
11335.67 649
11336.67 639
11337.68 592
11338.68 631
11339.69 652
11340.69 664
11341.70 674
11342.70 647
11343.71 642
11344.72 649
11345.72 608
11346.73 633
11347.73 648
11348.74 624
11349.74 624
11350.75 637
11351.76 650
11352.76 630
11353.77 648
11354.78 639
11355.78 626
11356.79 658
11357.79 607
11358.80 640
11359.81 663
11360.81 646
11361.82 643
11362.83 632
11363.83 634
11364.84 651
11365.85 657
11366.85 609
11367.86 599
11368.87 606
11369.87 612
11370.88 613
11371.89 603
11372.89 621
11373.90 637
11374.91 661
11375.92 595
11376.92 609
11377.93 628
11378.94 616
11379.94 630
11380.95 620
11381.96 638
11382.97 633
11383.97 621
11384.98 625
11385.99 644
11387.00 627
11388.00 608
11389.01 626
11390.02 629
11391.03 638
11392.04 617
11393.04 618
11394.05 627
11395.06 639
11396.07 644
11397.08 619
11398.08 612
11399.09 640
11400.10 601
11401.11 602
11402.12 619
11403.12 649
11404.13 631
11405.14 614
11406.15 621
11407.16 612
11408.17 636
11409.18 641
11410.18 628
11411.19 581
11412.20 614
11413.21 602
11414.22 632
11415.23 638
11416.24 631
11417.25 619
11418.25 599
11419.26 653
11420.27 636
11421.28 642
11422.29 602
11423.30 627
11424.31 628
11425.32 604
11426.33 620
11427.34 625
11428.35 617
11429.36 637
11430.37 655
11431.38 613
11432.39 608
11433.39 613
11434.40 624
11435.41 625
11436.42 591
11437.43 629
11438.44 613
11439.45 619
11440.46 644
11441.47 639
11442.48 616
11443.49 637
11444.50 630
11445.51 611
11446.52 653
11447.53 654
11448.55 668
11449.56 659
11450.57 649
11451.58 632
11452.59 627
11453.60 625
11454.61 650
11455.62 650
11456.63 634
11457.64 662
11458.65 642
11459.66 678
11460.67 667
11461.68 624
11462.69 657
11463.71 644
11464.72 636
11465.73 655
11466.74 648
11467.75 675
11468.76 656
11469.77 669
11470.78 670
11471.80 670
11472.81 663
11473.82 688
11474.83 666
11475.84 668
11476.85 648
11477.86 642
11478.88 650
11479.89 683
11480.90 689
11481.91 684
11482.92 692
11483.93 682
11484.95 648
11485.96 652
11486.97 691
11487.98 684
11489.00 665
11490.01 661
11491.02 653
11492.03 676
11493.04 688
11494.06 731
11495.07 675
11496.08 739
11497.09 722
11498.11 717
11499.12 707
11500.13 693
11501.14 702
11502.16 712
11503.17 722
11504.18 734
11505.20 768
11506.21 754
11507.22 729
11508.23 764
11509.25 732
11510.26 759
11511.27 755
11512.29 740
11513.30 754
11514.31 764
11515.33 767
11516.34 776
11517.35 777
11518.37 794
11519.38 776
11520.39 816
11521.41 864
11522.42 827
11523.43 836
11524.45 829
11525.46 856
11526.47 857
11527.49 847
11528.50 887
11529.52 902
11530.53 915
11531.54 918
11532.56 968
11533.57 989
11534.59 965
11535.60 1052
11536.62 1113
11537.63 1158
11538.64 1169
11539.66 1142
11540.67 1141
11541.69 1113
11542.70 1063
11543.72 1071
11544.73 1002
11545.75 994
11546.76 965
11547.77 879
11548.79 850
11549.80 830
11550.82 804
11551.83 781
11552.85 776
11553.86 749
11554.88 786
11555.89 777
11556.91 740
11557.92 741
11558.94 762
11559.95 754
11560.97 723
11561.99 751
11563.00 758
11564.02 700
11565.03 736
11566.05 678
11567.06 696
11568.08 734
11569.09 752
11570.11 715
11571.13 715
11572.14 704
11573.16 731
11574.17 700
11575.19 717
11576.20 751
11577.22 743
11578.24 759
11579.25 758
11580.27 711
11581.29 736
11582.30 781
11583.32 738
11584.33 701
11585.35 750
11586.37 755
11587.38 736
11588.40 788
11589.42 757
11590.43 780
11591.45 792
11592.47 817
11593.48 799
11594.50 784
11595.52 846
11596.53 861
11597.55 858
11598.57 910
11599.58 902
11600.60 924
11601.62 879
11602.64 908
11603.65 842
11604.67 798
11605.69 805
11606.70 791
11607.72 767
11608.74 767
11609.76 731
11610.77 722
11611.79 727
11612.81 755
11613.83 733
11614.84 719
11615.86 709
11616.88 720
11617.90 723
11618.92 697
11619.93 710
11620.95 717
11621.97 719
11622.99 698
11624.01 723
11625.02 706
11626.04 704
11627.06 717
11628.08 704
11629.10 670
11630.11 703
11631.13 707
11632.15 710
11633.17 709
11634.19 663
11635.21 644
11636.23 667
11637.24 682
11638.26 671
11639.28 698
11640.30 673
11641.32 670
11642.34 685
11643.36 654
11644.38 655
11645.39 649
11646.41 649
11647.43 638
11648.45 618
11649.47 648
11650.49 668
11651.51 613
11652.53 633
11653.55 654
11654.57 654
11655.59 673
11656.61 644
11657.63 649
11658.65 643
11659.67 624
11660.69 634
11661.70 659
11662.72 617
11663.74 639
11664.76 636
11665.78 656
11666.80 635
11667.82 611
11668.84 601
11669.86 612
11670.88 630
11671.90 654
11672.92 666
11673.95 661
11674.97 682
11675.99 647
11677.01 647
11678.03 644
11679.05 658
11680.07 598
11681.09 613
11682.11 626
11683.13 640
11684.15 640
11685.17 636
11686.19 638
11687.21 601
11688.23 617
11689.25 646
11690.28 600
11691.30 608
11692.32 620
11693.34 631
11694.36 641
11695.38 631
11696.40 629
11697.42 625
11698.44 626
11699.47 600
11700.49 607
11701.51 604
11702.53 615
11703.55 624
11704.57 616
11705.60 607
11706.62 625
11707.64 625
11708.66 613
11709.68 626
11710.70 636
11711.73 597
11712.75 609
11713.77 608
11714.79 605
11715.81 604
11716.84 607
11717.86 602
11718.88 602
11719.90 607
11720.92 569
11721.95 592
11722.97 626
11723.99 578
11725.01 602
11726.04 606
11727.06 570
11728.08 604
11729.11 577
11730.13 596
11731.15 579
11732.17 604
11733.20 600
11734.22 592
11735.24 577
11736.26 594
11737.29 601
11738.31 608
11739.33 601
11740.36 565
11741.38 602
11742.40 582
11743.43 587
11744.45 600
11745.47 596
11746.50 582
11747.52 589
11748.54 613
11749.57 599
11750.59 591
11751.62 565
11752.64 582
11753.66 586
11754.69 577
11755.71 553
11756.73 561
11757.76 580
11758.78 604
11759.81 582
11760.83 574
11761.85 567
11762.88 570
11763.90 570
11764.93 594
11765.95 584
11766.98 599
11768.00 574
11769.02 586
11770.05 594
11771.07 568
11772.10 549
11773.12 580
11774.15 589
11775.17 588
11776.20 631
11777.22 602
11778.25 608
11779.27 575
11780.30 587
11781.32 581
11782.35 580
11783.37 578
11784.40 591
11785.42 596
11786.45 610
11787.47 617
11788.50 599
11789.52 577
11790.55 567
11791.57 601
11792.60 592
11793.62 588
11794.65 592
11795.67 614
11796.70 602
11797.73 587
11798.75 585
11799.78 550
11800.80 615
11801.83 634
11802.85 614
11803.88 580
11804.91 592
11805.93 577
11806.96 581
11807.98 607
11809.01 611
11810.04 622
11811.06 628
11812.09 629
11813.12 615
11814.14 614
11815.17 615
11816.19 636
11817.22 603
11818.25 623
11819.27 599
11820.30 590
11821.33 599
11822.35 626
11823.38 611
11824.41 626
11825.44 632
11826.46 622
11827.49 629
11828.52 644
11829.54 649
11830.57 628
11831.60 653
11832.62 659
11833.65 658
11834.68 650
11835.71 657
11836.73 652
11837.76 640
11838.79 647
11839.82 622
11840.84 621
11841.87 618
11842.90 639
11843.93 651
11844.95 653
11845.98 652
11847.01 665
11848.04 671
11849.07 665
11850.09 673
11851.12 649
11852.15 633
11853.18 655
11854.21 701
11855.23 681
11856.26 661
11857.29 651
11858.32 669
11859.35 734
11860.38 679
11861.40 704
11862.43 677
11863.46 654
11864.49 673
11865.52 675
11866.55 681
11867.58 690
11868.60 694
11869.63 727
11870.66 707
11871.69 724
11872.72 699
11873.75 729
11874.78 722
11875.81 722
11876.84 724
11877.86 720
11878.89 724
11879.92 725
11880.95 748
11881.98 730
11883.01 726
11884.04 740
11885.07 753
11886.10 740
11887.13 731
11888.16 714
11889.19 779
11890.22 761
11891.25 721
11892.28 730
11893.31 791
11894.34 786
11895.37 800
11896.40 824
11897.43 858
11898.46 851
11899.49 838
11900.52 854
11901.55 873
11902.58 863
11903.61 876
11904.64 914
11905.67 871
11906.70 874
11907.73 858
11908.76 850
11909.79 832
11910.82 822
11911.85 838
11912.88 851
11913.91 834
11914.94 844
11915.97 862
11917.01 821
11918.04 810
11919.07 826
11920.10 819
11921.13 818
11922.16 831
11923.19 848
11924.22 852
11925.25 854
11926.28 893
11927.32 935
11928.35 952
11929.38 943
11930.41 958
11931.44 974
11932.47 1000
11933.50 975
11934.54 958
11935.57 939
11936.60 904
11937.63 937
11938.66 897
11939.70 865
11940.73 846
11941.76 827
11942.79 813
11943.82 826
11944.85 790
11945.89 751
11946.92 765
11947.95 756
11948.98 776
11950.02 764
11951.05 725
11952.08 752
11953.11 766
11954.15 777
11955.18 735
11956.21 745
11957.24 760
11958.28 733
11959.31 728
11960.34 749
11961.37 731
11962.41 754
11963.44 773
11964.47 753
11965.51 754
11966.54 747
11967.57 744
11968.60 773
11969.64 764
11970.67 745
11971.70 774
11972.74 745
11973.77 754
11974.80 742
11975.84 764
11976.87 794
11977.90 766
11978.94 767
11979.97 775
11981.00 763
11982.04 764
11983.07 800
11984.11 770
11985.14 756
11986.17 804
11987.21 772
11988.24 804
11989.28 805
11990.31 758
11991.34 790
11992.38 786
11993.41 785
11994.45 774
11995.48 803
11996.51 848
11997.55 794
11998.58 808
11999.62 773
12000.65 795
12001.69 817
12002.72 810
12003.76 806
12004.79 804
12005.82 817
12006.86 824
12007.89 871
12008.93 872
12009.96 854
12011.00 878
12012.03 852
12013.07 846
12014.10 841
12015.14 854
12016.17 864
12017.21 878
12018.24 890
12019.28 904
12020.32 844
12021.35 879
12022.39 894
12023.42 884
12024.46 888
12025.49 864
12026.53 865
12027.56 856
12028.60 877
12029.64 867
12030.67 853
12031.71 875
12032.74 882
12033.78 880
12034.81 861
12035.85 837
12036.89 858
12037.92 867
12038.96 855
12039.99 865
12041.03 869
12042.07 846
12043.10 855
12044.14 854
12045.18 867
12046.21 876
12047.25 908
12048.29 886
12049.32 901
12050.36 853
12051.40 895
12052.43 889
12053.47 903
12054.51 894
12055.54 914
12056.58 909
12057.62 941
12058.65 913
12059.69 890
12060.73 891
12061.76 897
12062.80 904
12063.84 902
12064.88 830
12065.91 830
12066.95 830
12067.99 818
12069.03 828
12070.06 837
12071.10 824
12072.14 837
12073.18 835
12074.21 795
12075.25 788
12076.29 809
12077.33 805
12078.36 796
12079.40 749
12080.44 792
12081.48 779
12082.52 784
12083.55 782
12084.59 814
12085.63 793
12086.67 788
12087.71 806
12088.74 767
12089.78 789
12090.82 782
12091.86 826
12092.90 823
12093.94 802
12094.98 823
12096.01 828
12097.05 832
12098.09 845
12099.13 849
12100.17 827
12101.21 826
12102.25 852
12103.28 851
12104.32 875
12105.36 825
12106.40 822
12107.44 813
12108.48 821
12109.52 804
12110.56 797
12111.60 788
12112.64 769
12113.68 728
12114.72 703
12115.76 726
12116.79 709
12117.83 704
12118.87 697
12119.91 694
12120.95 670
12121.99 740
12123.03 696
12124.07 725
12125.11 703
12126.15 697
12127.19 683
12128.23 681
12129.27 698
12130.31 698
12131.35 698
12132.39 677
12133.43 697
12134.47 663
12135.51 674
12136.55 678
12137.59 687
12138.63 709
12139.67 714
12140.71 675
12141.76 669
12142.80 643
12143.84 659
12144.88 651
12145.92 645
12146.96 675
12148.00 671
12149.04 678
12150.08 644
12151.12 646
12152.16 666
12153.20 644
12154.25 640
12155.29 636
12156.33 628
12157.37 647
12158.41 641
12159.45 640
12160.49 634
12161.53 604
12162.58 646
12163.62 640
12164.66 649
12165.70 616
12166.74 621
12167.78 612
12168.82 638
12169.87 641
12170.91 613
12171.95 638
12172.99 623
12174.03 619
12175.08 606
12176.12 633
12177.16 621
12178.20 658
12179.24 647
12180.29 641
12181.33 621
12182.37 620
12183.41 638
12184.46 626
12185.50 604
12186.54 633
12187.58 628
12188.63 622
12189.67 608
12190.71 635
12191.75 614
12192.80 590
12193.84 643
12194.88 614
12195.92 617
12196.97 618
12198.01 588
12199.05 597
12200.10 603
12201.14 597
12202.18 592
12203.23 591
12204.27 611
12205.31 599
12206.36 598
12207.40 615
12208.44 577
12209.49 619
12210.53 583
12211.57 605
12212.62 586
12213.66 592
12214.70 604
12215.75 579
12216.79 608
12217.84 555
12218.88 606
12219.92 606
12220.97 602
12222.01 575
12223.06 586
12224.10 596
12225.14 602
12226.19 588
12227.23 577
12228.28 591
12229.32 571
12230.36 587
12231.41 565
12232.45 556
12233.50 560
12234.54 539
12235.59 562
12236.63 558
12237.68 571
12238.72 581
12239.77 546
12240.81 571
12241.86 567
12242.90 589
12243.94 594
12244.99 566
12246.03 619
12247.08 597
12248.13 555
12249.17 558
12250.22 580
12251.26 557
12252.31 544
12253.35 555
12254.40 557
12255.44 548
12256.49 536
12257.53 509
12258.58 526
12259.62 572
12260.67 563
12261.72 532
12262.76 548
12263.81 527
12264.85 550
12265.90 547
12266.94 559
12267.99 562
12269.04 538
12270.08 532
12271.13 525
12272.17 542
12273.22 513
12274.27 552
12275.31 542
12276.36 534
12277.41 530
12278.45 543
12279.50 533
12280.55 529
12281.59 532
12282.64 517
12283.69 539
12284.73 552
12285.78 556
12286.83 508
12287.87 499
12288.92 504
12289.97 514
12291.01 502
12292.06 537
12293.11 491
12294.15 493
12295.20 534
12296.25 519
12297.30 521
12298.34 517
12299.39 531
12300.44 556
12301.48 535
12302.53 544
12303.58 521
12304.63 516
12305.67 525
12306.72 522
12307.77 524
12308.82 502
12309.87 519
12310.91 533
12311.96 518
12313.01 514
12314.06 517
12315.10 516
12316.15 498
12317.20 525
12318.25 498
12319.30 518
12320.34 533
12321.39 501
12322.44 482
12323.49 508
12324.54 518
12325.59 536
12326.63 523
12327.68 508
12328.73 489
12329.78 513
12330.83 510
12331.88 519
12332.93 529
12333.98 529
12335.02 528
12336.07 520
12337.12 494
12338.17 494
12339.22 510
12340.27 510
12341.32 493
12342.37 515
12343.42 508
12344.47 507
12345.51 491
12346.56 499
12347.61 499
12348.66 495
12349.71 504
12350.76 504
12351.81 497
12352.86 499
12353.91 493
12354.96 493
12356.01 534
12357.06 513
12358.11 483
12359.16 501
12360.21 500
12361.26 499
12362.31 507
12363.36 528
12364.41 517
12365.46 501
12366.51 523
12367.56 513
12368.61 495
12369.66 498
12370.71 523
12371.76 512
12372.81 498
12373.86 483
12374.91 506
12375.96 512
12377.01 493
12378.06 494
12379.11 485
12380.17 485
12381.22 504
12382.27 494
12383.32 487
12384.37 496
12385.42 508
12386.47 508
12387.52 501
12388.57 500
12389.62 506
12390.67 507
12391.73 547
12392.78 528
12393.83 493
12394.88 510
12395.93 514
12396.98 538
12398.03 519
12399.09 529
12400.14 527
12401.19 517
12402.24 494
12403.29 508
12404.34 501
12405.40 507
12406.45 506
12407.50 523
12408.55 527
12409.60 483
12410.66 520
12411.71 489
12412.76 498
12413.81 478
12414.86 518
12415.92 543
12416.97 513
12418.02 526
12419.07 515
12420.13 517
12421.18 523
12422.23 527
12423.28 501
12424.34 490
12425.39 518
12426.44 504
12427.49 533
12428.55 530
12429.60 534
12430.65 542
12431.71 526
12432.76 543
12433.81 528
12434.86 549
12435.92 544
12436.97 493
12438.02 496
12439.08 504
12440.13 504
12441.18 549
12442.24 526
12443.29 554
12444.34 554
12445.40 545
12446.45 525
12447.50 526
12448.56 524
12449.61 529
12450.67 518
12451.72 529
12452.77 541
12453.83 527
12454.88 527
12455.94 524
12456.99 547
12458.04 561
12459.10 562
12460.15 565
12461.21 565
12462.26 576
12463.31 528
12464.37 574
12465.42 567
12466.48 561
12467.53 542
12468.59 566
12469.64 621
12470.70 614
12471.75 616
12472.80 655
12473.86 657
12474.91 665
12475.97 679
12477.02 680
12478.08 707
12479.13 693
12480.19 671
12481.24 627
12482.30 626
12483.35 640
12484.41 617
12485.46 582
12486.52 616
12487.57 599
12488.63 559
12489.69 614
12490.74 617
12491.80 555
12492.85 547
12493.91 577
12494.96 556
12496.02 583
12497.07 531
12498.13 563
12499.19 578
12500.24 579
12501.30 550
12502.35 577
12503.41 544
12504.47 575
12505.52 568
12506.58 569
12507.63 553
12508.69 556
12509.75 574
12510.80 568
12511.86 603
12512.91 567
12513.97 568
12515.03 575
12516.08 584
12517.14 588
12518.20 554
12519.25 588
12520.31 621
12521.37 585
12522.42 583
12523.48 565
12524.54 560
12525.59 574
12526.65 572
12527.71 560
12528.77 581
12529.82 551
12530.88 562
12531.94 562
12532.99 552
12534.05 578
12535.11 565
12536.17 582
12537.22 564
12538.28 540
12539.34 563
12540.40 571
12541.45 548
12542.51 540
12543.57 578
12544.63 575
12545.68 618
12546.74 606
12547.80 593
12548.86 567
12549.92 602
12550.97 622
12552.03 605
12553.09 604
12554.15 582
12555.21 573
12556.26 580
12557.32 595
12558.38 607
12559.44 609
12560.50 596
12561.56 585
12562.61 597
12563.67 566
12564.73 562
12565.79 584
12566.85 576
12567.91 597
12568.97 620
12570.02 585
12571.08 576
12572.14 605
12573.20 577
12574.26 584
12575.32 587
12576.38 618
12577.44 627
12578.50 551
12579.56 606
12580.61 601
12581.67 602
12582.73 599
12583.79 571
12584.85 604
12585.91 601
12586.97 597
12588.03 610
12589.09 611
12590.15 613
12591.21 599
12592.27 612
12593.33 616
12594.39 570
12595.45 613
12596.51 580
12597.57 613
12598.63 622
12599.69 633
12600.75 641
12601.81 600
12602.87 597
12603.93 641
12604.99 624
12606.05 606
12607.11 619
12608.17 624
12609.23 638
12610.29 620
12611.35 614
12612.41 646
12613.47 633
12614.53 632
12615.59 607
12616.66 634
12617.72 644
12618.78 639
12619.84 618
12620.90 612
12621.96 633
12623.02 673
12624.08 647
12625.14 643
12626.20 650
12627.26 641
12628.33 644
12629.39 659
12630.45 641
12631.51 675
12632.57 682
12633.63 668
12634.69 649
12635.76 660
12636.82 617
12637.88 658
12638.94 644
12640.00 645
12641.06 657
12642.13 637
12643.19 644
12644.25 640
12645.31 628
12646.37 651
12647.44 635
12648.50 624
12649.56 646
12650.62 638
12651.68 641
12652.75 629
12653.81 637
12654.87 626
12655.93 653
12657.00 631
12658.06 648
12659.12 623
12660.18 611
12661.25 668
12662.31 661
12663.37 656
12664.43 640
12665.50 658
12666.56 679
12667.62 670
12668.69 658
12669.75 694
12670.81 661
12671.88 645
12672.94 653
12674.00 664
12675.06 666
12676.13 678
12677.19 691
12678.25 682
12679.32 653
12680.38 691
12681.44 676
12682.51 701
12683.57 711
12684.64 700
12685.70 707
12686.76 670
12687.83 731
12688.89 731
12689.95 697
12691.02 737
12692.08 725
12693.15 734
12694.21 765
12695.27 752
12696.34 719
12697.40 725
12698.47 757
12699.53 763
12700.59 774
12701.66 806
12702.72 800
12703.79 759
12704.85 791
12705.92 793
12706.98 767
12708.05 790
12709.11 804
12710.18 765
12711.24 739
12712.30 793
12713.37 789
12714.43 781
12715.50 777
12716.56 771
12717.63 805
12718.69 796
12719.76 809
12720.82 774
12721.89 794
12722.95 797
12724.02 813
12725.09 805
12726.15 821
12727.22 793
12728.28 844
12729.35 864
12730.41 870
12731.48 883
12732.54 867
12733.61 839
12734.68 860
12735.74 833
12736.81 822
12737.87 835
12738.94 850
12740.00 812
12741.07 825
12742.14 822
12743.20 828
12744.27 804
12745.33 739
12746.40 752
12747.47 746
12748.53 708
12749.60 706
12750.67 716
12751.73 710
12752.80 748
12753.87 717
12754.93 701
12756.00 694
12757.07 704
12758.13 707
12759.20 705
12760.27 701
12761.33 685
12762.40 698
12763.47 684
12764.53 679
12765.60 677
12766.67 655
12767.73 641
12768.80 652
12769.87 683
12770.94 648
12772.00 652
12773.07 667
12774.14 636
12775.21 656
12776.27 682
12777.34 655
12778.41 680
12779.48 646
12780.54 636
12781.61 638
12782.68 621
12783.75 643
12784.81 615
12785.88 646
12786.95 617
12788.02 617
12789.09 631
12790.15 631
12791.22 620
12792.29 610
12793.36 640
12794.43 628
12795.49 632
12796.56 640
12797.63 635
12798.70 616
12799.77 631
12800.84 639
12801.90 661
12802.97 637
12804.04 620
12805.11 612
12806.18 627
12807.25 622
12808.32 630
12809.39 619
12810.45 624
12811.52 626
12812.59 640
12813.66 669
12814.73 643
12815.80 645
12816.87 667
12817.94 629
12819.01 619
12820.08 626
12821.15 631
12822.21 627
12823.28 629
12824.35 637
12825.42 636
12826.49 611
12827.56 647
12828.63 658
12829.70 627
12830.77 636
12831.84 621
12832.91 621
12833.98 629
12835.05 628
12836.12 637
12837.19 607
12838.26 581
12839.33 614
12840.40 595
12841.47 609
12842.54 600
12843.61 604
12844.68 606
12845.75 593
12846.82 598
12847.89 571
12848.96 592
12850.03 594
12851.10 584
12852.18 617
12853.25 583
12854.32 571
12855.39 567
12856.46 562
12857.53 569
12858.60 569
12859.67 577
12860.74 544
12861.81 596
12862.88 566
12863.96 577
12865.03 571
12866.10 584
12867.17 583
12868.24 548
12869.31 588
12870.38 552
12871.45 593
12872.53 581
12873.60 568
12874.67 570
12875.74 563
12876.81 586
12877.88 561
12878.96 572
12880.03 536
12881.10 551
12882.17 557
12883.24 548
12884.31 520
12885.39 534
12886.46 542
12887.53 516
12888.60 527
12889.68 536
12890.75 533
12891.82 549
12892.89 536
12893.96 545
12895.04 549
12896.11 533
12897.18 498
12898.25 530
12899.33 536
12900.40 519
12901.47 528
12902.54 531
12903.62 516
12904.69 515
12905.76 509
12906.84 507
12907.91 528
12908.98 535
12910.06 516
12911.13 523
12912.20 506
12913.27 515
12914.35 508
12915.42 529
12916.49 510
12917.57 504
12918.64 509
12919.71 494
12920.79 497
12921.86 474
12922.94 503
12924.01 507
12925.08 521
12926.16 505
12927.23 509
12928.30 543
12929.38 516
12930.45 494
12931.53 488
12932.60 510
12933.67 498
12934.75 472
12935.82 487
12936.90 471
12937.97 505
12939.04 502
12940.12 496
12941.19 488
12942.27 494
12943.34 468
12944.42 477
12945.49 483
12946.56 481
12947.64 476
12948.71 484
12949.79 490
12950.86 457
12951.94 461
12953.01 475
12954.09 472
12955.16 492
12956.24 469
12957.31 455
12958.39 490
12959.46 477
12960.54 476
12961.61 483
12962.69 492
12963.76 483
12964.84 475
12965.91 482
12966.99 488
12968.07 470
12969.14 448
12970.22 435
12971.29 461
12972.37 461
12973.44 493
12974.52 466
12975.59 474
12976.67 488
12977.75 507
12978.82 486
12979.90 482
12980.97 476
12982.05 484
12983.13 471
12984.20 472
12985.28 483
12986.35 441
12987.43 437
12988.51 476
12989.58 463
12990.66 465
12991.74 466
12992.81 483
12993.89 475
12994.97 468
12996.04 473
12997.12 460
12998.20 475
12999.27 453
13000.35 481
13001.43 468
13002.50 451
13003.58 501
13004.66 506
13005.73 448
13006.81 460
13007.89 482
13008.97 504
13010.04 473
13011.12 493
13012.20 504
13013.27 488
13014.35 475
13015.43 460
13016.51 478
13017.58 484
13018.66 485
13019.74 447
13020.82 479
13021.89 481
13022.97 482
13024.05 465
13025.13 476
13026.21 484
13027.28 526
13028.36 476
13029.44 445
13030.52 483
13031.60 471
13032.67 488
13033.75 483
13034.83 492
13035.91 471
13036.99 480
13038.07 470
13039.14 509
13040.22 484
13041.30 446
13042.38 467
13043.46 466
13044.54 473
13045.62 466
13046.69 487
13047.77 488
13048.85 486
13049.93 450
13051.01 440
13052.09 473
13053.17 481
13054.25 479
13055.33 478
13056.40 494
13057.48 501
13058.56 460
13059.64 464
13060.72 466
13061.80 496
13062.88 488
13063.96 465
13065.04 469
13066.12 479
13067.20 469
13068.28 486
13069.36 462
13070.44 465
13071.52 467
13072.60 464
13073.68 474
13074.76 461
13075.84 445
13076.92 467
13078.00 476
13079.08 450
13080.16 455
13081.24 450
13082.32 460
13083.40 472
13084.48 449
13085.56 456
13086.64 479
13087.72 470
13088.80 449
13089.88 440
13090.96 470
13092.04 458
13093.12 449
13094.20 467
13095.28 472
13096.36 473
13097.44 468
13098.52 493
13099.61 477
13100.69 467
13101.77 482
13102.85 486
13103.93 489
13105.01 469
13106.09 465
13107.17 465
13108.25 495
13109.34 477
13110.42 458
13111.50 480
13112.58 460
13113.66 466
13114.74 448
13115.82 474
13116.91 473
13117.99 495
13119.07 493
13120.15 507
13121.23 489
13122.31 467
13123.40 498
13124.48 490
13125.56 490
13126.64 489
13127.72 471
13128.81 449
13129.89 469
13130.97 495
13132.05 462
13133.14 466
13134.22 491
13135.30 477
13136.38 471
13137.47 486
13138.55 497
13139.63 498
13140.71 496
13141.80 478
13142.88 507
13143.96 486
13145.04 478
13146.13 476
13147.21 475
13148.29 487
13149.38 497
13150.46 486
13151.54 495
13152.62 469
13153.71 477
13154.79 492
13155.87 491
13156.96 497
13158.04 502
13159.12 460
13160.21 488
13161.29 518
13162.37 485
13163.46 487
13164.54 496
13165.62 490
13166.71 490
13167.79 517
13168.88 458
13169.96 476
13171.04 510
13172.13 477
13173.21 478
13174.30 488
13175.38 501
13176.46 482
13177.55 496
13178.63 488
13179.72 502
13180.80 507
13181.88 509
13182.97 488
13184.05 510
13185.14 500
13186.22 509
13187.31 475
13188.39 484
13189.48 501
13190.56 509
13191.65 504
13192.73 469
13193.81 492
13194.90 488
13195.98 486
13197.07 523
13198.15 461
13199.24 486
13200.32 508
13201.41 479
13202.49 472
13203.58 469
13204.67 504
13205.75 483
13206.84 502
13207.92 502
13209.01 484
13210.09 516
13211.18 501
13212.26 511
13213.35 474
13214.43 479
13215.52 505
13216.61 495
13217.69 504
13218.78 518
13219.86 500
13220.95 498
13222.04 485
13223.12 506
13224.21 515
13225.29 482
13226.38 502
13227.47 524
13228.55 498
13229.64 511
13230.72 514
13231.81 513
13232.90 487
13233.98 517
13235.07 513
13236.16 528
13237.24 533
13238.33 532
13239.42 515
13240.50 530
13241.59 542
13242.68 529
13243.76 518
13244.85 537
13245.94 528
13247.02 569
13248.11 542
13249.20 538
13250.29 523
13251.37 529
13252.46 523
13253.55 526
13254.63 519
13255.72 556
13256.81 522
13257.90 534
13258.98 575
13260.07 548
13261.16 557
13262.25 558
13263.33 558
13264.42 561
13265.51 537
13266.60 528
13267.69 555
13268.77 558
13269.86 554
13270.95 548
13272.04 581
13273.13 572
13274.21 563
13275.30 568
13276.39 566
13277.48 576
13278.57 590
13279.65 572
13280.74 548
13281.83 580
13282.92 560
13284.01 564
13285.10 556
13286.19 587
13287.27 568
13288.36 609
13289.45 602
13290.54 554
13291.63 589
13292.72 598
13293.81 586
13294.90 617
13295.98 613
13297.07 605
13298.16 601
13299.25 602
13300.34 572
13301.43 584
13302.52 596
13303.61 628
13304.70 611
13305.79 619
13306.88 615
13307.97 604
13309.06 586
13310.15 632
13311.24 612
13312.32 635
13313.41 638
13314.50 612
13315.59 586
13316.68 621
13317.77 606
13318.86 607
13319.95 598
13321.04 598
13322.13 641
13323.22 640
13324.31 632
13325.40 621
13326.49 641
13327.58 654
13328.68 629
13329.77 628
13330.86 638
13331.95 642
13333.04 648
13334.13 647
13335.22 669
13336.31 662
13337.40 687
13338.49 686
13339.58 655
13340.67 680
13341.76 659
13342.85 652
13343.94 664
13345.04 664
13346.13 666
13347.22 673
13348.31 678
13349.40 637
13350.49 670
13351.58 670
13352.67 663
13353.77 668
13354.86 638
13355.95 647
13357.04 701
13358.13 683
13359.22 671
13360.31 680
13361.41 687
13362.50 674
13363.59 675
13364.68 678
13365.77 713
13366.87 757
13367.96 723
13369.05 753
13370.14 714
13371.23 701
13372.33 711
13373.42 696
13374.51 694
13375.60 676
13376.69 685
13377.79 649
13378.88 657
13379.97 648
13381.06 629
13382.16 656
13383.25 621
13384.34 636
13385.43 614
13386.53 609
13387.62 643
13388.71 640
13389.81 620
13390.90 612
13391.99 643
13393.08 635
13394.18 643
13395.27 601
13396.36 621
13397.46 608
13398.55 578
13399.64 601
13400.74 590
13401.83 579
13402.92 597
13404.02 606
13405.11 605
13406.20 583
13407.30 600
13408.39 586
13409.48 616
13410.58 584
13411.67 560
13412.77 570
13413.86 583
13414.95 601
13416.05 614
13417.14 574
13418.23 613
13419.33 598
13420.42 609
13421.52 606
13422.61 599
13423.71 617
13424.80 603
13425.89 624
13426.99 600
13428.08 592
13429.18 591
13430.27 629
13431.37 604
13432.46 598
13433.56 591
13434.65 608
13435.74 644
13436.84 634
13437.93 609
13439.03 632
13440.12 638
13441.22 590
13442.31 614
13443.41 592
13444.50 596
13445.60 597
13446.69 596
13447.79 598
13448.88 605
13449.98 633
13451.08 651
13452.17 611
13453.27 636
13454.36 630
13455.46 629
13456.55 636
13457.65 625
13458.74 639
13459.84 668
13460.94 674
13462.03 645
13463.13 665
13464.22 626
13465.32 642
13466.41 646
13467.51 645
13468.61 634
13469.70 649
13470.80 657
13471.90 660
13472.99 642
13474.09 649
13475.18 646
13476.28 653
13477.38 681
13478.47 650
13479.57 660
13480.67 658
13481.76 657
13482.86 647
13483.96 649
13485.05 627
13486.15 632
13487.25 652
13488.34 670
13489.44 672
13490.54 696
13491.63 685
13492.73 658
13493.83 655
13494.93 687
13496.02 698
13497.12 692
13498.22 700
13499.31 708
13500.41 705
13501.51 716
13502.61 702
13503.70 709
13504.80 689
13505.90 702
13507.00 701
13508.09 699
13509.19 742
13510.29 676
13511.39 673
13512.49 651
13513.58 689
13514.68 644
13515.78 660
13516.88 672
13517.98 669
13519.07 657
13520.17 650
13521.27 615
13522.37 652
13523.47 633
13524.57 669
13525.66 641
13526.76 633
13527.86 594
13528.96 619
13530.06 609
13531.16 625
13532.25 618
13533.35 594
13534.45 602
13535.55 610
13536.65 598
13537.75 581
13538.85 586
13539.95 619
13541.05 608
13542.14 578
13543.24 582
13544.34 612
13545.44 605
13546.54 589
13547.64 568
13548.74 580
13549.84 591
13550.94 588
13552.04 548
13553.14 578
13554.24 565
13555.34 595
13556.44 590
13557.54 576
13558.64 561
13559.74 564
13560.84 553
13561.94 556
13563.04 547
13564.13 571
13565.23 552
13566.34 549
13567.44 598
13568.54 566
13569.64 547
13570.74 544
13571.84 549
13572.94 580
13574.04 567
13575.14 549
13576.24 551
13577.34 564
13578.44 600
13579.54 564
13580.64 550
13581.74 578
13582.84 575
13583.94 556
13585.04 559
13586.14 536
13587.24 537
13588.35 559
13589.45 580
13590.55 546
13591.65 545
13592.75 591
13593.85 574
13594.95 584
13596.05 556
13597.15 568
13598.26 582
13599.36 595
13600.46 573
13601.56 591
13602.66 546
13603.76 551
13604.86 565
13605.97 560
13607.07 565
13608.17 562
13609.27 570
13610.37 565
13611.47 575
13612.58 551
13613.68 559
13614.78 577
13615.88 547
13616.98 557
13618.09 547
13619.19 575
13620.29 571
13621.39 568
13622.50 553
13623.60 547
13624.70 557
13625.80 544
13626.91 565
13628.01 531
13629.11 549
13630.21 564
13631.32 562
13632.42 519
13633.52 542
13634.62 564
13635.73 559
13636.83 562
13637.93 568
13639.04 555
13640.14 605
13641.24 570
13642.35 591
13643.45 569
13644.55 536
13645.65 567
13646.76 550
13647.86 537
13648.96 540
13650.07 558
13651.17 563
13652.28 548
13653.38 575
13654.48 567
13655.59 561
13656.69 548
13657.79 566
13658.90 576
13660.00 572
13661.11 566
13662.21 587
13663.31 565
13664.42 530
13665.52 549
13666.63 591
13667.73 583
13668.83 546
13669.94 541
13671.04 564
13672.15 579
13673.25 572
13674.36 576
13675.46 596
13676.56 592
13677.67 568
13678.77 560
13679.88 571
13680.98 543
13682.09 564
13683.19 571
13684.30 583
13685.40 561
13686.51 559
13687.61 582
13688.72 571
13689.82 537
13690.93 578
13692.03 578
13693.14 603
13694.24 562
13695.35 569
13696.45 557
13697.56 550
13698.66 583
13699.77 596
13700.87 588
13701.98 569
13703.09 561
13704.19 568
13705.30 614
13706.40 619
13707.51 627
13708.61 591
13709.72 599
13710.83 611
13711.93 567
13713.04 578
13714.14 620
13715.25 638
13716.36 640
13717.46 601
13718.57 628
13719.67 657
13720.78 607
13721.89 610
13722.99 613
13724.10 634
13725.21 650
13726.31 640
13727.42 617
13728.53 590
13729.63 608
13730.74 638
13731.85 626
13732.95 602
13734.06 643
13735.17 636
13736.27 629
13737.38 642
13738.49 657
13739.59 671
13740.70 660
13741.81 639
13742.92 675
13744.02 707
13745.13 690
13746.24 672
13747.35 684
13748.45 709
13749.56 716
13750.67 755
13751.78 728
13752.88 731
13753.99 718
13755.10 711
13756.21 759
13757.31 723
13758.42 802
13759.53 780
13760.64 798
13761.75 772
13762.85 782
13763.96 803
13765.07 776
13766.18 810
13767.29 858
13768.39 845
13769.50 810
13770.61 807
13771.72 810
13772.83 819
13773.94 795
13775.04 763
13776.15 775
13777.26 800
13778.37 757
13779.48 734
13780.59 753
13781.70 738
13782.80 717
13783.91 672
13785.02 704
13786.13 662
13787.24 696
13788.35 651
13789.46 704
13790.57 649
13791.68 649
13792.79 650
13793.90 639
13795.00 635
13796.11 631
13797.22 611
13798.33 610
13799.44 642
13800.55 610
13801.66 599
13802.77 569
13803.88 617
13804.99 607
13806.10 608
13807.21 604
13808.32 590
13809.43 609
13810.54 601
13811.65 604
13812.76 548
13813.87 573
13814.98 561
13816.09 550
13817.20 559
13818.31 565
13819.42 533
13820.53 583
13821.64 573
13822.75 559
13823.86 563
13824.97 597
13826.08 590
13827.19 578
13828.30 576
13829.41 570
13830.53 574
13831.64 597
13832.75 588
13833.86 580
13834.97 586
13836.08 599
13837.19 591
13838.30 591
13839.41 566
13840.52 607
13841.64 568
13842.75 593
13843.86 574
13844.97 579
13846.08 600
13847.19 600
13848.30 589
13849.41 585
13850.53 580
13851.64 625
13852.75 609
13853.86 623
13854.97 586
13856.08 592
13857.20 593
13858.31 603
13859.42 599
13860.53 595
13861.64 610
13862.76 593
13863.87 608
13864.98 611
13866.09 595
13867.20 599
13868.32 583
13869.43 615
13870.54 607
13871.65 587
13872.77 599
13873.88 596
13874.99 603
13876.10 577
13877.22 622
13878.33 609
13879.44 612
13880.55 632
13881.67 631
13882.78 621
13883.89 613
13885.01 632
13886.12 659
13887.23 611
13888.34 625
13889.46 631
13890.57 664
13891.68 630
13892.80 641
13893.91 641
13895.02 651
13896.14 646
13897.25 640
13898.36 650
13899.48 641
13900.59 652
13901.70 620
13902.82 609
13903.93 598
13905.05 624
13906.16 603
13907.27 572
13908.39 603
13909.50 605
13910.61 589
13911.73 574
13912.84 565
13913.96 549
13915.07 574
13916.19 575
13917.30 537
13918.41 583
13919.53 581
13920.64 581
13921.76 548
13922.87 559
13923.99 565
13925.10 561
13926.21 543
13927.33 556
13928.44 549
13929.56 541
13930.67 545
13931.79 561
13932.90 561
13934.02 546
13935.13 543
13936.25 558
13937.36 561
13938.48 547
13939.59 546
13940.71 543
13941.82 563
13942.94 546
13944.05 542
13945.17 536
13946.28 535
13947.40 509
13948.52 532
13949.63 537
13950.75 539
13951.86 543
13952.98 540
13954.09 527
13955.21 525
13956.32 521
13957.44 529
13958.56 541
13959.67 515
13960.79 543
13961.90 530
13963.02 542
13964.14 544
13965.25 521
13966.37 524
13967.48 517
13968.60 517
13969.72 548
13970.83 504
13971.95 531
13973.07 540
13974.18 544
13975.30 523
13976.42 531
13977.53 556
13978.65 529
13979.77 538
13980.88 559
13982.00 516
13983.12 520
13984.23 495
13985.35 553
13986.47 538
13987.58 518
13988.70 525
13989.82 532
13990.94 535
13992.05 536
13993.17 542
13994.29 541
13995.40 541
13996.52 523
13997.64 557
13998.76 548
13999.87 525
14000.99 544
14002.11 521
14003.23 500
14004.35 507
14005.46 522
14006.58 498
14007.70 520
14008.82 545
14009.93 525
14011.05 530
14012.17 533
14013.29 526
14014.41 501
14015.52 535
14016.64 544
14017.76 533
14018.88 551
14020.00 571
14021.12 535
14022.23 527
14023.35 529
14024.47 541
14025.59 525
14026.71 529
14027.83 547
14028.95 527
14030.06 537
14031.18 543
14032.30 558
14033.42 587
14034.54 556
14035.66 539
14036.78 551
14037.90 555
14039.02 560
14040.14 549
14041.25 520
14042.37 543
14043.49 556
14044.61 572
14045.73 578
14046.85 578
14047.97 532
14049.09 550
14050.21 535
14051.33 546
14052.45 560
14053.57 590
14054.69 589
14055.81 606
14056.93 565
14058.05 573
14059.17 564
14060.29 595
14061.41 588
14062.53 567
14063.65 566
14064.77 594
14065.89 575
14067.01 577
14068.13 586
14069.25 612
14070.37 609
14071.49 617
14072.61 626
14073.73 611
14074.85 589
14075.97 623
14077.09 610
14078.21 618
14079.33 579
14080.45 571
14081.57 609
14082.69 620
14083.82 607
14084.94 583
14086.06 604
14087.18 651
14088.30 604
14089.42 612
14090.54 606
14091.66 606
14092.78 628
14093.91 628
14095.03 607
14096.15 617
14097.27 645
14098.39 643
14099.51 628
14100.63 635
14101.76 615
14102.88 617
14104.00 619
14105.12 597
14106.24 594
14107.36 591
14108.49 602
14109.61 587
14110.73 593
14111.85 586
14112.97 581
14114.10 572
14115.22 562
14116.34 576
14117.46 560
14118.58 566
14119.71 584
14120.83 556
14121.95 549
14123.07 556
14124.20 544
14125.32 565
14126.44 566
14127.56 557
14128.69 528
14129.81 543
14130.93 531
14132.06 545
14133.18 509
14134.30 511
14135.42 540
14136.55 554
14137.67 544
14138.79 540
14139.92 557
14141.04 522
14142.16 524
14143.29 526
14144.41 550
14145.53 517
14146.66 543
14147.78 534
14148.90 530
14150.03 493
14151.15 555
14152.27 519
14153.40 530
14154.52 521
14155.64 528
14156.77 524
14157.89 494
14159.02 505
14160.14 516
14161.26 499
14162.39 497
14163.51 514
14164.64 546
14165.76 540
14166.88 515
14168.01 511
14169.13 496
14170.26 535
14171.38 545
14172.51 516
14173.63 522
14174.75 502
14175.88 538
14177.00 499
14178.13 499
14179.25 501
14180.38 505
14181.50 515
14182.63 537
14183.75 483
14184.88 474
14186.00 483
14187.13 481
14188.25 501
14189.38 487
14190.50 515
14191.63 522
14192.75 510
14193.88 469
14195.00 502
14196.13 476
14197.25 502
14198.38 500
14199.50 521
14200.63 490
14201.76 491
14202.88 497
14204.01 509
14205.13 520
14206.26 498
14207.38 476
14208.51 495
14209.64 499
14210.76 468
14211.89 471
14213.01 467
14214.14 480
14215.27 446
14216.39 464
14217.52 489
14218.64 490
14219.77 480
14220.90 481
14222.02 471
14223.15 482
14224.28 490
14225.40 514
14226.53 474
14227.66 474
14228.78 459
14229.91 484
14231.04 480
14232.16 475
14233.29 463
14234.42 472
14235.54 457
14236.67 457
14237.80 450
14238.92 440
14240.05 477
14241.18 488
14242.31 499
14243.43 449
14244.56 479
14245.69 450
14246.82 482
14247.94 475
14249.07 465
14250.20 460
14251.33 444
14252.45 462
14253.58 464
14254.71 464
14255.84 464
14256.96 459
14258.09 475
14259.22 473
14260.35 460
14261.47 453
14262.60 462
14263.73 430
14264.86 454
14265.99 438
14267.12 436
14268.24 437
14269.37 430
14270.50 444
14271.63 436
14272.76 432
14273.89 439
14275.01 442
14276.14 445
14277.27 442
14278.40 415
14279.53 448
14280.66 425
14281.79 463
14282.91 446
14284.04 439
14285.17 447
14286.30 437
14287.43 440
14288.56 434
14289.69 419
14290.82 430
14291.95 457
14293.08 461
14294.20 428
14295.33 450
14296.46 454
14297.59 407
14298.72 428
14299.85 427
14300.98 428
14302.11 432
14303.24 413
14304.37 425
14305.50 433
14306.63 437
14307.76 460
14308.89 438
14310.02 429
14311.15 414
14312.28 400
14313.41 438
14314.54 453
14315.67 423
14316.80 438
14317.93 417
14319.06 413
14320.19 434
14321.32 454
14322.45 436
14323.58 439
14324.71 424
14325.84 460
14326.97 429
14328.10 419
14329.23 411
14330.36 428
14331.49 438
14332.62 426
14333.76 429
14334.89 432
14336.02 402
14337.15 412
14338.28 405
14339.41 409
14340.54 416
14341.67 444
14342.80 433
14343.93 423
14345.07 433
14346.20 423
14347.33 430
14348.46 449
14349.59 425
14350.72 411
14351.85 425
14352.99 422
14354.12 408
14355.25 417
14356.38 399
14357.51 422
14358.64 421
14359.78 433
14360.91 413
14362.04 425
14363.17 429
14364.30 429
14365.44 416
14366.57 422
14367.70 426
14368.83 421
14369.96 427
14371.10 429
14372.23 415
14373.36 419
14374.49 414
14375.63 428
14376.76 430
14377.89 428
14379.02 442
14380.16 435
14381.29 424
14382.42 419
14383.55 420
14384.69 414
14385.82 443
14386.95 418
14388.09 435
14389.22 414
14390.35 413
14391.49 402
14392.62 440
14393.75 432
14394.89 432
14396.02 430
14397.15 428
14398.28 417
14399.42 410
14400.55 420
14401.69 454
14402.82 415
14403.95 420
14405.09 420
14406.22 442
14407.35 425
14408.49 425
14409.62 453
14410.75 416
14411.89 449
14413.02 458
14414.16 441
14415.29 445
14416.42 410
14417.56 441
14418.69 428
14419.83 429
14420.96 417
14422.10 427
14423.23 440
14424.36 422
14425.50 430
14426.63 423
14427.77 403
14428.90 423
14430.04 439
14431.17 456
14432.31 439
14433.44 437
14434.58 438
14435.71 460
14436.85 433
14437.98 460
14439.12 445
14440.25 439
14441.39 460
14442.52 433
14443.66 473
14444.79 473
14445.93 469
14447.06 442
14448.20 435
14449.33 440
14450.47 426
14451.60 429
14452.74 475
14453.87 419
14455.01 428
14456.14 458
14457.28 450
14458.42 452
14459.55 436
14460.69 437
14461.82 431
14462.96 458
14464.10 441
14465.23 463
14466.37 458
14467.50 478
14468.64 482
14469.78 484
14470.91 460
14472.05 463
14473.18 456
14474.32 446
14475.46 452
14476.59 470
14477.73 426
14478.87 420
14480.00 431
14481.14 422
14482.28 438
14483.41 445
14484.55 434
14485.69 436
14486.82 461
14487.96 446
14489.10 454
14490.23 457
14491.37 445
14492.51 473
14493.65 448
14494.78 436
14495.92 441
14497.06 455
14498.19 448
14499.33 486
14500.47 455
14501.61 421
14502.74 421
14503.88 445
14505.02 463
14506.16 485
14507.29 461
14508.43 443
14509.57 415
14510.71 433
14511.85 427
14512.98 450
14514.12 437
14515.26 451
14516.40 446
14517.54 439
14518.67 427
14519.81 419
14520.95 437
14522.09 437
14523.23 430
14524.36 432
14525.50 422
14526.64 449
14527.78 456
14528.92 443
14530.06 428
14531.19 437
14532.33 449
14533.47 447
14534.61 414
14535.75 440
14536.89 403
14538.03 415
14539.17 414
14540.31 433
14541.44 458
14542.58 459
14543.72 453
14544.86 429
14546.00 430
14547.14 423
14548.28 409
14549.42 436
14550.56 424
14551.70 412
14552.84 419
14553.98 419
14555.12 418
14556.25 413
14557.39 424
14558.53 411
14559.67 459
14560.81 428
14561.95 458
14563.09 424
14564.23 434
14565.37 437
14566.51 424
14567.65 453
14568.79 426
14569.93 433
14571.07 428
14572.21 458
14573.35 435
14574.49 429
14575.63 434
14576.77 456
14577.92 454
14579.06 458
14580.20 451
14581.34 421
14582.48 469
14583.62 448
14584.76 450
14585.90 459
14587.04 459
14588.18 455
14589.32 464
14590.46 438
14591.60 435
14592.74 456
14593.89 491
14595.03 471
14596.17 476
14597.31 498
14598.45 453
14599.59 465
14600.73 447
14601.87 477
14603.02 461
14604.16 466
14605.30 474
14606.44 485
14607.58 478
14608.72 459
14609.86 443
14611.01 484
14612.15 473
14613.29 478
14614.43 449
14615.57 468
14616.72 463
14617.86 477
14619.00 461
14620.14 489
14621.28 476
14622.43 479
14623.57 499
14624.71 489
14625.85 458
14627.00 481
14628.14 483
14629.28 523
14630.42 566
14631.56 545
14632.71 529
14633.85 535
14634.99 546
14636.14 547
14637.28 549
14638.42 538
14639.56 530
14640.71 524
14641.85 518
14642.99 500
14644.14 484
14645.28 460
14646.42 461
14647.56 466
14648.71 483
14649.85 468
14650.99 467
14652.14 453
14653.28 445
14654.42 437
14655.57 445
14656.71 456
14657.85 427
14659.00 438
14660.14 401
14661.29 414
14662.43 427
14663.57 432
14664.72 422
14665.86 442
14667.00 433
14668.15 419
14669.29 430
14670.44 429
14671.58 426
14672.73 419
14673.87 446
14675.01 427
14676.16 450
14677.30 408
14678.45 414
14679.59 409
14680.74 387
14681.88 387
14683.02 380
14684.17 408
14685.31 416
14686.46 422
14687.60 397
14688.75 402
14689.89 399
14691.04 397
14692.18 382
14693.33 395
14694.47 408
14695.62 395
14696.76 377
14697.91 377
14699.05 395
14700.20 386
14701.34 401
14702.49 392
14703.63 395
14704.78 397
14705.92 398
14707.07 371
14708.22 374
14709.36 359
14710.51 370
14711.65 367
14712.80 377
14713.94 383
14715.09 364
14716.23 399
14717.38 407
14718.53 394
14719.67 390
14720.82 395
14721.96 413
14723.11 394
14724.26 393
14725.40 384
14726.55 403
14727.70 395
14728.84 368
14729.99 395
14731.13 401
14732.28 380
14733.43 375
14734.57 382
14735.72 376
14736.87 390
14738.01 424
14739.16 383
14740.31 395
14741.45 358
14742.60 366
14743.75 375
14744.89 387
14746.04 366
14747.19 392
14748.34 400
14749.48 366
14750.63 373
14751.78 373
14752.92 372
14754.07 380
14755.22 384
14756.37 395
14757.51 402
14758.66 369
14759.81 397
14760.96 379
14762.10 410
14763.25 366
14764.40 377
14765.55 334
14766.70 363
14767.84 377
14768.99 393
14770.14 378
14771.29 364
14772.43 361
14773.58 363
14774.73 365
14775.88 368
14777.03 369
14778.18 351
14779.32 395
14780.47 376
14781.62 360
14782.77 391
14783.92 354
14785.07 389
14786.21 388
14787.36 378
14788.51 356
14789.66 357
14790.81 365
14791.96 348
14793.11 364
14794.26 358
14795.40 380
14796.55 379
14797.70 360
14798.85 360
14800.00 351
14801.15 359
14802.30 367
14803.45 342
14804.60 347
14805.75 362
14806.90 368
14808.05 351
14809.19 333
14810.34 340
14811.49 363
14812.64 346
14813.79 368
14814.94 348
14816.09 354
14817.24 349
14818.39 354
14819.54 342
14820.69 342
14821.84 349
14822.99 337
14824.14 357
14825.29 336
14826.44 352
14827.59 328
14828.74 352
14829.89 314
14831.04 346
14832.19 355
14833.34 353
14834.49 335
14835.64 340
14836.79 337
14837.95 353
14839.10 324
14840.25 326
14841.40 346
14842.55 347
14843.70 336
14844.85 314
14846.00 331
14847.15 339
14848.30 321
14849.45 345
14850.60 322
14851.76 346
14852.91 326
14854.06 336
14855.21 335
14856.36 335
14857.51 331
14858.66 322
14859.81 327
14860.97 337
14862.12 317
14863.27 355
14864.42 331
14865.57 306
14866.72 305
14867.88 332
14869.03 316
14870.18 348
14871.33 347
14872.48 335
14873.64 343
14874.79 324
14875.94 335
14877.09 321
14878.24 342
14879.40 329
14880.55 312
14881.70 304
14882.85 344
14884.00 341
14885.16 322
14886.31 315
14887.46 328
14888.61 338
14889.77 351
14890.92 326
14892.07 310
14893.23 315
14894.38 346
14895.53 334
14896.68 332
14897.84 349
14898.99 335
14900.14 335
14901.30 315
14902.45 311
14903.60 300
14904.75 341
14905.91 313
14907.06 340
14908.21 299
14909.37 330
14910.52 326
14911.67 301
14912.83 306
14913.98 337
14915.14 318
14916.29 313
14917.44 344
14918.60 330
14919.75 314
14920.90 311
14922.06 334
14923.21 316
14924.37 319
14925.52 324
14926.67 331
14927.83 350
14928.98 334
14930.14 304
14931.29 298
14932.44 292
14933.60 337
14934.75 323
14935.91 285
14937.06 323
14938.22 313
14939.37 296
14940.52 312
14941.68 318
14942.83 315
14943.99 334
14945.14 328
14946.30 316
14947.45 307
14948.61 316
14949.76 329
14950.92 323
14952.07 314
14953.23 311
14954.38 332
14955.54 335
14956.69 337
14957.85 302
14959.00 332
14960.16 327
14961.31 316
14962.47 328
14963.62 319
14964.78 311
14965.94 330
14967.09 346
14968.25 331
14969.40 339
14970.56 304
14971.71 322
14972.87 317
14974.03 345
14975.18 328
14976.34 321
14977.49 310
14978.65 327
14979.81 320
14980.96 319
14982.12 313
14983.27 318
14984.43 300
14985.59 323
14986.74 305
14987.90 327
14989.06 327
14990.21 327
14991.37 310
14992.53 327
14993.68 336
14994.84 294
14996.00 323
14997.15 314
14998.31 318
14999.47 333
15000.62 317
15001.78 324
15002.94 325
15004.09 330
15005.25 325
15006.41 307
15007.56 298
15008.72 332
15009.88 325
15011.04 319
15012.19 302
15013.35 308
15014.51 325
15015.67 306
15016.82 303
15017.98 281
15019.14 337
15020.30 299
15021.45 338
15022.61 299
15023.77 318
15024.93 324
15026.08 307
15027.24 306
15028.40 281
15029.56 315
15030.72 347
15031.87 321
15033.03 317
15034.19 319
15035.35 326
15036.51 325
15037.67 283
15038.82 295
15039.98 318
15041.14 325
15042.30 308
15043.46 303
15044.62 339
15045.78 332
15046.93 326
15048.09 302
15049.25 320
15050.41 333
15051.57 329
15052.73 347
15053.89 305
15055.05 324
15056.20 324
15057.36 319
15058.52 317
15059.68 308
15060.84 293
15062.00 315
15063.16 316
15064.32 312
15065.48 320
15066.64 307
15067.80 323
15068.96 323
15070.12 290
15071.28 303
15072.44 318
15073.60 322
15074.76 297
15075.91 322
15077.07 330
15078.23 322
15079.39 331
15080.55 334
15081.71 312
15082.87 310
15084.03 324
15085.19 309
15086.35 310
15087.51 327
15088.68 331
15089.84 328
15091.00 310
15092.16 331
15093.32 295
15094.48 324
15095.64 299
15096.80 316
15097.96 322
15099.12 312
15100.28 325
15101.44 347
15102.60 335
15103.76 321
15104.92 340
15106.08 333
15107.25 316
15108.41 316
15109.57 336
15110.73 328
15111.89 311
15113.05 314
15114.21 321
15115.37 324
15116.54 327
15117.70 308
15118.86 310
15120.02 331
15121.18 322
15122.34 336
15123.50 322
15124.67 311
15125.83 323
15126.99 321
15128.15 318
15129.31 308
15130.47 345
15131.64 345
15132.80 359
15133.96 360
15135.12 335
15136.28 327
15137.45 318
15138.61 340
15139.77 336
15140.93 336
15142.10 328
15143.26 330
15144.42 301
15145.58 328
15146.75 327
15147.91 325
15149.07 320
15150.23 338
15151.40 342
15152.56 324
15153.72 329
15154.88 343
15156.05 342
15157.21 326
15158.37 332
15159.54 332
15160.70 325
15161.86 346
15163.03 340
15164.19 316
15165.35 303
15166.52 343
15167.68 343
15168.84 336
15170.01 331
15171.17 332
15172.33 347
15173.50 342
15174.66 337
15175.82 351
15176.99 343
15178.15 348
15179.31 344
15180.48 351
15181.64 345
15182.81 343
15183.97 374
15185.13 356
15186.30 381
15187.46 376
15188.63 366
15189.79 368
15190.95 355
15192.12 346
15193.28 342
15194.45 376
15195.61 379
15196.78 370
15197.94 348
15199.10 353
15200.27 366
15201.43 360
15202.60 366
15203.76 337
15204.93 383
15206.09 373
15207.26 345
15208.42 343
15209.59 325
15210.75 357
15211.92 349
15213.08 373
15214.25 361
15215.41 345
15216.58 359
15217.74 361
15218.91 377
15220.07 352
15221.24 377
15222.40 367
15223.57 377
15224.74 356
15225.90 364
15227.07 367
15228.23 370
15229.40 361
15230.56 381
15231.73 364
15232.89 352
15234.06 383
15235.23 381
15236.39 364
15237.56 364
15238.72 364
15239.89 358
15241.06 388
15242.22 363
15243.39 391
15244.56 346
15245.72 348
15246.89 347
15248.05 348
15249.22 363
15250.39 364
15251.55 368
15252.72 355
15253.89 374
15255.05 348
15256.22 358
15257.39 361
15258.55 351
15259.72 328
15260.89 350
15262.05 351
15263.22 362
15264.39 361
15265.56 359
15266.72 351
15267.89 338
15269.06 326
15270.22 363
15271.39 342
15272.56 343
15273.73 347
15274.89 341
15276.06 373
15277.23 345
15278.40 343
15279.56 336
15280.73 372
15281.90 336
15283.07 338
15284.23 332
15285.40 368
15286.57 343
15287.74 355
15288.91 330
15290.07 345
15291.24 347
15292.41 364
15293.58 357
15294.75 324
15295.92 324
15297.08 336
15298.25 349
15299.42 319
15300.59 310
15301.76 333
15302.93 359
15304.09 353
15305.26 338
15306.43 342
15307.60 350
15308.77 355
15309.94 348
15311.11 338
15312.28 316
15313.44 349
15314.61 345
15315.78 335
15316.95 351
15318.12 335
15319.29 341
15320.46 319
15321.63 341
15322.80 351
15323.97 332
15325.14 336
15326.30 363
15327.47 356
15328.64 369
15329.81 362
15330.98 338
15332.15 350
15333.32 347
15334.49 357
15335.66 344
15336.83 334
15338.00 326
15339.17 339
15340.34 332
15341.51 329
15342.68 342
15343.85 359
15345.02 341
15346.19 349
15347.36 338
15348.53 335
15349.70 345
15350.87 351
15352.04 361
15353.21 339
15354.38 324
15355.55 349
15356.72 363
15357.90 352
15359.07 333
15360.24 363
15361.41 353
15362.58 375
15363.75 345
15364.92 359
15366.09 362
15367.26 340
15368.43 371
15369.60 356
15370.77 356
15371.95 334
15373.12 362
15374.29 358
15375.46 345
15376.63 348
15377.80 358
15378.97 364
15380.15 370
15381.32 359
15382.49 337
15383.66 329
15384.83 348
15386.00 365
15387.17 344
15388.35 356
15389.52 346
15390.69 349
15391.86 339
15393.03 345
15394.21 363
15395.38 333
15396.55 342
15397.72 365
15398.89 349
15400.07 330
15401.24 340
15402.41 354
15403.58 333
15404.76 321
15405.93 329
15407.10 308
15408.27 330
15409.45 352
15410.62 336
15411.79 341
15412.96 351
15414.14 340
15415.31 332
15416.48 346
15417.66 337
15418.83 362
15420.00 322
15421.17 341
15422.35 337
15423.52 329
15424.69 316
15425.87 324
15427.04 331
15428.21 340
15429.39 316
15430.56 325
15431.73 343
15432.91 352
15434.08 339
15435.25 334
15436.43 305
15437.60 329
15438.77 337
15439.95 343
15441.12 335
15442.30 334
15443.47 315
15444.64 326
15445.82 329
15446.99 336
15448.17 325
15449.34 333
15450.51 329
15451.69 329
15452.86 315
15454.04 325
15455.21 342
15456.39 344
15457.56 335
15458.73 311
15459.91 312
15461.08 315
15462.26 331
15463.43 324
15464.61 317
15465.78 317
15466.96 313
15468.13 331
15469.31 324
15470.48 333
15471.66 329
15472.83 358
15474.01 333
15475.18 350
15476.36 345
15477.53 320
15478.71 338
15479.88 319
15481.06 319
15482.23 312
15483.41 310
15484.58 320
15485.76 314
15486.93 330
15488.11 320
15489.29 319
15490.46 323
15491.64 358
15492.81 333
15493.99 340
15495.16 331
15496.34 341
15497.52 339
15498.69 324
15499.87 322
15501.04 342
15502.22 335
15503.40 333
15504.57 343
15505.75 313
15506.92 316
15508.10 348
15509.28 347
15510.45 326
15511.63 319
15512.81 310
15513.98 325
15515.16 311
15516.34 334
15517.51 342
15518.69 328
15519.87 339
15521.04 320
15522.22 320
15523.40 341
15524.57 346
15525.75 340
15526.93 358
15528.11 347
15529.28 333
15530.46 345
15531.64 354
15532.81 330
15533.99 326
15535.17 350
15536.35 360
15537.52 353
15538.70 329
15539.88 348
15541.06 342
15542.23 321
15543.41 327
15544.59 349
15545.77 325
15546.95 320
15548.12 336
15549.30 362
15550.48 354
15551.66 355
15552.83 346
15554.01 338
15555.19 353
15556.37 323
15557.55 349
15558.73 344
15559.90 350
15561.08 369
15562.26 345
15563.44 369
15564.62 356
15565.80 364
15566.97 363
15568.15 357
15569.33 348
15570.51 354
15571.69 346
15572.87 348
15574.05 363
15575.23 367
15576.40 352
15577.58 374
15578.76 364
15579.94 382
15581.12 348
15582.30 357
15583.48 363
15584.66 362
15585.84 377
15587.02 357
15588.20 372
15589.38 357
15590.56 355
15591.73 385
15592.91 363
15594.09 337
15595.27 366
15596.45 376
15597.63 392
15598.81 370
15599.99 375
15601.17 381
15602.35 375
15603.53 406
15604.71 369
15605.89 387
15607.07 400
15608.25 383
15609.43 396
15610.61 419
15611.79 397
15612.97 398
15614.15 379
15615.33 388
15616.51 418
15617.69 395
15618.88 397
15620.06 415
15621.24 416
15622.42 382
15623.60 413
15624.78 391
15625.96 409
15627.14 397
15628.32 410
15629.50 409
15630.68 396
15631.86 392
15633.05 407
15634.23 399
15635.41 407
15636.59 413
15637.77 425
15638.95 442
15640.13 411
15641.31 429
15642.50 411
15643.68 426
15644.86 455
15646.04 433
15647.22 407
15648.40 419
15649.58 440
15650.77 422
15651.95 409
15653.13 407
15654.31 419
15655.49 442
15656.68 416
15657.86 413
15659.04 407
15660.22 415
15661.40 451
15662.59 433
15663.77 406
15664.95 411
15666.13 409
15667.32 414
15668.50 446
15669.68 425
15670.86 427
15672.05 429
15673.23 414
15674.41 406
15675.59 399
15676.78 427
15677.96 443
15679.14 426
15680.32 405
15681.51 426
15682.69 398
15683.87 399
15685.06 400
15686.24 411
15687.42 407
15688.61 428
15689.79 436
15690.97 421
15692.16 438
15693.34 398
15694.52 416
15695.71 422
15696.89 406
15698.07 407
15699.26 418
15700.44 404
15701.62 424
15702.81 395
15703.99 423
15705.17 419
15706.36 417
15707.54 431
15708.73 412
15709.91 405
15711.09 423
15712.28 430
15713.46 446
15714.65 406
15715.83 423
15717.02 438
15718.20 465
15719.38 471
15720.57 451
15721.75 436
15722.94 422
15724.12 428
15725.31 440
15726.49 449
15727.68 436
15728.86 435
15730.04 415
15731.23 417
15732.41 434
15733.60 433
15734.78 427
15735.97 445
15737.15 434
15738.34 432
15739.52 472
15740.71 444
15741.89 462
15743.08 463
15744.27 468
15745.45 439
15746.64 427
15747.82 442
15749.01 446
15750.19 455
15751.38 444
15752.56 461
15753.75 473
15754.93 472
15756.12 468
15757.31 460
15758.49 489
15759.68 484
15760.86 486
15762.05 464
15763.24 450
15764.42 444
15765.61 468
15766.79 468
15767.98 465
15769.17 481
15770.35 462
15771.54 448
15772.72 454
15773.91 439
15775.10 441
15776.28 433
15777.47 472
15778.66 448
15779.84 444
15781.03 449
15782.22 450
15783.40 438
15784.59 448
15785.78 439
15786.96 435
15788.15 437
15789.34 442
15790.53 430
15791.71 433
15792.90 416
15794.09 428
15795.27 411
15796.46 406
15797.65 393
15798.84 422
15800.02 420
15801.21 411
15802.40 402
15803.59 418
15804.77 425
15805.96 428
15807.15 409
15808.34 409
15809.52 412
15810.71 428
15811.90 380
15813.09 398
15814.28 386
15815.46 380
15816.65 399
15817.84 412
15819.03 408
15820.22 397
15821.40 415
15822.59 390
15823.78 403
15824.97 401
15826.16 408
15827.35 402
15828.53 392
15829.72 411
15830.91 416
15832.10 401
15833.29 386
15834.48 375
15835.67 385
15836.85 384
15838.04 427
15839.23 380
15840.42 381
15841.61 391
15842.80 403
15843.99 399
15845.18 389
15846.37 423
15847.55 397
15848.74 390
15849.93 379
15851.12 407
15852.31 408
15853.50 406
15854.69 399
15855.88 391
15857.07 412
15858.26 386
15859.45 377
15860.64 378
15861.83 393
15863.02 401
15864.21 405
15865.40 421
15866.59 399
15867.78 393
15868.97 394
15870.16 385
15871.35 384
15872.54 406
15873.73 405
15874.92 418
15876.11 418
15877.30 380
15878.49 400
15879.68 413
15880.87 400
15882.06 405
15883.25 387
15884.44 404
15885.63 405
15886.82 406
15888.01 376
15889.20 421
15890.39 416
15891.59 413
15892.78 405
15893.97 410
15895.16 428
15896.35 406
15897.54 399
15898.73 404
15899.92 430
15901.11 406
15902.30 422
15903.50 421
15904.69 405
15905.88 400
15907.07 420
15908.26 422
15909.45 401
15910.64 402
15911.84 441
15913.03 427
15914.22 422
15915.41 400
15916.60 391
15917.79 414
15918.99 420
15920.18 393
15921.37 414
15922.56 414
15923.75 424
15924.95 456
15926.14 404
15927.33 414
15928.52 413
15929.71 416
15930.91 429
15932.10 411
15933.29 411
15934.48 414
15935.68 423
15936.87 393
15938.06 415
15939.25 401
15940.45 439
15941.64 406
15942.83 423
15944.03 393
15945.22 374
15946.41 377
15947.60 378
15948.80 388
15949.99 358
15951.18 370
15952.38 388
15953.57 350
15954.76 354
15955.96 363
15957.15 355
15958.34 370
15959.54 368
15960.73 337
15961.92 353
15963.12 343
15964.31 352
15965.50 341
15966.70 336
15967.89 336
15969.08 333
15970.28 344
15971.47 315
15972.67 348
15973.86 344
15975.05 344
15976.25 364
15977.44 354
15978.64 344
15979.83 328
15981.02 313
15982.22 324
15983.41 330
15984.61 329
15985.80 325
15987.00 322
15988.19 318
15989.38 318
15990.58 321
15991.77 325
15992.97 329
15994.16 341
15995.36 336
15996.55 326
15997.75 325
15998.94 344
16000.14 334
16001.33 351
16002.53 324
16003.72 335
16004.92 333
16006.11 320
16007.31 338
16008.50 339
16009.70 315
16010.89 334
16012.09 334
16013.28 306
16014.48 312
16015.67 320
16016.87 318
16018.07 301
16019.26 323
16020.46 341
16021.65 343
16022.85 336
16024.04 306
16025.24 317
16026.44 324
16027.63 330
16028.83 327
16030.02 337
16031.22 289
16032.42 314
16033.61 318
16034.81 313
16036.00 317
16037.20 309
16038.40 296
16039.59 309
16040.79 310
16041.99 316
16043.18 311
16044.38 308
16045.58 335
16046.77 325
16047.97 339
16049.17 322
16050.36 320
16051.56 308
16052.76 322
16053.95 319
16055.15 325
16056.35 291
16057.54 325
16058.74 334
16059.94 302
16061.14 313
16062.33 322
16063.53 319
16064.73 308
16065.92 303
16067.12 301
16068.32 319
16069.52 321
16070.71 298
16071.91 311
16073.11 308
16074.31 318
16075.50 338
16076.70 326
16077.90 297
16079.10 287
16080.30 291
16081.49 297
16082.69 309
16083.89 308
16085.09 304
16086.29 308
16087.48 302
16088.68 282
16089.88 295
16091.08 298
16092.28 288
16093.48 305
16094.67 298
16095.87 304
16097.07 314
16098.27 321
16099.47 288
16100.67 287
16101.87 291
16103.06 307
16104.26 311
16105.46 294
16106.66 288
16107.86 296
16109.06 306
16110.26 299
16111.46 307
16112.66 309
16113.86 286
16115.05 286
16116.25 313
16117.45 279
16118.65 273
16119.85 294
16121.05 272
16122.25 289
16123.45 298
16124.65 274
16125.85 293
16127.05 291
16128.25 281
16129.45 312
16130.65 293
16131.85 287
16133.05 285
16134.25 294
16135.45 284
16136.65 261
16137.85 284
16139.05 276
16140.25 308
16141.45 310
16142.65 291
16143.85 295
16145.05 301
16146.25 293
16147.45 290
16148.65 304
16149.85 278
16151.05 300
16152.25 273
16153.45 270
16154.65 298
16155.85 297
16157.05 307
16158.25 300
16159.46 285
16160.66 276
16161.86 286
16163.06 314
16164.26 285
16165.46 283
16166.66 306
16167.86 292
16169.06 293
16170.27 293
16171.47 278
16172.67 286
16173.87 272
16175.07 267
16176.27 260
16177.47 292
16178.67 303
16179.88 318
16181.08 299
16182.28 272
16183.48 310
16184.68 305
16185.89 271
16187.09 268
16188.29 288
16189.49 288
16190.69 303
16191.90 315
16193.10 284
16194.30 311
16195.50 285
16196.70 297
16197.91 261
16199.11 262
16200.31 282
16201.51 304
16202.72 291
16203.92 290
16205.12 285
16206.32 299
16207.53 293
16208.73 314
16209.93 252
16211.13 284
16212.34 299
16213.54 302
16214.74 306
16215.95 291
16217.15 293
16218.35 278
16219.55 295
16220.76 301
16221.96 298
16223.16 283
16224.37 286
16225.57 283
16226.77 296
16227.98 288
16229.18 296
16230.38 300
16231.59 290
16232.79 291
16233.99 278
16235.20 271
16236.40 279
16237.61 287
16238.81 301
16240.01 278
16241.22 273
16242.42 279
16243.63 304
16244.83 298
16246.03 292
16247.24 296
16248.44 288
16249.65 281
16250.85 318
16252.05 301
16253.26 303
16254.46 321
16255.67 302
16256.87 310
16258.08 294
16259.28 286
16260.49 299
16261.69 301
16262.89 304
16264.10 284
16265.30 305
16266.51 288
16267.71 304
16268.92 287
16270.12 289
16271.33 297
16272.53 294
16273.74 281
16274.94 296
16276.15 288
16277.35 292
16278.56 289
16279.77 284
16280.97 281
16282.18 291
16283.38 310
16284.59 304
16285.79 307
16287.00 297
16288.20 285
16289.41 300
16290.61 291
16291.82 311
16293.03 290
16294.23 284
16295.44 305
16296.64 290
16297.85 302
16299.06 272
16300.26 290
16301.47 321
16302.67 292
16303.88 293
16305.09 311
16306.29 278
16307.50 296
16308.71 307
16309.91 294
16311.12 285
16312.33 273
16313.53 279
16314.74 292
16315.95 304
16317.15 279
16318.36 297
16319.57 314
16320.77 281
16321.98 278
16323.19 295
16324.39 306
16325.60 287
16326.81 304
16328.01 314
16329.22 299
16330.43 282
16331.64 278
16332.84 285
16334.05 290
16335.26 290
16336.47 275
16337.67 254
16338.88 286
16340.09 279
16341.30 290
16342.50 282
16343.71 298
16344.92 281
16346.13 285
16347.33 291
16348.54 285
16349.75 289
16350.96 295
16352.17 289
16353.37 304
16354.58 301
16355.79 282
16357.00 289
16358.21 298
16359.41 306
16360.62 296
16361.83 274
16363.04 276
16364.25 278
16365.46 272
16366.67 292
16367.87 266
16369.08 285
16370.29 288
16371.50 272
16372.71 298
16373.92 300
16375.13 279
16376.34 276
16377.54 278
16378.75 268
16379.96 306
16381.17 277
16382.38 270
16383.59 282
16384.80 291
16386.01 275
16387.22 260
16388.43 258
16389.64 273
16390.85 292
16392.05 292
16393.26 284
16394.47 295
16395.68 297
16396.89 295
16398.10 274
16399.31 274
16400.52 274
16401.73 288
16402.94 297
16404.15 295
16405.36 283
16406.57 301
16407.78 290
16408.99 281
16410.20 294
16411.41 286
16412.62 275
16413.83 270
16415.04 283
16416.25 302
16417.46 289
16418.67 293
16419.88 278
16421.10 266
16422.31 274
16423.52 282
16424.73 286
16425.94 271
16427.15 258
16428.36 277
16429.57 268
16430.78 285
16431.99 283
16433.20 261
16434.41 281
16435.63 298
16436.84 276
16438.05 283
16439.26 283
16440.47 288
16441.68 284
16442.89 291
16444.10 299
16445.32 285
16446.53 302
16447.74 279
16448.95 287
16450.16 266
16451.37 268
16452.59 278
16453.80 285
16455.01 265
16456.22 265
16457.43 248
16458.64 263
16459.86 288
16461.07 295
16462.28 274
16463.49 286
16464.70 278
16465.92 276
16467.13 275
16468.34 267
16469.55 260
16470.77 279
16471.98 277
16473.19 283
16474.40 285
16475.62 279
16476.83 260
16478.04 278
16479.25 269
16480.47 267
16481.68 289
16482.89 271
16484.11 270
16485.32 256
16486.53 259
16487.74 299
16488.96 280
16490.17 292
16491.38 270
16492.60 260
16493.81 269
16495.02 269
16496.24 277
16497.45 281
16498.66 247
16499.88 254
16501.09 271
16502.30 249
16503.52 276
16504.73 258
16505.94 255
16507.16 273
16508.37 257
16509.59 250
16510.80 272
16512.01 279
16513.23 273
16514.44 259
16515.66 281
16516.87 293
16518.08 276
16519.30 264
16520.51 263
16521.73 251
16522.94 287
16524.16 267
16525.37 272
16526.58 282
16527.80 248
16529.01 259
16530.23 255
16531.44 270
16532.66 259
16533.87 270
16535.09 278
16536.30 275
16537.52 261
16538.73 293
16539.95 294
16541.16 293
16542.38 277
16543.59 261
16544.81 256
16546.02 290
16547.24 287
16548.45 266
16549.67 286
16550.88 289
16552.10 285
16553.31 259
16554.53 253
16555.74 273
16556.96 268
16558.18 273
16559.39 251
16560.61 273
16561.82 275
16563.04 285
16564.25 292
16565.47 284
16566.69 269
16567.90 281
16569.12 264
16570.33 288
16571.55 266
16572.77 300
16573.98 279
16575.20 274
16576.41 290
16577.63 285
16578.85 276
16580.06 268
16581.28 263
16582.50 283
16583.71 277
16584.93 290
16586.15 276
16587.36 270
16588.58 266
16589.80 290
16591.01 298
16592.23 292
16593.45 269
16594.66 274
16595.88 271
16597.10 266
16598.32 269
16599.53 246
16600.75 274
16601.97 290
16603.18 263
16604.40 271
16605.62 273
16606.84 282
16608.05 277
16609.27 266
16610.49 270
16611.71 257
16612.92 282
16614.14 279
16615.36 263
16616.58 260
16617.79 253
16619.01 258
16620.23 268
16621.45 268
16622.67 283
16623.88 249
16625.10 286
16626.32 290
16627.54 281
16628.76 254
16629.97 251
16631.19 271
16632.41 251
16633.63 267
16634.85 294
16636.07 254
16637.29 284
16638.50 277
16639.72 243
16640.94 258
16642.16 264
16643.38 259
16644.60 277
16645.82 254
16647.03 267
16648.25 265
16649.47 280
16650.69 244
16651.91 276
16653.13 275
16654.35 266
16655.57 253
16656.79 254
16658.01 254
16659.23 262
16660.45 254
16661.66 249
16662.88 245
16664.10 269
16665.32 255
16666.54 254
16667.76 271
16668.98 279
16670.20 263
16671.42 280
16672.64 264
16673.86 264
16675.08 275
16676.30 252
16677.52 274
16678.74 251
16679.96 259
16681.18 253
16682.40 253
16683.62 269
16684.84 260
16686.06 257
16687.28 257
16688.50 257
16689.72 251
16690.94 256
16692.16 267
16693.39 268
16694.61 273
16695.83 242
16697.05 257
16698.27 266
16699.49 239
16700.71 249
16701.93 257
16703.15 261
16704.37 263
16705.59 253
16706.81 263
16708.04 263
16709.26 247
16710.48 260
16711.70 262
16712.92 264
16714.14 251
16715.36 298
16716.58 252
16717.81 257
16719.03 255
16720.25 260
16721.47 256
16722.69 256
16723.91 247
16725.14 259
16726.36 265
16727.58 235
16728.80 247
16730.02 276
16731.24 268
16732.47 265
16733.69 248
16734.91 265
16736.13 263
16737.36 240
16738.58 247
16739.80 240
16741.02 238
16742.24 242
16743.47 270
16744.69 251
16745.91 251
16747.13 253
16748.36 249
16749.58 269
16750.80 250
16752.02 239
16753.25 258
16754.47 242
16755.69 269
16756.92 240
16758.14 250
16759.36 278
16760.59 268
16761.81 270
16763.03 233
16764.25 241
16765.48 252
16766.70 242
16767.92 236
16769.15 225
16770.37 241
16771.59 249
16772.82 262
16774.04 265
16775.27 249
16776.49 261
16777.71 279
16778.94 264
16780.16 246
16781.38 283
16782.61 245
16783.83 283
16785.06 270
16786.28 248
16787.50 256
16788.73 241
16789.95 260
16791.18 270
16792.40 252
16793.62 253
16794.85 256
16796.07 277
16797.30 239
16798.52 251
16799.75 251
16800.97 254
16802.19 273
16803.42 267
16804.64 244
16805.87 243
16807.09 250
16808.32 237
16809.54 259
16810.77 244
16811.99 253
16813.22 264
16814.44 252
16815.67 246
16816.89 258
16818.12 256
16819.34 250
16820.57 256
16821.79 273
16823.02 266
16824.24 238
16825.47 249
16826.70 239
16827.92 264
16829.15 266
16830.37 282
16831.60 283
16832.82 247
16834.05 253
16835.27 243
16836.50 253
16837.73 251
16838.95 219
16840.18 264
16841.40 273
16842.63 254
16843.86 269
16845.08 248
16846.31 254
16847.53 273
16848.76 255
16849.99 265
16851.21 264
16852.44 271
16853.67 264
16854.89 271
16856.12 259
16857.35 276
16858.57 279
16859.80 253
16861.03 256
16862.25 275
16863.48 278
16864.71 279
16865.93 292
16867.16 297
16868.39 303
16869.61 306
16870.84 284
16872.07 277
16873.30 251
16874.52 273
16875.75 265
16876.98 288
16878.20 296
16879.43 282
16880.66 259
16881.89 286
16883.11 290
16884.34 292
16885.57 281
16886.80 273
16888.02 297
16889.25 286
16890.48 295
16891.71 277
16892.94 290
16894.16 283
16895.39 284
16896.62 272
16897.85 270
16899.08 281
16900.30 280
16901.53 278
16902.76 265
16903.99 276
16905.22 270
16906.45 283
16907.67 277
16908.90 275
16910.13 277
16911.36 279
16912.59 297
16913.82 298
16915.04 282
16916.27 299
16917.50 243
16918.73 264
16919.96 274
16921.19 272
16922.42 277
16923.65 260
16924.88 276
16926.10 255
16927.33 260
16928.56 244
16929.79 257
16931.02 259
16932.25 272
16933.48 262
16934.71 241
16935.94 255
16937.17 273
16938.40 286
16939.63 259
16940.86 250
16942.09 261
16943.32 278
16944.55 262
16945.78 259
16947.01 276
16948.24 268
16949.47 280
16950.70 261
16951.93 273
16953.16 275
16954.39 269
16955.62 254
16956.85 266
16958.08 282
16959.31 275
16960.54 261
16961.77 284
16963.00 246
16964.23 250
16965.46 272
16966.69 255
16967.92 278
16969.15 262
16970.38 286
16971.61 265
16972.84 270
16974.07 266
16975.30 255
16976.54 236
16977.77 244
16979.00 269
16980.23 257
16981.46 272
16982.69 262
16983.92 275
16985.15 249
16986.38 258
16987.62 261
16988.85 262
16990.08 267
16991.31 258
16992.54 271
16993.77 266
16995.00 254
16996.24 289
16997.47 281
16998.70 273
16999.93 254
17001.16 259
17002.39 256
17003.63 244
17004.86 242
17006.09 270
17007.32 262
17008.55 262
17009.79 261
17011.02 286
17012.25 270
17013.48 264
17014.72 242
17015.95 253
17017.18 262
17018.41 262
17019.64 264
17020.88 253
17022.11 265
17023.34 249
17024.58 263
17025.81 239
17027.04 250
17028.27 258
17029.51 261
17030.74 254
17031.97 226
17033.21 252
17034.44 250
17035.67 258
17036.90 232
17038.14 247
17039.37 258
17040.60 233
17041.84 230
17043.07 239
17044.30 232
17045.54 256
17046.77 239
17048.00 252
17049.24 257
17050.47 247
17051.70 247
17052.94 230
17054.17 250
17055.41 250
17056.64 249
17057.87 242
17059.11 244
17060.34 231
17061.58 237
17062.81 253
17064.04 239
17065.28 227
17066.51 236
17067.75 251
17068.98 251
17070.21 244
17071.45 273
17072.68 277
17073.92 257
17075.15 255
17076.39 256
17077.62 253
17078.86 230
17080.09 241
17081.33 240
17082.56 229
17083.80 253
17085.03 247
17086.26 261
17087.50 266
17088.73 243
17089.97 242
17091.20 240
17092.44 228
17093.68 241
17094.91 265
17096.15 250
17097.38 245
17098.62 228
17099.85 236
17101.09 258
17102.32 244
17103.56 245
17104.79 248
17106.03 247
17107.26 252
17108.50 256
17109.74 256
17110.97 243
17112.21 232
17113.44 233
17114.68 254
17115.92 241
17117.15 241
17118.39 240
17119.62 234
17120.86 236
17122.10 225
17123.33 243
17124.57 258
17125.80 218
17127.04 232
17128.28 233
17129.51 228
17130.75 245
17131.99 269
17133.22 230
17134.46 232
17135.70 235
17136.93 222
17138.17 239
17139.41 242
17140.64 242
17141.88 234
17143.12 230
17144.35 234
17145.59 232
17146.83 235
17148.07 225
17149.30 224
17150.54 227
17151.78 223
17153.02 239
17154.25 242
17155.49 252
17156.73 238
17157.96 241
17159.20 239
17160.44 224
17161.68 247
17162.92 241
17164.15 223
17165.39 245
17166.63 235
17167.87 216
17169.10 229
17170.34 238
17171.58 247
17172.82 215
17174.06 256
17175.29 222
17176.53 242
17177.77 250
17179.01 234
17180.25 237
17181.49 252
17182.72 239
17183.96 229
17185.20 227
17186.44 227
17187.68 229
17188.92 259
17190.15 225
17191.39 230
17192.63 228
17193.87 233
17195.11 227
17196.35 235
17197.59 230
17198.83 224
17200.07 234
17201.30 227
17202.54 227
17203.78 209
17205.02 236
17206.26 226
17207.50 248
17208.74 226
17209.98 227
17211.22 225
17212.46 245
17213.70 225
17214.94 218
17216.18 225
17217.42 223
17218.66 229
17219.90 230
17221.14 223
17222.38 230
17223.62 232
17224.86 221
17226.10 226
17227.34 224
17228.58 224
17229.82 225
17231.06 228
17232.30 248
17233.54 232
17234.78 222
17236.02 226
17237.26 249
17238.50 242
17239.74 202
17240.98 222
17242.22 234
17243.46 240
17244.70 229
17245.94 234
17247.18 225
17248.42 234
17249.66 209
17250.90 208
17252.14 223
17253.39 239
17254.63 235
17255.87 218
17257.11 222
17258.35 219
17259.59 219
17260.83 222
17262.07 217
17263.31 224
17264.56 232
17265.80 229
17267.04 217
17268.28 217
17269.52 227
17270.76 204
17272.00 224
17273.25 222
17274.49 220
17275.73 232
17276.97 218
17278.21 239
17279.45 225
17280.70 224
17281.94 234
17283.18 237
17284.42 232
17285.66 208
17286.91 235
17288.15 232
17289.39 229
17290.63 237
17291.88 235
17293.12 232
17294.36 225
17295.60 235
17296.85 226
17298.09 242
17299.33 236
17300.57 210
17301.82 218
17303.06 245
17304.30 231
17305.54 218
17306.79 217
17308.03 237
17309.27 239
17310.52 209
17311.76 229
17313.00 213
17314.25 228
17315.49 219
17316.73 220
17317.97 225
17319.22 211
17320.46 223
17321.71 231
17322.95 215
17324.19 220
17325.44 208
17326.68 217
17327.92 226
17329.17 227
17330.41 231
17331.65 241
17332.90 243
17334.14 228
17335.39 228
17336.63 211
17337.87 209
17339.12 241
17340.36 230
17341.61 206
17342.85 210
17344.09 230
17345.34 209
17346.58 206
17347.83 230
17349.07 219
17350.32 228
17351.56 255
17352.80 233
17354.05 216
17355.29 237
17356.54 222
17357.78 222
17359.03 234
17360.27 221
17361.52 224
17362.76 230
17364.01 228
17365.25 205
17366.50 228
17367.74 222
17368.99 236
17370.23 234
17371.48 216
17372.72 235
17373.97 232
17375.21 211
17376.46 211
17377.70 218
17378.95 223
17380.19 223
17381.44 226
17382.69 235
17383.93 230
17385.18 223
17386.42 232
17387.67 224
17388.91 243
17390.16 238
17391.41 230
17392.65 222
17393.90 209
17395.14 214
17396.39 228
17397.64 227
17398.88 240
17400.13 223
17401.37 233
17402.62 226
17403.87 200
17405.11 232
17406.36 218
17407.61 249
17408.85 244
17410.10 218
17411.35 216
17412.59 225
17413.84 227
17415.09 234
17416.33 208
17417.58 222
17418.83 234
17420.07 213
17421.32 222
17422.57 203
17423.82 207
17425.06 210
17426.31 214
17427.56 228
17428.80 213
17430.05 204
17431.30 237
17432.55 223
17433.79 212
17435.04 225
17436.29 227
17437.54 223
17438.78 225
17440.03 224
17441.28 233
17442.53 228
17443.77 241
17445.02 229
17446.27 218
17447.52 243
17448.77 233
17450.01 226
17451.26 232
17452.51 213
17453.76 201
17455.01 243
17456.25 242
17457.50 226
17458.75 205
17460.00 212
17461.25 230
17462.50 223
17463.74 201
17464.99 211
17466.24 228
17467.49 230
17468.74 238
17469.99 233
17471.24 204
17472.49 221
17473.73 215
17474.98 238
17476.23 229
17477.48 219
17478.73 224
17479.98 225
17481.23 220
17482.48 218
17483.73 245
17484.98 233
17486.23 231
17487.47 231
17488.72 259
17489.97 246
17491.22 228
17492.47 228
17493.72 231
17494.97 211
17496.22 208
17497.47 214
17498.72 233
17499.97 221
17501.22 208
17502.47 224
17503.72 214
17504.97 243
17506.22 229
17507.47 229
17508.72 238
17509.97 216
17511.22 240
17512.47 214
17513.72 216
17514.97 228
17516.22 216
17517.47 224
17518.72 215
17519.97 251
17521.22 216
17522.47 221
17523.72 222
17524.98 241
17526.23 215
17527.48 219
17528.73 229
17529.98 231
17531.23 245
17532.48 227
17533.73 227
17534.98 222
17536.23 236
17537.48 238
17538.74 227
17539.99 226
17541.24 225
17542.49 234
17543.74 253
17544.99 257
17546.24 241
17547.50 211
17548.75 223
17550.00 216
17551.25 221
17552.50 236
17553.75 228
17555.01 223
17556.26 228
17557.51 235
17558.76 238
17560.01 242
17561.26 259
17562.52 214
17563.77 232
17565.02 235
17566.27 217
17567.53 230
17568.78 223
17570.03 226
17571.28 225
17572.53 219
17573.79 242
17575.04 232
17576.29 236
17577.54 245
17578.80 221
17580.05 235
17581.30 234
17582.56 234
17583.81 212
17585.06 244
17586.31 225
17587.57 243
17588.82 210
17590.07 237
17591.33 227
17592.58 229
17593.83 253
17595.08 219
17596.34 223
17597.59 220
17598.84 218
17600.10 237
17601.35 243
17602.61 232
17603.86 246
17605.11 240
17606.37 227
17607.62 236
17608.87 235
17610.13 254
17611.38 238
17612.63 245
17613.89 249
17615.14 248
17616.40 232
17617.65 230
17618.90 247
17620.16 260
17621.41 240
17622.67 235
17623.92 240
17625.17 237
17626.43 241
17627.68 223
17628.94 221
17630.19 228
17631.45 216
17632.70 232
17633.96 223
17635.21 236
17636.47 234
17637.72 241
17638.97 256
17640.23 243
17641.48 236
17642.74 250
17643.99 238
17645.25 239
17646.50 221
17647.76 241
17649.01 224
17650.27 231
17651.52 227
17652.78 247
17654.04 223
17655.29 242
17656.55 243
17657.80 226
17659.06 212
17660.31 235
17661.57 239
17662.82 224
17664.08 214
17665.33 211
17666.59 229
17667.85 222
17669.10 231
17670.36 244
17671.61 211
17672.87 225
17674.13 222
17675.38 214
17676.64 233
17677.89 243
17679.15 236
17680.41 231
17681.66 245
17682.92 243
17684.18 218
17685.43 208
17686.69 223
17687.95 209
17689.20 198
17690.46 223
17691.71 224
17692.97 248
17694.23 232
17695.49 217
17696.74 230
17698.00 226
17699.26 209
17700.51 212
17701.77 227
17703.03 214
17704.28 227
17705.54 219
17706.80 218
17708.06 239
17709.31 201
17710.57 247
17711.83 232
17713.08 225
17714.34 217
17715.60 228
17716.86 200
17718.11 224
17719.37 224
17720.63 219
17721.89 230
17723.15 207
17724.40 233
17725.66 221
17726.92 228
17728.18 242
17729.43 201
17730.69 241
17731.95 222
17733.21 212
17734.47 207
17735.73 208
17736.98 230
17738.24 219
17739.50 228
17740.76 224
17742.02 213
17743.28 224
17744.53 239
17745.79 229
17747.05 219
17748.31 225
17749.57 220
17750.83 205
17752.09 207
17753.34 208
17754.60 203
17755.86 209
17757.12 220
17758.38 208
17759.64 200
17760.90 214
17762.16 213
17763.42 228
17764.68 201
17765.94 220
17767.19 232
17768.45 221
17769.71 228
17770.97 210
17772.23 229
17773.49 233
17774.75 196
17776.01 222
17777.27 228
17778.53 221
17779.79 216
17781.05 222
17782.31 213
17783.57 211
17784.83 228
17786.09 221
17787.35 228
17788.61 192
17789.87 204
17791.13 226
17792.39 226
17793.65 206
17794.91 213
17796.17 201
17797.43 210
17798.69 190
17799.95 222
17801.21 199
17802.47 205
17803.73 197
17805.00 188
17806.26 202
17807.52 221
17808.78 221
17810.04 200
17811.30 220
17812.56 204
17813.82 201
17815.08 199
17816.34 215
17817.60 211
17818.87 211
17820.13 205
17821.39 213
17822.65 209
17823.91 208
17825.17 218
17826.43 215
17827.69 224
17828.96 229
17830.22 204
17831.48 230
17832.74 211
17834.00 210
17835.26 227
17836.53 203
17837.79 222
17839.05 209
17840.31 183
17841.57 222
17842.84 223
17844.10 217
17845.36 211
17846.62 223
17847.88 211
17849.15 241
17850.41 219
17851.67 212
17852.93 206
17854.20 210
17855.46 218
17856.72 194
17857.98 196
17859.25 225
17860.51 216
17861.77 195
17863.03 193
17864.30 204
17865.56 207
17866.82 206
17868.09 190
17869.35 203
17870.61 201
17871.87 212
17873.14 207
17874.40 187
17875.66 209
17876.93 218
17878.19 204
17879.45 206
17880.72 193
17881.98 203
17883.24 227
17884.51 213
17885.77 218
17887.03 198
17888.30 209
17889.56 208
17890.83 199
17892.09 211
17893.35 206
17894.62 210
17895.88 195
17897.14 181
17898.41 211
17899.67 202
17900.94 198
17902.20 184
17903.46 187
17904.73 208
17905.99 204
17907.26 214
17908.52 191
17909.79 210
17911.05 199
17912.32 202
17913.58 190
17914.84 194
17916.11 179
17917.37 214
17918.64 220
17919.90 220
17921.17 194
17922.43 222
17923.70 212
17924.96 205
17926.23 199
17927.49 205
17928.76 198
17930.02 211
17931.29 198
17932.55 217
17933.82 192
17935.08 200
17936.35 197
17937.61 188
17938.88 191
17940.14 195
17941.41 178
17942.68 206
17943.94 184
17945.21 221
17946.47 205
17947.74 219
17949.00 205
17950.27 208
17951.54 196
17952.80 205
17954.07 215
17955.33 225
17956.60 197
17957.87 207
17959.13 199
17960.40 205
17961.66 229
17962.93 202
17964.20 198
17965.46 211
17966.73 203
17968.00 205
17969.26 211
17970.53 216
17971.80 190
17973.06 189
17974.33 193
17975.60 194
17976.86 202
17978.13 203
17979.40 201
17980.66 206
17981.93 207
17983.20 214
17984.46 217
17985.73 210
17987.00 207
17988.26 206
17989.53 214
17990.80 206
17992.07 203
17993.33 209
17994.60 210
17995.87 214
17997.14 205
17998.40 214
17999.67 205
18000.94 212
18002.21 213
18003.47 202
18004.74 211
18006.01 197
18007.28 193
18008.55 209
18009.81 196
18011.08 212
18012.35 209
18013.62 208
18014.89 202
18016.15 225
18017.42 215
18018.69 199
18019.96 207
18021.23 224
18022.49 205
18023.76 224
18025.03 201
18026.30 185
18027.57 201
18028.84 203
18030.11 206
18031.37 185
18032.64 207
18033.91 215
18035.18 191
18036.45 193
18037.72 205
18038.99 186
18040.26 190
18041.53 210
18042.79 211
18044.06 218
18045.33 201
18046.60 205
18047.87 198
18049.14 188
18050.41 219
18051.68 209
18052.95 214
18054.22 220
18055.49 206
18056.76 201
18058.03 201
18059.30 218
18060.57 219
18061.84 206
18063.11 190
18064.38 201
18065.65 211
18066.92 187
18068.19 196
18069.46 214
18070.73 203
18072.00 218
18073.27 189
18074.54 200
18075.81 206
18077.08 214
18078.35 209
18079.62 196
18080.89 184
18082.16 190
18083.43 202
18084.70 174
18085.97 195
18087.24 187
18088.51 182
18089.78 198
18091.05 222
18092.32 195
18093.59 205
18094.87 198
18096.14 198
18097.41 208
18098.68 210
18099.95 203
18101.22 212
18102.49 201
18103.76 212
18105.03 202
18106.31 210
18107.58 207
18108.85 209
18110.12 199
18111.39 213
18112.66 224
18113.93 205
18115.21 201
18116.48 201
18117.75 196
18119.02 217
18120.29 209
18121.56 194
18122.84 205
18124.11 214
18125.38 198
18126.65 215
18127.92 208
18129.20 194
18130.47 181
18131.74 223
18133.01 202
18134.29 212
18135.56 212
18136.83 216
18138.10 207
18139.38 208
18140.65 226
18141.92 197
18143.19 202
18144.47 202
18145.74 212
18147.01 203
18148.28 202
18149.56 200
18150.83 210
18152.10 186
18153.38 208
18154.65 225
18155.92 219
18157.19 206
18158.47 209
18159.74 189
18161.01 174
18162.29 204
18163.56 214
18164.83 185
18166.11 205
18167.38 200
18168.65 200
18169.93 196
18171.20 193
18172.48 209
18173.75 212
18175.02 208
18176.30 210
18177.57 193
18178.84 193
18180.12 203
18181.39 210
18182.67 206
18183.94 209
18185.21 189
18186.49 210
18187.76 207
18189.04 231
18190.31 210
18191.59 207
18192.86 190
18194.13 211
18195.41 187
18196.68 211
18197.96 212
18199.23 192
18200.51 204
18201.78 213
18203.06 222
18204.33 204
18205.61 209
18206.88 206
18208.16 203
18209.43 188
18210.71 206
18211.98 199
18213.26 215
18214.53 226
18215.81 186
18217.08 201
18218.36 200
18219.63 197
18220.91 217
18222.18 213
18223.46 217
18224.73 192
18226.01 192
18227.28 214
18228.56 203
18229.84 204
18231.11 212
18232.39 179
18233.66 209
18234.94 218
18236.21 211
18237.49 207
18238.77 192
18240.04 227
18241.32 213
18242.59 192
18243.87 221
18245.15 194
18246.42 196
18247.70 195
18248.98 221
18250.25 203
18251.53 189
18252.81 198
18254.08 197
18255.36 222
18256.63 208
18257.91 192
18259.19 216
18260.46 212
18261.74 204
18263.02 189
18264.30 199
18265.57 216
18266.85 226
18268.13 193
18269.40 197
18270.68 204
18271.96 211
18273.23 216
18274.51 222
18275.79 192
18277.07 208
18278.34 199
18279.62 200
18280.90 204
18282.18 195
18283.45 195
18284.73 204
18286.01 215
18287.29 199
18288.56 190
18289.84 201
18291.12 217
18292.40 225
18293.68 218
18294.95 198
18296.23 215
18297.51 220
18298.79 213
18300.07 208
18301.34 213
18302.62 215
18303.90 215
18305.18 213
18306.46 206
18307.74 213
18309.01 203
18310.29 193
18311.57 215
18312.85 205
18314.13 203
18315.41 221
18316.69 219
18317.96 203
18319.24 209
18320.52 221
18321.80 199
18323.08 196
18324.36 203
18325.64 201
18326.92 215
18328.20 218
18329.47 185
18330.75 202
18332.03 203
18333.31 196
18334.59 207
18335.87 207
18337.15 223
18338.43 201
18339.71 215
18340.99 202
18342.27 223
18343.55 217
18344.83 211
18346.11 201
18347.39 196
18348.67 212
18349.95 200
18351.23 194
18352.51 195
18353.79 202
18355.07 195
18356.35 193
18357.63 207
18358.91 215
18360.19 208
18361.47 193
18362.75 217
18364.03 197
18365.31 196
18366.59 209
18367.87 193
18369.15 205
18370.43 191
18371.71 197
18372.99 191
18374.27 199
18375.55 198
18376.83 197
18378.12 183
18379.40 194
18380.68 200
18381.96 200
18383.24 204
18384.52 201
18385.80 208
18387.08 217
18388.36 212
18389.65 220
18390.93 186
18392.21 205
18393.49 219
18394.77 209
18396.05 209
18397.33 186
18398.62 206
18399.90 216
18401.18 216
18402.46 195
18403.74 206
18405.02 221
18406.31 185
18407.59 202
18408.87 177
18410.15 187
18411.43 199
18412.72 190
18414.00 191
18415.28 184
18416.56 218
18417.84 208
18419.13 179
18420.41 195
18421.69 217
18422.97 201
18424.26 199
18425.54 186
18426.82 206
18428.10 196
18429.39 195
18430.67 192
18431.95 195
18433.23 191
18434.52 190
18435.80 197
18437.08 179
18438.37 214
18439.65 196
18440.93 192
18442.22 201
18443.50 204
18444.78 189
18446.06 208
18447.35 224
18448.63 197
18449.91 200
18451.20 192
18452.48 199
18453.76 183
18455.05 199
18456.33 215
18457.62 180
18458.90 190
18460.18 192
18461.47 196
18462.75 194
18464.03 206
18465.32 212
18466.60 197
18467.89 187
18469.17 207
18470.45 200
18471.74 208
18473.02 192
18474.31 193
18475.59 191
18476.88 203
18478.16 190
18479.44 179
18480.73 205
18482.01 202
18483.30 205
18484.58 195
18485.87 192
18487.15 208
18488.44 193
18489.72 202
18491.01 169
18492.29 188
18493.58 194
18494.86 214
18496.15 194
18497.43 189
18498.72 192
18500.00 182
18501.29 212
18502.57 181
18503.86 213
18505.14 199
18506.43 207
18507.71 183
18509.00 201
18510.28 190
18511.57 198
18512.85 198
18514.14 200
18515.42 192
18516.71 201
18518.00 189
18519.28 204
18520.57 178
18521.85 182
18523.14 193
18524.43 204
18525.71 205
18527.00 199
18528.28 192
18529.57 191
18530.86 190
18532.14 192
18533.43 202
18534.71 194
18536.00 187
18537.29 200
18538.57 190
18539.86 197
18541.15 175
18542.43 214
18543.72 216
18545.01 194
18546.29 184
18547.58 211
18548.87 188
18550.15 199
18551.44 211
18552.73 211
18554.01 213
18555.30 191
18556.59 193
18557.88 195
18559.16 209
18560.45 194
18561.74 180
18563.02 191
18564.31 183
18565.60 171
18566.89 198
18568.17 194
18569.46 219
18570.75 209
18572.04 201
18573.32 175
18574.61 188
18575.90 170
18577.19 207
18578.48 214
18579.76 213
18581.05 202
18582.34 205
18583.63 214
18584.92 192
18586.20 198
18587.49 183
18588.78 187
18590.07 208
18591.36 200
18592.64 184
18593.93 193
18595.22 202
18596.51 186
18597.80 193
18599.09 205
18600.38 204
18601.66 186
18602.95 201
18604.24 173
18605.53 192
18606.82 217
18608.11 202
18609.40 200
18610.69 197
18611.98 204
18613.26 201
18614.55 186
18615.84 182
18617.13 192
18618.42 198
18619.71 220
18621.00 218
18622.29 185
18623.58 187
18624.87 194
18626.16 190
18627.45 187
18628.74 201
18630.03 201
18631.32 183
18632.61 193
18633.89 190
18635.18 195
18636.47 209
18637.76 189
18639.05 196
18640.34 201
18641.63 191
18642.92 202
18644.21 215
18645.50 203
18646.79 191
18648.09 209
18649.38 186
18650.67 172
18651.96 179
18653.25 199
18654.54 186
18655.83 180
18657.12 192
18658.41 174
18659.70 195
18660.99 193
18662.28 178
18663.57 187
18664.86 203
18666.15 190
18667.44 182
18668.74 176
18670.03 186
18671.32 192
18672.61 180
18673.90 198
18675.19 176
18676.48 195
18677.77 184
18679.06 198
18680.36 183
18681.65 209
18682.94 203
18684.23 213
18685.52 196
18686.81 189
18688.11 197
18689.40 198
18690.69 179
18691.98 180
18693.27 185
18694.56 188
18695.86 187
18697.15 162
18698.44 197
18699.73 193
18701.02 186
18702.32 177
18703.61 208
18704.90 190
18706.19 192
18707.48 184
18708.78 167
18710.07 180
18711.36 183
18712.65 189
18713.95 191
18715.24 171
18716.53 178
18717.83 194
18719.12 200
18720.41 179
18721.70 182
18723.00 191
18724.29 201
18725.58 192
18726.87 199
18728.17 184
18729.46 183
18730.75 174
18732.05 193
18733.34 189
18734.63 196
18735.93 198
18737.22 211
18738.51 210
18739.81 189
18741.10 205
18742.39 202
18743.69 187
18744.98 178
18746.27 184
18747.57 171
18748.86 176
18750.16 188
18751.45 197
18752.74 197
18754.04 192
18755.33 190
18756.63 185
18757.92 193
18759.21 184
18760.51 192
18761.80 180
18763.10 169
18764.39 176
18765.69 188
18766.98 198
18768.27 187
18769.57 178
18770.86 186
18772.16 186
18773.45 190
18774.75 171
18776.04 186
18777.34 204
18778.63 203
18779.93 187
18781.22 175
18782.52 182
18783.81 194
18785.11 176
18786.40 172
18787.70 184
18788.99 208
18790.29 198
18791.58 186
18792.88 190
18794.17 188
18795.47 191
18796.76 195
18798.06 177
18799.35 189
18800.65 187
18801.94 193
18803.24 191
18804.54 192
18805.83 188
18807.13 193
18808.42 177
18809.72 199
18811.01 205
18812.31 190
18813.61 184
18814.90 178
18816.20 182
18817.49 192
18818.79 199
18820.09 203
18821.38 184
18822.68 192
18823.98 192
18825.27 200
18826.57 191
18827.87 211
18829.16 178
18830.46 194
18831.75 197
18833.05 190
18834.35 187
18835.64 168
18836.94 167
18838.24 173
18839.54 189
18840.83 184
18842.13 185
18843.43 178
18844.72 165
18846.02 181
18847.32 175
18848.61 180
18849.91 187
18851.21 203
18852.51 180
18853.80 198
18855.10 187
18856.40 194
18857.70 207
18858.99 186
18860.29 187
18861.59 190
18862.89 190
18864.18 193
18865.48 188
18866.78 183
18868.08 195
18869.38 183
18870.67 189
18871.97 189
18873.27 198
18874.57 170
18875.87 183
18877.16 174
18878.46 203
18879.76 185
18881.06 187
18882.36 183
18883.66 176
18884.95 192
18886.25 205
18887.55 194
18888.85 189
18890.15 186
18891.45 194
18892.75 183
18894.04 181
18895.34 183
18896.64 173
18897.94 175
18899.24 192
18900.54 176
18901.84 210
18903.14 200
18904.44 188
18905.74 202
18907.03 197
18908.33 197
18909.63 195
18910.93 201
18912.23 196
18913.53 183
18914.83 181
18916.13 212
18917.43 210
18918.73 184
18920.03 190
18921.33 172
18922.63 179
18923.93 185
18925.23 171
18926.53 184
18927.83 171
18929.13 213
18930.43 215
18931.73 210
18933.03 176
18934.33 169
18935.63 174
18936.93 204
18938.23 179
18939.53 178
18940.83 194
18942.13 216
18943.43 201
18944.73 194
18946.03 170
18947.33 196
18948.63 178
18949.93 198
18951.23 189
18952.53 186
18953.84 207
18955.14 204
18956.44 220
18957.74 201
18959.04 193
18960.34 188
18961.64 184
18962.94 189
18964.24 171
18965.54 211
18966.85 191
18968.15 171
18969.45 201
18970.75 186
18972.05 193
18973.35 205
18974.65 190
18975.96 187
18977.26 178
18978.56 159
18979.86 184
18981.16 193
18982.46 185
18983.77 193
18985.07 179
18986.37 198
18987.67 175
18988.97 193
18990.28 199
18991.58 185
18992.88 188
18994.18 180
18995.49 173
18996.79 162
18998.09 179
18999.39 187
19000.69 213
19002.00 182
19003.30 167
19004.60 158
19005.90 177
19007.21 183
19008.51 177
19009.81 172
19011.12 186
19012.42 181
19013.72 185
19015.02 184
19016.33 172
19017.63 187
19018.93 198
19020.24 184
19021.54 172
19022.84 183
19024.15 197
19025.45 174
19026.75 177
19028.06 186
19029.36 182
19030.66 188
19031.97 188
19033.27 166
19034.57 177
19035.88 186
19037.18 201
19038.48 189
19039.79 179
19041.09 171
19042.40 185
19043.70 177
19045.00 177
19046.31 178
19047.61 179
19048.92 182
19050.22 187
19051.52 170
19052.83 170
19054.13 180
19055.44 187
19056.74 182
19058.05 198
19059.35 186
19060.65 181
19061.96 179
19063.26 191
19064.57 193
19065.87 188
19067.18 162
19068.48 183
19069.79 188
19071.09 177
19072.40 187
19073.70 182
19075.01 187
19076.31 201
19077.62 191
19078.92 181
19080.23 199
19081.53 188
19082.84 178
19084.14 180
19085.45 170
19086.75 178
19088.06 202
19089.36 176
19090.67 189
19091.98 182
19093.28 204
19094.59 194
19095.89 204
19097.20 175
19098.50 183
19099.81 180
19101.12 189
19102.42 207
19103.73 192
19105.03 194
19106.34 180
19107.65 196
19108.95 182
19110.26 176
19111.56 175
19112.87 171
19114.18 183
19115.48 200
19116.79 188
19118.10 174
19119.40 184
19120.71 187
19122.02 186
19123.32 171
19124.63 187
19125.94 164
19127.24 172
19128.55 172
19129.86 166
19131.16 173
19132.47 187
19133.78 191
19135.08 189
19136.39 176
19137.70 181
19139.01 202
19140.31 185
19141.62 177
19142.93 189
19144.23 183
19145.54 192
19146.85 170
19148.16 185
19149.46 184
19150.77 188
19152.08 191
19153.39 161
19154.69 181
19156.00 177
19157.31 199
19158.62 180
19159.93 177
19161.23 164
19162.54 174
19163.85 184
19165.16 176
19166.47 180
19167.77 182
19169.08 171
19170.39 173
19171.70 185
19173.01 182
19174.32 167
19175.62 193
19176.93 186
19178.24 178
19179.55 193
19180.86 196
19182.17 181
19183.48 179
19184.78 164
19186.09 184
19187.40 185
19188.71 184
19190.02 175
19191.33 182
19192.64 173
19193.95 178
19195.26 178
19196.56 191
19197.87 179
19199.18 188
19200.49 189
19201.80 205
19203.11 192
19204.42 185
19205.73 191
19207.04 190
19208.35 166
19209.66 180
19210.97 188
19212.28 187
19213.59 194
19214.90 186
19216.21 171
19217.52 173
19218.83 193
19220.14 182
19221.45 175
19222.76 177
19224.07 180
19225.38 173
19226.69 179
19228.00 192
19229.31 163
19230.62 164
19231.93 170
19233.24 189
19234.55 191
19235.86 165
19237.17 188
19238.48 191
19239.79 162
19241.10 187
19242.41 169
19243.72 180
19245.03 176
19246.35 173
19247.66 179
19248.97 157
19250.28 166
19251.59 159
19252.90 152
19254.21 176
19255.52 166
19256.83 168
19258.14 179
19259.46 187
19260.77 183
19262.08 193
19263.39 187
19264.70 170
19266.01 199
19267.32 170
19268.64 172
19269.95 183
19271.26 177
19272.57 201
19273.88 181
19275.20 189
19276.51 168
19277.82 182
19279.13 189
19280.44 198
19281.75 201
19283.07 180
19284.38 188
19285.69 161
19287.00 189
19288.32 185
19289.63 170
19290.94 180
19292.25 177
19293.57 160
19294.88 182
19296.19 179
19297.50 172
19298.82 197
19300.13 196
19301.44 175
19302.75 171
19304.07 188
19305.38 196
19306.69 189
19308.01 166
19309.32 159
19310.63 173
19311.94 168
19313.26 168
19314.57 176
19315.88 178
19317.20 199
19318.51 182
19319.82 177
19321.14 187
19322.45 190
19323.76 181
19325.08 186
19326.39 202
19327.70 182
19329.02 176
19330.33 158
19331.65 203
19332.96 171
19334.27 181
19335.59 157
19336.90 169
19338.22 193
19339.53 167
19340.84 186
19342.16 156
19343.47 169
19344.79 187
19346.10 174
19347.41 158
19348.73 165
19350.04 179
19351.36 178
19352.67 194
19353.99 174
19355.30 177
19356.62 185
19357.93 167
19359.25 174
19360.56 184
19361.87 185
19363.19 175
19364.50 172
19365.82 182
19367.13 177
19368.45 168
19369.76 180
19371.08 175
19372.39 172
19373.71 165
19375.02 187
19376.34 172
19377.66 163
19378.97 179
19380.29 174
19381.60 161
19382.92 190
19384.23 174
19385.55 165
19386.86 167
19388.18 158
19389.50 167
19390.81 170
19392.13 165
19393.44 177
19394.76 179
19396.07 182
19397.39 177
19398.71 162
19400.02 171
19401.34 184
19402.65 168
19403.97 179
19405.29 179
19406.60 168
19407.92 179
19409.24 180
19410.55 169
19411.87 171
19413.19 167
19414.50 173
19415.82 180
19417.14 196
19418.45 181
19419.77 164
19421.09 180
19422.40 192
19423.72 191
19425.04 180
19426.35 173
19427.67 190
19428.99 198
19430.30 173
19431.62 177
19432.94 171
19434.26 192
19435.57 172
19436.89 155
19438.21 179
19439.53 191
19440.84 173
19442.16 179
19443.48 182
19444.80 178
19446.11 185
19447.43 183
19448.75 172
19450.07 163
19451.38 175
19452.70 158
19454.02 186
19455.34 191
19456.66 182
19457.97 176
19459.29 173
19460.61 173
19461.93 185
19463.25 172
19464.57 203
19465.88 173
19467.20 182
19468.52 160
19469.84 149
19471.16 169
19472.48 171
19473.79 169
19475.11 189
19476.43 179
19477.75 162
19479.07 176
19480.39 198
19481.71 166
19483.03 185
19484.34 169
19485.66 162
19486.98 175
19488.30 164
19489.62 169
19490.94 160
19492.26 170
19493.58 176
19494.90 170
19496.22 172
19497.54 175
19498.86 187
19500.18 184
19501.50 161
19502.81 175
19504.13 181
19505.45 177
19506.77 170
19508.09 176
19509.41 150
19510.73 160
19512.05 161
19513.37 160
19514.69 176
19516.01 178
19517.33 145
19518.65 192
19519.97 158
19521.29 163
19522.61 170
19523.93 181
19525.25 173
19526.57 174
19527.89 160
19529.22 186
19530.54 180
19531.86 174
19533.18 164
19534.50 161
19535.82 162
19537.14 163
19538.46 165
19539.78 194
19541.10 173
19542.42 180
19543.74 154
19545.06 173
19546.39 176
19547.71 191
19549.03 188
19550.35 192
19551.67 162
19552.99 155
19554.31 157
19555.63 160
19556.96 175
19558.28 169
19559.60 191
19560.92 191
19562.24 189
19563.56 166
19564.88 168
19566.21 175
19567.53 193
19568.85 157
19570.17 169
19571.49 177
19572.82 170
19574.14 166
19575.46 168
19576.78 175
19578.10 173
19579.43 174
19580.75 173
19582.07 168
19583.39 168
19584.72 169
19586.04 183
19587.36 165
19588.68 169
19590.01 188
19591.33 179
19592.65 167
19593.97 175
19595.30 169
19596.62 169
19597.94 175
19599.26 174
19600.59 163
19601.91 157
19603.23 159
19604.56 181
19605.88 163
19607.20 164
19608.53 162
19609.85 165
19611.17 154
19612.49 166
19613.82 182
19615.14 162
19616.47 145
19617.79 181
19619.11 180
19620.44 169
19621.76 174
19623.08 181
19624.41 158
19625.73 174
19627.05 171
19628.38 175
19629.70 175
19631.03 181
19632.35 162
19633.67 178
19635.00 166
19636.32 191
19637.65 175
19638.97 178
19640.29 170
19641.62 175
19642.94 172
19644.27 170
19645.59 169
19646.92 176
19648.24 174
19649.57 158
19650.89 181
19652.21 163
19653.54 198
19654.86 198
19656.19 162
19657.51 179
19658.84 183
19660.16 168
19661.49 178
19662.81 165
19664.14 168
19665.46 165
19666.79 171
19668.11 182
19669.44 165
19670.76 189
19672.09 178
19673.41 181
19674.74 181
19676.07 165
19677.39 165
19678.72 181
19680.04 166
19681.37 166
19682.69 170
19684.02 174
19685.34 175
19686.67 171
19688.00 196
19689.32 161
19690.65 173
19691.97 174
19693.30 160
19694.63 152
19695.95 151
19697.28 170
19698.60 169
19699.93 167
19701.26 158
19702.58 167
19703.91 171
19705.24 175
19706.56 171
19707.89 156
19709.22 157
19710.54 174
19711.87 195
19713.20 162
19714.52 177
19715.85 165
19717.18 188
19718.50 193
19719.83 164
19721.16 182
19722.48 153
19723.81 162
19725.14 170
19726.47 158
19727.79 155
19729.12 168
19730.45 179
19731.77 167
19733.10 163
19734.43 164
19735.76 173
19737.08 188
19738.41 176
19739.74 193
19741.07 169
19742.39 164
19743.72 170
19745.05 160
19746.38 180
19747.71 177
19749.03 178
19750.36 178
19751.69 155
19753.02 183
19754.35 162
19755.67 186
19757.00 170
19758.33 160
19759.66 168
19760.99 174
19762.31 186
19763.64 164
19764.97 175
19766.30 175
19767.63 180
19768.96 147
19770.29 171
19771.61 159
19772.94 181
19774.27 168
19775.60 188
19776.93 182
19778.26 165
19779.59 177
19780.92 165
19782.25 178
19783.57 172
19784.90 171
19786.23 176
19787.56 184
19788.89 180
19790.22 163
19791.55 172
19792.88 168
19794.21 168
19795.54 163
19796.87 163
19798.20 171
19799.53 163
19800.86 183
19802.19 159
19803.52 166
19804.85 190
19806.18 172
19807.50 165
19808.83 170
19810.16 171
19811.49 160
19812.82 177
19814.15 161
19815.49 162
19816.82 161
19818.15 168
19819.48 160
19820.81 171
19822.14 165
19823.47 177
19824.80 174
19826.13 188
19827.46 204
19828.79 183
19830.12 188
19831.45 172
19832.78 169
19834.11 170
19835.44 164
19836.77 169
19838.10 186
19839.44 161
19840.77 172
19842.10 190
19843.43 170
19844.76 170
19846.09 175
19847.42 169
19848.75 162
19850.08 160
19851.42 163
19852.75 173
19854.08 173
19855.41 160
19856.74 171
19858.07 182
19859.40 179
19860.74 190
19862.07 181
19863.40 153
19864.73 173
19866.06 188
19867.40 176
19868.73 165
19870.06 164
19871.39 178
19872.72 177
19874.06 168
19875.39 173
19876.72 180
19878.05 169
19879.38 165
19880.72 166
19882.05 195
19883.38 184
19884.71 177
19886.05 166
19887.38 196
19888.71 194
19890.04 172
19891.38 185
19892.71 178
19894.04 173
19895.38 169
19896.71 158
19898.04 186
19899.37 185
19900.71 195
19902.04 166
19903.37 181
19904.71 190
19906.04 168
19907.37 161
19908.71 169
19910.04 174
19911.37 161
19912.71 168
19914.04 189
19915.37 175
19916.71 159
19918.04 175
19919.37 177
19920.71 175
19922.04 168
19923.37 168
19924.71 167
19926.04 173
19927.38 166
19928.71 159
19930.04 165
19931.38 169
19932.71 179
19934.05 179
19935.38 172
19936.71 169
19938.05 177
19939.38 172
19940.72 182
19942.05 171
19943.39 179
19944.72 168
19946.06 184
19947.39 192
19948.72 172
19950.06 151
19951.39 151
19952.73 168
19954.06 166
19955.40 168
19956.73 164
19958.07 158
19959.40 153
19960.74 158
19962.07 167
19963.41 170
19964.74 160
19966.08 163
19967.41 171
19968.75 158
19970.08 178
19971.42 178
19972.76 155
19974.09 163
19975.43 168
19976.76 156
19978.10 162
19979.43 179
19980.77 183
19982.10 161
19983.44 185
19984.78 164
19986.11 176
19987.45 194
19988.78 167
19990.12 178
19991.46 149
19992.79 161
19994.13 177
19995.46 183
19996.80 172
19998.14 174
19999.47 171
20000.81 163
20002.15 168
20003.48 164
20004.82 172
20006.16 169
20007.49 182
20008.83 183
20010.17 152
20011.50 189
20012.84 176
20014.18 164
20015.51 160
20016.85 188
20018.19 172
20019.52 157
20020.86 172
20022.20 159
20023.53 178
20024.87 179
20026.21 173
20027.55 179
20028.88 170
20030.22 167
20031.56 172
20032.90 163
20034.23 170
20035.57 161
20036.91 154
20038.25 170
20039.58 153
20040.92 158
20042.26 167
20043.60 177
20044.93 165
20046.27 164
20047.61 155
20048.95 169
20050.29 152
20051.62 160
20052.96 185
20054.30 179
20055.64 184
20056.98 172
20058.32 163
20059.65 172
20060.99 156
20062.33 167
20063.67 165
20065.01 156
20066.35 167
20067.68 184
20069.02 178
20070.36 185
20071.70 174
20073.04 178
20074.38 171
20075.72 190
20077.06 167
20078.40 170
20079.73 174
20081.07 184
20082.41 169
20083.75 167
20085.09 169
20086.43 177
20087.77 169
20089.11 180
20090.45 174
20091.79 180
20093.13 170
20094.47 162
20095.81 179
20097.15 179
20098.48 173
20099.82 183
20101.16 187
20102.50 179
20103.84 169
20105.18 170
20106.52 171
20107.86 171
20109.20 189
20110.54 187
20111.88 196
20113.22 182
20114.56 178
20115.90 173
20117.24 175
20118.58 180
20119.93 192
20121.27 165
20122.61 175
20123.95 170
20125.29 160
20126.63 179
20127.97 188
20129.31 177
20130.65 159
20131.99 191
20133.33 172
20134.67 167
20136.01 183
20137.35 200
20138.69 165
