# Supplementary material for: MALDI-TOF MS typing enables the classification of brewing yeasts of the genus Saccharomyces to major beer styles
Source: PLoS One. 2017 Aug 9;12(8):e0181694. doi: 10.1371/journal.pone.0181694 (PMC5549903; doi:10.1371/journal.pone.0181694)
Supplement: S6 File — The directory includes 90 raw files and was zipped to “.zip”; the folder has three strains with 30 spectra per strain; S1 Text explains the raw files with an example and Table 1 represents the yeast strains used within the experiment. (ZIP) [file pone.0181694.s009.zip › 16-18/30275-3470-Lag-Lag-Lag-YPG-18h-E-E_2015-07-08_1_0_B1_1.dat]

2000.66 1571
2001.08 1707
2001.50 1758
2001.92 1565
2002.34 1724
2002.77 1718
2003.19 1570
2003.61 1661
2004.03 1462
2004.45 1518
2004.88 1453
2005.30 1680
2005.72 1639
2006.14 1538
2006.56 1634
2006.99 1621
2007.41 1722
2007.83 1644
2008.25 1746
2008.67 1754
2009.10 1814
2009.52 1872
2009.94 1653
2010.36 1656
2010.79 1772
2011.21 1570
2011.63 1551
2012.06 1771
2012.48 1853
2012.90 1758
2013.32 1514
2013.75 1518
2014.17 1297
2014.59 1622
2015.02 1783
2015.44 1560
2015.86 1685
2016.28 1594
2016.71 1662
2017.13 1820
2017.55 1838
2017.98 1823
2018.40 1756
2018.82 1882
2019.25 1983
2019.67 1798
2020.09 1953
2020.52 1824
2020.94 1777
2021.37 1708
2021.79 1832
2022.21 1802
2022.64 1686
2023.06 1774
2023.48 1730
2023.91 1635
2024.33 1530
2024.76 1715
2025.18 1678
2025.60 1596
2026.03 1583
2026.45 1647
2026.88 1663
2027.30 1662
2027.73 1618
2028.15 1580
2028.57 1525
2029.00 1618
2029.42 1504
2029.85 1596
2030.27 1638
2030.70 1390
2031.12 1440
2031.55 1411
2031.97 1584
2032.40 1494
2032.82 1594
2033.25 1662
2033.67 1526
2034.10 1490
2034.52 1564
2034.95 1675
2035.37 1554
2035.80 1481
2036.22 1536
2036.65 1772
2037.07 1861
2037.50 1550
2037.92 1558
2038.35 1595
2038.77 1776
2039.20 1728
2039.63 1648
2040.05 1688
2040.48 1669
2040.90 1563
2041.33 1589
2041.75 1646
2042.18 1635
2042.61 1583
2043.03 1463
2043.46 1536
2043.88 1515
2044.31 1701
2044.74 1571
2045.16 1598
2045.59 1648
2046.01 1597
2046.44 1561
2046.87 1697
2047.29 1714
2047.72 1759
2048.15 1707
2048.57 1626
2049.00 1795
2049.43 1710
2049.85 1603
2050.28 1519
2050.71 1572
2051.13 1752
2051.56 1792
2051.99 1654
2052.41 1703
2052.84 1576
2053.27 1384
2053.69 1609
2054.12 1594
2054.55 1454
2054.98 1626
2055.40 1794
2055.83 1741
2056.26 1643
2056.68 1759
2057.11 1816
2057.54 1749
2057.97 1728
2058.39 1900
2058.82 1613
2059.25 1831
2059.68 1785
2060.11 1750
2060.53 1599
2060.96 1646
2061.39 1658
2061.82 1517
2062.24 1911
2062.67 1809
2063.10 1845
2063.53 1555
2063.96 1558
2064.39 1714
2064.81 1572
2065.24 1578
2065.67 1480
2066.10 1657
2066.53 1818
2066.95 1710
2067.38 1737
2067.81 1612
2068.24 1714
2068.67 1627
2069.10 1500
2069.53 1687
2069.96 1665
2070.38 1547
2070.81 1455
2071.24 1549
2071.67 1602
2072.10 1454
2072.53 1746
2072.96 1705
2073.39 1886
2073.82 1620
2074.24 1758
2074.67 1795
2075.10 1907
2075.53 1719
2075.96 1825
2076.39 1892
2076.82 1967
2077.25 1831
2077.68 1744
2078.11 1758
2078.54 1897
2078.97 1685
2079.40 1675
2079.83 1645
2080.26 1664
2080.69 1674
2081.12 1634
2081.55 1804
2081.98 1706
2082.41 1784
2082.84 1870
2083.27 1782
2083.70 1682
2084.13 1641
2084.56 1778
2084.99 1754
2085.42 1558
2085.85 1676
2086.28 1550
2086.71 1584
2087.14 1659
2087.57 1812
2088.00 1646
2088.43 1622
2088.86 1643
2089.29 1626
2089.73 1538
2090.16 1603
2090.59 1490
2091.02 1596
2091.45 1478
2091.88 1673
2092.31 1560
2092.74 1711
2093.17 1692
2093.60 1753
2094.04 1718
2094.47 1679
2094.90 1783
2095.33 1572
2095.76 1693
2096.19 1710
2096.62 1711
2097.06 1603
2097.49 1772
2097.92 1596
2098.35 1652
2098.78 1717
2099.21 1572
2099.65 1730
2100.08 1476
2100.51 1638
2100.94 1576
2101.37 1471
2101.81 1501
2102.24 1487
2102.67 1573
2103.10 1598
2103.53 1640
2103.97 1418
2104.40 1354
2104.83 1455
2105.26 1442
2105.70 1531
2106.13 1531
2106.56 1534
2106.99 1835
2107.43 1699
2107.86 1667
2108.29 1658
2108.72 1654
2109.16 1663
2109.59 1785
2110.02 1687
2110.46 1586
2110.89 1755
2111.32 1644
2111.75 1577
2112.19 1764
2112.62 1651
2113.05 1717
2113.49 1598
2113.92 1643
2114.35 1612
2114.79 1570
2115.22 1599
2115.65 1516
2116.09 1682
2116.52 1658
2116.95 1620
2117.39 1544
2117.82 1554
2118.26 1449
2118.69 1403
2119.12 1403
2119.56 1447
2119.99 1561
2120.42 1611
2120.86 1682
2121.29 1769
2121.73 1663
2122.16 1829
2122.59 1633
2123.03 1599
2123.46 1463
2123.90 1540
2124.33 1676
2124.77 1726
2125.20 1644
2125.64 1589
2126.07 1473
2126.50 1563
2126.94 1699
2127.37 1924
2127.81 2081
2128.24 1820
2128.68 1860
2129.11 1966
2129.55 2180
2129.98 2168
2130.42 2198
2130.85 2282
2131.29 2155
2131.72 2128
2132.16 2007
2132.59 1970
2133.03 1852
2133.46 1837
2133.90 1801
2134.33 1537
2134.77 1575
2135.20 1598
2135.64 1687
2136.08 1644
2136.51 1623
2136.95 1386
2137.38 1547
2137.82 1596
2138.25 1546
2138.69 1704
2139.13 1753
2139.56 1653
2140.00 1683
2140.43 1533
2140.87 1568
2141.31 1674
2141.74 1600
2142.18 1646
2142.61 1478
2143.05 1537
2143.49 1519
2143.92 1557
2144.36 1562
2144.80 1605
2145.23 1419
2145.67 1572
2146.11 1666
2146.54 1674
2146.98 1641
2147.42 1805
2147.85 1832
2148.29 1944
2148.73 1942
2149.16 2173
2149.60 2214
2150.04 2300
2150.47 2181
2150.91 2196
2151.35 2228
2151.79 2144
2152.22 2122
2152.66 2106
2153.10 1938
2153.53 1809
2153.97 1852
2154.41 1893
2154.85 1511
2155.28 1791
2155.72 1846
2156.16 1747
2156.60 1847
2157.03 1677
2157.47 1683
2157.91 1786
2158.35 1849
2158.79 1877
2159.22 1827
2159.66 1650
2160.10 1713
2160.54 1818
2160.98 1656
2161.41 1685
2161.85 1691
2162.29 1680
2162.73 1552
2163.17 1479
2163.60 1685
2164.04 1629
2164.48 1555
2164.92 1774
2165.36 1713
2165.80 1817
2166.24 1913
2166.67 1770
2167.11 1989
2167.55 1835
2167.99 1673
2168.43 1737
2168.87 1814
2169.31 1847
2169.75 1877
2170.19 1825
2170.62 1681
2171.06 1910
2171.50 1821
2171.94 1836
2172.38 1760
2172.82 1785
2173.26 1856
2173.70 2009
2174.14 1889
2174.58 2048
2175.02 2084
2175.46 2236
2175.90 2053
2176.34 2026
2176.78 2196
2177.22 2113
2177.66 2096
2178.10 1878
2178.54 1994
2178.97 1886
2179.41 1937
2179.85 2063
2180.29 1870
2180.74 1800
2181.18 1810
2181.62 1905
2182.06 1833
2182.50 1835
2182.94 2085
2183.38 1764
2183.82 1626
2184.26 1535
2184.70 1632
2185.14 1529
2185.58 1854
2186.02 1610
2186.46 1621
2186.90 1679
2187.34 1592
2187.78 1647
2188.22 1785
2188.66 1958
2189.11 1929
2189.55 1974
2189.99 1769
2190.43 1724
2190.87 1789
2191.31 1963
2191.75 1822
2192.19 1780
2192.63 1705
2193.08 1846
2193.52 1870
2193.96 1924
2194.40 1807
2194.84 1865
2195.28 1967
2195.72 2109
2196.17 2103
2196.61 2247
2197.05 2193
2197.49 2357
2197.93 2006
2198.37 1859
2198.82 1943
2199.26 1872
2199.70 1863
2200.14 1717
2200.58 1612
2201.03 1812
2201.47 1772
2201.91 1595
2202.35 1655
2202.80 1753
2203.24 1935
2203.68 1823
2204.12 1965
2204.57 1701
2205.01 1785
2205.45 1609
2205.89 1697
2206.34 1875
2206.78 1770
2207.22 1918
2207.66 1868
2208.11 1789
2208.55 1881
2208.99 2026
2209.44 1846
2209.88 1810
2210.32 1851
2210.76 1921
2211.21 1947
2211.65 1885
2212.09 1722
2212.54 1619
2212.98 1784
2213.42 1900
2213.87 2038
2214.31 2126
2214.75 2021
2215.20 1850
2215.64 1882
2216.09 1769
2216.53 1850
2216.97 1788
2217.42 1775
2217.86 1687
2218.30 1537
2218.75 1617
2219.19 1748
2219.64 1861
2220.08 1669
2220.52 1685
2220.97 1843
2221.41 1825
2221.86 1760
2222.30 2032
2222.75 1992
2223.19 2127
2223.63 1914
2224.08 1968
2224.52 1945
2224.97 2070
2225.41 2253
2225.86 2114
2226.30 2116
2226.75 2059
2227.19 2309
2227.64 2331
2228.08 2294
2228.53 2400
2228.97 2312
2229.42 2260
2229.86 2064
2230.31 2063
2230.75 2200
2231.20 2291
2231.64 2377
2232.09 2197
2232.53 2085
2232.98 2259
2233.42 2082
2233.87 2349
2234.31 2257
2234.76 2243
2235.20 1963
2235.65 2056
2236.10 2091
2236.54 1828
2236.99 2017
2237.43 1975
2237.88 2083
2238.32 2008
2238.77 1750
2239.22 1824
2239.66 1853
2240.11 1604
2240.55 1765
2241.00 1729
2241.45 1890
2241.89 1882
2242.34 1828
2242.79 1693
2243.23 1643
2243.68 1703
2244.12 1689
2244.57 1732
2245.02 1798
2245.46 1763
2245.91 1768
2246.36 1584
2246.80 1684
2247.25 1650
2247.70 1605
2248.14 1844
2248.59 1879
2249.04 1857
2249.49 1914
2249.93 1686
2250.38 1558
2250.83 1671
2251.27 1732
2251.72 1701
2252.17 1816
2252.62 1881
2253.06 1969
2253.51 1774
2253.96 1779
2254.40 1760
2254.85 1731
2255.30 1838
2255.75 1722
2256.20 1554
2256.64 1586
2257.09 1584
2257.54 1787
2257.99 1695
2258.43 1586
2258.88 1555
2259.33 1765
2259.78 1599
2260.23 1638
2260.67 1800
2261.12 1821
2261.57 1844
2262.02 2073
2262.47 1874
2262.92 1837
2263.36 1904
2263.81 1979
2264.26 2053
2264.71 1889
2265.16 1866
2265.61 2119
2266.05 1787
2266.50 1814
2266.95 1919
2267.40 2014
2267.85 1937
2268.30 2007
2268.75 2042
2269.20 1945
2269.65 1962
2270.09 2198
2270.54 2253
2270.99 2303
2271.44 2242
2271.89 2409
2272.34 2294
2272.79 2546
2273.24 2407
2273.69 2646
2274.14 2595
2274.59 2836
2275.04 2616
2275.49 2620
2275.94 3054
2276.38 3115
2276.83 3056
2277.28 3099
2277.73 2903
2278.18 2931
2278.63 2832
2279.08 2706
2279.53 2459
2279.98 2318
2280.43 2334
2280.88 2210
2281.33 2219
2281.78 2023
2282.23 1726
2282.68 1833
2283.13 2056
2283.59 1891
2284.04 1590
2284.49 1636
2284.94 1646
2285.39 1595
2285.84 1829
2286.29 1695
2286.74 1756
2287.19 1915
2287.64 2064
2288.09 2002
2288.54 2210
2288.99 2482
2289.44 2819
2289.89 3004
2290.35 3105
2290.80 3027
2291.25 3486
2291.70 3369
2292.15 3240
2292.60 3105
2293.05 3014
2293.50 2776
2293.96 2650
2294.41 2464
2294.86 2309
2295.31 2106
2295.76 2230
2296.21 2061
2296.66 2005
2297.12 2053
2297.57 2092
2298.02 2004
2298.47 1733
2298.92 1866
2299.38 1792
2299.83 1925
2300.28 1900
2300.73 1930
2301.18 1724
2301.64 1649
2302.09 1855
2302.54 1880
2302.99 1575
2303.44 1838
2303.90 1640
2304.35 1682
2304.80 1776
2305.25 1814
2305.71 1827
2306.16 1852
2306.61 2029
2307.07 1821
2307.52 1841
2307.97 2215
2308.42 2259
2308.88 1972
2309.33 2135
2309.78 2392
2310.23 2279
2310.69 2278
2311.14 2234
2311.59 1896
2312.05 2113
2312.50 2137
2312.95 2079
2313.41 2229
2313.86 2189
2314.31 2142
2314.77 1994
2315.22 2080
2315.67 2114
2316.13 2156
2316.58 1895
2317.04 1993
2317.49 1995
2317.94 1937
2318.40 2082
2318.85 1900
2319.30 2024
2319.76 2083
2320.21 2346
2320.67 2475
2321.12 2154
2321.57 2113
2322.03 1965
2322.48 1864
2322.94 1929
2323.39 1957
2323.85 2248
2324.30 1849
2324.75 2124
2325.21 2257
2325.66 2475
2326.12 2377
2326.57 2065
2327.03 2056
2327.48 2019
2327.94 2080
2328.39 2119
2328.85 1983
2329.30 2061
2329.76 1871
2330.21 1933
2330.67 1904
2331.12 2087
2331.58 1802
2332.03 1727
2332.49 1661
2332.94 1668
2333.40 1574
2333.85 1729
2334.31 1748
2334.76 1844
2335.22 1897
2335.67 1839
2336.13 1835
2336.58 1706
2337.04 1737
2337.50 1775
2337.95 1750
2338.41 1843
2338.86 1876
2339.32 1899
2339.77 1985
2340.23 2041
2340.69 1821
2341.14 1871
2341.60 1868
2342.05 1867
2342.51 1913
2342.97 1696
2343.42 1746
2343.88 1877
2344.34 1895
2344.79 1786
2345.25 1793
2345.70 1713
2346.16 1810
2346.62 1830
2347.07 1957
2347.53 2036
2347.99 2097
2348.44 1980
2348.90 1824
2349.36 2013
2349.81 2009
2350.27 2027
2350.73 1981
2351.19 2020
2351.64 2056
2352.10 1958
2352.56 1637
2353.01 1886
2353.47 1953
2353.93 2053
2354.39 1908
2354.84 1869
2355.30 1786
2355.76 1676
2356.22 1813
2356.67 1719
2357.13 1702
2357.59 1763
2358.05 1760
2358.50 1881
2358.96 1910
2359.42 1749
2359.88 1887
2360.33 1922
2360.79 1883
2361.25 1728
2361.71 1809
2362.17 1815
2362.62 1998
2363.08 1954
2363.54 2111
2364.00 2033
2364.46 1975
2364.92 2032
2365.37 2190
2365.83 2055
2366.29 2184
2366.75 1982
2367.21 2151
2367.67 1938
2368.12 1951
2368.58 1971
2369.04 1945
2369.50 1923
2369.96 1883
2370.42 1767
2370.88 1937
2371.34 2008
2371.80 2123
2372.25 2108
2372.71 1995
2373.17 2112
2373.63 2140
2374.09 2004
2374.55 2036
2375.01 2273
2375.47 2287
2375.93 2171
2376.39 2174
2376.85 2085
2377.31 2059
2377.77 2207
2378.23 2217
2378.69 1765
2379.15 1925
2379.61 1961
2380.06 1731
2380.52 1790
2380.98 1911
2381.44 1903
2381.90 1868
2382.36 1932
2382.82 1789
2383.28 1753
2383.74 1822
2384.20 1725
2384.67 1764
2385.13 1745
2385.59 1716
2386.05 1849
2386.51 1837
2386.97 1757
2387.43 1788
2387.89 1840
2388.35 1714
2388.81 1701
2389.27 1917
2389.73 1828
2390.19 1924
2390.65 2064
2391.11 1873
2391.57 1815
2392.03 1873
2392.50 2037
2392.96 2010
2393.42 1879
2393.88 1811
2394.34 1861
2394.80 1909
2395.26 1760
2395.72 1948
2396.19 1862
2396.65 1790
2397.11 1896
2397.57 1980
2398.03 1797
2398.49 2027
2398.95 2064
2399.42 1963
2399.88 1926
2400.34 1887
2400.80 1938
2401.26 1696
2401.73 1838
2402.19 1705
2402.65 1698
2403.11 1637
2403.57 1774
2404.04 1969
2404.50 1753
2404.96 1789
2405.42 1700
2405.88 1792
2406.35 1826
2406.81 1833
2407.27 1694
2407.73 1847
2408.20 1880
2408.66 1861
2409.12 1751
2409.58 1788
2410.05 1793
2410.51 1748
2410.97 1665
2411.43 1690
2411.90 1619
2412.36 1555
2412.82 1527
2413.29 1707
2413.75 1799
2414.21 1761
2414.68 1916
2415.14 1690
2415.60 1811
2416.07 1705
2416.53 1650
2416.99 1729
2417.46 1830
2417.92 1758
2418.38 1981
2418.85 1840
2419.31 1841
2419.77 1857
2420.24 1953
2420.70 1920
2421.16 1915
2421.63 1735
2422.09 1803
2422.56 2125
2423.02 2110
2423.48 1981
2423.95 1832
2424.41 1894
2424.88 1973
2425.34 1662
2425.80 1702
2426.27 1726
2426.73 1792
2427.20 1758
2427.66 1732
2428.13 1653
2428.59 1636
2429.05 1640
2429.52 1740
2429.98 1652
2430.45 1598
2430.91 1821
2431.38 1739
2431.84 1612
2432.31 1701
2432.77 1915
2433.24 1881
2433.70 1811
2434.17 1705
2434.63 1809
2435.10 1939
2435.56 1688
2436.03 1698
2436.49 1820
2436.96 1788
2437.42 1775
2437.89 1872
2438.35 2030
2438.82 1939
2439.28 1742
2439.75 1675
2440.22 1973
2440.68 2091
2441.15 1887
2441.61 1938
2442.08 2084
2442.54 2067
2443.01 1890
2443.48 1928
2443.94 1952
2444.41 2019
2444.87 1726
2445.34 1930
2445.81 1784
2446.27 1757
2446.74 1600
2447.20 1457
2447.67 1798
2448.14 1635
2448.60 1667
2449.07 1773
2449.54 1735
2450.00 1622
2450.47 1776
2450.94 1943
2451.40 1611
2451.87 1761
2452.34 1841
2452.80 1909
2453.27 1754
2453.74 1903
2454.20 1998
2454.67 1871
2455.14 1708
2455.60 1565
2456.07 1547
2456.54 1570
2457.01 1554
2457.47 1618
2457.94 1673
2458.41 1750
2458.88 1778
2459.34 1683
2459.81 1699
2460.28 1714
2460.74 1729
2461.21 1673
2461.68 1694
2462.15 1680
2462.62 1694
2463.08 1596
2463.55 1513
2464.02 1615
2464.49 1716
2464.95 1630
2465.42 1731
2465.89 1599
2466.36 1756
2466.83 1783
2467.30 1664
2467.76 1724
2468.23 1790
2468.70 1660
2469.17 1811
2469.64 1706
2470.10 1751
2470.57 1708
2471.04 1815
2471.51 1691
2471.98 1642
2472.45 1485
2472.92 1793
2473.39 1697
2473.85 1583
2474.32 1638
2474.79 1869
2475.26 1855
2475.73 1766
2476.20 1954
2476.67 1826
2477.14 1884
2477.61 1952
2478.07 1928
2478.54 1887
2479.01 1727
2479.48 1874
2479.95 1691
2480.42 1714
2480.89 1756
2481.36 1534
2481.83 1613
2482.30 1575
2482.77 1671
2483.24 1687
2483.71 1708
2484.18 1554
2484.65 1655
2485.12 1622
2485.59 1650
2486.06 1476
2486.53 1603
2487.00 1753
2487.47 1853
2487.94 1833
2488.41 1853
2488.88 1737
2489.35 2006
2489.82 2019
2490.29 2043
2490.76 1802
2491.23 1899
2491.70 2106
2492.17 1801
2492.64 1771
2493.11 1791
2493.58 1650
2494.05 1738
2494.52 1902
2494.99 1830
2495.47 1760
2495.94 1930
2496.41 1864
2496.88 1904
2497.35 1824
2497.82 1842
2498.29 1811
2498.76 1876
2499.23 1889
2499.70 1714
2500.18 1662
2500.65 1744
2501.12 1683
2501.59 1681
2502.06 1765
2502.53 1625
2503.00 1596
2503.48 1707
2503.95 1701
2504.42 1516
2504.89 1608
2505.36 1627
2505.83 1748
2506.31 1750
2506.78 1790
2507.25 1895
2507.72 2007
2508.19 1871
2508.67 1774
2509.14 1987
2509.61 2016
2510.08 2088
2510.56 2292
2511.03 2544
2511.50 2445
2511.97 2575
2512.44 2443
2512.92 2476
2513.39 2609
2513.86 2567
2514.33 2429
2514.81 2413
2515.28 2379
2515.75 2360
2516.23 2138
2516.70 1920
2517.17 1762
2517.64 1831
2518.12 1823
2518.59 1894
2519.06 1968
2519.54 1853
2520.01 2021
2520.48 1814
2520.96 1804
2521.43 1771
2521.90 1685
2522.38 1711
2522.85 1753
2523.32 1764
2523.80 1709
2524.27 1849
2524.74 1839
2525.22 1832
2525.69 2109
2526.16 2024
2526.64 1860
2527.11 1802
2527.59 2099
2528.06 1919
2528.53 1807
2529.01 1767
2529.48 1861
2529.96 1936
2530.43 1880
2530.90 2050
2531.38 1911
2531.85 1871
2532.33 2036
2532.80 1919
2533.28 1768
2533.75 1760
2534.22 1807
2534.70 1893
2535.17 1849
2535.65 1995
2536.12 1917
2536.60 1796
2537.07 1926
2537.55 1730
2538.02 1808
2538.50 1879
2538.97 1649
2539.45 1886
2539.92 2041
2540.40 2032
2540.87 1707
2541.35 1859
2541.82 1896
2542.30 1722
2542.77 1609
2543.25 1796
2543.72 1864
2544.20 1734
2544.67 1937
2545.15 2038
2545.62 2096
2546.10 2065
2546.58 2325
2547.05 2076
2547.53 2447
2548.00 2595
2548.48 2634
2548.95 2607
2549.43 2560
2549.91 2620
2550.38 2837
2550.86 2706
2551.33 2741
2551.81 2678
2552.29 2424
2552.76 2370
2553.24 2429
2553.72 2378
2554.19 2319
2554.67 2120
2555.14 2080
2555.62 2064
2556.10 2103
2556.57 2010
2557.05 2072
2557.53 1900
2558.00 1925
2558.48 2113
2558.96 2055
2559.43 1847
2559.91 2001
2560.39 1818
2560.87 1562
2561.34 1605
2561.82 1856
2562.30 1616
2562.77 1761
2563.25 1738
2563.73 1718
2564.21 1615
2564.68 1790
2565.16 1671
2565.64 1542
2566.11 1609
2566.59 1796
2567.07 1781
2567.55 1689
2568.03 1647
2568.50 1561
2568.98 1702
2569.46 1786
2569.94 1833
2570.41 1843
2570.89 1900
2571.37 1780
2571.85 1727
2572.33 1604
2572.80 1696
2573.28 1846
2573.76 1816
2574.24 1933
2574.72 1742
2575.19 1786
2575.67 1813
2576.15 1783
2576.63 1868
2577.11 1860
2577.59 1764
2578.07 1768
2578.54 1795
2579.02 2019
2579.50 1830
2579.98 1661
2580.46 1803
2580.94 1822
2581.42 1882
2581.90 1817
2582.37 1781
2582.85 1708
2583.33 1576
2583.81 1496
2584.29 1617
2584.77 1679
2585.25 1716
2585.73 1759
2586.21 1678
2586.69 1541
2587.17 1728
2587.65 1695
2588.13 1673
2588.61 1837
2589.08 1725
2589.56 1559
2590.04 1701
2590.52 1673
2591.00 1804
2591.48 1880
2591.96 1810
2592.44 1612
2592.92 1769
2593.40 1885
2593.88 1756
2594.36 1538
2594.84 1608
2595.32 1703
2595.80 1719
2596.28 1838
2596.76 1766
2597.24 1666
2597.72 1726
2598.21 1667
2598.69 1649
2599.17 1688
2599.65 1869
2600.13 1795
2600.61 1984
2601.09 1755
2601.57 1793
2602.05 1713
2602.53 1586
2603.01 1499
2603.49 1452
2603.97 1541
2604.45 1594
2604.94 1565
2605.42 1567
2605.90 1582
2606.38 1479
2606.86 1699
2607.34 1618
2607.82 1788
2608.30 1725
2608.79 1771
2609.27 1601
2609.75 1848
2610.23 1781
2610.71 1733
2611.19 1830
2611.68 1541
2612.16 1621
2612.64 1805
2613.12 1632
2613.60 1599
2614.08 1639
2614.57 1512
2615.05 1641
2615.53 1598
2616.01 1543
2616.49 1771
2616.98 1690
2617.46 1654
2617.94 1683
2618.42 1734
2618.91 1765
2619.39 1782
2619.87 1728
2620.35 1639
2620.84 1676
2621.32 1557
2621.80 1825
2622.28 1697
2622.77 1735
2623.25 1644
2623.73 1619
2624.21 1785
2624.70 1670
2625.18 1836
2625.66 1875
2626.15 1633
2626.63 1628
2627.11 1644
2627.60 1466
2628.08 1702
2628.56 1773
2629.05 1868
2629.53 1984
2630.01 2079
2630.50 1959
2630.98 1891
2631.46 1903
2631.95 2080
2632.43 2049
2632.91 1945
2633.40 1833
2633.88 1770
2634.36 1891
2634.85 1845
2635.33 1732
2635.82 1849
2636.30 1659
2636.78 1538
2637.27 1670
2637.75 1700
2638.24 1720
2638.72 1875
2639.20 1839
2639.69 1862
2640.17 1753
2640.66 1894
2641.14 1840
2641.63 1701
2642.11 1718
2642.60 1864
2643.08 1752
2643.56 1666
2644.05 1567
2644.53 1702
2645.02 1682
2645.50 1678
2645.99 1586
2646.47 1679
2646.96 1711
2647.44 1886
2647.93 1916
2648.41 1983
2648.90 1650
2649.38 1671
2649.87 1951
2650.35 1906
2650.84 1799
2651.32 1718
2651.81 1973
2652.30 1971
2652.78 1891
2653.27 1724
2653.75 1666
2654.24 1664
2654.72 1900
2655.21 2123
2655.69 1998
2656.18 1970
2656.67 1988
2657.15 1957
2657.64 1761
2658.12 1759
2658.61 1838
2659.10 1904
2659.58 1866
2660.07 1737
2660.55 1744
2661.04 1717
2661.53 1705
2662.01 1670
2662.50 1888
2662.99 2028
2663.47 1945
2663.96 1920
2664.44 1911
2664.93 1979
2665.42 1892
2665.90 1654
2666.39 1747
2666.88 1761
2667.36 1809
2667.85 1805
2668.34 1805
2668.83 1749
2669.31 1604
2669.80 1680
2670.29 1839
2670.77 1819
2671.26 1841
2671.75 1906
2672.24 2045
2672.72 1950
2673.21 1999
2673.70 2029
2674.18 2157
2674.67 2309
2675.16 2088
2675.65 2105
2676.13 2148
2676.62 2345
2677.11 2230
2677.60 2341
2678.09 2127
2678.57 1963
2679.06 1812
2679.55 1995
2680.04 1912
2680.53 2006
2681.01 1873
2681.50 1664
2681.99 1701
2682.48 1654
2682.97 1679
2683.45 1726
2683.94 1730
2684.43 1798
2684.92 1892
2685.41 1730
2685.90 1757
2686.38 1847
2686.87 1998
2687.36 1931
2687.85 1911
2688.34 1955
2688.83 1900
2689.32 1923
2689.81 1883
2690.29 2019
2690.78 1690
2691.27 1683
2691.76 1663
2692.25 1818
2692.74 1793
2693.23 1788
2693.72 1769
2694.21 1810
2694.70 1787
2695.19 2003
2695.68 2022
2696.16 1843
2696.65 1867
2697.14 1727
2697.63 1912
2698.12 1935
2698.61 1820
2699.10 1861
2699.59 1894
2700.08 1896
2700.57 1944
2701.06 1933
2701.55 1900
2702.04 1968
2702.53 1902
2703.02 1675
2703.51 1740
2704.00 1776
2704.49 1752
2704.98 1748
2705.47 1805
2705.96 1677
2706.45 1886
2706.94 1553
2707.43 1498
2707.92 1709
2708.41 1713
2708.91 1783
2709.40 1582
2709.89 1733
2710.38 1729
2710.87 1644
2711.36 1767
2711.85 1821
2712.34 1855
2712.83 1914
2713.32 1866
2713.81 1905
2714.30 1788
2714.80 1822
2715.29 1895
2715.78 1744
2716.27 1692
2716.76 1922
2717.25 1694
2717.74 1683
2718.23 1671
2718.73 1524
2719.22 1707
2719.71 1861
2720.20 1700
2720.69 1628
2721.18 1877
2721.68 1761
2722.17 1656
2722.66 1922
2723.15 1837
2723.64 1947
2724.14 1837
2724.63 1842
2725.12 1828
2725.61 1815
2726.10 1705
2726.60 1627
2727.09 1648
2727.58 1803
2728.07 1749
2728.56 1852
2729.06 1860
2729.55 1853
2730.04 1787
2730.53 1877
2731.03 2059
2731.52 1814
2732.01 2037
2732.51 1919
2733.00 1837
2733.49 1951
2733.98 1973
2734.48 1993
2734.97 2195
2735.46 2028
2735.96 1930
2736.45 1777
2736.94 2029
2737.43 1941
2737.93 1957
2738.42 2069
2738.91 2069
2739.41 2122
2739.90 2108
2740.39 2066
2740.89 2044
2741.38 1925
2741.88 2075
2742.37 1939
2742.86 1821
2743.36 1843
2743.85 1572
2744.34 1745
2744.84 1834
2745.33 1773
2745.83 1723
2746.32 1825
2746.81 1852
2747.31 1815
2747.80 2033
2748.30 2058
2748.79 1913
2749.28 1806
2749.78 1763
2750.27 1856
2750.77 1840
2751.26 1830
2751.76 1852
2752.25 1800
2752.74 1833
2753.24 1844
2753.73 1759
2754.23 1678
2754.72 1765
2755.22 1815
2755.71 1744
2756.21 1789
2756.70 1832
2757.20 1875
2757.69 1733
2758.19 1631
2758.68 1660
2759.18 1742
2759.67 1782
2760.17 1934
2760.66 1862
2761.16 1944
2761.65 1900
2762.15 1801
2762.64 1934
2763.14 1807
2763.64 1831
2764.13 1761
2764.63 1857
2765.12 1919
2765.62 2143
2766.11 2061
2766.61 1971
2767.11 1922
2767.60 1930
2768.10 1843
2768.59 1769
2769.09 1757
2769.59 1942
2770.08 1697
2770.58 1563
2771.07 1658
2771.57 1967
2772.07 1709
2772.56 1924
2773.06 2031
2773.56 2008
2774.05 1949
2774.55 1903
2775.04 1795
2775.54 2009
2776.04 2005
2776.53 2155
2777.03 2017
2777.53 1895
2778.03 2120
2778.52 2159
2779.02 2112
2779.52 1800
2780.01 2061
2780.51 1828
2781.01 1697
2781.50 1712
2782.00 1601
2782.50 1763
2783.00 1683
2783.49 1775
2783.99 1790
2784.49 1628
2784.99 1793
2785.48 1754
2785.98 1637
2786.48 1572
2786.98 1766
2787.47 1787
2787.97 1775
2788.47 1744
2788.97 1812
2789.46 1765
2789.96 1581
2790.46 1660
2790.96 1751
2791.46 1548
2791.95 1637
2792.45 1818
2792.95 1747
2793.45 1723
2793.95 1818
2794.44 1836
2794.94 1756
2795.44 1884
2795.94 1910
2796.44 1743
2796.94 1952
2797.44 1863
2797.93 1797
2798.43 1972
2798.93 1866
2799.43 1882
2799.93 1796
2800.43 1790
2800.93 1820
2801.43 1704
2801.92 1692
2802.42 1634
2802.92 1978
2803.42 1826
2803.92 1875
2804.42 1938
2804.92 2125
2805.42 1833
2805.92 1970
2806.42 1846
2806.92 1917
2807.42 2152
2807.91 2084
2808.41 2010
2808.91 1850
2809.41 1759
2809.91 1849
2810.41 2095
2810.91 2030
2811.41 1930
2811.91 1953
2812.41 2194
2812.91 2219
2813.41 2150
2813.91 1925
2814.41 1793
2814.91 1840
2815.41 1822
2815.91 1970
2816.41 1701
2816.91 1816
2817.41 1680
2817.91 1911
2818.41 1708
2818.91 1882
2819.42 1904
2819.92 1753
2820.42 1662
2820.92 1812
2821.42 1934
2821.92 1773
2822.42 1784
2822.92 1763
2823.42 1806
2823.92 1618
2824.42 1645
2824.92 1755
2825.42 1576
2825.93 1733
2826.43 1763
2826.93 1652
2827.43 1684
2827.93 1647
2828.43 1537
2828.93 1429
2829.43 1630
2829.94 1696
2830.44 1651
2830.94 1501
2831.44 1521
2831.94 1662
2832.44 1625
2832.95 1433
2833.45 1528
2833.95 1618
2834.45 1718
2834.95 1815
2835.45 1845
2835.96 1827
2836.46 1747
2836.96 1698
2837.46 1881
2837.97 1587
2838.47 1518
2838.97 1740
2839.47 1654
2839.97 1606
2840.48 1542
2840.98 1700
2841.48 1785
2841.98 1656
2842.49 1712
2842.99 1673
2843.49 1707
2843.99 1779
2844.50 1787
2845.00 1815
2845.50 1850
2846.01 2076
2846.51 2005
2847.01 1841
2847.51 1840
2848.02 1936
2848.52 1915
2849.02 2006
2849.53 1886
2850.03 1992
2850.53 1914
2851.04 1866
2851.54 1706
2852.04 1735
2852.55 1628
2853.05 1833
2853.55 1982
2854.06 1743
2854.56 1745
2855.06 1625
2855.57 1702
2856.07 1737
2856.58 1683
2857.08 1646
2857.58 1747
2858.09 1830
2858.59 1848
2859.10 1724
2859.60 1673
2860.10 1599
2860.61 1587
2861.11 1735
2861.62 1883
2862.12 1836
2862.62 1695
2863.13 1807
2863.63 1620
2864.14 1722
2864.64 1657
2865.15 1883
2865.65 1762
2866.16 1800
2866.66 1916
2867.17 1935
2867.67 2132
2868.18 2031
2868.68 2024
2869.19 2146
2869.69 2240
2870.20 2335
2870.70 2201
2871.21 2303
2871.71 2224
2872.22 2160
2872.72 2099
2873.23 1889
2873.73 1962
2874.24 2071
2874.74 1832
2875.25 1915
2875.75 1796
2876.26 1957
2876.76 1969
2877.27 1994
2877.78 1748
2878.28 1669
2878.79 1817
2879.29 1800
2879.80 1722
2880.30 1830
2880.81 1806
2881.32 1962
2881.82 1801
2882.33 1886
2882.83 2130
2883.34 2032
2883.85 1998
2884.35 1754
2884.86 1652
2885.37 1918
2885.87 1900
2886.38 1865
2886.88 1990
2887.39 1933
2887.90 2004
2888.40 2017
2888.91 1827
2889.42 2105
2889.92 1974
2890.43 1890
2890.94 1853
2891.45 1988
2891.95 1872
2892.46 1839
2892.97 2019
2893.47 1979
2893.98 1949
2894.49 1847
2894.99 1931
2895.50 1930
2896.01 1934
2896.52 2127
2897.02 2237
2897.53 2203
2898.04 2039
2898.55 1993
2899.05 1951
2899.56 1898
2900.07 1866
2900.58 1831
2901.08 1962
2901.59 1883
2902.10 2004
2902.61 1933
2903.12 2046
2903.62 1784
2904.13 1892
2904.64 1945
2905.15 1840
2905.66 1911
2906.16 1965
2906.67 1943
2907.18 1979
2907.69 2085
2908.20 1960
2908.71 1932
2909.21 1940
2909.72 1910
2910.23 2053
2910.74 1994
2911.25 1911
2911.76 1853
2912.26 1728
2912.77 1759
2913.28 1894
2913.79 1911
2914.30 1954
2914.81 1957
2915.32 1940
2915.83 1972
2916.34 1884
2916.85 1819
2917.35 1890
2917.86 1959
2918.37 1831
2918.88 1756
2919.39 1955
2919.90 1886
2920.41 1917
2920.92 2150
2921.43 2143
2921.94 2157
2922.45 1917
2922.96 2170
2923.47 2169
2923.98 2023
2924.49 1914
2925.00 2021
2925.51 2099
2926.02 2162
2926.53 2084
2927.04 2053
2927.55 2049
2928.06 1892
2928.57 1839
2929.08 1801
2929.59 1949
2930.10 1981
2930.61 1783
2931.12 1663
2931.63 1803
2932.14 1765
2932.65 1729
2933.16 1622
2933.67 1597
2934.18 1739
2934.69 1614
2935.20 1592
2935.71 1752
2936.22 1893
2936.73 2058
2937.25 1990
2937.76 2147
2938.27 2043
2938.78 1978
2939.29 2063
2939.80 2202
2940.31 2188
2940.82 2361
2941.33 2672
2941.85 2536
2942.36 2560
2942.87 2340
2943.38 2512
2943.89 2258
2944.40 2150
2944.91 2249
2945.43 2226
2945.94 2104
2946.45 2193
2946.96 1954
2947.47 1831
2947.98 1766
2948.50 1816
2949.01 1832
2949.52 1854
2950.03 1757
2950.54 1729
2951.06 1712
2951.57 1634
2952.08 1767
2952.59 1800
2953.10 1719
2953.62 1672
2954.13 1517
2954.64 1746
2955.15 1735
2955.67 1734
2956.18 1733
2956.69 1676
2957.20 1823
2957.72 1865
2958.23 1786
2958.74 1838
2959.25 1707
2959.77 1863
2960.28 1828
2960.79 1807
2961.31 1741
2961.82 1838
2962.33 2003
2962.85 2093
2963.36 1954
2963.87 1979
2964.39 2104
2964.90 1927
2965.41 1847
2965.93 1960
2966.44 1959
2966.95 1827
2967.47 1978
2967.98 2007
2968.49 1885
2969.01 2010
2969.52 1881
2970.03 1897
2970.55 1862
2971.06 1850
2971.58 1847
2972.09 1797
2972.60 1801
2973.12 1781
2973.63 1768
2974.15 1881
2974.66 2001
2975.17 1986
2975.69 2049
2976.20 1966
2976.72 1926
2977.23 1994
2977.74 2091
2978.26 1987
2978.77 2028
2979.29 2044
2979.80 1976
2980.32 1954
2980.83 2154
2981.35 2060
2981.86 1974
2982.38 1994
2982.89 1971
2983.41 1843
2983.92 1850
2984.44 1878
2984.95 2123
2985.47 2108
2985.98 2206
2986.50 2211
2987.01 2292
2987.53 2278
2988.04 2347
2988.56 2497
2989.07 2526
2989.59 2272
2990.10 2132
2990.62 2540
2991.13 2449
2991.65 2469
2992.17 2503
2992.68 2653
2993.20 2521
2993.71 2576
2994.23 2364
2994.74 2282
2995.26 2465
2995.78 2507
2996.29 2529
2996.81 2672
2997.32 2633
2997.84 2516
2998.36 2535
2998.87 2632
2999.39 2678
2999.91 2537
3000.42 2679
3000.94 2904
3001.45 2989
3001.97 3297
3002.49 3576
3003.00 3884
3003.52 4447
3004.04 4995
3004.55 5213
3005.07 5554
3005.59 5773
3006.10 5689
3006.62 5585
3007.14 4984
3007.66 4508
3008.17 3806
3008.69 3593
3009.21 3005
3009.72 2710
3010.24 2641
3010.76 2584
3011.28 2406
3011.79 2265
3012.31 2028
3012.83 2031
3013.35 2128
3013.86 2285
3014.38 2161
3014.90 2084
3015.42 2153
3015.93 2204
3016.45 2200
3016.97 2210
3017.49 2291
3018.00 2260
3018.52 2112
3019.04 2095
3019.56 2125
3020.08 2040
3020.59 2183
3021.11 2125
3021.63 2042
3022.15 2012
3022.67 2084
3023.19 2068
3023.70 2200
3024.22 2202
3024.74 2291
3025.26 2288
3025.78 2246
3026.30 2302
3026.81 2151
3027.33 2082
3027.85 2039
3028.37 2153
3028.89 2129
3029.41 2178
3029.93 1925
3030.45 1826
3030.97 1972
3031.48 1984
3032.00 2012
3032.52 2134
3033.04 2014
3033.56 2053
3034.08 2011
3034.60 2001
3035.12 1997
3035.64 2338
3036.16 2235
3036.68 2077
3037.20 2037
3037.72 1952
3038.24 2216
3038.76 2002
3039.27 1747
3039.79 2026
3040.31 2112
3040.83 2152
3041.35 2021
3041.87 1868
3042.39 2016
3042.91 1977
3043.43 1943
3043.95 1908
3044.47 1954
3044.99 1945
3045.51 1858
3046.03 1949
3046.56 1911
3047.08 1978
3047.60 2101
3048.12 2032
3048.64 1999
3049.16 1930
3049.68 1947
3050.20 2035
3050.72 1760
3051.24 1953
3051.76 2062
3052.28 2137
3052.80 1881
3053.32 1876
3053.84 1954
3054.37 1815
3054.89 1809
3055.41 1736
3055.93 1874
3056.45 1885
3056.97 1780
3057.49 1719
3058.01 1857
3058.53 1966
3059.06 1892
3059.58 1886
3060.10 1899
3060.62 1895
3061.14 2110
3061.66 2142
3062.19 2081
3062.71 1967
3063.23 1946
3063.75 2124
3064.27 2060
3064.79 2136
3065.32 2130
3065.84 2090
3066.36 2229
3066.88 2192
3067.40 2115
3067.93 2261
3068.45 2237
3068.97 2267
3069.49 2123
3070.02 2297
3070.54 2216
3071.06 2081
3071.58 2083
3072.10 2177
3072.63 2093
3073.15 2147
3073.67 2073
3074.20 1930
3074.72 2237
3075.24 2222
3075.76 2123
3076.29 2164
3076.81 2252
3077.33 2403
3077.86 2456
3078.38 2550
3078.90 2415
3079.42 2417
3079.95 2626
3080.47 2621
3080.99 2800
3081.52 2654
3082.04 2728
3082.56 2678
3083.09 2765
3083.61 2608
3084.13 2544
3084.66 2512
3085.18 2429
3085.71 2601
3086.23 2649
3086.75 2954
3087.28 2945
3087.80 3055
3088.32 3272
3088.85 3581
3089.37 4164
3089.90 4247
3090.42 4424
3090.94 4419
3091.47 4200
3091.99 4499
3092.52 3800
3093.04 3651
3093.57 3530
3094.09 3089
3094.61 3065
3095.14 2962
3095.66 2771
3096.19 2704
3096.71 2743
3097.24 2822
3097.76 2644
3098.29 2685
3098.81 2852
3099.34 2728
3099.86 2854
3100.39 3283
3100.91 3466
3101.44 3922
3101.96 4288
3102.49 4810
3103.01 5400
3103.54 5560
3104.06 5226
3104.59 4784
3105.11 4847
3105.64 4448
3106.16 3984
3106.69 3595
3107.21 3303
3107.74 3078
3108.26 2831
3108.79 2628
3109.32 2618
3109.84 2441
3110.37 2535
3110.89 2593
3111.42 2740
3111.94 2596
3112.47 2465
3113.00 2412
3113.52 2283
3114.05 2251
3114.57 2376
3115.10 2279
3115.63 2205
3116.15 2189
3116.68 2199
3117.21 2295
3117.73 2401
3118.26 2255
3118.78 2358
3119.31 2411
3119.84 2681
3120.36 2682
3120.89 2409
3121.42 2582
3121.94 2606
3122.47 2439
3123.00 2359
3123.52 2247
3124.05 2349
3124.58 2208
3125.11 2229
3125.63 2214
3126.16 2260
3126.69 2262
3127.21 2250
3127.74 2258
3128.27 1911
3128.80 1893
3129.32 1889
3129.85 1962
3130.38 2140
3130.91 2007
3131.43 1994
3131.96 1865
3132.49 1925
3133.02 1917
3133.54 1855
3134.07 1898
3134.60 1822
3135.13 1957
3135.65 1978
3136.18 1986
3136.71 2047
3137.24 1889
3137.77 1908
3138.29 1792
3138.82 1756
3139.35 1756
3139.88 1676
3140.41 1842
3140.94 1828
3141.46 2066
3141.99 1724
3142.52 1882
3143.05 1906
3143.58 1803
3144.11 1640
3144.64 1764
3145.16 1978
3145.69 2002
3146.22 2030
3146.75 2078
3147.28 1901
3147.81 2046
3148.34 2135
3148.87 2257
3149.40 2137
3149.92 2148
3150.45 2331
3150.98 2245
3151.51 2106
3152.04 2150
3152.57 2285
3153.10 2195
3153.63 2388
3154.16 2347
3154.69 2027
3155.22 2094
3155.75 2038
3156.28 2177
3156.81 1962
3157.34 2042
3157.87 2089
3158.40 2337
3158.93 2239
3159.46 2207
3159.99 2264
3160.52 2389
3161.05 2230
3161.58 2200
3162.11 2262
3162.64 2272
3163.17 2095
3163.70 2208
3164.23 2215
3164.76 2224
3165.29 2194
3165.82 2022
3166.35 1976
3166.88 1868
3167.41 1907
3167.94 2035
3168.47 1993
3169.00 1814
3169.53 1885
3170.06 1999
3170.59 1870
3171.12 2051
3171.65 1932
3172.19 1967
3172.72 2068
3173.25 2253
3173.78 2060
3174.31 2143
3174.84 2284
3175.37 2153
3175.90 2254
3176.44 2148
3176.97 1986
3177.50 2044
3178.03 2057
3178.56 2040
3179.09 1862
3179.62 1964
3180.16 1839
3180.69 1787
3181.22 1726
3181.75 1707
3182.28 1922
3182.81 1677
3183.35 1596
3183.88 1896
3184.41 1828
3184.94 1739
3185.47 1830
3186.01 1941
3186.54 1979
3187.07 1961
3187.60 1748
3188.14 1951
3188.67 1859
3189.20 1772
3189.73 1753
3190.26 1743
3190.80 1822
3191.33 1829
3191.86 1917
3192.39 1980
3192.93 1995
3193.46 1904
3193.99 1843
3194.53 2203
3195.06 2137
3195.59 1992
3196.12 1983
3196.66 1990
3197.19 1988
3197.72 1872
3198.26 2172
3198.79 2067
3199.32 2059
3199.86 2069
3200.39 2259
3200.92 2146
3201.46 2121
3201.99 2201
3202.52 2025
3203.06 2047
3203.59 2085
3204.12 2177
3204.66 2216
3205.19 2187
3205.73 2273
3206.26 2348
3206.79 2112
3207.33 2302
3207.86 2514
3208.39 2584
3208.93 2787
3209.46 2864
3210.00 3152
3210.53 3121
3211.07 2891
3211.60 2974
3212.13 3062
3212.67 3128
3213.20 2937
3213.74 2705
3214.27 2590
3214.81 2511
3215.34 2398
3215.88 2322
3216.41 2154
3216.94 2303
3217.48 2335
3218.01 2162
3218.55 2144
3219.08 2269
3219.62 2164
3220.15 2176
3220.69 1976
3221.22 2192
3221.76 2369
3222.29 2448
3222.83 2760
3223.36 2680
3223.90 2648
3224.43 2815
3224.97 2913
3225.51 2912
3226.04 2852
3226.58 2846
3227.11 2611
3227.65 2741
3228.18 2510
3228.72 2593
3229.25 2472
3229.79 2338
3230.33 2206
3230.86 2325
3231.40 2381
3231.93 2260
3232.47 2208
3233.01 2331
3233.54 2492
3234.08 2412
3234.61 2597
3235.15 2521
3235.69 2459
3236.22 2614
3236.76 2225
3237.30 2550
3237.83 2522
3238.37 2386
3238.91 2560
3239.44 2496
3239.98 2284
3240.51 2397
3241.05 2406
3241.59 2477
3242.13 2528
3242.66 2529
3243.20 2429
3243.74 2523
3244.27 2550
3244.81 2532
3245.35 2479
3245.88 2390
3246.42 2617
3246.96 2841
3247.50 2920
3248.03 2809
3248.57 2869
3249.11 2991
3249.64 3380
3250.18 3578
3250.72 3610
3251.26 3922
3251.79 4731
3252.33 4736
3252.87 5216
3253.41 5496
3253.95 4950
3254.48 5105
3255.02 4884
3255.56 4623
3256.10 4375
3256.64 4169
3257.17 3593
3257.71 3560
3258.25 3452
3258.79 3340
3259.33 3272
3259.86 3345
3260.40 3628
3260.94 3455
3261.48 3719
3262.02 3897
3262.56 3927
3263.09 4095
3263.63 4370
3264.17 4459
3264.71 4737
3265.25 5289
3265.79 5372
3266.33 5523
3266.87 5276
3267.40 5593
3267.94 5238
3268.48 5197
3269.02 5425
3269.56 4774
3270.10 3901
3270.64 3910
3271.18 3758
3271.72 3673
3272.26 3335
3272.80 3204
3273.33 3313
3273.87 3172
3274.41 3605
3274.95 3804
3275.49 3665
3276.03 3581
3276.57 3718
3277.11 3816
3277.65 3693
3278.19 3682
3278.73 3522
3279.27 3419
3279.81 3285
3280.35 3202
3280.89 3366
3281.43 3068
3281.97 2770
3282.51 3002
3283.05 3402
3283.59 3378
3284.13 3139
3284.67 3349
3285.21 3439
3285.75 3409
3286.29 3573
3286.83 3379
3287.37 3350
3287.91 3366
3288.45 3461
3289.00 3465
3289.54 3484
3290.08 3477
3290.62 3661
3291.16 3662
3291.70 3746
3292.24 3838
3292.78 4131
3293.32 4463
3293.86 4793
3294.40 5045
3294.95 4840
3295.49 5054
3296.03 5458
3296.57 5209
3297.11 5075
3297.65 4680
3298.19 4717
3298.74 4730
3299.28 4266
3299.82 4098
3300.36 3967
3300.90 3730
3301.44 3831
3301.98 3638
3302.53 3835
3303.07 3616
3303.61 3430
3304.15 3455
3304.69 3430
3305.24 3573
3305.78 3216
3306.32 3073
3306.86 3097
3307.40 3262
3307.95 3252
3308.49 3452
3309.03 3604
3309.57 3436
3310.12 3214
3310.66 3410
3311.20 3524
3311.74 3721
3312.29 3692
3312.83 3766
3313.37 3742
3313.91 3535
3314.46 3508
3315.00 3698
3315.54 3954
3316.09 4187
3316.63 4449
3317.17 4537
3317.71 4725
3318.26 4909
3318.80 5449
3319.34 5595
3319.89 5639
3320.43 5869
3320.97 5944
3321.52 5994
3322.06 5622
3322.60 5683
3323.15 5661
3323.69 5570
3324.23 5394
3324.78 5184
3325.32 4935
3325.86 4864
3326.41 4935
3326.95 4868
3327.50 4617
3328.04 4553
3328.58 4389
3329.13 4520
3329.67 4777
3330.22 5298
3330.76 6429
3331.30 7793
3331.85 9928
3332.39 12437
3332.94 15685
3333.48 19298
3334.03 21779
3334.57 25058
3335.11 27447
3335.66 29284
3336.20 31161
3336.75 31635
3337.29 31409
3337.84 29993
3338.38 28142
3338.93 25624
3339.47 22417
3340.02 18462
3340.56 15090
3341.11 13047
3341.65 10716
3342.20 8769
3342.74 7095
3343.29 5935
3343.83 5323
3344.38 4705
3344.92 4251
3345.47 4282
3346.01 3991
3346.56 3996
3347.10 4059
3347.65 3944
3348.19 3704
3348.74 3665
3349.29 3686
3349.83 3793
3350.38 3622
3350.92 3617
3351.47 3496
3352.01 3307
3352.56 3365
3353.11 3430
3353.65 3369
3354.20 3028
3354.74 2966
3355.29 3393
3355.84 3544
3356.38 3326
3356.93 3184
3357.47 3406
3358.02 3173
3358.57 3103
3359.11 3383
3359.66 3330
3360.21 3366
3360.75 3475
3361.30 3271
3361.85 3511
3362.39 3387
3362.94 3746
3363.49 3715
3364.03 3365
3364.58 3395
3365.13 3696
3365.67 3555
3366.22 3499
3366.77 3245
3367.31 3086
3367.86 3449
3368.41 3531
3368.96 3350
3369.50 3824
3370.05 3892
3370.60 4167
3371.15 4465
3371.69 4834
3372.24 4776
3372.79 5321
3373.34 5969
3373.88 6205
3374.43 6178
3374.98 6129
3375.53 6355
3376.07 6031
3376.62 5420
3377.17 5270
3377.72 4864
3378.27 4313
3378.81 3899
3379.36 3693
3379.91 3426
3380.46 3345
3381.01 3248
3381.55 2960
3382.10 2964
3382.65 3017
3383.20 2765
3383.75 2796
3384.30 2692
3384.84 2889
3385.39 2755
3385.94 2522
3386.49 2408
3387.04 2541
3387.59 2492
3388.14 2362
3388.69 2492
3389.23 2530
3389.78 2389
3390.33 2567
3390.88 2417
3391.43 2196
3391.98 2366
3392.53 2381
3393.08 2326
3393.63 2493
3394.18 2473
3394.72 2183
3395.27 2366
3395.82 2440
3396.37 2393
3396.92 2437
3397.47 2479
3398.02 2456
3398.57 2487
3399.12 2441
3399.67 2377
3400.22 2343
3400.77 2540
3401.32 2572
3401.87 2367
3402.42 2394
3402.97 2255
3403.52 2241
3404.07 2141
3404.62 2121
3405.17 2244
3405.72 2169
3406.27 2279
3406.82 2349
3407.37 2383
3407.92 2603
3408.47 2603
3409.02 2686
3409.57 2958
3410.12 2952
3410.67 3159
3411.22 3186
3411.78 3406
3412.33 3443
3412.88 3340
3413.43 3289
3413.98 3215
3414.53 3314
3415.08 3205
3415.63 3057
3416.18 3009
3416.73 2828
3417.28 2744
3417.84 2627
3418.39 2871
3418.94 2598
3419.49 2594
3420.04 2548
3420.59 2378
3421.14 2507
3421.69 2308
3422.25 2186
3422.80 2260
3423.35 2070
3423.90 2239
3424.45 2360
3425.00 2393
3425.56 2318
3426.11 2294
3426.66 2195
3427.21 2119
3427.76 2232
3428.32 2201
3428.87 2085
3429.42 2264
3429.97 2195
3430.52 2052
3431.08 1902
3431.63 1890
3432.18 1961
3432.73 1962
3433.29 2004
3433.84 1972
3434.39 2023
3434.94 1926
3435.50 2111
3436.05 2140
3436.60 2146
3437.15 2128
3437.71 2107
3438.26 2060
3438.81 2105
3439.37 2210
3439.92 1948
3440.47 2167
3441.02 1912
3441.58 2060
3442.13 2058
3442.68 2014
3443.24 2054
3443.79 2173
3444.34 2012
3444.90 2051
3445.45 1950
3446.00 1983
3446.56 1980
3447.11 1875
3447.66 1816
3448.22 1970
3448.77 1877
3449.33 2086
3449.88 2065
3450.43 2046
3450.99 1997
3451.54 1896
3452.09 1797
3452.65 1721
3453.20 1829
3453.76 1966
3454.31 1869
3454.86 1839
3455.42 1834
3455.97 1833
3456.53 1898
3457.08 2065
3457.64 1977
3458.19 1891
3458.75 1949
3459.30 1921
3459.85 1823
3460.41 1993
3460.96 2049
3461.52 1867
3462.07 2009
3462.63 2010
3463.18 2082
3463.74 2250
3464.29 2065
3464.85 1954
3465.40 1938
3465.96 2097
3466.51 2021
3467.07 2177
3467.62 2260
3468.18 2220
3468.73 2122
3469.29 2300
3469.84 2478
3470.40 2438
3470.95 2311
3471.51 2301
3472.07 2445
3472.62 2364
3473.18 2369
3473.73 2408
3474.29 2507
3474.84 2365
3475.40 2282
3475.96 2412
3476.51 2403
3477.07 2331
3477.62 2409
3478.18 2477
3478.74 2761
3479.29 2713
3479.85 2825
3480.40 2960
3480.96 2853
3481.52 2838
3482.07 2864
3482.63 3109
3483.19 2784
3483.74 2562
3484.30 2532
3484.86 2709
3485.41 2810
3485.97 2619
3486.53 2967
3487.08 3112
3487.64 3279
3488.20 3569
3488.75 3941
3489.31 5085
3489.87 6004
3490.42 7096
3490.98 8256
3491.54 9022
3492.09 9372
3492.65 9682
3493.21 9614
3493.77 9392
3494.32 8945
3494.88 7895
3495.44 7041
3496.00 5555
3496.55 4845
3497.11 4480
3497.67 3939
3498.23 3698
3498.78 3803
3499.34 3499
3499.90 3696
3500.46 3714
3501.01 3510
3501.57 3386
3502.13 3484
3502.69 3501
3503.25 3603
3503.80 3385
3504.36 3356
3504.92 3481
3505.48 3384
3506.04 3281
3506.60 3422
3507.15 3299
3507.71 3154
3508.27 3175
3508.83 2853
3509.39 3036
3509.95 2764
3510.50 2635
3511.06 2962
3511.62 2944
3512.18 2884
3512.74 2543
3513.30 2392
3513.86 2509
3514.42 2374
3514.98 2293
3515.53 2213
3516.09 2197
3516.65 2250
3517.21 2241
3517.77 2266
3518.33 1998
3518.89 2061
3519.45 2282
3520.01 2250
3520.57 2164
3521.13 2291
3521.69 2335
3522.25 2202
3522.81 2286
3523.36 2435
3523.92 2213
3524.48 2038
3525.04 2208
3525.60 2216
3526.16 2290
3526.72 2239
3527.28 2299
3527.84 2406
3528.40 2577
3528.96 2257
3529.52 2260
3530.08 2357
3530.64 2314
3531.20 2034
3531.76 2146
3532.32 1959
3532.89 2017
3533.45 2060
3534.01 1984
3534.57 2163
3535.13 2081
3535.69 2185
3536.25 2086
3536.81 2114
3537.37 2129
3537.93 2033
3538.49 2099
3539.05 2160
3539.61 2009
3540.17 2083
3540.74 2071
3541.30 2070
3541.86 2232
3542.42 2102
3542.98 2161
3543.54 2054
3544.10 2111
3544.66 1894
3545.22 2143
3545.79 2097
3546.35 2138
3546.91 2165
3547.47 1980
3548.03 2038
3548.59 1978
3549.16 1946
3549.72 2088
3550.28 1905
3550.84 2006
3551.40 2049
3551.96 1925
3552.53 1979
3553.09 1811
3553.65 1835
3554.21 1872
3554.77 1805
3555.34 1668
3555.90 1789
3556.46 1772
3557.02 1727
3557.59 1731
3558.15 1600
3558.71 1817
3559.27 2005
3559.84 1904
3560.40 1850
3560.96 1917
3561.52 2000
3562.09 1744
3562.65 1913
3563.21 1892
3563.77 1939
3564.34 1899
3564.90 1818
3565.46 2052
3566.03 1958
3566.59 2029
3567.15 2110
3567.72 1882
3568.28 1800
3568.84 1836
3569.41 1782
3569.97 1838
3570.53 1750
3571.10 1812
3571.66 1821
3572.22 1652
3572.79 1861
3573.35 1762
3573.91 1913
3574.48 2035
3575.04 2151
3575.60 2003
3576.17 2079
3576.73 1989
3577.30 2308
3577.86 2191
3578.42 2017
3578.99 2000
3579.55 1980
3580.12 1985
3580.68 1948
3581.24 1827
3581.81 1867
3582.37 1847
3582.94 1828
3583.50 1765
3584.07 1733
3584.63 1732
3585.20 1764
3585.76 1846
3586.32 1900
3586.89 1873
3587.45 1729
3588.02 1718
3588.58 1710
3589.15 1636
3589.71 1621
3590.28 1754
3590.84 1678
3591.41 1600
3591.97 1887
3592.54 1850
3593.10 1788
3593.67 1897
3594.23 2034
3594.80 1847
3595.36 1827
3595.93 1769
3596.50 1891
3597.06 1801
3597.63 1827
3598.19 1843
3598.76 1886
3599.32 1849
3599.89 1857
3600.45 1810
3601.02 1748
3601.59 1810
3602.15 1768
3602.72 1755
3603.28 1724
3603.85 1725
3604.42 1745
3604.98 1733
3605.55 1711
3606.11 1975
3606.68 1914
3607.25 1845
3607.81 1900
3608.38 1684
3608.95 1726
3609.51 1723
3610.08 1703
3610.65 1687
3611.21 1552
3611.78 1439
3612.35 1535
3612.91 1737
3613.48 1780
3614.05 1868
3614.61 2091
3615.18 2057
3615.75 2288
3616.31 2406
3616.88 2564
3617.45 2650
3618.01 2599
3618.58 2783
3619.15 2732
3619.72 2831
3620.28 2692
3620.85 2582
3621.42 2434
3621.99 2338
3622.55 2034
3623.12 1972
3623.69 1709
3624.26 1752
3624.82 1664
3625.39 1602
3625.96 1557
3626.53 1459
3627.09 1538
3627.66 1564
3628.23 1499
3628.80 1698
3629.37 1812
3629.93 1688
3630.50 1623
3631.07 1587
3631.64 1503
3632.21 1443
3632.77 1504
3633.34 1443
3633.91 1540
3634.48 1486
3635.05 1518
3635.62 1409
3636.19 1383
3636.75 1532
3637.32 1683
3637.89 1672
3638.46 1755
3639.03 1770
3639.60 1718
3640.17 1750
3640.73 1799
3641.30 1785
3641.87 1707
3642.44 1815
3643.01 1881
3643.58 1800
3644.15 1796
3644.72 1807
3645.29 1761
3645.86 1778
3646.43 2010
3647.00 1708
3647.57 1745
3648.13 1938
3648.70 1869
3649.27 1713
3649.84 1683
3650.41 1831
3650.98 1942
3651.55 2017
3652.12 1822
3652.69 1934
3653.26 1836
3653.83 1740
3654.40 1750
3654.97 1803
3655.54 1708
3656.11 1675
3656.68 1783
3657.25 1802
3657.82 1906
3658.39 1724
3658.96 1946
3659.53 1979
3660.10 1778
3660.67 1808
3661.24 1756
3661.82 1859
3662.39 1769
3662.96 1693
3663.53 1710
3664.10 1889
3664.67 1922
3665.24 1999
3665.81 2006
3666.38 2112
3666.95 2015
3667.52 1976
3668.09 1911
3668.67 1877
3669.24 1759
3669.81 1830
3670.38 1755
3670.95 1809
3671.52 1608
3672.09 1761
3672.66 1705
3673.24 1824
3673.81 1765
3674.38 1819
3674.95 1852
3675.52 1819
3676.09 1934
3676.66 1851
3677.24 1869
3677.81 1876
3678.38 1932
3678.95 1872
3679.52 1878
3680.10 1816
3680.67 1700
3681.24 1672
3681.81 1660
3682.38 1608
3682.96 1641
3683.53 1689
3684.10 1618
3684.67 1593
3685.25 1505
3685.82 1692
3686.39 1689
3686.96 1651
3687.54 1624
3688.11 1667
3688.68 1724
3689.25 1793
3689.83 1669
3690.40 1773
3690.97 1794
3691.54 1756
3692.12 1619
3692.69 1844
3693.26 1829
3693.84 1604
3694.41 1632
3694.98 1550
3695.56 1658
3696.13 1493
3696.70 1501
3697.28 1556
3697.85 1365
3698.42 1487
3699.00 1436
3699.57 1620
3700.14 1586
3700.72 1628
3701.29 1733
3701.86 1595
3702.44 1674
3703.01 1681
3703.58 1584
3704.16 1523
3704.73 1622
3705.31 1720
3705.88 1659
3706.45 1537
3707.03 1621
3707.60 1676
3708.18 1813
3708.75 1674
3709.33 1824
3709.90 1886
3710.47 1793
3711.05 1720
3711.62 1845
3712.20 1935
3712.77 1827
3713.35 1629
3713.92 1595
3714.50 1654
3715.07 1714
3715.64 1648
3716.22 1613
3716.79 1662
3717.37 1654
3717.94 1520
3718.52 1510
3719.09 1519
3719.67 1615
3720.24 1513
3720.82 1420
3721.39 1392
3721.97 1435
3722.54 1408
3723.12 1372
3723.70 1481
3724.27 1362
3724.85 1369
3725.42 1332
3726.00 1514
3726.57 1516
3727.15 1380
3727.72 1446
3728.30 1576
3728.88 1587
3729.45 1729
3730.03 1600
3730.60 1836
3731.18 1996
3731.75 1962
3732.33 1941
3732.91 2010
3733.48 2199
3734.06 2309
3734.64 2358
3735.21 2109
3735.79 2027
3736.36 2074
3736.94 2061
3737.52 1991
3738.09 1681
3738.67 1913
3739.25 1717
3739.82 1665
3740.40 1615
3740.98 1648
3741.55 1607
3742.13 1481
3742.71 1520
3743.28 1507
3743.86 1561
3744.44 1535
3745.01 1438
3745.59 1330
3746.17 1551
3746.75 1524
3747.32 1549
3747.90 1568
3748.48 1547
3749.05 1335
3749.63 1449
3750.21 1391
3750.79 1390
3751.36 1421
3751.94 1437
3752.52 1536
3753.10 1507
3753.67 1480
3754.25 1472
3754.83 1571
3755.41 1523
3755.99 1522
3756.56 1535
3757.14 1487
3757.72 1517
3758.30 1358
3758.88 1416
3759.45 1598
3760.03 1556
3760.61 1547
3761.19 1536
3761.77 1687
3762.35 1745
3762.92 1755
3763.50 1814
3764.08 1770
3764.66 1578
3765.24 1652
3765.82 1672
3766.39 1831
3766.97 1791
3767.55 1553
3768.13 1637
3768.71 1592
3769.29 1487
3769.87 1464
3770.45 1541
3771.03 1529
3771.60 1682
3772.18 1564
3772.76 1576
3773.34 1739
3773.92 1704
3774.50 1606
3775.08 1531
3775.66 1460
3776.24 1532
3776.82 1519
3777.40 1504
3777.98 1359
3778.56 1469
3779.14 1402
3779.72 1380
3780.30 1495
3780.88 1589
3781.46 1483
3782.04 1557
3782.61 1547
3783.19 1504
3783.77 1568
3784.35 1515
3784.93 1561
3785.52 1454
3786.10 1271
3786.68 1548
3787.26 1547
3787.84 1418
3788.42 1516
3789.00 1487
3789.58 1624
3790.16 1669
3790.74 1494
3791.32 1565
3791.90 1524
3792.48 1469
3793.06 1546
3793.64 1391
3794.22 1346
3794.80 1486
3795.38 1485
3795.96 1453
3796.55 1373
3797.13 1302
3797.71 1441
3798.29 1565
3798.87 1424
3799.45 1353
3800.03 1386
3800.61 1397
3801.19 1289
3801.78 1358
3802.36 1481
3802.94 1508
3803.52 1404
3804.10 1383
3804.68 1543
3805.27 1543
3805.85 1615
3806.43 1620
3807.01 1553
3807.59 1727
3808.17 1906
3808.76 1758
3809.34 1670
3809.92 1732
3810.50 1754
3811.08 1600
3811.67 1492
3812.25 1557
3812.83 1532
3813.41 1659
3814.00 1556
3814.58 1453
3815.16 1639
3815.74 1610
3816.32 1417
3816.91 1420
3817.49 1463
3818.07 1481
3818.66 1515
3819.24 1575
3819.82 1667
3820.40 1641
3820.99 1467
3821.57 1391
3822.15 1446
3822.73 1484
3823.32 1434
3823.90 1376
3824.48 1467
3825.07 1422
3825.65 1439
3826.23 1346
3826.82 1340
3827.40 1398
3827.98 1506
3828.57 1470
3829.15 1414
3829.73 1490
3830.32 1447
3830.90 1648
3831.48 1579
3832.07 1596
3832.65 1662
3833.24 1594
3833.82 1588
3834.40 1522
3834.99 1560
3835.57 1594
3836.16 1542
3836.74 1389
3837.32 1533
3837.91 1590
3838.49 1477
3839.08 1451
3839.66 1504
3840.24 1557
3840.83 1435
3841.41 1485
3842.00 1470
3842.58 1466
3843.17 1481
3843.75 1412
3844.34 1594
3844.92 1687
3845.51 1698
3846.09 1590
3846.67 1722
3847.26 1715
3847.84 1743
3848.43 1735
3849.01 1603
3849.60 1557
3850.18 1613
3850.77 1614
3851.35 1683
3851.94 1660
3852.53 1673
3853.11 1715
3853.70 1558
3854.28 1652
3854.87 1812
3855.45 1734
3856.04 1748
3856.62 1724
3857.21 1840
3857.79 2112
3858.38 2323
3858.97 2416
3859.55 2624
3860.14 3088
3860.72 3191
3861.31 3194
3861.90 3195
3862.48 3311
3863.07 3104
3863.65 2988
3864.24 2949
3864.83 2733
3865.41 2532
3866.00 2378
3866.58 2150
3867.17 1925
3867.76 1711
3868.34 1629
3868.93 1583
3869.52 1635
3870.10 1648
3870.69 1754
3871.28 1765
3871.86 1677
3872.45 1597
3873.04 1795
3873.62 1784
3874.21 1708
3874.80 1720
3875.38 1703
3875.97 1665
3876.56 1496
3877.15 1541
3877.73 1520
3878.32 1727
3878.91 1767
3879.49 1452
3880.08 1542
3880.67 1535
3881.26 1522
3881.84 1543
3882.43 1459
3883.02 1473
3883.61 1484
3884.19 1416
3884.78 1562
3885.37 1474
3885.96 1393
3886.55 1397
3887.13 1582
3887.72 1548
3888.31 1587
3888.90 1767
3889.49 1791
3890.07 1829
3890.66 1771
3891.25 1603
3891.84 1740
3892.43 1582
3893.01 1615
3893.60 1645
3894.19 1816
3894.78 1664
3895.37 1559
3895.96 1693
3896.55 1656
3897.13 1654
3897.72 1599
3898.31 1642
3898.90 1569
3899.49 1555
3900.08 1771
3900.67 1707
3901.26 1607
3901.84 1594
3902.43 1652
3903.02 1778
3903.61 1665
3904.20 1503
3904.79 1608
3905.38 1567
3905.97 1527
3906.56 1495
3907.15 1517
3907.74 1647
3908.33 1579
3908.92 1582
3909.50 1646
3910.09 1504
3910.68 1492
3911.27 1608
3911.86 1571
3912.45 1473
3913.04 1541
3913.63 1532
3914.22 1366
3914.81 1348
3915.40 1436
3915.99 1611
3916.58 1478
3917.17 1528
3917.76 1587
3918.35 1444
3918.94 1392
3919.53 1408
3920.12 1484
3920.72 1383
3921.31 1462
3921.90 1500
3922.49 1446
3923.08 1472
3923.67 1372
3924.26 1391
3924.85 1300
3925.44 1166
3926.03 1286
3926.62 1313
3927.21 1396
3927.80 1427
3928.39 1486
3928.99 1391
3929.58 1280
3930.17 1369
3930.76 1373
3931.35 1473
3931.94 1476
3932.53 1307
3933.12 1335
3933.72 1383
3934.31 1471
3934.90 1336
3935.49 1404
3936.08 1426
3936.67 1383
3937.26 1360
3937.86 1630
3938.45 1537
3939.04 1580
3939.63 1720
3940.22 1710
3940.82 1768
3941.41 1799
3942.00 1822
3942.59 1708
3943.18 1689
3943.78 1661
3944.37 1684
3944.96 1666
3945.55 1618
3946.14 1648
3946.74 1517
3947.33 1448
3947.92 1533
3948.51 1527
3949.11 1493
3949.70 1570
3950.29 1523
3950.88 1521
3951.48 1435
3952.07 1435
3952.66 1454
3953.26 1452
3953.85 1514
3954.44 1477
3955.03 1510
3955.63 1545
3956.22 1529
3956.81 1488
3957.41 1567
3958.00 1576
3958.59 1589
3959.19 1605
3959.78 1628
3960.37 1726
3960.97 1698
3961.56 1633
3962.15 1661
3962.75 1809
3963.34 1607
3963.93 1659
3964.53 1779
3965.12 1842
3965.72 1846
3966.31 1876
3966.90 1815
3967.50 1867
3968.09 1812
3968.69 1828
3969.28 1647
3969.87 1637
3970.47 1690
3971.06 1690
3971.66 1628
3972.25 1507
3972.85 1576
3973.44 1692
3974.03 1558
3974.63 1653
3975.22 1771
3975.82 1786
3976.41 1812
3977.01 2023
3977.60 1894
3978.20 1924
3978.79 1692
3979.39 1716
3979.98 1772
3980.58 1713
3981.17 1513
3981.77 1625
3982.36 1722
3982.96 1601
3983.55 1566
3984.15 1737
3984.74 1642
3985.34 1721
3985.93 1610
3986.53 1711
3987.12 1882
3987.72 1819
3988.31 1617
3988.91 1730
3989.50 1743
3990.10 1813
3990.70 1768
3991.29 1753
3991.89 1778
3992.48 1993
3993.08 1837
3993.67 1732
3994.27 1853
3994.87 1892
3995.46 1761
3996.06 1971
3996.65 2054
3997.25 1876
3997.85 1798
3998.44 1867
3999.04 1890
3999.64 1973
4000.23 1797
4000.83 1962
4001.43 1945
4002.02 1861
4002.62 1635
4003.21 1717
4003.81 1576
4004.41 1537
4005.00 1605
4005.60 1758
4006.20 1746
4006.80 1754
4007.39 1574
4007.99 1624
4008.59 1556
4009.18 1579
4009.78 1699
4010.38 1560
4010.97 1705
4011.57 1687
4012.17 1653
4012.77 1687
4013.36 1564
4013.96 1541
4014.56 1634
4015.16 1644
4015.75 1624
4016.35 1723
4016.95 1849
4017.55 1940
4018.14 1927
4018.74 1820
4019.34 1874
4019.94 1714
4020.54 1649
4021.13 1704
4021.73 1729
4022.33 1694
4022.93 1682
4023.53 1802
4024.12 1935
4024.72 2135
4025.32 2108
4025.92 2046
4026.52 2159
4027.12 2292
4027.71 2372
4028.31 2486
4028.91 2408
4029.51 2613
4030.11 2760
4030.71 2577
4031.31 2368
4031.90 2355
4032.50 2063
4033.10 2183
4033.70 2377
4034.30 2243
4034.90 2027
4035.50 2031
4036.10 2156
4036.70 1856
4037.29 1835
4037.89 1711
4038.49 1620
4039.09 1611
4039.69 1425
4040.29 1450
4040.89 1605
4041.49 1634
4042.09 1350
4042.69 1419
4043.29 1261
4043.89 1512
4044.49 1713
4045.09 1751
4045.69 1549
4046.29 1540
4046.89 1615
4047.49 1563
4048.09 1531
4048.69 1482
4049.29 1528
4049.89 1562
4050.49 1510
4051.09 1589
4051.69 1586
4052.29 1443
4052.89 1511
4053.49 1559
4054.09 1437
4054.69 1380
4055.29 1475
4055.89 1569
4056.49 1414
4057.09 1409
4057.69 1575
4058.29 1555
4058.89 1635
4059.49 1510
4060.09 1471
4060.70 1618
4061.30 1679
4061.90 1596
4062.50 1625
4063.10 1772
4063.70 1825
4064.30 2022
4064.90 1979
4065.50 2009
4066.11 1889
4066.71 1754
4067.31 1737
4067.91 1720
4068.51 1722
4069.11 1816
4069.71 1843
4070.32 1616
4070.92 1549
4071.52 1569
4072.12 1488
4072.72 1656
4073.32 1495
4073.93 1569
4074.53 1414
4075.13 1291
4075.73 1325
4076.33 1379
4076.94 1370
4077.54 1367
4078.14 1334
4078.74 1317
4079.34 1212
4079.95 1329
4080.55 1382
4081.15 1372
4081.75 1437
4082.36 1311
4082.96 1320
4083.56 1424
4084.16 1365
4084.77 1369
4085.37 1338
4085.97 1323
4086.58 1283
4087.18 1330
4087.78 1486
4088.38 1483
4088.99 1520
4089.59 1314
4090.19 1420
4090.80 1323
4091.40 1386
4092.00 1344
4092.61 1321
4093.21 1260
4093.81 1343
4094.42 1456
4095.02 1383
4095.62 1309
4096.23 1406
4096.83 1368
4097.43 1408
4098.04 1412
4098.64 1429
4099.24 1299
4099.85 1253
4100.45 1307
4101.06 1418
4101.66 1416
4102.26 1258
4102.87 1251
4103.47 1462
4104.08 1503
4104.68 1525
4105.28 1402
4105.89 1369
4106.49 1260
4107.10 1380
4107.70 1415
4108.31 1414
4108.91 1385
4109.51 1303
4110.12 1375
4110.72 1356
4111.33 1262
4111.93 1250
4112.54 1349
4113.14 1338
4113.75 1460
4114.35 1394
4114.96 1369
4115.56 1477
4116.17 1414
4116.77 1201
4117.38 1159
4117.98 1162
4118.59 1188
4119.19 1437
4119.80 1334
4120.40 1362
4121.01 1318
4121.61 1298
4122.22 1399
4122.82 1470
4123.43 1351
4124.04 1324
4124.64 1346
4125.25 1354
4125.85 1268
4126.46 1325
4127.06 1336
4127.67 1311
4128.28 1301
4128.88 1440
4129.49 1423
4130.09 1366
4130.70 1257
4131.31 1319
4131.91 1310
4132.52 1341
4133.12 1357
4133.73 1284
4134.34 1442
4134.94 1395
4135.55 1431
4136.16 1537
4136.76 1471
4137.37 1456
4137.98 1505
4138.58 1472
4139.19 1466
4139.80 1386
4140.40 1495
4141.01 1595
4141.62 1574
4142.22 1648
4142.83 1653
4143.44 1628
4144.04 1423
4144.65 1550
4145.26 1539
4145.86 1554
4146.47 1393
4147.08 1403
4147.69 1435
4148.29 1425
4148.90 1399
4149.51 1331
4150.12 1233
4150.72 1264
4151.33 1217
4151.94 1233
4152.55 1270
4153.15 1211
4153.76 1419
4154.37 1259
4154.98 1282
4155.59 1311
4156.19 1163
4156.80 1175
4157.41 1196
4158.02 1196
4158.63 1336
4159.23 1256
4159.84 1335
4160.45 1421
4161.06 1342
4161.67 1322
4162.28 1230
4162.88 1342
4163.49 1228
4164.10 1284
4164.71 1354
4165.32 1261
4165.93 1426
4166.53 1335
4167.14 1492
4167.75 1348
4168.36 1432
4168.97 1329
4169.58 1408
4170.19 1482
4170.80 1558
4171.41 1622
4172.01 1514
4172.62 1568
4173.23 1411
4173.84 1500
4174.45 1544
4175.06 1589
4175.67 1653
4176.28 1584
4176.89 1494
4177.50 1522
4178.11 1448
4178.72 1413
4179.33 1503
4179.94 1462
4180.55 1288
4181.16 1216
4181.77 1354
4182.38 1308
4182.99 1344
4183.60 1356
4184.21 1399
4184.82 1393
4185.43 1339
4186.04 1351
4186.65 1514
4187.26 1429
4187.87 1513
4188.48 1226
4189.09 1217
4189.70 1282
4190.31 1420
4190.92 1373
4191.53 1461
4192.14 1485
4192.75 1367
4193.36 1356
4193.97 1337
4194.58 1383
4195.19 1318
4195.80 1415
4196.41 1400
4197.03 1335
4197.64 1438
4198.25 1438
4198.86 1308
4199.47 1293
4200.08 1269
4200.69 1244
4201.30 1240
4201.91 1348
4202.53 1279
4203.14 1297
4203.75 1315
4204.36 1259
4204.97 1309
4205.58 1172
4206.19 1270
4206.81 1425
4207.42 1354
4208.03 1187
4208.64 1337
4209.25 1447
4209.86 1409
4210.48 1497
4211.09 1298
4211.70 1337
4212.31 1492
4212.92 1412
4213.54 1336
4214.15 1320
4214.76 1473
4215.37 1387
4215.99 1488
4216.60 1511
4217.21 1568
4217.82 1560
4218.43 1537
4219.05 1552
4219.66 1530
4220.27 1560
4220.89 1597
4221.50 1468
4222.11 1641
4222.72 1508
4223.34 1708
4223.95 1745
4224.56 1712
4225.17 1739
4225.79 1761
4226.40 1825
4227.01 1997
4227.63 1988
4228.24 1827
4228.85 1778
4229.47 1706
4230.08 1837
4230.69 1820
4231.31 1728
4231.92 1694
4232.53 1746
4233.15 1770
4233.76 1746
4234.37 1610
4234.99 1566
4235.60 1630
4236.22 1665
4236.83 1544
4237.44 1498
4238.06 1517
4238.67 1369
4239.28 1467
4239.90 1550
4240.51 1554
4241.13 1420
4241.74 1381
4242.36 1437
4242.97 1414
4243.58 1386
4244.20 1454
4244.81 1402
4245.43 1395
4246.04 1524
4246.66 1517
4247.27 1485
4247.89 1452
4248.50 1462
4249.11 1461
4249.73 1490
4250.34 1499
4250.96 1565
4251.57 1504
4252.19 1539
4252.80 1437
4253.42 1340
4254.03 1479
4254.65 1561
4255.26 1512
4255.88 1537
4256.49 1546
4257.11 1461
4257.72 1435
4258.34 1509
4258.96 1472
4259.57 1371
4260.19 1507
4260.80 1816
4261.42 1858
4262.03 1775
4262.65 1674
4263.26 1653
4263.88 1786
4264.50 1854
4265.11 1868
4265.73 1682
4266.34 1619
4266.96 1627
4267.58 1663
4268.19 1609
4268.81 1648
4269.42 1630
4270.04 1470
4270.66 1369
4271.27 1540
4271.89 1549
4272.51 1486
4273.12 1422
4273.74 1513
4274.36 1670
4274.97 1466
4275.59 1582
4276.20 1693
4276.82 1586
4277.44 1624
4278.06 1574
4278.67 1741
4279.29 1680
4279.91 1462
4280.52 1505
4281.14 1579
4281.76 1488
4282.37 1494
4282.99 1408
4283.61 1448
4284.23 1451
4284.84 1375
4285.46 1275
4286.08 1206
4286.69 1313
4287.31 1345
4287.93 1343
4288.55 1262
4289.16 1313
4289.78 1252
4290.40 1318
4291.02 1271
4291.64 1321
4292.25 1445
4292.87 1341
4293.49 1309
4294.11 1340
4294.73 1331
4295.34 1387
4295.96 1353
4296.58 1444
4297.20 1359
4297.82 1347
4298.43 1242
4299.05 1321
4299.67 1422
4300.29 1437
4300.91 1514
4301.53 1545
4302.14 1618
4302.76 1569
4303.38 1498
4304.00 1394
4304.62 1521
4305.24 1487
4305.86 1454
4306.48 1497
4307.09 1366
4307.71 1413
4308.33 1412
4308.95 1397
4309.57 1440
4310.19 1418
4310.81 1346
4311.43 1471
4312.05 1480
4312.67 1439
4313.29 1418
4313.90 1493
4314.52 1564
4315.14 1555
4315.76 1496
4316.38 1445
4317.00 1428
4317.62 1459
4318.24 1520
4318.86 1521
4319.48 1518
4320.10 1368
4320.72 1566
4321.34 1597
4321.96 1523
4322.58 1762
4323.20 1658
4323.82 1753
4324.44 1866
4325.06 1642
4325.68 1579
4326.30 1698
4326.92 1743
4327.54 1691
4328.16 1744
4328.78 1870
4329.40 2056
4330.02 2165
4330.64 2306
4331.27 2300
4331.89 2673
4332.51 2853
4333.13 3104
4333.75 2918
4334.37 3053
4334.99 3086
4335.61 2940
4336.23 3208
4336.85 3470
4337.47 3355
4338.09 3314
4338.72 3246
4339.34 3065
4339.96 2694
4340.58 2892
4341.20 2736
4341.82 2644
4342.44 2572
4343.07 2507
4343.69 2745
4344.31 2952
4344.93 3215
4345.55 3367
4346.17 3521
4346.79 3455
4347.42 3528
4348.04 3598
4348.66 3395
4349.28 3433
4349.90 3420
4350.53 2931
4351.15 3332
4351.77 3318
4352.39 2988
4353.01 2807
4353.64 2735
4354.26 2510
4354.88 2339
4355.50 2385
4356.13 2177
4356.75 1958
4357.37 1886
4357.99 1976
4358.62 1904
4359.24 1979
4359.86 1922
4360.48 1919
4361.11 1844
4361.73 1818
4362.35 1757
4362.98 1908
4363.60 1983
4364.22 1923
4364.84 1962
4365.47 2056
4366.09 1806
4366.71 1789
4367.34 1874
4367.96 1717
4368.58 1635
4369.21 1617
4369.83 1466
4370.45 1624
4371.08 1538
4371.70 1634
4372.32 1602
4372.95 1444
4373.57 1481
4374.20 1558
4374.82 1557
4375.44 1662
4376.07 1621
4376.69 1401
4377.31 1522
4377.94 1597
4378.56 1674
4379.19 1473
4379.81 1412
4380.43 1450
4381.06 1465
4381.68 1391
4382.31 1661
4382.93 1562
4383.56 1423
4384.18 1506
4384.80 1309
4385.43 1368
4386.05 1499
4386.68 1469
4387.30 1495
4387.93 1449
4388.55 1424
4389.18 1407
4389.80 1509
4390.43 1488
4391.05 1514
4391.68 1455
4392.30 1506
4392.93 1292
4393.55 1368
4394.18 1289
4394.80 1325
4395.43 1314
4396.05 1326
4396.68 1429
4397.30 1439
4397.93 1280
4398.55 1286
4399.18 1339
4399.80 1406
4400.43 1439
4401.06 1406
4401.68 1344
4402.31 1321
4402.93 1338
4403.56 1501
4404.18 1373
4404.81 1404
4405.44 1176
4406.06 1338
4406.69 1411
4407.31 1425
4407.94 1347
4408.57 1364
4409.19 1378
4409.82 1520
4410.45 1453
4411.07 1493
4411.70 1633
4412.32 1483
4412.95 1468
4413.58 1389
4414.20 1450
4414.83 1519
4415.46 1534
4416.08 1444
4416.71 1509
4417.34 1429
4417.96 1456
4418.59 1542
4419.22 1437
4419.84 1446
4420.47 1514
4421.10 1343
4421.73 1251
4422.35 1260
4422.98 1350
4423.61 1335
4424.23 1351
4424.86 1412
4425.49 1318
4426.12 1257
4426.74 1241
4427.37 1124
4428.00 1152
4428.63 1193
4429.25 1294
4429.88 1332
4430.51 1299
4431.14 1279
4431.77 1284
4432.39 1276
4433.02 1278
4433.65 1402
4434.28 1338
4434.90 1420
4435.53 1359
4436.16 1344
4436.79 1335
4437.42 1448
4438.05 1372
4438.67 1378
4439.30 1433
4439.93 1378
4440.56 1434
4441.19 1422
4441.82 1426
4442.44 1550
4443.07 1254
4443.70 1360
4444.33 1374
4444.96 1434
4445.59 1366
4446.22 1368
4446.85 1496
4447.47 1431
4448.10 1345
4448.73 1451
4449.36 1543
4449.99 1508
4450.62 1429
4451.25 1442
4451.88 1463
4452.51 1491
4453.14 1389
4453.77 1638
4454.40 1598
4455.02 1641
4455.65 1557
4456.28 1788
4456.91 1488
4457.54 1466
4458.17 1473
4458.80 1467
4459.43 1521
4460.06 1480
4460.69 1335
4461.32 1227
4461.95 1299
4462.58 1391
4463.21 1233
4463.84 1180
4464.47 1212
4465.10 1294
4465.73 1325
4466.36 1379
4466.99 1187
4467.62 1187
4468.25 1369
4468.88 1416
4469.51 1394
4470.14 1262
4470.78 1211
4471.41 1273
4472.04 1311
4472.67 1259
4473.30 1191
4473.93 1221
4474.56 1286
4475.19 1329
4475.82 1315
4476.45 1134
4477.08 1239
4477.71 1246
4478.35 1298
4478.98 1321
4479.61 1265
4480.24 1278
4480.87 1329
4481.50 1364
4482.13 1246
4482.76 1240
4483.40 1381
4484.03 1406
4484.66 1434
4485.29 1430
4485.92 1436
4486.55 1298
4487.19 1362
4487.82 1285
4488.45 1316
4489.08 1319
4489.71 1340
4490.34 1393
4490.98 1363
4491.61 1197
4492.24 1279
4492.87 1333
4493.50 1360
4494.14 1401
4494.77 1438
4495.40 1312
4496.03 1419
4496.67 1579
4497.30 1404
4497.93 1483
4498.56 1606
4499.20 1608
4499.83 1662
4500.46 1804
4501.09 1878
4501.73 2045
4502.36 1835
4502.99 2142
4503.63 2194
4504.26 2125
4504.89 2030
4505.52 1970
4506.16 2030
4506.79 1874
4507.42 1784
4508.06 1836
4508.69 1861
4509.32 1552
4509.96 1520
4510.59 1445
4511.22 1442
4511.86 1551
4512.49 1627
4513.12 1633
4513.76 1408
4514.39 1483
4515.02 1502
4515.66 1396
4516.29 1427
4516.93 1427
4517.56 1543
4518.19 1392
4518.83 1296
4519.46 1427
4520.10 1405
4520.73 1362
4521.36 1379
4522.00 1406
4522.63 1598
4523.27 1526
4523.90 1465
4524.54 1423
4525.17 1624
4525.80 1603
4526.44 1675
4527.07 1811
4527.71 1727
4528.34 1853
4528.98 2000
4529.61 2315
4530.25 2547
4530.88 2694
4531.52 2644
4532.15 2802
4532.79 2783
4533.42 2617
4534.06 2453
4534.69 2415
4535.33 2109
4535.96 1794
4536.60 1931
4537.23 1839
4537.87 1634
4538.50 1589
4539.14 1542
4539.77 1574
4540.41 1398
4541.04 1367
4541.68 1445
4542.31 1512
4542.95 1432
4543.59 1409
4544.22 1318
4544.86 1158
4545.49 1346
4546.13 1327
4546.77 1317
4547.40 1301
4548.04 1385
4548.67 1450
4549.31 1360
4549.95 1274
4550.58 1296
4551.22 1211
4551.85 1212
4552.49 1406
4553.13 1396
4553.76 1254
4554.40 1299
4555.04 1303
4555.67 1232
4556.31 1350
4556.95 1357
4557.58 1338
4558.22 1262
4558.86 1338
4559.49 1342
4560.13 1332
4560.77 1318
4561.40 1322
4562.04 1415
4562.68 1421
4563.31 1350
4563.95 1311
4564.59 1332
4565.23 1323
4565.86 1404
4566.50 1452
4567.14 1617
4567.77 1543
4568.41 1436
4569.05 1480
4569.69 1573
4570.32 1518
4570.96 1421
4571.60 1586
4572.24 1524
4572.88 1410
4573.51 1300
4574.15 1320
4574.79 1329
4575.43 1347
4576.06 1389
4576.70 1554
4577.34 1534
4577.98 1460
4578.62 1478
4579.26 1409
4579.89 1432
4580.53 1477
4581.17 1371
4581.81 1407
4582.45 1413
4583.09 1392
4583.72 1536
4584.36 1458
4585.00 1328
4585.64 1404
4586.28 1473
4586.92 1401
4587.56 1478
4588.19 1608
4588.83 1502
4589.47 1664
4590.11 1640
4590.75 1806
4591.39 2085
4592.03 2274
4592.67 1886
4593.31 1728
4593.95 1746
4594.58 1623
4595.22 1552
4595.86 1661
4596.50 1609
4597.14 1616
4597.78 1401
4598.42 1450
4599.06 1387
4599.70 1449
4600.34 1344
4600.98 1408
4601.62 1350
4602.26 1425
4602.90 1462
4603.54 1361
4604.18 1439
4604.82 1357
4605.46 1377
4606.10 1550
4606.74 1453
4607.38 1455
4608.02 1377
4608.66 1480
4609.30 1431
4609.94 1521
4610.58 1605
4611.22 1399
4611.86 1489
4612.50 1505
4613.14 1391
4613.78 1336
4614.42 1356
4615.06 1379
4615.70 1373
4616.35 1408
4616.99 1457
4617.63 1375
4618.27 1367
4618.91 1336
4619.55 1323
4620.19 1175
4620.83 1164
4621.47 1263
4622.11 1399
4622.76 1230
4623.40 1205
4624.04 1282
4624.68 1259
4625.32 1286
4625.96 1294
4626.60 1297
4627.25 1382
4627.89 1291
4628.53 1136
4629.17 1216
4629.81 1399
4630.45 1238
4631.10 1244
4631.74 1385
4632.38 1287
4633.02 1270
4633.66 1150
4634.30 1171
4634.95 1255
4635.59 1266
4636.23 1414
4636.87 1292
4637.52 1450
4638.16 1425
4638.80 1343
4639.44 1369
4640.08 1547
4640.73 1577
4641.37 1369
4642.01 1420
4642.66 1368
4643.30 1276
4643.94 1265
4644.58 1241
4645.23 1338
4645.87 1196
4646.51 1238
4647.15 1295
4647.80 1347
4648.44 1263
4649.08 1328
4649.73 1323
4650.37 1271
4651.01 1288
4651.66 1334
4652.30 1272
4652.94 1334
4653.59 1315
4654.23 1359
4654.87 1375
4655.52 1330
4656.16 1304
4656.80 1314
4657.45 1416
4658.09 1322
4658.73 1108
4659.38 1093
4660.02 1145
4660.67 1219
4661.31 1196
4661.95 1252
4662.60 1237
4663.24 1216
4663.89 1139
4664.53 1003
4665.17 1119
4665.82 1229
4666.46 1231
4667.11 1234
4667.75 1193
4668.40 1180
4669.04 1199
4669.68 1148
4670.33 1121
4670.97 1180
4671.62 1154
4672.26 1189
4672.91 1173
4673.55 1125
4674.20 1237
4674.84 1224
4675.49 1214
4676.13 1200
4676.78 1239
4677.42 1215
4678.07 1161
4678.71 1207
4679.36 1308
4680.00 1209
4680.65 1278
4681.29 1158
4681.94 1209
4682.58 1233
4683.23 1307
4683.87 1231
4684.52 1159
4685.16 1215
4685.81 1293
4686.46 1239
4687.10 1228
4687.75 1207
4688.39 1264
4689.04 1337
4689.68 1307
4690.33 1224
4690.98 1366
4691.62 1292
4692.27 1368
4692.91 1350
4693.56 1523
4694.21 1488
4694.85 1557
4695.50 1431
4696.15 1348
4696.79 1353
4697.44 1403
4698.08 1422
4698.73 1500
4699.38 1509
4700.02 1593
4700.67 1503
4701.32 1479
4701.96 1462
4702.61 1302
4703.26 1356
4703.90 1504
4704.55 1396
4705.20 1459
4705.84 1308
4706.49 1430
4707.14 1219
4707.79 1295
4708.43 1331
4709.08 1349
4709.73 1351
4710.37 1294
4711.02 1279
4711.67 1359
4712.32 1395
4712.96 1346
4713.61 1410
4714.26 1313
4714.91 1241
4715.55 1285
4716.20 1326
4716.85 1310
4717.50 1296
4718.15 1298
4718.79 1371
4719.44 1320
4720.09 1294
4720.74 1289
4721.39 1326
4722.03 1324
4722.68 1307
4723.33 1265
4723.98 1483
4724.63 1401
4725.27 1366
4725.92 1357
4726.57 1400
4727.22 1375
4727.87 1408
4728.52 1485
4729.16 1429
4729.81 1387
4730.46 1298
4731.11 1302
4731.76 1337
4732.41 1218
4733.06 1206
4733.71 1214
4734.36 1234
4735.00 1255
4735.65 1207
4736.30 1247
4736.95 1248
4737.60 1112
4738.25 1216
4738.90 1266
4739.55 1257
4740.20 1304
4740.85 1225
4741.50 1213
4742.15 1403
4742.80 1385
4743.44 1205
4744.09 1272
4744.74 1309
4745.39 1238
4746.04 1300
4746.69 1310
4747.34 1265
4747.99 1297
4748.64 1425
4749.29 1337
4749.94 1380
4750.59 1419
4751.24 1554
4751.89 1583
4752.54 1514
4753.19 1592
4753.84 1393
4754.49 1554
4755.14 1635
4755.79 1500
4756.44 1417
4757.10 1353
4757.75 1363
4758.40 1348
4759.05 1335
4759.70 1530
4760.35 1433
4761.00 1394
4761.65 1554
4762.30 1514
4762.95 1576
4763.60 1434
4764.25 1466
4764.90 1586
4765.56 1518
4766.21 1371
4766.86 1353
4767.51 1472
4768.16 1453
4768.81 1465
4769.46 1504
4770.11 1337
4770.77 1540
4771.42 1479
4772.07 1282
4772.72 1413
4773.37 1467
4774.02 1241
4774.67 1229
4775.33 1305
4775.98 1266
4776.63 1380
4777.28 1337
4777.93 1311
4778.59 1340
4779.24 1320
4779.89 1347
4780.54 1348
4781.19 1371
4781.85 1449
4782.50 1434
4783.15 1283
4783.80 1362
4784.46 1208
4785.11 1315
4785.76 1308
4786.41 1314
4787.07 1349
4787.72 1306
4788.37 1485
4789.02 1502
4789.68 1432
4790.33 1545
4790.98 1520
4791.63 1407
4792.29 1445
4792.94 1475
4793.59 1499
4794.25 1410
4794.90 1460
4795.55 1384
4796.21 1604
4796.86 1440
4797.51 1622
4798.17 1501
4798.82 1433
4799.47 1659
4800.13 1710
4800.78 1596
4801.43 1713
4802.09 1728
4802.74 1651
4803.39 1761
4804.05 1769
4804.70 1589
4805.35 1556
4806.01 1529
4806.66 1603
4807.32 1560
4807.97 1541
4808.62 1497
4809.28 1445
4809.93 1584
4810.59 1377
4811.24 1470
4811.89 1590
4812.55 1541
4813.20 1614
4813.86 1583
4814.51 1546
4815.17 1602
4815.82 1680
4816.48 1629
4817.13 1684
4817.78 1784
4818.44 1648
4819.09 1622
4819.75 1728
4820.40 1811
4821.06 1957
4821.71 1960
4822.37 1983
4823.02 2258
4823.68 2156
4824.33 2038
4824.99 1921
4825.64 1873
4826.30 1867
4826.95 1842
4827.61 1813
4828.26 1732
4828.92 1625
4829.58 1816
4830.23 1839
4830.89 1745
4831.54 1699
4832.20 2001
4832.85 1803
4833.51 1839
4834.16 1850
4834.82 2018
4835.48 2060
4836.13 2109
4836.79 2003
4837.44 2127
4838.10 2103
4838.76 2232
4839.41 2360
4840.07 2383
4840.72 2309
4841.38 2078
4842.04 2133
4842.69 2153
4843.35 2221
4844.01 2267
4844.66 2057
4845.32 2014
4845.98 2174
4846.63 2220
4847.29 2247
4847.95 2485
4848.60 2489
4849.26 2645
4849.92 2728
4850.57 2810
4851.23 2616
4851.89 2735
4852.54 2661
4853.20 2585
4853.86 2951
4854.51 2804
4855.17 2866
4855.83 3125
4856.49 3265
4857.14 3271
4857.80 3326
4858.46 3674
4859.12 3892
4859.77 3477
4860.43 3161
4861.09 3020
4861.75 2918
4862.40 2778
4863.06 2587
4863.72 2578
4864.38 2393
4865.03 2359
4865.69 2562
4866.35 2588
4867.01 2750
4867.67 2781
4868.32 2616
4868.98 2508
4869.64 2337
4870.30 2283
4870.96 2390
4871.62 2478
4872.27 2572
4872.93 2591
4873.59 2324
4874.25 2308
4874.91 2367
4875.57 2244
4876.22 2182
4876.88 2410
4877.54 2450
4878.20 2426
4878.86 2561
4879.52 2597
4880.18 2617
4880.84 2319
4881.49 2203
4882.15 2094
4882.81 2039
4883.47 2101
4884.13 2140
4884.79 1819
4885.45 1942
4886.11 1868
4886.77 1962
4887.43 1886
4888.09 1812
4888.75 1811
4889.41 1639
4890.07 1791
4890.72 1823
4891.38 1793
4892.04 1921
4892.70 1868
4893.36 1671
4894.02 1702
4894.68 1598
4895.34 1580
4896.00 1569
4896.66 1620
4897.32 1649
4897.98 1626
4898.64 1734
4899.30 1718
4899.96 1800
4900.62 1726
4901.28 1657
4901.94 1808
4902.60 1689
4903.27 1660
4903.93 1551
4904.59 1501
4905.25 1603
4905.91 1613
4906.57 1561
4907.23 1357
4907.89 1425
4908.55 1474
4909.21 1466
4909.87 1542
4910.53 1485
4911.19 1497
4911.85 1454
4912.52 1395
4913.18 1334
4913.84 1353
4914.50 1428
4915.16 1391
4915.82 1346
4916.48 1521
4917.14 1438
4917.81 1476
4918.47 1318
4919.13 1266
4919.79 1383
4920.45 1399
4921.11 1320
4921.77 1180
4922.44 1238
4923.10 1168
4923.76 1240
4924.42 1271
4925.08 1400
4925.75 1348
4926.41 1147
4927.07 1258
4927.73 1069
4928.39 1071
4929.06 1218
4929.72 1206
4930.38 1389
4931.04 1165
4931.71 1253
4932.37 1214
4933.03 1232
4933.69 1189
4934.36 1331
4935.02 1231
4935.68 1260
4936.34 1290
4937.01 1240
4937.67 1126
4938.33 1256
4938.99 1196
4939.66 1287
4940.32 1252
4940.98 1213
4941.65 1188
4942.31 1173
4942.97 1286
4943.63 1274
4944.30 1214
4944.96 1252
4945.62 1288
4946.29 1137
4946.95 1183
4947.61 1137
4948.28 1194
4948.94 1193
4949.61 1243
4950.27 1223
4950.93 1203
4951.60 1243
4952.26 1077
4952.92 1175
4953.59 1122
4954.25 1133
4954.92 1214
4955.58 1196
4956.24 1270
4956.91 1190
4957.57 1140
4958.24 1317
4958.90 1377
4959.56 1366
4960.23 1398
4960.89 1527
4961.56 1597
4962.22 1545
4962.89 1376
4963.55 1480
4964.21 1415
4964.88 1394
4965.54 1318
4966.21 1330
4966.87 1226
4967.54 1272
4968.20 1188
4968.87 1224
4969.53 1317
4970.20 1104
4970.86 1174
4971.53 1273
4972.19 1169
4972.86 1221
4973.52 1281
4974.19 1286
4974.85 1244
4975.52 1243
4976.18 1254
4976.85 1261
4977.51 1165
4978.18 1473
4978.85 1375
4979.51 1186
4980.18 1172
4980.84 1231
4981.51 1158
4982.17 1124
4982.84 1234
4983.50 1235
4984.17 1215
4984.84 1113
4985.50 1020
4986.17 1124
4986.83 1178
4987.50 1176
4988.17 1165
4988.83 1181
4989.50 1153
4990.17 1072
4990.83 1291
4991.50 1183
4992.16 1181
4992.83 1236
4993.50 1289
4994.16 1286
4994.83 1166
4995.50 1194
4996.16 1148
4996.83 1122
4997.50 1126
4998.16 1176
4998.83 1232
4999.50 1145
5000.16 1060
5000.83 1024
5001.50 1031
5002.17 1050
5002.83 1154
5003.50 981
5004.17 1002
5004.83 1016
5005.50 1027
5006.17 982
5006.84 1039
5007.50 1130
5008.17 1221
5008.84 1097
5009.51 1072
5010.17 1106
5010.84 1085
5011.51 1120
5012.18 1105
5012.84 1093
5013.51 1119
5014.18 1096
5014.85 1007
5015.52 1028
5016.18 1028
5016.85 1074
5017.52 1205
5018.19 1141
5018.86 1092
5019.52 1071
5020.19 1086
5020.86 1189
5021.53 1140
5022.20 1163
5022.87 1264
5023.54 1320
5024.20 1355
5024.87 1268
5025.54 1239
5026.21 1213
5026.88 1160
5027.55 1176
5028.22 1185
5028.88 1326
5029.55 1099
5030.22 1109
5030.89 1215
5031.56 1123
5032.23 1068
5032.90 1229
5033.57 1111
5034.24 1138
5034.91 1044
5035.58 1116
5036.25 1042
5036.91 1107
5037.58 1126
5038.25 1018
5038.92 1037
5039.59 1128
5040.26 1201
5040.93 1152
5041.60 1105
5042.27 1149
5042.94 1139
5043.61 1118
5044.28 1033
5044.95 1059
5045.62 1229
5046.29 1120
5046.96 1079
5047.63 1204
5048.30 1087
5048.97 1163
5049.64 1057
5050.31 1108
5050.98 1097
5051.65 1052
5052.32 1090
5052.99 1041
5053.66 1154
5054.33 1062
5055.00 1289
5055.68 1248
5056.35 1265
5057.02 1275
5057.69 1113
5058.36 1085
5059.03 1071
5059.70 1155
5060.37 1220
5061.04 1188
5061.71 1077
5062.38 1113
5063.06 1092
5063.73 1215
5064.40 1083
5065.07 1081
5065.74 1142
5066.41 1197
5067.08 1172
5067.75 1110
5068.43 1197
5069.10 1204
5069.77 1177
5070.44 1252
5071.11 1225
5071.78 1212
5072.46 1210
5073.13 1178
5073.80 1161
5074.47 1274
5075.14 1128
5075.81 1095
5076.49 1181
5077.16 1218
5077.83 1177
5078.50 1185
5079.18 1244
5079.85 1274
5080.52 1282
5081.19 1245
5081.86 1325
5082.54 1186
5083.21 1250
5083.88 1240
5084.55 1097
5085.23 1141
5085.90 1279
5086.57 1252
5087.25 1230
5087.92 1349
5088.59 1289
5089.26 1455
5089.94 1511
5090.61 1512
5091.28 1424
5091.96 1471
5092.63 1495
5093.30 1446
5093.97 1353
5094.65 1339
5095.32 1340
5095.99 1456
5096.67 1315
5097.34 1353
5098.01 1245
5098.69 1305
5099.36 1183
5100.04 1206
5100.71 1153
5101.38 1055
5102.06 1282
5102.73 1265
5103.40 1220
5104.08 1333
5104.75 1440
5105.43 1152
5106.10 1184
5106.77 1176
5107.45 1277
5108.12 1205
5108.80 1281
5109.47 1326
5110.14 1218
5110.82 1199
5111.49 1189
5112.17 1127
5112.84 1128
5113.52 1155
5114.19 1209
5114.87 1265
5115.54 1212
5116.21 1342
5116.89 1246
5117.56 1333
5118.24 1437
5118.91 1387
5119.59 1379
5120.26 1458
5120.94 1415
5121.61 1323
5122.29 1383
5122.96 1571
5123.64 1413
5124.31 1349
5124.99 1312
5125.66 1257
5126.34 1154
5127.01 1298
5127.69 1121
5128.37 1161
5129.04 1185
5129.72 1127
5130.39 1250
5131.07 1169
5131.74 1098
5132.42 1123
5133.09 1326
5133.77 1281
5134.45 1169
5135.12 1171
5135.80 1198
5136.47 1183
5137.15 1176
5137.83 1101
5138.50 1213
5139.18 1223
5139.85 1187
5140.53 1055
5141.21 1149
5141.88 1159
5142.56 1222
5143.24 1317
5143.91 1038
5144.59 1076
5145.27 1149
5145.94 1310
5146.62 1263
5147.30 1033
5147.97 1116
5148.65 1192
5149.33 1132
5150.00 1176
5150.68 1169
5151.36 1225
5152.03 1190
5152.71 1128
5153.39 1186
5154.07 1233
5154.74 1170
5155.42 1046
5156.10 1067
5156.77 1038
5157.45 1060
5158.13 1227
5158.81 1217
5159.48 1159
5160.16 1173
5160.84 1234
5161.52 1220
5162.19 1283
5162.87 1292
5163.55 1217
5164.23 1179
5164.91 1172
5165.58 1129
5166.26 1162
5166.94 1176
5167.62 1135
5168.30 1136
5168.97 1104
5169.65 1080
5170.33 1179
5171.01 1126
5171.69 1074
5172.37 1080
5173.04 931
5173.72 1087
5174.40 1140
5175.08 981
5175.76 1083
5176.44 1116
5177.11 1133
5177.79 1197
5178.47 1090
5179.15 1106
5179.83 1134
5180.51 1018
5181.19 1018
5181.87 1114
5182.55 1186
5183.22 1135
5183.90 1001
5184.58 1014
5185.26 1032
5185.94 1066
5186.62 1130
5187.30 1073
5187.98 1008
5188.66 1025
5189.34 1006
5190.02 1120
5190.70 924
5191.38 1062
5192.06 1083
5192.74 1059
5193.42 963
5194.10 1033
5194.78 1027
5195.46 1015
5196.14 1047
5196.82 951
5197.50 849
5198.18 993
5198.86 996
5199.54 985
5200.22 1061
5200.90 1110
5201.58 1054
5202.26 916
5202.94 968
5203.62 1016
5204.30 978
5204.98 1028
5205.66 1042
5206.34 1047
5207.02 1094
5207.70 1004
5208.38 1022
5209.06 1055
5209.74 1064
5210.42 1020
5211.10 1099
5211.79 1109
5212.47 1119
5213.15 1080
5213.83 1191
5214.51 1080
5215.19 944
5215.87 1126
5216.55 1053
5217.23 1044
5217.92 1100
5218.60 1057
5219.28 1130
5219.96 1097
5220.64 1167
5221.32 1128
5222.00 1068
5222.69 1251
5223.37 1064
5224.05 1138
5224.73 1129
5225.41 1200
5226.10 1177
5226.78 1094
5227.46 1063
5228.14 1081
5228.82 1066
5229.51 1044
5230.19 1108
5230.87 1113
5231.55 1123
5232.23 1224
5232.92 1081
5233.60 1051
5234.28 1186
5234.96 1208
5235.65 1272
5236.33 1131
5237.01 1199
5237.69 1178
5238.38 1313
5239.06 1307
5239.74 1195
5240.42 1502
5241.11 1337
5241.79 1162
5242.47 1027
5243.16 1153
5243.84 1086
5244.52 1120
5245.21 1070
5245.89 1123
5246.57 1176
5247.26 1151
5247.94 1183
5248.62 1199
5249.31 1188
5249.99 1257
5250.67 1297
5251.36 1168
5252.04 1139
5252.72 1118
5253.41 1097
5254.09 1233
5254.77 1179
5255.46 1144
5256.14 1036
5256.83 1075
5257.51 1107
5258.19 949
5258.88 977
5259.56 1186
5260.25 1128
5260.93 1132
5261.61 1122
5262.30 1180
5262.98 1170
5263.67 1105
5264.35 1201
5265.04 1227
5265.72 1129
5266.40 1208
5267.09 1239
5267.77 1063
5268.46 1085
5269.14 1172
5269.83 1153
5270.51 1066
5271.20 1081
5271.88 1033
5272.57 1115
5273.25 1034
5273.94 1063
5274.62 1045
5275.31 1157
5275.99 1062
5276.68 1021
5277.36 1180
5278.05 1121
5278.73 1090
5279.42 1175
5280.10 1056
5280.79 1021
5281.47 1089
5282.16 1170
5282.85 1119
5283.53 1088
5284.22 1184
5284.90 1159
5285.59 1115
5286.27 1086
5286.96 1101
5287.65 1081
5288.33 1072
5289.02 951
5289.70 1077
5290.39 1147
5291.08 1058
5291.76 1107
5292.45 1010
5293.13 1108
5293.82 1293
5294.51 1265
5295.19 1232
5295.88 1242
5296.57 1173
5297.25 1259
5297.94 1186
5298.63 1177
5299.31 1164
5300.00 1178
5300.69 1241
5301.37 1210
5302.06 1305
5302.75 1439
5303.43 1528
5304.12 1365
5304.81 1522
5305.49 1517
5306.18 1417
5306.87 1414
5307.56 1468
5308.24 1268
5308.93 1306
5309.62 1289
5310.30 1297
5310.99 1409
5311.68 1452
5312.37 1362
5313.05 1436
5313.74 1551
5314.43 1479
5315.12 1506
5315.81 1417
5316.49 1512
5317.18 1560
5317.87 1520
5318.56 1467
5319.24 1438
5319.93 1527
5320.62 1504
5321.31 1467
5322.00 1243
5322.68 1269
5323.37 1361
5324.06 1144
5324.75 1232
5325.44 1186
5326.13 1135
5326.81 1150
5327.50 1180
5328.19 1217
5328.88 1232
5329.57 1207
5330.26 1255
5330.95 1197
5331.63 1080
5332.32 1193
5333.01 1293
5333.70 1154
5334.39 1084
5335.08 1133
5335.77 1186
5336.46 1036
5337.15 1120
5337.84 1185
5338.52 1210
5339.21 1200
5339.90 1189
5340.59 1121
5341.28 1117
5341.97 1143
5342.66 1122
5343.35 1217
5344.04 1114
5344.73 1094
5345.42 1167
5346.11 1297
5346.80 1298
5347.49 1352
5348.18 1463
5348.87 1692
5349.56 1629
5350.25 1689
5350.94 1670
5351.63 1687
5352.32 1570
5353.01 1580
5353.70 1391
5354.39 1442
5355.08 1306
5355.77 1281
5356.46 1332
5357.15 1358
5357.84 1147
5358.53 1131
5359.22 1252
5359.91 1194
5360.60 1175
5361.29 1158
5361.98 1156
5362.67 1194
5363.36 1136
5364.06 1222
5364.75 1193
5365.44 1220
5366.13 1250
5366.82 1260
5367.51 1300
5368.20 1035
5368.89 1102
5369.58 1088
5370.27 1046
5370.97 1105
5371.66 1163
5372.35 1063
5373.04 1110
5373.73 1127
5374.42 1113
5375.11 1037
5375.81 965
5376.50 1051
5377.19 1006
5377.88 1133
5378.57 1064
5379.26 1056
5379.96 1090
5380.65 1202
5381.34 1107
5382.03 1019
5382.72 1081
5383.42 1132
5384.11 1107
5384.80 1014
5385.49 1045
5386.19 1047
5386.88 1072
5387.57 1142
5388.26 1113
5388.96 1206
5389.65 1194
5390.34 1215
5391.03 1220
5391.73 1313
5392.42 1145
5393.11 1129
5393.80 1171
5394.50 1275
5395.19 1142
5395.88 990
5396.57 1065
5397.27 1336
5397.96 1189
5398.65 1074
5399.35 1107
5400.04 1062
5400.73 1114
5401.43 1077
5402.12 1033
5402.81 1114
5403.51 1076
5404.20 1044
5404.89 1221
5405.59 1111
5406.28 1096
5406.97 1160
5407.67 1103
5408.36 1046
5409.06 1147
5409.75 1184
5410.44 1195
5411.14 1056
5411.83 1095
5412.52 1189
5413.22 1152
5413.91 1209
5414.61 1117
5415.30 1109
5415.99 1107
5416.69 1061
5417.38 1082
5418.08 1124
5418.77 1056
5419.47 1020
5420.16 1112
5420.86 1258
5421.55 1105
5422.24 1197
5422.94 1191
5423.63 1202
5424.33 1339
5425.02 1221
5425.72 1095
5426.41 1085
5427.11 1188
5427.80 1225
5428.50 1239
5429.19 1206
5429.89 1187
5430.58 1153
5431.28 1197
5431.97 1251
5432.67 1249
5433.36 1226
5434.06 1117
5434.75 1158
5435.45 1204
5436.15 1263
5436.84 1248
5437.54 1281
5438.23 1094
5438.93 1079
5439.62 1165
5440.32 1305
5441.01 1255
5441.71 1167
5442.41 1287
5443.10 1264
5443.80 1250
5444.49 1336
5445.19 1319
5445.89 1467
5446.58 1523
5447.28 1617
5447.98 1408
5448.67 1567
5449.37 1530
5450.06 1658
5450.76 1759
5451.46 1615
5452.15 1613
5452.85 1455
5453.55 1299
5454.24 1253
5454.94 1400
5455.64 1401
5456.33 1291
5457.03 1442
5457.73 1403
5458.42 1438
5459.12 1402
5459.82 1354
5460.51 1453
5461.21 1523
5461.91 1578
5462.61 1695
5463.30 1571
5464.00 1744
5464.70 1671
5465.40 1650
5466.09 1581
5466.79 1642
5467.49 1619
5468.18 1583
5468.88 1501
5469.58 1390
5470.28 1457
5470.98 1453
5471.67 1526
5472.37 1662
5473.07 1616
5473.77 1725
5474.46 1593
5475.16 1494
5475.86 1547
5476.56 1851
5477.26 1916
5477.95 2098
5478.65 2386
5479.35 2493
5480.05 2643
5480.75 2594
5481.45 2664
5482.14 2599
5482.84 2409
5483.54 2288
5484.24 2166
5484.94 2354
5485.64 2095
5486.34 2001
5487.03 1979
5487.73 2025
5488.43 1956
5489.13 2031
5489.83 1990
5490.53 1986
5491.23 1972
5491.93 2101
5492.63 2083
5493.33 2111
5494.02 2121
5494.72 2115
5495.42 2259
5496.12 2298
5496.82 2393
5497.52 2741
5498.22 2983
5498.92 3361
5499.62 4037
5500.32 4213
5501.02 4372
5501.72 4261
5502.42 4063
5503.12 3700
5503.82 3487
5504.52 3022
5505.22 2810
5505.92 2443
5506.62 2069
5507.32 1860
5508.02 1799
5508.72 1813
5509.42 1845
5510.12 1820
5510.82 1675
5511.52 1813
5512.22 1629
5512.92 1625
5513.62 1700
5514.32 1593
5515.02 1683
5515.72 1646
5516.42 1725
5517.12 1694
5517.82 1634
5518.52 1699
5519.22 1673
5519.93 1771
5520.63 1659
5521.33 1579
5522.03 1560
5522.73 1491
5523.43 1575
5524.13 1383
5524.83 1415
5525.53 1297
5526.23 1242
5526.94 1369
5527.64 1448
5528.34 1409
5529.04 1310
5529.74 1365
5530.44 1426
5531.14 1369
5531.85 1377
5532.55 1242
5533.25 1310
5533.95 1491
5534.65 1348
5535.35 1431
5536.06 1321
5536.76 1178
5537.46 1311
5538.16 1336
5538.86 1344
5539.57 1391
5540.27 1441
5540.97 1320
5541.67 1338
5542.37 1320
5543.08 1243
5543.78 1306
5544.48 1411
5545.18 1355
5545.89 1267
5546.59 1214
5547.29 1232
5547.99 1216
5548.70 1270
5549.40 1264
5550.10 1347
5550.81 1305
5551.51 1210
5552.21 1175
5552.91 1256
5553.62 1275
5554.32 1235
5555.02 1246
5555.73 1270
5556.43 1327
5557.13 1200
5557.84 1176
5558.54 1243
5559.24 1250
5559.95 1245
5560.65 1148
5561.35 1200
5562.06 1253
5562.76 1255
5563.46 1287
5564.17 1438
5564.87 1245
5565.57 1228
5566.28 1300
5566.98 1285
5567.69 1222
5568.39 1084
5569.09 1170
5569.80 1151
5570.50 1131
5571.21 1132
5571.91 1150
5572.61 1208
5573.32 1197
5574.02 1147
5574.73 1274
5575.43 1290
5576.14 1244
5576.84 1246
5577.54 1196
5578.25 1079
5578.95 1237
5579.66 1215
5580.36 1219
5581.07 1191
5581.77 1136
5582.48 1140
5583.18 1172
5583.89 1292
5584.59 1124
5585.30 1113
5586.00 1104
5586.71 1125
5587.41 1115
5588.12 1152
5588.82 1079
5589.53 1123
5590.23 1055
5590.94 1134
5591.64 1086
5592.35 1141
5593.05 1093
5593.76 1090
5594.47 1079
5595.17 1130
5595.88 1102
5596.58 1145
5597.29 1131
5597.99 1071
5598.70 1000
5599.41 1008
5600.11 1014
5600.82 1038
5601.52 1077
5602.23 1107
5602.94 1116
5603.64 1269
5604.35 1227
5605.05 1130
5605.76 1177
5606.47 1183
5607.17 1113
5607.88 1159
5608.59 1076
5609.29 1058
5610.00 1150
5610.70 1078
5611.41 1118
5612.12 1012
5612.82 1012
5613.53 1029
5614.24 1104
5614.95 1064
5615.65 1040
5616.36 1105
5617.07 1090
5617.77 1113
5618.48 1021
5619.19 970
5619.89 983
5620.60 1055
5621.31 1222
5622.02 1069
5622.72 1064
5623.43 1070
5624.14 1050
5624.85 975
5625.55 967
5626.26 959
5626.97 1104
5627.68 1179
5628.38 1124
5629.09 1172
5629.80 1110
5630.51 1056
5631.21 1112
5631.92 1089
5632.63 1132
5633.34 1180
5634.05 1275
5634.75 1228
5635.46 1162
5636.17 1117
5636.88 1117
5637.59 1169
5638.30 1225
5639.00 1086
5639.71 1150
5640.42 1140
5641.13 1129
5641.84 1061
5642.55 1106
5643.26 1119
5643.96 982
5644.67 990
5645.38 1053
5646.09 1086
5646.80 1085
5647.51 1104
5648.22 1115
5648.93 1064
5649.64 1017
5650.34 1050
5651.05 1091
5651.76 1096
5652.47 1168
5653.18 1137
5653.89 1025
5654.60 1114
5655.31 1055
5656.02 1028
5656.73 1094
5657.44 1239
5658.15 1156
5658.86 1093
5659.57 1077
5660.28 1151
5660.99 1122
5661.70 1130
5662.41 1040
5663.12 1017
5663.83 1118
5664.54 1122
5665.25 1075
5665.96 1083
5666.67 1096
5667.38 1109
5668.09 1146
5668.80 1388
5669.51 1282
5670.22 1276
5670.93 1235
5671.64 1218
5672.35 1359
5673.06 1326
5673.77 1207
5674.48 1108
5675.19 1161
5675.90 1097
5676.61 1137
5677.32 1118
5678.03 1055
5678.74 1076
5679.45 977
5680.17 1072
5680.88 1144
5681.59 1101
5682.30 1187
5683.01 1045
5683.72 1100
5684.43 1071
5685.14 1068
5685.85 1037
5686.57 1030
5687.28 1078
5687.99 1188
5688.70 1011
5689.41 1046
5690.12 1024
5690.84 1050
5691.55 965
5692.26 1033
5692.97 1008
5693.68 1013
5694.39 1027
5695.11 1066
5695.82 1022
5696.53 935
5697.24 1042
5697.95 931
5698.67 997
5699.38 1015
5700.09 1010
5700.80 1028
5701.51 1021
5702.23 965
5702.94 1003
5703.65 1006
5704.36 944
5705.08 1021
5705.79 1068
5706.50 1080
5707.21 985
5707.93 1065
5708.64 1061
5709.35 952
5710.07 1054
5710.78 937
5711.49 915
5712.20 1068
5712.92 917
5713.63 996
5714.34 962
5715.06 1125
5715.77 1022
5716.48 960
5717.20 1073
5717.91 983
5718.62 945
5719.34 907
5720.05 1026
5720.76 1001
5721.48 969
5722.19 1045
5722.90 1179
5723.62 1097
5724.33 1017
5725.05 1028
5725.76 1006
5726.47 1001
5727.19 1018
5727.90 1066
5728.61 969
5729.33 986
5730.04 1057
5730.76 1080
5731.47 1134
5732.19 1021
5732.90 1023
5733.61 974
5734.33 1019
5735.04 992
5735.76 1045
5736.47 1125
5737.19 1123
5737.90 1011
5738.61 1008
5739.33 1059
5740.04 1008
5740.76 1091
5741.47 1015
5742.19 923
5742.90 974
5743.62 1061
5744.33 1143
5745.05 1004
5745.76 1000
5746.48 1115
5747.19 1128
5747.91 1069
5748.62 1094
5749.34 1163
5750.05 1061
5750.77 1047
5751.49 1005
5752.20 1140
5752.92 1196
5753.63 1327
5754.35 1204
5755.06 1208
5755.78 1250
5756.49 1263
5757.21 1213
5757.93 1187
5758.64 1247
5759.36 1238
5760.07 1200
5760.79 1221
5761.51 1175
5762.22 1105
5762.94 1344
5763.65 1219
5764.37 1290
5765.09 1359
5765.80 1218
5766.52 1329
5767.24 1465
5767.95 1551
5768.67 1757
5769.39 1857
5770.10 2010
5770.82 2111
5771.53 2072
5772.25 1870
5772.97 1787
5773.69 1786
5774.40 1591
5775.12 1461
5775.84 1458
5776.55 1294
5777.27 1405
5777.99 1455
5778.70 1434
5779.42 1477
5780.14 1437
5780.86 1375
5781.57 1403
5782.29 1405
5783.01 1293
5783.72 1411
5784.44 1505
5785.16 1381
5785.88 1319
5786.59 1346
5787.31 1291
5788.03 1269
5788.75 1342
5789.47 1314
5790.18 1268
5790.90 1298
5791.62 1297
5792.34 1148
5793.06 1208
5793.77 1221
5794.49 1283
5795.21 1257
5795.93 1234
5796.65 1233
5797.36 1330
5798.08 1380
5798.80 1304
5799.52 1398
5800.24 1433
5800.96 1316
5801.67 1366
5802.39 1414
5803.11 1339
5803.83 1289
5804.55 1257
5805.27 1237
5805.99 1216
5806.71 1141
5807.42 1248
5808.14 1314
5808.86 1179
5809.58 1086
5810.30 1113
5811.02 1151
5811.74 1210
5812.46 1159
5813.18 1274
5813.90 1205
5814.62 1188
5815.34 1127
5816.05 1031
5816.77 1160
5817.49 1177
5818.21 1208
5818.93 1288
5819.65 1198
5820.37 1126
5821.09 1218
5821.81 1111
5822.53 1223
5823.25 1159
5823.97 1210
5824.69 1053
5825.41 1088
5826.13 1187
5826.85 1141
5827.57 1182
5828.29 1232
5829.01 1187
5829.73 1197
5830.45 1119
5831.17 1137
5831.89 1162
5832.61 998
5833.33 986
5834.05 1060
5834.78 1079
5835.50 1090
5836.22 989
5836.94 1126
5837.66 1016
5838.38 988
5839.10 1223
5839.82 1143
5840.54 1099
5841.26 1101
5841.98 1183
5842.70 1158
5843.43 1118
5844.15 1234
5844.87 1201
5845.59 1113
5846.31 1187
5847.03 1184
5847.75 1122
5848.47 1104
5849.20 1111
5849.92 1098
5850.64 1098
5851.36 1025
5852.08 1060
5852.80 1025
5853.53 1062
5854.25 1051
5854.97 1061
5855.69 1129
5856.41 1059
5857.14 1160
5857.86 1211
5858.58 1197
5859.30 1105
5860.02 1151
5860.75 1118
5861.47 1134
5862.19 1094
5862.91 1160
5863.64 1143
5864.36 1149
5865.08 1141
5865.80 1083
5866.52 1190
5867.25 1266
5867.97 1113
5868.69 1179
5869.42 1277
5870.14 1310
5870.86 1295
5871.58 1170
5872.31 1098
5873.03 1217
5873.75 1166
5874.48 1111
5875.20 1157
5875.92 1254
5876.65 1193
5877.37 1219
5878.09 1096
5878.81 1216
5879.54 1334
5880.26 1266
5880.99 1167
5881.71 1176
5882.43 1118
5883.16 1236
5883.88 1337
5884.60 1334
5885.33 1248
5886.05 1259
5886.77 1350
5887.50 1329
5888.22 1252
5888.95 1296
5889.67 1290
5890.39 1251
5891.12 1270
5891.84 1317
5892.57 1343
5893.29 1274
5894.01 1178
5894.74 1179
5895.46 1231
5896.19 1219
5896.91 1161
5897.64 1267
5898.36 1214
5899.09 1187
5899.81 1272
5900.53 1418
5901.26 1309
5901.98 1288
5902.71 1343
5903.43 1291
5904.16 1311
5904.88 1267
5905.61 1354
5906.33 1342
5907.06 1396
5907.78 1344
5908.51 1464
5909.23 1532
5909.96 1399
5910.68 1399
5911.41 1404
5912.14 1350
5912.86 1452
5913.59 1412
5914.31 1442
5915.04 1373
5915.76 1400
5916.49 1627
5917.21 1507
5917.94 1385
5918.67 1365
5919.39 1471
5920.12 1496
5920.84 1456
5921.57 1677
5922.29 1647
5923.02 1502
5923.75 1532
5924.47 1463
5925.20 1501
5925.93 1611
5926.65 1599
5927.38 1669
5928.10 1685
5928.83 1753
5929.56 1773
5930.28 1725
5931.01 1699
5931.74 1757
5932.46 1751
5933.19 1793
5933.92 1793
5934.64 1938
5935.37 1854
5936.10 1931
5936.82 2036
5937.55 1926
5938.28 2054
5939.00 2162
5939.73 2150
5940.46 2098
5941.19 2071
5941.91 2040
5942.64 2236
5943.37 2311
5944.09 2441
5944.82 2419
5945.55 2522
5946.28 2603
5947.00 2534
5947.73 2649
5948.46 2907
5949.19 2732
5949.92 2893
5950.64 3036
5951.37 3394
5952.10 3331
5952.83 3579
5953.55 3896
5954.28 3858
5955.01 3561
5955.74 3556
5956.47 3448
5957.19 3622
5957.92 3306
5958.65 3312
5959.38 3288
5960.11 3303
5960.84 3330
5961.56 3189
5962.29 3288
5963.02 3491
5963.75 3582
5964.48 4018
5965.21 4148
5965.94 4643
5966.66 4837
5967.39 5052
5968.12 5064
5968.85 4749
5969.58 4550
5970.31 4566
5971.04 4214
5971.77 3942
5972.50 3841
5973.22 3960
5973.95 3840
5974.68 3819
5975.41 3863
5976.14 3687
5976.87 3836
5977.60 3937
5978.33 4186
5979.06 4102
5979.79 4110
5980.52 4237
5981.25 4328
5981.98 4281
5982.71 4553
5983.44 4592
5984.17 4673
5984.90 4462
5985.63 4556
5986.36 4550
5987.09 4421
5987.82 4608
5988.55 4548
5989.28 4610
5990.01 4627
5990.74 4589
5991.47 4894
5992.20 5048
5992.93 4788
5993.66 4859
5994.39 5023
5995.12 5192
5995.85 5406
5996.58 5223
5997.31 5291
5998.04 5330
5998.77 5322
5999.50 5342
6000.23 5193
6000.96 5081
6001.69 5156
6002.42 5019
6003.16 4779
6003.89 4834
6004.62 4871
6005.35 4993
6006.08 4865
6006.81 5238
6007.54 5557
6008.27 5982
6009.00 7091
6009.74 8006
6010.47 9309
6011.20 11072
6011.93 12647
6012.66 14233
6013.39 15408
6014.13 16167
6014.86 15723
6015.59 14892
6016.32 13740
6017.05 12610
6017.78 10861
6018.52 9465
6019.25 8178
6019.98 7057
6020.71 5876
6021.44 5427
6022.18 5098
6022.91 4631
6023.64 4392
6024.37 4174
6025.10 3960
6025.84 3988
6026.57 3970
6027.30 3893
6028.03 4172
6028.77 4223
6029.50 4235
6030.23 4376
6030.96 4102
6031.70 4222
6032.43 3896
6033.16 3708
6033.90 3561
6034.63 3307
6035.36 3299
6036.09 3114
6036.83 3183
6037.56 3424
6038.29 3438
6039.03 3388
6039.76 3403
6040.49 3526
6041.23 3743
6041.96 3691
6042.69 3843
6043.43 3750
6044.16 3756
6044.89 3672
6045.63 3641
6046.36 3905
6047.09 4098
6047.83 4108
6048.56 4030
6049.29 4309
6050.03 4643
6050.76 4854
6051.50 5001
6052.23 5335
6052.96 5602
6053.70 5520
6054.43 5512
6055.17 5214
6055.90 4725
6056.63 4436
6057.37 4262
6058.10 4046
6058.84 3918
6059.57 3983
6060.31 3707
6061.04 3630
6061.77 3661
6062.51 3617
6063.24 3560
6063.98 3594
6064.71 3487
6065.45 3349
6066.18 3225
6066.92 3349
6067.65 3331
6068.39 3274
6069.12 3142
6069.86 3272
6070.59 3139
6071.33 3071
6072.06 3026
6072.80 2946
6073.53 2918
6074.27 2935
6075.00 2766
6075.74 2850
6076.47 2832
6077.21 2778
6077.95 2605
6078.68 2691
6079.42 2766
6080.15 2789
6080.89 2623
6081.62 2773
6082.36 2736
6083.09 2697
6083.83 2579
6084.57 2686
6085.30 2478
6086.04 2563
6086.77 2579
6087.51 2541
6088.25 2625
6088.98 2720
6089.72 2873
6090.46 2964
6091.19 3031
6091.93 3033
6092.66 3033
6093.40 2913
6094.14 2735
6094.87 2555
6095.61 2544
6096.35 2512
6097.08 2425
6097.82 2446
6098.56 2514
6099.29 2449
6100.03 2480
6100.77 2454
6101.50 2355
6102.24 2279
6102.98 2199
6103.72 2215
6104.45 2247
6105.19 2170
6105.93 2252
6106.66 2178
6107.40 2243
6108.14 2229
6108.88 2413
6109.61 2612
6110.35 2377
6111.09 2292
6111.83 2232
6112.56 2377
6113.30 2396
6114.04 2489
6114.78 2430
6115.51 2522
6116.25 2483
6116.99 2531
6117.73 2568
6118.47 2486
6119.20 2409
6119.94 2394
6120.68 2333
6121.42 2291
6122.16 2477
6122.89 2423
6123.63 2538
6124.37 2426
6125.11 2580
6125.85 2334
6126.59 2427
6127.32 2429
6128.06 2359
6128.80 2371
6129.54 2390
6130.28 2500
6131.02 2588
6131.76 2525
6132.49 2562
6133.23 2623
6133.97 2689
6134.71 2809
6135.45 2746
6136.19 2833
6136.93 2821
6137.67 2990
6138.41 2922
6139.15 2993
6139.88 3092
6140.62 3208
6141.36 3180
6142.10 3074
6142.84 3144
6143.58 3171
6144.32 2982
6145.06 2921
6145.80 3045
6146.54 2999
6147.28 2890
6148.02 2960
6148.76 3083
6149.50 2939
6150.24 2867
6150.98 2875
6151.72 2896
6152.46 2927
6153.20 2985
6153.94 3102
6154.68 3085
6155.42 3072
6156.16 3232
6156.90 3112
6157.64 3041
6158.38 3180
6159.12 3232
6159.86 3301
6160.60 3356
6161.34 3350
6162.08 3349
6162.82 3508
6163.56 3762
6164.30 3918
6165.05 4127
6165.79 4138
6166.53 4007
6167.27 4089
6168.01 4426
6168.75 4680
6169.49 4304
6170.23 4243
6170.97 4293
6171.71 4156
6172.46 3989
6173.20 3807
6173.94 4009
6174.68 4020
6175.42 4060
6176.16 4054
6176.90 4230
6177.64 4617
6178.39 5031
6179.13 5603
6179.87 6181
6180.61 7085
6181.35 8353
6182.09 9642
6182.84 10344
6183.58 10954
6184.32 10983
6185.06 10527
6185.80 10080
6186.55 9012
6187.29 8116
6188.03 7074
6188.77 6603
6189.52 5728
6190.26 5175
6191.00 4840
6191.74 4707
6192.48 4481
6193.23 4243
6193.97 4504
6194.71 4512
6195.45 4307
6196.20 4471
6196.94 4476
6197.68 4356
6198.43 4378
6199.17 4355
6199.91 4162
6200.65 4113
6201.40 4100
6202.14 4189
6202.88 4251
6203.63 4502
6204.37 5040
6205.11 5890
6205.86 7196
6206.60 8442
6207.34 10031
6208.09 11453
6208.83 12854
6209.57 13655
6210.32 13678
6211.06 13501
6211.80 12713
6212.55 11606
6213.29 10002
6214.03 8172
6214.78 6891
6215.52 6025
6216.26 5568
6217.01 4745
6217.75 4245
6218.50 3693
6219.24 3712
6219.98 3456
6220.73 3469
6221.47 3688
6222.22 3697
6222.96 3619
6223.71 3647
6224.45 3507
6225.19 3449
6225.94 3409
6226.68 3306
6227.43 3090
6228.17 3062
6228.92 2997
6229.66 2869
6230.41 2877
6231.15 2726
6231.90 2668
6232.64 2498
6233.39 2514
6234.13 2565
6234.87 2630
6235.62 2750
6236.36 2564
6237.11 2801
6237.86 3020
6238.60 3153
6239.35 3083
6240.09 3042
6240.84 3070
6241.58 3049
6242.33 3008
6243.07 2994
6243.82 2948
6244.56 2918
6245.31 3036
6246.05 3150
6246.80 3321
6247.55 3174
6248.29 3249
6249.04 3318
6249.78 3020
6250.53 2997
6251.27 3025
6252.02 2825
6252.77 2713
6253.51 2702
6254.26 2792
6255.01 2624
6255.75 2633
6256.50 2636
6257.24 2601
6257.99 2651
6258.74 2453
6259.48 2605
6260.23 2665
6260.98 2512
6261.72 2512
6262.47 2519
6263.22 2499
6263.96 2369
6264.71 2281
6265.46 2260
6266.20 2259
6266.95 2308
6267.70 2285
6268.44 2296
6269.19 2353
6269.94 2415
6270.68 2215
6271.43 2214
6272.18 2297
6272.93 2279
6273.67 2492
6274.42 2478
6275.17 2436
6275.92 2559
6276.66 2420
6277.41 2469
6278.16 2442
6278.91 2428
6279.65 2350
6280.40 2152
6281.15 2171
6281.90 2184
6282.64 2125
6283.39 2109
6284.14 2070
6284.89 2091
6285.64 2081
6286.38 2094
6287.13 1904
6287.88 1880
6288.63 2019
6289.38 2038
6290.12 1943
6290.87 1938
6291.62 2067
6292.37 1987
6293.12 2023
6293.87 2018
6294.61 2030
6295.36 1932
6296.11 2008
6296.86 2054
6297.61 1938
6298.36 1886
6299.11 1947
6299.86 1833
6300.60 1767
6301.35 1888
6302.10 1785
6302.85 1909
6303.60 1772
6304.35 1794
6305.10 1831
6305.85 1725
6306.60 1712
6307.35 1676
6308.10 1776
6308.85 1726
6309.59 1734
6310.34 1896
6311.09 1886
6311.84 1884
6312.59 1916
6313.34 1868
6314.09 1907
6314.84 1890
6315.59 2050
6316.34 2022
6317.09 1938
6317.84 1903
6318.59 1920
6319.34 1961
6320.09 1919
6320.84 1935
6321.59 1768
6322.34 1766
6323.09 1736
6323.84 1705
6324.59 1640
6325.34 1697
6326.09 1699
6326.84 1789
6327.59 1698
6328.34 1596
6329.09 1725
6329.85 1671
6330.60 1745
6331.35 1703
6332.10 1949
6332.85 1605
6333.60 1759
6334.35 1733
6335.10 1533
6335.85 1574
6336.60 1689
6337.35 1693
6338.10 1638
6338.86 1709
6339.61 1552
6340.36 1542
6341.11 1546
6341.86 1477
6342.61 1494
6343.36 1686
6344.12 1746
6344.87 1667
6345.62 1675
6346.37 1716
6347.12 1702
6347.87 1773
6348.62 1733
6349.38 1928
6350.13 1919
6350.88 1764
6351.63 1787
6352.38 1955
6353.14 1853
6353.89 1835
6354.64 2023
6355.39 1956
6356.14 1902
6356.90 1795
6357.65 1890
6358.40 2079
6359.15 1910
6359.91 1680
6360.66 1730
6361.41 1707
6362.16 1776
6362.92 1636
6363.67 1704
6364.42 1644
6365.17 1511
6365.93 1681
6366.68 1750
6367.43 1653
6368.19 1627
6368.94 1692
6369.69 1674
6370.44 1670
6371.20 1720
6371.95 1646
6372.70 1674
6373.46 1703
6374.21 1617
6374.96 1532
6375.72 1481
6376.47 1661
6377.22 1648
6377.98 1589
6378.73 1650
6379.48 1613
6380.24 1739
6380.99 1695
6381.75 1690
6382.50 1702
6383.25 1579
6384.01 1630
6384.76 1632
6385.51 1625
6386.27 1653
6387.02 1608
6387.78 1568
6388.53 1537
6389.28 1564
6390.04 1651
6390.79 1614
6391.55 1707
6392.30 1730
6393.06 1686
6393.81 1686
6394.56 1571
6395.32 1622
6396.07 1527
6396.83 1496
6397.58 1532
6398.34 1532
6399.09 1527
6399.85 1574
6400.60 1509
6401.36 1553
6402.11 1619
6402.87 1483
6403.62 1471
6404.38 1583
6405.13 1635
6405.89 1633
6406.64 1637
6407.40 1595
6408.15 1525
6408.91 1581
6409.66 1572
6410.42 1698
6411.17 1667
6411.93 1648
6412.68 1490
6413.44 1546
6414.20 1495
6414.95 1565
6415.71 1597
6416.46 1444
6417.22 1601
6417.97 1634
6418.73 1622
6419.49 1560
6420.24 1525
6421.00 1566
6421.75 1558
6422.51 1502
6423.27 1727
6424.02 1718
6424.78 1687
6425.54 1661
6426.29 1526
6427.05 1709
6427.80 1768
6428.56 1628
6429.32 1688
6430.07 1732
6430.83 1763
6431.59 1723
6432.34 1648
6433.10 1821
6433.86 1799
6434.61 1680
6435.37 1725
6436.13 1665
6436.88 1754
6437.64 1708
6438.40 1684
6439.16 1729
6439.91 1752
6440.67 1740
6441.43 1682
6442.18 1768
6442.94 1746
6443.70 1785
6444.46 1875
6445.21 1912
6445.97 1906
6446.73 1860
6447.49 1910
6448.24 1866
6449.00 1873
6449.76 1895
6450.52 2020
6451.28 2100
6452.03 2059
6452.79 1969
6453.55 2033
6454.31 2087
6455.06 1977
6455.82 2068
6456.58 2071
6457.34 2009
6458.10 1932
6458.86 2004
6459.61 2037
6460.37 2024
6461.13 2147
6461.89 2245
6462.65 2356
6463.41 2249
6464.16 2220
6464.92 2272
6465.68 2368
6466.44 2383
6467.20 2431
6467.96 2433
6468.72 2519
6469.48 2459
6470.23 2395
6470.99 2458
6471.75 2322
6472.51 2331
6473.27 2524
6474.03 2614
6474.79 2695
6475.55 2628
6476.31 2634
6477.07 2740
6477.83 2840
6478.59 2741
6479.35 2738
6480.10 2809
6480.86 2775
6481.62 2851
6482.38 2870
6483.14 2928
6483.90 2926
6484.66 3031
6485.42 3055
6486.18 3317
6486.94 3356
6487.70 3216
6488.46 3213
6489.22 3416
6489.98 3481
6490.74 3547
6491.50 3512
6492.26 3718
6493.02 3815
6493.78 3797
6494.54 3561
6495.30 3988
6496.06 3940
6496.82 3745
6497.59 3770
6498.35 3801
6499.11 3751
6499.87 3819
6500.63 3995
6501.39 3883
6502.15 3933
6502.91 4302
6503.67 4639
6504.43 5419
6505.19 6685
6505.95 8291
6506.71 9724
6507.48 11228
6508.24 12930
6509.00 13985
6509.76 14150
6510.52 13835
6511.28 12764
6512.04 11420
6512.80 9905
6513.57 8473
6514.33 7365
6515.09 6319
6515.85 5666
6516.61 5150
6517.37 4809
6518.14 4646
6518.90 4500
6519.66 4531
6520.42 4665
6521.18 4653
6521.95 4663
6522.71 4681
6523.47 4975
6524.23 5149
6524.99 5375
6525.76 5656
6526.52 5634
6527.28 5746
6528.04 5865
6528.80 5850
6529.57 5779
6530.33 5725
6531.09 5918
6531.85 5938
6532.62 6369
6533.38 7145
6534.14 8857
6534.91 10356
6535.67 11659
6536.43 13118
6537.19 13714
6537.96 13607
6538.72 13233
6539.48 11730
6540.25 10311
6541.01 8656
6541.77 7641
6542.53 6493
6543.30 5681
6544.06 5204
6544.82 4964
6545.59 4679
6546.35 4736
6547.11 4740
6547.88 4742
6548.64 4521
6549.41 4586
6550.17 4699
6550.93 4925
6551.70 5011
6552.46 5264
6553.22 5463
6553.99 5758
6554.75 5943
6555.52 6173
6556.28 5742
6557.04 5675
6557.81 5429
6558.57 5264
6559.34 4813
6560.10 4513
6560.86 4207
6561.63 4183
6562.39 4133
6563.16 4149
6563.92 4277
6564.69 4042
6565.45 4133
6566.21 4315
6566.98 4133
6567.74 4096
6568.51 4152
6569.27 4134
6570.04 4092
6570.80 4001
6571.57 3991
6572.33 4053
6573.10 4217
6573.86 4324
6574.63 4490
6575.39 4791
6576.16 4623
6576.92 4337
6577.69 4264
6578.45 4254
6579.22 4226
6579.98 4132
6580.75 4185
6581.51 4006
6582.28 4127
6583.05 4211
6583.81 4113
6584.58 4168
6585.34 4241
6586.11 4240
6586.87 4272
6587.64 4161
6588.41 4046
6589.17 4227
6589.94 4221
6590.70 4469
6591.47 4718
6592.24 4965
6593.00 5057
6593.77 5539
6594.53 5716
6595.30 5899
6596.07 5864
6596.83 5463
6597.60 5431
6598.37 4974
6599.13 4864
6599.90 4508
6600.66 4250
6601.43 4183
6602.20 3914
6602.96 3766
6603.73 3631
6604.50 3652
6605.26 3565
6606.03 3544
6606.80 3520
6607.57 3392
6608.33 3246
6609.10 3454
6609.87 3559
6610.63 3544
6611.40 3396
6612.17 3535
6612.94 3461
6613.70 3367
6614.47 3361
6615.24 3464
6616.00 3447
6616.77 3396
6617.54 3518
6618.31 3441
6619.08 3361
6619.84 3577
6620.61 3663
6621.38 3766
6622.15 3949
6622.91 4133
6623.68 4222
6624.45 4144
6625.22 4019
6625.99 3783
6626.75 3547
6627.52 3425
6628.29 3533
6629.06 3461
6629.83 3258
6630.59 3305
6631.36 3360
6632.13 3569
6632.90 3673
6633.67 3815
6634.44 4017
6635.21 3999
6635.97 4187
6636.74 4147
6637.51 4271
6638.28 4241
6639.05 4200
6639.82 4368
6640.59 4401
6641.36 4298
6642.12 4303
6642.89 4272
6643.66 4046
6644.43 4003
6645.20 3727
6645.97 3588
6646.74 3399
6647.51 3199
6648.28 2990
6649.05 2907
6649.82 2869
6650.59 2930
6651.36 2884
6652.12 2944
6652.89 2975
6653.66 3003
6654.43 2778
6655.20 2802
6655.97 2854
6656.74 2886
6657.51 2799
6658.28 2868
6659.05 2790
6659.82 2797
6660.59 2730
6661.36 2582
6662.13 2660
6662.90 2758
6663.67 2747
6664.44 2524
6665.21 2712
6665.98 2740
6666.75 2769
6667.52 2599
6668.30 2730
6669.07 2826
6669.84 2847
6670.61 3060
6671.38 2993
6672.15 3011
6672.92 2937
6673.69 2924
6674.46 2980
6675.23 3005
6676.00 3048
6676.77 2919
6677.54 2764
6678.32 2946
6679.09 2979
6679.86 3019
6680.63 3145
6681.40 3272
6682.17 3235
6682.94 3394
6683.71 3734
6684.49 3746
6685.26 3766
6686.03 3708
6686.80 3551
6687.57 3471
6688.34 3289
6689.11 3120
6689.89 2804
6690.66 2712
6691.43 2762
6692.20 2589
6692.97 2423
6693.75 2493
6694.52 2587
6695.29 2556
6696.06 2415
6696.83 2437
6697.61 2509
6698.38 2415
6699.15 2435
6699.92 2448
6700.70 2414
6701.47 2398
6702.24 2423
6703.01 2467
6703.79 2284
6704.56 2302
6705.33 2270
6706.10 2445
6706.88 2314
6707.65 2321
6708.42 2322
6709.19 2290
6709.97 2277
6710.74 2213
6711.51 2200
6712.29 2063
6713.06 2030
6713.83 2102
6714.61 2072
6715.38 2093
6716.15 2094
6716.92 2067
6717.70 1995
6718.47 2058
6719.24 2036
6720.02 1927
6720.79 1967
6721.57 1983
6722.34 2083
6723.11 1972
6723.89 2074
6724.66 2031
6725.43 2010
6726.21 2137
6726.98 2162
6727.76 2018
6728.53 1926
6729.30 2022
6730.08 1836
6730.85 1831
6731.63 1895
6732.40 2045
6733.17 2092
6733.95 1945
6734.72 2063
6735.50 2048
6736.27 1961
6737.05 2166
6737.82 2264
6738.59 2084
6739.37 2164
6740.14 2064
6740.92 2149
6741.69 2158
6742.47 2080
6743.24 2114
6744.02 2261
6744.79 2114
6745.57 2162
6746.34 2174
6747.12 2139
6747.89 2195
6748.67 2324
6749.44 2482
6750.22 2576
6750.99 2737
6751.77 2776
6752.54 3006
6753.32 3094
6754.09 3035
6754.87 2949
6755.65 2860
6756.42 2647
6757.20 2605
6757.97 2591
6758.75 2563
6759.52 2580
6760.30 2477
6761.08 2362
6761.85 2389
6762.63 2154
6763.40 2147
6764.18 2222
6764.96 2151
6765.73 2195
6766.51 2287
6767.28 2315
6768.06 2345
6768.84 2345
6769.61 2259
6770.39 2240
6771.17 2143
6771.94 2116
6772.72 2117
6773.50 2088
6774.27 2006
6775.05 1925
6775.82 1866
6776.60 1842
6777.38 1937
6778.16 1976
6778.93 2008
6779.71 1887
6780.49 1994
6781.26 1962
6782.04 1871
6782.82 1963
6783.59 1948
6784.37 1805
6785.15 1849
6785.93 1950
6786.70 1914
6787.48 1978
6788.26 1886
6789.04 1725
6789.81 1735
6790.59 1694
6791.37 1702
6792.15 1688
6792.92 1674
6793.70 1738
6794.48 1658
6795.26 1669
6796.03 1701
6796.81 1737
6797.59 1725
6798.37 1789
6799.15 1720
6799.92 1666
6800.70 1827
6801.48 1816
6802.26 1673
6803.04 1727
6803.81 1734
6804.59 1701
6805.37 1678
6806.15 1717
6806.93 1777
6807.71 1905
6808.49 1835
6809.26 1767
6810.04 1741
6810.82 1773
6811.60 1705
6812.38 1740
6813.16 1781
6813.94 1798
6814.72 1659
6815.49 1791
6816.27 1747
6817.05 1552
6817.83 1670
6818.61 1705
6819.39 1812
6820.17 1796
6820.95 1700
6821.73 1828
6822.51 1856
6823.29 1847
6824.07 1814
6824.85 1789
6825.62 1787
6826.40 1724
6827.18 1711
6827.96 1706
6828.74 1729
6829.52 1674
6830.30 1699
6831.08 1723
6831.86 1683
6832.64 1795
6833.42 1777
6834.20 1905
6834.98 1963
6835.76 2096
6836.54 2335
6837.32 2625
6838.10 2611
6838.88 2779
6839.66 2906
6840.44 2938
6841.22 2906
6842.01 2842
6842.79 2775
6843.57 2439
6844.35 2318
6845.13 2193
6845.91 2059
6846.69 2158
6847.47 2311
6848.25 2602
6849.03 2653
6849.81 2789
6850.59 2977
6851.37 3173
6852.16 3282
6852.94 3132
6853.72 2985
6854.50 2808
6855.28 2536
6856.06 2325
6856.84 2315
6857.62 2291
6858.41 2183
6859.19 2122
6859.97 1966
6860.75 1835
6861.53 2053
6862.31 2074
6863.09 2098
6863.88 2015
6864.66 2052
6865.44 2112
6866.22 2123
6867.00 2309
6867.79 2232
6868.57 2356
6869.35 2364
6870.13 2341
6870.91 2284
6871.70 2331
6872.48 2169
6873.26 2332
6874.04 2220
6874.83 2110
6875.61 2283
6876.39 2296
6877.17 2453
6877.96 2481
6878.74 2510
6879.52 2707
6880.30 2607
6881.09 2824
6881.87 2870
6882.65 2929
6883.43 3091
6884.22 3024
6885.00 3303
6885.78 3575
6886.57 4003
6887.35 4531
6888.13 4739
6888.92 5199
6889.70 5155
6890.48 4923
6891.26 4502
6892.05 4097
6892.83 3787
6893.62 3337
6894.40 2985
6895.18 2987
6895.97 2741
6896.75 2696
6897.53 2669
6898.32 2589
6899.10 2804
6899.88 2705
6900.67 2687
6901.45 2709
6902.24 2753
6903.02 2825
6903.80 2789
6904.59 2826
6905.37 2705
6906.16 2654
6906.94 2763
6907.72 2715
6908.51 2706
6909.29 2733
6910.08 2532
6910.86 2462
6911.65 2501
6912.43 2502
6913.21 2437
6914.00 2387
6914.78 2395
6915.57 2429
6916.35 2370
6917.14 2394
6917.92 2371
6918.71 2344
6919.49 2421
6920.28 2508
6921.06 2492
6921.85 2607
6922.63 2480
6923.42 2435
6924.20 2424
6924.99 2453
6925.77 2682
6926.56 2649
6927.34 2607
6928.13 2604
6928.91 2597
6929.70 2778
6930.49 2710
6931.27 2653
6932.06 2659
6932.84 2705
6933.63 2632
6934.41 2663
6935.20 2700
6935.99 2648
6936.77 2822
6937.56 2848
6938.34 2945
6939.13 3168
6939.92 3195
6940.70 3460
6941.49 3871
6942.27 4036
6943.06 4063
6943.85 4129
6944.63 4252
6945.42 4428
6946.21 4425
6946.99 4415
6947.78 4402
6948.57 4246
6949.35 4072
6950.14 4049
6950.92 4020
6951.71 3805
6952.50 3668
6953.29 3627
6954.07 3607
6954.86 3576
6955.65 3677
6956.43 3787
6957.22 3755
6958.01 3797
6958.79 3840
6959.58 3775
6960.37 3629
6961.16 3745
6961.94 3705
6962.73 4052
6963.52 3907
6964.31 4008
6965.09 4155
6965.88 4491
6966.67 4432
6967.46 4786
6968.24 4990
6969.03 5029
6969.82 5418
6970.61 5569
6971.39 5669
6972.18 5524
6972.97 5642
6973.76 5537
6974.55 5580
6975.33 5624
6976.12 5797
6976.91 5394
6977.70 5498
6978.49 5647
6979.27 6041
6980.06 6451
6980.85 7394
6981.64 9124
6982.43 11493
6983.22 14416
6984.01 17237
6984.79 20220
6985.58 22369
6986.37 23337
6987.16 23573
6987.95 22353
6988.74 20388
6989.53 18086
6990.32 15348
6991.10 12644
6991.89 10479
6992.68 8708
6993.47 6832
6994.26 5742
6995.05 5228
6995.84 4612
6996.63 4393
6997.42 4072
6998.21 3852
6999.00 3877
6999.79 3806
7000.58 3738
7001.36 3773
7002.15 3642
7002.94 3529
7003.73 3484
7004.52 3393
7005.31 3166
7006.10 3041
7006.89 2756
7007.68 2700
7008.47 2729
7009.26 2734
7010.05 2780
7010.84 2867
7011.63 2927
7012.42 3025
7013.21 3224
7014.00 3475
7014.79 3478
7015.58 3458
7016.37 3359
7017.16 3285
7017.96 3252
7018.75 3259
7019.54 3145
7020.33 3282
7021.12 3489
7021.91 3617
7022.70 3847
7023.49 4098
7024.28 4289
7025.07 4361
7025.86 4282
7026.65 4251
7027.44 3918
7028.24 3524
7029.03 3538
7029.82 3505
7030.61 3297
7031.40 3225
7032.19 3111
7032.98 3018
7033.77 2761
7034.57 2834
7035.36 2867
7036.15 2713
7036.94 2884
7037.73 2886
7038.52 2947
7039.32 3133
7040.11 2989
7040.90 2843
7041.69 2937
7042.48 3077
7043.27 3059
7044.07 3019
7044.86 3001
7045.65 3043
7046.44 3152
7047.23 3089
7048.03 3204
7048.82 3504
7049.61 3589
7050.40 3725
7051.20 3654
7051.99 3428
7052.78 3373
7053.57 3266
7054.37 3111
7055.16 3024
7055.95 2938
7056.74 2910
7057.54 3007
7058.33 3048
7059.12 3028
7059.91 2930
7060.71 2780
7061.50 2889
7062.29 2960
7063.09 2855
7063.88 2965
7064.67 2846
7065.47 2833
7066.26 2736
7067.05 2617
7067.85 2614
7068.64 2507
7069.43 2556
7070.23 2460
7071.02 2459
7071.81 2384
7072.61 2356
7073.40 2288
7074.19 2172
7074.99 2150
7075.78 2094
7076.57 2266
7077.37 2154
7078.16 2222
7078.96 2099
7079.75 1985
7080.54 2171
7081.34 2111
7082.13 2140
7082.93 2159
7083.72 2128
7084.51 2158
7085.31 2115
7086.10 2347
7086.90 2306
7087.69 2280
7088.49 2382
7089.28 2406
7090.08 2335
7090.87 2147
7091.66 2074
7092.46 2038
7093.25 2118
7094.05 1963
7094.84 2004
7095.64 1860
7096.43 1866
7097.23 1866
7098.02 1769
7098.82 1875
7099.61 1851
7100.41 1726
7101.20 1735
7102.00 1783
7102.79 2008
7103.59 1865
7104.38 1707
7105.18 1748
7105.98 1687
7106.77 1693
7107.57 1710
7108.36 1733
7109.16 1679
7109.95 1596
7110.75 1544
7111.54 1585
7112.34 1512
7113.14 1580
7113.93 1718
7114.73 1659
7115.52 1756
7116.32 1735
7117.12 1666
7117.91 1564
7118.71 1569
7119.50 1505
7120.30 1588
7121.10 1587
7121.89 1604
7122.69 1578
7123.49 1573
7124.28 1531
7125.08 1523
7125.88 1519
7126.67 1579
7127.47 1636
7128.27 1660
7129.06 1588
7129.86 1705
7130.66 1744
7131.45 1746
7132.25 1582
7133.05 1652
7133.84 1606
7134.64 1655
7135.44 1502
7136.23 1447
7137.03 1410
7137.83 1455
7138.63 1463
7139.42 1396
7140.22 1446
7141.02 1409
7141.82 1393
7142.61 1423
7143.41 1376
7144.21 1352
7145.01 1361
7145.80 1453
7146.60 1367
7147.40 1370
7148.20 1273
7148.99 1251
7149.79 1319
7150.59 1338
7151.39 1429
7152.19 1450
7152.98 1393
7153.78 1364
7154.58 1521
7155.38 1393
7156.18 1387
7156.98 1286
7157.77 1426
7158.57 1493
7159.37 1465
7160.17 1447
7160.97 1421
7161.77 1285
7162.56 1228
7163.36 1344
7164.16 1257
7164.96 1236
7165.76 1369
7166.56 1336
7167.36 1321
7168.16 1287
7168.95 1298
7169.75 1309
7170.55 1246
7171.35 1264
7172.15 1298
7172.95 1285
7173.75 1285
7174.55 1106
7175.35 1141
7176.15 1097
7176.95 1124
7177.75 1177
7178.55 1138
7179.35 1162
7180.14 1289
7180.94 1191
7181.74 1239
7182.54 1266
7183.34 1119
7184.14 1136
7184.94 1095
7185.74 1188
7186.54 1217
7187.34 1161
7188.14 1150
7188.94 1238
7189.74 1162
7190.54 1124
7191.34 1204
7192.14 1068
7192.94 1187
7193.74 1072
7194.54 1116
7195.35 1147
7196.15 1140
7196.95 1190
7197.75 1282
7198.55 1196
7199.35 1167
7200.15 1098
7200.95 1149
7201.75 1073
7202.55 1127
7203.35 1099
7204.15 1155
7204.95 1167
7205.75 1139
7206.56 1045
7207.36 1059
7208.16 1080
7208.96 1203
7209.76 1174
7210.56 1108
7211.36 1181
7212.16 1167
7212.97 1133
7213.77 1091
7214.57 998
7215.37 1101
7216.17 1088
7216.97 1182
7217.78 1102
7218.58 1192
7219.38 1167
7220.18 1211
7220.98 1361
7221.78 1210
7222.59 1119
7223.39 1212
7224.19 1089
7224.99 1096
7225.79 1042
7226.60 1168
7227.40 1192
7228.20 1154
7229.00 1006
7229.81 1097
7230.61 1179
7231.41 1132
7232.21 1140
7233.02 1179
7233.82 1293
7234.62 1196
7235.42 1304
7236.23 1351
7237.03 1365
7237.83 1395
7238.63 1352
7239.44 1325
7240.24 1262
7241.04 1248
7241.85 1119
7242.65 1142
7243.45 1183
7244.26 1191
7245.06 1234
7245.86 1218
7246.67 1130
7247.47 1070
7248.27 1141
7249.08 1262
7249.88 1140
7250.68 1190
7251.49 1232
7252.29 1184
7253.09 1275
7253.90 1227
7254.70 1193
7255.50 1215
7256.31 1230
7257.11 1266
7257.92 1131
7258.72 1160
7259.52 1116
7260.33 1079
7261.13 1173
7261.94 1257
7262.74 1146
7263.54 1141
7264.35 1158
7265.15 1164
7265.96 1274
7266.76 1256
7267.57 1142
7268.37 1275
7269.18 1203
7269.98 1309
7270.78 1307
7271.59 1280
7272.39 1204
7273.20 1198
7274.00 1263
7274.81 1318
7275.61 1263
7276.42 1283
7277.22 1306
7278.03 1317
7278.83 1365
7279.64 1294
7280.44 1361
7281.25 1367
7282.05 1615
7282.86 1783
7283.66 2021
7284.47 2062
7285.28 2123
7286.08 2216
7286.89 2206
7287.69 1947
7288.50 1802
7289.30 1681
7290.11 1623
7290.91 1507
7291.72 1433
7292.53 1383
7293.33 1334
7294.14 1270
7294.94 1264
7295.75 1354
7296.56 1421
7297.36 1383
7298.17 1403
7298.97 1406
7299.78 1367
7300.59 1379
7301.39 1442
7302.20 1355
7303.01 1456
7303.81 1424
7304.62 1455
7305.43 1390
7306.23 1469
7307.04 1353
7307.85 1533
7308.65 1574
7309.46 1631
7310.27 1703
7311.07 1706
7311.88 1555
7312.69 1697
7313.49 1666
7314.30 1720
7315.11 1782
7315.91 2050
7316.72 2374
7317.53 2515
7318.34 2922
7319.14 2965
7319.95 3033
7320.76 2981
7321.57 2512
7322.37 2255
7323.18 1958
7323.99 2004
7324.80 1847
7325.60 1863
7326.41 1770
7327.22 1755
7328.03 1702
7328.83 1587
7329.64 1590
7330.45 1507
7331.26 1529
7332.07 1657
7332.87 1713
7333.68 1612
7334.49 1686
7335.30 1582
7336.11 1544
7336.92 1643
7337.72 1527
7338.53 1637
7339.34 1688
7340.15 1650
7340.96 1496
7341.77 1450
7342.57 1453
7343.38 1509
7344.19 1589
7345.00 1445
7345.81 1453
7346.62 1266
7347.43 1332
7348.24 1314
7349.05 1320
7349.85 1311
7350.66 1394
7351.47 1295
7352.28 1259
7353.09 1215
7353.90 1345
7354.71 1310
7355.52 1303
7356.33 1294
7357.14 1245
7357.95 1421
7358.76 1321
7359.57 1208
7360.38 1217
7361.18 1327
7361.99 1438
7362.80 1359
7363.61 1377
7364.42 1346
7365.23 1334
7366.04 1277
7366.85 1315
7367.66 1256
7368.47 1302
7369.28 1314
7370.09 1245
7370.90 1204
7371.71 1242
7372.52 1195
7373.33 1204
7374.14 1237
7374.96 1220
7375.77 1205
7376.58 1218
7377.39 1295
7378.20 1347
7379.01 1399
7379.82 1429
7380.63 1430
7381.44 1477
7382.25 1551
7383.06 1470
7383.87 1500
7384.68 1529
7385.49 1365
7386.31 1294
7387.12 1221
7387.93 1172
7388.74 1078
7389.55 1050
7390.36 1090
7391.17 1028
7391.98 955
7392.79 1017
7393.61 1048
7394.42 1083
7395.23 1169
7396.04 1107
7396.85 1177
7397.66 1182
7398.48 1209
7399.29 1174
7400.10 1033
7400.91 1109
7401.72 1165
7402.53 1172
7403.35 1103
7404.16 1067
7404.97 1139
7405.78 1037
7406.59 1001
7407.41 1028
7408.22 1037
7409.03 1132
7409.84 1135
7410.66 1112
7411.47 975
7412.28 1012
7413.09 973
7413.91 1103
7414.72 1057
7415.53 1007
7416.34 935
7417.16 984
7417.97 972
7418.78 893
7419.60 928
7420.41 1138
7421.22 1038
7422.03 1025
7422.85 975
7423.66 1003
7424.47 981
7425.29 979
7426.10 979
7426.91 1033
7427.73 965
7428.54 1047
7429.35 1025
7430.17 979
7430.98 1008
7431.79 874
7432.61 936
7433.42 1004
7434.23 1000
7435.05 1026
7435.86 982
7436.67 977
7437.49 964
7438.30 1015
7439.12 1051
7439.93 973
7440.74 961
7441.56 999
7442.37 916
7443.19 995
7444.00 1014
7444.82 897
7445.63 847
7446.44 923
7447.26 911
7448.07 961
7448.89 908
7449.70 955
7450.52 888
7451.33 932
7452.15 885
7452.96 856
7453.77 935
7454.59 912
7455.40 942
7456.22 911
7457.03 882
7457.85 928
7458.66 909
7459.48 898
7460.29 915
7461.11 860
7461.92 854
7462.74 873
7463.55 959
7464.37 874
7465.19 839
7466.00 858
7466.82 898
7467.63 879
7468.45 902
7469.26 964
7470.08 975
7470.89 961
7471.71 953
7472.53 988
7473.34 934
7474.16 963
7474.97 938
7475.79 882
7476.60 841
7477.42 949
7478.24 967
7479.05 914
7479.87 897
7480.69 929
7481.50 959
7482.32 1006
7483.13 945
7483.95 1023
7484.77 1043
7485.58 938
7486.40 927
7487.22 949
7488.03 797
7488.85 828
7489.67 891
7490.48 922
7491.30 977
7492.12 843
7492.93 830
7493.75 858
7494.57 912
7495.38 963
7496.20 900
7497.02 943
7497.84 892
7498.65 929
7499.47 861
7500.29 860
7501.10 869
7501.92 954
7502.74 934
7503.56 919
7504.37 859
7505.19 843
7506.01 847
7506.83 952
7507.64 898
7508.46 943
7509.28 966
7510.10 942
7510.92 882
7511.73 868
7512.55 935
7513.37 875
7514.19 876
7515.01 887
7515.82 865
7516.64 900
7517.46 908
7518.28 841
7519.10 903
7519.91 938
7520.73 880
7521.55 961
7522.37 866
7523.19 925
7524.01 917
7524.83 878
7525.64 889
7526.46 886
7527.28 909
7528.10 968
7528.92 965
7529.74 963
7530.56 862
7531.38 889
7532.20 844
7533.01 841
7533.83 870
7534.65 889
7535.47 931
7536.29 874
7537.11 897
7537.93 793
7538.75 802
7539.57 852
7540.39 862
7541.21 936
7542.03 863
7542.85 881
7543.67 872
7544.49 966
7545.31 874
7546.12 887
7546.94 882
7547.76 867
7548.58 858
7549.40 809
7550.22 843
7551.04 897
7551.86 822
7552.68 819
7553.50 822
7554.33 788
7555.15 763
7555.97 843
7556.79 806
7557.61 880
7558.43 920
7559.25 850
7560.07 890
7560.89 861
7561.71 884
7562.53 860
7563.35 879
7564.17 864
7564.99 868
7565.81 793
7566.63 840
7567.45 843
7568.28 844
7569.10 907
7569.92 927
7570.74 850
7571.56 860
7572.38 808
7573.20 879
7574.02 907
7574.84 903
7575.67 908
7576.49 839
7577.31 822
7578.13 809
7578.95 865
7579.77 925
7580.60 818
7581.42 743
7582.24 811
7583.06 857
7583.88 883
7584.70 853
7585.53 822
7586.35 860
7587.17 821
7587.99 875
7588.81 885
7589.64 846
7590.46 835
7591.28 900
7592.10 872
7592.93 926
7593.75 829
7594.57 815
7595.39 902
7596.21 985
7597.04 1028
7597.86 1093
7598.68 1015
7599.51 884
7600.33 988
7601.15 940
7601.97 921
7602.80 850
7603.62 927
7604.44 985
7605.27 915
7606.09 919
7606.91 981
7607.73 1044
7608.56 982
7609.38 1014
7610.20 954
7611.03 992
7611.85 915
7612.67 932
7613.50 1104
7614.32 1119
7615.14 1063
7615.97 1122
7616.79 1105
7617.62 1124
7618.44 1145
7619.26 1121
7620.09 1037
7620.91 1034
7621.73 1120
7622.56 1186
7623.38 1005
7624.21 991
7625.03 1041
7625.85 998
7626.68 993
7627.50 996
7628.33 1054
7629.15 1076
7629.98 999
7630.80 1055
7631.62 954
7632.45 949
7633.27 1015
7634.10 1009
7634.92 882
7635.75 1001
7636.57 970
7637.40 984
7638.22 984
7639.05 956
7639.87 955
7640.70 911
7641.52 908
7642.35 884
7643.17 859
7644.00 933
7644.82 933
7645.65 983
7646.47 1006
7647.30 961
7648.12 899
7648.95 958
7649.77 990
7650.60 1129
7651.42 1183
7652.25 1069
7653.07 1017
7653.90 1006
7654.73 1026
7655.55 1032
7656.38 946
7657.20 862
7658.03 982
7658.85 940
7659.68 972
7660.51 878
7661.33 826
7662.16 898
7662.98 874
7663.81 903
7664.64 971
7665.46 953
7666.29 896
7667.12 893
7667.94 839
7668.77 868
7669.59 866
7670.42 834
7671.25 848
7672.07 842
7672.90 773
7673.73 813
7674.55 832
7675.38 788
7676.21 734
7677.03 837
7677.86 737
7678.69 802
7679.52 840
7680.34 865
7681.17 960
7682.00 820
7682.82 816
7683.65 847
7684.48 962
7685.31 943
7686.13 918
7686.96 893
7687.79 879
7688.62 912
7689.44 842
7690.27 802
7691.10 846
7691.93 932
7692.75 934
7693.58 939
7694.41 957
7695.24 898
7696.07 907
7696.89 962
7697.72 914
7698.55 965
7699.38 930
7700.21 988
7701.03 961
7701.86 880
7702.69 783
7703.52 854
7704.35 847
7705.17 796
7706.00 904
7706.83 924
7707.66 891
7708.49 866
7709.32 873
7710.15 973
7710.97 889
7711.80 739
7712.63 840
7713.46 879
7714.29 842
7715.12 772
7715.95 778
7716.78 797
7717.61 774
7718.44 906
7719.26 870
7720.09 863
7720.92 837
7721.75 841
7722.58 850
7723.41 872
7724.24 892
7725.07 863
7725.90 856
7726.73 889
7727.56 921
7728.39 1004
7729.22 1012
7730.05 925
7730.88 922
7731.71 1002
7732.54 991
7733.37 920
7734.20 931
7735.03 947
7735.86 846
7736.69 876
7737.52 977
7738.35 910
7739.18 855
7740.01 813
7740.84 834
7741.67 873
7742.50 861
7743.33 802
7744.16 808
7744.99 883
7745.82 905
7746.65 948
7747.48 992
7748.31 1000
7749.14 992
7749.97 934
7750.80 1021
7751.64 933
7752.47 959
7753.30 909
7754.13 849
7754.96 794
7755.79 912
7756.62 917
7757.45 937
7758.28 859
7759.12 786
7759.95 823
7760.78 842
7761.61 815
7762.44 835
7763.27 802
7764.10 784
7764.94 821
7765.77 869
7766.60 942
7767.43 915
7768.26 904
7769.09 878
7769.93 898
7770.76 842
7771.59 881
7772.42 810
7773.25 813
7774.09 882
7774.92 871
7775.75 899
7776.58 899
7777.41 785
7778.25 894
7779.08 876
7779.91 809
7780.74 870
7781.58 826
7782.41 778
7783.24 801
7784.07 876
7784.91 810
7785.74 943
7786.57 923
7787.41 837
7788.24 809
7789.07 897
7789.90 984
7790.74 855
7791.57 847
7792.40 846
7793.24 860
7794.07 873
7794.90 904
7795.74 872
7796.57 857
7797.40 820
7798.24 869
7799.07 802
7799.90 863
7800.74 922
7801.57 946
7802.40 916
7803.24 922
7804.07 941
7804.90 930
7805.74 863
7806.57 889
7807.41 861
7808.24 951
7809.07 983
7809.91 941
7810.74 942
7811.58 1001
7812.41 1054
7813.24 1086
7814.08 1087
7814.91 1125
7815.75 1063
7816.58 1112
7817.42 1268
7818.25 1235
7819.09 1238
7819.92 1163
7820.75 1191
7821.59 1216
7822.42 1280
7823.26 1364
7824.09 1317
7824.93 1251
7825.76 1179
7826.60 1172
7827.43 1126
7828.27 1038
7829.10 972
7829.94 1039
7830.77 1141
7831.61 1175
7832.44 1198
7833.28 1172
7834.11 1186
7834.95 1236
7835.78 1202
7836.62 1108
7837.46 1111
7838.29 1103
7839.13 1042
7839.96 1112
7840.80 1185
7841.63 998
7842.47 958
7843.31 956
7844.14 978
7844.98 960
7845.81 1012
7846.65 1018
7847.48 1020
7848.32 962
7849.16 964
7849.99 1035
7850.83 933
7851.67 1039
7852.50 976
7853.34 935
7854.17 1078
7855.01 1047
7855.85 1042
7856.68 1125
7857.52 1051
7858.36 1000
7859.19 956
7860.03 987
7860.87 1011
7861.70 1027
7862.54 994
7863.38 954
7864.21 953
7865.05 950
7865.89 949
7866.73 993
7867.56 1114
7868.40 1075
7869.24 1065
7870.07 1093
7870.91 1084
7871.75 1123
7872.59 1088
7873.42 1124
7874.26 1043
7875.10 1085
7875.94 1081
7876.77 1241
7877.61 1136
7878.45 1210
7879.29 1232
7880.12 1365
7880.96 1399
7881.80 1358
7882.64 1480
7883.48 1594
7884.31 1460
7885.15 1388
7885.99 1289
7886.83 1255
7887.67 1262
7888.50 1154
7889.34 1136
7890.18 1134
7891.02 1135
7891.86 1127
7892.70 1108
7893.53 1060
7894.37 1172
7895.21 1136
7896.05 1101
7896.89 1087
7897.73 1125
7898.57 1131
7899.41 1082
7900.24 1091
7901.08 1028
7901.92 948
7902.76 1065
7903.60 951
7904.44 1026
7905.28 987
7906.12 953
7906.96 957
7907.80 1040
7908.63 997
7909.47 962
7910.31 1015
7911.15 1005
7911.99 979
7912.83 1078
7913.67 1113
7914.51 1277
7915.35 1247
7916.19 1253
7917.03 1459
7917.87 1386
7918.71 1410
7919.55 1340
7920.39 1293
7921.23 1374
7922.07 1260
7922.91 1153
7923.75 1117
7924.59 1049
7925.43 965
7926.27 960
7927.11 969
7927.95 1035
7928.79 972
7929.63 852
7930.47 898
7931.31 972
7932.15 853
7932.99 907
7933.83 979
7934.67 988
7935.52 866
7936.36 808
7937.20 903
7938.04 897
7938.88 862
7939.72 806
7940.56 826
7941.40 918
7942.24 946
7943.08 855
7943.92 942
7944.77 875
7945.61 850
7946.45 888
7947.29 878
7948.13 941
7948.97 939
7949.81 930
7950.66 973
7951.50 968
7952.34 928
7953.18 939
7954.02 860
7954.86 924
7955.71 1061
7956.55 964
7957.39 1048
7958.23 912
7959.07 976
7959.92 950
7960.76 1000
7961.60 967
7962.44 930
7963.28 1003
7964.13 952
7964.97 990
7965.81 977
7966.65 1052
7967.50 1125
7968.34 1055
7969.18 1073
7970.02 1025
7970.87 982
7971.71 927
7972.55 912
7973.39 994
7974.24 910
7975.08 949
7975.92 911
7976.76 929
7977.61 922
7978.45 951
7979.29 862
7980.14 926
7980.98 995
7981.82 931
7982.67 816
7983.51 873
7984.35 910
7985.20 865
7986.04 858
7986.88 839
7987.73 950
7988.57 856
7989.41 849
7990.26 886
7991.10 850
7991.94 936
7992.79 923
7993.63 833
7994.48 818
7995.32 796
7996.16 758
7997.01 728
7997.85 812
7998.70 774
7999.54 820
8000.38 835
8001.23 829
8002.07 852
8002.92 791
8003.76 778
8004.61 753
8005.45 742
8006.29 819
8007.14 767
8007.98 785
8008.83 746
8009.67 864
8010.52 831
8011.36 774
8012.21 855
8013.05 825
8013.90 761
8014.74 774
8015.59 802
8016.43 755
8017.28 725
8018.12 717
8018.97 789
8019.81 710
8020.66 695
8021.50 805
8022.35 708
8023.19 722
8024.04 770
8024.88 697
8025.73 672
8026.57 694
8027.42 692
8028.27 679
8029.11 736
8029.96 679
8030.80 657
8031.65 724
8032.49 727
8033.34 672
8034.19 691
8035.03 757
8035.88 813
8036.72 732
8037.57 731
8038.42 696
8039.26 723
8040.11 783
8040.96 670
8041.80 688
8042.65 735
8043.49 768
8044.34 727
8045.19 688
8046.03 789
8046.88 701
8047.73 756
8048.57 744
8049.42 780
8050.27 729
8051.11 773
8051.96 722
8052.81 779
8053.66 776
8054.50 729
8055.35 787
8056.20 780
8057.04 756
8057.89 662
8058.74 692
8059.59 736
8060.43 784
8061.28 706
8062.13 655
8062.97 775
8063.82 790
8064.67 707
8065.52 692
8066.37 655
8067.21 684
8068.06 708
8068.91 681
8069.76 694
8070.60 716
8071.45 686
8072.30 697
8073.15 838
8074.00 719
8074.84 715
8075.69 714
8076.54 747
8077.39 739
8078.24 778
8079.08 798
8079.93 700
8080.78 713
8081.63 731
8082.48 679
8083.33 770
8084.18 790
8085.02 773
8085.87 748
8086.72 734
8087.57 762
8088.42 805
8089.27 752
8090.12 749
8090.97 753
8091.81 777
8092.66 727
8093.51 647
8094.36 694
8095.21 729
8096.06 681
8096.91 738
8097.76 696
8098.61 666
8099.46 721
8100.31 678
8101.16 749
8102.01 764
8102.86 707
8103.71 730
8104.55 700
8105.40 685
8106.25 762
8107.10 770
8107.95 683
8108.80 765
8109.65 755
8110.50 748
8111.35 746
8112.20 736
8113.05 713
8113.90 764
8114.75 704
8115.60 672
8116.45 717
8117.30 713
8118.16 700
8119.01 709
8119.86 715
8120.71 739
8121.56 764
8122.41 799
8123.26 736
8124.11 744
8124.96 749
8125.81 817
8126.66 743
8127.51 728
8128.36 740
8129.21 748
8130.06 860
8130.92 837
8131.77 830
8132.62 768
8133.47 859
8134.32 832
8135.17 768
8136.02 780
8136.87 724
8137.73 653
8138.58 739
8139.43 801
8140.28 805
8141.13 733
8141.98 775
8142.83 798
8143.69 737
8144.54 744
8145.39 766
8146.24 792
8147.09 730
8147.95 788
8148.80 782
8149.65 804
8150.50 811
8151.35 746
8152.21 799
8153.06 717
8153.91 776
8154.76 862
8155.61 847
8156.47 910
8157.32 847
8158.17 743
8159.02 859
8159.88 847
8160.73 828
8161.58 687
8162.44 692
8163.29 727
8164.14 693
8164.99 774
8165.85 752
8166.70 702
8167.55 797
8168.41 736
8169.26 744
8170.11 798
8170.96 709
8171.82 695
8172.67 658
8173.52 706
8174.38 773
8175.23 739
8176.08 719
8176.94 711
8177.79 778
8178.64 743
8179.50 660
8180.35 691
8181.21 725
8182.06 679
8182.91 600
8183.77 652
8184.62 677
8185.47 642
8186.33 690
8187.18 729
8188.04 734
8188.89 674
8189.74 714
8190.60 619
8191.45 677
8192.31 712
8193.16 680
8194.02 651
8194.87 669
8195.72 730
8196.58 750
8197.43 733
8198.29 731
8199.14 721
8200.00 645
8200.85 663
8201.71 739
8202.56 704
8203.42 718
8204.27 686
8205.13 664
8205.98 692
8206.84 615
8207.69 668
8208.55 760
8209.40 617
8210.26 647
8211.11 691
8211.97 675
8212.82 732
8213.68 749
8214.53 717
8215.39 725
8216.24 788
8217.10 751
8217.96 716
8218.81 771
8219.67 638
8220.52 724
8221.38 766
8222.23 700
8223.09 746
8223.95 725
8224.80 821
8225.66 744
8226.51 667
8227.37 726
8228.23 728
8229.08 681
8229.94 667
8230.79 639
8231.65 697
8232.51 666
8233.36 676
8234.22 676
8235.08 637
8235.93 635
8236.79 684
8237.65 656
8238.50 657
8239.36 584
8240.22 634
8241.07 615
8241.93 693
8242.79 684
8243.64 673
8244.50 708
8245.36 698
8246.21 662
8247.07 657
8247.93 656
8248.79 722
8249.64 718
8250.50 626
8251.36 698
8252.22 750
8253.07 760
8253.93 713
8254.79 712
8255.65 765
8256.50 745
8257.36 705
8258.22 669
8259.08 694
8259.93 621
8260.79 670
8261.65 661
8262.51 691
8263.37 792
8264.22 656
8265.08 659
8265.94 711
8266.80 698
8267.66 700
8268.51 645
8269.37 601
8270.23 719
8271.09 692
8271.95 759
8272.81 712
8273.66 760
8274.52 764
8275.38 775
8276.24 772
8277.10 760
8277.96 730
8278.82 736
8279.67 816
8280.53 887
8281.39 806
8282.25 747
8283.11 806
8283.97 723
8284.83 693
8285.69 708
8286.55 829
8287.41 756
8288.27 722
8289.12 744
8289.98 723
8290.84 748
8291.70 904
8292.56 859
8293.42 805
8294.28 800
8295.14 768
8296.00 885
8296.86 809
8297.72 848
8298.58 725
8299.44 707
8300.30 687
8301.16 734
8302.02 736
8302.88 710
8303.74 765
8304.60 748
8305.46 721
8306.32 702
8307.18 759
8308.04 712
8308.90 751
8309.76 818
8310.62 788
8311.48 763
8312.34 782
8313.20 779
8314.06 740
8314.92 769
8315.78 767
8316.65 694
8317.51 687
8318.37 804
8319.23 771
8320.09 720
8320.95 704
8321.81 774
8322.67 745
8323.53 748
8324.39 713
8325.26 697
8326.12 672
8326.98 682
8327.84 686
8328.70 799
8329.56 761
8330.42 619
8331.28 679
8332.15 668
8333.01 748
8333.87 744
8334.73 693
8335.59 652
8336.45 721
8337.32 777
8338.18 679
8339.04 740
8339.90 706
8340.76 698
8341.63 750
8342.49 683
8343.35 696
8344.21 658
8345.07 658
8345.94 731
8346.80 672
8347.66 756
8348.52 785
8349.39 823
8350.25 784
8351.11 765
8351.97 821
8352.84 834
8353.70 807
8354.56 665
8355.42 739
8356.29 757
8357.15 736
8358.01 766
8358.88 675
8359.74 731
8360.60 717
8361.46 707
8362.33 703
8363.19 701
8364.05 737
8364.92 679
8365.78 673
8366.64 704
8367.51 695
8368.37 727
8369.23 725
8370.10 625
8370.96 718
8371.82 744
8372.69 715
8373.55 728
8374.42 763
8375.28 742
8376.14 747
8377.01 704
8377.87 780
8378.73 769
8379.60 651
8380.46 734
8381.33 733
8382.19 745
8383.06 764
8383.92 810
8384.78 729
8385.65 807
8386.51 855
8387.38 775
8388.24 846
8389.11 795
8389.97 769
8390.83 752
8391.70 800
8392.56 792
8393.43 695
8394.29 725
8395.16 676
8396.02 717
8396.89 776
8397.75 780
8398.62 773
8399.48 764
8400.35 670
8401.21 859
8402.08 733
8402.94 714
8403.81 773
8404.67 738
8405.54 726
8406.40 813
8407.27 810
8408.14 777
8409.00 824
8409.87 774
8410.73 773
8411.60 846
8412.46 789
8413.33 727
8414.19 732
8415.06 752
8415.93 770
8416.79 792
8417.66 846
8418.52 798
8419.39 760
8420.26 870
8421.12 897
8421.99 816
8422.85 850
8423.72 824
8424.59 851
8425.45 883
8426.32 893
8427.19 882
8428.05 948
8428.92 900
8429.79 907
8430.65 861
8431.52 925
8432.39 1015
8433.25 1040
8434.12 926
8434.99 913
8435.85 935
8436.72 1031
8437.59 1005
8438.45 928
8439.32 996
8440.19 1047
8441.06 1106
8441.92 1086
8442.79 1044
8443.66 1097
8444.52 1095
8445.39 1089
8446.26 1061
8447.13 1006
8447.99 969
8448.86 1092
8449.73 1074
8450.60 1102
8451.47 1184
8452.33 1243
8453.20 1442
8454.07 1460
8454.94 1761
8455.80 2056
8456.67 2175
8457.54 2258
8458.41 2108
8459.28 2078
8460.14 1910
8461.01 1680
8461.88 1376
8462.75 1358
8463.62 1222
8464.49 1215
8465.35 1057
8466.22 1075
8467.09 1159
8467.96 1181
8468.83 1063
8469.70 1082
8470.57 1150
8471.43 1153
8472.30 1078
8473.17 1006
8474.04 1000
8474.91 1067
8475.78 982
8476.65 990
8477.52 1049
8478.39 1112
8479.25 1010
8480.12 954
8480.99 1031
8481.86 1137
8482.73 1074
8483.60 1009
8484.47 1108
8485.34 1066
8486.21 978
8487.08 1084
8487.95 1046
8488.82 977
8489.69 983
8490.56 1002
8491.43 1073
8492.30 1168
8493.17 1152
8494.04 1089
8494.91 1168
8495.78 1094
8496.65 1195
8497.52 1060
8498.39 1072
8499.26 1067
8500.13 986
8501.00 991
8501.87 971
8502.74 962
8503.61 1060
8504.48 960
8505.35 932
8506.22 998
8507.09 1092
8507.96 1092
8508.83 1106
8509.70 1043
8510.57 1006
8511.44 1037
8512.31 985
8513.19 1027
8514.06 1093
8514.93 1094
8515.80 1034
8516.67 1059
8517.54 1110
8518.41 1171
8519.28 1128
8520.15 1144
8521.03 1140
8521.90 1126
8522.77 1267
8523.64 1403
8524.51 1351
8525.38 1451
8526.25 1588
8527.13 1523
8528.00 1515
8528.87 1484
8529.74 1446
8530.61 1361
8531.48 1262
8532.36 1262
8533.23 1213
8534.10 1237
8534.97 1149
8535.84 1058
8536.72 1069
8537.59 1067
8538.46 1059
8539.33 1031
8540.20 1078
8541.08 1050
8541.95 1041
8542.82 1001
8543.69 971
8544.57 978
8545.44 1118
8546.31 1014
8547.18 1005
8548.06 1053
8548.93 1089
8549.80 1059
8550.67 1105
8551.55 1192
8552.42 1240
8553.29 1249
8554.17 1384
8555.04 1317
8555.91 1444
8556.79 1302
8557.66 1172
8558.53 1270
8559.41 1246
8560.28 1132
8561.15 1093
8562.03 963
8562.90 1089
8563.77 1043
8564.65 1046
8565.52 967
8566.39 934
8567.27 935
8568.14 989
8569.01 977
8569.89 1002
8570.76 1061
8571.64 978
8572.51 982
8573.38 1018
8574.26 937
8575.13 973
8576.01 1013
8576.88 1022
8577.75 919
8578.63 1000
8579.50 968
8580.38 1050
8581.25 1107
8582.12 995
8583.00 959
8583.87 959
8584.75 1018
8585.62 993
8586.50 1054
8587.37 1092
8588.25 1105
8589.12 1202
8590.00 1108
8590.87 1100
8591.75 1150
8592.62 1177
8593.50 1071
8594.37 1139
8595.25 1182
8596.12 1168
8597.00 1252
8597.87 1067
8598.75 1075
8599.62 1130
8600.50 1175
8601.37 1220
8602.25 1144
8603.12 1180
8604.00 1205
8604.87 1228
8605.75 1264
8606.63 1210
8607.50 1167
8608.38 1211
8609.25 1180
8610.13 1190
8611.01 1150
8611.88 1250
8612.76 1197
8613.63 1264
8614.51 1229
8615.39 1280
8616.26 1415
8617.14 1354
8618.01 1312
8618.89 1333
8619.77 1411
8620.64 1384
8621.52 1360
8622.40 1453
8623.27 1517
8624.15 1502
8625.03 1524
8625.90 1514
8626.78 1515
8627.66 1599
8628.53 1630
8629.41 1632
8630.29 1603
8631.16 1577
8632.04 1611
8632.92 1667
8633.79 1617
8634.67 1653
8635.55 1713
8636.42 1700
8637.30 1723
8638.18 1654
8639.06 1698
8639.93 1684
8640.81 1747
8641.69 1834
8642.57 1862
8643.44 1909
8644.32 1939
8645.20 1923
8646.08 1919
8646.95 1954
8647.83 2008
8648.71 1972
8649.59 2060
8650.47 1989
8651.34 2018
8652.22 1976
8653.10 2124
8653.98 2168
8654.86 2077
8655.73 2225
8656.61 2283
8657.49 2294
8658.37 2407
8659.25 2375
8660.13 2591
8661.00 2717
8661.88 2923
8662.76 3242
8663.64 3422
8664.52 3587
8665.40 3708
8666.27 3854
8667.15 3577
8668.03 3395
8668.91 3364
8669.79 3408
8670.67 3451
8671.55 3543
8672.43 3758
8673.31 4239
8674.19 4408
8675.06 4601
8675.94 4345
8676.82 4212
8677.70 4090
8678.58 3608
8679.46 3290
8680.34 2960
8681.22 2678
8682.10 2663
8682.98 2524
8683.86 2422
8684.74 2340
8685.62 2244
8686.50 2252
8687.38 2362
8688.26 2525
8689.14 2784
8690.02 2913
8690.90 3388
8691.78 3851
8692.66 3901
8693.54 4166
8694.42 4230
8695.30 3825
8696.18 3515
8697.06 3171
8697.94 3117
8698.82 2912
8699.70 2795
8700.58 2711
8701.46 2887
8702.34 2944
8703.22 3056
8704.10 3056
8704.98 2837
8705.86 2704
8706.74 2557
8707.62 2247
8708.50 2081
8709.39 1905
8710.27 1887
8711.15 1854
8712.03 1814
8712.91 1673
8713.79 1785
8714.67 1637
8715.55 1584
8716.43 1514
8717.32 1514
8718.20 1550
8719.08 1494
8719.96 1424
8720.84 1466
8721.72 1444
8722.60 1451
8723.49 1495
8724.37 1543
8725.25 1389
8726.13 1368
8727.01 1479
8727.89 1471
8728.78 1605
8729.66 1607
8730.54 1638
8731.42 1599
8732.30 1524
8733.19 1613
8734.07 1584
8734.95 1558
8735.83 1500
8736.71 1424
8737.60 1457
8738.48 1516
8739.36 1398
8740.24 1436
8741.13 1477
8742.01 1456
8742.89 1477
8743.77 1534
8744.66 1478
8745.54 1488
8746.42 1460
8747.31 1409
8748.19 1402
8749.07 1510
8749.95 1454
8750.84 1414
8751.72 1496
8752.60 1572
8753.49 1407
8754.37 1427
8755.25 1493
8756.14 1363
8757.02 1475
8757.90 1553
8758.79 1434
8759.67 1366
8760.55 1392
8761.44 1353
8762.32 1416
8763.20 1381
8764.09 1395
8764.97 1410
8765.85 1328
8766.74 1296
8767.62 1372
8768.51 1448
8769.39 1322
8770.27 1335
8771.16 1367
8772.04 1466
8772.93 1353
8773.81 1317
8774.69 1356
8775.58 1283
8776.46 1230
8777.35 1224
8778.23 1281
8779.12 1298
8780.00 1295
8780.88 1321
8781.77 1335
8782.65 1295
8783.54 1315
8784.42 1431
8785.31 1291
8786.19 1220
8787.08 1249
8787.96 1272
8788.85 1185
8789.73 1263
8790.62 1172
8791.50 1186
8792.39 1102
8793.27 1105
8794.16 1080
8795.04 1082
8795.93 1155
8796.81 1049
8797.70 1091
8798.58 1129
8799.47 1101
8800.35 1151
8801.24 1049
8802.13 1136
8803.01 1138
8803.90 1057
8804.78 1187
8805.67 1203
8806.55 1160
8807.44 1161
8808.33 1025
8809.21 1076
8810.10 1093
8810.98 1078
8811.87 1090
8812.76 1017
8813.64 1013
8814.53 1041
8815.41 1061
8816.30 1076
8817.19 1151
8818.07 1187
8818.96 1184
8819.85 1186
8820.73 1157
8821.62 1054
8822.51 1061
8823.39 919
8824.28 986
8825.17 966
8826.05 1041
8826.94 949
8827.83 1023
8828.71 962
8829.60 1041
8830.49 944
8831.37 891
8832.26 850
8833.15 853
8834.04 950
8834.92 963
8835.81 958
8836.70 974
8837.58 942
8838.47 925
8839.36 938
8840.25 888
8841.13 910
8842.02 848
8842.91 824
8843.80 842
8844.69 915
8845.57 865
8846.46 910
8847.35 973
8848.24 955
8849.12 923
8850.01 940
8850.90 903
8851.79 807
8852.68 817
8853.56 785
8854.45 799
8855.34 865
8856.23 876
8857.12 889
8858.01 778
8858.89 893
8859.78 871
8860.67 804
8861.56 775
8862.45 837
8863.34 872
8864.23 831
8865.12 813
8866.00 840
8866.89 918
8867.78 836
8868.67 769
8869.56 746
8870.45 742
8871.34 753
8872.23 806
8873.12 785
8874.00 797
8874.89 769
8875.78 769
8876.67 816
8877.56 811
8878.45 764
8879.34 777
8880.23 748
8881.12 724
8882.01 714
8882.90 703
8883.79 709
8884.68 786
8885.57 793
8886.46 715
8887.35 711
8888.24 731
8889.13 754
8890.02 704
8890.91 758
8891.80 717
8892.69 714
8893.58 726
8894.47 749
8895.36 686
8896.25 721
8897.14 745
8898.03 770
8898.92 679
8899.81 675
8900.70 647
8901.59 641
8902.48 688
8903.37 695
8904.26 657
8905.15 606
8906.05 688
8906.94 639
8907.83 655
8908.72 676
8909.61 725
8910.50 741
8911.39 691
8912.28 710
8913.17 655
8914.06 655
8914.96 699
8915.85 698
8916.74 751
8917.63 729
8918.52 624
8919.41 651
8920.30 656
8921.20 655
8922.09 652
8922.98 671
8923.87 595
8924.76 652
8925.65 617
8926.55 619
8927.44 752
8928.33 693
8929.22 658
8930.11 658
8931.01 632
8931.90 628
8932.79 614
8933.68 555
8934.57 615
8935.47 632
8936.36 644
8937.25 652
8938.14 644
8939.04 526
8939.93 605
8940.82 587
8941.71 617
8942.61 564
8943.50 658
8944.39 615
8945.28 651
8946.18 670
8947.07 594
8947.96 565
8948.86 573
8949.75 650
8950.64 654
8951.54 664
8952.43 665
8953.32 593
8954.21 606
8955.11 610
8956.00 602
8956.89 595
8957.79 700
8958.68 598
8959.57 643
8960.47 617
8961.36 598
8962.26 584
8963.15 630
8964.04 599
8964.94 603
8965.83 634
8966.72 631
8967.62 631
8968.51 617
8969.41 613
8970.30 634
8971.19 656
8972.09 609
8972.98 740
8973.88 626
8974.77 639
8975.67 573
8976.56 589
8977.45 610
8978.35 678
8979.24 691
8980.14 659
8981.03 644
8981.93 585
8982.82 626
8983.72 630
8984.61 585
8985.51 600
8986.40 619
8987.29 574
8988.19 569
8989.08 645
8989.98 659
8990.87 576
8991.77 610
8992.66 641
8993.56 627
8994.46 614
8995.35 718
8996.25 628
8997.14 662
8998.04 604
8998.93 596
8999.83 633
9000.72 613
9001.62 636
9002.51 638
9003.41 617
9004.31 648
9005.20 651
9006.10 688
9006.99 626
9007.89 599
9008.78 607
9009.68 577
9010.58 595
9011.47 614
9012.37 599
9013.27 665
9014.16 615
9015.06 555
9015.95 604
9016.85 588
9017.75 561
9018.64 569
9019.54 591
9020.44 689
9021.33 607
9022.23 547
9023.13 545
9024.02 557
9024.92 569
9025.82 567
9026.71 627
9027.61 554
9028.51 590
9029.40 619
9030.30 615
9031.20 583
9032.09 592
9032.99 570
9033.89 622
9034.79 615
9035.68 559
9036.58 642
9037.48 624
9038.38 657
9039.27 608
9040.17 614
9041.07 621
9041.97 658
9042.86 593
9043.76 609
9044.66 618
9045.56 738
9046.45 636
9047.35 628
9048.25 603
9049.15 585
9050.05 650
9050.94 626
9051.84 602
9052.74 602
9053.64 614
9054.54 560
9055.44 629
9056.33 614
9057.23 605
9058.13 619
9059.03 638
9059.93 643
9060.83 624
9061.72 633
9062.62 645
9063.52 571
9064.42 628
9065.32 608
9066.22 610
9067.12 583
9068.02 581
9068.91 631
9069.81 665
9070.71 624
9071.61 618
9072.51 596
9073.41 636
9074.31 674
9075.21 617
9076.11 546
9077.01 604
9077.91 626
9078.81 595
9079.71 606
9080.60 598
9081.50 636
9082.40 693
9083.30 619
9084.20 699
9085.10 592
9086.00 648
9086.90 649
9087.80 639
9088.70 537
9089.60 622
9090.50 601
9091.40 627
9092.30 576
9093.20 561
9094.10 634
9095.00 603
9095.90 647
9096.80 606
9097.70 599
9098.60 590
9099.50 618
9100.41 668
9101.31 634
9102.21 665
9103.11 582
9104.01 618
9104.91 623
9105.81 598
9106.71 556
9107.61 583
9108.51 612
9109.41 632
9110.31 654
9111.21 679
9112.12 625
9113.02 601
9113.92 573
9114.82 592
9115.72 507
9116.62 573
9117.52 582
9118.42 548
9119.33 515
9120.23 637
9121.13 633
9122.03 604
9122.93 538
9123.83 566
9124.74 626
9125.64 660
9126.54 623
9127.44 635
9128.34 660
9129.24 583
9130.15 588
9131.05 604
9131.95 623
9132.85 590
9133.75 654
9134.66 573
9135.56 576
9136.46 601
9137.36 611
9138.27 594
9139.17 593
9140.07 593
9140.97 598
9141.88 549
9142.78 598
9143.68 640
9144.58 622
9145.49 625
9146.39 613
9147.29 570
9148.20 558
9149.10 566
9150.00 558
9150.90 555
9151.81 588
9152.71 576
9153.61 560
9154.52 618
9155.42 613
9156.32 582
9157.23 563
9158.13 516
9159.03 573
9159.94 633
9160.84 608
9161.74 561
9162.65 600
9163.55 593
9164.45 608
9165.36 642
9166.26 624
9167.17 580
9168.07 564
9168.97 572
9169.88 620
9170.78 588
9171.69 568
9172.59 557
9173.49 591
9174.40 589
9175.30 555
9176.21 703
9177.11 585
9178.01 627
9178.92 552
9179.82 589
9180.73 615
9181.63 643
9182.54 592
9183.44 566
9184.35 653
9185.25 608
9186.16 608
9187.06 549
9187.97 581
9188.87 591
9189.78 615
9190.68 578
9191.59 602
9192.49 537
9193.40 561
9194.30 530
9195.21 600
9196.11 620
9197.02 650
9197.92 611
9198.83 633
9199.73 608
9200.64 651
9201.54 652
9202.45 642
9203.35 633
9204.26 679
9205.17 640
9206.07 559
9206.98 583
9207.88 634
9208.79 591
9209.69 606
9210.60 596
9211.51 607
9212.41 560
9213.32 641
9214.22 641
9215.13 630
9216.04 603
9216.94 641
9217.85 625
9218.76 581
9219.66 625
9220.57 665
9221.48 632
9222.38 619
9223.29 527
9224.20 559
9225.10 605
9226.01 598
9226.92 644
9227.82 597
9228.73 558
9229.64 570
9230.54 606
9231.45 635
9232.36 644
9233.26 672
9234.17 647
9235.08 575
9235.99 615
9236.89 626
9237.80 573
9238.71 649
9239.61 584
9240.52 573
9241.43 613
9242.34 618
9243.24 610
9244.15 520
9245.06 592
9245.97 594
9246.88 541
9247.78 557
9248.69 545
9249.60 608
9250.51 634
9251.41 603
9252.32 569
9253.23 523
9254.14 533
9255.05 556
9255.96 539
9256.86 565
9257.77 545
9258.68 528
9259.59 546
9260.50 522
9261.41 516
9262.31 556
9263.22 583
9264.13 583
9265.04 550
9265.95 604
9266.86 587
9267.77 602
9268.67 594
9269.58 612
9270.49 595
9271.40 583
9272.31 594
9273.22 557
9274.13 570
9275.04 547
9275.95 549
9276.86 524
9277.76 599
9278.67 661
9279.58 610
9280.49 584
9281.40 599
9282.31 567
9283.22 626
9284.13 613
9285.04 629
9285.95 605
9286.86 592
9287.77 555
9288.68 604
9289.59 575
9290.50 646
9291.41 648
9292.32 585
9293.23 543
9294.14 601
9295.05 616
9295.96 599
9296.87 625
9297.78 637
9298.69 595
9299.60 651
9300.51 636
9301.42 611
9302.33 537
9303.24 610
9304.15 644
9305.06 648
9305.97 606
9306.88 600
9307.80 590
9308.71 606
9309.62 550
9310.53 627
9311.44 584
9312.35 633
9313.26 656
9314.17 544
9315.08 601
9315.99 672
9316.91 650
9317.82 631
9318.73 610
9319.64 574
9320.55 603
9321.46 608
9322.37 678
9323.28 562
9324.20 593
9325.11 577
9326.02 564
9326.93 624
9327.84 650
9328.75 565
9329.67 555
9330.58 586
9331.49 568
9332.40 544
9333.31 527
9334.23 570
9335.14 565
9336.05 601
9336.96 599
9337.87 625
9338.79 657
9339.70 561
9340.61 566
9341.52 536
9342.44 588
9343.35 601
9344.26 593
9345.17 597
9346.09 579
9347.00 605
9347.91 579
9348.82 620
9349.74 597
9350.65 559
9351.56 655
9352.48 673
9353.39 624
9354.30 631
9355.21 570
9356.13 633
9357.04 576
9357.95 623
9358.87 615
9359.78 626
9360.69 589
9361.61 576
9362.52 591
9363.43 570
9364.35 570
9365.26 586
9366.18 576
9367.09 615
9368.00 667
9368.92 698
9369.83 605
9370.74 610
9371.66 604
9372.57 612
9373.49 641
9374.40 642
9375.31 638
9376.23 621
9377.14 605
9378.06 621
9378.97 639
9379.88 644
9380.80 689
9381.71 684
9382.63 702
9383.54 730
9384.46 684
9385.37 578
9386.29 556
9387.20 551
9388.11 600
9389.03 650
9389.94 593
9390.86 610
9391.77 648
9392.69 671
9393.60 708
9394.52 647
9395.43 621
9396.35 576
9397.26 682
9398.18 678
9399.09 708
9400.01 613
9400.92 608
9401.84 621
9402.76 562
9403.67 585
9404.59 598
9405.50 633
9406.42 672
9407.33 651
9408.25 563
9409.16 686
9410.08 728
9411.00 696
9411.91 630
9412.83 624
9413.74 646
9414.66 625
9415.58 617
9416.49 653
9417.41 660
9418.32 648
9419.24 659
9420.16 594
9421.07 626
9421.99 636
9422.91 652
9423.82 661
9424.74 650
9425.65 658
9426.57 734
9427.49 621
9428.40 661
9429.32 748
9430.24 686
9431.15 688
9432.07 640
9432.99 643
9433.90 673
9434.82 657
9435.74 655
9436.66 754
9437.57 767
9438.49 706
9439.41 725
9440.32 783
9441.24 812
9442.16 779
9443.08 802
9443.99 808
9444.91 779
9445.83 795
9446.75 782
9447.66 775
9448.58 763
9449.50 779
9450.42 835
9451.33 838
9452.25 828
9453.17 917
9454.09 1011
9455.01 937
9455.92 949
9456.84 925
9457.76 917
9458.68 844
9459.60 835
9460.51 797
9461.43 804
9462.35 774
9463.27 713
9464.19 734
9465.11 658
9466.02 759
9466.94 744
9467.86 690
9468.78 691
9469.70 707
9470.62 810
9471.54 723
9472.46 711
9473.37 643
9474.29 733
9475.21 722
9476.13 735
9477.05 704
9477.97 775
9478.89 707
9479.81 754
9480.73 774
9481.65 773
9482.56 741
9483.48 740
9484.40 812
9485.32 844
9486.24 805
9487.16 716
9488.08 704
9489.00 765
9489.92 770
9490.84 727
9491.76 780
9492.68 790
9493.60 786
9494.52 783
9495.44 794
9496.36 753
9497.28 797
9498.20 716
9499.12 748
9500.04 736
9500.96 770
9501.88 756
9502.80 784
9503.72 807
9504.64 915
9505.56 803
9506.48 740
9507.40 817
9508.32 843
9509.24 819
9510.16 848
9511.08 817
9512.00 837
9512.93 900
9513.85 865
9514.77 866
9515.69 808
9516.61 827
9517.53 800
9518.45 934
9519.37 952
9520.29 1003
9521.21 1017
9522.14 1115
9523.06 1144
9523.98 1043
9524.90 1054
9525.82 1014
9526.74 950
9527.66 941
9528.59 846
9529.51 919
9530.43 899
9531.35 896
9532.27 965
9533.19 914
9534.11 934
9535.04 1007
9535.96 949
9536.88 904
9537.80 938
9538.72 956
9539.65 875
9540.57 842
9541.49 893
9542.41 846
9543.34 922
9544.26 957
9545.18 908
9546.10 924
9547.02 844
9547.95 906
9548.87 884
9549.79 858
9550.71 970
9551.64 939
9552.56 919
9553.48 904
9554.41 934
9555.33 971
9556.25 958
9557.17 1002
9558.10 956
9559.02 936
9559.94 941
9560.87 1004
9561.79 1014
9562.71 976
9563.64 1097
9564.56 984
9565.48 1024
9566.41 1061
9567.33 1012
9568.25 1000
9569.18 946
9570.10 957
9571.02 1034
9571.95 988
9572.87 1006
9573.79 1022
9574.72 1036
9575.64 1099
9576.56 1050
9577.49 1081
9578.41 1058
9579.34 1057
9580.26 1034
9581.18 1097
9582.11 1086
9583.03 1024
9583.96 1064
9584.88 1126
9585.81 1138
9586.73 1074
9587.65 1076
9588.58 1198
9589.50 1241
9590.43 1173
9591.35 1131
9592.28 1136
9593.20 1212
9594.13 1153
9595.05 1228
9595.98 1212
9596.90 1155
9597.83 1264
9598.75 1288
9599.68 1330
9600.60 1362
9601.53 1436
9602.45 1382
9603.38 1344
9604.30 1324
9605.23 1255
9606.15 1279
9607.08 1314
9608.00 1218
9608.93 1229
9609.85 1214
9610.78 1162
9611.70 1315
9612.63 1259
9613.55 1257
9614.48 1220
9615.41 1253
9616.33 1260
9617.26 1203
9618.18 1188
9619.11 1268
9620.04 1372
9620.96 1309
9621.89 1335
9622.81 1344
9623.74 1291
9624.67 1351
9625.59 1271
9626.52 1316
9627.44 1484
9628.37 1407
9629.30 1302
9630.22 1336
9631.15 1433
9632.08 1448
9633.00 1507
9633.93 1425
9634.86 1435
9635.78 1345
9636.71 1396
9637.64 1400
9638.56 1564
9639.49 1511
9640.42 1471
9641.34 1515
9642.27 1670
9643.20 1717
9644.13 1661
9645.05 1747
9645.98 1823
9646.91 1757
9647.83 1667
9648.76 1712
9649.69 1747
9650.62 1766
9651.54 1525
9652.47 1603
9653.40 1624
9654.33 1720
9655.25 1728
9656.18 1605
9657.11 1697
9658.04 1622
9658.96 1657
9659.89 1656
9660.82 1626
9661.75 1593
9662.68 1565
9663.60 1602
9664.53 1682
9665.46 1699
9666.39 1685
9667.32 1789
9668.25 1782
9669.17 1871
9670.10 1805
9671.03 1915
9671.96 1896
9672.89 1884
9673.82 1832
9674.74 1833
9675.67 1867
9676.60 1951
9677.53 1990
9678.46 1916
9679.39 1975
9680.32 1861
9681.25 1922
9682.17 1969
9683.10 1888
9684.03 1963
9684.96 1927
9685.89 2004
9686.82 2015
9687.75 2055
9688.68 2002
9689.61 1988
9690.54 2111
9691.47 2009
9692.40 2015
9693.33 2049
9694.25 2188
9695.18 2130
9696.11 2210
9697.04 2324
9697.97 2423
9698.90 2501
9699.83 2471
9700.76 2544
9701.69 2594
9702.62 2439
9703.55 2300
9704.48 2340
9705.41 2177
9706.34 2213
9707.27 2081
9708.20 2190
9709.13 2114
9710.06 2134
9710.99 2259
9711.92 2360
9712.85 2500
9713.78 2489
9714.71 2569
9715.65 2712
9716.58 2755
9717.51 2640
9718.44 2554
9719.37 2362
9720.30 2285
9721.23 2114
9722.16 2061
9723.09 1899
9724.02 1802
9724.95 1743
9725.88 1796
9726.82 1724
9727.75 1679
9728.68 1722
9729.61 1737
9730.54 1796
9731.47 1782
9732.40 1823
9733.33 1791
9734.27 1666
9735.20 1687
9736.13 1646
9737.06 1658
9737.99 1660
9738.92 1691
9739.86 1567
9740.79 1505
9741.72 1436
9742.65 1428
9743.58 1428
9744.51 1488
9745.45 1417
9746.38 1404
9747.31 1465
9748.24 1472
9749.17 1399
9750.11 1340
9751.04 1387
9751.97 1370
9752.90 1347
9753.84 1354
9754.77 1279
9755.70 1377
9756.63 1390
9757.57 1388
9758.50 1291
9759.43 1272
9760.36 1347
9761.30 1275
9762.23 1256
9763.16 1234
9764.09 1269
9765.03 1273
9765.96 1276
9766.89 1277
9767.83 1226
9768.76 1261
9769.69 1326
9770.63 1383
9771.56 1352
9772.49 1296
9773.43 1308
9774.36 1219
9775.29 1268
9776.23 1297
9777.16 1282
9778.09 1267
9779.03 1267
9779.96 1225
9780.89 1222
9781.83 1232
9782.76 1225
9783.70 1244
9784.63 1259
9785.56 1237
9786.50 1275
9787.43 1243
9788.37 1185
9789.30 1243
9790.23 1216
9791.17 1150
9792.10 1142
9793.04 1100
9793.97 1136
9794.90 1113
9795.84 1135
9796.77 1098
9797.71 1107
9798.64 1238
9799.58 1151
9800.51 1113
9801.45 1168
9802.38 1078
9803.32 1125
9804.25 1071
9805.19 1120
9806.12 1037
9807.05 967
9807.99 1033
9808.92 1053
9809.86 991
9810.80 1039
9811.73 983
9812.67 936
9813.60 930
9814.54 903
9815.47 947
9816.41 961
9817.34 939
9818.28 907
9819.21 947
9820.15 860
9821.08 876
9822.02 969
9822.96 874
9823.89 950
9824.83 925
9825.76 867
9826.70 852
9827.63 834
9828.57 873
9829.51 948
9830.44 949
9831.38 981
9832.31 933
9833.25 858
9834.19 852
9835.12 877
9836.06 880
9837.00 910
9837.93 893
9838.87 893
9839.81 830
9840.74 803
9841.68 807
9842.61 831
9843.55 829
9844.49 872
9845.43 894
9846.36 838
9847.30 873
9848.24 812
9849.17 890
9850.11 890
9851.05 859
9851.98 830
9852.92 844
9853.86 838
9854.79 772
9855.73 819
9856.67 773
9857.61 816
9858.54 888
9859.48 866
9860.42 875
9861.36 879
9862.29 807
9863.23 809
9864.17 861
9865.11 859
9866.04 809
9866.98 790
9867.92 819
9868.86 843
9869.80 795
9870.73 865
9871.67 883
9872.61 818
9873.55 805
9874.49 773
9875.42 870
9876.36 816
9877.30 807
9878.24 843
9879.18 836
9880.12 809
9881.05 881
9881.99 819
9882.93 830
9883.87 799
9884.81 783
9885.75 815
9886.69 774
9887.63 797
9888.56 830
9889.50 805
9890.44 733
9891.38 749
9892.32 737
9893.26 740
9894.20 701
9895.14 783
9896.08 761
9897.02 755
9897.95 802
9898.89 823
9899.83 769
9900.77 750
9901.71 832
9902.65 729
9903.59 760
9904.53 795
9905.47 825
9906.41 839
9907.35 776
9908.29 737
9909.23 756
9910.17 754
9911.11 774
9912.05 729
9912.99 763
9913.93 799
9914.87 771
9915.81 756
9916.75 749
9917.69 777
9918.63 771
9919.57 802
9920.51 754
9921.45 759
9922.39 788
9923.33 819
9924.27 867
9925.21 899
9926.15 822
9927.09 999
9928.03 944
9928.97 1006
9929.92 920
9930.86 935
9931.80 933
9932.74 830
9933.68 873
9934.62 782
9935.56 775
9936.50 755
9937.44 709
9938.38 731
9939.33 679
9940.27 712
9941.21 744
9942.15 732
9943.09 638
9944.03 735
9944.97 782
9945.92 797
9946.86 783
9947.80 750
9948.74 791
9949.68 764
9950.62 848
9951.57 840
9952.51 782
9953.45 789
9954.39 839
9955.33 782
9956.28 800
9957.22 787
9958.16 842
9959.10 805
9960.04 705
9960.99 705
9961.93 745
9962.87 694
9963.81 709
9964.76 674
9965.70 754
9966.64 752
9967.58 698
9968.53 725
9969.47 740
9970.41 761
9971.35 692
9972.30 688
9973.24 701
9974.18 724
9975.13 654
9976.07 744
9977.01 688
9977.95 693
9978.90 695
9979.84 671
9980.78 715
9981.73 754
9982.67 653
9983.61 675
9984.56 628
9985.50 704
9986.44 692
9987.39 654
9988.33 682
9989.27 690
9990.22 695
9991.16 706
9992.11 682
9993.05 620
9993.99 648
9994.94 627
9995.88 701
9996.82 612
9997.77 627
9998.71 680
9999.66 712
10000.60 733
10001.55 656
10002.49 676
10003.43 671
10004.38 646
10005.32 680
10006.27 673
10007.21 703
10008.16 679
10009.10 609
10010.04 638
10010.99 664
10011.93 669
10012.88 549
10013.82 604
10014.77 574
10015.71 595
10016.66 597
10017.60 622
10018.55 583
10019.49 620
10020.44 631
10021.38 615
10022.33 605
10023.27 598
10024.22 625
10025.16 675
10026.11 666
10027.05 616
10028.00 646
10028.95 621
10029.89 598
10030.84 672
10031.78 665
10032.73 730
10033.67 660
10034.62 624
10035.57 661
10036.51 612
10037.46 584
10038.40 585
10039.35 625
10040.30 602
10041.24 604
10042.19 583
10043.13 625
10044.08 625
10045.03 643
10045.97 702
10046.92 635
10047.86 677
10048.81 646
10049.76 654
10050.70 652
10051.65 618
10052.60 619
10053.54 612
10054.49 582
10055.44 634
10056.38 613
10057.33 574
10058.28 654
10059.22 575
10060.17 573
10061.12 538
10062.07 568
10063.01 564
10063.96 621
10064.91 565
10065.85 609
10066.80 595
10067.75 583
10068.70 544
10069.64 576
10070.59 605
10071.54 641
10072.49 604
10073.43 587
10074.38 614
10075.33 659
10076.28 569
10077.22 568
10078.17 548
10079.12 567
10080.07 595
10081.02 606
10081.96 578
10082.91 601
10083.86 557
10084.81 577
10085.76 567
10086.70 616
10087.65 643
10088.60 609
10089.55 586
10090.50 565
10091.45 550
10092.39 563
10093.34 654
10094.29 625
10095.24 580
10096.19 599
10097.14 627
10098.09 636
10099.03 583
10099.98 606
10100.93 585
10101.88 602
10102.83 572
10103.78 611
10104.73 676
10105.68 626
10106.63 611
10107.58 603
10108.53 626
10109.47 587
10110.42 578
10111.37 629
10112.32 641
10113.27 638
10114.22 599
10115.17 610
10116.12 589
10117.07 598
10118.02 591
10118.97 586
10119.92 610
10120.87 598
10121.82 659
10122.77 558
10123.72 594
10124.67 564
10125.62 584
10126.57 635
10127.52 569
10128.47 594
10129.42 571
10130.37 653
10131.32 601
10132.27 574
10133.22 546
10134.17 613
10135.12 600
10136.07 638
10137.02 677
10137.97 622
10138.92 580
10139.87 627
10140.83 621
10141.78 623
10142.73 634
10143.68 620
10144.63 652
10145.58 632
10146.53 610
10147.48 636
10148.43 600
10149.38 633
10150.34 624
10151.29 606
10152.24 692
10153.19 699
10154.14 614
10155.09 623
10156.04 649
10156.99 656
10157.95 648
10158.90 626
10159.85 588
10160.80 644
10161.75 642
10162.70 717
10163.66 646
10164.61 619
10165.56 627
10166.51 668
10167.46 622
10168.42 584
10169.37 620
10170.32 605
10171.27 659
10172.23 649
10173.18 631
10174.13 649
10175.08 673
10176.03 660
10176.99 635
10177.94 734
10178.89 693
10179.84 699
10180.80 733
10181.75 688
10182.70 694
10183.66 656
10184.61 701
10185.56 639
10186.51 724
10187.47 714
10188.42 759
10189.37 763
10190.33 700
10191.28 694
10192.23 677
10193.19 663
10194.14 623
10195.09 687
10196.05 710
10197.00 694
10197.95 700
10198.91 700
10199.86 701
10200.81 657
10201.77 710
10202.72 677
10203.67 683
10204.63 794
10205.58 702
10206.53 764
10207.49 710
10208.44 748
10209.40 716
10210.35 767
10211.30 758
10212.26 741
10213.21 764
10214.17 658
10215.12 649
10216.08 598
10217.03 674
10217.98 698
10218.94 731
10219.89 675
10220.85 760
10221.80 676
10222.76 621
10223.71 668
10224.67 681
10225.62 667
10226.58 657
10227.53 680
10228.49 718
10229.44 677
10230.40 704
10231.35 722
10232.31 743
10233.26 705
10234.22 733
10235.17 774
10236.13 765
10237.08 733
10238.04 749
10238.99 867
10239.95 776
10240.90 749
10241.86 747
10242.81 760
10243.77 702
10244.72 644
10245.68 691
10246.64 722
10247.59 618
10248.55 598
10249.50 603
10250.46 630
10251.42 637
10252.37 627
10253.33 610
10254.28 573
10255.24 586
10256.20 639
10257.15 671
10258.11 581
10259.06 667
10260.02 613
10260.98 605
10261.93 624
10262.89 556
10263.85 658
10264.80 594
10265.76 575
10266.72 584
10267.67 635
10268.63 656
10269.59 628
10270.54 600
10271.50 642
10272.46 612
10273.41 599
10274.37 624
10275.33 604
10276.29 533
10277.24 541
10278.20 570
10279.16 564
10280.11 589
10281.07 587
10282.03 563
10282.99 574
10283.94 519
10284.90 521
10285.86 589
10286.82 632
10287.77 621
10288.73 620
10289.69 626
10290.65 638
10291.61 664
10292.56 627
10293.52 559
10294.48 616
10295.44 637
10296.39 577
10297.35 577
10298.31 599
10299.27 599
10300.23 553
10301.19 563
10302.14 569
10303.10 551
10304.06 515
10305.02 573
10305.98 621
10306.94 594
10307.89 611
10308.85 632
10309.81 615
10310.77 615
10311.73 584
10312.69 685
10313.65 591
10314.61 563
10315.57 564
10316.52 596
10317.48 630
10318.44 636
10319.40 559
10320.36 600
10321.32 641
10322.28 602
10323.24 611
10324.20 589
10325.16 605
10326.12 600
10327.08 658
10328.04 652
10328.99 614
10329.95 610
10330.91 663
10331.87 688
10332.83 642
10333.79 663
10334.75 685
10335.71 620
10336.67 562
10337.63 563
10338.59 576
10339.55 563
10340.51 541
10341.47 525
10342.43 583
10343.39 569
10344.35 578
10345.31 573
10346.27 514
10347.23 544
10348.20 564
10349.16 596
10350.12 589
10351.08 609
10352.04 600
10353.00 579
10353.96 526
10354.92 536
10355.88 511
10356.84 553
10357.80 538
10358.76 527
10359.72 593
10360.69 550
10361.65 509
10362.61 484
10363.57 547
10364.53 547
10365.49 569
10366.45 543
10367.41 462
10368.38 486
10369.34 528
10370.30 562
10371.26 555
10372.22 516
10373.18 510
10374.14 536
10375.11 533
10376.07 543
10377.03 538
10377.99 575
10378.95 512
10379.92 540
10380.88 557
10381.84 535
10382.80 582
10383.76 576
10384.73 526
10385.69 505
10386.65 521
10387.61 484
10388.57 527
10389.54 526
10390.50 547
10391.46 513
10392.42 494
10393.39 539
10394.35 518
10395.31 446
10396.27 488
10397.24 498
10398.20 530
10399.16 523
10400.13 518
10401.09 554
10402.05 560
10403.02 527
10403.98 526
10404.94 577
10405.90 551
10406.87 545
10407.83 545
10408.79 537
10409.76 546
10410.72 513
10411.68 559
10412.65 583
10413.61 549
10414.57 510
10415.54 515
10416.50 512
10417.47 500
10418.43 510
10419.39 514
10420.36 569
10421.32 546
10422.28 548
10423.25 588
10424.21 497
10425.18 529
10426.14 498
10427.10 557
10428.07 485
10429.03 479
10430.00 517
10430.96 520
10431.93 523
10432.89 503
10433.85 490
10434.82 437
10435.78 456
10436.75 473
10437.71 509
10438.68 491
10439.64 484
10440.61 456
10441.57 445
10442.54 438
10443.50 521
10444.47 521
10445.43 488
10446.40 423
10447.36 488
10448.33 490
10449.29 493
10450.26 460
10451.22 495
10452.19 475
10453.15 449
10454.12 499
10455.08 442
10456.05 454
10457.01 479
10457.98 502
10458.95 488
10459.91 461
10460.88 516
10461.84 478
10462.81 462
10463.77 536
10464.74 519
10465.71 461
10466.67 479
10467.64 480
10468.60 541
10469.57 501
10470.54 499
10471.50 524
10472.47 507
10473.44 482
10474.40 540
10475.37 467
10476.33 506
10477.30 501
10478.27 502
10479.23 491
10480.20 478
10481.17 518
10482.13 503
10483.10 559
10484.07 556
10485.03 530
10486.00 476
10486.97 462
10487.93 533
10488.90 451
10489.87 485
10490.84 501
10491.80 506
10492.77 526
10493.74 523
10494.70 515
10495.67 472
10496.64 446
10497.61 482
10498.57 439
10499.54 459
10500.51 494
10501.48 476
10502.44 493
10503.41 502
10504.38 462
10505.35 509
10506.31 496
10507.28 438
10508.25 481
10509.22 473
10510.19 524
10511.15 478
10512.12 458
10513.09 479
10514.06 469
10515.03 494
10516.00 492
10516.96 481
10517.93 451
10518.90 485
10519.87 479
10520.84 505
10521.81 429
10522.77 488
10523.74 482
10524.71 497
10525.68 491
10526.65 501
10527.62 433
10528.59 457
10529.56 447
10530.52 467
10531.49 506
10532.46 482
10533.43 466
10534.40 466
10535.37 494
10536.34 526
10537.31 499
10538.28 502
10539.25 514
10540.22 457
10541.18 496
10542.15 481
10543.12 451
10544.09 500
10545.06 445
10546.03 470
10547.00 472
10547.97 481
10548.94 479
10549.91 455
10550.88 499
10551.85 514
10552.82 510
10553.79 535
10554.76 477
10555.73 499
10556.70 515
10557.67 478
10558.64 494
10559.61 517
10560.58 510
10561.55 532
10562.52 518
10563.49 539
10564.46 514
10565.43 528
10566.40 478
10567.38 458
10568.35 538
10569.32 501
10570.29 558
10571.26 516
10572.23 487
10573.20 502
10574.17 584
10575.14 580
10576.11 503
10577.08 469
10578.06 487
10579.03 530
10580.00 505
10580.97 538
10581.94 529
10582.91 552
10583.88 551
10584.85 566
10585.83 537
10586.80 561
10587.77 524
10588.74 508
10589.71 524
10590.68 479
10591.66 518
10592.63 579
10593.60 616
10594.57 588
10595.54 592
10596.51 592
10597.49 541
10598.46 578
10599.43 511
10600.40 546
10601.37 548
10602.35 593
10603.32 574
10604.29 590
10605.26 565
10606.24 626
10607.21 676
10608.18 685
10609.15 698
10610.13 669
10611.10 656
10612.07 703
10613.04 723
10614.02 684
10614.99 624
10615.96 540
10616.94 545
10617.91 635
10618.88 625
10619.85 582
10620.83 590
10621.80 600
10622.77 602
10623.75 556
10624.72 575
10625.69 527
10626.67 498
10627.64 522
10628.61 529
10629.59 540
10630.56 480
10631.53 552
10632.51 535
10633.48 512
10634.46 523
10635.43 634
10636.40 593
10637.38 558
10638.35 632
10639.32 627
10640.30 638
10641.27 595
10642.25 624
10643.22 661
10644.19 601
10645.17 560
10646.14 545
10647.12 633
10648.09 618
10649.07 575
10650.04 503
10651.01 513
10651.99 524
10652.96 527
10653.94 522
10654.91 526
10655.89 548
10656.86 546
10657.84 514
10658.81 532
10659.79 508
10660.76 502
10661.74 513
10662.71 503
10663.69 493
10664.66 499
10665.64 462
10666.61 476
10667.59 447
10668.56 502
10669.54 521
10670.51 482
10671.49 494
10672.46 503
10673.44 509
10674.42 496
10675.39 528
10676.37 494
10677.34 519
10678.32 496
10679.29 546
10680.27 532
10681.25 488
10682.22 464
10683.20 547
10684.17 532
10685.15 490
10686.12 462
10687.10 518
10688.08 485
10689.05 516
10690.03 504
10691.01 533
10691.98 492
10692.96 492
10693.94 511
10694.91 492
10695.89 508
10696.86 491
10697.84 461
10698.82 517
10699.79 528
10700.77 490
10701.75 491
10702.72 483
10703.70 465
10704.68 459
10705.66 537
10706.63 487
10707.61 498
10708.59 466
10709.56 483
10710.54 483
10711.52 476
10712.50 507
10713.47 462
10714.45 472
10715.43 492
10716.41 502
10717.38 527
10718.36 531
10719.34 490
10720.32 514
10721.29 511
10722.27 498
10723.25 502
10724.23 479
10725.20 486
10726.18 498
10727.16 509
10728.14 548
10729.12 527
10730.09 492
10731.07 535
10732.05 496
10733.03 534
10734.01 526
10734.99 485
10735.96 498
10736.94 470
10737.92 526
10738.90 539
10739.88 531
10740.86 527
10741.83 498
10742.81 512
10743.79 502
10744.77 527
10745.75 526
10746.73 485
10747.71 540
10748.69 534
10749.67 506
10750.64 510
10751.62 508
10752.60 504
10753.58 436
10754.56 508
10755.54 501
10756.52 572
10757.50 549
10758.48 520
10759.46 509
10760.44 487
10761.42 543
10762.40 513
10763.38 514
10764.35 577
10765.33 533
10766.31 527
10767.29 495
10768.27 550
10769.25 545
10770.23 558
10771.21 487
10772.19 535
10773.17 544
10774.15 510
10775.13 491
10776.11 513
10777.09 531
10778.07 537
10779.05 501
10780.04 458
10781.02 531
10782.00 589
10782.98 520
10783.96 554
10784.94 532
10785.92 550
10786.90 535
10787.88 531
10788.86 597
10789.84 625
10790.82 572
10791.80 551
10792.78 537
10793.77 514
10794.75 551
10795.73 547
10796.71 560
10797.69 521
10798.67 512
10799.65 556
10800.63 547
10801.61 533
10802.60 583
10803.58 528
10804.56 511
10805.54 553
10806.52 557
10807.50 555
10808.49 603
10809.47 530
10810.45 534
10811.43 523
10812.41 531
10813.39 578
10814.38 584
10815.36 506
10816.34 541
10817.32 576
10818.30 572
10819.29 571
10820.27 562
10821.25 605
10822.23 640
10823.22 578
10824.20 573
10825.18 597
10826.16 560
10827.15 611
10828.13 545
10829.11 464
10830.09 515
10831.08 597
10832.06 551
10833.04 592
10834.02 585
10835.01 616
10835.99 639
10836.97 579
10837.96 611
10838.94 620
10839.92 580
10840.90 545
10841.89 572
10842.87 560
10843.85 569
10844.84 597
10845.82 612
10846.80 605
10847.79 648
10848.77 608
10849.76 549
10850.74 590
10851.72 569
10852.71 625
10853.69 588
10854.67 634
10855.66 651
10856.64 651
10857.62 614
10858.61 591
10859.59 629
10860.58 706
10861.56 698
10862.55 624
10863.53 595
10864.51 645
10865.50 654
10866.48 702
10867.47 670
10868.45 664
10869.44 732
10870.42 711
10871.40 707
10872.39 632
10873.37 592
10874.36 667
10875.34 606
10876.33 649
10877.31 642
10878.30 703
10879.28 671
10880.27 690
10881.25 705
10882.24 737
10883.22 671
10884.21 714
10885.19 714
10886.18 718
10887.16 750
10888.15 665
10889.13 674
10890.12 707
10891.10 741
10892.09 697
10893.07 713
10894.06 718
10895.05 713
10896.03 694
10897.02 823
10898.00 783
10898.99 781
10899.97 765
10900.96 735
10901.95 840
10902.93 791
10903.92 780
10904.90 805
10905.89 783
10906.88 747
10907.86 794
10908.85 776
10909.84 833
10910.82 847
10911.81 806
10912.79 790
10913.78 844
10914.77 914
10915.75 922
10916.74 967
10917.73 932
10918.71 950
10919.70 901
10920.69 923
10921.67 945
10922.66 908
10923.65 843
10924.63 868
10925.62 901
10926.61 886
10927.60 934
10928.58 899
10929.57 885
10930.56 967
10931.54 948
10932.53 919
10933.52 934
10934.51 918
10935.49 992
10936.48 967
10937.47 989
10938.46 1028
10939.44 956
10940.43 998
10941.42 1037
10942.41 1103
10943.39 1153
10944.38 1107
10945.37 1101
10946.36 1190
10947.35 1175
10948.33 1063
10949.32 1058
10950.31 1155
10951.30 1192
10952.29 1200
10953.28 1220
10954.26 1396
10955.25 1439
10956.24 1573
10957.23 1502
10958.22 1589
10959.21 1675
10960.19 1697
10961.18 1732
10962.17 1602
10963.16 1525
10964.15 1424
10965.14 1390
10966.13 1304
10967.11 1260
10968.10 1271
10969.09 1213
10970.08 1210
10971.07 1150
10972.06 1153
10973.05 1180
10974.04 1230
10975.03 1202
10976.02 1143
10977.01 1166
10978.00 1171
10978.98 1171
10979.97 1207
10980.96 1233
10981.95 1223
10982.94 1208
10983.93 1221
10984.92 1295
10985.91 1348
10986.90 1318
10987.89 1451
10988.88 1237
10989.87 1201
10990.86 1278
10991.85 1343
10992.84 1410
10993.83 1542
10994.82 1660
10995.81 1757
10996.80 1869
10997.79 2064
10998.78 2264
10999.77 2415
11000.76 2483
11001.75 2618
11002.74 2443
11003.73 2293
11004.72 2063
11005.72 1994
11006.71 1714
11007.70 1577
11008.69 1442
11009.68 1368
11010.67 1298
11011.66 1159
11012.65 1140
11013.64 1063
11014.63 1050
11015.62 1028
11016.61 1050
11017.61 1022
11018.60 1001
11019.59 996
11020.58 982
11021.57 935
11022.56 935
11023.55 1024
11024.55 942
11025.54 855
11026.53 895
11027.52 873
11028.51 947
11029.50 920
11030.49 974
11031.49 950
11032.48 871
11033.47 948
11034.46 949
11035.45 894
11036.45 888
11037.44 901
11038.43 996
11039.42 928
11040.41 852
11041.41 910
11042.40 903
11043.39 931
11044.38 901
11045.38 903
11046.37 779
11047.36 821
11048.35 807
11049.35 723
11050.34 788
11051.33 808
11052.32 776
11053.32 817
11054.31 807
11055.30 782
11056.30 750
11057.29 771
11058.28 782
11059.27 737
11060.27 752
11061.26 772
11062.25 752
11063.25 743
11064.24 789
11065.23 783
11066.23 760
11067.22 798
11068.21 763
11069.21 706
11070.20 804
11071.19 773
11072.19 779
11073.18 735
11074.17 739
11075.17 727
11076.16 790
11077.16 819
11078.15 746
11079.14 748
11080.14 764
11081.13 809
11082.13 812
11083.12 823
11084.11 791
11085.11 712
11086.10 702
11087.10 720
11088.09 688
11089.09 724
11090.08 728
11091.07 622
11092.07 658
11093.06 617
11094.06 682
11095.05 757
11096.05 707
11097.04 714
11098.04 709
11099.03 775
11100.03 699
11101.02 705
11102.02 657
11103.01 645
11104.01 675
11105.00 654
11106.00 707
11106.99 756
11107.99 703
11108.98 701
11109.98 614
11110.97 622
11111.97 642
11112.96 709
11113.96 592
11114.95 646
11115.95 696
11116.95 612
11117.94 622
11118.94 652
11119.93 665
11120.93 619
11121.92 562
11122.92 589
11123.92 590
11124.91 652
11125.91 669
11126.90 575
11127.90 593
11128.90 601
11129.89 568
11130.89 590
11131.89 559
11132.88 562
11133.88 571
11134.87 534
11135.87 604
11136.87 572
11137.86 619
11138.86 550
11139.86 531
11140.85 631
11141.85 556
11142.85 613
11143.84 515
11144.84 548
11145.84 548
11146.84 562
11147.83 662
11148.83 628
11149.83 593
11150.82 543
11151.82 544
11152.82 538
11153.82 593
11154.81 610
11155.81 570
11156.81 597
11157.80 558
11158.80 549
11159.80 535
11160.80 527
11161.79 580
11162.79 570
11163.79 583
11164.79 525
11165.79 551
11166.78 505
11167.78 557
11168.78 533
11169.78 537
11170.78 546
11171.77 590
11172.77 561
11173.77 516
11174.77 499
11175.77 522
11176.76 561
11177.76 505
11178.76 533
11179.76 529
11180.76 587
11181.76 514
11182.76 568
11183.75 546
11184.75 536
11185.75 538
11186.75 555
11187.75 483
11188.75 531
11189.75 524
11190.75 550
11191.74 536
11192.74 562
11193.74 599
11194.74 619
11195.74 562
11196.74 534
11197.74 550
11198.74 555
11199.74 531
11200.74 588
11201.74 526
11202.74 531
11203.74 533
11204.74 571
11205.73 570
11206.73 579
11207.73 564
11208.73 586
11209.73 597
11210.73 626
11211.73 578
11212.73 567
11213.73 592
11214.73 558
11215.73 562
11216.73 585
11217.73 534
11218.73 522
11219.73 579
11220.73 572
11221.73 585
11222.73 604
11223.74 599
11224.74 570
11225.74 570
11226.74 519
11227.74 525
11228.74 563
11229.74 587
11230.74 544
11231.74 558
11232.74 557
11233.74 593
11234.74 593
11235.74 552
11236.74 561
11237.75 616
11238.75 604
11239.75 529
11240.75 554
11241.75 519
11242.75 492
11243.75 528
11244.75 535
11245.76 573
11246.76 559
11247.76 591
11248.76 569
11249.76 581
11250.76 575
11251.76 500
11252.77 548
11253.77 569
11254.77 640
11255.77 630
11256.77 588
11257.78 560
11258.78 583
11259.78 618
11260.78 616
11261.78 649
11262.79 568
11263.79 600
11264.79 530
11265.79 552
11266.79 579
11267.80 579
11268.80 687
11269.80 707
11270.80 666
11271.81 613
11272.81 595
11273.81 579
11274.81 590
11275.82 568
11276.82 617
11277.82 526
11278.83 592
11279.83 581
11280.83 625
11281.83 541
11282.84 574
11283.84 577
11284.84 581
11285.85 546
11286.85 579
11287.85 580
11288.86 530
11289.86 563
11290.86 472
11291.87 543
11292.87 498
11293.87 541
11294.88 469
11295.88 478
11296.89 503
11297.89 531
11298.89 526
11299.90 489
11300.90 527
11301.90 511
11302.91 529
11303.91 511
11304.92 520
11305.92 519
11306.92 509
11307.93 519
11308.93 486
11309.94 526
11310.94 499
11311.95 498
11312.95 540
11313.95 493
11314.96 486
11315.96 456
11316.97 545
11317.97 536
11318.98 518
11319.98 506
11320.99 520
11321.99 576
11323.00 521
11324.00 539
11325.01 484
11326.01 557
11327.02 514
11328.02 562
11329.03 577
11330.03 542
11331.04 567
11332.04 520
11333.05 540
11334.05 522
11335.06 505
11336.06 529
11337.07 549
11338.07 583
11339.08 615
11340.09 632
11341.09 696
11342.10 691
11343.10 575
11344.11 552
11345.11 622
11346.12 586
11347.13 545
11348.13 540
11349.14 533
11350.14 481
11351.15 490
11352.16 551
11353.16 503
11354.17 488
11355.17 430
11356.18 517
11357.19 493
11358.19 534
11359.20 489
11360.21 519
11361.21 527
11362.22 527
11363.23 498
11364.23 515
11365.24 483
11366.25 432
11367.25 485
11368.26 510
11369.27 521
11370.27 500
11371.28 497
11372.29 492
11373.29 448
11374.30 449
11375.31 500
11376.32 500
11377.32 522
11378.33 468
11379.34 503
11380.35 501
11381.35 466
11382.36 490
11383.37 503
11384.38 505
11385.38 468
11386.39 465
11387.40 487
11388.41 447
11389.41 461
11390.42 514
11391.43 517
11392.44 491
11393.45 474
11394.45 503
11395.46 463
11396.47 480
11397.48 478
11398.49 493
11399.49 559
11400.50 522
11401.51 497
11402.52 491
11403.53 503
11404.54 527
11405.54 520
11406.55 464
11407.56 501
11408.57 499
11409.58 506
11410.59 507
11411.60 527
11412.61 495
11413.61 538
11414.62 515
11415.63 515
11416.64 534
11417.65 482
11418.66 544
11419.67 496
11420.68 521
11421.69 509
11422.70 510
11423.71 550
11424.71 557
11425.72 508
11426.73 477
11427.74 460
11428.75 483
11429.76 522
11430.77 498
11431.78 535
11432.79 532
11433.80 538
11434.81 505
11435.82 560
11436.83 522
11437.84 559
11438.85 580
11439.86 508
11440.87 530
11441.88 583
11442.89 579
11443.90 565
11444.91 569
11445.92 536
11446.93 562
11447.94 526
11448.95 559
11449.96 548
11450.97 516
11451.98 487
11452.99 552
11454.01 555
11455.02 520
11456.03 471
11457.04 489
11458.05 499
11459.06 544
11460.07 499
11461.08 484
11462.09 503
11463.10 569
11464.11 509
11465.13 500
11466.14 570
11467.15 540
11468.16 527
11469.17 454
11470.18 504
11471.19 543
11472.20 577
11473.22 567
11474.23 620
11475.24 576
11476.25 493
11477.26 508
11478.27 538
11479.29 545
11480.30 532
11481.31 544
11482.32 547
11483.33 521
11484.35 524
11485.36 567
11486.37 546
11487.38 565
11488.39 565
11489.41 564
11490.42 497
11491.43 602
11492.44 599
11493.46 525
11494.47 580
11495.48 565
11496.49 577
11497.51 644
11498.52 664
11499.53 628
11500.54 592
11501.56 536
11502.57 513
11503.58 565
11504.59 601
11505.61 576
11506.62 563
11507.63 625
11508.65 659
11509.66 609
11510.67 674
11511.69 695
11512.70 607
11513.71 680
11514.73 661
11515.74 670
11516.75 654
11517.77 639
11518.78 636
11519.79 676
11520.81 657
11521.82 702
11522.83 780
11523.85 708
11524.86 736
11525.88 713
11526.89 686
11527.90 717
11528.92 770
11529.93 740
11530.95 755
11531.96 779
11532.97 831
11533.99 902
11535.00 1032
11536.02 1116
11537.03 1148
11538.05 1237
11539.06 1299
11540.07 1270
11541.09 1247
11542.10 1251
11543.12 1153
11544.13 1205
11545.15 1018
11546.16 948
11547.18 877
11548.19 777
11549.21 777
11550.22 768
11551.24 687
11552.25 697
11553.27 663
11554.28 683
11555.30 696
11556.31 647
11557.33 704
11558.34 644
11559.36 655
11560.37 618
11561.39 629
11562.40 609
11563.42 669
11564.43 649
11565.45 663
11566.47 633
11567.48 671
11568.50 715
11569.51 669
11570.53 689
11571.54 684
11572.56 682
11573.58 638
11574.59 613
11575.61 589
11576.62 621
11577.64 593
11578.66 639
11579.67 645
11580.69 648
11581.70 636
11582.72 599
11583.74 556
11584.75 592
11585.77 550
11586.79 531
11587.80 528
11588.82 567
11589.84 593
11590.85 597
11591.87 579
11592.89 579
11593.90 619
11594.92 615
11595.94 633
11596.95 678
11597.97 659
11598.99 673
11600.01 707
11601.02 699
11602.04 710
11603.06 736
11604.07 642
11605.09 620
11606.11 621
11607.13 635
11608.14 654
11609.16 629
11610.18 630
11611.20 695
11612.21 651
11613.23 629
11614.25 578
11615.27 630
11616.29 611
11617.30 562
11618.32 592
11619.34 635
11620.36 590
11621.38 520
11622.39 595
11623.41 585
11624.43 584
11625.45 569
11626.47 603
11627.48 508
11628.50 553
11629.52 524
11630.54 579
11631.56 568
11632.58 568
11633.59 542
11634.61 559
11635.63 594
11636.65 592
11637.67 550
11638.69 572
11639.71 596
11640.73 569
11641.75 520
11642.76 507
11643.78 546
11644.80 532
11645.82 501
11646.84 507
11647.86 519
11648.88 560
11649.90 524
11650.92 514
11651.94 508
11652.96 506
11653.98 522
11655.00 497
11656.01 544
11657.03 512
11658.05 557
11659.07 504
11660.09 503
11661.11 552
11662.13 458
11663.15 534
11664.17 510
11665.19 518
11666.21 503
11667.23 509
11668.25 521
11669.27 543
11670.29 521
11671.31 465
11672.33 525
11673.35 509
11674.37 504
11675.39 527
11676.42 543
11677.44 484
11678.46 498
11679.48 505
11680.50 557
11681.52 547
11682.54 551
11683.56 552
11684.58 502
11685.60 567
11686.62 522
11687.64 527
11688.66 480
11689.69 497
11690.71 514
11691.73 468
11692.75 475
11693.77 520
11694.79 511
11695.81 458
11696.83 453
11697.85 464
11698.88 493
11699.90 498
11700.92 518
11701.94 535
11702.96 487
11703.98 506
11705.01 536
11706.03 491
11707.05 499
11708.07 509
11709.09 528
11710.12 495
11711.14 493
11712.16 498
11713.18 543
11714.20 546
11715.23 512
11716.25 459
11717.27 479
11718.29 489
11719.31 510
11720.34 509
11721.36 492
11722.38 495
11723.40 518
11724.43 515
11725.45 487
11726.47 513
11727.49 521
11728.52 526
11729.54 532
11730.56 494
11731.59 514
11732.61 512
11733.63 492
11734.65 463
11735.68 516
11736.70 497
11737.72 484
11738.75 485
11739.77 444
11740.79 508
11741.82 506
11742.84 498
11743.86 542
11744.89 512
11745.91 543
11746.93 492
11747.96 491
11748.98 462
11750.01 466
11751.03 515
11752.05 505
11753.08 505
11754.10 462
11755.12 509
11756.15 504
11757.17 463
11758.20 443
11759.22 486
11760.24 531
11761.27 539
11762.29 514
11763.32 501
11764.34 525
11765.37 505
11766.39 551
11767.41 544
11768.44 531
11769.46 486
11770.49 496
11771.51 498
11772.54 492
11773.56 450
11774.59 513
11775.61 517
11776.64 490
11777.66 508
11778.69 498
11779.71 466
11780.74 511
11781.76 523
11782.79 483
11783.81 531
11784.84 500
11785.86 575
11786.89 551
11787.91 532
11788.94 530
11789.96 535
11790.99 494
11792.01 564
11793.04 592
11794.07 580
11795.09 557
11796.12 476
11797.14 508
11798.17 564
11799.19 507
11800.22 509
11801.25 502
11802.27 489
11803.30 530
11804.32 536
11805.35 532
11806.38 577
11807.40 510
11808.43 585
11809.45 590
11810.48 541
11811.51 568
11812.53 553
11813.56 584
11814.59 612
11815.61 587
11816.64 578
11817.67 594
11818.69 604
11819.72 593
11820.75 594
11821.77 625
11822.80 594
11823.83 603
11824.85 624
11825.88 603
11826.91 611
11827.94 572
11828.96 594
11829.99 579
11831.02 594
11832.04 601
11833.07 615
11834.10 637
11835.13 633
11836.15 639
11837.18 609
11838.21 592
11839.24 563
11840.26 578
11841.29 558
11842.32 611
11843.35 617
11844.37 595
11845.40 582
11846.43 648
11847.46 683
11848.49 627
11849.51 637
11850.54 679
11851.57 598
11852.60 659
11853.63 694
11854.65 693
11855.68 712
11856.71 669
11857.74 718
11858.77 736
11859.80 735
11860.83 738
11861.85 733
11862.88 717
11863.91 720
11864.94 711
11865.97 730
11867.00 763
11868.03 727
11869.05 734
11870.08 812
11871.11 756
11872.14 739
11873.17 748
11874.20 788
11875.23 748
11876.26 734
11877.29 789
11878.32 788
11879.35 827
11880.38 855
11881.40 872
11882.43 795
11883.46 798
11884.49 841
11885.52 856
11886.55 841
11887.58 872
11888.61 899
11889.64 884
11890.67 913
11891.70 895
11892.73 913
11893.76 941
11894.79 906
11895.82 980
11896.85 932
11897.88 1041
11898.91 1086
11899.94 1160
11900.97 1170
11902.00 1182
11903.03 1292
11904.06 1299
11905.09 1283
11906.12 1322
11907.15 1275
11908.18 1207
11909.22 1186
11910.25 1087
11911.28 1098
11912.31 1027
11913.34 1031
11914.37 969
11915.40 1038
11916.43 1031
11917.46 1027
11918.49 1009
11919.52 965
11920.55 948
11921.59 977
11922.62 972
11923.65 983
11924.68 1086
11925.71 1146
11926.74 1253
11927.77 1303
11928.81 1343
11929.84 1462
11930.87 1530
11931.90 1590
11932.93 1552
11933.96 1502
11935.00 1385
11936.03 1345
11937.06 1257
11938.09 1304
11939.12 1220
11940.15 1076
11941.19 1101
11942.22 1050
11943.25 995
11944.28 995
11945.31 905
11946.35 933
11947.38 916
11948.41 919
11949.44 850
11950.48 894
11951.51 840
11952.54 859
11953.57 849
11954.61 899
11955.64 886
11956.67 813
11957.70 894
11958.74 855
11959.77 837
11960.80 819
11961.84 883
11962.87 890
11963.90 889
11964.93 808
11965.97 819
11967.00 842
11968.03 888
11969.07 812
11970.10 841
11971.13 803
11972.17 836
11973.20 854
11974.23 877
11975.27 830
11976.30 891
11977.33 917
11978.37 884
11979.40 835
11980.44 871
11981.47 904
11982.50 895
11983.54 868
11984.57 867
11985.60 796
11986.64 828
11987.67 845
11988.71 811
11989.74 904
11990.77 877
11991.81 923
11992.84 891
11993.88 875
11994.91 869
11995.95 881
11996.98 932
11998.02 871
11999.05 908
12000.08 846
12001.12 898
12002.15 953
12003.19 907
12004.22 934
12005.26 966
12006.29 1006
12007.33 960
12008.36 927
12009.40 938
12010.43 920
12011.47 989
12012.50 1023
12013.54 1035
12014.57 1022
12015.61 1027
12016.64 978
12017.68 976
12018.71 992
12019.75 935
12020.78 998
12021.82 1013
12022.86 957
12023.89 876
12024.93 976
12025.96 1022
12027.00 969
12028.03 958
12029.07 944
12030.11 1011
12031.14 1052
12032.18 1021
12033.21 998
12034.25 1001
12035.29 1033
12036.32 1004
12037.36 1023
12038.39 988
12039.43 995
12040.47 1048
12041.50 1045
12042.54 1079
12043.58 951
12044.61 1101
12045.65 1046
12046.69 1063
12047.72 1108
12048.76 1101
12049.80 1186
12050.83 1125
12051.87 1119
12052.91 1106
12053.94 1194
12054.98 1241
12056.02 1280
12057.05 1326
12058.09 1296
12059.13 1316
12060.16 1358
12061.20 1302
12062.24 1177
12063.28 1180
12064.31 1133
12065.35 1198
12066.39 1155
12067.43 1034
12068.46 1118
12069.50 1038
12070.54 1009
12071.58 1054
12072.61 1083
12073.65 1046
12074.69 965
12075.73 1042
12076.76 941
12077.80 972
12078.84 1024
12079.88 1041
12080.92 1037
12081.95 1034
12082.99 1030
12084.03 975
12085.07 1039
12086.11 1005
12087.15 1058
12088.18 1115
12089.22 1089
12090.26 1155
12091.30 1153
12092.34 1142
12093.38 1127
12094.42 1129
12095.45 1166
12096.49 1167
12097.53 1226
12098.57 1223
12099.61 1276
12100.65 1245
12101.69 1250
12102.73 1315
12103.76 1387
12104.80 1365
12105.84 1406
12106.88 1383
12107.92 1285
12108.96 1183
12110.00 1232
12111.04 1174
12112.08 1040
12113.12 1007
12114.16 986
12115.20 888
12116.24 861
12117.28 909
12118.32 932
12119.36 850
12120.40 831
12121.44 847
12122.47 860
12123.51 868
12124.55 832
12125.59 792
12126.63 820
12127.67 767
12128.71 762
12129.76 772
12130.80 736
12131.84 710
12132.88 756
12133.92 738
12134.96 817
12136.00 790
12137.04 748
12138.08 764
12139.12 743
12140.16 739
12141.20 715
12142.24 795
12143.28 786
12144.32 777
12145.36 761
12146.40 754
12147.44 704
12148.49 678
12149.53 696
12150.57 707
12151.61 701
12152.65 709
12153.69 740
12154.73 711
12155.77 662
12156.81 655
12157.86 658
12158.90 667
12159.94 662
12160.98 668
12162.02 667
12163.06 653
12164.10 645
12165.15 631
12166.19 656
12167.23 713
12168.27 776
12169.31 738
12170.36 743
12171.40 710
12172.44 731
12173.48 726
12174.52 733
12175.57 717
12176.61 709
12177.65 753
12178.69 704
12179.73 686
12180.78 684
12181.82 667
12182.86 665
12183.90 684
12184.95 720
12185.99 729
12187.03 689
12188.07 718
12189.12 661
12190.16 649
12191.20 708
12192.25 644
12193.29 625
12194.33 645
12195.37 667
12196.42 670
12197.46 650
12198.50 626
12199.55 674
12200.59 656
12201.63 636
12202.68 595
12203.72 652
12204.76 646
12205.81 611
12206.85 605
12207.89 600
12208.94 656
12209.98 612
12211.02 579
12212.07 590
12213.11 637
12214.16 636
12215.20 668
12216.24 606
12217.29 581
12218.33 573
12219.37 574
12220.42 595
12221.46 556
12222.51 577
12223.55 562
12224.60 623
12225.64 600
12226.68 569
12227.73 606
12228.77 593
12229.82 554
12230.86 543
12231.91 593
12232.95 549
12234.00 568
12235.04 567
12236.08 602
12237.13 604
12238.17 588
12239.22 612
12240.26 569
12241.31 595
12242.35 617
12243.40 562
12244.44 597
12245.49 532
12246.53 543
12247.58 537
12248.62 580
12249.67 565
12250.72 513
12251.76 598
12252.81 616
12253.85 545
12254.90 541
12255.94 543
12256.99 579
12258.03 538
12259.08 553
12260.13 565
12261.17 529
12262.22 541
12263.26 528
12264.31 537
12265.35 504
12266.40 510
12267.45 531
12268.49 474
12269.54 479
12270.59 543
12271.63 566
12272.68 538
12273.72 518
12274.77 475
12275.82 500
12276.86 506
12277.91 524
12278.96 489
12280.00 519
12281.05 526
12282.10 555
12283.14 494
12284.19 504
12285.24 486
12286.28 510
12287.33 508
12288.38 478
12289.42 454
12290.47 501
12291.52 537
12292.57 466
12293.61 455
12294.66 475
12295.71 443
12296.75 504
12297.80 484
12298.85 506
12299.90 467
12300.94 490
12301.99 527
12303.04 497
12304.09 488
12305.13 479
12306.18 526
12307.23 522
12308.28 558
12309.33 498
12310.37 473
12311.42 471
12312.47 483
12313.52 540
12314.57 531
12315.61 462
12316.66 452
12317.71 508
12318.76 516
12319.81 507
12320.85 492
12321.90 494
12322.95 489
12324.00 447
12325.05 449
12326.10 510
12327.15 545
12328.19 506
12329.24 452
12330.29 473
12331.34 510
12332.39 457
12333.44 434
12334.49 444
12335.54 440
12336.59 436
12337.63 515
12338.68 487
12339.73 409
12340.78 478
12341.83 441
12342.88 489
12343.93 467
12344.98 466
12346.03 486
12347.08 479
12348.13 538
12349.18 552
12350.23 512
12351.28 509
12352.33 491
12353.38 487
12354.43 490
12355.48 467
12356.52 528
12357.57 511
12358.62 474
12359.67 438
12360.72 474
12361.77 490
12362.82 487
12363.88 495
12364.93 494
12365.98 421
12367.03 445
12368.08 486
12369.13 511
12370.18 495
12371.23 477
12372.28 448
12373.33 481
12374.38 490
12375.43 479
12376.48 446
12377.53 459
12378.58 450
12379.63 448
12380.68 454
12381.73 493
12382.79 552
12383.84 470
12384.89 441
12385.94 536
12386.99 534
12388.04 473
12389.09 513
12390.14 519
12391.20 503
12392.25 542
12393.30 536
12394.35 523
12395.40 512
12396.45 462
12397.50 506
12398.56 513
12399.61 503
12400.66 486
12401.71 502
12402.76 502
12403.81 490
12404.87 504
12405.92 502
12406.97 574
12408.02 528
12409.07 508
12410.13 487
12411.18 494
12412.23 489
12413.28 457
12414.34 471
12415.39 456
12416.44 494
12417.49 538
12418.55 455
12419.60 509
12420.65 533
12421.70 533
12422.76 544
12423.81 548
12424.86 542
12425.91 567
12426.97 518
12428.02 535
12429.07 552
12430.13 531
12431.18 507
12432.23 505
12433.29 544
12434.34 522
12435.39 497
12436.44 557
12437.50 582
12438.55 459
12439.61 470
12440.66 514
12441.71 548
12442.77 521
12443.82 483
12444.87 560
12445.93 550
12446.98 496
12448.03 500
12449.09 545
12450.14 523
12451.20 509
12452.25 626
12453.30 539
12454.36 520
12455.41 494
12456.47 492
12457.52 489
12458.57 533
12459.63 548
12460.68 561
12461.74 524
12462.79 537
12463.85 578
12464.90 552
12465.95 563
12467.01 633
12468.06 616
12469.12 573
12470.17 585
12471.23 606
12472.28 686
12473.34 734
12474.39 767
12475.45 838
12476.50 868
12477.56 871
12478.61 873
12479.67 838
12480.72 845
12481.78 846
12482.83 806
12483.89 770
12484.94 694
12486.00 670
12487.05 694
12488.11 653
12489.17 661
12490.22 604
12491.28 603
12492.33 590
12493.39 578
12494.44 579
12495.50 556
12496.55 577
12497.61 541
12498.67 579
12499.72 565
12500.78 543
12501.83 574
12502.89 591
12503.95 620
12505.00 602
12506.06 554
12507.12 589
12508.17 582
12509.23 563
12510.28 532
12511.34 585
12512.40 587
12513.45 578
12514.51 575
12515.57 559
12516.62 581
12517.68 604
12518.74 570
12519.79 643
12520.85 570
12521.91 592
12522.96 597
12524.02 596
12525.08 564
12526.14 529
12527.19 588
12528.25 616
12529.31 561
12530.36 552
12531.42 590
12532.48 584
12533.54 621
12534.59 610
12535.65 551
12536.71 576
12537.77 593
12538.82 615
12539.88 626
12540.94 591
12542.00 616
12543.05 622
12544.11 623
12545.17 641
12546.23 659
12547.29 654
12548.34 717
12549.40 725
12550.46 726
12551.52 851
12552.58 720
12553.64 664
12554.69 678
12555.75 721
12556.81 765
12557.87 705
12558.93 737
12559.99 724
12561.04 684
12562.10 633
12563.16 658
12564.22 666
12565.28 645
12566.34 629
12567.40 668
12568.45 613
12569.51 576
12570.57 600
12571.63 614
12572.69 555
12573.75 570
12574.81 609
12575.87 573
12576.93 554
12577.99 543
12579.05 562
12580.11 540
12581.16 549
12582.22 549
12583.28 570
12584.34 505
12585.40 531
12586.46 574
12587.52 553
12588.58 519
12589.64 620
12590.70 613
12591.76 591
12592.82 576
12593.88 559
12594.94 574
12596.00 587
12597.06 541
12598.12 604
12599.18 566
12600.24 542
12601.30 580
12602.36 569
12603.42 553
12604.48 546
12605.54 562
12606.60 569
12607.66 545
12608.72 542
12609.79 538
12610.85 556
12611.91 584
12612.97 583
12614.03 532
12615.09 561
12616.15 579
12617.21 592
12618.27 566
12619.33 642
12620.39 640
12621.45 643
12622.52 616
12623.58 603
12624.64 658
12625.70 645
12626.76 697
12627.82 669
12628.88 663
12629.95 675
12631.01 663
12632.07 692
12633.13 677
12634.19 641
12635.25 691
12636.31 691
12637.38 594
12638.44 651
12639.50 600
12640.56 610
12641.62 617
12642.69 582
12643.75 612
12644.81 663
12645.87 597
12646.93 579
12648.00 592
12649.06 553
12650.12 554
12651.18 573
12652.25 621
12653.31 575
12654.37 563
12655.43 569
12656.50 599
12657.56 588
12658.62 602
12659.68 524
12660.75 539
12661.81 559
12662.87 524
12663.94 609
12665.00 588
12666.06 561
12667.12 529
12668.19 587
12669.25 549
12670.31 561
12671.38 569
12672.44 567
12673.50 585
12674.57 592
12675.63 544
12676.69 518
12677.76 527
12678.82 502
12679.88 640
12680.95 635
12682.01 559
12683.07 576
12684.14 618
12685.20 620
12686.27 595
12687.33 542
12688.39 565
12689.46 592
12690.52 604
12691.59 560
12692.65 544
12693.71 546
12694.78 610
12695.84 565
12696.91 624
12697.97 664
12699.04 601
12700.10 606
12701.16 602
12702.23 612
12703.29 655
12704.36 628
12705.42 632
12706.49 631
12707.55 615
12708.62 590
12709.68 618
12710.75 645
12711.81 664
12712.88 659
12713.94 693
12715.01 740
12716.07 695
12717.14 629
12718.20 587
12719.27 585
12720.33 624
12721.40 612
12722.46 663
12723.53 580
12724.59 591
12725.66 516
12726.72 576
12727.79 603
12728.86 636
12729.92 563
12730.99 656
12732.05 616
12733.12 571
12734.18 639
12735.25 599
12736.32 612
12737.38 618
12738.45 632
12739.51 578
12740.58 570
12741.65 544
12742.71 626
12743.78 613
12744.85 583
12745.91 567
12746.98 572
12748.04 599
12749.11 609
12750.18 608
12751.24 573
12752.31 534
12753.38 562
12754.44 598
12755.51 587
12756.58 530
12757.64 499
12758.71 516
12759.78 521
12760.85 475
12761.91 536
12762.98 516
12764.05 537
12765.11 553
12766.18 523
12767.25 489
12768.32 525
12769.38 485
12770.45 556
12771.52 561
12772.58 519
12773.65 513
12774.72 546
12775.79 536
12776.86 559
12777.92 516
12778.99 534
12780.06 500
12781.13 509
12782.19 528
12783.26 517
12784.33 505
12785.40 479
12786.47 581
12787.53 492
12788.60 504
12789.67 480
12790.74 519
12791.81 552
12792.87 491
12793.94 496
12795.01 516
12796.08 494
12797.15 495
12798.22 483
12799.29 463
12800.35 487
12801.42 465
12802.49 492
12803.56 494
12804.63 522
12805.70 532
12806.77 532
12807.84 458
12808.90 488
12809.97 501
12811.04 524
12812.11 484
12813.18 459
12814.25 469
12815.32 493
12816.39 485
12817.46 495
12818.53 480
12819.60 493
12820.67 485
12821.74 541
12822.81 556
12823.88 513
12824.94 489
12826.01 475
12827.08 504
12828.15 477
12829.22 494
12830.29 512
12831.36 533
12832.43 520
12833.50 492
12834.57 529
12835.64 443
12836.71 493
12837.78 470
12838.85 436
12839.92 458
12840.99 457
12842.07 463
12843.14 420
12844.21 443
12845.28 499
12846.35 452
12847.42 456
12848.49 476
12849.56 443
12850.63 465
12851.70 418
12852.77 402
12853.84 429
12854.91 475
12855.98 412
12857.06 444
12858.13 492
12859.20 494
12860.27 434
12861.34 464
12862.41 435
12863.48 460
12864.55 486
12865.62 467
12866.70 475
12867.77 447
12868.84 456
12869.91 440
12870.98 477
12872.05 414
12873.13 467
12874.20 466
12875.27 440
12876.34 451
12877.41 424
12878.48 414
12879.56 420
12880.63 397
12881.70 421
12882.77 462
12883.84 475
12884.92 448
12885.99 437
12887.06 467
12888.13 458
12889.21 396
12890.28 420
12891.35 438
12892.42 474
12893.50 377
12894.57 409
12895.64 474
12896.71 448
12897.79 421
12898.86 416
12899.93 421
12901.00 423
12902.08 423
12903.15 432
12904.22 418
12905.30 433
12906.37 436
12907.44 422
12908.52 418
12909.59 398
12910.66 399
12911.73 406
12912.81 388
12913.88 391
12914.96 443
12916.03 440
12917.10 467
12918.18 459
12919.25 453
12920.32 406
12921.40 455
12922.47 400
12923.54 375
12924.62 365
12925.69 412
12926.77 413
12927.84 502
12928.91 436
12929.99 406
12931.06 431
12932.14 421
12933.21 410
12934.28 423
12935.36 413
12936.43 375
12937.51 447
12938.58 413
12939.66 413
12940.73 411
12941.80 376
12942.88 363
12943.95 389
12945.03 399
12946.10 409
12947.18 393
12948.25 425
12949.33 426
12950.40 373
12951.48 389
12952.55 375
12953.63 401
12954.70 417
12955.78 396
12956.85 435
12957.93 451
12959.00 444
12960.08 397
12961.15 386
12962.23 422
12963.30 431
12964.38 438
12965.46 379
12966.53 416
12967.61 412
12968.68 441
12969.76 409
12970.83 450
12971.91 424
12972.99 419
12974.06 396
12975.14 417
12976.21 421
12977.29 353
12978.37 450
12979.44 431
12980.52 394
12981.59 365
12982.67 438
12983.75 434
12984.82 393
12985.90 435
12986.98 413
12988.05 372
12989.13 361
12990.20 379
12991.28 387
12992.36 385
12993.43 433
12994.51 403
12995.59 422
12996.67 455
12997.74 449
12998.82 422
12999.90 396
13000.97 416
13002.05 426
13003.13 427
13004.20 443
13005.28 402
13006.36 389
13007.44 419
13008.51 432
13009.59 425
13010.67 452
13011.75 457
13012.82 418
13013.90 415
13014.98 420
13016.06 432
13017.13 395
13018.21 396
13019.29 414
13020.37 389
13021.44 390
13022.52 377
13023.60 392
13024.68 418
13025.76 424
13026.83 423
13027.91 435
13028.99 455
13030.07 431
13031.15 452
13032.23 430
13033.30 374
13034.38 388
13035.46 441
13036.54 415
13037.62 461
13038.70 478
13039.77 450
13040.85 507
13041.93 437
13043.01 460
13044.09 500
13045.17 488
13046.25 438
13047.33 447
13048.40 448
13049.48 461
13050.56 462
13051.64 441
13052.72 436
13053.80 444
13054.88 460
13055.96 419
13057.04 435
13058.12 397
13059.20 423
13060.28 426
13061.36 396
13062.44 423
13063.51 395
13064.59 456
13065.67 437
13066.75 453
13067.83 479
13068.91 464
13069.99 484
13071.07 425
13072.15 390
13073.23 343
13074.31 362
13075.39 400
13076.47 399
13077.55 403
13078.63 502
13079.71 485
13080.79 432
13081.87 373
13082.96 372
13084.04 414
13085.12 459
13086.20 434
13087.28 456
13088.36 431
13089.44 449
13090.52 450
13091.60 464
13092.68 445
13093.76 445
13094.84 447
13095.92 418
13097.00 424
13098.09 449
13099.17 450
13100.25 357
13101.33 431
13102.41 474
13103.49 432
13104.57 400
13105.65 435
13106.74 417
13107.82 449
13108.90 441
13109.98 418
13111.06 440
13112.14 466
13113.22 486
13114.31 448
13115.39 484
13116.47 483
13117.55 402
13118.63 429
13119.72 410
13120.80 417
13121.88 422
13122.96 467
13124.04 467
13125.13 436
13126.21 421
13127.29 461
13128.37 463
13129.45 417
13130.54 458
13131.62 439
13132.70 479
13133.78 403
13134.87 439
13135.95 452
13137.03 442
13138.11 437
13139.20 426
13140.28 434
13141.36 444
13142.45 454
13143.53 467
13144.61 465
13145.69 436
13146.78 434
13147.86 423
13148.94 410
13150.03 430
13151.11 493
13152.19 440
13153.28 474
13154.36 464
13155.44 482
13156.53 495
13157.61 463
13158.69 505
13159.78 518
13160.86 450
13161.94 469
13163.03 438
13164.11 458
13165.20 453
13166.28 461
13167.36 530
13168.45 475
13169.53 504
13170.62 428
13171.70 472
13172.78 436
13173.87 450
13174.95 453
13176.04 451
13177.12 431
13178.21 435
13179.29 494
13180.37 475
13181.46 438
13182.54 433
13183.63 475
13184.71 474
13185.80 495
13186.88 488
13187.97 490
13189.05 486
13190.14 485
13191.22 454
13192.31 411
13193.39 519
13194.48 467
13195.56 424
13196.65 454
13197.73 510
13198.82 479
13199.90 478
13200.99 458
13202.07 433
13203.16 410
13204.24 465
13205.33 468
13206.41 509
13207.50 473
13208.58 491
13209.67 477
13210.76 462
13211.84 476
13212.93 459
13214.01 473
13215.10 514
13216.19 486
13217.27 414
13218.36 473
13219.44 506
13220.53 490
13221.62 477
13222.70 514
13223.79 504
13224.87 527
13225.96 514
13227.05 502
13228.13 472
13229.22 448
13230.31 558
13231.39 549
13232.48 548
13233.57 491
13234.65 505
13235.74 497
13236.83 555
13237.91 546
13239.00 519
13240.09 536
13241.17 546
13242.26 535
13243.35 553
13244.43 559
13245.52 563
13246.61 575
13247.70 603
13248.78 582
13249.87 516
13250.96 554
13252.05 550
13253.13 535
13254.22 513
13255.31 547
13256.39 502
13257.48 526
13258.57 546
13259.66 503
13260.75 542
13261.83 551
13262.92 556
13264.01 499
13265.10 539
13266.19 516
13267.27 534
13268.36 561
13269.45 617
13270.54 550
13271.63 579
13272.71 562
13273.80 533
13274.89 589
13275.98 546
13277.07 517
13278.16 559
13279.24 549
13280.33 587
13281.42 646
13282.51 643
13283.60 587
13284.69 588
13285.78 651
13286.86 617
13287.95 665
13289.04 587
13290.13 638
13291.22 637
13292.31 623
13293.40 682
13294.49 698
13295.58 646
13296.67 599
13297.76 677
13298.84 696
13299.93 671
13301.02 695
13302.11 700
13303.20 692
13304.29 698
13305.38 744
13306.47 731
13307.56 718
13308.65 704
13309.74 647
13310.83 683
13311.92 713
13313.01 741
13314.10 743
13315.19 757
13316.28 778
13317.37 732
13318.46 757
13319.55 787
13320.64 823
13321.73 775
13322.82 752
13323.91 723
13325.00 836
13326.09 776
13327.18 740
13328.27 733
13329.36 723
13330.45 788
13331.54 758
13332.64 831
13333.73 826
13334.82 814
13335.91 785
13337.00 815
13338.09 868
13339.18 762
13340.27 839
13341.36 869
13342.45 824
13343.54 846
13344.64 831
13345.73 845
13346.82 879
13347.91 850
13349.00 849
13350.09 821
13351.18 776
13352.28 825
13353.37 858
13354.46 884
13355.55 855
13356.64 916
13357.73 923
13358.83 879
13359.92 855
13361.01 866
13362.10 900
13363.19 895
13364.29 928
13365.38 974
13366.47 939
13367.56 1010
13368.65 1028
13369.75 1024
13370.84 966
13371.93 987
13373.02 954
13374.12 1010
13375.21 932
13376.30 907
13377.39 900
13378.49 787
13379.58 783
13380.67 814
13381.76 878
13382.86 865
13383.95 835
13385.04 800
13386.13 694
13387.23 724
13388.32 760
13389.41 685
13390.51 740
13391.60 781
13392.69 722
13393.79 706
13394.88 722
13395.97 725
13397.07 736
13398.16 696
13399.25 716
13400.35 795
13401.44 730
13402.53 688
13403.63 618
13404.72 664
13405.81 686
13406.91 687
13408.00 721
13409.10 704
13410.19 696
13411.28 684
13412.38 683
13413.47 619
13414.57 621
13415.66 685
13416.75 714
13417.85 699
13418.94 661
13420.04 744
13421.13 747
13422.22 657
13423.32 696
13424.41 666
13425.51 658
13426.60 690
13427.70 710
13428.79 689
13429.89 651
13430.98 664
13432.08 644
13433.17 670
13434.27 649
13435.36 718
13436.46 708
13437.55 696
13438.65 668
13439.74 723
13440.84 741
13441.93 706
13443.03 709
13444.12 695
13445.22 723
13446.31 732
13447.41 648
13448.50 692
13449.60 750
13450.69 731
13451.79 765
13452.89 739
13453.98 714
13455.08 763
13456.17 717
13457.27 725
13458.36 721
13459.46 730
13460.56 797
13461.65 750
13462.75 821
13463.84 832
13464.94 766
13466.04 736
13467.13 778
13468.23 838
13469.32 814
13470.42 783
13471.52 813
13472.61 824
13473.71 811
13474.81 770
13475.90 794
13477.00 798
13478.10 784
13479.19 757
13480.29 805
13481.39 831
13482.48 825
13483.58 784
13484.68 845
13485.77 862
13486.87 827
13487.97 818
13489.07 885
13490.16 777
13491.26 845
13492.36 822
13493.45 856
13494.55 844
13495.65 825
13496.75 905
13497.84 984
13498.94 1016
13500.04 954
13501.14 966
13502.23 942
13503.33 1029
13504.43 978
13505.53 971
13506.63 946
13507.72 928
13508.82 919
13509.92 977
13511.02 967
13512.12 926
13513.21 990
13514.31 864
13515.41 830
13516.51 823
13517.61 894
13518.70 867
13519.80 843
13520.90 793
13522.00 793
13523.10 786
13524.20 803
13525.30 805
13526.39 837
13527.49 775
13528.59 768
13529.69 759
13530.79 758
13531.89 767
13532.99 770
13534.09 737
13535.18 754
13536.28 739
13537.38 714
13538.48 733
13539.58 694
13540.68 727
13541.78 678
13542.88 620
13543.98 675
13545.08 668
13546.18 719
13547.28 637
13548.38 648
13549.48 645
13550.57 666
13551.67 697
13552.77 673
13553.87 637
13554.97 684
13556.07 605
13557.17 616
13558.27 623
13559.37 698
13560.47 693
13561.57 667
13562.67 627
13563.77 632
13564.87 661
13565.97 613
13567.07 601
13568.17 654
13569.28 655
13570.38 658
13571.48 706
13572.58 683
13573.68 622
13574.78 601
13575.88 613
13576.98 644
13578.08 612
13579.18 579
13580.28 558
13581.38 603
13582.48 659
13583.58 616
13584.69 626
13585.79 609
13586.89 603
13587.99 587
13589.09 648
13590.19 660
13591.29 617
13592.39 606
13593.49 618
13594.60 557
13595.70 626
13596.80 625
13597.90 565
13599.00 614
13600.10 602
13601.21 595
13602.31 669
13603.41 673
13604.51 621
13605.61 583
13606.71 579
13607.82 708
13608.92 657
13610.02 588
13611.12 582
13612.22 633
13613.33 635
13614.43 583
13615.53 594
13616.63 672
13617.74 656
13618.84 616
13619.94 652
13621.04 615
13622.15 630
13623.25 622
13624.35 619
13625.45 623
13626.56 540
13627.66 628
13628.76 611
13629.86 651
13630.97 569
13632.07 573
13633.17 611
13634.28 597
13635.38 647
13636.48 594
13637.59 598
13638.69 622
13639.79 611
13640.90 638
13642.00 598
13643.10 572
13644.21 646
13645.31 606
13646.41 640
13647.52 653
13648.62 603
13649.72 619
13650.83 614
13651.93 615
13653.03 591
13654.14 623
13655.24 632
13656.35 591
13657.45 569
13658.55 637
13659.66 663
13660.76 673
13661.87 587
13662.97 599
13664.07 658
13665.18 640
13666.28 659
13667.39 564
13668.49 600
13669.60 636
13670.70 605
13671.81 609
13672.91 626
13674.01 664
13675.12 631
13676.22 658
13677.33 586
13678.43 623
13679.54 604
13680.64 615
13681.75 595
13682.85 648
13683.96 591
13685.06 619
13686.17 588
13687.27 659
13688.38 627
13689.48 689
13690.59 593
13691.69 569
13692.80 571
13693.91 610
13695.01 623
13696.12 634
13697.22 659
13698.33 643
13699.43 675
13700.54 643
13701.64 616
13702.75 714
13703.86 692
13704.96 658
13706.07 628
13707.17 600
13708.28 612
13709.39 622
13710.49 628
13711.60 637
13712.70 634
13713.81 657
13714.92 677
13716.02 754
13717.13 633
13718.24 697
13719.34 744
13720.45 757
13721.56 733
13722.66 729
13723.77 785
13724.88 812
13725.98 763
13727.09 767
13728.20 926
13729.30 833
13730.41 789
13731.52 807
13732.62 819
13733.73 764
13734.84 834
13735.94 823
13737.05 840
13738.16 837
13739.27 875
13740.37 854
13741.48 780
13742.59 814
13743.70 873
13744.80 807
13745.91 891
13747.02 807
13748.13 871
13749.23 873
13750.34 879
13751.45 890
13752.56 943
13753.67 890
13754.77 932
13755.88 995
13756.99 966
13758.10 1006
13759.21 950
13760.31 1003
13761.42 1122
13762.53 1192
13763.64 1168
13764.75 1103
13765.85 1130
13766.96 1218
13768.07 1264
13769.18 1307
13770.29 1336
13771.40 1367
13772.51 1560
13773.61 1588
13774.72 1534
13775.83 1566
13776.94 1561
13778.05 1541
13779.16 1459
13780.27 1440
13781.38 1385
13782.48 1400
13783.59 1275
13784.70 1252
13785.81 1166
13786.92 1110
13788.03 1047
13789.14 1021
13790.25 963
13791.36 866
13792.47 900
13793.58 811
13794.69 837
13795.80 841
13796.91 767
13798.02 838
13799.13 815
13800.24 753
13801.35 781
13802.45 774
13803.56 761
13804.67 749
13805.78 726
13806.89 781
13808.00 817
13809.11 732
13810.22 754
13811.34 706
13812.45 706
13813.56 736
13814.67 677
13815.78 716
13816.89 759
13818.00 692
13819.11 688
13820.22 689
13821.33 675
13822.44 635
13823.55 725
13824.66 635
13825.77 654
13826.88 659
13827.99 724
13829.10 705
13830.22 678
13831.33 693
13832.44 644
13833.55 648
13834.66 636
13835.77 628
13836.88 627
13837.99 616
13839.10 663
13840.22 705
13841.33 607
13842.44 587
13843.55 631
13844.66 641
13845.77 621
13846.88 650
13848.00 675
13849.11 694
13850.22 709
13851.33 677
13852.44 703
13853.56 674
13854.67 677
13855.78 679
13856.89 635
13858.00 640
13859.12 687
13860.23 628
13861.34 691
13862.45 710
13863.56 670
13864.68 718
13865.79 693
13866.90 678
13868.01 709
13869.13 698
13870.24 717
13871.35 725
13872.46 717
13873.58 709
13874.69 693
13875.80 724
13876.91 665
13878.03 700
13879.14 672
13880.25 657
13881.37 719
13882.48 712
13883.59 639
13884.71 690
13885.82 648
13886.93 709
13888.05 689
13889.16 704
13890.27 670
13891.39 687
13892.50 698
13893.61 655
13894.73 738
13895.84 709
13896.95 704
13898.07 747
13899.18 699
13900.29 716
13901.41 722
13902.52 664
13903.64 677
13904.75 657
13905.86 643
13906.98 635
13908.09 587
13909.21 639
13910.32 624
13911.43 595
13912.55 629
13913.66 612
13914.78 591
13915.89 632
13917.01 668
13918.12 617
13919.24 522
13920.35 624
13921.46 610
13922.58 577
13923.69 592
13924.81 646
13925.92 587
13927.04 588
13928.15 576
13929.27 535
13930.38 626
13931.50 618
13932.61 596
13933.73 586
13934.84 616
13935.96 599
13937.07 545
13938.19 539
13939.30 557
13940.42 566
13941.54 579
13942.65 576
13943.77 615
13944.88 557
13946.00 532
13947.11 550
13948.23 606
13949.34 583
13950.46 556
13951.58 529
13952.69 516
13953.81 521
13954.92 508
13956.04 502
13957.16 521
13958.27 566
13959.39 512
13960.50 584
13961.62 611
13962.74 531
13963.85 551
13964.97 503
13966.09 541
13967.20 554
13968.32 537
13969.44 546
13970.55 575
13971.67 576
13972.79 563
13973.90 588
13975.02 567
13976.14 583
13977.25 551
13978.37 573
13979.49 559
13980.60 530
13981.72 562
13982.84 575
13983.95 573
13985.07 525
13986.19 540
13987.31 556
13988.42 553
13989.54 521
13990.66 502
13991.78 509
13992.89 518
13994.01 541
13995.13 564
13996.25 542
13997.36 524
13998.48 529
13999.60 492
14000.72 559
14001.83 539
14002.95 596
14004.07 579
14005.19 551
14006.31 554
14007.42 566
14008.54 572
14009.66 522
14010.78 537
14011.90 589
14013.02 603
14014.13 576
14015.25 571
14016.37 503
14017.49 571
14018.61 533
14019.73 494
14020.84 542
14021.96 531
14023.08 506
14024.20 515
14025.32 492
14026.44 562
14027.56 561
14028.68 551
14029.80 564
14030.91 524
14032.03 524
14033.15 531
14034.27 562
14035.39 563
14036.51 522
14037.63 533
14038.75 549
14039.87 538
14040.99 557
14042.11 563
14043.23 545
14044.35 555
14045.47 560
14046.58 596
14047.70 592
14048.82 549
14049.94 610
14051.06 644
14052.18 565
14053.30 585
14054.42 616
14055.54 633
14056.66 566
14057.78 621
14058.90 633
14060.02 661
14061.14 678
14062.26 667
14063.38 615
14064.51 634
14065.63 667
14066.75 631
14067.87 630
14068.99 685
14070.11 674
14071.23 670
14072.35 698
14073.47 701
14074.59 652
14075.71 690
14076.83 680
14077.95 701
14079.07 689
14080.19 753
14081.32 706
14082.44 691
14083.56 708
14084.68 628
14085.80 679
14086.92 706
14088.04 733
14089.16 676
14090.29 695
14091.41 758
14092.53 806
14093.65 763
14094.77 721
14095.89 781
14097.01 793
14098.14 782
14099.26 811
14100.38 754
14101.50 723
14102.62 770
14103.75 766
14104.87 755
14105.99 686
14107.11 659
14108.23 675
14109.36 690
14110.48 655
14111.60 690
14112.72 668
14113.84 630
14114.97 645
14116.09 664
14117.21 653
14118.33 626
14119.46 642
14120.58 692
14121.70 679
14122.82 551
14123.95 597
14125.07 702
14126.19 653
14127.32 610
14128.44 557
14129.56 549
14130.68 578
14131.81 621
14132.93 594
14134.05 601
14135.18 608
14136.30 612
14137.42 587
14138.55 577
14139.67 564
14140.79 589
14141.92 579
14143.04 573
14144.16 585
14145.29 588
14146.41 560
14147.54 515
14148.66 515
14149.78 593
14150.91 586
14152.03 599
14153.15 578
14154.28 597
14155.40 574
14156.53 542
14157.65 582
14158.77 551
14159.90 508
14161.02 517
14162.15 524
14163.27 549
14164.40 534
14165.52 533
14166.64 533
14167.77 549
14168.89 533
14170.02 551
14171.14 582
14172.27 569
14173.39 555
14174.52 532
14175.64 563
14176.77 533
14177.89 548
14179.02 554
14180.14 556
14181.27 520
14182.39 548
14183.52 564
14184.64 504
14185.77 506
14186.89 498
14188.02 546
14189.14 517
14190.27 496
14191.39 545
14192.52 508
14193.64 518
14194.77 572
14195.90 579
14197.02 515
14198.15 501
14199.27 534
14200.40 502
14201.52 511
14202.65 551
14203.78 513
14204.90 515
14206.03 550
14207.15 491
14208.28 547
14209.41 555
14210.53 566
14211.66 530
14212.78 510
14213.91 521
14215.04 529
14216.16 475
14217.29 477
14218.42 487
14219.54 478
14220.67 476
14221.80 529
14222.92 496
14224.05 429
14225.18 527
14226.30 527
14227.43 481
14228.56 474
14229.68 471
14230.81 438
14231.94 478
14233.06 527
14234.19 461
14235.32 521
14236.45 459
14237.57 482
14238.70 461
14239.83 499
14240.96 525
14242.08 520
14243.21 502
14244.34 487
14245.47 494
14246.59 537
14247.72 502
14248.85 490
14249.98 487
14251.10 450
14252.23 476
14253.36 499
14254.49 475
14255.62 465
14256.74 471
14257.87 469
14259.00 478
14260.13 461
14261.26 473
14262.38 449
14263.51 439
14264.64 425
14265.77 433
14266.90 416
14268.03 458
14269.15 444
14270.28 443
14271.41 464
14272.54 419
14273.67 426
14274.80 422
14275.93 460
14277.06 441
14278.18 471
14279.31 471
14280.44 396
14281.57 393
14282.70 426
14283.83 431
14284.96 458
14286.09 460
14287.22 433
14288.35 430
14289.48 403
14290.60 422
14291.73 453
14292.86 429
14293.99 394
14295.12 430
14296.25 385
14297.38 423
14298.51 387
14299.64 466
14300.77 443
14301.90 407
14303.03 460
14304.16 440
14305.29 453
14306.42 468
14307.55 454
14308.68 410
14309.81 397
14310.94 419
14312.07 416
14313.20 432
14314.33 410
14315.46 407
14316.59 418
14317.72 424
14318.85 369
14319.98 389
14321.11 392
14322.24 387
14323.38 415
14324.51 417
14325.64 375
14326.77 409
14327.90 409
14329.03 443
14330.16 403
14331.29 419
14332.42 396
14333.55 396
14334.68 360
14335.82 384
14336.95 390
14338.08 411
14339.21 384
14340.34 377
14341.47 348
14342.60 390
14343.73 377
14344.87 355
14346.00 367
14347.13 405
14348.26 395
14349.39 365
14350.52 408
14351.66 338
14352.79 343
14353.92 395
14355.05 424
14356.18 389
14357.32 336
14358.45 401
14359.58 387
14360.71 355
14361.84 378
14362.98 371
14364.11 385
14365.24 368
14366.37 356
14367.51 383
14368.64 351
14369.77 410
14370.90 362
14372.04 354
14373.17 403
14374.30 393
14375.43 367
14376.57 390
14377.70 373
14378.83 347
14379.97 371
14381.10 395
14382.23 352
14383.36 376
14384.50 386
14385.63 389
14386.76 392
14387.90 406
14389.03 391
14390.16 370
14391.30 376
14392.43 372
14393.56 368
14394.70 365
14395.83 342
14396.96 378
14398.10 387
14399.23 356
14400.37 365
14401.50 397
14402.63 366
14403.77 396
14404.90 412
14406.03 374
14407.17 379
14408.30 393
14409.44 419
14410.57 405
14411.70 359
14412.84 356
14413.97 394
14415.11 392
14416.24 373
14417.38 413
14418.51 430
14419.64 331
14420.78 397
14421.91 452
14423.05 377
14424.18 383
14425.32 346
14426.45 411
14427.59 389
14428.72 381
14429.86 381
14430.99 379
14432.13 380
14433.26 413
14434.40 434
14435.53 407
14436.67 417
14437.80 394
14438.94 430
14440.07 393
14441.21 386
14442.34 387
14443.48 356
14444.61 419
14445.75 400
14446.89 372
14448.02 374
14449.16 403
14450.29 385
14451.43 440
14452.56 466
14453.70 411
14454.84 429
14455.97 420
14457.11 426
14458.24 411
14459.38 390
14460.52 461
14461.65 435
14462.79 433
14463.92 470
14465.06 485
14466.20 468
14467.33 470
14468.47 441
14469.61 448
14470.74 441
14471.88 436
14473.02 452
14474.15 457
14475.29 436
14476.43 449
14477.56 447
14478.70 461
14479.84 434
14480.97 422
14482.11 414
14483.25 427
14484.38 418
14485.52 433
14486.66 429
14487.79 430
14488.93 464
14490.07 413
14491.21 420
14492.34 458
14493.48 435
14494.62 419
14495.76 406
14496.89 403
14498.03 396
14499.17 434
14500.31 450
14501.44 442
14502.58 423
14503.72 432
14504.86 452
14506.00 414
14507.13 409
14508.27 452
14509.41 418
14510.55 461
14511.69 471
14512.82 406
14513.96 410
14515.10 416
14516.24 383
14517.38 399
14518.51 394
14519.65 432
14520.79 470
14521.93 438
14523.07 405
14524.21 398
14525.35 463
14526.48 407
14527.62 409
14528.76 425
14529.90 378
14531.04 391
14532.18 403
14533.32 385
14534.46 430
14535.60 455
14536.73 441
14537.87 460
14539.01 415
14540.15 418
14541.29 401
14542.43 425
14543.57 452
14544.71 450
14545.85 433
14546.99 392
14548.13 418
14549.27 438
14550.41 408
14551.55 454
14552.69 428
14553.83 433
14554.97 483
14556.11 460
14557.25 450
14558.39 443
14559.53 416
14560.67 432
14561.81 464
14562.95 450
14564.09 440
14565.23 473
14566.37 500
14567.51 482
14568.65 461
14569.79 497
14570.93 475
14572.07 454
14573.21 472
14574.35 450
14575.49 445
14576.63 518
14577.77 499
14578.91 466
14580.05 496
14581.19 550
14582.33 496
14583.48 510
14584.62 538
14585.76 524
14586.90 494
14588.04 505
14589.18 473
14590.32 508
14591.46 492
14592.60 495
14593.75 488
14594.89 524
14596.03 543
14597.17 499
14598.31 512
14599.45 560
14600.59 595
14601.74 523
14602.88 644
14604.02 599
14605.16 580
14606.30 632
14607.44 588
14608.59 593
14609.73 599
14610.87 561
14612.01 583
14613.15 653
14614.30 639
14615.44 611
14616.58 669
14617.72 641
14618.87 601
14620.01 647
14621.15 672
14622.29 701
14623.44 732
14624.58 705
14625.72 690
14626.86 730
14628.01 760
14629.15 768
14630.29 799
14631.43 788
14632.58 880
14633.72 843
14634.86 832
14636.01 892
14637.15 893
14638.29 871
14639.44 811
14640.58 901
14641.72 894
14642.86 845
14644.01 791
14645.15 747
14646.29 687
14647.44 685
14648.58 683
14649.73 590
14650.87 639
14652.01 625
14653.16 580
14654.30 574
14655.44 560
14656.59 518
14657.73 511
14658.87 558
14660.02 573
14661.16 533
14662.31 509
14663.45 526
14664.59 514
14665.74 506
14666.88 525
14668.03 524
14669.17 532
14670.32 506
14671.46 525
14672.60 534
14673.75 457
14674.89 467
14676.04 485
14677.18 456
14678.33 445
14679.47 528
14680.62 466
14681.76 472
14682.91 454
14684.05 454
14685.20 462
14686.34 396
14687.49 418
14688.63 403
14689.78 459
14690.92 437
14692.07 394
14693.21 423
14694.36 447
14695.50 417
14696.65 450
14697.79 457
14698.94 420
14700.08 383
14701.23 381
14702.38 444
14703.52 406
14704.67 401
14705.81 470
14706.96 433
14708.10 425
14709.25 439
14710.40 430
14711.54 444
14712.69 417
14713.83 434
14714.98 427
14716.13 423
14717.27 440
14718.42 419
14719.56 399
14720.71 451
14721.86 424
14723.00 421
14724.15 436
14725.30 416
14726.44 448
14727.59 445
14728.74 423
14729.88 403
14731.03 426
14732.18 471
14733.32 423
14734.47 426
14735.62 424
14736.76 407
14737.91 372
14739.06 417
14740.20 432
14741.35 413
14742.50 361
14743.65 343
14744.79 385
14745.94 434
14747.09 377
14748.23 417
14749.38 402
14750.53 366
14751.68 400
14752.82 370
14753.97 418
14755.12 406
14756.27 412
14757.42 396
14758.56 386
14759.71 389
14760.86 413
14762.01 384
14763.15 362
14764.30 346
14765.45 343
14766.60 338
14767.75 295
14768.90 345
14770.04 364
14771.19 346
14772.34 382
14773.49 350
14774.64 347
14775.79 378
14776.93 349
14778.08 344
14779.23 353
14780.38 376
14781.53 343
14782.68 355
14783.83 347
14784.97 323
14786.12 354
14787.27 384
14788.42 394
14789.57 341
14790.72 350
14791.87 363
14793.02 375
14794.17 304
14795.32 361
14796.46 391
14797.61 369
14798.76 339
14799.91 320
14801.06 316
14802.21 357
14803.36 335
14804.51 351
14805.66 311
14806.81 357
14807.96 340
14809.11 319
14810.26 359
14811.41 347
14812.56 310
14813.71 323
14814.86 280
14816.01 351
14817.16 378
14818.31 337
14819.46 296
14820.61 300
14821.76 314
14822.91 326
14824.06 315
14825.21 313
14826.36 313
14827.51 300
14828.66 308
14829.81 295
14830.96 322
14832.11 343
14833.26 323
14834.42 332
14835.57 330
14836.72 268
14837.87 274
14839.02 300
14840.17 306
14841.32 325
14842.47 302
14843.62 321
14844.77 316
14845.92 297
14847.08 286
14848.23 295
14849.38 364
14850.53 348
14851.68 319
14852.83 283
14853.98 306
14855.14 290
14856.29 290
14857.44 317
14858.59 321
14859.74 299
14860.89 326
14862.05 278
14863.20 322
14864.35 294
14865.50 286
14866.65 310
14867.81 285
14868.96 322
14870.11 332
14871.26 344
14872.41 284
14873.57 328
14874.72 302
14875.87 256
14877.02 249
14878.18 303
14879.33 334
14880.48 294
14881.63 317
14882.79 285
14883.94 302
14885.09 255
14886.24 317
14887.40 323
14888.55 287
14889.70 285
14890.86 271
14892.01 261
14893.16 296
14894.31 276
14895.47 314
14896.62 274
14897.77 269
14898.93 306
14900.08 304
14901.23 282
14902.39 292
14903.54 316
14904.69 312
14905.85 302
14907.00 280
14908.16 278
14909.31 324
14910.46 324
14911.62 329
14912.77 304
14913.92 297
14915.08 311
14916.23 305
14917.39 254
14918.54 271
14919.69 246
14920.85 241
14922.00 276
14923.16 295
14924.31 322
14925.46 294
14926.62 348
14927.77 298
14928.93 293
14930.08 299
14931.24 278
14932.39 315
14933.55 321
14934.70 296
14935.85 286
14937.01 337
14938.16 274
14939.32 326
14940.47 305
14941.63 303
14942.78 274
14943.94 248
14945.09 255
14946.25 278
14947.40 289
14948.56 298
14949.71 292
14950.87 297
14952.03 322
14953.18 290
14954.34 325
14955.49 304
14956.65 282
14957.80 344
14958.96 301
14960.11 338
14961.27 323
14962.42 295
14963.58 305
14964.74 327
14965.89 316
14967.05 296
14968.20 321
14969.36 308
14970.52 283
14971.67 319
14972.83 284
14973.98 342
14975.14 293
14976.30 309
14977.45 287
14978.61 307
14979.77 277
14980.92 292
14982.08 323
14983.24 306
14984.39 276
14985.55 321
14986.70 314
14987.86 271
14989.02 308
14990.18 308
14991.33 265
14992.49 263
14993.65 278
14994.80 283
14995.96 274
14997.12 269
14998.27 284
14999.43 289
15000.59 332
15001.75 290
15002.90 291
15004.06 268
15005.22 285
15006.37 264
15007.53 263
15008.69 298
15009.85 280
15011.00 334
15012.16 282
15013.32 276
15014.48 264
15015.64 296
15016.79 278
15017.95 279
15019.11 259
15020.27 257
15021.43 340
15022.58 272
15023.74 279
15024.90 267
15026.06 293
15027.22 278
15028.37 286
15029.53 287
15030.69 240
15031.85 283
15033.01 282
15034.17 308
15035.32 287
15036.48 269
15037.64 294
15038.80 251
15039.96 239
15041.12 258
15042.28 266
15043.44 289
15044.59 266
15045.75 229
15046.91 255
15048.07 265
15049.23 306
15050.39 226
15051.55 250
15052.71 272
15053.87 254
15055.03 286
15056.19 317
15057.35 281
15058.50 277
15059.66 259
15060.82 292
15061.98 260
15063.14 305
15064.30 261
15065.46 264
15066.62 285
15067.78 290
15068.94 273
15070.10 265
15071.26 275
15072.42 260
15073.58 271
15074.74 279
15075.90 306
15077.06 291
15078.22 348
15079.38 300
15080.54 343
15081.70 269
15082.86 291
15084.02 272
15085.18 291
15086.34 277
15087.50 279
15088.67 317
15089.83 272
15090.99 255
15092.15 254
15093.31 322
15094.47 334
15095.63 334
15096.79 253
15097.95 273
15099.11 257
15100.27 300
15101.43 281
15102.60 265
15103.76 310
15104.92 264
15106.08 289
15107.24 294
15108.40 267
15109.56 233
15110.72 283
15111.89 317
15113.05 293
15114.21 268
15115.37 295
15116.53 267
15117.69 288
15118.86 262
15120.02 259
15121.18 314
15122.34 276
15123.50 306
15124.67 258
15125.83 291
15126.99 265
15128.15 262
15129.31 260
15130.48 266
15131.64 256
15132.80 302
15133.96 294
15135.13 298
15136.29 256
15137.45 288
15138.61 284
15139.78 257
15140.94 254
15142.10 261
15143.26 281
15144.43 281
15145.59 294
15146.75 277
15147.91 284
15149.08 266
15150.24 299
15151.40 289
15152.57 289
15153.73 262
15154.89 286
15156.06 276
15157.22 293
15158.38 269
15159.55 253
15160.71 269
15161.87 276
15163.04 322
15164.20 304
15165.36 320
15166.53 308
15167.69 295
15168.85 271
15170.02 297
15171.18 276
15172.35 244
15173.51 272
15174.67 306
15175.84 290
15177.00 291
15178.17 304
15179.33 313
15180.49 316
15181.66 341
15182.82 349
15183.99 308
15185.15 322
15186.31 323
15187.48 333
15188.64 259
15189.81 327
15190.97 357
15192.14 338
15193.30 297
15194.47 315
15195.63 287
15196.80 331
15197.96 294
15199.13 309
15200.29 312
15201.46 291
15202.62 314
15203.79 328
15204.95 322
15206.12 323
15207.28 344
15208.45 328
15209.61 318
15210.78 288
15211.94 357
15213.11 302
15214.27 304
15215.44 296
15216.60 298
15217.77 303
15218.93 299
15220.10 303
15221.27 335
15222.43 286
15223.60 334
15224.76 322
15225.93 299
15227.10 290
15228.26 278
15229.43 310
15230.59 310
15231.76 332
15232.93 322
15234.09 327
15235.26 340
15236.42 338
15237.59 318
15238.76 335
15239.92 310
15241.09 275
15242.26 302
15243.42 326
15244.59 306
15245.76 286
15246.92 351
15248.09 315
15249.26 307
15250.42 330
15251.59 314
15252.76 309
15253.92 282
15255.09 298
15256.26 300
15257.43 291
15258.59 262
15259.76 292
15260.93 275
15262.09 306
15263.26 334
15264.43 329
15265.60 278
15266.76 296
15267.93 287
15269.10 279
15270.27 281
15271.43 267
15272.60 321
15273.77 307
15274.94 282
15276.10 288
15277.27 322
15278.44 290
15279.61 322
15280.78 311
15281.94 310
15283.11 305
15284.28 302
15285.45 315
15286.62 316
15287.79 251
15288.95 283
15290.12 287
15291.29 267
15292.46 289
15293.63 297
15294.80 276
15295.96 271
15297.13 275
15298.30 272
15299.47 272
15300.64 279
15301.81 283
15302.98 314
15304.15 292
15305.31 257
15306.48 272
15307.65 255
15308.82 275
15309.99 265
15311.16 287
15312.33 320
15313.50 275
15314.67 293
15315.84 279
15317.01 296
15318.18 262
15319.34 276
15320.51 260
15321.68 294
15322.85 267
15324.02 286
15325.19 309
15326.36 315
15327.53 277
15328.70 283
15329.87 285
15331.04 262
15332.21 274
15333.38 305
15334.55 276
15335.72 262
15336.89 287
15338.06 289
15339.23 308
15340.40 298
15341.57 310
15342.74 311
15343.91 248
15345.08 285
15346.26 274
15347.43 240
15348.60 263
15349.77 291
15350.94 332
15352.11 304
15353.28 307
15354.45 294
15355.62 286
15356.79 309
15357.96 309
15359.13 286
15360.30 271
15361.48 297
15362.65 314
15363.82 268
15364.99 292
15366.16 264
15367.33 333
15368.50 328
15369.67 302
15370.85 252
15372.02 292
15373.19 283
15374.36 305
15375.53 269
15376.70 265
15377.88 299
15379.05 308
15380.22 332
15381.39 328
15382.56 279
15383.73 296
15384.91 322
15386.08 330
15387.25 305
15388.42 316
15389.59 266
15390.77 282
15391.94 288
15393.11 284
15394.28 297
15395.46 306
15396.63 297
15397.80 263
15398.97 258
15400.15 312
15401.32 285
15402.49 276
15403.66 250
15404.84 255
15406.01 266
15407.18 284
15408.36 252
15409.53 257
15410.70 257
15411.87 288
15413.05 301
15414.22 262
15415.39 262
15416.57 312
15417.74 307
15418.91 267
15420.09 268
15421.26 262
15422.43 290
15423.61 253
15424.78 258
15425.95 303
15427.13 252
15428.30 277
15429.47 274
15430.65 257
15431.82 271
15433.00 244
15434.17 281
15435.34 245
15436.52 260
15437.69 251
15438.87 267
15440.04 292
15441.21 270
15442.39 276
15443.56 274
15444.74 246
15445.91 249
15447.09 246
15448.26 249
15449.43 249
15450.61 256
15451.78 258
15452.96 252
15454.13 250
15455.31 276
15456.48 299
15457.66 292
15458.83 262
15460.01 227
15461.18 269
15462.36 278
15463.53 215
15464.71 285
15465.88 272
15467.06 223
15468.23 229
15469.41 251
15470.58 292
15471.76 275
15472.93 266
15474.11 277
15475.28 240
15476.46 270
15477.63 291
15478.81 296
15479.99 244
15481.16 242
15482.34 267
15483.51 293
15484.69 302
15485.86 254
15487.04 272
15488.22 276
15489.39 291
15490.57 305
15491.74 285
15492.92 265
15494.10 267
15495.27 271
15496.45 283
15497.62 273
15498.80 289
15499.98 287
15501.15 245
15502.33 266
15503.51 261
15504.68 264
15505.86 284
15507.04 257
15508.21 269
15509.39 287
15510.57 293
15511.74 270
15512.92 244
15514.10 281
15515.27 257
15516.45 237
15517.63 273
15518.81 256
15519.98 259
15521.16 306
15522.34 306
15523.51 309
15524.69 296
15525.87 257
15527.05 283
15528.22 294
15529.40 268
15530.58 273
15531.76 234
15532.93 245
15534.11 289
15535.29 291
15536.47 253
15537.64 279
15538.82 258
15540.00 270
15541.18 264
15542.36 271
15543.53 248
15544.71 285
15545.89 267
15547.07 278
15548.25 269
15549.43 265
15550.60 276
15551.78 264
15552.96 288
15554.14 298
15555.32 283
15556.50 293
15557.67 276
15558.85 280
15560.03 286
15561.21 251
15562.39 262
15563.57 257
15564.75 304
15565.93 290
15567.10 267
15568.28 252
15569.46 275
15570.64 275
15571.82 272
15573.00 266
15574.18 267
15575.36 292
15576.54 283
15577.72 256
15578.90 275
15580.08 356
15581.26 353
15582.43 305
15583.61 298
15584.79 294
15585.97 248
15587.15 283
15588.33 320
15589.51 312
15590.69 293
15591.87 287
15593.05 345
15594.23 316
15595.41 313
15596.59 305
15597.77 349
15598.95 348
15600.13 307
15601.31 271
15602.49 341
15603.67 322
15604.85 309
15606.03 321
15607.21 304
15608.40 306
15609.58 321
15610.76 369
15611.94 359
15613.12 326
15614.30 333
15615.48 302
15616.66 311
15617.84 364
15619.02 335
15620.20 336
15621.38 319
15622.56 346
15623.75 301
15624.93 345
15626.11 362
15627.29 332
15628.47 344
15629.65 365
15630.83 335
15632.01 373
15633.20 358
15634.38 368
15635.56 373
15636.74 342
15637.92 355
15639.10 347
15640.29 376
15641.47 359
15642.65 373
15643.83 356
15645.01 385
15646.19 361
15647.38 382
15648.56 406
15649.74 429
15650.92 436
15652.10 444
15653.29 403
15654.47 364
15655.65 370
15656.83 390
15658.02 382
15659.20 393
15660.38 408
15661.56 436
15662.75 426
15663.93 358
15665.11 400
15666.29 374
15667.48 366
15668.66 385
15669.84 384
15671.03 349
15672.21 360
15673.39 428
15674.57 399
15675.76 401
15676.94 393
15678.12 404
15679.31 371
15680.49 400
15681.67 413
15682.86 401
15684.04 327
15685.22 340
15686.41 371
15687.59 364
15688.77 341
15689.96 342
15691.14 348
15692.32 397
15693.51 404
15694.69 368
15695.88 419
15697.06 407
15698.24 385
15699.43 340
15700.61 432
15701.80 386
15702.98 387
15704.16 391
15705.35 403
15706.53 388
15707.72 380
15708.90 405
15710.09 361
15711.27 340
15712.45 365
15713.64 433
15714.82 398
15716.01 398
15717.19 388
15718.38 406
15719.56 352
15720.75 354
15721.93 414
15723.12 405
15724.30 372
15725.49 416
15726.67 415
15727.86 382
15729.04 376
15730.23 363
15731.41 439
15732.60 386
15733.78 339
15734.97 390
15736.15 371
15737.34 419
15738.52 421
15739.71 442
15740.89 429
15742.08 452
15743.27 416
15744.45 395
15745.64 421
15746.82 476
15748.01 442
15749.19 418
15750.38 395
15751.57 421
15752.75 388
15753.94 431
15755.12 417
15756.31 427
15757.50 437
15758.68 451
15759.87 409
15761.05 435
15762.24 444
15763.43 473
15764.61 469
15765.80 456
15766.99 466
15768.17 445
15769.36 436
15770.55 383
15771.73 430
15772.92 446
15774.11 422
15775.29 425
15776.48 435
15777.67 391
15778.85 392
15780.04 406
15781.23 412
15782.42 409
15783.60 384
15784.79 410
15785.98 388
15787.16 382
15788.35 395
15789.54 394
15790.73 339
15791.91 357
15793.10 404
15794.29 395
15795.48 344
15796.66 360
15797.85 343
15799.04 359
15800.23 339
15801.41 375
15802.60 385
15803.79 334
15804.98 327
15806.17 353
15807.35 331
15808.54 309
15809.73 364
15810.92 380
15812.11 362
15813.30 306
15814.48 365
15815.67 353
15816.86 366
15818.05 345
15819.24 360
15820.43 329
15821.61 321
15822.80 316
15823.99 356
15825.18 317
15826.37 305
15827.56 309
15828.75 329
15829.94 345
15831.12 335
15832.31 369
15833.50 355
15834.69 282
15835.88 297
15837.07 334
15838.26 356
15839.45 307
15840.64 322
15841.83 331
15843.02 330
15844.21 341
15845.39 321
15846.58 295
15847.77 372
15848.96 350
15850.15 354
15851.34 332
15852.53 288
15853.72 301
15854.91 349
15856.10 333
15857.29 280
15858.48 320
15859.67 327
15860.86 362
15862.05 332
15863.24 297
15864.43 328
15865.62 350
15866.81 358
15868.00 292
15869.19 321
15870.38 322
15871.57 354
15872.76 311
15873.96 305
15875.15 326
15876.34 301
15877.53 347
15878.72 295
15879.91 258
15881.10 322
15882.29 326
15883.48 296
15884.67 304
15885.86 300
15887.05 308
15888.25 339
15889.44 327
15890.63 305
15891.82 308
15893.01 331
15894.20 338
15895.39 358
15896.58 330
15897.78 369
15898.97 366
15900.16 386
15901.35 319
15902.54 334
15903.73 318
15904.92 308
15906.12 326
15907.31 349
15908.50 366
15909.69 367
15910.88 367
15912.08 333
15913.27 344
15914.46 341
15915.65 315
15916.84 325
15918.04 346
15919.23 322
15920.42 312
15921.61 363
15922.81 334
15924.00 313
15925.19 281
15926.38 313
15927.58 343
15928.77 351
15929.96 341
15931.15 334
15932.35 326
15933.54 357
15934.73 381
15935.92 376
15937.12 347
15938.31 335
15939.50 360
15940.70 318
15941.89 299
15943.08 306
15944.28 314
15945.47 298
15946.66 314
15947.86 287
15949.05 284
15950.24 263
15951.44 302
15952.63 309
15953.82 271
15955.02 290
15956.21 302
15957.40 292
15958.60 283
15959.79 277
15960.99 255
15962.18 310
15963.37 278
15964.57 271
15965.76 259
15966.96 260
15968.15 256
15969.34 259
15970.54 272
15971.73 270
15972.93 278
15974.12 271
15975.31 272
15976.51 254
15977.70 270
15978.90 307
15980.09 292
15981.29 276
15982.48 249
15983.68 280
15984.87 324
15986.07 262
15987.26 235
15988.46 245
15989.65 247
15990.85 243
15992.04 255
15993.24 229
15994.43 219
15995.63 260
15996.82 261
15998.02 285
15999.21 288
16000.41 285
16001.60 270
16002.80 300
16003.99 253
16005.19 250
16006.38 267
16007.58 258
16008.77 259
16009.97 262
16011.17 261
16012.36 273
16013.56 254
16014.75 250
16015.95 232
16017.14 274
16018.34 257
16019.54 250
16020.73 247
16021.93 252
16023.13 252
16024.32 268
16025.52 261
16026.71 259
16027.91 241
16029.11 248
16030.30 233
16031.50 250
16032.70 237
16033.89 219
16035.09 225
16036.29 225
16037.48 246
16038.68 231
16039.88 247
16041.07 256
16042.27 245
16043.47 223
16044.66 267
16045.86 255
16047.06 256
16048.25 239
16049.45 234
16050.65 238
16051.85 245
16053.04 255
16054.24 242
16055.44 227
16056.64 215
16057.83 224
16059.03 244
16060.23 247
16061.43 238
16062.62 276
16063.82 266
16065.02 241
16066.22 266
16067.41 253
16068.61 272
16069.81 251
16071.01 271
16072.21 267
16073.40 220
16074.60 234
16075.80 238
16077.00 224
16078.20 231
16079.39 234
16080.59 215
16081.79 257
16082.99 258
16084.19 248
16085.39 243
16086.58 213
16087.78 256
16088.98 235
16090.18 230
16091.38 244
16092.58 272
16093.78 236
16094.98 243
16096.17 238
16097.37 239
16098.57 282
16099.77 272
16100.97 213
16102.17 243
16103.37 232
16104.57 220
16105.77 233
16106.97 241
16108.17 240
16109.36 245
16110.56 294
16111.76 223
16112.96 233
16114.16 198
16115.36 238
16116.56 245
16117.76 234
16118.96 247
16120.16 269
16121.36 261
16122.56 236
16123.76 218
16124.96 178
16126.16 242
16127.36 278
16128.56 217
16129.76 217
16130.96 226
16132.16 252
16133.36 249
16134.56 232
16135.76 235
16136.96 247
16138.16 246
16139.36 250
16140.56 235
16141.76 233
16142.97 227
16144.17 231
16145.37 281
16146.57 241
16147.77 220
16148.97 216
16150.17 238
16151.37 233
16152.57 229
16153.77 288
16154.97 282
16156.18 284
16157.38 246
16158.58 229
16159.78 232
16160.98 275
16162.18 238
16163.38 250
16164.58 265
16165.79 231
16166.99 225
16168.19 235
16169.39 239
16170.59 229
16171.79 232
16173.00 247
16174.20 239
16175.40 233
16176.60 231
16177.80 199
16179.01 195
16180.21 257
16181.41 259
16182.61 252
16183.81 255
16185.02 250
16186.22 246
16187.42 272
16188.62 238
16189.82 270
16191.03 240
16192.23 264
16193.43 244
16194.63 239
16195.84 260
16197.04 218
16198.24 245
16199.45 257
16200.65 255
16201.85 252
16203.05 214
16204.26 226
16205.46 296
16206.66 299
16207.87 255
16209.07 253
16210.27 264
16211.48 286
16212.68 245
16213.88 262
16215.08 257
16216.29 226
16217.49 231
16218.70 263
16219.90 265
16221.10 264
16222.31 271
16223.51 296
16224.71 288
16225.92 239
16227.12 264
16228.32 256
16229.53 273
16230.73 273
16231.94 256
16233.14 255
16234.34 291
16235.55 254
16236.75 262
16237.96 283
16239.16 275
16240.36 266
16241.57 279
16242.77 249
16243.98 284
16245.18 308
16246.39 261
16247.59 239
16248.80 267
16250.00 327
16251.21 295
16252.41 291
16253.61 284
16254.82 257
16256.02 269
16257.23 286
16258.43 284
16259.64 300
16260.84 325
16262.05 285
16263.25 305
16264.46 309
16265.66 278
16266.87 292
16268.08 306
16269.28 309
16270.49 306
16271.69 322
16272.90 311
16274.10 249
16275.31 253
16276.51 286
16277.72 262
16278.92 291
16280.13 329
16281.34 312
16282.54 262
16283.75 284
16284.95 252
16286.16 283
16287.37 268
16288.57 254
16289.78 251
16290.98 260
16292.19 269
16293.40 284
16294.60 314
16295.81 261
16297.02 282
16298.22 295
16299.43 282
16300.63 288
16301.84 313
16303.05 291
16304.25 296
16305.46 296
16306.67 295
16307.87 320
16309.08 294
16310.29 291
16311.50 274
16312.70 295
16313.91 306
16315.12 287
16316.32 292
16317.53 275
16318.74 264
16319.94 287
16321.15 303
16322.36 342
16323.57 325
16324.77 303
16325.98 279
16327.19 244
16328.40 292
16329.60 281
16330.81 266
16332.02 285
16333.23 270
16334.43 257
16335.64 288
16336.85 279
16338.06 256
16339.27 222
16340.47 230
16341.68 236
16342.89 257
16344.10 251
16345.31 265
16346.51 261
16347.72 269
16348.93 272
16350.14 240
16351.35 267
16352.56 274
16353.77 269
16354.97 232
16356.18 235
16357.39 241
16358.60 262
16359.81 265
16361.02 268
16362.23 250
16363.43 266
16364.64 241
16365.85 265
16367.06 266
16368.27 227
16369.48 217
16370.69 194
16371.90 220
16373.11 246
16374.32 276
16375.53 249
16376.73 228
16377.94 229
16379.15 250
16380.36 279
16381.57 247
16382.78 261
16383.99 228
16385.20 259
16386.41 277
16387.62 247
16388.83 187
16390.04 225
16391.25 240
16392.46 266
16393.67 232
16394.88 215
16396.09 243
16397.30 261
16398.51 243
16399.72 241
16400.93 276
16402.14 274
16403.35 256
16404.56 269
16405.77 258
16406.98 271
16408.19 228
16409.40 245
16410.61 232
16411.82 230
16413.04 248
16414.25 264
16415.46 235
16416.67 187
16417.88 256
16419.09 240
16420.30 244
16421.51 243
16422.72 258
16423.93 250
16425.14 239
16426.36 232
16427.57 224
16428.78 227
16429.99 247
16431.20 243
16432.41 241
16433.62 207
16434.83 207
16436.05 230
16437.26 238
16438.47 224
16439.68 221
16440.89 239
16442.10 248
16443.32 238
16444.53 253
16445.74 270
16446.95 228
16448.16 208
16449.38 248
16450.59 267
16451.80 244
16453.01 212
16454.22 235
16455.44 234
16456.65 222
16457.86 239
16459.07 249
16460.29 242
16461.50 247
16462.71 207
16463.92 240
16465.14 222
16466.35 232
16467.56 223
16468.77 221
16469.99 246
16471.20 225
16472.41 248
16473.63 229
16474.84 218
16476.05 207
16477.26 257
16478.48 256
16479.69 209
16480.90 231
16482.12 258
16483.33 222
16484.54 222
16485.76 246
16486.97 215
16488.18 243
16489.40 249
16490.61 233
16491.82 207
16493.04 250
16494.25 228
16495.47 221
16496.68 247
16497.89 224
16499.11 268
16500.32 226
16501.53 209
16502.75 210
16503.96 268
16505.18 249
16506.39 271
16507.61 207
16508.82 225
16510.03 217
16511.25 208
16512.46 208
16513.68 247
16514.89 231
16516.11 229
16517.32 233
16518.53 244
16519.75 208
16520.96 255
16522.18 266
16523.39 245
16524.61 221
16525.82 210
16527.04 251
16528.25 260
16529.47 260
16530.68 235
16531.90 254
16533.11 248
16534.33 262
16535.54 263
16536.76 233
16537.97 272
16539.19 254
16540.40 223
16541.62 226
16542.84 237
16544.05 239
16545.27 262
16546.48 253
16547.70 287
16548.91 268
16550.13 271
16551.35 235
16552.56 249
16553.78 269
16554.99 258
16556.21 289
16557.42 239
16558.64 224
16559.86 244
16561.07 258
16562.29 239
16563.51 256
16564.72 289
16565.94 260
16567.15 233
16568.37 254
16569.59 247
16570.80 249
16572.02 233
16573.24 288
16574.45 250
16575.67 287
16576.89 287
16578.10 289
16579.32 297
16580.54 264
16581.75 252
16582.97 262
16584.19 242
16585.41 254
16586.62 271
16587.84 263
16589.06 242
16590.27 231
16591.49 232
16592.71 263
16593.93 268
16595.14 288
16596.36 302
16597.58 255
16598.80 267
16600.01 245
16601.23 256
16602.45 331
16603.67 226
16604.88 243
16606.10 282
16607.32 258
16608.54 224
16609.76 244
16610.97 191
16612.19 208
16613.41 219
16614.63 262
16615.85 264
16617.06 224
16618.28 223
16619.50 206
16620.72 220
16621.94 224
16623.16 254
16624.37 215
16625.59 232
16626.81 264
16628.03 228
16629.25 218
16630.47 219
16631.69 221
16632.90 213
16634.12 229
16635.34 206
16636.56 220
16637.78 265
16639.00 207
16640.22 220
16641.44 260
16642.66 209
16643.88 217
16645.09 239
16646.31 268
16647.53 218
16648.75 213
16649.97 245
16651.19 232
16652.41 213
16653.63 206
16654.85 218
16656.07 219
16657.29 253
16658.51 213
16659.73 199
16660.95 217
16662.17 229
16663.39 223
16664.61 221
16665.83 196
16667.05 235
16668.27 208
16669.49 205
16670.71 246
16671.93 194
16673.15 245
16674.37 251
16675.59 250
16676.81 247
16678.03 213
16679.25 195
16680.47 200
16681.69 216
16682.91 208
16684.13 223
16685.35 249
16686.58 230
16687.80 230
16689.02 206
16690.24 242
16691.46 227
16692.68 197
16693.90 226
16695.12 218
16696.34 245
16697.56 239
16698.79 266
16700.01 221
16701.23 247
16702.45 231
16703.67 223
16704.89 208
16706.11 209
16707.34 211
16708.56 185
16709.78 252
16711.00 220
16712.22 219
16713.44 207
16714.67 212
16715.89 229
16717.11 197
16718.33 200
16719.55 221
16720.78 180
16722.00 200
16723.22 190
16724.44 219
16725.66 228
16726.89 251
16728.11 246
16729.33 239
16730.55 220
16731.78 190
16733.00 188
16734.22 211
16735.44 212
16736.67 210
16737.89 245
16739.11 208
16740.33 194
16741.56 195
16742.78 219
16744.00 208
16745.22 209
16746.45 233
16747.67 221
16748.89 228
16750.12 227
16751.34 209
16752.56 234
16753.79 250
16755.01 224
16756.23 212
16757.46 221
16758.68 243
16759.90 199
16761.13 194
16762.35 199
16763.57 251
16764.80 268
16766.02 252
16767.24 185
16768.47 215
16769.69 228
16770.92 225
16772.14 245
16773.36 209
16774.59 232
16775.81 213
16777.04 191
16778.26 182
16779.48 221
16780.71 248
16781.93 225
16783.16 207
16784.38 200
16785.61 219
16786.83 200
16788.05 171
16789.28 210
16790.50 196
16791.73 199
16792.95 194
16794.18 215
16795.40 204
16796.63 183
16797.85 220
16799.08 248
16800.30 215
16801.53 211
16802.75 222
16803.98 209
16805.20 167
16806.43 213
16807.65 209
16808.88 207
16810.10 235
16811.33 219
16812.55 199
16813.78 200
16815.00 200
16816.23 220
16817.46 197
16818.68 193
16819.91 184
16821.13 214
16822.36 225
16823.58 215
16824.81 190
16826.04 211
16827.26 214
16828.49 177
16829.71 207
16830.94 211
16832.17 245
16833.39 256
16834.62 235
16835.84 208
16837.07 223
16838.30 243
16839.52 223
16840.75 231
16841.98 194
16843.20 207
16844.43 206
16845.66 214
16846.88 234
16848.11 219
16849.34 207
16850.56 217
16851.79 249
16853.02 227
16854.24 207
16855.47 227
16856.70 234
16857.92 251
16859.15 198
16860.38 204
16861.61 228
16862.83 213
16864.06 227
16865.29 241
16866.52 235
16867.74 237
16868.97 236
16870.20 244
16871.42 250
16872.65 255
16873.88 224
16875.11 275
16876.34 248
16877.56 248
16878.79 248
16880.02 253
16881.25 242
16882.47 241
16883.70 221
16884.93 271
16886.16 242
16887.39 276
16888.62 268
16889.84 214
16891.07 259
16892.30 305
16893.53 260
16894.76 236
16895.98 193
16897.21 244
16898.44 226
16899.67 222
16900.90 203
16902.13 236
16903.36 278
16904.59 257
16905.81 244
16907.04 234
16908.27 249
16909.50 235
16910.73 235
16911.96 256
16913.19 214
16914.42 240
16915.65 247
16916.88 251
16918.10 246
16919.33 226
16920.56 253
16921.79 235
16923.02 228
16924.25 242
16925.48 247
16926.71 233
16927.94 205
16929.17 226
16930.40 305
16931.63 256
16932.86 247
16934.09 238
16935.32 245
16936.55 225
16937.78 270
16939.01 236
16940.24 210
16941.47 248
16942.70 239
16943.93 235
16945.16 229
16946.39 230
16947.62 228
16948.85 244
16950.08 199
16951.31 247
16952.54 232
16953.77 232
16955.00 234
16956.23 259
16957.46 243
16958.69 206
16959.93 287
16961.16 245
16962.39 225
16963.62 241
16964.85 240
16966.08 246
16967.31 248
16968.54 230
16969.77 194
16971.00 255
16972.24 228
16973.47 213
16974.70 219
16975.93 247
16977.16 215
16978.39 224
16979.62 279
16980.85 210
16982.09 218
16983.32 231
16984.55 227
16985.78 223
16987.01 213
16988.24 218
16989.48 230
16990.71 207
16991.94 212
16993.17 258
16994.40 248
16995.64 247
16996.87 213
16998.10 245
16999.33 250
17000.57 235
17001.80 237
17003.03 276
17004.26 262
17005.49 250
17006.73 209
17007.96 214
17009.19 230
17010.42 239
17011.66 209
17012.89 212
17014.12 228
17015.36 226
17016.59 239
17017.82 240
17019.05 222
17020.29 250
17021.52 225
17022.75 219
17023.99 213
17025.22 211
17026.45 217
17027.69 217
17028.92 212
17030.15 243
17031.39 209
17032.62 208
17033.85 243
17035.09 212
17036.32 216
17037.55 204
17038.79 208
17040.02 209
17041.25 206
17042.49 240
17043.72 223
17044.96 200
17046.19 214
17047.42 225
17048.66 224
17049.89 221
17051.13 216
17052.36 228
17053.59 211
17054.83 202
17056.06 221
17057.30 217
17058.53 218
17059.77 202
17061.00 216
17062.23 209
17063.47 213
17064.70 205
17065.94 227
17067.17 222
17068.41 192
17069.64 203
17070.88 212
17072.11 241
17073.35 199
17074.58 220
17075.82 201
17077.05 204
17078.29 255
17079.52 215
17080.76 223
17081.99 214
17083.23 209
17084.46 207
17085.70 281
17086.93 233
17088.17 200
17089.40 215
17090.64 208
17091.88 194
17093.11 207
17094.35 231
17095.58 219
17096.82 207
17098.05 198
17099.29 225
17100.53 227
17101.76 230
17103.00 222
17104.23 225
17105.47 200
17106.71 216
17107.94 241
17109.18 211
17110.41 197
17111.65 231
17112.89 260
17114.12 270
17115.36 222
17116.60 186
17117.83 199
17119.07 181
17120.31 228
17121.54 232
17122.78 234
17124.02 200
17125.25 212
17126.49 243
17127.73 228
17128.96 205
17130.20 197
17131.44 215
17132.67 193
17133.91 152
17135.15 179
17136.39 186
17137.62 190
17138.86 207
17140.10 195
17141.33 210
17142.57 201
17143.81 222
17145.05 205
17146.28 194
17147.52 188
17148.76 235
17150.00 211
17151.24 184
17152.47 226
17153.71 212
17154.95 206
17156.19 206
17157.42 195
17158.66 200
17159.90 201
17161.14 227
17162.38 186
17163.61 179
17164.85 197
17166.09 235
17167.33 219
17168.57 216
17169.81 180
17171.04 164
17172.28 216
17173.52 224
17174.76 203
17176.00 189
17177.24 207
17178.48 228
17179.72 173
17180.95 204
17182.19 180
17183.43 192
17184.67 248
17185.91 212
17187.15 204
17188.39 216
17189.63 208
17190.87 214
17192.10 185
17193.34 145
17194.58 201
17195.82 193
17197.06 184
17198.30 151
17199.54 181
17200.78 204
17202.02 187
17203.26 173
17204.50 189
17205.74 181
17206.98 196
17208.22 217
17209.46 192
17210.70 196
17211.94 210
17213.18 202
17214.42 213
17215.66 190
17216.90 190
17218.14 226
17219.38 200
17220.62 225
17221.86 185
17223.10 201
17224.34 211
17225.58 184
17226.82 193
17228.06 209
17229.30 153
17230.54 185
17231.78 202
17233.02 215
17234.26 209
17235.50 207
17236.75 212
17237.99 172
17239.23 178
17240.47 175
17241.71 201
17242.95 209
17244.19 203
17245.43 198
17246.67 181
17247.92 171
17249.16 190
17250.40 206
17251.64 201
17252.88 187
17254.12 215
17255.36 205
17256.60 194
17257.85 168
17259.09 168
17260.33 226
17261.57 197
17262.81 173
17264.05 216
17265.30 177
17266.54 176
17267.78 190
17269.02 187
17270.26 212
17271.51 165
17272.75 173
17273.99 195
17275.23 159
17276.48 173
17277.72 195
17278.96 185
17280.20 170
17281.44 192
17282.69 249
17283.93 204
17285.17 213
17286.41 176
17287.66 199
17288.90 205
17290.14 182
17291.39 178
17292.63 192
17293.87 210
17295.11 196
17296.36 180
17297.60 172
17298.84 170
17300.09 161
17301.33 194
17302.57 211
17303.82 174
17305.06 179
17306.30 167
17307.55 188
17308.79 176
17310.03 197
17311.28 204
17312.52 206
17313.76 201
17315.01 210
17316.25 203
17317.49 197
17318.74 204
17319.98 206
17321.23 202
17322.47 167
17323.71 149
17324.96 196
17326.20 184
17327.45 187
17328.69 175
17329.93 189
17331.18 184
17332.42 173
17333.67 200
17334.91 193
17336.16 170
17337.40 190
17338.64 220
17339.89 189
17341.13 196
17342.38 200
17343.62 176
17344.87 169
17346.11 171
17347.36 189
17348.60 190
17349.85 198
17351.09 185
17352.34 189
17353.58 189
17354.83 208
17356.07 184
17357.32 184
17358.56 212
17359.81 166
17361.05 200
17362.30 180
17363.54 154
17364.79 141
17366.03 196
17367.28 178
17368.53 204
17369.77 155
17371.02 195
17372.26 201
17373.51 197
17374.75 199
17376.00 196
17377.25 197
17378.49 194
17379.74 208
17380.98 183
17382.23 169
17383.48 151
17384.72 184
17385.97 189
17387.21 164
17388.46 179
17389.71 204
17390.95 188
17392.20 220
17393.45 189
17394.69 181
17395.94 188
17397.19 189
17398.43 201
17399.68 170
17400.93 193
17402.17 185
17403.42 179
17404.67 146
17405.91 175
17407.16 163
17408.41 187
17409.65 192
17410.90 150
17412.15 175
17413.40 220
17414.64 208
17415.89 192
17417.14 201
17418.39 218
17419.63 164
17420.88 148
17422.13 202
17423.38 184
17424.62 217
17425.87 217
17427.12 210
17428.37 194
17429.61 226
17430.86 198
17432.11 204
17433.36 221
17434.60 146
17435.85 182
17437.10 201
17438.35 206
17439.60 155
17440.85 169
17442.09 198
17443.34 181
17444.59 187
17445.84 192
17447.09 205
17448.34 182
17449.58 202
17450.83 205
17452.08 216
17453.33 194
17454.58 218
17455.83 190
17457.08 186
17458.32 179
17459.57 198
17460.82 194
17462.07 227
17463.32 187
17464.57 189
17465.82 172
17467.07 196
17468.32 205
17469.57 236
17470.81 203
17472.06 200
17473.31 209
17474.56 182
17475.81 174
17477.06 187
17478.31 177
17479.56 189
17480.81 211
17482.06 183
17483.31 199
17484.56 197
17485.81 224
17487.06 217
17488.31 188
17489.56 208
17490.81 201
17492.06 238
17493.31 247
17494.56 213
17495.81 233
17497.06 222
17498.31 212
17499.56 192
17500.81 196
17502.06 180
17503.31 178
17504.56 215
17505.81 216
17507.06 234
17508.31 241
17509.56 204
17510.81 227
17512.06 195
17513.32 189
17514.57 176
17515.82 254
17517.07 210
17518.32 213
17519.57 207
17520.82 189
17522.07 226
17523.32 208
17524.57 227
17525.83 201
17527.08 176
17528.33 213
17529.58 229
17530.83 226
17532.08 224
17533.33 228
17534.59 235
17535.84 238
17537.09 246
17538.34 224
17539.59 234
17540.84 222
17542.10 279
17543.35 226
17544.60 219
17545.85 230
17547.10 200
17548.36 246
17549.61 236
17550.86 218
17552.11 208
17553.36 224
17554.62 242
17555.87 246
17557.12 222
17558.37 192
17559.63 198
17560.88 205
17562.13 235
17563.38 197
17564.64 251
17565.89 230
17567.14 205
17568.39 214
17569.65 220
17570.90 226
17572.15 232
17573.41 229
17574.66 235
17575.91 229
17577.16 221
17578.42 232
17579.67 214
17580.92 222
17582.18 239
17583.43 209
17584.68 225
17585.94 189
17587.19 217
17588.44 225
17589.70 227
17590.95 218
17592.20 214
17593.46 241
17594.71 242
17595.97 216
17597.22 204
17598.47 204
17599.73 221
17600.98 198
17602.23 233
17603.49 242
17604.74 258
17606.00 223
17607.25 242
17608.51 238
17609.76 234
17611.01 210
17612.27 239
17613.52 214
17614.78 196
17616.03 245
17617.29 246
17618.54 230
17619.79 222
17621.05 228
17622.30 232
17623.56 243
17624.81 221
17626.07 228
17627.32 246
17628.58 207
17629.83 234
17631.09 288
17632.34 254
17633.60 244
17634.85 236
17636.11 230
17637.36 252
17638.62 266
17639.87 233
17641.13 213
17642.39 239
17643.64 240
17644.90 273
17646.15 200
17647.41 209
17648.66 176
17649.92 213
17651.17 203
17652.43 225
17653.69 209
17654.94 202
17656.20 201
17657.45 207
17658.71 210
17659.97 210
17661.22 199
17662.48 199
17663.73 216
17664.99 204
17666.25 210
17667.50 209
17668.76 233
17670.02 216
17671.27 230
17672.53 242
17673.78 220
17675.04 216
17676.30 213
17677.55 199
17678.81 199
17680.07 199
17681.32 184
17682.58 180
17683.84 189
17685.10 201
17686.35 254
17687.61 262
17688.87 231
17690.12 194
17691.38 214
17692.64 191
17693.89 177
17695.15 174
17696.41 207
17697.67 177
17698.92 188
17700.18 218
17701.44 205
17702.70 173
17703.95 181
17705.21 192
17706.47 197
17707.73 180
17708.98 228
17710.24 223
17711.50 176
17712.76 181
17714.02 194
17715.27 181
17716.53 196
17717.79 199
17719.05 202
17720.31 183
17721.57 171
17722.82 169
17724.08 191
17725.34 174
17726.60 192
17727.86 188
17729.12 189
17730.37 181
17731.63 176
17732.89 170
17734.15 186
17735.41 169
17736.67 212
17737.93 205
17739.18 226
17740.44 160
17741.70 182
17742.96 179
17744.22 183
17745.48 202
17746.74 160
17748.00 185
17749.26 188
17750.52 178
17751.78 196
17753.04 194
17754.29 188
17755.55 220
17756.81 207
17758.07 158
17759.33 193
17760.59 162
17761.85 187
17763.11 180
17764.37 219
17765.63 263
17766.89 189
17768.15 187
17769.41 164
17770.67 167
17771.93 159
17773.19 194
17774.45 177
17775.71 172
17776.97 201
17778.23 190
17779.49 215
17780.75 211
17782.01 182
17783.27 202
17784.53 209
17785.79 201
17787.05 181
17788.31 154
17789.58 135
17790.84 164
17792.10 147
17793.36 175
17794.62 195
17795.88 141
17797.14 181
17798.40 174
17799.66 173
17800.92 159
17802.18 163
17803.45 194
17804.71 218
17805.97 160
17807.23 178
17808.49 186
17809.75 174
17811.01 152
17812.27 161
17813.54 145
17814.80 156
17816.06 163
17817.32 197
17818.58 192
17819.84 173
17821.11 190
17822.37 213
17823.63 191
17824.89 165
17826.15 166
17827.42 187
17828.68 174
17829.94 163
17831.20 201
17832.46 185
17833.73 159
17834.99 187
17836.25 184
17837.51 162
17838.78 150
17840.04 138
17841.30 141
17842.56 172
17843.83 167
17845.09 188
17846.35 206
17847.61 201
17848.88 147
17850.14 163
17851.40 181
17852.66 139
17853.93 154
17855.19 188
17856.45 178
17857.72 162
17858.98 171
17860.24 176
17861.51 181
17862.77 160
17864.03 165
17865.30 166
17866.56 195
17867.82 197
17869.09 183
17870.35 175
17871.61 191
17872.88 191
17874.14 185
17875.40 185
17876.67 157
17877.93 186
17879.20 199
17880.46 187
17881.72 192
17882.99 187
17884.25 173
17885.52 203
17886.78 163
17888.04 183
17889.31 178
17890.57 151
17891.84 170
17893.10 167
17894.36 189
17895.63 206
17896.89 175
17898.16 184
17899.42 160
17900.69 160
17901.95 178
17903.22 171
17904.48 192
17905.75 172
17907.01 201
17908.28 168
17909.54 157
17910.81 172
17912.07 181
17913.34 204
17914.60 168
17915.87 172
17917.13 163
17918.40 170
17919.66 169
17920.93 153
17922.19 196
17923.46 173
17924.72 141
17925.99 185
17927.25 217
17928.52 208
17929.79 193
17931.05 175
17932.32 196
17933.58 209
17934.85 170
17936.11 185
17937.38 171
17938.65 219
17939.91 216
17941.18 181
17942.44 176
17943.71 193
17944.98 190
17946.24 167
17947.51 190
17948.77 195
17950.04 230
17951.31 169
17952.57 154
17953.84 172
17955.11 161
17956.37 198
17957.64 162
17958.91 185
17960.17 190
17961.44 184
17962.71 197
17963.97 167
17965.24 148
17966.51 140
17967.77 170
17969.04 179
17970.31 197
17971.58 223
17972.84 188
17974.11 210
17975.38 206
17976.64 166
17977.91 189
17979.18 166
17980.45 173
17981.71 182
17982.98 180
17984.25 158
17985.52 182
17986.78 196
17988.05 163
17989.32 170
17990.59 186
17991.86 152
17993.12 209
17994.39 174
17995.66 202
17996.93 190
17998.20 199
17999.46 170
18000.73 160
18002.00 163
18003.27 178
18004.54 174
18005.80 183
18007.07 174
18008.34 166
18009.61 193
18010.88 211
18012.15 183
18013.42 164
18014.68 186
18015.95 203
18017.22 168
18018.49 168
18019.76 151
18021.03 155
18022.30 194
18023.57 162
18024.83 187
18026.10 191
18027.37 193
18028.64 193
18029.91 191
18031.18 167
18032.45 169
18033.72 178
18034.99 204
18036.26 170
18037.53 218
18038.80 192
18040.07 178
18041.34 198
18042.60 160
18043.87 179
18045.14 192
18046.41 196
18047.68 188
18048.95 195
18050.22 191
18051.49 193
18052.76 171
18054.03 171
18055.30 192
18056.57 168
18057.84 168
18059.11 189
18060.38 196
18061.65 192
18062.92 185
18064.20 184
18065.47 187
18066.74 202
18068.01 171
18069.28 171
18070.55 184
18071.82 193
18073.09 173
18074.36 178
18075.63 173
18076.90 184
18078.17 211
18079.44 185
18080.71 163
18081.99 174
18083.26 177
18084.53 195
18085.80 198
18087.07 161
18088.34 155
18089.61 192
18090.88 182
18092.15 177
18093.43 163
18094.70 169
18095.97 185
18097.24 198
18098.51 185
18099.78 203
18101.06 186
18102.33 196
18103.60 193
18104.87 207
18106.14 180
18107.41 174
18108.69 163
18109.96 171
18111.23 203
18112.50 188
18113.77 183
18115.05 176
18116.32 192
18117.59 197
18118.86 207
18120.14 209
18121.41 198
18122.68 183
18123.95 182
18125.23 163
18126.50 167
18127.77 173
18129.04 178
18130.32 169
18131.59 162
18132.86 186
18134.13 170
18135.41 193
18136.68 191
18137.95 228
18139.23 173
18140.50 171
18141.77 215
18143.05 213
18144.32 184
18145.59 173
18146.87 184
18148.14 162
18149.41 180
18150.69 182
18151.96 175
18153.23 162
18154.51 182
18155.78 180
18157.05 172
18158.33 163
18159.60 202
18160.88 169
18162.15 173
18163.42 159
18164.70 172
18165.97 173
18167.24 191
18168.52 190
18169.79 204
18171.07 214
18172.34 204
18173.62 160
18174.89 188
18176.16 212
18177.44 200
18178.71 187
18179.99 163
18181.26 140
18182.54 184
18183.81 201
18185.09 183
18186.36 156
18187.63 178
18188.91 198
18190.18 179
18191.46 164
18192.73 178
18194.01 174
18195.28 191
18196.56 179
18197.83 157
18199.11 145
18200.38 172
18201.66 173
18202.94 157
18204.21 181
18205.49 174
18206.76 207
18208.04 196
18209.31 158
18210.59 178
18211.86 166
18213.14 158
18214.41 186
18215.69 186
18216.97 184
18218.24 185
18219.52 181
18220.79 168
18222.07 171
18223.35 168
18224.62 205
18225.90 169
18227.17 168
18228.45 172
18229.73 147
18231.00 154
18232.28 163
18233.56 187
18234.83 186
18236.11 162
18237.38 164
18238.66 183
18239.94 165
18241.21 167
18242.49 196
18243.77 163
18245.04 151
18246.32 189
18247.60 196
18248.87 199
18250.15 196
18251.43 165
18252.71 176
18253.98 159
18255.26 193
18256.54 176
18257.81 188
18259.09 159
18260.37 157
18261.65 189
18262.92 196
18264.20 169
18265.48 179
18266.76 213
18268.03 171
18269.31 161
18270.59 154
18271.87 163
18273.14 171
18274.42 175
18275.70 184
18276.98 193
18278.26 160
18279.53 190
18280.81 224
18282.09 176
18283.37 189
18284.65 179
18285.92 177
18287.20 179
18288.48 169
18289.76 157
18291.04 177
18292.32 169
18293.59 172
18294.87 144
18296.15 164
18297.43 169
18298.71 170
18299.99 165
18301.27 160
18302.54 197
18303.82 182
18305.10 211
18306.38 149
18307.66 169
18308.94 152
18310.22 205
18311.50 157
18312.78 160
18314.06 197
18315.33 222
18316.61 228
18317.89 189
18319.17 170
18320.45 163
18321.73 178
18323.01 187
18324.29 170
18325.57 150
18326.85 180
18328.13 225
18329.41 208
18330.69 156
18331.97 168
18333.25 166
18334.53 174
18335.81 174
18337.09 185
18338.37 176
18339.65 179
18340.93 176
18342.21 172
18343.49 171
18344.77 153
18346.05 169
18347.33 164
18348.61 147
18349.89 149
18351.17 148
18352.45 196
18353.73 185
18355.01 180
18356.29 169
18357.57 178
18358.85 145
18360.14 161
18361.42 182
18362.70 200
18363.98 195
18365.26 167
18366.54 147
18367.82 151
18369.10 134
18370.38 191
18371.66 173
18372.95 146
18374.23 187
18375.51 202
18376.79 191
18378.07 170
18379.35 174
18380.63 158
18381.92 162
18383.20 171
18384.48 158
18385.76 137
18387.04 152
18388.32 153
18389.61 163
18390.89 149
18392.17 162
18393.45 180
18394.73 181
18396.02 196
18397.30 190
18398.58 189
18399.86 200
18401.14 210
18402.43 214
18403.71 180
18404.99 164
18406.27 150
18407.56 188
18408.84 167
18410.12 196
18411.40 152
18412.69 159
18413.97 182
18415.25 205
18416.53 199
18417.82 158
18419.10 184
18420.38 175
18421.67 176
18422.95 177
18424.23 158
18425.51 176
18426.80 135
18428.08 161
18429.36 164
18430.65 166
18431.93 174
18433.21 208
18434.50 205
18435.78 179
18437.06 227
18438.35 206
18439.63 179
18440.92 183
18442.20 162
18443.48 146
18444.77 169
18446.05 186
18447.33 187
18448.62 191
18449.90 180
18451.19 177
18452.47 205
18453.75 193
18455.04 223
18456.32 152
18457.61 164
18458.89 178
18460.17 172
18461.46 152
18462.74 169
18464.03 177
18465.31 175
18466.60 167
18467.88 153
18469.17 168
18470.45 162
18471.74 175
18473.02 154
18474.30 177
18475.59 159
18476.87 156
18478.16 161
18479.44 187
18480.73 178
18482.01 191
18483.30 180
18484.58 170
18485.87 185
18487.16 186
18488.44 212
18489.73 175
18491.01 168
18492.30 174
18493.58 194
18494.87 194
18496.15 156
18497.44 167
18498.72 149
18500.01 168
18501.30 159
18502.58 148
18503.87 156
18505.15 186
18506.44 178
18507.73 170
18509.01 149
18510.30 168
18511.58 163
18512.87 173
18514.16 158
18515.44 206
18516.73 164
18518.01 170
18519.30 216
18520.59 202
18521.87 195
18523.16 144
18524.45 180
18525.73 189
18527.02 166
18528.31 176
18529.59 182
18530.88 196
18532.17 161
18533.45 159
18534.74 147
18536.03 146
18537.31 148
18538.60 175
18539.89 180
18541.18 148
18542.46 166
18543.75 147
18545.04 139
18546.32 143
18547.61 159
18548.90 173
18550.19 174
18551.47 163
18552.76 157
18554.05 170
18555.34 169
18556.62 183
18557.91 173
18559.20 161
18560.49 195
18561.78 152
18563.06 176
18564.35 177
18565.64 177
18566.93 179
18568.22 173
18569.50 162
18570.79 160
18572.08 168
18573.37 149
18574.66 188
18575.94 190
18577.23 208
18578.52 173
18579.81 157
18581.10 170
18582.39 149
18583.68 173
18584.96 158
18586.25 152
18587.54 148
18588.83 181
18590.12 172
18591.41 181
18592.70 189
18593.99 158
18595.27 188
18596.56 154
18597.85 179
18599.14 167
18600.43 150
18601.72 167
18603.01 152
18604.30 157
18605.59 174
18606.88 177
18608.17 176
18609.46 170
18610.75 163
18612.04 175
18613.33 155
18614.62 160
18615.90 167
18617.19 175
18618.48 192
18619.77 187
18621.06 151
18622.35 191
18623.64 172
18624.93 184
18626.22 207
18627.51 145
18628.80 152
18630.09 193
18631.39 183
18632.68 171
18633.97 157
18635.26 164
18636.55 159
18637.84 154
18639.13 161
18640.42 181
18641.71 173
18643.00 164
18644.29 159
18645.58 162
18646.87 176
18648.16 183
18649.45 172
18650.74 205
18652.04 173
18653.33 148
18654.62 189
18655.91 191
18657.20 174
18658.49 196
18659.78 151
18661.07 171
18662.36 152
18663.66 174
18664.95 182
18666.24 148
18667.53 164
18668.82 185
18670.11 213
18671.41 169
18672.70 181
18673.99 189
18675.28 192
18676.57 165
18677.86 166
18679.16 153
18680.45 162
18681.74 159
18683.03 173
18684.32 163
18685.62 164
18686.91 147
18688.20 172
18689.49 157
18690.79 177
18692.08 148
18693.37 176
18694.66 164
18695.96 158
18697.25 167
18698.54 172
18699.83 173
18701.13 164
18702.42 178
18703.71 165
18705.00 146
18706.30 168
18707.59 152
18708.88 145
18710.18 147
18711.47 173
18712.76 148
18714.05 151
18715.35 153
18716.64 163
18717.93 166
18719.23 185
18720.52 155
18721.81 159
18723.11 158
18724.40 171
18725.69 203
18726.99 206
18728.28 151
18729.58 153
18730.87 152
18732.16 188
18733.46 180
18734.75 185
18736.04 151
18737.34 169
18738.63 197
18739.93 164
18741.22 137
18742.51 151
18743.81 198
18745.10 166
18746.40 180
18747.69 183
18748.99 167
18750.28 155
18751.58 177
18752.87 140
18754.16 164
18755.46 165
18756.75 165
18758.05 154
18759.34 149
18760.64 157
18761.93 177
18763.23 172
18764.52 173
18765.82 161
18767.11 154
18768.41 130
18769.70 157
18771.00 138
18772.29 125
18773.59 155
18774.88 153
18776.18 177
18777.47 159
18778.77 132
18780.06 163
18781.36 177
18782.65 175
18783.95 130
18785.25 132
18786.54 160
18787.84 171
18789.13 161
18790.43 175
18791.72 155
18793.02 139
18794.32 130
18795.61 159
18796.91 135
18798.20 151
18799.50 195
18800.80 168
18802.09 155
18803.39 125
18804.69 159
18805.98 156
18807.28 181
18808.57 177
18809.87 162
18811.17 186
18812.46 152
18813.76 157
18815.06 136
18816.35 170
18817.65 187
18818.95 177
18820.24 170
18821.54 174
18822.84 166
18824.13 177
18825.43 150
18826.73 152
18828.03 170
18829.32 171
18830.62 162
18831.92 155
18833.21 147
18834.51 145
18835.81 156
18837.11 160
18838.40 159
18839.70 172
18841.00 161
18842.30 148
18843.59 154
18844.89 165
18846.19 153
18847.49 179
18848.79 155
18850.08 137
18851.38 146
18852.68 163
18853.98 161
18855.27 164
18856.57 151
18857.87 163
18859.17 158
18860.47 158
18861.77 165
18863.06 139
18864.36 172
18865.66 182
18866.96 164
18868.26 161
18869.56 152
18870.85 142
18872.15 167
18873.45 147
18874.75 147
18876.05 144
18877.35 158
18878.65 138
18879.95 136
18881.24 139
18882.54 163
18883.84 147
18885.14 181
18886.44 173
18887.74 143
18889.04 173
18890.34 177
18891.64 194
18892.94 160
18894.24 161
18895.54 157
18896.84 153
18898.13 168
18899.43 155
18900.73 150
18902.03 145
18903.33 142
18904.63 165
18905.93 177
18907.23 133
18908.53 167
18909.83 176
18911.13 162
18912.43 176
18913.73 166
18915.03 156
18916.33 168
18917.63 148
18918.93 144
18920.23 137
18921.53 178
18922.83 157
18924.13 144
18925.43 129
18926.74 147
18928.04 152
18929.34 139
18930.64 141
18931.94 171
18933.24 182
18934.54 156
18935.84 161
18937.14 159
18938.44 147
18939.74 140
18941.04 146
18942.34 138
18943.65 149
18944.95 168
18946.25 178
18947.55 167
18948.85 150
18950.15 154
18951.45 128
18952.75 148
18954.06 130
18955.36 148
18956.66 145
18957.96 158
18959.26 170
18960.56 136
18961.87 145
18963.17 148
18964.47 172
18965.77 153
18967.07 141
18968.37 142
18969.68 133
18970.98 158
18972.28 166
18973.58 150
18974.88 164
18976.19 169
18977.49 184
18978.79 152
18980.09 162
18981.40 169
18982.70 153
18984.00 150
18985.30 145
18986.61 134
18987.91 152
18989.21 158
18990.51 144
18991.82 165
18993.12 171
18994.42 162
18995.73 187
18997.03 151
18998.33 125
18999.63 172
19000.94 157
19002.24 148
19003.54 142
19004.85 155
19006.15 154
19007.45 136
19008.76 131
19010.06 154
19011.36 159
19012.67 141
19013.97 143
19015.27 146
19016.58 133
19017.88 143
19019.18 152
19020.49 142
19021.79 173
19023.10 195
19024.40 164
19025.70 157
19027.01 144
19028.31 138
19029.62 160
19030.92 162
19032.22 162
19033.53 146
19034.83 152
19036.14 155
19037.44 164
19038.75 161
19040.05 171
19041.35 139
19042.66 169
19043.96 162
19045.27 173
19046.57 142
19047.88 159
19049.18 146
19050.49 161
19051.79 128
19053.10 143
19054.40 164
19055.71 155
19057.01 165
19058.32 147
19059.62 146
19060.93 203
19062.23 178
19063.54 187
19064.84 158
19066.15 155
19067.45 171
19068.76 168
19070.06 147
19071.37 176
19072.67 155
19073.98 168
19075.29 180
19076.59 187
19077.90 166
19079.20 133
19080.51 177
19081.81 182
19083.12 170
19084.43 133
19085.73 156
19087.04 138
19088.34 142
19089.65 160
19090.96 142
19092.26 144
19093.57 168
19094.87 143
19096.18 158
19097.49 166
19098.79 137
19100.10 189
19101.41 184
19102.71 146
19104.02 167
19105.33 150
19106.63 155
19107.94 152
19109.25 177
19110.55 170
19111.86 156
19113.17 136
19114.47 154
19115.78 145
19117.09 190
19118.40 150
19119.70 182
19121.01 152
19122.32 173
19123.62 188
19124.93 159
19126.24 151
19127.55 164
19128.85 184
19130.16 159
19131.47 160
19132.78 149
19134.08 153
19135.39 150
19136.70 150
19138.01 149
19139.32 157
19140.62 177
19141.93 171
19143.24 166
19144.55 161
19145.85 174
19147.16 160
19148.47 141
19149.78 147
19151.09 185
19152.40 137
19153.70 138
19155.01 160
19156.32 162
19157.63 165
19158.94 152
19160.25 146
19161.55 127
19162.86 158
19164.17 162
19165.48 197
19166.79 160
19168.10 201
19169.41 162
19170.72 151
19172.02 157
19173.33 162
19174.64 179
19175.95 169
19177.26 147
19178.57 160
19179.88 175
19181.19 170
19182.50 162
19183.81 151
19185.12 145
19186.43 149
19187.74 161
19189.05 136
19190.35 149
19191.66 158
19192.97 165
19194.28 169
19195.59 154
19196.90 160
19198.21 181
19199.52 168
19200.83 181
19202.14 147
19203.45 137
19204.76 148
19206.07 173
19207.38 158
19208.69 125
19210.00 173
19211.31 144
19212.62 159
19213.93 170
19215.24 133
19216.56 153
19217.87 177
19219.18 150
19220.49 126
19221.80 115
19223.11 164
19224.42 176
19225.73 174
19227.04 188
19228.35 137
19229.66 159
19230.97 169
19232.28 156
19233.60 137
19234.91 170
19236.22 167
19237.53 198
19238.84 171
19240.15 159
19241.46 169
19242.77 165
19244.09 165
19245.40 156
19246.71 195
19248.02 158
19249.33 155
19250.64 180
19251.95 233
19253.27 157
19254.58 146
19255.89 168
19257.20 163
19258.51 177
19259.83 158
19261.14 187
19262.45 185
19263.76 156
19265.07 194
19266.39 164
19267.70 150
19269.01 160
19270.32 160
19271.63 157
19272.95 179
19274.26 134
19275.57 142
19276.88 171
19278.20 169
19279.51 165
19280.82 146
19282.14 151
19283.45 180
19284.76 148
19286.07 167
19287.39 147
19288.70 173
19290.01 184
19291.33 186
19292.64 134
19293.95 181
19295.26 161
19296.58 172
19297.89 170
19299.20 160
19300.52 166
19301.83 143
19303.14 152
19304.46 165
19305.77 141
19307.09 133
19308.40 138
19309.71 179
19311.03 134
19312.34 119
19313.65 143
19314.97 178
19316.28 171
19317.60 132
19318.91 161
19320.22 155
19321.54 174
19322.85 171
19324.17 153
19325.48 160
19326.79 170
19328.11 157
19329.42 144
19330.74 155
19332.05 145
19333.37 157
19334.68 168
19335.99 185
19337.31 135
19338.62 155
19339.94 176
19341.25 189
19342.57 148
19343.88 172
19345.20 204
19346.51 139
19347.83 173
19349.14 170
19350.46 136
19351.77 125
19353.09 128
19354.40 141
19355.72 128
19357.03 123
19358.35 146
19359.66 141
19360.98 145
19362.29 141
19363.61 140
19364.93 166
19366.24 177
19367.56 166
19368.87 172
19370.19 163
19371.50 131
19372.82 142
19374.14 142
19375.45 191
19376.77 164
19378.08 157
19379.40 180
19380.72 149
19382.03 164
19383.35 145
19384.66 151
19385.98 160
19387.30 172
19388.61 141
19389.93 124
19391.25 145
19392.56 170
19393.88 160
19395.20 145
19396.51 155
19397.83 180
19399.15 157
19400.46 142
19401.78 159
19403.10 159
19404.41 162
19405.73 137
19407.05 119
19408.36 136
19409.68 158
19411.00 146
19412.31 148
19413.63 128
19414.95 130
19416.27 143
19417.58 164
19418.90 147
19420.22 171
19421.54 153
19422.85 150
19424.17 159
19425.49 169
19426.81 161
19428.12 158
19429.44 137
19430.76 141
19432.08 119
19433.40 136
19434.71 153
19436.03 149
19437.35 137
19438.67 153
19439.99 116
19441.30 128
19442.62 141
19443.94 191
19445.26 160
19446.58 123
19447.89 153
19449.21 140
19450.53 116
19451.85 136
19453.17 167
19454.49 158
19455.81 178
19457.12 198
19458.44 170
19459.76 150
19461.08 162
19462.40 140
19463.72 136
19465.04 168
19466.36 196
19467.68 172
19468.99 158
19470.31 143
19471.63 171
19472.95 156
19474.27 187
19475.59 200
19476.91 130
19478.23 155
19479.55 148
19480.87 163
19482.19 140
19483.51 165
19484.83 142
19486.15 152
19487.47 142
19488.79 134
19490.11 134
19491.43 162
19492.75 137
19494.07 145
19495.39 159
19496.71 178
19498.03 144
19499.35 129
19500.67 136
19501.99 153
19503.31 140
19504.63 200
19505.95 164
19507.27 151
19508.59 159
19509.91 153
19511.23 136
19512.55 129
19513.87 136
19515.19 129
19516.51 162
19517.83 163
19519.15 157
19520.47 149
19521.79 126
19523.12 151
19524.44 136
19525.76 135
19527.08 147
19528.40 161
19529.72 148
19531.04 175
19532.36 170
19533.68 169
19535.01 163
19536.33 146
19537.65 145
19538.97 135
19540.29 171
19541.61 137
19542.93 137
19544.26 157
19545.58 139
19546.90 134
19548.22 173
19549.54 153
19550.87 170
19552.19 156
19553.51 159
19554.83 138
19556.15 147
19557.47 157
19558.80 135
19560.12 173
19561.44 117
19562.76 158
19564.09 161
19565.41 150
19566.73 141
19568.05 171
19569.38 154
19570.70 157
19572.02 149
19573.34 160
19574.67 142
19575.99 166
19577.31 168
19578.63 169
19579.96 138
19581.28 177
19582.60 144
19583.93 162
19585.25 186
19586.57 142
19587.90 136
19589.22 157
19590.54 181
19591.86 152
19593.19 176
19594.51 165
19595.83 160
19597.16 136
19598.48 150
19599.81 146
19601.13 147
19602.45 161
19603.78 151
19605.10 174
19606.42 147
19607.75 153
19609.07 127
19610.40 144
19611.72 174
19613.04 161
19614.37 138
19615.69 156
19617.02 136
19618.34 137
19619.66 140
19620.99 127
19622.31 159
19623.64 154
19624.96 143
19626.29 168
19627.61 133
19628.93 118
19630.26 139
19631.58 147
19632.91 143
19634.23 117
19635.56 162
19636.88 186
19638.21 151
19639.53 128
19640.86 128
19642.18 138
19643.51 140
19644.83 164
19646.16 121
19647.48 138
19648.81 124
19650.13 139
19651.46 144
19652.78 167
19654.11 162
19655.43 172
19656.76 171
19658.08 156
19659.41 138
19660.74 130
19662.06 178
19663.39 151
19664.71 133
19666.04 120
19667.36 157
19668.69 134
19670.02 138
19671.34 154
19672.67 141
19673.99 147
19675.32 146
19676.65 141
19677.97 144
19679.30 156
19680.63 145
19681.95 167
19683.28 157
19684.60 129
19685.93 159
19687.26 184
19688.58 129
19689.91 136
19691.24 159
19692.56 162
19693.89 185
19695.22 150
19696.54 154
19697.87 148
19699.20 139
19700.52 157
19701.85 144
19703.18 146
19704.51 131
19705.83 160
19707.16 180
19708.49 134
19709.81 135
19711.14 167
19712.47 159
19713.80 150
19715.12 149
19716.45 182
19717.78 159
19719.11 160
19720.43 148
19721.76 144
19723.09 148
19724.42 139
19725.74 148
19727.07 137
19728.40 133
19729.73 165
19731.06 150
19732.38 154
19733.71 141
19735.04 155
19736.37 167
19737.70 161
19739.02 127
19740.35 158
19741.68 163
19743.01 151
19744.34 138
19745.67 145
19747.00 159
19748.32 139
19749.65 148
19750.98 141
19752.31 133
19753.64 128
19754.97 140
19756.30 150
19757.62 132
19758.95 169
19760.28 161
19761.61 209
19762.94 170
19764.27 166
19765.60 155
19766.93 171
19768.26 132
19769.59 148
19770.92 181
19772.25 163
19773.57 141
19774.90 134
19776.23 141
19777.56 170
19778.89 161
19780.22 135
19781.55 144
19782.88 175
19784.21 178
19785.54 139
19786.87 138
19788.20 151
19789.53 167
19790.86 137
19792.19 156
19793.52 146
19794.85 164
19796.18 164
19797.51 149
19798.84 166
19800.17 173
19801.50 163
19802.83 159
19804.16 146
19805.49 174
19806.82 189
19808.16 160
19809.49 157
19810.82 173
19812.15 175
19813.48 151
19814.81 149
19816.14 167
19817.47 130
19818.80 138
19820.13 172
19821.46 135
19822.79 159
19824.13 157
19825.46 192
19826.79 168
19828.12 145
19829.45 137
19830.78 160
19832.11 122
19833.44 165
19834.78 160
19836.11 158
19837.44 131
19838.77 138
19840.10 184
19841.43 194
19842.77 144
19844.10 160
19845.43 160
19846.76 160
19848.09 153
19849.42 134
19850.76 141
19852.09 125
19853.42 158
19854.75 150
19856.09 168
19857.42 147
19858.75 144
19860.08 151
19861.41 150
19862.75 158
19864.08 164
19865.41 157
19866.74 160
19868.08 165
19869.41 136
19870.74 160
19872.08 144
19873.41 153
19874.74 149
19876.07 176
19877.41 136
19878.74 190
19880.07 190
19881.41 159
19882.74 154
19884.07 172
19885.40 166
19886.74 161
19888.07 163
19889.40 137
19890.74 135
19892.07 172
19893.40 187
19894.74 161
19896.07 151
19897.41 172
19898.74 177
19900.07 158
19901.41 122
19902.74 152
19904.07 176
19905.41 148
19906.74 143
19908.08 152
19909.41 165
19910.74 162
19912.08 120
19913.41 161
19914.75 131
19916.08 156
19917.41 166
19918.75 146
19920.08 165
19921.42 158
19922.75 147
19924.09 171
19925.42 130
19926.76 127
19928.09 118
19929.42 160
19930.76 157
19932.09 135
19933.43 152
19934.76 171
19936.10 151
19937.43 149
19938.77 191
19940.10 172
19941.44 158
19942.77 144
19944.11 163
19945.44 159
19946.78 145
19948.11 144
19949.45 133
19950.79 131
19952.12 152
19953.46 150
19954.79 177
19956.13 172
19957.46 157
19958.80 165
19960.13 159
19961.47 154
19962.81 121
19964.14 143
19965.48 152
19966.81 187
19968.15 181
19969.49 138
19970.82 129
19972.16 151
19973.49 173
19974.83 153
19976.17 139
19977.50 146
19978.84 167
19980.18 131
19981.51 148
19982.85 119
19984.18 141
19985.52 152
19986.86 149
19988.19 160
19989.53 163
19990.87 160
19992.20 153
19993.54 145
19994.88 151
19996.21 164
19997.55 138
19998.89 126
20000.23 148
20001.56 156
20002.90 163
20004.24 166
20005.57 147
20006.91 168
20008.25 151
20009.59 168
20010.92 187
20012.26 160
20013.60 157
20014.94 133
20016.27 156
20017.61 148
20018.95 144
20020.29 146
20021.62 140
20022.96 166
20024.30 182
20025.64 168
20026.98 153
20028.31 166
20029.65 133
20030.99 124
20032.33 168
20033.67 177
20035.00 140
20036.34 135
20037.68 157
20039.02 146
20040.36 148
20041.70 166
20043.03 162
20044.37 158
20045.71 128
20047.05 139
20048.39 148
20049.73 150
20051.07 137
20052.41 131
20053.74 166
20055.08 163
20056.42 163
20057.76 151
20059.10 130
20060.44 161
20061.78 149
20063.12 114
20064.46 145
20065.80 162
20067.13 168
20068.47 179
20069.81 167
20071.15 160
20072.49 144
20073.83 157
20075.17 159
20076.51 168
20077.85 147
20079.19 154
20080.53 143
20081.87 152
20083.21 158
20084.55 165
20085.89 166
20087.23 134
20088.57 180
20089.91 170
20091.25 166
20092.59 173
20093.93 167
20095.27 146
20096.61 124
20097.95 170
20099.29 169
20100.63 151
20101.97 114
20103.31 164
20104.65 185
20105.99 150
20107.33 187
20108.67 154
20110.02 172
20111.36 142
20112.70 141
20114.04 134
20115.38 150
20116.72 147
20118.06 173
20119.40 164
20120.74 163
20122.08 154
20123.43 162
20124.77 144
20126.11 173
20127.45 163
20128.79 168
20130.13 158
20131.47 173
20132.81 163
20134.16 196
20135.50 177
20136.84 151
20138.18 156
20139.52 142
20140.86 159
20142.21 155
20143.55 144
20144.89 148
