# Supplementary material for: MALDI-TOF MS typing enables the classification of brewing yeasts of the genus Saccharomyces to major beer styles
Source: PLoS One. 2017 Aug 9;12(8):e0181694. doi: 10.1371/journal.pone.0181694 (PMC5549903; doi:10.1371/journal.pone.0181694)
Supplement: S6 File — The directory includes 90 raw files and was zipped to “.zip”; the folder has three strains with 30 spectra per strain; S1 Text explains the raw files with an example and Table 1 represents the yeast strains used within the experiment. (ZIP) [file pone.0181694.s009.zip › 16-18/30275-3470-Lag-Lag-Lag-YPG-18h-E-E_2015-07-06_1_0_B1_1.dat]

2000.10 2309
2000.52 2614
2000.94 2483
2001.36 2649
2001.78 2737
2002.21 2484
2002.63 2397
2003.05 2463
2003.47 2495
2003.89 2493
2004.32 2464
2004.74 2421
2005.16 2402
2005.58 2255
2006.00 2381
2006.43 2452
2006.85 2509
2007.27 2374
2007.69 2407
2008.12 2323
2008.54 2387
2008.96 2345
2009.38 2631
2009.81 2273
2010.23 2419
2010.65 2630
2011.08 2435
2011.50 2246
2011.92 2401
2012.34 2255
2012.77 2248
2013.19 2189
2013.61 2095
2014.04 2183
2014.46 2149
2014.88 2216
2015.31 2272
2015.73 2424
2016.15 2382
2016.58 2316
2017.00 2712
2017.42 2383
2017.85 2679
2018.27 2626
2018.69 2600
2019.12 2524
2019.54 2412
2019.96 2383
2020.39 2437
2020.81 2510
2021.23 2601
2021.66 2616
2022.08 2599
2022.51 2525
2022.93 2477
2023.35 2576
2023.78 2464
2024.20 2443
2024.63 2324
2025.05 2409
2025.48 2172
2025.90 2310
2026.32 2352
2026.75 2327
2027.17 2409
2027.60 2192
2028.02 2326
2028.45 2359
2028.87 2364
2029.30 2185
2029.72 2203
2030.15 2108
2030.57 2192
2031.00 2348
2031.42 2330
2031.85 2336
2032.27 2329
2032.70 2403
2033.12 2078
2033.55 2059
2033.97 2120
2034.40 2250
2034.82 2236
2035.25 2084
2035.67 2288
2036.10 2331
2036.52 2228
2036.95 2338
2037.37 2335
2037.80 2426
2038.22 2280
2038.65 2314
2039.08 2296
2039.50 2358
2039.93 2401
2040.35 2410
2040.78 2462
2041.21 2355
2041.63 2183
2042.06 2282
2042.48 2461
2042.91 2450
2043.34 2395
2043.76 2323
2044.19 2454
2044.61 2165
2045.04 2242
2045.47 2418
2045.89 2242
2046.32 2365
2046.75 2332
2047.17 2170
2047.60 2152
2048.03 2314
2048.45 2373
2048.88 2193
2049.31 2271
2049.73 2294
2050.16 2318
2050.59 2363
2051.01 2119
2051.44 2092
2051.87 2140
2052.29 2253
2052.72 2335
2053.15 2338
2053.58 2116
2054.00 2168
2054.43 2272
2054.86 2153
2055.29 2168
2055.71 2410
2056.14 2587
2056.57 2646
2057.00 2397
2057.42 2590
2057.85 2356
2058.28 2344
2058.71 2536
2059.13 2515
2059.56 2332
2059.99 2388
2060.42 2535
2060.85 2548
2061.27 2464
2061.70 2379
2062.13 2394
2062.56 2304
2062.99 2347
2063.41 2373
2063.84 2355
2064.27 2353
2064.70 2512
2065.13 2564
2065.56 2559
2065.98 2507
2066.41 2406
2066.84 2444
2067.27 2521
2067.70 2360
2068.13 2336
2068.56 2337
2068.99 2159
2069.41 2181
2069.84 2225
2070.27 2329
2070.70 2315
2071.13 2298
2071.56 2206
2071.99 2302
2072.42 2500
2072.85 2469
2073.28 2565
2073.71 2541
2074.13 2492
2074.56 2385
2074.99 2604
2075.42 2611
2075.85 2610
2076.28 2668
2076.71 2560
2077.14 2512
2077.57 2520
2078.00 2250
2078.43 2577
2078.86 2386
2079.29 2458
2079.72 2390
2080.15 2263
2080.58 2296
2081.01 2386
2081.44 2549
2081.87 2390
2082.30 2462
2082.73 2735
2083.16 2404
2083.59 2385
2084.02 2193
2084.45 2274
2084.88 2327
2085.31 2591
2085.74 2374
2086.17 2319
2086.61 2403
2087.04 2295
2087.47 2519
2087.90 2288
2088.33 2250
2088.76 2371
2089.19 2405
2089.62 2171
2090.05 2286
2090.48 2453
2090.91 2416
2091.35 2255
2091.78 2149
2092.21 2312
2092.64 2200
2093.07 2324
2093.50 2385
2093.93 2561
2094.36 2400
2094.80 2361
2095.23 2278
2095.66 2428
2096.09 2462
2096.52 2536
2096.95 2371
2097.39 2051
2097.82 2105
2098.25 2110
2098.68 2124
2099.11 2339
2099.55 2216
2099.98 2203
2100.41 2351
2100.84 2318
2101.27 2237
2101.71 2125
2102.14 2024
2102.57 2065
2103.00 2347
2103.43 2305
2103.87 2129
2104.30 2282
2104.73 2366
2105.16 2389
2105.60 2369
2106.03 2292
2106.46 2309
2106.90 2159
2107.33 2385
2107.76 2303
2108.19 2285
2108.63 2326
2109.06 2318
2109.49 2398
2109.93 2274
2110.36 2454
2110.79 2431
2111.23 2440
2111.66 2345
2112.09 2155
2112.52 2234
2112.96 2283
2113.39 2256
2113.83 2205
2114.26 2354
2114.69 2519
2115.13 2281
2115.56 2191
2115.99 2236
2116.43 2437
2116.86 2315
2117.29 2184
2117.73 2154
2118.16 2087
2118.60 2168
2119.03 2284
2119.46 2363
2119.90 2310
2120.33 2240
2120.77 2457
2121.20 2400
2121.63 2398
2122.07 2316
2122.50 2420
2122.94 2167
2123.37 2276
2123.81 2310
2124.24 2258
2124.68 2514
2125.11 2525
2125.54 2333
2125.98 2358
2126.41 2358
2126.85 2209
2127.28 2439
2127.72 2539
2128.15 2620
2128.59 2653
2129.02 2705
2129.46 2741
2129.89 3048
2130.33 3106
2130.76 3096
2131.20 2953
2131.63 2819
2132.07 2807
2132.51 2736
2132.94 2727
2133.38 2706
2133.81 2574
2134.25 2413
2134.68 2382
2135.12 2541
2135.55 2582
2135.99 2298
2136.43 2467
2136.86 2382
2137.30 2453
2137.73 2564
2138.17 2266
2138.60 2320
2139.04 2261
2139.48 2430
2139.91 2491
2140.35 2449
2140.79 2521
2141.22 2493
2141.66 2420
2142.09 2256
2142.53 2061
2142.97 2057
2143.40 2130
2143.84 2358
2144.28 2194
2144.71 2049
2145.15 2189
2145.59 2341
2146.02 2522
2146.46 2553
2146.90 2532
2147.33 2535
2147.77 2635
2148.21 2733
2148.64 2742
2149.08 3103
2149.52 3031
2149.96 3054
2150.39 3333
2150.83 3131
2151.27 3178
2151.70 3344
2152.14 2781
2152.58 2754
2153.02 2795
2153.45 2753
2153.89 2738
2154.33 2621
2154.77 2594
2155.20 2519
2155.64 2355
2156.08 2269
2156.52 2522
2156.96 2633
2157.39 2486
2157.83 2468
2158.27 2439
2158.71 2509
2159.15 2436
2159.58 2386
2160.02 2541
2160.46 2562
2160.90 2322
2161.34 2371
2161.78 2560
2162.21 2489
2162.65 2552
2163.09 2418
2163.53 2506
2163.97 2606
2164.41 2354
2164.84 2571
2165.28 2660
2165.72 2460
2166.16 2620
2166.60 2569
2167.04 2769
2167.48 2640
2167.92 2576
2168.36 2467
2168.79 2591
2169.23 2785
2169.67 2652
2170.11 2826
2170.55 2607
2170.99 2705
2171.43 2860
2171.87 2651
2172.31 2713
2172.75 2538
2173.19 2758
2173.63 2872
2174.07 2542
2174.51 2737
2174.95 3047
2175.39 3163
2175.83 3000
2176.27 2864
2176.70 2843
2177.14 2964
2177.58 2985
2178.02 2711
2178.46 2874
2178.90 3016
2179.34 2864
2179.79 2845
2180.23 2965
2180.67 2791
2181.11 2566
2181.55 2680
2181.99 2641
2182.43 2501
2182.87 2575
2183.31 2558
2183.75 2608
2184.19 2425
2184.63 2443
2185.07 2544
2185.51 2559
2185.95 2504
2186.39 2366
2186.83 2540
2187.27 2585
2187.72 2584
2188.16 2931
2188.60 2785
2189.04 2999
2189.48 3010
2189.92 2910
2190.36 2613
2190.80 2527
2191.24 2435
2191.69 2277
2192.13 2418
2192.57 2651
2193.01 2814
2193.45 2801
2193.89 2658
2194.34 2706
2194.78 2683
2195.22 2750
2195.66 2853
2196.10 2815
2196.54 2759
2196.99 2922
2197.43 2822
2197.87 2838
2198.31 2745
2198.75 2570
2199.20 2643
2199.64 2657
2200.08 2575
2200.52 2541
2200.96 2447
2201.41 2172
2201.85 2114
2202.29 2318
2202.73 2642
2203.18 2388
2203.62 2297
2204.06 2529
2204.50 2531
2204.95 2419
2205.39 2524
2205.83 2465
2206.28 2621
2206.72 2700
2207.16 2819
2207.60 2842
2208.05 2774
2208.49 2649
2208.93 2630
2209.38 2640
2209.82 2605
2210.26 2585
2210.71 2596
2211.15 2702
2211.59 2940
2212.04 2729
2212.48 2644
2212.92 2627
2213.37 2610
2213.81 2524
2214.25 2490
2214.70 2757
2215.14 3063
2215.59 2920
2216.03 2885
2216.47 2627
2216.92 2591
2217.36 2432
2217.80 2498
2218.25 2680
2218.69 2849
2219.14 2622
2219.58 2526
2220.03 2522
2220.47 2647
2220.91 2620
2221.36 2787
2221.80 2715
2222.25 2663
2222.69 2613
2223.14 2594
2223.58 2640
2224.03 2884
2224.47 3118
2224.91 2969
2225.36 2766
2225.80 2991
2226.25 2830
2226.69 3309
2227.14 3022
2227.58 2970
2228.03 3074
2228.47 3149
2228.92 3165
2229.36 3138
2229.81 3205
2230.25 3060
2230.70 2942
2231.15 2834
2231.59 3224
2232.04 3369
2232.48 3150
2232.93 3119
2233.37 3398
2233.82 3258
2234.26 3099
2234.71 2956
2235.15 3049
2235.60 2938
2236.05 2927
2236.49 2854
2236.94 2888
2237.38 2898
2237.83 2507
2238.28 2509
2238.72 2571
2239.17 2655
2239.61 2638
2240.06 2666
2240.51 2673
2240.95 2527
2241.40 2389
2241.85 2304
2242.29 2515
2242.74 2627
2243.19 2603
2243.63 2355
2244.08 2542
2244.53 2251
2244.97 2517
2245.42 2537
2245.87 2443
2246.31 2424
2246.76 2526
2247.21 2269
2247.65 2459
2248.10 2499
2248.55 2502
2248.99 2545
2249.44 2458
2249.89 2609
2250.34 2408
2250.78 2495
2251.23 2585
2251.68 2603
2252.13 2738
2252.57 2734
2253.02 2771
2253.47 2954
2253.92 2722
2254.36 2523
2254.81 2509
2255.26 2769
2255.71 2730
2256.15 2545
2256.60 2544
2257.05 2396
2257.50 2578
2257.95 2624
2258.39 2500
2258.84 2422
2259.29 2551
2259.74 2414
2260.19 2671
2260.63 2638
2261.08 2543
2261.53 2804
2261.98 2935
2262.43 2843
2262.88 2721
2263.32 2814
2263.77 2582
2264.22 2769
2264.67 2720
2265.12 2742
2265.57 2745
2266.02 2829
2266.47 2951
2266.91 2866
2267.36 2807
2267.81 2863
2268.26 2897
2268.71 2940
2269.16 3027
2269.61 3250
2270.06 3289
2270.51 3263
2270.96 3148
2271.41 3200
2271.86 3271
2272.30 3431
2272.75 3281
2273.20 3366
2273.65 3317
2274.10 3440
2274.55 3332
2275.00 3199
2275.45 3352
2275.90 3550
2276.35 3346
2276.80 3541
2277.25 3595
2277.70 3498
2278.15 3539
2278.60 3236
2279.05 3198
2279.50 3112
2279.95 3060
2280.40 2981
2280.85 2833
2281.30 2871
2281.75 2813
2282.20 2672
2282.65 2443
2283.10 2459
2283.55 2617
2284.00 2605
2284.46 2551
2284.91 2503
2285.36 2471
2285.81 2437
2286.26 2524
2286.71 2514
2287.16 2568
2287.61 2739
2288.06 2912
2288.51 3178
2288.96 3206
2289.42 3331
2289.87 3631
2290.32 3840
2290.77 4236
2291.22 4269
2291.67 4157
2292.12 4192
2292.57 3889
2293.03 3896
2293.48 3932
2293.93 3710
2294.38 3572
2294.83 3382
2295.28 3265
2295.74 2966
2296.19 2686
2296.64 2650
2297.09 2704
2297.54 2754
2297.99 2613
2298.45 2574
2298.90 2582
2299.35 2697
2299.80 2615
2300.25 2634
2300.71 2554
2301.16 2565
2301.61 2783
2302.06 2658
2302.52 2687
2302.97 2396
2303.42 2574
2303.87 2565
2304.33 2419
2304.78 2581
2305.23 2650
2305.68 2569
2306.14 2506
2306.59 2508
2307.04 2536
2307.50 2841
2307.95 2920
2308.40 2845
2308.85 2810
2309.31 3007
2309.76 3032
2310.21 3104
2310.67 3390
2311.12 3126
2311.57 3002
2312.03 3118
2312.48 2971
2312.93 3186
2313.39 3124
2313.84 3127
2314.29 2891
2314.75 2671
2315.20 2864
2315.66 2845
2316.11 2739
2316.56 2723
2317.02 2905
2317.47 2804
2317.92 2910
2318.38 2764
2318.83 2760
2319.29 2800
2319.74 2805
2320.19 2909
2320.65 2766
2321.10 2801
2321.56 2915
2322.01 2962
2322.47 3094
2322.92 2974
2323.37 2838
2323.83 2936
2324.28 2831
2324.74 2903
2325.19 2732
2325.65 3127
2326.10 3132
2326.56 3047
2327.01 2910
2327.47 3026
2327.92 2942
2328.38 2923
2328.83 2670
2329.29 2904
2329.74 2979
2330.20 2682
2330.65 2894
2331.11 2916
2331.56 2830
2332.02 2560
2332.47 2454
2332.93 2565
2333.38 2794
2333.84 2469
2334.29 2538
2334.75 2746
2335.21 2599
2335.66 2485
2336.12 2501
2336.57 2469
2337.03 2585
2337.48 2756
2337.94 2725
2338.40 2549
2338.85 2545
2339.31 2559
2339.76 2725
2340.22 2682
2340.68 2632
2341.13 2691
2341.59 2682
2342.04 2596
2342.50 2620
2342.96 2761
2343.41 2637
2343.87 2726
2344.33 2653
2344.78 2813
2345.24 2733
2345.70 2742
2346.15 2776
2346.61 2955
2347.07 2943
2347.52 3023
2347.98 3005
2348.44 2850
2348.89 3137
2349.35 3108
2349.81 2966
2350.26 3003
2350.72 2998
2351.18 2874
2351.64 2744
2352.09 2695
2352.55 2688
2353.01 2682
2353.47 2787
2353.92 2640
2354.38 2787
2354.84 2605
2355.30 2523
2355.75 2482
2356.21 2566
2356.67 2703
2357.13 2641
2357.58 2870
2358.04 2718
2358.50 2759
2358.96 2769
2359.42 2610
2359.87 2746
2360.33 2758
2360.79 2731
2361.25 2825
2361.71 2916
2362.16 2740
2362.62 3104
2363.08 3083
2363.54 2880
2364.00 2821
2364.46 2800
2364.91 2805
2365.37 2934
2365.83 3011
2366.29 2839
2366.75 2943
2367.21 2720
2367.67 2935
2368.13 2668
2368.58 2854
2369.04 2971
2369.50 2892
2369.96 2768
2370.42 2918
2370.88 2657
2371.34 2698
2371.80 2852
2372.26 2946
2372.72 2962
2373.17 3040
2373.63 2871
2374.09 3210
2374.55 2961
2375.01 2849
2375.47 3179
2375.93 3015
2376.39 2902
2376.85 2795
2377.31 2777
2377.77 2933
2378.23 2880
2378.69 2876
2379.15 2733
2379.61 2734
2380.07 2793
2380.53 2834
2380.99 2616
2381.45 2716
2381.91 2814
2382.37 2562
2382.83 2429
2383.29 2727
2383.75 2890
2384.21 2667
2384.67 2707
2385.13 2768
2385.59 2734
2386.05 2610
2386.51 2707
2386.97 2553
2387.43 2616
2387.90 2668
2388.36 3060
2388.82 2985
2389.28 2806
2389.74 2698
2390.20 2884
2390.66 2823
2391.12 2731
2391.58 2940
2392.04 3181
2392.51 3176
2392.97 2920
2393.43 2673
2393.89 2734
2394.35 2757
2394.81 2582
2395.27 2684
2395.73 2859
2396.20 2835
2396.66 2739
2397.12 2613
2397.58 2625
2398.04 2702
2398.50 2756
2398.97 2762
2399.43 2556
2399.89 2547
2400.35 2866
2400.81 2957
2401.28 2766
2401.74 2751
2402.20 2904
2402.66 2806
2403.12 2790
2403.59 2475
2404.05 2564
2404.51 2603
2404.97 2749
2405.44 2660
2405.90 2656
2406.36 2787
2406.82 2906
2407.29 2915
2407.75 2914
2408.21 2869
2408.67 2694
2409.14 2692
2409.60 2651
2410.06 2649
2410.52 2561
2410.99 2541
2411.45 2602
2411.91 2605
2412.38 2520
2412.84 2551
2413.30 2651
2413.77 2677
2414.23 2629
2414.69 2646
2415.16 2715
2415.62 2771
2416.08 2866
2416.55 2619
2417.01 2593
2417.47 2576
2417.94 2715
2418.40 2828
2418.86 2725
2419.33 2500
2419.79 2482
2420.26 2488
2420.72 2534
2421.18 2624
2421.65 2558
2422.11 2572
2422.58 2550
2423.04 2604
2423.50 2781
2423.97 2864
2424.43 2846
2424.90 2789
2425.36 2806
2425.83 2472
2426.29 2571
2426.75 2692
2427.22 2430
2427.68 2391
2428.15 2417
2428.61 2510
2429.08 2516
2429.54 2475
2430.01 2438
2430.47 2512
2430.94 2370
2431.40 2498
2431.87 2506
2432.33 2579
2432.80 2391
2433.26 2400
2433.73 2482
2434.19 2622
2434.66 2819
2435.12 2715
2435.59 2553
2436.05 2607
2436.52 2606
2436.98 2566
2437.45 2597
2437.91 2632
2438.38 2676
2438.85 2636
2439.31 2793
2439.78 2928
2440.24 2948
2440.71 2772
2441.17 2847
2441.64 3001
2442.11 2945
2442.57 2863
2443.04 2728
2443.50 2791
2443.97 2565
2444.44 2781
2444.90 2688
2445.37 2688
2445.83 2538
2446.30 2475
2446.77 2550
2447.23 2634
2447.70 2457
2448.17 2186
2448.63 2372
2449.10 2427
2449.57 2374
2450.03 2295
2450.50 2518
2450.97 2536
2451.43 2561
2451.90 2586
2452.37 2465
2452.83 2593
2453.30 2581
2453.77 2614
2454.24 2480
2454.70 2310
2455.17 2477
2455.64 2299
2456.10 2301
2456.57 2397
2457.04 2529
2457.51 2364
2457.97 2373
2458.44 2353
2458.91 2587
2459.38 2317
2459.84 2341
2460.31 2368
2460.78 2562
2461.25 2557
2461.71 2524
2462.18 2624
2462.65 2561
2463.12 2456
2463.59 2646
2464.05 2471
2464.52 2539
2464.99 2439
2465.46 2433
2465.93 2658
2466.39 2403
2466.86 2765
2467.33 2591
2467.80 2478
2468.27 2730
2468.74 2585
2469.20 2428
2469.67 2496
2470.14 2489
2470.61 2809
2471.08 2680
2471.55 2617
2472.02 2695
2472.49 2685
2472.95 2453
2473.42 2474
2473.89 2626
2474.36 2490
2474.83 2749
2475.30 2708
2475.77 2791
2476.24 2711
2476.71 2621
2477.18 2591
2477.65 2663
2478.11 2690
2478.58 2698
2479.05 2589
2479.52 2527
2479.99 2656
2480.46 2619
2480.93 2459
2481.40 2263
2481.87 2306
2482.34 2609
2482.81 2385
2483.28 2405
2483.75 2630
2484.22 2751
2484.69 2547
2485.16 2353
2485.63 2448
2486.10 2739
2486.57 2901
2487.04 2838
2487.51 2894
2487.98 2693
2488.45 2754
2488.92 2652
2489.39 2862
2489.86 2814
2490.33 2594
2490.80 2613
2491.27 2756
2491.74 2593
2492.22 2578
2492.69 2473
2493.16 2507
2493.63 2539
2494.10 2437
2494.57 2543
2495.04 2469
2495.51 2681
2495.98 2935
2496.45 2594
2496.92 2462
2497.40 2504
2497.87 2609
2498.34 2700
2498.81 2721
2499.28 2645
2499.75 2672
2500.22 2525
2500.70 2582
2501.17 2426
2501.64 2449
2502.11 2342
2502.58 2411
2503.05 2377
2503.53 2396
2504.00 2350
2504.47 2307
2504.94 2519
2505.41 2521
2505.88 2574
2506.36 2560
2506.83 2597
2507.30 2489
2507.77 2613
2508.25 2603
2508.72 2667
2509.19 2799
2509.66 3112
2510.13 3354
2510.61 3162
2511.08 3162
2511.55 3261
2512.02 3404
2512.50 3830
2512.97 3685
2513.44 3559
2513.91 3627
2514.39 3549
2514.86 3342
2515.33 3298
2515.81 3170
2516.28 3083
2516.75 2842
2517.23 2789
2517.70 2705
2518.17 2501
2518.64 2586
2519.12 2508
2519.59 2502
2520.06 2444
2520.54 2569
2521.01 2556
2521.48 2696
2521.96 2485
2522.43 2672
2522.91 2649
2523.38 2586
2523.85 2606
2524.33 2671
2524.80 2680
2525.27 2639
2525.75 2727
2526.22 2667
2526.70 2636
2527.17 2609
2527.64 2809
2528.12 2869
2528.59 2702
2529.07 2629
2529.54 2654
2530.01 2643
2530.49 2759
2530.96 2730
2531.44 2771
2531.91 2823
2532.39 2686
2532.86 2997
2533.33 2994
2533.81 2851
2534.28 2658
2534.76 2722
2535.23 2920
2535.71 2780
2536.18 2728
2536.66 2907
2537.13 2804
2537.61 2581
2538.08 2634
2538.56 2734
2539.03 2834
2539.51 2604
2539.98 2585
2540.46 2712
2540.93 2325
2541.41 2578
2541.88 2597
2542.36 2741
2542.84 2740
2543.31 2636
2543.79 2641
2544.26 2704
2544.74 2596
2545.21 2788
2545.69 3084
2546.16 2945
2546.64 3018
2547.12 3049
2547.59 3365
2548.07 3320
2548.54 3321
2549.02 3355
2549.50 3485
2549.97 3522
2550.45 3641
2550.92 3442
2551.40 3405
2551.88 3456
2552.35 3518
2552.83 3359
2553.31 3410
2553.78 3368
2554.26 3135
2554.74 3241
2555.21 3222
2555.69 3055
2556.17 3088
2556.64 3198
2557.12 3010
2557.60 2968
2558.07 3081
2558.55 3043
2559.03 2934
2559.50 2828
2559.98 2988
2560.46 2986
2560.93 2749
2561.41 2687
2561.89 2700
2562.37 2565
2562.84 2544
2563.32 2644
2563.80 2398
2564.28 2662
2564.75 2643
2565.23 2599
2565.71 2382
2566.19 2424
2566.66 2539
2567.14 2289
2567.62 2471
2568.10 2534
2568.57 2577
2569.05 2646
2569.53 2460
2570.01 2472
2570.49 2569
2570.96 2568
2571.44 2445
2571.92 2436
2572.40 2636
2572.88 2632
2573.36 2756
2573.83 2563
2574.31 2571
2574.79 2557
2575.27 2466
2575.75 2638
2576.23 2697
2576.70 2661
2577.18 2455
2577.66 2528
2578.14 2656
2578.62 2605
2579.10 2585
2579.58 2668
2580.06 2641
2580.54 2632
2581.01 2524
2581.49 2565
2581.97 2528
2582.45 2458
2582.93 2606
2583.41 2557
2583.89 2453
2584.37 2425
2584.85 2407
2585.33 2376
2585.81 2607
2586.29 2722
2586.77 2645
2587.25 2652
2587.72 2554
2588.20 2750
2588.68 2660
2589.16 2715
2589.64 2556
2590.12 2463
2590.60 2749
2591.08 2616
2591.56 2640
2592.04 2697
2592.52 2771
2593.00 2803
2593.48 3001
2593.96 2817
2594.44 2677
2594.92 2712
2595.40 2550
2595.89 2646
2596.37 2775
2596.85 2746
2597.33 2618
2597.81 2567
2598.29 2461
2598.77 2487
2599.25 2485
2599.73 2647
2600.21 2576
2600.69 2423
2601.17 2579
2601.65 2407
2602.13 2289
2602.62 2452
2603.10 2492
2603.58 2679
2604.06 2551
2604.54 2491
2605.02 2499
2605.50 2494
2605.98 2480
2606.46 2384
2606.95 2310
2607.43 2347
2607.91 2428
2608.39 2458
2608.87 2402
2609.35 2482
2609.84 2485
2610.32 2436
2610.80 2516
2611.28 2349
2611.76 2455
2612.24 2529
2612.73 2618
2613.21 2711
2613.69 2594
2614.17 2709
2614.65 2382
2615.14 2454
2615.62 2376
2616.10 2340
2616.58 2450
2617.07 2302
2617.55 2349
2618.03 2507
2618.51 2439
2619.00 2643
2619.48 2693
2619.96 2618
2620.44 2266
2620.93 2385
2621.41 2529
2621.89 2321
2622.37 2478
2622.86 2655
2623.34 2619
2623.82 2636
2624.31 2605
2624.79 2576
2625.27 2668
2625.76 2553
2626.24 2643
2626.72 2618
2627.20 2576
2627.69 2653
2628.17 2575
2628.66 2671
2629.14 2782
2629.62 2737
2630.11 2617
2630.59 2669
2631.07 2943
2631.56 2811
2632.04 2677
2632.52 2740
2633.01 2932
2633.49 2954
2633.98 2628
2634.46 2594
2634.94 2599
2635.43 2660
2635.91 2552
2636.40 2598
2636.88 2601
2637.36 2501
2637.85 2398
2638.33 2442
2638.82 2507
2639.30 2736
2639.79 2499
2640.27 2274
2640.75 2481
2641.24 2472
2641.72 2366
2642.21 2159
2642.69 2345
2643.18 2312
2643.66 2436
2644.15 2502
2644.63 2367
2645.12 2343
2645.60 2368
2646.09 2414
2646.57 2537
2647.06 2728
2647.54 2541
2648.03 2401
2648.51 2411
2649.00 2377
2649.48 2551
2649.97 2530
2650.45 2686
2650.94 2551
2651.43 2621
2651.91 2604
2652.40 2603
2652.88 2641
2653.37 2604
2653.85 2628
2654.34 2511
2654.82 2772
2655.31 2675
2655.80 2741
2656.28 2745
2656.77 2669
2657.25 2562
2657.74 2562
2658.23 2646
2658.71 2496
2659.20 2627
2659.69 2579
2660.17 2640
2660.66 2699
2661.14 2402
2661.63 2603
2662.12 2696
2662.60 2617
2663.09 2671
2663.58 2801
2664.06 2602
2664.55 2544
2665.04 2666
2665.52 2559
2666.01 2616
2666.50 2528
2666.98 2568
2667.47 2582
2667.96 2598
2668.45 2583
2668.93 2682
2669.42 2598
2669.91 2660
2670.39 2566
2670.88 2596
2671.37 2737
2671.86 2675
2672.34 2870
2672.83 2884
2673.32 2824
2673.81 2879
2674.29 2946
2674.78 3045
2675.27 3103
2675.76 3048
2676.24 3077
2676.73 3077
2677.22 3138
2677.71 2977
2678.20 2826
2678.68 2736
2679.17 2831
2679.66 2745
2680.15 2665
2680.64 2624
2681.12 2449
2681.61 2607
2682.10 2508
2682.59 2796
2683.08 2867
2683.57 2635
2684.05 2618
2684.54 2734
2685.03 2676
2685.52 2675
2686.01 2886
2686.50 2890
2686.99 2673
2687.47 2786
2687.96 2625
2688.45 2823
2688.94 2708
2689.43 2641
2689.92 2740
2690.41 2656
2690.90 2587
2691.39 2660
2691.88 2572
2692.37 2604
2692.85 2654
2693.34 2904
2693.83 2663
2694.32 2559
2694.81 2793
2695.30 2773
2695.79 2920
2696.28 2945
2696.77 2860
2697.26 2756
2697.75 2717
2698.24 2980
2698.73 2677
2699.22 2630
2699.71 2628
2700.20 2710
2700.69 2751
2701.18 2729
2701.67 2872
2702.16 2667
2702.65 2877
2703.14 2712
2703.63 2576
2704.12 2579
2704.61 2571
2705.10 2649
2705.59 2651
2706.08 2659
2706.57 2801
2707.06 2513
2707.55 2545
2708.04 2574
2708.53 2528
2709.03 2615
2709.52 2595
2710.01 2508
2710.50 2545
2710.99 2519
2711.48 2428
2711.97 2380
2712.46 2411
2712.95 2753
2713.44 2741
2713.94 2715
2714.43 2604
2714.92 2413
2715.41 2594
2715.90 2534
2716.39 2605
2716.88 2509
2717.38 2518
2717.87 2556
2718.36 2460
2718.85 2345
2719.34 2412
2719.83 2544
2720.32 2464
2720.82 2692
2721.31 2719
2721.80 2849
2722.29 2799
2722.78 2990
2723.28 2769
2723.77 2764
2724.26 2612
2724.75 2434
2725.25 2591
2725.74 2716
2726.23 2614
2726.72 2460
2727.21 2576
2727.71 2516
2728.20 2439
2728.69 2620
2729.18 2727
2729.68 2686
2730.17 2697
2730.66 3036
2731.16 2853
2731.65 2654
2732.14 2753
2732.63 2955
2733.13 2917
2733.62 2759
2734.11 2933
2734.61 2770
2735.10 2856
2735.59 2832
2736.08 2700
2736.58 2820
2737.07 2868
2737.56 2942
2738.06 2951
2738.55 3022
2739.05 2940
2739.54 2773
2740.03 2659
2740.53 2674
2741.02 2740
2741.51 2795
2742.01 2748
2742.50 2547
2742.99 2709
2743.49 2566
2743.98 2733
2744.48 2720
2744.97 2487
2745.46 2817
2745.96 2802
2746.45 2558
2746.95 2804
2747.44 2748
2747.93 2554
2748.43 2637
2748.92 2795
2749.42 2639
2749.91 2539
2750.41 2540
2750.90 2524
2751.40 2637
2751.89 2474
2752.39 2710
2752.88 2667
2753.37 2524
2753.87 2703
2754.36 2459
2754.86 2496
2755.35 2564
2755.85 2577
2756.34 2658
2756.84 2748
2757.33 2622
2757.83 2615
2758.32 2569
2758.82 2576
2759.32 2716
2759.81 2837
2760.31 2530
2760.80 2525
2761.30 2601
2761.79 2675
2762.29 2792
2762.78 2737
2763.28 2630
2763.77 2618
2764.27 2662
2764.77 2617
2765.26 2609
2765.76 2605
2766.25 2840
2766.75 2773
2767.25 2641
2767.74 2592
2768.24 2579
2768.73 2560
2769.23 2784
2769.73 2632
2770.22 2549
2770.72 2665
2771.22 2511
2771.71 2504
2772.21 2573
2772.70 2757
2773.20 2601
2773.70 2814
2774.19 2960
2774.69 2972
2775.19 3002
2775.68 3079
2776.18 3022
2776.68 2887
2777.17 2745
2777.67 2804
2778.17 2937
2778.67 2935
2779.16 2818
2779.66 2783
2780.16 2623
2780.65 2715
2781.15 2732
2781.65 2682
2782.15 2655
2782.64 2573
2783.14 2726
2783.64 2636
2784.14 2480
2784.63 2557
2785.13 2526
2785.63 2531
2786.13 2546
2786.62 2347
2787.12 2549
2787.62 2614
2788.12 2643
2788.62 2533
2789.11 2433
2789.61 2880
2790.11 2813
2790.61 2487
2791.11 2661
2791.60 2719
2792.10 2532
2792.60 2633
2793.10 2539
2793.60 2603
2794.10 2573
2794.59 2774
2795.09 2827
2795.59 2797
2796.09 2771
2796.59 2742
2797.09 2868
2797.59 2902
2798.08 3052
2798.58 2914
2799.08 2793
2799.58 2816
2800.08 2650
2800.58 2646
2801.08 2748
2801.58 2791
2802.08 2696
2802.58 2559
2803.07 2658
2803.57 2634
2804.07 2738
2804.57 2566
2805.07 2607
2805.57 2807
2806.07 2843
2806.57 2906
2807.07 2909
2807.57 2739
2808.07 2762
2808.57 2990
2809.07 2972
2809.57 3115
2810.07 2893
2810.57 2954
2811.07 3156
2811.57 2812
2812.07 3162
2812.57 3065
2813.07 2989
2813.57 2946
2814.07 2939
2814.57 3041
2815.07 2884
2815.57 2902
2816.07 2982
2816.57 2920
2817.07 2842
2817.57 2699
2818.07 2452
2818.57 2614
2819.07 2603
2819.57 2694
2820.07 2731
2820.57 2681
2821.07 2843
2821.58 2549
2822.08 2482
2822.58 2556
2823.08 2492
2823.58 2528
2824.08 2535
2824.58 2574
2825.08 2532
2825.58 2597
2826.09 2560
2826.59 2479
2827.09 2438
2827.59 2576
2828.09 2380
2828.59 2246
2829.09 2414
2829.60 2471
2830.10 2517
2830.60 2650
2831.10 2484
2831.60 2217
2832.10 2203
2832.61 2414
2833.11 2427
2833.61 2495
2834.11 2436
2834.61 2581
2835.12 2627
2835.62 2630
2836.12 2613
2836.62 2607
2837.12 2662
2837.63 2598
2838.13 2563
2838.63 2473
2839.13 2316
2839.64 2408
2840.14 2531
2840.64 2563
2841.14 2563
2841.65 2451
2842.15 2682
2842.65 2726
2843.15 2675
2843.66 2636
2844.16 2652
2844.66 2623
2845.17 2462
2845.67 2606
2846.17 2880
2846.67 2767
2847.18 2783
2847.68 2781
2848.18 2758
2848.69 2990
2849.19 2981
2849.69 2969
2850.20 2807
2850.70 2734
2851.20 2590
2851.71 2729
2852.21 2736
2852.72 2838
2853.22 2600
2853.72 2624
2854.23 2522
2854.73 2591
2855.23 2609
2855.74 2571
2856.24 2572
2856.75 2369
2857.25 2776
2857.75 2608
2858.26 2749
2858.76 2572
2859.27 2611
2859.77 2566
2860.27 2596
2860.78 2700
2861.28 2693
2861.79 2675
2862.29 2556
2862.80 2442
2863.30 2443
2863.81 2408
2864.31 2415
2864.81 2353
2865.32 2507
2865.82 2579
2866.33 2691
2866.83 2490
2867.34 2575
2867.84 2675
2868.35 2768
2868.85 2783
2869.36 2834
2869.86 2823
2870.37 2806
2870.87 2906
2871.38 3218
2871.89 3441
2872.39 3423
2872.90 3190
2873.40 3137
2873.91 3038
2874.41 2953
2874.92 3089
2875.42 3070
2875.93 2802
2876.43 2804
2876.94 2919
2877.45 2742
2877.95 2799
2878.46 2606
2878.96 2495
2879.47 2823
2879.98 2644
2880.48 2568
2880.99 2750
2881.49 2720
2882.00 2837
2882.51 2752
2883.01 2654
2883.52 2771
2884.03 3054
2884.53 2986
2885.04 2834
2885.54 2897
2886.05 2956
2886.56 2908
2887.06 3035
2887.57 3278
2888.08 3109
2888.58 2909
2889.09 2696
2889.60 2746
2890.11 2981
2890.61 3066
2891.12 3194
2891.63 3117
2892.13 2990
2892.64 2978
2893.15 2771
2893.65 2994
2894.16 2887
2894.67 2966
2895.18 2911
2895.68 3018
2896.19 2925
2896.70 2924
2897.21 2873
2897.71 2984
2898.22 2892
2898.73 2672
2899.24 2902
2899.74 3058
2900.25 2927
2900.76 2722
2901.27 2812
2901.78 2845
2902.28 3064
2902.79 3217
2903.30 3080
2903.81 2791
2904.32 2883
2904.82 2994
2905.33 2998
2905.84 2921
2906.35 2962
2906.86 2977
2907.37 2830
2907.87 2733
2908.38 3037
2908.89 2947
2909.40 2657
2909.91 2668
2910.42 2618
2910.93 2666
2911.44 2655
2911.94 2792
2912.45 2822
2912.96 2680
2913.47 3011
2913.98 3047
2914.49 2784
2915.00 2757
2915.51 2615
2916.02 2864
2916.53 2821
2917.03 2857
2917.54 2786
2918.05 2846
2918.56 2658
2919.07 2864
2919.58 2904
2920.09 3127
2920.60 3160
2921.11 2938
2921.62 3072
2922.13 3036
2922.64 2875
2923.15 3160
2923.66 3204
2924.17 3208
2924.68 3173
2925.19 3091
2925.70 3345
2926.21 3168
2926.72 3141
2927.23 3068
2927.74 2932
2928.25 3261
2928.76 3021
2929.27 2775
2929.78 2828
2930.29 2795
2930.80 2691
2931.31 2659
2931.82 2500
2932.33 2498
2932.84 2498
2933.35 2580
2933.86 2484
2934.38 2550
2934.89 2486
2935.40 2642
2935.91 2659
2936.42 2627
2936.93 2884
2937.44 2951
2937.95 3025
2938.46 3008
2938.97 3086
2939.49 3406
2940.00 3430
2940.51 3655
2941.02 3712
2941.53 3781
2942.04 3918
2942.55 3621
2943.07 3704
2943.58 3483
2944.09 3404
2944.60 3403
2945.11 3114
2945.62 3165
2946.14 3190
2946.65 2899
2947.16 2919
2947.67 2727
2948.18 2704
2948.70 2708
2949.21 2732
2949.72 2800
2950.23 2727
2950.74 2790
2951.26 2693
2951.77 2528
2952.28 2545
2952.79 2798
2953.31 2697
2953.82 2677
2954.33 2506
2954.84 2365
2955.36 2515
2955.87 2510
2956.38 2636
2956.89 2736
2957.41 2784
2957.92 2734
2958.43 2770
2958.94 2676
2959.46 2595
2959.97 2697
2960.48 2877
2961.00 2740
2961.51 2766
2962.02 2883
2962.54 2939
2963.05 2887
2963.56 3038
2964.08 3062
2964.59 2891
2965.10 2947
2965.62 2952
2966.13 2961
2966.64 3028
2967.16 2811
2967.67 2785
2968.18 2655
2968.70 2599
2969.21 2721
2969.73 2634
2970.24 2646
2970.75 2605
2971.27 2519
2971.78 2697
2972.30 2724
2972.81 2802
2973.32 2631
2973.84 2740
2974.35 2609
2974.87 2586
2975.38 2628
2975.90 2693
2976.41 2764
2976.92 2896
2977.44 2861
2977.95 2715
2978.47 2779
2978.98 3023
2979.50 3084
2980.01 3039
2980.53 3034
2981.04 2798
2981.56 2819
2982.07 2930
2982.59 2882
2983.10 2698
2983.62 2786
2984.13 2985
2984.65 3044
2985.16 2867
2985.68 2888
2986.19 2858
2986.71 2806
2987.22 3067
2987.74 3273
2988.25 3100
2988.77 3047
2989.29 3222
2989.80 3204
2990.32 3074
2990.83 3314
2991.35 3451
2991.86 3169
2992.38 3215
2992.89 3468
2993.41 3448
2993.93 3431
2994.44 3418
2994.96 3397
2995.47 3485
2995.99 3483
2996.51 3655
2997.02 3545
2997.54 3552
2998.06 3538
2998.57 3421
2999.09 3669
2999.60 3767
3000.12 3624
3000.64 3653
3001.15 3680
3001.67 4001
3002.19 4514
3002.70 4535
3003.22 4685
3003.74 5421
3004.25 5452
3004.77 6159
3005.29 6248
3005.81 6423
3006.32 6128
3006.84 6149
3007.36 5968
3007.87 5353
3008.39 4969
3008.91 4522
3009.43 4089
3009.94 3880
3010.46 3605
3010.98 3385
3011.49 3351
3012.01 3072
3012.53 2940
3013.05 2976
3013.57 3068
3014.08 3082
3014.60 2973
3015.12 2932
3015.64 3017
3016.15 3177
3016.67 2968
3017.19 3093
3017.71 3301
3018.23 3440
3018.74 3281
3019.26 3313
3019.78 3093
3020.30 3128
3020.82 3175
3021.33 3123
3021.85 2901
3022.37 2908
3022.89 3205
3023.41 3038
3023.93 3282
3024.45 3052
3024.96 3173
3025.48 3205
3026.00 3380
3026.52 3284
3027.04 3495
3027.56 3306
3028.08 3254
3028.60 2947
3029.11 2874
3029.63 2993
3030.15 3069
3030.67 3045
3031.19 3044
3031.71 2956
3032.23 2896
3032.75 2956
3033.27 3121
3033.79 3313
3034.31 3190
3034.83 3130
3035.35 3009
3035.86 3013
3036.38 3057
3036.90 2940
3037.42 3225
3037.94 3169
3038.46 3074
3038.98 2951
3039.50 3066
3040.02 3051
3040.54 3230
3041.06 3046
3041.58 3183
3042.10 3008
3042.62 2837
3043.14 2944
3043.66 2954
3044.18 3121
3044.70 3055
3045.22 2859
3045.74 2904
3046.27 2920
3046.79 3026
3047.31 3125
3047.83 2971
3048.35 2973
3048.87 2821
3049.39 2815
3049.91 3005
3050.43 2792
3050.95 2776
3051.47 2940
3051.99 2963
3052.51 2826
3053.03 2644
3053.56 2549
3054.08 2693
3054.60 2660
3055.12 2714
3055.64 2913
3056.16 2900
3056.68 2782
3057.20 2605
3057.73 2743
3058.25 2704
3058.77 2661
3059.29 2742
3059.81 2915
3060.33 2769
3060.86 2845
3061.38 2882
3061.90 2927
3062.42 2897
3062.94 2841
3063.46 3043
3063.99 3111
3064.51 2941
3065.03 3089
3065.55 3065
3066.07 3028
3066.60 3054
3067.12 3311
3067.64 3311
3068.16 3359
3068.69 3221
3069.21 3431
3069.73 3291
3070.25 3111
3070.78 3355
3071.30 3281
3071.82 3228
3072.34 3113
3072.87 3074
3073.39 3234
3073.91 3310
3074.43 3190
3074.96 3241
3075.48 3492
3076.00 3339
3076.53 3430
3077.05 3468
3077.57 3344
3078.10 3595
3078.62 3637
3079.14 3770
3079.66 3552
3080.19 3628
3080.71 3992
3081.23 3921
3081.76 3818
3082.28 3961
3082.81 3886
3083.33 3649
3083.85 3926
3084.38 3739
3084.90 3520
3085.42 3709
3085.95 3866
3086.47 3904
3087.00 3830
3087.52 4021
3088.04 4554
3088.57 4621
3089.09 5144
3089.62 5658
3090.14 5999
3090.66 5661
3091.19 5745
3091.71 5611
3092.24 5386
3092.76 5165
3093.29 4943
3093.81 5140
3094.33 4387
3094.86 4023
3095.38 3880
3095.91 4102
3096.43 4009
3096.96 3980
3097.48 4046
3098.01 4111
3098.53 4226
3099.06 4124
3099.58 4188
3100.11 4051
3100.63 4284
3101.16 4911
3101.68 5209
3102.21 5673
3102.73 6124
3103.26 6803
3103.78 7089
3104.31 7340
3104.83 7010
3105.36 6571
3105.89 6076
3106.41 5481
3106.94 4741
3107.46 4652
3107.99 4676
3108.51 4501
3109.04 4311
3109.57 4125
3110.09 3911
3110.62 4139
3111.14 4047
3111.67 4015
3112.19 3564
3112.72 4034
3113.25 4167
3113.77 3849
3114.30 3653
3114.83 3806
3115.35 3652
3115.88 3434
3116.40 3380
3116.93 3359
3117.46 3414
3117.98 3350
3118.51 3268
3119.04 3317
3119.56 3629
3120.09 3616
3120.62 3692
3121.14 3819
3121.67 3989
3122.20 3939
3122.72 3892
3123.25 3992
3123.78 3712
3124.31 3677
3124.83 3554
3125.36 3543
3125.89 3607
3126.41 3562
3126.94 3520
3127.47 3419
3128.00 3426
3128.52 3365
3129.05 3327
3129.58 3323
3130.11 3260
3130.63 3083
3131.16 2964
3131.69 2960
3132.22 2950
3132.74 3080
3133.27 3167
3133.80 3359
3134.33 3251
3134.86 3147
3135.38 3135
3135.91 3082
3136.44 3079
3136.97 3079
3137.50 3107
3138.03 3006
3138.55 2873
3139.08 2795
3139.61 2825
3140.14 2940
3140.67 2753
3141.20 2817
3141.72 2750
3142.25 2727
3142.78 2594
3143.31 2834
3143.84 2683
3144.37 2682
3144.90 2776
3145.42 3019
3145.95 2991
3146.48 2920
3147.01 2963
3147.54 2967
3148.07 2954
3148.60 3267
3149.13 3310
3149.66 3085
3150.19 2950
3150.72 3022
3151.24 3138
3151.77 3192
3152.30 3132
3152.83 3122
3153.36 3241
3153.89 3065
3154.42 3026
3154.95 3027
3155.48 3123
3156.01 3119
3156.54 2962
3157.07 3065
3157.60 3362
3158.13 3385
3158.66 3260
3159.19 3447
3159.72 3169
3160.25 3001
3160.78 3420
3161.31 3428
3161.84 3425
3162.37 3242
3162.90 3336
3163.43 3249
3163.96 3344
3164.49 3147
3165.02 2762
3165.55 2638
3166.08 2993
3166.61 2996
3167.15 2821
3167.68 2863
3168.21 2819
3168.74 2641
3169.27 2686
3169.80 2769
3170.33 2732
3170.86 2851
3171.39 2797
3171.92 2946
3172.45 3011
3172.99 3368
3173.52 3199
3174.05 3379
3174.58 3175
3175.11 3111
3175.64 2948
3176.17 3196
3176.70 3191
3177.24 3164
3177.77 2990
3178.30 2886
3178.83 2734
3179.36 2637
3179.89 2846
3180.43 2897
3180.96 2806
3181.49 2744
3182.02 2677
3182.55 2750
3183.09 2713
3183.62 2600
3184.15 2509
3184.68 2695
3185.21 2877
3185.75 2864
3186.28 2843
3186.81 2963
3187.34 2807
3187.88 2788
3188.41 2936
3188.94 2936
3189.47 2787
3190.01 2877
3190.54 2971
3191.07 2830
3191.60 2741
3192.14 2833
3192.67 2950
3193.20 2939
3193.74 2913
3194.27 2784
3194.80 2736
3195.33 2836
3195.87 2697
3196.40 2844
3196.93 3055
3197.47 2983
3198.00 3170
3198.53 3135
3199.07 3092
3199.60 3114
3200.13 3107
3200.67 3082
3201.20 3211
3201.73 3096
3202.27 2836
3202.80 3101
3203.33 3040
3203.87 3025
3204.40 3176
3204.94 3083
3205.47 3096
3206.00 3210
3206.54 3163
3207.07 3291
3207.61 3402
3208.14 3411
3208.67 3703
3209.21 3741
3209.74 3978
3210.28 4061
3210.81 4216
3211.35 4377
3211.88 4382
3212.41 4668
3212.95 4490
3213.48 4240
3214.02 4088
3214.55 3761
3215.09 3694
3215.62 3388
3216.16 3239
3216.69 3263
3217.23 3203
3217.76 3050
3218.30 2963
3218.83 3186
3219.37 3243
3219.90 3141
3220.44 3253
3220.97 2972
3221.51 3248
3222.04 3443
3222.58 3640
3223.11 3696
3223.65 3774
3224.18 4111
3224.72 4170
3225.25 4274
3225.79 4333
3226.33 4144
3226.86 4127
3227.40 4057
3227.93 3853
3228.47 3863
3229.00 3656
3229.54 3301
3230.08 3459
3230.61 3393
3231.15 3283
3231.68 3168
3232.22 3467
3232.76 3457
3233.29 3373
3233.83 3392
3234.36 3380
3234.90 3443
3235.44 3664
3235.97 3623
3236.51 3548
3237.05 3646
3237.58 3575
3238.12 3442
3238.66 3305
3239.19 3510
3239.73 3465
3240.27 3622
3240.80 3372
3241.34 3376
3241.88 3380
3242.41 3264
3242.95 3432
3243.49 3423
3244.03 3317
3244.56 3416
3245.10 3623
3245.64 3686
3246.17 3733
3246.71 3749
3247.25 3777
3247.79 3793
3248.32 3958
3248.86 4048
3249.40 4320
3249.94 4622
3250.47 5020
3251.01 5689
3251.55 5884
3252.09 6043
3252.62 6245
3253.16 6704
3253.70 6800
3254.24 6756
3254.78 7179
3255.31 6581
3255.85 6231
3256.39 5992
3256.93 5629
3257.47 5053
3258.00 4789
3258.54 4827
3259.08 4945
3259.62 4749
3260.16 4636
3260.70 4924
3261.24 5266
3261.77 5506
3262.31 5559
3262.85 5438
3263.39 5753
3263.93 5595
3264.47 5572
3265.01 5816
3265.54 6403
3266.08 6755
3266.62 6965
3267.16 7367
3267.70 7412
3268.24 7307
3268.78 7265
3269.32 6887
3269.86 6330
3270.40 6043
3270.94 5524
3271.48 5063
3272.01 5010
3272.55 4902
3273.09 4818
3273.63 4818
3274.17 4886
3274.71 4887
3275.25 4997
3275.79 5144
3276.33 5070
3276.87 5314
3277.41 5119
3277.95 5285
3278.49 5246
3279.03 5023
3279.57 5231
3280.11 4954
3280.65 5012
3281.19 4705
3281.73 4741
3282.27 4671
3282.81 4619
3283.35 4571
3283.89 4741
3284.43 4813
3284.97 4780
3285.51 5201
3286.05 5171
3286.59 5210
3287.14 5381
3287.68 5248
3288.22 4949
3288.76 5279
3289.30 4868
3289.84 4742
3290.38 4994
3290.92 4985
3291.46 4912
3292.00 5277
3292.54 5546
3293.09 5767
3293.63 6168
3294.17 6477
3294.71 6704
3295.25 6791
3295.79 7402
3296.33 7529
3296.87 7209
3297.42 7051
3297.96 7137
3298.50 6933
3299.04 6581
3299.58 6493
3300.12 6322
3300.67 5845
3301.21 5817
3301.75 5774
3302.29 5202
3302.83 5064
3303.38 5257
3303.92 5301
3304.46 5240
3305.00 5139
3305.54 5277
3306.09 5268
3306.63 5155
3307.17 5150
3307.71 5162
3308.25 5319
3308.80 5160
3309.34 5219
3309.88 5230
3310.42 5033
3310.97 5073
3311.51 5452
3312.05 5447
3312.60 5428
3313.14 5399
3313.68 4985
3314.22 5022
3314.77 5649
3315.31 5749
3315.85 5842
3316.40 6088
3316.94 6427
3317.48 6894
3318.03 6939
3318.57 7153
3319.11 7587
3319.65 8227
3320.20 8613
3320.74 8446
3321.29 8491
3321.83 8757
3322.37 8845
3322.92 8470
3323.46 8440
3324.00 8241
3324.55 8202
3325.09 7944
3325.63 7560
3326.18 7687
3326.72 7422
3327.27 7051
3327.81 7206
3328.35 7330
3328.90 7356
3329.44 7640
3329.99 7994
3330.53 8238
3331.07 9158
3331.62 11063
3332.16 13351
3332.71 15931
3333.25 19920
3333.80 24399
3334.34 27477
3334.89 30388
3335.43 32704
3335.97 35107
3336.52 35682
3337.06 35999
3337.61 35454
3338.15 34095
3338.70 32278
3339.24 29559
3339.79 26820
3340.33 23832
3340.88 20992
3341.42 18175
3341.97 15063
3342.51 12253
3343.06 10634
3343.60 9141
3344.15 7863
3344.69 7158
3345.24 6995
3345.79 6299
3346.33 5982
3346.88 6169
3347.42 6427
3347.97 6198
3348.51 6080
3349.06 6505
3349.61 6467
3350.15 6259
3350.70 6283
3351.24 6369
3351.79 5824
3352.33 5754
3352.88 6253
3353.43 6464
3353.97 6173
3354.52 5766
3355.07 5631
3355.61 5808
3356.16 5840
3356.70 5837
3357.25 6176
3357.80 5632
3358.34 5870
3358.89 6052
3359.44 5945
3359.98 6088
3360.53 6030
3361.08 5975
3361.62 5984
3362.17 6253
3362.72 6073
3363.26 6160
3363.81 6076
3364.36 6340
3364.90 6359
3365.45 6365
3366.00 6293
3366.55 6092
3367.09 6369
3367.64 6169
3368.19 6076
3368.73 6060
3369.28 6095
3369.83 6342
3370.38 6989
3370.92 7219
3371.47 7818
3372.02 8717
3372.57 9718
3373.11 10940
3373.66 12246
3374.21 12723
3374.76 13339
3375.31 13423
3375.85 13258
3376.40 12665
3376.95 12228
3377.50 10696
3378.05 10233
3378.59 9288
3379.14 7726
3379.69 6965
3380.24 6559
3380.79 6163
3381.33 5810
3381.88 5444
3382.43 5614
3382.98 5621
3383.53 5800
3384.08 5558
3384.63 5449
3385.17 5206
3385.72 5151
3386.27 4985
3386.82 4714
3387.37 4650
3387.92 4493
3388.47 4578
3389.02 4479
3389.57 4054
3390.11 4182
3390.66 4185
3391.21 4105
3391.76 4190
3392.31 4262
3392.86 4254
3393.41 4121
3393.96 4197
3394.51 4178
3395.06 4368
3395.61 4348
3396.16 4496
3396.71 4302
3397.26 4527
3397.81 4560
3398.36 4515
3398.91 4508
3399.45 4494
3400.00 4457
3400.55 4270
3401.10 4486
3401.65 4304
3402.20 4211
3402.75 4061
3403.30 4123
3403.85 4235
3404.41 3878
3404.96 3839
3405.51 3760
3406.06 4036
3406.61 4101
3407.16 4118
3407.71 4085
3408.26 3947
3408.81 4298
3409.36 4284
3409.91 4581
3410.46 5521
3411.01 6079
3411.56 6270
3412.11 6687
3412.66 6634
3413.21 6568
3413.77 6448
3414.32 6210
3414.87 6356
3415.42 6075
3415.97 5560
3416.52 5185
3417.07 5036
3417.62 4798
3418.17 4695
3418.73 4553
3419.28 4309
3419.83 4050
3420.38 3795
3420.93 3952
3421.48 3843
3422.04 3867
3422.59 3847
3423.14 3504
3423.69 3829
3424.24 3839
3424.79 3628
3425.35 3613
3425.90 3396
3426.45 3460
3427.00 3348
3427.55 3407
3428.11 3426
3428.66 3491
3429.21 3547
3429.76 3183
3430.31 3266
3430.87 3148
3431.42 3251
3431.97 3252
3432.52 3323
3433.08 3158
3433.63 3154
3434.18 3081
3434.73 3015
3435.29 3144
3435.84 3200
3436.39 3378
3436.95 3287
3437.50 3255
3438.05 3518
3438.60 3426
3439.16 3493
3439.71 3490
3440.26 3517
3440.82 3371
3441.37 3311
3441.92 3249
3442.48 3442
3443.03 3397
3443.58 3277
3444.14 3277
3444.69 3072
3445.24 3125
3445.80 3212
3446.35 3058
3446.90 2963
3447.46 3162
3448.01 3101
3448.57 2957
3449.12 3199
3449.67 3041
3450.23 3096
3450.78 2853
3451.34 2693
3451.89 2899
3452.44 2967
3453.00 3170
3453.55 3206
3454.11 3302
3454.66 3416
3455.21 3149
3455.77 3082
3456.32 3048
3456.88 3190
3457.43 2964
3457.99 3098
3458.54 3064
3459.10 3119
3459.65 3309
3460.20 3198
3460.76 3010
3461.31 2898
3461.87 2970
3462.42 3160
3462.98 2984
3463.53 3014
3464.09 3322
3464.64 3239
3465.20 3110
3465.75 3132
3466.31 2928
3466.86 3180
3467.42 3003
3467.98 3120
3468.53 3406
3469.09 3286
3469.64 3317
3470.20 3683
3470.75 3616
3471.31 3586
3471.86 3516
3472.42 3675
3472.98 3642
3473.53 3666
3474.09 3567
3474.64 3413
3475.20 3577
3475.75 3627
3476.31 3745
3476.87 3403
3477.42 3421
3477.98 3761
3478.53 3842
3479.09 3751
3479.65 3700
3480.20 3724
3480.76 3891
3481.32 4028
3481.87 4109
3482.43 3979
3482.99 3980
3483.54 3783
3484.10 3921
3484.66 3841
3485.21 4224
3485.77 3980
3486.33 4269
3486.88 4451
3487.44 4410
3488.00 4516
3488.55 4971
3489.11 5610
3489.67 6256
3490.22 7414
3490.78 8373
3491.34 9529
3491.90 10333
3492.45 11495
3493.01 12126
3493.57 12364
3494.13 12094
3494.68 10696
3495.24 9555
3495.80 8684
3496.36 7397
3496.91 6474
3497.47 5888
3498.03 5797
3498.59 5296
3499.14 5143
3499.70 5281
3500.26 5120
3500.82 5119
3501.38 5113
3501.93 5162
3502.49 5433
3503.05 5610
3503.61 5589
3504.17 5458
3504.73 5273
3505.28 5453
3505.84 5374
3506.40 5118
3506.96 5069
3507.52 5208
3508.08 4851
3508.63 4816
3509.19 4874
3509.75 4747
3510.31 4639
3510.87 4441
3511.43 4366
3511.99 4609
3512.55 4714
3513.10 4555
3513.66 4202
3514.22 3977
3514.78 4102
3515.34 3815
3515.90 3583
3516.46 3533
3517.02 3304
3517.58 3274
3518.14 3390
3518.70 3315
3519.26 3457
3519.81 3307
3520.37 3530
3520.93 3447
3521.49 3295
3522.05 3316
3522.61 3264
3523.17 3249
3523.73 3050
3524.29 3145
3524.85 3310
3525.41 3194
3525.97 3423
3526.53 3446
3527.09 3263
3527.65 3323
3528.21 3426
3528.77 3523
3529.33 3448
3529.89 3468
3530.45 3578
3531.01 3463
3531.57 3584
3532.13 3418
3532.69 3237
3533.26 3249
3533.82 2993
3534.38 3089
3534.94 3073
3535.50 3047
3536.06 3248
3536.62 3213
3537.18 3309
3537.74 3338
3538.30 3196
3538.86 2980
3539.42 3090
3539.99 3243
3540.55 3050
3541.11 3189
3541.67 3326
3542.23 3338
3542.79 3447
3543.35 3125
3543.91 3320
3544.48 3381
3545.04 3126
3545.60 3257
3546.16 3216
3546.72 3343
3547.28 3279
3547.84 3223
3548.41 3243
3548.97 3244
3549.53 3229
3550.09 2899
3550.65 2931
3551.22 3197
3551.78 2862
3552.34 2933
3552.90 3063
3553.46 2851
3554.03 2993
3554.59 2778
3555.15 2878
3555.71 2793
3556.28 2713
3556.84 2797
3557.40 2828
3557.96 2832
3558.53 2838
3559.09 2719
3559.65 2695
3560.21 2844
3560.78 2894
3561.34 2996
3561.90 2960
3562.46 2810
3563.03 2849
3563.59 2945
3564.15 2934
3564.72 2908
3565.28 2933
3565.84 3166
3566.41 3238
3566.97 2903
3567.53 2825
3568.10 2744
3568.66 3008
3569.22 3010
3569.79 2893
3570.35 2767
3570.91 2822
3571.48 2724
3572.04 2726
3572.60 2763
3573.17 2761
3573.73 3022
3574.29 2971
3574.86 2791
3575.42 2968
3575.99 3025
3576.55 3149
3577.11 3100
3577.68 3085
3578.24 3321
3578.81 3340
3579.37 3295
3579.93 3330
3580.50 3336
3581.06 3093
3581.63 2990
3582.19 2810
3582.76 2794
3583.32 2978
3583.89 2774
3584.45 2726
3585.01 2809
3585.58 2688
3586.14 2633
3586.71 2785
3587.27 2776
3587.84 2434
3588.40 2524
3588.97 2802
3589.53 2578
3590.10 2517
3590.66 2604
3591.23 2709
3591.79 2515
3592.36 2444
3592.92 2578
3593.49 2437
3594.05 2671
3594.62 2675
3595.19 2681
3595.75 2767
3596.32 2900
3596.88 2881
3597.45 2715
3598.01 2835
3598.58 2781
3599.14 2754
3599.71 2631
3600.28 2649
3600.84 2584
3601.41 2756
3601.97 2919
3602.54 2742
3603.11 2683
3603.67 2566
3604.24 2568
3604.80 2517
3605.37 2724
3605.94 2542
3606.50 2488
3607.07 2536
3607.64 2441
3608.20 2474
3608.77 2390
3609.34 2660
3609.90 2397
3610.47 2287
3611.04 2473
3611.60 2685
3612.17 2687
3612.74 2553
3613.30 2573
3613.87 2604
3614.44 2661
3615.00 2897
3615.57 2775
3616.14 2874
3616.70 3467
3617.27 3791
3617.84 3761
3618.41 3756
3618.97 4266
3619.54 4129
3620.11 4354
3620.68 4126
3621.24 3859
3621.81 3478
3622.38 3300
3622.95 3125
3623.51 3123
3624.08 2722
3624.65 2503
3625.22 2561
3625.78 2596
3626.35 2449
3626.92 2507
3627.49 2501
3628.06 2276
3628.62 2252
3629.19 2330
3629.76 2216
3630.33 2442
3630.90 2416
3631.47 2389
3632.03 2264
3632.60 2381
3633.17 2326
3633.74 2309
3634.31 2425
3634.88 2417
3635.44 2478
3636.01 2360
3636.58 2397
3637.15 2142
3637.72 2362
3638.29 2396
3638.86 2428
3639.43 2468
3639.99 2627
3640.56 2596
3641.13 2609
3641.70 2634
3642.27 2696
3642.84 2796
3643.41 2762
3643.98 2753
3644.55 2702
3645.12 2729
3645.69 2793
3646.26 2590
3646.83 2619
3647.40 2667
3647.96 2637
3648.53 2762
3649.10 2486
3649.67 2450
3650.24 2657
3650.81 2422
3651.38 2542
3651.95 2423
3652.52 2608
3653.09 2680
3653.66 2764
3654.23 2774
3654.80 2695
3655.37 2705
3655.94 2757
3656.51 2730
3657.08 2596
3657.65 2683
3658.22 2890
3658.80 2874
3659.37 2681
3659.94 2687
3660.51 2701
3661.08 2645
3661.65 2708
3662.22 2682
3662.79 2817
3663.36 2675
3663.93 2544
3664.50 2578
3665.07 2627
3665.64 2725
3666.21 2782
3666.79 2829
3667.36 2962
3667.93 2834
3668.50 2591
3669.07 2591
3669.64 2663
3670.21 2572
3670.78 2516
3671.36 2431
3671.93 2518
3672.50 2468
3673.07 2531
3673.64 2504
3674.21 2572
3674.78 2672
3675.36 2698
3675.93 2863
3676.50 2856
3677.07 2913
3677.64 3015
3678.22 3004
3678.79 2839
3679.36 2692
3679.93 2720
3680.50 2580
3681.08 2620
3681.65 2555
3682.22 2556
3682.79 2416
3683.37 2468
3683.94 2470
3684.51 2358
3685.08 2393
3685.65 2356
3686.23 2444
3686.80 2441
3687.37 2492
3687.95 2492
3688.52 2400
3689.09 2664
3689.66 2617
3690.24 2467
3690.81 2527
3691.38 2650
3691.96 2533
3692.53 2595
3693.10 2279
3693.67 2444
3694.25 2572
3694.82 2637
3695.39 2424
3695.97 2389
3696.54 2471
3697.11 2264
3697.69 2299
3698.26 2270
3698.83 2223
3699.41 2477
3699.98 2633
3700.56 2404
3701.13 2331
3701.70 2432
3702.28 2581
3702.85 2286
3703.42 2318
3704.00 2505
3704.57 2438
3705.15 2543
3705.72 2696
3706.29 2626
3706.87 2588
3707.44 2670
3708.02 2558
3708.59 2793
3709.17 2696
3709.74 2400
3710.31 2672
3710.89 2670
3711.46 2697
3712.04 2790
3712.61 2551
3713.19 2607
3713.76 2757
3714.34 2535
3714.91 2437
3715.49 2450
3716.06 2405
3716.64 2291
3717.21 2313
3717.79 2351
3718.36 2335
3718.94 2226
3719.51 2446
3720.09 2461
3720.66 2328
3721.24 2291
3721.81 2209
3722.39 2345
3722.96 2135
3723.54 2100
3724.11 2167
3724.69 2406
3725.27 2280
3725.84 2163
3726.42 2209
3726.99 2402
3727.57 2419
3728.14 2272
3728.72 2364
3729.30 2446
3729.87 2628
3730.45 2598
3731.02 2793
3731.60 2961
3732.18 3213
3732.75 3395
3733.33 3285
3733.90 3349
3734.48 3495
3735.06 3480
3735.63 3435
3736.21 3268
3736.79 3032
3737.36 3024
3737.94 2900
3738.52 2839
3739.09 2691
3739.67 2713
3740.25 2426
3740.82 2572
3741.40 2543
3741.98 2356
3742.55 2364
3743.13 2379
3743.71 2382
3744.28 2351
3744.86 2430
3745.44 2133
3746.02 2246
3746.59 2451
3747.17 2348
3747.75 2525
3748.32 2616
3748.90 2407
3749.48 2380
3750.06 2411
3750.63 2350
3751.21 2380
3751.79 2432
3752.37 2425
3752.95 2347
3753.52 2458
3754.10 2487
3754.68 2248
3755.26 2285
3755.83 2452
3756.41 2355
3756.99 2447
3757.57 2327
3758.15 2393
3758.72 2368
3759.30 2422
3759.88 2420
3760.46 2485
3761.04 2512
3761.62 2576
3762.19 2486
3762.77 2582
3763.35 2584
3763.93 2740
3764.51 2889
3765.09 2620
3765.67 2576
3766.25 2584
3766.82 2509
3767.40 2470
3767.98 2493
3768.56 2412
3769.14 2649
3769.72 2452
3770.30 2580
3770.88 2743
3771.46 2672
3772.03 2693
3772.61 2644
3773.19 2510
3773.77 2465
3774.35 2545
3774.93 2445
3775.51 2469
3776.09 2388
3776.67 2527
3777.25 2420
3777.83 2273
3778.41 2303
3778.99 2349
3779.57 2287
3780.15 2283
3780.73 2399
3781.31 2368
3781.89 2335
3782.47 2193
3783.05 2224
3783.63 2216
3784.21 2142
3784.79 2252
3785.37 2315
3785.95 2525
3786.53 2501
3787.11 2228
3787.69 2134
3788.27 2242
3788.85 2299
3789.43 2324
3790.01 2372
3790.59 2218
3791.17 2328
3791.75 2299
3792.33 2299
3792.92 2156
3793.50 2119
3794.08 2172
3794.66 2221
3795.24 2161
3795.82 2012
3796.40 2031
3796.98 1986
3797.56 2219
3798.14 2155
3798.73 2159
3799.31 2235
3799.89 2367
3800.47 2295
3801.05 2303
3801.63 2146
3802.21 2363
3802.80 2405
3803.38 2198
3803.96 2318
3804.54 2264
3805.12 2221
3805.70 2412
3806.29 2501
3806.87 2374
3807.45 2424
3808.03 2576
3808.61 2632
3809.20 2744
3809.78 2690
3810.36 2755
3810.94 2770
3811.52 2855
3812.11 2665
3812.69 2678
3813.27 2608
3813.85 2416
3814.44 2506
3815.02 2483
3815.60 2348
3816.18 2408
3816.77 2619
3817.35 2544
3817.93 2550
3818.51 2367
3819.10 2432
3819.68 2562
3820.26 2469
3820.85 2307
3821.43 2305
3822.01 2282
3822.59 2229
3823.18 2262
3823.76 2482
3824.34 2403
3824.93 2206
3825.51 2313
3826.09 2413
3826.68 2329
3827.26 2169
3827.84 2464
3828.43 2463
3829.01 2242
3829.59 2223
3830.18 2289
3830.76 2163
3831.35 2292
3831.93 2372
3832.51 2346
3833.10 2337
3833.68 2606
3834.26 2515
3834.85 2502
3835.43 2388
3836.02 2359
3836.60 2352
3837.19 2516
3837.77 2517
3838.35 2601
3838.94 2516
3839.52 2359
3840.11 2440
3840.69 2301
3841.28 2466
3841.86 2423
3842.44 2390
3843.03 2473
3843.61 2549
3844.20 2236
3844.78 2367
3845.37 2488
3845.95 2752
3846.54 2750
3847.12 2494
3847.71 2677
3848.29 2661
3848.88 2553
3849.46 2585
3850.05 2521
3850.63 2551
3851.22 2547
3851.80 2509
3852.39 2620
3852.97 2711
3853.56 2604
3854.15 2552
3854.73 2604
3855.32 2524
3855.90 2630
3856.49 2877
3857.07 2849
3857.66 2921
3858.25 3035
3858.83 3308
3859.42 3600
3860.00 3909
3860.59 4450
3861.17 4719
3861.76 5074
3862.35 5413
3862.93 5397
3863.52 5114
3864.11 5068
3864.69 4915
3865.28 4329
3865.86 3694
3866.45 3710
3867.04 3351
3867.62 3073
3868.21 2913
3868.80 2693
3869.38 2741
3869.97 2465
3870.56 2571
3871.14 2597
3871.73 2710
3872.32 2543
3872.90 2371
3873.49 2505
3874.08 2644
3874.66 2589
3875.25 2389
3875.84 2419
3876.43 2303
3877.01 2347
3877.60 2272
3878.19 2554
3878.78 2346
3879.36 2191
3879.95 2095
3880.54 2339
3881.13 2525
3881.71 2287
3882.30 2316
3882.89 2380
3883.48 2517
3884.06 2422
3884.65 2316
3885.24 2375
3885.83 2348
3886.41 2250
3887.00 2309
3887.59 2645
3888.18 2733
3888.77 2530
3889.35 2685
3889.94 2690
3890.53 2922
3891.12 2799
3891.71 2882
3892.30 2797
3892.88 2695
3893.47 2693
3894.06 2750
3894.65 2757
3895.24 2852
3895.83 2825
3896.42 2791
3897.00 2721
3897.59 2608
3898.18 2552
3898.77 2908
3899.36 2917
3899.95 2717
3900.54 2808
3901.13 2921
3901.72 2950
3902.31 2878
3902.89 2637
3903.48 2541
3904.07 2513
3904.66 2616
3905.25 2681
3905.84 2343
3906.43 2336
3907.02 2359
3907.61 2503
3908.20 2550
3908.79 2264
3909.38 2364
3909.97 2415
3910.56 2369
3911.15 2526
3911.74 2443
3912.33 2373
3912.92 2304
3913.51 2313
3914.10 2214
3914.69 2175
3915.28 2341
3915.87 2605
3916.46 2473
3917.05 2326
3917.64 2379
3918.23 2366
3918.82 2440
3919.41 2485
3920.00 2232
3920.59 2156
3921.18 2329
3921.77 2299
3922.36 2210
3922.95 2173
3923.54 2133
3924.13 2270
3924.72 2270
3925.32 2263
3925.91 2284
3926.50 2153
3927.09 2268
3927.68 2208
3928.27 2133
3928.86 2136
3929.45 2130
3930.04 2331
3930.63 2219
3931.23 2175
3931.82 2119
3932.41 2128
3933.00 2178
3933.59 2112
3934.18 2169
3934.77 2118
3935.37 2334
3935.96 2233
3936.55 2245
3937.14 2342
3937.73 2316
3938.33 2297
3938.92 2302
3939.51 2431
3940.10 2611
3940.69 2647
3941.28 2491
3941.88 2499
3942.47 2572
3943.06 2518
3943.65 2583
3944.25 2513
3944.84 2521
3945.43 2416
3946.02 2285
3946.62 2252
3947.21 2384
3947.80 2323
3948.39 2309
3948.99 2233
3949.58 2110
3950.17 2096
3950.76 2108
3951.36 2012
3951.95 2237
3952.54 2151
3953.14 2230
3953.73 2285
3954.32 2310
3954.91 2169
3955.51 2445
3956.10 2324
3956.69 2403
3957.29 2231
3957.88 2506
3958.47 2502
3959.07 2322
3959.66 2286
3960.25 2199
3960.85 2528
3961.44 2521
3962.03 2435
3962.63 2270
3963.22 2455
3963.82 2670
3964.41 2603
3965.00 2705
3965.60 2691
3966.19 2495
3966.79 2671
3967.38 2751
3967.97 2466
3968.57 2649
3969.16 2734
3969.76 2665
3970.35 2553
3970.94 2558
3971.54 2454
3972.13 2457
3972.73 2413
3973.32 2459
3973.92 2443
3974.51 2357
3975.11 2403
3975.70 2598
3976.29 2659
3976.89 2688
3977.48 2678
3978.08 2691
3978.67 2659
3979.27 2529
3979.86 2608
3980.46 2463
3981.05 2584
3981.65 2664
3982.24 2409
3982.84 2488
3983.43 2516
3984.03 2376
3984.62 2444
3985.22 2406
3985.82 2480
3986.41 2485
3987.01 2516
3987.60 2484
3988.20 2599
3988.79 2634
3989.39 2813
3989.98 2536
3990.58 2591
3991.18 2736
3991.77 2583
3992.37 2595
3992.96 2772
3993.56 2783
3994.16 2806
3994.75 2760
3995.35 2785
3995.94 2947
3996.54 2771
3997.14 2861
3997.73 2881
3998.33 2755
3998.93 2890
3999.52 3083
4000.12 3106
4000.71 2841
4001.31 3011
4001.91 2739
4002.50 2784
4003.10 2913
4003.70 2826
4004.29 2635
4004.89 2497
4005.49 2647
4006.09 2678
4006.68 2701
4007.28 2556
4007.88 2438
4008.47 2541
4009.07 2594
4009.67 2547
4010.27 2313
4010.86 2335
4011.46 2384
4012.06 2198
4012.65 2291
4013.25 2465
4013.85 2390
4014.45 2336
4015.04 2424
4015.64 2632
4016.24 2552
4016.84 2662
4017.44 2748
4018.03 2788
4018.63 2870
4019.23 2640
4019.83 2765
4020.42 2688
4021.02 2550
4021.62 2582
4022.22 2474
4022.82 2437
4023.42 2542
4024.01 2557
4024.61 2698
4025.21 3008
4025.81 2924
4026.41 3188
4027.01 3187
4027.60 3424
4028.20 3432
4028.80 3529
4029.40 3655
4030.00 3592
4030.60 3346
4031.20 3354
4031.79 3458
4032.39 3364
4032.99 2946
4033.59 2867
4034.19 2870
4034.79 3009
4035.39 3012
4035.99 2922
4036.59 2885
4037.19 2814
4037.79 2557
4038.38 2575
4038.98 2385
4039.58 2458
4040.18 2225
4040.78 2348
4041.38 2435
4041.98 2466
4042.58 2337
4043.18 2303
4043.78 2206
4044.38 2332
4044.98 2170
4045.58 2313
4046.18 2269
4046.78 2362
4047.38 2416
4047.98 2384
4048.58 2369
4049.18 2278
4049.78 2337
4050.38 2399
4050.98 2333
4051.58 2459
4052.18 2521
4052.78 2497
4053.38 2538
4053.98 2316
4054.58 2251
4055.18 2434
4055.78 2463
4056.38 2473
4056.99 2359
4057.59 2422
4058.19 2392
4058.79 2331
4059.39 2372
4059.99 2419
4060.59 2468
4061.19 2420
4061.79 2523
4062.39 2585
4062.99 2651
4063.60 2579
4064.20 2587
4064.80 2625
4065.40 2918
4066.00 2803
4066.60 2821
4067.20 2905
4067.81 2852
4068.41 2759
4069.01 2954
4069.61 2818
4070.21 2626
4070.81 2773
4071.42 2450
4072.02 2285
4072.62 2155
4073.22 2224
4073.82 2254
4074.42 2235
4075.03 2168
4075.63 2168
4076.23 2212
4076.83 2084
4077.44 2174
4078.04 2194
4078.64 2178
4079.24 2127
4079.84 2159
4080.45 2174
4081.05 2285
4081.65 2126
4082.25 2102
4082.86 2031
4083.46 1960
4084.06 2104
4084.67 2102
4085.27 2160
4085.87 2239
4086.47 2141
4087.08 2061
4087.68 2060
4088.28 2113
4088.89 2296
4089.49 2164
4090.09 2147
4090.69 2214
4091.30 2128
4091.90 2232
4092.50 2067
4093.11 2047
4093.71 2030
4094.31 2019
4094.92 2187
4095.52 2215
4096.13 2115
4096.73 2092
4097.33 2059
4097.94 2072
4098.54 2084
4099.14 2190
4099.75 2262
4100.35 2273
4100.96 2262
4101.56 2153
4102.16 2201
4102.77 2363
4103.37 2113
4103.98 2236
4104.58 2195
4105.18 2325
4105.79 2342
4106.39 2308
4107.00 2333
4107.60 2171
4108.21 2239
4108.81 2248
4109.42 2245
4110.02 2229
4110.62 2011
4111.23 2050
4111.83 2023
4112.44 2114
4113.04 2060
4113.65 2056
4114.25 2083
4114.86 2049
4115.46 1976
4116.07 1976
4116.67 1954
4117.28 1952
4117.88 2010
4118.49 1966
4119.09 2086
4119.70 2100
4120.31 2182
4120.91 2128
4121.52 2126
4122.12 1955
4122.73 2074
4123.33 2013
4123.94 2150
4124.54 2084
4125.15 2005
4125.76 2112
4126.36 1993
4126.97 2092
4127.57 2175
4128.18 2046
4128.79 1919
4129.39 2197
4130.00 2251
4130.60 2121
4131.21 2098
4131.82 2247
4132.42 2237
4133.03 2194
4133.63 2191
4134.24 2190
4134.85 2337
4135.45 2253
4136.06 2246
4136.67 2346
4137.27 2206
4137.88 2213
4138.49 2242
4139.09 2252
4139.70 2353
4140.31 2257
4140.91 2503
4141.52 2466
4142.13 2324
4142.74 2347
4143.34 2713
4143.95 2556
4144.56 2643
4145.16 2473
4145.77 2513
4146.38 2463
4146.99 2419
4147.59 2409
4148.20 2372
4148.81 2172
4149.42 2028
4150.02 2043
4150.63 1997
4151.24 2192
4151.85 2067
4152.45 2047
4153.06 2091
4153.67 1905
4154.28 1942
4154.88 1963
4155.49 2068
4156.10 2096
4156.71 2005
4157.32 2070
4157.93 1814
4158.53 1907
4159.14 2063
4159.75 2049
4160.36 1954
4160.97 2047
4161.57 1960
4162.18 1928
4162.79 2147
4163.40 2170
4164.01 1859
4164.62 2079
4165.23 2242
4165.83 2208
4166.44 2117
4167.05 2010
4167.66 2198
4168.27 2019
4168.88 2201
4169.49 2263
4170.10 2107
4170.71 2027
4171.32 2141
4171.92 2366
4172.53 2423
4173.14 2342
4173.75 2430
4174.36 2338
4174.97 2214
4175.58 2149
4176.19 2179
4176.80 2262
4177.41 2341
4178.02 2294
4178.63 2051
4179.24 2215
4179.85 2111
4180.46 2281
4181.07 2189
4181.68 2107
4182.29 2191
4182.90 2170
4183.51 2176
4184.12 2251
4184.73 2095
4185.34 2062
4185.95 2097
4186.56 2209
4187.17 2131
4187.78 2047
4188.39 2125
4189.00 2024
4189.61 1949
4190.22 2165
4190.83 2154
4191.44 2109
4192.05 2040
4192.66 2237
4193.27 2211
4193.88 2022
4194.49 2189
4195.10 2189
4195.72 2063
4196.33 2034
4196.94 2105
4197.55 2245
4198.16 2286
4198.77 2090
4199.38 1954
4199.99 2102
4200.60 2025
4201.22 2001
4201.83 1979
4202.44 2094
4203.05 2135
4203.66 2106
4204.27 2017
4204.88 2210
4205.50 2141
4206.11 2007
4206.72 2024
4207.33 2128
4207.94 2197
4208.55 2146
4209.17 2246
4209.78 2059
4210.39 2024
4211.00 2016
4211.61 2115
4212.23 2107
4212.84 2093
4213.45 2210
4214.06 2082
4214.68 2142
4215.29 2205
4215.90 2104
4216.51 2158
4217.12 2098
4217.74 2281
4218.35 2294
4218.96 2472
4219.58 2384
4220.19 2304
4220.80 2390
4221.41 2439
4222.03 2430
4222.64 2519
4223.25 2521
4223.86 2475
4224.48 2520
4225.09 2293
4225.70 2519
4226.32 2679
4226.93 2635
4227.54 2529
4228.16 2609
4228.77 2906
4229.38 2956
4230.00 2746
4230.61 2850
4231.22 2904
4231.84 2611
4232.45 2459
4233.06 2622
4233.68 2565
4234.29 2553
4234.91 2378
4235.52 2498
4236.13 2448
4236.75 2252
4237.36 2323
4237.97 2297
4238.59 2360
4239.20 2151
4239.82 2158
4240.43 2037
4241.05 2152
4241.66 2037
4242.27 2153
4242.89 2042
4243.50 1983
4244.12 1919
4244.73 2079
4245.35 2237
4245.96 2234
4246.57 2220
4247.19 2350
4247.80 2151
4248.42 2081
4249.03 2228
4249.65 2299
4250.26 2303
4250.88 2329
4251.49 2301
4252.11 2275
4252.72 2133
4253.34 2139
4253.95 2303
4254.57 2160
4255.18 2294
4255.80 2339
4256.41 2065
4257.03 2064
4257.64 2101
4258.26 2109
4258.88 2319
4259.49 2429
4260.11 2308
4260.72 2362
4261.34 2277
4261.95 2422
4262.57 2492
4263.19 2428
4263.80 2553
4264.42 2616
4265.03 2607
4265.65 2549
4266.26 2373
4266.88 2427
4267.50 2564
4268.11 2407
4268.73 2372
4269.35 2357
4269.96 2357
4270.58 2369
4271.19 2330
4271.81 2284
4272.43 2183
4273.04 2324
4273.66 2324
4274.28 2352
4274.89 2286
4275.51 2218
4276.13 2294
4276.74 2474
4277.36 2468
4277.98 2507
4278.59 2385
4279.21 2337
4279.83 2550
4280.45 2573
4281.06 2357
4281.68 2234
4282.30 2202
4282.91 2226
4283.53 2126
4284.15 2129
4284.77 2071
4285.38 2042
4286.00 1904
4286.62 2041
4287.24 2047
4287.85 1966
4288.47 1993
4289.09 2103
4289.71 2018
4290.32 1989
4290.94 2216
4291.56 2120
4292.18 2003
4292.80 2013
4293.41 2095
4294.03 2077
4294.65 1988
4295.27 2302
4295.89 2381
4296.50 1943
4297.12 2154
4297.74 2251
4298.36 2162
4298.98 2155
4299.60 2282
4300.21 2202
4300.83 2250
4301.45 2114
4302.07 2230
4302.69 2173
4303.31 2153
4303.93 2297
4304.54 2318
4305.16 2321
4305.78 2269
4306.40 2268
4307.02 2257
4307.64 2211
4308.26 2094
4308.88 2265
4309.50 2383
4310.12 2165
4310.73 2235
4311.35 2263
4311.97 2175
4312.59 2169
4313.21 2096
4313.83 2226
4314.45 2274
4315.07 2194
4315.69 2371
4316.31 2337
4316.93 2172
4317.55 2204
4318.17 2224
4318.79 2335
4319.41 2460
4320.03 2388
4320.65 2392
4321.27 2360
4321.89 2268
4322.51 2448
4323.13 2470
4323.75 2577
4324.37 2372
4324.99 2328
4325.61 2300
4326.23 2429
4326.85 2569
4327.47 2597
4328.09 2549
4328.71 2625
4329.33 2923
4329.95 3027
4330.57 3046
4331.19 3394
4331.81 3497
4332.44 3719
4333.06 3919
4333.68 3738
4334.30 3872
4334.92 4123
4335.54 4105
4336.16 4112
4336.78 4057
4337.40 4144
4338.02 4318
4338.65 4332
4339.27 4305
4339.89 4269
4340.51 3976
4341.13 3883
4341.75 3548
4342.37 3408
4342.99 3438
4343.62 3424
4344.24 3439
4344.86 3795
4345.48 4101
4346.10 4282
4346.73 4158
4347.35 4443
4347.97 4865
4348.59 4535
4349.21 4524
4349.83 4627
4350.46 4587
4351.08 4394
4351.70 4137
4352.32 4066
4352.95 3658
4353.57 3818
4354.19 3565
4354.81 3371
4355.43 3153
4356.06 3002
4356.68 2994
4357.30 2826
4357.93 2945
4358.55 3005
4359.17 3081
4359.79 2771
4360.42 2903
4361.04 2869
4361.66 2756
4362.28 2727
4362.91 2871
4363.53 2945
4364.15 2770
4364.78 2745
4365.40 2591
4366.02 2666
4366.65 2738
4367.27 2660
4367.89 2710
4368.52 2517
4369.14 2394
4369.76 2639
4370.39 2529
4371.01 2485
4371.63 2607
4372.26 2608
4372.88 2595
4373.50 2491
4374.13 2479
4374.75 2548
4375.38 2375
4376.00 2403
4376.62 2561
4377.25 2504
4377.87 2536
4378.50 2268
4379.12 2388
4379.74 2306
4380.37 2414
4380.99 2437
4381.62 2237
4382.24 2439
4382.87 2560
4383.49 2568
4384.11 2334
4384.74 2303
4385.36 2358
4385.99 2294
4386.61 2515
4387.24 2414
4387.86 2476
4388.49 2254
4389.11 2222
4389.74 2366
4390.36 2394
4390.99 2157
4391.61 2123
4392.24 2066
4392.86 2075
4393.49 2202
4394.11 2072
4394.74 2048
4395.36 2085
4395.99 2181
4396.61 2212
4397.24 2091
4397.86 2189
4398.49 2086
4399.12 2046
4399.74 2137
4400.37 2115
4400.99 2131
4401.62 2307
4402.24 2199
4402.87 2308
4403.50 2205
4404.12 2078
4404.75 2367
4405.37 2310
4406.00 2087
4406.62 2241
4407.25 2270
4407.88 2296
4408.50 2165
4409.13 2253
4409.76 2105
4410.38 2180
4411.01 2082
4411.64 2201
4412.26 2307
4412.89 2209
4413.51 2063
4414.14 2120
4414.77 2101
4415.39 2237
4416.02 2496
4416.65 2241
4417.28 2208
4417.90 2123
4418.53 2226
4419.16 2164
4419.78 2174
4420.41 2204
4421.04 2039
4421.66 2059
4422.29 2055
4422.92 2080
4423.55 1961
4424.17 1998
4424.80 2078
4425.43 2069
4426.06 2084
4426.68 2028
4427.31 2135
4427.94 2131
4428.57 1983
4429.19 2026
4429.82 2091
4430.45 2131
4431.08 2210
4431.70 2038
4432.33 1813
4432.96 2043
4433.59 2009
4434.22 1939
4434.84 1975
4435.47 1971
4436.10 2261
4436.73 2099
4437.36 2230
4437.99 2103
4438.61 2110
4439.24 2083
4439.87 2144
4440.50 2059
4441.13 2036
4441.76 2055
4442.38 2121
4443.01 1960
4443.64 2011
4444.27 2056
4444.90 1959
4445.53 1944
4446.16 2091
4446.79 2125
4447.42 2183
4448.04 2143
4448.67 2190
4449.30 2226
4449.93 2202
4450.56 2110
4451.19 2103
4451.82 2126
4452.45 2195
4453.08 2251
4453.71 2023
4454.34 2143
4454.97 2076
4455.60 2048
4456.23 2183
4456.86 2233
4457.48 2148
4458.11 2177
4458.74 2221
4459.37 2108
4460.00 2156
4460.63 1991
4461.26 2131
4461.89 2061
4462.52 2067
4463.15 1906
4463.78 1756
4464.41 1924
4465.04 2055
4465.67 1889
4466.30 1930
4466.94 1951
4467.57 1846
4468.20 2070
4468.83 1811
4469.46 1955
4470.09 2001
4470.72 1991
4471.35 2164
4471.98 2023
4472.61 1877
4473.24 2241
4473.87 2145
4474.50 1984
4475.13 1868
4475.76 1896
4476.40 1914
4477.03 1948
4477.66 2016
4478.29 1916
4478.92 1932
4479.55 1995
4480.18 1949
4480.81 1976
4481.45 2216
4482.08 2067
4482.71 1962
4483.34 2082
4483.97 1844
4484.60 1960
4485.23 2109
4485.87 2098
4486.50 2144
4487.13 2126
4487.76 2089
4488.39 1876
4489.03 2101
4489.66 1990
4490.29 2023
4490.92 2128
4491.55 2172
4492.19 2116
4492.82 2170
4493.45 2222
4494.08 2055
4494.71 2012
4495.35 2110
4495.98 2017
4496.61 2088
4497.24 2132
4497.88 2224
4498.51 2228
4499.14 2230
4499.77 2377
4500.41 2566
4501.04 2348
4501.67 2672
4502.31 2905
4502.94 2800
4503.57 2915
4504.20 2762
4504.84 2705
4505.47 2667
4506.10 2759
4506.74 2581
4507.37 2436
4508.00 2395
4508.64 2280
4509.27 2240
4509.90 2254
4510.54 2359
4511.17 2331
4511.80 2243
4512.44 2098
4513.07 2253
4513.70 2207
4514.34 2009
4514.97 2225
4515.61 2203
4516.24 2026
4516.87 1907
4517.51 2006
4518.14 2123
4518.78 2000
4519.41 2168
4520.04 2233
4520.68 2224
4521.31 2170
4521.95 2043
4522.58 1933
4523.21 2288
4523.85 2127
4524.48 2179
4525.12 2186
4525.75 2411
4526.39 2397
4527.02 2442
4527.66 2612
4528.29 2780
4528.93 3062
4529.56 3185
4530.20 3478
4530.83 3822
4531.46 4043
4532.10 4307
4532.73 4536
4533.37 4512
4534.00 4284
4534.64 3917
4535.28 3651
4535.91 3229
4536.55 3128
4537.18 2747
4537.82 2528
4538.45 2483
4539.09 2580
4539.72 2383
4540.36 2335
4540.99 2228
4541.63 2320
4542.26 2200
4542.90 2198
4543.54 2065
4544.17 2224
4544.81 2219
4545.44 2280
4546.08 2100
4546.72 2095
4547.35 2129
4547.99 2107
4548.62 2165
4549.26 2034
4549.90 2220
4550.53 2184
4551.17 2038
4551.80 2072
4552.44 2271
4553.08 2108
4553.71 2131
4554.35 1987
4554.99 2092
4555.62 2001
4556.26 1957
4556.90 2087
4557.53 1997
4558.17 2096
4558.81 2051
4559.44 1978
4560.08 2067
4560.72 2012
4561.35 2189
4561.99 2190
4562.63 2063
4563.27 2270
4563.90 2194
4564.54 2191
4565.18 2458
4565.81 2337
4566.45 2423
4567.09 2342
4567.73 2359
4568.36 2447
4569.00 2419
4569.64 2407
4570.28 2464
4570.91 2366
4571.55 2560
4572.19 2593
4572.83 2390
4573.47 2370
4574.10 2463
4574.74 2092
4575.38 2186
4576.02 2260
4576.66 2335
4577.29 2108
4577.93 1949
4578.57 2020
4579.21 2032
4579.85 2094
4580.49 2127
4581.12 2170
4581.76 2081
4582.40 1922
4583.04 1916
4583.68 1934
4584.32 2033
4584.95 2222
4585.59 2156
4586.23 2013
4586.87 2010
4587.51 1939
4588.15 1953
4588.79 2188
4589.43 2215
4590.07 2272
4590.70 2303
4591.34 2409
4591.98 2518
4592.62 2564
4593.26 2445
4593.90 2320
4594.54 2333
4595.18 2373
4595.82 2329
4596.46 2338
4597.10 2192
4597.74 2238
4598.38 2043
4599.02 2127
4599.66 2145
4600.30 1926
4600.93 2121
4601.57 2104
4602.21 2145
4602.85 2066
4603.49 2073
4604.13 2080
4604.77 2193
4605.41 2059
4606.05 2105
4606.69 2174
4607.33 2135
4607.97 2235
4608.62 2137
4609.26 2164
4609.90 2058
4610.54 2052
4611.18 1975
4611.82 2004
4612.46 2060
4613.10 2028
4613.74 2040
4614.38 2007
4615.02 2092
4615.66 2090
4616.30 2058
4616.94 2040
4617.58 2187
4618.22 1997
4618.87 1906
4619.51 2016
4620.15 2059
4620.79 1823
4621.43 1977
4622.07 1974
4622.71 1980
4623.35 2006
4624.00 1876
4624.64 1805
4625.28 1881
4625.92 2001
4626.56 2026
4627.20 2042
4627.84 1880
4628.49 1889
4629.13 1843
4629.77 1869
4630.41 1996
4631.05 1964
4631.69 2065
4632.34 1909
4632.98 2020
4633.62 2085
4634.26 1976
4634.91 1952
4635.55 2083
4636.19 2035
4636.83 2041
4637.47 2044
4638.12 2083
4638.76 2101
4639.40 2186
4640.04 2189
4640.69 2104
4641.33 2015
4641.97 2145
4642.61 2262
4643.26 2066
4643.90 1911
4644.54 2106
4645.18 1949
4645.83 1995
4646.47 2146
4647.11 1956
4647.76 1860
4648.40 2000
4649.04 1970
4649.69 1860
4650.33 1905
4650.97 1937
4651.62 2011
4652.26 2027
4652.90 2079
4653.55 2088
4654.19 2015
4654.83 2009
4655.48 1943
4656.12 1924
4656.76 1961
4657.41 1770
4658.05 1705
4658.69 1936
4659.34 2085
4659.98 1951
4660.63 1834
4661.27 1778
4661.91 1783
4662.56 1801
4663.20 1810
4663.85 1876
4664.49 1851
4665.13 1813
4665.78 1905
4666.42 1754
4667.07 1862
4667.71 1793
4668.36 1873
4669.00 1893
4669.64 1891
4670.29 1807
4670.93 1772
4671.58 1788
4672.22 1992
4672.87 2013
4673.51 2073
4674.16 2012
4674.80 1874
4675.45 1834
4676.09 1800
4676.74 1877
4677.38 2029
4678.03 1863
4678.67 1801
4679.32 1913
4679.96 1855
4680.61 1891
4681.25 1949
4681.90 1935
4682.54 1890
4683.19 1853
4683.84 1916
4684.48 1942
4685.13 1856
4685.77 1944
4686.42 2045
4687.06 2020
4687.71 1953
4688.36 2050
4689.00 2074
4689.65 2145
4690.29 1978
4690.94 1860
4691.58 1996
4692.23 1974
4692.88 2006
4693.52 1999
4694.17 2019
4694.82 2014
4695.46 1915
4696.11 1943
4696.75 1848
4697.40 1915
4698.05 2142
4698.69 2129
4699.34 2214
4699.99 2322
4700.63 2234
4701.28 2153
4701.93 1995
4702.57 2145
4703.22 2127
4703.87 2143
4704.51 2178
4705.16 2060
4705.81 1963
4706.46 2004
4707.10 2011
4707.75 1958
4708.40 1927
4709.04 1936
4709.69 1879
4710.34 1953
4710.99 1964
4711.63 1910
4712.28 2052
4712.93 2058
4713.58 2105
4714.22 2032
4714.87 2021
4715.52 2051
4716.17 2006
4716.81 1941
4717.46 1811
4718.11 1915
4718.76 1915
4719.41 1965
4720.05 1978
4720.70 2080
4721.35 2254
4722.00 2172
4722.65 2110
4723.29 2242
4723.94 2078
4724.59 2110
4725.24 2123
4725.89 2245
4726.54 2158
4727.18 2257
4727.83 2301
4728.48 2083
4729.13 2091
4729.78 2137
4730.43 2110
4731.08 2047
4731.73 1932
4732.37 2019
4733.02 1944
4733.67 1928
4734.32 2080
4734.97 1968
4735.62 1832
4736.27 1865
4736.92 1914
4737.57 1920
4738.22 1835
4738.86 1914
4739.51 1920
4740.16 1979
4740.81 2152
4741.46 1982
4742.11 1823
4742.76 1878
4743.41 1990
4744.06 1963
4744.71 2002
4745.36 2022
4746.01 2047
4746.66 1935
4747.31 2019
4747.96 1951
4748.61 1900
4749.26 2136
4749.91 2080
4750.56 2205
4751.21 2180
4751.86 2163
4752.51 2280
4753.16 2241
4753.81 2325
4754.46 2334
4755.11 2295
4755.76 2197
4756.41 2039
4757.06 2093
4757.71 2132
4758.36 2177
4759.01 2107
4759.67 1994
4760.32 2202
4760.97 2163
4761.62 2202
4762.27 2443
4762.92 2257
4763.57 2197
4764.22 2256
4764.87 2358
4765.52 2230
4766.17 2202
4766.83 2114
4767.48 2144
4768.13 2167
4768.78 2041
4769.43 2131
4770.08 2307
4770.73 2304
4771.39 2166
4772.04 2035
4772.69 2064
4773.34 2137
4773.99 2138
4774.64 2107
4775.30 2042
4775.95 2045
4776.60 2041
4777.25 2174
4777.90 2222
4778.56 2091
4779.21 2096
4779.86 1961
4780.51 1949
4781.16 2011
4781.82 1899
4782.47 2046
4783.12 2109
4783.77 2237
4784.43 2074
4785.08 2041
4785.73 2062
4786.38 2217
4787.04 2203
4787.69 2132
4788.34 2233
4788.99 2028
4789.65 2103
4790.30 2204
4790.95 2094
4791.60 2255
4792.26 2240
4792.91 2101
4793.56 2291
4794.22 2200
4794.87 2133
4795.52 2378
4796.18 2158
4796.83 2038
4797.48 2283
4798.14 2343
4798.79 2293
4799.44 2384
4800.10 2314
4800.75 2320
4801.40 2335
4802.06 2400
4802.71 2335
4803.36 2410
4804.02 2529
4804.67 2399
4805.33 2334
4805.98 2437
4806.63 2309
4807.29 2238
4807.94 2148
4808.59 2392
4809.25 2372
4809.90 2341
4810.56 2091
4811.21 2103
4811.87 2258
4812.52 2317
4813.17 2282
4813.83 2371
4814.48 2375
4815.14 2531
4815.79 2567
4816.45 2546
4817.10 2568
4817.76 2395
4818.41 2442
4819.07 2339
4819.72 2561
4820.38 2656
4821.03 2590
4821.69 2846
4822.34 2774
4823.00 2652
4823.65 2864
4824.31 2731
4824.96 2696
4825.62 2661
4826.27 2491
4826.93 2596
4827.58 2593
4828.24 2607
4828.89 2565
4829.55 2472
4830.20 2495
4830.86 2518
4831.51 2283
4832.17 2496
4832.83 2545
4833.48 2536
4834.14 2538
4834.79 2695
4835.45 2765
4836.10 2741
4836.76 2807
4837.42 3003
4838.07 2818
4838.73 2798
4839.39 2985
4840.04 3041
4840.70 2956
4841.35 3099
4842.01 3001
4842.67 2876
4843.32 2882
4843.98 3018
4844.64 3012
4845.29 2733
4845.95 2779
4846.61 3107
4847.26 3088
4847.92 3182
4848.58 3452
4849.23 3567
4849.89 3516
4850.55 3546
4851.20 3577
4851.86 3581
4852.52 3584
4853.17 3358
4853.83 3364
4854.49 3368
4855.15 3555
4855.80 3815
4856.46 3898
4857.12 4212
4857.78 4019
4858.43 4377
4859.09 4281
4859.75 4364
4860.41 4248
4861.06 4041
4861.72 3834
4862.38 3502
4863.04 3659
4863.69 3557
4864.35 3575
4865.01 3516
4865.67 3519
4866.33 3611
4866.98 3603
4867.64 3675
4868.30 3615
4868.96 3471
4869.62 3357
4870.27 3295
4870.93 3348
4871.59 3246
4872.25 3204
4872.91 3146
4873.57 3310
4874.22 3197
4874.88 3180
4875.54 3164
4876.20 3383
4876.86 3027
4877.52 2957
4878.18 3268
4878.83 3341
4879.49 3341
4880.15 3318
4880.81 3333
4881.47 3274
4882.13 3090
4882.79 3002
4883.45 2873
4884.11 2890
4884.77 2824
4885.43 2793
4886.08 2766
4886.74 2688
4887.40 2626
4888.06 2716
4888.72 2660
4889.38 2614
4890.04 2628
4890.70 2646
4891.36 2616
4892.02 2581
4892.68 2503
4893.34 2549
4894.00 2595
4894.66 2543
4895.32 2402
4895.98 2333
4896.64 2313
4897.30 2307
4897.96 2412
4898.62 2445
4899.28 2511
4899.94 2536
4900.60 2563
4901.26 2539
4901.92 2587
4902.58 2482
4903.24 2548
4903.90 2557
4904.56 2474
4905.22 2290
4905.88 2373
4906.55 2386
4907.21 2465
4907.87 2420
4908.53 2418
4909.19 2196
4909.85 2121
4910.51 2208
4911.17 2213
4911.83 2076
4912.49 2367
4913.15 2325
4913.82 2141
4914.48 2021
4915.14 2082
4915.80 2054
4916.46 2268
4917.12 2134
4917.78 2152
4918.44 2049
4919.11 1927
4919.77 2024
4920.43 2049
4921.09 2060
4921.75 2109
4922.41 1998
4923.08 1922
4923.74 2042
4924.40 1993
4925.06 2061
4925.72 1950
4926.39 1990
4927.05 1977
4927.71 2017
4928.37 1898
4929.03 2010
4929.70 2143
4930.36 1953
4931.02 2038
4931.68 2055
4932.35 2023
4933.01 1889
4933.67 1856
4934.33 1881
4935.00 1924
4935.66 2083
4936.32 1926
4936.98 1883
4937.65 2108
4938.31 2037
4938.97 2043
4939.64 2126
4940.30 1894
4940.96 2151
4941.62 2025
4942.29 1818
4942.95 1905
4943.61 2066
4944.28 1967
4944.94 1849
4945.60 1955
4946.27 1947
4946.93 1960
4947.59 2091
4948.26 1981
4948.92 1874
4949.58 1787
4950.25 1764
4950.91 1778
4951.58 1746
4952.24 1792
4952.90 1738
4953.57 1850
4954.23 1818
4954.90 1730
4955.56 1778
4956.22 1865
4956.89 1977
4957.55 1989
4958.22 1942
4958.88 2047
4959.54 1949
4960.21 2148
4960.87 2057
4961.54 2006
4962.20 2088
4962.87 2125
4963.53 2355
4964.19 2335
4964.86 2315
4965.52 2147
4966.19 2148
4966.85 1999
4967.52 1918
4968.18 1898
4968.85 1860
4969.51 1995
4970.18 1887
4970.84 1952
4971.51 1829
4972.17 1929
4972.84 1821
4973.50 1818
4974.17 1902
4974.83 1930
4975.50 1871
4976.16 1994
4976.83 1851
4977.50 2002
4978.16 1904
4978.83 1877
4979.49 1877
4980.16 1753
4980.82 1842
4981.49 1806
4982.15 1809
4982.82 1775
4983.49 1831
4984.15 1844
4984.82 1735
4985.48 1831
4986.15 1722
4986.82 1759
4987.48 1838
4988.15 1951
4988.81 1850
4989.48 1851
4990.15 1737
4990.81 1812
4991.48 1806
4992.15 1790
4992.81 1731
4993.48 1797
4994.15 1849
4994.81 1700
4995.48 1776
4996.15 1920
4996.81 1960
4997.48 1881
4998.15 1942
4998.81 1933
4999.48 1892
5000.15 1687
5000.81 1828
5001.48 1830
5002.15 1867
5002.82 1747
5003.48 1814
5004.15 1694
5004.82 1590
5005.48 1662
5006.15 1593
5006.82 1796
5007.49 1752
5008.15 1851
5008.82 1714
5009.49 1734
5010.16 1757
5010.82 1799
5011.49 1862
5012.16 1827
5012.83 1872
5013.50 1766
5014.16 1756
5014.83 1770
5015.50 1739
5016.17 1738
5016.84 1769
5017.50 1708
5018.17 1710
5018.84 1755
5019.51 1650
5020.18 1702
5020.84 1691
5021.51 1967
5022.18 1806
5022.85 1885
5023.52 1809
5024.19 1954
5024.86 1945
5025.52 1759
5026.19 1830
5026.86 1869
5027.53 1848
5028.20 1807
5028.87 1701
5029.54 1842
5030.21 1837
5030.88 1621
5031.54 1744
5032.21 1871
5032.88 1911
5033.55 1854
5034.22 1769
5034.89 1698
5035.56 1786
5036.23 1767
5036.90 1751
5037.57 1699
5038.24 1804
5038.91 1698
5039.58 1749
5040.25 1791
5040.92 1680
5041.59 1644
5042.26 1572
5042.92 1715
5043.59 1865
5044.26 1726
5044.93 1769
5045.60 1757
5046.27 1766
5046.94 1671
5047.61 1728
5048.29 1720
5048.96 1731
5049.63 1772
5050.30 1759
5050.97 1695
5051.64 1705
5052.31 1721
5052.98 1753
5053.65 1709
5054.32 1698
5054.99 1647
5055.66 1726
5056.33 1873
5057.00 1797
5057.67 1696
5058.34 1665
5059.01 1653
5059.68 1734
5060.36 1752
5061.03 1673
5061.70 1728
5062.37 1796
5063.04 1790
5063.71 1792
5064.38 1742
5065.05 1730
5065.73 1615
5066.40 1609
5067.07 1686
5067.74 1691
5068.41 1596
5069.08 1620
5069.75 1817
5070.43 1794
5071.10 1724
5071.77 1666
5072.44 1608
5073.11 1785
5073.78 1749
5074.46 1698
5075.13 1823
5075.80 1817
5076.47 1944
5077.14 1800
5077.82 1737
5078.49 1879
5079.16 1894
5079.83 1859
5080.51 1736
5081.18 1765
5081.85 1783
5082.52 1853
5083.20 1916
5083.87 1789
5084.54 1780
5085.21 1807
5085.89 1852
5086.56 1910
5087.23 1740
5087.90 1908
5088.58 2135
5089.25 2067
5089.92 2104
5090.60 2294
5091.27 2124
5091.94 2234
5092.61 2387
5093.29 2205
5093.96 2140
5094.63 2164
5095.31 2216
5095.98 2174
5096.65 2079
5097.33 1893
5098.00 1824
5098.67 1922
5099.35 1828
5100.02 1813
5100.70 1864
5101.37 1818
5102.04 1765
5102.72 1861
5103.39 1867
5104.06 1744
5104.74 1762
5105.41 1745
5106.09 1644
5106.76 1632
5107.43 1708
5108.11 1665
5108.78 1755
5109.46 1782
5110.13 1758
5110.81 1871
5111.48 1753
5112.15 1821
5112.83 1793
5113.50 1757
5114.18 1720
5114.85 1615
5115.53 1708
5116.20 1755
5116.88 1730
5117.55 1916
5118.23 1933
5118.90 1986
5119.58 2056
5120.25 2168
5120.93 2082
5121.60 2348
5122.28 2111
5122.95 1973
5123.63 2037
5124.30 1962
5124.98 1824
5125.65 1809
5126.33 1831
5127.00 1882
5127.68 1840
5128.35 1778
5129.03 1854
5129.70 1869
5130.38 1942
5131.06 1995
5131.73 1809
5132.41 1876
5133.08 1800
5133.76 1913
5134.43 1812
5135.11 1869
5135.79 1738
5136.46 1781
5137.14 1760
5137.81 1681
5138.49 1723
5139.17 1977
5139.84 1778
5140.52 1753
5141.20 1799
5141.87 1909
5142.55 1839
5143.22 1877
5143.90 1757
5144.58 1629
5145.25 1649
5145.93 1746
5146.61 1814
5147.28 1774
5147.96 1722
5148.64 1677
5149.31 1701
5149.99 1627
5150.67 1678
5151.35 1690
5152.02 1627
5152.70 1728
5153.38 1628
5154.05 1578
5154.73 1690
5155.41 1594
5156.09 1642
5156.76 1625
5157.44 1736
5158.12 1826
5158.80 1873
5159.47 1858
5160.15 1906
5160.83 1908
5161.51 1931
5162.18 1835
5162.86 1718
5163.54 1799
5164.22 1750
5164.89 1660
5165.57 1750
5166.25 1854
5166.93 1915
5167.61 1689
5168.28 1708
5168.96 1824
5169.64 1761
5170.32 1578
5171.00 1750
5171.68 1726
5172.35 1723
5173.03 1727
5173.71 1723
5174.39 1637
5175.07 1701
5175.75 1643
5176.43 1632
5177.10 1653
5177.78 1686
5178.46 1715
5179.14 1668
5179.82 1745
5180.50 1695
5181.18 1574
5181.86 1630
5182.53 1687
5183.21 1722
5183.89 1714
5184.57 1710
5185.25 1621
5185.93 1660
5186.61 1720
5187.29 1615
5187.97 1511
5188.65 1690
5189.33 1564
5190.01 1483
5190.69 1651
5191.37 1611
5192.05 1492
5192.73 1576
5193.41 1587
5194.09 1712
5194.77 1597
5195.45 1694
5196.12 1662
5196.80 1638
5197.48 1580
5198.17 1587
5198.85 1628
5199.53 1656
5200.21 1490
5200.89 1554
5201.57 1552
5202.25 1564
5202.93 1533
5203.61 1669
5204.29 1723
5204.97 1658
5205.65 1604
5206.33 1516
5207.01 1493
5207.69 1579
5208.37 1698
5209.05 1800
5209.73 1693
5210.41 1741
5211.09 1617
5211.78 1644
5212.46 1638
5213.14 1751
5213.82 1722
5214.50 1703
5215.18 1600
5215.86 1704
5216.54 1813
5217.22 1665
5217.91 1699
5218.59 1691
5219.27 1641
5219.95 1772
5220.63 1703
5221.31 1648
5222.00 1780
5222.68 1775
5223.36 1793
5224.04 1674
5224.72 1661
5225.40 1747
5226.09 1634
5226.77 1599
5227.45 1695
5228.13 1621
5228.81 1591
5229.50 1624
5230.18 1520
5230.86 1719
5231.54 1732
5232.22 1727
5232.91 1693
5233.59 1671
5234.27 1653
5234.95 1873
5235.64 1820
5236.32 1734
5237.00 1777
5237.68 1712
5238.37 1794
5239.05 1824
5239.73 1689
5240.42 1834
5241.10 1973
5241.78 1912
5242.46 1886
5243.15 1920
5243.83 1881
5244.51 1859
5245.20 1787
5245.88 1787
5246.56 1684
5247.25 1751
5247.93 1829
5248.61 1999
5249.30 1991
5249.98 1971
5250.66 1827
5251.35 1876
5252.03 1835
5252.71 1898
5253.40 1774
5254.08 1652
5254.77 1764
5255.45 1721
5256.13 1724
5256.82 1677
5257.50 1658
5258.18 1560
5258.87 1589
5259.55 1596
5260.24 1629
5260.92 1716
5261.61 1603
5262.29 1620
5262.97 1710
5263.66 1784
5264.34 1765
5265.03 1697
5265.71 1572
5266.40 1708
5267.08 1807
5267.76 1682
5268.45 1708
5269.13 1688
5269.82 1658
5270.50 1707
5271.19 1662
5271.87 1669
5272.56 1710
5273.24 1718
5273.93 1841
5274.61 1763
5275.30 1726
5275.98 1741
5276.67 1683
5277.35 1587
5278.04 1654
5278.72 1762
5279.41 1755
5280.10 1652
5280.78 1730
5281.47 1677
5282.15 1670
5282.84 1743
5283.52 1703
5284.21 1767
5284.89 1640
5285.58 1779
5286.27 1840
5286.95 1695
5287.64 1691
5288.32 1618
5289.01 1725
5289.70 1721
5290.38 1734
5291.07 1680
5291.75 1541
5292.44 1564
5293.13 1689
5293.81 1693
5294.50 1737
5295.19 1603
5295.87 1616
5296.56 1655
5297.24 1686
5297.93 1750
5298.62 1849
5299.30 1897
5299.99 1829
5300.68 1858
5301.36 1989
5302.05 2001
5302.74 2017
5303.43 1938
5304.11 1941
5304.80 1991
5305.49 1951
5306.17 1814
5306.86 1947
5307.55 2008
5308.24 1928
5308.92 1912
5309.61 1967
5310.30 1811
5310.98 1921
5311.67 1962
5312.36 1853
5313.05 1991
5313.73 2223
5314.42 2093
5315.11 2259
5315.80 2288
5316.49 2134
5317.17 2217
5317.86 2048
5318.55 2251
5319.24 2146
5319.92 2113
5320.61 2033
5321.30 2150
5321.99 2248
5322.68 2202
5323.37 2068
5324.05 2067
5324.74 1987
5325.43 1934
5326.12 1792
5326.81 1734
5327.50 1855
5328.18 1866
5328.87 1733
5329.56 1900
5330.25 1837
5330.94 1769
5331.63 1769
5332.32 1757
5333.01 1771
5333.69 1798
5334.38 1742
5335.07 1760
5335.76 1760
5336.45 1723
5337.14 1643
5337.83 1815
5338.52 1777
5339.21 1738
5339.90 1857
5340.59 1848
5341.27 1852
5341.96 1830
5342.65 1820
5343.34 1802
5344.03 1851
5344.72 1722
5345.41 1754
5346.10 1892
5346.79 2019
5347.48 1985
5348.17 2197
5348.86 2288
5349.55 2339
5350.24 2471
5350.93 2541
5351.62 2605
5352.31 2602
5353.00 2439
5353.69 2310
5354.38 2404
5355.07 2221
5355.76 2066
5356.45 2065
5357.14 1911
5357.83 1871
5358.52 1914
5359.21 1785
5359.90 1989
5360.60 1778
5361.29 1763
5361.98 1961
5362.67 1891
5363.36 1861
5364.05 1800
5364.74 1782
5365.43 1902
5366.12 1827
5366.81 1752
5367.50 1735
5368.19 1657
5368.89 1722
5369.58 1673
5370.27 1571
5370.96 1559
5371.65 1685
5372.34 1588
5373.03 1634
5373.73 1577
5374.42 1736
5375.11 1592
5375.80 1709
5376.49 1624
5377.18 1618
5377.87 1685
5378.57 1668
5379.26 1669
5379.95 1665
5380.64 1658
5381.33 1695
5382.03 1569
5382.72 1595
5383.41 1595
5384.10 1700
5384.79 1730
5385.49 1704
5386.18 1690
5386.87 1649
5387.56 1748
5388.26 1797
5388.95 1953
5389.64 1936
5390.33 1864
5391.03 1883
5391.72 1854
5392.41 1728
5393.10 1795
5393.80 1844
5394.49 1900
5395.18 1829
5395.88 1686
5396.57 1820
5397.26 1619
5397.95 1783
5398.65 1709
5399.34 1646
5400.03 1745
5400.73 1677
5401.42 1681
5402.11 1720
5402.81 1635
5403.50 1642
5404.19 1690
5404.89 1755
5405.58 1625
5406.27 1640
5406.97 1811
5407.66 1760
5408.36 1644
5409.05 1719
5409.74 1808
5410.44 1822
5411.13 1833
5411.82 1722
5412.52 1756
5413.21 1709
5413.91 1667
5414.60 1625
5415.29 1679
5415.99 1829
5416.68 1759
5417.38 1695
5418.07 1764
5418.77 1793
5419.46 1766
5420.15 1733
5420.85 1791
5421.54 1865
5422.24 1872
5422.93 1784
5423.63 1896
5424.32 1794
5425.02 1780
5425.71 1852
5426.41 1852
5427.10 1893
5427.80 1774
5428.49 1727
5429.19 1831
5429.88 1769
5430.58 1847
5431.27 2030
5431.97 1842
5432.66 1912
5433.36 1841
5434.05 1732
5434.75 1799
5435.44 1813
5436.14 1844
5436.83 1672
5437.53 1871
5438.23 1955
5438.92 1908
5439.62 1899
5440.31 1772
5441.01 1664
5441.70 1946
5442.40 1905
5443.10 2004
5443.79 1863
5444.49 2092
5445.18 2006
5445.88 2122
5446.58 2071
5447.27 2024
5447.97 2284
5448.67 2248
5449.36 2356
5450.06 2376
5450.75 2238
5451.45 2325
5452.15 2225
5452.84 2221
5453.54 2189
5454.24 2144
5454.93 2025
5455.63 2032
5456.33 1971
5457.02 2031
5457.72 1972
5458.42 1951
5459.11 1949
5459.81 2049
5460.51 2149
5461.21 2140
5461.90 2209
5462.60 2236
5463.30 2383
5463.99 2364
5464.69 2344
5465.39 2436
5466.09 2425
5466.78 2309
5467.48 2214
5468.18 2278
5468.88 2155
5469.57 2167
5470.27 2063
5470.97 2260
5471.67 2139
5472.37 2111
5473.06 2162
5473.76 2223
5474.46 2275
5475.16 2269
5475.85 2066
5476.55 2194
5477.25 2398
5477.95 2609
5478.65 2675
5479.35 2961
5480.04 3147
5480.74 3343
5481.44 3374
5482.14 3244
5482.84 3138
5483.54 3007
5484.23 2757
5484.93 2782
5485.63 2685
5486.33 2765
5487.03 2633
5487.73 2560
5488.43 2627
5489.13 2608
5489.82 2540
5490.52 2531
5491.22 2451
5491.92 2577
5492.62 2476
5493.32 2433
5494.02 2723
5494.72 2812
5495.42 2663
5496.12 2837
5496.82 2794
5497.52 2959
5498.21 3030
5498.91 3390
5499.61 3598
5500.31 4045
5501.01 4294
5501.71 4411
5502.41 4486
5503.11 4282
5503.81 3927
5504.51 3556
5505.21 3467
5505.91 3071
5506.61 2866
5507.31 2611
5508.01 2657
5508.71 2664
5509.41 2612
5510.11 2466
5510.81 2405
5511.51 2389
5512.21 2372
5512.91 2400
5513.61 2518
5514.31 2676
5515.01 2490
5515.72 2429
5516.42 2533
5517.12 2444
5517.82 2392
5518.52 2538
5519.22 2521
5519.92 2480
5520.62 2500
5521.32 2498
5522.02 2510
5522.72 2396
5523.42 2275
5524.13 2179
5524.83 2102
5525.53 2154
5526.23 2283
5526.93 2126
5527.63 2100
5528.33 2127
5529.03 2071
5529.74 1984
5530.44 2174
5531.14 2032
5531.84 1996
5532.54 1995
5533.24 2052
5533.95 2163
5534.65 2219
5535.35 2161
5536.05 1990
5536.75 1938
5537.45 1897
5538.16 2059
5538.86 2059
5539.56 2074
5540.26 2141
5540.96 2195
5541.67 1977
5542.37 1972
5543.07 1995
5543.77 2078
5544.48 2064
5545.18 2084
5545.88 2044
5546.58 1997
5547.29 2030
5547.99 2004
5548.69 1831
5549.39 1889
5550.10 1852
5550.80 1975
5551.50 2107
5552.21 1906
5552.91 1941
5553.61 1918
5554.31 2008
5555.02 1963
5555.72 1885
5556.42 1836
5557.13 1726
5557.83 1965
5558.53 1931
5559.24 1928
5559.94 1838
5560.64 1831
5561.35 1880
5562.05 1840
5562.75 1865
5563.46 1763
5564.16 1963
5564.86 1929
5565.57 1955
5566.27 1953
5566.98 1996
5567.68 2049
5568.38 2011
5569.09 1806
5569.79 1894
5570.50 1820
5571.20 1811
5571.90 1818
5572.61 1845
5573.31 1790
5574.02 1730
5574.72 1748
5575.42 1758
5576.13 1743
5576.83 1867
5577.54 1783
5578.24 1889
5578.95 1882
5579.65 1746
5580.36 1689
5581.06 1790
5581.77 1734
5582.47 1684
5583.18 1729
5583.88 1915
5584.59 1748
5585.29 1860
5586.00 1843
5586.70 1841
5587.41 1779
5588.11 1703
5588.82 1734
5589.52 1631
5590.23 1620
5590.93 1698
5591.64 1664
5592.34 1683
5593.05 1802
5593.75 1745
5594.46 1752
5595.16 1777
5595.87 1817
5596.58 1751
5597.28 1732
5597.99 1744
5598.69 1836
5599.40 1725
5600.10 1585
5600.81 1576
5601.52 1648
5602.22 1713
5602.93 1691
5603.64 1620
5604.34 1705
5605.05 1768
5605.75 1665
5606.46 1716
5607.17 1651
5607.87 1667
5608.58 1673
5609.29 1641
5609.99 1627
5610.70 1589
5611.41 1621
5612.11 1605
5612.82 1772
5613.53 1681
5614.23 1597
5614.94 1672
5615.65 1720
5616.35 1652
5617.06 1691
5617.77 1620
5618.47 1661
5619.18 1806
5619.89 1697
5620.60 1616
5621.30 1566
5622.01 1661
5622.72 1784
5623.42 1672
5624.13 1519
5624.84 1635
5625.55 1780
5626.25 1700
5626.96 1712
5627.67 1735
5628.38 1842
5629.09 1619
5629.79 1648
5630.50 1604
5631.21 1670
5631.92 1675
5632.62 1606
5633.33 1768
5634.04 1736
5634.75 1530
5635.46 1674
5636.16 1887
5636.87 1672
5637.58 1825
5638.29 1756
5639.00 1890
5639.71 1849
5640.41 1808
5641.12 1681
5641.83 1809
5642.54 1775
5643.25 1670
5643.96 1666
5644.67 1888
5645.38 1723
5646.08 1607
5646.79 1796
5647.50 1630
5648.21 1573
5648.92 1659
5649.63 1700
5650.34 1746
5651.05 1734
5651.76 1739
5652.47 1641
5653.17 1622
5653.88 1729
5654.59 1641
5655.30 1582
5656.01 1770
5656.72 1782
5657.43 1635
5658.14 1693
5658.85 1884
5659.56 1791
5660.27 1737
5660.98 1739
5661.69 1782
5662.40 1753
5663.11 1756
5663.82 1775
5664.53 1646
5665.24 1569
5665.95 1739
5666.66 1688
5667.37 1692
5668.08 1861
5668.79 1834
5669.50 1846
5670.21 1967
5670.92 1840
5671.63 1881
5672.34 1871
5673.05 1955
5673.76 1870
5674.47 1838
5675.18 1872
5675.89 1878
5676.60 1764
5677.31 1757
5678.03 1666
5678.74 1619
5679.45 1578
5680.16 1641
5680.87 1724
5681.58 1659
5682.29 1636
5683.00 1689
5683.71 1739
5684.42 1725
5685.14 1633
5685.85 1811
5686.56 1632
5687.27 1637
5687.98 1589
5688.69 1815
5689.40 1743
5690.12 1626
5690.83 1570
5691.54 1576
5692.25 1586
5692.96 1610
5693.67 1619
5694.39 1760
5695.10 1803
5695.81 1622
5696.52 1594
5697.23 1620
5697.95 1699
5698.66 1600
5699.37 1530
5700.08 1494
5700.79 1531
5701.51 1685
5702.22 1657
5702.93 1708
5703.64 1587
5704.36 1561
5705.07 1644
5705.78 1600
5706.49 1626
5707.21 1619
5707.92 1578
5708.63 1631
5709.35 1637
5710.06 1600
5710.77 1759
5711.48 1754
5712.20 1665
5712.91 1673
5713.62 1486
5714.34 1562
5715.05 1589
5715.76 1538
5716.48 1537
5717.19 1569
5717.90 1798
5718.61 1661
5719.33 1642
5720.04 1710
5720.76 1748
5721.47 1664
5722.18 1694
5722.90 1728
5723.61 1697
5724.32 1734
5725.04 1726
5725.75 1584
5726.46 1623
5727.18 1626
5727.89 1693
5728.61 1726
5729.32 1766
5730.03 1791
5730.75 1634
5731.46 1764
5732.18 1717
5732.89 1542
5733.61 1627
5734.32 1599
5735.03 1612
5735.75 1637
5736.46 1573
5737.18 1605
5737.89 1664
5738.61 1602
5739.32 1642
5740.04 1713
5740.75 1768
5741.47 1773
5742.18 1691
5742.89 1613
5743.61 1533
5744.32 1613
5745.04 1648
5745.75 1669
5746.47 1782
5747.19 1689
5747.90 1660
5748.62 1667
5749.33 1676
5750.05 1786
5750.76 1757
5751.48 1689
5752.19 1702
5752.91 1724
5753.62 1855
5754.34 1824
5755.05 1953
5755.77 1954
5756.49 1843
5757.20 1793
5757.92 1999
5758.63 2020
5759.35 2036
5760.06 1870
5760.78 1905
5761.50 1850
5762.21 1884
5762.93 1875
5763.65 1937
5764.36 2109
5765.08 1940
5765.79 1895
5766.51 2126
5767.23 2040
5767.94 2069
5768.66 2512
5769.38 2683
5770.09 2976
5770.81 3232
5771.53 3169
5772.24 3119
5772.96 2944
5773.68 3011
5774.39 2676
5775.11 2471
5775.83 2333
5776.54 2167
5777.26 2197
5777.98 2109
5778.69 2174
5779.41 2278
5780.13 2234
5780.85 2290
5781.56 2277
5782.28 2312
5783.00 2260
5783.72 2262
5784.43 2138
5785.15 2221
5785.87 2073
5786.59 2162
5787.30 2009
5788.02 2151
5788.74 2243
5789.46 2154
5790.17 2210
5790.89 2128
5791.61 2069
5792.33 1991
5793.05 1956
5793.76 2059
5794.48 2075
5795.20 2092
5795.92 2047
5796.64 2061
5797.35 2077
5798.07 2042
5798.79 2053
5799.51 1879
5800.23 2195
5800.95 2262
5801.66 2147
5802.38 2296
5803.10 2163
5803.82 2269
5804.54 2195
5805.26 2004
5805.98 1973
5806.70 1955
5807.41 1910
5808.13 1849
5808.85 1842
5809.57 1940
5810.29 1994
5811.01 2019
5811.73 1964
5812.45 1923
5813.17 1848
5813.89 1780
5814.61 1680
5815.32 1868
5816.04 1968
5816.76 1950
5817.48 1827
5818.20 1956
5818.92 1838
5819.64 1927
5820.36 1869
5821.08 1976
5821.80 2018
5822.52 2005
5823.24 1832
5823.96 1869
5824.68 1814
5825.40 1920
5826.12 1913
5826.84 1879
5827.56 1843
5828.28 1864
5829.00 1824
5829.72 1957
5830.44 1792
5831.16 1991
5831.88 1910
5832.60 1856
5833.32 1821
5834.04 1798
5834.76 1820
5835.48 1947
5836.21 1886
5836.93 1904
5837.65 1821
5838.37 1714
5839.09 1729
5839.81 1776
5840.53 1777
5841.25 1788
5841.97 1773
5842.69 1816
5843.41 1759
5844.14 1819
5844.86 1827
5845.58 1756
5846.30 1741
5847.02 1711
5847.74 1810
5848.46 1847
5849.18 1764
5849.91 1659
5850.63 1605
5851.35 1869
5852.07 1769
5852.79 1830
5853.51 1708
5854.24 1705
5854.96 1700
5855.68 1801
5856.40 1830
5857.12 1842
5857.85 1784
5858.57 1864
5859.29 1857
5860.01 1687
5860.73 1751
5861.46 1703
5862.18 1788
5862.90 1785
5863.62 1809
5864.35 1789
5865.07 1716
5865.79 1774
5866.51 1917
5867.24 1886
5867.96 1762
5868.68 1872
5869.40 1826
5870.13 1985
5870.85 1857
5871.57 1796
5872.29 1772
5873.02 1792
5873.74 1934
5874.46 1934
5875.19 1818
5875.91 1837
5876.63 1999
5877.36 1976
5878.08 1791
5878.80 1835
5879.53 1940
5880.25 1999
5880.97 2093
5881.70 2024
5882.42 1924
5883.14 1870
5883.87 1918
5884.59 1933
5885.31 1897
5886.04 1916
5886.76 1845
5887.49 1850
5888.21 1917
5888.93 1903
5889.66 1927
5890.38 1939
5891.11 1944
5891.83 2125
5892.55 2107
5893.28 1902
5894.00 1890
5894.73 1953
5895.45 1933
5896.17 2008
5896.90 2136
5897.62 2107
5898.35 2128
5899.07 1944
5899.80 2080
5900.52 1943
5901.25 2015
5901.97 1996
5902.70 2022
5903.42 2088
5904.15 2027
5904.87 1846
5905.60 1903
5906.32 2014
5907.05 2104
5907.77 2126
5908.50 2111
5909.22 2081
5909.95 2038
5910.67 2112
5911.40 2185
5912.12 2183
5912.85 2211
5913.57 2071
5914.30 2116
5915.02 2142
5915.75 2256
5916.47 2310
5917.20 2342
5917.93 2270
5918.65 2416
5919.38 2362
5920.10 2233
5920.83 2351
5921.55 2236
5922.28 2321
5923.01 2267
5923.73 2393
5924.46 2476
5925.18 2413
5925.91 2326
5926.64 2366
5927.36 2459
5928.09 2428
5928.82 2434
5929.54 2609
5930.27 2562
5931.00 2520
5931.72 2587
5932.45 2582
5933.18 2718
5933.90 2666
5934.63 2819
5935.36 2789
5936.08 2668
5936.81 2608
5937.54 2687
5938.26 2849
5938.99 2890
5939.72 2911
5940.44 3183
5941.17 3139
5941.90 3176
5942.63 3283
5943.35 3135
5944.08 3063
5944.81 3118
5945.53 3281
5946.26 3304
5946.99 3406
5947.72 3392
5948.44 3559
5949.17 3429
5949.90 3571
5950.63 3812
5951.36 3850
5952.08 3968
5952.81 4047
5953.54 4425
5954.27 4602
5954.99 4797
5955.72 4808
5956.45 4567
5957.18 4322
5957.91 4203
5958.63 4231
5959.36 4234
5960.09 4119
5960.82 4031
5961.55 4149
5962.28 4375
5963.00 4268
5963.73 4336
5964.46 4722
5965.19 4981
5965.92 5302
5966.65 5695
5967.38 5932
5968.11 6132
5968.83 5969
5969.56 5735
5970.29 5535
5971.02 5727
5971.75 5622
5972.48 5285
5973.21 5273
5973.94 5092
5974.67 4960
5975.40 4985
5976.12 5156
5976.85 5279
5977.58 5313
5978.31 5497
5979.04 5568
5979.77 5678
5980.50 5782
5981.23 5766
5981.96 5766
5982.69 5983
5983.42 6038
5984.15 6068
5984.88 5969
5985.61 6283
5986.34 6146
5987.07 6137
5987.80 6220
5988.53 6123
5989.26 6292
5989.99 6291
5990.72 6379
5991.45 6473
5992.18 6308
5992.91 6509
5993.64 6918
5994.37 6733
5995.10 6717
5995.83 6859
5996.56 6954
5997.29 6987
5998.02 7086
5998.75 7199
5999.48 7160
6000.21 7224
6000.95 6915
6001.68 6722
6002.41 6609
6003.14 6622
6003.87 6295
6004.60 6296
6005.33 6323
6006.06 6352
6006.79 6430
6007.52 6935
6008.26 7314
6008.99 7855
6009.72 8855
6010.45 10552
6011.18 11759
6011.91 13052
6012.64 15006
6013.38 16644
6014.11 17465
6014.84 17626
6015.57 17081
6016.30 16446
6017.03 15527
6017.77 13906
6018.50 12355
6019.23 10628
6019.96 9714
6020.69 8549
6021.42 7644
6022.16 6968
6022.89 6387
6023.62 5997
6024.35 5652
6025.09 5597
6025.82 5366
6026.55 5330
6027.28 5544
6028.02 5536
6028.75 5477
6029.48 5601
6030.21 5848
6030.95 5719
6031.68 5604
6032.41 5430
6033.14 5444
6033.88 5149
6034.61 4830
6035.34 4845
6036.07 4778
6036.81 4873
6037.54 4976
6038.27 4830
6039.01 5024
6039.74 5016
6040.47 4966
6041.21 5111
6041.94 5039
6042.67 4993
6043.41 5281
6044.14 5172
6044.87 5319
6045.61 5560
6046.34 5526
6047.07 5615
6047.81 5616
6048.54 5760
6049.27 6207
6050.01 6242
6050.74 6593
6051.48 6935
6052.21 7307
6052.94 7588
6053.68 7744
6054.41 7715
6055.15 7593
6055.88 7280
6056.61 6754
6057.35 6381
6058.08 6067
6058.82 5914
6059.55 5621
6060.29 5422
6061.02 5255
6061.75 5319
6062.49 5344
6063.22 5288
6063.96 5314
6064.69 4912
6065.43 5025
6066.16 5058
6066.90 4975
6067.63 4841
6068.37 4895
6069.10 4875
6069.84 4744
6070.57 4917
6071.31 4934
6072.04 4807
6072.78 4701
6073.51 4619
6074.25 4542
6074.98 4472
6075.72 4593
6076.45 4469
6077.19 4312
6077.92 4418
6078.66 4184
6079.39 4182
6080.13 4195
6080.87 4231
6081.60 4273
6082.34 4146
6083.07 4168
6083.81 4253
6084.54 4078
6085.28 4064
6086.02 4262
6086.75 4228
6087.49 4047
6088.22 4232
6088.96 4284
6089.70 4480
6090.43 4580
6091.17 4707
6091.91 4737
6092.64 4710
6093.38 4553
6094.11 4382
6094.85 4233
6095.59 4327
6096.32 4288
6097.06 4150
6097.80 4078
6098.53 4004
6099.27 3928
6100.01 3948
6100.74 3983
6101.48 3758
6102.22 3743
6102.96 3815
6103.69 3809
6104.43 3812
6105.17 3765
6105.90 3764
6106.64 3640
6107.38 3657
6108.12 3850
6108.85 3725
6109.59 3720
6110.33 3734
6111.06 3654
6111.80 4073
6112.54 3857
6113.28 3748
6114.01 3856
6114.75 3816
6115.49 3694
6116.23 3896
6116.97 3815
6117.70 3970
6118.44 3946
6119.18 3987
6119.92 3824
6120.66 3940
6121.39 4025
6122.13 4064
6122.87 4057
6123.61 3978
6124.35 3844
6125.08 4086
6125.82 4203
6126.56 3908
6127.30 3944
6128.04 4131
6128.78 4029
6129.52 4121
6130.25 4268
6130.99 4447
6131.73 4393
6132.47 4346
6133.21 4271
6133.95 4186
6134.69 4392
6135.43 4360
6136.16 4314
6136.90 4318
6137.64 4337
6138.38 4526
6139.12 4691
6139.86 4739
6140.60 4661
6141.34 4815
6142.08 4963
6142.82 5011
6143.56 4867
6144.30 4804
6145.04 4933
6145.77 4939
6146.51 4657
6147.25 4660
6147.99 4764
6148.73 4813
6149.47 4694
6150.21 4749
6150.95 4799
6151.69 4584
6152.43 4780
6153.17 4935
6153.91 5105
6154.65 4981
6155.39 4907
6156.13 5071
6156.87 4906
6157.61 5110
6158.35 5260
6159.09 5303
6159.83 5101
6160.58 5154
6161.32 5360
6162.06 5273
6162.80 5590
6163.54 5551
6164.28 5882
6165.02 6035
6165.76 6114
6166.50 6445
6167.24 6439
6167.98 6526
6168.72 6640
6169.46 6669
6170.20 6963
6170.95 7031
6171.69 6826
6172.43 6569
6173.17 6504
6173.91 6438
6174.65 6355
6175.39 6412
6176.13 6119
6176.88 6358
6177.62 6659
6178.36 6726
6179.10 7192
6179.84 7786
6180.58 8815
6181.33 10039
6182.07 11917
6182.81 13525
6183.55 15106
6184.29 15611
6185.03 15476
6185.78 15062
6186.52 14283
6187.26 13044
6188.00 12184
6188.74 10531
6189.49 9631
6190.23 8678
6190.97 8115
6191.71 7746
6192.46 7420
6193.20 7305
6193.94 7225
6194.68 6998
6195.43 6880
6196.17 7066
6196.91 7258
6197.65 7082
6198.40 7059
6199.14 7230
6199.88 7269
6200.62 7147
6201.37 7033
6202.11 6955
6202.85 6652
6203.60 6896
6204.34 7165
6205.08 7579
6205.83 8394
6206.57 9726
6207.31 11391
6208.06 13693
6208.80 16085
6209.54 17965
6210.29 19291
6211.03 19438
6211.77 19047
6212.52 17838
6213.26 15956
6214.00 14103
6214.75 12394
6215.49 11135
6216.23 9253
6216.98 8238
6217.72 7283
6218.47 6833
6219.21 6789
6219.95 6474
6220.70 6474
6221.44 6761
6222.19 6562
6222.93 6470
6223.67 6446
6224.42 6639
6225.16 6626
6225.91 6778
6226.65 6376
6227.40 6259
6228.14 6157
6228.89 5879
6229.63 5275
6230.37 5092
6231.12 4918
6231.86 4929
6232.61 4891
6233.35 4741
6234.10 4599
6234.84 4916
6235.59 4791
6236.33 4675
6237.08 4643
6237.82 4720
6238.57 4875
6239.31 5024
6240.06 4982
6240.80 5000
6241.55 5008
6242.29 5103
6243.04 5072
6243.79 5151
6244.53 5054
6245.28 5101
6246.02 5397
6246.77 5404
6247.51 5619
6248.26 6019
6249.00 5859
6249.75 5753
6250.50 5471
6251.24 5468
6251.99 5260
6252.73 4903
6253.48 4880
6254.23 4756
6254.97 4875
6255.72 4761
6256.46 4679
6257.21 4623
6257.96 4630
6258.70 4517
6259.45 4529
6260.20 4649
6260.94 4544
6261.69 4448
6262.44 4321
6263.18 4359
6263.93 4187
6264.68 4178
6265.42 4195
6266.17 4007
6266.92 3816
6267.66 3849
6268.41 3825
6269.16 4045
6269.90 3915
6270.65 3931
6271.40 3927
6272.14 3929
6272.89 3909
6273.64 4000
6274.39 3874
6275.13 3870
6275.88 3910
6276.63 4198
6277.38 3836
6278.12 3909
6278.87 4045
6279.62 4017
6280.37 3809
6281.11 3826
6281.86 3617
6282.61 3566
6283.36 3669
6284.10 3568
6284.85 3550
6285.60 3578
6286.35 3551
6287.10 3593
6287.84 3393
6288.59 3502
6289.34 3331
6290.09 3414
6290.84 3272
6291.59 3293
6292.33 3325
6293.08 3229
6293.83 3406
6294.58 3458
6295.33 3191
6296.08 3261
6296.82 3323
6297.57 3268
6298.32 3388
6299.07 3564
6299.82 3303
6300.57 3218
6301.32 3284
6302.07 3065
6302.81 3018
6303.56 3124
6304.31 3179
6305.06 3029
6305.81 3086
6306.56 2928
6307.31 2796
6308.06 2927
6308.81 3011
6309.56 3110
6310.31 3168
6311.06 2948
6311.81 3029
6312.56 2979
6313.30 3023
6314.05 3055
6314.80 3166
6315.55 3227
6316.30 3337
6317.05 3316
6317.80 3369
6318.55 3294
6319.30 3227
6320.05 3298
6320.80 3137
6321.55 3088
6322.30 2957
6323.05 2771
6323.80 2685
6324.55 2873
6325.30 3022
6326.05 2884
6326.80 2800
6327.56 2885
6328.31 2818
6329.06 2847
6329.81 2795
6330.56 2667
6331.31 2786
6332.06 2880
6332.81 2641
6333.56 2734
6334.31 2615
6335.06 2690
6335.81 2738
6336.56 2680
6337.31 2714
6338.07 2669
6338.82 2615
6339.57 2657
6340.32 2559
6341.07 2520
6341.82 2653
6342.57 2607
6343.32 2612
6344.08 2642
6344.83 2536
6345.58 2659
6346.33 2573
6347.08 2761
6347.83 2851
6348.58 2766
6349.34 2741
6350.09 2913
6350.84 2938
6351.59 2876
6352.34 2846
6353.10 2910
6353.85 2724
6354.60 2828
6355.35 2851
6356.10 2766
6356.86 2776
6357.61 2879
6358.36 2961
6359.11 2792
6359.87 2661
6360.62 2678
6361.37 2602
6362.12 2597
6362.87 2565
6363.63 2583
6364.38 2582
6365.13 2473
6365.89 2494
6366.64 2530
6367.39 2378
6368.14 2503
6368.90 2451
6369.65 2549
6370.40 2593
6371.16 2537
6371.91 2542
6372.66 2554
6373.41 2495
6374.17 2383
6374.92 2417
6375.67 2425
6376.43 2521
6377.18 2583
6377.93 2472
6378.69 2577
6379.44 2424
6380.19 2448
6380.95 2572
6381.70 2549
6382.46 2633
6383.21 2642
6383.96 2743
6384.72 2719
6385.47 2566
6386.22 2508
6386.98 2488
6387.73 2650
6388.49 2587
6389.24 2545
6389.99 2648
6390.75 2506
6391.50 2489
6392.26 2545
6393.01 2514
6393.77 2486
6394.52 2624
6395.28 2437
6396.03 2389
6396.78 2478
6397.54 2486
6398.29 2488
6399.05 2556
6399.80 2490
6400.56 2513
6401.31 2516
6402.07 2504
6402.82 2532
6403.58 2497
6404.33 2440
6405.09 2437
6405.84 2447
6406.60 2579
6407.35 2612
6408.11 2380
6408.86 2489
6409.62 2600
6410.37 2669
6411.13 2505
6411.88 2722
6412.64 2681
6413.39 2662
6414.15 2561
6414.91 2688
6415.66 2604
6416.42 2710
6417.17 2597
6417.93 2539
6418.68 2532
6419.44 2499
6420.20 2446
6420.95 2474
6421.71 2575
6422.46 2599
6423.22 2575
6423.98 2478
6424.73 2681
6425.49 2591
6426.24 2579
6427.00 2715
6427.76 2576
6428.51 2534
6429.27 2734
6430.03 2777
6430.78 2778
6431.54 2620
6432.30 2724
6433.05 2754
6433.81 2720
6434.57 2781
6435.32 2722
6436.08 2737
6436.84 2812
6437.59 2683
6438.35 2690
6439.11 2806
6439.87 2805
6440.62 2771
6441.38 2928
6442.14 2997
6442.89 2773
6443.65 2853
6444.41 2884
6445.17 2839
6445.92 2892
6446.68 2816
6447.44 2946
6448.20 2797
6448.95 2994
6449.71 2979
6450.47 3064
6451.23 3026
6451.98 3118
6452.74 3212
6453.50 3157
6454.26 3068
6455.02 3208
6455.77 3143
6456.53 3267
6457.29 3192
6458.05 3229
6458.81 3199
6459.56 3198
6460.32 3147
6461.08 3263
6461.84 3284
6462.60 3342
6463.36 3440
6464.11 3566
6464.87 3746
6465.63 3810
6466.39 3771
6467.15 3750
6467.91 3850
6468.67 3651
6469.43 3557
6470.18 3648
6470.94 3670
6471.70 4027
6472.46 3812
6473.22 3912
6473.98 3854
6474.74 3953
6475.50 3998
6476.26 4023
6477.02 3974
6477.77 4038
6478.53 4309
6479.29 4086
6480.05 4102
6480.81 4174
6481.57 4365
6482.33 4556
6483.09 4718
6483.85 4531
6484.61 4497
6485.37 4711
6486.13 4699
6486.89 4617
6487.65 4718
6488.41 4981
6489.17 4839
6489.93 5015
6490.69 5127
6491.45 5355
6492.21 5596
6492.97 5580
6493.73 5802
6494.49 5760
6495.25 5798
6496.01 5983
6496.77 5918
6497.53 5818
6498.29 5851
6499.05 5905
6499.81 5711
6500.57 5729
6501.33 5797
6502.10 5575
6502.86 5826
6503.62 6064
6504.38 6368
6505.14 6938
6505.90 8733
6506.66 10552
6507.42 12921
6508.18 16102
6508.94 18297
6509.71 19528
6510.47 19750
6511.23 19131
6511.99 17532
6512.75 15399
6513.51 13977
6514.27 12343
6515.03 10773
6515.80 9530
6516.56 8430
6517.32 7735
6518.08 7412
6518.84 7158
6519.60 6931
6520.37 6970
6521.13 6961
6521.89 7013
6522.65 7042
6523.41 7379
6524.18 7412
6524.94 7550
6525.70 7695
6526.46 7979
6527.22 8149
6527.99 8329
6528.75 8214
6529.51 8195
6530.27 8034
6531.04 7833
6531.80 7752
6532.56 8147
6533.32 8895
6534.09 10097
6534.85 11850
6535.61 13831
6536.37 16126
6537.14 17731
6537.90 18632
6538.66 18783
6539.42 17724
6540.19 16216
6540.95 14578
6541.71 12993
6542.48 11488
6543.24 9951
6544.00 8935
6544.77 8467
6545.53 7856
6546.29 7751
6547.06 8092
6547.82 8122
6548.58 7857
6549.35 7723
6550.11 7423
6550.87 7439
6551.64 7338
6552.40 7542
6553.16 7542
6553.93 7849
6554.69 7897
6555.46 8399
6556.22 8333
6556.98 8365
6557.75 8170
6558.51 7717
6559.28 7613
6560.04 7066
6560.80 6795
6561.57 6451
6562.33 6480
6563.10 6589
6563.86 6555
6564.63 6292
6565.39 6553
6566.15 6571
6566.92 6442
6567.68 6455
6568.45 6421
6569.21 6487
6569.98 6373
6570.74 6271
6571.51 6444
6572.27 6451
6573.04 6654
6573.80 7130
6574.57 7207
6575.33 7386
6576.10 7341
6576.86 7493
6577.63 7369
6578.39 7182
6579.16 6950
6579.92 6739
6580.69 6517
6581.45 6586
6582.22 6497
6582.98 6519
6583.75 6495
6584.51 6526
6585.28 6571
6586.05 6566
6586.81 6590
6587.58 6352
6588.34 6404
6589.11 6309
6589.87 6360
6590.64 6408
6591.41 6572
6592.17 6746
6592.94 6988
6593.70 7226
6594.47 7755
6595.24 8031
6596.00 8154
6596.77 7860
6597.54 7799
6598.30 7469
6599.07 7141
6599.83 6850
6600.60 6625
6601.37 6432
6602.13 6317
6602.90 6016
6603.67 5864
6604.43 5634
6605.20 5672
6605.97 5473
6606.73 5525
6607.50 5365
6608.27 5300
6609.04 5274
6609.80 5237
6610.57 5427
6611.34 5512
6612.10 5461
6612.87 5370
6613.64 5448
6614.40 5514
6615.17 5536
6615.94 5414
6616.71 5306
6617.47 5324
6618.24 5282
6619.01 5228
6619.78 5392
6620.54 5504
6621.31 5545
6622.08 5648
6622.85 6040
6623.62 6096
6624.38 5983
6625.15 5833
6625.92 5660
6626.69 5588
6627.46 5523
6628.22 5389
6628.99 5090
6629.76 5115
6630.53 5016
6631.30 5075
6632.06 5246
6632.83 5327
6633.60 5454
6634.37 5761
6635.14 5817
6635.91 5966
6636.67 6133
6637.44 6024
6638.21 6052
6638.98 5948
6639.75 5923
6640.52 6095
6641.29 6073
6642.06 5993
6642.83 6095
6643.59 5894
6644.36 5874
6645.13 5512
6645.90 5195
6646.67 5095
6647.44 4975
6648.21 4807
6648.98 4686
6649.75 4448
6650.52 4465
6651.29 4338
6652.06 4264
6652.82 4072
6653.59 4334
6654.36 4371
6655.13 4146
6655.90 3987
6656.67 3953
6657.44 4057
6658.21 4009
6658.98 4013
6659.75 4119
6660.52 3916
6661.29 3863
6662.06 3909
6662.83 3919
6663.60 3889
6664.37 4009
6665.14 3942
6665.91 4005
6666.68 4035
6667.45 4040
6668.22 3982
6668.99 3991
6669.77 3972
6670.54 4097
6671.31 4236
6672.08 4327
6672.85 4306
6673.62 4227
6674.39 4158
6675.16 4208
6675.93 3973
6676.70 4101
6677.47 4208
6678.24 3999
6679.01 4097
6679.79 4189
6680.56 4314
6681.33 4182
6682.10 4304
6682.87 4325
6683.64 4541
6684.41 4871
6685.18 4823
6685.96 4820
6686.73 4562
6687.50 4463
6688.27 4619
6689.04 4184
6689.81 4088
6690.58 3901
6691.36 3738
6692.13 3849
6692.90 3736
6693.67 3688
6694.44 3571
6695.22 3644
6695.99 3637
6696.76 3601
6697.53 3641
6698.30 3577
6699.08 3652
6699.85 3791
6700.62 3592
6701.39 3517
6702.17 3552
6702.94 3580
6703.71 3518
6704.48 3479
6705.26 3470
6706.03 3280
6706.80 3411
6707.57 3290
6708.35 3362
6709.12 3491
6709.89 3535
6710.66 3586
6711.44 3474
6712.21 3249
6712.98 3220
6713.76 3237
6714.53 3227
6715.30 3277
6716.08 3239
6716.85 3222
6717.62 3193
6718.39 3092
6719.17 3121
6719.94 3075
6720.71 2976
6721.49 2940
6722.26 3033
6723.04 3122
6723.81 3106
6724.58 3150
6725.36 2998
6726.13 3041
6726.90 2985
6727.68 3040
6728.45 2991
6729.23 2936
6730.00 2974
6730.77 2956
6731.55 3079
6732.32 2908
6733.10 3106
6733.87 3018
6734.64 3067
6735.42 3036
6736.19 3029
6736.97 3050
6737.74 2918
6738.52 3068
6739.29 3078
6740.06 2982
6740.84 3001
6741.61 3207
6742.39 3016
6743.16 3021
6743.94 3085
6744.71 3282
6745.49 3249
6746.26 3080
6747.04 3130
6747.81 3232
6748.59 3086
6749.36 3114
6750.14 3110
6750.91 3333
6751.69 3722
6752.46 3813
6753.24 3875
6754.01 3749
6754.79 3706
6755.56 3723
6756.34 3543
6757.12 3583
6757.89 3294
6758.67 3176
6759.44 3375
6760.22 3491
6760.99 3276
6761.77 3202
6762.55 3196
6763.32 3175
6764.10 3095
6764.87 3172
6765.65 3139
6766.43 3188
6767.20 3201
6767.98 3253
6768.75 3117
6769.53 3095
6770.31 3072
6771.08 3065
6771.86 3146
6772.64 2973
6773.41 2935
6774.19 3203
6774.96 3065
6775.74 2936
6776.52 2871
6777.29 2836
6778.07 2863
6778.85 2950
6779.62 3074
6780.40 2937
6781.18 2915
6781.96 2906
6782.73 2821
6783.51 2778
6784.29 2677
6785.06 2876
6785.84 2911
6786.62 3005
6787.40 3003
6788.17 2739
6788.95 2706
6789.73 2764
6790.50 2716
6791.28 2695
6792.06 2721
6792.84 2759
6793.61 2713
6794.39 2675
6795.17 2572
6795.95 2558
6796.73 2523
6797.50 2570
6798.28 2669
6799.06 2736
6799.84 2588
6800.62 2602
6801.39 2704
6802.17 2657
6802.95 2563
6803.73 2610
6804.51 2749
6805.28 2708
6806.06 2669
6806.84 2782
6807.62 2775
6808.40 2652
6809.18 2541
6809.95 2675
6810.73 2651
6811.51 2470
6812.29 2610
6813.07 2561
6813.85 2646
6814.63 2729
6815.41 2665
6816.18 2776
6816.96 2715
6817.74 2650
6818.52 2688
6819.30 2662
6820.08 2590
6820.86 2691
6821.64 2577
6822.42 2630
6823.20 2735
6823.98 2718
6824.76 2784
6825.54 2654
6826.31 2717
6827.09 2779
6827.87 2570
6828.65 2571
6829.43 2538
6830.21 2695
6830.99 2740
6831.77 2676
6832.55 2814
6833.33 2724
6834.11 2877
6834.89 2950
6835.67 2858
6836.45 3056
6837.23 3308
6838.01 3688
6838.79 3860
6839.57 4180
6840.35 4106
6841.13 4102
6841.91 4053
6842.69 3960
6843.47 3504
6844.25 3544
6845.04 3580
6845.82 3311
6846.60 3047
6847.38 3023
6848.16 3133
6848.94 3403
6849.72 3695
6850.50 4049
6851.28 4346
6852.06 4463
6852.84 4404
6853.62 4476
6854.41 4411
6855.19 4083
6855.97 3951
6856.75 3632
6857.53 3363
6858.31 3372
6859.09 3272
6859.87 3127
6860.66 3029
6861.44 2910
6862.22 2860
6863.00 2919
6863.78 2943
6864.56 3050
6865.35 3144
6866.13 3179
6866.91 3186
6867.69 3230
6868.47 3110
6869.25 3226
6870.04 3281
6870.82 3273
6871.60 3289
6872.38 3371
6873.16 3121
6873.95 3196
6874.73 3100
6875.51 3147
6876.29 3328
6877.08 3365
6877.86 3483
6878.64 3629
6879.42 3522
6880.21 3522
6880.99 3726
6881.77 3791
6882.55 3855
6883.34 3884
6884.12 4050
6884.90 3834
6885.69 3845
6886.47 4208
6887.25 4403
6888.03 5004
6888.82 5640
6889.60 6040
6890.38 6119
6891.17 5838
6891.95 5624
6892.73 5158
6893.52 4818
6894.30 4626
6895.08 4327
6895.87 4077
6896.65 3940
6897.43 3784
6898.22 3758
6899.00 3866
6899.78 3856
6900.57 3872
6901.35 3833
6902.14 3967
6902.92 3985
6903.70 4186
6904.49 4013
6905.27 4012
6906.06 4024
6906.84 3861
6907.62 3972
6908.41 3920
6909.19 3919
6909.98 4037
6910.76 3988
6911.54 3840
6912.33 3969
6913.11 4006
6913.90 3800
6914.68 3770
6915.47 3770
6916.25 3682
6917.04 3726
6917.82 3904
6918.61 3912
6919.39 3826
6920.18 3751
6920.96 3742
6921.75 3655
6922.53 3785
6923.32 3949
6924.10 3863
6924.89 3991
6925.67 4098
6926.46 4102
6927.24 3963
6928.03 4278
6928.81 4247
6929.60 4337
6930.38 4361
6931.17 4184
6931.95 4167
6932.74 4229
6933.52 4110
6934.31 4373
6935.10 4392
6935.88 4331
6936.67 4418
6937.45 4660
6938.24 4685
6939.02 4624
6939.81 5021
6940.60 4913
6941.38 5344
6942.17 5723
6942.95 5653
6943.74 5932
6944.53 6028
6945.31 6244
6946.10 6392
6946.89 6287
6947.67 6483
6948.46 6192
6949.25 6153
6950.03 6023
6950.82 5981
6951.61 6007
6952.39 5916
6953.18 5717
6953.97 5561
6954.75 5450
6955.54 5362
6956.33 5528
6957.11 5646
6957.90 5604
6958.69 5690
6959.47 5689
6960.26 5686
6961.05 5845
6961.84 5821
6962.62 5859
6963.41 5918
6964.20 5959
6964.98 6103
6965.77 6397
6966.56 6397
6967.35 6556
6968.13 6967
6968.92 7425
6969.71 7872
6970.50 7847
6971.28 8051
6972.07 8063
6972.86 7946
6973.65 8095
6974.44 8172
6975.22 7963
6976.01 8321
6976.80 8102
6977.59 7847
6978.38 7779
6979.16 8202
6979.95 8420
6980.74 8955
6981.53 9871
6982.32 11543
6983.11 14116
6983.89 17566
6984.68 21560
6985.47 25327
6986.26 27314
6987.05 28232
6987.84 28458
6988.63 27142
6989.41 25460
6990.20 22797
6990.99 20573
6991.78 17734
6992.57 15388
6993.36 12878
6994.15 10583
6994.94 9333
6995.73 8104
6996.52 7248
6997.30 6976
6998.09 6677
6998.88 6472
6999.67 6450
7000.46 6479
7001.25 6409
7002.04 6306
7002.83 6194
7003.62 6223
7004.41 6015
7005.20 6003
7005.99 5520
7006.78 5167
7007.57 5063
7008.36 5072
7009.15 4755
7009.94 4635
7010.73 4872
7011.52 5151
7012.31 5233
7013.10 5299
7013.89 5599
7014.68 5531
7015.47 5487
7016.26 5557
7017.05 5472
7017.84 5528
7018.63 5406
7019.42 5368
7020.21 5622
7021.00 5844
7021.79 6050
7022.58 6151
7023.37 6626
7024.16 7090
7024.95 7553
7025.75 7554
7026.54 7723
7027.33 7482
7028.12 6931
7028.91 6532
7029.70 6340
7030.49 6171
7031.28 5782
7032.07 5361
7032.86 4937
7033.66 4787
7034.45 4771
7035.24 4682
7036.03 4663
7036.82 4686
7037.61 4810
7038.40 4994
7039.20 4948
7039.99 4990
7040.78 5075
7041.57 5245
7042.36 5105
7043.15 4948
7043.95 4875
7044.74 4895
7045.53 5027
7046.32 5029
7047.11 5058
7047.91 5004
7048.70 5045
7049.49 5113
7050.28 5474
7051.07 5522
7051.87 5634
7052.66 5435
7053.45 5385
7054.24 5138
7055.04 4895
7055.83 4934
7056.62 4876
7057.41 4706
7058.21 4710
7059.00 4734
7059.79 5003
7060.58 4998
7061.38 4871
7062.17 4941
7062.96 5243
7063.76 5172
7064.55 5044
7065.34 5078
7066.14 4708
7066.93 4535
7067.72 4390
7068.51 4216
7069.31 4289
7070.10 4165
7070.89 4160
7071.69 3938
7072.48 3731
7073.28 3801
7074.07 3637
7074.86 3626
7075.66 3501
7076.45 3338
7077.24 3543
7078.04 3617
7078.83 3561
7079.62 3521
7080.42 3692
7081.21 3713
7082.01 3487
7082.80 3463
7083.59 3615
7084.39 3467
7085.18 3476
7085.98 3494
7086.77 3712
7087.57 3940
7088.36 3979
7089.15 4002
7089.95 3813
7090.74 3681
7091.54 3726
7092.33 3747
7093.13 3654
7093.92 3517
7094.72 3507
7095.51 3468
7096.31 3256
7097.10 3201
7097.89 3254
7098.69 3035
7099.48 3073
7100.28 3125
7101.07 3097
7101.87 3178
7102.66 3028
7103.46 3019
7104.26 3063
7105.05 2942
7105.85 2825
7106.64 2922
7107.44 2732
7108.23 2789
7109.03 2813
7109.82 2652
7110.62 2720
7111.41 2626
7112.21 2604
7113.01 2525
7113.80 2508
7114.60 2682
7115.39 2517
7116.19 2731
7116.98 2767
7117.78 2734
7118.58 2722
7119.37 2586
7120.17 2472
7120.97 2581
7121.76 2598
7122.56 2604
7123.35 2619
7124.15 2411
7124.95 2535
7125.74 2534
7126.54 2635
7127.34 2661
7128.13 2654
7128.93 2649
7129.73 2640
7130.52 2663
7131.32 2652
7132.12 2701
7132.91 2693
7133.71 2572
7134.51 2555
7135.30 2496
7136.10 2378
7136.90 2381
7137.69 2423
7138.49 2449
7139.29 2348
7140.09 2374
7140.88 2301
7141.68 2424
7142.48 2276
7143.28 2230
7144.07 2260
7144.87 2243
7145.67 2365
7146.47 2279
7147.26 2271
7148.06 2325
7148.86 2153
7149.66 2296
7150.45 2198
7151.25 2057
7152.05 2110
7152.85 2198
7153.65 2157
7154.44 2187
7155.24 2082
7156.04 2118
7156.84 2167
7157.64 2305
7158.43 2340
7159.23 2323
7160.03 2266
7160.83 2133
7161.63 2198
7162.43 2165
7163.22 2115
7164.02 2114
7164.82 2065
7165.62 2208
7166.42 2099
7167.22 2059
7168.02 2001
7168.82 2109
7169.61 2158
7170.41 2039
7171.21 1984
7172.01 2042
7172.81 1874
7173.61 2018
7174.41 1977
7175.21 1958
7176.01 1915
7176.81 1897
7177.61 1926
7178.41 1820
7179.20 1834
7180.00 1837
7180.80 1870
7181.60 1858
7182.40 1850
7183.20 1870
7184.00 1771
7184.80 1840
7185.60 1898
7186.40 1865
7187.20 1795
7188.00 1859
7188.80 1840
7189.60 1774
7190.40 1810
7191.20 1800
7192.00 1743
7192.80 1781
7193.60 1798
7194.40 1796
7195.20 1692
7196.00 1801
7196.80 1793
7197.60 1692
7198.40 1756
7199.20 1801
7200.00 1795
7200.81 1920
7201.61 1826
7202.41 1768
7203.21 1632
7204.01 1663
7204.81 1823
7205.61 1817
7206.41 1773
7207.21 1779
7208.01 1760
7208.81 1775
7209.61 1832
7210.42 1844
7211.22 1768
7212.02 1807
7212.82 1760
7213.62 1713
7214.42 1725
7215.22 1753
7216.03 1752
7216.83 1812
7217.63 1794
7218.43 1770
7219.23 1787
7220.03 1784
7220.83 1821
7221.64 1697
7222.44 1556
7223.24 1765
7224.04 1652
7224.84 1714
7225.65 1792
7226.45 1810
7227.25 1796
7228.05 1764
7228.85 1719
7229.66 1638
7230.46 1647
7231.26 1709
7232.06 1668
7232.87 1704
7233.67 1796
7234.47 1712
7235.27 1828
7236.08 1969
7236.88 1975
7237.68 1829
7238.48 1917
7239.29 1873
7240.09 1837
7240.89 1792
7241.70 1762
7242.50 1789
7243.30 1834
7244.10 1826
7244.91 1862
7245.71 1663
7246.51 1677
7247.32 1706
7248.12 1687
7248.92 1669
7249.73 1763
7250.53 1702
7251.33 1728
7252.14 1739
7252.94 1858
7253.74 1944
7254.55 1870
7255.35 1740
7256.15 1824
7256.96 1722
7257.76 1742
7258.57 1792
7259.37 1836
7260.17 1807
7260.98 1788
7261.78 1705
7262.59 1720
7263.39 1852
7264.19 1875
7265.00 1739
7265.80 1668
7266.61 1689
7267.41 1813
7268.22 1747
7269.02 1697
7269.82 1839
7270.63 1818
7271.43 1865
7272.24 1773
7273.04 1803
7273.85 1877
7274.65 1841
7275.46 1798
7276.26 1865
7277.07 1964
7277.87 1853
7278.68 1966
7279.48 1941
7280.29 1922
7281.09 2042
7281.90 2160
7282.70 2307
7283.51 2523
7284.31 2637
7285.12 2718
7285.92 2918
7286.73 2975
7287.53 2885
7288.34 2865
7289.14 2664
7289.95 2461
7290.76 2315
7291.56 2151
7292.37 2151
7293.17 2088
7293.98 1873
7294.78 1926
7295.59 1806
7296.40 1941
7297.20 1965
7298.01 2008
7298.81 1929
7299.62 1931
7300.43 1949
7301.23 1932
7302.04 1984
7302.84 1970
7303.65 1977
7304.46 1947
7305.26 1882
7306.07 1946
7306.88 1917
7307.68 1992
7308.49 1847
7309.30 2019
7310.10 2088
7310.91 2165
7311.72 2252
7312.52 2333
7313.33 2328
7314.14 2203
7314.94 2189
7315.75 2251
7316.56 2361
7317.37 2598
7318.17 2837
7318.98 3198
7319.79 3321
7320.59 3515
7321.40 3305
7322.21 3258
7323.02 3004
7323.82 2902
7324.63 2770
7325.44 2531
7326.25 2528
7327.05 2529
7327.86 2424
7328.67 2316
7329.48 2254
7330.28 2227
7331.09 2214
7331.90 2333
7332.71 2270
7333.52 2225
7334.32 2210
7335.13 2337
7335.94 2345
7336.75 2278
7337.56 2341
7338.36 2287
7339.17 2277
7339.98 2248
7340.79 2191
7341.60 2218
7342.41 2265
7343.22 2223
7344.02 2098
7344.83 2053
7345.64 2126
7346.45 2076
7347.26 2060
7348.07 1835
7348.88 1976
7349.68 2090
7350.49 1949
7351.30 1897
7352.11 1772
7352.92 1984
7353.73 1894
7354.54 1825
7355.35 1879
7356.16 1996
7356.97 1883
7357.78 1981
7358.59 1976
7359.39 1959
7360.20 2088
7361.01 2008
7361.82 1968
7362.63 2071
7363.44 2009
7364.25 2025
7365.06 1891
7365.87 1857
7366.68 1848
7367.49 1926
7368.30 1998
7369.11 1967
7369.92 1872
7370.73 1883
7371.54 1938
7372.35 1873
7373.16 1918
7373.97 1885
7374.78 1866
7375.59 1846
7376.40 1878
7377.21 1861
7378.02 1838
7378.83 1850
7379.64 1930
7380.45 1997
7381.26 2043
7382.08 2203
7382.89 2225
7383.70 2325
7384.51 2185
7385.32 2169
7386.13 1927
7386.94 1938
7387.75 1911
7388.56 1949
7389.37 1816
7390.18 1755
7391.00 1701
7391.81 1690
7392.62 1707
7393.43 1778
7394.24 1771
7395.05 1682
7395.86 1740
7396.67 1810
7397.49 1757
7398.30 1732
7399.11 1761
7399.92 1708
7400.73 1766
7401.54 1670
7402.36 1664
7403.17 1650
7403.98 1620
7404.79 1706
7405.60 1638
7406.42 1612
7407.23 1676
7408.04 1634
7408.85 1709
7409.66 1623
7410.48 1617
7411.29 1700
7412.10 1691
7412.91 1568
7413.73 1621
7414.54 1677
7415.35 1631
7416.16 1495
7416.98 1629
7417.79 1586
7418.60 1601
7419.41 1589
7420.23 1716
7421.04 1647
7421.85 1568
7422.66 1504
7423.48 1506
7424.29 1525
7425.10 1520
7425.92 1492
7426.73 1630
7427.54 1545
7428.36 1489
7429.17 1569
7429.98 1515
7430.80 1530
7431.61 1467
7432.42 1488
7433.24 1491
7434.05 1558
7434.86 1536
7435.68 1447
7436.49 1536
7437.30 1594
7438.12 1650
7438.93 1599
7439.74 1534
7440.56 1575
7441.37 1649
7442.19 1603
7443.00 1559
7443.81 1488
7444.63 1515
7445.44 1514
7446.26 1495
7447.07 1464
7447.89 1518
7448.70 1548
7449.51 1641
7450.33 1530
7451.14 1459
7451.96 1465
7452.77 1488
7453.59 1547
7454.40 1498
7455.22 1379
7456.03 1442
7456.85 1507
7457.66 1488
7458.47 1511
7459.29 1465
7460.10 1472
7460.92 1510
7461.73 1500
7462.55 1361
7463.36 1387
7464.18 1441
7464.99 1520
7465.81 1403
7466.63 1377
7467.44 1522
7468.26 1526
7469.07 1399
7469.89 1511
7470.70 1466
7471.52 1463
7472.33 1616
7473.15 1538
7473.96 1545
7474.78 1529
7475.60 1506
7476.41 1591
7477.23 1653
7478.04 1446
7478.86 1370
7479.68 1414
7480.49 1469
7481.31 1369
7482.12 1429
7482.94 1451
7483.76 1386
7484.57 1579
7485.39 1487
7486.21 1481
7487.02 1410
7487.84 1545
7488.65 1419
7489.47 1380
7490.29 1440
7491.10 1483
7491.92 1511
7492.74 1493
7493.55 1347
7494.37 1404
7495.19 1450
7496.01 1413
7496.82 1389
7497.64 1402
7498.46 1492
7499.27 1428
7500.09 1475
7500.91 1433
7501.72 1511
7502.54 1425
7503.36 1400
7504.18 1539
7504.99 1466
7505.81 1487
7506.63 1422
7507.45 1355
7508.26 1441
7509.08 1456
7509.90 1417
7510.72 1366
7511.53 1372
7512.35 1439
7513.17 1381
7513.99 1368
7514.81 1459
7515.62 1391
7516.44 1276
7517.26 1388
7518.08 1436
7518.90 1541
7519.71 1470
7520.53 1442
7521.35 1439
7522.17 1336
7522.99 1400
7523.81 1458
7524.62 1529
7525.44 1494
7526.26 1377
7527.08 1466
7527.90 1400
7528.72 1332
7529.54 1359
7530.35 1341
7531.17 1328
7531.99 1443
7532.81 1484
7533.63 1333
7534.45 1388
7535.27 1371
7536.09 1443
7536.91 1435
7537.73 1324
7538.54 1373
7539.36 1387
7540.18 1488
7541.00 1334
7541.82 1340
7542.64 1397
7543.46 1362
7544.28 1413
7545.10 1438
7545.92 1424
7546.74 1320
7547.56 1325
7548.38 1418
7549.20 1488
7550.02 1428
7550.84 1405
7551.66 1255
7552.48 1226
7553.30 1348
7554.12 1389
7554.94 1295
7555.76 1346
7556.58 1286
7557.40 1352
7558.22 1449
7559.04 1319
7559.86 1358
7560.68 1418
7561.50 1492
7562.32 1460
7563.14 1406
7563.96 1289
7564.78 1356
7565.60 1396
7566.42 1354
7567.24 1344
7568.07 1420
7568.89 1310
7569.71 1334
7570.53 1304
7571.35 1379
7572.17 1292
7572.99 1385
7573.81 1534
7574.63 1439
7575.45 1435
7576.28 1370
7577.10 1423
7577.92 1313
7578.74 1239
7579.56 1309
7580.38 1385
7581.20 1459
7582.03 1486
7582.85 1418
7583.67 1445
7584.49 1327
7585.31 1375
7586.13 1380
7586.96 1355
7587.78 1487
7588.60 1388
7589.42 1464
7590.24 1517
7591.07 1462
7591.89 1395
7592.71 1538
7593.53 1545
7594.35 1475
7595.18 1527
7596.00 1630
7596.82 1638
7597.64 1607
7598.47 1535
7599.29 1597
7600.11 1569
7600.93 1514
7601.76 1597
7602.58 1441
7603.40 1486
7604.22 1660
7605.05 1688
7605.87 1661
7606.69 1606
7607.52 1623
7608.34 1626
7609.16 1634
7609.99 1561
7610.81 1487
7611.63 1589
7612.45 1487
7613.28 1552
7614.10 1613
7614.92 1565
7615.75 1732
7616.57 1716
7617.40 1654
7618.22 1793
7619.04 1918
7619.87 1881
7620.69 1758
7621.51 1746
7622.34 1669
7623.16 1856
7623.98 1767
7624.81 1751
7625.63 1750
7626.46 1715
7627.28 1785
7628.10 1672
7628.93 1563
7629.75 1641
7630.58 1653
7631.40 1686
7632.23 1749
7633.05 1680
7633.87 1636
7634.70 1678
7635.52 1601
7636.35 1704
7637.17 1624
7638.00 1664
7638.82 1664
7639.65 1614
7640.47 1556
7641.30 1499
7642.12 1569
7642.95 1499
7643.77 1526
7644.59 1609
7645.42 1574
7646.24 1637
7647.07 1629
7647.90 1646
7648.72 1464
7649.55 1548
7650.37 1573
7651.20 1565
7652.02 1569
7652.85 1543
7653.67 1534
7654.50 1642
7655.32 1648
7656.15 1561
7656.97 1478
7657.80 1530
7658.63 1418
7659.45 1493
7660.28 1442
7661.10 1611
7661.93 1457
7662.76 1377
7663.58 1498
7664.41 1474
7665.23 1432
7666.06 1509
7666.89 1382
7667.71 1485
7668.54 1552
7669.36 1413
7670.19 1501
7671.02 1448
7671.84 1513
7672.67 1457
7673.50 1331
7674.32 1293
7675.15 1344
7675.98 1277
7676.80 1374
7677.63 1419
7678.46 1365
7679.28 1416
7680.11 1358
7680.94 1433
7681.76 1491
7682.59 1536
7683.42 1507
7684.25 1405
7685.07 1340
7685.90 1496
7686.73 1474
7687.55 1418
7688.38 1558
7689.21 1554
7690.04 1520
7690.86 1409
7691.69 1473
7692.52 1408
7693.35 1487
7694.17 1399
7695.00 1452
7695.83 1419
7696.66 1433
7697.48 1471
7698.31 1555
7699.14 1424
7699.97 1468
7700.80 1535
7701.62 1478
7702.45 1469
7703.28 1401
7704.11 1486
7704.94 1430
7705.77 1309
7706.59 1402
7707.42 1449
7708.25 1419
7709.08 1441
7709.91 1337
7710.74 1384
7711.56 1391
7712.39 1410
7713.22 1329
7714.05 1327
7714.88 1359
7715.71 1382
7716.54 1468
7717.37 1422
7718.19 1354
7719.02 1282
7719.85 1373
7720.68 1393
7721.51 1357
7722.34 1431
7723.17 1443
7724.00 1377
7724.83 1286
7725.66 1382
7726.49 1427
7727.32 1407
7728.14 1472
7728.97 1494
7729.80 1436
7730.63 1486
7731.46 1540
7732.29 1551
7733.12 1511
7733.95 1506
7734.78 1526
7735.61 1408
7736.44 1329
7737.27 1329
7738.10 1302
7738.93 1327
7739.76 1312
7740.59 1250
7741.42 1345
7742.25 1353
7743.08 1391
7743.91 1366
7744.74 1239
7745.57 1339
7746.40 1387
7747.23 1469
7748.06 1525
7748.90 1514
7749.73 1516
7750.56 1550
7751.39 1560
7752.22 1420
7753.05 1443
7753.88 1441
7754.71 1413
7755.54 1409
7756.37 1389
7757.20 1414
7758.03 1381
7758.87 1351
7759.70 1376
7760.53 1304
7761.36 1229
7762.19 1328
7763.02 1380
7763.85 1381
7764.68 1361
7765.52 1444
7766.35 1468
7767.18 1391
7768.01 1392
7768.84 1358
7769.67 1383
7770.51 1322
7771.34 1430
7772.17 1543
7773.00 1417
7773.83 1327
7774.67 1400
7775.50 1367
7776.33 1433
7777.16 1356
7777.99 1347
7778.83 1435
7779.66 1336
7780.49 1337
7781.32 1378
7782.15 1369
7782.99 1282
7783.82 1299
7784.65 1307
7785.48 1330
7786.32 1380
7787.15 1386
7787.98 1384
7788.82 1402
7789.65 1355
7790.48 1249
7791.31 1350
7792.15 1365
7792.98 1315
7793.81 1369
7794.65 1329
7795.48 1357
7796.31 1337
7797.14 1409
7797.98 1331
7798.81 1375
7799.64 1345
7800.48 1353
7801.31 1434
7802.14 1433
7802.98 1508
7803.81 1406
7804.65 1443
7805.48 1487
7806.31 1609
7807.15 1549
7807.98 1506
7808.81 1385
7809.65 1387
7810.48 1501
7811.32 1543
7812.15 1524
7812.98 1552
7813.82 1536
7814.65 1593
7815.49 1710
7816.32 1789
7817.15 1713
7817.99 1768
7818.82 1722
7819.66 1834
7820.49 1781
7821.33 1904
7822.16 1939
7822.99 1835
7823.83 1819
7824.66 1890
7825.50 1926
7826.33 1848
7827.17 1724
7828.00 1723
7828.84 1746
7829.67 1573
7830.51 1680
7831.34 1645
7832.18 1680
7833.01 1866
7833.85 1952
7834.68 1966
7835.52 1806
7836.35 1880
7837.19 1862
7838.02 1780
7838.86 1781
7839.69 1610
7840.53 1744
7841.37 1759
7842.20 1624
7843.04 1603
7843.87 1677
7844.71 1570
7845.54 1652
7846.38 1562
7847.22 1665
7848.05 1617
7848.89 1633
7849.72 1625
7850.56 1442
7851.40 1482
7852.23 1494
7853.07 1658
7853.90 1654
7854.74 1533
7855.58 1549
7856.41 1625
7857.25 1544
7858.09 1734
7858.92 1695
7859.76 1544
7860.60 1720
7861.43 1653
7862.27 1506
7863.11 1514
7863.94 1566
7864.78 1580
7865.62 1544
7866.45 1724
7867.29 1670
7868.13 1457
7868.96 1482
7869.80 1581
7870.64 1550
7871.47 1501
7872.31 1598
7873.15 1529
7873.99 1624
7874.82 1769
7875.66 1786
7876.50 1751
7877.34 1692
7878.17 1786
7879.01 1777
7879.85 1830
7880.69 2007
7881.52 2092
7882.36 2158
7883.20 2162
7884.04 2123
7884.87 2078
7885.71 1954
7886.55 1928
7887.39 1824
7888.23 1755
7889.06 1690
7889.90 1743
7890.74 1720
7891.58 1755
7892.42 1809
7893.26 1815
7894.09 1701
7894.93 1606
7895.77 1657
7896.61 1622
7897.45 1579
7898.29 1590
7899.12 1585
7899.96 1609
7900.80 1500
7901.64 1499
7902.48 1524
7903.32 1508
7904.16 1575
7905.00 1513
7905.83 1488
7906.67 1578
7907.51 1578
7908.35 1541
7909.19 1582
7910.03 1514
7910.87 1445
7911.71 1602
7912.55 1603
7913.39 1645
7914.23 1692
7915.07 1699
7915.91 1715
7916.75 1843
7917.58 1857
7918.42 1873
7919.26 1843
7920.10 1861
7920.94 1869
7921.78 1783
7922.62 1684
7923.46 1578
7924.30 1519
7925.14 1653
7925.98 1632
7926.82 1559
7927.66 1501
7928.50 1583
7929.34 1551
7930.18 1502
7931.02 1493
7931.86 1449
7932.70 1474
7933.55 1310
7934.39 1350
7935.23 1363
7936.07 1379
7936.91 1305
7937.75 1335
7938.59 1433
7939.43 1395
7940.27 1409
7941.11 1343
7941.95 1380
7942.79 1378
7943.63 1395
7944.47 1369
7945.32 1467
7946.16 1402
7947.00 1450
7947.84 1355
7948.68 1368
7949.52 1354
7950.36 1404
7951.20 1538
7952.05 1507
7952.89 1620
7953.73 1447
7954.57 1562
7955.41 1592
7956.25 1571
7957.10 1590
7957.94 1528
7958.78 1601
7959.62 1753
7960.46 1613
7961.30 1615
7962.15 1663
7962.99 1459
7963.83 1485
7964.67 1611
7965.51 1570
7966.36 1558
7967.20 1676
7968.04 1748
7968.88 1802
7969.73 1941
7970.57 1807
7971.41 1684
7972.25 1558
7973.10 1506
7973.94 1517
7974.78 1445
7975.62 1493
7976.47 1424
7977.31 1459
7978.15 1489
7978.99 1513
7979.84 1514
7980.68 1436
7981.52 1440
7982.37 1444
7983.21 1451
7984.05 1407
7984.90 1380
7985.74 1392
7986.58 1365
7987.43 1373
7988.27 1383
7989.11 1316
7989.96 1287
7990.80 1286
7991.64 1289
7992.49 1312
7993.33 1322
7994.17 1373
7995.02 1236
7995.86 1282
7996.70 1351
7997.55 1157
7998.39 1316
7999.24 1313
8000.08 1135
8000.92 1258
8001.77 1257
8002.61 1154
8003.46 1221
8004.30 1245
8005.14 1204
8005.99 1250
8006.83 1207
8007.68 1231
8008.52 1167
8009.37 1238
8010.21 1188
8011.06 1212
8011.90 1234
8012.74 1247
8013.59 1165
8014.43 1136
8015.28 1171
8016.12 1179
8016.97 1248
8017.81 1185
8018.66 1188
8019.50 1250
8020.35 1131
8021.19 1200
8022.04 1219
8022.88 1226
8023.73 1138
8024.57 1208
8025.42 1228
8026.26 1186
8027.11 1228
8027.96 1146
8028.80 1116
8029.65 1130
8030.49 1135
8031.34 1249
8032.18 1173
8033.03 1143
8033.87 1146
8034.72 1169
8035.57 1277
8036.41 1173
8037.26 1173
8038.10 1248
8038.95 1132
8039.80 1099
8040.64 1146
8041.49 1093
8042.33 1100
8043.18 1184
8044.03 1238
8044.87 1143
8045.72 1133
8046.57 1127
8047.41 1099
8048.26 1158
8049.11 1210
8049.95 1285
8050.80 1184
8051.64 1213
8052.49 1138
8053.34 1191
8054.19 1267
8055.03 1101
8055.88 1074
8056.73 1075
8057.57 1127
8058.42 1115
8059.27 1060
8060.11 1215
8060.96 1182
8061.81 1141
8062.66 1091
8063.50 1039
8064.35 1073
8065.20 1104
8066.05 1139
8066.89 1192
8067.74 1047
8068.59 1096
8069.44 1085
8070.28 1089
8071.13 1103
8071.98 1057
8072.83 1117
8073.67 1202
8074.52 1108
8075.37 1034
8076.22 1223
8077.07 1187
8077.91 1163
8078.76 1168
8079.61 1181
8080.46 1144
8081.31 1072
8082.15 1093
8083.00 1200
8083.85 1132
8084.70 1144
8085.55 1168
8086.40 1104
8087.25 1106
8088.09 1057
8088.94 1118
8089.79 1107
8090.64 1101
8091.49 1093
8092.34 1040
8093.19 1081
8094.04 1086
8094.88 1020
8095.73 1053
8096.58 1093
8097.43 1088
8098.28 1067
8099.13 1163
8099.98 1099
8100.83 1102
8101.68 1079
8102.53 1101
8103.38 1030
8104.23 1120
8105.07 1150
8105.92 1123
8106.77 1084
8107.62 1063
8108.47 1032
8109.32 1090
8110.17 1080
8111.02 1116
8111.87 1155
8112.72 1134
8113.57 1119
8114.42 1060
8115.27 1121
8116.12 1124
8116.97 1041
8117.82 1169
8118.67 1162
8119.52 1070
8120.37 1098
8121.22 1147
8122.07 1186
8122.92 1158
8123.77 1098
8124.63 1157
8125.48 1111
8126.33 1121
8127.18 1129
8128.03 1040
8128.88 1005
8129.73 1108
8130.58 1179
8131.43 1161
8132.28 1141
8133.13 1168
8133.98 1200
8134.83 1178
8135.69 1176
8136.54 1196
8137.39 1198
8138.24 1218
8139.09 1177
8139.94 1121
8140.79 1203
8141.64 1169
8142.50 1198
8143.35 1091
8144.20 1155
8145.05 1153
8145.90 1105
8146.75 1118
8147.61 1141
8148.46 1163
8149.31 1151
8150.16 1224
8151.01 1188
8151.86 1164
8152.72 1131
8153.57 1190
8154.42 1216
8155.27 1212
8156.13 1268
8156.98 1295
8157.83 1223
8158.68 1193
8159.53 1163
8160.39 1228
8161.24 1114
8162.09 1146
8162.94 1111
8163.80 1123
8164.65 1228
8165.50 1116
8166.35 1120
8167.21 1117
8168.06 1043
8168.91 1085
8169.77 1074
8170.62 1108
8171.47 1039
8172.32 1110
8173.18 1132
8174.03 1137
8174.88 1112
8175.74 1096
8176.59 1117
8177.44 1201
8178.30 1108
8179.15 1052
8180.00 1140
8180.86 1128
8181.71 1042
8182.56 1048
8183.42 1071
8184.27 1092
8185.12 1096
8185.98 1061
8186.83 1063
8187.69 1062
8188.54 1099
8189.39 1052
8190.25 1102
8191.10 1076
8191.96 964
8192.81 1036
8193.66 1078
8194.52 1150
8195.37 1054
8196.23 1094
8197.08 1002
8197.94 1039
8198.79 1022
8199.64 1009
8200.50 1053
8201.35 1053
8202.21 1070
8203.06 1075
8203.92 1092
8204.77 1109
8205.63 1134
8206.48 1024
8207.34 1079
8208.19 981
8209.05 1007
8209.90 1043
8210.76 1070
8211.61 1053
8212.47 1034
8213.32 1064
8214.18 1087
8215.03 1078
8215.89 1041
8216.74 1151
8217.60 1181
8218.45 1151
8219.31 988
8220.16 1081
8221.02 1125
8221.87 1129
8222.73 1146
8223.59 1223
8224.44 1274
8225.30 1172
8226.15 1120
8227.01 1100
8227.87 1135
8228.72 1077
8229.58 1132
8230.43 1052
8231.29 1097
8232.15 1056
8233.00 1038
8233.86 1041
8234.71 1094
8235.57 993
8236.43 967
8237.28 1109
8238.14 1085
8239.00 1035
8239.85 1080
8240.71 1058
8241.57 1067
8242.42 1150
8243.28 990
8244.14 1036
8244.99 974
8245.85 972
8246.71 981
8247.56 1113
8248.42 1033
8249.28 1031
8250.13 1057
8250.99 981
8251.85 970
8252.71 1041
8253.56 1179
8254.42 1112
8255.28 1067
8256.13 1040
8256.99 1012
8257.85 1022
8258.71 1043
8259.56 1019
8260.42 1055
8261.28 1020
8262.14 1146
8263.00 1089
8263.85 1038
8264.71 1104
8265.57 1136
8266.43 1226
8267.28 1119
8268.14 1075
8269.00 1167
8269.86 1154
8270.72 1119
8271.58 1089
8272.43 1143
8273.29 1176
8274.15 1139
8275.01 1098
8275.87 1076
8276.73 1106
8277.58 1101
8278.44 1144
8279.30 1184
8280.16 1224
8281.02 1277
8281.88 1251
8282.74 1160
8283.59 1156
8284.45 1095
8285.31 1086
8286.17 1148
8287.03 1088
8287.89 1126
8288.75 1206
8289.61 1140
8290.47 1254
8291.33 1110
8292.18 1219
8293.04 1179
8293.90 1238
8294.76 1251
8295.62 1175
8296.48 1179
8297.34 1238
8298.20 1166
8299.06 1253
8299.92 1200
8300.78 1145
8301.64 1166
8302.50 1119
8303.36 1126
8304.22 1265
8305.08 1101
8305.94 1149
8306.80 1170
8307.66 1132
8308.52 1117
8309.38 1137
8310.24 1179
8311.10 1087
8311.96 1089
8312.82 1102
8313.68 1095
8314.54 1088
8315.40 1160
8316.26 985
8317.12 1043
8317.98 1086
8318.84 1151
8319.70 1072
8320.56 1082
8321.43 1145
8322.29 1136
8323.15 1137
8324.01 1113
8324.87 1039
8325.73 1092
8326.59 1064
8327.45 1052
8328.31 1052
8329.17 1114
8330.04 1081
8330.90 1138
8331.76 1130
8332.62 1048
8333.48 1150
8334.34 1191
8335.20 1118
8336.07 1186
8336.93 1128
8337.79 1075
8338.65 1136
8339.51 1164
8340.37 1123
8341.24 1026
8342.10 1075
8342.96 1156
8343.82 1182
8344.68 1162
8345.54 1186
8346.41 1101
8347.27 1124
8348.13 1114
8348.99 1074
8349.86 1126
8350.72 1255
8351.58 1216
8352.44 1148
8353.31 1151
8354.17 1165
8355.03 1187
8355.89 1159
8356.76 1231
8357.62 1143
8358.48 1177
8359.34 1171
8360.21 1179
8361.07 1112
8361.93 1080
8362.79 1137
8363.66 1143
8364.52 1218
8365.38 1089
8366.25 1079
8367.11 1124
8367.97 1191
8368.84 1169
8369.70 1140
8370.56 1136
8371.43 1176
8372.29 1195
8373.15 1135
8374.02 1182
8374.88 1169
8375.74 1143
8376.61 1104
8377.47 1043
8378.33 1146
8379.20 1135
8380.06 1155
8380.93 1249
8381.79 1242
8382.65 1171
8383.52 1207
8384.38 1125
8385.25 1130
8386.11 1094
8386.97 1108
8387.84 1183
8388.70 1187
8389.57 1125
8390.43 1122
8391.30 1180
8392.16 1158
8393.02 1118
8393.89 1186
8394.75 1144
8395.62 1079
8396.48 1152
8397.35 1156
8398.21 1187
8399.08 1149
8399.94 1164
8400.81 1248
8401.67 1263
8402.54 1209
8403.40 1176
8404.27 1142
8405.13 1244
8406.00 1223
8406.86 1242
8407.73 1182
8408.59 1162
8409.46 1196
8410.32 1241
8411.19 1321
8412.05 1229
8412.92 1159
8413.78 1289
8414.65 1302
8415.52 1244
8416.38 1295
8417.25 1315
8418.11 1376
8418.98 1241
8419.84 1294
8420.71 1323
8421.58 1344
8422.44 1265
8423.31 1311
8424.17 1353
8425.04 1298
8425.91 1242
8426.77 1336
8427.64 1449
8428.51 1412
8429.37 1385
8430.24 1371
8431.10 1372
8431.97 1389
8432.84 1364
8433.70 1453
8434.57 1439
8435.44 1450
8436.30 1438
8437.17 1437
8438.04 1472
8438.90 1433
8439.77 1489
8440.64 1584
8441.51 1576
8442.37 1518
8443.24 1640
8444.11 1566
8444.97 1582
8445.84 1595
8446.71 1632
8447.58 1670
8448.44 1625
8449.31 1643
8450.18 1717
8451.04 1494
8451.91 1729
8452.78 1786
8453.65 1898
8454.51 2122
8455.38 2418
8456.25 2717
8457.12 3143
8457.99 3147
8458.85 3065
8459.72 2987
8460.59 2875
8461.46 2586
8462.33 2293
8463.19 1975
8464.06 1860
8464.93 1805
8465.80 1723
8466.67 1696
8467.53 1712
8468.40 1669
8469.27 1625
8470.14 1635
8471.01 1594
8471.88 1612
8472.75 1613
8473.61 1586
8474.48 1550
8475.35 1535
8476.22 1473
8477.09 1504
8477.96 1521
8478.83 1537
8479.70 1556
8480.56 1534
8481.43 1467
8482.30 1574
8483.17 1525
8484.04 1506
8484.91 1660
8485.78 1458
8486.65 1523
8487.52 1534
8488.39 1492
8489.26 1433
8490.13 1531
8491.00 1557
8491.87 1496
8492.73 1513
8493.60 1634
8494.47 1699
8495.34 1697
8496.21 1790
8497.08 1647
8497.95 1604
8498.82 1662
8499.69 1642
8500.56 1594
8501.43 1491
8502.30 1452
8503.17 1444
8504.04 1388
8504.91 1489
8505.78 1604
8506.65 1546
8507.52 1501
8508.39 1452
8509.27 1481
8510.14 1498
8511.01 1588
8511.88 1684
8512.75 1530
8513.62 1511
8514.49 1557
8515.36 1559
8516.23 1615
8517.10 1635
8517.97 1743
8518.84 1676
8519.71 1635
8520.59 1685
8521.46 1686
8522.33 1696
8523.20 1759
8524.07 1767
8524.94 2038
8525.81 2279
8526.68 2177
8527.55 2231
8528.43 2325
8529.30 2232
8530.17 2130
8531.04 2157
8531.91 2032
8532.78 1940
8533.66 1810
8534.53 1833
8535.40 1897
8536.27 1834
8537.14 1786
8538.01 1722
8538.89 1777
8539.76 1778
8540.63 1672
8541.50 1621
8542.38 1586
8543.25 1560
8544.12 1544
8544.99 1485
8545.86 1515
8546.74 1556
8547.61 1507
8548.48 1544
8549.35 1584
8550.23 1550
8551.10 1648
8551.97 1698
8552.84 1695
8553.72 1767
8554.59 1877
8555.46 1841
8556.34 1875
8557.21 1898
8558.08 1910
8558.95 1746
8559.83 1785
8560.70 1680
8561.57 1641
8562.45 1587
8563.32 1625
8564.19 1571
8565.07 1631
8565.94 1670
8566.81 1710
8567.69 1663
8568.56 1673
8569.43 1558
8570.31 1573
8571.18 1564
8572.05 1514
8572.93 1598
8573.80 1580
8574.68 1650
8575.55 1602
8576.42 1524
8577.30 1563
8578.17 1628
8579.05 1555
8579.92 1579
8580.79 1651
8581.67 1579
8582.54 1638
8583.42 1572
8584.29 1499
8585.16 1491
8586.04 1537
8586.91 1653
8587.79 1728
8588.66 1704
8589.54 1650
8590.41 1643
8591.29 1769
8592.16 1706
8593.04 1685
8593.91 1765
8594.78 1743
8595.66 1784
8596.53 1779
8597.41 1777
8598.28 1756
8599.16 1816
8600.03 1775
8600.91 1764
8601.78 1793
8602.66 1825
8603.54 1875
8604.41 1869
8605.29 1865
8606.16 1891
8607.04 1981
8607.91 1959
8608.79 1901
8609.66 1786
8610.54 1906
8611.41 1862
8612.29 1885
8613.17 2040
8614.04 1914
8614.92 1974
8615.79 1986
8616.67 2036
8617.55 2100
8618.42 2059
8619.30 2010
8620.17 2211
8621.05 2112
8621.93 2129
8622.80 2154
8623.68 2126
8624.55 2136
8625.43 2226
8626.31 2190
8627.18 2281
8628.06 2258
8628.94 2379
8629.81 2398
8630.69 2439
8631.57 2435
8632.44 2441
8633.32 2430
8634.20 2363
8635.07 2605
8635.95 2626
8636.83 2466
8637.71 2434
8638.58 2545
8639.46 2655
8640.34 2698
8641.21 2736
8642.09 2636
8642.97 2541
8643.85 2733
8644.72 2841
8645.60 2821
8646.48 2969
8647.35 2903
8648.23 2872
8649.11 2864
8649.99 2947
8650.87 3049
8651.74 3004
8652.62 2981
8653.50 3029
8654.38 3102
8655.25 3076
8656.13 3135
8657.01 3091
8657.89 3108
8658.77 3195
8659.64 3377
8660.52 3517
8661.40 3599
8662.28 3960
8663.16 4308
8664.04 4628
8664.91 5010
8665.79 5035
8666.67 4899
8667.55 5032
8668.43 4912
8669.31 4883
8670.19 4895
8671.06 4854
8671.94 4883
8672.82 5388
8673.70 5435
8674.58 5842
8675.46 6053
8676.34 5827
8677.22 5540
8678.10 5322
8678.97 4996
8679.85 4733
8680.73 4558
8681.61 3915
8682.49 3859
8683.37 3740
8684.25 3533
8685.13 3501
8686.01 3404
8686.89 3437
8687.77 3415
8688.65 3438
8689.53 3563
8690.41 4101
8691.29 4465
8692.17 5178
8693.05 5664
8693.93 5636
8694.81 5486
8695.69 5490
8696.57 5134
8697.45 4861
8698.33 4465
8699.21 4288
8700.09 4279
8700.97 4325
8701.85 4301
8702.73 4491
8703.61 4556
8704.49 4192
8705.37 4082
8706.25 4110
8707.13 3830
8708.01 3394
8708.89 3192
8709.77 3165
8710.65 3097
8711.53 2947
8712.41 2813
8713.29 2920
8714.17 2944
8715.06 2738
8715.94 2684
8716.82 2604
8717.70 2462
8718.58 2521
8719.46 2388
8720.34 2431
8721.22 2398
8722.10 2449
8722.99 2426
8723.87 2373
8724.75 2351
8725.63 2216
8726.51 2437
8727.39 2412
8728.27 2289
8729.16 2436
8730.04 2498
8730.92 2624
8731.80 2627
8732.68 2725
8733.56 2678
8734.45 2664
8735.33 2533
8736.21 2507
8737.09 2474
8737.97 2500
8738.86 2418
8739.74 2458
8740.62 2505
8741.50 2432
8742.39 2494
8743.27 2395
8744.15 2378
8745.03 2399
8745.92 2415
8746.80 2310
8747.68 2309
8748.56 2195
8749.45 2363
8750.33 2402
8751.21 2231
8752.09 2255
8752.98 2264
8753.86 2235
8754.74 2235
8755.63 2211
8756.51 2339
8757.39 2280
8758.27 2237
8759.16 2262
8760.04 2228
8760.92 2165
8761.81 2387
8762.69 2364
8763.57 2169
8764.46 2223
8765.34 2212
8766.22 2158
8767.11 2193
8767.99 2217
8768.88 2299
8769.76 2337
8770.64 2298
8771.53 2273
8772.41 2282
8773.29 2177
8774.18 2071
8775.06 2154
8775.95 2245
8776.83 2115
8777.71 2076
8778.60 2218
8779.48 2232
8780.37 2187
8781.25 2103
8782.14 2159
8783.02 2122
8783.90 2014
8784.79 2039
8785.67 1963
8786.56 1975
8787.44 2006
8788.33 1876
8789.21 1945
8790.10 1971
8790.98 1970
8791.87 1894
8792.75 1925
8793.64 1801
8794.52 1780
8795.41 1783
8796.29 1792
8797.18 1833
8798.06 1701
8798.95 1756
8799.83 1759
8800.72 1765
8801.60 1785
8802.49 1781
8803.37 2041
8804.26 1836
8805.14 1817
8806.03 1764
8806.91 1727
8807.80 1783
8808.69 1879
8809.57 1795
8810.46 1793
8811.34 1767
8812.23 1730
8813.11 1731
8814.00 1671
8814.89 1718
8815.77 1772
8816.66 1741
8817.54 1820
8818.43 1890
8819.32 1996
8820.20 1945
8821.09 1766
8821.98 1830
8822.86 1795
8823.75 1654
8824.64 1766
8825.52 1837
8826.41 1718
8827.29 1711
8828.18 1675
8829.07 1635
8829.95 1650
8830.84 1530
8831.73 1596
8832.62 1656
8833.50 1656
8834.39 1466
8835.28 1566
8836.16 1544
8837.05 1522
8837.94 1554
8838.82 1588
8839.71 1539
8840.60 1634
8841.49 1628
8842.37 1551
8843.26 1509
8844.15 1487
8845.04 1523
8845.92 1488
8846.81 1501
8847.70 1444
8848.59 1412
8849.47 1478
8850.36 1463
8851.25 1431
8852.14 1376
8853.03 1304
8853.91 1342
8854.80 1388
8855.69 1436
8856.58 1414
8857.47 1475
8858.35 1420
8859.24 1353
8860.13 1285
8861.02 1300
8861.91 1335
8862.79 1385
8863.68 1381
8864.57 1263
8865.46 1278
8866.35 1370
8867.24 1288
8868.13 1309
8869.01 1363
8869.90 1384
8870.79 1280
8871.68 1237
8872.57 1279
8873.46 1342
8874.35 1336
8875.24 1277
8876.13 1293
8877.01 1312
8877.90 1205
8878.79 1347
8879.68 1283
8880.57 1296
8881.46 1255
8882.35 1294
8883.24 1218
8884.13 1240
8885.02 1203
8885.91 1186
8886.80 1174
8887.69 1247
8888.58 1250
8889.47 1286
8890.36 1249
8891.25 1206
8892.14 1230
8893.03 1193
8893.92 1212
8894.81 1217
8895.70 1123
8896.59 1116
8897.48 1171
8898.37 1156
8899.26 1115
8900.15 1131
8901.04 1206
8901.93 1151
8902.82 1098
8903.71 1141
8904.60 1125
8905.49 1133
8906.38 1087
8907.27 1074
8908.16 1068
8909.05 1072
8909.94 1122
8910.83 1122
8911.72 1092
8912.61 1096
8913.51 1171
8914.40 1179
8915.29 1202
8916.18 1131
8917.07 1192
8917.96 1227
8918.85 1184
8919.74 1082
8920.63 1134
8921.53 1093
8922.42 1150
8923.31 1110
8924.20 1135
8925.09 1118
8925.98 1105
8926.87 1042
8927.77 1055
8928.66 1047
8929.55 1047
8930.44 1058
8931.33 1130
8932.22 1070
8933.12 1022
8934.01 1047
8934.90 1192
8935.79 1038
8936.68 1011
8937.58 1103
8938.47 1036
8939.36 1030
8940.25 945
8941.15 897
8942.04 964
8942.93 959
8943.82 966
8944.72 1005
8945.61 990
8946.50 1047
8947.39 1095
8948.29 1002
8949.18 1033
8950.07 1053
8950.96 1085
8951.86 1123
8952.75 1023
8953.64 1015
8954.54 1089
8955.43 1099
8956.32 1020
8957.21 1070
8958.11 1065
8959.00 1154
8959.89 1080
8960.79 1021
8961.68 1034
8962.57 1041
8963.47 1004
8964.36 1068
8965.25 937
8966.15 1030
8967.04 1103
8967.94 1044
8968.83 1043
8969.72 1033
8970.62 1058
8971.51 1081
8972.40 1028
8973.30 1028
8974.19 1060
8975.09 993
8975.98 1033
8976.87 996
8977.77 978
8978.66 961
8979.56 980
8980.45 1020
8981.35 979
8982.24 995
8983.13 1158
8984.03 948
8984.92 916
8985.82 986
8986.71 1048
8987.61 957
8988.50 1020
8989.40 1007
8990.29 1088
8991.19 1011
8992.08 1060
8992.98 1012
8993.87 1005
8994.77 1060
8995.66 1053
8996.56 1035
8997.45 982
8998.35 961
8999.24 1042
9000.14 1021
9001.03 1037
9001.93 978
9002.82 982
9003.72 1060
9004.61 1071
9005.51 970
9006.40 964
9007.30 969
9008.19 1007
9009.09 976
9009.99 928
9010.88 1085
9011.78 1016
9012.67 1017
9013.57 976
9014.47 971
9015.36 905
9016.26 960
9017.15 942
9018.05 997
9018.95 990
9019.84 995
9020.74 978
9021.63 1011
9022.53 1002
9023.43 968
9024.32 1014
9025.22 1010
9026.12 917
9027.01 989
9027.91 1039
9028.81 932
9029.70 1000
9030.60 1009
9031.50 961
9032.39 995
9033.29 962
9034.19 1031
9035.08 985
9035.98 947
9036.88 938
9037.78 971
9038.67 1026
9039.57 1010
9040.47 1035
9041.37 1010
9042.26 1008
9043.16 960
9044.06 990
9044.95 1069
9045.85 1062
9046.75 972
9047.65 911
9048.54 930
9049.44 945
9050.34 967
9051.24 1008
9052.14 950
9053.03 1015
9053.93 948
9054.83 988
9055.73 956
9056.63 978
9057.52 1008
9058.42 1006
9059.32 1043
9060.22 983
9061.12 992
9062.02 978
9062.91 1040
9063.81 1062
9064.71 1034
9065.61 1059
9066.51 1016
9067.41 997
9068.30 1008
9069.20 1019
9070.10 1088
9071.00 1040
9071.90 1022
9072.80 984
9073.70 1020
9074.60 1028
9075.50 1008
9076.39 933
9077.29 976
9078.19 1004
9079.09 971
9079.99 936
9080.89 1024
9081.79 921
9082.69 996
9083.59 1050
9084.49 1041
9085.39 1047
9086.29 1014
9087.19 1043
9088.09 971
9088.99 1019
9089.88 1004
9090.78 973
9091.68 1077
9092.58 1012
9093.48 1021
9094.38 1088
9095.28 1018
9096.18 1004
9097.08 987
9097.98 1042
9098.88 1028
9099.78 963
9100.68 1018
9101.59 964
9102.49 1108
9103.39 1044
9104.29 968
9105.19 1020
9106.09 974
9106.99 1013
9107.89 1035
9108.79 966
9109.69 993
9110.59 977
9111.49 1041
9112.39 992
9113.29 907
9114.19 873
9115.09 950
9116.00 1000
9116.90 977
9117.80 955
9118.70 968
9119.60 976
9120.50 922
9121.40 986
9122.30 960
9123.21 1026
9124.11 1047
9125.01 972
9125.91 977
9126.81 953
9127.71 887
9128.61 926
9129.52 998
9130.42 912
9131.32 835
9132.22 837
9133.12 953
9134.02 998
9134.93 978
9135.83 964
9136.73 917
9137.63 967
9138.53 939
9139.44 903
9140.34 921
9141.24 957
9142.14 968
9143.05 964
9143.95 976
9144.85 950
9145.75 982
9146.66 903
9147.56 933
9148.46 1023
9149.36 1029
9150.27 995
9151.17 977
9152.07 925
9152.97 991
9153.88 999
9154.78 959
9155.68 932
9156.59 1012
9157.49 965
9158.39 964
9159.30 918
9160.20 954
9161.10 946
9162.01 979
9162.91 973
9163.81 961
9164.72 972
9165.62 974
9166.52 999
9167.43 870
9168.33 946
9169.23 993
9170.14 950
9171.04 907
9171.94 866
9172.85 881
9173.75 958
9174.66 944
9175.56 1026
9176.46 932
9177.37 909
9178.27 936
9179.18 900
9180.08 849
9180.98 886
9181.89 918
9182.79 940
9183.70 996
9184.60 989
9185.51 908
9186.41 926
9187.32 953
9188.22 895
9189.12 969
9190.03 950
9190.93 930
9191.84 907
9192.74 927
9193.65 907
9194.55 943
9195.46 945
9196.36 1047
9197.27 954
9198.17 981
9199.08 954
9199.98 907
9200.89 1039
9201.79 994
9202.70 971
9203.60 940
9204.51 965
9205.41 971
9206.32 1013
9207.23 1004
9208.13 904
9209.04 853
9209.94 943
9210.85 1009
9211.75 936
9212.66 935
9213.57 938
9214.47 907
9215.38 944
9216.28 975
9217.19 937
9218.10 983
9219.00 956
9219.91 1002
9220.81 1022
9221.72 983
9222.63 938
9223.53 913
9224.44 960
9225.35 925
9226.25 882
9227.16 899
9228.06 940
9228.97 986
9229.88 891
9230.78 907
9231.69 896
9232.60 857
9233.50 886
9234.41 969
9235.32 981
9236.23 957
9237.13 911
9238.04 1004
9238.95 980
9239.85 973
9240.76 973
9241.67 936
9242.57 830
9243.48 903
9244.39 911
9245.30 897
9246.20 897
9247.11 916
9248.02 919
9248.93 893
9249.83 920
9250.74 920
9251.65 916
9252.56 918
9253.47 842
9254.37 925
9255.28 874
9256.19 926
9257.10 999
9258.00 985
9258.91 860
9259.82 894
9260.73 929
9261.64 941
9262.55 951
9263.45 914
9264.36 860
9265.27 914
9266.18 889
9267.09 885
9268.00 976
9268.90 979
9269.81 1004
9270.72 1008
9271.63 872
9272.54 876
9273.45 951
9274.36 905
9275.27 904
9276.17 921
9277.08 1064
9277.99 874
9278.90 882
9279.81 975
9280.72 884
9281.63 878
9282.54 865
9283.45 941
9284.36 964
9285.27 923
9286.17 964
9287.08 986
9287.99 970
9288.90 899
9289.81 935
9290.72 1025
9291.63 1054
9292.54 944
9293.45 856
9294.36 925
9295.27 978
9296.18 960
9297.09 959
9298.00 970
9298.91 934
9299.82 1009
9300.73 938
9301.64 995
9302.55 930
9303.46 888
9304.37 868
9305.28 899
9306.19 928
9307.10 971
9308.01 1013
9308.92 991
9309.83 1011
9310.74 985
9311.66 1021
9312.57 1019
9313.48 1038
9314.39 1117
9315.30 986
9316.21 941
9317.12 983
9318.03 983
9318.94 933
9319.85 1004
9320.76 964
9321.68 909
9322.59 918
9323.50 912
9324.41 981
9325.32 989
9326.23 959
9327.14 1044
9328.05 934
9328.97 955
9329.88 920
9330.79 907
9331.70 951
9332.61 854
9333.52 954
9334.44 925
9335.35 943
9336.26 981
9337.17 936
9338.08 924
9339.00 843
9339.91 909
9340.82 971
9341.73 992
9342.64 984
9343.56 931
9344.47 973
9345.38 923
9346.29 909
9347.20 937
9348.12 971
9349.03 926
9349.94 926
9350.85 1006
9351.77 993
9352.68 974
9353.59 936
9354.51 942
9355.42 964
9356.33 894
9357.24 1020
9358.16 1005
9359.07 964
9359.98 997
9360.90 941
9361.81 917
9362.72 922
9363.64 921
9364.55 962
9365.46 916
9366.37 987
9367.29 1012
9368.20 974
9369.12 912
9370.03 965
9370.94 916
9371.86 927
9372.77 1022
9373.68 987
9374.60 1043
9375.51 998
9376.42 1032
9377.34 1028
9378.25 1006
9379.17 956
9380.08 969
9380.99 961
9381.91 958
9382.82 1013
9383.74 1006
9384.65 993
9385.56 1006
9386.48 1083
9387.39 1029
9388.31 1017
9389.22 973
9390.14 942
9391.05 956
9391.97 1070
9392.88 1060
9393.79 994
9394.71 1043
9395.62 1100
9396.54 987
9397.45 1000
9398.37 998
9399.28 1043
9400.20 1074
9401.11 1009
9402.03 1024
9402.94 1155
9403.86 1082
9404.77 1018
9405.69 994
9406.60 1005
9407.52 1056
9408.44 1052
9409.35 1025
9410.27 1078
9411.18 1010
9412.10 1045
9413.01 1107
9413.93 1098
9414.84 1093
9415.76 1041
9416.68 1052
9417.59 1051
9418.51 973
9419.42 1044
9420.34 1086
9421.25 1118
9422.17 1051
9423.09 1034
9424.00 1119
9424.92 1095
9425.84 1071
9426.75 1110
9427.67 1145
9428.58 1141
9429.50 1090
9430.42 1104
9431.33 1096
9432.25 1119
9433.17 1159
9434.08 1130
9435.00 1223
9435.92 1214
9436.83 1180
9437.75 1180
9438.67 1190
9439.58 1140
9440.50 1180
9441.42 1205
9442.33 1197
9443.25 1163
9444.17 1160
9445.09 1226
9446.00 1166
9446.92 1248
9447.84 1210
9448.76 1158
9449.67 1250
9450.59 1316
9451.51 1309
9452.42 1302
9453.34 1296
9454.26 1403
9455.18 1405
9456.10 1457
9457.01 1297
9457.93 1329
9458.85 1330
9459.77 1272
9460.68 1213
9461.60 1170
9462.52 1212
9463.44 1199
9464.36 1188
9465.27 1171
9466.19 1191
9467.11 1079
9468.03 1163
9468.95 1152
9469.87 1131
9470.78 1177
9471.70 1222
9472.62 1202
9473.54 1210
9474.46 1190
9475.38 1168
9476.30 1138
9477.21 1137
9478.13 1144
9479.05 1203
9479.97 1203
9480.89 1283
9481.81 1283
9482.73 1261
9483.65 1307
9484.57 1311
9485.48 1305
9486.40 1318
9487.32 1351
9488.24 1304
9489.16 1261
9490.08 1278
9491.00 1262
9491.92 1295
9492.84 1300
9493.76 1325
9494.68 1258
9495.60 1293
9496.52 1181
9497.44 1264
9498.36 1210
9499.28 1121
9500.20 1169
9501.12 1214
9502.04 1199
9502.96 1186
9503.88 1276
9504.80 1257
9505.72 1261
9506.64 1264
9507.56 1319
9508.48 1340
9509.40 1320
9510.32 1213
9511.24 1265
9512.16 1266
9513.08 1276
9514.00 1303
9514.92 1247
9515.84 1364
9516.76 1390
9517.68 1442
9518.60 1490
9519.52 1500
9520.44 1596
9521.36 1647
9522.29 1568
9523.21 1551
9524.13 1610
9525.05 1626
9525.97 1714
9526.89 1665
9527.81 1564
9528.73 1515
9529.65 1505
9530.58 1483
9531.50 1473
9532.42 1506
9533.34 1504
9534.26 1434
9535.18 1507
9536.10 1497
9537.03 1519
9537.95 1445
9538.87 1471
9539.79 1450
9540.71 1350
9541.63 1409
9542.56 1376
9543.48 1406
9544.40 1474
9545.32 1456
9546.24 1493
9547.17 1535
9548.09 1499
9549.01 1477
9549.93 1441
9550.86 1503
9551.78 1507
9552.70 1454
9553.62 1442
9554.54 1414
9555.47 1478
9556.39 1399
9557.31 1587
9558.23 1608
9559.16 1607
9560.08 1495
9561.00 1516
9561.93 1614
9562.85 1511
9563.77 1552
9564.69 1577
9565.62 1570
9566.54 1576
9567.46 1508
9568.39 1490
9569.31 1566
9570.23 1594
9571.16 1532
9572.08 1551
9573.00 1563
9573.93 1510
9574.85 1567
9575.77 1494
9576.70 1500
9577.62 1536
9578.54 1599
9579.47 1662
9580.39 1630
9581.32 1661
9582.24 1658
9583.16 1698
9584.09 1760
9585.01 1742
9585.93 1673
9586.86 1658
9587.78 1645
9588.71 1732
9589.63 1707
9590.56 1782
9591.48 1807
9592.40 1774
9593.33 1786
9594.25 1803
9595.18 1789
9596.10 1892
9597.03 1826
9597.95 1918
9598.87 2049
9599.80 1990
9600.72 1975
9601.65 2093
9602.57 2045
9603.50 1978
9604.42 1959
9605.35 1949
9606.27 1966
9607.20 1914
9608.12 1903
9609.05 1923
9609.97 1890
9610.90 1804
9611.82 1846
9612.75 1826
9613.67 1873
9614.60 1987
9615.53 1884
9616.45 1944
9617.38 1849
9618.30 1849
9619.23 1852
9620.15 1915
9621.08 1852
9622.00 1864
9622.93 1839
9623.86 1829
9624.78 1902
9625.71 1957
9626.63 1957
9627.56 1967
9628.49 2020
9629.41 2055
9630.34 2091
9631.26 2124
9632.19 2126
9633.12 2056
9634.04 2136
9634.97 2212
9635.90 2141
9636.82 2240
9637.75 2230
9638.67 2238
9639.60 2146
9640.53 2176
9641.45 2227
9642.38 2372
9643.31 2348
9644.23 2224
9645.16 2394
9646.09 2533
9647.02 2477
9647.94 2434
9648.87 2434
9649.80 2466
9650.72 2463
9651.65 2376
9652.58 2149
9653.50 2201
9654.43 2335
9655.36 2441
9656.29 2362
9657.21 2424
9658.14 2414
9659.07 2253
9660.00 2367
9660.92 2335
9661.85 2288
9662.78 2385
9663.71 2385
9664.63 2386
9665.56 2388
9666.49 2523
9667.42 2532
9668.35 2595
9669.27 2551
9670.20 2630
9671.13 2558
9672.06 2502
9672.99 2592
9673.92 2655
9674.84 2663
9675.77 2768
9676.70 2779
9677.63 2750
9678.56 2773
9679.49 2755
9680.41 2790
9681.34 2749
9682.27 2867
9683.20 2943
9684.13 2815
9685.06 2836
9685.99 2864
9686.91 2897
9687.84 2842
9688.77 2778
9689.70 2744
9690.63 2716
9691.56 2604
9692.49 2730
9693.42 2736
9694.35 2761
9695.28 2945
9696.21 2964
9697.13 3140
9698.06 3274
9698.99 3245
9699.92 3356
9700.85 3539
9701.78 3475
9702.71 3341
9703.64 3311
9704.57 3313
9705.50 3076
9706.43 3091
9707.36 3057
9708.29 2977
9709.22 3075
9710.15 2931
9711.08 3044
9712.01 3068
9712.94 3224
9713.87 3371
9714.80 3386
9715.73 3621
9716.66 3534
9717.59 3545
9718.52 3433
9719.45 3307
9720.38 3310
9721.31 3080
9722.24 2980
9723.17 2791
9724.10 2662
9725.04 2581
9725.97 2606
9726.90 2576
9727.83 2613
9728.76 2546
9729.69 2546
9730.62 2541
9731.55 2607
9732.48 2628
9733.41 2651
9734.34 2610
9735.28 2544
9736.21 2577
9737.14 2440
9738.07 2410
9739.00 2281
9739.93 2349
9740.86 2361
9741.79 2390
9742.73 2226
9743.66 2305
9744.59 2331
9745.52 2262
9746.45 2245
9747.38 2243
9748.32 2059
9749.25 2133
9750.18 2089
9751.11 2189
9752.04 2083
9752.98 2083
9753.91 2054
9754.84 2099
9755.77 2076
9756.70 1998
9757.64 2058
9758.57 2074
9759.50 2034
9760.43 2045
9761.37 2047
9762.30 2036
9763.23 1995
9764.16 2025
9765.10 2055
9766.03 2095
9766.96 2034
9767.89 2049
9768.83 2089
9769.76 1888
9770.69 1961
9771.63 1887
9772.56 1915
9773.49 1943
9774.42 2078
9775.36 1986
9776.29 1981
9777.22 1962
9778.16 1999
9779.09 2043
9780.02 2030
9780.96 1912
9781.89 2053
9782.82 1929
9783.76 1900
9784.69 1965
9785.62 1842
9786.56 1833
9787.49 1894
9788.42 1869
9789.36 1903
9790.29 1808
9791.23 1737
9792.16 1771
9793.09 1785
9794.03 1811
9794.96 1772
9795.90 1766
9796.83 1833
9797.76 1897
9798.70 1956
9799.63 1785
9800.57 1785
9801.50 1802
9802.44 1820
9803.37 1675
9804.30 1708
9805.24 1741
9806.17 1700
9807.11 1668
9808.04 1684
9808.98 1660
9809.91 1646
9810.85 1657
9811.78 1585
9812.72 1590
9813.65 1623
9814.59 1690
9815.52 1618
9816.46 1583
9817.39 1511
9818.33 1563
9819.26 1516
9820.20 1474
9821.13 1518
9822.07 1535
9823.00 1472
9823.94 1483
9824.87 1522
9825.81 1413
9826.74 1468
9827.68 1480
9828.62 1492
9829.55 1429
9830.49 1397
9831.42 1470
9832.36 1498
9833.29 1430
9834.23 1380
9835.17 1448
9836.10 1465
9837.04 1383
9837.97 1382
9838.91 1371
9839.85 1393
9840.78 1368
9841.72 1434
9842.66 1371
9843.59 1362
9844.53 1392
9845.46 1323
9846.40 1359
9847.34 1354
9848.27 1271
9849.21 1405
9850.15 1401
9851.08 1400
9852.02 1466
9852.96 1442
9853.89 1343
9854.83 1337
9855.77 1318
9856.71 1421
9857.64 1416
9858.58 1337
9859.52 1280
9860.45 1319
9861.39 1308
9862.33 1314
9863.26 1410
9864.20 1394
9865.14 1356
9866.08 1256
9867.01 1212
9867.95 1202
9868.89 1231
9869.83 1302
9870.76 1278
9871.70 1326
9872.64 1321
9873.58 1304
9874.52 1300
9875.45 1322
9876.39 1308
9877.33 1303
9878.27 1294
9879.21 1282
9880.14 1313
9881.08 1239
9882.02 1239
9882.96 1253
9883.90 1263
9884.83 1298
9885.77 1203
9886.71 1242
9887.65 1215
9888.59 1288
9889.53 1221
9890.46 1231
9891.40 1266
9892.34 1246
9893.28 1225
9894.22 1320
9895.16 1271
9896.10 1181
9897.04 1155
9897.98 1152
9898.91 1301
9899.85 1212
9900.79 1135
9901.73 1200
9902.67 1204
9903.61 1188
9904.55 1223
9905.49 1178
9906.43 1222
9907.37 1192
9908.31 1178
9909.25 1245
9910.19 1184
9911.12 1229
9912.06 1236
9913.00 1210
9913.94 1235
9914.88 1240
9915.82 1222
9916.76 1103
9917.70 1104
9918.64 1150
9919.58 1208
9920.52 1243
9921.46 1200
9922.40 1241
9923.34 1330
9924.28 1314
9925.22 1346
9926.16 1410
9927.10 1435
9928.04 1418
9928.98 1349
9929.92 1410
9930.87 1434
9931.81 1350
9932.75 1208
9933.69 1232
9934.63 1270
9935.57 1213
9936.51 1157
9937.45 1290
9938.39 1186
9939.33 1147
9940.27 1159
9941.21 1189
9942.15 1143
9943.10 1263
9944.04 1214
9944.98 1112
9945.92 1240
9946.86 1151
9947.80 1236
9948.74 1313
9949.68 1299
9950.63 1238
9951.57 1291
9952.51 1298
9953.45 1250
9954.39 1321
9955.33 1278
9956.27 1228
9957.22 1209
9958.16 1222
9959.10 1195
9960.04 1117
9960.98 1103
9961.93 1088
9962.87 1175
9963.81 1091
9964.75 1087
9965.69 1084
9966.64 1116
9967.58 1175
9968.52 1130
9969.46 1119
9970.41 1135
9971.35 1217
9972.29 1142
9973.23 1083
9974.18 1174
9975.12 1209
9976.06 1194
9977.00 1097
9977.95 1146
9978.89 1062
9979.83 1113
9980.77 1094
9981.72 1023
9982.66 1043
9983.60 1128
9984.55 1060
9985.49 1092
9986.43 1100
9987.38 1109
9988.32 1121
9989.26 1095
9990.21 1063
9991.15 1136
9992.09 1107
9993.04 1082
9993.98 1120
9994.92 1086
9995.87 1122
9996.81 1032
9997.75 1029
9998.70 1008
9999.64 1008
10000.58 1046
10001.53 1080
10002.47 1077
10003.42 1025
10004.36 1069
10005.30 1091
10006.25 1034
10007.19 1021
10008.14 1030
10009.08 1051
10010.02 962
10010.97 993
10011.91 1020
10012.86 991
10013.80 1030
10014.75 1012
10015.69 942
10016.64 991
10017.58 1026
10018.52 1016
10019.47 979
10020.41 1052
10021.36 1042
10022.30 1073
10023.25 1025
10024.19 1055
10025.14 1065
10026.08 1062
10027.03 1049
10027.97 1053
10028.92 1033
10029.86 1040
10030.81 961
10031.75 971
10032.70 967
10033.64 998
10034.59 960
10035.54 921
10036.48 944
10037.43 954
10038.37 1027
10039.32 1000
10040.26 959
10041.21 945
10042.15 1066
10043.10 1008
10044.05 1002
10044.99 1028
10045.94 1029
10046.88 992
10047.83 1034
10048.78 1005
10049.72 949
10050.67 947
10051.61 998
10052.56 931
10053.51 874
10054.45 938
10055.40 947
10056.35 979
10057.29 958
10058.24 968
10059.19 920
10060.13 911
10061.08 888
10062.03 921
10062.97 884
10063.92 897
10064.87 907
10065.81 899
10066.76 888
10067.71 906
10068.65 956
10069.60 890
10070.55 890
10071.49 868
10072.44 924
10073.39 900
10074.34 872
10075.28 933
10076.23 1048
10077.18 1004
10078.13 888
10079.07 918
10080.02 950
10080.97 940
10081.92 997
10082.86 924
10083.81 945
10084.76 967
10085.71 863
10086.66 925
10087.60 911
10088.55 960
10089.50 923
10090.45 914
10091.39 917
10092.34 1026
10093.29 1013
10094.24 989
10095.19 951
10096.14 933
10097.08 890
10098.03 920
10098.98 942
10099.93 973
10100.88 909
10101.83 957
10102.78 1025
10103.72 1016
10104.67 1000
10105.62 953
10106.57 889
10107.52 976
10108.47 945
10109.42 927
10110.37 924
10111.31 986
10112.26 932
10113.21 918
10114.16 954
10115.11 925
10116.06 936
10117.01 984
10117.96 967
10118.91 985
10119.86 953
10120.81 977
10121.76 951
10122.71 934
10123.66 990
10124.61 958
10125.55 987
10126.50 1031
10127.45 1005
10128.40 1027
10129.35 972
10130.30 1065
10131.25 965
10132.20 959
10133.15 971
10134.10 928
10135.05 933
10136.00 926
10136.95 970
10137.90 898
10138.85 958
10139.81 1002
10140.76 971
10141.71 995
10142.66 987
10143.61 993
10144.56 932
10145.51 1012
10146.46 948
10147.41 994
10148.36 931
10149.31 963
10150.26 1004
10151.21 985
10152.16 974
10153.11 1039
10154.07 1005
10155.02 979
10155.97 1074
10156.92 1004
10157.87 934
10158.82 1001
10159.77 1050
10160.72 1005
10161.68 994
10162.63 1087
10163.58 1026
10164.53 1060
10165.48 1034
10166.43 1026
10167.38 1027
10168.34 1052
10169.29 1046
10170.24 994
10171.19 1010
10172.14 1047
10173.10 1123
10174.05 1116
10175.00 1080
10175.95 1063
10176.90 1108
10177.86 1138
10178.81 1017
10179.76 1097
10180.71 1140
10181.66 1133
10182.62 1033
10183.57 1090
10184.52 1117
10185.47 1123
10186.43 1103
10187.38 1111
10188.33 1120
10189.28 1058
10190.24 1104
10191.19 1138
10192.14 1126
10193.10 1106
10194.05 1063
10195.00 1075
10195.95 1047
10196.91 1154
10197.86 1136
10198.81 1157
10199.77 1104
10200.72 1140
10201.67 1181
10202.63 1194
10203.58 1218
10204.53 1198
10205.49 1138
10206.44 1294
10207.39 1236
10208.35 1303
10209.30 1320
10210.25 1189
10211.21 1169
10212.16 1169
10213.12 1161
10214.07 1174
10215.02 1099
10215.98 1142
10216.93 1118
10217.88 1164
10218.84 1104
10219.79 1038
10220.75 1070
10221.70 1006
10222.66 1091
10223.61 1061
10224.56 1048
10225.52 1059
10226.47 1082
10227.43 1107
10228.38 1066
10229.34 1022
10230.29 1103
10231.25 1088
10232.20 1089
10233.15 1140
10234.11 1177
10235.06 1181
10236.02 1109
10236.97 1174
10237.93 1219
10238.88 1245
10239.84 1154
10240.79 1170
10241.75 1167
10242.70 1097
10243.66 1105
10244.61 1084
10245.57 1069
10246.53 1019
10247.48 1009
10248.44 1038
10249.39 1003
10250.35 1008
10251.30 956
10252.26 1063
10253.21 977
10254.17 996
10255.13 1006
10256.08 1076
10257.04 991
10257.99 971
10258.95 961
10259.90 983
10260.86 917
10261.82 928
10262.77 984
10263.73 958
10264.69 1021
10265.64 1013
10266.60 1006
10267.55 959
10268.51 943
10269.47 964
10270.42 920
10271.38 901
10272.34 872
10273.29 964
10274.25 903
10275.21 916
10276.16 944
10277.12 995
10278.08 941
10279.03 989
10279.99 946
10280.95 961
10281.90 937
10282.86 979
10283.82 911
10284.78 896
10285.73 944
10286.69 927
10287.65 885
10288.60 892
10289.56 854
10290.52 916
10291.48 920
10292.43 883
10293.39 902
10294.35 1030
10295.31 994
10296.26 880
10297.22 899
10298.18 966
10299.14 1007
10300.10 924
10301.05 876
10302.01 994
10302.97 957
10303.93 947
10304.89 924
10305.84 886
10306.80 916
10307.76 953
10308.72 960
10309.68 965
10310.63 945
10311.59 953
10312.55 989
10313.51 925
10314.47 971
10315.43 936
10316.39 972
10317.34 978
10318.30 879
10319.26 910
10320.22 975
10321.18 919
10322.14 918
10323.10 975
10324.06 943
10325.02 927
10325.97 991
10326.93 878
10327.89 940
10328.85 912
10329.81 1032
10330.77 1011
10331.73 972
10332.69 1031
10333.65 1017
10334.61 985
10335.57 890
10336.53 910
10337.49 927
10338.45 981
10339.41 922
10340.37 963
10341.32 899
10342.28 877
10343.24 840
10344.20 846
10345.16 869
10346.12 877
10347.08 883
10348.04 851
10349.00 829
10349.96 852
10350.92 884
10351.89 829
10352.85 849
10353.81 866
10354.77 888
10355.73 890
10356.69 925
10357.65 892
10358.61 901
10359.57 880
10360.53 879
10361.49 821
10362.45 847
10363.41 815
10364.37 798
10365.33 860
10366.29 864
10367.25 863
10368.22 888
10369.18 973
10370.14 869
10371.10 849
10372.06 867
10373.02 879
10373.98 849
10374.94 853
10375.91 866
10376.87 853
10377.83 847
10378.79 848
10379.75 871
10380.71 869
10381.67 889
10382.64 891
10383.60 896
10384.56 906
10385.52 815
10386.48 842
10387.45 931
10388.41 859
10389.37 860
10390.33 856
10391.29 794
10392.26 780
10393.22 783
10394.18 880
10395.14 835
10396.10 856
10397.07 822
10398.03 788
10398.99 823
10399.95 875
10400.92 795
10401.88 785
10402.84 773
10403.80 841
10404.77 804
10405.73 827
10406.69 819
10407.66 820
10408.62 913
10409.58 909
10410.54 890
10411.51 859
10412.47 877
10413.43 858
10414.40 856
10415.36 824
10416.32 817
10417.29 859
10418.25 804
10419.21 851
10420.18 877
10421.14 888
10422.10 912
10423.07 857
10424.03 801
10424.99 807
10425.96 812
10426.92 897
10427.89 842
10428.85 816
10429.81 804
10430.78 830
10431.74 835
10432.70 900
10433.67 782
10434.63 766
10435.60 784
10436.56 790
10437.53 771
10438.49 790
10439.45 884
10440.42 912
10441.38 845
10442.35 824
10443.31 763
10444.28 734
10445.24 819
10446.21 809
10447.17 777
10448.13 768
10449.10 748
10450.06 825
10451.03 802
10451.99 775
10452.96 757
10453.92 751
10454.89 739
10455.85 793
10456.82 819
10457.78 819
10458.75 762
10459.71 850
10460.68 856
10461.65 806
10462.61 784
10463.58 750
10464.54 804
10465.51 793
10466.47 817
10467.44 828
10468.40 762
10469.37 764
10470.34 800
10471.30 759
10472.27 781
10473.23 811
10474.20 813
10475.16 872
10476.13 789
10477.10 875
10478.06 933
10479.03 885
10480.00 894
10480.96 904
10481.93 897
10482.89 806
10483.86 862
10484.83 836
10485.79 806
10486.76 872
10487.73 880
10488.69 780
10489.66 834
10490.63 780
10491.59 763
10492.56 730
10493.53 805
10494.49 824
10495.46 821
10496.43 803
10497.39 843
10498.36 785
10499.33 750
10500.30 813
10501.26 815
10502.23 787
10503.20 766
10504.16 772
10505.13 779
10506.10 793
10507.07 801
10508.03 855
10509.00 803
10509.97 884
10510.94 847
10511.90 765
10512.87 788
10513.84 806
10514.81 755
10515.78 797
10516.74 738
10517.71 777
10518.68 866
10519.65 863
10520.62 766
10521.58 838
10522.55 802
10523.52 805
10524.49 791
10525.46 725
10526.42 732
10527.39 748
10528.36 768
10529.33 787
10530.30 759
10531.27 757
10532.24 741
10533.20 749
10534.17 817
10535.14 811
10536.11 753
10537.08 803
10538.05 751
10539.02 766
10539.99 686
10540.95 745
10541.92 828
10542.89 815
10543.86 745
10544.83 710
10545.80 759
10546.77 755
10547.74 756
10548.71 733
10549.68 710
10550.65 695
10551.62 743
10552.59 787
10553.56 780
10554.53 774
10555.49 747
10556.46 781
10557.43 839
10558.40 764
10559.37 725
10560.34 830
10561.31 814
10562.28 787
10563.25 775
10564.22 893
10565.19 850
10566.16 779
10567.13 746
10568.10 803
10569.07 845
10570.05 798
10571.02 755
10571.99 811
10572.96 768
10573.93 779
10574.90 815
10575.87 728
10576.84 796
10577.81 760
10578.78 803
10579.75 831
10580.72 826
10581.69 778
10582.66 808
10583.63 786
10584.61 737
10585.58 773
10586.55 792
10587.52 788
10588.49 775
10589.46 775
10590.43 794
10591.40 813
10592.38 743
10593.35 785
10594.32 756
10595.29 833
10596.26 859
10597.23 922
10598.20 831
10599.18 821
10600.15 952
10601.12 867
10602.09 905
10603.06 831
10604.03 786
10605.01 820
10605.98 840
10606.95 896
10607.92 832
10608.89 884
10609.87 878
10610.84 894
10611.81 959
10612.78 858
10613.76 832
10614.73 840
10615.70 769
10616.67 795
10617.65 855
10618.62 894
10619.59 863
10620.56 946
10621.54 868
10622.51 867
10623.48 937
10624.45 886
10625.43 830
10626.40 830
10627.37 877
10628.35 935
10629.32 894
10630.29 806
10631.27 812
10632.24 893
10633.21 939
10634.19 936
10635.16 906
10636.13 870
10637.11 890
10638.08 1004
10639.05 981
10640.03 1004
10641.00 997
10641.97 1016
10642.95 1014
10643.92 1082
10644.89 1027
10645.87 936
10646.84 877
10647.82 947
10648.79 906
10649.76 905
10650.74 871
10651.71 881
10652.69 821
10653.66 804
10654.63 868
10655.61 837
10656.58 816
10657.56 850
10658.53 851
10659.51 751
10660.48 774
10661.46 767
10662.43 794
10663.40 738
10664.38 839
10665.35 852
10666.33 837
10667.30 784
10668.28 749
10669.25 771
10670.23 788
10671.20 770
10672.18 821
10673.15 837
10674.13 850
10675.10 788
10676.08 783
10677.05 794
10678.03 810
10679.00 810
10679.98 858
10680.96 833
10681.93 860
10682.91 869
10683.88 828
10684.86 812
10685.83 803
10686.81 824
10687.78 856
10688.76 778
10689.74 785
10690.71 746
10691.69 762
10692.66 777
10693.64 758
10694.62 801
10695.59 805
10696.57 741
10697.54 757
10698.52 794
10699.50 805
10700.47 782
10701.45 803
10702.43 803
10703.40 728
10704.38 774
10705.36 771
10706.33 785
10707.31 774
10708.29 729
10709.26 760
10710.24 747
10711.22 807
10712.19 842
10713.17 762
10714.15 788
10715.12 797
10716.10 759
10717.08 783
10718.05 825
10719.03 848
10720.01 820
10720.99 847
10721.96 843
10722.94 771
10723.92 797
10724.90 806
10725.87 845
10726.85 738
10727.83 798
10728.81 811
10729.78 749
10730.76 759
10731.74 765
10732.72 770
10733.69 784
10734.67 766
10735.65 806
10736.63 778
10737.61 786
10738.58 779
10739.56 782
10740.54 844
10741.52 768
10742.50 758
10743.47 813
10744.45 870
10745.43 775
10746.41 673
10747.39 753
10748.37 864
10749.35 802
10750.32 785
10751.30 810
10752.28 813
10753.26 842
10754.24 832
10755.22 796
10756.20 810
10757.18 805
10758.15 809
10759.13 828
10760.11 799
10761.09 808
10762.07 845
10763.05 799
10764.03 745
10765.01 765
10765.99 818
10766.97 789
10767.95 758
10768.93 780
10769.91 811
10770.88 797
10771.86 826
10772.84 828
10773.82 852
10774.80 819
10775.78 780
10776.76 782
10777.74 790
10778.72 782
10779.70 793
10780.68 767
10781.66 807
10782.64 849
10783.62 914
10784.60 944
10785.58 827
10786.56 855
10787.54 845
10788.52 844
10789.50 856
10790.48 912
10791.47 847
10792.45 833
10793.43 868
10794.41 849
10795.39 845
10796.37 789
10797.35 877
10798.33 940
10799.31 884
10800.29 927
10801.27 862
10802.25 816
10803.23 816
10804.22 791
10805.20 819
10806.18 868
10807.16 841
10808.14 871
10809.12 893
10810.10 856
10811.08 797
10812.07 739
10813.05 769
10814.03 816
10815.01 786
10815.99 859
10816.97 862
10817.95 835
10818.94 854
10819.92 862
10820.90 894
10821.88 826
10822.86 811
10823.85 848
10824.83 873
10825.81 906
10826.79 878
10827.77 855
10828.76 898
10829.74 949
10830.72 915
10831.70 897
10832.68 879
10833.67 901
10834.65 882
10835.63 872
10836.61 898
10837.60 896
10838.58 823
10839.56 913
10840.55 816
10841.53 839
10842.51 838
10843.49 846
10844.48 863
10845.46 836
10846.44 824
10847.43 898
10848.41 905
10849.39 894
10850.37 895
10851.36 903
10852.34 944
10853.32 955
10854.31 978
10855.29 976
10856.27 936
10857.26 948
10858.24 939
10859.22 888
10860.21 912
10861.19 925
10862.18 915
10863.16 952
10864.14 914
10865.13 961
10866.11 981
10867.09 952
10868.08 983
10869.06 968
10870.05 962
10871.03 948
10872.01 1022
10873.00 923
10873.98 971
10874.97 974
10875.95 996
10876.94 989
10877.92 976
10878.90 1013
10879.89 1016
10880.87 1088
10881.86 1046
10882.84 1008
10883.83 1028
10884.81 1008
10885.80 1076
10886.78 1020
10887.77 1035
10888.75 1081
10889.74 1026
10890.72 1015
10891.71 1141
10892.69 1098
10893.68 1059
10894.66 1133
10895.65 1175
10896.63 1104
10897.62 1114
10898.60 1012
10899.59 1094
10900.57 1093
10901.56 1063
10902.54 1114
10903.53 1079
10904.52 1117
10905.50 1207
10906.49 1201
10907.47 1103
10908.46 1177
10909.44 1155
10910.43 1204
10911.42 1155
10912.40 1147
10913.39 1206
10914.37 1139
10915.36 1246
10916.35 1197
10917.33 1184
10918.32 1209
10919.31 1295
10920.29 1368
10921.28 1334
10922.26 1321
10923.25 1283
10924.24 1283
10925.22 1242
10926.21 1255
10927.20 1278
10928.18 1292
10929.17 1285
10930.16 1261
10931.14 1317
10932.13 1349
10933.12 1306
10934.10 1334
10935.09 1314
10936.08 1303
10937.07 1343
10938.05 1340
10939.04 1396
10940.03 1406
10941.01 1414
10942.00 1439
10942.99 1470
10943.98 1451
10944.96 1407
10945.95 1415
10946.94 1451
10947.93 1435
10948.91 1460
10949.90 1512
10950.89 1471
10951.88 1474
10952.86 1521
10953.85 1588
10954.84 1735
10955.83 1789
10956.82 1877
10957.80 1919
10958.79 1975
10959.78 1954
10960.77 2119
10961.76 2110
10962.75 2018
10963.73 1888
10964.72 1864
10965.71 1883
10966.70 1738
10967.69 1728
10968.68 1670
10969.66 1632
10970.65 1663
10971.64 1701
10972.63 1563
10973.62 1528
10974.61 1545
10975.60 1507
10976.58 1479
10977.57 1489
10978.56 1570
10979.55 1700
10980.54 1652
10981.53 1582
10982.52 1600
10983.51 1541
10984.50 1577
10985.49 1642
10986.48 1691
10987.47 1732
10988.45 1759
10989.44 1859
10990.43 1709
10991.42 1659
10992.41 1752
10993.40 1812
10994.39 1942
10995.38 2045
10996.37 2073
10997.36 2350
10998.35 2327
10999.34 2502
11000.33 2642
11001.32 2745
11002.31 2810
11003.30 2585
11004.29 2570
11005.28 2451
11006.27 2220
11007.26 2054
11008.25 1858
11009.24 1889
11010.23 1873
11011.22 1701
11012.21 1621
11013.20 1634
11014.19 1625
11015.18 1512
11016.18 1551
11017.17 1540
11018.16 1517
11019.15 1470
11020.14 1454
11021.13 1419
11022.12 1355
11023.11 1441
11024.10 1448
11025.09 1355
11026.08 1369
11027.08 1367
11028.07 1353
11029.06 1291
11030.05 1274
11031.04 1290
11032.03 1314
11033.02 1442
11034.01 1422
11035.01 1324
11036.00 1379
11036.99 1471
11037.98 1459
11038.97 1362
11039.96 1464
11040.96 1361
11041.95 1363
11042.94 1240
11043.93 1249
11044.92 1205
11045.92 1284
11046.91 1210
11047.90 1186
11048.89 1292
11049.88 1231
11050.88 1171
11051.87 1155
11052.86 1197
11053.85 1164
11054.85 1158
11055.84 1229
11056.83 1183
11057.82 1173
11058.82 1062
11059.81 1092
11060.80 1171
11061.79 1203
11062.79 1218
11063.78 1176
11064.77 1175
11065.76 1163
11066.76 1144
11067.75 1151
11068.74 1136
11069.74 1202
11070.73 1159
11071.72 1135
11072.72 1223
11073.71 1207
11074.70 1212
11075.70 1171
11076.69 1220
11077.68 1292
11078.68 1210
11079.67 1191
11080.66 1196
11081.66 1179
11082.65 1247
11083.64 1194
11084.64 1206
11085.63 1192
11086.62 1152
11087.62 1163
11088.61 1060
11089.61 1089
11090.60 1137
11091.59 1146
11092.59 1091
11093.58 1104
11094.58 1144
11095.57 1088
11096.57 1166
11097.56 1043
11098.55 1052
11099.55 1021
11100.54 1065
11101.54 1132
11102.53 1084
11103.53 1036
11104.52 1059
11105.52 1028
11106.51 1040
11107.51 1000
11108.50 1010
11109.49 1081
11110.49 1009
11111.48 1018
11112.48 1091
11113.47 995
11114.47 953
11115.46 912
11116.46 984
11117.46 997
11118.45 1026
11119.45 1079
11120.44 1050
11121.44 1055
11122.43 1032
11123.43 1034
11124.42 949
11125.42 1038
11126.41 961
11127.41 994
11128.41 1019
11129.40 880
11130.40 960
11131.39 901
11132.39 991
11133.38 989
11134.38 1006
11135.38 999
11136.37 941
11137.37 980
11138.36 1031
11139.36 1024
11140.36 993
11141.35 968
11142.35 930
11143.35 936
11144.34 933
11145.34 922
11146.34 927
11147.33 946
11148.33 922
11149.32 953
11150.32 970
11151.32 906
11152.31 964
11153.31 924
11154.31 944
11155.31 978
11156.30 900
11157.30 952
11158.30 1003
11159.29 944
11160.29 914
11161.29 895
11162.28 977
11163.28 970
11164.28 958
11165.28 938
11166.27 915
11167.27 941
11168.27 922
11169.27 960
11170.26 968
11171.26 958
11172.26 942
11173.26 1008
11174.25 900
11175.25 894
11176.25 952
11177.25 919
11178.25 896
11179.24 886
11180.24 879
11181.24 878
11182.24 913
11183.24 924
11184.23 884
11185.23 957
11186.23 870
11187.23 906
11188.23 871
11189.23 900
11190.22 897
11191.22 968
11192.22 985
11193.22 926
11194.22 908
11195.22 947
11196.22 914
11197.21 885
11198.21 904
11199.21 944
11200.21 891
11201.21 871
11202.21 925
11203.21 877
11204.21 891
11205.21 943
11206.21 910
11207.21 868
11208.20 975
11209.20 978
11210.20 997
11211.20 996
11212.20 1000
11213.20 1017
11214.20 914
11215.20 861
11216.20 924
11217.20 965
11218.20 1047
11219.20 961
11220.20 1010
11221.20 956
11222.20 927
11223.20 926
11224.20 951
11225.20 973
11226.20 898
11227.20 882
11228.20 930
11229.20 823
11230.20 896
11231.20 924
11232.20 988
11233.20 973
11234.20 932
11235.20 926
11236.20 922
11237.20 904
11238.20 875
11239.20 923
11240.20 920
11241.20 878
11242.21 882
11243.21 882
11244.21 875
11245.21 877
11246.21 905
11247.21 854
11248.21 865
11249.21 941
11250.21 926
11251.21 954
11252.22 951
11253.22 995
11254.22 1000
11255.22 973
11256.22 975
11257.22 952
11258.22 979
11259.23 905
11260.23 982
11261.23 947
11262.23 994
11263.23 927
11264.23 913
11265.24 949
11266.24 953
11267.24 945
11268.24 930
11269.24 949
11270.25 981
11271.25 965
11272.25 977
11273.25 950
11274.25 995
11275.26 1031
11276.26 995
11277.26 973
11278.26 1014
11279.27 935
11280.27 1042
11281.27 958
11282.27 918
11283.28 906
11284.28 1014
11285.28 933
11286.28 869
11287.29 849
11288.29 923
11289.29 908
11290.29 885
11291.30 899
11292.30 855
11293.30 893
11294.31 852
11295.31 893
11296.31 898
11297.32 914
11298.32 911
11299.32 883
11300.33 926
11301.33 846
11302.33 879
11303.34 850
11304.34 893
11305.34 854
11306.35 876
11307.35 919
11308.35 933
11309.36 879
11310.36 936
11311.37 886
11312.37 900
11313.37 922
11314.38 898
11315.38 898
11316.39 856
11317.39 866
11318.39 908
11319.40 879
11320.40 945
11321.41 928
11322.41 987
11323.42 939
11324.42 932
11325.42 904
11326.43 895
11327.43 936
11328.44 963
11329.44 874
11330.45 841
11331.45 853
11332.46 857
11333.46 881
11334.47 941
11335.47 873
11336.48 947
11337.48 890
11338.49 935
11339.49 928
11340.50 935
11341.50 998
11342.51 1079
11343.51 1066
11344.52 987
11345.52 1054
11346.53 1019
11347.53 929
11348.54 907
11349.55 869
11350.55 939
11351.56 948
11352.56 932
11353.57 933
11354.57 949
11355.58 886
11356.59 862
11357.59 801
11358.60 907
11359.60 947
11360.61 909
11361.62 831
11362.62 889
11363.63 883
11364.63 798
11365.64 817
11366.65 841
11367.65 817
11368.66 851
11369.67 881
11370.67 854
11371.68 802
11372.69 808
11373.69 825
11374.70 834
11375.71 826
11376.71 885
11377.72 853
11378.73 884
11379.73 828
11380.74 819
11381.75 844
11382.75 803
11383.76 845
11384.77 837
11385.78 848
11386.78 827
11387.79 819
11388.80 863
11389.80 826
11390.81 814
11391.82 827
11392.83 842
11393.83 853
11394.84 845
11395.85 862
11396.86 891
11397.86 880
11398.87 818
11399.88 843
11400.89 834
11401.90 896
11402.90 863
11403.91 779
11404.92 890
11405.93 871
11406.94 784
11407.94 838
11408.95 891
11409.96 826
11410.97 880
11411.98 865
11412.99 866
11413.99 857
11415.00 913
11416.01 906
11417.02 847
11418.03 914
11419.04 896
11420.04 837
11421.05 834
11422.06 881
11423.07 854
11424.08 860
11425.09 881
11426.10 865
11427.11 812
11428.12 914
11429.13 827
11430.13 839
11431.14 798
11432.15 872
11433.16 886
11434.17 890
11435.18 865
11436.19 835
11437.20 853
11438.21 905
11439.22 922
11440.23 896
11441.24 848
11442.25 864
11443.26 856
11444.27 856
11445.28 838
11446.29 872
11447.30 901
11448.31 830
11449.32 858
11450.33 871
11451.34 891
11452.35 967
11453.36 917
11454.37 854
11455.38 830
11456.39 859
11457.40 847
11458.41 938
11459.42 924
11460.43 872
11461.44 926
11462.45 887
11463.46 927
11464.47 914
11465.48 872
11466.49 848
11467.50 861
11468.51 917
11469.52 927
11470.54 896
11471.55 870
11472.56 898
11473.57 945
11474.58 946
11475.59 929
11476.60 909
11477.61 947
11478.62 919
11479.64 923
11480.65 929
11481.66 1019
11482.67 950
11483.68 919
11484.69 913
11485.70 923
11486.72 847
11487.73 1041
11488.74 1031
11489.75 936
11490.76 965
11491.77 984
11492.79 964
11493.80 976
11494.81 1018
11495.82 975
11496.83 899
11497.85 1001
11498.86 983
11499.87 1002
11500.88 1011
11501.90 919
11502.91 1002
11503.92 1010
11504.93 1009
11505.95 1044
11506.96 1009
11507.97 1076
11508.98 1027
11510.00 1065
11511.01 1018
11512.02 1047
11513.03 1039
11514.05 1082
11515.06 1157
11516.07 1057
11517.09 1096
11518.10 1152
11519.11 1150
11520.12 1211
11521.14 1147
11522.15 1180
11523.16 1262
11524.18 1247
11525.19 1231
11526.20 1297
11527.22 1249
11528.23 1305
11529.24 1357
11530.26 1330
11531.27 1417
11532.28 1464
11533.30 1559
11534.31 1630
11535.33 1776
11536.34 1788
11537.35 1947
11538.37 2120
11539.38 2032
11540.40 2139
11541.41 2227
11542.42 2174
11543.44 2156
11544.45 1982
11545.47 1897
11546.48 1818
11547.49 1719
11548.51 1576
11549.52 1469
11550.54 1384
11551.55 1345
11552.57 1371
11553.58 1331
11554.60 1195
11555.61 1295
11556.63 1286
11557.64 1180
11558.65 1221
11559.67 1231
11560.68 1182
11561.70 1160
11562.71 1124
11563.73 1167
11564.74 1122
11565.76 1174
11566.77 1188
11567.79 1209
11568.81 1222
11569.82 1104
11570.84 1082
11571.85 1247
11572.87 1150
11573.88 1137
11574.90 1195
11575.91 1169
11576.93 1178
11577.94 1207
11578.96 1094
11579.98 1153
11580.99 1221
11582.01 1159
11583.02 1149
11584.04 1158
11585.05 1119
11586.07 1092
11587.09 1097
11588.10 1029
11589.12 1113
11590.14 1008
11591.15 1001
11592.17 1045
11593.18 978
11594.20 1030
11595.22 1054
11596.23 1156
11597.25 1137
11598.27 1242
11599.28 1256
11600.30 1262
11601.32 1277
11602.33 1187
11603.35 1139
11604.37 1165
11605.38 1215
11606.40 1114
11607.42 1052
11608.43 1066
11609.45 1090
11610.47 1067
11611.49 1014
11612.50 1077
11613.52 1026
11614.54 1040
11615.55 1061
11616.57 1002
11617.59 1077
11618.61 1075
11619.62 1098
11620.64 1103
11621.66 1070
11622.68 1065
11623.69 983
11624.71 972
11625.73 1004
11626.75 1073
11627.77 994
11628.78 1027
11629.80 1070
11630.82 984
11631.84 983
11632.85 1084
11633.87 1022
11634.89 1026
11635.91 1025
11636.93 976
11637.95 964
11638.96 989
11639.98 994
11641.00 990
11642.02 1024
11643.04 951
11644.06 917
11645.07 910
11646.09 929
11647.11 975
11648.13 951
11649.15 1018
11650.17 949
11651.19 925
11652.21 943
11653.23 932
11654.24 928
11655.26 991
11656.28 947
11657.30 896
11658.32 975
11659.34 937
11660.36 930
11661.38 905
11662.40 895
11663.42 927
11664.44 867
11665.46 876
11666.48 949
11667.49 923
11668.51 906
11669.53 932
11670.55 866
11671.57 833
11672.59 912
11673.61 901
11674.63 841
11675.65 866
11676.67 915
11677.69 914
11678.71 936
11679.73 865
11680.75 808
11681.77 862
11682.79 847
11683.81 907
11684.83 827
11685.85 842
11686.88 895
11687.90 886
11688.92 864
11689.94 905
11690.96 827
11691.98 847
11693.00 858
11694.02 853
11695.04 859
11696.06 825
11697.08 823
11698.10 833
11699.12 823
11700.14 868
11701.17 803
11702.19 809
11703.21 807
11704.23 836
11705.25 840
11706.27 876
11707.29 850
11708.31 828
11709.34 837
11710.36 862
11711.38 852
11712.40 887
11713.42 868
11714.44 815
11715.46 869
11716.49 850
11717.51 783
11718.53 780
11719.55 778
11720.57 810
11721.60 781
11722.62 779
11723.64 820
11724.66 852
11725.68 790
11726.71 812
11727.73 804
11728.75 827
11729.77 825
11730.80 813
11731.82 908
11732.84 857
11733.86 848
11734.88 845
11735.91 853
11736.93 842
11737.95 849
11738.98 856
11740.00 815
11741.02 846
11742.04 877
11743.07 911
11744.09 884
11745.11 888
11746.14 853
11747.16 833
11748.18 823
11749.20 755
11750.23 781
11751.25 833
11752.27 800
11753.30 789
11754.32 756
11755.34 786
11756.37 832
11757.39 761
11758.41 768
11759.44 806
11760.46 835
11761.49 849
11762.51 824
11763.53 804
11764.56 816
11765.58 796
11766.60 799
11767.63 824
11768.65 821
11769.68 852
11770.70 877
11771.72 860
11772.75 838
11773.77 869
11774.80 863
11775.82 884
11776.85 856
11777.87 802
11778.90 796
11779.92 821
11780.94 806
11781.97 783
11782.99 806
11784.02 861
11785.04 855
11786.07 835
11787.09 853
11788.12 865
11789.14 868
11790.17 858
11791.19 860
11792.22 849
11793.24 790
11794.27 782
11795.29 824
11796.32 843
11797.34 784
11798.37 808
11799.39 838
11800.42 899
11801.44 877
11802.47 882
11803.49 922
11804.52 897
11805.55 932
11806.57 941
11807.60 876
11808.62 904
11809.65 827
11810.67 884
11811.70 941
11812.73 910
11813.75 860
11814.78 869
11815.80 862
11816.83 839
11817.86 927
11818.88 886
11819.91 949
11820.94 916
11821.96 945
11822.99 935
11824.01 959
11825.04 944
11826.07 922
11827.09 971
11828.12 870
11829.15 942
11830.17 898
11831.20 924
11832.23 988
11833.25 975
11834.28 924
11835.31 1011
11836.33 988
11837.36 1001
11838.39 954
11839.42 940
11840.44 893
11841.47 924
11842.50 955
11843.52 962
11844.55 937
11845.58 974
11846.61 1022
11847.63 1059
11848.66 1022
11849.69 1024
11850.72 1042
11851.74 1034
11852.77 1025
11853.80 970
11854.83 971
11855.85 1021
11856.88 994
11857.91 1000
11858.94 1049
11859.97 1085
11860.99 1056
11862.02 1013
11863.05 1075
11864.08 1048
11865.11 1016
11866.13 1061
11867.16 1123
11868.19 1086
11869.22 1118
11870.25 1150
11871.28 1133
11872.30 1113
11873.33 1078
11874.36 1094
11875.39 1085
11876.42 1150
11877.45 1164
11878.48 1180
11879.51 1155
11880.53 1158
11881.56 1190
11882.59 1286
11883.62 1265
11884.65 1280
11885.68 1292
11886.71 1287
11887.74 1238
11888.77 1196
11889.80 1211
11890.83 1316
11891.85 1322
11892.88 1332
11893.91 1306
11894.94 1311
11895.97 1385
11897.00 1416
11898.03 1423
11899.06 1367
11900.09 1485
11901.12 1681
11902.15 1680
11903.18 1757
11904.21 1711
11905.24 1647
11906.27 1622
11907.30 1658
11908.33 1584
11909.36 1560
11910.39 1644
11911.42 1595
11912.45 1501
11913.48 1492
11914.51 1477
11915.54 1392
11916.57 1404
11917.60 1379
11918.63 1365
11919.66 1454
11920.69 1474
11921.73 1463
11922.76 1429
11923.79 1465
11924.82 1507
11925.85 1621
11926.88 1564
11927.91 1600
11928.94 1728
11929.97 1845
11931.00 1891
11932.03 1985
11933.07 1938
11934.10 1943
11935.13 2015
11936.16 1875
11937.19 1710
11938.22 1727
11939.25 1696
11940.28 1582
11941.32 1564
11942.35 1541
11943.38 1442
11944.41 1408
11945.44 1404
11946.47 1370
11947.51 1418
11948.54 1367
11949.57 1356
11950.60 1360
11951.63 1284
11952.66 1300
11953.70 1313
11954.73 1404
11955.76 1325
11956.79 1305
11957.83 1314
11958.86 1354
11959.89 1314
11960.92 1330
11961.95 1326
11962.99 1372
11964.02 1259
11965.05 1332
11966.08 1328
11967.12 1363
11968.15 1392
11969.18 1361
11970.22 1365
11971.25 1371
11972.28 1320
11973.31 1409
11974.35 1352
11975.38 1421
11976.41 1371
11977.45 1383
11978.48 1329
11979.51 1394
11980.55 1367
11981.58 1291
11982.61 1291
11983.64 1368
11984.68 1370
11985.71 1303
11986.75 1364
11987.78 1371
11988.81 1383
11989.85 1339
11990.88 1405
11991.91 1378
11992.95 1407
11993.98 1391
11995.01 1417
11996.05 1388
11997.08 1410
11998.12 1427
11999.15 1464
12000.18 1383
12001.22 1430
12002.25 1413
12003.29 1468
12004.32 1458
12005.35 1387
12006.39 1436
12007.42 1434
12008.46 1468
12009.49 1462
12010.53 1496
12011.56 1514
12012.60 1551
12013.63 1516
12014.67 1557
12015.70 1565
12016.73 1544
12017.77 1459
12018.80 1545
12019.84 1522
12020.87 1543
12021.91 1484
12022.94 1547
12023.98 1509
12025.01 1511
12026.05 1600
12027.08 1518
12028.12 1559
12029.15 1539
12030.19 1536
12031.23 1588
12032.26 1557
12033.30 1591
12034.33 1522
12035.37 1585
12036.40 1569
12037.44 1569
12038.47 1564
12039.51 1597
12040.55 1558
12041.58 1572
12042.62 1651
12043.65 1721
12044.69 1586
12045.73 1602
12046.76 1596
12047.80 1619
12048.83 1631
12049.87 1624
12050.91 1758
12051.94 1651
12052.98 1741
12054.01 1753
12055.05 1811
12056.09 1747
12057.12 1835
12058.16 1857
12059.20 1894
12060.23 1875
12061.27 1871
12062.31 1808
12063.34 1791
12064.38 1782
12065.42 1734
12066.45 1629
12067.49 1686
12068.53 1725
12069.57 1688
12070.60 1577
12071.64 1443
12072.68 1543
12073.71 1627
12074.75 1526
12075.79 1533
12076.83 1566
12077.86 1621
12078.90 1565
12079.94 1513
12080.98 1567
12082.01 1550
12083.05 1677
12084.09 1664
12085.13 1672
12086.16 1606
12087.20 1639
12088.24 1644
12089.28 1571
12090.32 1586
12091.35 1682
12092.39 1692
12093.43 1570
12094.47 1705
12095.51 1687
12096.54 1716
12097.58 1692
12098.62 1749
12099.66 1825
12100.70 1849
12101.74 1946
12102.77 1951
12103.81 2019
12104.85 2015
12105.89 1903
12106.93 1860
12107.97 1935
12109.01 1735
12110.04 1759
12111.08 1661
12112.12 1636
12113.16 1635
12114.20 1593
12115.24 1483
12116.28 1468
12117.32 1428
12118.36 1349
12119.39 1376
12120.43 1389
12121.47 1308
12122.51 1343
12123.55 1317
12124.59 1318
12125.63 1275
12126.67 1284
12127.71 1298
12128.75 1407
12129.79 1314
12130.83 1262
12131.87 1375
12132.91 1372
12133.95 1242
12134.99 1291
12136.03 1266
12137.07 1250
12138.11 1173
12139.15 1202
12140.19 1317
12141.23 1282
12142.27 1323
12143.31 1238
12144.35 1171
12145.39 1177
12146.43 1198
12147.47 1214
12148.51 1286
12149.55 1231
12150.59 1219
12151.63 1245
12152.67 1183
12153.71 1180
12154.75 1132
12155.79 1110
12156.83 1180
12157.88 1142
12158.92 1172
12159.96 1158
12161.00 1161
12162.04 1129
12163.08 1102
12164.12 1135
12165.16 1124
12166.20 1086
12167.24 1096
12168.29 1103
12169.33 1077
12170.37 1163
12171.41 1101
12172.45 1128
12173.49 1167
12174.53 1218
12175.58 1213
12176.62 1155
12177.66 1240
12178.70 1238
12179.74 1205
12180.78 1159
12181.83 1153
12182.87 1102
12183.91 1080
12184.95 1116
12185.99 1109
12187.04 1088
12188.08 1085
12189.12 1029
12190.16 1048
12191.20 1138
12192.25 1127
12193.29 1146
12194.33 1096
12195.37 1113
12196.42 1136
12197.46 1046
12198.50 1064
12199.54 1085
12200.59 1037
12201.63 1058
12202.67 1049
12203.72 1156
12204.76 1093
12205.80 1040
12206.84 1100
12207.89 1072
12208.93 1082
12209.97 1001
12211.02 1035
12212.06 1019
12213.10 982
12214.15 1033
12215.19 1058
12216.23 953
12217.28 1004
12218.32 1011
12219.36 992
12220.41 1060
12221.45 1058
12222.49 1062
12223.54 958
12224.58 1038
12225.62 945
12226.67 936
12227.71 982
12228.76 954
12229.80 986
12230.84 961
12231.89 959
12232.93 975
12233.98 1005
12235.02 1026
12236.06 909
12237.11 972
12238.15 1045
12239.20 957
12240.24 938
12241.29 901
12242.33 987
12243.37 1048
12244.42 1012
12245.46 962
12246.51 919
12247.55 938
12248.60 947
12249.64 915
12250.69 872
12251.73 896
12252.78 922
12253.82 965
12254.87 900
12255.91 910
12256.96 985
12258.00 865
12259.05 865
12260.09 897
12261.14 960
12262.18 920
12263.23 902
12264.27 866
12265.32 848
12266.36 896
12267.41 911
12268.45 880
12269.50 881
12270.55 876
12271.59 877
12272.64 892
12273.68 880
12274.73 886
12275.77 861
12276.82 840
12277.87 880
12278.91 888
12279.96 845
12281.00 824
12282.05 826
12283.10 848
12284.14 889
12285.19 939
12286.24 859
12287.28 867
12288.33 841
12289.38 791
12290.42 840
12291.47 840
12292.51 828
12293.56 844
12294.61 856
12295.65 839
12296.70 882
12297.75 810
12298.80 797
12299.84 838
12300.89 820
12301.94 805
12302.98 815
12304.03 819
12305.08 843
12306.12 859
12307.17 817
12308.22 803
12309.27 809
12310.31 829
12311.36 866
12312.41 810
12313.46 824
12314.50 885
12315.55 860
12316.60 789
12317.65 725
12318.69 766
12319.74 736
12320.79 790
12321.84 821
12322.88 903
12323.93 777
12324.98 788
12326.03 784
12327.08 807
12328.12 836
12329.17 817
12330.22 797
12331.27 769
12332.32 842
12333.37 810
12334.41 772
12335.46 750
12336.51 784
12337.56 794
12338.61 793
12339.66 820
12340.71 813
12341.75 800
12342.80 801
12343.85 808
12344.90 829
12345.95 772
12347.00 778
12348.05 825
12349.10 824
12350.15 788
12351.19 799
12352.24 828
12353.29 783
12354.34 817
12355.39 796
12356.44 848
12357.49 831
12358.54 831
12359.59 834
12360.64 812
12361.69 778
12362.74 773
12363.79 770
12364.84 797
12365.89 800
12366.94 894
12367.99 771
12369.04 755
12370.09 764
12371.14 771
12372.18 770
12373.24 731
12374.29 774
12375.34 743
12376.39 720
12377.44 763
12378.49 785
12379.54 765
12380.59 686
12381.64 686
12382.69 786
12383.74 805
12384.79 782
12385.84 754
12386.89 789
12387.94 834
12388.99 753
12390.04 782
12391.09 798
12392.14 801
12393.19 856
12394.24 809
12395.30 760
12396.35 811
12397.40 769
12398.45 789
12399.50 746
12400.55 753
12401.60 716
12402.65 805
12403.70 853
12404.76 845
12405.81 836
12406.86 786
12407.91 843
12408.96 808
12410.01 769
12411.07 779
12412.12 792
12413.17 813
12414.22 839
12415.27 858
12416.32 861
12417.38 818
12418.43 780
12419.48 781
12420.53 816
12421.58 809
12422.64 854
12423.69 848
12424.74 777
12425.79 803
12426.84 809
12427.90 846
12428.95 831
12430.00 752
12431.05 831
12432.11 900
12433.16 862
12434.21 858
12435.26 839
12436.32 826
12437.37 821
12438.42 812
12439.48 800
12440.53 830
12441.58 809
12442.63 838
12443.69 858
12444.74 802
12445.79 849
12446.85 871
12447.90 842
12448.95 818
12450.01 776
12451.06 854
12452.11 839
12453.17 881
12454.22 863
12455.27 902
12456.33 812
12457.38 841
12458.43 883
12459.49 926
12460.54 917
12461.60 921
12462.65 943
12463.70 931
12464.76 897
12465.81 906
12466.86 910
12467.92 935
12468.97 973
12470.03 992
12471.08 1056
12472.14 1044
12473.19 1113
12474.24 1116
12475.30 1157
12476.35 1216
12477.41 1294
12478.46 1252
12479.52 1261
12480.57 1282
12481.63 1264
12482.68 1181
12483.73 1093
12484.79 1152
12485.84 1123
12486.90 1109
12487.95 996
12489.01 983
12490.06 973
12491.12 980
12492.17 928
12493.23 901
12494.28 952
12495.34 935
12496.39 966
12497.45 882
12498.51 918
12499.56 901
12500.62 874
12501.67 923
12502.73 929
12503.78 958
12504.84 984
12505.89 929
12506.95 888
12508.01 913
12509.06 968
12510.12 935
12511.17 940
12512.23 856
12513.28 968
12514.34 934
12515.40 972
12516.45 904
12517.51 929
12518.56 989
12519.62 901
12520.68 942
12521.73 869
12522.79 945
12523.85 919
12524.90 979
12525.96 974
12527.02 914
12528.07 998
12529.13 972
12530.19 1002
12531.24 951
12532.30 943
12533.36 927
12534.41 927
12535.47 918
12536.53 932
12537.58 893
12538.64 936
12539.70 949
12540.75 894
12541.81 930
12542.87 933
12543.93 975
12544.98 969
12546.04 1033
12547.10 1040
12548.16 962
12549.21 1049
12550.27 1104
12551.33 1097
12552.39 1146
12553.44 1107
12554.50 1142
12555.56 1229
12556.62 1086
12557.67 1101
12558.73 1137
12559.79 1127
12560.85 1116
12561.91 1078
12562.96 1005
12564.02 990
12565.08 1060
12566.14 1032
12567.20 1091
12568.26 1090
12569.31 1011
12570.37 1067
12571.43 989
12572.49 972
12573.55 979
12574.61 984
12575.66 1031
12576.72 945
12577.78 930
12578.84 1000
12579.90 1015
12580.96 959
12582.02 952
12583.08 945
12584.13 925
12585.19 865
12586.25 901
12587.31 966
12588.37 946
12589.43 912
12590.49 935
12591.55 952
12592.61 933
12593.67 912
12594.73 959
12595.79 925
12596.85 940
12597.91 952
12598.96 945
12600.02 994
12601.08 914
12602.14 977
12603.20 888
12604.26 944
12605.32 938
12606.38 931
12607.44 958
12608.50 959
12609.56 946
12610.62 970
12611.68 949
12612.74 964
12613.80 954
12614.86 900
12615.92 958
12616.98 994
12618.04 928
12619.10 938
12620.17 1017
12621.23 1017
12622.29 916
12623.35 948
12624.41 1016
12625.47 1002
12626.53 1015
12627.59 1046
12628.65 1014
12629.71 1078
12630.77 1057
12631.83 1088
12632.89 1045
12633.96 1042
12635.02 1016
12636.08 1010
12637.14 1041
12638.20 1065
12639.26 979
12640.32 992
12641.38 999
12642.45 995
12643.51 1000
12644.57 946
12645.63 965
12646.69 951
12647.75 953
12648.81 918
12649.88 927
12650.94 924
12652.00 925
12653.06 901
12654.12 898
12655.19 872
12656.25 896
12657.31 917
12658.37 934
12659.43 845
12660.50 860
12661.56 908
12662.62 937
12663.68 875
12664.75 906
12665.81 873
12666.87 949
12667.93 958
12668.99 931
12670.06 860
12671.12 868
12672.18 864
12673.25 887
12674.31 906
12675.37 914
12676.43 934
12677.50 897
12678.56 926
12679.62 922
12680.69 911
12681.75 967
12682.81 881
12683.87 899
12684.94 895
12686.00 852
12687.06 850
12688.13 847
12689.19 870
12690.25 958
12691.32 916
12692.38 899
12693.45 871
12694.51 889
12695.57 897
12696.64 890
12697.70 857
12698.76 856
12699.83 880
12700.89 908
12701.95 907
12703.02 914
12704.08 948
12705.15 878
12706.21 949
12707.28 864
12708.34 874
12709.40 949
12710.47 922
12711.53 963
12712.60 978
12713.66 970
12714.73 948
12715.79 869
12716.85 863
12717.92 957
12718.98 957
12720.05 976
12721.11 926
12722.18 888
12723.24 902
12724.31 876
12725.37 920
12726.44 927
12727.50 954
12728.57 876
12729.63 882
12730.70 860
12731.76 898
12732.83 912
12733.89 905
12734.96 928
12736.02 905
12737.09 888
12738.15 850
12739.22 879
12740.29 859
12741.35 869
12742.42 919
12743.48 913
12744.55 923
12745.61 817
12746.68 871
12747.74 886
12748.81 855
12749.88 856
12750.94 856
12752.01 841
12753.07 827
12754.14 837
12755.21 864
12756.27 864
12757.34 796
12758.41 838
12759.47 823
12760.54 851
12761.60 843
12762.67 847
12763.74 883
12764.80 855
12765.87 824
12766.94 873
12768.00 844
12769.07 825
12770.14 858
12771.20 821
12772.27 864
12773.34 842
12774.40 847
12775.47 796
12776.54 842
12777.61 889
12778.67 846
12779.74 831
12780.81 784
12781.87 882
12782.94 838
12784.01 807
12785.08 800
12786.14 777
12787.21 784
12788.28 812
12789.35 782
12790.41 823
12791.48 839
12792.55 782
12793.62 851
12794.69 764
12795.75 862
12796.82 853
12797.89 800
12798.96 803
12800.02 778
12801.09 787
12802.16 856
12803.23 790
12804.30 798
12805.37 786
12806.43 759
12807.50 778
12808.57 808
12809.64 778
12810.71 800
12811.78 885
12812.84 873
12813.91 797
12814.98 820
12816.05 846
12817.12 825
12818.19 812
12819.26 812
12820.33 797
12821.39 813
12822.46 792
12823.53 848
12824.60 842
12825.67 820
12826.74 805
12827.81 820
12828.88 750
12829.95 795
12831.02 865
12832.09 859
12833.16 850
12834.22 867
12835.29 846
12836.36 819
12837.43 759
12838.50 754
12839.57 713
12840.64 755
12841.71 754
12842.78 757
12843.85 757
12844.92 745
12845.99 762
12847.06 729
12848.13 714
12849.20 732
12850.27 702
12851.34 728
12852.41 728
12853.48 713
12854.55 669
12855.62 746
12856.69 752
12857.76 687
12858.83 745
12859.90 728
12860.97 743
12862.05 725
12863.12 692
12864.19 737
12865.26 743
12866.33 746
12867.40 724
12868.47 696
12869.54 732
12870.61 705
12871.68 788
12872.75 707
12873.82 709
12874.90 757
12875.97 799
12877.04 770
12878.11 692
12879.18 742
12880.25 771
12881.32 764
12882.40 705
12883.47 775
12884.54 715
12885.61 718
12886.68 705
12887.75 737
12888.82 725
12889.90 702
12890.97 785
12892.04 714
12893.11 676
12894.18 674
12895.26 743
12896.33 673
12897.40 701
12898.47 667
12899.54 645
12900.62 738
12901.69 702
12902.76 695
12903.83 717
12904.91 706
12905.98 740
12907.05 712
12908.12 711
12909.20 656
12910.27 660
12911.34 675
12912.41 645
12913.49 593
12914.56 664
12915.63 701
12916.71 756
12917.78 718
12918.85 673
12919.92 708
12921.00 668
12922.07 654
12923.14 636
12924.22 685
12925.29 681
12926.36 657
12927.44 639
12928.51 612
12929.58 643
12930.66 666
12931.73 680
12932.80 676
12933.88 671
12934.95 700
12936.02 671
12937.10 602
12938.17 665
12939.25 683
12940.32 664
12941.39 720
12942.47 704
12943.54 666
12944.62 662
12945.69 616
12946.76 638
12947.84 667
12948.91 619
12949.99 634
12951.06 695
12952.14 628
12953.21 667
12954.28 617
12955.36 674
12956.43 700
12957.51 686
12958.58 693
12959.66 685
12960.73 644
12961.81 642
12962.88 676
12963.96 756
12965.03 710
12966.11 680
12967.18 677
12968.26 662
12969.33 619
12970.41 611
12971.48 678
12972.56 653
12973.63 620
12974.71 663
12975.78 705
12976.86 705
12977.93 657
12979.01 642
12980.08 672
12981.16 653
12982.23 642
12983.31 703
12984.39 663
12985.46 657
12986.54 666
12987.61 678
12988.69 643
12989.77 634
12990.84 622
12991.92 627
12992.99 675
12994.07 635
12995.15 571
12996.22 620
12997.30 660
12998.37 668
12999.45 635
13000.53 635
13001.60 660
13002.68 681
13003.76 651
13004.83 651
13005.91 689
13006.99 675
13008.06 678
13009.14 637
13010.22 638
13011.29 622
13012.37 645
13013.45 671
13014.52 659
13015.60 679
13016.68 671
13017.75 639
13018.83 681
13019.91 631
13020.99 690
13022.06 658
13023.14 644
13024.22 625
13025.30 659
13026.37 669
13027.45 663
13028.53 658
13029.61 656
13030.68 613
13031.76 678
13032.84 695
13033.92 722
13034.99 694
13036.07 652
13037.15 725
13038.23 708
13039.31 657
13040.38 666
13041.46 644
13042.54 671
13043.62 741
13044.70 759
13045.77 685
13046.85 674
13047.93 631
13049.01 629
13050.09 633
13051.17 688
13052.24 661
13053.32 655
13054.40 655
13055.48 694
13056.56 678
13057.64 679
13058.72 644
13059.80 635
13060.87 625
13061.95 645
13063.03 720
13064.11 719
13065.19 732
13066.27 700
13067.35 744
13068.43 725
13069.51 688
13070.59 729
13071.67 775
13072.74 734
13073.82 671
13074.90 660
13075.98 707
13077.06 664
13078.14 660
13079.22 680
13080.30 699
13081.38 696
13082.46 675
13083.54 703
13084.62 727
13085.70 756
13086.78 721
13087.86 727
13088.94 723
13090.02 712
13091.10 681
13092.18 663
13093.26 652
13094.34 694
13095.42 690
13096.50 692
13097.58 691
13098.66 663
13099.74 716
13100.82 709
13101.90 704
13102.98 715
13104.07 661
13105.15 709
13106.23 680
13107.31 681
13108.39 712
13109.47 649
13110.55 692
13111.63 767
13112.71 710
13113.79 631
13114.87 645
13115.96 675
13117.04 619
13118.12 685
13119.20 672
13120.28 670
13121.36 716
13122.44 719
13123.52 736
13124.61 726
13125.69 742
13126.77 696
13127.85 690
13128.93 689
13130.01 663
13131.10 702
13132.18 758
13133.26 727
13134.34 674
13135.42 698
13136.51 658
13137.59 631
13138.67 680
13139.75 739
13140.83 708
13141.92 699
13143.00 745
13144.08 736
13145.16 675
13146.25 650
13147.33 739
13148.41 654
13149.49 721
13150.58 766
13151.66 740
13152.74 678
13153.82 681
13154.91 740
13155.99 677
13157.07 766
13158.15 700
13159.24 655
13160.32 687
13161.40 761
13162.49 744
13163.57 690
13164.65 679
13165.74 755
13166.82 751
13167.90 706
13168.99 758
13170.07 740
13171.15 668
13172.24 694
13173.32 691
13174.40 753
13175.49 739
13176.57 694
13177.65 771
13178.74 747
13179.82 700
13180.91 725
13181.99 709
13183.07 747
13184.16 764
13185.24 736
13186.32 686
13187.41 706
13188.49 749
13189.58 780
13190.66 753
13191.75 804
13192.83 785
13193.91 715
13195.00 731
13196.08 747
13197.17 733
13198.25 758
13199.34 761
13200.42 729
13201.51 717
13202.59 765
13203.68 735
13204.76 760
13205.85 724
13206.93 759
13208.01 737
13209.10 719
13210.18 686
13211.27 754
13212.36 741
13213.44 735
13214.53 691
13215.61 709
13216.70 768
13217.78 761
13218.87 698
13219.95 770
13221.04 811
13222.12 748
13223.21 749
13224.29 741
13225.38 767
13226.47 775
13227.55 769
13228.64 788
13229.72 810
13230.81 763
13231.89 798
13232.98 793
13234.07 802
13235.15 828
13236.24 795
13237.33 836
13238.41 816
13239.50 770
13240.58 777
13241.67 785
13242.76 781
13243.84 778
13244.93 818
13246.02 721
13247.10 722
13248.19 803
13249.28 732
13250.36 773
13251.45 788
13252.54 810
13253.62 758
13254.71 783
13255.80 821
13256.88 860
13257.97 810
13259.06 894
13260.14 837
13261.23 824
13262.32 862
13263.41 777
13264.49 800
13265.58 838
13266.67 777
13267.76 807
13268.84 838
13269.93 843
13271.02 855
13272.11 781
13273.19 873
13274.28 865
13275.37 850
13276.46 884
13277.54 874
13278.63 816
13279.72 906
13280.81 874
13281.90 882
13282.98 859
13284.07 825
13285.16 874
13286.25 903
13287.34 910
13288.42 870
13289.51 922
13290.60 938
13291.69 931
13292.78 917
13293.87 978
13294.95 975
13296.04 922
13297.13 954
13298.22 931
13299.31 971
13300.40 987
13301.49 955
13302.58 963
13303.66 933
13304.75 906
13305.84 908
13306.93 948
13308.02 964
13309.11 965
13310.20 996
13311.29 985
13312.38 969
13313.47 957
13314.55 963
13315.64 1033
13316.73 1036
13317.82 1033
13318.91 982
13320.00 1028
13321.09 965
13322.18 1030
13323.27 987
13324.36 942
13325.45 963
13326.54 1008
13327.63 1003
13328.72 1058
13329.81 995
13330.90 1043
13331.99 1089
13333.08 1030
13334.17 954
13335.26 1030
13336.35 1087
13337.44 1066
13338.53 1045
13339.62 1065
13340.71 1128
13341.80 1076
13342.89 1092
13343.98 1080
13345.07 1197
13346.16 1136
13347.25 1147
13348.35 1127
13349.44 1096
13350.53 1144
13351.62 1156
13352.71 1157
13353.80 1077
13354.89 1103
13355.98 1103
13357.07 1154
13358.16 1071
13359.26 1115
13360.35 1163
13361.44 1220
13362.53 1190
13363.62 1115
13364.71 1199
13365.80 1279
13366.89 1222
13367.99 1243
13369.08 1263
13370.17 1251
13371.26 1238
13372.35 1233
13373.44 1261
13374.54 1176
13375.63 1190
13376.72 1208
13377.81 1207
13378.90 1116
13380.00 1185
13381.09 1181
13382.18 1079
13383.27 1085
13384.36 1052
13385.46 1070
13386.55 1018
13387.64 1050
13388.73 1027
13389.83 1039
13390.92 1093
13392.01 1025
13393.10 1018
13394.20 1017
13395.29 1093
13396.38 1031
13397.47 1023
13398.57 948
13399.66 955
13400.75 979
13401.84 953
13402.94 995
13404.03 989
13405.12 1033
13406.22 1097
13407.31 1022
13408.40 987
13409.50 1059
13410.59 1024
13411.68 1021
13412.78 1025
13413.87 1028
13414.96 1029
13416.06 974
13417.15 941
13418.24 978
13419.34 1061
13420.43 950
13421.52 920
13422.62 918
13423.71 926
13424.81 969
13425.90 960
13426.99 935
13428.09 915
13429.18 1010
13430.27 954
13431.37 956
13432.46 987
13433.56 1032
13434.65 1004
13435.75 1004
13436.84 989
13437.93 1052
13439.03 1049
13440.12 985
13441.22 1031
13442.31 984
13443.41 1036
13444.50 1048
13445.60 1019
13446.69 1054
13447.79 1027
13448.88 1061
13449.98 1035
13451.07 986
13452.17 1008
13453.26 1052
13454.36 968
13455.45 1076
13456.55 1065
13457.64 1103
13458.74 1114
13459.83 1084
13460.93 1091
13462.02 1142
13463.12 1094
13464.21 1096
13465.31 1113
13466.40 1104
13467.50 1108
13468.59 1068
13469.69 1086
13470.79 1164
13471.88 1204
13472.98 1210
13474.07 1145
13475.17 1177
13476.27 1085
13477.36 1176
13478.46 1079
13479.55 1071
13480.65 1077
13481.75 1107
13482.84 1076
13483.94 1084
13485.03 1143
13486.13 1147
13487.23 1193
13488.32 1205
13489.42 1211
13490.52 1213
13491.61 1140
13492.71 1212
13493.81 1203
13494.90 1258
13496.00 1177
13497.10 1186
13498.19 1216
13499.29 1298
13500.39 1307
13501.48 1322
13502.58 1333
13503.68 1363
13504.77 1362
13505.87 1296
13506.97 1276
13508.07 1273
13509.16 1241
13510.26 1293
13511.36 1238
13512.46 1207
13513.55 1228
13514.65 1222
13515.75 1111
13516.85 1189
13517.94 1225
13519.04 1133
13520.14 1173
13521.24 1206
13522.33 1169
13523.43 1205
13524.53 1131
13525.63 1130
13526.73 1110
13527.82 1068
13528.92 1120
13530.02 1103
13531.12 1134
13532.22 1067
13533.31 1068
13534.41 1109
13535.51 1078
13536.61 1010
13537.71 1092
13538.81 1026
13539.90 1059
13541.00 982
13542.10 995
13543.20 1021
13544.30 988
13545.40 1050
13546.50 1045
13547.60 1061
13548.69 1032
13549.79 942
13550.89 994
13551.99 1048
13553.09 1004
13554.19 953
13555.29 929
13556.39 960
13557.49 962
13558.59 939
13559.69 989
13560.78 980
13561.88 940
13562.98 920
13564.08 963
13565.18 963
13566.28 964
13567.38 978
13568.48 1013
13569.58 913
13570.68 968
13571.78 947
13572.88 1008
13573.98 1005
13575.08 879
13576.18 901
13577.28 960
13578.38 904
13579.48 935
13580.58 968
13581.68 954
13582.78 918
13583.88 999
13584.98 915
13586.08 934
13587.18 933
13588.28 917
13589.38 906
13590.48 948
13591.59 980
13592.69 971
13593.79 902
13594.89 978
13595.99 913
13597.09 917
13598.19 953
13599.29 943
13600.39 892
13601.49 832
13602.59 944
13603.69 1024
13604.80 915
13605.90 921
13607.00 971
13608.10 971
13609.20 934
13610.30 963
13611.40 971
13612.51 959
13613.61 959
13614.71 949
13615.81 942
13616.91 938
13618.01 938
13619.11 982
13620.22 976
13621.32 922
13622.42 910
13623.52 1003
13624.62 927
13625.73 889
13626.83 934
13627.93 958
13629.03 965
13630.13 940
13631.24 938
13632.34 937
13633.44 959
13634.54 937
13635.65 906
13636.75 968
13637.85 987
13638.95 972
13640.06 938
13641.16 962
13642.26 1033
13643.36 997
13644.47 919
13645.57 900
13646.67 903
13647.78 930
13648.88 1002
13649.98 951
13651.08 971
13652.19 914
13653.29 917
13654.39 921
13655.50 977
13656.60 947
13657.70 928
13658.81 896
13659.91 903
13661.01 912
13662.12 932
13663.22 916
13664.32 867
13665.43 973
13666.53 966
13667.63 958
13668.74 935
13669.84 918
13670.95 949
13672.05 917
13673.15 964
13674.26 949
13675.36 930
13676.47 942
13677.57 898
13678.67 887
13679.78 927
13680.88 872
13681.99 926
13683.09 930
13684.20 957
13685.30 923
13686.40 896
13687.51 927
13688.61 977
13689.72 993
13690.82 933
13691.93 923
13693.03 926
13694.14 942
13695.24 888
13696.35 893
13697.45 921
13698.56 1000
13699.66 941
13700.77 880
13701.87 971
13702.98 1024
13704.08 968
13705.19 999
13706.29 1035
13707.40 966
13708.50 1016
13709.61 1002
13710.71 1008
13711.82 992
13712.92 912
13714.03 1054
13715.14 1036
13716.24 932
13717.35 969
13718.45 1029
13719.56 1139
13720.66 1079
13721.77 1067
13722.88 1065
13723.98 1090
13725.09 1036
13726.19 1071
13727.30 1097
13728.41 1140
13729.51 1132
13730.62 1070
13731.73 1084
13732.83 1106
13733.94 1096
13735.04 1136
13736.15 1172
13737.26 1133
13738.36 1117
13739.47 1139
13740.58 1051
13741.68 1099
13742.79 1168
13743.90 1125
13745.00 1125
13746.11 1108
13747.22 1168
13748.32 1181
13749.43 1187
13750.54 1257
13751.65 1206
13752.75 1239
13753.86 1298
13754.97 1262
13756.07 1225
13757.18 1309
13758.29 1381
13759.40 1370
13760.50 1377
13761.61 1434
13762.72 1457
13763.83 1464
13764.93 1497
13766.04 1645
13767.15 1509
13768.26 1564
13769.37 1595
13770.47 1516
13771.58 1605
13772.69 1786
13773.80 1841
13774.91 1783
13776.01 1784
13777.12 1776
13778.23 1868
13779.34 1860
13780.45 1826
13781.55 1708
13782.66 1612
13783.77 1594
13784.88 1560
13785.99 1494
13787.10 1406
13788.20 1380
13789.31 1384
13790.42 1320
13791.53 1283
13792.64 1303
13793.75 1263
13794.86 1187
13795.97 1138
13797.07 1148
13798.18 1139
13799.29 1131
13800.40 1204
13801.51 1196
13802.62 1202
13803.73 1189
13804.84 1152
13805.95 1151
13807.06 1139
13808.17 1146
13809.28 1081
13810.39 1117
13811.49 1120
13812.60 1080
13813.71 1005
13814.82 1028
13815.93 1083
13817.04 1112
13818.15 1074
13819.26 1048
13820.37 1021
13821.48 998
13822.59 1030
13823.70 1090
13824.81 991
13825.92 1030
13827.03 1090
13828.14 1055
13829.25 1075
13830.36 1012
13831.47 943
13832.58 1000
13833.69 954
13834.80 1014
13835.92 963
13837.03 992
13838.14 1011
13839.25 963
13840.36 974
13841.47 970
13842.58 954
13843.69 955
13844.80 1029
13845.91 996
13847.02 986
13848.13 1012
13849.24 968
13850.36 923
13851.47 942
13852.58 993
13853.69 952
13854.80 1016
13855.91 1051
13857.02 995
13858.13 991
13859.25 953
13860.36 956
13861.47 968
13862.58 952
13863.69 960
13864.80 1007
13865.91 985
13867.03 936
13868.14 1048
13869.25 983
13870.36 1060
13871.47 983
13872.59 1013
13873.70 1032
13874.81 978
13875.92 983
13877.03 1031
13878.15 1033
13879.26 1014
13880.37 973
13881.48 1068
13882.60 1048
13883.71 1058
13884.82 1023
13885.93 1027
13887.05 1027
13888.16 1013
13889.27 1061
13890.38 1115
13891.50 1098
13892.61 1098
13893.72 1127
13894.83 1077
13895.95 1124
13897.06 1107
13898.17 1152
13899.29 1127
13900.40 980
13901.51 1014
13902.63 1045
13903.74 983
13904.85 994
13905.97 1004
13907.08 992
13908.19 1004
13909.31 1042
13910.42 999
13911.53 1000
13912.65 962
13913.76 958
13914.87 928
13915.99 925
13917.10 863
13918.21 1002
13919.33 1011
13920.44 897
13921.56 919
13922.67 902
13923.78 977
13924.90 922
13926.01 929
13927.13 890
13928.24 879
13929.35 904
13930.47 870
13931.58 844
13932.70 908
13933.81 904
13934.93 936
13936.04 917
13937.16 998
13938.27 978
13939.38 879
13940.50 855
13941.61 891
13942.73 899
13943.84 839
13944.96 837
13946.07 873
13947.19 912
13948.30 959
13949.42 923
13950.53 821
13951.65 822
13952.76 902
13953.88 946
13954.99 850
13956.11 940
13957.23 918
13958.34 862
13959.46 913
13960.57 931
13961.69 870
13962.80 854
13963.92 914
13965.03 889
13966.15 858
13967.27 842
13968.38 874
13969.50 896
13970.61 914
13971.73 863
13972.84 884
13973.96 892
13975.08 881
13976.19 848
13977.31 859
13978.43 821
13979.54 821
13980.66 864
13981.77 841
13982.89 805
13984.01 821
13985.12 838
13986.24 869
13987.36 853
13988.47 798
13989.59 835
13990.71 901
13991.82 926
13992.94 824
13994.06 869
13995.17 910
13996.29 872
13997.41 866
13998.52 797
13999.64 821
14000.76 851
14001.88 850
14002.99 821
14004.11 841
14005.23 860
14006.34 894
14007.46 844
14008.58 838
14009.70 857
14010.81 919
14011.93 940
14013.05 918
14014.17 839
14015.28 882
14016.40 893
14017.52 907
14018.64 839
14019.76 870
14020.87 898
14021.99 873
14023.11 901
14024.23 841
14025.35 876
14026.46 891
14027.58 917
14028.70 889
14029.82 853
14030.94 844
14032.06 901
14033.17 915
14034.29 943
14035.41 887
14036.53 877
14037.65 932
14038.77 854
14039.88 906
14041.00 877
14042.12 900
14043.24 967
14044.36 933
14045.48 906
14046.60 899
14047.72 889
14048.84 894
14049.95 927
14051.07 908
14052.19 889
14053.31 934
14054.43 931
14055.55 912
14056.67 922
14057.79 915
14058.91 978
14060.03 987
14061.15 1005
14062.27 856
14063.39 902
14064.51 901
14065.63 983
14066.75 1027
14067.87 1005
14068.99 984
14070.11 972
14071.23 1077
14072.35 1067
14073.47 1075
14074.59 1024
14075.71 1025
14076.83 1031
14077.95 1049
14079.07 1060
14080.19 1084
14081.31 1108
14082.43 1117
14083.55 1075
14084.67 1077
14085.79 1123
14086.91 1178
14088.03 1121
14089.15 1108
14090.27 1133
14091.39 1159
14092.51 1091
14093.63 1079
14094.75 1131
14095.87 1122
14097.00 1157
14098.12 1171
14099.24 1143
14100.36 1130
14101.48 1198
14102.60 1158
14103.72 1141
14104.84 1157
14105.96 1055
14107.09 1133
14108.21 1119
14109.33 1103
14110.45 1062
14111.57 1124
14112.69 1136
14113.81 1090
14114.94 1045
14116.06 1020
14117.18 1017
14118.30 981
14119.42 965
14120.55 1029
14121.67 1034
14122.79 1004
14123.91 1045
14125.03 1039
14126.16 974
14127.28 950
14128.40 975
14129.52 1026
14130.64 1006
14131.77 951
14132.89 990
14134.01 984
14135.13 924
14136.26 935
14137.38 868
14138.50 933
14139.62 942
14140.75 924
14141.87 942
14142.99 986
14144.11 994
14145.24 990
14146.36 992
14147.48 957
14148.61 957
14149.73 926
14150.85 945
14151.98 875
14153.10 912
14154.22 876
14155.35 942
14156.47 859
14157.59 924
14158.72 946
14159.84 997
14160.96 932
14162.09 918
14163.21 889
14164.33 900
14165.46 892
14166.58 898
14167.70 889
14168.83 882
14169.95 865
14171.08 868
14172.20 931
14173.32 903
14174.45 898
14175.57 892
14176.70 902
14177.82 906
14178.94 909
14180.07 858
14181.19 858
14182.32 871
14183.44 898
14184.57 851
14185.69 918
14186.81 958
14187.94 842
14189.06 879
14190.19 871
14191.31 876
14192.44 882
14193.56 858
14194.69 855
14195.81 886
14196.94 901
14198.06 925
14199.19 890
14200.31 826
14201.44 807
14202.56 794
14203.69 827
14204.81 880
14205.94 867
14207.06 827
14208.19 817
14209.31 848
14210.44 887
14211.57 909
14212.69 868
14213.82 806
14214.94 815
14216.07 822
14217.19 792
14218.32 829
14219.44 841
14220.57 858
14221.70 791
14222.82 800
14223.95 789
14225.07 739
14226.20 764
14227.33 850
14228.45 790
14229.58 814
14230.71 827
14231.83 780
14232.96 803
14234.08 733
14235.21 746
14236.34 736
14237.46 813
14238.59 815
14239.72 779
14240.84 749
14241.97 803
14243.10 797
14244.22 791
14245.35 833
14246.48 794
14247.60 771
14248.73 720
14249.86 740
14250.99 769
14252.11 763
14253.24 741
14254.37 793
14255.49 758
14256.62 765
14257.75 689
14258.88 744
14260.00 760
14261.13 760
14262.26 786
14263.39 722
14264.51 727
14265.64 756
14266.77 729
14267.90 720
14269.02 724
14270.15 700
14271.28 781
14272.41 683
14273.54 705
14274.66 751
14275.79 763
14276.92 789
14278.05 748
14279.18 715
14280.30 773
14281.43 757
14282.56 708
14283.69 750
14284.82 706
14285.95 720
14287.07 690
14288.20 702
14289.33 739
14290.46 714
14291.59 693
14292.72 751
14293.85 727
14294.98 705
14296.10 703
14297.23 717
14298.36 663
14299.49 625
14300.62 684
14301.75 709
14302.88 699
14304.01 788
14305.14 702
14306.27 680
14307.39 626
14308.52 755
14309.65 708
14310.78 650
14311.91 638
14313.04 672
14314.17 716
14315.30 617
14316.43 646
14317.56 649
14318.69 674
14319.82 677
14320.95 652
14322.08 620
14323.21 646
14324.34 660
14325.47 638
14326.60 678
14327.73 696
14328.86 677
14329.99 660
14331.12 616
14332.25 613
14333.38 660
14334.51 652
14335.64 710
14336.77 653
14337.90 602
14339.03 674
14340.16 656
14341.29 642
14342.42 628
14343.56 639
14344.69 637
14345.82 621
14346.95 672
14348.08 623
14349.21 584
14350.34 599
14351.47 601
14352.60 631
14353.73 635
14354.87 619
14356.00 562
14357.13 619
14358.26 663
14359.39 661
14360.52 616
14361.65 611
14362.78 604
14363.92 603
14365.05 589
14366.18 586
14367.31 603
14368.44 601
14369.57 565
14370.71 644
14371.84 619
14372.97 618
14374.10 607
14375.23 636
14376.37 581
14377.50 584
14378.63 601
14379.76 596
14380.89 623
14382.03 697
14383.16 618
14384.29 582
14385.42 594
14386.56 656
14387.69 633
14388.82 607
14389.95 602
14391.09 690
14392.22 601
14393.35 608
14394.48 666
14395.62 647
14396.75 563
14397.88 642
14399.02 641
14400.15 597
14401.28 599
14402.41 639
14403.55 669
14404.68 643
14405.81 605
14406.95 587
14408.08 626
14409.21 649
14410.35 637
14411.48 666
14412.61 590
14413.75 616
14414.88 688
14416.01 683
14417.15 625
14418.28 611
14419.42 636
14420.55 641
14421.68 691
14422.82 641
14423.95 677
14425.08 598
14426.22 655
14427.35 613
14428.49 622
14429.62 676
14430.75 627
14431.89 604
14433.02 626
14434.16 685
14435.29 681
14436.43 631
14437.56 668
14438.69 697
14439.83 659
14440.96 656
14442.10 660
14443.23 643
14444.37 670
14445.50 647
14446.64 636
14447.77 674
14448.91 644
14450.04 639
14451.18 621
14452.31 650
14453.45 699
14454.58 683
14455.72 625
14456.85 640
14457.99 697
14459.12 659
14460.26 719
14461.39 699
14462.53 651
14463.66 683
14464.80 655
14465.94 706
14467.07 708
14468.21 696
14469.34 712
14470.48 750
14471.61 738
14472.75 742
14473.89 706
14475.02 699
14476.16 699
14477.29 670
14478.43 659
14479.57 643
14480.70 680
14481.84 671
14482.97 695
14484.11 727
14485.25 689
14486.38 716
14487.52 663
14488.66 668
14489.79 619
14490.93 667
14492.07 642
14493.20 652
14494.34 638
14495.48 660
14496.61 596
14497.75 633
14498.89 616
14500.02 660
14501.16 645
14502.30 746
14503.43 710
14504.57 674
14505.71 679
14506.84 713
14507.98 707
14509.12 676
14510.26 599
14511.39 657
14512.53 692
14513.67 702
14514.81 700
14515.94 687
14517.08 633
14518.22 635
14519.36 688
14520.49 689
14521.63 656
14522.77 667
14523.91 613
14525.05 630
14526.18 635
14527.32 667
14528.46 630
14529.60 652
14530.74 694
14531.87 654
14533.01 632
14534.15 664
14535.29 677
14536.43 724
14537.56 672
14538.70 674
14539.84 691
14540.98 702
14542.12 687
14543.26 656
14544.40 695
14545.53 693
14546.67 697
14547.81 673
14548.95 704
14550.09 677
14551.23 692
14552.37 727
14553.51 718
14554.65 665
14555.78 662
14556.92 695
14558.06 675
14559.20 631
14560.34 681
14561.48 652
14562.62 692
14563.76 726
14564.90 721
14566.04 695
14567.18 714
14568.32 717
14569.46 703
14570.60 700
14571.74 715
14572.88 779
14574.02 796
14575.16 694
14576.30 734
14577.44 709
14578.58 738
14579.72 743
14580.86 713
14582.00 694
14583.14 690
14584.28 793
14585.42 817
14586.56 721
14587.70 720
14588.84 698
14589.98 777
14591.12 762
14592.26 738
14593.40 769
14594.54 732
14595.68 791
14596.82 749
14597.96 799
14599.10 726
14600.24 800
14601.38 812
14602.52 790
14603.67 742
14604.81 818
14605.95 796
14607.09 841
14608.23 834
14609.37 851
14610.51 867
14611.65 831
14612.79 851
14613.94 800
14615.08 876
14616.22 853
14617.36 944
14618.50 907
14619.64 920
14620.79 923
14621.93 925
14623.07 869
14624.21 883
14625.35 922
14626.49 890
14627.64 959
14628.78 1000
14629.92 1036
14631.06 952
14632.20 1015
14633.35 1094
14634.49 1104
14635.63 1098
14636.77 1058
14637.91 1097
14639.06 1082
14640.20 1143
14641.34 1058
14642.48 1023
14643.63 1041
14644.77 1003
14645.91 987
14647.05 937
14648.20 873
14649.34 869
14650.48 856
14651.63 830
14652.77 821
14653.91 843
14655.05 820
14656.20 799
14657.34 798
14658.48 780
14659.63 821
14660.77 800
14661.91 832
14663.06 759
14664.20 758
14665.34 727
14666.49 787
14667.63 718
14668.77 704
14669.92 735
14671.06 730
14672.20 686
14673.35 685
14674.49 701
14675.64 757
14676.78 709
14677.92 701
14679.07 722
14680.21 697
14681.35 710
14682.50 794
14683.64 790
14684.79 731
14685.93 680
14687.08 714
14688.22 734
14689.36 704
14690.51 696
14691.65 722
14692.80 719
14693.94 667
14695.09 682
14696.23 663
14697.38 671
14698.52 672
14699.66 648
14700.81 651
14701.95 683
14703.10 643
14704.24 694
14705.39 633
14706.53 647
14707.68 668
14708.82 683
14709.97 648
14711.11 610
14712.26 657
14713.40 680
14714.55 654
14715.69 650
14716.84 649
14717.99 617
14719.13 641
14720.28 627
14721.42 646
14722.57 625
14723.71 656
14724.86 644
14726.00 621
14727.15 639
14728.30 570
14729.44 575
14730.59 627
14731.73 595
14732.88 615
14734.03 623
14735.17 578
14736.32 620
14737.46 614
14738.61 604
14739.76 589
14740.90 636
14742.05 661
14743.20 631
14744.34 613
14745.49 614
14746.64 618
14747.78 547
14748.93 641
14750.08 662
14751.22 579
14752.37 604
14753.52 593
14754.66 612
14755.81 623
14756.96 617
14758.10 616
14759.25 604
14760.40 570
14761.54 590
14762.69 565
14763.84 596
14764.99 553
14766.13 533
14767.28 588
14768.43 596
14769.58 593
14770.72 543
14771.87 573
14773.02 570
14774.17 579
14775.31 560
14776.46 558
14777.61 527
14778.76 576
14779.90 582
14781.05 553
14782.20 533
14783.35 569
14784.50 543
14785.64 595
14786.79 578
14787.94 549
14789.09 639
14790.24 615
14791.38 616
14792.53 538
14793.68 513
14794.83 550
14795.98 549
14797.13 536
14798.28 563
14799.42 548
14800.57 496
14801.72 539
14802.87 570
14804.02 569
14805.17 547
14806.32 549
14807.47 562
14808.61 544
14809.76 544
14810.91 542
14812.06 523
14813.21 516
14814.36 541
14815.51 504
14816.66 511
14817.81 531
14818.96 558
14820.11 539
14821.26 505
14822.41 471
14823.55 473
14824.70 531
14825.85 488
14827.00 510
14828.15 474
14829.30 506
14830.45 537
14831.60 554
14832.75 552
14833.90 512
14835.05 538
14836.20 468
14837.35 494
14838.50 510
14839.65 480
14840.80 515
14841.95 515
14843.10 516
14844.25 466
14845.40 491
14846.55 485
14847.70 475
14848.86 484
14850.01 518
14851.16 505
14852.31 497
14853.46 513
14854.61 516
14855.76 488
14856.91 496
14858.06 496
14859.21 526
14860.36 500
14861.51 496
14862.66 513
14863.82 531
14864.97 479
14866.12 507
14867.27 466
14868.42 473
14869.57 512
14870.72 525
14871.87 515
14873.03 509
14874.18 489
14875.33 499
14876.48 446
14877.63 480
14878.78 502
14879.94 484
14881.09 452
14882.24 485
14883.39 466
14884.54 476
14885.70 470
14886.85 453
14888.00 478
14889.15 449
14890.30 481
14891.46 478
14892.61 437
14893.76 452
14894.91 456
14896.06 508
14897.22 508
14898.37 521
14899.52 525
14900.67 540
14901.83 473
14902.98 453
14904.13 477
14905.28 485
14906.44 461
14907.59 524
14908.74 503
14909.90 495
14911.05 498
14912.20 461
14913.36 490
14914.51 460
14915.66 438
14916.81 447
14917.97 445
14919.12 465
14920.27 486
14921.43 480
14922.58 482
14923.73 505
14924.89 451
14926.04 477
14927.19 476
14928.35 443
14929.50 441
14930.66 460
14931.81 455
14932.96 486
14934.12 518
14935.27 547
14936.42 436
14937.58 410
14938.73 448
14939.89 424
14941.04 432
14942.19 481
14943.35 462
14944.50 539
14945.66 504
14946.81 507
14947.97 509
14949.12 507
14950.27 470
14951.43 503
14952.58 483
14953.74 457
14954.89 472
14956.05 483
14957.20 505
14958.36 534
14959.51 535
14960.67 481
14961.82 459
14962.98 525
14964.13 479
14965.29 514
14966.44 537
14967.60 500
14968.75 493
14969.91 497
14971.06 495
14972.22 542
14973.37 488
14974.53 533
14975.68 514
14976.84 498
14977.99 518
14979.15 520
14980.31 462
14981.46 453
14982.62 533
14983.77 454
14984.93 444
14986.08 480
14987.24 450
14988.40 476
14989.55 480
14990.71 483
14991.86 454
14993.02 458
14994.18 515
14995.33 483
14996.49 464
14997.65 498
14998.80 477
14999.96 465
15001.11 463
15002.27 446
15003.43 466
15004.58 490
15005.74 475
15006.90 436
15008.05 464
15009.21 455
15010.37 493
15011.52 521
15012.68 480
15013.84 479
15014.99 490
15016.15 533
15017.31 488
15018.47 497
15019.62 486
15020.78 485
15021.94 461
15023.09 417
15024.25 412
15025.41 420
15026.57 460
15027.72 415
15028.88 450
15030.04 459
15031.20 452
15032.35 451
15033.51 454
15034.67 472
15035.83 478
15036.98 475
15038.14 477
15039.30 436
15040.46 423
15041.62 508
15042.77 460
15043.93 422
15045.09 473
15046.25 461
15047.41 430
15048.57 472
15049.72 492
15050.88 482
15052.04 468
15053.20 443
15054.36 424
15055.52 410
15056.67 435
15057.83 431
15058.99 417
15060.15 453
15061.31 408
15062.47 453
15063.63 444
15064.79 428
15065.94 439
15067.10 480
15068.26 478
15069.42 516
15070.58 473
15071.74 465
15072.90 472
15074.06 430
15075.22 464
15076.38 468
15077.54 471
15078.70 465
15079.85 452
15081.01 458
15082.17 435
15083.33 482
15084.49 464
15085.65 464
15086.81 461
15087.97 447
15089.13 421
15090.29 460
15091.45 435
15092.61 434
15093.77 436
15094.93 455
15096.09 444
15097.25 451
15098.41 455
15099.57 497
15100.73 501
15101.89 440
15103.05 454
15104.21 442
15105.37 460
15106.53 462
15107.69 458
15108.86 457
15110.02 444
15111.18 440
15112.34 389
15113.50 452
15114.66 427
15115.82 488
15116.98 489
15118.14 461
15119.30 456
15120.46 468
15121.62 484
15122.79 438
15123.95 501
15125.11 505
15126.27 518
15127.43 433
15128.59 471
15129.75 483
15130.91 467
15132.08 431
15133.24 464
15134.40 447
15135.56 480
15136.72 511
15137.88 438
15139.05 471
15140.21 526
15141.37 502
15142.53 466
15143.69 452
15144.85 474
15146.02 451
15147.18 485
15148.34 440
15149.50 429
15150.66 451
15151.83 459
15152.99 470
15154.15 457
15155.31 492
15156.48 465
15157.64 520
15158.80 457
15159.96 495
15161.13 508
15162.29 492
15163.45 522
15164.61 456
15165.78 432
15166.94 493
15168.10 497
15169.27 474
15170.43 468
15171.59 497
15172.75 494
15173.92 481
15175.08 454
15176.24 509
15177.41 475
15178.57 514
15179.73 517
15180.90 543
15182.06 518
15183.22 509
15184.39 529
15185.55 510
15186.71 492
15187.88 497
15189.04 508
15190.21 521
15191.37 497
15192.53 509
15193.70 548
15194.86 514
15196.02 512
15197.19 495
15198.35 486
15199.52 516
15200.68 553
15201.84 522
15203.01 500
15204.17 478
15205.34 536
15206.50 522
15207.67 541
15208.83 513
15209.99 567
15211.16 554
15212.32 527
15213.49 530
15214.65 555
15215.82 600
15216.98 535
15218.15 552
15219.31 582
15220.48 578
15221.64 511
15222.81 558
15223.97 571
15225.14 563
15226.30 571
15227.47 518
15228.63 538
15229.80 544
15230.96 537
15232.13 592
15233.29 585
15234.46 560
15235.62 517
15236.79 593
15237.95 581
15239.12 575
15240.29 631
15241.45 609
15242.62 541
15243.78 565
15244.95 541
15246.11 567
15247.28 594
15248.45 556
15249.61 542
15250.78 569
15251.94 567
15253.11 547
15254.28 583
15255.44 574
15256.61 583
15257.78 553
15258.94 505
15260.11 543
15261.27 569
15262.44 527
15263.61 524
15264.77 553
15265.94 560
15267.11 515
15268.27 495
15269.44 510
15270.61 557
15271.77 534
15272.94 508
15274.11 493
15275.27 495
15276.44 517
15277.61 516
15278.78 495
15279.94 523
15281.11 494
15282.28 498
15283.44 593
15284.61 507
15285.78 491
15286.95 506
15288.11 474
15289.28 507
15290.45 553
15291.62 472
15292.78 487
15293.95 493
15295.12 501
15296.29 544
15297.46 495
15298.62 541
15299.79 503
15300.96 458
15302.13 448
15303.30 465
15304.46 489
15305.63 538
15306.80 492
15307.97 467
15309.14 481
15310.30 506
15311.47 484
15312.64 491
15313.81 558
15314.98 522
15316.15 502
15317.31 478
15318.48 527
15319.65 513
15320.82 539
15321.99 550
15323.16 494
15324.33 530
15325.50 526
15326.66 511
15327.83 519
15329.00 501
15330.17 542
15331.34 510
15332.51 550
15333.68 508
15334.85 523
15336.02 521
15337.19 543
15338.36 581
15339.53 505
15340.70 568
15341.86 537
15343.03 524
15344.20 453
15345.37 443
15346.54 475
15347.71 477
15348.88 518
15350.05 508
15351.22 510
15352.39 507
15353.56 501
15354.73 515
15355.90 490
15357.07 513
15358.24 487
15359.41 513
15360.58 509
15361.75 477
15362.92 505
15364.09 508
15365.26 539
15366.43 527
15367.60 506
15368.78 539
15369.95 552
15371.12 501
15372.29 530
15373.46 517
15374.63 522
15375.80 488
15376.97 528
15378.14 487
15379.31 557
15380.48 535
15381.65 521
15382.83 491
15384.00 480
15385.17 479
15386.34 533
15387.51 548
15388.68 573
15389.85 578
15391.02 484
15392.20 474
15393.37 475
15394.54 467
15395.71 521
15396.88 521
15398.05 515
15399.22 499
15400.40 537
15401.57 516
15402.74 505
15403.91 518
15405.08 485
15406.26 518
15407.43 533
15408.60 468
15409.77 467
15410.94 484
15412.12 499
15413.29 506
15414.46 486
15415.63 557
15416.81 529
15417.98 483
15419.15 502
15420.32 461
15421.50 454
15422.67 464
15423.84 450
15425.01 488
15426.19 473
15427.36 467
15428.53 439
15429.70 484
15430.88 443
15432.05 437
15433.22 489
15434.40 476
15435.57 456
15436.74 480
15437.92 496
15439.09 487
15440.26 506
15441.44 479
15442.61 506
15443.78 470
15444.96 469
15446.13 486
15447.30 462
15448.48 479
15449.65 459
15450.82 468
15452.00 473
15453.17 491
15454.34 448
15455.52 457
15456.69 464
15457.87 462
15459.04 483
15460.21 484
15461.39 411
15462.56 436
15463.74 461
15464.91 446
15466.08 480
15467.26 470
15468.43 477
15469.61 529
15470.78 468
15471.96 411
15473.13 465
15474.31 435
15475.48 458
15476.65 449
15477.83 449
15479.00 434
15480.18 487
15481.35 519
15482.53 445
15483.70 448
15484.88 423
15486.05 467
15487.23 469
15488.40 463
15489.58 481
15490.75 476
15491.93 488
15493.10 466
15494.28 472
15495.45 482
15496.63 483
15497.81 457
15498.98 447
15500.16 452
15501.33 458
15502.51 462
15503.68 456
15504.86 448
15506.03 464
15507.21 494
15508.39 519
15509.56 508
15510.74 413
15511.91 477
15513.09 484
15514.27 431
15515.44 466
15516.62 441
15517.79 452
15518.97 454
15520.15 427
15521.32 463
15522.50 471
15523.68 458
15524.85 462
15526.03 462
15527.21 449
15528.38 502
15529.56 479
15530.74 490
15531.91 478
15533.09 455
15534.27 484
15535.44 488
15536.62 487
15537.80 476
15538.97 547
15540.15 506
15541.33 491
15542.51 502
15543.68 478
15544.86 450
15546.04 468
15547.21 507
15548.39 502
15549.57 484
15550.75 458
15551.92 468
15553.10 486
15554.28 465
15555.46 474
15556.63 456
15557.81 485
15558.99 479
15560.17 480
15561.35 462
15562.52 461
15563.70 458
15564.88 472
15566.06 479
15567.24 507
15568.41 547
15569.59 571
15570.77 502
15571.95 497
15573.13 482
15574.30 499
15575.48 485
15576.66 521
15577.84 513
15579.02 524
15580.20 544
15581.38 529
15582.55 515
15583.73 500
15584.91 534
15586.09 517
15587.27 553
15588.45 544
15589.63 598
15590.81 601
15591.99 538
15593.16 567
15594.34 537
15595.52 537
15596.70 556
15597.88 578
15599.06 577
15600.24 542
15601.42 572
15602.60 562
15603.78 528
15604.96 568
15606.14 521
15607.32 601
15608.50 577
15609.68 543
15610.86 597
15612.04 601
15613.22 554
15614.40 574
15615.58 589
15616.76 564
15617.94 612
15619.12 610
15620.30 576
15621.48 623
15622.66 613
15623.84 612
15625.02 616
15626.20 584
15627.38 618
15628.56 648
15629.74 695
15630.92 642
15632.10 660
15633.28 651
15634.46 664
15635.64 662
15636.82 644
15638.00 591
15639.18 616
15640.36 627
15641.54 624
15642.73 625
15643.91 622
15645.09 674
15646.27 677
15647.45 698
15648.63 702
15649.81 679
15650.99 633
15652.17 656
15653.36 708
15654.54 743
15655.72 672
15656.90 672
15658.08 654
15659.26 639
15660.44 627
15661.63 624
15662.81 648
15663.99 680
15665.17 641
15666.35 693
15667.54 681
15668.72 648
15669.90 640
15671.08 681
15672.26 736
15673.45 653
15674.63 639
15675.81 634
15676.99 701
15678.17 688
15679.36 669
15680.54 668
15681.72 697
15682.90 644
15684.09 643
15685.27 609
15686.45 590
15687.63 607
15688.82 637
15690.00 634
15691.18 655
15692.36 657
15693.55 594
15694.73 632
15695.91 621
15697.10 600
15698.28 675
15699.46 690
15700.65 618
15701.83 632
15703.01 644
15704.20 627
15705.38 716
15706.56 701
15707.75 630
15708.93 598
15710.11 638
15711.30 640
15712.48 610
15713.66 641
15714.85 654
15716.03 681
15717.21 657
15718.40 673
15719.58 686
15720.77 629
15721.95 646
15723.13 634
15724.32 643
15725.50 633
15726.69 609
15727.87 652
15729.05 648
15730.24 633
15731.42 661
15732.61 672
15733.79 662
15734.98 668
15736.16 683
15737.34 664
15738.53 683
15739.71 682
15740.90 709
15742.08 687
15743.27 659
15744.45 673
15745.64 695
15746.82 662
15748.01 654
15749.19 760
15750.38 688
15751.56 740
15752.75 683
15753.93 722
15755.12 731
15756.30 755
15757.49 737
15758.67 742
15759.86 682
15761.04 722
15762.23 701
15763.42 691
15764.60 754
15765.79 738
15766.97 750
15768.16 686
15769.34 696
15770.53 695
15771.71 666
15772.90 681
15774.09 714
15775.27 694
15776.46 736
15777.64 720
15778.83 670
15780.02 686
15781.20 724
15782.39 692
15783.58 690
15784.76 742
15785.95 701
15787.13 662
15788.32 732
15789.51 707
15790.69 679
15791.88 660
15793.07 681
15794.25 730
15795.44 687
15796.63 623
15797.81 620
15799.00 689
15800.19 706
15801.37 643
15802.56 648
15803.75 627
15804.94 611
15806.12 577
15807.31 602
15808.50 629
15809.68 635
15810.87 613
15812.06 635
15813.25 618
15814.43 646
15815.62 613
15816.81 635
15818.00 613
15819.18 555
15820.37 614
15821.56 594
15822.75 589
15823.93 624
15825.12 588
15826.31 535
15827.50 581
15828.69 615
15829.87 641
15831.06 565
15832.25 572
15833.44 578
15834.63 573
15835.81 592
15837.00 579
15838.19 586
15839.38 547
15840.57 606
15841.76 588
15842.94 586
15844.13 598
15845.32 663
15846.51 596
15847.70 597
15848.89 560
15850.08 573
15851.27 561
15852.45 577
15853.64 551
15854.83 534
15856.02 591
15857.21 544
15858.40 588
15859.59 568
15860.78 592
15861.97 557
15863.16 565
15864.35 537
15865.53 573
15866.72 678
15867.91 617
15869.10 570
15870.29 597
15871.48 642
15872.67 593
15873.86 567
15875.05 577
15876.24 605
15877.43 547
15878.62 609
15879.81 573
15881.00 555
15882.19 544
15883.38 622
15884.57 650
15885.76 518
15886.95 545
15888.14 559
15889.33 597
15890.52 587
15891.71 571
15892.90 620
15894.09 607
15895.28 592
15896.47 567
15897.66 552
15898.85 602
15900.04 556
15901.24 580
15902.43 599
15903.62 609
15904.81 588
15906.00 620
15907.19 611
15908.38 591
15909.57 595
15910.76 588
15911.95 608
15913.14 608
15914.34 630
15915.53 616
15916.72 602
15917.91 633
15919.10 683
15920.29 625
15921.48 618
15922.68 620
15923.87 637
15925.06 670
15926.25 641
15927.44 619
15928.63 643
15929.83 662
15931.02 647
15932.21 573
15933.40 595
15934.59 623
15935.78 572
15936.98 536
15938.17 576
15939.36 609
15940.55 566
15941.74 584
15942.94 578
15944.13 560
15945.32 567
15946.51 605
15947.71 583
15948.90 555
15950.09 570
15951.28 590
15952.48 536
15953.67 543
15954.86 539
15956.05 556
15957.25 497
15958.44 495
15959.63 521
15960.83 492
15962.02 502
15963.21 503
15964.41 501
15965.60 491
15966.79 518
15967.98 536
15969.18 503
15970.37 532
15971.56 488
15972.76 500
15973.95 501
15975.14 503
15976.34 474
15977.53 510
15978.73 510
15979.92 466
15981.11 496
15982.31 502
15983.50 480
15984.69 495
15985.89 441
15987.08 472
15988.28 520
15989.47 526
15990.66 501
15991.86 479
15993.05 515
15994.25 500
15995.44 478
15996.63 483
15997.83 508
15999.02 470
16000.22 431
16001.41 441
16002.61 436
16003.80 499
16005.00 515
16006.19 502
16007.38 461
16008.58 423
16009.77 441
16010.97 436
16012.16 456
16013.36 457
16014.55 456
16015.75 520
16016.94 486
16018.14 470
16019.33 481
16020.53 469
16021.72 465
16022.92 522
16024.11 489
16025.31 466
16026.51 461
16027.70 473
16028.90 501
16030.09 528
16031.29 455
16032.48 452
16033.68 492
16034.87 477
16036.07 441
16037.27 460
16038.46 479
16039.66 470
16040.85 480
16042.05 488
16043.24 430
16044.44 440
16045.64 431
16046.83 451
16048.03 443
16049.23 467
16050.42 430
16051.62 468
16052.81 432
16054.01 436
16055.21 478
16056.40 507
16057.60 422
16058.80 460
16059.99 423
16061.19 411
16062.39 383
16063.58 374
16064.78 426
16065.98 406
16067.17 412
16068.37 411
16069.57 425
16070.77 443
16071.96 415
16073.16 404
16074.36 424
16075.55 403
16076.75 421
16077.95 414
16079.15 431
16080.34 412
16081.54 444
16082.74 462
16083.94 426
16085.13 426
16086.33 400
16087.53 430
16088.73 426
16089.92 406
16091.12 442
16092.32 413
16093.52 469
16094.71 432
16095.91 505
16097.11 455
16098.31 427
16099.51 461
16100.71 433
16101.90 441
16103.10 417
16104.30 433
16105.50 448
16106.70 429
16107.89 437
16109.09 433
16110.29 443
16111.49 426
16112.69 399
16113.89 447
16115.09 418
16116.28 436
16117.48 445
16118.68 442
16119.88 440
16121.08 449
16122.28 442
16123.48 443
16124.68 422
16125.88 400
16127.08 430
16128.27 397
16129.47 417
16130.67 381
16131.87 417
16133.07 451
16134.27 444
16135.47 441
16136.67 401
16137.87 367
16139.07 360
16140.27 389
16141.47 431
16142.67 384
16143.87 404
16145.07 424
16146.27 409
16147.47 416
16148.67 407
16149.87 411
16151.07 396
16152.27 441
16153.47 422
16154.67 433
16155.87 409
16157.07 408
16158.27 408
16159.47 437
16160.67 405
16161.87 469
16163.07 461
16164.27 437
16165.47 426
16166.67 394
16167.87 374
16169.07 391
16170.27 395
16171.47 433
16172.68 438
16173.88 431
16175.08 401
16176.28 402
16177.48 403
16178.68 384
16179.88 397
16181.08 415
16182.28 453
16183.48 439
16184.69 444
16185.89 470
16187.09 464
16188.29 434
16189.49 432
16190.69 424
16191.89 447
16193.10 422
16194.30 427
16195.50 423
16196.70 419
16197.90 406
16199.10 417
16200.31 406
16201.51 392
16202.71 416
16203.91 427
16205.11 413
16206.32 424
16207.52 446
16208.72 451
16209.92 429
16211.13 381
16212.33 407
16213.53 395
16214.73 446
16215.93 488
16217.14 456
16218.34 432
16219.54 394
16220.74 438
16221.95 465
16223.15 418
16224.35 407
16225.56 490
16226.76 441
16227.96 402
16229.16 400
16230.37 413
16231.57 450
16232.77 454
16233.98 474
16235.18 416
16236.38 426
16237.59 395
16238.79 444
16239.99 457
16241.20 438
16242.40 422
16243.60 459
16244.81 455
16246.01 495
16247.21 467
16248.42 458
16249.62 438
16250.82 467
16252.03 446
16253.23 451
16254.44 425
16255.64 416
16256.84 455
16258.05 480
16259.25 473
16260.46 469
16261.66 492
16262.86 478
16264.07 455
16265.27 470
16266.48 486
16267.68 412
16268.89 433
16270.09 467
16271.29 471
16272.50 483
16273.70 453
16274.91 425
16276.11 445
16277.32 475
16278.52 473
16279.73 475
16280.93 442
16282.14 496
16283.34 487
16284.55 464
16285.75 437
16286.96 446
16288.16 484
16289.37 467
16290.57 477
16291.78 392
16292.98 432
16294.19 495
16295.39 455
16296.60 492
16297.80 503
16299.01 463
16300.22 490
16301.42 442
16302.63 471
16303.83 513
16305.04 458
16306.24 422
16307.45 464
16308.66 449
16309.86 387
16311.07 401
16312.27 435
16313.48 443
16314.69 468
16315.89 424
16317.10 449
16318.30 459
16319.51 498
16320.72 477
16321.92 454
16323.13 424
16324.34 411
16325.54 492
16326.75 468
16327.96 402
16329.16 421
16330.37 440
16331.58 419
16332.78 397
16333.99 420
16335.20 457
16336.40 443
16337.61 459
16338.82 432
16340.02 422
16341.23 476
16342.44 440
16343.65 438
16344.85 446
16346.06 446
16347.27 435
16348.47 431
16349.68 466
16350.89 415
16352.10 405
16353.30 424
16354.51 426
16355.72 403
16356.93 409
16358.13 427
16359.34 422
16360.55 391
16361.76 421
16362.97 404
16364.17 412
16365.38 400
16366.59 401
16367.80 392
16369.01 418
16370.21 422
16371.42 402
16372.63 390
16373.84 396
16375.05 404
16376.26 376
16377.46 422
16378.67 417
16379.88 474
16381.09 433
16382.30 433
16383.51 415
16384.72 422
16385.92 397
16387.13 418
16388.34 442
16389.55 446
16390.76 403
16391.97 374
16393.18 403
16394.39 459
16395.60 427
16396.80 399
16398.01 417
16399.22 423
16400.43 453
16401.64 432
16402.85 402
16404.06 398
16405.27 412
16406.48 383
16407.69 402
16408.90 430
16410.11 415
16411.32 427
16412.53 405
16413.74 402
16414.95 379
16416.16 375
16417.37 403
16418.58 389
16419.79 392
16421.00 443
16422.21 389
16423.42 404
16424.63 417
16425.84 447
16427.05 428
16428.26 461
16429.47 442
16430.68 399
16431.89 409
16433.10 435
16434.31 418
16435.52 389
16436.73 384
16437.94 410
16439.15 424
16440.36 402
16441.57 387
16442.79 417
16444.00 428
16445.21 382
16446.42 383
16447.63 384
16448.84 390
16450.05 412
16451.26 426
16452.47 398
16453.68 399
16454.90 388
16456.11 386
16457.32 365
16458.53 394
16459.74 404
16460.95 404
16462.16 411
16463.38 398
16464.59 387
16465.80 394
16467.01 408
16468.22 449
16469.43 417
16470.65 420
16471.86 417
16473.07 393
16474.28 365
16475.49 423
16476.71 429
16477.92 412
16479.13 364
16480.34 399
16481.56 370
16482.77 391
16483.98 408
16485.19 410
16486.40 441
16487.62 378
16488.83 357
16490.04 409
16491.25 400
16492.47 384
16493.68 404
16494.89 364
16496.11 378
16497.32 403
16498.53 413
16499.74 371
16500.96 361
16502.17 389
16503.38 346
16504.60 364
16505.81 391
16507.02 384
16508.24 373
16509.45 343
16510.66 384
16511.88 445
16513.09 398
16514.30 411
16515.52 461
16516.73 454
16517.94 422
16519.16 420
16520.37 422
16521.58 405
16522.80 388
16524.01 387
16525.23 401
16526.44 410
16527.65 410
16528.87 416
16530.08 399
16531.30 401
16532.51 413
16533.72 410
16534.94 378
16536.15 366
16537.37 431
16538.58 442
16539.80 409
16541.01 393
16542.23 429
16543.44 425
16544.65 419
16545.87 445
16547.08 420
16548.30 403
16549.51 383
16550.73 439
16551.94 482
16553.16 451
16554.37 424
16555.59 439
16556.80 423
16558.02 447
16559.23 421
16560.45 415
16561.66 437
16562.88 459
16564.09 406
16565.31 439
16566.52 467
16567.74 421
16568.96 476
16570.17 451
16571.39 445
16572.60 430
16573.82 483
16575.03 447
16576.25 473
16577.47 452
16578.68 417
16579.90 457
16581.11 474
16582.33 403
16583.54 390
16584.76 459
16585.98 467
16587.19 474
16588.41 457
16589.63 409
16590.84 431
16592.06 498
16593.27 447
16594.49 445
16595.71 458
16596.92 439
16598.14 433
16599.36 426
16600.57 411
16601.79 420
16603.01 485
16604.22 464
16605.44 431
16606.66 435
16607.87 395
16609.09 367
16610.31 427
16611.53 424
16612.74 424
16613.96 412
16615.18 417
16616.39 353
16617.61 378
16618.83 374
16620.05 348
16621.26 369
16622.48 349
16623.70 402
16624.92 402
16626.13 427
16627.35 378
16628.57 349
16629.79 367
16631.00 380
16632.22 380
16633.44 406
16634.66 400
16635.88 396
16637.09 430
16638.31 448
16639.53 421
16640.75 389
16641.97 384
16643.18 413
16644.40 406
16645.62 362
16646.84 385
16648.06 425
16649.28 389
16650.49 361
16651.71 389
16652.93 381
16654.15 379
16655.37 381
16656.59 371
16657.81 403
16659.03 391
16660.24 388
16661.46 428
16662.68 423
16663.90 401
16665.12 373
16666.34 369
16667.56 334
16668.78 382
16670.00 400
16671.22 389
16672.43 427
16673.65 364
16674.87 396
16676.09 449
16677.31 403
16678.53 379
16679.75 367
16680.97 431
16682.19 413
16683.41 402
16684.63 384
16685.85 389
16687.07 417
16688.29 393
16689.51 354
16690.73 391
16691.95 387
16693.17 429
16694.39 381
16695.61 359
16696.83 369
16698.05 373
16699.27 361
16700.49 346
16701.71 377
16702.93 358
16704.15 405
16705.37 386
16706.59 380
16707.81 384
16709.03 425
16710.25 388
16711.48 406
16712.70 408
16713.92 360
16715.14 381
16716.36 400
16717.58 380
16718.80 368
16720.02 362
16721.24 369
16722.46 391
16723.68 368
16724.91 399
16726.13 369
16727.35 418
16728.57 430
16729.79 384
16731.01 415
16732.23 383
16733.46 369
16734.68 348
16735.90 352
16737.12 378
16738.34 410
16739.56 392
16740.79 378
16742.01 361
16743.23 366
16744.45 334
16745.67 367
16746.90 377
16748.12 360
16749.34 384
16750.56 374
16751.78 385
16753.01 383
16754.23 345
16755.45 374
16756.67 372
16757.90 401
16759.12 385
16760.34 369
16761.56 391
16762.79 346
16764.01 345
16765.23 340
16766.45 337
16767.68 419
16768.90 336
16770.12 346
16771.34 372
16772.57 340
16773.79 359
16775.01 356
16776.24 368
16777.46 377
16778.68 326
16779.91 321
16781.13 349
16782.35 373
16783.58 386
16784.80 353
16786.02 373
16787.25 377
16788.47 372
16789.69 374
16790.92 350
16792.14 353
16793.36 371
16794.59 362
16795.81 311
16797.04 344
16798.26 366
16799.48 337
16800.71 334
16801.93 361
16803.16 354
16804.38 323
16805.60 380
16806.83 363
16808.05 364
16809.28 353
16810.50 337
16811.73 363
16812.95 324
16814.17 342
16815.40 365
16816.62 391
16817.85 378
16819.07 396
16820.30 339
16821.52 341
16822.75 318
16823.97 327
16825.20 377
16826.42 344
16827.65 318
16828.87 346
16830.10 363
16831.32 382
16832.55 353
16833.77 312
16835.00 337
16836.22 326
16837.45 363
16838.67 364
16839.90 384
16841.12 347
16842.35 335
16843.57 363
16844.80 394
16846.03 374
16847.25 377
16848.48 348
16849.70 359
16850.93 412
16852.15 339
16853.38 365
16854.61 357
16855.83 419
16857.06 374
16858.28 369
16859.51 353
16860.74 360
16861.96 390
16863.19 398
16864.42 376
16865.64 399
16866.87 380
16868.09 368
16869.32 397
16870.55 388
16871.77 396
16873.00 387
16874.23 418
16875.45 410
16876.68 406
16877.91 394
16879.13 399
16880.36 412
16881.59 415
16882.82 403
16884.04 398
16885.27 434
16886.50 403
16887.72 421
16888.95 445
16890.18 431
16891.41 423
16892.63 431
16893.86 403
16895.09 425
16896.32 356
16897.54 480
16898.77 453
16900.00 452
16901.23 419
16902.45 447
16903.68 428
16904.91 381
16906.14 369
16907.36 426
16908.59 408
16909.82 413
16911.05 381
16912.28 393
16913.50 389
16914.73 377
16915.96 444
16917.19 394
16918.42 422
16919.65 412
16920.87 417
16922.10 367
16923.33 413
16924.56 431
16925.79 379
16927.02 373
16928.24 381
16929.47 437
16930.70 412
16931.93 398
16933.16 362
16934.39 370
16935.62 385
16936.85 357
16938.08 363
16939.30 387
16940.53 375
16941.76 380
16942.99 374
16944.22 369
16945.45 426
16946.68 363
16947.91 371
16949.14 358
16950.37 386
16951.60 380
16952.83 378
16954.06 405
16955.29 432
16956.52 396
16957.74 380
16958.97 372
16960.20 375
16961.43 344
16962.66 375
16963.89 392
16965.12 357
16966.35 368
16967.58 359
16968.81 393
16970.04 349
16971.27 363
16972.50 375
16973.74 367
16974.97 366
16976.20 362
16977.43 391
16978.66 374
16979.89 378
16981.12 351
16982.35 393
16983.58 398
16984.81 379
16986.04 371
16987.27 362
16988.50 384
16989.73 393
16990.96 356
16992.19 399
16993.43 415
16994.66 394
16995.89 386
16997.12 367
16998.35 403
16999.58 375
17000.81 367
17002.04 387
17003.28 349
17004.51 345
17005.74 377
17006.97 409
17008.20 366
17009.43 339
17010.66 367
17011.90 358
17013.13 345
17014.36 350
17015.59 381
17016.82 396
17018.05 374
17019.29 348
17020.52 336
17021.75 377
17022.98 384
17024.21 380
17025.45 392
17026.68 343
17027.91 376
17029.14 382
17030.38 355
17031.61 361
17032.84 329
17034.07 335
17035.31 380
17036.54 354
17037.77 339
17039.00 381
17040.24 399
17041.47 369
17042.70 385
17043.93 380
17045.17 373
17046.40 392
17047.63 360
17048.87 337
17050.10 327
17051.33 351
17052.57 380
17053.80 349
17055.03 336
17056.27 361
17057.50 324
17058.73 371
17059.97 313
17061.20 350
17062.43 338
17063.67 378
17064.90 331
17066.13 350
17067.37 319
17068.60 312
17069.83 379
17071.07 357
17072.30 364
17073.54 331
17074.77 341
17076.00 351
17077.24 318
17078.47 341
17079.71 338
17080.94 333
17082.17 345
17083.41 365
17084.64 398
17085.88 357
17087.11 334
17088.35 367
17089.58 379
17090.81 360
17092.05 341
17093.28 351
17094.52 386
17095.75 330
17096.99 362
17098.22 350
17099.46 322
17100.69 331
17101.93 367
17103.16 347
17104.40 340
17105.63 326
17106.87 393
17108.10 341
17109.34 365
17110.57 360
17111.81 357
17113.04 335
17114.28 335
17115.51 370
17116.75 319
17117.99 303
17119.22 327
17120.46 316
17121.69 322
17122.93 349
17124.16 329
17125.40 326
17126.64 317
17127.87 349
17129.11 320
17130.34 341
17131.58 323
17132.82 319
17134.05 339
17135.29 342
17136.52 367
17137.76 334
17139.00 325
17140.23 372
17141.47 321
17142.71 361
17143.94 334
17145.18 334
17146.41 305
17147.65 326
17148.89 337
17150.12 350
17151.36 323
17152.60 351
17153.83 345
17155.07 313
17156.31 332
17157.55 336
17158.78 336
17160.02 303
17161.26 301
17162.49 321
17163.73 306
17164.97 330
17166.21 352
17167.44 348
17168.68 335
17169.92 289
17171.15 306
17172.39 314
17173.63 311
17174.87 355
17176.10 355
17177.34 346
17178.58 328
17179.82 335
17181.06 352
17182.29 336
17183.53 335
17184.77 378
17186.01 336
17187.25 303
17188.48 323
17189.72 322
17190.96 357
17192.20 350
17193.44 362
17194.67 319
17195.91 325
17197.15 350
17198.39 312
17199.63 347
17200.87 325
17202.10 305
17203.34 357
17204.58 298
17205.82 338
17207.06 338
17208.30 312
17209.54 321
17210.78 323
17212.01 313
17213.25 380
17214.49 348
17215.73 352
17216.97 326
17218.21 343
17219.45 314
17220.69 328
17221.93 333
17223.17 296
17224.41 317
17225.65 354
17226.89 375
17228.12 346
17229.36 312
17230.60 323
17231.84 308
17233.08 318
17234.32 313
17235.56 340
17236.80 350
17238.04 318
17239.28 288
17240.52 334
17241.76 341
17243.00 327
17244.24 343
17245.48 365
17246.72 368
17247.96 363
17249.20 313
17250.44 335
17251.68 339
17252.92 327
17254.16 297
17255.40 318
17256.64 325
17257.89 335
17259.13 345
17260.37 303
17261.61 307
17262.85 315
17264.09 356
17265.33 360
17266.57 322
17267.81 353
17269.05 319
17270.29 329
17271.53 321
17272.78 317
17274.02 328
17275.26 345
17276.50 330
17277.74 334
17278.98 315
17280.22 306
17281.46 302
17282.71 332
17283.95 342
17285.19 338
17286.43 316
17287.67 304
17288.91 293
17290.16 274
17291.40 337
17292.64 383
17293.88 316
17295.12 344
17296.36 312
17297.61 311
17298.85 335
17300.09 340
17301.33 332
17302.58 296
17303.82 327
17305.06 318
17306.30 322
17307.54 327
17308.79 306
17310.03 355
17311.27 305
17312.51 264
17313.76 309
17315.00 327
17316.24 303
17317.48 294
17318.73 296
17319.97 289
17321.21 308
17322.46 309
17323.70 303
17324.94 285
17326.18 319
17327.43 348
17328.67 313
17329.91 323
17331.16 329
17332.40 334
17333.64 319
17334.89 344
17336.13 309
17337.37 350
17338.62 324
17339.86 305
17341.10 329
17342.35 306
17343.59 313
17344.84 348
17346.08 374
17347.32 300
17348.57 318
17349.81 320
17351.05 336
17352.30 315
17353.54 272
17354.79 323
17356.03 303
17357.27 326
17358.52 368
17359.76 337
17361.01 304
17362.25 300
17363.50 361
17364.74 302
17365.98 332
17367.23 339
17368.47 326
17369.72 325
17370.96 334
17372.21 362
17373.45 293
17374.70 321
17375.94 320
17377.19 300
17378.43 293
17379.68 334
17380.92 316
17382.17 314
17383.41 346
17384.66 305
17385.90 330
17387.15 336
17388.39 319
17389.64 319
17390.88 334
17392.13 310
17393.37 367
17394.62 323
17395.86 301
17397.11 350
17398.36 319
17399.60 341
17400.85 312
17402.09 316
17403.34 292
17404.58 313
17405.83 308
17407.08 316
17408.32 300
17409.57 294
17410.81 364
17412.06 331
17413.31 348
17414.55 286
17415.80 310
17417.05 318
17418.29 343
17419.54 339
17420.78 312
17422.03 320
17423.28 331
17424.52 314
17425.77 329
17427.02 325
17428.26 322
17429.51 303
17430.76 330
17432.00 322
17433.25 329
17434.50 322
17435.75 320
17436.99 300
17438.24 328
17439.49 331
17440.73 324
17441.98 320
17443.23 367
17444.48 336
17445.72 349
17446.97 321
17448.22 329
17449.46 345
17450.71 323
17451.96 347
17453.21 331
17454.45 320
17455.70 345
17456.95 357
17458.20 346
17459.45 358
17460.69 350
17461.94 344
17463.19 324
17464.44 319
17465.69 305
17466.93 284
17468.18 326
17469.43 354
17470.68 334
17471.93 350
17473.17 330
17474.42 341
17475.67 352
17476.92 366
17478.17 363
17479.42 337
17480.67 343
17481.91 349
17483.16 324
17484.41 323
17485.66 330
17486.91 333
17488.16 330
17489.41 340
17490.66 363
17491.90 315
17493.15 343
17494.40 365
17495.65 357
17496.90 323
17498.15 351
17499.40 417
17500.65 330
17501.90 335
17503.15 329
17504.40 357
17505.65 305
17506.90 363
17508.14 413
17509.39 344
17510.64 372
17511.89 369
17513.14 330
17514.39 349
17515.64 348
17516.89 369
17518.14 403
17519.39 319
17520.64 333
17521.89 405
17523.14 384
17524.39 352
17525.64 358
17526.89 375
17528.14 391
17529.39 381
17530.64 331
17531.89 363
17533.14 374
17534.40 371
17535.65 351
17536.90 335
17538.15 349
17539.40 387
17540.65 393
17541.90 366
17543.15 359
17544.40 381
17545.65 372
17546.90 369
17548.15 371
17549.40 369
17550.66 358
17551.91 354
17553.16 360
17554.41 325
17555.66 364
17556.91 396
17558.16 345
17559.41 372
17560.67 346
17561.92 341
17563.17 336
17564.42 352
17565.67 347
17566.92 396
17568.18 375
17569.43 343
17570.68 394
17571.93 379
17573.18 371
17574.43 370
17575.69 382
17576.94 371
17578.19 349
17579.44 344
17580.69 383
17581.95 414
17583.20 391
17584.45 398
17585.70 396
17586.96 393
17588.21 361
17589.46 343
17590.71 356
17591.97 378
17593.22 367
17594.47 393
17595.72 401
17596.98 386
17598.23 424
17599.48 363
17600.73 376
17601.99 438
17603.24 406
17604.49 389
17605.75 392
17607.00 368
17608.25 352
17609.51 408
17610.76 362
17612.01 356
17613.27 412
17614.52 406
17615.77 368
17617.03 374
17618.28 354
17619.53 405
17620.79 391
17622.04 382
17623.29 419
17624.55 367
17625.80 335
17627.05 322
17628.31 390
17629.56 406
17630.82 383
17632.07 375
17633.32 380
17634.58 366
17635.83 379
17637.09 360
17638.34 386
17639.60 425
17640.85 410
17642.10 379
17643.36 388
17644.61 372
17645.87 358
17647.12 401
17648.38 386
17649.63 346
17650.89 366
17652.14 338
17653.39 327
17654.65 383
17655.90 340
17657.16 350
17658.41 372
17659.67 358
17660.92 371
17662.18 350
17663.43 353
17664.69 367
17665.94 374
17667.20 339
17668.45 313
17669.71 314
17670.97 331
17672.22 351
17673.48 327
17674.73 351
17675.99 357
17677.24 354
17678.50 380
17679.75 350
17681.01 338
17682.27 339
17683.52 345
17684.78 362
17686.03 333
17687.29 331
17688.55 350
17689.80 363
17691.06 331
17692.31 323
17693.57 361
17694.83 336
17696.08 316
17697.34 325
17698.59 338
17699.85 366
17701.11 322
17702.36 343
17703.62 341
17704.88 324
17706.13 345
17707.39 368
17708.65 365
17709.90 346
17711.16 314
17712.42 366
17713.67 312
17714.93 274
17716.19 331
17717.44 364
17718.70 315
17719.96 325
17721.22 380
17722.47 353
17723.73 363
17724.99 376
17726.25 340
17727.50 327
17728.76 371
17730.02 355
17731.27 371
17732.53 370
17733.79 364
17735.05 356
17736.31 352
17737.56 329
17738.82 304
17740.08 323
17741.34 360
17742.59 353
17743.85 326
17745.11 331
17746.37 299
17747.63 318
17748.88 337
17750.14 356
17751.40 313
17752.66 301
17753.92 312
17755.18 352
17756.43 319
17757.69 334
17758.95 301
17760.21 334
17761.47 330
17762.73 291
17763.99 330
17765.24 294
17766.50 290
17767.76 316
17769.02 314
17770.28 358
17771.54 354
17772.80 338
17774.06 322
17775.32 338
17776.57 301
17777.83 323
17779.09 330
17780.35 291
17781.61 313
17782.87 329
17784.13 336
17785.39 311
17786.65 312
17787.91 335
17789.17 328
17790.43 358
17791.69 339
17792.95 300
17794.21 305
17795.47 320
17796.73 339
17797.99 373
17799.25 342
17800.51 331
17801.77 342
17803.03 314
17804.29 315
17805.55 332
17806.81 308
17808.07 316
17809.33 311
17810.59 266
17811.85 277
17813.11 342
17814.37 334
17815.63 306
17816.89 258
17818.15 291
17819.41 293
17820.67 317
17821.93 326
17823.19 335
17824.45 305
17825.71 317
17826.98 305
17828.24 323
17829.50 320
17830.76 332
17832.02 289
17833.28 312
17834.54 310
17835.80 283
17837.06 291
17838.33 294
17839.59 298
17840.85 296
17842.11 285
17843.37 291
17844.63 287
17845.89 279
17847.16 324
17848.42 298
17849.68 304
17850.94 323
17852.20 332
17853.46 313
17854.73 318
17855.99 272
17857.25 305
17858.51 301
17859.77 281
17861.04 370
17862.30 325
17863.56 299
17864.82 313
17866.09 347
17867.35 301
17868.61 288
17869.87 325
17871.14 317
17872.40 310
17873.66 298
17874.92 275
17876.19 290
17877.45 322
17878.71 302
17879.97 342
17881.24 284
17882.50 316
17883.76 297
17885.03 285
17886.29 286
17887.55 309
17888.81 298
17890.08 291
17891.34 294
17892.60 294
17893.87 279
17895.13 268
17896.39 317
17897.66 272
17898.92 272
17900.18 256
17901.45 280
17902.71 324
17903.97 334
17905.24 317
17906.50 315
17907.77 276
17909.03 331
17910.29 326
17911.56 324
17912.82 310
17914.09 286
17915.35 307
17916.61 290
17917.88 287
17919.14 288
17920.41 290
17921.67 274
17922.93 291
17924.20 280
17925.46 286
17926.73 285
17927.99 294
17929.26 334
17930.52 267
17931.79 303
17933.05 329
17934.32 344
17935.58 353
17936.84 301
17938.11 273
17939.37 260
17940.64 279
17941.90 323
17943.17 316
17944.43 290
17945.70 286
17946.96 316
17948.23 300
17949.50 303
17950.76 303
17952.03 310
17953.29 287
17954.56 275
17955.82 293
17957.09 280
17958.35 286
17959.62 278
17960.88 290
17962.15 339
17963.42 322
17964.68 293
17965.95 299
17967.21 321
17968.48 317
17969.74 333
17971.01 298
17972.28 288
17973.54 356
17974.81 314
17976.08 298
17977.34 290
17978.61 280
17979.87 307
17981.14 270
17982.41 289
17983.67 262
17984.94 259
17986.21 303
17987.47 325
17988.74 324
17990.01 314
17991.27 332
17992.54 332
17993.81 318
17995.07 313
17996.34 305
17997.61 325
17998.87 331
18000.14 287
18001.41 269
18002.68 316
18003.94 328
18005.21 291
18006.48 307
18007.74 304
18009.01 313
18010.28 311
18011.55 314
18012.81 336
18014.08 301
18015.35 294
18016.62 310
18017.88 302
18019.15 276
18020.42 295
18021.69 303
18022.96 335
18024.22 306
18025.49 328
18026.76 304
18028.03 306
18029.29 331
18030.56 280
18031.83 311
18033.10 349
18034.37 329
18035.64 308
18036.90 287
18038.17 297
18039.44 275
18040.71 265
18041.98 280
18043.25 308
18044.51 312
18045.78 268
18047.05 260
18048.32 315
18049.59 300
18050.86 313
18052.13 300
18053.40 321
18054.67 318
18055.93 319
18057.20 290
18058.47 290
18059.74 300
18061.01 288
18062.28 316
18063.55 305
18064.82 279
18066.09 297
18067.36 309
18068.63 322
18069.90 306
18071.17 296
18072.44 296
18073.70 286
18074.97 275
18076.24 311
18077.51 295
18078.78 301
18080.05 337
18081.32 316
18082.59 289
18083.86 297
18085.13 324
18086.40 299
18087.67 330
18088.94 306
18090.21 296
18091.48 302
18092.75 339
18094.02 336
18095.29 286
18096.57 311
18097.84 305
18099.11 342
18100.38 317
18101.65 309
18102.92 324
18104.19 321
18105.46 305
18106.73 310
18108.00 309
18109.27 304
18110.54 317
18111.81 333
18113.08 349
18114.36 353
18115.63 287
18116.90 302
18118.17 295
18119.44 295
18120.71 315
18121.98 327
18123.25 324
18124.53 323
18125.80 277
18127.07 299
18128.34 362
18129.61 326
18130.88 259
18132.16 305
18133.43 316
18134.70 325
18135.97 324
18137.24 291
18138.51 311
18139.79 308
18141.06 292
18142.33 322
18143.60 358
18144.87 286
18146.15 317
18147.42 304
18148.69 302
18149.96 304
18151.24 335
18152.51 311
18153.78 305
18155.05 314
18156.33 302
18157.60 321
18158.87 301
18160.14 309
18161.42 323
18162.69 342
18163.96 337
18165.23 344
18166.51 316
18167.78 316
18169.05 352
18170.33 295
18171.60 293
18172.87 307
18174.15 296
18175.42 299
18176.69 314
18177.97 308
18179.24 323
18180.51 295
18181.79 295
18183.06 320
18184.33 289
18185.61 285
18186.88 319
18188.15 305
18189.43 304
18190.70 311
18191.97 308
18193.25 284
18194.52 293
18195.80 305
18197.07 301
18198.34 313
18199.62 304
18200.89 353
18202.17 337
18203.44 304
18204.71 294
18205.99 292
18207.26 302
18208.54 278
18209.81 309
18211.09 308
18212.36 295
18213.64 292
18214.91 277
18216.18 283
18217.46 289
18218.73 296
18220.01 298
18221.28 302
18222.56 281
18223.83 308
18225.11 332
18226.38 334
18227.66 321
18228.93 322
18230.21 310
18231.48 335
18232.76 332
18234.03 302
18235.31 310
18236.58 299
18237.86 343
18239.14 337
18240.41 303
18241.69 294
18242.96 313
18244.24 314
18245.51 316
18246.79 316
18248.06 344
18249.34 314
18250.62 295
18251.89 304
18253.17 293
18254.44 325
18255.72 300
18257.00 326
18258.27 284
18259.55 297
18260.82 286
18262.10 297
18263.38 279
18264.65 278
18265.93 277
18267.21 309
18268.48 283
18269.76 272
18271.04 360
18272.31 303
18273.59 310
18274.87 312
18276.14 348
18277.42 305
18278.70 286
18279.97 314
18281.25 318
18282.53 314
18283.80 270
18285.08 302
18286.36 318
18287.63 284
18288.91 299
18290.19 298
18291.47 327
18292.74 349
18294.02 317
18295.30 295
18296.58 320
18297.85 303
18299.13 317
18300.41 327
18301.69 295
18302.96 291
18304.24 294
18305.52 288
18306.80 342
18308.07 280
18309.35 310
18310.63 339
18311.91 315
18313.19 305
18314.46 299
18315.74 271
18317.02 297
18318.30 303
18319.58 283
18320.86 285
18322.13 292
18323.41 283
18324.69 305
18325.97 311
18327.25 310
18328.53 319
18329.80 339
18331.08 311
18332.36 281
18333.64 276
18334.92 338
18336.20 313
18337.48 282
18338.76 289
18340.04 297
18341.31 332
18342.59 324
18343.87 294
18345.15 330
18346.43 313
18347.71 326
18348.99 341
18350.27 292
18351.55 289
18352.83 321
18354.11 316
18355.39 303
18356.67 270
18357.95 272
18359.22 322
18360.50 311
18361.78 312
18363.06 312
18364.34 330
18365.62 289
18366.90 281
18368.18 287
18369.46 302
18370.74 311
18372.02 328
18373.30 282
18374.58 267
18375.86 295
18377.14 298
18378.42 327
18379.71 305
18380.99 301
18382.27 328
18383.55 307
18384.83 324
18386.11 328
18387.39 315
18388.67 281
18389.95 291
18391.23 270
18392.51 284
18393.79 307
18395.07 327
18396.35 303
18397.63 282
18398.92 298
18400.20 277
18401.48 299
18402.76 291
18404.04 334
18405.32 323
18406.60 281
18407.88 299
18409.17 325
18410.45 334
18411.73 324
18413.01 287
18414.29 306
18415.57 295
18416.85 278
18418.14 273
18419.42 293
18420.70 297
18421.98 300
18423.26 282
18424.55 297
18425.83 324
18427.11 291
18428.39 300
18429.67 294
18430.96 281
18432.24 332
18433.52 297
18434.80 310
18436.08 293
18437.37 264
18438.65 268
18439.93 309
18441.21 303
18442.50 299
18443.78 307
18445.06 289
18446.34 293
18447.63 315
18448.91 288
18450.19 277
18451.48 273
18452.76 337
18454.04 293
18455.32 299
18456.61 319
18457.89 275
18459.17 301
18460.46 288
18461.74 303
18463.02 305
18464.31 298
18465.59 268
18466.87 269
18468.16 271
18469.44 277
18470.72 282
18472.01 282
18473.29 314
18474.57 290
18475.86 275
18477.14 303
18478.43 282
18479.71 278
18480.99 284
18482.28 287
18483.56 284
18484.85 276
18486.13 261
18487.41 256
18488.70 304
18489.98 297
18491.27 261
18492.55 276
18493.83 287
18495.12 298
18496.40 322
18497.69 326
18498.97 313
18500.26 264
18501.54 331
18502.83 309
18504.11 294
18505.40 296
18506.68 283
18507.97 288
18509.25 264
18510.54 293
18511.82 311
18513.11 306
18514.39 290
18515.68 323
18516.96 298
18518.25 304
18519.53 303
18520.82 293
18522.10 275
18523.39 289
18524.67 296
18525.96 272
18527.24 292
18528.53 294
18529.81 303
18531.10 336
18532.39 337
18533.67 278
18534.96 323
18536.24 264
18537.53 277
18538.81 323
18540.10 341
18541.39 275
18542.67 298
18543.96 284
18545.24 289
18546.53 299
18547.82 325
18549.10 310
18550.39 256
18551.68 284
18552.96 283
18554.25 297
18555.53 262
18556.82 282
18558.11 289
18559.39 319
18560.68 252
18561.97 284
18563.25 285
18564.54 259
18565.83 296
18567.12 332
18568.40 351
18569.69 308
18570.98 300
18572.26 281
18573.55 309
18574.84 303
18576.12 266
18577.41 289
18578.70 339
18579.99 319
18581.27 306
18582.56 288
18583.85 290
18585.14 285
18586.42 288
18587.71 303
18589.00 311
18590.29 295
18591.57 321
18592.86 336
18594.15 270
18595.44 281
18596.73 318
18598.01 317
18599.30 276
18600.59 311
18601.88 324
18603.17 264
18604.45 306
18605.74 324
18607.03 320
18608.32 326
18609.61 287
18610.90 290
18612.18 288
18613.47 277
18614.76 298
18616.05 267
18617.34 281
18618.63 268
18619.92 295
18621.20 283
18622.49 300
18623.78 317
18625.07 295
18626.36 306
18627.65 288
18628.94 268
18630.23 298
18631.52 318
18632.81 314
18634.09 294
18635.38 268
18636.67 299
18637.96 305
18639.25 292
18640.54 295
18641.83 280
18643.12 297
18644.41 356
18645.70 289
18646.99 281
18648.28 288
18649.57 295
18650.86 294
18652.15 278
18653.44 310
18654.73 297
18656.02 301
18657.31 314
18658.60 320
18659.89 311
18661.18 281
18662.47 289
18663.76 259
18665.05 312
18666.34 306
18667.63 276
18668.92 298
18670.21 259
18671.50 281
18672.79 283
18674.08 277
18675.37 301
18676.66 311
18677.95 268
18679.24 240
18680.54 268
18681.83 309
18683.12 288
18684.41 278
18685.70 277
18686.99 295
18688.28 283
18689.57 282
18690.86 306
18692.15 293
18693.45 284
18694.74 297
18696.03 259
18697.32 279
18698.61 275
18699.90 263
18701.19 276
18702.49 242
18703.78 230
18705.07 278
18706.36 301
18707.65 326
18708.94 310
18710.24 260
18711.53 293
18712.82 254
18714.11 290
18715.40 286
18716.70 290
18717.99 276
18719.28 294
18720.57 256
18721.86 263
18723.16 256
18724.45 275
18725.74 265
18727.03 305
18728.33 311
18729.62 253
18730.91 259
18732.20 273
18733.50 275
18734.79 289
18736.08 294
18737.37 299
18738.67 310
18739.96 247
18741.25 259
18742.55 288
18743.84 260
18745.13 239
18746.43 261
18747.72 277
18749.01 296
18750.31 327
18751.60 290
18752.89 287
18754.19 259
18755.48 289
18756.77 262
18758.07 261
18759.36 274
18760.65 266
18761.95 275
18763.24 294
18764.53 279
18765.83 248
18767.12 312
18768.42 285
18769.71 275
18771.00 239
18772.30 265
18773.59 283
18774.88 290
18776.18 307
18777.47 273
18778.77 244
18780.06 270
18781.36 300
18782.65 248
18783.94 248
18785.24 278
18786.53 259
18787.83 294
18789.12 327
18790.42 281
18791.71 262
18793.01 252
18794.30 284
18795.60 277
18796.89 283
18798.19 278
18799.48 278
18800.78 246
18802.07 285
18803.37 270
18804.66 261
18805.96 261
18807.25 253
18808.55 287
18809.84 255
18811.14 286
18812.43 303
18813.73 269
18815.02 260
18816.32 290
18817.61 279
18818.91 290
18820.21 298
18821.50 249
18822.80 262
18824.09 294
18825.39 318
18826.68 257
18827.98 283
18829.28 319
18830.57 275
18831.87 278
18833.16 267
18834.46 288
18835.76 264
18837.05 254
18838.35 255
18839.65 257
18840.94 280
18842.24 282
18843.53 220
18844.83 256
18846.13 294
18847.42 295
18848.72 297
18850.02 324
18851.31 264
18852.61 274
18853.91 256
18855.20 251
18856.50 274
18857.80 247
18859.10 280
18860.39 290
18861.69 249
18862.99 246
18864.28 275
18865.58 289
18866.88 331
18868.18 254
18869.47 272
18870.77 282
18872.07 239
18873.37 261
18874.66 233
18875.96 224
18877.26 293
18878.56 294
18879.85 277
18881.15 253
18882.45 277
18883.75 260
18885.04 261
18886.34 284
18887.64 269
18888.94 283
18890.24 295
18891.53 250
18892.83 249
18894.13 254
18895.43 242
18896.73 252
18898.03 278
18899.32 296
18900.62 286
18901.92 272
18903.22 298
18904.52 298
18905.82 279
18907.12 271
18908.41 288
18909.71 271
18911.01 252
18912.31 289
18913.61 285
18914.91 293
18916.21 267
18917.51 274
18918.80 293
18920.10 280
18921.40 269
18922.70 263
18924.00 297
18925.30 271
18926.60 274
18927.90 273
18929.20 280
18930.50 277
18931.80 271
18933.10 279
18934.40 249
18935.70 224
18937.00 240
18938.30 271
18939.60 286
18940.90 320
18942.20 278
18943.50 292
18944.79 284
18946.09 273
18947.39 296
18948.70 246
18950.00 269
18951.30 294
18952.60 306
18953.90 290
18955.20 256
18956.50 289
18957.80 297
18959.10 309
18960.40 309
18961.70 276
18963.00 286
18964.30 235
18965.60 259
18966.90 247
18968.20 268
18969.50 287
18970.80 241
18972.10 270
18973.40 282
18974.71 277
18976.01 286
18977.31 277
18978.61 262
18979.91 278
18981.21 274
18982.51 237
18983.81 271
18985.12 289
18986.42 299
18987.72 306
18989.02 286
18990.32 261
18991.62 278
18992.92 287
18994.23 265
18995.53 287
18996.83 285
18998.13 303
18999.43 272
19000.73 229
19002.04 276
19003.34 276
19004.64 282
19005.94 283
19007.24 297
19008.55 257
19009.85 263
19011.15 287
19012.45 271
19013.76 275
19015.06 280
19016.36 285
19017.66 264
19018.96 286
19020.27 263
19021.57 253
19022.87 292
19024.18 295
19025.48 289
19026.78 260
19028.08 282
19029.39 302
19030.69 276
19031.99 259
19033.30 277
19034.60 283
19035.90 265
19037.20 254
19038.51 272
19039.81 271
19041.11 291
19042.42 285
19043.72 272
19045.02 253
19046.33 278
19047.63 230
19048.93 266
19050.24 243
19051.54 293
19052.85 267
19054.15 290
19055.45 288
19056.76 276
19058.06 258
19059.36 303
19060.67 303
19061.97 283
19063.28 284
19064.58 268
19065.88 263
19067.19 235
19068.49 257
19069.80 263
19071.10 284
19072.41 309
19073.71 264
19075.01 227
19076.32 300
19077.62 277
19078.93 276
19080.23 297
19081.54 307
19082.84 284
19084.15 293
19085.45 280
19086.76 252
19088.06 312
19089.37 295
19090.67 284
19091.98 247
19093.28 279
19094.59 296
19095.89 278
19097.20 299
19098.50 251
19099.81 252
19101.11 245
19102.42 243
19103.72 273
19105.03 266
19106.33 246
19107.64 308
19108.94 289
19110.25 264
19111.56 246
19112.86 256
19114.17 261
19115.47 281
19116.78 262
19118.08 219
19119.39 263
19120.70 277
19122.00 239
19123.31 246
19124.61 263
19125.92 265
19127.23 264
19128.53 269
19129.84 273
19131.15 245
19132.45 259
19133.76 266
19135.06 254
19136.37 312
19137.68 262
19138.98 264
19140.29 279
19141.60 287
19142.90 235
19144.21 274
19145.52 263
19146.82 257
19148.13 257
19149.44 254
19150.75 280
19152.05 305
19153.36 254
19154.67 272
19155.97 257
19157.28 275
19158.59 276
19159.90 260
19161.20 263
19162.51 279
19163.82 293
19165.13 260
19166.43 299
19167.74 262
19169.05 265
19170.36 252
19171.66 304
19172.97 298
19174.28 269
19175.59 269
19176.89 266
19178.20 280
19179.51 230
19180.82 249
19182.13 276
19183.44 283
19184.74 313
19186.05 266
19187.36 250
19188.67 241
19189.98 273
19191.28 254
19192.59 272
19193.90 261
19195.21 259
19196.52 266
19197.83 280
19199.14 287
19200.44 231
19201.75 265
19203.06 245
19204.37 249
19205.68 274
19206.99 278
19208.30 286
19209.61 245
19210.92 284
19212.22 253
19213.53 244
19214.84 283
19216.15 319
19217.46 285
19218.77 252
19220.08 281
19221.39 302
19222.70 263
19224.01 291
19225.32 280
19226.63 307
19227.94 272
19229.25 284
19230.56 268
19231.87 273
19233.18 264
19234.49 269
19235.80 267
19237.11 286
19238.42 288
19239.73 259
19241.04 254
19242.35 283
19243.66 245
19244.97 257
19246.28 283
19247.59 272
19248.90 287
19250.21 302
19251.52 287
19252.83 281
19254.14 235
19255.45 275
19256.76 291
19258.07 242
19259.38 248
19260.69 242
19262.00 282
19263.31 240
19264.63 230
19265.94 291
19267.25 274
19268.56 255
19269.87 258
19271.18 277
19272.49 301
19273.80 264
19275.11 280
19276.43 264
19277.74 252
19279.05 270
19280.36 276
19281.67 263
19282.98 248
19284.29 261
19285.61 281
19286.92 264
19288.23 251
19289.54 279
19290.85 258
19292.16 245
19293.48 252
19294.79 278
19296.10 285
19297.41 291
19298.72 288
19300.04 255
19301.35 285
19302.66 285
19303.97 305
19305.29 284
19306.60 275
19307.91 261
19309.22 256
19310.53 242
19311.85 275
19313.16 309
19314.47 261
19315.78 245
19317.10 282
19318.41 293
19319.72 264
19321.04 264
19322.35 261
19323.66 296
19324.97 280
19326.29 274
19327.60 293
19328.91 318
19330.23 294
19331.54 258
19332.85 295
19334.17 279
19335.48 267
19336.79 273
19338.11 266
19339.42 298
19340.73 301
19342.05 285
19343.36 311
19344.67 276
19345.99 253
19347.30 275
19348.62 288
19349.93 261
19351.24 292
19352.56 295
19353.87 263
19355.18 283
19356.50 245
19357.81 283
19359.13 258
19360.44 239
19361.76 247
19363.07 248
19364.38 262
19365.70 262
19367.01 285
19368.33 284
19369.64 234
19370.96 259
19372.27 255
19373.58 273
19374.90 258
19376.21 266
19377.53 279
19378.84 281
19380.16 295
19381.47 267
19382.79 242
19384.10 254
19385.42 282
19386.73 251
19388.05 245
19389.36 251
19390.68 258
19391.99 281
19393.31 247
19394.62 268
19395.94 275
19397.26 292
19398.57 258
19399.89 262
19401.20 273
19402.52 258
19403.83 263
19405.15 241
19406.46 235
19407.78 263
19409.10 253
19410.41 226
19411.73 255
19413.04 269
19414.36 258
19415.68 239
19416.99 250
19418.31 285
19419.62 273
19420.94 238
19422.26 256
19423.57 286
19424.89 275
19426.21 245
19427.52 249
19428.84 273
19430.15 253
19431.47 283
19432.79 288
19434.10 251
19435.42 253
19436.74 255
19438.06 263
19439.37 297
19440.69 268
19442.01 267
19443.32 262
19444.64 274
19445.96 264
19447.27 228
19448.59 247
19449.91 240
19451.23 289
19452.54 267
19453.86 280
19455.18 279
19456.49 283
19457.81 274
19459.13 275
19460.45 272
19461.76 274
19463.08 279
19464.40 280
19465.72 283
19467.04 271
19468.35 286
19469.67 264
19470.99 257
19472.31 280
19473.63 260
19474.94 265
19476.26 263
19477.58 286
19478.90 254
19480.22 267
19481.53 251
19482.85 270
19484.17 272
19485.49 275
19486.81 262
19488.13 219
19489.44 238
19490.76 248
19492.08 267
19493.40 273
19494.72 247
19496.04 277
19497.36 264
19498.68 307
19499.99 265
19501.31 262
19502.63 249
19503.95 293
19505.27 292
19506.59 257
19507.91 234
19509.23 250
19510.55 252
19511.87 242
19513.19 298
19514.51 264
19515.82 258
19517.14 270
19518.46 267
19519.78 280
19521.10 258
19522.42 243
19523.74 301
19525.06 282
19526.38 282
19527.70 277
19529.02 260
19530.34 248
19531.66 254
19532.98 224
19534.30 219
19535.62 239
19536.94 251
19538.26 249
19539.58 279
19540.90 244
19542.22 257
19543.54 279
19544.86 263
19546.18 313
19547.50 267
19548.83 268
19550.15 286
19551.47 295
19552.79 259
19554.11 252
19555.43 238
19556.75 279
19558.07 256
19559.39 266
19560.71 290
19562.03 256
19563.35 264
19564.68 285
19566.00 262
19567.32 243
19568.64 255
19569.96 278
19571.28 232
19572.60 242
19573.92 274
19575.25 325
19576.57 270
19577.89 265
19579.21 258
19580.53 246
19581.85 262
19583.17 260
19584.50 235
19585.82 257
19587.14 260
19588.46 244
19589.78 263
19591.11 257
19592.43 243
19593.75 285
19595.07 277
19596.39 252
19597.72 244
19599.04 273
19600.36 284
19601.68 221
19603.01 261
19604.33 286
19605.65 291
19606.97 276
19608.30 294
19609.62 275
19610.94 243
19612.26 274
19613.59 268
19614.91 244
19616.23 253
19617.56 239
19618.88 248
19620.20 253
19621.52 246
19622.85 285
19624.17 307
19625.49 318
19626.82 288
19628.14 265
19629.46 294
19630.79 278
19632.11 251
19633.43 253
19634.76 241
19636.08 287
19637.40 278
19638.73 289
19640.05 233
19641.37 251
19642.70 270
19644.02 284
19645.35 259
19646.67 261
19647.99 271
19649.32 279
19650.64 270
19651.97 253
19653.29 247
19654.61 230
19655.94 241
19657.26 271
19658.59 260
19659.91 270
19661.23 265
19662.56 312
19663.88 294
19665.21 270
19666.53 279
19667.86 280
19669.18 265
19670.51 259
19671.83 256
19673.16 268
19674.48 247
19675.81 235
19677.13 240
19678.46 252
19679.78 253
19681.11 282
19682.43 267
19683.76 263
19685.08 265
19686.41 237
19687.73 267
19689.06 274
19690.38 275
19691.71 251
19693.03 250
19694.36 249
19695.68 287
19697.01 294
19698.33 277
19699.66 258
19700.99 247
19702.31 257
19703.64 258
19704.96 250
19706.29 229
19707.62 267
19708.94 249
19710.27 234
19711.59 244
19712.92 294
19714.25 275
19715.57 281
19716.90 270
19718.22 280
19719.55 277
19720.88 305
19722.20 280
19723.53 246
19724.86 267
19726.18 245
19727.51 266
19728.84 243
19730.16 290
19731.49 224
19732.82 246
19734.14 267
19735.47 284
19736.80 291
19738.12 253
19739.45 277
19740.78 268
19742.10 209
19743.43 235
19744.76 247
19746.09 267
19747.41 249
19748.74 230
19750.07 242
19751.40 249
19752.72 291
19754.05 286
19755.38 248
19756.71 272
19758.03 262
19759.36 254
19760.69 282
19762.02 239
19763.34 225
19764.67 250
19766.00 267
19767.33 246
19768.66 280
19769.98 224
19771.31 198
19772.64 231
19773.97 257
19775.30 270
19776.62 242
19777.95 243
19779.28 263
19780.61 237
19781.94 216
19783.27 273
19784.59 272
19785.92 270
19787.25 237
19788.58 234
19789.91 236
19791.24 287
19792.57 247
19793.90 264
19795.22 279
19796.55 263
19797.88 267
19799.21 249
19800.54 226
19801.87 251
19803.20 255
19804.53 279
19805.86 274
19807.19 287
19808.52 271
19809.84 261
19811.17 272
19812.50 265
19813.83 288
19815.16 278
19816.49 268
19817.82 262
19819.15 261
19820.48 275
19821.81 239
19823.14 250
19824.47 265
19825.80 293
19827.13 288
19828.46 262
19829.79 248
19831.12 294
19832.45 282
19833.78 266
19835.11 275
19836.44 274
19837.77 254
19839.10 249
19840.43 276
19841.76 238
19843.09 221
19844.42 252
19845.75 292
19847.09 276
19848.42 277
19849.75 264
19851.08 250
19852.41 233
19853.74 235
19855.07 245
19856.40 286
19857.73 239
19859.06 248
19860.39 226
19861.72 249
19863.06 296
19864.39 253
19865.72 262
19867.05 276
19868.38 247
19869.71 272
19871.04 257
19872.38 290
19873.71 244
19875.04 236
19876.37 260
19877.70 254
19879.03 249
19880.36 294
19881.70 267
19883.03 275
19884.36 268
19885.69 258
19887.02 279
19888.36 275
19889.69 251
19891.02 259
19892.35 248
19893.68 244
19895.02 293
19896.35 263
19897.68 256
19899.01 273
19900.35 255
19901.68 270
19903.01 238
19904.34 265
19905.68 236
19907.01 256
19908.34 248
19909.67 241
19911.01 258
19912.34 238
19913.67 244
19915.01 256
19916.34 305
19917.67 257
19919.00 279
19920.34 305
19921.67 251
19923.00 258
19924.34 284
19925.67 273
19927.00 259
19928.34 254
19929.67 273
19931.00 265
19932.34 279
19933.67 277
19935.00 245
19936.34 256
19937.67 271
19939.01 276
19940.34 269
19941.67 261
19943.01 270
19944.34 267
19945.67 264
19947.01 272
19948.34 264
19949.68 258
19951.01 280
19952.34 242
19953.68 239
19955.01 280
19956.35 285
19957.68 267
19959.02 265
19960.35 295
19961.68 269
19963.02 233
19964.35 255
19965.69 241
19967.02 266
19968.36 284
19969.69 280
19971.03 256
19972.36 266
19973.70 249
19975.03 263
19976.37 269
19977.70 290
19979.04 287
19980.37 274
19981.71 255
19983.04 273
19984.38 254
19985.71 253
19987.05 280
19988.38 238
19989.72 242
19991.05 251
19992.39 282
19993.73 267
19995.06 269
19996.40 267
19997.73 244
19999.07 277
20000.40 309
20001.74 282
20003.08 281
20004.41 300
20005.75 298
20007.08 279
20008.42 290
20009.76 310
20011.09 288
20012.43 278
20013.76 257
20015.10 253
20016.44 275
20017.77 257
20019.11 271
20020.45 284
20021.78 277
20023.12 283
20024.45 251
20025.79 250
20027.13 272
20028.46 299
20029.80 312
20031.14 273
20032.48 272
20033.81 270
20035.15 243
20036.49 277
20037.82 278
20039.16 257
20040.50 232
20041.83 274
20043.17 254
20044.51 273
20045.85 256
20047.18 263
20048.52 287
20049.86 278
20051.20 254
20052.53 250
20053.87 292
20055.21 319
20056.55 298
20057.88 307
20059.22 256
20060.56 260
20061.90 252
20063.23 235
20064.57 250
20065.91 271
20067.25 283
20068.59 286
20069.92 279
20071.26 270
20072.60 276
20073.94 289
20075.28 283
20076.62 298
20077.95 269
20079.29 275
20080.63 248
20081.97 242
20083.31 256
20084.65 263
20085.98 256
20087.32 290
20088.66 278
20090.00 262
20091.34 255
20092.68 281
20094.02 299
20095.36 263
20096.70 270
20098.03 288
20099.37 279
20100.71 303
20102.05 237
20103.39 252
20104.73 269
20106.07 270
20107.41 277
20108.75 287
20110.09 249
20111.43 260
20112.77 258
20114.11 245
20115.45 256
20116.79 271
20118.13 275
20119.46 277
20120.80 269
20122.14 260
20123.48 257
20124.82 275
20126.16 264
20127.50 279
20128.84 250
20130.18 255
20131.52 244
20132.86 260
20134.20 254
20135.55 259
