# Supplementary material for: MALDI-TOF MS typing enables the classification of brewing yeasts of the genus Saccharomyces to major beer styles
Source: PLoS One. 2017 Aug 9;12(8):e0181694. doi: 10.1371/journal.pone.0181694 (PMC5549903; doi:10.1371/journal.pone.0181694)
Supplement: S6 File — The directory includes 90 raw files and was zipped to “.zip”; the folder has three strains with 30 spectra per strain; S1 Text explains the raw files with an example and Table 1 represents the yeast strains used within the experiment. (ZIP) [file pone.0181694.s009.zip › 16-18/30277-59-Lag-Lag-Lag-YPG-18h-E-E_2016-09-20_2_0_A10_1.dat]

1999.90 1180
2000.32 1223
2000.75 1250
2001.17 1295
2001.59 1299
2002.01 1218
2002.43 1169
2002.86 1186
2003.28 1146
2003.70 1026
2004.12 968
2004.54 1020
2004.97 998
2005.39 1007
2005.81 1053
2006.23 999
2006.66 1006
2007.08 1035
2007.50 972
2007.92 1047
2008.35 1060
2008.77 1045
2009.19 1012
2009.61 1020
2010.04 1045
2010.46 1019
2010.88 1032
2011.31 1045
2011.73 982
2012.15 960
2012.57 975
2013.00 947
2013.42 987
2013.84 955
2014.27 992
2014.69 983
2015.11 956
2015.54 975
2015.96 954
2016.38 965
2016.81 1013
2017.23 1042
2017.65 921
2018.08 949
2018.50 1026
2018.93 1001
2019.35 1023
2019.77 1043
2020.20 1002
2020.62 988
2021.04 1012
2021.47 1009
2021.89 1091
2022.32 1075
2022.74 1012
2023.17 971
2023.59 916
2024.01 961
2024.44 966
2024.86 973
2025.29 950
2025.71 966
2026.14 968
2026.56 960
2026.98 954
2027.41 944
2027.83 988
2028.26 983
2028.68 936
2029.11 931
2029.53 991
2029.96 1001
2030.38 968
2030.81 886
2031.23 988
2031.66 940
2032.08 954
2032.51 949
2032.93 1004
2033.36 960
2033.78 922
2034.21 933
2034.63 971
2035.06 952
2035.49 940
2035.91 960
2036.34 997
2036.76 909
2037.19 936
2037.61 943
2038.04 912
2038.47 937
2038.89 966
2039.32 983
2039.74 981
2040.17 935
2040.59 936
2041.02 976
2041.45 966
2041.87 989
2042.30 954
2042.73 980
2043.15 1067
2043.58 1010
2044.00 1045
2044.43 1059
2044.86 1022
2045.28 1059
2045.71 1080
2046.14 1068
2046.56 1060
2046.99 982
2047.42 1040
2047.84 1052
2048.27 1046
2048.70 1004
2049.12 913
2049.55 951
2049.98 1008
2050.40 1001
2050.83 976
2051.26 1060
2051.69 996
2052.11 1035
2052.54 1019
2052.97 1047
2053.40 1001
2053.82 1005
2054.25 1021
2054.68 988
2055.10 1039
2055.53 1136
2055.96 1115
2056.39 1092
2056.82 1086
2057.24 1192
2057.67 1252
2058.10 1270
2058.53 1278
2058.95 1231
2059.38 1253
2059.81 1224
2060.24 1179
2060.67 1171
2061.09 1130
2061.52 1141
2061.95 1096
2062.38 1028
2062.81 1077
2063.24 1081
2063.66 1151
2064.09 1184
2064.52 1254
2064.95 1423
2065.38 1431
2065.81 1569
2066.24 1589
2066.66 1518
2067.09 1539
2067.52 1499
2067.95 1412
2068.38 1311
2068.81 1235
2069.24 1209
2069.67 1165
2070.10 1156
2070.52 1116
2070.95 1024
2071.38 1073
2071.81 1075
2072.24 1022
2072.67 1047
2073.10 1091
2073.53 1053
2073.96 1074
2074.39 1130
2074.82 1110
2075.25 1114
2075.68 1136
2076.11 1085
2076.54 1057
2076.97 1133
2077.40 1106
2077.83 1092
2078.26 984
2078.69 1080
2079.12 1094
2079.55 1060
2079.98 1033
2080.41 1018
2080.84 1044
2081.27 1050
2081.70 1067
2082.13 1000
2082.56 1027
2082.99 1000
2083.42 946
2083.85 972
2084.28 969
2084.71 1015
2085.14 968
2085.57 975
2086.00 977
2086.43 951
2086.86 1024
2087.29 1056
2087.73 1019
2088.16 964
2088.59 965
2089.02 992
2089.45 924
2089.88 941
2090.31 932
2090.74 997
2091.17 994
2091.61 930
2092.04 971
2092.47 970
2092.90 991
2093.33 969
2093.76 945
2094.19 988
2094.63 919
2095.06 994
2095.49 995
2095.92 921
2096.35 964
2096.78 988
2097.22 1024
2097.65 1004
2098.08 967
2098.51 962
2098.94 1018
2099.38 920
2099.81 991
2100.24 947
2100.67 968
2101.11 964
2101.54 940
2101.97 931
2102.40 931
2102.83 944
2103.27 948
2103.70 938
2104.13 926
2104.56 934
2105.00 921
2105.43 951
2105.86 955
2106.30 954
2106.73 995
2107.16 989
2107.59 973
2108.03 913
2108.46 919
2108.89 1012
2109.33 944
2109.76 923
2110.19 921
2110.63 977
2111.06 1027
2111.49 965
2111.93 974
2112.36 1001
2112.79 1011
2113.23 1047
2113.66 1052
2114.09 1005
2114.53 966
2114.96 996
2115.40 959
2115.83 960
2116.26 1002
2116.70 951
2117.13 952
2117.56 921
2118.00 915
2118.43 947
2118.87 894
2119.30 895
2119.73 922
2120.17 947
2120.60 928
2121.04 984
2121.47 1049
2121.91 983
2122.34 956
2122.78 1039
2123.21 1009
2123.64 1022
2124.08 1001
2124.51 975
2124.95 936
2125.38 962
2125.82 950
2126.25 981
2126.69 983
2127.12 947
2127.56 985
2127.99 974
2128.43 996
2128.86 1004
2129.30 1022
2129.73 1037
2130.17 1017
2130.60 970
2131.04 1013
2131.47 1031
2131.91 1051
2132.35 1039
2132.78 989
2133.22 1007
2133.65 962
2134.09 936
2134.52 947
2134.96 940
2135.40 1044
2135.83 981
2136.27 938
2136.70 905
2137.14 945
2137.57 912
2138.01 934
2138.45 958
2138.88 970
2139.32 953
2139.76 924
2140.19 895
2140.63 936
2141.06 988
2141.50 911
2141.94 914
2142.37 862
2142.81 944
2143.25 968
2143.68 959
2144.12 918
2144.56 914
2144.99 911
2145.43 945
2145.87 897
2146.30 942
2146.74 956
2147.18 955
2147.62 999
2148.05 993
2148.49 986
2148.93 1103
2149.36 1080
2149.80 1131
2150.24 1188
2150.68 1157
2151.11 1198
2151.55 1135
2151.99 1147
2152.43 1137
2152.86 1144
2153.30 1114
2153.74 1092
2154.18 1069
2154.61 1012
2155.05 1050
2155.49 1026
2155.93 1019
2156.37 1037
2156.80 1035
2157.24 1042
2157.68 1048
2158.12 1042
2158.56 1036
2158.99 1052
2159.43 1009
2159.87 973
2160.31 980
2160.75 1007
2161.19 1004
2161.62 1080
2162.06 1106
2162.50 1037
2162.94 1104
2163.38 1105
2163.82 1125
2164.26 1197
2164.69 1269
2165.13 1362
2165.57 1431
2166.01 1410
2166.45 1433
2166.89 1431
2167.33 1472
2167.77 1389
2168.21 1314
2168.65 1300
2169.08 1261
2169.52 1274
2169.96 1242
2170.40 1219
2170.84 1251
2171.28 1187
2171.72 1205
2172.16 1226
2172.60 1222
2173.04 1258
2173.48 1250
2173.92 1280
2174.36 1292
2174.80 1306
2175.24 1316
2175.68 1316
2176.12 1265
2176.56 1297
2177.00 1237
2177.44 1233
2177.88 1206
2178.32 1232
2178.76 1245
2179.20 1127
2179.64 1150
2180.08 1119
2180.52 1110
2180.96 1018
2181.40 1033
2181.84 1045
2182.28 981
2182.72 1031
2183.16 984
2183.60 1036
2184.04 997
2184.48 1026
2184.93 998
2185.37 1017
2185.81 1035
2186.25 1035
2186.69 1025
2187.13 1091
2187.57 1080
2188.01 1041
2188.45 1078
2188.89 1171
2189.34 1087
2189.78 1087
2190.22 1067
2190.66 1114
2191.10 1090
2191.54 1100
2191.98 1157
2192.43 1144
2192.87 1139
2193.31 1223
2193.75 1198
2194.19 1229
2194.63 1324
2195.08 1242
2195.52 1202
2195.96 1231
2196.40 1327
2196.84 1272
2197.29 1222
2197.73 1236
2198.17 1176
2198.61 1145
2199.06 1095
2199.50 1071
2199.94 1041
2200.38 1038
2200.82 1051
2201.27 1007
2201.71 1011
2202.15 1062
2202.59 1042
2203.04 1086
2203.48 1098
2203.92 1093
2204.37 1060
2204.81 1098
2205.25 1093
2205.69 1139
2206.14 1104
2206.58 1119
2207.02 1111
2207.47 1079
2207.91 1151
2208.35 1154
2208.80 1159
2209.24 1200
2209.68 1252
2210.13 1185
2210.57 1178
2211.01 1172
2211.46 1155
2211.90 1169
2212.34 1153
2212.79 1106
2213.23 1124
2213.67 1133
2214.12 1065
2214.56 1107
2215.01 1040
2215.45 1095
2215.89 1096
2216.34 1029
2216.78 1087
2217.23 1019
2217.67 1018
2218.11 1050
2218.56 1019
2219.00 1043
2219.45 1022
2219.89 1060
2220.34 1051
2220.78 1083
2221.22 1096
2221.67 1042
2222.11 1134
2222.56 1177
2223.00 1089
2223.45 1102
2223.89 1080
2224.34 1137
2224.78 1099
2225.23 1085
2225.67 1160
2226.12 1119
2226.56 1103
2227.01 1137
2227.45 1078
2227.90 1128
2228.34 1179
2228.79 1111
2229.23 1122
2229.68 1150
2230.12 1120
2230.57 1116
2231.01 1135
2231.46 1098
2231.90 1155
2232.35 1146
2232.80 1151
2233.24 1181
2233.69 1179
2234.13 1159
2234.58 1130
2235.02 1146
2235.47 1102
2235.92 1081
2236.36 1099
2236.81 1065
2237.25 1036
2237.70 994
2238.15 1029
2238.59 1015
2239.04 1016
2239.49 993
2239.93 967
2240.38 1034
2240.82 952
2241.27 960
2241.72 1032
2242.16 963
2242.61 938
2243.06 971
2243.50 905
2243.95 950
2244.40 963
2244.84 995
2245.29 1001
2245.74 998
2246.19 960
2246.63 956
2247.08 943
2247.53 957
2247.97 961
2248.42 965
2248.87 1006
2249.32 1005
2249.76 965
2250.21 980
2250.66 1002
2251.10 966
2251.55 989
2252.00 971
2252.45 1006
2252.89 995
2253.34 985
2253.79 908
2254.24 936
2254.69 977
2255.13 975
2255.58 968
2256.03 944
2256.48 928
2256.93 937
2257.37 969
2257.82 958
2258.27 937
2258.72 927
2259.17 975
2259.61 902
2260.06 974
2260.51 964
2260.96 1006
2261.41 983
2261.86 986
2262.31 970
2262.75 959
2263.20 999
2263.65 998
2264.10 931
2264.55 985
2265.00 1017
2265.45 961
2265.90 1023
2266.34 955
2266.79 961
2267.24 1019
2267.69 1051
2268.14 1009
2268.59 1024
2269.04 1028
2269.49 1041
2269.94 1096
2270.39 1103
2270.84 1063
2271.29 1073
2271.74 1113
2272.18 1121
2272.63 1121
2273.08 1074
2273.53 1095
2273.98 1130
2274.43 1137
2274.88 1117
2275.33 1211
2275.78 1200
2276.23 1227
2276.68 1297
2277.13 1316
2277.58 1264
2278.03 1304
2278.48 1278
2278.93 1168
2279.38 1132
2279.83 1155
2280.28 1090
2280.73 1020
2281.19 1044
2281.64 1048
2282.09 1021
2282.54 1065
2282.99 999
2283.44 990
2283.89 924
2284.34 957
2284.79 952
2285.24 1013
2285.69 1042
2286.14 1000
2286.59 914
2287.04 1017
2287.50 989
2287.95 984
2288.40 1070
2288.85 1105
2289.30 1171
2289.75 1212
2290.20 1189
2290.65 1192
2291.11 1220
2291.56 1260
2292.01 1359
2292.46 1284
2292.91 1263
2293.36 1239
2293.82 1276
2294.27 1218
2294.72 1182
2295.17 1170
2295.62 1143
2296.07 1147
2296.53 1027
2296.98 1039
2297.43 1045
2297.88 999
2298.33 1048
2298.79 1016
2299.24 970
2299.69 966
2300.14 998
2300.60 987
2301.05 984
2301.50 962
2301.95 901
2302.41 918
2302.86 943
2303.31 970
2303.76 933
2304.22 918
2304.67 930
2305.12 922
2305.57 912
2306.03 934
2306.48 967
2306.93 960
2307.39 1007
2307.84 996
2308.29 1015
2308.75 997
2309.20 1072
2309.65 1019
2310.11 1031
2310.56 1058
2311.01 1123
2311.47 1069
2311.92 1064
2312.37 1083
2312.83 1047
2313.28 1146
2313.73 1064
2314.19 1091
2314.64 1034
2315.09 1036
2315.55 1040
2316.00 1111
2316.46 1042
2316.91 1045
2317.36 1070
2317.82 1110
2318.27 1135
2318.73 1068
2319.18 1070
2319.63 1117
2320.09 1113
2320.54 1113
2321.00 1176
2321.45 1114
2321.91 1129
2322.36 1112
2322.82 1193
2323.27 1201
2323.72 1319
2324.18 1413
2324.63 1637
2325.09 1733
2325.54 1868
2326.00 1942
2326.45 2026
2326.91 1892
2327.36 1792
2327.82 1618
2328.27 1608
2328.73 1534
2329.18 1375
2329.64 1273
2330.09 1157
2330.55 1074
2331.00 1111
2331.46 1149
2331.92 1091
2332.37 1118
2332.83 1065
2333.28 998
2333.74 1054
2334.19 1109
2334.65 1066
2335.10 1138
2335.56 1135
2336.02 1071
2336.47 1048
2336.93 1041
2337.38 1064
2337.84 1021
2338.30 991
2338.75 1036
2339.21 1023
2339.66 1055
2340.12 991
2340.58 1045
2341.03 1001
2341.49 1016
2341.95 1016
2342.40 1002
2342.86 985
2343.32 931
2343.77 968
2344.23 971
2344.68 952
2345.14 965
2345.60 998
2346.06 995
2346.51 1026
2346.97 1006
2347.43 997
2347.88 1011
2348.34 1032
2348.80 1023
2349.25 1029
2349.71 1020
2350.17 1024
2350.63 1029
2351.08 1032
2351.54 1008
2352.00 1018
2352.46 926
2352.91 968
2353.37 966
2353.83 904
2354.29 1014
2354.74 945
2355.20 941
2355.66 906
2356.12 900
2356.57 898
2357.03 878
2357.49 975
2357.95 902
2358.41 940
2358.86 983
2359.32 973
2359.78 1013
2360.24 970
2360.70 967
2361.15 1032
2361.61 1002
2362.07 1014
2362.53 1067
2362.99 1007
2363.45 1018
2363.91 1037
2364.36 988
2364.82 1025
2365.28 1021
2365.74 1016
2366.20 1010
2366.66 1009
2367.12 983
2367.57 989
2368.03 1014
2368.49 1073
2368.95 1060
2369.41 1014
2369.87 949
2370.33 971
2370.79 987
2371.25 1002
2371.71 1027
2372.17 1006
2372.63 1050
2373.09 1040
2373.54 1022
2374.00 987
2374.46 1044
2374.92 1086
2375.38 1083
2375.84 1120
2376.30 1096
2376.76 1064
2377.22 1066
2377.68 1020
2378.14 1035
2378.60 1020
2379.06 1030
2379.52 997
2379.98 909
2380.44 980
2380.90 1015
2381.36 948
2381.82 969
2382.28 932
2382.74 947
2383.20 993
2383.66 1024
2384.12 991
2384.59 1015
2385.05 986
2385.51 1026
2385.97 1018
2386.43 1004
2386.89 966
2387.35 979
2387.81 956
2388.27 945
2388.73 991
2389.19 1020
2389.65 978
2390.12 974
2390.58 971
2391.04 973
2391.50 1048
2391.96 1014
2392.42 1020
2392.88 965
2393.34 998
2393.81 989
2394.27 947
2394.73 983
2395.19 960
2395.65 1008
2396.11 989
2396.57 927
2397.04 974
2397.50 996
2397.96 954
2398.42 983
2398.88 886
2399.35 884
2399.81 953
2400.27 959
2400.73 921
2401.19 905
2401.66 934
2402.12 929
2402.58 915
2403.04 959
2403.51 966
2403.97 905
2404.43 928
2404.89 901
2405.36 944
2405.82 944
2406.28 977
2406.74 1026
2407.21 1011
2407.67 967
2408.13 887
2408.59 947
2409.06 936
2409.52 975
2409.98 923
2410.45 937
2410.91 829
2411.37 889
2411.84 924
2412.30 883
2412.76 928
2413.23 922
2413.69 963
2414.15 916
2414.62 902
2415.08 940
2415.54 938
2416.01 927
2416.47 981
2416.93 926
2417.40 892
2417.86 1024
2418.32 1026
2418.79 1022
2419.25 945
2419.72 1002
2420.18 1005
2420.64 998
2421.11 968
2421.57 989
2422.04 1003
2422.50 952
2422.96 993
2423.43 1025
2423.89 1025
2424.36 1021
2424.82 974
2425.29 921
2425.75 990
2426.22 1004
2426.68 938
2427.15 986
2427.61 981
2428.07 953
2428.54 941
2429.00 961
2429.47 938
2429.93 921
2430.40 872
2430.86 907
2431.33 852
2431.79 896
2432.26 964
2432.72 979
2433.19 949
2433.65 942
2434.12 964
2434.59 950
2435.05 965
2435.52 982
2435.98 961
2436.45 940
2436.91 943
2437.38 928
2437.84 943
2438.31 952
2438.78 976
2439.24 966
2439.71 993
2440.17 1048
2440.64 998
2441.10 990
2441.57 1025
2442.04 1007
2442.50 1020
2442.97 974
2443.44 960
2443.90 982
2444.37 948
2444.83 969
2445.30 944
2445.77 930
2446.23 896
2446.70 929
2447.17 960
2447.63 969
2448.10 955
2448.57 914
2449.03 952
2449.50 940
2449.97 908
2450.43 878
2450.90 971
2451.37 930
2451.83 930
2452.30 920
2452.77 949
2453.24 948
2453.70 944
2454.17 953
2454.64 928
2455.10 902
2455.57 943
2456.04 894
2456.51 920
2456.97 932
2457.44 960
2457.91 932
2458.38 898
2458.84 892
2459.31 910
2459.78 960
2460.25 933
2460.72 959
2461.18 908
2461.65 918
2462.12 907
2462.59 926
2463.06 935
2463.52 933
2463.99 927
2464.46 933
2464.93 889
2465.40 941
2465.86 972
2466.33 874
2466.80 940
2467.27 942
2467.74 901
2468.21 877
2468.68 902
2469.14 900
2469.61 952
2470.08 953
2470.55 926
2471.02 896
2471.49 900
2471.96 905
2472.43 936
2472.90 925
2473.36 853
2473.83 910
2474.30 957
2474.77 952
2475.24 933
2475.71 964
2476.18 936
2476.65 937
2477.12 965
2477.59 923
2478.06 931
2478.53 976
2479.00 966
2479.47 899
2479.94 902
2480.41 960
2480.87 900
2481.34 935
2481.81 882
2482.28 884
2482.75 966
2483.22 841
2483.69 879
2484.16 862
2484.63 913
2485.10 877
2485.57 915
2486.05 926
2486.52 1009
2486.99 949
2487.46 998
2487.93 980
2488.40 1063
2488.87 1082
2489.34 1068
2489.81 1041
2490.28 1038
2490.75 949
2491.22 924
2491.69 967
2492.16 966
2492.63 936
2493.10 935
2493.58 962
2494.05 988
2494.52 997
2494.99 959
2495.46 954
2495.93 942
2496.40 995
2496.87 929
2497.34 946
2497.82 950
2498.29 976
2498.76 1011
2499.23 957
2499.70 903
2500.17 889
2500.64 926
2501.12 933
2501.59 919
2502.06 876
2502.53 844
2503.00 900
2503.48 934
2503.95 871
2504.42 952
2504.89 939
2505.36 896
2505.84 859
2506.31 905
2506.78 948
2507.25 961
2507.72 890
2508.20 898
2508.67 975
2509.14 934
2509.61 974
2510.09 1050
2510.56 1040
2511.03 1039
2511.50 1109
2511.98 1151
2512.45 1149
2512.92 1202
2513.40 1223
2513.87 1202
2514.34 1205
2514.81 1142
2515.29 1122
2515.76 1119
2516.23 1050
2516.71 1038
2517.18 1075
2517.65 1068
2518.13 1034
2518.60 1069
2519.07 1088
2519.55 1124
2520.02 1152
2520.49 1077
2520.97 1055
2521.44 1092
2521.91 1044
2522.39 1046
2522.86 1035
2523.34 1022
2523.81 1044
2524.28 1024
2524.76 951
2525.23 972
2525.70 976
2526.18 999
2526.65 1031
2527.13 1064
2527.60 993
2528.08 1017
2528.55 990
2529.02 1023
2529.50 1039
2529.97 995
2530.45 1016
2530.92 1071
2531.40 1050
2531.87 1037
2532.34 1004
2532.82 1034
2533.29 1042
2533.77 989
2534.24 1013
2534.72 1033
2535.19 1026
2535.67 1015
2536.14 1013
2536.62 1086
2537.09 1076
2537.57 1003
2538.04 1102
2538.52 1054
2538.99 1073
2539.47 1038
2539.94 1059
2540.42 1059
2540.90 1092
2541.37 1056
2541.85 1003
2542.32 1037
2542.80 1038
2543.27 1115
2543.75 1034
2544.22 1032
2544.70 1058
2545.18 1030
2545.65 1039
2546.13 1036
2546.60 1026
2547.08 1017
2547.56 1049
2548.03 1149
2548.51 1119
2548.98 1203
2549.46 1233
2549.94 1210
2550.41 1164
2550.89 1141
2551.37 1186
2551.84 1143
2552.32 1136
2552.80 1117
2553.27 1091
2553.75 1085
2554.23 1091
2554.70 1112
2555.18 1101
2555.66 1035
2556.13 974
2556.61 995
2557.09 962
2557.56 966
2558.04 952
2558.52 948
2558.99 927
2559.47 984
2559.95 1056
2560.43 1004
2560.90 977
2561.38 968
2561.86 909
2562.33 924
2562.81 961
2563.29 981
2563.77 919
2564.25 883
2564.72 947
2565.20 958
2565.68 980
2566.16 934
2566.63 974
2567.11 909
2567.59 946
2568.07 911
2568.55 955
2569.02 918
2569.50 938
2569.98 903
2570.46 984
2570.94 899
2571.41 906
2571.89 949
2572.37 900
2572.85 898
2573.33 933
2573.81 945
2574.28 882
2574.76 936
2575.24 955
2575.72 943
2576.20 946
2576.68 985
2577.16 961
2577.64 962
2578.11 936
2578.59 989
2579.07 882
2579.55 959
2580.03 918
2580.51 965
2580.99 967
2581.47 915
2581.95 898
2582.43 884
2582.91 886
2583.39 934
2583.86 982
2584.34 934
2584.82 929
2585.30 905
2585.78 905
2586.26 933
2586.74 935
2587.22 955
2587.70 925
2588.18 952
2588.66 938
2589.14 959
2589.62 1004
2590.10 963
2590.58 912
2591.06 978
2591.54 1002
2592.02 958
2592.50 953
2592.98 900
2593.46 944
2593.94 896
2594.42 940
2594.90 910
2595.38 879
2595.86 845
2596.35 883
2596.83 850
2597.31 864
2597.79 862
2598.27 852
2598.75 860
2599.23 847
2599.71 820
2600.19 867
2600.67 900
2601.15 873
2601.63 931
2602.12 919
2602.60 891
2603.08 888
2603.56 897
2604.04 890
2604.52 894
2605.00 961
2605.48 953
2605.97 940
2606.45 976
2606.93 970
2607.41 958
2607.89 975
2608.37 943
2608.86 926
2609.34 880
2609.82 905
2610.30 963
2610.78 897
2611.26 931
2611.75 911
2612.23 932
2612.71 924
2613.19 872
2613.68 890
2614.16 885
2614.64 913
2615.12 891
2615.60 879
2616.09 897
2616.57 909
2617.05 974
2617.53 902
2618.02 896
2618.50 905
2618.98 918
2619.46 901
2619.95 931
2620.43 963
2620.91 882
2621.40 923
2621.88 888
2622.36 876
2622.85 885
2623.33 872
2623.81 867
2624.29 901
2624.78 874
2625.26 925
2625.74 919
2626.23 934
2626.71 950
2627.19 981
2627.68 881
2628.16 887
2628.64 934
2629.13 986
2629.61 1033
2630.10 967
2630.58 981
2631.06 954
2631.55 1047
2632.03 1046
2632.51 1005
2633.00 1049
2633.48 1051
2633.97 988
2634.45 967
2634.94 931
2635.42 947
2635.90 991
2636.39 957
2636.87 923
2637.36 871
2637.84 867
2638.33 936
2638.81 938
2639.29 929
2639.78 963
2640.26 907
2640.75 897
2641.23 915
2641.72 951
2642.20 914
2642.69 912
2643.17 917
2643.66 898
2644.14 842
2644.63 901
2645.11 878
2645.60 883
2646.08 878
2646.57 866
2647.05 915
2647.54 968
2648.02 940
2648.51 949
2648.99 982
2649.48 929
2649.97 932
2650.45 1007
2650.94 920
2651.42 970
2651.91 980
2652.39 970
2652.88 932
2653.37 958
2653.85 941
2654.34 936
2654.82 923
2655.31 940
2655.80 971
2656.28 895
2656.77 924
2657.25 875
2657.74 841
2658.23 902
2658.71 918
2659.20 947
2659.69 908
2660.17 894
2660.66 887
2661.14 939
2661.63 885
2662.12 873
2662.60 907
2663.09 950
2663.58 919
2664.06 886
2664.55 932
2665.04 954
2665.53 920
2666.01 870
2666.50 906
2666.99 956
2667.47 956
2667.96 929
2668.45 939
2668.94 894
2669.42 906
2669.91 913
2670.40 1013
2670.88 946
2671.37 968
2671.86 1021
2672.35 1047
2672.83 1003
2673.32 1068
2673.81 1078
2674.30 1135
2674.79 1074
2675.27 1149
2675.76 1108
2676.25 1174
2676.74 1161
2677.23 1025
2677.71 1043
2678.20 1069
2678.69 992
2679.18 958
2679.67 990
2680.15 935
2680.64 889
2681.13 924
2681.62 919
2682.11 919
2682.60 938
2683.08 939
2683.57 894
2684.06 891
2684.55 913
2685.04 931
2685.53 904
2686.02 856
2686.51 852
2686.99 908
2687.48 867
2687.97 919
2688.46 950
2688.95 926
2689.44 961
2689.93 928
2690.42 939
2690.91 961
2691.40 895
2691.89 958
2692.38 954
2692.87 950
2693.35 983
2693.84 998
2694.33 1023
2694.82 991
2695.31 921
2695.80 922
2696.29 971
2696.78 929
2697.27 901
2697.76 910
2698.25 896
2698.74 952
2699.23 945
2699.72 940
2700.21 884
2700.70 963
2701.19 954
2701.68 940
2702.17 951
2702.66 996
2703.15 961
2703.64 929
2704.13 960
2704.62 941
2705.12 970
2705.61 930
2706.10 976
2706.59 923
2707.08 1013
2707.57 973
2708.06 907
2708.55 940
2709.04 921
2709.53 921
2710.02 957
2710.51 894
2711.01 906
2711.50 881
2711.99 888
2712.48 907
2712.97 863
2713.46 885
2713.95 899
2714.44 862
2714.94 899
2715.43 909
2715.92 844
2716.41 873
2716.90 868
2717.39 935
2717.89 892
2718.38 868
2718.87 882
2719.36 924
2719.85 943
2720.34 933
2720.84 892
2721.33 969
2721.82 997
2722.31 1022
2722.80 983
2723.30 951
2723.79 967
2724.28 945
2724.77 932
2725.27 965
2725.76 944
2726.25 918
2726.74 940
2727.24 915
2727.73 898
2728.22 948
2728.71 892
2729.21 937
2729.70 933
2730.19 977
2730.69 942
2731.18 874
2731.67 880
2732.16 908
2732.66 906
2733.15 953
2733.64 924
2734.14 939
2734.63 928
2735.12 924
2735.62 913
2736.11 915
2736.60 958
2737.10 984
2737.59 1034
2738.08 1085
2738.58 1059
2739.07 1001
2739.56 1063
2740.06 1036
2740.55 1059
2741.05 1041
2741.54 978
2742.03 984
2742.53 1027
2743.02 979
2743.52 961
2744.01 982
2744.50 962
2745.00 965
2745.49 911
2745.99 956
2746.48 1018
2746.97 1070
2747.47 1057
2747.96 973
2748.46 1005
2748.95 1031
2749.45 1047
2749.94 1034
2750.44 985
2750.93 974
2751.43 1028
2751.92 986
2752.42 965
2752.91 978
2753.41 955
2753.90 964
2754.40 944
2754.89 960
2755.39 950
2755.88 947
2756.38 950
2756.87 931
2757.37 921
2757.86 974
2758.36 971
2758.85 1000
2759.35 944
2759.84 997
2760.34 946
2760.83 920
2761.33 928
2761.83 888
2762.32 915
2762.82 974
2763.31 977
2763.81 1001
2764.30 957
2764.80 966
2765.30 978
2765.79 973
2766.29 963
2766.78 918
2767.28 965
2767.78 882
2768.27 954
2768.77 914
2769.27 900
2769.76 995
2770.26 900
2770.76 896
2771.25 879
2771.75 864
2772.24 923
2772.74 966
2773.24 923
2773.73 942
2774.23 950
2774.73 955
2775.23 1002
2775.72 958
2776.22 951
2776.72 970
2777.21 962
2777.71 1012
2778.21 968
2778.70 961
2779.20 928
2779.70 939
2780.20 951
2780.69 937
2781.19 916
2781.69 912
2782.19 853
2782.68 859
2783.18 887
2783.68 892
2784.18 976
2784.67 886
2785.17 883
2785.67 933
2786.17 899
2786.67 878
2787.16 906
2787.66 932
2788.16 883
2788.66 873
2789.16 848
2789.65 826
2790.15 849
2790.65 889
2791.15 862
2791.65 895
2792.15 908
2792.64 888
2793.14 932
2793.64 913
2794.14 893
2794.64 940
2795.14 949
2795.64 911
2796.13 934
2796.63 925
2797.13 944
2797.63 919
2798.13 910
2798.63 927
2799.13 993
2799.63 855
2800.13 865
2800.62 896
2801.12 917
2801.62 920
2802.12 895
2802.62 896
2803.12 897
2803.62 884
2804.12 850
2804.62 850
2805.12 862
2805.62 874
2806.12 969
2806.62 953
2807.12 903
2807.62 987
2808.12 968
2808.62 993
2809.12 999
2809.62 1037
2810.12 1060
2810.62 1015
2811.12 1044
2811.62 1042
2812.12 1064
2812.62 1038
2813.12 1024
2813.62 962
2814.12 943
2814.62 945
2815.12 955
2815.62 978
2816.12 960
2816.62 970
2817.12 952
2817.62 969
2818.12 1030
2818.62 970
2819.12 915
2819.63 952
2820.13 959
2820.63 975
2821.13 900
2821.63 922
2822.13 945
2822.63 948
2823.13 920
2823.63 874
2824.13 891
2824.64 896
2825.14 838
2825.64 829
2826.14 904
2826.64 900
2827.14 906
2827.64 912
2828.15 929
2828.65 911
2829.15 959
2829.65 924
2830.15 926
2830.65 917
2831.16 888
2831.66 927
2832.16 946
2832.66 958
2833.16 908
2833.67 888
2834.17 866
2834.67 895
2835.17 907
2835.68 885
2836.18 873
2836.68 919
2837.18 896
2837.68 921
2838.19 906
2838.69 943
2839.19 952
2839.70 925
2840.20 909
2840.70 995
2841.20 969
2841.71 945
2842.21 936
2842.71 928
2843.21 994
2843.72 932
2844.22 1012
2844.72 965
2845.23 947
2845.73 940
2846.23 986
2846.74 1015
2847.24 1013
2847.74 1079
2848.25 1040
2848.75 1069
2849.25 1032
2849.76 1080
2850.26 1116
2850.76 1000
2851.27 1039
2851.77 1071
2852.28 1028
2852.78 990
2853.28 939
2853.79 958
2854.29 1006
2854.79 893
2855.30 904
2855.80 957
2856.31 898
2856.81 873
2857.31 871
2857.82 936
2858.32 943
2858.83 886
2859.33 963
2859.84 941
2860.34 951
2860.85 960
2861.35 942
2861.85 933
2862.36 915
2862.86 959
2863.37 960
2863.87 953
2864.38 897
2864.88 902
2865.39 902
2865.89 902
2866.40 941
2866.90 973
2867.41 993
2867.91 951
2868.42 915
2868.92 998
2869.43 953
2869.93 996
2870.44 1027
2870.94 1039
2871.45 1022
2871.96 1069
2872.46 1040
2872.97 1090
2873.47 1066
2873.98 996
2874.48 1011
2874.99 970
2875.49 1062
2876.00 1037
2876.51 1052
2877.01 992
2877.52 1015
2878.02 1027
2878.53 1036
2879.04 1016
2879.54 946
2880.05 939
2880.55 1064
2881.06 1029
2881.57 990
2882.07 1008
2882.58 975
2883.09 1004
2883.59 1060
2884.10 1095
2884.61 1113
2885.11 1159
2885.62 1253
2886.13 1422
2886.63 1464
2887.14 1423
2887.65 1446
2888.15 1567
2888.66 1514
2889.17 1537
2889.67 1445
2890.18 1431
2890.69 1330
2891.20 1345
2891.70 1313
2892.21 1307
2892.72 1318
2893.22 1266
2893.73 1292
2894.24 1263
2894.75 1290
2895.25 1348
2895.76 1484
2896.27 1565
2896.78 1496
2897.29 1495
2897.79 1508
2898.30 1488
2898.81 1586
2899.32 1441
2899.82 1382
2900.33 1403
2900.84 1401
2901.35 1373
2901.86 1291
2902.36 1232
2902.87 1200
2903.38 1242
2903.89 1171
2904.40 1176
2904.91 1127
2905.41 1102
2905.92 1173
2906.43 1140
2906.94 1119
2907.45 1144
2907.96 1112
2908.47 1119
2908.97 1173
2909.48 1015
2909.99 1008
2910.50 1021
2911.01 1061
2911.52 1031
2912.03 1040
2912.54 1029
2913.05 1034
2913.55 986
2914.06 1077
2914.57 1118
2915.08 993
2915.59 1053
2916.10 1064
2916.61 1003
2917.12 980
2917.63 1088
2918.14 1055
2918.65 1014
2919.16 1039
2919.67 1031
2920.18 956
2920.69 1024
2921.20 1012
2921.71 1019
2922.22 1050
2922.73 993
2923.24 993
2923.75 974
2924.26 993
2924.77 1002
2925.28 994
2925.79 1043
2926.30 1005
2926.81 1037
2927.32 947
2927.83 973
2928.34 958
2928.85 993
2929.36 982
2929.87 1005
2930.38 1036
2930.89 1000
2931.40 983
2931.91 993
2932.42 1005
2932.93 1003
2933.45 952
2933.96 980
2934.47 958
2934.98 992
2935.49 956
2936.00 1004
2936.51 1008
2937.02 1014
2937.53 1100
2938.04 1042
2938.56 1076
2939.07 1083
2939.58 1047
2940.09 1077
2940.60 1073
2941.11 1033
2941.62 1079
2942.14 1033
2942.65 1003
2943.16 1011
2943.67 1024
2944.18 1073
2944.70 998
2945.21 1006
2945.72 1046
2946.23 1035
2946.74 943
2947.26 962
2947.77 952
2948.28 955
2948.79 1030
2949.30 978
2949.82 928
2950.33 905
2950.84 908
2951.35 868
2951.87 917
2952.38 924
2952.89 965
2953.40 988
2953.92 956
2954.43 979
2954.94 1015
2955.45 1056
2955.97 1089
2956.48 1012
2956.99 1091
2957.51 1137
2958.02 1097
2958.53 1107
2959.04 1148
2959.56 1178
2960.07 1186
2960.58 1103
2961.10 1147
2961.61 1159
2962.12 1107
2962.64 1108
2963.15 1100
2963.66 1113
2964.18 1125
2964.69 1109
2965.21 1107
2965.72 1120
2966.23 1104
2966.75 1123
2967.26 1067
2967.77 1091
2968.29 1086
2968.80 1112
2969.32 1052
2969.83 1027
2970.34 1054
2970.86 1018
2971.37 1024
2971.89 1104
2972.40 1114
2972.91 1082
2973.43 1095
2973.94 1122
2974.46 1119
2974.97 1134
2975.49 1122
2976.00 1109
2976.52 1143
2977.03 1158
2977.55 1099
2978.06 1179
2978.57 1163
2979.09 1156
2979.60 1139
2980.12 1179
2980.63 1153
2981.15 1199
2981.66 1206
2982.18 1347
2982.69 1392
2983.21 1339
2983.73 1304
2984.24 1307
2984.76 1357
2985.27 1343
2985.79 1335
2986.30 1353
2986.82 1454
2987.33 1462
2987.85 1440
2988.36 1426
2988.88 1468
2989.40 1525
2989.91 1423
2990.43 1401
2990.94 1450
2991.46 1423
2991.97 1453
2992.49 1500
2993.01 1545
2993.52 1445
2994.04 1488
2994.55 1492
2995.07 1537
2995.59 1530
2996.10 1646
2996.62 1784
2997.14 1796
2997.65 1786
2998.17 1794
2998.69 1843
2999.20 1876
2999.72 1863
3000.24 1855
3000.75 1954
3001.27 2195
3001.79 2360
3002.30 2628
3002.82 2942
3003.34 3487
3003.85 3867
3004.37 4271
3004.89 4789
3005.40 5076
3005.92 4969
3006.44 4665
3006.96 4479
3007.47 4282
3007.99 3927
3008.51 3530
3009.03 3154
3009.54 2874
3010.06 2423
3010.58 2109
3011.10 1988
3011.61 1911
3012.13 1781
3012.65 1693
3013.17 1694
3013.68 1635
3014.20 1591
3014.72 1600
3015.24 1600
3015.76 1516
3016.27 1523
3016.79 1440
3017.31 1423
3017.83 1482
3018.35 1489
3018.86 1470
3019.38 1406
3019.90 1377
3020.42 1374
3020.94 1421
3021.46 1343
3021.97 1394
3022.49 1378
3023.01 1385
3023.53 1486
3024.05 1561
3024.57 1492
3025.09 1471
3025.61 1451
3026.12 1485
3026.64 1385
3027.16 1346
3027.68 1354
3028.20 1450
3028.72 1402
3029.24 1358
3029.76 1337
3030.28 1294
3030.80 1254
3031.32 1338
3031.84 1253
3032.35 1194
3032.87 1268
3033.39 1255
3033.91 1255
3034.43 1254
3034.95 1233
3035.47 1261
3035.99 1291
3036.51 1300
3037.03 1203
3037.55 1194
3038.07 1282
3038.59 1279
3039.11 1194
3039.63 1180
3040.15 1224
3040.67 1274
3041.19 1285
3041.71 1230
3042.23 1195
3042.75 1206
3043.27 1285
3043.79 1220
3044.31 1190
3044.83 1208
3045.35 1267
3045.87 1211
3046.40 1166
3046.92 1213
3047.44 1210
3047.96 1216
3048.48 1162
3049.00 1215
3049.52 1260
3050.04 1158
3050.56 1171
3051.08 1181
3051.60 1216
3052.12 1144
3052.65 1152
3053.17 1177
3053.69 1129
3054.21 1166
3054.73 1169
3055.25 1194
3055.77 1190
3056.30 1217
3056.82 1235
3057.34 1246
3057.86 1166
3058.38 1218
3058.90 1211
3059.42 1200
3059.95 1320
3060.47 1346
3060.99 1228
3061.51 1271
3062.03 1274
3062.56 1308
3063.08 1299
3063.60 1375
3064.12 1423
3064.64 1450
3065.17 1453
3065.69 1502
3066.21 1503
3066.73 1497
3067.26 1528
3067.78 1529
3068.30 1545
3068.82 1565
3069.35 1561
3069.87 1597
3070.39 1556
3070.91 1598
3071.44 1530
3071.96 1473
3072.48 1423
3073.01 1451
3073.53 1467
3074.05 1451
3074.57 1465
3075.10 1436
3075.62 1367
3076.14 1432
3076.67 1560
3077.19 1561
3077.71 1552
3078.24 1538
3078.76 1631
3079.28 1683
3079.81 1635
3080.33 1731
3080.85 1850
3081.38 1899
3081.90 1939
3082.42 1979
3082.95 1977
3083.47 2053
3084.00 2031
3084.52 2015
3085.04 2001
3085.57 1993
3086.09 1964
3086.62 1983
3087.14 1959
3087.66 2091
3088.19 2315
3088.71 2570
3089.24 2869
3089.76 3055
3090.29 3305
3090.81 3554
3091.33 3617
3091.86 3499
3092.38 3427
3092.91 3146
3093.43 2973
3093.96 2833
3094.48 2660
3095.01 2437
3095.53 2498
3096.06 2565
3096.58 2498
3097.11 2306
3097.63 2331
3098.16 2361
3098.68 2428
3099.21 2463
3099.73 2589
3100.26 2902
3100.78 3470
3101.31 3949
3101.83 4822
3102.36 5768
3102.88 6451
3103.41 6969
3103.93 7366
3104.46 7527
3104.99 7324
3105.51 6968
3106.04 6361
3106.56 5529
3107.09 4642
3107.61 3941
3108.14 3361
3108.67 2994
3109.19 2693
3109.72 2509
3110.24 2375
3110.77 2353
3111.30 2225
3111.82 2311
3112.35 2364
3112.87 2170
3113.40 2125
3113.93 2024
3114.45 1992
3114.98 1970
3115.51 1929
3116.03 1748
3116.56 1710
3117.09 1698
3117.61 1677
3118.14 1567
3118.67 1518
3119.19 1636
3119.72 1680
3120.25 1661
3120.77 1723
3121.30 1695
3121.83 1716
3122.35 1747
3122.88 1751
3123.41 1743
3123.94 1739
3124.46 1647
3124.99 1694
3125.52 1630
3126.05 1560
3126.57 1521
3127.10 1514
3127.63 1446
3128.16 1449
3128.68 1459
3129.21 1468
3129.74 1403
3130.27 1424
3130.79 1450
3131.32 1354
3131.85 1367
3132.38 1406
3132.91 1366
3133.43 1350
3133.96 1334
3134.49 1306
3135.02 1278
3135.55 1291
3136.07 1307
3136.60 1240
3137.13 1285
3137.66 1273
3138.19 1209
3138.72 1219
3139.24 1214
3139.77 1244
3140.30 1248
3140.83 1287
3141.36 1267
3141.89 1233
3142.42 1241
3142.95 1223
3143.47 1218
3144.00 1194
3144.53 1228
3145.06 1218
3145.59 1240
3146.12 1136
3146.65 1184
3147.18 1274
3147.71 1253
3148.24 1273
3148.76 1260
3149.29 1285
3149.82 1288
3150.35 1310
3150.88 1276
3151.41 1342
3151.94 1295
3152.47 1307
3153.00 1329
3153.53 1358
3154.06 1352
3154.59 1368
3155.12 1327
3155.65 1371
3156.18 1318
3156.71 1368
3157.24 1511
3157.77 1471
3158.30 1466
3158.83 1453
3159.36 1400
3159.89 1368
3160.42 1444
3160.95 1416
3161.48 1339
3162.01 1370
3162.54 1355
3163.07 1298
3163.60 1275
3164.13 1218
3164.66 1184
3165.20 1265
3165.73 1237
3166.26 1171
3166.79 1152
3167.32 1124
3167.85 1189
3168.38 1243
3168.91 1179
3169.44 1103
3169.97 1161
3170.50 1105
3171.04 1159
3171.57 1125
3172.10 1200
3172.63 1239
3173.16 1299
3173.69 1276
3174.22 1320
3174.75 1348
3175.29 1366
3175.82 1353
3176.35 1355
3176.88 1359
3177.41 1365
3177.94 1332
3178.48 1334
3179.01 1276
3179.54 1226
3180.07 1206
3180.60 1183
3181.14 1228
3181.67 1212
3182.20 1245
3182.73 1124
3183.26 1112
3183.80 1152
3184.33 1129
3184.86 1106
3185.39 1107
3185.93 1074
3186.46 1138
3186.99 1092
3187.52 1148
3188.06 1113
3188.59 1139
3189.12 1143
3189.65 1222
3190.19 1201
3190.72 1169
3191.25 1159
3191.79 1231
3192.32 1150
3192.85 1161
3193.38 1204
3193.92 1133
3194.45 1163
3194.98 1135
3195.52 1163
3196.05 1173
3196.58 1177
3197.12 1182
3197.65 1239
3198.18 1177
3198.72 1159
3199.25 1186
3199.78 1231
3200.32 1189
3200.85 1160
3201.39 1162
3201.92 1140
3202.45 1162
3202.99 1195
3203.52 1164
3204.05 1217
3204.59 1222
3205.12 1232
3205.66 1289
3206.19 1404
3206.72 1376
3207.26 1420
3207.79 1425
3208.33 1508
3208.86 1582
3209.40 1702
3209.93 1722
3210.47 1793
3211.00 1906
3211.53 1830
3212.07 1906
3212.60 1802
3213.14 1806
3213.67 1752
3214.21 1710
3214.74 1704
3215.28 1627
3215.81 1479
3216.35 1431
3216.88 1387
3217.42 1347
3217.95 1246
3218.49 1275
3219.02 1285
3219.56 1281
3220.09 1343
3220.63 1299
3221.16 1262
3221.70 1312
3222.23 1402
3222.77 1408
3223.31 1410
3223.84 1457
3224.38 1537
3224.91 1569
3225.45 1528
3225.98 1580
3226.52 1539
3227.06 1453
3227.59 1509
3228.13 1562
3228.66 1505
3229.20 1475
3229.74 1454
3230.27 1429
3230.81 1355
3231.34 1416
3231.88 1509
3232.42 1517
3232.95 1546
3233.49 1570
3234.03 1560
3234.56 1586
3235.10 1636
3235.64 1703
3236.17 1745
3236.71 1769
3237.25 1767
3237.78 1734
3238.32 1780
3238.86 1836
3239.39 1893
3239.93 1884
3240.47 1851
3241.00 1787
3241.54 1746
3242.08 1823
3242.61 1827
3243.15 1781
3243.69 1877
3244.23 1990
3244.76 1988
3245.30 2037
3245.84 1975
3246.38 1927
3246.91 2021
3247.45 2114
3247.99 2049
3248.53 2102
3249.06 2124
3249.60 2418
3250.14 2690
3250.68 3032
3251.21 3459
3251.75 4055
3252.29 4887
3252.83 5626
3253.37 6003
3253.90 6288
3254.44 6379
3254.98 6156
3255.52 5753
3256.06 5305
3256.60 4783
3257.13 4257
3257.67 3754
3258.21 3323
3258.75 2992
3259.29 2887
3259.83 2792
3260.36 2706
3260.90 2834
3261.44 2937
3261.98 2955
3262.52 2957
3263.06 3112
3263.60 3224
3264.14 3367
3264.68 3333
3265.21 3381
3265.75 3603
3266.29 3559
3266.83 3595
3267.37 3620
3267.91 3583
3268.45 3496
3268.99 3419
3269.53 3313
3270.07 3133
3270.61 2799
3271.15 2688
3271.69 2642
3272.23 2455
3272.76 2420
3273.30 2332
3273.84 2226
3274.38 2148
3274.92 2254
3275.46 2192
3276.00 2145
3276.54 2042
3277.08 1979
3277.62 2074
3278.16 1974
3278.70 1944
3279.24 1984
3279.78 2021
3280.32 2012
3280.86 1993
3281.41 1990
3281.95 1962
3282.49 1965
3283.03 2008
3283.57 1962
3284.11 1977
3284.65 1973
3285.19 1894
3285.73 2003
3286.27 2075
3286.81 2040
3287.35 2183
3287.89 2168
3288.43 2143
3288.97 2175
3289.52 2237
3290.06 2252
3290.60 2305
3291.14 2382
3291.68 2424
3292.22 2514
3292.76 2675
3293.30 2834
3293.85 3115
3294.39 3317
3294.93 3438
3295.47 3646
3296.01 3786
3296.55 3913
3297.09 4030
3297.64 4011
3298.18 3748
3298.72 3587
3299.26 3463
3299.80 3273
3300.34 3062
3300.89 2816
3301.43 2687
3301.97 2609
3302.51 2388
3303.06 2340
3303.60 2344
3304.14 2317
3304.68 2299
3305.22 2287
3305.77 2307
3306.31 2325
3306.85 2385
3307.39 2497
3307.94 2492
3308.48 2443
3309.02 2572
3309.56 2619
3310.11 2708
3310.65 2658
3311.19 2632
3311.74 2758
3312.28 2538
3312.82 2594
3313.36 2660
3313.91 2643
3314.45 2714
3314.99 2808
3315.54 2808
3316.08 2950
3316.62 3143
3317.17 3213
3317.71 3503
3318.25 3615
3318.80 3959
3319.34 4241
3319.88 4221
3320.43 4268
3320.97 4368
3321.51 4298
3322.06 4187
3322.60 3908
3323.14 3701
3323.69 3541
3324.23 3352
3324.78 3272
3325.32 3189
3325.86 3107
3326.41 2984
3326.95 2879
3327.50 2783
3328.04 2874
3328.59 2923
3329.13 2906
3329.67 2801
3330.22 2907
3330.76 3152
3331.31 3673
3331.85 4381
3332.40 5378
3332.94 6784
3333.49 8583
3334.03 10810
3334.57 13034
3335.12 15193
3335.66 17214
3336.21 18619
3336.75 19201
3337.30 19349
3337.84 18576
3338.39 17391
3338.93 15791
3339.48 13992
3340.02 11997
3340.57 10047
3341.11 8370
3341.66 6919
3342.20 5782
3342.75 4741
3343.30 3968
3343.84 3351
3344.39 3022
3344.93 2791
3345.48 2644
3346.02 2445
3346.57 2461
3347.11 2452
3347.66 2319
3348.21 2391
3348.75 2445
3349.30 2523
3349.84 2526
3350.39 2514
3350.94 2675
3351.48 2646
3352.03 2637
3352.57 2707
3353.12 2662
3353.67 2582
3354.21 2443
3354.76 2439
3355.31 2230
3355.85 2297
3356.40 2195
3356.95 2063
3357.49 1971
3358.04 2012
3358.59 1948
3359.13 1879
3359.68 1930
3360.23 1911
3360.77 2014
3361.32 1926
3361.87 1975
3362.41 2077
3362.96 2096
3363.51 2117
3364.05 2119
3364.60 2070
3365.15 2140
3365.70 2137
3366.24 2085
3366.79 2139
3367.34 2083
3367.89 2012
3368.43 1944
3368.98 1992
3369.53 2030
3370.08 1968
3370.62 1966
3371.17 2134
3371.72 2242
3372.27 2294
3372.81 2381
3373.36 2496
3373.91 2712
3374.46 2809
3375.01 2748
3375.55 2820
3376.10 2703
3376.65 2646
3377.20 2596
3377.75 2403
3378.30 2217
3378.84 2118
3379.39 2030
3379.94 1890
3380.49 1844
3381.04 1799
3381.59 1784
3382.13 1772
3382.68 1795
3383.23 1808
3383.78 1718
3384.33 1733
3384.88 1667
3385.43 1621
3385.98 1581
3386.52 1593
3387.07 1567
3387.62 1599
3388.17 1524
3388.72 1520
3389.27 1489
3389.82 1522
3390.37 1457
3390.92 1460
3391.47 1464
3392.02 1497
3392.57 1455
3393.12 1458
3393.66 1449
3394.21 1380
3394.76 1424
3395.31 1478
3395.86 1462
3396.41 1363
3396.96 1501
3397.51 1442
3398.06 1443
3398.61 1468
3399.16 1504
3399.71 1441
3400.26 1433
3400.81 1426
3401.36 1421
3401.91 1428
3402.46 1396
3403.01 1442
3403.56 1372
3404.11 1346
3404.66 1376
3405.21 1354
3405.77 1410
3406.32 1370
3406.87 1331
3407.42 1372
3407.97 1438
3408.52 1399
3409.07 1424
3409.62 1507
3410.17 1495
3410.72 1588
3411.27 1606
3411.82 1664
3412.37 1604
3412.93 1567
3413.48 1691
3414.03 1690
3414.58 1720
3415.13 1643
3415.68 1637
3416.23 1590
3416.78 1595
3417.34 1644
3417.89 1798
3418.44 1804
3418.99 1758
3419.54 1810
3420.09 1771
3420.65 1734
3421.20 1675
3421.75 1648
3422.30 1616
3422.85 1551
3423.40 1528
3423.96 1612
3424.51 1590
3425.06 1600
3425.61 1582
3426.17 1515
3426.72 1558
3427.27 1576
3427.82 1489
3428.37 1429
3428.93 1347
3429.48 1401
3430.03 1414
3430.58 1284
3431.14 1315
3431.69 1350
3432.24 1358
3432.79 1333
3433.35 1322
3433.90 1336
3434.45 1319
3435.01 1305
3435.56 1337
3436.11 1341
3436.66 1350
3437.22 1340
3437.77 1357
3438.32 1371
3438.88 1338
3439.43 1420
3439.98 1384
3440.54 1442
3441.09 1427
3441.64 1460
3442.20 1502
3442.75 1445
3443.30 1524
3443.86 1473
3444.41 1439
3444.96 1444
3445.52 1422
3446.07 1458
3446.63 1363
3447.18 1314
3447.73 1349
3448.29 1341
3448.84 1313
3449.40 1290
3449.95 1252
3450.50 1304
3451.06 1315
3451.61 1246
3452.17 1246
3452.72 1239
3453.27 1187
3453.83 1296
3454.38 1350
3454.94 1220
3455.49 1278
3456.05 1296
3456.60 1327
3457.16 1258
3457.71 1294
3458.27 1275
3458.82 1305
3459.38 1304
3459.93 1262
3460.49 1273
3461.04 1339
3461.60 1290
3462.15 1331
3462.71 1340
3463.26 1397
3463.82 1382
3464.37 1408
3464.93 1365
3465.48 1439
3466.04 1448
3466.59 1509
3467.15 1494
3467.70 1528
3468.26 1557
3468.81 1524
3469.37 1658
3469.93 1739
3470.48 1829
3471.04 1808
3471.59 1830
3472.15 1862
3472.70 1939
3473.26 1965
3473.82 1924
3474.37 1897
3474.93 1858
3475.48 1790
3476.04 1769
3476.60 1852
3477.15 1776
3477.71 1721
3478.27 1775
3478.82 1838
3479.38 1860
3479.93 2003
3480.49 2014
3481.05 2022
3481.60 2101
3482.16 2119
3482.72 2180
3483.27 2240
3483.83 2320
3484.39 2373
3484.95 2418
3485.50 2469
3486.06 2515
3486.62 2481
3487.17 2419
3487.73 2565
3488.29 2767
3488.84 3101
3489.40 3727
3489.96 4670
3490.52 5800
3491.07 7028
3491.63 8331
3492.19 9587
3492.75 10340
3493.30 10747
3493.86 10639
3494.42 10033
3494.98 9178
3495.53 8180
3496.09 6973
3496.65 5815
3497.21 5008
3497.77 4193
3498.32 3623
3498.88 3281
3499.44 3133
3500.00 2815
3500.56 2861
3501.11 2805
3501.67 2828
3502.23 2945
3502.79 2947
3503.35 3137
3503.91 3267
3504.46 3168
3505.02 3164
3505.58 3172
3506.14 3220
3506.70 3208
3507.26 3092
3507.81 2953
3508.37 2790
3508.93 2680
3509.49 2652
3510.05 2377
3510.61 2373
3511.17 2348
3511.73 2300
3512.29 2171
3512.85 2234
3513.40 2107
3513.96 2051
3514.52 1916
3515.08 1816
3515.64 1766
3516.20 1752
3516.76 1654
3517.32 1544
3517.88 1538
3518.44 1522
3519.00 1527
3519.56 1627
3520.12 1642
3520.68 1649
3521.24 1706
3521.80 1606
3522.36 1600
3522.92 1553
3523.48 1639
3524.04 1637
3524.60 1612
3525.16 1590
3525.72 1616
3526.28 1593
3526.84 1681
3527.40 1601
3527.96 1564
3528.52 1525
3529.08 1570
3529.64 1601
3530.20 1556
3530.76 1569
3531.32 1597
3531.88 1507
3532.44 1479
3533.00 1534
3533.56 1521
3534.12 1502
3534.68 1522
3535.25 1431
3535.81 1521
3536.37 1502
3536.93 1494
3537.49 1449
3538.05 1435
3538.61 1432
3539.17 1455
3539.73 1445
3540.30 1426
3540.86 1352
3541.42 1354
3541.98 1406
3542.54 1446
3543.10 1367
3543.66 1442
3544.23 1496
3544.79 1442
3545.35 1431
3545.91 1443
3546.47 1431
3547.03 1411
3547.60 1345
3548.16 1437
3548.72 1450
3549.28 1371
3549.84 1370
3550.41 1365
3550.97 1311
3551.53 1216
3552.09 1267
3552.65 1291
3553.22 1236
3553.78 1194
3554.34 1171
3554.90 1172
3555.47 1194
3556.03 1151
3556.59 1149
3557.15 1179
3557.72 1157
3558.28 1180
3558.84 1191
3559.41 1223
3559.97 1191
3560.53 1203
3561.09 1222
3561.66 1216
3562.22 1273
3562.78 1300
3563.35 1279
3563.91 1300
3564.47 1235
3565.04 1314
3565.60 1338
3566.16 1356
3566.73 1290
3567.29 1336
3567.85 1326
3568.42 1273
3568.98 1301
3569.54 1234
3570.11 1200
3570.67 1253
3571.23 1209
3571.80 1222
3572.36 1220
3572.93 1216
3573.49 1215
3574.05 1357
3574.62 1427
3575.18 1570
3575.75 1697
3576.31 1792
3576.87 1903
3577.44 1956
3578.00 2036
3578.57 1991
3579.13 2028
3579.70 1928
3580.26 1842
3580.82 1761
3581.39 1713
3581.95 1600
3582.52 1466
3583.08 1383
3583.65 1322
3584.21 1280
3584.78 1267
3585.34 1268
3585.91 1222
3586.47 1247
3587.04 1162
3587.60 1111
3588.17 1156
3588.73 1132
3589.30 1069
3589.86 1130
3590.43 1065
3590.99 1057
3591.56 1053
3592.12 1031
3592.69 1080
3593.25 1081
3593.82 1048
3594.39 1064
3594.95 1134
3595.52 1106
3596.08 1041
3596.65 1062
3597.21 1086
3597.78 1104
3598.35 1115
3598.91 1066
3599.48 1030
3600.04 1000
3600.61 1039
3601.18 1030
3601.74 1023
3602.31 1032
3602.87 1013
3603.44 1021
3604.01 1015
3604.57 984
3605.14 1032
3605.71 976
3606.27 991
3606.84 957
3607.41 979
3607.97 1005
3608.54 1048
3609.11 970
3609.67 1042
3610.24 980
3610.81 953
3611.37 1002
3611.94 995
3612.51 964
3613.07 1007
3613.64 1018
3614.21 989
3614.78 1040
3615.34 1075
3615.91 1006
3616.48 1020
3617.04 1040
3617.61 1091
3618.18 1032
3618.75 1096
3619.31 1036
3619.88 1032
3620.45 1085
3621.02 1120
3621.58 1054
3622.15 1035
3622.72 1036
3623.29 1078
3623.86 1028
3624.42 1070
3624.99 983
3625.56 1028
3626.13 984
3626.70 995
3627.26 1010
3627.83 950
3628.40 942
3628.97 1029
3629.54 1008
3630.11 926
3630.67 991
3631.24 926
3631.81 944
3632.38 1026
3632.95 994
3633.52 989
3634.08 966
3634.65 977
3635.22 953
3635.79 942
3636.36 961
3636.93 990
3637.50 1003
3638.07 992
3638.64 993
3639.20 987
3639.77 1063
3640.34 1066
3640.91 1105
3641.48 1129
3642.05 1098
3642.62 1124
3643.19 1169
3643.76 1156
3644.33 1139
3644.90 1178
3645.47 1096
3646.04 1086
3646.61 1075
3647.18 1054
3647.75 1026
3648.32 1080
3648.89 1045
3649.46 1129
3650.03 1117
3650.60 1236
3651.17 1274
3651.74 1295
3652.31 1359
3652.88 1435
3653.45 1518
3654.02 1502
3654.59 1486
3655.16 1444
3655.73 1411
3656.30 1316
3656.87 1376
3657.44 1427
3658.01 1327
3658.58 1367
3659.15 1344
3659.72 1336
3660.29 1363
3660.86 1404
3661.43 1400
3662.00 1311
3662.58 1316
3663.15 1383
3663.72 1362
3664.29 1459
3664.86 1509
3665.43 1690
3666.00 1870
3666.57 1893
3667.14 1921
3667.72 1895
3668.29 1780
3668.86 1784
3669.43 1721
3670.00 1589
3670.57 1458
3671.14 1390
3671.72 1318
3672.29 1364
3672.86 1275
3673.43 1205
3674.00 1295
3674.57 1318
3675.15 1279
3675.72 1287
3676.29 1294
3676.86 1261
3677.43 1262
3678.01 1220
3678.58 1207
3679.15 1259
3679.72 1164
3680.30 1164
3680.87 1139
3681.44 1136
3682.01 1133
3682.58 1069
3683.16 1067
3683.73 1041
3684.30 1022
3684.88 997
3685.45 991
3686.02 1001
3686.59 1036
3687.17 1078
3687.74 1015
3688.31 1046
3688.88 1093
3689.46 1054
3690.03 1099
3690.60 1079
3691.18 1112
3691.75 1099
3692.32 1065
3692.90 1019
3693.47 1067
3694.04 997
3694.62 1045
3695.19 1100
3695.76 1047
3696.34 1077
3696.91 958
3697.48 1021
3698.06 1042
3698.63 1037
3699.21 1035
3699.78 973
3700.35 948
3700.93 933
3701.50 997
3702.08 972
3702.65 1057
3703.22 1033
3703.80 1048
3704.37 1024
3704.95 1061
3705.52 1064
3706.09 1017
3706.67 1034
3707.24 1054
3707.82 1073
3708.39 1107
3708.97 1071
3709.54 1003
3710.12 1035
3710.69 1075
3711.26 1004
3711.84 987
3712.41 971
3712.99 965
3713.56 1026
3714.14 1087
3714.71 994
3715.29 951
3715.86 1001
3716.44 925
3717.01 948
3717.59 980
3718.16 986
3718.74 935
3719.32 934
3719.89 886
3720.47 930
3721.04 978
3721.62 859
3722.19 902
3722.77 948
3723.34 933
3723.92 973
3724.49 978
3725.07 941
3725.65 932
3726.22 869
3726.80 858
3727.37 938
3727.95 953
3728.53 961
3729.10 941
3729.68 953
3730.25 993
3730.83 948
3731.41 946
3731.98 978
3732.56 1027
3733.14 981
3733.71 982
3734.29 1009
3734.87 969
3735.44 974
3736.02 1035
3736.60 1002
3737.17 996
3737.75 985
3738.33 1030
3738.90 961
3739.48 938
3740.06 984
3740.63 987
3741.21 999
3741.79 985
3742.36 985
3742.94 940
3743.52 913
3744.10 932
3744.67 900
3745.25 911
3745.83 856
3746.40 885
3746.98 1017
3747.56 962
3748.14 879
3748.71 909
3749.29 994
3749.87 993
3750.45 988
3751.03 962
3751.60 960
3752.18 964
3752.76 919
3753.34 878
3753.92 897
3754.49 904
3755.07 940
3755.65 939
3756.23 1003
3756.81 1000
3757.38 1021
3757.96 1061
3758.54 1053
3759.12 983
3759.70 978
3760.28 1057
3760.85 1061
3761.43 996
3762.01 1018
3762.59 1082
3763.17 1033
3763.75 1027
3764.33 1067
3764.91 1027
3765.48 984
3766.06 1047
3766.64 1028
3767.22 955
3767.80 1006
3768.38 1023
3768.96 1017
3769.54 1005
3770.12 934
3770.70 968
3771.28 995
3771.85 1004
3772.43 1003
3773.01 952
3773.59 1041
3774.17 1057
3774.75 1027
3775.33 1013
3775.91 1026
3776.49 1038
3777.07 1026
3777.65 1004
3778.23 1046
3778.81 1017
3779.39 1014
3779.97 1024
3780.55 1044
3781.13 1062
3781.71 1077
3782.29 1033
3782.87 1058
3783.45 1031
3784.03 1079
3784.61 1029
3785.19 982
3785.77 1017
3786.35 1031
3786.93 1029
3787.51 1053
3788.10 1077
3788.68 1056
3789.26 1056
3789.84 1082
3790.42 1093
3791.00 1116
3791.58 1109
3792.16 1104
3792.74 1121
3793.32 1093
3793.90 1051
3794.48 1088
3795.07 1156
3795.65 1211
3796.23 1204
3796.81 1176
3797.39 1137
3797.97 1086
3798.55 1093
3799.14 1101
3799.72 1124
3800.30 1211
3800.88 1200
3801.46 1224
3802.04 1318
3802.62 1355
3803.21 1361
3803.79 1338
3804.37 1433
3804.95 1352
3805.53 1332
3806.12 1355
3806.70 1411
3807.28 1472
3807.86 1535
3808.44 1649
3809.03 1719
3809.61 1730
3810.19 1692
3810.77 1734
3811.36 1683
3811.94 1651
3812.52 1576
3813.10 1604
3813.69 1496
3814.27 1546
3814.85 1620
3815.43 1577
3816.02 1671
3816.60 1729
3817.18 1632
3817.77 1525
3818.35 1489
3818.93 1453
3819.51 1400
3820.10 1407
3820.68 1327
3821.26 1302
3821.85 1353
3822.43 1358
3823.01 1359
3823.60 1374
3824.18 1342
3824.76 1371
3825.35 1335
3825.93 1318
3826.51 1259
3827.10 1199
3827.68 1191
3828.27 1141
3828.85 1108
3829.43 1179
3830.02 1167
3830.60 1212
3831.18 1148
3831.77 1131
3832.35 1146
3832.94 1161
3833.52 1185
3834.10 1174
3834.69 1163
3835.27 1125
3835.86 1087
3836.44 1081
3837.03 1074
3837.61 1101
3838.19 1068
3838.78 1050
3839.36 1101
3839.95 1067
3840.53 1028
3841.12 999
3841.70 987
3842.29 994
3842.87 1011
3843.46 1052
3844.04 1000
3844.63 961
3845.21 1026
3845.80 1023
3846.38 980
3846.97 994
3847.55 1055
3848.14 1042
3848.72 1021
3849.31 991
3849.89 1045
3850.48 1049
3851.06 1081
3851.65 1066
3852.23 1038
3852.82 1093
3853.41 1085
3853.99 1102
3854.58 1110
3855.16 1074
3855.75 1097
3856.33 1080
3856.92 998
3857.51 1018
3858.09 992
3858.68 1053
3859.26 1022
3859.85 1014
3860.44 1007
3861.02 1038
3861.61 1082
3862.20 1044
3862.78 1005
3863.37 1033
3863.95 1035
3864.54 1038
3865.13 1107
3865.71 1079
3866.30 1020
3866.89 991
3867.47 999
3868.06 1012
3868.65 971
3869.23 1005
3869.82 1012
3870.41 1015
3870.99 1004
3871.58 1010
3872.17 987
3872.76 972
3873.34 1038
3873.93 991
3874.52 988
3875.10 1028
3875.69 1031
3876.28 975
3876.87 994
3877.45 986
3878.04 942
3878.63 927
3879.22 979
3879.80 973
3880.39 902
3880.98 908
3881.57 921
3882.15 903
3882.74 909
3883.33 944
3883.92 941
3884.51 955
3885.09 926
3885.68 910
3886.27 965
3886.86 985
3887.45 973
3888.04 967
3888.62 979
3889.21 1025
3889.80 1019
3890.39 979
3890.98 977
3891.57 953
3892.15 977
3892.74 977
3893.33 938
3893.92 934
3894.51 960
3895.10 936
3895.69 950
3896.28 982
3896.86 933
3897.45 958
3898.04 976
3898.63 954
3899.22 947
3899.81 1001
3900.40 1001
3900.99 981
3901.58 1019
3902.17 996
3902.76 915
3903.34 954
3903.93 949
3904.52 993
3905.11 1025
3905.70 1038
3906.29 1087
3906.88 1021
3907.47 1076
3908.06 1108
3908.65 1130
3909.24 1146
3909.83 1162
3910.42 1110
3911.01 1094
3911.60 1112
3912.19 1097
3912.78 1066
3913.37 972
3913.96 969
3914.55 944
3915.14 1001
3915.73 985
3916.32 1051
3916.91 997
3917.50 1013
3918.09 1054
3918.68 1007
3919.28 999
3919.87 970
3920.46 996
3921.05 1006
3921.64 911
3922.23 943
3922.82 980
3923.41 1019
3924.00 996
3924.59 936
3925.18 912
3925.77 868
3926.37 918
3926.96 890
3927.55 916
3928.14 867
3928.73 899
3929.32 883
3929.91 838
3930.51 914
3931.10 898
3931.69 907
3932.28 891
3932.87 918
3933.46 897
3934.05 863
3934.65 845
3935.24 870
3935.83 842
3936.42 844
3937.01 937
3937.61 919
3938.20 957
3938.79 1011
3939.38 1018
3939.97 998
3940.57 1002
3941.16 1032
3941.75 1039
3942.34 1017
3942.94 1042
3943.53 1074
3944.12 1042
3944.71 1027
3945.31 1006
3945.90 993
3946.49 963
3947.08 1022
3947.68 1004
3948.27 1008
3948.86 912
3949.45 920
3950.05 921
3950.64 954
3951.23 962
3951.83 1022
3952.42 990
3953.01 1029
3953.61 971
3954.20 957
3954.79 996
3955.39 994
3955.98 999
3956.57 1050
3957.17 1038
3957.76 1116
3958.35 1140
3958.95 1127
3959.54 1096
3960.13 1075
3960.73 1132
3961.32 1134
3961.92 1122
3962.51 1150
3963.10 1139
3963.70 1209
3964.29 1123
3964.88 1241
3965.48 1312
3966.07 1348
3966.67 1348
3967.26 1409
3967.86 1472
3968.45 1508
3969.04 1622
3969.64 1572
3970.23 1520
3970.83 1368
3971.42 1431
3972.02 1325
3972.61 1286
3973.21 1200
3973.80 1238
3974.40 1271
3974.99 1330
3975.58 1433
3976.18 1540
3976.77 1550
3977.37 1661
3977.96 1606
3978.56 1632
3979.15 1664
3979.75 1575
3980.35 1465
3980.94 1432
3981.54 1409
3982.13 1409
3982.73 1382
3983.32 1293
3983.92 1280
3984.51 1254
3985.11 1227
3985.70 1283
3986.30 1276
3986.90 1231
3987.49 1179
3988.09 1201
3988.68 1201
3989.28 1202
3989.87 1201
3990.47 1199
3991.07 1224
3991.66 1200
3992.26 1216
3992.85 1207
3993.45 1223
3994.05 1183
3994.64 1159
3995.24 1200
3995.84 1190
3996.43 1167
3997.03 1153
3997.62 1208
3998.22 1187
3998.82 1153
3999.41 1142
4000.01 1150
4000.61 1211
4001.20 1180
4001.80 1104
4002.40 1133
4003.00 1156
4003.59 1153
4004.19 1055
4004.79 1049
4005.38 1129
4005.98 1183
4006.58 1212
4007.17 1085
4007.77 1083
4008.37 1129
4008.97 1121
4009.56 1151
4010.16 1044
4010.76 1059
4011.36 1122
4011.95 1101
4012.55 1152
4013.15 1072
4013.75 1055
4014.34 1134
4014.94 1121
4015.54 1109
4016.14 1109
4016.74 1129
4017.33 1212
4017.93 1255
4018.53 1298
4019.13 1311
4019.73 1318
4020.32 1315
4020.92 1371
4021.52 1380
4022.12 1235
4022.72 1248
4023.32 1205
4023.91 1165
4024.51 1131
4025.11 1159
4025.71 1219
4026.31 1195
4026.91 1216
4027.51 1220
4028.10 1296
4028.70 1260
4029.30 1293
4029.90 1301
4030.50 1373
4031.10 1299
4031.70 1319
4032.30 1340
4032.90 1358
4033.49 1323
4034.09 1239
4034.69 1326
4035.29 1410
4035.89 1362
4036.49 1294
4037.09 1289
4037.69 1262
4038.29 1177
4038.89 1141
4039.49 1104
4040.09 1010
4040.69 988
4041.29 1022
4041.89 998
4042.49 976
4043.09 942
4043.69 999
4044.29 1048
4044.89 974
4045.49 939
4046.09 1037
4046.69 990
4047.29 928
4047.89 953
4048.49 968
4049.09 997
4049.69 983
4050.29 935
4050.89 981
4051.49 976
4052.09 925
4052.69 955
4053.29 951
4053.89 964
4054.49 907
4055.09 863
4055.69 920
4056.30 897
4056.90 952
4057.50 1013
4058.10 992
4058.70 923
4059.30 899
4059.90 931
4060.50 925
4061.10 947
4061.71 955
4062.31 979
4062.91 994
4063.51 922
4064.11 956
4064.71 940
4065.31 922
4065.92 1030
4066.52 955
4067.12 1015
4067.72 966
4068.32 999
4068.92 963
4069.53 958
4070.13 929
4070.73 932
4071.33 914
4071.93 918
4072.54 904
4073.14 953
4073.74 946
4074.34 927
4074.94 908
4075.55 961
4076.15 978
4076.75 932
4077.35 940
4077.96 973
4078.56 951
4079.16 954
4079.76 928
4080.37 924
4080.97 941
4081.57 959
4082.17 1003
4082.78 943
4083.38 942
4083.98 886
4084.59 946
4085.19 891
4085.79 918
4086.39 916
4087.00 921
4087.60 963
4088.20 913
4088.81 918
4089.41 892
4090.01 898
4090.62 890
4091.22 889
4091.82 894
4092.43 878
4093.03 872
4093.63 871
4094.24 872
4094.84 873
4095.45 876
4096.05 916
4096.65 891
4097.26 922
4097.86 945
4098.47 951
4099.07 860
4099.67 929
4100.28 885
4100.88 876
4101.49 879
4102.09 915
4102.69 930
4103.30 857
4103.90 865
4104.51 911
4105.11 854
4105.72 886
4106.32 801
4106.93 815
4107.53 891
4108.13 888
4108.74 868
4109.34 860
4109.95 886
4110.55 879
4111.16 904
4111.76 893
4112.37 816
4112.97 850
4113.58 852
4114.18 861
4114.79 858
4115.39 892
4116.00 913
4116.60 857
4117.21 845
4117.82 881
4118.42 846
4119.03 923
4119.63 822
4120.24 846
4120.84 812
4121.45 806
4122.05 846
4122.66 799
4123.27 832
4123.87 858
4124.48 899
4125.08 860
4125.69 891
4126.30 946
4126.90 844
4127.51 830
4128.11 847
4128.72 843
4129.33 789
4129.93 811
4130.54 839
4131.15 855
4131.75 882
4132.36 903
4132.96 872
4133.57 846
4134.18 893
4134.78 887
4135.39 882
4136.00 878
4136.60 913
4137.21 866
4137.82 924
4138.43 911
4139.03 913
4139.64 974
4140.25 956
4140.85 926
4141.46 910
4142.07 936
4142.68 916
4143.28 965
4143.89 982
4144.50 978
4145.10 949
4145.71 918
4146.32 969
4146.93 933
4147.53 939
4148.14 973
4148.75 934
4149.36 892
4149.97 865
4150.57 909
4151.18 915
4151.79 875
4152.40 882
4153.00 845
4153.61 868
4154.22 851
4154.83 870
4155.44 868
4156.05 831
4156.65 878
4157.26 927
4157.87 982
4158.48 979
4159.09 979
4159.70 989
4160.30 1035
4160.91 1039
4161.52 1032
4162.13 1047
4162.74 1013
4163.35 949
4163.96 879
4164.56 924
4165.17 895
4165.78 875
4166.39 896
4167.00 882
4167.61 873
4168.22 843
4168.83 914
4169.44 892
4170.05 911
4170.66 925
4171.26 963
4171.87 984
4172.48 923
4173.09 893
4173.70 940
4174.31 904
4174.92 897
4175.53 929
4176.14 944
4176.75 936
4177.36 962
4177.97 938
4178.58 912
4179.19 891
4179.80 936
4180.41 927
4181.02 919
4181.63 939
4182.24 967
4182.85 1018
4183.46 1110
4184.07 1081
4184.68 1113
4185.29 1062
4185.90 1020
4186.51 992
4187.12 946
4187.73 964
4188.34 960
4188.95 885
4189.56 907
4190.18 953
4190.79 956
4191.40 970
4192.01 978
4192.62 960
4193.23 981
4193.84 992
4194.45 968
4195.06 1025
4195.67 995
4196.28 1008
4196.90 1004
4197.51 1040
4198.12 1028
4198.73 959
4199.34 973
4199.95 903
4200.56 881
4201.18 874
4201.79 902
4202.40 904
4203.01 882
4203.62 879
4204.23 897
4204.85 880
4205.46 858
4206.07 869
4206.68 861
4207.29 927
4207.90 1000
4208.52 968
4209.13 969
4209.74 975
4210.35 996
4210.97 999
4211.58 947
4212.19 1040
4212.80 1070
4213.41 1001
4214.03 1037
4214.64 1007
4215.25 1037
4215.86 1031
4216.48 999
4217.09 980
4217.70 1009
4218.32 1056
4218.93 1079
4219.54 1033
4220.15 1040
4220.77 1085
4221.38 1125
4221.99 1084
4222.61 1064
4223.22 1058
4223.83 1028
4224.44 1042
4225.06 1076
4225.67 1030
4226.28 1093
4226.90 1126
4227.51 1164
4228.13 1122
4228.74 1186
4229.35 1151
4229.97 1126
4230.58 1193
4231.19 1236
4231.81 1176
4232.42 1074
4233.03 1133
4233.65 1139
4234.26 1086
4234.88 1125
4235.49 1116
4236.10 1118
4236.72 1097
4237.33 1110
4237.95 1067
4238.56 1058
4239.17 984
4239.79 1036
4240.40 1105
4241.02 1067
4241.63 1004
4242.25 993
4242.86 1023
4243.48 1099
4244.09 1108
4244.71 1101
4245.32 1091
4245.93 1125
4246.55 1094
4247.16 1089
4247.78 1057
4248.39 1070
4249.01 1115
4249.62 1131
4250.24 1178
4250.85 1096
4251.47 1057
4252.08 1066
4252.70 1028
4253.32 1014
4253.93 1004
4254.55 1083
4255.16 1051
4255.78 1060
4256.39 1107
4257.01 1091
4257.62 1100
4258.24 1102
4258.85 1127
4259.47 1112
4260.09 1131
4260.70 1171
4261.32 1203
4261.93 1206
4262.55 1285
4263.17 1289
4263.78 1324
4264.40 1407
4265.01 1406
4265.63 1392
4266.25 1337
4266.86 1340
4267.48 1304
4268.10 1291
4268.71 1280
4269.33 1251
4269.94 1175
4270.56 1202
4271.18 1124
4271.79 1194
4272.41 1234
4273.03 1302
4273.64 1290
4274.26 1261
4274.88 1360
4275.49 1355
4276.11 1506
4276.73 1658
4277.35 1789
4277.96 1835
4278.58 1966
4279.20 1867
4279.81 1791
4280.43 1651
4281.05 1597
4281.67 1497
4282.28 1373
4282.90 1266
4283.52 1269
4284.14 1310
4284.75 1156
4285.37 1189
4285.99 1205
4286.61 1208
4287.22 1189
4287.84 1190
4288.46 1140
4289.08 1199
4289.70 1188
4290.31 1134
4290.93 1108
4291.55 1128
4292.17 1143
4292.79 1082
4293.40 1168
4294.02 1154
4294.64 1158
4295.26 1132
4295.88 1173
4296.50 1102
4297.11 1226
4297.73 1178
4298.35 1181
4298.97 1190
4299.59 1200
4300.21 1155
4300.83 1149
4301.44 1184
4302.06 1131
4302.68 1151
4303.30 1136
4303.92 1209
4304.54 1187
4305.16 1208
4305.78 1214
4306.40 1221
4307.02 1213
4307.63 1203
4308.25 1197
4308.87 1179
4309.49 1245
4310.11 1207
4310.73 1253
4311.35 1339
4311.97 1327
4312.59 1278
4313.21 1349
4313.83 1370
4314.45 1330
4315.07 1345
4315.69 1403
4316.31 1380
4316.93 1412
4317.55 1415
4318.17 1469
4318.79 1418
4319.41 1409
4320.03 1413
4320.65 1422
4321.27 1491
4321.89 1540
4322.51 1511
4323.13 1606
4323.75 1599
4324.37 1579
4324.99 1699
4325.61 1792
4326.23 1894
4326.85 1846
4327.47 1902
4328.09 2086
4328.71 2053
4329.33 2197
4329.96 2506
4330.58 2722
4331.20 3008
4331.82 3367
4332.44 3814
4333.06 4227
4333.68 4484
4334.30 4657
4334.92 4740
4335.54 4576
4336.17 4557
4336.79 4395
4337.41 4197
4338.03 4112
4338.65 4049
4339.27 3913
4339.89 3636
4340.52 3383
4341.14 3158
4341.76 2995
4342.38 2867
4343.00 2782
4343.62 2790
4344.25 3019
4344.87 3176
4345.49 3518
4346.11 4064
4346.73 4390
4347.36 4684
4347.98 4775
4348.60 4838
4349.22 4703
4349.84 4475
4350.47 4446
4351.09 4235
4351.71 3919
4352.33 3885
4352.96 3555
4353.58 3364
4354.20 3143
4354.82 2980
4355.45 2743
4356.07 2568
4356.69 2366
4357.31 2252
4357.94 2184
4358.56 2071
4359.18 2011
4359.81 2012
4360.43 2004
4361.05 1952
4361.68 1891
4362.30 1890
4362.92 1859
4363.55 1835
4364.17 1760
4364.79 1750
4365.42 1736
4366.04 1728
4366.66 1735
4367.29 1745
4367.91 1680
4368.53 1577
4369.16 1638
4369.78 1641
4370.40 1629
4371.03 1522
4371.65 1515
4372.27 1509
4372.90 1513
4373.52 1482
4374.15 1441
4374.77 1417
4375.39 1376
4376.02 1417
4376.64 1428
4377.27 1414
4377.89 1405
4378.52 1352
4379.14 1399
4379.76 1477
4380.39 1484
4381.01 1456
4381.64 1475
4382.26 1380
4382.89 1404
4383.51 1373
4384.14 1429
4384.76 1434
4385.39 1441
4386.01 1387
4386.64 1414
4387.26 1334
4387.89 1354
4388.51 1292
4389.14 1357
4389.76 1346
4390.39 1361
4391.01 1331
4391.64 1246
4392.26 1217
4392.89 1242
4393.51 1275
4394.14 1291
4394.76 1287
4395.39 1322
4396.01 1418
4396.64 1300
4397.26 1292
4397.89 1297
4398.52 1329
4399.14 1311
4399.77 1348
4400.39 1358
4401.02 1382
4401.65 1391
4402.27 1274
4402.90 1268
4403.52 1294
4404.15 1329
4404.78 1263
4405.40 1287
4406.03 1335
4406.65 1234
4407.28 1287
4407.91 1336
4408.53 1338
4409.16 1361
4409.79 1379
4410.41 1365
4411.04 1334
4411.67 1309
4412.29 1314
4412.92 1277
4413.55 1261
4414.17 1292
4414.80 1259
4415.43 1252
4416.05 1297
4416.68 1288
4417.31 1300
4417.94 1191
4418.56 1208
4419.19 1203
4419.82 1241
4420.44 1234
4421.07 1158
4421.70 1153
4422.33 1203
4422.95 1244
4423.58 1209
4424.21 1192
4424.84 1188
4425.46 1174
4426.09 1140
4426.72 1188
4427.35 1150
4427.97 1091
4428.60 1078
4429.23 1087
4429.86 1206
4430.49 1154
4431.11 1156
4431.74 1187
4432.37 1161
4433.00 1104
4433.63 1166
4434.26 1166
4434.88 1154
4435.51 1199
4436.14 1212
4436.77 1182
4437.40 1130
4438.03 1162
4438.65 1199
4439.28 1175
4439.91 1215
4440.54 1244
4441.17 1249
4441.80 1176
4442.43 1195
4443.06 1185
4443.68 1185
4444.31 1185
4444.94 1166
4445.57 1210
4446.20 1229
4446.83 1272
4447.46 1282
4448.09 1289
4448.72 1296
4449.35 1249
4449.98 1218
4450.61 1252
4451.24 1253
4451.86 1277
4452.49 1255
4453.12 1280
4453.75 1290
4454.38 1273
4455.01 1358
4455.64 1453
4456.27 1498
4456.90 1453
4457.53 1492
4458.16 1503
4458.79 1506
4459.42 1392
4460.05 1340
4460.68 1363
4461.31 1286
4461.94 1234
4462.57 1206
4463.20 1159
4463.83 1183
4464.46 1160
4465.09 1136
4465.72 1147
4466.36 1046
4466.99 1116
4467.62 1060
4468.25 1120
4468.88 1063
4469.51 1014
4470.14 1082
4470.77 1068
4471.40 1096
4472.03 1086
4472.66 1049
4473.29 1030
4473.93 1032
4474.56 1012
4475.19 1036
4475.82 1087
4476.45 1043
4477.08 990
4477.71 1063
4478.34 1056
4478.98 1046
4479.61 1093
4480.24 1162
4480.87 1088
4481.50 1062
4482.13 1031
4482.76 1100
4483.40 1113
4484.03 1108
4484.66 1144
4485.29 1157
4485.92 1124
4486.56 1060
4487.19 1086
4487.82 1207
4488.45 1167
4489.08 1183
4489.72 1162
4490.35 1185
4490.98 1168
4491.61 1226
4492.25 1218
4492.88 1237
4493.51 1211
4494.14 1221
4494.78 1202
4495.41 1200
4496.04 1216
4496.67 1205
4497.31 1243
4497.94 1268
4498.57 1283
4499.20 1341
4499.84 1488
4500.47 1484
4501.10 1514
4501.74 1694
4502.37 1760
4503.00 1761
4503.64 1722
4504.27 1689
4504.90 1702
4505.53 1542
4506.17 1563
4506.80 1526
4507.43 1418
4508.07 1420
4508.70 1476
4509.34 1438
4509.97 1402
4510.60 1434
4511.24 1449
4511.87 1438
4512.50 1370
4513.14 1393
4513.77 1381
4514.41 1270
4515.04 1268
4515.67 1266
4516.31 1204
4516.94 1241
4517.58 1242
4518.21 1227
4518.84 1132
4519.48 1085
4520.11 1134
4520.75 1124
4521.38 1110
4522.02 1065
4522.65 1079
4523.28 1063
4523.92 1140
4524.55 1114
4525.19 1095
4525.82 1060
4526.46 1061
4527.09 1029
4527.73 1062
4528.36 1079
4529.00 1027
4529.63 1044
4530.27 1127
4530.90 1083
4531.54 1102
4532.17 1167
4532.81 1106
4533.44 1138
4534.08 1045
4534.71 1052
4535.35 1080
4535.99 1059
4536.62 982
4537.26 995
4537.89 1024
4538.53 1024
4539.16 992
4539.80 1022
4540.43 982
4541.07 967
4541.71 981
4542.34 1048
4542.98 974
4543.61 988
4544.25 1022
4544.89 965
4545.52 929
4546.16 949
4546.79 986
4547.43 961
4548.07 1023
4548.70 945
4549.34 965
4549.98 1008
4550.61 982
4551.25 967
4551.89 954
4552.52 979
4553.16 972
4553.80 971
4554.43 980
4555.07 942
4555.71 946
4556.34 939
4556.98 963
4557.62 939
4558.25 959
4558.89 961
4559.53 946
4560.16 939
4560.80 964
4561.44 941
4562.08 963
4562.71 1018
4563.35 999
4563.99 1035
4564.63 982
4565.26 988
4565.90 989
4566.54 992
4567.18 984
4567.81 932
4568.45 1024
4569.09 966
4569.73 986
4570.36 956
4571.00 976
4571.64 999
4572.28 983
4572.92 1022
4573.55 998
4574.19 1048
4574.83 957
4575.47 1000
4576.11 1043
4576.75 1004
4577.38 998
4578.02 1026
4578.66 980
4579.30 966
4579.94 1053
4580.58 1045
4581.21 1019
4581.85 1004
4582.49 1104
4583.13 1101
4583.77 1198
4584.41 1184
4585.05 1113
4585.69 1116
4586.32 1202
4586.96 1241
4587.60 1205
4588.24 1266
4588.88 1306
4589.52 1416
4590.16 1552
4590.80 1624
4591.44 1853
4592.08 1855
4592.72 1952
4593.36 2055
4594.00 2006
4594.63 1947
4595.27 1830
4595.91 1613
4596.55 1437
4597.19 1349
4597.83 1316
4598.47 1260
4599.11 1210
4599.75 1195
4600.39 1216
4601.03 1132
4601.67 1204
4602.31 1285
4602.95 1256
4603.59 1222
4604.23 1138
4604.87 1203
4605.51 1256
4606.15 1247
4606.79 1182
4607.43 1197
4608.08 1098
4608.72 1067
4609.36 1033
4610.00 1063
4610.64 1077
4611.28 1047
4611.92 1052
4612.56 1047
4613.20 984
4613.84 978
4614.48 989
4615.12 1091
4615.76 1010
4616.41 1018
4617.05 1003
4617.69 1026
4618.33 1001
4618.97 1038
4619.61 962
4620.25 960
4620.89 961
4621.54 1003
4622.18 969
4622.82 956
4623.46 951
4624.10 943
4624.74 992
4625.38 964
4626.03 925
4626.67 972
4627.31 1071
4627.95 1027
4628.59 934
4629.24 995
4629.88 1017
4630.52 1110
4631.16 1176
4631.80 1185
4632.45 1204
4633.09 1280
4633.73 1230
4634.37 1153
4635.02 1122
4635.66 1143
4636.30 1168
4636.94 1171
4637.58 1107
4638.23 1094
4638.87 1104
4639.51 1110
4640.16 1139
4640.80 1158
4641.44 1162
4642.08 1155
4642.73 1085
4643.37 1063
4644.01 1109
4644.66 1091
4645.30 1072
4645.94 1049
4646.58 1049
4647.23 1080
4647.87 1091
4648.51 1032
4649.16 995
4649.80 1027
4650.44 1040
4651.09 969
4651.73 976
4652.37 1028
4653.02 980
4653.66 993
4654.31 998
4654.95 992
4655.59 1028
4656.24 1015
4656.88 1039
4657.52 962
4658.17 956
4658.81 984
4659.46 962
4660.10 993
4660.75 1003
4661.39 1008
4662.03 1027
4662.68 975
4663.32 965
4663.97 881
4664.61 904
4665.26 923
4665.90 922
4666.54 914
4667.19 895
4667.83 940
4668.48 925
4669.12 934
4669.77 861
4670.41 866
4671.06 941
4671.70 897
4672.35 866
4672.99 921
4673.64 928
4674.28 957
4674.93 940
4675.57 933
4676.22 883
4676.86 1029
4677.51 966
4678.15 941
4678.80 994
4679.44 1001
4680.09 977
4680.73 957
4681.38 958
4682.03 1018
4682.67 1031
4683.32 974
4683.96 966
4684.61 1043
4685.25 1060
4685.90 1069
4686.55 1134
4687.19 1085
4687.84 1051
4688.48 1077
4689.13 1109
4689.78 1139
4690.42 1140
4691.07 1223
4691.72 1338
4692.36 1283
4693.01 1366
4693.65 1402
4694.30 1404
4694.95 1433
4695.59 1550
4696.24 1590
4696.89 1464
4697.53 1583
4698.18 1575
4698.83 1578
4699.47 1647
4700.12 1731
4700.77 1773
4701.41 1751
4702.06 1756
4702.71 1667
4703.36 1507
4704.00 1419
4704.65 1463
4705.30 1465
4705.94 1394
4706.59 1438
4707.24 1469
4707.89 1429
4708.53 1387
4709.18 1357
4709.83 1373
4710.48 1350
4711.12 1312
4711.77 1232
4712.42 1244
4713.07 1265
4713.71 1230
4714.36 1197
4715.01 1231
4715.66 1228
4716.31 1198
4716.95 1174
4717.60 1207
4718.25 1210
4718.90 1168
4719.55 1196
4720.19 1194
4720.84 1180
4721.49 1160
4722.14 1171
4722.79 1154
4723.44 1185
4724.08 1193
4724.73 1168
4725.38 1214
4726.03 1160
4726.68 1112
4727.33 1068
4727.98 1129
4728.63 1069
4729.27 1134
4729.92 1132
4730.57 1164
4731.22 1091
4731.87 1070
4732.52 1066
4733.17 1031
4733.82 1080
4734.47 1085
4735.12 1041
4735.77 1006
4736.41 991
4737.06 1083
4737.71 1052
4738.36 1049
4739.01 1083
4739.66 1029
4740.31 1020
4740.96 1045
4741.61 1057
4742.26 1031
4742.91 1080
4743.56 1078
4744.21 997
4744.86 1003
4745.51 994
4746.16 1039
4746.81 1014
4747.46 1004
4748.11 1000
4748.76 1005
4749.41 984
4750.06 1064
4750.71 1024
4751.36 1091
4752.01 1115
4752.66 1161
4753.31 1140
4753.96 1130
4754.61 1152
4755.26 1131
4755.92 1131
4756.57 1120
4757.22 1146
4757.87 1083
4758.52 1087
4759.17 1065
4759.82 1093
4760.47 1089
4761.12 1076
4761.77 1123
4762.42 1170
4763.08 1117
4763.73 1129
4764.38 1147
4765.03 1078
4765.68 1075
4766.33 1021
4766.98 1035
4767.64 1081
4768.29 1012
4768.94 1025
4769.59 1067
4770.24 971
4770.89 1000
4771.54 1019
4772.20 996
4772.85 1004
4773.50 1029
4774.15 1023
4774.80 980
4775.46 1001
4776.11 987
4776.76 984
4777.41 1002
4778.06 966
4778.72 940
4779.37 939
4780.02 933
4780.67 950
4781.33 949
4781.98 961
4782.63 918
4783.28 948
4783.94 1013
4784.59 975
4785.24 947
4785.89 984
4786.55 979
4787.20 953
4787.85 1070
4788.51 1023
4789.16 1007
4789.81 967
4790.46 1043
4791.12 1120
4791.77 1110
4792.42 1055
4793.08 1111
4793.73 1066
4794.38 1044
4795.04 1061
4795.69 1072
4796.34 1053
4797.00 985
4797.65 1009
4798.30 999
4798.96 1076
4799.61 1015
4800.27 1030
4800.92 1054
4801.57 1072
4802.23 1104
4802.88 1114
4803.53 1072
4804.19 1093
4804.84 1078
4805.50 1060
4806.15 1076
4806.81 1126
4807.46 1145
4808.11 1095
4808.77 1179
4809.42 1115
4810.08 1156
4810.73 1141
4811.39 1171
4812.04 1182
4812.69 1213
4813.35 1218
4814.00 1242
4814.66 1234
4815.31 1225
4815.97 1175
4816.62 1188
4817.28 1205
4817.93 1228
4818.59 1260
4819.24 1254
4819.90 1291
4820.55 1318
4821.21 1304
4821.86 1356
4822.52 1411
4823.17 1511
4823.83 1446
4824.48 1417
4825.14 1434
4825.79 1464
4826.45 1512
4827.11 1383
4827.76 1403
4828.42 1415
4829.07 1409
4829.73 1428
4830.38 1438
4831.04 1381
4831.70 1382
4832.35 1455
4833.01 1501
4833.66 1441
4834.32 1492
4834.98 1574
4835.63 1539
4836.29 1542
4836.94 1597
4837.60 1594
4838.26 1636
4838.91 1601
4839.57 1665
4840.23 1636
4840.88 1732
4841.54 1736
4842.20 1705
4842.85 1745
4843.51 1756
4844.17 1757
4844.82 1719
4845.48 1716
4846.14 1787
4846.79 1781
4847.45 1845
4848.11 1810
4848.76 1827
4849.42 1885
4850.08 1845
4850.73 1819
4851.39 1921
4852.05 1910
4852.71 2001
4853.36 1980
4854.02 1994
4854.68 2081
4855.34 2201
4855.99 2340
4856.65 2473
4857.31 2668
4857.97 2886
4858.62 3076
4859.28 3167
4859.94 3000
4860.60 2989
4861.25 2851
4861.91 2694
4862.57 2604
4863.23 2487
4863.89 2448
4864.54 2325
4865.20 2305
4865.86 2281
4866.52 2392
4867.18 2432
4867.84 2458
4868.49 2408
4869.15 2397
4869.81 2309
4870.47 2217
4871.13 2173
4871.79 2176
4872.44 2126
4873.10 2112
4873.76 2078
4874.42 2073
4875.08 2075
4875.74 2080
4876.40 2114
4877.06 2077
4877.72 2167
4878.37 2232
4879.03 2355
4879.69 2475
4880.35 2573
4881.01 2528
4881.67 2417
4882.33 2353
4882.99 2247
4883.65 2108
4884.31 2056
4884.97 1988
4885.63 1950
4886.29 1919
4886.95 1893
4887.61 1820
4888.26 1802
4888.92 1745
4889.58 1764
4890.24 1780
4890.90 1840
4891.56 1863
4892.22 1781
4892.88 1810
4893.54 1825
4894.20 1843
4894.86 1789
4895.52 1797
4896.18 1785
4896.84 1651
4897.51 1650
4898.17 1690
4898.83 1721
4899.49 1719
4900.15 1811
4900.81 1820
4901.47 1791
4902.13 1737
4902.79 1771
4903.45 1625
4904.11 1585
4904.77 1623
4905.43 1499
4906.09 1512
4906.75 1545
4907.41 1495
4908.08 1453
4908.74 1405
4909.40 1399
4910.06 1386
4910.72 1362
4911.38 1400
4912.04 1336
4912.70 1292
4913.37 1357
4914.03 1337
4914.69 1335
4915.35 1320
4916.01 1291
4916.67 1265
4917.33 1250
4918.00 1302
4918.66 1309
4919.32 1321
4919.98 1314
4920.64 1307
4921.31 1303
4921.97 1285
4922.63 1258
4923.29 1254
4923.95 1256
4924.62 1284
4925.28 1272
4925.94 1245
4926.60 1256
4927.26 1215
4927.93 1203
4928.59 1287
4929.25 1303
4929.91 1244
4930.58 1235
4931.24 1200
4931.90 1184
4932.56 1231
4933.23 1206
4933.89 1158
4934.55 1165
4935.22 1211
4935.88 1209
4936.54 1175
4937.20 1162
4937.87 1184
4938.53 1183
4939.19 1178
4939.86 1168
4940.52 1133
4941.18 1170
4941.85 1167
4942.51 1177
4943.17 1169
4943.84 1184
4944.50 1198
4945.16 1195
4945.83 1137
4946.49 1116
4947.15 1107
4947.82 1155
4948.48 1083
4949.15 1072
4949.81 1074
4950.47 1157
4951.14 1173
4951.80 1155
4952.47 1135
4953.13 1097
4953.79 1113
4954.46 1123
4955.12 1108
4955.79 1088
4956.45 1079
4957.11 1182
4957.78 1214
4958.44 1179
4959.11 1180
4959.77 1220
4960.44 1273
4961.10 1307
4961.77 1316
4962.43 1383
4963.10 1477
4963.76 1528
4964.42 1599
4965.09 1613
4965.75 1588
4966.42 1564
4967.08 1595
4967.75 1448
4968.41 1371
4969.08 1282
4969.74 1240
4970.41 1260
4971.08 1199
4971.74 1189
4972.41 1214
4973.07 1201
4973.74 1240
4974.40 1270
4975.07 1344
4975.73 1428
4976.40 1429
4977.06 1370
4977.73 1510
4978.40 1468
4979.06 1438
4979.73 1438
4980.39 1353
4981.06 1297
4981.73 1198
4982.39 1108
4983.06 1106
4983.72 1108
4984.39 1108
4985.06 1132
4985.72 1050
4986.39 1128
4987.05 1108
4987.72 1078
4988.39 1068
4989.05 1094
4989.72 1103
4990.39 1092
4991.05 1048
4991.72 1099
4992.39 1022
4993.05 974
4993.72 1087
4994.39 1059
4995.05 998
4995.72 1074
4996.39 1013
4997.05 938
4997.72 955
4998.39 932
4999.06 983
4999.72 893
5000.39 982
5001.06 952
5001.73 939
5002.39 894
5003.06 933
5003.73 947
5004.39 934
5005.06 943
5005.73 991
5006.40 933
5007.07 926
5007.73 952
5008.40 989
5009.07 1052
5009.74 995
5010.40 925
5011.07 936
5011.74 981
5012.41 961
5013.08 985
5013.74 961
5014.41 962
5015.08 928
5015.75 935
5016.42 946
5017.09 886
5017.75 893
5018.42 936
5019.09 933
5019.76 905
5020.43 959
5021.10 897
5021.76 940
5022.43 950
5023.10 860
5023.77 979
5024.44 953
5025.11 889
5025.78 934
5026.45 940
5027.12 912
5027.78 918
5028.45 904
5029.12 924
5029.79 880
5030.46 864
5031.13 848
5031.80 868
5032.47 906
5033.14 857
5033.81 883
5034.48 881
5035.15 931
5035.82 929
5036.49 908
5037.16 925
5037.83 944
5038.50 958
5039.16 952
5039.83 913
5040.50 897
5041.17 885
5041.84 889
5042.51 931
5043.18 915
5043.85 920
5044.52 944
5045.20 892
5045.87 900
5046.54 957
5047.21 892
5047.88 963
5048.55 951
5049.22 914
5049.89 900
5050.56 948
5051.23 953
5051.90 930
5052.57 884
5053.24 940
5053.91 983
5054.58 949
5055.25 889
5055.92 857
5056.60 903
5057.27 916
5057.94 901
5058.61 827
5059.28 873
5059.95 906
5060.62 888
5061.29 870
5061.96 823
5062.64 864
5063.31 870
5063.98 907
5064.65 904
5065.32 860
5065.99 892
5066.66 871
5067.34 901
5068.01 921
5068.68 884
5069.35 909
5070.02 894
5070.70 907
5071.37 927
5072.04 907
5072.71 935
5073.38 957
5074.06 926
5074.73 948
5075.40 940
5076.07 966
5076.74 961
5077.42 959
5078.09 1039
5078.76 1061
5079.43 1123
5080.11 1183
5080.78 1225
5081.45 1221
5082.12 1158
5082.80 1107
5083.47 1125
5084.14 1173
5084.82 1174
5085.49 1076
5086.16 1112
5086.83 1105
5087.51 1071
5088.18 1072
5088.85 1082
5089.53 1130
5090.20 1117
5090.87 1138
5091.55 1152
5092.22 1156
5092.89 1092
5093.57 1055
5094.24 1104
5094.91 1118
5095.59 1078
5096.26 1044
5096.93 1006
5097.61 1010
5098.28 1039
5098.96 1039
5099.63 1018
5100.30 1000
5100.98 1054
5101.65 1019
5102.32 1008
5103.00 994
5103.67 1128
5104.35 1143
5105.02 1132
5105.70 1077
5106.37 1132
5107.04 1081
5107.72 1105
5108.39 1087
5109.07 1022
5109.74 1029
5110.42 1037
5111.09 1077
5111.77 1068
5112.44 1034
5113.11 1032
5113.79 1038
5114.46 1093
5115.14 1076
5115.81 1077
5116.49 1068
5117.16 1054
5117.84 1138
5118.51 1099
5119.19 1255
5119.86 1254
5120.54 1279
5121.21 1266
5121.89 1236
5122.57 1179
5123.24 1269
5123.92 1202
5124.59 1201
5125.27 1122
5125.94 1105
5126.62 1071
5127.29 1024
5127.97 1047
5128.64 1081
5129.32 1086
5130.00 1075
5130.67 1063
5131.35 1078
5132.02 1070
5132.70 1092
5133.38 1072
5134.05 1143
5134.73 1109
5135.40 1090
5136.08 1030
5136.76 1004
5137.43 1029
5138.11 1001
5138.79 975
5139.46 954
5140.14 1011
5140.82 965
5141.49 1005
5142.17 1002
5142.85 931
5143.52 964
5144.20 959
5144.88 943
5145.55 927
5146.23 891
5146.91 902
5147.58 927
5148.26 914
5148.94 933
5149.61 914
5150.29 920
5150.97 947
5151.65 887
5152.32 822
5153.00 871
5153.68 885
5154.36 877
5155.03 856
5155.71 844
5156.39 848
5157.07 911
5157.74 893
5158.42 857
5159.10 881
5159.78 845
5160.45 913
5161.13 915
5161.81 868
5162.49 881
5163.17 885
5163.84 926
5164.52 910
5165.20 916
5165.88 892
5166.56 868
5167.24 887
5167.91 930
5168.59 929
5169.27 835
5169.95 839
5170.63 872
5171.31 816
5171.98 872
5172.66 853
5173.34 833
5174.02 815
5174.70 821
5175.38 873
5176.06 834
5176.74 841
5177.41 852
5178.09 873
5178.77 868
5179.45 868
5180.13 870
5180.81 840
5181.49 848
5182.17 853
5182.85 861
5183.53 847
5184.21 838
5184.89 853
5185.57 813
5186.24 801
5186.92 834
5187.60 832
5188.28 809
5188.96 866
5189.64 818
5190.32 817
5191.00 817
5191.68 802
5192.36 842
5193.04 800
5193.72 805
5194.40 855
5195.08 849
5195.76 843
5196.44 836
5197.12 858
5197.80 808
5198.48 812
5199.16 825
5199.84 834
5200.52 830
5201.21 840
5201.89 789
5202.57 832
5203.25 877
5203.93 834
5204.61 857
5205.29 852
5205.97 880
5206.65 918
5207.33 922
5208.01 897
5208.69 931
5209.37 971
5210.06 977
5210.74 941
5211.42 956
5212.10 952
5212.78 947
5213.46 932
5214.14 990
5214.82 1024
5215.51 974
5216.19 1016
5216.87 1043
5217.55 1032
5218.23 1062
5218.91 1045
5219.60 1020
5220.28 1098
5220.96 1076
5221.64 1064
5222.32 1087
5223.00 1232
5223.69 1269
5224.37 1226
5225.05 1243
5225.73 1205
5226.41 1180
5227.10 1129
5227.78 1067
5228.46 1040
5229.14 1003
5229.83 977
5230.51 1001
5231.19 1002
5231.87 1080
5232.56 980
5233.24 1007
5233.92 992
5234.60 1015
5235.29 1003
5235.97 992
5236.65 1002
5237.34 1063
5238.02 1075
5238.70 1045
5239.38 1087
5240.07 1064
5240.75 1057
5241.43 1090
5242.12 1099
5242.80 1070
5243.48 1091
5244.17 1076
5244.85 1075
5245.53 997
5246.22 978
5246.90 959
5247.58 1036
5248.27 1053
5248.95 1044
5249.63 1030
5250.32 1015
5251.00 1087
5251.69 1121
5252.37 1162
5253.05 1198
5253.74 1175
5254.42 1225
5255.11 1137
5255.79 1120
5256.47 1148
5257.16 1112
5257.84 1061
5258.53 1011
5259.21 1096
5259.89 1144
5260.58 1121
5261.26 1163
5261.95 1127
5262.63 1160
5263.32 1122
5264.00 1145
5264.69 1169
5265.37 1147
5266.06 1108
5266.74 1093
5267.43 1029
5268.11 1032
5268.79 1062
5269.48 1014
5270.16 1025
5270.85 1053
5271.53 996
5272.22 961
5272.91 1030
5273.59 1053
5274.28 1017
5274.96 1049
5275.65 1043
5276.33 979
5277.02 1038
5277.70 1086
5278.39 1088
5279.07 1065
5279.76 1107
5280.45 1055
5281.13 1026
5281.82 991
5282.50 969
5283.19 962
5283.87 995
5284.56 1026
5285.25 998
5285.93 992
5286.62 935
5287.30 961
5287.99 967
5288.68 1014
5289.36 972
5290.05 995
5290.74 949
5291.42 957
5292.11 1005
5292.79 959
5293.48 998
5294.17 1021
5294.85 973
5295.54 995
5296.23 1042
5296.91 987
5297.60 990
5298.29 1023
5298.98 1098
5299.66 1087
5300.35 1111
5301.04 1156
5301.72 1104
5302.41 1202
5303.10 1266
5303.78 1310
5304.47 1290
5305.16 1431
5305.85 1524
5306.53 1572
5307.22 1547
5307.91 1576
5308.60 1521
5309.28 1533
5309.97 1536
5310.66 1462
5311.35 1465
5312.03 1477
5312.72 1497
5313.41 1557
5314.10 1503
5314.79 1505
5315.47 1443
5316.16 1357
5316.85 1366
5317.54 1282
5318.23 1378
5318.91 1300
5319.60 1311
5320.29 1326
5320.98 1337
5321.67 1391
5322.36 1378
5323.04 1411
5323.73 1335
5324.42 1277
5325.11 1245
5325.80 1240
5326.49 1128
5327.18 1126
5327.86 1124
5328.55 1135
5329.24 1086
5329.93 1053
5330.62 947
5331.31 975
5332.00 1000
5332.69 981
5333.38 1014
5334.06 980
5334.75 957
5335.44 982
5336.13 995
5336.82 959
5337.51 958
5338.20 931
5338.89 941
5339.58 942
5340.27 939
5340.96 976
5341.65 996
5342.34 973
5343.03 965
5343.72 966
5344.41 990
5345.10 947
5345.79 1007
5346.48 988
5347.17 994
5347.86 985
5348.55 1026
5349.24 981
5349.93 1032
5350.62 1053
5351.31 1025
5352.00 1022
5352.69 990
5353.38 946
5354.07 889
5354.76 936
5355.45 945
5356.14 891
5356.83 915
5357.52 928
5358.21 880
5358.90 885
5359.59 910
5360.29 942
5360.98 944
5361.67 876
5362.36 941
5363.05 976
5363.74 971
5364.43 953
5365.12 946
5365.81 970
5366.50 933
5367.20 909
5367.89 904
5368.58 943
5369.27 854
5369.96 851
5370.65 878
5371.34 870
5372.04 832
5372.73 855
5373.42 823
5374.11 834
5374.80 878
5375.49 868
5376.19 872
5376.88 809
5377.57 839
5378.26 824
5378.95 860
5379.65 813
5380.34 838
5381.03 857
5381.72 792
5382.42 829
5383.11 822
5383.80 831
5384.49 840
5385.19 815
5385.88 845
5386.57 797
5387.26 810
5387.96 839
5388.65 821
5389.34 837
5390.03 856
5390.73 894
5391.42 915
5392.11 882
5392.80 900
5393.50 897
5394.19 895
5394.88 842
5395.58 874
5396.27 928
5396.96 940
5397.66 874
5398.35 860
5399.04 850
5399.74 857
5400.43 854
5401.12 829
5401.82 883
5402.51 875
5403.20 880
5403.90 898
5404.59 893
5405.29 878
5405.98 893
5406.67 884
5407.37 899
5408.06 899
5408.75 874
5409.45 877
5410.14 937
5410.84 930
5411.53 952
5412.23 903
5412.92 934
5413.61 930
5414.31 968
5415.00 962
5415.70 898
5416.39 921
5417.09 912
5417.78 933
5418.47 874
5419.17 919
5419.86 972
5420.56 940
5421.25 965
5421.95 970
5422.64 974
5423.34 996
5424.03 1005
5424.73 1046
5425.42 964
5426.12 993
5426.81 1008
5427.51 947
5428.20 915
5428.90 911
5429.59 908
5430.29 954
5430.99 1013
5431.68 1027
5432.38 1030
5433.07 1016
5433.77 1023
5434.46 1062
5435.16 1060
5435.85 1092
5436.55 1085
5437.25 1104
5437.94 1206
5438.64 1163
5439.33 1180
5440.03 1109
5440.73 1106
5441.42 1116
5442.12 1136
5442.81 1099
5443.51 1076
5444.21 1152
5444.90 1035
5445.60 1141
5446.29 1150
5446.99 1277
5447.69 1315
5448.38 1358
5449.08 1299
5449.78 1335
5450.47 1355
5451.17 1280
5451.87 1290
5452.56 1256
5453.26 1251
5453.96 1266
5454.65 1250
5455.35 1193
5456.05 1192
5456.75 1189
5457.44 1220
5458.14 1207
5458.84 1256
5459.53 1226
5460.23 1214
5460.93 1307
5461.63 1329
5462.32 1352
5463.02 1356
5463.72 1338
5464.42 1364
5465.11 1378
5465.81 1436
5466.51 1419
5467.21 1415
5467.90 1409
5468.60 1356
5469.30 1426
5470.00 1482
5470.70 1471
5471.39 1450
5472.09 1548
5472.79 1509
5473.49 1596
5474.19 1674
5474.88 1670
5475.58 1700
5476.28 1650
5476.98 1721
5477.68 1902
5478.38 2067
5479.07 2275
5479.77 2617
5480.47 2775
5481.17 3013
5481.87 3118
5482.57 3160
5483.27 3105
5483.96 2867
5484.66 2627
5485.36 2483
5486.06 2252
5486.76 2114
5487.46 2071
5488.16 2118
5488.86 2045
5489.56 2035
5490.26 2036
5490.96 2004
5491.65 2098
5492.35 2105
5493.05 2162
5493.75 2219
5494.45 2289
5495.15 2324
5495.85 2297
5496.55 2374
5497.25 2331
5497.95 2372
5498.65 2617
5499.35 2939
5500.05 3386
5500.75 3888
5501.45 4410
5502.15 4800
5502.85 4916
5503.55 4625
5504.25 4424
5504.95 3797
5505.65 3267
5506.35 2861
5507.05 2567
5507.75 2338
5508.45 2119
5509.15 1995
5509.85 2015
5510.55 1918
5511.25 1869
5511.95 1845
5512.65 1744
5513.35 1813
5514.05 1829
5514.76 1756
5515.46 1772
5516.16 1769
5516.86 1814
5517.56 1812
5518.26 1731
5518.96 1767
5519.66 1792
5520.36 1756
5521.06 1772
5521.77 1727
5522.47 1697
5523.17 1620
5523.87 1498
5524.57 1427
5525.27 1398
5525.97 1388
5526.67 1417
5527.38 1422
5528.08 1425
5528.78 1361
5529.48 1383
5530.18 1377
5530.88 1333
5531.59 1350
5532.29 1399
5532.99 1356
5533.69 1326
5534.39 1331
5535.10 1352
5535.80 1315
5536.50 1261
5537.20 1287
5537.90 1307
5538.61 1266
5539.31 1269
5540.01 1290
5540.71 1223
5541.42 1182
5542.12 1209
5542.82 1175
5543.52 1129
5544.23 1158
5544.93 1175
5545.63 1189
5546.33 1154
5547.04 1160
5547.74 1164
5548.44 1172
5549.15 1093
5549.85 1084
5550.55 1057
5551.26 1060
5551.96 1098
5552.66 1158
5553.36 1112
5554.07 1117
5554.77 1082
5555.47 1082
5556.18 1094
5556.88 1125
5557.58 1075
5558.29 1116
5558.99 1184
5559.70 1139
5560.40 1126
5561.10 1094
5561.81 1146
5562.51 1121
5563.21 1088
5563.92 1156
5564.62 1163
5565.33 1182
5566.03 1146
5566.73 1200
5567.44 1152
5568.14 1135
5568.85 1082
5569.55 1125
5570.25 1088
5570.96 1083
5571.66 1093
5572.37 1086
5573.07 1067
5573.78 1053
5574.48 1110
5575.19 1057
5575.89 1154
5576.59 1122
5577.30 1107
5578.00 1106
5578.71 1097
5579.41 1151
5580.12 1073
5580.82 1039
5581.53 1061
5582.23 1145
5582.94 1097
5583.64 1011
5584.35 976
5585.05 1026
5585.76 1012
5586.46 1049
5587.17 1074
5587.88 1046
5588.58 1031
5589.29 1081
5589.99 1009
5590.70 990
5591.40 994
5592.11 1022
5592.81 1075
5593.52 1000
5594.23 984
5594.93 1038
5595.64 1013
5596.34 1026
5597.05 1019
5597.76 949
5598.46 1006
5599.17 1025
5599.87 961
5600.58 987
5601.29 1024
5601.99 1018
5602.70 1017
5603.41 1049
5604.11 1053
5604.82 1068
5605.52 1067
5606.23 1093
5606.94 1127
5607.64 1051
5608.35 1051
5609.06 1096
5609.76 1079
5610.47 1068
5611.18 1046
5611.88 1037
5612.59 1042
5613.30 1013
5614.01 1055
5614.71 1006
5615.42 1045
5616.13 1045
5616.83 1034
5617.54 1040
5618.25 1062
5618.96 1091
5619.66 1074
5620.37 1095
5621.08 1043
5621.79 1060
5622.49 1043
5623.20 1095
5623.91 1035
5624.62 1082
5625.32 1131
5626.03 1142
5626.74 1167
5627.45 1156
5628.16 1186
5628.86 1213
5629.57 1191
5630.28 1204
5630.99 1307
5631.70 1257
5632.40 1258
5633.11 1278
5633.82 1227
5634.53 1234
5635.24 1210
5635.95 1253
5636.65 1291
5637.36 1257
5638.07 1325
5638.78 1382
5639.49 1349
5640.20 1384
5640.91 1412
5641.61 1450
5642.32 1420
5643.03 1361
5643.74 1339
5644.45 1283
5645.16 1245
5645.87 1241
5646.58 1262
5647.29 1197
5648.00 1123
5648.70 1177
5649.41 1126
5650.12 1098
5650.83 1133
5651.54 1158
5652.25 1153
5652.96 1107
5653.67 1173
5654.38 1186
5655.09 1183
5655.80 1198
5656.51 1195
5657.22 1206
5657.93 1142
5658.64 1214
5659.35 1292
5660.06 1293
5660.77 1366
5661.48 1304
5662.19 1354
5662.90 1359
5663.61 1301
5664.32 1296
5665.03 1258
5665.74 1278
5666.45 1197
5667.16 1253
5667.87 1164
5668.58 1201
5669.29 1199
5670.00 1237
5670.71 1189
5671.42 1329
5672.13 1377
5672.84 1386
5673.56 1381
5674.27 1358
5674.98 1339
5675.69 1233
5676.40 1168
5677.11 1143
5677.82 1099
5678.53 1135
5679.24 1071
5679.95 1050
5680.67 1056
5681.38 1089
5682.09 1126
5682.80 1114
5683.51 1127
5684.22 1146
5684.93 1067
5685.65 1060
5686.36 1034
5687.07 1028
5687.78 1029
5688.49 1054
5689.20 1036
5689.92 963
5690.63 920
5691.34 1021
5692.05 1005
5692.76 973
5693.47 985
5694.19 1027
5694.90 1003
5695.61 939
5696.32 990
5697.04 939
5697.75 960
5698.46 961
5699.17 975
5699.89 950
5700.60 952
5701.31 992
5702.02 981
5702.74 971
5703.45 946
5704.16 931
5704.87 906
5705.59 916
5706.30 912
5707.01 926
5707.72 921
5708.44 925
5709.15 942
5709.86 909
5710.58 864
5711.29 862
5712.00 881
5712.72 896
5713.43 883
5714.14 886
5714.86 873
5715.57 869
5716.28 902
5717.00 958
5717.71 943
5718.42 895
5719.14 903
5719.85 864
5720.56 853
5721.28 857
5721.99 863
5722.71 901
5723.42 864
5724.13 864
5724.85 875
5725.56 862
5726.28 931
5726.99 931
5727.70 900
5728.42 900
5729.13 883
5729.85 902
5730.56 906
5731.28 862
5731.99 835
5732.70 880
5733.42 837
5734.13 860
5734.85 868
5735.56 836
5736.28 872
5736.99 862
5737.71 844
5738.42 818
5739.14 833
5739.85 816
5740.57 869
5741.28 848
5742.00 798
5742.71 828
5743.43 857
5744.14 793
5744.86 803
5745.57 805
5746.29 792
5747.00 808
5747.72 798
5748.43 761
5749.15 815
5749.87 863
5750.58 790
5751.30 831
5752.01 811
5752.73 800
5753.44 794
5754.16 822
5754.88 792
5755.59 845
5756.31 845
5757.02 825
5757.74 824
5758.46 840
5759.17 831
5759.89 817
5760.60 798
5761.32 833
5762.04 845
5762.75 816
5763.47 871
5764.19 860
5764.90 843
5765.62 819
5766.34 824
5767.05 836
5767.77 849
5768.49 786
5769.20 884
5769.92 856
5770.64 845
5771.35 877
5772.07 903
5772.79 912
5773.50 910
5774.22 906
5774.94 848
5775.65 793
5776.37 803
5777.09 838
5777.81 839
5778.52 756
5779.24 841
5779.96 814
5780.68 834
5781.39 806
5782.11 776
5782.83 839
5783.55 862
5784.26 862
5784.98 833
5785.70 873
5786.42 858
5787.14 848
5787.85 793
5788.57 828
5789.29 770
5790.01 805
5790.73 743
5791.44 761
5792.16 777
5792.88 810
5793.60 789
5794.32 820
5795.03 841
5795.75 821
5796.47 846
5797.19 796
5797.91 785
5798.63 823
5799.35 825
5800.06 869
5800.78 850
5801.50 812
5802.22 806
5802.94 767
5803.66 829
5804.38 788
5805.10 779
5805.82 819
5806.53 778
5807.25 767
5807.97 805
5808.69 862
5809.41 857
5810.13 814
5810.85 789
5811.57 841
5812.29 859
5813.01 830
5813.73 779
5814.45 765
5815.17 770
5815.89 811
5816.61 808
5817.33 816
5818.05 801
5818.77 826
5819.49 837
5820.20 863
5820.92 821
5821.64 829
5822.36 858
5823.09 814
5823.81 798
5824.53 793
5825.25 825
5825.97 825
5826.69 869
5827.41 857
5828.13 834
5828.85 846
5829.57 856
5830.29 853
5831.01 862
5831.73 849
5832.45 867
5833.17 860
5833.89 837
5834.61 829
5835.33 820
5836.05 839
5836.78 840
5837.50 866
5838.22 856
5838.94 818
5839.66 875
5840.38 851
5841.10 829
5841.82 871
5842.54 852
5843.27 837
5843.99 868
5844.71 869
5845.43 873
5846.15 808
5846.87 899
5847.59 897
5848.32 860
5849.04 882
5849.76 895
5850.48 848
5851.20 854
5851.93 870
5852.65 912
5853.37 900
5854.09 895
5854.81 867
5855.54 877
5856.26 914
5856.98 879
5857.70 942
5858.42 932
5859.15 892
5859.87 893
5860.59 876
5861.31 956
5862.04 934
5862.76 948
5863.48 987
5864.20 978
5864.93 926
5865.65 966
5866.37 997
5867.10 976
5867.82 983
5868.54 1046
5869.26 965
5869.99 1043
5870.71 1057
5871.43 1045
5872.16 1055
5872.88 1040
5873.60 1031
5874.33 1083
5875.05 1049
5875.77 1029
5876.50 1039
5877.22 1076
5877.94 1122
5878.67 1223
5879.39 1250
5880.11 1238
5880.84 1226
5881.56 1317
5882.28 1302
5883.01 1276
5883.73 1204
5884.46 1107
5885.18 1150
5885.90 1185
5886.63 1131
5887.35 1201
5888.08 1145
5888.80 1139
5889.52 1140
5890.25 1108
5890.97 1120
5891.70 1163
5892.42 1143
5893.15 1167
5893.87 1147
5894.59 1070
5895.32 1078
5896.04 1087
5896.77 1117
5897.49 1096
5898.22 1072
5898.94 1114
5899.67 1155
5900.39 1166
5901.12 1149
5901.84 1150
5902.57 1125
5903.29 1137
5904.02 1184
5904.74 1143
5905.47 1127
5906.19 1140
5906.92 1153
5907.64 1158
5908.37 1156
5909.09 1180
5909.82 1201
5910.55 1164
5911.27 1196
5912.00 1248
5912.72 1219
5913.45 1222
5914.17 1184
5914.90 1244
5915.63 1207
5916.35 1242
5917.08 1192
5917.80 1254
5918.53 1203
5919.25 1247
5919.98 1328
5920.71 1314
5921.43 1359
5922.16 1315
5922.89 1348
5923.61 1329
5924.34 1279
5925.06 1379
5925.79 1430
5926.52 1455
5927.24 1383
5927.97 1443
5928.70 1475
5929.42 1475
5930.15 1471
5930.88 1545
5931.60 1579
5932.33 1616
5933.06 1636
5933.78 1685
5934.51 1741
5935.24 1728
5935.97 1744
5936.69 1745
5937.42 1853
5938.15 1883
5938.87 1831
5939.60 1933
5940.33 1922
5941.06 1880
5941.78 1963
5942.51 1991
5943.24 2044
5943.97 2038
5944.69 2153
5945.42 2205
5946.15 2330
5946.88 2357
5947.60 2415
5948.33 2423
5949.06 2406
5949.79 2543
5950.52 2635
5951.24 2841
5951.97 3030
5952.70 3345
5953.43 3743
5954.16 3970
5954.88 4185
5955.61 4251
5956.34 4024
5957.07 3793
5957.80 3619
5958.53 3406
5959.25 3207
5959.98 3161
5960.71 3072
5961.44 3007
5962.17 2985
5962.90 2975
5963.63 3119
5964.36 3151
5965.08 3373
5965.81 3572
5966.54 3920
5967.27 4235
5968.00 4555
5968.73 4601
5969.46 4535
5970.19 4445
5970.92 4282
5971.65 4023
5972.37 3775
5973.10 3526
5973.83 3439
5974.56 3449
5975.29 3376
5976.02 3349
5976.75 3291
5977.48 3319
5978.21 3371
5978.94 3380
5979.67 3502
5980.40 3540
5981.13 3542
5981.86 3702
5982.59 3731
5983.32 3853
5984.05 3817
5984.78 3791
5985.51 3876
5986.24 3905
5986.97 3893
5987.70 3922
5988.43 3890
5989.16 3799
5989.89 3767
5990.62 3922
5991.35 3999
5992.08 3927
5992.81 3972
5993.54 3943
5994.27 3980
5995.00 4017
5995.74 4084
5996.47 4183
5997.20 4205
5997.93 4228
5998.66 4215
5999.39 4148
6000.12 4166
6000.85 4127
6001.58 4033
6002.31 4023
6003.04 3923
6003.78 3927
6004.51 3914
6005.24 3838
6005.97 3847
6006.70 3956
6007.43 4245
6008.16 4396
6008.90 4794
6009.63 5378
6010.36 6017
6011.09 6826
6011.82 7744
6012.55 8636
6013.29 9298
6014.02 9985
6014.75 10181
6015.48 10164
6016.21 9775
6016.95 9149
6017.68 8620
6018.41 7902
6019.14 7055
6019.87 6230
6020.61 5592
6021.34 5077
6022.07 4480
6022.80 4137
6023.54 4004
6024.27 3705
6025.00 3586
6025.73 3440
6026.47 3472
6027.20 3508
6027.93 3443
6028.66 3463
6029.40 3722
6030.13 3859
6030.86 3853
6031.59 4016
6032.33 3951
6033.06 3710
6033.79 3574
6034.53 3406
6035.26 3202
6035.99 3043
6036.73 2951
6037.46 3016
6038.19 2860
6038.93 2888
6039.66 2932
6040.39 2971
6041.13 3075
6041.86 3047
6042.59 2944
6043.33 2980
6044.06 3088
6044.79 3095
6045.53 3297
6046.26 3260
6047.00 3283
6047.73 3305
6048.46 3265
6049.20 3283
6049.93 3387
6050.67 3472
6051.40 3645
6052.13 3769
6052.87 3960
6053.60 4106
6054.34 4167
6055.07 4194
6055.81 4084
6056.54 4039
6057.27 3825
6058.01 3703
6058.74 3443
6059.48 3262
6060.21 3153
6060.95 3173
6061.68 3103
6062.42 3035
6063.15 2914
6063.89 2906
6064.62 2862
6065.36 2900
6066.09 2862
6066.83 2791
6067.56 2854
6068.30 2772
6069.03 2682
6069.77 2659
6070.50 2713
6071.24 2673
6071.97 2587
6072.71 2573
6073.44 2538
6074.18 2478
6074.91 2450
6075.65 2489
6076.39 2443
6077.12 2391
6077.86 2424
6078.59 2393
6079.33 2297
6080.06 2280
6080.80 2303
6081.54 2246
6082.27 2234
6083.01 2234
6083.74 2164
6084.48 2197
6085.22 2182
6085.95 2208
6086.69 2220
6087.42 2205
6088.16 2152
6088.90 2149
6089.63 2203
6090.37 2219
6091.11 2191
6091.84 2272
6092.58 2313
6093.32 2307
6094.05 2279
6094.79 2268
6095.53 2239
6096.26 2190
6097.00 2173
6097.74 2145
6098.47 2087
6099.21 2116
6099.95 2144
6100.69 2148
6101.42 2034
6102.16 2048
6102.90 2138
6103.63 2100
6104.37 2106
6105.11 2114
6105.85 2084
6106.58 2060
6107.32 2004
6108.06 1993
6108.80 2004
6109.53 2056
6110.27 2094
6111.01 2053
6111.75 2069
6112.49 2122
6113.22 2180
6113.96 2140
6114.70 2218
6115.44 2253
6116.17 2299
6116.91 2249
6117.65 2297
6118.39 2334
6119.13 2340
6119.87 2285
6120.60 2287
6121.34 2248
6122.08 2150
6122.82 2236
6123.56 2282
6124.30 2319
6125.03 2312
6125.77 2340
6126.51 2358
6127.25 2287
6127.99 2215
6128.73 2337
6129.47 2293
6130.21 2247
6130.94 2307
6131.68 2366
6132.42 2252
6133.16 2366
6133.90 2429
6134.64 2372
6135.38 2475
6136.12 2431
6136.86 2514
6137.60 2557
6138.34 2620
6139.08 2621
6139.81 2746
6140.55 2881
6141.29 2882
6142.03 2875
6142.77 2847
6143.51 2819
6144.25 2826
6144.99 2774
6145.73 2680
6146.47 2671
6147.21 2658
6147.95 2736
6148.69 2718
6149.43 2610
6150.17 2615
6150.91 2682
6151.65 2632
6152.39 2581
6153.13 2563
6153.87 2744
6154.61 2713
6155.35 2689
6156.09 2727
6156.83 2749
6157.58 2771
6158.32 2891
6159.06 2836
6159.80 2853
6160.54 2853
6161.28 2897
6162.02 2880
6162.76 2970
6163.50 3113
6164.24 3273
6164.98 3457
6165.72 3551
6166.46 3682
6167.21 3903
6167.95 3956
6168.69 4028
6169.43 4106
6170.17 4089
6170.91 4009
6171.65 3972
6172.39 3852
6173.14 3797
6173.88 3746
6174.62 3692
6175.36 3777
6176.10 3785
6176.84 3708
6177.59 3657
6178.33 3844
6179.07 4129
6179.81 4263
6180.55 4696
6181.30 5316
6182.04 5964
6182.78 6737
6183.52 7381
6184.26 7896
6185.01 8027
6185.75 7985
6186.49 7587
6187.23 7112
6187.97 6654
6188.72 6122
6189.46 5626
6190.20 5239
6190.94 4964
6191.69 4730
6192.43 4581
6193.17 4462
6193.92 4400
6194.66 4441
6195.40 4483
6196.14 4394
6196.89 4363
6197.63 4321
6198.37 4298
6199.12 4294
6199.86 4340
6200.60 4328
6201.34 4319
6202.09 4391
6202.83 4443
6203.57 4579
6204.32 4699
6205.06 5119
6205.80 5812
6206.55 6924
6207.29 8590
6208.03 10490
6208.78 12621
6209.52 14493
6210.27 16060
6211.01 16792
6211.75 16611
6212.50 15671
6213.24 14327
6213.98 12542
6214.73 10745
6215.47 9114
6216.22 7643
6216.96 6545
6217.71 5669
6218.45 4965
6219.19 4407
6219.94 3967
6220.68 3783
6221.43 3640
6222.17 3537
6222.92 3435
6223.66 3474
6224.40 3474
6225.15 3529
6225.89 3511
6226.64 3505
6227.38 3361
6228.13 3240
6228.87 2985
6229.62 2807
6230.36 2740
6231.11 2695
6231.85 2565
6232.60 2442
6233.34 2475
6234.09 2504
6234.83 2466
6235.58 2554
6236.32 2536
6237.07 2516
6237.81 2621
6238.56 2728
6239.30 2902
6240.05 3019
6240.80 3210
6241.54 3479
6242.29 3530
6243.03 3401
6243.78 3239
6244.52 3204
6245.27 3081
6246.02 3022
6246.76 2981
6247.51 2998
6248.25 3140
6249.00 3056
6249.75 3096
6250.49 3004
6251.24 2851
6251.98 2883
6252.73 2765
6253.48 2733
6254.22 2761
6254.97 2765
6255.72 2602
6256.46 2639
6257.21 2716
6257.95 2751
6258.70 2673
6259.45 2676
6260.19 2638
6260.94 2648
6261.69 2588
6262.43 2529
6263.18 2476
6263.93 2486
6264.68 2451
6265.42 2412
6266.17 2387
6266.92 2386
6267.66 2312
6268.41 2389
6269.16 2330
6269.91 2315
6270.65 2317
6271.40 2283
6272.15 2355
6272.89 2445
6273.64 2338
6274.39 2339
6275.14 2382
6275.88 2516
6276.63 2608
6277.38 2665
6278.13 2772
6278.88 2820
6279.62 2775
6280.37 2710
6281.12 2548
6281.87 2404
6282.62 2340
6283.36 2260
6284.11 2203
6284.86 2162
6285.61 2136
6286.36 2114
6287.10 2046
6287.85 2128
6288.60 2084
6289.35 2108
6290.10 2028
6290.85 2084
6291.59 2028
6292.34 1998
6293.09 2016
6293.84 2005
6294.59 1939
6295.34 1958
6296.09 1977
6296.84 1946
6297.58 1904
6298.33 1890
6299.08 1885
6299.83 1845
6300.58 1850
6301.33 1821
6302.08 1729
6302.83 1743
6303.58 1756
6304.33 1795
6305.08 1770
6305.83 1779
6306.58 1776
6307.32 1742
6308.07 1715
6308.82 1762
6309.57 1867
6310.32 1926
6311.07 1904
6311.82 1893
6312.57 1905
6313.32 2016
6314.07 2096
6314.82 1974
6315.57 2040
6316.32 2219
6317.07 2290
6317.82 2257
6318.57 2228
6319.32 2257
6320.07 2111
6320.82 2012
6321.57 1908
6322.32 1830
6323.07 1776
6323.82 1662
6324.58 1704
6325.33 1704
6326.08 1623
6326.83 1714
6327.58 1671
6328.33 1633
6329.08 1632
6329.83 1619
6330.58 1644
6331.33 1652
6332.08 1700
6332.83 1636
6333.58 1640
6334.34 1629
6335.09 1635
6335.84 1607
6336.59 1601
6337.34 1590
6338.09 1560
6338.84 1574
6339.59 1617
6340.35 1674
6341.10 1589
6341.85 1622
6342.60 1665
6343.35 1640
6344.10 1551
6344.86 1581
6345.61 1551
6346.36 1626
6347.11 1548
6347.86 1507
6348.62 1540
6349.37 1521
6350.12 1630
6350.87 1625
6351.62 1644
6352.38 1669
6353.13 1713
6353.88 1739
6354.63 1779
6355.38 1845
6356.14 1867
6356.89 1865
6357.64 1828
6358.39 1766
6359.15 1727
6359.90 1709
6360.65 1716
6361.40 1625
6362.16 1594
6362.91 1636
6363.66 1620
6364.42 1657
6365.17 1598
6365.92 1564
6366.67 1619
6367.43 1696
6368.18 1698
6368.93 1714
6369.69 1781
6370.44 1754
6371.19 1733
6371.95 1696
6372.70 1640
6373.45 1607
6374.21 1582
6374.96 1588
6375.71 1568
6376.47 1559
6377.22 1579
6377.98 1626
6378.73 1635
6379.48 1605
6380.24 1650
6380.99 1619
6381.74 1659
6382.50 1710
6383.25 1760
6384.01 1713
6384.76 1685
6385.51 1664
6386.27 1630
6387.02 1562
6387.78 1558
6388.53 1514
6389.29 1479
6390.04 1539
6390.79 1532
6391.55 1449
6392.30 1400
6393.06 1521
6393.81 1473
6394.57 1420
6395.32 1510
6396.08 1499
6396.83 1511
6397.59 1488
6398.34 1495
6399.10 1474
6399.85 1462
6400.61 1460
6401.36 1457
6402.12 1426
6402.87 1433
6403.63 1420
6404.38 1417
6405.14 1535
6405.89 1461
6406.65 1460
6407.40 1483
6408.16 1514
6408.91 1497
6409.67 1549
6410.43 1565
6411.18 1657
6411.94 1702
6412.69 1587
6413.45 1575
6414.20 1568
6414.96 1470
6415.72 1528
6416.47 1567
6417.23 1561
6417.98 1607
6418.74 1601
6419.50 1546
6420.25 1560
6421.01 1493
6421.77 1472
6422.52 1456
6423.28 1390
6424.03 1417
6424.79 1417
6425.55 1398
6426.30 1426
6427.06 1443
6427.82 1410
6428.57 1393
6429.33 1413
6430.09 1417
6430.84 1388
6431.60 1407
6432.36 1423
6433.11 1429
6433.87 1434
6434.63 1466
6435.39 1495
6436.14 1449
6436.90 1488
6437.66 1462
6438.41 1453
6439.17 1486
6439.93 1511
6440.69 1521
6441.44 1517
6442.20 1598
6442.96 1512
6443.72 1554
6444.47 1574
6445.23 1570
6445.99 1568
6446.75 1601
6447.50 1598
6448.26 1612
6449.02 1605
6449.78 1624
6450.54 1678
6451.29 1682
6452.05 1643
6452.81 1625
6453.57 1650
6454.33 1602
6455.08 1633
6455.84 1626
6456.60 1651
6457.36 1649
6458.12 1599
6458.88 1623
6459.64 1681
6460.39 1700
6461.15 1677
6461.91 1683
6462.67 1729
6463.43 1753
6464.19 1824
6464.95 1867
6465.70 1940
6466.46 1958
6467.22 2014
6467.98 2094
6468.74 2088
6469.50 2035
6470.26 2017
6471.02 2004
6471.78 1995
6472.54 1965
6473.30 2019
6474.05 2108
6474.81 2012
6475.57 2064
6476.33 2078
6477.09 2113
6477.85 2089
6478.61 2178
6479.37 2260
6480.13 2249
6480.89 2274
6481.65 2318
6482.41 2349
6483.17 2447
6483.93 2382
6484.69 2451
6485.45 2499
6486.21 2557
6486.97 2519
6487.73 2670
6488.49 2600
6489.25 2534
6490.01 2608
6490.77 2731
6491.53 2740
6492.29 2827
6493.05 3007
6493.81 3020
6494.57 2998
6495.33 3026
6496.10 3123
6496.86 3086
6497.62 2966
6498.38 3010
6499.14 2967
6499.90 2947
6500.66 2899
6501.42 2910
6502.18 2971
6502.94 3153
6503.70 3295
6504.47 3586
6505.23 4154
6505.99 5025
6506.75 6358
6507.51 8009
6508.27 10156
6509.03 11832
6509.79 13083
6510.56 13611
6511.32 13446
6512.08 12498
6512.84 11149
6513.60 9824
6514.36 8392
6515.13 7066
6515.89 6119
6516.65 5206
6517.41 4488
6518.17 4112
6518.94 3792
6519.70 3598
6520.46 3432
6521.22 3354
6521.98 3278
6522.75 3287
6523.51 3347
6524.27 3359
6525.03 3433
6525.79 3659
6526.56 3728
6527.32 3972
6528.08 4017
6528.84 4068
6529.61 4084
6530.37 4102
6531.13 3949
6531.90 3814
6532.66 3725
6533.42 3813
6534.18 3930
6534.95 4285
6535.71 4784
6536.47 5169
6537.24 5707
6538.00 5957
6538.76 5980
6539.53 5836
6540.29 5477
6541.05 4939
6541.82 4516
6542.58 4176
6543.34 3768
6544.11 3502
6544.87 3386
6545.63 3320
6546.40 3247
6547.16 3204
6547.92 3285
6548.69 3224
6549.45 3249
6550.21 3194
6550.98 3093
6551.74 3081
6552.51 3046
6553.27 2970
6554.03 2974
6554.80 2968
6555.56 2863
6556.33 2902
6557.09 2914
6557.85 2918
6558.62 2900
6559.38 2888
6560.15 2939
6560.91 2878
6561.68 2935
6562.44 3079
6563.21 3132
6563.97 3203
6564.74 3174
6565.50 3187
6566.26 3125
6567.03 3162
6567.79 3200
6568.56 3147
6569.32 3157
6570.09 3107
6570.85 3149
6571.62 3082
6572.38 3230
6573.15 3165
6573.91 3179
6574.68 3292
6575.44 3290
6576.21 3264
6576.98 3314
6577.74 3374
6578.51 3394
6579.27 3419
6580.04 3329
6580.80 3381
6581.57 3398
6582.33 3276
6583.10 3371
6583.87 3435
6584.63 3432
6585.40 3347
6586.16 3350
6586.93 3371
6587.70 3321
6588.46 3349
6589.23 3393
6589.99 3420
6590.76 3635
6591.53 3790
6592.29 4030
6593.06 4184
6593.82 4606
6594.59 4954
6595.36 5123
6596.12 5442
6596.89 5534
6597.66 5322
6598.42 5115
6599.19 4879
6599.96 4514
6600.72 4149
6601.49 3869
6602.26 3606
6603.02 3411
6603.79 3252
6604.56 3092
6605.33 2990
6606.09 2958
6606.86 2890
6607.63 2871
6608.39 2920
6609.16 2932
6609.93 2869
6610.70 2907
6611.46 2916
6612.23 2900
6613.00 2841
6613.77 2804
6614.53 2807
6615.30 2817
6616.07 2809
6616.84 2730
6617.60 2812
6618.37 2856
6619.14 2853
6619.91 2883
6620.68 2944
6621.44 2991
6622.21 3247
6622.98 3321
6623.75 3448
6624.52 3576
6625.28 3443
6626.05 3483
6626.82 3331
6627.59 3271
6628.36 3254
6629.13 3158
6629.89 2992
6630.66 2938
6631.43 3010
6632.20 3067
6632.97 3184
6633.74 3344
6634.51 3570
6635.27 3646
6636.04 3700
6636.81 3904
6637.58 3939
6638.35 4088
6639.12 4159
6639.89 4187
6640.66 4369
6641.43 4394
6642.19 4528
6642.96 4659
6643.73 4580
6644.50 4360
6645.27 4267
6646.04 4058
6646.81 3864
6647.58 3555
6648.35 3295
6649.12 3113
6649.89 3031
6650.66 2883
6651.43 2864
6652.20 2718
6652.97 2750
6653.74 2690
6654.51 2761
6655.28 2774
6656.05 2747
6656.82 2719
6657.59 2764
6658.36 2686
6659.13 2608
6659.90 2597
6660.67 2606
6661.44 2599
6662.21 2502
6662.98 2512
6663.75 2550
6664.52 2539
6665.29 2571
6666.06 2529
6666.83 2531
6667.60 2501
6668.37 2513
6669.14 2647
6669.91 2596
6670.68 2722
6671.46 2790
6672.23 2777
6673.00 2822
6673.77 2689
6674.54 2804
6675.31 2772
6676.08 2733
6676.85 2772
6677.62 2813
6678.40 2841
6679.17 2810
6679.94 2859
6680.71 2923
6681.48 2898
6682.25 2975
6683.02 2982
6683.80 3113
6684.57 3325
6685.34 3497
6686.11 3599
6686.88 3581
6687.65 3551
6688.43 3465
6689.20 3415
6689.97 3124
6690.74 2968
6691.51 2847
6692.29 2751
6693.06 2663
6693.83 2607
6694.60 2566
6695.37 2569
6696.15 2581
6696.92 2472
6697.69 2447
6698.46 2405
6699.24 2433
6700.01 2484
6700.78 2435
6701.55 2406
6702.33 2380
6703.10 2390
6703.87 2325
6704.64 2335
6705.42 2337
6706.19 2353
6706.96 2319
6707.74 2311
6708.51 2257
6709.28 2222
6710.06 2160
6710.83 2193
6711.60 2148
6712.37 2178
6713.15 2219
6713.92 2210
6714.69 2126
6715.47 2122
6716.24 2142
6717.01 2147
6717.79 2150
6718.56 2212
6719.34 2254
6720.11 2238
6720.88 2203
6721.66 2169
6722.43 2169
6723.20 2163
6723.98 2155
6724.75 2086
6725.53 2189
6726.30 2160
6727.07 2125
6727.85 2142
6728.62 2115
6729.40 2089
6730.17 2197
6730.95 2212
6731.72 2166
6732.49 2238
6733.27 2212
6734.04 2271
6734.82 2258
6735.59 2258
6736.37 2236
6737.14 2318
6737.92 2285
6738.69 2376
6739.47 2290
6740.24 2270
6741.01 2345
6741.79 2354
6742.56 2395
6743.34 2357
6744.11 2375
6744.89 2497
6745.67 2494
6746.44 2474
6747.22 2547
6747.99 2547
6748.77 2602
6749.54 2629
6750.32 2739
6751.09 2865
6751.87 2866
6752.64 3002
6753.42 3172
6754.19 3236
6754.97 3290
6755.75 3343
6756.52 3072
6757.30 2912
6758.07 2922
6758.85 2824
6759.63 2758
6760.40 2738
6761.18 2709
6761.95 2678
6762.73 2686
6763.51 2625
6764.28 2638
6765.06 2584
6765.83 2698
6766.61 2790
6767.39 2891
6768.16 2946
6768.94 2870
6769.72 2861
6770.49 2784
6771.27 2854
6772.05 2676
6772.82 2585
6773.60 2482
6774.38 2429
6775.15 2342
6775.93 2308
6776.71 2296
6777.48 2270
6778.26 2229
6779.04 2276
6779.82 2257
6780.59 2234
6781.37 2236
6782.15 2264
6782.92 2242
6783.70 2177
6784.48 2083
6785.26 2093
6786.03 2103
6786.81 2104
6787.59 2127
6788.37 2151
6789.14 2117
6789.92 2008
6790.70 2061
6791.48 1992
6792.25 2007
6793.03 2003
6793.81 2038
6794.59 1993
6795.37 1962
6796.14 1921
6796.92 1872
6797.70 1965
6798.48 1941
6799.26 1985
6800.04 1983
6800.81 1964
6801.59 1983
6802.37 1951
6803.15 1983
6803.93 1979
6804.71 2042
6805.48 2157
6806.26 2069
6807.04 2164
6807.82 2175
6808.60 2156
6809.38 2200
6810.16 2136
6810.94 2101
6811.71 2063
6812.49 2043
6813.27 2061
6814.05 1970
6814.83 1955
6815.61 2062
6816.39 2045
6817.17 2085
6817.95 2039
6818.73 1981
6819.51 2003
6820.29 2037
6821.07 1993
6821.84 2059
6822.62 2069
6823.40 2071
6824.18 2061
6824.96 2002
6825.74 2023
6826.52 2002
6827.30 1985
6828.08 1937
6828.86 1912
6829.64 1935
6830.42 1936
6831.20 1902
6831.98 1907
6832.76 1862
6833.54 1924
6834.32 1933
6835.10 1925
6835.88 1972
6836.66 2072
6837.44 2335
6838.22 2514
6839.01 2628
6839.79 2833
6840.57 3093
6841.35 3023
6842.13 2964
6842.91 2907
6843.69 2709
6844.47 2621
6845.25 2431
6846.03 2277
6846.81 2199
6847.59 2134
6848.37 2141
6849.16 2176
6849.94 2356
6850.72 2458
6851.50 2550
6852.28 2533
6853.06 2664
6853.84 2688
6854.62 2603
6855.41 2575
6856.19 2540
6856.97 2365
6857.75 2274
6858.53 2220
6859.31 2154
6860.10 2115
6860.88 2023
6861.66 2005
6862.44 1986
6863.22 2044
6864.00 1964
6864.79 1996
6865.57 1991
6866.35 2061
6867.13 2179
6867.91 2172
6868.70 2243
6869.48 2263
6870.26 2251
6871.04 2231
6871.83 2266
6872.61 2219
6873.39 2201
6874.17 2265
6874.96 2254
6875.74 2285
6876.52 2259
6877.30 2276
6878.09 2377
6878.87 2406
6879.65 2482
6880.43 2474
6881.22 2586
6882.00 2788
6882.78 2871
6883.57 2932
6884.35 3029
6885.13 3148
6885.92 3236
6886.70 3386
6887.48 3694
6888.27 4166
6889.05 4567
6889.83 4832
6890.62 5083
6891.40 5072
6892.18 4898
6892.97 4536
6893.75 4082
6894.53 3673
6895.32 3447
6896.10 3100
6896.88 3030
6897.67 2893
6898.45 2834
6899.24 2723
6900.02 2646
6900.80 2643
6901.59 2605
6902.37 2682
6903.16 2712
6903.94 2623
6904.73 2567
6905.51 2548
6906.29 2520
6907.08 2606
6907.86 2594
6908.65 2549
6909.43 2472
6910.22 2492
6911.00 2387
6911.79 2330
6912.57 2392
6913.35 2312
6914.14 2225
6914.92 2215
6915.71 2244
6916.49 2260
6917.28 2271
6918.06 2211
6918.85 2197
6919.63 2260
6920.42 2292
6921.20 2215
6921.99 2218
6922.78 2232
6923.56 2219
6924.35 2247
6925.13 2227
6925.92 2234
6926.70 2237
6927.49 2263
6928.27 2399
6929.06 2412
6929.84 2473
6930.63 2549
6931.42 2429
6932.20 2445
6932.99 2401
6933.77 2404
6934.56 2452
6935.35 2436
6936.13 2483
6936.92 2454
6937.70 2536
6938.49 2613
6939.28 2754
6940.06 2915
6940.85 3061
6941.63 3191
6942.42 3306
6943.21 3498
6943.99 3680
6944.78 3773
6945.57 3779
6946.35 3883
6947.14 3942
6947.93 3915
6948.71 4054
6949.50 4125
6950.29 4099
6951.07 4234
6951.86 4156
6952.65 3935
6953.44 3834
6954.22 3657
6955.01 3556
6955.80 3527
6956.58 3407
6957.37 3376
6958.16 3254
6958.95 3297
6959.73 3372
6960.52 3407
6961.31 3387
6962.09 3394
6962.88 3478
6963.67 3530
6964.46 3547
6965.25 3640
6966.03 3733
6966.82 3910
6967.61 4057
6968.40 4290
6969.18 4460
6969.97 4708
6970.76 4920
6971.55 5041
6972.34 5000
6973.12 4888
6973.91 4943
6974.70 4963
6975.49 4934
6976.28 4804
6977.07 4781
6977.85 4762
6978.64 4832
6979.43 4933
6980.22 5248
6981.01 5734
6981.80 6247
6982.59 7223
6983.37 8694
6984.16 10472
6984.95 12962
6985.74 15505
6986.53 17836
6987.32 19549
6988.11 20189
6988.90 20098
6989.69 18603
6990.47 16582
6991.26 14430
6992.05 12209
6992.84 10175
6993.63 8468
6994.42 7178
6995.21 6107
6996.00 5186
6996.79 4742
6997.58 4201
6998.37 3986
6999.16 3815
6999.95 3646
7000.74 3570
7001.53 3487
7002.32 3495
7003.11 3559
7003.90 3471
7004.69 3352
7005.48 3161
7006.27 3012
7007.06 2914
7007.85 2765
7008.64 2612
7009.43 2526
7010.22 2443
7011.01 2514
7011.80 2568
7012.59 2716
7013.38 2795
7014.17 2830
7014.96 2942
7015.75 2826
7016.54 2955
7017.33 2962
7018.12 2896
7018.91 2921
7019.70 2841
7020.49 2821
7021.28 2890
7022.07 2887
7022.87 3054
7023.66 3130
7024.45 3214
7025.24 3292
7026.03 3431
7026.82 3344
7027.61 3365
7028.40 3312
7029.19 3256
7029.99 3144
7030.78 3105
7031.57 3090
7032.36 3045
7033.15 2935
7033.94 3032
7034.74 3011
7035.53 2884
7036.32 2934
7037.11 3070
7037.90 3166
7038.69 3241
7039.49 3299
7040.28 3435
7041.07 3449
7041.86 3456
7042.65 3577
7043.45 3590
7044.24 3691
7045.03 3775
7045.82 3772
7046.61 3708
7047.41 3653
7048.20 3639
7048.99 3719
7049.78 3654
7050.58 3897
7051.37 4051
7052.16 4060
7052.95 4149
7053.75 4020
7054.54 3963
7055.33 3764
7056.13 3729
7056.92 3564
7057.71 3373
7058.50 3415
7059.30 3427
7060.09 3439
7060.88 3454
7061.68 3373
7062.47 3374
7063.26 3239
7064.06 3117
7064.85 3095
7065.64 3011
7066.44 3038
7067.23 2970
7068.02 2857
7068.82 2828
7069.61 2808
7070.40 2645
7071.20 2643
7071.99 2647
7072.78 2531
7073.58 2460
7074.37 2556
7075.17 2550
7075.96 2540
7076.75 2437
7077.55 2434
7078.34 2351
7079.14 2250
7079.93 2334
7080.72 2391
7081.52 2328
7082.31 2307
7083.11 2288
7083.90 2326
7084.70 2218
7085.49 2227
7086.28 2166
7087.08 2158
7087.87 2145
7088.67 2145
7089.46 2097
7090.26 2113
7091.05 2090
7091.85 2010
7092.64 2025
7093.44 2014
7094.23 2001
7095.03 2023
7095.82 1991
7096.62 1978
7097.41 1935
7098.21 1944
7099.00 1888
7099.80 1858
7100.59 1856
7101.39 1858
7102.18 1900
7102.98 1894
7103.77 1903
7104.57 1881
7105.37 1850
7106.16 1840
7106.96 1796
7107.75 1738
7108.55 1747
7109.34 1801
7110.14 1761
7110.94 1743
7111.73 1755
7112.53 1763
7113.32 1745
7114.12 1735
7114.92 1777
7115.71 1756
7116.51 1771
7117.30 1773
7118.10 1719
7118.90 1704
7119.69 1701
7120.49 1715
7121.29 1744
7122.08 1685
7122.88 1692
7123.68 1718
7124.47 1665
7125.27 1693
7126.07 1675
7126.86 1703
7127.66 1671
7128.46 1702
7129.25 1738
7130.05 1755
7130.85 1777
7131.64 1819
7132.44 1825
7133.24 1822
7134.04 1744
7134.83 1701
7135.63 1710
7136.43 1666
7137.23 1642
7138.02 1679
7138.82 1575
7139.62 1577
7140.42 1577
7141.21 1480
7142.01 1538
7142.81 1515
7143.61 1486
7144.40 1508
7145.20 1536
7146.00 1480
7146.80 1532
7147.59 1451
7148.39 1432
7149.19 1396
7149.99 1424
7150.79 1399
7151.59 1369
7152.38 1291
7153.18 1300
7153.98 1360
7154.78 1387
7155.58 1390
7156.38 1376
7157.17 1364
7157.97 1451
7158.77 1504
7159.57 1450
7160.37 1435
7161.17 1438
7161.97 1444
7162.76 1342
7163.56 1361
7164.36 1319
7165.16 1279
7165.96 1298
7166.76 1326
7167.56 1247
7168.36 1249
7169.16 1318
7169.96 1295
7170.75 1231
7171.55 1241
7172.35 1227
7173.15 1193
7173.95 1182
7174.75 1182
7175.55 1216
7176.35 1182
7177.15 1134
7177.95 1133
7178.75 1193
7179.55 1181
7180.35 1142
7181.15 1125
7181.95 1122
7182.75 1104
7183.55 1143
7184.35 1151
7185.15 1124
7185.95 1146
7186.75 1144
7187.55 1170
7188.35 1063
7189.15 1137
7189.95 1130
7190.75 1136
7191.55 1093
7192.35 1100
7193.15 1167
7193.95 1096
7194.75 1086
7195.55 1116
7196.35 1112
7197.15 1097
7197.95 1055
7198.76 1073
7199.56 1082
7200.36 1052
7201.16 1104
7201.96 1101
7202.76 1087
7203.56 1090
7204.36 1053
7205.16 1050
7205.96 1051
7206.77 1036
7207.57 1082
7208.37 1104
7209.17 1030
7209.97 1108
7210.77 1135
7211.57 1108
7212.38 1150
7213.18 1067
7213.98 1161
7214.78 1143
7215.58 1122
7216.38 1143
7217.19 1145
7217.99 1187
7218.79 1144
7219.59 1136
7220.39 1170
7221.20 1185
7222.00 1215
7222.80 1175
7223.60 1174
7224.40 1132
7225.21 1133
7226.01 1095
7226.81 1121
7227.61 1128
7228.42 1109
7229.22 1123
7230.02 1119
7230.82 1081
7231.63 1077
7232.43 1066
7233.23 1129
7234.03 1118
7234.84 1112
7235.64 1129
7236.44 1139
7237.25 1247
7238.05 1274
7238.85 1220
7239.65 1170
7240.46 1170
7241.26 1118
7242.06 1145
7242.87 1020
7243.67 1016
7244.47 1031
7245.28 1039
7246.08 1045
7246.88 1053
7247.69 1069
7248.49 1051
7249.30 1081
7250.10 1034
7250.90 1014
7251.71 997
7252.51 1033
7253.31 1055
7254.12 1008
7254.92 1044
7255.73 1023
7256.53 1096
7257.33 1088
7258.14 1116
7258.94 1169
7259.75 1064
7260.55 1070
7261.35 1053
7262.16 1031
7262.96 1026
7263.77 1052
7264.57 1045
7265.38 1016
7266.18 1015
7266.99 992
7267.79 1022
7268.59 1030
7269.40 1008
7270.20 1005
7271.01 1020
7271.81 1032
7272.62 1005
7273.42 1021
7274.23 1032
7275.03 1061
7275.84 1040
7276.64 1090
7277.45 1101
7278.25 1088
7279.06 1059
7279.86 1042
7280.67 1076
7281.48 1070
7282.28 1116
7283.09 1199
7283.89 1244
7284.70 1284
7285.50 1288
7286.31 1325
7287.11 1362
7287.92 1383
7288.73 1385
7289.53 1277
7290.34 1270
7291.14 1231
7291.95 1161
7292.76 1182
7293.56 1197
7294.37 1205
7295.17 1241
7295.98 1159
7296.79 1164
7297.59 1196
7298.40 1246
7299.21 1245
7300.01 1242
7300.82 1294
7301.62 1336
7302.43 1337
7303.24 1321
7304.04 1275
7304.85 1297
7305.66 1343
7306.46 1365
7307.27 1378
7308.08 1357
7308.89 1345
7309.69 1398
7310.50 1397
7311.31 1477
7312.11 1547
7312.92 1561
7313.73 1574
7314.53 1645
7315.34 1613
7316.15 1690
7316.96 1790
7317.76 1923
7318.57 2176
7319.38 2473
7320.19 2826
7320.99 2988
7321.80 3014
7322.61 2841
7323.42 2664
7324.22 2358
7325.03 2079
7325.84 1926
7326.65 1793
7327.46 1749
7328.26 1691
7329.07 1648
7329.88 1539
7330.69 1550
7331.50 1573
7332.30 1479
7333.11 1531
7333.92 1457
7334.73 1515
7335.54 1471
7336.35 1502
7337.15 1494
7337.96 1430
7338.77 1490
7339.58 1492
7340.39 1459
7341.20 1389
7342.01 1356
7342.82 1361
7343.62 1362
7344.43 1319
7345.24 1320
7346.05 1307
7346.86 1248
7347.67 1216
7348.48 1206
7349.29 1186
7350.10 1228
7350.91 1205
7351.71 1159
7352.52 1120
7353.33 1165
7354.14 1182
7354.95 1144
7355.76 1103
7356.57 1134
7357.38 1113
7358.19 1133
7359.00 1151
7359.81 1073
7360.62 1077
7361.43 1071
7362.24 1063
7363.05 1004
7363.86 1109
7364.67 1118
7365.48 1061
7366.29 1081
7367.10 1069
7367.91 1045
7368.72 1063
7369.53 1092
7370.34 1069
7371.15 1057
7371.96 1065
7372.77 1025
7373.58 1080
7374.39 1004
7375.20 1041
7376.01 1037
7376.82 1021
7377.63 1062
7378.45 1050
7379.26 1027
7380.07 1023
7380.88 1117
7381.69 1170
7382.50 1189
7383.31 1138
7384.12 1168
7384.93 1127
7385.74 1143
7386.56 1148
7387.37 1077
7388.18 1079
7388.99 1092
7389.80 1064
7390.61 1100
7391.42 1098
7392.24 1037
7393.05 1024
7393.86 961
7394.67 1008
7395.48 1015
7396.29 1062
7397.10 994
7397.92 970
7398.73 990
7399.54 974
7400.35 992
7401.16 1011
7401.98 983
7402.79 958
7403.60 969
7404.41 952
7405.23 943
7406.04 939
7406.85 986
7407.66 1013
7408.47 978
7409.29 939
7410.10 929
7410.91 923
7411.72 875
7412.54 876
7413.35 921
7414.16 928
7414.98 859
7415.79 899
7416.60 890
7417.41 907
7418.23 903
7419.04 921
7419.85 925
7420.67 858
7421.48 841
7422.29 879
7423.11 869
7423.92 850
7424.73 848
7425.54 844
7426.36 870
7427.17 864
7427.99 846
7428.80 871
7429.61 843
7430.43 830
7431.24 845
7432.05 831
7432.87 881
7433.68 820
7434.49 847
7435.31 837
7436.12 808
7436.94 823
7437.75 851
7438.56 866
7439.38 854
7440.19 876
7441.01 857
7441.82 866
7442.64 877
7443.45 914
7444.26 915
7445.08 874
7445.89 874
7446.71 889
7447.52 860
7448.34 863
7449.15 856
7449.97 888
7450.78 830
7451.59 827
7452.41 861
7453.22 830
7454.04 829
7454.85 855
7455.67 825
7456.48 892
7457.30 899
7458.11 845
7458.93 841
7459.74 868
7460.56 910
7461.38 861
7462.19 912
7463.01 932
7463.82 901
7464.64 933
7465.45 884
7466.27 882
7467.08 888
7467.90 926
7468.72 966
7469.53 942
7470.35 920
7471.16 925
7471.98 1019
7472.79 1053
7473.61 1056
7474.43 1042
7475.24 1097
7476.06 1118
7476.87 1049
7477.69 1033
7478.51 1006
7479.32 1003
7480.14 1017
7480.96 1063
7481.77 1046
7482.59 975
7483.41 997
7484.22 1033
7485.04 967
7485.85 973
7486.67 1011
7487.49 1032
7488.31 985
7489.12 1044
7489.94 1006
7490.76 1039
7491.57 958
7492.39 943
7493.21 994
7494.02 998
7494.84 920
7495.66 955
7496.48 990
7497.29 934
7498.11 931
7498.93 935
7499.74 953
7500.56 928
7501.38 967
7502.20 939
7503.01 984
7503.83 1009
7504.65 992
7505.47 987
7506.29 985
7507.10 984
7507.92 1015
7508.74 942
7509.56 945
7510.37 908
7511.19 921
7512.01 920
7512.83 900
7513.65 898
7514.47 899
7515.28 924
7516.10 913
7516.92 931
7517.74 905
7518.56 936
7519.38 911
7520.19 894
7521.01 903
7521.83 836
7522.65 936
7523.47 885
7524.29 886
7525.11 919
7525.92 879
7526.74 899
7527.56 927
7528.38 936
7529.20 937
7530.02 918
7530.84 872
7531.66 924
7532.48 942
7533.30 941
7534.12 942
7534.93 893
7535.75 966
7536.57 926
7537.39 941
7538.21 939
7539.03 932
7539.85 887
7540.67 872
7541.49 932
7542.31 908
7543.13 882
7543.95 897
7544.77 916
7545.59 950
7546.41 942
7547.23 946
7548.05 915
7548.87 935
7549.69 892
7550.51 894
7551.33 924
7552.15 925
7552.97 918
7553.79 936
7554.61 941
7555.43 946
7556.25 941
7557.07 929
7557.89 901
7558.71 945
7559.53 961
7560.36 967
7561.18 955
7562.00 927
7562.82 955
7563.64 982
7564.46 1013
7565.28 1030
7566.10 1009
7566.92 985
7567.74 961
7568.56 1016
7569.39 1035
7570.21 1021
7571.03 1004
7571.85 1022
7572.67 1020
7573.49 1057
7574.31 1089
7575.14 1046
7575.96 1080
7576.78 1064
7577.60 1065
7578.42 1067
7579.24 1084
7580.06 1105
7580.89 1124
7581.71 1112
7582.53 1090
7583.35 1066
7584.17 1080
7585.00 1123
7585.82 1162
7586.64 1167
7587.46 1130
7588.29 1187
7589.11 1196
7589.93 1166
7590.75 1203
7591.57 1180
7592.40 1217
7593.22 1247
7594.04 1262
7594.86 1268
7595.69 1331
7596.51 1326
7597.33 1289
7598.15 1304
7598.98 1323
7599.80 1385
7600.62 1457
7601.45 1478
7602.27 1377
7603.09 1406
7603.92 1449
7604.74 1506
7605.56 1586
7606.38 1561
7607.21 1589
7608.03 1631
7608.85 1561
7609.68 1532
7610.50 1539
7611.32 1574
7612.15 1483
7612.97 1496
7613.80 1475
7614.62 1504
7615.44 1532
7616.27 1538
7617.09 1633
7617.91 1814
7618.74 1929
7619.56 2040
7620.39 2132
7621.21 2125
7622.03 2118
7622.86 2058
7623.68 2021
7624.51 1931
7625.33 1900
7626.15 1959
7626.98 1914
7627.80 1875
7628.63 1800
7629.45 1760
7630.28 1806
7631.10 1782
7631.93 1791
7632.75 1829
7633.58 1787
7634.40 1858
7635.22 1864
7636.05 1793
7636.87 1751
7637.70 1643
7638.52 1551
7639.35 1499
7640.17 1447
7641.00 1387
7641.82 1336
7642.65 1349
7643.47 1343
7644.30 1356
7645.13 1347
7645.95 1479
7646.78 1491
7647.60 1498
7648.43 1487
7649.25 1455
7650.08 1445
7650.90 1421
7651.73 1314
7652.55 1293
7653.38 1263
7654.21 1233
7655.03 1180
7655.86 1175
7656.68 1190
7657.51 1140
7658.34 1160
7659.16 1118
7659.99 1090
7660.81 1114
7661.64 1125
7662.47 1094
7663.29 1108
7664.12 1110
7664.95 1143
7665.77 1150
7666.60 1165
7667.42 1160
7668.25 1119
7669.08 1155
7669.90 1106
7670.73 1107
7671.56 1193
7672.38 1179
7673.21 1141
7674.04 1101
7674.87 1077
7675.69 1078
7676.52 1080
7677.35 1120
7678.17 1090
7679.00 1044
7679.83 1088
7680.65 1097
7681.48 1102
7682.31 1138
7683.14 1131
7683.96 1170
7684.79 1194
7685.62 1270
7686.45 1333
7687.27 1305
7688.10 1308
7688.93 1297
7689.76 1334
7690.58 1204
7691.41 1194
7692.24 1217
7693.07 1188
7693.90 1217
7694.72 1143
7695.55 1155
7696.38 1127
7697.21 1158
7698.04 1201
7698.86 1232
7699.69 1307
7700.52 1256
7701.35 1224
7702.18 1275
7703.01 1253
7703.83 1209
7704.66 1168
7705.49 1110
7706.32 1086
7707.15 1086
7707.98 1101
7708.81 1056
7709.63 1024
7710.46 1034
7711.29 949
7712.12 966
7712.95 980
7713.78 1013
7714.61 974
7715.44 949
7716.27 995
7717.10 953
7717.93 942
7718.75 940
7719.58 943
7720.41 948
7721.24 984
7722.07 965
7722.90 883
7723.73 898
7724.56 934
7725.39 910
7726.22 901
7727.05 971
7727.88 947
7728.71 961
7729.54 959
7730.37 1034
7731.20 1006
7732.03 934
7732.86 945
7733.69 915
7734.52 909
7735.35 923
7736.18 903
7737.01 905
7737.84 898
7738.67 865
7739.50 859
7740.33 830
7741.16 824
7741.99 825
7742.82 844
7743.65 825
7744.48 820
7745.31 855
7746.14 890
7746.98 883
7747.81 816
7748.64 816
7749.47 855
7750.30 888
7751.13 847
7751.96 878
7752.79 856
7753.62 845
7754.45 831
7755.29 817
7756.12 857
7756.95 835
7757.78 831
7758.61 846
7759.44 811
7760.27 859
7761.11 873
7761.94 824
7762.77 824
7763.60 804
7764.43 811
7765.26 854
7766.10 857
7766.93 875
7767.76 877
7768.59 871
7769.42 876
7770.26 869
7771.09 892
7771.92 866
7772.75 892
7773.58 898
7774.42 844
7775.25 860
7776.08 849
7776.91 887
7777.75 910
7778.58 909
7779.41 952
7780.24 907
7781.08 876
7781.91 852
7782.74 889
7783.57 916
7784.41 853
7785.24 901
7786.07 894
7786.91 906
7787.74 910
7788.57 907
7789.40 930
7790.24 928
7791.07 916
7791.90 894
7792.74 952
7793.57 960
7794.40 991
7795.24 981
7796.07 996
7796.90 965
7797.74 941
7798.57 979
7799.40 980
7800.24 995
7801.07 969
7801.91 1033
7802.74 1017
7803.57 1074
7804.41 1066
7805.24 1076
7806.07 1075
7806.91 1073
7807.74 1110
7808.58 1107
7809.41 1149
7810.25 1135
7811.08 1198
7811.91 1193
7812.75 1178
7813.58 1253
7814.42 1367
7815.25 1373
7816.09 1373
7816.92 1413
7817.75 1438
7818.59 1412
7819.42 1462
7820.26 1466
7821.09 1465
7821.93 1435
7822.76 1533
7823.60 1533
7824.43 1537
7825.27 1529
7826.10 1496
7826.94 1495
7827.77 1435
7828.61 1413
7829.44 1420
7830.28 1409
7831.11 1346
7831.95 1349
7832.78 1445
7833.62 1458
7834.46 1518
7835.29 1630
7836.13 1669
7836.96 1626
7837.80 1568
7838.63 1575
7839.47 1620
7840.31 1476
7841.14 1423
7841.98 1381
7842.81 1336
7843.65 1317
7844.48 1320
7845.32 1315
7846.16 1320
7846.99 1232
7847.83 1214
7848.67 1196
7849.50 1229
7850.34 1188
7851.17 1168
7852.01 1202
7852.85 1184
7853.68 1191
7854.52 1170
7855.36 1195
7856.19 1207
7857.03 1176
7857.87 1187
7858.70 1240
7859.54 1182
7860.38 1197
7861.21 1249
7862.05 1236
7862.89 1241
7863.72 1212
7864.56 1245
7865.40 1172
7866.24 1216
7867.07 1230
7867.91 1213
7868.75 1201
7869.59 1226
7870.42 1314
7871.26 1278
7872.10 1275
7872.94 1293
7873.77 1350
7874.61 1375
7875.45 1334
7876.29 1362
7877.12 1446
7877.96 1514
7878.80 1580
7879.64 1673
7880.47 1826
7881.31 1729
7882.15 1769
7882.99 1800
7883.83 1764
7884.66 1714
7885.50 1705
7886.34 1664
7887.18 1609
7888.02 1561
7888.86 1480
7889.69 1530
7890.53 1501
7891.37 1544
7892.21 1531
7893.05 1588
7893.89 1605
7894.73 1642
7895.56 1632
7896.40 1610
7897.24 1475
7898.08 1507
7898.92 1459
7899.76 1400
7900.60 1387
7901.44 1320
7902.28 1283
7903.12 1287
7903.95 1306
7904.79 1293
7905.63 1264
7906.47 1230
7907.31 1247
7908.15 1231
7908.99 1273
7909.83 1242
7910.67 1272
7911.51 1290
7912.35 1247
7913.19 1286
7914.03 1328
7914.87 1319
7915.71 1403
7916.55 1412
7917.39 1381
7918.23 1376
7919.07 1393
7919.91 1424
7920.75 1393
7921.59 1390
7922.43 1286
7923.27 1262
7924.11 1244
7924.95 1201
7925.79 1236
7926.63 1145
7927.47 1137
7928.31 1153
7929.15 1119
7929.99 1149
7930.83 1115
7931.67 1112
7932.51 1114
7933.35 1081
7934.19 1125
7935.04 1108
7935.88 1130
7936.72 1105
7937.56 1056
7938.40 1096
7939.24 1032
7940.08 1047
7940.92 1095
7941.76 1077
7942.60 1062
7943.45 1090
7944.29 1070
7945.13 1126
7945.97 1121
7946.81 1211
7947.65 1098
7948.49 1153
7949.34 1158
7950.18 1175
7951.02 1202
7951.86 1244
7952.70 1250
7953.54 1261
7954.39 1309
7955.23 1363
7956.07 1426
7956.91 1405
7957.75 1464
7958.60 1431
7959.44 1488
7960.28 1515
7961.12 1512
7961.96 1453
7962.81 1441
7963.65 1425
7964.49 1433
7965.33 1494
7966.18 1484
7967.02 1555
7967.86 1567
7968.70 1759
7969.55 1907
7970.39 1924
7971.23 1883
7972.08 1801
7972.92 1677
7973.76 1558
7974.60 1468
7975.45 1361
7976.29 1279
7977.13 1294
7977.98 1237
7978.82 1188
7979.66 1216
7980.51 1188
7981.35 1207
7982.19 1191
7983.04 1134
7983.88 1106
7984.72 1115
7985.57 1114
7986.41 1145
7987.25 1108
7988.10 1112
7988.94 1093
7989.78 1071
7990.63 1030
7991.47 986
7992.32 984
7993.16 978
7994.00 973
7994.85 948
7995.69 933
7996.54 874
7997.38 941
7998.22 864
7999.07 874
7999.91 871
8000.76 847
8001.60 887
8002.45 826
8003.29 863
8004.13 847
8004.98 859
8005.82 830
8006.67 837
8007.51 867
8008.36 803
8009.20 824
8010.05 825
8010.89 828
8011.74 845
8012.58 775
8013.43 812
8014.27 812
8015.12 792
8015.96 823
8016.81 794
8017.65 805
8018.50 803
8019.34 787
8020.19 770
8021.03 778
8021.88 757
8022.72 769
8023.57 723
8024.41 753
8025.26 753
8026.11 768
8026.95 796
8027.80 780
8028.64 746
8029.49 787
8030.33 758
8031.18 738
8032.03 762
8032.87 760
8033.72 789
8034.56 774
8035.41 834
8036.26 777
8037.10 769
8037.95 779
8038.80 746
8039.64 765
8040.49 775
8041.34 764
8042.18 786
8043.03 786
8043.87 761
8044.72 725
8045.57 755
8046.41 734
8047.26 724
8048.11 752
8048.96 738
8049.80 725
8050.65 730
8051.50 743
8052.34 742
8053.19 720
8054.04 702
8054.88 736
8055.73 799
8056.58 740
8057.43 744
8058.27 732
8059.12 713
8059.97 695
8060.82 723
8061.66 722
8062.51 714
8063.36 653
8064.21 713
8065.05 711
8065.90 701
8066.75 692
8067.60 662
8068.44 624
8069.29 652
8070.14 650
8070.99 655
8071.84 665
8072.68 665
8073.53 670
8074.38 662
8075.23 665
8076.08 653
8076.93 655
8077.77 628
8078.62 630
8079.47 643
8080.32 636
8081.17 669
8082.02 660
8082.87 640
8083.71 648
8084.56 673
8085.41 666
8086.26 665
8087.11 635
8087.96 648
8088.81 645
8089.66 684
8090.51 701
8091.35 660
8092.20 638
8093.05 646
8093.90 651
8094.75 632
8095.60 654
8096.45 657
8097.30 652
8098.15 656
8099.00 666
8099.85 673
8100.70 639
8101.55 677
8102.40 669
8103.25 656
8104.10 655
8104.95 643
8105.80 682
8106.65 626
8107.50 664
8108.35 674
8109.20 701
8110.05 659
8110.90 657
8111.75 642
8112.60 690
8113.45 667
8114.30 658
8115.15 713
8116.00 698
8116.85 667
8117.70 727
8118.55 692
8119.40 690
8120.25 724
8121.10 696
8121.95 708
8122.80 667
8123.65 685
8124.50 691
8125.35 728
8126.20 731
8127.06 712
8127.91 693
8128.76 712
8129.61 715
8130.46 776
8131.31 818
8132.16 772
8133.01 779
8133.86 824
8134.72 808
8135.57 795
8136.42 789
8137.27 804
8138.12 801
8138.97 771
8139.83 774
8140.68 794
8141.53 749
8142.38 744
8143.23 787
8144.08 800
8144.94 783
8145.79 784
8146.64 753
8147.49 787
8148.34 808
8149.20 813
8150.05 809
8150.90 785
8151.75 806
8152.60 827
8153.46 851
8154.31 845
8155.16 866
8156.01 935
8156.87 967
8157.72 949
8158.57 971
8159.42 972
8160.28 957
8161.13 867
8161.98 848
8162.84 790
8163.69 813
8164.54 761
8165.39 746
8166.25 735
8167.10 737
8167.95 726
8168.81 721
8169.66 752
8170.51 724
8171.37 682
8172.22 674
8173.07 686
8173.93 675
8174.78 644
8175.63 674
8176.49 668
8177.34 642
8178.19 656
8179.05 672
8179.90 660
8180.76 653
8181.61 668
8182.46 632
8183.32 620
8184.17 634
8185.02 640
8185.88 640
8186.73 662
8187.59 632
8188.44 650
8189.30 594
8190.15 637
8191.00 647
8191.86 672
8192.71 663
8193.57 632
8194.42 636
8195.28 622
8196.13 608
8196.99 613
8197.84 640
8198.69 647
8199.55 619
8200.40 646
8201.26 636
8202.11 653
8202.97 631
8203.82 661
8204.68 631
8205.53 657
8206.39 646
8207.24 637
8208.10 613
8208.95 651
8209.81 613
8210.67 642
8211.52 632
8212.38 621
8213.23 661
8214.09 646
8214.94 665
8215.80 657
8216.65 682
8217.51 649
8218.37 671
8219.22 666
8220.08 704
8220.93 679
8221.79 636
8222.64 631
8223.50 650
8224.36 678
8225.21 654
8226.07 656
8226.92 670
8227.78 612
8228.64 644
8229.49 661
8230.35 637
8231.21 646
8232.06 606
8232.92 614
8233.78 628
8234.63 634
8235.49 643
8236.35 590
8237.20 602
8238.06 597
8238.92 609
8239.77 628
8240.63 644
8241.49 612
8242.34 598
8243.20 628
8244.06 603
8244.91 599
8245.77 607
8246.63 632
8247.49 640
8248.34 636
8249.20 608
8250.06 600
8250.92 628
8251.77 665
8252.63 621
8253.49 621
8254.35 627
8255.20 642
8256.06 611
8256.92 661
8257.78 630
8258.63 613
8259.49 634
8260.35 635
8261.21 698
8262.07 622
8262.92 643
8263.78 666
8264.64 626
8265.50 659
8266.36 637
8267.22 631
8268.07 629
8268.93 646
8269.79 677
8270.65 681
8271.51 677
8272.37 679
8273.22 699
8274.08 741
8274.94 751
8275.80 705
8276.66 753
8277.52 803
8278.38 777
8279.24 796
8280.09 864
8280.95 903
8281.81 910
8282.67 936
8283.53 891
8284.39 903
8285.25 880
8286.11 861
8286.97 820
8287.83 802
8288.69 753
8289.55 780
8290.41 825
8291.26 783
8292.12 786
8292.98 810
8293.84 828
8294.70 844
8295.56 879
8296.42 850
8297.28 849
8298.14 868
8299.00 836
8299.86 796
8300.72 782
8301.58 804
8302.44 779
8303.30 743
8304.16 735
8305.02 691
8305.88 722
8306.74 686
8307.60 674
8308.46 682
8309.33 673
8310.19 688
8311.05 673
8311.91 656
8312.77 642
8313.63 695
8314.49 667
8315.35 670
8316.21 658
8317.07 637
8317.93 653
8318.79 664
8319.65 631
8320.52 664
8321.38 706
8322.24 639
8323.10 581
8323.96 602
8324.82 606
8325.68 620
8326.54 615
8327.41 598
8328.27 600
8329.13 610
8329.99 596
8330.85 617
8331.71 635
8332.57 587
8333.44 578
8334.30 602
8335.16 607
8336.02 583
8336.88 590
8337.75 576
8338.61 563
8339.47 591
8340.33 561
8341.19 545
8342.06 610
8342.92 661
8343.78 624
8344.64 646
8345.50 650
8346.37 615
8347.23 613
8348.09 632
8348.95 586
8349.82 622
8350.68 654
8351.54 648
8352.40 611
8353.27 583
8354.13 639
8354.99 654
8355.86 614
8356.72 610
8357.58 603
8358.45 586
8359.31 664
8360.17 604
8361.03 579
8361.90 590
8362.76 611
8363.62 630
8364.49 610
8365.35 616
8366.21 657
8367.08 654
8367.94 672
8368.80 646
8369.67 589
8370.53 628
8371.40 627
8372.26 632
8373.12 633
8373.99 634
8374.85 614
8375.71 635
8376.58 629
8377.44 601
8378.31 597
8379.17 614
8380.03 591
8380.90 585
8381.76 596
8382.63 612
8383.49 626
8384.36 635
8385.22 637
8386.08 637
8386.95 663
8387.81 637
8388.68 590
8389.54 616
8390.41 598
8391.27 615
8392.14 591
8393.00 630
8393.87 662
8394.73 593
8395.60 620
8396.46 611
8397.33 607
8398.19 628
8399.06 628
8399.92 641
8400.79 614
8401.65 631
8402.52 619
8403.38 651
8404.25 625
8405.11 624
8405.98 619
8406.84 619
8407.71 640
8408.58 641
8409.44 682
8410.31 652
8411.17 664
8412.04 682
8412.90 648
8413.77 676
8414.64 680
8415.50 708
8416.37 705
8417.23 672
8418.10 679
8418.97 690
8419.83 709
8420.70 674
8421.56 666
8422.43 695
8423.30 722
8424.16 714
8425.03 708
8425.90 746
8426.76 744
8427.63 799
8428.50 783
8429.36 772
8430.23 737
8431.10 797
8431.96 802
8432.83 777
8433.70 811
8434.56 796
8435.43 788
8436.30 848
8437.16 858
8438.03 855
8438.90 885
8439.77 908
8440.63 918
8441.50 882
8442.37 969
8443.24 1025
8444.10 1083
8444.97 1109
8445.84 1099
8446.71 1116
8447.57 1122
8448.44 1168
8449.31 1109
8450.18 1137
8451.04 1187
8451.91 1140
8452.78 1125
8453.65 1123
8454.52 1156
8455.38 1169
8456.25 1212
8457.12 1266
8457.99 1286
8458.86 1311
8459.72 1322
8460.59 1275
8461.46 1286
8462.33 1221
8463.20 1194
8464.07 1145
8464.93 1130
8465.80 1080
8466.67 1019
8467.54 1022
8468.41 1015
8469.28 1029
8470.15 1071
8471.02 1011
8471.88 971
8472.75 933
8473.62 958
8474.49 973
8475.36 997
8476.23 960
8477.10 1012
8477.97 1036
8478.84 1013
8479.71 1049
8480.58 1032
8481.44 1038
8482.31 1078
8483.18 1115
8484.05 1038
8484.92 1082
8485.79 1062
8486.66 1027
8487.53 1031
8488.40 1000
8489.27 958
8490.14 926
8491.01 952
8491.88 897
8492.75 896
8493.62 931
8494.49 967
8495.36 1012
8496.23 984
8497.10 968
8497.97 967
8498.84 988
8499.71 980
8500.58 987
8501.45 923
8502.32 953
8503.19 982
8504.06 984
8504.93 962
8505.80 936
8506.67 928
8507.55 992
8508.42 985
8509.29 962
8510.16 1023
8511.03 1033
8511.90 1014
8512.77 1031
8513.64 1030
8514.51 1014
8515.38 1038
8516.25 1091
8517.13 1030
8518.00 1030
8518.87 1055
8519.74 1038
8520.61 1050
8521.48 1079
8522.35 1137
8523.23 1164
8524.10 1143
8524.97 1205
8525.84 1256
8526.71 1360
8527.58 1414
8528.46 1423
8529.33 1473
8530.20 1517
8531.07 1441
8531.94 1370
8532.81 1349
8533.69 1326
8534.56 1276
8535.43 1202
8536.30 1192
8537.18 1164
8538.05 1140
8538.92 1140
8539.79 1139
8540.66 1159
8541.54 1160
8542.41 1064
8543.28 1035
8544.15 1050
8545.03 1092
8545.90 1063
8546.77 1000
8547.64 1032
8548.52 1044
8549.39 1023
8550.26 1089
8551.14 1182
8552.01 1225
8552.88 1349
8553.76 1479
8554.63 1580
8555.50 1742
8556.37 1861
8557.25 1927
8558.12 1845
8558.99 1893
8559.87 1715
8560.74 1584
8561.61 1471
8562.49 1371
8563.36 1345
8564.24 1206
8565.11 1155
8565.98 1136
8566.86 1082
8567.73 1075
8568.60 1052
8569.48 995
8570.35 1022
8571.23 1041
8572.10 1023
8572.97 979
8573.85 993
8574.72 980
8575.60 994
8576.47 953
8577.34 991
8578.22 956
8579.09 958
8579.97 940
8580.84 980
8581.72 985
8582.59 998
8583.47 980
8584.34 1002
8585.21 1010
8586.09 1009
8586.96 1050
8587.84 1057
8588.71 1035
8589.59 1037
8590.46 1099
8591.34 1073
8592.21 1071
8593.09 1083
8593.96 1068
8594.84 1072
8595.71 1120
8596.59 1090
8597.46 1126
8598.34 1118
8599.22 1143
8600.09 1154
8600.97 1173
8601.84 1191
8602.72 1173
8603.59 1145
8604.47 1180
8605.34 1189
8606.22 1236
8607.10 1269
8607.97 1254
8608.85 1279
8609.72 1269
8610.60 1260
8611.47 1271
8612.35 1291
8613.23 1316
8614.10 1324
8614.98 1341
8615.86 1348
8616.73 1362
8617.61 1365
8618.48 1436
8619.36 1472
8620.24 1481
8621.11 1490
8621.99 1560
8622.87 1624
8623.74 1638
8624.62 1724
8625.50 1666
8626.37 1668
8627.25 1689
8628.13 1740
8629.00 1743
8629.88 1759
8630.76 1735
8631.64 1822
8632.51 1839
8633.39 1818
8634.27 1805
8635.14 1805
8636.02 1835
8636.90 1824
8637.78 1810
8638.65 1848
8639.53 1905
8640.41 1914
8641.29 1916
8642.16 1964
8643.04 2012
8643.92 2014
8644.80 2102
8645.67 2060
8646.55 2120
8647.43 2166
8648.31 2253
8649.18 2301
8650.06 2302
8650.94 2352
8651.82 2392
8652.70 2367
8653.58 2468
8654.45 2469
8655.33 2457
8656.21 2480
8657.09 2491
8657.97 2542
8658.84 2681
8659.72 2724
8660.60 2913
8661.48 3092
8662.36 3296
8663.24 3697
8664.12 3994
8664.99 4379
8665.87 4743
8666.75 4923
8667.63 5031
8668.51 5114
8669.39 5057
8670.27 4853
8671.15 4504
8672.03 4323
8672.91 4315
8673.78 4256
8674.66 4234
8675.54 4203
8676.42 4187
8677.30 4140
8678.18 3922
8679.06 3754
8679.94 3622
8680.82 3422
8681.70 3165
8682.58 2974
8683.46 2770
8684.34 2717
8685.22 2629
8686.10 2572
8686.98 2508
8687.86 2509
8688.74 2622
8689.62 2754
8690.50 2891
8691.38 3086
8692.26 3440
8693.14 3791
8694.02 3987
8694.90 4173
8695.78 4259
8696.66 4279
8697.54 4169
8698.42 3964
8699.30 3725
8700.18 3525
8701.06 3378
8701.94 3335
8702.82 3245
8703.70 3179
8704.58 3148
8705.46 3064
8706.34 2962
8707.23 2792
8708.11 2637
8708.99 2445
8709.87 2308
8710.75 2130
8711.63 2020
8712.51 1933
8713.39 1864
8714.27 1729
8715.16 1658
8716.04 1636
8716.92 1598
8717.80 1546
8718.68 1540
8719.56 1471
8720.44 1476
8721.33 1490
8722.21 1472
8723.09 1526
8723.97 1436
8724.85 1514
8725.73 1490
8726.62 1476
8727.50 1478
8728.38 1432
8729.26 1468
8730.14 1530
8731.03 1579
8731.91 1535
8732.79 1571
8733.67 1608
8734.55 1580
8735.44 1559
8736.32 1511
8737.20 1541
8738.08 1524
8738.97 1567
8739.85 1530
8740.73 1493
8741.61 1528
8742.50 1554
8743.38 1476
8744.26 1526
8745.14 1484
8746.03 1512
8746.91 1485
8747.79 1477
8748.68 1471
8749.56 1505
8750.44 1484
8751.33 1387
8752.21 1458
8753.09 1469
8753.97 1450
8754.86 1435
8755.74 1476
8756.62 1469
8757.51 1480
8758.39 1522
8759.28 1506
8760.16 1566
8761.04 1554
8761.93 1567
8762.81 1592
8763.69 1592
8764.58 1557
8765.46 1550
8766.34 1553
8767.23 1564
8768.11 1490
8769.00 1491
8769.88 1542
8770.76 1489
8771.65 1470
8772.53 1480
8773.42 1453
8774.30 1511
8775.19 1495
8776.07 1472
8776.95 1459
8777.84 1462
8778.72 1461
8779.61 1399
8780.49 1387
8781.38 1337
8782.26 1416
8783.15 1357
8784.03 1347
8784.92 1330
8785.80 1319
8786.69 1339
8787.57 1367
8788.46 1412
8789.34 1410
8790.23 1419
8791.11 1400
8792.00 1405
8792.88 1395
8793.77 1363
8794.65 1323
8795.54 1385
8796.42 1361
8797.31 1368
8798.19 1387
8799.08 1331
8799.96 1326
8800.85 1389
8801.74 1377
8802.62 1382
8803.51 1388
8804.39 1359
8805.28 1348
8806.16 1375
8807.05 1301
8807.94 1344
8808.82 1360
8809.71 1307
8810.59 1335
8811.48 1272
8812.37 1314
8813.25 1372
8814.14 1304
8815.03 1296
8815.91 1331
8816.80 1415
8817.68 1417
8818.57 1423
8819.46 1467
8820.34 1463
8821.23 1456
8822.12 1479
8823.00 1428
8823.89 1432
8824.78 1358
8825.66 1329
8826.55 1343
8827.44 1257
8828.33 1239
8829.21 1227
8830.10 1258
8830.99 1245
8831.87 1221
8832.76 1211
8833.65 1189
8834.54 1173
8835.42 1135
8836.31 1176
8837.20 1196
8838.08 1110
8838.97 1102
8839.86 1086
8840.75 1083
8841.64 1021
8842.52 1027
8843.41 1063
8844.30 1024
8845.19 1027
8846.07 1043
8846.96 985
8847.85 932
8848.74 956
8849.63 982
8850.51 988
8851.40 936
8852.29 984
8853.18 926
8854.07 917
8854.96 904
8855.84 911
8856.73 897
8857.62 909
8858.51 872
8859.40 859
8860.29 868
8861.17 877
8862.06 856
8862.95 837
8863.84 889
8864.73 862
8865.62 862
8866.51 871
8867.40 849
8868.29 880
8869.17 883
8870.06 861
8870.95 848
8871.84 868
8872.73 808
8873.62 825
8874.51 815
8875.40 801
8876.29 804
8877.18 799
8878.07 803
8878.96 782
8879.85 739
8880.74 744
8881.63 756
8882.51 773
8883.40 766
8884.29 793
8885.18 789
8886.07 791
8886.96 789
8887.85 790
8888.74 796
8889.63 795
8890.52 812
8891.41 798
8892.30 798
8893.19 779
8894.09 718
8894.98 714
8895.87 756
8896.76 740
8897.65 719
8898.54 709
8899.43 697
8900.32 680
8901.21 704
8902.10 683
8902.99 676
8903.88 706
8904.77 716
8905.66 751
8906.55 698
8907.44 715
8908.34 703
8909.23 711
8910.12 694
8911.01 668
8911.90 662
8912.79 676
8913.68 673
8914.57 647
8915.47 646
8916.36 672
8917.25 691
8918.14 673
8919.03 635
8919.92 629
8920.81 624
8921.71 645
8922.60 623
8923.49 626
8924.38 653
8925.27 625
8926.16 604
8927.06 619
8927.95 639
8928.84 643
8929.73 621
8930.62 635
8931.52 624
8932.41 622
8933.30 610
8934.19 638
8935.09 624
8935.98 592
8936.87 596
8937.76 607
8938.66 552
8939.55 584
8940.44 612
8941.33 613
8942.23 646
8943.12 667
8944.01 572
8944.90 579
8945.80 595
8946.69 594
8947.58 577
8948.48 602
8949.37 582
8950.26 594
8951.16 589
8952.05 543
8952.94 579
8953.84 532
8954.73 578
8955.62 584
8956.52 590
8957.41 578
8958.30 625
8959.20 613
8960.09 588
8960.98 594
8961.88 543
8962.77 556
8963.66 565
8964.56 551
8965.45 589
8966.35 545
8967.24 565
8968.13 577
8969.03 593
8969.92 570
8970.82 570
8971.71 554
8972.60 596
8973.50 567
8974.39 581
8975.29 584
8976.18 597
8977.08 601
8977.97 570
8978.87 582
8979.76 577
8980.65 601
8981.55 634
8982.44 609
8983.34 611
8984.23 568
8985.13 590
8986.02 573
8986.92 566
8987.81 562
8988.71 581
8989.60 574
8990.50 584
8991.39 584
8992.29 557
8993.18 570
8994.08 567
8994.97 561
8995.87 561
8996.76 552
8997.66 556
8998.56 551
8999.45 547
9000.35 565
9001.24 559
9002.14 541
9003.03 548
9003.93 561
9004.83 519
9005.72 537
9006.62 560
9007.51 553
9008.41 571
9009.31 580
9010.20 578
9011.10 548
9011.99 524
9012.89 529
9013.79 577
9014.68 557
9015.58 561
9016.48 540
9017.37 547
9018.27 556
9019.16 549
9020.06 551
9020.96 528
9021.85 551
9022.75 533
9023.65 500
9024.54 506
9025.44 558
9026.34 548
9027.24 527
9028.13 521
9029.03 504
9029.93 523
9030.82 511
9031.72 528
9032.62 537
9033.52 508
9034.41 547
9035.31 519
9036.21 534
9037.10 529
9038.00 555
9038.90 556
9039.80 519
9040.69 520
9041.59 502
9042.49 519
9043.39 522
9044.29 547
9045.18 557
9046.08 528
9046.98 533
9047.88 550
9048.78 508
9049.67 520
9050.57 564
9051.47 543
9052.37 530
9053.27 530
9054.16 531
9055.06 545
9055.96 545
9056.86 552
9057.76 572
9058.66 594
9059.55 581
9060.45 552
9061.35 549
9062.25 582
9063.15 547
9064.05 573
9064.95 549
9065.85 539
9066.74 527
9067.64 551
9068.54 558
9069.44 559
9070.34 562
9071.24 604
9072.14 589
9073.04 572
9073.94 567
9074.84 608
9075.74 573
9076.64 560
9077.53 601
9078.43 573
9079.33 576
9080.23 558
9081.13 539
9082.03 563
9082.93 580
9083.83 573
9084.73 590
9085.63 586
9086.53 618
9087.43 582
9088.33 604
9089.23 595
9090.13 600
9091.03 646
9091.93 620
9092.83 677
9093.73 647
9094.63 616
9095.53 712
9096.43 686
9097.33 621
9098.23 664
9099.13 645
9100.04 639
9100.94 603
9101.84 612
9102.74 608
9103.64 623
9104.54 613
9105.44 596
9106.34 607
9107.24 599
9108.14 584
9109.04 569
9109.94 592
9110.85 591
9111.75 577
9112.65 584
9113.55 572
9114.45 552
9115.35 581
9116.25 553
9117.15 569
9118.06 578
9118.96 552
9119.86 519
9120.76 531
9121.66 533
9122.56 536
9123.46 543
9124.37 553
9125.27 563
9126.17 549
9127.07 540
9127.97 523
9128.88 544
9129.78 546
9130.68 519
9131.58 508
9132.48 529
9133.39 548
9134.29 530
9135.19 552
9136.09 545
9137.00 542
9137.90 503
9138.80 510
9139.70 550
9140.61 512
9141.51 535
9142.41 524
9143.31 524
9144.22 524
9145.12 517
9146.02 494
9146.92 525
9147.83 517
9148.73 531
9149.63 540
9150.54 529
9151.44 522
9152.34 489
9153.25 518
9154.15 507
9155.05 554
9155.96 512
9156.86 485
9157.76 501
9158.67 524
9159.57 500
9160.47 487
9161.38 491
9162.28 495
9163.18 505
9164.09 507
9164.99 516
9165.90 509
9166.80 536
9167.70 488
9168.61 513
9169.51 503
9170.42 519
9171.32 527
9172.22 546
9173.13 520
9174.03 497
9174.94 499
9175.84 512
9176.74 502
9177.65 483
9178.55 481
9179.46 494
9180.36 511
9181.27 499
9182.17 458
9183.08 499
9183.98 519
9184.89 497
9185.79 503
9186.70 507
9187.60 511
9188.51 510
9189.41 504
9190.32 509
9191.22 481
9192.13 475
9193.03 494
9193.94 507
9194.84 524
9195.75 533
9196.65 521
9197.56 531
9198.46 529
9199.37 541
9200.27 549
9201.18 528
9202.08 553
9202.99 590
9203.90 558
9204.80 525
9205.71 546
9206.61 560
9207.52 555
9208.42 500
9209.33 533
9210.24 513
9211.14 514
9212.05 498
9212.95 486
9213.86 487
9214.77 468
9215.67 491
9216.58 497
9217.49 502
9218.39 509
9219.30 504
9220.21 506
9221.11 520
9222.02 478
9222.93 503
9223.83 495
9224.74 450
9225.65 495
9226.55 495
9227.46 494
9228.37 495
9229.27 468
9230.18 464
9231.09 451
9231.99 475
9232.90 468
9233.81 483
9234.72 497
9235.62 472
9236.53 447
9237.44 456
9238.34 488
9239.25 491
9240.16 504
9241.07 491
9241.97 478
9242.88 520
9243.79 455
9244.70 467
9245.61 470
9246.51 462
9247.42 470
9248.33 466
9249.24 462
9250.14 477
9251.05 495
9251.96 445
9252.87 444
9253.78 489
9254.69 500
9255.59 506
9256.50 489
9257.41 458
9258.32 489
9259.23 488
9260.14 454
9261.04 445
9261.95 452
9262.86 473
9263.77 497
9264.68 432
9265.59 446
9266.50 477
9267.40 465
9268.31 479
9269.22 495
9270.13 487
9271.04 477
9271.95 481
9272.86 488
9273.77 488
9274.68 515
9275.59 473
9276.49 474
9277.40 485
9278.31 489
9279.22 422
9280.13 457
9281.04 472
9281.95 458
9282.86 478
9283.77 455
9284.68 468
9285.59 445
9286.50 460
9287.41 457
9288.32 464
9289.23 462
9290.14 500
9291.05 464
9291.96 445
9292.87 460
9293.78 483
9294.69 493
9295.60 483
9296.51 485
9297.42 486
9298.33 495
9299.24 504
9300.15 511
9301.06 483
9301.97 506
9302.88 490
9303.79 511
9304.70 507
9305.61 482
9306.53 493
9307.44 549
9308.35 530
9309.26 476
9310.17 543
9311.08 571
9311.99 548
9312.90 548
9313.81 542
9314.72 520
9315.63 512
9316.55 502
9317.46 529
9318.37 502
9319.28 509
9320.19 504
9321.10 517
9322.01 526
9322.93 518
9323.84 514
9324.75 503
9325.66 509
9326.57 499
9327.48 496
9328.40 484
9329.31 478
9330.22 425
9331.13 458
9332.04 509
9332.96 466
9333.87 460
9334.78 497
9335.69 510
9336.60 526
9337.52 503
9338.43 528
9339.34 530
9340.25 516
9341.17 525
9342.08 508
9342.99 505
9343.90 524
9344.82 526
9345.73 499
9346.64 496
9347.55 504
9348.47 518
9349.38 495
9350.29 511
9351.21 511
9352.12 495
9353.03 488
9353.94 494
9354.86 495
9355.77 486
9356.68 489
9357.60 460
9358.51 467
9359.42 489
9360.34 452
9361.25 434
9362.16 473
9363.08 472
9363.99 477
9364.90 464
9365.82 493
9366.73 484
9367.65 466
9368.56 479
9369.47 479
9370.39 479
9371.30 457
9372.21 492
9373.13 484
9374.04 481
9374.96 469
9375.87 464
9376.79 459
9377.70 447
9378.61 509
9379.53 436
9380.44 469
9381.36 494
9382.27 490
9383.19 461
9384.10 463
9385.01 456
9385.93 507
9386.84 498
9387.76 487
9388.67 475
9389.59 486
9390.50 518
9391.42 534
9392.33 522
9393.25 520
9394.16 541
9395.08 509
9395.99 528
9396.91 507
9397.82 522
9398.74 521
9399.65 544
9400.57 505
9401.48 516
9402.40 557
9403.32 497
9404.23 464
9405.15 483
9406.06 474
9406.98 487
9407.89 442
9408.81 464
9409.73 472
9410.64 449
9411.56 465
9412.47 456
9413.39 445
9414.30 437
9415.22 459
9416.14 469
9417.05 466
9417.97 489
9418.89 482
9419.80 467
9420.72 466
9421.63 460
9422.55 462
9423.47 470
9424.38 466
9425.30 493
9426.22 468
9427.13 484
9428.05 476
9428.97 458
9429.88 490
9430.80 497
9431.72 469
9432.63 487
9433.55 455
9434.47 442
9435.38 463
9436.30 480
9437.22 462
9438.14 476
9439.05 515
9439.97 483
9440.89 487
9441.81 491
9442.72 475
9443.64 475
9444.56 487
9445.47 504
9446.39 513
9447.31 485
9448.23 500
9449.15 498
9450.06 517
9450.98 508
9451.90 493
9452.82 495
9453.73 483
9454.65 453
9455.57 491
9456.49 522
9457.41 497
9458.32 492
9459.24 484
9460.16 477
9461.08 493
9462.00 490
9462.92 484
9463.83 472
9464.75 494
9465.67 455
9466.59 492
9467.51 482
9468.43 474
9469.35 474
9470.26 468
9471.18 466
9472.10 481
9473.02 480
9473.94 496
9474.86 464
9475.78 479
9476.70 493
9477.62 468
9478.54 501
9479.45 484
9480.37 473
9481.29 476
9482.21 512
9483.13 485
9484.05 492
9484.97 487
9485.89 481
9486.81 464
9487.73 502
9488.65 496
9489.57 492
9490.49 473
9491.41 509
9492.33 476
9493.25 473
9494.17 490
9495.09 473
9496.01 481
9496.93 491
9497.85 503
9498.77 486
9499.69 519
9500.61 503
9501.53 510
9502.45 518
9503.37 484
9504.29 537
9505.21 528
9506.13 511
9507.05 494
9507.97 525
9508.89 535
9509.81 513
9510.73 569
9511.65 585
9512.57 526
9513.49 498
9514.42 523
9515.34 515
9516.26 516
9517.18 527
9518.10 582
9519.02 564
9519.94 531
9520.86 606
9521.78 564
9522.71 565
9523.63 607
9524.55 638
9525.47 634
9526.39 605
9527.31 628
9528.23 554
9529.16 588
9530.08 614
9531.00 621
9531.92 597
9532.84 572
9533.76 606
9534.69 608
9535.61 572
9536.53 572
9537.45 582
9538.37 588
9539.30 569
9540.22 579
9541.14 579
9542.06 554
9542.98 546
9543.91 565
9544.83 590
9545.75 566
9546.67 573
9547.60 548
9548.52 547
9549.44 576
9550.36 573
9551.29 571
9552.21 574
9553.13 596
9554.06 582
9554.98 562
9555.90 563
9556.82 568
9557.75 576
9558.67 588
9559.59 581
9560.52 645
9561.44 599
9562.36 629
9563.29 641
9564.21 630
9565.13 602
9566.06 632
9566.98 640
9567.90 598
9568.83 653
9569.75 662
9570.67 658
9571.60 644
9572.52 659
9573.44 653
9574.37 693
9575.29 704
9576.22 713
9577.14 722
9578.06 746
9578.99 754
9579.91 715
9580.84 715
9581.76 728
9582.68 771
9583.61 761
9584.53 748
9585.46 735
9586.38 773
9587.31 734
9588.23 721
9589.15 702
9590.08 730
9591.00 736
9591.93 729
9592.85 740
9593.78 715
9594.70 719
9595.63 736
9596.55 791
9597.48 792
9598.40 778
9599.33 729
9600.25 773
9601.18 778
9602.10 796
9603.03 775
9603.95 830
9604.88 829
9605.80 806
9606.73 790
9607.65 821
9608.58 842
9609.50 810
9610.43 829
9611.35 836
9612.28 855
9613.21 856
9614.13 838
9615.06 866
9615.98 847
9616.91 871
9617.84 916
9618.76 843
9619.69 850
9620.61 863
9621.54 843
9622.47 881
9623.39 878
9624.32 910
9625.24 867
9626.17 868
9627.10 871
9628.02 919
9628.95 900
9629.88 895
9630.80 888
9631.73 932
9632.65 985
9633.58 969
9634.51 971
9635.43 973
9636.36 990
9637.29 949
9638.22 1014
9639.14 1026
9640.07 1061
9641.00 1086
9641.92 1076
9642.85 1098
9643.78 1083
9644.70 1093
9645.63 1134
9646.56 1124
9647.49 1176
9648.41 1153
9649.34 1173
9650.27 1204
9651.20 1181
9652.12 1216
9653.05 1223
9653.98 1195
9654.91 1123
9655.83 1196
9656.76 1145
9657.69 1174
9658.62 1182
9659.55 1153
9660.47 1188
9661.40 1193
9662.33 1221
9663.26 1198
9664.19 1220
9665.11 1208
9666.04 1265
9666.97 1233
9667.90 1223
9668.83 1276
9669.75 1281
9670.68 1332
9671.61 1287
9672.54 1272
9673.47 1350
9674.40 1357
9675.33 1334
9676.25 1329
9677.18 1332
9678.11 1353
9679.04 1336
9679.97 1344
9680.90 1384
9681.83 1387
9682.76 1356
9683.69 1399
9684.61 1348
9685.54 1370
9686.47 1378
9687.40 1413
9688.33 1406
9689.26 1437
9690.19 1430
9691.12 1432
9692.05 1430
9692.98 1434
9693.91 1474
9694.84 1439
9695.77 1448
9696.70 1472
9697.63 1455
9698.56 1444
9699.49 1460
9700.42 1456
9701.35 1429
9702.28 1478
9703.21 1503
9704.14 1472
9705.07 1427
9706.00 1421
9706.93 1449
9707.86 1415
9708.79 1470
9709.72 1516
9710.65 1519
9711.58 1613
9712.51 1651
9713.44 1696
9714.37 1751
9715.30 1798
9716.23 1762
9717.16 1858
9718.09 1822
9719.02 1852
9719.95 1791
9720.88 1715
9721.81 1618
9722.75 1563
9723.68 1564
9724.61 1476
9725.54 1425
9726.47 1387
9727.40 1334
9728.33 1331
9729.26 1391
9730.19 1320
9731.13 1362
9732.06 1363
9732.99 1356
9733.92 1377
9734.85 1356
9735.78 1347
9736.71 1322
9737.65 1311
9738.58 1270
9739.51 1258
9740.44 1224
9741.37 1205
9742.30 1229
9743.24 1163
9744.17 1161
9745.10 1201
9746.03 1175
9746.96 1131
9747.90 1143
9748.83 1103
9749.76 1142
9750.69 1173
9751.63 1121
9752.56 1124
9753.49 1150
9754.42 1109
9755.36 1088
9756.29 1081
9757.22 1130
9758.15 1089
9759.09 1073
9760.02 1082
9760.95 1071
9761.88 1101
9762.82 1079
9763.75 1067
9764.68 1076
9765.62 1037
9766.55 1053
9767.48 1082
9768.41 1089
9769.35 1101
9770.28 1121
9771.21 1118
9772.15 1095
9773.08 1121
9774.01 1142
9774.95 1116
9775.88 1134
9776.81 1100
9777.75 1082
9778.68 1072
9779.62 1089
9780.55 1102
9781.48 1126
9782.42 1127
9783.35 1130
9784.28 1086
9785.22 1158
9786.15 1172
9787.09 1168
9788.02 1216
9788.95 1145
9789.89 1148
9790.82 1058
9791.76 1065
9792.69 1095
9793.63 1099
9794.56 1091
9795.49 1105
9796.43 1118
9797.36 1160
9798.30 1143
9799.23 1187
9800.17 1163
9801.10 1190
9802.04 1206
9802.97 1195
9803.91 1150
9804.84 1138
9805.78 1130
9806.71 1088
9807.65 1089
9808.58 974
9809.52 986
9810.45 993
9811.39 981
9812.32 914
9813.26 944
9814.19 918
9815.13 926
9816.06 927
9817.00 890
9817.93 917
9818.87 853
9819.80 857
9820.74 927
9821.68 880
9822.61 881
9823.55 917
9824.48 877
9825.42 904
9826.35 872
9827.29 894
9828.23 844
9829.16 859
9830.10 902
9831.03 857
9831.97 875
9832.91 846
9833.84 860
9834.78 862
9835.72 855
9836.65 850
9837.59 847
9838.52 843
9839.46 868
9840.40 870
9841.33 891
9842.27 891
9843.21 888
9844.14 836
9845.08 868
9846.02 826
9846.95 818
9847.89 837
9848.83 882
9849.77 870
9850.70 859
9851.64 862
9852.58 849
9853.51 865
9854.45 865
9855.39 847
9856.33 822
9857.26 824
9858.20 846
9859.14 837
9860.08 874
9861.01 858
9861.95 886
9862.89 857
9863.83 829
9864.76 831
9865.70 838
9866.64 833
9867.58 829
9868.51 854
9869.45 862
9870.39 811
9871.33 834
9872.27 829
9873.20 795
9874.14 825
9875.08 836
9876.02 838
9876.96 811
9877.90 795
9878.83 808
9879.77 834
9880.71 842
9881.65 845
9882.59 804
9883.53 801
9884.47 809
9885.40 831
9886.34 795
9887.28 781
9888.22 803
9889.16 799
9890.10 850
9891.04 834
9891.98 784
9892.91 793
9893.85 814
9894.79 827
9895.73 791
9896.67 811
9897.61 792
9898.55 787
9899.49 827
9900.43 815
9901.37 766
9902.31 799
9903.25 804
9904.19 819
9905.13 809
9906.07 816
9907.01 833
9907.95 853
9908.89 805
9909.83 838
9910.77 867
9911.71 829
9912.65 829
9913.59 841
9914.53 841
9915.47 837
9916.41 827
9917.35 865
9918.29 868
9919.23 882
9920.17 867
9921.11 880
9922.05 918
9922.99 926
9923.93 959
9924.87 957
9925.81 1026
9926.75 1072
9927.69 1091
9928.63 1139
9929.57 1162
9930.51 1149
9931.45 1166
9932.39 1141
9933.34 1090
9934.28 1048
9935.22 1003
9936.16 958
9937.10 901
9938.04 906
9938.98 879
9939.92 854
9940.87 828
9941.81 833
9942.75 823
9943.69 809
9944.63 824
9945.57 858
9946.51 854
9947.46 847
9948.40 876
9949.34 911
9950.28 982
9951.22 1016
9952.16 1023
9953.11 1027
9954.05 1047
9954.99 1038
9955.93 1067
9956.87 985
9957.82 946
9958.76 935
9959.70 910
9960.64 871
9961.59 858
9962.53 832
9963.47 807
9964.41 750
9965.35 722
9966.30 768
9967.24 800
9968.18 762
9969.13 713
9970.07 750
9971.01 773
9971.95 703
9972.90 677
9973.84 688
9974.78 749
9975.73 728
9976.67 710
9977.61 744
9978.55 740
9979.50 710
9980.44 760
9981.38 774
9982.33 743
9983.27 711
9984.21 755
9985.16 748
9986.10 763
9987.04 756
9987.99 790
9988.93 722
9989.88 728
9990.82 720
9991.76 746
9992.71 754
9993.65 742
9994.59 715
9995.54 693
9996.48 723
9997.43 695
9998.37 715
9999.31 716
10000.26 680
10001.20 689
10002.15 677
10003.09 685
10004.04 671
10004.98 668
10005.92 694
10006.87 691
10007.81 654
10008.76 699
10009.70 665
10010.65 677
10011.59 659
10012.54 616
10013.48 631
10014.43 655
10015.37 635
10016.32 640
10017.26 637
10018.21 654
10019.15 628
10020.10 645
10021.04 653
10021.99 636
10022.93 662
10023.88 645
10024.82 660
10025.77 657
10026.71 652
10027.66 660
10028.60 628
10029.55 625
10030.49 633
10031.44 636
10032.39 644
10033.33 612
10034.28 599
10035.22 603
10036.17 618
10037.11 662
10038.06 619
10039.01 607
10039.95 621
10040.90 610
10041.84 577
10042.79 581
10043.74 601
10044.68 596
10045.63 592
10046.58 610
10047.52 585
10048.47 625
10049.41 583
10050.36 591
10051.31 588
10052.25 595
10053.20 585
10054.15 564
10055.09 560
10056.04 563
10056.99 567
10057.93 551
10058.88 561
10059.83 584
10060.78 573
10061.72 587
10062.67 582
10063.62 556
10064.56 564
10065.51 576
10066.46 556
10067.41 554
10068.35 540
10069.30 576
10070.25 534
10071.20 577
10072.14 545
10073.09 575
10074.04 570
10074.99 591
10075.93 536
10076.88 533
10077.83 537
10078.78 542
10079.72 522
10080.67 545
10081.62 561
10082.57 522
10083.52 527
10084.46 519
10085.41 511
10086.36 527
10087.31 528
10088.26 555
10089.21 553
10090.15 584
10091.10 553
10092.05 535
10093.00 552
10093.95 558
10094.90 552
10095.85 545
10096.79 529
10097.74 529
10098.69 560
10099.64 528
10100.59 551
10101.54 551
10102.49 539
10103.44 530
10104.39 557
10105.33 548
10106.28 529
10107.23 530
10108.18 552
10109.13 590
10110.08 537
10111.03 511
10111.98 552
10112.93 551
10113.88 561
10114.83 548
10115.78 535
10116.73 532
10117.68 528
10118.63 539
10119.58 536
10120.53 518
10121.48 494
10122.43 544
10123.38 559
10124.33 531
10125.28 545
10126.23 545
10127.18 560
10128.13 520
10129.08 517
10130.03 538
10130.98 531
10131.93 556
10132.88 550
10133.83 542
10134.78 570
10135.73 563
10136.68 569
10137.63 559
10138.58 547
10139.53 547
10140.48 581
10141.43 585
10142.38 575
10143.33 565
10144.29 596
10145.24 601
10146.19 589
10147.14 573
10148.09 568
10149.04 638
10149.99 626
10150.94 612
10151.89 626
10152.85 612
10153.80 650
10154.75 656
10155.70 625
10156.65 659
10157.60 654
10158.55 690
10159.51 708
10160.46 656
10161.41 660
10162.36 694
10163.31 687
10164.26 736
10165.22 703
10166.17 733
10167.12 696
10168.07 698
10169.02 728
10169.98 698
10170.93 718
10171.88 714
10172.83 782
10173.79 727
10174.74 735
10175.69 742
10176.64 794
10177.60 822
10178.55 776
10179.50 831
10180.45 846
10181.41 852
10182.36 851
10183.31 844
10184.26 826
10185.22 853
10186.17 833
10187.12 822
10188.08 841
10189.03 830
10189.98 843
10190.93 845
10191.89 829
10192.84 816
10193.79 861
10194.75 825
10195.70 813
10196.65 811
10197.61 845
10198.56 863
10199.51 835
10200.47 863
10201.42 864
10202.38 893
10203.33 876
10204.28 903
10205.24 945
10206.19 945
10207.14 915
10208.10 1019
10209.05 990
10210.01 989
10210.96 1028
10211.91 1038
10212.87 1001
10213.82 1009
10214.78 927
10215.73 931
10216.69 848
10217.64 758
10218.59 798
10219.55 806
10220.50 839
10221.46 794
10222.41 793
10223.37 804
10224.32 746
10225.28 763
10226.23 847
10227.19 786
10228.14 748
10229.10 791
10230.05 783
10231.01 766
10231.96 780
10232.92 817
10233.87 816
10234.83 832
10235.78 836
10236.74 848
10237.69 875
10238.65 885
10239.60 898
10240.56 922
10241.51 914
10242.47 882
10243.42 908
10244.38 847
10245.34 790
10246.29 813
10247.25 829
10248.20 805
10249.16 806
10250.11 794
10251.07 770
10252.03 811
10252.98 799
10253.94 774
10254.89 727
10255.85 726
10256.81 714
10257.76 733
10258.72 703
10259.68 673
10260.63 673
10261.59 675
10262.55 669
10263.50 654
10264.46 681
10265.41 647
10266.37 615
10267.33 637
10268.28 653
10269.24 634
10270.20 644
10271.16 618
10272.11 648
10273.07 674
10274.03 624
10274.98 644
10275.94 621
10276.90 625
10277.85 620
10278.81 590
10279.77 589
10280.73 589
10281.68 597
10282.64 585
10283.60 593
10284.56 600
10285.51 583
10286.47 563
10287.43 564
10288.39 573
10289.34 587
10290.30 570
10291.26 579
10292.22 579
10293.18 623
10294.13 566
10295.09 549
10296.05 595
10297.01 566
10297.97 583
10298.92 539
10299.88 558
10300.84 568
10301.80 559
10302.76 534
10303.72 555
10304.67 569
10305.63 555
10306.59 566
10307.55 549
10308.51 562
10309.47 543
10310.43 572
10311.38 553
10312.34 526
10313.30 540
10314.26 543
10315.22 541
10316.18 534
10317.14 513
10318.10 507
10319.06 527
10320.01 542
10320.97 561
10321.93 523
10322.89 507
10323.85 500
10324.81 520
10325.77 542
10326.73 502
10327.69 513
10328.65 506
10329.61 520
10330.57 509
10331.53 559
10332.49 530
10333.45 520
10334.41 515
10335.37 543
10336.33 528
10337.29 520
10338.25 526
10339.21 499
10340.17 473
10341.13 497
10342.09 478
10343.05 479
10344.01 496
10344.97 479
10345.93 506
10346.89 469
10347.85 485
10348.81 469
10349.77 485
10350.73 504
10351.69 447
10352.65 462
10353.61 460
10354.57 470
10355.53 471
10356.49 459
10357.46 466
10358.42 469
10359.38 470
10360.34 458
10361.30 437
10362.26 456
10363.22 429
10364.18 458
10365.14 425
10366.11 467
10367.07 425
10368.03 434
10368.99 466
10369.95 424
10370.91 435
10371.87 454
10372.84 441
10373.80 434
10374.76 429
10375.72 439
10376.68 432
10377.64 453
10378.61 430
10379.57 436
10380.53 405
10381.49 452
10382.45 445
10383.42 435
10384.38 418
10385.34 407
10386.30 435
10387.27 407
10388.23 433
10389.19 416
10390.15 413
10391.11 417
10392.08 414
10393.04 427
10394.00 422
10394.96 411
10395.93 400
10396.89 433
10397.85 420
10398.82 404
10399.78 420
10400.74 413
10401.70 412
10402.67 426
10403.63 425
10404.59 397
10405.56 388
10406.52 425
10407.48 408
10408.45 419
10409.41 418
10410.37 406
10411.34 422
10412.30 405
10413.26 405
10414.23 410
10415.19 425
10416.15 436
10417.12 436
10418.08 421
10419.04 423
10420.01 414
10420.97 423
10421.94 423
10422.90 443
10423.86 433
10424.83 412
10425.79 420
10426.76 405
10427.72 398
10428.68 409
10429.65 419
10430.61 382
10431.58 415
10432.54 427
10433.51 378
10434.47 396
10435.44 382
10436.40 400
10437.36 414
10438.33 421
10439.29 402
10440.26 422
10441.22 387
10442.19 398
10443.15 383
10444.12 421
10445.08 361
10446.05 378
10447.01 375
10447.98 371
10448.94 380
10449.91 370
10450.87 388
10451.84 370
10452.80 389
10453.77 372
10454.73 393
10455.70 383
10456.67 391
10457.63 395
10458.60 399
10459.56 375
10460.53 387
10461.49 414
10462.46 359
10463.43 394
10464.39 368
10465.36 364
10466.32 379
10467.29 386
10468.25 364
10469.22 401
10470.19 387
10471.15 417
10472.12 401
10473.09 400
10474.05 373
10475.02 409
10475.98 408
10476.95 390
10477.92 378
10478.88 398
10479.85 447
10480.82 420
10481.78 391
10482.75 449
10483.72 444
10484.68 448
10485.65 437
10486.62 412
10487.58 420
10488.55 404
10489.52 431
10490.49 406
10491.45 402
10492.42 389
10493.39 380
10494.35 374
10495.32 372
10496.29 382
10497.26 397
10498.22 377
10499.19 373
10500.16 382
10501.13 357
10502.09 363
10503.06 356
10504.03 399
10505.00 348
10505.96 361
10506.93 405
10507.90 398
10508.87 384
10509.84 409
10510.80 390
10511.77 364
10512.74 384
10513.71 370
10514.68 403
10515.64 372
10516.61 372
10517.58 373
10518.55 399
10519.52 391
10520.49 378
10521.45 370
10522.42 393
10523.39 369
10524.36 385
10525.33 381
10526.30 387
10527.27 403
10528.23 376
10529.20 392
10530.17 384
10531.14 395
10532.11 371
10533.08 396
10534.05 403
10535.02 370
10535.99 397
10536.96 380
10537.93 377
10538.89 360
10539.86 353
10540.83 365
10541.80 375
10542.77 369
10543.74 376
10544.71 360
10545.68 374
10546.65 404
10547.62 400
10548.59 380
10549.56 360
10550.53 377
10551.50 378
10552.47 356
10553.44 364
10554.41 399
10555.38 394
10556.35 377
10557.32 382
10558.29 400
10559.26 394
10560.23 403
10561.20 416
10562.17 423
10563.14 407
10564.11 405
10565.08 407
10566.05 396
10567.02 407
10567.99 407
10568.96 423
10569.93 439
10570.91 434
10571.88 424
10572.85 416
10573.82 420
10574.79 413
10575.76 422
10576.73 422
10577.70 427
10578.67 421
10579.64 434
10580.62 444
10581.59 392
10582.56 425
10583.53 436
10584.50 388
10585.47 433
10586.44 415
10587.42 393
10588.39 429
10589.36 431
10590.33 447
10591.30 439
10592.27 426
10593.25 461
10594.22 446
10595.19 457
10596.16 464
10597.13 429
10598.10 461
10599.08 462
10600.05 444
10601.02 428
10601.99 457
10602.97 474
10603.94 467
10604.91 464
10605.88 484
10606.85 500
10607.83 505
10608.80 516
10609.77 504
10610.74 556
10611.72 561
10612.69 573
10613.66 575
10614.64 524
10615.61 537
10616.58 539
10617.55 498
10618.53 534
10619.50 524
10620.47 527
10621.45 491
10622.42 462
10623.39 455
10624.37 469
10625.34 451
10626.31 429
10627.29 467
10628.26 446
10629.23 439
10630.21 455
10631.18 469
10632.15 439
10633.13 459
10634.10 466
10635.07 453
10636.05 459
10637.02 500
10638.00 486
10638.97 511
10639.94 524
10640.92 501
10641.89 488
10642.87 496
10643.84 510
10644.81 531
10645.79 491
10646.76 483
10647.74 506
10648.71 446
10649.68 450
10650.66 427
10651.63 454
10652.61 435
10653.58 426
10654.56 439
10655.53 450
10656.51 416
10657.48 432
10658.46 399
10659.43 394
10660.41 395
10661.38 408
10662.36 427
10663.33 402
10664.31 406
10665.28 385
10666.26 381
10667.23 380
10668.21 388
10669.18 417
10670.16 391
10671.13 386
10672.11 363
10673.08 376
10674.06 388
10675.03 378
10676.01 373
10676.99 381
10677.96 367
10678.94 368
10679.91 398
10680.89 410
10681.86 368
10682.84 401
10683.82 381
10684.79 364
10685.77 400
10686.74 382
10687.72 374
10688.70 402
10689.67 398
10690.65 368
10691.63 394
10692.60 388
10693.58 409
10694.55 366
10695.53 398
10696.51 381
10697.48 381
10698.46 393
10699.44 395
10700.41 400
10701.39 357
10702.37 375
10703.34 391
10704.32 390
10705.30 401
10706.27 401
10707.25 390
10708.23 394
10709.21 398
10710.18 395
10711.16 376
10712.14 399
10713.11 413
10714.09 421
10715.07 368
10716.05 391
10717.02 359
10718.00 384
10718.98 392
10719.96 385
10720.93 395
10721.91 400
10722.89 398
10723.87 414
10724.85 393
10725.82 375
10726.80 381
10727.78 373
10728.76 365
10729.74 373
10730.71 394
10731.69 374
10732.67 395
10733.65 384
10734.63 415
10735.60 395
10736.58 405
10737.56 395
10738.54 393
10739.52 416
10740.50 412
10741.48 414
10742.45 413
10743.43 398
10744.41 400
10745.39 437
10746.37 406
10747.35 400
10748.33 397
10749.31 422
10750.28 421
10751.26 389
10752.24 401
10753.22 366
10754.20 399
10755.18 395
10756.16 421
10757.14 431
10758.12 415
10759.10 438
10760.08 442
10761.06 417
10762.04 418
10763.01 397
10763.99 396
10764.97 406
10765.95 401
10766.93 390
10767.91 428
10768.89 428
10769.87 416
10770.85 411
10771.83 435
10772.81 420
10773.79 451
10774.77 463
10775.75 456
10776.73 407
10777.71 418
10778.69 428
10779.67 430
10780.65 434
10781.63 422
10782.62 440
10783.60 422
10784.58 441
10785.56 431
10786.54 432
10787.52 430
10788.50 448
10789.48 433
10790.46 444
10791.44 422
10792.42 431
10793.40 444
10794.38 443
10795.37 416
10796.35 426
10797.33 431
10798.31 442
10799.29 430
10800.27 436
10801.25 440
10802.23 434
10803.21 433
10804.20 432
10805.18 378
10806.16 378
10807.14 416
10808.12 407
10809.10 422
10810.09 411
10811.07 412
10812.05 418
10813.03 419
10814.01 425
10815.00 415
10815.98 416
10816.96 430
10817.94 440
10818.92 450
10819.91 422
10820.89 451
10821.87 478
10822.85 446
10823.83 418
10824.82 456
10825.80 495
10826.78 461
10827.76 439
10828.75 438
10829.73 451
10830.71 468
10831.69 458
10832.68 457
10833.66 450
10834.64 454
10835.63 452
10836.61 477
10837.59 453
10838.57 461
10839.56 454
10840.54 484
10841.52 469
10842.51 466
10843.49 461
10844.47 453
10845.46 501
10846.44 485
10847.42 485
10848.41 484
10849.39 485
10850.37 474
10851.36 478
10852.34 481
10853.32 487
10854.31 473
10855.29 502
10856.28 486
10857.26 490
10858.24 496
10859.23 499
10860.21 504
10861.20 506
10862.18 512
10863.16 509
10864.15 512
10865.13 523
10866.12 524
10867.10 523
10868.08 545
10869.07 556
10870.05 571
10871.04 566
10872.02 542
10873.01 539
10873.99 563
10874.98 550
10875.96 578
10876.95 589
10877.93 582
10878.92 566
10879.90 571
10880.89 576
10881.87 563
10882.86 553
10883.84 544
10884.83 627
10885.81 587
10886.80 611
10887.78 609
10888.77 613
10889.75 594
10890.74 608
10891.72 635
10892.71 622
10893.69 627
10894.68 642
10895.66 646
10896.65 671
10897.64 697
10898.62 652
10899.61 669
10900.59 668
10901.58 679
10902.56 720
10903.55 691
10904.54 709
10905.52 670
10906.51 688
10907.49 710
10908.48 724
10909.47 749
10910.45 699
10911.44 708
10912.43 704
10913.41 734
10914.40 758
10915.39 771
10916.37 796
10917.36 832
10918.35 815
10919.33 792
10920.32 836
10921.31 862
10922.29 868
10923.28 883
10924.27 830
10925.25 830
10926.24 863
10927.23 863
10928.21 882
10929.20 846
10930.19 835
10931.18 874
10932.16 864
10933.15 886
10934.14 885
10935.12 900
10936.11 904
10937.10 908
10938.09 909
10939.07 933
10940.06 963
10941.05 902
10942.04 971
10943.02 980
10944.01 997
10945.00 978
10945.99 991
10946.98 1052
10947.96 1101
10948.95 1060
10949.94 1072
10950.93 1086
10951.92 1106
10952.90 1103
10953.89 1144
10954.88 1230
10955.87 1304
10956.86 1330
10957.85 1341
10958.83 1423
10959.82 1501
10960.81 1522
10961.80 1475
10962.79 1531
10963.78 1578
10964.77 1535
10965.75 1512
10966.74 1457
10967.73 1445
10968.72 1370
10969.71 1326
10970.70 1271
10971.69 1277
10972.68 1179
10973.67 1180
10974.66 1236
10975.64 1186
10976.63 1151
10977.62 1124
10978.61 1139
10979.60 1139
10980.59 1135
10981.58 1129
10982.57 1175
10983.56 1188
10984.55 1190
10985.54 1203
10986.53 1184
10987.52 1173
10988.51 1189
10989.50 1208
10990.49 1267
10991.48 1273
10992.47 1256
10993.46 1316
10994.45 1390
10995.44 1463
10996.43 1488
10997.42 1575
10998.41 1689
10999.40 1765
11000.39 1865
11001.38 1935
11002.37 2006
11003.36 1998
11004.35 1996
11005.34 1945
11006.33 1850
11007.32 1800
11008.31 1792
11009.30 1628
11010.30 1513
11011.29 1379
11012.28 1258
11013.27 1189
11014.26 1105
11015.25 1119
11016.24 1064
11017.23 1005
11018.22 1026
11019.21 974
11020.21 953
11021.20 934
11022.19 905
11023.18 898
11024.17 907
11025.16 852
11026.15 875
11027.14 873
11028.14 852
11029.13 867
11030.12 859
11031.11 856
11032.10 839
11033.09 845
11034.09 838
11035.08 779
11036.07 824
11037.06 809
11038.05 848
11039.05 827
11040.04 822
11041.03 817
11042.02 813
11043.02 815
11044.01 806
11045.00 769
11045.99 779
11046.98 759
11047.98 811
11048.97 741
11049.96 746
11050.95 771
11051.95 792
11052.94 773
11053.93 738
11054.93 758
11055.92 778
11056.91 750
11057.90 756
11058.90 713
11059.89 763
11060.88 756
11061.88 742
11062.87 779
11063.86 758
11064.86 750
11065.85 757
11066.84 770
11067.84 743
11068.83 764
11069.82 728
11070.82 754
11071.81 786
11072.80 771
11073.80 803
11074.79 802
11075.78 747
11076.78 792
11077.77 752
11078.77 777
11079.76 752
11080.75 781
11081.75 754
11082.74 757
11083.74 783
11084.73 727
11085.72 740
11086.72 714
11087.71 727
11088.71 726
11089.70 707
11090.70 719
11091.69 715
11092.68 719
11093.68 714
11094.67 664
11095.67 692
11096.66 751
11097.66 756
11098.65 716
11099.65 687
11100.64 673
11101.64 665
11102.63 685
11103.63 650
11104.62 671
11105.62 693
11106.61 663
11107.61 686
11108.60 671
11109.60 671
11110.59 670
11111.59 694
11112.58 647
11113.58 645
11114.57 696
11115.57 691
11116.56 624
11117.56 667
11118.56 666
11119.55 658
11120.55 630
11121.54 670
11122.54 650
11123.54 642
11124.53 629
11125.53 661
11126.52 713
11127.52 667
11128.51 692
11129.51 658
11130.51 681
11131.50 666
11132.50 669
11133.50 652
11134.49 640
11135.49 679
11136.49 677
11137.48 691
11138.48 657
11139.47 633
11140.47 650
11141.47 643
11142.46 602
11143.46 603
11144.46 629
11145.46 630
11146.45 619
11147.45 591
11148.45 603
11149.44 637
11150.44 670
11151.44 663
11152.43 596
11153.43 585
11154.43 612
11155.43 616
11156.42 621
11157.42 592
11158.42 658
11159.42 630
11160.41 629
11161.41 599
11162.41 605
11163.41 623
11164.40 615
11165.40 622
11166.40 592
11167.40 586
11168.39 626
11169.39 629
11170.39 600
11171.39 628
11172.39 619
11173.38 647
11174.38 638
11175.38 622
11176.38 624
11177.38 606
11178.38 633
11179.37 622
11180.37 586
11181.37 611
11182.37 605
11183.37 620
11184.37 642
11185.37 660
11186.36 677
11187.36 651
11188.36 620
11189.36 657
11190.36 650
11191.36 627
11192.36 661
11193.36 661
11194.36 662
11195.35 646
11196.35 641
11197.35 624
11198.35 655
11199.35 649
11200.35 678
11201.35 678
11202.35 696
11203.35 660
11204.35 734
11205.35 706
11206.35 675
11207.35 724
11208.35 769
11209.35 774
11210.35 745
11211.35 757
11212.35 768
11213.35 805
11214.35 780
11215.34 743
11216.35 704
11217.35 701
11218.35 723
11219.35 711
11220.35 666
11221.35 656
11222.35 719
11223.35 700
11224.35 681
11225.35 665
11226.35 660
11227.35 653
11228.35 667
11229.35 683
11230.35 701
11231.35 676
11232.35 682
11233.35 665
11234.35 677
11235.35 653
11236.35 670
11237.36 652
11238.36 685
11239.36 641
11240.36 670
11241.36 651
11242.36 691
11243.36 674
11244.36 660
11245.36 648
11246.37 659
11247.37 658
11248.37 670
11249.37 637
11250.37 647
11251.37 666
11252.38 698
11253.38 693
11254.38 697
11255.38 650
11256.38 699
11257.38 715
11258.39 645
11259.39 685
11260.39 688
11261.39 687
11262.39 641
11263.40 659
11264.40 667
11265.40 656
11266.40 675
11267.40 663
11268.41 683
11269.41 661
11270.41 729
11271.41 672
11272.42 682
11273.42 719
11274.42 673
11275.42 693
11276.43 664
11277.43 707
11278.43 729
11279.44 709
11280.44 694
11281.44 706
11282.44 685
11283.45 692
11284.45 686
11285.45 680
11286.46 677
11287.46 664
11288.46 613
11289.47 632
11290.47 623
11291.47 638
11292.48 642
11293.48 575
11294.48 599
11295.49 599
11296.49 610
11297.49 560
11298.50 602
11299.50 563
11300.51 584
11301.51 553
11302.51 584
11303.52 572
11304.52 564
11305.53 534
11306.53 538
11307.53 577
11308.54 569
11309.54 577
11310.55 574
11311.55 587
11312.55 571
11313.56 576
11314.56 545
11315.57 573
11316.57 576
11317.58 578
11318.58 599
11319.59 629
11320.59 622
11321.59 621
11322.60 603
11323.60 564
11324.61 584
11325.61 598
11326.62 610
11327.62 593
11328.63 581
11329.63 590
11330.64 614
11331.64 573
11332.65 568
11333.65 603
11334.66 580
11335.67 551
11336.67 544
11337.68 566
11338.68 591
11339.69 586
11340.69 601
11341.70 590
11342.70 596
11343.71 611
11344.72 618
11345.72 611
11346.73 595
11347.73 591
11348.74 584
11349.74 622
11350.75 558
11351.76 536
11352.76 536
11353.77 525
11354.78 512
11355.78 552
11356.79 520
11357.79 496
11358.80 509
11359.81 538
11360.81 512
11361.82 515
11362.83 494
11363.83 501
11364.84 515
11365.85 494
11366.85 484
11367.86 486
11368.87 495
11369.87 465
11370.88 480
11371.89 478
11372.89 449
11373.90 476
11374.91 467
11375.92 488
11376.92 420
11377.93 438
11378.94 442
11379.94 463
11380.95 467
11381.96 441
11382.97 440
11383.97 455
11384.98 439
11385.99 433
11387.00 470
11388.00 461
11389.01 451
11390.02 414
11391.03 451
11392.04 421
11393.04 444
11394.05 435
11395.06 461
11396.07 413
11397.08 445
11398.08 430
11399.09 437
11400.10 420
11401.11 458
11402.12 480
11403.12 426
11404.13 471
11405.14 445
11406.15 447
11407.16 408
11408.17 454
11409.18 406
11410.18 436
11411.19 432
11412.20 444
11413.21 440
11414.22 426
11415.23 425
11416.24 444
11417.25 437
11418.25 443
11419.26 447
11420.27 398
11421.28 433
11422.29 398
11423.30 395
11424.31 417
11425.32 438
11426.33 410
11427.34 433
11428.35 415
11429.36 416
11430.37 414
11431.38 417
11432.39 394
11433.39 410
11434.40 431
11435.41 426
11436.42 425
11437.43 422
11438.44 429
11439.45 386
11440.46 416
11441.47 426
11442.48 424
11443.49 397
11444.50 397
11445.51 409
11446.52 423
11447.53 415
11448.55 420
11449.56 401
11450.57 390
11451.58 413
11452.59 372
11453.60 359
11454.61 377
11455.62 401
11456.63 404
11457.64 399
11458.65 405
11459.66 389
11460.67 377
11461.68 390
11462.69 379
11463.71 390
11464.72 373
11465.73 375
11466.74 392
11467.75 364
11468.76 362
11469.77 351
11470.78 396
11471.80 382
11472.81 372
11473.82 366
11474.83 358
11475.84 350
11476.85 363
11477.86 377
11478.88 364
11479.89 329
11480.90 338
11481.91 363
11482.92 336
11483.93 333
11484.95 328
11485.96 351
11486.97 347
11487.98 357
11489.00 329
11490.01 355
11491.02 369
11492.03 362
11493.04 352
11494.06 352
11495.07 355
11496.08 354
11497.09 331
11498.11 335
11499.12 351
11500.13 353
11501.14 362
11502.16 352
11503.17 360
11504.18 326
11505.20 381
11506.21 366
11507.22 343
11508.23 351
11509.25 344
11510.26 338
11511.27 362
11512.29 371
11513.30 332
11514.31 351
11515.33 348
11516.34 353
11517.35 345
11518.37 335
11519.38 379
11520.39 357
11521.41 343
11522.42 339
11523.43 349
11524.45 359
11525.46 365
11526.47 370
11527.49 366
11528.50 332
11529.52 313
11530.53 362
11531.54 362
11532.56 351
11533.57 362
11534.59 352
11535.60 373
11536.62 377
11537.63 368
11538.64 386
11539.66 424
11540.67 404
11541.69 390
11542.70 384
11543.72 380
11544.73 376
11545.75 353
11546.76 374
11547.77 369
11548.79 370
11549.80 372
11550.82 375
11551.83 362
11552.85 365
11553.86 366
11554.88 370
11555.89 343
11556.91 322
11557.92 329
11558.94 342
11559.95 353
11560.97 344
11561.99 332
11563.00 326
11564.02 338
11565.03 327
11566.05 329
11567.06 319
11568.08 348
11569.09 357
11570.11 325
11571.13 335
11572.14 335
11573.16 348
11574.17 319
11575.19 336
11576.20 315
11577.22 329
11578.24 307
11579.25 348
11580.27 341
11581.29 322
11582.30 312
11583.32 329
11584.33 330
11585.35 320
11586.37 316
11587.38 351
11588.40 335
11589.42 345
11590.43 319
11591.45 317
11592.47 334
11593.48 343
11594.50 334
11595.52 317
11596.53 317
11597.55 325
11598.57 352
11599.58 337
11600.60 333
11601.62 322
11602.64 335
11603.65 326
11604.67 305
11605.69 341
11606.70 363
11607.72 337
11608.74 333
11609.76 312
11610.77 339
11611.79 315
11612.81 326
11613.83 299
11614.84 350
11615.86 321
11616.88 322
11617.90 319
11618.92 335
11619.93 333
11620.95 345
11621.97 326
11622.99 307
11624.01 318
11625.02 305
11626.04 314
11627.06 328
11628.08 305
11629.10 311
11630.11 357
11631.13 342
11632.15 316
11633.17 322
11634.19 322
11635.21 293
11636.23 331
11637.24 331
11638.26 337
11639.28 334
11640.30 305
11641.32 296
11642.34 325
11643.36 340
11644.38 316
11645.39 327
11646.41 319
11647.43 326
11648.45 331
11649.47 359
11650.49 337
11651.51 318
11652.53 367
11653.55 345
11654.57 317
11655.59 314
11656.61 314
11657.63 347
11658.65 334
11659.67 349
11660.69 336
11661.70 322
11662.72 324
11663.74 320
11664.76 331
11665.78 336
11666.80 349
11667.82 338
11668.84 338
11669.86 311
11670.88 327
11671.90 355
11672.92 350
11673.95 323
11674.97 340
11675.99 341
11677.01 345
11678.03 334
11679.05 315
11680.07 351
11681.09 310
11682.11 350
11683.13 344
11684.15 300
11685.17 354
11686.19 341
11687.21 342
11688.23 327
11689.25 350
11690.28 336
11691.30 358
11692.32 340
11693.34 352
11694.36 361
11695.38 345
11696.40 323
11697.42 310
11698.44 330
11699.47 317
11700.49 326
11701.51 333
11702.53 298
11703.55 313
11704.57 322
11705.60 335
11706.62 333
11707.64 329
11708.66 331
11709.68 314
11710.70 350
11711.73 317
11712.75 352
11713.77 344
11714.79 350
11715.81 344
11716.84 338
11717.86 318
11718.88 330
11719.90 337
11720.92 354
11721.95 373
11722.97 330
11723.99 325
11725.01 355
11726.04 365
11727.06 333
11728.08 359
11729.11 326
11730.13 357
11731.15 342
11732.17 365
11733.20 369
11734.22 364
11735.24 358
11736.26 349
11737.29 372
11738.31 364
11739.33 384
11740.36 380
11741.38 371
11742.40 351
11743.43 415
11744.45 360
11745.47 377
11746.50 331
11747.52 382
11748.54 368
11749.57 368
11750.59 357
11751.62 360
11752.64 382
11753.66 377
11754.69 392
11755.71 358
11756.73 377
11757.76 374
11758.78 387
11759.81 423
11760.83 401
11761.85 373
11762.88 421
11763.90 420
11764.93 408
11765.95 406
11766.98 380
11768.00 386
11769.02 376
11770.05 447
11771.07 430
11772.10 446
11773.12 406
11774.15 441
11775.17 398
11776.20 413
11777.22 423
11778.25 468
11779.27 418
11780.30 439
11781.32 433
11782.35 421
11783.37 450
11784.40 435
11785.42 452
11786.45 449
11787.47 454
11788.50 423
11789.52 449
11790.55 434
11791.57 430
11792.60 414
11793.62 424
11794.65 437
11795.67 447
11796.70 451
11797.73 450
11798.75 431
11799.78 432
11800.80 447
11801.83 472
11802.85 473
11803.88 448
11804.91 488
11805.93 449
11806.96 423
11807.98 449
11809.01 489
11810.04 480
11811.06 468
11812.09 451
11813.12 470
11814.14 489
11815.17 513
11816.19 488
11817.22 474
11818.25 493
11819.27 483
11820.30 489
11821.33 499
11822.35 515
11823.38 494
11824.41 527
11825.44 491
11826.46 510
11827.49 493
11828.52 504
11829.54 516
11830.57 505
11831.60 541
11832.62 529
11833.65 534
11834.68 554
11835.71 568
11836.73 528
11837.76 544
11838.79 515
11839.82 571
11840.84 561
11841.87 535
11842.90 559
11843.93 562
11844.95 598
11845.98 569
11847.01 579
11848.04 569
11849.07 621
11850.09 598
11851.12 638
11852.15 623
11853.18 607
11854.21 574
11855.23 631
11856.26 643
11857.29 605
11858.32 619
11859.35 626
11860.38 644
11861.40 656
11862.43 674
11863.46 680
11864.49 700
11865.52 728
11866.55 688
11867.58 705
11868.60 725
11869.63 694
11870.66 705
11871.69 693
11872.72 759
11873.75 766
11874.78 736
11875.81 738
11876.84 799
11877.86 791
11878.89 789
11879.92 812
11880.95 825
11881.98 812
11883.01 814
11884.04 866
11885.07 833
11886.10 844
11887.13 841
11888.16 876
11889.19 877
11890.22 887
11891.25 880
11892.28 965
11893.31 958
11894.34 958
11895.37 938
11896.40 931
11897.43 1015
11898.46 1014
11899.49 1034
11900.52 1091
11901.55 1165
11902.58 1183
11903.61 1225
11904.64 1231
11905.67 1270
11906.70 1291
11907.73 1330
11908.76 1312
11909.79 1292
11910.82 1322
11911.85 1283
11912.88 1241
11913.91 1221
11914.94 1216
11915.97 1136
11917.01 1111
11918.04 1063
11919.07 1043
11920.10 1049
11921.13 1029
11922.16 1007
11923.19 1006
11924.22 977
11925.25 1068
11926.28 1074
11927.32 1106
11928.35 1147
11929.38 1158
11930.41 1181
11931.44 1232
11932.47 1269
11933.50 1326
11934.54 1287
11935.57 1241
11936.60 1273
11937.63 1204
11938.66 1236
11939.70 1200
11940.73 1175
11941.76 1110
11942.79 1072
11943.82 1014
11944.85 1003
11945.89 936
11946.92 911
11947.95 914
11948.98 925
11950.02 874
11951.05 832
11952.08 825
11953.11 832
11954.15 848
11955.18 791
11956.21 819
11957.24 826
11958.28 783
11959.31 797
11960.34 814
11961.37 780
11962.41 768
11963.44 799
11964.47 800
11965.51 780
11966.54 814
11967.57 788
11968.60 788
11969.64 807
11970.67 823
11971.70 777
11972.74 802
11973.77 804
11974.80 815
11975.84 812
11976.87 807
11977.90 820
11978.94 816
11979.97 808
11981.00 813
11982.04 789
11983.07 812
11984.11 791
11985.14 834
11986.17 797
11987.21 835
11988.24 829
11989.28 813
11990.31 783
11991.34 845
11992.38 834
11993.41 849
11994.45 817
11995.48 827
11996.51 845
11997.55 873
11998.58 899
11999.62 864
12000.65 885
12001.69 886
12002.72 906
12003.76 888
12004.79 898
12005.82 913
12006.86 908
12007.89 905
12008.93 951
12009.96 935
12011.00 968
12012.03 956
12013.07 1006
12014.10 1007
12015.14 1005
12016.17 1048
12017.21 1048
12018.24 1018
12019.28 1026
12020.32 1013
12021.35 1051
12022.39 1074
12023.42 1013
12024.46 1042
12025.49 1067
12026.53 1088
12027.56 1040
12028.60 1019
12029.64 1044
12030.67 1054
12031.71 1057
12032.74 1039
12033.78 1012
12034.81 1020
12035.85 1072
12036.89 1035
12037.92 1047
12038.96 1052
12039.99 1058
12041.03 1058
12042.07 1068
12043.10 1033
12044.14 1004
12045.18 1061
12046.21 1047
12047.25 1034
12048.29 1066
12049.32 1068
12050.36 1070
12051.40 1072
12052.43 1089
12053.47 1102
12054.51 1113
12055.54 1170
12056.58 1187
12057.62 1157
12058.65 1171
12059.69 1183
12060.73 1157
12061.76 1168
12062.80 1143
12063.84 1123
12064.88 1122
12065.91 1083
12066.95 1028
12067.99 1091
12069.03 1070
12070.06 991
12071.10 981
12072.14 972
12073.18 979
12074.21 975
12075.25 940
12076.29 899
12077.33 895
12078.36 946
12079.40 916
12080.44 901
12081.48 908
12082.52 903
12083.55 889
12084.59 909
12085.63 871
12086.67 886
12087.71 872
12088.74 914
12089.78 900
12090.82 862
12091.86 901
12092.90 883
12093.94 875
12094.98 895
12096.01 925
12097.05 954
12098.09 929
12099.13 927
12100.17 961
12101.21 974
12102.25 968
12103.28 1005
12104.32 1008
12105.36 1016
12106.40 1018
12107.44 1024
12108.48 986
12109.52 919
12110.56 939
12111.60 941
12112.64 932
12113.68 910
12114.72 866
12115.76 817
12116.79 842
12117.83 866
12118.87 780
12119.91 792
12120.95 762
12121.99 736
12123.03 774
12124.07 709
12125.11 709
12126.15 713
12127.19 710
12128.23 688
12129.27 697
12130.31 675
12131.35 702
12132.39 689
12133.43 700
12134.47 656
12135.51 703
12136.55 712
12137.59 691
12138.63 698
12139.67 688
12140.71 694
12141.76 699
12142.80 697
12143.84 669
12144.88 656
12145.92 699
12146.96 664
12148.00 646
12149.04 627
12150.08 640
12151.12 639
12152.16 645
12153.20 643
12154.25 626
12155.29 617
12156.33 651
12157.37 639
12158.41 608
12159.45 604
12160.49 599
12161.53 636
12162.58 628
12163.62 561
12164.66 595
12165.70 643
12166.74 627
12167.78 609
12168.82 606
12169.87 562
12170.91 608
12171.95 591
12172.99 612
12174.03 603
12175.08 609
12176.12 590
12177.16 655
12178.20 600
12179.24 591
12180.29 611
12181.33 611
12182.37 617
12183.41 584
12184.46 593
12185.50 584
12186.54 594
12187.58 589
12188.63 600
12189.67 575
12190.71 593
12191.75 595
12192.80 590
12193.84 607
12194.88 568
12195.92 591
12196.97 578
12198.01 570
12199.05 551
12200.10 580
12201.14 593
12202.18 551
12203.23 588
12204.27 571
12205.31 554
12206.36 576
12207.40 562
12208.44 554
12209.49 541
12210.53 560
12211.57 565
12212.62 553
12213.66 533
12214.70 537
12215.75 556
12216.79 552
12217.84 535
12218.88 517
12219.92 559
12220.97 539
12222.01 526
12223.06 491
12224.10 555
12225.14 552
12226.19 557
12227.23 533
12228.28 507
12229.32 514
12230.36 540
12231.41 521
12232.45 525
12233.50 525
12234.54 539
12235.59 567
12236.63 511
12237.68 512
12238.72 458
12239.77 525
12240.81 488
12241.86 532
12242.90 536
12243.94 520
12244.99 527
12246.03 546
12247.08 542
12248.13 509
12249.17 503
12250.22 522
12251.26 530
12252.31 488
12253.35 501
12254.40 497
12255.44 518
12256.49 466
12257.53 459
12258.58 495
12259.62 502
12260.67 470
12261.72 480
12262.76 464
12263.81 471
12264.85 465
12265.90 472
12266.94 456
12267.99 437
12269.04 427
12270.08 444
12271.13 453
12272.17 453
12273.22 442
12274.27 462
12275.31 438
12276.36 453
12277.41 464
12278.45 452
12279.50 465
12280.55 456
12281.59 474
12282.64 456
12283.69 440
12284.73 444
12285.78 419
12286.83 458
12287.87 424
12288.92 424
12289.97 445
12291.01 405
12292.06 422
12293.11 430
12294.15 402
12295.20 428
12296.25 460
12297.30 443
12298.34 447
12299.39 415
12300.44 406
12301.48 393
12302.53 425
12303.58 437
12304.63 436
12305.67 427
12306.72 424
12307.77 424
12308.82 436
12309.87 444
12310.91 425
12311.96 425
12313.01 433
12314.06 417
12315.10 420
12316.15 430
12317.20 414
12318.25 398
12319.30 396
12320.34 442
12321.39 441
12322.44 440
12323.49 400
12324.54 444
12325.59 431
12326.63 424
12327.68 411
12328.73 436
12329.78 428
12330.83 416
12331.88 412
12332.93 415
12333.98 423
12335.02 409
12336.07 433
12337.12 391
12338.17 405
12339.22 418
12340.27 432
12341.32 406
12342.37 393
12343.42 396
12344.47 453
12345.51 430
12346.56 429
12347.61 427
12348.66 422
12349.71 414
12350.76 439
12351.81 424
12352.86 415
12353.91 440
12354.96 391
12356.01 428
12357.06 419
12358.11 428
12359.16 425
12360.21 410
12361.26 437
12362.31 424
12363.36 421
12364.41 439
12365.46 423
12366.51 414
12367.56 419
12368.61 430
12369.66 410
12370.71 430
12371.76 447
12372.81 450
12373.86 440
12374.91 428
12375.96 434
12377.01 421
12378.06 464
12379.11 448
12380.17 426
12381.22 433
12382.27 443
12383.32 464
12384.37 436
12385.42 418
12386.47 428
12387.52 472
12388.57 439
12389.62 412
12390.67 424
12391.73 455
12392.78 479
12393.83 425
12394.88 410
12395.93 441
12396.98 445
12398.03 437
12399.09 468
12400.14 450
12401.19 468
12402.24 446
12403.29 449
12404.34 440
12405.40 440
12406.45 484
12407.50 467
12408.55 444
12409.60 460
12410.66 447
12411.71 461
12412.76 454
12413.81 439
12414.86 445
12415.92 468
12416.97 502
12418.02 439
12419.07 451
12420.13 480
12421.18 501
12422.23 468
12423.28 472
12424.34 480
12425.39 484
12426.44 483
12427.49 483
12428.55 480
12429.60 505
12430.65 482
12431.71 496
12432.76 464
12433.81 465
12434.86 487
12435.92 494
12436.97 487
12438.02 490
12439.08 488
12440.13 486
12441.18 504
12442.24 511
12443.29 495
12444.34 469
12445.40 498
12446.45 529
12447.50 503
12448.56 480
12449.61 494
12450.67 536
12451.72 527
12452.77 519
12453.83 511
12454.88 514
12455.94 499
12456.99 554
12458.04 559
12459.10 537
12460.15 537
12461.21 584
12462.26 603
12463.31 579
12464.37 557
12465.42 581
12466.48 636
12467.53 628
12468.59 643
12469.64 673
12470.70 705
12471.75 731
12472.80 806
12473.86 824
12474.91 817
12475.97 846
12477.02 896
12478.08 955
12479.13 961
12480.19 974
12481.24 989
12482.30 986
12483.35 980
12484.41 970
12485.46 944
12486.52 924
12487.57 890
12488.63 857
12489.69 795
12490.74 780
12491.80 743
12492.85 780
12493.91 664
12494.96 682
12496.02 683
12497.07 650
12498.13 629
12499.19 633
12500.24 617
12501.30 657
12502.35 617
12503.41 593
12504.47 628
12505.52 651
12506.58 580
12507.63 574
12508.69 590
12509.75 632
12510.80 638
12511.86 617
12512.91 632
12513.97 649
12515.03 631
12516.08 641
12517.14 586
12518.20 623
12519.25 622
12520.31 648
12521.37 637
12522.42 618
12523.48 585
12524.54 594
12525.59 595
12526.65 575
12527.71 579
12528.77 587
12529.82 585
12530.88 589
12531.94 614
12532.99 568
12534.05 598
12535.11 606
12536.17 597
12537.22 638
12538.28 636
12539.34 649
12540.40 662
12541.45 655
12542.51 678
12543.57 673
12544.63 729
12545.68 725
12546.74 728
12547.80 743
12548.86 779
12549.92 829
12550.97 832
12552.03 871
12553.09 854
12554.15 863
12555.21 889
12556.26 907
12557.32 879
12558.38 891
12559.44 844
12560.50 818
12561.56 812
12562.61 790
12563.67 774
12564.73 744
12565.79 697
12566.85 680
12567.91 688
12568.97 652
12570.02 637
12571.08 633
12572.14 654
12573.20 638
12574.26 659
12575.32 652
12576.38 622
12577.44 602
12578.50 610
12579.56 598
12580.61 583
12581.67 607
12582.73 579
12583.79 574
12584.85 574
12585.91 581
12586.97 611
12588.03 605
12589.09 596
12590.15 586
12591.21 601
12592.27 634
12593.33 589
12594.39 605
12595.45 595
12596.51 598
12597.57 589
12598.63 603
12599.69 599
12600.75 578
12601.81 579
12602.87 588
12603.93 634
12604.99 587
12606.05 614
12607.11 605
12608.17 578
12609.23 571
12610.29 587
12611.35 573
12612.41 586
12613.47 598
12614.53 597
12615.59 618
12616.66 605
12617.72 653
12618.78 637
12619.84 649
12620.90 672
12621.96 652
12623.02 672
12624.08 661
12625.14 683
12626.20 700
12627.26 741
12628.33 720
12629.39 705
12630.45 718
12631.51 748
12632.57 722
12633.63 719
12634.69 702
12635.76 718
12636.82 739
12637.88 727
12638.94 755
12640.00 701
12641.06 710
12642.13 668
12643.19 652
12644.25 635
12645.31 620
12646.37 632
12647.44 610
12648.50 600
12649.56 576
12650.62 570
12651.68 611
12652.75 560
12653.81 548
12654.87 555
12655.93 589
12657.00 571
12658.06 603
12659.12 579
12660.18 548
12661.25 548
12662.31 546
12663.37 509
12664.43 565
12665.50 544
12666.56 557
12667.62 545
12668.69 571
12669.75 536
12670.81 563
12671.88 565
12672.94 559
12674.00 575
12675.06 562
12676.13 548
12677.19 560
12678.25 546
12679.32 570
12680.38 576
12681.44 561
12682.51 535
12683.57 544
12684.64 566
12685.70 517
12686.76 518
12687.83 534
12688.89 543
12689.95 540
12691.02 547
12692.08 560
12693.15 566
12694.21 557
12695.27 540
12696.34 541
12697.40 565
12698.47 543
12699.53 552
12700.59 537
12701.66 544
12702.72 533
12703.79 563
12704.85 579
12705.92 533
12706.98 543
12708.05 556
12709.11 560
12710.18 563
12711.24 566
12712.30 571
12713.37 545
12714.43 570
12715.50 600
12716.56 579
12717.63 557
12718.69 593
12719.76 587
12720.82 577
12721.89 578
12722.95 570
12724.02 571
12725.09 611
12726.15 579
12727.22 579
12728.28 582
12729.35 577
12730.41 593
12731.48 609
12732.54 591
12733.61 563
12734.68 637
12735.74 599
12736.81 623
12737.87 623
12738.94 643
12740.00 592
12741.07 587
12742.14 591
12743.20 589
12744.27 575
12745.33 611
12746.40 584
12747.47 577
12748.53 591
12749.60 523
12750.67 535
12751.73 552
12752.80 580
12753.87 562
12754.93 530
12756.00 525
12757.07 542
12758.13 542
12759.20 560
12760.27 537
12761.33 549
12762.40 517
12763.47 534
12764.53 552
12765.60 504
12766.67 533
12767.73 522
12768.80 556
12769.87 530
12770.94 534
12772.00 532
12773.07 541
12774.14 514
12775.21 506
12776.27 508
12777.34 508
12778.41 502
12779.48 516
12780.54 491
12781.61 443
12782.68 500
12783.75 487
12784.81 454
12785.88 457
12786.95 472
12788.02 491
12789.09 466
12790.15 459
12791.22 424
12792.29 453
12793.36 488
12794.43 477
12795.49 447
12796.56 456
12797.63 452
12798.70 500
12799.77 461
12800.84 450
12801.90 437
12802.97 467
12804.04 451
12805.11 476
12806.18 466
12807.25 468
12808.32 462
12809.39 501
12810.45 465
12811.52 465
12812.59 466
12813.66 457
12814.73 488
12815.80 465
12816.87 509
12817.94 449
12819.01 482
12820.08 511
12821.15 483
12822.21 460
12823.28 474
12824.35 477
12825.42 500
12826.49 482
12827.56 478
12828.63 498
12829.70 448
12830.77 459
12831.84 465
12832.91 479
12833.98 458
12835.05 467
12836.12 486
12837.19 483
12838.26 430
12839.33 467
12840.40 417
12841.47 433
12842.54 426
12843.61 417
12844.68 433
12845.75 414
12846.82 415
12847.89 424
12848.96 403
12850.03 392
12851.10 400
12852.18 380
12853.25 382
12854.32 384
12855.39 414
12856.46 378
12857.53 376
12858.60 374
12859.67 396
12860.74 376
12861.81 354
12862.88 379
12863.96 367
12865.03 403
12866.10 378
12867.17 402
12868.24 357
12869.31 362
12870.38 366
12871.45 396
12872.53 379
12873.60 368
12874.67 373
12875.74 388
12876.81 385
12877.88 360
12878.96 365
12880.03 381
12881.10 389
12882.17 349
12883.24 361
12884.31 367
12885.39 384
12886.46 338
12887.53 363
12888.60 346
12889.68 364
12890.75 367
12891.82 373
12892.89 340
12893.96 351
12895.04 375
12896.11 345
12897.18 375
12898.25 339
12899.33 356
12900.40 339
12901.47 352
12902.54 324
12903.62 341
12904.69 320
12905.76 346
12906.84 318
12907.91 329
12908.98 333
12910.06 304
12911.13 320
12912.20 357
12913.27 325
12914.35 320
12915.42 333
12916.49 332
12917.57 355
12918.64 359
12919.71 330
12920.79 294
12921.86 341
12922.94 335
12924.01 331
12925.08 324
12926.16 316
12927.23 310
12928.30 318
12929.38 316
12930.45 328
12931.53 345
12932.60 308
12933.67 346
12934.75 315
12935.82 326
12936.90 288
12937.97 311
12939.04 322
12940.12 315
12941.19 321
12942.27 321
12943.34 302
12944.42 317
12945.49 319
12946.56 328
12947.64 308
12948.71 302
12949.79 291
12950.86 314
12951.94 313
12953.01 290
12954.09 297
12955.16 294
12956.24 314
12957.31 333
12958.39 295
12959.46 320
12960.54 292
12961.61 339
12962.69 311
12963.76 330
12964.84 296
12965.91 315
12966.99 293
12968.07 328
12969.14 278
12970.22 314
12971.29 311
12972.37 314
12973.44 307
12974.52 301
12975.59 290
12976.67 292
12977.75 285
12978.82 320
12979.90 307
12980.97 284
12982.05 288
12983.13 294
12984.20 295
12985.28 288
12986.35 294
12987.43 333
12988.51 313
12989.58 282
12990.66 300
12991.74 334
12992.81 302
12993.89 307
12994.97 309
12996.04 307
12997.12 283
12998.20 301
12999.27 310
13000.35 299
13001.43 271
13002.50 288
13003.58 288
13004.66 302
13005.73 272
13006.81 307
13007.89 302
13008.97 299
13010.04 286
13011.12 293
13012.20 284
13013.27 304
13014.35 304
13015.43 291
13016.51 297
13017.58 276
13018.66 307
13019.74 285
13020.82 289
13021.89 290
13022.97 337
13024.05 286
13025.13 293
13026.21 296
13027.28 285
13028.36 298
13029.44 289
13030.52 299
13031.60 303
13032.67 314
13033.75 278
13034.83 292
13035.91 313
13036.99 319
13038.07 306
13039.14 304
13040.22 306
13041.30 315
13042.38 297
13043.46 298
13044.54 305
13045.62 304
13046.69 287
13047.77 287
13048.85 312
13049.93 276
13051.01 324
13052.09 302
13053.17 311
13054.25 282
13055.33 316
13056.40 276
13057.48 306
13058.56 305
13059.64 301
13060.72 291
13061.80 281
13062.88 303
13063.96 310
13065.04 313
13066.12 295
13067.20 287
13068.28 298
13069.36 324
13070.44 285
13071.52 315
13072.60 271
13073.68 283
13074.76 289
13075.84 328
13076.92 299
13078.00 310
13079.08 292
13080.16 310
13081.24 314
13082.32 306
13083.40 317
13084.48 305
13085.56 300
13086.64 288
13087.72 309
13088.80 291
13089.88 308
13090.96 297
13092.04 302
13093.12 274
13094.20 288
13095.28 311
13096.36 289
13097.44 264
13098.52 281
13099.61 316
13100.69 300
13101.77 315
13102.85 289
13103.93 311
13105.01 297
13106.09 293
13107.17 291
13108.25 283
13109.34 309
13110.42 307
13111.50 307
13112.58 323
13113.66 330
13114.74 300
13115.82 304
13116.91 304
13117.99 289
13119.07 305
13120.15 322
13121.23 298
13122.31 292
13123.40 310
13124.48 310
13125.56 288
13126.64 329
13127.72 315
13128.81 297
13129.89 309
13130.97 323
13132.05 341
13133.14 292
13134.22 296
13135.30 297
13136.38 309
13137.47 318
13138.55 325
13139.63 338
13140.71 353
13141.80 283
13142.88 349
13143.96 327
13145.04 342
13146.13 321
13147.21 350
13148.29 336
13149.38 328
13150.46 319
13151.54 331
13152.62 324
13153.71 307
13154.79 330
13155.87 310
13156.96 314
13158.04 303
13159.12 328
13160.21 340
13161.29 339
13162.37 326
13163.46 333
13164.54 350
13165.62 330
13166.71 317
13167.79 318
13168.88 326
13169.96 329
13171.04 325
13172.13 314
13173.21 348
13174.30 325
13175.38 338
13176.46 322
13177.55 344
13178.63 298
13179.72 311
13180.80 339
13181.88 344
13182.97 340
13184.05 331
13185.14 370
13186.22 360
13187.31 345
13188.39 336
13189.48 379
13190.56 353
13191.65 336
13192.73 326
13193.81 334
13194.90 337
13195.98 347
13197.07 344
13198.15 350
13199.24 363
13200.32 381
13201.41 345
13202.49 359
13203.58 373
13204.67 361
13205.75 362
13206.84 375
13207.92 364
13209.01 363
13210.09 375
13211.18 370
13212.26 380
13213.35 388
13214.43 389
13215.52 366
13216.61 370
13217.69 355
13218.78 336
13219.86 358
13220.95 385
13222.04 368
13223.12 348
13224.21 369
13225.29 360
13226.38 392
13227.47 383
13228.55 382
13229.64 389
13230.72 375
13231.81 386
13232.90 412
13233.98 387
13235.07 399
13236.16 401
13237.24 407
13238.33 390
13239.42 368
13240.50 400
13241.59 385
13242.68 382
13243.76 388
13244.85 410
13245.94 403
13247.02 408
13248.11 423
13249.20 407
13250.29 413
13251.37 408
13252.46 446
13253.55 414
13254.63 446
13255.72 419
13256.81 429
13257.90 411
13258.98 431
13260.07 428
13261.16 473
13262.25 447
13263.33 446
13264.42 428
13265.51 456
13266.60 458
13267.69 494
13268.77 458
13269.86 459
13270.95 446
13272.04 460
13273.13 486
13274.21 454
13275.30 488
13276.39 483
13277.48 511
13278.57 500
13279.65 475
13280.74 497
13281.83 484
13282.92 496
13284.01 501
13285.10 508
13286.19 525
13287.27 523
13288.36 510
13289.45 503
13290.54 548
13291.63 530
13292.72 542
13293.81 537
13294.90 532
13295.98 534
13297.07 544
13298.16 580
13299.25 541
13300.34 568
13301.43 596
13302.52 591
13303.61 580
13304.70 576
13305.79 583
13306.88 577
13307.97 599
13309.06 566
13310.15 611
13311.24 605
13312.32 646
13313.41 610
13314.50 625
13315.59 614
13316.68 656
13317.77 644
13318.86 652
13319.95 625
13321.04 629
13322.13 671
13323.22 677
13324.31 651
13325.40 665
13326.49 655
13327.58 659
13328.68 688
13329.77 664
13330.86 685
13331.95 656
13333.04 665
13334.13 699
13335.22 716
13336.31 688
13337.40 713
13338.49 681
13339.58 699
13340.67 709
13341.76 722
13342.85 719
13343.94 691
13345.04 725
13346.13 721
13347.22 701
13348.31 746
13349.40 764
13350.49 705
13351.58 702
13352.67 736
13353.77 717
13354.86 771
13355.95 742
13357.04 690
13358.13 729
13359.22 780
13360.31 725
13361.41 776
13362.50 755
13363.59 768
13364.68 774
13365.77 789
13366.87 802
13367.96 800
13369.05 814
13370.14 824
13371.23 788
13372.33 802
13373.42 828
13374.51 809
13375.60 796
13376.69 776
13377.79 759
13378.88 752
13379.97 755
13381.06 731
13382.16 731
13383.25 693
13384.34 713
13385.43 678
13386.53 672
13387.62 644
13388.71 654
13389.81 648
13390.90 622
13391.99 626
13393.08 625
13394.18 606
13395.27 595
13396.36 624
13397.46 587
13398.55 628
13399.64 601
13400.74 597
13401.83 601
13402.92 604
13404.02 594
13405.11 596
13406.20 581
13407.30 608
13408.39 605
13409.48 592
13410.58 605
13411.67 594
13412.77 618
13413.86 643
13414.95 645
13416.05 601
13417.14 607
13418.23 613
13419.33 635
13420.42 622
13421.52 629
13422.61 649
13423.71 607
13424.80 622
13425.89 643
13426.99 627
13428.08 640
13429.18 640
13430.27 636
13431.37 615
13432.46 629
13433.56 654
13434.65 669
13435.74 679
13436.84 661
13437.93 635
13439.03 647
13440.12 633
13441.22 683
13442.31 662
13443.41 666
13444.50 667
13445.60 690
13446.69 664
13447.79 697
13448.88 649
13449.98 718
13451.08 709
13452.17 689
13453.27 714
13454.36 719
13455.46 695
13456.55 716
13457.65 697
13458.74 704
13459.84 743
13460.94 727
13462.03 743
13463.13 723
13464.22 750
13465.32 760
13466.41 774
13467.51 763
13468.61 790
13469.70 787
13470.80 822
13471.90 788
13472.99 763
13474.09 768
13475.18 773
13476.28 783
13477.38 763
13478.47 820
13479.57 812
13480.67 840
13481.76 817
13482.86 817
13483.96 821
13485.05 803
13486.15 778
13487.25 820
13488.34 821
13489.44 856
13490.54 853
13491.63 890
13492.73 822
13493.83 817
13494.93 876
13496.02 845
13497.12 831
13498.22 853
13499.31 904
13500.41 911
13501.51 889
13502.61 894
13503.70 914
13504.80 934
13505.90 898
13507.00 903
13508.09 941
13509.19 935
13510.29 922
13511.39 918
13512.49 894
13513.58 885
13514.68 865
13515.78 868
13516.88 856
13517.98 825
13519.07 855
13520.17 848
13521.27 801
13522.37 791
13523.47 827
13524.57 816
13525.66 811
13526.76 819
13527.86 816
13528.96 826
13530.06 772
13531.16 783
13532.25 753
13533.35 772
13534.45 758
13535.55 729
13536.65 740
13537.75 780
13538.85 761
13539.95 721
13541.05 738
13542.14 723
13543.24 709
13544.34 697
13545.44 690
13546.54 674
13547.64 673
13548.74 659
13549.84 623
13550.94 635
13552.04 638
13553.14 656
13554.24 645
13555.34 652
13556.44 625
13557.54 638
13558.64 630
13559.74 639
13560.84 628
13561.94 623
13563.04 631
13564.13 606
13565.23 587
13566.34 614
13567.44 619
13568.54 607
13569.64 597
13570.74 587
13571.84 606
13572.94 600
13574.04 611
13575.14 643
13576.24 618
13577.34 642
13578.44 614
13579.54 614
13580.64 646
13581.74 596
13582.84 601
13583.94 631
13585.04 625
13586.14 626
13587.24 620
13588.35 618
13589.45 623
13590.55 610
13591.65 612
13592.75 594
13593.85 623
13594.95 652
13596.05 624
13597.15 625
13598.26 639
13599.36 625
13600.46 614
13601.56 629
13602.66 651
13603.76 643
13604.86 627
13605.97 643
13607.07 639
13608.17 657
13609.27 658
13610.37 658
13611.47 654
13612.58 667
13613.68 672
13614.78 675
13615.88 660
13616.98 637
13618.09 664
13619.19 665
13620.29 636
13621.39 655
13622.50 649
13623.60 671
13624.70 663
13625.80 676
13626.91 673
13628.01 648
13629.11 645
13630.21 688
13631.32 656
13632.42 686
13633.52 700
13634.62 674
13635.73 704
13636.83 660
13637.93 687
13639.04 673
13640.14 684
13641.24 696
13642.35 673
13643.45 680
13644.55 703
13645.65 690
13646.76 692
13647.86 701
13648.96 657
13650.07 649
13651.17 653
13652.28 642
13653.38 636
13654.48 647
13655.59 687
13656.69 655
13657.79 629
13658.90 642
13660.00 655
13661.11 648
13662.21 643
13663.31 645
13664.42 604
13665.52 621
13666.63 636
13667.73 587
13668.83 626
13669.94 602
13671.04 657
13672.15 653
13673.25 599
13674.36 603
13675.46 601
13676.56 612
13677.67 604
13678.77 556
13679.88 606
13680.98 595
13682.09 598
13683.19 612
13684.30 622
13685.40 634
13686.51 621
13687.61 616
13688.72 625
13689.82 606
13690.93 632
13692.03 619
13693.14 604
13694.24 622
13695.35 628
13696.45 635
13697.56 650
13698.66 654
13699.77 630
13700.87 641
13701.98 628
13703.09 609
13704.19 652
13705.30 626
13706.40 627
13707.51 656
13708.61 667
13709.72 625
13710.83 684
13711.93 684
13713.04 686
13714.14 659
13715.25 668
13716.36 670
13717.46 659
13718.57 667
13719.67 691
13720.78 686
13721.89 674
13722.99 718
13724.10 714
13725.21 722
13726.31 730
13727.42 756
13728.53 789
13729.63 790
13730.74 744
13731.85 761
13732.95 817
13734.06 799
13735.17 799
13736.27 791
13737.38 820
13738.49 831
13739.59 824
13740.70 781
13741.81 812
13742.92 800
13744.02 815
13745.13 863
13746.24 823
13747.35 858
13748.45 859
13749.56 829
13750.67 827
13751.78 856
13752.88 869
13753.99 906
13755.10 904
13756.21 907
13757.31 946
13758.42 955
13759.53 965
13760.64 997
13761.75 999
13762.85 1042
13763.96 1039
13765.07 1062
13766.18 1113
13767.29 1117
13768.39 1121
13769.50 1205
13770.61 1194
13771.72 1232
13772.83 1216
13773.94 1218
13775.04 1270
13776.15 1311
13777.26 1305
13778.37 1336
13779.48 1285
13780.59 1231
13781.70 1219
13782.80 1237
13783.91 1195
13785.02 1189
13786.13 1164
13787.24 1135
13788.35 1086
13789.46 1029
13790.57 973
13791.68 1004
13792.79 944
13793.90 909
13795.00 866
13796.11 845
13797.22 827
13798.33 808
13799.44 799
13800.55 769
13801.66 766
13802.77 787
13803.88 760
13804.99 751
13806.10 724
13807.21 729
13808.32 709
13809.43 710
13810.54 731
13811.65 735
13812.76 721
13813.87 669
13814.98 664
13816.09 672
13817.20 676
13818.31 677
13819.42 663
13820.53 668
13821.64 671
13822.75 654
13823.86 664
13824.97 635
13826.08 625
13827.19 635
13828.30 625
13829.41 624
13830.53 620
13831.64 654
13832.75 642
13833.86 647
13834.97 631
13836.08 635
13837.19 606
13838.30 644
13839.41 642
13840.52 612
13841.64 604
13842.75 631
13843.86 637
13844.97 599
13846.08 636
13847.19 619
13848.30 642
13849.41 639
13850.53 642
13851.64 626
13852.75 622
13853.86 622
13854.97 624
13856.08 632
13857.20 682
13858.31 651
13859.42 624
13860.53 651
13861.64 646
13862.76 657
13863.87 654
13864.98 646
13866.09 673
13867.20 691
13868.32 657
13869.43 656
13870.54 659
13871.65 668
13872.77 653
13873.88 687
13874.99 666
13876.10 657
13877.22 630
13878.33 676
13879.44 685
13880.55 730
13881.67 685
13882.78 714
13883.89 727
13885.01 709
13886.12 734
13887.23 733
13888.34 738
13889.46 729
13890.57 711
13891.68 769
13892.80 785
13893.91 765
13895.02 708
13896.14 737
13897.25 768
13898.36 781
13899.48 791
13900.59 786
13901.70 760
13902.82 738
13903.93 778
13905.05 759
13906.16 773
13907.27 737
13908.39 704
13909.50 752
13910.61 745
13911.73 674
13912.84 681
13913.96 642
13915.07 660
13916.19 643
13917.30 667
13918.41 634
13919.53 649
13920.64 635
13921.76 647
13922.87 653
13923.99 657
13925.10 684
13926.21 656
13927.33 619
13928.44 649
13929.56 654
13930.67 654
13931.79 652
13932.90 643
13934.02 666
13935.13 664
13936.25 608
13937.36 631
13938.48 646
13939.59 633
13940.71 624
13941.82 614
13942.94 656
13944.05 619
13945.17 631
13946.28 627
13947.40 623
13948.52 608
13949.63 594
13950.75 594
13951.86 621
13952.98 589
13954.09 600
13955.21 613
13956.32 575
13957.44 586
13958.56 562
13959.67 588
13960.79 596
13961.90 575
13963.02 576
13964.14 561
13965.25 558
13966.37 575
13967.48 587
13968.60 631
13969.72 612
13970.83 598
13971.95 603
13973.07 609
13974.18 606
13975.30 578
13976.42 634
13977.53 597
13978.65 568
13979.77 600
13980.88 626
13982.00 607
13983.12 637
13984.23 643
13985.35 635
13986.47 595
13987.58 621
13988.70 622
13989.82 609
13990.94 638
13992.05 621
13993.17 632
13994.29 604
13995.40 637
13996.52 636
13997.64 605
13998.76 627
13999.87 640
14000.99 635
14002.11 618
14003.23 630
14004.35 630
14005.46 660
14006.58 636
14007.70 645
14008.82 684
14009.93 654
14011.05 634
14012.17 623
14013.29 676
14014.41 673
14015.52 645
14016.64 665
14017.76 698
14018.88 644
14020.00 638
14021.12 630
14022.23 656
14023.35 647
14024.47 671
14025.59 643
14026.71 670
14027.83 731
14028.95 667
14030.06 659
14031.18 661
14032.30 680
14033.42 661
14034.54 675
14035.66 681
14036.78 698
14037.90 701
14039.02 736
14040.14 675
14041.25 715
14042.37 726
14043.49 698
14044.61 711
14045.73 730
14046.85 716
14047.97 748
14049.09 745
14050.21 768
14051.33 783
14052.45 800
14053.57 770
14054.69 746
14055.81 801
14056.93 820
14058.05 808
14059.17 825
14060.29 830
14061.41 822
14062.53 846
14063.65 847
14064.77 861
14065.89 873
14067.01 853
14068.13 881
14069.25 884
14070.37 896
14071.49 916
14072.61 945
14073.73 949
14074.85 952
14075.97 932
14077.09 927
14078.21 970
14079.33 988
14080.45 996
14081.57 976
14082.69 982
14083.82 1006
14084.94 1035
14086.06 1022
14087.18 1005
14088.30 1039
14089.42 1069
14090.54 1010
14091.66 1027
14092.78 1021
14093.91 1016
14095.03 1042
14096.15 1054
14097.27 1016
14098.39 1026
14099.51 1008
14100.63 1088
14101.76 1057
14102.88 1041
14104.00 1021
14105.12 1012
14106.24 1015
14107.36 961
14108.49 948
14109.61 1004
14110.73 962
14111.85 932
14112.97 954
14114.10 912
14115.22 895
14116.34 896
14117.46 892
14118.58 894
14119.71 855
14120.83 842
14121.95 866
14123.07 899
14124.20 837
14125.32 821
14126.44 794
14127.56 781
14128.69 840
14129.81 811
14130.93 795
14132.06 787
14133.18 774
14134.30 769
14135.42 746
14136.55 758
14137.67 735
14138.79 744
14139.92 745
14141.04 720
14142.16 767
14143.29 721
14144.41 739
14145.53 739
14146.66 702
14147.78 708
14148.90 690
14150.03 733
14151.15 730
14152.27 710
14153.40 704
14154.52 719
14155.64 696
14156.77 707
14157.89 696
14159.02 707
14160.14 690
14161.26 699
14162.39 698
14163.51 674
14164.64 701
14165.76 710
14166.88 703
14168.01 715
14169.13 660
14170.26 669
14171.38 681
14172.51 689
14173.63 684
14174.75 663
14175.88 683
14177.00 708
14178.13 696
14179.25 664
14180.38 656
14181.50 653
14182.63 652
14183.75 659
14184.88 668
14186.00 697
14187.13 667
14188.25 646
14189.38 637
14190.50 664
14191.63 617
14192.75 690
14193.88 683
14195.00 646
14196.13 664
14197.25 660
14198.38 664
14199.50 642
14200.63 655
14201.76 654
14202.88 668
14204.01 662
14205.13 637
14206.26 631
14207.38 629
14208.51 649
14209.64 650
14210.76 625
14211.89 633
14213.01 601
14214.14 601
14215.27 615
14216.39 618
14217.52 630
14218.64 606
14219.77 613
14220.90 616
14222.02 619
14223.15 600
14224.28 600
14225.40 608
14226.53 606
14227.66 575
14228.78 584
14229.91 586
14231.04 591
14232.16 583
14233.29 592
14234.42 576
14235.54 588
14236.67 602
14237.80 586
14238.92 569
14240.05 571
14241.18 561
14242.31 562
14243.43 589
14244.56 571
14245.69 555
14246.82 546
14247.94 547
14249.07 543
14250.20 531
14251.33 563
14252.45 567
14253.58 569
14254.71 530
14255.84 524
14256.96 545
14258.09 567
14259.22 559
14260.35 544
14261.47 518
14262.60 510
14263.73 556
14264.86 542
14265.99 510
14267.12 491
14268.24 496
14269.37 522
14270.50 502
14271.63 503
14272.76 500
14273.89 539
14275.01 497
14276.14 499
14277.27 512
14278.40 528
14279.53 507
14280.66 505
14281.79 483
14282.91 457
14284.04 477
14285.17 498
14286.30 528
14287.43 479
14288.56 493
14289.69 479
14290.82 488
14291.95 483
14293.08 494
14294.20 480
14295.33 458
14296.46 470
14297.59 483
14298.72 510
14299.85 457
14300.98 460
14302.11 492
14303.24 437
14304.37 450
14305.50 478
14306.63 432
14307.76 466
14308.89 457
14310.02 452
14311.15 435
14312.28 428
14313.41 448
14314.54 452
14315.67 427
14316.80 416
14317.93 422
14319.06 426
14320.19 468
14321.32 431
14322.45 416
14323.58 412
14324.71 434
14325.84 429
14326.97 434
14328.10 427
14329.23 429
14330.36 425
14331.49 435
14332.62 444
14333.76 437
14334.89 418
14336.02 413
14337.15 424
14338.28 429
14339.41 412
14340.54 406
14341.67 430
14342.80 397
14343.93 419
14345.07 405
14346.20 393
14347.33 417
14348.46 409
14349.59 396
14350.72 418
14351.85 417
14352.99 372
14354.12 397
14355.25 390
14356.38 417
14357.51 377
14358.64 402
14359.78 408
14360.91 404
14362.04 360
14363.17 396
14364.30 412
14365.44 408
14366.57 413
14367.70 427
14368.83 405
14369.96 397
14371.10 406
14372.23 438
14373.36 408
14374.49 396
14375.63 393
14376.76 399
14377.89 433
14379.02 407
14380.16 407
14381.29 412
14382.42 400
14383.55 403
14384.69 417
14385.82 390
14386.95 397
14388.09 382
14389.22 367
14390.35 390
14391.49 399
14392.62 395
14393.75 393
14394.89 388
14396.02 390
14397.15 394
14398.28 397
14399.42 413
14400.55 390
14401.69 412
14402.82 401
14403.95 380
14405.09 358
14406.22 359
14407.35 396
14408.49 395
14409.62 399
14410.75 388
14411.89 390
14413.02 391
14414.16 416
14415.29 432
14416.42 407
14417.56 398
14418.69 434
14419.83 412
14420.96 386
14422.10 410
14423.23 400
14424.36 429
14425.50 387
14426.63 418
14427.77 407
14428.90 407
14430.04 390
14431.17 411
14432.31 426
14433.44 443
14434.58 393
14435.71 404
14436.85 398
14437.98 392
14439.12 389
14440.25 406
14441.39 428
14442.52 396
14443.66 382
14444.79 431
14445.93 396
14447.06 407
14448.20 404
14449.33 378
14450.47 409
14451.60 381
14452.74 395
14453.87 408
14455.01 393
14456.14 385
14457.28 389
14458.42 423
14459.55 381
14460.69 385
14461.82 391
14462.96 388
14464.10 393
14465.23 405
14466.37 389
14467.50 396
14468.64 385
14469.78 414
14470.91 399
14472.05 378
14473.18 424
14474.32 410
14475.46 395
14476.59 393
14477.73 395
14478.87 437
14480.00 430
14481.14 413
14482.28 387
14483.41 371
14484.55 382
14485.69 368
14486.82 401
14487.96 378
14489.10 382
14490.23 386
14491.37 374
14492.51 422
14493.65 402
14494.78 369
14495.92 366
14497.06 370
14498.19 386
14499.33 387
14500.47 390
14501.61 378
14502.74 390
14503.88 403
14505.02 403
14506.16 379
14507.29 376
14508.43 398
14509.57 398
14510.71 388
14511.85 363
14512.98 391
14514.12 392
14515.26 393
14516.40 385
14517.54 396
14518.67 374
14519.81 362
14520.95 388
14522.09 400
14523.23 368
14524.36 370
14525.50 387
14526.64 381
14527.78 328
14528.92 355
14530.06 384
14531.19 397
14532.33 395
14533.47 398
14534.61 400
14535.75 417
14536.89 384
14538.03 395
14539.17 400
14540.31 388
14541.44 388
14542.58 384
14543.72 392
14544.86 378
14546.00 383
14547.14 421
14548.28 400
14549.42 369
14550.56 384
14551.70 392
14552.84 386
14553.98 381
14555.12 394
14556.25 412
14557.39 426
14558.53 425
14559.67 410
14560.81 413
14561.95 430
14563.09 427
14564.23 445
14565.37 416
14566.51 420
14567.65 414
14568.79 446
14569.93 438
14571.07 444
14572.21 457
14573.35 444
14574.49 435
14575.63 451
14576.77 461
14577.92 471
14579.06 455
14580.20 480
14581.34 454
14582.48 478
14583.62 487
14584.76 499
14585.90 470
14587.04 475
14588.18 457
14589.32 482
14590.46 487
14591.60 472
14592.74 509
14593.89 504
14595.03 519
14596.17 493
14597.31 528
14598.45 531
14599.59 523
14600.73 558
14601.87 556
14603.02 531
14604.16 534
14605.30 534
14606.44 558
14607.58 558
14608.72 576
14609.86 557
14611.01 582
14612.15 593
14613.29 593
14614.43 565
14615.57 591
14616.72 580
14617.86 603
14619.00 593
14620.14 580
14621.28 634
14622.43 649
14623.57 618
14624.71 648
14625.85 693
14627.00 659
14628.14 678
14629.28 685
14630.42 678
14631.56 700
14632.71 737
14633.85 724
14634.99 720
14636.14 741
14637.28 731
14638.42 780
14639.56 777
14640.71 735
14641.85 774
14642.99 770
14644.14 741
14645.28 729
14646.42 717
14647.56 694
14648.71 700
14649.85 663
14650.99 604
14652.14 597
14653.28 560
14654.42 570
14655.57 564
14656.71 526
14657.85 514
14659.00 486
14660.14 502
14661.29 509
14662.43 471
14663.57 475
14664.72 462
14665.86 440
14667.00 452
14668.15 446
14669.29 468
14670.44 456
14671.58 446
14672.73 440
14673.87 449
14675.01 427
14676.16 429
14677.30 414
14678.45 421
14679.59 414
14680.74 424
14681.88 378
14683.02 410
14684.17 419
14685.31 400
14686.46 398
14687.60 375
14688.75 375
14689.89 415
14691.04 395
14692.18 392
14693.33 377
14694.47 379
14695.62 367
14696.76 341
14697.91 364
14699.05 402
14700.20 371
14701.34 362
14702.49 348
14703.63 349
14704.78 366
14705.92 363
14707.07 374
14708.22 370
14709.36 372
14710.51 346
14711.65 364
14712.80 347
14713.94 363
14715.09 349
14716.23 345
14717.38 337
14718.53 342
14719.67 370
14720.82 373
14721.96 345
14723.11 343
14724.26 369
14725.40 360
14726.55 340
14727.70 370
14728.84 360
14729.99 343
14731.13 342
14732.28 360
14733.43 372
14734.57 351
14735.72 343
14736.87 346
14738.01 363
14739.16 365
14740.31 353
14741.45 338
14742.60 330
14743.75 373
14744.89 355
14746.04 344
14747.19 332
14748.34 347
14749.48 354
14750.63 333
14751.78 354
14752.92 338
14754.07 360
14755.22 359
14756.37 350
14757.51 349
14758.66 309
14759.81 337
14760.96 354
14762.10 373
14763.25 317
14764.40 351
14765.55 341
14766.70 374
14767.84 339
14768.99 350
14770.14 327
14771.29 339
14772.43 350
14773.58 347
14774.73 337
14775.88 356
14777.03 324
14778.18 323
14779.32 332
14780.47 347
14781.62 319
14782.77 331
14783.92 314
14785.07 319
14786.21 303
14787.36 310
14788.51 303
14789.66 301
14790.81 301
14791.96 301
14793.11 295
14794.26 311
14795.40 324
14796.55 341
14797.70 294
14798.85 301
14800.00 305
14801.15 311
14802.30 281
14803.45 268
14804.60 310
14805.75 286
14806.90 285
14808.05 287
14809.19 290
14810.34 281
14811.49 271
14812.64 299
14813.79 276
14814.94 271
14816.09 271
14817.24 284
14818.39 273
14819.54 277
14820.69 265
14821.84 275
14822.99 261
14824.14 260
14825.29 291
14826.44 278
14827.59 275
14828.74 265
14829.89 264
14831.04 288
14832.19 273
14833.34 279
14834.49 291
14835.64 287
14836.79 254
14837.95 258
14839.10 269
14840.25 240
14841.40 254
14842.55 266
14843.70 270
14844.85 279
14846.00 269
14847.15 266
14848.30 260
14849.45 250
14850.60 249
14851.76 245
14852.91 255
14854.06 275
14855.21 252
14856.36 235
14857.51 274
14858.66 273
14859.81 257
14860.97 246
14862.12 258
14863.27 225
14864.42 247
14865.57 244
14866.72 246
14867.88 272
14869.03 240
14870.18 246
14871.33 260
14872.48 249
14873.64 256
14874.79 235
14875.94 251
14877.09 277
14878.24 260
14879.40 252
14880.55 257
14881.70 270
14882.85 241
14884.00 267
14885.16 270
14886.31 281
14887.46 259
14888.61 269
14889.77 255
14890.92 249
14892.07 249
14893.23 257
14894.38 250
14895.53 241
14896.68 254
14897.84 225
14898.99 250
14900.14 239
14901.30 248
14902.45 265
14903.60 253
14904.75 253
14905.91 278
14907.06 236
14908.21 257
14909.37 264
14910.52 237
14911.67 302
14912.83 288
14913.98 267
14915.14 268
14916.29 262
14917.44 253
14918.60 263
14919.75 287
14920.90 271
14922.06 247
14923.21 274
14924.37 264
14925.52 257
14926.67 251
14927.83 270
14928.98 269
14930.14 262
14931.29 274
14932.44 284
14933.60 289
14934.75 258
14935.91 254
14937.06 272
14938.22 303
14939.37 266
14940.52 256
14941.68 247
14942.83 267
14943.99 306
14945.14 270
14946.30 279
14947.45 302
14948.61 269
14949.76 250
14950.92 257
14952.07 274
14953.23 288
14954.38 281
14955.54 297
14956.69 288
14957.85 271
14959.00 273
14960.16 294
14961.31 282
14962.47 275
14963.62 278
14964.78 318
14965.94 282
14967.09 295
14968.25 285
14969.40 294
14970.56 289
14971.71 288
14972.87 315
14974.03 264
14975.18 295
14976.34 301
14977.49 306
14978.65 281
14979.81 273
14980.96 293
14982.12 306
14983.27 251
14984.43 278
14985.59 289
14986.74 265
14987.90 292
14989.06 281
14990.21 263
14991.37 230
14992.53 258
14993.68 243
14994.84 278
14996.00 258
14997.15 245
14998.31 243
14999.47 259
15000.62 250
15001.78 245
15002.94 239
15004.09 265
15005.25 255
15006.41 249
15007.56 257
15008.72 251
15009.88 225
15011.04 220
15012.19 236
15013.35 240
15014.51 222
15015.67 242
15016.82 246
15017.98 231
15019.14 230
15020.30 269
15021.45 235
15022.61 252
15023.77 224
15024.93 231
15026.08 230
15027.24 203
15028.40 219
15029.56 232
15030.72 223
15031.87 225
15033.03 230
15034.19 244
15035.35 235
15036.51 224
15037.67 256
15038.82 236
15039.98 237
15041.14 218
15042.30 230
15043.46 222
15044.62 239
15045.78 209
15046.93 234
15048.09 227
15049.25 223
15050.41 235
15051.57 232
15052.73 226
15053.89 227
15055.05 226
15056.20 217
15057.36 240
15058.52 243
15059.68 220
15060.84 208
15062.00 250
15063.16 226
15064.32 221
15065.48 246
15066.64 235
15067.80 223
15068.96 219
15070.12 226
15071.28 222
15072.44 238
15073.60 219
15074.76 236
15075.91 220
15077.07 240
15078.23 213
15079.39 224
15080.55 194
15081.71 204
15082.87 209
15084.03 216
15085.19 229
15086.35 220
15087.51 205
15088.68 202
15089.84 232
15091.00 219
15092.16 210
15093.32 202
15094.48 230
15095.64 224
15096.80 238
15097.96 242
15099.12 219
15100.28 219
15101.44 213
15102.60 212
15103.76 228
15104.92 232
15106.08 203
15107.25 246
15108.41 236
15109.57 232
15110.73 223
15111.89 239
15113.05 219
15114.21 219
15115.37 227
15116.54 230
15117.70 238
15118.86 229
15120.02 248
15121.18 251
15122.34 243
15123.50 253
15124.67 232
15125.83 224
15126.99 224
15128.15 219
15129.31 241
15130.47 221
15131.64 234
15132.80 238
15133.96 234
15135.12 243
15136.28 244
15137.45 244
15138.61 245
15139.77 232
15140.93 225
15142.10 260
15143.26 233
15144.42 231
15145.58 259
15146.75 265
15147.91 247
15149.07 255
15150.23 263
15151.40 247
15152.56 236
15153.72 247
15154.88 264
15156.05 251
15157.21 255
15158.37 251
15159.54 269
15160.70 252
15161.86 270
15163.03 234
15164.19 253
15165.35 263
15166.52 247
15167.68 258
15168.84 255
15170.01 249
15171.17 258
15172.33 268
15173.50 280
15174.66 247
15175.82 300
15176.99 281
15178.15 285
15179.31 247
15180.48 265
15181.64 289
15182.81 301
15183.97 292
15185.13 293
15186.30 288
15187.46 280
15188.63 297
15189.79 283
15190.95 286
15192.12 290
15193.28 313
15194.45 312
15195.61 288
15196.78 286
15197.94 303
15199.10 332
15200.27 311
15201.43 295
15202.60 285
15203.76 304
15204.93 280
15206.09 314
15207.26 320
15208.42 300
15209.59 294
15210.75 322
15211.92 324
15213.08 311
15214.25 307
15215.41 320
15216.58 342
15217.74 318
15218.91 315
15220.07 320
15221.24 332
15222.40 311
15223.57 343
15224.74 322
15225.90 343
15227.07 349
15228.23 356
15229.40 352
15230.56 331
15231.73 353
15232.89 370
15234.06 372
15235.23 373
15236.39 362
15237.56 349
15238.72 356
15239.89 362
15241.06 359
15242.22 374
15243.39 394
15244.56 382
15245.72 394
15246.89 353
15248.05 361
15249.22 391
15250.39 372
15251.55 346
15252.72 352
15253.89 338
15255.05 373
15256.22 318
15257.39 332
15258.55 345
15259.72 341
15260.89 352
15262.05 328
15263.22 310
15264.39 310
15265.56 313
15266.72 328
15267.89 302
15269.06 276
15270.22 294
15271.39 302
15272.56 303
15273.73 308
15274.89 296
15276.06 310
15277.23 306
15278.40 291
15279.56 269
15280.73 296
15281.90 289
15283.07 296
15284.23 309
15285.40 292
15286.57 302
15287.74 306
15288.91 307
15290.07 301
15291.24 285
15292.41 282
15293.58 309
15294.75 301
15295.92 272
15297.08 289
15298.25 291
15299.42 283
15300.59 268
15301.76 280
15302.93 294
15304.09 264
15305.26 319
15306.43 290
15307.60 311
15308.77 291
15309.94 288
15311.11 325
15312.28 273
15313.44 280
15314.61 292
15315.78 286
15316.95 299
15318.12 286
15319.29 301
15320.46 298
15321.63 279
15322.80 303
15323.97 322
15325.14 315
15326.30 289
15327.47 293
15328.64 312
15329.81 309
15330.98 324
15332.15 332
15333.32 324
15334.49 285
15335.66 321
15336.83 299
15338.00 314
15339.17 323
15340.34 342
15341.51 312
15342.68 333
15343.85 338
15345.02 352
15346.19 352
15347.36 340
15348.53 335
15349.70 350
15350.87 362
15352.04 332
15353.21 343
15354.38 348
15355.55 335
15356.72 330
15357.90 337
15359.07 356
15360.24 365
15361.41 363
15362.58 364
15363.75 388
15364.92 374
15366.09 400
15367.26 392
15368.43 363
15369.60 391
15370.77 433
15371.95 400
15373.12 398
15374.29 368
15375.46 368
15376.63 352
15377.80 392
15378.97 368
15380.15 406
15381.32 380
15382.49 391
15383.66 368
15384.83 376
15386.00 359
15387.17 364
15388.35 360
15389.52 352
15390.69 368
15391.86 330
15393.03 342
15394.21 341
15395.38 348
15396.55 340
15397.72 329
15398.89 330
15400.07 305
15401.24 333
15402.41 339
15403.58 311
15404.76 337
15405.93 329
15407.10 288
15408.27 299
15409.45 330
15410.62 318
15411.79 294
15412.96 285
15414.14 294
15415.31 300
15416.48 285
15417.66 277
15418.83 286
15420.00 288
15421.17 268
15422.35 266
15423.52 281
15424.69 273
15425.87 288
15427.04 271
15428.21 284
15429.39 264
15430.56 283
15431.73 269
15432.91 272
15434.08 265
15435.25 272
15436.43 279
15437.60 273
15438.77 244
15439.95 243
15441.12 272
15442.30 285
15443.47 251
15444.64 246
15445.82 273
15446.99 255
15448.17 250
15449.34 274
15450.51 271
15451.69 238
15452.86 270
15454.04 258
15455.21 260
15456.39 212
15457.56 249
15458.73 294
15459.91 257
15461.08 257
15462.26 257
15463.43 284
15464.61 232
15465.78 232
15466.96 236
15468.13 254
15469.31 236
15470.48 242
15471.66 251
15472.83 227
15474.01 245
15475.18 242
15476.36 282
15477.53 240
15478.71 267
15479.88 260
15481.06 263
15482.23 257
15483.41 258
15484.58 261
15485.76 251
15486.93 254
15488.11 263
15489.29 244
15490.46 251
15491.64 263
15492.81 264
15493.99 276
15495.16 226
15496.34 232
15497.52 236
15498.69 250
15499.87 249
15501.04 248
15502.22 246
15503.40 253
15504.57 239
15505.75 264
15506.92 254
15508.10 264
15509.28 243
15510.45 248
15511.63 253
15512.81 260
15513.98 256
15515.16 278
15516.34 263
15517.51 246
15518.69 271
15519.87 273
15521.04 255
15522.22 260
15523.40 270
15524.57 266
15525.75 255
15526.93 236
15528.11 284
15529.28 269
15530.46 249
15531.64 278
15532.81 278
15533.99 250
15535.17 247
15536.35 241
15537.52 273
15538.70 269
15539.88 271
15541.06 285
15542.23 269
15543.41 255
15544.59 258
15545.77 293
15546.95 280
15548.12 263
15549.30 301
15550.48 292
15551.66 285
15552.83 274
15554.01 262
15555.19 300
15556.37 264
15557.55 289
15558.73 312
15559.90 294
15561.08 290
15562.26 289
15563.44 282
15564.62 290
15565.80 287
15566.97 277
15568.15 275
15569.33 269
15570.51 299
15571.69 293
15572.87 311
15574.05 296
15575.23 286
15576.40 314
15577.58 302
15578.76 331
15579.94 297
15581.12 317
15582.30 314
15583.48 310
15584.66 326
15585.84 337
15587.02 305
15588.20 317
15589.38 327
15590.56 321
15591.73 299
15592.91 329
15594.09 368
15595.27 333
15596.45 316
15597.63 324
15598.81 341
15599.99 335
15601.17 341
15602.35 315
15603.53 351
15604.71 352
15605.89 355
15607.07 330
15608.25 372
15609.43 352
15610.61 336
15611.79 400
15612.97 387
15614.15 368
15615.33 355
15616.51 395
15617.69 369
15618.88 376
15620.06 396
15621.24 388
15622.42 389
15623.60 389
15624.78 393
15625.96 384
15627.14 372
15628.32 413
15629.50 423
15630.68 418
15631.86 392
15633.05 405
15634.23 402
15635.41 396
15636.59 413
15637.77 417
15638.95 425
15640.13 404
15641.31 454
15642.50 433
15643.68 436
15644.86 430
15646.04 434
15647.22 462
15648.40 401
15649.58 430
15650.77 462
15651.95 440
15653.13 431
15654.31 442
15655.49 453
15656.68 460
15657.86 418
15659.04 464
15660.22 439
15661.40 436
15662.59 453
15663.77 439
15664.95 459
15666.13 429
15667.32 432
15668.50 481
15669.68 473
15670.86 462
15672.05 463
15673.23 450
15674.41 453
15675.59 449
15676.78 451
15677.96 445
15679.14 455
15680.32 444
15681.51 460
15682.69 415
15683.87 418
15685.06 409
15686.24 434
15687.42 439
15688.61 423
15689.79 400
15690.97 422
15692.16 405
15693.34 431
15694.52 429
15695.71 400
15696.89 388
15698.07 426
15699.26 438
15700.44 405
15701.62 380
15702.81 431
15703.99 432
15705.17 414
15706.36 425
15707.54 431
15708.73 428
15709.91 424
15711.09 407
15712.28 413
15713.46 399
15714.65 448
15715.83 442
15717.02 446
15718.20 448
15719.38 453
15720.57 425
15721.75 441
15722.94 435
15724.12 464
15725.31 472
15726.49 453
15727.68 472
15728.86 442
15730.04 484
15731.23 480
15732.41 472
15733.60 470
15734.78 455
15735.97 477
15737.15 489
15738.34 476
15739.52 481
15740.71 506
15741.89 521
15743.08 505
15744.27 490
15745.45 510
15746.64 520
15747.82 506
15749.01 513
15750.19 520
15751.38 520
15752.56 574
15753.75 532
15754.93 523
15756.12 552
15757.31 587
15758.49 568
15759.68 584
15760.86 556
15762.05 551
15763.24 567
15764.42 561
15765.61 594
15766.79 572
15767.98 571
15769.17 558
15770.35 571
15771.54 543
15772.72 542
15773.91 563
15775.10 551
15776.28 528
15777.47 536
15778.66 524
15779.84 517
15781.03 526
15782.22 515
15783.40 489
15784.59 503
15785.78 502
15786.96 531
15788.15 486
15789.34 458
15790.53 488
15791.71 477
15792.90 481
15794.09 451
15795.27 466
15796.46 487
15797.65 477
15798.84 456
15800.02 438
15801.21 451
15802.40 443
15803.59 439
15804.77 452
15805.96 470
15807.15 427
15808.34 452
15809.52 427
15810.71 417
15811.90 396
15813.09 416
15814.28 420
15815.46 395
15816.65 422
15817.84 429
15819.03 414
15820.22 427
15821.40 416
15822.59 418
15823.78 388
15824.97 397
15826.16 431
15827.35 426
15828.53 414
15829.72 374
15830.91 400
15832.10 413
15833.29 405
15834.48 401
15835.67 387
15836.85 395
15838.04 390
15839.23 414
15840.42 381
15841.61 399
15842.80 394
15843.99 413
15845.18 401
15846.37 388
15847.55 364
15848.74 389
15849.93 391
15851.12 387
15852.31 409
15853.50 372
15854.69 369
15855.88 394
15857.07 393
15858.26 391
15859.45 396
15860.64 407
15861.83 409
15863.02 385
15864.21 408
15865.40 411
15866.59 400
15867.78 411
15868.97 393
15870.16 404
15871.35 403
15872.54 412
15873.73 413
15874.92 409
15876.11 409
15877.30 384
15878.49 368
15879.68 404
15880.87 426
15882.06 420
15883.25 394
15884.44 416
15885.63 399
15886.82 419
15888.01 418
15889.20 438
15890.39 441
15891.59 409
15892.78 429
15893.97 433
15895.16 407
15896.35 430
15897.54 443
15898.73 419
15899.92 447
15901.11 453
15902.30 454
15903.50 448
15904.69 454
15905.88 438
15907.07 435
15908.26 452
15909.45 452
15910.64 464
15911.84 484
15913.03 474
15914.22 475
15915.41 486
15916.60 466
15917.79 483
15918.99 461
15920.18 477
15921.37 474
15922.56 497
15923.75 495
15924.95 484
15926.14 459
15927.33 463
15928.52 479
15929.71 468
15930.91 471
15932.10 478
15933.29 461
15934.48 479
15935.68 454
15936.87 454
15938.06 501
15939.25 486
15940.45 455
15941.64 452
15942.83 473
15944.03 437
15945.22 454
15946.41 441
15947.60 426
15948.80 399
15949.99 406
15951.18 409
15952.38 400
15953.57 387
15954.76 376
15955.96 379
15957.15 382
15958.34 341
15959.54 358
15960.73 358
15961.92 339
15963.12 346
15964.31 293
15965.50 315
15966.70 309
15967.89 316
15969.08 339
15970.28 336
15971.47 299
15972.67 282
15973.86 304
15975.05 285
15976.25 290
15977.44 313
15978.64 311
15979.83 285
15981.02 283
15982.22 263
15983.41 269
15984.61 279
15985.80 304
15987.00 271
15988.19 276
15989.38 281
15990.58 267
15991.77 281
15992.97 264
15994.16 271
15995.36 279
15996.55 304
15997.75 266
15998.94 263
16000.14 245
16001.33 267
16002.53 274
16003.72 288
16004.92 287
16006.11 272
16007.31 270
16008.50 285
16009.70 259
16010.89 247
16012.09 277
16013.28 267
16014.48 283
16015.67 268
16016.87 271
16018.07 254
16019.26 249
16020.46 253
16021.65 249
16022.85 259
16024.04 269
16025.24 239
16026.44 264
16027.63 228
16028.83 257
16030.02 256
16031.22 266
16032.42 265
16033.61 241
16034.81 245
16036.00 243
16037.20 255
16038.40 241
16039.59 246
16040.79 242
16041.99 245
16043.18 272
16044.38 239
16045.58 265
16046.77 253
16047.97 254
16049.17 249
16050.36 239
16051.56 239
16052.76 238
16053.95 233
16055.15 264
16056.35 233
16057.54 263
16058.74 235
16059.94 250
16061.14 245
16062.33 258
16063.53 234
16064.73 249
16065.92 246
16067.12 256
16068.32 240
16069.52 240
16070.71 232
16071.91 224
16073.11 243
16074.31 242
16075.50 234
16076.70 226
16077.90 247
16079.10 231
16080.30 223
16081.49 231
16082.69 222
16083.89 209
16085.09 231
16086.29 219
16087.48 212
16088.68 235
16089.88 219
16091.08 208
16092.28 215
16093.48 253
16094.67 250
16095.87 239
16097.07 210
16098.27 214
16099.47 226
16100.67 255
16101.87 209
16103.06 230
16104.26 229
16105.46 190
16106.66 212
16107.86 218
16109.06 205
16110.26 203
16111.46 220
16112.66 198
16113.86 203
16115.05 214
16116.25 238
16117.45 223
16118.65 202
16119.85 190
16121.05 222
16122.25 197
16123.45 201
16124.65 199
16125.85 196
16127.05 207
16128.25 209
16129.45 225
16130.65 173
16131.85 225
16133.05 203
16134.25 210
16135.45 191
16136.65 189
16137.85 209
16139.05 206
16140.25 198
16141.45 197
16142.65 210
16143.85 196
16145.05 183
16146.25 201
16147.45 187
16148.65 181
16149.85 209
16151.05 204
16152.25 209
16153.45 204
16154.65 192
16155.85 194
16157.05 176
16158.25 188
16159.46 199
16160.66 219
16161.86 195
16163.06 192
16164.26 207
16165.46 220
16166.66 201
16167.86 202
16169.06 197
16170.27 204
16171.47 200
16172.67 196
16173.87 206
16175.07 191
16176.27 228
16177.47 216
16178.67 205
16179.88 187
16181.08 198
16182.28 193
16183.48 205
16184.68 200
16185.89 219
16187.09 206
16188.29 214
16189.49 187
16190.69 221
16191.90 222
16193.10 198
16194.30 206
16195.50 219
16196.70 237
16197.91 206
16199.11 201
16200.31 224
16201.51 195
16202.72 197
16203.92 213
16205.12 201
16206.32 207
16207.53 196
16208.73 221
16209.93 216
16211.13 222
16212.34 198
16213.54 218
16214.74 224
16215.95 231
16217.15 205
16218.35 223
16219.55 206
16220.76 212
16221.96 207
16223.16 212
16224.37 220
16225.57 235
16226.77 240
16227.98 218
16229.18 233
16230.38 229
16231.59 231
16232.79 247
16233.99 219
16235.20 222
16236.40 214
16237.61 223
16238.81 230
16240.01 234
16241.22 250
16242.42 243
16243.63 213
16244.83 254
16246.03 249
16247.24 229
16248.44 248
16249.65 259
16250.85 252
16252.05 237
16253.26 223
16254.46 254
16255.67 232
16256.87 225
16258.08 238
16259.28 234
16260.49 237
16261.69 232
16262.89 245
16264.10 238
16265.30 236
16266.51 243
16267.71 272
16268.92 264
16270.12 240
16271.33 241
16272.53 285
16273.74 264
16274.94 222
16276.15 248
16277.35 259
16278.56 250
16279.77 231
16280.97 223
16282.18 237
16283.38 251
16284.59 260
16285.79 245
16287.00 247
16288.20 243
16289.41 260
16290.61 261
16291.82 245
16293.03 239
16294.23 246
16295.44 259
16296.64 258
16297.85 222
16299.06 268
16300.26 260
16301.47 242
16302.67 239
16303.88 235
16305.09 246
16306.29 246
16307.50 262
16308.71 251
16309.91 254
16311.12 243
16312.33 268
16313.53 230
16314.74 248
16315.95 253
16317.15 244
16318.36 238
16319.57 223
16320.77 237
16321.98 258
16323.19 250
16324.39 229
16325.60 248
16326.81 223
16328.01 220
16329.22 224
16330.43 239
16331.64 242
16332.84 201
16334.05 212
16335.26 248
16336.47 223
16337.67 243
16338.88 215
16340.09 240
16341.30 223
16342.50 203
16343.71 204
16344.92 218
16346.13 225
16347.33 239
16348.54 216
16349.75 200
16350.96 180
16352.17 207
16353.37 222
16354.58 212
16355.79 200
16357.00 205
16358.21 196
16359.41 199
16360.62 203
16361.83 202
16363.04 221
16364.25 189
16365.46 207
16366.67 203
16367.87 192
16369.08 188
16370.29 225
16371.50 205
16372.71 215
16373.92 193
16375.13 188
16376.34 192
16377.54 185
16378.75 216
16379.96 212
16381.17 223
16382.38 203
16383.59 210
16384.80 189
16386.01 202
16387.22 184
16388.43 184
16389.64 192
16390.85 198
16392.05 173
16393.26 173
16394.47 204
16395.68 177
16396.89 205
16398.10 191
16399.31 210
16400.52 179
16401.73 185
16402.94 188
16404.15 192
16405.36 193
16406.57 201
16407.78 212
16408.99 194
16410.20 198
16411.41 197
16412.62 177
16413.83 194
16415.04 198
16416.25 177
16417.46 194
16418.67 205
16419.88 192
16421.10 185
16422.31 202
16423.52 185
16424.73 204
16425.94 196
16427.15 199
16428.36 204
16429.57 187
16430.78 195
16431.99 180
16433.20 194
16434.41 178
16435.63 175
16436.84 194
16438.05 200
16439.26 179
16440.47 190
16441.68 188
16442.89 192
16444.10 185
16445.32 181
16446.53 183
16447.74 197
16448.95 187
16450.16 172
16451.37 181
16452.59 185
16453.80 188
16455.01 187
16456.22 193
16457.43 181
16458.64 181
16459.86 186
16461.07 205
16462.28 199
16463.49 198
16464.70 192
16465.92 189
16467.13 174
16468.34 163
16469.55 187
16470.77 181
16471.98 165
16473.19 171
16474.40 177
16475.62 172
16476.83 169
16478.04 165
16479.25 172
16480.47 202
16481.68 188
16482.89 184
16484.11 190
16485.32 174
16486.53 166
16487.74 192
16488.96 179
16490.17 185
16491.38 205
16492.60 187
16493.81 172
16495.02 194
16496.24 202
16497.45 191
16498.66 218
16499.88 200
16501.09 190
16502.30 206
16503.52 193
16504.73 179
16505.94 186
16507.16 196
16508.37 197
16509.59 204
16510.80 197
16512.01 190
16513.23 191
16514.44 180
16515.66 183
16516.87 207
16518.08 211
16519.30 208
16520.51 189
16521.73 209
16522.94 196
16524.16 204
16525.37 178
16526.58 200
16527.80 205
16529.01 211
16530.23 215
16531.44 206
16532.66 196
16533.87 213
16535.09 210
16536.30 224
16537.52 203
16538.73 225
16539.95 224
16541.16 236
16542.38 242
16543.59 222
16544.81 235
16546.02 238
16547.24 252
16548.45 221
16549.67 241
16550.88 239
16552.10 244
16553.31 245
16554.53 211
16555.74 211
16556.96 229
16558.18 242
16559.39 245
16560.61 250
16561.82 237
16563.04 249
16564.25 257
16565.47 250
16566.69 253
16567.90 238
16569.12 231
16570.33 240
16571.55 222
16572.77 217
16573.98 205
16575.20 226
16576.41 203
16577.63 235
16578.85 247
16580.06 216
16581.28 230
16582.50 225
16583.71 250
16584.93 239
16586.15 227
16587.36 241
16588.58 213
16589.80 219
16591.01 225
16592.23 235
16593.45 230
16594.66 201
16595.88 240
16597.10 229
16598.32 218
16599.53 200
16600.75 203
16601.97 195
16603.18 194
16604.40 175
16605.62 194
16606.84 184
16608.05 189
16609.27 178
16610.49 175
16611.71 195
16612.92 178
16614.14 184
16615.36 195
16616.58 186
16617.79 198
16619.01 196
16620.23 159
16621.45 172
16622.67 180
16623.88 186
16625.10 170
16626.32 166
16627.54 181
16628.76 173
16629.97 187
16631.19 151
16632.41 172
16633.63 188
16634.85 184
16636.07 169
16637.29 164
16638.50 179
16639.72 170
16640.94 160
16642.16 173
16643.38 147
16644.60 157
16645.82 188
16647.03 174
16648.25 166
16649.47 157
16650.69 176
16651.91 190
16653.13 161
16654.35 160
16655.57 174
16656.79 173
16658.01 175
16659.23 161
16660.45 165
16661.66 179
16662.88 163
16664.10 182
16665.32 177
16666.54 171
16667.76 186
16668.98 171
16670.20 159
16671.42 160
16672.64 166
16673.86 169
16675.08 172
16676.30 164
16677.52 158
16678.74 163
16679.96 188
16681.18 179
16682.40 151
16683.62 178
16684.84 165
16686.06 165
16687.28 169
16688.50 178
16689.72 155
16690.94 182
16692.16 173
16693.39 166
16694.61 169
16695.83 157
16697.05 165
16698.27 173
16699.49 154
16700.71 168
16701.93 175
16703.15 191
16704.37 164
16705.59 182
16706.81 162
16708.04 157
16709.26 179
16710.48 154
16711.70 156
16712.92 157
16714.14 164
16715.36 152
16716.58 178
16717.81 163
16719.03 172
16720.25 160
16721.47 155
16722.69 159
16723.91 179
16725.14 173
16726.36 165
16727.58 144
16728.80 155
16730.02 155
16731.24 159
16732.47 157
16733.69 164
16734.91 145
16736.13 158
16737.36 152
16738.58 166
16739.80 167
16741.02 159
16742.24 176
16743.47 166
16744.69 156
16745.91 169
16747.13 158
16748.36 146
16749.58 168
16750.80 149
16752.02 165
16753.25 153
16754.47 159
16755.69 164
16756.92 145
16758.14 177
16759.36 153
16760.59 167
16761.81 141
16763.03 155
16764.25 153
16765.48 155
16766.70 158
16767.92 163
16769.15 157
16770.37 169
16771.59 155
16772.82 154
16774.04 172
16775.27 156
16776.49 145
16777.71 161
16778.94 154
16780.16 160
16781.38 148
16782.61 160
16783.83 159
16785.06 150
16786.28 164
16787.50 163
16788.73 151
16789.95 154
16791.18 163
16792.40 145
16793.62 167
16794.85 155
16796.07 155
16797.30 161
16798.52 149
16799.75 169
16800.97 161
16802.19 163
16803.42 161
16804.64 166
16805.87 156
16807.09 169
16808.32 181
16809.54 164
16810.77 178
16811.99 158
16813.22 169
16814.44 162
16815.67 179
16816.89 165
16818.12 169
16819.34 165
16820.57 160
16821.79 170
16823.02 184
16824.24 186
16825.47 172
16826.70 191
16827.92 168
16829.15 189
16830.37 177
16831.60 170
16832.82 193
16834.05 193
16835.27 181
16836.50 190
16837.73 184
16838.95 167
16840.18 176
16841.40 197
16842.63 169
16843.86 181
16845.08 198
16846.31 186
16847.53 194
16848.76 209
16849.99 205
16851.21 202
16852.44 216
16853.67 204
16854.89 197
16856.12 219
16857.35 209
16858.57 193
16859.80 199
16861.03 185
16862.25 206
16863.48 200
16864.71 212
16865.93 200
16867.16 219
16868.39 258
16869.61 218
16870.84 209
16872.07 210
16873.30 216
16874.52 221
16875.75 231
16876.98 236
16878.20 264
16879.43 243
16880.66 248
16881.89 259
16883.11 249
16884.34 267
16885.57 252
16886.80 253
16888.02 236
16889.25 262
16890.48 260
16891.71 272
16892.94 266
16894.16 270
16895.39 261
16896.62 256
16897.85 262
16899.08 252
16900.30 266
16901.53 275
16902.76 262
16903.99 234
16905.22 244
16906.45 250
16907.67 251
16908.90 248
16910.13 233
16911.36 235
16912.59 237
16913.82 258
16915.04 227
16916.27 224
16917.50 220
16918.73 209
16919.96 242
16921.19 216
16922.42 207
16923.65 229
16924.88 201
16926.10 198
16927.33 202
16928.56 212
16929.79 217
16931.02 211
16932.25 201
16933.48 217
16934.71 206
16935.94 199
16937.17 210
16938.40 206
16939.63 221
16940.86 226
16942.09 211
16943.32 188
16944.55 209
16945.78 214
16947.01 237
16948.24 227
16949.47 227
16950.70 225
16951.93 230
16953.16 222
16954.39 217
16955.62 231
16956.85 216
16958.08 222
16959.31 200
16960.54 232
16961.77 241
16963.00 212
16964.23 203
16965.46 209
16966.69 222
16967.92 229
16969.15 222
16970.38 207
16971.61 236
16972.84 219
16974.07 205
16975.30 203
16976.54 199
16977.77 218
16979.00 206
16980.23 214
16981.46 188
16982.69 219
16983.92 208
16985.15 198
16986.38 204
16987.62 203
16988.85 180
16990.08 180
16991.31 190
16992.54 203
16993.77 209
16995.00 227
16996.24 194
16997.47 186
16998.70 187
16999.93 223
17001.16 191
17002.39 183
17003.63 190
17004.86 177
17006.09 199
17007.32 205
17008.55 175
17009.79 186
17011.02 200
17012.25 201
17013.48 187
17014.72 183
17015.95 167
17017.18 195
17018.41 190
17019.64 164
17020.88 164
17022.11 180
17023.34 164
17024.58 164
17025.81 170
17027.04 162
17028.27 158
17029.51 188
17030.74 180
17031.97 164
17033.21 162
17034.44 164
17035.67 183
17036.90 168
17038.14 161
17039.37 158
17040.60 174
17041.84 180
17043.07 188
17044.30 185
17045.54 158
17046.77 167
17048.00 196
17049.24 164
17050.47 165
17051.70 173
17052.94 183
17054.17 193
17055.41 177
17056.64 185
17057.87 176
17059.11 152
17060.34 153
17061.58 152
17062.81 181
17064.04 176
17065.28 166
17066.51 170
17067.75 158
17068.98 159
17070.21 161
17071.45 155
17072.68 167
17073.92 162
17075.15 151
17076.39 158
17077.62 158
17078.86 179
17080.09 155
17081.33 151
17082.56 164
17083.80 151
17085.03 131
17086.26 159
17087.50 171
17088.73 143
17089.97 139
17091.20 157
17092.44 156
17093.68 139
17094.91 151
17096.15 146
17097.38 142
17098.62 128
17099.85 159
17101.09 142
17102.32 149
17103.56 150
17104.79 127
17106.03 156
17107.26 152
17108.50 142
17109.74 178
17110.97 170
17112.21 164
17113.44 157
17114.68 151
17115.92 154
17117.15 147
17118.39 144
17119.62 156
17120.86 148
17122.10 144
17123.33 149
17124.57 141
17125.80 157
17127.04 141
17128.28 148
17129.51 139
17130.75 141
17131.99 137
17133.22 140
17134.46 131
17135.70 149
17136.93 138
17138.17 152
17139.41 161
17140.64 134
17141.88 136
17143.12 138
17144.35 143
17145.59 132
17146.83 161
17148.07 142
17149.30 147
17150.54 134
17151.78 132
17153.02 142
17154.25 151
17155.49 133
17156.73 130
17157.96 127
17159.20 136
17160.44 135
17161.68 144
17162.92 144
17164.15 128
17165.39 142
17166.63 155
17167.87 138
17169.10 125
17170.34 137
17171.58 150
17172.82 130
17174.06 135
17175.29 137
17176.53 134
17177.77 121
17179.01 141
17180.25 151
17181.49 127
17182.72 121
17183.96 141
17185.20 125
17186.44 134
17187.68 131
17188.92 129
17190.15 130
17191.39 115
17192.63 137
17193.87 133
17195.11 105
17196.35 110
17197.59 111
17198.83 133
17200.07 124
17201.30 116
17202.54 129
17203.78 142
17205.02 130
17206.26 122
17207.50 119
17208.74 150
17209.98 132
17211.22 122
17212.46 132
17213.70 120
17214.94 110
17216.18 137
17217.42 129
17218.66 122
17219.90 113
17221.14 124
17222.38 114
17223.62 122
17224.86 124
17226.10 121
17227.34 114
17228.58 130
17229.82 144
17231.06 120
17232.30 107
17233.54 121
17234.78 121
17236.02 136
17237.26 122
17238.50 129
17239.74 142
17240.98 112
17242.22 101
17243.46 123
17244.70 126
17245.94 124
17247.18 107
17248.42 127
17249.66 99
17250.90 125
17252.14 129
17253.39 120
17254.63 128
17255.87 117
17257.11 136
17258.35 134
17259.59 119
17260.83 119
17262.07 115
17263.31 129
17264.56 112
17265.80 125
17267.04 114
17268.28 123
17269.52 122
17270.76 111
17272.00 110
17273.25 101
17274.49 115
17275.73 111
17276.97 120
17278.21 109
17279.45 107
17280.70 113
17281.94 125
17283.18 119
17284.42 110
17285.66 127
17286.91 114
17288.15 125
17289.39 121
17290.63 110
17291.88 114
17293.12 123
17294.36 125
17295.60 118
17296.85 126
17298.09 116
17299.33 111
17300.57 102
17301.82 110
17303.06 101
17304.30 106
17305.54 123
17306.79 110
17308.03 123
17309.27 120
17310.52 122
17311.76 121
17313.00 109
17314.25 112
17315.49 121
17316.73 102
17317.97 122
17319.22 134
17320.46 109
17321.71 134
17322.95 127
17324.19 113
17325.44 127
17326.68 127
17327.92 108
17329.17 117
17330.41 123
17331.65 119
17332.90 123
17334.14 112
17335.39 115
17336.63 132
17337.87 118
17339.12 112
17340.36 134
17341.61 137
17342.85 122
17344.09 113
17345.34 135
17346.58 116
17347.83 114
17349.07 114
17350.32 110
17351.56 131
17352.80 122
17354.05 127
17355.29 135
17356.54 111
17357.78 124
17359.03 118
17360.27 129
17361.52 113
17362.76 110
17364.01 119
17365.25 104
17366.50 110
17367.74 117
17368.99 124
17370.23 127
17371.48 126
17372.72 133
17373.97 130
17375.21 118
17376.46 129
17377.70 123
17378.95 136
17380.19 120
17381.44 110
17382.69 121
17383.93 97
17385.18 124
17386.42 119
17387.67 112
17388.91 116
17390.16 111
17391.41 117
17392.65 127
17393.90 119
17395.14 117
17396.39 127
17397.64 132
17398.88 98
17400.13 111
17401.37 121
17402.62 128
17403.87 110
17405.11 137
17406.36 132
17407.61 138
17408.85 119
17410.10 124
17411.35 138
17412.59 128
17413.84 140
17415.09 122
17416.33 120
17417.58 112
17418.83 120
17420.07 122
17421.32 120
17422.57 120
17423.82 136
17425.06 130
17426.31 116
17427.56 110
17428.80 108
17430.05 126
17431.30 117
17432.55 108
17433.79 133
17435.04 126
17436.29 135
17437.54 113
17438.78 117
17440.03 104
17441.28 124
17442.53 124
17443.77 127
17445.02 118
17446.27 118
17447.52 138
17448.77 118
17450.01 120
17451.26 120
17452.51 136
17453.76 146
17455.01 117
17456.25 117
17457.50 122
17458.75 125
17460.00 125
17461.25 148
17462.50 126
17463.74 113
17464.99 150
17466.24 126
17467.49 117
17468.74 129
17469.99 134
17471.24 139
17472.49 119
17473.73 117
17474.98 131
17476.23 126
17477.48 116
17478.73 140
17479.98 136
17481.23 138
17482.48 143
17483.73 150
17484.98 147
17486.23 129
17487.47 126
17488.72 144
17489.97 141
17491.22 138
17492.47 117
17493.72 132
17494.97 143
17496.22 133
17497.47 128
17498.72 140
17499.97 123
17501.22 132
17502.47 146
17503.72 168
17504.97 138
17506.22 145
17507.47 151
17508.72 154
17509.97 140
17511.22 136
17512.47 137
17513.72 119
17514.97 133
17516.22 143
17517.47 147
17518.72 146
17519.97 153
17521.22 152
17522.47 148
17523.72 148
17524.98 142
17526.23 136
17527.48 149
17528.73 148
17529.98 152
17531.23 136
17532.48 147
17533.73 148
17534.98 159
17536.23 147
17537.48 152
17538.74 163
17539.99 161
17541.24 155
17542.49 159
17543.74 143
17544.99 163
17546.24 177
17547.50 147
17548.75 168
17550.00 168
17551.25 152
17552.50 148
17553.75 157
17555.01 176
17556.26 166
17557.51 170
17558.76 163
17560.01 166
17561.26 141
17562.52 170
17563.77 186
17565.02 155
17566.27 149
17567.53 160
17568.78 181
17570.03 168
17571.28 166
17572.53 158
17573.79 205
17575.04 177
17576.29 180
17577.54 190
17578.80 178
17580.05 190
17581.30 185
17582.56 166
17583.81 181
17585.06 171
17586.31 158
17587.57 197
17588.82 179
17590.07 172
17591.33 187
17592.58 201
17593.83 192
17595.08 195
17596.34 196
17597.59 199
17598.84 191
17600.10 186
17601.35 193
17602.61 192
17603.86 178
17605.11 192
17606.37 204
17607.62 214
17608.87 216
17610.13 195
17611.38 190
17612.63 185
17613.89 199
17615.14 194
17616.40 228
17617.65 219
17618.90 204
17620.16 194
17621.41 185
17622.67 204
17623.92 213
17625.17 221
17626.43 184
17627.68 188
17628.94 201
17630.19 230
17631.45 215
17632.70 208
17633.96 202
17635.21 210
17636.47 222
17637.72 201
17638.97 201
17640.23 198
17641.48 213
17642.74 213
17643.99 220
17645.25 188
17646.50 194
17647.76 207
17649.01 195
17650.27 195
17651.52 184
17652.78 195
17654.04 201
17655.29 196
17656.55 188
17657.80 198
17659.06 178
17660.31 186
17661.57 182
17662.82 169
17664.08 186
17665.33 187
17666.59 158
17667.85 164
17669.10 159
17670.36 162
17671.61 153
17672.87 174
17674.13 149
17675.38 169
17676.64 170
17677.89 185
17679.15 148
17680.41 179
17681.66 150
17682.92 150
17684.18 155
17685.43 135
17686.69 179
17687.95 145
17689.20 141
17690.46 148
17691.71 163
17692.97 154
17694.23 162
17695.49 142
17696.74 155
17698.00 139
17699.26 147
17700.51 144
17701.77 163
17703.03 160
17704.28 140
17705.54 148
17706.80 130
17708.06 160
17709.31 143
17710.57 150
17711.83 130
17713.08 139
17714.34 150
17715.60 172
17716.86 155
17718.11 149
17719.37 126
17720.63 139
17721.89 137
17723.15 126
17724.40 127
17725.66 155
17726.92 150
17728.18 146
17729.43 133
17730.69 129
17731.95 134
17733.21 145
17734.47 156
17735.73 130
17736.98 151
17738.24 126
17739.50 140
17740.76 158
17742.02 138
17743.28 149
17744.53 128
17745.79 137
17747.05 115
17748.31 143
17749.57 126
17750.83 137
17752.09 133
17753.34 141
17754.60 122
17755.86 140
17757.12 133
17758.38 147
17759.64 143
17760.90 143
17762.16 142
17763.42 142
17764.68 127
17765.94 137
17767.19 150
17768.45 125
17769.71 147
17770.97 128
17772.23 135
17773.49 122
17774.75 135
17776.01 141
17777.27 132
17778.53 142
17779.79 132
17781.05 128
17782.31 116
17783.57 126
17784.83 128
17786.09 143
17787.35 128
17788.61 148
17789.87 122
17791.13 142
17792.39 119
17793.65 124
17794.91 110
17796.17 131
17797.43 109
17798.69 131
17799.95 134
17801.21 112
17802.47 120
17803.73 127
17805.00 130
17806.26 130
17807.52 134
17808.78 113
17810.04 122
17811.30 123
17812.56 127
17813.82 103
17815.08 105
17816.34 121
17817.60 99
17818.87 115
17820.13 115
17821.39 114
17822.65 104
17823.91 113
17825.17 119
17826.43 113
17827.69 112
17828.96 111
17830.22 109
17831.48 123
17832.74 118
17834.00 111
17835.26 103
17836.53 115
17837.79 113
17839.05 113
17840.31 103
17841.57 118
17842.84 97
17844.10 95
17845.36 107
17846.62 114
17847.88 114
17849.15 121
17850.41 107
17851.67 106
17852.93 101
17854.20 105
17855.46 111
17856.72 108
17857.98 97
17859.25 111
17860.51 96
17861.77 115
17863.03 95
17864.30 115
17865.56 115
17866.82 107
17868.09 99
17869.35 111
17870.61 101
17871.87 96
17873.14 103
17874.40 116
17875.66 109
17876.93 96
17878.19 92
17879.45 114
17880.72 84
17881.98 99
17883.24 95
17884.51 110
17885.77 108
17887.03 107
17888.30 108
17889.56 100
17890.83 112
17892.09 103
17893.35 101
17894.62 92
17895.88 111
17897.14 115
17898.41 111
17899.67 102
17900.94 101
17902.20 103
17903.46 116
17904.73 108
17905.99 101
17907.26 106
17908.52 95
17909.79 106
17911.05 111
17912.32 86
17913.58 116
17914.84 118
17916.11 116
17917.37 98
17918.64 109
17919.90 107
17921.17 102
17922.43 103
17923.70 103
17924.96 101
17926.23 96
17927.49 84
17928.76 85
17930.02 104
17931.29 101
17932.55 93
17933.82 95
17935.08 106
17936.35 123
17937.61 94
17938.88 107
17940.14 103
17941.41 116
17942.68 105
17943.94 110
17945.21 107
17946.47 100
17947.74 96
17949.00 100
17950.27 100
17951.54 110
17952.80 104
17954.07 98
17955.33 99
17956.60 95
17957.87 115
17959.13 102
17960.40 107
17961.66 102
17962.93 90
17964.20 98
17965.46 84
17966.73 99
17968.00 97
17969.26 95
17970.53 85
17971.80 107
17973.06 97
17974.33 101
17975.60 99
17976.86 106
17978.13 92
17979.40 83
17980.66 116
17981.93 110
17983.20 85
17984.46 79
17985.73 86
17987.00 103
17988.26 102
17989.53 87
17990.80 104
17992.07 104
17993.33 103
17994.60 100
17995.87 116
17997.14 100
17998.40 118
17999.67 97
18000.94 105
18002.21 106
18003.47 91
18004.74 105
18006.01 94
18007.28 93
18008.55 80
18009.81 99
18011.08 90
18012.35 98
18013.62 94
18014.89 110
18016.15 88
18017.42 111
18018.69 100
18019.96 93
18021.23 109
18022.49 87
18023.76 95
18025.03 93
18026.30 106
18027.57 116
18028.84 109
18030.11 95
18031.37 95
18032.64 81
18033.91 110
18035.18 99
18036.45 99
18037.72 105
18038.99 98
18040.26 90
18041.53 110
18042.79 108
18044.06 112
18045.33 92
18046.60 95
18047.87 106
18049.14 95
18050.41 82
18051.68 89
18052.95 103
18054.22 84
18055.49 90
18056.76 94
18058.03 85
18059.30 96
18060.57 124
18061.84 104
18063.11 77
18064.38 110
18065.65 90
18066.92 106
18068.19 84
18069.46 88
18070.73 99
18072.00 96
18073.27 88
18074.54 86
18075.81 98
18077.08 85
18078.35 96
18079.62 90
18080.89 97
18082.16 107
18083.43 94
18084.70 98
18085.97 115
18087.24 91
18088.51 88
18089.78 112
18091.05 91
18092.32 98
18093.59 106
18094.87 101
18096.14 93
18097.41 90
18098.68 97
18099.95 87
18101.22 111
18102.49 88
18103.76 115
18105.03 116
18106.31 97
18107.58 92
18108.85 104
18110.12 102
18111.39 96
18112.66 96
18113.93 110
18115.21 103
18116.48 97
18117.75 99
18119.02 102
18120.29 104
18121.56 101
18122.84 91
18124.11 103
18125.38 93
18126.65 96
18127.92 111
18129.20 113
18130.47 100
18131.74 98
18133.01 91
18134.29 94
18135.56 88
18136.83 109
18138.10 93
18139.38 92
18140.65 101
18141.92 108
18143.19 104
18144.47 88
18145.74 98
18147.01 92
18148.28 93
18149.56 87
18150.83 100
18152.10 91
18153.38 99
18154.65 101
18155.92 104
18157.19 103
18158.47 91
18159.74 98
18161.01 94
18162.29 82
18163.56 95
18164.83 97
18166.11 111
18167.38 95
18168.65 81
18169.93 98
18171.20 106
18172.48 108
18173.75 95
18175.02 98
18176.30 91
18177.57 94
18178.84 92
18180.12 98
18181.39 99
18182.67 106
18183.94 107
18185.21 106
18186.49 97
18187.76 107
18189.04 99
18190.31 97
18191.59 108
18192.86 88
18194.13 85
18195.41 90
18196.68 91
18197.96 85
18199.23 85
18200.51 98
18201.78 87
18203.06 88
18204.33 86
18205.61 80
18206.88 96
18208.16 91
18209.43 98
18210.71 89
18211.98 116
18213.26 109
18214.53 92
18215.81 100
18217.08 86
18218.36 104
18219.63 103
18220.91 95
18222.18 95
18223.46 105
18224.73 98
18226.01 84
18227.28 103
18228.56 88
18229.84 90
18231.11 111
18232.39 109
18233.66 97
18234.94 78
18236.21 104
18237.49 104
18238.77 86
18240.04 97
18241.32 99
18242.59 104
18243.87 88
18245.15 106
18246.42 93
18247.70 104
18248.98 99
18250.25 115
18251.53 111
18252.81 103
18254.08 105
18255.36 87
18256.63 99
18257.91 97
18259.19 84
18260.46 105
18261.74 95
18263.02 85
18264.30 90
18265.57 89
18266.85 107
18268.13 106
18269.40 118
18270.68 111
18271.96 100
18273.23 94
18274.51 92
18275.79 85
18277.07 88
18278.34 97
18279.62 96
18280.90 89
18282.18 101
18283.45 96
18284.73 96
18286.01 73
18287.29 98
18288.56 95
18289.84 85
18291.12 77
18292.40 92
18293.68 105
18294.95 90
18296.23 106
18297.51 103
18298.79 99
18300.07 106
18301.34 102
18302.62 94
18303.90 89
18305.18 97
18306.46 98
18307.74 114
18309.01 109
18310.29 98
18311.57 101
18312.85 91
18314.13 82
18315.41 100
18316.69 107
18317.96 108
18319.24 102
18320.52 104
18321.80 93
18323.08 87
18324.36 98
18325.64 102
18326.92 96
18328.20 91
18329.47 105
18330.75 87
18332.03 105
18333.31 95
18334.59 87
18335.87 104
18337.15 114
18338.43 104
18339.71 98
18340.99 121
18342.27 81
18343.55 92
18344.83 92
18346.11 102
18347.39 98
18348.67 90
18349.95 99
18351.23 100
18352.51 107
18353.79 110
18355.07 101
18356.35 93
18357.63 95
18358.91 103
18360.19 113
18361.47 95
18362.75 91
18364.03 103
18365.31 105
18366.59 100
18367.87 96
18369.15 95
18370.43 106
18371.71 76
18372.99 87
18374.27 91
18375.55 92
18376.83 95
18378.12 87
18379.40 112
18380.68 101
18381.96 103
18383.24 81
18384.52 117
18385.80 102
18387.08 90
18388.36 93
18389.65 105
18390.93 92
18392.21 94
18393.49 104
18394.77 92
18396.05 96
18397.33 100
18398.62 101
18399.90 94
18401.18 103
18402.46 95
18403.74 93
18405.02 89
18406.31 82
18407.59 82
18408.87 85
18410.15 91
18411.43 81
18412.72 72
18414.00 107
18415.28 86
18416.56 83
18417.84 97
18419.13 91
18420.41 91
18421.69 104
18422.97 101
18424.26 85
18425.54 101
18426.82 105
18428.10 117
18429.39 85
18430.67 99
18431.95 84
18433.23 94
18434.52 96
18435.80 97
18437.08 91
18438.37 93
18439.65 84
18440.93 78
18442.22 94
18443.50 95
18444.78 93
18446.06 97
18447.35 100
18448.63 90
18449.91 106
18451.20 86
18452.48 96
18453.76 97
18455.05 91
18456.33 104
18457.62 88
18458.90 83
18460.18 82
18461.47 98
18462.75 92
18464.03 85
18465.32 80
18466.60 97
18467.89 82
18469.17 86
18470.45 94
18471.74 100
18473.02 98
18474.31 96
18475.59 89
18476.88 84
18478.16 84
18479.44 81
18480.73 97
18482.01 90
18483.30 80
18484.58 87
18485.87 104
18487.15 86
18488.44 96
18489.72 87
18491.01 98
18492.29 102
18493.58 110
18494.86 87
18496.15 72
18497.43 95
18498.72 96
18500.00 87
18501.29 95
18502.57 89
18503.86 93
18505.14 96
18506.43 87
18507.71 96
18509.00 88
18510.28 112
18511.57 102
18512.85 86
18514.14 99
18515.42 98
18516.71 91
18518.00 94
18519.28 89
18520.57 96
18521.85 100
18523.14 89
18524.43 97
18525.71 94
18527.00 95
18528.28 90
18529.57 95
18530.86 92
18532.14 82
18533.43 98
18534.71 97
18536.00 95
18537.29 105
18538.57 97
18539.86 94
18541.15 98
18542.43 84
18543.72 111
18545.01 94
18546.29 112
18547.58 91
18548.87 88
18550.15 78
18551.44 91
18552.73 86
18554.01 94
18555.30 80
18556.59 102
18557.88 91
18559.16 95
18560.45 99
18561.74 92
18563.02 99
18564.31 97
18565.60 105
18566.89 95
18568.17 87
18569.46 102
18570.75 111
18572.04 108
18573.32 98
18574.61 93
18575.90 91
18577.19 96
18578.48 91
18579.76 90
18581.05 106
18582.34 111
18583.63 102
18584.92 118
18586.20 97
18587.49 108
18588.78 94
18590.07 112
18591.36 96
18592.64 111
18593.93 87
18595.22 80
18596.51 105
18597.80 90
18599.09 107
18600.38 91
18601.66 120
18602.95 84
18604.24 103
18605.53 98
18606.82 99
18608.11 88
18609.40 105
18610.69 95
18611.98 107
18613.26 114
18614.55 104
18615.84 80
18617.13 102
18618.42 108
18619.71 89
18621.00 103
18622.29 97
18623.58 104
18624.87 96
18626.16 102
18627.45 90
18628.74 100
18630.03 99
18631.32 105
18632.61 100
18633.89 96
18635.18 99
18636.47 86
18637.76 96
18639.05 84
18640.34 104
18641.63 90
18642.92 93
18644.21 86
18645.50 94
18646.79 107
18648.09 89
18649.38 94
18650.67 76
18651.96 76
18653.25 82
18654.54 103
18655.83 88
18657.12 85
18658.41 85
18659.70 103
18660.99 100
18662.28 107
18663.57 91
18664.86 104
18666.15 84
18667.44 95
18668.74 101
18670.03 102
18671.32 86
18672.61 88
18673.90 94
18675.19 95
18676.48 103
18677.77 96
18679.06 84
18680.36 82
18681.65 89
18682.94 102
18684.23 81
18685.52 77
18686.81 105
18688.11 82
18689.40 81
18690.69 67
18691.98 90
18693.27 83
18694.56 82
18695.86 79
18697.15 78
18698.44 82
18699.73 100
18701.02 102
18702.32 84
18703.61 82
18704.90 85
18706.19 95
18707.48 78
18708.78 77
18710.07 78
18711.36 87
18712.65 92
18713.95 88
18715.24 69
18716.53 77
18717.83 93
18719.12 79
18720.41 91
18721.70 76
18723.00 93
18724.29 85
18725.58 95
18726.87 73
18728.17 87
18729.46 71
18730.75 87
18732.05 69
18733.34 82
18734.63 75
18735.93 96
18737.22 85
18738.51 91
18739.81 72
18741.10 92
18742.39 85
18743.69 86
18744.98 87
18746.27 90
18747.57 98
18748.86 89
18750.16 95
18751.45 80
18752.74 91
18754.04 84
18755.33 82
18756.63 82
18757.92 80
18759.21 84
18760.51 73
18761.80 83
18763.10 84
18764.39 96
18765.69 86
18766.98 101
18768.27 77
18769.57 84
18770.86 75
18772.16 84
18773.45 86
18774.75 75
18776.04 78
18777.34 68
18778.63 81
18779.93 88
18781.22 88
18782.52 90
18783.81 92
18785.11 71
18786.40 86
18787.70 80
18788.99 86
18790.29 73
18791.58 77
18792.88 77
18794.17 94
18795.47 83
18796.76 89
18798.06 84
18799.35 79
18800.65 80
18801.94 82
18803.24 91
18804.54 77
18805.83 84
18807.13 76
18808.42 85
18809.72 72
18811.01 90
18812.31 96
18813.61 79
18814.90 72
18816.20 75
18817.49 86
18818.79 76
18820.09 79
18821.38 80
18822.68 80
18823.98 81
18825.27 103
18826.57 75
18827.87 77
18829.16 79
18830.46 78
18831.75 81
18833.05 68
18834.35 77
18835.64 91
18836.94 68
18838.24 73
18839.54 75
18840.83 73
18842.13 84
18843.43 74
18844.72 90
18846.02 74
18847.32 85
18848.61 76
18849.91 83
18851.21 84
18852.51 88
18853.80 70
18855.10 71
18856.40 71
18857.70 72
18858.99 91
18860.29 72
18861.59 82
18862.89 65
18864.18 77
18865.48 72
18866.78 75
18868.08 77
18869.38 84
18870.67 84
18871.97 68
18873.27 78
18874.57 72
18875.87 70
18877.16 84
18878.46 81
18879.76 71
18881.06 88
18882.36 101
18883.66 80
18884.95 72
18886.25 81
18887.55 88
18888.85 89
18890.15 73
18891.45 82
18892.75 75
18894.04 73
18895.34 75
18896.64 75
18897.94 72
18899.24 79
18900.54 99
18901.84 90
18903.14 81
18904.44 73
18905.74 79
18907.03 75
18908.33 74
18909.63 87
18910.93 95
18912.23 95
18913.53 84
18914.83 84
18916.13 98
18917.43 74
18918.73 69
18920.03 73
18921.33 85
18922.63 79
18923.93 83
18925.23 81
18926.53 72
18927.83 72
18929.13 95
18930.43 78
18931.73 78
18933.03 85
18934.33 82
18935.63 88
18936.93 85
18938.23 79
18939.53 77
18940.83 87
18942.13 73
18943.43 79
18944.73 69
18946.03 73
18947.33 76
18948.63 86
18949.93 77
18951.23 76
18952.53 80
18953.84 78
18955.14 70
18956.44 74
18957.74 90
18959.04 87
18960.34 80
18961.64 68
18962.94 76
18964.24 92
18965.54 74
18966.85 78
18968.15 82
18969.45 91
18970.75 70
18972.05 75
18973.35 72
18974.65 78
18975.96 87
18977.26 71
18978.56 80
18979.86 81
18981.16 78
18982.46 86
18983.77 83
18985.07 73
18986.37 85
18987.67 68
18988.97 79
18990.28 71
18991.58 64
18992.88 82
18994.18 75
18995.49 70
18996.79 78
18998.09 78
18999.39 78
19000.69 86
19002.00 70
19003.30 80
19004.60 74
19005.90 73
19007.21 71
19008.51 77
19009.81 65
19011.12 61
19012.42 84
19013.72 68
19015.02 88
19016.33 91
19017.63 94
19018.93 81
19020.24 83
19021.54 97
19022.84 74
19024.15 76
19025.45 80
19026.75 84
19028.06 76
19029.36 77
19030.66 73
19031.97 75
19033.27 69
19034.57 77
19035.88 76
19037.18 82
19038.48 78
19039.79 87
19041.09 87
19042.40 73
19043.70 87
19045.00 77
19046.31 89
19047.61 68
19048.92 71
19050.22 72
19051.52 90
19052.83 79
19054.13 77
19055.44 84
19056.74 96
19058.05 93
19059.35 83
19060.65 83
19061.96 78
19063.26 80
19064.57 85
19065.87 81
19067.18 75
19068.48 91
19069.79 81
19071.09 93
19072.40 76
19073.70 69
19075.01 85
19076.31 79
19077.62 78
19078.92 72
19080.23 79
19081.53 89
19082.84 77
19084.14 78
19085.45 83
19086.75 83
19088.06 77
19089.36 87
19090.67 75
19091.98 73
19093.28 68
19094.59 78
19095.89 78
19097.20 83
19098.50 98
19099.81 84
19101.12 76
19102.42 82
19103.73 81
19105.03 74
19106.34 88
19107.65 79
19108.95 75
19110.26 70
19111.56 83
19112.87 74
19114.18 82
19115.48 68
19116.79 72
19118.10 83
19119.40 79
19120.71 74
19122.02 82
19123.32 85
19124.63 93
19125.94 80
19127.24 75
19128.55 80
19129.86 72
19131.16 80
19132.47 53
19133.78 66
19135.08 94
19136.39 76
19137.70 82
19139.01 82
19140.31 87
19141.62 77
19142.93 76
19144.23 86
19145.54 78
19146.85 75
19148.16 75
19149.46 71
19150.77 77
19152.08 75
19153.39 77
19154.69 88
19156.00 84
19157.31 76
19158.62 70
19159.93 75
19161.23 78
19162.54 78
19163.85 85
19165.16 83
19166.47 78
19167.77 81
19169.08 72
19170.39 71
19171.70 89
19173.01 91
19174.32 80
19175.62 79
19176.93 86
19178.24 79
19179.55 77
19180.86 88
19182.17 80
19183.48 98
19184.78 70
19186.09 78
19187.40 91
19188.71 86
19190.02 73
19191.33 74
19192.64 87
19193.95 80
19195.26 63
19196.56 73
19197.87 76
19199.18 89
19200.49 79
19201.80 86
19203.11 83
19204.42 66
19205.73 67
19207.04 76
19208.35 80
19209.66 74
19210.97 82
19212.28 74
19213.59 74
19214.90 64
19216.21 76
19217.52 89
19218.83 83
19220.14 76
19221.45 79
19222.76 73
19224.07 84
19225.38 62
19226.69 82
19228.00 93
19229.31 65
19230.62 85
19231.93 93
19233.24 78
19234.55 68
19235.86 79
19237.17 78
19238.48 68
19239.79 80
19241.10 72
19242.41 80
19243.72 89
19245.03 75
19246.35 89
19247.66 79
19248.97 86
19250.28 76
19251.59 86
19252.90 88
19254.21 94
19255.52 96
19256.83 76
19258.14 80
19259.46 70
19260.77 79
19262.08 81
19263.39 74
19264.70 77
19266.01 77
19267.32 85
19268.64 84
19269.95 72
19271.26 64
19272.57 75
19273.88 80
19275.20 84
19276.51 88
19277.82 79
19279.13 72
19280.44 82
19281.75 80
19283.07 60
19284.38 80
19285.69 86
19287.00 65
19288.32 70
19289.63 82
19290.94 82
19292.25 78
19293.57 69
19294.88 72
19296.19 62
19297.50 65
19298.82 80
19300.13 72
19301.44 73
19302.75 84
19304.07 70
19305.38 78
19306.69 74
19308.01 74
19309.32 78
19310.63 76
19311.94 80
19313.26 71
19314.57 74
19315.88 73
19317.20 79
19318.51 59
19319.82 86
19321.14 69
19322.45 76
19323.76 73
19325.08 74
19326.39 64
19327.70 74
19329.02 69
19330.33 73
19331.65 76
19332.96 71
19334.27 89
19335.59 70
19336.90 82
19338.22 81
19339.53 78
19340.84 70
19342.16 84
19343.47 80
19344.79 82
19346.10 70
19347.41 78
19348.73 93
19350.04 88
19351.36 71
19352.67 76
19353.99 74
19355.30 66
19356.62 80
19357.93 73
19359.25 78
19360.56 73
19361.87 68
19363.19 76
19364.50 74
19365.82 72
19367.13 80
19368.45 65
19369.76 72
19371.08 79
19372.39 76
19373.71 90
19375.02 64
19376.34 84
19377.66 81
19378.97 92
19380.29 74
19381.60 89
19382.92 81
19384.23 67
19385.55 77
19386.86 67
19388.18 77
19389.50 88
19390.81 78
19392.13 86
19393.44 71
19394.76 77
19396.07 77
19397.39 77
19398.71 87
19400.02 63
19401.34 87
19402.65 78
19403.97 72
19405.29 81
19406.60 78
19407.92 84
19409.24 77
19410.55 82
19411.87 72
19413.19 84
19414.50 93
19415.82 82
19417.14 79
19418.45 73
19419.77 70
19421.09 90
19422.40 74
19423.72 82
19425.04 84
19426.35 79
19427.67 60
19428.99 76
19430.30 81
19431.62 91
19432.94 93
19434.26 63
19435.57 70
19436.89 62
19438.21 68
19439.53 69
19440.84 88
19442.16 62
19443.48 70
19444.80 76
19446.11 80
19447.43 60
19448.75 78
19450.07 84
19451.38 73
19452.70 71
19454.02 68
19455.34 74
19456.66 78
19457.97 65
19459.29 62
19460.61 88
19461.93 70
19463.25 85
19464.57 74
19465.88 88
19467.20 72
19468.52 74
19469.84 81
19471.16 75
19472.48 70
19473.79 81
19475.11 72
19476.43 75
19477.75 73
19479.07 61
19480.39 85
19481.71 72
19483.03 71
19484.34 74
19485.66 88
19486.98 66
19488.30 69
19489.62 65
19490.94 71
19492.26 77
19493.58 77
19494.90 82
19496.22 60
19497.54 59
19498.86 74
19500.18 84
19501.50 61
19502.81 89
19504.13 71
19505.45 81
19506.77 76
19508.09 81
19509.41 86
19510.73 80
19512.05 86
19513.37 63
19514.69 91
19516.01 68
19517.33 68
19518.65 73
19519.97 79
19521.29 82
19522.61 76
19523.93 62
19525.25 74
19526.57 75
19527.89 78
19529.22 78
19530.54 86
19531.86 86
19533.18 77
19534.50 82
19535.82 76
19537.14 57
19538.46 62
19539.78 97
19541.10 69
19542.42 69
19543.74 74
19545.06 71
19546.39 73
19547.71 97
19549.03 67
19550.35 73
19551.67 70
19552.99 81
19554.31 64
19555.63 70
19556.96 89
19558.28 81
19559.60 69
19560.92 65
19562.24 72
19563.56 64
19564.88 69
19566.21 58
19567.53 86
19568.85 81
19570.17 76
19571.49 96
19572.82 73
19574.14 61
19575.46 73
19576.78 81
19578.10 54
19579.43 65
19580.75 59
19582.07 80
19583.39 62
19584.72 54
19586.04 61
19587.36 76
19588.68 73
19590.01 66
19591.33 92
19592.65 70
19593.97 66
19595.30 70
19596.62 74
19597.94 64
19599.26 74
19600.59 86
19601.91 72
19603.23 81
19604.56 69
19605.88 74
19607.20 69
19608.53 84
19609.85 75
19611.17 81
19612.49 60
19613.82 71
19615.14 65
19616.47 69
19617.79 64
19619.11 94
19620.44 71
19621.76 81
19623.08 87
19624.41 68
19625.73 74
19627.05 71
19628.38 74
19629.70 61
19631.03 75
19632.35 63
19633.67 76
19635.00 73
19636.32 75
19637.65 63
19638.97 74
19640.29 83
19641.62 84
19642.94 61
19644.27 59
19645.59 79
19646.92 88
19648.24 73
19649.57 74
19650.89 80
19652.21 80
19653.54 77
19654.86 66
19656.19 85
19657.51 78
19658.84 87
19660.16 80
19661.49 82
19662.81 73
19664.14 84
19665.46 75
19666.79 70
19668.11 79
19669.44 79
19670.76 91
19672.09 89
19673.41 84
19674.74 80
19676.07 82
19677.39 68
19678.72 83
19680.04 73
19681.37 73
19682.69 80
19684.02 82
19685.34 69
19686.67 70
19688.00 84
19689.32 82
19690.65 80
19691.97 80
19693.30 65
19694.63 74
19695.95 78
19697.28 77
19698.60 84
19699.93 79
19701.26 81
19702.58 75
19703.91 65
19705.24 70
19706.56 75
19707.89 90
19709.22 76
19710.54 66
19711.87 88
19713.20 83
19714.52 79
19715.85 67
19717.18 77
19718.50 86
19719.83 73
19721.16 61
19722.48 90
19723.81 83
19725.14 72
19726.47 79
19727.79 88
19729.12 77
19730.45 83
19731.77 75
19733.10 68
19734.43 65
19735.76 72
19737.08 79
19738.41 92
19739.74 67
19741.07 88
19742.39 88
19743.72 78
19745.05 71
19746.38 65
19747.71 87
19749.03 71
19750.36 81
19751.69 73
19753.02 81
19754.35 87
19755.67 71
19757.00 72
19758.33 78
19759.66 87
19760.99 70
19762.31 75
19763.64 76
19764.97 82
19766.30 74
19767.63 81
19768.96 75
19770.29 83
19771.61 83
19772.94 82
19774.27 85
19775.60 78
19776.93 79
19778.26 82
19779.59 75
19780.92 72
19782.25 90
19783.57 66
19784.90 66
19786.23 70
19787.56 94
19788.89 69
19790.22 79
19791.55 76
19792.88 63
19794.21 70
19795.54 73
19796.87 66
19798.20 75
19799.53 80
19800.86 73
19802.19 80
19803.52 73
19804.85 75
19806.18 71
19807.50 81
19808.83 74
19810.16 75
19811.49 73
19812.82 65
19814.15 86
19815.49 88
19816.82 77
19818.15 73
19819.48 78
19820.81 75
19822.14 82
19823.47 74
19824.80 63
19826.13 75
19827.46 73
19828.79 74
19830.12 58
19831.45 71
19832.78 72
19834.11 75
19835.44 79
19836.77 61
19838.10 71
19839.44 96
19840.77 72
19842.10 70
19843.43 66
19844.76 68
19846.09 93
19847.42 83
19848.75 70
19850.08 75
19851.42 78
19852.75 71
19854.08 73
19855.41 81
19856.74 69
19858.07 87
19859.40 71
19860.74 87
19862.07 68
19863.40 89
19864.73 67
19866.06 72
19867.40 90
19868.73 82
19870.06 82
19871.39 82
19872.72 66
19874.06 76
19875.39 82
19876.72 84
19878.05 85
19879.38 80
19880.72 75
19882.05 92
19883.38 82
19884.71 74
19886.05 85
19887.38 101
19888.71 61
19890.04 71
19891.38 78
19892.71 82
19894.04 81
19895.38 82
19896.71 83
19898.04 70
19899.37 76
19900.71 88
19902.04 73
19903.37 69
19904.71 71
19906.04 79
19907.37 84
19908.71 69
19910.04 78
19911.37 74
19912.71 77
19914.04 64
19915.37 81
19916.71 76
19918.04 87
19919.37 79
19920.71 67
19922.04 69
19923.37 74
19924.71 92
19926.04 87
19927.38 74
19928.71 73
19930.04 79
19931.38 65
19932.71 83
19934.05 66
19935.38 75
19936.71 63
19938.05 73
19939.38 79
19940.72 69
19942.05 72
19943.39 74
19944.72 80
19946.06 69
19947.39 74
19948.72 71
19950.06 85
19951.39 76
19952.73 71
19954.06 75
19955.40 72
19956.73 66
19958.07 91
19959.40 80
19960.74 80
19962.07 67
19963.41 68
19964.74 78
19966.08 62
19967.41 78
19968.75 75
19970.08 81
19971.42 74
19972.76 70
19974.09 78
19975.43 86
19976.76 70
19978.10 76
19979.43 96
19980.77 87
19982.10 71
19983.44 80
19984.78 69
19986.11 82
19987.45 71
19988.78 65
19990.12 94
19991.46 83
19992.79 84
19994.13 63
19995.46 96
19996.80 68
19998.14 88
19999.47 81
20000.81 79
20002.15 60
20003.48 93
20004.82 85
20006.16 92
20007.49 71
20008.83 71
20010.17 91
20011.50 85
20012.84 93
20014.18 86
20015.51 84
20016.85 75
20018.19 91
20019.52 74
20020.86 87
20022.20 93
20023.53 87
20024.87 80
20026.21 72
20027.55 89
20028.88 69
20030.22 96
20031.56 80
20032.90 75
20034.23 81
20035.57 102
20036.91 87
20038.25 90
20039.58 84
20040.92 82
20042.26 78
20043.60 79
20044.93 80
20046.27 83
20047.61 80
20048.95 73
20050.29 75
20051.62 78
20052.96 79
20054.30 87
20055.64 73
20056.98 72
20058.32 81
20059.65 80
20060.99 80
20062.33 69
20063.67 83
20065.01 84
20066.35 74
20067.68 76
20069.02 88
20070.36 85
20071.70 91
20073.04 76
20074.38 76
20075.72 79
20077.06 69
20078.40 89
20079.73 87
20081.07 69
20082.41 73
20083.75 82
20085.09 88
20086.43 84
20087.77 80
20089.11 82
20090.45 81
20091.79 73
20093.13 88
20094.47 84
20095.81 75
20097.15 81
20098.48 80
20099.82 78
20101.16 78
20102.50 53
20103.84 62
20105.18 85
20106.52 84
20107.86 64
20109.20 87
20110.54 72
20111.88 73
20113.22 69
20114.56 73
20115.90 90
20117.24 61
20118.58 76
20119.93 65
20121.27 81
20122.61 77
20123.95 86
20125.29 71
20126.63 65
20127.97 69
20129.31 79
20130.65 72
20131.99 79
20133.33 80
20134.67 75
20136.01 72
20137.35 69
20138.69 71
