# Supplementary material for: MALDI-TOF MS typing enables the classification of brewing yeasts of the genus Saccharomyces to major beer styles
Source: PLoS One. 2017 Aug 9;12(8):e0181694. doi: 10.1371/journal.pone.0181694 (PMC5549903; doi:10.1371/journal.pone.0181694)
Supplement: S6 File — The directory includes 90 raw files and was zipped to “.zip”; the folder has three strains with 30 spectra per strain; S1 Text explains the raw files with an example and Table 1 represents the yeast strains used within the experiment. (ZIP) [file pone.0181694.s009.zip › 16-18/30276-3478-Lag-Lag-Lag-YPG-18h-E-E_2016-09-21_3_0_A1_1.dat]

1999.90 947
2000.32 879
2000.75 969
2001.17 1005
2001.59 991
2002.01 994
2002.43 950
2002.86 919
2003.28 912
2003.70 957
2004.12 1002
2004.54 952
2004.97 890
2005.39 939
2005.81 952
2006.23 1021
2006.66 974
2007.08 969
2007.50 946
2007.92 963
2008.35 911
2008.77 944
2009.19 1006
2009.61 993
2010.04 1044
2010.46 995
2010.88 970
2011.31 976
2011.73 982
2012.15 973
2012.57 976
2013.00 940
2013.42 965
2013.84 991
2014.27 995
2014.69 963
2015.11 952
2015.54 976
2015.96 994
2016.38 1061
2016.81 1010
2017.23 1034
2017.65 1081
2018.08 1027
2018.50 1099
2018.93 1068
2019.35 1076
2019.77 1096
2020.20 1017
2020.62 1030
2021.04 993
2021.47 938
2021.89 1017
2022.32 954
2022.74 908
2023.17 991
2023.59 908
2024.01 914
2024.44 915
2024.86 951
2025.29 983
2025.71 1011
2026.14 925
2026.56 912
2026.98 976
2027.41 1053
2027.83 949
2028.26 978
2028.68 933
2029.11 952
2029.53 958
2029.96 964
2030.38 900
2030.81 921
2031.23 863
2031.66 871
2032.08 834
2032.51 881
2032.93 978
2033.36 986
2033.78 940
2034.21 888
2034.63 925
2035.06 872
2035.49 939
2035.91 984
2036.34 941
2036.76 932
2037.19 936
2037.61 883
2038.04 948
2038.47 918
2038.89 932
2039.32 931
2039.74 931
2040.17 843
2040.59 877
2041.02 913
2041.45 977
2041.87 908
2042.30 896
2042.73 942
2043.15 963
2043.58 839
2044.00 855
2044.43 904
2044.86 926
2045.28 966
2045.71 943
2046.14 990
2046.56 939
2046.99 1056
2047.42 973
2047.84 958
2048.27 933
2048.70 893
2049.12 936
2049.55 870
2049.98 946
2050.40 952
2050.83 1026
2051.26 999
2051.69 976
2052.11 975
2052.54 997
2052.97 978
2053.40 914
2053.82 916
2054.25 925
2054.68 917
2055.10 859
2055.53 872
2055.96 922
2056.39 956
2056.82 890
2057.24 933
2057.67 935
2058.10 979
2058.53 907
2058.95 901
2059.38 919
2059.81 922
2060.24 1008
2060.67 938
2061.09 950
2061.52 981
2061.95 1028
2062.38 1023
2062.81 1014
2063.24 1063
2063.66 1050
2064.09 1057
2064.52 1035
2064.95 1053
2065.38 1014
2065.81 1050
2066.24 901
2066.66 892
2067.09 954
2067.52 889
2067.95 913
2068.38 945
2068.81 926
2069.24 952
2069.67 969
2070.10 876
2070.52 835
2070.95 919
2071.38 929
2071.81 955
2072.24 973
2072.67 950
2073.10 978
2073.53 978
2073.96 932
2074.39 1033
2074.82 961
2075.25 944
2075.68 984
2076.11 1041
2076.54 958
2076.97 946
2077.40 1029
2077.83 993
2078.26 999
2078.69 971
2079.12 950
2079.55 958
2079.98 959
2080.41 911
2080.84 951
2081.27 957
2081.70 983
2082.13 925
2082.56 858
2082.99 881
2083.42 942
2083.85 951
2084.28 982
2084.71 944
2085.14 867
2085.57 873
2086.00 941
2086.43 996
2086.86 922
2087.29 914
2087.73 918
2088.16 1002
2088.59 1033
2089.02 983
2089.45 996
2089.88 936
2090.31 947
2090.74 1035
2091.17 978
2091.61 956
2092.04 982
2092.47 1008
2092.90 985
2093.33 971
2093.76 963
2094.19 971
2094.63 972
2095.06 973
2095.49 1033
2095.92 979
2096.35 958
2096.78 953
2097.22 931
2097.65 923
2098.08 930
2098.51 925
2098.94 891
2099.38 963
2099.81 953
2100.24 895
2100.67 876
2101.11 895
2101.54 951
2101.97 914
2102.40 986
2102.83 930
2103.27 888
2103.70 932
2104.13 988
2104.56 965
2105.00 918
2105.43 976
2105.86 988
2106.30 1008
2106.73 990
2107.16 987
2107.59 1022
2108.03 977
2108.46 985
2108.89 978
2109.33 1017
2109.76 991
2110.19 962
2110.63 973
2111.06 1018
2111.49 1056
2111.93 986
2112.36 958
2112.79 938
2113.23 960
2113.66 989
2114.09 1013
2114.53 1005
2114.96 955
2115.40 933
2115.83 976
2116.26 998
2116.70 992
2117.13 980
2117.56 977
2118.00 925
2118.43 953
2118.87 930
2119.30 911
2119.73 935
2120.17 965
2120.60 971
2121.04 1014
2121.47 1044
2121.91 989
2122.34 1010
2122.78 1020
2123.21 917
2123.64 983
2124.08 928
2124.51 958
2124.95 1020
2125.38 1046
2125.82 1049
2126.25 1054
2126.69 1126
2127.12 1122
2127.56 1157
2127.99 1157
2128.43 1133
2128.86 1124
2129.30 1106
2129.73 1072
2130.17 1067
2130.60 1102
2131.04 1117
2131.47 1058
2131.91 1010
2132.35 1020
2132.78 1049
2133.22 1010
2133.65 1040
2134.09 1023
2134.52 1020
2134.96 1001
2135.40 1019
2135.83 936
2136.27 962
2136.70 1013
2137.14 974
2137.57 993
2138.01 986
2138.45 985
2138.88 975
2139.32 940
2139.76 980
2140.19 949
2140.63 953
2141.06 936
2141.50 945
2141.94 1007
2142.37 1018
2142.81 1101
2143.25 1062
2143.68 1033
2144.12 1084
2144.56 1121
2144.99 1108
2145.43 1063
2145.87 1113
2146.30 1149
2146.74 1183
2147.18 1116
2147.62 1149
2148.05 1155
2148.49 1215
2148.93 1234
2149.36 1251
2149.80 1288
2150.24 1270
2150.68 1303
2151.11 1244
2151.55 1247
2151.99 1197
2152.43 1111
2152.86 1136
2153.30 1202
2153.74 1196
2154.18 1069
2154.61 1078
2155.05 1082
2155.49 1017
2155.93 1029
2156.37 1048
2156.80 1050
2157.24 1096
2157.68 1135
2158.12 1100
2158.56 1128
2158.99 1166
2159.43 1172
2159.87 1273
2160.31 1212
2160.75 1210
2161.19 1314
2161.62 1383
2162.06 1402
2162.50 1410
2162.94 1348
2163.38 1368
2163.82 1434
2164.26 1293
2164.69 1267
2165.13 1226
2165.57 1240
2166.01 1223
2166.45 1182
2166.89 1131
2167.33 1123
2167.77 1101
2168.21 1179
2168.65 1156
2169.08 1067
2169.52 1085
2169.96 1199
2170.40 1169
2170.84 1097
2171.28 1155
2171.72 1164
2172.16 1187
2172.60 1211
2173.04 1197
2173.48 1220
2173.92 1239
2174.36 1192
2174.80 1147
2175.24 1201
2175.68 1207
2176.12 1196
2176.56 1213
2177.00 1234
2177.44 1249
2177.88 1234
2178.32 1297
2178.76 1254
2179.20 1217
2179.64 1281
2180.08 1250
2180.52 1307
2180.96 1251
2181.40 1237
2181.84 1256
2182.28 1162
2182.72 1232
2183.16 1232
2183.60 1232
2184.04 1228
2184.48 1172
2184.93 1137
2185.37 1173
2185.81 1231
2186.25 1224
2186.69 1250
2187.13 1223
2187.57 1217
2188.01 1276
2188.45 1240
2188.89 1207
2189.34 1282
2189.78 1325
2190.22 1279
2190.66 1253
2191.10 1195
2191.54 1292
2191.98 1259
2192.43 1211
2192.87 1175
2193.31 1189
2193.75 1215
2194.19 1234
2194.63 1174
2195.08 1167
2195.52 1266
2195.96 1291
2196.40 1253
2196.84 1246
2197.29 1264
2197.73 1265
2198.17 1207
2198.61 1238
2199.06 1175
2199.50 1106
2199.94 1122
2200.38 1145
2200.82 1089
2201.27 1135
2201.71 1133
2202.15 1158
2202.59 1111
2203.04 1112
2203.48 1120
2203.92 1192
2204.37 1199
2204.81 1181
2205.25 1266
2205.69 1313
2206.14 1266
2206.58 1241
2207.02 1292
2207.47 1319
2207.91 1300
2208.35 1342
2208.80 1319
2209.24 1345
2209.68 1371
2210.13 1393
2210.57 1385
2211.01 1376
2211.46 1423
2211.90 1400
2212.34 1325
2212.79 1378
2213.23 1276
2213.67 1244
2214.12 1273
2214.56 1192
2215.01 1189
2215.45 1140
2215.89 1183
2216.34 1172
2216.78 1143
2217.23 1127
2217.67 1218
2218.11 1174
2218.56 1126
2219.00 1168
2219.45 1065
2219.89 1120
2220.34 1152
2220.78 1162
2221.22 1201
2221.67 1137
2222.11 1139
2222.56 1173
2223.00 1259
2223.45 1194
2223.89 1280
2224.34 1276
2224.78 1327
2225.23 1319
2225.67 1387
2226.12 1462
2226.56 1338
2227.01 1257
2227.45 1358
2227.90 1363
2228.34 1294
2228.79 1387
2229.23 1347
2229.68 1350
2230.12 1330
2230.57 1296
2231.01 1277
2231.46 1285
2231.90 1227
2232.35 1197
2232.80 1207
2233.24 1208
2233.69 1222
2234.13 1258
2234.58 1308
2235.02 1216
2235.47 1149
2235.92 1192
2236.36 1220
2236.81 1167
2237.25 1270
2237.70 1199
2238.15 1225
2238.59 1272
2239.04 1280
2239.49 1176
2239.93 1196
2240.38 1204
2240.82 1160
2241.27 1100
2241.72 1167
2242.16 1099
2242.61 1098
2243.06 1119
2243.50 1135
2243.95 1109
2244.40 1172
2244.84 1155
2245.29 1142
2245.74 1110
2246.19 1108
2246.63 1197
2247.08 1167
2247.53 1183
2247.97 1216
2248.42 1183
2248.87 1141
2249.32 1141
2249.76 1117
2250.21 1197
2250.66 1188
2251.10 1148
2251.55 1155
2252.00 1181
2252.45 1165
2252.89 1230
2253.34 1132
2253.79 1149
2254.24 1137
2254.69 1120
2255.13 1191
2255.58 1157
2256.03 1187
2256.48 1290
2256.93 1226
2257.37 1178
2257.82 1150
2258.27 1102
2258.72 1172
2259.17 1188
2259.61 1160
2260.06 1259
2260.51 1102
2260.96 1090
2261.41 1089
2261.86 1158
2262.31 1163
2262.75 1200
2263.20 1186
2263.65 1188
2264.10 1167
2264.55 1215
2265.00 1221
2265.45 1231
2265.90 1249
2266.34 1263
2266.79 1277
2267.24 1279
2267.69 1275
2268.14 1208
2268.59 1150
2269.04 1184
2269.49 1214
2269.94 1194
2270.39 1257
2270.84 1262
2271.29 1261
2271.74 1399
2272.18 1350
2272.63 1429
2273.08 1542
2273.53 1627
2273.98 1645
2274.43 1686
2274.88 1787
2275.33 1877
2275.78 1954
2276.23 1961
2276.68 1912
2277.13 2013
2277.58 1935
2278.03 1889
2278.48 1910
2278.93 1799
2279.38 1679
2279.83 1578
2280.28 1597
2280.73 1402
2281.19 1355
2281.64 1265
2282.09 1325
2282.54 1240
2282.99 1215
2283.44 1242
2283.89 1241
2284.34 1242
2284.79 1266
2285.24 1322
2285.69 1247
2286.14 1344
2286.59 1302
2287.04 1329
2287.50 1403
2287.95 1419
2288.40 1481
2288.85 1492
2289.30 1592
2289.75 1683
2290.20 1661
2290.65 1709
2291.11 1837
2291.56 1848
2292.01 1836
2292.46 1710
2292.91 1712
2293.36 1654
2293.82 1665
2294.27 1613
2294.72 1562
2295.17 1483
2295.62 1447
2296.07 1357
2296.53 1289
2296.98 1344
2297.43 1312
2297.88 1331
2298.33 1292
2298.79 1268
2299.24 1248
2299.69 1289
2300.14 1245
2300.60 1170
2301.05 1182
2301.50 1313
2301.95 1310
2302.41 1277
2302.86 1257
2303.31 1261
2303.76 1386
2304.22 1368
2304.67 1265
2305.12 1270
2305.57 1369
2306.03 1338
2306.48 1346
2306.93 1317
2307.39 1265
2307.84 1306
2308.29 1383
2308.75 1409
2309.20 1308
2309.65 1354
2310.11 1343
2310.56 1269
2311.01 1295
2311.47 1297
2311.92 1235
2312.37 1259
2312.83 1262
2313.28 1212
2313.73 1197
2314.19 1230
2314.64 1313
2315.09 1277
2315.55 1324
2316.00 1318
2316.46 1282
2316.91 1207
2317.36 1174
2317.82 1223
2318.27 1246
2318.73 1294
2319.18 1274
2319.63 1294
2320.09 1345
2320.54 1315
2321.00 1349
2321.45 1321
2321.91 1264
2322.36 1333
2322.82 1240
2323.27 1265
2323.72 1301
2324.18 1312
2324.63 1315
2325.09 1275
2325.54 1264
2326.00 1261
2326.45 1222
2326.91 1231
2327.36 1287
2327.82 1298
2328.27 1291
2328.73 1241
2329.18 1231
2329.64 1255
2330.09 1240
2330.55 1236
2331.00 1258
2331.46 1303
2331.92 1233
2332.37 1268
2332.83 1335
2333.28 1253
2333.74 1254
2334.19 1286
2334.65 1267
2335.10 1270
2335.56 1249
2336.02 1283
2336.47 1287
2336.93 1317
2337.38 1290
2337.84 1289
2338.30 1303
2338.75 1276
2339.21 1168
2339.66 1192
2340.12 1198
2340.58 1170
2341.03 1226
2341.49 1299
2341.95 1294
2342.40 1240
2342.86 1176
2343.32 1165
2343.77 1154
2344.23 1243
2344.68 1213
2345.14 1123
2345.60 1150
2346.06 1214
2346.51 1187
2346.97 1141
2347.43 1176
2347.88 1183
2348.34 1127
2348.80 1215
2349.25 1214
2349.71 1215
2350.17 1151
2350.63 1212
2351.08 1266
2351.54 1232
2352.00 1278
2352.46 1300
2352.91 1183
2353.37 1193
2353.83 1265
2354.29 1303
2354.74 1252
2355.20 1292
2355.66 1231
2356.12 1253
2356.57 1228
2357.03 1296
2357.49 1202
2357.95 1186
2358.41 1250
2358.86 1214
2359.32 1205
2359.78 1353
2360.24 1299
2360.70 1227
2361.15 1338
2361.61 1395
2362.07 1385
2362.53 1439
2362.99 1433
2363.45 1418
2363.91 1363
2364.36 1417
2364.82 1400
2365.28 1416
2365.74 1397
2366.20 1409
2366.66 1333
2367.12 1387
2367.57 1366
2368.03 1372
2368.49 1393
2368.95 1288
2369.41 1239
2369.87 1256
2370.33 1352
2370.79 1298
2371.25 1339
2371.71 1333
2372.17 1366
2372.63 1535
2373.09 1524
2373.54 1525
2374.00 1597
2374.46 1482
2374.92 1520
2375.38 1619
2375.84 1609
2376.30 1570
2376.76 1461
2377.22 1520
2377.68 1455
2378.14 1423
2378.60 1438
2379.06 1455
2379.52 1432
2379.98 1487
2380.44 1381
2380.90 1364
2381.36 1404
2381.82 1433
2382.28 1470
2382.74 1327
2383.20 1286
2383.66 1296
2384.12 1287
2384.59 1270
2385.05 1214
2385.51 1265
2385.97 1226
2386.43 1167
2386.89 1217
2387.35 1264
2387.81 1267
2388.27 1379
2388.73 1420
2389.19 1398
2389.65 1368
2390.12 1330
2390.58 1435
2391.04 1403
2391.50 1461
2391.96 1369
2392.42 1442
2392.88 1530
2393.34 1507
2393.81 1413
2394.27 1477
2394.73 1429
2395.19 1483
2395.65 1426
2396.11 1423
2396.57 1339
2397.04 1331
2397.50 1388
2397.96 1378
2398.42 1401
2398.88 1358
2399.35 1458
2399.81 1411
2400.27 1337
2400.73 1427
2401.19 1369
2401.66 1346
2402.12 1289
2402.58 1328
2403.04 1263
2403.51 1302
2403.97 1312
2404.43 1364
2404.89 1319
2405.36 1296
2405.82 1328
2406.28 1291
2406.74 1245
2407.21 1228
2407.67 1228
2408.13 1322
2408.59 1281
2409.06 1332
2409.52 1308
2409.98 1308
2410.45 1319
2410.91 1273
2411.37 1288
2411.84 1339
2412.30 1343
2412.76 1254
2413.23 1242
2413.69 1313
2414.15 1293
2414.62 1379
2415.08 1390
2415.54 1306
2416.01 1373
2416.47 1452
2416.93 1447
2417.40 1470
2417.86 1478
2418.32 1505
2418.79 1539
2419.25 1587
2419.72 1635
2420.18 1590
2420.64 1537
2421.11 1517
2421.57 1512
2422.04 1514
2422.50 1414
2422.96 1418
2423.43 1377
2423.89 1385
2424.36 1420
2424.82 1344
2425.29 1429
2425.75 1348
2426.22 1399
2426.68 1425
2427.15 1394
2427.61 1305
2428.07 1243
2428.54 1202
2429.00 1274
2429.47 1289
2429.93 1341
2430.40 1315
2430.86 1344
2431.33 1333
2431.79 1364
2432.26 1346
2432.72 1377
2433.19 1434
2433.65 1433
2434.12 1502
2434.59 1504
2435.05 1489
2435.52 1481
2435.98 1481
2436.45 1532
2436.91 1499
2437.38 1466
2437.84 1431
2438.31 1406
2438.78 1329
2439.24 1297
2439.71 1366
2440.17 1371
2440.64 1327
2441.10 1367
2441.57 1336
2442.04 1355
2442.50 1375
2442.97 1307
2443.44 1309
2443.90 1299
2444.37 1338
2444.83 1327
2445.30 1335
2445.77 1322
2446.23 1307
2446.70 1346
2447.17 1309
2447.63 1364
2448.10 1358
2448.57 1394
2449.03 1360
2449.50 1344
2449.97 1279
2450.43 1335
2450.90 1346
2451.37 1289
2451.83 1379
2452.30 1373
2452.77 1480
2453.24 1439
2453.70 1382
2454.17 1342
2454.64 1319
2455.10 1318
2455.57 1284
2456.04 1288
2456.51 1316
2456.97 1253
2457.44 1312
2457.91 1317
2458.38 1328
2458.84 1274
2459.31 1276
2459.78 1288
2460.25 1311
2460.72 1288
2461.18 1204
2461.65 1231
2462.12 1329
2462.59 1278
2463.06 1247
2463.52 1280
2463.99 1295
2464.46 1347
2464.93 1426
2465.40 1467
2465.86 1398
2466.33 1430
2466.80 1436
2467.27 1438
2467.74 1415
2468.21 1457
2468.68 1457
2469.14 1458
2469.61 1462
2470.08 1479
2470.55 1428
2471.02 1427
2471.49 1374
2471.96 1420
2472.43 1335
2472.90 1371
2473.36 1405
2473.83 1336
2474.30 1294
2474.77 1336
2475.24 1330
2475.71 1406
2476.18 1389
2476.65 1364
2477.12 1400
2477.59 1398
2478.06 1312
2478.53 1333
2479.00 1342
2479.47 1290
2479.94 1294
2480.41 1318
2480.87 1324
2481.34 1298
2481.81 1263
2482.28 1191
2482.75 1197
2483.22 1243
2483.69 1252
2484.16 1215
2484.63 1219
2485.10 1248
2485.57 1259
2486.05 1259
2486.52 1357
2486.99 1342
2487.46 1360
2487.93 1370
2488.40 1393
2488.87 1374
2489.34 1362
2489.81 1360
2490.28 1428
2490.75 1389
2491.22 1417
2491.69 1395
2492.16 1374
2492.63 1520
2493.10 1480
2493.58 1343
2494.05 1356
2494.52 1354
2494.99 1486
2495.46 1408
2495.93 1342
2496.40 1341
2496.87 1372
2497.34 1356
2497.82 1308
2498.29 1325
2498.76 1342
2499.23 1331
2499.70 1327
2500.17 1243
2500.64 1237
2501.12 1244
2501.59 1225
2502.06 1195
2502.53 1245
2503.00 1279
2503.48 1300
2503.95 1310
2504.42 1312
2504.89 1303
2505.36 1355
2505.84 1425
2506.31 1349
2506.78 1342
2507.25 1428
2507.72 1417
2508.20 1359
2508.67 1330
2509.14 1397
2509.61 1390
2510.09 1423
2510.56 1431
2511.03 1416
2511.50 1382
2511.98 1372
2512.45 1394
2512.92 1371
2513.40 1394
2513.87 1315
2514.34 1391
2514.81 1337
2515.29 1396
2515.76 1333
2516.23 1302
2516.71 1369
2517.18 1394
2517.65 1307
2518.13 1341
2518.60 1350
2519.07 1341
2519.55 1292
2520.02 1227
2520.49 1255
2520.97 1352
2521.44 1264
2521.91 1364
2522.39 1328
2522.86 1292
2523.34 1267
2523.81 1216
2524.28 1247
2524.76 1238
2525.23 1300
2525.70 1300
2526.18 1283
2526.65 1288
2527.13 1290
2527.60 1255
2528.08 1298
2528.55 1285
2529.02 1268
2529.50 1309
2529.97 1281
2530.45 1272
2530.92 1314
2531.40 1343
2531.87 1306
2532.34 1323
2532.82 1268
2533.29 1285
2533.77 1324
2534.24 1311
2534.72 1301
2535.19 1354
2535.67 1368
2536.14 1437
2536.62 1374
2537.09 1396
2537.57 1398
2538.04 1442
2538.52 1428
2538.99 1435
2539.47 1375
2539.94 1402
2540.42 1420
2540.90 1441
2541.37 1361
2541.85 1293
2542.32 1299
2542.80 1364
2543.27 1366
2543.75 1384
2544.22 1397
2544.70 1368
2545.18 1394
2545.65 1454
2546.13 1565
2546.60 1565
2547.08 1536
2547.56 1604
2548.03 1680
2548.51 1636
2548.98 1692
2549.46 1678
2549.94 1613
2550.41 1687
2550.89 1639
2551.37 1586
2551.84 1561
2552.32 1555
2552.80 1471
2553.27 1436
2553.75 1435
2554.23 1402
2554.70 1439
2555.18 1424
2555.66 1432
2556.13 1451
2556.61 1418
2557.09 1402
2557.56 1417
2558.04 1458
2558.52 1508
2558.99 1493
2559.47 1373
2559.95 1372
2560.43 1456
2560.90 1442
2561.38 1416
2561.86 1409
2562.33 1389
2562.81 1373
2563.29 1364
2563.77 1429
2564.25 1454
2564.72 1358
2565.20 1344
2565.68 1383
2566.16 1388
2566.63 1402
2567.11 1339
2567.59 1301
2568.07 1259
2568.55 1327
2569.02 1331
2569.50 1358
2569.98 1393
2570.46 1390
2570.94 1417
2571.41 1296
2571.89 1315
2572.37 1403
2572.85 1314
2573.33 1239
2573.81 1349
2574.28 1411
2574.76 1425
2575.24 1319
2575.72 1314
2576.20 1351
2576.68 1347
2577.16 1399
2577.64 1431
2578.11 1403
2578.59 1453
2579.07 1405
2579.55 1397
2580.03 1414
2580.51 1463
2580.99 1451
2581.47 1414
2581.95 1389
2582.43 1365
2582.91 1430
2583.39 1395
2583.86 1453
2584.34 1384
2584.82 1450
2585.30 1434
2585.78 1400
2586.26 1305
2586.74 1388
2587.22 1372
2587.70 1298
2588.18 1311
2588.66 1320
2589.14 1397
2589.62 1366
2590.10 1389
2590.58 1340
2591.06 1371
2591.54 1348
2592.02 1369
2592.50 1349
2592.98 1401
2593.46 1442
2593.94 1378
2594.42 1330
2594.90 1318
2595.38 1428
2595.86 1418
2596.35 1378
2596.83 1380
2597.31 1301
2597.79 1379
2598.27 1299
2598.75 1311
2599.23 1308
2599.71 1360
2600.19 1293
2600.67 1359
2601.15 1308
2601.63 1339
2602.12 1324
2602.60 1342
2603.08 1393
2603.56 1350
2604.04 1356
2604.52 1393
2605.00 1350
2605.48 1317
2605.97 1322
2606.45 1334
2606.93 1391
2607.41 1439
2607.89 1373
2608.37 1348
2608.86 1365
2609.34 1331
2609.82 1346
2610.30 1356
2610.78 1347
2611.26 1363
2611.75 1279
2612.23 1425
2612.71 1418
2613.19 1327
2613.68 1334
2614.16 1326
2614.64 1396
2615.12 1392
2615.60 1439
2616.09 1449
2616.57 1395
2617.05 1441
2617.53 1472
2618.02 1487
2618.50 1454
2618.98 1431
2619.46 1506
2619.95 1511
2620.43 1488
2620.91 1527
2621.40 1580
2621.88 1553
2622.36 1531
2622.85 1466
2623.33 1468
2623.81 1559
2624.29 1527
2624.78 1526
2625.26 1597
2625.74 1535
2626.23 1524
2626.71 1549
2627.19 1489
2627.68 1459
2628.16 1470
2628.64 1461
2629.13 1431
2629.61 1443
2630.10 1414
2630.58 1545
2631.06 1563
2631.55 1459
2632.03 1383
2632.51 1408
2633.00 1465
2633.48 1473
2633.97 1495
2634.45 1489
2634.94 1435
2635.42 1448
2635.90 1526
2636.39 1404
2636.87 1468
2637.36 1437
2637.84 1413
2638.33 1366
2638.81 1350
2639.29 1356
2639.78 1360
2640.26 1428
2640.75 1385
2641.23 1428
2641.72 1436
2642.20 1411
2642.69 1413
2643.17 1384
2643.66 1402
2644.14 1416
2644.63 1455
2645.11 1506
2645.60 1398
2646.08 1388
2646.57 1428
2647.05 1429
2647.54 1483
2648.02 1447
2648.51 1445
2648.99 1461
2649.48 1452
2649.97 1530
2650.45 1559
2650.94 1553
2651.42 1548
2651.91 1521
2652.39 1522
2652.88 1512
2653.37 1474
2653.85 1474
2654.34 1541
2654.82 1438
2655.31 1414
2655.80 1459
2656.28 1459
2656.77 1425
2657.25 1457
2657.74 1453
2658.23 1417
2658.71 1463
2659.20 1396
2659.69 1443
2660.17 1380
2660.66 1442
2661.14 1420
2661.63 1396
2662.12 1456
2662.60 1428
2663.09 1447
2663.58 1502
2664.06 1481
2664.55 1511
2665.04 1464
2665.53 1462
2666.01 1497
2666.50 1454
2666.99 1500
2667.47 1467
2667.96 1403
2668.45 1421
2668.94 1344
2669.42 1428
2669.91 1486
2670.40 1479
2670.88 1486
2671.37 1484
2671.86 1407
2672.35 1464
2672.83 1478
2673.32 1491
2673.81 1519
2674.30 1610
2674.79 1625
2675.27 1551
2675.76 1553
2676.25 1592
2676.74 1593
2677.23 1588
2677.71 1570
2678.20 1496
2678.69 1567
2679.18 1503
2679.67 1514
2680.15 1530
2680.64 1430
2681.13 1462
2681.62 1382
2682.11 1419
2682.60 1450
2683.08 1419
2683.57 1368
2684.06 1380
2684.55 1443
2685.04 1463
2685.53 1388
2686.02 1419
2686.51 1541
2686.99 1496
2687.48 1496
2687.97 1425
2688.46 1498
2688.95 1562
2689.44 1511
2689.93 1446
2690.42 1508
2690.91 1572
2691.40 1531
2691.89 1506
2692.38 1487
2692.87 1507
2693.35 1562
2693.84 1501
2694.33 1505
2694.82 1561
2695.31 1611
2695.80 1551
2696.29 1514
2696.78 1432
2697.27 1523
2697.76 1507
2698.25 1391
2698.74 1427
2699.23 1434
2699.72 1479
2700.21 1453
2700.70 1486
2701.19 1428
2701.68 1425
2702.17 1453
2702.66 1466
2703.15 1387
2703.64 1391
2704.13 1417
2704.62 1345
2705.12 1348
2705.61 1332
2706.10 1340
2706.59 1358
2707.08 1451
2707.57 1377
2708.06 1403
2708.55 1365
2709.04 1400
2709.53 1445
2710.02 1415
2710.51 1464
2711.01 1386
2711.50 1416
2711.99 1373
2712.48 1404
2712.97 1472
2713.46 1470
2713.95 1480
2714.44 1430
2714.94 1377
2715.43 1398
2715.92 1383
2716.41 1438
2716.90 1459
2717.39 1334
2717.89 1405
2718.38 1358
2718.87 1360
2719.36 1382
2719.85 1441
2720.34 1450
2720.84 1405
2721.33 1364
2721.82 1422
2722.31 1414
2722.80 1430
2723.30 1398
2723.79 1428
2724.28 1385
2724.77 1406
2725.27 1437
2725.76 1418
2726.25 1465
2726.74 1412
2727.24 1380
2727.73 1393
2728.22 1394
2728.71 1459
2729.21 1395
2729.70 1435
2730.19 1500
2730.69 1492
2731.18 1515
2731.67 1499
2732.16 1554
2732.66 1601
2733.15 1579
2733.64 1635
2734.14 1587
2734.63 1661
2735.12 1566
2735.62 1568
2736.11 1593
2736.60 1581
2737.10 1614
2737.59 1679
2738.08 1619
2738.58 1572
2739.07 1508
2739.56 1576
2740.06 1567
2740.55 1558
2741.05 1501
2741.54 1507
2742.03 1445
2742.53 1484
2743.02 1497
2743.52 1538
2744.01 1445
2744.50 1521
2745.00 1436
2745.49 1471
2745.99 1538
2746.48 1490
2746.97 1459
2747.47 1470
2747.96 1470
2748.46 1474
2748.95 1488
2749.45 1419
2749.94 1451
2750.44 1458
2750.93 1439
2751.43 1426
2751.92 1393
2752.42 1428
2752.91 1416
2753.41 1347
2753.90 1345
2754.40 1456
2754.89 1402
2755.39 1395
2755.88 1410
2756.38 1445
2756.87 1525
2757.37 1513
2757.86 1459
2758.36 1580
2758.85 1466
2759.35 1562
2759.84 1501
2760.34 1543
2760.83 1531
2761.33 1544
2761.83 1607
2762.32 1534
2762.82 1562
2763.31 1548
2763.81 1578
2764.30 1558
2764.80 1563
2765.30 1612
2765.79 1609
2766.29 1598
2766.78 1541
2767.28 1575
2767.78 1523
2768.27 1551
2768.77 1482
2769.27 1524
2769.76 1520
2770.26 1532
2770.76 1492
2771.25 1534
2771.75 1452
2772.24 1515
2772.74 1524
2773.24 1467
2773.73 1517
2774.23 1489
2774.73 1552
2775.23 1502
2775.72 1472
2776.22 1411
2776.72 1424
2777.21 1481
2777.71 1467
2778.21 1432
2778.70 1463
2779.20 1468
2779.70 1548
2780.20 1480
2780.69 1465
2781.19 1453
2781.69 1395
2782.19 1475
2782.68 1516
2783.18 1514
2783.68 1516
2784.18 1545
2784.67 1565
2785.17 1511
2785.67 1572
2786.17 1530
2786.67 1565
2787.16 1511
2787.66 1539
2788.16 1606
2788.66 1581
2789.16 1658
2789.65 1587
2790.15 1596
2790.65 1543
2791.15 1557
2791.65 1566
2792.15 1567
2792.64 1561
2793.14 1508
2793.64 1451
2794.14 1444
2794.64 1506
2795.14 1424
2795.64 1419
2796.13 1505
2796.63 1489
2797.13 1462
2797.63 1356
2798.13 1448
2798.63 1531
2799.13 1492
2799.63 1419
2800.13 1478
2800.62 1524
2801.12 1503
2801.62 1458
2802.12 1513
2802.62 1568
2803.12 1561
2803.62 1606
2804.12 1609
2804.62 1491
2805.12 1519
2805.62 1552
2806.12 1604
2806.62 1592
2807.12 1618
2807.62 1599
2808.12 1498
2808.62 1568
2809.12 1563
2809.62 1550
2810.12 1615
2810.62 1572
2811.12 1544
2811.62 1528
2812.12 1502
2812.62 1486
2813.12 1506
2813.62 1474
2814.12 1463
2814.62 1455
2815.12 1482
2815.62 1524
2816.12 1471
2816.62 1500
2817.12 1521
2817.62 1463
2818.12 1495
2818.62 1510
2819.12 1514
2819.63 1464
2820.13 1469
2820.63 1437
2821.13 1534
2821.63 1455
2822.13 1463
2822.63 1510
2823.13 1531
2823.63 1388
2824.13 1427
2824.64 1460
2825.14 1485
2825.64 1428
2826.14 1495
2826.64 1478
2827.14 1497
2827.64 1409
2828.15 1409
2828.65 1418
2829.15 1418
2829.65 1432
2830.15 1394
2830.65 1503
2831.16 1443
2831.66 1395
2832.16 1385
2832.66 1376
2833.16 1492
2833.67 1491
2834.17 1423
2834.67 1413
2835.17 1436
2835.68 1494
2836.18 1487
2836.68 1494
2837.18 1434
2837.68 1474
2838.19 1405
2838.69 1450
2839.19 1441
2839.70 1419
2840.20 1425
2840.70 1435
2841.20 1402
2841.71 1446
2842.21 1471
2842.71 1475
2843.21 1423
2843.72 1485
2844.22 1497
2844.72 1474
2845.23 1317
2845.73 1404
2846.23 1455
2846.74 1408
2847.24 1502
2847.74 1447
2848.25 1541
2848.75 1413
2849.25 1430
2849.76 1506
2850.26 1450
2850.76 1450
2851.27 1549
2851.77 1452
2852.28 1461
2852.78 1445
2853.28 1430
2853.79 1469
2854.29 1438
2854.79 1433
2855.30 1481
2855.80 1504
2856.31 1464
2856.81 1537
2857.31 1478
2857.82 1481
2858.32 1483
2858.83 1418
2859.33 1456
2859.84 1487
2860.34 1458
2860.85 1414
2861.35 1516
2861.85 1435
2862.36 1496
2862.86 1520
2863.37 1516
2863.87 1513
2864.38 1484
2864.88 1517
2865.39 1396
2865.89 1440
2866.40 1529
2866.90 1656
2867.41 1572
2867.91 1557
2868.42 1599
2868.92 1541
2869.43 1495
2869.93 1555
2870.44 1580
2870.94 1579
2871.45 1641
2871.96 1587
2872.46 1495
2872.97 1541
2873.47 1566
2873.98 1527
2874.48 1507
2874.99 1597
2875.49 1548
2876.00 1536
2876.51 1623
2877.01 1664
2877.52 1594
2878.02 1597
2878.53 1610
2879.04 1588
2879.54 1538
2880.05 1481
2880.55 1479
2881.06 1484
2881.57 1538
2882.07 1489
2882.58 1440
2883.09 1514
2883.59 1507
2884.10 1474
2884.61 1534
2885.11 1469
2885.62 1435
2886.13 1455
2886.63 1487
2887.14 1512
2887.65 1437
2888.15 1482
2888.66 1487
2889.17 1507
2889.67 1472
2890.18 1449
2890.69 1501
2891.20 1515
2891.70 1538
2892.21 1543
2892.72 1565
2893.22 1526
2893.73 1602
2894.24 1603
2894.75 1589
2895.25 1562
2895.76 1628
2896.27 1577
2896.78 1560
2897.29 1564
2897.79 1754
2898.30 1713
2898.81 1598
2899.32 1699
2899.82 1595
2900.33 1619
2900.84 1722
2901.35 1629
2901.86 1605
2902.36 1606
2902.87 1653
2903.38 1738
2903.89 1638
2904.40 1611
2904.91 1623
2905.41 1488
2905.92 1490
2906.43 1537
2906.94 1555
2907.45 1584
2907.96 1575
2908.47 1533
2908.97 1406
2909.48 1524
2909.99 1476
2910.50 1488
2911.01 1476
2911.52 1435
2912.03 1472
2912.54 1459
2913.05 1438
2913.55 1514
2914.06 1562
2914.57 1582
2915.08 1590
2915.59 1533
2916.10 1475
2916.61 1493
2917.12 1477
2917.63 1490
2918.14 1489
2918.65 1500
2919.16 1555
2919.67 1586
2920.18 1518
2920.69 1577
2921.20 1583
2921.71 1695
2922.22 1660
2922.73 1589
2923.24 1545
2923.75 1530
2924.26 1512
2924.77 1517
2925.28 1544
2925.79 1570
2926.30 1637
2926.81 1584
2927.32 1541
2927.83 1542
2928.34 1594
2928.85 1588
2929.36 1517
2929.87 1547
2930.38 1631
2930.89 1637
2931.40 1544
2931.91 1512
2932.42 1593
2932.93 1628
2933.45 1636
2933.96 1705
2934.47 1593
2934.98 1661
2935.49 1669
2936.00 1710
2936.51 1679
2937.02 1681
2937.53 1727
2938.04 1788
2938.56 1674
2939.07 1746
2939.58 1763
2940.09 1756
2940.60 1722
2941.11 1702
2941.62 1693
2942.14 1761
2942.65 1695
2943.16 1641
2943.67 1574
2944.18 1580
2944.70 1616
2945.21 1651
2945.72 1660
2946.23 1621
2946.74 1511
2947.26 1647
2947.77 1679
2948.28 1672
2948.79 1680
2949.30 1496
2949.82 1508
2950.33 1562
2950.84 1494
2951.35 1467
2951.87 1453
2952.38 1507
2952.89 1607
2953.40 1566
2953.92 1454
2954.43 1472
2954.94 1506
2955.45 1542
2955.97 1513
2956.48 1525
2956.99 1556
2957.51 1548
2958.02 1527
2958.53 1575
2959.04 1541
2959.56 1556
2960.07 1491
2960.58 1543
2961.10 1520
2961.61 1586
2962.12 1594
2962.64 1600
2963.15 1584
2963.66 1516
2964.18 1510
2964.69 1556
2965.21 1586
2965.72 1588
2966.23 1519
2966.75 1527
2967.26 1600
2967.77 1613
2968.29 1558
2968.80 1610
2969.32 1585
2969.83 1582
2970.34 1567
2970.86 1610
2971.37 1643
2971.89 1610
2972.40 1693
2972.91 1678
2973.43 1692
2973.94 1818
2974.46 1830
2974.97 1773
2975.49 1765
2976.00 1804
2976.52 1803
2977.03 1710
2977.55 1696
2978.06 1784
2978.57 1689
2979.09 1623
2979.60 1703
2980.12 1670
2980.63 1677
2981.15 1615
2981.66 1544
2982.18 1577
2982.69 1582
2983.21 1560
2983.73 1524
2984.24 1573
2984.76 1655
2985.27 1575
2985.79 1630
2986.30 1639
2986.82 1621
2987.33 1573
2987.85 1648
2988.36 1620
2988.88 1716
2989.40 1654
2989.91 1663
2990.43 1625
2990.94 1712
2991.46 1719
2991.97 1705
2992.49 1671
2993.01 1692
2993.52 1650
2994.04 1638
2994.55 1637
2995.07 1679
2995.59 1780
2996.10 1729
2996.62 1795
2997.14 1809
2997.65 1733
2998.17 1703
2998.69 1860
2999.20 1850
2999.72 1723
3000.24 1688
3000.75 1790
3001.27 1833
3001.79 1860
3002.30 1999
3002.82 2009
3003.34 2150
3003.85 2205
3004.37 2186
3004.89 2203
3005.40 2408
3005.92 2310
3006.44 2257
3006.96 2204
3007.47 2088
3007.99 2095
3008.51 1976
3009.03 1922
3009.54 1815
3010.06 1790
3010.58 1818
3011.10 1725
3011.61 1728
3012.13 1655
3012.65 1676
3013.17 1650
3013.68 1602
3014.20 1691
3014.72 1583
3015.24 1668
3015.76 1661
3016.27 1628
3016.79 1603
3017.31 1653
3017.83 1636
3018.35 1633
3018.86 1651
3019.38 1676
3019.90 1662
3020.42 1595
3020.94 1673
3021.46 1703
3021.97 1717
3022.49 1722
3023.01 1708
3023.53 1696
3024.05 1640
3024.57 1667
3025.09 1683
3025.61 1675
3026.12 1665
3026.64 1607
3027.16 1546
3027.68 1573
3028.20 1658
3028.72 1658
3029.24 1624
3029.76 1696
3030.28 1633
3030.80 1640
3031.32 1611
3031.84 1658
3032.35 1706
3032.87 1625
3033.39 1685
3033.91 1641
3034.43 1698
3034.95 1715
3035.47 1687
3035.99 1738
3036.51 1710
3037.03 1733
3037.55 1766
3038.07 1735
3038.59 1711
3039.11 1733
3039.63 1663
3040.15 1625
3040.67 1597
3041.19 1604
3041.71 1639
3042.23 1663
3042.75 1665
3043.27 1635
3043.79 1588
3044.31 1596
3044.83 1707
3045.35 1642
3045.87 1670
3046.40 1670
3046.92 1666
3047.44 1659
3047.96 1624
3048.48 1626
3049.00 1596
3049.52 1593
3050.04 1573
3050.56 1629
3051.08 1555
3051.60 1551
3052.12 1554
3052.65 1639
3053.17 1542
3053.69 1501
3054.21 1578
3054.73 1598
3055.25 1649
3055.77 1633
3056.30 1557
3056.82 1603
3057.34 1510
3057.86 1584
3058.38 1710
3058.90 1665
3059.42 1623
3059.95 1601
3060.47 1654
3060.99 1685
3061.51 1594
3062.03 1637
3062.56 1724
3063.08 1687
3063.60 1640
3064.12 1634
3064.64 1665
3065.17 1737
3065.69 1680
3066.21 1658
3066.73 1691
3067.26 1687
3067.78 1698
3068.30 1637
3068.82 1560
3069.35 1611
3069.87 1659
3070.39 1688
3070.91 1685
3071.44 1571
3071.96 1630
3072.48 1677
3073.01 1662
3073.53 1672
3074.05 1674
3074.57 1673
3075.10 1587
3075.62 1700
3076.14 1690
3076.67 1777
3077.19 1788
3077.71 1805
3078.24 1798
3078.76 1809
3079.28 1856
3079.81 1814
3080.33 1885
3080.85 1934
3081.38 1858
3081.90 1827
3082.42 1878
3082.95 1900
3083.47 1891
3084.00 1959
3084.52 1946
3085.04 1921
3085.57 1867
3086.09 2018
3086.62 2062
3087.14 2121
3087.66 2195
3088.19 2210
3088.71 2224
3089.24 2186
3089.76 2210
3090.29 2153
3090.81 2262
3091.33 2217
3091.86 2214
3092.38 2129
3092.91 2092
3093.43 2072
3093.96 2065
3094.48 2001
3095.01 1980
3095.53 1877
3096.06 1838
3096.58 1779
3097.11 1900
3097.63 1974
3098.16 1876
3098.68 1886
3099.21 2035
3099.73 2063
3100.26 2187
3100.78 2251
3101.31 2281
3101.83 2407
3102.36 2555
3102.88 2423
3103.41 2571
3103.93 2591
3104.46 2548
3104.99 2392
3105.51 2165
3106.04 2135
3106.56 2082
3107.09 2063
3107.61 2003
3108.14 1815
3108.67 1877
3109.19 1850
3109.72 1802
3110.24 1880
3110.77 1773
3111.30 1716
3111.82 1748
3112.35 1797
3112.87 1780
3113.40 1782
3113.93 1721
3114.45 1623
3114.98 1683
3115.51 1823
3116.03 1719
3116.56 1726
3117.09 1733
3117.61 1692
3118.14 1720
3118.67 1809
3119.19 1872
3119.72 1774
3120.25 1809
3120.77 1851
3121.30 1826
3121.83 1946
3122.35 1936
3122.88 1977
3123.41 1851
3123.94 1919
3124.46 1844
3124.99 1876
3125.52 1899
3126.05 1874
3126.57 1836
3127.10 1788
3127.63 1829
3128.16 1788
3128.68 1710
3129.21 1683
3129.74 1804
3130.27 1724
3130.79 1684
3131.32 1665
3131.85 1670
3132.38 1648
3132.91 1642
3133.43 1618
3133.96 1672
3134.49 1653
3135.02 1613
3135.55 1545
3136.07 1538
3136.60 1688
3137.13 1603
3137.66 1667
3138.19 1657
3138.72 1641
3139.24 1669
3139.77 1704
3140.30 1605
3140.83 1595
3141.36 1642
3141.89 1576
3142.42 1588
3142.95 1629
3143.47 1654
3144.00 1661
3144.53 1609
3145.06 1603
3145.59 1717
3146.12 1674
3146.65 1765
3147.18 1686
3147.71 1714
3148.24 1781
3148.76 1773
3149.29 1769
3149.82 1640
3150.35 1716
3150.88 1757
3151.41 1712
3151.94 1694
3152.47 1780
3153.00 1752
3153.53 1691
3154.06 1672
3154.59 1729
3155.12 1783
3155.65 1748
3156.18 1724
3156.71 1824
3157.24 1808
3157.77 1815
3158.30 1836
3158.83 1842
3159.36 1895
3159.89 1908
3160.42 1857
3160.95 1891
3161.48 1831
3162.01 1862
3162.54 1762
3163.07 1815
3163.60 1808
3164.13 1750
3164.66 1734
3165.20 1771
3165.73 1698
3166.26 1694
3166.79 1738
3167.32 1571
3167.85 1473
3168.38 1596
3168.91 1628
3169.44 1590
3169.97 1700
3170.50 1772
3171.04 1662
3171.57 1644
3172.10 1698
3172.63 1717
3173.16 1745
3173.69 1725
3174.22 1738
3174.75 1696
3175.29 1789
3175.82 1781
3176.35 1876
3176.88 1726
3177.41 1725
3177.94 1664
3178.48 1655
3179.01 1683
3179.54 1686
3180.07 1668
3180.60 1630
3181.14 1658
3181.67 1630
3182.20 1621
3182.73 1571
3183.26 1655
3183.80 1623
3184.33 1679
3184.86 1688
3185.39 1706
3185.93 1684
3186.46 1704
3186.99 1715
3187.52 1559
3188.06 1597
3188.59 1608
3189.12 1679
3189.65 1649
3190.19 1680
3190.72 1683
3191.25 1688
3191.79 1657
3192.32 1730
3192.85 1766
3193.38 1665
3193.92 1779
3194.45 1733
3194.98 1701
3195.52 1674
3196.05 1715
3196.58 1713
3197.12 1749
3197.65 1745
3198.18 1745
3198.72 1690
3199.25 1694
3199.78 1774
3200.32 1777
3200.85 1712
3201.39 1679
3201.92 1711
3202.45 1759
3202.99 1726
3203.52 1704
3204.05 1622
3204.59 1707
3205.12 1653
3205.66 1753
3206.19 1817
3206.72 1851
3207.26 1891
3207.79 1964
3208.33 2003
3208.86 1983
3209.40 2032
3209.93 2064
3210.47 2077
3211.00 1996
3211.53 2105
3212.07 2139
3212.60 2138
3213.14 2098
3213.67 2004
3214.21 1961
3214.74 1941
3215.28 1907
3215.81 1888
3216.35 1842
3216.88 1840
3217.42 1779
3217.95 1800
3218.49 1815
3219.02 1879
3219.56 1888
3220.09 1913
3220.63 1918
3221.16 1870
3221.70 1880
3222.23 1896
3222.77 1958
3223.31 2067
3223.84 2046
3224.38 2017
3224.91 2117
3225.45 2096
3225.98 2066
3226.52 2058
3227.06 1993
3227.59 1903
3228.13 1885
3228.66 2001
3229.20 1888
3229.74 1793
3230.27 1827
3230.81 1847
3231.34 1849
3231.88 1823
3232.42 1850
3232.95 1861
3233.49 1850
3234.03 1833
3234.56 1927
3235.10 1942
3235.64 1936
3236.17 1846
3236.71 1871
3237.25 1930
3237.78 1801
3238.32 1823
3238.86 1865
3239.39 1835
3239.93 1812
3240.47 1815
3241.00 1809
3241.54 1842
3242.08 1917
3242.61 1860
3243.15 1841
3243.69 1964
3244.23 1851
3244.76 1837
3245.30 1858
3245.84 1781
3246.38 1817
3246.91 1814
3247.45 1804
3247.99 1819
3248.53 1869
3249.06 1919
3249.60 1994
3250.14 2074
3250.68 2112
3251.21 2176
3251.75 2225
3252.29 2239
3252.83 2321
3253.37 2343
3253.90 2352
3254.44 2248
3254.98 2173
3255.52 2314
3256.06 2202
3256.60 2136
3257.13 2148
3257.67 2171
3258.21 2016
3258.75 2130
3259.29 2085
3259.83 2144
3260.36 2206
3260.90 2303
3261.44 2238
3261.98 2255
3262.52 2324
3263.06 2317
3263.60 2314
3264.14 2379
3264.68 2383
3265.21 2350
3265.75 2367
3266.29 2293
3266.83 2352
3267.37 2333
3267.91 2196
3268.45 2179
3268.99 2094
3269.53 2038
3270.07 2059
3270.61 2067
3271.15 1955
3271.69 1975
3272.23 1957
3272.76 1896
3273.30 1966
3273.84 1931
3274.38 1941
3274.92 1946
3275.46 1964
3276.00 1999
3276.54 2055
3277.08 2026
3277.62 2094
3278.16 2093
3278.70 2098
3279.24 2029
3279.78 1947
3280.32 2048
3280.86 2011
3281.41 2126
3281.95 2041
3282.49 2011
3283.03 1955
3283.57 1955
3284.11 1940
3284.65 1819
3285.19 1868
3285.73 1916
3286.27 1994
3286.81 1973
3287.35 1940
3287.89 1857
3288.43 1943
3288.97 1892
3289.52 2002
3290.06 2013
3290.60 2021
3291.14 2084
3291.68 2148
3292.22 2101
3292.76 2085
3293.30 2131
3293.85 2178
3294.39 2235
3294.93 2226
3295.47 2202
3296.01 2331
3296.55 2356
3297.09 2297
3297.64 2149
3298.18 2116
3298.72 2110
3299.26 2124
3299.80 2035
3300.34 1983
3300.89 1983
3301.43 2022
3301.97 1901
3302.51 1957
3303.06 1869
3303.60 1900
3304.14 1935
3304.68 1906
3305.22 1865
3305.77 1907
3306.31 1931
3306.85 1897
3307.39 1852
3307.94 1900
3308.48 1979
3309.02 1980
3309.56 1969
3310.11 1855
3310.65 1887
3311.19 1984
3311.74 1934
3312.28 2003
3312.82 2017
3313.36 1963
3313.91 1962
3314.45 1950
3314.99 2059
3315.54 2085
3316.08 2154
3316.62 2154
3317.17 2209
3317.71 2291
3318.25 2297
3318.80 2282
3319.34 2333
3319.88 2240
3320.43 2326
3320.97 2286
3321.51 2225
3322.06 2164
3322.60 2129
3323.14 2088
3323.69 2119
3324.23 2079
3324.78 2013
3325.32 2004
3325.86 1964
3326.41 1980
3326.95 1941
3327.50 1964
3328.04 1937
3328.59 1856
3329.13 1941
3329.67 1960
3330.22 2054
3330.76 2136
3331.31 2242
3331.85 2346
3332.40 2521
3332.94 2513
3333.49 2694
3334.03 2791
3334.57 2923
3335.12 3136
3335.66 3091
3336.21 3075
3336.75 3082
3337.30 2946
3337.84 2967
3338.39 2905
3338.93 2838
3339.48 2591
3340.02 2533
3340.57 2368
3341.11 2200
3341.66 2129
3342.20 2068
3342.75 2009
3343.30 1983
3343.84 1920
3344.39 1855
3344.93 1866
3345.48 1862
3346.02 1910
3346.57 1876
3347.11 1919
3347.66 1911
3348.21 1874
3348.75 1879
3349.30 1943
3349.84 1963
3350.39 1898
3350.94 1868
3351.48 1814
3352.03 1858
3352.57 1798
3353.12 1808
3353.67 1817
3354.21 1705
3354.76 1746
3355.31 1788
3355.85 1735
3356.40 1704
3356.95 1723
3357.49 1664
3358.04 1691
3358.59 1672
3359.13 1713
3359.68 1635
3360.23 1733
3360.77 1725
3361.32 1628
3361.87 1631
3362.41 1677
3362.96 1703
3363.51 1702
3364.05 1701
3364.60 1714
3365.15 1702
3365.70 1711
3366.24 1709
3366.79 1686
3367.34 1649
3367.89 1709
3368.43 1664
3368.98 1723
3369.53 1654
3370.08 1717
3370.62 1663
3371.17 1624
3371.72 1648
3372.27 1674
3372.81 1676
3373.36 1624
3373.91 1601
3374.46 1647
3375.01 1645
3375.55 1661
3376.10 1708
3376.65 1661
3377.20 1643
3377.75 1642
3378.30 1648
3378.84 1578
3379.39 1669
3379.94 1699
3380.49 1580
3381.04 1571
3381.59 1636
3382.13 1618
3382.68 1554
3383.23 1571
3383.78 1629
3384.33 1730
3384.88 1661
3385.43 1610
3385.98 1679
3386.52 1670
3387.07 1639
3387.62 1718
3388.17 1735
3388.72 1649
3389.27 1621
3389.82 1672
3390.37 1686
3390.92 1672
3391.47 1676
3392.02 1643
3392.57 1620
3393.12 1669
3393.66 1657
3394.21 1649
3394.76 1615
3395.31 1597
3395.86 1677
3396.41 1635
3396.96 1661
3397.51 1656
3398.06 1690
3398.61 1795
3399.16 1704
3399.71 1716
3400.26 1722
3400.81 1658
3401.36 1674
3401.91 1718
3402.46 1781
3403.01 1797
3403.56 1799
3404.11 1679
3404.66 1737
3405.21 1653
3405.77 1725
3406.32 1670
3406.87 1700
3407.42 1661
3407.97 1605
3408.52 1627
3409.07 1684
3409.62 1636
3410.17 1648
3410.72 1621
3411.27 1650
3411.82 1662
3412.37 1634
3412.93 1600
3413.48 1686
3414.03 1667
3414.58 1656
3415.13 1665
3415.68 1663
3416.23 1688
3416.78 1673
3417.34 1651
3417.89 1716
3418.44 1649
3418.99 1687
3419.54 1697
3420.09 1669
3420.65 1690
3421.20 1730
3421.75 1698
3422.30 1722
3422.85 1685
3423.40 1655
3423.96 1689
3424.51 1652
3425.06 1669
3425.61 1631
3426.17 1710
3426.72 1674
3427.27 1597
3427.82 1615
3428.37 1542
3428.93 1620
3429.48 1675
3430.03 1597
3430.58 1631
3431.14 1619
3431.69 1681
3432.24 1672
3432.79 1669
3433.35 1723
3433.90 1738
3434.45 1678
3435.01 1714
3435.56 1601
3436.11 1635
3436.66 1626
3437.22 1635
3437.77 1671
3438.32 1664
3438.88 1693
3439.43 1656
3439.98 1650
3440.54 1643
3441.09 1587
3441.64 1640
3442.20 1717
3442.75 1669
3443.30 1635
3443.86 1670
3444.41 1703
3444.96 1651
3445.52 1658
3446.07 1655
3446.63 1574
3447.18 1598
3447.73 1602
3448.29 1561
3448.84 1692
3449.40 1784
3449.95 1735
3450.50 1755
3451.06 1739
3451.61 1777
3452.17 1817
3452.72 1774
3453.27 1794
3453.83 1811
3454.38 1786
3454.94 1835
3455.49 1844
3456.05 1869
3456.60 1821
3457.16 1938
3457.71 1848
3458.27 1724
3458.82 1796
3459.38 1819
3459.93 1827
3460.49 1761
3461.04 1756
3461.60 1772
3462.15 1721
3462.71 1812
3463.26 1818
3463.82 1818
3464.37 1775
3464.93 1728
3465.48 1753
3466.04 1798
3466.59 1786
3467.15 1816
3467.70 1840
3468.26 1898
3468.81 1839
3469.37 1832
3469.93 1890
3470.48 1853
3471.04 1799
3471.59 1747
3472.15 1785
3472.70 1825
3473.26 1806
3473.82 1700
3474.37 1758
3474.93 1786
3475.48 1820
3476.04 1863
3476.60 1884
3477.15 1882
3477.71 1830
3478.27 1844
3478.82 1911
3479.38 1973
3479.93 2016
3480.49 1963
3481.05 1945
3481.60 1869
3482.16 1908
3482.72 1919
3483.27 1957
3483.83 1938
3484.39 1987
3484.95 1977
3485.50 1981
3486.06 1929
3486.62 2028
3487.17 2058
3487.73 2216
3488.29 2269
3488.84 2425
3489.40 2585
3489.96 2710
3490.52 2856
3491.07 2921
3491.63 3133
3492.19 2926
3492.75 3028
3493.30 3079
3493.86 2991
3494.42 2833
3494.98 2746
3495.53 2575
3496.09 2504
3496.65 2422
3497.21 2385
3497.77 2342
3498.32 2279
3498.88 2241
3499.44 2271
3500.00 2320
3500.56 2358
3501.11 2428
3501.67 2556
3502.23 2676
3502.79 2799
3503.35 2803
3503.91 3023
3504.46 2998
3505.02 2966
3505.58 2969
3506.14 3022
3506.70 2981
3507.26 2981
3507.81 2755
3508.37 2573
3508.93 2446
3509.49 2388
3510.05 2332
3510.61 2270
3511.17 2196
3511.73 2028
3512.29 1897
3512.85 1878
3513.40 1885
3513.96 1841
3514.52 1811
3515.08 1872
3515.64 1897
3516.20 1827
3516.76 1836
3517.32 1881
3517.88 1833
3518.44 1841
3519.00 1786
3519.56 1767
3520.12 1791
3520.68 1751
3521.24 1847
3521.80 1770
3522.36 1703
3522.92 1742
3523.48 1798
3524.04 1762
3524.60 1706
3525.16 1721
3525.72 1767
3526.28 1751
3526.84 1791
3527.40 1883
3527.96 1814
3528.52 1870
3529.08 1782
3529.64 1778
3530.20 1817
3530.76 1779
3531.32 1783
3531.88 1739
3532.44 1785
3533.00 1790
3533.56 1848
3534.12 1859
3534.68 1772
3535.25 1872
3535.81 1787
3536.37 1762
3536.93 1809
3537.49 1795
3538.05 1813
3538.61 1761
3539.17 1745
3539.73 1716
3540.30 1789
3540.86 1776
3541.42 1750
3541.98 1735
3542.54 1740
3543.10 1790
3543.66 1833
3544.23 1766
3544.79 1784
3545.35 1785
3545.91 1807
3546.47 1797
3547.03 1829
3547.60 1746
3548.16 1759
3548.72 1806
3549.28 1783
3549.84 1700
3550.41 1700
3550.97 1614
3551.53 1652
3552.09 1688
3552.65 1647
3553.22 1719
3553.78 1692
3554.34 1682
3554.90 1607
3555.47 1681
3556.03 1717
3556.59 1730
3557.15 1629
3557.72 1679
3558.28 1644
3558.84 1725
3559.41 1786
3559.97 1724
3560.53 1749
3561.09 1777
3561.66 1755
3562.22 1730
3562.78 1732
3563.35 1770
3563.91 1773
3564.47 1776
3565.04 1763
3565.60 1726
3566.16 1681
3566.73 1678
3567.29 1740
3567.85 1690
3568.42 1652
3568.98 1657
3569.54 1658
3570.11 1684
3570.67 1674
3571.23 1637
3571.80 1708
3572.36 1810
3572.93 1784
3573.49 1789
3574.05 1812
3574.62 1800
3575.18 1859
3575.75 1887
3576.31 1906
3576.87 1983
3577.44 1895
3578.00 1935
3578.57 1982
3579.13 1941
3579.70 1947
3580.26 1837
3580.82 1810
3581.39 1823
3581.95 1881
3582.52 1750
3583.08 1717
3583.65 1704
3584.21 1674
3584.78 1667
3585.34 1700
3585.91 1691
3586.47 1672
3587.04 1676
3587.60 1714
3588.17 1681
3588.73 1705
3589.30 1735
3589.86 1710
3590.43 1720
3590.99 1706
3591.56 1659
3592.12 1688
3592.69 1756
3593.25 1801
3593.82 1769
3594.39 1820
3594.95 1787
3595.52 1873
3596.08 1859
3596.65 1784
3597.21 1796
3597.78 1858
3598.35 1810
3598.91 1786
3599.48 1845
3600.04 1795
3600.61 1830
3601.18 1807
3601.74 1805
3602.31 1814
3602.87 1815
3603.44 1776
3604.01 1821
3604.57 1785
3605.14 1831
3605.71 1795
3606.27 1779
3606.84 1902
3607.41 1839
3607.97 1790
3608.54 1770
3609.11 1764
3609.67 1663
3610.24 1755
3610.81 1655
3611.37 1737
3611.94 1706
3612.51 1671
3613.07 1677
3613.64 1713
3614.21 1734
3614.78 1682
3615.34 1714
3615.91 1746
3616.48 1895
3617.04 1849
3617.61 1929
3618.18 1871
3618.75 1876
3619.31 1854
3619.88 1827
3620.45 1822
3621.02 1757
3621.58 1799
3622.15 1865
3622.72 1721
3623.29 1726
3623.86 1758
3624.42 1711
3624.99 1703
3625.56 1689
3626.13 1632
3626.70 1585
3627.26 1589
3627.83 1582
3628.40 1615
3628.97 1653
3629.54 1685
3630.11 1642
3630.67 1629
3631.24 1627
3631.81 1664
3632.38 1688
3632.95 1666
3633.52 1613
3634.08 1644
3634.65 1632
3635.22 1616
3635.79 1643
3636.36 1709
3636.93 1702
3637.50 1671
3638.07 1623
3638.64 1627
3639.20 1631
3639.77 1659
3640.34 1618
3640.91 1661
3641.48 1674
3642.05 1706
3642.62 1732
3643.19 1724
3643.76 1725
3644.33 1735
3644.90 1756
3645.47 1781
3646.04 1680
3646.61 1659
3647.18 1701
3647.75 1733
3648.32 1696
3648.89 1666
3649.46 1647
3650.03 1663
3650.60 1672
3651.17 1630
3651.74 1588
3652.31 1638
3652.88 1723
3653.45 1638
3654.02 1689
3654.59 1647
3655.16 1643
3655.73 1711
3656.30 1706
3656.87 1668
3657.44 1709
3658.01 1695
3658.58 1688
3659.15 1755
3659.72 1789
3660.29 1772
3660.86 1650
3661.43 1639
3662.00 1640
3662.58 1723
3663.15 1783
3663.72 1814
3664.29 1679
3664.86 1630
3665.43 1664
3666.00 1720
3666.57 1688
3667.14 1775
3667.72 1750
3668.29 1734
3668.86 1720
3669.43 1661
3670.00 1694
3670.57 1672
3671.14 1735
3671.72 1712
3672.29 1707
3672.86 1637
3673.43 1710
3674.00 1704
3674.57 1703
3675.15 1673
3675.72 1678
3676.29 1677
3676.86 1732
3677.43 1772
3678.01 1682
3678.58 1635
3679.15 1691
3679.72 1704
3680.30 1748
3680.87 1687
3681.44 1635
3682.01 1690
3682.58 1667
3683.16 1562
3683.73 1596
3684.30 1594
3684.88 1595
3685.45 1587
3686.02 1630
3686.59 1613
3687.17 1621
3687.74 1572
3688.31 1629
3688.88 1710
3689.46 1705
3690.03 1696
3690.60 1744
3691.18 1666
3691.75 1669
3692.32 1690
3692.90 1694
3693.47 1786
3694.04 1650
3694.62 1637
3695.19 1675
3695.76 1646
3696.34 1673
3696.91 1716
3697.48 1580
3698.06 1659
3698.63 1650
3699.21 1657
3699.78 1589
3700.35 1613
3700.93 1600
3701.50 1594
3702.08 1610
3702.65 1755
3703.22 1701
3703.80 1649
3704.37 1611
3704.95 1691
3705.52 1718
3706.09 1633
3706.67 1668
3707.24 1723
3707.82 1705
3708.39 1699
3708.97 1688
3709.54 1736
3710.12 1731
3710.69 1711
3711.26 1742
3711.84 1706
3712.41 1691
3712.99 1667
3713.56 1647
3714.14 1658
3714.71 1709
3715.29 1610
3715.86 1603
3716.44 1686
3717.01 1570
3717.59 1695
3718.16 1645
3718.74 1671
3719.32 1640
3719.89 1664
3720.47 1730
3721.04 1744
3721.62 1706
3722.19 1672
3722.77 1705
3723.34 1611
3723.92 1641
3724.49 1681
3725.07 1605
3725.65 1664
3726.22 1565
3726.80 1568
3727.37 1693
3727.95 1674
3728.53 1557
3729.10 1725
3729.68 1790
3730.25 1703
3730.83 1725
3731.41 1782
3731.98 1821
3732.56 1797
3733.14 1799
3733.71 1818
3734.29 1890
3734.87 1848
3735.44 1829
3736.02 1866
3736.60 1841
3737.17 1704
3737.75 1643
3738.33 1674
3738.90 1669
3739.48 1666
3740.06 1591
3740.63 1677
3741.21 1738
3741.79 1550
3742.36 1562
3742.94 1587
3743.52 1565
3744.10 1590
3744.67 1571
3745.25 1701
3745.83 1667
3746.40 1582
3746.98 1607
3747.56 1657
3748.14 1683
3748.71 1579
3749.29 1585
3749.87 1646
3750.45 1637
3751.03 1656
3751.60 1597
3752.18 1639
3752.76 1682
3753.34 1731
3753.92 1655
3754.49 1617
3755.07 1647
3755.65 1728
3756.23 1667
3756.81 1662
3757.38 1628
3757.96 1695
3758.54 1755
3759.12 1787
3759.70 1696
3760.28 1697
3760.85 1755
3761.43 1748
3762.01 1677
3762.59 1799
3763.17 1816
3763.75 1741
3764.33 1805
3764.91 1761
3765.48 1819
3766.06 1796
3766.64 1858
3767.22 1853
3767.80 1795
3768.38 1689
3768.96 1630
3769.54 1649
3770.12 1649
3770.70 1738
3771.28 1685
3771.85 1707
3772.43 1691
3773.01 1636
3773.59 1684
3774.17 1755
3774.75 1702
3775.33 1715
3775.91 1674
3776.49 1625
3777.07 1611
3777.65 1599
3778.23 1595
3778.81 1654
3779.39 1728
3779.97 1763
3780.55 1744
3781.13 1608
3781.71 1649
3782.29 1682
3782.87 1676
3783.45 1676
3784.03 1710
3784.61 1727
3785.19 1671
3785.77 1614
3786.35 1640
3786.93 1628
3787.51 1630
3788.10 1685
3788.68 1733
3789.26 1655
3789.84 1726
3790.42 1725
3791.00 1675
3791.58 1739
3792.16 1706
3792.74 1699
3793.32 1694
3793.90 1668
3794.48 1707
3795.07 1691
3795.65 1734
3796.23 1791
3796.81 1704
3797.39 1693
3797.97 1741
3798.55 1704
3799.14 1715
3799.72 1756
3800.30 1733
3800.88 1738
3801.46 1757
3802.04 1778
3802.62 1736
3803.21 1729
3803.79 1811
3804.37 1869
3804.95 1932
3805.53 1925
3806.12 1814
3806.70 1891
3807.28 1935
3807.86 2005
3808.44 1912
3809.03 1935
3809.61 1921
3810.19 1904
3810.77 1839
3811.36 1881
3811.94 1873
3812.52 1850
3813.10 1897
3813.69 1907
3814.27 1802
3814.85 1802
3815.43 1888
3816.02 1857
3816.60 1757
3817.18 1819
3817.77 1812
3818.35 1771
3818.93 1763
3819.51 1807
3820.10 1760
3820.68 1708
3821.26 1644
3821.85 1710
3822.43 1728
3823.01 1853
3823.60 1838
3824.18 1793
3824.76 1731
3825.35 1745
3825.93 1760
3826.51 1717
3827.10 1711
3827.68 1768
3828.27 1728
3828.85 1688
3829.43 1685
3830.02 1672
3830.60 1687
3831.18 1639
3831.77 1710
3832.35 1672
3832.94 1644
3833.52 1694
3834.10 1711
3834.69 1739
3835.27 1797
3835.86 1784
3836.44 1726
3837.03 1754
3837.61 1713
3838.19 1743
3838.78 1735
3839.36 1712
3839.95 1691
3840.53 1693
3841.12 1656
3841.70 1772
3842.29 1805
3842.87 1679
3843.46 1678
3844.04 1799
3844.63 1690
3845.21 1669
3845.80 1701
3846.38 1715
3846.97 1736
3847.55 1771
3848.14 1783
3848.72 1700
3849.31 1748
3849.89 1772
3850.48 1707
3851.06 1724
3851.65 1742
3852.23 1784
3852.82 1812
3853.41 1743
3853.99 1745
3854.58 1760
3855.16 1802
3855.75 1807
3856.33 1879
3856.92 1934
3857.51 2021
3858.09 2040
3858.68 2032
3859.26 2081
3859.85 2139
3860.44 2195
3861.02 2292
3861.61 2299
3862.20 2193
3862.78 2248
3863.37 2113
3863.95 2061
3864.54 2116
3865.13 2047
3865.71 1983
3866.30 1825
3866.89 1798
3867.47 1786
3868.06 1777
3868.65 1754
3869.23 1749
3869.82 1690
3870.41 1696
3870.99 1656
3871.58 1757
3872.17 1736
3872.76 1723
3873.34 1698
3873.93 1768
3874.52 1740
3875.10 1756
3875.69 1737
3876.28 1676
3876.87 1671
3877.45 1688
3878.04 1717
3878.63 1664
3879.22 1631
3879.80 1650
3880.39 1608
3880.98 1622
3881.57 1623
3882.15 1583
3882.74 1633
3883.33 1619
3883.92 1576
3884.51 1543
3885.09 1693
3885.68 1747
3886.27 1743
3886.86 1715
3887.45 1715
3888.04 1743
3888.62 1726
3889.21 1756
3889.80 1676
3890.39 1715
3890.98 1789
3891.57 1837
3892.15 1798
3892.74 1825
3893.33 1748
3893.92 1768
3894.51 1816
3895.10 1786
3895.69 1817
3896.28 1731
3896.86 1773
3897.45 1762
3898.04 1735
3898.63 1664
3899.22 1768
3899.81 1695
3900.40 1692
3900.99 1689
3901.58 1739
3902.17 1649
3902.76 1643
3903.34 1634
3903.93 1687
3904.52 1690
3905.11 1621
3905.70 1586
3906.29 1653
3906.88 1678
3907.47 1746
3908.06 1719
3908.65 1667
3909.24 1585
3909.83 1565
3910.42 1633
3911.01 1642
3911.60 1557
3912.19 1558
3912.78 1510
3913.37 1461
3913.96 1558
3914.55 1522
3915.14 1554
3915.73 1521
3916.32 1586
3916.91 1543
3917.50 1569
3918.09 1536
3918.68 1566
3919.28 1586
3919.87 1642
3920.46 1598
3921.05 1557
3921.64 1581
3922.23 1647
3922.82 1602
3923.41 1587
3924.00 1618
3924.59 1545
3925.18 1588
3925.77 1609
3926.37 1576
3926.96 1577
3927.55 1614
3928.14 1640
3928.73 1585
3929.32 1621
3929.91 1534
3930.51 1577
3931.10 1579
3931.69 1600
3932.28 1547
3932.87 1599
3933.46 1576
3934.05 1580
3934.65 1669
3935.24 1623
3935.83 1611
3936.42 1615
3937.01 1622
3937.61 1630
3938.20 1639
3938.79 1561
3939.38 1599
3939.97 1700
3940.57 1645
3941.16 1690
3941.75 1661
3942.34 1668
3942.94 1619
3943.53 1647
3944.12 1602
3944.71 1629
3945.31 1611
3945.90 1644
3946.49 1572
3947.08 1584
3947.68 1586
3948.27 1609
3948.86 1596
3949.45 1526
3950.05 1560
3950.64 1591
3951.23 1610
3951.83 1576
3952.42 1606
3953.01 1558
3953.61 1591
3954.20 1636
3954.79 1627
3955.39 1619
3955.98 1619
3956.57 1601
3957.17 1687
3957.76 1670
3958.35 1628
3958.95 1671
3959.54 1648
3960.13 1530
3960.73 1571
3961.32 1587
3961.92 1618
3962.51 1600
3963.10 1620
3963.70 1599
3964.29 1612
3964.88 1650
3965.48 1687
3966.07 1658
3966.67 1671
3967.26 1729
3967.86 1708
3968.45 1699
3969.04 1641
3969.64 1708
3970.23 1773
3970.83 1715
3971.42 1662
3972.02 1630
3972.61 1624
3973.21 1603
3973.80 1631
3974.40 1635
3974.99 1656
3975.58 1708
3976.18 1696
3976.77 1557
3977.37 1548
3977.96 1551
3978.56 1565
3979.15 1609
3979.75 1603
3980.35 1555
3980.94 1609
3981.54 1634
3982.13 1591
3982.73 1633
3983.32 1677
3983.92 1644
3984.51 1623
3985.11 1679
3985.70 1711
3986.30 1709
3986.90 1657
3987.49 1638
3988.09 1698
3988.68 1592
3989.28 1601
3989.87 1644
3990.47 1614
3991.07 1622
3991.66 1622
3992.26 1661
3992.85 1622
3993.45 1635
3994.05 1762
3994.64 1719
3995.24 1769
3995.84 1709
3996.43 1782
3997.03 1788
3997.62 1705
3998.22 1665
3998.82 1638
3999.41 1694
4000.01 1641
4000.61 1775
4001.20 1676
4001.80 1653
4002.40 1618
4003.00 1759
4003.59 1723
4004.19 1760
4004.79 1760
4005.38 1774
4005.98 1720
4006.58 1781
4007.17 1712
4007.77 1659
4008.37 1665
4008.97 1692
4009.56 1617
4010.16 1634
4010.76 1686
4011.36 1627
4011.95 1621
4012.55 1599
4013.15 1598
4013.75 1620
4014.34 1546
4014.94 1534
4015.54 1608
4016.14 1632
4016.74 1559
4017.33 1574
4017.93 1640
4018.53 1682
4019.13 1662
4019.73 1639
4020.32 1660
4020.92 1669
4021.52 1671
4022.12 1736
4022.72 1698
4023.32 1672
4023.91 1742
4024.51 1767
4025.11 1800
4025.71 1804
4026.31 1786
4026.91 1833
4027.51 1921
4028.10 1982
4028.70 1925
4029.30 1900
4029.90 1906
4030.50 1881
4031.10 1792
4031.70 1814
4032.30 1781
4032.90 1752
4033.49 1664
4034.09 1625
4034.69 1606
4035.29 1678
4035.89 1637
4036.49 1575
4037.09 1566
4037.69 1530
4038.29 1578
4038.89 1575
4039.49 1611
4040.09 1579
4040.69 1558
4041.29 1569
4041.89 1506
4042.49 1501
4043.09 1555
4043.69 1580
4044.29 1616
4044.89 1605
4045.49 1673
4046.09 1644
4046.69 1646
4047.29 1648
4047.89 1627
4048.49 1613
4049.09 1625
4049.69 1609
4050.29 1619
4050.89 1614
4051.49 1714
4052.09 1647
4052.69 1676
4053.29 1682
4053.89 1712
4054.49 1647
4055.09 1667
4055.69 1681
4056.30 1704
4056.90 1629
4057.50 1575
4058.10 1652
4058.70 1667
4059.30 1628
4059.90 1682
4060.50 1643
4061.10 1665
4061.71 1713
4062.31 1727
4062.91 1772
4063.51 1765
4064.11 1688
4064.71 1741
4065.31 1721
4065.92 1689
4066.52 1770
4067.12 1796
4067.72 1700
4068.32 1697
4068.92 1658
4069.53 1606
4070.13 1619
4070.73 1628
4071.33 1622
4071.93 1570
4072.54 1497
4073.14 1577
4073.74 1574
4074.34 1522
4074.94 1513
4075.55 1502
4076.15 1493
4076.75 1531
4077.35 1627
4077.96 1539
4078.56 1577
4079.16 1651
4079.76 1621
4080.37 1577
4080.97 1604
4081.57 1514
4082.17 1524
4082.78 1608
4083.38 1590
4083.98 1622
4084.59 1645
4085.19 1632
4085.79 1555
4086.39 1585
4087.00 1563
4087.60 1507
4088.20 1562
4088.81 1615
4089.41 1641
4090.01 1607
4090.62 1608
4091.22 1700
4091.82 1589
4092.43 1599
4093.03 1673
4093.63 1673
4094.24 1608
4094.84 1596
4095.45 1576
4096.05 1603
4096.65 1570
4097.26 1603
4097.86 1717
4098.47 1725
4099.07 1658
4099.67 1590
4100.28 1591
4100.88 1549
4101.49 1557
4102.09 1582
4102.69 1543
4103.30 1513
4103.90 1555
4104.51 1531
4105.11 1609
4105.72 1621
4106.32 1631
4106.93 1589
4107.53 1538
4108.13 1576
4108.74 1625
4109.34 1657
4109.95 1634
4110.55 1594
4111.16 1567
4111.76 1618
4112.37 1605
4112.97 1587
4113.58 1593
4114.18 1677
4114.79 1612
4115.39 1545
4116.00 1589
4116.60 1699
4117.21 1720
4117.82 1677
4118.42 1635
4119.03 1634
4119.63 1631
4120.24 1613
4120.84 1634
4121.45 1600
4122.05 1569
4122.66 1499
4123.27 1516
4123.87 1583
4124.48 1479
4125.08 1524
4125.69 1537
4126.30 1507
4126.90 1528
4127.51 1471
4128.11 1552
4128.72 1512
4129.33 1562
4129.93 1621
4130.54 1650
4131.15 1592
4131.75 1605
4132.36 1628
4132.96 1585
4133.57 1645
4134.18 1671
4134.78 1692
4135.39 1653
4136.00 1624
4136.60 1628
4137.21 1676
4137.82 1672
4138.43 1684
4139.03 1748
4139.64 1711
4140.25 1746
4140.85 1685
4141.46 1660
4142.07 1621
4142.68 1659
4143.28 1739
4143.89 1637
4144.50 1701
4145.10 1675
4145.71 1571
4146.32 1566
4146.93 1594
4147.53 1594
4148.14 1483
4148.75 1476
4149.36 1546
4149.97 1468
4150.57 1498
4151.18 1498
4151.79 1475
4152.40 1502
4153.00 1466
4153.61 1513
4154.22 1476
4154.83 1447
4155.44 1453
4156.05 1506
4156.65 1474
4157.26 1474
4157.87 1501
4158.48 1462
4159.09 1433
4159.70 1501
4160.30 1463
4160.91 1505
4161.52 1403
4162.13 1474
4162.74 1470
4163.35 1465
4163.96 1469
4164.56 1513
4165.17 1526
4165.78 1495
4166.39 1505
4167.00 1540
4167.61 1514
4168.22 1503
4168.83 1524
4169.44 1500
4170.05 1490
4170.66 1556
4171.26 1539
4171.87 1564
4172.48 1594
4173.09 1678
4173.70 1671
4174.31 1608
4174.92 1622
4175.53 1639
4176.14 1631
4176.75 1620
4177.36 1703
4177.97 1573
4178.58 1625
4179.19 1613
4179.80 1601
4180.41 1652
4181.02 1638
4181.63 1617
4182.24 1583
4182.85 1493
4183.46 1497
4184.07 1471
4184.68 1499
4185.29 1500
4185.90 1506
4186.51 1521
4187.12 1554
4187.73 1523
4188.34 1546
4188.95 1540
4189.56 1461
4190.18 1510
4190.79 1568
4191.40 1498
4192.01 1596
4192.62 1463
4193.23 1537
4193.84 1540
4194.45 1528
4195.06 1546
4195.67 1548
4196.28 1469
4196.90 1497
4197.51 1573
4198.12 1485
4198.73 1513
4199.34 1529
4199.95 1541
4200.56 1447
4201.18 1504
4201.79 1535
4202.40 1508
4203.01 1527
4203.62 1520
4204.23 1533
4204.85 1538
4205.46 1527
4206.07 1537
4206.68 1497
4207.29 1507
4207.90 1555
4208.52 1535
4209.13 1541
4209.74 1588
4210.35 1532
4210.97 1488
4211.58 1471
4212.19 1516
4212.80 1539
4213.41 1522
4214.03 1578
4214.64 1590
4215.25 1668
4215.86 1547
4216.48 1554
4217.09 1584
4217.70 1622
4218.32 1643
4218.93 1575
4219.54 1597
4220.15 1615
4220.77 1583
4221.38 1612
4221.99 1591
4222.61 1590
4223.22 1611
4223.83 1562
4224.44 1542
4225.06 1524
4225.67 1613
4226.28 1661
4226.90 1719
4227.51 1610
4228.13 1663
4228.74 1720
4229.35 1726
4229.97 1727
4230.58 1753
4231.19 1742
4231.81 1716
4232.42 1723
4233.03 1729
4233.65 1771
4234.26 1797
4234.88 1832
4235.49 1770
4236.10 1794
4236.72 1807
4237.33 1715
4237.95 1680
4238.56 1703
4239.17 1696
4239.79 1693
4240.40 1681
4241.02 1716
4241.63 1689
4242.25 1663
4242.86 1559
4243.48 1583
4244.09 1602
4244.71 1569
4245.32 1568
4245.93 1605
4246.55 1681
4247.16 1674
4247.78 1649
4248.39 1636
4249.01 1579
4249.62 1623
4250.24 1575
4250.85 1582
4251.47 1720
4252.08 1667
4252.70 1576
4253.32 1591
4253.93 1580
4254.55 1617
4255.16 1604
4255.78 1569
4256.39 1626
4257.01 1621
4257.62 1705
4258.24 1714
4258.85 1648
4259.47 1654
4260.09 1691
4260.70 1734
4261.32 1686
4261.93 1816
4262.55 1794
4263.17 1771
4263.78 1816
4264.40 1816
4265.01 1802
4265.63 1686
4266.25 1789
4266.86 1802
4267.48 1780
4268.10 1725
4268.71 1724
4269.33 1781
4269.94 1814
4270.56 1771
4271.18 1776
4271.79 1753
4272.41 1853
4273.03 1821
4273.64 1834
4274.26 1801
4274.88 1789
4275.49 1916
4276.11 1837
4276.73 1856
4277.35 1846
4277.96 1928
4278.58 1772
4279.20 1754
4279.81 1697
4280.43 1656
4281.05 1645
4281.67 1657
4282.28 1617
4282.90 1622
4283.52 1576
4284.14 1607
4284.75 1571
4285.37 1536
4285.99 1496
4286.61 1460
4287.22 1499
4287.84 1424
4288.46 1457
4289.08 1480
4289.70 1539
4290.31 1486
4290.93 1500
4291.55 1454
4292.17 1527
4292.79 1535
4293.40 1485
4294.02 1474
4294.64 1516
4295.26 1540
4295.88 1568
4296.50 1565
4297.11 1540
4297.73 1561
4298.35 1543
4298.97 1560
4299.59 1634
4300.21 1598
4300.83 1581
4301.44 1582
4302.06 1624
4302.68 1614
4303.30 1635
4303.92 1612
4304.54 1570
4305.16 1587
4305.78 1517
4306.40 1539
4307.02 1526
4307.63 1489
4308.25 1552
4308.87 1506
4309.49 1502
4310.11 1482
4310.73 1498
4311.35 1508
4311.97 1519
4312.59 1496
4313.21 1578
4313.83 1564
4314.45 1550
4315.07 1655
4315.69 1579
4316.31 1579
4316.93 1575
4317.55 1526
4318.17 1569
4318.79 1605
4319.41 1594
4320.03 1531
4320.65 1516
4321.27 1552
4321.89 1598
4322.51 1586
4323.13 1579
4323.75 1573
4324.37 1649
4324.99 1614
4325.61 1585
4326.23 1651
4326.85 1597
4327.47 1654
4328.09 1713
4328.71 1751
4329.33 1704
4329.96 1772
4330.58 1763
4331.20 1781
4331.82 1846
4332.44 1898
4333.06 1879
4333.68 1857
4334.30 1863
4334.92 1924
4335.54 1850
4336.17 1748
4336.79 1766
4337.41 1695
4338.03 1618
4338.65 1637
4339.27 1677
4339.89 1660
4340.52 1642
4341.14 1677
4341.76 1657
4342.38 1707
4343.00 1698
4343.62 1652
4344.25 1740
4344.87 1746
4345.49 1760
4346.11 1833
4346.73 1915
4347.36 1825
4347.98 1757
4348.60 1816
4349.22 1770
4349.84 1787
4350.47 1759
4351.09 1753
4351.71 1731
4352.33 1744
4352.96 1725
4353.58 1627
4354.20 1619
4354.82 1681
4355.45 1773
4356.07 1656
4356.69 1632
4357.31 1670
4357.94 1647
4358.56 1696
4359.18 1684
4359.81 1625
4360.43 1673
4361.05 1617
4361.68 1595
4362.30 1636
4362.92 1606
4363.55 1519
4364.17 1648
4364.79 1577
4365.42 1572
4366.04 1600
4366.66 1516
4367.29 1464
4367.91 1549
4368.53 1584
4369.16 1557
4369.78 1608
4370.40 1626
4371.03 1540
4371.65 1468
4372.27 1513
4372.90 1546
4373.52 1557
4374.15 1547
4374.77 1557
4375.39 1501
4376.02 1598
4376.64 1665
4377.27 1573
4377.89 1581
4378.52 1626
4379.14 1595
4379.76 1536
4380.39 1542
4381.01 1528
4381.64 1536
4382.26 1595
4382.89 1537
4383.51 1639
4384.14 1627
4384.76 1606
4385.39 1615
4386.01 1648
4386.64 1575
4387.26 1568
4387.89 1568
4388.51 1476
4389.14 1563
4389.76 1559
4390.39 1607
4391.01 1581
4391.64 1568
4392.26 1538
4392.89 1441
4393.51 1446
4394.14 1423
4394.76 1550
4395.39 1528
4396.01 1502
4396.64 1544
4397.26 1469
4397.89 1487
4398.52 1491
4399.14 1506
4399.77 1452
4400.39 1405
4401.02 1406
4401.65 1414
4402.27 1420
4402.90 1486
4403.52 1474
4404.15 1462
4404.78 1464
4405.40 1528
4406.03 1570
4406.65 1548
4407.28 1501
4407.91 1492
4408.53 1528
4409.16 1495
4409.79 1472
4410.41 1526
4411.04 1561
4411.67 1480
4412.29 1497
4412.92 1513
4413.55 1579
4414.17 1519
4414.80 1529
4415.43 1502
4416.05 1485
4416.68 1527
4417.31 1436
4417.94 1474
4418.56 1445
4419.19 1448
4419.82 1397
4420.44 1463
4421.07 1502
4421.70 1448
4422.33 1504
4422.95 1401
4423.58 1389
4424.21 1388
4424.84 1445
4425.46 1361
4426.09 1415
4426.72 1463
4427.35 1448
4427.97 1455
4428.60 1506
4429.23 1448
4429.86 1435
4430.49 1506
4431.11 1509
4431.74 1494
4432.37 1448
4433.00 1388
4433.63 1404
4434.26 1428
4434.88 1479
4435.51 1498
4436.14 1460
4436.77 1433
4437.40 1450
4438.03 1445
4438.65 1416
4439.28 1445
4439.91 1447
4440.54 1381
4441.17 1400
4441.80 1400
4442.43 1434
4443.06 1470
4443.68 1415
4444.31 1448
4444.94 1481
4445.57 1476
4446.20 1455
4446.83 1464
4447.46 1460
4448.09 1415
4448.72 1452
4449.35 1409
4449.98 1449
4450.61 1422
4451.24 1470
4451.86 1483
4452.49 1446
4453.12 1482
4453.75 1518
4454.38 1433
4455.01 1405
4455.64 1509
4456.27 1523
4456.90 1433
4457.53 1443
4458.16 1438
4458.79 1482
4459.42 1389
4460.05 1421
4460.68 1401
4461.31 1374
4461.94 1425
4462.57 1339
4463.20 1341
4463.83 1368
4464.46 1397
4465.09 1351
4465.72 1387
4466.36 1348
4466.99 1393
4467.62 1439
4468.25 1494
4468.88 1439
4469.51 1370
4470.14 1419
4470.77 1445
4471.40 1422
4472.03 1390
4472.66 1427
4473.29 1425
4473.93 1434
4474.56 1400
4475.19 1367
4475.82 1427
4476.45 1491
4477.08 1500
4477.71 1414
4478.34 1420
4478.98 1409
4479.61 1445
4480.24 1452
4480.87 1393
4481.50 1461
4482.13 1458
4482.76 1422
4483.40 1478
4484.03 1466
4484.66 1413
4485.29 1429
4485.92 1459
4486.56 1461
4487.19 1435
4487.82 1391
4488.45 1472
4489.08 1472
4489.72 1435
4490.35 1478
4490.98 1455
4491.61 1493
4492.25 1515
4492.88 1444
4493.51 1428
4494.14 1429
4494.78 1502
4495.41 1488
4496.04 1479
4496.67 1460
4497.31 1420
4497.94 1432
4498.57 1525
4499.20 1605
4499.84 1595
4500.47 1688
4501.10 1681
4501.74 1692
4502.37 1695
4503.00 1744
4503.64 1817
4504.27 1751
4504.90 1684
4505.53 1712
4506.17 1615
4506.80 1550
4507.43 1627
4508.07 1561
4508.70 1572
4509.34 1585
4509.97 1470
4510.60 1429
4511.24 1521
4511.87 1516
4512.50 1450
4513.14 1489
4513.77 1488
4514.41 1473
4515.04 1470
4515.67 1487
4516.31 1497
4516.94 1503
4517.58 1461
4518.21 1444
4518.84 1521
4519.48 1491
4520.11 1516
4520.75 1520
4521.38 1525
4522.02 1508
4522.65 1520
4523.28 1550
4523.92 1560
4524.55 1663
4525.19 1580
4525.82 1652
4526.46 1641
4527.09 1695
4527.73 1809
4528.36 1843
4529.00 1933
4529.63 1874
4530.27 2061
4530.90 2046
4531.54 2048
4532.17 2046
4532.81 2015
4533.44 1977
4534.08 1941
4534.71 1934
4535.35 1892
4535.99 1822
4536.62 1753
4537.26 1675
4537.89 1665
4538.53 1624
4539.16 1605
4539.80 1657
4540.43 1662
4541.07 1650
4541.71 1615
4542.34 1558
4542.98 1541
4543.61 1507
4544.25 1393
4544.89 1481
4545.52 1519
4546.16 1524
4546.79 1577
4547.43 1520
4548.07 1509
4548.70 1435
4549.34 1411
4549.98 1569
4550.61 1528
4551.25 1422
4551.89 1480
4552.52 1459
4553.16 1490
4553.80 1433
4554.43 1414
4555.07 1431
4555.71 1508
4556.34 1519
4556.98 1530
4557.62 1515
4558.25 1514
4558.89 1512
4559.53 1499
4560.16 1516
4560.80 1520
4561.44 1577
4562.08 1539
4562.71 1566
4563.35 1548
4563.99 1500
4564.63 1468
4565.26 1501
4565.90 1546
4566.54 1512
4567.18 1478
4567.81 1502
4568.45 1529
4569.09 1556
4569.73 1550
4570.36 1542
4571.00 1548
4571.64 1620
4572.28 1656
4572.92 1575
4573.55 1552
4574.19 1571
4574.83 1539
4575.47 1530
4576.11 1472
4576.75 1543
4577.38 1552
4578.02 1558
4578.66 1514
4579.30 1532
4579.94 1519
4580.58 1454
4581.21 1504
4581.85 1565
4582.49 1513
4583.13 1501
4583.77 1462
4584.41 1505
4585.05 1535
4585.69 1569
4586.32 1573
4586.96 1615
4587.60 1596
4588.24 1582
4588.88 1562
4589.52 1540
4590.16 1562
4590.80 1623
4591.44 1557
4592.08 1576
4592.72 1500
4593.36 1499
4594.00 1545
4594.63 1536
4595.27 1503
4595.91 1528
4596.55 1565
4597.19 1508
4597.83 1590
4598.47 1594
4599.11 1575
4599.75 1731
4600.39 1708
4601.03 1704
4601.67 1706
4602.31 1764
4602.95 1805
4603.59 1879
4604.23 1883
4604.87 1852
4605.51 1843
4606.15 1852
4606.79 1820
4607.43 1722
4608.08 1729
4608.72 1656
4609.36 1637
4610.00 1592
4610.64 1601
4611.28 1575
4611.92 1569
4612.56 1604
4613.20 1569
4613.84 1627
4614.48 1615
4615.12 1597
4615.76 1646
4616.41 1592
4617.05 1570
4617.69 1540
4618.33 1604
4618.97 1500
4619.61 1477
4620.25 1475
4620.89 1471
4621.54 1484
4622.18 1471
4622.82 1471
4623.46 1444
4624.10 1430
4624.74 1496
4625.38 1568
4626.03 1500
4626.67 1503
4627.31 1515
4627.95 1509
4628.59 1478
4629.24 1526
4629.88 1575
4630.52 1537
4631.16 1533
4631.80 1537
4632.45 1518
4633.09 1512
4633.73 1552
4634.37 1585
4635.02 1544
4635.66 1530
4636.30 1490
4636.94 1489
4637.58 1527
4638.23 1555
4638.87 1569
4639.51 1576
4640.16 1488
4640.80 1463
4641.44 1555
4642.08 1537
4642.73 1519
4643.37 1562
4644.01 1459
4644.66 1444
4645.30 1439
4645.94 1502
4646.58 1521
4647.23 1463
4647.87 1442
4648.51 1403
4649.16 1466
4649.80 1434
4650.44 1444
4651.09 1471
4651.73 1434
4652.37 1433
4653.02 1470
4653.66 1478
4654.31 1472
4654.95 1460
4655.59 1456
4656.24 1488
4656.88 1480
4657.52 1461
4658.17 1419
4658.81 1431
4659.46 1434
4660.10 1368
4660.75 1419
4661.39 1413
4662.03 1485
4662.68 1451
4663.32 1378
4663.97 1470
4664.61 1384
4665.26 1399
4665.90 1400
4666.54 1436
4667.19 1497
4667.83 1475
4668.48 1446
4669.12 1513
4669.77 1444
4670.41 1449
4671.06 1508
4671.70 1526
4672.35 1498
4672.99 1469
4673.64 1474
4674.28 1441
4674.93 1447
4675.57 1479
4676.22 1424
4676.86 1433
4677.51 1458
4678.15 1421
4678.80 1391
4679.44 1441
4680.09 1467
4680.73 1436
4681.38 1437
4682.03 1470
4682.67 1504
4683.32 1462
4683.96 1507
4684.61 1496
4685.25 1498
4685.90 1412
4686.55 1453
4687.19 1456
4687.84 1465
4688.48 1498
4689.13 1463
4689.78 1419
4690.42 1497
4691.07 1474
4691.72 1418
4692.36 1503
4693.01 1449
4693.65 1545
4694.30 1519
4694.95 1466
4695.59 1505
4696.24 1494
4696.89 1499
4697.53 1566
4698.18 1486
4698.83 1559
4699.47 1544
4700.12 1569
4700.77 1535
4701.41 1552
4702.06 1560
4702.71 1508
4703.36 1519
4704.00 1513
4704.65 1531
4705.30 1478
4705.94 1444
4706.59 1472
4707.24 1486
4707.89 1493
4708.53 1485
4709.18 1480
4709.83 1512
4710.48 1498
4711.12 1499
4711.77 1476
4712.42 1435
4713.07 1462
4713.71 1506
4714.36 1461
4715.01 1419
4715.66 1492
4716.31 1427
4716.95 1407
4717.60 1499
4718.25 1477
4718.90 1451
4719.55 1473
4720.19 1492
4720.84 1507
4721.49 1467
4722.14 1475
4722.79 1471
4723.44 1401
4724.08 1425
4724.73 1444
4725.38 1522
4726.03 1493
4726.68 1448
4727.33 1483
4727.98 1486
4728.63 1499
4729.27 1459
4729.92 1502
4730.57 1454
4731.22 1451
4731.87 1412
4732.52 1469
4733.17 1464
4733.82 1400
4734.47 1398
4735.12 1449
4735.77 1461
4736.41 1464
4737.06 1443
4737.71 1482
4738.36 1492
4739.01 1554
4739.66 1440
4740.31 1448
4740.96 1529
4741.61 1486
4742.26 1518
4742.91 1460
4743.56 1411
4744.21 1422
4744.86 1495
4745.51 1520
4746.16 1460
4746.81 1500
4747.46 1524
4748.11 1547
4748.76 1561
4749.41 1578
4750.06 1577
4750.71 1655
4751.36 1654
4752.01 1691
4752.66 1608
4753.31 1635
4753.96 1638
4754.61 1639
4755.26 1588
4755.92 1590
4756.57 1556
4757.22 1500
4757.87 1511
4758.52 1499
4759.17 1491
4759.82 1427
4760.47 1430
4761.12 1469
4761.77 1490
4762.42 1449
4763.08 1443
4763.73 1446
4764.38 1462
4765.03 1476
4765.68 1485
4766.33 1528
4766.98 1503
4767.64 1541
4768.29 1595
4768.94 1549
4769.59 1604
4770.24 1586
4770.89 1624
4771.54 1588
4772.20 1549
4772.85 1619
4773.50 1532
4774.15 1524
4774.80 1489
4775.46 1536
4776.11 1442
4776.76 1490
4777.41 1485
4778.06 1461
4778.72 1440
4779.37 1475
4780.02 1511
4780.67 1428
4781.33 1463
4781.98 1445
4782.63 1483
4783.28 1532
4783.94 1527
4784.59 1497
4785.24 1571
4785.89 1579
4786.55 1591
4787.20 1591
4787.85 1638
4788.51 1714
4789.16 1646
4789.81 1725
4790.46 1722
4791.12 1748
4791.77 1746
4792.42 1742
4793.08 1745
4793.73 1744
4794.38 1677
4795.04 1715
4795.69 1709
4796.34 1628
4797.00 1591
4797.65 1633
4798.30 1590
4798.96 1603
4799.61 1626
4800.27 1641
4800.92 1689
4801.57 1637
4802.23 1611
4802.88 1565
4803.53 1621
4804.19 1626
4804.84 1564
4805.50 1589
4806.15 1519
4806.81 1480
4807.46 1529
4808.11 1496
4808.77 1504
4809.42 1500
4810.08 1439
4810.73 1509
4811.39 1511
4812.04 1520
4812.69 1534
4813.35 1573
4814.00 1501
4814.66 1521
4815.31 1625
4815.97 1565
4816.62 1575
4817.28 1566
4817.93 1604
4818.59 1658
4819.24 1642
4819.90 1708
4820.55 1613
4821.21 1706
4821.86 1750
4822.52 1669
4823.17 1661
4823.83 1609
4824.48 1645
4825.14 1706
4825.79 1709
4826.45 1662
4827.11 1654
4827.76 1645
4828.42 1679
4829.07 1666
4829.73 1648
4830.38 1628
4831.04 1661
4831.70 1712
4832.35 1745
4833.01 1707
4833.66 1658
4834.32 1729
4834.98 1797
4835.63 1756
4836.29 1812
4836.94 1792
4837.60 1830
4838.26 1810
4838.91 1805
4839.57 1713
4840.23 1772
4840.88 1756
4841.54 1772
4842.20 1776
4842.85 1764
4843.51 1867
4844.17 1877
4844.82 1842
4845.48 1799
4846.14 1725
4846.79 1796
4847.45 1895
4848.11 1819
4848.76 1805
4849.42 1743
4850.08 1763
4850.73 1717
4851.39 1744
4852.05 1762
4852.71 1806
4853.36 1796
4854.02 1848
4854.68 1874
4855.34 1888
4855.99 1926
4856.65 1896
4857.31 1999
4857.97 1977
4858.62 1984
4859.28 1939
4859.94 1847
4860.60 1881
4861.25 1865
4861.91 1850
4862.57 1837
4863.23 1797
4863.89 1782
4864.54 1778
4865.20 1773
4865.86 1831
4866.52 1780
4867.18 1817
4867.84 1853
4868.49 1833
4869.15 1876
4869.81 1814
4870.47 1749
4871.13 1699
4871.79 1714
4872.44 1823
4873.10 1736
4873.76 1772
4874.42 1835
4875.08 1806
4875.74 1758
4876.40 1711
4877.06 1652
4877.72 1753
4878.37 1729
4879.03 1707
4879.69 1740
4880.35 1757
4881.01 1687
4881.67 1711
4882.33 1727
4882.99 1765
4883.65 1674
4884.31 1687
4884.97 1745
4885.63 1674
4886.29 1620
4886.95 1604
4887.61 1652
4888.26 1673
4888.92 1666
4889.58 1578
4890.24 1606
4890.90 1573
4891.56 1593
4892.22 1619
4892.88 1665
4893.54 1675
4894.20 1671
4894.86 1597
4895.52 1632
4896.18 1619
4896.84 1613
4897.51 1655
4898.17 1683
4898.83 1707
4899.49 1749
4900.15 1712
4900.81 1676
4901.47 1679
4902.13 1679
4902.79 1720
4903.45 1645
4904.11 1642
4904.77 1574
4905.43 1552
4906.09 1556
4906.75 1521
4907.41 1667
4908.08 1642
4908.74 1646
4909.40 1559
4910.06 1537
4910.72 1539
4911.38 1556
4912.04 1552
4912.70 1522
4913.37 1545
4914.03 1390
4914.69 1427
4915.35 1469
4916.01 1463
4916.67 1498
4917.33 1444
4918.00 1439
4918.66 1477
4919.32 1426
4919.98 1408
4920.64 1465
4921.31 1438
4921.97 1442
4922.63 1423
4923.29 1441
4923.95 1429
4924.62 1403
4925.28 1461
4925.94 1438
4926.60 1487
4927.26 1464
4927.93 1433
4928.59 1448
4929.25 1382
4929.91 1382
4930.58 1390
4931.24 1422
4931.90 1398
4932.56 1421
4933.23 1473
4933.89 1433
4934.55 1422
4935.22 1482
4935.88 1436
4936.54 1454
4937.20 1521
4937.87 1500
4938.53 1460
4939.19 1444
4939.86 1436
4940.52 1425
4941.18 1423
4941.85 1416
4942.51 1436
4943.17 1457
4943.84 1472
4944.50 1467
4945.16 1500
4945.83 1473
4946.49 1451
4947.15 1501
4947.82 1443
4948.48 1413
4949.15 1372
4949.81 1429
4950.47 1394
4951.14 1363
4951.80 1421
4952.47 1369
4953.13 1406
4953.79 1448
4954.46 1455
4955.12 1448
4955.79 1481
4956.45 1490
4957.11 1423
4957.78 1441
4958.44 1438
4959.11 1496
4959.77 1557
4960.44 1570
4961.10 1575
4961.77 1568
4962.43 1535
4963.10 1525
4963.76 1550
4964.42 1518
4965.09 1467
4965.75 1495
4966.42 1482
4967.08 1407
4967.75 1414
4968.41 1404
4969.08 1367
4969.74 1375
4970.41 1437
4971.08 1459
4971.74 1428
4972.41 1449
4973.07 1394
4973.74 1426
4974.40 1431
4975.07 1461
4975.73 1476
4976.40 1437
4977.06 1463
4977.73 1448
4978.40 1437
4979.06 1398
4979.73 1361
4980.39 1425
4981.06 1430
4981.73 1399
4982.39 1475
4983.06 1462
4983.72 1426
4984.39 1434
4985.06 1436
4985.72 1420
4986.39 1427
4987.05 1372
4987.72 1401
4988.39 1467
4989.05 1441
4989.72 1486
4990.39 1460
4991.05 1432
4991.72 1429
4992.39 1449
4993.05 1448
4993.72 1376
4994.39 1362
4995.05 1367
4995.72 1379
4996.39 1475
4997.05 1497
4997.72 1424
4998.39 1343
4999.06 1327
4999.72 1444
5000.39 1370
5001.06 1266
5001.73 1333
5002.39 1379
5003.06 1401
5003.73 1295
5004.39 1315
5005.06 1406
5005.73 1365
5006.40 1389
5007.07 1382
5007.73 1392
5008.40 1435
5009.07 1388
5009.74 1403
5010.40 1347
5011.07 1420
5011.74 1470
5012.41 1450
5013.08 1436
5013.74 1431
5014.41 1424
5015.08 1446
5015.75 1495
5016.42 1472
5017.09 1440
5017.75 1522
5018.42 1544
5019.09 1533
5019.76 1488
5020.43 1560
5021.10 1581
5021.76 1648
5022.43 1642
5023.10 1516
5023.77 1547
5024.44 1618
5025.11 1622
5025.78 1577
5026.45 1532
5027.12 1564
5027.78 1538
5028.45 1473
5029.12 1439
5029.79 1368
5030.46 1341
5031.13 1394
5031.80 1405
5032.47 1402
5033.14 1394
5033.81 1467
5034.48 1446
5035.15 1415
5035.82 1430
5036.49 1403
5037.16 1408
5037.83 1362
5038.50 1412
5039.16 1371
5039.83 1417
5040.50 1439
5041.17 1447
5041.84 1450
5042.51 1458
5043.18 1432
5043.85 1423
5044.52 1461
5045.20 1458
5045.87 1483
5046.54 1539
5047.21 1543
5047.88 1462
5048.55 1487
5049.22 1533
5049.89 1516
5050.56 1525
5051.23 1481
5051.90 1515
5052.57 1439
5053.24 1503
5053.91 1499
5054.58 1458
5055.25 1460
5055.92 1492
5056.60 1450
5057.27 1440
5057.94 1378
5058.61 1412
5059.28 1403
5059.95 1423
5060.62 1518
5061.29 1470
5061.96 1432
5062.64 1444
5063.31 1468
5063.98 1391
5064.65 1429
5065.32 1410
5065.99 1425
5066.66 1491
5067.34 1469
5068.01 1405
5068.68 1466
5069.35 1394
5070.02 1468
5070.70 1455
5071.37 1461
5072.04 1505
5072.71 1500
5073.38 1489
5074.06 1433
5074.73 1428
5075.40 1479
5076.07 1448
5076.74 1470
5077.42 1470
5078.09 1473
5078.76 1409
5079.43 1452
5080.11 1485
5080.78 1452
5081.45 1504
5082.12 1526
5082.80 1498
5083.47 1513
5084.14 1559
5084.82 1568
5085.49 1565
5086.16 1561
5086.83 1554
5087.51 1630
5088.18 1679
5088.85 1794
5089.53 1840
5090.20 1787
5090.87 1819
5091.55 1808
5092.22 1831
5092.89 1752
5093.57 1725
5094.24 1650
5094.91 1657
5095.59 1633
5096.26 1592
5096.93 1566
5097.61 1483
5098.28 1491
5098.96 1520
5099.63 1504
5100.30 1537
5100.98 1511
5101.65 1530
5102.32 1505
5103.00 1525
5103.67 1563
5104.35 1555
5105.02 1597
5105.70 1520
5106.37 1527
5107.04 1528
5107.72 1502
5108.39 1450
5109.07 1484
5109.74 1515
5110.42 1469
5111.09 1499
5111.77 1543
5112.44 1529
5113.11 1495
5113.79 1563
5114.46 1604
5115.14 1657
5115.81 1690
5116.49 1680
5117.16 1723
5117.84 1741
5118.51 1754
5119.19 1728
5119.86 1774
5120.54 1831
5121.21 1730
5121.89 1671
5122.57 1642
5123.24 1594
5123.92 1581
5124.59 1580
5125.27 1608
5125.94 1652
5126.62 1561
5127.29 1549
5127.97 1600
5128.64 1583
5129.32 1479
5130.00 1534
5130.67 1590
5131.35 1493
5132.02 1508
5132.70 1460
5133.38 1492
5134.05 1503
5134.73 1484
5135.40 1517
5136.08 1444
5136.76 1403
5137.43 1446
5138.11 1452
5138.79 1512
5139.46 1462
5140.14 1453
5140.82 1419
5141.49 1448
5142.17 1414
5142.85 1440
5143.52 1417
5144.20 1465
5144.88 1449
5145.55 1414
5146.23 1362
5146.91 1403
5147.58 1450
5148.26 1394
5148.94 1398
5149.61 1477
5150.29 1462
5150.97 1436
5151.65 1424
5152.32 1422
5153.00 1414
5153.68 1400
5154.36 1373
5155.03 1443
5155.71 1396
5156.39 1440
5157.07 1412
5157.74 1461
5158.42 1482
5159.10 1517
5159.78 1480
5160.45 1500
5161.13 1464
5161.81 1412
5162.49 1436
5163.17 1390
5163.84 1389
5164.52 1421
5165.20 1441
5165.88 1442
5166.56 1433
5167.24 1480
5167.91 1409
5168.59 1362
5169.27 1397
5169.95 1393
5170.63 1359
5171.31 1363
5171.98 1326
5172.66 1385
5173.34 1358
5174.02 1337
5174.70 1407
5175.38 1379
5176.06 1381
5176.74 1316
5177.41 1391
5178.09 1376
5178.77 1403
5179.45 1412
5180.13 1403
5180.81 1426
5181.49 1363
5182.17 1445
5182.85 1427
5183.53 1393
5184.21 1382
5184.89 1366
5185.57 1356
5186.24 1369
5186.92 1343
5187.60 1292
5188.28 1331
5188.96 1307
5189.64 1324
5190.32 1377
5191.00 1383
5191.68 1371
5192.36 1351
5193.04 1361
5193.72 1361
5194.40 1387
5195.08 1352
5195.76 1358
5196.44 1304
5197.12 1312
5197.80 1335
5198.48 1332
5199.16 1337
5199.84 1439
5200.52 1452
5201.21 1417
5201.89 1389
5202.57 1412
5203.25 1392
5203.93 1370
5204.61 1338
5205.29 1370
5205.97 1395
5206.65 1392
5207.33 1336
5208.01 1338
5208.69 1370
5209.37 1418
5210.06 1351
5210.74 1367
5211.42 1377
5212.10 1426
5212.78 1389
5213.46 1359
5214.14 1396
5214.82 1342
5215.51 1314
5216.19 1345
5216.87 1343
5217.55 1453
5218.23 1350
5218.91 1356
5219.60 1396
5220.28 1316
5220.96 1399
5221.64 1353
5222.32 1310
5223.00 1266
5223.69 1250
5224.37 1313
5225.05 1278
5225.73 1304
5226.41 1334
5227.10 1350
5227.78 1300
5228.46 1366
5229.14 1317
5229.83 1264
5230.51 1350
5231.19 1347
5231.87 1348
5232.56 1335
5233.24 1345
5233.92 1351
5234.60 1357
5235.29 1398
5235.97 1405
5236.65 1447
5237.34 1398
5238.02 1448
5238.70 1411
5239.38 1399
5240.07 1439
5240.75 1374
5241.43 1385
5242.12 1424
5242.80 1389
5243.48 1453
5244.17 1381
5244.85 1370
5245.53 1391
5246.22 1414
5246.90 1428
5247.58 1418
5248.27 1439
5248.95 1424
5249.63 1430
5250.32 1393
5251.00 1364
5251.69 1419
5252.37 1377
5253.05 1334
5253.74 1318
5254.42 1323
5255.11 1313
5255.79 1233
5256.47 1278
5257.16 1284
5257.84 1284
5258.53 1301
5259.21 1332
5259.89 1301
5260.58 1372
5261.26 1345
5261.95 1320
5262.63 1358
5263.32 1298
5264.00 1345
5264.69 1362
5265.37 1306
5266.06 1308
5266.74 1420
5267.43 1430
5268.11 1381
5268.79 1311
5269.48 1390
5270.16 1350
5270.85 1349
5271.53 1372
5272.22 1299
5272.91 1310
5273.59 1374
5274.28 1329
5274.96 1283
5275.65 1313
5276.33 1349
5277.02 1365
5277.70 1364
5278.39 1354
5279.07 1376
5279.76 1422
5280.45 1416
5281.13 1342
5281.82 1339
5282.50 1395
5283.19 1403
5283.87 1385
5284.56 1369
5285.25 1297
5285.93 1289
5286.62 1320
5287.30 1342
5287.99 1416
5288.68 1346
5289.36 1317
5290.05 1303
5290.74 1295
5291.42 1371
5292.11 1369
5292.79 1355
5293.48 1411
5294.17 1390
5294.85 1389
5295.54 1365
5296.23 1343
5296.91 1442
5297.60 1456
5298.29 1486
5298.98 1431
5299.66 1551
5300.35 1488
5301.04 1505
5301.72 1465
5302.41 1474
5303.10 1466
5303.78 1444
5304.47 1486
5305.16 1536
5305.85 1475
5306.53 1435
5307.22 1477
5307.91 1480
5308.60 1502
5309.28 1429
5309.97 1547
5310.66 1499
5311.35 1481
5312.03 1532
5312.72 1561
5313.41 1581
5314.10 1544
5314.79 1532
5315.47 1545
5316.16 1504
5316.85 1523
5317.54 1557
5318.23 1567
5318.91 1569
5319.60 1555
5320.29 1543
5320.98 1448
5321.67 1431
5322.36 1459
5323.04 1386
5323.73 1292
5324.42 1317
5325.11 1355
5325.80 1375
5326.49 1387
5327.18 1392
5327.86 1347
5328.55 1375
5329.24 1329
5329.93 1296
5330.62 1307
5331.31 1268
5332.00 1284
5332.69 1358
5333.38 1404
5334.06 1355
5334.75 1330
5335.44 1342
5336.13 1334
5336.82 1391
5337.51 1372
5338.20 1318
5338.89 1383
5339.58 1440
5340.27 1376
5340.96 1394
5341.65 1398
5342.34 1381
5343.03 1370
5343.72 1400
5344.41 1403
5345.10 1403
5345.79 1393
5346.48 1552
5347.17 1494
5347.86 1462
5348.55 1463
5349.24 1492
5349.93 1492
5350.62 1487
5351.31 1524
5352.00 1503
5352.69 1455
5353.38 1451
5354.07 1495
5354.76 1429
5355.45 1421
5356.14 1411
5356.83 1372
5357.52 1371
5358.21 1422
5358.90 1439
5359.59 1453
5360.29 1428
5360.98 1429
5361.67 1431
5362.36 1426
5363.05 1382
5363.74 1363
5364.43 1290
5365.12 1315
5365.81 1352
5366.50 1332
5367.20 1272
5367.89 1305
5368.58 1302
5369.27 1350
5369.96 1383
5370.65 1321
5371.34 1334
5372.04 1274
5372.73 1289
5373.42 1248
5374.11 1214
5374.80 1305
5375.49 1308
5376.19 1210
5376.88 1237
5377.57 1249
5378.26 1313
5378.95 1339
5379.65 1255
5380.34 1239
5381.03 1249
5381.72 1304
5382.42 1232
5383.11 1206
5383.80 1263
5384.49 1298
5385.19 1275
5385.88 1257
5386.57 1279
5387.26 1309
5387.96 1344
5388.65 1252
5389.34 1285
5390.03 1335
5390.73 1319
5391.42 1285
5392.11 1276
5392.80 1295
5393.50 1275
5394.19 1306
5394.88 1308
5395.58 1228
5396.27 1241
5396.96 1314
5397.66 1252
5398.35 1275
5399.04 1277
5399.74 1244
5400.43 1287
5401.12 1249
5401.82 1188
5402.51 1242
5403.20 1245
5403.90 1234
5404.59 1306
5405.29 1275
5405.98 1274
5406.67 1247
5407.37 1265
5408.06 1290
5408.75 1270
5409.45 1221
5410.14 1312
5410.84 1281
5411.53 1265
5412.23 1219
5412.92 1290
5413.61 1284
5414.31 1261
5415.00 1269
5415.70 1289
5416.39 1318
5417.09 1328
5417.78 1284
5418.47 1236
5419.17 1289
5419.86 1315
5420.56 1368
5421.25 1347
5421.95 1304
5422.64 1264
5423.34 1261
5424.03 1322
5424.73 1313
5425.42 1260
5426.12 1270
5426.81 1263
5427.51 1266
5428.20 1271
5428.90 1258
5429.59 1278
5430.29 1338
5430.99 1340
5431.68 1312
5432.38 1291
5433.07 1293
5433.77 1338
5434.46 1329
5435.16 1246
5435.85 1252
5436.55 1299
5437.25 1297
5437.94 1311
5438.64 1294
5439.33 1329
5440.03 1318
5440.73 1314
5441.42 1308
5442.12 1366
5442.81 1411
5443.51 1459
5444.21 1447
5444.90 1513
5445.60 1496
5446.29 1556
5446.99 1550
5447.69 1530
5448.38 1479
5449.08 1556
5449.78 1570
5450.47 1563
5451.17 1532
5451.87 1472
5452.56 1445
5453.26 1459
5453.96 1460
5454.65 1398
5455.35 1411
5456.05 1442
5456.75 1371
5457.44 1350
5458.14 1390
5458.84 1431
5459.53 1503
5460.23 1532
5460.93 1519
5461.63 1493
5462.32 1502
5463.02 1546
5463.72 1533
5464.42 1579
5465.11 1560
5465.81 1511
5466.51 1470
5467.21 1418
5467.90 1419
5468.60 1491
5469.30 1456
5470.00 1513
5470.70 1433
5471.39 1382
5472.09 1404
5472.79 1455
5473.49 1525
5474.19 1454
5474.88 1430
5475.58 1474
5476.28 1554
5476.98 1610
5477.68 1552
5478.38 1639
5479.07 1728
5479.77 1694
5480.47 1653
5481.17 1694
5481.87 1618
5482.57 1628
5483.27 1570
5483.96 1521
5484.66 1608
5485.36 1591
5486.06 1551
5486.76 1562
5487.46 1521
5488.16 1541
5488.86 1527
5489.56 1581
5490.26 1567
5490.96 1568
5491.65 1566
5492.35 1612
5493.05 1661
5493.75 1670
5494.45 1675
5495.15 1655
5495.85 1694
5496.55 1715
5497.25 1763
5497.95 1836
5498.65 1916
5499.35 1890
5500.05 2041
5500.75 2056
5501.45 2008
5502.15 1930
5502.85 1961
5503.55 1820
5504.25 1787
5504.95 1742
5505.65 1653
5506.35 1593
5507.05 1572
5507.75 1538
5508.45 1527
5509.15 1472
5509.85 1537
5510.55 1498
5511.25 1470
5511.95 1440
5512.65 1413
5513.35 1453
5514.05 1497
5514.76 1492
5515.46 1435
5516.16 1384
5516.86 1458
5517.56 1438
5518.26 1515
5518.96 1476
5519.66 1414
5520.36 1428
5521.06 1433
5521.77 1426
5522.47 1411
5523.17 1356
5523.87 1392
5524.57 1344
5525.27 1328
5525.97 1311
5526.67 1339
5527.38 1283
5528.08 1356
5528.78 1350
5529.48 1364
5530.18 1323
5530.88 1300
5531.59 1322
5532.29 1281
5532.99 1339
5533.69 1334
5534.39 1329
5535.10 1353
5535.80 1338
5536.50 1350
5537.20 1368
5537.90 1325
5538.61 1324
5539.31 1427
5540.01 1404
5540.71 1323
5541.42 1358
5542.12 1320
5542.82 1282
5543.52 1300
5544.23 1332
5544.93 1332
5545.63 1302
5546.33 1332
5547.04 1329
5547.74 1295
5548.44 1276
5549.15 1340
5549.85 1376
5550.55 1357
5551.26 1310
5551.96 1345
5552.66 1317
5553.36 1275
5554.07 1254
5554.77 1286
5555.47 1345
5556.18 1374
5556.88 1336
5557.58 1312
5558.29 1236
5558.99 1308
5559.70 1282
5560.40 1308
5561.10 1364
5561.81 1395
5562.51 1368
5563.21 1289
5563.92 1316
5564.62 1293
5565.33 1365
5566.03 1359
5566.73 1335
5567.44 1230
5568.14 1311
5568.85 1371
5569.55 1349
5570.25 1282
5570.96 1344
5571.66 1326
5572.37 1340
5573.07 1332
5573.78 1280
5574.48 1339
5575.19 1301
5575.89 1275
5576.59 1272
5577.30 1323
5578.00 1307
5578.71 1262
5579.41 1218
5580.12 1264
5580.82 1261
5581.53 1227
5582.23 1243
5582.94 1289
5583.64 1289
5584.35 1310
5585.05 1322
5585.76 1349
5586.46 1324
5587.17 1275
5587.88 1338
5588.58 1311
5589.29 1290
5589.99 1252
5590.70 1311
5591.40 1351
5592.11 1313
5592.81 1343
5593.52 1254
5594.23 1255
5594.93 1256
5595.64 1237
5596.34 1250
5597.05 1255
5597.76 1251
5598.46 1248
5599.17 1208
5599.87 1227
5600.58 1262
5601.29 1264
5601.99 1304
5602.70 1292
5603.41 1259
5604.11 1244
5604.82 1197
5605.52 1264
5606.23 1295
5606.94 1232
5607.64 1228
5608.35 1217
5609.06 1248
5609.76 1254
5610.47 1252
5611.18 1276
5611.88 1267
5612.59 1264
5613.30 1240
5614.01 1220
5614.71 1234
5615.42 1276
5616.13 1237
5616.83 1235
5617.54 1244
5618.25 1261
5618.96 1276
5619.66 1263
5620.37 1260
5621.08 1273
5621.79 1236
5622.49 1249
5623.20 1317
5623.91 1267
5624.62 1224
5625.32 1224
5626.03 1257
5626.74 1243
5627.45 1307
5628.16 1297
5628.86 1252
5629.57 1304
5630.28 1331
5630.99 1284
5631.70 1319
5632.40 1324
5633.11 1315
5633.82 1268
5634.53 1307
5635.24 1310
5635.95 1370
5636.65 1324
5637.36 1322
5638.07 1362
5638.78 1392
5639.49 1428
5640.20 1417
5640.91 1346
5641.61 1341
5642.32 1369
5643.03 1325
5643.74 1313
5644.45 1323
5645.16 1350
5645.87 1285
5646.58 1272
5647.29 1318
5648.00 1266
5648.70 1282
5649.41 1324
5650.12 1335
5650.83 1310
5651.54 1371
5652.25 1358
5652.96 1418
5653.67 1438
5654.38 1429
5655.09 1366
5655.80 1473
5656.51 1452
5657.22 1362
5657.93 1471
5658.64 1464
5659.35 1402
5660.06 1398
5660.77 1424
5661.48 1393
5662.19 1391
5662.90 1415
5663.61 1351
5664.32 1364
5665.03 1323
5665.74 1378
5666.45 1293
5667.16 1283
5667.87 1290
5668.58 1310
5669.29 1293
5670.00 1368
5670.71 1298
5671.42 1285
5672.13 1320
5672.84 1288
5673.56 1272
5674.27 1274
5674.98 1260
5675.69 1311
5676.40 1268
5677.11 1276
5677.82 1224
5678.53 1263
5679.24 1280
5679.95 1336
5680.67 1366
5681.38 1266
5682.09 1250
5682.80 1213
5683.51 1273
5684.22 1286
5684.93 1276
5685.65 1283
5686.36 1318
5687.07 1327
5687.78 1235
5688.49 1221
5689.20 1207
5689.92 1268
5690.63 1225
5691.34 1240
5692.05 1270
5692.76 1275
5693.47 1243
5694.19 1294
5694.90 1284
5695.61 1305
5696.32 1235
5697.04 1214
5697.75 1233
5698.46 1246
5699.17 1186
5699.89 1266
5700.60 1236
5701.31 1242
5702.02 1236
5702.74 1233
5703.45 1241
5704.16 1244
5704.87 1182
5705.59 1211
5706.30 1201
5707.01 1245
5707.72 1228
5708.44 1211
5709.15 1241
5709.86 1298
5710.58 1234
5711.29 1222
5712.00 1225
5712.72 1256
5713.43 1257
5714.14 1220
5714.86 1281
5715.57 1253
5716.28 1283
5717.00 1316
5717.71 1293
5718.42 1259
5719.14 1286
5719.85 1305
5720.56 1319
5721.28 1222
5721.99 1291
5722.71 1297
5723.42 1317
5724.13 1316
5724.85 1352
5725.56 1364
5726.28 1406
5726.99 1400
5727.70 1353
5728.42 1319
5729.13 1285
5729.85 1328
5730.56 1336
5731.28 1350
5731.99 1320
5732.70 1303
5733.42 1303
5734.13 1301
5734.85 1284
5735.56 1338
5736.28 1308
5736.99 1223
5737.71 1198
5738.42 1228
5739.14 1204
5739.85 1270
5740.57 1232
5741.28 1216
5742.00 1270
5742.71 1292
5743.43 1262
5744.14 1242
5744.86 1223
5745.57 1285
5746.29 1247
5747.00 1195
5747.72 1241
5748.43 1233
5749.15 1244
5749.87 1246
5750.58 1266
5751.30 1343
5752.01 1350
5752.73 1348
5753.44 1359
5754.16 1357
5754.88 1392
5755.59 1441
5756.31 1376
5757.02 1378
5757.74 1453
5758.46 1457
5759.17 1475
5759.89 1428
5760.60 1421
5761.32 1437
5762.04 1435
5762.75 1428
5763.47 1400
5764.19 1361
5764.90 1368
5765.62 1383
5766.34 1447
5767.05 1486
5767.77 1634
5768.49 1700
5769.20 1746
5769.92 1722
5770.64 1736
5771.35 1774
5772.07 1741
5772.79 1680
5773.50 1628
5774.22 1521
5774.94 1476
5775.65 1553
5776.37 1455
5777.09 1367
5777.81 1427
5778.52 1434
5779.24 1394
5779.96 1347
5780.68 1380
5781.39 1376
5782.11 1370
5782.83 1418
5783.55 1426
5784.26 1367
5784.98 1406
5785.70 1415
5786.42 1410
5787.14 1335
5787.85 1356
5788.57 1342
5789.29 1340
5790.01 1279
5790.73 1295
5791.44 1332
5792.16 1395
5792.88 1349
5793.60 1303
5794.32 1341
5795.03 1383
5795.75 1352
5796.47 1365
5797.19 1378
5797.91 1463
5798.63 1433
5799.35 1449
5800.06 1456
5800.78 1437
5801.50 1409
5802.22 1416
5802.94 1467
5803.66 1433
5804.38 1409
5805.10 1368
5805.82 1336
5806.53 1345
5807.25 1397
5807.97 1343
5808.69 1327
5809.41 1357
5810.13 1348
5810.85 1326
5811.57 1358
5812.29 1383
5813.01 1394
5813.73 1340
5814.45 1416
5815.17 1353
5815.89 1339
5816.61 1331
5817.33 1365
5818.05 1380
5818.77 1359
5819.49 1327
5820.20 1350
5820.92 1362
5821.64 1352
5822.36 1323
5823.09 1385
5823.81 1361
5824.53 1337
5825.25 1311
5825.97 1312
5826.69 1328
5827.41 1267
5828.13 1345
5828.85 1308
5829.57 1347
5830.29 1323
5831.01 1244
5831.73 1231
5832.45 1228
5833.17 1226
5833.89 1260
5834.61 1253
5835.33 1260
5836.05 1273
5836.78 1307
5837.50 1328
5838.22 1274
5838.94 1281
5839.66 1289
5840.38 1291
5841.10 1278
5841.82 1275
5842.54 1300
5843.27 1304
5843.99 1239
5844.71 1285
5845.43 1257
5846.15 1235
5846.87 1302
5847.59 1259
5848.32 1245
5849.04 1292
5849.76 1268
5850.48 1224
5851.20 1303
5851.93 1319
5852.65 1273
5853.37 1191
5854.09 1241
5854.81 1279
5855.54 1320
5856.26 1286
5856.98 1249
5857.70 1268
5858.42 1254
5859.15 1235
5859.87 1258
5860.59 1208
5861.31 1279
5862.04 1303
5862.76 1220
5863.48 1238
5864.20 1247
5864.93 1264
5865.65 1269
5866.37 1264
5867.10 1274
5867.82 1294
5868.54 1320
5869.26 1325
5869.99 1274
5870.71 1256
5871.43 1256
5872.16 1243
5872.88 1258
5873.60 1225
5874.33 1258
5875.05 1314
5875.77 1277
5876.50 1280
5877.22 1257
5877.94 1300
5878.67 1277
5879.39 1258
5880.11 1331
5880.84 1329
5881.56 1307
5882.28 1316
5883.01 1283
5883.73 1323
5884.46 1273
5885.18 1268
5885.90 1293
5886.63 1291
5887.35 1293
5888.08 1261
5888.80 1281
5889.52 1289
5890.25 1296
5890.97 1319
5891.70 1296
5892.42 1275
5893.15 1262
5893.87 1328
5894.59 1301
5895.32 1333
5896.04 1317
5896.77 1293
5897.49 1296
5898.22 1353
5898.94 1355
5899.67 1346
5900.39 1323
5901.12 1250
5901.84 1276
5902.57 1261
5903.29 1275
5904.02 1311
5904.74 1349
5905.47 1320
5906.19 1324
5906.92 1310
5907.64 1345
5908.37 1393
5909.09 1401
5909.82 1332
5910.55 1348
5911.27 1354
5912.00 1347
5912.72 1348
5913.45 1435
5914.17 1407
5914.90 1415
5915.63 1350
5916.35 1349
5917.08 1357
5917.80 1406
5918.53 1403
5919.25 1404
5919.98 1374
5920.71 1431
5921.43 1455
5922.16 1426
5922.89 1435
5923.61 1441
5924.34 1428
5925.06 1455
5925.79 1495
5926.52 1399
5927.24 1491
5927.97 1479
5928.70 1482
5929.42 1515
5930.15 1500
5930.88 1582
5931.60 1544
5932.33 1497
5933.06 1464
5933.78 1582
5934.51 1579
5935.24 1630
5935.97 1624
5936.69 1619
5937.42 1640
5938.15 1652
5938.87 1702
5939.60 1642
5940.33 1653
5941.06 1700
5941.78 1740
5942.51 1713
5943.24 1712
5943.97 1614
5944.69 1691
5945.42 1786
5946.15 1848
5946.88 1692
5947.60 1746
5948.33 1775
5949.06 1836
5949.79 1880
5950.52 2018
5951.24 2027
5951.97 2053
5952.70 2036
5953.43 2045
5954.16 2082
5954.88 2074
5955.61 2060
5956.34 2001
5957.07 2022
5957.80 2006
5958.53 2066
5959.25 2085
5959.98 2077
5960.71 2081
5961.44 2067
5962.17 2049
5962.90 2116
5963.63 2170
5964.36 2221
5965.08 2352
5965.81 2401
5966.54 2437
5967.27 2486
5968.00 2416
5968.73 2415
5969.46 2380
5970.19 2387
5970.92 2307
5971.65 2272
5972.37 2365
5973.10 2381
5973.83 2343
5974.56 2297
5975.29 2295
5976.02 2348
5976.75 2393
5977.48 2385
5978.21 2437
5978.94 2479
5979.67 2503
5980.40 2593
5981.13 2514
5981.86 2485
5982.59 2626
5983.32 2650
5984.05 2662
5984.78 2734
5985.51 2689
5986.24 2664
5986.97 2724
5987.70 2672
5988.43 2604
5989.16 2737
5989.89 2773
5990.62 2795
5991.35 2766
5992.08 2756
5992.81 2765
5993.54 2790
5994.27 2914
5995.00 2879
5995.74 2859
5996.47 2896
5997.20 2889
5997.93 2974
5998.66 2875
5999.39 2854
6000.12 2798
6000.85 2878
6001.58 2738
6002.31 2684
6003.04 2689
6003.78 2686
6004.51 2677
6005.24 2772
6005.97 2863
6006.70 3084
6007.43 3201
6008.16 3502
6008.90 3795
6009.63 4182
6010.36 4604
6011.09 5017
6011.82 5416
6012.55 5864
6013.29 6172
6014.02 6056
6014.75 5962
6015.48 5778
6016.21 5491
6016.95 5107
6017.68 4596
6018.41 4199
6019.14 3735
6019.87 3352
6020.61 3056
6021.34 2871
6022.07 2622
6022.80 2539
6023.54 2508
6024.27 2404
6025.00 2360
6025.73 2320
6026.47 2407
6027.20 2338
6027.93 2327
6028.66 2320
6029.40 2216
6030.13 2260
6030.86 2335
6031.59 2201
6032.33 2200
6033.06 2105
6033.79 2082
6034.53 2091
6035.26 2020
6035.99 1999
6036.73 2029
6037.46 2098
6038.19 2156
6038.93 2071
6039.66 2070
6040.39 2078
6041.13 2078
6041.86 2063
6042.59 2076
6043.33 2143
6044.06 2146
6044.79 2119
6045.53 2132
6046.26 2100
6047.00 2180
6047.73 2193
6048.46 2263
6049.20 2264
6049.93 2273
6050.67 2337
6051.40 2368
6052.13 2462
6052.87 2437
6053.60 2361
6054.34 2456
6055.07 2408
6055.81 2353
6056.54 2374
6057.27 2350
6058.01 2303
6058.74 2223
6059.48 2228
6060.21 2274
6060.95 2276
6061.68 2244
6062.42 2245
6063.15 2117
6063.89 2204
6064.62 2209
6065.36 2142
6066.09 2167
6066.83 2170
6067.56 2054
6068.30 2013
6069.03 1981
6069.77 2012
6070.50 2089
6071.24 2030
6071.97 2060
6072.71 2060
6073.44 2016
6074.18 1952
6074.91 2002
6075.65 1943
6076.39 1899
6077.12 1928
6077.86 1938
6078.59 1917
6079.33 1888
6080.06 1900
6080.80 1857
6081.54 1788
6082.27 1840
6083.01 1892
6083.74 1809
6084.48 1865
6085.22 1856
6085.95 1810
6086.69 1801
6087.42 1898
6088.16 1826
6088.90 1857
6089.63 1799
6090.37 1790
6091.11 1717
6091.84 1766
6092.58 1772
6093.32 1744
6094.05 1774
6094.79 1774
6095.53 1770
6096.26 1741
6097.00 1652
6097.74 1760
6098.47 1753
6099.21 1727
6099.95 1674
6100.69 1765
6101.42 1708
6102.16 1685
6102.90 1682
6103.63 1756
6104.37 1735
6105.11 1668
6105.85 1713
6106.58 1741
6107.32 1701
6108.06 1670
6108.80 1686
6109.53 1633
6110.27 1693
6111.01 1676
6111.75 1769
6112.49 1756
6113.22 1628
6113.96 1656
6114.70 1673
6115.44 1741
6116.17 1686
6116.91 1769
6117.65 1729
6118.39 1715
6119.13 1779
6119.87 1739
6120.60 1737
6121.34 1747
6122.08 1727
6122.82 1744
6123.56 1830
6124.30 1832
6125.03 1811
6125.77 1804
6126.51 1793
6127.25 1816
6127.99 1847
6128.73 1810
6129.47 1809
6130.21 1837
6130.94 1815
6131.68 1878
6132.42 1843
6133.16 1920
6133.90 1824
6134.64 1883
6135.38 1950
6136.12 1959
6136.86 1977
6137.60 2035
6138.34 2069
6139.08 2113
6139.81 2181
6140.55 2176
6141.29 2059
6142.03 2127
6142.77 2144
6143.51 2169
6144.25 2180
6144.99 2157
6145.73 2138
6146.47 2089
6147.21 2098
6147.95 2179
6148.69 2070
6149.43 2084
6150.17 2110
6150.91 2102
6151.65 2161
6152.39 2183
6153.13 2105
6153.87 2171
6154.61 2222
6155.35 2228
6156.09 2201
6156.83 2274
6157.58 2191
6158.32 2342
6159.06 2409
6159.80 2339
6160.54 2374
6161.28 2457
6162.02 2518
6162.76 2518
6163.50 2581
6164.24 2581
6164.98 2722
6165.72 2755
6166.46 2848
6167.21 2796
6167.95 2838
6168.69 2874
6169.43 2852
6170.17 2822
6170.91 2811
6171.65 2747
6172.39 2703
6173.14 2675
6173.88 2711
6174.62 2738
6175.36 2888
6176.10 2977
6176.84 3083
6177.59 3177
6178.33 3455
6179.07 3733
6179.81 4097
6180.55 4362
6181.30 4571
6182.04 4878
6182.78 4913
6183.52 4934
6184.26 5016
6185.01 4686
6185.75 4367
6186.49 4071
6187.23 3732
6187.97 3678
6188.72 3355
6189.46 3191
6190.20 3030
6190.94 2938
6191.69 2981
6192.43 2903
6193.17 2821
6193.92 2801
6194.66 2757
6195.40 2803
6196.14 2718
6196.89 2823
6197.63 2760
6198.37 2740
6199.12 2751
6199.86 2699
6200.60 2743
6201.34 2753
6202.09 2913
6202.83 3162
6203.57 3385
6204.32 3751
6205.06 4255
6205.80 4772
6206.55 5237
6207.29 5759
6208.03 6088
6208.78 6275
6209.52 6393
6210.27 6166
6211.01 6060
6211.75 5559
6212.50 4951
6213.24 4402
6213.98 3974
6214.73 3506
6215.47 3120
6216.22 2898
6216.96 2678
6217.71 2555
6218.45 2442
6219.19 2337
6219.94 2393
6220.68 2364
6221.43 2310
6222.17 2291
6222.92 2226
6223.66 2191
6224.40 2106
6225.15 2097
6225.89 2124
6226.64 2072
6227.38 2051
6228.13 2012
6228.87 1987
6229.62 1918
6230.36 1877
6231.11 1978
6231.85 1913
6232.60 1850
6233.34 1899
6234.09 1915
6234.83 1904
6235.58 1999
6236.32 2039
6237.07 2000
6237.81 2005
6238.56 2034
6239.30 2094
6240.05 2045
6240.80 2024
6241.54 2062
6242.29 2076
6243.03 2143
6243.78 2136
6244.52 2190
6245.27 2142
6246.02 2186
6246.76 2178
6247.51 2258
6248.25 2185
6249.00 2105
6249.75 2064
6250.49 2109
6251.24 2132
6251.98 2113
6252.73 2061
6253.48 2041
6254.22 2010
6254.97 2026
6255.72 2028
6256.46 2019
6257.21 2041
6257.95 2049
6258.70 1972
6259.45 1986
6260.19 2001
6260.94 2030
6261.69 1982
6262.43 1937
6263.18 1848
6263.93 1829
6264.68 1899
6265.42 1953
6266.17 1857
6266.92 1874
6267.66 1931
6268.41 1874
6269.16 1847
6269.91 1833
6270.65 1793
6271.40 1814
6272.15 1847
6272.89 1910
6273.64 1815
6274.39 1815
6275.14 1851
6275.88 1848
6276.63 1878
6277.38 1840
6278.13 1843
6278.88 1785
6279.62 1729
6280.37 1784
6281.12 1753
6281.87 1727
6282.62 1664
6283.36 1668
6284.11 1640
6284.86 1660
6285.61 1618
6286.36 1639
6287.10 1677
6287.85 1683
6288.60 1713
6289.35 1586
6290.10 1613
6290.85 1589
6291.59 1605
6292.34 1579
6293.09 1597
6293.84 1562
6294.59 1589
6295.34 1603
6296.09 1573
6296.84 1516
6297.58 1493
6298.33 1575
6299.08 1612
6299.83 1538
6300.58 1496
6301.33 1559
6302.08 1626
6302.83 1596
6303.58 1575
6304.33 1534
6305.08 1509
6305.83 1586
6306.58 1564
6307.32 1532
6308.07 1539
6308.82 1526
6309.57 1531
6310.32 1500
6311.07 1536
6311.82 1526
6312.57 1559
6313.32 1553
6314.07 1556
6314.82 1584
6315.57 1522
6316.32 1501
6317.07 1493
6317.82 1491
6318.57 1483
6319.32 1472
6320.07 1511
6320.82 1490
6321.57 1426
6322.32 1448
6323.07 1493
6323.82 1454
6324.58 1489
6325.33 1481
6326.08 1476
6326.83 1512
6327.58 1484
6328.33 1465
6329.08 1496
6329.83 1468
6330.58 1465
6331.33 1452
6332.08 1456
6332.83 1525
6333.58 1571
6334.34 1479
6335.09 1546
6335.84 1487
6336.59 1499
6337.34 1450
6338.09 1506
6338.84 1516
6339.59 1516
6340.35 1494
6341.10 1478
6341.85 1527
6342.60 1502
6343.35 1485
6344.10 1460
6344.86 1506
6345.61 1517
6346.36 1533
6347.11 1570
6347.86 1613
6348.62 1608
6349.37 1586
6350.12 1573
6350.87 1642
6351.62 1639
6352.38 1588
6353.13 1611
6353.88 1690
6354.63 1656
6355.38 1669
6356.14 1643
6356.89 1616
6357.64 1592
6358.39 1611
6359.15 1541
6359.90 1559
6360.65 1567
6361.40 1542
6362.16 1602
6362.91 1581
6363.66 1526
6364.42 1504
6365.17 1540
6365.92 1709
6366.67 1659
6367.43 1725
6368.18 1741
6368.93 1705
6369.69 1651
6370.44 1589
6371.19 1604
6371.95 1594
6372.70 1510
6373.45 1562
6374.21 1559
6374.96 1492
6375.71 1547
6376.47 1548
6377.22 1575
6377.98 1541
6378.73 1484
6379.48 1536
6380.24 1536
6380.99 1549
6381.74 1545
6382.50 1533
6383.25 1528
6384.01 1519
6384.76 1476
6385.51 1513
6386.27 1490
6387.02 1512
6387.78 1471
6388.53 1492
6389.29 1524
6390.04 1538
6390.79 1484
6391.55 1453
6392.30 1506
6393.06 1428
6393.81 1490
6394.57 1456
6395.32 1525
6396.08 1500
6396.83 1463
6397.59 1452
6398.34 1526
6399.10 1446
6399.85 1426
6400.61 1451
6401.36 1450
6402.12 1519
6402.87 1492
6403.63 1449
6404.38 1499
6405.14 1468
6405.89 1550
6406.65 1559
6407.40 1549
6408.16 1502
6408.91 1547
6409.67 1537
6410.43 1602
6411.18 1566
6411.94 1501
6412.69 1519
6413.45 1520
6414.20 1503
6414.96 1531
6415.72 1531
6416.47 1504
6417.23 1579
6417.98 1496
6418.74 1481
6419.50 1527
6420.25 1524
6421.01 1492
6421.77 1536
6422.52 1466
6423.28 1510
6424.03 1460
6424.79 1490
6425.55 1530
6426.30 1556
6427.06 1451
6427.82 1468
6428.57 1483
6429.33 1566
6430.09 1546
6430.84 1537
6431.60 1540
6432.36 1583
6433.11 1527
6433.87 1520
6434.63 1455
6435.39 1496
6436.14 1516
6436.90 1518
6437.66 1547
6438.41 1612
6439.17 1561
6439.93 1550
6440.69 1571
6441.44 1613
6442.20 1600
6442.96 1603
6443.72 1577
6444.47 1578
6445.23 1554
6445.99 1561
6446.75 1557
6447.50 1549
6448.26 1606
6449.02 1561
6449.78 1573
6450.54 1632
6451.29 1705
6452.05 1647
6452.81 1673
6453.57 1685
6454.33 1688
6455.08 1690
6455.84 1719
6456.60 1652
6457.36 1678
6458.12 1663
6458.88 1678
6459.64 1765
6460.39 1752
6461.15 1691
6461.91 1715
6462.67 1774
6463.43 1798
6464.19 1787
6464.95 1769
6465.70 1734
6466.46 1828
6467.22 1836
6467.98 1824
6468.74 1751
6469.50 1877
6470.26 1838
6471.02 1873
6471.78 1839
6472.54 1831
6473.30 1874
6474.05 1962
6474.81 1962
6475.57 1998
6476.33 2002
6477.09 1990
6477.85 1998
6478.61 2049
6479.37 1994
6480.13 1963
6480.89 1982
6481.65 2088
6482.41 2099
6483.17 2089
6483.93 2045
6484.69 2133
6485.45 2176
6486.21 2178
6486.97 2163
6487.73 2192
6488.49 2230
6489.25 2187
6490.01 2261
6490.77 2283
6491.53 2301
6492.29 2309
6493.05 2338
6493.81 2275
6494.57 2334
6495.33 2265
6496.10 2233
6496.86 2356
6497.62 2331
6498.38 2362
6499.14 2384
6499.90 2437
6500.66 2526
6501.42 2570
6502.18 2767
6502.94 3045
6503.70 3294
6504.47 3641
6505.23 4123
6505.99 4606
6506.75 5078
6507.51 5325
6508.27 5548
6509.03 5590
6509.79 5413
6510.56 4999
6511.32 4771
6512.08 4285
6512.84 3804
6513.60 3409
6514.36 3186
6515.13 2913
6515.89 2809
6516.65 2692
6517.41 2573
6518.17 2537
6518.94 2622
6519.70 2634
6520.46 2514
6521.22 2522
6521.98 2582
6522.75 2581
6523.51 2627
6524.27 2725
6525.03 2719
6525.79 2815
6526.56 2902
6527.32 2909
6528.08 2888
6528.84 2896
6529.61 2876
6530.37 2883
6531.13 3029
6531.90 3142
6532.66 3365
6533.42 3453
6534.18 3742
6534.95 3882
6535.71 4072
6536.47 4105
6537.24 3998
6538.00 3960
6538.76 3752
6539.53 3376
6540.29 3147
6541.05 3063
6541.82 2880
6542.58 2717
6543.34 2623
6544.11 2549
6544.87 2546
6545.63 2483
6546.40 2492
6547.16 2446
6547.92 2391
6548.69 2379
6549.45 2403
6550.21 2358
6550.98 2318
6551.74 2268
6552.51 2297
6553.27 2274
6554.03 2290
6554.80 2333
6555.56 2339
6556.33 2364
6557.09 2318
6557.85 2303
6558.62 2333
6559.38 2364
6560.15 2390
6560.91 2432
6561.68 2498
6562.44 2479
6563.21 2508
6563.97 2529
6564.74 2506
6565.50 2535
6566.26 2505
6567.03 2480
6567.79 2480
6568.56 2465
6569.32 2547
6570.09 2527
6570.85 2565
6571.62 2585
6572.38 2498
6573.15 2512
6573.91 2607
6574.68 2578
6575.44 2507
6576.21 2539
6576.98 2644
6577.74 2608
6578.51 2635
6579.27 2718
6580.04 2676
6580.80 2746
6581.57 2755
6582.33 2776
6583.10 2742
6583.87 2763
6584.63 2790
6585.40 2722
6586.16 2702
6586.93 2724
6587.70 2724
6588.46 2753
6589.23 2720
6589.99 2738
6590.76 2918
6591.53 2987
6592.29 3130
6593.06 3233
6593.82 3229
6594.59 3364
6595.36 3320
6596.12 3293
6596.89 3218
6597.66 3136
6598.42 3039
6599.19 2864
6599.96 2799
6600.72 2685
6601.49 2628
6602.26 2534
6603.02 2549
6603.79 2528
6604.56 2484
6605.33 2509
6606.09 2452
6606.86 2501
6607.63 2562
6608.39 2453
6609.16 2460
6609.93 2408
6610.70 2337
6611.46 2451
6612.23 2476
6613.00 2402
6613.77 2391
6614.53 2375
6615.30 2389
6616.07 2416
6616.84 2318
6617.60 2450
6618.37 2514
6619.14 2531
6619.91 2652
6620.68 2795
6621.44 2842
6622.21 2865
6622.98 2861
6623.75 2776
6624.52 2844
6625.28 2694
6626.05 2596
6626.82 2532
6627.59 2480
6628.36 2446
6629.13 2379
6629.89 2449
6630.66 2490
6631.43 2493
6632.20 2493
6632.97 2556
6633.74 2654
6634.51 2712
6635.27 2774
6636.04 2773
6636.81 2896
6637.58 2925
6638.35 3089
6639.12 3140
6639.89 3174
6640.66 3350
6641.43 3369
6642.19 3287
6642.96 3212
6643.73 3137
6644.50 2957
6645.27 2808
6646.04 2614
6646.81 2453
6647.58 2311
6648.35 2227
6649.12 2167
6649.89 2078
6650.66 2096
6651.43 2089
6652.20 2078
6652.97 2007
6653.74 1985
6654.51 1992
6655.28 1980
6656.05 1976
6656.82 1889
6657.59 1893
6658.36 1922
6659.13 1858
6659.90 1872
6660.67 1918
6661.44 1966
6662.21 1971
6662.98 1887
6663.75 1899
6664.52 1882
6665.29 1869
6666.06 1918
6666.83 1987
6667.60 1986
6668.37 1948
6669.14 1948
6669.91 1960
6670.68 1997
6671.46 1950
6672.23 1972
6673.00 1943
6673.77 1913
6674.54 1970
6675.31 1974
6676.08 1944
6676.85 1966
6677.62 1951
6678.40 1991
6679.17 1961
6679.94 1966
6680.71 2033
6681.48 1942
6682.25 2017
6683.02 2087
6683.80 2147
6684.57 2139
6685.34 2110
6686.11 2082
6686.88 2026
6687.65 2023
6688.43 1956
6689.20 1953
6689.97 1916
6690.74 1855
6691.51 1810
6692.29 1860
6693.06 1856
6693.83 1748
6694.60 1722
6695.37 1777
6696.15 1777
6696.92 1743
6697.69 1724
6698.46 1684
6699.24 1761
6700.01 1754
6700.78 1740
6701.55 1707
6702.33 1729
6703.10 1716
6703.87 1739
6704.64 1738
6705.42 1667
6706.19 1699
6706.96 1706
6707.74 1692
6708.51 1621
6709.28 1615
6710.06 1672
6710.83 1618
6711.60 1607
6712.37 1572
6713.15 1594
6713.92 1619
6714.69 1532
6715.47 1541
6716.24 1564
6717.01 1499
6717.79 1465
6718.56 1510
6719.34 1514
6720.11 1484
6720.88 1510
6721.66 1525
6722.43 1499
6723.20 1503
6723.98 1584
6724.75 1495
6725.53 1463
6726.30 1515
6727.07 1497
6727.85 1549
6728.62 1537
6729.40 1467
6730.17 1495
6730.95 1456
6731.72 1451
6732.49 1452
6733.27 1455
6734.04 1498
6734.82 1536
6735.59 1452
6736.37 1482
6737.14 1477
6737.92 1444
6738.69 1489
6739.47 1505
6740.24 1557
6741.01 1539
6741.79 1558
6742.56 1536
6743.34 1512
6744.11 1500
6744.89 1494
6745.67 1534
6746.44 1586
6747.22 1542
6747.99 1596
6748.77 1641
6749.54 1615
6750.32 1632
6751.09 1568
6751.87 1662
6752.64 1614
6753.42 1684
6754.19 1579
6754.97 1570
6755.75 1547
6756.52 1529
6757.30 1489
6758.07 1496
6758.85 1525
6759.63 1579
6760.40 1523
6761.18 1507
6761.95 1582
6762.73 1565
6763.51 1511
6764.28 1520
6765.06 1517
6765.83 1540
6766.61 1487
6767.39 1506
6768.16 1533
6768.94 1477
6769.72 1484
6770.49 1423
6771.27 1474
6772.05 1452
6772.82 1419
6773.60 1414
6774.38 1451
6775.15 1445
6775.93 1466
6776.71 1485
6777.48 1485
6778.26 1464
6779.04 1459
6779.82 1410
6780.59 1351
6781.37 1374
6782.15 1395
6782.92 1420
6783.70 1420
6784.48 1434
6785.26 1486
6786.03 1378
6786.81 1347
6787.59 1409
6788.37 1330
6789.14 1389
6789.92 1396
6790.70 1349
6791.48 1360
6792.25 1362
6793.03 1321
6793.81 1355
6794.59 1380
6795.37 1382
6796.14 1349
6796.92 1362
6797.70 1355
6798.48 1394
6799.26 1400
6800.04 1413
6800.81 1421
6801.59 1409
6802.37 1444
6803.15 1405
6803.93 1450
6804.71 1375
6805.48 1364
6806.26 1363
6807.04 1353
6807.82 1384
6808.60 1404
6809.38 1429
6810.16 1405
6810.94 1397
6811.71 1368
6812.49 1365
6813.27 1359
6814.05 1383
6814.83 1372
6815.61 1368
6816.39 1396
6817.17 1428
6817.95 1409
6818.73 1377
6819.51 1369
6820.29 1387
6821.07 1383
6821.84 1347
6822.62 1303
6823.40 1323
6824.18 1388
6824.96 1377
6825.74 1387
6826.52 1341
6827.30 1334
6828.08 1291
6828.86 1295
6829.64 1346
6830.42 1365
6831.20 1410
6831.98 1411
6832.76 1431
6833.54 1483
6834.32 1445
6835.10 1576
6835.88 1675
6836.66 1718
6837.44 1799
6838.22 1796
6839.01 1797
6839.79 1761
6840.57 1808
6841.35 1720
6842.13 1694
6842.91 1608
6843.69 1615
6844.47 1598
6845.25 1559
6846.03 1474
6846.81 1503
6847.59 1533
6848.37 1534
6849.16 1593
6849.94 1587
6850.72 1604
6851.50 1611
6852.28 1502
6853.06 1517
6853.84 1521
6854.62 1546
6855.41 1543
6856.19 1500
6856.97 1461
6857.75 1454
6858.53 1428
6859.31 1418
6860.10 1425
6860.88 1407
6861.66 1399
6862.44 1417
6863.22 1393
6864.00 1430
6864.79 1409
6865.57 1395
6866.35 1461
6867.13 1464
6867.91 1463
6868.70 1475
6869.48 1464
6870.26 1485
6871.04 1453
6871.83 1523
6872.61 1528
6873.39 1530
6874.17 1571
6874.96 1577
6875.74 1462
6876.52 1525
6877.30 1608
6878.09 1614
6878.87 1749
6879.65 1764
6880.43 1835
6881.22 1845
6882.00 1853
6882.78 1800
6883.57 1808
6884.35 1821
6885.13 1858
6885.92 1874
6886.70 1985
6887.48 1951
6888.27 2050
6889.05 2050
6889.83 1921
6890.62 1907
6891.40 1840
6892.18 1791
6892.97 1718
6893.75 1736
6894.53 1723
6895.32 1693
6896.10 1703
6896.88 1693
6897.67 1655
6898.45 1633
6899.24 1607
6900.02 1604
6900.80 1642
6901.59 1620
6902.37 1606
6903.16 1620
6903.94 1652
6904.73 1574
6905.51 1623
6906.29 1616
6907.08 1604
6907.86 1603
6908.65 1580
6909.43 1561
6910.22 1556
6911.00 1550
6911.79 1587
6912.57 1579
6913.35 1569
6914.14 1589
6914.92 1595
6915.71 1578
6916.49 1599
6917.28 1601
6918.06 1652
6918.85 1647
6919.63 1628
6920.42 1608
6921.20 1565
6921.99 1634
6922.78 1632
6923.56 1656
6924.35 1636
6925.13 1676
6925.92 1668
6926.70 1680
6927.49 1666
6928.27 1717
6929.06 1722
6929.84 1714
6930.63 1743
6931.42 1710
6932.20 1714
6932.99 1749
6933.77 1773
6934.56 1751
6935.35 1761
6936.13 1742
6936.92 1836
6937.70 1872
6938.49 1949
6939.28 1937
6940.06 1990
6940.85 2038
6941.63 2057
6942.42 2188
6943.21 2228
6943.99 2243
6944.78 2240
6945.57 2296
6946.35 2320
6947.14 2269
6947.93 2322
6948.71 2266
6949.50 2178
6950.29 2136
6951.07 2116
6951.86 2133
6952.65 2096
6953.44 2091
6954.22 2103
6955.01 2124
6955.80 2079
6956.58 2090
6957.37 2076
6958.16 2094
6958.95 2174
6959.73 2147
6960.52 2162
6961.31 2203
6962.09 2155
6962.88 2183
6963.67 2289
6964.46 2341
6965.25 2375
6966.03 2420
6966.82 2477
6967.61 2541
6968.40 2543
6969.18 2612
6969.97 2621
6970.76 2688
6971.55 2612
6972.34 2600
6973.12 2656
6973.91 2666
6974.70 2740
6975.49 2736
6976.28 2779
6977.07 2881
6977.85 3072
6978.64 3202
6979.43 3414
6980.22 3862
6981.01 4377
6981.80 4870
6982.59 5553
6983.37 6271
6984.16 6990
6984.95 7103
6985.74 7226
6986.53 7041
6987.32 6585
6988.11 6002
6988.90 5393
6989.69 4769
6990.47 4101
6991.26 3514
6992.05 3154
6992.84 2829
6993.63 2615
6994.42 2421
6995.21 2261
6996.00 2212
6996.79 2107
6997.58 2049
6998.37 1988
6999.16 1932
6999.95 1990
7000.74 1908
7001.53 1823
7002.32 1876
7003.11 1838
7003.90 1776
7004.69 1723
7005.48 1729
7006.27 1788
7007.06 1707
7007.85 1665
7008.64 1647
7009.43 1710
7010.22 1728
7011.01 1775
7011.80 1815
7012.59 1779
7013.38 1801
7014.17 1836
7014.96 1864
7015.75 1830
7016.54 1789
7017.33 1767
7018.12 1757
7018.91 1758
7019.70 1712
7020.49 1827
7021.28 1832
7022.07 1769
7022.87 1904
7023.66 1871
7024.45 1863
7025.24 1875
7026.03 1878
7026.82 1874
7027.61 1804
7028.40 1784
7029.19 1819
7029.99 1798
7030.78 1731
7031.57 1705
7032.36 1737
7033.15 1759
7033.94 1790
7034.74 1735
7035.53 1770
7036.32 1804
7037.11 1858
7037.90 1820
7038.69 1776
7039.49 1812
7040.28 1873
7041.07 1838
7041.86 1872
7042.65 1868
7043.45 1840
7044.24 1820
7045.03 1849
7045.82 1842
7046.61 1824
7047.41 1927
7048.20 1900
7048.99 1920
7049.78 1948
7050.58 2027
7051.37 1969
7052.16 1933
7052.95 1860
7053.75 1819
7054.54 1799
7055.33 1874
7056.13 1847
7056.92 1789
7057.71 1835
7058.50 1811
7059.30 1823
7060.09 1839
7060.88 1783
7061.68 1745
7062.47 1688
7063.26 1721
7064.06 1714
7064.85 1676
7065.64 1623
7066.44 1637
7067.23 1644
7068.02 1646
7068.82 1603
7069.61 1524
7070.40 1635
7071.20 1632
7071.99 1574
7072.78 1573
7073.58 1545
7074.37 1576
7075.17 1598
7075.96 1544
7076.75 1490
7077.55 1527
7078.34 1513
7079.14 1544
7079.93 1498
7080.72 1480
7081.52 1496
7082.31 1496
7083.11 1474
7083.90 1549
7084.70 1490
7085.49 1487
7086.28 1553
7087.08 1548
7087.87 1555
7088.67 1510
7089.46 1476
7090.26 1471
7091.05 1508
7091.85 1444
7092.64 1436
7093.44 1434
7094.23 1390
7095.03 1415
7095.82 1408
7096.62 1356
7097.41 1394
7098.21 1431
7099.00 1401
7099.80 1454
7100.59 1385
7101.39 1415
7102.18 1486
7102.98 1404
7103.77 1389
7104.57 1345
7105.37 1313
7106.16 1312
7106.96 1291
7107.75 1263
7108.55 1256
7109.34 1241
7110.14 1239
7110.94 1213
7111.73 1248
7112.53 1248
7113.32 1232
7114.12 1192
7114.92 1245
7115.71 1253
7116.51 1245
7117.30 1218
7118.10 1208
7118.90 1237
7119.69 1261
7120.49 1212
7121.29 1208
7122.08 1208
7122.88 1167
7123.68 1194
7124.47 1239
7125.27 1232
7126.07 1196
7126.86 1210
7127.66 1254
7128.46 1253
7129.25 1238
7130.05 1267
7130.85 1276
7131.64 1233
7132.44 1240
7133.24 1231
7134.04 1169
7134.83 1222
7135.63 1212
7136.43 1198
7137.23 1223
7138.02 1233
7138.82 1199
7139.62 1197
7140.42 1194
7141.21 1166
7142.01 1180
7142.81 1175
7143.61 1205
7144.40 1161
7145.20 1179
7146.00 1166
7146.80 1124
7147.59 1156
7148.39 1158
7149.19 1207
7149.99 1124
7150.79 1167
7151.59 1180
7152.38 1161
7153.18 1139
7153.98 1243
7154.78 1204
7155.58 1203
7156.38 1187
7157.17 1225
7157.97 1210
7158.77 1166
7159.57 1164
7160.37 1156
7161.17 1172
7161.97 1167
7162.76 1197
7163.56 1160
7164.36 1165
7165.16 1165
7165.96 1167
7166.76 1185
7167.56 1190
7168.36 1207
7169.16 1151
7169.96 1102
7170.75 1114
7171.55 1101
7172.35 1112
7173.15 1127
7173.95 1104
7174.75 1095
7175.55 1106
7176.35 1117
7177.15 1082
7177.95 1144
7178.75 1129
7179.55 1138
7180.35 1136
7181.15 1109
7181.95 1109
7182.75 1097
7183.55 1127
7184.35 1137
7185.15 1113
7185.95 1101
7186.75 1110
7187.55 1127
7188.35 1094
7189.15 1079
7189.95 1095
7190.75 1092
7191.55 1100
7192.35 1129
7193.15 1101
7193.95 1081
7194.75 1082
7195.55 1089
7196.35 1069
7197.15 1118
7197.95 1138
7198.76 1116
7199.56 1179
7200.36 1149
7201.16 1110
7201.96 1170
7202.76 1176
7203.56 1145
7204.36 1138
7205.16 1161
7205.96 1115
7206.77 1073
7207.57 1074
7208.37 1160
7209.17 1100
7209.97 1058
7210.77 1049
7211.57 1112
7212.38 1096
7213.18 1095
7213.98 1111
7214.78 1103
7215.58 1094
7216.38 1095
7217.19 1057
7217.99 1058
7218.79 1024
7219.59 1080
7220.39 1089
7221.20 1074
7222.00 1108
7222.80 1098
7223.60 1121
7224.40 1118
7225.21 1119
7226.01 1093
7226.81 1095
7227.61 1068
7228.42 1142
7229.22 1098
7230.02 1145
7230.82 1140
7231.63 1120
7232.43 1136
7233.23 1163
7234.03 1159
7234.84 1208
7235.64 1213
7236.44 1234
7237.25 1208
7238.05 1182
7238.85 1172
7239.65 1133
7240.46 1190
7241.26 1160
7242.06 1130
7242.87 1159
7243.67 1177
7244.47 1159
7245.28 1111
7246.08 1123
7246.88 1100
7247.69 1119
7248.49 1104
7249.30 1108
7250.10 1086
7250.90 1089
7251.71 1103
7252.51 1090
7253.31 1176
7254.12 1119
7254.92 1098
7255.73 1103
7256.53 1132
7257.33 1172
7258.14 1126
7258.94 1138
7259.75 1166
7260.55 1192
7261.35 1166
7262.16 1122
7262.96 1170
7263.77 1107
7264.57 1167
7265.38 1153
7266.18 1129
7266.99 1164
7267.79 1139
7268.59 1143
7269.40 1168
7270.20 1124
7271.01 1111
7271.81 1152
7272.62 1145
7273.42 1156
7274.23 1117
7275.03 1151
7275.84 1145
7276.64 1104
7277.45 1148
7278.25 1152
7279.06 1163
7279.86 1209
7280.67 1136
7281.48 1228
7282.28 1255
7283.09 1277
7283.89 1352
7284.70 1339
7285.50 1316
7286.31 1289
7287.11 1251
7287.92 1261
7288.73 1228
7289.53 1194
7290.34 1114
7291.14 1115
7291.95 1154
7292.76 1142
7293.56 1144
7294.37 1109
7295.17 1126
7295.98 1169
7296.79 1125
7297.59 1148
7298.40 1146
7299.21 1102
7300.01 1119
7300.82 1176
7301.62 1126
7302.43 1121
7303.24 1142
7304.04 1159
7304.85 1145
7305.66 1127
7306.46 1157
7307.27 1179
7308.08 1145
7308.89 1216
7309.69 1226
7310.50 1236
7311.31 1300
7312.11 1254
7312.92 1228
7313.73 1289
7314.53 1308
7315.34 1313
7316.15 1393
7316.96 1464
7317.76 1539
7318.57 1518
7319.38 1488
7320.19 1487
7320.99 1449
7321.80 1433
7322.61 1393
7323.42 1341
7324.22 1318
7325.03 1267
7325.84 1235
7326.65 1189
7327.46 1189
7328.26 1179
7329.07 1204
7329.88 1189
7330.69 1134
7331.50 1149
7332.30 1163
7333.11 1157
7333.92 1172
7334.73 1154
7335.54 1244
7336.35 1231
7337.15 1178
7337.96 1211
7338.77 1179
7339.58 1203
7340.39 1240
7341.20 1223
7342.01 1168
7342.82 1183
7343.62 1230
7344.43 1217
7345.24 1159
7346.05 1186
7346.86 1164
7347.67 1176
7348.48 1175
7349.29 1096
7350.10 1116
7350.91 1142
7351.71 1133
7352.52 1165
7353.33 1121
7354.14 1120
7354.95 1129
7355.76 1129
7356.57 1106
7357.38 1156
7358.19 1185
7359.00 1162
7359.81 1137
7360.62 1128
7361.43 1184
7362.24 1190
7363.05 1177
7363.86 1153
7364.67 1149
7365.48 1163
7366.29 1185
7367.10 1140
7367.91 1131
7368.72 1100
7369.53 1072
7370.34 1056
7371.15 1107
7371.96 1087
7372.77 1128
7373.58 1121
7374.39 1134
7375.20 1130
7376.01 1111
7376.82 1125
7377.63 1135
7378.45 1167
7379.26 1136
7380.07 1118
7380.88 1180
7381.69 1211
7382.50 1150
7383.31 1114
7384.12 1096
7384.93 1119
7385.74 1072
7386.56 1038
7387.37 1033
7388.18 1010
7388.99 1075
7389.80 1065
7390.61 1081
7391.42 1038
7392.24 1029
7393.05 1052
7393.86 1012
7394.67 994
7395.48 1041
7396.29 1046
7397.10 1071
7397.92 1052
7398.73 1064
7399.54 1116
7400.35 1066
7401.16 1050
7401.98 1116
7402.79 1073
7403.60 1031
7404.41 1092
7405.23 1010
7406.04 1059
7406.85 1032
7407.66 1023
7408.47 1038
7409.29 1025
7410.10 1004
7410.91 1029
7411.72 1013
7412.54 1022
7413.35 998
7414.16 1021
7414.98 981
7415.79 967
7416.60 1027
7417.41 1020
7418.23 996
7419.04 973
7419.85 980
7420.67 1016
7421.48 961
7422.29 902
7423.11 930
7423.92 950
7424.73 977
7425.54 957
7426.36 936
7427.17 957
7427.99 963
7428.80 1000
7429.61 954
7430.43 958
7431.24 910
7432.05 966
7432.87 963
7433.68 980
7434.49 934
7435.31 927
7436.12 922
7436.94 951
7437.75 946
7438.56 981
7439.38 1010
7440.19 1002
7441.01 990
7441.82 933
7442.64 946
7443.45 963
7444.26 934
7445.08 951
7445.89 936
7446.71 968
7447.52 973
7448.34 956
7449.15 966
7449.97 963
7450.78 916
7451.59 921
7452.41 950
7453.22 942
7454.04 926
7454.85 945
7455.67 942
7456.48 936
7457.30 916
7458.11 948
7458.93 965
7459.74 954
7460.56 938
7461.38 1013
7462.19 992
7463.01 957
7463.82 979
7464.64 1018
7465.45 965
7466.27 978
7467.08 942
7467.90 943
7468.72 937
7469.53 971
7470.35 1011
7471.16 968
7471.98 996
7472.79 966
7473.61 982
7474.43 999
7475.24 987
7476.06 989
7476.87 953
7477.69 1003
7478.51 1000
7479.32 1023
7480.14 998
7480.96 1004
7481.77 1040
7482.59 1047
7483.41 960
7484.22 1001
7485.04 976
7485.85 951
7486.67 983
7487.49 1007
7488.31 953
7489.12 994
7489.94 975
7490.76 921
7491.57 935
7492.39 976
7493.21 959
7494.02 955
7494.84 980
7495.66 953
7496.48 1002
7497.29 954
7498.11 984
7498.93 995
7499.74 982
7500.56 1005
7501.38 1027
7502.20 1011
7503.01 1012
7503.83 954
7504.65 1072
7505.47 1038
7506.29 1020
7507.10 996
7507.92 989
7508.74 1009
7509.56 990
7510.37 1013
7511.19 984
7512.01 1022
7512.83 971
7513.65 1027
7514.47 979
7515.28 1015
7516.10 1039
7516.92 1006
7517.74 1010
7518.56 1001
7519.38 1006
7520.19 1028
7521.01 971
7521.83 959
7522.65 1018
7523.47 1016
7524.29 995
7525.11 1003
7525.92 977
7526.74 1056
7527.56 1029
7528.38 1011
7529.20 1010
7530.02 1039
7530.84 1077
7531.66 1058
7532.48 1036
7533.30 1039
7534.12 1083
7534.93 985
7535.75 1012
7536.57 1014
7537.39 1029
7538.21 1036
7539.03 1051
7539.85 999
7540.67 990
7541.49 1011
7542.31 1008
7543.13 1005
7543.95 1032
7544.77 984
7545.59 1020
7546.41 1027
7547.23 1035
7548.05 1032
7548.87 1028
7549.69 1046
7550.51 1082
7551.33 1020
7552.15 1038
7552.97 1027
7553.79 1068
7554.61 1088
7555.43 1078
7556.25 1134
7557.07 1165
7557.89 1147
7558.71 1160
7559.53 1116
7560.36 1087
7561.18 1091
7562.00 1091
7562.82 1076
7563.64 1106
7564.46 1102
7565.28 1127
7566.10 1114
7566.92 1066
7567.74 1072
7568.56 1108
7569.39 1167
7570.21 1116
7571.03 1157
7571.85 1131
7572.67 1215
7573.49 1199
7574.31 1141
7575.14 1140
7575.96 1184
7576.78 1170
7577.60 1192
7578.42 1145
7579.24 1119
7580.06 1189
7580.89 1213
7581.71 1172
7582.53 1168
7583.35 1183
7584.17 1175
7585.00 1229
7585.82 1166
7586.64 1180
7587.46 1178
7588.29 1197
7589.11 1194
7589.93 1264
7590.75 1204
7591.57 1234
7592.40 1219
7593.22 1272
7594.04 1234
7594.86 1222
7595.69 1290
7596.51 1325
7597.33 1341
7598.15 1339
7598.98 1309
7599.80 1341
7600.62 1346
7601.45 1407
7602.27 1464
7603.09 1397
7603.92 1410
7604.74 1328
7605.56 1427
7606.38 1374
7607.21 1379
7608.03 1397
7608.85 1371
7609.68 1303
7610.50 1368
7611.32 1369
7612.15 1428
7612.97 1462
7613.80 1472
7614.62 1495
7615.44 1569
7616.27 1642
7617.09 1624
7617.91 1694
7618.74 1652
7619.56 1631
7620.39 1624
7621.21 1545
7622.03 1523
7622.86 1481
7623.68 1490
7624.51 1447
7625.33 1429
7626.15 1400
7626.98 1445
7627.80 1486
7628.63 1478
7629.45 1503
7630.28 1623
7631.10 1612
7631.93 1565
7632.75 1529
7633.58 1527
7634.40 1496
7635.22 1449
7636.05 1394
7636.87 1335
7637.70 1286
7638.52 1261
7639.35 1282
7640.17 1245
7641.00 1287
7641.82 1289
7642.65 1309
7643.47 1323
7644.30 1345
7645.13 1359
7645.95 1380
7646.78 1366
7647.60 1313
7648.43 1313
7649.25 1300
7650.08 1269
7650.90 1202
7651.73 1182
7652.55 1222
7653.38 1150
7654.21 1164
7655.03 1132
7655.86 1137
7656.68 1110
7657.51 1120
7658.34 1122
7659.16 1098
7659.99 1106
7660.81 1108
7661.64 1071
7662.47 1049
7663.29 1102
7664.12 1043
7664.95 1066
7665.77 1105
7666.60 1131
7667.42 1072
7668.25 1079
7669.08 1114
7669.90 1081
7670.73 1056
7671.56 1096
7672.38 1065
7673.21 1092
7674.04 1039
7674.87 1099
7675.69 1099
7676.52 1090
7677.35 1090
7678.17 1096
7679.00 1042
7679.83 1031
7680.65 1122
7681.48 1132
7682.31 1112
7683.14 1102
7683.96 1153
7684.79 1123
7685.62 1151
7686.45 1124
7687.27 1104
7688.10 1102
7688.93 1142
7689.76 1100
7690.58 1096
7691.41 1081
7692.24 1059
7693.07 1099
7693.90 1145
7694.72 1125
7695.55 1095
7696.38 1194
7697.21 1149
7698.04 1168
7698.86 1134
7699.69 1147
7700.52 1152
7701.35 1146
7702.18 1107
7703.01 1088
7703.83 1095
7704.66 1087
7705.49 1052
7706.32 1068
7707.15 1031
7707.98 1037
7708.81 1077
7709.63 1060
7710.46 1082
7711.29 1081
7712.12 1044
7712.95 1052
7713.78 1073
7714.61 1013
7715.44 1012
7716.27 1038
7717.10 1005
7717.93 1014
7718.75 1021
7719.58 1025
7720.41 1010
7721.24 999
7722.07 988
7722.90 1040
7723.73 999
7724.56 1002
7725.39 1019
7726.22 1020
7727.05 999
7727.88 976
7728.71 972
7729.54 1009
7730.37 1049
7731.20 1049
7732.03 990
7732.86 988
7733.69 1020
7734.52 1034
7735.35 1020
7736.18 1008
7737.01 1029
7737.84 1004
7738.67 977
7739.50 1011
7740.33 1008
7741.16 1008
7741.99 956
7742.82 996
7743.65 1047
7744.48 1130
7745.31 1133
7746.14 1118
7746.98 1132
7747.81 1130
7748.64 1164
7749.47 1128
7750.30 1138
7751.13 1090
7751.96 1043
7752.79 1017
7753.62 979
7754.45 1009
7755.29 966
7756.12 944
7756.95 988
7757.78 953
7758.61 996
7759.44 997
7760.27 947
7761.11 911
7761.94 931
7762.77 923
7763.60 945
7764.43 971
7765.26 935
7766.10 958
7766.93 916
7767.76 930
7768.59 994
7769.42 938
7770.26 959
7771.09 929
7771.92 904
7772.75 927
7773.58 939
7774.42 933
7775.25 920
7776.08 923
7776.91 931
7777.75 957
7778.58 922
7779.41 964
7780.24 910
7781.08 938
7781.91 926
7782.74 998
7783.57 983
7784.41 932
7785.24 954
7786.07 935
7786.91 944
7787.74 959
7788.57 941
7789.40 951
7790.24 965
7791.07 948
7791.90 912
7792.74 912
7793.57 924
7794.40 886
7795.24 945
7796.07 935
7796.90 937
7797.74 963
7798.57 968
7799.40 1006
7800.24 1014
7801.07 973
7801.91 969
7802.74 947
7803.57 938
7804.41 1012
7805.24 1005
7806.07 951
7806.91 949
7807.74 992
7808.58 979
7809.41 984
7810.25 1015
7811.08 988
7811.91 1026
7812.75 1067
7813.58 1047
7814.42 1106
7815.25 1054
7816.09 1033
7816.92 1010
7817.75 1044
7818.59 1071
7819.42 1095
7820.26 1088
7821.09 1099
7821.93 1135
7822.76 1080
7823.60 1094
7824.43 1117
7825.27 1084
7826.10 1075
7826.94 1079
7827.77 1069
7828.61 1099
7829.44 1082
7830.28 1064
7831.11 1064
7831.95 1094
7832.78 1127
7833.62 1080
7834.46 1082
7835.29 1083
7836.13 1068
7836.96 1081
7837.80 1088
7838.63 1050
7839.47 1085
7840.31 997
7841.14 959
7841.98 963
7842.81 969
7843.65 984
7844.48 982
7845.32 986
7846.16 1003
7846.99 977
7847.83 965
7848.67 1023
7849.50 975
7850.34 954
7851.17 1034
7852.01 1016
7852.85 995
7853.68 993
7854.52 971
7855.36 976
7856.19 1018
7857.03 1001
7857.87 1007
7858.70 1001
7859.54 1013
7860.38 1033
7861.21 968
7862.05 977
7862.89 975
7863.72 945
7864.56 971
7865.40 1005
7866.24 992
7867.07 994
7867.91 991
7868.75 980
7869.59 1020
7870.42 1079
7871.26 1104
7872.10 1105
7872.94 1122
7873.77 1065
7874.61 1124
7875.45 1175
7876.29 1208
7877.12 1242
7877.96 1213
7878.80 1235
7879.64 1208
7880.47 1154
7881.31 1147
7882.15 1185
7882.99 1192
7883.83 1133
7884.66 1062
7885.50 1053
7886.34 1059
7887.18 1062
7888.02 1076
7888.86 1088
7889.69 1104
7890.53 1148
7891.37 1173
7892.21 1202
7893.05 1124
7893.89 1107
7894.73 1091
7895.56 1073
7896.40 1034
7897.24 1017
7898.08 1053
7898.92 1068
7899.76 1060
7900.60 1005
7901.44 992
7902.28 1034
7903.12 999
7903.95 1023
7904.79 1038
7905.63 1004
7906.47 1026
7907.31 972
7908.15 987
7908.99 954
7909.83 993
7910.67 1070
7911.51 1062
7912.35 1054
7913.19 1097
7914.03 1068
7914.87 1057
7915.71 1082
7916.55 1127
7917.39 1136
7918.23 1136
7919.07 1159
7919.91 1119
7920.75 1147
7921.59 1094
7922.43 1087
7923.27 1075
7924.11 1001
7924.95 961
7925.79 982
7926.63 1019
7927.47 1032
7928.31 990
7929.15 977
7929.99 983
7930.83 943
7931.67 949
7932.51 954
7933.35 973
7934.19 965
7935.04 960
7935.88 932
7936.72 964
7937.56 958
7938.40 986
7939.24 981
7940.08 1016
7940.92 1017
7941.76 1034
7942.60 1012
7943.45 1020
7944.29 1025
7945.13 1063
7945.97 1090
7946.81 1079
7947.65 1039
7948.49 1116
7949.34 1042
7950.18 1028
7951.02 1051
7951.86 1077
7952.70 1070
7953.54 1074
7954.39 1125
7955.23 1062
7956.07 1106
7956.91 1108
7957.75 1093
7958.60 1056
7959.44 1039
7960.28 1065
7961.12 1057
7961.96 1056
7962.81 1089
7963.65 1068
7964.49 1129
7965.33 1160
7966.18 1119
7967.02 1109
7967.86 1175
7968.70 1142
7969.55 1125
7970.39 1106
7971.23 1073
7972.08 1094
7972.92 1076
7973.76 1059
7974.60 1041
7975.45 1064
7976.29 1020
7977.13 996
7977.98 999
7978.82 960
7979.66 950
7980.51 963
7981.35 977
7982.19 952
7983.04 933
7983.88 943
7984.72 915
7985.57 938
7986.41 914
7987.25 908
7988.10 895
7988.94 920
7989.78 922
7990.63 894
7991.47 883
7992.32 885
7993.16 894
7994.00 897
7994.85 864
7995.69 830
7996.54 859
7997.38 882
7998.22 867
7999.07 869
7999.91 869
8000.76 883
8001.60 857
8002.45 846
8003.29 793
8004.13 792
8004.98 835
8005.82 849
8006.67 849
8007.51 891
8008.36 885
8009.20 894
8010.05 876
8010.89 853
8011.74 870
8012.58 865
8013.43 849
8014.27 819
8015.12 821
8015.96 842
8016.81 806
8017.65 835
8018.50 830
8019.34 800
8020.19 839
8021.03 832
8021.88 829
8022.72 810
8023.57 839
8024.41 847
8025.26 822
8026.11 799
8026.95 859
8027.80 863
8028.64 812
8029.49 826
8030.33 800
8031.18 811
8032.03 826
8032.87 825
8033.72 847
8034.56 829
8035.41 827
8036.26 837
8037.10 811
8037.95 785
8038.80 823
8039.64 822
8040.49 793
8041.34 779
8042.18 754
8043.03 773
8043.87 790
8044.72 825
8045.57 820
8046.41 796
8047.26 802
8048.11 786
8048.96 788
8049.80 792
8050.65 769
8051.50 795
8052.34 769
8053.19 766
8054.04 788
8054.88 781
8055.73 753
8056.58 722
8057.43 719
8058.27 739
8059.12 759
8059.97 775
8060.82 721
8061.66 739
8062.51 744
8063.36 767
8064.21 773
8065.05 771
8065.90 762
8066.75 763
8067.60 747
8068.44 740
8069.29 751
8070.14 748
8070.99 765
8071.84 740
8072.68 708
8073.53 722
8074.38 714
8075.23 746
8076.08 742
8076.93 755
8077.77 755
8078.62 724
8079.47 743
8080.32 724
8081.17 773
8082.02 770
8082.87 759
8083.71 744
8084.56 788
8085.41 739
8086.26 745
8087.11 743
8087.96 763
8088.81 776
8089.66 781
8090.51 781
8091.35 740
8092.20 757
8093.05 757
8093.90 746
8094.75 740
8095.60 741
8096.45 734
8097.30 742
8098.15 709
8099.00 710
8099.85 712
8100.70 740
8101.55 712
8102.40 750
8103.25 662
8104.10 697
8104.95 719
8105.80 750
8106.65 734
8107.50 726
8108.35 735
8109.20 729
8110.05 743
8110.90 758
8111.75 745
8112.60 729
8113.45 707
8114.30 706
8115.15 706
8116.00 743
8116.85 741
8117.70 776
8118.55 710
8119.40 755
8120.25 777
8121.10 756
8121.95 748
8122.80 749
8123.65 737
8124.50 738
8125.35 733
8126.20 704
8127.06 744
8127.91 711
8128.76 745
8129.61 756
8130.46 697
8131.31 721
8132.16 739
8133.01 721
8133.86 765
8134.72 759
8135.57 733
8136.42 737
8137.27 770
8138.12 763
8138.97 746
8139.83 716
8140.68 748
8141.53 752
8142.38 761
8143.23 749
8144.08 746
8144.94 704
8145.79 750
8146.64 714
8147.49 710
8148.34 754
8149.20 749
8150.05 744
8150.90 746
8151.75 737
8152.60 769
8153.46 776
8154.31 802
8155.16 795
8156.01 780
8156.87 797
8157.72 757
8158.57 709
8159.42 726
8160.28 713
8161.13 734
8161.98 748
8162.84 724
8163.69 714
8164.54 718
8165.39 706
8166.25 682
8167.10 679
8167.95 733
8168.81 733
8169.66 712
8170.51 706
8171.37 729
8172.22 769
8173.07 739
8173.93 686
8174.78 683
8175.63 700
8176.49 694
8177.34 701
8178.19 684
8179.05 719
8179.90 711
8180.76 739
8181.61 741
8182.46 700
8183.32 713
8184.17 757
8185.02 691
8185.88 647
8186.73 694
8187.59 683
8188.44 666
8189.30 667
8190.15 726
8191.00 683
8191.86 705
8192.71 715
8193.57 706
8194.42 682
8195.28 668
8196.13 697
8196.99 724
8197.84 691
8198.69 699
8199.55 711
8200.40 681
8201.26 700
8202.11 678
8202.97 695
8203.82 691
8204.68 690
8205.53 675
8206.39 731
8207.24 701
8208.10 700
8208.95 713
8209.81 715
8210.67 724
8211.52 713
8212.38 720
8213.23 702
8214.09 711
8214.94 725
8215.80 703
8216.65 673
8217.51 691
8218.37 714
8219.22 666
8220.08 704
8220.93 728
8221.79 745
8222.64 747
8223.50 727
8224.36 737
8225.21 692
8226.07 703
8226.92 699
8227.78 684
8228.64 726
8229.49 744
8230.35 730
8231.21 713
8232.06 699
8232.92 713
8233.78 705
8234.63 737
8235.49 722
8236.35 699
8237.20 721
8238.06 723
8238.92 712
8239.77 751
8240.63 760
8241.49 706
8242.34 721
8243.20 726
8244.06 700
8244.91 679
8245.77 731
8246.63 736
8247.49 704
8248.34 710
8249.20 677
8250.06 726
8250.92 715
8251.77 723
8252.63 706
8253.49 723
8254.35 716
8255.20 754
8256.06 748
8256.92 734
8257.78 701
8258.63 693
8259.49 728
8260.35 811
8261.21 797
8262.07 812
8262.92 784
8263.78 799
8264.64 791
8265.50 767
8266.36 802
8267.22 786
8268.07 753
8268.93 763
8269.79 740
8270.65 763
8271.51 804
8272.37 793
8273.22 793
8274.08 780
8274.94 743
8275.80 732
8276.66 760
8277.52 758
8278.38 739
8279.24 759
8280.09 731
8280.95 750
8281.81 761
8282.67 771
8283.53 711
8284.39 700
8285.25 722
8286.11 738
8286.97 731
8287.83 766
8288.69 721
8289.55 742
8290.41 791
8291.26 775
8292.12 749
8292.98 765
8293.84 782
8294.70 779
8295.56 778
8296.42 767
8297.28 742
8298.14 754
8299.00 741
8299.86 721
8300.72 733
8301.58 750
8302.44 764
8303.30 760
8304.16 745
8305.02 764
8305.88 764
8306.74 749
8307.60 757
8308.46 741
8309.33 729
8310.19 748
8311.05 761
8311.91 734
8312.77 746
8313.63 800
8314.49 791
8315.35 743
8316.21 716
8317.07 739
8317.93 724
8318.79 720
8319.65 720
8320.52 712
8321.38 739
8322.24 834
8323.10 761
8323.96 795
8324.82 769
8325.68 767
8326.54 776
8327.41 768
8328.27 789
8329.13 764
8329.99 749
8330.85 764
8331.71 763
8332.57 769
8333.44 743
8334.30 724
8335.16 767
8336.02 759
8336.88 730
8337.75 757
8338.61 751
8339.47 783
8340.33 761
8341.19 787
8342.06 804
8342.92 766
8343.78 796
8344.64 789
8345.50 824
8346.37 837
8347.23 815
8348.09 829
8348.95 873
8349.82 850
8350.68 783
8351.54 809
8352.40 809
8353.27 773
8354.13 774
8354.99 771
8355.86 812
8356.72 764
8357.58 774
8358.45 776
8359.31 758
8360.17 765
8361.03 780
8361.90 773
8362.76 762
8363.62 795
8364.49 769
8365.35 804
8366.21 849
8367.08 797
8367.94 802
8368.80 839
8369.67 815
8370.53 806
8371.40 787
8372.26 837
8373.12 824
8373.99 796
8374.85 771
8375.71 775
8376.58 770
8377.44 785
8378.31 785
8379.17 784
8380.03 766
8380.90 776
8381.76 774
8382.63 809
8383.49 809
8384.36 797
8385.22 801
8386.08 804
8386.95 779
8387.81 807
8388.68 816
8389.54 799
8390.41 831
8391.27 801
8392.14 842
8393.00 819
8393.87 776
8394.73 799
8395.60 777
8396.46 815
8397.33 821
8398.19 827
8399.06 815
8399.92 831
8400.79 827
8401.65 805
8402.52 832
8403.38 792
8404.25 872
8405.11 838
8405.98 832
8406.84 804
8407.71 837
8408.58 860
8409.44 861
8410.31 829
8411.17 817
8412.04 809
8412.90 842
8413.77 866
8414.64 835
8415.50 815
8416.37 853
8417.23 877
8418.10 883
8418.97 798
8419.83 817
8420.70 869
8421.56 862
8422.43 852
8423.30 837
8424.16 844
8425.03 891
8425.90 903
8426.76 898
8427.63 877
8428.50 887
8429.36 916
8430.23 929
8431.10 911
8431.96 890
8432.83 852
8433.70 897
8434.56 923
8435.43 909
8436.30 975
8437.16 970
8438.03 991
8438.90 1004
8439.77 946
8440.63 1000
8441.50 1056
8442.37 1002
8443.24 978
8444.10 991
8444.97 1035
8445.84 1069
8446.71 1052
8447.57 1064
8448.44 1001
8449.31 1026
8450.18 1086
8451.04 1112
8451.91 1155
8452.78 1221
8453.65 1290
8454.52 1433
8455.38 1481
8456.25 1497
8457.12 1461
8457.99 1365
8458.86 1302
8459.72 1285
8460.59 1198
8461.46 1148
8462.33 1085
8463.20 1086
8464.07 1010
8464.93 983
8465.80 1035
8466.67 995
8467.54 969
8468.41 945
8469.28 931
8470.15 970
8471.02 938
8471.88 935
8472.75 967
8473.62 944
8474.49 981
8475.36 991
8476.23 958
8477.10 949
8477.97 937
8478.84 970
8479.71 990
8480.58 1016
8481.44 1061
8482.31 999
8483.18 1028
8484.05 1035
8484.92 1008
8485.79 997
8486.66 960
8487.53 958
8488.40 955
8489.27 971
8490.14 924
8491.01 992
8491.88 952
8492.75 970
8493.62 985
8494.49 976
8495.36 949
8496.23 960
8497.10 966
8497.97 954
8498.84 949
8499.71 962
8500.58 942
8501.45 976
8502.32 957
8503.19 920
8504.06 931
8504.93 926
8505.80 951
8506.67 924
8507.55 952
8508.42 947
8509.29 971
8510.16 972
8511.03 988
8511.90 1018
8512.77 983
8513.64 1020
8514.51 1050
8515.38 1016
8516.25 1021
8517.13 1014
8518.00 1003
8518.87 1077
8519.74 1079
8520.61 1105
8521.48 1167
8522.35 1238
8523.23 1263
8524.10 1298
8524.97 1403
8525.84 1422
8526.71 1468
8527.58 1345
8528.46 1304
8529.33 1227
8530.20 1244
8531.07 1176
8531.94 1124
8532.81 1094
8533.69 1082
8534.56 1072
8535.43 1040
8536.30 1053
8537.18 1041
8538.05 1061
8538.92 1106
8539.79 1054
8540.66 1042
8541.54 972
8542.41 972
8543.28 1000
8544.15 970
8545.03 1013
8545.90 1055
8546.77 1047
8547.64 1050
8548.52 1068
8549.39 1079
8550.26 1159
8551.14 1275
8552.01 1340
8552.88 1374
8553.76 1316
8554.63 1349
8555.50 1302
8556.37 1235
8557.25 1179
8558.12 1156
8558.99 1090
8559.87 1029
8560.74 1025
8561.61 1032
8562.49 1030
8563.36 944
8564.24 942
8565.11 928
8565.98 892
8566.86 899
8567.73 887
8568.60 894
8569.48 917
8570.35 949
8571.23 906
8572.10 886
8572.97 884
8573.85 866
8574.72 898
8575.60 892
8576.47 901
8577.34 888
8578.22 903
8579.09 948
8579.97 938
8580.84 908
8581.72 920
8582.59 954
8583.47 931
8584.34 894
8585.21 906
8586.09 925
8586.96 979
8587.84 956
8588.71 946
8589.59 939
8590.46 995
8591.34 979
8592.21 962
8593.09 963
8593.96 943
8594.84 985
8595.71 991
8596.59 949
8597.46 966
8598.34 1000
8599.22 1023
8600.09 994
8600.97 989
8601.84 1016
8602.72 1005
8603.59 1035
8604.47 1031
8605.34 1021
8606.22 1022
8607.10 1019
8607.97 1034
8608.85 1042
8609.72 1006
8610.60 1044
8611.47 1023
8612.35 1010
8613.23 1070
8614.10 1045
8614.98 986
8615.86 1033
8616.73 1094
8617.61 1103
8618.48 1111
8619.36 1104
8620.24 1105
8621.11 1112
8621.99 1107
8622.87 1097
8623.74 1100
8624.62 1129
8625.50 1136
8626.37 1141
8627.25 1121
8628.13 1112
8629.00 1163
8629.88 1140
8630.76 1104
8631.64 1139
8632.51 1095
8633.39 1133
8634.27 1111
8635.14 1112
8636.02 1115
8636.90 1121
8637.78 1154
8638.65 1174
8639.53 1136
8640.41 1140
8641.29 1151
8642.16 1083
8643.04 1187
8643.92 1178
8644.80 1199
8645.67 1236
8646.55 1255
8647.43 1259
8648.31 1277
8649.18 1345
8650.06 1240
8650.94 1236
8651.82 1219
8652.70 1307
8653.58 1237
8654.45 1277
8655.33 1251
8656.21 1316
8657.09 1337
8657.97 1405
8658.84 1405
8659.72 1535
8660.60 1597
8661.48 1686
8662.36 1829
8663.24 1993
8664.12 1983
8664.99 1903
8665.87 1884
8666.75 1854
8667.63 1692
8668.51 1594
8669.39 1517
8670.27 1457
8671.15 1471
8672.03 1514
8672.91 1446
8673.78 1428
8674.66 1395
8675.54 1418
8676.42 1361
8677.30 1308
8678.18 1288
8679.06 1239
8679.94 1251
8680.82 1247
8681.70 1207
8682.58 1232
8683.46 1200
8684.34 1199
8685.22 1226
8686.10 1228
8686.98 1248
8687.86 1324
8688.74 1429
8689.62 1464
8690.50 1520
8691.38 1571
8692.26 1587
8693.14 1591
8694.02 1518
8694.90 1443
8695.78 1398
8696.66 1393
8697.54 1307
8698.42 1313
8699.30 1342
8700.18 1336
8701.06 1300
8701.94 1316
8702.82 1308
8703.70 1271
8704.58 1200
8705.46 1183
8706.34 1133
8707.23 1152
8708.11 1081
8708.99 1060
8709.87 1015
8710.75 1011
8711.63 1041
8712.51 983
8713.39 991
8714.27 948
8715.16 950
8716.04 986
8716.92 950
8717.80 984
8718.68 967
8719.56 961
8720.44 979
8721.33 971
8722.21 986
8723.09 975
8723.97 1003
8724.85 987
8725.73 1001
8726.62 1006
8727.50 1028
8728.38 1034
8729.26 982
8730.14 1014
8731.03 1004
8731.91 986
8732.79 1033
8733.67 1001
8734.55 1010
8735.44 1023
8736.32 1023
8737.20 996
8738.08 1003
8738.97 991
8739.85 996
8740.73 998
8741.61 1027
8742.50 992
8743.38 1035
8744.26 1032
8745.14 985
8746.03 1025
8746.91 963
8747.79 992
8748.68 1017
8749.56 987
8750.44 1033
8751.33 1021
8752.21 982
8753.09 1005
8753.97 997
8754.86 1045
8755.74 1049
8756.62 1103
8757.51 1068
8758.39 1049
8759.28 1083
8760.16 1093
8761.04 1039
8761.93 1044
8762.81 1065
8763.69 1053
8764.58 1050
8765.46 998
8766.34 995
8767.23 983
8768.11 1027
8769.00 967
8769.88 952
8770.76 932
8771.65 1009
8772.53 994
8773.42 982
8774.30 983
8775.19 957
8776.07 994
8776.95 1060
8777.84 1040
8778.72 1058
8779.61 1094
8780.49 1079
8781.38 1134
8782.26 1132
8783.15 1096
8784.03 1086
8784.92 1044
8785.80 1009
8786.69 1006
8787.57 958
8788.46 943
8789.34 954
8790.23 934
8791.11 937
8792.00 881
8792.88 851
8793.77 852
8794.65 880
8795.54 906
8796.42 885
8797.31 865
8798.19 850
8799.08 877
8799.96 881
8800.85 838
8801.74 876
8802.62 857
8803.51 861
8804.39 852
8805.28 851
8806.16 818
8807.05 794
8807.94 852
8808.82 880
8809.71 834
8810.59 808
8811.48 843
8812.37 861
8813.25 834
8814.14 836
8815.03 812
8815.91 836
8816.80 817
8817.68 861
8818.57 827
8819.46 794
8820.34 818
8821.23 817
8822.12 866
8823.00 802
8823.89 808
8824.78 870
8825.66 878
8826.55 875
8827.44 801
8828.33 815
8829.21 847
8830.10 805
8830.99 785
8831.87 797
8832.76 816
8833.65 811
8834.54 832
8835.42 828
8836.31 816
8837.20 793
8838.08 807
8838.97 789
8839.86 785
8840.75 838
8841.64 853
8842.52 802
8843.41 815
8844.30 804
8845.19 813
8846.07 765
8846.96 796
8847.85 813
8848.74 796
8849.63 779
8850.51 825
8851.40 832
8852.29 763
8853.18 781
8854.07 762
8854.96 747
8855.84 750
8856.73 767
8857.62 719
8858.51 739
8859.40 771
8860.29 809
8861.17 747
8862.06 752
8862.95 742
8863.84 722
8864.73 753
8865.62 731
8866.51 727
8867.40 662
8868.29 719
8869.17 721
8870.06 728
8870.95 740
8871.84 732
8872.73 711
8873.62 702
8874.51 686
8875.40 722
8876.29 726
8877.18 708
8878.07 706
8878.96 725
8879.85 698
8880.74 686
8881.63 692
8882.51 703
8883.40 707
8884.29 707
8885.18 707
8886.07 733
8886.96 693
8887.85 732
8888.74 728
8889.63 679
8890.52 704
8891.41 738
8892.30 720
8893.19 728
8894.09 713
8894.98 686
8895.87 707
8896.76 700
8897.65 692
8898.54 667
8899.43 682
8900.32 690
8901.21 687
8902.10 648
8902.99 677
8903.88 665
8904.77 669
8905.66 676
8906.55 670
8907.44 688
8908.34 686
8909.23 692
8910.12 655
8911.01 640
8911.90 687
8912.79 660
8913.68 673
8914.57 664
8915.47 679
8916.36 713
8917.25 668
8918.14 675
8919.03 697
8919.92 661
8920.81 635
8921.71 671
8922.60 676
8923.49 648
8924.38 634
8925.27 639
8926.16 678
8927.06 638
8927.95 651
8928.84 594
8929.73 636
8930.62 651
8931.52 613
8932.41 678
8933.30 634
8934.19 632
8935.09 630
8935.98 609
8936.87 595
8937.76 618
8938.66 630
8939.55 617
8940.44 621
8941.33 623
8942.23 583
8943.12 611
8944.01 647
8944.90 638
8945.80 598
8946.69 568
8947.58 594
8948.48 627
8949.37 597
8950.26 640
8951.16 662
8952.05 656
8952.94 650
8953.84 602
8954.73 614
8955.62 603
8956.52 600
8957.41 634
8958.30 657
8959.20 589
8960.09 649
8960.98 645
8961.88 623
8962.77 626
8963.66 641
8964.56 632
8965.45 624
8966.35 596
8967.24 637
8968.13 611
8969.03 635
8969.92 654
8970.82 658
8971.71 647
8972.60 634
8973.50 616
8974.39 638
8975.29 610
8976.18 615
8977.08 627
8977.97 607
8978.87 625
8979.76 652
8980.65 618
8981.55 601
8982.44 603
8983.34 593
8984.23 591
8985.13 627
8986.02 649
8986.92 657
8987.81 577
8988.71 619
8989.60 656
8990.50 599
8991.39 644
8992.29 639
8993.18 627
8994.08 639
8994.97 621
8995.87 597
8996.76 566
8997.66 589
8998.56 567
8999.45 562
9000.35 637
9001.24 634
9002.14 637
9003.03 593
9003.93 596
9004.83 605
9005.72 598
9006.62 620
9007.51 644
9008.41 590
9009.31 611
9010.20 615
9011.10 617
9011.99 625
9012.89 627
9013.79 588
9014.68 592
9015.58 592
9016.48 624
9017.37 635
9018.27 636
9019.16 646
9020.06 586
9020.96 599
9021.85 618
9022.75 622
9023.65 642
9024.54 645
9025.44 636
9026.34 627
9027.24 621
9028.13 616
9029.03 611
9029.93 650
9030.82 625
9031.72 634
9032.62 630
9033.52 616
9034.41 652
9035.31 603
9036.21 637
9037.10 627
9038.00 636
9038.90 640
9039.80 656
9040.69 642
9041.59 632
9042.49 677
9043.39 652
9044.29 616
9045.18 614
9046.08 663
9046.98 643
9047.88 654
9048.78 657
9049.67 648
9050.57 644
9051.47 694
9052.37 632
9053.27 605
9054.16 604
9055.06 669
9055.96 656
9056.86 625
9057.76 678
9058.66 689
9059.55 696
9060.45 680
9061.35 698
9062.25 683
9063.15 684
9064.05 666
9064.95 696
9065.85 674
9066.74 664
9067.64 700
9068.54 664
9069.44 660
9070.34 658
9071.24 645
9072.14 684
9073.04 701
9073.94 707
9074.84 685
9075.74 692
9076.64 674
9077.53 648
9078.43 651
9079.33 693
9080.23 616
9081.13 637
9082.03 623
9082.93 610
9083.83 627
9084.73 672
9085.63 630
9086.53 649
9087.43 669
9088.33 649
9089.23 659
9090.13 646
9091.03 634
9091.93 657
9092.83 662
9093.73 623
9094.63 623
9095.53 653
9096.43 664
9097.33 665
9098.23 649
9099.13 649
9100.04 637
9100.94 660
9101.84 636
9102.74 659
9103.64 612
9104.54 676
9105.44 658
9106.34 649
9107.24 601
9108.14 612
9109.04 620
9109.94 614
9110.85 624
9111.75 623
9112.65 627
9113.55 627
9114.45 611
9115.35 622
9116.25 643
9117.15 614
9118.06 652
9118.96 609
9119.86 609
9120.76 616
9121.66 631
9122.56 659
9123.46 604
9124.37 641
9125.27 641
9126.17 642
9127.07 640
9127.97 622
9128.88 642
9129.78 637
9130.68 604
9131.58 602
9132.48 602
9133.39 607
9134.29 593
9135.19 616
9136.09 641
9137.00 614
9137.90 615
9138.80 590
9139.70 618
9140.61 603
9141.51 631
9142.41 610
9143.31 628
9144.22 630
9145.12 642
9146.02 598
9146.92 630
9147.83 634
9148.73 636
9149.63 643
9150.54 634
9151.44 633
9152.34 640
9153.25 605
9154.15 612
9155.05 613
9155.96 646
9156.86 639
9157.76 592
9158.67 659
9159.57 642
9160.47 621
9161.38 626
9162.28 611
9163.18 615
9164.09 615
9164.99 608
9165.90 574
9166.80 622
9167.70 634
9168.61 628
9169.51 637
9170.42 635
9171.32 608
9172.22 631
9173.13 657
9174.03 626
9174.94 605
9175.84 642
9176.74 627
9177.65 621
9178.55 626
9179.46 615
9180.36 650
9181.27 636
9182.17 623
9183.08 638
9183.98 621
9184.89 621
9185.79 634
9186.70 610
9187.60 622
9188.51 658
9189.41 657
9190.32 625
9191.22 661
9192.13 655
9193.03 637
9193.94 669
9194.84 646
9195.75 687
9196.65 721
9197.56 704
9198.46 661
9199.37 670
9200.27 707
9201.18 684
9202.08 678
9202.99 681
9203.90 674
9204.80 671
9205.71 667
9206.61 650
9207.52 643
9208.42 637
9209.33 632
9210.24 652
9211.14 646
9212.05 616
9212.95 628
9213.86 625
9214.77 606
9215.67 604
9216.58 649
9217.49 675
9218.39 679
9219.30 681
9220.21 669
9221.11 665
9222.02 703
9222.93 687
9223.83 681
9224.74 666
9225.65 696
9226.55 694
9227.46 634
9228.37 647
9229.27 644
9230.18 646
9231.09 620
9231.99 603
9232.90 651
9233.81 651
9234.72 626
9235.62 616
9236.53 629
9237.44 648
9238.34 657
9239.25 615
9240.16 604
9241.07 640
9241.97 632
9242.88 650
9243.79 618
9244.70 595
9245.61 614
9246.51 617
9247.42 615
9248.33 628
9249.24 605
9250.14 603
9251.05 603
9251.96 619
9252.87 587
9253.78 579
9254.69 605
9255.59 609
9256.50 636
9257.41 630
9258.32 628
9259.23 622
9260.14 634
9261.04 586
9261.95 566
9262.86 589
9263.77 603
9264.68 594
9265.59 604
9266.50 579
9267.40 578
9268.31 628
9269.22 615
9270.13 643
9271.04 595
9271.95 572
9272.86 588
9273.77 627
9274.68 634
9275.59 619
9276.49 612
9277.40 606
9278.31 614
9279.22 636
9280.13 622
9281.04 596
9281.95 624
9282.86 615
9283.77 636
9284.68 616
9285.59 592
9286.50 623
9287.41 612
9288.32 609
9289.23 598
9290.14 577
9291.05 633
9291.96 614
9292.87 638
9293.78 612
9294.69 629
9295.60 628
9296.51 633
9297.42 641
9298.33 618
9299.24 631
9300.15 627
9301.06 664
9301.97 629
9302.88 613
9303.79 622
9304.70 608
9305.61 643
9306.53 607
9307.44 629
9308.35 653
9309.26 641
9310.17 615
9311.08 607
9311.99 672
9312.90 662
9313.81 650
9314.72 648
9315.63 621
9316.55 640
9317.46 621
9318.37 634
9319.28 634
9320.19 617
9321.10 631
9322.01 630
9322.93 636
9323.84 637
9324.75 623
9325.66 644
9326.57 613
9327.48 621
9328.40 640
9329.31 603
9330.22 593
9331.13 585
9332.04 615
9332.96 597
9333.87 621
9334.78 600
9335.69 611
9336.60 623
9337.52 597
9338.43 660
9339.34 630
9340.25 622
9341.17 642
9342.08 635
9342.99 619
9343.90 631
9344.82 600
9345.73 601
9346.64 615
9347.55 594
9348.47 628
9349.38 622
9350.29 651
9351.21 610
9352.12 620
9353.03 659
9353.94 635
9354.86 646
9355.77 632
9356.68 642
9357.60 627
9358.51 611
9359.42 605
9360.34 618
9361.25 647
9362.16 651
9363.08 635
9363.99 619
9364.90 632
9365.82 623
9366.73 610
9367.65 599
9368.56 584
9369.47 640
9370.39 631
9371.30 631
9372.21 614
9373.13 615
9374.04 613
9374.96 630
9375.87 610
9376.79 623
9377.70 622
9378.61 623
9379.53 638
9380.44 662
9381.36 609
9382.27 619
9383.19 598
9384.10 627
9385.01 632
9385.93 637
9386.84 645
9387.76 664
9388.67 663
9389.59 658
9390.50 608
9391.42 637
9392.33 677
9393.25 657
9394.16 676
9395.08 673
9395.99 631
9396.91 663
9397.82 682
9398.74 647
9399.65 652
9400.57 646
9401.48 662
9402.40 668
9403.32 599
9404.23 599
9405.15 631
9406.06 618
9406.98 610
9407.89 606
9408.81 598
9409.73 634
9410.64 601
9411.56 603
9412.47 649
9413.39 642
9414.30 658
9415.22 623
9416.14 646
9417.05 652
9417.97 653
9418.89 643
9419.80 639
9420.72 645
9421.63 641
9422.55 651
9423.47 640
9424.38 642
9425.30 609
9426.22 628
9427.13 671
9428.05 607
9428.97 586
9429.88 643
9430.80 673
9431.72 633
9432.63 660
9433.55 660
9434.47 650
9435.38 645
9436.30 677
9437.22 664
9438.14 688
9439.05 692
9439.97 697
9440.89 734
9441.81 706
9442.72 663
9443.64 698
9444.56 677
9445.47 641
9446.39 691
9447.31 646
9448.23 692
9449.15 708
9450.06 681
9450.98 696
9451.90 725
9452.82 683
9453.73 714
9454.65 679
9455.57 706
9456.49 675
9457.41 649
9458.32 643
9459.24 651
9460.16 656
9461.08 637
9462.00 622
9462.92 620
9463.83 638
9464.75 666
9465.67 662
9466.59 650
9467.51 642
9468.43 692
9469.35 710
9470.26 621
9471.18 626
9472.10 676
9473.02 648
9473.94 642
9474.86 640
9475.78 641
9476.70 686
9477.62 704
9478.54 693
9479.45 687
9480.37 705
9481.29 714
9482.21 676
9483.13 674
9484.05 660
9484.97 642
9485.89 670
9486.81 689
9487.73 698
9488.65 692
9489.57 703
9490.49 656
9491.41 669
9492.33 643
9493.25 629
9494.17 662
9495.09 722
9496.01 678
9496.93 666
9497.85 625
9498.77 630
9499.69 667
9500.61 662
9501.53 682
9502.45 676
9503.37 659
9504.29 695
9505.21 695
9506.13 668
9507.05 688
9507.97 677
9508.89 692
9509.81 735
9510.73 701
9511.65 719
9512.57 685
9513.49 738
9514.42 717
9515.34 689
9516.26 702
9517.18 687
9518.10 700
9519.02 754
9519.94 775
9520.86 745
9521.78 707
9522.71 741
9523.63 727
9524.55 732
9525.47 736
9526.39 711
9527.31 747
9528.23 751
9529.16 753
9530.08 731
9531.00 717
9531.92 735
9532.84 775
9533.76 716
9534.69 756
9535.61 704
9536.53 734
9537.45 746
9538.37 741
9539.30 746
9540.22 769
9541.14 760
9542.06 733
9542.98 775
9543.91 767
9544.83 784
9545.75 745
9546.67 761
9547.60 766
9548.52 786
9549.44 770
9550.36 766
9551.29 755
9552.21 757
9553.13 771
9554.06 802
9554.98 792
9555.90 795
9556.82 773
9557.75 795
9558.67 809
9559.59 812
9560.52 808
9561.44 787
9562.36 795
9563.29 786
9564.21 738
9565.13 790
9566.06 846
9566.98 846
9567.90 849
9568.83 786
9569.75 818
9570.67 839
9571.60 840
9572.52 843
9573.44 863
9574.37 903
9575.29 858
9576.22 912
9577.14 938
9578.06 945
9578.99 904
9579.91 886
9580.84 895
9581.76 867
9582.68 905
9583.61 863
9584.53 906
9585.46 922
9586.38 865
9587.31 886
9588.23 882
9589.15 889
9590.08 881
9591.00 926
9591.93 927
9592.85 924
9593.78 924
9594.70 944
9595.63 965
9596.55 1017
9597.48 1072
9598.40 1022
9599.33 1045
9600.25 1042
9601.18 1050
9602.10 1013
9603.03 956
9603.95 1012
9604.88 975
9605.80 927
9606.73 947
9607.65 932
9608.58 949
9609.50 933
9610.43 963
9611.35 957
9612.28 988
9613.21 987
9614.13 971
9615.06 974
9615.98 944
9616.91 948
9617.84 942
9618.76 948
9619.69 953
9620.61 962
9621.54 940
9622.47 966
9623.39 925
9624.32 976
9625.24 1019
9626.17 994
9627.10 1018
9628.02 1005
9628.95 1003
9629.88 1000
9630.80 1021
9631.73 1047
9632.65 1051
9633.58 1076
9634.51 1075
9635.43 1053
9636.36 1056
9637.29 1023
9638.22 1067
9639.14 1117
9640.07 1164
9641.00 1167
9641.92 1143
9642.85 1177
9643.78 1176
9644.70 1133
9645.63 1169
9646.56 1152
9647.49 1164
9648.41 1193
9649.34 1151
9650.27 1116
9651.20 1150
9652.12 1168
9653.05 1163
9653.98 1108
9654.91 1098
9655.83 1137
9656.76 1146
9657.69 1101
9658.62 1140
9659.55 1142
9660.47 1172
9661.40 1129
9662.33 1170
9663.26 1186
9664.19 1155
9665.11 1191
9666.04 1236
9666.97 1276
9667.90 1267
9668.83 1240
9669.75 1296
9670.68 1256
9671.61 1260
9672.54 1252
9673.47 1283
9674.40 1281
9675.33 1194
9676.25 1198
9677.18 1235
9678.11 1264
9679.04 1226
9679.97 1262
9680.90 1308
9681.83 1321
9682.76 1322
9683.69 1293
9684.61 1298
9685.54 1317
9686.47 1323
9687.40 1386
9688.33 1341
9689.26 1359
9690.19 1303
9691.12 1336
9692.05 1333
9692.98 1316
9693.91 1306
9694.84 1375
9695.77 1327
9696.70 1382
9697.63 1408
9698.56 1375
9699.49 1385
9700.42 1369
9701.35 1338
9702.28 1340
9703.21 1271
9704.14 1252
9705.07 1284
9706.00 1269
9706.93 1251
9707.86 1283
9708.79 1298
9709.72 1314
9710.65 1362
9711.58 1379
9712.51 1409
9713.44 1433
9714.37 1471
9715.30 1426
9716.23 1416
9717.16 1372
9718.09 1335
9719.02 1266
9719.95 1274
9720.88 1222
9721.81 1171
9722.75 1182
9723.68 1187
9724.61 1138
9725.54 1124
9726.47 1164
9727.40 1159
9728.33 1101
9729.26 1189
9730.19 1190
9731.13 1178
9732.06 1186
9732.99 1161
9733.92 1198
9734.85 1106
9735.78 1149
9736.71 1153
9737.65 1131
9738.58 1051
9739.51 1045
9740.44 1064
9741.37 1132
9742.30 1078
9743.24 1070
9744.17 1044
9745.10 1078
9746.03 1060
9746.96 1046
9747.90 1031
9748.83 1048
9749.76 1101
9750.69 1102
9751.63 1076
9752.56 1044
9753.49 1017
9754.42 1052
9755.36 1032
9756.29 1017
9757.22 1048
9758.15 1024
9759.09 1029
9760.02 1014
9760.95 1039
9761.88 1047
9762.82 1099
9763.75 1130
9764.68 1064
9765.62 1081
9766.55 1074
9767.48 1108
9768.41 1076
9769.35 1128
9770.28 1120
9771.21 1112
9772.15 1066
9773.08 1053
9774.01 1059
9774.95 1033
9775.88 1016
9776.81 1090
9777.75 1085
9778.68 1054
9779.62 1094
9780.55 1117
9781.48 1069
9782.42 1132
9783.35 1118
9784.28 1060
9785.22 1069
9786.15 1082
9787.09 1037
9788.02 1018
9788.95 1019
9789.89 1032
9790.82 1057
9791.76 1069
9792.69 1036
9793.63 1050
9794.56 1033
9795.49 1059
9796.43 1109
9797.36 1082
9798.30 1096
9799.23 1044
9800.17 1036
9801.10 965
9802.04 959
9802.97 959
9803.91 985
9804.84 959
9805.78 916
9806.71 911
9807.65 934
9808.58 892
9809.52 879
9810.45 867
9811.39 899
9812.32 889
9813.26 891
9814.19 889
9815.13 898
9816.06 851
9817.00 828
9817.93 853
9818.87 880
9819.80 828
9820.74 815
9821.68 816
9822.61 803
9823.55 810
9824.48 842
9825.42 851
9826.35 813
9827.29 800
9828.23 805
9829.16 811
9830.10 815
9831.03 804
9831.97 815
9832.91 819
9833.84 817
9834.78 803
9835.72 791
9836.65 788
9837.59 815
9838.52 814
9839.46 806
9840.40 791
9841.33 818
9842.27 825
9843.21 797
9844.14 801
9845.08 794
9846.02 817
9846.95 849
9847.89 821
9848.83 829
9849.77 837
9850.70 823
9851.64 811
9852.58 804
9853.51 811
9854.45 810
9855.39 813
9856.33 817
9857.26 825
9858.20 798
9859.14 875
9860.08 836
9861.01 844
9861.95 801
9862.89 801
9863.83 796
9864.76 787
9865.70 787
9866.64 777
9867.58 766
9868.51 782
9869.45 803
9870.39 814
9871.33 799
9872.27 788
9873.20 782
9874.14 788
9875.08 792
9876.02 792
9876.96 772
9877.90 797
9878.83 815
9879.77 811
9880.71 777
9881.65 770
9882.59 774
9883.53 777
9884.47 777
9885.40 744
9886.34 782
9887.28 800
9888.22 781
9889.16 743
9890.10 743
9891.04 744
9891.98 756
9892.91 774
9893.85 765
9894.79 721
9895.73 787
9896.67 760
9897.61 725
9898.55 723
9899.49 770
9900.43 726
9901.37 758
9902.31 786
9903.25 740
9904.19 758
9905.13 755
9906.07 760
9907.01 744
9907.95 722
9908.89 725
9909.83 787
9910.77 804
9911.71 767
9912.65 755
9913.59 749
9914.53 771
9915.47 800
9916.41 781
9917.35 753
9918.29 785
9919.23 786
9920.17 773
9921.11 857
9922.05 850
9922.99 888
9923.93 950
9924.87 954
9925.81 993
9926.75 989
9927.69 975
9928.63 937
9929.57 898
9930.51 880
9931.45 812
9932.39 791
9933.34 783
9934.28 780
9935.22 755
9936.16 737
9937.10 746
9938.04 696
9938.98 728
9939.92 735
9940.87 729
9941.81 755
9942.75 722
9943.69 762
9944.63 758
9945.57 799
9946.51 813
9947.46 798
9948.40 835
9949.34 784
9950.28 767
9951.22 803
9952.16 814
9953.11 795
9954.05 747
9954.99 736
9955.93 742
9956.87 734
9957.82 716
9958.76 710
9959.70 709
9960.64 699
9961.59 670
9962.53 698
9963.47 698
9964.41 672
9965.35 690
9966.30 658
9967.24 643
9968.18 684
9969.13 674
9970.07 643
9971.01 659
9971.95 683
9972.90 641
9973.84 667
9974.78 639
9975.73 604
9976.67 666
9977.61 679
9978.55 669
9979.50 629
9980.44 640
9981.38 649
9982.33 649
9983.27 646
9984.21 658
9985.16 659
9986.10 637
9987.04 663
9987.99 647
9988.93 662
9989.88 646
9990.82 631
9991.76 645
9992.71 617
9993.65 605
9994.59 641
9995.54 632
9996.48 618
9997.43 633
9998.37 645
9999.31 634
10000.26 656
10001.20 646
10002.15 637
10003.09 648
10004.04 636
10004.98 627
10005.92 616
10006.87 618
10007.81 623
10008.76 628
10009.70 620
10010.65 634
10011.59 663
10012.54 623
10013.48 663
10014.43 641
10015.37 623
10016.32 654
10017.26 661
10018.21 621
10019.15 613
10020.10 612
10021.04 655
10021.99 675
10022.93 679
10023.88 673
10024.82 684
10025.77 633
10026.71 639
10027.66 611
10028.60 609
10029.55 638
10030.49 622
10031.44 650
10032.39 645
10033.33 627
10034.28 626
10035.22 620
10036.17 605
10037.11 610
10038.06 598
10039.01 623
10039.95 620
10040.90 622
10041.84 620
10042.79 621
10043.74 587
10044.68 583
10045.63 601
10046.58 629
10047.52 601
10048.47 585
10049.41 627
10050.36 631
10051.31 627
10052.25 605
10053.20 600
10054.15 610
10055.09 642
10056.04 602
10056.99 599
10057.93 593
10058.88 656
10059.83 669
10060.78 603
10061.72 599
10062.67 586
10063.62 564
10064.56 597
10065.51 628
10066.46 564
10067.41 570
10068.35 608
10069.30 609
10070.25 580
10071.20 614
10072.14 621
10073.09 617
10074.04 607
10074.99 599
10075.93 593
10076.88 615
10077.83 613
10078.78 611
10079.72 593
10080.67 580
10081.62 592
10082.57 649
10083.52 615
10084.46 618
10085.41 616
10086.36 599
10087.31 598
10088.26 572
10089.21 597
10090.15 592
10091.10 585
10092.05 598
10093.00 594
10093.95 619
10094.90 598
10095.85 617
10096.79 629
10097.74 575
10098.69 610
10099.64 633
10100.59 606
10101.54 623
10102.49 632
10103.44 589
10104.39 616
10105.33 585
10106.28 592
10107.23 620
10108.18 593
10109.13 604
10110.08 599
10111.03 599
10111.98 592
10112.93 578
10113.88 593
10114.83 617
10115.78 615
10116.73 587
10117.68 603
10118.63 641
10119.58 627
10120.53 623
10121.48 608
10122.43 598
10123.38 643
10124.33 632
10125.28 600
10126.23 580
10127.18 593
10128.13 607
10129.08 606
10130.03 614
10130.98 611
10131.93 648
10132.88 639
10133.83 642
10134.78 621
10135.73 597
10136.68 593
10137.63 625
10138.58 647
10139.53 613
10140.48 629
10141.43 650
10142.38 639
10143.33 606
10144.29 638
10145.24 642
10146.19 614
10147.14 643
10148.09 636
10149.04 600
10149.99 616
10150.94 668
10151.89 641
10152.85 652
10153.80 689
10154.75 673
10155.70 646
10156.65 625
10157.60 625
10158.55 642
10159.51 698
10160.46 660
10161.41 663
10162.36 677
10163.31 641
10164.26 668
10165.22 700
10166.17 663
10167.12 663
10168.07 698
10169.02 706
10169.98 714
10170.93 672
10171.88 721
10172.83 696
10173.79 712
10174.74 696
10175.69 668
10176.64 708
10177.60 700
10178.55 711
10179.50 659
10180.45 710
10181.41 695
10182.36 705
10183.31 713
10184.26 668
10185.22 714
10186.17 741
10187.12 704
10188.08 695
10189.03 728
10189.98 733
10190.93 717
10191.89 740
10192.84 708
10193.79 741
10194.75 747
10195.70 728
10196.65 746
10197.61 711
10198.56 752
10199.51 776
10200.47 737
10201.42 793
10202.38 774
10203.33 760
10204.28 770
10205.24 765
10206.19 809
10207.14 815
10208.10 842
10209.05 816
10210.01 769
10210.96 799
10211.91 774
10212.87 767
10213.82 740
10214.78 746
10215.73 713
10216.69 723
10217.64 741
10218.59 753
10219.55 724
10220.50 703
10221.46 749
10222.41 706
10223.37 712
10224.32 687
10225.28 728
10226.23 759
10227.19 760
10228.14 755
10229.10 733
10230.05 802
10231.01 855
10231.96 852
10232.92 885
10233.87 900
10234.83 903
10235.78 921
10236.74 930
10237.69 900
10238.65 869
10239.60 842
10240.56 858
10241.51 773
10242.47 739
10243.42 747
10244.38 749
10245.34 759
10246.29 730
10247.25 710
10248.20 701
10249.16 697
10250.11 745
10251.07 742
10252.03 721
10252.98 707
10253.94 708
10254.89 698
10255.85 681
10256.81 691
10257.76 666
10258.72 665
10259.68 660
10260.63 639
10261.59 635
10262.55 632
10263.50 674
10264.46 663
10265.41 668
10266.37 678
10267.33 703
10268.28 671
10269.24 669
10270.20 710
10271.16 710
10272.11 684
10273.07 667
10274.03 652
10274.98 668
10275.94 657
10276.90 633
10277.85 592
10278.81 584
10279.77 585
10280.73 615
10281.68 645
10282.64 661
10283.60 625
10284.56 614
10285.51 594
10286.47 612
10287.43 606
10288.39 613
10289.34 602
10290.30 633
10291.26 624
10292.22 606
10293.18 617
10294.13 609
10295.09 623
10296.05 619
10297.01 629
10297.97 614
10298.92 654
10299.88 598
10300.84 635
10301.80 625
10302.76 621
10303.72 610
10304.67 603
10305.63 619
10306.59 648
10307.55 627
10308.51 640
10309.47 620
10310.43 624
10311.38 618
10312.34 632
10313.30 649
10314.26 617
10315.22 643
10316.18 647
10317.14 627
10318.10 628
10319.06 609
10320.01 670
10320.97 635
10321.93 604
10322.89 626
10323.85 644
10324.81 620
10325.77 633
10326.73 647
10327.69 655
10328.65 645
10329.61 623
10330.57 614
10331.53 616
10332.49 614
10333.45 597
10334.41 627
10335.37 633
10336.33 613
10337.29 581
10338.25 630
10339.21 618
10340.17 617
10341.13 606
10342.09 595
10343.05 604
10344.01 596
10344.97 614
10345.93 578
10346.89 600
10347.85 591
10348.81 586
10349.77 577
10350.73 557
10351.69 578
10352.65 581
10353.61 593
10354.57 557
10355.53 599
10356.49 593
10357.46 583
10358.42 580
10359.38 567
10360.34 573
10361.30 587
10362.26 571
10363.22 562
10364.18 555
10365.14 564
10366.11 583
10367.07 598
10368.03 594
10368.99 581
10369.95 574
10370.91 545
10371.87 570
10372.84 532
10373.80 572
10374.76 543
10375.72 539
10376.68 583
10377.64 597
10378.61 603
10379.57 558
10380.53 547
10381.49 584
10382.45 608
10383.42 573
10384.38 579
10385.34 567
10386.30 582
10387.27 576
10388.23 572
10389.19 554
10390.15 544
10391.11 497
10392.08 546
10393.04 568
10394.00 564
10394.96 572
10395.93 567
10396.89 571
10397.85 551
10398.82 552
10399.78 573
10400.74 576
10401.70 543
10402.67 570
10403.63 563
10404.59 541
10405.56 586
10406.52 554
10407.48 551
10408.45 590
10409.41 540
10410.37 527
10411.34 558
10412.30 575
10413.26 571
10414.23 542
10415.19 562
10416.15 588
10417.12 552
10418.08 602
10419.04 559
10420.01 560
10420.97 579
10421.94 533
10422.90 582
10423.86 585
10424.83 567
10425.79 598
10426.76 557
10427.72 562
10428.68 550
10429.65 567
10430.61 580
10431.58 533
10432.54 530
10433.51 544
10434.47 548
10435.44 523
10436.40 532
10437.36 515
10438.33 537
10439.29 564
10440.26 562
10441.22 561
10442.19 573
10443.15 563
10444.12 513
10445.08 559
10446.05 529
10447.01 544
10447.98 522
10448.94 496
10449.91 560
10450.87 545
10451.84 534
10452.80 540
10453.77 561
10454.73 535
10455.70 530
10456.67 547
10457.63 545
10458.60 550
10459.56 550
10460.53 555
10461.49 561
10462.46 537
10463.43 559
10464.39 554
10465.36 546
10466.32 540
10467.29 559
10468.25 570
10469.22 552
10470.19 552
10471.15 562
10472.12 555
10473.09 576
10474.05 546
10475.02 567
10475.98 571
10476.95 575
10477.92 568
10478.88 588
10479.85 549
10480.82 573
10481.78 550
10482.75 571
10483.72 596
10484.68 556
10485.65 559
10486.62 539
10487.58 548
10488.55 561
10489.52 559
10490.49 586
10491.45 586
10492.42 579
10493.39 554
10494.35 571
10495.32 557
10496.29 547
10497.26 545
10498.22 541
10499.19 550
10500.16 555
10501.13 541
10502.09 575
10503.06 556
10504.03 537
10505.00 533
10505.96 537
10506.93 546
10507.90 561
10508.87 543
10509.84 552
10510.80 553
10511.77 556
10512.74 534
10513.71 517
10514.68 567
10515.64 549
10516.61 523
10517.58 544
10518.55 567
10519.52 527
10520.49 528
10521.45 532
10522.42 540
10523.39 513
10524.36 543
10525.33 533
10526.30 532
10527.27 555
10528.23 558
10529.20 559
10530.17 562
10531.14 554
10532.11 532
10533.08 570
10534.05 543
10535.02 564
10535.99 533
10536.96 544
10537.93 550
10538.89 548
10539.86 573
10540.83 568
10541.80 542
10542.77 547
10543.74 527
10544.71 544
10545.68 546
10546.65 538
10547.62 544
10548.59 541
10549.56 535
10550.53 549
10551.50 535
10552.47 551
10553.44 536
10554.41 544
10555.38 571
10556.35 576
10557.32 577
10558.29 556
10559.26 588
10560.23 596
10561.20 593
10562.17 611
10563.14 564
10564.11 582
10565.08 579
10566.05 552
10567.02 551
10567.99 538
10568.96 545
10569.93 561
10570.91 590
10571.88 568
10572.85 572
10573.82 566
10574.79 557
10575.76 538
10576.73 554
10577.70 534
10578.67 561
10579.64 564
10580.62 565
10581.59 525
10582.56 565
10583.53 549
10584.50 597
10585.47 580
10586.44 553
10587.42 576
10588.39 592
10589.36 549
10590.33 572
10591.30 565
10592.27 545
10593.25 581
10594.22 560
10595.19 550
10596.16 555
10597.13 550
10598.10 562
10599.08 555
10600.05 548
10601.02 583
10601.99 584
10602.97 541
10603.94 568
10604.91 561
10605.88 560
10606.85 604
10607.83 587
10608.80 596
10609.77 595
10610.74 588
10611.72 569
10612.69 587
10613.66 573
10614.64 550
10615.61 562
10616.58 576
10617.55 576
10618.53 544
10619.50 560
10620.47 510
10621.45 522
10622.42 557
10623.39 562
10624.37 577
10625.34 561
10626.31 562
10627.29 554
10628.26 552
10629.23 531
10630.21 535
10631.18 583
10632.15 554
10633.13 573
10634.10 550
10635.07 581
10636.05 557
10637.02 562
10638.00 563
10638.97 549
10639.94 597
10640.92 569
10641.89 538
10642.87 527
10643.84 561
10644.81 562
10645.79 557
10646.76 484
10647.74 515
10648.71 529
10649.68 543
10650.66 543
10651.63 524
10652.61 557
10653.58 515
10654.56 558
10655.53 538
10656.51 565
10657.48 542
10658.46 512
10659.43 507
10660.41 508
10661.38 498
10662.36 529
10663.33 520
10664.31 530
10665.28 485
10666.26 490
10667.23 553
10668.21 537
10669.18 515
10670.16 483
10671.13 538
10672.11 529
10673.08 573
10674.06 554
10675.03 547
10676.01 547
10676.99 526
10677.96 489
10678.94 541
10679.91 517
10680.89 501
10681.86 520
10682.84 477
10683.82 527
10684.79 503
10685.77 538
10686.74 508
10687.72 507
10688.70 518
10689.67 524
10690.65 537
10691.63 546
10692.60 513
10693.58 506
10694.55 525
10695.53 515
10696.51 478
10697.48 505
10698.46 500
10699.44 505
10700.41 506
10701.39 500
10702.37 522
10703.34 507
10704.32 506
10705.30 536
10706.27 508
10707.25 498
10708.23 503
10709.21 525
10710.18 524
10711.16 491
10712.14 505
10713.11 515
10714.09 522
10715.07 532
10716.05 501
10717.02 491
10718.00 481
10718.98 514
10719.96 516
10720.93 544
10721.91 517
10722.89 485
10723.87 503
10724.85 514
10725.82 511
10726.80 505
10727.78 496
10728.76 483
10729.74 495
10730.71 510
10731.69 507
10732.67 491
10733.65 496
10734.63 484
10735.60 477
10736.58 489
10737.56 489
10738.54 490
10739.52 520
10740.50 535
10741.48 549
10742.45 525
10743.43 504
10744.41 526
10745.39 516
10746.37 529
10747.35 523
10748.33 491
10749.31 508
10750.28 502
10751.26 499
10752.24 497
10753.22 524
10754.20 518
10755.18 506
10756.16 543
10757.14 514
10758.12 514
10759.10 524
10760.08 501
10761.06 510
10762.04 524
10763.01 506
10763.99 479
10764.97 504
10765.95 555
10766.93 534
10767.91 546
10768.89 505
10769.87 521
10770.85 533
10771.83 518
10772.81 524
10773.79 556
10774.77 533
10775.75 505
10776.73 566
10777.71 542
10778.69 525
10779.67 533
10780.65 541
10781.63 562
10782.62 544
10783.60 504
10784.58 527
10785.56 506
10786.54 542
10787.52 507
10788.50 526
10789.48 542
10790.46 550
10791.44 542
10792.42 519
10793.40 531
10794.38 548
10795.37 534
10796.35 548
10797.33 527
10798.31 524
10799.29 531
10800.27 543
10801.25 549
10802.23 554
10803.21 529
10804.20 509
10805.18 550
10806.16 531
10807.14 543
10808.12 524
10809.10 536
10810.09 551
10811.07 522
10812.05 524
10813.03 520
10814.01 526
10815.00 524
10815.98 552
10816.96 551
10817.94 543
10818.92 521
10819.91 546
10820.89 523
10821.87 521
10822.85 530
10823.83 540
10824.82 517
10825.80 538
10826.78 549
10827.76 544
10828.75 531
10829.73 549
10830.71 559
10831.69 559
10832.68 577
10833.66 591
10834.64 552
10835.63 568
10836.61 586
10837.59 573
10838.57 578
10839.56 564
10840.54 543
10841.52 533
10842.51 581
10843.49 574
10844.47 588
10845.46 599
10846.44 561
10847.42 551
10848.41 550
10849.39 593
10850.37 587
10851.36 604
10852.34 642
10853.32 616
10854.31 602
10855.29 572
10856.28 600
10857.26 581
10858.24 570
10859.23 600
10860.21 615
10861.20 638
10862.18 602
10863.16 628
10864.15 618
10865.13 580
10866.12 621
10867.10 628
10868.08 627
10869.07 578
10870.05 617
10871.04 611
10872.02 638
10873.01 634
10873.99 606
10874.98 600
10875.96 615
10876.95 602
10877.93 599
10878.92 625
10879.90 610
10880.89 608
10881.87 608
10882.86 630
10883.84 595
10884.83 593
10885.81 593
10886.80 614
10887.78 650
10888.77 666
10889.75 648
10890.74 690
10891.72 707
10892.71 659
10893.69 645
10894.68 674
10895.66 663
10896.65 685
10897.64 644
10898.62 604
10899.61 695
10900.59 695
10901.58 666
10902.56 640
10903.55 662
10904.54 706
10905.52 677
10906.51 691
10907.49 690
10908.48 741
10909.47 716
10910.45 719
10911.44 751
10912.43 753
10913.41 703
10914.40 710
10915.39 734
10916.37 729
10917.36 761
10918.35 746
10919.33 732
10920.32 755
10921.31 728
10922.29 706
10923.28 696
10924.27 720
10925.25 771
10926.24 736
10927.23 691
10928.21 740
10929.20 731
10930.19 729
10931.18 739
10932.16 772
10933.15 740
10934.14 804
10935.12 771
10936.11 779
10937.10 790
10938.09 820
10939.07 792
10940.06 802
10941.05 827
10942.04 802
10943.02 810
10944.01 801
10945.00 824
10945.99 829
10946.98 848
10947.96 830
10948.95 843
10949.94 833
10950.93 864
10951.92 899
10952.90 928
10953.89 970
10954.88 955
10955.87 1001
10956.86 989
10957.85 1016
10958.83 1020
10959.82 1006
10960.81 958
10961.80 908
10962.79 953
10963.78 914
10964.77 846
10965.75 880
10966.74 848
10967.73 888
10968.72 915
10969.71 855
10970.70 845
10971.69 869
10972.68 850
10973.67 829
10974.66 852
10975.64 847
10976.63 885
10977.62 871
10978.61 856
10979.60 822
10980.59 845
10981.58 859
10982.57 877
10983.56 849
10984.55 879
10985.54 850
10986.53 888
10987.52 939
10988.51 909
10989.50 912
10990.49 941
10991.48 990
10992.47 1005
10993.46 1060
10994.45 1113
10995.44 1157
10996.43 1158
10997.42 1266
10998.41 1245
10999.40 1252
11000.39 1253
11001.38 1246
11002.37 1151
11003.36 1065
11004.35 1007
11005.34 999
11006.33 933
11007.32 940
11008.31 874
11009.30 825
11010.30 834
11011.29 837
11012.28 804
11013.27 799
11014.26 801
11015.25 784
11016.24 760
11017.23 745
11018.22 729
11019.21 747
11020.21 769
11021.20 741
11022.19 729
11023.18 717
11024.17 726
11025.16 710
11026.15 767
11027.14 764
11028.14 758
11029.13 726
11030.12 690
11031.11 714
11032.10 690
11033.09 707
11034.09 769
11035.08 723
11036.07 689
11037.06 682
11038.05 694
11039.05 693
11040.04 682
11041.03 625
11042.02 680
11043.02 710
11044.01 702
11045.00 695
11045.99 662
11046.98 657
11047.98 697
11048.97 690
11049.96 667
11050.95 679
11051.95 676
11052.94 649
11053.93 668
11054.93 693
11055.92 699
11056.91 681
11057.90 668
11058.90 683
11059.89 684
11060.88 661
11061.88 660
11062.87 691
11063.86 673
11064.86 710
11065.85 700
11066.84 709
11067.84 704
11068.83 683
11069.82 648
11070.82 684
11071.81 682
11072.80 669
11073.80 718
11074.79 690
11075.78 677
11076.78 692
11077.77 662
11078.77 652
11079.76 657
11080.75 666
11081.75 685
11082.74 675
11083.74 672
11084.73 675
11085.72 691
11086.72 659
11087.71 668
11088.71 660
11089.70 659
11090.70 663
11091.69 673
11092.68 666
11093.68 649
11094.67 637
11095.67 679
11096.66 656
11097.66 663
11098.65 661
11099.65 688
11100.64 672
11101.64 660
11102.63 681
11103.63 636
11104.62 627
11105.62 604
11106.61 666
11107.61 627
11108.60 618
11109.60 628
11110.59 658
11111.59 661
11112.58 616
11113.58 634
11114.57 658
11115.57 628
11116.56 628
11117.56 615
11118.56 603
11119.55 649
11120.55 620
11121.54 656
11122.54 627
11123.54 631
11124.53 631
11125.53 634
11126.52 623
11127.52 584
11128.51 576
11129.51 652
11130.51 610
11131.50 600
11132.50 581
11133.50 589
11134.49 613
11135.49 602
11136.49 618
11137.48 589
11138.48 574
11139.47 611
11140.47 629
11141.47 592
11142.46 598
11143.46 590
11144.46 616
11145.46 622
11146.45 608
11147.45 600
11148.45 581
11149.44 606
11150.44 607
11151.44 598
11152.43 596
11153.43 581
11154.43 581
11155.43 595
11156.42 589
11157.42 599
11158.42 605
11159.42 583
11160.41 565
11161.41 522
11162.41 565
11163.41 581
11164.40 557
11165.40 542
11166.40 569
11167.40 583
11168.39 597
11169.39 603
11170.39 584
11171.39 560
11172.39 553
11173.38 571
11174.38 542
11175.38 571
11176.38 591
11177.38 549
11178.38 568
11179.37 586
11180.37 593
11181.37 562
11182.37 525
11183.37 539
11184.37 557
11185.37 576
11186.36 573
11187.36 549
11188.36 569
11189.36 595
11190.36 565
11191.36 593
11192.36 571
11193.36 569
11194.36 546
11195.35 534
11196.35 565
11197.35 560
11198.35 572
11199.35 574
11200.35 565
11201.35 558
11202.35 553
11203.35 558
11204.35 591
11205.35 555
11206.35 557
11207.35 539
11208.35 592
11209.35 612
11210.35 563
11211.35 552
11212.35 566
11213.35 581
11214.35 578
11215.34 563
11216.35 528
11217.35 532
11218.35 580
11219.35 587
11220.35 533
11221.35 576
11222.35 589
11223.35 546
11224.35 582
11225.35 571
11226.35 571
11227.35 528
11228.35 564
11229.35 543
11230.35 550
11231.35 588
11232.35 568
11233.35 576
11234.35 566
11235.35 572
11236.35 548
11237.36 574
11238.36 558
11239.36 580
11240.36 596
11241.36 562
11242.36 586
11243.36 578
11244.36 582
11245.36 575
11246.37 569
11247.37 561
11248.37 569
11249.37 595
11250.37 562
11251.37 550
11252.38 565
11253.38 531
11254.38 581
11255.38 597
11256.38 570
11257.38 587
11258.39 584
11259.39 574
11260.39 531
11261.39 551
11262.39 584
11263.40 594
11264.40 618
11265.40 589
11266.40 619
11267.40 576
11268.41 602
11269.41 608
11270.41 632
11271.41 659
11272.42 625
11273.42 602
11274.42 636
11275.42 638
11276.43 684
11277.43 667
11278.43 666
11279.44 668
11280.44 646
11281.44 643
11282.44 623
11283.45 599
11284.45 595
11285.45 575
11286.46 600
11287.46 574
11288.46 603
11289.47 606
11290.47 555
11291.47 541
11292.48 552
11293.48 557
11294.48 561
11295.49 541
11296.49 534
11297.49 540
11298.50 562
11299.50 569
11300.51 541
11301.51 531
11302.51 551
11303.52 546
11304.52 561
11305.53 539
11306.53 573
11307.53 566
11308.54 562
11309.54 564
11310.55 569
11311.55 570
11312.55 581
11313.56 581
11314.56 560
11315.57 586
11316.57 633
11317.58 590
11318.58 599
11319.59 586
11320.59 581
11321.59 580
11322.60 531
11323.60 580
11324.61 599
11325.61 569
11326.62 528
11327.62 550
11328.63 565
11329.63 562
11330.64 506
11331.64 503
11332.65 533
11333.65 532
11334.66 545
11335.67 569
11336.67 570
11337.68 534
11338.68 567
11339.69 583
11340.69 561
11341.70 538
11342.70 568
11343.71 552
11344.72 556
11345.72 529
11346.73 554
11347.73 553
11348.74 530
11349.74 564
11350.75 519
11351.76 534
11352.76 546
11353.77 512
11354.78 550
11355.78 519
11356.79 564
11357.79 560
11358.80 559
11359.81 560
11360.81 537
11361.82 545
11362.83 560
11363.83 535
11364.84 553
11365.85 546
11366.85 558
11367.86 524
11368.87 559
11369.87 561
11370.88 516
11371.89 532
11372.89 560
11373.90 535
11374.91 539
11375.92 530
11376.92 526
11377.93 554
11378.94 501
11379.94 558
11380.95 530
11381.96 538
11382.97 552
11383.97 509
11384.98 541
11385.99 520
11387.00 538
11388.00 544
11389.01 528
11390.02 522
11391.03 527
11392.04 560
11393.04 569
11394.05 547
11395.06 564
11396.07 529
11397.08 567
11398.08 513
11399.09 536
11400.10 563
11401.11 536
11402.12 512
11403.12 543
11404.13 567
11405.14 548
11406.15 478
11407.16 500
11408.17 494
11409.18 520
11410.18 535
11411.19 528
11412.20 541
11413.21 560
11414.22 531
11415.23 516
11416.24 509
11417.25 493
11418.25 517
11419.26 541
11420.27 538
11421.28 491
11422.29 535
11423.30 537
11424.31 518
11425.32 543
11426.33 490
11427.34 515
11428.35 483
11429.36 533
11430.37 515
11431.38 509
11432.39 538
11433.39 516
11434.40 514
11435.41 513
11436.42 524
11437.43 529
11438.44 520
11439.45 533
11440.46 532
11441.47 541
11442.48 521
11443.49 534
11444.50 536
11445.51 524
11446.52 518
11447.53 520
11448.55 535
11449.56 525
11450.57 527
11451.58 532
11452.59 520
11453.60 521
11454.61 549
11455.62 511
11456.63 520
11457.64 512
11458.65 514
11459.66 516
11460.67 511
11461.68 512
11462.69 581
11463.71 541
11464.72 552
11465.73 544
11466.74 531
11467.75 481
11468.76 524
11469.77 522
11470.78 526
11471.80 543
11472.81 537
11473.82 545
11474.83 540
11475.84 552
11476.85 561
11477.86 537
11478.88 565
11479.89 582
11480.90 564
11481.91 547
11482.92 538
11483.93 562
11484.95 562
11485.96 514
11486.97 524
11487.98 533
11489.00 552
11490.01 576
11491.02 556
11492.03 564
11493.04 567
11494.06 553
11495.07 570
11496.08 574
11497.09 567
11498.11 549
11499.12 563
11500.13 574
11501.14 548
11502.16 554
11503.17 574
11504.18 532
11505.20 534
11506.21 536
11507.22 564
11508.23 584
11509.25 580
11510.26 564
11511.27 569
11512.29 581
11513.30 565
11514.31 562
11515.33 599
11516.34 617
11517.35 621
11518.37 588
11519.38 603
11520.39 604
11521.41 628
11522.42 603
11523.43 648
11524.45 664
11525.46 616
11526.47 658
11527.49 717
11528.50 654
11529.52 689
11530.53 699
11531.54 712
11532.56 726
11533.57 711
11534.59 750
11535.60 842
11536.62 825
11537.63 859
11538.64 867
11539.66 852
11540.67 840
11541.69 790
11542.70 737
11543.72 708
11544.73 729
11545.75 657
11546.76 626
11547.77 651
11548.79 615
11549.80 624
11550.82 628
11551.83 618
11552.85 576
11553.86 584
11554.88 604
11555.89 609
11556.91 588
11557.92 569
11558.94 570
11559.95 574
11560.97 571
11561.99 548
11563.00 550
11564.02 579
11565.03 559
11566.05 532
11567.06 560
11568.08 578
11569.09 589
11570.11 578
11571.13 590
11572.14 570
11573.16 561
11574.17 551
11575.19 539
11576.20 580
11577.22 584
11578.24 573
11579.25 562
11580.27 578
11581.29 588
11582.30 565
11583.32 573
11584.33 582
11585.35 567
11586.37 592
11587.38 565
11588.40 583
11589.42 584
11590.43 610
11591.45 616
11592.47 605
11593.48 633
11594.50 686
11595.52 678
11596.53 705
11597.55 684
11598.57 707
11599.58 714
11600.60 663
11601.62 614
11602.64 631
11603.65 617
11604.67 623
11605.69 620
11606.70 581
11607.72 604
11608.74 567
11609.76 582
11610.77 590
11611.79 551
11612.81 584
11613.83 596
11614.84 564
11615.86 522
11616.88 546
11617.90 550
11618.92 547
11619.93 570
11620.95 528
11621.97 537
11622.99 557
11624.01 531
11625.02 557
11626.04 562
11627.06 495
11628.08 538
11629.10 539
11630.11 556
11631.13 546
11632.15 540
11633.17 570
11634.19 548
11635.21 514
11636.23 527
11637.24 539
11638.26 529
11639.28 519
11640.30 516
11641.32 535
11642.34 545
11643.36 561
11644.38 532
11645.39 492
11646.41 523
11647.43 506
11648.45 498
11649.47 516
11650.49 508
11651.51 515
11652.53 505
11653.55 506
11654.57 495
11655.59 526
11656.61 480
11657.63 520
11658.65 498
11659.67 493
11660.69 498
11661.70 485
11662.72 485
11663.74 499
11664.76 520
11665.78 544
11666.80 523
11667.82 509
11668.84 520
11669.86 516
11670.88 475
11671.90 521
11672.92 488
11673.95 513
11674.97 499
11675.99 490
11677.01 475
11678.03 503
11679.05 484
11680.07 505
11681.09 498
11682.11 512
11683.13 529
11684.15 531
11685.17 540
11686.19 519
11687.21 539
11688.23 506
11689.25 489
11690.28 509
11691.30 509
11692.32 507
11693.34 496
11694.36 512
11695.38 489
11696.40 498
11697.42 470
11698.44 487
11699.47 528
11700.49 492
11701.51 505
11702.53 481
11703.55 501
11704.57 481
11705.60 488
11706.62 492
11707.64 496
11708.66 514
11709.68 530
11710.70 505
11711.73 493
11712.75 504
11713.77 497
11714.79 491
11715.81 488
11716.84 510
11717.86 506
11718.88 479
11719.90 458
11720.92 463
11721.95 474
11722.97 482
11723.99 501
11725.01 481
11726.04 481
11727.06 490
11728.08 462
11729.11 465
11730.13 448
11731.15 474
11732.17 462
11733.20 468
11734.22 485
11735.24 474
11736.26 477
11737.29 492
11738.31 477
11739.33 500
11740.36 477
11741.38 480
11742.40 473
11743.43 484
11744.45 517
11745.47 485
11746.50 470
11747.52 489
11748.54 500
11749.57 472
11750.59 480
11751.62 463
11752.64 479
11753.66 477
11754.69 502
11755.71 491
11756.73 479
11757.76 467
11758.78 487
11759.81 485
11760.83 479
11761.85 478
11762.88 472
11763.90 511
11764.93 469
11765.95 484
11766.98 477
11768.00 493
11769.02 502
11770.05 467
11771.07 481
11772.10 489
11773.12 489
11774.15 493
11775.17 522
11776.20 528
11777.22 477
11778.25 496
11779.27 506
11780.30 505
11781.32 520
11782.35 477
11783.37 510
11784.40 506
11785.42 492
11786.45 486
11787.47 485
11788.50 497
11789.52 530
11790.55 494
11791.57 455
11792.60 468
11793.62 489
11794.65 485
11795.67 486
11796.70 479
11797.73 455
11798.75 473
11799.78 495
11800.80 501
11801.83 491
11802.85 501
11803.88 525
11804.91 524
11805.93 501
11806.96 479
11807.98 474
11809.01 516
11810.04 509
11811.06 477
11812.09 516
11813.12 548
11814.14 518
11815.17 503
11816.19 493
11817.22 463
11818.25 516
11819.27 515
11820.30 506
11821.33 563
11822.35 545
11823.38 521
11824.41 546
11825.44 548
11826.46 540
11827.49 536
11828.52 552
11829.54 511
11830.57 525
11831.60 533
11832.62 521
11833.65 530
11834.68 520
11835.71 553
11836.73 554
11837.76 553
11838.79 532
11839.82 518
11840.84 501
11841.87 500
11842.90 544
11843.93 522
11844.95 537
11845.98 537
11847.01 558
11848.04 524
11849.07 540
11850.09 576
11851.12 571
11852.15 573
11853.18 560
11854.21 577
11855.23 565
11856.26 573
11857.29 544
11858.32 587
11859.35 581
11860.38 563
11861.40 528
11862.43 584
11863.46 591
11864.49 595
11865.52 588
11866.55 586
11867.58 557
11868.60 603
11869.63 595
11870.66 565
11871.69 575
11872.72 594
11873.75 645
11874.78 614
11875.81 613
11876.84 618
11877.86 587
11878.89 621
11879.92 617
11880.95 586
11881.98 597
11883.01 641
11884.04 652
11885.07 621
11886.10 638
11887.13 618
11888.16 621
11889.19 615
11890.22 630
11891.25 638
11892.28 641
11893.31 661
11894.34 658
11895.37 707
11896.40 698
11897.43 705
11898.46 736
11899.49 697
11900.52 724
11901.55 713
11902.58 698
11903.61 693
11904.64 748
11905.67 747
11906.70 738
11907.73 722
11908.76 680
11909.79 652
11910.82 711
11911.85 682
11912.88 692
11913.91 662
11914.94 715
11915.97 677
11917.01 706
11918.04 703
11919.07 696
11920.10 719
11921.13 712
11922.16 700
11923.19 744
11924.22 785
11925.25 815
11926.28 815
11927.32 811
11928.35 852
11929.38 847
11930.41 857
11931.44 856
11932.47 832
11933.50 822
11934.54 793
11935.57 747
11936.60 729
11937.63 728
11938.66 714
11939.70 674
11940.73 683
11941.76 647
11942.79 683
11943.82 645
11944.85 666
11945.89 676
11946.92 690
11947.95 675
11948.98 656
11950.02 672
11951.05 642
11952.08 621
11953.11 642
11954.15 637
11955.18 650
11956.21 654
11957.24 661
11958.28 624
11959.31 615
11960.34 637
11961.37 666
11962.41 633
11963.44 651
11964.47 650
11965.51 650
11966.54 677
11967.57 655
11968.60 657
11969.64 659
11970.67 666
11971.70 642
11972.74 652
11973.77 680
11974.80 663
11975.84 673
11976.87 680
11977.90 665
11978.94 702
11979.97 697
11981.00 683
11982.04 658
11983.07 700
11984.11 682
11985.14 668
11986.17 656
11987.21 681
11988.24 671
11989.28 650
11990.31 657
11991.34 702
11992.38 670
11993.41 691
11994.45 687
11995.48 726
11996.51 722
11997.55 706
11998.58 682
11999.62 713
12000.65 720
12001.69 737
12002.72 723
12003.76 732
12004.79 704
12005.82 737
12006.86 728
12007.89 751
12008.93 726
12009.96 759
12011.00 751
12012.03 754
12013.07 783
12014.10 786
12015.14 755
12016.17 772
12017.21 797
12018.24 801
12019.28 804
12020.32 804
12021.35 777
12022.39 754
12023.42 779
12024.46 807
12025.49 780
12026.53 803
12027.56 783
12028.60 780
12029.64 756
12030.67 761
12031.71 795
12032.74 768
12033.78 748
12034.81 722
12035.85 717
12036.89 754
12037.92 704
12038.96 743
12039.99 730
12041.03 755
12042.07 761
12043.10 767
12044.14 746
12045.18 723
12046.21 728
12047.25 725
12048.29 760
12049.32 753
12050.36 743
12051.40 776
12052.43 769
12053.47 782
12054.51 798
12055.54 828
12056.58 841
12057.62 782
12058.65 794
12059.69 719
12060.73 768
12061.76 722
12062.80 710
12063.84 730
12064.88 706
12065.91 723
12066.95 664
12067.99 679
12069.03 670
12070.06 648
12071.10 654
12072.14 689
12073.18 698
12074.21 666
12075.25 649
12076.29 641
12077.33 648
12078.36 652
12079.40 662
12080.44 648
12081.48 682
12082.52 654
12083.55 683
12084.59 704
12085.63 684
12086.67 695
12087.71 635
12088.74 673
12089.78 661
12090.82 662
12091.86 665
12092.90 714
12093.94 711
12094.98 672
12096.01 714
12097.05 733
12098.09 730
12099.13 671
12100.17 702
12101.21 770
12102.25 701
12103.28 701
12104.32 722
12105.36 689
12106.40 655
12107.44 639
12108.48 647
12109.52 630
12110.56 610
12111.60 644
12112.64 619
12113.68 619
12114.72 618
12115.76 586
12116.79 604
12117.83 597
12118.87 604
12119.91 627
12120.95 629
12121.99 599
12123.03 580
12124.07 603
12125.11 572
12126.15 589
12127.19 604
12128.23 581
12129.27 572
12130.31 614
12131.35 617
12132.39 566
12133.43 588
12134.47 594
12135.51 581
12136.55 584
12137.59 565
12138.63 557
12139.67 598
12140.71 583
12141.76 571
12142.80 583
12143.84 593
12144.88 563
12145.92 587
12146.96 570
12148.00 571
12149.04 594
12150.08 571
12151.12 573
12152.16 548
12153.20 537
12154.25 557
12155.29 562
12156.33 557
12157.37 556
12158.41 565
12159.45 518
12160.49 545
12161.53 523
12162.58 517
12163.62 544
12164.66 527
12165.70 526
12166.74 530
12167.78 559
12168.82 524
12169.87 519
12170.91 521
12171.95 519
12172.99 547
12174.03 530
12175.08 542
12176.12 523
12177.16 547
12178.20 524
12179.24 505
12180.29 506
12181.33 528
12182.37 527
12183.41 511
12184.46 491
12185.50 524
12186.54 539
12187.58 495
12188.63 522
12189.67 504
12190.71 532
12191.75 518
12192.80 520
12193.84 510
12194.88 495
12195.92 469
12196.97 514
12198.01 507
12199.05 536
12200.10 517
12201.14 511
12202.18 501
12203.23 487
12204.27 519
12205.31 515
12206.36 504
12207.40 503
12208.44 492
12209.49 503
12210.53 477
12211.57 494
12212.62 507
12213.66 495
12214.70 497
12215.75 496
12216.79 497
12217.84 505
12218.88 493
12219.92 476
12220.97 465
12222.01 474
12223.06 541
12224.10 498
12225.14 514
12226.19 505
12227.23 473
12228.28 510
12229.32 487
12230.36 496
12231.41 464
12232.45 496
12233.50 477
12234.54 462
12235.59 501
12236.63 481
12237.68 474
12238.72 479
12239.77 486
12240.81 500
12241.86 531
12242.90 497
12243.94 469
12244.99 488
12246.03 444
12247.08 482
12248.13 494
12249.17 490
12250.22 487
12251.26 494
12252.31 476
12253.35 444
12254.40 495
12255.44 448
12256.49 466
12257.53 477
12258.58 472
12259.62 466
12260.67 467
12261.72 449
12262.76 461
12263.81 477
12264.85 478
12265.90 486
12266.94 468
12267.99 487
12269.04 454
12270.08 481
12271.13 482
12272.17 474
12273.22 511
12274.27 470
12275.31 475
12276.36 470
12277.41 444
12278.45 435
12279.50 425
12280.55 459
12281.59 466
12282.64 469
12283.69 478
12284.73 469
12285.78 460
12286.83 461
12287.87 466
12288.92 430
12289.97 446
12291.01 499
12292.06 457
12293.11 483
12294.15 427
12295.20 439
12296.25 452
12297.30 453
12298.34 435
12299.39 439
12300.44 442
12301.48 453
12302.53 453
12303.58 455
12304.63 424
12305.67 396
12306.72 461
12307.77 447
12308.82 432
12309.87 434
12310.91 463
12311.96 435
12313.01 401
12314.06 444
12315.10 429
12316.15 419
12317.20 419
12318.25 447
12319.30 434
12320.34 426
12321.39 424
12322.44 408
12323.49 424
12324.54 411
12325.59 422
12326.63 430
12327.68 418
12328.73 431
12329.78 456
12330.83 439
12331.88 410
12332.93 399
12333.98 415
12335.02 438
12336.07 457
12337.12 415
12338.17 426
12339.22 448
12340.27 439
12341.32 432
12342.37 439
12343.42 471
12344.47 446
12345.51 420
12346.56 448
12347.61 438
12348.66 429
12349.71 419
12350.76 406
12351.81 420
12352.86 436
12353.91 422
12354.96 431
12356.01 420
12357.06 425
12358.11 402
12359.16 440
12360.21 446
12361.26 429
12362.31 423
12363.36 440
12364.41 453
12365.46 415
12366.51 431
12367.56 434
12368.61 453
12369.66 453
12370.71 436
12371.76 434
12372.81 422
12373.86 458
12374.91 445
12375.96 425
12377.01 430
12378.06 451
12379.11 458
12380.17 430
12381.22 416
12382.27 421
12383.32 406
12384.37 449
12385.42 452
12386.47 430
12387.52 455
12388.57 433
12389.62 438
12390.67 448
12391.73 442
12392.78 427
12393.83 455
12394.88 421
12395.93 449
12396.98 454
12398.03 422
12399.09 415
12400.14 416
12401.19 427
12402.24 450
12403.29 458
12404.34 451
12405.40 462
12406.45 439
12407.50 427
12408.55 434
12409.60 438
12410.66 456
12411.71 458
12412.76 431
12413.81 477
12414.86 422
12415.92 440
12416.97 445
12418.02 435
12419.07 452
12420.13 439
12421.18 457
12422.23 450
12423.28 453
12424.34 440
12425.39 422
12426.44 443
12427.49 443
12428.55 479
12429.60 461
12430.65 456
12431.71 416
12432.76 445
12433.81 454
12434.86 443
12435.92 431
12436.97 444
12438.02 443
12439.08 425
12440.13 429
12441.18 451
12442.24 470
12443.29 446
12444.34 432
12445.40 450
12446.45 422
12447.50 437
12448.56 465
12449.61 464
12450.67 456
12451.72 450
12452.77 441
12453.83 424
12454.88 471
12455.94 466
12456.99 435
12458.04 410
12459.10 448
12460.15 453
12461.21 476
12462.26 479
12463.31 467
12464.37 488
12465.42 485
12466.48 486
12467.53 502
12468.59 504
12469.64 515
12470.70 512
12471.75 529
12472.80 499
12473.86 518
12474.91 547
12475.97 528
12477.02 578
12478.08 522
12479.13 549
12480.19 508
12481.24 488
12482.30 477
12483.35 454
12484.41 477
12485.46 466
12486.52 474
12487.57 488
12488.63 504
12489.69 490
12490.74 480
12491.80 475
12492.85 471
12493.91 477
12494.96 451
12496.02 466
12497.07 472
12498.13 479
12499.19 470
12500.24 464
12501.30 474
12502.35 467
12503.41 477
12504.47 474
12505.52 463
12506.58 458
12507.63 466
12508.69 500
12509.75 472
12510.80 456
12511.86 471
12512.91 478
12513.97 470
12515.03 465
12516.08 450
12517.14 472
12518.20 475
12519.25 495
12520.31 495
12521.37 461
12522.42 494
12523.48 474
12524.54 486
12525.59 481
12526.65 493
12527.71 500
12528.77 479
12529.82 486
12530.88 478
12531.94 441
12532.99 465
12534.05 471
12535.11 501
12536.17 493
12537.22 471
12538.28 482
12539.34 474
12540.40 469
12541.45 481
12542.51 459
12543.57 485
12544.63 481
12545.68 509
12546.74 486
12547.80 489
12548.86 466
12549.92 459
12550.97 486
12552.03 496
12553.09 496
12554.15 514
12555.21 496
12556.26 512
12557.32 464
12558.38 454
12559.44 521
12560.50 491
12561.56 505
12562.61 490
12563.67 518
12564.73 512
12565.79 486
12566.85 479
12567.91 494
12568.97 490
12570.02 504
12571.08 486
12572.14 496
12573.20 482
12574.26 514
12575.32 506
12576.38 528
12577.44 517
12578.50 484
12579.56 484
12580.61 475
12581.67 514
12582.73 501
12583.79 504
12584.85 517
12585.91 554
12586.97 500
12588.03 510
12589.09 526
12590.15 483
12591.21 491
12592.27 501
12593.33 526
12594.39 519
12595.45 519
12596.51 503
12597.57 493
12598.63 520
12599.69 521
12600.75 543
12601.81 515
12602.87 515
12603.93 499
12604.99 520
12606.05 494
12607.11 513
12608.17 511
12609.23 497
12610.29 534
12611.35 519
12612.41 516
12613.47 529
12614.53 542
12615.59 518
12616.66 517
12617.72 554
12618.78 518
12619.84 531
12620.90 537
12621.96 517
12623.02 557
12624.08 531
12625.14 552
12626.20 543
12627.26 569
12628.33 538
12629.39 564
12630.45 540
12631.51 533
12632.57 540
12633.63 546
12634.69 550
12635.76 544
12636.82 559
12637.88 532
12638.94 548
12640.00 516
12641.06 515
12642.13 552
12643.19 526
12644.25 534
12645.31 549
12646.37 533
12647.44 549
12648.50 537
12649.56 550
12650.62 520
12651.68 519
12652.75 509
12653.81 561
12654.87 562
12655.93 543
12657.00 542
12658.06 535
12659.12 547
12660.18 569
12661.25 562
12662.31 567
12663.37 554
12664.43 564
12665.50 595
12666.56 581
12667.62 543
12668.69 553
12669.75 602
12670.81 620
12671.88 581
12672.94 583
12674.00 634
12675.06 588
12676.13 584
12677.19 578
12678.25 602
12679.32 643
12680.38 610
12681.44 626
12682.51 638
12683.57 607
12684.64 602
12685.70 610
12686.76 603
12687.83 646
12688.89 639
12689.95 645
12691.02 664
12692.08 646
12693.15 640
12694.21 658
12695.27 688
12696.34 701
12697.40 699
12698.47 694
12699.53 662
12700.59 702
12701.66 735
12702.72 739
12703.79 723
12704.85 741
12705.92 727
12706.98 695
12708.05 722
12709.11 687
12710.18 695
12711.24 677
12712.30 702
12713.37 675
12714.43 682
12715.50 707
12716.56 681
12717.63 684
12718.69 696
12719.76 695
12720.82 700
12721.89 692
12722.95 653
12724.02 734
12725.09 743
12726.15 754
12727.22 771
12728.28 756
12729.35 795
12730.41 778
12731.48 777
12732.54 774
12733.61 757
12734.68 752
12735.74 780
12736.81 752
12737.87 737
12738.94 761
12740.00 707
12741.07 685
12742.14 667
12743.20 684
12744.27 693
12745.33 674
12746.40 674
12747.47 639
12748.53 660
12749.60 660
12750.67 682
12751.73 658
12752.80 634
12753.87 617
12754.93 636
12756.00 659
12757.07 652
12758.13 658
12759.20 650
12760.27 628
12761.33 609
12762.40 631
12763.47 648
12764.53 613
12765.60 630
12766.67 627
12767.73 617
12768.80 634
12769.87 627
12770.94 586
12772.00 604
12773.07 589
12774.14 567
12775.21 586
12776.27 619
12777.34 579
12778.41 615
12779.48 611
12780.54 566
12781.61 575
12782.68 575
12783.75 551
12784.81 594
12785.88 556
12786.95 583
12788.02 590
12789.09 599
12790.15 601
12791.22 593
12792.29 591
12793.36 551
12794.43 579
12795.49 586
12796.56 571
12797.63 587
12798.70 575
12799.77 579
12800.84 589
12801.90 603
12802.97 566
12804.04 577
12805.11 607
12806.18 632
12807.25 593
12808.32 592
12809.39 591
12810.45 603
12811.52 605
12812.59 633
12813.66 659
12814.73 611
12815.80 586
12816.87 634
12817.94 646
12819.01 627
12820.08 615
12821.15 596
12822.21 611
12823.28 627
12824.35 643
12825.42 589
12826.49 590
12827.56 603
12828.63 597
12829.70 609
12830.77 645
12831.84 630
12832.91 604
12833.98 603
12835.05 571
12836.12 609
12837.19 574
12838.26 577
12839.33 559
12840.40 562
12841.47 532
12842.54 577
12843.61 551
12844.68 536
12845.75 552
12846.82 541
12847.89 557
12848.96 556
12850.03 554
12851.10 531
12852.18 517
12853.25 553
12854.32 545
12855.39 507
12856.46 524
12857.53 498
12858.60 526
12859.67 510
12860.74 500
12861.81 507
12862.88 554
12863.96 521
12865.03 508
12866.10 503
12867.17 512
12868.24 520
12869.31 507
12870.38 532
12871.45 515
12872.53 489
12873.60 492
12874.67 501
12875.74 525
12876.81 510
12877.88 498
12878.96 478
12880.03 516
12881.10 507
12882.17 492
12883.24 493
12884.31 483
12885.39 512
12886.46 476
12887.53 498
12888.60 480
12889.68 485
12890.75 503
12891.82 487
12892.89 464
12893.96 476
12895.04 462
12896.11 469
12897.18 451
12898.25 446
12899.33 441
12900.40 472
12901.47 494
12902.54 489
12903.62 426
12904.69 460
12905.76 464
12906.84 462
12907.91 463
12908.98 446
12910.06 460
12911.13 461
12912.20 512
12913.27 480
12914.35 457
12915.42 456
12916.49 460
12917.57 477
12918.64 465
12919.71 440
12920.79 432
12921.86 461
12922.94 488
12924.01 463
12925.08 461
12926.16 461
12927.23 448
12928.30 472
12929.38 451
12930.45 460
12931.53 472
12932.60 461
12933.67 449
12934.75 465
12935.82 473
12936.90 453
12937.97 436
12939.04 442
12940.12 429
12941.19 445
12942.27 472
12943.34 445
12944.42 442
12945.49 447
12946.56 444
12947.64 426
12948.71 436
12949.79 441
12950.86 390
12951.94 449
12953.01 437
12954.09 433
12955.16 425
12956.24 389
12957.31 389
12958.39 425
12959.46 423
12960.54 425
12961.61 423
12962.69 454
12963.76 433
12964.84 426
12965.91 443
12966.99 391
12968.07 417
12969.14 446
12970.22 428
12971.29 435
12972.37 389
12973.44 443
12974.52 445
12975.59 443
12976.67 422
12977.75 394
12978.82 404
12979.90 420
12980.97 421
12982.05 417
12983.13 441
12984.20 421
12985.28 446
12986.35 417
12987.43 399
12988.51 397
12989.58 436
12990.66 417
12991.74 439
12992.81 416
12993.89 432
12994.97 432
12996.04 448
12997.12 448
12998.20 442
12999.27 428
13000.35 420
13001.43 435
13002.50 430
13003.58 404
13004.66 414
13005.73 425
13006.81 417
13007.89 387
13008.97 409
13010.04 418
13011.12 394
13012.20 422
13013.27 415
13014.35 442
13015.43 401
13016.51 419
13017.58 425
13018.66 431
13019.74 432
13020.82 409
13021.89 437
13022.97 416
13024.05 402
13025.13 425
13026.21 420
13027.28 436
13028.36 426
13029.44 428
13030.52 432
13031.60 449
13032.67 420
13033.75 422
13034.83 453
13035.91 415
13036.99 409
13038.07 435
13039.14 423
13040.22 413
13041.30 394
13042.38 425
13043.46 414
13044.54 417
13045.62 389
13046.69 417
13047.77 404
13048.85 409
13049.93 435
13051.01 427
13052.09 412
13053.17 415
13054.25 427
13055.33 435
13056.40 391
13057.48 425
13058.56 449
13059.64 422
13060.72 419
13061.80 419
13062.88 397
13063.96 423
13065.04 417
13066.12 422
13067.20 419
13068.28 403
13069.36 391
13070.44 415
13071.52 406
13072.60 424
13073.68 424
13074.76 421
13075.84 399
13076.92 421
13078.00 393
13079.08 393
13080.16 398
13081.24 394
13082.32 410
13083.40 415
13084.48 413
13085.56 410
13086.64 405
13087.72 387
13088.80 406
13089.88 420
13090.96 399
13092.04 409
13093.12 433
13094.20 440
13095.28 398
13096.36 422
13097.44 418
13098.52 405
13099.61 440
13100.69 417
13101.77 419
13102.85 427
13103.93 439
13105.01 419
13106.09 394
13107.17 410
13108.25 441
13109.34 420
13110.42 392
13111.50 394
13112.58 414
13113.66 406
13114.74 409
13115.82 411
13116.91 428
13117.99 406
13119.07 420
13120.15 425
13121.23 405
13122.31 414
13123.40 401
13124.48 405
13125.56 407
13126.64 441
13127.72 439
13128.81 413
13129.89 432
13130.97 414
13132.05 437
13133.14 431
13134.22 424
13135.30 426
13136.38 423
13137.47 443
13138.55 417
13139.63 422
13140.71 427
13141.80 426
13142.88 399
13143.96 406
13145.04 426
13146.13 404
13147.21 419
13148.29 412
13149.38 435
13150.46 443
13151.54 428
13152.62 437
13153.71 458
13154.79 409
13155.87 416
13156.96 414
13158.04 428
13159.12 430
13160.21 420
13161.29 435
13162.37 404
13163.46 426
13164.54 407
13165.62 427
13166.71 429
13167.79 434
13168.88 440
13169.96 392
13171.04 397
13172.13 438
13173.21 403
13174.30 397
13175.38 447
13176.46 435
13177.55 422
13178.63 437
13179.72 419
13180.80 429
13181.88 407
13182.97 409
13184.05 415
13185.14 441
13186.22 447
13187.31 420
13188.39 441
13189.48 425
13190.56 393
13191.65 429
13192.73 431
13193.81 430
13194.90 414
13195.98 398
13197.07 416
13198.15 418
13199.24 429
13200.32 398
13201.41 445
13202.49 416
13203.58 389
13204.67 415
13205.75 452
13206.84 435
13207.92 425
13209.01 444
13210.09 411
13211.18 421
13212.26 452
13213.35 433
13214.43 417
13215.52 441
13216.61 423
13217.69 403
13218.78 427
13219.86 430
13220.95 449
13222.04 433
13223.12 471
13224.21 440
13225.29 446
13226.38 445
13227.47 427
13228.55 460
13229.64 459
13230.72 452
13231.81 465
13232.90 446
13233.98 444
13235.07 438
13236.16 453
13237.24 463
13238.33 426
13239.42 440
13240.50 430
13241.59 465
13242.68 461
13243.76 443
13244.85 433
13245.94 439
13247.02 466
13248.11 469
13249.20 468
13250.29 460
13251.37 452
13252.46 444
13253.55 454
13254.63 470
13255.72 441
13256.81 471
13257.90 462
13258.98 456
13260.07 480
13261.16 460
13262.25 464
13263.33 459
13264.42 461
13265.51 453
13266.60 464
13267.69 465
13268.77 461
13269.86 445
13270.95 461
13272.04 460
13273.13 455
13274.21 451
13275.30 480
13276.39 455
13277.48 455
13278.57 483
13279.65 465
13280.74 504
13281.83 483
13282.92 475
13284.01 528
13285.10 490
13286.19 497
13287.27 509
13288.36 499
13289.45 524
13290.54 483
13291.63 515
13292.72 505
13293.81 518
13294.90 516
13295.98 500
13297.07 499
13298.16 503
13299.25 470
13300.34 495
13301.43 532
13302.52 503
13303.61 512
13304.70 516
13305.79 495
13306.88 524
13307.97 521
13309.06 505
13310.15 565
13311.24 526
13312.32 498
13313.41 523
13314.50 551
13315.59 548
13316.68 549
13317.77 511
13318.86 524
13319.95 549
13321.04 515
13322.13 515
13323.22 531
13324.31 538
13325.40 537
13326.49 532
13327.58 555
13328.68 581
13329.77 568
13330.86 567
13331.95 562
13333.04 537
13334.13 546
13335.22 561
13336.31 573
13337.40 561
13338.49 556
13339.58 535
13340.67 540
13341.76 565
13342.85 539
13343.94 550
13345.04 560
13346.13 569
13347.22 556
13348.31 553
13349.40 538
13350.49 530
13351.58 561
13352.67 552
13353.77 562
13354.86 550
13355.95 557
13357.04 575
13358.13 611
13359.22 593
13360.31 596
13361.41 571
13362.50 593
13363.59 597
13364.68 627
13365.77 617
13366.87 605
13367.96 584
13369.05 593
13370.14 599
13371.23 600
13372.33 592
13373.42 597
13374.51 562
13375.60 541
13376.69 515
13377.79 552
13378.88 529
13379.97 545
13381.06 546
13382.16 537
13383.25 515
13384.34 542
13385.43 533
13386.53 511
13387.62 512
13388.71 520
13389.81 509
13390.90 484
13391.99 480
13393.08 508
13394.18 495
13395.27 541
13396.36 516
13397.46 519
13398.55 525
13399.64 548
13400.74 526
13401.83 542
13402.92 499
13404.02 512
13405.11 482
13406.20 497
13407.30 532
13408.39 514
13409.48 514
13410.58 526
13411.67 505
13412.77 501
13413.86 498
13414.95 520
13416.05 506
13417.14 505
13418.23 518
13419.33 513
13420.42 492
13421.52 480
13422.61 498
13423.71 486
13424.80 504
13425.89 503
13426.99 481
13428.08 477
13429.18 484
13430.27 486
13431.37 519
13432.46 521
13433.56 503
13434.65 515
13435.74 520
13436.84 511
13437.93 525
13439.03 508
13440.12 532
13441.22 527
13442.31 530
13443.41 499
13444.50 514
13445.60 493
13446.69 523
13447.79 557
13448.88 496
13449.98 509
13451.08 544
13452.17 538
13453.27 538
13454.36 552
13455.46 548
13456.55 527
13457.65 529
13458.74 514
13459.84 535
13460.94 520
13462.03 515
13463.13 545
13464.22 542
13465.32 539
13466.41 552
13467.51 538
13468.61 532
13469.70 536
13470.80 551
13471.90 539
13472.99 563
13474.09 548
13475.18 546
13476.28 535
13477.38 521
13478.47 528
13479.57 536
13480.67 549
13481.76 563
13482.86 535
13483.96 534
13485.05 557
13486.15 553
13487.25 536
13488.34 558
13489.44 582
13490.54 577
13491.63 578
13492.73 601
13493.83 543
13494.93 567
13496.02 552
13497.12 601
13498.22 574
13499.31 600
13500.41 584
13501.51 594
13502.61 578
13503.70 576
13504.80 578
13505.90 602
13507.00 581
13508.09 595
13509.19 568
13510.29 570
13511.39 582
13512.49 592
13513.58 544
13514.68 543
13515.78 559
13516.88 570
13517.98 566
13519.07 542
13520.17 525
13521.27 547
13522.37 534
13523.47 509
13524.57 571
13525.66 547
13526.76 519
13527.86 533
13528.96 519
13530.06 489
13531.16 485
13532.25 491
13533.35 504
13534.45 524
13535.55 503
13536.65 511
13537.75 491
13538.85 486
13539.95 473
13541.05 500
13542.14 484
13543.24 502
13544.34 483
13545.44 456
13546.54 476
13547.64 520
13548.74 505
13549.84 485
13550.94 483
13552.04 513
13553.14 526
13554.24 472
13555.34 480
13556.44 496
13557.54 495
13558.64 508
13559.74 517
13560.84 487
13561.94 471
13563.04 508
13564.13 472
13565.23 475
13566.34 467
13567.44 458
13568.54 470
13569.64 482
13570.74 479
13571.84 481
13572.94 491
13574.04 481
13575.14 498
13576.24 485
13577.34 469
13578.44 492
13579.54 498
13580.64 475
13581.74 482
13582.84 492
13583.94 476
13585.04 467
13586.14 492
13587.24 469
13588.35 476
13589.45 461
13590.55 468
13591.65 455
13592.75 481
13593.85 502
13594.95 457
13596.05 503
13597.15 514
13598.26 464
13599.36 482
13600.46 499
13601.56 508
13602.66 525
13603.76 514
13604.86 481
13605.97 469
13607.07 493
13608.17 478
13609.27 493
13610.37 503
13611.47 492
13612.58 500
13613.68 499
13614.78 488
13615.88 506
13616.98 494
13618.09 490
13619.19 494
13620.29 491
13621.39 495
13622.50 500
13623.60 532
13624.70 494
13625.80 492
13626.91 515
13628.01 517
13629.11 506
13630.21 539
13631.32 509
13632.42 521
13633.52 514
13634.62 521
13635.73 505
13636.83 476
13637.93 510
13639.04 498
13640.14 466
13641.24 494
13642.35 527
13643.45 517
13644.55 517
13645.65 527
13646.76 483
13647.86 518
13648.96 515
13650.07 524
13651.17 520
13652.28 509
13653.38 522
13654.48 519
13655.59 492
13656.69 517
13657.79 504
13658.90 505
13660.00 488
13661.11 472
13662.21 512
13663.31 532
13664.42 496
13665.52 489
13666.63 498
13667.73 527
13668.83 492
13669.94 499
13671.04 487
13672.15 508
13673.25 536
13674.36 503
13675.46 514
13676.56 493
13677.67 502
13678.77 499
13679.88 508
13680.98 502
13682.09 509
13683.19 507
13684.30 555
13685.40 529
13686.51 505
13687.61 520
13688.72 537
13689.82 524
13690.93 505
13692.03 529
13693.14 518
13694.24 543
13695.35 519
13696.45 524
13697.56 516
13698.66 531
13699.77 524
13700.87 507
13701.98 517
13703.09 540
13704.19 504
13705.30 515
13706.40 520
13707.51 532
13708.61 579
13709.72 558
13710.83 519
13711.93 524
13713.04 540
13714.14 588
13715.25 587
13716.36 574
13717.46 550
13718.57 547
13719.67 577
13720.78 562
13721.89 560
13722.99 575
13724.10 616
13725.21 597
13726.31 580
13727.42 577
13728.53 539
13729.63 574
13730.74 587
13731.85 579
13732.95 558
13734.06 573
13735.17 632
13736.27 587
13737.38 593
13738.49 601
13739.59 618
13740.70 614
13741.81 606
13742.92 568
13744.02 606
13745.13 611
13746.24 661
13747.35 647
13748.45 643
13749.56 679
13750.67 664
13751.78 674
13752.88 692
13753.99 681
13755.10 715
13756.21 744
13757.31 719
13758.42 712
13759.53 724
13760.64 748
13761.75 754
13762.85 763
13763.96 706
13765.07 714
13766.18 764
13767.29 714
13768.39 714
13769.50 753
13770.61 777
13771.72 751
13772.83 753
13773.94 739
13775.04 717
13776.15 724
13777.26 718
13778.37 728
13779.48 688
13780.59 663
13781.70 666
13782.80 681
13783.91 673
13785.02 617
13786.13 614
13787.24 626
13788.35 609
13789.46 628
13790.57 626
13791.68 634
13792.79 593
13793.90 567
13795.00 567
13796.11 581
13797.22 570
13798.33 562
13799.44 533
13800.55 534
13801.66 519
13802.77 540
13803.88 554
13804.99 543
13806.10 540
13807.21 573
13808.32 536
13809.43 521
13810.54 517
13811.65 509
13812.76 539
13813.87 540
13814.98 549
13816.09 547
13817.20 533
13818.31 480
13819.42 525
13820.53 500
13821.64 525
13822.75 512
13823.86 506
13824.97 517
13826.08 515
13827.19 532
13828.30 514
13829.41 489
13830.53 507
13831.64 529
13832.75 515
13833.86 504
13834.97 485
13836.08 509
13837.19 512
13838.30 505
13839.41 546
13840.52 522
13841.64 530
13842.75 522
13843.86 527
13844.97 501
13846.08 509
13847.19 513
13848.30 517
13849.41 493
13850.53 481
13851.64 518
13852.75 472
13853.86 478
13854.97 504
13856.08 509
13857.20 530
13858.31 544
13859.42 500
13860.53 510
13861.64 515
13862.76 494
13863.87 517
13864.98 523
13866.09 536
13867.20 524
13868.32 504
13869.43 513
13870.54 533
13871.65 537
13872.77 522
13873.88 532
13874.99 564
13876.10 560
13877.22 539
13878.33 538
13879.44 557
13880.55 520
13881.67 548
13882.78 575
13883.89 537
13885.01 543
13886.12 549
13887.23 570
13888.34 571
13889.46 556
13890.57 588
13891.68 590
13892.80 557
13893.91 580
13895.02 584
13896.14 568
13897.25 594
13898.36 577
13899.48 552
13900.59 574
13901.70 565
13902.82 536
13903.93 515
13905.05 559
13906.16 553
13907.27 541
13908.39 509
13909.50 508
13910.61 504
13911.73 517
13912.84 507
13913.96 471
13915.07 508
13916.19 505
13917.30 502
13918.41 484
13919.53 492
13920.64 482
13921.76 554
13922.87 501
13923.99 495
13925.10 448
13926.21 497
13927.33 496
13928.44 485
13929.56 477
13930.67 471
13931.79 476
13932.90 505
13934.02 475
13935.13 479
13936.25 465
13937.36 471
13938.48 504
13939.59 482
13940.71 469
13941.82 504
13942.94 483
13944.05 464
13945.17 485
13946.28 431
13947.40 435
13948.52 476
13949.63 477
13950.75 458
13951.86 433
13952.98 461
13954.09 468
13955.21 483
13956.32 447
13957.44 465
13958.56 466
13959.67 493
13960.79 452
13961.90 455
13963.02 466
13964.14 482
13965.25 472
13966.37 473
13967.48 477
13968.60 474
13969.72 472
13970.83 427
13971.95 476
13973.07 447
13974.18 434
13975.30 447
13976.42 471
13977.53 488
13978.65 458
13979.77 443
13980.88 471
13982.00 463
13983.12 462
13984.23 466
13985.35 501
13986.47 434
13987.58 459
13988.70 461
13989.82 473
13990.94 441
13992.05 441
13993.17 443
13994.29 434
13995.40 470
13996.52 428
13997.64 463
13998.76 464
13999.87 480
14000.99 478
14002.11 451
14003.23 445
14004.35 461
14005.46 471
14006.58 451
14007.70 445
14008.82 507
14009.93 471
14011.05 456
14012.17 456
14013.29 464
14014.41 465
14015.52 458
14016.64 448
14017.76 461
14018.88 459
14020.00 460
14021.12 431
14022.23 466
14023.35 465
14024.47 462
14025.59 489
14026.71 494
14027.83 435
14028.95 451
14030.06 460
14031.18 485
14032.30 436
14033.42 428
14034.54 458
14035.66 491
14036.78 486
14037.90 454
14039.02 452
14040.14 451
14041.25 460
14042.37 497
14043.49 474
14044.61 443
14045.73 468
14046.85 480
14047.97 468
14049.09 487
14050.21 508
14051.33 488
14052.45 471
14053.57 466
14054.69 453
14055.81 471
14056.93 477
14058.05 483
14059.17 502
14060.29 470
14061.41 477
14062.53 494
14063.65 498
14064.77 495
14065.89 509
14067.01 492
14068.13 489
14069.25 473
14070.37 492
14071.49 518
14072.61 537
14073.73 500
14074.85 509
14075.97 526
14077.09 513
14078.21 491
14079.33 511
14080.45 507
14081.57 502
14082.69 528
14083.82 526
14084.94 522
14086.06 505
14087.18 509
14088.30 497
14089.42 502
14090.54 501
14091.66 536
14092.78 537
14093.91 525
14095.03 535
14096.15 531
14097.27 530
14098.39 516
14099.51 518
14100.63 534
14101.76 504
14102.88 538
14104.00 539
14105.12 517
14106.24 498
14107.36 470
14108.49 516
14109.61 497
14110.73 499
14111.85 462
14112.97 472
14114.10 483
14115.22 511
14116.34 464
14117.46 480
14118.58 503
14119.71 465
14120.83 454
14121.95 451
14123.07 438
14124.20 458
14125.32 450
14126.44 454
14127.56 448
14128.69 429
14129.81 424
14130.93 447
14132.06 425
14133.18 445
14134.30 450
14135.42 426
14136.55 447
14137.67 471
14138.79 450
14139.92 442
14141.04 443
14142.16 436
14143.29 427
14144.41 428
14145.53 420
14146.66 435
14147.78 434
14148.90 440
14150.03 432
14151.15 452
14152.27 429
14153.40 442
14154.52 429
14155.64 420
14156.77 434
14157.89 403
14159.02 448
14160.14 465
14161.26 426
14162.39 403
14163.51 437
14164.64 435
14165.76 454
14166.88 436
14168.01 427
14169.13 424
14170.26 440
14171.38 438
14172.51 404
14173.63 423
14174.75 426
14175.88 428
14177.00 423
14178.13 431
14179.25 410
14180.38 415
14181.50 424
14182.63 417
14183.75 435
14184.88 440
14186.00 437
14187.13 444
14188.25 404
14189.38 440
14190.50 399
14191.63 425
14192.75 396
14193.88 414
14195.00 418
14196.13 395
14197.25 428
14198.38 417
14199.50 425
14200.63 431
14201.76 421
14202.88 412
14204.01 423
14205.13 427
14206.26 405
14207.38 400
14208.51 409
14209.64 437
14210.76 410
14211.89 404
14213.01 427
14214.14 391
14215.27 424
14216.39 401
14217.52 413
14218.64 420
14219.77 402
14220.90 390
14222.02 390
14223.15 409
14224.28 394
14225.40 424
14226.53 402
14227.66 393
14228.78 392
14229.91 397
14231.04 398
14232.16 398
14233.29 370
14234.42 406
14235.54 391
14236.67 384
14237.80 391
14238.92 387
14240.05 385
14241.18 392
14242.31 418
14243.43 390
14244.56 394
14245.69 378
14246.82 371
14247.94 395
14249.07 400
14250.20 393
14251.33 367
14252.45 408
14253.58 415
14254.71 396
14255.84 400
14256.96 414
14258.09 398
14259.22 405
14260.35 390
14261.47 405
14262.60 414
14263.73 381
14264.86 374
14265.99 399
14267.12 388
14268.24 367
14269.37 398
14270.50 395
14271.63 413
14272.76 403
14273.89 380
14275.01 389
14276.14 382
14277.27 365
14278.40 382
14279.53 389
14280.66 379
14281.79 402
14282.91 390
14284.04 359
14285.17 378
14286.30 386
14287.43 371
14288.56 371
14289.69 378
14290.82 375
14291.95 373
14293.08 372
14294.20 386
14295.33 387
14296.46 400
14297.59 373
14298.72 361
14299.85 367
14300.98 371
14302.11 393
14303.24 359
14304.37 353
14305.50 369
14306.63 372
14307.76 375
14308.89 373
14310.02 372
14311.15 364
14312.28 376
14313.41 386
14314.54 373
14315.67 373
14316.80 362
14317.93 391
14319.06 353
14320.19 365
14321.32 357
14322.45 372
14323.58 379
14324.71 390
14325.84 383
14326.97 366
14328.10 393
14329.23 394
14330.36 357
14331.49 371
14332.62 384
14333.76 381
14334.89 383
14336.02 373
14337.15 371
14338.28 404
14339.41 374
14340.54 361
14341.67 358
14342.80 368
14343.93 390
14345.07 355
14346.20 387
14347.33 341
14348.46 360
14349.59 376
14350.72 378
14351.85 385
14352.99 371
14354.12 378
14355.25 386
14356.38 361
14357.51 367
14358.64 376
14359.78 353
14360.91 399
14362.04 349
14363.17 326
14364.30 361
14365.44 375
14366.57 359
14367.70 359
14368.83 347
14369.96 357
14371.10 387
14372.23 376
14373.36 355
14374.49 362
14375.63 379
14376.76 364
14377.89 360
14379.02 358
14380.16 373
14381.29 364
14382.42 392
14383.55 382
14384.69 403
14385.82 391
14386.95 387
14388.09 379
14389.22 355
14390.35 399
14391.49 379
14392.62 368
14393.75 353
14394.89 353
14396.02 364
14397.15 403
14398.28 389
14399.42 362
14400.55 368
14401.69 400
14402.82 417
14403.95 406
14405.09 379
14406.22 356
14407.35 380
14408.49 378
14409.62 386
14410.75 377
14411.89 376
14413.02 426
14414.16 427
14415.29 394
14416.42 382
14417.56 398
14418.69 392
14419.83 384
14420.96 380
14422.10 383
14423.23 397
14424.36 426
14425.50 402
14426.63 395
14427.77 406
14428.90 384
14430.04 377
14431.17 415
14432.31 396
14433.44 398
14434.58 394
14435.71 375
14436.85 382
14437.98 379
14439.12 383
14440.25 380
14441.39 383
14442.52 371
14443.66 370
14444.79 379
14445.93 397
14447.06 395
14448.20 393
14449.33 373
14450.47 400
14451.60 423
14452.74 384
14453.87 381
14455.01 393
14456.14 421
14457.28 358
14458.42 394
14459.55 382
14460.69 408
14461.82 421
14462.96 372
14464.10 408
14465.23 403
14466.37 434
14467.50 421
14468.64 396
14469.78 410
14470.91 394
14472.05 379
14473.18 403
14474.32 391
14475.46 407
14476.59 406
14477.73 406
14478.87 406
14480.00 405
14481.14 404
14482.28 401
14483.41 373
14484.55 398
14485.69 394
14486.82 388
14487.96 393
14489.10 391
14490.23 395
14491.37 378
14492.51 371
14493.65 370
14494.78 379
14495.92 408
14497.06 365
14498.19 350
14499.33 375
14500.47 389
14501.61 376
14502.74 369
14503.88 387
14505.02 353
14506.16 365
14507.29 390
14508.43 405
14509.57 390
14510.71 365
14511.85 379
14512.98 368
14514.12 374
14515.26 387
14516.40 389
14517.54 374
14518.67 374
14519.81 360
14520.95 390
14522.09 402
14523.23 408
14524.36 392
14525.50 389
14526.64 391
14527.78 378
14528.92 379
14530.06 379
14531.19 370
14532.33 373
14533.47 385
14534.61 389
14535.75 374
14536.89 372
14538.03 385
14539.17 372
14540.31 364
14541.44 393
14542.58 353
14543.72 327
14544.86 360
14546.00 371
14547.14 383
14548.28 375
14549.42 390
14550.56 366
14551.70 373
14552.84 364
14553.98 393
14555.12 391
14556.25 406
14557.39 372
14558.53 366
14559.67 381
14560.81 381
14561.95 384
14563.09 388
14564.23 390
14565.37 438
14566.51 383
14567.65 356
14568.79 381
14569.93 381
14571.07 376
14572.21 384
14573.35 384
14574.49 377
14575.63 366
14576.77 394
14577.92 383
14579.06 385
14580.20 400
14581.34 390
14582.48 410
14583.62 389
14584.76 387
14585.90 365
14587.04 406
14588.18 387
14589.32 401
14590.46 388
14591.60 381
14592.74 392
14593.89 396
14595.03 404
14596.17 405
14597.31 393
14598.45 411
14599.59 398
14600.73 398
14601.87 401
14603.02 413
14604.16 419
14605.30 416
14606.44 381
14607.58 392
14608.72 399
14609.86 374
14611.01 398
14612.15 408
14613.29 398
14614.43 399
14615.57 412
14616.72 427
14617.86 417
14619.00 422
14620.14 410
14621.28 447
14622.43 466
14623.57 430
14624.71 463
14625.85 450
14627.00 449
14628.14 430
14629.28 421
14630.42 431
14631.56 460
14632.71 475
14633.85 470
14634.99 451
14636.14 436
14637.28 450
14638.42 456
14639.56 441
14640.71 434
14641.85 407
14642.99 400
14644.14 398
14645.28 386
14646.42 411
14647.56 380
14648.71 393
14649.85 378
14650.99 376
14652.14 380
14653.28 386
14654.42 397
14655.57 363
14656.71 370
14657.85 358
14659.00 377
14660.14 370
14661.29 370
14662.43 367
14663.57 365
14664.72 368
14665.86 350
14667.00 357
14668.15 359
14669.29 361
14670.44 364
14671.58 367
14672.73 370
14673.87 345
14675.01 333
14676.16 311
14677.30 363
14678.45 347
14679.59 351
14680.74 348
14681.88 351
14683.02 362
14684.17 344
14685.31 343
14686.46 358
14687.60 334
14688.75 340
14689.89 340
14691.04 343
14692.18 325
14693.33 336
14694.47 332
14695.62 330
14696.76 327
14697.91 337
14699.05 345
14700.20 328
14701.34 318
14702.49 325
14703.63 343
14704.78 346
14705.92 360
14707.07 348
14708.22 368
14709.36 355
14710.51 358
14711.65 373
14712.80 349
14713.94 339
14715.09 327
14716.23 347
14717.38 337
14718.53 320
14719.67 332
14720.82 358
14721.96 324
14723.11 373
14724.26 349
14725.40 330
14726.55 302
14727.70 330
14728.84 321
14729.99 333
14731.13 342
14732.28 336
14733.43 351
14734.57 331
14735.72 327
14736.87 337
14738.01 339
14739.16 323
14740.31 337
14741.45 312
14742.60 333
14743.75 318
14744.89 332
14746.04 323
14747.19 331
14748.34 328
14749.48 330
14750.63 338
14751.78 324
14752.92 307
14754.07 316
14755.22 341
14756.37 313
14757.51 289
14758.66 301
14759.81 311
14760.96 314
14762.10 308
14763.25 304
14764.40 308
14765.55 332
14766.70 327
14767.84 318
14768.99 335
14770.14 335
14771.29 319
14772.43 300
14773.58 315
14774.73 323
14775.88 328
14777.03 317
14778.18 298
14779.32 305
14780.47 321
14781.62 309
14782.77 294
14783.92 332
14785.07 327
14786.21 308
14787.36 325
14788.51 319
14789.66 298
14790.81 290
14791.96 314
14793.11 317
14794.26 313
14795.40 299
14796.55 330
14797.70 290
14798.85 306
14800.00 288
14801.15 308
14802.30 309
14803.45 308
14804.60 298
14805.75 301
14806.90 294
14808.05 270
14809.19 278
14810.34 302
14811.49 331
14812.64 312
14813.79 318
14814.94 316
14816.09 296
14817.24 308
14818.39 322
14819.54 333
14820.69 311
14821.84 331
14822.99 343
14824.14 311
14825.29 318
14826.44 302
14827.59 310
14828.74 293
14829.89 281
14831.04 310
14832.19 317
14833.34 318
14834.49 307
14835.64 306
14836.79 314
14837.95 294
14839.10 301
14840.25 308
14841.40 298
14842.55 309
14843.70 310
14844.85 295
14846.00 294
14847.15 286
14848.30 276
14849.45 297
14850.60 292
14851.76 266
14852.91 290
14854.06 308
14855.21 295
14856.36 286
14857.51 307
14858.66 310
14859.81 311
14860.97 303
14862.12 286
14863.27 306
14864.42 281
14865.57 292
14866.72 276
14867.88 327
14869.03 270
14870.18 317
14871.33 309
14872.48 282
14873.64 294
14874.79 282
14875.94 302
14877.09 304
14878.24 283
14879.40 314
14880.55 271
14881.70 291
14882.85 289
14884.00 283
14885.16 291
14886.31 293
14887.46 290
14888.61 299
14889.77 274
14890.92 281
14892.07 311
14893.23 286
14894.38 272
14895.53 296
14896.68 293
14897.84 317
14898.99 273
14900.14 278
14901.30 264
14902.45 284
14903.60 298
14904.75 301
14905.91 280
14907.06 306
14908.21 286
14909.37 304
14910.52 300
14911.67 319
14912.83 320
14913.98 281
14915.14 282
14916.29 274
14917.44 318
14918.60 288
14919.75 288
14920.90 279
14922.06 313
14923.21 282
14924.37 300
14925.52 311
14926.67 299
14927.83 312
14928.98 298
14930.14 298
14931.29 291
14932.44 279
14933.60 285
14934.75 275
14935.91 272
14937.06 291
14938.22 263
14939.37 284
14940.52 274
14941.68 291
14942.83 306
14943.99 289
14945.14 274
14946.30 317
14947.45 303
14948.61 287
14949.76 260
14950.92 302
14952.07 285
14953.23 294
14954.38 260
14955.54 268
14956.69 279
14957.85 276
14959.00 271
14960.16 277
14961.31 271
14962.47 272
14963.62 285
14964.78 283
14965.94 276
14967.09 290
14968.25 308
14969.40 292
14970.56 289
14971.71 270
14972.87 289
14974.03 298
14975.18 294
14976.34 295
14977.49 291
14978.65 289
14979.81 294
14980.96 298
14982.12 291
14983.27 303
14984.43 296
14985.59 305
14986.74 281
14987.90 266
14989.06 273
14990.21 294
14991.37 284
14992.53 288
14993.68 269
14994.84 259
14996.00 290
14997.15 285
14998.31 276
14999.47 269
15000.62 292
15001.78 295
15002.94 306
15004.09 282
15005.25 266
15006.41 255
15007.56 281
15008.72 289
15009.88 257
15011.04 270
15012.19 242
15013.35 273
15014.51 309
15015.67 306
15016.82 278
15017.98 265
15019.14 282
15020.30 298
15021.45 294
15022.61 286
15023.77 299
15024.93 285
15026.08 288
15027.24 290
15028.40 302
15029.56 294
15030.72 285
15031.87 292
15033.03 262
15034.19 306
15035.35 299
15036.51 287
15037.67 281
15038.82 274
15039.98 270
15041.14 288
15042.30 276
15043.46 266
15044.62 271
15045.78 275
15046.93 290
15048.09 297
15049.25 268
15050.41 300
15051.57 300
15052.73 285
15053.89 296
15055.05 283
15056.20 277
15057.36 268
15058.52 297
15059.68 291
15060.84 303
15062.00 289
15063.16 330
15064.32 290
15065.48 298
15066.64 290
15067.80 293
15068.96 296
15070.12 310
15071.28 301
15072.44 286
15073.60 278
15074.76 275
15075.91 285
15077.07 279
15078.23 290
15079.39 295
15080.55 293
15081.71 298
15082.87 316
15084.03 278
15085.19 267
15086.35 281
15087.51 291
15088.68 291
15089.84 290
15091.00 284
15092.16 277
15093.32 267
15094.48 278
15095.64 295
15096.80 281
15097.96 284
15099.12 288
15100.28 291
15101.44 287
15102.60 276
15103.76 288
15104.92 284
15106.08 299
15107.25 314
15108.41 302
15109.57 291
15110.73 309
15111.89 306
15113.05 306
15114.21 301
15115.37 288
15116.54 307
15117.70 295
15118.86 271
15120.02 303
15121.18 317
15122.34 298
15123.50 285
15124.67 288
15125.83 282
15126.99 277
15128.15 307
15129.31 296
15130.47 317
15131.64 317
15132.80 322
15133.96 288
15135.12 305
15136.28 292
15137.45 306
15138.61 312
15139.77 337
15140.93 317
15142.10 285
15143.26 309
15144.42 295
15145.58 327
15146.75 308
15147.91 302
15149.07 311
15150.23 313
15151.40 298
15152.56 310
15153.72 318
15154.88 317
15156.05 320
15157.21 336
15158.37 324
15159.54 292
15160.70 317
15161.86 312
15163.03 303
15164.19 334
15165.35 312
15166.52 315
15167.68 294
15168.84 306
15170.01 304
15171.17 324
15172.33 301
15173.50 339
15174.66 310
15175.82 312
15176.99 294
15178.15 298
15179.31 329
15180.48 333
15181.64 313
15182.81 319
15183.97 332
15185.13 333
15186.30 321
15187.46 325
15188.63 339
15189.79 333
15190.95 317
15192.12 334
15193.28 310
15194.45 340
15195.61 324
15196.78 306
15197.94 318
15199.10 333
15200.27 318
15201.43 337
15202.60 330
15203.76 346
15204.93 324
15206.09 315
15207.26 326
15208.42 303
15209.59 325
15210.75 323
15211.92 333
15213.08 338
15214.25 325
15215.41 337
15216.58 336
15217.74 320
15218.91 327
15220.07 347
15221.24 337
15222.40 340
15223.57 314
15224.74 334
15225.90 347
15227.07 346
15228.23 327
15229.40 343
15230.56 367
15231.73 385
15232.89 358
15234.06 320
15235.23 362
15236.39 359
15237.56 362
15238.72 364
15239.89 354
15241.06 355
15242.22 344
15243.39 378
15244.56 349
15245.72 319
15246.89 348
15248.05 363
15249.22 366
15250.39 323
15251.55 334
15252.72 332
15253.89 334
15255.05 340
15256.22 354
15257.39 338
15258.55 335
15259.72 344
15260.89 345
15262.05 331
15263.22 342
15264.39 355
15265.56 334
15266.72 297
15267.89 314
15269.06 318
15270.22 331
15271.39 321
15272.56 314
15273.73 312
15274.89 330
15276.06 314
15277.23 332
15278.40 329
15279.56 315
15280.73 329
15281.90 300
15283.07 321
15284.23 314
15285.40 318
15286.57 329
15287.74 327
15288.91 328
15290.07 323
15291.24 325
15292.41 313
15293.58 312
15294.75 313
15295.92 327
15297.08 311
15298.25 304
15299.42 322
15300.59 294
15301.76 320
15302.93 319
15304.09 334
15305.26 324
15306.43 303
15307.60 300
15308.77 324
15309.94 345
15311.11 324
15312.28 330
15313.44 295
15314.61 336
15315.78 326
15316.95 298
15318.12 329
15319.29 325
15320.46 326
15321.63 313
15322.80 330
15323.97 301
15325.14 330
15326.30 317
15327.47 304
15328.64 316
15329.81 331
15330.98 334
15332.15 334
15333.32 340
15334.49 339
15335.66 350
15336.83 355
15338.00 336
15339.17 326
15340.34 324
15341.51 304
15342.68 322
15343.85 317
15345.02 331
15346.19 329
15347.36 342
15348.53 308
15349.70 351
15350.87 350
15352.04 357
15353.21 350
15354.38 350
15355.55 324
15356.72 331
15357.90 328
15359.07 309
15360.24 344
15361.41 339
15362.58 334
15363.75 342
15364.92 330
15366.09 325
15367.26 321
15368.43 335
15369.60 343
15370.77 328
15371.95 354
15373.12 327
15374.29 348
15375.46 368
15376.63 363
15377.80 349
15378.97 340
15380.15 365
15381.32 355
15382.49 342
15383.66 315
15384.83 315
15386.00 356
15387.17 344
15388.35 333
15389.52 346
15390.69 324
15391.86 333
15393.03 352
15394.21 334
15395.38 339
15396.55 335
15397.72 346
15398.89 350
15400.07 346
15401.24 324
15402.41 342
15403.58 321
15404.76 366
15405.93 367
15407.10 337
15408.27 339
15409.45 326
15410.62 337
15411.79 340
15412.96 332
15414.14 317
15415.31 333
15416.48 357
15417.66 327
15418.83 304
15420.00 331
15421.17 312
15422.35 306
15423.52 308
15424.69 319
15425.87 321
15427.04 336
15428.21 301
15429.39 313
15430.56 315
15431.73 297
15432.91 325
15434.08 308
15435.25 305
15436.43 307
15437.60 325
15438.77 309
15439.95 316
15441.12 304
15442.30 310
15443.47 310
15444.64 310
15445.82 329
15446.99 304
15448.17 281
15449.34 324
15450.51 314
15451.69 311
15452.86 311
15454.04 333
15455.21 316
15456.39 319
15457.56 305
15458.73 323
15459.91 303
15461.08 303
15462.26 314
15463.43 322
15464.61 325
15465.78 327
15466.96 314
15468.13 294
15469.31 310
15470.48 294
15471.66 307
15472.83 337
15474.01 294
15475.18 301
15476.36 300
15477.53 300
15478.71 297
15479.88 316
15481.06 316
15482.23 300
15483.41 308
15484.58 312
15485.76 329
15486.93 307
15488.11 308
15489.29 335
15490.46 327
15491.64 318
15492.81 329
15493.99 326
15495.16 314
15496.34 317
15497.52 321
15498.69 310
15499.87 299
15501.04 335
15502.22 337
15503.40 309
15504.57 298
15505.75 311
15506.92 335
15508.10 330
15509.28 314
15510.45 306
15511.63 282
15512.81 328
15513.98 334
15515.16 323
15516.34 313
15517.51 324
15518.69 363
15519.87 315
15521.04 314
15522.22 332
15523.40 314
15524.57 322
15525.75 339
15526.93 316
15528.11 317
15529.28 318
15530.46 310
15531.64 325
15532.81 333
15533.99 314
15535.17 339
15536.35 300
15537.52 324
15538.70 314
15539.88 336
15541.06 314
15542.23 318
15543.41 348
15544.59 335
15545.77 292
15546.95 334
15548.12 328
15549.30 320
15550.48 324
15551.66 329
15552.83 340
15554.01 354
15555.19 361
15556.37 324
15557.55 339
15558.73 336
15559.90 333
15561.08 335
15562.26 312
15563.44 343
15564.62 340
15565.80 337
15566.97 350
15568.15 325
15569.33 333
15570.51 320
15571.69 350
15572.87 334
15574.05 315
15575.23 344
15576.40 317
15577.58 314
15578.76 318
15579.94 354
15581.12 337
15582.30 328
15583.48 347
15584.66 334
15585.84 328
15587.02 354
15588.20 332
15589.38 331
15590.56 358
15591.73 326
15592.91 350
15594.09 343
15595.27 360
15596.45 349
15597.63 355
15598.81 365
15599.99 326
15601.17 371
15602.35 361
15603.53 389
15604.71 350
15605.89 376
15607.07 383
15608.25 361
15609.43 362
15610.61 328
15611.79 366
15612.97 366
15614.15 364
15615.33 352
15616.51 360
15617.69 338
15618.88 362
15620.06 368
15621.24 369
15622.42 363
15623.60 390
15624.78 371
15625.96 378
15627.14 370
15628.32 361
15629.50 381
15630.68 368
15631.86 365
15633.05 384
15634.23 397
15635.41 386
15636.59 422
15637.77 404
15638.95 403
15640.13 408
15641.31 396
15642.50 402
15643.68 425
15644.86 410
15646.04 411
15647.22 404
15648.40 416
15649.58 404
15650.77 404
15651.95 424
15653.13 379
15654.31 402
15655.49 385
15656.68 399
15657.86 390
15659.04 392
15660.22 419
15661.40 388
15662.59 386
15663.77 415
15664.95 399
15666.13 385
15667.32 406
15668.50 436
15669.68 419
15670.86 415
15672.05 395
15673.23 383
15674.41 410
15675.59 407
15676.78 404
15677.96 398
15679.14 428
15680.32 372
15681.51 384
15682.69 387
15683.87 376
15685.06 375
15686.24 398
15687.42 411
15688.61 337
15689.79 366
15690.97 383
15692.16 396
15693.34 404
15694.52 397
15695.71 401
15696.89 375
15698.07 385
15699.26 410
15700.44 380
15701.62 430
15702.81 417
15703.99 418
15705.17 426
15706.36 416
15707.54 395
15708.73 399
15709.91 424
15711.09 375
15712.28 408
15713.46 405
15714.65 430
15715.83 419
15717.02 412
15718.20 407
15719.38 425
15720.57 412
15721.75 458
15722.94 442
15724.12 398
15725.31 426
15726.49 435
15727.68 440
15728.86 399
15730.04 440
15731.23 447
15732.41 447
15733.60 425
15734.78 431
15735.97 426
15737.15 443
15738.34 442
15739.52 455
15740.71 464
15741.89 452
15743.08 456
15744.27 468
15745.45 466
15746.64 478
15747.82 472
15749.01 471
15750.19 463
15751.38 469
15752.56 484
15753.75 481
15754.93 488
15756.12 513
15757.31 492
15758.49 476
15759.68 458
15760.86 486
15762.05 517
15763.24 471
15764.42 451
15765.61 466
15766.79 459
15767.98 471
15769.17 456
15770.35 471
15771.54 445
15772.72 460
15773.91 446
15775.10 430
15776.28 463
15777.47 445
15778.66 464
15779.84 465
15781.03 458
15782.22 456
15783.40 457
15784.59 448
15785.78 432
15786.96 451
15788.15 432
15789.34 427
15790.53 446
15791.71 442
15792.90 431
15794.09 443
15795.27 410
15796.46 421
15797.65 407
15798.84 403
15800.02 394
15801.21 403
15802.40 397
15803.59 395
15804.77 395
15805.96 420
15807.15 380
15808.34 415
15809.52 399
15810.71 370
15811.90 377
15813.09 391
15814.28 395
15815.46 407
15816.65 383
15817.84 381
15819.03 401
15820.22 394
15821.40 385
15822.59 405
15823.78 399
15824.97 392
15826.16 412
15827.35 387
15828.53 400
15829.72 397
15830.91 405
15832.10 409
15833.29 385
15834.48 415
15835.67 383
15836.85 379
15838.04 400
15839.23 385
15840.42 364
15841.61 379
15842.80 390
15843.99 398
15845.18 393
15846.37 398
15847.55 402
15848.74 409
15849.93 398
15851.12 370
15852.31 364
15853.50 378
15854.69 386
15855.88 393
15857.07 405
15858.26 404
15859.45 386
15860.64 377
15861.83 403
15863.02 418
15864.21 422
15865.40 411
15866.59 399
15867.78 402
15868.97 406
15870.16 407
15871.35 399
15872.54 436
15873.73 429
15874.92 408
15876.11 391
15877.30 411
15878.49 408
15879.68 425
15880.87 390
15882.06 406
15883.25 380
15884.44 414
15885.63 424
15886.82 391
15888.01 406
15889.20 424
15890.39 405
15891.59 425
15892.78 405
15893.97 400
15895.16 419
15896.35 383
15897.54 420
15898.73 427
15899.92 411
15901.11 439
15902.30 440
15903.50 425
15904.69 407
15905.88 434
15907.07 422
15908.26 419
15909.45 399
15910.64 431
15911.84 403
15913.03 410
15914.22 413
15915.41 408
15916.60 412
15917.79 428
15918.99 431
15920.18 434
15921.37 425
15922.56 417
15923.75 400
15924.95 412
15926.14 442
15927.33 428
15928.52 432
15929.71 408
15930.91 425
15932.10 399
15933.29 410
15934.48 398
15935.68 401
15936.87 412
15938.06 398
15939.25 416
15940.45 423
15941.64 380
15942.83 386
15944.03 392
15945.22 380
15946.41 387
15947.60 367
15948.80 383
15949.99 380
15951.18 379
15952.38 365
15953.57 376
15954.76 371
15955.96 369
15957.15 368
15958.34 328
15959.54 351
15960.73 338
15961.92 353
15963.12 338
15964.31 345
15965.50 348
15966.70 347
15967.89 367
15969.08 356
15970.28 355
15971.47 358
15972.67 328
15973.86 321
15975.05 309
15976.25 320
15977.44 350
15978.64 331
15979.83 317
15981.02 319
15982.22 331
15983.41 323
15984.61 322
15985.80 308
15987.00 319
15988.19 333
15989.38 316
15990.58 331
15991.77 327
15992.97 325
15994.16 340
15995.36 301
15996.55 302
15997.75 289
15998.94 316
16000.14 308
16001.33 321
16002.53 318
16003.72 323
16004.92 309
16006.11 317
16007.31 296
16008.50 315
16009.70 301
16010.89 331
16012.09 315
16013.28 318
16014.48 308
16015.67 299
16016.87 310
16018.07 305
16019.26 307
16020.46 311
16021.65 309
16022.85 296
16024.04 316
16025.24 316
16026.44 300
16027.63 309
16028.83 313
16030.02 317
16031.22 317
16032.42 308
16033.61 316
16034.81 314
16036.00 309
16037.20 303
16038.40 323
16039.59 276
16040.79 297
16041.99 290
16043.18 315
16044.38 299
16045.58 309
16046.77 309
16047.97 301
16049.17 288
16050.36 309
16051.56 303
16052.76 288
16053.95 307
16055.15 318
16056.35 308
16057.54 311
16058.74 281
16059.94 292
16061.14 303
16062.33 290
16063.53 283
16064.73 293
16065.92 311
16067.12 309
16068.32 314
16069.52 298
16070.71 306
16071.91 293
16073.11 290
16074.31 281
16075.50 287
16076.70 294
16077.90 292
16079.10 303
16080.30 314
16081.49 299
16082.69 293
16083.89 305
16085.09 291
16086.29 257
16087.48 269
16088.68 267
16089.88 281
16091.08 274
16092.28 289
16093.48 297
16094.67 284
16095.87 285
16097.07 282
16098.27 293
16099.47 271
16100.67 286
16101.87 312
16103.06 291
16104.26 291
16105.46 283
16106.66 281
16107.86 281
16109.06 266
16110.26 277
16111.46 287
16112.66 267
16113.86 271
16115.05 283
16116.25 265
16117.45 256
16118.65 291
16119.85 290
16121.05 280
16122.25 281
16123.45 249
16124.65 259
16125.85 265
16127.05 277
16128.25 280
16129.45 265
16130.65 271
16131.85 259
16133.05 292
16134.25 276
16135.45 266
16136.65 254
16137.85 281
16139.05 245
16140.25 276
16141.45 284
16142.65 273
16143.85 257
16145.05 268
16146.25 272
16147.45 262
16148.65 269
16149.85 270
16151.05 267
16152.25 247
16153.45 247
16154.65 258
16155.85 267
16157.05 280
16158.25 243
16159.46 262
16160.66 258
16161.86 276
16163.06 281
16164.26 271
16165.46 288
16166.66 278
16167.86 264
16169.06 263
16170.27 256
16171.47 244
16172.67 287
16173.87 257
16175.07 267
16176.27 251
16177.47 269
16178.67 266
16179.88 259
16181.08 263
16182.28 260
16183.48 266
16184.68 270
16185.89 273
16187.09 283
16188.29 242
16189.49 270
16190.69 265
16191.90 253
16193.10 271
16194.30 273
16195.50 269
16196.70 251
16197.91 277
16199.11 261
16200.31 289
16201.51 264
16202.72 271
16203.92 268
16205.12 250
16206.32 259
16207.53 249
16208.73 271
16209.93 277
16211.13 281
16212.34 256
16213.54 246
16214.74 267
16215.95 272
16217.15 234
16218.35 246
16219.55 262
16220.76 267
16221.96 272
16223.16 288
16224.37 277
16225.57 274
16226.77 269
16227.98 273
16229.18 286
16230.38 272
16231.59 286
16232.79 263
16233.99 262
16235.20 301
16236.40 274
16237.61 266
16238.81 280
16240.01 269
16241.22 255
16242.42 276
16243.63 285
16244.83 283
16246.03 268
16247.24 288
16248.44 283
16249.65 266
16250.85 271
16252.05 262
16253.26 263
16254.46 269
16255.67 254
16256.87 256
16258.08 273
16259.28 289
16260.49 280
16261.69 277
16262.89 295
16264.10 272
16265.30 270
16266.51 298
16267.71 259
16268.92 267
16270.12 281
16271.33 261
16272.53 263
16273.74 252
16274.94 276
16276.15 283
16277.35 293
16278.56 272
16279.77 269
16280.97 245
16282.18 272
16283.38 273
16284.59 263
16285.79 247
16287.00 251
16288.20 271
16289.41 252
16290.61 261
16291.82 270
16293.03 263
16294.23 261
16295.44 261
16296.64 286
16297.85 288
16299.06 270
16300.26 249
16301.47 277
16302.67 270
16303.88 274
16305.09 274
16306.29 269
16307.50 282
16308.71 251
16309.91 266
16311.12 276
16312.33 265
16313.53 261
16314.74 258
16315.95 267
16317.15 301
16318.36 254
16319.57 263
16320.77 276
16321.98 282
16323.19 255
16324.39 265
16325.60 264
16326.81 258
16328.01 278
16329.22 242
16330.43 271
16331.64 263
16332.84 253
16334.05 259
16335.26 234
16336.47 285
16337.67 264
16338.88 248
16340.09 263
16341.30 264
16342.50 264
16343.71 268
16344.92 269
16346.13 268
16347.33 269
16348.54 252
16349.75 261
16350.96 276
16352.17 248
16353.37 250
16354.58 225
16355.79 236
16357.00 273
16358.21 269
16359.41 260
16360.62 261
16361.83 258
16363.04 258
16364.25 248
16365.46 239
16366.67 264
16367.87 267
16369.08 254
16370.29 250
16371.50 251
16372.71 267
16373.92 254
16375.13 244
16376.34 271
16377.54 265
16378.75 246
16379.96 259
16381.17 258
16382.38 251
16383.59 235
16384.80 251
16386.01 262
16387.22 263
16388.43 233
16389.64 224
16390.85 259
16392.05 253
16393.26 252
16394.47 238
16395.68 264
16396.89 283
16398.10 267
16399.31 234
16400.52 256
16401.73 253
16402.94 258
16404.15 264
16405.36 263
16406.57 234
16407.78 248
16408.99 253
16410.20 250
16411.41 243
16412.62 268
16413.83 260
16415.04 255
16416.25 248
16417.46 256
16418.67 262
16419.88 256
16421.10 250
16422.31 251
16423.52 246
16424.73 258
16425.94 281
16427.15 263
16428.36 278
16429.57 248
16430.78 235
16431.99 237
16433.20 259
16434.41 238
16435.63 239
16436.84 255
16438.05 248
16439.26 252
16440.47 252
16441.68 228
16442.89 229
16444.10 237
16445.32 260
16446.53 288
16447.74 254
16448.95 277
16450.16 243
16451.37 257
16452.59 245
16453.80 230
16455.01 233
16456.22 242
16457.43 251
16458.64 262
16459.86 244
16461.07 258
16462.28 241
16463.49 258
16464.70 251
16465.92 242
16467.13 244
16468.34 268
16469.55 240
16470.77 261
16471.98 229
16473.19 237
16474.40 248
16475.62 270
16476.83 257
16478.04 234
16479.25 215
16480.47 248
16481.68 249
16482.89 257
16484.11 227
16485.32 242
16486.53 266
16487.74 254
16488.96 254
16490.17 257
16491.38 237
16492.60 241
16493.81 262
16495.02 254
16496.24 247
16497.45 255
16498.66 268
16499.88 245
16501.09 249
16502.30 243
16503.52 247
16504.73 247
16505.94 245
16507.16 241
16508.37 223
16509.59 249
16510.80 270
16512.01 255
16513.23 229
16514.44 236
16515.66 261
16516.87 246
16518.08 248
16519.30 250
16520.51 236
16521.73 259
16522.94 248
16524.16 251
16525.37 239
16526.58 244
16527.80 262
16529.01 261
16530.23 241
16531.44 268
16532.66 264
16533.87 246
16535.09 239
16536.30 250
16537.52 267
16538.73 265
16539.95 240
16541.16 268
16542.38 277
16543.59 257
16544.81 259
16546.02 236
16547.24 271
16548.45 241
16549.67 254
16550.88 241
16552.10 234
16553.31 236
16554.53 232
16555.74 237
16556.96 252
16558.18 283
16559.39 276
16560.61 261
16561.82 262
16563.04 253
16564.25 241
16565.47 258
16566.69 258
16567.90 248
16569.12 241
16570.33 236
16571.55 255
16572.77 248
16573.98 259
16575.20 244
16576.41 245
16577.63 243
16578.85 266
16580.06 239
16581.28 265
16582.50 262
16583.71 255
16584.93 240
16586.15 244
16587.36 265
16588.58 255
16589.80 234
16591.01 254
16592.23 259
16593.45 245
16594.66 258
16595.88 249
16597.10 263
16598.32 257
16599.53 249
16600.75 233
16601.97 254
16603.18 240
16604.40 231
16605.62 242
16606.84 231
16608.05 237
16609.27 251
16610.49 231
16611.71 248
16612.92 254
16614.14 238
16615.36 238
16616.58 254
16617.79 241
16619.01 243
16620.23 256
16621.45 225
16622.67 231
16623.88 243
16625.10 246
16626.32 215
16627.54 230
16628.76 243
16629.97 247
16631.19 252
16632.41 245
16633.63 239
16634.85 236
16636.07 236
16637.29 229
16638.50 225
16639.72 243
16640.94 252
16642.16 258
16643.38 228
16644.60 230
16645.82 235
16647.03 234
16648.25 241
16649.47 221
16650.69 208
16651.91 217
16653.13 259
16654.35 244
16655.57 223
16656.79 241
16658.01 257
16659.23 246
16660.45 261
16661.66 223
16662.88 222
16664.10 242
16665.32 236
16666.54 248
16667.76 214
16668.98 213
16670.20 231
16671.42 231
16672.64 230
16673.86 248
16675.08 245
16676.30 260
16677.52 244
16678.74 237
16679.96 230
16681.18 214
16682.40 212
16683.62 204
16684.84 222
16686.06 245
16687.28 233
16688.50 241
16689.72 240
16690.94 206
16692.16 229
16693.39 233
16694.61 235
16695.83 245
16697.05 243
16698.27 242
16699.49 261
16700.71 212
16701.93 209
16703.15 219
16704.37 242
16705.59 227
16706.81 246
16708.04 237
16709.26 245
16710.48 237
16711.70 238
16712.92 230
16714.14 234
16715.36 233
16716.58 255
16717.81 232
16719.03 245
16720.25 233
16721.47 252
16722.69 249
16723.91 230
16725.14 249
16726.36 250
16727.58 256
16728.80 235
16730.02 236
16731.24 222
16732.47 233
16733.69 215
16734.91 279
16736.13 240
16737.36 240
16738.58 249
16739.80 232
16741.02 240
16742.24 227
16743.47 250
16744.69 260
16745.91 228
16747.13 252
16748.36 241
16749.58 230
16750.80 229
16752.02 230
16753.25 238
16754.47 231
16755.69 242
16756.92 229
16758.14 227
16759.36 228
16760.59 237
16761.81 239
16763.03 229
16764.25 235
16765.48 212
16766.70 236
16767.92 242
16769.15 243
16770.37 229
16771.59 230
16772.82 252
16774.04 232
16775.27 244
16776.49 216
16777.71 228
16778.94 258
16780.16 233
16781.38 235
16782.61 236
16783.83 226
16785.06 231
16786.28 231
16787.50 236
16788.73 251
16789.95 244
16791.18 228
16792.40 213
16793.62 233
16794.85 233
16796.07 238
16797.30 238
16798.52 226
16799.75 237
16800.97 251
16802.19 233
16803.42 220
16804.64 216
16805.87 237
16807.09 227
16808.32 227
16809.54 239
16810.77 244
16811.99 256
16813.22 255
16814.44 229
16815.67 236
16816.89 240
16818.12 237
16819.34 249
16820.57 238
16821.79 249
16823.02 237
16824.24 209
16825.47 230
16826.70 228
16827.92 226
16829.15 242
16830.37 222
16831.60 230
16832.82 248
16834.05 239
16835.27 241
16836.50 203
16837.73 232
16838.95 233
16840.18 239
16841.40 236
16842.63 253
16843.86 243
16845.08 246
16846.31 232
16847.53 252
16848.76 256
16849.99 249
16851.21 238
16852.44 239
16853.67 258
16854.89 253
16856.12 249
16857.35 254
16858.57 242
16859.80 253
16861.03 259
16862.25 249
16863.48 264
16864.71 263
16865.93 247
16867.16 266
16868.39 274
16869.61 242
16870.84 257
16872.07 256
16873.30 257
16874.52 274
16875.75 253
16876.98 241
16878.20 234
16879.43 241
16880.66 266
16881.89 259
16883.11 254
16884.34 252
16885.57 277
16886.80 266
16888.02 263
16889.25 256
16890.48 264
16891.71 271
16892.94 242
16894.16 267
16895.39 257
16896.62 250
16897.85 249
16899.08 247
16900.30 249
16901.53 250
16902.76 243
16903.99 264
16905.22 246
16906.45 260
16907.67 274
16908.90 269
16910.13 247
16911.36 256
16912.59 239
16913.82 273
16915.04 275
16916.27 282
16917.50 232
16918.73 237
16919.96 247
16921.19 247
16922.42 260
16923.65 259
16924.88 242
16926.10 227
16927.33 263
16928.56 260
16929.79 239
16931.02 241
16932.25 258
16933.48 269
16934.71 249
16935.94 223
16937.17 238
16938.40 234
16939.63 244
16940.86 259
16942.09 235
16943.32 255
16944.55 246
16945.78 241
16947.01 258
16948.24 257
16949.47 238
16950.70 235
16951.93 245
16953.16 236
16954.39 236
16955.62 227
16956.85 221
16958.08 249
16959.31 217
16960.54 233
16961.77 251
16963.00 241
16964.23 241
16965.46 253
16966.69 252
16967.92 229
16969.15 261
16970.38 259
16971.61 233
16972.84 247
16974.07 241
16975.30 231
16976.54 221
16977.77 233
16979.00 224
16980.23 232
16981.46 255
16982.69 273
16983.92 240
16985.15 250
16986.38 242
16987.62 248
16988.85 227
16990.08 197
16991.31 222
16992.54 246
16993.77 248
16995.00 232
16996.24 228
16997.47 256
16998.70 232
16999.93 234
17001.16 226
17002.39 243
17003.63 255
17004.86 241
17006.09 229
17007.32 231
17008.55 219
17009.79 227
17011.02 214
17012.25 215
17013.48 228
17014.72 248
17015.95 243
17017.18 224
17018.41 222
17019.64 214
17020.88 233
17022.11 212
17023.34 197
17024.58 208
17025.81 232
17027.04 229
17028.27 231
17029.51 222
17030.74 225
17031.97 237
17033.21 219
17034.44 228
17035.67 239
17036.90 224
17038.14 208
17039.37 238
17040.60 232
17041.84 221
17043.07 221
17044.30 228
17045.54 232
17046.77 222
17048.00 242
17049.24 232
17050.47 205
17051.70 225
17052.94 211
17054.17 215
17055.41 227
17056.64 226
17057.87 235
17059.11 238
17060.34 229
17061.58 213
17062.81 240
17064.04 236
17065.28 229
17066.51 243
17067.75 216
17068.98 225
17070.21 225
17071.45 219
17072.68 204
17073.92 211
17075.15 216
17076.39 237
17077.62 244
17078.86 229
17080.09 203
17081.33 230
17082.56 235
17083.80 224
17085.03 197
17086.26 203
17087.50 225
17088.73 242
17089.97 225
17091.20 220
17092.44 221
17093.68 222
17094.91 212
17096.15 217
17097.38 227
17098.62 215
17099.85 198
17101.09 222
17102.32 232
17103.56 215
17104.79 236
17106.03 216
17107.26 200
17108.50 224
17109.74 215
17110.97 204
17112.21 214
17113.44 232
17114.68 229
17115.92 217
17117.15 216
17118.39 200
17119.62 227
17120.86 232
17122.10 217
17123.33 219
17124.57 219
17125.80 225
17127.04 216
17128.28 219
17129.51 208
17130.75 224
17131.99 228
17133.22 231
17134.46 219
17135.70 245
17136.93 213
17138.17 209
17139.41 227
17140.64 217
17141.88 214
17143.12 195
17144.35 215
17145.59 211
17146.83 208
17148.07 202
17149.30 222
17150.54 213
17151.78 218
17153.02 225
17154.25 218
17155.49 229
17156.73 224
17157.96 184
17159.20 201
17160.44 220
17161.68 218
17162.92 195
17164.15 180
17165.39 208
17166.63 230
17167.87 244
17169.10 236
17170.34 224
17171.58 212
17172.82 213
17174.06 208
17175.29 222
17176.53 237
17177.77 199
17179.01 202
17180.25 209
17181.49 210
17182.72 193
17183.96 229
17185.20 219
17186.44 228
17187.68 223
17188.92 225
17190.15 208
17191.39 208
17192.63 209
17193.87 231
17195.11 205
17196.35 194
17197.59 224
17198.83 231
17200.07 210
17201.30 208
17202.54 212
17203.78 224
17205.02 214
17206.26 215
17207.50 203
17208.74 211
17209.98 229
17211.22 245
17212.46 214
17213.70 234
17214.94 200
17216.18 207
17217.42 214
17218.66 213
17219.90 203
17221.14 223
17222.38 218
17223.62 220
17224.86 218
17226.10 200
17227.34 211
17228.58 199
17229.82 232
17231.06 217
17232.30 215
17233.54 207
17234.78 220
17236.02 205
17237.26 213
17238.50 201
17239.74 216
17240.98 203
17242.22 235
17243.46 214
17244.70 191
17245.94 196
17247.18 218
17248.42 210
17249.66 202
17250.90 220
17252.14 207
17253.39 231
17254.63 214
17255.87 203
17257.11 196
17258.35 209
17259.59 216
17260.83 218
17262.07 227
17263.31 213
17264.56 220
17265.80 221
17267.04 207
17268.28 209
17269.52 214
17270.76 203
17272.00 187
17273.25 220
17274.49 206
17275.73 202
17276.97 223
17278.21 221
17279.45 210
17280.70 212
17281.94 197
17283.18 239
17284.42 216
17285.66 198
17286.91 192
17288.15 192
17289.39 215
17290.63 207
17291.88 201
17293.12 213
17294.36 210
17295.60 208
17296.85 214
17298.09 197
17299.33 198
17300.57 189
17301.82 221
17303.06 225
17304.30 219
17305.54 208
17306.79 218
17308.03 227
17309.27 214
17310.52 226
17311.76 197
17313.00 196
17314.25 194
17315.49 207
17316.73 217
17317.97 226
17319.22 224
17320.46 214
17321.71 196
17322.95 188
17324.19 196
17325.44 209
17326.68 210
17327.92 208
17329.17 184
17330.41 205
17331.65 201
17332.90 200
17334.14 199
17335.39 221
17336.63 218
17337.87 237
17339.12 229
17340.36 204
17341.61 185
17342.85 195
17344.09 219
17345.34 200
17346.58 220
17347.83 204
17349.07 217
17350.32 211
17351.56 221
17352.80 193
17354.05 203
17355.29 200
17356.54 193
17357.78 204
17359.03 221
17360.27 206
17361.52 193
17362.76 215
17364.01 225
17365.25 200
17366.50 190
17367.74 203
17368.99 209
17370.23 210
17371.48 220
17372.72 200
17373.97 212
17375.21 193
17376.46 233
17377.70 220
17378.95 199
17380.19 183
17381.44 183
17382.69 195
17383.93 193
17385.18 212
17386.42 225
17387.67 233
17388.91 200
17390.16 185
17391.41 219
17392.65 239
17393.90 206
17395.14 203
17396.39 201
17397.64 193
17398.88 211
17400.13 212
17401.37 236
17402.62 197
17403.87 197
17405.11 204
17406.36 192
17407.61 202
17408.85 209
17410.10 210
17411.35 205
17412.59 222
17413.84 232
17415.09 217
17416.33 226
17417.58 194
17418.83 249
17420.07 219
17421.32 213
17422.57 209
17423.82 201
17425.06 213
17426.31 222
17427.56 195
17428.80 200
17430.05 193
17431.30 205
17432.55 200
17433.79 189
17435.04 192
17436.29 211
17437.54 225
17438.78 226
17440.03 220
17441.28 212
17442.53 216
17443.77 204
17445.02 229
17446.27 214
17447.52 209
17448.77 194
17450.01 196
17451.26 207
17452.51 199
17453.76 199
17455.01 200
17456.25 223
17457.50 239
17458.75 195
17460.00 215
17461.25 223
17462.50 216
17463.74 228
17464.99 211
17466.24 211
17467.49 215
17468.74 210
17469.99 203
17471.24 212
17472.49 214
17473.73 213
17474.98 210
17476.23 224
17477.48 223
17478.73 227
17479.98 223
17481.23 248
17482.48 212
17483.73 211
17484.98 218
17486.23 194
17487.47 221
17488.72 195
17489.97 210
17491.22 225
17492.47 215
17493.72 216
17494.97 180
17496.22 203
17497.47 218
17498.72 218
17499.97 208
17501.22 197
17502.47 214
17503.72 233
17504.97 217
17506.22 240
17507.47 235
17508.72 218
17509.97 214
17511.22 205
17512.47 245
17513.72 223
17514.97 220
17516.22 205
17517.47 212
17518.72 224
17519.97 218
17521.22 207
17522.47 230
17523.72 216
17524.98 222
17526.23 223
17527.48 219
17528.73 211
17529.98 197
17531.23 220
17532.48 207
17533.73 203
17534.98 193
17536.23 228
17537.48 211
17538.74 217
17539.99 213
17541.24 209
17542.49 215
17543.74 230
17544.99 221
17546.24 225
17547.50 216
17548.75 246
17550.00 230
17551.25 200
17552.50 212
17553.75 207
17555.01 229
17556.26 220
17557.51 221
17558.76 222
17560.01 216
17561.26 219
17562.52 235
17563.77 228
17565.02 239
17566.27 219
17567.53 220
17568.78 223
17570.03 203
17571.28 218
17572.53 216
17573.79 207
17575.04 235
17576.29 239
17577.54 222
17578.80 223
17580.05 221
17581.30 256
17582.56 227
17583.81 239
17585.06 223
17586.31 227
17587.57 241
17588.82 216
17590.07 225
17591.33 233
17592.58 234
17593.83 232
17595.08 220
17596.34 224
17597.59 244
17598.84 244
17600.10 228
17601.35 213
17602.61 246
17603.86 226
17605.11 213
17606.37 267
17607.62 230
17608.87 229
17610.13 223
17611.38 229
17612.63 248
17613.89 204
17615.14 240
17616.40 213
17617.65 254
17618.90 247
17620.16 246
17621.41 239
17622.67 223
17623.92 231
17625.17 234
17626.43 251
17627.68 233
17628.94 238
17630.19 239
17631.45 239
17632.70 247
17633.96 221
17635.21 231
17636.47 230
17637.72 234
17638.97 243
17640.23 239
17641.48 234
17642.74 237
17643.99 241
17645.25 220
17646.50 208
17647.76 246
17649.01 244
17650.27 236
17651.52 236
17652.78 221
17654.04 243
17655.29 251
17656.55 234
17657.80 230
17659.06 243
17660.31 237
17661.57 260
17662.82 274
17664.08 222
17665.33 216
17666.59 226
17667.85 197
17669.10 230
17670.36 224
17671.61 223
17672.87 228
17674.13 193
17675.38 219
17676.64 244
17677.89 222
17679.15 218
17680.41 218
17681.66 222
17682.92 214
17684.18 214
17685.43 204
17686.69 226
17687.95 258
17689.20 263
17690.46 245
17691.71 250
17692.97 219
17694.23 242
17695.49 234
17696.74 226
17698.00 236
17699.26 238
17700.51 239
17701.77 223
17703.03 224
17704.28 230
17705.54 232
17706.80 228
17708.06 220
17709.31 237
17710.57 215
17711.83 200
17713.08 218
17714.34 220
17715.60 241
17716.86 249
17718.11 204
17719.37 205
17720.63 218
17721.89 207
17723.15 227
17724.40 229
17725.66 227
17726.92 222
17728.18 216
17729.43 236
17730.69 228
17731.95 216
17733.21 212
17734.47 235
17735.73 218
17736.98 214
17738.24 215
17739.50 220
17740.76 226
17742.02 216
17743.28 205
17744.53 192
17745.79 208
17747.05 206
17748.31 198
17749.57 206
17750.83 224
17752.09 227
17753.34 203
17754.60 222
17755.86 198
17757.12 211
17758.38 222
17759.64 209
17760.90 220
17762.16 205
17763.42 208
17764.68 211
17765.94 226
17767.19 218
17768.45 208
17769.71 233
17770.97 211
17772.23 197
17773.49 200
17774.75 211
17776.01 201
17777.27 224
17778.53 216
17779.79 201
17781.05 212
17782.31 220
17783.57 221
17784.83 200
17786.09 214
17787.35 217
17788.61 193
17789.87 203
17791.13 191
17792.39 192
17793.65 211
17794.91 214
17796.17 203
17797.43 194
17798.69 206
17799.95 198
17801.21 223
17802.47 213
17803.73 209
17805.00 203
17806.26 214
17807.52 199
17808.78 220
17810.04 228
17811.30 208
17812.56 214
17813.82 197
17815.08 205
17816.34 205
17817.60 220
17818.87 219
17820.13 198
17821.39 196
17822.65 207
17823.91 209
17825.17 220
17826.43 201
17827.69 189
17828.96 199
17830.22 208
17831.48 207
17832.74 198
17834.00 226
17835.26 188
17836.53 200
17837.79 195
17839.05 205
17840.31 199
17841.57 200
17842.84 208
17844.10 227
17845.36 198
17846.62 194
17847.88 223
17849.15 179
17850.41 207
17851.67 216
17852.93 206
17854.20 185
17855.46 192
17856.72 200
17857.98 198
17859.25 192
17860.51 196
17861.77 195
17863.03 214
17864.30 202
17865.56 192
17866.82 206
17868.09 190
17869.35 210
17870.61 205
17871.87 199
17873.14 185
17874.40 205
17875.66 200
17876.93 195
17878.19 200
17879.45 206
17880.72 205
17881.98 189
17883.24 206
17884.51 217
17885.77 194
17887.03 195
17888.30 198
17889.56 197
17890.83 211
17892.09 209
17893.35 187
17894.62 213
17895.88 196
17897.14 203
17898.41 206
17899.67 201
17900.94 207
17902.20 208
17903.46 193
17904.73 229
17905.99 199
17907.26 197
17908.52 199
17909.79 190
17911.05 203
17912.32 212
17913.58 213
17914.84 210
17916.11 198
17917.37 222
17918.64 186
17919.90 198
17921.17 191
17922.43 208
17923.70 209
17924.96 185
17926.23 193
17927.49 210
17928.76 225
17930.02 226
17931.29 197
17932.55 189
17933.82 195
17935.08 202
17936.35 201
17937.61 187
17938.88 205
17940.14 197
17941.41 211
17942.68 189
17943.94 171
17945.21 193
17946.47 200
17947.74 198
17949.00 183
17950.27 186
17951.54 194
17952.80 192
17954.07 185
17955.33 196
17956.60 195
17957.87 196
17959.13 191
17960.40 212
17961.66 205
17962.93 183
17964.20 211
17965.46 198
17966.73 178
17968.00 204
17969.26 208
17970.53 208
17971.80 205
17973.06 196
17974.33 207
17975.60 181
17976.86 190
17978.13 164
17979.40 177
17980.66 177
17981.93 180
17983.20 193
17984.46 193
17985.73 186
17987.00 187
17988.26 185
17989.53 179
17990.80 176
17992.07 199
17993.33 172
17994.60 198
17995.87 200
17997.14 189
17998.40 184
17999.67 192
18000.94 179
18002.21 198
18003.47 205
18004.74 187
18006.01 177
18007.28 188
18008.55 190
18009.81 191
18011.08 189
18012.35 213
18013.62 186
18014.89 199
18016.15 198
18017.42 205
18018.69 191
18019.96 200
18021.23 195
18022.49 199
18023.76 186
18025.03 188
18026.30 202
18027.57 194
18028.84 218
18030.11 200
18031.37 208
18032.64 209
18033.91 197
18035.18 202
18036.45 192
18037.72 205
18038.99 196
18040.26 200
18041.53 200
18042.79 214
18044.06 179
18045.33 200
18046.60 203
18047.87 204
18049.14 209
18050.41 179
18051.68 186
18052.95 196
18054.22 196
18055.49 197
18056.76 192
18058.03 197
18059.30 201
18060.57 193
18061.84 185
18063.11 188
18064.38 195
18065.65 192
18066.92 207
18068.19 190
18069.46 195
18070.73 205
18072.00 202
18073.27 216
18074.54 195
18075.81 172
18077.08 206
18078.35 205
18079.62 186
18080.89 164
18082.16 196
18083.43 198
18084.70 213
18085.97 182
18087.24 186
18088.51 211
18089.78 199
18091.05 210
18092.32 185
18093.59 171
18094.87 167
18096.14 217
18097.41 188
18098.68 179
18099.95 201
18101.22 205
18102.49 206
18103.76 190
18105.03 187
18106.31 193
18107.58 181
18108.85 203
18110.12 200
18111.39 201
18112.66 216
18113.93 203
18115.21 198
18116.48 184
18117.75 191
18119.02 202
18120.29 195
18121.56 195
18122.84 200
18124.11 195
18125.38 205
18126.65 219
18127.92 202
18129.20 203
18130.47 185
18131.74 209
18133.01 201
18134.29 203
18135.56 191
18136.83 181
18138.10 198
18139.38 189
18140.65 195
18141.92 190
18143.19 183
18144.47 184
18145.74 205
18147.01 179
18148.28 185
18149.56 187
18150.83 185
18152.10 214
18153.38 201
18154.65 202
18155.92 198
18157.19 197
18158.47 213
18159.74 199
18161.01 203
18162.29 202
18163.56 210
18164.83 200
18166.11 212
18167.38 185
18168.65 185
18169.93 200
18171.20 211
18172.48 198
18173.75 194
18175.02 200
18176.30 208
18177.57 192
18178.84 174
18180.12 202
18181.39 216
18182.67 210
18183.94 180
18185.21 202
18186.49 207
18187.76 206
18189.04 203
18190.31 201
18191.59 189
18192.86 175
18194.13 193
18195.41 176
18196.68 190
18197.96 179
18199.23 184
18200.51 178
18201.78 176
18203.06 187
18204.33 194
18205.61 184
18206.88 192
18208.16 178
18209.43 185
18210.71 186
18211.98 205
18213.26 201
18214.53 193
18215.81 200
18217.08 183
18218.36 201
18219.63 186
18220.91 195
18222.18 190
18223.46 202
18224.73 205
18226.01 205
18227.28 200
18228.56 190
18229.84 190
18231.11 181
18232.39 202
18233.66 214
18234.94 198
18236.21 201
18237.49 198
18238.77 203
18240.04 180
18241.32 203
18242.59 202
18243.87 184
18245.15 187
18246.42 199
18247.70 187
18248.98 186
18250.25 183
18251.53 183
18252.81 183
18254.08 179
18255.36 182
18256.63 206
18257.91 169
18259.19 199
18260.46 206
18261.74 197
18263.02 197
18264.30 184
18265.57 186
18266.85 207
18268.13 182
18269.40 188
18270.68 186
18271.96 176
18273.23 193
18274.51 185
18275.79 207
18277.07 188
18278.34 186
18279.62 200
18280.90 195
18282.18 187
18283.45 189
18284.73 195
18286.01 196
18287.29 198
18288.56 180
18289.84 198
18291.12 184
18292.40 182
18293.68 188
18294.95 219
18296.23 168
18297.51 182
18298.79 198
18300.07 210
18301.34 221
18302.62 222
18303.90 212
18305.18 196
18306.46 200
18307.74 202
18309.01 200
18310.29 180
18311.57 187
18312.85 183
18314.13 177
18315.41 184
18316.69 204
18317.96 212
18319.24 196
18320.52 198
18321.80 188
18323.08 187
18324.36 198
18325.64 197
18326.92 202
18328.20 191
18329.47 200
18330.75 193
18332.03 179
18333.31 182
18334.59 198
18335.87 205
18337.15 208
18338.43 199
18339.71 186
18340.99 189
18342.27 192
18343.55 173
18344.83 168
18346.11 205
18347.39 193
18348.67 172
18349.95 195
18351.23 189
18352.51 195
18353.79 204
18355.07 200
18356.35 199
18357.63 186
18358.91 205
18360.19 192
18361.47 190
18362.75 187
18364.03 204
18365.31 191
18366.59 188
18367.87 194
18369.15 185
18370.43 194
18371.71 199
18372.99 195
18374.27 197
18375.55 210
18376.83 192
18378.12 201
18379.40 199
18380.68 184
18381.96 194
18383.24 168
18384.52 199
18385.80 189
18387.08 174
18388.36 198
18389.65 191
18390.93 198
18392.21 195
18393.49 177
18394.77 188
18396.05 196
18397.33 209
18398.62 198
18399.90 187
18401.18 192
18402.46 178
18403.74 187
18405.02 202
18406.31 183
18407.59 177
18408.87 184
18410.15 192
18411.43 184
18412.72 205
18414.00 191
18415.28 196
18416.56 191
18417.84 194
18419.13 187
18420.41 170
18421.69 186
18422.97 185
18424.26 174
18425.54 198
18426.82 171
18428.10 191
18429.39 193
18430.67 203
18431.95 185
18433.23 193
18434.52 193
18435.80 211
18437.08 201
18438.37 202
18439.65 196
18440.93 182
18442.22 188
18443.50 186
18444.78 191
18446.06 189
18447.35 200
18448.63 195
18449.91 167
18451.20 189
18452.48 184
18453.76 213
18455.05 201
18456.33 196
18457.62 187
18458.90 195
18460.18 188
18461.47 187
18462.75 185
18464.03 188
18465.32 202
18466.60 177
18467.89 176
18469.17 172
18470.45 182
18471.74 178
18473.02 178
18474.31 174
18475.59 163
18476.88 203
18478.16 197
18479.44 181
18480.73 204
18482.01 200
18483.30 206
18484.58 203
18485.87 194
18487.15 188
18488.44 193
18489.72 200
18491.01 180
18492.29 195
18493.58 211
18494.86 178
18496.15 209
18497.43 212
18498.72 190
18500.00 194
18501.29 186
18502.57 196
18503.86 172
18505.14 197
18506.43 200
18507.71 192
18509.00 208
18510.28 191
18511.57 177
18512.85 198
18514.14 175
18515.42 197
18516.71 204
18518.00 184
18519.28 193
18520.57 182
18521.85 215
18523.14 218
18524.43 196
18525.71 196
18527.00 203
18528.28 190
18529.57 201
18530.86 165
18532.14 199
18533.43 185
18534.71 205
18536.00 190
18537.29 185
18538.57 204
18539.86 209
18541.15 195
18542.43 196
18543.72 199
18545.01 192
18546.29 195
18547.58 195
18548.87 191
18550.15 190
18551.44 195
18552.73 186
18554.01 200
18555.30 189
18556.59 188
18557.88 195
18559.16 187
18560.45 181
18561.74 190
18563.02 197
18564.31 191
18565.60 177
18566.89 161
18568.17 185
18569.46 168
18570.75 195
18572.04 202
18573.32 192
18574.61 199
18575.90 173
18577.19 194
18578.48 198
18579.76 179
18581.05 194
18582.34 193
18583.63 201
18584.92 193
18586.20 187
18587.49 187
18588.78 191
18590.07 189
18591.36 192
18592.64 207
18593.93 199
18595.22 189
18596.51 211
18597.80 197
18599.09 205
18600.38 191
18601.66 210
18602.95 196
18604.24 181
18605.53 193
18606.82 186
18608.11 171
18609.40 188
18610.69 163
18611.98 188
18613.26 193
18614.55 197
18615.84 203
18617.13 218
18618.42 205
18619.71 213
18621.00 202
18622.29 192
18623.58 199
18624.87 196
18626.16 198
18627.45 188
18628.74 180
18630.03 187
18631.32 185
18632.61 198
18633.89 205
18635.18 195
18636.47 186
18637.76 181
18639.05 185
18640.34 192
18641.63 185
18642.92 151
18644.21 186
18645.50 180
18646.79 202
18648.09 178
18649.38 183
18650.67 197
18651.96 185
18653.25 193
18654.54 180
18655.83 192
18657.12 195
18658.41 177
18659.70 191
18660.99 186
18662.28 195
18663.57 209
18664.86 188
18666.15 185
18667.44 196
18668.74 197
18670.03 204
18671.32 178
18672.61 191
18673.90 199
18675.19 195
18676.48 197
18677.77 199
18679.06 188
18680.36 174
18681.65 199
18682.94 197
18684.23 197
18685.52 196
18686.81 194
18688.11 186
18689.40 188
18690.69 175
18691.98 169
18693.27 179
18694.56 198
18695.86 181
18697.15 185
18698.44 195
18699.73 176
18701.02 166
18702.32 182
18703.61 184
18704.90 174
18706.19 179
18707.48 168
18708.78 188
18710.07 195
18711.36 191
18712.65 181
18713.95 177
18715.24 178
18716.53 181
18717.83 183
18719.12 188
18720.41 174
18721.70 196
18723.00 167
18724.29 193
18725.58 208
18726.87 183
18728.17 163
18729.46 188
18730.75 175
18732.05 172
18733.34 181
18734.63 173
18735.93 178
18737.22 188
18738.51 185
18739.81 186
18741.10 188
18742.39 180
18743.69 186
18744.98 177
18746.27 178
18747.57 190
18748.86 184
18750.16 187
18751.45 193
18752.74 172
18754.04 184
18755.33 186
18756.63 201
18757.92 193
18759.21 170
18760.51 173
18761.80 203
18763.10 199
18764.39 196
18765.69 184
18766.98 194
18768.27 186
18769.57 189
18770.86 170
18772.16 186
18773.45 194
18774.75 174
18776.04 167
18777.34 180
18778.63 194
18779.93 197
18781.22 192
18782.52 208
18783.81 169
18785.11 207
18786.40 207
18787.70 193
18788.99 176
18790.29 167
18791.58 191
18792.88 194
18794.17 187
18795.47 168
18796.76 184
18798.06 194
18799.35 209
18800.65 180
18801.94 179
18803.24 187
18804.54 199
18805.83 178
18807.13 188
18808.42 188
18809.72 192
18811.01 181
18812.31 197
18813.61 176
18814.90 188
18816.20 184
18817.49 166
18818.79 175
18820.09 176
18821.38 196
18822.68 195
18823.98 196
18825.27 161
18826.57 156
18827.87 182
18829.16 177
18830.46 194
18831.75 187
18833.05 184
18834.35 204
18835.64 185
18836.94 164
18838.24 189
18839.54 197
18840.83 194
18842.13 173
18843.43 185
18844.72 193
18846.02 180
18847.32 179
18848.61 176
18849.91 207
18851.21 184
18852.51 206
18853.80 201
18855.10 194
18856.40 167
18857.70 172
18858.99 181
18860.29 183
18861.59 183
18862.89 197
18864.18 188
18865.48 178
18866.78 158
18868.08 171
18869.38 172
18870.67 184
18871.97 185
18873.27 182
18874.57 180
18875.87 161
18877.16 177
18878.46 197
18879.76 180
18881.06 179
18882.36 176
18883.66 156
18884.95 171
18886.25 180
18887.55 180
18888.85 188
18890.15 177
18891.45 183
18892.75 186
18894.04 179
18895.34 198
18896.64 198
18897.94 182
18899.24 184
18900.54 180
18901.84 175
18903.14 170
18904.44 179
18905.74 175
18907.03 162
18908.33 176
18909.63 191
18910.93 183
18912.23 200
18913.53 169
18914.83 186
18916.13 190
18917.43 171
18918.73 174
18920.03 180
18921.33 188
18922.63 195
18923.93 170
18925.23 177
18926.53 166
18927.83 190
18929.13 191
18930.43 180
18931.73 181
18933.03 184
18934.33 182
18935.63 180
18936.93 189
18938.23 184
18939.53 196
18940.83 200
18942.13 167
18943.43 183
18944.73 180
18946.03 181
18947.33 178
18948.63 187
18949.93 187
18951.23 186
18952.53 202
18953.84 190
18955.14 195
18956.44 182
18957.74 192
18959.04 186
18960.34 173
18961.64 172
18962.94 179
18964.24 203
18965.54 182
18966.85 173
18968.15 171
18969.45 173
18970.75 173
18972.05 168
18973.35 174
18974.65 169
18975.96 189
18977.26 194
18978.56 175
18979.86 173
18981.16 183
18982.46 188
18983.77 186
18985.07 173
18986.37 156
18987.67 169
18988.97 181
18990.28 180
18991.58 188
18992.88 190
18994.18 197
18995.49 173
18996.79 191
18998.09 168
18999.39 186
19000.69 191
19002.00 184
19003.30 188
19004.60 166
19005.90 184
19007.21 169
19008.51 169
19009.81 157
19011.12 177
19012.42 172
19013.72 202
19015.02 190
19016.33 164
19017.63 175
19018.93 212
19020.24 200
19021.54 180
19022.84 168
19024.15 174
19025.45 168
19026.75 153
19028.06 188
19029.36 157
19030.66 189
19031.97 166
19033.27 178
19034.57 170
19035.88 171
19037.18 176
19038.48 171
19039.79 166
19041.09 173
19042.40 167
19043.70 186
19045.00 196
19046.31 181
19047.61 172
19048.92 152
19050.22 180
19051.52 192
19052.83 182
19054.13 166
19055.44 165
19056.74 186
19058.05 163
19059.35 166
19060.65 183
19061.96 171
19063.26 153
19064.57 176
19065.87 175
19067.18 192
19068.48 160
19069.79 168
19071.09 175
19072.40 193
19073.70 172
19075.01 180
19076.31 168
19077.62 175
19078.92 187
19080.23 183
19081.53 187
19082.84 167
19084.14 170
19085.45 178
19086.75 177
19088.06 164
19089.36 159
19090.67 174
19091.98 178
19093.28 173
19094.59 179
19095.89 163
19097.20 183
19098.50 194
19099.81 184
19101.12 184
19102.42 187
19103.73 174
19105.03 173
19106.34 164
19107.65 191
19108.95 191
19110.26 193
19111.56 192
19112.87 178
19114.18 164
19115.48 196
19116.79 200
19118.10 182
19119.40 162
19120.71 190
19122.02 195
19123.32 168
19124.63 200
19125.94 169
19127.24 173
19128.55 176
19129.86 180
19131.16 176
19132.47 156
19133.78 173
19135.08 158
19136.39 179
19137.70 158
19139.01 165
19140.31 185
19141.62 184
19142.93 193
19144.23 186
19145.54 178
19146.85 147
19148.16 177
19149.46 197
19150.77 161
19152.08 174
19153.39 165
19154.69 165
19156.00 154
19157.31 171
19158.62 180
19159.93 176
19161.23 174
19162.54 181
19163.85 175
19165.16 174
19166.47 173
19167.77 175
19169.08 184
19170.39 178
19171.70 173
19173.01 176
19174.32 183
19175.62 174
19176.93 169
19178.24 182
19179.55 163
19180.86 174
19182.17 188
19183.48 183
19184.78 164
19186.09 179
19187.40 176
19188.71 152
19190.02 169
19191.33 192
19192.64 183
19193.95 184
19195.26 196
19196.56 188
19197.87 193
19199.18 178
19200.49 176
19201.80 162
19203.11 158
19204.42 168
19205.73 176
19207.04 160
19208.35 165
19209.66 173
19210.97 180
19212.28 165
19213.59 159
19214.90 162
19216.21 165
19217.52 180
19218.83 178
19220.14 178
19221.45 189
19222.76 181
19224.07 178
19225.38 166
19226.69 175
19228.00 158
19229.31 179
19230.62 170
19231.93 168
19233.24 185
19234.55 176
19235.86 175
19237.17 159
19238.48 180
19239.79 173
19241.10 173
19242.41 147
19243.72 181
19245.03 171
19246.35 175
19247.66 195
19248.97 163
19250.28 170
19251.59 174
19252.90 175
19254.21 186
19255.52 186
19256.83 182
19258.14 184
19259.46 181
19260.77 184
19262.08 154
19263.39 180
19264.70 186
19266.01 162
19267.32 159
19268.64 171
19269.95 190
19271.26 174
19272.57 172
19273.88 168
19275.20 189
19276.51 183
19277.82 169
19279.13 179
19280.44 185
19281.75 182
19283.07 155
19284.38 181
19285.69 158
19287.00 166
19288.32 203
19289.63 176
19290.94 194
19292.25 188
19293.57 186
19294.88 179
19296.19 176
19297.50 175
19298.82 148
19300.13 173
19301.44 165
19302.75 182
19304.07 185
19305.38 160
19306.69 179
19308.01 165
19309.32 174
19310.63 178
19311.94 168
19313.26 170
19314.57 179
19315.88 162
19317.20 167
19318.51 161
19319.82 168
19321.14 190
19322.45 180
19323.76 174
19325.08 157
19326.39 171
19327.70 183
19329.02 160
19330.33 192
19331.65 170
19332.96 164
19334.27 173
19335.59 186
19336.90 169
19338.22 167
19339.53 168
19340.84 174
19342.16 174
19343.47 174
19344.79 178
19346.10 176
19347.41 173
19348.73 190
19350.04 176
19351.36 169
19352.67 165
19353.99 193
19355.30 170
19356.62 166
19357.93 164
19359.25 175
19360.56 181
19361.87 167
19363.19 164
19364.50 152
19365.82 177
19367.13 175
19368.45 162
19369.76 165
19371.08 165
19372.39 171
19373.71 177
19375.02 181
19376.34 178
19377.66 168
19378.97 194
19380.29 179
19381.60 180
19382.92 203
19384.23 191
19385.55 186
19386.86 180
19388.18 155
19389.50 178
19390.81 167
19392.13 175
19393.44 181
19394.76 157
19396.07 173
19397.39 190
19398.71 162
19400.02 161
19401.34 166
19402.65 160
19403.97 164
19405.29 188
19406.60 168
19407.92 193
19409.24 186
19410.55 190
19411.87 171
19413.19 169
19414.50 170
19415.82 174
19417.14 170
19418.45 164
19419.77 180
19421.09 184
19422.40 157
19423.72 185
19425.04 161
19426.35 163
19427.67 157
19428.99 169
19430.30 170
19431.62 166
19432.94 178
19434.26 174
19435.57 185
19436.89 185
19438.21 163
19439.53 169
19440.84 167
19442.16 167
19443.48 166
19444.80 186
19446.11 182
19447.43 176
19448.75 157
19450.07 159
19451.38 168
19452.70 185
19454.02 186
19455.34 176
19456.66 169
19457.97 169
19459.29 179
19460.61 174
19461.93 178
19463.25 177
19464.57 179
19465.88 178
19467.20 160
19468.52 156
19469.84 174
19471.16 166
19472.48 173
19473.79 154
19475.11 160
19476.43 168
19477.75 169
19479.07 177
19480.39 158
19481.71 166
19483.03 177
19484.34 181
19485.66 179
19486.98 179
19488.30 184
19489.62 177
19490.94 172
19492.26 175
19493.58 152
19494.90 160
19496.22 178
19497.54 179
19498.86 168
19500.18 162
19501.50 166
19502.81 177
19504.13 194
19505.45 168
19506.77 198
19508.09 172
19509.41 184
19510.73 176
19512.05 178
19513.37 182
19514.69 166
19516.01 146
19517.33 165
19518.65 153
19519.97 177
19521.29 186
19522.61 192
19523.93 172
19525.25 158
19526.57 165
19527.89 170
19529.22 147
19530.54 165
19531.86 168
19533.18 161
19534.50 151
19535.82 171
19537.14 160
19538.46 171
19539.78 160
19541.10 171
19542.42 193
19543.74 174
19545.06 183
19546.39 186
19547.71 160
19549.03 166
19550.35 166
19551.67 180
19552.99 180
19554.31 163
19555.63 166
19556.96 170
19558.28 181
19559.60 183
19560.92 187
19562.24 187
19563.56 174
19564.88 169
19566.21 187
19567.53 159
19568.85 169
19570.17 155
19571.49 167
19572.82 179
19574.14 143
19575.46 169
19576.78 189
19578.10 192
19579.43 182
19580.75 189
19582.07 168
19583.39 192
19584.72 175
19586.04 172
19587.36 159
19588.68 169
19590.01 168
19591.33 169
19592.65 170
19593.97 188
19595.30 184
19596.62 182
19597.94 175
19599.26 162
19600.59 179
19601.91 154
19603.23 170
19604.56 166
19605.88 172
19607.20 174
19608.53 184
19609.85 148
19611.17 162
19612.49 160
19613.82 162
19615.14 185
19616.47 181
19617.79 175
19619.11 161
19620.44 168
19621.76 198
19623.08 190
19624.41 165
19625.73 171
19627.05 177
19628.38 172
19629.70 186
19631.03 182
19632.35 164
19633.67 159
19635.00 163
19636.32 179
19637.65 153
19638.97 175
19640.29 179
19641.62 186
19642.94 181
19644.27 182
19645.59 163
19646.92 172
19648.24 163
19649.57 171
19650.89 173
19652.21 173
19653.54 178
19654.86 174
19656.19 169
19657.51 184
19658.84 168
19660.16 160
19661.49 185
19662.81 190
19664.14 167
19665.46 157
19666.79 190
19668.11 180
19669.44 157
19670.76 176
19672.09 178
19673.41 172
19674.74 199
19676.07 173
19677.39 164
19678.72 156
19680.04 183
19681.37 163
19682.69 154
19684.02 176
19685.34 175
19686.67 172
19688.00 165
19689.32 162
19690.65 162
19691.97 181
19693.30 176
19694.63 169
19695.95 165
19697.28 170
19698.60 187
19699.93 190
19701.26 160
19702.58 173
19703.91 172
19705.24 178
19706.56 183
19707.89 163
19709.22 179
19710.54 174
19711.87 174
19713.20 162
19714.52 170
19715.85 162
19717.18 182
19718.50 174
19719.83 173
19721.16 165
19722.48 186
19723.81 176
19725.14 174
19726.47 176
19727.79 176
19729.12 174
19730.45 179
19731.77 187
19733.10 187
19734.43 182
19735.76 188
19737.08 172
19738.41 171
19739.74 164
19741.07 184
19742.39 180
19743.72 161
19745.05 163
19746.38 169
19747.71 171
19749.03 165
19750.36 164
19751.69 159
19753.02 173
19754.35 184
19755.67 171
19757.00 177
19758.33 186
19759.66 184
19760.99 156
19762.31 168
19763.64 179
19764.97 173
19766.30 180
19767.63 168
19768.96 179
19770.29 185
19771.61 180
19772.94 156
19774.27 145
19775.60 162
19776.93 155
19778.26 161
19779.59 196
19780.92 168
19782.25 170
19783.57 157
19784.90 177
19786.23 175
19787.56 163
19788.89 173
19790.22 174
19791.55 164
19792.88 172
19794.21 190
19795.54 163
19796.87 157
19798.20 160
19799.53 166
19800.86 153
19802.19 180
19803.52 183
19804.85 161
19806.18 170
19807.50 186
19808.83 153
19810.16 157
19811.49 161
19812.82 154
19814.15 160
19815.49 171
19816.82 159
19818.15 172
19819.48 191
19820.81 182
19822.14 180
19823.47 164
19824.80 161
19826.13 155
19827.46 174
19828.79 158
19830.12 179
19831.45 183
19832.78 186
19834.11 177
19835.44 161
19836.77 161
19838.10 161
19839.44 174
19840.77 185
19842.10 198
19843.43 159
19844.76 164
19846.09 164
19847.42 174
19848.75 181
19850.08 162
19851.42 174
19852.75 183
19854.08 147
19855.41 176
19856.74 153
19858.07 164
19859.40 163
19860.74 172
19862.07 161
19863.40 159
19864.73 176
19866.06 188
19867.40 168
19868.73 149
19870.06 164
19871.39 175
19872.72 172
19874.06 167
19875.39 175
19876.72 179
19878.05 189
19879.38 150
19880.72 155
19882.05 169
19883.38 169
19884.71 155
19886.05 152
19887.38 169
19888.71 158
19890.04 158
19891.38 197
19892.71 169
19894.04 162
19895.38 165
19896.71 182
19898.04 157
19899.37 154
19900.71 167
19902.04 177
19903.37 185
19904.71 188
19906.04 176
19907.37 148
19908.71 165
19910.04 175
19911.37 178
19912.71 165
19914.04 158
19915.37 163
19916.71 179
19918.04 161
19919.37 170
19920.71 152
19922.04 155
19923.37 156
19924.71 165
19926.04 148
19927.38 171
19928.71 155
19930.04 166
19931.38 184
19932.71 172
19934.05 156
19935.38 176
19936.71 174
19938.05 179
19939.38 160
19940.72 166
19942.05 165
19943.39 181
19944.72 201
19946.06 146
19947.39 164
19948.72 179
19950.06 190
19951.39 174
19952.73 170
19954.06 182
19955.40 167
19956.73 176
19958.07 172
19959.40 163
19960.74 163
19962.07 189
19963.41 182
19964.74 180
19966.08 179
19967.41 180
19968.75 174
19970.08 174
19971.42 161
19972.76 166
19974.09 193
19975.43 202
19976.76 152
19978.10 160
19979.43 167
19980.77 173
19982.10 163
19983.44 158
19984.78 156
19986.11 170
19987.45 181
19988.78 175
19990.12 186
19991.46 161
19992.79 169
19994.13 184
19995.46 166
19996.80 144
19998.14 177
19999.47 168
20000.81 163
20002.15 148
20003.48 192
20004.82 173
20006.16 181
20007.49 165
20008.83 144
20010.17 174
20011.50 155
20012.84 166
20014.18 150
20015.51 174
20016.85 178
20018.19 166
20019.52 188
20020.86 160
20022.20 165
20023.53 175
20024.87 182
20026.21 157
20027.55 158
20028.88 180
20030.22 188
20031.56 195
20032.90 176
20034.23 176
20035.57 179
20036.91 167
20038.25 188
20039.58 168
20040.92 176
20042.26 177
20043.60 179
20044.93 172
20046.27 149
20047.61 176
20048.95 164
20050.29 154
20051.62 171
20052.96 188
20054.30 183
20055.64 171
20056.98 180
20058.32 150
20059.65 183
20060.99 150
20062.33 163
20063.67 177
20065.01 183
20066.35 172
20067.68 167
20069.02 177
20070.36 181
20071.70 172
20073.04 177
20074.38 171
20075.72 177
20077.06 181
20078.40 163
20079.73 170
20081.07 181
20082.41 176
20083.75 159
20085.09 177
20086.43 150
20087.77 172
20089.11 185
20090.45 164
20091.79 190
20093.13 165
20094.47 173
20095.81 213
20097.15 178
20098.48 172
20099.82 168
20101.16 172
20102.50 170
20103.84 179
20105.18 189
20106.52 167
20107.86 184
20109.20 177
20110.54 178
20111.88 160
20113.22 160
20114.56 173
20115.90 182
20117.24 154
20118.58 160
20119.93 174
20121.27 177
20122.61 167
20123.95 172
20125.29 163
20126.63 171
20127.97 178
20129.31 176
20130.65 173
20131.99 175
20133.33 171
20134.67 171
20136.01 174
20137.35 161
20138.69 164
