# Supplementary material for: MALDI-TOF MS typing enables the classification of brewing yeasts of the genus Saccharomyces to major beer styles
Source: PLoS One. 2017 Aug 9;12(8):e0181694. doi: 10.1371/journal.pone.0181694 (PMC5549903; doi:10.1371/journal.pone.0181694)
Supplement: S6 File — The directory includes 90 raw files and was zipped to “.zip”; the folder has three strains with 30 spectra per strain; S1 Text explains the raw files with an example and Table 1 represents the yeast strains used within the experiment. (ZIP) [file pone.0181694.s009.zip › 16-18/30277-59-Lag-Lag-Lag-YPG-18h-E-E_2016-09-27_10_0_A12_1.dat]

1999.34 1356
1999.77 1464
2000.19 1497
2000.61 1598
2001.03 1489
2001.45 1456
2001.88 1339
2002.30 1339
2002.72 1335
2003.14 1279
2003.56 1225
2003.99 1309
2004.41 1233
2004.83 1116
2005.25 1164
2005.68 1230
2006.10 1182
2006.52 1128
2006.94 1173
2007.37 1181
2007.79 1121
2008.21 1117
2008.64 1098
2009.06 1142
2009.48 1167
2009.90 1185
2010.33 1230
2010.75 1213
2011.17 1197
2011.60 1125
2012.02 1122
2012.44 1098
2012.87 1134
2013.29 1087
2013.71 1047
2014.14 1133
2014.56 1093
2014.98 1107
2015.41 1154
2015.83 1163
2016.25 1121
2016.68 1094
2017.10 1128
2017.53 1081
2017.95 1174
2018.37 1193
2018.80 1141
2019.22 1160
2019.65 1101
2020.07 1146
2020.49 1146
2020.92 1133
2021.34 1183
2021.77 1082
2022.19 1127
2022.61 1147
2023.04 1160
2023.46 1138
2023.89 1034
2024.31 1075
2024.74 1108
2025.16 1052
2025.59 1064
2026.01 1138
2026.44 1100
2026.86 1114
2027.29 1093
2027.71 1064
2028.14 1044
2028.56 1045
2028.98 1142
2029.41 1177
2029.84 1117
2030.26 1121
2030.69 1150
2031.11 1115
2031.54 1113
2031.96 1161
2032.39 1152
2032.81 1180
2033.24 1229
2033.66 1235
2034.09 1162
2034.51 1117
2034.94 1111
2035.37 1162
2035.79 1152
2036.22 1114
2036.64 1137
2037.07 1112
2037.49 1098
2037.92 1081
2038.35 1146
2038.77 1078
2039.20 1103
2039.62 1135
2040.05 1109
2040.48 1111
2040.90 1167
2041.33 1141
2041.76 1041
2042.18 1084
2042.61 1134
2043.03 1120
2043.46 1098
2043.89 1091
2044.31 1025
2044.74 1074
2045.17 1125
2045.59 1092
2046.02 1086
2046.45 1143
2046.87 1181
2047.30 1170
2047.73 1100
2048.16 1109
2048.58 1214
2049.01 1176
2049.44 1203
2049.86 1119
2050.29 1122
2050.72 1153
2051.15 1198
2051.57 1165
2052.00 1120
2052.43 1150
2052.86 1178
2053.28 1150
2053.71 1122
2054.14 1232
2054.57 1236
2054.99 1209
2055.42 1237
2055.85 1243
2056.28 1234
2056.70 1333
2057.13 1395
2057.56 1399
2057.99 1315
2058.42 1336
2058.84 1338
2059.27 1279
2059.70 1312
2060.13 1207
2060.56 1206
2060.99 1300
2061.41 1191
2061.84 1243
2062.27 1248
2062.70 1349
2063.13 1348
2063.56 1432
2063.99 1488
2064.41 1622
2064.84 1696
2065.27 1841
2065.70 1808
2066.13 1899
2066.56 1846
2066.99 1724
2067.42 1697
2067.85 1714
2068.27 1440
2068.70 1403
2069.13 1338
2069.56 1254
2069.99 1266
2070.42 1195
2070.85 1217
2071.28 1209
2071.71 1126
2072.14 1185
2072.57 1194
2073.00 1154
2073.43 1230
2073.86 1233
2074.29 1253
2074.72 1214
2075.15 1169
2075.58 1194
2076.01 1197
2076.44 1157
2076.87 1274
2077.30 1202
2077.73 1228
2078.16 1255
2078.59 1190
2079.02 1254
2079.45 1172
2079.88 1163
2080.31 1207
2080.74 1196
2081.17 1194
2081.60 1093
2082.03 1060
2082.46 1088
2082.89 1093
2083.32 1079
2083.75 1139
2084.18 1154
2084.61 1187
2085.04 1113
2085.47 1036
2085.90 1082
2086.34 1143
2086.77 1123
2087.20 1075
2087.63 1092
2088.06 1126
2088.49 1037
2088.92 998
2089.35 1086
2089.79 1094
2090.22 1079
2090.65 1064
2091.08 1065
2091.51 1042
2091.94 1070
2092.37 1064
2092.81 1042
2093.24 1030
2093.67 1042
2094.10 1113
2094.53 1118
2094.96 1061
2095.40 1060
2095.83 1094
2096.26 1097
2096.69 1111
2097.12 1063
2097.56 1131
2097.99 1091
2098.42 1077
2098.85 1086
2099.29 1024
2099.72 1051
2100.15 1071
2100.58 968
2101.01 1033
2101.45 1103
2101.88 1070
2102.31 1005
2102.75 1015
2103.18 1039
2103.61 1044
2104.04 1161
2104.48 1107
2104.91 1057
2105.34 1055
2105.77 1084
2106.21 1076
2106.64 1068
2107.07 1107
2107.51 1106
2107.94 1134
2108.37 1150
2108.81 1184
2109.24 1108
2109.67 1075
2110.11 1076
2110.54 1126
2110.97 1103
2111.41 1033
2111.84 1049
2112.27 1082
2112.71 1045
2113.14 1015
2113.58 1021
2114.01 1114
2114.44 1086
2114.88 1023
2115.31 1022
2115.75 1020
2116.18 1005
2116.61 1005
2117.05 1034
2117.48 1054
2117.92 1012
2118.35 1016
2118.78 996
2119.22 983
2119.65 1031
2120.09 1073
2120.52 1147
2120.96 1067
2121.39 1068
2121.83 1086
2122.26 1130
2122.69 1104
2123.13 1096
2123.56 1066
2124.00 1090
2124.43 1175
2124.87 1167
2125.30 1094
2125.74 1003
2126.17 998
2126.61 1038
2127.04 1018
2127.48 968
2127.91 1046
2128.35 1080
2128.79 1103
2129.22 1135
2129.66 1000
2130.09 1040
2130.53 1040
2130.96 1091
2131.40 1062
2131.83 1036
2132.27 1042
2132.70 998
2133.14 1049
2133.58 1033
2134.01 1017
2134.45 993
2134.88 1087
2135.32 1042
2135.76 1012
2136.19 1030
2136.63 1068
2137.06 1089
2137.50 1109
2137.94 1097
2138.37 1113
2138.81 1062
2139.25 1055
2139.68 976
2140.12 1071
2140.56 1000
2140.99 1016
2141.43 1037
2141.87 1096
2142.30 1065
2142.74 1011
2143.18 1037
2143.61 1065
2144.05 999
2144.49 984
2144.92 1023
2145.36 1067
2145.80 1064
2146.23 1061
2146.67 1092
2147.11 1138
2147.55 1157
2147.98 1208
2148.42 1171
2148.86 1155
2149.30 1177
2149.73 1203
2150.17 1223
2150.61 1348
2151.05 1333
2151.48 1296
2151.92 1218
2152.36 1216
2152.80 1183
2153.23 1217
2153.67 1222
2154.11 1124
2154.55 1122
2154.99 1124
2155.42 1118
2155.86 1120
2156.30 1141
2156.74 1111
2157.18 1148
2157.61 1107
2158.05 1205
2158.49 1118
2158.93 1173
2159.37 1121
2159.81 1142
2160.24 1104
2160.68 1139
2161.12 1143
2161.56 1150
2162.00 1151
2162.44 1215
2162.88 1148
2163.32 1154
2163.75 1218
2164.19 1241
2164.63 1287
2165.07 1355
2165.51 1522
2165.95 1498
2166.39 1405
2166.83 1469
2167.27 1469
2167.71 1299
2168.15 1337
2168.59 1237
2169.02 1243
2169.46 1260
2169.90 1219
2170.34 1282
2170.78 1281
2171.22 1251
2171.66 1273
2172.10 1227
2172.54 1255
2172.98 1325
2173.42 1360
2173.86 1316
2174.30 1371
2174.74 1442
2175.18 1373
2175.62 1336
2176.06 1280
2176.50 1215
2176.94 1323
2177.38 1315
2177.82 1259
2178.26 1264
2178.70 1319
2179.14 1248
2179.58 1253
2180.02 1213
2180.47 1258
2180.91 1157
2181.35 1147
2181.79 1203
2182.23 1150
2182.67 1194
2183.11 1195
2183.55 1153
2183.99 1105
2184.43 1117
2184.87 1122
2185.31 1100
2185.76 1070
2186.20 1164
2186.64 1175
2187.08 1244
2187.52 1181
2187.96 1151
2188.40 1192
2188.84 1128
2189.29 1154
2189.73 1252
2190.17 1291
2190.61 1238
2191.05 1217
2191.49 1194
2191.94 1281
2192.38 1359
2192.82 1340
2193.26 1353
2193.70 1384
2194.14 1493
2194.59 1437
2195.03 1435
2195.47 1499
2195.91 1526
2196.36 1415
2196.80 1464
2197.24 1446
2197.68 1343
2198.12 1315
2198.57 1281
2199.01 1233
2199.45 1199
2199.89 1172
2200.34 1216
2200.78 1213
2201.22 1153
2201.66 1133
2202.11 1161
2202.55 1259
2202.99 1257
2203.44 1191
2203.88 1208
2204.32 1256
2204.76 1234
2205.21 1200
2205.65 1186
2206.09 1139
2206.54 1193
2206.98 1204
2207.42 1204
2207.87 1275
2208.31 1260
2208.75 1272
2209.20 1308
2209.64 1292
2210.08 1394
2210.53 1452
2210.97 1412
2211.42 1367
2211.86 1329
2212.30 1300
2212.75 1298
2213.19 1270
2213.63 1243
2214.08 1240
2214.52 1193
2214.97 1178
2215.41 1169
2215.85 1231
2216.30 1182
2216.74 1192
2217.19 1222
2217.63 1210
2218.08 1177
2218.52 1166
2218.97 1135
2219.41 1205
2219.85 1110
2220.30 1124
2220.74 1104
2221.19 1174
2221.63 1212
2222.08 1193
2222.52 1144
2222.97 1203
2223.41 1236
2223.86 1214
2224.30 1230
2224.75 1200
2225.19 1204
2225.64 1174
2226.08 1161
2226.53 1158
2226.97 1198
2227.42 1174
2227.86 1216
2228.31 1141
2228.75 1158
2229.20 1153
2229.65 1097
2230.09 1136
2230.54 1203
2230.98 1231
2231.43 1234
2231.87 1201
2232.32 1246
2232.76 1314
2233.21 1245
2233.66 1336
2234.10 1323
2234.55 1303
2234.99 1277
2235.44 1296
2235.89 1256
2236.33 1235
2236.78 1202
2237.23 1163
2237.67 1129
2238.12 1134
2238.56 1091
2239.01 1151
2239.46 1069
2239.90 1100
2240.35 1054
2240.80 1103
2241.24 1090
2241.69 1032
2242.14 1087
2242.58 1060
2243.03 1015
2243.48 1025
2243.93 1019
2244.37 1018
2244.82 1005
2245.27 984
2245.71 1045
2246.16 1018
2246.61 991
2247.05 1105
2247.50 1059
2247.95 1068
2248.40 1057
2248.84 1061
2249.29 1116
2249.74 1018
2250.19 926
2250.63 1045
2251.08 1104
2251.53 1040
2251.98 1036
2252.43 1056
2252.87 1038
2253.32 970
2253.77 1008
2254.22 1083
2254.66 1002
2255.11 1020
2255.56 1050
2256.01 1073
2256.46 1017
2256.91 996
2257.35 1027
2257.80 961
2258.25 998
2258.70 1086
2259.15 940
2259.60 1027
2260.04 985
2260.49 1070
2260.94 1108
2261.39 1082
2261.84 977
2262.29 932
2262.74 976
2263.19 1030
2263.63 1029
2264.08 1053
2264.53 1052
2264.98 1072
2265.43 1084
2265.88 1012
2266.33 1011
2266.78 987
2267.23 964
2267.68 968
2268.13 1090
2268.58 1109
2269.02 1186
2269.47 1222
2269.92 1240
2270.37 1248
2270.82 1324
2271.27 1286
2271.72 1324
2272.17 1315
2272.62 1352
2273.07 1280
2273.52 1255
2273.97 1269
2274.42 1237
2274.87 1212
2275.32 1243
2275.77 1248
2276.22 1272
2276.67 1314
2277.12 1268
2277.57 1254
2278.02 1289
2278.47 1212
2278.92 1176
2279.37 1091
2279.82 1158
2280.27 1069
2280.73 1118
2281.18 1051
2281.63 1024
2282.08 1000
2282.53 992
2282.98 1027
2283.43 1023
2283.88 938
2284.33 1025
2284.78 1089
2285.23 1046
2285.68 993
2286.14 994
2286.59 1022
2287.04 1046
2287.49 1004
2287.94 1091
2288.39 1094
2288.84 1127
2289.30 1218
2289.75 1280
2290.20 1248
2290.65 1244
2291.10 1353
2291.55 1361
2292.00 1346
2292.46 1343
2292.91 1463
2293.36 1436
2293.81 1425
2294.26 1411
2294.72 1438
2295.17 1425
2295.62 1286
2296.07 1276
2296.52 1269
2296.98 1204
2297.43 1208
2297.88 1220
2298.33 1133
2298.79 1148
2299.24 1095
2299.69 1123
2300.14 1083
2300.60 1098
2301.05 1094
2301.50 1088
2301.95 1001
2302.41 935
2302.86 1058
2303.31 1022
2303.76 1013
2304.22 1079
2304.67 1086
2305.12 1076
2305.58 987
2306.03 988
2306.48 1061
2306.94 1098
2307.39 1079
2307.84 1111
2308.30 1117
2308.75 1180
2309.20 1152
2309.66 1156
2310.11 1185
2310.56 1173
2311.02 1193
2311.47 1174
2311.92 1172
2312.38 1207
2312.83 1236
2313.28 1240
2313.74 1175
2314.19 1046
2314.65 1129
2315.10 1189
2315.55 1157
2316.01 1117
2316.46 1138
2316.92 1172
2317.37 1158
2317.83 1146
2318.28 1151
2318.73 1226
2319.19 1226
2319.64 1178
2320.10 1182
2320.55 1209
2321.01 1293
2321.46 1250
2321.92 1166
2322.37 1157
2322.82 1223
2323.28 1321
2323.73 1346
2324.19 1574
2324.64 1750
2325.10 1998
2325.55 1995
2326.01 2127
2326.46 2123
2326.92 2091
2327.37 1961
2327.83 1787
2328.29 1640
2328.74 1532
2329.20 1429
2329.65 1306
2330.11 1287
2330.56 1215
2331.02 1208
2331.47 1132
2331.93 1156
2332.38 1193
2332.84 1118
2333.30 1149
2333.75 1209
2334.21 1144
2334.66 1205
2335.12 1231
2335.58 1158
2336.03 1119
2336.49 1147
2336.94 1161
2337.40 1066
2337.86 1064
2338.31 1096
2338.77 1104
2339.22 1035
2339.68 1093
2340.14 1089
2340.59 1052
2341.05 1066
2341.51 1095
2341.96 1044
2342.42 1025
2342.88 1015
2343.33 1043
2343.79 1058
2344.25 1096
2344.70 1109
2345.16 1130
2345.62 1156
2346.08 1098
2346.53 1122
2346.99 1148
2347.45 1137
2347.90 1168
2348.36 1089
2348.82 1082
2349.28 1132
2349.73 1124
2350.19 1130
2350.65 1086
2351.11 1133
2351.56 1151
2352.02 1054
2352.48 1078
2352.94 1041
2353.39 977
2353.85 975
2354.31 1028
2354.77 984
2355.22 974
2355.68 1073
2356.14 1027
2356.60 1030
2357.06 1031
2357.51 1043
2357.97 994
2358.43 1074
2358.89 990
2359.35 964
2359.81 1055
2360.26 1062
2360.72 979
2361.18 1034
2361.64 1044
2362.10 1103
2362.56 1081
2363.02 1104
2363.47 1029
2363.93 1100
2364.39 1137
2364.85 1130
2365.31 1141
2365.77 1163
2366.23 1169
2366.69 1125
2367.15 1125
2367.60 1156
2368.06 1113
2368.52 1082
2368.98 1035
2369.44 1105
2369.90 1083
2370.36 1050
2370.82 1088
2371.28 997
2371.74 1063
2372.20 1049
2372.66 1049
2373.12 1030
2373.58 1014
2374.04 1079
2374.50 1132
2374.96 1075
2375.42 1056
2375.88 1048
2376.34 1040
2376.80 1047
2377.26 1009
2377.72 1036
2378.18 1056
2378.64 998
2379.10 976
2379.56 1027
2380.02 1032
2380.48 1010
2380.94 952
2381.40 1018
2381.86 991
2382.32 973
2382.78 927
2383.24 1013
2383.70 1008
2384.16 951
2384.62 988
2385.08 983
2385.54 934
2386.00 973
2386.47 1004
2386.93 990
2387.39 959
2387.85 989
2388.31 956
2388.77 974
2389.23 971
2389.69 992
2390.15 1045
2390.62 988
2391.08 955
2391.54 965
2392.00 957
2392.46 964
2392.92 945
2393.38 1002
2393.85 1041
2394.31 1026
2394.77 960
2395.23 939
2395.69 920
2396.16 945
2396.62 1041
2397.08 1047
2397.54 976
2398.00 1009
2398.47 1015
2398.93 1000
2399.39 999
2399.85 1030
2400.31 1058
2400.78 995
2401.24 972
2401.70 1004
2402.16 984
2402.63 913
2403.09 1007
2403.55 1030
2404.01 978
2404.48 1029
2404.94 990
2405.40 976
2405.86 1034
2406.33 1063
2406.79 1056
2407.25 957
2407.72 976
2408.18 948
2408.64 981
2409.11 1010
2409.57 1004
2410.03 940
2410.49 978
2410.96 930
2411.42 966
2411.88 989
2412.35 942
2412.81 995
2413.28 957
2413.74 909
2414.20 914
2414.67 896
2415.13 985
2415.59 998
2416.06 1031
2416.52 1016
2416.98 989
2417.45 985
2417.91 992
2418.38 1011
2418.84 1032
2419.30 972
2419.77 963
2420.23 935
2420.70 1028
2421.16 1030
2421.63 1015
2422.09 1009
2422.55 1085
2423.02 1002
2423.48 960
2423.95 1078
2424.41 1055
2424.88 1094
2425.34 1047
2425.81 902
2426.27 980
2426.74 1023
2427.20 999
2427.67 971
2428.13 994
2428.60 1011
2429.06 1006
2429.53 995
2429.99 1001
2430.46 979
2430.92 971
2431.39 993
2431.85 943
2432.32 913
2432.78 895
2433.25 908
2433.71 973
2434.18 971
2434.64 944
2435.11 993
2435.58 1001
2436.04 939
2436.51 983
2436.97 930
2437.44 954
2437.90 1010
2438.37 1004
2438.84 984
2439.30 1025
2439.77 1067
2440.23 1027
2440.70 990
2441.17 1022
2441.63 1013
2442.10 1028
2442.57 1083
2443.03 1078
2443.50 1035
2443.96 1010
2444.43 1039
2444.90 1010
2445.36 1020
2445.83 969
2446.30 1035
2446.76 1035
2447.23 1023
2447.70 981
2448.16 1018
2448.63 997
2449.10 1020
2449.57 977
2450.03 1033
2450.50 978
2450.97 944
2451.43 923
2451.90 1010
2452.37 1052
2452.84 952
2453.30 964
2453.77 962
2454.24 1002
2454.71 962
2455.17 1012
2455.64 1001
2456.11 968
2456.58 935
2457.04 1001
2457.51 956
2457.98 927
2458.45 862
2458.91 884
2459.38 913
2459.85 881
2460.32 952
2460.79 979
2461.25 904
2461.72 990
2462.19 972
2462.66 926
2463.13 989
2463.60 1018
2464.06 1023
2464.53 931
2465.00 948
2465.47 1014
2465.94 988
2466.41 941
2466.87 950
2467.34 1022
2467.81 997
2468.28 1000
2468.75 958
2469.22 1002
2469.69 1001
2470.16 934
2470.63 962
2471.09 902
2471.56 861
2472.03 921
2472.50 953
2472.97 958
2473.44 901
2473.91 906
2474.38 916
2474.85 940
2475.32 980
2475.79 899
2476.26 966
2476.73 946
2477.20 942
2477.67 926
2478.14 921
2478.60 953
2479.07 950
2479.54 958
2480.01 939
2480.48 878
2480.95 908
2481.42 875
2481.89 867
2482.36 886
2482.83 844
2483.30 924
2483.77 922
2484.25 929
2484.72 954
2485.19 939
2485.66 957
2486.13 945
2486.60 949
2487.07 951
2487.54 926
2488.01 992
2488.48 1025
2488.95 1030
2489.42 1052
2489.89 1015
2490.36 987
2490.83 1012
2491.30 1048
2491.78 1067
2492.25 983
2492.72 1011
2493.19 1020
2493.66 1056
2494.13 1021
2494.60 1012
2495.07 964
2495.55 1000
2496.02 955
2496.49 924
2496.96 937
2497.43 972
2497.90 958
2498.37 942
2498.85 982
2499.32 947
2499.79 936
2500.26 979
2500.73 972
2501.20 972
2501.68 937
2502.15 923
2502.62 953
2503.09 952
2503.56 978
2504.04 973
2504.51 928
2504.98 959
2505.45 974
2505.93 1002
2506.40 932
2506.87 962
2507.34 1023
2507.82 970
2508.29 1026
2508.76 946
2509.23 1024
2509.71 1034
2510.18 1048
2510.65 1109
2511.12 1251
2511.60 1290
2512.07 1248
2512.54 1289
2513.02 1241
2513.49 1246
2513.96 1248
2514.44 1203
2514.91 1163
2515.38 1193
2515.85 1098
2516.33 1083
2516.80 1037
2517.27 1066
2517.75 1080
2518.22 1095
2518.70 1075
2519.17 1162
2519.64 1062
2520.12 1088
2520.59 1203
2521.06 1182
2521.54 1157
2522.01 1130
2522.49 1094
2522.96 1077
2523.43 1080
2523.91 1058
2524.38 1034
2524.86 1067
2525.33 955
2525.80 1014
2526.28 1026
2526.75 1014
2527.23 969
2527.70 953
2528.18 966
2528.65 940
2529.12 1015
2529.60 1094
2530.07 1019
2530.55 1064
2531.02 1131
2531.50 994
2531.97 1009
2532.45 1045
2532.92 1112
2533.40 1035
2533.87 1031
2534.35 1143
2534.82 1107
2535.30 1112
2535.77 1079
2536.25 1111
2536.72 1195
2537.20 1163
2537.67 1223
2538.15 1175
2538.62 1134
2539.10 1121
2539.57 1103
2540.05 1120
2540.53 1215
2541.00 1202
2541.48 1187
2541.95 1170
2542.43 1262
2542.90 1238
2543.38 1192
2543.86 1151
2544.33 1074
2544.81 1055
2545.28 1199
2545.76 1139
2546.24 1169
2546.71 1154
2547.19 1159
2547.66 1213
2548.14 1140
2548.62 1103
2549.09 1201
2549.57 1147
2550.05 1242
2550.52 1254
2551.00 1183
2551.48 1229
2551.95 1201
2552.43 1214
2552.91 1202
2553.38 1185
2553.86 1103
2554.34 1118
2554.81 1149
2555.29 1060
2555.77 1058
2556.24 1024
2556.72 1100
2557.20 1148
2557.68 1048
2558.15 1059
2558.63 1065
2559.11 1048
2559.58 1053
2560.06 1107
2560.54 1046
2561.02 1036
2561.49 1015
2561.97 1017
2562.45 958
2562.93 953
2563.41 975
2563.88 907
2564.36 898
2564.84 969
2565.32 1010
2565.79 1008
2566.27 959
2566.75 921
2567.23 935
2567.71 976
2568.18 873
2568.66 900
2569.14 968
2569.62 923
2570.10 935
2570.58 869
2571.05 1008
2571.53 1030
2572.01 973
2572.49 956
2572.97 953
2573.45 991
2573.93 1002
2574.40 979
2574.88 1026
2575.36 982
2575.84 903
2576.32 933
2576.80 958
2577.28 941
2577.76 947
2578.24 932
2578.72 934
2579.19 947
2579.67 978
2580.15 934
2580.63 919
2581.11 904
2581.59 945
2582.07 943
2582.55 925
2583.03 888
2583.51 872
2583.99 887
2584.47 943
2584.95 932
2585.43 969
2585.91 938
2586.39 907
2586.87 976
2587.35 955
2587.83 977
2588.31 983
2588.79 993
2589.27 917
2589.75 913
2590.23 950
2590.71 953
2591.19 985
2591.67 973
2592.15 906
2592.63 968
2593.11 998
2593.59 948
2594.07 982
2594.55 965
2595.03 881
2595.51 911
2595.99 888
2596.47 887
2596.96 920
2597.44 951
2597.92 859
2598.40 914
2598.88 910
2599.36 829
2599.84 852
2600.32 912
2600.80 1001
2601.28 834
2601.77 903
2602.25 976
2602.73 944
2603.21 973
2603.69 963
2604.17 986
2604.65 949
2605.14 1053
2605.62 1001
2606.10 1000
2606.58 918
2607.06 926
2607.54 906
2608.03 994
2608.51 938
2608.99 913
2609.47 964
2609.95 1010
2610.44 966
2610.92 989
2611.40 941
2611.88 889
2612.37 921
2612.85 935
2613.33 1008
2613.81 928
2614.29 919
2614.78 956
2615.26 926
2615.74 943
2616.22 1004
2616.71 997
2617.19 996
2617.67 925
2618.16 984
2618.64 960
2619.12 995
2619.60 966
2620.09 912
2620.57 955
2621.05 951
2621.54 983
2622.02 989
2622.50 989
2622.99 891
2623.47 879
2623.95 893
2624.44 965
2624.92 953
2625.40 910
2625.89 903
2626.37 954
2626.85 985
2627.34 929
2627.82 883
2628.30 936
2628.79 930
2629.27 955
2629.76 982
2630.24 957
2630.72 975
2631.21 1061
2631.69 1039
2632.18 940
2632.66 988
2633.14 921
2633.63 875
2634.11 1011
2634.60 975
2635.08 1022
2635.57 977
2636.05 951
2636.53 975
2637.02 1045
2637.50 1018
2637.99 903
2638.47 937
2638.96 991
2639.44 989
2639.93 965
2640.41 967
2640.90 901
2641.38 939
2641.87 886
2642.35 896
2642.84 951
2643.32 934
2643.81 945
2644.29 918
2644.78 925
2645.26 936
2645.75 931
2646.23 1001
2646.72 982
2647.20 925
2647.69 897
2648.18 948
2648.66 942
2649.15 905
2649.63 922
2650.12 869
2650.60 1014
2651.09 969
2651.58 946
2652.06 907
2652.55 963
2653.03 984
2653.52 1003
2654.01 973
2654.49 978
2654.98 957
2655.46 1011
2655.95 987
2656.44 978
2656.92 1011
2657.41 1017
2657.90 988
2658.38 1018
2658.87 1026
2659.36 969
2659.84 941
2660.33 921
2660.82 984
2661.30 963
2661.79 959
2662.28 963
2662.76 882
2663.25 908
2663.74 967
2664.22 981
2664.71 954
2665.20 943
2665.68 915
2666.17 988
2666.66 959
2667.15 952
2667.63 950
2668.12 944
2668.61 928
2669.10 939
2669.58 972
2670.07 912
2670.56 961
2671.05 965
2671.53 1026
2672.02 973
2672.51 914
2673.00 1024
2673.48 1031
2673.97 992
2674.46 993
2674.95 1023
2675.44 950
2675.92 1020
2676.41 958
2676.90 1002
2677.39 948
2677.88 982
2678.37 977
2678.85 900
2679.34 964
2679.83 983
2680.32 949
2680.81 954
2681.30 967
2681.79 877
2682.27 871
2682.76 932
2683.25 977
2683.74 915
2684.23 934
2684.72 854
2685.21 853
2685.70 940
2686.18 921
2686.67 961
2687.16 935
2687.65 938
2688.14 984
2688.63 972
2689.12 948
2689.61 987
2690.10 1034
2690.59 1014
2691.08 944
2691.57 994
2692.06 1003
2692.55 1020
2693.04 1004
2693.53 961
2694.02 1051
2694.51 995
2694.99 942
2695.48 918
2695.97 968
2696.46 949
2696.95 910
2697.44 949
2697.93 912
2698.42 910
2698.92 900
2699.41 995
2699.90 951
2700.39 925
2700.88 963
2701.37 978
2701.86 931
2702.35 918
2702.84 910
2703.33 884
2703.82 948
2704.31 977
2704.80 1035
2705.29 934
2705.78 954
2706.27 1077
2706.76 952
2707.25 935
2707.75 956
2708.24 968
2708.73 940
2709.22 941
2709.71 940
2710.20 971
2710.69 1015
2711.18 978
2711.68 959
2712.17 953
2712.66 973
2713.15 929
2713.64 907
2714.13 863
2714.62 859
2715.12 916
2715.61 963
2716.10 943
2716.59 916
2717.08 990
2717.57 977
2718.07 956
2718.56 1001
2719.05 991
2719.54 970
2720.03 969
2720.53 1017
2721.02 1008
2721.51 1006
2722.00 981
2722.50 1007
2722.99 1035
2723.48 989
2723.97 1000
2724.47 981
2724.96 996
2725.45 999
2725.94 993
2726.44 938
2726.93 934
2727.42 1001
2727.91 941
2728.41 945
2728.90 939
2729.39 987
2729.89 1005
2730.38 962
2730.87 981
2731.37 939
2731.86 979
2732.35 977
2732.84 962
2733.34 947
2733.83 910
2734.32 944
2734.82 1004
2735.31 1003
2735.81 1000
2736.30 1040
2736.79 1098
2737.29 1043
2737.78 1035
2738.27 1053
2738.77 1084
2739.26 1130
2739.75 1060
2740.25 1031
2740.74 946
2741.24 1051
2741.73 1057
2742.22 991
2742.72 947
2743.21 1038
2743.71 1018
2744.20 1017
2744.70 920
2745.19 1025
2745.68 1002
2746.18 972
2746.67 1016
2747.17 990
2747.66 1025
2748.16 1149
2748.65 1143
2749.15 1121
2749.64 1106
2750.14 1092
2750.63 1072
2751.13 1037
2751.62 1074
2752.12 1064
2752.61 1055
2753.11 1035
2753.60 957
2754.10 996
2754.59 1018
2755.09 952
2755.58 1025
2756.08 982
2756.57 1052
2757.07 1066
2757.56 1021
2758.06 1043
2758.56 929
2759.05 945
2759.55 975
2760.04 950
2760.54 960
2761.03 934
2761.53 998
2762.03 992
2762.52 988
2763.02 999
2763.51 960
2764.01 953
2764.51 977
2765.00 903
2765.50 953
2765.99 909
2766.49 950
2766.99 908
2767.48 867
2767.98 916
2768.48 936
2768.97 913
2769.47 981
2769.97 931
2770.46 892
2770.96 879
2771.46 939
2771.95 923
2772.45 925
2772.95 962
2773.44 963
2773.94 964
2774.44 988
2774.93 961
2775.43 917
2775.93 939
2776.43 948
2776.92 985
2777.42 926
2777.92 864
2778.41 974
2778.91 1010
2779.41 1025
2779.91 1049
2780.40 920
2780.90 942
2781.40 948
2781.90 929
2782.39 901
2782.89 938
2783.39 990
2783.89 957
2784.39 916
2784.88 852
2785.38 875
2785.88 927
2786.38 926
2786.88 875
2787.37 890
2787.87 945
2788.37 981
2788.87 968
2789.37 906
2789.87 873
2790.36 856
2790.86 884
2791.36 916
2791.86 857
2792.36 893
2792.86 869
2793.36 945
2793.85 903
2794.35 960
2794.85 925
2795.35 877
2795.85 903
2796.35 981
2796.85 972
2797.35 984
2797.85 991
2798.34 949
2798.84 932
2799.34 946
2799.84 949
2800.34 977
2800.84 952
2801.34 884
2801.84 924
2802.34 911
2802.84 878
2803.34 910
2803.84 877
2804.34 866
2804.84 918
2805.34 856
2805.84 901
2806.34 872
2806.84 918
2807.34 875
2807.84 828
2808.34 961
2808.84 939
2809.34 957
2809.84 920
2810.34 1015
2810.84 1006
2811.34 1102
2811.84 1050
2812.34 1042
2812.84 1023
2813.34 1034
2813.84 966
2814.34 961
2814.84 929
2815.34 952
2815.84 937
2816.34 939
2816.84 903
2817.34 996
2817.85 983
2818.35 935
2818.85 917
2819.35 884
2819.85 896
2820.35 1010
2820.85 886
2821.35 854
2821.85 906
2822.35 947
2822.86 911
2823.36 936
2823.86 1008
2824.36 944
2824.86 902
2825.36 916
2825.87 903
2826.37 939
2826.87 888
2827.37 883
2827.87 885
2828.37 905
2828.88 962
2829.38 947
2829.88 871
2830.38 895
2830.88 850
2831.39 835
2831.89 911
2832.39 951
2832.89 859
2833.39 845
2833.90 875
2834.40 884
2834.90 840
2835.40 908
2835.91 955
2836.41 987
2836.91 928
2837.41 925
2837.92 981
2838.42 936
2838.92 937
2839.42 889
2839.93 975
2840.43 966
2840.93 859
2841.44 811
2841.94 915
2842.44 906
2842.95 910
2843.45 955
2843.95 882
2844.45 915
2844.96 965
2845.46 890
2845.96 894
2846.47 943
2846.97 1019
2847.48 1089
2847.98 1113
2848.48 1033
2848.99 1134
2849.49 1132
2849.99 1060
2850.50 1146
2851.00 1075
2851.50 1096
2852.01 1112
2852.51 1037
2853.02 1040
2853.52 926
2854.02 964
2854.53 971
2855.03 968
2855.54 942
2856.04 1036
2856.55 947
2857.05 927
2857.55 945
2858.06 899
2858.56 897
2859.07 908
2859.57 939
2860.08 955
2860.58 853
2861.09 888
2861.59 1025
2862.10 1032
2862.60 979
2863.11 973
2863.61 966
2864.12 912
2864.62 880
2865.13 1000
2865.63 964
2866.14 959
2866.64 968
2867.15 992
2867.65 937
2868.16 982
2868.66 983
2869.17 927
2869.67 950
2870.18 943
2870.68 954
2871.19 991
2871.69 1035
2872.20 1023
2872.71 1023
2873.21 950
2873.72 1041
2874.22 1079
2874.73 1024
2875.24 988
2875.74 1020
2876.25 1004
2876.75 1051
2877.26 1038
2877.77 970
2878.27 1038
2878.78 1031
2879.28 930
2879.79 973
2880.30 1007
2880.80 974
2881.31 981
2881.82 916
2882.32 1063
2882.83 1034
2883.34 1108
2883.84 1133
2884.35 1088
2884.86 1174
2885.36 1332
2885.87 1332
2886.38 1440
2886.88 1416
2887.39 1533
2887.90 1563
2888.41 1485
2888.91 1476
2889.42 1526
2889.93 1612
2890.43 1564
2890.94 1529
2891.45 1347
2891.96 1387
2892.46 1345
2892.97 1315
2893.48 1238
2893.99 1290
2894.49 1293
2895.00 1393
2895.51 1495
2896.02 1622
2896.53 1694
2897.03 1707
2897.54 1625
2898.05 1493
2898.56 1527
2899.07 1514
2899.57 1370
2900.08 1279
2900.59 1272
2901.10 1244
2901.61 1265
2902.11 1188
2902.62 1266
2903.13 1272
2903.64 1204
2904.15 1189
2904.66 1196
2905.16 1264
2905.67 1185
2906.18 1234
2906.69 1185
2907.20 1190
2907.71 1253
2908.22 1178
2908.73 1188
2909.24 1168
2909.74 1107
2910.25 1152
2910.76 1135
2911.27 1083
2911.78 1074
2912.29 1074
2912.80 1094
2913.31 1099
2913.82 1082
2914.33 1053
2914.84 1061
2915.35 1087
2915.86 1105
2916.36 1128
2916.87 1090
2917.38 1094
2917.89 1177
2918.40 1129
2918.91 1122
2919.42 1139
2919.93 1107
2920.44 1055
2920.95 1082
2921.46 1143
2921.97 1049
2922.48 1112
2922.99 1095
2923.50 1048
2924.01 1084
2924.52 1031
2925.03 1039
2925.54 1107
2926.05 1123
2926.57 1104
2927.08 1104
2927.59 1136
2928.10 1157
2928.61 1058
2929.12 1131
2929.63 1049
2930.14 1023
2930.65 945
2931.16 1001
2931.67 1070
2932.18 1023
2932.69 1044
2933.20 1054
2933.72 1091
2934.23 1031
2934.74 979
2935.25 1042
2935.76 1048
2936.27 1075
2936.78 1106
2937.29 1100
2937.81 1167
2938.32 1126
2938.83 1120
2939.34 1108
2939.85 1099
2940.36 1172
2940.88 1143
2941.39 1128
2941.90 1055
2942.41 1134
2942.92 1137
2943.43 1062
2943.95 1050
2944.46 1140
2944.97 1032
2945.48 1081
2945.99 1033
2946.51 998
2947.02 1057
2947.53 967
2948.04 1004
2948.56 995
2949.07 976
2949.58 996
2950.09 990
2950.61 1003
2951.12 1020
2951.63 970
2952.14 999
2952.66 967
2953.17 1039
2953.68 1012
2954.19 970
2954.71 1033
2955.22 1020
2955.73 1045
2956.25 1044
2956.76 1031
2957.27 1019
2957.79 1070
2958.30 1077
2958.81 1146
2959.33 1081
2959.84 1074
2960.35 1153
2960.87 1072
2961.38 1071
2961.89 1156
2962.41 1104
2962.92 1117
2963.43 1121
2963.95 1100
2964.46 1113
2964.97 1111
2965.49 1082
2966.00 1130
2966.52 1141
2967.03 1162
2967.54 1119
2968.06 1206
2968.57 1125
2969.09 1117
2969.60 1154
2970.12 1177
2970.63 1150
2971.14 1069
2971.66 1141
2972.17 1176
2972.69 1218
2973.20 1151
2973.72 1185
2974.23 1186
2974.75 1127
2975.26 1198
2975.77 1204
2976.29 1188
2976.80 1205
2977.32 1196
2977.83 1157
2978.35 1132
2978.86 1219
2979.38 1274
2979.89 1269
2980.41 1303
2980.92 1261
2981.44 1401
2981.95 1375
2982.47 1360
2982.99 1409
2983.50 1476
2984.02 1442
2984.53 1435
2985.05 1381
2985.56 1419
2986.08 1439
2986.59 1454
2987.11 1553
2987.63 1571
2988.14 1577
2988.66 1610
2989.17 1524
2989.69 1607
2990.20 1682
2990.72 1727
2991.24 1635
2991.75 1544
2992.27 1511
2992.79 1558
2993.30 1548
2993.82 1549
2994.33 1596
2994.85 1678
2995.37 1745
2995.88 1782
2996.40 1666
2996.92 1787
2997.43 1949
2997.95 1953
2998.47 2029
2998.98 2083
2999.50 2099
3000.02 2176
3000.53 2226
3001.05 2344
3001.57 2482
3002.08 2733
3002.60 3091
3003.12 3634
3003.64 4437
3004.15 5232
3004.67 5937
3005.19 6297
3005.70 6811
3006.22 6822
3006.74 6676
3007.26 6318
3007.77 5868
3008.29 4923
3008.81 4291
3009.33 3757
3009.84 3251
3010.36 2806
3010.88 2486
3011.40 2194
3011.92 2143
3012.43 1998
3012.95 1964
3013.47 1870
3013.99 1889
3014.50 1871
3015.02 1752
3015.54 1744
3016.06 1769
3016.58 1673
3017.10 1698
3017.61 1626
3018.13 1624
3018.65 1625
3019.17 1593
3019.69 1556
3020.21 1562
3020.73 1596
3021.24 1559
3021.76 1613
3022.28 1667
3022.80 1700
3023.32 1760
3023.84 1737
3024.36 1786
3024.88 1837
3025.39 1812
3025.91 1768
3026.43 1690
3026.95 1715
3027.47 1639
3027.99 1679
3028.51 1613
3029.03 1526
3029.55 1441
3030.07 1421
3030.59 1486
3031.11 1448
3031.63 1449
3032.15 1376
3032.66 1391
3033.18 1411
3033.70 1392
3034.22 1461
3034.74 1436
3035.26 1421
3035.78 1452
3036.30 1445
3036.82 1472
3037.34 1417
3037.86 1447
3038.38 1405
3038.90 1424
3039.42 1383
3039.94 1352
3040.46 1363
3040.98 1346
3041.51 1404
3042.03 1467
3042.55 1394
3043.07 1354
3043.59 1367
3044.11 1354
3044.63 1415
3045.15 1386
3045.67 1371
3046.19 1424
3046.71 1371
3047.23 1379
3047.75 1364
3048.27 1307
3048.79 1330
3049.32 1340
3049.84 1325
3050.36 1291
3050.88 1339
3051.40 1299
3051.92 1339
3052.44 1375
3052.96 1388
3053.49 1254
3054.01 1338
3054.53 1309
3055.05 1351
3055.57 1413
3056.09 1432
3056.62 1481
3057.14 1463
3057.66 1374
3058.18 1370
3058.70 1382
3059.22 1501
3059.75 1451
3060.27 1455
3060.79 1467
3061.31 1415
3061.83 1512
3062.36 1464
3062.88 1573
3063.40 1489
3063.92 1503
3064.45 1579
3064.97 1616
3065.49 1638
3066.01 1759
3066.54 1784
3067.06 1837
3067.58 2010
3068.10 1925
3068.63 1962
3069.15 1988
3069.67 2043
3070.19 2017
3070.72 2007
3071.24 1878
3071.76 1817
3072.29 1800
3072.81 1795
3073.33 1668
3073.85 1700
3074.38 1627
3074.90 1587
3075.42 1693
3075.95 1758
3076.47 1732
3076.99 1714
3077.52 1767
3078.04 1808
3078.57 1882
3079.09 1911
3079.61 1999
3080.14 2080
3080.66 2168
3081.18 2083
3081.71 2131
3082.23 2267
3082.76 2191
3083.28 2311
3083.80 2325
3084.33 2285
3084.85 2205
3085.38 2148
3085.90 2156
3086.42 2277
3086.95 2373
3087.47 2352
3088.00 2472
3088.52 2761
3089.05 3170
3089.57 3692
3090.09 4026
3090.62 4349
3091.14 4708
3091.67 4609
3092.19 4415
3092.72 4181
3093.24 3778
3093.77 3581
3094.29 3227
3094.82 3084
3095.34 2991
3095.87 3001
3096.39 3080
3096.92 3149
3097.44 3067
3097.97 3101
3098.49 3141
3099.02 3154
3099.54 3244
3100.07 3427
3100.59 3779
3101.12 4561
3101.64 5568
3102.17 6857
3102.70 8326
3103.22 9488
3103.75 10465
3104.27 10578
3104.80 10570
3105.32 10029
3105.85 8808
3106.38 7770
3106.90 6719
3107.43 5591
3107.95 4592
3108.48 3838
3109.01 3503
3109.53 3189
3110.06 2916
3110.58 2711
3111.11 2785
3111.64 2790
3112.16 2693
3112.69 2522
3113.22 2405
3113.74 2383
3114.27 2243
3114.80 2250
3115.32 2210
3115.85 2148
3116.38 1965
3116.90 1978
3117.43 1878
3117.96 1833
3118.48 1857
3119.01 1825
3119.54 1935
3120.06 1949
3120.59 1942
3121.12 2200
3121.65 2208
3122.17 2273
3122.70 2403
3123.23 2374
3123.76 2311
3124.28 2379
3124.81 2270
3125.34 2148
3125.87 2045
3126.39 1898
3126.92 1779
3127.45 1700
3127.98 1678
3128.50 1692
3129.03 1731
3129.56 1710
3130.09 1640
3130.62 1619
3131.14 1652
3131.67 1612
3132.20 1561
3132.73 1550
3133.26 1503
3133.78 1557
3134.31 1578
3134.84 1577
3135.37 1599
3135.90 1506
3136.43 1502
3136.95 1575
3137.48 1458
3138.01 1481
3138.54 1404
3139.07 1502
3139.60 1468
3140.13 1435
3140.65 1418
3141.18 1391
3141.71 1468
3142.24 1512
3142.77 1500
3143.30 1488
3143.83 1517
3144.36 1474
3144.89 1412
3145.42 1383
3145.94 1355
3146.47 1376
3147.00 1470
3147.53 1398
3148.06 1348
3148.59 1353
3149.12 1367
3149.65 1331
3150.18 1446
3150.71 1457
3151.24 1417
3151.77 1429
3152.30 1450
3152.83 1452
3153.36 1426
3153.89 1459
3154.42 1518
3154.95 1439
3155.48 1444
3156.01 1416
3156.54 1377
3157.07 1392
3157.60 1334
3158.13 1376
3158.66 1369
3159.19 1386
3159.72 1363
3160.25 1439
3160.78 1413
3161.31 1307
3161.84 1361
3162.37 1371
3162.90 1349
3163.43 1413
3163.97 1397
3164.50 1327
3165.03 1344
3165.56 1313
3166.09 1351
3166.62 1303
3167.15 1268
3167.68 1309
3168.21 1224
3168.74 1206
3169.28 1218
3169.81 1199
3170.34 1173
3170.87 1236
3171.40 1247
3171.93 1210
3172.46 1309
3172.99 1216
3173.53 1218
3174.06 1303
3174.59 1258
3175.12 1287
3175.65 1362
3176.18 1420
3176.72 1419
3177.25 1448
3177.78 1329
3178.31 1314
3178.84 1301
3179.38 1312
3179.91 1243
3180.44 1247
3180.97 1158
3181.50 1105
3182.04 1181
3182.57 1174
3183.10 1149
3183.63 1224
3184.17 1328
3184.70 1272
3185.23 1230
3185.76 1188
3186.30 1118
3186.83 1150
3187.36 1251
3187.89 1217
3188.43 1273
3188.96 1272
3189.49 1256
3190.03 1301
3190.56 1345
3191.09 1247
3191.63 1251
3192.16 1279
3192.69 1238
3193.22 1238
3193.76 1191
3194.29 1205
3194.82 1242
3195.36 1271
3195.89 1208
3196.43 1257
3196.96 1214
3197.49 1224
3198.03 1230
3198.56 1268
3199.09 1252
3199.63 1262
3200.16 1272
3200.69 1200
3201.23 1231
3201.76 1307
3202.30 1264
3202.83 1209
3203.36 1223
3203.90 1233
3204.43 1329
3204.97 1275
3205.50 1254
3206.04 1295
3206.57 1314
3207.10 1412
3207.64 1458
3208.17 1468
3208.71 1657
3209.24 1682
3209.78 1777
3210.31 1929
3210.85 2028
3211.38 2044
3211.91 2117
3212.45 2130
3212.98 2030
3213.52 2017
3214.05 1978
3214.59 1956
3215.12 1856
3215.66 1735
3216.19 1625
3216.73 1464
3217.26 1429
3217.80 1366
3218.34 1411
3218.87 1371
3219.41 1362
3219.94 1303
3220.48 1291
3221.01 1253
3221.55 1378
3222.08 1416
3222.62 1455
3223.15 1497
3223.69 1521
3224.23 1548
3224.76 1534
3225.30 1539
3225.83 1651
3226.37 1778
3226.91 1615
3227.44 1610
3227.98 1591
3228.51 1631
3229.05 1538
3229.59 1556
3230.12 1523
3230.66 1530
3231.20 1583
3231.73 1617
3232.27 1672
3232.81 1640
3233.34 1669
3233.88 1764
3234.41 1731
3234.95 1693
3235.49 1727
3236.02 1845
3236.56 1897
3237.10 1968
3237.64 2064
3238.17 2183
3238.71 2149
3239.25 2053
3239.78 2032
3240.32 2008
3240.86 1965
3241.39 1978
3241.93 2001
3242.47 1902
3243.01 1883
3243.54 1975
3244.08 2030
3244.62 2022
3245.16 2039
3245.69 2017
3246.23 2178
3246.77 2221
3247.31 2190
3247.84 2237
3248.38 2356
3248.92 2374
3249.46 2389
3250.00 2593
3250.53 2872
3251.07 3373
3251.61 4050
3252.15 4987
3252.69 5679
3253.22 6351
3253.76 7055
3254.30 7250
3254.84 6955
3255.38 6588
3255.92 6017
3256.45 5331
3256.99 4656
3257.53 4070
3258.07 3727
3258.61 3271
3259.15 2978
3259.69 2748
3260.23 2887
3260.76 3215
3261.30 3306
3261.84 3452
3262.38 3676
3262.92 3888
3263.46 4045
3264.00 4183
3264.54 4051
3265.08 3889
3265.62 3957
3266.15 4154
3266.69 4200
3267.23 4300
3267.77 4384
3268.31 4271
3268.85 3965
3269.39 3756
3269.93 3660
3270.47 3355
3271.01 3178
3271.55 3033
3272.09 2849
3272.63 2808
3273.17 2751
3273.71 2699
3274.25 2566
3274.79 2411
3275.33 2309
3275.87 2361
3276.41 2365
3276.95 2347
3277.49 2253
3278.03 2241
3278.57 2289
3279.11 2276
3279.65 2280
3280.19 2280
3280.73 2406
3281.27 2384
3281.81 2344
3282.35 2340
3282.89 2307
3283.43 2296
3283.97 2347
3284.52 2229
3285.06 2178
3285.60 2358
3286.14 2379
3286.68 2340
3287.22 2413
3287.76 2315
3288.30 2386
3288.84 2464
3289.38 2591
3289.93 2469
3290.47 2570
3291.01 2517
3291.55 2594
3292.09 2836
3292.63 2953
3293.17 3120
3293.72 3199
3294.26 3646
3294.80 3929
3295.34 4216
3295.88 4692
3296.42 4857
3296.97 5059
3297.51 5328
3298.05 4790
3298.59 4646
3299.13 4436
3299.68 3967
3300.22 3543
3300.76 3301
3301.30 3179
3301.84 3019
3302.39 2829
3302.93 2738
3303.47 2757
3304.01 2641
3304.56 2708
3305.10 2747
3305.64 2581
3306.18 2654
3306.73 2630
3307.27 2710
3307.81 2740
3308.35 2898
3308.90 3028
3309.44 3043
3309.98 3087
3310.52 3160
3311.07 3188
3311.61 3143
3312.15 3207
3312.70 3179
3313.24 2965
3313.78 3028
3314.33 3105
3314.87 3210
3315.41 3350
3315.96 3375
3316.50 3644
3317.04 3799
3317.59 4047
3318.13 4434
3318.67 4909
3319.22 4927
3319.76 5267
3320.30 5221
3320.85 5266
3321.39 5185
3321.94 4889
3322.48 4469
3323.02 4265
3323.57 4095
3324.11 3754
3324.66 3598
3325.20 3419
3325.74 3358
3326.29 3357
3326.83 3259
3327.38 3164
3327.92 3007
3328.47 3052
3329.01 3099
3329.55 3131
3330.10 3142
3330.64 3183
3331.19 3365
3331.73 3713
3332.28 4420
3332.82 5470
3333.37 7098
3333.91 9262
3334.46 11647
3335.00 14212
3335.55 16404
3336.09 18006
3336.64 18985
3337.18 18971
3337.73 18834
3338.27 17581
3338.82 15962
3339.36 14240
3339.91 12383
3340.45 10705
3341.00 8987
3341.54 7483
3342.09 6252
3342.63 5133
3343.18 4425
3343.73 3928
3344.27 3447
3344.82 3162
3345.36 2997
3345.91 2872
3346.45 2782
3347.00 2774
3347.55 2638
3348.09 2612
3348.64 2601
3349.18 2768
3349.73 2722
3350.28 2797
3350.82 2772
3351.37 2846
3351.92 2878
3352.46 2921
3353.01 2855
3353.55 2647
3354.10 2597
3354.65 2573
3355.19 2600
3355.74 2555
3356.29 2458
3356.83 2389
3357.38 2406
3357.93 2408
3358.47 2408
3359.02 2334
3359.57 2426
3360.12 2353
3360.66 2376
3361.21 2294
3361.76 2384
3362.30 2385
3362.85 2394
3363.40 2441
3363.95 2536
3364.49 2540
3365.04 2607
3365.59 2515
3366.14 2600
3366.68 2532
3367.23 2638
3367.78 2535
3368.33 2372
3368.87 2433
3369.42 2285
3369.97 2351
3370.52 2413
3371.06 2485
3371.61 2635
3372.16 2888
3372.71 3138
3373.26 3369
3373.80 3581
3374.35 3622
3374.90 3647
3375.45 3723
3376.00 3597
3376.54 3452
3377.09 3188
3377.64 2940
3378.19 2815
3378.74 2565
3379.29 2494
3379.84 2426
3380.38 2337
3380.93 2221
3381.48 2189
3382.03 2070
3382.58 2119
3383.13 2037
3383.68 2053
3384.23 2057
3384.77 1962
3385.32 1953
3385.87 1890
3386.42 1860
3386.97 1770
3387.52 1786
3388.07 1778
3388.62 1834
3389.17 1745
3389.72 1739
3390.27 1809
3390.82 1836
3391.37 1747
3391.92 1804
3392.46 1858
3393.01 1810
3393.56 1775
3394.11 1767
3394.66 1799
3395.21 1822
3395.76 1861
3396.31 1903
3396.86 1904
3397.41 1813
3397.96 1787
3398.51 1871
3399.06 1831
3399.61 1902
3400.16 1871
3400.71 1792
3401.26 1802
3401.81 1817
3402.37 1792
3402.92 1715
3403.47 1665
3404.02 1721
3404.57 1660
3405.12 1628
3405.67 1633
3406.22 1701
3406.77 1591
3407.32 1525
3407.87 1594
3408.42 1641
3408.97 1694
3409.52 1754
3410.08 1781
3410.63 1729
3411.18 1870
3411.73 2060
3412.28 2029
3412.83 2105
3413.38 2229
3413.93 2047
3414.48 1974
3415.04 1985
3415.59 1966
3416.14 1947
3416.69 1976
3417.24 2004
3417.79 2058
3418.35 2037
3418.90 2019
3419.45 2076
3420.00 2073
3420.55 2093
3421.10 1910
3421.66 1888
3422.21 1850
3422.76 1840
3423.31 1719
3423.86 1753
3424.42 1765
3424.97 1932
3425.52 1932
3426.07 1882
3426.63 1797
3427.18 1748
3427.73 1682
3428.28 1582
3428.84 1598
3429.39 1582
3429.94 1497
3430.49 1492
3431.05 1536
3431.60 1489
3432.15 1518
3432.70 1485
3433.26 1409
3433.81 1413
3434.36 1529
3434.92 1473
3435.47 1401
3436.02 1569
3436.58 1589
3437.13 1501
3437.68 1579
3438.24 1678
3438.79 1610
3439.34 1580
3439.90 1677
3440.45 1546
3441.00 1588
3441.56 1678
3442.11 1656
3442.66 1751
3443.22 1801
3443.77 1830
3444.32 1804
3444.88 1738
3445.43 1632
3445.99 1648
3446.54 1615
3447.09 1528
3447.65 1659
3448.20 1583
3448.76 1460
3449.31 1468
3449.86 1461
3450.42 1448
3450.97 1404
3451.53 1418
3452.08 1471
3452.64 1451
3453.19 1421
3453.75 1443
3454.30 1405
3454.85 1343
3455.41 1386
3455.96 1396
3456.52 1421
3457.07 1429
3457.63 1414
3458.18 1429
3458.74 1401
3459.29 1409
3459.85 1432
3460.40 1451
3460.96 1396
3461.51 1363
3462.07 1432
3462.62 1477
3463.18 1497
3463.73 1466
3464.29 1455
3464.85 1538
3465.40 1563
3465.96 1516
3466.51 1509
3467.07 1555
3467.62 1606
3468.18 1594
3468.73 1684
3469.29 1721
3469.85 1755
3470.40 1810
3470.96 1855
3471.51 1974
3472.07 2042
3472.63 2121
3473.18 2109
3473.74 2151
3474.29 2043
3474.85 1923
3475.41 1971
3475.96 1983
3476.52 1907
3477.08 1858
3477.63 1869
3478.19 1886
3478.75 1834
3479.30 2019
3479.86 2087
3480.42 2073
3480.97 2037
3481.53 2004
3482.09 2134
3482.64 2164
3483.20 2341
3483.76 2348
3484.31 2487
3484.87 2463
3485.43 2528
3485.98 2526
3486.54 2483
3487.10 2538
3487.66 2670
3488.21 2794
3488.77 2967
3489.33 3662
3489.89 4365
3490.44 5418
3491.00 7405
3491.56 9486
3492.12 11435
3492.67 12942
3493.23 13791
3493.79 13700
3494.35 13063
3494.90 11624
3495.46 10148
3496.02 8727
3496.58 7155
3497.14 5719
3497.69 4739
3498.25 4213
3498.81 3714
3499.37 3422
3499.93 3279
3500.49 3162
3501.04 3109
3501.60 3185
3502.16 3225
3502.72 3299
3503.28 3560
3503.84 3878
3504.39 4131
3504.95 4238
3505.51 4391
3506.07 4464
3506.63 4548
3507.19 4315
3507.75 4237
3508.31 3976
3508.86 3635
3509.42 3404
3509.98 3242
3510.54 3096
3511.10 3184
3511.66 3091
3512.22 3059
3512.78 2916
3513.34 2684
3513.90 2603
3514.46 2454
3515.02 2326
3515.58 2154
3516.13 2097
3516.69 1960
3517.25 1822
3517.81 1818
3518.37 1854
3518.93 1827
3519.49 1793
3520.05 1785
3520.61 1808
3521.17 1833
3521.73 1751
3522.29 1700
3522.85 1886
3523.41 2052
3523.97 1946
3524.53 1969
3525.09 1926
3525.65 1909
3526.21 1897
3526.77 1971
3527.33 1893
3527.89 1816
3528.46 1822
3529.02 1810
3529.58 1850
3530.14 1648
3530.70 1744
3531.26 1845
3531.82 1915
3532.38 1935
3532.94 1868
3533.50 1782
3534.06 1788
3534.62 1791
3535.18 1714
3535.75 1691
3536.31 1706
3536.87 1697
3537.43 1657
3537.99 1635
3538.55 1580
3539.11 1565
3539.67 1624
3540.24 1607
3540.80 1601
3541.36 1632
3541.92 1613
3542.48 1500
3543.04 1630
3543.61 1604
3544.17 1709
3544.73 1642
3545.29 1611
3545.85 1707
3546.41 1597
3546.98 1586
3547.54 1642
3548.10 1562
3548.66 1514
3549.23 1503
3549.79 1525
3550.35 1426
3550.91 1394
3551.47 1403
3552.04 1414
3552.60 1442
3553.16 1391
3553.72 1341
3554.29 1314
3554.85 1362
3555.41 1301
3555.97 1256
3556.54 1306
3557.10 1331
3557.66 1344
3558.23 1343
3558.79 1387
3559.35 1383
3559.91 1391
3560.48 1321
3561.04 1466
3561.60 1416
3562.17 1393
3562.73 1401
3563.29 1362
3563.86 1442
3564.42 1561
3564.98 1470
3565.55 1512
3566.11 1515
3566.67 1567
3567.24 1506
3567.80 1516
3568.36 1516
3568.93 1442
3569.49 1391
3570.06 1412
3570.62 1330
3571.18 1339
3571.75 1338
3572.31 1285
3572.88 1385
3573.44 1403
3574.00 1428
3574.57 1700
3575.13 1888
3575.70 2167
3576.26 2427
3576.82 2585
3577.39 2751
3577.95 2846
3578.52 3056
3579.08 2952
3579.65 2770
3580.21 2730
3580.78 2662
3581.34 2380
3581.91 2157
3582.47 2030
3583.04 1780
3583.60 1670
3584.17 1588
3584.73 1553
3585.30 1512
3585.86 1447
3586.43 1363
3586.99 1374
3587.56 1282
3588.12 1260
3588.69 1273
3589.25 1265
3589.82 1269
3590.38 1332
3590.95 1258
3591.51 1267
3592.08 1268
3592.64 1199
3593.21 1213
3593.78 1127
3594.34 1183
3594.91 1175
3595.47 1164
3596.04 1150
3596.60 1139
3597.17 1146
3597.74 1148
3598.30 1222
3598.87 1129
3599.43 1244
3600.00 1148
3600.57 1218
3601.13 1194
3601.70 1156
3602.27 1141
3602.83 1153
3603.40 1157
3603.96 1179
3604.53 1169
3605.10 1139
3605.66 1166
3606.23 1150
3606.80 1148
3607.36 1118
3607.93 1106
3608.50 1128
3609.07 1168
3609.63 1134
3610.20 1103
3610.77 1133
3611.33 1136
3611.90 1123
3612.47 1124
3613.03 1078
3613.60 1158
3614.17 1151
3614.74 1162
3615.30 1199
3615.87 1168
3616.44 1197
3617.01 1188
3617.57 1134
3618.14 1211
3618.71 1218
3619.28 1201
3619.84 1164
3620.41 1184
3620.98 1202
3621.55 1240
3622.12 1192
3622.68 1189
3623.25 1178
3623.82 1158
3624.39 1168
3624.96 1207
3625.52 1114
3626.09 1053
3626.66 1015
3627.23 1085
3627.80 1179
3628.37 1050
3628.93 1002
3629.50 1039
3630.07 1031
3630.64 988
3631.21 1051
3631.78 1028
3632.34 1020
3632.91 1053
3633.48 1099
3634.05 1114
3634.62 1132
3635.19 1063
3635.76 1047
3636.33 1119
3636.90 1147
3637.47 1151
3638.03 1132
3638.60 1161
3639.17 1149
3639.74 1126
3640.31 1081
3640.88 1251
3641.45 1216
3642.02 1230
3642.59 1197
3643.16 1212
3643.73 1188
3644.30 1238
3644.87 1190
3645.44 1127
3646.01 1193
3646.58 1176
3647.15 1194
3647.72 1160
3648.29 1205
3648.86 1236
3649.43 1230
3650.00 1210
3650.57 1287
3651.14 1320
3651.71 1472
3652.28 1611
3652.85 1760
3653.42 1784
3653.99 1868
3654.56 1912
3655.13 1787
3655.70 1745
3656.27 1731
3656.84 1604
3657.41 1559
3657.98 1612
3658.55 1511
3659.12 1491
3659.69 1571
3660.27 1564
3660.84 1622
3661.41 1679
3661.98 1586
3662.55 1525
3663.12 1593
3663.69 1653
3664.26 1679
3664.83 1847
3665.41 2075
3665.98 2327
3666.55 2529
3667.12 2714
3667.69 2633
3668.26 2638
3668.83 2511
3669.41 2168
3669.98 1981
3670.55 1765
3671.12 1571
3671.69 1578
3672.26 1489
3672.84 1421
3673.41 1347
3673.98 1442
3674.55 1452
3675.12 1385
3675.70 1421
3676.27 1462
3676.84 1509
3677.41 1411
3677.98 1446
3678.56 1439
3679.13 1430
3679.70 1373
3680.27 1353
3680.85 1340
3681.42 1293
3681.99 1253
3682.56 1259
3683.14 1220
3683.71 1206
3684.28 1233
3684.86 1158
3685.43 1105
3686.00 1087
3686.57 1082
3687.15 1115
3687.72 1158
3688.29 1181
3688.87 1309
3689.44 1269
3690.01 1284
3690.59 1311
3691.16 1304
3691.73 1315
3692.31 1258
3692.88 1281
3693.45 1165
3694.03 1151
3694.60 1220
3695.17 1151
3695.75 1157
3696.32 1088
3696.89 1031
3697.47 1114
3698.04 1076
3698.62 1064
3699.19 1134
3699.76 1095
3700.34 1090
3700.91 1127
3701.49 1221
3702.06 1164
3702.63 1090
3703.21 1156
3703.78 1203
3704.36 1153
3704.93 1131
3705.51 1097
3706.08 1100
3706.65 1176
3707.23 1194
3707.80 1198
3708.38 1195
3708.95 1280
3709.53 1181
3710.10 1162
3710.68 1205
3711.25 1211
3711.83 1180
3712.40 1131
3712.98 1146
3713.55 1143
3714.13 1111
3714.70 1074
3715.28 1157
3715.85 1115
3716.43 1095
3717.00 1133
3717.58 1118
3718.15 1065
3718.73 1008
3719.30 1002
3719.88 1013
3720.46 1021
3721.03 1042
3721.61 992
3722.18 989
3722.76 1042
3723.33 1020
3723.91 997
3724.49 1039
3725.06 1071
3725.64 1014
3726.21 946
3726.79 1117
3727.37 1095
3727.94 990
3728.52 1047
3729.09 1129
3729.67 1044
3730.25 1011
3730.82 1033
3731.40 1024
3731.98 1029
3732.55 1028
3733.13 1038
3733.71 1124
3734.28 1175
3734.86 1127
3735.44 1094
3736.01 1098
3736.59 1053
3737.17 1037
3737.74 1050
3738.32 1054
3738.90 1010
3739.47 1048
3740.05 1124
3740.63 1034
3741.20 915
3741.78 1008
3742.36 1058
3742.94 1049
3743.51 1007
3744.09 1022
3744.67 995
3745.25 979
3745.82 1016
3746.40 1039
3746.98 937
3747.56 1004
3748.13 1046
3748.71 1039
3749.29 1032
3749.87 999
3750.45 1007
3751.02 1033
3751.60 1006
3752.18 1008
3752.76 1015
3753.34 1038
3753.91 1035
3754.49 940
3755.07 1002
3755.65 978
3756.23 1051
3756.80 1041
3757.38 1068
3757.96 1075
3758.54 1068
3759.12 1213
3759.70 1144
3760.28 1118
3760.85 1198
3761.43 1127
3762.01 1130
3762.59 1140
3763.17 1141
3763.75 1204
3764.33 1118
3764.91 1145
3765.49 1120
3766.06 1115
3766.64 1164
3767.22 1169
3767.80 1189
3768.38 1160
3768.96 1151
3769.54 1132
3770.12 1104
3770.70 1247
3771.28 1278
3771.86 1211
3772.44 1220
3773.02 1237
3773.60 1254
3774.18 1251
3774.76 1244
3775.34 1192
3775.92 1169
3776.50 1191
3777.08 1221
3777.66 1221
3778.24 1171
3778.82 1162
3779.40 1195
3779.98 1238
3780.56 1213
3781.14 1272
3781.72 1232
3782.30 1174
3782.88 1192
3783.46 1159
3784.04 1190
3784.62 1085
3785.20 1163
3785.78 1174
3786.36 1236
3786.94 1244
3787.52 1201
3788.10 1273
3788.68 1298
3789.26 1272
3789.84 1189
3790.43 1254
3791.01 1291
3791.59 1337
3792.17 1340
3792.75 1294
3793.33 1382
3793.91 1368
3794.49 1369
3795.07 1399
3795.66 1468
3796.24 1331
3796.82 1379
3797.40 1421
3797.98 1430
3798.56 1448
3799.15 1473
3799.73 1613
3800.31 1664
3800.89 1714
3801.47 1894
3802.05 1927
3802.64 1946
3803.22 1999
3803.80 1940
3804.38 1979
3804.96 1954
3805.55 1956
3806.13 1944
3806.71 1978
3807.29 2109
3807.87 2145
3808.46 2347
3809.04 2514
3809.62 2578
3810.20 2789
3810.79 2868
3811.37 2662
3811.95 2495
3812.53 2462
3813.12 2391
3813.70 2299
3814.28 2466
3814.87 2691
3815.45 2695
3816.03 2806
3816.61 2885
3817.20 3023
3817.78 2813
3818.36 2602
3818.95 2411
3819.53 2196
3820.11 2034
3820.70 2026
3821.28 2085
3821.86 2115
3822.45 2137
3823.03 2085
3823.61 2109
3824.20 2205
3824.78 2150
3825.36 2021
3825.95 1974
3826.53 1827
3827.11 1742
3827.70 1597
3828.28 1603
3828.87 1591
3829.45 1529
3830.03 1488
3830.62 1529
3831.20 1604
3831.79 1608
3832.37 1607
3832.95 1599
3833.54 1685
3834.12 1552
3834.71 1507
3835.29 1619
3835.88 1473
3836.46 1467
3837.05 1359
3837.63 1402
3838.21 1386
3838.80 1326
3839.38 1285
3839.97 1311
3840.55 1408
3841.14 1314
3841.72 1336
3842.31 1316
3842.89 1356
3843.48 1320
3844.06 1251
3844.65 1304
3845.23 1252
3845.82 1240
3846.40 1251
3846.99 1231
3847.57 1240
3848.16 1329
3848.74 1280
3849.33 1290
3849.92 1287
3850.50 1254
3851.09 1245
3851.67 1224
3852.26 1157
3852.84 1220
3853.43 1280
3854.02 1243
3854.60 1248
3855.19 1283
3855.77 1252
3856.36 1254
3856.94 1213
3857.53 1157
3858.12 1147
3858.70 1171
3859.29 1140
3859.88 1186
3860.46 1123
3861.05 1063
3861.63 1113
3862.22 1154
3862.81 1154
3863.39 1124
3863.98 1164
3864.57 1215
3865.15 1222
3865.74 1086
3866.33 1126
3866.91 1148
3867.50 1171
3868.09 1104
3868.67 1092
3869.26 1102
3869.85 1084
3870.44 1090
3871.02 1006
3871.61 1107
3872.20 1082
3872.78 1004
3873.37 1035
3873.96 1039
3874.55 1047
3875.13 1032
3875.72 1124
3876.31 1123
3876.90 1057
3877.48 1043
3878.07 1068
3878.66 1047
3879.25 1061
3879.83 1029
3880.42 1036
3881.01 1007
3881.60 1049
3882.19 971
3882.77 989
3883.36 1036
3883.95 1034
3884.54 1086
3885.13 1008
3885.71 983
3886.30 997
3886.89 1068
3887.48 1121
3888.07 1054
3888.66 1067
3889.24 1077
3889.83 1103
3890.42 1113
3891.01 1135
3891.60 1132
3892.19 1172
3892.78 1144
3893.36 1136
3893.95 1173
3894.54 1057
3895.13 1112
3895.72 1164
3896.31 1101
3896.90 1069
3897.49 1043
3898.08 1051
3898.67 1123
3899.26 1056
3899.84 1031
3900.43 1019
3901.02 985
3901.61 1053
3902.20 1055
3902.79 1091
3903.38 1061
3903.97 1017
3904.56 1055
3905.15 1005
3905.74 1102
3906.33 1233
3906.92 1245
3907.51 1291
3908.10 1254
3908.69 1203
3909.28 1224
3909.87 1292
3910.46 1231
3911.05 1274
3911.64 1184
3912.23 1153
3912.82 1146
3913.41 1102
3914.00 1117
3914.59 1125
3915.18 1159
3915.77 1169
3916.36 1143
3916.95 1187
3917.54 1091
3918.13 1160
3918.72 1165
3919.32 1157
3919.91 1113
3920.50 1100
3921.09 1085
3921.68 1149
3922.27 1157
3922.86 1084
3923.45 981
3924.04 987
3924.63 997
3925.23 996
3925.82 985
3926.41 1044
3927.00 1069
3927.59 987
3928.18 1007
3928.77 998
3929.36 977
3929.96 971
3930.55 1012
3931.14 993
3931.73 1032
3932.32 1021
3932.91 907
3933.51 903
3934.10 892
3934.69 910
3935.28 950
3935.87 982
3936.47 969
3937.06 940
3937.65 962
3938.24 1049
3938.83 1105
3939.43 1073
3940.02 1049
3940.61 1126
3941.20 1031
3941.80 1026
3942.39 1084
3942.98 1053
3943.57 1045
3944.17 1131
3944.76 1123
3945.35 1131
3945.94 1097
3946.54 1066
3947.13 1072
3947.72 1112
3948.32 1094
3948.91 1037
3949.50 995
3950.10 990
3950.69 1048
3951.28 1022
3951.87 1053
3952.47 1043
3953.06 1066
3953.65 1040
3954.25 1079
3954.84 1139
3955.43 1126
3956.03 1166
3956.62 1139
3957.22 1143
3957.81 1258
3958.40 1222
3959.00 1173
3959.59 1211
3960.18 1296
3960.78 1286
3961.37 1198
3961.97 1212
3962.56 1203
3963.15 1181
3963.75 1265
3964.34 1299
3964.94 1271
3965.53 1279
3966.12 1362
3966.72 1575
3967.31 1616
3967.91 1738
3968.50 1864
3969.10 1967
3969.69 1924
3970.29 1906
3970.88 1759
3971.47 1616
3972.07 1505
3972.66 1507
3973.26 1394
3973.85 1357
3974.45 1373
3975.04 1433
3975.64 1552
3976.23 1614
3976.83 1787
3977.42 2011
3978.02 1951
3978.61 2005
3979.21 1913
3979.80 1860
3980.40 1755
3981.00 1672
3981.59 1671
3982.19 1530
3982.78 1562
3983.38 1537
3983.97 1538
3984.57 1571
3985.16 1501
3985.76 1451
3986.36 1359
3986.95 1398
3987.55 1407
3988.14 1413
3988.74 1447
3989.34 1441
3989.93 1312
3990.53 1306
3991.12 1312
3991.72 1359
3992.32 1277
3992.91 1367
3993.51 1370
3994.10 1356
3994.70 1334
3995.30 1263
3995.89 1280
3996.49 1358
3997.09 1370
3997.68 1365
3998.28 1327
3998.88 1362
3999.47 1306
4000.07 1381
4000.67 1361
4001.26 1300
4001.86 1217
4002.46 1206
4003.06 1255
4003.65 1238
4004.25 1233
4004.85 1239
4005.44 1258
4006.04 1276
4006.64 1282
4007.24 1361
4007.83 1411
4008.43 1427
4009.03 1310
4009.63 1380
4010.22 1380
4010.82 1373
4011.42 1377
4012.02 1423
4012.61 1334
4013.21 1337
4013.81 1246
4014.41 1241
4015.01 1233
4015.60 1263
4016.20 1161
4016.80 1218
4017.40 1287
4018.00 1439
4018.59 1424
4019.19 1449
4019.79 1494
4020.39 1515
4020.99 1555
4021.59 1505
4022.18 1437
4022.78 1353
4023.38 1349
4023.98 1295
4024.58 1283
4025.18 1287
4025.78 1239
4026.37 1228
4026.97 1126
4027.57 1199
4028.17 1209
4028.77 1239
4029.37 1289
4029.97 1233
4030.57 1178
4031.17 1180
4031.76 1183
4032.36 1197
4032.96 1219
4033.56 1236
4034.16 1412
4034.76 1453
4035.36 1478
4035.96 1487
4036.56 1566
4037.16 1448
4037.76 1360
4038.36 1280
4038.96 1249
4039.56 1159
4040.16 1150
4040.76 1068
4041.36 1111
4041.96 1009
4042.56 1035
4043.16 1090
4043.76 1165
4044.36 1062
4044.96 1104
4045.56 1070
4046.16 1041
4046.76 1035
4047.36 1032
4047.96 994
4048.56 1050
4049.16 1076
4049.76 1054
4050.36 1034
4050.96 966
4051.56 1026
4052.16 932
4052.76 1036
4053.36 1018
4053.97 976
4054.57 989
4055.17 953
4055.77 946
4056.37 970
4056.97 986
4057.57 1049
4058.17 1056
4058.77 980
4059.37 948
4059.98 973
4060.58 957
4061.18 991
4061.78 1079
4062.38 1047
4062.98 1068
4063.58 1083
4064.19 1049
4064.79 1075
4065.39 1090
4065.99 1051
4066.59 1012
4067.19 958
4067.80 971
4068.40 1000
4069.00 968
4069.60 1038
4070.20 1053
4070.81 1044
4071.41 966
4072.01 1002
4072.61 997
4073.21 984
4073.82 980
4074.42 1003
4075.02 1049
4075.62 1035
4076.23 1033
4076.83 1042
4077.43 1028
4078.03 1038
4078.64 1057
4079.24 1017
4079.84 1076
4080.44 1040
4081.05 1023
4081.65 961
4082.25 1013
4082.86 1047
4083.46 1047
4084.06 1074
4084.67 1007
4085.27 1015
4085.87 950
4086.47 888
4087.08 963
4087.68 1058
4088.28 1017
4088.89 1007
4089.49 1032
4090.09 1027
4090.70 1016
4091.30 966
4091.91 932
4092.51 966
4093.11 1047
4093.72 990
4094.32 939
4094.92 911
4095.53 952
4096.13 946
4096.74 1015
4097.34 969
4097.94 990
4098.55 951
4099.15 954
4099.76 955
4100.36 933
4100.97 987
4101.57 963
4102.17 956
4102.78 921
4103.38 991
4103.99 917
4104.59 870
4105.20 867
4105.80 883
4106.41 932
4107.01 959
4107.62 883
4108.22 891
4108.82 904
4109.43 918
4110.03 916
4110.64 942
4111.24 884
4111.85 849
4112.45 927
4113.06 845
4113.67 874
4114.27 815
4114.88 786
4115.48 819
4116.09 913
4116.69 830
4117.30 856
4117.90 914
4118.51 943
4119.11 912
4119.72 880
4120.33 898
4120.93 935
4121.54 883
4122.14 829
4122.75 856
4123.35 806
4123.96 956
4124.57 914
4125.17 883
4125.78 861
4126.39 846
4126.99 828
4127.60 840
4128.20 807
4128.81 861
4129.42 857
4130.02 883
4130.63 910
4131.24 923
4131.84 926
4132.45 857
4133.06 801
4133.66 862
4134.27 895
4134.88 878
4135.48 984
4136.09 955
4136.70 1001
4137.30 945
4137.91 996
4138.52 958
4139.12 911
4139.73 977
4140.34 985
4140.95 984
4141.55 959
4142.16 990
4142.77 942
4143.38 945
4143.98 970
4144.59 983
4145.20 924
4145.81 1029
4146.41 984
4147.02 984
4147.63 983
4148.24 915
4148.84 948
4149.45 900
4150.06 877
4150.67 842
4151.28 882
4151.88 868
4152.49 903
4153.10 904
4153.71 947
4154.32 936
4154.92 883
4155.53 870
4156.14 899
4156.75 910
4157.36 967
4157.97 1006
4158.57 1064
4159.18 1035
4159.79 1085
4160.40 1117
4161.01 1105
4161.62 1143
4162.23 1132
4162.84 1042
4163.44 1065
4164.05 987
4164.66 911
4165.27 949
4165.88 928
4166.49 908
4167.10 969
4167.71 950
4168.32 923
4168.93 988
4169.54 1046
4170.15 1004
4170.75 994
4171.36 920
4171.97 945
4172.58 955
4173.19 1022
4173.80 965
4174.41 1017
4175.02 953
4175.63 949
4176.24 952
4176.85 1011
4177.46 987
4178.07 929
4178.68 944
4179.29 945
4179.90 1011
4180.51 980
4181.12 1011
4181.73 1011
4182.34 984
4182.95 1082
4183.56 1034
4184.17 1103
4184.78 1127
4185.39 1109
4186.00 1131
4186.61 1077
4187.23 1030
4187.84 1000
4188.45 963
4189.06 948
4189.67 965
4190.28 960
4190.89 959
4191.50 950
4192.11 942
4192.72 976
4193.33 960
4193.94 948
4194.56 972
4195.17 961
4195.78 924
4196.39 967
4197.00 967
4197.61 1056
4198.22 958
4198.84 954
4199.45 1027
4200.06 1003
4200.67 926
4201.28 909
4201.89 1015
4202.50 939
4203.12 995
4203.73 963
4204.34 942
4204.95 992
4205.56 1023
4206.18 1044
4206.79 1027
4207.40 1054
4208.01 1026
4208.62 1018
4209.24 1030
4209.85 1022
4210.46 1092
4211.07 1127
4211.69 1120
4212.30 1018
4212.91 1060
4213.52 1132
4214.14 1091
4214.75 969
4215.36 1019
4215.97 1049
4216.59 1034
4217.20 1081
4217.81 1064
4218.43 1034
4219.04 1127
4219.65 1124
4220.26 1150
4220.88 1102
4221.49 1201
4222.10 1165
4222.72 1146
4223.33 1155
4223.94 1139
4224.56 1081
4225.17 1118
4225.78 1124
4226.40 1200
4227.01 1164
4227.62 1131
4228.24 1136
4228.85 1210
4229.46 1194
4230.08 1195
4230.69 1188
4231.31 1193
4231.92 1175
4232.53 1229
4233.15 1183
4233.76 1166
4234.38 1158
4234.99 1184
4235.60 1189
4236.22 1192
4236.83 1231
4237.45 1190
4238.06 1239
4238.68 1206
4239.29 1126
4239.90 1151
4240.52 1118
4241.13 1146
4241.75 1134
4242.36 1169
4242.98 1133
4243.59 1252
4244.21 1263
4244.82 1292
4245.44 1294
4246.05 1281
4246.67 1281
4247.28 1211
4247.90 1189
4248.51 1210
4249.13 1196
4249.74 1148
4250.36 1101
4250.97 1153
4251.59 1130
4252.20 1175
4252.82 1155
4253.43 1182
4254.05 1171
4254.66 1212
4255.28 1262
4255.89 1284
4256.51 1253
4257.13 1207
4257.74 1218
4258.36 1197
4258.97 1143
4259.59 1192
4260.21 1234
4260.82 1267
4261.44 1263
4262.05 1303
4262.67 1371
4263.29 1400
4263.90 1437
4264.52 1458
4265.13 1603
4265.75 1599
4266.37 1495
4266.98 1516
4267.60 1387
4268.22 1409
4268.83 1424
4269.45 1401
4270.07 1357
4270.68 1366
4271.30 1407
4271.92 1486
4272.53 1471
4273.15 1506
4273.77 1505
4274.38 1532
4275.00 1580
4275.62 1680
4276.23 1865
4276.85 2101
4277.47 2417
4278.09 2535
4278.70 2641
4279.32 2621
4279.94 2459
4280.56 2246
4281.17 2036
4281.79 1906
4282.41 1764
4283.03 1647
4283.64 1507
4284.26 1371
4284.88 1383
4285.50 1317
4286.11 1280
4286.73 1346
4287.35 1260
4287.97 1243
4288.59 1289
4289.20 1362
4289.82 1314
4290.44 1323
4291.06 1288
4291.68 1362
4292.29 1234
4292.91 1254
4293.53 1311
4294.15 1318
4294.77 1286
4295.39 1333
4296.00 1329
4296.62 1374
4297.24 1340
4297.86 1363
4298.48 1408
4299.10 1325
4299.72 1286
4300.33 1309
4300.95 1305
4301.57 1276
4302.19 1246
4302.81 1204
4303.43 1267
4304.05 1230
4304.67 1210
4305.29 1295
4305.91 1339
4306.53 1313
4307.14 1341
4307.76 1329
4308.38 1272
4309.00 1313
4309.62 1375
4310.24 1334
4310.86 1406
4311.48 1411
4312.10 1373
4312.72 1455
4313.34 1492
4313.96 1462
4314.58 1431
4315.20 1394
4315.82 1528
4316.44 1466
4317.06 1525
4317.68 1565
4318.30 1537
4318.92 1499
4319.54 1507
4320.16 1533
4320.78 1540
4321.40 1563
4322.02 1640
4322.64 1653
4323.26 1638
4323.88 1656
4324.50 1756
4325.12 1868
4325.74 1974
4326.36 2051
4326.99 2016
4327.61 2115
4328.23 2124
4328.85 2170
4329.47 2240
4330.09 2462
4330.71 2776
4331.33 3294
4331.95 4007
4332.57 4795
4333.19 5311
4333.82 5873
4334.44 6064
4335.06 5859
4335.68 5476
4336.30 5348
4336.92 5023
4337.54 4777
4338.17 4579
4338.79 4320
4339.41 4022
4340.03 3804
4340.65 3665
4341.27 3369
4341.90 3173
4342.52 3072
4343.14 3025
4343.76 2972
4344.38 3202
4345.01 3534
4345.63 4105
4346.25 4764
4346.87 5547
4347.49 6178
4348.12 6261
4348.74 6166
4349.36 5993
4349.98 5602
4350.61 5171
4351.23 4862
4351.85 4586
4352.47 4334
4353.10 4229
4353.72 3832
4354.34 3516
4354.96 3204
4355.59 2924
4356.21 2753
4356.83 2648
4357.46 2470
4358.08 2429
4358.70 2375
4359.32 2373
4359.95 2261
4360.57 2217
4361.19 2244
4361.82 2137
4362.44 2140
4363.06 2107
4363.69 2144
4364.31 2051
4364.93 2141
4365.56 2147
4366.18 2122
4366.80 2194
4367.43 2182
4368.05 2121
4368.67 2155
4369.30 2005
4369.92 1899
4370.55 1950
4371.17 1949
4371.79 1915
4372.42 1879
4373.04 1767
4373.67 1738
4374.29 1772
4374.91 1795
4375.54 1748
4376.16 1700
4376.79 1730
4377.41 1758
4378.04 1877
4378.66 1909
4379.28 2043
4379.91 2188
4380.53 2249
4381.16 2342
4381.78 2254
4382.41 2181
4383.03 2136
4383.66 1998
4384.28 1951
4384.91 1906
4385.53 1861
4386.16 1927
4386.78 1872
4387.41 1793
4388.03 1819
4388.66 1854
4389.28 1762
4389.91 1811
4390.53 1828
4391.16 1677
4391.78 1691
4392.41 1718
4393.03 1812
4393.66 1812
4394.28 1853
4394.91 1954
4395.54 2056
4396.16 2051
4396.79 2080
4397.41 2113
4398.04 2059
4398.66 1902
4399.29 1819
4399.92 1889
4400.54 1810
4401.17 1695
4401.79 1715
4402.42 1811
4403.05 1673
4403.67 1663
4404.30 1645
4404.93 1657
4405.55 1637
4406.18 1579
4406.80 1599
4407.43 1632
4408.06 1722
4408.68 1730
4409.31 1735
4409.94 1636
4410.56 1658
4411.19 1715
4411.82 1712
4412.44 1615
4413.07 1609
4413.70 1625
4414.33 1606
4414.95 1598
4415.58 1620
4416.21 1599
4416.83 1604
4417.46 1435
4418.09 1521
4418.72 1543
4419.34 1434
4419.97 1445
4420.60 1402
4421.22 1427
4421.85 1423
4422.48 1468
4423.11 1490
4423.73 1435
4424.36 1437
4424.99 1492
4425.62 1495
4426.25 1369
4426.87 1375
4427.50 1403
4428.13 1372
4428.76 1272
4429.39 1289
4430.01 1211
4430.64 1347
4431.27 1338
4431.90 1321
4432.53 1392
4433.15 1366
4433.78 1393
4434.41 1310
4435.04 1326
4435.67 1408
4436.30 1439
4436.93 1413
4437.55 1452
4438.18 1507
4438.81 1504
4439.44 1464
4440.07 1432
4440.70 1303
4441.33 1318
4441.96 1436
4442.58 1362
4443.21 1378
4443.84 1364
4444.47 1366
4445.10 1459
4445.73 1533
4446.36 1442
4446.99 1521
4447.62 1530
4448.25 1623
4448.88 1469
4449.51 1497
4450.14 1594
4450.76 1494
4451.39 1432
4452.02 1500
4452.65 1474
4453.28 1435
4453.91 1523
4454.54 1493
4455.17 1530
4455.80 1656
4456.43 1789
4457.06 1904
4457.69 2017
4458.32 1944
4458.95 1879
4459.58 1784
4460.21 1676
4460.84 1564
4461.47 1541
4462.10 1448
4462.73 1454
4463.36 1462
4464.00 1376
4464.63 1457
4465.26 1365
4465.89 1294
4466.52 1250
4467.15 1317
4467.78 1347
4468.41 1276
4469.04 1307
4469.67 1335
4470.30 1373
4470.93 1337
4471.56 1280
4472.20 1260
4472.83 1233
4473.46 1315
4474.09 1278
4474.72 1282
4475.35 1269
4475.98 1188
4476.61 1169
4477.25 1222
4477.88 1217
4478.51 1252
4479.14 1298
4479.77 1296
4480.40 1344
4481.03 1261
4481.67 1243
4482.30 1298
4482.93 1392
4483.56 1294
4484.19 1275
4484.83 1270
4485.46 1338
4486.09 1313
4486.72 1322
4487.35 1296
4487.99 1314
4488.62 1388
4489.25 1406
4489.88 1306
4490.52 1335
4491.15 1368
4491.78 1368
4492.41 1316
4493.05 1341
4493.68 1308
4494.31 1265
4494.94 1341
4495.58 1379
4496.21 1367
4496.84 1437
4497.47 1457
4498.11 1491
4498.74 1452
4499.37 1545
4500.01 1586
4500.64 1692
4501.27 1857
4501.91 2049
4502.54 1993
4503.17 2098
4503.80 2121
4504.44 2044
4505.07 1898
4505.71 1867
4506.34 1839
4506.97 1821
4507.61 1849
4508.24 1743
4508.87 1605
4509.51 1619
4510.14 1659
4510.77 1680
4511.41 1700
4512.04 1826
4512.68 1732
4513.31 1691
4513.94 1640
4514.58 1573
4515.21 1549
4515.85 1525
4516.48 1501
4517.11 1445
4517.75 1388
4518.38 1384
4519.02 1378
4519.65 1441
4520.29 1367
4520.92 1361
4521.55 1331
4522.19 1288
4522.82 1327
4523.46 1323
4524.09 1289
4524.73 1285
4525.36 1243
4526.00 1292
4526.63 1284
4527.27 1315
4527.90 1304
4528.54 1268
4529.17 1252
4529.81 1286
4530.44 1226
4531.08 1268
4531.71 1228
4532.35 1259
4532.98 1268
4533.62 1212
4534.25 1203
4534.89 1225
4535.53 1161
4536.16 1159
4536.80 1164
4537.43 1198
4538.07 1144
4538.70 1190
4539.34 1142
4539.98 1202
4540.61 1151
4541.25 1133
4541.88 1218
4542.52 1162
4543.16 1194
4543.79 1228
4544.43 1237
4545.06 1227
4545.70 1230
4546.34 1148
4546.97 1191
4547.61 1215
4548.25 1222
4548.88 1255
4549.52 1204
4550.15 1146
4550.79 1069
4551.43 1153
4552.06 1219
4552.70 1210
4553.34 1144
4553.97 1247
4554.61 1244
4555.25 1131
4555.89 1114
4556.52 1070
4557.16 1129
4557.80 1139
4558.43 1189
4559.07 1170
4559.71 1132
4560.35 1055
4560.98 1137
4561.62 1202
4562.26 1068
4562.89 1114
4563.53 1193
4564.17 1146
4564.81 1099
4565.44 1120
4566.08 1185
4566.72 1165
4567.36 1180
4568.00 1144
4568.63 1161
4569.27 1159
4569.91 1162
4570.55 1156
4571.19 1205
4571.82 1192
4572.46 1157
4573.10 1103
4573.74 1154
4574.38 1179
4575.01 1148
4575.65 1131
4576.29 1115
4576.93 1123
4577.57 1172
4578.21 1184
4578.84 1198
4579.48 1222
4580.12 1245
4580.76 1248
4581.40 1218
4582.04 1275
4582.68 1287
4583.32 1305
4583.95 1289
4584.59 1350
4585.23 1299
4585.87 1345
4586.51 1432
4587.15 1434
4587.79 1529
4588.43 1637
4589.07 1680
4589.71 1746
4590.35 1857
4590.99 2121
4591.62 2532
4592.26 2947
4592.90 3329
4593.54 3457
4594.18 3321
4594.82 3113
4595.46 2830
4596.10 2409
4596.74 2116
4597.38 1908
4598.02 1777
4598.66 1654
4599.30 1626
4599.94 1642
4600.58 1553
4601.22 1569
4601.86 1542
4602.50 1599
4603.14 1544
4603.78 1565
4604.42 1586
4605.06 1530
4605.70 1523
4606.34 1533
4606.98 1601
4607.62 1526
4608.27 1457
4608.91 1388
4609.55 1327
4610.19 1250
4610.83 1223
4611.47 1149
4612.11 1330
4612.75 1281
4613.39 1292
4614.03 1242
4614.67 1175
4615.31 1197
4615.96 1243
4616.60 1237
4617.24 1236
4617.88 1257
4618.52 1289
4619.16 1232
4619.80 1219
4620.44 1236
4621.09 1187
4621.73 1098
4622.37 1107
4623.01 1203
4623.65 1149
4624.29 1101
4624.94 1137
4625.58 1099
4626.22 1125
4626.86 1198
4627.50 1185
4628.15 1213
4628.79 1215
4629.43 1196
4630.07 1290
4630.71 1407
4631.36 1454
4632.00 1604
4632.64 1703
4633.28 1716
4633.93 1752
4634.57 1772
4635.21 1716
4635.85 1592
4636.50 1574
4637.14 1540
4637.78 1399
4638.42 1429
4639.07 1470
4639.71 1424
4640.35 1401
4640.99 1375
4641.64 1330
4642.28 1325
4642.92 1404
4643.57 1321
4644.21 1348
4644.85 1400
4645.50 1415
4646.14 1375
4646.78 1338
4647.43 1360
4648.07 1322
4648.71 1329
4649.36 1348
4650.00 1225
4650.64 1170
4651.29 1178
4651.93 1231
4652.57 1128
4653.22 1218
4653.86 1247
4654.50 1229
4655.15 1196
4655.79 1170
4656.44 1193
4657.08 1129
4657.72 1150
4658.37 1163
4659.01 1196
4659.66 1112
4660.30 1152
4660.94 1159
4661.59 1197
4662.23 1161
4662.88 1098
4663.52 1082
4664.17 1081
4664.81 1050
4665.46 1012
4666.10 976
4666.74 970
4667.39 1035
4668.03 1054
4668.68 1085
4669.32 1096
4669.97 1168
4670.61 1088
4671.26 1050
4671.90 1031
4672.55 1040
4673.19 1075
4673.84 1132
4674.48 1061
4675.13 1089
4675.77 1099
4676.42 1092
4677.07 1076
4677.71 1131
4678.36 1123
4679.00 1086
4679.65 1139
4680.29 1122
4680.94 1102
4681.58 1067
4682.23 1169
4682.88 1165
4683.52 1088
4684.17 1137
4684.81 1197
4685.46 1156
4686.10 1172
4686.75 1244
4687.40 1170
4688.04 1254
4688.69 1233
4689.34 1308
4689.98 1348
4690.63 1469
4691.27 1499
4691.92 1533
4692.57 1585
4693.21 1657
4693.86 1672
4694.51 1718
4695.15 1854
4695.80 1918
4696.45 2005
4697.09 2059
4697.74 2077
4698.39 2017
4699.03 2047
4699.68 2107
4700.33 2237
4700.97 2304
4701.62 2364
4702.27 2236
4702.92 2239
4703.56 2034
4704.21 1927
4704.86 1902
4705.50 2008
4706.15 1959
4706.80 1943
4707.45 1867
4708.09 1826
4708.74 1806
4709.39 1675
4710.04 1615
4710.68 1655
4711.33 1623
4711.98 1548
4712.63 1561
4713.28 1527
4713.92 1564
4714.57 1584
4715.22 1476
4715.87 1598
4716.52 1559
4717.16 1486
4717.81 1466
4718.46 1439
4719.11 1458
4719.76 1490
4720.41 1384
4721.05 1386
4721.70 1296
4722.35 1390
4723.00 1302
4723.65 1278
4724.30 1271
4724.94 1239
4725.59 1270
4726.24 1261
4726.89 1242
4727.54 1272
4728.19 1292
4728.84 1239
4729.49 1267
4730.14 1202
4730.78 1234
4731.43 1185
4732.08 1187
4732.73 1148
4733.38 1182
4734.03 1181
4734.68 1141
4735.33 1171
4735.98 1218
4736.63 1154
4737.28 1206
4737.93 1203
4738.58 1226
4739.23 1139
4739.88 1102
4740.53 1211
4741.18 1212
4741.83 1148
4742.47 1172
4743.12 1192
4743.77 1122
4744.42 1121
4745.07 1161
4745.72 1182
4746.37 1180
4747.03 1169
4747.68 1210
4748.33 1161
4748.98 1184
4749.63 1260
4750.28 1253
4750.93 1237
4751.58 1210
4752.23 1252
4752.88 1263
4753.53 1297
4754.18 1240
4754.83 1213
4755.48 1318
4756.13 1279
4756.78 1253
4757.43 1256
4758.08 1286
4758.74 1163
4759.39 1115
4760.04 1143
4760.69 1173
4761.34 1187
4761.99 1200
4762.64 1255
4763.29 1256
4763.94 1173
4764.60 1119
4765.25 1095
4765.90 1135
4766.55 1096
4767.20 1094
4767.85 1067
4768.51 1069
4769.16 1101
4769.81 1100
4770.46 1139
4771.11 1138
4771.76 1174
4772.42 1126
4773.07 1127
4773.72 1183
4774.37 1048
4775.02 1100
4775.68 1114
4776.33 1194
4776.98 1113
4777.63 1098
4778.29 1139
4778.94 1128
4779.59 1094
4780.24 1042
4780.89 1057
4781.55 1095
4782.20 1081
4782.85 1075
4783.51 1049
4784.16 1098
4784.81 1139
4785.46 1094
4786.12 1048
4786.77 1067
4787.42 1143
4788.08 1102
4788.73 1096
4789.38 1143
4790.03 1122
4790.69 1156
4791.34 1281
4791.99 1263
4792.65 1241
4793.30 1196
4793.95 1222
4794.61 1227
4795.26 1189
4795.91 1189
4796.57 1195
4797.22 1165
4797.87 1156
4798.53 1130
4799.18 1167
4799.84 1164
4800.49 1138
4801.14 1190
4801.80 1244
4802.45 1235
4803.11 1264
4803.76 1260
4804.41 1291
4805.07 1279
4805.72 1275
4806.38 1291
4807.03 1289
4807.68 1287
4808.34 1352
4808.99 1303
4809.65 1362
4810.30 1364
4810.96 1457
4811.61 1349
4812.27 1339
4812.92 1316
4813.58 1402
4814.23 1430
4814.89 1447
4815.54 1508
4816.19 1359
4816.85 1413
4817.50 1404
4818.16 1434
4818.81 1437
4819.47 1474
4820.13 1504
4820.78 1512
4821.44 1588
4822.09 1574
4822.75 1669
4823.40 1687
4824.06 1652
4824.71 1739
4825.37 1801
4826.02 1677
4826.68 1574
4827.33 1675
4827.99 1708
4828.65 1653
4829.30 1685
4829.96 1701
4830.61 1601
4831.27 1570
4831.93 1588
4832.58 1633
4833.24 1735
4833.89 1655
4834.55 1714
4835.21 1785
4835.86 1791
4836.52 1816
4837.17 1868
4837.83 1893
4838.49 1942
4839.14 1907
4839.80 1964
4840.46 1935
4841.11 1965
4841.77 1961
4842.43 1981
4843.08 1986
4843.74 2046
4844.40 1969
4845.05 1970
4845.71 1976
4846.37 2046
4847.02 1998
4847.68 1966
4848.34 2051
4849.00 2141
4849.65 2154
4850.31 2130
4850.97 2317
4851.62 2283
4852.28 2203
4852.94 2238
4853.60 2283
4854.25 2276
4854.91 2377
4855.57 2450
4856.23 2677
4856.88 2940
4857.54 3112
4858.20 3526
4858.86 3884
4859.52 3983
4860.17 4032
4860.83 3907
4861.49 3662
4862.15 3377
4862.81 3117
4863.46 2888
4864.12 2808
4864.78 2793
4865.44 2675
4866.10 2774
4866.75 2881
4867.41 3009
4868.07 2994
4868.73 2926
4869.39 2952
4870.05 2837
4870.71 2788
4871.36 2726
4872.02 2613
4872.68 2658
4873.34 2594
4874.00 2569
4874.66 2544
4875.32 2582
4875.98 2522
4876.63 2511
4877.29 2568
4877.95 2635
4878.61 2916
4879.27 3071
4879.93 3259
4880.59 3404
4881.25 3425
4881.91 3281
4882.57 3036
4883.23 2879
4883.89 2657
4884.55 2713
4885.21 2722
4885.87 2542
4886.52 2545
4887.18 2522
4887.84 2466
4888.50 2441
4889.16 2408
4889.82 2430
4890.48 2377
4891.14 2407
4891.80 2467
4892.46 2477
4893.12 2645
4893.78 2707
4894.44 2671
4895.10 2549
4895.76 2403
4896.42 2383
4897.09 2346
4897.75 2355
4898.41 2539
4899.07 2595
4899.73 2840
4900.39 3082
4901.05 3085
4901.71 2949
4902.37 2844
4903.03 2715
4903.69 2489
4904.35 2349
4905.01 2161
4905.67 2028
4906.33 1951
4907.00 1983
4907.66 1874
4908.32 1849
4908.98 1932
4909.64 1980
4910.30 1973
4910.96 1844
4911.62 1772
4912.29 1811
4912.95 1867
4913.61 1841
4914.27 1742
4914.93 1750
4915.59 1791
4916.26 1863
4916.92 1857
4917.58 1708
4918.24 1648
4918.90 1703
4919.56 1733
4920.23 1689
4920.89 1629
4921.55 1721
4922.21 1711
4922.87 1713
4923.54 1653
4924.20 1603
4924.86 1524
4925.52 1629
4926.19 1627
4926.85 1633
4927.51 1588
4928.17 1561
4928.84 1622
4929.50 1596
4930.16 1575
4930.82 1672
4931.49 1684
4932.15 1669
4932.81 1579
4933.47 1529
4934.14 1550
4934.80 1517
4935.46 1526
4936.13 1610
4936.79 1590
4937.45 1607
4938.11 1556
4938.78 1525
4939.44 1526
4940.10 1502
4940.77 1483
4941.43 1519
4942.09 1451
4942.76 1459
4943.42 1451
4944.08 1407
4944.75 1444
4945.41 1455
4946.08 1483
4946.74 1512
4947.40 1439
4948.07 1410
4948.73 1435
4949.39 1441
4950.06 1424
4950.72 1450
4951.39 1442
4952.05 1393
4952.71 1370
4953.38 1339
4954.04 1356
4954.71 1327
4955.37 1406
4956.04 1362
4956.70 1339
4957.36 1371
4958.03 1463
4958.69 1457
4959.36 1449
4960.02 1462
4960.69 1518
4961.35 1582
4962.02 1617
4962.68 1752
4963.35 1876
4964.01 1945
4964.68 2066
4965.34 2242
4966.01 2219
4966.67 2109
4967.34 1957
4968.00 1768
4968.67 1732
4969.33 1600
4970.00 1534
4970.66 1579
4971.33 1591
4971.99 1531
4972.66 1520
4973.32 1577
4973.99 1487
4974.66 1618
4975.32 1724
4975.99 1800
4976.65 1927
4977.32 1953
4977.98 2026
4978.65 2040
4979.32 2021
4979.98 1923
4980.65 1777
4981.31 1660
4981.98 1678
4982.65 1625
4983.31 1519
4983.98 1468
4984.64 1383
4985.31 1458
4985.98 1451
4986.64 1397
4987.31 1348
4987.98 1383
4988.64 1352
4989.31 1309
4989.98 1327
4990.64 1343
4991.31 1321
4991.98 1334
4992.64 1348
4993.31 1313
4993.98 1307
4994.64 1307
4995.31 1341
4995.98 1252
4996.64 1235
4997.31 1182
4997.98 1222
4998.65 1263
4999.31 1201
4999.98 1193
5000.65 1201
5001.31 1223
5001.98 1243
5002.65 1139
5003.32 1093
5003.98 1131
5004.65 1154
5005.32 1139
5005.99 1151
5006.66 1134
5007.32 1111
5007.99 1097
5008.66 1117
5009.33 1184
5009.99 1224
5010.66 1156
5011.33 1130
5012.00 1138
5012.67 1134
5013.33 1144
5014.00 1143
5014.67 1157
5015.34 1084
5016.01 1058
5016.68 1105
5017.34 1102
5018.01 1121
5018.68 1037
5019.35 1074
5020.02 1091
5020.69 1040
5021.36 1102
5022.02 1100
5022.69 1096
5023.36 1144
5024.03 1151
5024.70 1097
5025.37 1104
5026.04 1113
5026.71 1109
5027.38 1100
5028.05 1127
5028.71 1165
5029.38 1183
5030.05 1115
5030.72 1073
5031.39 1109
5032.06 1053
5032.73 1032
5033.40 1089
5034.07 1008
5034.74 1085
5035.41 1077
5036.08 1083
5036.75 1088
5037.42 1085
5038.09 1039
5038.76 1082
5039.43 1073
5040.10 1108
5040.77 1152
5041.44 1118
5042.11 1103
5042.78 1140
5043.45 1110
5044.12 1137
5044.79 1136
5045.46 1175
5046.13 1076
5046.80 1146
5047.47 1113
5048.14 1111
5048.81 1085
5049.48 1064
5050.15 1028
5050.82 1076
5051.49 1069
5052.16 1060
5052.83 1188
5053.51 1088
5054.18 1103
5054.85 1091
5055.52 1067
5056.19 1027
5056.86 1052
5057.53 984
5058.20 1063
5058.87 1019
5059.55 1014
5060.22 1032
5060.89 1052
5061.56 1053
5062.23 1075
5062.90 1029
5063.57 1073
5064.25 1147
5064.92 1173
5065.59 1183
5066.26 1105
5066.93 1145
5067.60 1157
5068.28 1128
5068.95 1080
5069.62 1133
5070.29 1125
5070.96 1073
5071.64 1120
5072.31 1082
5072.98 1125
5073.65 1158
5074.32 1143
5075.00 1150
5075.67 1206
5076.34 1211
5077.01 1238
5077.69 1273
5078.36 1300
5079.03 1452
5079.70 1593
5080.38 1609
5081.05 1542
5081.72 1490
5082.39 1459
5083.07 1454
5083.74 1417
5084.41 1463
5085.09 1542
5085.76 1561
5086.43 1507
5087.10 1475
5087.78 1384
5088.45 1396
5089.12 1400
5089.80 1405
5090.47 1428
5091.14 1418
5091.82 1461
5092.49 1491
5093.16 1421
5093.84 1419
5094.51 1400
5095.18 1319
5095.86 1383
5096.53 1388
5097.21 1350
5097.88 1263
5098.55 1332
5099.23 1358
5099.90 1279
5100.57 1326
5101.25 1362
5101.92 1361
5102.60 1324
5103.27 1387
5103.95 1463
5104.62 1593
5105.29 1493
5105.97 1595
5106.64 1523
5107.32 1548
5107.99 1520
5108.67 1503
5109.34 1461
5110.01 1410
5110.69 1351
5111.36 1409
5112.04 1415
5112.71 1373
5113.39 1355
5114.06 1339
5114.74 1368
5115.41 1383
5116.09 1372
5116.76 1405
5117.44 1424
5118.11 1558
5118.79 1686
5119.46 1826
5120.14 1939
5120.81 1923
5121.49 1978
5122.16 1859
5122.84 1807
5123.52 1759
5124.19 1902
5124.87 1808
5125.54 1737
5126.22 1623
5126.89 1547
5127.57 1525
5128.24 1470
5128.92 1490
5129.60 1488
5130.27 1419
5130.95 1438
5131.62 1460
5132.30 1552
5132.98 1592
5133.65 1709
5134.33 1695
5135.01 1688
5135.68 1553
5136.36 1494
5137.03 1452
5137.71 1401
5138.39 1386
5139.06 1349
5139.74 1299
5140.42 1346
5141.09 1339
5141.77 1329
5142.45 1317
5143.12 1305
5143.80 1248
5144.48 1230
5145.15 1241
5145.83 1197
5146.51 1193
5147.18 1220
5147.86 1212
5148.54 1164
5149.22 1227
5149.89 1117
5150.57 1141
5151.25 1183
5151.93 1168
5152.60 1163
5153.28 1098
5153.96 1079
5154.63 1118
5155.31 1101
5155.99 1134
5156.67 1101
5157.35 1054
5158.02 1083
5158.70 1113
5159.38 1144
5160.06 1149
5160.73 1089
5161.41 1055
5162.09 1048
5162.77 1081
5163.45 1029
5164.12 1090
5164.80 1039
5165.48 1081
5166.16 1082
5166.84 1145
5167.52 1146
5168.19 1170
5168.87 1183
5169.55 1138
5170.23 1119
5170.91 1115
5171.59 1057
5172.27 1015
5172.94 1011
5173.62 962
5174.30 1006
5174.98 1102
5175.66 1012
5176.34 1023
5177.02 1108
5177.70 1108
5178.38 1055
5179.06 976
5179.73 1044
5180.41 1062
5181.09 1056
5181.77 1036
5182.45 1088
5183.13 1094
5183.81 1084
5184.49 1083
5185.17 1032
5185.85 1032
5186.53 1023
5187.21 1032
5187.89 1024
5188.57 1077
5189.25 1029
5189.93 1035
5190.61 998
5191.29 974
5191.97 1072
5192.65 1043
5193.33 1037
5194.01 1037
5194.69 973
5195.37 1017
5196.05 1019
5196.73 1078
5197.41 1041
5198.09 1008
5198.77 1051
5199.45 1039
5200.13 1084
5200.81 1130
5201.49 1083
5202.17 1123
5202.85 1153
5203.53 1052
5204.21 1150
5204.89 1136
5205.58 1086
5206.26 1108
5206.94 1124
5207.62 1196
5208.30 1304
5208.98 1254
5209.66 1285
5210.34 1262
5211.02 1301
5211.71 1305
5212.39 1313
5213.07 1320
5213.75 1282
5214.43 1438
5215.11 1416
5215.79 1501
5216.48 1532
5217.16 1552
5217.84 1568
5218.52 1521
5219.20 1413
5219.88 1410
5220.57 1451
5221.25 1391
5221.93 1557
5222.61 1583
5223.29 1713
5223.98 1835
5224.66 1958
5225.34 1873
5226.02 1731
5226.70 1596
5227.39 1528
5228.07 1505
5228.75 1436
5229.43 1464
5230.12 1389
5230.80 1437
5231.48 1440
5232.16 1422
5232.85 1423
5233.53 1371
5234.21 1385
5234.89 1451
5235.58 1450
5236.26 1385
5236.94 1379
5237.63 1469
5238.31 1396
5238.99 1377
5239.67 1467
5240.36 1417
5241.04 1461
5241.72 1550
5242.41 1454
5243.09 1488
5243.77 1520
5244.46 1425
5245.14 1338
5245.82 1439
5246.51 1368
5247.19 1316
5247.88 1315
5248.56 1387
5249.24 1341
5249.93 1363
5250.61 1423
5251.29 1428
5251.98 1564
5252.66 1750
5253.35 1880
5254.03 1806
5254.71 1780
5255.40 1761
5256.08 1705
5256.77 1589
5257.45 1499
5258.14 1409
5258.82 1364
5259.50 1456
5260.19 1537
5260.87 1509
5261.56 1629
5262.24 1672
5262.93 1677
5263.61 1700
5264.30 1736
5264.98 1692
5265.67 1634
5266.35 1633
5267.03 1560
5267.72 1469
5268.40 1501
5269.09 1456
5269.77 1460
5270.46 1404
5271.14 1386
5271.83 1421
5272.52 1416
5273.20 1450
5273.89 1330
5274.57 1382
5275.26 1381
5275.94 1443
5276.63 1477
5277.31 1457
5278.00 1487
5278.68 1506
5279.37 1448
5280.06 1442
5280.74 1314
5281.43 1344
5282.11 1383
5282.80 1312
5283.48 1305
5284.17 1226
5284.86 1196
5285.54 1189
5286.23 1247
5286.92 1232
5287.60 1302
5288.29 1239
5288.97 1210
5289.66 1250
5290.35 1281
5291.03 1346
5291.72 1297
5292.41 1297
5293.09 1321
5293.78 1317
5294.47 1306
5295.15 1303
5295.84 1341
5296.53 1291
5297.21 1327
5297.90 1358
5298.59 1368
5299.27 1399
5299.96 1365
5300.65 1353
5301.33 1409
5302.02 1454
5302.71 1500
5303.40 1586
5304.08 1800
5304.77 1900
5305.46 2025
5306.15 2134
5306.83 2119
5307.52 2157
5308.21 2179
5308.90 2097
5309.58 2091
5310.27 1977
5310.96 1933
5311.65 2053
5312.33 2173
5313.02 2242
5313.71 2309
5314.40 2351
5315.09 2159
5315.77 2126
5316.46 1916
5317.15 1903
5317.84 1795
5318.53 1721
5319.21 1753
5319.90 1772
5320.59 1802
5321.28 1797
5321.97 1873
5322.66 1839
5323.35 1767
5324.03 1748
5324.72 1754
5325.41 1792
5326.10 1545
5326.79 1506
5327.48 1553
5328.17 1502
5328.86 1428
5329.54 1362
5330.23 1352
5330.92 1278
5331.61 1278
5332.30 1267
5332.99 1238
5333.68 1270
5334.37 1250
5335.06 1205
5335.75 1211
5336.44 1216
5337.12 1269
5337.81 1256
5338.50 1221
5339.19 1215
5339.88 1197
5340.57 1250
5341.26 1227
5341.95 1191
5342.64 1262
5343.33 1212
5344.02 1214
5344.71 1203
5345.40 1203
5346.09 1253
5346.78 1187
5347.47 1233
5348.16 1315
5348.85 1303
5349.54 1208
5350.23 1208
5350.92 1222
5351.61 1258
5352.30 1227
5352.99 1203
5353.68 1126
5354.37 1147
5355.07 1159
5355.76 1115
5356.45 1021
5357.14 1041
5357.83 1044
5358.52 1110
5359.21 1077
5359.90 1121
5360.59 1174
5361.28 1242
5361.97 1246
5362.66 1276
5363.36 1343
5364.05 1287
5364.74 1334
5365.43 1336
5366.12 1280
5366.81 1248
5367.50 1161
5368.19 1155
5368.89 1125
5369.58 1066
5370.27 1087
5370.96 1063
5371.65 1031
5372.34 1117
5373.04 1046
5373.73 1027
5374.42 1007
5375.11 993
5375.80 1056
5376.49 1051
5377.19 1070
5377.88 1055
5378.57 1049
5379.26 1068
5379.96 1006
5380.65 1029
5381.34 1050
5382.03 1104
5382.72 1064
5383.42 1075
5384.11 1017
5384.80 1014
5385.49 1027
5386.19 1082
5386.88 1094
5387.57 1060
5388.26 1074
5388.96 1023
5389.65 1089
5390.34 1124
5391.04 1116
5391.73 1126
5392.42 1177
5393.12 1105
5393.81 1096
5394.50 1099
5395.19 1130
5395.89 1099
5396.58 1131
5397.27 1057
5397.97 1023
5398.66 1063
5399.35 1012
5400.05 1041
5400.74 1049
5401.43 1081
5402.13 1042
5402.82 1048
5403.52 1051
5404.21 1074
5404.90 1138
5405.60 1043
5406.29 1025
5406.98 1119
5407.68 1097
5408.37 1081
5409.07 1145
5409.76 1152
5410.45 1141
5411.15 1091
5411.84 1103
5412.54 1056
5413.23 1046
5413.93 1075
5414.62 1080
5415.32 1076
5416.01 1072
5416.70 1124
5417.40 1147
5418.09 1208
5418.79 1167
5419.48 1183
5420.18 1166
5420.87 1159
5421.57 1161
5422.26 1267
5422.96 1275
5423.65 1276
5424.35 1271
5425.04 1307
5425.74 1219
5426.43 1197
5427.13 1267
5427.82 1258
5428.52 1238
5429.21 1237
5429.91 1285
5430.60 1229
5431.30 1193
5432.00 1185
5432.69 1265
5433.39 1285
5434.08 1282
5434.78 1320
5435.47 1295
5436.17 1362
5436.86 1409
5437.56 1539
5438.26 1539
5438.95 1485
5439.65 1505
5440.34 1447
5441.04 1434
5441.74 1378
5442.43 1371
5443.13 1325
5443.83 1383
5444.52 1325
5445.22 1399
5445.91 1514
5446.61 1547
5447.31 1590
5448.00 1638
5448.70 1703
5449.40 1777
5450.09 1820
5450.79 1704
5451.49 1649
5452.18 1672
5452.88 1638
5453.58 1607
5454.27 1633
5454.97 1520
5455.67 1522
5456.37 1555
5457.06 1577
5457.76 1543
5458.46 1584
5459.15 1645
5459.85 1701
5460.55 1666
5461.25 1767
5461.94 1823
5462.64 1679
5463.34 1731
5464.04 1754
5464.73 1728
5465.43 1739
5466.13 1770
5466.83 1817
5467.53 1821
5468.22 1823
5468.92 1850
5469.62 1890
5470.32 1855
5471.01 1920
5471.71 2068
5472.41 2034
5473.11 2159
5473.81 2239
5474.51 2307
5475.20 2345
5475.90 2320
5476.60 2298
5477.30 2361
5478.00 2546
5478.70 2775
5479.39 3178
5480.09 3760
5480.79 4536
5481.49 5054
5482.19 5296
5482.89 5218
5483.59 5046
5484.29 4486
5484.98 4008
5485.68 3605
5486.38 3332
5487.08 3225
5487.78 3109
5488.48 3056
5489.18 2955
5489.88 2890
5490.58 2862
5491.28 2960
5491.98 2917
5492.68 3000
5493.37 3193
5494.07 3294
5494.77 3273
5495.47 3294
5496.17 3252
5496.87 3421
5497.57 3560
5498.27 3557
5498.97 3794
5499.67 4419
5500.37 5473
5501.07 6802
5501.77 8071
5502.47 8832
5503.17 8745
5503.87 8507
5504.57 7399
5505.27 6378
5505.97 5529
5506.67 4566
5507.37 4027
5508.07 3638
5508.77 3294
5509.47 3064
5510.17 2922
5510.87 2855
5511.58 2811
5512.28 2732
5512.98 2717
5513.68 2641
5514.38 2668
5515.08 2712
5515.78 2695
5516.48 2664
5517.18 2634
5517.88 2704
5518.58 2791
5519.28 2575
5519.99 2620
5520.69 2658
5521.39 2691
5522.09 2570
5522.79 2381
5523.49 2350
5524.19 2294
5524.90 2203
5525.60 2101
5526.30 2005
5527.00 1947
5527.70 1934
5528.40 1887
5529.10 1881
5529.81 1889
5530.51 1893
5531.21 1823
5531.91 1916
5532.61 1877
5533.32 1907
5534.02 1884
5534.72 1891
5535.42 1887
5536.12 1811
5536.83 1829
5537.53 1842
5538.23 1770
5538.93 1685
5539.64 1671
5540.34 1792
5541.04 1768
5541.74 1647
5542.45 1656
5543.15 1630
5543.85 1632
5544.55 1671
5545.26 1672
5545.96 1639
5546.66 1573
5547.36 1498
5548.07 1496
5548.77 1533
5549.47 1509
5550.18 1512
5550.88 1551
5551.58 1565
5552.29 1566
5552.99 1553
5553.69 1626
5554.40 1601
5555.10 1538
5555.80 1554
5556.51 1557
5557.21 1555
5557.91 1546
5558.62 1558
5559.32 1593
5560.02 1571
5560.73 1588
5561.43 1636
5562.14 1603
5562.84 1586
5563.54 1620
5564.25 1664
5564.95 1698
5565.65 1729
5566.36 1757
5567.06 1690
5567.77 1613
5568.47 1515
5569.18 1603
5569.88 1550
5570.58 1541
5571.29 1533
5571.99 1484
5572.70 1558
5573.40 1522
5574.11 1574
5574.81 1544
5575.52 1593
5576.22 1610
5576.93 1616
5577.63 1572
5578.33 1562
5579.04 1548
5579.74 1541
5580.45 1582
5581.15 1511
5581.86 1430
5582.56 1464
5583.27 1406
5583.97 1384
5584.68 1362
5585.39 1379
5586.09 1351
5586.80 1407
5587.50 1425
5588.21 1431
5588.91 1464
5589.62 1390
5590.32 1397
5591.03 1428
5591.73 1346
5592.44 1284
5593.15 1309
5593.85 1321
5594.56 1284
5595.26 1368
5595.97 1324
5596.68 1342
5597.38 1280
5598.09 1371
5598.79 1294
5599.50 1291
5600.21 1253
5600.91 1273
5601.62 1295
5602.33 1373
5603.03 1329
5603.74 1344
5604.44 1364
5605.15 1459
5605.86 1409
5606.56 1446
5607.27 1476
5607.98 1392
5608.68 1445
5609.39 1361
5610.10 1394
5610.80 1399
5611.51 1334
5612.22 1323
5612.93 1298
5613.63 1363
5614.34 1337
5615.05 1349
5615.75 1327
5616.46 1363
5617.17 1369
5617.88 1397
5618.58 1417
5619.29 1434
5620.00 1403
5620.71 1324
5621.41 1419
5622.12 1421
5622.83 1339
5623.54 1349
5624.24 1406
5624.95 1427
5625.66 1487
5626.37 1521
5627.08 1503
5627.78 1598
5628.49 1572
5629.20 1577
5629.91 1658
5630.62 1624
5631.32 1685
5632.03 1756
5632.74 1840
5633.45 1821
5634.16 1837
5634.86 1834
5635.57 1877
5636.28 1858
5636.99 1804
5637.70 1786
5638.41 1790
5639.12 1941
5639.82 2066
5640.53 2206
5641.24 2247
5641.95 2418
5642.66 2394
5643.37 2316
5644.08 2174
5644.79 2053
5645.50 1974
5646.21 1965
5646.91 1866
5647.62 1790
5648.33 1763
5649.04 1764
5649.75 1756
5650.46 1738
5651.17 1723
5651.88 1684
5652.59 1750
5653.30 1768
5654.01 1796
5654.72 1726
5655.43 1683
5656.14 1805
5656.85 1738
5657.56 1721
5658.27 1774
5658.98 1839
5659.69 1930
5660.40 1994
5661.11 2174
5661.82 2226
5662.53 2127
5663.24 2151
5663.95 2052
5664.66 2082
5665.37 2059
5666.08 1988
5666.79 1874
5667.50 1848
5668.21 1771
5668.92 1754
5669.63 1683
5670.34 1693
5671.05 1758
5671.76 1892
5672.47 1906
5673.18 1889
5673.89 1848
5674.61 1867
5675.32 1786
5676.03 1762
5676.74 1792
5677.45 1714
5678.16 1625
5678.87 1600
5679.58 1600
5680.29 1718
5681.01 1739
5681.72 1693
5682.43 1662
5683.14 1659
5683.85 1633
5684.56 1572
5685.27 1562
5685.99 1534
5686.70 1554
5687.41 1469
5688.12 1441
5688.83 1451
5689.54 1494
5690.26 1452
5690.97 1439
5691.68 1450
5692.39 1497
5693.10 1499
5693.82 1438
5694.53 1426
5695.24 1366
5695.95 1390
5696.67 1411
5697.38 1404
5698.09 1347
5698.80 1339
5699.51 1308
5700.23 1281
5700.94 1301
5701.65 1447
5702.36 1434
5703.08 1412
5703.79 1459
5704.50 1475
5705.22 1468
5705.93 1395
5706.64 1356
5707.35 1324
5708.07 1331
5708.78 1250
5709.49 1284
5710.21 1316
5710.92 1231
5711.63 1229
5712.35 1200
5713.06 1245
5713.77 1247
5714.49 1161
5715.20 1165
5715.91 1250
5716.63 1252
5717.34 1206
5718.05 1269
5718.77 1190
5719.48 1187
5720.19 1194
5720.91 1242
5721.62 1169
5722.34 1155
5723.05 1248
5723.76 1200
5724.48 1162
5725.19 1222
5725.91 1197
5726.62 1212
5727.33 1162
5728.05 1177
5728.76 1260
5729.48 1246
5730.19 1282
5730.91 1270
5731.62 1245
5732.34 1178
5733.05 1199
5733.76 1134
5734.48 1132
5735.19 1128
5735.91 1165
5736.62 1167
5737.34 1112
5738.05 1055
5738.77 1091
5739.48 1093
5740.20 1117
5740.91 1105
5741.63 1064
5742.34 1037
5743.06 1042
5743.77 1076
5744.49 1086
5745.20 1055
5745.92 1098
5746.63 1065
5747.35 1074
5748.07 1073
5748.78 1024
5749.50 1019
5750.21 1035
5750.93 1056
5751.64 1047
5752.36 1025
5753.07 1025
5753.79 1010
5754.51 1013
5755.22 1065
5755.94 1076
5756.65 1132
5757.37 1076
5758.09 1109
5758.80 1115
5759.52 1171
5760.24 1189
5760.95 1174
5761.67 1108
5762.38 1121
5763.10 1078
5763.82 1085
5764.53 1033
5765.25 1042
5765.97 1031
5766.68 1035
5767.40 1125
5768.12 1082
5768.83 1059
5769.55 1144
5770.27 1132
5770.98 1202
5771.70 1154
5772.42 1258
5773.13 1257
5773.85 1189
5774.57 1156
5775.29 1152
5776.00 1064
5776.72 1133
5777.44 1064
5778.16 1067
5778.87 1049
5779.59 1047
5780.31 1075
5781.03 1044
5781.74 1039
5782.46 1036
5783.18 1134
5783.90 1072
5784.61 1068
5785.33 1087
5786.05 1031
5786.77 1010
5787.48 1029
5788.20 1061
5788.92 1069
5789.64 1028
5790.36 1043
5791.08 1054
5791.79 1017
5792.51 1011
5793.23 1048
5793.95 998
5794.67 1012
5795.38 1001
5796.10 1008
5796.82 1005
5797.54 971
5798.26 1030
5798.98 1021
5799.70 992
5800.41 1004
5801.13 990
5801.85 1021
5802.57 1007
5803.29 1032
5804.01 1044
5804.73 963
5805.45 940
5806.17 943
5806.89 991
5807.60 942
5808.32 942
5809.04 967
5809.76 958
5810.48 964
5811.20 973
5811.92 969
5812.64 964
5813.36 991
5814.08 923
5814.80 964
5815.52 951
5816.24 984
5816.96 1011
5817.68 992
5818.40 1002
5819.12 958
5819.84 985
5820.56 990
5821.28 994
5822.00 991
5822.72 1032
5823.44 993
5824.16 1059
5824.88 997
5825.60 992
5826.32 1063
5827.04 1011
5827.76 1052
5828.48 1066
5829.20 994
5829.92 1000
5830.64 993
5831.36 1005
5832.08 1014
5832.80 1100
5833.52 1029
5834.25 1028
5834.97 1043
5835.69 1053
5836.41 1037
5837.13 1019
5837.85 993
5838.57 1052
5839.29 1050
5840.01 947
5840.73 1003
5841.46 977
5842.18 1031
5842.90 986
5843.62 971
5844.34 1069
5845.06 1048
5845.78 1063
5846.51 1052
5847.23 1102
5847.95 1071
5848.67 1069
5849.39 1136
5850.11 1090
5850.84 1075
5851.56 1126
5852.28 1146
5853.00 1099
5853.72 1119
5854.45 1097
5855.17 1120
5855.89 1152
5856.61 1132
5857.33 1112
5858.06 1116
5858.78 1181
5859.50 1085
5860.22 1059
5860.95 1127
5861.67 1136
5862.39 1059
5863.11 1124
5863.84 1121
5864.56 1123
5865.28 1160
5866.01 1193
5866.73 1168
5867.45 1148
5868.17 1178
5868.90 1185
5869.62 1176
5870.34 1180
5871.07 1261
5871.79 1332
5872.51 1262
5873.24 1247
5873.96 1341
5874.68 1308
5875.41 1283
5876.13 1286
5876.85 1284
5877.58 1296
5878.30 1287
5879.02 1343
5879.75 1491
5880.47 1489
5881.19 1583
5881.92 1534
5882.64 1553
5883.37 1536
5884.09 1476
5884.81 1485
5885.54 1572
5886.26 1558
5886.99 1649
5887.71 1557
5888.43 1592
5889.16 1542
5889.88 1439
5890.61 1449
5891.33 1544
5892.05 1452
5892.78 1474
5893.50 1436
5894.23 1431
5894.95 1466
5895.68 1475
5896.40 1397
5897.13 1453
5897.85 1456
5898.58 1391
5899.30 1378
5900.03 1426
5900.75 1529
5901.48 1428
5902.20 1478
5902.93 1486
5903.65 1446
5904.38 1475
5905.10 1478
5905.83 1477
5906.55 1498
5907.28 1478
5908.00 1420
5908.73 1406
5909.45 1518
5910.18 1471
5910.90 1507
5911.63 1501
5912.36 1600
5913.08 1574
5913.81 1516
5914.53 1590
5915.26 1565
5915.98 1599
5916.71 1576
5917.44 1510
5918.16 1568
5918.89 1612
5919.61 1609
5920.34 1624
5921.07 1634
5921.79 1624
5922.52 1656
5923.25 1752
5923.97 1774
5924.70 1777
5925.42 1875
5926.15 1915
5926.88 1888
5927.60 1912
5928.33 1878
5929.06 1846
5929.78 1805
5930.51 1807
5931.24 1942
5931.96 1954
5932.69 2018
5933.42 2091
5934.15 2066
5934.87 2014
5935.60 2131
5936.33 2212
5937.05 2213
5937.78 2319
5938.51 2260
5939.24 2221
5939.96 2319
5940.69 2321
5941.42 2415
5942.14 2435
5942.87 2573
5943.60 2552
5944.33 2647
5945.06 2720
5945.78 2824
5946.51 2963
5947.24 3042
5947.97 3048
5948.69 3086
5949.42 3193
5950.15 3292
5950.88 3380
5951.61 3665
5952.33 4153
5953.06 4804
5953.79 5364
5954.52 5719
5955.25 6054
5955.98 5925
5956.70 5538
5957.43 5207
5958.16 4935
5958.89 4606
5959.62 4366
5960.35 4178
5961.07 4067
5961.80 4046
5962.53 3866
5963.26 3965
5963.99 4129
5964.72 4151
5965.45 4422
5966.18 4883
5966.90 5576
5967.63 6053
5968.36 6346
5969.09 6552
5969.82 6535
5970.55 6117
5971.28 5897
5972.01 5440
5972.74 5089
5973.47 4755
5974.20 4760
5974.93 4527
5975.66 4578
5976.39 4664
5977.12 4492
5977.84 4445
5978.57 4563
5979.30 4491
5980.03 4700
5980.76 4834
5981.49 4928
5982.22 5075
5982.95 5199
5983.68 5314
5984.41 5324
5985.14 5381
5985.87 5451
5986.60 5438
5987.33 5424
5988.06 5385
5988.79 5412
5989.53 5171
5990.26 5213
5990.99 5221
5991.72 5301
5992.45 5311
5993.18 5244
5993.91 5253
5994.64 5402
5995.37 5434
5996.10 5467
5996.83 5602
5997.56 5540
5998.29 5715
5999.02 5694
5999.75 5607
6000.49 5691
6001.22 5609
6001.95 5652
6002.68 5400
6003.41 5380
6004.14 5271
6004.87 5209
6005.60 5347
6006.34 5298
6007.07 5357
6007.80 5539
6008.53 6053
6009.26 6713
6009.99 7622
6010.72 8843
6011.46 10429
6012.19 12296
6012.92 14040
6013.65 15256
6014.38 16124
6015.12 16622
6015.85 16442
6016.58 15778
6017.31 14942
6018.04 13949
6018.78 12541
6019.51 11187
6020.24 9955
6020.97 8588
6021.70 7727
6022.44 6976
6023.17 6282
6023.90 5825
6024.63 5536
6025.37 5286
6026.10 5154
6026.83 5214
6027.56 5098
6028.30 5037
6029.03 5183
6029.76 5329
6030.50 5365
6031.23 5422
6031.96 5330
6032.69 5357
6033.43 5076
6034.16 4941
6034.89 4610
6035.63 4428
6036.36 4190
6037.09 4185
6037.83 4079
6038.56 4107
6039.29 4105
6040.03 4134
6040.76 4061
6041.49 4118
6042.23 4084
6042.96 4197
6043.69 4183
6044.43 4096
6045.16 4091
6045.90 4225
6046.63 4282
6047.36 4242
6048.10 4273
6048.83 4353
6049.57 4582
6050.30 4799
6051.03 4930
6051.77 5094
6052.50 5438
6053.24 5657
6053.97 5829
6054.70 5950
6055.44 6094
6056.17 5917
6056.91 5531
6057.64 5128
6058.38 4902
6059.11 4604
6059.85 4535
6060.58 4466
6061.32 4315
6062.05 4231
6062.79 4219
6063.52 4050
6064.26 4017
6064.99 4051
6065.72 3931
6066.46 3898
6067.20 3799
6067.93 3744
6068.67 3685
6069.40 3619
6070.14 3598
6070.87 3417
6071.61 3563
6072.34 3603
6073.08 3538
6073.81 3634
6074.55 3551
6075.28 3537
6076.02 3481
6076.76 3471
6077.49 3547
6078.23 3444
6078.96 3337
6079.70 3355
6080.43 3331
6081.17 3294
6081.91 3263
6082.64 3199
6083.38 3208
6084.11 3154
6084.85 3125
6085.59 3104
6086.32 3077
6087.06 3090
6087.80 3038
6088.53 3036
6089.27 3051
6090.00 2996
6090.74 3082
6091.48 3091
6092.21 3238
6092.95 3169
6093.69 3089
6094.42 3098
6095.16 3103
6095.90 3103
6096.63 3054
6097.37 3020
6098.11 3023
6098.85 2911
6099.58 2927
6100.32 2951
6101.06 2879
6101.79 2921
6102.53 2970
6103.27 2959
6104.01 2953
6104.74 2938
6105.48 2973
6106.22 2926
6106.96 2946
6107.69 2924
6108.43 2918
6109.17 2921
6109.91 2979
6110.64 3069
6111.38 2969
6112.12 2976
6112.86 3064
6113.59 3113
6114.33 3115
6115.07 3107
6115.81 3220
6116.55 3267
6117.28 3245
6118.02 3303
6118.76 3275
6119.50 3303
6120.24 3246
6120.98 3247
6121.71 3205
6122.45 3120
6123.19 3156
6123.93 3133
6124.67 3145
6125.41 3143
6126.15 3131
6126.88 3122
6127.62 3190
6128.36 3165
6129.10 3090
6129.84 3025
6130.58 3100
6131.32 3131
6132.06 3046
6132.80 3115
6133.53 3228
6134.27 3227
6135.01 3303
6135.75 3402
6136.49 3451
6137.23 3576
6137.97 3824
6138.71 3827
6139.45 3889
6140.19 4072
6140.93 4257
6141.67 4142
6142.41 4110
6143.15 4121
6143.89 4010
6144.63 4053
6145.37 3957
6146.11 3803
6146.85 3653
6147.59 3591
6148.33 3603
6149.07 3525
6149.81 3501
6150.55 3405
6151.29 3496
6152.03 3437
6152.77 3407
6153.51 3406
6154.25 3460
6154.99 3548
6155.73 3540
6156.47 3679
6157.21 3682
6157.95 3704
6158.69 3751
6159.43 3668
6160.17 3703
6160.91 3762
6161.65 3683
6162.39 3895
6163.13 3968
6163.88 4062
6164.62 4295
6165.36 4508
6166.10 4644
6166.84 4868
6167.58 5158
6168.32 5221
6169.06 5389
6169.80 5409
6170.55 5245
6171.29 5143
6172.03 5136
6172.77 4965
6173.51 4931
6174.25 4824
6174.99 4765
6175.74 4771
6176.48 4824
6177.22 4732
6177.96 4833
6178.70 5031
6179.44 5253
6180.19 5808
6180.93 6469
6181.67 7411
6182.41 8637
6183.15 9719
6183.90 10640
6184.64 11190
6185.38 11323
6186.12 11213
6186.87 10576
6187.61 9784
6188.35 9120
6189.09 8201
6189.84 7580
6190.58 7039
6191.32 6783
6192.06 6492
6192.81 6372
6193.55 6209
6194.29 6042
6195.03 5931
6195.78 5886
6196.52 5807
6197.26 5860
6198.01 5675
6198.75 5757
6199.49 5781
6200.23 5796
6200.98 5788
6201.72 5684
6202.46 5720
6203.21 5757
6203.95 5997
6204.69 6364
6205.44 7042
6206.18 8271
6206.92 10379
6207.67 13000
6208.41 16457
6209.15 20322
6209.90 23077
6210.64 24920
6211.39 25737
6212.13 25181
6212.87 23139
6213.62 20805
6214.36 17983
6215.11 15471
6215.85 13015
6216.59 11194
6217.34 9406
6218.08 8004
6218.83 7073
6219.57 6390
6220.31 5900
6221.06 5564
6221.80 5245
6222.55 5216
6223.29 5088
6224.04 4976
6224.78 4860
6225.53 4791
6226.27 4507
6227.02 4467
6227.76 4411
6228.50 4220
6229.25 3934
6229.99 3751
6230.74 3521
6231.48 3326
6232.23 3330
6232.97 3340
6233.72 3329
6234.46 3313
6235.21 3291
6235.96 3313
6236.70 3390
6237.45 3448
6238.19 3502
6238.94 3755
6239.68 4064
6240.43 4299
6241.17 4621
6241.92 4885
6242.66 4986
6243.41 4838
6244.16 4596
6244.90 4621
6245.65 4535
6246.39 4478
6247.14 4482
6247.88 4692
6248.63 4674
6249.38 4664
6250.12 4612
6250.87 4575
6251.62 4375
6252.36 4253
6253.11 4142
6253.85 4063
6254.60 3845
6255.35 3828
6256.09 3898
6256.84 3852
6257.59 3723
6258.33 3741
6259.08 3821
6259.83 3727
6260.57 3720
6261.32 3663
6262.07 3531
6262.81 3525
6263.56 3427
6264.31 3410
6265.05 3338
6265.80 3288
6266.55 3265
6267.30 3144
6268.04 3182
6268.79 3221
6269.54 3188
6270.28 3257
6271.03 3339
6271.78 3342
6272.53 3352
6273.27 3405
6274.02 3334
6274.77 3390
6275.52 3471
6276.26 3571
6277.01 3754
6277.76 3840
6278.51 3879
6279.25 3817
6280.00 3707
6280.75 3529
6281.50 3426
6282.25 3279
6282.99 3178
6283.74 3125
6284.49 3018
6285.24 2883
6285.99 2952
6286.74 2984
6287.48 2890
6288.23 2919
6288.98 2839
6289.73 2780
6290.48 2803
6291.23 2735
6291.97 2683
6292.72 2668
6293.47 2686
6294.22 2688
6294.97 2664
6295.72 2646
6296.47 2638
6297.22 2646
6297.96 2653
6298.71 2651
6299.46 2601
6300.21 2460
6300.96 2388
6301.71 2382
6302.46 2404
6303.21 2398
6303.96 2355
6304.71 2349
6305.46 2351
6306.21 2336
6306.96 2378
6307.71 2427
6308.45 2380
6309.20 2448
6309.95 2513
6310.70 2652
6311.45 2704
6312.20 2843
6312.95 2892
6313.70 2897
6314.45 2800
6315.20 2800
6315.95 2818
6316.70 2813
6317.45 2826
6318.20 2906
6318.95 2894
6319.70 2770
6320.45 2697
6321.20 2640
6321.95 2531
6322.70 2408
6323.46 2287
6324.21 2298
6324.96 2289
6325.71 2229
6326.46 2289
6327.21 2262
6327.96 2259
6328.71 2228
6329.46 2328
6330.21 2270
6330.96 2268
6331.71 2286
6332.46 2305
6333.21 2284
6333.97 2213
6334.72 2253
6335.47 2163
6336.22 2109
6336.97 2137
6337.72 2190
6338.47 2208
6339.22 2296
6339.98 2225
6340.73 2284
6341.48 2198
6342.23 2200
6342.98 2280
6343.73 2234
6344.49 2189
6345.24 2191
6345.99 2124
6346.74 2171
6347.49 2187
6348.24 2155
6349.00 2195
6349.75 2256
6350.50 2161
6351.25 2218
6352.01 2320
6352.76 2332
6353.51 2450
6354.26 2544
6355.01 2655
6355.77 2663
6356.52 2715
6357.27 2607
6358.02 2569
6358.78 2504
6359.53 2484
6360.28 2488
6361.03 2426
6361.79 2285
6362.54 2285
6363.29 2317
6364.05 2263
6364.80 2337
6365.55 2268
6366.30 2310
6367.06 2443
6367.81 2498
6368.56 2764
6369.32 2909
6370.07 3070
6370.82 3039
6371.58 2976
6372.33 2729
6373.08 2595
6373.84 2558
6374.59 2429
6375.34 2317
6376.10 2305
6376.85 2403
6377.60 2386
6378.36 2350
6379.11 2383
6379.87 2343
6380.62 2404
6381.37 2490
6382.13 2587
6382.88 2652
6383.64 2567
6384.39 2524
6385.14 2460
6385.90 2377
6386.65 2341
6387.41 2349
6388.16 2300
6388.91 2331
6389.67 2276
6390.42 2242
6391.18 2232
6391.93 2101
6392.69 2225
6393.44 2132
6394.20 2154
6394.95 2118
6395.71 2093
6396.46 2085
6397.21 2133
6397.97 2113
6398.72 2110
6399.48 2048
6400.23 2035
6400.99 2112
6401.74 2140
6402.50 2056
6403.26 1994
6404.01 2076
6404.77 2100
6405.52 2051
6406.28 1973
6407.03 1999
6407.79 1998
6408.54 2105
6409.30 2260
6410.05 2368
6410.81 2437
6411.56 2542
6412.32 2537
6413.08 2467
6413.83 2448
6414.59 2377
6415.34 2422
6416.10 2303
6416.86 2245
6417.61 2390
6418.37 2427
6419.12 2397
6419.88 2338
6420.64 2225
6421.39 2205
6422.15 2158
6422.91 2137
6423.66 2024
6424.42 1976
6425.17 2025
6425.93 1992
6426.69 1960
6427.44 1987
6428.20 1950
6428.96 1961
6429.71 1923
6430.47 1887
6431.23 1941
6431.98 1862
6432.74 1916
6433.50 1983
6434.26 1978
6435.01 1958
6435.77 1968
6436.53 2011
6437.28 2041
6438.04 2066
6438.80 2082
6439.56 2040
6440.31 2054
6441.07 2080
6441.83 2008
6442.59 2031
6443.34 2035
6444.10 2024
6444.86 2090
6445.62 2033
6446.37 2010
6447.13 2063
6447.89 2074
6448.65 2028
6449.40 2045
6450.16 2072
6450.92 2035
6451.68 2038
6452.44 2047
6453.19 2045
6453.95 2042
6454.71 2079
6455.47 2047
6456.23 2019
6456.99 2090
6457.74 2108
6458.50 2079
6459.26 2093
6460.02 2045
6460.78 2064
6461.54 2105
6462.30 2203
6463.05 2150
6463.81 2262
6464.57 2302
6465.33 2364
6466.09 2404
6466.85 2351
6467.61 2363
6468.37 2466
6469.13 2395
6469.88 2400
6470.64 2396
6471.40 2448
6472.16 2402
6472.92 2437
6473.68 2490
6474.44 2473
6475.20 2526
6475.96 2491
6476.72 2515
6477.48 2588
6478.24 2640
6479.00 2584
6479.76 2733
6480.52 2829
6481.28 2747
6482.04 2825
6482.80 2874
6483.56 3023
6484.32 2883
6485.08 2884
6485.84 2959
6486.60 3000
6487.36 3044
6488.12 3105
6488.88 3087
6489.64 3104
6490.40 3302
6491.16 3370
6491.92 3417
6492.68 3361
6493.44 3457
6494.20 3624
6494.96 3625
6495.72 3660
6496.48 3731
6497.24 3728
6498.00 3668
6498.76 3641
6499.52 3651
6500.28 3659
6501.05 3637
6501.81 3740
6502.57 3809
6503.33 3849
6504.09 3951
6504.85 4450
6505.61 5263
6506.37 6605
6507.13 8641
6507.90 11067
6508.66 13571
6509.42 15400
6510.18 16705
6510.94 16962
6511.70 16069
6512.46 14754
6513.23 12897
6513.99 11302
6514.75 9718
6515.51 8301
6516.27 7337
6517.03 6467
6517.80 5704
6518.56 5266
6519.32 4887
6520.08 4713
6520.84 4475
6521.61 4323
6522.37 4323
6523.13 4423
6523.89 4431
6524.66 4726
6525.42 4896
6526.18 5192
6526.94 5538
6527.71 5775
6528.47 5980
6529.23 5931
6529.99 5928
6530.76 5832
6531.52 5676
6532.28 5311
6533.04 5247
6533.81 5324
6534.57 5552
6535.33 6149
6536.10 6767
6536.86 7575
6537.62 8049
6538.38 8268
6539.15 8034
6539.91 7699
6540.67 7276
6541.44 6578
6542.20 5858
6542.96 5356
6543.73 5075
6544.49 4831
6545.25 4744
6546.02 4594
6546.78 4617
6547.55 4569
6548.31 4567
6549.07 4502
6549.84 4474
6550.60 4474
6551.36 4280
6552.13 4147
6552.89 4133
6553.66 3935
6554.42 3867
6555.18 3919
6555.95 3874
6556.71 3883
6557.48 3799
6558.24 3769
6559.01 3781
6559.77 3866
6560.53 3833
6561.30 3976
6562.06 3978
6562.83 4081
6563.59 4104
6564.36 4257
6565.12 4280
6565.89 4283
6566.65 4346
6567.42 4381
6568.18 4403
6568.95 4413
6569.71 4407
6570.48 4340
6571.24 4323
6572.01 4433
6572.77 4422
6573.54 4465
6574.30 4560
6575.07 4586
6575.83 4614
6576.60 4675
6577.36 4619
6578.13 4592
6578.89 4620
6579.66 4599
6580.42 4563
6581.19 4653
6581.96 4717
6582.72 4749
6583.49 4659
6584.25 4815
6585.02 4982
6585.78 4898
6586.55 4853
6587.32 4848
6588.08 4809
6588.85 4720
6589.61 4873
6590.38 5116
6591.15 5352
6591.91 5605
6592.68 6164
6593.45 6900
6594.21 7377
6594.98 7962
6595.74 8354
6596.51 8676
6597.28 8470
6598.04 8275
6598.81 7945
6599.58 7398
6600.34 6830
6601.11 6267
6601.88 5833
6602.64 5460
6603.41 5233
6604.18 4859
6604.95 4575
6605.71 4394
6606.48 4299
6607.25 4282
6608.01 4296
6608.78 4244
6609.55 4349
6610.32 4343
6611.08 4302
6611.85 4357
6612.62 4355
6613.38 4244
6614.15 4203
6614.92 4197
6615.69 4223
6616.46 4091
6617.22 4115
6617.99 4128
6618.76 4279
6619.53 4219
6620.29 4411
6621.06 4671
6621.83 4797
6622.60 4955
6623.37 5112
6624.13 5367
6624.90 5557
6625.67 5372
6626.44 5322
6627.21 5192
6627.98 5031
6628.74 4772
6629.51 4723
6630.28 4621
6631.05 4606
6631.82 4611
6632.59 4730
6633.35 4843
6634.12 5191
6634.89 5465
6635.66 5811
6636.43 5999
6637.20 6204
6637.97 6396
6638.74 6467
6639.51 6575
6640.27 6936
6641.04 7190
6641.81 7498
6642.58 7444
6643.35 7575
6644.12 7498
6644.89 7407
6645.66 7004
6646.43 6486
6647.20 6031
6647.97 5599
6648.74 5274
6649.51 4933
6650.28 4718
6651.05 4433
6651.82 4388
6652.58 4372
6653.35 4334
6654.12 4281
6654.89 4241
6655.66 4237
6656.43 4248
6657.20 4258
6657.97 4198
6658.74 4296
6659.51 4201
6660.28 4004
6661.05 4006
6661.83 3921
6662.60 3805
6663.37 3762
6664.14 3822
6664.91 3742
6665.68 3858
6666.45 3827
6667.22 3903
6667.99 3774
6668.76 3852
6669.53 4033
6670.30 4073
6671.07 4131
6671.84 4352
6672.61 4388
6673.38 4407
6674.16 4365
6674.93 4350
6675.70 4239
6676.47 4268
6677.24 4214
6678.01 4327
6678.78 4416
6679.55 4386
6680.33 4451
6681.10 4498
6681.87 4577
6682.64 4570
6683.41 4758
6684.18 4978
6684.95 5201
6685.73 5417
6686.50 5744
6687.27 5877
6688.04 5730
6688.81 5620
6689.58 5412
6690.36 5094
6691.13 4801
6691.90 4618
6692.67 4448
6693.44 4152
6694.22 4101
6694.99 4075
6695.76 3975
6696.53 3809
6697.31 3767
6698.08 3796
6698.85 3815
6699.62 3815
6700.40 3849
6701.17 3739
6701.94 3740
6702.71 3801
6703.49 3679
6704.26 3720
6705.03 3653
6705.80 3630
6706.58 3648
6707.35 3577
6708.12 3581
6708.90 3487
6709.67 3413
6710.44 3481
6711.22 3374
6711.99 3359
6712.76 3421
6713.54 3372
6714.31 3343
6715.08 3383
6715.86 3423
6716.63 3432
6717.40 3291
6718.18 3414
6718.95 3504
6719.72 3437
6720.50 3533
6721.27 3544
6722.04 3553
6722.82 3488
6723.59 3475
6724.37 3457
6725.14 3505
6725.91 3527
6726.69 3440
6727.46 3353
6728.24 3327
6729.01 3254
6729.78 3411
6730.56 3442
6731.33 3354
6732.11 3306
6732.88 3439
6733.66 3413
6734.43 3439
6735.20 3454
6735.98 3558
6736.75 3632
6737.53 3661
6738.30 3604
6739.08 3647
6739.85 3654
6740.63 3696
6741.40 3730
6742.18 3716
6742.95 3618
6743.73 3670
6744.50 3739
6745.28 3839
6746.05 3817
6746.83 3781
6747.60 3929
6748.38 4000
6749.15 4124
6749.93 4106
6750.70 4226
6751.48 4397
6752.25 4803
6753.03 4915
6753.81 5029
6754.58 5285
6755.36 5440
6756.13 5300
6756.91 5063
6757.68 4830
6758.46 4677
6759.24 4450
6760.01 4403
6760.79 4387
6761.56 4398
6762.34 4333
6763.12 4277
6763.89 4284
6764.67 4213
6765.44 4230
6766.22 4250
6767.00 4399
6767.77 4526
6768.55 4587
6769.33 4596
6770.10 4615
6770.88 4605
6771.66 4536
6772.43 4177
6773.21 4090
6773.99 4125
6774.76 3938
6775.54 3851
6776.32 3755
6777.09 3664
6777.87 3544
6778.65 3631
6779.42 3499
6780.20 3464
6780.98 3450
6781.76 3388
6782.53 3477
6783.31 3522
6784.09 3331
6784.87 3256
6785.64 3379
6786.42 3351
6787.20 3388
6787.98 3494
6788.75 3467
6789.53 3342
6790.31 3358
6791.09 3336
6791.86 3344
6792.64 3216
6793.42 3074
6794.20 3160
6794.98 3144
6795.75 3183
6796.53 3081
6797.31 3012
6798.09 3000
6798.87 3043
6799.64 3050
6800.42 3027
6801.20 3084
6801.98 3079
6802.76 3236
6803.54 3280
6804.31 3270
6805.09 3339
6805.87 3434
6806.65 3596
6807.43 3593
6808.21 3749
6808.99 3733
6809.76 3531
6810.54 3502
6811.32 3346
6812.10 3254
6812.88 3278
6813.66 3324
6814.44 3306
6815.22 3263
6816.00 3255
6816.78 3380
6817.55 3486
6818.33 3438
6819.11 3375
6819.89 3359
6820.67 3396
6821.45 3299
6822.23 3304
6823.01 3284
6823.79 3275
6824.57 3170
6825.35 3202
6826.13 3222
6826.91 3173
6827.69 3148
6828.47 3236
6829.25 3106
6830.03 3083
6830.81 3055
6831.59 3038
6832.37 3088
6833.15 3053
6833.93 3111
6834.71 3040
6835.49 3032
6836.27 3109
6837.05 3343
6837.83 3584
6838.61 3803
6839.39 4149
6840.17 4398
6840.95 4370
6841.73 4394
6842.51 4315
6843.29 4176
6844.08 3905
6844.86 3828
6845.64 3631
6846.42 3517
6847.20 3300
6847.98 3254
6848.76 3321
6849.54 3363
6850.32 3465
6851.10 3620
6851.89 3749
6852.67 3812
6853.45 3950
6854.23 3861
6855.01 3742
6855.79 3526
6856.57 3429
6857.35 3280
6858.14 3301
6858.92 3293
6859.70 3138
6860.48 3066
6861.26 2987
6862.04 2895
6862.83 2912
6863.61 3046
6864.39 3141
6865.17 3103
6865.95 3108
6866.74 3080
6867.52 3203
6868.30 3262
6869.08 3323
6869.86 3471
6870.65 3373
6871.43 3340
6872.21 3319
6872.99 3358
6873.78 3365
6874.56 3382
6875.34 3409
6876.12 3481
6876.91 3509
6877.69 3520
6878.47 3661
6879.25 3767
6880.04 3893
6880.82 4027
6881.60 4037
6882.39 4400
6883.17 4521
6883.95 4746
6884.74 4767
6885.52 4829
6886.30 5264
6887.08 5682
6887.87 6613
6888.65 7444
6889.43 8289
6890.22 8936
6891.00 9242
6891.78 8976
6892.57 8530
6893.35 7705
6894.14 7095
6894.92 6403
6895.70 5708
6896.49 5118
6897.27 4888
6898.05 4705
6898.84 4466
6899.62 4305
6900.41 4205
6901.19 4109
6901.97 4138
6902.76 4156
6903.54 4112
6904.33 4174
6905.11 4153
6905.89 4198
6906.68 4096
6907.46 4028
6908.25 4062
6909.03 4129
6909.82 4074
6910.60 3984
6911.39 3747
6912.17 3656
6912.96 3665
6913.74 3468
6914.52 3521
6915.31 3422
6916.09 3483
6916.88 3450
6917.66 3351
6918.45 3395
6919.23 3309
6920.02 3370
6920.80 3352
6921.59 3448
6922.37 3372
6923.16 3378
6923.95 3490
6924.73 3436
6925.52 3314
6926.30 3372
6927.09 3416
6927.87 3473
6928.66 3447
6929.44 3491
6930.23 3557
6931.01 3459
6931.80 3450
6932.59 3334
6933.37 3381
6934.16 3492
6934.94 3549
6935.73 3474
6936.52 3439
6937.30 3497
6938.09 3678
6938.87 3740
6939.66 3771
6940.45 3993
6941.23 4287
6942.02 4537
6942.81 4683
6943.59 4873
6944.38 5173
6945.16 5217
6945.95 5095
6946.74 5179
6947.52 5454
6948.31 5674
6949.10 5862
6949.88 6113
6950.67 6293
6951.46 6398
6952.25 6214
6953.03 5923
6953.82 5513
6954.61 5286
6955.39 5134
6956.18 5038
6956.97 5030
6957.75 4860
6958.54 4741
6959.33 4756
6960.12 4672
6960.90 4753
6961.69 4820
6962.48 4792
6963.27 4959
6964.05 5036
6964.84 4978
6965.63 5079
6966.42 5158
6967.20 5323
6967.99 5650
6968.78 5876
6969.57 6141
6970.36 6483
6971.14 6732
6971.93 6781
6972.72 6642
6973.51 6528
6974.30 6657
6975.08 6522
6975.87 6387
6976.66 6315
6977.45 6295
6978.24 6410
6979.03 6476
6979.81 6710
6980.60 7196
6981.39 7662
6982.18 8660
6982.97 10217
6983.76 12720
6984.55 15979
6985.34 19807
6986.12 22927
6986.91 25612
6987.70 27041
6988.49 27399
6989.28 26082
6990.07 24042
6990.86 21292
6991.65 18491
6992.44 15807
6993.23 13235
6994.01 11295
6994.80 9694
6995.59 8425
6996.38 7376
6997.17 6521
6997.96 6088
6998.75 5593
6999.54 5306
7000.33 5187
7001.12 5010
7001.91 4922
7002.70 4878
7003.49 4717
7004.28 4686
7005.07 4582
7005.86 4368
7006.65 4126
7007.44 4058
7008.23 3773
7009.02 3630
7009.81 3555
7010.60 3560
7011.39 3669
7012.18 3800
7012.97 3878
7013.76 3925
7014.55 4111
7015.34 4186
7016.13 4123
7016.92 4215
7017.71 4184
7018.50 4161
7019.29 4068
7020.08 4019
7020.88 4029
7021.67 4209
7022.46 4401
7023.25 4693
7024.04 4912
7024.83 5065
7025.62 5231
7026.41 5205
7027.20 5039
7027.99 5036
7028.79 4958
7029.58 4805
7030.37 4607
7031.16 4489
7031.95 4407
7032.74 4240
7033.53 4241
7034.33 4263
7035.12 4243
7035.91 4308
7036.70 4490
7037.49 4611
7038.28 4779
7039.08 4811
7039.87 4901
7040.66 5013
7041.45 5040
7042.24 5140
7043.04 5258
7043.83 5468
7044.62 5770
7045.41 5799
7046.20 5679
7047.00 5687
7047.79 5523
7048.58 5597
7049.37 5566
7050.17 5887
7050.96 6141
7051.75 6383
7052.54 6613
7053.34 6659
7054.13 6405
7054.92 6140
7055.71 6069
7056.51 5699
7057.30 5292
7058.09 5159
7058.89 5265
7059.68 5272
7060.47 5158
7061.26 5227
7062.06 5277
7062.85 5193
7063.64 5048
7064.44 4884
7065.23 4836
7066.02 4605
7066.82 4460
7067.61 4319
7068.40 4217
7069.20 4189
7069.99 3928
7070.78 4013
7071.58 3992
7072.37 3898
7073.17 3738
7073.96 3720
7074.75 3787
7075.55 3736
7076.34 3611
7077.13 3455
7077.93 3404
7078.72 3469
7079.52 3318
7080.31 3241
7081.10 3292
7081.90 3319
7082.69 3281
7083.49 3280
7084.28 3185
7085.08 3093
7085.87 3030
7086.67 3039
7087.46 3052
7088.25 3070
7089.05 3096
7089.84 3008
7090.64 2911
7091.43 2934
7092.23 2807
7093.02 2721
7093.82 2812
7094.61 2832
7095.41 2798
7096.20 2718
7097.00 2707
7097.79 2671
7098.59 2655
7099.38 2680
7100.18 2725
7100.97 2667
7101.77 2537
7102.56 2584
7103.36 2602
7104.15 2628
7104.95 2508
7105.75 2531
7106.54 2491
7107.34 2507
7108.13 2434
7108.93 2453
7109.72 2384
7110.52 2393
7111.32 2454
7112.11 2405
7112.91 2382
7113.70 2415
7114.50 2405
7115.30 2400
7116.09 2428
7116.89 2376
7117.68 2400
7118.48 2403
7119.28 2357
7120.07 2355
7120.87 2373
7121.67 2375
7122.46 2384
7123.26 2290
7124.06 2355
7124.85 2349
7125.65 2312
7126.45 2342
7127.24 2339
7128.04 2377
7128.84 2337
7129.63 2423
7130.43 2543
7131.23 2569
7132.02 2527
7132.82 2493
7133.62 2469
7134.41 2438
7135.21 2352
7136.01 2373
7136.81 2335
7137.60 2353
7138.40 2255
7139.20 2251
7140.00 2209
7140.79 2191
7141.59 2049
7142.39 2075
7143.19 2080
7143.98 2059
7144.78 2034
7145.58 2075
7146.38 2045
7147.18 1957
7147.97 1901
7148.77 1919
7149.57 1946
7150.37 1927
7151.17 1865
7151.96 1889
7152.76 1854
7153.56 1890
7154.36 1896
7155.16 1907
7155.95 1939
7156.75 1894
7157.55 1991
7158.35 1983
7159.15 2009
7159.95 2025
7160.75 2034
7161.54 1961
7162.34 1907
7163.14 1851
7163.94 1796
7164.74 1813
7165.54 1854
7166.34 1853
7167.14 1789
7167.93 1745
7168.73 1804
7169.53 1800
7170.33 1738
7171.13 1769
7171.93 1819
7172.73 1774
7173.53 1717
7174.33 1720
7175.13 1755
7175.93 1654
7176.73 1680
7177.53 1702
7178.33 1691
7179.13 1709
7179.93 1684
7180.73 1676
7181.53 1739
7182.32 1706
7183.12 1653
7183.92 1661
7184.72 1708
7185.52 1623
7186.32 1696
7187.12 1621
7187.92 1642
7188.72 1689
7189.53 1707
7190.33 1677
7191.13 1674
7191.93 1716
7192.73 1672
7193.53 1668
7194.33 1662
7195.13 1685
7195.93 1637
7196.73 1631
7197.53 1632
7198.33 1636
7199.13 1611
7199.93 1678
7200.73 1623
7201.53 1688
7202.33 1708
7203.14 1657
7203.94 1681
7204.74 1763
7205.54 1787
7206.34 1726
7207.14 1731
7207.94 1727
7208.74 1682
7209.55 1695
7210.35 1752
7211.15 1766
7211.95 1833
7212.75 1867
7213.55 1849
7214.35 1834
7215.16 1866
7215.96 1817
7216.76 1801
7217.56 1847
7218.36 1884
7219.16 1975
7219.97 1983
7220.77 1936
7221.57 1921
7222.37 2029
7223.17 2016
7223.98 1966
7224.78 1932
7225.58 1820
7226.38 1805
7227.19 1721
7227.99 1697
7228.79 1692
7229.59 1646
7230.40 1617
7231.20 1700
7232.00 1712
7232.80 1696
7233.61 1646
7234.41 1603
7235.21 1694
7236.01 1704
7236.82 1762
7237.62 1731
7238.42 1813
7239.23 1766
7240.03 1719
7240.83 1737
7241.63 1732
7242.44 1683
7243.24 1625
7244.04 1627
7244.85 1682
7245.65 1555
7246.45 1540
7247.26 1587
7248.06 1625
7248.86 1689
7249.67 1642
7250.47 1555
7251.28 1504
7252.08 1533
7252.88 1550
7253.69 1536
7254.49 1538
7255.29 1549
7256.10 1544
7256.90 1489
7257.71 1542
7258.51 1626
7259.31 1584
7260.12 1551
7260.92 1512
7261.73 1486
7262.53 1480
7263.34 1494
7264.14 1462
7264.94 1492
7265.75 1487
7266.55 1509
7267.36 1431
7268.16 1430
7268.97 1505
7269.77 1486
7270.58 1487
7271.38 1428
7272.19 1406
7272.99 1477
7273.80 1458
7274.60 1504
7275.41 1442
7276.21 1447
7277.02 1466
7277.82 1484
7278.63 1446
7279.43 1508
7280.24 1541
7281.04 1545
7281.85 1569
7282.65 1611
7283.46 1677
7284.26 1664
7285.07 1696
7285.87 1756
7286.68 1780
7287.49 1717
7288.29 1790
7289.10 1718
7289.90 1672
7290.71 1724
7291.52 1649
7292.32 1658
7293.13 1654
7293.93 1578
7294.74 1551
7295.55 1536
7296.35 1579
7297.16 1589
7297.96 1669
7298.77 1679
7299.58 1667
7300.38 1703
7301.19 1755
7302.00 1680
7302.80 1650
7303.61 1708
7304.42 1764
7305.22 1693
7306.03 1746
7306.84 1723
7307.64 1769
7308.45 1812
7309.26 1842
7310.06 1797
7310.87 1872
7311.68 1929
7312.48 2046
7313.29 2116
7314.10 2141
7314.90 2147
7315.71 2194
7316.52 2387
7317.33 2563
7318.13 2898
7318.94 3344
7319.75 3771
7320.56 4128
7321.36 4285
7322.17 4235
7322.98 4001
7323.79 3661
7324.59 3300
7325.40 3023
7326.21 2848
7327.02 2648
7327.83 2487
7328.63 2417
7329.44 2285
7330.25 2123
7331.06 2215
7331.87 2166
7332.67 2108
7333.48 2168
7334.29 2133
7335.10 2169
7335.91 2043
7336.72 2164
7337.52 2195
7338.33 2217
7339.14 2196
7339.95 2216
7340.76 2160
7341.57 2039
7342.38 1998
7343.18 1926
7343.99 1900
7344.80 1879
7345.61 1874
7346.42 1858
7347.23 1856
7348.04 1763
7348.85 1720
7349.66 1717
7350.46 1723
7351.27 1725
7352.08 1589
7352.89 1610
7353.70 1621
7354.51 1633
7355.32 1616
7356.13 1561
7356.94 1561
7357.75 1540
7358.56 1562
7359.37 1602
7360.18 1492
7360.99 1473
7361.80 1502
7362.61 1512
7363.42 1469
7364.23 1465
7365.04 1526
7365.85 1543
7366.66 1542
7367.47 1561
7368.28 1563
7369.09 1526
7369.90 1520
7370.71 1563
7371.52 1600
7372.33 1565
7373.14 1521
7373.95 1552
7374.76 1512
7375.57 1451
7376.38 1532
7377.19 1473
7378.00 1523
7378.81 1517
7379.62 1506
7380.43 1550
7381.24 1643
7382.06 1653
7382.87 1690
7383.68 1742
7384.49 1699
7385.30 1645
7386.11 1637
7386.92 1618
7387.73 1610
7388.54 1503
7389.36 1482
7390.17 1461
7390.98 1492
7391.79 1542
7392.60 1520
7393.41 1475
7394.22 1469
7395.04 1492
7395.85 1463
7396.66 1386
7397.47 1400
7398.28 1452
7399.09 1419
7399.91 1360
7400.72 1372
7401.53 1398
7402.34 1450
7403.15 1359
7403.97 1378
7404.78 1364
7405.59 1398
7406.40 1419
7407.21 1393
7408.03 1332
7408.84 1344
7409.65 1397
7410.46 1344
7411.28 1358
7412.09 1293
7412.90 1338
7413.71 1318
7414.53 1280
7415.34 1287
7416.15 1242
7416.96 1264
7417.78 1348
7418.59 1323
7419.40 1225
7420.22 1255
7421.03 1212
7421.84 1266
7422.66 1258
7423.47 1254
7424.28 1249
7425.09 1326
7425.91 1271
7426.72 1233
7427.53 1223
7428.35 1210
7429.16 1254
7429.98 1251
7430.79 1253
7431.60 1194
7432.42 1214
7433.23 1167
7434.04 1215
7434.86 1267
7435.67 1203
7436.48 1247
7437.30 1279
7438.11 1332
7438.93 1237
7439.74 1256
7440.55 1248
7441.37 1295
7442.18 1273
7443.00 1208
7443.81 1192
7444.63 1216
7445.44 1207
7446.25 1252
7447.07 1206
7447.88 1208
7448.70 1248
7449.51 1276
7450.33 1213
7451.14 1253
7451.96 1259
7452.77 1248
7453.59 1224
7454.40 1261
7455.22 1249
7456.03 1229
7456.85 1214
7457.66 1181
7458.48 1199
7459.29 1209
7460.11 1220
7460.92 1258
7461.74 1355
7462.55 1306
7463.37 1271
7464.18 1239
7465.00 1257
7465.81 1289
7466.63 1254
7467.44 1303
7468.26 1307
7469.08 1295
7469.89 1351
7470.71 1343
7471.52 1322
7472.34 1375
7473.15 1412
7473.97 1469
7474.79 1497
7475.60 1521
7476.42 1541
7477.23 1493
7478.05 1518
7478.87 1472
7479.68 1443
7480.50 1468
7481.32 1453
7482.13 1410
7482.95 1459
7483.76 1457
7484.58 1417
7485.40 1441
7486.21 1424
7487.03 1439
7487.85 1410
7488.66 1420
7489.48 1445
7490.30 1402
7491.11 1432
7491.93 1409
7492.75 1374
7493.57 1310
7494.38 1400
7495.20 1381
7496.02 1336
7496.83 1449
7497.65 1387
7498.47 1429
7499.29 1360
7500.10 1338
7500.92 1353
7501.74 1334
7502.55 1398
7503.37 1444
7504.19 1382
7505.01 1404
7505.83 1423
7506.64 1476
7507.46 1449
7508.28 1418
7509.10 1437
7509.91 1429
7510.73 1360
7511.55 1379
7512.37 1377
7513.19 1431
7514.00 1473
7514.82 1355
7515.64 1437
7516.46 1478
7517.28 1355
7518.10 1367
7518.91 1404
7519.73 1353
7520.55 1355
7521.37 1300
7522.19 1334
7523.01 1321
7523.82 1330
7524.64 1356
7525.46 1326
7526.28 1328
7527.10 1319
7527.92 1313
7528.74 1386
7529.56 1352
7530.38 1383
7531.19 1408
7532.01 1398
7532.83 1411
7533.65 1415
7534.47 1414
7535.29 1429
7536.11 1465
7536.93 1413
7537.75 1423
7538.57 1406
7539.39 1474
7540.21 1388
7541.03 1349
7541.85 1429
7542.67 1362
7543.48 1320
7544.30 1436
7545.12 1463
7545.94 1387
7546.76 1430
7547.58 1459
7548.40 1443
7549.22 1458
7550.04 1478
7550.86 1418
7551.68 1430
7552.50 1415
7553.32 1441
7554.14 1424
7554.97 1534
7555.79 1532
7556.61 1512
7557.43 1508
7558.25 1529
7559.07 1553
7559.89 1549
7560.71 1546
7561.53 1566
7562.35 1613
7563.17 1674
7563.99 1636
7564.81 1621
7565.63 1585
7566.45 1665
7567.28 1721
7568.10 1688
7568.92 1740
7569.74 1745
7570.56 1660
7571.38 1698
7572.20 1724
7573.02 1765
7573.84 1753
7574.67 1802
7575.49 1834
7576.31 1826
7577.13 1836
7577.95 1836
7578.77 1853
7579.60 1980
7580.42 1927
7581.24 1909
7582.06 1934
7582.88 1907
7583.70 1948
7584.53 1971
7585.35 1960
7586.17 2084
7586.99 2098
7587.81 2101
7588.64 2088
7589.46 2204
7590.28 2229
7591.10 2207
7591.93 2184
7592.75 2198
7593.57 2293
7594.39 2321
7595.22 2362
7596.04 2438
7596.86 2432
7597.68 2390
7598.51 2453
7599.33 2524
7600.15 2590
7600.97 2730
7601.80 2751
7602.62 2818
7603.44 2949
7604.27 2975
7605.09 3119
7605.91 3246
7606.73 3372
7607.56 3371
7608.38 3360
7609.20 3301
7610.03 3197
7610.85 3142
7611.67 3113
7612.50 3074
7613.32 3088
7614.15 3100
7614.97 3109
7615.79 3238
7616.62 3399
7617.44 3748
7618.26 4038
7619.09 4224
7619.91 4436
7620.73 4664
7621.56 4746
7622.38 4709
7623.21 4497
7624.03 4242
7624.85 4084
7625.68 4138
7626.50 4116
7627.33 4038
7628.15 3990
7628.98 3961
7629.80 4127
7630.62 4215
7631.45 4267
7632.27 4294
7633.10 4412
7633.92 4412
7634.75 4424
7635.57 4260
7636.40 4072
7637.22 3903
7638.05 3690
7638.87 3505
7639.70 3333
7640.52 3216
7641.35 3063
7642.17 2921
7643.00 2913
7643.82 2993
7644.65 3087
7645.47 3024
7646.30 3199
7647.12 3261
7647.95 3265
7648.77 3186
7649.60 3171
7650.42 3132
7651.25 3011
7652.08 2866
7652.90 2758
7653.73 2621
7654.55 2513
7655.38 2452
7656.20 2425
7657.03 2414
7657.86 2364
7658.68 2359
7659.51 2236
7660.33 2244
7661.16 2233
7661.99 2243
7662.81 2242
7663.64 2251
7664.46 2292
7665.29 2269
7666.12 2220
7666.94 2299
7667.77 2252
7668.60 2258
7669.42 2239
7670.25 2278
7671.08 2315
7671.90 2184
7672.73 2217
7673.56 2186
7674.38 2162
7675.21 2179
7676.04 2238
7676.86 2183
7677.69 2086
7678.52 2075
7679.34 2154
7680.17 2146
7681.00 2165
7681.83 2135
7682.65 2206
7683.48 2386
7684.31 2514
7685.13 2638
7685.96 2790
7686.79 2878
7687.62 2844
7688.44 2815
7689.27 2751
7690.10 2617
7690.93 2526
7691.76 2478
7692.58 2383
7693.41 2343
7694.24 2299
7695.07 2311
7695.89 2334
7696.72 2332
7697.55 2418
7698.38 2646
7699.21 2683
7700.03 2780
7700.86 2746
7701.69 2800
7702.52 2711
7703.35 2626
7704.18 2528
7705.00 2464
7705.83 2426
7706.66 2273
7707.49 2215
7708.32 2165
7709.15 2077
7709.98 2054
7710.80 2025
7711.63 2040
7712.46 1993
7713.29 1926
7714.12 1917
7714.95 1921
7715.78 1947
7716.61 1905
7717.44 1847
7718.27 1841
7719.09 1860
7719.92 1835
7720.75 1806
7721.58 1749
7722.41 1688
7723.24 1700
7724.07 1718
7724.90 1736
7725.73 1707
7726.56 1687
7727.39 1690
7728.22 1672
7729.05 1686
7729.88 1673
7730.71 1687
7731.54 1641
7732.37 1645
7733.20 1621
7734.03 1602
7734.86 1531
7735.69 1552
7736.52 1539
7737.35 1516
7738.18 1486
7739.01 1481
7739.84 1470
7740.67 1468
7741.50 1479
7742.33 1477
7743.16 1448
7743.99 1466
7744.82 1419
7745.65 1437
7746.48 1471
7747.31 1459
7748.14 1456
7748.98 1462
7749.81 1434
7750.64 1445
7751.47 1475
7752.30 1509
7753.13 1466
7753.96 1410
7754.79 1386
7755.62 1430
7756.45 1473
7757.29 1466
7758.12 1403
7758.95 1387
7759.78 1411
7760.61 1388
7761.44 1408
7762.27 1377
7763.11 1408
7763.94 1449
7764.77 1421
7765.60 1368
7766.43 1398
7767.26 1475
7768.10 1443
7768.93 1450
7769.76 1392
7770.59 1470
7771.42 1392
7772.26 1428
7773.09 1365
7773.92 1454
7774.75 1426
7775.58 1386
7776.42 1393
7777.25 1390
7778.08 1432
7778.91 1479
7779.75 1517
7780.58 1478
7781.41 1469
7782.24 1457
7783.08 1495
7783.91 1488
7784.74 1551
7785.57 1511
7786.41 1479
7787.24 1527
7788.07 1476
7788.91 1495
7789.74 1476
7790.57 1500
7791.40 1517
7792.24 1593
7793.07 1643
7793.90 1599
7794.74 1558
7795.57 1568
7796.40 1573
7797.24 1683
7798.07 1691
7798.90 1641
7799.74 1641
7800.57 1638
7801.40 1704
7802.24 1710
7803.07 1680
7803.91 1711
7804.74 1794
7805.57 1775
7806.41 1778
7807.24 1812
7808.07 1830
7808.91 1889
7809.74 1909
7810.58 1914
7811.41 2006
7812.25 2008
7813.08 2115
7813.91 2181
7814.75 2311
7815.58 2388
7816.42 2469
7817.25 2482
7818.09 2451
7818.92 2418
7819.75 2430
7820.59 2435
7821.42 2542
7822.26 2619
7823.09 2734
7823.93 2768
7824.76 2809
7825.60 2859
7826.43 2789
7827.27 2770
7828.10 2747
7828.94 2706
7829.77 2465
7830.61 2535
7831.44 2579
7832.28 2607
7833.11 2734
7833.95 2777
7834.78 2913
7835.62 3033
7836.46 3071
7837.29 3184
7838.13 3127
7838.96 3052
7839.80 2980
7840.63 2750
7841.47 2678
7842.31 2608
7843.14 2448
7843.98 2356
7844.81 2363
7845.65 2247
7846.48 2220
7847.32 2243
7848.16 2212
7848.99 2071
7849.83 2121
7850.67 2145
7851.50 2075
7852.34 2112
7853.17 2146
7854.01 2099
7854.85 2038
7855.68 2124
7856.52 2114
7857.36 2075
7858.19 2146
7859.03 2118
7859.87 2059
7860.70 2093
7861.54 2147
7862.38 2098
7863.21 2094
7864.05 2123
7864.89 2048
7865.73 1957
7866.56 2026
7867.40 2091
7868.24 1993
7869.07 2025
7869.91 2014
7870.75 2051
7871.59 2196
7872.42 2289
7873.26 2309
7874.10 2308
7874.94 2280
7875.77 2441
7876.61 2483
7877.45 2633
7878.29 2850
7879.12 3138
7879.96 3075
7880.80 3142
7881.64 3278
7882.47 3185
7883.31 3164
7884.15 3111
7884.99 3033
7885.83 2997
7886.67 2939
7887.50 2801
7888.34 2727
7889.18 2585
7890.02 2649
7890.86 2652
7891.69 2827
7892.53 2842
7893.37 2962
7894.21 2921
7895.05 2963
7895.89 3045
7896.73 2980
7897.57 2830
7898.40 2754
7899.24 2623
7900.08 2496
7900.92 2435
7901.76 2339
7902.60 2315
7903.44 2286
7904.28 2215
7905.12 2210
7905.95 2179
7906.79 2236
7907.63 2228
7908.47 2119
7909.31 2062
7910.15 2186
7910.99 2180
7911.83 2233
7912.67 2280
7913.51 2339
7914.35 2237
7915.19 2297
7916.03 2309
7916.87 2412
7917.71 2457
7918.55 2370
7919.39 2353
7920.23 2259
7921.07 2193
7921.91 2181
7922.75 2080
7923.59 2092
7924.43 1999
7925.27 1925
7926.11 1912
7926.95 1896
7927.79 1898
7928.63 1934
7929.47 1876
7930.31 1836
7931.15 1860
7931.99 1889
7932.83 1891
7933.67 1871
7934.51 1856
7935.35 1925
7936.19 1891
7937.04 1890
7937.88 1967
7938.72 1889
7939.56 1869
7940.40 1882
7941.24 1857
7942.08 1910
7942.92 1875
7943.76 1912
7944.60 1875
7945.45 1980
7946.29 1993
7947.13 1999
7947.97 1935
7948.81 2028
7949.65 2110
7950.49 2094
7951.34 2142
7952.18 2232
7953.02 2239
7953.86 2331
7954.70 2568
7955.54 2697
7956.39 2779
7957.23 2876
7958.07 2901
7958.91 2906
7959.75 2838
7960.60 2881
7961.44 2938
7962.28 2893
7963.12 2859
7963.96 2815
7964.81 2833
7965.65 2819
7966.49 2939
7967.33 3095
7968.18 3284
7969.02 3428
7969.86 3555
7970.70 3594
7971.55 3549
7972.39 3487
7973.23 3266
7974.08 3054
7974.92 2860
7975.76 2771
7976.60 2632
7977.45 2441
7978.29 2343
7979.13 2379
7979.98 2267
7980.82 2139
7981.66 2091
7982.51 2215
7983.35 2084
7984.19 2061
7985.04 2038
7985.88 2008
7986.72 1975
7987.57 1974
7988.41 2006
7989.25 1961
7990.10 1952
7990.94 1848
7991.78 1833
7992.63 1782
7993.47 1709
7994.32 1703
7995.16 1676
7996.00 1543
7996.85 1506
7997.69 1509
7998.53 1549
7999.38 1554
8000.22 1549
8001.07 1563
8001.91 1484
8002.76 1468
8003.60 1403
8004.44 1395
8005.29 1466
8006.13 1406
8006.98 1428
8007.82 1356
8008.67 1418
8009.51 1392
8010.36 1365
8011.20 1338
8012.05 1338
8012.89 1315
8013.74 1272
8014.58 1295
8015.43 1283
8016.27 1260
8017.12 1288
8017.96 1335
8018.81 1279
8019.65 1259
8020.50 1225
8021.34 1220
8022.19 1260
8023.03 1323
8023.88 1272
8024.72 1269
8025.57 1223
8026.41 1261
8027.26 1252
8028.11 1303
8028.95 1225
8029.80 1216
8030.64 1185
8031.49 1270
8032.33 1206
8033.18 1222
8034.03 1240
8034.87 1242
8035.72 1160
8036.56 1191
8037.41 1227
8038.26 1238
8039.10 1312
8039.95 1175
8040.80 1225
8041.64 1217
8042.49 1250
8043.33 1250
8044.18 1216
8045.03 1221
8045.87 1185
8046.72 1196
8047.57 1166
8048.41 1156
8049.26 1191
8050.11 1229
8050.95 1181
8051.80 1194
8052.65 1131
8053.49 1157
8054.34 1149
8055.19 1187
8056.04 1129
8056.88 1153
8057.73 1132
8058.58 1151
8059.42 1141
8060.27 1060
8061.12 1082
8061.97 1069
8062.81 1046
8063.66 1075
8064.51 1062
8065.36 1008
8066.20 997
8067.05 1045
8067.90 1017
8068.75 1029
8069.60 1019
8070.44 1049
8071.29 1016
8072.14 1013
8072.99 963
8073.84 989
8074.68 1014
8075.53 951
8076.38 930
8077.23 1027
8078.08 973
8078.92 1014
8079.77 1030
8080.62 1003
8081.47 968
8082.32 930
8083.17 999
8084.02 975
8084.86 1006
8085.71 960
8086.56 1010
8087.41 970
8088.26 930
8089.11 944
8089.96 978
8090.81 963
8091.65 969
8092.50 981
8093.35 976
8094.20 955
8095.05 953
8095.90 950
8096.75 956
8097.60 989
8098.45 959
8099.30 942
8100.15 931
8101.00 911
8101.85 941
8102.70 988
8103.54 1014
8104.39 996
8105.24 933
8106.09 977
8106.94 997
8107.79 990
8108.64 962
8109.49 1003
8110.34 1019
8111.19 959
8112.04 989
8112.89 985
8113.74 1011
8114.59 982
8115.44 964
8116.29 923
8117.14 965
8117.99 934
8118.84 960
8119.70 977
8120.55 951
8121.40 930
8122.25 968
8123.10 1025
8123.95 1014
8124.80 982
8125.65 1048
8126.50 1074
8127.35 1049
8128.20 1041
8129.05 1041
8129.90 1104
8130.76 1108
8131.61 1140
8132.46 1130
8133.31 1244
8134.16 1235
8135.01 1188
8135.86 1197
8136.71 1229
8137.56 1187
8138.42 1154
8139.27 1156
8140.12 1147
8140.97 1139
8141.82 1129
8142.67 1153
8143.53 1138
8144.38 1092
8145.23 1108
8146.08 1096
8146.93 1155
8147.78 1185
8148.64 1186
8149.49 1145
8150.34 1183
8151.19 1240
8152.05 1268
8152.90 1214
8153.75 1299
8154.60 1379
8155.45 1376
8156.31 1370
8157.16 1452
8158.01 1445
8158.86 1492
8159.72 1426
8160.57 1357
8161.42 1271
8162.27 1222
8163.13 1252
8163.98 1167
8164.83 1151
8165.69 1128
8166.54 1130
8167.39 1117
8168.24 1130
8169.10 1156
8169.95 1071
8170.80 1052
8171.66 1033
8172.51 1037
8173.36 1051
8174.22 1029
8175.07 1035
8175.92 1013
8176.78 1037
8177.63 1010
8178.48 967
8179.34 1008
8180.19 973
8181.04 939
8181.90 953
8182.75 915
8183.61 920
8184.46 922
8185.31 891
8186.17 888
8187.02 915
8187.87 913
8188.73 884
8189.58 883
8190.44 931
8191.29 901
8192.15 883
8193.00 877
8193.85 867
8194.71 892
8195.56 876
8196.42 907
8197.27 895
8198.13 905
8198.98 887
8199.84 921
8200.69 897
8201.55 882
8202.40 913
8203.25 864
8204.11 835
8204.96 866
8205.82 832
8206.67 880
8207.53 853
8208.38 862
8209.24 904
8210.09 883
8210.95 841
8211.81 848
8212.66 889
8213.52 902
8214.37 851
8215.23 913
8216.08 853
8216.94 878
8217.79 836
8218.65 882
8219.50 856
8220.36 850
8221.22 849
8222.07 858
8222.93 831
8223.78 836
8224.64 857
8225.50 877
8226.35 841
8227.21 890
8228.06 896
8228.92 864
8229.78 877
8230.63 858
8231.49 868
8232.34 858
8233.20 857
8234.06 843
8234.91 854
8235.77 827
8236.63 819
8237.48 844
8238.34 785
8239.20 797
8240.05 818
8240.91 831
8241.77 827
8242.62 827
8243.48 789
8244.34 823
8245.19 879
8246.05 847
8246.91 873
8247.77 835
8248.62 793
8249.48 817
8250.34 809
8251.20 824
8252.05 841
8252.91 832
8253.77 816
8254.62 801
8255.48 810
8256.34 838
8257.20 862
8258.06 824
8258.91 871
8259.77 824
8260.63 866
8261.49 844
8262.34 823
8263.20 815
8264.06 842
8264.92 820
8265.78 785
8266.63 801
8267.49 827
8268.35 908
8269.21 920
8270.07 916
8270.93 870
8271.78 849
8272.64 911
8273.50 905
8274.36 920
8275.22 940
8276.08 957
8276.93 906
8277.79 957
8278.65 1026
8279.51 1029
8280.37 1108
8281.23 1164
8282.09 1180
8282.95 1190
8283.81 1144
8284.66 1090
8285.52 1025
8286.38 1027
8287.24 1007
8288.10 968
8288.96 1001
8289.82 986
8290.68 1013
8291.54 1029
8292.40 1051
8293.26 982
8294.12 1021
8294.98 1059
8295.84 1057
8296.70 1076
8297.56 1125
8298.42 1052
8299.28 980
8300.13 976
8300.99 926
8301.85 947
8302.71 949
8303.57 919
8304.43 937
8305.29 918
8306.16 908
8307.02 920
8307.88 916
8308.74 911
8309.60 857
8310.46 858
8311.32 943
8312.18 957
8313.04 878
8313.90 880
8314.76 835
8315.62 813
8316.48 850
8317.34 838
8318.20 815
8319.06 805
8319.92 784
8320.78 830
8321.65 856
8322.51 832
8323.37 853
8324.23 849
8325.09 841
8325.95 767
8326.81 793
8327.67 832
8328.53 849
8329.40 846
8330.26 848
8331.12 811
8331.98 770
8332.84 817
8333.70 842
8334.57 814
8335.43 802
8336.29 810
8337.15 808
8338.01 812
8338.87 827
8339.74 779
8340.60 776
8341.46 805
8342.32 804
8343.18 812
8344.05 805
8344.91 826
8345.77 830
8346.63 837
8347.49 853
8348.36 874
8349.22 869
8350.08 877
8350.94 841
8351.81 869
8352.67 835
8353.53 853
8354.39 903
8355.26 868
8356.12 888
8356.98 855
8357.85 839
8358.71 807
8359.57 787
8360.43 836
8361.30 834
8362.16 842
8363.02 870
8363.89 831
8364.75 825
8365.61 867
8366.48 877
8367.34 815
8368.20 799
8369.07 819
8369.93 849
8370.79 854
8371.66 840
8372.52 805
8373.38 740
8374.25 787
8375.11 850
8375.98 823
8376.84 809
8377.70 838
8378.57 838
8379.43 854
8380.30 840
8381.16 789
8382.02 851
8382.89 816
8383.75 803
8384.62 875
8385.48 856
8386.34 812
8387.21 832
8388.07 840
8388.94 809
8389.80 803
8390.67 879
8391.53 852
8392.40 847
8393.26 837
8394.13 816
8394.99 844
8395.85 882
8396.72 853
8397.58 845
8398.45 841
8399.31 857
8400.18 870
8401.04 875
8401.91 859
8402.77 833
8403.64 851
8404.50 889
8405.37 869
8406.24 896
8407.10 863
8407.97 883
8408.83 966
8409.70 939
8410.56 913
8411.43 905
8412.29 882
8413.16 904
8414.03 897
8414.89 870
8415.76 902
8416.62 911
8417.49 896
8418.35 920
8419.22 916
8420.09 902
8420.95 970
8421.82 969
8422.69 996
8423.55 1030
8424.42 974
8425.28 985
8426.15 1023
8427.02 1051
8427.88 1080
8428.75 1073
8429.62 1082
8430.48 1086
8431.35 1092
8432.22 1065
8433.08 1108
8433.95 1127
8434.82 1129
8435.68 1194
8436.55 1176
8437.42 1252
8438.28 1266
8439.15 1353
8440.02 1380
8440.89 1417
8441.75 1471
8442.62 1528
8443.49 1569
8444.35 1714
8445.22 1746
8446.09 1778
8446.96 1840
8447.82 1819
8448.69 1852
8449.56 1859
8450.43 1855
8451.29 1822
8452.16 1744
8453.03 1767
8453.90 1687
8454.76 1640
8455.63 1626
8456.50 1644
8457.37 1706
8458.24 1688
8459.10 1696
8459.97 1705
8460.84 1665
8461.71 1659
8462.58 1714
8463.45 1714
8464.31 1583
8465.18 1564
8466.05 1575
8466.92 1520
8467.79 1422
8468.66 1524
8469.52 1514
8470.39 1480
8471.26 1449
8472.13 1470
8473.00 1423
8473.87 1452
8474.74 1457
8475.61 1461
8476.47 1427
8477.34 1470
8478.21 1527
8479.08 1518
8479.95 1577
8480.82 1601
8481.69 1664
8482.56 1659
8483.43 1648
8484.30 1636
8485.17 1569
8486.04 1543
8486.91 1494
8487.78 1452
8488.64 1452
8489.51 1458
8490.38 1405
8491.25 1393
8492.12 1349
8492.99 1329
8493.86 1365
8494.73 1402
8495.60 1409
8496.47 1357
8497.34 1345
8498.21 1344
8499.08 1276
8499.95 1352
8500.82 1277
8501.69 1332
8502.56 1340
8503.43 1321
8504.30 1334
8505.17 1347
8506.05 1359
8506.92 1425
8507.79 1369
8508.66 1332
8509.53 1420
8510.40 1409
8511.27 1453
8512.14 1407
8513.01 1423
8513.88 1461
8514.75 1440
8515.62 1384
8516.49 1480
8517.37 1479
8518.24 1458
8519.11 1394
8519.98 1429
8520.85 1463
8521.72 1453
8522.59 1572
8523.46 1641
8524.33 1705
8525.21 1712
8526.08 1800
8526.95 1883
8527.82 1908
8528.69 1928
8529.56 1969
8530.44 1984
8531.31 1890
8532.18 1810
8533.05 1771
8533.92 1723
8534.80 1649
8535.67 1719
8536.54 1688
8537.41 1644
8538.28 1643
8539.16 1650
8540.03 1614
8540.90 1587
8541.77 1561
8542.64 1561
8543.52 1556
8544.39 1546
8545.26 1558
8546.13 1573
8547.01 1533
8547.88 1533
8548.75 1560
8549.62 1652
8550.50 1749
8551.37 1867
8552.24 2130
8553.12 2286
8553.99 2515
8554.86 2714
8555.73 2851
8556.61 2911
8557.48 2871
8558.35 2796
8559.23 2686
8560.10 2571
8560.97 2361
8561.85 2192
8562.72 2056
8563.59 1959
8564.47 1776
8565.34 1766
8566.21 1682
8567.09 1620
8567.96 1614
8568.83 1529
8569.71 1510
8570.58 1468
8571.46 1487
8572.33 1442
8573.20 1403
8574.08 1450
8574.95 1488
8575.83 1440
8576.70 1332
8577.57 1334
8578.45 1383
8579.32 1342
8580.20 1341
8581.07 1330
8581.94 1356
8582.82 1347
8583.69 1454
8584.57 1483
8585.44 1419
8586.32 1446
8587.19 1357
8588.07 1395
8588.94 1386
8589.82 1432
8590.69 1410
8591.57 1499
8592.44 1532
8593.32 1521
8594.19 1596
8595.07 1571
8595.94 1598
8596.82 1574
8597.69 1602
8598.57 1562
8599.44 1549
8600.32 1621
8601.19 1596
8602.07 1631
8602.94 1576
8603.82 1526
8604.69 1522
8605.57 1573
8606.44 1629
8607.32 1607
8608.20 1702
8609.07 1664
8609.95 1630
8610.82 1684
8611.70 1685
8612.57 1716
8613.45 1666
8614.33 1748
8615.20 1774
8616.08 1795
8616.95 1805
8617.83 1853
8618.71 1931
8619.58 1961
8620.46 1994
8621.34 2054
8622.21 2073
8623.09 2112
8623.97 2075
8624.84 2073
8625.72 2101
8626.59 2104
8627.47 2148
8628.35 2201
8629.22 2195
8630.10 2147
8630.98 2164
8631.86 2227
8632.73 2263
8633.61 2306
8634.49 2335
8635.36 2306
8636.24 2329
8637.12 2386
8637.99 2402
8638.87 2364
8639.75 2386
8640.63 2445
8641.50 2475
8642.38 2456
8643.26 2516
8644.14 2629
8645.01 2618
8645.89 2722
8646.77 2792
8647.65 2881
8648.52 2823
8649.40 2951
8650.28 2968
8651.16 2978
8652.04 3102
8652.91 3109
8653.79 3178
8654.67 3197
8655.55 3160
8656.43 3149
8657.30 3336
8658.18 3439
8659.06 3531
8659.94 3770
8660.82 4047
8661.70 4450
8662.57 4841
8663.45 5454
8664.33 5970
8665.21 6329
8666.09 6663
8666.97 6917
8667.85 6825
8668.72 6801
8669.60 6596
8670.48 6376
8671.36 6159
8672.24 5921
8673.12 5736
8674.00 5580
8674.88 5428
8675.76 5306
8676.63 5070
8677.51 5018
8678.39 4855
8679.27 4618
8680.15 4480
8681.03 4247
8681.91 4014
8682.79 3802
8683.67 3707
8684.55 3611
8685.43 3650
8686.31 3590
8687.19 3610
8688.07 3721
8688.95 3984
8689.83 4192
8690.71 4631
8691.59 5041
8692.47 5414
8693.35 5852
8694.23 6085
8695.11 6289
8695.99 6147
8696.87 6086
8697.75 5850
8698.63 5425
8699.51 5197
8700.39 5127
8701.27 4846
8702.15 4673
8703.03 4524
8703.91 4416
8704.79 4214
8705.67 4009
8706.55 3954
8707.43 3765
8708.31 3510
8709.19 3297
8710.07 3139
8710.96 2918
8711.84 2822
8712.72 2742
8713.60 2631
8714.48 2517
8715.36 2425
8716.24 2289
8717.12 2356
8718.00 2281
8718.89 2269
8719.77 2266
8720.65 2210
8721.53 2217
8722.41 2247
8723.29 2228
8724.17 2210
8725.06 2185
8725.94 2261
8726.82 2298
8727.70 2212
8728.58 2270
8729.46 2292
8730.35 2433
8731.23 2416
8732.11 2478
8732.99 2523
8733.87 2477
8734.76 2373
8735.64 2418
8736.52 2379
8737.40 2358
8738.29 2327
8739.17 2403
8740.05 2437
8740.93 2407
8741.81 2359
8742.70 2342
8743.58 2334
8744.46 2298
8745.34 2300
8746.23 2320
8747.11 2295
8747.99 2303
8748.88 2265
8749.76 2249
8750.64 2313
8751.52 2267
8752.41 2316
8753.29 2394
8754.17 2415
8755.06 2536
8755.94 2581
8756.82 2648
8757.71 2739
8758.59 2893
8759.47 2906
8760.36 2939
8761.24 2957
8762.12 2812
8763.01 2851
8763.89 2824
8764.77 2747
8765.66 2623
8766.54 2598
8767.42 2537
8768.31 2509
8769.19 2472
8770.08 2503
8770.96 2580
8771.84 2483
8772.73 2511
8773.61 2477
8774.50 2527
8775.38 2498
8776.26 2406
8777.15 2409
8778.03 2336
8778.92 2320
8779.80 2260
8780.69 2244
8781.57 2278
8782.46 2331
8783.34 2271
8784.22 2257
8785.11 2343
8785.99 2414
8786.88 2460
8787.76 2472
8788.65 2560
8789.53 2650
8790.42 2631
8791.30 2619
8792.19 2649
8793.07 2497
8793.96 2438
8794.84 2396
8795.73 2376
8796.61 2329
8797.50 2223
8798.38 2289
8799.27 2227
8800.15 2189
8801.04 2199
8801.93 2126
8802.81 2154
8803.70 2092
8804.58 2111
8805.47 2025
8806.35 2036
8807.24 2093
8808.12 2151
8809.01 2107
8809.90 2132
8810.78 2032
8811.67 2042
8812.55 2077
8813.44 2092
8814.33 2114
8815.21 2054
8816.10 2101
8816.98 2120
8817.87 2144
8818.76 2233
8819.64 2273
8820.53 2218
8821.42 2253
8822.30 2196
8823.19 2151
8824.08 2115
8824.96 2157
8825.85 2130
8826.74 2115
8827.62 2080
8828.51 2111
8829.40 2164
8830.28 2152
8831.17 2090
8832.06 2078
8832.94 2072
8833.83 2087
8834.72 1973
8835.61 1977
8836.49 1940
8837.38 1881
8838.27 1801
8839.16 1856
8840.04 1809
8840.93 1776
8841.82 1747
8842.70 1785
8843.59 1748
8844.48 1713
8845.37 1708
8846.26 1744
8847.14 1669
8848.03 1690
8848.92 1664
8849.81 1631
8850.69 1588
8851.58 1526
8852.47 1524
8853.36 1505
8854.25 1515
8855.13 1506
8856.02 1467
8856.91 1452
8857.80 1472
8858.69 1482
8859.58 1480
8860.46 1416
8861.35 1397
8862.24 1428
8863.13 1441
8864.02 1447
8864.91 1435
8865.80 1469
8866.68 1410
8867.57 1422
8868.46 1366
8869.35 1407
8870.24 1412
8871.13 1356
8872.02 1340
8872.91 1297
8873.80 1321
8874.69 1313
8875.57 1258
8876.46 1300
8877.35 1234
8878.24 1238
8879.13 1265
8880.02 1265
8880.91 1291
8881.80 1267
8882.69 1305
8883.58 1255
8884.47 1304
8885.36 1319
8886.25 1341
8887.14 1341
8888.03 1370
8888.92 1323
8889.81 1288
8890.70 1259
8891.59 1237
8892.48 1265
8893.37 1243
8894.26 1196
8895.15 1218
8896.04 1136
8896.93 1175
8897.82 1135
8898.71 1149
8899.60 1180
8900.49 1132
8901.38 1130
8902.27 1137
8903.16 1123
8904.05 1099
8904.94 1117
8905.83 1106
8906.72 1072
8907.61 1059
8908.50 1112
8909.40 1066
8910.29 1071
8911.18 1023
8912.07 1064
8912.96 1080
8913.85 1036
8914.74 1036
8915.63 983
8916.52 1040
8917.42 1013
8918.31 984
8919.20 1072
8920.09 1015
8920.98 983
8921.87 996
8922.76 992
8923.66 935
8924.55 923
8925.44 964
8926.33 929
8927.22 946
8928.11 924
8929.01 908
8929.90 908
8930.79 926
8931.68 938
8932.57 911
8933.47 932
8934.36 939
8935.25 952
8936.14 943
8937.03 877
8937.93 883
8938.82 854
8939.71 885
8940.60 927
8941.50 909
8942.39 952
8943.28 878
8944.17 875
8945.07 877
8945.96 899
8946.85 859
8947.75 846
8948.64 874
8949.53 879
8950.42 818
8951.32 818
8952.21 846
8953.10 847
8954.00 831
8954.89 806
8955.78 857
8956.68 891
8957.57 839
8958.46 856
8959.36 846
8960.25 853
8961.14 855
8962.04 824
8962.93 849
8963.82 819
8964.72 825
8965.61 829
8966.50 827
8967.40 812
8968.29 834
8969.19 858
8970.08 813
8970.97 800
8971.87 856
8972.76 831
8973.66 853
8974.55 844
8975.44 819
8976.34 833
8977.23 824
8978.13 836
8979.02 778
8979.91 812
8980.81 771
8981.70 807
8982.60 784
8983.49 786
8984.39 829
8985.28 825
8986.18 805
8987.07 790
8987.97 794
8988.86 811
8989.76 833
8990.65 845
8991.55 823
8992.44 788
8993.34 794
8994.23 818
8995.13 813
8996.02 827
8996.92 785
8997.81 791
8998.71 767
8999.60 795
9000.50 771
9001.39 769
9002.29 831
9003.18 788
9004.08 779
9004.98 783
9005.87 751
9006.77 796
9007.66 799
9008.56 790
9009.45 747
9010.35 799
9011.25 773
9012.14 762
9013.04 753
9013.93 737
9014.83 768
9015.73 776
9016.62 765
9017.52 736
9018.42 756
9019.31 792
9020.21 758
9021.10 752
9022.00 768
9022.90 773
9023.79 774
9024.69 752
9025.59 712
9026.48 735
9027.38 747
9028.28 701
9029.17 737
9030.07 727
9030.97 702
9031.87 744
9032.76 774
9033.66 741
9034.56 734
9035.45 752
9036.35 786
9037.25 814
9038.15 714
9039.04 731
9039.94 747
9040.84 778
9041.73 780
9042.63 728
9043.53 763
9044.43 753
9045.33 762
9046.22 783
9047.12 766
9048.02 792
9048.92 772
9049.81 812
9050.71 815
9051.61 810
9052.51 768
9053.41 843
9054.30 806
9055.20 846
9056.10 850
9057.00 807
9057.90 823
9058.80 803
9059.69 776
9060.59 804
9061.49 786
9062.39 773
9063.29 867
9064.19 847
9065.08 847
9065.98 785
9066.88 804
9067.78 838
9068.68 829
9069.58 841
9070.48 849
9071.38 840
9072.27 831
9073.17 870
9074.07 837
9074.97 818
9075.87 791
9076.77 803
9077.67 852
9078.57 844
9079.47 856
9080.37 847
9081.27 876
9082.17 842
9083.07 860
9083.97 880
9084.87 878
9085.76 941
9086.66 911
9087.56 888
9088.46 863
9089.36 872
9090.26 919
9091.16 929
9092.06 895
9092.96 948
9093.86 962
9094.76 1017
9095.66 940
9096.56 972
9097.46 997
9098.36 1004
9099.26 994
9100.17 970
9101.07 1013
9101.97 1003
9102.87 938
9103.77 957
9104.67 993
9105.57 957
9106.47 971
9107.37 914
9108.27 924
9109.17 876
9110.07 895
9110.97 899
9111.87 877
9112.77 856
9113.68 865
9114.58 837
9115.48 809
9116.38 816
9117.28 828
9118.18 834
9119.08 754
9119.98 824
9120.89 833
9121.79 818
9122.69 814
9123.59 814
9124.49 747
9125.39 767
9126.29 745
9127.20 779
9128.10 786
9129.00 800
9129.90 750
9130.80 770
9131.71 761
9132.61 710
9133.51 745
9134.41 792
9135.31 745
9136.22 748
9137.12 758
9138.02 737
9138.92 774
9139.83 766
9140.73 714
9141.63 739
9142.53 765
9143.43 737
9144.34 760
9145.24 700
9146.14 763
9147.05 700
9147.95 698
9148.85 702
9149.75 719
9150.66 704
9151.56 679
9152.46 690
9153.37 715
9154.27 738
9155.17 728
9156.07 719
9156.98 754
9157.88 693
9158.78 701
9159.69 747
9160.59 721
9161.49 756
9162.40 735
9163.30 723
9164.20 769
9165.11 737
9166.01 701
9166.92 730
9167.82 780
9168.72 769
9169.63 762
9170.53 739
9171.43 731
9172.34 706
9173.24 701
9174.15 731
9175.05 767
9175.95 725
9176.86 729
9177.76 729
9178.67 691
9179.57 715
9180.48 733
9181.38 697
9182.28 702
9183.19 686
9184.09 702
9185.00 699
9185.90 680
9186.81 676
9187.71 717
9188.62 740
9189.52 712
9190.43 702
9191.33 744
9192.24 732
9193.14 666
9194.05 702
9194.95 689
9195.86 708
9196.76 751
9197.67 706
9198.57 734
9199.48 712
9200.38 725
9201.29 720
9202.19 748
9203.10 741
9204.00 760
9204.91 752
9205.81 741
9206.72 740
9207.63 705
9208.53 751
9209.44 722
9210.34 682
9211.25 693
9212.15 713
9213.06 697
9213.97 747
9214.87 709
9215.78 688
9216.68 684
9217.59 729
9218.50 749
9219.40 725
9220.31 705
9221.22 713
9222.12 698
9223.03 690
9223.94 714
9224.84 671
9225.75 674
9226.65 703
9227.56 734
9228.47 701
9229.37 714
9230.28 710
9231.19 687
9232.10 678
9233.00 660
9233.91 713
9234.82 728
9235.72 722
9236.63 687
9237.54 657
9238.44 651
9239.35 658
9240.26 633
9241.17 677
9242.07 633
9242.98 680
9243.89 614
9244.80 628
9245.70 628
9246.61 634
9247.52 647
9248.43 626
9249.33 665
9250.24 632
9251.15 637
9252.06 683
9252.97 691
9253.87 667
9254.78 655
9255.69 641
9256.60 657
9257.51 629
9258.41 619
9259.32 648
9260.23 636
9261.14 665
9262.05 683
9262.96 656
9263.86 626
9264.77 703
9265.68 658
9266.59 652
9267.50 684
9268.41 692
9269.32 661
9270.22 667
9271.13 660
9272.04 693
9272.95 700
9273.86 664
9274.77 679
9275.68 676
9276.59 703
9277.50 661
9278.40 663
9279.31 690
9280.22 658
9281.13 632
9282.04 641
9282.95 679
9283.86 665
9284.77 622
9285.68 657
9286.59 638
9287.50 622
9288.41 621
9289.32 715
9290.23 689
9291.14 679
9292.05 662
9292.96 684
9293.87 700
9294.78 671
9295.69 707
9296.60 689
9297.51 686
9298.42 680
9299.33 662
9300.24 665
9301.15 727
9302.06 724
9302.97 730
9303.88 731
9304.79 711
9305.70 754
9306.61 733
9307.52 800
9308.43 770
9309.34 825
9310.25 822
9311.16 821
9312.07 828
9312.98 845
9313.90 840
9314.81 829
9315.72 806
9316.63 782
9317.54 749
9318.45 772
9319.36 782
9320.27 772
9321.18 729
9322.10 769
9323.01 735
9323.92 711
9324.83 755
9325.74 712
9326.65 727
9327.56 695
9328.48 712
9329.39 734
9330.30 815
9331.21 758
9332.12 711
9333.03 732
9333.95 772
9334.86 762
9335.77 731
9336.68 830
9337.59 830
9338.51 827
9339.42 796
9340.33 790
9341.24 795
9342.15 820
9343.07 795
9343.98 780
9344.89 778
9345.80 785
9346.72 744
9347.63 764
9348.54 783
9349.45 781
9350.37 748
9351.28 730
9352.19 733
9353.11 736
9354.02 720
9354.93 754
9355.84 742
9356.76 766
9357.67 731
9358.58 677
9359.50 693
9360.41 698
9361.32 659
9362.24 694
9363.15 708
9364.06 672
9364.98 696
9365.89 711
9366.80 632
9367.72 670
9368.63 657
9369.54 653
9370.46 660
9371.37 699
9372.28 675
9373.20 675
9374.11 675
9375.03 665
9375.94 674
9376.85 692
9377.77 689
9378.68 705
9379.60 663
9380.51 706
9381.42 714
9382.34 683
9383.25 688
9384.17 697
9385.08 683
9386.00 656
9386.91 682
9387.82 686
9388.74 727
9389.65 697
9390.57 707
9391.48 729
9392.40 739
9393.31 732
9394.23 749
9395.14 769
9396.06 739
9396.97 814
9397.89 756
9398.80 767
9399.72 666
9400.63 680
9401.55 683
9402.46 678
9403.38 694
9404.29 676
9405.21 655
9406.12 686
9407.04 675
9407.95 667
9408.87 696
9409.79 711
9410.70 647
9411.62 686
9412.53 647
9413.45 688
9414.36 677
9415.28 626
9416.20 613
9417.11 623
9418.03 627
9418.94 646
9419.86 643
9420.78 632
9421.69 631
9422.61 599
9423.52 649
9424.44 656
9425.36 645
9426.27 705
9427.19 619
9428.11 622
9429.02 647
9429.94 636
9430.86 662
9431.77 609
9432.69 652
9433.61 641
9434.52 611
9435.44 652
9436.36 644
9437.27 621
9438.19 644
9439.11 616
9440.02 655
9440.94 653
9441.86 651
9442.78 647
9443.69 645
9444.61 653
9445.53 607
9446.44 610
9447.36 616
9448.28 621
9449.20 607
9450.11 653
9451.03 638
9451.95 617
9452.87 641
9453.78 616
9454.70 646
9455.62 628
9456.54 653
9457.46 646
9458.37 642
9459.29 608
9460.21 625
9461.13 602
9462.05 641
9462.96 643
9463.88 622
9464.80 658
9465.72 632
9466.64 648
9467.56 632
9468.47 600
9469.39 619
9470.31 593
9471.23 594
9472.15 647
9473.07 660
9473.98 620
9474.90 597
9475.82 616
9476.74 637
9477.66 613
9478.58 634
9479.50 638
9480.42 633
9481.34 631
9482.26 639
9483.17 627
9484.09 584
9485.01 626
9485.93 616
9486.85 639
9487.77 621
9488.69 601
9489.61 625
9490.53 588
9491.45 654
9492.37 624
9493.29 621
9494.21 615
9495.13 612
9496.05 630
9496.97 622
9497.89 629
9498.81 623
9499.73 618
9500.65 611
9501.57 601
9502.49 629
9503.41 627
9504.33 669
9505.25 634
9506.17 605
9507.09 654
9508.01 657
9508.93 657
9509.85 627
9510.77 637
9511.69 674
9512.61 668
9513.53 660
9514.45 676
9515.37 688
9516.29 673
9517.21 667
9518.13 669
9519.05 698
9519.98 709
9520.90 688
9521.82 695
9522.74 700
9523.66 724
9524.58 765
9525.50 734
9526.42 728
9527.34 790
9528.27 737
9529.19 768
9530.11 699
9531.03 716
9531.95 716
9532.87 669
9533.79 688
9534.72 710
9535.64 710
9536.56 715
9537.48 718
9538.40 754
9539.32 697
9540.25 707
9541.17 753
9542.09 743
9543.01 702
9543.93 706
9544.86 750
9545.78 729
9546.70 704
9547.62 699
9548.55 771
9549.47 714
9550.39 710
9551.31 727
9552.24 783
9553.16 797
9554.08 807
9555.00 785
9555.93 774
9556.85 764
9557.77 805
9558.69 818
9559.62 788
9560.54 780
9561.46 839
9562.39 806
9563.31 867
9564.23 838
9565.15 784
9566.08 829
9567.00 853
9567.92 888
9568.85 857
9569.77 861
9570.69 907
9571.62 907
9572.54 860
9573.46 837
9574.39 922
9575.31 884
9576.23 906
9577.16 930
9578.08 934
9579.01 953
9579.93 938
9580.85 983
9581.78 964
9582.70 930
9583.63 956
9584.55 942
9585.47 965
9586.40 963
9587.32 955
9588.25 919
9589.17 978
9590.09 973
9591.02 987
9591.94 982
9592.87 1007
9593.79 963
9594.72 993
9595.64 995
9596.57 973
9597.49 974
9598.42 993
9599.34 981
9600.26 1028
9601.19 946
9602.11 959
9603.04 992
9603.96 1035
9604.89 1021
9605.81 1007
9606.74 1025
9607.66 1002
9608.59 1022
9609.51 1057
9610.44 1074
9611.37 1091
9612.29 1062
9613.22 1054
9614.14 1085
9615.07 1071
9615.99 1071
9616.92 1086
9617.84 1110
9618.77 1134
9619.70 1159
9620.62 1117
9621.55 1143
9622.47 1149
9623.40 1121
9624.32 1139
9625.25 1172
9626.18 1169
9627.10 1170
9628.03 1163
9628.95 1216
9629.88 1214
9630.81 1236
9631.73 1253
9632.66 1203
9633.59 1224
9634.51 1204
9635.44 1275
9636.37 1314
9637.29 1302
9638.22 1325
9639.15 1325
9640.07 1388
9641.00 1388
9641.93 1405
9642.85 1416
9643.78 1492
9644.71 1458
9645.63 1463
9646.56 1437
9647.49 1507
9648.41 1456
9649.34 1555
9650.27 1585
9651.20 1582
9652.12 1534
9653.05 1524
9653.98 1565
9654.91 1564
9655.83 1563
9656.76 1524
9657.69 1533
9658.62 1566
9659.54 1533
9660.47 1600
9661.40 1585
9662.33 1579
9663.25 1564
9664.18 1595
9665.11 1642
9666.04 1641
9666.97 1671
9667.89 1686
9668.82 1648
9669.75 1749
9670.68 1751
9671.61 1766
9672.53 1764
9673.46 1797
9674.39 1806
9675.32 1817
9676.25 1872
9677.18 1863
9678.11 1826
9679.03 1770
9679.96 1813
9680.89 1823
9681.82 1825
9682.75 1845
9683.68 1934
9684.61 1916
9685.54 1884
9686.46 1925
9687.39 1952
9688.32 1982
9689.25 1988
9690.18 1983
9691.11 1962
9692.04 2004
9692.97 2012
9693.90 1995
9694.83 1976
9695.76 2014
9696.69 1999
9697.61 2005
9698.54 2041
9699.47 2025
9700.40 2025
9701.33 2062
9702.26 2013
9703.19 2005
9704.12 2002
9705.05 2058
9705.98 2121
9706.91 2127
9707.84 2146
9708.77 2184
9709.70 2245
9710.63 2311
9711.56 2368
9712.49 2400
9713.42 2494
9714.35 2577
9715.28 2645
9716.21 2612
9717.14 2644
9718.07 2721
9719.00 2661
9719.94 2606
9720.87 2573
9721.80 2514
9722.73 2388
9723.66 2290
9724.59 2226
9725.52 2193
9726.45 2098
9727.38 2087
9728.31 2084
9729.24 2076
9730.17 2013
9731.10 2088
9732.04 2058
9732.97 2045
9733.90 2048
9734.83 2042
9735.76 2064
9736.69 1953
9737.62 1967
9738.55 1939
9739.49 1972
9740.42 1927
9741.35 1950
9742.28 1899
9743.21 1798
9744.14 1840
9745.08 1857
9746.01 1823
9746.94 1823
9747.87 1783
9748.80 1785
9749.74 1767
9750.67 1805
9751.60 1799
9752.53 1825
9753.46 1728
9754.40 1754
9755.33 1766
9756.26 1786
9757.19 1769
9758.13 1766
9759.06 1744
9759.99 1703
9760.92 1691
9761.85 1744
9762.79 1753
9763.72 1766
9764.65 1770
9765.59 1731
9766.52 1734
9767.45 1789
9768.38 1879
9769.32 1867
9770.25 1907
9771.18 1894
9772.12 1870
9773.05 1887
9773.98 1882
9774.92 1866
9775.85 1871
9776.78 1845
9777.71 1891
9778.65 1890
9779.58 1897
9780.52 1917
9781.45 1945
9782.38 1897
9783.32 1935
9784.25 1948
9785.18 1965
9786.12 1984
9787.05 1977
9787.98 2014
9788.92 1923
9789.85 1959
9790.79 1914
9791.72 1977
9792.65 1961
9793.59 1956
9794.52 2054
9795.46 2056
9796.39 2090
9797.32 2124
9798.26 2215
9799.19 2254
9800.13 2271
9801.06 2215
9802.00 2185
9802.93 2229
9803.87 2143
9804.80 2100
9805.73 2037
9806.67 1911
9807.60 1893
9808.54 1844
9809.47 1748
9810.41 1695
9811.34 1677
9812.28 1634
9813.21 1597
9814.15 1592
9815.08 1486
9816.02 1479
9816.95 1521
9817.89 1482
9818.82 1507
9819.76 1476
9820.69 1429
9821.63 1461
9822.57 1396
9823.50 1378
9824.44 1424
9825.37 1415
9826.31 1460
9827.24 1443
9828.18 1433
9829.11 1422
9830.05 1418
9830.99 1395
9831.92 1391
9832.86 1422
9833.79 1406
9834.73 1344
9835.67 1385
9836.60 1357
9837.54 1409
9838.47 1472
9839.41 1461
9840.35 1440
9841.28 1414
9842.22 1408
9843.16 1398
9844.09 1400
9845.03 1336
9845.97 1386
9846.90 1326
9847.84 1345
9848.78 1372
9849.71 1355
9850.65 1399
9851.59 1388
9852.52 1389
9853.46 1393
9854.40 1424
9855.33 1351
9856.27 1376
9857.21 1404
9858.14 1396
9859.08 1356
9860.02 1315
9860.96 1353
9861.89 1374
9862.83 1338
9863.77 1345
9864.71 1386
9865.64 1336
9866.58 1329
9867.52 1333
9868.46 1311
9869.39 1324
9870.33 1296
9871.27 1290
9872.21 1339
9873.15 1338
9874.08 1295
9875.02 1274
9875.96 1277
9876.90 1358
9877.83 1292
9878.77 1296
9879.71 1285
9880.65 1296
9881.59 1334
9882.53 1329
9883.46 1326
9884.40 1278
9885.34 1295
9886.28 1279
9887.22 1270
9888.16 1295
9889.10 1282
9890.03 1247
9890.97 1281
9891.91 1284
9892.85 1271
9893.79 1235
9894.73 1252
9895.67 1295
9896.61 1329
9897.54 1298
9898.48 1335
9899.42 1309
9900.36 1325
9901.30 1299
9902.24 1267
9903.18 1237
9904.12 1304
9905.06 1297
9906.00 1312
9906.94 1352
9907.88 1285
9908.82 1283
9909.76 1269
9910.70 1278
9911.63 1256
9912.57 1354
9913.51 1314
9914.45 1382
9915.39 1326
9916.33 1393
9917.27 1401
9918.21 1428
9919.15 1402
9920.09 1467
9921.03 1476
9921.97 1551
9922.91 1607
9923.85 1616
9924.79 1702
9925.74 1763
9926.68 1832
9927.62 1842
9928.56 1865
9929.50 1878
9930.44 1816
9931.38 1788
9932.32 1701
9933.26 1649
9934.20 1666
9935.14 1592
9936.08 1524
9937.02 1486
9937.96 1423
9938.90 1430
9939.85 1379
9940.79 1402
9941.73 1370
9942.67 1353
9943.61 1381
9944.55 1432
9945.49 1442
9946.43 1490
9947.38 1534
9948.32 1506
9949.26 1565
9950.20 1553
9951.14 1657
9952.08 1669
9953.02 1641
9953.97 1647
9954.91 1598
9955.85 1536
9956.79 1513
9957.73 1503
9958.68 1448
9959.62 1430
9960.56 1368
9961.50 1344
9962.44 1295
9963.39 1346
9964.33 1280
9965.27 1223
9966.21 1192
9967.15 1255
9968.10 1232
9969.04 1193
9969.98 1159
9970.92 1160
9971.87 1106
9972.81 1135
9973.75 1160
9974.69 1117
9975.64 1166
9976.58 1133
9977.52 1126
9978.47 1109
9979.41 1097
9980.35 1126
9981.29 1093
9982.24 1053
9983.18 1112
9984.12 1168
9985.07 1140
9986.01 1143
9986.95 1190
9987.90 1151
9988.84 1162
9989.78 1131
9990.73 1118
9991.67 1160
9992.61 1125
9993.56 1137
9994.50 1104
9995.44 1071
9996.39 1078
9997.33 1121
9998.27 1136
9999.22 1072
10000.16 1088
10001.11 1091
10002.05 1060
10002.99 1004
10003.94 1026
10004.88 987
10005.83 1033
10006.77 1066
10007.72 1029
10008.66 1026
10009.60 1031
10010.55 1021
10011.49 1032
10012.44 996
10013.38 992
10014.33 1006
10015.27 951
10016.21 967
10017.16 957
10018.10 949
10019.05 949
10019.99 1002
10020.94 1032
10021.88 987
10022.83 991
10023.77 992
10024.72 1009
10025.66 970
10026.61 981
10027.55 962
10028.50 994
10029.44 977
10030.39 964
10031.33 992
10032.28 1008
10033.23 956
10034.17 919
10035.12 922
10036.06 913
10037.01 939
10037.95 924
10038.90 935
10039.84 905
10040.79 919
10041.74 899
10042.68 902
10043.63 956
10044.57 889
10045.52 894
10046.47 894
10047.41 910
10048.36 896
10049.30 905
10050.25 912
10051.20 866
10052.14 855
10053.09 864
10054.04 876
10054.98 880
10055.93 894
10056.88 861
10057.82 838
10058.77 851
10059.72 885
10060.66 917
10061.61 867
10062.56 847
10063.50 856
10064.45 916
10065.40 893
10066.34 857
10067.29 867
10068.24 871
10069.18 869
10070.13 850
10071.08 853
10072.03 824
10072.97 839
10073.92 847
10074.87 816
10075.82 830
10076.76 856
10077.71 827
10078.66 791
10079.61 836
10080.55 834
10081.50 827
10082.45 866
10083.40 874
10084.34 827
10085.29 808
10086.24 829
10087.19 827
10088.14 808
10089.08 820
10090.03 806
10090.98 799
10091.93 806
10092.88 843
10093.83 844
10094.77 868
10095.72 867
10096.67 865
10097.62 826
10098.57 779
10099.52 830
10100.46 823
10101.41 795
10102.36 806
10103.31 794
10104.26 813
10105.21 806
10106.16 805
10107.11 800
10108.05 794
10109.00 791
10109.95 807
10110.90 823
10111.85 835
10112.80 817
10113.75 806
10114.70 785
10115.65 813
10116.60 810
10117.55 851
10118.50 878
10119.45 800
10120.39 861
10121.34 836
10122.29 849
10123.24 834
10124.19 783
10125.14 815
10126.09 821
10127.04 794
10127.99 820
10128.94 818
10129.89 840
10130.84 838
10131.79 822
10132.74 865
10133.69 868
10134.64 889
10135.59 874
10136.54 879
10137.49 875
10138.44 849
10139.39 874
10140.34 880
10141.30 907
10142.25 924
10143.20 922
10144.15 928
10145.10 926
10146.05 969
10147.00 957
10147.95 918
10148.90 941
10149.85 960
10150.80 982
10151.75 998
10152.70 966
10153.66 1010
10154.61 993
10155.56 1024
10156.51 1054
10157.46 1049
10158.41 1041
10159.36 1037
10160.31 1068
10161.27 1132
10162.22 1068
10163.17 1137
10164.12 1105
10165.07 1109
10166.02 1097
10166.98 1196
10167.93 1143
10168.88 1133
10169.83 1159
10170.78 1200
10171.73 1251
10172.69 1256
10173.64 1262
10174.59 1257
10175.54 1287
10176.50 1251
10177.45 1368
10178.40 1330
10179.35 1320
10180.30 1362
10181.26 1407
10182.21 1418
10183.16 1439
10184.11 1465
10185.07 1443
10186.02 1492
10186.97 1418
10187.92 1409
10188.88 1446
10189.83 1494
10190.78 1519
10191.74 1497
10192.69 1475
10193.64 1473
10194.59 1484
10195.55 1547
10196.50 1585
10197.45 1597
10198.41 1518
10199.36 1545
10200.31 1571
10201.27 1621
10202.22 1637
10203.17 1668
10204.13 1721
10205.08 1793
10206.03 1844
10206.99 1931
10207.94 1887
10208.89 1899
10209.85 1918
10210.80 1939
10211.76 1975
10212.71 1887
10213.66 1803
10214.62 1811
10215.57 1728
10216.53 1721
10217.48 1658
10218.43 1685
10219.39 1654
10220.34 1544
10221.30 1584
10222.25 1508
10223.21 1491
10224.16 1482
10225.11 1441
10226.07 1458
10227.02 1483
10227.98 1493
10228.93 1525
10229.89 1514
10230.84 1508
10231.80 1463
10232.75 1501
10233.71 1526
10234.66 1560
10235.62 1607
10236.57 1564
10237.53 1578
10238.48 1600
10239.44 1648
10240.39 1562
10241.35 1496
10242.30 1478
10243.26 1470
10244.21 1432
10245.17 1416
10246.12 1376
10247.08 1355
10248.03 1285
10248.99 1279
10249.94 1330
10250.90 1288
10251.86 1216
10252.81 1255
10253.77 1203
10254.72 1238
10255.68 1171
10256.63 1145
10257.59 1162
10258.55 1131
10259.50 1173
10260.46 1139
10261.41 1163
10262.37 1152
10263.33 1109
10264.28 1067
10265.24 1069
10266.20 1022
10267.15 1032
10268.11 1053
10269.07 1051
10270.02 1064
10270.98 1055
10271.94 1086
10272.89 1072
10273.85 1032
10274.81 998
10275.76 1004
10276.72 1062
10277.68 969
10278.63 982
10279.59 1009
10280.55 1015
10281.50 966
10282.46 1003
10283.42 981
10284.38 991
10285.33 946
10286.29 934
10287.25 933
10288.20 977
10289.16 933
10290.12 955
10291.08 913
10292.03 923
10292.99 951
10293.95 966
10294.91 936
10295.86 915
10296.82 942
10297.78 934
10298.74 923
10299.70 922
10300.65 931
10301.61 927
10302.57 908
10303.53 879
10304.49 844
10305.44 833
10306.40 840
10307.36 865
10308.32 867
10309.28 844
10310.24 864
10311.19 927
10312.15 853
10313.11 883
10314.07 881
10315.03 882
10315.99 828
10316.95 896
10317.90 873
10318.86 855
10319.82 854
10320.78 852
10321.74 847
10322.70 822
10323.66 835
10324.62 823
10325.58 812
10326.54 810
10327.49 834
10328.45 840
10329.41 835
10330.37 838
10331.33 853
10332.29 835
10333.25 832
10334.21 834
10335.17 801
10336.13 815
10337.09 765
10338.05 802
10339.01 782
10339.97 758
10340.93 753
10341.89 766
10342.85 733
10343.81 736
10344.77 718
10345.73 775
10346.69 732
10347.65 750
10348.61 752
10349.57 744
10350.53 736
10351.49 744
10352.45 720
10353.41 700
10354.37 712
10355.33 692
10356.29 696
10357.25 649
10358.21 696
10359.17 687
10360.13 756
10361.09 725
10362.06 691
10363.02 701
10363.98 650
10364.94 661
10365.90 713
10366.86 705
10367.82 695
10368.78 708
10369.74 702
10370.70 680
10371.67 635
10372.63 673
10373.59 630
10374.55 673
10375.51 731
10376.47 715
10377.43 624
10378.40 648
10379.36 675
10380.32 686
10381.28 678
10382.24 679
10383.20 688
10384.17 675
10385.13 696
10386.09 647
10387.05 670
10388.01 651
10388.98 685
10389.94 634
10390.90 632
10391.86 653
10392.82 660
10393.79 651
10394.75 649
10395.71 617
10396.67 632
10397.64 659
10398.60 616
10399.56 653
10400.52 644
10401.49 663
10402.45 645
10403.41 649
10404.37 620
10405.34 667
10406.30 623
10407.26 618
10408.23 625
10409.19 634
10410.15 628
10411.11 645
10412.08 611
10413.04 610
10414.00 623
10414.97 610
10415.93 628
10416.89 647
10417.86 672
10418.82 666
10419.78 637
10420.75 604
10421.71 646
10422.68 638
10423.64 653
10424.60 670
10425.57 686
10426.53 663
10427.49 612
10428.46 651
10429.42 625
10430.39 590
10431.35 584
10432.31 593
10433.28 593
10434.24 587
10435.21 579
10436.17 592
10437.13 570
10438.10 568
10439.06 585
10440.03 555
10440.99 550
10441.96 559
10442.92 596
10443.89 583
10444.85 591
10445.82 567
10446.78 621
10447.74 590
10448.71 563
10449.67 543
10450.64 586
10451.60 545
10452.57 570
10453.53 580
10454.50 566
10455.46 521
10456.43 541
10457.39 577
10458.36 564
10459.33 577
10460.29 605
10461.26 606
10462.22 574
10463.19 538
10464.15 550
10465.12 577
10466.08 527
10467.05 527
10468.01 538
10468.98 545
10469.95 565
10470.91 562
10471.88 547
10472.84 564
10473.81 549
10474.78 546
10475.74 608
10476.71 575
10477.67 576
10478.64 540
10479.61 564
10480.57 561
10481.54 591
10482.51 591
10483.47 566
10484.44 568
10485.41 590
10486.37 589
10487.34 577
10488.30 625
10489.27 595
10490.24 586
10491.20 563
10492.17 566
10493.14 537
10494.11 528
10495.07 554
10496.04 544
10497.01 560
10497.97 558
10498.94 565
10499.91 570
10500.88 554
10501.84 561
10502.81 585
10503.78 593
10504.74 592
10505.71 486
10506.68 544
10507.65 562
10508.61 521
10509.58 535
10510.55 578
10511.52 571
10512.49 532
10513.45 535
10514.42 570
10515.39 516
10516.36 555
10517.32 553
10518.29 540
10519.26 552
10520.23 526
10521.20 553
10522.17 525
10523.13 509
10524.10 534
10525.07 558
10526.04 523
10527.01 546
10527.98 533
10528.94 561
10529.91 518
10530.88 530
10531.85 587
10532.82 542
10533.79 550
10534.76 545
10535.72 560
10536.69 525
10537.66 562
10538.63 541
10539.60 568
10540.57 540
10541.54 530
10542.51 562
10543.48 573
10544.45 558
10545.42 555
10546.38 546
10547.35 563
10548.32 575
10549.29 540
10550.26 571
10551.23 542
10552.20 559
10553.17 554
10554.14 569
10555.11 587
10556.08 605
10557.05 538
10558.02 569
10558.99 593
10559.96 561
10560.93 567
10561.90 603
10562.87 620
10563.84 571
10564.81 593
10565.78 611
10566.75 615
10567.72 584
10568.69 588
10569.66 589
10570.63 622
10571.60 608
10572.57 597
10573.54 582
10574.51 570
10575.48 601
10576.46 570
10577.43 618
10578.40 588
10579.37 585
10580.34 544
10581.31 548
10582.28 554
10583.25 590
10584.22 593
10585.19 594
10586.16 576
10587.14 573
10588.11 550
10589.08 629
10590.05 636
10591.02 623
10591.99 601
10592.96 593
10593.94 603
10594.91 622
10595.88 607
10596.85 592
10597.82 648
10598.79 665
10599.77 629
10600.74 631
10601.71 667
10602.68 703
10603.65 704
10604.62 699
10605.60 669
10606.57 731
10607.54 766
10608.51 766
10609.49 770
10610.46 834
10611.43 789
10612.40 801
10613.37 798
10614.35 781
10615.32 748
10616.29 747
10617.26 754
10618.24 770
10619.21 724
10620.18 690
10621.16 724
10622.13 697
10623.10 700
10624.07 665
10625.05 664
10626.02 644
10626.99 669
10627.97 648
10628.94 634
10629.91 636
10630.89 644
10631.86 639
10632.83 674
10633.80 701
10634.78 660
10635.75 688
10636.73 674
10637.70 689
10638.67 662
10639.65 675
10640.62 689
10641.59 711
10642.57 676
10643.54 718
10644.51 675
10645.49 699
10646.46 692
10647.44 688
10648.41 669
10649.38 631
10650.36 658
10651.33 642
10652.31 643
10653.28 608
10654.25 586
10655.23 612
10656.20 617
10657.18 594
10658.15 594
10659.13 603
10660.10 582
10661.08 570
10662.05 584
10663.03 561
10664.00 589
10664.97 569
10665.95 548
10666.92 560
10667.90 564
10668.87 540
10669.85 561
10670.82 563
10671.80 548
10672.77 551
10673.75 555
10674.72 567
10675.70 562
10676.68 584
10677.65 545
10678.63 600
10679.60 605
10680.58 591
10681.55 593
10682.53 588
10683.50 599
10684.48 572
10685.45 559
10686.43 613
10687.41 606
10688.38 536
10689.36 601
10690.33 579
10691.31 580
10692.29 544
10693.26 559
10694.24 605
10695.21 581
10696.19 535
10697.17 547
10698.14 544
10699.12 567
10700.10 571
10701.07 540
10702.05 582
10703.02 589
10704.00 610
10704.98 599
10705.95 573
10706.93 582
10707.91 586
10708.88 605
10709.86 615
10710.84 608
10711.82 568
10712.79 582
10713.77 575
10714.75 598
10715.72 582
10716.70 620
10717.68 571
10718.65 574
10719.63 542
10720.61 592
10721.59 570
10722.56 574
10723.54 618
10724.52 617
10725.50 608
10726.47 595
10727.45 623
10728.43 563
10729.41 543
10730.38 556
10731.36 578
10732.34 562
10733.32 640
10734.30 576
10735.27 611
10736.25 622
10737.23 615
10738.21 623
10739.19 589
10740.16 623
10741.14 628
10742.12 628
10743.10 625
10744.08 634
10745.06 610
10746.03 630
10747.01 622
10747.99 635
10748.97 614
10749.95 603
10750.93 625
10751.91 652
10752.88 724
10753.86 651
10754.84 680
10755.82 665
10756.80 640
10757.78 671
10758.76 672
10759.74 657
10760.72 657
10761.70 689
10762.67 720
10763.65 683
10764.63 680
10765.61 720
10766.59 724
10767.57 712
10768.55 710
10769.53 742
10770.51 713
10771.49 751
10772.47 717
10773.45 727
10774.43 723
10775.41 748
10776.39 789
10777.37 740
10778.35 747
10779.33 785
10780.31 736
10781.29 789
10782.27 773
10783.25 795
10784.23 841
10785.21 794
10786.19 808
10787.17 790
10788.15 752
10789.13 792
10790.11 798
10791.09 767
10792.07 739
10793.05 702
10794.03 732
10795.01 716
10795.99 757
10796.97 692
10797.96 704
10798.94 705
10799.92 713
10800.90 666
10801.88 715
10802.86 755
10803.84 698
10804.82 676
10805.80 665
10806.79 673
10807.77 627
10808.75 686
10809.73 683
10810.71 690
10811.69 684
10812.67 686
10813.65 706
10814.64 737
10815.62 697
10816.60 658
10817.58 682
10818.56 706
10819.54 688
10820.53 732
10821.51 744
10822.49 726
10823.47 677
10824.45 687
10825.44 718
10826.42 708
10827.40 743
10828.38 704
10829.37 713
10830.35 737
10831.33 725
10832.31 730
10833.29 698
10834.28 714
10835.26 699
10836.24 722
10837.22 712
10838.21 683
10839.19 674
10840.17 675
10841.16 708
10842.14 707
10843.12 718
10844.10 689
10845.09 745
10846.07 758
10847.05 768
10848.04 747
10849.02 729
10850.00 760
10850.99 785
10851.97 764
10852.95 762
10853.94 753
10854.92 789
10855.90 809
10856.89 776
10857.87 806
10858.85 811
10859.84 823
10860.82 825
10861.80 851
10862.79 853
10863.77 827
10864.76 822
10865.74 835
10866.72 842
10867.71 886
10868.69 875
10869.68 915
10870.66 860
10871.64 852
10872.63 873
10873.61 897
10874.60 894
10875.58 887
10876.56 901
10877.55 900
10878.53 894
10879.52 893
10880.50 883
10881.49 933
10882.47 929
10883.46 923
10884.44 940
10885.43 956
10886.41 955
10887.40 922
10888.38 942
10889.37 943
10890.35 987
10891.34 996
10892.32 1012
10893.31 998
10894.29 1008
10895.28 1000
10896.26 994
10897.25 1022
10898.23 1049
10899.22 1055
10900.20 1088
10901.19 1071
10902.17 1066
10903.16 1150
10904.15 1116
10905.13 1118
10906.12 1115
10907.10 1143
10908.09 1182
10909.07 1245
10910.06 1230
10911.05 1205
10912.03 1211
10913.02 1216
10914.00 1300
10914.99 1324
10915.98 1308
10916.96 1246
10917.95 1264
10918.94 1320
10919.92 1317
10920.91 1418
10921.89 1413
10922.88 1417
10923.87 1419
10924.85 1417
10925.84 1409
10926.83 1427
10927.81 1464
10928.80 1410
10929.79 1430
10930.77 1448
10931.76 1489
10932.75 1490
10933.74 1490
10934.72 1475
10935.71 1523
10936.70 1591
10937.68 1528
10938.67 1571
10939.66 1596
10940.65 1644
10941.63 1683
10942.62 1692
10943.61 1707
10944.59 1753
10945.58 1784
10946.57 1827
10947.56 1922
10948.54 1950
10949.53 1940
10950.52 1990
10951.51 2089
10952.50 2167
10953.48 2223
10954.47 2313
10955.46 2401
10956.45 2480
10957.44 2623
10958.42 2653
10959.41 2728
10960.40 2756
10961.39 2774
10962.38 2798
10963.36 2732
10964.35 2697
10965.34 2610
10966.33 2549
10967.32 2553
10968.31 2460
10969.30 2351
10970.28 2370
10971.27 2333
10972.26 2320
10973.25 2235
10974.24 2160
10975.23 2104
10976.22 2124
10977.21 2093
10978.19 2132
10979.18 2156
10980.17 2134
10981.16 2176
10982.15 2147
10983.14 2198
10984.13 2175
10985.12 2289
10986.11 2283
10987.10 2275
10988.09 2324
10989.08 2427
10990.07 2483
10991.06 2547
10992.04 2663
10993.03 2823
10994.02 2974
10995.01 3021
10996.00 3231
10996.99 3415
10997.98 3474
10998.97 3570
10999.96 3682
11000.95 3711
11001.94 3814
11002.93 3832
11003.92 3746
11004.91 3619
11005.90 3533
11006.89 3392
11007.88 3229
11008.87 3037
11009.87 2894
11010.86 2811
11011.85 2670
11012.84 2530
11013.83 2388
11014.82 2255
11015.81 2162
11016.80 2083
11017.79 1966
11018.78 1899
11019.77 1878
11020.76 1805
11021.75 1766
11022.74 1788
11023.74 1695
11024.73 1709
11025.72 1640
11026.71 1623
11027.70 1641
11028.69 1624
11029.68 1566
11030.67 1515
11031.67 1604
11032.66 1593
11033.65 1660
11034.64 1583
11035.63 1574
11036.62 1566
11037.61 1590
11038.61 1593
11039.60 1576
11040.59 1578
11041.58 1552
11042.57 1480
11043.56 1546
11044.56 1537
11045.55 1497
11046.54 1451
11047.53 1439
11048.53 1476
11049.52 1455
11050.51 1422
11051.50 1420
11052.49 1417
11053.49 1350
11054.48 1343
11055.47 1413
11056.46 1390
11057.46 1356
11058.45 1400
11059.44 1429
11060.43 1386
11061.43 1402
11062.42 1427
11063.41 1404
11064.41 1428
11065.40 1476
11066.39 1416
11067.38 1444
11068.38 1436
11069.37 1440
11070.36 1409
11071.36 1445
11072.35 1440
11073.34 1450
11074.34 1429
11075.33 1428
11076.32 1451
11077.32 1427
11078.31 1478
11079.30 1415
11080.30 1438
11081.29 1417
11082.28 1406
11083.28 1372
11084.27 1356
11085.27 1344
11086.26 1395
11087.25 1368
11088.25 1389
11089.24 1354
11090.24 1288
11091.23 1284
11092.22 1308
11093.22 1272
11094.21 1253
11095.21 1244
11096.20 1262
11097.19 1246
11098.19 1265
11099.18 1269
11100.18 1265
11101.17 1235
11102.17 1231
11103.16 1220
11104.16 1259
11105.15 1279
11106.15 1266
11107.14 1270
11108.13 1254
11109.13 1249
11110.12 1294
11111.12 1269
11112.11 1213
11113.11 1208
11114.10 1242
11115.10 1224
11116.09 1200
11117.09 1207
11118.09 1206
11119.08 1242
11120.08 1252
11121.07 1225
11122.07 1232
11123.06 1297
11124.06 1281
11125.05 1292
11126.05 1304
11127.04 1288
11128.04 1258
11129.04 1243
11130.03 1251
11131.03 1244
11132.02 1252
11133.02 1203
11134.02 1265
11135.01 1250
11136.01 1207
11137.00 1181
11138.00 1249
11139.00 1296
11139.99 1161
11140.99 1173
11141.98 1156
11142.98 1160
11143.98 1179
11144.97 1159
11145.97 1194
11146.97 1127
11147.96 1186
11148.96 1170
11149.96 1160
11150.95 1167
11151.95 1166
11152.95 1143
11153.94 1155
11154.94 1149
11155.94 1146
11156.93 1154
11157.93 1129
11158.93 1166
11159.93 1068
11160.92 1145
11161.92 1120
11162.92 1132
11163.92 1125
11164.91 1153
11165.91 1104
11166.91 1134
11167.90 1091
11168.90 1092
11169.90 1118
11170.90 1067
11171.90 1117
11172.89 1117
11173.89 1082
11174.89 1109
11175.89 1081
11176.88 1054
11177.88 1105
11178.88 1125
11179.88 1109
11180.88 1133
11181.87 1121
11182.87 1118
11183.87 1135
11184.87 1096
11185.87 1130
11186.87 1110
11187.86 1121
11188.86 1173
11189.86 1181
11190.86 1188
11191.86 1142
11192.86 1168
11193.86 1158
11194.85 1168
11195.85 1128
11196.85 1153
11197.85 1186
11198.85 1166
11199.85 1165
11200.85 1172
11201.85 1200
11202.84 1183
11203.84 1234
11204.84 1248
11205.84 1259
11206.84 1254
11207.84 1304
11208.84 1332
11209.84 1256
11210.84 1241
11211.84 1234
11212.84 1221
11213.84 1295
11214.84 1289
11215.84 1307
11216.84 1267
11217.84 1256
11218.84 1214
11219.84 1209
11220.84 1214
11221.84 1208
11222.84 1223
11223.84 1197
11224.84 1229
11225.84 1241
11226.84 1142
11227.84 1178
11228.84 1155
11229.84 1183
11230.84 1137
11231.84 1160
11232.84 1165
11233.84 1210
11234.84 1171
11235.84 1167
11236.84 1152
11237.84 1190
11238.84 1203
11239.84 1192
11240.84 1213
11241.84 1199
11242.84 1127
11243.84 1156
11244.84 1236
11245.85 1168
11246.85 1195
11247.85 1178
11248.85 1192
11249.85 1192
11250.85 1216
11251.85 1231
11252.85 1170
11253.86 1188
11254.86 1206
11255.86 1250
11256.86 1242
11257.86 1231
11258.86 1238
11259.86 1285
11260.87 1291
11261.87 1251
11262.87 1225
11263.87 1244
11264.87 1275
11265.87 1273
11266.88 1216
11267.88 1240
11268.88 1262
11269.88 1329
11270.88 1377
11271.89 1396
11272.89 1344
11273.89 1358
11274.89 1357
11275.90 1372
11276.90 1439
11277.90 1415
11278.90 1458
11279.90 1458
11280.91 1454
11281.91 1395
11282.91 1378
11283.92 1386
11284.92 1364
11285.92 1350
11286.92 1349
11287.93 1271
11288.93 1257
11289.93 1217
11290.94 1219
11291.94 1245
11292.94 1192
11293.94 1172
11294.95 1122
11295.95 1125
11296.95 1135
11297.96 1097
11298.96 1109
11299.96 1126
11300.97 1088
11301.97 1041
11302.97 1073
11303.98 1108
11304.98 1036
11305.98 1022
11306.99 1017
11307.99 1067
11309.00 1085
11310.00 1068
11311.00 1104
11312.01 1092
11313.01 1123
11314.02 1158
11315.02 1135
11316.02 1143
11317.03 1196
11318.03 1182
11319.04 1214
11320.04 1150
11321.04 1130
11322.05 1171
11323.05 1208
11324.06 1222
11325.06 1145
11326.07 1180
11327.07 1157
11328.08 1145
11329.08 1120
11330.09 1115
11331.09 1069
11332.10 1083
11333.10 1092
11334.10 1100
11335.11 1057
11336.11 1057
11337.12 1077
11338.12 1100
11339.13 1060
11340.14 1073
11341.14 1090
11342.15 1066
11343.15 1097
11344.16 1035
11345.16 1004
11346.17 988
11347.17 1005
11348.18 1034
11349.18 1015
11350.19 1009
11351.19 981
11352.20 1017
11353.21 987
11354.21 973
11355.22 967
11356.22 1006
11357.23 968
11358.24 992
11359.24 936
11360.25 932
11361.25 938
11362.26 954
11363.27 942
11364.27 917
11365.28 892
11366.28 880
11367.29 873
11368.30 897
11369.30 902
11370.31 851
11371.32 871
11372.32 868
11373.33 841
11374.34 850
11375.34 821
11376.35 793
11377.36 823
11378.36 813
11379.37 809
11380.38 832
11381.38 835
11382.39 868
11383.40 809
11384.41 801
11385.41 801
11386.42 848
11387.43 817
11388.43 789
11389.44 781
11390.45 828
11391.46 826
11392.46 787
11393.47 785
11394.48 864
11395.49 821
11396.49 793
11397.50 802
11398.51 798
11399.52 796
11400.53 808
11401.53 799
11402.54 790
11403.55 786
11404.56 822
11405.57 818
11406.57 812
11407.58 789
11408.59 767
11409.60 803
11410.61 785
11411.61 760
11412.62 755
11413.63 777
11414.64 767
11415.65 777
11416.66 769
11417.67 741
11418.67 734
11419.68 756
11420.69 783
11421.70 750
11422.71 775
11423.72 771
11424.73 791
11425.74 707
11426.74 733
11427.75 744
11428.76 725
11429.77 722
11430.78 728
11431.79 739
11432.80 651
11433.81 727
11434.82 753
11435.83 744
11436.84 711
11437.85 731
11438.86 705
11439.87 711
11440.88 660
11441.88 669
11442.89 681
11443.90 713
11444.91 723
11445.92 710
11446.93 714
11447.94 709
11448.95 717
11449.96 676
11450.97 702
11451.98 719
11452.99 706
11454.00 668
11455.01 689
11456.02 652
11457.04 634
11458.05 654
11459.06 677
11460.07 666
11461.08 655
11462.09 621
11463.10 637
11464.11 636
11465.12 626
11466.13 665
11467.14 608
11468.15 668
11469.16 657
11470.17 651
11471.18 640
11472.20 603
11473.21 652
11474.22 637
11475.23 653
11476.24 640
11477.25 620
11478.26 599
11479.27 624
11480.28 625
11481.30 613
11482.31 616
11483.32 611
11484.33 578
11485.34 611
11486.35 594
11487.37 614
11488.38 572
11489.39 601
11490.40 580
11491.41 601
11492.42 599
11493.44 597
11494.45 618
11495.46 590
11496.47 618
11497.48 569
11498.50 573
11499.51 591
11500.52 615
11501.53 597
11502.55 553
11503.56 581
11504.57 583
11505.58 574
11506.60 557
11507.61 562
11508.62 560
11509.63 595
11510.65 565
11511.66 570
11512.67 599
11513.68 583
11514.70 550
11515.71 572
11516.72 632
11517.74 597
11518.75 559
11519.76 571
11520.78 588
11521.79 608
11522.80 592
11523.81 551
11524.83 596
11525.84 610
11526.85 620
11527.87 601
11528.88 608
11529.90 618
11530.91 606
11531.92 601
11532.94 627
11533.95 610
11534.96 606
11535.98 617
11536.99 635
11538.01 651
11539.02 677
11540.03 665
11541.05 680
11542.06 652
11543.08 657
11544.09 652
11545.10 662
11546.12 619
11547.13 614
11548.15 628
11549.16 647
11550.18 603
11551.19 591
11552.20 565
11553.22 584
11554.23 544
11555.25 551
11556.26 574
11557.28 558
11558.29 566
11559.31 539
11560.32 552
11561.34 555
11562.35 537
11563.37 537
11564.38 529
11565.40 528
11566.41 511
11567.43 520
11568.44 552
11569.46 513
11570.47 547
11571.49 560
11572.50 561
11573.52 522
11574.53 487
11575.55 508
11576.57 481
11577.58 473
11578.60 504
11579.61 492
11580.63 503
11581.64 546
11582.66 514
11583.68 522
11584.69 513
11585.71 534
11586.72 520
11587.74 537
11588.76 512
11589.77 528
11590.79 515
11591.81 492
11592.82 552
11593.84 517
11594.85 507
11595.87 502
11596.89 502
11597.90 520
11598.92 517
11599.94 503
11600.95 519
11601.97 498
11602.99 503
11604.00 511
11605.02 482
11606.04 491
11607.05 506
11608.07 534
11609.09 531
11610.11 524
11611.12 499
11612.14 482
11613.16 506
11614.17 533
11615.19 522
11616.21 527
11617.23 537
11618.24 524
11619.26 492
11620.28 474
11621.30 509
11622.31 502
11623.33 489
11624.35 507
11625.37 496
11626.38 491
11627.40 520
11628.42 508
11629.44 509
11630.46 533
11631.47 528
11632.49 488
11633.51 502
11634.53 494
11635.55 503
11636.56 506
11637.58 495
11638.60 493
11639.62 467
11640.64 459
11641.66 480
11642.67 504
11643.69 494
11644.71 472
11645.73 515
11646.75 504
11647.77 526
11648.79 522
11649.80 515
11650.82 488
11651.84 479
11652.86 518
11653.88 510
11654.90 466
11655.92 487
11656.94 485
11657.96 470
11658.98 485
11660.00 485
11661.01 460
11662.03 493
11663.05 509
11664.07 468
11665.09 465
11666.11 483
11667.13 487
11668.15 467
11669.17 500
11670.19 480
11671.21 508
11672.23 498
11673.25 495
11674.27 486
11675.29 540
11676.31 511
11677.33 502
11678.35 484
11679.37 512
11680.39 485
11681.41 501
11682.43 496
11683.45 499
11684.47 477
11685.49 503
11686.51 509
11687.53 480
11688.55 498
11689.57 479
11690.59 508
11691.61 509
11692.63 525
11693.66 495
11694.68 527
11695.70 529
11696.72 509
11697.74 507
11698.76 484
11699.78 513
11700.80 505
11701.82 533
11702.84 495
11703.86 490
11704.89 467
11705.91 490
11706.93 471
11707.95 500
11708.97 500
11709.99 485
11711.01 491
11712.04 542
11713.06 523
11714.08 518
11715.10 516
11716.12 473
11717.14 497
11718.17 511
11719.19 523
11720.21 516
11721.23 505
11722.25 514
11723.28 509
11724.30 540
11725.32 535
11726.34 532
11727.36 520
11728.39 535
11729.41 535
11730.43 491
11731.45 544
11732.48 547
11733.50 536
11734.52 539
11735.54 535
11736.57 524
11737.59 510
11738.61 552
11739.63 546
11740.66 545
11741.68 537
11742.70 524
11743.72 554
11744.75 550
11745.77 587
11746.79 562
11747.82 528
11748.84 544
11749.86 530
11750.89 580
11751.91 599
11752.93 558
11753.96 550
11754.98 570
11756.00 589
11757.03 568
11758.05 583
11759.07 594
11760.10 580
11761.12 572
11762.14 589
11763.17 566
11764.19 581
11765.22 599
11766.24 593
11767.26 622
11768.29 617
11769.31 623
11770.34 604
11771.36 621
11772.38 625
11773.41 629
11774.43 665
11775.46 694
11776.48 649
11777.51 660
11778.53 638
11779.55 678
11780.58 654
11781.60 617
11782.63 638
11783.65 659
11784.68 696
11785.70 641
11786.73 670
11787.75 661
11788.78 637
11789.80 693
11790.83 724
11791.85 695
11792.88 676
11793.90 675
11794.93 680
11795.95 649
11796.98 627
11798.00 644
11799.03 647
11800.05 696
11801.08 668
11802.10 659
11803.13 719
11804.15 697
11805.18 689
11806.21 698
11807.23 691
11808.26 700
11809.28 715
11810.31 724
11811.33 698
11812.36 695
11813.39 726
11814.41 711
11815.44 757
11816.46 716
11817.49 727
11818.52 681
11819.54 707
11820.57 764
11821.59 770
11822.62 727
11823.65 750
11824.67 736
11825.70 778
11826.73 773
11827.75 762
11828.78 778
11829.81 795
11830.83 820
11831.86 803
11832.89 764
11833.91 775
11834.94 791
11835.97 777
11836.99 804
11838.02 810
11839.05 837
11840.08 828
11841.10 797
11842.13 817
11843.16 847
11844.18 830
11845.21 816
11846.24 854
11847.27 853
11848.29 906
11849.32 882
11850.35 906
11851.38 892
11852.40 910
11853.43 909
11854.46 935
11855.49 966
11856.51 952
11857.54 945
11858.57 962
11859.60 990
11860.63 982
11861.65 1002
11862.68 1050
11863.71 1041
11864.74 1002
11865.77 1004
11866.80 1061
11867.82 1053
11868.85 1060
11869.88 1079
11870.91 1097
11871.94 1064
11872.97 1087
11873.99 1158
11875.02 1151
11876.05 1130
11877.08 1145
11878.11 1150
11879.14 1196
11880.17 1177
11881.20 1257
11882.22 1271
11883.25 1248
11884.28 1311
11885.31 1350
11886.34 1359
11887.37 1391
11888.40 1409
11889.43 1414
11890.46 1463
11891.49 1476
11892.52 1483
11893.55 1481
11894.57 1569
11895.60 1605
11896.63 1665
11897.66 1723
11898.69 1772
11899.72 1804
11900.75 1861
11901.78 1878
11902.81 1963
11903.84 2031
11904.87 2020
11905.90 2052
11906.93 2086
11907.96 2119
11908.99 2083
11910.02 2034
11911.05 2005
11912.08 2021
11913.11 1997
11914.14 1891
11915.17 1888
11916.20 1831
11917.23 1801
11918.26 1823
11919.29 1769
11920.33 1784
11921.36 1764
11922.39 1775
11923.42 1818
11924.45 1843
11925.48 1885
11926.51 1878
11927.54 1976
11928.57 1955
11929.60 1933
11930.63 2039
11931.66 2079
11932.70 2029
11933.73 2020
11934.76 2035
11935.79 2036
11936.82 1998
11937.85 1910
11938.88 1927
11939.91 1860
11940.95 1751
11941.98 1717
11943.01 1670
11944.04 1691
11945.07 1676
11946.10 1544
11947.14 1514
11948.17 1439
11949.20 1411
11950.23 1344
11951.26 1390
11952.29 1367
11953.33 1367
11954.36 1315
11955.39 1367
11956.42 1319
11957.46 1292
11958.49 1297
11959.52 1277
11960.55 1318
11961.58 1274
11962.62 1308
11963.65 1297
11964.68 1276
11965.71 1267
11966.75 1302
11967.78 1307
11968.81 1320
11969.84 1319
11970.88 1309
11971.91 1296
11972.94 1297
11973.98 1335
11975.01 1330
11976.04 1327
11977.07 1327
11978.11 1345
11979.14 1312
11980.17 1315
11981.21 1337
11982.24 1385
11983.27 1368
11984.31 1358
11985.34 1327
11986.37 1311
11987.41 1349
11988.44 1350
11989.47 1321
11990.51 1398
11991.54 1377
11992.58 1301
11993.61 1391
11994.64 1413
11995.68 1393
11996.71 1417
11997.74 1384
11998.78 1439
11999.81 1411
12000.85 1440
12001.88 1473
12002.91 1515
12003.95 1506
12004.98 1478
12006.02 1465
12007.05 1490
12008.09 1561
12009.12 1592
12010.15 1579
12011.19 1609
12012.22 1561
12013.26 1593
12014.29 1673
12015.33 1731
12016.36 1714
12017.40 1759
12018.43 1782
12019.47 1777
12020.50 1773
12021.54 1774
12022.57 1787
12023.61 1779
12024.64 1827
12025.68 1748
12026.71 1800
12027.75 1814
12028.78 1817
12029.82 1847
12030.85 1829
12031.89 1790
12032.92 1769
12033.96 1777
12034.99 1765
12036.03 1769
12037.07 1770
12038.10 1724
12039.14 1758
12040.17 1760
12041.21 1690
12042.24 1710
12043.28 1721
12044.32 1717
12045.35 1686
12046.39 1706
12047.42 1740
12048.46 1762
12049.50 1744
12050.53 1769
12051.57 1795
12052.61 1744
12053.64 1718
12054.68 1749
12055.71 1804
12056.75 1747
12057.79 1771
12058.82 1744
12059.86 1751
12060.90 1718
12061.93 1697
12062.97 1706
12064.01 1689
12065.04 1665
12066.08 1638
12067.12 1580
12068.15 1572
12069.19 1562
12070.23 1511
12071.27 1505
12072.30 1490
12073.34 1436
12074.38 1420
12075.41 1445
12076.45 1448
12077.49 1412
12078.53 1372
12079.56 1391
12080.60 1385
12081.64 1342
12082.68 1330
12083.71 1370
12084.75 1407
12085.79 1388
12086.83 1364
12087.86 1358
12088.90 1367
12089.94 1359
12090.98 1379
12092.02 1380
12093.05 1396
12094.09 1427
12095.13 1474
12096.17 1455
12097.21 1453
12098.25 1475
12099.28 1455
12100.32 1452
12101.36 1517
12102.40 1486
12103.44 1482
12104.48 1495
12105.51 1510
12106.55 1498
12107.59 1509
12108.63 1488
12109.67 1431
12110.71 1433
12111.75 1379
12112.79 1324
12113.82 1330
12114.86 1330
12115.90 1285
12116.94 1289
12117.98 1299
12119.02 1241
12120.06 1231
12121.10 1133
12122.14 1153
12123.18 1124
12124.22 1101
12125.25 1101
12126.29 1115
12127.33 1115
12128.37 1082
12129.41 1117
12130.45 1099
12131.49 1068
12132.53 1082
12133.57 1080
12134.61 1086
12135.65 1047
12136.69 1063
12137.73 1063
12138.77 1073
12139.81 1070
12140.85 1057
12141.89 1087
12142.93 1069
12143.97 1074
12145.01 1073
12146.05 1047
12147.09 1129
12148.13 1064
12149.17 1070
12150.21 1044
12151.25 1036
12152.29 1034
12153.34 1041
12154.38 1006
12155.42 1027
12156.46 1016
12157.50 1004
12158.54 1019
12159.58 999
12160.62 977
12161.66 984
12162.70 968
12163.74 968
12164.78 1019
12165.83 950
12166.87 969
12167.91 948
12168.95 982
12169.99 988
12171.03 975
12172.07 976
12173.11 955
12174.16 970
12175.20 992
12176.24 974
12177.28 955
12178.32 920
12179.36 907
12180.41 964
12181.45 931
12182.49 971
12183.53 957
12184.57 931
12185.62 950
12186.66 913
12187.70 906
12188.74 946
12189.78 943
12190.83 929
12191.87 919
12192.91 916
12193.95 955
12195.00 899
12196.04 914
12197.08 923
12198.12 910
12199.17 910
12200.21 899
12201.25 888
12202.29 896
12203.34 884
12204.38 906
12205.42 879
12206.46 876
12207.51 862
12208.55 905
12209.59 914
12210.64 890
12211.68 862
12212.72 853
12213.77 887
12214.81 879
12215.85 905
12216.90 843
12217.94 862
12218.98 851
12220.03 874
12221.07 839
12222.11 859
12223.16 854
12224.20 904
12225.24 872
12226.29 851
12227.33 878
12228.37 858
12229.42 840
12230.46 842
12231.51 838
12232.55 814
12233.59 802
12234.64 837
12235.68 863
12236.73 807
12237.77 828
12238.82 830
12239.86 801
12240.90 809
12241.95 802
12242.99 778
12244.04 816
12245.08 833
12246.13 792
12247.17 817
12248.22 829
12249.26 788
12250.31 791
12251.35 799
12252.39 758
12253.44 750
12254.48 718
12255.53 739
12256.57 756
12257.62 750
12258.66 760
12259.71 753
12260.75 800
12261.80 792
12262.85 716
12263.89 746
12264.94 733
12265.98 706
12267.03 715
12268.07 726
12269.12 711
12270.16 700
12271.21 677
12272.25 649
12273.30 656
12274.35 717
12275.39 712
12276.44 714
12277.48 699
12278.53 680
12279.58 625
12280.62 672
12281.67 673
12282.71 651
12283.76 699
12284.81 707
12285.85 671
12286.90 691
12287.95 680
12288.99 705
12290.04 653
12291.08 666
12292.13 682
12293.18 684
12294.22 646
12295.27 681
12296.32 659
12297.36 618
12298.41 646
12299.46 631
12300.50 649
12301.55 636
12302.60 625
12303.65 626
12304.69 644
12305.74 636
12306.79 621
12307.83 648
12308.88 628
12309.93 630
12310.98 640
12312.02 668
12313.07 615
12314.12 642
12315.17 636
12316.21 644
12317.26 674
12318.31 599
12319.36 585
12320.40 619
12321.45 653
12322.50 614
12323.55 626
12324.60 639
12325.64 653
12326.69 634
12327.74 647
12328.79 659
12329.84 614
12330.88 668
12331.93 654
12332.98 595
12334.03 584
12335.08 620
12336.13 604
12337.17 636
12338.22 619
12339.27 633
12340.32 638
12341.37 612
12342.42 607
12343.47 636
12344.51 623
12345.56 591
12346.61 616
12347.66 648
12348.71 609
12349.76 622
12350.81 616
12351.86 629
12352.91 596
12353.95 610
12355.00 607
12356.05 612
12357.10 573
12358.15 596
12359.20 610
12360.25 598
12361.30 654
12362.35 634
12363.40 632
12364.45 637
12365.50 650
12366.55 612
12367.60 600
12368.65 615
12369.70 617
12370.75 628
12371.80 575
12372.85 620
12373.90 636
12374.95 649
12376.00 660
12377.05 640
12378.10 630
12379.15 635
12380.20 647
12381.25 622
12382.30 620
12383.35 631
12384.40 634
12385.45 629
12386.50 637
12387.55 689
12388.60 644
12389.65 661
12390.70 631
12391.75 638
12392.80 606
12393.86 636
12394.91 624
12395.96 645
12397.01 638
12398.06 668
12399.11 633
12400.16 628
12401.21 636
12402.26 615
12403.32 610
12404.37 640
12405.42 649
12406.47 650
12407.52 693
12408.57 678
12409.62 727
12410.68 678
12411.73 629
12412.78 641
12413.83 667
12414.88 676
12415.93 694
12416.99 662
12418.04 659
12419.09 658
12420.14 686
12421.19 680
12422.25 654
12423.30 664
12424.35 672
12425.40 729
12426.45 677
12427.51 706
12428.56 706
12429.61 694
12430.66 659
12431.72 697
12432.77 731
12433.82 715
12434.87 726
12435.93 696
12436.98 700
12438.03 676
12439.08 697
12440.14 755
12441.19 748
12442.24 727
12443.30 723
12444.35 743
12445.40 755
12446.45 738
12447.51 763
12448.56 736
12449.61 769
12450.67 758
12451.72 797
12452.77 774
12453.83 747
12454.88 786
12455.93 851
12456.99 845
12458.04 817
12459.10 836
12460.15 895
12461.20 935
12462.26 966
12463.31 967
12464.36 975
12465.42 1039
12466.47 1076
12467.53 1114
12468.58 1131
12469.63 1226
12470.69 1195
12471.74 1278
12472.80 1354
12473.85 1296
12474.90 1393
12475.96 1428
12477.01 1403
12478.07 1379
12479.12 1434
12480.18 1425
12481.23 1375
12482.29 1370
12483.34 1351
12484.40 1412
12485.45 1378
12486.50 1336
12487.56 1250
12488.61 1232
12489.67 1165
12490.72 1126
12491.78 1136
12492.83 1093
12493.89 1100
12494.94 1079
12496.00 1038
12497.05 1018
12498.11 986
12499.17 996
12500.22 974
12501.28 976
12502.33 965
12503.39 993
12504.44 995
12505.50 948
12506.55 990
12507.61 957
12508.67 984
12509.72 1029
12510.78 1000
12511.83 975
12512.89 980
12513.94 945
12515.00 971
12516.06 1006
12517.11 957
12518.17 984
12519.22 963
12520.28 953
12521.34 939
12522.39 944
12523.45 952
12524.51 952
12525.56 942
12526.62 977
12527.68 937
12528.73 897
12529.79 906
12530.85 924
12531.90 953
12532.96 959
12534.02 991
12535.07 943
12536.13 991
12537.19 990
12538.24 1003
12539.30 1074
12540.36 1068
12541.41 1064
12542.47 1102
12543.53 1136
12544.59 1180
12545.64 1167
12546.70 1217
12547.76 1227
12548.82 1245
12549.87 1305
12550.93 1326
12551.99 1242
12553.05 1274
12554.10 1311
12555.16 1285
12556.22 1334
12557.28 1251
12558.33 1247
12559.39 1222
12560.45 1225
12561.51 1197
12562.57 1166
12563.62 1076
12564.68 1085
12565.74 1083
12566.80 1081
12567.86 1092
12568.91 1041
12569.97 1001
12571.03 965
12572.09 1012
12573.15 1022
12574.21 961
12575.26 944
12576.32 979
12577.38 982
12578.44 985
12579.50 948
12580.56 949
12581.62 962
12582.68 927
12583.73 927
12584.79 947
12585.85 956
12586.91 904
12587.97 899
12589.03 977
12590.09 958
12591.15 935
12592.21 932
12593.27 975
12594.33 971
12595.38 949
12596.44 942
12597.50 967
12598.56 969
12599.62 958
12600.68 909
12601.74 956
12602.80 961
12603.86 929
12604.92 938
12605.98 971
12607.04 969
12608.10 959
12609.16 993
12610.22 1026
12611.28 1004
12612.34 1055
12613.40 1059
12614.46 1077
12615.52 1080
12616.58 1035
12617.64 1114
12618.70 1122
12619.76 1097
12620.82 1106
12621.88 1114
12622.94 1131
12624.00 1161
12625.07 1185
12626.13 1170
12627.19 1156
12628.25 1165
12629.31 1155
12630.37 1170
12631.43 1160
12632.49 1113
12633.55 1141
12634.61 1156
12635.67 1144
12636.73 1110
12637.80 1092
12638.86 1085
12639.92 1073
12640.98 1053
12642.04 1036
12643.10 1046
12644.16 1028
12645.23 990
12646.29 1000
12647.35 965
12648.41 935
12649.47 968
12650.53 940
12651.59 939
12652.66 965
12653.72 960
12654.78 894
12655.84 945
12656.90 902
12657.97 937
12659.03 983
12660.09 907
12661.15 914
12662.21 931
12663.28 937
12664.34 933
12665.40 950
12666.46 914
12667.53 986
12668.59 971
12669.65 959
12670.71 935
12671.78 969
12672.84 987
12673.90 916
12674.96 945
12676.03 965
12677.09 994
12678.15 984
12679.22 953
12680.28 942
12681.34 1005
12682.40 974
12683.47 965
12684.53 984
12685.59 1019
12686.66 977
12687.72 988
12688.78 954
12689.85 975
12690.91 931
12691.97 954
12693.04 986
12694.10 993
12695.16 989
12696.23 988
12697.29 973
12698.35 996
12699.42 1014
12700.48 1015
12701.55 996
12702.61 993
12703.67 1012
12704.74 1018
12705.80 1001
12706.87 1013
12707.93 1000
12708.99 1059
12710.06 1049
12711.12 1019
12712.19 1061
12713.25 1037
12714.32 1064
12715.38 1044
12716.44 1070
12717.51 1053
12718.57 1065
12719.64 1089
12720.70 1119
12721.77 1092
12722.83 1098
12723.90 1154
12724.96 1166
12726.03 1155
12727.09 1179
12728.16 1172
12729.22 1226
12730.29 1214
12731.35 1190
12732.42 1223
12733.48 1209
12734.55 1173
12735.61 1207
12736.68 1228
12737.74 1224
12738.81 1192
12739.87 1235
12740.94 1245
12742.00 1206
12743.07 1219
12744.14 1234
12745.20 1187
12746.27 1160
12747.33 1138
12748.40 1160
12749.46 1087
12750.53 1103
12751.60 1063
12752.66 1064
12753.73 1065
12754.79 1041
12755.86 1043
12756.93 1080
12757.99 1033
12759.06 1022
12760.12 1048
12761.19 1015
12762.26 1052
12763.32 1050
12764.39 1056
12765.46 1048
12766.52 1037
12767.59 1038
12768.66 998
12769.72 1027
12770.79 978
12771.86 949
12772.92 996
12773.99 966
12775.06 943
12776.12 928
12777.19 913
12778.26 944
12779.33 990
12780.39 947
12781.46 965
12782.53 926
12783.59 924
12784.66 884
12785.73 877
12786.80 911
12787.86 853
12788.93 856
12790.00 877
12791.07 854
12792.13 832
12793.20 876
12794.27 886
12795.34 858
12796.40 868
12797.47 864
12798.54 880
12799.61 875
12800.68 863
12801.74 883
12802.81 885
12803.88 896
12804.95 912
12806.02 932
12807.09 895
12808.15 902
12809.22 894
12810.29 928
12811.36 922
12812.43 959
12813.50 962
12814.56 969
12815.63 917
12816.70 1015
12817.77 1017
12818.84 987
12819.91 1032
12820.98 993
12822.04 1008
12823.11 1051
12824.18 1051
12825.25 996
12826.32 995
12827.39 982
12828.46 1006
12829.53 998
12830.60 970
12831.67 956
12832.74 938
12833.81 939
12834.87 920
12835.94 871
12837.01 862
12838.08 911
12839.15 916
12840.22 870
12841.29 853
12842.36 838
12843.43 873
12844.50 823
12845.57 829
12846.64 798
12847.71 825
12848.78 808
12849.85 772
12850.92 746
12851.99 699
12853.06 756
12854.13 738
12855.20 745
12856.27 711
12857.34 703
12858.41 746
12859.48 740
12860.55 722
12861.62 715
12862.69 720
12863.77 715
12864.84 717
12865.91 657
12866.98 660
12868.05 679
12869.12 673
12870.19 659
12871.26 644
12872.33 652
12873.40 678
12874.47 696
12875.54 687
12876.62 686
12877.69 677
12878.76 683
12879.83 645
12880.90 631
12881.97 640
12883.04 654
12884.12 637
12885.19 636
12886.26 618
12887.33 640
12888.40 627
12889.47 628
12890.54 623
12891.62 601
12892.69 576
12893.76 574
12894.83 595
12895.90 578
12896.98 580
12898.05 587
12899.12 607
12900.19 592
12901.26 609
12902.34 606
12903.41 608
12904.48 596
12905.55 585
12906.63 584
12907.70 579
12908.77 594
12909.84 575
12910.92 570
12911.99 555
12913.06 573
12914.13 609
12915.21 541
12916.28 582
12917.35 608
12918.42 572
12919.50 543
12920.57 555
12921.64 557
12922.72 587
12923.79 561
12924.86 539
12925.94 548
12927.01 543
12928.08 508
12929.16 559
12930.23 532
12931.30 542
12932.38 531
12933.45 557
12934.52 547
12935.60 538
12936.67 535
12937.74 553
12938.82 556
12939.89 542
12940.97 539
12942.04 557
12943.11 552
12944.19 517
12945.26 522
12946.34 526
12947.41 542
12948.48 557
12949.56 525
12950.63 478
12951.71 505
12952.78 531
12953.85 524
12954.93 495
12956.00 487
12957.08 477
12958.15 492
12959.23 485
12960.30 527
12961.38 518
12962.45 532
12963.53 517
12964.60 488
12965.68 481
12966.75 499
12967.83 506
12968.90 517
12969.98 501
12971.05 498
12972.13 499
12973.20 502
12974.28 527
12975.35 513
12976.43 498
12977.50 514
12978.58 484
12979.65 480
12980.73 479
12981.80 480
12982.88 479
12983.95 495
12985.03 484
12986.11 466
12987.18 483
12988.26 502
12989.33 485
12990.41 485
12991.48 499
12992.56 469
12993.64 494
12994.71 503
12995.79 495
12996.86 483
12997.94 466
12999.02 487
13000.09 476
13001.17 487
13002.25 522
13003.32 514
13004.40 478
13005.48 475
13006.55 476
13007.63 487
13008.71 506
13009.78 493
13010.86 452
13011.94 434
13013.01 486
13014.09 495
13015.17 482
13016.24 457
13017.32 479
13018.40 487
13019.47 499
13020.55 458
13021.63 484
13022.71 466
13023.78 507
13024.86 507
13025.94 475
13027.01 475
13028.09 444
13029.17 472
13030.25 465
13031.32 464
13032.40 509
13033.48 507
13034.56 503
13035.64 462
13036.71 479
13037.79 501
13038.87 538
13039.95 495
13041.02 472
13042.10 496
13043.18 458
13044.26 439
13045.34 467
13046.41 508
13047.49 459
13048.57 506
13049.65 498
13050.73 506
13051.81 460
13052.88 444
13053.96 460
13055.04 473
13056.12 481
13057.20 468
13058.28 441
13059.36 444
13060.44 477
13061.51 469
13062.59 435
13063.67 450
13064.75 476
13065.83 475
13066.91 454
13067.99 456
13069.07 492
13070.15 493
13071.23 465
13072.30 450
13073.38 492
13074.46 475
13075.54 434
13076.62 437
13077.70 480
13078.78 454
13079.86 462
13080.94 479
13082.02 474
13083.10 478
13084.18 466
13085.26 464
13086.34 483
13087.42 496
13088.50 462
13089.58 471
13090.66 465
13091.74 471
13092.82 485
13093.90 490
13094.98 455
13096.06 458
13097.14 467
13098.22 466
13099.30 464
13100.38 460
13101.46 470
13102.54 466
13103.62 505
13104.70 470
13105.78 472
13106.86 489
13107.94 490
13109.03 490
13110.11 506
13111.19 515
13112.27 489
13113.35 457
13114.43 474
13115.51 479
13116.59 504
13117.67 477
13118.75 489
13119.84 511
13120.92 482
13122.00 460
13123.08 468
13124.16 481
13125.24 474
13126.32 484
13127.41 495
13128.49 485
13129.57 507
13130.65 496
13131.73 520
13132.81 491
13133.90 529
13134.98 521
13136.06 496
13137.14 493
13138.22 514
13139.30 506
13140.39 497
13141.47 508
13142.55 488
13143.63 514
13144.72 516
13145.80 505
13146.88 522
13147.96 526
13149.04 498
13150.13 478
13151.21 500
13152.29 531
13153.38 499
13154.46 521
13155.54 519
13156.62 508
13157.71 523
13158.79 502
13159.87 518
13160.95 523
13162.04 558
13163.12 569
13164.20 559
13165.29 546
13166.37 529
13167.45 528
13168.54 556
13169.62 567
13170.70 562
13171.79 565
13172.87 552
13173.95 557
13175.04 543
13176.12 519
13177.20 556
13178.29 541
13179.37 567
13180.45 540
13181.54 558
13182.62 532
13183.71 510
13184.79 520
13185.87 544
13186.96 533
13188.04 533
13189.13 544
13190.21 554
13191.29 551
13192.38 529
13193.46 528
13194.55 556
13195.63 525
13196.72 543
13197.80 560
13198.88 579
13199.97 540
13201.05 535
13202.14 565
13203.22 566
13204.31 578
13205.39 550
13206.48 571
13207.56 587
13208.65 555
13209.73 553
13210.82 549
13211.90 562
13212.99 555
13214.07 581
13215.16 579
13216.24 580
13217.33 610
13218.41 586
13219.50 580
13220.58 608
13221.67 592
13222.75 577
13223.84 595
13224.92 560
13226.01 596
13227.10 638
13228.18 631
13229.27 639
13230.35 616
13231.44 580
13232.52 598
13233.61 615
13234.70 657
13235.78 657
13236.87 625
13237.95 624
13239.04 632
13240.13 613
13241.21 667
13242.30 667
13243.39 651
13244.47 639
13245.56 643
13246.64 648
13247.73 668
13248.82 658
13249.90 663
13250.99 702
13252.08 707
13253.16 683
13254.25 699
13255.34 706
13256.42 710
13257.51 652
13258.60 731
13259.69 723
13260.77 702
13261.86 704
13262.95 727
13264.03 705
13265.12 760
13266.21 761
13267.30 765
13268.38 748
13269.47 730
13270.56 743
13271.64 795
13272.73 750
13273.82 757
13274.91 775
13275.99 794
13277.08 815
13278.17 807
13279.26 866
13280.35 860
13281.43 840
13282.52 810
13283.61 826
13284.70 875
13285.79 905
13286.87 888
13287.96 872
13289.05 873
13290.14 879
13291.23 873
13292.31 899
13293.40 906
13294.49 946
13295.58 918
13296.67 944
13297.76 967
13298.85 987
13299.93 944
13301.02 927
13302.11 967
13303.20 995
13304.29 1037
13305.38 1034
13306.47 1027
13307.56 1040
13308.64 1042
13309.73 1025
13310.82 1088
13311.91 1068
13313.00 1038
13314.09 1054
13315.18 1074
13316.27 1085
13317.36 1106
13318.45 1106
13319.54 1083
13320.63 1086
13321.72 1119
13322.81 1081
13323.89 1150
13324.98 1174
13326.07 1169
13327.16 1164
13328.25 1172
13329.34 1190
13330.43 1210
13331.52 1229
13332.61 1193
13333.70 1205
13334.79 1225
13335.88 1219
13336.97 1256
13338.06 1220
13339.15 1223
13340.24 1205
13341.33 1315
13342.42 1289
13343.52 1264
13344.61 1263
13345.70 1303
13346.79 1261
13347.88 1266
13348.97 1285
13350.06 1273
13351.15 1318
13352.24 1292
13353.33 1257
13354.42 1249
13355.51 1314
13356.60 1327
13357.69 1328
13358.79 1398
13359.88 1398
13360.97 1420
13362.06 1437
13363.15 1457
13364.24 1436
13365.33 1378
13366.42 1468
13367.51 1473
13368.61 1478
13369.70 1468
13370.79 1469
13371.88 1440
13372.97 1396
13374.06 1423
13375.16 1447
13376.25 1431
13377.34 1378
13378.43 1353
13379.52 1312
13380.61 1328
13381.71 1336
13382.80 1302
13383.89 1230
13384.98 1171
13386.08 1206
13387.17 1198
13388.26 1181
13389.35 1167
13390.44 1180
13391.54 1134
13392.63 1162
13393.72 1094
13394.81 1108
13395.91 1123
13397.00 1150
13398.09 1087
13399.18 1076
13400.28 1078
13401.37 1143
13402.46 1107
13403.56 1121
13404.65 1088
13405.74 1046
13406.83 1067
13407.93 1101
13409.02 1091
13410.11 1069
13411.21 1077
13412.30 1096
13413.39 1046
13414.49 1088
13415.58 1095
13416.67 1086
13417.77 1058
13418.86 1073
13419.95 1096
13421.05 1103
13422.14 1062
13423.23 1083
13424.33 1103
13425.42 1077
13426.52 1082
13427.61 1115
13428.70 1127
13429.80 1153
13430.89 1116
13431.98 1120
13433.08 1121
13434.17 1166
13435.27 1163
13436.36 1167
13437.46 1142
13438.55 1139
13439.64 1170
13440.74 1164
13441.83 1192
13442.93 1194
13444.02 1242
13445.12 1228
13446.21 1261
13447.31 1236
13448.40 1262
13449.50 1202
13450.59 1202
13451.68 1248
13452.78 1220
13453.87 1271
13454.97 1279
13456.06 1322
13457.16 1360
13458.25 1310
13459.35 1253
13460.44 1323
13461.54 1327
13462.64 1319
13463.73 1321
13464.83 1300
13465.92 1349
13467.02 1400
13468.11 1346
13469.21 1336
13470.30 1391
13471.40 1411
13472.49 1406
13473.59 1402
13474.69 1443
13475.78 1442
13476.88 1421
13477.97 1435
13479.07 1468
13480.17 1441
13481.26 1498
13482.36 1466
13483.45 1491
13484.55 1487
13485.65 1489
13486.74 1514
13487.84 1562
13488.93 1556
13490.03 1574
13491.13 1561
13492.22 1576
13493.32 1612
13494.42 1652
13495.51 1654
13496.61 1632
13497.71 1685
13498.80 1640
13499.90 1708
13501.00 1726
13502.09 1673
13503.19 1713
13504.29 1678
13505.38 1699
13506.48 1711
13507.58 1737
13508.68 1690
13509.77 1688
13510.87 1603
13511.97 1615
13513.07 1658
13514.16 1646
13515.26 1610
13516.36 1622
13517.45 1624
13518.55 1637
13519.65 1591
13520.75 1577
13521.85 1546
13522.94 1479
13524.04 1494
13525.14 1536
13526.24 1465
13527.33 1415
13528.43 1504
13529.53 1453
13530.63 1428
13531.73 1453
13532.82 1483
13533.92 1447
13535.02 1466
13536.12 1376
13537.22 1357
13538.32 1391
13539.41 1384
13540.51 1391
13541.61 1350
13542.71 1382
13543.81 1355
13544.91 1289
13546.00 1286
13547.10 1255
13548.20 1210
13549.30 1214
13550.40 1193
13551.50 1218
13552.60 1256
13553.70 1268
13554.80 1239
13555.89 1183
13556.99 1187
13558.09 1147
13559.19 1172
13560.29 1139
13561.39 1127
13562.49 1112
13563.59 1148
13564.69 1144
13565.79 1182
13566.89 1142
13567.99 1167
13569.09 1169
13570.19 1170
13571.29 1157
13572.39 1115
13573.49 1130
13574.59 1107
13575.69 1142
13576.79 1144
13577.88 1112
13578.98 1113
13580.08 1142
13581.19 1177
13582.29 1184
13583.39 1173
13584.49 1155
13585.59 1187
13586.69 1154
13587.79 1158
13588.89 1139
13589.99 1166
13591.09 1152
13592.19 1128
13593.29 1160
13594.39 1167
13595.49 1160
13596.59 1147
13597.69 1167
13598.79 1176
13599.89 1160
13600.99 1119
13602.09 1167
13603.20 1204
13604.30 1225
13605.40 1255
13606.50 1172
13607.60 1156
13608.70 1172
13609.80 1209
13610.90 1231
13612.01 1226
13613.11 1239
13614.21 1214
13615.31 1302
13616.41 1248
13617.51 1263
13618.61 1285
13619.72 1251
13620.82 1233
13621.92 1200
13623.02 1263
13624.12 1240
13625.22 1279
13626.33 1277
13627.43 1253
13628.53 1242
13629.63 1264
13630.73 1350
13631.84 1293
13632.94 1278
13634.04 1323
13635.14 1301
13636.25 1308
13637.35 1296
13638.45 1345
13639.55 1341
13640.65 1337
13641.76 1313
13642.86 1302
13643.96 1286
13645.07 1320
13646.17 1328
13647.27 1304
13648.37 1299
13649.48 1266
13650.58 1268
13651.68 1302
13652.79 1355
13653.89 1226
13654.99 1228
13656.09 1288
13657.20 1235
13658.30 1191
13659.40 1227
13660.51 1207
13661.61 1166
13662.71 1196
13663.82 1246
13664.92 1232
13666.02 1232
13667.13 1259
13668.23 1200
13669.34 1180
13670.44 1167
13671.54 1186
13672.65 1193
13673.75 1209
13674.85 1172
13675.96 1173
13677.06 1196
13678.17 1174
13679.27 1137
13680.37 1213
13681.48 1210
13682.58 1181
13683.69 1178
13684.79 1196
13685.89 1175
13687.00 1132
13688.10 1219
13689.21 1179
13690.31 1217
13691.42 1224
13692.52 1235
13693.63 1251
13694.73 1184
13695.84 1212
13696.94 1185
13698.05 1168
13699.15 1180
13700.25 1238
13701.36 1215
13702.46 1190
13703.57 1208
13704.67 1232
13705.78 1254
13706.89 1261
13707.99 1245
13709.10 1261
13710.20 1229
13711.31 1241
13712.41 1250
13713.52 1244
13714.62 1257
13715.73 1312
13716.83 1368
13717.94 1357
13719.04 1387
13720.15 1354
13721.26 1356
13722.36 1368
13723.47 1410
13724.57 1419
13725.68 1441
13726.79 1468
13727.89 1500
13729.00 1483
13730.10 1482
13731.21 1457
13732.32 1475
13733.42 1522
13734.53 1551
13735.63 1613
13736.74 1571
13737.85 1567
13738.95 1607
13740.06 1623
13741.17 1630
13742.27 1624
13743.38 1652
13744.49 1705
13745.59 1695
13746.70 1660
13747.81 1699
13748.91 1751
13750.02 1736
13751.13 1803
13752.23 1865
13753.34 1881
13754.45 1926
13755.56 1933
13756.66 1952
13757.77 2003
13758.88 2112
13759.98 2174
13761.09 2246
13762.20 2243
13763.31 2262
13764.41 2367
13765.52 2421
13766.63 2489
13767.74 2531
13768.84 2538
13769.95 2532
13771.06 2600
13772.17 2647
13773.28 2628
13774.38 2565
13775.49 2652
13776.60 2647
13777.71 2622
13778.82 2533
13779.92 2516
13781.03 2499
13782.14 2442
13783.25 2413
13784.36 2354
13785.46 2304
13786.57 2232
13787.68 2202
13788.79 2189
13789.90 2074
13791.01 1991
13792.12 1939
13793.22 1898
13794.33 1864
13795.44 1788
13796.55 1751
13797.66 1688
13798.77 1661
13799.88 1656
13800.99 1614
13802.10 1597
13803.20 1589
13804.31 1605
13805.42 1531
13806.53 1496
13807.64 1506
13808.75 1517
13809.86 1489
13810.97 1473
13812.08 1450
13813.19 1419
13814.30 1369
13815.41 1405
13816.52 1379
13817.63 1348
13818.74 1348
13819.84 1345
13820.95 1351
13822.06 1355
13823.17 1323
13824.28 1294
13825.39 1286
13826.50 1318
13827.61 1373
13828.72 1303
13829.83 1301
13830.94 1276
13832.05 1233
13833.16 1266
13834.28 1282
13835.39 1273
13836.50 1257
13837.61 1275
13838.72 1293
13839.83 1267
13840.94 1260
13842.05 1264
13843.16 1260
13844.27 1325
13845.38 1272
13846.49 1251
13847.60 1260
13848.71 1273
13849.82 1324
13850.93 1270
13852.05 1267
13853.16 1250
13854.27 1254
13855.38 1276
13856.49 1301
13857.60 1229
13858.71 1236
13859.82 1311
13860.94 1274
13862.05 1248
13863.16 1255
13864.27 1290
13865.38 1351
13866.49 1335
13867.60 1344
13868.72 1330
13869.83 1323
13870.94 1344
13872.05 1352
13873.16 1346
13874.27 1334
13875.39 1386
13876.50 1393
13877.61 1390
13878.72 1360
13879.83 1412
13880.95 1423
13882.06 1441
13883.17 1440
13884.28 1491
13885.40 1473
13886.51 1456
13887.62 1501
13888.73 1505
13889.85 1536
13890.96 1568
13892.07 1622
13893.18 1580
13894.30 1576
13895.41 1618
13896.52 1633
13897.63 1605
13898.75 1607
13899.86 1564
13900.97 1595
13902.09 1549
13903.20 1595
13904.31 1634
13905.43 1528
13906.54 1522
13907.65 1484
13908.77 1508
13909.88 1480
13910.99 1465
13912.11 1410
13913.22 1393
13914.33 1397
13915.45 1386
13916.56 1359
13917.67 1396
13918.79 1349
13919.90 1306
13921.01 1315
13922.13 1278
13923.24 1286
13924.36 1308
13925.47 1320
13926.58 1341
13927.70 1323
13928.81 1263
13929.93 1338
13931.04 1298
13932.15 1309
13933.27 1270
13934.38 1326
13935.50 1278
13936.61 1279
13937.73 1278
13938.84 1254
13939.95 1263
13941.07 1278
13942.18 1254
13943.30 1249
13944.41 1229
13945.53 1203
13946.64 1201
13947.76 1185
13948.87 1174
13949.99 1209
13951.10 1190
13952.22 1207
13953.33 1166
13954.45 1193
13955.56 1180
13956.68 1185
13957.79 1148
13958.91 1147
13960.02 1159
13961.14 1149
13962.25 1106
13963.37 1152
13964.49 1127
13965.60 1134
13966.72 1137
13967.83 1093
13968.95 1127
13970.06 1145
13971.18 1219
13972.30 1147
13973.41 1144
13974.53 1098
13975.64 1139
13976.76 1209
13977.88 1185
13978.99 1173
13980.11 1221
13981.22 1171
13982.34 1160
13983.46 1183
13984.57 1177
13985.69 1155
13986.80 1178
13987.92 1182
13989.04 1118
13990.15 1204
13991.27 1168
13992.39 1184
13993.50 1178
13994.62 1225
13995.74 1211
13996.85 1241
13997.97 1223
13999.09 1247
14000.21 1189
14001.32 1195
14002.44 1199
14003.56 1207
14004.67 1247
14005.79 1232
14006.91 1238
14008.02 1238
14009.14 1255
14010.26 1242
14011.38 1218
14012.49 1230
14013.61 1242
14014.73 1257
14015.85 1227
14016.96 1210
14018.08 1239
14019.20 1215
14020.32 1240
14021.44 1198
14022.55 1258
14023.67 1254
14024.79 1226
14025.91 1228
14027.02 1272
14028.14 1227
14029.26 1250
14030.38 1275
14031.50 1257
14032.62 1277
14033.73 1295
14034.85 1274
14035.97 1272
14037.09 1234
14038.21 1259
14039.33 1284
14040.44 1328
14041.56 1369
14042.68 1306
14043.80 1272
14044.92 1328
14046.04 1339
14047.16 1351
14048.27 1329
14049.39 1365
14050.51 1382
14051.63 1398
14052.75 1402
14053.87 1421
14054.99 1431
14056.11 1403
14057.23 1441
14058.35 1483
14059.47 1545
14060.59 1551
14061.70 1549
14062.82 1582
14063.94 1628
14065.06 1603
14066.18 1633
14067.30 1639
14068.42 1628
14069.54 1689
14070.66 1712
14071.78 1773
14072.90 1747
14074.02 1748
14075.14 1753
14076.26 1737
14077.38 1743
14078.50 1758
14079.62 1833
14080.74 1874
14081.86 1865
14082.98 1877
14084.10 1893
14085.22 1936
14086.34 1845
14087.46 1908
14088.58 1907
14089.70 1924
14090.82 1897
14091.94 2009
14093.07 1901
14094.19 1900
14095.31 1883
14096.43 1905
14097.55 1894
14098.67 1906
14099.79 1863
14100.91 1867
14102.03 1901
14103.15 1844
14104.27 1842
14105.39 1805
14106.52 1842
14107.64 1824
14108.76 1764
14109.88 1756
14111.00 1776
14112.12 1710
14113.24 1688
14114.37 1615
14115.49 1675
14116.61 1687
14117.73 1660
14118.85 1620
14119.97 1598
14121.10 1567
14122.22 1556
14123.34 1544
14124.46 1525
14125.58 1460
14126.70 1510
14127.83 1466
14128.95 1421
14130.07 1361
14131.19 1356
14132.32 1379
14133.44 1371
14134.56 1361
14135.68 1322
14136.80 1325
14137.93 1310
14139.05 1341
14140.17 1294
14141.29 1274
14142.42 1283
14143.54 1277
14144.66 1243
14145.78 1222
14146.91 1246
14148.03 1246
14149.15 1271
14150.28 1249
14151.40 1181
14152.52 1198
14153.65 1214
14154.77 1177
14155.89 1189
14157.01 1208
14158.14 1180
14159.26 1183
14160.38 1160
14161.51 1163
14162.63 1211
14163.75 1197
14164.88 1196
14166.00 1204
14167.12 1148
14168.25 1145
14169.37 1118
14170.50 1149
14171.62 1156
14172.74 1136
14173.87 1148
14174.99 1121
14176.12 1162
14177.24 1122
14178.36 1103
14179.49 1105
14180.61 1083
14181.74 1079
14182.86 1084
14183.98 1143
14185.11 1112
14186.23 1078
14187.36 1118
14188.48 1104
14189.61 1084
14190.73 1056
14191.85 1114
14192.98 1091
14194.10 1057
14195.23 1104
14196.35 1096
14197.48 1076
14198.60 1085
14199.73 1092
14200.85 1055
14201.98 1046
14203.10 1069
14204.23 1079
14205.35 1055
14206.48 1049
14207.60 1048
14208.73 1047
14209.85 1049
14210.98 1051
14212.10 1063
14213.23 1010
14214.36 1024
14215.48 1033
14216.61 1016
14217.73 995
14218.86 1018
14219.98 1002
14221.11 1004
14222.23 950
14223.36 995
14224.49 987
14225.61 969
14226.74 986
14227.86 966
14228.99 1041
14230.12 1014
14231.24 1032
14232.37 1008
14233.49 981
14234.62 977
14235.75 996
14236.87 968
14238.00 958
14239.13 1005
14240.25 987
14241.38 985
14242.51 944
14243.63 966
14244.76 963
14245.89 926
14247.01 907
14248.14 938
14249.27 944
14250.39 933
14251.52 864
14252.65 865
14253.77 899
14254.90 916
14256.03 886
14257.15 953
14258.28 902
14259.41 921
14260.54 887
14261.66 885
14262.79 911
14263.92 902
14265.05 880
14266.17 886
14267.30 885
14268.43 890
14269.56 881
14270.68 886
14271.81 878
14272.94 862
14274.07 848
14275.20 848
14276.32 861
14277.45 866
14278.58 870
14279.71 857
14280.83 841
14281.96 850
14283.09 819
14284.22 841
14285.35 809
14286.48 815
14287.60 769
14288.73 817
14289.86 821
14290.99 779
14292.12 807
14293.25 837
14294.38 801
14295.50 753
14296.63 799
14297.76 808
14298.89 780
14300.02 796
14301.15 790
14302.28 794
14303.41 754
14304.53 756
14305.66 764
14306.79 736
14307.92 762
14309.05 752
14310.18 765
14311.31 747
14312.44 702
14313.57 712
14314.70 775
14315.83 761
14316.96 775
14318.09 764
14319.22 757
14320.35 743
14321.48 742
14322.60 761
14323.73 722
14324.86 758
14325.99 742
14327.12 697
14328.25 705
14329.38 724
14330.51 725
14331.64 736
14332.77 715
14333.90 718
14335.03 692
14336.17 679
14337.30 682
14338.43 672
14339.56 698
14340.69 707
14341.82 704
14342.95 704
14344.08 713
14345.21 717
14346.34 729
14347.47 706
14348.60 700
14349.73 708
14350.86 711
14351.99 712
14353.12 674
14354.26 705
14355.39 695
14356.52 703
14357.65 740
14358.78 730
14359.91 710
14361.04 685
14362.17 711
14363.30 682
14364.44 716
14365.57 693
14366.70 708
14367.83 733
14368.96 700
14370.09 687
14371.23 721
14372.36 713
14373.49 741
14374.62 709
14375.75 675
14376.88 678
14378.02 712
14379.15 707
14380.28 715
14381.41 721
14382.54 745
14383.68 766
14384.81 722
14385.94 726
14387.07 737
14388.21 730
14389.34 708
14390.47 734
14391.60 709
14392.73 729
14393.87 715
14395.00 744
14396.13 716
14397.27 715
14398.40 742
14399.53 737
14400.66 746
14401.80 740
14402.93 732
14404.06 766
14405.19 741
14406.33 755
14407.46 784
14408.59 785
14409.73 746
14410.86 780
14411.99 774
14413.13 774
14414.26 788
14415.39 795
14416.53 789
14417.66 767
14418.79 774
14419.93 766
14421.06 750
14422.19 798
14423.33 771
14424.46 763
14425.60 796
14426.73 801
14427.86 837
14429.00 812
14430.13 823
14431.27 830
14432.40 820
14433.53 802
14434.67 822
14435.80 781
14436.94 828
14438.07 817
14439.21 824
14440.34 791
14441.47 804
14442.61 829
14443.74 799
14444.88 810
14446.01 796
14447.15 806
14448.28 766
14449.42 744
14450.55 773
14451.69 775
14452.82 768
14453.96 766
14455.09 737
14456.23 760
14457.36 746
14458.50 747
14459.63 765
14460.77 772
14461.90 779
14463.04 738
14464.17 739
14465.31 732
14466.44 725
14467.58 712
14468.71 748
14469.85 719
14470.98 739
14472.12 764
14473.26 770
14474.39 752
14475.53 720
14476.66 700
14477.80 680
14478.93 701
14480.07 714
14481.21 748
14482.34 715
14483.48 684
14484.61 688
14485.75 698
14486.89 709
14488.02 714
14489.16 719
14490.30 694
14491.43 730
14492.57 725
14493.70 691
14494.84 706
14495.98 691
14497.11 727
14498.25 681
14499.39 743
14500.52 755
14501.66 703
14502.80 706
14503.93 678
14505.07 681
14506.21 699
14507.35 693
14508.48 688
14509.62 711
14510.76 659
14511.89 652
14513.03 699
14514.17 696
14515.31 704
14516.44 685
14517.58 682
14518.72 692
14519.86 690
14520.99 682
14522.13 676
14523.27 671
14524.41 685
14525.54 691
14526.68 707
14527.82 684
14528.96 685
14530.09 723
14531.23 705
14532.37 708
14533.51 690
14534.65 721
14535.78 680
14536.92 664
14538.06 698
14539.20 698
14540.34 684
14541.48 702
14542.61 695
14543.75 685
14544.89 694
14546.03 668
14547.17 671
14548.31 701
14549.45 658
14550.58 672
14551.72 707
14552.86 725
14554.00 688
14555.14 701
14556.28 754
14557.42 719
14558.56 713
14559.70 729
14560.83 736
14561.97 742
14563.11 724
14564.25 708
14565.39 764
14566.53 788
14567.67 780
14568.81 770
14569.95 753
14571.09 793
14572.23 764
14573.37 744
14574.51 788
14575.65 769
14576.79 767
14577.93 788
14579.07 799
14580.21 848
14581.35 793
14582.49 835
14583.63 835
14584.77 824
14585.91 844
14587.05 857
14588.19 845
14589.33 855
14590.47 871
14591.61 832
14592.75 848
14593.89 894
14595.03 928
14596.17 875
14597.31 891
14598.45 905
14599.59 880
14600.73 865
14601.87 914
14603.01 888
14604.15 918
14605.29 941
14606.43 927
14607.58 989
14608.72 971
14609.86 971
14611.00 991
14612.14 1023
14613.28 1015
14614.42 1031
14615.56 1044
14616.70 1051
14617.85 1075
14618.99 1077
14620.13 1082
14621.27 1090
14622.41 1115
14623.55 1174
14624.69 1182
14625.84 1150
14626.98 1113
14628.12 1194
14629.26 1191
14630.40 1187
14631.54 1222
14632.69 1248
14633.83 1240
14634.97 1232
14636.11 1277
14637.25 1251
14638.40 1269
14639.54 1263
14640.68 1253
14641.82 1220
14642.97 1183
14644.11 1218
14645.25 1204
14646.39 1190
14647.54 1116
14648.68 1108
14649.82 1106
14650.96 1069
14652.11 1083
14653.25 1057
14654.39 999
14655.53 983
14656.68 917
14657.82 908
14658.96 880
14660.11 869
14661.25 881
14662.39 911
14663.53 872
14664.68 844
14665.82 816
14666.96 844
14668.11 803
14669.25 832
14670.39 830
14671.54 794
14672.68 794
14673.82 780
14674.97 789
14676.11 751
14677.26 792
14678.40 749
14679.54 740
14680.69 726
14681.83 686
14682.97 696
14684.12 701
14685.26 700
14686.41 692
14687.55 672
14688.69 671
14689.84 659
14690.98 697
14692.13 670
14693.27 654
14694.42 663
14695.56 649
14696.70 649
14697.85 663
14698.99 635
14700.14 638
14701.28 621
14702.43 631
14703.57 628
14704.72 611
14705.86 632
14707.01 596
14708.15 657
14709.30 643
14710.44 583
14711.58 634
14712.73 632
14713.87 649
14715.02 610
14716.17 593
14717.31 581
14718.46 617
14719.60 601
14720.75 626
14721.89 581
14723.04 589
14724.18 573
14725.33 564
14726.47 588
14727.62 568
14728.76 605
14729.91 589
14731.06 591
14732.20 623
14733.35 609
14734.49 583
14735.64 603
14736.79 597
14737.93 623
14739.08 581
14740.22 585
14741.37 628
14742.52 620
14743.66 607
14744.81 582
14745.95 592
14747.10 593
14748.25 560
14749.39 558
14750.54 575
14751.69 604
14752.83 578
14753.98 555
14755.13 556
14756.27 532
14757.42 577
14758.57 587
14759.71 557
14760.86 578
14762.01 563
14763.15 607
14764.30 565
14765.45 575
14766.60 541
14767.74 550
14768.89 555
14770.04 566
14771.18 558
14772.33 560
14773.48 534
14774.63 551
14775.77 543
14776.92 561
14778.07 561
14779.22 542
14780.36 566
14781.51 547
14782.66 534
14783.81 540
14784.96 528
14786.10 574
14787.25 542
14788.40 525
14789.55 514
14790.70 500
14791.84 501
14792.99 522
14794.14 513
14795.29 500
14796.44 509
14797.58 519
14798.73 532
14799.88 528
14801.03 520
14802.18 499
14803.33 488
14804.48 484
14805.62 499
14806.77 496
14807.92 491
14809.07 493
14810.22 473
14811.37 464
14812.52 461
14813.67 461
14814.81 462
14815.96 471
14817.11 485
14818.26 504
14819.41 460
14820.56 468
14821.71 471
14822.86 471
14824.01 458
14825.16 438
14826.31 449
14827.46 431
14828.61 422
14829.76 408
14830.91 449
14832.06 438
14833.20 444
14834.35 407
14835.50 458
14836.65 448
14837.80 447
14838.95 433
14840.10 434
14841.25 461
14842.40 455
14843.55 444
14844.70 438
14845.85 435
14847.00 438
14848.15 423
14849.31 430
14850.46 458
14851.61 418
14852.76 434
14853.91 412
14855.06 440
14856.21 446
14857.36 419
14858.51 421
14859.66 412
14860.81 423
14861.96 405
14863.11 415
14864.26 432
14865.41 397
14866.57 389
14867.72 413
14868.87 409
14870.02 416
14871.17 398
14872.32 415
14873.47 396
14874.62 426
14875.77 402
14876.93 424
14878.08 419
14879.23 467
14880.38 428
14881.53 417
14882.68 418
14883.84 409
14884.99 399
14886.14 402
14887.29 417
14888.44 413
14889.59 411
14890.75 386
14891.90 415
14893.05 409
14894.20 435
14895.35 439
14896.51 444
14897.66 426
14898.81 407
14899.96 401
14901.12 398
14902.27 409
14903.42 407
14904.57 411
14905.73 381
14906.88 426
14908.03 410
14909.18 424
14910.34 410
14911.49 389
14912.64 409
14913.79 389
14914.95 388
14916.10 434
14917.25 405
14918.41 381
14919.56 408
14920.71 421
14921.87 403
14923.02 401
14924.17 409
14925.33 422
14926.48 421
14927.63 442
14928.79 459
14929.94 445
14931.09 423
14932.25 412
14933.40 411
14934.55 399
14935.71 432
14936.86 431
14938.01 426
14939.17 468
14940.32 443
14941.48 440
14942.63 429
14943.78 429
14944.94 450
14946.09 409
14947.25 428
14948.40 456
14949.55 460
14950.71 450
14951.86 417
14953.02 454
14954.17 470
14955.33 471
14956.48 469
14957.63 448
14958.79 475
14959.94 462
14961.10 480
14962.25 438
14963.41 452
14964.56 495
14965.72 466
14966.87 444
14968.03 448
14969.18 445
14970.34 467
14971.49 476
14972.65 499
14973.80 476
14974.96 446
14976.11 484
14977.27 471
14978.42 469
14979.58 473
14980.73 482
14981.89 476
14983.05 455
14984.20 452
14985.36 479
14986.51 426
14987.67 441
14988.82 446
14989.98 477
14991.13 453
14992.29 439
14993.45 430
14994.60 420
14995.76 415
14996.91 436
14998.07 433
14999.23 432
15000.38 437
15001.54 406
15002.70 426
15003.85 384
15005.01 390
15006.16 411
15007.32 401
15008.48 421
15009.63 388
15010.79 403
15011.95 381
15013.10 383
15014.26 393
15015.42 403
15016.57 408
15017.73 392
15018.89 376
15020.04 402
15021.20 392
15022.36 363
15023.52 412
15024.67 397
15025.83 405
15026.99 378
15028.14 396
15029.30 413
15030.46 396
15031.62 379
15032.77 386
15033.93 362
15035.09 374
15036.25 404
15037.40 400
15038.56 386
15039.72 366
15040.88 373
15042.03 372
15043.19 378
15044.35 370
15045.51 379
15046.67 394
15047.82 375
15048.98 348
15050.14 366
15051.30 375
15052.46 385
15053.61 379
15054.77 377
15055.93 348
15057.09 375
15058.25 385
15059.41 385
15060.56 407
15061.72 369
15062.88 367
15064.04 382
15065.20 377
15066.36 372
15067.52 407
15068.68 379
15069.83 395
15070.99 365
15072.15 349
15073.31 331
15074.47 359
15075.63 367
15076.79 367
15077.95 399
15079.11 379
15080.27 385
15081.43 409
15082.58 399
15083.74 396
15084.90 391
15086.06 390
15087.22 393
15088.38 395
15089.54 392
15090.70 377
15091.86 392
15093.02 398
15094.18 372
15095.34 391
15096.50 383
15097.66 377
15098.82 369
15099.98 384
15101.14 394
15102.30 388
15103.46 403
15104.62 421
15105.78 415
15106.94 416
15108.10 374
15109.26 389
15110.42 372
15111.58 425
15112.74 423
15113.90 396
15115.06 389
15116.22 414
15117.39 390
15118.55 408
15119.71 393
15120.87 409
15122.03 412
15123.19 422
15124.35 401
15125.51 400
15126.67 420
15127.83 434
15128.99 419
15130.16 416
15131.32 419
15132.48 420
15133.64 428
15134.80 421
15135.96 437
15137.12 462
15138.28 420
15139.45 438
15140.61 447
15141.77 433
15142.93 414
15144.09 458
15145.25 474
15146.42 440
15147.58 426
15148.74 438
15149.90 476
15151.06 483
15152.23 463
15153.39 457
15154.55 463
15155.71 452
15156.87 459
15158.04 467
15159.20 443
15160.36 469
15161.52 502
15162.69 502
15163.85 499
15165.01 514
15166.17 505
15167.34 505
15168.50 505
15169.66 532
15170.82 527
15171.99 510
15173.15 513
15174.31 529
15175.48 557
15176.64 524
15177.80 544
15178.96 550
15180.13 529
15181.29 567
15182.45 578
15183.62 575
15184.78 560
15185.94 576
15187.11 614
15188.27 570
15189.43 607
15190.60 629
15191.76 627
15192.92 616
15194.09 644
15195.25 619
15196.42 622
15197.58 686
15198.74 662
15199.91 644
15201.07 606
15202.23 603
15203.40 666
15204.56 677
15205.73 645
15206.89 696
15208.05 667
15209.22 703
15210.38 644
15211.55 668
15212.71 692
15213.88 686
15215.04 686
15216.21 671
15217.37 687
15218.53 716
15219.70 733
15220.86 721
15222.03 768
15223.19 782
15224.36 792
15225.52 758
15226.69 798
15227.85 774
15229.02 798
15230.18 797
15231.35 803
15232.51 833
15233.68 835
15234.84 859
15236.01 838
15237.17 807
15238.34 871
15239.50 890
15240.67 809
15241.83 856
15243.00 835
15244.17 825
15245.33 787
15246.50 842
15247.66 848
15248.83 784
15249.99 788
15251.16 842
15252.33 795
15253.49 790
15254.66 786
15255.82 790
15256.99 771
15258.16 740
15259.32 752
15260.49 730
15261.65 758
15262.82 737
15263.99 737
15265.15 696
15266.32 690
15267.49 694
15268.65 674
15269.82 686
15270.98 671
15272.15 671
15273.32 666
15274.48 708
15275.65 683
15276.82 663
15277.99 638
15279.15 667
15280.32 631
15281.49 623
15282.65 631
15283.82 618
15284.99 660
15286.15 625
15287.32 618
15288.49 647
15289.66 642
15290.82 634
15291.99 668
15293.16 612
15294.33 618
15295.49 628
15296.66 642
15297.83 644
15299.00 639
15300.16 612
15301.33 625
15302.50 664
15303.67 672
15304.83 656
15306.00 626
15307.17 649
15308.34 646
15309.51 649
15310.67 661
15311.84 690
15313.01 702
15314.18 646
15315.35 642
15316.52 660
15317.68 650
15318.85 679
15320.02 653
15321.19 648
15322.36 662
15323.53 667
15324.69 662
15325.86 708
15327.03 668
15328.20 651
15329.37 693
15330.54 683
15331.71 698
15332.88 676
15334.05 681
15335.21 702
15336.38 699
15337.55 680
15338.72 713
15339.89 710
15341.06 703
15342.23 712
15343.40 765
15344.57 763
15345.74 753
15346.91 774
15348.08 746
15349.25 793
15350.42 785
15351.58 769
15352.75 788
15353.92 805
15355.09 799
15356.26 840
15357.43 806
15358.60 817
15359.77 834
15360.94 855
15362.11 861
15363.28 847
15364.45 900
15365.62 907
15366.79 858
15367.96 838
15369.13 856
15370.31 889
15371.48 900
15372.65 922
15373.82 897
15374.99 900
15376.16 904
15377.33 913
15378.50 937
15379.67 849
15380.84 827
15382.01 880
15383.18 837
15384.35 891
15385.52 884
15386.69 894
15387.87 867
15389.04 860
15390.21 893
15391.38 833
15392.55 822
15393.72 798
15394.89 834
15396.06 816
15397.24 810
15398.41 787
15399.58 795
15400.75 756
15401.92 792
15403.09 774
15404.26 750
15405.44 750
15406.61 752
15407.78 758
15408.95 744
15410.12 718
15411.30 693
15412.47 691
15413.64 633
15414.81 667
15415.98 664
15417.16 677
15418.33 657
15419.50 649
15420.67 637
15421.84 628
15423.02 618
15424.19 600
15425.36 633
15426.53 630
15427.71 570
15428.88 577
15430.05 584
15431.22 546
15432.40 587
15433.57 567
15434.74 567
15435.92 579
15437.09 583
15438.26 589
15439.43 598
15440.61 563
15441.78 559
15442.95 507
15444.13 550
15445.30 579
15446.47 545
15447.65 504
15448.82 494
15449.99 534
15451.17 532
15452.34 519
15453.51 501
15454.69 518
15455.86 548
15457.03 517
15458.21 532
15459.38 505
15460.56 529
15461.73 556
15462.90 527
15464.08 507
15465.25 530
15466.43 512
15467.60 517
15468.77 534
15469.95 547
15471.12 505
15472.30 515
15473.47 501
15474.64 519
15475.82 514
15476.99 524
15478.17 511
15479.34 550
15480.52 505
15481.69 491
15482.87 530
15484.04 482
15485.22 523
15486.39 498
15487.56 506
15488.74 509
15489.91 525
15491.09 515
15492.26 509
15493.44 475
15494.61 497
15495.79 525
15496.96 539
15498.14 505
15499.32 504
15500.49 506
15501.67 528
15502.84 525
15504.02 497
15505.19 489
15506.37 536
15507.54 515
15508.72 543
15509.89 524
15511.07 526
15512.25 528
15513.42 522
15514.60 534
15515.77 541
15516.95 518
15518.13 534
15519.30 542
15520.48 552
15521.65 520
15522.83 525
15524.01 536
15525.18 537
15526.36 533
15527.53 516
15528.71 537
15529.89 539
15531.06 507
15532.24 537
15533.42 543
15534.59 546
15535.77 560
15536.95 554
15538.12 539
15539.30 592
15540.48 576
15541.65 567
15542.83 578
15544.01 552
15545.18 572
15546.36 601
15547.54 614
15548.72 593
15549.89 599
15551.07 577
15552.25 598
15553.42 586
15554.60 547
15555.78 590
15556.96 597
15558.13 601
15559.31 613
15560.49 617
15561.67 622
15562.84 613
15564.02 608
15565.20 613
15566.38 656
15567.56 616
15568.73 602
15569.91 643
15571.09 658
15572.27 648
15573.45 644
15574.62 655
15575.80 636
15576.98 631
15578.16 672
15579.34 682
15580.52 640
15581.69 629
15582.87 654
15584.05 670
15585.23 731
15586.41 671
15587.59 692
15588.76 702
15589.94 702
15591.12 721
15592.30 712
15593.48 724
15594.66 683
15595.84 729
15597.02 768
15598.20 739
15599.37 759
15600.55 767
15601.73 728
15602.91 814
15604.09 793
15605.27 800
15606.45 780
15607.63 772
15608.81 776
15609.99 805
15611.17 796
15612.35 843
15613.53 851
15614.71 826
15615.89 862
15617.07 828
15618.25 891
15619.43 890
15620.60 891
15621.78 922
15622.96 922
15624.14 906
15625.32 912
15626.50 947
15627.68 971
15628.87 935
15630.05 959
15631.23 932
15632.41 941
15633.59 972
15634.77 988
15635.95 983
15637.13 1001
15638.31 1008
15639.49 1001
15640.67 983
15641.85 977
15643.03 960
15644.21 1000
15645.39 1014
15646.57 1035
15647.75 1031
15648.93 1036
15650.12 1040
15651.30 1012
15652.48 1062
15653.66 1022
15654.84 988
15656.02 1047
15657.20 1020
15658.38 1106
15659.56 1071
15660.75 1033
15661.93 1030
15663.11 1060
15664.29 1041
15665.47 1048
15666.65 1017
15667.84 1064
15669.02 1060
15670.20 1052
15671.38 1036
15672.56 1018
15673.74 1006
15674.93 996
15676.11 1001
15677.29 1003
15678.47 1006
15679.65 969
15680.84 950
15682.02 983
15683.20 969
15684.38 958
15685.56 975
15686.75 968
15687.93 957
15689.11 1005
15690.29 991
15691.48 959
15692.66 927
15693.84 937
15695.02 951
15696.21 941
15697.39 928
15698.57 945
15699.76 956
15700.94 937
15702.12 928
15703.30 944
15704.49 965
15705.67 970
15706.85 984
15708.04 1024
15709.22 981
15710.40 947
15711.59 1024
15712.77 1010
15713.95 978
15715.14 971
15716.32 992
15717.50 983
15718.69 981
15719.87 1004
15721.05 1031
15722.24 1035
15723.42 999
15724.61 1053
15725.79 1064
15726.97 1074
15728.16 1012
15729.34 1031
15730.53 1071
15731.71 1089
15732.89 1059
15734.08 1078
15735.26 1122
15736.45 1134
15737.63 1126
15738.81 1150
15740.00 1134
15741.18 1161
15742.37 1177
15743.55 1188
15744.74 1209
15745.92 1179
15747.11 1210
15748.29 1241
15749.48 1220
15750.66 1247
15751.84 1249
15753.03 1268
15754.21 1290
15755.40 1284
15756.58 1269
15757.77 1264
15758.95 1296
15760.14 1350
15761.32 1263
15762.51 1280
15763.70 1285
15764.88 1300
15766.07 1293
15767.25 1242
15768.44 1241
15769.62 1244
15770.81 1273
15771.99 1249
15773.18 1250
15774.36 1273
15775.55 1244
15776.74 1187
15777.92 1225
15779.11 1200
15780.29 1191
15781.48 1188
15782.67 1156
15783.85 1162
15785.04 1164
15786.22 1148
15787.41 1204
15788.60 1188
15789.78 1133
15790.97 1096
15792.15 1141
15793.34 1105
15794.53 1086
15795.71 1130
15796.90 1124
15798.09 1087
15799.27 1042
15800.46 1049
15801.65 1002
15802.83 1009
15804.02 1041
15805.21 995
15806.39 995
15807.58 1030
15808.77 1019
15809.95 1031
15811.14 1004
15812.33 1011
15813.52 1003
15814.70 984
15815.89 1001
15817.08 985
15818.26 990
15819.45 972
15820.64 950
15821.83 936
15823.01 937
15824.20 941
15825.39 959
15826.58 943
15827.76 938
15828.95 938
15830.14 944
15831.33 941
15832.52 911
15833.70 938
15834.89 952
15836.08 949
15837.27 933
15838.46 947
15839.64 962
15840.83 966
15842.02 961
15843.21 912
15844.40 943
15845.58 960
15846.77 909
15847.96 906
15849.15 917
15850.34 918
15851.53 920
15852.72 968
15853.90 961
15855.09 968
15856.28 918
15857.47 946
15858.66 917
15859.85 950
15861.04 930
15862.23 944
15863.41 962
15864.60 948
15865.79 934
15866.98 956
15868.17 957
15869.36 937
15870.55 981
15871.74 986
15872.93 943
15874.12 962
15875.31 979
15876.50 999
15877.69 970
15878.88 967
15880.06 1000
15881.25 1023
15882.44 1006
15883.63 1005
15884.82 995
15886.01 1016
15887.20 1078
15888.39 1084
15889.58 1056
15890.77 1061
15891.96 1076
15893.15 1068
15894.34 1089
15895.53 1096
15896.72 1082
15897.91 1108
15899.10 1161
15900.30 1131
15901.49 1121
15902.68 1134
15903.87 1177
15905.06 1171
15906.25 1147
15907.44 1162
15908.63 1186
15909.82 1194
15911.01 1212
15912.20 1206
15913.39 1200
15914.58 1191
15915.77 1216
15916.96 1220
15918.16 1190
15919.35 1209
15920.54 1245
15921.73 1228
15922.92 1230
15924.11 1225
15925.30 1200
15926.49 1212
15927.69 1213
15928.88 1200
15930.07 1164
15931.26 1169
15932.45 1211
15933.64 1205
15934.84 1169
15936.03 1125
15937.22 1125
15938.41 1138
15939.60 1063
15940.79 1114
15941.99 1085
15943.18 1082
15944.37 1062
15945.56 1040
15946.75 1020
15947.95 985
15949.14 998
15950.33 997
15951.52 937
15952.72 932
15953.91 880
15955.10 920
15956.29 897
15957.49 864
15958.68 860
15959.87 869
15961.06 834
15962.26 823
15963.45 823
15964.64 733
15965.83 794
15967.03 777
15968.22 772
15969.41 764
15970.61 735
15971.80 722
15972.99 712
15974.19 733
15975.38 736
15976.57 732
15977.76 718
15978.96 683
15980.15 706
15981.34 698
15982.54 660
15983.73 636
15984.93 666
15986.12 651
15987.31 636
15988.51 636
15989.70 604
15990.89 616
15992.09 595
15993.28 624
15994.48 618
15995.67 620
15996.86 627
15998.06 642
15999.25 602
16000.45 581
16001.64 618
16002.83 573
16004.03 575
16005.22 617
16006.42 595
16007.61 579
16008.81 557
16010.00 573
16011.19 588
16012.39 577
16013.58 567
16014.78 541
16015.97 594
16017.17 566
16018.36 531
16019.56 555
16020.75 565
16021.95 559
16023.14 560
16024.34 568
16025.53 551
16026.73 524
16027.92 532
16029.12 561
16030.31 552
16031.51 544
16032.70 532
16033.90 527
16035.09 539
16036.29 517
16037.48 522
16038.68 516
16039.88 519
16041.07 533
16042.27 524
16043.46 531
16044.66 496
16045.85 533
16047.05 523
16048.25 527
16049.44 486
16050.64 517
16051.83 530
16053.03 516
16054.23 517
16055.42 517
16056.62 501
16057.82 517
16059.01 510
16060.21 532
16061.40 504
16062.60 491
16063.80 490
16064.99 503
16066.19 480
16067.39 466
16068.58 472
16069.78 476
16070.98 471
16072.17 487
16073.37 501
16074.57 472
16075.76 477
16076.96 513
16078.16 495
16079.36 484
16080.55 461
16081.75 479
16082.95 475
16084.14 467
16085.34 460
16086.54 460
16087.74 452
16088.93 482
16090.13 486
16091.33 448
16092.53 450
16093.72 450
16094.92 451
16096.12 420
16097.32 450
16098.51 434
16099.71 448
16100.91 450
16102.11 407
16103.31 414
16104.50 430
16105.70 450
16106.90 431
16108.10 399
16109.30 405
16110.49 389
16111.69 400
16112.89 414
16114.09 438
16115.29 412
16116.49 417
16117.68 382
16118.88 405
16120.08 406
16121.28 415
16122.48 396
16123.68 410
16124.88 406
16126.08 384
16127.27 395
16128.47 406
16129.67 394
16130.87 413
16132.07 410
16133.27 377
16134.47 379
16135.67 407
16136.87 366
16138.07 381
16139.27 387
16140.46 352
16141.66 369
16142.86 360
16144.06 366
16145.26 408
16146.46 386
16147.66 365
16148.86 384
16150.06 410
16151.26 378
16152.46 376
16153.66 361
16154.86 385
16156.06 371
16157.26 357
16158.46 366
16159.66 377
16160.86 403
16162.06 374
16163.26 399
16164.46 379
16165.66 378
16166.86 369
16168.06 370
16169.26 357
16170.46 371
16171.66 375
16172.86 356
16174.06 372
16175.26 385
16176.47 369
16177.67 356
16178.87 367
16180.07 376
16181.27 363
16182.47 388
16183.67 361
16184.87 381
16186.07 383
16187.27 374
16188.47 362
16189.68 376
16190.88 372
16192.08 382
16193.28 400
16194.48 387
16195.68 354
16196.88 384
16198.08 382
16199.29 392
16200.49 365
16201.69 382
16202.89 375
16204.09 395
16205.29 399
16206.50 375
16207.70 418
16208.90 400
16210.10 430
16211.30 425
16212.51 392
16213.71 394
16214.91 412
16216.11 436
16217.31 411
16218.52 394
16219.72 405
16220.92 418
16222.12 425
16223.33 408
16224.53 407
16225.73 408
16226.93 411
16228.14 417
16229.34 393
16230.54 417
16231.74 423
16232.95 446
16234.15 409
16235.35 408
16236.56 436
16237.76 453
16238.96 431
16240.16 455
16241.37 423
16242.57 427
16243.77 438
16244.98 449
16246.18 448
16247.38 389
16248.59 444
16249.79 445
16250.99 437
16252.20 433
16253.40 428
16254.60 452
16255.81 470
16257.01 454
16258.22 471
16259.42 443
16260.62 446
16261.83 435
16263.03 430
16264.23 469
16265.44 480
16266.64 493
16267.85 482
16269.05 486
16270.25 437
16271.46 469
16272.66 479
16273.87 459
16275.07 453
16276.28 440
16277.48 459
16278.69 465
16279.89 475
16281.09 476
16282.30 485
16283.50 450
16284.71 459
16285.91 484
16287.12 514
16288.32 461
16289.53 477
16290.73 495
16291.94 460
16293.14 480
16294.35 469
16295.55 443
16296.76 446
16297.96 481
16299.17 476
16300.37 467
16301.58 470
16302.78 463
16303.99 475
16305.19 507
16306.40 491
16307.61 478
16308.81 498
16310.02 483
16311.22 460
16312.43 447
16313.63 440
16314.84 466
16316.05 461
16317.25 434
16318.46 450
16319.66 446
16320.87 472
16322.08 447
16323.28 457
16324.49 443
16325.69 444
16326.90 430
16328.11 440
16329.31 435
16330.52 424
16331.73 433
16332.93 454
16334.14 446
16335.35 413
16336.55 405
16337.76 408
16338.97 402
16340.17 412
16341.38 396
16342.59 419
16343.79 407
16345.00 399
16346.21 395
16347.41 356
16348.62 417
16349.83 407
16351.03 402
16352.24 384
16353.45 386
16354.66 390
16355.86 395
16357.07 376
16358.28 393
16359.49 408
16360.69 358
16361.90 383
16363.11 402
16364.32 391
16365.52 377
16366.73 415
16367.94 380
16369.15 372
16370.35 386
16371.56 360
16372.77 375
16373.98 365
16375.19 382
16376.39 377
16377.60 379
16378.81 361
16380.02 362
16381.23 346
16382.44 365
16383.64 353
16384.85 346
16386.06 341
16387.27 362
16388.48 365
16389.69 371
16390.90 347
16392.10 334
16393.31 355
16394.52 346
16395.73 363
16396.94 365
16398.15 349
16399.36 337
16400.57 343
16401.77 392
16402.98 378
16404.19 346
16405.40 354
16406.61 363
16407.82 349
16409.03 364
16410.24 337
16411.45 326
16412.66 346
16413.87 351
16415.08 368
16416.29 341
16417.50 340
16418.71 358
16419.92 349
16421.12 349
16422.33 346
16423.54 375
16424.75 353
16425.96 379
16427.17 346
16428.38 343
16429.59 357
16430.80 335
16432.01 349
16433.22 374
16434.43 364
16435.64 357
16436.86 344
16438.07 337
16439.28 352
16440.49 321
16441.70 333
16442.91 368
16444.12 318
16445.33 336
16446.54 337
16447.75 321
16448.96 334
16450.17 344
16451.38 333
16452.59 373
16453.80 381
16455.02 357
16456.23 344
16457.44 337
16458.65 323
16459.86 319
16461.07 319
16462.28 325
16463.49 375
16464.70 331
16465.92 325
16467.13 325
16468.34 320
16469.55 327
16470.76 320
16471.97 350
16473.19 343
16474.40 344
16475.61 325
16476.82 319
16478.03 338
16479.24 340
16480.46 327
16481.67 341
16482.88 301
16484.09 298
16485.30 308
16486.52 315
16487.73 323
16488.94 297
16490.15 319
16491.37 324
16492.58 315
16493.79 331
16495.00 336
16496.21 329
16497.43 338
16498.64 337
16499.85 304
16501.07 328
16502.28 312
16503.49 323
16504.70 306
16505.92 313
16507.13 344
16508.34 316
16509.56 317
16510.77 339
16511.98 338
16513.19 330
16514.41 335
16515.62 315
16516.83 379
16518.05 355
16519.26 346
16520.47 340
16521.69 341
16522.90 337
16524.11 355
16525.33 349
16526.54 330
16527.76 361
16528.97 342
16530.18 349
16531.40 345
16532.61 344
16533.82 363
16535.04 365
16536.25 350
16537.47 352
16538.68 371
16539.89 399
16541.11 359
16542.32 370
16543.54 346
16544.75 347
16545.97 369
16547.18 355
16548.39 347
16549.61 351
16550.82 379
16552.04 363
16553.25 366
16554.47 368
16555.68 386
16556.90 390
16558.11 392
16559.33 375
16560.54 362
16561.76 383
16562.97 389
16564.19 374
16565.40 368
16566.62 357
16567.83 357
16569.05 363
16570.26 358
16571.48 382
16572.69 369
16573.91 368
16575.12 365
16576.34 367
16577.55 330
16578.77 393
16579.98 379
16581.20 362
16582.42 355
16583.63 372
16584.85 390
16586.06 360
16587.28 375
16588.49 366
16589.71 326
16590.93 321
16592.14 338
16593.36 349
16594.57 347
16595.79 323
16597.01 324
16598.22 324
16599.44 311
16600.66 321
16601.87 326
16603.09 313
16604.30 330
16605.52 342
16606.74 322
16607.95 317
16609.17 313
16610.39 335
16611.60 318
16612.82 308
16614.04 315
16615.25 306
16616.47 315
16617.69 288
16618.91 306
16620.12 315
16621.34 299
16622.56 317
16623.77 322
16624.99 321
16626.21 287
16627.43 307
16628.64 310
16629.86 298
16631.08 302
16632.30 284
16633.51 297
16634.73 304
16635.95 312
16637.17 265
16638.38 306
16639.60 276
16640.82 292
16642.04 300
16643.26 299
16644.47 278
16645.69 272
16646.91 285
16648.13 283
16649.35 273
16650.56 268
16651.78 261
16653.00 288
16654.22 294
16655.44 278
16656.65 276
16657.87 262
16659.09 285
16660.31 286
16661.53 278
16662.75 274
16663.97 275
16665.18 289
16666.40 287
16667.62 267
16668.84 277
16670.06 280
16671.28 281
16672.50 256
16673.72 279
16674.94 247
16676.15 265
16677.37 278
16678.59 296
16679.81 261
16681.03 256
16682.25 277
16683.47 276
16684.69 275
16685.91 272
16687.13 283
16688.35 279
16689.57 270
16690.79 268
16692.01 276
16693.23 248
16694.45 278
16695.67 272
16696.89 275
16698.11 285
16699.33 277
16700.55 296
16701.77 304
16702.99 273
16704.21 279
16705.43 288
16706.65 278
16707.87 278
16709.09 269
16710.31 277
16711.53 261
16712.75 275
16713.97 267
16715.19 258
16716.41 281
16717.63 256
16718.85 271
16720.07 298
16721.29 297
16722.51 248
16723.73 267
16724.95 275
16726.18 269
16727.40 270
16728.62 280
16729.84 282
16731.06 260
16732.28 262
16733.50 276
16734.72 271
16735.94 254
16737.17 267
16738.39 274
16739.61 251
16740.83 259
16742.05 278
16743.27 277
16744.49 255
16745.72 268
16746.94 277
16748.16 270
16749.38 293
16750.60 279
16751.83 267
16753.05 257
16754.27 262
16755.49 286
16756.71 262
16757.94 260
16759.16 283
16760.38 287
16761.60 269
16762.82 280
16764.05 253
16765.27 298
16766.49 264
16767.71 267
16768.94 279
16770.16 280
16771.38 274
16772.60 281
16773.83 251
16775.05 260
16776.27 254
16777.49 276
16778.72 273
16779.94 284
16781.16 279
16782.39 293
16783.61 278
16784.83 306
16786.06 296
16787.28 288
16788.50 263
16789.73 269
16790.95 281
16792.17 298
16793.40 286
16794.62 275
16795.84 303
16797.07 311
16798.29 280
16799.51 302
16800.74 291
16801.96 293
16803.18 296
16804.41 309
16805.63 300
16806.86 287
16808.08 295
16809.30 283
16810.53 306
16811.75 331
16812.98 305
16814.20 317
16815.42 326
16816.65 312
16817.87 299
16819.10 304
16820.32 336
16821.54 316
16822.77 330
16823.99 312
16825.22 336
16826.44 357
16827.67 338
16828.89 355
16830.12 325
16831.34 337
16832.57 346
16833.79 327
16835.02 344
16836.24 349
16837.47 361
16838.69 346
16839.92 344
16841.14 385
16842.37 343
16843.59 361
16844.82 344
16846.04 380
16847.27 416
16848.49 387
16849.72 385
16850.94 400
16852.17 420
16853.39 408
16854.62 420
16855.85 402
16857.07 396
16858.30 413
16859.52 424
16860.75 443
16861.97 465
16863.20 470
16864.43 445
16865.65 473
16866.88 461
16868.10 430
16869.33 463
16870.56 493
16871.78 495
16873.01 463
16874.24 497
16875.46 498
16876.69 486
16877.92 511
16879.14 515
16880.37 533
16881.59 525
16882.82 506
16884.05 514
16885.27 521
16886.50 517
16887.73 522
16888.96 543
16890.18 562
16891.41 540
16892.64 533
16893.86 550
16895.09 539
16896.32 533
16897.54 523
16898.77 535
16900.00 513
16901.23 519
16902.45 543
16903.68 545
16904.91 540
16906.14 535
16907.36 522
16908.59 505
16909.82 509
16911.05 505
16912.27 485
16913.50 485
16914.73 483
16915.96 473
16917.19 491
16918.41 440
16919.64 479
16920.87 448
16922.10 447
16923.33 447
16924.55 461
16925.78 448
16927.01 471
16928.24 454
16929.47 438
16930.69 454
16931.92 473
16933.15 451
16934.38 427
16935.61 473
16936.84 446
16938.07 489
16939.29 452
16940.52 440
16941.75 443
16942.98 444
16944.21 443
16945.44 500
16946.67 469
16947.90 466
16949.13 434
16950.35 479
16951.58 497
16952.81 450
16954.04 448
16955.27 449
16956.50 438
16957.73 452
16958.96 442
16960.19 458
16961.42 444
16962.65 425
16963.88 421
16965.11 384
16966.34 404
16967.57 450
16968.80 406
16970.03 455
16971.26 401
16972.49 430
16973.72 409
16974.95 411
16976.18 396
16977.41 402
16978.64 398
16979.87 371
16981.10 365
16982.33 367
16983.56 384
16984.79 362
16986.02 344
16987.25 368
16988.48 350
16989.71 350
16990.94 382
16992.17 362
16993.40 347
16994.63 366
16995.86 393
16997.09 344
16998.32 367
16999.55 373
17000.79 350
17002.02 350
17003.25 345
17004.48 333
17005.71 379
17006.94 346
17008.17 344
17009.40 364
17010.63 346
17011.87 355
17013.10 351
17014.33 335
17015.56 325
17016.79 347
17018.02 331
17019.25 333
17020.49 337
17021.72 296
17022.95 329
17024.18 336
17025.41 334
17026.64 335
17027.88 360
17029.11 315
17030.34 326
17031.57 333
17032.80 338
17034.04 327
17035.27 306
17036.50 319
17037.73 303
17038.97 319
17040.20 309
17041.43 305
17042.66 327
17043.90 308
17045.13 300
17046.36 319
17047.59 289
17048.83 301
17050.06 301
17051.29 323
17052.52 302
17053.76 287
17054.99 309
17056.22 307
17057.46 276
17058.69 318
17059.92 306
17061.15 316
17062.39 310
17063.62 288
17064.85 308
17066.09 287
17067.32 284
17068.55 302
17069.79 279
17071.02 290
17072.25 258
17073.49 298
17074.72 281
17075.96 260
17077.19 277
17078.42 295
17079.66 272
17080.89 252
17082.12 267
17083.36 280
17084.59 276
17085.83 265
17087.06 268
17088.29 282
17089.53 242
17090.76 268
17092.00 283
17093.23 265
17094.46 265
17095.70 273
17096.93 268
17098.17 258
17099.40 256
17100.64 257
17101.87 252
17103.11 251
17104.34 258
17105.58 252
17106.81 251
17108.05 236
17109.28 230
17110.51 248
17111.75 258
17112.98 254
17114.22 246
17115.45 257
17116.69 257
17117.93 255
17119.16 242
17120.40 234
17121.63 235
17122.87 254
17124.10 275
17125.34 245
17126.57 252
17127.81 246
17129.04 255
17130.28 245
17131.51 216
17132.75 248
17133.99 259
17135.22 230
17136.46 233
17137.69 232
17138.93 226
17140.17 243
17141.40 238
17142.64 222
17143.87 262
17145.11 238
17146.35 232
17147.58 247
17148.82 233
17150.05 228
17151.29 233
17152.53 250
17153.76 238
17155.00 222
17156.24 218
17157.47 232
17158.71 208
17159.95 224
17161.18 239
17162.42 248
17163.66 225
17164.89 224
17166.13 227
17167.37 215
17168.60 233
17169.84 252
17171.08 220
17172.32 216
17173.55 204
17174.79 192
17176.03 202
17177.26 229
17178.50 229
17179.74 241
17180.98 235
17182.21 213
17183.45 209
17184.69 233
17185.93 236
17187.16 221
17188.40 227
17189.64 203
17190.88 205
17192.12 198
17193.35 211
17194.59 212
17195.83 219
17197.07 214
17198.31 194
17199.54 195
17200.78 188
17202.02 220
17203.26 218
17204.50 206
17205.73 218
17206.97 218
17208.21 211
17209.45 202
17210.69 214
17211.93 213
17213.17 208
17214.40 186
17215.64 182
17216.88 213
17218.12 197
17219.36 193
17220.60 206
17221.84 226
17223.08 202
17224.31 214
17225.55 195
17226.79 192
17228.03 191
17229.27 197
17230.51 190
17231.75 181
17232.99 183
17234.23 183
17235.47 203
17236.71 192
17237.95 183
17239.19 187
17240.43 190
17241.66 170
17242.90 192
17244.14 214
17245.38 200
17246.62 196
17247.86 178
17249.10 208
17250.34 210
17251.58 200
17252.82 180
17254.06 182
17255.30 197
17256.54 186
17257.78 197
17259.02 189
17260.26 176
17261.50 176
17262.74 197
17263.99 217
17265.23 181
17266.47 187
17267.71 187
17268.95 169
17270.19 168
17271.43 181
17272.67 205
17273.91 176
17275.15 188
17276.39 177
17277.63 192
17278.87 180
17280.11 184
17281.36 191
17282.60 191
17283.84 198
17285.08 180
17286.32 217
17287.56 165
17288.80 179
17290.04 176
17291.29 195
17292.53 182
17293.77 202
17295.01 201
17296.25 177
17297.49 169
17298.73 176
17299.98 167
17301.22 158
17302.46 168
17303.70 174
17304.94 182
17306.19 176
17307.43 183
17308.67 189
17309.91 162
17311.15 176
17312.40 188
17313.64 165
17314.88 158
17316.12 164
17317.37 193
17318.61 181
17319.85 181
17321.09 179
17322.33 155
17323.58 180
17324.82 182
17326.06 176
17327.31 163
17328.55 193
17329.79 194
17331.03 195
17332.28 175
17333.52 160
17334.76 192
17336.01 195
17337.25 158
17338.49 180
17339.73 171
17340.98 174
17342.22 178
17343.46 158
17344.71 183
17345.95 163
17347.19 190
17348.44 178
17349.68 169
17350.92 182
17352.17 181
17353.41 160
17354.66 185
17355.90 164
17357.14 158
17358.39 182
17359.63 177
17360.87 174
17362.12 160
17363.36 163
17364.61 158
17365.85 187
17367.09 170
17368.34 188
17369.58 158
17370.83 173
17372.07 173
17373.32 190
17374.56 179
17375.80 173
17377.05 209
17378.29 161
17379.54 186
17380.78 165
17382.03 190
17383.27 167
17384.52 183
17385.76 183
17387.01 172
17388.25 174
17389.50 176
17390.74 188
17391.99 190
17393.23 148
17394.48 168
17395.72 222
17396.97 171
17398.21 163
17399.46 168
17400.70 181
17401.95 176
17403.19 171
17404.44 184
17405.68 182
17406.93 178
17408.18 183
17409.42 196
17410.67 201
17411.91 175
17413.16 198
17414.40 181
17415.65 169
17416.90 180
17418.14 171
17419.39 214
17420.63 194
17421.88 199
17423.13 190
17424.37 203
17425.62 191
17426.86 197
17428.11 179
17429.36 175
17430.60 190
17431.85 165
17433.10 186
17434.34 178
17435.59 204
17436.84 204
17438.08 191
17439.33 174
17440.58 174
17441.82 199
17443.07 187
17444.32 179
17445.56 176
17446.81 210
17448.06 200
17449.30 188
17450.55 178
17451.80 204
17453.05 196
17454.29 207
17455.54 191
17456.79 198
17458.04 180
17459.28 202
17460.53 222
17461.78 203
17463.03 204
17464.27 205
17465.52 222
17466.77 211
17468.02 184
17469.26 179
17470.51 232
17471.76 194
17473.01 199
17474.25 209
17475.50 209
17476.75 208
17478.00 223
17479.25 230
17480.50 222
17481.74 221
17482.99 226
17484.24 213
17485.49 205
17486.74 211
17487.99 246
17489.23 226
17490.48 226
17491.73 235
17492.98 244
17494.23 224
17495.48 212
17496.73 211
17497.97 221
17499.22 208
17500.47 207
17501.72 220
17502.97 230
17504.22 232
17505.47 217
17506.72 218
17507.97 247
17509.22 252
17510.46 246
17511.71 250
17512.96 197
17514.21 202
17515.46 228
17516.71 234
17517.96 220
17519.21 246
17520.46 230
17521.71 230
17522.96 231
17524.21 211
17525.46 235
17526.71 251
17527.96 250
17529.21 218
17530.46 255
17531.71 240
17532.96 242
17534.21 232
17535.46 254
17536.71 249
17537.96 257
17539.21 257
17540.46 267
17541.71 254
17542.96 253
17544.21 263
17545.46 280
17546.71 272
17547.96 258
17549.21 271
17550.46 279
17551.71 259
17552.97 266
17554.22 279
17555.47 253
17556.72 265
17557.97 244
17559.22 275
17560.47 284
17561.72 283
17562.97 274
17564.22 283
17565.48 292
17566.73 284
17567.98 277
17569.23 288
17570.48 278
17571.73 284
17572.98 285
17574.24 265
17575.49 274
17576.74 294
17577.99 311
17579.24 299
17580.49 321
17581.75 277
17583.00 313
17584.25 307
17585.50 304
17586.75 335
17588.00 314
17589.26 307
17590.51 316
17591.76 332
17593.01 340
17594.27 321
17595.52 336
17596.77 338
17598.02 315
17599.27 336
17600.53 349
17601.78 333
17603.03 295
17604.28 330
17605.54 352
17606.79 371
17608.04 374
17609.30 333
17610.55 351
17611.80 361
17613.05 370
17614.31 365
17615.56 375
17616.81 364
17618.07 354
17619.32 364
17620.57 378
17621.83 374
17623.08 378
17624.33 397
17625.59 359
17626.84 370
17628.09 369
17629.35 379
17630.60 363
17631.85 373
17633.11 408
17634.36 392
17635.61 379
17636.87 353
17638.12 362
17639.38 403
17640.63 402
17641.88 394
17643.14 406
17644.39 409
17645.65 390
17646.90 347
17648.15 374
17649.41 386
17650.66 384
17651.92 401
17653.17 363
17654.42 384
17655.68 358
17656.93 343
17658.19 359
17659.44 349
17660.70 334
17661.95 355
17663.21 345
17664.46 342
17665.72 341
17666.97 345
17668.23 348
17669.48 344
17670.74 344
17671.99 344
17673.25 328
17674.50 336
17675.76 334
17677.01 346
17678.27 335
17679.52 339
17680.78 323
17682.03 323
17683.29 324
17684.54 301
17685.80 317
17687.05 309
17688.31 283
17689.57 318
17690.82 306
17692.08 278
17693.33 259
17694.59 278
17695.84 313
17697.10 290
17698.36 281
17699.61 276
17700.87 273
17702.12 305
17703.38 269
17704.64 280
17705.89 305
17707.15 283
17708.40 290
17709.66 285
17710.92 292
17712.17 282
17713.43 264
17714.69 276
17715.94 305
17717.20 289
17718.46 306
17719.71 283
17720.97 290
17722.23 282
17723.48 267
17724.74 253
17726.00 254
17727.25 274
17728.51 268
17729.77 253
17731.03 257
17732.28 271
17733.54 270
17734.80 245
17736.05 259
17737.31 259
17738.57 281
17739.83 258
17741.08 248
17742.34 250
17743.60 234
17744.86 249
17746.11 272
17747.37 254
17748.63 247
17749.89 256
17751.15 255
17752.40 279
17753.66 252
17754.92 244
17756.18 257
17757.43 242
17758.69 255
17759.95 242
17761.21 247
17762.47 257
17763.73 255
17764.98 238
17766.24 259
17767.50 241
17768.76 231
17770.02 249
17771.28 268
17772.53 243
17773.79 269
17775.05 283
17776.31 235
17777.57 228
17778.83 227
17780.09 261
17781.35 261
17782.60 240
17783.86 239
17785.12 218
17786.38 233
17787.64 264
17788.90 251
17790.16 267
17791.42 224
17792.68 220
17793.94 247
17795.20 226
17796.46 245
17797.72 238
17798.97 235
17800.23 235
17801.49 215
17802.75 222
17804.01 246
17805.27 231
17806.53 207
17807.79 210
17809.05 223
17810.31 195
17811.57 208
17812.83 223
17814.09 212
17815.35 196
17816.61 187
17817.87 239
17819.13 222
17820.39 192
17821.65 179
17822.91 186
17824.17 187
17825.43 187
17826.69 185
17827.96 203
17829.22 204
17830.48 196
17831.74 207
17833.00 206
17834.26 195
17835.52 194
17836.78 210
17838.04 200
17839.30 156
17840.56 193
17841.82 200
17843.09 196
17844.35 192
17845.61 193
17846.87 177
17848.13 184
17849.39 201
17850.65 175
17851.91 184
17853.18 179
17854.44 191
17855.70 206
17856.96 180
17858.22 166
17859.48 178
17860.74 209
17862.01 162
17863.27 182
17864.53 174
17865.79 177
17867.05 186
17868.32 179
17869.58 207
17870.84 192
17872.10 163
17873.36 208
17874.63 183
17875.89 184
17877.15 163
17878.41 178
17879.68 177
17880.94 158
17882.20 190
17883.46 197
17884.73 177
17885.99 161
17887.25 164
17888.51 180
17889.78 171
17891.04 154
17892.30 161
17893.56 173
17894.83 183
17896.09 173
17897.35 179
17898.62 170
17899.88 169
17901.14 189
17902.41 181
17903.67 177
17904.93 187
17906.20 164
17907.46 187
17908.72 188
17909.99 172
17911.25 175
17912.51 171
17913.78 170
17915.04 194
17916.30 172
17917.57 154
17918.83 183
17920.09 174
17921.36 174
17922.62 169
17923.89 174
17925.15 170
17926.41 171
17927.68 175
17928.94 161
17930.21 162
17931.47 162
17932.73 172
17934.00 151
17935.26 169
17936.53 167
17937.79 161
17939.06 150
17940.32 150
17941.59 158
17942.85 154
17944.11 168
17945.38 190
17946.64 165
17947.91 160
17949.17 179
17950.44 161
17951.70 161
17952.97 142
17954.23 124
17955.50 161
17956.76 157
17958.03 149
17959.29 145
17960.56 136
17961.82 159
17963.09 160
17964.35 147
17965.62 146
17966.89 141
17968.15 159
17969.42 149
17970.68 144
17971.95 140
17973.21 158
17974.48 179
17975.74 154
17977.01 148
17978.28 146
17979.54 160
17980.81 157
17982.07 152
17983.34 162
17984.61 147
17985.87 139
17987.14 153
17988.40 162
17989.67 141
17990.94 151
17992.20 152
17993.47 170
17994.74 179
17996.00 156
17997.27 167
17998.54 145
17999.80 168
18001.07 137
18002.34 146
18003.60 170
18004.87 175
18006.14 155
18007.40 160
18008.67 173
18009.94 150
18011.20 190
18012.47 154
18013.74 162
18015.00 144
18016.27 172
18017.54 141
18018.81 134
18020.07 153
18021.34 159
18022.61 153
18023.88 185
18025.14 155
18026.41 158
18027.68 149
18028.95 157
18030.21 145
18031.48 152
18032.75 153
18034.02 147
18035.28 136
18036.55 149
18037.82 162
18039.09 158
18040.36 164
18041.62 149
18042.89 146
18044.16 139
18045.43 164
18046.70 155
18047.97 122
18049.23 150
18050.50 154
18051.77 153
18053.04 146
18054.31 153
18055.58 151
18056.84 152
18058.11 158
18059.38 148
18060.65 145
18061.92 160
18063.19 159
18064.46 159
18065.73 148
18067.00 141
18068.26 155
18069.53 164
18070.80 160
18072.07 161
18073.34 175
18074.61 155
18075.88 151
18077.15 166
18078.42 160
18079.69 161
18080.96 141
18082.23 151
18083.50 160
18084.77 152
18086.03 181
18087.30 174
18088.57 153
18089.84 169
18091.11 145
18092.38 140
18093.65 148
18094.92 166
18096.19 140
18097.46 186
18098.73 184
18100.00 166
18101.27 163
18102.54 148
18103.81 154
18105.08 160
18106.35 147
18107.63 157
18108.90 154
18110.17 164
18111.44 183
18112.71 173
18113.98 148
18115.25 162
18116.52 171
18117.79 164
18119.06 152
18120.33 157
18121.60 159
18122.87 164
18124.14 170
18125.42 163
18126.69 162
18127.96 177
18129.23 164
18130.50 140
18131.77 142
18133.04 144
18134.31 166
18135.58 161
18136.86 140
18138.13 143
18139.40 152
18140.67 181
18141.94 163
18143.21 156
18144.49 153
18145.76 142
18147.03 164
18148.30 168
18149.57 137
18150.84 148
18152.12 172
18153.39 134
18154.66 146
18155.93 172
18157.20 154
18158.48 161
18159.75 146
18161.02 165
18162.29 139
18163.57 146
18164.84 166
18166.11 139
18167.38 157
18168.66 126
18169.93 147
18171.20 158
18172.47 157
18173.75 167
18175.02 143
18176.29 143
18177.56 142
18178.84 157
18180.11 131
18181.38 174
18182.66 160
18183.93 166
18185.20 147
18186.48 153
18187.75 165
18189.02 172
18190.30 149
18191.57 150
18192.84 164
18194.12 162
18195.39 149
18196.66 150
18197.94 175
18199.21 162
18200.48 170
18201.76 150
18203.03 159
18204.30 137
18205.58 142
18206.85 162
18208.13 155
18209.40 165
18210.67 146
18211.95 167
18213.22 146
18214.50 164
18215.77 149
18217.04 138
18218.32 143
18219.59 144
18220.87 148
18222.14 149
18223.42 141
18224.69 142
18225.97 152
18227.24 138
18228.51 177
18229.79 178
18231.06 154
18232.34 127
18233.61 164
18234.89 157
18236.16 154
18237.44 133
18238.71 152
18239.99 142
18241.26 168
18242.54 123
18243.81 146
18245.09 141
18246.36 135
18247.64 152
18248.91 162
18250.19 155
18251.47 146
18252.74 167
18254.02 145
18255.29 153
18256.57 154
18257.84 156
18259.12 150
18260.39 169
18261.67 165
18262.95 165
18264.22 159
18265.50 160
18266.77 143
18268.05 156
18269.33 167
18270.60 148
18271.88 145
18273.15 156
18274.43 163
18275.71 157
18276.98 163
18278.26 158
18279.54 155
18280.81 153
18282.09 143
18283.37 136
18284.64 135
18285.92 135
18287.20 149
18288.47 169
18289.75 141
18291.03 143
18292.30 154
18293.58 170
18294.86 136
18296.13 149
18297.41 148
18298.69 176
18299.96 169
18301.24 131
18302.52 164
18303.80 137
18305.07 151
18306.35 172
18307.63 161
18308.91 152
18310.18 158
18311.46 175
18312.74 155
18314.02 154
18315.29 176
18316.57 141
18317.85 157
18319.13 156
18320.40 151
18321.68 144
18322.96 134
18324.24 144
18325.52 171
18326.79 153
18328.07 149
18329.35 135
18330.63 136
18331.91 164
18333.19 154
18334.46 148
18335.74 162
18337.02 151
18338.30 143
18339.58 164
18340.86 160
18342.13 168
18343.41 147
18344.69 167
18345.97 161
18347.25 150
18348.53 164
18349.81 158
18351.09 141
18352.36 136
18353.64 161
18354.92 143
18356.20 142
18357.48 151
18358.76 148
18360.04 159
18361.32 160
18362.60 136
18363.88 161
18365.16 173
18366.44 158
18367.72 149
18369.00 177
18370.27 147
18371.55 170
18372.83 142
18374.11 135
18375.39 152
18376.67 157
18377.95 151
18379.23 134
18380.51 140
18381.79 137
18383.07 144
18384.35 138
18385.63 144
18386.91 147
18388.19 150
18389.47 169
18390.75 142
18392.03 174
18393.31 170
18394.60 156
18395.88 166
18397.16 164
18398.44 154
18399.72 164
18401.00 168
18402.28 153
18403.56 145
18404.84 152
18406.12 156
18407.40 144
18408.68 149
18409.96 150
18411.24 168
18412.53 150
18413.81 151
18415.09 143
18416.37 130
18417.65 136
18418.93 149
18420.21 144
18421.49 147
18422.78 143
18424.06 133
18425.34 136
18426.62 146
18427.90 159
18429.18 142
18430.46 149
18431.75 133
18433.03 142
18434.31 145
18435.59 143
18436.87 138
18438.16 143
18439.44 153
18440.72 145
18442.00 145
18443.28 113
18444.57 138
18445.85 154
18447.13 142
18448.41 133
18449.70 142
18450.98 138
18452.26 137
18453.54 152
18454.83 152
18456.11 157
18457.39 158
18458.67 133
18459.96 137
18461.24 140
18462.52 134
18463.80 141
18465.09 149
18466.37 128
18467.65 141
18468.94 147
18470.22 148
18471.50 142
18472.78 149
18474.07 150
18475.35 140
18476.63 150
18477.92 151
18479.20 124
18480.48 143
18481.77 149
18483.05 140
18484.34 140
18485.62 135
18486.90 124
18488.19 149
18489.47 149
18490.75 151
18492.04 154
18493.32 146
18494.61 142
18495.89 142
18497.17 145
18498.46 163
18499.74 146
18501.03 153
18502.31 137
18503.59 143
18504.88 161
18506.16 152
18507.45 149
18508.73 146
18510.02 141
18511.30 140
18512.58 146
18513.87 140
18515.15 149
18516.44 145
18517.72 133
18519.01 159
18520.29 129
18521.58 145
18522.86 139
18524.15 150
18525.43 152
18526.72 146
18528.00 158
18529.29 132
18530.57 155
18531.86 158
18533.14 140
18534.43 162
18535.71 164
18537.00 146
18538.28 173
18539.57 158
18540.86 162
18542.14 152
18543.43 156
18544.71 144
18546.00 148
18547.28 177
18548.57 140
18549.85 159
18551.14 165
18552.43 161
18553.71 172
18555.00 156
18556.28 134
18557.57 145
18558.86 146
18560.14 131
18561.43 159
18562.72 157
18564.00 163
18565.29 159
18566.57 170
18567.86 173
18569.15 162
18570.43 152
18571.72 131
18573.01 158
18574.29 147
18575.58 157
18576.87 163
18578.15 152
18579.44 135
18580.73 155
18582.01 146
18583.30 154
18584.59 136
18585.88 178
18587.16 178
18588.45 166
18589.74 154
18591.02 157
18592.31 174
18593.60 149
18594.89 171
18596.17 163
18597.46 167
18598.75 156
18600.04 166
18601.32 162
18602.61 157
18603.90 153
18605.19 165
18606.47 169
18607.76 160
18609.05 162
18610.34 174
18611.63 196
18612.91 177
18614.20 155
18615.49 145
18616.78 154
18618.07 160
18619.35 162
18620.64 176
18621.93 160
18623.22 144
18624.51 170
18625.80 153
18627.09 139
18628.37 158
18629.66 156
18630.95 169
18632.24 145
18633.53 143
18634.82 160
18636.11 166
18637.39 153
18638.68 156
18639.97 160
18641.26 151
18642.55 143
18643.84 149
18645.13 148
18646.42 146
18647.71 141
18649.00 144
18650.29 148
18651.58 158
18652.86 149
18654.15 145
18655.44 157
18656.73 139
18658.02 141
18659.31 158
18660.60 148
18661.89 133
18663.18 117
18664.47 152
18665.76 148
18667.05 123
18668.34 157
18669.63 137
18670.92 136
18672.21 138
18673.50 120
18674.79 147
18676.08 138
18677.37 131
18678.66 117
18679.95 136
18681.24 151
18682.53 137
18683.82 124
18685.11 131
18686.40 162
18687.69 144
18688.99 132
18690.28 153
18691.57 145
18692.86 125
18694.15 120
18695.44 130
18696.73 132
18698.02 141
18699.31 113
18700.60 119
18701.89 119
18703.19 104
18704.48 118
18705.77 131
18707.06 130
18708.35 132
18709.64 131
18710.93 128
18712.22 127
18713.52 124
18714.81 125
18716.10 149
18717.39 138
18718.68 123
18719.97 131
18721.27 120
18722.56 109
18723.85 165
18725.14 125
18726.43 119
18727.72 129
18729.02 119
18730.31 131
18731.60 141
18732.89 131
18734.19 117
18735.48 121
18736.77 126
18738.06 119
18739.35 120
18740.65 128
18741.94 116
18743.23 119
18744.52 111
18745.82 135
18747.11 145
18748.40 114
18749.70 114
18750.99 115
18752.28 119
18753.57 122
18754.87 113
18756.16 128
18757.45 127
18758.75 117
18760.04 119
18761.33 148
18762.63 140
18763.92 123
18765.21 122
18766.50 123
18767.80 115
18769.09 141
18770.38 113
18771.68 120
18772.97 128
18774.27 117
18775.56 121
18776.85 117
18778.15 114
18779.44 138
18780.73 139
18782.03 123
18783.32 139
18784.62 107
18785.91 128
18787.20 128
18788.50 119
18789.79 131
18791.09 126
18792.38 119
18793.67 137
18794.97 119
18796.26 121
18797.56 112
18798.85 131
18800.15 113
18801.44 121
18802.74 131
18804.03 113
18805.32 114
18806.62 116
18807.91 148
18809.21 123
18810.50 126
18811.80 120
18813.09 138
18814.39 126
18815.68 130
18816.98 108
18818.27 128
18819.57 133
18820.86 117
18822.16 117
18823.45 104
18824.75 125
18826.05 103
18827.34 118
18828.64 107
18829.93 120
18831.23 100
18832.52 119
18833.82 136
18835.11 108
18836.41 116
18837.71 130
18839.00 116
18840.30 128
18841.59 147
18842.89 124
18844.18 114
18845.48 103
18846.78 112
18848.07 117
18849.37 119
18850.67 126
18851.96 125
18853.26 115
18854.55 116
18855.85 116
18857.15 117
18858.44 126
18859.74 116
18861.04 120
18862.33 100
18863.63 106
18864.93 127
18866.22 124
18867.52 97
18868.82 134
18870.11 106
18871.41 112
18872.71 133
18874.00 118
18875.30 118
18876.60 130
18877.90 112
18879.19 101
18880.49 117
18881.79 112
18883.09 109
18884.38 99
18885.68 121
18886.98 119
18888.27 87
18889.57 116
18890.87 106
18892.17 129
18893.47 134
18894.76 104
18896.06 136
18897.36 139
18898.66 131
18899.95 125
18901.25 125
18902.55 120
18903.85 122
18905.15 119
18906.44 131
18907.74 123
18909.04 108
18910.34 102
18911.64 119
18912.94 130
18914.23 110
18915.53 112
18916.83 114
18918.13 107
18919.43 116
18920.73 125
18922.03 99
18923.32 112
18924.62 127
18925.92 113
18927.22 112
18928.52 99
18929.82 119
18931.12 118
18932.42 114
18933.72 118
18935.01 100
18936.31 116
18937.61 119
18938.91 120
18940.21 127
18941.51 134
18942.81 111
18944.11 124
18945.41 109
18946.71 102
18948.01 94
18949.31 107
18950.61 112
18951.91 112
18953.21 110
18954.51 134
18955.81 104
18957.11 103
18958.41 112
18959.71 122
18961.01 116
18962.31 107
18963.61 113
18964.91 112
18966.21 101
18967.51 94
18968.81 99
18970.11 121
18971.41 112
18972.71 113
18974.01 105
18975.31 100
18976.61 115
18977.91 113
18979.21 104
18980.51 132
18981.81 111
18983.11 103
18984.41 96
18985.71 103
18987.02 101
18988.32 111
18989.62 107
18990.92 115
18992.22 107
18993.52 112
18994.82 105
18996.12 103
18997.42 123
18998.73 115
19000.03 110
19001.33 94
19002.63 116
19003.93 103
19005.23 128
19006.53 108
19007.84 106
19009.14 102
19010.44 120
19011.74 113
19013.04 105
19014.34 122
19015.65 121
19016.95 119
19018.25 105
19019.55 115
19020.85 122
19022.16 122
19023.46 102
19024.76 108
19026.06 98
19027.37 123
19028.67 123
19029.97 110
19031.27 121
19032.57 134
19033.88 126
19035.18 108
19036.48 115
19037.79 113
19039.09 117
19040.39 118
19041.69 119
19043.00 117
19044.30 116
19045.60 106
19046.90 107
19048.21 103
19049.51 104
19050.81 102
19052.12 115
19053.42 132
19054.72 125
19056.03 113
19057.33 128
19058.63 124
19059.94 118
19061.24 121
19062.54 116
19063.85 104
19065.15 111
19066.45 118
19067.76 108
19069.06 116
19070.37 129
19071.67 122
19072.97 116
19074.28 114
19075.58 110
19076.88 117
19078.19 119
19079.49 102
19080.80 113
19082.10 124
19083.41 120
19084.71 120
19086.01 113
19087.32 120
19088.62 119
19089.93 121
19091.23 112
19092.54 107
19093.84 109
19095.14 123
19096.45 136
19097.75 109
19099.06 103
19100.36 116
19101.67 104
19102.97 119
19104.28 132
19105.58 129
19106.89 125
19108.19 125
19109.50 127
19110.80 125
19112.11 127
19113.41 119
19114.72 125
19116.02 107
19117.33 112
19118.64 126
19119.94 113
19121.25 140
19122.55 128
19123.86 127
19125.16 124
19126.47 109
19127.77 112
19129.08 125
19130.39 142
19131.69 123
19133.00 119
19134.30 121
19135.61 121
19136.92 134
19138.22 105
19139.53 139
19140.83 122
19142.14 110
19143.45 112
19144.75 116
19146.06 110
19147.37 119
19148.67 125
19149.98 138
19151.28 134
19152.59 125
19153.90 126
19155.20 122
19156.51 123
19157.82 119
19159.12 113
19160.43 120
19161.74 118
19163.05 110
19164.35 110
19165.66 95
19166.97 122
19168.27 120
19169.58 95
19170.89 125
19172.19 99
19173.50 123
19174.81 112
19176.12 112
19177.42 121
19178.73 128
19180.04 120
19181.35 121
19182.65 110
19183.96 103
19185.27 105
19186.58 117
19187.89 107
19189.19 107
19190.50 100
19191.81 99
19193.12 128
19194.42 88
19195.73 102
19197.04 115
19198.35 127
19199.66 143
19200.97 114
19202.27 105
19203.58 118
19204.89 111
19206.20 130
19207.51 124
19208.82 115
19210.12 121
19211.43 113
19212.74 126
19214.05 124
19215.36 120
19216.67 119
19217.98 116
19219.28 97
19220.59 119
19221.90 108
19223.21 109
19224.52 97
19225.83 115
19227.14 102
19228.45 90
19229.76 105
19231.07 86
19232.38 110
19233.68 81
19234.99 115
19236.30 101
19237.61 105
19238.92 88
19240.23 112
19241.54 112
19242.85 102
19244.16 112
19245.47 119
19246.78 114
19248.09 106
19249.40 92
19250.71 91
19252.02 114
19253.33 113
19254.64 107
19255.95 106
19257.26 100
19258.57 110
19259.88 96
19261.19 115
19262.50 114
19263.81 101
19265.12 110
19266.43 107
19267.74 97
19269.05 98
19270.36 99
19271.67 111
19272.99 93
19274.30 88
19275.61 92
19276.92 116
19278.23 87
19279.54 112
19280.85 88
19282.16 99
19283.47 126
19284.78 98
19286.09 110
19287.41 95
19288.72 119
19290.03 100
19291.34 107
19292.65 93
19293.96 112
19295.27 92
19296.58 119
19297.90 96
19299.21 126
19300.52 100
19301.83 99
19303.14 95
19304.45 102
19305.77 95
19307.08 89
19308.39 99
19309.70 81
19311.01 94
19312.33 89
19313.64 108
19314.95 95
19316.26 110
19317.57 95
19318.89 108
19320.20 103
19321.51 104
19322.82 97
19324.14 122
19325.45 92
19326.76 95
19328.07 91
19329.39 107
19330.70 106
19332.01 86
19333.32 94
19334.64 110
19335.95 97
19337.26 95
19338.58 115
19339.89 125
19341.20 112
19342.51 104
19343.83 108
19345.14 96
19346.45 103
19347.77 113
19349.08 98
19350.39 97
19351.71 91
19353.02 107
19354.33 101
19355.65 101
19356.96 108
19358.27 109
19359.59 106
19360.90 103
19362.21 105
19363.53 117
19364.84 93
19366.16 98
19367.47 103
19368.78 103
19370.10 112
19371.41 125
19372.73 108
19374.04 91
19375.35 91
19376.67 88
19377.98 105
19379.30 82
19380.61 102
19381.93 90
19383.24 109
19384.55 87
19385.87 115
19387.18 110
19388.50 100
19389.81 87
19391.13 102
19392.44 115
19393.76 90
19395.07 104
19396.39 92
19397.70 113
19399.02 107
19400.33 113
19401.65 104
19402.96 93
19404.28 85
19405.59 98
19406.91 92
19408.22 88
19409.54 115
19410.85 98
19412.17 100
19413.48 102
19414.80 104
19416.11 105
19417.43 110
19418.75 98
19420.06 108
19421.38 103
19422.69 102
19424.01 105
19425.32 99
19426.64 97
19427.96 99
19429.27 112
19430.59 97
19431.90 95
19433.22 99
19434.54 119
19435.85 101
19437.17 120
19438.49 95
19439.80 110
19441.12 92
19442.43 94
19443.75 108
19445.07 101
19446.38 112
19447.70 102
19449.02 90
19450.33 100
19451.65 113
19452.97 122
19454.28 87
19455.60 96
19456.92 114
19458.23 92
19459.55 103
19460.87 105
19462.19 84
19463.50 95
19464.82 111
19466.14 101
19467.45 97
19468.77 83
19470.09 95
19471.41 113
19472.72 106
19474.04 108
19475.36 107
19476.68 98
19477.99 97
19479.31 91
19480.63 98
19481.95 104
19483.27 96
19484.58 111
19485.90 107
19487.22 94
19488.54 114
19489.85 90
19491.17 101
19492.49 86
19493.81 110
19495.13 95
19496.45 97
19497.76 102
19499.08 110
19500.40 116
19501.72 96
19503.04 109
19504.36 122
19505.67 106
19506.99 107
19508.31 108
19509.63 101
19510.95 99
19512.27 92
19513.59 121
19514.91 113
19516.22 107
19517.54 98
19518.86 104
19520.18 106
19521.50 103
19522.82 99
19524.14 104
19525.46 112
19526.78 114
19528.10 102
19529.42 98
19530.74 105
19532.06 86
19533.37 103
19534.69 107
19536.01 107
19537.33 101
19538.65 96
19539.97 99
19541.29 92
19542.61 115
19543.93 127
19545.25 106
19546.57 115
19547.89 101
19549.21 100
19550.53 95
19551.85 111
19553.17 123
19554.49 111
19555.81 98
19557.13 110
19558.45 116
19559.77 94
19561.09 100
19562.41 101
19563.74 117
19565.06 114
19566.38 117
19567.70 101
19569.02 111
19570.34 99
19571.66 113
19572.98 97
19574.30 103
19575.62 114
19576.94 86
19578.26 101
19579.59 97
19580.91 82
19582.23 105
19583.55 136
19584.87 108
19586.19 93
19587.51 93
19588.83 123
19590.16 107
19591.48 96
19592.80 119
19594.12 104
19595.44 103
19596.76 118
19598.08 112
19599.41 125
19600.73 94
19602.05 130
19603.37 100
19604.69 112
19606.02 114
19607.34 107
19608.66 100
19609.98 103
19611.30 108
19612.63 95
19613.95 99
19615.27 103
19616.59 102
19617.91 113
19619.24 101
19620.56 95
19621.88 114
19623.20 110
19624.53 116
19625.85 107
19627.17 109
19628.50 99
19629.82 103
19631.14 118
19632.46 102
19633.79 96
19635.11 112
19636.43 118
19637.76 116
19639.08 113
19640.40 98
19641.72 122
19643.05 130
19644.37 120
19645.69 99
19647.02 100
19648.34 104
19649.66 116
19650.99 126
19652.31 111
19653.64 124
19654.96 125
19656.28 106
19657.61 113
19658.93 110
19660.25 117
19661.58 101
19662.90 129
19664.23 110
19665.55 119
19666.87 123
19668.20 108
19669.52 105
19670.85 119
19672.17 110
19673.49 93
19674.82 111
19676.14 121
19677.47 87
19678.79 99
19680.12 113
19681.44 120
19682.76 104
19684.09 116
19685.41 130
19686.74 133
19688.06 104
19689.39 102
19690.71 118
19692.04 106
19693.36 122
19694.69 107
19696.01 118
19697.34 126
19698.66 111
19699.99 102
19701.31 100
19702.64 93
19703.96 102
19705.29 112
19706.61 120
19707.94 127
19709.26 123
19710.59 127
19711.92 93
19713.24 126
19714.57 111
19715.89 113
19717.22 121
19718.54 106
19719.87 117
19721.20 122
19722.52 107
19723.85 103
19725.17 122
19726.50 118
19727.83 112
19729.15 98
19730.48 117
19731.80 111
19733.13 122
19734.46 119
19735.78 116
19737.11 106
19738.44 106
19739.76 116
19741.09 116
19742.41 98
19743.74 104
19745.07 122
19746.39 122
19747.72 120
19749.05 87
19750.37 134
19751.70 116
19753.03 106
19754.36 116
19755.68 121
19757.01 122
19758.34 123
19759.66 93
19760.99 101
19762.32 114
19763.65 122
19764.97 113
19766.30 112
19767.63 115
19768.95 113
19770.28 122
19771.61 127
19772.94 117
19774.27 104
19775.59 122
19776.92 110
19778.25 104
19779.58 119
19780.90 117
19782.23 96
19783.56 111
19784.89 115
19786.22 111
19787.54 121
19788.87 117
19790.20 132
19791.53 105
19792.86 108
19794.18 129
19795.51 122
19796.84 121
19798.17 131
19799.50 125
19800.83 115
19802.16 117
19803.48 119
19804.81 119
19806.14 126
19807.47 109
19808.80 103
19810.13 112
19811.46 104
19812.79 111
19814.11 103
19815.44 123
19816.77 120
19818.10 125
19819.43 120
19820.76 122
19822.09 93
19823.42 118
19824.75 120
19826.08 125
19827.41 114
19828.74 134
19830.07 119
19831.39 129
19832.72 109
19834.05 111
19835.38 125
19836.71 116
19838.04 133
19839.37 121
19840.70 120
19842.03 127
19843.36 122
19844.69 94
19846.02 103
19847.35 108
19848.68 113
19850.01 113
19851.34 112
19852.67 121
19854.00 131
19855.33 122
19856.66 107
19857.99 113
19859.33 126
19860.66 126
19861.99 125
19863.32 125
19864.65 108
19865.98 128
19867.31 125
19868.64 121
19869.97 142
19871.30 133
19872.63 135
19873.96 125
19875.29 141
19876.63 110
19877.96 121
19879.29 106
19880.62 119
19881.95 105
19883.28 129
19884.61 126
19885.94 128
19887.28 120
19888.61 120
19889.94 119
19891.27 124
19892.60 120
19893.93 127
19895.26 109
19896.60 111
19897.93 123
19899.26 127
19900.59 136
19901.92 120
19903.26 128
19904.59 118
19905.92 137
19907.25 99
19908.58 121
19909.92 135
19911.25 116
19912.58 103
19913.91 114
19915.24 103
19916.58 113
19917.91 119
19919.24 108
19920.57 124
19921.91 119
19923.24 112
19924.57 111
19925.91 103
19927.24 117
19928.57 120
19929.90 108
19931.24 124
19932.57 106
19933.90 119
19935.24 106
19936.57 108
19937.90 109
19939.23 102
19940.57 117
19941.90 112
19943.23 147
19944.57 121
19945.90 128
19947.23 128
19948.57 126
19949.90 112
19951.23 119
19952.57 126
19953.90 141
19955.24 108
19956.57 113
19957.90 107
19959.24 124
19960.57 120
19961.90 127
19963.24 112
19964.57 116
19965.91 141
19967.24 118
19968.58 113
19969.91 100
19971.24 110
19972.58 114
19973.91 154
19975.25 117
19976.58 123
19977.92 119
19979.25 129
19980.58 129
19981.92 107
19983.25 120
19984.59 111
19985.92 139
19987.26 128
19988.59 130
19989.93 120
19991.26 140
19992.60 120
19993.93 115
19995.27 102
19996.60 115
19997.94 128
19999.27 152
20000.61 108
20001.94 128
20003.28 125
20004.61 92
20005.95 119
20007.28 119
20008.62 112
20009.96 128
20011.29 127
20012.63 127
20013.96 102
20015.30 117
20016.63 116
20017.97 126
20019.30 126
20020.64 118
20021.98 132
20023.31 134
20024.65 114
20025.98 119
20027.32 107
20028.66 127
20029.99 106
20031.33 146
20032.67 103
20034.00 104
20035.34 116
20036.67 132
20038.01 127
20039.35 125
20040.68 133
20042.02 103
20043.36 111
20044.69 120
20046.03 136
20047.37 128
20048.70 138
20050.04 118
20051.38 123
20052.71 121
20054.05 122
20055.39 121
20056.73 104
20058.06 113
20059.40 123
20060.74 107
20062.07 122
20063.41 109
20064.75 105
20066.09 139
20067.42 121
20068.76 123
20070.10 119
20071.44 124
20072.77 100
20074.11 131
20075.45 109
20076.79 116
20078.13 124
20079.46 125
20080.80 117
20082.14 96
20083.48 99
20084.81 115
20086.15 136
20087.49 128
20088.83 132
20090.17 125
20091.51 139
20092.84 107
20094.18 129
20095.52 121
20096.86 133
20098.20 125
20099.54 132
20100.87 122
20102.21 130
20103.55 119
20104.89 119
20106.23 130
20107.57 132
20108.91 124
20110.25 122
20111.58 136
20112.92 101
20114.26 111
20115.60 124
20116.94 138
20118.28 128
20119.62 127
20120.96 130
20122.30 119
20123.64 107
20124.98 128
20126.31 135
20127.65 116
20128.99 112
