# Supplementary material for: MALDI-TOF MS typing enables the classification of brewing yeasts of the genus Saccharomyces to major beer styles
Source: PLoS One. 2017 Aug 9;12(8):e0181694. doi: 10.1371/journal.pone.0181694 (PMC5549903; doi:10.1371/journal.pone.0181694)
Supplement: S6 File — The directory includes 90 raw files and was zipped to “.zip”; the folder has three strains with 30 spectra per strain; S1 Text explains the raw files with an example and Table 1 represents the yeast strains used within the experiment. (ZIP) [file pone.0181694.s009.zip › 16-18/30276-3478-Lag-Lag-Lag-YPG-18h-E-E_2016-09-27_9_0_A1_1.dat]

1999.34 2644
1999.77 2641
2000.19 2739
2000.61 2542
2001.03 2619
2001.45 2739
2001.88 2499
2002.30 2552
2002.72 2596
2003.14 2561
2003.56 2483
2003.99 2570
2004.41 2640
2004.83 2647
2005.25 2583
2005.68 2655
2006.10 2704
2006.52 2693
2006.94 2777
2007.37 2818
2007.79 2720
2008.21 2657
2008.64 2681
2009.06 2630
2009.48 2817
2009.90 2638
2010.33 2560
2010.75 2678
2011.17 2425
2011.60 2402
2012.02 2444
2012.44 2602
2012.87 2645
2013.29 2445
2013.71 2577
2014.14 2645
2014.56 2503
2014.98 2524
2015.41 2438
2015.83 2467
2016.25 2628
2016.68 2639
2017.10 2784
2017.53 2763
2017.95 2652
2018.37 2872
2018.80 2905
2019.22 2881
2019.65 2661
2020.07 2797
2020.49 2746
2020.92 2828
2021.34 2576
2021.77 2584
2022.19 2670
2022.61 2636
2023.04 2701
2023.46 2522
2023.89 2428
2024.31 2448
2024.74 2528
2025.16 2497
2025.59 2519
2026.01 2551
2026.44 2606
2026.86 2721
2027.29 2660
2027.71 2627
2028.14 2575
2028.56 2708
2028.98 2723
2029.41 2660
2029.84 2507
2030.26 2627
2030.69 2731
2031.11 2630
2031.54 2652
2031.96 2680
2032.39 2788
2032.81 2626
2033.24 2664
2033.66 2654
2034.09 2703
2034.51 2707
2034.94 2694
2035.37 2648
2035.79 2696
2036.22 2657
2036.64 2632
2037.07 2560
2037.49 2522
2037.92 2768
2038.35 2762
2038.77 2636
2039.20 2799
2039.62 2695
2040.05 2573
2040.48 2667
2040.90 2688
2041.33 2641
2041.76 2714
2042.18 2674
2042.61 2599
2043.03 2501
2043.46 2623
2043.89 2532
2044.31 2378
2044.74 2498
2045.17 2511
2045.59 2533
2046.02 2651
2046.45 2605
2046.87 2725
2047.30 2739
2047.73 2611
2048.16 2602
2048.58 2541
2049.01 2513
2049.44 2457
2049.86 2563
2050.29 2429
2050.72 2439
2051.15 2487
2051.57 2450
2052.00 2372
2052.43 2383
2052.86 2409
2053.28 2486
2053.71 2391
2054.14 2400
2054.57 2463
2054.99 2518
2055.42 2633
2055.85 2586
2056.28 2684
2056.70 2725
2057.13 2599
2057.56 2657
2057.99 2603
2058.42 2674
2058.84 2649
2059.27 2629
2059.70 2596
2060.13 2635
2060.56 2555
2060.99 2526
2061.41 2542
2061.84 2506
2062.27 2553
2062.70 2557
2063.13 2588
2063.56 2527
2063.99 2586
2064.41 2690
2064.84 2739
2065.27 2703
2065.70 2638
2066.13 2715
2066.56 2779
2066.99 2789
2067.42 2625
2067.85 2535
2068.27 2593
2068.70 2556
2069.13 2622
2069.56 2507
2069.99 2422
2070.42 2564
2070.85 2548
2071.28 2501
2071.71 2475
2072.14 2548
2072.57 2562
2073.00 2563
2073.43 2643
2073.86 2742
2074.29 2770
2074.72 2699
2075.15 2811
2075.58 2938
2076.01 3008
2076.44 2933
2076.87 2974
2077.30 2945
2077.73 2847
2078.16 2732
2078.59 2792
2079.02 2846
2079.45 2762
2079.88 2773
2080.31 2760
2080.74 2759
2081.17 2627
2081.60 2606
2082.03 2673
2082.46 2647
2082.89 2549
2083.32 2602
2083.75 2586
2084.18 2441
2084.61 2498
2085.04 2619
2085.47 2527
2085.90 2621
2086.34 2606
2086.77 2526
2087.20 2536
2087.63 2515
2088.06 2530
2088.49 2500
2088.92 2543
2089.35 2597
2089.79 2501
2090.22 2512
2090.65 2580
2091.08 2509
2091.51 2630
2091.94 2547
2092.37 2631
2092.81 2707
2093.24 2679
2093.67 2518
2094.10 2590
2094.53 2493
2094.96 2638
2095.40 2600
2095.83 2688
2096.26 2606
2096.69 2530
2097.12 2434
2097.56 2347
2097.99 2423
2098.42 2439
2098.85 2464
2099.29 2368
2099.72 2369
2100.15 2349
2100.58 2326
2101.01 2227
2101.45 2319
2101.88 2490
2102.31 2456
2102.75 2405
2103.18 2467
2103.61 2482
2104.04 2412
2104.48 2392
2104.91 2336
2105.34 2435
2105.77 2529
2106.21 2506
2106.64 2548
2107.07 2562
2107.51 2511
2107.94 2537
2108.37 2608
2108.81 2659
2109.24 2583
2109.67 2511
2110.11 2571
2110.54 2569
2110.97 2468
2111.41 2491
2111.84 2474
2112.27 2428
2112.71 2423
2113.14 2419
2113.58 2423
2114.01 2401
2114.44 2378
2114.88 2306
2115.31 2376
2115.75 2424
2116.18 2347
2116.61 2349
2117.05 2409
2117.48 2478
2117.92 2279
2118.35 2362
2118.78 2403
2119.22 2416
2119.65 2429
2120.09 2521
2120.52 2534
2120.96 2516
2121.39 2719
2121.83 2641
2122.26 2674
2122.69 2692
2123.13 2751
2123.56 2602
2124.00 2645
2124.43 2600
2124.87 2593
2125.30 2582
2125.74 2528
2126.17 2534
2126.61 2552
2127.04 2529
2127.48 2534
2127.91 2618
2128.35 2672
2128.79 2729
2129.22 2589
2129.66 2660
2130.09 2701
2130.53 2708
2130.96 2732
2131.40 2869
2131.83 2956
2132.27 2976
2132.70 2821
2133.14 2664
2133.58 2673
2134.01 2703
2134.45 2675
2134.88 2880
2135.32 2805
2135.76 2851
2136.19 2848
2136.63 2701
2137.06 2859
2137.50 2775
2137.94 2755
2138.37 2760
2138.81 2733
2139.25 2824
2139.68 2726
2140.12 2676
2140.56 2629
2140.99 2549
2141.43 2534
2141.87 2525
2142.30 2479
2142.74 2445
2143.18 2430
2143.61 2510
2144.05 2424
2144.49 2440
2144.92 2402
2145.36 2457
2145.80 2622
2146.23 2613
2146.67 2674
2147.11 2803
2147.55 2810
2147.98 2963
2148.42 3323
2148.86 3418
2149.30 3327
2149.73 3341
2150.17 3405
2150.61 3339
2151.05 3419
2151.48 3321
2151.92 3235
2152.36 3127
2152.80 3004
2153.23 2727
2153.67 2790
2154.11 2781
2154.55 2742
2154.99 2654
2155.42 2655
2155.86 2747
2156.30 2684
2156.74 2686
2157.18 2694
2157.61 2707
2158.05 2561
2158.49 2569
2158.93 2595
2159.37 2573
2159.81 2581
2160.24 2684
2160.68 2757
2161.12 2697
2161.56 2671
2162.00 2577
2162.44 2709
2162.88 2614
2163.32 2705
2163.75 2798
2164.19 2752
2164.63 2687
2165.07 2733
2165.51 2714
2165.95 2734
2166.39 2770
2166.83 2825
2167.27 2714
2167.71 2693
2168.15 2549
2168.59 2517
2169.02 2582
2169.46 2574
2169.90 2757
2170.34 2688
2170.78 2627
2171.22 2623
2171.66 2644
2172.10 2701
2172.54 2584
2172.98 2615
2173.42 2781
2173.86 2802
2174.30 2734
2174.74 2806
2175.18 2956
2175.62 2955
2176.06 3092
2176.50 3121
2176.94 3269
2177.38 3271
2177.82 3430
2178.26 3471
2178.70 3330
2179.14 3304
2179.58 3320
2180.02 3282
2180.47 3232
2180.91 3087
2181.35 2995
2181.79 2930
2182.23 2750
2182.67 2815
2183.11 2929
2183.55 2732
2183.99 2697
2184.43 2707
2184.87 2667
2185.31 2701
2185.76 2688
2186.20 2832
2186.64 2920
2187.08 3060
2187.52 2956
2187.96 2838
2188.40 2968
2188.84 3025
2189.29 2946
2189.73 2897
2190.17 2896
2190.61 2999
2191.05 2979
2191.49 2867
2191.94 2873
2192.38 2846
2192.82 2919
2193.26 2892
2193.70 2951
2194.14 2982
2194.59 3004
2195.03 3150
2195.47 3294
2195.91 3234
2196.36 3253
2196.80 3234
2197.24 2970
2197.68 2999
2198.12 3046
2198.57 3003
2199.01 2859
2199.45 2809
2199.89 2749
2200.34 2736
2200.78 2825
2201.22 2881
2201.66 2874
2202.11 2908
2202.55 2975
2202.99 2950
2203.44 2966
2203.88 3028
2204.32 3071
2204.76 3096
2205.21 3098
2205.65 3165
2206.09 3184
2206.54 3151
2206.98 3178
2207.42 3139
2207.87 3109
2208.31 3005
2208.75 3043
2209.20 3094
2209.64 3187
2210.08 3151
2210.53 2970
2210.97 2914
2211.42 2953
2211.86 2916
2212.30 3001
2212.75 2901
2213.19 2847
2213.63 2846
2214.08 2889
2214.52 2861
2214.97 2868
2215.41 2841
2215.85 2868
2216.30 2919
2216.74 2936
2217.19 2901
2217.63 2746
2218.08 2614
2218.52 2800
2218.97 2818
2219.41 2862
2219.85 2848
2220.30 2998
2220.74 3072
2221.19 3125
2221.63 3183
2222.08 3202
2222.52 3048
2222.97 3131
2223.41 3176
2223.86 3091
2224.30 3238
2224.75 3193
2225.19 3244
2225.64 3301
2226.08 3252
2226.53 3256
2226.97 3362
2227.42 3340
2227.86 3226
2228.31 3223
2228.75 3272
2229.20 3330
2229.65 3194
2230.09 3258
2230.54 3478
2230.98 3600
2231.43 3749
2231.87 4118
2232.32 4164
2232.76 4262
2233.21 4258
2233.66 4341
2234.10 4481
2234.55 4521
2234.99 4301
2235.44 4213
2235.89 4133
2236.33 4012
2236.78 3908
2237.23 3931
2237.67 3848
2238.12 3740
2238.56 3770
2239.01 3648
2239.46 3447
2239.90 3306
2240.35 3275
2240.80 3097
2241.24 2903
2241.69 2943
2242.14 2884
2242.58 2885
2243.03 2754
2243.48 2645
2243.93 2612
2244.37 2561
2244.82 2614
2245.27 2615
2245.71 2551
2246.16 2482
2246.61 2553
2247.05 2654
2247.50 2730
2247.95 2756
2248.40 2781
2248.84 2781
2249.29 2863
2249.74 3043
2250.19 3048
2250.63 3131
2251.08 3141
2251.53 3115
2251.98 3156
2252.43 3222
2252.87 3176
2253.32 3147
2253.77 3064
2254.22 3013
2254.66 2972
2255.11 2814
2255.56 2852
2256.01 2817
2256.46 2700
2256.91 2544
2257.35 2601
2257.80 2709
2258.25 2641
2258.70 2633
2259.15 2621
2259.60 2668
2260.04 2663
2260.49 2705
2260.94 2889
2261.39 2826
2261.84 2910
2262.29 2878
2262.74 2882
2263.19 2832
2263.63 2957
2264.08 2967
2264.53 3011
2264.98 3063
2265.43 2892
2265.88 2943
2266.33 2936
2266.78 2951
2267.23 2991
2267.68 2995
2268.13 3164
2268.58 3245
2269.02 3424
2269.47 3633
2269.92 3615
2270.37 3577
2270.82 3609
2271.27 3660
2271.72 3568
2272.17 3456
2272.62 3391
2273.07 3317
2273.52 3223
2273.97 3146
2274.42 3263
2274.87 3275
2275.32 3341
2275.77 3199
2276.22 3269
2276.67 3258
2277.12 3212
2277.57 3196
2278.02 3192
2278.47 2999
2278.92 3017
2279.37 3050
2279.82 2986
2280.27 2893
2280.73 2868
2281.18 2944
2281.63 2950
2282.08 2846
2282.53 2853
2282.98 2769
2283.43 2813
2283.88 2827
2284.33 2749
2284.78 2729
2285.23 2843
2285.68 2863
2286.14 2754
2286.59 2765
2287.04 2905
2287.49 2946
2287.94 2958
2288.39 3075
2288.84 3175
2289.30 3290
2289.75 3446
2290.20 3514
2290.65 3651
2291.10 3714
2291.55 3824
2292.00 3876
2292.46 3998
2292.91 4060
2293.36 4030
2293.81 4116
2294.26 3992
2294.72 3909
2295.17 3894
2295.62 3752
2296.07 3623
2296.52 3559
2296.98 3361
2297.43 3248
2297.88 3301
2298.33 3220
2298.79 3097
2299.24 3031
2299.69 3003
2300.14 2944
2300.60 2909
2301.05 2875
2301.50 2721
2301.95 2771
2302.41 2795
2302.86 2740
2303.31 2666
2303.76 2735
2304.22 2656
2304.67 2679
2305.12 2772
2305.58 2750
2306.03 2717
2306.48 2746
2306.94 2990
2307.39 3220
2307.84 3159
2308.30 3159
2308.75 3350
2309.20 3478
2309.66 3312
2310.11 3412
2310.56 3497
2311.02 3403
2311.47 3303
2311.92 3246
2312.38 3139
2312.83 3139
2313.28 3161
2313.74 3181
2314.19 3258
2314.65 3193
2315.10 3182
2315.55 3048
2316.01 3181
2316.46 3346
2316.92 3237
2317.37 3230
2317.83 3257
2318.28 3253
2318.73 3419
2319.19 3405
2319.64 3374
2320.10 3317
2320.55 3274
2321.01 3317
2321.46 3329
2321.92 3196
2322.37 3191
2322.82 3181
2323.28 3226
2323.73 3300
2324.19 3297
2324.64 3357
2325.10 3416
2325.55 3348
2326.01 3332
2326.46 3277
2326.92 3260
2327.37 3318
2327.83 3249
2328.29 3053
2328.74 3013
2329.20 2979
2329.65 3018
2330.11 2990
2330.56 2989
2331.02 2844
2331.47 2905
2331.93 2996
2332.38 3051
2332.84 3058
2333.30 2975
2333.75 2910
2334.21 2935
2334.66 2951
2335.12 2937
2335.58 3056
2336.03 2968
2336.49 2988
2336.94 3051
2337.40 3029
2337.86 2888
2338.31 2952
2338.77 2954
2339.22 2907
2339.68 2848
2340.14 2953
2340.59 2933
2341.05 2927
2341.51 2931
2341.96 2831
2342.42 2889
2342.88 2992
2343.33 2993
2343.79 2909
2344.25 2992
2344.70 2997
2345.16 3099
2345.62 3264
2346.08 3322
2346.53 3340
2346.99 3273
2347.45 3310
2347.90 3360
2348.36 3441
2348.82 3384
2349.28 3424
2349.73 3407
2350.19 3335
2350.65 3317
2351.11 3303
2351.56 3178
2352.02 3040
2352.48 3025
2352.94 2973
2353.39 2877
2353.85 2879
2354.31 2971
2354.77 2810
2355.22 2846
2355.68 2816
2356.14 2762
2356.60 2853
2357.06 2957
2357.51 2858
2357.97 2785
2358.43 2987
2358.89 2974
2359.35 3106
2359.81 3115
2360.26 3276
2360.72 3389
2361.18 3237
2361.64 3187
2362.10 3321
2362.56 3319
2363.02 3226
2363.47 3280
2363.93 3376
2364.39 3419
2364.85 3483
2365.31 3568
2365.77 3539
2366.23 3577
2366.69 3644
2367.15 3664
2367.60 3567
2368.06 3455
2368.52 3364
2368.98 3290
2369.44 3178
2369.90 3072
2370.36 2969
2370.82 2905
2371.28 2717
2371.74 2790
2372.20 2847
2372.66 2810
2373.12 2753
2373.58 2722
2374.04 2860
2374.50 2789
2374.96 2826
2375.42 2839
2375.88 2818
2376.34 2814
2376.80 2869
2377.26 2899
2377.72 2945
2378.18 2974
2378.64 3032
2379.10 2872
2379.56 2920
2380.02 2854
2380.48 2870
2380.94 2721
2381.40 2782
2381.86 2990
2382.32 2910
2382.78 2954
2383.24 2993
2383.70 2852
2384.16 2842
2384.62 3020
2385.08 3029
2385.54 2992
2386.00 3032
2386.47 3049
2386.93 3102
2387.39 2942
2387.85 2865
2388.31 2882
2388.77 2968
2389.23 2944
2389.69 2934
2390.15 2934
2390.62 3003
2391.08 3001
2391.54 2898
2392.00 2983
2392.46 3000
2392.92 2888
2393.38 2865
2393.85 2869
2394.31 2736
2394.77 2796
2395.23 2784
2395.69 2781
2396.16 2846
2396.62 2840
2397.08 2971
2397.54 3038
2398.00 3040
2398.47 2884
2398.93 2866
2399.39 2882
2399.85 2852
2400.31 2824
2400.78 2788
2401.24 2737
2401.70 2647
2402.16 2745
2402.63 2656
2403.09 2615
2403.55 2633
2404.01 2805
2404.48 2747
2404.94 2797
2405.40 2870
2405.86 2767
2406.33 2848
2406.79 2769
2407.25 2830
2407.72 2819
2408.18 2743
2408.64 2754
2409.11 2818
2409.57 2714
2410.03 2640
2410.49 2565
2410.96 2610
2411.42 2538
2411.88 2566
2412.35 2584
2412.81 2578
2413.28 2522
2413.74 2605
2414.20 2626
2414.67 2689
2415.13 2618
2415.59 2595
2416.06 2833
2416.52 2900
2416.98 2986
2417.45 3002
2417.91 3000
2418.38 2979
2418.84 3127
2419.30 3025
2419.77 3020
2420.23 3087
2420.70 3004
2421.16 2999
2421.63 3147
2422.09 3142
2422.55 3044
2423.02 3124
2423.48 3106
2423.95 2936
2424.41 2975
2424.88 2979
2425.34 2948
2425.81 2876
2426.27 2864
2426.74 2769
2427.20 2694
2427.67 2661
2428.13 2736
2428.60 2587
2429.06 2554
2429.53 2681
2429.99 2589
2430.46 2600
2430.92 2551
2431.39 2719
2431.85 2672
2432.32 2585
2432.78 2705
2433.25 2706
2433.71 2707
2434.18 2715
2434.64 2707
2435.11 2916
2435.58 2842
2436.04 2746
2436.51 2921
2436.97 2965
2437.44 2878
2437.90 3160
2438.37 3151
2438.84 3202
2439.30 3206
2439.77 3279
2440.23 3199
2440.70 3314
2441.17 3263
2441.63 3304
2442.10 3288
2442.57 3104
2443.03 3104
2443.50 2994
2443.96 2899
2444.43 2994
2444.90 2953
2445.36 3020
2445.83 2982
2446.30 2914
2446.76 2957
2447.23 2854
2447.70 2849
2448.16 2797
2448.63 2768
2449.10 2856
2449.57 2843
2450.03 2845
2450.50 2767
2450.97 2763
2451.43 2872
2451.90 2792
2452.37 2673
2452.84 2653
2453.30 2687
2453.77 2591
2454.24 2534
2454.71 2635
2455.17 2496
2455.64 2646
2456.11 2598
2456.58 2549
2457.04 2744
2457.51 2683
2457.98 2640
2458.45 2625
2458.91 2548
2459.38 2611
2459.85 2583
2460.32 2553
2460.79 2643
2461.25 2771
2461.72 2642
2462.19 2567
2462.66 2620
2463.13 2587
2463.60 2744
2464.06 2626
2464.53 2789
2465.00 2802
2465.47 2806
2465.94 2777
2466.41 2677
2466.87 2651
2467.34 2690
2467.81 2760
2468.28 2842
2468.75 2856
2469.22 2750
2469.69 2689
2470.16 2807
2470.63 2734
2471.09 2669
2471.56 2736
2472.03 2701
2472.50 2594
2472.97 2602
2473.44 2610
2473.91 2570
2474.38 2631
2474.85 2693
2475.32 2577
2475.79 2554
2476.26 2658
2476.73 2650
2477.20 2743
2477.67 2688
2478.14 2797
2478.60 2845
2479.07 2806
2479.54 2804
2480.01 2734
2480.48 2742
2480.95 2689
2481.42 2645
2481.89 2611
2482.36 2531
2482.83 2535
2483.30 2511
2483.77 2494
2484.25 2592
2484.72 2541
2485.19 2635
2485.66 2796
2486.13 2810
2486.60 2743
2487.07 2754
2487.54 2904
2488.01 2772
2488.48 2856
2488.95 2867
2489.42 2833
2489.89 2701
2490.36 2777
2490.83 2755
2491.30 2613
2491.78 2712
2492.25 2734
2492.72 2801
2493.19 2802
2493.66 2700
2494.13 2781
2494.60 2712
2495.07 2876
2495.55 2874
2496.02 2742
2496.49 2837
2496.96 2754
2497.43 2777
2497.90 2735
2498.37 2675
2498.85 2484
2499.32 2639
2499.79 2601
2500.26 2571
2500.73 2409
2501.20 2599
2501.68 2551
2502.15 2496
2502.62 2584
2503.09 2606
2503.56 2539
2504.04 2589
2504.51 2570
2504.98 2650
2505.45 2669
2505.93 2735
2506.40 2811
2506.87 2851
2507.34 2891
2507.82 2913
2508.29 2757
2508.76 2861
2509.23 2847
2509.71 2832
2510.18 2899
2510.65 3014
2511.12 2894
2511.60 3007
2512.07 2945
2512.54 2990
2513.02 2891
2513.49 3025
2513.96 2917
2514.44 2873
2514.91 2874
2515.38 2959
2515.85 2833
2516.33 2779
2516.80 2938
2517.27 2893
2517.75 2805
2518.22 2798
2518.70 2806
2519.17 2997
2519.64 3013
2520.12 3020
2520.59 3055
2521.06 3023
2521.54 2828
2522.01 2757
2522.49 2743
2522.96 2770
2523.43 2838
2523.91 2769
2524.38 2774
2524.86 2702
2525.33 2554
2525.80 2550
2526.28 2682
2526.75 2614
2527.23 2590
2527.70 2657
2528.18 2754
2528.65 2811
2529.12 2766
2529.60 2747
2530.07 2895
2530.55 2877
2531.02 2805
2531.50 2814
2531.97 2801
2532.45 2904
2532.92 2942
2533.40 2868
2533.87 2942
2534.35 2770
2534.82 2737
2535.30 2758
2535.77 2771
2536.25 2768
2536.72 2789
2537.20 2929
2537.67 2852
2538.15 2809
2538.62 2763
2539.10 2791
2539.57 2797
2540.05 2892
2540.53 2858
2541.00 2928
2541.48 2804
2541.95 2665
2542.43 2750
2542.90 2680
2543.38 2674
2543.86 2633
2544.33 2782
2544.81 2751
2545.28 2886
2545.76 3149
2546.24 3013
2546.71 3114
2547.19 3220
2547.66 3322
2548.14 3387
2548.62 3396
2549.09 3448
2549.57 3519
2550.05 3527
2550.52 3446
2551.00 3376
2551.48 3473
2551.95 3376
2552.43 3367
2552.91 3389
2553.38 3354
2553.86 3220
2554.34 3266
2554.81 3212
2555.29 3146
2555.77 3204
2556.24 3051
2556.72 3071
2557.20 3067
2557.68 2861
2558.15 2873
2558.63 2875
2559.11 2862
2559.58 2776
2560.06 2753
2560.54 2742
2561.02 2723
2561.49 2661
2561.97 2546
2562.45 2603
2562.93 2665
2563.41 2659
2563.88 2665
2564.36 2698
2564.84 2690
2565.32 2603
2565.79 2670
2566.27 2734
2566.75 2715
2567.23 2698
2567.71 2683
2568.18 2673
2568.66 2579
2569.14 2588
2569.62 2631
2570.10 2700
2570.58 2651
2571.05 2628
2571.53 2518
2572.01 2580
2572.49 2573
2572.97 2605
2573.45 2690
2573.93 2609
2574.40 2728
2574.88 2668
2575.36 2723
2575.84 2672
2576.32 2650
2576.80 2702
2577.28 2756
2577.76 2799
2578.24 2728
2578.72 2757
2579.19 2844
2579.67 2746
2580.15 2731
2580.63 2706
2581.11 2712
2581.59 2726
2582.07 2616
2582.55 2583
2583.03 2589
2583.51 2582
2583.99 2619
2584.47 2577
2584.95 2589
2585.43 2517
2585.91 2465
2586.39 2510
2586.87 2605
2587.35 2577
2587.83 2659
2588.31 2743
2588.79 2761
2589.27 2660
2589.75 2729
2590.23 2775
2590.71 2755
2591.19 2810
2591.67 2693
2592.15 2724
2592.63 2726
2593.11 2693
2593.59 2640
2594.07 2715
2594.55 2647
2595.03 2602
2595.51 2614
2595.99 2619
2596.47 2540
2596.96 2503
2597.44 2600
2597.92 2594
2598.40 2577
2598.88 2634
2599.36 2515
2599.84 2516
2600.32 2567
2600.80 2530
2601.28 2614
2601.77 2615
2602.25 2582
2602.73 2648
2603.21 2699
2603.69 2652
2604.17 2718
2604.65 2814
2605.14 2932
2605.62 2815
2606.10 2849
2606.58 2780
2607.06 2872
2607.54 2883
2608.03 2880
2608.51 2874
2608.99 2990
2609.47 2896
2609.95 2960
2610.44 2789
2610.92 2797
2611.40 2870
2611.88 2806
2612.37 2815
2612.85 2808
2613.33 2710
2613.81 2662
2614.29 2663
2614.78 2590
2615.26 2503
2615.74 2478
2616.22 2554
2616.71 2665
2617.19 2653
2617.67 2545
2618.16 2681
2618.64 2636
2619.12 2655
2619.60 2615
2620.09 2572
2620.57 2642
2621.05 2682
2621.54 2747
2622.02 2727
2622.50 2689
2622.99 2706
2623.47 2698
2623.95 2577
2624.44 2645
2624.92 2781
2625.40 2780
2625.89 2753
2626.37 2646
2626.85 2674
2627.34 2620
2627.82 2662
2628.30 2612
2628.79 2703
2629.27 2740
2629.76 2682
2630.24 2750
2630.72 2752
2631.21 2618
2631.69 2587
2632.18 2584
2632.66 2591
2633.14 2613
2633.63 2670
2634.11 2715
2634.60 2612
2635.08 2660
2635.57 2664
2636.05 2639
2636.53 2586
2637.02 2618
2637.50 2641
2637.99 2507
2638.47 2571
2638.96 2589
2639.44 2711
2639.93 2703
2640.41 2609
2640.90 2757
2641.38 2654
2641.87 2589
2642.35 2646
2642.84 2645
2643.32 2656
2643.81 2611
2644.29 2601
2644.78 2641
2645.26 2601
2645.75 2598
2646.23 2587
2646.72 2713
2647.20 2667
2647.69 2562
2648.18 2633
2648.66 2617
2649.15 2714
2649.63 2747
2650.12 2604
2650.60 2677
2651.09 2654
2651.58 2785
2652.06 2708
2652.55 2770
2653.03 2637
2653.52 2646
2654.01 2696
2654.49 2754
2654.98 2747
2655.46 2784
2655.95 2813
2656.44 2677
2656.92 2716
2657.41 2699
2657.90 2675
2658.38 2759
2658.87 2800
2659.36 2774
2659.84 2772
2660.33 2724
2660.82 2633
2661.30 2606
2661.79 2634
2662.28 2598
2662.76 2594
2663.25 2599
2663.74 2614
2664.22 2578
2664.71 2653
2665.20 2664
2665.68 2671
2666.17 2864
2666.66 2772
2667.15 2669
2667.63 2732
2668.12 2715
2668.61 2746
2669.10 2684
2669.58 2724
2670.07 2685
2670.56 2671
2671.05 2746
2671.53 2916
2672.02 2951
2672.51 2944
2673.00 3008
2673.48 3127
2673.97 3256
2674.46 3185
2674.95 3134
2675.44 3114
2675.92 3204
2676.41 3119
2676.90 3030
2677.39 3047
2677.88 2901
2678.37 2948
2678.85 3025
2679.34 3012
2679.83 2985
2680.32 2952
2680.81 2932
2681.30 3030
2681.79 2985
2682.27 2811
2682.76 2767
2683.25 2842
2683.74 2837
2684.23 2830
2684.72 2875
2685.21 2863
2685.70 2704
2686.18 2743
2686.67 2732
2687.16 2747
2687.65 2673
2688.14 2725
2688.63 2600
2689.12 2663
2689.61 2778
2690.10 2833
2690.59 2831
2691.08 2794
2691.57 2852
2692.06 2890
2692.55 2886
2693.04 2876
2693.53 2851
2694.02 2912
2694.51 2904
2694.99 2910
2695.48 2926
2695.97 2852
2696.46 2836
2696.95 2867
2697.44 2996
2697.93 2941
2698.42 2874
2698.92 3038
2699.41 2995
2699.90 2991
2700.39 2875
2700.88 3044
2701.37 2936
2701.86 2960
2702.35 3101
2702.84 3046
2703.33 2909
2703.82 2947
2704.31 2972
2704.80 2970
2705.29 2897
2705.78 2926
2706.27 2928
2706.76 2850
2707.25 2898
2707.75 2804
2708.24 2823
2708.73 2700
2709.22 2773
2709.71 2866
2710.20 2691
2710.69 2631
2711.18 2712
2711.68 2707
2712.17 2839
2712.66 2845
2713.15 2763
2713.64 2820
2714.13 2773
2714.62 2808
2715.12 2823
2715.61 2783
2716.10 2770
2716.59 2685
2717.08 2697
2717.57 2660
2718.07 2737
2718.56 2617
2719.05 2655
2719.54 2716
2720.03 2809
2720.53 2853
2721.02 2972
2721.51 3130
2722.00 2938
2722.50 2948
2722.99 2916
2723.48 2959
2723.97 2898
2724.47 2836
2724.96 2761
2725.45 2836
2725.94 2755
2726.44 2722
2726.93 2797
2727.42 2807
2727.91 2767
2728.41 2758
2728.90 2775
2729.39 2941
2729.89 2947
2730.38 2851
2730.87 2929
2731.37 3071
2731.86 3046
2732.35 3033
2732.84 3054
2733.34 3062
2733.83 3076
2734.32 3175
2734.82 3189
2735.31 3230
2735.81 3142
2736.30 3088
2736.79 3041
2737.29 3136
2737.78 3064
2738.27 2957
2738.77 2959
2739.26 2928
2739.75 2850
2740.25 2846
2740.74 2857
2741.24 2774
2741.73 2620
2742.22 2701
2742.72 2641
2743.21 2546
2743.71 2519
2744.20 2559
2744.70 2544
2745.19 2450
2745.68 2574
2746.18 2594
2746.67 2601
2747.17 2650
2747.66 2705
2748.16 2722
2748.65 2618
2749.15 2544
2749.64 2619
2750.14 2575
2750.63 2580
2751.13 2583
2751.62 2590
2752.12 2663
2752.61 2683
2753.11 2571
2753.60 2596
2754.10 2670
2754.59 2657
2755.09 2655
2755.58 2786
2756.08 2730
2756.57 2743
2757.07 2790
2757.56 2749
2758.06 2685
2758.56 2853
2759.05 2820
2759.55 2856
2760.04 2821
2760.54 2786
2761.03 2835
2761.53 2881
2762.03 2803
2762.52 2727
2763.02 2800
2763.51 2877
2764.01 2753
2764.51 2749
2765.00 2802
2765.50 2820
2765.99 2789
2766.49 2661
2766.99 2675
2767.48 2602
2767.98 2533
2768.48 2728
2768.97 2701
2769.47 2679
2769.97 2650
2770.46 2768
2770.96 2879
2771.46 2815
2771.95 2802
2772.45 2843
2772.95 2733
2773.44 2741
2773.94 2891
2774.44 2735
2774.93 2743
2775.43 2832
2775.93 2750
2776.43 2722
2776.92 2723
2777.42 2744
2777.92 2860
2778.41 2901
2778.91 2907
2779.41 2888
2779.91 2878
2780.40 2935
2780.90 2797
2781.40 2823
2781.90 2846
2782.39 2813
2782.89 2719
2783.39 2698
2783.89 2679
2784.39 2775
2784.88 2895
2785.38 2845
2785.88 2874
2786.38 2967
2786.88 2959
2787.37 3046
2787.87 3062
2788.37 3014
2788.87 2947
2789.37 2866
2789.87 2839
2790.36 2912
2790.86 2943
2791.36 2913
2791.86 2833
2792.36 2828
2792.86 2876
2793.36 2973
2793.85 2919
2794.35 2976
2794.85 3093
2795.35 3099
2795.85 3197
2796.35 3237
2796.85 3173
2797.35 3251
2797.85 3219
2798.34 3229
2798.84 3184
2799.34 3095
2799.84 3202
2800.34 3177
2800.84 3005
2801.34 3022
2801.84 2963
2802.34 2980
2802.84 2963
2803.34 2986
2803.84 2869
2804.34 2774
2804.84 2806
2805.34 2901
2805.84 3002
2806.34 3006
2806.84 3083
2807.34 3183
2807.84 3214
2808.34 3343
2808.84 3381
2809.34 3353
2809.84 3310
2810.34 3246
2810.84 3277
2811.34 3203
2811.84 3203
2812.34 3152
2812.84 3174
2813.34 3163
2813.84 3062
2814.34 3104
2814.84 2931
2815.34 2947
2815.84 2997
2816.34 2878
2816.84 2844
2817.34 2899
2817.85 2977
2818.35 3017
2818.85 2955
2819.35 2956
2819.85 2932
2820.35 3031
2820.85 2938
2821.35 2957
2821.85 2934
2822.35 2859
2822.86 2799
2823.36 2782
2823.86 2717
2824.36 2735
2824.86 2851
2825.36 2741
2825.87 2714
2826.37 2651
2826.87 2639
2827.37 2621
2827.87 2727
2828.37 2704
2828.88 2659
2829.38 2612
2829.88 2575
2830.38 2632
2830.88 2625
2831.39 2555
2831.89 2618
2832.39 2781
2832.89 2752
2833.39 2714
2833.90 2713
2834.40 2697
2834.90 2845
2835.40 2831
2835.91 2863
2836.41 2733
2836.91 2788
2837.41 2734
2837.92 2741
2838.42 2740
2838.92 2703
2839.42 2796
2839.93 2848
2840.43 2785
2840.93 2713
2841.44 2735
2841.94 2724
2842.44 2795
2842.95 2819
2843.45 2754
2843.95 2864
2844.45 2692
2844.96 2706
2845.46 2807
2845.96 2824
2846.47 2778
2846.97 2715
2847.48 2756
2847.98 2777
2848.48 2803
2848.99 2802
2849.49 2721
2849.99 2765
2850.50 2770
2851.00 2841
2851.50 2818
2852.01 2743
2852.51 2692
2853.02 2792
2853.52 2770
2854.02 2665
2854.53 2730
2855.03 2778
2855.54 2755
2856.04 2758
2856.55 2812
2857.05 2839
2857.55 2911
2858.06 2974
2858.56 2861
2859.07 2888
2859.57 2923
2860.08 2965
2860.58 2952
2861.09 2990
2861.59 2931
2862.10 2925
2862.60 2917
2863.11 2982
2863.61 3111
2864.12 3170
2864.62 3064
2865.13 3014
2865.63 2928
2866.14 2994
2866.64 2939
2867.15 2885
2867.65 2856
2868.16 2934
2868.66 2906
2869.17 2932
2869.67 2927
2870.18 2832
2870.68 2971
2871.19 2943
2871.69 2976
2872.20 2839
2872.71 2845
2873.21 2938
2873.72 2930
2874.22 2875
2874.73 2826
2875.24 2717
2875.74 2801
2876.25 2851
2876.75 2663
2877.26 2620
2877.77 2743
2878.27 2694
2878.78 2700
2879.28 2795
2879.79 2789
2880.30 2759
2880.80 2834
2881.31 2839
2881.82 2883
2882.32 3027
2882.83 2971
2883.34 3016
2883.84 2972
2884.35 3009
2884.86 3022
2885.36 3168
2885.87 3374
2886.38 3404
2886.88 3369
2887.39 3413
2887.90 3367
2888.41 3439
2888.91 3405
2889.42 3371
2889.93 3422
2890.43 3340
2890.94 3308
2891.45 3229
2891.96 3240
2892.46 3284
2892.97 3229
2893.48 3259
2893.99 3266
2894.49 3283
2895.00 3134
2895.51 3179
2896.02 3133
2896.53 3211
2897.03 3218
2897.54 3100
2898.05 3128
2898.56 3085
2899.07 3162
2899.57 3152
2900.08 3212
2900.59 3074
2901.10 3194
2901.61 3244
2902.11 3367
2902.62 3368
2903.13 3349
2903.64 3503
2904.15 3532
2904.66 3552
2905.16 3785
2905.67 3776
2906.18 3785
2906.69 3650
2907.20 3507
2907.71 3536
2908.22 3361
2908.73 3404
2909.24 3192
2909.74 3144
2910.25 3153
2910.76 3135
2911.27 2866
2911.78 2961
2912.29 2939
2912.80 2927
2913.31 2927
2913.82 2913
2914.33 2937
2914.84 2963
2915.35 2958
2915.86 3014
2916.36 3064
2916.87 3056
2917.38 3139
2917.89 3123
2918.40 3192
2918.91 3216
2919.42 3212
2919.93 3129
2920.44 3246
2920.95 3371
2921.46 3465
2921.97 3442
2922.48 3395
2922.99 3550
2923.50 3565
2924.01 3750
2924.52 3554
2925.03 3582
2925.54 3527
2926.05 3441
2926.57 3283
2927.08 3269
2927.59 3249
2928.10 3284
2928.61 3170
2929.12 2938
2929.63 2864
2930.14 2891
2930.65 2935
2931.16 2864
2931.67 2877
2932.18 2837
2932.69 2864
2933.20 2913
2933.72 2838
2934.23 2869
2934.74 2814
2935.25 2850
2935.76 2991
2936.27 3049
2936.78 3097
2937.29 3168
2937.81 3217
2938.32 3170
2938.83 3190
2939.34 3356
2939.85 3418
2940.36 3465
2940.88 3513
2941.39 3509
2941.90 3600
2942.41 3516
2942.92 3501
2943.43 3567
2943.95 3564
2944.46 3544
2944.97 3520
2945.48 3538
2945.99 3543
2946.51 3596
2947.02 3362
2947.53 3205
2948.04 3156
2948.56 3067
2949.07 3094
2949.58 2981
2950.09 2932
2950.61 2891
2951.12 2957
2951.63 3009
2952.14 3027
2952.66 2974
2953.17 2907
2953.68 2824
2954.19 2803
2954.71 2825
2955.22 2825
2955.73 2757
2956.25 2916
2956.76 2998
2957.27 2957
2957.79 2836
2958.30 2822
2958.81 2859
2959.33 2832
2959.84 2891
2960.35 2989
2960.87 3071
2961.38 3139
2961.89 3062
2962.41 3107
2962.92 3204
2963.43 3197
2963.95 3207
2964.46 3087
2964.97 3086
2965.49 3132
2966.00 3160
2966.52 3055
2967.03 3238
2967.54 3149
2968.06 3217
2968.57 3340
2969.09 3270
2969.60 3202
2970.12 3107
2970.63 3199
2971.14 3182
2971.66 3129
2972.17 3175
2972.69 3095
2973.20 3121
2973.72 3088
2974.23 3065
2974.75 3014
2975.26 3012
2975.77 3081
2976.29 3158
2976.80 3246
2977.32 3365
2977.83 3460
2978.35 3405
2978.86 3504
2979.38 3656
2979.89 3599
2980.41 3570
2980.92 3483
2981.44 3504
2981.95 3487
2982.47 3601
2982.99 3645
2983.50 3621
2984.02 3644
2984.53 3767
2985.05 3709
2985.56 3737
2986.08 3837
2986.59 3686
2987.11 3775
2987.63 3756
2988.14 3649
2988.66 3705
2989.17 3675
2989.69 3745
2990.20 3520
2990.72 3429
2991.24 3680
2991.75 3661
2992.27 3651
2992.79 3632
2993.30 3574
2993.82 3660
2994.33 3740
2994.85 3860
2995.37 4122
2995.88 4226
2996.40 4559
2996.92 4803
2997.43 4946
2997.95 4869
2998.47 4921
2998.98 5007
2999.50 4837
3000.02 4832
3000.53 4730
3001.05 4856
3001.57 4840
3002.08 5055
3002.60 5477
3003.12 6189
3003.64 7041
3004.15 7829
3004.67 8450
3005.19 8467
3005.70 8951
3006.22 8930
3006.74 8463
3007.26 7978
3007.77 7069
3008.29 6474
3008.81 5894
3009.33 5277
3009.84 4798
3010.36 4472
3010.88 4189
3011.40 3968
3011.92 3870
3012.43 3891
3012.95 3789
3013.47 3686
3013.99 3740
3014.50 3868
3015.02 3738
3015.54 3707
3016.06 3674
3016.58 3663
3017.10 3750
3017.61 3700
3018.13 3713
3018.65 3633
3019.17 3694
3019.69 3711
3020.21 3673
3020.73 3665
3021.24 3634
3021.76 3786
3022.28 3778
3022.80 3828
3023.32 3969
3023.84 4060
3024.36 4218
3024.88 4208
3025.39 4156
3025.91 4047
3026.43 3843
3026.95 3740
3027.47 3715
3027.99 3721
3028.51 3582
3029.03 3559
3029.55 3472
3030.07 3420
3030.59 3376
3031.11 3359
3031.63 3312
3032.15 3318
3032.66 3437
3033.18 3450
3033.70 3451
3034.22 3430
3034.74 3465
3035.26 3372
3035.78 3513
3036.30 3555
3036.82 3625
3037.34 3638
3037.86 3605
3038.38 3488
3038.90 3429
3039.42 3388
3039.94 3409
3040.46 3374
3040.98 3359
3041.51 3199
3042.03 3234
3042.55 3291
3043.07 3186
3043.59 3204
3044.11 3371
3044.63 3153
3045.15 3134
3045.67 3239
3046.19 3231
3046.71 3230
3047.23 3279
3047.75 3278
3048.27 3232
3048.79 3237
3049.32 3224
3049.84 3202
3050.36 3244
3050.88 3173
3051.40 3135
3051.92 3121
3052.44 3242
3052.96 3294
3053.49 3257
3054.01 3088
3054.53 3105
3055.05 3160
3055.57 3097
3056.09 3108
3056.62 3170
3057.14 3213
3057.66 3176
3058.18 3147
3058.70 3189
3059.22 3371
3059.75 3249
3060.27 3301
3060.79 3305
3061.31 3334
3061.83 3393
3062.36 3453
3062.88 3520
3063.40 3544
3063.92 3615
3064.45 3529
3064.97 3659
3065.49 3794
3066.01 3751
3066.54 3841
3067.06 3907
3067.58 3928
3068.10 4074
3068.63 3951
3069.15 3964
3069.67 3953
3070.19 3900
3070.72 3846
3071.24 3900
3071.76 3878
3072.29 3967
3072.81 3882
3073.33 3856
3073.85 3796
3074.38 3786
3074.90 3968
3075.42 3976
3075.95 4076
3076.47 4355
3076.99 4450
3077.52 4807
3078.04 4842
3078.57 4832
3079.09 5012
3079.61 5066
3080.14 5206
3080.66 5165
3081.18 5214
3081.71 5086
3082.23 4833
3082.76 4858
3083.28 4903
3083.80 4531
3084.33 4442
3084.85 4491
3085.38 4411
3085.90 4517
3086.42 4493
3086.95 4524
3087.47 4881
3088.00 5408
3088.52 6054
3089.05 6645
3089.57 7076
3090.09 7432
3090.62 7615
3091.14 7879
3091.67 7536
3092.19 7197
3092.72 6746
3093.24 6408
3093.77 6242
3094.29 5911
3094.82 6158
3095.34 6317
3095.87 6525
3096.39 6675
3096.92 6667
3097.44 6600
3097.97 6629
3098.49 6674
3099.02 6620
3099.54 6385
3100.07 6424
3100.59 6651
3101.12 7139
3101.64 7521
3102.17 8432
3102.70 9111
3103.22 9649
3103.75 9555
3104.27 9355
3104.80 8784
3105.32 8031
3105.85 7191
3106.38 6606
3106.90 5918
3107.43 5437
3107.95 5137
3108.48 4877
3109.01 4603
3109.53 4537
3110.06 4345
3110.58 4271
3111.11 4268
3111.64 4114
3112.16 4088
3112.69 4042
3113.22 3917
3113.74 3876
3114.27 3750
3114.80 3802
3115.32 3694
3115.85 3769
3116.38 3675
3116.90 3701
3117.43 3845
3117.96 3765
3118.48 3807
3119.01 3956
3119.54 3969
3120.06 4040
3120.59 4204
3121.12 4195
3121.65 4318
3122.17 4307
3122.70 4130
3123.23 4153
3123.76 4041
3124.28 3940
3124.81 3936
3125.34 3873
3125.87 3934
3126.39 3779
3126.92 3838
3127.45 3664
3127.98 3674
3128.50 3577
3129.03 3555
3129.56 3458
3130.09 3331
3130.62 3375
3131.14 3476
3131.67 3482
3132.20 3380
3132.73 3396
3133.26 3412
3133.78 3417
3134.31 3255
3134.84 3383
3135.37 3459
3135.90 3479
3136.43 3436
3136.95 3391
3137.48 3368
3138.01 3296
3138.54 3219
3139.07 3241
3139.60 3224
3140.13 3069
3140.65 3062
3141.18 3034
3141.71 3050
3142.24 2972
3142.77 2969
3143.30 2996
3143.83 3051
3144.36 3108
3144.89 3110
3145.42 3056
3145.94 3178
3146.47 3207
3147.00 3232
3147.53 3252
3148.06 3247
3148.59 3335
3149.12 3271
3149.65 3366
3150.18 3371
3150.71 3391
3151.24 3352
3151.77 3303
3152.30 3274
3152.83 3314
3153.36 3308
3153.89 3370
3154.42 3329
3154.95 3320
3155.48 3249
3156.01 3367
3156.54 3258
3157.07 3015
3157.60 3127
3158.13 3169
3158.66 3191
3159.19 3277
3159.72 3240
3160.25 3214
3160.78 3155
3161.31 3244
3161.84 3238
3162.37 3323
3162.90 3163
3163.43 3107
3163.97 3051
3164.50 2972
3165.03 3020
3165.56 3040
3166.09 3115
3166.62 3026
3167.15 2994
3167.68 3040
3168.21 3029
3168.74 2864
3169.28 2916
3169.81 2864
3170.34 2963
3170.87 3019
3171.40 2938
3171.93 3030
3172.46 3030
3172.99 3028
3173.53 3023
3174.06 3027
3174.59 3176
3175.12 3002
3175.65 3012
3176.18 3074
3176.72 3056
3177.25 3026
3177.78 2926
3178.31 3011
3178.84 2863
3179.38 2845
3179.91 2773
3180.44 2842
3180.97 2805
3181.50 2706
3182.04 2691
3182.57 2789
3183.10 2873
3183.63 2851
3184.17 2747
3184.70 2727
3185.23 2673
3185.76 2807
3186.30 2944
3186.83 2869
3187.36 2798
3187.89 2935
3188.43 2870
3188.96 2949
3189.49 3011
3190.03 2942
3190.56 2857
3191.09 2901
3191.63 3003
3192.16 2946
3192.69 2820
3193.22 2930
3193.76 2938
3194.29 2852
3194.82 2940
3195.36 2958
3195.89 2929
3196.43 2944
3196.96 2905
3197.49 2983
3198.03 2999
3198.56 3064
3199.09 3050
3199.63 3124
3200.16 3169
3200.69 3034
3201.23 3097
3201.76 3143
3202.30 3159
3202.83 3188
3203.36 3132
3203.90 3073
3204.43 3055
3204.97 3138
3205.50 3182
3206.04 3275
3206.57 3529
3207.10 3668
3207.64 3764
3208.17 3958
3208.71 4129
3209.24 4309
3209.78 4607
3210.31 4806
3210.85 4881
3211.38 4793
3211.91 4824
3212.45 4595
3212.98 4457
3213.52 4230
3214.05 3971
3214.59 3806
3215.12 3579
3215.66 3384
3216.19 3333
3216.73 3235
3217.26 3073
3217.80 3014
3218.34 3029
3218.87 2969
3219.41 3001
3219.94 3052
3220.48 3030
3221.01 3031
3221.55 3086
3222.08 3241
3222.62 3424
3223.15 3639
3223.69 3871
3224.23 3979
3224.76 4016
3225.30 3906
3225.83 4106
3226.37 3986
3226.91 3942
3227.44 3690
3227.98 3768
3228.51 3661
3229.05 3608
3229.59 3538
3230.12 3462
3230.66 3490
3231.20 3432
3231.73 3544
3232.27 3487
3232.81 3632
3233.34 3754
3233.88 3763
3234.41 3805
3234.95 3838
3235.49 3889
3236.02 3935
3236.56 4034
3237.10 4074
3237.64 4175
3238.17 4144
3238.71 4091
3239.25 4037
3239.78 4006
3240.32 3899
3240.86 3842
3241.39 3856
3241.93 3821
3242.47 3736
3243.01 3721
3243.54 3659
3244.08 3775
3244.62 3874
3245.16 3915
3245.69 3886
3246.23 4006
3246.77 3953
3247.31 3944
3247.84 3970
3248.38 4210
3248.92 4198
3249.46 4518
3250.00 4845
3250.53 5156
3251.07 5878
3251.61 6786
3252.15 7285
3252.69 7882
3253.22 8632
3253.76 8953
3254.30 8263
3254.84 7914
3255.38 7483
3255.92 6818
3256.45 6464
3256.99 5827
3257.53 5443
3258.07 5163
3258.61 4799
3259.15 4755
3259.69 4812
3260.23 4885
3260.76 4840
3261.30 4944
3261.84 5109
3262.38 5157
3262.92 5338
3263.46 5376
3264.00 5486
3264.54 5570
3265.08 5878
3265.62 6275
3266.15 6603
3266.69 6972
3267.23 7029
3267.77 7038
3268.31 7017
3268.85 6673
3269.39 6227
3269.93 5801
3270.47 5335
3271.01 5007
3271.55 4808
3272.09 4664
3272.63 4513
3273.17 4479
3273.71 4285
3274.25 4336
3274.79 4401
3275.33 4490
3275.87 4345
3276.41 4398
3276.95 4501
3277.49 4539
3278.03 4514
3278.57 4622
3279.11 4641
3279.65 4492
3280.19 4515
3280.73 4403
3281.27 4335
3281.81 4383
3282.35 4426
3282.89 4326
3283.43 4352
3283.97 4313
3284.52 4294
3285.06 4339
3285.60 4374
3286.14 4304
3286.68 4379
3287.22 4392
3287.76 4402
3288.30 4380
3288.84 4362
3289.38 4483
3289.93 4563
3290.47 4753
3291.01 4913
3291.55 5015
3292.09 5309
3292.63 5555
3293.17 5898
3293.72 6075
3294.26 6521
3294.80 6857
3295.34 7110
3295.88 7104
3296.42 7041
3296.97 7105
3297.51 6808
3298.05 6595
3298.59 6466
3299.13 6107
3299.68 5750
3300.22 5531
3300.76 5321
3301.30 5248
3301.84 5129
3302.39 5115
3302.93 4967
3303.47 5033
3304.01 4990
3304.56 4976
3305.10 4858
3305.64 4849
3306.18 4804
3306.73 4771
3307.27 4788
3307.81 4816
3308.35 4861
3308.90 5014
3309.44 5057
3309.98 5019
3310.52 5054
3311.07 5236
3311.61 5391
3312.15 5156
3312.70 5178
3313.24 5356
3313.78 5250
3314.33 5280
3314.87 5414
3315.41 5491
3315.96 5818
3316.50 6055
3317.04 6468
3317.59 6839
3318.13 7151
3318.67 7528
3319.22 7816
3319.76 8158
3320.30 8285
3320.85 8482
3321.39 8205
3321.94 8142
3322.48 8117
3323.02 7732
3323.57 7586
3324.11 7328
3324.66 7266
3325.20 6918
3325.74 6750
3326.29 6810
3326.83 6688
3327.38 6635
3327.92 6500
3328.47 6536
3329.01 6591
3329.55 6750
3330.10 6748
3330.64 7249
3331.19 7923
3331.73 9088
3332.28 10937
3332.82 13793
3333.37 17375
3333.91 20566
3334.46 22915
3335.00 24729
3335.55 25926
3336.09 26912
3336.64 27628
3337.18 27264
3337.73 26274
3338.27 24939
3338.82 23474
3339.36 21532
3339.91 19390
3340.45 17017
3341.00 14630
3341.54 12096
3342.09 10303
3342.63 8951
3343.18 7886
3343.73 6814
3344.27 6305
3344.82 5935
3345.36 5655
3345.91 5646
3346.45 5350
3347.00 5256
3347.55 5294
3348.09 5241
3348.64 5160
3349.18 4894
3349.73 4784
3350.28 4656
3350.82 4547
3351.37 4553
3351.92 4419
3352.46 4338
3353.01 4293
3353.55 4408
3354.10 4436
3354.65 4316
3355.19 4450
3355.74 4485
3356.29 4408
3356.83 4365
3357.38 4451
3357.93 4453
3358.47 4694
3359.02 4563
3359.57 4689
3360.12 4418
3360.66 4538
3361.21 4635
3361.76 4664
3362.30 4728
3362.85 4756
3363.40 4849
3363.95 4957
3364.49 4991
3365.04 5040
3365.59 4989
3366.14 4943
3366.68 4680
3367.23 4709
3367.78 4698
3368.33 4646
3368.87 4550
3369.42 4711
3369.97 4577
3370.52 4720
3371.06 4982
3371.61 5377
3372.16 5429
3372.71 5761
3373.26 6148
3373.80 6357
3374.35 6498
3374.90 6448
3375.45 6142
3376.00 5971
3376.54 5572
3377.09 5411
3377.64 5074
3378.19 4744
3378.74 4620
3379.29 4340
3379.84 4175
3380.38 4085
3380.93 3850
3381.48 3787
3382.03 3792
3382.58 3811
3383.13 3688
3383.68 3580
3384.23 3674
3384.77 3631
3385.32 3515
3385.87 3503
3386.42 3585
3386.97 3435
3387.52 3395
3388.07 3411
3388.62 3467
3389.17 3377
3389.72 3378
3390.27 3373
3390.82 3460
3391.37 3447
3391.92 3563
3392.46 3411
3393.01 3551
3393.56 3532
3394.11 3560
3394.66 3494
3395.21 3570
3395.76 3777
3396.31 3859
3396.86 3844
3397.41 3870
3397.96 4015
3398.51 4004
3399.06 3954
3399.61 3904
3400.16 3899
3400.71 3927
3401.26 3795
3401.81 3622
3402.37 3506
3402.92 3520
3403.47 3434
3404.02 3462
3404.57 3411
3405.12 3266
3405.67 3194
3406.22 3046
3406.77 3126
3407.32 3082
3407.87 3129
3408.42 3329
3408.97 3312
3409.52 3374
3410.08 3548
3410.63 3626
3411.18 3700
3411.73 3782
3412.28 3820
3412.83 3847
3413.38 3824
3413.93 3857
3414.48 3679
3415.04 3743
3415.59 3811
3416.14 3774
3416.69 3862
3417.24 3909
3417.79 3875
3418.35 3949
3418.90 3812
3419.45 3934
3420.00 3826
3420.55 3825
3421.10 3564
3421.66 3392
3422.21 3533
3422.76 3350
3423.31 3402
3423.86 3402
3424.42 3325
3424.97 3331
3425.52 3435
3426.07 3328
3426.63 3288
3427.18 3161
3427.73 3080
3428.28 2971
3428.84 3025
3429.39 3144
3429.94 3110
3430.49 3064
3431.05 2895
3431.60 2916
3432.15 2987
3432.70 3070
3433.26 2920
3433.81 2977
3434.36 2977
3434.92 2961
3435.47 3030
3436.02 3213
3436.58 3175
3437.13 3258
3437.68 3376
3438.24 3282
3438.79 3295
3439.34 3329
3439.90 3201
3440.45 3171
3441.00 3197
3441.56 3111
3442.11 3071
3442.66 3073
3443.22 3093
3443.77 3028
3444.32 2924
3444.88 2974
3445.43 2981
3445.99 3055
3446.54 3077
3447.09 3067
3447.65 3123
3448.20 3061
3448.76 3011
3449.31 3018
3449.86 3054
3450.42 2984
3450.97 2925
3451.53 2906
3452.08 2894
3452.64 2961
3453.19 2883
3453.75 2857
3454.30 2883
3454.85 2923
3455.41 2831
3455.96 2808
3456.52 2965
3457.07 2865
3457.63 2850
3458.18 2898
3458.74 2922
3459.29 2968
3459.85 2949
3460.40 3022
3460.96 2944
3461.51 3029
3462.07 3025
3462.62 3017
3463.18 3037
3463.73 3199
3464.29 3130
3464.85 3159
3465.40 3195
3465.96 3276
3466.51 3186
3467.07 3113
3467.62 3182
3468.18 3314
3468.73 3381
3469.29 3286
3469.85 3416
3470.40 3341
3470.96 3412
3471.51 3584
3472.07 3610
3472.63 3561
3473.18 3567
3473.74 3647
3474.29 3555
3474.85 3563
3475.41 3620
3475.96 3694
3476.52 3621
3477.08 3711
3477.63 3676
3478.19 3666
3478.75 3730
3479.30 3908
3479.86 4030
3480.42 3975
3480.97 4127
3481.53 4163
3482.09 4138
3482.64 4204
3483.20 4182
3483.76 4269
3484.31 4264
3484.87 4428
3485.43 4325
3485.98 4328
3486.54 4384
3487.10 4376
3487.66 4469
3488.21 4839
3488.77 5329
3489.33 5959
3489.89 6855
3490.44 8294
3491.00 9966
3491.56 11556
3492.12 12679
3492.67 13641
3493.23 13862
3493.79 13221
3494.35 12033
3494.90 10656
3495.46 9340
3496.02 8216
3496.58 7144
3497.14 6546
3497.69 6116
3498.25 5522
3498.81 5293
3499.37 5180
3499.93 5010
3500.49 5043
3501.04 5232
3501.60 5309
3502.16 5192
3502.72 5413
3503.28 5917
3503.84 6105
3504.39 6280
3504.95 6485
3505.51 6610
3506.07 6449
3506.63 6381
3507.19 6138
3507.75 5719
3508.31 5410
3508.86 5191
3509.42 4781
3509.98 4686
3510.54 4484
3511.10 4167
3511.66 4197
3512.22 4068
3512.78 3955
3513.34 3845
3513.90 3714
3514.46 3607
3515.02 3551
3515.58 3439
3516.13 3451
3516.69 3282
3517.25 3394
3517.81 3339
3518.37 3290
3518.93 3302
3519.49 3423
3520.05 3367
3520.61 3516
3521.17 3623
3521.73 3626
3522.29 3751
3522.85 3866
3523.41 3836
3523.97 3823
3524.53 3834
3525.09 3667
3525.65 3792
3526.21 3728
3526.77 3749
3527.33 3797
3527.89 3631
3528.46 3699
3529.02 3610
3529.58 3461
3530.14 3396
3530.70 3384
3531.26 3401
3531.82 3412
3532.38 3304
3532.94 3304
3533.50 3335
3534.06 3502
3534.62 3441
3535.18 3402
3535.75 3441
3536.31 3388
3536.87 3296
3537.43 3251
3537.99 3211
3538.55 3150
3539.11 3106
3539.67 3232
3540.24 3246
3540.80 3307
3541.36 3201
3541.92 3194
3542.48 3171
3543.04 3263
3543.61 3235
3544.17 3181
3544.73 3150
3545.29 3167
3545.85 3153
3546.41 3146
3546.98 3123
3547.54 3035
3548.10 2893
3548.66 2884
3549.23 2916
3549.79 2917
3550.35 2964
3550.91 2962
3551.47 2847
3552.04 2789
3552.60 2750
3553.16 2774
3553.72 2789
3554.29 2721
3554.85 2648
3555.41 2626
3555.97 2663
3556.54 2680
3557.10 2816
3557.66 2774
3558.23 2742
3558.79 2812
3559.35 2805
3559.91 2874
3560.48 2882
3561.04 2892
3561.60 2826
3562.17 2963
3562.73 3013
3563.29 2977
3563.86 2982
3564.42 3062
3564.98 3054
3565.55 3008
3566.11 2977
3566.67 3063
3567.24 3027
3567.80 2978
3568.36 2906
3568.93 2899
3569.49 2790
3570.06 2751
3570.62 2808
3571.18 2766
3571.75 2798
3572.31 2691
3572.88 2762
3573.44 2769
3574.00 2963
3574.57 3008
3575.13 3174
3575.70 3297
3576.26 3378
3576.82 3374
3577.39 3510
3577.95 3592
3578.52 3607
3579.08 3611
3579.65 3419
3580.21 3254
3580.78 3086
3581.34 3160
3581.91 2992
3582.47 2949
3583.04 2964
3583.60 2807
3584.17 2800
3584.73 2765
3585.30 2730
3585.86 2767
3586.43 2613
3586.99 2565
3587.56 2582
3588.12 2566
3588.69 2527
3589.25 2617
3589.82 2596
3590.38 2664
3590.95 2762
3591.51 2741
3592.08 2697
3592.64 2741
3593.21 2685
3593.78 2789
3594.34 2766
3594.91 2824
3595.47 2767
3596.04 2847
3596.60 2963
3597.17 2922
3597.74 2948
3598.30 2958
3598.87 2926
3599.43 2879
3600.00 2781
3600.57 2861
3601.13 2746
3601.70 2740
3602.27 2623
3602.83 2621
3603.40 2627
3603.96 2535
3604.53 2525
3605.10 2529
3605.66 2508
3606.23 2558
3606.80 2505
3607.36 2468
3607.93 2482
3608.50 2480
3609.07 2431
3609.63 2371
3610.20 2373
3610.77 2311
3611.33 2397
3611.90 2490
3612.47 2369
3613.03 2349
3613.60 2372
3614.17 2482
3614.74 2628
3615.30 2640
3615.87 2894
3616.44 2979
3617.01 3057
3617.57 3295
3618.14 3455
3618.71 3566
3619.28 3599
3619.84 3442
3620.41 3349
3620.98 3172
3621.55 3130
3622.12 3030
3622.68 2846
3623.25 2718
3623.82 2685
3624.39 2587
3624.96 2480
3625.52 2406
3626.09 2434
3626.66 2412
3627.23 2478
3627.80 2466
3628.37 2429
3628.93 2484
3629.50 2440
3630.07 2446
3630.64 2469
3631.21 2371
3631.78 2476
3632.34 2475
3632.91 2383
3633.48 2472
3634.05 2454
3634.62 2420
3635.19 2402
3635.76 2447
3636.33 2385
3636.90 2452
3637.47 2523
3638.03 2566
3638.60 2422
3639.17 2457
3639.74 2551
3640.31 2685
3640.88 2704
3641.45 2809
3642.02 2908
3642.59 2813
3643.16 2826
3643.73 2806
3644.30 2676
3644.87 2645
3645.44 2647
3646.01 2680
3646.58 2626
3647.15 2506
3647.72 2529
3648.29 2501
3648.86 2568
3649.43 2588
3650.00 2531
3650.57 2627
3651.14 2686
3651.71 2762
3652.28 2833
3652.85 2862
3653.42 2794
3653.99 2856
3654.56 2861
3655.13 3001
3655.70 2917
3656.27 2832
3656.84 2921
3657.41 2901
3657.98 3056
3658.55 3015
3659.12 3045
3659.69 3086
3660.27 3032
3660.84 2950
3661.41 2950
3661.98 2918
3662.55 2979
3663.12 2892
3663.69 2935
3664.26 2791
3664.83 2782
3665.41 2819
3665.98 2899
3666.55 2881
3667.12 2805
3667.69 2850
3668.26 2831
3668.83 2770
3669.41 2729
3669.98 2642
3670.55 2714
3671.12 2692
3671.69 2723
3672.26 2779
3672.84 2758
3673.41 2809
3673.98 2870
3674.55 2980
3675.12 3049
3675.70 3118
3676.27 3141
3676.84 3109
3677.41 3179
3677.98 3206
3678.56 3145
3679.13 3108
3679.70 3120
3680.27 3134
3680.85 3113
3681.42 3019
3681.99 2929
3682.56 2749
3683.14 2688
3683.71 2741
3684.28 2648
3684.86 2657
3685.43 2654
3686.00 2657
3686.57 2693
3687.15 2695
3687.72 2735
3688.29 3010
3688.87 3160
3689.44 3222
3690.01 3271
3690.59 3447
3691.16 3446
3691.73 3447
3692.31 3358
3692.88 3206
3693.45 3080
3694.03 2976
3694.60 3067
3695.17 2861
3695.75 2600
3696.32 2546
3696.89 2539
3697.47 2596
3698.04 2561
3698.62 2583
3699.19 2600
3699.76 2554
3700.34 2566
3700.91 2466
3701.49 2525
3702.06 2651
3702.63 2602
3703.21 2570
3703.78 2570
3704.36 2579
3704.93 2535
3705.51 2643
3706.08 2561
3706.65 2528
3707.23 2683
3707.80 2687
3708.38 2667
3708.95 2767
3709.53 2764
3710.10 2765
3710.68 2687
3711.25 2704
3711.83 2748
3712.40 2735
3712.98 2554
3713.55 2476
3714.13 2523
3714.70 2533
3715.28 2553
3715.85 2434
3716.43 2475
3717.00 2468
3717.58 2481
3718.15 2419
3718.73 2513
3719.30 2552
3719.88 2384
3720.46 2337
3721.03 2404
3721.61 2483
3722.18 2412
3722.76 2280
3723.33 2304
3723.91 2328
3724.49 2407
3725.06 2349
3725.64 2301
3726.21 2426
3726.79 2407
3727.37 2353
3727.94 2347
3728.52 2492
3729.09 2544
3729.67 2506
3730.25 2759
3730.82 2812
3731.40 2834
3731.98 3010
3732.55 3209
3733.13 3181
3733.71 3129
3734.28 3094
3734.86 3210
3735.44 3160
3736.01 3002
3736.59 2868
3737.17 2863
3737.74 2668
3738.32 2633
3738.90 2593
3739.47 2427
3740.05 2396
3740.63 2405
3741.20 2416
3741.78 2467
3742.36 2418
3742.94 2380
3743.51 2413
3744.09 2463
3744.67 2489
3745.25 2397
3745.82 2488
3746.40 2521
3746.98 2472
3747.56 2492
3748.13 2357
3748.71 2473
3749.29 2451
3749.87 2443
3750.45 2399
3751.02 2293
3751.60 2315
3752.18 2299
3752.76 2270
3753.34 2222
3753.91 2262
3754.49 2332
3755.07 2351
3755.65 2338
3756.23 2356
3756.80 2245
3757.38 2296
3757.96 2421
3758.54 2449
3759.12 2359
3759.70 2439
3760.28 2588
3760.85 2533
3761.43 2557
3762.01 2590
3762.59 2515
3763.17 2585
3763.75 2568
3764.33 2564
3764.91 2397
3765.49 2414
3766.06 2523
3766.64 2412
3767.22 2428
3767.80 2368
3768.38 2356
3768.96 2393
3769.54 2333
3770.12 2306
3770.70 2329
3771.28 2308
3771.86 2417
3772.44 2348
3773.02 2297
3773.60 2327
3774.18 2390
3774.76 2295
3775.34 2248
3775.92 2268
3776.50 2115
3777.08 2176
3777.66 2238
3778.24 2282
3778.82 2192
3779.40 2198
3779.98 2302
3780.56 2244
3781.14 2248
3781.72 2263
3782.30 2236
3782.88 2217
3783.46 2207
3784.04 2122
3784.62 2198
3785.20 2258
3785.78 2194
3786.36 2199
3786.94 2195
3787.52 2137
3788.10 2307
3788.68 2172
3789.26 2161
3789.84 2115
3790.43 2236
3791.01 2215
3791.59 2286
3792.17 2156
3792.75 2147
3793.33 2054
3793.91 2114
3794.49 2159
3795.07 2120
3795.66 2170
3796.24 2214
3796.82 2133
3797.40 2105
3797.98 2082
3798.56 2038
3799.15 2085
3799.73 2168
3800.31 2114
3800.89 2196
3801.47 2201
3802.05 2215
3802.64 2258
3803.22 2329
3803.80 2299
3804.38 2253
3804.96 2375
3805.55 2415
3806.13 2479
3806.71 2444
3807.29 2528
3807.87 2520
3808.46 2552
3809.04 2539
3809.62 2563
3810.20 2554
3810.79 2585
3811.37 2554
3811.95 2592
3812.53 2612
3813.12 2543
3813.70 2530
3814.28 2439
3814.87 2454
3815.45 2512
3816.03 2441
3816.61 2474
3817.20 2375
3817.78 2305
3818.36 2364
3818.95 2401
3819.53 2451
3820.11 2312
3820.70 2228
3821.28 2321
3821.86 2266
3822.45 2283
3823.03 2216
3823.61 2362
3824.20 2327
3824.78 2381
3825.36 2293
3825.95 2221
3826.53 2295
3827.11 2272
3827.70 2204
3828.28 2243
3828.87 2361
3829.45 2375
3830.03 2345
3830.62 2421
3831.20 2452
3831.79 2522
3832.37 2525
3832.95 2448
3833.54 2464
3834.12 2523
3834.71 2496
3835.29 2381
3835.88 2358
3836.46 2450
3837.05 2472
3837.63 2437
3838.21 2381
3838.80 2373
3839.38 2322
3839.97 2254
3840.55 2346
3841.14 2352
3841.72 2315
3842.31 2185
3842.89 2265
3843.48 2323
3844.06 2406
3844.65 2402
3845.23 2515
3845.82 2649
3846.40 2587
3846.99 2635
3847.57 2530
3848.16 2509
3848.74 2472
3849.33 2409
3849.92 2552
3850.50 2446
3851.09 2387
3851.67 2436
3852.26 2521
3852.84 2452
3853.43 2393
3854.02 2415
3854.60 2478
3855.19 2467
3855.77 2459
3856.36 2429
3856.94 2503
3857.53 2636
3858.12 2695
3858.70 2806
3859.29 3046
3859.88 3137
3860.46 3327
3861.05 3523
3861.63 3674
3862.22 3675
3862.81 3735
3863.39 3695
3863.98 3641
3864.57 3414
3865.15 3199
3865.74 3143
3866.33 3049
3866.91 2909
3867.50 2773
3868.09 2664
3868.67 2587
3869.26 2453
3869.85 2486
3870.44 2524
3871.02 2487
3871.61 2396
3872.20 2461
3872.78 2557
3873.37 2640
3873.96 2620
3874.55 2652
3875.13 2638
3875.72 2513
3876.31 2567
3876.90 2534
3877.48 2563
3878.07 2603
3878.66 2528
3879.25 2483
3879.83 2423
3880.42 2469
3881.01 2465
3881.60 2395
3882.19 2409
3882.77 2413
3883.36 2474
3883.95 2472
3884.54 2336
3885.13 2367
3885.71 2476
3886.30 2404
3886.89 2527
3887.48 2606
3888.07 2631
3888.66 2648
3889.24 2769
3889.83 2694
3890.42 2717
3891.01 2719
3891.60 2844
3892.19 2723
3892.78 2652
3893.36 2674
3893.95 2626
3894.54 2627
3895.13 2590
3895.72 2484
3896.31 2407
3896.90 2385
3897.49 2418
3898.08 2334
3898.67 2337
3899.26 2337
3899.84 2410
3900.43 2431
3901.02 2363
3901.61 2428
3902.20 2313
3902.79 2313
3903.38 2328
3903.97 2300
3904.56 2331
3905.15 2421
3905.74 2376
3906.33 2332
3906.92 2322
3907.51 2425
3908.10 2489
3908.69 2404
3909.28 2404
3909.87 2371
3910.46 2305
3911.05 2250
3911.64 2292
3912.23 2261
3912.82 2140
3913.41 2111
3914.00 2210
3914.59 2208
3915.18 2190
3915.77 2222
3916.36 2167
3916.95 2199
3917.54 2218
3918.13 2133
3918.72 2147
3919.32 2235
3919.91 2259
3920.50 2285
3921.09 2289
3921.68 2215
3922.27 2148
3922.86 2115
3923.45 2167
3924.04 2175
3924.63 2072
3925.23 2106
3925.82 2069
3926.41 2067
3927.00 2146
3927.59 2063
3928.18 2160
3928.77 2120
3929.36 2124
3929.96 2068
3930.55 2105
3931.14 2033
3931.73 2025
3932.32 2165
3932.91 2055
3933.51 2070
3934.10 2164
3934.69 2101
3935.28 2152
3935.87 2053
3936.47 2114
3937.06 2105
3937.65 2061
3938.24 2099
3938.83 2160
3939.43 2197
3940.02 2096
3940.61 2131
3941.20 2189
3941.80 2272
3942.39 2239
3942.98 2200
3943.57 2170
3944.17 2212
3944.76 2279
3945.35 2210
3945.94 2164
3946.54 2138
3947.13 2148
3947.72 2095
3948.32 2091
3948.91 2029
3949.50 2040
3950.10 2052
3950.69 2159
3951.28 2094
3951.87 2092
3952.47 2163
3953.06 2181
3953.65 2196
3954.25 2194
3954.84 2244
3955.43 2272
3956.03 2295
3956.62 2272
3957.22 2322
3957.81 2362
3958.40 2442
3959.00 2364
3959.59 2403
3960.18 2511
3960.78 2451
3961.37 2338
3961.97 2347
3962.56 2424
3963.15 2414
3963.75 2375
3964.34 2402
3964.94 2456
3965.53 2467
3966.12 2550
3966.72 2515
3967.31 2502
3967.91 2576
3968.50 2449
3969.10 2445
3969.69 2518
3970.29 2431
3970.88 2366
3971.47 2378
3972.07 2286
3972.66 2277
3973.26 2347
3973.85 2254
3974.45 2270
3975.04 2326
3975.64 2410
3976.23 2390
3976.83 2425
3977.42 2477
3978.02 2558
3978.61 2582
3979.21 2509
3979.80 2514
3980.40 2462
3981.00 2429
3981.59 2366
3982.19 2287
3982.78 2361
3983.38 2341
3983.97 2460
3984.57 2431
3985.16 2521
3985.76 2501
3986.36 2470
3986.95 2447
3987.55 2407
3988.14 2462
3988.74 2472
3989.34 2441
3989.93 2447
3990.53 2423
3991.12 2464
3991.72 2466
3992.32 2602
3992.91 2595
3993.51 2554
3994.10 2547
3994.70 2605
3995.30 2579
3995.89 2551
3996.49 2567
3997.09 2520
3997.68 2618
3998.28 2672
3998.88 2609
3999.47 2691
4000.07 2759
4000.67 2753
4001.26 2708
4001.86 2688
4002.46 2588
4003.06 2538
4003.65 2440
4004.25 2481
4004.85 2389
4005.44 2438
4006.04 2492
4006.64 2392
4007.24 2392
4007.83 2360
4008.43 2457
4009.03 2463
4009.63 2342
4010.22 2339
4010.82 2278
4011.42 2316
4012.02 2320
4012.61 2280
4013.21 2315
4013.81 2281
4014.41 2391
4015.01 2462
4015.60 2440
4016.20 2517
4016.80 2646
4017.40 2588
4018.00 2691
4018.59 2689
4019.19 2620
4019.79 2646
4020.39 2577
4020.99 2429
4021.59 2444
4022.18 2478
4022.78 2338
4023.38 2285
4023.98 2292
4024.58 2272
4025.18 2267
4025.78 2322
4026.37 2351
4026.97 2420
4027.57 2476
4028.17 2443
4028.77 2364
4029.37 2492
4029.97 2512
4030.57 2429
4031.17 2379
4031.76 2383
4032.36 2468
4032.96 2434
4033.56 2496
4034.16 2441
4034.76 2348
4035.36 2346
4035.96 2353
4036.56 2359
4037.16 2297
4037.76 2276
4038.36 2242
4038.96 2246
4039.56 2235
4040.16 2154
4040.76 2141
4041.36 2159
4041.96 2256
4042.56 2208
4043.16 2099
4043.76 2035
4044.36 2120
4044.96 2108
4045.56 2040
4046.16 2158
4046.76 2092
4047.36 2152
4047.96 2205
4048.56 2091
4049.16 2169
4049.76 2195
4050.36 2214
4050.96 2114
4051.56 2258
4052.16 2268
4052.76 2276
4053.36 2199
4053.97 2312
4054.57 2187
4055.17 2125
4055.77 2124
4056.37 2143
4056.97 2172
4057.57 2147
4058.17 2138
4058.77 2100
4059.37 2161
4059.98 2146
4060.58 2119
4061.18 2075
4061.78 2121
4062.38 2194
4062.98 2192
4063.58 2236
4064.19 2329
4064.79 2339
4065.39 2411
4065.99 2397
4066.59 2450
4067.19 2453
4067.80 2390
4068.40 2374
4069.00 2297
4069.60 2204
4070.20 2133
4070.81 2087
4071.41 2068
4072.01 2143
4072.61 2093
4073.21 2058
4073.82 2057
4074.42 2069
4075.02 1896
4075.62 1938
4076.23 2020
4076.83 1926
4077.43 1903
4078.03 1924
4078.64 1860
4079.24 1979
4079.84 2000
4080.44 1912
4081.05 1878
4081.65 1885
4082.25 1842
4082.86 1876
4083.46 1935
4084.06 1968
4084.67 1946
4085.27 1926
4085.87 2022
4086.47 1978
4087.08 1999
4087.68 1995
4088.28 2063
4088.89 2040
4089.49 2035
4090.09 1965
4090.70 1999
4091.30 2028
4091.91 1967
4092.51 2078
4093.11 2087
4093.72 2061
4094.32 2077
4094.92 2011
4095.53 2039
4096.13 2127
4096.74 1980
4097.34 2154
4097.94 2096
4098.55 2115
4099.15 2122
4099.76 2018
4100.36 2109
4100.97 2120
4101.57 2013
4102.17 2058
4102.78 2031
4103.38 2028
4103.99 1965
4104.59 1972
4105.20 1936
4105.80 1957
4106.41 2018
4107.01 2023
4107.62 1881
4108.22 2022
4108.82 2003
4109.43 1986
4110.03 1868
4110.64 1929
4111.24 1934
4111.85 1972
4112.45 2039
4113.06 2002
4113.67 1954
4114.27 2020
4114.88 1943
4115.48 1897
4116.09 1953
4116.69 1925
4117.30 1830
4117.90 1935
4118.51 1999
4119.11 1903
4119.72 1895
4120.33 1861
4120.93 1848
4121.54 1892
4122.14 1935
4122.75 1968
4123.35 1979
4123.96 1943
4124.57 1917
4125.17 1933
4125.78 1929
4126.39 1971
4126.99 1945
4127.60 2022
4128.20 1990
4128.81 1907
4129.42 1857
4130.02 1944
4130.63 1956
4131.24 1980
4131.84 1896
4132.45 2045
4133.06 2070
4133.66 2151
4134.27 2136
4134.88 2164
4135.48 2223
4136.09 2160
4136.70 2111
4137.30 2075
4137.91 2142
4138.52 2118
4139.12 2080
4139.73 2090
4140.34 2053
4140.95 2087
4141.55 2098
4142.16 2154
4142.77 2110
4143.38 2005
4143.98 2082
4144.59 2157
4145.20 2138
4145.81 2094
4146.41 2059
4147.02 2042
4147.63 2040
4148.24 2050
4148.84 2073
4149.45 1934
4150.06 1817
4150.67 1871
4151.28 1834
4151.88 1886
4152.49 1822
4153.10 1820
4153.71 1896
4154.32 1948
4154.92 1929
4155.53 1882
4156.14 1832
4156.75 1876
4157.36 1905
4157.97 1817
4158.57 1921
4159.18 1954
4159.79 1947
4160.40 1986
4161.01 1960
4161.62 1907
4162.23 1929
4162.84 1862
4163.44 1988
4164.05 2120
4164.66 2086
4165.27 2111
4165.88 2174
4166.49 2148
4167.10 2154
4167.71 2157
4168.32 2180
4168.93 2257
4169.54 2288
4170.15 2335
4170.75 2353
4171.36 2293
4171.97 2338
4172.58 2286
4173.19 2237
4173.80 2199
4174.41 2203
4175.02 2144
4175.63 2208
4176.24 2120
4176.85 2175
4177.46 2043
4178.07 2012
4178.68 2010
4179.29 1950
4179.90 1979
4180.51 1934
4181.12 1911
4181.73 1976
4182.34 1943
4182.95 1978
4183.56 2040
4184.17 1996
4184.78 1973
4185.39 1937
4186.00 2042
4186.61 2051
4187.23 1953
4187.84 1903
4188.45 1995
4189.06 1977
4189.67 1964
4190.28 2021
4190.89 2039
4191.50 2018
4192.11 1862
4192.72 1994
4193.33 2025
4193.94 2028
4194.56 2160
4195.17 2072
4195.78 2151
4196.39 2121
4197.00 2199
4197.61 2135
4198.22 2089
4198.84 2114
4199.45 1976
4200.06 1932
4200.67 1954
4201.28 2014
4201.89 2008
4202.50 1967
4203.12 1871
4203.73 1898
4204.34 1928
4204.95 2048
4205.56 1997
4206.18 2040
4206.79 2061
4207.40 2038
4208.01 2025
4208.62 1985
4209.24 2013
4209.85 1975
4210.46 2063
4211.07 2167
4211.69 2102
4212.30 2109
4212.91 2130
4213.52 2250
4214.14 2184
4214.75 2158
4215.36 2128
4215.97 2193
4216.59 2267
4217.20 2096
4217.81 2121
4218.43 2198
4219.04 2267
4219.65 2294
4220.26 2347
4220.88 2400
4221.49 2465
4222.10 2555
4222.72 2574
4223.33 2694
4223.94 2611
4224.56 2625
4225.17 2704
4225.78 2619
4226.40 2693
4227.01 2906
4227.62 2834
4228.24 3000
4228.85 3017
4229.46 2966
4230.08 2959
4230.69 2988
4231.31 2859
4231.92 2644
4232.53 2628
4233.15 2480
4233.76 2328
4234.38 2429
4234.99 2395
4235.60 2394
4236.22 2347
4236.83 2391
4237.45 2265
4238.06 2304
4238.68 2308
4239.29 2323
4239.90 2281
4240.52 2302
4241.13 2328
4241.75 2397
4242.36 2314
4242.98 2257
4243.59 2297
4244.21 2368
4244.82 2398
4245.44 2324
4246.05 2214
4246.67 2220
4247.28 2216
4247.90 2256
4248.51 2278
4249.13 2282
4249.74 2155
4250.36 2330
4250.97 2248
4251.59 2263
4252.20 2223
4252.82 2191
4253.43 2232
4254.05 2211
4254.66 2293
4255.28 2224
4255.89 2139
4256.51 2289
4257.13 2229
4257.74 2151
4258.36 2198
4258.97 2306
4259.59 2325
4260.21 2288
4260.82 2340
4261.44 2454
4262.05 2539
4262.67 2532
4263.29 2539
4263.90 2640
4264.52 2644
4265.13 2687
4265.75 2635
4266.37 2556
4266.98 2502
4267.60 2450
4268.22 2386
4268.83 2315
4269.45 2341
4270.07 2293
4270.68 2285
4271.30 2349
4271.92 2250
4272.53 2290
4273.15 2192
4273.77 2164
4274.38 2228
4275.00 2338
4275.62 2278
4276.23 2242
4276.85 2287
4277.47 2400
4278.09 2411
4278.70 2357
4279.32 2252
4279.94 2290
4280.56 2195
4281.17 2168
4281.79 2217
4282.41 2205
4283.03 2157
4283.64 2129
4284.26 2146
4284.88 2100
4285.50 2185
4286.11 2218
4286.73 2138
4287.35 2058
4287.97 1980
4288.59 1973
4289.20 2083
4289.82 1983
4290.44 1945
4291.06 1990
4291.68 2153
4292.29 2005
4292.91 1971
4293.53 2007
4294.15 2003
4294.77 2056
4295.39 2061
4296.00 2062
4296.62 2130
4297.24 2097
4297.86 2060
4298.48 2045
4299.10 2039
4299.72 2055
4300.33 2074
4300.95 2037
4301.57 2059
4302.19 2086
4302.81 2092
4303.43 2117
4304.05 2075
4304.67 2080
4305.29 2145
4305.91 2164
4306.53 2140
4307.14 2021
4307.76 2088
4308.38 2045
4309.00 2039
4309.62 2119
4310.24 2155
4310.86 2094
4311.48 2149
4312.10 2153
4312.72 2115
4313.34 2188
4313.96 2201
4314.58 2246
4315.20 2161
4315.82 2195
4316.44 2163
4317.06 2271
4317.68 2250
4318.30 2149
4318.92 2168
4319.54 2285
4320.16 2263
4320.78 2186
4321.40 2151
4322.02 2186
4322.64 2235
4323.26 2360
4323.88 2413
4324.50 2388
4325.12 2309
4325.74 2443
4326.36 2375
4326.99 2554
4327.61 2521
4328.23 2478
4328.85 2551
4329.47 2732
4330.09 2856
4330.71 3061
4331.33 3173
4331.95 3425
4332.57 3659
4333.19 3927
4333.82 3845
4334.44 3772
4335.06 3814
4335.68 3592
4336.30 3316
4336.92 3234
4337.54 3264
4338.17 3240
4338.79 3214
4339.41 3241
4340.03 3111
4340.65 2947
4341.27 2830
4341.90 2878
4342.52 2910
4343.14 2838
4343.76 2937
4344.38 3003
4345.01 2977
4345.63 3206
4346.25 3394
4346.87 3628
4347.49 3595
4348.12 3669
4348.74 3565
4349.36 3466
4349.98 3426
4350.61 3340
4351.23 3343
4351.85 3220
4352.47 3225
4353.10 3275
4353.72 3185
4354.34 3034
4354.96 2859
4355.59 2706
4356.21 2580
4356.83 2604
4357.46 2584
4358.08 2420
4358.70 2464
4359.32 2495
4359.95 2455
4360.57 2427
4361.19 2502
4361.82 2547
4362.44 2437
4363.06 2431
4363.69 2500
4364.31 2408
4364.93 2411
4365.56 2419
4366.18 2428
4366.80 2348
4367.43 2417
4368.05 2337
4368.67 2371
4369.30 2355
4369.92 2273
4370.55 2300
4371.17 2273
4371.79 2249
4372.42 2270
4373.04 2283
4373.67 2273
4374.29 2266
4374.91 2325
4375.54 2258
4376.16 2243
4376.79 2351
4377.41 2422
4378.04 2311
4378.66 2358
4379.28 2392
4379.91 2424
4380.53 2506
4381.16 2514
4381.78 2434
4382.41 2428
4383.03 2502
4383.66 2507
4384.28 2543
4384.91 2518
4385.53 2455
4386.16 2517
4386.78 2495
4387.41 2536
4388.03 2560
4388.66 2574
4389.28 2563
4389.91 2713
4390.53 2874
4391.16 2957
4391.78 3093
4392.41 3063
4393.03 3033
4393.66 2989
4394.28 2897
4394.91 2758
4395.54 2625
4396.16 2493
4396.79 2440
4397.41 2312
4398.04 2412
4398.66 2388
4399.29 2418
4399.92 2352
4400.54 2343
4401.17 2334
4401.79 2285
4402.42 2179
4403.05 2360
4403.67 2310
4404.30 2266
4404.93 2195
4405.55 2228
4406.18 2241
4406.80 2214
4407.43 2253
4408.06 2256
4408.68 2324
4409.31 2232
4409.94 2245
4410.56 2217
4411.19 2271
4411.82 2200
4412.44 2139
4413.07 2203
4413.70 2236
4414.33 2214
4414.95 2194
4415.58 2281
4416.21 2183
4416.83 2072
4417.46 2110
4418.09 2076
4418.72 2142
4419.34 2097
4419.97 2147
4420.60 2103
4421.22 2088
4421.85 2056
4422.48 1958
4423.11 2026
4423.73 2055
4424.36 2054
4424.99 1911
4425.62 1947
4426.25 2042
4426.87 2062
4427.50 1979
4428.13 1962
4428.76 2038
4429.39 2037
4430.01 1959
4430.64 2112
4431.27 1998
4431.90 2001
4432.53 1991
4433.15 2007
4433.78 1993
4434.41 1999
4435.04 2001
4435.67 1992
4436.30 2097
4436.93 2042
4437.55 2048
4438.18 1974
4438.81 1988
4439.44 1993
4440.07 2046
4440.70 1984
4441.33 2012
4441.96 2003
4442.58 1964
4443.21 2003
4443.84 2014
4444.47 2019
4445.10 1998
4445.73 2062
4446.36 2069
4446.99 2041
4447.62 2052
4448.25 2073
4448.88 2024
4449.51 2054
4450.14 2091
4450.76 2017
4451.39 1983
4452.02 1964
4452.65 1981
4453.28 1899
4453.91 2022
4454.54 1966
4455.17 2070
4455.80 2085
4456.43 2161
4457.06 2193
4457.69 2183
4458.32 2135
4458.95 2069
4459.58 2110
4460.21 2082
4460.84 2071
4461.47 1902
4462.10 1854
4462.73 1936
4463.36 1883
4464.00 1890
4464.63 1824
4465.26 1875
4465.89 1903
4466.52 1853
4467.15 1839
4467.78 1910
4468.41 1807
4469.04 1858
4469.67 1812
4470.30 1907
4470.93 1982
4471.56 1965
4472.20 1901
4472.83 1806
4473.46 1841
4474.09 1879
4474.72 1840
4475.35 1844
4475.98 1831
4476.61 1871
4477.25 1902
4477.88 1953
4478.51 2006
4479.14 1908
4479.77 1905
4480.40 1977
4481.03 1933
4481.67 2023
4482.30 2010
4482.93 1991
4483.56 1986
4484.19 2012
4484.83 1983
4485.46 2030
4486.09 2066
4486.72 1961
4487.35 1944
4487.99 2030
4488.62 2054
4489.25 2040
4489.88 1955
4490.52 2024
4491.15 1977
4491.78 1916
4492.41 1950
4493.05 1941
4493.68 1875
4494.31 1933
4494.94 1963
4495.58 1969
4496.21 1913
4496.84 1901
4497.47 1967
4498.11 1987
4498.74 2013
4499.37 2066
4500.01 2221
4500.64 2156
4501.27 2345
4501.91 2346
4502.54 2428
4503.17 2543
4503.80 2527
4504.44 2437
4505.07 2360
4505.71 2384
4506.34 2276
4506.97 2344
4507.61 2288
4508.24 2213
4508.87 2128
4509.51 2168
4510.14 2164
4510.77 2100
4511.41 2109
4512.04 2015
4512.68 2079
4513.31 2115
4513.94 2064
4514.58 1977
4515.21 2072
4515.85 1970
4516.48 1922
4517.11 1982
4517.75 1999
4518.38 1961
4519.02 1906
4519.65 1949
4520.29 2015
4520.92 1965
4521.55 1915
4522.19 1914
4522.82 2007
4523.46 2069
4524.09 2092
4524.73 2005
4525.36 2052
4526.00 2072
4526.63 2097
4527.27 2185
4527.90 2233
4528.54 2385
4529.17 2475
4529.81 2675
4530.44 2848
4531.08 3224
4531.71 3473
4532.35 3484
4532.98 3398
4533.62 3230
4534.25 3063
4534.89 2970
4535.53 2786
4536.16 2565
4536.80 2375
4537.43 2306
4538.07 2236
4538.70 2241
4539.34 2201
4539.98 2082
4540.61 2055
4541.25 2054
4541.88 2022
4542.52 1994
4543.16 1960
4543.79 2006
4544.43 2010
4545.06 1908
4545.70 1882
4546.34 1880
4546.97 1936
4547.61 1873
4548.25 1934
4548.88 1897
4549.52 1947
4550.15 2017
4550.79 1943
4551.43 1946
4552.06 2039
4552.70 1993
4553.34 2036
4553.97 2099
4554.61 2046
4555.25 2040
4555.89 1959
4556.52 1949
4557.16 1949
4557.80 1901
4558.43 1891
4559.07 2013
4559.71 2002
4560.35 1927
4560.98 1876
4561.62 1955
4562.26 1971
4562.89 2009
4563.53 1977
4564.17 1909
4564.81 1859
4565.44 1971
4566.08 2021
4566.72 2003
4567.36 2021
4568.00 2055
4568.63 2049
4569.27 2106
4569.91 2187
4570.55 2167
4571.19 2093
4571.82 2130
4572.46 2148
4573.10 2080
4573.74 2064
4574.38 1988
4575.01 1892
4575.65 1970
4576.29 1921
4576.93 1867
4577.57 1956
4578.21 2007
4578.84 1905
4579.48 1903
4580.12 1969
4580.76 1909
4581.40 1983
4582.04 1974
4582.68 1953
4583.32 2000
4583.95 2049
4584.59 2026
4585.23 2034
4585.87 2030
4586.51 2012
4587.15 1964
4587.79 2021
4588.43 2044
4589.07 2173
4589.71 2245
4590.35 2238
4590.99 2229
4591.62 2259
4592.26 2266
4592.90 2339
4593.54 2343
4594.18 2211
4594.82 2104
4595.46 2172
4596.10 2095
4596.74 1967
4597.38 1918
4598.02 1899
4598.66 2036
4599.30 1975
4599.94 1978
4600.58 1928
4601.22 1953
4601.86 1966
4602.50 1949
4603.14 2003
4603.78 2049
4604.42 2031
4605.06 1933
4605.70 1929
4606.34 2082
4606.98 2047
4607.62 2015
4608.27 2052
4608.91 2050
4609.55 1977
4610.19 1985
4610.83 2022
4611.47 2051
4612.11 1957
4612.75 2071
4613.39 2145
4614.03 2017
4614.67 2030
4615.31 1993
4615.96 1991
4616.60 2039
4617.24 1960
4617.88 2041
4618.52 2008
4619.16 2002
4619.80 1931
4620.44 1957
4621.09 1876
4621.73 1843
4622.37 1930
4623.01 1915
4623.65 2034
4624.29 2010
4624.94 1971
4625.58 1890
4626.22 1905
4626.86 1866
4627.50 1870
4628.15 1858
4628.79 1818
4629.43 1871
4630.07 1901
4630.71 1962
4631.36 2014
4632.00 1988
4632.64 2060
4633.28 2184
4633.93 2157
4634.57 2160
4635.21 2202
4635.85 2324
4636.50 2387
4637.14 2301
4637.78 2394
4638.42 2457
4639.07 2427
4639.71 2489
4640.35 2341
4640.99 2337
4641.64 2262
4642.28 2238
4642.92 2213
4643.57 2136
4644.21 2070
4644.85 2083
4645.50 2147
4646.14 2062
4646.78 1952
4647.43 1949
4648.07 1979
4648.71 2003
4649.36 1983
4650.00 2148
4650.64 2288
4651.29 2246
4651.93 2335
4652.57 2431
4653.22 2377
4653.86 2428
4654.50 2358
4655.15 2350
4655.79 2304
4656.44 2198
4657.08 2136
4657.72 2113
4658.37 2000
4659.01 1989
4659.66 1978
4660.30 2011
4660.94 1971
4661.59 1872
4662.23 1825
4662.88 1774
4663.52 1760
4664.17 1815
4664.81 1780
4665.46 1767
4666.10 1755
4666.74 1718
4667.39 1780
4668.03 1792
4668.68 1758
4669.32 1707
4669.97 1756
4670.61 1757
4671.26 1733
4671.90 1717
4672.55 1735
4673.19 1715
4673.84 1790
4674.48 1862
4675.13 1811
4675.77 1819
4676.42 2000
4677.07 1882
4677.71 1856
4678.36 1875
4679.00 1867
4679.65 1871
4680.29 1923
4680.94 1949
4681.58 1948
4682.23 1904
4682.88 1906
4683.52 1881
4684.17 1864
4684.81 1876
4685.46 1865
4686.10 1878
4686.75 1887
4687.40 1957
4688.04 1940
4688.69 1913
4689.34 1944
4689.98 1974
4690.63 1964
4691.27 1886
4691.92 1928
4692.57 1939
4693.21 1897
4693.86 1936
4694.51 2064
4695.15 2101
4695.80 2059
4696.45 2041
4697.09 2109
4697.74 2077
4698.39 2032
4699.03 2045
4699.68 2036
4700.33 2030
4700.97 2093
4701.62 2028
4702.27 2064
4702.92 2074
4703.56 1991
4704.21 1923
4704.86 1903
4705.50 1830
4706.15 1861
4706.80 1913
4707.45 1923
4708.09 1965
4708.74 1836
4709.39 1859
4710.04 1900
4710.68 1869
4711.33 1994
4711.98 1967
4712.63 1955
4713.28 2010
4713.92 1983
4714.57 1936
4715.22 1905
4715.87 1926
4716.52 2003
4717.16 1970
4717.81 1918
4718.46 1931
4719.11 1969
4719.76 2077
4720.41 2029
4721.05 2020
4721.70 1912
4722.35 2017
4723.00 1956
4723.65 1979
4724.30 1968
4724.94 2000
4725.59 1987
4726.24 1970
4726.89 1965
4727.54 1940
4728.19 2005
4728.84 2018
4729.49 2026
4730.14 2061
4730.78 2014
4731.43 2000
4732.08 1908
4732.73 1789
4733.38 1932
4734.03 1956
4734.68 1877
4735.33 1956
4735.98 1935
4736.63 1832
4737.28 1919
4737.93 2010
4738.58 2020
4739.23 2115
4739.88 2103
4740.53 2105
4741.18 2088
4741.83 2139
4742.47 2120
4743.12 2095
4743.77 2127
4744.42 2039
4745.07 1971
4745.72 1978
4746.37 1958
4747.03 2054
4747.68 1999
4748.33 1912
4748.98 1905
4749.63 1870
4750.28 2020
4750.93 2001
4751.58 2108
4752.23 2145
4752.88 2169
4753.53 2205
4754.18 2228
4754.83 2124
4755.48 2091
4756.13 2127
4756.78 2064
4757.43 1978
4758.08 2051
4758.74 2098
4759.39 2057
4760.04 2033
4760.69 2065
4761.34 2160
4761.99 2165
4762.64 2180
4763.29 2163
4763.94 2075
4764.60 2033
4765.25 2053
4765.90 2123
4766.55 2048
4767.20 1994
4767.85 2128
4768.51 2095
4769.16 1983
4769.81 2061
4770.46 2110
4771.11 2091
4771.76 2011
4772.42 2046
4773.07 2099
4773.72 2102
4774.37 2126
4775.02 2153
4775.68 2168
4776.33 2118
4776.98 2167
4777.63 2112
4778.29 2118
4778.94 2106
4779.59 2146
4780.24 2227
4780.89 2217
4781.55 2130
4782.20 2132
4782.85 2118
4783.51 2069
4784.16 2094
4784.81 2127
4785.46 2062
4786.12 2121
4786.77 2167
4787.42 2143
4788.08 2069
4788.73 2139
4789.38 2190
4790.03 2226
4790.69 2262
4791.34 2208
4791.99 2221
4792.65 2239
4793.30 2310
4793.95 2304
4794.61 2263
4795.26 2311
4795.91 2323
4796.57 2317
4797.22 2375
4797.87 2371
4798.53 2431
4799.18 2444
4799.84 2559
4800.49 2720
4801.14 2740
4801.80 2786
4802.45 2777
4803.11 2651
4803.76 2671
4804.41 2584
4805.07 2546
4805.72 2587
4806.38 2485
4807.03 2431
4807.68 2420
4808.34 2371
4808.99 2376
4809.65 2413
4810.30 2312
4810.96 2294
4811.61 2386
4812.27 2422
4812.92 2405
4813.58 2468
4814.23 2516
4814.89 2438
4815.54 2486
4816.19 2536
4816.85 2500
4817.50 2545
4818.16 2693
4818.81 2607
4819.47 2667
4820.13 2652
4820.78 2798
4821.44 2941
4822.09 2882
4822.75 2914
4823.40 3028
4824.06 3028
4824.71 2937
4825.37 3051
4826.02 2949
4826.68 2866
4827.33 2825
4827.99 2737
4828.65 2717
4829.30 2700
4829.96 2771
4830.61 2693
4831.27 2756
4831.93 2826
4832.58 2832
4833.24 2824
4833.89 2830
4834.55 2824
4835.21 3041
4835.86 3019
4836.52 3117
4837.17 3113
4837.83 3095
4838.49 3110
4839.14 3194
4839.80 3135
4840.46 3118
4841.11 3328
4841.77 3241
4842.43 3115
4843.08 3243
4843.74 3223
4844.40 3255
4845.05 3201
4845.71 3195
4846.37 3304
4847.02 3274
4847.68 3349
4848.34 3431
4849.00 3566
4849.65 3567
4850.31 3608
4850.97 3765
4851.62 3808
4852.28 3774
4852.94 3737
4853.60 3683
4854.25 3656
4854.91 3493
4855.57 3583
4856.23 3691
4856.88 3915
4857.54 4235
4858.20 4386
4858.86 4627
4859.52 4510
4860.17 4421
4860.83 4286
4861.49 4079
4862.15 3971
4862.81 3837
4863.46 3574
4864.12 3503
4864.78 3475
4865.44 3433
4866.10 3585
4866.75 3540
4867.41 3522
4868.07 3606
4868.73 3624
4869.39 3581
4870.05 3338
4870.71 3313
4871.36 3251
4872.02 3171
4872.68 3192
4873.34 3095
4874.00 2965
4874.66 2997
4875.32 3019
4875.98 2887
4876.63 2965
4877.29 2898
4877.95 2848
4878.61 2850
4879.27 2923
4879.93 2915
4880.59 2973
4881.25 2996
4881.91 2865
4882.57 2738
4883.23 2717
4883.89 2662
4884.55 2590
4885.21 2611
4885.87 2574
4886.52 2543
4887.18 2625
4887.84 2626
4888.50 2536
4889.16 2500
4889.82 2452
4890.48 2525
4891.14 2541
4891.80 2472
4892.46 2619
4893.12 2588
4893.78 2466
4894.44 2530
4895.10 2499
4895.76 2462
4896.42 2381
4897.09 2336
4897.75 2317
4898.41 2298
4899.07 2389
4899.73 2403
4900.39 2423
4901.05 2282
4901.71 2348
4902.37 2376
4903.03 2357
4903.69 2335
4904.35 2204
4905.01 2154
4905.67 2225
4906.33 2268
4907.00 2237
4907.66 2259
4908.32 2189
4908.98 2166
4909.64 2160
4910.30 2223
4910.96 2265
4911.62 2122
4912.29 2086
4912.95 2114
4913.61 2073
4914.27 2085
4914.93 2115
4915.59 2119
4916.26 2013
4916.92 2034
4917.58 2128
4918.24 2069
4918.90 2043
4919.56 1959
4920.23 2061
4920.89 1969
4921.55 1918
4922.21 1952
4922.87 1965
4923.54 2039
4924.20 1993
4924.86 1951
4925.52 1955
4926.19 1983
4926.85 2003
4927.51 1983
4928.17 1954
4928.84 1916
4929.50 1972
4930.16 2030
4930.82 1928
4931.49 1927
4932.15 1946
4932.81 1946
4933.47 1992
4934.14 1934
4934.80 1980
4935.46 1994
4936.13 1984
4936.79 1946
4937.45 1868
4938.11 1901
4938.78 1980
4939.44 1980
4940.10 1852
4940.77 1859
4941.43 1904
4942.09 1893
4942.76 1860
4943.42 1882
4944.08 1884
4944.75 1791
4945.41 1863
4946.08 1851
4946.74 1792
4947.40 1800
4948.07 1737
4948.73 1798
4949.39 1767
4950.06 1791
4950.72 1768
4951.39 1810
4952.05 1817
4952.71 1778
4953.38 1778
4954.04 1693
4954.71 1729
4955.37 1765
4956.04 1764
4956.70 1748
4957.36 1798
4958.03 1794
4958.69 1840
4959.36 1888
4960.02 2023
4960.69 1981
4961.35 2091
4962.02 2128
4962.68 2033
4963.35 2152
4964.01 2116
4964.68 2164
4965.34 2107
4966.01 1978
4966.67 1959
4967.34 1978
4968.00 1881
4968.67 1796
4969.33 1837
4970.00 1838
4970.66 1737
4971.33 1726
4971.99 1719
4972.66 1808
4973.32 1689
4973.99 1746
4974.66 1815
4975.32 1858
4975.99 1854
4976.65 1896
4977.32 1903
4977.98 1855
4978.65 1885
4979.32 1883
4979.98 1832
4980.65 1805
4981.31 1694
4981.98 1661
4982.65 1655
4983.31 1713
4983.98 1736
4984.64 1700
4985.31 1722
4985.98 1732
4986.64 1663
4987.31 1759
4987.98 1700
4988.64 1756
4989.31 1739
4989.98 1754
4990.64 1780
4991.31 1739
4991.98 1699
4992.64 1745
4993.31 1772
4993.98 1733
4994.64 1684
4995.31 1604
4995.98 1687
4996.64 1701
4997.31 1673
4997.98 1708
4998.65 1750
4999.31 1690
4999.98 1671
5000.65 1740
5001.31 1658
5001.98 1630
5002.65 1560
5003.32 1613
5003.98 1649
5004.65 1712
5005.32 1691
5005.99 1633
5006.66 1654
5007.32 1686
5007.99 1701
5008.66 1662
5009.33 1662
5009.99 1702
5010.66 1757
5011.33 1700
5012.00 1769
5012.67 1767
5013.33 1698
5014.00 1729
5014.67 1715
5015.34 1750
5016.01 1772
5016.68 1693
5017.34 1711
5018.01 1685
5018.68 1706
5019.35 1763
5020.02 1754
5020.69 1682
5021.36 1886
5022.02 1887
5022.69 1819
5023.36 1911
5024.03 1978
5024.70 1908
5025.37 1906
5026.04 1869
5026.71 1848
5027.38 1772
5028.05 1737
5028.71 1693
5029.38 1680
5030.05 1706
5030.72 1695
5031.39 1690
5032.06 1714
5032.73 1628
5033.40 1616
5034.07 1646
5034.74 1761
5035.41 1718
5036.08 1676
5036.75 1552
5037.42 1584
5038.09 1707
5038.76 1695
5039.43 1696
5040.10 1760
5040.77 1689
5041.44 1666
5042.11 1751
5042.78 1752
5043.45 1786
5044.12 1797
5044.79 1826
5045.46 1848
5046.13 1846
5046.80 1809
5047.47 1785
5048.14 1757
5048.81 1770
5049.48 1722
5050.15 1682
5050.82 1663
5051.49 1658
5052.16 1592
5052.83 1664
5053.51 1719
5054.18 1696
5054.85 1692
5055.52 1667
5056.19 1710
5056.86 1670
5057.53 1624
5058.20 1702
5058.87 1659
5059.55 1631
5060.22 1685
5060.89 1602
5061.56 1709
5062.23 1692
5062.90 1710
5063.57 1708
5064.25 1787
5064.92 1736
5065.59 1674
5066.26 1737
5066.93 1689
5067.60 1556
5068.28 1588
5068.95 1630
5069.62 1665
5070.29 1617
5070.96 1687
5071.64 1656
5072.31 1619
5072.98 1663
5073.65 1696
5074.32 1696
5075.00 1728
5075.67 1658
5076.34 1644
5077.01 1592
5077.69 1665
5078.36 1695
5079.03 1820
5079.70 1713
5080.38 1719
5081.05 1710
5081.72 1693
5082.39 1706
5083.07 1671
5083.74 1620
5084.41 1701
5085.09 1695
5085.76 1666
5086.43 1698
5087.10 1700
5087.78 1759
5088.45 1745
5089.12 1796
5089.80 1859
5090.47 1860
5091.14 1924
5091.82 1931
5092.49 1915
5093.16 1892
5093.84 1822
5094.51 1810
5095.18 1857
5095.86 1765
5096.53 1669
5097.21 1683
5097.88 1785
5098.55 1835
5099.23 1788
5099.90 1746
5100.57 1719
5101.25 1651
5101.92 1698
5102.60 1667
5103.27 1736
5103.95 1777
5104.62 1814
5105.29 1721
5105.97 1766
5106.64 1749
5107.32 1794
5107.99 1772
5108.67 1755
5109.34 1816
5110.01 1746
5110.69 1739
5111.36 1676
5112.04 1685
5112.71 1757
5113.39 1719
5114.06 1703
5114.74 1691
5115.41 1637
5116.09 1764
5116.76 1745
5117.44 1909
5118.11 1954
5118.79 2072
5119.46 2076
5120.14 2096
5120.81 2064
5121.49 2112
5122.16 2017
5122.84 1889
5123.52 1764
5124.19 1810
5124.87 1856
5125.54 1730
5126.22 1743
5126.89 1784
5127.57 1752
5128.24 1744
5128.92 1725
5129.60 1800
5130.27 1779
5130.95 1791
5131.62 1706
5132.30 1704
5132.98 1759
5133.65 1792
5134.33 1809
5135.01 1738
5135.68 1723
5136.36 1680
5137.03 1772
5137.71 1773
5138.39 1759
5139.06 1714
5139.74 1717
5140.42 1694
5141.09 1769
5141.77 1743
5142.45 1701
5143.12 1611
5143.80 1553
5144.48 1591
5145.15 1634
5145.83 1649
5146.51 1636
5147.18 1658
5147.86 1633
5148.54 1567
5149.22 1645
5149.89 1712
5150.57 1667
5151.25 1685
5151.93 1677
5152.60 1674
5153.28 1659
5153.96 1699
5154.63 1670
5155.31 1618
5155.99 1594
5156.67 1708
5157.35 1730
5158.02 1727
5158.70 1719
5159.38 1777
5160.06 1814
5160.73 1788
5161.41 1758
5162.09 1809
5162.77 1695
5163.45 1718
5164.12 1754
5164.80 1848
5165.48 1768
5166.16 1836
5166.84 1769
5167.52 1786
5168.19 1788
5168.87 1762
5169.55 1793
5170.23 1676
5170.91 1670
5171.59 1694
5172.27 1684
5172.94 1573
5173.62 1551
5174.30 1634
5174.98 1654
5175.66 1568
5176.34 1609
5177.02 1653
5177.70 1676
5178.38 1691
5179.06 1639
5179.73 1661
5180.41 1668
5181.09 1561
5181.77 1624
5182.45 1660
5183.13 1674
5183.81 1687
5184.49 1591
5185.17 1635
5185.85 1624
5186.53 1583
5187.21 1580
5187.89 1628
5188.57 1573
5189.25 1634
5189.93 1661
5190.61 1641
5191.29 1602
5191.97 1620
5192.65 1657
5193.33 1650
5194.01 1550
5194.69 1547
5195.37 1611
5196.05 1643
5196.73 1627
5197.41 1607
5198.09 1635
5198.77 1648
5199.45 1606
5200.13 1606
5200.81 1578
5201.49 1602
5202.17 1535
5202.85 1554
5203.53 1594
5204.21 1604
5204.89 1673
5205.58 1638
5206.26 1697
5206.94 1713
5207.62 1592
5208.30 1584
5208.98 1596
5209.66 1601
5210.34 1712
5211.02 1742
5211.71 1621
5212.39 1663
5213.07 1632
5213.75 1672
5214.43 1748
5215.11 1675
5215.79 1736
5216.48 1674
5217.16 1688
5217.84 1761
5218.52 1736
5219.20 1734
5219.88 1761
5220.57 1706
5221.25 1738
5221.93 1683
5222.61 1743
5223.29 1711
5223.98 1793
5224.66 1706
5225.34 1770
5226.02 1795
5226.70 1764
5227.39 1670
5228.07 1655
5228.75 1678
5229.43 1687
5230.12 1731
5230.80 1695
5231.48 1722
5232.16 1740
5232.85 1775
5233.53 1743
5234.21 1751
5234.89 1819
5235.58 1827
5236.26 1848
5236.94 1829
5237.63 1895
5238.31 1792
5238.99 1826
5239.67 1885
5240.36 1928
5241.04 1868
5241.72 1868
5242.41 1914
5243.09 1861
5243.77 1813
5244.46 1868
5245.14 1827
5245.82 1852
5246.51 1772
5247.19 1776
5247.88 1807
5248.56 1859
5249.24 1791
5249.93 1736
5250.61 1765
5251.29 1844
5251.98 1811
5252.66 1723
5253.35 1796
5254.03 1753
5254.71 1765
5255.40 1673
5256.08 1722
5256.77 1686
5257.45 1655
5258.14 1603
5258.82 1714
5259.50 1715
5260.19 1690
5260.87 1806
5261.56 1731
5262.24 1797
5262.93 1775
5263.61 1787
5264.30 1847
5264.98 1846
5265.67 1833
5266.35 1852
5267.03 1893
5267.72 1860
5268.40 1897
5269.09 1894
5269.77 1781
5270.46 1792
5271.14 1858
5271.83 1741
5272.52 1705
5273.20 1799
5273.89 1789
5274.57 1802
5275.26 1804
5275.94 1823
5276.63 1752
5277.31 1788
5278.00 1718
5278.68 1866
5279.37 1869
5280.06 1863
5280.74 1893
5281.43 1885
5282.11 1826
5282.80 1891
5283.48 1930
5284.17 1854
5284.86 1826
5285.54 1825
5286.23 1786
5286.92 1845
5287.60 1885
5288.29 1851
5288.97 1766
5289.66 1770
5290.35 1870
5291.03 1827
5291.72 1813
5292.41 1768
5293.09 1796
5293.78 1815
5294.47 1861
5295.15 1819
5295.84 1775
5296.53 1867
5297.21 1889
5297.90 1891
5298.59 1891
5299.27 1880
5299.96 1934
5300.65 1882
5301.33 1903
5302.02 2022
5302.71 2017
5303.40 2002
5304.08 2103
5304.77 2030
5305.46 2121
5306.15 2252
5306.83 2198
5307.52 2184
5308.21 2181
5308.90 2127
5309.58 2120
5310.27 2136
5310.96 2060
5311.65 2164
5312.33 2279
5313.02 2312
5313.71 2316
5314.40 2330
5315.09 2391
5315.77 2373
5316.46 2364
5317.15 2295
5317.84 2348
5318.53 2330
5319.21 2332
5319.90 2270
5320.59 2295
5321.28 2318
5321.97 2273
5322.66 2276
5323.35 2153
5324.03 2097
5324.72 1924
5325.41 1933
5326.10 1952
5326.79 1927
5327.48 1943
5328.17 1914
5328.86 1855
5329.54 1884
5330.23 1877
5330.92 1861
5331.61 1892
5332.30 1865
5332.99 1853
5333.68 1825
5334.37 1854
5335.06 1942
5335.75 1892
5336.44 1929
5337.12 1957
5337.81 1922
5338.50 1887
5339.19 1923
5339.88 1865
5340.57 1842
5341.26 1967
5341.95 2010
5342.64 1872
5343.33 2016
5344.02 2006
5344.71 1989
5345.40 1947
5346.09 2085
5346.78 2151
5347.47 2189
5348.16 2292
5348.85 2417
5349.54 2551
5350.23 2632
5350.92 2871
5351.61 2872
5352.30 2881
5352.99 2902
5353.68 2761
5354.37 2640
5355.07 2483
5355.76 2439
5356.45 2342
5357.14 2159
5357.83 2099
5358.52 2047
5359.21 1965
5359.90 2019
5360.59 2025
5361.28 1991
5361.97 2015
5362.66 2034
5363.36 1939
5364.05 2008
5364.74 1968
5365.43 1993
5366.12 1908
5366.81 1806
5367.50 1874
5368.19 1869
5368.89 1880
5369.58 1841
5370.27 1703
5370.96 1723
5371.65 1760
5372.34 1736
5373.04 1740
5373.73 1739
5374.42 1749
5375.11 1755
5375.80 1778
5376.49 1789
5377.19 1772
5377.88 1735
5378.57 1800
5379.26 1805
5379.96 1754
5380.65 1730
5381.34 1816
5382.03 1847
5382.72 1842
5383.42 1851
5384.11 1796
5384.80 1767
5385.49 1807
5386.19 1813
5386.88 1876
5387.57 1860
5388.26 1884
5388.96 1914
5389.65 1973
5390.34 2005
5391.04 2037
5391.73 2008
5392.42 2013
5393.12 2019
5393.81 1986
5394.50 1980
5395.19 1922
5395.89 1875
5396.58 1856
5397.27 1932
5397.97 1896
5398.66 1909
5399.35 1846
5400.05 1809
5400.74 1877
5401.43 1899
5402.13 1984
5402.82 1919
5403.52 1872
5404.21 1947
5404.90 1845
5405.60 1938
5406.29 1908
5406.98 1893
5407.68 1898
5408.37 1923
5409.07 2003
5409.76 1988
5410.45 1975
5411.15 1903
5411.84 1914
5412.54 1998
5413.23 1899
5413.93 1857
5414.62 1876
5415.32 1909
5416.01 1924
5416.70 1933
5417.40 1982
5418.09 1966
5418.79 1936
5419.48 2041
5420.18 2067
5420.87 2017
5421.57 2032
5422.26 1986
5422.96 1998
5423.65 1997
5424.35 1955
5425.04 1953
5425.74 1988
5426.43 2007
5427.13 1981
5427.82 1991
5428.52 2067
5429.21 2044
5429.91 2018
5430.60 1985
5431.30 2047
5432.00 2144
5432.69 1999
5433.39 2078
5434.08 2035
5434.78 2092
5435.47 2057
5436.17 2058
5436.86 2093
5437.56 2052
5438.26 2110
5438.95 2148
5439.65 2146
5440.34 2139
5441.04 2117
5441.74 2063
5442.43 2139
5443.13 2271
5443.83 2358
5444.52 2378
5445.22 2570
5445.91 2819
5446.61 3032
5447.31 3215
5448.00 3484
5448.70 3594
5449.40 3565
5450.09 3277
5450.79 3185
5451.49 3130
5452.18 2914
5452.88 2738
5453.58 2599
5454.27 2523
5454.97 2475
5455.67 2432
5456.37 2366
5457.06 2250
5457.76 2354
5458.46 2291
5459.15 2212
5459.85 2309
5460.55 2380
5461.25 2284
5461.94 2332
5462.64 2317
5463.34 2302
5464.04 2393
5464.73 2423
5465.43 2401
5466.13 2389
5466.83 2410
5467.53 2340
5468.22 2304
5468.92 2309
5469.62 2291
5470.32 2271
5471.01 2292
5471.71 2473
5472.41 2499
5473.11 2453
5473.81 2472
5474.51 2545
5475.20 2582
5475.90 2635
5476.60 2663
5477.30 2762
5478.00 2894
5478.70 2829
5479.39 3025
5480.09 3272
5480.79 3398
5481.49 3589
5482.19 3527
5482.89 3525
5483.59 3380
5484.29 3232
5484.98 3064
5485.68 3066
5486.38 2987
5487.08 2908
5487.78 2964
5488.48 2849
5489.18 2749
5489.88 2836
5490.58 2874
5491.28 2854
5491.98 2829
5492.68 2901
5493.37 3015
5494.07 3025
5494.77 3044
5495.47 3101
5496.17 3202
5496.87 3140
5497.57 3188
5498.27 3249
5498.97 3626
5499.67 3989
5500.37 4377
5501.07 4636
5501.77 4990
5502.47 4986
5503.17 5014
5503.87 4690
5504.57 4314
5505.27 3939
5505.97 3532
5506.67 3319
5507.37 3160
5508.07 2998
5508.77 2923
5509.47 2787
5510.17 2783
5510.87 2688
5511.58 2749
5512.28 2770
5512.98 2785
5513.68 2661
5514.38 2770
5515.08 2770
5515.78 2699
5516.48 2733
5517.18 2707
5517.88 2671
5518.58 2688
5519.28 2781
5519.99 2758
5520.69 2694
5521.39 2693
5522.09 2731
5522.79 2595
5523.49 2612
5524.19 2550
5524.90 2564
5525.60 2405
5526.30 2355
5527.00 2288
5527.70 2352
5528.40 2275
5529.10 2185
5529.81 2172
5530.51 2189
5531.21 2358
5531.91 2311
5532.61 2246
5533.32 2189
5534.02 2196
5534.72 2242
5535.42 2289
5536.12 2256
5536.83 2212
5537.53 2170
5538.23 2270
5538.93 2220
5539.64 2295
5540.34 2292
5541.04 2305
5541.74 2273
5542.45 2229
5543.15 2206
5543.85 2194
5544.55 2211
5545.26 2240
5545.96 2276
5546.66 2252
5547.36 2342
5548.07 2311
5548.77 2262
5549.47 2220
5550.18 2240
5550.88 2223
5551.58 2185
5552.29 2122
5552.99 2100
5553.69 2062
5554.40 2189
5555.10 2158
5555.80 2064
5556.51 2095
5557.21 2133
5557.91 2110
5558.62 2094
5559.32 2066
5560.02 2082
5560.73 2149
5561.43 2054
5562.14 2094
5562.84 2225
5563.54 2214
5564.25 2125
5564.95 2204
5565.65 2215
5566.36 2231
5567.06 2205
5567.77 2141
5568.47 2117
5569.18 2045
5569.88 2018
5570.58 2133
5571.29 2066
5571.99 2057
5572.70 2011
5573.40 2041
5574.11 2002
5574.81 2028
5575.52 2028
5576.22 2138
5576.93 2077
5577.63 2085
5578.33 2039
5579.04 2006
5579.74 2016
5580.45 1966
5581.15 1969
5581.86 1945
5582.56 1957
5583.27 1892
5583.97 1919
5584.68 1882
5585.39 1946
5586.09 1909
5586.80 1957
5587.50 1919
5588.21 1899
5588.91 1922
5589.62 1954
5590.32 1861
5591.03 1872
5591.73 1901
5592.44 1954
5593.15 1906
5593.85 1938
5594.56 1940
5595.26 1930
5595.97 1833
5596.68 1913
5597.38 1928
5598.09 1880
5598.79 1888
5599.50 1885
5600.21 1807
5600.91 1898
5601.62 1789
5602.33 1858
5603.03 1891
5603.74 1846
5604.44 1824
5605.15 1837
5605.86 1799
5606.56 1860
5607.27 1821
5607.98 1769
5608.68 1847
5609.39 1882
5610.10 1728
5610.80 1814
5611.51 1800
5612.22 1784
5612.93 1886
5613.63 1890
5614.34 1841
5615.05 1919
5615.75 1873
5616.46 1896
5617.17 1890
5617.88 1826
5618.58 1872
5619.29 1832
5620.00 1775
5620.71 1869
5621.41 1838
5622.12 1861
5622.83 1865
5623.54 1831
5624.24 1860
5624.95 1892
5625.66 1823
5626.37 1856
5627.08 1835
5627.78 1942
5628.49 1938
5629.20 1936
5629.91 1989
5630.62 1954
5631.32 1919
5632.03 1878
5632.74 1935
5633.45 1983
5634.16 1945
5634.86 2022
5635.57 1943
5636.28 1965
5636.99 1954
5637.70 1965
5638.41 2035
5639.12 2153
5639.82 2148
5640.53 2085
5641.24 2046
5641.95 2064
5642.66 2109
5643.37 2028
5644.08 2021
5644.79 2006
5645.50 2029
5646.21 2079
5646.91 1911
5647.62 1878
5648.33 1867
5649.04 1979
5649.75 1950
5650.46 1864
5651.17 1897
5651.88 1928
5652.59 1948
5653.30 1935
5654.01 1909
5654.72 2005
5655.43 1963
5656.14 2077
5656.85 2044
5657.56 2036
5658.27 1993
5658.98 2007
5659.69 2066
5660.40 2016
5661.11 2030
5661.82 1941
5662.53 1981
5663.24 2048
5663.95 1971
5664.66 1988
5665.37 2081
5666.08 2008
5666.79 1976
5667.50 1934
5668.21 1953
5668.92 2028
5669.63 2084
5670.34 2076
5671.05 2236
5671.76 2277
5672.47 2330
5673.18 2294
5673.89 2151
5674.61 2163
5675.32 2182
5676.03 2040
5676.74 2037
5677.45 1919
5678.16 1973
5678.87 1979
5679.58 1950
5680.29 2012
5681.01 1987
5681.72 2014
5682.43 1950
5683.14 1961
5683.85 2026
5684.56 2009
5685.27 2053
5685.99 2001
5686.70 1997
5687.41 1965
5688.12 1930
5688.83 1984
5689.54 1970
5690.26 1986
5690.97 1931
5691.68 1886
5692.39 1959
5693.10 1946
5693.82 1927
5694.53 1901
5695.24 1875
5695.95 1892
5696.67 1947
5697.38 1897
5698.09 1812
5698.80 1837
5699.51 1853
5700.23 1883
5700.94 1915
5701.65 1978
5702.36 1921
5703.08 2005
5703.79 1966
5704.50 1924
5705.22 1951
5705.93 1966
5706.64 2006
5707.35 1971
5708.07 2002
5708.78 1949
5709.49 1907
5710.21 1909
5710.92 1916
5711.63 1946
5712.35 1904
5713.06 1845
5713.77 1831
5714.49 1885
5715.20 1884
5715.91 1834
5716.63 1798
5717.34 1823
5718.05 1883
5718.77 1865
5719.48 1853
5720.19 1873
5720.91 1883
5721.62 1889
5722.34 1935
5723.05 1899
5723.76 1951
5724.48 1959
5725.19 1958
5725.91 1959
5726.62 2023
5727.33 2119
5728.05 2178
5728.76 2154
5729.48 2113
5730.19 2067
5730.91 2043
5731.62 2108
5732.34 2058
5733.05 2013
5733.76 2004
5734.48 1993
5735.19 2024
5735.91 1991
5736.62 1977
5737.34 2033
5738.05 2018
5738.77 2041
5739.48 2031
5740.20 1931
5740.91 2037
5741.63 2060
5742.34 2084
5743.06 2129
5743.77 2113
5744.49 2099
5745.20 2036
5745.92 2053
5746.63 2057
5747.35 2092
5748.07 2072
5748.78 2048
5749.50 2145
5750.21 2149
5750.93 2163
5751.64 2155
5752.36 2120
5753.07 2261
5753.79 2274
5754.51 2285
5755.22 2386
5755.94 2432
5756.65 2461
5757.37 2524
5758.09 2554
5758.80 2581
5759.52 2546
5760.24 2538
5760.95 2598
5761.67 2619
5762.38 2666
5763.10 2718
5763.82 2633
5764.53 2584
5765.25 2601
5765.97 2700
5766.68 2726
5767.40 2782
5768.12 3027
5768.83 3270
5769.55 3465
5770.27 3992
5770.98 4374
5771.70 4730
5772.42 4557
5773.13 4470
5773.85 4084
5774.57 3722
5775.29 3428
5776.00 3211
5776.72 2987
5777.44 2930
5778.16 2857
5778.87 2890
5779.59 2918
5780.31 2858
5781.03 2825
5781.74 2908
5782.46 2927
5783.18 2876
5783.90 2953
5784.61 2963
5785.33 2897
5786.05 2864
5786.77 2795
5787.48 2829
5788.20 2840
5788.92 2770
5789.64 2665
5790.36 2685
5791.08 2578
5791.79 2630
5792.51 2763
5793.23 2689
5793.95 2617
5794.67 2502
5795.38 2535
5796.10 2516
5796.82 2539
5797.54 2489
5798.26 2664
5798.98 2616
5799.70 2889
5800.41 2935
5801.13 2935
5801.85 3117
5802.57 3142
5803.29 3007
5804.01 2876
5804.73 2856
5805.45 2776
5806.17 2695
5806.89 2540
5807.60 2552
5808.32 2574
5809.04 2533
5809.76 2528
5810.48 2355
5811.20 2407
5811.92 2421
5812.64 2462
5813.36 2473
5814.08 2390
5814.80 2329
5815.52 2335
5816.24 2323
5816.96 2421
5817.68 2391
5818.40 2372
5819.12 2401
5819.84 2377
5820.56 2266
5821.28 2261
5822.00 2361
5822.72 2359
5823.44 2304
5824.16 2279
5824.88 2303
5825.60 2307
5826.32 2252
5827.04 2287
5827.76 2308
5828.48 2254
5829.20 2194
5829.92 2282
5830.64 2204
5831.36 2274
5832.08 2249
5832.80 2223
5833.52 2241
5834.25 2198
5834.97 2144
5835.69 2223
5836.41 2234
5837.13 2124
5837.85 2144
5838.57 2151
5839.29 2110
5840.01 2157
5840.73 2252
5841.46 2185
5842.18 2232
5842.90 2227
5843.62 2123
5844.34 2160
5845.06 2126
5845.78 2123
5846.51 2155
5847.23 2216
5847.95 2218
5848.67 2147
5849.39 2165
5850.11 2206
5850.84 2151
5851.56 2171
5852.28 2189
5853.00 2148
5853.72 2131
5854.45 2225
5855.17 2158
5855.89 2184
5856.61 2123
5857.33 2138
5858.06 2151
5858.78 2179
5859.50 2183
5860.22 2199
5860.95 2236
5861.67 2143
5862.39 2073
5863.11 2120
5863.84 2184
5864.56 2213
5865.28 2238
5866.01 2283
5866.73 2263
5867.45 2157
5868.17 2138
5868.90 2170
5869.62 2147
5870.34 2191
5871.07 2159
5871.79 2120
5872.51 2118
5873.24 2208
5873.96 2122
5874.68 2069
5875.41 2133
5876.13 2242
5876.85 2182
5877.58 2146
5878.30 2088
5879.02 2238
5879.75 2270
5880.47 2241
5881.19 2334
5881.92 2306
5882.64 2240
5883.37 2282
5884.09 2288
5884.81 2354
5885.54 2343
5886.26 2442
5886.99 2364
5887.71 2367
5888.43 2261
5889.16 2307
5889.88 2302
5890.61 2410
5891.33 2405
5892.05 2380
5892.78 2368
5893.50 2369
5894.23 2387
5894.95 2373
5895.68 2326
5896.40 2367
5897.13 2421
5897.85 2402
5898.58 2418
5899.30 2405
5900.03 2361
5900.75 2413
5901.48 2452
5902.20 2432
5902.93 2538
5903.65 2548
5904.38 2569
5905.10 2556
5905.83 2629
5906.55 2593
5907.28 2664
5908.00 2622
5908.73 2662
5909.45 2728
5910.18 2691
5910.90 2590
5911.63 2680
5912.36 2852
5913.08 2764
5913.81 2731
5914.53 2750
5915.26 2753
5915.98 2785
5916.71 2845
5917.44 2944
5918.16 2918
5918.89 2889
5919.61 2933
5920.34 2923
5921.07 3016
5921.79 3035
5922.52 2981
5923.25 2974
5923.97 3070
5924.70 3064
5925.42 3132
5926.15 3077
5926.88 3153
5927.60 3243
5928.33 3279
5929.06 3322
5929.78 3303
5930.51 3354
5931.24 3447
5931.96 3335
5932.69 3358
5933.42 3488
5934.15 3556
5934.87 3566
5935.60 3609
5936.33 3642
5937.05 3792
5937.78 3850
5938.51 3892
5939.24 3959
5939.96 3999
5940.69 4005
5941.42 4129
5942.14 4147
5942.87 4144
5943.60 4260
5944.33 4389
5945.06 4481
5945.78 4537
5946.51 4621
5947.24 4521
5947.97 4621
5948.69 4699
5949.42 4734
5950.15 4922
5950.88 5072
5951.61 5245
5952.33 5426
5953.06 5539
5953.79 5714
5954.52 5776
5955.25 5802
5955.98 6018
5956.70 5909
5957.43 5924
5958.16 5765
5958.89 5724
5959.62 5800
5960.35 5922
5961.07 5823
5961.80 5756
5962.53 5946
5963.26 5996
5963.99 6143
5964.72 6369
5965.45 6488
5966.18 6762
5966.90 7004
5967.63 7342
5968.36 7571
5969.09 7423
5969.82 7522
5970.55 7639
5971.28 7511
5972.01 7442
5972.74 7382
5973.47 7182
5974.20 7252
5974.93 7251
5975.66 7180
5976.39 7276
5977.12 7262
5977.84 7488
5978.57 7819
5979.30 7719
5980.03 7893
5980.76 8067
5981.49 8139
5982.22 8204
5982.95 8498
5983.68 8634
5984.41 8718
5985.14 8794
5985.87 8647
5986.60 8603
5987.33 8655
5988.06 8776
5988.79 8666
5989.53 8721
5990.26 8997
5990.99 8944
5991.72 8982
5992.45 9084
5993.18 9233
5993.91 9278
5994.64 9370
5995.37 9595
5996.10 9879
5996.83 9977
5997.56 9977
5998.29 9980
5999.02 10056
5999.75 10172
6000.49 10119
6001.22 10056
6001.95 9788
6002.68 9519
6003.41 9458
6004.14 9398
6004.87 9349
6005.60 9226
6006.34 9152
6007.07 9269
6007.80 9587
6008.53 10151
6009.26 11085
6009.99 12384
6010.72 14142
6011.46 16379
6012.19 18698
6012.92 20910
6013.65 22585
6014.38 23647
6015.12 23974
6015.85 23915
6016.58 23029
6017.31 21673
6018.04 20003
6018.78 18312
6019.51 16235
6020.24 14423
6020.97 12964
6021.70 11432
6022.44 10315
6023.17 9314
6023.90 8799
6024.63 8189
6025.37 7912
6026.10 7610
6026.83 7484
6027.56 7347
6028.30 7165
6029.03 7002
6029.76 6936
6030.50 6976
6031.23 6918
6031.96 6757
6032.69 6597
6033.43 6396
6034.16 6147
6034.89 6015
6035.63 5866
6036.36 5934
6037.09 5830
6037.83 5809
6038.56 5816
6039.29 5855
6040.03 6078
6040.76 6166
6041.49 6152
6042.23 6269
6042.96 6319
6043.69 6296
6044.43 6306
6045.16 6345
6045.90 6516
6046.63 6399
6047.36 6530
6048.10 6556
6048.83 6632
6049.57 6780
6050.30 6997
6051.03 7111
6051.77 7344
6052.50 7657
6053.24 7853
6053.97 7970
6054.70 8003
6055.44 7922
6056.17 7932
6056.91 7801
6057.64 7663
6058.38 7677
6059.11 7442
6059.85 7229
6060.58 7219
6061.32 7035
6062.05 6983
6062.79 7157
6063.52 7118
6064.26 6910
6064.99 6918
6065.72 6788
6066.46 6783
6067.20 6550
6067.93 6499
6068.67 6504
6069.40 6436
6070.14 6415
6070.87 6279
6071.61 6292
6072.34 6147
6073.08 6094
6073.81 6194
6074.55 6022
6075.28 6023
6076.02 6040
6076.76 5855
6077.49 5909
6078.23 5960
6078.96 5890
6079.70 5722
6080.43 5640
6081.17 5599
6081.91 5378
6082.64 5293
6083.38 5434
6084.11 5328
6084.85 5184
6085.59 5133
6086.32 5133
6087.06 5100
6087.80 5208
6088.53 5219
6089.27 5191
6090.00 5262
6090.74 5265
6091.48 5287
6092.21 5239
6092.95 5427
6093.69 5298
6094.42 5239
6095.16 5176
6095.90 5187
6096.63 5092
6097.37 5080
6098.11 4964
6098.85 4911
6099.58 4947
6100.32 4959
6101.06 4881
6101.79 4865
6102.53 4895
6103.27 4824
6104.01 4791
6104.74 4860
6105.48 4726
6106.22 4902
6106.96 4867
6107.69 4829
6108.43 4756
6109.17 4719
6109.91 4739
6110.64 4766
6111.38 4861
6112.12 4912
6112.86 4914
6113.59 4935
6114.33 4901
6115.07 4956
6115.81 4969
6116.55 5056
6117.28 5138
6118.02 5148
6118.76 5201
6119.50 5249
6120.24 5207
6120.98 5329
6121.71 5196
6122.45 5223
6123.19 5293
6123.93 5391
6124.67 5384
6125.41 5326
6126.15 5416
6126.88 5497
6127.62 5449
6128.36 5401
6129.10 5437
6129.84 5438
6130.58 5458
6131.32 5444
6132.06 5407
6132.80 5515
6133.53 5493
6134.27 5647
6135.01 5769
6135.75 5895
6136.49 6093
6137.23 6132
6137.97 6336
6138.71 6673
6139.45 6765
6140.19 6865
6140.93 7226
6141.67 7223
6142.41 7194
6143.15 7343
6143.89 7324
6144.63 7089
6145.37 6990
6146.11 6914
6146.85 6877
6147.59 6718
6148.33 6753
6149.07 6661
6149.81 6684
6150.55 6623
6151.29 6744
6152.03 6759
6152.77 6775
6153.51 6857
6154.25 6902
6154.99 6905
6155.73 6889
6156.47 7123
6157.21 7242
6157.95 7156
6158.69 7146
6159.43 7235
6160.17 7377
6160.91 7479
6161.65 7591
6162.39 7764
6163.13 7870
6163.88 8231
6164.62 8486
6165.36 8881
6166.10 9039
6166.84 9242
6167.58 9574
6168.32 9823
6169.06 9579
6169.80 9675
6170.55 9798
6171.29 9598
6172.03 9616
6172.77 9434
6173.51 9273
6174.25 9316
6174.99 9275
6175.74 9274
6176.48 9397
6177.22 9576
6177.96 9858
6178.70 10372
6179.44 11271
6180.19 12697
6180.93 14429
6181.67 16257
6182.41 18297
6183.15 19934
6183.90 20951
6184.64 21314
6185.38 21003
6186.12 20327
6186.87 19293
6187.61 17733
6188.35 16351
6189.09 15038
6189.84 13869
6190.58 12859
6191.32 11914
6192.06 11308
6192.81 10926
6193.55 10872
6194.29 10482
6195.03 10150
6195.78 10019
6196.52 9837
6197.26 9808
6198.01 9563
6198.75 9353
6199.49 9259
6200.23 9351
6200.98 9171
6201.72 9091
6202.46 9081
6203.21 9341
6203.95 9722
6204.69 10275
6205.44 11270
6206.18 12809
6206.92 15156
6207.67 17949
6208.41 20670
6209.15 23232
6209.90 24530
6210.64 25213
6211.39 24972
6212.13 24028
6212.87 22573
6213.62 20395
6214.36 18613
6215.11 16655
6215.85 14588
6216.59 12776
6217.34 11332
6218.08 10259
6218.83 9476
6219.57 8848
6220.31 8426
6221.06 8049
6221.80 7794
6222.55 7700
6223.29 7633
6224.04 7443
6224.78 7349
6225.53 7193
6226.27 6913
6227.02 6727
6227.76 6490
6228.50 6193
6229.25 6139
6229.99 5801
6230.74 5832
6231.48 5650
6232.23 5571
6232.97 5674
6233.72 5657
6234.46 5666
6235.21 5773
6235.96 5697
6236.70 5716
6237.45 5794
6238.19 5840
6238.94 5969
6239.68 6158
6240.43 6389
6241.17 6506
6241.92 6564
6242.66 6402
6243.41 6421
6244.16 6465
6244.90 6474
6245.65 6509
6246.39 6559
6247.14 6633
6247.88 6757
6248.63 6680
6249.38 6845
6250.12 6598
6250.87 6663
6251.62 6548
6252.36 6411
6253.11 6356
6253.85 6145
6254.60 6184
6255.35 5986
6256.09 5977
6256.84 5850
6257.59 5918
6258.33 5911
6259.08 5711
6259.83 5798
6260.57 5744
6261.32 5729
6262.07 5676
6262.81 5655
6263.56 5504
6264.31 5439
6265.05 5400
6265.80 5397
6266.55 5264
6267.30 5382
6268.04 5458
6268.79 5380
6269.54 5405
6270.28 5360
6271.03 5228
6271.78 5188
6272.53 5252
6273.27 5299
6274.02 5395
6274.77 5312
6275.52 5273
6276.26 5413
6277.01 5374
6277.76 5429
6278.51 5436
6279.25 5315
6280.00 5268
6280.75 5128
6281.50 5031
6282.25 4997
6282.99 4876
6283.74 4719
6284.49 4708
6285.24 4715
6285.99 4553
6286.74 4368
6287.48 4367
6288.23 4302
6288.98 4272
6289.73 4251
6290.48 4132
6291.23 4125
6291.97 4062
6292.72 4074
6293.47 4107
6294.22 4026
6294.97 4045
6295.72 4155
6296.47 4087
6297.22 3989
6297.96 4014
6298.71 4030
6299.46 4018
6300.21 3969
6300.96 3870
6301.71 3820
6302.46 3888
6303.21 3807
6303.96 3703
6304.71 3729
6305.46 3733
6306.21 3820
6306.96 3853
6307.71 3665
6308.45 3797
6309.20 3833
6309.95 3849
6310.70 3837
6311.45 3844
6312.20 3893
6312.95 3937
6313.70 3900
6314.45 3994
6315.20 3972
6315.95 3885
6316.70 3888
6317.45 3830
6318.20 3973
6318.95 3884
6319.70 3874
6320.45 3761
6321.20 3712
6321.95 3764
6322.70 3733
6323.46 3572
6324.21 3588
6324.96 3672
6325.71 3588
6326.46 3607
6327.21 3571
6327.96 3600
6328.71 3544
6329.46 3580
6330.21 3552
6330.96 3474
6331.71 3463
6332.46 3538
6333.21 3536
6333.97 3493
6334.72 3476
6335.47 3384
6336.22 3418
6336.97 3434
6337.72 3435
6338.47 3448
6339.22 3389
6339.98 3383
6340.73 3409
6341.48 3346
6342.23 3392
6342.98 3331
6343.73 3372
6344.49 3345
6345.24 3421
6345.99 3366
6346.74 3350
6347.49 3403
6348.24 3427
6349.00 3461
6349.75 3614
6350.50 3677
6351.25 3656
6352.01 3720
6352.76 3805
6353.51 3867
6354.26 3894
6355.01 4017
6355.77 4116
6356.52 4049
6357.27 3999
6358.02 3813
6358.78 3846
6359.53 3728
6360.28 3690
6361.03 3571
6361.79 3673
6362.54 3601
6363.29 3591
6364.05 3564
6364.80 3513
6365.55 3590
6366.30 3801
6367.06 3843
6367.81 3854
6368.56 3868
6369.32 3882
6370.07 3858
6370.82 3894
6371.58 3824
6372.33 3741
6373.08 3636
6373.84 3649
6374.59 3693
6375.34 3592
6376.10 3595
6376.85 3518
6377.60 3540
6378.36 3598
6379.11 3541
6379.87 3563
6380.62 3590
6381.37 3630
6382.13 3633
6382.88 3672
6383.64 3723
6384.39 3623
6385.14 3542
6385.90 3484
6386.65 3540
6387.41 3469
6388.16 3466
6388.91 3394
6389.67 3387
6390.42 3391
6391.18 3385
6391.93 3384
6392.69 3398
6393.44 3323
6394.20 3368
6394.95 3438
6395.71 3377
6396.46 3400
6397.21 3385
6397.97 3437
6398.72 3460
6399.48 3354
6400.23 3369
6400.99 3338
6401.74 3298
6402.50 3278
6403.26 3229
6404.01 3228
6404.77 3172
6405.52 3199
6406.28 3215
6407.03 3183
6407.79 3233
6408.54 3324
6409.30 3177
6410.05 3138
6410.81 3259
6411.56 3325
6412.32 3382
6413.08 3309
6413.83 3261
6414.59 3250
6415.34 3257
6416.10 3294
6416.86 3268
6417.61 3316
6418.37 3224
6419.12 3270
6419.88 3206
6420.64 3203
6421.39 3312
6422.15 3344
6422.91 3373
6423.66 3334
6424.42 3217
6425.17 3331
6425.93 3395
6426.69 3287
6427.44 3419
6428.20 3394
6428.96 3356
6429.71 3333
6430.47 3339
6431.23 3434
6431.98 3446
6432.74 3404
6433.50 3544
6434.26 3498
6435.01 3487
6435.77 3488
6436.53 3580
6437.28 3608
6438.04 3616
6438.80 3677
6439.56 3608
6440.31 3644
6441.07 3725
6441.83 3794
6442.59 3835
6443.34 3845
6444.10 3915
6444.86 3833
6445.62 3857
6446.37 3931
6447.13 3964
6447.89 3980
6448.65 4139
6449.40 4140
6450.16 4061
6450.92 4189
6451.68 4142
6452.44 4071
6453.19 4137
6453.95 4162
6454.71 4209
6455.47 4159
6456.23 4267
6456.99 4314
6457.74 4330
6458.50 4384
6459.26 4302
6460.02 4245
6460.78 4338
6461.54 4424
6462.30 4549
6463.05 4543
6463.81 4606
6464.57 4857
6465.33 4918
6466.09 4979
6466.85 5088
6467.61 4969
6468.37 5088
6469.13 5024
6469.88 5107
6470.64 5215
6471.40 5197
6472.16 5196
6472.92 5169
6473.68 5137
6474.44 5158
6475.20 5209
6475.96 5211
6476.72 5327
6477.48 5440
6478.24 5497
6479.00 5568
6479.76 5604
6480.52 5739
6481.28 5913
6482.04 6074
6482.80 6139
6483.56 6142
6484.32 6071
6485.08 6151
6485.84 6323
6486.60 6350
6487.36 6462
6488.12 6547
6488.88 6620
6489.64 6782
6490.40 6858
6491.16 7054
6491.92 7287
6492.68 7465
6493.44 7405
6494.20 7563
6494.96 7597
6495.72 7511
6496.48 7620
6497.24 7516
6498.00 7486
6498.76 7368
6499.52 7368
6500.28 7577
6501.05 7507
6501.81 7632
6502.57 7919
6503.33 8049
6504.09 8693
6504.85 9881
6505.61 11554
6506.37 14169
6507.13 17165
6507.90 20030
6508.66 22236
6509.42 23704
6510.18 24138
6510.94 23664
6511.70 22608
6512.46 21162
6513.23 19227
6513.99 17518
6514.75 15608
6515.51 13841
6516.27 12553
6517.03 11319
6517.80 10328
6518.56 9563
6519.32 9209
6520.08 8930
6520.84 8748
6521.61 8565
6522.37 8459
6523.13 8122
6523.89 8081
6524.66 8075
6525.42 8145
6526.18 8332
6526.94 8509
6527.71 8368
6528.47 8575
6529.23 8660
6529.99 8703
6530.76 8795
6531.52 8681
6532.28 8854
6533.04 9431
6533.81 10360
6534.57 11833
6535.33 13440
6536.10 15306
6536.86 16885
6537.62 17910
6538.38 18249
6539.15 17791
6539.91 16923
6540.67 15438
6541.44 14137
6542.20 12619
6542.96 11351
6543.73 10565
6544.49 9878
6545.25 9308
6546.02 8940
6546.78 8556
6547.55 8637
6548.31 8553
6549.07 8187
6549.84 8182
6550.60 7944
6551.36 7686
6552.13 7594
6552.89 7623
6553.66 7494
6554.42 7375
6555.18 7380
6555.95 7216
6556.71 7067
6557.48 7090
6558.24 7146
6559.01 7124
6559.77 7137
6560.53 7087
6561.30 7255
6562.06 7281
6562.83 7322
6563.59 7443
6564.36 7471
6565.12 7526
6565.89 7557
6566.65 7606
6567.42 7695
6568.18 7427
6568.95 7469
6569.71 7504
6570.48 7472
6571.24 7554
6572.01 7667
6572.77 7751
6573.54 7809
6574.30 7795
6575.07 7896
6575.83 7999
6576.60 7859
6577.36 8147
6578.13 8053
6578.89 7976
6579.66 7835
6580.42 7859
6581.19 7666
6581.96 7958
6582.72 8019
6583.49 8032
6584.25 8040
6585.02 7995
6585.78 8033
6586.55 7985
6587.32 7932
6588.08 7869
6588.85 7899
6589.61 7823
6590.38 7907
6591.15 8070
6591.91 8193
6592.68 8325
6593.45 8573
6594.21 9035
6594.98 9346
6595.74 9646
6596.51 9770
6597.28 9692
6598.04 9554
6598.81 9357
6599.58 9109
6600.34 8745
6601.11 8416
6601.88 8170
6602.64 7740
6603.41 7551
6604.18 7444
6604.95 7201
6605.71 6917
6606.48 6800
6607.25 6757
6608.01 6674
6608.78 6594
6609.55 6625
6610.32 6647
6611.08 6631
6611.85 6623
6612.62 6580
6613.38 6606
6614.15 6552
6614.92 6405
6615.69 6394
6616.46 6443
6617.22 6386
6617.99 6359
6618.76 6418
6619.53 6438
6620.29 6534
6621.06 6684
6621.83 7076
6622.60 7147
6623.37 7262
6624.13 7364
6624.90 7465
6625.67 7385
6626.44 7320
6627.21 7140
6627.98 6990
6628.74 6905
6629.51 6719
6630.28 6482
6631.05 6462
6631.82 6479
6632.59 6579
6633.35 6738
6634.12 6859
6634.89 7001
6635.66 7107
6636.43 7198
6637.20 7410
6637.97 7637
6638.74 7614
6639.51 7721
6640.27 8028
6641.04 8172
6641.81 8505
6642.58 8644
6643.35 8522
6644.12 8325
6644.89 8141
6645.66 7984
6646.43 7592
6647.20 7222
6647.97 6865
6648.74 6532
6649.51 6300
6650.28 5894
6651.05 5679
6651.82 5497
6652.58 5473
6653.35 5410
6654.12 5211
6654.89 5283
6655.66 5225
6656.43 5263
6657.20 5070
6657.97 5185
6658.74 5058
6659.51 4964
6660.28 4999
6661.05 4987
6661.83 4823
6662.60 4785
6663.37 4734
6664.14 4738
6664.91 4747
6665.68 4809
6666.45 4764
6667.22 4737
6667.99 4835
6668.76 4782
6669.53 4857
6670.30 4935
6671.07 5006
6671.84 5079
6672.61 5011
6673.38 5045
6674.16 5085
6674.93 5208
6675.70 5120
6676.47 5039
6677.24 5080
6678.01 5030
6678.78 5118
6679.55 5251
6680.33 5213
6681.10 5202
6681.87 5337
6682.64 5353
6683.41 5354
6684.18 5325
6684.95 5461
6685.73 5617
6686.50 5637
6687.27 5676
6688.04 5727
6688.81 5651
6689.58 5523
6690.36 5253
6691.13 4988
6691.90 4982
6692.67 4880
6693.44 4628
6694.22 4618
6694.99 4498
6695.76 4529
6696.53 4520
6697.31 4578
6698.08 4536
6698.85 4381
6699.62 4399
6700.40 4377
6701.17 4379
6701.94 4303
6702.71 4302
6703.49 4248
6704.26 4190
6705.03 4112
6705.80 4146
6706.58 4126
6707.35 4081
6708.12 4114
6708.90 4239
6709.67 4113
6710.44 4066
6711.22 3942
6711.99 4040
6712.76 3981
6713.54 3934
6714.31 3959
6715.08 3847
6715.86 3879
6716.63 3920
6717.40 3926
6718.18 3763
6718.95 3772
6719.72 3719
6720.50 3701
6721.27 3821
6722.04 3730
6722.82 3668
6723.59 3770
6724.37 3710
6725.14 3676
6725.91 3644
6726.69 3667
6727.46 3666
6728.24 3634
6729.01 3561
6729.78 3561
6730.56 3581
6731.33 3593
6732.11 3554
6732.88 3621
6733.66 3682
6734.43 3608
6735.20 3651
6735.98 3683
6736.75 3728
6737.53 3699
6738.30 3670
6739.08 3751
6739.85 3833
6740.63 3772
6741.40 3710
6742.18 3719
6742.95 3719
6743.73 3721
6744.50 3661
6745.28 3770
6746.05 3862
6746.83 3848
6747.60 3814
6748.38 3822
6749.15 3789
6749.93 3808
6750.70 3964
6751.48 3946
6752.25 4001
6753.03 4177
6753.81 4349
6754.58 4398
6755.36 4405
6756.13 4428
6756.91 4451
6757.68 4320
6758.46 4265
6759.24 4228
6760.01 4225
6760.79 4203
6761.56 4024
6762.34 4077
6763.12 4082
6763.89 3947
6764.67 3931
6765.44 3983
6766.22 4023
6767.00 4041
6767.77 4089
6768.55 4036
6769.33 4049
6770.10 4025
6770.88 4077
6771.66 4036
6772.43 3818
6773.21 3849
6773.99 3800
6774.76 3786
6775.54 3761
6776.32 3695
6777.09 3712
6777.87 3731
6778.65 3661
6779.42 3610
6780.20 3566
6780.98 3557
6781.76 3513
6782.53 3532
6783.31 3623
6784.09 3608
6784.87 3503
6785.64 3565
6786.42 3451
6787.20 3435
6787.98 3463
6788.75 3461
6789.53 3406
6790.31 3349
6791.09 3307
6791.86 3349
6792.64 3351
6793.42 3269
6794.20 3249
6794.98 3272
6795.75 3282
6796.53 3307
6797.31 3296
6798.09 3355
6798.87 3346
6799.64 3283
6800.42 3312
6801.20 3284
6801.98 3309
6802.76 3306
6803.54 3340
6804.31 3360
6805.09 3333
6805.87 3389
6806.65 3433
6807.43 3377
6808.21 3424
6808.99 3376
6809.76 3373
6810.54 3354
6811.32 3312
6812.10 3325
6812.88 3359
6813.66 3378
6814.44 3449
6815.22 3314
6816.00 3351
6816.78 3335
6817.55 3354
6818.33 3433
6819.11 3463
6819.89 3349
6820.67 3358
6821.45 3414
6822.23 3485
6823.01 3417
6823.79 3408
6824.57 3370
6825.35 3430
6826.13 3342
6826.91 3339
6827.69 3326
6828.47 3359
6829.25 3394
6830.03 3387
6830.81 3353
6831.59 3446
6832.37 3391
6833.15 3535
6833.93 3557
6834.71 3607
6835.49 3974
6836.27 4207
6837.05 4823
6837.83 5287
6838.61 5962
6839.39 6546
6840.17 7004
6840.95 7282
6841.73 7145
6842.51 6804
6843.29 6393
6844.08 5901
6844.86 5459
6845.64 5123
6846.42 4920
6847.20 4686
6847.98 4616
6848.76 4611
6849.54 4681
6850.32 4936
6851.10 5048
6851.89 5223
6852.67 5308
6853.45 5121
6854.23 5047
6855.01 4772
6855.79 4622
6856.57 4451
6857.35 4279
6858.14 4129
6858.92 3950
6859.70 3792
6860.48 3749
6861.26 3659
6862.04 3622
6862.83 3558
6863.61 3548
6864.39 3530
6865.17 3565
6865.95 3762
6866.74 3667
6867.52 3663
6868.30 3678
6869.08 3706
6869.86 3806
6870.65 3805
6871.43 3800
6872.21 3798
6872.99 3858
6873.78 3876
6874.56 3973
6875.34 4089
6876.12 4025
6876.91 4126
6877.69 4253
6878.47 4394
6879.25 4341
6880.04 4326
6880.82 4588
6881.60 4763
6882.39 5051
6883.17 5150
6883.95 5256
6884.74 5383
6885.52 5339
6886.30 5320
6887.08 5247
6887.87 5445
6888.65 5702
6889.43 5779
6890.22 5880
6891.00 5795
6891.78 5745
6892.57 5729
6893.35 5573
6894.14 5507
6894.92 5274
6895.70 5235
6896.49 5084
6897.27 4909
6898.05 4892
6898.84 4920
6899.62 4883
6900.41 4871
6901.19 4962
6901.97 4903
6902.76 4805
6903.54 4888
6904.33 4899
6905.11 4859
6905.89 4786
6906.68 4766
6907.46 4747
6908.25 4751
6909.03 4645
6909.82 4597
6910.60 4667
6911.39 4682
6912.17 4699
6912.96 4683
6913.74 4620
6914.52 4547
6915.31 4676
6916.09 4711
6916.88 4667
6917.66 4778
6918.45 4691
6919.23 4807
6920.02 4733
6920.80 4757
6921.59 4814
6922.37 4828
6923.16 4843
6923.95 4896
6924.73 5021
6925.52 5091
6926.30 5071
6927.09 5175
6927.87 5328
6928.66 5247
6929.44 5311
6930.23 5319
6931.01 5169
6931.80 5196
6932.59 5181
6933.37 5222
6934.16 5306
6934.94 5349
6935.73 5385
6936.52 5402
6937.30 5471
6938.09 5685
6938.87 5878
6939.66 6142
6940.45 6406
6941.23 6671
6942.02 6906
6942.81 7282
6943.59 7393
6944.38 7524
6945.16 7603
6945.95 7768
6946.74 7807
6947.52 7737
6948.31 7866
6949.10 7840
6949.88 7786
6950.67 7707
6951.46 7670
6952.25 7582
6953.03 7337
6953.82 7312
6954.61 7240
6955.39 7162
6956.18 7232
6956.97 7169
6957.75 7206
6958.54 7379
6959.33 7287
6960.12 7316
6960.90 7250
6961.69 7219
6962.48 7337
6963.27 7467
6964.05 7684
6964.84 7938
6965.63 7986
6966.42 8300
6967.20 8615
6967.99 8954
6968.78 9481
6969.57 9618
6970.36 9971
6971.14 10034
6971.93 10060
6972.72 10194
6973.51 10061
6974.30 10202
6975.08 10402
6975.87 10266
6976.66 10278
6977.45 10370
6978.24 10627
6979.03 10805
6979.81 11305
6980.60 12048
6981.39 13229
6982.18 14843
6982.97 16886
6983.76 19485
6984.55 22592
6985.34 25472
6986.12 27698
6986.91 29000
6987.70 29250
6988.49 28396
6989.28 27023
6990.07 24880
6990.86 22950
6991.65 20898
6992.44 18782
6993.23 17031
6994.01 15313
6994.80 13750
6995.59 12270
6996.38 10949
6997.17 9793
6997.96 9075
6998.75 8557
6999.54 7936
7000.33 7692
7001.12 7341
7001.91 7118
7002.70 6898
7003.49 6603
7004.28 6398
7005.07 6048
7005.86 5883
7006.65 5648
7007.44 5453
7008.23 5386
7009.02 5388
7009.81 5406
7010.60 5427
7011.39 5448
7012.18 5618
7012.97 5784
7013.76 5919
7014.55 5966
7015.34 5954
7016.13 5983
7016.92 6000
7017.71 5924
7018.50 5835
7019.29 5632
7020.08 5629
7020.88 5677
7021.67 5677
7022.46 5900
7023.25 6032
7024.04 6042
7024.83 6215
7025.62 6310
7026.41 6285
7027.20 6299
7027.99 6190
7028.79 6108
7029.58 6018
7030.37 5850
7031.16 5779
7031.95 5685
7032.74 5527
7033.53 5501
7034.33 5363
7035.12 5299
7035.91 5289
7036.70 5309
7037.49 5350
7038.28 5434
7039.08 5331
7039.87 5420
7040.66 5452
7041.45 5494
7042.24 5513
7043.04 5487
7043.83 5462
7044.62 5627
7045.41 5497
7046.20 5509
7047.00 5507
7047.79 5642
7048.58 5624
7049.37 5730
7050.17 5817
7050.96 5906
7051.75 5918
7052.54 5831
7053.34 5791
7054.13 5803
7054.92 5679
7055.71 5509
7056.51 5444
7057.30 5322
7058.09 5328
7058.89 5218
7059.68 5178
7060.47 5151
7061.26 5196
7062.06 5076
7062.85 5096
7063.64 5111
7064.44 5060
7065.23 4906
7066.02 4733
7066.82 4868
7067.61 4771
7068.40 4667
7069.20 4679
7069.99 4580
7070.78 4410
7071.58 4333
7072.37 4311
7073.17 4254
7073.96 4208
7074.75 4163
7075.55 4107
7076.34 4017
7077.13 3913
7077.93 3917
7078.72 3906
7079.52 3856
7080.31 3827
7081.10 3828
7081.90 3826
7082.69 3860
7083.49 3855
7084.28 3853
7085.08 3822
7085.87 3813
7086.67 3831
7087.46 3916
7088.25 3888
7089.05 3851
7089.84 3836
7090.64 3858
7091.43 3849
7092.23 3691
7093.02 3640
7093.82 3620
7094.61 3479
7095.41 3452
7096.20 3403
7097.00 3267
7097.79 3278
7098.59 3164
7099.38 3174
7100.18 3203
7100.97 3188
7101.77 3167
7102.56 2999
7103.36 2985
7104.15 3071
7104.95 3076
7105.75 3019
7106.54 2986
7107.34 2966
7108.13 2885
7108.93 2994
7109.72 2944
7110.52 2849
7111.32 2919
7112.11 2812
7112.91 2809
7113.70 2870
7114.50 2873
7115.30 2836
7116.09 2812
7116.89 2846
7117.68 2852
7118.48 2847
7119.28 2823
7120.07 2828
7120.87 2842
7121.67 2862
7122.46 2762
7123.26 2784
7124.06 2846
7124.85 2796
7125.65 2755
7126.45 2831
7127.24 2803
7128.04 2807
7128.84 2830
7129.63 2793
7130.43 2864
7131.23 2866
7132.02 2882
7132.82 2934
7133.62 2988
7134.41 2847
7135.21 2885
7136.01 2760
7136.81 2781
7137.60 2736
7138.40 2693
7139.20 2703
7140.00 2631
7140.79 2559
7141.59 2547
7142.39 2578
7143.19 2566
7143.98 2571
7144.78 2518
7145.58 2507
7146.38 2539
7147.18 2490
7147.97 2601
7148.77 2569
7149.57 2464
7150.37 2462
7151.17 2377
7151.96 2429
7152.76 2453
7153.56 2438
7154.36 2461
7155.16 2484
7155.95 2540
7156.75 2594
7157.55 2553
7158.35 2599
7159.15 2634
7159.95 2635
7160.75 2580
7161.54 2606
7162.34 2583
7163.14 2619
7163.94 2578
7164.74 2634
7165.54 2607
7166.34 2634
7167.14 2691
7167.93 2660
7168.73 2536
7169.53 2565
7170.33 2535
7171.13 2491
7171.93 2439
7172.73 2376
7173.53 2353
7174.33 2274
7175.13 2286
7175.93 2295
7176.73 2288
7177.53 2277
7178.33 2257
7179.13 2174
7179.93 2295
7180.73 2260
7181.53 2227
7182.32 2253
7183.12 2299
7183.92 2302
7184.72 2363
7185.52 2343
7186.32 2248
7187.12 2358
7187.92 2304
7188.72 2253
7189.53 2249
7190.33 2255
7191.13 2257
7191.93 2159
7192.73 2121
7193.53 2193
7194.33 2177
7195.13 2150
7195.93 2182
7196.73 2131
7197.53 2144
7198.33 2177
7199.13 2107
7199.93 2217
7200.73 2201
7201.53 2240
7202.33 2209
7203.14 2231
7203.94 2183
7204.74 2270
7205.54 2286
7206.34 2231
7207.14 2226
7207.94 2265
7208.74 2271
7209.55 2235
7210.35 2186
7211.15 2218
7211.95 2220
7212.75 2200
7213.55 2215
7214.35 2170
7215.16 2171
7215.96 2176
7216.76 2202
7217.56 2227
7218.36 2223
7219.16 2264
7219.97 2241
7220.77 2321
7221.57 2327
7222.37 2346
7223.17 2347
7223.98 2329
7224.78 2261
7225.58 2276
7226.38 2286
7227.19 2345
7227.99 2307
7228.79 2249
7229.59 2267
7230.40 2228
7231.20 2331
7232.00 2371
7232.80 2426
7233.61 2511
7234.41 2612
7235.21 2711
7236.01 2785
7236.82 2884
7237.62 3084
7238.42 3039
7239.23 3014
7240.03 2971
7240.83 2849
7241.63 2838
7242.44 2763
7243.24 2729
7244.04 2617
7244.85 2520
7245.65 2586
7246.45 2535
7247.26 2547
7248.06 2523
7248.86 2469
7249.67 2505
7250.47 2507
7251.28 2493
7252.08 2506
7252.88 2507
7253.69 2531
7254.49 2548
7255.29 2572
7256.10 2624
7256.90 2606
7257.71 2626
7258.51 2648
7259.31 2615
7260.12 2640
7260.92 2578
7261.73 2524
7262.53 2545
7263.34 2604
7264.14 2632
7264.94 2630
7265.75 2669
7266.55 2627
7267.36 2669
7268.16 2635
7268.97 2671
7269.77 2753
7270.58 2695
7271.38 2751
7272.19 2725
7272.99 2604
7273.80 2664
7274.60 2698
7275.41 2669
7276.21 2663
7277.02 2705
7277.82 2763
7278.63 2804
7279.43 2805
7280.24 2914
7281.04 3063
7281.85 3155
7282.65 3403
7283.46 3559
7284.26 3929
7285.07 4234
7285.87 4264
7286.68 4396
7287.49 4382
7288.29 4253
7289.10 4032
7289.90 3776
7290.71 3585
7291.52 3475
7292.32 3218
7293.13 3104
7293.93 3031
7294.74 2988
7295.55 2974
7296.35 2851
7297.16 2860
7297.96 2802
7298.77 2808
7299.58 2869
7300.38 2853
7301.19 2794
7302.00 2943
7302.80 2914
7303.61 2937
7304.42 2983
7305.22 2914
7306.03 2978
7306.84 2929
7307.64 2935
7308.45 3053
7309.26 3177
7310.06 3272
7310.87 3341
7311.68 3397
7312.48 3455
7313.29 3518
7314.10 3523
7314.90 3399
7315.71 3465
7316.52 3480
7317.33 3563
7318.13 3656
7318.94 3804
7319.75 3916
7320.56 4126
7321.36 4310
7322.17 4253
7322.98 4291
7323.79 4345
7324.59 4273
7325.40 4121
7326.21 3922
7327.02 3714
7327.83 3597
7328.63 3445
7329.44 3348
7330.25 3323
7331.06 3205
7331.87 3216
7332.67 3186
7333.48 3096
7334.29 3096
7335.10 3079
7335.91 3080
7336.72 3121
7337.52 3216
7338.33 3138
7339.14 3179
7339.95 3322
7340.76 3284
7341.57 3305
7342.38 3262
7343.18 3326
7343.99 3332
7344.80 3329
7345.61 3222
7346.42 3182
7347.23 3222
7348.04 3192
7348.85 3149
7349.66 3154
7350.46 3118
7351.27 3014
7352.08 2943
7352.89 3047
7353.70 3093
7354.51 2970
7355.32 3044
7356.13 3018
7356.94 3189
7357.75 3115
7358.56 3318
7359.37 3393
7360.18 3425
7360.99 3477
7361.80 3671
7362.61 3801
7363.42 3820
7364.23 3743
7365.04 3772
7365.85 3632
7366.66 3452
7367.47 3450
7368.28 3441
7369.09 3389
7369.90 3213
7370.71 3149
7371.52 3099
7372.33 3039
7373.14 3012
7373.95 2991
7374.76 2954
7375.57 2970
7376.38 2956
7377.19 2983
7378.00 3101
7378.81 3276
7379.62 3337
7380.43 3456
7381.24 3676
7382.06 3698
7382.87 3889
7383.68 3809
7384.49 3703
7385.30 3663
7386.11 3545
7386.92 3530
7387.73 3310
7388.54 3203
7389.36 3170
7390.17 2990
7390.98 2837
7391.79 2813
7392.60 2798
7393.41 2731
7394.22 2638
7395.04 2665
7395.85 2676
7396.66 2536
7397.47 2603
7398.28 2505
7399.09 2604
7399.91 2657
7400.72 2712
7401.53 2670
7402.34 2715
7403.15 2658
7403.97 2703
7404.78 2628
7405.59 2638
7406.40 2606
7407.21 2599
7408.03 2596
7408.84 2468
7409.65 2449
7410.46 2469
7411.28 2452
7412.09 2426
7412.90 2339
7413.71 2359
7414.53 2295
7415.34 2219
7416.15 2306
7416.96 2289
7417.78 2207
7418.59 2231
7419.40 2237
7420.22 2231
7421.03 2101
7421.84 2163
7422.66 2137
7423.47 2222
7424.28 2157
7425.09 2150
7425.91 2180
7426.72 2148
7427.53 2087
7428.35 2109
7429.16 2192
7429.98 2137
7430.79 2140
7431.60 2084
7432.42 2013
7433.23 2078
7434.04 2031
7434.86 2028
7435.67 2108
7436.48 2037
7437.30 2068
7438.11 1995
7438.93 2022
7439.74 2038
7440.55 2009
7441.37 2069
7442.18 2067
7443.00 2133
7443.81 2039
7444.63 2024
7445.44 2012
7446.25 2001
7447.07 2066
7447.88 2027
7448.70 1995
7449.51 2000
7450.33 2005
7451.14 1940
7451.96 1982
7452.77 1944
7453.59 1977
7454.40 1970
7455.22 1955
7456.03 1864
7456.85 1912
7457.66 1907
7458.48 1865
7459.29 1904
7460.11 1868
7460.92 1905
7461.74 1866
7462.55 1942
7463.37 1959
7464.18 1893
7465.00 1893
7465.81 1943
7466.63 1898
7467.44 1930
7468.26 2041
7469.08 2055
7469.89 1948
7470.71 2034
7471.52 2013
7472.34 1997
7473.15 1964
7473.97 1973
7474.79 1957
7475.60 1957
7476.42 1958
7477.23 1968
7478.05 1921
7478.87 1937
7479.68 1906
7480.50 1912
7481.32 1951
7482.13 1974
7482.95 2035
7483.76 2054
7484.58 2048
7485.40 2042
7486.21 2036
7487.03 2046
7487.85 2006
7488.66 1933
7489.48 1892
7490.30 1887
7491.11 1883
7491.93 1903
7492.75 1845
7493.57 1853
7494.38 1888
7495.20 1919
7496.02 1783
7496.83 1825
7497.65 1882
7498.47 1881
7499.29 1859
7500.10 1771
7500.92 1710
7501.74 1741
7502.55 1754
7503.37 1742
7504.19 1771
7505.01 1705
7505.83 1698
7506.64 1650
7507.46 1647
7508.28 1633
7509.10 1649
7509.91 1667
7510.73 1643
7511.55 1679
7512.37 1673
7513.19 1727
7514.00 1661
7514.82 1649
7515.64 1641
7516.46 1607
7517.28 1593
7518.10 1675
7518.91 1620
7519.73 1597
7520.55 1618
7521.37 1609
7522.19 1602
7523.01 1614
7523.82 1659
7524.64 1728
7525.46 1714
7526.28 1677
7527.10 1700
7527.92 1688
7528.74 1684
7529.56 1611
7530.38 1690
7531.19 1699
7532.01 1606
7532.83 1589
7533.65 1677
7534.47 1716
7535.29 1713
7536.11 1641
7536.93 1651
7537.75 1636
7538.57 1635
7539.39 1626
7540.21 1599
7541.03 1650
7541.85 1665
7542.67 1602
7543.48 1597
7544.30 1655
7545.12 1636
7545.94 1714
7546.76 1661
7547.58 1588
7548.40 1601
7549.22 1703
7550.04 1562
7550.86 1655
7551.68 1676
7552.50 1644
7553.32 1661
7554.14 1595
7554.97 1563
7555.79 1579
7556.61 1648
7557.43 1649
7558.25 1680
7559.07 1647
7559.89 1665
7560.71 1622
7561.53 1695
7562.35 1665
7563.17 1568
7563.99 1584
7564.81 1650
7565.63 1637
7566.45 1622
7567.28 1583
7568.10 1583
7568.92 1611
7569.74 1584
7570.56 1615
7571.38 1576
7572.20 1643
7573.02 1684
7573.84 1653
7574.67 1658
7575.49 1659
7576.31 1654
7577.13 1666
7577.95 1707
7578.77 1622
7579.60 1547
7580.42 1589
7581.24 1612
7582.06 1638
7582.88 1639
7583.70 1623
7584.53 1652
7585.35 1637
7586.17 1611
7586.99 1689
7587.81 1668
7588.64 1648
7589.46 1627
7590.28 1663
7591.10 1635
7591.93 1737
7592.75 1654
7593.57 1598
7594.39 1658
7595.22 1674
7596.04 1719
7596.86 1780
7597.68 1728
7598.51 1721
7599.33 1800
7600.15 1816
7600.97 1842
7601.80 1785
7602.62 1846
7603.44 1850
7604.27 1918
7605.09 1881
7605.91 1884
7606.73 1910
7607.56 1918
7608.38 1845
7609.20 1792
7610.03 1933
7610.85 1908
7611.67 1817
7612.50 1847
7613.32 1840
7614.15 1856
7614.97 1868
7615.79 1822
7616.62 1913
7617.44 1912
7618.26 1968
7619.09 2080
7619.91 2126
7620.73 2111
7621.56 2115
7622.38 2053
7623.21 2121
7624.03 2001
7624.85 2008
7625.68 2087
7626.50 1985
7627.33 2070
7628.15 2013
7628.98 2053
7629.80 2008
7630.62 1992
7631.45 2042
7632.27 2040
7633.10 2014
7633.92 2010
7634.75 2061
7635.57 2030
7636.40 1983
7637.22 1934
7638.05 1929
7638.87 1833
7639.70 1848
7640.52 1816
7641.35 1804
7642.17 1706
7643.00 1812
7643.82 1825
7644.65 1777
7645.47 1780
7646.30 1812
7647.12 1848
7647.95 1858
7648.77 1920
7649.60 1928
7650.42 1928
7651.25 1913
7652.08 1953
7652.90 1922
7653.73 1924
7654.55 1839
7655.38 1894
7656.20 1913
7657.03 1831
7657.86 1762
7658.68 1751
7659.51 1796
7660.33 1790
7661.16 1715
7661.99 1696
7662.81 1672
7663.64 1686
7664.46 1667
7665.29 1699
7666.12 1692
7666.94 1733
7667.77 1753
7668.60 1735
7669.42 1691
7670.25 1671
7671.08 1668
7671.90 1646
7672.73 1632
7673.56 1634
7674.38 1669
7675.21 1711
7676.04 1716
7676.86 1637
7677.69 1695
7678.52 1699
7679.34 1656
7680.17 1699
7681.00 1669
7681.83 1676
7682.65 1623
7683.48 1725
7684.31 1711
7685.13 1652
7685.96 1672
7686.79 1746
7687.62 1734
7688.44 1724
7689.27 1727
7690.10 1733
7690.93 1751
7691.76 1718
7692.58 1673
7693.41 1773
7694.24 1722
7695.07 1756
7695.89 1738
7696.72 1708
7697.55 1721
7698.38 1801
7699.21 1803
7700.03 1788
7700.86 1762
7701.69 1772
7702.52 1708
7703.35 1730
7704.18 1733
7705.00 1716
7705.83 1719
7706.66 1716
7707.49 1732
7708.32 1739
7709.15 1682
7709.98 1690
7710.80 1661
7711.63 1656
7712.46 1672
7713.29 1668
7714.12 1737
7714.95 1763
7715.78 1764
7716.61 1691
7717.44 1739
7718.27 1798
7719.09 1693
7719.92 1683
7720.75 1705
7721.58 1709
7722.41 1715
7723.24 1719
7724.07 1650
7724.90 1649
7725.73 1690
7726.56 1727
7727.39 1743
7728.22 1748
7729.05 1883
7729.88 1895
7730.71 1953
7731.54 1895
7732.37 1922
7733.20 1931
7734.03 1827
7734.86 1847
7735.69 1786
7736.52 1740
7737.35 1785
7738.18 1782
7739.01 1736
7739.84 1747
7740.67 1682
7741.50 1622
7742.33 1602
7743.16 1666
7743.99 1704
7744.82 1778
7745.65 1873
7746.48 1917
7747.31 2004
7748.14 2191
7748.98 2209
7749.81 2210
7750.64 2234
7751.47 2253
7752.30 2185
7753.13 2060
7753.96 2017
7754.79 1958
7755.62 1912
7756.45 1797
7757.29 1806
7758.12 1797
7758.95 1730
7759.78 1726
7760.61 1706
7761.44 1753
7762.27 1717
7763.11 1642
7763.94 1640
7764.77 1626
7765.60 1568
7766.43 1576
7767.26 1626
7768.10 1599
7768.93 1593
7769.76 1605
7770.59 1645
7771.42 1618
7772.26 1600
7773.09 1658
7773.92 1647
7774.75 1609
7775.58 1561
7776.42 1569
7777.25 1606
7778.08 1603
7778.91 1644
7779.75 1642
7780.58 1596
7781.41 1628
7782.24 1642
7783.08 1677
7783.91 1625
7784.74 1584
7785.57 1591
7786.41 1664
7787.24 1683
7788.07 1701
7788.91 1656
7789.74 1672
7790.57 1668
7791.40 1707
7792.24 1693
7793.07 1631
7793.90 1647
7794.74 1708
7795.57 1707
7796.40 1741
7797.24 1735
7798.07 1793
7798.90 1796
7799.74 1790
7800.57 1729
7801.40 1750
7802.24 1814
7803.07 1808
7803.91 1804
7804.74 1807
7805.57 1742
7806.41 1781
7807.24 1764
7808.07 1852
7808.91 1865
7809.74 1869
7810.58 1913
7811.41 1946
7812.25 1923
7813.08 1915
7813.91 2011
7814.75 2019
7815.58 2113
7816.42 2119
7817.25 2137
7818.09 2223
7818.92 2156
7819.75 2239
7820.59 2222
7821.42 2166
7822.26 2189
7823.09 2195
7823.93 2136
7824.76 2225
7825.60 2275
7826.43 2199
7827.27 2165
7828.10 2158
7828.94 2147
7829.77 2161
7830.61 2117
7831.44 2105
7832.28 2029
7833.11 2066
7833.95 2051
7834.78 2099
7835.62 2147
7836.46 2147
7837.29 2099
7838.13 2054
7838.96 2046
7839.80 2061
7840.63 1976
7841.47 2045
7842.31 1908
7843.14 1936
7843.98 1952
7844.81 1938
7845.65 1906
7846.48 1914
7847.32 1861
7848.16 1784
7848.99 1778
7849.83 1761
7850.67 1814
7851.50 1773
7852.34 1786
7853.17 1837
7854.01 1784
7854.85 1743
7855.68 1754
7856.52 1797
7857.36 1773
7858.19 1760
7859.03 1783
7859.87 1750
7860.70 1764
7861.54 1791
7862.38 1736
7863.21 1759
7864.05 1715
7864.89 1723
7865.73 1758
7866.56 1729
7867.40 1756
7868.24 1768
7869.07 1760
7869.91 1744
7870.75 1759
7871.59 1756
7872.42 1782
7873.26 1746
7874.10 1810
7874.94 1789
7875.77 1873
7876.61 1803
7877.45 1853
7878.29 1919
7879.12 1863
7879.96 1922
7880.80 2027
7881.64 2019
7882.47 1989
7883.31 1988
7884.15 2024
7884.99 1980
7885.83 2016
7886.67 2091
7887.50 2005
7888.34 2034
7889.18 2006
7890.02 1969
7890.86 1836
7891.69 1925
7892.53 1985
7893.37 2007
7894.21 1991
7895.05 2011
7895.89 2017
7896.73 1872
7897.57 1907
7898.40 1944
7899.24 1889
7900.08 1902
7900.92 1933
7901.76 1910
7902.60 1878
7903.44 1837
7904.28 1828
7905.12 1827
7905.95 1778
7906.79 1824
7907.63 1808
7908.47 1789
7909.31 1849
7910.15 1783
7910.99 1798
7911.83 1846
7912.67 1983
7913.51 2005
7914.35 2021
7915.19 2157
7916.03 2263
7916.87 2284
7917.71 2312
7918.55 2290
7919.39 2305
7920.23 2325
7921.07 2188
7921.91 2276
7922.75 2217
7923.59 2196
7924.43 2100
7925.27 2014
7926.11 1982
7926.95 1951
7927.79 1906
7928.63 1930
7929.47 1883
7930.31 1795
7931.15 1772
7931.99 1770
7932.83 1701
7933.67 1632
7934.51 1615
7935.35 1674
7936.19 1697
7937.04 1702
7937.88 1659
7938.72 1664
7939.56 1664
7940.40 1643
7941.24 1654
7942.08 1630
7942.92 1664
7943.76 1644
7944.60 1699
7945.45 1694
7946.29 1639
7947.13 1674
7947.97 1655
7948.81 1620
7949.65 1673
7950.49 1628
7951.34 1658
7952.18 1649
7953.02 1620
7953.86 1642
7954.70 1620
7955.54 1663
7956.39 1697
7957.23 1795
7958.07 1740
7958.91 1719
7959.75 1730
7960.60 1814
7961.44 1707
7962.28 1597
7963.12 1636
7963.96 1670
7964.81 1621
7965.65 1634
7966.49 1646
7967.33 1646
7968.18 1711
7969.02 1795
7969.86 1762
7970.70 1758
7971.55 1751
7972.39 1693
7973.23 1611
7974.08 1611
7974.92 1604
7975.76 1639
7976.60 1554
7977.45 1553
7978.29 1555
7979.13 1522
7979.98 1509
7980.82 1524
7981.66 1556
7982.51 1585
7983.35 1475
7984.19 1445
7985.04 1479
7985.88 1454
7986.72 1443
7987.57 1439
7988.41 1424
7989.25 1442
7990.10 1460
7990.94 1489
7991.78 1462
7992.63 1400
7993.47 1414
7994.32 1449
7995.16 1403
7996.00 1393
7996.85 1331
7997.69 1363
7998.53 1336
7999.38 1362
8000.22 1366
8001.07 1379
8001.91 1380
8002.76 1366
8003.60 1308
8004.44 1334
8005.29 1366
8006.13 1342
8006.98 1316
8007.82 1355
8008.67 1350
8009.51 1351
8010.36 1356
8011.20 1384
8012.05 1338
8012.89 1327
8013.74 1293
8014.58 1294
8015.43 1338
8016.27 1364
8017.12 1286
8017.96 1304
8018.81 1293
8019.65 1288
8020.50 1283
8021.34 1233
8022.19 1298
8023.03 1317
8023.88 1328
8024.72 1292
8025.57 1279
8026.41 1350
8027.26 1321
8028.11 1278
8028.95 1301
8029.80 1322
8030.64 1318
8031.49 1357
8032.33 1310
8033.18 1281
8034.03 1287
8034.87 1327
8035.72 1260
8036.56 1241
8037.41 1309
8038.26 1272
8039.10 1350
8039.95 1348
8040.80 1291
8041.64 1320
8042.49 1358
8043.33 1356
8044.18 1324
8045.03 1313
8045.87 1339
8046.72 1341
8047.57 1350
8048.41 1329
8049.26 1310
8050.11 1311
8050.95 1333
8051.80 1352
8052.65 1333
8053.49 1297
8054.34 1277
8055.19 1248
8056.04 1295
8056.88 1217
8057.73 1216
8058.58 1255
8059.42 1173
8060.27 1173
8061.12 1231
8061.97 1159
8062.81 1236
8063.66 1223
8064.51 1181
8065.36 1169
8066.20 1177
8067.05 1228
8067.90 1174
8068.75 1203
8069.60 1211
8070.44 1197
8071.29 1165
8072.14 1174
8072.99 1179
8073.84 1154
8074.68 1194
8075.53 1161
8076.38 1200
8077.23 1207
8078.08 1162
8078.92 1125
8079.77 1170
8080.62 1201
8081.47 1212
8082.32 1187
8083.17 1179
8084.02 1172
8084.86 1143
8085.71 1195
8086.56 1246
8087.41 1255
8088.26 1156
8089.11 1147
8089.96 1157
8090.81 1210
8091.65 1219
8092.50 1172
8093.35 1108
8094.20 1175
8095.05 1181
8095.90 1155
8096.75 1129
8097.60 1109
8098.45 1113
8099.30 1131
8100.15 1179
8101.00 1171
8101.85 1191
8102.70 1154
8103.54 1158
8104.39 1139
8105.24 1131
8106.09 1165
8106.94 1207
8107.79 1152
8108.64 1171
8109.49 1152
8110.34 1132
8111.19 1137
8112.04 1155
8112.89 1200
8113.74 1203
8114.59 1182
8115.44 1176
8116.29 1137
8117.14 1162
8117.99 1243
8118.84 1243
8119.70 1194
8120.55 1244
8121.40 1220
8122.25 1224
8123.10 1267
8123.95 1244
8124.80 1233
8125.65 1185
8126.50 1210
8127.35 1226
8128.20 1200
8129.05 1234
8129.90 1211
8130.76 1186
8131.61 1155
8132.46 1248
8133.31 1225
8134.16 1203
8135.01 1271
8135.86 1241
8136.71 1227
8137.56 1227
8138.42 1200
8139.27 1220
8140.12 1172
8140.97 1205
8141.82 1233
8142.67 1214
8143.53 1270
8144.38 1243
8145.23 1220
8146.08 1189
8146.93 1225
8147.78 1205
8148.64 1206
8149.49 1257
8150.34 1228
8151.19 1226
8152.05 1305
8152.90 1269
8153.75 1263
8154.60 1290
8155.45 1236
8156.31 1292
8157.16 1323
8158.01 1318
8158.86 1221
8159.72 1291
8160.57 1247
8161.42 1287
8162.27 1231
8163.13 1176
8163.98 1201
8164.83 1199
8165.69 1224
8166.54 1219
8167.39 1188
8168.24 1158
8169.10 1176
8169.95 1197
8170.80 1214
8171.66 1193
8172.51 1187
8173.36 1131
8174.22 1180
8175.07 1169
8175.92 1150
8176.78 1129
8177.63 1169
8178.48 1141
8179.34 1160
8180.19 1177
8181.04 1235
8181.90 1169
8182.75 1080
8183.61 1117
8184.46 1141
8185.31 1171
8186.17 1127
8187.02 1127
8187.87 1080
8188.73 1111
8189.58 1122
8190.44 1106
8191.29 1135
8192.15 1090
8193.00 1135
8193.85 1173
8194.71 1137
8195.56 1120
8196.42 1137
8197.27 1129
8198.13 1131
8198.98 1133
8199.84 1133
8200.69 1151
8201.55 1129
8202.40 1103
8203.25 1103
8204.11 1126
8204.96 1124
8205.82 1109
8206.67 1129
8207.53 1076
8208.38 1050
8209.24 1085
8210.09 1080
8210.95 1116
8211.81 1141
8212.66 1135
8213.52 1118
8214.37 1110
8215.23 1103
8216.08 1143
8216.94 1131
8217.79 1178
8218.65 1198
8219.50 1129
8220.36 1204
8221.22 1267
8222.07 1211
8222.93 1205
8223.78 1185
8224.64 1156
8225.50 1139
8226.35 1148
8227.21 1213
8228.06 1253
8228.92 1197
8229.78 1205
8230.63 1150
8231.49 1131
8232.34 1144
8233.20 1126
8234.06 1132
8234.91 1149
8235.77 1114
8236.63 1113
8237.48 1121
8238.34 1097
8239.20 1063
8240.05 1093
8240.91 1109
8241.77 1122
8242.62 1091
8243.48 1125
8244.34 1079
8245.19 1036
8246.05 1091
8246.91 1139
8247.77 1151
8248.62 1141
8249.48 1150
8250.34 1124
8251.20 1142
8252.05 1095
8252.91 1178
8253.77 1099
8254.62 1111
8255.48 1099
8256.34 1123
8257.20 1120
8258.06 1136
8258.91 1124
8259.77 1125
8260.63 1153
8261.49 1144
8262.34 1115
8263.20 1120
8264.06 1071
8264.92 1059
8265.78 1047
8266.63 1139
8267.49 1158
8268.35 1145
8269.21 1120
8270.07 1164
8270.93 1133
8271.78 1139
8272.64 1127
8273.50 1119
8274.36 1134
8275.22 1162
8276.08 1210
8276.93 1211
8277.79 1170
8278.65 1169
8279.51 1139
8280.37 1139
8281.23 1151
8282.09 1148
8282.95 1170
8283.81 1177
8284.66 1161
8285.52 1177
8286.38 1166
8287.24 1171
8288.10 1242
8288.96 1176
8289.82 1158
8290.68 1209
8291.54 1150
8292.40 1184
8293.26 1224
8294.12 1248
8294.98 1222
8295.84 1226
8296.70 1203
8297.56 1187
8298.42 1195
8299.28 1253
8300.13 1237
8300.99 1220
8301.85 1174
8302.71 1209
8303.57 1215
8304.43 1257
8305.29 1248
8306.16 1210
8307.02 1253
8307.88 1187
8308.74 1196
8309.60 1163
8310.46 1199
8311.32 1189
8312.18 1162
8313.04 1184
8313.90 1154
8314.76 1182
8315.62 1195
8316.48 1206
8317.34 1209
8318.20 1207
8319.06 1196
8319.92 1194
8320.78 1154
8321.65 1154
8322.51 1168
8323.37 1216
8324.23 1178
8325.09 1136
8325.95 1164
8326.81 1135
8327.67 1136
8328.53 1226
8329.40 1219
8330.26 1168
8331.12 1168
8331.98 1196
8332.84 1166
8333.70 1171
8334.57 1174
8335.43 1209
8336.29 1228
8337.15 1178
8338.01 1205
8338.87 1219
8339.74 1187
8340.60 1200
8341.46 1173
8342.32 1203
8343.18 1183
8344.05 1208
8344.91 1227
8345.77 1229
8346.63 1205
8347.49 1195
8348.36 1219
8349.22 1257
8350.08 1227
8350.94 1210
8351.81 1229
8352.67 1210
8353.53 1219
8354.39 1236
8355.26 1248
8356.12 1235
8356.98 1214
8357.85 1233
8358.71 1227
8359.57 1247
8360.43 1251
8361.30 1236
8362.16 1220
8363.02 1240
8363.89 1269
8364.75 1295
8365.61 1247
8366.48 1185
8367.34 1291
8368.20 1242
8369.07 1270
8369.93 1219
8370.79 1256
8371.66 1210
8372.52 1284
8373.38 1277
8374.25 1238
8375.11 1290
8375.98 1273
8376.84 1245
8377.70 1294
8378.57 1286
8379.43 1299
8380.30 1313
8381.16 1307
8382.02 1309
8382.89 1313
8383.75 1360
8384.62 1288
8385.48 1287
8386.34 1283
8387.21 1294
8388.07 1319
8388.94 1313
8389.80 1345
8390.67 1305
8391.53 1361
8392.40 1338
8393.26 1302
8394.13 1329
8394.99 1317
8395.85 1291
8396.72 1361
8397.58 1318
8398.45 1310
8399.31 1318
8400.18 1360
8401.04 1362
8401.91 1425
8402.77 1392
8403.64 1394
8404.50 1450
8405.37 1409
8406.24 1376
8407.10 1426
8407.97 1473
8408.83 1450
8409.70 1425
8410.56 1486
8411.43 1491
8412.29 1522
8413.16 1522
8414.03 1483
8414.89 1481
8415.76 1461
8416.62 1499
8417.49 1554
8418.35 1587
8419.22 1543
8420.09 1586
8420.95 1599
8421.82 1575
8422.69 1604
8423.55 1632
8424.42 1590
8425.28 1714
8426.15 1641
8427.02 1591
8427.88 1630
8428.75 1675
8429.62 1782
8430.48 1715
8431.35 1731
8432.22 1751
8433.08 1862
8433.95 1788
8434.82 1852
8435.68 1891
8436.55 1866
8437.42 1929
8438.28 2005
8439.15 2054
8440.02 2062
8440.89 2076
8441.75 2163
8442.62 2155
8443.49 2174
8444.35 2181
8445.22 2226
8446.09 2219
8446.96 2245
8447.82 2293
8448.69 2330
8449.56 2267
8450.43 2360
8451.29 2420
8452.16 2543
8453.03 2624
8453.90 2885
8454.76 3103
8455.63 3351
8456.50 3550
8457.37 3838
8458.24 3988
8459.10 3875
8459.97 3810
8460.84 3639
8461.71 3560
8462.58 3333
8463.45 3133
8464.31 2939
8465.18 2820
8466.05 2637
8466.92 2606
8467.79 2473
8468.66 2424
8469.52 2316
8470.39 2284
8471.26 2179
8472.13 2141
8473.00 2077
8473.87 2052
8474.74 2035
8475.61 2042
8476.47 2048
8477.34 2010
8478.21 2061
8479.08 2091
8479.95 2108
8480.82 2074
8481.69 2151
8482.56 2174
8483.43 2257
8484.30 2280
8485.17 2338
8486.04 2325
8486.91 2296
8487.78 2236
8488.64 2219
8489.51 2147
8490.38 2117
8491.25 2149
8492.12 2140
8492.99 2094
8493.86 2058
8494.73 2096
8495.60 2049
8496.47 2015
8497.34 2064
8498.21 2037
8499.08 1957
8499.95 1917
8500.82 1981
8501.69 1996
8502.56 1956
8503.43 1949
8504.30 2047
8505.17 2025
8506.05 2056
8506.92 1995
8507.79 2015
8508.66 2005
8509.53 2033
8510.40 2056
8511.27 2021
8512.14 2003
8513.01 2039
8513.88 2108
8514.75 2104
8515.62 2150
8516.49 2140
8517.37 2176
8518.24 2191
8519.11 2260
8519.98 2304
8520.85 2357
8521.72 2396
8522.59 2534
8523.46 2661
8524.33 2748
8525.21 2930
8526.08 3085
8526.95 3216
8527.82 3298
8528.69 3345
8529.56 3296
8530.44 3256
8531.31 3138
8532.18 2947
8533.05 2771
8533.92 2720
8534.80 2601
8535.67 2467
8536.54 2453
8537.41 2373
8538.28 2321
8539.16 2214
8540.03 2203
8540.90 2180
8541.77 2166
8542.64 2108
8543.52 2056
8544.39 2063
8545.26 2060
8546.13 2036
8547.01 2081
8547.88 2017
8548.75 2001
8549.62 2056
8550.50 2049
8551.37 2124
8552.24 2217
8553.12 2250
8553.99 2319
8554.86 2355
8555.73 2304
8556.61 2314
8557.48 2306
8558.35 2295
8559.23 2250
8560.10 2237
8560.97 2208
8561.85 2085
8562.72 2056
8563.59 2061
8564.47 2074
8565.34 2076
8566.21 2034
8567.09 1996
8567.96 1985
8568.83 1910
8569.71 1927
8570.58 1877
8571.46 1905
8572.33 1927
8573.20 1830
8574.08 1885
8574.95 1895
8575.83 1849
8576.70 1877
8577.57 1878
8578.45 1844
8579.32 1871
8580.20 1875
8581.07 1923
8581.94 1951
8582.82 1918
8583.69 1911
8584.57 1900
8585.44 1832
8586.32 1936
8587.19 1918
8588.07 1904
8588.94 1934
8589.82 1941
8590.69 1980
8591.57 2005
8592.44 1902
8593.32 1946
8594.19 1980
8595.07 1993
8595.94 2029
8596.82 2024
8597.69 2051
8598.57 2048
8599.44 1999
8600.32 2057
8601.19 2109
8602.07 2096
8602.94 2142
8603.82 2130
8604.69 2116
8605.57 2199
8606.44 2237
8607.32 2179
8608.20 2142
8609.07 2158
8609.95 2235
8610.82 2187
8611.70 2225
8612.57 2171
8613.45 2246
8614.33 2239
8615.20 2330
8616.08 2340
8616.95 2360
8617.83 2407
8618.71 2392
8619.58 2402
8620.46 2428
8621.34 2465
8622.21 2553
8623.09 2473
8623.97 2506
8624.84 2629
8625.72 2591
8626.59 2592
8627.47 2577
8628.35 2571
8629.22 2553
8630.10 2652
8630.98 2637
8631.86 2584
8632.73 2641
8633.61 2722
8634.49 2638
8635.36 2650
8636.24 2635
8637.12 2772
8637.99 2669
8638.87 2682
8639.75 2709
8640.63 2747
8641.50 2773
8642.38 2806
8643.26 2844
8644.14 2850
8645.01 2913
8645.89 2958
8646.77 3020
8647.65 3080
8648.52 3152
8649.40 3083
8650.28 3155
8651.16 3081
8652.04 3139
8652.91 3248
8653.79 3188
8654.67 3154
8655.55 3228
8656.43 3381
8657.30 3397
8658.18 3405
8659.06 3544
8659.94 3681
8660.82 3932
8661.70 4117
8662.57 4450
8663.45 4724
8664.33 5032
8665.21 5303
8666.09 5313
8666.97 5375
8667.85 5328
8668.72 5187
8669.60 5015
8670.48 4886
8671.36 4777
8672.24 4708
8673.12 4653
8674.00 4424
8674.88 4324
8675.76 4291
8676.63 4240
8677.51 4071
8678.39 3904
8679.27 3817
8680.15 3763
8681.03 3709
8681.91 3567
8682.79 3383
8683.67 3339
8684.55 3312
8685.43 3256
8686.31 3253
8687.19 3199
8688.07 3298
8688.95 3384
8689.83 3452
8690.71 3580
8691.59 3801
8692.47 3871
8693.35 3965
8694.23 4057
8695.11 4075
8695.99 4130
8696.87 3987
8697.75 3946
8698.63 3902
8699.51 3827
8700.39 3793
8701.27 3779
8702.15 3873
8703.03 3791
8703.91 3847
8704.79 3671
8705.67 3528
8706.55 3461
8707.43 3427
8708.31 3318
8709.19 3134
8710.07 3013
8710.96 2978
8711.84 2860
8712.72 2720
8713.60 2663
8714.48 2662
8715.36 2620
8716.24 2509
8717.12 2524
8718.00 2493
8718.89 2457
8719.77 2450
8720.65 2476
8721.53 2485
8722.41 2398
8723.29 2396
8724.17 2370
8725.06 2421
8725.94 2375
8726.82 2478
8727.70 2454
8728.58 2448
8729.46 2484
8730.35 2534
8731.23 2593
8732.11 2589
8732.99 2472
8733.87 2566
8734.76 2551
8735.64 2565
8736.52 2526
8737.40 2554
8738.29 2617
8739.17 2563
8740.05 2515
8740.93 2551
8741.81 2588
8742.70 2630
8743.58 2584
8744.46 2621
8745.34 2534
8746.23 2525
8747.11 2558
8747.99 2472
8748.88 2549
8749.76 2553
8750.64 2562
8751.52 2516
8752.41 2583
8753.29 2600
8754.17 2558
8755.06 2511
8755.94 2635
8756.82 2696
8757.71 2711
8758.59 2670
8759.47 2754
8760.36 2689
8761.24 2779
8762.12 2732
8763.01 2799
8763.89 2771
8764.77 2763
8765.66 2758
8766.54 2748
8767.42 2849
8768.31 2792
8769.19 2739
8770.08 2768
8770.96 2835
8771.84 2826
8772.73 2756
8773.61 2694
8774.50 2777
8775.38 2725
8776.26 2766
8777.15 2786
8778.03 2879
8778.92 3012
8779.80 3119
8780.69 3310
8781.57 3519
8782.46 3788
8783.34 3853
8784.22 3849
8785.11 3877
8785.99 3763
8786.88 3656
8787.76 3521
8788.65 3445
8789.53 3282
8790.42 3105
8791.30 2993
8792.19 2926
8793.07 2799
8793.96 2545
8794.84 2526
8795.73 2402
8796.61 2362
8797.50 2327
8798.38 2226
8799.27 2216
8800.15 2198
8801.04 2201
8801.93 2109
8802.81 2034
8803.70 2057
8804.58 2071
8805.47 2034
8806.35 1987
8807.24 2010
8808.12 1970
8809.01 1865
8809.90 1835
8810.78 1953
8811.67 1947
8812.55 1893
8813.44 1904
8814.33 1836
8815.21 1849
8816.10 1976
8816.98 1907
8817.87 1847
8818.76 1922
8819.64 1933
8820.53 1866
8821.42 1913
8822.30 1894
8823.19 1824
8824.08 1891
8824.96 1846
8825.85 1820
8826.74 1764
8827.62 1798
8828.51 1821
8829.40 1795
8830.28 1790
8831.17 1825
8832.06 1740
8832.94 1789
8833.83 1808
8834.72 1735
8835.61 1777
8836.49 1729
8837.38 1764
8838.27 1775
8839.16 1752
8840.04 1741
8840.93 1728
8841.82 1689
8842.70 1679
8843.59 1783
8844.48 1759
8845.37 1769
8846.26 1744
8847.14 1754
8848.03 1762
8848.92 1742
8849.81 1671
8850.69 1665
8851.58 1704
8852.47 1708
8853.36 1675
8854.25 1702
8855.13 1696
8856.02 1674
8856.91 1653
8857.80 1621
8858.69 1645
8859.58 1691
8860.46 1708
8861.35 1615
8862.24 1586
8863.13 1630
8864.02 1665
8864.91 1617
8865.80 1601
8866.68 1597
8867.57 1560
8868.46 1556
8869.35 1543
8870.24 1531
8871.13 1529
8872.02 1567
8872.91 1540
8873.80 1487
8874.69 1496
8875.57 1471
8876.46 1485
8877.35 1466
8878.24 1451
8879.13 1482
8880.02 1458
8880.91 1398
8881.80 1397
8882.69 1405
8883.58 1397
8884.47 1436
8885.36 1443
8886.25 1346
8887.14 1341
8888.03 1401
8888.92 1408
8889.81 1377
8890.70 1352
8891.59 1353
8892.48 1365
8893.37 1315
8894.26 1314
8895.15 1314
8896.04 1292
8896.93 1233
8897.82 1264
8898.71 1316
8899.60 1270
8900.49 1276
8901.38 1300
8902.27 1296
8903.16 1267
8904.05 1299
8904.94 1270
8905.83 1282
8906.72 1300
8907.61 1243
8908.50 1221
8909.40 1222
8910.29 1210
8911.18 1217
8912.07 1223
8912.96 1221
8913.85 1205
8914.74 1205
8915.63 1193
8916.52 1183
8917.42 1232
8918.31 1215
8919.20 1210
8920.09 1180
8920.98 1226
8921.87 1214
8922.76 1140
8923.66 1137
8924.55 1156
8925.44 1161
8926.33 1088
8927.22 1165
8928.11 1140
8929.01 1168
8929.90 1168
8930.79 1200
8931.68 1148
8932.57 1154
8933.47 1143
8934.36 1172
8935.25 1165
8936.14 1139
8937.03 1125
8937.93 1129
8938.82 1124
8939.71 1136
8940.60 1175
8941.50 1126
8942.39 1085
8943.28 1144
8944.17 1099
8945.07 1043
8945.96 1129
8946.85 1089
8947.75 1089
8948.64 1135
8949.53 1098
8950.42 1045
8951.32 1057
8952.21 1051
8953.10 1063
8954.00 1102
8954.89 1111
8955.78 1058
8956.68 1044
8957.57 1063
8958.46 1043
8959.36 1054
8960.25 1081
8961.14 1078
8962.04 1112
8962.93 1060
8963.82 1100
8964.72 1103
8965.61 1066
8966.50 1063
8967.40 1057
8968.29 1084
8969.19 1070
8970.08 1085
8970.97 1121
8971.87 1067
8972.76 1068
8973.66 1049
8974.55 1072
8975.44 1081
8976.34 1084
8977.23 1059
8978.13 993
8979.02 1035
8979.91 1051
8980.81 1072
8981.70 1022
8982.60 1057
8983.49 1024
8984.39 1036
8985.28 1048
8986.18 989
8987.07 1064
8987.97 1058
8988.86 1037
8989.76 1041
8990.65 1012
8991.55 1054
8992.44 1032
8993.34 971
8994.23 985
8995.13 987
8996.02 1000
8996.92 961
8997.81 992
8998.71 1017
8999.60 1043
9000.50 1054
9001.39 1060
9002.29 1022
9003.18 992
9004.08 982
9004.98 974
9005.87 1045
9006.77 1013
9007.66 1019
9008.56 1046
9009.45 1041
9010.35 997
9011.25 954
9012.14 960
9013.04 984
9013.93 985
9014.83 986
9015.73 980
9016.62 970
9017.52 950
9018.42 999
9019.31 1007
9020.21 992
9021.10 941
9022.00 969
9022.90 999
9023.79 944
9024.69 925
9025.59 978
9026.48 973
9027.38 985
9028.28 1001
9029.17 979
9030.07 967
9030.97 972
9031.87 1006
9032.76 1006
9033.66 958
9034.56 976
9035.45 976
9036.35 983
9037.25 968
9038.15 954
9039.04 1001
9039.94 1015
9040.84 1021
9041.73 948
9042.63 954
9043.53 940
9044.43 931
9045.33 968
9046.22 975
9047.12 1012
9048.02 966
9048.92 1015
9049.81 1015
9050.71 1019
9051.61 985
9052.51 964
9053.41 975
9054.30 1007
9055.20 995
9056.10 1009
9057.00 1033
9057.90 1042
9058.80 1062
9059.69 1048
9060.59 1012
9061.49 960
9062.39 958
9063.29 969
9064.19 1021
9065.08 1016
9065.98 1008
9066.88 972
9067.78 959
9068.68 1010
9069.58 996
9070.48 997
9071.38 966
9072.27 977
9073.17 915
9074.07 972
9074.97 1009
9075.87 992
9076.77 950
9077.67 967
9078.57 1037
9079.47 1021
9080.37 1006
9081.27 999
9082.17 987
9083.07 1018
9083.97 986
9084.87 995
9085.76 1038
9086.66 979
9087.56 994
9088.46 989
9089.36 965
9090.26 1018
9091.16 983
9092.06 954
9092.96 964
9093.86 970
9094.76 981
9095.66 965
9096.56 1000
9097.46 995
9098.36 955
9099.26 1006
9100.17 964
9101.07 946
9101.97 916
9102.87 951
9103.77 1006
9104.67 1009
9105.57 1018
9106.47 1009
9107.37 965
9108.27 974
9109.17 1006
9110.07 952
9110.97 963
9111.87 945
9112.77 952
9113.68 995
9114.58 964
9115.48 974
9116.38 948
9117.28 973
9118.18 960
9119.08 958
9119.98 962
9120.89 950
9121.79 953
9122.69 968
9123.59 1012
9124.49 952
9125.39 998
9126.29 968
9127.20 951
9128.10 962
9129.00 941
9129.90 962
9130.80 918
9131.71 946
9132.61 956
9133.51 971
9134.41 951
9135.31 957
9136.22 977
9137.12 990
9138.02 964
9138.92 968
9139.83 1024
9140.73 987
9141.63 1032
9142.53 1018
9143.43 944
9144.34 967
9145.24 972
9146.14 963
9147.05 950
9147.95 962
9148.85 954
9149.75 953
9150.66 1011
9151.56 990
9152.46 976
9153.37 951
9154.27 966
9155.17 982
9156.07 956
9156.98 994
9157.88 983
9158.78 929
9159.69 975
9160.59 975
9161.49 971
9162.40 984
9163.30 953
9164.20 970
9165.11 994
9166.01 942
9166.92 947
9167.82 997
9168.72 1012
9169.63 984
9170.53 977
9171.43 974
9172.34 990
9173.24 1011
9174.15 1003
9175.05 991
9175.95 986
9176.86 983
9177.76 1018
9178.67 1014
9179.57 1000
9180.48 964
9181.38 1006
9182.28 1006
9183.19 1024
9184.09 1013
9185.00 1055
9185.90 1018
9186.81 1039
9187.71 1056
9188.62 1010
9189.52 959
9190.43 1025
9191.33 1033
9192.24 1002
9193.14 1021
9194.05 1017
9194.95 998
9195.86 1003
9196.76 1001
9197.67 1010
9198.57 1084
9199.48 1055
9200.38 1037
9201.29 1031
9202.19 1006
9203.10 995
9204.00 978
9204.91 1039
9205.81 1061
9206.72 1008
9207.63 985
9208.53 977
9209.44 938
9210.34 944
9211.25 978
9212.15 1026
9213.06 1054
9213.97 1019
9214.87 1034
9215.78 1060
9216.68 1023
9217.59 1016
9218.50 979
9219.40 1008
9220.31 1022
9221.22 1020
9222.12 1022
9223.03 1044
9223.94 999
9224.84 1011
9225.75 1046
9226.65 1072
9227.56 1036
9228.47 999
9229.37 1049
9230.28 1009
9231.19 1034
9232.10 1000
9233.00 984
9233.91 1012
9234.82 1014
9235.72 1022
9236.63 974
9237.54 970
9238.44 996
9239.35 993
9240.26 982
9241.17 973
9242.07 992
9242.98 965
9243.89 1011
9244.80 1009
9245.70 981
9246.61 1003
9247.52 969
9248.43 977
9249.33 1018
9250.24 975
9251.15 1010
9252.06 1014
9252.97 953
9253.87 992
9254.78 988
9255.69 969
9256.60 1016
9257.51 986
9258.41 1003
9259.32 1037
9260.23 1017
9261.14 1005
9262.05 1054
9262.96 957
9263.86 1006
9264.77 1018
9265.68 1006
9266.59 998
9267.50 985
9268.41 1005
9269.32 993
9270.22 1006
9271.13 1003
9272.04 1016
9272.95 1026
9273.86 1090
9274.77 1035
9275.68 994
9276.59 995
9277.50 992
9278.40 1041
9279.31 1042
9280.22 1025
9281.13 1010
9282.04 1000
9282.95 1060
9283.86 1062
9284.77 1040
9285.68 1001
9286.59 1027
9287.50 1017
9288.41 1014
9289.32 1015
9290.23 1052
9291.14 1015
9292.05 1050
9292.96 988
9293.87 1080
9294.78 1063
9295.69 1056
9296.60 1088
9297.51 1083
9298.42 1056
9299.33 1097
9300.24 1070
9301.15 1059
9302.06 1089
9302.97 1105
9303.88 1075
9304.79 1024
9305.70 1044
9306.61 1091
9307.52 1095
9308.43 1029
9309.34 1066
9310.25 1048
9311.16 1119
9312.07 1114
9312.98 1064
9313.90 1087
9314.81 1103
9315.72 1115
9316.63 1114
9317.54 1060
9318.45 1059
9319.36 1068
9320.27 1041
9321.18 1080
9322.10 1098
9323.01 1099
9323.92 1090
9324.83 1113
9325.74 1059
9326.65 1057
9327.56 1071
9328.48 1048
9329.39 1051
9330.30 1038
9331.21 1062
9332.12 1016
9333.03 1060
9333.95 1041
9334.86 1097
9335.77 1026
9336.68 1118
9337.59 1090
9338.51 1072
9339.42 1075
9340.33 1116
9341.24 1053
9342.15 1083
9343.07 1052
9343.98 1070
9344.89 1114
9345.80 1106
9346.72 1105
9347.63 1069
9348.54 1091
9349.45 1075
9350.37 1059
9351.28 1073
9352.19 1096
9353.11 1069
9354.02 1067
9354.93 1085
9355.84 1080
9356.76 1117
9357.67 1095
9358.58 1102
9359.50 1114
9360.41 1093
9361.32 1019
9362.24 1053
9363.15 1138
9364.06 1097
9364.98 1120
9365.89 1118
9366.80 1094
9367.72 1106
9368.63 1091
9369.54 1121
9370.46 1095
9371.37 1147
9372.28 1091
9373.20 1115
9374.11 1119
9375.03 1117
9375.94 1142
9376.85 1126
9377.77 1102
9378.68 1071
9379.60 1162
9380.51 1195
9381.42 1148
9382.34 1171
9383.25 1058
9384.17 1117
9385.08 1147
9386.00 1170
9386.91 1177
9387.82 1197
9388.74 1180
9389.65 1189
9390.57 1191
9391.48 1130
9392.40 1173
9393.31 1219
9394.23 1192
9395.14 1167
9396.06 1215
9396.97 1244
9397.89 1228
9398.80 1264
9399.72 1233
9400.63 1270
9401.55 1279
9402.46 1194
9403.38 1170
9404.29 1242
9405.21 1204
9406.12 1204
9407.04 1230
9407.95 1196
9408.87 1149
9409.79 1176
9410.70 1201
9411.62 1204
9412.53 1152
9413.45 1209
9414.36 1213
9415.28 1193
9416.20 1210
9417.11 1241
9418.03 1264
9418.94 1248
9419.86 1254
9420.78 1201
9421.69 1236
9422.61 1259
9423.52 1214
9424.44 1247
9425.36 1248
9426.27 1248
9427.19 1249
9428.11 1219
9429.02 1244
9429.94 1277
9430.86 1262
9431.77 1238
9432.69 1186
9433.61 1232
9434.52 1347
9435.44 1298
9436.36 1308
9437.27 1292
9438.19 1329
9439.11 1336
9440.02 1347
9440.94 1343
9441.86 1362
9442.78 1356
9443.69 1352
9444.61 1370
9445.53 1385
9446.44 1386
9447.36 1361
9448.28 1357
9449.20 1427
9450.11 1360
9451.03 1393
9451.95 1446
9452.87 1527
9453.78 1545
9454.70 1502
9455.62 1537
9456.54 1531
9457.46 1506
9458.37 1507
9459.29 1522
9460.21 1480
9461.13 1465
9462.05 1446
9462.96 1413
9463.88 1414
9464.80 1434
9465.72 1406
9466.64 1396
9467.56 1360
9468.47 1373
9469.39 1349
9470.31 1401
9471.23 1420
9472.15 1431
9473.07 1349
9473.98 1316
9474.90 1381
9475.82 1484
9476.74 1443
9477.66 1388
9478.58 1433
9479.50 1485
9480.42 1469
9481.34 1457
9482.26 1459
9483.17 1414
9484.09 1486
9485.01 1482
9485.93 1480
9486.85 1482
9487.77 1374
9488.69 1438
9489.61 1424
9490.53 1459
9491.45 1466
9492.37 1419
9493.29 1429
9494.21 1405
9495.13 1434
9496.05 1455
9496.97 1447
9497.89 1502
9498.81 1453
9499.73 1427
9500.65 1478
9501.57 1520
9502.49 1474
9503.41 1517
9504.33 1508
9505.25 1529
9506.17 1480
9507.09 1468
9508.01 1490
9508.93 1597
9509.85 1574
9510.77 1546
9511.69 1588
9512.61 1541
9513.53 1557
9514.45 1587
9515.37 1603
9516.29 1657
9517.21 1724
9518.13 1706
9519.05 1733
9519.98 1688
9520.90 1791
9521.82 1804
9522.74 1792
9523.66 1930
9524.58 1886
9525.50 1851
9526.42 1814
9527.34 1806
9528.27 1823
9529.19 1852
9530.11 1791
9531.03 1726
9531.95 1744
9532.87 1838
9533.79 1810
9534.72 1805
9535.64 1763
9536.56 1835
9537.48 1859
9538.40 1852
9539.32 1857
9540.25 1850
9541.17 1854
9542.09 1838
9543.01 1770
9543.93 1800
9544.86 1828
9545.78 1870
9546.70 1801
9547.62 1823
9548.55 1857
9549.47 1825
9550.39 1872
9551.31 1961
9552.24 1901
9553.16 1885
9554.08 1994
9555.00 1937
9555.93 1906
9556.85 1908
9557.77 1937
9558.69 1965
9559.62 1922
9560.54 1914
9561.46 1918
9562.39 1933
9563.31 1933
9564.23 1945
9565.15 1955
9566.08 2052
9567.00 1976
9567.92 1980
9568.85 2006
9569.77 1972
9570.69 2005
9571.62 1985
9572.54 2039
9573.46 2019
9574.39 2093
9575.31 2114
9576.23 2086
9577.16 2130
9578.08 2146
9579.01 2113
9579.93 2169
9580.85 2170
9581.78 2138
9582.70 2197
9583.63 2253
9584.55 2266
9585.47 2214
9586.40 2255
9587.32 2323
9588.25 2250
9589.17 2299
9590.09 2317
9591.02 2309
9591.94 2309
9592.87 2361
9593.79 2319
9594.72 2372
9595.64 2431
9596.57 2449
9597.49 2521
9598.42 2618
9599.34 2658
9600.26 2795
9601.19 2756
9602.11 2816
9603.04 2849
9603.96 2776
9604.89 2730
9605.81 2699
9606.74 2723
9607.66 2729
9608.59 2657
9609.51 2629
9610.44 2655
9611.37 2555
9612.29 2551
9613.22 2565
9614.14 2500
9615.07 2485
9615.99 2534
9616.92 2549
9617.84 2546
9618.77 2546
9619.70 2613
9620.62 2602
9621.55 2584
9622.47 2550
9623.40 2590
9624.32 2579
9625.25 2626
9626.18 2735
9627.10 2691
9628.03 2657
9628.95 2647
9629.88 2752
9630.81 2685
9631.73 2715
9632.66 2684
9633.59 2768
9634.51 2724
9635.44 2773
9636.37 2847
9637.29 2836
9638.22 2916
9639.15 2948
9640.07 3015
9641.00 2949
9641.93 3082
9642.85 3100
9643.78 3147
9644.71 3196
9645.63 3187
9646.56 3192
9647.49 3247
9648.41 3253
9649.34 3214
9650.27 3190
9651.20 3137
9652.12 3250
9653.05 3232
9653.98 3245
9654.91 3200
9655.83 3166
9656.76 3137
9657.69 3161
9658.62 3160
9659.54 3199
9660.47 3085
9661.40 3193
9662.33 3232
9663.25 3221
9664.18 3224
9665.11 3256
9666.04 3301
9666.97 3292
9667.89 3231
9668.82 3238
9669.75 3334
9670.68 3335
9671.61 3388
9672.53 3468
9673.46 3531
9674.39 3468
9675.32 3578
9676.25 3543
9677.18 3485
9678.11 3489
9679.03 3491
9679.96 3624
9680.89 3526
9681.82 3572
9682.75 3599
9683.68 3624
9684.61 3654
9685.54 3649
9686.46 3592
9687.39 3756
9688.32 3696
9689.25 3794
9690.18 3780
9691.11 3678
9692.04 3735
9692.97 3760
9693.90 3694
9694.83 3800
9695.76 3767
9696.69 3799
9697.61 3895
9698.54 3973
9699.47 4063
9700.40 4064
9701.33 4100
9702.26 4019
9703.19 4057
9704.12 3921
9705.05 3967
9705.98 3922
9706.91 3869
9707.84 3802
9708.77 3791
9709.70 3913
9710.63 3811
9711.56 3878
9712.49 3948
9713.42 4034
9714.35 4087
9715.28 4050
9716.21 3945
9717.14 4024
9718.07 4022
9719.00 4076
9719.94 3965
9720.87 3917
9721.80 3830
9722.73 3732
9723.66 3597
9724.59 3485
9725.52 3431
9726.45 3334
9727.38 3291
9728.31 3213
9729.24 3215
9730.17 3149
9731.10 3181
9732.04 3132
9732.97 3082
9733.90 3160
9734.83 3081
9735.76 3067
9736.69 2989
9737.62 2954
9738.55 2952
9739.49 2898
9740.42 2929
9741.35 2794
9742.28 2794
9743.21 2794
9744.14 2718
9745.08 2619
9746.01 2603
9746.94 2652
9747.87 2652
9748.80 2627
9749.74 2589
9750.67 2511
9751.60 2457
9752.53 2487
9753.46 2490
9754.40 2420
9755.33 2392
9756.26 2354
9757.19 2396
9758.13 2397
9759.06 2378
9759.99 2364
9760.92 2349
9761.85 2306
9762.79 2344
9763.72 2394
9764.65 2329
9765.59 2383
9766.52 2334
9767.45 2251
9768.38 2316
9769.32 2413
9770.25 2375
9771.18 2343
9772.12 2347
9773.05 2307
9773.98 2329
9774.92 2314
9775.85 2270
9776.78 2300
9777.71 2338
9778.65 2329
9779.58 2257
9780.52 2266
9781.45 2255
9782.38 2317
9783.32 2298
9784.25 2233
9785.18 2274
9786.12 2215
9787.05 2209
9787.98 2237
9788.92 2253
9789.85 2214
9790.79 2220
9791.72 2132
9792.65 2141
9793.59 2159
9794.52 2192
9795.46 2115
9796.39 2164
9797.32 2202
9798.26 2164
9799.19 2178
9800.13 2181
9801.06 2147
9802.00 2125
9802.93 2075
9803.87 2075
9804.80 2078
9805.73 2036
9806.67 2071
9807.60 2037
9808.54 2019
9809.47 1983
9810.41 1965
9811.34 1968
9812.28 1923
9813.21 1972
9814.15 1911
9815.08 1839
9816.02 1845
9816.95 1823
9817.89 1816
9818.82 1812
9819.76 1816
9820.69 1763
9821.63 1790
9822.57 1804
9823.50 1792
9824.44 1778
9825.37 1799
9826.31 1756
9827.24 1686
9828.18 1701
9829.11 1714
9830.05 1685
9830.99 1749
9831.92 1732
9832.86 1701
9833.79 1639
9834.73 1613
9835.67 1659
9836.60 1698
9837.54 1714
9838.47 1697
9839.41 1692
9840.35 1650
9841.28 1597
9842.22 1675
9843.16 1661
9844.09 1663
9845.03 1656
9845.97 1664
9846.90 1673
9847.84 1625
9848.78 1630
9849.71 1670
9850.65 1567
9851.59 1578
9852.52 1670
9853.46 1650
9854.40 1637
9855.33 1636
9856.27 1574
9857.21 1616
9858.14 1596
9859.08 1545
9860.02 1520
9860.96 1577
9861.89 1540
9862.83 1480
9863.77 1498
9864.71 1538
9865.64 1506
9866.58 1486
9867.52 1507
9868.46 1549
9869.39 1537
9870.33 1503
9871.27 1453
9872.21 1501
9873.15 1447
9874.08 1446
9875.02 1459
9875.96 1423
9876.90 1459
9877.83 1466
9878.77 1493
9879.71 1407
9880.65 1419
9881.59 1502
9882.53 1458
9883.46 1441
9884.40 1460
9885.34 1453
9886.28 1442
9887.22 1446
9888.16 1443
9889.10 1409
9890.03 1374
9890.97 1393
9891.91 1424
9892.85 1395
9893.79 1375
9894.73 1415
9895.67 1368
9896.61 1396
9897.54 1372
9898.48 1364
9899.42 1311
9900.36 1369
9901.30 1383
9902.24 1332
9903.18 1288
9904.12 1337
9905.06 1393
9906.00 1396
9906.94 1382
9907.88 1344
9908.82 1382
9909.76 1335
9910.70 1327
9911.63 1324
9912.57 1370
9913.51 1372
9914.45 1401
9915.39 1426
9916.33 1364
9917.27 1399
9918.21 1315
9919.15 1363
9920.09 1440
9921.03 1420
9921.97 1412
9922.91 1434
9923.85 1443
9924.79 1531
9925.74 1562
9926.68 1647
9927.62 1652
9928.56 1689
9929.50 1637
9930.44 1634
9931.38 1660
9932.32 1636
9933.26 1591
9934.20 1530
9935.14 1498
9936.08 1421
9937.02 1424
9937.96 1394
9938.90 1352
9939.85 1347
9940.79 1338
9941.73 1316
9942.67 1367
9943.61 1352
9944.55 1285
9945.49 1275
9946.43 1263
9947.38 1322
9948.32 1348
9949.26 1344
9950.20 1339
9951.14 1387
9952.08 1339
9953.02 1354
9953.97 1381
9954.91 1355
9955.85 1325
9956.79 1328
9957.73 1317
9958.68 1271
9959.62 1224
9960.56 1218
9961.50 1208
9962.44 1266
9963.39 1242
9964.33 1198
9965.27 1238
9966.21 1162
9967.15 1133
9968.10 1191
9969.04 1204
9969.98 1242
9970.92 1168
9971.87 1174
9972.81 1146
9973.75 1134
9974.69 1168
9975.64 1108
9976.58 1122
9977.52 1115
9978.47 1086
9979.41 1180
9980.35 1158
9981.29 1173
9982.24 1157
9983.18 1141
9984.12 1149
9985.07 1152
9986.01 1127
9986.95 1137
9987.90 1101
9988.84 1104
9989.78 1105
9990.73 1085
9991.67 1147
9992.61 1130
9993.56 1109
9994.50 1146
9995.44 1122
9996.39 1142
9997.33 1158
9998.27 1125
9999.22 1143
10000.16 1172
10001.11 1160
10002.05 1113
10002.99 1127
10003.94 1086
10004.88 1058
10005.83 1152
10006.77 1169
10007.72 1155
10008.66 1094
10009.60 1138
10010.55 1102
10011.49 1162
10012.44 1132
10013.38 1082
10014.33 1144
10015.27 1123
10016.21 1131
10017.16 1100
10018.10 1069
10019.05 1128
10019.99 1140
10020.94 1132
10021.88 1111
10022.83 1086
10023.77 1110
10024.72 1080
10025.66 1096
10026.61 1076
10027.55 1074
10028.50 1094
10029.44 1072
10030.39 1073
10031.33 1070
10032.28 1113
10033.23 1122
10034.17 1114
10035.12 1089
10036.06 1060
10037.01 1045
10037.95 1100
10038.90 1072
10039.84 1073
10040.79 1128
10041.74 1033
10042.68 1074
10043.63 1067
10044.57 1072
10045.52 1038
10046.47 1054
10047.41 1068
10048.36 1012
10049.30 1016
10050.25 1056
10051.20 1080
10052.14 1040
10053.09 1034
10054.04 1050
10054.98 1064
10055.93 1006
10056.88 1040
10057.82 1094
10058.77 1030
10059.72 1041
10060.66 1068
10061.61 1046
10062.56 1019
10063.50 1083
10064.45 1103
10065.40 1058
10066.34 1024
10067.29 1033
10068.24 1074
10069.18 1110
10070.13 1044
10071.08 1044
10072.03 1021
10072.97 1020
10073.92 1014
10074.87 1032
10075.82 1029
10076.76 1047
10077.71 1070
10078.66 1023
10079.61 1047
10080.55 1032
10081.50 1025
10082.45 1046
10083.40 1044
10084.34 1008
10085.29 1069
10086.24 1036
10087.19 1035
10088.14 1018
10089.08 1032
10090.03 1039
10090.98 1020
10091.93 1026
10092.88 1043
10093.83 1018
10094.77 1044
10095.72 1015
10096.67 1054
10097.62 1031
10098.57 1039
10099.52 1062
10100.46 1036
10101.41 1036
10102.36 1069
10103.31 1081
10104.26 1030
10105.21 1019
10106.16 984
10107.11 1011
10108.05 945
10109.00 992
10109.95 994
10110.90 996
10111.85 1018
10112.80 1043
10113.75 1041
10114.70 1020
10115.65 1013
10116.60 1031
10117.55 1022
10118.50 1011
10119.45 998
10120.39 1035
10121.34 1036
10122.29 1031
10123.24 1051
10124.19 1039
10125.14 1025
10126.09 1063
10127.04 1037
10127.99 1050
10128.94 1057
10129.89 1084
10130.84 1073
10131.79 1052
10132.74 1079
10133.69 1041
10134.64 1074
10135.59 1102
10136.54 1110
10137.49 1034
10138.44 1068
10139.39 1066
10140.34 1090
10141.30 1085
10142.25 1075
10143.20 1076
10144.15 1120
10145.10 1143
10146.05 1106
10147.00 1055
10147.95 1101
10148.90 1167
10149.85 1093
10150.80 1109
10151.75 1108
10152.70 1188
10153.66 1129
10154.61 1052
10155.56 1082
10156.51 1147
10157.46 1170
10158.41 1194
10159.36 1184
10160.31 1170
10161.27 1161
10162.22 1182
10163.17 1173
10164.12 1195
10165.07 1217
10166.02 1184
10166.98 1162
10167.93 1139
10168.88 1170
10169.83 1212
10170.78 1212
10171.73 1201
10172.69 1183
10173.64 1225
10174.59 1223
10175.54 1225
10176.50 1214
10177.45 1231
10178.40 1246
10179.35 1256
10180.30 1225
10181.26 1197
10182.21 1255
10183.16 1267
10184.11 1281
10185.07 1349
10186.02 1327
10186.97 1280
10187.92 1313
10188.88 1274
10189.83 1301
10190.78 1350
10191.74 1306
10192.69 1317
10193.64 1326
10194.59 1290
10195.55 1282
10196.50 1286
10197.45 1270
10198.41 1335
10199.36 1322
10200.31 1291
10201.27 1280
10202.22 1270
10203.17 1303
10204.13 1329
10205.08 1383
10206.03 1379
10206.99 1409
10207.94 1387
10208.89 1409
10209.85 1483
10210.80 1451
10211.76 1441
10212.71 1473
10213.66 1446
10214.62 1442
10215.57 1441
10216.53 1434
10217.48 1391
10218.43 1367
10219.39 1333
10220.34 1373
10221.30 1416
10222.25 1405
10223.21 1340
10224.16 1380
10225.11 1352
10226.07 1360
10227.02 1376
10227.98 1373
10228.93 1349
10229.89 1405
10230.84 1445
10231.80 1465
10232.75 1483
10233.71 1508
10234.66 1464
10235.62 1544
10236.57 1511
10237.53 1589
10238.48 1590
10239.44 1546
10240.39 1568
10241.35 1535
10242.30 1515
10243.26 1471
10244.21 1425
10245.17 1441
10246.12 1422
10247.08 1393
10248.03 1384
10248.99 1340
10249.94 1334
10250.90 1340
10251.86 1343
10252.81 1314
10253.77 1343
10254.72 1337
10255.68 1353
10256.63 1306
10257.59 1303
10258.55 1257
10259.50 1267
10260.46 1223
10261.41 1198
10262.37 1244
10263.33 1234
10264.28 1189
10265.24 1177
10266.20 1263
10267.15 1297
10268.11 1225
10269.07 1240
10270.02 1233
10270.98 1242
10271.94 1199
10272.89 1233
10273.85 1281
10274.81 1249
10275.76 1208
10276.72 1219
10277.68 1201
10278.63 1200
10279.59 1156
10280.55 1221
10281.50 1200
10282.46 1180
10283.42 1172
10284.38 1156
10285.33 1123
10286.29 1131
10287.25 1102
10288.20 1118
10289.16 1103
10290.12 1190
10291.08 1185
10292.03 1141
10292.99 1140
10293.95 1134
10294.91 1142
10295.86 1151
10296.82 1146
10297.78 1131
10298.74 1170
10299.70 1181
10300.65 1118
10301.61 1130
10302.57 1153
10303.53 1118
10304.49 1122
10305.44 1145
10306.40 1157
10307.36 1161
10308.32 1186
10309.28 1166
10310.24 1153
10311.19 1204
10312.15 1174
10313.11 1195
10314.07 1208
10315.03 1205
10315.99 1189
10316.95 1227
10317.90 1215
10318.86 1208
10319.82 1202
10320.78 1202
10321.74 1219
10322.70 1194
10323.66 1205
10324.62 1225
10325.58 1174
10326.54 1187
10327.49 1184
10328.45 1167
10329.41 1203
10330.37 1205
10331.33 1188
10332.29 1143
10333.25 1173
10334.21 1165
10335.17 1130
10336.13 1162
10337.09 1103
10338.05 1126
10339.01 1127
10339.97 1086
10340.93 1120
10341.89 1082
10342.85 1099
10343.81 1128
10344.77 1077
10345.73 1060
10346.69 1022
10347.65 1046
10348.61 1099
10349.57 1107
10350.53 1091
10351.49 1068
10352.45 1010
10353.41 1017
10354.37 1036
10355.33 1032
10356.29 1000
10357.25 1007
10358.21 1029
10359.17 1005
10360.13 1040
10361.09 1045
10362.06 1030
10363.02 998
10363.98 998
10364.94 977
10365.90 958
10366.86 975
10367.82 999
10368.78 1003
10369.74 981
10370.70 991
10371.67 1001
10372.63 1049
10373.59 998
10374.55 1002
10375.51 936
10376.47 1028
10377.43 1000
10378.40 999
10379.36 1039
10380.32 998
10381.28 1018
10382.24 978
10383.20 973
10384.17 1019
10385.13 988
10386.09 976
10387.05 985
10388.01 957
10388.98 981
10389.94 966
10390.90 960
10391.86 966
10392.82 951
10393.79 985
10394.75 1001
10395.71 999
10396.67 983
10397.64 963
10398.60 958
10399.56 963
10400.52 973
10401.49 964
10402.45 980
10403.41 941
10404.37 913
10405.34 958
10406.30 969
10407.26 983
10408.23 945
10409.19 982
10410.15 965
10411.11 936
10412.08 923
10413.04 946
10414.00 917
10414.97 932
10415.93 947
10416.89 947
10417.86 993
10418.82 972
10419.78 989
10420.75 990
10421.71 964
10422.68 990
10423.64 1023
10424.60 974
10425.57 925
10426.53 922
10427.49 967
10428.46 1006
10429.42 930
10430.39 939
10431.35 888
10432.31 891
10433.28 916
10434.24 931
10435.21 916
10436.17 937
10437.13 937
10438.10 972
10439.06 901
10440.03 919
10440.99 921
10441.96 920
10442.92 900
10443.89 879
10444.85 918
10445.82 877
10446.78 888
10447.74 872
10448.71 904
10449.67 886
10450.64 898
10451.60 887
10452.57 930
10453.53 886
10454.50 899
10455.46 931
10456.43 949
10457.39 937
10458.36 901
10459.33 927
10460.29 916
10461.26 934
10462.22 919
10463.19 889
10464.15 938
10465.12 923
10466.08 887
10467.05 943
10468.01 904
10468.98 958
10469.95 918
10470.91 932
10471.88 950
10472.84 923
10473.81 894
10474.78 918
10475.74 920
10476.71 943
10477.67 951
10478.64 972
10479.61 959
10480.57 985
10481.54 976
10482.51 934
10483.47 945
10484.44 915
10485.41 922
10486.37 974
10487.34 981
10488.30 1009
10489.27 984
10490.24 946
10491.20 902
10492.17 884
10493.14 928
10494.11 948
10495.07 957
10496.04 963
10497.01 918
10497.97 939
10498.94 959
10499.91 889
10500.88 896
10501.84 908
10502.81 904
10503.78 904
10504.74 923
10505.71 949
10506.68 926
10507.65 900
10508.61 899
10509.58 947
10510.55 921
10511.52 906
10512.49 925
10513.45 911
10514.42 959
10515.39 927
10516.36 936
10517.32 920
10518.29 906
10519.26 907
10520.23 898
10521.20 912
10522.17 929
10523.13 939
10524.10 939
10525.07 935
10526.04 919
10527.01 938
10527.98 909
10528.94 894
10529.91 910
10530.88 888
10531.85 930
10532.82 946
10533.79 944
10534.76 954
10535.72 968
10536.69 978
10537.66 958
10538.63 955
10539.60 949
10540.57 946
10541.54 923
10542.51 960
10543.48 909
10544.45 939
10545.42 951
10546.38 1001
10547.35 977
10548.32 981
10549.29 939
10550.26 925
10551.23 944
10552.20 930
10553.17 924
10554.14 917
10555.11 911
10556.08 1002
10557.05 986
10558.02 956
10558.99 1010
10559.96 1016
10560.93 1019
10561.90 1003
10562.87 999
10563.84 1048
10564.81 1027
10565.78 975
10566.75 1014
10567.72 976
10568.69 1020
10569.66 985
10570.63 972
10571.60 979
10572.57 966
10573.54 947
10574.51 970
10575.48 1032
10576.46 988
10577.43 1004
10578.40 994
10579.37 961
10580.34 1008
10581.31 926
10582.28 1000
10583.25 998
10584.22 996
10585.19 986
10586.16 976
10587.14 1003
10588.11 1038
10589.08 1066
10590.05 1016
10591.02 987
10591.99 1024
10592.96 980
10593.94 998
10594.91 974
10595.88 1011
10596.85 1058
10597.82 1033
10598.79 960
10599.77 1027
10600.74 991
10601.71 1020
10602.68 1005
10603.65 1075
10604.62 1083
10605.60 1108
10606.57 1110
10607.54 1120
10608.51 1089
10609.49 1076
10610.46 1164
10611.43 1172
10612.40 1170
10613.37 1122
10614.35 1131
10615.32 1109
10616.29 1136
10617.26 1111
10618.24 1142
10619.21 1146
10620.18 1117
10621.16 1105
10622.13 1121
10623.10 1087
10624.07 1077
10625.05 1050
10626.02 1077
10626.99 1030
10627.97 1031
10628.94 1064
10629.91 1028
10630.89 1039
10631.86 1027
10632.83 1056
10633.80 1011
10634.78 1039
10635.75 1040
10636.73 1057
10637.70 1078
10638.67 1118
10639.65 1135
10640.62 1131
10641.59 1060
10642.57 1083
10643.54 1129
10644.51 1095
10645.49 1079
10646.46 1069
10647.44 1053
10648.41 1029
10649.38 1007
10650.36 1060
10651.33 1007
10652.31 1025
10653.28 985
10654.25 972
10655.23 998
10656.20 1002
10657.18 959
10658.15 916
10659.13 927
10660.10 943
10661.08 944
10662.05 959
10663.03 978
10664.00 937
10664.97 983
10665.95 918
10666.92 958
10667.90 973
10668.87 967
10669.85 939
10670.82 974
10671.80 962
10672.77 916
10673.75 943
10674.72 945
10675.70 916
10676.68 906
10677.65 915
10678.63 926
10679.60 915
10680.58 929
10681.55 912
10682.53 950
10683.50 972
10684.48 982
10685.45 973
10686.43 1007
10687.41 966
10688.38 950
10689.36 1002
10690.33 953
10691.31 931
10692.29 925
10693.26 945
10694.24 924
10695.21 939
10696.19 957
10697.17 947
10698.14 896
10699.12 960
10700.10 938
10701.07 901
10702.05 935
10703.02 930
10704.00 967
10704.98 939
10705.95 948
10706.93 964
10707.91 961
10708.88 913
10709.86 914
10710.84 949
10711.82 922
10712.79 951
10713.77 970
10714.75 907
10715.72 939
10716.70 946
10717.68 894
10718.65 935
10719.63 924
10720.61 909
10721.59 917
10722.56 980
10723.54 886
10724.52 878
10725.50 950
10726.47 1000
10727.45 929
10728.43 914
10729.41 915
10730.38 958
10731.36 925
10732.34 915
10733.32 957
10734.30 946
10735.27 921
10736.25 959
10737.23 937
10738.21 917
10739.19 904
10740.16 959
10741.14 914
10742.12 937
10743.10 930
10744.08 917
10745.06 926
10746.03 943
10747.01 976
10747.99 956
10748.97 962
10749.95 950
10750.93 912
10751.91 965
10752.88 940
10753.86 919
10754.84 914
10755.82 962
10756.80 953
10757.78 939
10758.76 969
10759.74 943
10760.72 927
10761.70 928
10762.67 949
10763.65 943
10764.63 958
10765.61 970
10766.59 955
10767.57 954
10768.55 975
10769.53 964
10770.51 937
10771.49 967
10772.47 960
10773.45 954
10774.43 965
10775.41 983
10776.39 945
10777.37 954
10778.35 984
10779.33 964
10780.31 961
10781.29 948
10782.27 973
10783.25 954
10784.23 958
10785.21 967
10786.19 1015
10787.17 1044
10788.15 991
10789.13 1004
10790.11 973
10791.09 995
10792.07 1012
10793.05 997
10794.03 953
10795.01 970
10795.99 976
10796.97 974
10797.96 950
10798.94 982
10799.92 1008
10800.90 951
10801.88 957
10802.86 995
10803.84 1023
10804.82 966
10805.80 931
10806.79 964
10807.77 960
10808.75 1001
10809.73 1027
10810.71 970
10811.69 1012
10812.67 1014
10813.65 979
10814.64 966
10815.62 976
10816.60 954
10817.58 1018
10818.56 996
10819.54 984
10820.53 981
10821.51 997
10822.49 1036
10823.47 1012
10824.45 1036
10825.44 1048
10826.42 1058
10827.40 1051
10828.38 1031
10829.37 988
10830.35 1069
10831.33 1042
10832.31 1064
10833.29 1096
10834.28 1111
10835.26 1098
10836.24 1070
10837.22 1074
10838.21 1078
10839.19 1058
10840.17 1072
10841.16 1098
10842.14 1092
10843.12 1099
10844.10 1081
10845.09 1152
10846.07 1105
10847.05 1086
10848.04 1111
10849.02 1140
10850.00 1098
10850.99 1147
10851.97 1145
10852.95 1167
10853.94 1185
10854.92 1171
10855.90 1179
10856.89 1141
10857.87 1199
10858.85 1166
10859.84 1189
10860.82 1178
10861.80 1176
10862.79 1167
10863.77 1191
10864.76 1218
10865.74 1198
10866.72 1155
10867.71 1167
10868.69 1184
10869.68 1228
10870.66 1236
10871.64 1233
10872.63 1238
10873.61 1286
10874.60 1224
10875.58 1207
10876.56 1208
10877.55 1237
10878.53 1254
10879.52 1267
10880.50 1287
10881.49 1267
10882.47 1291
10883.46 1327
10884.44 1244
10885.43 1274
10886.41 1275
10887.40 1319
10888.38 1306
10889.37 1269
10890.35 1357
10891.34 1359
10892.32 1354
10893.31 1376
10894.29 1334
10895.28 1397
10896.26 1410
10897.25 1413
10898.23 1386
10899.22 1419
10900.20 1432
10901.19 1410
10902.17 1471
10903.16 1434
10904.15 1428
10905.13 1477
10906.12 1472
10907.10 1474
10908.09 1500
10909.07 1485
10910.06 1500
10911.05 1500
10912.03 1505
10913.02 1535
10914.00 1493
10914.99 1544
10915.98 1569
10916.96 1569
10917.95 1613
10918.94 1615
10919.92 1612
10920.91 1572
10921.89 1602
10922.88 1634
10923.87 1657
10924.85 1646
10925.84 1709
10926.83 1682
10927.81 1707
10928.80 1643
10929.79 1654
10930.77 1691
10931.76 1695
10932.75 1744
10933.74 1740
10934.72 1708
10935.71 1748
10936.70 1765
10937.68 1769
10938.67 1809
10939.66 1848
10940.65 1840
10941.63 1854
10942.62 1891
10943.61 1953
10944.59 1890
10945.58 1922
10946.57 1945
10947.56 1942
10948.54 1984
10949.53 1992
10950.52 2068
10951.51 2096
10952.50 2066
10953.48 2126
10954.47 2186
10955.46 2247
10956.45 2317
10957.44 2280
10958.42 2337
10959.41 2396
10960.40 2414
10961.39 2394
10962.38 2429
10963.36 2330
10964.35 2329
10965.34 2318
10966.33 2273
10967.32 2301
10968.31 2306
10969.30 2263
10970.28 2197
10971.27 2193
10972.26 2140
10973.25 2120
10974.24 2123
10975.23 2049
10976.22 2076
10977.21 2073
10978.19 2007
10979.18 2092
10980.17 2120
10981.16 2161
10982.15 2165
10983.14 2084
10984.13 2135
10985.12 2160
10986.11 2146
10987.10 2147
10988.09 2182
10989.08 2142
10990.07 2207
10991.06 2297
10992.04 2371
10993.03 2340
10994.02 2407
10995.01 2470
10996.00 2586
10996.99 2743
10997.98 2829
10998.97 2898
10999.96 2910
11000.95 2999
11001.94 3078
11002.93 3076
11003.92 3041
11004.91 2928
11005.90 2820
11006.89 2701
11007.88 2658
11008.87 2624
11009.87 2490
11010.86 2384
11011.85 2313
11012.84 2218
11013.83 2179
11014.82 2125
11015.81 2063
11016.80 1974
11017.79 1963
11018.78 1885
11019.77 1908
11020.76 1812
11021.75 1807
11022.74 1716
11023.74 1744
11024.73 1737
11025.72 1764
11026.71 1696
11027.70 1686
11028.69 1686
11029.68 1646
11030.67 1645
11031.67 1714
11032.66 1691
11033.65 1570
11034.64 1566
11035.63 1603
11036.62 1613
11037.61 1545
11038.61 1567
11039.60 1553
11040.59 1591
11041.58 1612
11042.57 1544
11043.56 1541
11044.56 1509
11045.55 1504
11046.54 1519
11047.53 1487
11048.53 1518
11049.52 1472
11050.51 1446
11051.50 1490
11052.49 1464
11053.49 1485
11054.48 1446
11055.47 1508
11056.46 1471
11057.46 1440
11058.45 1463
11059.44 1441
11060.43 1431
11061.43 1468
11062.42 1506
11063.41 1488
11064.41 1512
11065.40 1465
11066.39 1455
11067.38 1503
11068.38 1448
11069.37 1424
11070.36 1424
11071.36 1459
11072.35 1489
11073.34 1459
11074.34 1460
11075.33 1455
11076.32 1451
11077.32 1458
11078.31 1459
11079.30 1480
11080.30 1449
11081.29 1408
11082.28 1455
11083.28 1524
11084.27 1500
11085.27 1446
11086.26 1446
11087.25 1512
11088.25 1455
11089.24 1412
11090.24 1455
11091.23 1429
11092.22 1356
11093.22 1362
11094.21 1388
11095.21 1406
11096.20 1443
11097.19 1352
11098.19 1379
11099.18 1387
11100.18 1373
11101.17 1380
11102.17 1370
11103.16 1385
11104.16 1355
11105.15 1336
11106.15 1391
11107.14 1398
11108.13 1347
11109.13 1388
11110.12 1323
11111.12 1336
11112.11 1320
11113.11 1321
11114.10 1301
11115.10 1291
11116.09 1369
11117.09 1291
11118.09 1304
11119.08 1288
11120.08 1264
11121.07 1255
11122.07 1252
11123.06 1246
11124.06 1257
11125.05 1249
11126.05 1293
11127.04 1253
11128.04 1266
11129.04 1219
11130.03 1259
11131.03 1267
11132.02 1200
11133.02 1270
11134.02 1201
11135.01 1162
11136.01 1220
11137.00 1240
11138.00 1260
11139.00 1208
11139.99 1188
11140.99 1242
11141.98 1237
11142.98 1208
11143.98 1212
11144.97 1239
11145.97 1198
11146.97 1168
11147.96 1197
11148.96 1189
11149.96 1207
11150.95 1158
11151.95 1183
11152.95 1159
11153.94 1171
11154.94 1221
11155.94 1170
11156.93 1191
11157.93 1188
11158.93 1149
11159.93 1160
11160.92 1143
11161.92 1136
11162.92 1112
11163.92 1123
11164.91 1148
11165.91 1127
11166.91 1117
11167.90 1113
11168.90 1125
11169.90 1122
11170.90 1098
11171.90 1121
11172.89 1107
11173.89 1138
11174.89 1115
11175.89 1091
11176.88 1077
11177.88 1082
11178.88 1124
11179.88 1182
11180.88 1127
11181.87 1117
11182.87 1123
11183.87 1147
11184.87 1103
11185.87 1094
11186.87 1096
11187.86 1119
11188.86 1117
11189.86 1086
11190.86 1102
11191.86 1103
11192.86 1133
11193.86 1110
11194.85 1134
11195.85 1107
11196.85 1129
11197.85 1108
11198.85 1129
11199.85 1102
11200.85 1139
11201.85 1128
11202.84 1106
11203.84 1068
11204.84 1114
11205.84 1092
11206.84 1130
11207.84 1120
11208.84 1147
11209.84 1135
11210.84 1141
11211.84 1200
11212.84 1173
11213.84 1182
11214.84 1159
11215.84 1126
11216.84 1177
11217.84 1150
11218.84 1097
11219.84 1160
11220.84 1191
11221.84 1145
11222.84 1153
11223.84 1167
11224.84 1189
11225.84 1179
11226.84 1152
11227.84 1160
11228.84 1140
11229.84 1167
11230.84 1185
11231.84 1132
11232.84 1168
11233.84 1159
11234.84 1158
11235.84 1150
11236.84 1117
11237.84 1188
11238.84 1176
11239.84 1129
11240.84 1168
11241.84 1183
11242.84 1195
11243.84 1170
11244.84 1146
11245.85 1136
11246.85 1148
11247.85 1164
11248.85 1157
11249.85 1172
11250.85 1159
11251.85 1191
11252.85 1136
11253.86 1194
11254.86 1186
11255.86 1178
11256.86 1181
11257.86 1201
11258.86 1180
11259.86 1210
11260.87 1204
11261.87 1162
11262.87 1224
11263.87 1208
11264.87 1182
11265.87 1205
11266.88 1216
11267.88 1260
11268.88 1263
11269.88 1209
11270.88 1261
11271.89 1324
11272.89 1259
11273.89 1244
11274.89 1267
11275.90 1324
11276.90 1351
11277.90 1283
11278.90 1300
11279.90 1255
11280.91 1292
11281.91 1290
11282.91 1277
11283.92 1284
11284.92 1224
11285.92 1231
11286.92 1231
11287.93 1221
11288.93 1239
11289.93 1208
11290.94 1169
11291.94 1191
11292.94 1157
11293.94 1194
11294.95 1183
11295.95 1184
11296.95 1164
11297.96 1171
11298.96 1181
11299.96 1139
11300.97 1096
11301.97 1167
11302.97 1146
11303.98 1161
11304.98 1109
11305.98 1128
11306.99 1145
11307.99 1176
11309.00 1161
11310.00 1121
11311.00 1157
11312.01 1140
11313.01 1143
11314.02 1166
11315.02 1204
11316.02 1171
11317.03 1150
11318.03 1234
11319.04 1220
11320.04 1153
11321.04 1152
11322.05 1156
11323.05 1182
11324.06 1155
11325.06 1191
11326.07 1182
11327.07 1202
11328.08 1160
11329.08 1207
11330.09 1228
11331.09 1195
11332.10 1183
11333.10 1174
11334.10 1179
11335.11 1208
11336.11 1211
11337.12 1246
11338.12 1266
11339.13 1292
11340.14 1264
11341.14 1308
11342.15 1277
11343.15 1262
11344.16 1326
11345.16 1308
11346.17 1300
11347.17 1280
11348.18 1261
11349.18 1237
11350.19 1253
11351.19 1215
11352.20 1135
11353.21 1175
11354.21 1216
11355.22 1156
11356.22 1150
11357.23 1111
11358.24 1167
11359.24 1193
11360.25 1200
11361.25 1188
11362.26 1158
11363.27 1138
11364.27 1128
11365.28 1209
11366.28 1174
11367.29 1163
11368.30 1133
11369.30 1163
11370.31 1132
11371.32 1123
11372.32 1172
11373.33 1153
11374.34 1124
11375.34 1137
11376.35 1139
11377.36 1174
11378.36 1167
11379.37 1140
11380.38 1158
11381.38 1146
11382.39 1116
11383.40 1167
11384.41 1132
11385.41 1148
11386.42 1154
11387.43 1112
11388.43 1190
11389.44 1151
11390.45 1122
11391.46 1133
11392.46 1166
11393.47 1130
11394.48 1131
11395.49 1135
11396.49 1125
11397.50 1137
11398.51 1144
11399.52 1159
11400.53 1157
11401.53 1166
11402.54 1148
11403.55 1148
11404.56 1157
11405.57 1172
11406.57 1188
11407.58 1154
11408.59 1154
11409.60 1162
11410.61 1155
11411.61 1160
11412.62 1177
11413.63 1156
11414.64 1192
11415.65 1133
11416.66 1177
11417.67 1226
11418.67 1210
11419.68 1191
11420.69 1193
11421.70 1186
11422.71 1241
11423.72 1224
11424.73 1194
11425.74 1160
11426.74 1181
11427.75 1198
11428.76 1217
11429.77 1225
11430.78 1193
11431.79 1167
11432.80 1230
11433.81 1210
11434.82 1226
11435.83 1149
11436.84 1196
11437.85 1197
11438.86 1175
11439.87 1099
11440.88 1210
11441.88 1236
11442.89 1222
11443.90 1184
11444.91 1216
11445.92 1186
11446.93 1192
11447.94 1221
11448.95 1188
11449.96 1169
11450.97 1235
11451.98 1201
11452.99 1213
11454.00 1194
11455.01 1211
11456.02 1208
11457.04 1234
11458.05 1224
11459.06 1251
11460.07 1248
11461.08 1247
11462.09 1267
11463.10 1226
11464.11 1249
11465.12 1237
11466.13 1245
11467.14 1304
11468.15 1249
11469.16 1284
11470.17 1342
11471.18 1349
11472.20 1325
11473.21 1291
11474.22 1343
11475.23 1346
11476.24 1364
11477.25 1343
11478.26 1315
11479.27 1323
11480.28 1300
11481.30 1360
11482.31 1379
11483.32 1323
11484.33 1356
11485.34 1364
11486.35 1387
11487.37 1406
11488.38 1385
11489.39 1380
11490.40 1353
11491.41 1434
11492.42 1440
11493.44 1431
11494.45 1458
11495.46 1421
11496.47 1526
11497.48 1447
11498.50 1461
11499.51 1469
11500.52 1437
11501.53 1535
11502.55 1564
11503.56 1507
11504.57 1540
11505.58 1528
11506.60 1482
11507.61 1539
11508.62 1576
11509.63 1552
11510.65 1541
11511.66 1658
11512.67 1673
11513.68 1680
11514.70 1691
11515.71 1732
11516.72 1688
11517.74 1783
11518.75 1860
11519.76 1840
11520.78 1858
11521.79 1860
11522.80 1924
11523.81 1935
11524.83 1999
11525.84 1998
11526.85 2091
11527.87 2142
11528.88 2161
11529.90 2222
11530.91 2304
11531.92 2380
11532.94 2537
11533.95 2579
11534.96 2652
11535.98 2714
11536.99 2772
11538.01 2992
11539.02 3060
11540.03 3130
11541.05 3050
11542.06 3131
11543.08 3125
11544.09 2925
11545.10 2846
11546.12 2862
11547.13 2820
11548.15 2786
11549.16 2656
11550.18 2579
11551.19 2433
11552.20 2364
11553.22 2244
11554.23 2191
11555.25 2123
11556.26 2027
11557.28 1981
11558.29 1975
11559.31 1908
11560.32 1858
11561.34 1784
11562.35 1802
11563.37 1703
11564.38 1676
11565.40 1686
11566.41 1661
11567.43 1664
11568.44 1584
11569.46 1631
11570.47 1627
11571.49 1602
11572.50 1600
11573.52 1542
11574.53 1633
11575.55 1631
11576.57 1628
11577.58 1628
11578.60 1542
11579.61 1632
11580.63 1603
11581.64 1608
11582.66 1634
11583.68 1619
11584.69 1600
11585.71 1548
11586.72 1605
11587.74 1593
11588.76 1595
11589.77 1574
11590.79 1568
11591.81 1562
11592.82 1601
11593.84 1693
11594.85 1710
11595.87 1720
11596.89 1781
11597.90 1888
11598.92 1834
11599.94 1832
11600.95 1807
11601.97 1801
11602.99 1837
11604.00 1878
11605.02 1759
11606.04 1758
11607.05 1781
11608.07 1763
11609.09 1745
11610.11 1726
11611.12 1730
11612.14 1706
11613.16 1700
11614.17 1715
11615.19 1664
11616.21 1629
11617.23 1565
11618.24 1606
11619.26 1596
11620.28 1607
11621.30 1611
11622.31 1565
11623.33 1565
11624.35 1561
11625.37 1582
11626.38 1553
11627.40 1572
11628.42 1558
11629.44 1544
11630.46 1546
11631.47 1573
11632.49 1498
11633.51 1556
11634.53 1521
11635.55 1504
11636.56 1502
11637.58 1429
11638.60 1444
11639.62 1486
11640.64 1406
11641.66 1419
11642.67 1425
11643.69 1390
11644.71 1431
11645.73 1398
11646.75 1400
11647.77 1385
11648.79 1393
11649.80 1372
11650.82 1373
11651.84 1349
11652.86 1359
11653.88 1304
11654.90 1309
11655.92 1304
11656.94 1317
11657.96 1352
11658.98 1252
11660.00 1254
11661.01 1324
11662.03 1300
11663.05 1254
11664.07 1237
11665.09 1229
11666.11 1284
11667.13 1243
11668.15 1241
11669.17 1224
11670.19 1237
11671.21 1262
11672.23 1201
11673.25 1209
11674.27 1252
11675.29 1244
11676.31 1199
11677.33 1200
11678.35 1214
11679.37 1208
11680.39 1225
11681.41 1202
11682.43 1142
11683.45 1182
11684.47 1188
11685.49 1219
11686.51 1176
11687.53 1217
11688.55 1195
11689.57 1250
11690.59 1188
11691.61 1184
11692.63 1143
11693.66 1147
11694.68 1125
11695.70 1178
11696.72 1159
11697.74 1188
11698.76 1166
11699.78 1117
11700.80 1161
11701.82 1130
11702.84 1153
11703.86 1138
11704.89 1144
11705.91 1103
11706.93 1120
11707.95 1097
11708.97 1106
11709.99 1149
11711.01 1169
11712.04 1161
11713.06 1150
11714.08 1094
11715.10 1063
11716.12 1056
11717.14 1091
11718.17 1080
11719.19 1085
11720.21 1071
11721.23 1087
11722.25 1100
11723.28 1028
11724.30 1048
11725.32 1056
11726.34 1112
11727.36 1079
11728.39 1095
11729.41 1038
11730.43 1031
11731.45 1033
11732.48 1045
11733.50 1045
11734.52 1028
11735.54 1071
11736.57 1108
11737.59 1057
11738.61 988
11739.63 1012
11740.66 1044
11741.68 1064
11742.70 1064
11743.72 1019
11744.75 1058
11745.77 1013
11746.79 973
11747.82 1019
11748.84 1020
11749.86 1013
11750.89 1020
11751.91 1019
11752.93 1023
11753.96 999
11754.98 1018
11756.00 1023
11757.03 998
11758.05 993
11759.07 1014
11760.10 985
11761.12 995
11762.14 978
11763.17 931
11764.19 991
11765.22 1001
11766.24 1089
11767.26 1013
11768.29 989
11769.31 991
11770.34 1039
11771.36 1039
11772.38 1038
11773.41 1034
11774.43 1073
11775.46 1075
11776.48 1051
11777.51 1023
11778.53 1006
11779.55 1042
11780.58 1039
11781.60 1046
11782.63 1004
11783.65 1051
11784.68 1016
11785.70 992
11786.73 990
11787.75 985
11788.78 984
11789.80 991
11790.83 987
11791.85 1036
11792.88 1009
11793.90 995
11794.93 999
11795.95 1005
11796.98 994
11798.00 1020
11799.03 1030
11800.05 1001
11801.08 1031
11802.10 988
11803.13 1037
11804.15 988
11805.18 1001
11806.21 1003
11807.23 1054
11808.26 1024
11809.28 1019
11810.31 1038
11811.33 1024
11812.36 1049
11813.39 1048
11814.41 964
11815.44 1012
11816.46 1050
11817.49 1020
11818.52 1033
11819.54 1087
11820.57 1064
11821.59 1089
11822.62 1069
11823.65 1061
11824.67 1052
11825.70 1114
11826.73 1123
11827.75 1098
11828.78 1093
11829.81 1089
11830.83 1120
11831.86 1134
11832.89 1114
11833.91 1120
11834.94 1103
11835.97 1066
11836.99 1091
11838.02 1110
11839.05 1103
11840.08 1113
11841.10 1164
11842.13 1152
11843.16 1096
11844.18 1090
11845.21 1100
11846.24 1073
11847.27 1120
11848.29 1154
11849.32 1158
11850.35 1136
11851.38 1150
11852.40 1170
11853.43 1164
11854.46 1130
11855.49 1105
11856.51 1173
11857.54 1136
11858.57 1186
11859.60 1192
11860.63 1159
11861.65 1150
11862.68 1196
11863.71 1231
11864.74 1179
11865.77 1234
11866.80 1214
11867.82 1245
11868.85 1241
11869.88 1238
11870.91 1232
11871.94 1222
11872.97 1285
11873.99 1289
11875.02 1273
11876.05 1238
11877.08 1272
11878.11 1256
11879.14 1267
11880.17 1260
11881.20 1275
11882.22 1315
11883.25 1316
11884.28 1320
11885.31 1309
11886.34 1338
11887.37 1366
11888.40 1320
11889.43 1370
11890.46 1414
11891.49 1393
11892.52 1448
11893.55 1403
11894.57 1481
11895.60 1433
11896.63 1474
11897.66 1520
11898.69 1561
11899.72 1534
11900.75 1621
11901.78 1638
11902.81 1579
11903.84 1593
11904.87 1562
11905.90 1635
11906.93 1613
11907.96 1621
11908.99 1682
11910.02 1718
11911.05 1648
11912.08 1589
11913.11 1597
11914.14 1617
11915.17 1597
11916.20 1588
11917.23 1555
11918.26 1574
11919.29 1606
11920.33 1607
11921.36 1637
11922.39 1672
11923.42 1626
11924.45 1694
11925.48 1661
11926.51 1714
11927.54 1811
11928.57 1796
11929.60 1885
11930.63 1872
11931.66 1890
11932.70 1844
11933.73 1874
11934.76 1875
11935.79 1853
11936.82 1801
11937.85 1809
11938.88 1823
11939.91 1754
11940.95 1784
11941.98 1741
11943.01 1712
11944.04 1641
11945.07 1587
11946.10 1600
11947.14 1561
11948.17 1543
11949.20 1572
11950.23 1516
11951.26 1467
11952.29 1486
11953.33 1420
11954.36 1399
11955.39 1414
11956.42 1447
11957.46 1413
11958.49 1390
11959.52 1450
11960.55 1432
11961.58 1328
11962.62 1350
11963.65 1349
11964.68 1347
11965.71 1387
11966.75 1417
11967.78 1367
11968.81 1347
11969.84 1349
11970.88 1385
11971.91 1391
11972.94 1390
11973.98 1350
11975.01 1334
11976.04 1407
11977.07 1420
11978.11 1435
11979.14 1411
11980.17 1402
11981.21 1430
11982.24 1366
11983.27 1381
11984.31 1337
11985.34 1419
11986.37 1366
11987.41 1401
11988.44 1421
11989.47 1424
11990.51 1404
11991.54 1424
11992.58 1372
11993.61 1380
11994.64 1445
11995.68 1501
11996.71 1491
11997.74 1457
11998.78 1502
11999.81 1519
12000.85 1494
12001.88 1513
12002.91 1531
12003.95 1470
12004.98 1503
12006.02 1562
12007.05 1598
12008.09 1571
12009.12 1527
12010.15 1577
12011.19 1550
12012.22 1532
12013.26 1551
12014.29 1546
12015.33 1568
12016.36 1608
12017.40 1588
12018.43 1607
12019.47 1598
12020.50 1632
12021.54 1662
12022.57 1633
12023.61 1604
12024.64 1648
12025.68 1660
12026.71 1638
12027.75 1617
12028.78 1658
12029.82 1630
12030.85 1669
12031.89 1648
12032.92 1616
12033.96 1666
12034.99 1685
12036.03 1715
12037.07 1665
12038.10 1680
12039.14 1707
12040.17 1721
12041.21 1690
12042.24 1702
12043.28 1694
12044.32 1683
12045.35 1653
12046.39 1698
12047.42 1768
12048.46 1712
12049.50 1731
12050.53 1763
12051.57 1744
12052.61 1809
12053.64 1771
12054.68 1812
12055.71 1814
12056.75 1814
12057.79 1877
12058.82 1837
12059.86 1818
12060.90 1813
12061.93 1822
12062.97 1779
12064.01 1743
12065.04 1756
12066.08 1745
12067.12 1719
12068.15 1705
12069.19 1735
12070.23 1684
12071.27 1664
12072.30 1665
12073.34 1689
12074.38 1680
12075.41 1590
12076.45 1684
12077.49 1627
12078.53 1615
12079.56 1599
12080.60 1574
12081.64 1621
12082.68 1589
12083.71 1528
12084.75 1609
12085.79 1566
12086.83 1545
12087.86 1556
12088.90 1606
12089.94 1595
12090.98 1562
12092.02 1554
12093.05 1565
12094.09 1548
12095.13 1563
12096.17 1582
12097.21 1558
12098.25 1615
12099.28 1619
12100.32 1633
12101.36 1645
12102.40 1667
12103.44 1660
12104.48 1662
12105.51 1639
12106.55 1649
12107.59 1640
12108.63 1591
12109.67 1608
12110.71 1623
12111.75 1596
12112.79 1555
12113.82 1537
12114.86 1521
12115.90 1501
12116.94 1455
12117.98 1474
12119.02 1401
12120.06 1376
12121.10 1352
12122.14 1391
12123.18 1360
12124.22 1338
12125.25 1386
12126.29 1348
12127.33 1310
12128.37 1330
12129.41 1273
12130.45 1298
12131.49 1317
12132.53 1306
12133.57 1310
12134.61 1286
12135.65 1303
12136.69 1321
12137.73 1295
12138.77 1300
12139.81 1293
12140.85 1267
12141.89 1283
12142.93 1248
12143.97 1304
12145.01 1268
12146.05 1258
12147.09 1253
12148.13 1271
12149.17 1249
12150.21 1233
12151.25 1215
12152.29 1237
12153.34 1199
12154.38 1212
12155.42 1218
12156.46 1237
12157.50 1243
12158.54 1168
12159.58 1197
12160.62 1241
12161.66 1199
12162.70 1167
12163.74 1194
12164.78 1150
12165.83 1178
12166.87 1215
12167.91 1212
12168.95 1183
12169.99 1122
12171.03 1143
12172.07 1116
12173.11 1159
12174.16 1186
12175.20 1177
12176.24 1163
12177.28 1226
12178.32 1167
12179.36 1148
12180.41 1197
12181.45 1224
12182.49 1183
12183.53 1185
12184.57 1221
12185.62 1207
12186.66 1152
12187.70 1164
12188.74 1192
12189.78 1154
12190.83 1136
12191.87 1179
12192.91 1179
12193.95 1169
12195.00 1155
12196.04 1153
12197.08 1169
12198.12 1138
12199.17 1151
12200.21 1162
12201.25 1120
12202.29 1115
12203.34 1131
12204.38 1165
12205.42 1113
12206.46 1099
12207.51 1102
12208.55 1142
12209.59 1084
12210.64 1095
12211.68 1138
12212.72 1115
12213.77 1043
12214.81 1085
12215.85 1098
12216.90 1118
12217.94 1049
12218.98 1056
12220.03 1038
12221.07 993
12222.11 1067
12223.16 1069
12224.20 1089
12225.24 1081
12226.29 1083
12227.33 1112
12228.37 1091
12229.42 1050
12230.46 1061
12231.51 1057
12232.55 1024
12233.59 1053
12234.64 1037
12235.68 1102
12236.73 1065
12237.77 1068
12238.82 1049
12239.86 1067
12240.90 1018
12241.95 1033
12242.99 1086
12244.04 1043
12245.08 1037
12246.13 1069
12247.17 1052
12248.22 1041
12249.26 1079
12250.31 1039
12251.35 1069
12252.39 1011
12253.44 994
12254.48 1029
12255.53 1033
12256.57 1015
12257.62 1000
12258.66 1016
12259.71 1018
12260.75 975
12261.80 1012
12262.85 977
12263.89 982
12264.94 1007
12265.98 965
12267.03 955
12268.07 949
12269.12 992
12270.16 960
12271.21 930
12272.25 971
12273.30 959
12274.35 948
12275.39 927
12276.44 936
12277.48 961
12278.53 996
12279.58 926
12280.62 971
12281.67 968
12282.71 967
12283.76 989
12284.81 981
12285.85 947
12286.90 962
12287.95 953
12288.99 948
12290.04 997
12291.08 946
12292.13 973
12293.18 957
12294.22 947
12295.27 946
12296.32 954
12297.36 962
12298.41 951
12299.46 1006
12300.50 984
12301.55 954
12302.60 921
12303.65 939
12304.69 944
12305.74 939
12306.79 932
12307.83 940
12308.88 977
12309.93 969
12310.98 932
12312.02 954
12313.07 977
12314.12 971
12315.17 942
12316.21 890
12317.26 888
12318.31 905
12319.36 867
12320.40 903
12321.45 900
12322.50 932
12323.55 924
12324.60 954
12325.64 900
12326.69 867
12327.74 924
12328.79 900
12329.84 916
12330.88 913
12331.93 871
12332.98 913
12334.03 960
12335.08 948
12336.13 893
12337.17 922
12338.22 910
12339.27 894
12340.32 888
12341.37 862
12342.42 891
12343.47 897
12344.51 942
12345.56 903
12346.61 885
12347.66 905
12348.71 883
12349.76 911
12350.81 927
12351.86 940
12352.91 911
12353.95 974
12355.00 949
12356.05 939
12357.10 949
12358.15 917
12359.20 926
12360.25 906
12361.30 941
12362.35 935
12363.40 927
12364.45 897
12365.50 914
12366.55 964
12367.60 946
12368.65 918
12369.70 979
12370.75 959
12371.80 940
12372.85 913
12373.90 951
12374.95 958
12376.00 964
12377.05 965
12378.10 911
12379.15 905
12380.20 952
12381.25 911
12382.30 938
12383.35 956
12384.40 942
12385.45 924
12386.50 925
12387.55 942
12388.60 956
12389.65 951
12390.70 928
12391.75 934
12392.80 934
12393.86 965
12394.91 975
12395.96 952
12397.01 947
12398.06 969
12399.11 966
12400.16 994
12401.21 983
12402.26 960
12403.32 948
12404.37 943
12405.42 983
12406.47 997
12407.52 946
12408.57 936
12409.62 970
12410.68 990
12411.73 994
12412.78 973
12413.83 967
12414.88 925
12415.93 946
12416.99 975
12418.04 993
12419.09 968
12420.14 972
12421.19 994
12422.25 976
12423.30 999
12424.35 995
12425.40 1034
12426.45 1035
12427.51 1024
12428.56 982
12429.61 985
12430.66 1048
12431.72 1030
12432.77 1042
12433.82 1020
12434.87 1007
12435.93 1001
12436.98 987
12438.03 995
12439.08 1041
12440.14 1072
12441.19 1042
12442.24 1058
12443.30 1122
12444.35 1050
12445.40 1051
12446.45 1064
12447.51 1081
12448.56 1066
12449.61 1088
12450.67 1095
12451.72 1094
12452.77 1084
12453.83 1130
12454.88 1139
12455.93 1159
12456.99 1157
12458.04 1140
12459.10 1211
12460.15 1214
12461.20 1189
12462.26 1229
12463.31 1241
12464.36 1252
12465.42 1293
12466.47 1329
12467.53 1367
12468.58 1349
12469.63 1398
12470.69 1421
12471.74 1518
12472.80 1542
12473.85 1624
12474.90 1728
12475.96 1712
12477.01 1733
12478.07 1759
12479.12 1779
12480.18 1765
12481.23 1666
12482.29 1689
12483.34 1617
12484.40 1557
12485.45 1627
12486.50 1574
12487.56 1535
12488.61 1577
12489.67 1557
12490.72 1512
12491.78 1467
12492.83 1444
12493.89 1437
12494.94 1396
12496.00 1353
12497.05 1324
12498.11 1273
12499.17 1312
12500.22 1337
12501.28 1274
12502.33 1223
12503.39 1239
12504.44 1250
12505.50 1250
12506.55 1216
12507.61 1218
12508.67 1214
12509.72 1193
12510.78 1171
12511.83 1235
12512.89 1229
12513.94 1197
12515.00 1226
12516.06 1244
12517.11 1218
12518.17 1212
12519.22 1212
12520.28 1219
12521.34 1215
12522.39 1193
12523.45 1167
12524.51 1208
12525.56 1187
12526.62 1238
12527.68 1185
12528.73 1203
12529.79 1218
12530.85 1219
12531.90 1214
12532.96 1245
12534.02 1226
12535.07 1216
12536.13 1200
12537.19 1201
12538.24 1178
12539.30 1199
12540.36 1198
12541.41 1231
12542.47 1252
12543.53 1234
12544.59 1204
12545.64 1206
12546.70 1224
12547.76 1216
12548.82 1252
12549.87 1301
12550.93 1273
12551.99 1246
12553.05 1213
12554.10 1258
12555.16 1306
12556.22 1312
12557.28 1336
12558.33 1349
12559.39 1334
12560.45 1319
12561.51 1296
12562.57 1262
12563.62 1284
12564.68 1317
12565.74 1306
12566.80 1302
12567.86 1290
12568.91 1289
12569.97 1333
12571.03 1290
12572.09 1298
12573.15 1292
12574.21 1281
12575.26 1282
12576.32 1283
12577.38 1284
12578.44 1297
12579.50 1285
12580.56 1253
12581.62 1253
12582.68 1225
12583.73 1273
12584.79 1224
12585.85 1217
12586.91 1309
12587.97 1259
12589.03 1221
12590.09 1264
12591.15 1248
12592.21 1232
12593.27 1326
12594.33 1288
12595.38 1274
12596.44 1280
12597.50 1281
12598.56 1282
12599.62 1301
12600.68 1290
12601.74 1285
12602.80 1306
12603.86 1302
12604.92 1290
12605.98 1282
12607.04 1308
12608.10 1343
12609.16 1286
12610.22 1292
12611.28 1289
12612.34 1338
12613.40 1356
12614.46 1324
12615.52 1318
12616.58 1347
12617.64 1358
12618.70 1372
12619.76 1411
12620.82 1390
12621.88 1374
12622.94 1396
12624.00 1402
12625.07 1366
12626.13 1390
12627.19 1397
12628.25 1416
12629.31 1475
12630.37 1425
12631.43 1394
12632.49 1437
12633.55 1438
12634.61 1449
12635.67 1449
12636.73 1425
12637.80 1382
12638.86 1400
12639.92 1399
12640.98 1419
12642.04 1343
12643.10 1364
12644.16 1365
12645.23 1354
12646.29 1329
12647.35 1311
12648.41 1315
12649.47 1339
12650.53 1311
12651.59 1327
12652.66 1352
12653.72 1318
12654.78 1284
12655.84 1347
12656.90 1366
12657.97 1302
12659.03 1274
12660.09 1308
12661.15 1282
12662.21 1299
12663.28 1338
12664.34 1287
12665.40 1316
12666.46 1400
12667.53 1332
12668.59 1360
12669.65 1344
12670.71 1297
12671.78 1319
12672.84 1293
12673.90 1335
12674.96 1338
12676.03 1323
12677.09 1351
12678.15 1373
12679.22 1450
12680.28 1346
12681.34 1363
12682.40 1380
12683.47 1396
12684.53 1388
12685.59 1398
12686.66 1431
12687.72 1438
12688.78 1437
12689.85 1419
12690.91 1418
12691.97 1474
12693.04 1473
12694.10 1443
12695.16 1448
12696.23 1508
12697.29 1545
12698.35 1500
12699.42 1542
12700.48 1585
12701.55 1601
12702.61 1589
12703.67 1611
12704.74 1613
12705.80 1554
12706.87 1583
12707.93 1626
12708.99 1612
12710.06 1625
12711.12 1616
12712.19 1624
12713.25 1634
12714.32 1628
12715.38 1615
12716.44 1630
12717.51 1643
12718.57 1633
12719.64 1656
12720.70 1608
12721.77 1612
12722.83 1644
12723.90 1638
12724.96 1676
12726.03 1638
12727.09 1665
12728.16 1680
12729.22 1683
12730.29 1696
12731.35 1696
12732.42 1709
12733.48 1716
12734.55 1712
12735.61 1764
12736.68 1737
12737.74 1752
12738.81 1725
12739.87 1672
12740.94 1673
12742.00 1661
12743.07 1648
12744.14 1634
12745.20 1587
12746.27 1566
12747.33 1546
12748.40 1584
12749.46 1563
12750.53 1493
12751.60 1538
12752.66 1523
12753.73 1492
12754.79 1502
12755.86 1437
12756.93 1416
12757.99 1441
12759.06 1432
12760.12 1405
12761.19 1460
12762.26 1380
12763.32 1382
12764.39 1358
12765.46 1315
12766.52 1308
12767.59 1325
12768.66 1320
12769.72 1309
12770.79 1303
12771.86 1345
12772.92 1293
12773.99 1282
12775.06 1265
12776.12 1256
12777.19 1230
12778.26 1222
12779.33 1236
12780.39 1258
12781.46 1246
12782.53 1226
12783.59 1199
12784.66 1240
12785.73 1217
12786.80 1220
12787.86 1204
12788.93 1207
12790.00 1206
12791.07 1200
12792.13 1217
12793.20 1208
12794.27 1154
12795.34 1189
12796.40 1139
12797.47 1190
12798.54 1170
12799.61 1198
12800.68 1165
12801.74 1184
12802.81 1184
12803.88 1168
12804.95 1154
12806.02 1162
12807.09 1185
12808.15 1129
12809.22 1119
12810.29 1131
12811.36 1120
12812.43 1141
12813.50 1167
12814.56 1168
12815.63 1132
12816.70 1163
12817.77 1133
12818.84 1180
12819.91 1197
12820.98 1158
12822.04 1145
12823.11 1151
12824.18 1131
12825.25 1159
12826.32 1189
12827.39 1130
12828.46 1176
12829.53 1149
12830.60 1106
12831.67 1120
12832.74 1133
12833.81 1143
12834.87 1188
12835.94 1144
12837.01 1116
12838.08 1176
12839.15 1157
12840.22 1116
12841.29 1120
12842.36 1144
12843.43 1121
12844.50 1112
12845.57 1098
12846.64 1099
12847.71 1116
12848.78 1112
12849.85 1134
12850.92 1073
12851.99 1091
12853.06 1099
12854.13 1067
12855.20 1020
12856.27 1071
12857.34 1054
12858.41 1064
12859.48 1049
12860.55 1083
12861.62 1065
12862.69 1012
12863.77 1018
12864.84 987
12865.91 1001
12866.98 1020
12868.05 1042
12869.12 960
12870.19 984
12871.26 1000
12872.33 1042
12873.40 1036
12874.47 998
12875.54 1002
12876.62 1019
12877.69 1010
12878.76 977
12879.83 982
12880.90 955
12881.97 984
12883.04 952
12884.12 926
12885.19 950
12886.26 1002
12887.33 961
12888.40 950
12889.47 982
12890.54 959
12891.62 994
12892.69 933
12893.76 936
12894.83 922
12895.90 929
12896.98 914
12898.05 925
12899.12 969
12900.19 940
12901.26 923
12902.34 916
12903.41 922
12904.48 939
12905.55 891
12906.63 909
12907.70 910
12908.77 890
12909.84 908
12910.92 894
12911.99 877
12913.06 886
12914.13 847
12915.21 859
12916.28 841
12917.35 890
12918.42 849
12919.50 853
12920.57 874
12921.64 851
12922.72 851
12923.79 889
12924.86 845
12925.94 884
12927.01 868
12928.08 861
12929.16 854
12930.23 882
12931.30 861
12932.38 848
12933.45 856
12934.52 841
12935.60 825
12936.67 792
12937.74 819
12938.82 854
12939.89 821
12940.97 839
12942.04 842
12943.11 880
12944.19 821
12945.26 833
12946.34 841
12947.41 861
12948.48 857
12949.56 860
12950.63 807
12951.71 814
12952.78 857
12953.85 821
12954.93 846
12956.00 851
12957.08 813
12958.15 804
12959.23 793
12960.30 789
12961.38 841
12962.45 810
12963.53 821
12964.60 816
12965.68 786
12966.75 827
12967.83 819
12968.90 826
12969.98 835
12971.05 815
12972.13 795
12973.20 814
12974.28 853
12975.35 805
12976.43 765
12977.50 773
12978.58 739
12979.65 754
12980.73 803
12981.80 806
12982.88 810
12983.95 788
12985.03 786
12986.11 804
12987.18 819
12988.26 825
12989.33 810
12990.41 776
12991.48 831
12992.56 819
12993.64 795
12994.71 792
12995.79 843
12996.86 809
12997.94 795
12999.02 804
13000.09 798
13001.17 817
13002.25 816
13003.32 808
13004.40 817
13005.48 806
13006.55 838
13007.63 853
13008.71 822
13009.78 819
13010.86 830
13011.94 823
13013.01 822
13014.09 815
13015.17 803
13016.24 797
13017.32 790
13018.40 810
13019.47 813
13020.55 822
13021.63 799
13022.71 868
13023.78 774
13024.86 801
13025.94 822
13027.01 810
13028.09 832
13029.17 815
13030.25 805
13031.32 829
13032.40 809
13033.48 855
13034.56 843
13035.64 815
13036.71 783
13037.79 806
13038.87 839
13039.95 823
13041.02 789
13042.10 840
13043.18 837
13044.26 825
13045.34 826
13046.41 833
13047.49 822
13048.57 827
13049.65 855
13050.73 828
13051.81 845
13052.88 840
13053.96 839
13055.04 807
13056.12 828
13057.20 785
13058.28 802
13059.36 825
13060.44 816
13061.51 849
13062.59 840
13063.67 813
13064.75 809
13065.83 848
13066.91 829
13067.99 810
13069.07 774
13070.15 825
13071.23 825
13072.30 799
13073.38 818
13074.46 835
13075.54 837
13076.62 819
13077.70 818
13078.78 814
13079.86 843
13080.94 850
13082.02 853
13083.10 828
13084.18 784
13085.26 805
13086.34 807
13087.42 799
13088.50 811
13089.58 777
13090.66 800
13091.74 810
13092.82 807
13093.90 791
13094.98 802
13096.06 807
13097.14 787
13098.22 780
13099.30 833
13100.38 825
13101.46 822
13102.54 815
13103.62 849
13104.70 840
13105.78 838
13106.86 820
13107.94 844
13109.03 852
13110.11 865
13111.19 827
13112.27 826
13113.35 834
13114.43 882
13115.51 884
13116.59 847
13117.67 854
13118.75 834
13119.84 855
13120.92 859
13122.00 865
13123.08 870
13124.16 835
13125.24 841
13126.32 836
13127.41 837
13128.49 835
13129.57 834
13130.65 870
13131.73 823
13132.81 840
13133.90 863
13134.98 874
13136.06 850
13137.14 872
13138.22 885
13139.30 848
13140.39 846
13141.47 808
13142.55 837
13143.63 866
13144.72 872
13145.80 855
13146.88 841
13147.96 842
13149.04 860
13150.13 865
13151.21 846
13152.29 841
13153.38 864
13154.46 893
13155.54 831
13156.62 866
13157.71 856
13158.79 866
13159.87 860
13160.95 915
13162.04 859
13163.12 843
13164.20 873
13165.29 883
13166.37 849
13167.45 855
13168.54 874
13169.62 821
13170.70 857
13171.79 856
13172.87 889
13173.95 887
13175.04 866
13176.12 860
13177.20 879
13178.29 882
13179.37 894
13180.45 881
13181.54 852
13182.62 889
13183.71 850
13184.79 905
13185.87 878
13186.96 893
13188.04 881
13189.13 920
13190.21 880
13191.29 884
13192.38 908
13193.46 913
13194.55 871
13195.63 864
13196.72 918
13197.80 934
13198.88 933
13199.97 877
13201.05 879
13202.14 871
13203.22 918
13204.31 888
13205.39 880
13206.48 894
13207.56 909
13208.65 944
13209.73 906
13210.82 900
13211.90 890
13212.99 964
13214.07 890
13215.16 917
13216.24 959
13217.33 913
13218.41 952
13219.50 944
13220.58 901
13221.67 924
13222.75 938
13223.84 935
13224.92 885
13226.01 925
13227.10 936
13228.18 930
13229.27 956
13230.35 916
13231.44 941
13232.52 944
13233.61 948
13234.70 936
13235.78 928
13236.87 984
13237.95 985
13239.04 975
13240.13 953
13241.21 961
13242.30 980
13243.39 1016
13244.47 967
13245.56 966
13246.64 953
13247.73 1026
13248.82 984
13249.90 1018
13250.99 1015
13252.08 1020
13253.16 994
13254.25 1030
13255.34 999
13256.42 1046
13257.51 1024
13258.60 1017
13259.69 1017
13260.77 1060
13261.86 1033
13262.95 1068
13264.03 1064
13265.12 1048
13266.21 1046
13267.30 1038
13268.38 1093
13269.47 1074
13270.56 1064
13271.64 1064
13272.73 1033
13273.82 1037
13274.91 1111
13275.99 1115
13277.08 1096
13278.17 1119
13279.26 1081
13280.35 1105
13281.43 1109
13282.52 1117
13283.61 1115
13284.70 1105
13285.79 1111
13286.87 1189
13287.96 1149
13289.05 1129
13290.14 1159
13291.23 1188
13292.31 1146
13293.40 1168
13294.49 1148
13295.58 1198
13296.67 1205
13297.76 1199
13298.85 1198
13299.93 1160
13301.02 1201
13302.11 1226
13303.20 1219
13304.29 1231
13305.38 1300
13306.47 1305
13307.56 1274
13308.64 1215
13309.73 1245
13310.82 1289
13311.91 1249
13313.00 1249
13314.09 1305
13315.18 1263
13316.27 1298
13317.36 1312
13318.45 1282
13319.54 1287
13320.63 1286
13321.72 1282
13322.81 1284
13323.89 1317
13324.98 1339
13326.07 1313
13327.16 1350
13328.25 1329
13329.34 1346
13330.43 1390
13331.52 1408
13332.61 1392
13333.70 1333
13334.79 1349
13335.88 1397
13336.97 1398
13338.06 1424
13339.15 1403
13340.24 1374
13341.33 1384
13342.42 1387
13343.52 1447
13344.61 1435
13345.70 1438
13346.79 1412
13347.88 1429
13348.97 1375
13350.06 1409
13351.15 1436
13352.24 1457
13353.33 1438
13354.42 1478
13355.51 1502
13356.60 1479
13357.69 1456
13358.79 1474
13359.88 1468
13360.97 1479
13362.06 1494
13363.15 1517
13364.24 1537
13365.33 1535
13366.42 1535
13367.51 1535
13368.61 1517
13369.70 1518
13370.79 1491
13371.88 1536
13372.97 1549
13374.06 1497
13375.16 1505
13376.25 1540
13377.34 1514
13378.43 1517
13379.52 1493
13380.61 1488
13381.71 1483
13382.80 1469
13383.89 1499
13384.98 1434
13386.08 1374
13387.17 1376
13388.26 1372
13389.35 1309
13390.44 1340
13391.54 1311
13392.63 1340
13393.72 1319
13394.81 1306
13395.91 1310
13397.00 1296
13398.09 1272
13399.18 1252
13400.28 1298
13401.37 1300
13402.46 1229
13403.56 1264
13404.65 1262
13405.74 1250
13406.83 1305
13407.93 1313
13409.02 1237
13410.11 1265
13411.21 1238
13412.30 1223
13413.39 1262
13414.49 1227
13415.58 1246
13416.67 1261
13417.77 1267
13418.86 1251
13419.95 1243
13421.05 1244
13422.14 1232
13423.23 1249
13424.33 1206
13425.42 1222
13426.52 1267
13427.61 1356
13428.70 1308
13429.80 1275
13430.89 1274
13431.98 1297
13433.08 1239
13434.17 1264
13435.27 1266
13436.36 1218
13437.46 1259
13438.55 1308
13439.64 1261
13440.74 1276
13441.83 1235
13442.93 1279
13444.02 1286
13445.12 1308
13446.21 1286
13447.31 1268
13448.40 1313
13449.50 1332
13450.59 1303
13451.68 1288
13452.78 1331
13453.87 1332
13454.97 1314
13456.06 1298
13457.16 1335
13458.25 1396
13459.35 1348
13460.44 1351
13461.54 1341
13462.64 1394
13463.73 1417
13464.83 1352
13465.92 1358
13467.02 1402
13468.11 1376
13469.21 1408
13470.30 1400
13471.40 1433
13472.49 1381
13473.59 1389
13474.69 1420
13475.78 1432
13476.88 1471
13477.97 1424
13479.07 1459
13480.17 1436
13481.26 1427
13482.36 1422
13483.45 1433
13484.55 1427
13485.65 1448
13486.74 1445
13487.84 1486
13488.93 1507
13490.03 1482
13491.13 1489
13492.22 1499
13493.32 1483
13494.42 1480
13495.51 1496
13496.61 1515
13497.71 1579
13498.80 1567
13499.90 1530
13501.00 1526
13502.09 1607
13503.19 1600
13504.29 1591
13505.38 1614
13506.48 1595
13507.58 1579
13508.68 1575
13509.77 1561
13510.87 1527
13511.97 1560
13513.07 1550
13514.16 1576
13515.26 1564
13516.36 1511
13517.45 1510
13518.55 1561
13519.65 1528
13520.75 1510
13521.85 1456
13522.94 1522
13524.04 1452
13525.14 1445
13526.24 1408
13527.33 1410
13528.43 1450
13529.53 1421
13530.63 1398
13531.73 1382
13532.82 1373
13533.92 1364
13535.02 1364
13536.12 1337
13537.22 1323
13538.32 1349
13539.41 1348
13540.51 1310
13541.61 1251
13542.71 1255
13543.81 1273
13544.91 1223
13546.00 1214
13547.10 1276
13548.20 1258
13549.30 1287
13550.40 1253
13551.50 1265
13552.60 1225
13553.70 1184
13554.80 1203
13555.89 1175
13556.99 1161
13558.09 1180
13559.19 1166
13560.29 1196
13561.39 1152
13562.49 1160
13563.59 1162
13564.69 1143
13565.79 1197
13566.89 1158
13567.99 1136
13569.09 1159
13570.19 1188
13571.29 1155
13572.39 1157
13573.49 1156
13574.59 1147
13575.69 1134
13576.79 1130
13577.88 1133
13578.98 1168
13580.08 1143
13581.19 1159
13582.29 1167
13583.39 1174
13584.49 1208
13585.59 1128
13586.69 1149
13587.79 1162
13588.89 1158
13589.99 1195
13591.09 1174
13592.19 1223
13593.29 1185
13594.39 1158
13595.49 1093
13596.59 1172
13597.69 1182
13598.79 1159
13599.89 1161
13600.99 1197
13602.09 1180
13603.20 1195
13604.30 1174
13605.40 1181
13606.50 1181
13607.60 1116
13608.70 1123
13609.80 1136
13610.90 1144
13612.01 1130
13613.11 1158
13614.21 1148
13615.31 1185
13616.41 1179
13617.51 1161
13618.61 1182
13619.72 1145
13620.82 1181
13621.92 1186
13623.02 1174
13624.12 1183
13625.22 1166
13626.33 1156
13627.43 1126
13628.53 1170
13629.63 1140
13630.73 1133
13631.84 1190
13632.94 1178
13634.04 1173
13635.14 1175
13636.25 1150
13637.35 1133
13638.45 1177
13639.55 1207
13640.65 1182
13641.76 1158
13642.86 1140
13643.96 1168
13645.07 1165
13646.17 1168
13647.27 1121
13648.37 1163
13649.48 1191
13650.58 1181
13651.68 1200
13652.79 1189
13653.89 1165
13654.99 1154
13656.09 1131
13657.20 1151
13658.30 1162
13659.40 1182
13660.51 1122
13661.61 1161
13662.71 1161
13663.82 1198
13664.92 1215
13666.02 1193
13667.13 1160
13668.23 1179
13669.34 1143
13670.44 1178
13671.54 1193
13672.65 1202
13673.75 1163
13674.85 1184
13675.96 1148
13677.06 1218
13678.17 1171
13679.27 1209
13680.37 1156
13681.48 1193
13682.58 1234
13683.69 1167
13684.79 1248
13685.89 1236
13687.00 1258
13688.10 1211
13689.21 1220
13690.31 1288
13691.42 1231
13692.52 1194
13693.63 1171
13694.73 1234
13695.84 1220
13696.94 1217
13698.05 1226
13699.15 1228
13700.25 1222
13701.36 1206
13702.46 1295
13703.57 1284
13704.67 1246
13705.78 1317
13706.89 1294
13707.99 1291
13709.10 1291
13710.20 1261
13711.31 1292
13712.41 1327
13713.52 1304
13714.62 1352
13715.73 1346
13716.83 1278
13717.94 1317
13719.04 1372
13720.15 1314
13721.26 1310
13722.36 1302
13723.47 1320
13724.57 1416
13725.68 1362
13726.79 1384
13727.89 1427
13729.00 1409
13730.10 1420
13731.21 1364
13732.32 1424
13733.42 1470
13734.53 1475
13735.63 1403
13736.74 1414
13737.85 1479
13738.95 1526
13740.06 1510
13741.17 1492
13742.27 1499
13743.38 1521
13744.49 1547
13745.59 1511
13746.70 1529
13747.81 1612
13748.91 1646
13750.02 1601
13751.13 1654
13752.23 1709
13753.34 1686
13754.45 1708
13755.56 1780
13756.66 1770
13757.77 1786
13758.88 1849
13759.98 1885
13761.09 1905
13762.20 1913
13763.31 1959
13764.41 1931
13765.52 1931
13766.63 1926
13767.74 1921
13768.84 1952
13769.95 1963
13771.06 2018
13772.17 2053
13773.28 2012
13774.38 2010
13775.49 1978
13776.60 1959
13777.71 1938
13778.82 1896
13779.92 1894
13781.03 1855
13782.14 1865
13783.25 1838
13784.36 1765
13785.46 1817
13786.57 1746
13787.68 1753
13788.79 1725
13789.90 1713
13791.01 1691
13792.12 1646
13793.22 1577
13794.33 1534
13795.44 1561
13796.55 1527
13797.66 1528
13798.77 1508
13799.88 1458
13800.99 1432
13802.10 1445
13803.20 1426
13804.31 1452
13805.42 1377
13806.53 1354
13807.64 1352
13808.75 1307
13809.86 1311
13810.97 1350
13812.08 1359
13813.19 1321
13814.30 1317
13815.41 1288
13816.52 1243
13817.63 1251
13818.74 1266
13819.84 1233
13820.95 1292
13822.06 1287
13823.17 1250
13824.28 1247
13825.39 1274
13826.50 1225
13827.61 1249
13828.72 1236
13829.83 1268
13830.94 1257
13832.05 1218
13833.16 1198
13834.28 1227
13835.39 1240
13836.50 1243
13837.61 1221
13838.72 1258
13839.83 1227
13840.94 1255
13842.05 1199
13843.16 1247
13844.27 1238
13845.38 1231
13846.49 1242
13847.60 1205
13848.71 1264
13849.82 1235
13850.93 1230
13852.05 1243
13853.16 1269
13854.27 1292
13855.38 1251
13856.49 1263
13857.60 1278
13858.71 1285
13859.82 1284
13860.94 1306
13862.05 1210
13863.16 1248
13864.27 1270
13865.38 1235
13866.49 1256
13867.60 1242
13868.72 1272
13869.83 1233
13870.94 1254
13872.05 1247
13873.16 1253
13874.27 1243
13875.39 1251
13876.50 1319
13877.61 1279
13878.72 1322
13879.83 1364
13880.95 1292
13882.06 1286
13883.17 1308
13884.28 1297
13885.40 1289
13886.51 1344
13887.62 1323
13888.73 1382
13889.85 1343
13890.96 1368
13892.07 1383
13893.18 1383
13894.30 1428
13895.41 1388
13896.52 1399
13897.63 1432
13898.75 1419
13899.86 1380
13900.97 1386
13902.09 1400
13903.20 1391
13904.31 1384
13905.43 1371
13906.54 1346
13907.65 1354
13908.77 1310
13909.88 1317
13910.99 1283
13912.11 1321
13913.22 1307
13914.33 1259
13915.45 1225
13916.56 1249
13917.67 1218
13918.79 1250
13919.90 1216
13921.01 1199
13922.13 1194
13923.24 1157
13924.36 1185
13925.47 1185
13926.58 1126
13927.70 1113
13928.81 1125
13929.93 1154
13931.04 1178
13932.15 1161
13933.27 1119
13934.38 1107
13935.50 1118
13936.61 1131
13937.73 1155
13938.84 1186
13939.95 1133
13941.07 1122
13942.18 1121
13943.30 1080
13944.41 1103
13945.53 1119
13946.64 1122
13947.76 1097
13948.87 1057
13949.99 1087
13951.10 1099
13952.22 1112
13953.33 1076
13954.45 1079
13955.56 1070
13956.68 1040
13957.79 1072
13958.91 1112
13960.02 1059
13961.14 1078
13962.25 1047
13963.37 1063
13964.49 1012
13965.60 1051
13966.72 1063
13967.83 1041
13968.95 1044
13970.06 1044
13971.18 1057
13972.30 1065
13973.41 1055
13974.53 1011
13975.64 1078
13976.76 1078
13977.88 1092
13978.99 1044
13980.11 1038
13981.22 1066
13982.34 1065
13983.46 1040
13984.57 1037
13985.69 1032
13986.80 1038
13987.92 1047
13989.04 1076
13990.15 1021
13991.27 1041
13992.39 1042
13993.50 1078
13994.62 1071
13995.74 996
13996.85 1031
13997.97 1057
13999.09 1046
14000.21 1009
14001.32 1043
14002.44 1062
14003.56 1079
14004.67 1071
14005.79 1063
14006.91 1020
14008.02 1064
14009.14 1053
14010.26 1060
14011.38 1034
14012.49 1058
14013.61 1053
14014.73 1050
14015.85 1036
14016.96 1043
14018.08 1024
14019.20 1072
14020.32 1002
14021.44 1014
14022.55 999
14023.67 1039
14024.79 1030
14025.91 1041
14027.02 1011
14028.14 1049
14029.26 1042
14030.38 1036
14031.50 1050
14032.62 1036
14033.73 1014
14034.85 1044
14035.97 1053
14037.09 1062
14038.21 1014
14039.33 1052
14040.44 1042
14041.56 1038
14042.68 1074
14043.80 1065
14044.92 1054
14046.04 1037
14047.16 1023
14048.27 1019
14049.39 1017
14050.51 1047
14051.63 1025
14052.75 1024
14053.87 1055
14054.99 1063
14056.11 1082
14057.23 1124
14058.35 1122
14059.47 1135
14060.59 1119
14061.70 1092
14062.82 1112
14063.94 1121
14065.06 1093
14066.18 1123
14067.30 1132
14068.42 1110
14069.54 1188
14070.66 1111
14071.78 1124
14072.90 1168
14074.02 1187
14075.14 1136
14076.26 1138
14077.38 1169
14078.50 1185
14079.62 1192
14080.74 1217
14081.86 1173
14082.98 1178
14084.10 1186
14085.22 1196
14086.34 1187
14087.46 1158
14088.58 1210
14089.70 1211
14090.82 1250
14091.94 1263
14093.07 1222
14094.19 1212
14095.31 1199
14096.43 1199
14097.55 1222
14098.67 1183
14099.79 1236
14100.91 1246
14102.03 1210
14103.15 1221
14104.27 1224
14105.39 1220
14106.52 1220
14107.64 1228
14108.76 1220
14109.88 1248
14111.00 1222
14112.12 1254
14113.24 1185
14114.37 1198
14115.49 1166
14116.61 1181
14117.73 1141
14118.85 1154
14119.97 1133
14121.10 1132
14122.22 1151
14123.34 1084
14124.46 1093
14125.58 1093
14126.70 1060
14127.83 1080
14128.95 1057
14130.07 1040
14131.19 1048
14132.32 1038
14133.44 1022
14134.56 1102
14135.68 1054
14136.80 1035
14137.93 1057
14139.05 1025
14140.17 1021
14141.29 991
14142.42 953
14143.54 1010
14144.66 1000
14145.78 988
14146.91 943
14148.03 986
14149.15 1012
14150.28 1001
14151.40 1003
14152.52 1033
14153.65 1011
14154.77 938
14155.89 948
14157.01 969
14158.14 994
14159.26 951
14160.38 963
14161.51 940
14162.63 944
14163.75 952
14164.88 942
14166.00 947
14167.12 956
14168.25 941
14169.37 951
14170.50 921
14171.62 943
14172.74 916
14173.87 906
14174.99 915
14176.12 885
14177.24 919
14178.36 942
14179.49 946
14180.61 926
14181.74 929
14182.86 893
14183.98 850
14185.11 885
14186.23 925
14187.36 912
14188.48 943
14189.61 918
14190.73 920
14191.85 910
14192.98 900
14194.10 918
14195.23 912
14196.35 917
14197.48 897
14198.60 897
14199.73 895
14200.85 901
14201.98 893
14203.10 913
14204.23 858
14205.35 911
14206.48 891
14207.60 876
14208.73 856
14209.85 849
14210.98 900
14212.10 899
14213.23 908
14214.36 851
14215.48 870
14216.61 859
14217.73 853
14218.86 874
14219.98 884
14221.11 896
14222.23 878
14223.36 871
14224.49 843
14225.61 867
14226.74 836
14227.86 831
14228.99 832
14230.12 802
14231.24 826
14232.37 855
14233.49 818
14234.62 863
14235.75 849
14236.87 861
14238.00 830
14239.13 823
14240.25 846
14241.38 827
14242.51 832
14243.63 833
14244.76 858
14245.89 816
14247.01 828
14248.14 822
14249.27 827
14250.39 812
14251.52 791
14252.65 803
14253.77 809
14254.90 821
14256.03 802
14257.15 812
14258.28 815
14259.41 803
14260.54 826
14261.66 824
14262.79 781
14263.92 801
14265.05 838
14266.17 835
14267.30 787
14268.43 791
14269.56 778
14270.68 786
14271.81 815
14272.94 790
14274.07 777
14275.20 774
14276.32 778
14277.45 780
14278.58 773
14279.71 781
14280.83 745
14281.96 761
14283.09 796
14284.22 784
14285.35 753
14286.48 728
14287.60 730
14288.73 742
14289.86 731
14290.99 764
14292.12 747
14293.25 779
14294.38 753
14295.50 745
14296.63 738
14297.76 755
14298.89 750
14300.02 731
14301.15 730
14302.28 725
14303.41 761
14304.53 756
14305.66 722
14306.79 725
14307.92 696
14309.05 741
14310.18 763
14311.31 716
14312.44 725
14313.57 738
14314.70 747
14315.83 769
14316.96 727
14318.09 721
14319.22 727
14320.35 756
14321.48 724
14322.60 711
14323.73 713
14324.86 685
14325.99 688
14327.12 706
14328.25 714
14329.38 721
14330.51 675
14331.64 715
14332.77 751
14333.90 701
14335.03 708
14336.17 739
14337.30 722
14338.43 709
14339.56 697
14340.69 726
14341.82 732
14342.95 703
14344.08 733
14345.21 703
14346.34 680
14347.47 740
14348.60 711
14349.73 720
14350.86 711
14351.99 705
14353.12 704
14354.26 724
14355.39 673
14356.52 665
14357.65 692
14358.78 694
14359.91 720
14361.04 729
14362.17 746
14363.30 751
14364.44 673
14365.57 711
14366.70 752
14367.83 713
14368.96 670
14370.09 707
14371.23 699
14372.36 717
14373.49 717
14374.62 719
14375.75 722
14376.88 723
14378.02 706
14379.15 703
14380.28 729
14381.41 705
14382.54 702
14383.68 727
14384.81 707
14385.94 706
14387.07 746
14388.21 738
14389.34 709
14390.47 735
14391.60 724
14392.73 708
14393.87 717
14395.00 748
14396.13 767
14397.27 773
14398.40 724
14399.53 753
14400.66 735
14401.80 735
14402.93 721
14404.06 732
14405.19 737
14406.33 735
14407.46 718
14408.59 732
14409.73 727
14410.86 725
14411.99 755
14413.13 761
14414.26 759
14415.39 778
14416.53 760
14417.66 777
14418.79 755
14419.93 789
14421.06 776
14422.19 776
14423.33 767
14424.46 792
14425.60 817
14426.73 812
14427.86 789
14429.00 794
14430.13 774
14431.27 778
14432.40 770
14433.53 764
14434.67 747
14435.80 799
14436.94 762
14438.07 820
14439.21 817
14440.34 793
14441.47 811
14442.61 831
14443.74 817
14444.88 814
14446.01 866
14447.15 844
14448.28 844
14449.42 830
14450.55 809
14451.69 839
14452.82 863
14453.96 838
14455.09 822
14456.23 858
14457.36 856
14458.50 824
14459.63 863
14460.77 862
14461.90 860
14463.04 899
14464.17 894
14465.31 900
14466.44 882
14467.58 945
14468.71 937
14469.85 879
14470.98 900
14472.12 913
14473.26 921
14474.39 904
14475.53 843
14476.66 869
14477.80 882
14478.93 916
14480.07 900
14481.21 871
14482.34 905
14483.48 884
14484.61 921
14485.75 884
14486.89 859
14488.02 879
14489.16 860
14490.30 901
14491.43 873
14492.57 891
14493.70 887
14494.84 886
14495.98 887
14497.11 865
14498.25 885
14499.39 882
14500.52 879
14501.66 871
14502.80 877
14503.93 890
14505.07 870
14506.21 874
14507.35 885
14508.48 862
14509.62 876
14510.76 858
14511.89 857
14513.03 877
14514.17 859
14515.31 828
14516.44 845
14517.58 833
14518.72 842
14519.86 876
14520.99 871
14522.13 831
14523.27 844
14524.41 840
14525.54 814
14526.68 829
14527.82 778
14528.96 775
14530.09 776
14531.23 757
14532.37 802
14533.51 784
14534.65 812
14535.78 804
14536.92 791
14538.06 774
14539.20 815
14540.34 780
14541.48 792
14542.61 738
14543.75 781
14544.89 752
14546.03 747
14547.17 788
14548.31 814
14549.45 784
14550.58 771
14551.72 756
14552.86 754
14554.00 729
14555.14 748
14556.28 772
14557.42 747
14558.56 736
14559.70 740
14560.83 746
14561.97 788
14563.11 736
14564.25 739
14565.39 753
14566.53 774
14567.67 781
14568.81 753
14569.95 733
14571.09 791
14572.23 761
14573.37 773
14574.51 764
14575.65 790
14576.79 758
14577.93 777
14579.07 773
14580.21 726
14581.35 772
14582.49 761
14583.63 796
14584.77 749
14585.91 797
14587.05 777
14588.19 755
14589.33 804
14590.47 793
14591.61 771
14592.75 784
14593.89 802
14595.03 829
14596.17 862
14597.31 796
14598.45 805
14599.59 800
14600.73 805
14601.87 785
14603.01 817
14604.15 826
14605.29 863
14606.43 846
14607.58 842
14608.72 848
14609.86 793
14611.00 838
14612.14 852
14613.28 868
14614.42 846
14615.56 816
14616.70 846
14617.85 849
14618.99 857
14620.13 840
14621.27 862
14622.41 875
14623.55 853
14624.69 868
14625.84 879
14626.98 853
14628.12 868
14629.26 897
14630.40 909
14631.54 897
14632.69 916
14633.83 947
14634.97 924
14636.11 958
14637.25 919
14638.40 932
14639.54 844
14640.68 910
14641.82 896
14642.97 890
14644.11 873
14645.25 870
14646.39 916
14647.54 891
14648.68 921
14649.82 852
14650.96 840
14652.11 811
14653.25 841
14654.39 778
14655.53 782
14656.68 775
14657.82 791
14658.96 784
14660.11 768
14661.25 748
14662.39 754
14663.53 772
14664.68 716
14665.82 728
14666.96 721
14668.11 726
14669.25 706
14670.39 751
14671.54 727
14672.68 710
14673.82 692
14674.97 724
14676.11 724
14677.26 687
14678.40 696
14679.54 703
14680.69 698
14681.83 670
14682.97 662
14684.12 678
14685.26 646
14686.41 688
14687.55 653
14688.69 659
14689.84 647
14690.98 671
14692.13 628
14693.27 612
14694.42 651
14695.56 649
14696.70 670
14697.85 645
14698.99 643
14700.14 658
14701.28 629
14702.43 644
14703.57 654
14704.72 640
14705.86 639
14707.01 633
14708.15 645
14709.30 618
14710.44 631
14711.58 594
14712.73 633
14713.87 621
14715.02 605
14716.17 609
14717.31 635
14718.46 627
14719.60 572
14720.75 624
14721.89 620
14723.04 613
14724.18 619
14725.33 578
14726.47 620
14727.62 621
14728.76 618
14729.91 636
14731.06 638
14732.20 609
14733.35 640
14734.49 609
14735.64 596
14736.79 617
14737.93 609
14739.08 598
14740.22 627
14741.37 604
14742.52 597
14743.66 620
14744.81 588
14745.95 606
14747.10 615
14748.25 615
14749.39 610
14750.54 599
14751.69 589
14752.83 594
14753.98 591
14755.13 582
14756.27 608
14757.42 577
14758.57 607
14759.71 565
14760.86 585
14762.01 590
14763.15 603
14764.30 566
14765.45 566
14766.60 577
14767.74 584
14768.89 600
14770.04 571
14771.18 598
14772.33 574
14773.48 578
14774.63 576
14775.77 553
14776.92 547
14778.07 571
14779.22 539
14780.36 570
14781.51 588
14782.66 586
14783.81 562
14784.96 581
14786.10 576
14787.25 546
14788.40 577
14789.55 563
14790.70 537
14791.84 525
14792.99 549
14794.14 584
14795.29 562
14796.44 533
14797.58 529
14798.73 552
14799.88 564
14801.03 552
14802.18 546
14803.33 541
14804.48 539
14805.62 536
14806.77 538
14807.92 530
14809.07 541
14810.22 529
14811.37 507
14812.52 542
14813.67 512
14814.81 527
14815.96 540
14817.11 560
14818.26 524
14819.41 540
14820.56 512
14821.71 524
14822.86 528
14824.01 524
14825.16 528
14826.31 520
14827.46 515
14828.61 475
14829.76 511
14830.91 505
14832.06 506
14833.20 519
14834.35 503
14835.50 502
14836.65 494
14837.80 527
14838.95 514
14840.10 513
14841.25 484
14842.40 496
14843.55 548
14844.70 529
14845.85 495
14847.00 493
14848.15 485
14849.31 493
14850.46 518
14851.61 484
14852.76 499
14853.91 499
14855.06 478
14856.21 482
14857.36 484
14858.51 510
14859.66 493
14860.81 487
14861.96 480
14863.11 470
14864.26 473
14865.41 482
14866.57 497
14867.72 531
14868.87 499
14870.02 502
14871.17 487
14872.32 486
14873.47 485
14874.62 484
14875.77 496
14876.93 500
14878.08 476
14879.23 479
14880.38 514
14881.53 489
14882.68 498
14883.84 508
14884.99 472
14886.14 468
14887.29 461
14888.44 480
14889.59 511
14890.75 471
14891.90 495
14893.05 509
14894.20 472
14895.35 483
14896.51 496
14897.66 476
14898.81 471
14899.96 468
14901.12 481
14902.27 495
14903.42 474
14904.57 492
14905.73 492
14906.88 491
14908.03 460
14909.18 469
14910.34 447
14911.49 487
14912.64 489
14913.79 496
14914.95 483
14916.10 475
14917.25 445
14918.41 450
14919.56 462
14920.71 446
14921.87 461
14923.02 476
14924.17 476
14925.33 452
14926.48 462
14927.63 482
14928.79 491
14929.94 498
14931.09 480
14932.25 462
14933.40 439
14934.55 480
14935.71 482
14936.86 455
14938.01 492
14939.17 450
14940.32 484
14941.48 477
14942.63 467
14943.78 465
14944.94 478
14946.09 514
14947.25 484
14948.40 489
14949.55 477
14950.71 460
14951.86 486
14953.02 483
14954.17 469
14955.33 455
14956.48 471
14957.63 490
14958.79 473
14959.94 472
14961.10 496
14962.25 460
14963.41 436
14964.56 470
14965.72 476
14966.87 487
14968.03 459
14969.18 473
14970.34 505
14971.49 498
14972.65 463
14973.80 454
14974.96 499
14976.11 463
14977.27 476
14978.42 467
14979.58 455
14980.73 441
14981.89 450
14983.05 469
14984.20 487
14985.36 461
14986.51 460
14987.67 442
14988.82 427
14989.98 440
14991.13 483
14992.29 473
14993.45 448
14994.60 440
14995.76 480
14996.91 497
14998.07 459
14999.23 469
15000.38 500
15001.54 471
15002.70 477
15003.85 466
15005.01 454
15006.16 476
15007.32 494
15008.48 489
15009.63 535
15010.79 475
15011.95 432
15013.10 451
15014.26 470
15015.42 494
15016.57 497
15017.73 466
15018.89 479
15020.04 468
15021.20 471
15022.36 473
15023.52 425
15024.67 448
15025.83 438
15026.99 458
15028.14 460
15029.30 442
15030.46 465
15031.62 458
15032.77 446
15033.93 464
15035.09 456
15036.25 452
15037.40 450
15038.56 439
15039.72 456
15040.88 462
15042.03 442
15043.19 468
15044.35 459
15045.51 437
15046.67 450
15047.82 456
15048.98 466
15050.14 451
15051.30 470
15052.46 426
15053.61 463
15054.77 421
15055.93 454
15057.09 453
15058.25 437
15059.41 456
15060.56 441
15061.72 465
15062.88 467
15064.04 447
15065.20 453
15066.36 459
15067.52 441
15068.68 449
15069.83 463
15070.99 456
15072.15 461
15073.31 482
15074.47 468
15075.63 469
15076.79 445
15077.95 472
15079.11 470
15080.27 446
15081.43 421
15082.58 435
15083.74 454
15084.90 440
15086.06 480
15087.22 483
15088.38 479
15089.54 429
15090.70 486
15091.86 444
15093.02 458
15094.18 427
15095.34 462
15096.50 446
15097.66 438
15098.82 451
15099.98 468
15101.14 462
15102.30 416
15103.46 477
15104.62 461
15105.78 468
15106.94 443
15108.10 469
15109.26 449
15110.42 441
15111.58 441
15112.74 467
15113.90 473
15115.06 474
15116.22 464
15117.39 476
15118.55 469
15119.71 453
15120.87 453
15122.03 480
15123.19 507
15124.35 459
15125.51 464
15126.67 452
15127.83 467
15128.99 453
15130.16 490
15131.32 464
15132.48 427
15133.64 471
15134.80 477
15135.96 479
15137.12 460
15138.28 481
15139.45 474
15140.61 445
15141.77 459
15142.93 491
15144.09 504
15145.25 474
15146.42 464
15147.58 517
15148.74 492
15149.90 465
15151.06 444
15152.23 479
15153.39 469
15154.55 468
15155.71 466
15156.87 456
15158.04 483
15159.20 490
15160.36 472
15161.52 484
15162.69 485
15163.85 471
15165.01 488
15166.17 489
15167.34 486
15168.50 478
15169.66 487
15170.82 483
15171.99 465
15173.15 517
15174.31 506
15175.48 514
15176.64 495
15177.80 476
15178.96 509
15180.13 495
15181.29 500
15182.45 502
15183.62 510
15184.78 494
15185.94 494
15187.11 520
15188.27 529
15189.43 560
15190.60 531
15191.76 511
15192.92 496
15194.09 549
15195.25 506
15196.42 517
15197.58 523
15198.74 520
15199.91 499
15201.07 517
15202.23 519
15203.40 515
15204.56 532
15205.73 513
15206.89 523
15208.05 513
15209.22 509
15210.38 545
15211.55 528
15212.71 546
15213.88 510
15215.04 522
15216.21 540
15217.37 531
15218.53 535
15219.70 496
15220.86 510
15222.03 530
15223.19 520
15224.36 537
15225.52 569
15226.69 542
15227.85 530
15229.02 531
15230.18 555
15231.35 522
15232.51 528
15233.68 568
15234.84 559
15236.01 535
15237.17 575
15238.34 570
15239.50 565
15240.67 562
15241.83 556
15243.00 570
15244.17 555
15245.33 533
15246.50 521
15247.66 582
15248.83 562
15249.99 556
15251.16 551
15252.33 535
15253.49 558
15254.66 547
15255.82 547
15256.99 543
15258.16 518
15259.32 553
15260.49 546
15261.65 547
15262.82 543
15263.99 508
15265.15 541
15266.32 544
15267.49 545
15268.65 528
15269.82 546
15270.98 515
15272.15 480
15273.32 505
15274.48 500
15275.65 514
15276.82 535
15277.99 550
15279.15 517
15280.32 504
15281.49 527
15282.65 507
15283.82 502
15284.99 533
15286.15 501
15287.32 514
15288.49 508
15289.66 528
15290.82 554
15291.99 517
15293.16 509
15294.33 521
15295.49 528
15296.66 505
15297.83 492
15299.00 569
15300.16 557
15301.33 534
15302.50 542
15303.67 515
15304.83 543
15306.00 542
15307.17 496
15308.34 499
15309.51 520
15310.67 527
15311.84 509
15313.01 529
15314.18 517
15315.35 531
15316.52 516
15317.68 518
15318.85 480
15320.02 542
15321.19 533
15322.36 536
15323.53 536
15324.69 516
15325.86 527
15327.03 505
15328.20 517
15329.37 530
15330.54 506
15331.71 529
15332.88 498
15334.05 501
15335.21 501
15336.38 528
15337.55 509
15338.72 492
15339.89 509
15341.06 496
15342.23 502
15343.40 509
15344.57 506
15345.74 513
15346.91 534
15348.08 519
15349.25 516
15350.42 531
15351.58 525
15352.75 535
15353.92 516
15355.09 525
15356.26 531
15357.43 532
15358.60 518
15359.77 514
15360.94 523
15362.11 511
15363.28 522
15364.45 538
15365.62 531
15366.79 534
15367.96 556
15369.13 532
15370.31 537
15371.48 465
15372.65 476
15373.82 527
15374.99 535
15376.16 536
15377.33 549
15378.50 552
15379.67 494
15380.84 525
15382.01 534
15383.18 529
15384.35 529
15385.52 505
15386.69 540
15387.87 511
15389.04 532
15390.21 530
15391.38 516
15392.55 530
15393.72 480
15394.89 531
15396.06 535
15397.24 496
15398.41 476
15399.58 505
15400.75 494
15401.92 490
15403.09 503
15404.26 514
15405.44 476
15406.61 509
15407.78 552
15408.95 506
15410.12 517
15411.30 487
15412.47 474
15413.64 496
15414.81 492
15415.98 483
15417.16 488
15418.33 493
15419.50 489
15420.67 472
15421.84 498
15423.02 513
15424.19 468
15425.36 495
15426.53 496
15427.71 471
15428.88 478
15430.05 524
15431.22 506
15432.40 498
15433.57 461
15434.74 512
15435.92 503
15437.09 466
15438.26 464
15439.43 455
15440.61 473
15441.78 476
15442.95 474
15444.13 463
15445.30 508
15446.47 472
15447.65 482
15448.82 470
15449.99 472
15451.17 485
15452.34 479
15453.51 482
15454.69 437
15455.86 456
15457.03 468
15458.21 494
15459.38 494
15460.56 492
15461.73 466
15462.90 470
15464.08 468
15465.25 464
15466.43 484
15467.60 488
15468.77 491
15469.95 506
15471.12 466
15472.30 445
15473.47 493
15474.64 497
15475.82 477
15476.99 480
15478.17 512
15479.34 475
15480.52 491
15481.69 482
15482.87 484
15484.04 485
15485.22 493
15486.39 503
15487.56 466
15488.74 467
15489.91 479
15491.09 469
15492.26 493
15493.44 511
15494.61 495
15495.79 480
15496.96 484
15498.14 463
15499.32 477
15500.49 511
15501.67 503
15502.84 493
15504.02 496
15505.19 473
15506.37 495
15507.54 501
15508.72 483
15509.89 473
15511.07 500
15512.25 482
15513.42 472
15514.60 498
15515.77 482
15516.95 498
15518.13 518
15519.30 527
15520.48 519
15521.65 493
15522.83 531
15524.01 493
15525.18 494
15526.36 502
15527.53 514
15528.71 488
15529.89 518
15531.06 514
15532.24 520
15533.42 514
15534.59 456
15535.77 505
15536.95 524
15538.12 509
15539.30 503
15540.48 528
15541.65 518
15542.83 507
15544.01 496
15545.18 512
15546.36 513
15547.54 519
15548.72 507
15549.89 524
15551.07 503
15552.25 536
15553.42 563
15554.60 520
15555.78 492
15556.96 514
15558.13 525
15559.31 506
15560.49 529
15561.67 520
15562.84 526
15564.02 550
15565.20 543
15566.38 533
15567.56 569
15568.73 547
15569.91 521
15571.09 533
15572.27 522
15573.45 538
15574.62 549
15575.80 537
15576.98 552
15578.16 538
15579.34 541
15580.52 547
15581.69 574
15582.87 589
15584.05 568
15585.23 582
15586.41 575
15587.59 556
15588.76 549
15589.94 562
15591.12 585
15592.30 615
15593.48 609
15594.66 594
15595.84 593
15597.02 623
15598.20 562
15599.37 561
15600.55 592
15601.73 587
15602.91 592
15604.09 586
15605.27 583
15606.45 614
15607.63 596
15608.81 615
15609.99 596
15611.17 591
15612.35 630
15613.53 622
15614.71 635
15615.89 640
15617.07 624
15618.25 654
15619.43 631
15620.60 637
15621.78 651
15622.96 673
15624.14 670
15625.32 657
15626.50 641
15627.68 629
15628.87 692
15630.05 670
15631.23 688
15632.41 680
15633.59 698
15634.77 691
15635.95 646
15637.13 652
15638.31 682
15639.49 661
15640.67 681
15641.85 692
15643.03 670
15644.21 709
15645.39 715
15646.57 745
15647.75 725
15648.93 714
15650.12 708
15651.30 698
15652.48 681
15653.66 698
15654.84 698
15656.02 730
15657.20 705
15658.38 705
15659.56 711
15660.75 695
15661.93 717
15663.11 692
15664.29 709
15665.47 719
15666.65 717
15667.84 690
15669.02 694
15670.20 687
15671.38 717
15672.56 716
15673.74 717
15674.93 701
15676.11 692
15677.29 697
15678.47 653
15679.65 680
15680.84 676
15682.02 704
15683.20 664
15684.38 653
15685.56 693
15686.75 700
15687.93 654
15689.11 643
15690.29 702
15691.48 680
15692.66 614
15693.84 639
15695.02 641
15696.21 669
15697.39 619
15698.57 644
15699.76 658
15700.94 659
15702.12 632
15703.30 660
15704.49 680
15705.67 654
15706.85 682
15708.04 681
15709.22 655
15710.40 638
15711.59 678
15712.77 695
15713.95 655
15715.14 669
15716.32 701
15717.50 675
15718.69 676
15719.87 673
15721.05 680
15722.24 709
15723.42 690
15724.61 660
15725.79 672
15726.97 710
15728.16 707
15729.34 707
15730.53 714
15731.71 688
15732.89 680
15734.08 680
15735.26 700
15736.45 715
15737.63 699
15738.81 705
15740.00 724
15741.18 731
15742.37 740
15743.55 708
15744.74 711
15745.92 722
15747.11 724
15748.29 737
15749.48 723
15750.66 746
15751.84 715
15753.03 701
15754.21 705
15755.40 773
15756.58 746
15757.77 784
15758.95 734
15760.14 781
15761.32 739
15762.51 763
15763.70 771
15764.88 799
15766.07 772
15767.25 751
15768.44 752
15769.62 752
15770.81 734
15771.99 738
15773.18 722
15774.36 755
15775.55 761
15776.74 742
15777.92 715
15779.11 713
15780.29 720
15781.48 729
15782.67 772
15783.85 735
15785.04 692
15786.22 693
15787.41 695
15788.60 721
15789.78 731
15790.97 721
15792.15 729
15793.34 705
15794.53 683
15795.71 674
15796.90 650
15798.09 716
15799.27 672
15800.46 693
15801.65 686
15802.83 655
15804.02 646
15805.21 647
15806.39 665
15807.58 646
15808.77 653
15809.95 691
15811.14 637
15812.33 654
15813.52 649
15814.70 650
15815.89 642
15817.08 601
15818.26 622
15819.45 623
15820.64 644
15821.83 650
15823.01 613
15824.20 618
15825.39 639
15826.58 665
15827.76 651
15828.95 648
15830.14 636
15831.33 622
15832.52 596
15833.70 624
15834.89 644
15836.08 624
15837.27 632
15838.46 600
15839.64 606
15840.83 601
15842.02 573
15843.21 574
15844.40 609
15845.58 659
15846.77 635
15847.96 625
15849.15 615
15850.34 591
15851.53 611
15852.72 613
15853.90 612
15855.09 583
15856.28 586
15857.47 563
15858.66 617
15859.85 646
15861.04 598
15862.23 577
15863.41 597
15864.60 603
15865.79 581
15866.98 606
15868.17 590
15869.36 615
15870.55 550
15871.74 608
15872.93 607
15874.12 617
15875.31 621
15876.50 606
15877.69 633
15878.88 628
15880.06 614
15881.25 582
15882.44 607
15883.63 616
15884.82 585
15886.01 612
15887.20 608
15888.39 610
15889.58 616
15890.77 616
15891.96 647
15893.15 616
15894.34 590
15895.53 574
15896.72 637
15897.91 662
15899.10 624
15900.30 612
15901.49 642
15902.68 639
15903.87 610
15905.06 634
15906.25 633
15907.44 665
15908.63 642
15909.82 613
15911.01 633
15912.20 631
15913.39 624
15914.58 626
15915.77 622
15916.96 617
15918.16 597
15919.35 630
15920.54 650
15921.73 617
15922.92 623
15924.11 619
15925.30 650
15926.49 641
15927.69 604
15928.88 588
15930.07 603
15931.26 599
15932.45 622
15933.64 602
15934.84 651
15936.03 618
15937.22 611
15938.41 578
15939.60 600
15940.79 607
15941.99 619
15943.18 583
15944.37 569
15945.56 582
15946.75 557
15947.95 556
15949.14 579
15950.33 577
15951.52 583
15952.72 540
15953.91 548
15955.10 535
15956.29 561
15957.49 543
15958.68 560
15959.87 540
15961.06 519
15962.26 519
15963.45 534
15964.64 516
15965.83 536
15967.03 526
15968.22 512
15969.41 539
15970.61 485
15971.80 504
15972.99 509
15974.19 521
15975.38 494
15976.57 512
15977.76 505
15978.96 502
15980.15 492
15981.34 485
15982.54 500
15983.73 479
15984.93 484
15986.12 521
15987.31 477
15988.51 508
15989.70 512
15990.89 509
15992.09 485
15993.28 483
15994.48 467
15995.67 479
15996.86 476
15998.06 473
15999.25 472
16000.45 452
16001.64 477
16002.83 478
16004.03 476
16005.22 460
16006.42 502
16007.61 476
16008.81 485
16010.00 474
16011.19 462
16012.39 459
16013.58 468
16014.78 479
16015.97 445
16017.17 458
16018.36 463
16019.56 450
16020.75 454
16021.95 471
16023.14 472
16024.34 437
16025.53 446
16026.73 454
16027.92 439
16029.12 442
16030.31 444
16031.51 462
16032.70 425
16033.90 455
16035.09 450
16036.29 443
16037.48 451
16038.68 482
16039.88 462
16041.07 439
16042.27 436
16043.46 439
16044.66 462
16045.85 448
16047.05 475
16048.25 463
16049.44 460
16050.64 439
16051.83 443
16053.03 469
16054.23 445
16055.42 423
16056.62 439
16057.82 448
16059.01 472
16060.21 436
16061.40 461
16062.60 478
16063.80 476
16064.99 407
16066.19 470
16067.39 457
16068.58 423
16069.78 448
16070.98 453
16072.17 480
16073.37 450
16074.57 447
16075.76 420
16076.96 420
16078.16 440
16079.36 421
16080.55 442
16081.75 407
16082.95 437
16084.14 445
16085.34 444
16086.54 432
16087.74 398
16088.93 423
16090.13 418
16091.33 407
16092.53 387
16093.72 435
16094.92 423
16096.12 413
16097.32 402
16098.51 436
16099.71 404
16100.91 395
16102.11 408
16103.31 431
16104.50 406
16105.70 424
16106.90 408
16108.10 425
16109.30 411
16110.49 428
16111.69 415
16112.89 426
16114.09 423
16115.29 419
16116.49 402
16117.68 413
16118.88 415
16120.08 399
16121.28 422
16122.48 389
16123.68 385
16124.88 410
16126.08 401
16127.27 374
16128.47 420
16129.67 377
16130.87 412
16132.07 402
16133.27 415
16134.47 440
16135.67 423
16136.87 419
16138.07 400
16139.27 413
16140.46 411
16141.66 394
16142.86 417
16144.06 423
16145.26 407
16146.46 391
16147.66 383
16148.86 441
16150.06 407
16151.26 384
16152.46 433
16153.66 418
16154.86 430
16156.06 420
16157.26 417
16158.46 408
16159.66 394
16160.86 377
16162.06 416
16163.26 406
16164.46 427
16165.66 397
16166.86 418
16168.06 396
16169.26 401
16170.46 390
16171.66 394
16172.86 401
16174.06 410
16175.26 438
16176.47 401
16177.67 415
16178.87 402
16180.07 406
16181.27 382
16182.47 426
16183.67 416
16184.87 413
16186.07 384
16187.27 391
16188.47 427
16189.68 401
16190.88 400
16192.08 392
16193.28 367
16194.48 395
16195.68 396
16196.88 404
16198.08 399
16199.29 399
16200.49 405
16201.69 397
16202.89 396
16204.09 406
16205.29 396
16206.50 422
16207.70 428
16208.90 430
16210.10 428
16211.30 433
16212.51 424
16213.71 439
16214.91 445
16216.11 436
16217.31 420
16218.52 435
16219.72 404
16220.92 422
16222.12 423
16223.33 473
16224.53 438
16225.73 424
16226.93 415
16228.14 435
16229.34 433
16230.54 424
16231.74 441
16232.95 456
16234.15 468
16235.35 435
16236.56 463
16237.76 421
16238.96 446
16240.16 427
16241.37 424
16242.57 437
16243.77 437
16244.98 463
16246.18 464
16247.38 420
16248.59 435
16249.79 447
16250.99 458
16252.20 438
16253.40 437
16254.60 465
16255.81 457
16257.01 432
16258.22 438
16259.42 456
16260.62 445
16261.83 454
16263.03 460
16264.23 437
16265.44 454
16266.64 438
16267.85 461
16269.05 443
16270.25 445
16271.46 430
16272.66 457
16273.87 431
16275.07 445
16276.28 444
16277.48 463
16278.69 461
16279.89 461
16281.09 415
16282.30 433
16283.50 423
16284.71 472
16285.91 477
16287.12 440
16288.32 433
16289.53 446
16290.73 479
16291.94 463
16293.14 458
16294.35 453
16295.55 448
16296.76 416
16297.96 430
16299.17 438
16300.37 454
16301.58 447
16302.78 451
16303.99 446
16305.19 459
16306.40 456
16307.61 465
16308.81 475
16310.02 438
16311.22 462
16312.43 468
16313.63 440
16314.84 473
16316.05 452
16317.25 449
16318.46 468
16319.66 433
16320.87 460
16322.08 465
16323.28 448
16324.49 431
16325.69 472
16326.90 432
16328.11 430
16329.31 447
16330.52 439
16331.73 446
16332.93 443
16334.14 415
16335.35 425
16336.55 411
16337.76 421
16338.97 417
16340.17 425
16341.38 440
16342.59 417
16343.79 418
16345.00 438
16346.21 397
16347.41 422
16348.62 412
16349.83 395
16351.03 390
16352.24 406
16353.45 404
16354.66 424
16355.86 387
16357.07 399
16358.28 414
16359.49 395
16360.69 405
16361.90 400
16363.11 440
16364.32 400
16365.52 419
16366.73 430
16367.94 400
16369.15 364
16370.35 414
16371.56 406
16372.77 401
16373.98 364
16375.19 385
16376.39 402
16377.60 387
16378.81 409
16380.02 408
16381.23 419
16382.44 399
16383.64 408
16384.85 397
16386.06 422
16387.27 386
16388.48 413
16389.69 407
16390.90 418
16392.10 372
16393.31 403
16394.52 418
16395.73 398
16396.94 417
16398.15 396
16399.36 405
16400.57 408
16401.77 392
16402.98 394
16404.19 415
16405.40 404
16406.61 421
16407.82 376
16409.03 359
16410.24 373
16411.45 416
16412.66 425
16413.87 406
16415.08 410
16416.29 404
16417.50 403
16418.71 400
16419.92 398
16421.12 401
16422.33 406
16423.54 378
16424.75 412
16425.96 389
16427.17 397
16428.38 386
16429.59 406
16430.80 389
16432.01 405
16433.22 371
16434.43 399
16435.64 382
16436.86 396
16438.07 378
16439.28 399
16440.49 397
16441.70 410
16442.91 431
16444.12 382
16445.33 391
16446.54 371
16447.75 390
16448.96 412
16450.17 392
16451.38 398
16452.59 377
16453.80 399
16455.02 358
16456.23 397
16457.44 408
16458.65 418
16459.86 394
16461.07 403
16462.28 384
16463.49 395
16464.70 378
16465.92 415
16467.13 393
16468.34 383
16469.55 374
16470.76 364
16471.97 362
16473.19 371
16474.40 401
16475.61 403
16476.82 391
16478.03 391
16479.24 379
16480.46 368
16481.67 369
16482.88 364
16484.09 388
16485.30 371
16486.52 389
16487.73 403
16488.94 405
16490.15 395
16491.37 364
16492.58 366
16493.79 385
16495.00 380
16496.21 354
16497.43 379
16498.64 376
16499.85 367
16501.07 366
16502.28 398
16503.49 394
16504.70 386
16505.92 373
16507.13 411
16508.34 380
16509.56 383
16510.77 385
16511.98 385
16513.19 397
16514.41 376
16515.62 406
16516.83 377
16518.05 412
16519.26 356
16520.47 394
16521.69 411
16522.90 384
16524.11 385
16525.33 390
16526.54 367
16527.76 365
16528.97 391
16530.18 408
16531.40 397
16532.61 388
16533.82 410
16535.04 367
16536.25 415
16537.47 400
16538.68 386
16539.89 364
16541.11 383
16542.32 396
16543.54 400
16544.75 381
16545.97 398
16547.18 393
16548.39 383
16549.61 392
16550.82 370
16552.04 415
16553.25 376
16554.47 391
16555.68 397
16556.90 408
16558.11 394
16559.33 393
16560.54 381
16561.76 418
16562.97 405
16564.19 382
16565.40 424
16566.62 417
16567.83 398
16569.05 381
16570.26 407
16571.48 412
16572.69 413
16573.91 379
16575.12 388
16576.34 394
16577.55 384
16578.77 395
16579.98 406
16581.20 401
16582.42 390
16583.63 398
16584.85 397
16586.06 393
16587.28 375
16588.49 422
16589.71 376
16590.93 397
16592.14 386
16593.36 410
16594.57 400
16595.79 412
16597.01 403
16598.22 401
16599.44 409
16600.66 401
16601.87 407
16603.09 384
16604.30 359
16605.52 363
16606.74 404
16607.95 395
16609.17 389
16610.39 368
16611.60 385
16612.82 400
16614.04 348
16615.25 389
16616.47 399
16617.69 402
16618.91 404
16620.12 390
16621.34 400
16622.56 374
16623.77 356
16624.99 368
16626.21 390
16627.43 376
16628.64 380
16629.86 393
16631.08 379
16632.30 375
16633.51 369
16634.73 346
16635.95 375
16637.17 403
16638.38 393
16639.60 364
16640.82 356
16642.04 336
16643.26 358
16644.47 379
16645.69 361
16646.91 370
16648.13 382
16649.35 407
16650.56 394
16651.78 387
16653.00 398
16654.22 369
16655.44 376
16656.65 364
16657.87 380
16659.09 383
16660.31 388
16661.53 376
16662.75 368
16663.97 386
16665.18 343
16666.40 365
16667.62 384
16668.84 353
16670.06 372
16671.28 372
16672.50 357
16673.72 374
16674.94 372
16676.15 377
16677.37 358
16678.59 375
16679.81 352
16681.03 355
16682.25 385
16683.47 377
16684.69 394
16685.91 354
16687.13 368
16688.35 364
16689.57 333
16690.79 354
16692.01 365
16693.23 378
16694.45 363
16695.67 377
16696.89 364
16698.11 376
16699.33 347
16700.55 348
16701.77 354
16702.99 350
16704.21 366
16705.43 331
16706.65 371
16707.87 396
16709.09 372
16710.31 382
16711.53 376
16712.75 349
16713.97 355
16715.19 358
16716.41 374
16717.63 356
16718.85 368
16720.07 354
16721.29 346
16722.51 359
16723.73 365
16724.95 376
16726.18 345
16727.40 343
16728.62 360
16729.84 351
16731.06 351
16732.28 360
16733.50 359
16734.72 369
16735.94 370
16737.17 340
16738.39 347
16739.61 349
16740.83 351
16742.05 369
16743.27 363
16744.49 372
16745.72 344
16746.94 374
16748.16 369
16749.38 367
16750.60 334
16751.83 354
16753.05 367
16754.27 372
16755.49 369
16756.71 366
16757.94 323
16759.16 388
16760.38 396
16761.60 357
16762.82 343
16764.05 342
16765.27 370
16766.49 370
16767.71 362
16768.94 357
16770.16 373
16771.38 339
16772.60 388
16773.83 348
16775.05 339
16776.27 368
16777.49 398
16778.72 370
16779.94 363
16781.16 350
16782.39 362
16783.61 372
16784.83 371
16786.06 355
16787.28 369
16788.50 381
16789.73 347
16790.95 339
16792.17 326
16793.40 345
16794.62 341
16795.84 349
16797.07 349
16798.29 347
16799.51 368
16800.74 345
16801.96 359
16803.18 353
16804.41 332
16805.63 340
16806.86 386
16808.08 354
16809.30 348
16810.53 355
16811.75 358
16812.98 376
16814.20 377
16815.42 382
16816.65 402
16817.87 362
16819.10 354
16820.32 371
16821.54 355
16822.77 350
16823.99 371
16825.22 396
16826.44 383
16827.67 359
16828.89 380
16830.12 397
16831.34 351
16832.57 404
16833.79 385
16835.02 381
16836.24 389
16837.47 375
16838.69 380
16839.92 378
16841.14 373
16842.37 370
16843.59 384
16844.82 375
16846.04 380
16847.27 392
16848.49 380
16849.72 378
16850.94 387
16852.17 365
16853.39 420
16854.62 395
16855.85 364
16857.07 384
16858.30 414
16859.52 404
16860.75 401
16861.97 431
16863.20 407
16864.43 416
16865.65 397
16866.88 400
16868.10 455
16869.33 418
16870.56 408
16871.78 394
16873.01 396
16874.24 420
16875.46 401
16876.69 405
16877.92 411
16879.14 418
16880.37 434
16881.59 413
16882.82 413
16884.05 413
16885.27 451
16886.50 436
16887.73 441
16888.96 417
16890.18 429
16891.41 422
16892.64 432
16893.86 438
16895.09 430
16896.32 430
16897.54 445
16898.77 460
16900.00 425
16901.23 406
16902.45 425
16903.68 430
16904.91 443
16906.14 432
16907.36 393
16908.59 406
16909.82 424
16911.05 425
16912.27 425
16913.50 420
16914.73 420
16915.96 430
16917.19 412
16918.41 419
16919.64 440
16920.87 424
16922.10 418
16923.33 395
16924.55 408
16925.78 396
16927.01 411
16928.24 397
16929.47 386
16930.69 418
16931.92 404
16933.15 419
16934.38 387
16935.61 410
16936.84 409
16938.07 409
16939.29 424
16940.52 394
16941.75 375
16942.98 373
16944.21 397
16945.44 418
16946.67 400
16947.90 409
16949.13 387
16950.35 386
16951.58 400
16952.81 395
16954.04 375
16955.27 364
16956.50 379
16957.73 387
16958.96 391
16960.19 423
16961.42 421
16962.65 409
16963.88 416
16965.11 409
16966.34 391
16967.57 417
16968.80 413
16970.03 393
16971.26 385
16972.49 381
16973.72 377
16974.95 391
16976.18 390
16977.41 387
16978.64 379
16979.87 371
16981.10 367
16982.33 346
16983.56 354
16984.79 389
16986.02 418
16987.25 378
16988.48 375
16989.71 380
16990.94 379
16992.17 371
16993.40 387
16994.63 389
16995.86 362
16997.09 354
16998.32 372
16999.55 393
17000.79 394
17002.02 349
17003.25 354
17004.48 383
17005.71 375
17006.94 379
17008.17 380
17009.40 369
17010.63 354
17011.87 361
17013.10 347
17014.33 380
17015.56 384
17016.79 367
17018.02 363
17019.25 378
17020.49 360
17021.72 361
17022.95 381
17024.18 372
17025.41 383
17026.64 366
17027.88 381
17029.11 348
17030.34 338
17031.57 338
17032.80 361
17034.04 372
17035.27 343
17036.50 336
17037.73 388
17038.97 362
17040.20 369
17041.43 390
17042.66 363
17043.90 358
17045.13 365
17046.36 344
17047.59 367
17048.83 358
17050.06 365
17051.29 350
17052.52 360
17053.76 404
17054.99 347
17056.22 368
17057.46 356
17058.69 347
17059.92 342
17061.15 340
17062.39 343
17063.62 325
17064.85 331
17066.09 321
17067.32 342
17068.55 351
17069.79 346
17071.02 341
17072.25 349
17073.49 362
17074.72 339
17075.96 344
17077.19 376
17078.42 342
17079.66 349
17080.89 367
17082.12 370
17083.36 346
17084.59 340
17085.83 352
17087.06 376
17088.29 354
17089.53 329
17090.76 346
17092.00 373
17093.23 370
17094.46 345
17095.70 367
17096.93 362
17098.17 339
17099.40 358
17100.64 349
17101.87 326
17103.11 330
17104.34 348
17105.58 330
17106.81 340
17108.05 346
17109.28 355
17110.51 351
17111.75 352
17112.98 342
17114.22 348
17115.45 330
17116.69 348
17117.93 325
17119.16 344
17120.40 321
17121.63 320
17122.87 316
17124.10 320
17125.34 343
17126.57 329
17127.81 321
17129.04 351
17130.28 339
17131.51 331
17132.75 334
17133.99 323
17135.22 315
17136.46 325
17137.69 343
17138.93 335
17140.17 336
17141.40 333
17142.64 320
17143.87 339
17145.11 332
17146.35 330
17147.58 318
17148.82 307
17150.05 327
17151.29 340
17152.53 321
17153.76 339
17155.00 335
17156.24 335
17157.47 335
17158.71 336
17159.95 322
17161.18 317
17162.42 340
17163.66 328
17164.89 307
17166.13 307
17167.37 305
17168.60 346
17169.84 337
17171.08 314
17172.32 318
17173.55 307
17174.79 327
17176.03 331
17177.26 355
17178.50 341
17179.74 341
17180.98 328
17182.21 336
17183.45 341
17184.69 308
17185.93 293
17187.16 306
17188.40 332
17189.64 291
17190.88 312
17192.12 317
17193.35 315
17194.59 284
17195.83 311
17197.07 299
17198.31 327
17199.54 308
17200.78 310
17202.02 337
17203.26 306
17204.50 310
17205.73 294
17206.97 327
17208.21 318
17209.45 311
17210.69 330
17211.93 328
17213.17 317
17214.40 344
17215.64 309
17216.88 308
17218.12 286
17219.36 300
17220.60 325
17221.84 310
17223.08 290
17224.31 325
17225.55 313
17226.79 328
17228.03 329
17229.27 333
17230.51 327
17231.75 314
17232.99 351
17234.23 319
17235.47 303
17236.71 295
17237.95 290
17239.19 288
17240.43 323
17241.66 321
17242.90 337
17244.14 320
17245.38 324
17246.62 336
17247.86 294
17249.10 312
17250.34 288
17251.58 293
17252.82 282
17254.06 317
17255.30 290
17256.54 274
17257.78 285
17259.02 318
17260.26 344
17261.50 333
17262.74 319
17263.99 296
17265.23 308
17266.47 308
17267.71 327
17268.95 314
17270.19 321
17271.43 312
17272.67 330
17273.91 296
17275.15 294
17276.39 309
17277.63 310
17278.87 315
17280.11 303
17281.36 299
17282.60 332
17283.84 322
17285.08 326
17286.32 307
17287.56 273
17288.80 287
17290.04 298
17291.29 315
17292.53 280
17293.77 304
17295.01 305
17296.25 313
17297.49 295
17298.73 291
17299.98 290
17301.22 289
17302.46 306
17303.70 290
17304.94 309
17306.19 327
17307.43 318
17308.67 288
17309.91 293
17311.15 280
17312.40 293
17313.64 280
17314.88 308
17316.12 312
17317.37 300
17318.61 300
17319.85 305
17321.09 312
17322.33 285
17323.58 313
17324.82 275
17326.06 316
17327.31 304
17328.55 312
17329.79 320
17331.03 315
17332.28 310
17333.52 298
17334.76 299
17336.01 299
17337.25 310
17338.49 307
17339.73 286
17340.98 301
17342.22 290
17343.46 300
17344.71 304
17345.95 294
17347.19 283
17348.44 304
17349.68 317
17350.92 304
17352.17 297
17353.41 291
17354.66 275
17355.90 307
17357.14 310
17358.39 294
17359.63 286
17360.87 288
17362.12 283
17363.36 300
17364.61 296
17365.85 314
17367.09 296
17368.34 296
17369.58 289
17370.83 304
17372.07 318
17373.32 319
17374.56 313
17375.80 304
17377.05 282
17378.29 281
17379.54 299
17380.78 285
17382.03 291
17383.27 306
17384.52 298
17385.76 301
17387.01 317
17388.25 316
17389.50 296
17390.74 299
17391.99 295
17393.23 294
17394.48 310
17395.72 279
17396.97 290
17398.21 298
17399.46 314
17400.70 304
17401.95 280
17403.19 299
17404.44 268
17405.68 278
17406.93 294
17408.18 286
17409.42 300
17410.67 306
17411.91 317
17413.16 298
17414.40 284
17415.65 292
17416.90 304
17418.14 299
17419.39 301
17420.63 309
17421.88 306
17423.13 296
17424.37 300
17425.62 290
17426.86 315
17428.11 307
17429.36 298
17430.60 290
17431.85 292
17433.10 283
17434.34 298
17435.59 283
17436.84 270
17438.08 291
17439.33 306
17440.58 299
17441.82 294
17443.07 297
17444.32 299
17445.56 321
17446.81 301
17448.06 299
17449.30 308
17450.55 331
17451.80 286
17453.05 320
17454.29 321
17455.54 333
17456.79 319
17458.04 301
17459.28 289
17460.53 313
17461.78 328
17463.03 333
17464.27 324
17465.52 296
17466.77 308
17468.02 326
17469.26 309
17470.51 310
17471.76 296
17473.01 303
17474.25 309
17475.50 331
17476.75 332
17478.00 310
17479.25 300
17480.50 348
17481.74 333
17482.99 331
17484.24 316
17485.49 344
17486.74 338
17487.99 315
17489.23 318
17490.48 331
17491.73 321
17492.98 298
17494.23 310
17495.48 302
17496.73 297
17497.97 303
17499.22 316
17500.47 298
17501.72 320
17502.97 333
17504.22 315
17505.47 314
17506.72 310
17507.97 306
17509.22 315
17510.46 323
17511.71 312
17512.96 352
17514.21 342
17515.46 304
17516.71 300
17517.96 340
17519.21 314
17520.46 318
17521.71 305
17522.96 325
17524.21 308
17525.46 322
17526.71 323
17527.96 325
17529.21 328
17530.46 317
17531.71 342
17532.96 324
17534.21 330
17535.46 325
17536.71 352
17537.96 335
17539.21 331
17540.46 300
17541.71 320
17542.96 337
17544.21 320
17545.46 320
17546.71 325
17547.96 318
17549.21 295
17550.46 313
17551.71 303
17552.97 311
17554.22 307
17555.47 369
17556.72 316
17557.97 289
17559.22 305
17560.47 319
17561.72 327
17562.97 320
17564.22 318
17565.48 349
17566.73 318
17567.98 312
17569.23 327
17570.48 337
17571.73 345
17572.98 317
17574.24 325
17575.49 310
17576.74 339
17577.99 303
17579.24 346
17580.49 324
17581.75 316
17583.00 347
17584.25 348
17585.50 329
17586.75 321
17588.00 333
17589.26 341
17590.51 320
17591.76 315
17593.01 313
17594.27 318
17595.52 327
17596.77 311
17598.02 343
17599.27 343
17600.53 315
17601.78 300
17603.03 331
17604.28 344
17605.54 329
17606.79 333
17608.04 334
17609.30 314
17610.55 324
17611.80 329
17613.05 333
17614.31 332
17615.56 303
17616.81 313
17618.07 347
17619.32 329
17620.57 331
17621.83 334
17623.08 340
17624.33 297
17625.59 309
17626.84 312
17628.09 303
17629.35 341
17630.60 345
17631.85 298
17633.11 322
17634.36 296
17635.61 326
17636.87 332
17638.12 315
17639.38 321
17640.63 340
17641.88 325
17643.14 336
17644.39 310
17645.65 327
17646.90 316
17648.15 336
17649.41 316
17650.66 309
17651.92 318
17653.17 316
17654.42 332
17655.68 308
17656.93 324
17658.19 294
17659.44 319
17660.70 335
17661.95 327
17663.21 320
17664.46 343
17665.72 320
17666.97 300
17668.23 309
17669.48 296
17670.74 300
17671.99 304
17673.25 311
17674.50 297
17675.76 295
17677.01 299
17678.27 302
17679.52 307
17680.78 310
17682.03 299
17683.29 307
17684.54 289
17685.80 313
17687.05 308
17688.31 314
17689.57 310
17690.82 311
17692.08 324
17693.33 307
17694.59 303
17695.84 285
17697.10 299
17698.36 296
17699.61 287
17700.87 281
17702.12 298
17703.38 292
17704.64 318
17705.89 319
17707.15 279
17708.40 318
17709.66 306
17710.92 333
17712.17 315
17713.43 340
17714.69 296
17715.94 294
17717.20 299
17718.46 303
17719.71 281
17720.97 302
17722.23 292
17723.48 301
17724.74 325
17726.00 289
17727.25 335
17728.51 318
17729.77 313
17731.03 289
17732.28 290
17733.54 311
17734.80 321
17736.05 297
17737.31 295
17738.57 301
17739.83 308
17741.08 326
17742.34 307
17743.60 302
17744.86 301
17746.11 311
17747.37 323
17748.63 327
17749.89 289
17751.15 294
17752.40 260
17753.66 307
17754.92 311
17756.18 308
17757.43 297
17758.69 295
17759.95 280
17761.21 294
17762.47 277
17763.73 284
17764.98 301
17766.24 296
17767.50 288
17768.76 312
17770.02 305
17771.28 287
17772.53 299
17773.79 278
17775.05 299
17776.31 291
17777.57 336
17778.83 284
17780.09 288
17781.35 280
17782.60 284
17783.86 297
17785.12 294
17786.38 290
17787.64 277
17788.90 295
17790.16 275
17791.42 287
17792.68 290
17793.94 295
17795.20 287
17796.46 287
17797.72 294
17798.97 279
17800.23 294
17801.49 305
17802.75 306
17804.01 284
17805.27 281
17806.53 292
17807.79 279
17809.05 257
17810.31 311
17811.57 263
17812.83 277
17814.09 252
17815.35 278
17816.61 280
17817.87 269
17819.13 281
17820.39 301
17821.65 306
17822.91 292
17824.17 296
17825.43 289
17826.69 276
17827.96 284
17829.22 318
17830.48 293
17831.74 292
17833.00 298
17834.26 322
17835.52 287
17836.78 261
17838.04 273
17839.30 270
17840.56 290
17841.82 279
17843.09 279
17844.35 263
17845.61 271
17846.87 278
17848.13 292
17849.39 283
17850.65 287
17851.91 294
17853.18 318
17854.44 277
17855.70 274
17856.96 294
17858.22 272
17859.48 263
17860.74 267
17862.01 274
17863.27 279
17864.53 263
17865.79 271
17867.05 263
17868.32 247
17869.58 264
17870.84 287
17872.10 276
17873.36 284
17874.63 299
17875.89 272
17877.15 273
17878.41 267
17879.68 291
17880.94 268
17882.20 290
17883.46 274
17884.73 261
17885.99 272
17887.25 252
17888.51 273
17889.78 281
17891.04 271
17892.30 256
17893.56 269
17894.83 267
17896.09 289
17897.35 277
17898.62 253
17899.88 269
17901.14 265
17902.41 273
17903.67 273
17904.93 276
17906.20 283
17907.46 264
17908.72 270
17909.99 296
17911.25 261
17912.51 260
17913.78 247
17915.04 280
17916.30 256
17917.57 253
17918.83 284
17920.09 290
17921.36 274
17922.62 275
17923.89 281
17925.15 264
17926.41 256
17927.68 261
17928.94 285
17930.21 283
17931.47 286
17932.73 271
17934.00 282
17935.26 298
17936.53 298
17937.79 280
17939.06 273
17940.32 283
17941.59 272
17942.85 283
17944.11 279
17945.38 267
17946.64 274
17947.91 287
17949.17 289
17950.44 300
17951.70 259
17952.97 261
17954.23 275
17955.50 290
17956.76 303
17958.03 285
17959.29 280
17960.56 282
17961.82 284
17963.09 268
17964.35 311
17965.62 287
17966.89 275
17968.15 284
17969.42 295
17970.68 263
17971.95 284
17973.21 266
17974.48 275
17975.74 283
17977.01 263
17978.28 255
17979.54 274
17980.81 278
17982.07 276
17983.34 286
17984.61 280
17985.87 274
17987.14 261
17988.40 258
17989.67 267
17990.94 295
17992.20 271
17993.47 285
17994.74 265
17996.00 256
17997.27 289
17998.54 295
17999.80 285
18001.07 275
18002.34 299
18003.60 276
18004.87 303
18006.14 268
18007.40 263
18008.67 282
18009.94 276
18011.20 276
18012.47 277
18013.74 278
18015.00 291
18016.27 278
18017.54 248
18018.81 267
18020.07 264
18021.34 286
18022.61 289
18023.88 290
18025.14 291
18026.41 314
18027.68 284
18028.95 268
18030.21 270
18031.48 280
18032.75 317
18034.02 286
18035.28 276
18036.55 291
18037.82 295
18039.09 278
18040.36 264
18041.62 281
18042.89 294
18044.16 288
18045.43 295
18046.70 284
18047.97 276
18049.23 273
18050.50 307
18051.77 301
18053.04 276
18054.31 279
18055.58 264
18056.84 283
18058.11 271
18059.38 273
18060.65 290
18061.92 272
18063.19 276
18064.46 286
18065.73 294
18067.00 299
18068.26 278
18069.53 302
18070.80 265
18072.07 269
18073.34 287
18074.61 278
18075.88 286
18077.15 263
18078.42 278
18079.69 302
18080.96 299
18082.23 285
18083.50 308
18084.77 310
18086.03 301
18087.30 281
18088.57 298
18089.84 292
18091.11 291
18092.38 273
18093.65 272
18094.92 279
18096.19 272
18097.46 282
18098.73 292
18100.00 289
18101.27 284
18102.54 275
18103.81 275
18105.08 289
18106.35 283
18107.63 292
18108.90 293
18110.17 251
18111.44 262
18112.71 278
18113.98 277
18115.25 270
18116.52 275
18117.79 285
18119.06 278
18120.33 286
18121.60 286
18122.87 275
18124.14 283
18125.42 299
18126.69 287
18127.96 296
18129.23 264
18130.50 262
18131.77 275
18133.04 292
18134.31 290
18135.58 281
18136.86 286
18138.13 273
18139.40 294
18140.67 288
18141.94 267
18143.21 269
18144.49 243
18145.76 262
18147.03 290
18148.30 297
18149.57 287
18150.84 281
18152.12 282
18153.39 281
18154.66 264
18155.93 271
18157.20 282
18158.48 286
18159.75 275
18161.02 269
18162.29 316
18163.57 286
18164.84 301
18166.11 300
18167.38 262
18168.66 308
18169.93 293
18171.20 282
18172.47 275
18173.75 281
18175.02 309
18176.29 281
18177.56 289
18178.84 296
18180.11 313
18181.38 320
18182.66 290
18183.93 302
18185.20 269
18186.48 272
18187.75 306
18189.02 297
18190.30 273
18191.57 305
18192.84 284
18194.12 269
18195.39 260
18196.66 259
18197.94 275
18199.21 285
18200.48 257
18201.76 264
18203.03 271
18204.30 288
18205.58 256
18206.85 282
18208.13 275
18209.40 304
18210.67 290
18211.95 277
18213.22 268
18214.50 281
18215.77 291
18217.04 282
18218.32 282
18219.59 288
18220.87 286
18222.14 272
18223.42 281
18224.69 303
18225.97 274
18227.24 308
18228.51 279
18229.79 287
18231.06 257
18232.34 296
18233.61 293
18234.89 259
18236.16 286
18237.44 269
18238.71 268
18239.99 286
18241.26 275
18242.54 294
18243.81 278
18245.09 287
18246.36 278
18247.64 274
18248.91 290
18250.19 285
18251.47 298
18252.74 279
18254.02 264
18255.29 285
18256.57 283
18257.84 242
18259.12 274
18260.39 285
18261.67 289
18262.95 284
18264.22 303
18265.50 275
18266.77 287
18268.05 269
18269.33 270
18270.60 295
18271.88 303
18273.15 277
18274.43 292
18275.71 316
18276.98 281
18278.26 288
18279.54 271
18280.81 273
18282.09 260
18283.37 294
18284.64 272
18285.92 294
18287.20 288
18288.47 281
18289.75 304
18291.03 282
18292.30 285
18293.58 277
18294.86 256
18296.13 323
18297.41 300
18298.69 270
18299.96 297
18301.24 285
18302.52 278
18303.80 268
18305.07 277
18306.35 294
18307.63 262
18308.91 280
18310.18 279
18311.46 278
18312.74 286
18314.02 309
18315.29 298
18316.57 309
18317.85 294
18319.13 276
18320.40 292
18321.68 288
18322.96 295
18324.24 312
18325.52 291
18326.79 283
18328.07 310
18329.35 307
18330.63 279
18331.91 309
18333.19 289
18334.46 316
18335.74 272
18337.02 272
18338.30 282
18339.58 302
18340.86 303
18342.13 306
18343.41 289
18344.69 298
18345.97 278
18347.25 307
18348.53 281
18349.81 262
18351.09 293
18352.36 304
18353.64 270
18354.92 280
18356.20 278
18357.48 248
18358.76 296
18360.04 307
18361.32 277
18362.60 275
18363.88 270
18365.16 280
18366.44 302
18367.72 274
18369.00 280
18370.27 293
18371.55 310
18372.83 290
18374.11 292
18375.39 297
18376.67 280
18377.95 279
18379.23 262
18380.51 265
18381.79 289
18383.07 269
18384.35 263
18385.63 288
18386.91 267
18388.19 270
18389.47 280
18390.75 257
18392.03 282
18393.31 270
18394.60 263
18395.88 273
18397.16 269
18398.44 296
18399.72 301
18401.00 300
18402.28 282
18403.56 284
18404.84 280
18406.12 273
18407.40 269
18408.68 300
18409.96 284
18411.24 284
18412.53 269
18413.81 276
18415.09 294
18416.37 297
18417.65 276
18418.93 262
18420.21 250
18421.49 249
18422.78 259
18424.06 273
18425.34 297
18426.62 272
18427.90 273
18429.18 269
18430.46 291
18431.75 296
18433.03 272
18434.31 269
18435.59 295
18436.87 293
18438.16 291
18439.44 261
18440.72 270
18442.00 268
18443.28 294
18444.57 277
18445.85 267
18447.13 289
18448.41 298
18449.70 253
18450.98 288
18452.26 280
18453.54 271
18454.83 268
18456.11 275
18457.39 295
18458.67 269
18459.96 288
18461.24 288
18462.52 289
18463.80 270
18465.09 256
18466.37 274
18467.65 285
18468.94 253
18470.22 267
18471.50 307
18472.78 286
18474.07 293
18475.35 282
18476.63 292
18477.92 283
18479.20 287
18480.48 299
18481.77 297
18483.05 289
18484.34 280
18485.62 293
18486.90 259
18488.19 273
18489.47 295
18490.75 296
18492.04 272
18493.32 279
18494.61 308
18495.89 296
18497.17 266
18498.46 301
18499.74 275
18501.03 261
18502.31 275
18503.59 284
18504.88 311
18506.16 307
18507.45 276
18508.73 293
18510.02 290
18511.30 257
18512.58 270
18513.87 293
18515.15 288
18516.44 274
18517.72 281
18519.01 274
18520.29 281
18521.58 284
18522.86 291
18524.15 289
18525.43 288
18526.72 283
18528.00 321
18529.29 300
18530.57 273
18531.86 294
18533.14 283
18534.43 262
18535.71 275
18537.00 294
18538.28 282
18539.57 301
18540.86 303
18542.14 286
18543.43 293
18544.71 271
18546.00 265
18547.28 269
18548.57 285
18549.85 293
18551.14 298
18552.43 285
18553.71 301
18555.00 262
18556.28 276
18557.57 293
18558.86 283
18560.14 270
18561.43 268
18562.72 278
18564.00 272
18565.29 283
18566.57 266
18567.86 281
18569.15 282
18570.43 253
18571.72 291
18573.01 281
18574.29 266
18575.58 290
18576.87 287
18578.15 284
18579.44 287
18580.73 304
18582.01 282
18583.30 302
18584.59 280
18585.88 279
18587.16 294
18588.45 292
18589.74 283
18591.02 294
18592.31 275
18593.60 280
18594.89 298
18596.17 304
18597.46 281
18598.75 283
18600.04 285
18601.32 285
18602.61 297
18603.90 290
18605.19 267
18606.47 293
18607.76 307
18609.05 274
18610.34 305
18611.63 281
18612.91 281
18614.20 304
18615.49 317
18616.78 305
18618.07 282
18619.35 301
18620.64 292
18621.93 288
18623.22 296
18624.51 276
18625.80 292
18627.09 289
18628.37 263
18629.66 265
18630.95 296
18632.24 300
18633.53 302
18634.82 284
18636.11 264
18637.39 270
18638.68 278
18639.97 292
18641.26 281
18642.55 301
18643.84 278
18645.13 287
18646.42 268
18647.71 268
18649.00 291
18650.29 300
18651.58 305
18652.86 300
18654.15 284
18655.44 269
18656.73 263
18658.02 263
18659.31 274
18660.60 256
18661.89 246
18663.18 276
18664.47 277
18665.76 246
18667.05 269
18668.34 280
18669.63 280
18670.92 275
18672.21 283
18673.50 263
18674.79 257
18676.08 275
18677.37 257
18678.66 244
18679.95 251
18681.24 275
18682.53 264
18683.82 283
18685.11 274
18686.40 273
18687.69 271
18688.99 245
18690.28 252
18691.57 251
18692.86 281
18694.15 283
18695.44 255
18696.73 261
18698.02 268
18699.31 260
18700.60 265
18701.89 251
18703.19 253
18704.48 265
18705.77 267
18707.06 281
18708.35 284
18709.64 277
18710.93 267
18712.22 281
18713.52 253
18714.81 276
18716.10 282
18717.39 294
18718.68 239
18719.97 266
18721.27 260
18722.56 269
18723.85 284
18725.14 256
18726.43 258
18727.72 264
18729.02 257
18730.31 278
18731.60 259
18732.89 242
18734.19 267
18735.48 236
18736.77 260
18738.06 254
18739.35 265
18740.65 258
18741.94 268
18743.23 262
18744.52 272
18745.82 274
18747.11 287
18748.40 286
18749.70 264
18750.99 277
18752.28 270
18753.57 278
18754.87 254
18756.16 269
18757.45 265
18758.75 266
18760.04 265
18761.33 259
18762.63 244
18763.92 292
18765.21 274
18766.50 263
18767.80 257
18769.09 262
18770.38 254
18771.68 244
18772.97 259
18774.27 252
18775.56 252
18776.85 268
18778.15 245
18779.44 270
18780.73 286
18782.03 267
18783.32 253
18784.62 279
18785.91 226
18787.20 246
18788.50 269
18789.79 242
18791.09 266
18792.38 292
18793.67 263
18794.97 276
18796.26 259
18797.56 241
18798.85 264
18800.15 276
18801.44 255
18802.74 259
18804.03 238
18805.32 258
18806.62 260
18807.91 265
18809.21 243
18810.50 250
18811.80 255
18813.09 258
18814.39 255
18815.68 241
18816.98 253
18818.27 259
18819.57 253
18820.86 262
18822.16 258
18823.45 266
18824.75 271
18826.05 264
18827.34 274
18828.64 239
18829.93 258
18831.23 268
18832.52 260
18833.82 244
18835.11 273
18836.41 272
18837.71 283
18839.00 250
18840.30 275
18841.59 277
18842.89 277
18844.18 285
18845.48 267
18846.78 275
18848.07 270
18849.37 257
18850.67 239
18851.96 251
18853.26 255
18854.55 278
18855.85 283
18857.15 259
18858.44 237
18859.74 258
18861.04 250
18862.33 268
18863.63 255
18864.93 297
18866.22 268
18867.52 281
18868.82 273
18870.11 245
18871.41 269
18872.71 258
18874.00 247
18875.30 245
18876.60 262
18877.90 261
18879.19 287
18880.49 260
18881.79 257
18883.09 270
18884.38 264
18885.68 283
18886.98 241
18888.27 254
18889.57 243
18890.87 259
18892.17 246
18893.47 270
18894.76 254
18896.06 253
18897.36 273
18898.66 286
18899.95 273
18901.25 273
18902.55 256
18903.85 281
18905.15 269
18906.44 252
18907.74 270
18909.04 270
18910.34 262
18911.64 268
18912.94 267
18914.23 280
18915.53 259
18916.83 265
18918.13 261
18919.43 284
18920.73 262
18922.03 259
18923.32 281
18924.62 249
18925.92 254
18927.22 281
18928.52 262
18929.82 269
18931.12 260
18932.42 276
18933.72 263
18935.01 265
18936.31 270
18937.61 267
18938.91 259
18940.21 257
18941.51 278
18942.81 262
18944.11 278
18945.41 243
18946.71 277
18948.01 249
18949.31 258
18950.61 250
18951.91 254
18953.21 271
18954.51 257
18955.81 243
18957.11 257
18958.41 253
18959.71 271
18961.01 249
18962.31 260
18963.61 263
18964.91 278
18966.21 256
18967.51 250
18968.81 246
18970.11 257
18971.41 279
18972.71 253
18974.01 249
18975.31 266
18976.61 258
18977.91 240
18979.21 259
18980.51 265
18981.81 242
18983.11 255
18984.41 240
18985.71 239
18987.02 249
18988.32 237
18989.62 274
18990.92 269
18992.22 269
18993.52 239
18994.82 253
18996.12 271
18997.42 263
18998.73 247
19000.03 250
19001.33 262
19002.63 245
19003.93 228
19005.23 253
19006.53 261
19007.84 250
19009.14 266
19010.44 237
19011.74 253
19013.04 255
19014.34 251
19015.65 249
19016.95 244
19018.25 232
19019.55 225
19020.85 292
19022.16 255
19023.46 233
19024.76 221
19026.06 258
19027.37 224
19028.67 257
19029.97 261
19031.27 272
19032.57 268
19033.88 245
19035.18 248
19036.48 246
19037.79 247
19039.09 272
19040.39 246
19041.69 253
19043.00 252
19044.30 269
19045.60 257
19046.90 260
19048.21 258
19049.51 260
19050.81 265
19052.12 265
19053.42 252
19054.72 274
19056.03 263
19057.33 268
19058.63 231
19059.94 255
19061.24 267
19062.54 257
19063.85 274
19065.15 237
19066.45 245
19067.76 264
19069.06 258
19070.37 254
19071.67 234
19072.97 236
19074.28 254
19075.58 251
19076.88 247
19078.19 229
19079.49 253
19080.80 263
19082.10 279
19083.41 276
19084.71 269
19086.01 244
19087.32 242
19088.62 268
19089.93 249
19091.23 270
19092.54 255
19093.84 266
19095.14 262
19096.45 253
19097.75 251
19099.06 239
19100.36 252
19101.67 263
19102.97 247
19104.28 250
19105.58 240
19106.89 237
19108.19 258
19109.50 249
19110.80 266
19112.11 276
19113.41 284
19114.72 258
19116.02 242
19117.33 265
19118.64 252
19119.94 272
19121.25 275
19122.55 276
19123.86 277
19125.16 273
19126.47 268
19127.77 248
19129.08 287
19130.39 286
19131.69 271
19133.00 279
19134.30 267
19135.61 271
19136.92 270
19138.22 240
19139.53 240
19140.83 258
19142.14 263
19143.45 253
19144.75 253
19146.06 260
19147.37 274
19148.67 276
19149.98 288
19151.28 276
19152.59 266
19153.90 265
19155.20 284
19156.51 265
19157.82 259
19159.12 255
19160.43 261
19161.74 249
19163.05 238
19164.35 262
19165.66 260
19166.97 245
19168.27 253
19169.58 235
19170.89 251
19172.19 264
19173.50 251
19174.81 238
19176.12 270
19177.42 267
19178.73 252
19180.04 248
19181.35 262
19182.65 265
19183.96 264
19185.27 261
19186.58 248
19187.89 253
19189.19 282
19190.50 245
19191.81 273
19193.12 266
19194.42 253
19195.73 258
19197.04 287
19198.35 266
19199.66 276
19200.97 234
19202.27 244
19203.58 241
19204.89 265
19206.20 264
19207.51 242
19208.82 254
19210.12 245
19211.43 234
19212.74 243
19214.05 252
19215.36 241
19216.67 258
19217.98 238
19219.28 236
19220.59 252
19221.90 265
19223.21 269
19224.52 242
19225.83 249
19227.14 248
19228.45 256
19229.76 261
19231.07 261
19232.38 257
19233.68 266
19234.99 260
19236.30 258
19237.61 244
19238.92 251
19240.23 257
19241.54 264
19242.85 255
19244.16 246
19245.47 249
19246.78 249
19248.09 260
19249.40 261
19250.71 234
19252.02 249
19253.33 261
19254.64 287
19255.95 245
19257.26 235
19258.57 256
19259.88 260
19261.19 269
19262.50 218
19263.81 240
19265.12 241
19266.43 240
19267.74 259
19269.05 261
19270.36 249
19271.67 260
19272.99 261
19274.30 238
19275.61 260
19276.92 249
19278.23 280
19279.54 249
19280.85 257
19282.16 232
19283.47 238
19284.78 257
19286.09 251
19287.41 266
19288.72 265
19290.03 238
19291.34 216
19292.65 265
19293.96 233
19295.27 240
19296.58 244
19297.90 264
19299.21 280
19300.52 254
19301.83 237
19303.14 227
19304.45 250
19305.77 248
19307.08 276
19308.39 267
19309.70 249
19311.01 260
19312.33 252
19313.64 251
19314.95 259
19316.26 256
19317.57 257
19318.89 241
19320.20 244
19321.51 246
19322.82 237
19324.14 248
19325.45 242
19326.76 242
19328.07 260
19329.39 260
19330.70 246
19332.01 238
19333.32 250
19334.64 249
19335.95 252
19337.26 257
19338.58 268
19339.89 267
19341.20 229
19342.51 238
19343.83 244
19345.14 257
19346.45 258
19347.77 230
19349.08 256
19350.39 229
19351.71 249
19353.02 233
19354.33 268
19355.65 253
19356.96 272
19358.27 286
19359.59 272
19360.90 248
19362.21 260
19363.53 270
19364.84 215
19366.16 232
19367.47 231
19368.78 253
19370.10 236
19371.41 232
19372.73 223
19374.04 251
19375.35 239
19376.67 251
19377.98 252
19379.30 258
19380.61 245
19381.93 263
19383.24 280
19384.55 238
19385.87 244
19387.18 225
19388.50 235
19389.81 222
19391.13 241
19392.44 249
19393.76 265
19395.07 223
19396.39 252
19397.70 256
19399.02 262
19400.33 275
19401.65 248
19402.96 255
19404.28 259
19405.59 243
19406.91 233
19408.22 237
19409.54 223
19410.85 251
19412.17 266
19413.48 268
19414.80 236
19416.11 240
19417.43 232
19418.75 228
19420.06 230
19421.38 226
19422.69 226
19424.01 254
19425.32 252
19426.64 235
19427.96 231
19429.27 245
19430.59 263
19431.90 263
19433.22 261
19434.54 253
19435.85 258
19437.17 256
19438.49 239
19439.80 232
19441.12 241
19442.43 267
19443.75 287
19445.07 236
19446.38 237
19447.70 235
19449.02 259
19450.33 272
19451.65 265
19452.97 256
19454.28 246
19455.60 266
19456.92 262
19458.23 263
19459.55 245
19460.87 250
19462.19 268
19463.50 234
19464.82 246
19466.14 241
19467.45 259
19468.77 233
19470.09 246
19471.41 244
19472.72 263
19474.04 236
19475.36 229
19476.68 245
19477.99 252
19479.31 261
19480.63 260
19481.95 257
19483.27 237
19484.58 261
19485.90 239
19487.22 251
19488.54 241
19489.85 261
19491.17 251
19492.49 236
19493.81 236
19495.13 240
19496.45 231
19497.76 265
19499.08 256
19500.40 239
19501.72 251
19503.04 227
19504.36 239
19505.67 274
19506.99 257
19508.31 214
19509.63 233
19510.95 260
19512.27 265
19513.59 233
19514.91 253
19516.22 262
19517.54 255
19518.86 255
19520.18 228
19521.50 240
19522.82 253
19524.14 276
19525.46 238
19526.78 232
19528.10 247
19529.42 261
19530.74 254
19532.06 251
19533.37 240
19534.69 264
19536.01 248
19537.33 241
19538.65 234
19539.97 247
19541.29 241
19542.61 259
19543.93 275
19545.25 242
19546.57 253
19547.89 239
19549.21 256
19550.53 242
19551.85 244
19553.17 266
19554.49 240
19555.81 218
19557.13 226
19558.45 253
19559.77 219
19561.09 260
19562.41 242
19563.74 242
19565.06 249
19566.38 242
19567.70 227
19569.02 245
19570.34 244
19571.66 243
19572.98 248
19574.30 224
19575.62 263
19576.94 236
19578.26 262
19579.59 249
19580.91 236
19582.23 253
19583.55 250
19584.87 242
19586.19 221
19587.51 240
19588.83 256
19590.16 248
19591.48 258
19592.80 235
19594.12 246
19595.44 250
19596.76 257
19598.08 250
19599.41 265
19600.73 253
19602.05 252
19603.37 248
19604.69 238
19606.02 249
19607.34 245
19608.66 242
19609.98 253
19611.30 247
19612.63 235
19613.95 266
19615.27 239
19616.59 255
19617.91 229
19619.24 247
19620.56 243
19621.88 237
19623.20 247
19624.53 233
19625.85 255
19627.17 227
19628.50 247
19629.82 259
19631.14 251
19632.46 236
19633.79 272
19635.11 238
19636.43 235
19637.76 246
19639.08 249
19640.40 243
19641.72 250
19643.05 261
19644.37 242
19645.69 253
19647.02 225
19648.34 247
19649.66 226
19650.99 246
19652.31 264
19653.64 276
19654.96 243
19656.28 240
19657.61 255
19658.93 245
19660.25 248
19661.58 261
19662.90 254
19664.23 236
19665.55 247
19666.87 270
19668.20 262
19669.52 249
19670.85 266
19672.17 266
19673.49 242
19674.82 234
19676.14 260
19677.47 244
19678.79 238
19680.12 244
19681.44 247
19682.76 250
19684.09 235
19685.41 230
19686.74 239
19688.06 240
19689.39 221
19690.71 237
19692.04 242
19693.36 234
19694.69 230
19696.01 234
19697.34 247
19698.66 247
19699.99 257
19701.31 276
19702.64 277
19703.96 220
19705.29 238
19706.61 249
19707.94 230
19709.26 242
19710.59 260
19711.92 263
19713.24 246
19714.57 244
19715.89 247
19717.22 243
19718.54 235
19719.87 244
19721.20 251
19722.52 234
19723.85 250
19725.17 249
19726.50 256
19727.83 240
19729.15 234
19730.48 234
19731.80 273
19733.13 235
19734.46 247
19735.78 262
19737.11 262
19738.44 229
19739.76 216
19741.09 257
19742.41 241
19743.74 229
19745.07 261
19746.39 236
19747.72 231
19749.05 257
19750.37 242
19751.70 233
19753.03 233
19754.36 224
19755.68 251
19757.01 244
19758.34 256
19759.66 257
19760.99 247
19762.32 249
19763.65 248
19764.97 253
19766.30 224
19767.63 248
19768.95 251
19770.28 247
19771.61 272
19772.94 230
19774.27 249
19775.59 243
19776.92 243
19778.25 236
19779.58 219
19780.90 245
19782.23 251
19783.56 256
19784.89 259
19786.22 250
19787.54 241
19788.87 241
19790.20 220
19791.53 242
19792.86 241
19794.18 234
19795.51 257
19796.84 240
19798.17 253
19799.50 254
19800.83 269
19802.16 264
19803.48 227
19804.81 225
19806.14 229
19807.47 236
19808.80 240
19810.13 228
19811.46 261
19812.79 248
19814.11 233
19815.44 246
19816.77 258
19818.10 235
19819.43 241
19820.76 252
19822.09 210
19823.42 232
19824.75 240
19826.08 246
19827.41 216
19828.74 273
19830.07 256
19831.39 272
19832.72 250
19834.05 257
19835.38 254
19836.71 241
19838.04 245
19839.37 256
19840.70 241
19842.03 237
19843.36 221
19844.69 234
19846.02 244
19847.35 222
19848.68 229
19850.01 234
19851.34 248
19852.67 240
19854.00 234
19855.33 233
19856.66 226
19857.99 256
19859.33 254
19860.66 250
19861.99 225
19863.32 256
19864.65 242
19865.98 259
19867.31 246
19868.64 243
19869.97 246
19871.30 270
19872.63 233
19873.96 244
19875.29 242
19876.63 232
19877.96 240
19879.29 248
19880.62 247
19881.95 272
19883.28 263
19884.61 251
19885.94 236
19887.28 252
19888.61 237
19889.94 265
19891.27 268
19892.60 238
19893.93 229
19895.26 233
19896.60 232
19897.93 249
19899.26 268
19900.59 254
19901.92 246
19903.26 234
19904.59 241
19905.92 262
19907.25 230
19908.58 229
19909.92 244
19911.25 256
19912.58 250
19913.91 256
19915.24 234
19916.58 244
19917.91 236
19919.24 245
19920.57 244
19921.91 241
19923.24 227
19924.57 234
19925.91 251
19927.24 243
19928.57 250
19929.90 245
19931.24 254
19932.57 247
19933.90 257
19935.24 226
19936.57 207
19937.90 231
19939.23 243
19940.57 239
19941.90 228
19943.23 245
19944.57 226
19945.90 245
19947.23 246
19948.57 237
19949.90 203
19951.23 236
19952.57 239
19953.90 242
19955.24 229
19956.57 214
19957.90 256
19959.24 258
19960.57 250
19961.90 240
19963.24 241
19964.57 248
19965.91 243
19967.24 243
19968.58 277
19969.91 225
19971.24 244
19972.58 264
19973.91 266
19975.25 258
19976.58 233
19977.92 242
19979.25 244
19980.58 229
19981.92 238
19983.25 252
19984.59 250
19985.92 264
19987.26 219
19988.59 260
19989.93 246
19991.26 238
19992.60 251
19993.93 241
19995.27 250
19996.60 237
19997.94 268
19999.27 251
20000.61 247
20001.94 233
20003.28 259
20004.61 225
20005.95 236
20007.28 256
20008.62 260
20009.96 248
20011.29 235
20012.63 259
20013.96 261
20015.30 256
20016.63 253
20017.97 237
20019.30 239
20020.64 260
20021.98 258
20023.31 242
20024.65 250
20025.98 240
20027.32 244
20028.66 259
20029.99 243
20031.33 253
20032.67 258
20034.00 235
20035.34 255
20036.67 221
20038.01 252
20039.35 251
20040.68 260
20042.02 247
20043.36 253
20044.69 252
20046.03 243
20047.37 248
20048.70 269
20050.04 268
20051.38 255
20052.71 264
20054.05 236
20055.39 239
20056.73 249
20058.06 246
20059.40 270
20060.74 247
20062.07 248
20063.41 263
20064.75 273
20066.09 280
20067.42 247
20068.76 265
20070.10 245
20071.44 267
20072.77 249
20074.11 262
20075.45 247
20076.79 239
20078.13 232
20079.46 255
20080.80 257
20082.14 251
20083.48 222
20084.81 230
20086.15 222
20087.49 276
20088.83 249
20090.17 270
20091.51 257
20092.84 247
20094.18 242
20095.52 242
20096.86 243
20098.20 253
20099.54 244
20100.87 228
20102.21 256
20103.55 238
20104.89 233
20106.23 240
20107.57 246
20108.91 243
20110.25 238
20111.58 242
20112.92 259
20114.26 269
20115.60 270
20116.94 253
20118.28 240
20119.62 267
20120.96 262
20122.30 279
20123.64 256
20124.98 260
20126.31 271
20127.65 257
20128.99 248
