# Supplementary material for: MALDI-TOF MS typing enables the classification of brewing yeasts of the genus Saccharomyces to major beer styles
Source: PLoS One. 2017 Aug 9;12(8):e0181694. doi: 10.1371/journal.pone.0181694 (PMC5549903; doi:10.1371/journal.pone.0181694)
Supplement: S6 File — The directory includes 90 raw files and was zipped to “.zip”; the folder has three strains with 30 spectra per strain; S1 Text explains the raw files with an example and Table 1 represents the yeast strains used within the experiment. (ZIP) [file pone.0181694.s009.zip › 16-18/30275-3470-Lag-Lag-Lag-YPG-18h-E-E_2015-07-13_1_0_B10_1.dat]

2000.66 1012
2001.08 1048
2001.50 1069
2001.92 1048
2002.34 1084
2002.77 897
2003.19 955
2003.61 962
2004.03 903
2004.45 888
2004.88 965
2005.30 907
2005.72 938
2006.14 825
2006.56 911
2006.99 878
2007.41 879
2007.83 929
2008.25 962
2008.67 998
2009.10 872
2009.52 826
2009.94 778
2010.36 775
2010.79 832
2011.21 801
2011.63 834
2012.06 804
2012.48 845
2012.90 811
2013.32 741
2013.75 761
2014.17 830
2014.59 908
2015.02 889
2015.44 1037
2015.86 883
2016.28 768
2016.71 801
2017.13 842
2017.55 830
2017.98 914
2018.40 971
2018.82 914
2019.25 945
2019.67 984
2020.09 965
2020.52 840
2020.94 977
2021.37 903
2021.79 866
2022.21 897
2022.64 935
2023.06 921
2023.48 928
2023.91 778
2024.33 788
2024.76 808
2025.18 874
2025.60 810
2026.03 780
2026.45 667
2026.88 750
2027.30 880
2027.73 839
2028.15 920
2028.57 838
2029.00 771
2029.42 815
2029.85 705
2030.27 812
2030.70 818
2031.12 793
2031.55 856
2031.97 907
2032.40 878
2032.82 806
2033.25 886
2033.67 889
2034.10 768
2034.52 746
2034.95 826
2035.37 894
2035.80 813
2036.22 809
2036.65 932
2037.07 782
2037.50 798
2037.92 851
2038.35 785
2038.77 778
2039.20 832
2039.63 877
2040.05 816
2040.48 743
2040.90 850
2041.33 812
2041.75 887
2042.18 908
2042.61 839
2043.03 780
2043.46 755
2043.88 846
2044.31 895
2044.74 817
2045.16 809
2045.59 791
2046.01 778
2046.44 725
2046.87 824
2047.29 805
2047.72 718
2048.15 805
2048.57 805
2049.00 898
2049.43 852
2049.85 956
2050.28 881
2050.71 837
2051.13 789
2051.56 802
2051.99 773
2052.41 773
2052.84 848
2053.27 804
2053.69 833
2054.12 875
2054.55 813
2054.98 850
2055.40 915
2055.83 1044
2056.26 1023
2056.68 961
2057.11 947
2057.54 1018
2057.97 944
2058.39 951
2058.82 946
2059.25 818
2059.68 717
2060.11 747
2060.53 821
2060.96 885
2061.39 876
2061.82 911
2062.24 851
2062.67 928
2063.10 1065
2063.53 959
2063.96 892
2064.39 984
2064.81 956
2065.24 897
2065.67 971
2066.10 1080
2066.53 1027
2066.95 1039
2067.38 931
2067.81 820
2068.24 1072
2068.67 998
2069.10 1010
2069.53 1006
2069.96 948
2070.38 1004
2070.81 850
2071.24 759
2071.67 766
2072.10 865
2072.53 844
2072.96 858
2073.39 852
2073.82 829
2074.24 828
2074.67 921
2075.10 915
2075.53 895
2075.96 947
2076.39 893
2076.82 879
2077.25 843
2077.68 949
2078.11 785
2078.54 799
2078.97 893
2079.40 996
2079.83 909
2080.26 860
2080.69 861
2081.12 811
2081.55 813
2081.98 877
2082.41 861
2082.84 804
2083.27 848
2083.70 869
2084.13 950
2084.56 894
2084.99 1000
2085.42 837
2085.85 788
2086.28 776
2086.71 755
2087.14 930
2087.57 981
2088.00 852
2088.43 919
2088.86 888
2089.29 980
2089.73 1032
2090.16 921
2090.59 861
2091.02 715
2091.45 796
2091.88 790
2092.31 918
2092.74 842
2093.17 745
2093.60 788
2094.04 683
2094.47 652
2094.90 811
2095.33 807
2095.76 836
2096.19 725
2096.62 864
2097.06 843
2097.49 775
2097.92 771
2098.35 830
2098.78 746
2099.21 771
2099.65 713
2100.08 805
2100.51 684
2100.94 869
2101.37 793
2101.81 773
2102.24 779
2102.67 793
2103.10 877
2103.53 766
2103.97 801
2104.40 918
2104.83 813
2105.26 862
2105.70 901
2106.13 869
2106.56 826
2106.99 838
2107.43 787
2107.86 729
2108.29 767
2108.72 777
2109.16 790
2109.59 729
2110.02 762
2110.46 770
2110.89 727
2111.32 729
2111.75 781
2112.19 793
2112.62 784
2113.05 781
2113.49 968
2113.92 854
2114.35 734
2114.79 773
2115.22 832
2115.65 805
2116.09 690
2116.52 711
2116.95 736
2117.39 919
2117.82 817
2118.26 847
2118.69 726
2119.12 731
2119.56 763
2119.99 822
2120.42 930
2120.86 885
2121.29 797
2121.73 742
2122.16 844
2122.59 895
2123.03 990
2123.46 778
2123.90 732
2124.33 766
2124.77 782
2125.20 864
2125.64 931
2126.07 907
2126.50 830
2126.94 787
2127.37 839
2127.81 860
2128.24 874
2128.68 916
2129.11 883
2129.55 868
2129.98 905
2130.42 937
2130.85 898
2131.29 927
2131.72 990
2132.16 884
2132.59 841
2133.03 767
2133.46 851
2133.90 800
2134.33 991
2134.77 925
2135.20 757
2135.64 865
2136.08 783
2136.51 727
2136.95 877
2137.38 891
2137.82 936
2138.25 833
2138.69 859
2139.13 831
2139.56 806
2140.00 911
2140.43 889
2140.87 777
2141.31 820
2141.74 846
2142.18 687
2142.61 842
2143.05 864
2143.49 902
2143.92 788
2144.36 766
2144.80 818
2145.23 837
2145.67 836
2146.11 818
2146.54 789
2146.98 809
2147.42 826
2147.85 915
2148.29 1004
2148.73 1059
2149.16 962
2149.60 1058
2150.04 1041
2150.47 1007
2150.91 1107
2151.35 1057
2151.79 1090
2152.22 991
2152.66 921
2153.10 888
2153.53 887
2153.97 812
2154.41 903
2154.85 924
2155.28 864
2155.72 930
2156.16 908
2156.60 884
2157.03 1094
2157.47 904
2157.91 862
2158.35 909
2158.79 875
2159.22 990
2159.66 893
2160.10 715
2160.54 845
2160.98 830
2161.41 846
2161.85 911
2162.29 962
2162.73 952
2163.17 926
2163.60 854
2164.04 912
2164.48 1004
2164.92 947
2165.36 897
2165.80 825
2166.24 934
2166.67 812
2167.11 899
2167.55 1005
2167.99 953
2168.43 801
2168.87 851
2169.31 867
2169.75 846
2170.19 753
2170.62 865
2171.06 915
2171.50 841
2171.94 1001
2172.38 1038
2172.82 957
2173.26 934
2173.70 1135
2174.14 1033
2174.58 1122
2175.02 1062
2175.46 1147
2175.90 1166
2176.34 1078
2176.78 992
2177.22 1045
2177.66 989
2178.10 1058
2178.54 952
2178.97 784
2179.41 861
2179.85 924
2180.29 1012
2180.74 946
2181.18 1023
2181.62 1064
2182.06 1016
2182.50 928
2182.94 870
2183.38 958
2183.82 768
2184.26 711
2184.70 765
2185.14 854
2185.58 897
2186.02 874
2186.46 960
2186.90 976
2187.34 946
2187.78 874
2188.22 819
2188.66 846
2189.11 857
2189.55 948
2189.99 900
2190.43 895
2190.87 857
2191.31 857
2191.75 897
2192.19 976
2192.63 831
2193.08 856
2193.52 1009
2193.96 980
2194.40 936
2194.84 1013
2195.28 968
2195.72 1182
2196.17 1086
2196.61 1086
2197.05 1071
2197.49 949
2197.93 863
2198.37 864
2198.82 902
2199.26 841
2199.70 901
2200.14 825
2200.58 859
2201.03 835
2201.47 826
2201.91 780
2202.35 916
2202.80 972
2203.24 929
2203.68 1024
2204.12 1045
2204.57 922
2205.01 878
2205.45 836
2205.89 905
2206.34 1064
2206.78 951
2207.22 992
2207.66 939
2208.11 937
2208.55 855
2208.99 966
2209.44 1070
2209.88 1042
2210.32 926
2210.76 1136
2211.21 1038
2211.65 980
2212.09 928
2212.54 906
2212.98 888
2213.42 1001
2213.87 1036
2214.31 899
2214.75 800
2215.20 779
2215.64 877
2216.09 896
2216.53 835
2216.97 913
2217.42 926
2217.86 842
2218.30 874
2218.75 935
2219.19 906
2219.64 922
2220.08 932
2220.52 1031
2220.97 971
2221.41 893
2221.86 854
2222.30 902
2222.75 954
2223.19 892
2223.63 980
2224.08 1067
2224.52 1049
2224.97 981
2225.41 1017
2225.86 1071
2226.30 1042
2226.75 1037
2227.19 1205
2227.64 1097
2228.08 1057
2228.53 1025
2228.97 1022
2229.42 930
2229.86 1141
2230.31 1251
2230.75 1322
2231.20 1124
2231.64 1150
2232.09 1164
2232.53 1092
2232.98 1199
2233.42 972
2233.87 1040
2234.31 945
2234.76 912
2235.20 957
2235.65 972
2236.10 944
2236.54 981
2236.99 916
2237.43 970
2237.88 856
2238.32 827
2238.77 892
2239.22 755
2239.66 816
2240.11 843
2240.55 863
2241.00 900
2241.45 820
2241.89 807
2242.34 846
2242.79 871
2243.23 817
2243.68 794
2244.12 922
2244.57 917
2245.02 864
2245.46 846
2245.91 923
2246.36 929
2246.80 846
2247.25 745
2247.70 781
2248.14 814
2248.59 1018
2249.04 938
2249.49 972
2249.93 832
2250.38 860
2250.83 925
2251.27 823
2251.72 789
2252.17 853
2252.62 849
2253.06 803
2253.51 796
2253.96 913
2254.40 922
2254.85 943
2255.30 979
2255.75 873
2256.20 850
2256.64 860
2257.09 926
2257.54 946
2257.99 936
2258.43 974
2258.88 895
2259.33 782
2259.78 899
2260.23 932
2260.67 1117
2261.12 953
2261.57 974
2262.02 934
2262.47 1045
2262.92 1118
2263.36 1017
2263.81 1010
2264.26 883
2264.71 1009
2265.16 1000
2265.61 1050
2266.05 963
2266.50 986
2266.95 952
2267.40 871
2267.85 880
2268.30 1074
2268.75 1002
2269.20 958
2269.65 954
2270.09 968
2270.54 1031
2270.99 1172
2271.44 1004
2271.89 995
2272.34 1036
2272.79 1082
2273.24 1089
2273.69 1150
2274.14 1225
2274.59 1030
2275.04 1002
2275.49 1088
2275.94 1121
2276.38 1178
2276.83 1144
2277.28 1251
2277.73 1201
2278.18 1237
2278.63 948
2279.08 1111
2279.53 1118
2279.98 1052
2280.43 1027
2280.88 943
2281.33 934
2281.78 970
2282.23 833
2282.68 841
2283.13 983
2283.59 904
2284.04 799
2284.49 902
2284.94 843
2285.39 886
2285.84 924
2286.29 967
2286.74 953
2287.19 948
2287.64 1096
2288.09 1111
2288.54 1178
2288.99 1266
2289.44 1266
2289.89 1287
2290.35 1151
2290.80 1178
2291.25 1465
2291.70 1453
2292.15 1448
2292.60 1268
2293.05 1365
2293.50 1250
2293.96 1275
2294.41 1238
2294.86 1067
2295.31 1047
2295.76 1071
2296.21 1065
2296.66 917
2297.12 878
2297.57 937
2298.02 869
2298.47 956
2298.92 881
2299.38 972
2299.83 999
2300.28 979
2300.73 917
2301.18 811
2301.64 803
2302.09 890
2302.54 939
2302.99 933
2303.44 905
2303.90 865
2304.35 914
2304.80 744
2305.25 792
2305.71 877
2306.16 919
2306.61 757
2307.07 871
2307.52 1020
2307.97 963
2308.42 977
2308.88 922
2309.33 863
2309.78 998
2310.23 1025
2310.69 1090
2311.14 1007
2311.59 962
2312.05 912
2312.50 1018
2312.95 1119
2313.41 1010
2313.86 1011
2314.31 830
2314.77 973
2315.22 986
2315.67 865
2316.13 847
2316.58 956
2317.04 1015
2317.49 933
2317.94 1051
2318.40 903
2318.85 1003
2319.30 1019
2319.76 1126
2320.21 1001
2320.67 829
2321.12 923
2321.57 962
2322.03 1005
2322.48 1106
2322.94 1158
2323.39 1204
2323.85 1329
2324.30 1090
2324.75 1147
2325.21 1257
2325.66 1256
2326.12 1285
2326.57 1301
2327.03 1066
2327.48 1070
2327.94 1061
2328.39 1117
2328.85 1043
2329.30 1023
2329.76 1135
2330.21 1136
2330.67 1050
2331.12 825
2331.58 749
2332.03 906
2332.49 1014
2332.94 1024
2333.40 989
2333.85 967
2334.31 941
2334.76 1018
2335.22 965
2335.67 953
2336.13 916
2336.58 894
2337.04 814
2337.50 874
2337.95 851
2338.41 833
2338.86 870
2339.32 931
2339.77 988
2340.23 988
2340.69 946
2341.14 1005
2341.60 1078
2342.05 938
2342.51 907
2342.97 1009
2343.42 1056
2343.88 941
2344.34 858
2344.79 1001
2345.25 1044
2345.70 1006
2346.16 905
2346.62 983
2347.07 943
2347.53 953
2347.99 1005
2348.44 933
2348.90 883
2349.36 892
2349.81 992
2350.27 984
2350.73 904
2351.19 918
2351.64 935
2352.10 981
2352.56 863
2353.01 968
2353.47 923
2353.93 866
2354.39 812
2354.84 720
2355.30 790
2355.76 927
2356.22 934
2356.67 895
2357.13 935
2357.59 863
2358.05 863
2358.50 1048
2358.96 956
2359.42 915
2359.88 890
2360.33 1014
2360.79 915
2361.25 976
2361.71 972
2362.17 1018
2362.62 1046
2363.08 1135
2363.54 1021
2364.00 1107
2364.46 978
2364.92 942
2365.37 998
2365.83 1002
2366.29 890
2366.75 1010
2367.21 1079
2367.67 1034
2368.12 988
2368.58 1022
2369.04 974
2369.50 981
2369.96 913
2370.42 1005
2370.88 890
2371.34 859
2371.80 1062
2372.25 888
2372.71 984
2373.17 921
2373.63 911
2374.09 829
2374.55 1076
2375.01 944
2375.47 917
2375.93 1060
2376.39 926
2376.85 948
2377.31 893
2377.77 892
2378.23 1007
2378.69 1020
2379.15 843
2379.61 1013
2380.06 1134
2380.52 913
2380.98 1035
2381.44 1073
2381.90 1022
2382.36 920
2382.82 851
2383.28 840
2383.74 902
2384.20 765
2384.67 814
2385.13 819
2385.59 996
2386.05 822
2386.51 915
2386.97 1022
2387.43 944
2387.89 907
2388.35 1004
2388.81 945
2389.27 881
2389.73 949
2390.19 924
2390.65 901
2391.11 937
2391.57 986
2392.03 905
2392.50 863
2392.96 849
2393.42 1050
2393.88 925
2394.34 923
2394.80 968
2395.26 988
2395.72 929
2396.19 943
2396.65 874
2397.11 921
2397.57 928
2398.03 929
2398.49 949
2398.95 931
2399.42 858
2399.88 923
2400.34 948
2400.80 883
2401.26 860
2401.73 921
2402.19 951
2402.65 881
2403.11 929
2403.57 935
2404.04 977
2404.50 965
2404.96 869
2405.42 782
2405.88 872
2406.35 879
2406.81 884
2407.27 934
2407.73 865
2408.20 911
2408.66 774
2409.12 875
2409.58 899
2410.05 850
2410.51 782
2410.97 712
2411.43 792
2411.90 816
2412.36 954
2412.82 898
2413.29 814
2413.75 874
2414.21 871
2414.68 1097
2415.14 953
2415.60 864
2416.07 976
2416.53 882
2416.99 1000
2417.46 1091
2417.92 996
2418.38 938
2418.85 924
2419.31 895
2419.77 994
2420.24 977
2420.70 926
2421.16 932
2421.63 868
2422.09 914
2422.56 1001
2423.02 1041
2423.48 893
2423.95 906
2424.41 983
2424.88 891
2425.34 897
2425.80 853
2426.27 911
2426.73 905
2427.20 988
2427.66 930
2428.13 840
2428.59 859
2429.05 912
2429.52 1014
2429.98 813
2430.45 965
2430.91 879
2431.38 678
2431.84 755
2432.31 818
2432.77 873
2433.24 835
2433.70 946
2434.17 1008
2434.63 916
2435.10 816
2435.56 963
2436.03 1022
2436.49 956
2436.96 949
2437.42 926
2437.89 977
2438.35 1017
2438.82 895
2439.28 1088
2439.75 970
2440.22 976
2440.68 1026
2441.15 1036
2441.61 1059
2442.08 981
2442.54 990
2443.01 957
2443.48 1014
2443.94 886
2444.41 921
2444.87 890
2445.34 951
2445.81 1049
2446.27 784
2446.74 819
2447.20 949
2447.67 887
2448.14 909
2448.60 868
2449.07 846
2449.54 966
2450.00 916
2450.47 1004
2450.94 920
2451.40 925
2451.87 935
2452.34 827
2452.80 865
2453.27 821
2453.74 772
2454.20 771
2454.67 811
2455.14 751
2455.60 808
2456.07 902
2456.54 850
2457.01 916
2457.47 799
2457.94 885
2458.41 993
2458.88 929
2459.34 860
2459.81 827
2460.28 888
2460.74 913
2461.21 868
2461.68 928
2462.15 755
2462.62 762
2463.08 893
2463.55 959
2464.02 860
2464.49 790
2464.95 927
2465.42 865
2465.89 835
2466.36 903
2466.83 873
2467.30 917
2467.76 847
2468.23 920
2468.70 899
2469.17 887
2469.64 842
2470.10 913
2470.57 906
2471.04 918
2471.51 901
2471.98 957
2472.45 907
2472.92 910
2473.39 845
2473.85 889
2474.32 879
2474.79 971
2475.26 881
2475.73 907
2476.20 1009
2476.67 893
2477.14 821
2477.61 790
2478.07 890
2478.54 877
2479.01 912
2479.48 959
2479.95 950
2480.42 877
2480.89 761
2481.36 751
2481.83 852
2482.30 951
2482.77 920
2483.24 893
2483.71 907
2484.18 888
2484.65 794
2485.12 855
2485.59 934
2486.06 920
2486.53 1070
2487.00 1015
2487.47 1065
2487.94 1081
2488.41 1010
2488.88 894
2489.35 1012
2489.82 1033
2490.29 963
2490.76 896
2491.23 902
2491.70 897
2492.17 898
2492.64 911
2493.11 908
2493.58 868
2494.05 960
2494.52 893
2494.99 816
2495.47 915
2495.94 988
2496.41 936
2496.88 1011
2497.35 905
2497.82 902
2498.29 886
2498.76 904
2499.23 822
2499.70 914
2500.18 1023
2500.65 939
2501.12 839
2501.59 774
2502.06 768
2502.53 889
2503.00 880
2503.48 925
2503.95 949
2504.42 864
2504.89 826
2505.36 830
2505.83 857
2506.31 861
2506.78 926
2507.25 968
2507.72 1001
2508.19 987
2508.67 1111
2509.14 990
2509.61 1145
2510.08 1271
2510.56 1319
2511.03 1272
2511.50 1203
2511.97 1331
2512.44 1506
2512.92 1183
2513.39 1038
2513.86 1167
2514.33 1154
2514.81 1165
2515.28 971
2515.75 978
2516.23 979
2516.70 1007
2517.17 1024
2517.64 1074
2518.12 1068
2518.59 1123
2519.06 1017
2519.54 1072
2520.01 1104
2520.48 1098
2520.96 1000
2521.43 1058
2521.90 1016
2522.38 854
2522.85 900
2523.32 1000
2523.80 932
2524.27 860
2524.74 987
2525.22 949
2525.69 801
2526.16 838
2526.64 1117
2527.11 1089
2527.59 1014
2528.06 999
2528.53 1059
2529.01 1026
2529.48 992
2529.96 1081
2530.43 1086
2530.90 1052
2531.38 1047
2531.85 964
2532.33 1000
2532.80 1021
2533.28 1043
2533.75 1046
2534.22 992
2534.70 1027
2535.17 1095
2535.65 970
2536.12 966
2536.60 974
2537.07 984
2537.55 981
2538.02 886
2538.50 971
2538.97 992
2539.45 967
2539.92 904
2540.40 944
2540.87 983
2541.35 1008
2541.82 1039
2542.30 970
2542.77 1042
2543.25 1000
2543.72 917
2544.20 936
2544.67 945
2545.15 1072
2545.62 966
2546.10 1052
2546.58 1040
2547.05 966
2547.53 1070
2548.00 1049
2548.48 1119
2548.95 1239
2549.43 1227
2549.91 1164
2550.38 1237
2550.86 1233
2551.33 1212
2551.81 1140
2552.29 1098
2552.76 1067
2553.24 1126
2553.72 1116
2554.19 1184
2554.67 985
2555.14 1063
2555.62 1044
2556.10 926
2556.57 1070
2557.05 1150
2557.53 1067
2558.00 1130
2558.48 1083
2558.96 1097
2559.43 995
2559.91 1048
2560.39 1151
2560.87 986
2561.34 961
2561.82 962
2562.30 958
2562.77 927
2563.25 955
2563.73 905
2564.21 803
2564.68 872
2565.16 1023
2565.64 972
2566.11 849
2566.59 911
2567.07 903
2567.55 929
2568.03 882
2568.50 1036
2568.98 966
2569.46 893
2569.94 897
2570.41 911
2570.89 900
2571.37 855
2571.85 993
2572.33 886
2572.80 839
2573.28 866
2573.76 901
2574.24 929
2574.72 974
2575.19 901
2575.67 914
2576.15 1021
2576.63 910
2577.11 869
2577.59 873
2578.07 848
2578.54 875
2579.02 912
2579.50 922
2579.98 949
2580.46 1006
2580.94 955
2581.42 899
2581.90 1036
2582.37 998
2582.85 886
2583.33 881
2583.81 1059
2584.29 961
2584.77 752
2585.25 808
2585.73 999
2586.21 1064
2586.69 914
2587.17 826
2587.65 976
2588.13 944
2588.61 1039
2589.08 911
2589.56 962
2590.04 853
2590.52 852
2591.00 871
2591.48 1025
2591.96 1026
2592.44 911
2592.92 896
2593.40 898
2593.88 896
2594.36 879
2594.84 839
2595.32 944
2595.80 948
2596.28 938
2596.76 931
2597.24 904
2597.72 842
2598.21 862
2598.69 1078
2599.17 995
2599.65 881
2600.13 858
2600.61 839
2601.09 937
2601.57 952
2602.05 903
2602.53 794
2603.01 840
2603.49 872
2603.97 893
2604.45 870
2604.94 843
2605.42 850
2605.90 886
2606.38 853
2606.86 848
2607.34 893
2607.82 892
2608.30 989
2608.79 949
2609.27 930
2609.75 875
2610.23 919
2610.71 877
2611.19 848
2611.68 802
2612.16 868
2612.64 808
2613.12 936
2613.60 924
2614.08 823
2614.57 895
2615.05 870
2615.53 966
2616.01 889
2616.49 794
2616.98 936
2617.46 885
2617.94 850
2618.42 828
2618.91 936
2619.39 1005
2619.87 887
2620.35 847
2620.84 791
2621.32 769
2621.80 925
2622.28 1038
2622.77 945
2623.25 887
2623.73 918
2624.21 871
2624.70 796
2625.18 850
2625.66 877
2626.15 943
2626.63 937
2627.11 776
2627.60 819
2628.08 932
2628.56 938
2629.05 884
2629.53 846
2630.01 939
2630.50 917
2630.98 1022
2631.46 1121
2631.95 1010
2632.43 960
2632.91 1024
2633.40 946
2633.88 935
2634.36 915
2634.85 892
2635.33 1007
2635.82 1003
2636.30 980
2636.78 933
2637.27 855
2637.75 795
2638.24 884
2638.72 874
2639.20 1000
2639.69 941
2640.17 939
2640.66 955
2641.14 915
2641.63 859
2642.11 873
2642.60 821
2643.08 816
2643.56 942
2644.05 1084
2644.53 914
2645.02 864
2645.50 892
2645.99 831
2646.47 953
2646.96 922
2647.44 998
2647.93 1010
2648.41 952
2648.90 904
2649.38 915
2649.87 911
2650.35 966
2650.84 1036
2651.32 983
2651.81 932
2652.30 924
2652.78 919
2653.27 905
2653.75 1002
2654.24 944
2654.72 918
2655.21 975
2655.69 937
2656.18 1027
2656.67 1115
2657.15 1004
2657.64 1073
2658.12 1084
2658.61 961
2659.10 889
2659.58 973
2660.07 847
2660.55 992
2661.04 1022
2661.53 857
2662.01 858
2662.50 842
2662.99 938
2663.47 1082
2663.96 996
2664.44 904
2664.93 866
2665.42 974
2665.90 941
2666.39 930
2666.88 1039
2667.36 1061
2667.85 872
2668.34 915
2668.83 942
2669.31 1066
2669.80 978
2670.29 999
2670.77 996
2671.26 1054
2671.75 1094
2672.24 1108
2672.72 1296
2673.21 1307
2673.70 1119
2674.18 1362
2674.67 1248
2675.16 1270
2675.65 1141
2676.13 1056
2676.62 1112
2677.11 1091
2677.60 1035
2678.09 1194
2678.57 984
2679.06 948
2679.55 996
2680.04 876
2680.53 952
2681.01 1017
2681.50 945
2681.99 899
2682.48 938
2682.97 1009
2683.45 1027
2683.94 1025
2684.43 916
2684.92 1101
2685.41 983
2685.90 960
2686.38 1030
2686.87 1031
2687.36 1138
2687.85 992
2688.34 1034
2688.83 1022
2689.32 892
2689.81 845
2690.29 945
2690.78 1005
2691.27 895
2691.76 927
2692.25 896
2692.74 923
2693.23 1010
2693.72 926
2694.21 957
2694.70 1028
2695.19 1043
2695.68 1003
2696.16 919
2696.65 1026
2697.14 1018
2697.63 902
2698.12 976
2698.61 1007
2699.10 892
2699.59 919
2700.08 919
2700.57 966
2701.06 987
2701.55 982
2702.04 988
2702.53 996
2703.02 1074
2703.51 995
2704.00 942
2704.49 999
2704.98 923
2705.47 918
2705.96 1024
2706.45 965
2706.94 889
2707.43 1007
2707.92 1017
2708.41 1040
2708.91 853
2709.40 840
2709.89 779
2710.38 1003
2710.87 993
2711.36 935
2711.85 979
2712.34 1105
2712.83 979
2713.32 976
2713.81 939
2714.30 1045
2714.80 978
2715.29 964
2715.78 912
2716.27 1005
2716.76 982
2717.25 850
2717.74 862
2718.23 914
2718.73 946
2719.22 1013
2719.71 946
2720.20 891
2720.69 910
2721.18 1032
2721.68 963
2722.17 994
2722.66 942
2723.15 974
2723.64 983
2724.14 932
2724.63 852
2725.12 902
2725.61 910
2726.10 879
2726.60 954
2727.09 881
2727.58 829
2728.07 959
2728.56 855
2729.06 865
2729.55 750
2730.04 827
2730.53 950
2731.03 930
2731.52 954
2732.01 945
2732.51 955
2733.00 909
2733.49 1044
2733.98 1031
2734.48 1071
2734.97 973
2735.46 1000
2735.96 987
2736.45 963
2736.94 898
2737.43 937
2737.93 1024
2738.42 1107
2738.91 1034
2739.41 1036
2739.90 1002
2740.39 941
2740.89 978
2741.38 922
2741.88 992
2742.37 1000
2742.86 826
2743.36 858
2743.85 1081
2744.34 1044
2744.84 1007
2745.33 979
2745.83 874
2746.32 909
2746.81 976
2747.31 1048
2747.80 911
2748.30 983
2748.79 951
2749.28 842
2749.78 864
2750.27 929
2750.77 1027
2751.26 991
2751.76 823
2752.25 793
2752.74 975
2753.24 1115
2753.73 972
2754.23 905
2754.72 941
2755.22 901
2755.71 918
2756.21 814
2756.70 870
2757.20 1003
2757.69 853
2758.19 961
2758.68 951
2759.18 875
2759.67 963
2760.17 1143
2760.66 1046
2761.16 1025
2761.65 1007
2762.15 851
2762.64 989
2763.14 939
2763.64 1017
2764.13 898
2764.63 900
2765.12 878
2765.62 955
2766.11 1033
2766.61 1054
2767.11 971
2767.60 876
2768.10 950
2768.59 957
2769.09 937
2769.59 831
2770.08 882
2770.58 906
2771.07 863
2771.57 920
2772.07 913
2772.56 964
2773.06 1002
2773.56 1028
2774.05 1025
2774.55 1019
2775.04 1095
2775.54 1042
2776.04 1067
2776.53 1034
2777.03 1049
2777.53 829
2778.03 926
2778.52 916
2779.02 1047
2779.52 950
2780.01 939
2780.51 1011
2781.01 1011
2781.50 883
2782.00 801
2782.50 888
2783.00 869
2783.49 999
2783.99 932
2784.49 818
2784.99 899
2785.48 865
2785.98 957
2786.48 805
2786.98 903
2787.47 878
2787.97 967
2788.47 944
2788.97 895
2789.46 981
2789.96 1098
2790.46 1034
2790.96 1054
2791.46 1045
2791.95 936
2792.45 968
2792.95 1012
2793.45 1035
2793.95 909
2794.44 933
2794.94 1047
2795.44 939
2795.94 950
2796.44 1184
2796.94 1013
2797.44 1082
2797.93 1110
2798.43 1104
2798.93 1131
2799.43 1006
2799.93 992
2800.43 1025
2800.93 1006
2801.43 873
2801.92 908
2802.42 978
2802.92 857
2803.42 905
2803.92 908
2804.42 864
2804.92 1015
2805.42 920
2805.92 929
2806.42 997
2806.92 1079
2807.42 1018
2807.91 965
2808.41 1003
2808.91 1091
2809.41 948
2809.91 1039
2810.41 994
2810.91 1086
2811.41 1030
2811.91 977
2812.41 1069
2812.91 1059
2813.41 1084
2813.91 1022
2814.41 974
2814.91 1065
2815.41 1099
2815.91 902
2816.41 1053
2816.91 1032
2817.41 1061
2817.91 957
2818.41 913
2818.91 907
2819.42 858
2819.92 871
2820.42 957
2820.92 941
2821.42 924
2821.92 980
2822.42 990
2822.92 840
2823.42 896
2823.92 901
2824.42 885
2824.92 923
2825.42 950
2825.93 885
2826.43 886
2826.93 846
2827.43 896
2827.93 840
2828.43 861
2828.93 936
2829.43 841
2829.94 996
2830.44 940
2830.94 858
2831.44 965
2831.94 910
2832.44 920
2832.95 889
2833.45 949
2833.95 880
2834.45 929
2834.95 1028
2835.45 1027
2835.96 1105
2836.46 983
2836.96 936
2837.46 914
2837.97 922
2838.47 956
2838.97 889
2839.47 862
2839.97 956
2840.48 1017
2840.98 1011
2841.48 923
2841.98 968
2842.49 1084
2842.99 1068
2843.49 965
2843.99 1009
2844.50 975
2845.00 1125
2845.50 1100
2846.01 1113
2846.51 1090
2847.01 1027
2847.51 999
2848.02 1019
2848.52 1101
2849.02 1108
2849.53 1192
2850.03 1029
2850.53 1115
2851.04 1064
2851.54 1115
2852.04 1019
2852.55 988
2853.05 930
2853.55 862
2854.06 939
2854.56 927
2855.06 1010
2855.57 1045
2856.07 1026
2856.58 1040
2857.08 1102
2857.58 1060
2858.09 893
2858.59 912
2859.10 951
2859.60 1050
2860.10 1034
2860.61 1082
2861.11 981
2861.62 765
2862.12 944
2862.62 1046
2863.13 905
2863.63 888
2864.14 1045
2864.64 1056
2865.15 871
2865.65 922
2866.16 916
2866.66 1037
2867.17 1017
2867.67 998
2868.18 905
2868.68 987
2869.19 999
2869.69 904
2870.20 912
2870.70 926
2871.21 1101
2871.71 1068
2872.22 947
2872.72 995
2873.23 1040
2873.73 1045
2874.24 1100
2874.74 1082
2875.25 1030
2875.75 1123
2876.26 1000
2876.76 981
2877.27 964
2877.78 971
2878.28 1022
2878.79 1010
2879.29 908
2879.80 853
2880.30 1080
2880.81 1154
2881.32 1056
2881.82 1111
2882.33 1095
2882.83 1057
2883.34 1048
2883.85 1286
2884.35 1264
2884.86 1259
2885.37 1181
2885.87 1100
2886.38 1202
2886.88 1148
2887.39 1318
2887.90 1302
2888.40 1267
2888.91 1272
2889.42 1117
2889.92 1202
2890.43 1262
2890.94 1100
2891.45 966
2891.95 1012
2892.46 1062
2892.97 1095
2893.47 1140
2893.98 1152
2894.49 1261
2894.99 1224
2895.50 1313
2896.01 1225
2896.52 1371
2897.02 1216
2897.53 1200
2898.04 1264
2898.55 1126
2899.05 1105
2899.56 1218
2900.07 1243
2900.58 1222
2901.08 1205
2901.59 1022
2902.10 1028
2902.61 1114
2903.12 1172
2903.62 1083
2904.13 1044
2904.64 1110
2905.15 1089
2905.66 1223
2906.16 1041
2906.67 1087
2907.18 1002
2907.69 1017
2908.20 1016
2908.71 1052
2909.21 1037
2909.72 956
2910.23 1039
2910.74 926
2911.25 1028
2911.76 1018
2912.26 1162
2912.77 1059
2913.28 1178
2913.79 959
2914.30 992
2914.81 1068
2915.32 1039
2915.83 1096
2916.34 956
2916.85 937
2917.35 1042
2917.86 1075
2918.37 1002
2918.88 1000
2919.39 1057
2919.90 1111
2920.41 1172
2920.92 1126
2921.43 1061
2921.94 1077
2922.45 1151
2922.96 1242
2923.47 1237
2923.98 1219
2924.49 1276
2925.00 1240
2925.51 1278
2926.02 1206
2926.53 1227
2927.04 1177
2927.55 1138
2928.06 1073
2928.57 1022
2929.08 1067
2929.59 930
2930.10 890
2930.61 906
2931.12 939
2931.63 1093
2932.14 953
2932.65 992
2933.16 1021
2933.67 1075
2934.18 965
2934.69 1148
2935.20 1015
2935.71 993
2936.22 940
2936.73 975
2937.25 1131
2937.76 1182
2938.27 1116
2938.78 1242
2939.29 1322
2939.80 1290
2940.31 1428
2940.82 1386
2941.33 1467
2941.85 1469
2942.36 1367
2942.87 1380
2943.38 1261
2943.89 1194
2944.40 1255
2944.91 1170
2945.43 1099
2945.94 1246
2946.45 1049
2946.96 1100
2947.47 1084
2947.98 1111
2948.50 1020
2949.01 1096
2949.52 1162
2950.03 1073
2950.54 933
2951.06 1014
2951.57 1040
2952.08 911
2952.59 907
2953.10 900
2953.62 843
2954.13 937
2954.64 1063
2955.15 890
2955.67 982
2956.18 949
2956.69 997
2957.20 986
2957.72 953
2958.23 1041
2958.74 1152
2959.25 1022
2959.77 988
2960.28 1095
2960.79 1064
2961.31 1081
2961.82 985
2962.33 1037
2962.85 1006
2963.36 1141
2963.87 1032
2964.39 1023
2964.90 1182
2965.41 1195
2965.93 1121
2966.44 1088
2966.95 1048
2967.47 1071
2967.98 1147
2968.49 1082
2969.01 1056
2969.52 1103
2970.03 1077
2970.55 1098
2971.06 979
2971.58 934
2972.09 1058
2972.60 1039
2973.12 1038
2973.63 1090
2974.15 1139
2974.66 1090
2975.17 1070
2975.69 1096
2976.20 1203
2976.72 1292
2977.23 1342
2977.74 1078
2978.26 1030
2978.77 1159
2979.29 1170
2979.80 989
2980.32 1004
2980.83 1207
2981.35 1124
2981.86 1161
2982.38 1236
2982.89 1335
2983.41 1334
2983.92 1284
2984.44 1257
2984.95 1254
2985.47 1274
2985.98 1333
2986.50 1455
2987.01 1341
2987.53 1369
2988.04 1403
2988.56 1289
2989.07 1378
2989.59 1296
2990.10 1330
2990.62 1325
2991.13 1278
2991.65 1259
2992.17 1245
2992.68 1354
2993.20 1242
2993.71 1434
2994.23 1515
2994.74 1524
2995.26 1354
2995.78 1455
2996.29 1611
2996.81 1608
2997.32 1637
2997.84 1637
2998.36 1660
2998.87 1794
2999.39 1688
2999.91 1744
3000.42 1801
3000.94 1961
3001.45 2093
3001.97 2507
3002.49 2661
3003.00 2846
3003.52 2972
3004.04 3710
3004.55 3736
3005.07 3826
3005.59 3772
3006.10 3614
3006.62 3169
3007.14 2938
3007.66 2796
3008.17 2707
3008.69 2285
3009.21 1919
3009.72 1823
3010.24 1607
3010.76 1347
3011.28 1494
3011.79 1372
3012.31 1398
3012.83 1444
3013.35 1326
3013.86 1304
3014.38 1307
3014.90 1310
3015.42 1433
3015.93 1376
3016.45 1342
3016.97 1158
3017.49 1279
3018.00 1224
3018.52 1162
3019.04 1166
3019.56 1282
3020.08 1305
3020.59 1275
3021.11 1351
3021.63 1374
3022.15 1339
3022.67 1404
3023.19 1397
3023.70 1368
3024.22 1531
3024.74 1426
3025.26 1322
3025.78 1231
3026.30 1212
3026.81 1372
3027.33 1293
3027.85 1109
3028.37 1112
3028.89 1224
3029.41 1313
3029.93 1232
3030.45 1036
3030.97 1131
3031.48 1112
3032.00 1222
3032.52 1300
3033.04 1117
3033.56 1199
3034.08 1130
3034.60 1118
3035.12 1124
3035.64 1223
3036.16 1190
3036.68 1164
3037.20 1199
3037.72 1223
3038.24 1254
3038.76 1164
3039.27 956
3039.79 942
3040.31 1037
3040.83 1100
3041.35 1053
3041.87 1240
3042.39 1218
3042.91 1056
3043.43 1093
3043.95 1166
3044.47 1208
3044.99 1152
3045.51 1105
3046.03 1126
3046.56 1162
3047.08 1052
3047.60 1119
3048.12 1089
3048.64 1010
3049.16 1063
3049.68 994
3050.20 1045
3050.72 1119
3051.24 1099
3051.76 1129
3052.28 1036
3052.80 1073
3053.32 1048
3053.84 1021
3054.37 1168
3054.89 1160
3055.41 1156
3055.93 1155
3056.45 1084
3056.97 989
3057.49 1036
3058.01 1143
3058.53 1185
3059.06 996
3059.58 1006
3060.10 1089
3060.62 1043
3061.14 1094
3061.66 1159
3062.19 1139
3062.71 1187
3063.23 1174
3063.75 1149
3064.27 1222
3064.79 1287
3065.32 1233
3065.84 1275
3066.36 1290
3066.88 1317
3067.40 1361
3067.93 1317
3068.45 1365
3068.97 1238
3069.49 1254
3070.02 1203
3070.54 1285
3071.06 1379
3071.58 1307
3072.10 1158
3072.63 1309
3073.15 1346
3073.67 1292
3074.20 1348
3074.72 1335
3075.24 1364
3075.76 1349
3076.29 1302
3076.81 1460
3077.33 1410
3077.86 1582
3078.38 1696
3078.90 1602
3079.42 1580
3079.95 1592
3080.47 1756
3080.99 1684
3081.52 1912
3082.04 1798
3082.56 1642
3083.09 1670
3083.61 1811
3084.13 1691
3084.66 1595
3085.18 1787
3085.71 1869
3086.23 2121
3086.75 2241
3087.28 2267
3087.80 2475
3088.32 2802
3088.85 2999
3089.37 2974
3089.90 3130
3090.42 3105
3090.94 3001
3091.47 3000
3091.99 2680
3092.52 2765
3093.04 2469
3093.57 2320
3094.09 2120
3094.61 2088
3095.14 1969
3095.66 2094
3096.19 1991
3096.71 1924
3097.24 2011
3097.76 1972
3098.29 1956
3098.81 2264
3099.34 2214
3099.86 2566
3100.39 2737
3100.91 3034
3101.44 3248
3101.96 3885
3102.49 3993
3103.01 4518
3103.54 4229
3104.06 3846
3104.59 3839
3105.11 3553
3105.64 3268
3106.16 2775
3106.69 2540
3107.21 2334
3107.74 2030
3108.26 1855
3108.79 1914
3109.32 1874
3109.84 1760
3110.37 1824
3110.89 1754
3111.42 1579
3111.94 1702
3112.47 1831
3113.00 1659
3113.52 1417
3114.05 1434
3114.57 1377
3115.10 1475
3115.63 1390
3116.15 1481
3116.68 1276
3117.21 1412
3117.73 1474
3118.26 1652
3118.78 1762
3119.31 1497
3119.84 1582
3120.36 1629
3120.89 1585
3121.42 1539
3121.94 1614
3122.47 1591
3123.00 1518
3123.52 1468
3124.05 1519
3124.58 1571
3125.11 1357
3125.63 1212
3126.16 1276
3126.69 1277
3127.21 1291
3127.74 1278
3128.27 1337
3128.80 1365
3129.32 1370
3129.85 1258
3130.38 1265
3130.91 1240
3131.43 1236
3131.96 1226
3132.49 1200
3133.02 1233
3133.54 1122
3134.07 1163
3134.60 1200
3135.13 1117
3135.65 1257
3136.18 1325
3136.71 1264
3137.24 1155
3137.77 1245
3138.29 1241
3138.82 1086
3139.35 971
3139.88 1069
3140.41 1131
3140.94 1145
3141.46 1063
3141.99 1094
3142.52 1081
3143.05 1044
3143.58 996
3144.11 1104
3144.64 1086
3145.16 1206
3145.69 1203
3146.22 1114
3146.75 1153
3147.28 1242
3147.81 1300
3148.34 1340
3148.87 1280
3149.40 1255
3149.92 1318
3150.45 1422
3150.98 1444
3151.51 1281
3152.04 1203
3152.57 1144
3153.10 1284
3153.63 1315
3154.16 1205
3154.69 1289
3155.22 1270
3155.75 1253
3156.28 1123
3156.81 1298
3157.34 1243
3157.87 1268
3158.40 1280
3158.93 1292
3159.46 1398
3159.99 1315
3160.52 1192
3161.05 1298
3161.58 1309
3162.11 1260
3162.64 1167
3163.17 1296
3163.70 1188
3164.23 1194
3164.76 1188
3165.29 1133
3165.82 1129
3166.35 1036
3166.88 988
3167.41 996
3167.94 1010
3168.47 951
3169.00 960
3169.53 1118
3170.06 1150
3170.59 1102
3171.12 1051
3171.65 1206
3172.19 1274
3172.72 1204
3173.25 1184
3173.78 1252
3174.31 1188
3174.84 1151
3175.37 1341
3175.90 1244
3176.44 1122
3176.97 1177
3177.50 1264
3178.03 1176
3178.56 1055
3179.09 1054
3179.62 962
3180.16 1084
3180.69 1021
3181.22 1083
3181.75 1011
3182.28 929
3182.81 964
3183.35 1038
3183.88 1062
3184.41 1098
3184.94 1063
3185.47 1115
3186.01 1042
3186.54 1074
3187.07 1119
3187.60 1174
3188.14 1021
3188.67 1045
3189.20 1193
3189.73 1153
3190.26 1100
3190.80 1118
3191.33 965
3191.86 1006
3192.39 988
3192.93 1035
3193.46 998
3193.99 1038
3194.53 1191
3195.06 1153
3195.59 1087
3196.12 1172
3196.66 1185
3197.19 1241
3197.72 1286
3198.26 1255
3198.79 1256
3199.32 1282
3199.86 1178
3200.39 1064
3200.92 1124
3201.46 1151
3201.99 1179
3202.52 1345
3203.06 1193
3203.59 1261
3204.12 1248
3204.66 1157
3205.19 1256
3205.73 1255
3206.26 1313
3206.79 1329
3207.33 1442
3207.86 1592
3208.39 1793
3208.93 1713
3209.46 1668
3210.00 1675
3210.53 1705
3211.07 1725
3211.60 1606
3212.13 1594
3212.67 1625
3213.20 1455
3213.74 1282
3214.27 1270
3214.81 1462
3215.34 1308
3215.88 1246
3216.41 1268
3216.94 1330
3217.48 1126
3218.01 1274
3218.55 1481
3219.08 1182
3219.62 1230
3220.15 1231
3220.69 1391
3221.22 1311
3221.76 1312
3222.29 1270
3222.83 1223
3223.36 1329
3223.90 1351
3224.43 1526
3224.97 1643
3225.51 1547
3226.04 1295
3226.58 1495
3227.11 1352
3227.65 1451
3228.18 1429
3228.72 1359
3229.25 1533
3229.79 1539
3230.33 1641
3230.86 1552
3231.40 1585
3231.93 1394
3232.47 1338
3233.01 1303
3233.54 1415
3234.08 1553
3234.61 1426
3235.15 1493
3235.69 1489
3236.22 1516
3236.76 1466
3237.30 1407
3237.83 1558
3238.37 1664
3238.91 1491
3239.44 1503
3239.98 1469
3240.51 1590
3241.05 1622
3241.59 1530
3242.13 1458
3242.66 1487
3243.20 1465
3243.74 1682
3244.27 1615
3244.81 1624
3245.35 1668
3245.88 1562
3246.42 1588
3246.96 1480
3247.50 1631
3248.03 1746
3248.57 2025
3249.11 2033
3249.64 2298
3250.18 2475
3250.72 2529
3251.26 2848
3251.79 3113
3252.33 3186
3252.87 3226
3253.41 3281
3253.95 3793
3254.48 3341
3255.02 2940
3255.56 2834
3256.10 2400
3256.64 2339
3257.17 2277
3257.71 2129
3258.25 1996
3258.79 2110
3259.33 2253
3259.86 2297
3260.40 2360
3260.94 2616
3261.48 2769
3262.02 2706
3262.56 2739
3263.09 3118
3263.63 3384
3264.17 3355
3264.71 3501
3265.25 3351
3265.79 3294
3266.33 3140
3266.87 3266
3267.40 3533
3267.94 3523
3268.48 3230
3269.02 2857
3269.56 2577
3270.10 2453
3270.64 2362
3271.18 2297
3271.72 2257
3272.26 2206
3272.80 1933
3273.33 2085
3273.87 2258
3274.41 2326
3274.95 2348
3275.49 2185
3276.03 2324
3276.57 2200
3277.11 2302
3277.65 2314
3278.19 2058
3278.73 2241
3279.27 2220
3279.81 2102
3280.35 1999
3280.89 1916
3281.43 1927
3281.97 2125
3282.51 1975
3283.05 1983
3283.59 2082
3284.13 2093
3284.67 1963
3285.21 1948
3285.75 2046
3286.29 1991
3286.83 2037
3287.37 2074
3287.91 2095
3288.45 2263
3289.00 2387
3289.54 2261
3290.08 2266
3290.62 2570
3291.16 2472
3291.70 2510
3292.24 2729
3292.78 2812
3293.32 3028
3293.86 3175
3294.40 3321
3294.95 3402
3295.49 3325
3296.03 3453
3296.57 3483
3297.11 3286
3297.65 3122
3298.19 3055
3298.74 3124
3299.28 2801
3299.82 2587
3300.36 2473
3300.90 2379
3301.44 2452
3301.98 2291
3302.53 2059
3303.07 2168
3303.61 2307
3304.15 2213
3304.69 2294
3305.24 2235
3305.78 2302
3306.32 2249
3306.86 2385
3307.40 2390
3307.95 2273
3308.49 2461
3309.03 2437
3309.57 2487
3310.12 2524
3310.66 2335
3311.20 2378
3311.74 2461
3312.29 2436
3312.83 2548
3313.37 2413
3313.91 2351
3314.46 2668
3315.00 2699
3315.54 2729
3316.09 2861
3316.63 3054
3317.17 3056
3317.71 3487
3318.26 3672
3318.80 3658
3319.34 3938
3319.89 3944
3320.43 3853
3320.97 3711
3321.52 3798
3322.06 3677
3322.60 3793
3323.15 3435
3323.69 3239
3324.23 3225
3324.78 3161
3325.32 3016
3325.86 3114
3326.41 3066
3326.95 2819
3327.50 2624
3328.04 2697
3328.58 3043
3329.13 3163
3329.67 3503
3330.22 4072
3330.76 5103
3331.30 6290
3331.85 7984
3332.39 9829
3332.94 11315
3333.48 13484
3334.03 15167
3334.57 17755
3335.11 19701
3335.66 20628
3336.20 21017
3336.75 20438
3337.29 19758
3337.84 18444
3338.38 16176
3338.93 14028
3339.47 11772
3340.02 9841
3340.56 8565
3341.11 6578
3341.65 5384
3342.20 4482
3342.74 3743
3343.29 3263
3343.83 2927
3344.38 2715
3344.92 2479
3345.47 2439
3346.01 2439
3346.56 2443
3347.10 2516
3347.65 2461
3348.19 2478
3348.74 2514
3349.29 2564
3349.83 2473
3350.38 2505
3350.92 2412
3351.47 2428
3352.01 2515
3352.56 2695
3353.11 2646
3353.65 2487
3354.20 2350
3354.74 2192
3355.29 2131
3355.84 2104
3356.38 2193
3356.93 2095
3357.47 1997
3358.02 2045
3358.57 2065
3359.11 2154
3359.66 2140
3360.21 2119
3360.75 2130
3361.30 2112
3361.85 2155
3362.39 2151
3362.94 2229
3363.49 2316
3364.03 2310
3364.58 2234
3365.13 2172
3365.67 2068
3366.22 2025
3366.77 1991
3367.31 2269
3367.86 2121
3368.41 2227
3368.96 2225
3369.50 2189
3370.05 2595
3370.60 2700
3371.15 2966
3371.69 3337
3372.24 3166
3372.79 3514
3373.34 3779
3373.88 3824
3374.43 3901
3374.98 3619
3375.53 3370
3376.07 3344
3376.62 3155
3377.17 3021
3377.72 2787
3378.27 2563
3378.81 2290
3379.36 2065
3379.91 1963
3380.46 1746
3381.01 1845
3381.55 1786
3382.10 1909
3382.65 1923
3383.20 1870
3383.75 1878
3384.30 1967
3384.84 1742
3385.39 1665
3385.94 1650
3386.49 1511
3387.04 1566
3387.59 1426
3388.14 1554
3388.69 1471
3389.23 1427
3389.78 1548
3390.33 1593
3390.88 1512
3391.43 1457
3391.98 1489
3392.53 1418
3393.08 1483
3393.63 1536
3394.18 1507
3394.72 1667
3395.27 1609
3395.82 1725
3396.37 1629
3396.92 1548
3397.47 1438
3398.02 1486
3398.57 1607
3399.12 1821
3399.67 1657
3400.22 1506
3400.77 1542
3401.32 1513
3401.87 1380
3402.42 1466
3402.97 1370
3403.52 1258
3404.07 1397
3404.62 1497
3405.17 1392
3405.72 1493
3406.27 1539
3406.82 1613
3407.37 1577
3407.92 1454
3408.47 1731
3409.02 1564
3409.57 1605
3410.12 1886
3410.67 2019
3411.22 2125
3411.78 1998
3412.33 2047
3412.88 1929
3413.43 1962
3413.98 2139
3414.53 2072
3415.08 1851
3415.63 1897
3416.18 1788
3416.73 1609
3417.28 1681
3417.84 1608
3418.39 1524
3418.94 1397
3419.49 1600
3420.04 1504
3420.59 1462
3421.14 1326
3421.69 1268
3422.25 1313
3422.80 1329
3423.35 1462
3423.90 1365
3424.45 1334
3425.00 1392
3425.56 1409
3426.11 1383
3426.66 1391
3427.21 1304
3427.76 1374
3428.32 1256
3428.87 1245
3429.42 1251
3429.97 1253
3430.52 1238
3431.08 1199
3431.63 1289
3432.18 1335
3432.73 1324
3433.29 1254
3433.84 1231
3434.39 1073
3434.94 1130
3435.50 1313
3436.05 1334
3436.60 1113
3437.15 1282
3437.71 1365
3438.26 1303
3438.81 1339
3439.37 1257
3439.92 1266
3440.47 1401
3441.02 1530
3441.58 1396
3442.13 1219
3442.68 1218
3443.24 1247
3443.79 1207
3444.34 1255
3444.90 1216
3445.45 1298
3446.00 1366
3446.56 1328
3447.11 1210
3447.66 1276
3448.22 1141
3448.77 1203
3449.33 1072
3449.88 1120
3450.43 1197
3450.99 1234
3451.54 1162
3452.09 1197
3452.65 1196
3453.20 1195
3453.76 1179
3454.31 1127
3454.86 1119
3455.42 1189
3455.97 1155
3456.53 1171
3457.08 1230
3457.64 1194
3458.19 1054
3458.75 1101
3459.30 1241
3459.85 1342
3460.41 1353
3460.96 1262
3461.52 1279
3462.07 1322
3462.63 1282
3463.18 1335
3463.74 1448
3464.29 1384
3464.85 1295
3465.40 1373
3465.96 1347
3466.51 1409
3467.07 1467
3467.62 1498
3468.18 1628
3468.73 1502
3469.29 1565
3469.84 1565
3470.40 1580
3470.95 1512
3471.51 1487
3472.07 1507
3472.62 1697
3473.18 1539
3473.73 1418
3474.29 1645
3474.84 1440
3475.40 1570
3475.96 1568
3476.51 1473
3477.07 1549
3477.62 1534
3478.18 1576
3478.74 1760
3479.29 1631
3479.85 1772
3480.40 1819
3480.96 1924
3481.52 1761
3482.07 1759
3482.63 1885
3483.19 1826
3483.74 1982
3484.30 1814
3484.86 1878
3485.41 1726
3485.97 1926
3486.53 1991
3487.08 2194
3487.64 2476
3488.20 2991
3488.75 3418
3489.31 3935
3489.87 4451
3490.42 5161
3490.98 5821
3491.54 5980
3492.09 5973
3492.65 6405
3493.21 6517
3493.77 5797
3494.32 5247
3494.88 4752
3495.44 3746
3496.00 3262
3496.55 2998
3497.11 2715
3497.67 2571
3498.23 2558
3498.78 2384
3499.34 2097
3499.90 2067
3500.46 2260
3501.01 2402
3501.57 2374
3502.13 2277
3502.69 2421
3503.25 2326
3503.80 2559
3504.36 2673
3504.92 2539
3505.48 2552
3506.04 2097
3506.60 2357
3507.15 2376
3507.71 2238
3508.27 2187
3508.83 2174
3509.39 1968
3509.95 2042
3510.50 1774
3511.06 1906
3511.62 1925
3512.18 1674
3512.74 1796
3513.30 1682
3513.86 1712
3514.42 1444
3514.98 1501
3515.53 1607
3516.09 1497
3516.65 1362
3517.21 1347
3517.77 1477
3518.33 1242
3518.89 1307
3519.45 1283
3520.01 1264
3520.57 1219
3521.13 1434
3521.69 1407
3522.25 1555
3522.81 1353
3523.36 1301
3523.92 1401
3524.48 1384
3525.04 1355
3525.60 1408
3526.16 1385
3526.72 1457
3527.28 1392
3527.84 1371
3528.40 1374
3528.96 1381
3529.52 1408
3530.08 1358
3530.64 1338
3531.20 1359
3531.76 1330
3532.32 1295
3532.89 1374
3533.45 1281
3534.01 1219
3534.57 1220
3535.13 1241
3535.69 1190
3536.25 1337
3536.81 1320
3537.37 1322
3537.93 1207
3538.49 1223
3539.05 1292
3539.61 1267
3540.17 1221
3540.74 1261
3541.30 1277
3541.86 1322
3542.42 1333
3542.98 1350
3543.54 1460
3544.10 1463
3544.66 1414
3545.22 1328
3545.79 1348
3546.35 1304
3546.91 1429
3547.47 1437
3548.03 1291
3548.59 1279
3549.16 1239
3549.72 1179
3550.28 1214
3550.84 1203
3551.40 1138
3551.96 1083
3552.53 1246
3553.09 1058
3553.65 951
3554.21 1093
3554.77 1078
3555.34 1242
3555.90 1052
3556.46 1093
3557.02 1190
3557.59 1091
3558.15 1099
3558.71 1123
3559.27 1151
3559.84 1195
3560.40 1067
3560.96 1114
3561.52 1146
3562.09 1344
3562.65 1229
3563.21 1203
3563.77 1188
3564.34 1152
3564.90 1184
3565.46 1223
3566.03 1274
3566.59 1215
3567.15 1191
3567.72 1194
3568.28 1178
3568.84 1283
3569.41 1294
3569.97 1154
3570.53 1035
3571.10 1161
3571.66 1067
3572.22 1039
3572.79 1162
3573.35 1122
3573.91 1062
3574.48 1108
3575.04 1169
3575.60 1426
3576.17 1683
3576.73 1486
3577.30 1422
3577.86 1306
3578.42 1254
3578.99 1235
3579.55 1464
3580.12 1343
3580.68 1357
3581.24 1251
3581.81 1156
3582.37 1144
3582.94 1162
3583.50 1264
3584.07 1193
3584.63 1091
3585.20 1024
3585.76 1033
3586.32 953
3586.89 985
3587.45 970
3588.02 1109
3588.58 1117
3589.15 988
3589.71 1134
3590.28 1097
3590.84 1078
3591.41 1092
3591.97 1095
3592.54 1007
3593.10 1062
3593.67 1097
3594.23 1146
3594.80 1202
3595.36 1135
3595.93 1032
3596.50 1075
3597.06 1165
3597.63 1175
3598.19 1152
3598.76 1081
3599.32 1081
3599.89 1106
3600.45 1078
3601.02 1049
3601.59 1159
3602.15 1176
3602.72 1030
3603.28 1011
3603.85 954
3604.42 937
3604.98 995
3605.55 1206
3606.11 1143
3606.68 1003
3607.25 1018
3607.81 1084
3608.38 979
3608.95 948
3609.51 941
3610.08 868
3610.65 911
3611.21 989
3611.78 1014
3612.35 1071
3612.91 1086
3613.48 1219
3614.05 1273
3614.61 1191
3615.18 1323
3615.75 1363
3616.31 1559
3616.88 1578
3617.45 1731
3618.01 1889
3618.58 1792
3619.15 1907
3619.72 1596
3620.28 1658
3620.85 1632
3621.42 1380
3621.99 1378
3622.55 1281
3623.12 1202
3623.69 1111
3624.26 1047
3624.82 966
3625.39 1016
3625.96 1047
3626.53 1058
3627.09 1094
3627.66 963
3628.23 968
3628.80 1063
3629.37 1141
3629.93 1055
3630.50 941
3631.07 997
3631.64 941
3632.21 984
3632.77 938
3633.34 996
3633.91 1063
3634.48 981
3635.05 1091
3635.62 1056
3636.19 1036
3636.75 988
3637.32 1099
3637.89 1137
3638.46 1069
3639.03 1273
3639.60 1388
3640.17 1345
3640.73 1223
3641.30 1201
3641.87 1329
3642.44 1338
3643.01 1341
3643.58 1232
3644.15 1252
3644.72 1100
3645.29 1136
3645.86 1262
3646.43 1229
3647.00 1215
3647.57 1133
3648.13 1076
3648.70 1131
3649.27 1173
3649.84 1111
3650.41 1171
3650.98 1308
3651.55 1361
3652.12 1151
3652.69 1264
3653.26 1384
3653.83 1254
3654.40 1217
3654.97 1165
3655.54 1348
3656.11 1313
3656.68 1295
3657.25 1280
3657.82 1228
3658.39 1265
3658.96 1269
3659.53 1267
3660.10 1226
3660.67 1186
3661.24 1245
3661.82 1305
3662.39 1245
3662.96 1394
3663.53 1303
3664.10 1345
3664.67 1420
3665.24 1461
3665.81 1491
3666.38 1384
3666.95 1309
3667.52 1344
3668.09 1418
3668.67 1267
3669.24 1100
3669.81 1061
3670.38 1152
3670.95 1167
3671.52 1139
3672.09 1094
3672.66 1057
3673.24 1209
3673.81 1323
3674.38 1267
3674.95 1214
3675.52 1195
3676.09 1252
3676.66 1190
3677.24 1189
3677.81 1231
3678.38 1173
3678.95 1217
3679.52 1134
3680.10 1162
3680.67 1092
3681.24 990
3681.81 1009
3682.38 1040
3682.96 1101
3683.53 1061
3684.10 1101
3684.67 1039
3685.25 1053
3685.82 1050
3686.39 1064
3686.96 1216
3687.54 1198
3688.11 1138
3688.68 1115
3689.25 1199
3689.83 1244
3690.40 1237
3690.97 1164
3691.54 1240
3692.12 1265
3692.69 1214
3693.26 1128
3693.84 1253
3694.41 1269
3694.98 1111
3695.56 1109
3696.13 1079
3696.70 1068
3697.28 999
3697.85 1104
3698.42 1115
3699.00 1035
3699.57 1060
3700.14 1148
3700.72 1107
3701.29 1061
3701.86 1091
3702.44 1144
3703.01 1173
3703.58 1111
3704.16 1034
3704.73 1089
3705.31 1032
3705.88 1070
3706.45 1039
3707.03 1086
3707.60 999
3708.18 1190
3708.75 1153
3709.33 1016
3709.90 1228
3710.47 1138
3711.05 980
3711.62 974
3712.20 974
3712.77 1090
3713.35 1024
3713.92 934
3714.50 989
3715.07 1049
3715.64 976
3716.22 1006
3716.79 973
3717.37 935
3717.94 971
3718.52 936
3719.09 935
3719.67 991
3720.24 1112
3720.82 1078
3721.39 1055
3721.97 926
3722.54 906
3723.12 987
3723.70 954
3724.27 940
3724.85 727
3725.42 918
3726.00 1031
3726.57 1093
3727.15 1010
3727.72 1005
3728.30 1106
3728.88 1145
3729.45 1190
3730.03 1332
3730.60 1297
3731.18 1299
3731.75 1420
3732.33 1422
3732.91 1325
3733.48 1455
3734.06 1548
3734.64 1414
3735.21 1296
3735.79 1397
3736.36 1399
3736.94 1309
3737.52 1238
3738.09 1085
3738.67 1072
3739.25 1122
3739.82 1021
3740.40 1039
3740.98 902
3741.55 1001
3742.13 1002
3742.71 1039
3743.28 1182
3743.86 1107
3744.44 1005
3745.01 1009
3745.59 1026
3746.17 1022
3746.75 1005
3747.32 1215
3747.90 1153
3748.48 1136
3749.05 1214
3749.63 1034
3750.21 985
3750.79 1063
3751.36 1047
3751.94 979
3752.52 938
3753.10 985
3753.67 979
3754.25 961
3754.83 1038
3755.41 1006
3755.99 1086
3756.56 1073
3757.14 970
3757.72 1012
3758.30 1019
3758.88 1036
3759.45 1184
3760.03 1211
3760.61 994
3761.19 1054
3761.77 1046
3762.35 1064
3762.92 1084
3763.50 1032
3764.08 1138
3764.66 1094
3765.24 1097
3765.82 1016
3766.39 938
3766.97 1025
3767.55 1065
3768.13 1133
3768.71 1123
3769.29 1088
3769.87 1150
3770.45 1024
3771.03 1018
3771.60 1058
3772.18 1159
3772.76 1062
3773.34 1026
3773.92 1020
3774.50 1083
3775.08 1024
3775.66 1023
3776.24 962
3776.82 940
3777.40 873
3777.98 984
3778.56 927
3779.14 976
3779.72 978
3780.30 951
3780.88 935
3781.46 943
3782.04 874
3782.61 901
3783.19 1004
3783.77 953
3784.35 956
3784.93 1029
3785.52 936
3786.10 783
3786.68 947
3787.26 981
3787.84 949
3788.42 957
3789.00 995
3789.58 1005
3790.16 989
3790.74 995
3791.32 922
3791.90 963
3792.48 938
3793.06 1013
3793.64 1118
3794.22 1003
3794.80 1031
3795.38 1040
3795.96 976
3796.55 956
3797.13 952
3797.71 927
3798.29 1060
3798.87 1028
3799.45 1046
3800.03 1168
3800.61 1125
3801.19 1066
3801.78 1175
3802.36 1043
3802.94 1160
3803.52 1140
3804.10 1125
3804.68 1195
3805.27 1203
3805.85 1253
3806.43 1212
3807.01 1143
3807.59 1227
3808.17 1319
3808.76 1290
3809.34 1378
3809.92 1322
3810.50 1364
3811.08 1386
3811.67 1230
3812.25 1196
3812.83 1182
3813.41 1215
3814.00 1139
3814.58 1187
3815.16 1169
3815.74 1191
3816.32 1200
3816.91 1167
3817.49 1040
3818.07 1094
3818.66 1138
3819.24 1093
3819.82 1137
3820.40 1188
3820.99 1128
3821.57 1157
3822.15 1246
3822.73 1139
3823.32 1060
3823.90 1035
3824.48 1092
3825.07 1083
3825.65 1079
3826.23 1104
3826.82 1066
3827.40 1059
3827.98 1026
3828.57 1091
3829.15 1084
3829.73 1209
3830.32 1089
3830.90 973
3831.48 1150
3832.07 1056
3832.65 1114
3833.24 966
3833.82 957
3834.40 981
3834.99 994
3835.57 915
3836.16 958
3836.74 988
3837.32 950
3837.91 899
3838.49 954
3839.08 1128
3839.66 1062
3840.24 994
3840.83 981
3841.41 1040
3842.00 1013
3842.58 1033
3843.17 1122
3843.75 1181
3844.34 1252
3844.92 1202
3845.51 1179
3846.09 1112
3846.67 1238
3847.26 1236
3847.84 1163
3848.43 1037
3849.01 949
3849.60 1067
3850.18 1128
3850.77 1141
3851.35 1081
3851.94 1216
3852.53 1173
3853.11 1024
3853.70 1056
3854.28 1083
3854.87 1122
3855.45 1092
3856.04 1201
3856.62 1332
3857.21 1414
3857.79 1415
3858.38 1513
3858.97 1686
3859.55 1910
3860.14 2042
3860.72 2157
3861.31 2249
3861.90 2291
3862.48 2104
3863.07 1991
3863.65 1953
3864.24 1869
3864.83 1721
3865.41 1482
3866.00 1429
3866.58 1301
3867.17 1284
3867.76 1172
3868.34 1167
3868.93 1134
3869.52 1086
3870.10 1026
3870.69 1047
3871.28 984
3871.86 1090
3872.45 1112
3873.04 1144
3873.62 1032
3874.21 1094
3874.80 1279
3875.38 1154
3875.97 1025
3876.56 1032
3877.15 940
3877.73 953
3878.32 1042
3878.91 1023
3879.49 945
3880.08 853
3880.67 917
3881.26 860
3881.84 934
3882.43 978
3883.02 953
3883.61 1022
3884.19 959
3884.78 892
3885.37 1105
3885.96 1046
3886.55 1016
3887.13 1011
3887.72 983
3888.31 970
3888.90 1210
3889.49 1184
3890.07 1116
3890.66 1260
3891.25 1266
3891.84 1358
3892.43 1189
3893.01 1057
3893.60 1108
3894.19 1115
3894.78 1228
3895.37 1205
3895.96 1071
3896.55 1079
3897.13 1100
3897.72 1152
3898.31 1111
3898.90 1104
3899.49 1106
3900.08 1101
3900.67 1231
3901.26 1114
3901.84 1065
3902.43 1069
3903.02 1053
3903.61 1062
3904.20 1014
3904.79 1075
3905.38 988
3905.97 1108
3906.56 1014
3907.15 1026
3907.74 983
3908.33 1011
3908.92 1020
3909.50 986
3910.09 949
3910.68 961
3911.27 959
3911.86 878
3912.45 876
3913.04 824
3913.63 892
3914.22 983
3914.81 967
3915.40 897
3915.99 888
3916.58 904
3917.17 884
3917.76 841
3918.35 882
3918.94 834
3919.53 873
3920.12 865
3920.72 1008
3921.31 1015
3921.90 941
3922.49 948
3923.08 1101
3923.67 980
3924.26 1087
3924.85 999
3925.44 811
3926.03 891
3926.62 851
3927.21 892
3927.80 915
3928.39 992
3928.99 920
3929.58 913
3930.17 923
3930.76 862
3931.35 953
3931.94 939
3932.53 900
3933.12 839
3933.72 919
3934.31 847
3934.90 874
3935.49 851
3936.08 958
3936.67 951
3937.26 942
3937.86 1060
3938.45 1139
3939.04 972
3939.63 1090
3940.22 978
3940.82 922
3941.41 951
3942.00 895
3942.59 906
3943.18 900
3943.78 875
3944.37 947
3944.96 961
3945.55 860
3946.14 887
3946.74 933
3947.33 844
3947.92 845
3948.51 933
3949.11 916
3949.70 995
3950.29 937
3950.88 988
3951.48 961
3952.07 893
3952.66 850
3953.26 869
3953.85 882
3954.44 1001
3955.03 935
3955.63 950
3956.22 1053
3956.81 1038
3957.41 1077
3958.00 1002
3958.59 953
3959.19 974
3959.78 1046
3960.37 1193
3960.97 1116
3961.56 936
3962.15 1062
3962.75 1097
3963.34 1215
3963.93 1113
3964.53 1138
3965.12 1224
3965.72 1118
3966.31 1044
3966.90 1171
3967.50 1235
3968.09 1205
3968.69 1065
3969.28 1145
3969.87 1141
3970.47 1007
3971.06 890
3971.66 904
3972.25 1116
3972.85 1093
3973.44 1046
3974.03 1054
3974.63 1132
3975.22 1104
3975.82 1273
3976.41 1224
3977.01 1172
3977.60 1220
3978.20 1305
3978.79 1176
3979.39 1128
3979.98 1118
3980.58 1188
3981.17 1209
3981.77 1100
3982.36 1105
3982.96 1172
3983.55 1227
3984.15 1137
3984.74 1061
3985.34 1189
3985.93 1162
3986.53 1193
3987.12 1113
3987.72 1047
3988.31 1101
3988.91 1115
3989.50 1166
3990.10 1150
3990.70 1030
3991.29 1236
3991.89 1058
3992.48 1006
3993.08 1013
3993.67 1009
3994.27 1254
3994.87 1173
3995.46 1232
3996.06 1183
3996.65 1075
3997.25 1210
3997.85 1187
3998.44 1197
3999.04 1148
3999.64 1087
4000.23 1176
4000.83 1104
4001.43 1037
4002.02 1182
4002.62 1142
4003.21 1090
4003.81 1111
4004.41 973
4005.00 1013
4005.60 1016
4006.20 1062
4006.80 971
4007.39 996
4007.99 952
4008.59 966
4009.18 949
4009.78 896
4010.38 996
4010.97 929
4011.57 931
4012.17 957
4012.77 1122
4013.36 993
4013.96 1040
4014.56 1016
4015.16 996
4015.75 1069
4016.35 1018
4016.95 1113
4017.55 1041
4018.14 1124
4018.74 1089
4019.34 1113
4019.94 1108
4020.54 1053
4021.13 984
4021.73 1041
4022.33 1113
4022.93 1086
4023.53 1239
4024.12 1249
4024.72 1136
4025.32 1050
4025.92 1080
4026.52 1043
4027.12 1130
4027.71 1232
4028.31 1140
4028.91 1186
4029.51 1202
4030.11 1159
4030.71 1171
4031.31 1213
4031.90 1235
4032.50 1218
4033.10 1163
4033.70 1165
4034.30 1269
4034.90 1134
4035.50 1038
4036.10 1069
4036.70 978
4037.29 1049
4037.89 1049
4038.49 1088
4039.09 1028
4039.69 1031
4040.29 942
4040.89 929
4041.49 927
4042.09 975
4042.69 923
4043.29 951
4043.89 908
4044.49 906
4045.09 961
4045.69 890
4046.29 870
4046.89 894
4047.49 849
4048.09 856
4048.69 846
4049.29 851
4049.89 898
4050.49 880
4051.09 837
4051.69 844
4052.29 875
4052.89 933
4053.49 970
4054.09 891
4054.69 836
4055.29 798
4055.89 818
4056.49 890
4057.09 898
4057.69 929
4058.29 846
4058.89 900
4059.49 881
4060.09 799
4060.70 915
4061.30 1044
4061.90 955
4062.50 977
4063.10 993
4063.70 921
4064.30 1047
4064.90 1069
4065.50 1030
4066.11 1074
4066.71 997
4067.31 1003
4067.91 1171
4068.51 1175
4069.11 1035
4069.71 1008
4070.32 884
4070.92 894
4071.52 884
4072.12 905
4072.72 931
4073.32 919
4073.93 1011
4074.53 969
4075.13 888
4075.73 880
4076.33 927
4076.94 888
4077.54 810
4078.14 788
4078.74 810
4079.34 823
4079.95 906
4080.55 853
4081.15 859
4081.75 766
4082.36 899
4082.96 849
4083.56 781
4084.16 747
4084.77 829
4085.37 774
4085.97 798
4086.58 897
4087.18 849
4087.78 784
4088.38 822
4088.99 779
4089.59 808
4090.19 755
4090.80 832
4091.40 901
4092.00 898
4092.61 909
4093.21 833
4093.81 892
4094.42 836
4095.02 916
4095.62 891
4096.23 867
4096.83 940
4097.43 925
4098.04 984
4098.64 954
4099.24 900
4099.85 978
4100.45 1014
4101.06 978
4101.66 948
4102.26 891
4102.87 985
4103.47 904
4104.08 884
4104.68 856
4105.28 979
4105.89 887
4106.49 892
4107.10 869
4107.70 900
4108.31 948
4108.91 825
4109.51 774
4110.12 825
4110.72 867
4111.33 764
4111.93 831
4112.54 820
4113.14 983
4113.75 966
4114.35 1028
4114.96 896
4115.56 867
4116.17 914
4116.77 832
4117.38 834
4117.98 841
4118.59 794
4119.19 837
4119.80 880
4120.40 812
4121.01 864
4121.61 852
4122.22 872
4122.82 839
4123.43 795
4124.04 792
4124.64 849
4125.25 784
4125.85 781
4126.46 852
4127.06 856
4127.67 915
4128.28 802
4128.88 957
4129.49 823
4130.09 797
4130.70 917
4131.31 875
4131.91 1055
4132.52 843
4133.12 817
4133.73 896
4134.34 958
4134.94 956
4135.55 860
4136.16 935
4136.76 980
4137.37 1060
4137.98 981
4138.58 937
4139.19 1040
4139.80 996
4140.40 1042
4141.01 1035
4141.62 1004
4142.22 1043
4142.83 1036
4143.44 1059
4144.04 1017
4144.65 873
4145.26 946
4145.86 907
4146.47 912
4147.08 885
4147.69 993
4148.29 1001
4148.90 933
4149.51 821
4150.12 900
4150.72 860
4151.33 919
4151.94 804
4152.55 759
4153.15 785
4153.76 808
4154.37 773
4154.98 834
4155.59 969
4156.19 864
4156.80 918
4157.41 859
4158.02 892
4158.63 857
4159.23 860
4159.84 763
4160.45 930
4161.06 984
4161.67 905
4162.28 816
4162.88 881
4163.49 901
4164.10 850
4164.71 892
4165.32 949
4165.93 866
4166.53 946
4167.14 858
4167.75 871
4168.36 862
4168.97 933
4169.58 993
4170.19 998
4170.80 976
4171.41 987
4172.01 975
4172.62 1085
4173.23 1060
4173.84 1188
4174.45 998
4175.06 1015
4175.67 980
4176.28 853
4176.89 989
4177.50 1016
4178.11 979
4178.72 947
4179.33 851
4179.94 816
4180.55 828
4181.16 903
4181.77 936
4182.38 883
4182.99 974
4183.60 904
4184.21 868
4184.82 1046
4185.43 941
4186.04 843
4186.65 925
4187.26 823
4187.87 821
4188.48 949
4189.09 854
4189.70 833
4190.31 811
4190.92 856
4191.53 919
4192.14 862
4192.75 937
4193.36 991
4193.97 969
4194.58 996
4195.19 1006
4195.80 989
4196.41 1041
4197.03 1015
4197.64 943
4198.25 992
4198.86 870
4199.47 823
4200.08 903
4200.69 844
4201.30 909
4201.91 800
4202.53 935
4203.14 996
4203.75 918
4204.36 910
4204.97 907
4205.58 802
4206.19 779
4206.81 859
4207.42 931
4208.03 965
4208.64 897
4209.25 951
4209.86 985
4210.48 1000
4211.09 1058
4211.70 957
4212.31 1013
4212.92 940
4213.54 916
4214.15 864
4214.76 987
4215.37 996
4215.99 1025
4216.60 1043
4217.21 1078
4217.82 1202
4218.43 1067
4219.05 1105
4219.66 1245
4220.27 1291
4220.89 1279
4221.50 1174
4222.11 1191
4222.72 1235
4223.34 1246
4223.95 1368
4224.56 1269
4225.17 1301
4225.79 1281
4226.40 1566
4227.01 1722
4227.63 1518
4228.24 1409
4228.85 1313
4229.47 1464
4230.08 1464
4230.69 1270
4231.31 1188
4231.92 1204
4232.53 1067
4233.15 987
4233.76 1054
4234.37 1007
4234.99 1016
4235.60 977
4236.22 1065
4236.83 1128
4237.44 1085
4238.06 1069
4238.67 1027
4239.28 929
4239.90 982
4240.51 830
4241.13 941
4241.74 967
4242.36 1000
4242.97 939
4243.58 998
4244.20 944
4244.81 841
4245.43 990
4246.04 997
4246.66 1068
4247.27 968
4247.89 966
4248.50 1070
4249.11 1047
4249.73 1098
4250.34 1052
4250.96 929
4251.57 994
4252.19 895
4252.80 905
4253.42 898
4254.03 847
4254.65 985
4255.26 1175
4255.88 1049
4256.49 1008
4257.11 995
4257.72 1028
4258.34 964
4258.96 949
4259.57 1017
4260.19 1046
4260.80 1116
4261.42 1090
4262.03 1252
4262.65 1188
4263.26 1213
4263.88 1098
4264.50 1161
4265.11 1241
4265.73 998
4266.34 1002
4266.96 1122
4267.58 1078
4268.19 1111
4268.81 1104
4269.42 1146
4270.04 905
4270.66 1030
4271.27 1049
4271.89 983
4272.51 1076
4273.12 1181
4273.74 1051
4274.36 1007
4274.97 996
4275.59 959
4276.20 1113
4276.82 1180
4277.44 1081
4278.06 995
4278.67 1039
4279.29 1158
4279.91 1100
4280.52 1006
4281.14 1037
4281.76 977
4282.37 883
4282.99 982
4283.61 911
4284.23 960
4284.84 923
4285.46 919
4286.08 1001
4286.69 915
4287.31 856
4287.93 878
4288.55 890
4289.16 933
4289.78 945
4290.40 918
4291.02 905
4291.64 885
4292.25 942
4292.87 846
4293.49 899
4294.11 1002
4294.73 993
4295.34 982
4295.96 940
4296.58 931
4297.20 930
4297.82 1038
4298.43 1064
4299.05 930
4299.67 952
4300.29 956
4300.91 921
4301.53 1014
4302.14 1036
4302.76 971
4303.38 897
4304.00 892
4304.62 908
4305.24 1063
4305.86 924
4306.48 958
4307.09 1001
4307.71 965
4308.33 1017
4308.95 910
4309.57 1098
4310.19 1077
4310.81 1036
4311.43 1060
4312.05 1068
4312.67 1060
4313.29 1053
4313.90 953
4314.52 1123
4315.14 1056
4315.76 964
4316.38 953
4317.00 986
4317.62 1183
4318.24 1096
4318.86 1036
4319.48 1159
4320.10 1121
4320.72 1131
4321.34 1095
4321.96 1223
4322.58 1232
4323.20 1247
4323.82 1250
4324.44 1358
4325.06 1323
4325.68 1365
4326.30 1327
4326.92 1364
4327.54 1493
4328.16 1671
4328.78 1749
4329.40 1932
4330.02 1867
4330.64 2187
4331.27 2418
4331.89 2300
4332.51 2297
4333.13 2427
4333.75 2454
4334.37 2369
4334.99 2490
4335.61 2543
4336.23 2583
4336.85 2492
4337.47 2434
4338.09 2175
4338.72 2120
4339.34 2206
4339.96 1991
4340.58 1851
4341.20 1963
4341.82 2032
4342.44 2080
4343.07 2230
4343.69 2480
4344.31 2502
4344.93 2782
4345.55 2899
4346.17 3066
4346.79 2850
4347.42 2854
4348.04 2944
4348.66 2832
4349.28 2540
4349.90 2335
4350.53 2329
4351.15 2081
4351.77 2098
4352.39 1844
4353.01 1768
4353.64 1752
4354.26 1747
4354.88 1814
4355.50 1524
4356.13 1524
4356.75 1468
4357.37 1494
4357.99 1561
4358.62 1531
4359.24 1290
4359.86 1365
4360.48 1463
4361.11 1283
4361.73 1430
4362.35 1391
4362.98 1359
4363.60 1194
4364.22 1236
4364.84 1275
4365.47 1303
4366.09 1274
4366.71 1284
4367.34 1276
4367.96 1157
4368.58 1178
4369.21 1101
4369.83 1176
4370.45 1264
4371.08 1102
4371.70 1035
4372.32 1156
4372.95 1087
4373.57 1058
4374.20 1094
4374.82 1127
4375.44 1220
4376.07 1198
4376.69 1099
4377.31 1131
4377.94 1149
4378.56 1189
4379.19 1136
4379.81 1183
4380.43 1179
4381.06 1157
4381.68 1159
4382.31 1120
4382.93 1082
4383.56 1086
4384.18 1173
4384.80 1118
4385.43 1198
4386.05 1160
4386.68 1003
4387.30 1013
4387.93 1192
4388.55 1134
4389.18 1196
4389.80 1125
4390.43 1153
4391.05 1161
4391.68 1191
4392.30 1130
4392.93 1091
4393.55 1068
4394.18 988
4394.80 1040
4395.43 1048
4396.05 1018
4396.68 1047
4397.30 1203
4397.93 1078
4398.55 1133
4399.18 1065
4399.80 1125
4400.43 1052
4401.06 897
4401.68 891
4402.31 1096
4402.93 1070
4403.56 978
4404.18 904
4404.81 971
4405.44 964
4406.06 965
4406.69 1035
4407.31 1001
4407.94 897
4408.57 930
4409.19 1047
4409.82 1042
4410.45 965
4411.07 1070
4411.70 1112
4412.32 984
4412.95 966
4413.58 1123
4414.20 1091
4414.83 1087
4415.46 1064
4416.08 988
4416.71 1055
4417.34 1110
4417.96 1015
4418.59 961
4419.22 960
4419.84 986
4420.47 1041
4421.10 1041
4421.73 954
4422.35 982
4422.98 963
4423.61 1021
4424.23 1017
4424.86 948
4425.49 893
4426.12 984
4426.74 906
4427.37 904
4428.00 964
4428.63 920
4429.25 798
4429.88 842
4430.51 956
4431.14 882
4431.77 1000
4432.39 975
4433.02 978
4433.65 1067
4434.28 972
4434.90 998
4435.53 1011
4436.16 1107
4436.79 1079
4437.42 996
4438.05 950
4438.67 965
4439.30 1082
4439.93 937
4440.56 922
4441.19 1018
4441.82 1021
4442.44 1067
4443.07 1037
4443.70 995
4444.33 982
4444.96 961
4445.59 1069
4446.22 1086
4446.85 1085
4447.47 955
4448.10 1001
4448.73 1131
4449.36 949
4449.99 858
4450.62 981
4451.25 1013
4451.88 1042
4452.51 964
4453.14 1136
4453.77 1237
4454.40 1326
4455.02 1351
4455.65 1305
4456.28 1286
4456.91 1297
4457.54 1243
4458.17 1110
4458.80 1027
4459.43 1085
4460.06 1100
4460.69 1035
4461.32 984
4461.95 1076
4462.58 984
4463.21 938
4463.84 940
4464.47 867
4465.10 944
4465.73 1006
4466.36 934
4466.99 1014
4467.62 960
4468.25 915
4468.88 895
4469.51 893
4470.14 938
4470.78 820
4471.41 822
4472.04 884
4472.67 854
4473.30 810
4473.93 869
4474.56 867
4475.19 933
4475.82 887
4476.45 932
4477.08 988
4477.71 962
4478.35 853
4478.98 838
4479.61 965
4480.24 954
4480.87 978
4481.50 989
4482.13 1056
4482.76 1021
4483.40 899
4484.03 924
4484.66 940
4485.29 953
4485.92 843
4486.55 909
4487.19 986
4487.82 1012
4488.45 975
4489.08 997
4489.71 945
4490.34 925
4490.98 942
4491.61 925
4492.24 1025
4492.87 1065
4493.50 1051
4494.14 1088
4494.77 1091
4495.40 1132
4496.03 1034
4496.67 1046
4497.30 1074
4497.93 1063
4498.56 1121
4499.20 1190
4499.83 1358
4500.46 1266
4501.09 1312
4501.73 1393
4502.36 1473
4502.99 1434
4503.63 1442
4504.26 1344
4504.89 1267
4505.52 1174
4506.16 1118
4506.79 1192
4507.42 1086
4508.06 1134
4508.69 1124
4509.32 1043
4509.96 1052
4510.59 984
4511.22 1205
4511.86 1165
4512.49 1115
4513.12 1071
4513.76 952
4514.39 1008
4515.02 1016
4515.66 951
4516.29 996
4516.93 909
4517.56 997
4518.19 1004
4518.83 941
4519.46 1033
4520.10 1023
4520.73 934
4521.36 938
4522.00 985
4522.63 1037
4523.27 1116
4523.90 1074
4524.54 1053
4525.17 1107
4525.80 1219
4526.44 1399
4527.07 1572
4527.71 1767
4528.34 1892
4528.98 1877
4529.61 1922
4530.25 2140
4530.88 2397
4531.52 2253
4532.15 2267
4532.79 2322
4533.42 2105
4534.06 1912
4534.69 1790
4535.33 1613
4535.96 1371
4536.60 1251
4537.23 1138
4537.87 1221
4538.50 1219
4539.14 1057
4539.77 1042
4540.41 1036
4541.04 1021
4541.68 1040
4542.31 991
4542.95 969
4543.59 908
4544.22 965
4544.86 853
4545.49 811
4546.13 939
4546.77 912
4547.40 914
4548.04 960
4548.67 1002
4549.31 902
4549.95 882
4550.58 830
4551.22 834
4551.85 925
4552.49 1027
4553.13 882
4553.76 916
4554.40 994
4555.04 941
4555.67 887
4556.31 983
4556.95 984
4557.58 1005
4558.22 1004
4558.86 985
4559.49 1084
4560.13 1057
4560.77 981
4561.40 1108
4562.04 1104
4562.68 1053
4563.31 1049
4563.95 1097
4564.59 1138
4565.23 1096
4565.86 1142
4566.50 1065
4567.14 1077
4567.77 1120
4568.41 1087
4569.05 1089
4569.69 1161
4570.32 1121
4570.96 1098
4571.60 1085
4572.24 1033
4572.88 994
4573.51 885
4574.15 975
4574.79 1057
4575.43 990
4576.06 962
4576.70 978
4577.34 975
4577.98 974
4578.62 1049
4579.26 994
4579.89 960
4580.53 935
4581.17 908
4581.81 905
4582.45 969
4583.09 1033
4583.72 977
4584.36 959
4585.00 1031
4585.64 1017
4586.28 964
4586.92 982
4587.56 1135
4588.19 1171
4588.83 1149
4589.47 1260
4590.11 1210
4590.75 1449
4591.39 1577
4592.03 1463
4592.67 1330
4593.31 1311
4593.95 1384
4594.58 1253
4595.22 986
4595.86 1021
4596.50 975
4597.14 1062
4597.78 1126
4598.42 1023
4599.06 891
4599.70 1028
4600.34 990
4600.98 948
4601.62 942
4602.26 1061
4602.90 1052
4603.54 1037
4604.18 1048
4604.82 1050
4605.46 988
4606.10 974
4606.74 1046
4607.38 954
4608.02 930
4608.66 874
4609.30 839
4609.94 915
4610.58 921
4611.22 833
4611.86 874
4612.50 895
4613.14 948
4613.78 1006
4614.42 875
4615.06 890
4615.70 967
4616.35 1023
4616.99 911
4617.63 838
4618.27 852
4618.91 1027
4619.55 949
4620.19 915
4620.83 848
4621.47 776
4622.11 790
4622.76 843
4623.40 935
4624.04 818
4624.68 849
4625.32 863
4625.96 815
4626.60 837
4627.25 872
4627.89 1023
4628.53 1136
4629.17 939
4629.81 944
4630.45 1063
4631.10 981
4631.74 1030
4632.38 1004
4633.02 1154
4633.66 1118
4634.30 993
4634.95 980
4635.59 973
4636.23 1004
4636.87 997
4637.52 1000
4638.16 1109
4638.80 1151
4639.44 1008
4640.08 1061
4640.73 965
4641.37 840
4642.01 941
4642.66 948
4643.30 880
4643.94 912
4644.58 961
4645.23 841
4645.87 882
4646.51 964
4647.15 946
4647.80 952
4648.44 1018
4649.08 932
4649.73 996
4650.37 929
4651.01 904
4651.66 955
4652.30 932
4652.94 984
4653.59 1094
4654.23 1047
4654.87 836
4655.52 890
4656.16 957
4656.80 863
4657.45 841
4658.09 889
4658.73 924
4659.38 885
4660.02 860
4660.67 880
4661.31 866
4661.95 838
4662.60 881
4663.24 919
4663.89 844
4664.53 755
4665.17 890
4665.82 850
4666.46 766
4667.11 803
4667.75 827
4668.40 881
4669.04 832
4669.68 850
4670.33 793
4670.97 775
4671.62 794
4672.26 831
4672.91 866
4673.55 767
4674.20 834
4674.84 860
4675.49 870
4676.13 921
4676.78 926
4677.42 975
4678.07 833
4678.71 951
4679.36 865
4680.00 911
4680.65 848
4681.29 940
4681.94 913
4682.58 836
4683.23 850
4683.87 901
4684.52 814
4685.16 947
4685.81 953
4686.46 888
4687.10 973
4687.75 1022
4688.39 970
4689.04 950
4689.68 1026
4690.33 1098
4690.98 1160
4691.62 1005
4692.27 947
4692.91 1017
4693.56 1092
4694.21 1106
4694.85 909
4695.50 954
4696.15 1107
4696.79 1107
4697.44 1121
4698.08 1173
4698.73 1221
4699.38 1249
4700.02 1346
4700.67 1150
4701.32 1190
4701.96 1054
4702.61 992
4703.26 1006
4703.90 988
4704.55 947
4705.20 1038
4705.84 922
4706.49 948
4707.14 982
4707.79 990
4708.43 988
4709.08 907
4709.73 1008
4710.37 1040
4711.02 1008
4711.67 989
4712.32 946
4712.96 931
4713.61 1007
4714.26 997
4714.91 976
4715.55 974
4716.20 962
4716.85 924
4717.50 958
4718.15 1018
4718.79 1034
4719.44 1008
4720.09 952
4720.74 959
4721.39 965
4722.03 979
4722.68 963
4723.33 1073
4723.98 1086
4724.63 1055
4725.27 1089
4725.92 1052
4726.57 1076
4727.22 1186
4727.87 1139
4728.52 970
4729.16 991
4729.81 964
4730.46 965
4731.11 856
4731.76 928
4732.41 926
4733.06 909
4733.71 846
4734.36 903
4735.00 915
4735.65 955
4736.30 968
4736.95 908
4737.60 940
4738.25 1057
4738.90 1043
4739.55 985
4740.20 874
4740.85 850
4741.50 898
4742.15 976
4742.80 1031
4743.44 944
4744.09 1022
4744.74 937
4745.39 898
4746.04 877
4746.69 995
4747.34 1029
4747.99 946
4748.64 958
4749.29 1058
4749.94 1094
4750.59 1069
4751.24 1005
4751.89 879
4752.54 1025
4753.19 998
4753.84 1024
4754.49 908
4755.14 989
4755.79 994
4756.44 987
4757.10 1036
4757.75 1073
4758.40 1124
4759.05 1052
4759.70 1041
4760.35 1117
4761.00 1182
4761.65 1107
4762.30 1003
4762.95 1013
4763.60 1002
4764.25 981
4764.90 967
4765.56 1056
4766.21 938
4766.86 868
4767.51 984
4768.16 1001
4768.81 935
4769.46 896
4770.11 962
4770.77 938
4771.42 957
4772.07 1014
4772.72 951
4773.37 892
4774.02 936
4774.67 924
4775.33 1017
4775.98 849
4776.63 954
4777.28 955
4777.93 904
4778.59 935
4779.24 1009
4779.89 975
4780.54 1054
4781.19 927
4781.85 1043
4782.50 908
4783.15 924
4783.80 939
4784.46 892
4785.11 962
4785.76 991
4786.41 987
4787.07 989
4787.72 961
4788.37 995
4789.02 984
4789.68 882
4790.33 1065
4790.98 1091
4791.63 1032
4792.29 975
4792.94 1048
4793.59 997
4794.25 1075
4794.90 1099
4795.55 1118
4796.21 1184
4796.86 1110
4797.51 1213
4798.17 1225
4798.82 1130
4799.47 1160
4800.13 1298
4800.78 1238
4801.43 1228
4802.09 1196
4802.74 1170
4803.39 1084
4804.05 1167
4804.70 1121
4805.35 1125
4806.01 1167
4806.66 1020
4807.32 1067
4807.97 1165
4808.62 1142
4809.28 1150
4809.93 1154
4810.59 1149
4811.24 1267
4811.89 1208
4812.55 1046
4813.20 1109
4813.86 1153
4814.51 1169
4815.17 1267
4815.82 1289
4816.48 1120
4817.13 1236
4817.78 1229
4818.44 1299
4819.09 1357
4819.75 1516
4820.40 1383
4821.06 1441
4821.71 1376
4822.37 1424
4823.02 1619
4823.68 1425
4824.33 1411
4824.99 1438
4825.64 1339
4826.30 1360
4826.95 1328
4827.61 1365
4828.26 1381
4828.92 1384
4829.58 1334
4830.23 1347
4830.89 1383
4831.54 1458
4832.20 1377
4832.85 1326
4833.51 1399
4834.16 1400
4834.82 1397
4835.48 1452
4836.13 1527
4836.79 1666
4837.44 1588
4838.10 1505
4838.76 1508
4839.41 1541
4840.07 1432
4840.72 1572
4841.38 1691
4842.04 1541
4842.69 1573
4843.35 1515
4844.01 1545
4844.66 1587
4845.32 1421
4845.98 1558
4846.63 1755
4847.29 1755
4847.95 1842
4848.60 1973
4849.26 2050
4849.92 2128
4850.57 2189
4851.23 2194
4851.89 1972
4852.54 1867
4853.20 1997
4853.86 1819
4854.51 2062
4855.17 2017
4855.83 2261
4856.49 2346
4857.14 2389
4857.80 2289
4858.46 2267
4859.12 2378
4859.77 2278
4860.43 2136
4861.09 2202
4861.75 2121
4862.40 1940
4863.06 1713
4863.72 1768
4864.38 1814
4865.03 1873
4865.69 1923
4866.35 1867
4867.01 1875
4867.67 1739
4868.32 1696
4868.98 1851
4869.64 1775
4870.30 1642
4870.96 1785
4871.62 1672
4872.27 1635
4872.93 1682
4873.59 1602
4874.25 1650
4874.91 1584
4875.57 1712
4876.22 1704
4876.88 1672
4877.54 1542
4878.20 1630
4878.86 1609
4879.52 1517
4880.18 1524
4880.84 1497
4881.49 1507
4882.15 1471
4882.81 1361
4883.47 1238
4884.13 1254
4884.79 1358
4885.45 1243
4886.11 1221
4886.77 1261
4887.43 1279
4888.09 1287
4888.75 1368
4889.41 1309
4890.07 1273
4890.72 1403
4891.38 1348
4892.04 1250
4892.70 1280
4893.36 1183
4894.02 1282
4894.68 1271
4895.34 1148
4896.00 1095
4896.66 1112
4897.32 1132
4897.98 1248
4898.64 1308
4899.30 1224
4899.96 1184
4900.62 1158
4901.28 1137
4901.94 1126
4902.60 1194
4903.27 1136
4903.93 1141
4904.59 1197
4905.25 1115
4905.91 1029
4906.57 1091
4907.23 993
4907.89 1038
4908.55 1157
4909.21 1167
4909.87 1030
4910.53 1037
4911.19 894
4911.85 954
4912.52 959
4913.18 962
4913.84 962
4914.50 979
4915.16 991
4915.82 1025
4916.48 971
4917.14 1064
4917.81 904
4918.47 926
4919.13 945
4919.79 969
4920.45 952
4921.11 861
4921.77 980
4922.44 982
4923.10 988
4923.76 909
4924.42 902
4925.08 976
4925.75 997
4926.41 986
4927.07 1000
4927.73 1035
4928.39 964
4929.06 830
4929.72 926
4930.38 900
4931.04 1023
4931.71 1063
4932.37 990
4933.03 919
4933.69 839
4934.36 825
4935.02 945
4935.68 1010
4936.34 973
4937.01 914
4937.67 881
4938.33 868
4938.99 864
4939.66 807
4940.32 838
4940.98 901
4941.65 950
4942.31 915
4942.97 895
4943.63 898
4944.30 900
4944.96 859
4945.62 923
4946.29 973
4946.95 991
4947.61 890
4948.28 871
4948.94 897
4949.61 871
4950.27 808
4950.93 846
4951.60 855
4952.26 919
4952.92 822
4953.59 779
4954.25 844
4954.92 889
4955.58 950
4956.24 960
4956.91 937
4957.57 977
4958.24 948
4958.90 998
4959.56 1035
4960.23 1062
4960.89 1035
4961.56 1063
4962.22 1116
4962.89 1068
4963.55 1075
4964.21 1044
4964.88 1015
4965.54 1038
4966.21 979
4966.87 1030
4967.54 844
4968.20 844
4968.87 918
4969.53 843
4970.20 872
4970.86 790
4971.53 868
4972.19 873
4972.86 940
4973.52 872
4974.19 919
4974.85 1010
4975.52 931
4976.18 906
4976.85 923
4977.51 827
4978.18 865
4978.85 879
4979.51 832
4980.18 863
4980.84 946
4981.51 838
4982.17 826
4982.84 922
4983.50 916
4984.17 850
4984.84 880
4985.50 890
4986.17 853
4986.83 986
4987.50 892
4988.17 911
4988.83 817
4989.50 805
4990.17 748
4990.83 822
4991.50 813
4992.16 769
4992.83 763
4993.50 770
4994.16 808
4994.83 860
4995.50 842
4996.16 832
4996.83 773
4997.50 769
4998.16 810
4998.83 795
4999.50 811
5000.16 849
5000.83 787
5001.50 741
5002.17 745
5002.83 768
5003.50 785
5004.17 716
5004.83 754
5005.50 836
5006.17 757
5006.84 815
5007.50 709
5008.17 784
5008.84 898
5009.51 791
5010.17 851
5010.84 786
5011.51 746
5012.18 826
5012.84 836
5013.51 826
5014.18 777
5014.85 778
5015.52 755
5016.18 809
5016.85 794
5017.52 805
5018.19 845
5018.86 831
5019.52 857
5020.19 848
5020.86 824
5021.53 780
5022.20 805
5022.87 855
5023.54 835
5024.20 840
5024.87 722
5025.54 722
5026.21 753
5026.88 755
5027.55 890
5028.22 740
5028.88 697
5029.55 694
5030.22 756
5030.89 662
5031.56 679
5032.23 682
5032.90 721
5033.57 822
5034.24 826
5034.91 753
5035.58 793
5036.25 806
5036.91 786
5037.58 770
5038.25 778
5038.92 756
5039.59 807
5040.26 805
5040.93 883
5041.60 844
5042.27 798
5042.94 833
5043.61 701
5044.28 717
5044.95 855
5045.62 781
5046.29 850
5046.96 818
5047.63 759
5048.30 836
5048.97 791
5049.64 690
5050.31 872
5050.98 783
5051.65 771
5052.32 875
5052.99 841
5053.66 766
5054.33 787
5055.00 819
5055.68 778
5056.35 784
5057.02 790
5057.69 800
5058.36 742
5059.03 725
5059.70 704
5060.37 728
5061.04 800
5061.71 741
5062.38 843
5063.06 821
5063.73 818
5064.40 763
5065.07 824
5065.74 833
5066.41 826
5067.08 774
5067.75 832
5068.43 741
5069.10 744
5069.77 797
5070.44 767
5071.11 787
5071.78 752
5072.46 787
5073.13 774
5073.80 745
5074.47 780
5075.14 774
5075.81 754
5076.49 890
5077.16 851
5077.83 917
5078.50 870
5079.18 912
5079.85 863
5080.52 878
5081.19 884
5081.86 815
5082.54 783
5083.21 842
5083.88 890
5084.55 912
5085.23 798
5085.90 753
5086.57 847
5087.25 887
5087.92 835
5088.59 861
5089.26 933
5089.94 979
5090.61 949
5091.28 915
5091.96 824
5092.63 907
5093.30 870
5093.97 972
5094.65 853
5095.32 810
5095.99 877
5096.67 737
5097.34 713
5098.01 794
5098.69 779
5099.36 778
5100.04 731
5100.71 812
5101.38 891
5102.06 933
5102.73 898
5103.40 920
5104.08 895
5104.75 900
5105.43 860
5106.10 901
5106.77 959
5107.45 878
5108.12 759
5108.80 864
5109.47 914
5110.14 807
5110.82 868
5111.49 791
5112.17 847
5112.84 823
5113.52 762
5114.19 781
5114.87 921
5115.54 913
5116.21 857
5116.89 1006
5117.56 984
5118.24 991
5118.91 1068
5119.59 945
5120.26 919
5120.94 892
5121.61 791
5122.29 854
5122.96 872
5123.64 793
5124.31 786
5124.99 821
5125.66 898
5126.34 863
5127.01 839
5127.69 824
5128.37 901
5129.04 872
5129.72 877
5130.39 899
5131.07 822
5131.74 845
5132.42 856
5133.09 837
5133.77 806
5134.45 827
5135.12 895
5135.80 845
5136.47 823
5137.15 893
5137.83 886
5138.50 844
5139.18 728
5139.85 789
5140.53 858
5141.21 892
5141.88 753
5142.56 788
5143.24 741
5143.91 741
5144.59 768
5145.27 767
5145.94 847
5146.62 675
5147.30 747
5147.97 651
5148.65 718
5149.33 629
5150.00 708
5150.68 780
5151.36 717
5152.03 693
5152.71 715
5153.39 785
5154.07 846
5154.74 865
5155.42 869
5156.10 773
5156.77 797
5157.45 751
5158.13 753
5158.81 752
5159.48 748
5160.16 832
5160.84 757
5161.52 726
5162.19 780
5162.87 785
5163.55 746
5164.23 747
5164.91 764
5165.58 771
5166.26 880
5166.94 854
5167.62 852
5168.30 828
5168.97 799
5169.65 716
5170.33 704
5171.01 773
5171.69 760
5172.37 830
5173.04 873
5173.72 853
5174.40 839
5175.08 790
5175.76 838
5176.44 771
5177.11 799
5177.79 802
5178.47 756
5179.15 768
5179.83 811
5180.51 772
5181.19 742
5181.87 768
5182.55 787
5183.22 761
5183.90 758
5184.58 781
5185.26 798
5185.94 740
5186.62 726
5187.30 762
5187.98 767
5188.66 761
5189.34 796
5190.02 759
5190.70 706
5191.38 649
5192.06 795
5192.74 688
5193.42 696
5194.10 786
5194.78 657
5195.46 719
5196.14 767
5196.82 692
5197.50 771
5198.18 803
5198.86 785
5199.54 828
5200.22 810
5200.90 834
5201.58 761
5202.26 809
5202.94 741
5203.62 715
5204.30 767
5204.98 834
5205.66 830
5206.34 802
5207.02 805
5207.70 690
5208.38 723
5209.06 964
5209.74 911
5210.42 884
5211.10 910
5211.79 939
5212.47 896
5213.15 855
5213.83 843
5214.51 904
5215.19 846
5215.87 921
5216.55 847
5217.23 837
5217.92 753
5218.60 882
5219.28 980
5219.96 845
5220.64 873
5221.32 909
5222.00 918
5222.69 878
5223.37 823
5224.05 883
5224.73 899
5225.41 899
5226.10 799
5226.78 738
5227.46 803
5228.14 858
5228.82 789
5229.51 744
5230.19 716
5230.87 789
5231.55 771
5232.23 802
5232.92 756
5233.60 669
5234.28 765
5234.96 926
5235.65 832
5236.33 791
5237.01 864
5237.69 878
5238.38 813
5239.06 811
5239.74 848
5240.42 890
5241.11 840
5241.79 799
5242.47 852
5243.16 829
5243.84 837
5244.52 745
5245.21 765
5245.89 765
5246.57 817
5247.26 856
5247.94 803
5248.62 821
5249.31 871
5249.99 935
5250.67 801
5251.36 877
5252.04 907
5252.72 871
5253.41 803
5254.09 879
5254.77 906
5255.46 835
5256.14 751
5256.83 882
5257.51 829
5258.19 792
5258.88 889
5259.56 938
5260.25 829
5260.93 816
5261.61 891
5262.30 885
5262.98 813
5263.67 814
5264.35 882
5265.04 886
5265.72 828
5266.40 987
5267.09 843
5267.77 852
5268.46 863
5269.14 859
5269.83 820
5270.51 818
5271.20 722
5271.88 770
5272.57 789
5273.25 827
5273.94 895
5274.62 923
5275.31 908
5275.99 783
5276.68 776
5277.36 828
5278.05 805
5278.73 823
5279.42 769
5280.10 838
5280.79 744
5281.47 873
5282.16 786
5282.85 820
5283.53 760
5284.22 802
5284.90 824
5285.59 806
5286.27 856
5286.96 761
5287.65 830
5288.33 853
5289.02 832
5289.70 780
5290.39 831
5291.08 828
5291.76 851
5292.45 744
5293.13 813
5293.82 790
5294.51 798
5295.19 863
5295.88 958
5296.57 962
5297.25 934
5297.94 829
5298.63 938
5299.31 958
5300.00 1073
5300.69 962
5301.37 1047
5302.06 986
5302.75 962
5303.43 1210
5304.12 1175
5304.81 1106
5305.49 1072
5306.18 970
5306.87 961
5307.56 1101
5308.24 1172
5308.93 1059
5309.62 1041
5310.30 1197
5310.99 1203
5311.68 1155
5312.37 1175
5313.05 1245
5313.74 1252
5314.43 1141
5315.12 1227
5315.81 1216
5316.49 1184
5317.18 1147
5317.87 1115
5318.56 1191
5319.24 1102
5319.93 1143
5320.62 1043
5321.31 933
5322.00 908
5322.68 937
5323.37 1069
5324.06 975
5324.75 891
5325.44 823
5326.13 821
5326.81 835
5327.50 888
5328.19 903
5328.88 862
5329.57 888
5330.26 905
5330.95 854
5331.63 791
5332.32 841
5333.01 808
5333.70 718
5334.39 783
5335.08 760
5335.77 770
5336.46 789
5337.15 702
5337.84 756
5338.52 847
5339.21 891
5339.90 885
5340.59 799
5341.28 795
5341.97 807
5342.66 922
5343.35 904
5344.04 828
5344.73 855
5345.42 940
5346.11 1041
5346.80 1033
5347.49 1045
5348.18 1163
5348.87 1244
5349.56 1231
5350.25 1217
5350.94 1127
5351.63 1125
5352.32 1078
5353.01 1086
5353.70 951
5354.39 1045
5355.08 1014
5355.77 992
5356.46 915
5357.15 808
5357.84 832
5358.53 821
5359.22 732
5359.91 872
5360.60 885
5361.29 869
5361.98 821
5362.67 943
5363.36 834
5364.06 889
5364.75 863
5365.44 779
5366.13 776
5366.82 770
5367.51 733
5368.20 698
5368.89 785
5369.58 770
5370.27 752
5370.97 792
5371.66 783
5372.35 775
5373.04 805
5373.73 791
5374.42 769
5375.11 844
5375.81 721
5376.50 671
5377.19 825
5377.88 845
5378.57 788
5379.26 799
5379.96 972
5380.65 895
5381.34 761
5382.03 705
5382.72 745
5383.42 712
5384.11 814
5384.80 796
5385.49 755
5386.19 746
5386.88 781
5387.57 809
5388.26 809
5388.96 875
5389.65 846
5390.34 840
5391.03 951
5391.73 833
5392.42 827
5393.11 808
5393.80 777
5394.50 816
5395.19 799
5395.88 753
5396.57 806
5397.27 749
5397.96 784
5398.65 772
5399.35 783
5400.04 773
5400.73 753
5401.43 778
5402.12 780
5402.81 829
5403.51 831
5404.20 828
5404.89 768
5405.59 792
5406.28 870
5406.97 777
5407.67 714
5408.36 854
5409.06 926
5409.75 779
5410.44 792
5411.14 736
5411.83 728
5412.52 696
5413.22 894
5413.91 891
5414.61 850
5415.30 777
5415.99 876
5416.69 776
5417.38 803
5418.08 786
5418.77 723
5419.47 811
5420.16 840
5420.86 868
5421.55 772
5422.24 877
5422.94 861
5423.63 866
5424.33 888
5425.02 903
5425.72 931
5426.41 904
5427.11 837
5427.80 745
5428.50 819
5429.19 892
5429.89 799
5430.58 814
5431.28 744
5431.97 795
5432.67 843
5433.36 926
5434.06 864
5434.75 841
5435.45 981
5436.15 875
5436.84 910
5437.54 868
5438.23 805
5438.93 860
5439.62 948
5440.32 898
5441.01 846
5441.71 858
5442.41 900
5443.10 1005
5443.80 1021
5444.49 1018
5445.19 1099
5445.89 1009
5446.58 1031
5447.28 1107
5447.98 1130
5448.67 1112
5449.37 1021
5450.06 1104
5450.76 1206
5451.46 1156
5452.15 1244
5452.85 1063
5453.55 957
5454.24 966
5454.94 981
5455.64 934
5456.33 1040
5457.03 982
5457.73 951
5458.42 977
5459.12 1017
5459.82 1064
5460.51 1088
5461.21 1088
5461.91 1079
5462.61 1133
5463.30 1153
5464.00 1180
5464.70 1106
5465.40 1212
5466.09 1133
5466.79 1117
5467.49 1213
5468.18 1048
5468.88 1054
5469.58 1167
5470.28 1173
5470.98 1183
5471.67 1148
5472.37 1184
5473.07 1094
5473.77 1108
5474.46 1223
5475.16 1379
5475.86 1344
5476.56 1490
5477.26 1518
5477.95 1713
5478.65 1888
5479.35 1919
5480.05 1987
5480.75 1976
5481.45 1912
5482.14 1848
5482.84 1773
5483.54 1707
5484.24 1622
5484.94 1441
5485.64 1377
5486.34 1445
5487.03 1461
5487.73 1444
5488.43 1430
5489.13 1485
5489.83 1420
5490.53 1302
5491.23 1493
5491.93 1452
5492.63 1695
5493.33 1641
5494.02 1701
5494.72 1553
5495.42 1482
5496.12 1682
5496.82 1892
5497.52 1958
5498.22 2250
5498.92 2452
5499.62 2609
5500.32 2755
5501.02 2707
5501.72 2762
5502.42 2709
5503.12 2330
5503.82 2076
5504.52 1801
5505.22 1563
5505.92 1543
5506.62 1450
5507.32 1411
5508.02 1357
5508.72 1308
5509.42 1295
5510.12 1350
5510.82 1288
5511.52 1217
5512.22 1165
5512.92 1301
5513.62 1243
5514.32 1345
5515.02 1136
5515.72 1206
5516.42 1322
5517.12 1455
5517.82 1292
5518.52 1143
5519.22 1170
5519.93 1097
5520.63 1106
5521.33 1300
5522.03 1279
5522.73 1093
5523.43 989
5524.13 1007
5524.83 1058
5525.53 1090
5526.23 1063
5526.94 1092
5527.64 1006
5528.34 913
5529.04 947
5529.74 912
5530.44 1020
5531.14 1003
5531.85 967
5532.55 923
5533.25 1069
5533.95 1024
5534.65 908
5535.35 922
5536.06 969
5536.76 983
5537.46 1029
5538.16 954
5538.86 974
5539.57 995
5540.27 979
5540.97 1031
5541.67 928
5542.37 966
5543.08 912
5543.78 927
5544.48 853
5545.18 859
5545.89 905
5546.59 967
5547.29 908
5547.99 871
5548.70 758
5549.40 774
5550.10 847
5550.81 898
5551.51 963
5552.21 921
5552.91 862
5553.62 883
5554.32 899
5555.02 891
5555.73 854
5556.43 901
5557.13 883
5557.84 898
5558.54 842
5559.24 915
5559.95 928
5560.65 903
5561.35 936
5562.06 992
5562.76 981
5563.46 907
5564.17 883
5564.87 854
5565.57 872
5566.28 882
5566.98 908
5567.69 970
5568.39 886
5569.09 901
5569.80 940
5570.50 866
5571.21 881
5571.91 824
5572.61 952
5573.32 929
5574.02 874
5574.73 961
5575.43 945
5576.14 848
5576.84 902
5577.54 908
5578.25 930
5578.95 940
5579.66 848
5580.36 748
5581.07 800
5581.77 880
5582.48 913
5583.18 859
5583.89 742
5584.59 832
5585.30 758
5586.00 858
5586.71 800
5587.41 757
5588.12 804
5588.82 810
5589.53 755
5590.23 757
5590.94 749
5591.64 812
5592.35 869
5593.05 836
5593.76 766
5594.47 811
5595.17 737
5595.88 787
5596.58 744
5597.29 761
5597.99 812
5598.70 846
5599.41 832
5600.11 803
5600.82 839
5601.52 778
5602.23 829
5602.94 806
5603.64 791
5604.35 833
5605.05 852
5605.76 806
5606.47 787
5607.17 770
5607.88 724
5608.59 691
5609.29 827
5610.00 887
5610.70 790
5611.41 711
5612.12 852
5612.82 744
5613.53 773
5614.24 828
5614.95 760
5615.65 825
5616.36 778
5617.07 755
5617.77 817
5618.48 826
5619.19 813
5619.89 737
5620.60 749
5621.31 756
5622.02 761
5622.72 804
5623.43 846
5624.14 781
5624.85 707
5625.55 787
5626.26 852
5626.97 855
5627.68 840
5628.38 857
5629.09 862
5629.80 918
5630.51 941
5631.21 914
5631.92 901
5632.63 935
5633.34 929
5634.05 921
5634.75 924
5635.46 942
5636.17 935
5636.88 971
5637.59 887
5638.30 1098
5639.00 962
5639.71 942
5640.42 962
5641.13 926
5641.84 981
5642.55 835
5643.26 839
5643.96 809
5644.67 825
5645.38 822
5646.09 813
5646.80 824
5647.51 898
5648.22 845
5648.93 869
5649.64 783
5650.34 955
5651.05 944
5651.76 853
5652.47 883
5653.18 1006
5653.89 944
5654.60 884
5655.31 921
5656.02 999
5656.73 1010
5657.44 940
5658.15 973
5658.86 946
5659.57 941
5660.28 975
5660.99 831
5661.70 923
5662.41 900
5663.12 909
5663.83 836
5664.54 881
5665.25 879
5665.96 959
5666.67 843
5667.38 819
5668.09 889
5668.80 906
5669.51 901
5670.22 1007
5670.93 1078
5671.64 1083
5672.35 1009
5673.06 960
5673.77 943
5674.48 914
5675.19 889
5675.90 786
5676.61 816
5677.32 811
5678.03 867
5678.74 788
5679.45 811
5680.17 907
5680.88 833
5681.59 809
5682.30 885
5683.01 788
5683.72 853
5684.43 810
5685.14 740
5685.85 741
5686.57 788
5687.28 790
5687.99 803
5688.70 766
5689.41 848
5690.12 848
5690.84 803
5691.55 766
5692.26 869
5692.97 819
5693.68 810
5694.39 830
5695.11 866
5695.82 770
5696.53 829
5697.24 791
5697.95 829
5698.67 756
5699.38 723
5700.09 807
5700.80 870
5701.51 871
5702.23 805
5702.94 794
5703.65 746
5704.36 776
5705.08 671
5705.79 763
5706.50 790
5707.21 844
5707.93 817
5708.64 757
5709.35 695
5710.07 767
5710.78 744
5711.49 687
5712.20 772
5712.92 814
5713.63 798
5714.34 716
5715.06 781
5715.77 845
5716.48 928
5717.20 770
5717.91 775
5718.62 852
5719.34 829
5720.05 799
5720.76 848
5721.48 857
5722.19 782
5722.90 797
5723.62 790
5724.33 772
5725.05 866
5725.76 769
5726.47 900
5727.19 867
5727.90 997
5728.61 976
5729.33 841
5730.04 854
5730.76 837
5731.47 829
5732.19 832
5732.90 777
5733.61 853
5734.33 868
5735.04 964
5735.76 936
5736.47 842
5737.19 861
5737.90 919
5738.61 815
5739.33 889
5740.04 814
5740.76 780
5741.47 814
5742.19 796
5742.90 816
5743.62 903
5744.33 914
5745.05 793
5745.76 853
5746.48 837
5747.19 907
5747.91 914
5748.62 845
5749.34 824
5750.05 859
5750.77 939
5751.49 955
5752.20 929
5752.92 982
5753.63 1022
5754.35 1024
5755.06 1097
5755.78 1115
5756.49 1142
5757.21 996
5757.93 1089
5758.64 1094
5759.36 971
5760.07 952
5760.79 1027
5761.51 1011
5762.22 1001
5762.94 1025
5763.65 1128
5764.37 1200
5765.09 1131
5765.80 1259
5766.52 1434
5767.24 1562
5767.95 1772
5768.67 1941
5769.39 2090
5770.10 2302
5770.82 2132
5771.53 1995
5772.25 1895
5772.97 1590
5773.69 1554
5774.40 1410
5775.12 1354
5775.84 1240
5776.55 1126
5777.27 1214
5777.99 1187
5778.70 1229
5779.42 1306
5780.14 1223
5780.86 1174
5781.57 1318
5782.29 1328
5783.01 1178
5783.72 1370
5784.44 1315
5785.16 1220
5785.88 1118
5786.59 1160
5787.31 1291
5788.03 1223
5788.75 1217
5789.47 1177
5790.18 1110
5790.90 1086
5791.62 1159
5792.34 1170
5793.06 1061
5793.77 1002
5794.49 968
5795.21 1185
5795.93 1130
5796.65 1099
5797.36 1212
5798.08 1219
5798.80 1330
5799.52 1294
5800.24 1360
5800.96 1314
5801.67 1278
5802.39 1237
5803.11 1154
5803.83 1116
5804.55 1071
5805.27 1099
5805.99 1203
5806.71 1235
5807.42 1146
5808.14 1005
5808.86 1015
5809.58 995
5810.30 992
5811.02 988
5811.74 932
5812.46 932
5813.18 1023
5813.90 957
5814.62 1030
5815.34 973
5816.05 996
5816.77 1035
5817.49 906
5818.21 913
5818.93 932
5819.65 1009
5820.37 966
5821.09 926
5821.81 924
5822.53 964
5823.25 922
5823.97 889
5824.69 849
5825.41 952
5826.13 927
5826.85 1010
5827.57 883
5828.29 882
5829.01 935
5829.73 832
5830.45 853
5831.17 933
5831.89 949
5832.61 892
5833.33 872
5834.05 873
5834.78 822
5835.50 870
5836.22 806
5836.94 917
5837.66 821
5838.38 862
5839.10 866
5839.82 903
5840.54 947
5841.26 844
5841.98 854
5842.70 935
5843.43 885
5844.15 827
5844.87 878
5845.59 888
5846.31 967
5847.03 942
5847.75 936
5848.47 908
5849.20 837
5849.92 813
5850.64 836
5851.36 857
5852.08 826
5852.80 905
5853.53 932
5854.25 920
5854.97 864
5855.69 919
5856.41 952
5857.14 902
5857.86 841
5858.58 803
5859.30 834
5860.02 917
5860.75 958
5861.47 849
5862.19 865
5862.91 828
5863.64 788
5864.36 777
5865.08 853
5865.80 920
5866.52 888
5867.25 856
5867.97 864
5868.69 1050
5869.42 1017
5870.14 890
5870.86 851
5871.58 794
5872.31 857
5873.03 821
5873.75 840
5874.48 873
5875.20 918
5875.92 929
5876.65 992
5877.37 1007
5878.09 1022
5878.81 912
5879.54 931
5880.26 953
5880.99 891
5881.71 946
5882.43 954
5883.16 894
5883.88 980
5884.60 906
5885.33 986
5886.05 951
5886.77 1007
5887.50 1001
5888.22 916
5888.95 992
5889.67 1020
5890.39 949
5891.12 933
5891.84 968
5892.57 978
5893.29 878
5894.01 987
5894.74 1029
5895.46 1045
5896.19 998
5896.91 1032
5897.64 1047
5898.36 941
5899.09 1004
5899.81 978
5900.53 987
5901.26 997
5901.98 1095
5902.71 975
5903.43 940
5904.16 993
5904.88 947
5905.61 1025
5906.33 1016
5907.06 1076
5907.78 1122
5908.51 1086
5909.23 1024
5909.96 1013
5910.68 1017
5911.41 988
5912.14 996
5912.86 1043
5913.59 1069
5914.31 1095
5915.04 1042
5915.76 1152
5916.49 1157
5917.21 1093
5917.94 1079
5918.67 1174
5919.39 1235
5920.12 1096
5920.84 1160
5921.57 1192
5922.29 1228
5923.02 1280
5923.75 1240
5924.47 1232
5925.20 1292
5925.93 1295
5926.65 1368
5927.38 1347
5928.10 1334
5928.83 1461
5929.56 1378
5930.28 1405
5931.01 1365
5931.74 1333
5932.46 1398
5933.19 1378
5933.92 1419
5934.64 1445
5935.37 1503
5936.10 1601
5936.82 1452
5937.55 1514
5938.28 1444
5939.00 1577
5939.73 1523
5940.46 1511
5941.19 1611
5941.91 1852
5942.64 1703
5943.37 1869
5944.09 1953
5944.82 1863
5945.55 1891
5946.28 2019
5947.00 1938
5947.73 2074
5948.46 2306
5949.19 2292
5949.92 2499
5950.64 2544
5951.37 2623
5952.10 2724
5952.83 2784
5953.55 2713
5954.28 2651
5955.01 2579
5955.74 2557
5956.47 2477
5957.19 2508
5957.92 2340
5958.65 2513
5959.38 2515
5960.11 2377
5960.84 2394
5961.56 2500
5962.29 2740
5963.02 2943
5963.75 3161
5964.48 3359
5965.21 3550
5965.94 3463
5966.66 3744
5967.39 3645
5968.12 3489
5968.85 3380
5969.58 3411
5970.31 3124
5971.04 2859
5971.77 2997
5972.50 2758
5973.22 2938
5973.95 3005
5974.68 2986
5975.41 2679
5976.14 2835
5976.87 2862
5977.60 3087
5978.33 3074
5979.06 3029
5979.79 3051
5980.52 3231
5981.25 3321
5981.98 3318
5982.71 3235
5983.44 3155
5984.17 3368
5984.90 3349
5985.63 3360
5986.36 3316
5987.09 3236
5987.82 3375
5988.55 3229
5989.28 3522
5990.01 3365
5990.74 3354
5991.47 3283
5992.20 3268
5992.93 3515
5993.66 3337
5994.39 3391
5995.12 3622
5995.85 3822
5996.58 3794
5997.31 3701
5998.04 3606
5998.77 3815
5999.50 3667
6000.23 3512
6000.96 3421
6001.69 3323
6002.42 3357
6003.16 3223
6003.89 3425
6004.62 3509
6005.35 3429
6006.08 3675
6006.81 3706
6007.54 4411
6008.27 4681
6009.00 5483
6009.74 6028
6010.47 6886
6011.20 7988
6011.93 8973
6012.66 9522
6013.39 9661
6014.13 9634
6014.86 9245
6015.59 8480
6016.32 7599
6017.05 7077
6017.78 6256
6018.52 5265
6019.25 4617
6019.98 4133
6020.71 3739
6021.44 3341
6022.18 3161
6022.91 3221
6023.64 2914
6024.37 2830
6025.10 2798
6025.84 2696
6026.57 2904
6027.30 2849
6028.03 2900
6028.77 2796
6029.50 2923
6030.23 2927
6030.96 2669
6031.70 2666
6032.43 2578
6033.16 2624
6033.90 2376
6034.63 2335
6035.36 2258
6036.09 2282
6036.83 2355
6037.56 2361
6038.29 2394
6039.03 2557
6039.76 2454
6040.49 2595
6041.23 2666
6041.96 2667
6042.69 2668
6043.43 2633
6044.16 2768
6044.89 2757
6045.63 2784
6046.36 2833
6047.09 2818
6047.83 3075
6048.56 3141
6049.29 3102
6050.03 3406
6050.76 3615
6051.50 3515
6052.23 3719
6052.96 3718
6053.70 3701
6054.43 3566
6055.17 3354
6055.90 3078
6056.63 2884
6057.37 2760
6058.10 2795
6058.84 2696
6059.57 2531
6060.31 2512
6061.04 2360
6061.77 2567
6062.51 2543
6063.24 2504
6063.98 2479
6064.71 2443
6065.45 2439
6066.18 2381
6066.92 2328
6067.65 2411
6068.39 2338
6069.12 2182
6069.86 2249
6070.59 2368
6071.33 2265
6072.06 2026
6072.80 2061
6073.53 2065
6074.27 2101
6075.00 2148
6075.74 1984
6076.47 1974
6077.21 1992
6077.95 2052
6078.68 1957
6079.42 1993
6080.15 2099
6080.89 2053
6081.62 1899
6082.36 1875
6083.09 1839
6083.83 1831
6084.57 1646
6085.30 1747
6086.04 1851
6086.77 1871
6087.51 1894
6088.25 1746
6088.98 1748
6089.72 1776
6090.46 1765
6091.19 1901
6091.93 1939
6092.66 1902
6093.40 1777
6094.14 1905
6094.87 1968
6095.61 1901
6096.35 1765
6097.08 1818
6097.82 1783
6098.56 1653
6099.29 1646
6100.03 1635
6100.77 1728
6101.50 1702
6102.24 1759
6102.98 1840
6103.72 1640
6104.45 1656
6105.19 1672
6105.93 1651
6106.66 1850
6107.40 1855
6108.14 1856
6108.88 1655
6109.61 1720
6110.35 1716
6111.09 1766
6111.83 1728
6112.56 1696
6113.30 1740
6114.04 1799
6114.78 1703
6115.51 1595
6116.25 1701
6116.99 1701
6117.73 1840
6118.47 1851
6119.20 1846
6119.94 1745
6120.68 1742
6121.42 1892
6122.16 1760
6122.89 1900
6123.63 1951
6124.37 1969
6125.11 2000
6125.85 1877
6126.59 2050
6127.32 1910
6128.06 2020
6128.80 1974
6129.54 1928
6130.28 1948
6131.02 2020
6131.76 1957
6132.49 1961
6133.23 2066
6133.97 2115
6134.71 2010
6135.45 2091
6136.19 2071
6136.93 2205
6137.67 2288
6138.41 2452
6139.15 2395
6139.88 2566
6140.62 2543
6141.36 2347
6142.10 2276
6142.84 2392
6143.58 2343
6144.32 2348
6145.06 2373
6145.80 2231
6146.54 2359
6147.28 2377
6148.02 2272
6148.76 2237
6149.50 2320
6150.24 2325
6150.98 2375
6151.72 2403
6152.46 2420
6153.20 2437
6153.94 2496
6154.68 2529
6155.42 2432
6156.16 2521
6156.90 2505
6157.64 2663
6158.38 2729
6159.12 2699
6159.86 2676
6160.60 2652
6161.34 2897
6162.08 2988
6162.82 2975
6163.56 3096
6164.30 3268
6165.05 3421
6165.79 3511
6166.53 3371
6167.27 3627
6168.01 3574
6168.75 3595
6169.49 3428
6170.23 3423
6170.97 3401
6171.71 3326
6172.46 3285
6173.20 3325
6173.94 3368
6174.68 3325
6175.42 3365
6176.16 3607
6176.90 3838
6177.64 4054
6178.39 4566
6179.13 5180
6179.87 5781
6180.61 6420
6181.35 7220
6182.09 7551
6182.84 7862
6183.58 8409
6184.32 8042
6185.06 7249
6185.80 6799
6186.55 6100
6187.29 5449
6188.03 4850
6188.77 4434
6189.52 4139
6190.26 3996
6191.00 3755
6191.74 3681
6192.48 3580
6193.23 3525
6193.97 3705
6194.71 3624
6195.45 3701
6196.20 3544
6196.94 3569
6197.68 3619
6198.43 3646
6199.17 3539
6199.91 3511
6200.65 3467
6201.40 3578
6202.14 3758
6202.88 4173
6203.63 4595
6204.37 5120
6205.11 5896
6205.86 6994
6206.60 8080
6207.34 9619
6208.09 10340
6208.83 10863
6209.57 10709
6210.32 10514
6211.06 9762
6211.80 8741
6212.55 7578
6213.29 6654
6214.03 5674
6214.78 4848
6215.52 4021
6216.26 3621
6217.01 3463
6217.75 3126
6218.50 3160
6219.24 3105
6219.98 2921
6220.73 3079
6221.47 3010
6222.22 2954
6222.96 2941
6223.71 2986
6224.45 3088
6225.19 2878
6225.94 2844
6226.68 2594
6227.43 2609
6228.17 2425
6228.92 2397
6229.66 2235
6230.41 2162
6231.15 2201
6231.90 2176
6232.64 2079
6233.39 2158
6234.13 2156
6234.87 2322
6235.62 2422
6236.36 2258
6237.11 2332
6237.86 2538
6238.60 2478
6239.35 2540
6240.09 2522
6240.84 2567
6241.58 2430
6242.33 2406
6243.07 2324
6243.82 2434
6244.56 2536
6245.31 2534
6246.05 2669
6246.80 2700
6247.55 2520
6248.29 2408
6249.04 2484
6249.78 2492
6250.53 2365
6251.27 2312
6252.02 2287
6252.77 2093
6253.51 2046
6254.26 2121
6255.01 2168
6255.75 2155
6256.50 2112
6257.24 2039
6257.99 2074
6258.74 2073
6259.48 2017
6260.23 2013
6260.98 2082
6261.72 2065
6262.47 2083
6263.22 1894
6263.96 1884
6264.71 1866
6265.46 1849
6266.20 1902
6266.95 1816
6267.70 1806
6268.44 1738
6269.19 1724
6269.94 1878
6270.68 1781
6271.43 1749
6272.18 1787
6272.93 1871
6273.67 1818
6274.42 1683
6275.17 1832
6275.92 1785
6276.66 1802
6277.41 1890
6278.16 1915
6278.91 1908
6279.65 1892
6280.40 1772
6281.15 1809
6281.90 1685
6282.64 1663
6283.39 1662
6284.14 1680
6284.89 1540
6285.64 1582
6286.38 1550
6287.13 1499
6287.88 1508
6288.63 1524
6289.38 1514
6290.12 1624
6290.87 1486
6291.62 1571
6292.37 1563
6293.12 1444
6293.87 1414
6294.61 1418
6295.36 1421
6296.11 1509
6296.86 1372
6297.61 1317
6298.36 1521
6299.11 1449
6299.86 1343
6300.60 1361
6301.35 1344
6302.10 1355
6302.85 1337
6303.60 1303
6304.35 1369
6305.10 1378
6305.85 1434
6306.60 1369
6307.35 1415
6308.10 1384
6308.85 1409
6309.59 1483
6310.34 1396
6311.09 1421
6311.84 1459
6312.59 1528
6313.34 1423
6314.09 1541
6314.84 1543
6315.59 1529
6316.34 1451
6317.09 1484
6317.84 1461
6318.59 1399
6319.34 1520
6320.09 1415
6320.84 1431
6321.59 1408
6322.34 1377
6323.09 1303
6323.84 1271
6324.59 1259
6325.34 1266
6326.09 1350
6326.84 1334
6327.59 1268
6328.34 1291
6329.09 1313
6329.85 1294
6330.60 1270
6331.35 1376
6332.10 1349
6332.85 1291
6333.60 1322
6334.35 1250
6335.10 1277
6335.85 1253
6336.60 1126
6337.35 1198
6338.10 1288
6338.86 1223
6339.61 1327
6340.36 1318
6341.11 1243
6341.86 1192
6342.61 1180
6343.36 1242
6344.12 1282
6344.87 1225
6345.62 1278
6346.37 1293
6347.12 1305
6347.87 1223
6348.62 1359
6349.38 1347
6350.13 1281
6350.88 1279
6351.63 1381
6352.38 1387
6353.14 1380
6353.89 1488
6354.64 1429
6355.39 1388
6356.14 1412
6356.90 1403
6357.65 1438
6358.40 1289
6359.15 1299
6359.91 1218
6360.66 1268
6361.41 1281
6362.16 1230
6362.92 1269
6363.67 1283
6364.42 1265
6365.17 1379
6365.93 1330
6366.68 1336
6367.43 1403
6368.19 1394
6368.94 1374
6369.69 1356
6370.44 1382
6371.20 1488
6371.95 1321
6372.70 1263
6373.46 1235
6374.21 1324
6374.96 1364
6375.72 1357
6376.47 1331
6377.22 1361
6377.98 1386
6378.73 1325
6379.48 1327
6380.24 1230
6380.99 1357
6381.75 1301
6382.50 1261
6383.25 1261
6384.01 1190
6384.76 1205
6385.51 1206
6386.27 1216
6387.02 1276
6387.78 1273
6388.53 1247
6389.28 1251
6390.04 1158
6390.79 1264
6391.55 1284
6392.30 1205
6393.06 1186
6393.81 1165
6394.56 1187
6395.32 1283
6396.07 1170
6396.83 1103
6397.58 1253
6398.34 1247
6399.09 1243
6399.85 1167
6400.60 1142
6401.36 1212
6402.11 1283
6402.87 1126
6403.62 1077
6404.38 1160
6405.13 1142
6405.89 1296
6406.64 1196
6407.40 1146
6408.15 1227
6408.91 1268
6409.66 1264
6410.42 1429
6411.17 1205
6411.93 1223
6412.68 1227
6413.44 1157
6414.20 1255
6414.95 1285
6415.71 1149
6416.46 1205
6417.22 1302
6417.97 1276
6418.73 1295
6419.49 1208
6420.24 1270
6421.00 1166
6421.75 1161
6422.51 1232
6423.27 1192
6424.02 1217
6424.78 1285
6425.54 1323
6426.29 1162
6427.05 1165
6427.80 1167
6428.56 1184
6429.32 1194
6430.07 1212
6430.83 1251
6431.59 1250
6432.34 1346
6433.10 1379
6433.86 1289
6434.61 1311
6435.37 1379
6436.13 1265
6436.88 1300
6437.64 1261
6438.40 1189
6439.16 1296
6439.91 1397
6440.67 1408
6441.43 1401
6442.18 1299
6442.94 1438
6443.70 1405
6444.46 1397
6445.21 1352
6445.97 1316
6446.73 1380
6447.49 1425
6448.24 1419
6449.00 1325
6449.76 1464
6450.52 1628
6451.28 1603
6452.03 1482
6452.79 1581
6453.55 1571
6454.31 1500
6455.06 1538
6455.82 1659
6456.58 1568
6457.34 1523
6458.10 1535
6458.86 1505
6459.61 1539
6460.37 1671
6461.13 1641
6461.89 1678
6462.65 1735
6463.41 1620
6464.16 1729
6464.92 1723
6465.68 1808
6466.44 1741
6467.20 1790
6467.96 1871
6468.72 1713
6469.48 1707
6470.23 1776
6470.99 1672
6471.75 1768
6472.51 1738
6473.27 1728
6474.03 1782
6474.79 1741
6475.55 1828
6476.31 1832
6477.07 1869
6477.83 1991
6478.59 2036
6479.35 1969
6480.10 1902
6480.86 1897
6481.62 1962
6482.38 1943
6483.14 1966
6483.90 2165
6484.66 2126
6485.42 2180
6486.18 2244
6486.94 2147
6487.70 2330
6488.46 2448
6489.22 2312
6489.98 2336
6490.74 2308
6491.50 2513
6492.26 2518
6493.02 2568
6493.78 2558
6494.54 2696
6495.30 2659
6496.06 2636
6496.82 2576
6497.59 2461
6498.35 2675
6499.11 2721
6499.87 2740
6500.63 2634
6501.39 2752
6502.15 2955
6502.91 3246
6503.67 3653
6504.43 4516
6505.19 5088
6505.95 6137
6506.71 6971
6507.48 7762
6508.24 8075
6509.00 7894
6509.76 7816
6510.52 7358
6511.28 6392
6512.04 5857
6512.80 5347
6513.57 4557
6514.33 3899
6515.09 3640
6515.85 3480
6516.61 3171
6517.37 3141
6518.14 3116
6518.90 3121
6519.66 3234
6520.42 3239
6521.18 3391
6521.95 3379
6522.71 3552
6523.47 3577
6524.23 3640
6524.99 3859
6525.76 3864
6526.52 4189
6527.28 4454
6528.04 4397
6528.80 4429
6529.57 4154
6530.33 4129
6531.09 4321
6531.85 4810
6532.62 5334
6533.38 5905
6534.14 6482
6534.91 7519
6535.67 7512
6536.43 7972
6537.19 7533
6537.96 7126
6538.72 6986
6539.48 5878
6540.25 5213
6541.01 4773
6541.77 4343
6542.53 3908
6543.30 3476
6544.06 3281
6544.82 3269
6545.59 3170
6546.35 3121
6547.11 3100
6547.88 3061
6548.64 3160
6549.41 3141
6550.17 3225
6550.93 3282
6551.70 3445
6552.46 3647
6553.22 3763
6553.99 3785
6554.75 3904
6555.52 3931
6556.28 3626
6557.04 3674
6557.81 3444
6558.57 3251
6559.34 3055
6560.10 3161
6560.86 2988
6561.63 3048
6562.39 3144
6563.16 3040
6563.92 3097
6564.69 3078
6565.45 2969
6566.21 2842
6566.98 2860
6567.74 2914
6568.51 3019
6569.27 2938
6570.04 2979
6570.80 3095
6571.57 3073
6572.33 3204
6573.10 3094
6573.86 3093
6574.63 3189
6575.39 3239
6576.16 3184
6576.92 3150
6577.69 3012
6578.45 3082
6579.22 3211
6579.98 3073
6580.75 3055
6581.51 3059
6582.28 3114
6583.05 3103
6583.81 3175
6584.58 3210
6585.34 3220
6586.11 3189
6586.87 3048
6587.64 3133
6588.41 3022
6589.17 3213
6589.94 3330
6590.70 3545
6591.47 3797
6592.24 4038
6593.00 4248
6593.77 4383
6594.53 4461
6595.30 4508
6596.07 4479
6596.83 4380
6597.60 3858
6598.37 3568
6599.13 3423
6599.90 3299
6600.66 3198
6601.43 2900
6602.20 2872
6602.96 2753
6603.73 2815
6604.50 2734
6605.26 2584
6606.03 2611
6606.80 2663
6607.57 2650
6608.33 2673
6609.10 2648
6609.87 2521
6610.63 2676
6611.40 2593
6612.17 2563
6612.94 2572
6613.70 2389
6614.47 2686
6615.24 2593
6616.00 2451
6616.77 2577
6617.54 2560
6618.31 2575
6619.08 2761
6619.84 2799
6620.61 3038
6621.38 3066
6622.15 3171
6622.91 3199
6623.68 3148
6624.45 3158
6625.22 3010
6625.99 2744
6626.75 2801
6627.52 2771
6628.29 2740
6629.06 2647
6629.83 2675
6630.59 2721
6631.36 2893
6632.13 2907
6632.90 3099
6633.67 3170
6634.44 3210
6635.21 3204
6635.97 3246
6636.74 3092
6637.51 3197
6638.28 3448
6639.05 3495
6639.82 3243
6640.59 3388
6641.36 3409
6642.12 3377
6642.89 3105
6643.66 3002
6644.43 2969
6645.20 2756
6645.97 2532
6646.74 2396
6647.51 2357
6648.28 2349
6649.05 2228
6649.82 2339
6650.59 2134
6651.36 2181
6652.12 2101
6652.89 2140
6653.66 2193
6654.43 2248
6655.20 2221
6655.97 2251
6656.74 2160
6657.51 2053
6658.28 2077
6659.05 2085
6659.82 1970
6660.59 1999
6661.36 2028
6662.13 1988
6662.90 1953
6663.67 1961
6664.44 2035
6665.21 2028
6665.98 2041
6666.75 2086
6667.52 2196
6668.30 2200
6669.07 2296
6669.84 2320
6670.61 2149
6671.38 2187
6672.15 2246
6672.92 2341
6673.69 2191
6674.46 2114
6675.23 2134
6676.00 2159
6676.77 2201
6677.54 2312
6678.32 2292
6679.09 2388
6679.86 2403
6680.63 2477
6681.40 2444
6682.17 2554
6682.94 2712
6683.71 2741
6684.49 2828
6685.26 2750
6686.03 2703
6686.80 2535
6687.57 2487
6688.34 2306
6689.11 2059
6689.89 2001
6690.66 1958
6691.43 2040
6692.20 1946
6692.97 1971
6693.75 1882
6694.52 1918
6695.29 1872
6696.06 1854
6696.83 1748
6697.61 1810
6698.38 1948
6699.15 1848
6699.92 1912
6700.70 1839
6701.47 1861
6702.24 1780
6703.01 1855
6703.79 1798
6704.56 1794
6705.33 1796
6706.10 1827
6706.88 1769
6707.65 1832
6708.42 1757
6709.19 1659
6709.97 1643
6710.74 1663
6711.51 1691
6712.29 1681
6713.06 1609
6713.83 1603
6714.61 1611
6715.38 1647
6716.15 1705
6716.92 1493
6717.70 1609
6718.47 1605
6719.24 1678
6720.02 1733
6720.79 1550
6721.57 1713
6722.34 1672
6723.11 1625
6723.89 1577
6724.66 1611
6725.43 1624
6726.21 1723
6726.98 1532
6727.76 1565
6728.53 1571
6729.30 1598
6730.08 1690
6730.85 1521
6731.63 1613
6732.40 1735
6733.17 1724
6733.95 1674
6734.72 1592
6735.50 1597
6736.27 1656
6737.05 1665
6737.82 1664
6738.59 1639
6739.37 1705
6740.14 1743
6740.92 1757
6741.69 1758
6742.47 1718
6743.24 1605
6744.02 1761
6744.79 1944
6745.57 1944
6746.34 1816
6747.12 1915
6747.89 2046
6748.67 2011
6749.44 2049
6750.22 2214
6750.99 2308
6751.77 2486
6752.54 2390
6753.32 2383
6754.09 2349
6754.87 2255
6755.65 2195
6756.42 2088
6757.20 2055
6757.97 2045
6758.75 1952
6759.52 2090
6760.30 2039
6761.08 2024
6761.85 1860
6762.63 1906
6763.40 1914
6764.18 1880
6764.96 1935
6765.73 1802
6766.51 1727
6767.28 1794
6768.06 1862
6768.84 1673
6769.61 1691
6770.39 1669
6771.17 1637
6771.94 1713
6772.72 1645
6773.50 1664
6774.27 1729
6775.05 1652
6775.82 1588
6776.60 1589
6777.38 1689
6778.16 1674
6778.93 1500
6779.71 1530
6780.49 1592
6781.26 1560
6782.04 1542
6782.82 1407
6783.59 1475
6784.37 1564
6785.15 1556
6785.93 1503
6786.70 1415
6787.48 1525
6788.26 1561
6789.04 1448
6789.81 1405
6790.59 1401
6791.37 1351
6792.15 1441
6792.92 1324
6793.70 1389
6794.48 1393
6795.26 1364
6796.03 1413
6796.81 1402
6797.59 1320
6798.37 1307
6799.15 1421
6799.92 1527
6800.70 1335
6801.48 1345
6802.26 1441
6803.04 1528
6803.81 1537
6804.59 1502
6805.37 1504
6806.15 1496
6806.93 1537
6807.71 1595
6808.49 1674
6809.26 1474
6810.04 1352
6810.82 1451
6811.60 1543
6812.38 1454
6813.16 1291
6813.94 1358
6814.72 1416
6815.49 1367
6816.27 1453
6817.05 1439
6817.83 1367
6818.61 1354
6819.39 1308
6820.17 1367
6820.95 1450
6821.73 1367
6822.51 1363
6823.29 1474
6824.07 1431
6824.85 1374
6825.62 1400
6826.40 1410
6827.18 1297
6827.96 1350
6828.74 1302
6829.52 1289
6830.30 1323
6831.08 1361
6831.86 1383
6832.64 1447
6833.42 1496
6834.20 1524
6834.98 1645
6835.76 1764
6836.54 1854
6837.32 1964
6838.10 1946
6838.88 2041
6839.66 2083
6840.44 2042
6841.22 1913
6842.01 1737
6842.79 1688
6843.57 1487
6844.35 1426
6845.13 1475
6845.91 1530
6846.69 1619
6847.47 1769
6848.25 1824
6849.03 1947
6849.81 2003
6850.59 2090
6851.37 2122
6852.16 2061
6852.94 2057
6853.72 1898
6854.50 1819
6855.28 1754
6856.06 1635
6856.84 1554
6857.62 1495
6858.41 1513
6859.19 1483
6859.97 1455
6860.75 1483
6861.53 1474
6862.31 1449
6863.09 1381
6863.88 1547
6864.66 1682
6865.44 1666
6866.22 1730
6867.00 1736
6867.79 1626
6868.57 1638
6869.35 1704
6870.13 1721
6870.91 1637
6871.70 1660
6872.48 1708
6873.26 1640
6874.04 1668
6874.83 1742
6875.61 1690
6876.39 1904
6877.17 1817
6877.96 1943
6878.74 2043
6879.52 1967
6880.30 2061
6881.09 2227
6881.87 2210
6882.65 2176
6883.43 2294
6884.22 2597
6885.00 2860
6885.78 2931
6886.57 3178
6887.35 3429
6888.13 3706
6888.92 3525
6889.70 3350
6890.48 3121
6891.26 2659
6892.05 2469
6892.83 2286
6893.62 2233
6894.40 2015
6895.18 2095
6895.97 2012
6896.75 1960
6897.53 2080
6898.32 1993
6899.10 2074
6899.88 2020
6900.67 1944
6901.45 2112
6902.24 2059
6903.02 1908
6903.80 2014
6904.59 1987
6905.37 2018
6906.16 2072
6906.94 2000
6907.72 1869
6908.51 1785
6909.29 1903
6910.08 1926
6910.86 1845
6911.65 1791
6912.43 1820
6913.21 1826
6914.00 1839
6914.78 1845
6915.57 1914
6916.35 1881
6917.14 1830
6917.92 1808
6918.71 1889
6919.49 1973
6920.28 1816
6921.06 1868
6921.85 1906
6922.63 1821
6923.42 1801
6924.20 2053
6924.99 2029
6925.77 2023
6926.56 1989
6927.34 2043
6928.13 2096
6928.91 2115
6929.70 2100
6930.49 1938
6931.27 2093
6932.06 2110
6932.84 2108
6933.63 1973
6934.41 2056
6935.20 2100
6935.99 2184
6936.77 2226
6937.56 2291
6938.34 2416
6939.13 2533
6939.92 2671
6940.70 2863
6941.49 2884
6942.27 3020
6943.06 3005
6943.85 3032
6944.63 3258
6945.42 3293
6946.21 3292
6946.99 3276
6947.78 3275
6948.57 3159
6949.35 3137
6950.14 3099
6950.92 2812
6951.71 2785
6952.50 2638
6953.29 2576
6954.07 2539
6954.86 2621
6955.65 2678
6956.43 2603
6957.22 2627
6958.01 2615
6958.79 2839
6959.58 2714
6960.37 2717
6961.16 2774
6961.94 2837
6962.73 3072
6963.52 2999
6964.31 2992
6965.09 3254
6965.88 3279
6966.67 3372
6967.46 3561
6968.24 3773
6969.03 3798
6969.82 3916
6970.61 3954
6971.39 4080
6972.18 3927
6972.97 3652
6973.76 3821
6974.55 3932
6975.33 3735
6976.12 3960
6976.91 4024
6977.70 4103
6978.49 4465
6979.27 5026
6980.06 5834
6980.85 6564
6981.64 8026
6982.43 9865
6983.22 11696
6984.01 13160
6984.79 14835
6985.58 15451
6986.37 15332
6987.16 14369
6987.95 12903
6988.74 11127
6989.53 9514
6990.32 7669
6991.10 6449
6991.89 5259
6992.68 4333
6993.47 3777
6994.26 3318
6995.05 3063
6995.84 3034
6996.63 2805
6997.42 2745
6998.21 2710
6999.00 2763
6999.79 2715
7000.58 2647
7001.36 2578
7002.15 2542
7002.94 2579
7003.73 2370
7004.52 2278
7005.31 2263
7006.10 2136
7006.89 2077
7007.68 2121
7008.47 2021
7009.26 2118
7010.05 2193
7010.84 2353
7011.63 2518
7012.42 2542
7013.21 2564
7014.00 2395
7014.79 2367
7015.58 2264
7016.37 2324
7017.16 2398
7017.96 2285
7018.75 2275
7019.54 2449
7020.33 2595
7021.12 2603
7021.91 2680
7022.70 2792
7023.49 2811
7024.28 2839
7025.07 2923
7025.86 2767
7026.65 2644
7027.44 2617
7028.24 2489
7029.03 2387
7029.82 2427
7030.61 2348
7031.40 2246
7032.19 2197
7032.98 2154
7033.77 2282
7034.57 2210
7035.36 2305
7036.15 2348
7036.94 2180
7037.73 2298
7038.52 2327
7039.32 2252
7040.11 2419
7040.90 2442
7041.69 2376
7042.48 2328
7043.27 2392
7044.07 2432
7044.86 2397
7045.65 2480
7046.44 2480
7047.23 2753
7048.03 2866
7048.82 2787
7049.61 2711
7050.40 2717
7051.20 2753
7051.99 2659
7052.78 2548
7053.57 2498
7054.37 2406
7055.16 2365
7055.95 2350
7056.74 2318
7057.54 2288
7058.33 2341
7059.12 2351
7059.91 2232
7060.71 2260
7061.50 2179
7062.29 2176
7063.09 2271
7063.88 2320
7064.67 2122
7065.47 2026
7066.26 2015
7067.05 1907
7067.85 1861
7068.64 1885
7069.43 1940
7070.23 1996
7071.02 1950
7071.81 1825
7072.61 1812
7073.40 1746
7074.19 1631
7074.99 1619
7075.78 1712
7076.57 1629
7077.37 1591
7078.16 1651
7078.96 1565
7079.75 1717
7080.54 1687
7081.34 1598
7082.13 1499
7082.93 1663
7083.72 1640
7084.51 1717
7085.31 1905
7086.10 1902
7086.90 1901
7087.69 1757
7088.49 1759
7089.28 1824
7090.08 1665
7090.87 1581
7091.66 1583
7092.46 1495
7093.25 1578
7094.05 1578
7094.84 1470
7095.64 1462
7096.43 1537
7097.23 1482
7098.02 1504
7098.82 1421
7099.61 1309
7100.41 1319
7101.20 1287
7102.00 1410
7102.79 1361
7103.59 1357
7104.38 1363
7105.18 1341
7105.98 1325
7106.77 1287
7107.57 1309
7108.36 1241
7109.16 1223
7109.95 1238
7110.75 1185
7111.54 1115
7112.34 1139
7113.14 1220
7113.93 1213
7114.73 1180
7115.52 1174
7116.32 1217
7117.12 1296
7117.91 1234
7118.71 1311
7119.50 1247
7120.30 1141
7121.10 1165
7121.89 1222
7122.69 1194
7123.49 1234
7124.28 1196
7125.08 1173
7125.88 1193
7126.67 1219
7127.47 1172
7128.27 1243
7129.06 1251
7129.86 1198
7130.66 1216
7131.45 1180
7132.25 1219
7133.05 1212
7133.84 1187
7134.64 1074
7135.44 1103
7136.23 1106
7137.03 1170
7137.83 1152
7138.63 1113
7139.42 1031
7140.22 1054
7141.02 961
7141.82 1050
7142.61 995
7143.41 1044
7144.21 1057
7145.01 1053
7145.80 1038
7146.60 1013
7147.40 1041
7148.20 1122
7148.99 1125
7149.79 911
7150.59 1010
7151.39 958
7152.19 1107
7152.98 1018
7153.78 1019
7154.58 1056
7155.38 1012
7156.18 1034
7156.98 1006
7157.77 1026
7158.57 1050
7159.37 993
7160.17 910
7160.97 969
7161.77 1058
7162.56 992
7163.36 1012
7164.16 1017
7164.96 942
7165.76 986
7166.56 929
7167.36 987
7168.16 890
7168.95 929
7169.75 1012
7170.55 945
7171.35 909
7172.15 869
7172.95 855
7173.75 942
7174.55 922
7175.35 831
7176.15 850
7176.95 892
7177.75 865
7178.55 881
7179.35 1007
7180.14 1046
7180.94 969
7181.74 917
7182.54 845
7183.34 883
7184.14 1026
7184.94 894
7185.74 866
7186.54 868
7187.34 872
7188.14 908
7188.94 792
7189.74 757
7190.54 846
7191.34 855
7192.14 848
7192.94 844
7193.74 928
7194.54 781
7195.35 845
7196.15 840
7196.95 874
7197.75 810
7198.55 727
7199.35 837
7200.15 826
7200.95 863
7201.75 833
7202.55 845
7203.35 844
7204.15 838
7204.95 803
7205.75 961
7206.56 873
7207.36 909
7208.16 918
7208.96 900
7209.76 854
7210.56 877
7211.36 946
7212.16 896
7212.97 800
7213.77 852
7214.57 943
7215.37 888
7216.17 762
7216.97 798
7217.78 757
7218.58 834
7219.38 884
7220.18 830
7220.98 800
7221.78 828
7222.59 838
7223.39 779
7224.19 816
7224.99 798
7225.79 789
7226.60 749
7227.40 791
7228.20 862
7229.00 803
7229.81 833
7230.61 841
7231.41 856
7232.21 958
7233.02 1027
7233.82 1087
7234.62 1012
7235.42 993
7236.23 1088
7237.03 1118
7237.83 1089
7238.63 997
7239.44 959
7240.24 948
7241.04 994
7241.85 895
7242.65 878
7243.45 875
7244.26 920
7245.06 905
7245.86 967
7246.67 988
7247.47 947
7248.27 940
7249.08 978
7249.88 973
7250.68 913
7251.49 923
7252.29 975
7253.09 941
7253.90 1035
7254.70 993
7255.50 943
7256.31 970
7257.11 989
7257.92 975
7258.72 849
7259.52 898
7260.33 971
7261.13 946
7261.94 857
7262.74 920
7263.54 963
7264.35 940
7265.15 972
7265.96 982
7266.76 973
7267.57 965
7268.37 1050
7269.18 1066
7269.98 1031
7270.78 990
7271.59 1054
7272.39 980
7273.20 1024
7274.00 1051
7274.81 942
7275.61 1016
7276.42 1011
7277.22 1002
7278.03 1086
7278.83 1138
7279.64 1199
7280.44 1342
7281.25 1336
7282.05 1519
7282.86 1621
7283.66 1689
7284.47 1782
7285.28 1791
7286.08 1774
7286.89 1579
7287.69 1481
7288.50 1432
7289.30 1252
7290.11 1217
7290.91 1189
7291.72 1056
7292.53 1049
7293.33 1094
7294.14 1131
7294.94 1073
7295.75 1034
7296.56 996
7297.36 1082
7298.17 1046
7298.97 1039
7299.78 1040
7300.59 999
7301.39 1048
7302.20 1041
7303.01 1048
7303.81 1115
7304.62 1110
7305.43 1216
7306.23 1114
7307.04 1173
7307.85 1192
7308.65 1131
7309.46 1172
7310.27 1229
7311.07 1309
7311.88 1227
7312.69 1291
7313.49 1260
7314.30 1272
7315.11 1544
7315.91 1707
7316.72 1772
7317.53 1948
7318.34 2123
7319.14 2115
7319.95 1932
7320.76 1710
7321.57 1701
7322.37 1638
7323.18 1467
7323.99 1386
7324.80 1392
7325.60 1401
7326.41 1276
7327.22 1164
7328.03 1164
7328.83 1119
7329.64 1174
7330.45 1231
7331.26 1252
7332.07 1243
7332.87 1199
7333.68 1162
7334.49 1206
7335.30 1206
7336.11 1161
7336.92 1333
7337.72 1250
7338.53 1257
7339.34 1235
7340.15 1308
7340.96 1167
7341.77 1199
7342.57 1134
7343.38 1192
7344.19 1132
7345.00 1198
7345.81 1197
7346.62 1088
7347.43 981
7348.24 1077
7349.05 1071
7349.85 1119
7350.66 992
7351.47 1022
7352.28 1059
7353.09 1063
7353.90 1127
7354.71 1013
7355.52 976
7356.33 993
7357.14 1123
7357.95 1134
7358.76 1156
7359.57 1117
7360.38 1119
7361.18 1140
7361.99 1050
7362.80 1078
7363.61 1061
7364.42 1053
7365.23 1075
7366.04 1063
7366.85 1018
7367.66 1052
7368.47 968
7369.28 940
7370.09 999
7370.90 957
7371.71 1041
7372.52 1090
7373.33 1029
7374.14 940
7374.96 976
7375.77 1073
7376.58 1067
7377.39 978
7378.20 1104
7379.01 1284
7379.82 1401
7380.63 1208
7381.44 1213
7382.25 1206
7383.06 1296
7383.87 1216
7384.68 1103
7385.49 988
7386.31 1010
7387.12 939
7387.93 893
7388.74 917
7389.55 920
7390.36 929
7391.17 968
7391.98 940
7392.79 854
7393.61 892
7394.42 933
7395.23 830
7396.04 852
7396.85 881
7397.66 860
7398.48 915
7399.29 880
7400.10 823
7400.91 868
7401.72 807
7402.53 885
7403.35 888
7404.16 750
7404.97 832
7405.78 786
7406.59 778
7407.41 856
7408.22 756
7409.03 811
7409.84 783
7410.66 832
7411.47 823
7412.28 842
7413.09 846
7413.91 757
7414.72 807
7415.53 800
7416.34 775
7417.16 713
7417.97 768
7418.78 760
7419.60 758
7420.41 787
7421.22 804
7422.03 798
7422.85 789
7423.66 772
7424.47 767
7425.29 758
7426.10 721
7426.91 710
7427.73 761
7428.54 724
7429.35 736
7430.17 747
7430.98 820
7431.79 715
7432.61 792
7433.42 725
7434.23 668
7435.05 720
7435.86 760
7436.67 723
7437.49 709
7438.30 831
7439.12 817
7439.93 723
7440.74 706
7441.56 736
7442.37 760
7443.19 726
7444.00 695
7444.82 714
7445.63 774
7446.44 726
7447.26 756
7448.07 729
7448.89 765
7449.70 671
7450.52 674
7451.33 755
7452.15 693
7452.96 679
7453.77 615
7454.59 610
7455.40 713
7456.22 781
7457.03 704
7457.85 694
7458.66 720
7459.48 702
7460.29 743
7461.11 696
7461.92 723
7462.74 699
7463.55 716
7464.37 726
7465.19 709
7466.00 684
7466.82 694
7467.63 786
7468.45 752
7469.26 675
7470.08 754
7470.89 787
7471.71 776
7472.53 763
7473.34 727
7474.16 752
7474.97 765
7475.79 732
7476.60 681
7477.42 701
7478.24 692
7479.05 697
7479.87 748
7480.69 758
7481.50 691
7482.32 673
7483.13 719
7483.95 690
7484.77 651
7485.58 724
7486.40 726
7487.22 668
7488.03 686
7488.85 700
7489.67 699
7490.48 698
7491.30 718
7492.12 667
7492.93 702
7493.75 730
7494.57 794
7495.38 725
7496.20 741
7497.02 710
7497.84 678
7498.65 706
7499.47 680
7500.29 637
7501.10 656
7501.92 647
7502.74 660
7503.56 753
7504.37 794
7505.19 668
7506.01 662
7506.83 736
7507.64 711
7508.46 611
7509.28 658
7510.10 715
7510.92 727
7511.73 713
7512.55 704
7513.37 749
7514.19 679
7515.01 660
7515.82 709
7516.64 641
7517.46 670
7518.28 735
7519.10 667
7519.91 619
7520.73 659
7521.55 628
7522.37 736
7523.19 722
7524.01 642
7524.83 669
7525.64 681
7526.46 655
7527.28 725
7528.10 628
7528.92 678
7529.74 688
7530.56 674
7531.38 755
7532.20 733
7533.01 685
7533.83 698
7534.65 700
7535.47 692
7536.29 725
7537.11 687
7537.93 731
7538.75 736
7539.57 656
7540.39 698
7541.21 752
7542.03 684
7542.85 662
7543.67 691
7544.49 685
7545.31 677
7546.12 699
7546.94 696
7547.76 744
7548.58 738
7549.40 716
7550.22 663
7551.04 723
7551.86 698
7552.68 620
7553.50 646
7554.33 661
7555.15 640
7555.97 615
7556.79 684
7557.61 769
7558.43 720
7559.25 739
7560.07 695
7560.89 704
7561.71 743
7562.53 785
7563.35 713
7564.17 679
7564.99 727
7565.81 720
7566.63 737
7567.45 711
7568.28 721
7569.10 717
7569.92 765
7570.74 692
7571.56 715
7572.38 708
7573.20 781
7574.02 807
7574.84 787
7575.67 714
7576.49 719
7577.31 724
7578.13 843
7578.95 770
7579.77 743
7580.60 739
7581.42 792
7582.24 749
7583.06 784
7583.88 742
7584.70 724
7585.53 780
7586.35 837
7587.17 829
7587.99 737
7588.81 762
7589.64 869
7590.46 840
7591.28 858
7592.10 839
7592.93 800
7593.75 826
7594.57 936
7595.39 916
7596.21 927
7597.04 925
7597.86 960
7598.68 870
7599.51 991
7600.33 930
7601.15 973
7601.97 985
7602.80 898
7603.62 927
7604.44 895
7605.27 948
7606.09 933
7606.91 897
7607.73 971
7608.56 952
7609.38 912
7610.20 961
7611.03 939
7611.85 923
7612.67 938
7613.50 956
7614.32 986
7615.14 1066
7615.97 1161
7616.79 1112
7617.62 1131
7618.44 1237
7619.26 1158
7620.09 1097
7620.91 1101
7621.73 1116
7622.56 1014
7623.38 981
7624.21 993
7625.03 936
7625.85 922
7626.68 969
7627.50 976
7628.33 1079
7629.15 1128
7629.98 1054
7630.80 989
7631.62 933
7632.45 994
7633.27 1025
7634.10 1008
7634.92 856
7635.75 838
7636.57 848
7637.40 858
7638.22 796
7639.05 759
7639.87 878
7640.70 872
7641.52 822
7642.35 818
7643.17 829
7644.00 827
7644.82 944
7645.65 902
7646.47 832
7647.30 903
7648.12 918
7648.95 989
7649.77 920
7650.60 869
7651.42 854
7652.25 819
7653.07 777
7653.90 807
7654.73 859
7655.55 795
7656.38 745
7657.20 770
7658.03 744
7658.85 733
7659.68 787
7660.51 713
7661.33 828
7662.16 787
7662.98 754
7663.81 775
7664.64 701
7665.46 761
7666.29 748
7667.12 728
7667.94 783
7668.77 751
7669.59 781
7670.42 753
7671.25 711
7672.07 770
7672.90 756
7673.73 735
7674.55 745
7675.38 713
7676.21 741
7677.03 764
7677.86 659
7678.69 660
7679.52 674
7680.34 730
7681.17 701
7682.00 746
7682.82 814
7683.65 837
7684.48 840
7685.31 824
7686.13 768
7686.96 722
7687.79 793
7688.62 755
7689.44 812
7690.27 753
7691.10 698
7691.93 743
7692.75 713
7693.58 738
7694.41 765
7695.24 802
7696.07 770
7696.89 765
7697.72 809
7698.55 849
7699.38 810
7700.21 835
7701.03 681
7701.86 695
7702.69 731
7703.52 734
7704.35 722
7705.17 755
7706.00 764
7706.83 692
7707.66 688
7708.49 797
7709.32 756
7710.15 720
7710.97 629
7711.80 663
7712.63 672
7713.46 621
7714.29 651
7715.12 798
7715.95 749
7716.78 736
7717.61 678
7718.44 670
7719.26 636
7720.09 742
7720.92 698
7721.75 676
7722.58 655
7723.41 734
7724.24 712
7725.07 705
7725.90 744
7726.73 785
7727.56 773
7728.39 672
7729.22 771
7730.05 716
7730.88 738
7731.71 737
7732.54 702
7733.37 689
7734.20 717
7735.03 644
7735.86 658
7736.69 675
7737.52 631
7738.35 676
7739.18 668
7740.01 680
7740.84 648
7741.67 676
7742.50 692
7743.33 693
7744.16 743
7744.99 773
7745.82 802
7746.65 821
7747.48 776
7748.31 928
7749.14 819
7749.97 824
7750.80 789
7751.64 764
7752.47 697
7753.30 698
7754.13 631
7754.96 711
7755.79 656
7756.62 653
7757.45 650
7758.28 669
7759.12 744
7759.95 670
7760.78 653
7761.61 674
7762.44 647
7763.27 728
7764.10 637
7764.94 639
7765.77 687
7766.60 647
7767.43 676
7768.26 752
7769.09 653
7769.93 697
7770.76 729
7771.59 716
7772.42 655
7773.25 688
7774.09 698
7774.92 671
7775.75 670
7776.58 661
7777.41 652
7778.25 711
7779.08 677
7779.91 658
7780.74 730
7781.58 699
7782.41 722
7783.24 692
7784.07 711
7784.91 750
7785.74 663
7786.57 682
7787.41 757
7788.24 670
7789.07 684
7789.90 714
7790.74 672
7791.57 681
7792.40 764
7793.24 757
7794.07 711
7794.90 726
7795.74 722
7796.57 812
7797.40 738
7798.24 732
7799.07 786
7799.90 794
7800.74 757
7801.57 803
7802.40 785
7803.24 803
7804.07 754
7804.90 686
7805.74 730
7806.57 856
7807.41 877
7808.24 898
7809.07 898
7809.91 833
7810.74 881
7811.58 901
7812.41 1010
7813.24 899
7814.08 935
7814.91 1042
7815.75 1003
7816.58 938
7817.42 1057
7818.25 980
7819.09 958
7819.92 952
7820.75 1009
7821.59 1130
7822.42 1145
7823.26 1092
7824.09 1077
7824.93 1007
7825.76 957
7826.60 868
7827.43 918
7828.27 902
7829.10 960
7829.94 925
7830.77 989
7831.61 1045
7832.44 964
7833.28 982
7834.11 958
7834.95 950
7835.78 953
7836.62 889
7837.46 855
7838.29 853
7839.13 854
7839.96 871
7840.80 806
7841.63 757
7842.47 847
7843.31 780
7844.14 829
7844.98 834
7845.81 781
7846.65 770
7847.48 723
7848.32 744
7849.16 728
7849.99 789
7850.83 795
7851.67 761
7852.50 793
7853.34 795
7854.17 778
7855.01 891
7855.85 826
7856.68 854
7857.52 784
7858.36 769
7859.19 864
7860.03 911
7860.87 795
7861.70 797
7862.54 766
7863.38 825
7864.21 821
7865.05 855
7865.89 824
7866.73 831
7867.56 776
7868.40 826
7869.24 881
7870.07 854
7870.91 927
7871.75 907
7872.59 928
7873.42 932
7874.26 942
7875.10 957
7875.94 1088
7876.77 972
7877.61 1029
7878.45 1057
7879.29 1068
7880.12 1156
7880.96 1185
7881.80 1095
7882.64 1026
7883.48 1045
7884.31 1009
7885.15 975
7885.99 969
7886.83 911
7887.67 937
7888.50 1021
7889.34 1081
7890.18 1060
7891.02 990
7891.86 1016
7892.70 1036
7893.53 1080
7894.37 921
7895.21 956
7896.05 910
7896.89 859
7897.73 794
7898.57 806
7899.41 813
7900.24 832
7901.08 785
7901.92 873
7902.76 923
7903.60 866
7904.44 839
7905.28 846
7906.12 848
7906.96 835
7907.80 825
7908.63 727
7909.47 875
7910.31 925
7911.15 924
7911.99 916
7912.83 925
7913.67 1018
7914.51 953
7915.35 990
7916.19 1071
7917.03 1136
7917.87 1113
7918.71 1060
7919.55 1040
7920.39 966
7921.23 946
7922.07 963
7922.91 983
7923.75 901
7924.59 756
7925.43 825
7926.27 798
7927.11 760
7927.95 755
7928.79 696
7929.63 707
7930.47 778
7931.31 702
7932.15 663
7932.99 759
7933.83 670
7934.67 774
7935.52 703
7936.36 732
7937.20 703
7938.04 713
7938.88 669
7939.72 684
7940.56 741
7941.40 780
7942.24 743
7943.08 679
7943.92 692
7944.77 703
7945.61 684
7946.45 804
7947.29 752
7948.13 764
7948.97 842
7949.81 813
7950.66 788
7951.50 763
7952.34 761
7953.18 869
7954.02 888
7954.86 916
7955.71 870
7956.55 894
7957.39 886
7958.23 975
7959.07 944
7959.92 810
7960.76 815
7961.60 881
7962.44 907
7963.28 889
7964.13 912
7964.97 912
7965.81 889
7966.65 954
7967.50 969
7968.34 1001
7969.18 883
7970.02 855
7970.87 872
7971.71 864
7972.55 841
7973.39 737
7974.24 741
7975.08 724
7975.92 730
7976.76 733
7977.61 695
7978.45 676
7979.29 698
7980.14 714
7980.98 674
7981.82 725
7982.67 621
7983.51 664
7984.35 733
7985.20 687
7986.04 645
7986.88 693
7987.73 677
7988.57 630
7989.41 606
7990.26 630
7991.10 693
7991.94 656
7992.79 660
7993.63 638
7994.48 594
7995.32 613
7996.16 657
7997.01 646
7997.85 588
7998.70 610
7999.54 639
8000.38 600
8001.23 601
8002.07 653
8002.92 620
8003.76 557
8004.61 601
8005.45 613
8006.29 621
8007.14 617
8007.98 602
8008.83 649
8009.67 644
8010.52 587
8011.36 564
8012.21 541
8013.05 566
8013.90 595
8014.74 630
8015.59 532
8016.43 548
8017.28 559
8018.12 605
8018.97 542
8019.81 558
8020.66 525
8021.50 507
8022.35 556
8023.19 494
8024.04 528
8024.88 584
8025.73 563
8026.57 533
8027.42 525
8028.27 539
8029.11 522
8029.96 527
8030.80 469
8031.65 523
8032.49 559
8033.34 612
8034.19 580
8035.03 586
8035.88 553
8036.72 597
8037.57 589
8038.42 528
8039.26 471
8040.11 524
8040.96 514
8041.80 570
8042.65 552
8043.49 575
8044.34 496
8045.19 516
8046.03 552
8046.88 460
8047.73 452
8048.57 481
8049.42 559
8050.27 526
8051.11 480
8051.96 521
8052.81 498
8053.66 490
8054.50 540
8055.35 573
8056.20 525
8057.04 462
8057.89 459
8058.74 469
8059.59 469
8060.43 471
8061.28 429
8062.13 545
8062.97 546
8063.82 503
8064.67 555
8065.52 545
8066.37 513
8067.21 491
8068.06 548
8068.91 498
8069.76 470
8070.60 451
8071.45 465
8072.30 526
8073.15 433
8074.00 428
8074.84 513
8075.69 524
8076.54 490
8077.39 529
8078.24 444
8079.08 516
8079.93 551
8080.78 580
8081.63 578
8082.48 542
8083.33 511
8084.18 505
8085.02 575
8085.87 543
8086.72 453
8087.57 490
8088.42 571
8089.27 524
8090.12 563
8090.97 508
8091.81 483
8092.66 483
8093.51 506
8094.36 495
8095.21 501
8096.06 476
8096.91 503
8097.76 458
8098.61 441
8099.46 520
8100.31 485
8101.16 515
8102.01 472
8102.86 508
8103.71 484
8104.55 465
8105.40 498
8106.25 527
8107.10 505
8107.95 519
8108.80 496
8109.65 524
8110.50 549
8111.35 489
8112.20 497
8113.05 479
8113.90 502
8114.75 497
8115.60 566
8116.45 581
8117.30 579
8118.16 568
8119.01 563
8119.86 606
8120.71 539
8121.56 495
8122.41 532
8123.26 567
8124.11 486
8124.96 569
8125.81 534
8126.66 566
8127.51 513
8128.36 542
8129.21 589
8130.06 576
8130.92 552
8131.77 567
8132.62 623
8133.47 531
8134.32 575
8135.17 521
8136.02 546
8136.87 633
8137.73 539
8138.58 550
8139.43 564
8140.28 541
8141.13 510
8141.98 533
8142.83 591
8143.69 552
8144.54 504
8145.39 555
8146.24 604
8147.09 558
8147.95 559
8148.80 563
8149.65 589
8150.50 611
8151.35 628
8152.21 618
8153.06 559
8153.91 642
8154.76 616
8155.61 595
8156.47 613
8157.32 625
8158.17 579
8159.02 533
8159.88 544
8160.73 494
8161.58 521
8162.44 483
8163.29 484
8164.14 526
8164.99 527
8165.85 552
8166.70 548
8167.55 505
8168.41 506
8169.26 644
8170.11 568
8170.96 481
8171.82 538
8172.67 555
8173.52 551
8174.38 563
8175.23 532
8176.08 502
8176.94 517
8177.79 497
8178.64 570
8179.50 533
8180.35 547
8181.21 526
8182.06 500
8182.91 465
8183.77 477
8184.62 512
8185.47 478
8186.33 528
8187.18 541
8188.04 560
8188.89 478
8189.74 501
8190.60 533
8191.45 500
8192.31 489
8193.16 473
8194.02 519
8194.87 489
8195.72 509
8196.58 477
8197.43 476
8198.29 473
8199.14 484
8200.00 491
8200.85 454
8201.71 472
8202.56 541
8203.42 509
8204.27 471
8205.13 503
8205.98 513
8206.84 517
8207.69 487
8208.55 506
8209.40 507
8210.26 515
8211.11 521
8211.97 502
8212.82 511
8213.68 517
8214.53 480
8215.39 475
8216.24 464
8217.10 528
8217.96 498
8218.81 510
8219.67 584
8220.52 530
8221.38 495
8222.23 547
8223.09 541
8223.95 510
8224.80 514
8225.66 547
8226.51 530
8227.37 487
8228.23 501
8229.08 459
8229.94 496
8230.79 567
8231.65 525
8232.51 503
8233.36 458
8234.22 461
8235.08 461
8235.93 468
8236.79 507
8237.65 510
8238.50 527
8239.36 559
8240.22 542
8241.07 489
8241.93 494
8242.79 480
8243.64 473
8244.50 499
8245.36 523
8246.21 471
8247.07 477
8247.93 497
8248.79 519
8249.64 523
8250.50 463
8251.36 459
8252.22 509
8253.07 467
8253.93 465
8254.79 522
8255.65 511
8256.50 485
8257.36 466
8258.22 498
8259.08 523
8259.93 489
8260.79 548
8261.65 521
8262.51 493
8263.37 478
8264.22 541
8265.08 553
8265.94 527
8266.80 513
8267.66 549
8268.51 551
8269.37 501
8270.23 539
8271.09 531
8271.95 485
8272.81 551
8273.66 589
8274.52 568
8275.38 567
8276.24 565
8277.10 568
8277.96 548
8278.82 572
8279.67 604
8280.53 507
8281.39 524
8282.25 507
8283.11 472
8283.97 520
8284.83 510
8285.69 519
8286.55 568
8287.41 528
8288.27 576
8289.12 558
8289.98 518
8290.84 555
8291.70 532
8292.56 597
8293.42 634
8294.28 663
8295.14 575
8296.00 521
8296.86 516
8297.72 553
8298.58 570
8299.44 563
8300.30 570
8301.16 586
8302.02 593
8302.88 547
8303.74 541
8304.60 504
8305.46 529
8306.32 476
8307.18 498
8308.04 482
8308.90 499
8309.76 547
8310.62 602
8311.48 601
8312.34 543
8313.20 560
8314.06 595
8314.92 458
8315.78 412
8316.65 476
8317.51 490
8318.37 500
8319.23 503
8320.09 560
8320.95 561
8321.81 514
8322.67 509
8323.53 526
8324.39 518
8325.26 522
8326.12 546
8326.98 557
8327.84 525
8328.70 516
8329.56 531
8330.42 509
8331.28 467
8332.15 489
8333.01 510
8333.87 595
8334.73 550
8335.59 558
8336.45 552
8337.32 552
8338.18 549
8339.04 499
8339.90 532
8340.76 471
8341.63 534
8342.49 494
8343.35 587
8344.21 573
8345.07 522
8345.94 565
8346.80 589
8347.66 544
8348.52 526
8349.39 521
8350.25 585
8351.11 510
8351.97 574
8352.84 543
8353.70 551
8354.56 527
8355.42 511
8356.29 530
8357.15 557
8358.01 500
8358.88 554
8359.74 567
8360.60 512
8361.46 516
8362.33 581
8363.19 557
8364.05 552
8364.92 558
8365.78 503
8366.64 471
8367.51 528
8368.37 483
8369.23 569
8370.10 583
8370.96 546
8371.82 506
8372.69 562
8373.55 568
8374.42 581
8375.28 546
8376.14 538
8377.01 560
8377.87 538
8378.73 588
8379.60 550
8380.46 529
8381.33 539
8382.19 551
8383.06 513
8383.92 519
8384.78 581
8385.65 586
8386.51 569
8387.38 550
8388.24 542
8389.11 564
8389.97 618
8390.83 573
8391.70 595
8392.56 554
8393.43 541
8394.29 497
8395.16 541
8396.02 569
8396.89 641
8397.75 562
8398.62 514
8399.48 551
8400.35 609
8401.21 563
8402.08 592
8402.94 533
8403.81 579
8404.67 572
8405.54 546
8406.40 553
8407.27 708
8408.14 607
8409.00 609
8409.87 589
8410.73 627
8411.60 598
8412.46 637
8413.33 589
8414.19 626
8415.06 587
8415.93 571
8416.79 655
8417.66 688
8418.52 621
8419.39 655
8420.26 661
8421.12 715
8421.99 731
8422.85 728
8423.72 715
8424.59 701
8425.45 713
8426.32 686
8427.19 712
8428.05 722
8428.92 777
8429.79 752
8430.65 680
8431.52 718
8432.39 771
8433.25 808
8434.12 771
8434.99 805
8435.85 785
8436.72 806
8437.59 775
8438.45 821
8439.32 864
8440.19 916
8441.06 969
8441.92 954
8442.79 976
8443.66 1054
8444.52 942
8445.39 1039
8446.26 954
8447.13 960
8447.99 1014
8448.86 916
8449.73 1002
8450.60 1083
8451.47 1114
8452.33 1286
8453.20 1520
8454.07 1746
8454.94 1848
8455.80 1921
8456.67 1927
8457.54 1786
8458.41 1624
8459.28 1631
8460.14 1451
8461.01 1304
8461.88 1123
8462.75 994
8463.62 925
8464.49 889
8465.35 864
8466.22 883
8467.09 812
8467.96 848
8468.83 763
8469.70 842
8470.57 807
8471.43 864
8472.30 842
8473.17 880
8474.04 823
8474.91 789
8475.78 730
8476.65 751
8477.52 815
8478.39 830
8479.25 765
8480.12 861
8480.99 770
8481.86 787
8482.73 914
8483.60 881
8484.47 818
8485.34 736
8486.21 783
8487.08 763
8487.95 747
8488.82 761
8489.69 717
8490.56 729
8491.43 787
8492.30 852
8493.17 876
8494.04 849
8494.91 803
8495.78 866
8496.65 875
8497.52 811
8498.39 785
8499.26 788
8500.13 785
8501.00 743
8501.87 737
8502.74 769
8503.61 802
8504.48 921
8505.35 824
8506.22 817
8507.09 759
8507.96 787
8508.83 837
8509.70 776
8510.57 795
8511.44 854
8512.31 847
8513.19 865
8514.06 922
8514.93 878
8515.80 872
8516.67 844
8517.54 835
8518.41 854
8519.28 885
8520.15 909
8521.03 917
8521.90 1038
8522.77 1156
8523.64 1172
8524.51 1230
8525.38 1274
8526.25 1389
8527.13 1387
8528.00 1335
8528.87 1273
8529.74 1128
8530.61 1065
8531.48 1012
8532.36 932
8533.23 915
8534.10 825
8534.97 852
8535.84 889
8536.72 879
8537.59 803
8538.46 779
8539.33 797
8540.20 779
8541.08 816
8541.95 749
8542.82 724
8543.69 687
8544.57 719
8545.44 768
8546.31 764
8547.18 760
8548.06 824
8548.93 756
8549.80 847
8550.67 852
8551.55 849
8552.42 888
8553.29 976
8554.17 1077
8555.04 1034
8555.91 988
8556.79 883
8557.66 822
8558.53 870
8559.41 831
8560.28 889
8561.15 868
8562.03 816
8562.90 782
8563.77 836
8564.65 833
8565.52 847
8566.39 785
8567.27 751
8568.14 741
8569.01 784
8569.89 761
8570.76 720
8571.64 748
8572.51 730
8573.38 775
8574.26 792
8575.13 844
8576.01 854
8576.88 821
8577.75 798
8578.63 718
8579.50 753
8580.38 802
8581.25 843
8582.12 746
8583.00 769
8583.87 817
8584.75 803
8585.62 845
8586.50 861
8587.37 906
8588.25 896
8589.12 930
8590.00 912
8590.87 907
8591.75 909
8592.62 829
8593.50 880
8594.37 911
8595.25 894
8596.12 865
8597.00 913
8597.87 899
8598.75 857
8599.62 889
8600.50 893
8601.37 885
8602.25 978
8603.12 904
8604.00 937
8604.87 965
8605.75 942
8606.63 964
8607.50 999
8608.38 956
8609.25 1025
8610.13 940
8611.01 1033
8611.88 1043
8612.76 993
8613.63 1027
8614.51 985
8615.39 1047
8616.26 1118
8617.14 1046
8618.01 1084
8618.89 1131
8619.77 1158
8620.64 1144
8621.52 1121
8622.40 1229
8623.27 1254
8624.15 1107
8625.03 1152
8625.90 1200
8626.78 1280
8627.66 1308
8628.53 1296
8629.41 1278
8630.29 1268
8631.16 1315
8632.04 1332
8632.92 1335
8633.79 1397
8634.67 1351
8635.55 1359
8636.42 1408
8637.30 1340
8638.18 1323
8639.06 1393
8639.93 1463
8640.81 1425
8641.69 1485
8642.57 1499
8643.44 1481
8644.32 1434
8645.20 1475
8646.08 1580
8646.95 1666
8647.83 1693
8648.71 1639
8649.59 1794
8650.47 1691
8651.34 1658
8652.22 1604
8653.10 1677
8653.98 1758
8654.86 1801
8655.73 1709
8656.61 1807
8657.49 1903
8658.37 2027
8659.25 2013
8660.13 2245
8661.00 2484
8661.88 2800
8662.76 2981
8663.64 3123
8664.52 3129
8665.40 3122
8666.27 2913
8667.15 2813
8668.03 2732
8668.91 2615
8669.79 2581
8670.67 2595
8671.55 2791
8672.43 2806
8673.31 2983
8674.19 3111
8675.06 3109
8675.94 2895
8676.82 2807
8677.70 2632
8678.58 2476
8679.46 2090
8680.34 1932
8681.22 1829
8682.10 1808
8682.98 1749
8683.86 1599
8684.74 1571
8685.62 1792
8686.50 1850
8687.38 1900
8688.26 2303
8689.14 2626
8690.02 2817
8690.90 3293
8691.78 3516
8692.66 3456
8693.54 3287
8694.42 3237
8695.30 3075
8696.18 2716
8697.06 2426
8697.94 2192
8698.82 2119
8699.70 2021
8700.58 2141
8701.46 2233
8702.34 2079
8703.22 1994
8704.10 1891
8704.98 1737
8705.86 1645
8706.74 1526
8707.62 1449
8708.50 1383
8709.39 1405
8710.27 1349
8711.15 1318
8712.03 1208
8712.91 1170
8713.79 1159
8714.67 1132
8715.55 1148
8716.43 1092
8717.32 1086
8718.20 1122
8719.08 1060
8719.96 1105
8720.84 1130
8721.72 1149
8722.60 1126
8723.49 1133
8724.37 1054
8725.25 1143
8726.13 1149
8727.01 1234
8727.89 1204
8728.78 1164
8729.66 1210
8730.54 1229
8731.42 1222
8732.30 1219
8733.19 1208
8734.07 1171
8734.95 1191
8735.83 1207
8736.71 1170
8737.60 1118
8738.48 1190
8739.36 1177
8740.24 1135
8741.13 1139
8742.01 1135
8742.89 1067
8743.77 1023
8744.66 1049
8745.54 1139
8746.42 1107
8747.31 1063
8748.19 1024
8749.07 1061
8749.95 1094
8750.84 1092
8751.72 1089
8752.60 1075
8753.49 1055
8754.37 1060
8755.25 1122
8756.14 1089
8757.02 1075
8757.90 1068
8758.79 998
8759.67 1000
8760.55 1100
8761.44 1112
8762.32 1094
8763.20 1122
8764.09 1121
8764.97 1114
8765.85 1088
8766.74 1108
8767.62 1144
8768.51 1158
8769.39 1116
8770.27 1063
8771.16 1104
8772.04 1034
8772.93 994
8773.81 993
8774.69 949
8775.58 930
8776.46 968
8777.35 959
8778.23 1010
8779.12 1049
8780.00 1158
8780.88 1148
8781.77 1117
8782.65 1108
8783.54 1193
8784.42 1006
8785.31 1046
8786.19 987
8787.08 941
8787.96 981
8788.85 928
8789.73 894
8790.62 858
8791.50 907
8792.39 893
8793.27 919
8794.16 893
8795.04 898
8795.93 905
8796.81 919
8797.70 910
8798.58 916
8799.47 899
8800.35 840
8801.24 834
8802.13 817
8803.01 829
8803.90 793
8804.78 749
8805.67 818
8806.55 806
8807.44 814
8808.33 751
8809.21 794
8810.10 814
8810.98 843
8811.87 837
8812.76 816
8813.64 726
8814.53 842
8815.41 832
8816.30 846
8817.19 834
8818.07 804
8818.96 851
8819.85 862
8820.73 825
8821.62 839
8822.51 717
8823.39 724
8824.28 717
8825.17 783
8826.05 774
8826.94 743
8827.83 777
8828.71 733
8829.60 754
8830.49 753
8831.37 785
8832.26 695
8833.15 693
8834.04 696
8834.92 708
8835.81 678
8836.70 665
8837.58 732
8838.47 730
8839.36 672
8840.25 660
8841.13 681
8842.02 653
8842.91 617
8843.80 589
8844.69 660
8845.57 756
8846.46 700
8847.35 712
8848.24 696
8849.12 636
8850.01 639
8850.90 636
8851.79 599
8852.68 591
8853.56 538
8854.45 590
8855.34 522
8856.23 546
8857.12 607
8858.01 651
8858.89 581
8859.78 603
8860.67 562
8861.56 588
8862.45 634
8863.34 632
8864.23 639
8865.12 626
8866.00 604
8866.89 553
8867.78 627
8868.67 639
8869.56 628
8870.45 616
8871.34 613
8872.23 634
8873.12 609
8874.00 567
8874.89 599
8875.78 620
8876.67 592
8877.56 654
8878.45 594
8879.34 547
8880.23 540
8881.12 521
8882.01 541
8882.90 618
8883.79 596
8884.68 542
8885.57 529
8886.46 543
8887.35 616
8888.24 591
8889.13 582
8890.02 580
8890.91 528
8891.80 520
8892.69 556
8893.58 518
8894.47 606
8895.36 537
8896.25 536
8897.14 600
8898.03 577
8898.92 551
8899.81 553
8900.70 549
8901.59 483
8902.48 485
8903.37 505
8904.26 528
8905.15 484
8906.05 517
8906.94 510
8907.83 559
8908.72 534
8909.61 566
8910.50 526
8911.39 534
8912.28 554
8913.17 541
8914.06 518
8914.96 531
8915.85 539
8916.74 511
8917.63 498
8918.52 445
8919.41 477
8920.30 428
8921.20 465
8922.09 478
8922.98 452
8923.87 423
8924.76 452
8925.65 442
8926.55 488
8927.44 494
8928.33 521
8929.22 476
8930.11 524
8931.01 538
8931.90 465
8932.79 487
8933.68 491
8934.57 442
8935.47 459
8936.36 481
8937.25 500
8938.14 464
8939.04 494
8939.93 540
8940.82 523
8941.71 450
8942.61 493
8943.50 467
8944.39 430
8945.28 432
8946.18 472
8947.07 476
8947.96 457
8948.86 452
8949.75 431
8950.64 435
8951.54 447
8952.43 467
8953.32 426
8954.21 413
8955.11 445
8956.00 461
8956.89 458
8957.79 496
8958.68 511
8959.57 459
8960.47 484
8961.36 483
8962.26 419
8963.15 441
8964.04 481
8964.94 489
8965.83 453
8966.72 471
8967.62 470
8968.51 494
8969.41 462
8970.30 408
8971.19 436
8972.09 468
8972.98 448
8973.88 450
8974.77 424
8975.67 469
8976.56 501
8977.45 461
8978.35 481
8979.24 459
8980.14 463
8981.03 495
8981.93 434
8982.82 397
8983.72 410
8984.61 394
8985.51 457
8986.40 415
8987.29 413
8988.19 470
8989.08 477
8989.98 472
8990.87 438
8991.77 408
8992.66 432
8993.56 473
8994.46 474
8995.35 422
8996.25 365
8997.14 417
8998.04 436
8998.93 450
8999.83 427
9000.72 415
9001.62 456
9002.51 480
9003.41 474
9004.31 456
9005.20 456
9006.10 403
9006.99 428
9007.89 400
9008.78 452
9009.68 516
9010.58 458
9011.47 403
9012.37 381
9013.27 399
9014.16 487
9015.06 472
9015.95 458
9016.85 417
9017.75 447
9018.64 412
9019.54 403
9020.44 418
9021.33 423
9022.23 358
9023.13 420
9024.02 474
9024.92 381
9025.82 425
9026.71 386
9027.61 461
9028.51 440
9029.40 438
9030.30 478
9031.20 425
9032.09 431
9032.99 442
9033.89 465
9034.79 393
9035.68 446
9036.58 449
9037.48 483
9038.38 427
9039.27 435
9040.17 438
9041.07 450
9041.97 441
9042.86 438
9043.76 427
9044.66 374
9045.56 436
9046.45 455
9047.35 429
9048.25 464
9049.15 439
9050.05 455
9050.94 449
9051.84 495
9052.74 451
9053.64 439
9054.54 417
9055.44 456
9056.33 454
9057.23 444
9058.13 413
9059.03 439
9059.93 456
9060.83 516
9061.72 494
9062.62 487
9063.52 452
9064.42 458
9065.32 439
9066.22 466
9067.12 459
9068.02 401
9068.91 400
9069.81 415
9070.71 426
9071.61 372
9072.51 397
9073.41 434
9074.31 446
9075.21 484
9076.11 456
9077.01 450
9077.91 434
9078.81 454
9079.71 440
9080.60 467
9081.50 400
9082.40 436
9083.30 463
9084.20 458
9085.10 389
9086.00 449
9086.90 469
9087.80 439
9088.70 422
9089.60 464
9090.50 470
9091.40 457
9092.30 471
9093.20 466
9094.10 450
9095.00 419
9095.90 476
9096.80 459
9097.70 491
9098.60 428
9099.50 488
9100.41 507
9101.31 460
9102.21 451
9103.11 417
9104.01 439
9104.91 448
9105.81 523
9106.71 451
9107.61 432
9108.51 466
9109.41 439
9110.31 424
9111.21 429
9112.12 449
9113.02 459
9113.92 442
9114.82 428
9115.72 474
9116.62 456
9117.52 408
9118.42 382
9119.33 413
9120.23 385
9121.13 392
9122.03 509
9122.93 498
9123.83 445
9124.74 412
9125.64 412
9126.54 406
9127.44 413
9128.34 433
9129.24 422
9130.15 428
9131.05 437
9131.95 459
9132.85 449
9133.75 437
9134.66 495
9135.56 476
9136.46 478
9137.36 445
9138.27 471
9139.17 436
9140.07 431
9140.97 466
9141.88 398
9142.78 385
9143.68 466
9144.58 439
9145.49 453
9146.39 417
9147.29 447
9148.20 394
9149.10 405
9150.00 406
9150.90 465
9151.81 447
9152.71 456
9153.61 418
9154.52 446
9155.42 465
9156.32 459
9157.23 448
9158.13 407
9159.03 440
9159.94 496
9160.84 471
9161.74 502
9162.65 441
9163.55 488
9164.45 453
9165.36 489
9166.26 457
9167.17 449
9168.07 457
9168.97 489
9169.88 459
9170.78 411
9171.69 436
9172.59 464
9173.49 453
9174.40 435
9175.30 485
9176.21 443
9177.11 451
9178.01 449
9178.92 439
9179.82 482
9180.73 424
9181.63 460
9182.54 460
9183.44 435
9184.35 426
9185.25 460
9186.16 473
9187.06 392
9187.97 413
9188.87 477
9189.78 440
9190.68 424
9191.59 446
9192.49 443
9193.40 427
9194.30 455
9195.21 489
9196.11 460
9197.02 459
9197.92 474
9198.83 518
9199.73 470
9200.64 505
9201.54 494
9202.45 473
9203.35 446
9204.26 481
9205.17 416
9206.07 439
9206.98 460
9207.88 436
9208.79 435
9209.69 402
9210.60 378
9211.51 386
9212.41 446
9213.32 416
9214.22 459
9215.13 465
9216.04 455
9216.94 455
9217.85 381
9218.76 436
9219.66 467
9220.57 461
9221.48 414
9222.38 396
9223.29 397
9224.20 378
9225.10 400
9226.01 446
9226.92 410
9227.82 375
9228.73 426
9229.64 518
9230.54 450
9231.45 442
9232.36 419
9233.26 417
9234.17 428
9235.08 441
9235.99 396
9236.89 393
9237.80 443
9238.71 465
9239.61 422
9240.52 392
9241.43 464
9242.34 435
9243.24 373
9244.15 402
9245.06 390
9245.97 398
9246.88 408
9247.78 458
9248.69 460
9249.60 416
9250.51 456
9251.41 467
9252.32 426
9253.23 431
9254.14 439
9255.05 485
9255.96 401
9256.86 429
9257.77 478
9258.68 412
9259.59 381
9260.50 366
9261.41 390
9262.31 377
9263.22 445
9264.13 414
9265.04 423
9265.95 428
9266.86 405
9267.77 390
9268.67 372
9269.58 366
9270.49 430
9271.40 428
9272.31 426
9273.22 412
9274.13 422
9275.04 428
9275.95 467
9276.86 399
9277.76 416
9278.67 390
9279.58 360
9280.49 395
9281.40 404
9282.31 407
9283.22 443
9284.13 413
9285.04 409
9285.95 446
9286.86 427
9287.77 437
9288.68 425
9289.59 407
9290.50 427
9291.41 392
9292.32 421
9293.23 453
9294.14 439
9295.05 400
9295.96 403
9296.87 404
9297.78 438
9298.69 439
9299.60 456
9300.51 454
9301.42 417
9302.33 437
9303.24 445
9304.15 422
9305.06 447
9305.97 366
9306.88 465
9307.80 473
9308.71 459
9309.62 458
9310.53 485
9311.44 470
9312.35 474
9313.26 468
9314.17 437
9315.08 470
9315.99 442
9316.91 487
9317.82 468
9318.73 463
9319.64 450
9320.55 407
9321.46 431
9322.37 372
9323.28 449
9324.20 435
9325.11 436
9326.02 452
9326.93 407
9327.84 408
9328.75 431
9329.67 405
9330.58 444
9331.49 460
9332.40 458
9333.31 413
9334.23 399
9335.14 446
9336.05 438
9336.96 464
9337.87 451
9338.79 418
9339.70 441
9340.61 414
9341.52 427
9342.44 483
9343.35 473
9344.26 451
9345.17 421
9346.09 423
9347.00 456
9347.91 406
9348.82 419
9349.74 453
9350.65 452
9351.56 485
9352.48 440
9353.39 429
9354.30 450
9355.21 476
9356.13 473
9357.04 471
9357.95 473
9358.87 452
9359.78 401
9360.69 427
9361.61 379
9362.52 444
9363.43 432
9364.35 423
9365.26 438
9366.18 506
9367.09 483
9368.00 427
9368.92 390
9369.83 437
9370.74 442
9371.66 435
9372.57 442
9373.49 467
9374.40 471
9375.31 496
9376.23 464
9377.14 453
9378.06 500
9378.97 503
9379.88 471
9380.80 479
9381.71 467
9382.63 454
9383.54 488
9384.46 573
9385.37 527
9386.29 480
9387.20 446
9388.11 504
9389.03 481
9389.94 438
9390.86 480
9391.77 497
9392.69 487
9393.60 453
9394.52 494
9395.43 507
9396.35 489
9397.26 490
9398.18 470
9399.09 471
9400.01 477
9400.92 468
9401.84 470
9402.76 475
9403.67 475
9404.59 486
9405.50 438
9406.42 459
9407.33 455
9408.25 470
9409.16 434
9410.08 507
9411.00 515
9411.91 508
9412.83 497
9413.74 449
9414.66 489
9415.58 449
9416.49 503
9417.41 492
9418.32 470
9419.24 453
9420.16 503
9421.07 504
9421.99 541
9422.91 520
9423.82 537
9424.74 509
9425.65 492
9426.57 497
9427.49 503
9428.40 501
9429.32 492
9430.24 504
9431.15 513
9432.07 474
9432.99 555
9433.90 527
9434.82 502
9435.74 492
9436.66 534
9437.57 556
9438.49 585
9439.41 555
9440.32 555
9441.24 614
9442.16 560
9443.08 597
9443.99 609
9444.91 569
9445.83 629
9446.75 547
9447.66 640
9448.58 593
9449.50 642
9450.42 705
9451.33 670
9452.25 740
9453.17 685
9454.09 651
9455.01 708
9455.92 672
9456.84 571
9457.76 550
9458.68 610
9459.60 631
9460.51 582
9461.43 496
9462.35 513
9463.27 531
9464.19 516
9465.11 532
9466.02 464
9466.94 460
9467.86 509
9468.78 469
9469.70 522
9470.62 560
9471.54 588
9472.46 524
9473.37 551
9474.29 550
9475.21 542
9476.13 516
9477.05 565
9477.97 550
9478.89 530
9479.81 566
9480.73 590
9481.65 617
9482.56 612
9483.48 616
9484.40 568
9485.32 576
9486.24 600
9487.16 646
9488.08 557
9489.00 549
9489.92 549
9490.84 573
9491.76 546
9492.68 519
9493.60 578
9494.52 608
9495.44 572
9496.36 535
9497.28 532
9498.20 603
9499.12 579
9500.04 612
9500.96 620
9501.88 552
9502.80 578
9503.72 587
9504.64 609
9505.56 620
9506.48 600
9507.40 603
9508.32 570
9509.24 595
9510.16 616
9511.08 590
9512.00 572
9512.93 599
9513.85 619
9514.77 620
9515.69 660
9516.61 694
9517.53 730
9518.45 741
9519.37 737
9520.29 742
9521.21 749
9522.14 754
9523.06 794
9523.98 840
9524.90 756
9525.82 754
9526.74 686
9527.66 750
9528.59 696
9529.51 668
9530.43 658
9531.35 668
9532.27 702
9533.19 683
9534.11 698
9535.04 706
9535.96 668
9536.88 728
9537.80 702
9538.72 706
9539.65 698
9540.57 670
9541.49 596
9542.41 586
9543.34 692
9544.26 659
9545.18 655
9546.10 728
9547.02 715
9547.95 746
9548.87 646
9549.79 666
9550.71 759
9551.64 737
9552.56 753
9553.48 700
9554.41 635
9555.33 678
9556.25 773
9557.17 728
9558.10 768
9559.02 739
9559.94 730
9560.87 726
9561.79 688
9562.71 684
9563.64 741
9564.56 696
9565.48 725
9566.41 781
9567.33 741
9568.25 777
9569.18 761
9570.10 717
9571.02 766
9571.95 708
9572.87 713
9573.79 705
9574.72 714
9575.64 835
9576.56 808
9577.49 759
9578.41 839
9579.34 858
9580.26 892
9581.18 856
9582.11 795
9583.03 804
9583.96 791
9584.88 860
9585.81 793
9586.73 799
9587.65 766
9588.58 834
9589.50 862
9590.43 806
9591.35 821
9592.28 823
9593.20 825
9594.13 830
9595.05 892
9595.98 919
9596.90 998
9597.83 1097
9598.75 1034
9599.68 1000
9600.60 962
9601.53 981
9602.45 947
9603.38 924
9604.30 917
9605.23 948
9606.15 958
9607.08 952
9608.00 897
9608.93 822
9609.85 891
9610.78 868
9611.70 951
9612.63 949
9613.55 936
9614.48 964
9615.41 891
9616.33 908
9617.26 907
9618.18 960
9619.11 921
9620.04 956
9620.96 897
9621.89 935
9622.81 940
9623.74 979
9624.67 1011
9625.59 882
9626.52 949
9627.44 1006
9628.37 957
9629.30 893
9630.22 937
9631.15 1050
9632.08 1028
9633.00 1025
9633.93 1027
9634.86 1011
9635.78 1104
9636.71 1129
9637.64 1167
9638.56 1144
9639.49 1119
9640.42 1057
9641.34 1172
9642.27 1245
9643.20 1223
9644.13 1196
9645.05 1207
9645.98 1175
9646.91 1195
9647.83 1225
9648.76 1254
9649.69 1241
9650.62 1260
9651.54 1282
9652.47 1147
9653.40 1204
9654.33 1173
9655.25 1153
9656.18 1260
9657.11 1147
9658.04 1229
9658.96 1205
9659.89 1174
9660.82 1229
9661.75 1177
9662.68 1249
9663.60 1262
9664.53 1217
9665.46 1182
9666.39 1260
9667.32 1235
9668.25 1224
9669.17 1266
9670.10 1327
9671.03 1262
9671.96 1326
9672.89 1333
9673.82 1276
9674.74 1335
9675.67 1345
9676.60 1305
9677.53 1384
9678.46 1302
9679.39 1383
9680.32 1400
9681.25 1381
9682.17 1393
9683.10 1318
9684.03 1365
9684.96 1480
9685.89 1508
9686.82 1385
9687.75 1412
9688.68 1385
9689.61 1379
9690.54 1447
9691.47 1449
9692.40 1406
9693.33 1392
9694.25 1543
9695.18 1579
9696.11 1566
9697.04 1725
9697.97 1745
9698.90 1817
9699.83 1800
9700.76 1799
9701.69 1635
9702.62 1638
9703.55 1546
9704.48 1444
9705.41 1412
9706.34 1408
9707.27 1399
9708.20 1432
9709.13 1528
9710.06 1486
9710.99 1567
9711.92 1582
9712.85 1678
9713.78 1700
9714.71 1738
9715.65 1718
9716.58 1655
9717.51 1721
9718.44 1661
9719.37 1444
9720.30 1397
9721.23 1375
9722.16 1285
9723.09 1223
9724.02 1208
9724.95 1099
9725.88 1191
9726.82 1193
9727.75 1206
9728.68 1196
9729.61 1182
9730.54 1210
9731.47 1143
9732.40 1153
9733.33 1191
9734.27 1124
9735.20 1160
9736.13 1183
9737.06 1089
9737.99 1025
9738.92 967
9739.86 1024
9740.79 1039
9741.72 954
9742.65 1010
9743.58 987
9744.51 948
9745.45 996
9746.38 958
9747.31 981
9748.24 900
9749.17 915
9750.11 1010
9751.04 934
9751.97 849
9752.90 945
9753.84 996
9754.77 867
9755.70 955
9756.63 921
9757.57 871
9758.50 890
9759.43 894
9760.36 991
9761.30 980
9762.23 866
9763.16 845
9764.09 953
9765.03 963
9765.96 921
9766.89 856
9767.83 889
9768.76 942
9769.69 893
9770.63 912
9771.56 884
9772.49 897
9773.43 904
9774.36 899
9775.29 848
9776.23 893
9777.16 864
9778.09 866
9779.03 937
9779.96 926
9780.89 923
9781.83 944
9782.76 903
9783.70 886
9784.63 854
9785.56 846
9786.50 822
9787.43 894
9788.37 827
9789.30 870
9790.23 798
9791.17 808
9792.10 852
9793.04 909
9793.97 828
9794.90 884
9795.84 830
9796.77 877
9797.71 899
9798.64 893
9799.58 832
9800.51 802
9801.45 767
9802.38 774
9803.32 767
9804.25 744
9805.19 793
9806.12 733
9807.05 769
9807.99 726
9808.92 695
9809.86 695
9810.80 762
9811.73 818
9812.67 760
9813.60 729
9814.54 728
9815.47 675
9816.41 606
9817.34 633
9818.28 691
9819.21 673
9820.15 667
9821.08 690
9822.02 738
9822.96 692
9823.89 637
9824.83 675
9825.76 697
9826.70 665
9827.63 667
9828.57 635
9829.51 612
9830.44 644
9831.38 669
9832.31 635
9833.25 650
9834.19 671
9835.12 639
9836.06 615
9837.00 634
9837.93 688
9838.87 672
9839.81 668
9840.74 641
9841.68 580
9842.61 607
9843.55 657
9844.49 597
9845.43 644
9846.36 628
9847.30 599
9848.24 653
9849.17 632
9850.11 642
9851.05 687
9851.98 641
9852.92 634
9853.86 616
9854.79 632
9855.73 638
9856.67 573
9857.61 589
9858.54 558
9859.48 541
9860.42 593
9861.36 624
9862.29 589
9863.23 552
9864.17 533
9865.11 605
9866.04 553
9866.98 620
9867.92 623
9868.86 585
9869.80 536
9870.73 598
9871.67 625
9872.61 605
9873.55 590
9874.49 607
9875.42 569
9876.36 605
9877.30 559
9878.24 521
9879.18 502
9880.12 510
9881.05 562
9881.99 598
9882.93 582
9883.87 549
9884.81 552
9885.75 605
9886.69 595
9887.63 607
9888.56 605
9889.50 556
9890.44 548
9891.38 576
9892.32 575
9893.26 558
9894.20 547
9895.14 514
9896.08 548
9897.02 620
9897.95 569
9898.89 566
9899.83 631
9900.77 610
9901.71 534
9902.65 532
9903.59 512
9904.53 590
9905.47 610
9906.41 569
9907.35 513
9908.29 469
9909.23 493
9910.17 603
9911.11 584
9912.05 566
9912.99 593
9913.93 593
9914.87 559
9915.81 509
9916.75 553
9917.69 482
9918.63 524
9919.57 560
9920.51 553
9921.45 541
9922.39 578
9923.33 657
9924.27 645
9925.21 716
9926.15 745
9927.09 742
9928.03 754
9928.97 752
9929.92 747
9930.86 685
9931.80 680
9932.74 630
9933.68 631
9934.62 573
9935.56 547
9936.50 553
9937.44 516
9938.38 507
9939.33 571
9940.27 550
9941.21 580
9942.15 559
9943.09 531
9944.03 508
9944.97 587
9945.92 521
9946.86 592
9947.80 605
9948.74 608
9949.68 659
9950.62 595
9951.57 566
9952.51 599
9953.45 562
9954.39 534
9955.33 538
9956.28 507
9957.22 546
9958.16 500
9959.10 501
9960.04 479
9960.99 537
9961.93 538
9962.87 520
9963.81 533
9964.76 534
9965.70 532
9966.64 555
9967.58 512
9968.53 568
9969.47 499
9970.41 485
9971.35 486
9972.30 425
9973.24 477
9974.18 469
9975.13 487
9976.07 509
9977.01 498
9977.95 561
9978.90 611
9979.84 533
9980.78 498
9981.73 497
9982.67 517
9983.61 486
9984.56 450
9985.50 468
9986.44 498
9987.39 525
9988.33 502
9989.27 464
9990.22 499
9991.16 486
9992.11 465
9993.05 477
9993.99 471
9994.94 456
9995.88 499
9996.82 492
9997.77 436
9998.71 453
9999.66 529
10000.60 493
10001.55 450
10002.49 478
10003.43 484
10004.38 478
10005.32 486
10006.27 439
10007.21 429
10008.16 452
10009.10 448
10010.04 473
10010.99 523
10011.93 499
10012.88 515
10013.82 509
10014.77 456
10015.71 501
10016.66 475
10017.60 455
10018.55 482
10019.49 492
10020.44 457
10021.38 438
10022.33 460
10023.27 459
10024.22 475
10025.16 428
10026.11 463
10027.05 444
10028.00 409
10028.95 418
10029.89 443
10030.84 442
10031.78 477
10032.73 441
10033.67 478
10034.62 476
10035.57 485
10036.51 473
10037.46 449
10038.40 460
10039.35 434
10040.30 471
10041.24 463
10042.19 411
10043.13 456
10044.08 480
10045.03 466
10045.97 476
10046.92 450
10047.86 418
10048.81 390
10049.76 431
10050.70 466
10051.65 442
10052.60 407
10053.54 445
10054.49 490
10055.44 452
10056.38 467
10057.33 423
10058.28 414
10059.22 414
10060.17 412
10061.12 421
10062.07 403
10063.01 434
10063.96 409
10064.91 406
10065.85 456
10066.80 403
10067.75 438
10068.70 416
10069.64 401
10070.59 437
10071.54 456
10072.49 416
10073.43 452
10074.38 447
10075.33 431
10076.28 394
10077.22 471
10078.17 453
10079.12 419
10080.07 440
10081.02 403
10081.96 447
10082.91 477
10083.86 488
10084.81 388
10085.76 353
10086.70 420
10087.65 389
10088.60 396
10089.55 389
10090.50 460
10091.45 427
10092.39 453
10093.34 444
10094.29 474
10095.24 446
10096.19 439
10097.14 440
10098.09 436
10099.03 443
10099.98 419
10100.93 460
10101.88 431
10102.83 427
10103.78 393
10104.73 376
10105.68 414
10106.63 474
10107.58 397
10108.53 363
10109.47 430
10110.42 428
10111.37 420
10112.32 438
10113.27 482
10114.22 438
10115.17 450
10116.12 404
10117.07 385
10118.02 403
10118.97 421
10119.92 462
10120.87 445
10121.82 473
10122.77 489
10123.72 455
10124.67 442
10125.62 401
10126.57 419
10127.52 405
10128.47 485
10129.42 475
10130.37 427
10131.32 415
10132.27 474
10133.22 476
10134.17 444
10135.12 483
10136.07 473
10137.02 457
10137.97 483
10138.92 510
10139.87 441
10140.83 423
10141.78 471
10142.73 440
10143.68 498
10144.63 488
10145.58 460
10146.53 446
10147.48 477
10148.43 521
10149.38 496
10150.34 489
10151.29 461
10152.24 456
10153.19 468
10154.14 490
10155.09 499
10156.04 461
10156.99 493
10157.95 510
10158.90 466
10159.85 467
10160.80 497
10161.75 517
10162.70 505
10163.66 510
10164.61 535
10165.56 527
10166.51 553
10167.46 516
10168.42 492
10169.37 519
10170.32 517
10171.27 523
10172.23 563
10173.18 542
10174.13 584
10175.08 541
10176.03 630
10176.99 623
10177.94 581
10178.89 547
10179.84 562
10180.80 573
10181.75 528
10182.70 557
10183.66 547
10184.61 511
10185.56 541
10186.51 554
10187.47 561
10188.42 564
10189.37 591
10190.33 567
10191.28 573
10192.23 578
10193.19 547
10194.14 561
10195.09 588
10196.05 561
10197.00 554
10197.95 571
10198.91 636
10199.86 655
10200.81 679
10201.77 636
10202.72 557
10203.67 589
10204.63 623
10205.58 641
10206.53 689
10207.49 689
10208.44 698
10209.40 613
10210.35 564
10211.30 615
10212.26 534
10213.21 511
10214.17 598
10215.12 521
10216.08 558
10217.03 549
10217.98 537
10218.94 555
10219.89 524
10220.85 527
10221.80 519
10222.76 495
10223.71 474
10224.67 519
10225.62 524
10226.58 475
10227.53 532
10228.49 597
10229.44 596
10230.40 500
10231.35 569
10232.31 600
10233.26 641
10234.22 614
10235.17 684
10236.13 653
10237.08 597
10238.04 608
10238.99 630
10239.95 523
10240.90 558
10241.86 566
10242.81 551
10243.77 503
10244.72 470
10245.68 507
10246.64 505
10247.59 538
10248.55 547
10249.50 510
10250.46 492
10251.42 490
10252.37 531
10253.33 476
10254.28 485
10255.24 458
10256.20 485
10257.15 531
10258.11 460
10259.06 485
10260.02 479
10260.98 503
10261.93 475
10262.89 440
10263.85 442
10264.80 449
10265.76 466
10266.72 452
10267.67 452
10268.63 448
10269.59 463
10270.54 495
10271.50 482
10272.46 446
10273.41 436
10274.37 482
10275.33 506
10276.29 469
10277.24 492
10278.20 460
10279.16 416
10280.11 464
10281.07 502
10282.03 431
10282.99 437
10283.94 441
10284.90 403
10285.86 384
10286.82 417
10287.77 415
10288.73 409
10289.69 453
10290.65 472
10291.61 492
10292.56 445
10293.52 457
10294.48 406
10295.44 469
10296.39 477
10297.35 436
10298.31 402
10299.27 414
10300.23 407
10301.19 435
10302.14 417
10303.10 424
10304.06 460
10305.02 451
10305.98 442
10306.94 406
10307.89 416
10308.85 442
10309.81 462
10310.77 455
10311.73 453
10312.69 457
10313.65 449
10314.61 407
10315.57 449
10316.52 452
10317.48 460
10318.44 442
10319.40 388
10320.36 446
10321.32 414
10322.28 446
10323.24 412
10324.20 463
10325.16 462
10326.12 454
10327.08 498
10328.04 457
10328.99 403
10329.95 427
10330.91 464
10331.87 410
10332.83 432
10333.79 465
10334.75 454
10335.71 435
10336.67 429
10337.63 417
10338.59 419
10339.55 350
10340.51 381
10341.47 415
10342.43 391
10343.39 376
10344.35 388
10345.31 349
10346.27 333
10347.23 337
10348.20 341
10349.16 349
10350.12 356
10351.08 368
10352.04 338
10353.00 376
10353.96 355
10354.92 370
10355.88 412
10356.84 428
10357.80 440
10358.76 403
10359.72 345
10360.69 385
10361.65 413
10362.61 387
10363.57 412
10364.53 387
10365.49 424
10366.45 415
10367.41 418
10368.38 385
10369.34 369
10370.30 354
10371.26 364
10372.22 364
10373.18 376
10374.14 348
10375.11 329
10376.07 367
10377.03 364
10377.99 390
10378.95 381
10379.92 406
10380.88 381
10381.84 379
10382.80 366
10383.76 328
10384.73 359
10385.69 373
10386.65 392
10387.61 355
10388.57 356
10389.54 410
10390.50 366
10391.46 349
10392.42 365
10393.39 394
10394.35 385
10395.31 388
10396.27 389
10397.24 353
10398.20 365
10399.16 361
10400.13 351
10401.09 334
10402.05 355
10403.02 375
10403.98 354
10404.94 353
10405.90 365
10406.87 400
10407.83 372
10408.79 391
10409.76 359
10410.72 409
10411.68 393
10412.65 376
10413.61 364
10414.57 373
10415.54 369
10416.50 337
10417.47 396
10418.43 396
10419.39 353
10420.36 390
10421.32 400
10422.28 376
10423.25 402
10424.21 379
10425.18 370
10426.14 375
10427.10 368
10428.07 362
10429.03 348
10430.00 349
10430.96 339
10431.93 337
10432.89 382
10433.85 372
10434.82 330
10435.78 305
10436.75 322
10437.71 337
10438.68 324
10439.64 357
10440.61 340
10441.57 350
10442.54 342
10443.50 391
10444.47 344
10445.43 335
10446.40 356
10447.36 310
10448.33 313
10449.29 334
10450.26 349
10451.22 374
10452.19 329
10453.15 374
10454.12 349
10455.08 330
10456.05 347
10457.01 348
10457.98 339
10458.95 315
10459.91 405
10460.88 367
10461.84 354
10462.81 310
10463.77 349
10464.74 356
10465.71 335
10466.67 325
10467.64 315
10468.60 338
10469.57 279
10470.54 356
10471.50 337
10472.47 306
10473.44 351
10474.40 347
10475.37 348
10476.33 370
10477.30 392
10478.27 350
10479.23 354
10480.20 393
10481.17 358
10482.13 353
10483.10 366
10484.07 357
10485.03 353
10486.00 399
10486.97 322
10487.93 331
10488.90 338
10489.87 309
10490.84 308
10491.80 338
10492.77 340
10493.74 285
10494.70 360
10495.67 369
10496.64 333
10497.61 335
10498.57 374
10499.54 366
10500.51 341
10501.48 344
10502.44 367
10503.41 384
10504.38 368
10505.35 358
10506.31 390
10507.28 378
10508.25 362
10509.22 346
10510.19 314
10511.15 351
10512.12 314
10513.09 310
10514.06 345
10515.03 349
10516.00 339
10516.96 340
10517.93 355
10518.90 366
10519.87 321
10520.84 327
10521.81 314
10522.77 319
10523.74 354
10524.71 361
10525.68 355
10526.65 299
10527.62 322
10528.59 350
10529.56 338
10530.52 331
10531.49 311
10532.46 358
10533.43 364
10534.40 344
10535.37 316
10536.34 366
10537.31 383
10538.28 351
10539.25 387
10540.22 382
10541.18 363
10542.15 364
10543.12 377
10544.09 389
10545.06 387
10546.03 358
10547.00 384
10547.97 348
10548.94 372
10549.91 372
10550.88 329
10551.85 324
10552.82 334
10553.79 368
10554.76 346
10555.73 309
10556.70 396
10557.67 400
10558.64 406
10559.61 373
10560.58 350
10561.55 392
10562.52 455
10563.49 375
10564.46 399
10565.43 471
10566.40 336
10567.38 329
10568.35 329
10569.32 331
10570.29 386
10571.26 349
10572.23 344
10573.20 337
10574.17 369
10575.14 369
10576.11 387
10577.08 371
10578.06 382
10579.03 409
10580.00 365
10580.97 362
10581.94 365
10582.91 369
10583.88 367
10584.85 349
10585.83 369
10586.80 377
10587.77 387
10588.74 402
10589.71 404
10590.68 369
10591.66 341
10592.63 412
10593.60 434
10594.57 404
10595.54 368
10596.51 334
10597.49 384
10598.46 362
10599.43 347
10600.40 440
10601.37 397
10602.35 425
10603.32 448
10604.29 431
10605.26 454
10606.24 520
10607.21 488
10608.18 522
10609.15 470
10610.13 489
10611.10 491
10612.07 483
10613.04 428
10614.02 452
10614.99 450
10615.96 441
10616.94 414
10617.91 365
10618.88 400
10619.85 408
10620.83 389
10621.80 398
10622.77 383
10623.75 398
10624.72 431
10625.69 387
10626.67 366
10627.64 378
10628.61 415
10629.59 421
10630.56 386
10631.53 369
10632.51 372
10633.48 415
10634.46 441
10635.43 447
10636.40 464
10637.38 488
10638.35 427
10639.32 428
10640.30 420
10641.27 449
10642.25 445
10643.22 471
10644.19 411
10645.17 350
10646.14 396
10647.12 382
10648.09 379
10649.07 308
10650.04 341
10651.01 378
10651.99 356
10652.96 374
10653.94 339
10654.91 330
10655.89 330
10656.86 323
10657.84 339
10658.81 347
10659.79 350
10660.76 356
10661.74 381
10662.71 393
10663.69 431
10664.66 352
10665.64 348
10666.61 381
10667.59 364
10668.56 345
10669.54 355
10670.51 376
10671.49 377
10672.46 366
10673.44 404
10674.42 360
10675.39 365
10676.37 367
10677.34 396
10678.32 338
10679.29 370
10680.27 352
10681.25 380
10682.22 358
10683.20 335
10684.17 364
10685.15 395
10686.12 352
10687.10 343
10688.08 341
10689.05 366
10690.03 356
10691.01 345
10691.98 374
10692.96 344
10693.94 376
10694.91 354
10695.89 335
10696.86 330
10697.84 350
10698.82 341
10699.79 330
10700.77 340
10701.75 352
10702.72 348
10703.70 322
10704.68 360
10705.66 382
10706.63 325
10707.61 304
10708.59 356
10709.56 382
10710.54 347
10711.52 321
10712.50 341
10713.47 337
10714.45 389
10715.43 402
10716.41 361
10717.38 357
10718.36 370
10719.34 357
10720.32 353
10721.29 382
10722.27 360
10723.25 360
10724.23 355
10725.20 329
10726.18 323
10727.16 362
10728.14 356
10729.12 332
10730.09 327
10731.07 341
10732.05 365
10733.03 314
10734.01 328
10734.99 372
10735.96 355
10736.94 374
10737.92 391
10738.90 352
10739.88 337
10740.86 357
10741.83 374
10742.81 370
10743.79 379
10744.77 331
10745.75 340
10746.73 333
10747.71 354
10748.69 368
10749.67 386
10750.64 430
10751.62 366
10752.60 345
10753.58 295
10754.56 370
10755.54 339
10756.52 336
10757.50 336
10758.48 357
10759.46 365
10760.44 355
10761.42 350
10762.40 342
10763.38 307
10764.35 369
10765.33 357
10766.31 378
10767.29 342
10768.27 338
10769.25 342
10770.23 392
10771.21 401
10772.19 402
10773.17 431
10774.15 408
10775.13 341
10776.11 405
10777.09 391
10778.07 390
10779.05 393
10780.04 385
10781.02 397
10782.00 356
10782.98 373
10783.96 412
10784.94 351
10785.92 373
10786.90 385
10787.88 405
10788.86 378
10789.84 387
10790.82 399
10791.80 381
10792.78 411
10793.77 395
10794.75 379
10795.73 361
10796.71 329
10797.69 353
10798.67 335
10799.65 361
10800.63 383
10801.61 381
10802.60 375
10803.58 371
10804.56 422
10805.54 383
10806.52 378
10807.50 385
10808.49 379
10809.47 364
10810.45 337
10811.43 370
10812.41 394
10813.39 365
10814.38 351
10815.36 364
10816.34 411
10817.32 396
10818.30 416
10819.29 403
10820.27 389
10821.25 442
10822.23 432
10823.22 473
10824.20 435
10825.18 417
10826.16 409
10827.15 402
10828.13 382
10829.11 367
10830.09 366
10831.08 396
10832.06 375
10833.04 385
10834.02 452
10835.01 424
10835.99 376
10836.97 370
10837.96 415
10838.94 439
10839.92 428
10840.90 459
10841.89 414
10842.87 409
10843.85 424
10844.84 418
10845.82 438
10846.80 412
10847.79 387
10848.77 403
10849.76 419
10850.74 428
10851.72 425
10852.71 424
10853.69 437
10854.67 496
10855.66 508
10856.64 492
10857.62 493
10858.61 489
10859.59 413
10860.58 448
10861.56 493
10862.55 451
10863.53 489
10864.51 490
10865.50 437
10866.48 481
10867.47 506
10868.45 482
10869.44 437
10870.42 473
10871.40 432
10872.39 454
10873.37 431
10874.36 471
10875.34 519
10876.33 520
10877.31 540
10878.30 426
10879.28 449
10880.27 462
10881.25 496
10882.24 506
10883.22 479
10884.21 529
10885.19 544
10886.18 526
10887.16 551
10888.15 494
10889.13 516
10890.12 577
10891.10 569
10892.09 556
10893.07 532
10894.06 561
10895.05 536
10896.03 515
10897.02 500
10898.00 537
10898.99 507
10899.97 523
10900.96 533
10901.95 585
10902.93 630
10903.92 569
10904.90 648
10905.89 618
10906.88 581
10907.86 538
10908.85 591
10909.84 612
10910.82 644
10911.81 648
10912.79 637
10913.78 665
10914.77 642
10915.75 600
10916.74 624
10917.73 667
10918.71 640
10919.70 595
10920.69 626
10921.67 600
10922.66 684
10923.65 644
10924.63 671
10925.62 674
10926.61 642
10927.60 619
10928.58 694
10929.57 645
10930.56 586
10931.54 695
10932.53 701
10933.52 723
10934.51 671
10935.49 697
10936.48 684
10937.47 701
10938.46 725
10939.44 700
10940.43 737
10941.42 738
10942.41 791
10943.39 748
10944.38 784
10945.37 754
10946.36 758
10947.35 801
10948.33 794
10949.32 829
10950.31 818
10951.30 836
10952.29 898
10953.28 947
10954.26 976
10955.25 1097
10956.24 1234
10957.23 1198
10958.22 1150
10959.21 1155
10960.19 1149
10961.18 1130
10962.17 1008
10963.16 908
10964.15 872
10965.14 830
10966.13 806
10967.11 788
10968.10 764
10969.09 820
10970.08 807
10971.07 760
10972.06 715
10973.05 823
10974.04 786
10975.03 788
10976.02 782
10977.01 758
10978.00 802
10978.98 815
10979.97 816
10980.96 824
10981.95 899
10982.94 869
10983.93 844
10984.92 860
10985.91 818
10986.90 883
10987.89 792
10988.88 763
10989.87 828
10990.86 837
10991.85 951
10992.84 938
10993.83 1075
10994.82 1185
10995.81 1295
10996.80 1519
10997.79 1493
10998.78 1603
10999.77 1631
11000.76 1615
11001.75 1502
11002.74 1423
11003.73 1373
11004.72 1122
11005.72 1052
11006.71 961
11007.70 846
11008.69 826
11009.68 842
11010.67 772
11011.66 749
11012.65 702
11013.64 689
11014.63 674
11015.62 669
11016.61 686
11017.61 689
11018.60 672
11019.59 630
11020.58 667
11021.57 611
11022.56 595
11023.55 626
11024.55 648
11025.54 643
11026.53 653
11027.52 628
11028.51 650
11029.50 597
11030.49 558
11031.49 595
11032.48 679
11033.47 669
11034.46 658
11035.45 537
11036.45 543
11037.44 604
11038.43 613
11039.42 626
11040.41 648
11041.41 620
11042.40 614
11043.39 571
11044.38 598
11045.38 593
11046.37 616
11047.36 574
11048.35 553
11049.35 534
11050.34 525
11051.33 596
11052.32 526
11053.32 533
11054.31 569
11055.30 544
11056.30 538
11057.29 500
11058.28 537
11059.27 535
11060.27 567
11061.26 574
11062.25 543
11063.25 533
11064.24 550
11065.23 566
11066.23 565
11067.22 527
11068.21 542
11069.21 553
11070.20 554
11071.19 559
11072.19 581
11073.18 568
11074.17 540
11075.17 568
11076.16 614
11077.16 556
11078.15 573
11079.14 599
11080.14 588
11081.13 574
11082.13 606
11083.12 604
11084.11 516
11085.11 498
11086.10 543
11087.10 515
11088.09 509
11089.09 525
11090.08 546
11091.07 562
11092.07 538
11093.06 516
11094.06 525
11095.05 581
11096.05 534
11097.04 552
11098.04 500
11099.03 460
11100.03 480
11101.02 458
11102.02 516
11103.01 484
11104.01 557
11105.00 519
11106.00 500
11106.99 514
11107.99 500
11108.98 500
11109.98 525
11110.97 447
11111.97 503
11112.96 506
11113.96 519
11114.95 487
11115.95 476
11116.95 512
11117.94 487
11118.94 484
11119.93 479
11120.93 464
11121.92 459
11122.92 458
11123.92 464
11124.91 413
11125.91 427
11126.90 476
11127.90 476
11128.90 460
11129.89 440
11130.89 441
11131.89 438
11132.88 434
11133.88 460
11134.87 403
11135.87 401
11136.87 485
11137.86 435
11138.86 416
11139.86 411
11140.85 395
11141.85 437
11142.85 486
11143.84 486
11144.84 518
11145.84 485
11146.84 452
11147.83 433
11148.83 443
11149.83 459
11150.82 473
11151.82 472
11152.82 488
11153.82 491
11154.81 438
11155.81 413
11156.81 440
11157.80 429
11158.80 423
11159.80 410
11160.80 411
11161.79 459
11162.79 473
11163.79 414
11164.79 426
11165.79 447
11166.78 438
11167.78 441
11168.78 409
11169.78 417
11170.78 384
11171.77 415
11172.77 400
11173.77 422
11174.77 426
11175.77 388
11176.76 397
11177.76 418
11178.76 383
11179.76 399
11180.76 389
11181.76 437
11182.76 464
11183.75 431
11184.75 389
11185.75 404
11186.75 407
11187.75 452
11188.75 466
11189.75 452
11190.75 435
11191.74 396
11192.74 426
11193.74 428
11194.74 455
11195.74 459
11196.74 426
11197.74 468
11198.74 491
11199.74 413
11200.74 405
11201.74 423
11202.74 463
11203.74 410
11204.74 415
11205.73 429
11206.73 497
11207.73 452
11208.73 408
11209.73 440
11210.73 428
11211.73 489
11212.73 467
11213.73 460
11214.73 479
11215.73 472
11216.73 448
11217.73 448
11218.73 442
11219.73 411
11220.73 446
11221.73 416
11222.73 464
11223.74 433
11224.74 441
11225.74 447
11226.74 466
11227.74 481
11228.74 490
11229.74 505
11230.74 486
11231.74 486
11232.74 459
11233.74 492
11234.74 475
11235.74 444
11236.74 380
11237.75 407
11238.75 442
11239.75 435
11240.75 450
11241.75 456
11242.75 461
11243.75 427
11244.75 454
11245.76 457
11246.76 447
11247.76 444
11248.76 498
11249.76 509
11250.76 490
11251.76 527
11252.77 532
11253.77 514
11254.77 499
11255.77 455
11256.77 493
11257.78 540
11258.78 487
11259.78 450
11260.78 428
11261.78 481
11262.79 511
11263.79 457
11264.79 499
11265.79 526
11266.79 498
11267.80 475
11268.80 527
11269.80 464
11270.80 457
11271.81 501
11272.81 493
11273.81 528
11274.81 471
11275.82 441
11276.82 432
11277.82 451
11278.83 453
11279.83 466
11280.83 482
11281.83 450
11282.84 431
11283.84 488
11284.84 392
11285.85 445
11286.85 442
11287.85 384
11288.86 386
11289.86 419
11290.86 484
11291.87 395
11292.87 419
11293.87 452
11294.88 424
11295.88 458
11296.89 450
11297.89 408
11298.89 436
11299.90 377
11300.90 402
11301.90 401
11302.91 397
11303.91 435
11304.92 444
11305.92 447
11306.92 475
11307.93 485
11308.93 445
11309.94 469
11310.94 431
11311.95 438
11312.95 450
11313.95 452
11314.96 500
11315.96 475
11316.97 467
11317.97 485
11318.98 458
11319.98 441
11320.99 453
11321.99 436
11323.00 479
11324.00 438
11325.01 471
11326.01 451
11327.02 437
11328.02 465
11329.03 434
11330.03 423
11331.04 450
11332.04 410
11333.05 407
11334.05 421
11335.06 412
11336.06 463
11337.07 486
11338.07 554
11339.08 564
11340.09 548
11341.09 504
11342.10 557
11343.10 533
11344.11 487
11345.11 441
11346.12 463
11347.13 441
11348.13 470
11349.14 435
11350.14 412
11351.15 405
11352.16 418
11353.16 359
11354.17 419
11355.17 441
11356.18 430
11357.19 492
11358.19 407
11359.20 423
11360.21 459
11361.21 430
11362.22 399
11363.23 438
11364.23 428
11365.24 395
11366.25 413
11367.25 445
11368.26 416
11369.27 440
11370.27 427
11371.28 419
11372.29 397
11373.29 400
11374.30 394
11375.31 385
11376.32 419
11377.32 438
11378.33 409
11379.34 380
11380.35 382
11381.35 437
11382.36 483
11383.37 430
11384.38 413
11385.38 428
11386.39 437
11387.40 444
11388.41 425
11389.41 447
11390.42 394
11391.43 422
11392.44 415
11393.45 441
11394.45 392
11395.46 399
11396.47 435
11397.48 374
11398.49 416
11399.49 434
11400.50 429
11401.51 436
11402.52 382
11403.53 394
11404.54 420
11405.54 444
11406.55 446
11407.56 456
11408.57 444
11409.58 412
11410.59 467
11411.60 430
11412.61 437
11413.61 432
11414.62 464
11415.63 464
11416.64 450
11417.65 432
11418.66 412
11419.67 397
11420.68 441
11421.69 460
11422.70 423
11423.71 455
11424.71 466
11425.72 438
11426.73 429
11427.74 447
11428.75 415
11429.76 387
11430.77 459
11431.78 470
11432.79 454
11433.80 413
11434.81 417
11435.82 448
11436.83 454
11437.84 398
11438.85 399
11439.86 428
11440.87 464
11441.88 451
11442.89 436
11443.90 417
11444.91 420
11445.92 445
11446.93 466
11447.94 451
11448.95 403
11449.96 452
11450.97 463
11451.98 472
11452.99 430
11454.01 424
11455.02 455
11456.03 410
11457.04 408
11458.05 421
11459.06 441
11460.07 429
11461.08 432
11462.09 406
11463.10 431
11464.11 430
11465.13 449
11466.14 452
11467.15 456
11468.16 409
11469.17 433
11470.18 441
11471.19 482
11472.20 468
11473.22 463
11474.23 510
11475.24 525
11476.25 462
11477.26 481
11478.27 504
11479.29 515
11480.30 463
11481.31 457
11482.32 456
11483.33 468
11484.35 463
11485.36 466
11486.37 472
11487.38 418
11488.39 451
11489.41 536
11490.42 493
11491.43 448
11492.44 448
11493.46 491
11494.47 555
11495.48 470
11496.49 495
11497.51 515
11498.52 577
11499.53 580
11500.54 540
11501.56 536
11502.57 528
11503.58 560
11504.59 612
11505.61 557
11506.62 541
11507.63 537
11508.65 546
11509.66 590
11510.67 603
11511.69 613
11512.70 640
11513.71 609
11514.73 629
11515.74 608
11516.75 623
11517.77 649
11518.78 650
11519.79 657
11520.81 682
11521.82 665
11522.83 731
11523.85 760
11524.86 682
11525.88 686
11526.89 753
11527.90 766
11528.92 838
11529.93 837
11530.95 878
11531.96 861
11532.97 914
11533.99 1066
11535.00 1142
11536.02 1339
11537.03 1393
11538.05 1387
11539.06 1483
11540.07 1496
11541.09 1311
11542.10 1227
11543.12 1076
11544.13 952
11545.15 932
11546.16 862
11547.18 755
11548.19 726
11549.21 653
11550.22 589
11551.24 556
11552.25 583
11553.27 621
11554.28 620
11555.30 660
11556.31 622
11557.33 564
11558.34 558
11559.36 533
11560.37 510
11561.39 531
11562.40 517
11563.42 483
11564.43 554
11565.45 569
11566.47 551
11567.48 602
11568.50 611
11569.51 570
11570.53 595
11571.54 605
11572.56 586
11573.58 579
11574.59 551
11575.61 558
11576.62 563
11577.64 526
11578.66 588
11579.67 593
11580.69 551
11581.70 579
11582.72 526
11583.74 514
11584.75 551
11585.77 501
11586.79 490
11587.80 556
11588.82 559
11589.84 526
11590.85 559
11591.87 569
11592.89 578
11593.90 592
11594.92 646
11595.94 665
11596.95 683
11597.97 692
11598.99 724
11600.01 696
11601.02 685
11602.04 645
11603.06 681
11604.07 669
11605.09 635
11606.11 602
11607.13 532
11608.14 530
11609.16 565
11610.18 552
11611.20 532
11612.21 542
11613.23 570
11614.25 502
11615.27 515
11616.29 520
11617.30 563
11618.32 588
11619.34 560
11620.36 554
11621.38 561
11622.39 554
11623.41 506
11624.43 496
11625.45 465
11626.47 496
11627.48 582
11628.50 499
11629.52 511
11630.54 460
11631.56 485
11632.58 511
11633.59 466
11634.61 492
11635.63 512
11636.65 490
11637.67 487
11638.69 420
11639.71 465
11640.73 489
11641.75 485
11642.76 479
11643.78 437
11644.80 442
11645.82 483
11646.84 452
11647.86 475
11648.88 419
11649.90 469
11650.92 417
11651.94 442
11652.96 407
11653.98 423
11655.00 411
11656.01 407
11657.03 423
11658.05 434
11659.07 473
11660.09 448
11661.11 417
11662.13 425
11663.15 420
11664.17 440
11665.19 505
11666.21 434
11667.23 443
11668.25 424
11669.27 372
11670.29 471
11671.31 423
11672.33 429
11673.35 403
11674.37 402
11675.39 411
11676.42 431
11677.44 438
11678.46 455
11679.48 448
11680.50 436
11681.52 436
11682.54 446
11683.56 445
11684.58 400
11685.60 373
11686.62 409
11687.64 396
11688.66 393
11689.69 406
11690.71 410
11691.73 425
11692.75 392
11693.77 439
11694.79 424
11695.81 392
11696.83 352
11697.85 342
11698.88 384
11699.90 391
11700.92 404
11701.94 421
11702.96 401
11703.98 374
11705.01 386
11706.03 407
11707.05 398
11708.07 367
11709.09 371
11710.12 398
11711.14 404
11712.16 394
11713.18 381
11714.20 395
11715.23 387
11716.25 382
11717.27 357
11718.29 377
11719.31 391
11720.34 365
11721.36 371
11722.38 355
11723.40 378
11724.43 355
11725.45 376
11726.47 381
11727.49 384
11728.52 399
11729.54 363
11730.56 367
11731.59 400
11732.61 401
11733.63 419
11734.65 455
11735.68 404
11736.70 441
11737.72 395
11738.75 397
11739.77 386
11740.79 382
11741.82 376
11742.84 436
11743.86 385
11744.89 374
11745.91 425
11746.93 416
11747.96 419
11748.98 377
11750.01 335
11751.03 379
11752.05 409
11753.08 397
11754.10 405
11755.12 453
11756.15 394
11757.17 363
11758.20 357
11759.22 348
11760.24 403
11761.27 385
11762.29 366
11763.32 343
11764.34 332
11765.37 362
11766.39 403
11767.41 440
11768.44 388
11769.46 339
11770.49 412
11771.51 458
11772.54 431
11773.56 394
11774.59 416
11775.61 397
11776.64 403
11777.66 368
11778.69 387
11779.71 424
11780.74 428
11781.76 469
11782.79 432
11783.81 421
11784.84 395
11785.86 444
11786.89 396
11787.91 416
11788.94 432
11789.96 390
11790.99 427
11792.01 416
11793.04 459
11794.07 460
11795.09 454
11796.12 427
11797.14 381
11798.17 364
11799.19 426
11800.22 454
11801.25 423
11802.27 409
11803.30 425
11804.32 394
11805.35 410
11806.38 467
11807.40 453
11808.43 441
11809.45 458
11810.48 420
11811.51 458
11812.53 463
11813.56 434
11814.59 422
11815.61 404
11816.64 373
11817.67 412
11818.69 439
11819.72 463
11820.75 441
11821.77 460
11822.80 452
11823.83 453
11824.85 454
11825.88 470
11826.91 503
11827.94 452
11828.96 476
11829.99 460
11831.02 471
11832.04 475
11833.07 476
11834.10 434
11835.13 450
11836.15 507
11837.18 499
11838.21 480
11839.24 497
11840.26 473
11841.29 416
11842.32 469
11843.35 481
11844.37 486
11845.40 498
11846.43 456
11847.46 481
11848.49 503
11849.51 520
11850.54 568
11851.57 494
11852.60 529
11853.63 529
11854.65 508
11855.68 519
11856.71 498
11857.74 490
11858.77 503
11859.80 507
11860.83 517
11861.85 541
11862.88 582
11863.91 564
11864.94 570
11865.97 598
11867.00 570
11868.03 557
11869.05 543
11870.08 571
11871.11 528
11872.14 597
11873.17 602
11874.20 563
11875.23 616
11876.26 600
11877.29 594
11878.32 625
11879.35 630
11880.38 599
11881.40 618
11882.43 604
11883.46 655
11884.49 628
11885.52 630
11886.55 646
11887.58 628
11888.61 666
11889.64 671
11890.67 691
11891.70 672
11892.73 649
11893.76 671
11894.79 706
11895.82 767
11896.85 710
11897.88 816
11898.91 825
11899.94 841
11900.97 870
11902.00 945
11903.03 939
11904.06 970
11905.09 888
11906.12 895
11907.15 828
11908.18 829
11909.22 772
11910.25 765
11911.28 785
11912.31 772
11913.34 761
11914.37 787
11915.40 762
11916.43 761
11917.46 805
11918.49 782
11919.52 775
11920.55 697
11921.59 654
11922.62 715
11923.65 745
11924.68 800
11925.71 847
11926.74 948
11927.77 1076
11928.81 998
11929.84 1080
11930.87 1119
11931.90 1186
11932.93 1104
11933.96 1015
11935.00 938
11936.03 945
11937.06 881
11938.09 831
11939.12 764
11940.15 750
11941.19 738
11942.22 709
11943.25 734
11944.28 647
11945.31 664
11946.35 673
11947.38 696
11948.41 670
11949.44 642
11950.48 599
11951.51 591
11952.54 638
11953.57 607
11954.61 622
11955.64 634
11956.67 678
11957.70 623
11958.74 577
11959.77 643
11960.80 644
11961.84 644
11962.87 627
11963.90 608
11964.93 694
11965.97 680
11967.00 630
11968.03 677
11969.07 658
11970.10 632
11971.13 674
11972.17 631
11973.20 632
11974.23 625
11975.27 612
11976.30 607
11977.33 615
11978.37 662
11979.40 648
11980.44 626
11981.47 632
11982.50 586
11983.54 596
11984.57 665
11985.60 661
11986.64 711
11987.67 696
11988.71 668
11989.74 640
11990.77 619
11991.81 621
11992.84 681
11993.88 651
11994.91 644
11995.95 628
11996.98 622
11998.02 654
11999.05 675
12000.08 645
12001.12 654
12002.15 676
12003.19 695
12004.22 643
12005.26 708
12006.29 715
12007.33 728
12008.36 745
12009.40 763
12010.43 733
12011.47 700
12012.50 752
12013.54 746
12014.57 731
12015.61 788
12016.64 760
12017.68 741
12018.71 765
12019.75 732
12020.78 788
12021.82 762
12022.86 741
12023.89 710
12024.93 688
12025.96 729
12027.00 737
12028.03 769
12029.07 731
12030.11 698
12031.14 723
12032.18 717
12033.21 714
12034.25 756
12035.29 735
12036.32 760
12037.36 773
12038.39 788
12039.43 746
12040.47 759
12041.50 743
12042.54 764
12043.58 739
12044.61 733
12045.65 744
12046.69 674
12047.72 785
12048.76 762
12049.80 775
12050.83 798
12051.87 789
12052.91 825
12053.94 874
12054.98 852
12056.02 861
12057.05 843
12058.09 924
12059.13 871
12060.16 824
12061.20 803
12062.24 810
12063.28 831
12064.31 739
12065.35 787
12066.39 777
12067.43 723
12068.46 777
12069.50 740
12070.54 686
12071.58 746
12072.61 741
12073.65 809
12074.69 802
12075.73 781
12076.76 769
12077.80 740
12078.84 702
12079.88 728
12080.92 770
12081.95 724
12082.99 694
12084.03 733
12085.07 744
12086.11 741
12087.15 725
12088.18 738
12089.22 749
12090.26 813
12091.30 776
12092.34 710
12093.38 745
12094.42 766
12095.45 744
12096.49 838
12097.53 823
12098.57 819
12099.61 877
12100.65 934
12101.69 882
12102.73 910
12103.76 869
12104.80 903
12105.84 879
12106.88 838
12107.92 835
12108.96 766
12110.00 712
12111.04 675
12112.08 686
12113.12 639
12114.16 664
12115.20 633
12116.24 593
12117.28 594
12118.32 666
12119.36 589
12120.40 570
12121.44 548
12122.47 603
12123.51 504
12124.55 569
12125.59 579
12126.63 557
12127.67 578
12128.71 517
12129.76 553
12130.80 518
12131.84 554
12132.88 522
12133.92 556
12134.96 547
12136.00 567
12137.04 505
12138.08 493
12139.12 523
12140.16 544
12141.20 597
12142.24 501
12143.28 508
12144.32 554
12145.36 544
12146.40 520
12147.44 527
12148.49 504
12149.53 462
12150.57 554
12151.61 470
12152.65 526
12153.69 496
12154.73 508
12155.77 509
12156.81 556
12157.86 506
12158.90 523
12159.94 518
12160.98 486
12162.02 522
12163.06 517
12164.10 482
12165.15 499
12166.19 517
12167.23 534
12168.27 520
12169.31 511
12170.36 540
12171.40 492
12172.44 474
12173.48 495
12174.52 487
12175.57 514
12176.61 476
12177.65 515
12178.69 475
12179.73 483
12180.78 500
12181.82 504
12182.86 524
12183.90 543
12184.95 536
12185.99 527
12187.03 494
12188.07 487
12189.12 504
12190.16 482
12191.20 448
12192.25 430
12193.29 468
12194.33 461
12195.37 450
12196.42 453
12197.46 434
12198.50 422
12199.55 461
12200.59 436
12201.63 476
12202.68 497
12203.72 391
12204.76 481
12205.81 447
12206.85 430
12207.89 437
12208.94 451
12209.98 472
12211.02 471
12212.07 453
12213.11 451
12214.16 404
12215.20 451
12216.24 456
12217.29 437
12218.33 476
12219.37 488
12220.42 440
12221.46 461
12222.51 468
12223.55 382
12224.60 429
12225.64 417
12226.68 416
12227.73 403
12228.77 419
12229.82 453
12230.86 436
12231.91 413
12232.95 436
12234.00 364
12235.04 422
12236.08 419
12237.13 410
12238.17 417
12239.22 395
12240.26 460
12241.31 456
12242.35 405
12243.40 484
12244.44 449
12245.49 441
12246.53 458
12247.58 432
12248.62 419
12249.67 394
12250.72 394
12251.76 384
12252.81 430
12253.85 408
12254.90 369
12255.94 368
12256.99 391
12258.03 400
12259.08 388
12260.13 376
12261.17 398
12262.22 400
12263.26 372
12264.31 412
12265.35 376
12266.40 398
12267.45 368
12268.49 366
12269.54 397
12270.59 334
12271.63 361
12272.68 403
12273.72 357
12274.77 358
12275.82 379
12276.86 361
12277.91 385
12278.96 362
12280.00 370
12281.05 367
12282.10 345
12283.14 364
12284.19 393
12285.24 414
12286.28 383
12287.33 345
12288.38 380
12289.42 361
12290.47 388
12291.52 339
12292.57 355
12293.61 369
12294.66 410
12295.71 369
12296.75 330
12297.80 357
12298.85 348
12299.90 364
12300.94 369
12301.99 336
12303.04 357
12304.09 409
12305.13 359
12306.18 333
12307.23 362
12308.28 354
12309.33 345
12310.37 352
12311.42 346
12312.47 329
12313.52 326
12314.57 360
12315.61 345
12316.66 367
12317.71 378
12318.76 337
12319.81 338
12320.85 337
12321.90 351
12322.95 377
12324.00 370
12325.05 341
12326.10 319
12327.15 362
12328.19 377
12329.24 323
12330.29 334
12331.34 347
12332.39 342
12333.44 340
12334.49 326
12335.54 360
12336.59 362
12337.63 362
12338.68 376
12339.73 331
12340.78 347
12341.83 358
12342.88 333
12343.93 374
12344.98 334
12346.03 355
12347.08 408
12348.13 383
12349.18 356
12350.23 371
12351.28 385
12352.33 361
12353.38 340
12354.43 311
12355.48 352
12356.52 320
12357.57 348
12358.62 367
12359.67 355
12360.72 353
12361.77 385
12362.82 348
12363.88 347
12364.93 319
12365.98 310
12367.03 368
12368.08 347
12369.13 378
12370.18 358
12371.23 354
12372.28 325
12373.33 337
12374.38 334
12375.43 355
12376.48 345
12377.53 358
12378.58 353
12379.63 379
12380.68 343
12381.73 391
12382.79 376
12383.84 361
12384.89 370
12385.94 353
12386.99 355
12388.04 375
12389.09 357
12390.14 351
12391.20 351
12392.25 333
12393.30 311
12394.35 316
12395.40 350
12396.45 347
12397.50 348
12398.56 365
12399.61 354
12400.66 345
12401.71 330
12402.76 356
12403.81 390
12404.87 360
12405.92 339
12406.97 377
12408.02 357
12409.07 370
12410.13 369
12411.18 342
12412.23 368
12413.28 395
12414.34 381
12415.39 318
12416.44 337
12417.49 343
12418.55 353
12419.60 362
12420.65 338
12421.70 360
12422.76 360
12423.81 390
12424.86 385
12425.91 340
12426.97 374
12428.02 348
12429.07 352
12430.13 385
12431.18 343
12432.23 373
12433.29 423
12434.34 387
12435.39 318
12436.44 387
12437.50 407
12438.55 378
12439.61 390
12440.66 403
12441.71 374
12442.77 350
12443.82 408
12444.87 402
12445.93 371
12446.98 363
12448.03 400
12449.09 388
12450.14 347
12451.20 368
12452.25 415
12453.30 406
12454.36 387
12455.41 396
12456.47 452
12457.52 399
12458.57 401
12459.63 377
12460.68 373
12461.74 382
12462.79 402
12463.85 447
12464.90 472
12465.95 456
12467.01 415
12468.06 436
12469.12 425
12470.17 458
12471.23 489
12472.28 540
12473.34 612
12474.39 698
12475.45 651
12476.50 692
12477.56 723
12478.61 687
12479.67 688
12480.72 676
12481.78 639
12482.83 547
12483.89 498
12484.94 515
12486.00 468
12487.05 432
12488.11 466
12489.17 466
12490.22 439
12491.28 424
12492.33 410
12493.39 398
12494.44 426
12495.50 394
12496.55 396
12497.61 413
12498.67 375
12499.72 402
12500.78 401
12501.83 413
12502.89 433
12503.95 444
12505.00 419
12506.06 341
12507.12 383
12508.17 398
12509.23 399
12510.28 365
12511.34 367
12512.40 373
12513.45 393
12514.51 429
12515.57 428
12516.62 448
12517.68 422
12518.74 433
12519.79 351
12520.85 415
12521.91 407
12522.96 412
12524.02 413
12525.08 408
12526.14 397
12527.19 413
12528.25 385
12529.31 458
12530.36 441
12531.42 374
12532.48 405
12533.54 396
12534.59 402
12535.65 416
12536.71 407
12537.77 394
12538.82 383
12539.88 402
12540.94 391
12542.00 400
12543.05 406
12544.11 396
12545.17 427
12546.23 442
12547.29 449
12548.34 479
12549.40 477
12550.46 477
12551.52 517
12552.58 531
12553.64 507
12554.69 487
12555.75 565
12556.81 556
12557.87 520
12558.93 505
12559.99 501
12561.04 507
12562.10 474
12563.16 446
12564.22 432
12565.28 445
12566.34 444
12567.40 455
12568.45 434
12569.51 432
12570.57 387
12571.63 404
12572.69 429
12573.75 428
12574.81 455
12575.87 432
12576.93 425
12577.99 421
12579.05 386
12580.11 377
12581.16 368
12582.22 408
12583.28 410
12584.34 426
12585.40 397
12586.46 396
12587.52 419
12588.58 436
12589.64 417
12590.70 429
12591.76 463
12592.82 410
12593.88 417
12594.94 419
12596.00 381
12597.06 428
12598.12 403
12599.18 415
12600.24 411
12601.30 417
12602.36 382
12603.42 399
12604.48 354
12605.54 427
12606.60 400
12607.66 395
12608.72 373
12609.79 426
12610.85 412
12611.91 412
12612.97 393
12614.03 463
12615.09 451
12616.15 444
12617.21 467
12618.27 477
12619.33 470
12620.39 437
12621.45 450
12622.52 404
12623.58 418
12624.64 468
12625.70 510
12626.76 478
12627.82 459
12628.88 536
12629.95 507
12631.01 566
12632.07 481
12633.13 490
12634.19 447
12635.25 487
12636.31 448
12637.38 444
12638.44 422
12639.50 419
12640.56 407
12641.62 367
12642.69 367
12643.75 381
12644.81 371
12645.87 408
12646.93 462
12648.00 393
12649.06 384
12650.12 401
12651.18 407
12652.25 388
12653.31 348
12654.37 356
12655.43 396
12656.50 407
12657.56 365
12658.62 346
12659.68 396
12660.75 420
12661.81 399
12662.87 397
12663.94 390
12665.00 403
12666.06 410
12667.12 370
12668.19 386
12669.25 411
12670.31 439
12671.38 412
12672.44 380
12673.50 411
12674.57 436
12675.63 454
12676.69 423
12677.76 391
12678.82 396
12679.88 378
12680.95 414
12682.01 447
12683.07 431
12684.14 447
12685.20 456
12686.27 462
12687.33 429
12688.39 431
12689.46 404
12690.52 436
12691.59 471
12692.65 421
12693.71 430
12694.78 461
12695.84 383
12696.91 377
12697.97 388
12699.04 399
12700.10 413
12701.16 450
12702.23 440
12703.29 483
12704.36 458
12705.42 488
12706.49 504
12707.55 454
12708.62 469
12709.68 479
12710.75 456
12711.81 466
12712.88 441
12713.94 428
12715.01 449
12716.07 446
12717.14 432
12718.20 479
12719.27 468
12720.33 424
12721.40 415
12722.46 453
12723.53 450
12724.59 420
12725.66 451
12726.72 423
12727.79 421
12728.86 457
12729.92 457
12730.99 455
12732.05 421
12733.12 452
12734.18 457
12735.25 502
12736.32 419
12737.38 472
12738.45 535
12739.51 494
12740.58 476
12741.65 418
12742.71 444
12743.78 444
12744.85 460
12745.91 434
12746.98 410
12748.04 460
12749.11 449
12750.18 449
12751.24 401
12752.31 405
12753.38 410
12754.44 416
12755.51 386
12756.58 426
12757.64 437
12758.71 420
12759.78 407
12760.85 421
12761.91 409
12762.98 426
12764.05 366
12765.11 397
12766.18 419
12767.25 394
12768.32 425
12769.38 385
12770.45 380
12771.52 418
12772.58 420
12773.65 382
12774.72 378
12775.79 360
12776.86 420
12777.92 442
12778.99 397
12780.06 412
12781.13 408
12782.19 388
12783.26 392
12784.33 348
12785.40 435
12786.47 394
12787.53 379
12788.60 363
12789.67 326
12790.74 342
12791.81 335
12792.87 390
12793.94 363
12795.01 369
12796.08 349
12797.15 428
12798.22 410
12799.29 346
12800.35 330
12801.42 360
12802.49 372
12803.56 352
12804.63 387
12805.70 373
12806.77 333
12807.84 350
12808.90 387
12809.97 396
12811.04 382
12812.11 382
12813.18 406
12814.25 378
12815.32 386
12816.39 373
12817.46 364
12818.53 354
12819.60 377
12820.67 440
12821.74 367
12822.81 371
12823.88 363
12824.94 362
12826.01 366
12827.08 410
12828.15 407
12829.22 409
12830.29 404
12831.36 345
12832.43 336
12833.50 365
12834.57 347
12835.64 367
12836.71 411
12837.78 330
12838.85 315
12839.92 387
12840.99 333
12842.07 325
12843.14 331
12844.21 346
12845.28 336
12846.35 310
12847.42 299
12848.49 327
12849.56 343
12850.63 354
12851.70 365
12852.77 367
12853.84 326
12854.91 361
12855.98 343
12857.06 310
12858.13 309
12859.20 318
12860.27 338
12861.34 306
12862.41 325
12863.48 326
12864.55 300
12865.62 332
12866.70 337
12867.77 314
12868.84 326
12869.91 337
12870.98 310
12872.05 290
12873.13 334
12874.20 302
12875.27 322
12876.34 310
12877.41 309
12878.48 313
12879.56 328
12880.63 339
12881.70 313
12882.77 308
12883.84 286
12884.92 294
12885.99 325
12887.06 310
12888.13 287
12889.21 322
12890.28 338
12891.35 340
12892.42 315
12893.50 324
12894.57 278
12895.64 268
12896.71 294
12897.79 320
12898.86 292
12899.93 238
12901.00 291
12902.08 300
12903.15 298
12904.22 345
12905.30 331
12906.37 350
12907.44 335
12908.52 314
12909.59 286
12910.66 278
12911.73 299
12912.81 286
12913.88 282
12914.96 255
12916.03 264
12917.10 260
12918.18 275
12919.25 268
12920.32 317
12921.40 297
12922.47 302
12923.54 293
12924.62 273
12925.69 303
12926.77 315
12927.84 287
12928.91 286
12929.99 321
12931.06 305
12932.14 305
12933.21 292
12934.28 275
12935.36 282
12936.43 307
12937.51 318
12938.58 246
12939.66 284
12940.73 276
12941.80 292
12942.88 260
12943.95 266
12945.03 299
12946.10 320
12947.18 298
12948.25 271
12949.33 282
12950.40 274
12951.48 320
12952.55 285
12953.63 286
12954.70 269
12955.78 298
12956.85 306
12957.93 268
12959.00 302
12960.08 327
12961.15 314
12962.23 275
12963.30 264
12964.38 309
12965.46 290
12966.53 327
12967.61 285
12968.68 265
12969.76 267
12970.83 284
12971.91 270
12972.99 235
12974.06 263
12975.14 267
12976.21 300
12977.29 297
12978.37 255
12979.44 271
12980.52 301
12981.59 251
12982.67 263
12983.75 279
12984.82 299
12985.90 289
12986.98 307
12988.05 271
12989.13 275
12990.20 268
12991.28 255
12992.36 273
12993.43 273
12994.51 308
12995.59 301
12996.67 322
12997.74 285
12998.82 293
12999.90 285
13000.97 269
13002.05 260
13003.13 258
13004.20 268
13005.28 267
13006.36 292
13007.44 297
13008.51 296
13009.59 293
13010.67 276
13011.75 304
13012.82 304
13013.90 277
13014.98 298
13016.06 290
13017.13 293
13018.21 283
13019.29 302
13020.37 281
13021.44 289
13022.52 286
13023.60 329
13024.68 262
13025.76 280
13026.83 289
13027.91 264
13028.99 300
13030.07 275
13031.15 298
13032.23 274
13033.30 301
13034.38 312
13035.46 271
13036.54 276
13037.62 306
13038.70 338
13039.77 296
13040.85 315
13041.93 276
13043.01 303
13044.09 285
13045.17 324
13046.25 281
13047.33 287
13048.40 262
13049.48 275
13050.56 272
13051.64 287
13052.72 294
13053.80 300
13054.88 254
13055.96 241
13057.04 275
13058.12 285
13059.20 309
13060.28 311
13061.36 314
13062.44 289
13063.51 284
13064.59 323
13065.67 257
13066.75 311
13067.83 285
13068.91 323
13069.99 308
13071.07 306
13072.15 322
13073.23 311
13074.31 271
13075.39 292
13076.47 273
13077.55 316
13078.63 312
13079.71 281
13080.79 260
13081.87 275
13082.96 286
13084.04 278
13085.12 296
13086.20 282
13087.28 297
13088.36 266
13089.44 303
13090.52 272
13091.60 252
13092.68 274
13093.76 265
13094.84 291
13095.92 289
13097.00 298
13098.09 314
13099.17 337
13100.25 307
13101.33 328
13102.41 307
13103.49 297
13104.57 296
13105.65 294
13106.74 290
13107.82 316
13108.90 291
13109.98 224
13111.06 285
13112.14 334
13113.22 291
13114.31 292
13115.39 333
13116.47 353
13117.55 346
13118.63 307
13119.72 289
13120.80 319
13121.88 283
13122.96 345
13124.04 326
13125.13 269
13126.21 311
13127.29 287
13128.37 289
13129.45 281
13130.54 310
13131.62 293
13132.70 323
13133.78 276
13134.87 278
13135.95 284
13137.03 305
13138.11 324
13139.20 277
13140.28 284
13141.36 315
13142.45 301
13143.53 335
13144.61 300
13145.69 263
13146.78 278
13147.86 324
13148.94 307
13150.03 289
13151.11 296
13152.19 310
13153.28 311
13154.36 342
13155.44 347
13156.53 306
13157.61 328
13158.69 334
13159.78 310
13160.86 310
13161.94 326
13163.03 321
13164.11 323
13165.20 318
13166.28 312
13167.36 336
13168.45 350
13169.53 292
13170.62 319
13171.70 330
13172.78 344
13173.87 294
13174.95 300
13176.04 300
13177.12 298
13178.21 326
13179.29 344
13180.37 341
13181.46 344
13182.54 302
13183.63 288
13184.71 309
13185.80 311
13186.88 335
13187.97 289
13189.05 312
13190.14 329
13191.22 346
13192.31 360
13193.39 348
13194.48 327
13195.56 349
13196.65 331
13197.73 366
13198.82 343
13199.90 346
13200.99 296
13202.07 344
13203.16 368
13204.24 366
13205.33 312
13206.41 319
13207.50 327
13208.58 337
13209.67 363
13210.76 301
13211.84 341
13212.93 317
13214.01 335
13215.10 339
13216.19 324
13217.27 314
13218.36 344
13219.44 334
13220.53 325
13221.62 310
13222.70 325
13223.79 361
13224.87 375
13225.96 347
13227.05 331
13228.13 367
13229.22 341
13230.31 317
13231.39 326
13232.48 322
13233.57 360
13234.65 346
13235.74 344
13236.83 332
13237.91 326
13239.00 366
13240.09 386
13241.17 384
13242.26 436
13243.35 351
13244.43 379
13245.52 376
13246.61 390
13247.70 351
13248.78 395
13249.87 387
13250.96 402
13252.05 388
13253.13 394
13254.22 413
13255.31 358
13256.39 418
13257.48 398
13258.57 435
13259.66 397
13260.75 384
13261.83 383
13262.92 398
13264.01 400
13265.10 381
13266.19 366
13267.27 386
13268.36 396
13269.45 390
13270.54 416
13271.63 369
13272.71 385
13273.80 392
13274.89 410
13275.98 413
13277.07 431
13278.16 408
13279.24 448
13280.33 462
13281.42 471
13282.51 445
13283.60 424
13284.69 422
13285.78 457
13286.86 451
13287.95 454
13289.04 489
13290.13 419
13291.22 379
13292.31 456
13293.40 450
13294.49 378
13295.58 405
13296.67 419
13297.76 460
13298.84 465
13299.93 516
13301.02 476
13302.11 474
13303.20 505
13304.29 545
13305.38 519
13306.47 484
13307.56 482
13308.65 511
13309.74 493
13310.83 531
13311.92 526
13313.01 538
13314.10 519
13315.19 486
13316.28 493
13317.37 507
13318.46 472
13319.55 513
13320.64 568
13321.73 509
13322.82 543
13323.91 524
13325.00 541
13326.09 514
13327.18 530
13328.27 527
13329.36 525
13330.45 535
13331.54 543
13332.64 530
13333.73 547
13334.82 554
13335.91 557
13337.00 582
13338.09 548
13339.18 534
13340.27 539
13341.36 575
13342.45 553
13343.54 548
13344.64 569
13345.73 546
13346.82 571
13347.91 559
13349.00 565
13350.09 520
13351.18 562
13352.28 541
13353.37 588
13354.46 599
13355.55 581
13356.64 625
13357.73 559
13358.83 587
13359.92 601
13361.01 588
13362.10 624
13363.19 631
13364.29 662
13365.38 654
13366.47 718
13367.56 733
13368.65 697
13369.75 714
13370.84 691
13371.93 678
13373.02 680
13374.12 651
13375.21 567
13376.30 552
13377.39 562
13378.49 534
13379.58 560
13380.67 504
13381.76 505
13382.86 483
13383.95 496
13385.04 491
13386.13 484
13387.23 487
13388.32 497
13389.41 481
13390.51 462
13391.60 440
13392.69 463
13393.79 474
13394.88 492
13395.97 432
13397.07 449
13398.16 484
13399.25 477
13400.35 464
13401.44 438
13402.53 430
13403.63 435
13404.72 446
13405.81 516
13406.91 490
13408.00 496
13409.10 470
13410.19 502
13411.28 453
13412.38 456
13413.47 482
13414.57 503
13415.66 467
13416.75 464
13417.85 468
13418.94 502
13420.04 506
13421.13 528
13422.22 539
13423.32 512
13424.41 546
13425.51 468
13426.60 482
13427.70 478
13428.79 493
13429.89 540
13430.98 520
13432.08 545
13433.17 510
13434.27 507
13435.36 513
13436.46 529
13437.55 527
13438.65 503
13439.74 546
13440.84 568
13441.93 545
13443.03 554
13444.12 506
13445.22 547
13446.31 538
13447.41 506
13448.50 551
13449.60 519
13450.69 491
13451.79 539
13452.89 517
13453.98 570
13455.08 582
13456.17 602
13457.27 558
13458.36 577
13459.46 531
13460.56 617
13461.65 586
13462.75 551
13463.84 607
13464.94 601
13466.04 618
13467.13 582
13468.23 626
13469.32 650
13470.42 578
13471.52 555
13472.61 618
13473.71 615
13474.81 614
13475.90 569
13477.00 575
13478.10 578
13479.19 612
13480.29 590
13481.39 612
13482.48 562
13483.58 581
13484.68 623
13485.77 650
13486.87 670
13487.97 637
13489.07 592
13490.16 656
13491.26 628
13492.36 641
13493.45 646
13494.55 638
13495.65 650
13496.75 685
13497.84 643
13498.94 668
13500.04 739
13501.14 747
13502.23 751
13503.33 711
13504.43 737
13505.53 730
13506.63 710
13507.72 689
13508.82 635
13509.92 675
13511.02 703
13512.12 665
13513.21 631
13514.31 640
13515.41 643
13516.51 623
13517.61 593
13518.70 594
13519.80 626
13520.90 617
13522.00 578
13523.10 575
13524.20 616
13525.30 526
13526.39 593
13527.49 570
13528.59 579
13529.69 576
13530.79 533
13531.89 508
13532.99 534
13534.09 521
13535.18 531
13536.28 537
13537.38 502
13538.48 493
13539.58 521
13540.68 527
13541.78 526
13542.88 517
13543.98 501
13545.08 446
13546.18 461
13547.28 501
13548.38 483
13549.48 438
13550.57 487
13551.67 478
13552.77 502
13553.87 485
13554.97 454
13556.07 485
13557.17 485
13558.27 481
13559.37 489
13560.47 453
13561.57 437
13562.67 435
13563.77 451
13564.87 469
13565.97 485
13567.07 487
13568.17 443
13569.28 463
13570.38 481
13571.48 470
13572.58 421
13573.68 453
13574.78 400
13575.88 455
13576.98 476
13578.08 439
13579.18 408
13580.28 436
13581.38 467
13582.48 437
13583.58 449
13584.69 492
13585.79 475
13586.89 428
13587.99 469
13589.09 459
13590.19 447
13591.29 456
13592.39 496
13593.49 480
13594.60 452
13595.70 468
13596.80 428
13597.90 424
13599.00 452
13600.10 458
13601.21 485
13602.31 470
13603.41 446
13604.51 522
13605.61 467
13606.71 460
13607.82 472
13608.92 490
13610.02 474
13611.12 451
13612.22 497
13613.33 501
13614.43 530
13615.53 486
13616.63 472
13617.74 497
13618.84 525
13619.94 504
13621.04 491
13622.15 507
13623.25 508
13624.35 487
13625.45 474
13626.56 441
13627.66 385
13628.76 453
13629.86 437
13630.97 460
13632.07 443
13633.17 438
13634.28 529
13635.38 485
13636.48 485
13637.59 459
13638.69 486
13639.79 459
13640.90 454
13642.00 447
13643.10 487
13644.21 490
13645.31 472
13646.41 442
13647.52 439
13648.62 433
13649.72 504
13650.83 496
13651.93 464
13653.03 458
13654.14 421
13655.24 480
13656.35 458
13657.45 473
13658.55 450
13659.66 411
13660.76 406
13661.87 423
13662.97 422
13664.07 454
13665.18 441
13666.28 477
13667.39 462
13668.49 483
13669.60 503
13670.70 482
13671.81 455
13672.91 423
13674.01 439
13675.12 442
13676.22 393
13677.33 473
13678.43 458
13679.54 394
13680.64 453
13681.75 445
13682.85 483
13683.96 452
13685.06 510
13686.17 474
13687.27 445
13688.38 456
13689.48 473
13690.59 478
13691.69 436
13692.80 473
13693.91 485
13695.01 525
13696.12 415
13697.22 405
13698.33 447
13699.43 463
13700.54 451
13701.64 470
13702.75 491
13703.86 485
13704.96 544
13706.07 496
13707.17 509
13708.28 475
13709.39 524
13710.49 524
13711.60 545
13712.70 500
13713.81 498
13714.92 494
13716.02 489
13717.13 482
13718.24 504
13719.34 546
13720.45 564
13721.56 544
13722.66 506
13723.77 493
13724.88 526
13725.98 622
13727.09 634
13728.20 570
13729.30 576
13730.41 590
13731.52 565
13732.62 595
13733.73 551
13734.84 574
13735.94 586
13737.05 542
13738.16 549
13739.27 512
13740.37 512
13741.48 614
13742.59 634
13743.70 598
13744.80 567
13745.91 598
13747.02 580
13748.13 682
13749.23 709
13750.34 651
13751.45 639
13752.56 635
13753.67 675
13754.77 709
13755.88 763
13756.99 697
13758.10 730
13759.21 764
13760.31 806
13761.42 799
13762.53 821
13763.64 806
13764.75 792
13765.85 801
13766.96 893
13768.07 901
13769.18 934
13770.29 942
13771.40 964
13772.51 1017
13773.61 1025
13774.72 1030
13775.83 1079
13776.94 1056
13778.05 954
13779.16 859
13780.27 855
13781.38 823
13782.48 738
13783.59 710
13784.70 717
13785.81 702
13786.92 686
13788.03 650
13789.14 586
13790.25 604
13791.36 631
13792.47 619
13793.58 562
13794.69 566
13795.80 544
13796.91 555
13798.02 530
13799.13 513
13800.24 589
13801.35 572
13802.45 544
13803.56 518
13804.67 507
13805.78 547
13806.89 519
13808.00 534
13809.11 519
13810.22 534
13811.34 502
13812.45 522
13813.56 515
13814.67 480
13815.78 473
13816.89 507
13818.00 471
13819.11 513
13820.22 502
13821.33 474
13822.44 486
13823.55 513
13824.66 460
13825.77 505
13826.88 533
13827.99 472
13829.10 455
13830.22 498
13831.33 513
13832.44 536
13833.55 504
13834.66 530
13835.77 469
13836.88 479
13837.99 513
13839.10 465
13840.22 507
13841.33 487
13842.44 503
13843.55 509
13844.66 512
13845.77 494
13846.88 518
13848.00 503
13849.11 497
13850.22 535
13851.33 508
13852.44 492
13853.56 438
13854.67 482
13855.78 500
13856.89 473
13858.00 482
13859.12 473
13860.23 506
13861.34 496
13862.45 478
13863.56 460
13864.68 522
13865.79 526
13866.90 516
13868.01 492
13869.13 493
13870.24 496
13871.35 543
13872.46 544
13873.58 556
13874.69 567
13875.80 540
13876.91 555
13878.03 492
13879.14 510
13880.25 508
13881.37 524
13882.48 508
13883.59 499
13884.71 557
13885.82 573
13886.93 571
13888.05 555
13889.16 573
13890.27 591
13891.39 553
13892.50 562
13893.61 596
13894.73 546
13895.84 560
13896.95 595
13898.07 619
13899.18 576
13900.29 531
13901.41 520
13902.52 532
13903.64 485
13904.75 468
13905.86 477
13906.98 516
13908.09 521
13909.21 518
13910.32 469
13911.43 461
13912.55 481
13913.66 501
13914.78 505
13915.89 471
13917.01 510
13918.12 540
13919.24 513
13920.35 484
13921.46 483
13922.58 471
13923.69 460
13924.81 451
13925.92 469
13927.04 450
13928.15 443
13929.27 435
13930.38 445
13931.50 476
13932.61 465
13933.73 470
13934.84 457
13935.96 473
13937.07 466
13938.19 477
13939.30 462
13940.42 435
13941.54 457
13942.65 412
13943.77 453
13944.88 450
13946.00 431
13947.11 419
13948.23 434
13949.34 430
13950.46 451
13951.58 401
13952.69 453
13953.81 477
13954.92 426
13956.04 430
13957.16 430
13958.27 399
13959.39 425
13960.50 435
13961.62 401
13962.74 394
13963.85 412
13964.97 420
13966.09 397
13967.20 415
13968.32 399
13969.44 392
13970.55 447
13971.67 442
13972.79 464
13973.90 421
13975.02 462
13976.14 435
13977.25 426
13978.37 422
13979.49 428
13980.60 439
13981.72 446
13982.84 412
13983.95 415
13985.07 465
13986.19 414
13987.31 399
13988.42 402
13989.54 414
13990.66 439
13991.78 439
13992.89 457
13994.01 449
13995.13 463
13996.25 474
13997.36 447
13998.48 447
13999.60 420
14000.72 426
14001.83 437
14002.95 432
14004.07 435
14005.19 424
14006.31 388
14007.42 441
14008.54 449
14009.66 459
14010.78 459
14011.90 443
14013.02 440
14014.13 492
14015.25 426
14016.37 425
14017.49 414
14018.61 418
14019.73 423
14020.84 463
14021.96 461
14023.08 451
14024.20 436
14025.32 426
14026.44 422
14027.56 405
14028.68 451
14029.80 451
14030.91 432
14032.03 417
14033.15 424
14034.27 439
14035.39 470
14036.51 457
14037.63 429
14038.75 418
14039.87 465
14040.99 469
14042.11 460
14043.23 488
14044.35 480
14045.47 473
14046.58 495
14047.70 514
14048.82 464
14049.94 496
14051.06 525
14052.18 520
14053.30 526
14054.42 518
14055.54 495
14056.66 488
14057.78 483
14058.90 496
14060.02 545
14061.14 548
14062.26 544
14063.38 522
14064.51 502
14065.63 480
14066.75 489
14067.87 514
14068.99 565
14070.11 496
14071.23 520
14072.35 586
14073.47 588
14074.59 551
14075.71 553
14076.83 602
14077.95 554
14079.07 526
14080.19 547
14081.32 566
14082.44 612
14083.56 592
14084.68 637
14085.80 599
14086.92 614
14088.04 634
14089.16 611
14090.29 565
14091.41 578
14092.53 602
14093.65 623
14094.77 593
14095.89 600
14097.01 618
14098.14 694
14099.26 688
14100.38 631
14101.50 641
14102.62 622
14103.75 602
14104.87 572
14105.99 594
14107.11 574
14108.23 608
14109.36 559
14110.48 538
14111.60 557
14112.72 534
14113.84 528
14114.97 562
14116.09 518
14117.21 495
14118.33 522
14119.46 553
14120.58 511
14121.70 492
14122.82 514
14123.95 489
14125.07 518
14126.19 516
14127.32 488
14128.44 445
14129.56 458
14130.68 485
14131.81 431
14132.93 413
14134.05 429
14135.18 460
14136.30 481
14137.42 456
14138.55 486
14139.67 427
14140.79 462
14141.92 446
14143.04 462
14144.16 488
14145.29 452
14146.41 458
14147.54 449
14148.66 414
14149.78 469
14150.91 483
14152.03 440
14153.15 422
14154.28 453
14155.40 451
14156.53 453
14157.65 451
14158.77 454
14159.90 434
14161.02 435
14162.15 445
14163.27 469
14164.40 414
14165.52 458
14166.64 429
14167.77 425
14168.89 452
14170.02 458
14171.14 483
14172.27 431
14173.39 486
14174.52 446
14175.64 440
14176.77 390
14177.89 422
14179.02 458
14180.14 435
14181.27 456
14182.39 429
14183.52 415
14184.64 419
14185.77 393
14186.89 402
14188.02 419
14189.14 381
14190.27 361
14191.39 396
14192.52 389
14193.64 391
14194.77 381
14195.90 385
14197.02 412
14198.15 427
14199.27 384
14200.40 383
14201.52 424
14202.65 397
14203.78 405
14204.90 422
14206.03 406
14207.15 402
14208.28 356
14209.41 381
14210.53 395
14211.66 398
14212.78 368
14213.91 392
14215.04 359
14216.16 395
14217.29 401
14218.42 427
14219.54 412
14220.67 392
14221.80 399
14222.92 418
14224.05 381
14225.18 352
14226.30 380
14227.43 398
14228.56 356
14229.68 359
14230.81 377
14231.94 381
14233.06 390
14234.19 388
14235.32 362
14236.45 378
14237.57 366
14238.70 344
14239.83 394
14240.96 345
14242.08 344
14243.21 357
14244.34 364
14245.47 359
14246.59 320
14247.72 367
14248.85 380
14249.98 351
14251.10 368
14252.23 373
14253.36 372
14254.49 350
14255.62 355
14256.74 366
14257.87 382
14259.00 346
14260.13 358
14261.26 385
14262.38 333
14263.51 334
14264.64 366
14265.77 388
14266.90 362
14268.03 330
14269.15 339
14270.28 360
14271.41 351
14272.54 323
14273.67 335
14274.80 360
14275.93 320
14277.06 346
14278.18 312
14279.31 350
14280.44 352
14281.57 356
14282.70 336
14283.83 366
14284.96 349
14286.09 324
14287.22 346
14288.35 353
14289.48 327
14290.60 348
14291.73 343
14292.86 331
14293.99 315
14295.12 328
14296.25 335
14297.38 297
14298.51 274
14299.64 315
14300.77 323
14301.90 289
14303.03 319
14304.16 320
14305.29 309
14306.42 299
14307.55 280
14308.68 299
14309.81 337
14310.94 310
14312.07 327
14313.20 324
14314.33 339
14315.46 309
14316.59 344
14317.72 326
14318.85 312
14319.98 274
14321.11 308
14322.24 291
14323.38 261
14324.51 286
14325.64 298
14326.77 279
14327.90 267
14329.03 261
14330.16 276
14331.29 271
14332.42 291
14333.55 289
14334.68 272
14335.82 264
14336.95 302
14338.08 309
14339.21 339
14340.34 279
14341.47 292
14342.60 290
14343.73 313
14344.87 289
14346.00 314
14347.13 314
14348.26 283
14349.39 297
14350.52 296
14351.66 264
14352.79 263
14353.92 311
14355.05 306
14356.18 267
14357.32 301
14358.45 278
14359.58 289
14360.71 251
14361.84 258
14362.98 325
14364.11 312
14365.24 300
14366.37 286
14367.51 264
14368.64 255
14369.77 251
14370.90 276
14372.04 254
14373.17 313
14374.30 306
14375.43 271
14376.57 296
14377.70 270
14378.83 282
14379.97 301
14381.10 307
14382.23 281
14383.36 269
14384.50 273
14385.63 272
14386.76 240
14387.90 257
14389.03 295
14390.16 260
14391.30 305
14392.43 271
14393.56 275
14394.70 260
14395.83 301
14396.96 275
14398.10 283
14399.23 292
14400.37 280
14401.50 302
14402.63 272
14403.77 310
14404.90 313
14406.03 293
14407.17 296
14408.30 311
14409.44 320
14410.57 321
14411.70 280
14412.84 300
14413.97 305
14415.11 286
14416.24 284
14417.38 288
14418.51 290
14419.64 279
14420.78 291
14421.91 298
14423.05 262
14424.18 288
14425.32 278
14426.45 321
14427.59 343
14428.72 328
14429.86 325
14430.99 272
14432.13 268
14433.26 288
14434.40 298
14435.53 304
14436.67 277
14437.80 280
14438.94 274
14440.07 289
14441.21 293
14442.34 316
14443.48 318
14444.61 323
14445.75 322
14446.89 301
14448.02 358
14449.16 287
14450.29 303
14451.43 283
14452.56 296
14453.70 319
14454.84 321
14455.97 305
14457.11 317
14458.24 299
14459.38 310
14460.52 320
14461.65 323
14462.79 301
14463.92 315
14465.06 356
14466.20 327
14467.33 324
14468.47 305
14469.61 347
14470.74 339
14471.88 343
14473.02 329
14474.15 331
14475.29 301
14476.43 312
14477.56 356
14478.70 275
14479.84 308
14480.97 292
14482.11 272
14483.25 300
14484.38 288
14485.52 261
14486.66 279
14487.79 299
14488.93 273
14490.07 307
14491.21 290
14492.34 319
14493.48 317
14494.62 292
14495.76 303
14496.89 337
14498.03 300
14499.17 285
14500.31 321
14501.44 288
14502.58 323
14503.72 337
14504.86 312
14506.00 329
14507.13 309
14508.27 303
14509.41 309
14510.55 303
14511.69 296
14512.82 296
14513.96 314
14515.10 283
14516.24 332
14517.38 318
14518.51 322
14519.65 315
14520.79 294
14521.93 257
14523.07 288
14524.21 336
14525.35 312
14526.48 317
14527.62 285
14528.76 294
14529.90 305
14531.04 296
14532.18 252
14533.32 279
14534.46 263
14535.60 304
14536.73 314
14537.87 303
14539.01 302
14540.15 306
14541.29 271
14542.43 327
14543.57 348
14544.71 326
14545.85 325
14546.99 300
14548.13 282
14549.27 274
14550.41 291
14551.55 297
14552.69 321
14553.83 289
14554.97 271
14556.11 312
14557.25 309
14558.39 294
14559.53 280
14560.67 279
14561.81 295
14562.95 321
14564.09 311
14565.23 320
14566.37 348
14567.51 318
14568.65 309
14569.79 285
14570.93 332
14572.07 317
14573.21 331
14574.35 345
14575.49 335
14576.63 362
14577.77 339
14578.91 331
14580.05 348
14581.19 343
14582.33 331
14583.48 336
14584.62 332
14585.76 318
14586.90 337
14588.04 318
14589.18 369
14590.32 316
14591.46 342
14592.60 352
14593.75 346
14594.89 312
14596.03 304
14597.17 342
14598.31 319
14599.45 350
14600.59 373
14601.74 365
14602.88 355
14604.02 388
14605.16 379
14606.30 346
14607.44 372
14608.59 396
14609.73 407
14610.87 380
14612.01 371
14613.15 415
14614.30 383
14615.44 367
14616.58 395
14617.72 420
14618.87 418
14620.01 359
14621.15 391
14622.29 397
14623.44 408
14624.58 403
14625.72 477
14626.86 436
14628.01 456
14629.15 441
14630.29 455
14631.43 528
14632.58 457
14633.72 513
14634.86 509
14636.01 510
14637.15 520
14638.29 495
14639.44 450
14640.58 480
14641.72 507
14642.86 459
14644.01 412
14645.15 392
14646.29 378
14647.44 365
14648.58 394
14649.73 362
14650.87 312
14652.01 319
14653.16 315
14654.30 370
14655.44 315
14656.59 298
14657.73 327
14658.87 317
14660.02 316
14661.16 299
14662.31 291
14663.45 291
14664.59 320
14665.74 307
14666.88 293
14668.03 305
14669.17 322
14670.32 327
14671.46 310
14672.60 290
14673.75 293
14674.89 296
14676.04 323
14677.18 312
14678.33 294
14679.47 296
14680.62 267
14681.76 269
14682.91 272
14684.05 291
14685.20 260
14686.34 258
14687.49 254
14688.63 291
14689.78 291
14690.92 278
14692.07 321
14693.21 294
14694.36 275
14695.50 266
14696.65 291
14697.79 274
14698.94 275
14700.08 271
14701.23 256
14702.38 239
14703.52 238
14704.67 264
14705.81 249
14706.96 268
14708.10 260
14709.25 243
14710.40 254
14711.54 226
14712.69 261
14713.83 253
14714.98 288
14716.13 262
14717.27 276
14718.42 277
14719.56 236
14720.71 261
14721.86 269
14723.00 264
14724.15 259
14725.30 256
14726.44 239
14727.59 262
14728.74 269
14729.88 249
14731.03 259
14732.18 252
14733.32 241
14734.47 241
14735.62 255
14736.76 248
14737.91 229
14739.06 279
14740.20 289
14741.35 208
14742.50 222
14743.65 253
14744.79 261
14745.94 231
14747.09 212
14748.23 231
14749.38 258
14750.53 267
14751.68 247
14752.82 262
14753.97 234
14755.12 283
14756.27 254
14757.42 218
14758.56 213
14759.71 225
14760.86 217
14762.01 279
14763.15 265
14764.30 270
14765.45 239
14766.60 236
14767.75 250
14768.90 255
14770.04 248
14771.19 248
14772.34 247
14773.49 231
14774.64 215
14775.79 211
14776.93 233
14778.08 249
14779.23 206
14780.38 231
14781.53 239
14782.68 243
14783.83 224
14784.97 223
14786.12 256
14787.27 234
14788.42 247
14789.57 235
14790.72 212
14791.87 228
14793.02 231
14794.17 209
14795.32 192
14796.46 238
14797.61 247
14798.76 227
14799.91 222
14801.06 208
14802.21 201
14803.36 206
14804.51 225
14805.66 202
14806.81 212
14807.96 227
14809.11 212
14810.26 240
14811.41 253
14812.56 195
14813.71 187
14814.86 190
14816.01 215
14817.16 229
14818.31 228
14819.46 210
14820.61 208
14821.76 192
14822.91 201
14824.06 227
14825.21 190
14826.36 213
14827.51 202
14828.66 203
14829.81 212
14830.96 186
14832.11 192
14833.26 203
14834.42 247
14835.57 218
14836.72 202
14837.87 184
14839.02 200
14840.17 182
14841.32 198
14842.47 189
14843.62 217
14844.77 184
14845.92 186
14847.08 185
14848.23 204
14849.38 210
14850.53 200
14851.68 221
14852.83 198
14853.98 183
14855.14 185
14856.29 185
14857.44 174
14858.59 193
14859.74 191
14860.89 209
14862.05 166
14863.20 188
14864.35 180
14865.50 198
14866.65 186
14867.81 180
14868.96 164
14870.11 176
14871.26 174
14872.41 166
14873.57 196
14874.72 215
14875.87 182
14877.02 203
14878.18 185
14879.33 187
14880.48 216
14881.63 206
14882.79 204
14883.94 190
14885.09 222
14886.24 181
14887.40 180
14888.55 195
14889.70 210
14890.86 182
14892.01 214
14893.16 182
14894.31 186
14895.47 192
14896.62 220
14897.77 202
14898.93 197
14900.08 175
14901.23 225
14902.39 234
14903.54 202
14904.69 195
14905.85 196
14907.00 211
14908.16 209
14909.31 178
14910.46 172
14911.62 184
14912.77 194
14913.92 188
14915.08 181
14916.23 218
14917.39 220
14918.54 203
14919.69 179
14920.85 193
14922.00 232
14923.16 185
14924.31 173
14925.46 182
14926.62 169
14927.77 198
14928.93 195
14930.08 184
14931.24 197
14932.39 197
14933.55 191
14934.70 160
14935.85 193
14937.01 188
14938.16 213
14939.32 219
14940.47 154
14941.63 175
14942.78 203
14943.94 202
14945.09 208
14946.25 191
14947.40 165
14948.56 190
14949.71 203
14950.87 178
14952.03 180
14953.18 174
14954.34 222
14955.49 218
14956.65 226
14957.80 199
14958.96 210
14960.11 207
14961.27 218
14962.42 186
14963.58 156
14964.74 178
14965.89 209
14967.05 186
14968.20 244
14969.36 247
14970.52 200
14971.67 185
14972.83 179
14973.98 211
14975.14 206
14976.30 204
14977.45 206
14978.61 201
14979.77 171
14980.92 175
14982.08 192
14983.24 198
14984.39 217
14985.55 206
14986.70 177
14987.86 181
14989.02 192
14990.18 185
14991.33 190
14992.49 204
14993.65 155
14994.80 173
14995.96 166
14997.12 179
14998.27 183
14999.43 164
15000.59 186
15001.75 191
15002.90 198
15004.06 189
15005.22 180
15006.37 202
15007.53 178
15008.69 188
15009.85 162
15011.00 167
15012.16 180
15013.32 168
15014.48 199
15015.64 186
15016.79 191
15017.95 156
15019.11 175
15020.27 177
15021.43 176
15022.58 176
15023.74 187
15024.90 156
15026.06 173
15027.22 195
15028.37 187
15029.53 165
15030.69 184
15031.85 205
15033.01 211
15034.17 151
15035.32 179
15036.48 165
15037.64 179
15038.80 154
15039.96 180
15041.12 154
15042.28 160
15043.44 177
15044.59 223
15045.75 192
15046.91 199
15048.07 195
15049.23 179
15050.39 185
15051.55 180
15052.71 183
15053.87 202
15055.03 184
15056.19 172
15057.35 185
15058.50 134
15059.66 169
15060.82 176
15061.98 166
15063.14 203
15064.30 219
15065.46 151
15066.62 178
15067.78 188
15068.94 202
15070.10 179
15071.26 176
15072.42 167
15073.58 192
15074.74 183
15075.90 174
15077.06 167
15078.22 186
15079.38 169
15080.54 182
15081.70 150
15082.86 190
15084.02 211
15085.18 226
15086.34 165
15087.50 172
15088.67 185
15089.83 182
15090.99 221
15092.15 202
15093.31 190
15094.47 188
15095.63 153
15096.79 167
15097.95 156
15099.11 183
15100.27 198
15101.43 200
15102.60 170
15103.76 197
15104.92 182
15106.08 194
15107.24 172
15108.40 153
15109.56 155
15110.72 186
15111.89 177
15113.05 195
15114.21 167
15115.37 160
15116.53 149
15117.69 182
15118.86 179
15120.02 172
15121.18 159
15122.34 190
15123.50 192
15124.67 202
15125.83 171
15126.99 184
15128.15 198
15129.31 193
15130.48 182
15131.64 175
15132.80 170
15133.96 229
15135.13 196
15136.29 183
15137.45 190
15138.61 163
15139.78 160
15140.94 132
15142.10 168
15143.26 199
15144.43 203
15145.59 260
15146.75 195
15147.91 179
15149.08 181
15150.24 274
15151.40 230
15152.57 203
15153.73 140
15154.89 170
15156.06 192
15157.22 189
15158.38 200
15159.55 184
15160.71 195
15161.87 201
15163.04 191
15164.20 192
15165.36 180
15166.53 231
15167.69 196
15168.85 215
15170.02 177
15171.18 220
15172.35 234
15173.51 227
15174.67 217
15175.84 209
15177.00 187
15178.17 214
15179.33 215
15180.49 186
15181.66 190
15182.82 190
15183.99 199
15185.15 202
15186.31 211
15187.48 177
15188.64 208
15189.81 251
15190.97 190
15192.14 212
15193.30 220
15194.47 245
15195.63 271
15196.80 223
15197.96 215
15199.13 270
15200.29 239
15201.46 207
15202.62 205
15203.79 205
15204.95 194
15206.12 244
15207.28 259
15208.45 204
15209.61 195
15210.78 206
15211.94 211
15213.11 230
15214.27 184
15215.44 199
15216.60 245
15217.77 254
15218.93 207
15220.10 169
15221.27 191
15222.43 232
15223.60 231
15224.76 212
15225.93 224
15227.10 234
15228.26 236
15229.43 203
15230.59 263
15231.76 286
15232.93 227
15234.09 227
15235.26 228
15236.42 226
15237.59 271
15238.76 259
15239.92 241
15241.09 251
15242.26 264
15243.42 247
15244.59 230
15245.76 204
15246.92 238
15248.09 221
15249.26 228
15250.42 209
15251.59 215
15252.76 220
15253.92 201
15255.09 173
15256.26 200
15257.43 210
15258.59 220
15259.76 222
15260.93 227
15262.09 206
15263.26 181
15264.43 227
15265.60 233
15266.76 201
15267.93 179
15269.10 229
15270.27 228
15271.43 185
15272.60 204
15273.77 196
15274.94 195
15276.10 198
15277.27 176
15278.44 219
15279.61 222
15280.78 225
15281.94 220
15283.11 201
15284.28 193
15285.45 209
15286.62 203
15287.79 183
15288.95 168
15290.12 186
15291.29 173
15292.46 221
15293.63 217
15294.80 204
15295.96 204
15297.13 209
15298.30 194
15299.47 202
15300.64 209
15301.81 194
15302.98 196
15304.15 220
15305.31 232
15306.48 200
15307.65 202
15308.82 209
15309.99 218
15311.16 185
15312.33 193
15313.50 197
15314.67 190
15315.84 185
15317.01 195
15318.18 193
15319.34 234
15320.51 205
15321.68 180
15322.85 173
15324.02 181
15325.19 185
15326.36 200
15327.53 209
15328.70 205
15329.87 206
15331.04 174
15332.21 184
15333.38 174
15334.55 182
15335.72 203
15336.89 166
15338.06 195
15339.23 205
15340.40 211
15341.57 187
15342.74 226
15343.91 211
15345.08 206
15346.26 160
15347.43 176
15348.60 202
15349.77 208
15350.94 173
15352.11 183
15353.28 186
15354.45 179
15355.62 193
15356.79 189
15357.96 209
15359.13 223
15360.30 234
15361.48 224
15362.65 222
15363.82 252
15364.99 229
15366.16 214
15367.33 226
15368.50 220
15369.67 223
15370.85 208
15372.02 211
15373.19 182
15374.36 178
15375.53 199
15376.70 216
15377.88 179
15379.05 179
15380.22 181
15381.39 197
15382.56 215
15383.73 192
15384.91 201
15386.08 193
15387.25 211
15388.42 211
15389.59 235
15390.77 160
15391.94 180
15393.11 232
15394.28 172
15395.46 203
15396.63 204
15397.80 190
15398.97 182
15400.15 174
15401.32 191
15402.49 194
15403.66 216
15404.84 189
15406.01 194
15407.18 190
15408.36 199
15409.53 201
15410.70 187
15411.87 190
15413.05 199
15414.22 163
15415.39 177
15416.57 172
15417.74 187
15418.91 205
15420.09 196
15421.26 193
15422.43 170
15423.61 167
15424.78 169
15425.95 193
15427.13 202
15428.30 175
15429.47 182
15430.65 195
15431.82 177
15433.00 172
15434.17 166
15435.34 207
15436.52 181
15437.69 186
15438.87 168
15440.04 191
15441.21 207
15442.39 204
15443.56 205
15444.74 196
15445.91 205
15447.09 196
15448.26 195
15449.43 177
15450.61 185
15451.78 219
15452.96 215
15454.13 192
15455.31 173
15456.48 210
15457.66 248
15458.83 208
15460.01 198
15461.18 198
15462.36 184
15463.53 186
15464.71 188
15465.88 159
15467.06 178
15468.23 206
15469.41 217
15470.58 175
15471.76 163
15472.93 175
15474.11 198
15475.28 192
15476.46 172
15477.63 171
15478.81 177
15479.99 174
15481.16 180
15482.34 190
15483.51 211
15484.69 224
15485.86 221
15487.04 207
15488.22 189
15489.39 206
15490.57 190
15491.74 206
15492.92 140
15494.10 170
15495.27 174
15496.45 195
15497.62 215
15498.80 215
15499.98 195
15501.15 200
15502.33 188
15503.51 197
15504.68 199
15505.86 180
15507.04 185
15508.21 187
15509.39 185
15510.57 218
15511.74 221
15512.92 218
15514.10 163
15515.27 164
15516.45 188
15517.63 209
15518.81 204
15519.98 173
15521.16 185
15522.34 195
15523.51 198
15524.69 219
15525.87 207
15527.05 187
15528.22 211
15529.40 223
15530.58 217
15531.76 194
15532.93 220
15534.11 229
15535.29 214
15536.47 182
15537.64 183
15538.82 185
15540.00 204
15541.18 211
15542.36 208
15543.53 202
15544.71 212
15545.89 223
15547.07 231
15548.25 218
15549.43 182
15550.60 196
15551.78 229
15552.96 183
15554.14 214
15555.32 228
15556.50 208
15557.67 219
15558.85 195
15560.03 216
15561.21 235
15562.39 210
15563.57 186
15564.75 218
15565.93 204
15567.10 239
15568.28 230
15569.46 221
15570.64 187
15571.82 220
15573.00 204
15574.18 246
15575.36 248
15576.54 233
15577.72 232
15578.90 231
15580.08 229
15581.26 238
15582.43 226
15583.61 249
15584.79 207
15585.97 239
15587.15 253
15588.33 227
15589.51 231
15590.69 228
15591.87 233
15593.05 237
15594.23 247
15595.41 232
15596.59 208
15597.77 232
15598.95 264
15600.13 257
15601.31 206
15602.49 226
15603.67 263
15604.85 239
15606.03 255
15607.21 226
15608.40 264
15609.58 215
15610.76 263
15611.94 264
15613.12 228
15614.30 234
15615.48 242
15616.66 257
15617.84 280
15619.02 277
15620.20 275
15621.38 245
15622.56 274
15623.75 253
15624.93 256
15626.11 305
15627.29 294
15628.47 304
15629.65 272
15630.83 260
15632.01 287
15633.20 286
15634.38 280
15635.56 270
15636.74 284
15637.92 308
15639.10 326
15640.29 272
15641.47 276
15642.65 278
15643.83 312
15645.01 320
15646.19 361
15647.38 337
15648.56 290
15649.74 300
15650.92 317
15652.10 278
15653.29 296
15654.47 342
15655.65 335
15656.83 279
15658.02 318
15659.20 322
15660.38 329
15661.56 311
15662.75 311
15663.93 312
15665.11 301
15666.29 293
15667.48 307
15668.66 343
15669.84 317
15671.03 279
15672.21 316
15673.39 320
15674.57 271
15675.76 265
15676.94 234
15678.12 294
15679.31 278
15680.49 288
15681.67 301
15682.86 306
15684.04 262
15685.22 279
15686.41 268
15687.59 296
15688.77 325
15689.96 293
15691.14 291
15692.32 290
15693.51 271
15694.69 290
15695.88 260
15697.06 250
15698.24 261
15699.43 260
15700.61 277
15701.80 281
15702.98 287
15704.16 277
15705.35 285
15706.53 274
15707.72 308
15708.90 298
15710.09 314
15711.27 317
15712.45 292
15713.64 279
15714.82 294
15716.01 277
15717.19 335
15718.38 289
15719.56 304
15720.75 306
15721.93 323
15723.12 318
15724.30 304
15725.49 280
15726.67 318
15727.86 340
15729.04 326
15730.23 319
15731.41 324
15732.60 306
15733.78 322
15734.97 332
15736.15 300
15737.34 342
15738.52 363
15739.71 368
15740.89 312
15742.08 355
15743.27 349
15744.45 360
15745.64 369
15746.82 350
15748.01 354
15749.19 362
15750.38 356
15751.57 361
15752.75 345
15753.94 343
15755.12 350
15756.31 340
15757.50 368
15758.68 358
15759.87 346
15761.05 342
15762.24 328
15763.43 368
15764.61 386
15765.80 359
15766.99 365
15768.17 314
15769.36 358
15770.55 372
15771.73 301
15772.92 339
15774.11 300
15775.29 345
15776.48 334
15777.67 323
15778.85 350
15780.04 308
15781.23 311
15782.42 315
15783.60 336
15784.79 309
15785.98 346
15787.16 312
15788.35 302
15789.54 354
15790.73 313
15791.91 280
15793.10 305
15794.29 274
15795.48 302
15796.66 294
15797.85 307
15799.04 259
15800.23 255
15801.41 278
15802.60 263
15803.79 276
15804.98 285
15806.17 292
15807.35 278
15808.54 258
15809.73 262
15810.92 261
15812.11 285
15813.30 281
15814.48 299
15815.67 254
15816.86 284
15818.05 288
15819.24 288
15820.43 309
15821.61 253
15822.80 265
15823.99 260
15825.18 286
15826.37 255
15827.56 267
15828.75 290
15829.94 262
15831.12 261
15832.31 251
15833.50 274
15834.69 245
15835.88 270
15837.07 277
15838.26 266
15839.45 287
15840.64 264
15841.83 264
15843.02 236
15844.21 282
15845.39 252
15846.58 247
15847.77 237
15848.96 282
15850.15 269
15851.34 264
15852.53 257
15853.72 238
15854.91 257
15856.10 259
15857.29 242
15858.48 266
15859.67 246
15860.86 221
15862.05 260
15863.24 268
15864.43 248
15865.62 245
15866.81 267
15868.00 290
15869.19 283
15870.38 275
15871.57 278
15872.76 310
15873.96 294
15875.15 234
15876.34 269
15877.53 242
15878.72 271
15879.91 263
15881.10 262
15882.29 268
15883.48 246
15884.67 288
15885.86 272
15887.05 285
15888.25 274
15889.44 275
15890.63 288
15891.82 293
15893.01 274
15894.20 279
15895.39 286
15896.58 292
15897.78 276
15898.97 266
15900.16 278
15901.35 262
15902.54 285
15903.73 296
15904.92 286
15906.12 278
15907.31 299
15908.50 263
15909.69 283
15910.88 305
15912.08 266
15913.27 285
15914.46 270
15915.65 252
15916.84 251
15918.04 265
15919.23 294
15920.42 296
15921.61 289
15922.81 285
15924.00 292
15925.19 316
15926.38 279
15927.58 307
15928.77 258
15929.96 288
15931.15 255
15932.35 308
15933.54 276
15934.73 258
15935.92 294
15937.12 291
15938.31 264
15939.50 275
15940.70 298
15941.89 286
15943.08 248
15944.28 236
15945.47 221
15946.66 231
15947.86 215
15949.05 211
15950.24 193
15951.44 205
15952.63 232
15953.82 217
15955.02 212
15956.21 210
15957.40 218
15958.60 187
15959.79 191
15960.99 206
15962.18 195
15963.37 211
15964.57 221
15965.76 233
15966.96 235
15968.15 218
15969.34 217
15970.54 201
15971.73 219
15972.93 214
15974.12 221
15975.31 214
15976.51 190
15977.70 195
15978.90 177
15980.09 224
15981.29 211
15982.48 182
15983.68 232
15984.87 202
15986.07 229
15987.26 168
15988.46 176
15989.65 187
15990.85 188
15992.04 181
15993.24 174
15994.43 197
15995.63 191
15996.82 175
15998.02 196
15999.21 188
16000.41 194
16001.60 215
16002.80 190
16003.99 172
16005.19 174
16006.38 191
16007.58 186
16008.77 173
16009.97 172
16011.17 205
16012.36 165
16013.56 180
16014.75 200
16015.95 181
16017.14 192
16018.34 212
16019.54 191
16020.73 208
16021.93 179
16023.13 189
16024.32 166
16025.52 152
16026.71 169
16027.91 180
16029.11 161
16030.30 187
16031.50 183
16032.70 225
16033.89 224
16035.09 180
16036.29 173
16037.48 164
16038.68 146
16039.88 156
16041.07 163
16042.27 159
16043.47 169
16044.66 176
16045.86 206
16047.06 198
16048.25 173
16049.45 196
16050.65 225
16051.85 192
16053.04 189
16054.24 176
16055.44 158
16056.64 162
16057.83 173
16059.03 174
16060.23 166
16061.43 185
16062.62 187
16063.82 185
16065.02 160
16066.22 170
16067.41 184
16068.61 204
16069.81 165
16071.01 148
16072.21 175
16073.40 157
16074.60 148
16075.80 158
16077.00 193
16078.20 156
16079.39 149
16080.59 159
16081.79 189
16082.99 147
16084.19 188
16085.39 194
16086.58 204
16087.78 170
16088.98 175
16090.18 160
16091.38 146
16092.58 174
16093.78 202
16094.98 156
16096.17 158
16097.37 155
16098.57 176
16099.77 156
16100.97 139
16102.17 154
16103.37 147
16104.57 137
16105.77 142
16106.97 167
16108.17 183
16109.36 208
16110.56 186
16111.76 171
16112.96 187
16114.16 182
16115.36 193
16116.56 161
16117.76 189
16118.96 171
16120.16 141
16121.36 176
16122.56 143
16123.76 158
16124.96 153
16126.16 176
16127.36 161
16128.56 168
16129.76 185
16130.96 161
16132.16 162
16133.36 186
16134.56 147
16135.76 169
16136.96 179
16138.16 175
16139.36 140
16140.56 136
16141.76 142
16142.97 168
16144.17 178
16145.37 159
16146.57 160
16147.77 153
16148.97 171
16150.17 142
16151.37 155
16152.57 147
16153.77 165
16154.97 154
16156.18 138
16157.38 162
16158.58 168
16159.78 175
16160.98 142
16162.18 145
16163.38 162
16164.58 175
16165.79 161
16166.99 166
16168.19 165
16169.39 165
16170.59 176
16171.79 174
16173.00 149
16174.20 184
16175.40 191
16176.60 175
16177.80 177
16179.01 190
16180.21 140
16181.41 165
16182.61 162
16183.81 169
16185.02 187
16186.22 164
16187.42 137
16188.62 172
16189.82 168
16191.03 121
16192.23 142
16193.43 161
16194.63 170
16195.84 154
16197.04 166
16198.24 145
16199.45 163
16200.65 171
16201.85 154
16203.05 159
16204.26 153
16205.46 188
16206.66 173
16207.87 162
16209.07 161
16210.27 162
16211.48 184
16212.68 151
16213.88 157
16215.08 162
16216.29 161
16217.49 194
16218.70 144
16219.90 177
16221.10 163
16222.31 189
16223.51 202
16224.71 160
16225.92 154
16227.12 198
16228.32 172
16229.53 175
16230.73 147
16231.94 155
16233.14 172
16234.34 178
16235.55 185
16236.75 170
16237.96 137
16239.16 158
16240.36 186
16241.57 148
16242.77 143
16243.98 163
16245.18 166
16246.39 194
16247.59 196
16248.80 164
16250.00 189
16251.21 177
16252.41 156
16253.61 175
16254.82 157
16256.02 193
16257.23 199
16258.43 179
16259.64 159
16260.84 156
16262.05 211
16263.25 212
16264.46 187
16265.66 202
16266.87 213
16268.08 190
16269.28 199
16270.49 172
16271.69 170
16272.90 215
16274.10 191
16275.31 181
16276.51 205
16277.72 171
16278.92 172
16280.13 198
16281.34 214
16282.54 214
16283.75 217
16284.95 235
16286.16 216
16287.37 178
16288.57 182
16289.78 190
16290.98 172
16292.19 180
16293.40 200
16294.60 200
16295.81 200
16297.02 170
16298.22 194
16299.43 215
16300.63 199
16301.84 178
16303.05 168
16304.25 193
16305.46 224
16306.67 204
16307.87 151
16309.08 200
16310.29 221
16311.50 179
16312.70 168
16313.91 216
16315.12 203
16316.32 217
16317.53 173
16318.74 148
16319.94 164
16321.15 178
16322.36 201
16323.57 198
16324.77 165
16325.98 199
16327.19 188
16328.40 191
16329.60 180
16330.81 198
16332.02 181
16333.23 179
16334.43 170
16335.64 186
16336.85 160
16338.06 176
16339.27 203
16340.47 191
16341.68 167
16342.89 154
16344.10 174
16345.31 175
16346.51 138
16347.72 151
16348.93 151
16350.14 188
16351.35 167
16352.56 151
16353.77 161
16354.97 164
16356.18 153
16357.39 156
16358.60 169
16359.81 131
16361.02 171
16362.23 160
16363.43 144
16364.64 158
16365.85 155
16367.06 132
16368.27 170
16369.48 177
16370.69 154
16371.90 129
16373.11 159
16374.32 160
16375.53 135
16376.73 138
16377.94 172
16379.15 165
16380.36 178
16381.57 166
16382.78 165
16383.99 161
16385.20 178
16386.41 156
16387.62 174
16388.83 171
16390.04 123
16391.25 131
16392.46 147
16393.67 143
16394.88 158
16396.09 134
16397.30 169
16398.51 160
16399.72 165
16400.93 148
16402.14 137
16403.35 178
16404.56 151
16405.77 173
16406.98 154
16408.19 162
16409.40 175
16410.61 185
16411.82 164
16413.04 162
16414.25 168
16415.46 151
16416.67 159
16417.88 123
16419.09 147
16420.30 159
16421.51 142
16422.72 145
16423.93 160
16425.14 150
16426.36 132
16427.57 157
16428.78 142
16429.99 171
16431.20 174
16432.41 177
16433.62 142
16434.83 146
16436.05 133
16437.26 160
16438.47 161
16439.68 141
16440.89 146
16442.10 145
16443.32 163
16444.53 157
16445.74 178
16446.95 159
16448.16 152
16449.38 160
16450.59 160
16451.80 161
16453.01 159
16454.22 150
16455.44 141
16456.65 163
16457.86 164
16459.07 148
16460.29 165
16461.50 164
16462.71 152
16463.92 162
16465.14 161
16466.35 150
16467.56 142
16468.77 153
16469.99 197
16471.20 176
16472.41 160
16473.63 183
16474.84 163
16476.05 138
16477.26 155
16478.48 156
16479.69 157
16480.90 154
16482.12 161
16483.33 155
16484.54 172
16485.76 159
16486.97 160
16488.18 139
16489.40 145
16490.61 168
16491.82 143
16493.04 118
16494.25 140
16495.47 141
16496.68 130
16497.89 134
16499.11 126
16500.32 118
16501.53 140
16502.75 136
16503.96 148
16505.18 168
16506.39 133
16507.61 146
16508.82 126
16510.03 161
16511.25 189
16512.46 156
16513.68 141
16514.89 153
16516.11 174
16517.32 155
16518.53 173
16519.75 132
16520.96 148
16522.18 158
16523.39 171
16524.61 157
16525.82 138
16527.04 154
16528.25 163
16529.47 154
16530.68 165
16531.90 199
16533.11 169
16534.33 149
16535.54 178
16536.76 185
16537.97 158
16539.19 185
16540.40 162
16541.62 148
16542.84 124
16544.05 130
16545.27 153
16546.48 182
16547.70 173
16548.91 165
16550.13 161
16551.35 150
16552.56 156
16553.78 156
16554.99 163
16556.21 177
16557.42 167
16558.64 164
16559.86 164
16561.07 141
16562.29 149
16563.51 154
16564.72 140
16565.94 180
16567.15 179
16568.37 176
16569.59 168
16570.80 146
16572.02 161
16573.24 167
16574.45 170
16575.67 168
16576.89 156
16578.10 165
16579.32 157
16580.54 167
16581.75 170
16582.97 185
16584.19 194
16585.41 189
16586.62 160
16587.84 183
16589.06 198
16590.27 163
16591.49 167
16592.71 167
16593.93 159
16595.14 190
16596.36 137
16597.58 128
16598.80 184
16600.01 169
16601.23 157
16602.45 160
16603.67 149
16604.88 147
16606.10 144
16607.32 169
16608.54 180
16609.76 176
16610.97 148
16612.19 179
16613.41 135
16614.63 173
16615.85 146
16617.06 158
16618.28 171
16619.50 117
16620.72 152
16621.94 164
16623.16 171
16624.37 139
16625.59 169
16626.81 146
16628.03 165
16629.25 150
16630.47 184
16631.69 142
16632.90 123
16634.12 116
16635.34 145
16636.56 145
16637.78 154
16639.00 156
16640.22 160
16641.44 142
16642.66 114
16643.88 158
16645.09 120
16646.31 114
16647.53 139
16648.75 136
16649.97 164
16651.19 162
16652.41 172
16653.63 134
16654.85 152
16656.07 147
16657.29 156
16658.51 142
16659.73 143
16660.95 145
16662.17 148
16663.39 135
16664.61 132
16665.83 140
16667.05 128
16668.27 121
16669.49 123
16670.71 124
16671.93 135
16673.15 129
16674.37 122
16675.59 137
16676.81 137
16678.03 154
16679.25 187
16680.47 147
16681.69 131
16682.91 166
16684.13 149
16685.35 136
16686.58 148
16687.80 142
16689.02 158
16690.24 139
16691.46 173
16692.68 169
16693.90 143
16695.12 140
16696.34 134
16697.56 127
16698.79 140
16700.01 161
16701.23 154
16702.45 142
16703.67 163
16704.89 128
16706.11 150
16707.34 131
16708.56 139
16709.78 156
16711.00 138
16712.22 138
16713.44 125
16714.67 145
16715.89 167
16717.11 163
16718.33 147
16719.55 124
16720.78 120
16722.00 146
16723.22 149
16724.44 126
16725.66 137
16726.89 133
16728.11 145
16729.33 142
16730.55 135
16731.78 126
16733.00 126
16734.22 144
16735.44 133
16736.67 120
16737.89 127
16739.11 134
16740.33 121
16741.56 119
16742.78 127
16744.00 130
16745.22 130
16746.45 147
16747.67 137
16748.89 117
16750.12 122
16751.34 118
16752.56 152
16753.79 132
16755.01 145
16756.23 146
16757.46 138
16758.68 161
16759.90 156
16761.13 157
16762.35 159
16763.57 124
16764.80 139
16766.02 99
16767.24 144
16768.47 130
16769.69 126
16770.92 121
16772.14 143
16773.36 140
16774.59 165
16775.81 134
16777.04 120
16778.26 126
16779.48 156
16780.71 178
16781.93 126
16783.16 127
16784.38 121
16785.61 125
16786.83 156
16788.05 124
16789.28 130
16790.50 136
16791.73 145
16792.95 148
16794.18 130
16795.40 147
16796.63 147
16797.85 142
16799.08 139
16800.30 140
16801.53 146
16802.75 123
16803.98 146
16805.20 138
16806.43 142
16807.65 156
16808.88 136
16810.10 136
16811.33 145
16812.55 153
16813.78 136
16815.00 154
16816.23 169
16817.46 142
16818.68 146
16819.91 141
16821.13 149
16822.36 160
16823.58 126
16824.81 139
16826.04 166
16827.26 155
16828.49 132
16829.71 121
16830.94 126
16832.17 143
16833.39 137
16834.62 113
16835.84 121
16837.07 138
16838.30 135
16839.52 152
16840.75 130
16841.98 141
16843.20 139
16844.43 149
16845.66 141
16846.88 131
16848.11 154
16849.34 173
16850.56 148
16851.79 153
16853.02 159
16854.24 141
16855.47 172
16856.70 176
16857.92 175
16859.15 146
16860.38 164
16861.61 159
16862.83 160
16864.06 151
16865.29 180
16866.52 190
16867.74 189
16868.97 186
16870.20 154
16871.42 152
16872.65 170
16873.88 143
16875.11 141
16876.34 168
16877.56 182
16878.79 155
16880.02 162
16881.25 147
16882.47 201
16883.70 225
16884.93 164
16886.16 166
16887.39 207
16888.62 208
16889.84 159
16891.07 195
16892.30 201
16893.53 173
16894.76 167
16895.98 172
16897.21 171
16898.44 171
16899.67 147
16900.90 122
16902.13 144
16903.36 152
16904.59 173
16905.81 154
16907.04 171
16908.27 151
16909.50 157
16910.73 171
16911.96 164
16913.19 165
16914.42 187
16915.65 172
16916.88 199
16918.10 180
16919.33 156
16920.56 168
16921.79 153
16923.02 144
16924.25 144
16925.48 182
16926.71 164
16927.94 172
16929.17 141
16930.40 142
16931.63 167
16932.86 155
16934.09 170
16935.32 134
16936.55 149
16937.78 164
16939.01 158
16940.24 175
16941.47 167
16942.70 198
16943.93 166
16945.16 156
16946.39 184
16947.62 160
16948.85 189
16950.08 165
16951.31 164
16952.54 135
16953.77 153
16955.00 160
16956.23 170
16957.46 156
16958.69 149
16959.93 156
16961.16 163
16962.39 153
16963.62 144
16964.85 127
16966.08 153
16967.31 161
16968.54 170
16969.77 149
16971.00 131
16972.24 158
16973.47 151
16974.70 151
16975.93 156
16977.16 144
16978.39 148
16979.62 137
16980.85 156
16982.09 142
16983.32 149
16984.55 163
16985.78 181
16987.01 170
16988.24 154
16989.48 129
16990.71 180
16991.94 169
16993.17 145
16994.40 147
16995.64 145
16996.87 139
16998.10 135
16999.33 155
17000.57 146
17001.80 137
17003.03 148
17004.26 126
17005.49 116
17006.73 126
17007.96 128
17009.19 142
17010.42 145
17011.66 135
17012.89 128
17014.12 132
17015.36 140
17016.59 138
17017.82 126
17019.05 138
17020.29 140
17021.52 149
17022.75 128
17023.99 134
17025.22 134
17026.45 159
17027.69 155
17028.92 134
17030.15 125
17031.39 132
17032.62 162
17033.85 129
17035.09 134
17036.32 124
17037.55 126
17038.79 121
17040.02 132
17041.25 114
17042.49 113
17043.72 130
17044.96 160
17046.19 128
17047.42 109
17048.66 135
17049.89 137
17051.13 128
17052.36 139
17053.59 126
17054.83 143
17056.06 132
17057.30 126
17058.53 142
17059.77 155
17061.00 145
17062.23 130
17063.47 126
17064.70 152
17065.94 139
17067.17 127
17068.41 146
17069.64 131
17070.88 120
17072.11 130
17073.35 151
17074.58 130
17075.82 112
17077.05 144
17078.29 146
17079.52 161
17080.76 129
17081.99 133
17083.23 117
17084.46 133
17085.70 157
17086.93 176
17088.17 140
17089.40 150
17090.64 145
17091.88 124
17093.11 155
17094.35 125
17095.58 136
17096.82 134
17098.05 138
17099.29 127
17100.53 131
17101.76 121
17103.00 141
17104.23 115
17105.47 120
17106.71 155
17107.94 133
17109.18 152
17110.41 137
17111.65 116
17112.89 134
17114.12 120
17115.36 108
17116.60 128
17117.83 128
17119.07 121
17120.31 150
17121.54 128
17122.78 133
17124.02 164
17125.25 158
17126.49 125
17127.73 143
17128.96 136
17130.20 139
17131.44 134
17132.67 144
17133.91 143
17135.15 137
17136.39 142
17137.62 121
17138.86 148
17140.10 125
17141.33 120
17142.57 126
17143.81 117
17145.05 126
17146.28 95
17147.52 124
17148.76 112
17150.00 145
17151.24 140
17152.47 121
17153.71 147
17154.95 127
17156.19 131
17157.42 129
17158.66 106
17159.90 110
17161.14 112
17162.38 121
17163.61 113
17164.85 130
17166.09 114
17167.33 126
17168.57 120
17169.81 106
17171.04 99
17172.28 120
17173.52 131
17174.76 130
17176.00 137
17177.24 98
17178.48 103
17179.72 123
17180.95 109
17182.19 94
17183.43 110
17184.67 116
17185.91 132
17187.15 113
17188.39 99
17189.63 115
17190.87 120
17192.10 128
17193.34 119
17194.58 102
17195.82 136
17197.06 137
17198.30 109
17199.54 93
17200.78 119
17202.02 133
17203.26 122
17204.50 126
17205.74 103
17206.98 136
17208.22 136
17209.46 104
17210.70 113
17211.94 102
17213.18 150
17214.42 135
17215.66 107
17216.90 129
17218.14 117
17219.38 117
17220.62 111
17221.86 115
17223.10 117
17224.34 133
17225.58 100
17226.82 135
17228.06 129
17229.30 113
17230.54 107
17231.78 116
17233.02 128
17234.26 122
17235.50 111
17236.75 106
17237.99 147
17239.23 121
17240.47 94
17241.71 122
17242.95 120
17244.19 116
17245.43 118
17246.67 131
17247.92 102
17249.16 116
17250.40 121
17251.64 103
17252.88 101
17254.12 120
17255.36 132
17256.60 100
17257.85 109
17259.09 126
17260.33 111
17261.57 111
17262.81 123
17264.05 115
17265.30 124
17266.54 158
17267.78 126
17269.02 153
17270.26 155
17271.51 119
17272.75 109
17273.99 113
17275.23 96
17276.48 116
17277.72 86
17278.96 104
17280.20 121
17281.44 102
17282.69 116
17283.93 123
17285.17 118
17286.41 101
17287.66 105
17288.90 128
17290.14 129
17291.39 125
17292.63 84
17293.87 118
17295.11 109
17296.36 134
17297.60 139
17298.84 131
17300.09 123
17301.33 117
17302.57 118
17303.82 125
17305.06 94
17306.30 109
17307.55 120
17308.79 107
17310.03 88
17311.28 105
17312.52 103
17313.76 116
17315.01 98
17316.25 123
17317.49 108
17318.74 102
17319.98 84
17321.23 90
17322.47 100
17323.71 129
17324.96 129
17326.20 109
17327.45 93
17328.69 110
17329.93 116
17331.18 107
17332.42 113
17333.67 104
17334.91 115
17336.16 96
17337.40 108
17338.64 101
17339.89 125
17341.13 128
17342.38 110
17343.62 87
17344.87 75
17346.11 138
17347.36 135
17348.60 111
17349.85 115
17351.09 140
17352.34 120
17353.58 107
17354.83 139
17356.07 108
17357.32 100
17358.56 108
17359.81 124
17361.05 111
17362.30 146
17363.54 141
17364.79 114
17366.03 110
17367.28 116
17368.53 113
17369.77 103
17371.02 118
17372.26 127
17373.51 113
17374.75 107
17376.00 109
17377.25 113
17378.49 94
17379.74 130
17380.98 141
17382.23 96
17383.48 126
17384.72 83
17385.97 107
17387.21 119
17388.46 110
17389.71 102
17390.95 113
17392.20 102
17393.45 112
17394.69 123
17395.94 129
17397.19 115
17398.43 113
17399.68 117
17400.93 111
17402.17 100
17403.42 101
17404.67 105
17405.91 99
17407.16 113
17408.41 115
17409.65 101
17410.90 104
17412.15 103
17413.40 104
17414.64 88
17415.89 96
17417.14 130
17418.39 106
17419.63 109
17420.88 104
17422.13 107
17423.38 113
17424.62 101
17425.87 106
17427.12 116
17428.37 132
17429.61 115
17430.86 117
17432.11 121
17433.36 107
17434.60 99
17435.85 141
17437.10 135
17438.35 116
17439.60 130
17440.85 109
17442.09 110
17443.34 113
17444.59 129
17445.84 101
17447.09 97
17448.34 128
17449.58 143
17450.83 111
17452.08 130
17453.33 101
17454.58 117
17455.83 111
17457.08 115
17458.32 111
17459.57 108
17460.82 114
17462.07 128
17463.32 125
17464.57 112
17465.82 121
17467.07 95
17468.32 108
17469.57 124
17470.81 104
17472.06 127
17473.31 126
17474.56 129
17475.81 148
17477.06 115
17478.31 160
17479.56 128
17480.81 133
17482.06 122
17483.31 92
17484.56 109
17485.81 128
17487.06 120
17488.31 110
17489.56 106
17490.81 131
17492.06 128
17493.31 118
17494.56 119
17495.81 128
17497.06 128
17498.31 106
17499.56 118
17500.81 124
17502.06 109
17503.31 117
17504.56 128
17505.81 130
17507.06 135
17508.31 104
17509.56 136
17510.81 133
17512.06 121
17513.32 117
17514.57 130
17515.82 113
17517.07 120
17518.32 135
17519.57 140
17520.82 149
17522.07 134
17523.32 128
17524.57 129
17525.83 116
17527.08 141
17528.33 124
17529.58 145
17530.83 125
17532.08 101
17533.33 121
17534.59 146
17535.84 134
17537.09 130
17538.34 121
17539.59 113
17540.84 116
17542.10 117
17543.35 133
17544.60 151
17545.85 119
17547.10 110
17548.36 112
17549.61 133
17550.86 133
17552.11 130
17553.36 138
17554.62 107
17555.87 121
17557.12 123
17558.37 128
17559.63 132
17560.88 129
17562.13 114
17563.38 128
17564.64 127
17565.89 146
17567.14 119
17568.39 114
17569.65 125
17570.90 120
17572.15 112
17573.41 130
17574.66 112
17575.91 113
17577.16 126
17578.42 122
17579.67 139
17580.92 146
17582.18 135
17583.43 146
17584.68 136
17585.94 118
17587.19 135
17588.44 147
17589.70 149
17590.95 135
17592.20 150
17593.46 127
17594.71 136
17595.97 111
17597.22 106
17598.47 129
17599.73 128
17600.98 148
17602.23 148
17603.49 118
17604.74 128
17606.00 154
17607.25 139
17608.51 144
17609.76 130
17611.01 128
17612.27 155
17613.52 133
17614.78 123
17616.03 127
17617.29 133
17618.54 143
17619.79 103
17621.05 124
17622.30 126
17623.56 153
17624.81 131
17626.07 125
17627.32 138
17628.58 152
17629.83 147
17631.09 139
17632.34 137
17633.60 140
17634.85 137
17636.11 141
17637.36 153
17638.62 127
17639.87 130
17641.13 139
17642.39 105
17643.64 94
17644.90 131
17646.15 128
17647.41 134
17648.66 125
17649.92 109
17651.17 123
17652.43 139
17653.69 119
17654.94 114
17656.20 111
17657.45 105
17658.71 105
17659.97 115
17661.22 121
17662.48 134
17663.73 103
17664.99 128
17666.25 122
17667.50 117
17668.76 114
17670.02 137
17671.27 147
17672.53 110
17673.78 135
17675.04 112
17676.30 120
17677.55 124
17678.81 131
17680.07 109
17681.32 99
17682.58 127
17683.84 135
17685.10 133
17686.35 119
17687.61 115
17688.87 106
17690.12 113
17691.38 128
17692.64 122
17693.89 123
17695.15 149
17696.41 132
17697.67 130
17698.92 126
17700.18 102
17701.44 133
17702.70 109
17703.95 105
17705.21 106
17706.47 111
17707.73 145
17708.98 112
17710.24 88
17711.50 76
17712.76 125
17714.02 104
17715.27 113
17716.53 152
17717.79 141
17719.05 113
17720.31 106
17721.57 92
17722.82 136
17724.08 130
17725.34 104
17726.60 86
17727.86 113
17729.12 149
17730.37 135
17731.63 110
17732.89 114
17734.15 114
17735.41 119
17736.67 110
17737.93 98
17739.18 114
17740.44 126
17741.70 116
17742.96 126
17744.22 105
17745.48 83
17746.74 116
17748.00 127
17749.26 131
17750.52 99
17751.78 113
17753.04 114
17754.29 103
17755.55 99
17756.81 136
17758.07 120
17759.33 133
17760.59 159
17761.85 124
17763.11 137
17764.37 120
17765.63 89
17766.89 130
17768.15 131
17769.41 94
17770.67 111
17771.93 119
17773.19 102
17774.45 103
17775.71 102
17776.97 98
17778.23 106
17779.49 109
17780.75 97
17782.01 95
17783.27 104
17784.53 112
17785.79 122
17787.05 100
17788.31 99
17789.58 109
17790.84 118
17792.10 107
17793.36 96
17794.62 117
17795.88 107
17797.14 98
17798.40 92
17799.66 98
17800.92 102
17802.18 95
17803.45 99
17804.71 116
17805.97 111
17807.23 113
17808.49 99
17809.75 85
17811.01 115
17812.27 124
17813.54 111
17814.80 90
17816.06 92
17817.32 87
17818.58 81
17819.84 96
17821.11 130
17822.37 117
17823.63 101
17824.89 104
17826.15 101
17827.42 128
17828.68 123
17829.94 112
17831.20 92
17832.46 92
17833.73 88
17834.99 114
17836.25 112
17837.51 93
17838.78 96
17840.04 124
17841.30 109
17842.56 110
17843.83 123
17845.09 92
17846.35 95
17847.61 116
17848.88 95
17850.14 124
17851.40 100
17852.66 122
17853.93 91
17855.19 91
17856.45 117
17857.72 113
17858.98 81
17860.24 75
17861.51 123
17862.77 103
17864.03 72
17865.30 88
17866.56 90
17867.82 109
17869.09 105
17870.35 110
17871.61 99
17872.88 134
17874.14 88
17875.40 94
17876.67 104
17877.93 122
17879.20 123
17880.46 110
17881.72 85
17882.99 102
17884.25 113
17885.52 105
17886.78 90
17888.04 80
17889.31 97
17890.57 106
17891.84 98
17893.10 102
17894.36 90
17895.63 75
17896.89 118
17898.16 78
17899.42 75
17900.69 78
17901.95 91
17903.22 92
17904.48 95
17905.75 101
17907.01 96
17908.28 92
17909.54 119
17910.81 81
17912.07 86
17913.34 121
17914.60 91
17915.87 88
17917.13 116
17918.40 123
17919.66 119
17920.93 103
17922.19 85
17923.46 86
17924.72 113
17925.99 95
17927.25 88
17928.52 115
17929.79 108
17931.05 112
17932.32 139
17933.58 101
17934.85 103
17936.11 90
17937.38 103
17938.65 109
17939.91 129
17941.18 120
17942.44 94
17943.71 106
17944.98 102
17946.24 81
17947.51 76
17948.77 101
17950.04 111
17951.31 102
17952.57 80
17953.84 92
17955.11 99
17956.37 96
17957.64 116
17958.91 91
17960.17 91
17961.44 98
17962.71 101
17963.97 95
17965.24 110
17966.51 84
17967.77 101
17969.04 110
17970.31 127
17971.58 124
17972.84 113
17974.11 82
17975.38 91
17976.64 104
17977.91 91
17979.18 110
17980.45 118
17981.71 103
17982.98 136
17984.25 113
17985.52 104
17986.78 100
17988.05 109
17989.32 100
17990.59 112
17991.86 108
17993.12 121
17994.39 118
17995.66 90
17996.93 95
17998.20 106
17999.46 114
18000.73 85
18002.00 110
18003.27 91
18004.54 100
18005.80 101
18007.07 96
18008.34 95
18009.61 106
18010.88 95
18012.15 108
18013.42 113
18014.68 94
18015.95 97
18017.22 97
18018.49 86
18019.76 100
18021.03 99
18022.30 128
18023.57 117
18024.83 126
18026.10 109
18027.37 106
18028.64 120
18029.91 117
18031.18 105
18032.45 107
18033.72 81
18034.99 100
18036.26 127
18037.53 114
18038.80 86
18040.07 106
18041.34 108
18042.60 85
18043.87 90
18045.14 111
18046.41 103
18047.68 98
18048.95 123
18050.22 108
18051.49 99
18052.76 97
18054.03 125
18055.30 133
18056.57 100
18057.84 114
18059.11 100
18060.38 110
18061.65 108
18062.92 104
18064.20 126
18065.47 126
18066.74 110
18068.01 119
18069.28 119
18070.55 145
18071.82 135
18073.09 105
18074.36 121
18075.63 129
18076.90 94
18078.17 124
18079.44 108
18080.71 124
18081.99 91
18083.26 110
18084.53 103
18085.80 102
18087.07 110
18088.34 97
18089.61 110
18090.88 133
18092.15 116
18093.43 105
18094.70 94
18095.97 108
18097.24 107
18098.51 113
18099.78 78
18101.06 92
18102.33 119
18103.60 105
18104.87 119
18106.14 111
18107.41 119
18108.69 135
18109.96 120
18111.23 120
18112.50 99
18113.77 116
18115.05 124
18116.32 126
18117.59 98
18118.86 115
18120.14 110
18121.41 109
18122.68 114
18123.95 127
18125.23 94
18126.50 96
18127.77 109
18129.04 100
18130.32 101
18131.59 108
18132.86 116
18134.13 112
18135.41 97
18136.68 89
18137.95 113
18139.23 125
18140.50 97
18141.77 124
18143.05 112
18144.32 98
18145.59 109
18146.87 113
18148.14 85
18149.41 122
18150.69 123
18151.96 114
18153.23 128
18154.51 101
18155.78 90
18157.05 101
18158.33 109
18159.60 116
18160.88 98
18162.15 103
18163.42 103
18164.70 94
18165.97 101
18167.24 91
18168.52 125
18169.79 107
18171.07 84
18172.34 103
18173.62 115
18174.89 115
18176.16 123
18177.44 96
18178.71 104
18179.99 79
18181.26 95
18182.54 119
18183.81 113
18185.09 100
18186.36 88
18187.63 109
18188.91 103
18190.18 103
18191.46 96
18192.73 91
18194.01 98
18195.28 91
18196.56 103
18197.83 109
18199.11 118
18200.38 107
18201.66 76
18202.94 101
18204.21 117
18205.49 111
18206.76 114
18208.04 88
18209.31 103
18210.59 106
18211.86 102
18213.14 83
18214.41 105
18215.69 113
18216.97 90
18218.24 101
18219.52 92
18220.79 70
18222.07 77
18223.35 109
18224.62 105
18225.90 103
18227.17 111
18228.45 88
18229.73 90
18231.00 103
18232.28 106
18233.56 106
18234.83 118
18236.11 104
18237.38 134
18238.66 103
18239.94 110
18241.21 111
18242.49 110
18243.77 119
18245.04 108
18246.32 106
18247.60 106
18248.87 89
18250.15 108
18251.43 97
18252.71 104
18253.98 99
18255.26 77
18256.54 106
18257.81 102
18259.09 114
18260.37 90
18261.65 98
18262.92 97
18264.20 122
18265.48 113
18266.76 116
18268.03 90
18269.31 85
18270.59 99
18271.87 93
18273.14 102
18274.42 126
18275.70 99
18276.98 120
18278.26 104
18279.53 107
18280.81 91
18282.09 94
18283.37 91
18284.65 92
18285.92 115
18287.20 126
18288.48 130
18289.76 99
18291.04 126
18292.32 107
18293.59 115
18294.87 100
18296.15 100
18297.43 112
18298.71 81
18299.99 111
18301.27 95
18302.54 101
18303.82 92
18305.10 109
18306.38 94
18307.66 118
18308.94 122
18310.22 121
18311.50 124
18312.78 98
18314.06 127
18315.33 115
18316.61 103
18317.89 115
18319.17 126
18320.45 113
18321.73 119
18323.01 118
18324.29 103
18325.57 100
18326.85 94
18328.13 93
18329.41 127
18330.69 108
18331.97 116
18333.25 115
18334.53 107
18335.81 140
18337.09 124
18338.37 88
18339.65 122
18340.93 123
18342.21 107
18343.49 116
18344.77 115
18346.05 97
18347.33 99
18348.61 101
18349.89 110
18351.17 87
18352.45 103
18353.73 124
18355.01 128
18356.29 101
18357.57 113
18358.85 120
18360.14 105
18361.42 108
18362.70 88
18363.98 99
18365.26 100
18366.54 87
18367.82 98
18369.10 102
18370.38 121
18371.66 112
18372.95 100
18374.23 97
18375.51 116
18376.79 116
18378.07 93
18379.35 114
18380.63 110
18381.92 87
18383.20 103
18384.48 115
18385.76 110
18387.04 119
18388.32 84
18389.61 116
18390.89 93
18392.17 99
18393.45 102
18394.73 100
18396.02 121
18397.30 109
18398.58 109
18399.86 101
18401.14 98
18402.43 131
18403.71 96
18404.99 109
18406.27 101
18407.56 113
18408.84 100
18410.12 92
18411.40 105
18412.69 110
18413.97 79
18415.25 90
18416.53 108
18417.82 118
18419.10 119
18420.38 102
18421.67 101
18422.95 112
18424.23 92
18425.51 121
18426.80 92
18428.08 92
18429.36 174
18430.65 133
18431.93 89
18433.21 98
18434.50 110
18435.78 103
18437.06 91
18438.35 95
18439.63 106
18440.92 101
18442.20 112
18443.48 113
18444.77 87
18446.05 118
18447.33 93
18448.62 90
18449.90 102
18451.19 88
18452.47 105
18453.75 120
18455.04 108
18456.32 100
18457.61 101
18458.89 123
18460.17 110
18461.46 101
18462.74 94
18464.03 92
18465.31 105
18466.60 117
18467.88 76
18469.17 72
18470.45 86
18471.74 96
18473.02 99
18474.30 93
18475.59 92
18476.87 103
18478.16 112
18479.44 116
18480.73 84
18482.01 96
18483.30 92
18484.58 134
18485.87 100
18487.16 129
18488.44 126
18489.73 115
18491.01 120
18492.30 112
18493.58 114
18494.87 115
18496.15 100
18497.44 110
18498.72 95
18500.01 97
18501.30 106
18502.58 108
18503.87 107
18505.15 95
18506.44 92
18507.73 103
18509.01 111
18510.30 94
18511.58 108
18512.87 102
18514.16 100
18515.44 114
18516.73 104
18518.01 105
18519.30 112
18520.59 96
18521.87 121
18523.16 106
18524.45 124
18525.73 92
18527.02 101
18528.31 105
18529.59 93
18530.88 125
18532.17 126
18533.45 123
18534.74 83
18536.03 110
18537.31 91
18538.60 92
18539.89 102
18541.18 104
18542.46 118
18543.75 105
18545.04 82
18546.32 99
18547.61 96
18548.90 93
18550.19 96
18551.47 109
18552.76 98
18554.05 113
18555.34 103
18556.62 120
18557.91 88
18559.20 108
18560.49 115
18561.78 115
18563.06 105
18564.35 111
18565.64 121
18566.93 105
18568.22 108
18569.50 112
18570.79 101
18572.08 107
18573.37 114
18574.66 123
18575.94 113
18577.23 130
18578.52 103
18579.81 107
18581.10 112
18582.39 104
18583.68 93
18584.96 98
18586.25 96
18587.54 93
18588.83 114
18590.12 116
18591.41 97
18592.70 100
18593.99 121
18595.27 133
18596.56 128
18597.85 114
18599.14 111
18600.43 98
18601.72 110
18603.01 111
18604.30 93
18605.59 93
18606.88 95
18608.17 120
18609.46 86
18610.75 97
18612.04 101
18613.33 111
18614.62 127
18615.90 88
18617.19 89
18618.48 103
18619.77 100
18621.06 95
18622.35 80
18623.64 98
18624.93 115
18626.22 85
18627.51 81
18628.80 93
18630.09 141
18631.39 83
18632.68 98
18633.97 101
18635.26 115
18636.55 126
18637.84 91
18639.13 91
18640.42 103
18641.71 101
18643.00 90
18644.29 106
18645.58 101
18646.87 125
18648.16 101
18649.45 100
18650.74 105
18652.04 75
18653.33 95
18654.62 95
18655.91 99
18657.20 110
18658.49 107
18659.78 116
18661.07 109
18662.36 100
18663.66 93
18664.95 96
18666.24 100
18667.53 68
18668.82 93
18670.11 86
18671.41 90
18672.70 84
18673.99 98
18675.28 111
18676.57 103
18677.86 104
18679.16 91
18680.45 104
18681.74 117
18683.03 95
18684.32 113
18685.62 105
18686.91 93
18688.20 110
18689.49 97
18690.79 83
18692.08 104
18693.37 96
18694.66 91
18695.96 93
18697.25 100
18698.54 99
18699.83 103
18701.13 105
18702.42 119
18703.71 100
18705.00 83
18706.30 105
18707.59 90
18708.88 74
18710.18 94
18711.47 98
18712.76 90
18714.05 93
18715.35 102
18716.64 109
18717.93 87
18719.23 70
18720.52 103
18721.81 94
18723.11 89
18724.40 87
18725.69 83
18726.99 82
18728.28 96
18729.58 82
18730.87 79
18732.16 88
18733.46 89
18734.75 119
18736.04 108
18737.34 91
18738.63 98
18739.93 107
18741.22 119
18742.51 113
18743.81 101
18745.10 94
18746.40 98
18747.69 86
18748.99 94
18750.28 99
18751.58 120
18752.87 107
18754.16 105
18755.46 97
18756.75 86
18758.05 112
18759.34 108
18760.64 113
18761.93 91
18763.23 104
18764.52 83
18765.82 112
18767.11 92
18768.41 95
18769.70 110
18771.00 104
18772.29 90
18773.59 91
18774.88 96
18776.18 89
18777.47 105
18778.77 105
18780.06 95
18781.36 82
18782.65 87
18783.95 97
18785.25 91
18786.54 97
18787.84 85
18789.13 106
18790.43 112
18791.72 112
18793.02 83
18794.32 100
18795.61 93
18796.91 80
18798.20 82
18799.50 97
18800.80 113
18802.09 126
18803.39 74
18804.69 82
18805.98 104
18807.28 88
18808.57 74
18809.87 102
18811.17 103
18812.46 85
18813.76 89
18815.06 85
18816.35 84
18817.65 89
18818.95 109
18820.24 92
18821.54 88
18822.84 92
18824.13 110
18825.43 82
18826.73 84
18828.03 88
18829.32 90
18830.62 80
18831.92 79
18833.21 68
18834.51 76
18835.81 73
18837.11 88
18838.40 78
18839.70 94
18841.00 96
18842.30 79
18843.59 75
18844.89 95
18846.19 93
18847.49 102
18848.79 88
18850.08 58
18851.38 90
18852.68 114
18853.98 104
18855.27 88
18856.57 89
18857.87 68
18859.17 105
18860.47 112
18861.77 98
18863.06 102
18864.36 101
18865.66 111
18866.96 85
18868.26 94
18869.56 87
18870.85 87
18872.15 79
18873.45 69
18874.75 60
18876.05 95
18877.35 91
18878.65 98
18879.95 95
18881.24 98
18882.54 106
18883.84 94
18885.14 95
18886.44 108
18887.74 114
18889.04 96
18890.34 87
18891.64 93
18892.94 95
18894.24 96
18895.54 87
18896.84 111
18898.13 77
18899.43 97
18900.73 109
18902.03 102
18903.33 91
18904.63 78
18905.93 83
18907.23 102
18908.53 77
18909.83 86
18911.13 88
18912.43 82
18913.73 78
18915.03 95
18916.33 116
18917.63 94
18918.93 88
18920.23 93
18921.53 109
18922.83 89
18924.13 71
18925.43 82
18926.74 86
18928.04 82
18929.34 99
18930.64 134
18931.94 96
18933.24 95
18934.54 87
18935.84 95
18937.14 95
18938.44 109
18939.74 91
18941.04 89
18942.34 91
18943.65 70
18944.95 99
18946.25 84
18947.55 89
18948.85 98
18950.15 78
18951.45 96
18952.75 82
18954.06 85
18955.36 81
18956.66 90
18957.96 93
18959.26 83
18960.56 97
18961.87 87
18963.17 100
18964.47 129
18965.77 99
18967.07 97
18968.37 105
18969.68 102
18970.98 95
18972.28 95
18973.58 96
18974.88 84
18976.19 80
18977.49 101
18978.79 109
18980.09 95
18981.40 79
18982.70 101
18984.00 114
18985.30 101
18986.61 104
18987.91 76
18989.21 71
18990.51 95
18991.82 104
18993.12 98
18994.42 85
18995.73 89
18997.03 93
18998.33 100
18999.63 82
19000.94 86
19002.24 90
19003.54 99
19004.85 113
19006.15 87
19007.45 100
19008.76 108
19010.06 113
19011.36 102
19012.67 98
19013.97 108
19015.27 106
19016.58 98
19017.88 114
19019.18 122
19020.49 125
19021.79 89
19023.10 119
19024.40 97
19025.70 98
19027.01 99
19028.31 106
19029.62 107
19030.92 99
19032.22 82
19033.53 84
19034.83 80
19036.14 84
19037.44 73
19038.75 74
19040.05 86
19041.35 72
19042.66 84
19043.96 111
19045.27 80
19046.57 91
19047.88 81
19049.18 77
19050.49 81
19051.79 85
19053.10 97
19054.40 109
19055.71 97
19057.01 89
19058.32 100
19059.62 96
19060.93 87
19062.23 80
19063.54 97
19064.84 92
19066.15 84
19067.45 77
19068.76 86
19070.06 84
19071.37 91
19072.67 107
19073.98 83
19075.29 95
19076.59 106
19077.90 89
19079.20 86
19080.51 108
19081.81 142
19083.12 99
19084.43 68
19085.73 78
19087.04 91
19088.34 81
19089.65 90
19090.96 82
19092.26 50
19093.57 78
19094.87 79
19096.18 104
19097.49 113
19098.79 89
19100.10 90
19101.41 97
19102.71 101
19104.02 101
19105.33 90
19106.63 80
19107.94 81
19109.25 77
19110.55 82
19111.86 103
19113.17 90
19114.47 106
19115.78 86
19117.09 85
19118.40 76
19119.70 85
19121.01 92
19122.32 100
19123.62 78
19124.93 100
19126.24 96
19127.55 98
19128.85 94
19130.16 108
19131.47 85
19132.78 72
19134.08 92
19135.39 69
19136.70 68
19138.01 91
19139.32 125
19140.62 89
19141.93 128
19143.24 115
19144.55 70
19145.85 106
19147.16 107
19148.47 78
19149.78 70
19151.09 106
19152.40 95
19153.70 106
19155.01 76
19156.32 96
19157.63 101
19158.94 90
19160.25 107
19161.55 113
19162.86 106
19164.17 112
19165.48 106
19166.79 96
19168.10 72
19169.41 91
19170.72 91
19172.02 109
19173.33 91
19174.64 98
19175.95 107
19177.26 89
19178.57 97
19179.88 86
19181.19 76
19182.50 95
19183.81 69
19185.12 105
19186.43 109
19187.74 94
19189.05 116
19190.35 83
19191.66 91
19192.97 91
19194.28 105
19195.59 96
19196.90 103
19198.21 101
19199.52 80
19200.83 71
19202.14 75
19203.45 80
19204.76 75
19206.07 94
19207.38 91
19208.69 86
19210.00 87
19211.31 105
19212.62 99
19213.93 74
19215.24 86
19216.56 71
19217.87 95
19219.18 100
19220.49 98
19221.80 117
19223.11 97
19224.42 75
19225.73 85
19227.04 108
19228.35 103
19229.66 93
19230.97 94
19232.28 87
19233.60 82
19234.91 93
19236.22 92
19237.53 83
19238.84 81
19240.15 110
19241.46 100
19242.77 129
19244.09 108
19245.40 106
19246.71 101
19248.02 86
19249.33 94
19250.64 86
19251.95 91
19253.27 76
19254.58 110
19255.89 95
19257.20 70
19258.51 96
19259.83 81
19261.14 78
19262.45 77
19263.76 88
19265.07 87
19266.39 111
19267.70 114
19269.01 80
19270.32 82
19271.63 99
19272.95 95
19274.26 113
19275.57 89
19276.88 87
19278.20 82
19279.51 96
19280.82 73
19282.14 84
19283.45 90
19284.76 92
19286.07 97
19287.39 101
19288.70 116
19290.01 105
19291.33 96
19292.64 82
19293.95 67
19295.26 94
19296.58 80
19297.89 100
19299.20 97
19300.52 84
19301.83 84
19303.14 125
19304.46 101
19305.77 81
19307.09 88
19308.40 87
19309.71 97
19311.03 89
19312.34 70
19313.65 80
19314.97 95
19316.28 80
19317.60 77
19318.91 86
19320.22 88
19321.54 87
19322.85 112
19324.17 96
19325.48 95
19326.79 91
19328.11 91
19329.42 105
19330.74 100
19332.05 96
19333.37 83
19334.68 104
19335.99 133
19337.31 96
19338.62 83
19339.94 100
19341.25 129
19342.57 117
19343.88 95
19345.20 79
19346.51 86
19347.83 84
19349.14 90
19350.46 61
19351.77 71
19353.09 88
19354.40 108
19355.72 79
19357.03 89
19358.35 99
19359.66 91
19360.98 90
19362.29 103
19363.61 104
19364.93 85
19366.24 89
19367.56 107
19368.87 112
19370.19 101
19371.50 100
19372.82 114
19374.14 121
19375.45 100
19376.77 107
19378.08 101
19379.40 111
19380.72 100
19382.03 87
19383.35 86
19384.66 77
19385.98 92
19387.30 95
19388.61 95
19389.93 92
19391.25 90
19392.56 82
19393.88 74
19395.20 78
19396.51 91
19397.83 115
19399.15 82
19400.46 72
19401.78 80
19403.10 86
19404.41 77
19405.73 78
19407.05 73
19408.36 75
19409.68 98
19411.00 126
19412.31 96
19413.63 95
19414.95 101
19416.27 103
19417.58 84
19418.90 61
19420.22 101
19421.54 100
19422.85 82
19424.17 71
19425.49 92
19426.81 77
19428.12 81
19429.44 88
19430.76 93
19432.08 98
19433.40 102
19434.71 83
19436.03 103
19437.35 83
19438.67 95
19439.99 88
19441.30 88
19442.62 96
19443.94 80
19445.26 80
19446.58 93
19447.89 72
19449.21 95
19450.53 79
19451.85 61
19453.17 91
19454.49 99
19455.81 101
19457.12 72
19458.44 65
19459.76 97
19461.08 90
19462.40 90
19463.72 80
19465.04 101
19466.36 120
19467.68 99
19468.99 94
19470.31 110
19471.63 78
19472.95 95
19474.27 110
19475.59 87
19476.91 84
19478.23 79
19479.55 98
19480.87 95
19482.19 72
19483.51 85
19484.83 108
19486.15 88
19487.47 84
19488.79 95
19490.11 113
19491.43 96
19492.75 96
19494.07 94
19495.39 89
19496.71 75
19498.03 99
19499.35 76
19500.67 79
19501.99 83
19503.31 84
19504.63 85
19505.95 84
19507.27 91
19508.59 124
19509.91 90
19511.23 85
19512.55 83
19513.87 63
19515.19 90
19516.51 71
19517.83 88
19519.15 86
19520.47 95
19521.79 92
19523.12 84
19524.44 94
19525.76 105
19527.08 85
19528.40 80
19529.72 91
19531.04 83
19532.36 81
19533.68 88
19535.01 81
19536.33 105
19537.65 86
19538.97 88
19540.29 79
19541.61 87
19542.93 62
19544.26 77
19545.58 92
19546.90 93
19548.22 82
19549.54 73
19550.87 90
19552.19 97
19553.51 79
19554.83 84
19556.15 101
19557.47 85
19558.80 99
19560.12 87
19561.44 97
19562.76 102
19564.09 93
19565.41 85
19566.73 74
19568.05 65
19569.38 77
19570.70 82
19572.02 99
19573.34 83
19574.67 84
19575.99 67
19577.31 80
19578.63 92
19579.96 96
19581.28 93
19582.60 76
19583.93 93
19585.25 76
19586.57 83
19587.90 97
19589.22 92
19590.54 117
19591.86 129
19593.19 101
19594.51 84
19595.83 107
19597.16 82
19598.48 90
19599.81 80
19601.13 109
19602.45 107
19603.78 109
19605.10 78
19606.42 108
19607.75 99
19609.07 83
19610.40 89
19611.72 84
19613.04 90
19614.37 91
19615.69 88
19617.02 90
19618.34 86
19619.66 70
19620.99 86
19622.31 86
19623.64 88
19624.96 94
19626.29 98
19627.61 86
19628.93 84
19630.26 95
19631.58 78
19632.91 103
19634.23 94
19635.56 96
19636.88 78
19638.21 69
19639.53 74
19640.86 75
19642.18 76
19643.51 94
19644.83 93
19646.16 77
19647.48 75
19648.81 72
19650.13 94
19651.46 76
19652.78 73
19654.11 77
19655.43 90
19656.76 94
19658.08 80
19659.41 85
19660.74 101
19662.06 101
19663.39 108
19664.71 108
19666.04 102
19667.36 87
19668.69 68
19670.02 112
19671.34 108
19672.67 102
19673.99 108
19675.32 94
19676.65 92
19677.97 93
19679.30 90
19680.63 97
19681.95 83
19683.28 86
19684.60 94
19685.93 90
19687.26 87
19688.58 95
19689.91 88
19691.24 84
19692.56 88
19693.89 105
19695.22 95
19696.54 102
19697.87 97
19699.20 111
19700.52 73
19701.85 102
19703.18 78
19704.51 109
19705.83 82
19707.16 85
19708.49 109
19709.81 99
19711.14 79
19712.47 75
19713.80 67
19715.12 84
19716.45 98
19717.78 111
19719.11 85
19720.43 81
19721.76 75
19723.09 101
19724.42 93
19725.74 93
19727.07 104
19728.40 99
19729.73 116
19731.06 103
19732.38 100
19733.71 93
19735.04 77
19736.37 87
19737.70 90
19739.02 91
19740.35 102
19741.68 93
19743.01 118
19744.34 97
19745.67 88
19747.00 86
19748.32 87
19749.65 99
19750.98 98
19752.31 74
19753.64 91
19754.97 104
19756.30 93
19757.62 87
19758.95 87
19760.28 90
19761.61 94
19762.94 83
19764.27 91
19765.60 90
19766.93 91
19768.26 89
19769.59 94
19770.92 89
19772.25 77
19773.57 93
19774.90 91
19776.23 75
19777.56 94
19778.89 86
19780.22 79
19781.55 80
19782.88 70
19784.21 82
19785.54 78
19786.87 99
19788.20 80
19789.53 62
19790.86 92
19792.19 98
19793.52 98
19794.85 95
19796.18 91
19797.51 68
19798.84 73
19800.17 114
19801.50 100
19802.83 115
19804.16 85
19805.49 82
19806.82 74
19808.16 85
19809.49 80
19810.82 97
19812.15 86
19813.48 68
19814.81 78
19816.14 94
19817.47 119
19818.80 100
19820.13 76
19821.46 76
19822.79 87
19824.13 87
19825.46 62
19826.79 82
19828.12 106
19829.45 105
19830.78 77
19832.11 90
19833.44 96
19834.78 88
19836.11 124
19837.44 104
19838.77 88
19840.10 85
19841.43 110
19842.77 87
19844.10 78
19845.43 80
19846.76 79
19848.09 108
19849.42 88
19850.76 84
19852.09 82
19853.42 93
19854.75 79
19856.09 99
19857.42 92
19858.75 98
19860.08 106
19861.41 100
19862.75 94
19864.08 115
19865.41 86
19866.74 86
19868.08 83
19869.41 91
19870.74 96
19872.08 84
19873.41 101
19874.74 84
19876.07 90
19877.41 88
19878.74 81
19880.07 85
19881.41 78
19882.74 80
19884.07 85
19885.40 93
19886.74 71
19888.07 89
19889.40 74
19890.74 64
19892.07 93
19893.40 111
19894.74 85
19896.07 75
19897.41 95
19898.74 84
19900.07 98
19901.41 75
19902.74 82
19904.07 74
19905.41 104
19906.74 86
19908.08 81
19909.41 96
19910.74 93
19912.08 105
19913.41 98
19914.75 83
19916.08 71
19917.41 103
19918.75 97
19920.08 87
19921.42 107
19922.75 106
19924.09 102
19925.42 81
19926.76 93
19928.09 81
19929.42 82
19930.76 86
19932.09 79
19933.43 109
19934.76 110
19936.10 103
19937.43 98
19938.77 86
19940.10 77
19941.44 97
19942.77 86
19944.11 99
19945.44 77
19946.78 85
19948.11 88
19949.45 99
19950.79 88
19952.12 75
19953.46 85
19954.79 98
19956.13 93
19957.46 103
19958.80 102
19960.13 103
19961.47 113
19962.81 95
19964.14 90
19965.48 83
19966.81 87
19968.15 69
19969.49 95
19970.82 98
19972.16 98
19973.49 107
19974.83 106
19976.17 104
19977.50 91
19978.84 87
19980.18 112
19981.51 100
19982.85 93
19984.18 106
19985.52 100
19986.86 86
19988.19 87
19989.53 95
19990.87 85
19992.20 84
19993.54 96
19994.88 81
19996.21 92
19997.55 126
19998.89 109
20000.23 95
20001.56 90
20002.90 76
20004.24 110
20005.57 110
20006.91 99
20008.25 115
20009.59 96
20010.92 89
20012.26 98
20013.60 104
20014.94 72
20016.27 91
20017.61 110
20018.95 84
20020.29 82
20021.62 87
20022.96 101
20024.30 100
20025.64 77
20026.98 74
20028.31 96
20029.65 115
20030.99 86
20032.33 83
20033.67 82
20035.00 78
20036.34 98
20037.68 89
20039.02 81
20040.36 87
20041.70 109
20043.03 101
20044.37 88
20045.71 86
20047.05 83
20048.39 92
20049.73 110
20051.07 98
20052.41 92
20053.74 92
20055.08 98
20056.42 107
20057.76 95
20059.10 92
20060.44 99
20061.78 115
20063.12 107
20064.46 85
20065.80 77
20067.13 82
20068.47 98
20069.81 95
20071.15 93
20072.49 111
20073.83 112
20075.17 97
20076.51 102
20077.85 121
20079.19 95
20080.53 107
20081.87 79
20083.21 82
20084.55 89
20085.89 94
20087.23 106
20088.57 102
20089.91 89
20091.25 90
20092.59 91
20093.93 102
20095.27 81
20096.61 107
20097.95 97
20099.29 92
20100.63 89
20101.97 86
20103.31 97
20104.65 128
20105.99 113
20107.33 97
20108.67 104
20110.02 99
20111.36 102
20112.70 105
20114.04 84
20115.38 107
20116.72 105
20118.06 108
20119.40 85
20120.74 94
20122.08 86
20123.43 90
20124.77 77
20126.11 111
20127.45 96
20128.79 109
20130.13 91
20131.47 85
20132.81 107
20134.16 95
20135.50 100
20136.84 97
20138.18 106
20139.52 113
20140.86 100
20142.21 100
20143.55 99
20144.89 84
