# Supplementary material for: MALDI-TOF MS typing enables the classification of brewing yeasts of the genus Saccharomyces to major beer styles
Source: PLoS One. 2017 Aug 9;12(8):e0181694. doi: 10.1371/journal.pone.0181694 (PMC5549903; doi:10.1371/journal.pone.0181694)
Supplement: S6 File — The directory includes 90 raw files and was zipped to “.zip”; the folder has three strains with 30 spectra per strain; S1 Text explains the raw files with an example and Table 1 represents the yeast strains used within the experiment. (ZIP) [file pone.0181694.s009.zip › 16-18/30276-3478-Lag-Lag-Lag-YPG-18h-E-E_2016-09-23_7_0_A3_1.dat]

1999.90 920
2000.32 892
2000.75 939
2001.17 941
2001.59 953
2002.01 865
2002.43 843
2002.86 882
2003.28 786
2003.70 823
2004.12 851
2004.54 803
2004.97 788
2005.39 820
2005.81 850
2006.23 815
2006.66 782
2007.08 827
2007.50 790
2007.92 827
2008.35 794
2008.77 797
2009.19 765
2009.61 775
2010.04 836
2010.46 899
2010.88 859
2011.31 813
2011.73 841
2012.15 794
2012.57 778
2013.00 769
2013.42 744
2013.84 711
2014.27 678
2014.69 704
2015.11 756
2015.54 800
2015.96 767
2016.38 862
2016.81 860
2017.23 849
2017.65 829
2018.08 878
2018.50 866
2018.93 886
2019.35 818
2019.77 787
2020.20 817
2020.62 846
2021.04 850
2021.47 794
2021.89 781
2022.32 787
2022.74 766
2023.17 784
2023.59 726
2024.01 744
2024.44 750
2024.86 746
2025.29 818
2025.71 782
2026.14 728
2026.56 717
2026.98 754
2027.41 777
2027.83 706
2028.26 705
2028.68 773
2029.11 731
2029.53 675
2029.96 689
2030.38 737
2030.81 750
2031.23 729
2031.66 736
2032.08 728
2032.51 723
2032.93 750
2033.36 772
2033.78 679
2034.21 670
2034.63 736
2035.06 733
2035.49 731
2035.91 737
2036.34 774
2036.76 724
2037.19 738
2037.61 774
2038.04 794
2038.47 803
2038.89 775
2039.32 765
2039.74 792
2040.17 752
2040.59 767
2041.02 760
2041.45 728
2041.87 765
2042.30 779
2042.73 751
2043.15 736
2043.58 759
2044.00 770
2044.43 814
2044.86 768
2045.28 811
2045.71 815
2046.14 783
2046.56 769
2046.99 771
2047.42 739
2047.84 760
2048.27 757
2048.70 775
2049.12 726
2049.55 778
2049.98 771
2050.40 807
2050.83 756
2051.26 763
2051.69 761
2052.11 721
2052.54 735
2052.97 697
2053.40 707
2053.82 726
2054.25 711
2054.68 737
2055.10 746
2055.53 825
2055.96 851
2056.39 821
2056.82 886
2057.24 880
2057.67 934
2058.10 916
2058.53 871
2058.95 889
2059.38 894
2059.81 877
2060.24 874
2060.67 819
2061.09 889
2061.52 880
2061.95 859
2062.38 848
2062.81 837
2063.24 844
2063.66 828
2064.09 841
2064.52 902
2064.95 964
2065.38 939
2065.81 893
2066.24 1024
2066.66 1028
2067.09 928
2067.52 932
2067.95 923
2068.38 882
2068.81 808
2069.24 748
2069.67 744
2070.10 727
2070.52 768
2070.95 818
2071.38 782
2071.81 754
2072.24 724
2072.67 765
2073.10 765
2073.53 747
2073.96 740
2074.39 825
2074.82 857
2075.25 842
2075.68 783
2076.11 851
2076.54 878
2076.97 859
2077.40 848
2077.83 827
2078.26 868
2078.69 875
2079.12 875
2079.55 834
2079.98 853
2080.41 874
2080.84 842
2081.27 843
2081.70 884
2082.13 851
2082.56 766
2082.99 791
2083.42 809
2083.85 774
2084.28 771
2084.71 816
2085.14 831
2085.57 843
2086.00 815
2086.43 804
2086.86 753
2087.29 783
2087.73 766
2088.16 812
2088.59 796
2089.02 725
2089.45 707
2089.88 746
2090.31 811
2090.74 756
2091.17 749
2091.61 777
2092.04 802
2092.47 782
2092.90 812
2093.33 838
2093.76 762
2094.19 800
2094.63 773
2095.06 744
2095.49 776
2095.92 781
2096.35 797
2096.78 797
2097.22 774
2097.65 731
2098.08 719
2098.51 761
2098.94 721
2099.38 718
2099.81 743
2100.24 804
2100.67 779
2101.11 705
2101.54 777
2101.97 781
2102.40 741
2102.83 794
2103.27 730
2103.70 723
2104.13 781
2104.56 746
2105.00 767
2105.43 777
2105.86 832
2106.30 804
2106.73 751
2107.16 780
2107.59 748
2108.03 765
2108.46 826
2108.89 793
2109.33 685
2109.76 733
2110.19 767
2110.63 765
2111.06 735
2111.49 701
2111.93 755
2112.36 795
2112.79 800
2113.23 737
2113.66 727
2114.09 739
2114.53 711
2114.96 736
2115.40 798
2115.83 747
2116.26 748
2116.70 711
2117.13 724
2117.56 701
2118.00 706
2118.43 736
2118.87 732
2119.30 749
2119.73 738
2120.17 750
2120.60 807
2121.04 758
2121.47 732
2121.91 772
2122.34 752
2122.78 746
2123.21 750
2123.64 796
2124.08 828
2124.51 812
2124.95 789
2125.38 761
2125.82 776
2126.25 737
2126.69 784
2127.12 806
2127.56 805
2127.99 848
2128.43 882
2128.86 864
2129.30 891
2129.73 896
2130.17 871
2130.60 929
2131.04 901
2131.47 873
2131.91 837
2132.35 859
2132.78 890
2133.22 860
2133.65 815
2134.09 809
2134.52 800
2134.96 782
2135.40 827
2135.83 839
2136.27 823
2136.70 861
2137.14 810
2137.57 807
2138.01 787
2138.45 704
2138.88 752
2139.32 729
2139.76 759
2140.19 726
2140.63 738
2141.06 804
2141.50 849
2141.94 741
2142.37 737
2142.81 768
2143.25 755
2143.68 776
2144.12 760
2144.56 756
2144.99 753
2145.43 758
2145.87 745
2146.30 788
2146.74 879
2147.18 881
2147.62 870
2148.05 893
2148.49 923
2148.93 993
2149.36 986
2149.80 990
2150.24 1021
2150.68 1058
2151.11 1027
2151.55 1025
2151.99 1017
2152.43 967
2152.86 894
2153.30 942
2153.74 902
2154.18 888
2154.61 885
2155.05 783
2155.49 835
2155.93 859
2156.37 863
2156.80 852
2157.24 851
2157.68 830
2158.12 849
2158.56 794
2158.99 783
2159.43 783
2159.87 836
2160.31 819
2160.75 744
2161.19 798
2161.62 838
2162.06 850
2162.50 825
2162.94 847
2163.38 907
2163.82 937
2164.26 820
2164.69 868
2165.13 912
2165.57 908
2166.01 890
2166.45 976
2166.89 973
2167.33 951
2167.77 938
2168.21 923
2168.65 903
2169.08 856
2169.52 826
2169.96 876
2170.40 980
2170.84 950
2171.28 960
2171.72 954
2172.16 940
2172.60 915
2173.04 931
2173.48 985
2173.92 922
2174.36 954
2174.80 985
2175.24 973
2175.68 934
2176.12 969
2176.56 974
2177.00 938
2177.44 963
2177.88 975
2178.32 872
2178.76 947
2179.20 960
2179.64 986
2180.08 976
2180.52 915
2180.96 926
2181.40 946
2181.84 884
2182.28 834
2182.72 879
2183.16 866
2183.60 818
2184.04 824
2184.48 808
2184.93 854
2185.37 878
2185.81 835
2186.25 840
2186.69 873
2187.13 890
2187.57 889
2188.01 877
2188.45 875
2188.89 931
2189.34 880
2189.78 930
2190.22 978
2190.66 912
2191.10 946
2191.54 922
2191.98 856
2192.43 899
2192.87 926
2193.31 954
2193.75 973
2194.19 954
2194.63 958
2195.08 982
2195.52 1014
2195.96 1023
2196.40 1030
2196.84 962
2197.29 947
2197.73 898
2198.17 920
2198.61 856
2199.06 847
2199.50 833
2199.94 894
2200.38 882
2200.82 853
2201.27 875
2201.71 913
2202.15 876
2202.59 822
2203.04 853
2203.48 921
2203.92 881
2204.37 860
2204.81 887
2205.25 867
2205.69 923
2206.14 945
2206.58 986
2207.02 937
2207.47 1006
2207.91 991
2208.35 1013
2208.80 1038
2209.24 1039
2209.68 1041
2210.13 1082
2210.57 1034
2211.01 958
2211.46 927
2211.90 963
2212.34 929
2212.79 1030
2213.23 993
2213.67 936
2214.12 952
2214.56 993
2215.01 979
2215.45 955
2215.89 964
2216.34 879
2216.78 912
2217.23 878
2217.67 878
2218.11 890
2218.56 904
2219.00 952
2219.45 847
2219.89 850
2220.34 923
2220.78 921
2221.22 942
2221.67 966
2222.11 983
2222.56 996
2223.00 991
2223.45 995
2223.89 996
2224.34 982
2224.78 1036
2225.23 1000
2225.67 1066
2226.12 1034
2226.56 1064
2227.01 1094
2227.45 1055
2227.90 1014
2228.34 1078
2228.79 1043
2229.23 1072
2229.68 1107
2230.12 1095
2230.57 1076
2231.01 1069
2231.46 1072
2231.90 1057
2232.35 1071
2232.80 1065
2233.24 1012
2233.69 1043
2234.13 1057
2234.58 961
2235.02 996
2235.47 996
2235.92 931
2236.36 892
2236.81 956
2237.25 930
2237.70 925
2238.15 925
2238.59 976
2239.04 1017
2239.49 1009
2239.93 979
2240.38 906
2240.82 889
2241.27 870
2241.72 901
2242.16 854
2242.61 852
2243.06 913
2243.50 872
2243.95 857
2244.40 828
2244.84 907
2245.29 890
2245.74 886
2246.19 886
2246.63 866
2247.08 893
2247.53 812
2247.97 889
2248.42 886
2248.87 857
2249.32 907
2249.76 903
2250.21 944
2250.66 881
2251.10 925
2251.55 941
2252.00 906
2252.45 960
2252.89 954
2253.34 974
2253.79 965
2254.24 942
2254.69 930
2255.13 938
2255.58 958
2256.03 931
2256.48 909
2256.93 859
2257.37 874
2257.82 897
2258.27 902
2258.72 923
2259.17 894
2259.61 948
2260.06 940
2260.51 1007
2260.96 1071
2261.41 1073
2261.86 1105
2262.31 1103
2262.75 1130
2263.20 1127
2263.65 1230
2264.10 1138
2264.55 1063
2265.00 1115
2265.45 1020
2265.90 1020
2266.34 985
2266.79 1000
2267.24 993
2267.69 1049
2268.14 1028
2268.59 1048
2269.04 1085
2269.49 1073
2269.94 1171
2270.39 1194
2270.84 1175
2271.29 1221
2271.74 1103
2272.18 1143
2272.63 1218
2273.08 1144
2273.53 1176
2273.98 1224
2274.43 1262
2274.88 1287
2275.33 1311
2275.78 1334
2276.23 1435
2276.68 1353
2277.13 1399
2277.58 1394
2278.03 1344
2278.48 1336
2278.93 1260
2279.38 1216
2279.83 1160
2280.28 1149
2280.73 1072
2281.19 1057
2281.64 969
2282.09 956
2282.54 982
2282.99 906
2283.44 906
2283.89 940
2284.34 959
2284.79 968
2285.24 1012
2285.69 1002
2286.14 979
2286.59 957
2287.04 968
2287.50 989
2287.95 1113
2288.40 1097
2288.85 1156
2289.30 1159
2289.75 1304
2290.20 1312
2290.65 1335
2291.11 1425
2291.56 1376
2292.01 1353
2292.46 1382
2292.91 1501
2293.36 1399
2293.82 1339
2294.27 1301
2294.72 1249
2295.17 1190
2295.62 1171
2296.07 1102
2296.53 1163
2296.98 1153
2297.43 1033
2297.88 1042
2298.33 1035
2298.79 974
2299.24 959
2299.69 975
2300.14 1029
2300.60 957
2301.05 928
2301.50 957
2301.95 935
2302.41 969
2302.86 935
2303.31 855
2303.76 836
2304.22 877
2304.67 906
2305.12 866
2305.57 897
2306.03 906
2306.48 966
2306.93 1010
2307.39 1039
2307.84 1013
2308.29 1007
2308.75 1062
2309.20 1099
2309.65 1050
2310.11 1076
2310.56 1093
2311.01 1022
2311.47 1087
2311.92 1106
2312.37 1106
2312.83 1029
2313.28 1083
2313.73 1036
2314.19 1004
2314.64 938
2315.09 964
2315.55 1024
2316.00 1056
2316.46 1058
2316.91 990
2317.36 1014
2317.82 1040
2318.27 1049
2318.73 1091
2319.18 1051
2319.63 1011
2320.09 1056
2320.54 1049
2321.00 1053
2321.45 1065
2321.91 1009
2322.36 1037
2322.82 1045
2323.27 1075
2323.72 1135
2324.18 1193
2324.63 1227
2325.09 1300
2325.54 1225
2326.00 1212
2326.45 1264
2326.91 1274
2327.36 1218
2327.82 1144
2328.27 1232
2328.73 1137
2329.18 1113
2329.64 1104
2330.09 1017
2330.55 990
2331.00 1026
2331.46 1055
2331.92 1013
2332.37 977
2332.83 1025
2333.28 974
2333.74 916
2334.19 954
2334.65 973
2335.10 918
2335.56 888
2336.02 959
2336.47 953
2336.93 1003
2337.38 982
2337.84 917
2338.30 918
2338.75 944
2339.21 979
2339.66 1012
2340.12 1020
2340.58 1039
2341.03 1026
2341.49 1067
2341.95 1000
2342.40 984
2342.86 1021
2343.32 1063
2343.77 1049
2344.23 1065
2344.68 1060
2345.14 980
2345.60 1038
2346.06 1122
2346.51 1087
2346.97 1098
2347.43 1116
2347.88 1182
2348.34 1058
2348.80 1064
2349.25 1017
2349.71 1020
2350.17 1053
2350.63 981
2351.08 961
2351.54 1052
2352.00 1063
2352.46 969
2352.91 903
2353.37 934
2353.83 924
2354.29 908
2354.74 957
2355.20 930
2355.66 906
2356.12 910
2356.57 918
2357.03 886
2357.49 891
2357.95 965
2358.41 975
2358.86 974
2359.32 982
2359.78 974
2360.24 1114
2360.70 1101
2361.15 1043
2361.61 1045
2362.07 1071
2362.53 979
2362.99 1032
2363.45 1051
2363.91 1026
2364.36 1056
2364.82 1046
2365.28 1008
2365.74 1033
2366.20 1046
2366.66 1023
2367.12 1006
2367.57 971
2368.03 1027
2368.49 1016
2368.95 993
2369.41 1006
2369.87 915
2370.33 974
2370.79 928
2371.25 902
2371.71 987
2372.17 970
2372.63 979
2373.09 926
2373.54 889
2374.00 978
2374.46 928
2374.92 940
2375.38 948
2375.84 951
2376.30 946
2376.76 967
2377.22 946
2377.68 957
2378.14 995
2378.60 976
2379.06 943
2379.52 909
2379.98 943
2380.44 888
2380.90 906
2381.36 995
2381.82 968
2382.28 1022
2382.74 1052
2383.20 1007
2383.66 1014
2384.12 1013
2384.59 938
2385.05 979
2385.51 963
2385.97 983
2386.43 995
2386.89 936
2387.35 968
2387.81 1041
2388.27 954
2388.73 1001
2389.19 983
2389.65 964
2390.12 974
2390.58 973
2391.04 1044
2391.50 1015
2391.96 1001
2392.42 1000
2392.88 967
2393.34 975
2393.81 956
2394.27 893
2394.73 882
2395.19 909
2395.65 928
2396.11 963
2396.57 984
2397.04 1039
2397.50 1039
2397.96 999
2398.42 998
2398.88 956
2399.35 967
2399.81 955
2400.27 959
2400.73 962
2401.19 972
2401.66 950
2402.12 941
2402.58 945
2403.04 961
2403.51 947
2403.97 942
2404.43 937
2404.89 960
2405.36 909
2405.82 957
2406.28 980
2406.74 938
2407.21 912
2407.67 954
2408.13 911
2408.59 964
2409.06 897
2409.52 899
2409.98 894
2410.45 917
2410.91 860
2411.37 822
2411.84 861
2412.30 913
2412.76 945
2413.23 938
2413.69 912
2414.15 924
2414.62 903
2415.08 931
2415.54 962
2416.01 957
2416.47 1035
2416.93 1064
2417.40 1040
2417.86 1042
2418.32 1037
2418.79 997
2419.25 1004
2419.72 1069
2420.18 1155
2420.64 987
2421.11 1000
2421.57 1033
2422.04 1050
2422.50 1036
2422.96 1062
2423.43 994
2423.89 1062
2424.36 1040
2424.82 1005
2425.29 1003
2425.75 1036
2426.22 971
2426.68 901
2427.15 943
2427.61 919
2428.07 953
2428.54 934
2429.00 925
2429.47 892
2429.93 843
2430.40 876
2430.86 927
2431.33 899
2431.79 905
2432.26 934
2432.72 918
2433.19 940
2433.65 997
2434.12 939
2434.59 982
2435.05 960
2435.52 972
2435.98 977
2436.45 992
2436.91 991
2437.38 1017
2437.84 1070
2438.31 1005
2438.78 1061
2439.24 1080
2439.71 1077
2440.17 1090
2440.64 1117
2441.10 1205
2441.57 1209
2442.04 1094
2442.50 1160
2442.97 1056
2443.44 1064
2443.90 1042
2444.37 1014
2444.83 1022
2445.30 1089
2445.77 1030
2446.23 913
2446.70 851
2447.17 898
2447.63 935
2448.10 916
2448.57 857
2449.03 883
2449.50 929
2449.97 1006
2450.43 891
2450.90 940
2451.37 914
2451.83 897
2452.30 900
2452.77 890
2453.24 857
2453.70 862
2454.17 879
2454.64 849
2455.10 861
2455.57 949
2456.04 977
2456.51 928
2456.97 853
2457.44 910
2457.91 873
2458.38 891
2458.84 920
2459.31 941
2459.78 938
2460.25 944
2460.72 926
2461.18 901
2461.65 893
2462.12 920
2462.59 883
2463.06 903
2463.52 892
2463.99 944
2464.46 960
2464.93 918
2465.40 878
2465.86 930
2466.33 948
2466.80 922
2467.27 940
2467.74 951
2468.21 920
2468.68 905
2469.14 933
2469.61 941
2470.08 903
2470.55 961
2471.02 954
2471.49 965
2471.96 975
2472.43 896
2472.90 841
2473.36 909
2473.83 909
2474.30 849
2474.77 821
2475.24 839
2475.71 906
2476.18 933
2476.65 956
2477.12 1006
2477.59 1007
2478.06 972
2478.53 925
2479.00 977
2479.47 982
2479.94 915
2480.41 967
2480.87 1021
2481.34 1015
2481.81 968
2482.28 998
2482.75 923
2483.22 916
2483.69 885
2484.16 898
2484.63 915
2485.10 987
2485.57 1004
2486.05 1032
2486.52 1023
2486.99 1009
2487.46 1050
2487.93 970
2488.40 1014
2488.87 998
2489.34 994
2489.81 1000
2490.28 978
2490.75 928
2491.22 884
2491.69 954
2492.16 971
2492.63 990
2493.10 955
2493.58 971
2494.05 956
2494.52 977
2494.99 974
2495.46 958
2495.93 1049
2496.40 1062
2496.87 982
2497.34 993
2497.82 948
2498.29 950
2498.76 944
2499.23 994
2499.70 944
2500.17 932
2500.64 901
2501.12 820
2501.59 860
2502.06 869
2502.53 902
2503.00 883
2503.48 849
2503.95 862
2504.42 903
2504.89 976
2505.36 1001
2505.84 965
2506.31 909
2506.78 994
2507.25 1008
2507.72 997
2508.20 1053
2508.67 1094
2509.14 1111
2509.61 1239
2510.09 1229
2510.56 1226
2511.03 1265
2511.50 1341
2511.98 1361
2512.45 1404
2512.92 1391
2513.40 1387
2513.87 1339
2514.34 1312
2514.81 1315
2515.29 1222
2515.76 1152
2516.23 1111
2516.71 1148
2517.18 1044
2517.65 1103
2518.13 1127
2518.60 1112
2519.07 1065
2519.55 1089
2520.02 1114
2520.49 1055
2520.97 1038
2521.44 1004
2521.91 1035
2522.39 943
2522.86 931
2523.34 986
2523.81 986
2524.28 1014
2524.76 1028
2525.23 1002
2525.70 924
2526.18 964
2526.65 901
2527.13 926
2527.60 963
2528.08 1004
2528.55 1031
2529.02 983
2529.50 978
2529.97 1031
2530.45 1082
2530.92 1032
2531.40 1016
2531.87 1035
2532.34 1080
2532.82 1096
2533.29 1025
2533.77 1091
2534.24 1110
2534.72 1059
2535.19 1045
2535.67 1036
2536.14 1037
2536.62 1038
2537.09 1072
2537.57 1092
2538.04 1112
2538.52 1058
2538.99 1083
2539.47 1040
2539.94 1038
2540.42 999
2540.90 1049
2541.37 1112
2541.85 1108
2542.32 1102
2542.80 1060
2543.27 1062
2543.75 1057
2544.22 1061
2544.70 1051
2545.18 1081
2545.65 1066
2546.13 1076
2546.60 1128
2547.08 1216
2547.56 1184
2548.03 1249
2548.51 1276
2548.98 1269
2549.46 1235
2549.94 1224
2550.41 1238
2550.89 1180
2551.37 1212
2551.84 1223
2552.32 1257
2552.80 1206
2553.27 1203
2553.75 1167
2554.23 1174
2554.70 1181
2555.18 1188
2555.66 1143
2556.13 1168
2556.61 1188
2557.09 1215
2557.56 1140
2558.04 1152
2558.52 1112
2558.99 1096
2559.47 1097
2559.95 1088
2560.43 1070
2560.90 1057
2561.38 1037
2561.86 979
2562.33 1006
2562.81 935
2563.29 917
2563.77 889
2564.25 947
2564.72 866
2565.20 943
2565.68 918
2566.16 885
2566.63 863
2567.11 874
2567.59 946
2568.07 947
2568.55 901
2569.02 921
2569.50 957
2569.98 920
2570.46 902
2570.94 915
2571.41 937
2571.89 958
2572.37 928
2572.85 921
2573.33 933
2573.81 938
2574.28 930
2574.76 997
2575.24 1005
2575.72 1019
2576.20 973
2576.68 1029
2577.16 992
2577.64 938
2578.11 1008
2578.59 1055
2579.07 1007
2579.55 939
2580.03 966
2580.51 980
2580.99 952
2581.47 940
2581.95 948
2582.43 902
2582.91 945
2583.39 927
2583.86 941
2584.34 922
2584.82 903
2585.30 887
2585.78 909
2586.26 893
2586.74 929
2587.22 978
2587.70 918
2588.18 945
2588.66 948
2589.14 931
2589.62 966
2590.10 966
2590.58 965
2591.06 939
2591.54 991
2592.02 964
2592.50 982
2592.98 969
2593.46 1056
2593.94 1011
2594.42 949
2594.90 896
2595.38 961
2595.86 930
2596.35 964
2596.83 1007
2597.31 937
2597.79 930
2598.27 939
2598.75 946
2599.23 924
2599.71 911
2600.19 912
2600.67 911
2601.15 921
2601.63 935
2602.12 900
2602.60 960
2603.08 904
2603.56 895
2604.04 917
2604.52 929
2605.00 884
2605.48 862
2605.97 921
2606.45 972
2606.93 908
2607.41 928
2607.89 902
2608.37 890
2608.86 976
2609.34 941
2609.82 982
2610.30 1002
2610.78 971
2611.26 977
2611.75 951
2612.23 966
2612.71 956
2613.19 900
2613.68 890
2614.16 902
2614.64 918
2615.12 952
2615.60 970
2616.09 951
2616.57 912
2617.05 900
2617.53 875
2618.02 924
2618.50 852
2618.98 839
2619.46 857
2619.95 863
2620.43 868
2620.91 965
2621.40 907
2621.88 918
2622.36 900
2622.85 958
2623.33 975
2623.81 958
2624.29 877
2624.78 875
2625.26 932
2625.74 949
2626.23 925
2626.71 901
2627.19 936
2627.68 1010
2628.16 999
2628.64 913
2629.13 964
2629.61 967
2630.10 936
2630.58 980
2631.06 978
2631.55 979
2632.03 960
2632.51 967
2633.00 1065
2633.48 1018
2633.97 974
2634.45 990
2634.94 993
2635.42 938
2635.90 916
2636.39 912
2636.87 945
2637.36 954
2637.84 932
2638.33 973
2638.81 934
2639.29 967
2639.78 956
2640.26 953
2640.75 996
2641.23 951
2641.72 895
2642.20 906
2642.69 905
2643.17 912
2643.66 927
2644.14 949
2644.63 955
2645.11 925
2645.60 908
2646.08 929
2646.57 965
2647.05 957
2647.54 928
2648.02 971
2648.51 972
2648.99 949
2649.48 975
2649.97 1008
2650.45 993
2650.94 951
2651.42 1034
2651.91 1046
2652.39 978
2652.88 994
2653.37 993
2653.85 1093
2654.34 1137
2654.82 1132
2655.31 1095
2655.80 1028
2656.28 1027
2656.77 1032
2657.25 1039
2657.74 1045
2658.23 1038
2658.71 1026
2659.20 931
2659.69 955
2660.17 960
2660.66 949
2661.14 978
2661.63 958
2662.12 968
2662.60 963
2663.09 968
2663.58 921
2664.06 947
2664.55 979
2665.04 1009
2665.53 1016
2666.01 952
2666.50 980
2666.99 976
2667.47 980
2667.96 1009
2668.45 987
2668.94 1002
2669.42 1062
2669.91 1087
2670.40 1159
2670.88 1080
2671.37 1144
2671.86 1186
2672.35 1285
2672.83 1188
2673.32 1230
2673.81 1344
2674.30 1287
2674.79 1305
2675.27 1287
2675.76 1298
2676.25 1213
2676.74 1238
2677.23 1150
2677.71 1163
2678.20 1174
2678.69 1106
2679.18 1085
2679.67 1074
2680.15 1087
2680.64 1123
2681.13 1127
2681.62 1083
2682.11 1129
2682.60 1116
2683.08 1117
2683.57 1137
2684.06 1167
2684.55 1122
2685.04 1149
2685.53 1103
2686.02 1149
2686.51 1040
2686.99 1048
2687.48 1010
2687.97 1031
2688.46 1009
2688.95 980
2689.44 1060
2689.93 1043
2690.42 1023
2690.91 1030
2691.40 1001
2691.89 973
2692.38 973
2692.87 1001
2693.35 1060
2693.84 1059
2694.33 1027
2694.82 1040
2695.31 1065
2695.80 954
2696.29 1032
2696.78 1021
2697.27 1035
2697.76 993
2698.25 1033
2698.74 978
2699.23 1010
2699.72 957
2700.21 985
2700.70 1021
2701.19 1017
2701.68 1050
2702.17 1057
2702.66 1057
2703.15 1023
2703.64 1066
2704.13 1051
2704.62 1066
2705.12 1001
2705.61 1076
2706.10 1041
2706.59 995
2707.08 1008
2707.57 998
2708.06 1005
2708.55 943
2709.04 951
2709.53 886
2710.02 918
2710.51 967
2711.01 978
2711.50 976
2711.99 968
2712.48 1005
2712.97 1011
2713.46 1003
2713.95 949
2714.44 965
2714.94 961
2715.43 979
2715.92 940
2716.41 955
2716.90 943
2717.39 972
2717.89 924
2718.38 931
2718.87 956
2719.36 980
2719.85 1040
2720.34 1045
2720.84 1067
2721.33 1045
2721.82 1057
2722.31 1095
2722.80 1093
2723.30 1069
2723.79 1077
2724.28 991
2724.77 1005
2725.27 977
2725.76 964
2726.25 946
2726.74 934
2727.24 993
2727.73 1031
2728.22 1004
2728.71 898
2729.21 923
2729.70 997
2730.19 1024
2730.69 1039
2731.18 997
2731.67 973
2732.16 1021
2732.66 1001
2733.15 1017
2733.64 1014
2734.14 1031
2734.63 1030
2735.12 976
2735.62 1061
2736.11 1074
2736.60 1141
2737.10 1109
2737.59 1091
2738.08 1019
2738.58 978
2739.07 1010
2739.56 1031
2740.06 1052
2740.55 1035
2741.05 1039
2741.54 1040
2742.03 981
2742.53 1005
2743.02 951
2743.52 969
2744.01 966
2744.50 958
2745.00 968
2745.49 1021
2745.99 1033
2746.48 973
2746.97 1011
2747.47 1082
2747.96 1040
2748.46 1004
2748.95 936
2749.45 959
2749.94 956
2750.44 945
2750.93 1026
2751.43 968
2751.92 909
2752.42 899
2752.91 959
2753.41 973
2753.90 953
2754.40 972
2754.89 982
2755.39 1053
2755.88 1011
2756.38 1000
2756.87 962
2757.37 1006
2757.86 986
2758.36 996
2758.85 1016
2759.35 968
2759.84 1002
2760.34 1028
2760.83 1007
2761.33 1041
2761.83 1040
2762.32 1081
2762.82 1027
2763.31 1044
2763.81 1026
2764.30 1049
2764.80 1070
2765.30 1027
2765.79 1010
2766.29 1049
2766.78 1044
2767.28 1066
2767.78 1008
2768.27 987
2768.77 975
2769.27 1026
2769.76 1029
2770.26 1012
2770.76 1042
2771.25 1076
2771.75 1032
2772.24 1064
2772.74 1087
2773.24 1041
2773.73 1047
2774.23 1114
2774.73 1119
2775.23 1067
2775.72 1098
2776.22 1133
2776.72 1172
2777.21 1156
2777.71 1120
2778.21 1181
2778.70 1151
2779.20 1086
2779.70 1119
2780.20 1094
2780.69 1067
2781.19 1021
2781.69 1034
2782.19 1013
2782.68 1064
2783.18 1019
2783.68 1048
2784.18 1035
2784.67 1022
2785.17 1046
2785.67 1061
2786.17 1026
2786.67 1006
2787.16 1003
2787.66 1040
2788.16 1076
2788.66 1030
2789.16 1017
2789.65 1027
2790.15 1010
2790.65 1021
2791.15 1047
2791.65 1008
2792.15 1066
2792.64 1059
2793.14 1036
2793.64 994
2794.14 997
2794.64 1050
2795.14 1078
2795.64 1096
2796.13 1239
2796.63 1246
2797.13 1196
2797.63 1163
2798.13 1133
2798.63 1155
2799.13 1173
2799.63 1167
2800.13 1146
2800.62 1095
2801.12 1114
2801.62 996
2802.12 1001
2802.62 969
2803.12 990
2803.62 991
2804.12 978
2804.62 989
2805.12 1065
2805.62 1045
2806.12 1090
2806.62 1143
2807.12 1139
2807.62 1123
2808.12 1142
2808.62 1231
2809.12 1216
2809.62 1230
2810.12 1262
2810.62 1238
2811.12 1268
2811.62 1259
2812.12 1232
2812.62 1290
2813.12 1249
2813.62 1216
2814.12 1247
2814.62 1247
2815.12 1210
2815.62 1174
2816.12 1175
2816.62 1160
2817.12 1194
2817.62 1135
2818.12 1094
2818.62 1065
2819.12 1085
2819.63 1061
2820.13 1053
2820.63 1063
2821.13 1036
2821.63 1055
2822.13 1050
2822.63 1029
2823.13 1006
2823.63 1032
2824.13 1025
2824.64 982
2825.14 996
2825.64 1093
2826.14 1077
2826.64 1034
2827.14 1017
2827.64 1022
2828.15 1017
2828.65 1000
2829.15 984
2829.65 979
2830.15 970
2830.65 918
2831.16 1035
2831.66 1004
2832.16 1013
2832.66 1007
2833.16 1004
2833.67 972
2834.17 1011
2834.67 1016
2835.17 1007
2835.68 1016
2836.18 1007
2836.68 1034
2837.18 1042
2837.68 1049
2838.19 1059
2838.69 1111
2839.19 1022
2839.70 1044
2840.20 1013
2840.70 1053
2841.20 1053
2841.71 1117
2842.21 1091
2842.71 1004
2843.21 1053
2843.72 1041
2844.22 1121
2844.72 1114
2845.23 1079
2845.73 1121
2846.23 1189
2846.74 1242
2847.24 1185
2847.74 1209
2848.25 1157
2848.75 1128
2849.25 1224
2849.76 1166
2850.26 1195
2850.76 1123
2851.27 1139
2851.77 1068
2852.28 1057
2852.78 1095
2853.28 1064
2853.79 1019
2854.29 1050
2854.79 1037
2855.30 1025
2855.80 1061
2856.31 1086
2856.81 1092
2857.31 1091
2857.82 1118
2858.32 1201
2858.83 1180
2859.33 1145
2859.84 1143
2860.34 1177
2860.85 1131
2861.35 1126
2861.85 1116
2862.36 1112
2862.86 1136
2863.37 1120
2863.87 1078
2864.38 1076
2864.88 1096
2865.39 1070
2865.89 1112
2866.40 1093
2866.90 1044
2867.41 1048
2867.91 1065
2868.42 1024
2868.92 1080
2869.43 1081
2869.93 1083
2870.44 1111
2870.94 1119
2871.45 1177
2871.96 1162
2872.46 1173
2872.97 1187
2873.47 1151
2873.98 1216
2874.48 1238
2874.99 1187
2875.49 1111
2876.00 1155
2876.51 1171
2877.01 1110
2877.52 1116
2878.02 1182
2878.53 1203
2879.04 1140
2879.54 1160
2880.05 1231
2880.55 1235
2881.06 1218
2881.57 1299
2882.07 1374
2882.58 1335
2883.09 1350
2883.59 1299
2884.10 1308
2884.61 1428
2885.11 1496
2885.62 1554
2886.13 1483
2886.63 1517
2887.14 1493
2887.65 1486
2888.15 1438
2888.66 1431
2889.17 1430
2889.67 1422
2890.18 1316
2890.69 1314
2891.20 1265
2891.70 1275
2892.21 1224
2892.72 1176
2893.22 1200
2893.73 1261
2894.24 1268
2894.75 1345
2895.25 1326
2895.76 1310
2896.27 1320
2896.78 1319
2897.29 1370
2897.79 1345
2898.30 1375
2898.81 1434
2899.32 1354
2899.82 1269
2900.33 1228
2900.84 1293
2901.35 1295
2901.86 1285
2902.36 1275
2902.87 1250
2903.38 1294
2903.89 1314
2904.40 1337
2904.91 1256
2905.41 1200
2905.92 1302
2906.43 1309
2906.94 1247
2907.45 1163
2907.96 1242
2908.47 1254
2908.97 1163
2909.48 1148
2909.99 1146
2910.50 1148
2911.01 1142
2911.52 1167
2912.03 1173
2912.54 1162
2913.05 1118
2913.55 1204
2914.06 1258
2914.57 1258
2915.08 1191
2915.59 1190
2916.10 1176
2916.61 1175
2917.12 1194
2917.63 1230
2918.14 1164
2918.65 1194
2919.16 1185
2919.67 1185
2920.18 1238
2920.69 1233
2921.20 1315
2921.71 1323
2922.22 1330
2922.73 1421
2923.24 1422
2923.75 1432
2924.26 1440
2924.77 1437
2925.28 1453
2925.79 1420
2926.30 1420
2926.81 1397
2927.32 1364
2927.83 1312
2928.34 1307
2928.85 1289
2929.36 1242
2929.87 1225
2930.38 1240
2930.89 1151
2931.40 1141
2931.91 1148
2932.42 1116
2932.93 1117
2933.45 1174
2933.96 1131
2934.47 1088
2934.98 1088
2935.49 1103
2936.00 1139
2936.51 1111
2937.02 1161
2937.53 1204
2938.04 1295
2938.56 1338
2939.07 1402
2939.58 1465
2940.09 1583
2940.60 1633
2941.11 1648
2941.62 1650
2942.14 1607
2942.65 1606
2943.16 1609
2943.67 1549
2944.18 1543
2944.70 1425
2945.21 1480
2945.72 1383
2946.23 1406
2946.74 1394
2947.26 1254
2947.77 1222
2948.28 1268
2948.79 1225
2949.30 1147
2949.82 1179
2950.33 1130
2950.84 1170
2951.35 1159
2951.87 1129
2952.38 1124
2952.89 1118
2953.40 1111
2953.92 1053
2954.43 1100
2954.94 1056
2955.45 1094
2955.97 1057
2956.48 1095
2956.99 1047
2957.51 1061
2958.02 1108
2958.53 1087
2959.04 1131
2959.56 1206
2960.07 1114
2960.58 1134
2961.10 1152
2961.61 1138
2962.12 1220
2962.64 1218
2963.15 1269
2963.66 1177
2964.18 1203
2964.69 1208
2965.21 1189
2965.72 1169
2966.23 1132
2966.75 1134
2967.26 1205
2967.77 1217
2968.29 1154
2968.80 1118
2969.32 1040
2969.83 1102
2970.34 1143
2970.86 1135
2971.37 1171
2971.89 1182
2972.40 1180
2972.91 1199
2973.43 1180
2973.94 1225
2974.46 1233
2974.97 1266
2975.49 1254
2976.00 1248
2976.52 1164
2977.03 1205
2977.55 1266
2978.06 1213
2978.57 1240
2979.09 1213
2979.60 1270
2980.12 1301
2980.63 1283
2981.15 1190
2981.66 1240
2982.18 1338
2982.69 1323
2983.21 1361
2983.73 1354
2984.24 1444
2984.76 1441
2985.27 1407
2985.79 1378
2986.30 1405
2986.82 1433
2987.33 1446
2987.85 1409
2988.36 1446
2988.88 1482
2989.40 1476
2989.91 1423
2990.43 1383
2990.94 1419
2991.46 1401
2991.97 1426
2992.49 1450
2993.01 1412
2993.52 1448
2994.04 1496
2994.55 1533
2995.07 1568
2995.59 1532
2996.10 1688
2996.62 1745
2997.14 1712
2997.65 1837
2998.17 1778
2998.69 1788
2999.20 1817
2999.72 1770
3000.24 1777
3000.75 1844
3001.27 1924
3001.79 2194
3002.30 2413
3002.82 2638
3003.34 3059
3003.85 3394
3004.37 3690
3004.89 4018
3005.40 4081
3005.92 3994
3006.44 3848
3006.96 3546
3007.47 3168
3007.99 2889
3008.51 2576
3009.03 2283
3009.54 2107
3010.06 1864
3010.58 1657
3011.10 1617
3011.61 1547
3012.13 1460
3012.65 1466
3013.17 1518
3013.68 1463
3014.20 1397
3014.72 1434
3015.24 1444
3015.76 1445
3016.27 1503
3016.79 1444
3017.31 1415
3017.83 1459
3018.35 1412
3018.86 1408
3019.38 1424
3019.90 1435
3020.42 1384
3020.94 1475
3021.46 1475
3021.97 1464
3022.49 1467
3023.01 1524
3023.53 1512
3024.05 1560
3024.57 1590
3025.09 1559
3025.61 1492
3026.12 1593
3026.64 1530
3027.16 1420
3027.68 1357
3028.20 1320
3028.72 1290
3029.24 1358
3029.76 1297
3030.28 1290
3030.80 1261
3031.32 1284
3031.84 1280
3032.35 1283
3032.87 1376
3033.39 1369
3033.91 1261
3034.43 1250
3034.95 1340
3035.47 1364
3035.99 1317
3036.51 1316
3037.03 1351
3037.55 1317
3038.07 1341
3038.59 1288
3039.11 1267
3039.63 1296
3040.15 1262
3040.67 1333
3041.19 1270
3041.71 1288
3042.23 1234
3042.75 1236
3043.27 1277
3043.79 1255
3044.31 1303
3044.83 1304
3045.35 1273
3045.87 1292
3046.40 1236
3046.92 1261
3047.44 1209
3047.96 1191
3048.48 1247
3049.00 1218
3049.52 1152
3050.04 1205
3050.56 1193
3051.08 1206
3051.60 1206
3052.12 1216
3052.65 1175
3053.17 1142
3053.69 1222
3054.21 1247
3054.73 1200
3055.25 1208
3055.77 1203
3056.30 1249
3056.82 1256
3057.34 1307
3057.86 1307
3058.38 1251
3058.90 1157
3059.42 1179
3059.95 1222
3060.47 1227
3060.99 1223
3061.51 1276
3062.03 1246
3062.56 1279
3063.08 1267
3063.60 1243
3064.12 1336
3064.64 1296
3065.17 1300
3065.69 1471
3066.21 1426
3066.73 1404
3067.26 1440
3067.78 1392
3068.30 1365
3068.82 1412
3069.35 1402
3069.87 1394
3070.39 1482
3070.91 1415
3071.44 1466
3071.96 1440
3072.48 1357
3073.01 1441
3073.53 1436
3074.05 1452
3074.57 1423
3075.10 1509
3075.62 1549
3076.14 1590
3076.67 1538
3077.19 1592
3077.71 1658
3078.24 1695
3078.76 1752
3079.28 1733
3079.81 1801
3080.33 1809
3080.85 1783
3081.38 1815
3081.90 1870
3082.42 1831
3082.95 1796
3083.47 1843
3084.00 1800
3084.52 1678
3085.04 1681
3085.57 1739
3086.09 1837
3086.62 2004
3087.14 2144
3087.66 2281
3088.19 2504
3088.71 2719
3089.24 2912
3089.76 3165
3090.29 3101
3090.81 3193
3091.33 3117
3091.86 2960
3092.38 2736
3092.91 2489
3093.43 2442
3093.96 2260
3094.48 2098
3095.01 1973
3095.53 1907
3096.06 1791
3096.58 1825
3097.11 1839
3097.63 1879
3098.16 1925
3098.68 2026
3099.21 2090
3099.73 2329
3100.26 2438
3100.78 2803
3101.31 3163
3101.83 3582
3102.36 3880
3102.88 4173
3103.41 4382
3103.93 4256
3104.46 3939
3104.99 3668
3105.51 3305
3106.04 2974
3106.56 2712
3107.09 2387
3107.61 2241
3108.14 1933
3108.67 1911
3109.19 1907
3109.72 1870
3110.24 1804
3110.77 1669
3111.30 1638
3111.82 1686
3112.35 1609
3112.87 1666
3113.40 1686
3113.93 1544
3114.45 1487
3114.98 1470
3115.51 1515
3116.03 1491
3116.56 1470
3117.09 1427
3117.61 1432
3118.14 1476
3118.67 1573
3119.19 1560
3119.72 1627
3120.25 1661
3120.77 1617
3121.30 1678
3121.83 1669
3122.35 1597
3122.88 1613
3123.41 1626
3123.94 1595
3124.46 1490
3124.99 1456
3125.52 1539
3126.05 1486
3126.57 1466
3127.10 1443
3127.63 1448
3128.16 1494
3128.68 1417
3129.21 1428
3129.74 1402
3130.27 1399
3130.79 1382
3131.32 1405
3131.85 1439
3132.38 1334
3132.91 1328
3133.43 1351
3133.96 1359
3134.49 1340
3135.02 1248
3135.55 1327
3136.07 1414
3136.60 1358
3137.13 1274
3137.66 1249
3138.19 1260
3138.72 1248
3139.24 1239
3139.77 1152
3140.30 1191
3140.83 1241
3141.36 1263
3141.89 1224
3142.42 1233
3142.95 1251
3143.47 1273
3144.00 1223
3144.53 1260
3145.06 1255
3145.59 1305
3146.12 1310
3146.65 1261
3147.18 1398
3147.71 1381
3148.24 1440
3148.76 1418
3149.29 1487
3149.82 1414
3150.35 1479
3150.88 1427
3151.41 1426
3151.94 1320
3152.47 1385
3153.00 1372
3153.53 1385
3154.06 1363
3154.59 1242
3155.12 1249
3155.65 1259
3156.18 1295
3156.71 1312
3157.24 1318
3157.77 1325
3158.30 1410
3158.83 1426
3159.36 1379
3159.89 1292
3160.42 1328
3160.95 1428
3161.48 1392
3162.01 1329
3162.54 1273
3163.07 1367
3163.60 1304
3164.13 1256
3164.66 1235
3165.20 1228
3165.73 1289
3166.26 1287
3166.79 1262
3167.32 1226
3167.85 1240
3168.38 1246
3168.91 1194
3169.44 1236
3169.97 1165
3170.50 1148
3171.04 1193
3171.57 1211
3172.10 1232
3172.63 1283
3173.16 1312
3173.69 1330
3174.22 1338
3174.75 1367
3175.29 1378
3175.82 1389
3176.35 1364
3176.88 1378
3177.41 1355
3177.94 1276
3178.48 1304
3179.01 1245
3179.54 1269
3180.07 1233
3180.60 1231
3181.14 1235
3181.67 1159
3182.20 1173
3182.73 1188
3183.26 1147
3183.80 1154
3184.33 1234
3184.86 1196
3185.39 1136
3185.93 1147
3186.46 1102
3186.99 1168
3187.52 1098
3188.06 1117
3188.59 1175
3189.12 1264
3189.65 1181
3190.19 1206
3190.72 1181
3191.25 1158
3191.79 1188
3192.32 1213
3192.85 1215
3193.38 1204
3193.92 1187
3194.45 1258
3194.98 1261
3195.52 1262
3196.05 1289
3196.58 1242
3197.12 1274
3197.65 1276
3198.18 1245
3198.72 1289
3199.25 1304
3199.78 1300
3200.32 1264
3200.85 1310
3201.39 1261
3201.92 1235
3202.45 1317
3202.99 1341
3203.52 1335
3204.05 1353
3204.59 1350
3205.12 1360
3205.66 1387
3206.19 1457
3206.72 1549
3207.26 1570
3207.79 1554
3208.33 1715
3208.86 1795
3209.40 1828
3209.93 1913
3210.47 1861
3211.00 1836
3211.53 1887
3212.07 1838
3212.60 1798
3213.14 1727
3213.67 1653
3214.21 1596
3214.74 1511
3215.28 1390
3215.81 1373
3216.35 1291
3216.88 1275
3217.42 1263
3217.95 1229
3218.49 1204
3219.02 1329
3219.56 1274
3220.09 1236
3220.63 1247
3221.16 1373
3221.70 1360
3222.23 1397
3222.77 1444
3223.31 1495
3223.84 1577
3224.38 1648
3224.91 1633
3225.45 1598
3225.98 1617
3226.52 1573
3227.06 1552
3227.59 1487
3228.13 1522
3228.66 1488
3229.20 1479
3229.74 1446
3230.27 1489
3230.81 1507
3231.34 1477
3231.88 1407
3232.42 1473
3232.95 1435
3233.49 1446
3234.03 1440
3234.56 1493
3235.10 1551
3235.64 1633
3236.17 1671
3236.71 1632
3237.25 1583
3237.78 1606
3238.32 1624
3238.86 1605
3239.39 1614
3239.93 1594
3240.47 1638
3241.00 1517
3241.54 1593
3242.08 1586
3242.61 1577
3243.15 1529
3243.69 1574
3244.23 1557
3244.76 1607
3245.30 1651
3245.84 1645
3246.38 1612
3246.91 1702
3247.45 1793
3247.99 1762
3248.53 1897
3249.06 1933
3249.60 2072
3250.14 2256
3250.68 2583
3251.21 2868
3251.75 3182
3252.29 3370
3252.83 3557
3253.37 3665
3253.90 3523
3254.44 3433
3254.98 3218
3255.52 3089
3256.06 2804
3256.60 2587
3257.13 2379
3257.67 2324
3258.21 2186
3258.75 2194
3259.29 2100
3259.83 2146
3260.36 2234
3260.90 2277
3261.44 2393
3261.98 2403
3262.52 2573
3263.06 2702
3263.60 2810
3264.14 2688
3264.68 2758
3265.21 2915
3265.75 2956
3266.29 3054
3266.83 3030
3267.37 2902
3267.91 2828
3268.45 2757
3268.99 2585
3269.53 2374
3270.07 2250
3270.61 2099
3271.15 2092
3271.69 2017
3272.23 1951
3272.76 1871
3273.30 1880
3273.84 1889
3274.38 1878
3274.92 1889
3275.46 1788
3276.00 1867
3276.54 1903
3277.08 1840
3277.62 1777
3278.16 1816
3278.70 1963
3279.24 1965
3279.78 1914
3280.32 1840
3280.86 1927
3281.41 1892
3281.95 1829
3282.49 1795
3283.03 1790
3283.57 1726
3284.11 1803
3284.65 1892
3285.19 1800
3285.73 1884
3286.27 1888
3286.81 1997
3287.35 1854
3287.89 1900
3288.43 1980
3288.97 1956
3289.52 2022
3290.06 2064
3290.60 2119
3291.14 2188
3291.68 2254
3292.22 2435
3292.76 2521
3293.30 2617
3293.85 2802
3294.39 2945
3294.93 3047
3295.47 3225
3296.01 3370
3296.55 3378
3297.09 3433
3297.64 3174
3298.18 3081
3298.72 2958
3299.26 2727
3299.80 2594
3300.34 2550
3300.89 2480
3301.43 2402
3301.97 2388
3302.51 2293
3303.06 2266
3303.60 2273
3304.14 2318
3304.68 2323
3305.22 2259
3305.77 2155
3306.31 2172
3306.85 2238
3307.39 2273
3307.94 2320
3308.48 2293
3309.02 2528
3309.56 2506
3310.11 2547
3310.65 2554
3311.19 2516
3311.74 2530
3312.28 2463
3312.82 2417
3313.36 2504
3313.91 2498
3314.45 2576
3314.99 2642
3315.54 2771
3316.08 2848
3316.62 2959
3317.17 3037
3317.71 3288
3318.25 3588
3318.80 3693
3319.34 3873
3319.88 4009
3320.43 3901
3320.97 4028
3321.51 3919
3322.06 3531
3322.60 3394
3323.14 3306
3323.69 3140
3324.23 2965
3324.78 2812
3325.32 2803
3325.86 2671
3326.41 2582
3326.95 2594
3327.50 2564
3328.04 2594
3328.59 2539
3329.13 2570
3329.67 2683
3330.22 2945
3330.76 3323
3331.31 3890
3331.85 4567
3332.40 5546
3332.94 6983
3333.49 8574
3334.03 10325
3334.57 11821
3335.12 13074
3335.66 13825
3336.21 14271
3336.75 14278
3337.30 13757
3337.84 12544
3338.39 11110
3338.93 9706
3339.48 8331
3340.02 7045
3340.57 5839
3341.11 5027
3341.66 4057
3342.20 3498
3342.75 3142
3343.30 2808
3343.84 2642
3344.39 2378
3344.93 2300
3345.48 2401
3346.02 2316
3346.57 2258
3347.11 2175
3347.66 2135
3348.21 2120
3348.75 2106
3349.30 2142
3349.84 2175
3350.39 2106
3350.94 2097
3351.48 2086
3352.03 2088
3352.57 2063
3353.12 2057
3353.67 2071
3354.21 2114
3354.76 2089
3355.31 2107
3355.85 2122
3356.40 1987
3356.95 1931
3357.49 1924
3358.04 1955
3358.59 1915
3359.13 1897
3359.68 1857
3360.23 1851
3360.77 1902
3361.32 1872
3361.87 1910
3362.41 1890
3362.96 1957
3363.51 1992
3364.05 1958
3364.60 1974
3365.15 2017
3365.70 1962
3366.24 1924
3366.79 1914
3367.34 1865
3367.89 1861
3368.43 1862
3368.98 1916
3369.53 1943
3370.08 2021
3370.62 2151
3371.17 2254
3371.72 2402
3372.27 2550
3372.81 2733
3373.36 2914
3373.91 3023
3374.46 3009
3375.01 3032
3375.55 2803
3376.10 2647
3376.65 2475
3377.20 2460
3377.75 2224
3378.30 2099
3378.84 1986
3379.39 1980
3379.94 1831
3380.49 1776
3381.04 1662
3381.59 1691
3382.13 1577
3382.68 1589
3383.23 1532
3383.78 1562
3384.33 1628
3384.88 1539
3385.43 1511
3385.98 1556
3386.52 1542
3387.07 1450
3387.62 1504
3388.17 1547
3388.72 1472
3389.27 1593
3389.82 1490
3390.37 1503
3390.92 1552
3391.47 1496
3392.02 1602
3392.57 1581
3393.12 1560
3393.66 1525
3394.21 1522
3394.76 1547
3395.31 1574
3395.86 1559
3396.41 1551
3396.96 1538
3397.51 1579
3398.06 1631
3398.61 1541
3399.16 1537
3399.71 1489
3400.26 1517
3400.81 1527
3401.36 1505
3401.91 1502
3402.46 1414
3403.01 1457
3403.56 1454
3404.11 1457
3404.66 1478
3405.21 1419
3405.77 1385
3406.32 1394
3406.87 1421
3407.42 1403
3407.97 1443
3408.52 1534
3409.07 1610
3409.62 1600
3410.17 1604
3410.72 1729
3411.27 1726
3411.82 1705
3412.37 1781
3412.93 1815
3413.48 1792
3414.03 1754
3414.58 1699
3415.13 1760
3415.68 1657
3416.23 1658
3416.78 1672
3417.34 1642
3417.89 1664
3418.44 1665
3418.99 1716
3419.54 1698
3420.09 1647
3420.65 1624
3421.20 1466
3421.75 1465
3422.30 1477
3422.85 1533
3423.40 1524
3423.96 1429
3424.51 1499
3425.06 1459
3425.61 1461
3426.17 1511
3426.72 1418
3427.27 1352
3427.82 1321
3428.37 1379
3428.93 1338
3429.48 1319
3430.03 1302
3430.58 1245
3431.14 1294
3431.69 1291
3432.24 1276
3432.79 1245
3433.35 1256
3433.90 1262
3434.45 1258
3435.01 1314
3435.56 1310
3436.11 1426
3436.66 1428
3437.22 1418
3437.77 1459
3438.32 1459
3438.88 1448
3439.43 1472
3439.98 1371
3440.54 1342
3441.09 1418
3441.64 1372
3442.20 1386
3442.75 1378
3443.30 1300
3443.86 1386
3444.41 1273
3444.96 1276
3445.52 1274
3446.07 1331
3446.63 1295
3447.18 1258
3447.73 1235
3448.29 1227
3448.84 1276
3449.40 1240
3449.95 1190
3450.50 1195
3451.06 1215
3451.61 1189
3452.17 1253
3452.72 1207
3453.27 1256
3453.83 1254
3454.38 1268
3454.94 1288
3455.49 1240
3456.05 1190
3456.60 1246
3457.16 1277
3457.71 1201
3458.27 1256
3458.82 1319
3459.38 1325
3459.93 1340
3460.49 1271
3461.04 1238
3461.60 1302
3462.15 1309
3462.71 1317
3463.26 1409
3463.82 1384
3464.37 1442
3464.93 1440
3465.48 1375
3466.04 1404
3466.59 1367
3467.15 1383
3467.70 1412
3468.26 1448
3468.81 1503
3469.37 1489
3469.93 1580
3470.48 1560
3471.04 1649
3471.59 1592
3472.15 1518
3472.70 1654
3473.26 1620
3473.82 1637
3474.37 1672
3474.93 1577
3475.48 1615
3476.04 1642
3476.60 1599
3477.15 1681
3477.71 1686
3478.27 1748
3478.82 1745
3479.38 1784
3479.93 1846
3480.49 1894
3481.05 1910
3481.60 1886
3482.16 1900
3482.72 1888
3483.27 1947
3483.83 1918
3484.39 1942
3484.95 1950
3485.50 1995
3486.06 1955
3486.62 1995
3487.17 2132
3487.73 2332
3488.29 2600
3488.84 2938
3489.40 3610
3489.96 4257
3490.52 4917
3491.07 5641
3491.63 6339
3492.19 6576
3492.75 6470
3493.30 6217
3493.86 5616
3494.42 5159
3494.98 4570
3495.53 3871
3496.09 3258
3496.65 2810
3497.21 2642
3497.77 2501
3498.32 2419
3498.88 2379
3499.44 2302
3500.00 2286
3500.56 2391
3501.11 2466
3501.67 2548
3502.23 2717
3502.79 2924
3503.35 3178
3503.91 3263
3504.46 3260
3505.02 3353
3505.58 3344
3506.14 3266
3506.70 3194
3507.26 3108
3507.81 2869
3508.37 2725
3508.93 2539
3509.49 2416
3510.05 2249
3510.61 2264
3511.17 2119
3511.73 2113
3512.29 2053
3512.85 1947
3513.40 1791
3513.96 1738
3514.52 1707
3515.08 1679
3515.64 1644
3516.20 1594
3516.76 1539
3517.32 1511
3517.88 1505
3518.44 1623
3519.00 1539
3519.56 1553
3520.12 1522
3520.68 1472
3521.24 1518
3521.80 1593
3522.36 1628
3522.92 1601
3523.48 1607
3524.04 1558
3524.60 1603
3525.16 1625
3525.72 1561
3526.28 1580
3526.84 1555
3527.40 1527
3527.96 1529
3528.52 1565
3529.08 1629
3529.64 1659
3530.20 1639
3530.76 1584
3531.32 1529
3531.88 1500
3532.44 1518
3533.00 1455
3533.56 1492
3534.12 1488
3534.68 1476
3535.25 1575
3535.81 1601
3536.37 1536
3536.93 1514
3537.49 1577
3538.05 1525
3538.61 1488
3539.17 1483
3539.73 1535
3540.30 1582
3540.86 1620
3541.42 1701
3541.98 1671
3542.54 1723
3543.10 1671
3543.66 1687
3544.23 1705
3544.79 1656
3545.35 1708
3545.91 1621
3546.47 1525
3547.03 1555
3547.60 1514
3548.16 1536
3548.72 1560
3549.28 1495
3549.84 1502
3550.41 1459
3550.97 1418
3551.53 1385
3552.09 1362
3552.65 1343
3553.22 1374
3553.78 1341
3554.34 1329
3554.90 1342
3555.47 1252
3556.03 1256
3556.59 1259
3557.15 1267
3557.72 1264
3558.28 1348
3558.84 1277
3559.41 1275
3559.97 1251
3560.53 1303
3561.09 1320
3561.66 1286
3562.22 1352
3562.78 1361
3563.35 1409
3563.91 1414
3564.47 1421
3565.04 1417
3565.60 1482
3566.16 1403
3566.73 1375
3567.29 1316
3567.85 1306
3568.42 1351
3568.98 1307
3569.54 1337
3570.11 1232
3570.67 1222
3571.23 1276
3571.80 1264
3572.36 1325
3572.93 1348
3573.49 1413
3574.05 1543
3574.62 1550
3575.18 1698
3575.75 1813
3576.31 1787
3576.87 1843
3577.44 1977
3578.00 1998
3578.57 1899
3579.13 1826
3579.70 1819
3580.26 1794
3580.82 1729
3581.39 1551
3581.95 1490
3582.52 1436
3583.08 1422
3583.65 1392
3584.21 1405
3584.78 1333
3585.34 1309
3585.91 1257
3586.47 1230
3587.04 1259
3587.60 1223
3588.17 1211
3588.73 1178
3589.30 1206
3589.86 1207
3590.43 1239
3590.99 1212
3591.56 1267
3592.12 1275
3592.69 1207
3593.25 1266
3593.82 1254
3594.39 1183
3594.95 1263
3595.52 1268
3596.08 1289
3596.65 1233
3597.21 1281
3597.78 1246
3598.35 1283
3598.91 1273
3599.48 1291
3600.04 1302
3600.61 1325
3601.18 1268
3601.74 1273
3602.31 1253
3602.87 1185
3603.44 1256
3604.01 1134
3604.57 1145
3605.14 1128
3605.71 1195
3606.27 1205
3606.84 1171
3607.41 1149
3607.97 1167
3608.54 1197
3609.11 1163
3609.67 1095
3610.24 1121
3610.81 1165
3611.37 1140
3611.94 1153
3612.51 1225
3613.07 1235
3613.64 1297
3614.21 1446
3614.78 1552
3615.34 1689
3615.91 1819
3616.48 2043
3617.04 2191
3617.61 2264
3618.18 2414
3618.75 2441
3619.31 2292
3619.88 2175
3620.45 2097
3621.02 1924
3621.58 1807
3622.15 1660
3622.72 1518
3623.29 1432
3623.86 1317
3624.42 1289
3624.99 1217
3625.56 1180
3626.13 1175
3626.70 1192
3627.26 1108
3627.83 1196
3628.40 1197
3628.97 1192
3629.54 1293
3630.11 1217
3630.67 1225
3631.24 1203
3631.81 1213
3632.38 1197
3632.95 1136
3633.52 1110
3634.08 1096
3634.65 1122
3635.22 1118
3635.79 1156
3636.36 1186
3636.93 1161
3637.50 1156
3638.07 1179
3638.64 1261
3639.20 1334
3639.77 1332
3640.34 1400
3640.91 1418
3641.48 1458
3642.05 1431
3642.62 1444
3643.19 1438
3643.76 1443
3644.33 1396
3644.90 1412
3645.47 1287
3646.04 1325
3646.61 1380
3647.18 1392
3647.75 1357
3648.32 1351
3648.89 1392
3649.46 1330
3650.03 1309
3650.60 1415
3651.17 1439
3651.74 1512
3652.31 1529
3652.88 1505
3653.45 1550
3654.02 1580
3654.59 1600
3655.16 1491
3655.73 1558
3656.30 1473
3656.87 1566
3657.44 1558
3658.01 1607
3658.58 1622
3659.15 1596
3659.72 1697
3660.29 1669
3660.86 1563
3661.43 1490
3662.00 1455
3662.58 1393
3663.15 1456
3663.72 1567
3664.29 1594
3664.86 1628
3665.43 1637
3666.00 1683
3666.57 1638
3667.14 1623
3667.72 1594
3668.29 1600
3668.86 1570
3669.43 1519
3670.00 1472
3670.57 1372
3671.14 1367
3671.72 1356
3672.29 1316
3672.86 1395
3673.43 1415
3674.00 1425
3674.57 1373
3675.15 1458
3675.72 1481
3676.29 1486
3676.86 1536
3677.43 1586
3678.01 1494
3678.58 1520
3679.15 1479
3679.72 1448
3680.30 1428
3680.87 1417
3681.44 1446
3682.01 1316
3682.58 1340
3683.16 1233
3683.73 1246
3684.30 1227
3684.88 1266
3685.45 1208
3686.02 1253
3686.59 1294
3687.17 1303
3687.74 1294
3688.31 1389
3688.88 1503
3689.46 1582
3690.03 1547
3690.60 1491
3691.18 1543
3691.75 1510
3692.32 1457
3692.90 1429
3693.47 1362
3694.04 1252
3694.62 1243
3695.19 1234
3695.76 1263
3696.34 1255
3696.91 1272
3697.48 1237
3698.06 1209
3698.63 1203
3699.21 1177
3699.78 1230
3700.35 1249
3700.93 1295
3701.50 1215
3702.08 1203
3702.65 1282
3703.22 1337
3703.80 1245
3704.37 1281
3704.95 1286
3705.52 1315
3706.09 1310
3706.67 1306
3707.24 1268
3707.82 1259
3708.39 1266
3708.97 1233
3709.54 1245
3710.12 1192
3710.69 1222
3711.26 1243
3711.84 1179
3712.41 1166
3712.99 1231
3713.56 1210
3714.14 1156
3714.71 1179
3715.29 1186
3715.86 1256
3716.44 1211
3717.01 1160
3717.59 1180
3718.16 1132
3718.74 1151
3719.32 1203
3719.89 1136
3720.47 1132
3721.04 1153
3721.62 1161
3722.19 1166
3722.77 1122
3723.34 1084
3723.92 1120
3724.49 1133
3725.07 1105
3725.65 1056
3726.22 1070
3726.80 1141
3727.37 1129
3727.95 1186
3728.53 1266
3729.10 1314
3729.68 1439
3730.25 1471
3730.83 1579
3731.41 1752
3731.98 1843
3732.56 1915
3733.14 2042
3733.71 1992
3734.29 1957
3734.87 1856
3735.44 1796
3736.02 1676
3736.60 1599
3737.17 1549
3737.75 1541
3738.33 1425
3738.90 1385
3739.48 1382
3740.06 1324
3740.63 1245
3741.21 1257
3741.79 1277
3742.36 1216
3742.94 1171
3743.52 1202
3744.10 1157
3744.67 1156
3745.25 1208
3745.83 1202
3746.40 1197
3746.98 1145
3747.56 1144
3748.14 1134
3748.71 1098
3749.29 1170
3749.87 1249
3750.45 1190
3751.03 1121
3751.60 1134
3752.18 1126
3752.76 1117
3753.34 1086
3753.92 1097
3754.49 1117
3755.07 1168
3755.65 1157
3756.23 1165
3756.81 1148
3757.38 1210
3757.96 1245
3758.54 1297
3759.12 1344
3759.70 1291
3760.28 1327
3760.85 1352
3761.43 1275
3762.01 1267
3762.59 1385
3763.17 1347
3763.75 1307
3764.33 1292
3764.91 1321
3765.48 1296
3766.06 1285
3766.64 1231
3767.22 1245
3767.80 1226
3768.38 1266
3768.96 1238
3769.54 1256
3770.12 1277
3770.70 1319
3771.28 1305
3771.85 1275
3772.43 1305
3773.01 1252
3773.59 1252
3774.17 1188
3774.75 1264
3775.33 1194
3775.91 1188
3776.49 1170
3777.07 1153
3777.65 1204
3778.23 1214
3778.81 1171
3779.39 1184
3779.97 1241
3780.55 1227
3781.13 1214
3781.71 1141
3782.29 1203
3782.87 1225
3783.45 1163
3784.03 1145
3784.61 1133
3785.19 1232
3785.77 1235
3786.35 1204
3786.93 1207
3787.51 1201
3788.10 1169
3788.68 1247
3789.26 1291
3789.84 1301
3790.42 1293
3791.00 1274
3791.58 1282
3792.16 1271
3792.74 1249
3793.32 1305
3793.90 1258
3794.48 1189
3795.07 1302
3795.65 1299
3796.23 1336
3796.81 1325
3797.39 1294
3797.97 1300
3798.55 1349
3799.14 1331
3799.72 1368
3800.30 1510
3800.88 1555
3801.46 1579
3802.04 1592
3802.62 1632
3803.21 1705
3803.79 1565
3804.37 1605
3804.95 1634
3805.53 1689
3806.12 1793
3806.70 1825
3807.28 1915
3807.86 2148
3808.44 2182
3809.03 2247
3809.61 2221
3810.19 2128
3810.77 2131
3811.36 2065
3811.94 2023
3812.52 1902
3813.10 1898
3813.69 1974
3814.27 1930
3814.85 1812
3815.43 1876
3816.02 1864
3816.60 1736
3817.18 1663
3817.77 1644
3818.35 1629
3818.93 1642
3819.51 1562
3820.10 1608
3820.68 1569
3821.26 1554
3821.85 1669
3822.43 1594
3823.01 1571
3823.60 1553
3824.18 1548
3824.76 1528
3825.35 1513
3825.93 1447
3826.51 1359
3827.10 1413
3827.68 1462
3828.27 1427
3828.85 1426
3829.43 1436
3830.02 1401
3830.60 1460
3831.18 1396
3831.77 1383
3832.35 1432
3832.94 1443
3833.52 1405
3834.10 1345
3834.69 1378
3835.27 1385
3835.86 1366
3836.44 1360
3837.03 1467
3837.61 1335
3838.19 1353
3838.78 1361
3839.36 1365
3839.95 1454
3840.53 1375
3841.12 1354
3841.70 1346
3842.29 1377
3842.87 1411
3843.46 1537
3844.04 1547
3844.63 1582
3845.21 1553
3845.80 1661
3846.38 1639
3846.97 1611
3847.55 1571
3848.14 1504
3848.72 1447
3849.31 1362
3849.89 1368
3850.48 1334
3851.06 1346
3851.65 1364
3852.23 1363
3852.82 1384
3853.41 1354
3853.99 1358
3854.58 1340
3855.16 1403
3855.75 1468
3856.33 1586
3856.92 1619
3857.51 1749
3858.09 2040
3858.68 2329
3859.26 2516
3859.85 2790
3860.44 3017
3861.02 3212
3861.61 3374
3862.20 3410
3862.78 3265
3863.37 3227
3863.95 2888
3864.54 2697
3865.13 2463
3865.71 2197
3866.30 2078
3866.89 1865
3867.47 1763
3868.06 1632
3868.65 1511
3869.23 1431
3869.82 1483
3870.41 1422
3870.99 1413
3871.58 1480
3872.17 1533
3872.76 1586
3873.34 1642
3873.93 1558
3874.52 1477
3875.10 1460
3875.69 1386
3876.28 1391
3876.87 1341
3877.45 1340
3878.04 1358
3878.63 1302
3879.22 1261
3879.80 1262
3880.39 1231
3880.98 1284
3881.57 1251
3882.15 1246
3882.74 1277
3883.33 1200
3883.92 1233
3884.51 1194
3885.09 1174
3885.68 1213
3886.27 1244
3886.86 1270
3887.45 1358
3888.04 1407
3888.62 1404
3889.21 1435
3889.80 1495
3890.39 1534
3890.98 1531
3891.57 1445
3892.15 1455
3892.74 1481
3893.33 1497
3893.92 1433
3894.51 1335
3895.10 1345
3895.69 1342
3896.28 1453
3896.86 1362
3897.45 1362
3898.04 1420
3898.63 1423
3899.22 1453
3899.81 1452
3900.40 1429
3900.99 1383
3901.58 1368
3902.17 1307
3902.76 1359
3903.34 1334
3903.93 1307
3904.52 1264
3905.11 1240
3905.70 1234
3906.29 1209
3906.88 1250
3907.47 1233
3908.06 1239
3908.65 1163
3909.24 1165
3909.83 1187
3910.42 1225
3911.01 1239
3911.60 1250
3912.19 1212
3912.78 1183
3913.37 1183
3913.96 1164
3914.55 1169
3915.14 1231
3915.73 1161
3916.32 1172
3916.91 1178
3917.50 1130
3918.09 1152
3918.68 1142
3919.28 1143
3919.87 1155
3920.46 1096
3921.05 1090
3921.64 1117
3922.23 1072
3922.82 1076
3923.41 1023
3924.00 1104
3924.59 1075
3925.18 1062
3925.77 1057
3926.37 1020
3926.96 1014
3927.55 1091
3928.14 1034
3928.73 1050
3929.32 1034
3929.91 1047
3930.51 1001
3931.10 985
3931.69 983
3932.28 1011
3932.87 1000
3933.46 1073
3934.05 1096
3934.65 1080
3935.24 1099
3935.83 1110
3936.42 1060
3937.01 1095
3937.61 1125
3938.20 1156
3938.79 1161
3939.38 1200
3939.97 1206
3940.57 1146
3941.16 1234
3941.75 1203
3942.34 1151
3942.94 1193
3943.53 1160
3944.12 1148
3944.71 1083
3945.31 1149
3945.90 1085
3946.49 1082
3947.08 1096
3947.68 1053
3948.27 1067
3948.86 1074
3949.45 1081
3950.05 1059
3950.64 1031
3951.23 1041
3951.83 1029
3952.42 1013
3953.01 1065
3953.61 1039
3954.20 1058
3954.79 1100
3955.39 1120
3955.98 1096
3956.57 1207
3957.17 1192
3957.76 1182
3958.35 1176
3958.95 1156
3959.54 1198
3960.13 1181
3960.73 1193
3961.32 1185
3961.92 1146
3962.51 1188
3963.10 1189
3963.70 1204
3964.29 1232
3964.88 1283
3965.48 1346
3966.07 1307
3966.67 1389
3967.26 1422
3967.86 1398
3968.45 1403
3969.04 1342
3969.64 1269
3970.23 1232
3970.83 1223
3971.42 1231
3972.02 1180
3972.61 1174
3973.21 1216
3973.80 1244
3974.40 1294
3974.99 1354
3975.58 1347
3976.18 1390
3976.77 1484
3977.37 1493
3977.96 1440
3978.56 1388
3979.15 1375
3979.75 1332
3980.35 1283
3980.94 1299
3981.54 1310
3982.13 1187
3982.73 1235
3983.32 1282
3983.92 1274
3984.51 1222
3985.11 1223
3985.70 1227
3986.30 1325
3986.90 1282
3987.49 1181
3988.09 1250
3988.68 1217
3989.28 1252
3989.87 1175
3990.47 1227
3991.07 1312
3991.66 1243
3992.26 1253
3992.85 1294
3993.45 1182
3994.05 1253
3994.64 1261
3995.24 1300
3995.84 1271
3996.43 1295
3997.03 1340
3997.62 1349
3998.22 1274
3998.82 1285
3999.41 1302
4000.01 1218
4000.61 1270
4001.20 1311
4001.80 1260
4002.40 1212
4003.00 1215
4003.59 1220
4004.19 1147
4004.79 1161
4005.38 1206
4005.98 1223
4006.58 1190
4007.17 1241
4007.77 1209
4008.37 1178
4008.97 1225
4009.56 1216
4010.16 1234
4010.76 1149
4011.36 1141
4011.95 1235
4012.55 1214
4013.15 1216
4013.75 1298
4014.34 1314
4014.94 1322
4015.54 1337
4016.14 1330
4016.74 1391
4017.33 1449
4017.93 1393
4018.53 1451
4019.13 1329
4019.73 1301
4020.32 1294
4020.92 1254
4021.52 1273
4022.12 1189
4022.72 1162
4023.32 1179
4023.91 1150
4024.51 1142
4025.11 1156
4025.71 1206
4026.31 1192
4026.91 1199
4027.51 1262
4028.10 1236
4028.70 1254
4029.30 1233
4029.90 1254
4030.50 1228
4031.10 1163
4031.70 1234
4032.30 1278
4032.90 1197
4033.49 1268
4034.09 1297
4034.69 1236
4035.29 1246
4035.89 1141
4036.49 1114
4037.09 1159
4037.69 1055
4038.29 1078
4038.89 1082
4039.49 1059
4040.09 1043
4040.69 1045
4041.29 1002
4041.89 1005
4042.49 1017
4043.09 1106
4043.69 1116
4044.29 1120
4044.89 1055
4045.49 1167
4046.09 1154
4046.69 1089
4047.29 1112
4047.89 1045
4048.49 1082
4049.09 1036
4049.69 1066
4050.29 1044
4050.89 1076
4051.49 1048
4052.09 1022
4052.69 1042
4053.29 1055
4053.89 1031
4054.49 1076
4055.09 995
4055.69 1050
4056.30 1030
4056.90 1074
4057.50 1081
4058.10 1026
4058.70 1026
4059.30 1047
4059.90 1056
4060.50 1045
4061.10 1021
4061.71 1064
4062.31 1061
4062.91 1109
4063.51 1193
4064.11 1259
4064.71 1291
4065.31 1279
4065.92 1275
4066.52 1269
4067.12 1165
4067.72 1168
4068.32 1174
4068.92 1097
4069.53 1100
4070.13 1092
4070.73 1038
4071.33 973
4071.93 955
4072.54 1012
4073.14 1064
4073.74 1012
4074.34 1019
4074.94 1039
4075.55 1057
4076.15 1045
4076.75 974
4077.35 954
4077.96 946
4078.56 977
4079.16 966
4079.76 948
4080.37 1001
4080.97 1022
4081.57 988
4082.17 988
4082.78 1006
4083.38 1006
4083.98 914
4084.59 938
4085.19 991
4085.79 998
4086.39 981
4087.00 960
4087.60 1016
4088.20 1004
4088.81 1021
4089.41 976
4090.01 979
4090.62 1040
4091.22 1000
4091.82 972
4092.43 963
4093.03 1000
4093.63 1026
4094.24 1041
4094.84 1056
4095.45 1052
4096.05 1128
4096.65 1058
4097.26 989
4097.86 1007
4098.47 976
4099.07 1040
4099.67 1038
4100.28 999
4100.88 974
4101.49 997
4102.09 1003
4102.69 935
4103.30 990
4103.90 977
4104.51 949
4105.11 1024
4105.72 975
4106.32 947
4106.93 935
4107.53 936
4108.13 926
4108.74 949
4109.34 953
4109.95 963
4110.55 897
4111.16 925
4111.76 918
4112.37 991
4112.97 1027
4113.58 987
4114.18 953
4114.79 937
4115.39 941
4116.00 962
4116.60 992
4117.21 919
4117.82 961
4118.42 956
4119.03 943
4119.63 983
4120.24 999
4120.84 947
4121.45 967
4122.05 977
4122.66 908
4123.27 963
4123.87 967
4124.48 1003
4125.08 1006
4125.69 990
4126.30 960
4126.90 927
4127.51 970
4128.11 899
4128.72 970
4129.33 975
4129.93 1019
4130.54 928
4131.15 972
4131.75 991
4132.36 997
4132.96 1024
4133.57 1077
4134.18 1083
4134.78 1131
4135.39 1150
4136.00 1133
4136.60 1157
4137.21 1170
4137.82 1120
4138.43 1146
4139.03 1140
4139.64 1182
4140.25 1199
4140.85 1154
4141.46 1169
4142.07 1241
4142.68 1257
4143.28 1233
4143.89 1252
4144.50 1241
4145.10 1243
4145.71 1196
4146.32 1207
4146.93 1143
4147.53 1181
4148.14 1072
4148.75 1042
4149.36 1068
4149.97 1066
4150.57 996
4151.18 929
4151.79 966
4152.40 982
4153.00 951
4153.61 919
4154.22 974
4154.83 964
4155.44 936
4156.05 988
4156.65 989
4157.26 1001
4157.87 1046
4158.48 1036
4159.09 1044
4159.70 1040
4160.30 963
4160.91 989
4161.52 1075
4162.13 1005
4162.74 969
4163.35 1026
4163.96 1038
4164.56 1058
4165.17 1073
4165.78 1014
4166.39 1035
4167.00 1067
4167.61 1099
4168.22 1104
4168.83 1096
4169.44 1137
4170.05 1148
4170.66 1160
4171.26 1180
4171.87 1273
4172.48 1292
4173.09 1224
4173.70 1263
4174.31 1236
4174.92 1198
4175.53 1167
4176.14 1221
4176.75 1198
4177.36 1166
4177.97 1135
4178.58 1075
4179.19 1071
4179.80 1040
4180.41 1073
4181.02 1040
4181.63 1080
4182.24 1018
4182.85 1026
4183.46 1036
4184.07 1055
4184.68 1002
4185.29 982
4185.90 969
4186.51 1031
4187.12 1043
4187.73 993
4188.34 989
4188.95 994
4189.56 1050
4190.18 1064
4190.79 1074
4191.40 1077
4192.01 1122
4192.62 1151
4193.23 1149
4193.84 1062
4194.45 1102
4195.06 1130
4195.67 1108
4196.28 1055
4196.90 1096
4197.51 1101
4198.12 1050
4198.73 1081
4199.34 1107
4199.95 1031
4200.56 1035
4201.18 1042
4201.79 1082
4202.40 1122
4203.01 1144
4203.62 1123
4204.23 1099
4204.85 1105
4205.46 1108
4206.07 1136
4206.68 1193
4207.29 1210
4207.90 1195
4208.52 1212
4209.13 1186
4209.74 1168
4210.35 1189
4210.97 1186
4211.58 1145
4212.19 1163
4212.80 1173
4213.41 1212
4214.03 1203
4214.64 1235
4215.25 1260
4215.86 1246
4216.48 1314
4217.09 1348
4217.70 1416
4218.32 1456
4218.93 1486
4219.54 1611
4220.15 1548
4220.77 1615
4221.38 1647
4221.99 1631
4222.61 1594
4223.22 1619
4223.83 1687
4224.44 1625
4225.06 1662
4225.67 1723
4226.28 1793
4226.90 1863
4227.51 1934
4228.13 1947
4228.74 1889
4229.35 1901
4229.97 1886
4230.58 1707
4231.19 1578
4231.81 1586
4232.42 1584
4233.03 1486
4233.65 1474
4234.26 1445
4234.88 1464
4235.49 1509
4236.10 1448
4236.72 1387
4237.33 1361
4237.95 1399
4238.56 1374
4239.17 1356
4239.79 1432
4240.40 1450
4241.02 1462
4241.63 1491
4242.25 1465
4242.86 1451
4243.48 1479
4244.09 1480
4244.71 1490
4245.32 1362
4245.93 1337
4246.55 1359
4247.16 1285
4247.78 1370
4248.39 1270
4249.01 1330
4249.62 1306
4250.24 1364
4250.85 1294
4251.47 1225
4252.08 1256
4252.70 1271
4253.32 1326
4253.93 1374
4254.55 1372
4255.16 1392
4255.78 1296
4256.39 1352
4257.01 1370
4257.62 1325
4258.24 1303
4258.85 1412
4259.47 1469
4260.09 1444
4260.70 1513
4261.32 1638
4261.93 1687
4262.55 1770
4263.17 1768
4263.78 1779
4264.40 1720
4265.01 1613
4265.63 1529
4266.25 1498
4266.86 1428
4267.48 1448
4268.10 1357
4268.71 1403
4269.33 1340
4269.94 1405
4270.56 1330
4271.18 1339
4271.79 1348
4272.41 1377
4273.03 1370
4273.64 1387
4274.26 1461
4274.88 1511
4275.49 1613
4276.11 1662
4276.73 1707
4277.35 1705
4277.96 1687
4278.58 1639
4279.20 1608
4279.81 1532
4280.43 1511
4281.05 1441
4281.67 1400
4282.28 1326
4282.90 1284
4283.52 1251
4284.14 1290
4284.75 1282
4285.37 1211
4285.99 1198
4286.61 1186
4287.22 1220
4287.84 1185
4288.46 1204
4289.08 1209
4289.70 1193
4290.31 1123
4290.93 1160
4291.55 1126
4292.17 1118
4292.79 1102
4293.40 1122
4294.02 1127
4294.64 1145
4295.26 1164
4295.88 1153
4296.50 1140
4297.11 1196
4297.73 1136
4298.35 1192
4298.97 1162
4299.59 1172
4300.21 1167
4300.83 1125
4301.44 1161
4302.06 1187
4302.68 1185
4303.30 1162
4303.92 1216
4304.54 1239
4305.16 1187
4305.78 1141
4306.40 1108
4307.02 1155
4307.63 1192
4308.25 1295
4308.87 1256
4309.49 1182
4310.11 1221
4310.73 1254
4311.35 1264
4311.97 1317
4312.59 1272
4313.21 1326
4313.83 1304
4314.45 1283
4315.07 1328
4315.69 1329
4316.31 1276
4316.93 1345
4317.55 1301
4318.17 1258
4318.79 1351
4319.41 1393
4320.03 1400
4320.65 1369
4321.27 1397
4321.89 1397
4322.51 1498
4323.13 1445
4323.75 1449
4324.37 1476
4324.99 1577
4325.61 1659
4326.23 1636
4326.85 1712
4327.47 1819
4328.09 1843
4328.71 1916
4329.33 2099
4329.96 2348
4330.58 2668
4331.20 2905
4331.82 3275
4332.44 3457
4333.06 3424
4333.68 3366
4334.30 3340
4334.92 3081
4335.54 2744
4336.17 2602
4336.79 2538
4337.41 2450
4338.03 2323
4338.65 2275
4339.27 2151
4339.89 2079
4340.52 2077
4341.14 1951
4341.76 2027
4342.38 2125
4343.00 2113
4343.62 2296
4344.25 2399
4344.87 2644
4345.49 2931
4346.11 3039
4346.73 3109
4347.36 3172
4347.98 3090
4348.60 3035
4349.22 2768
4349.84 2762
4350.47 2739
4351.09 2564
4351.71 2503
4352.33 2417
4352.96 2306
4353.58 2144
4354.20 2100
4354.82 2036
4355.45 1936
4356.07 1840
4356.69 1774
4357.31 1778
4357.94 1669
4358.56 1608
4359.18 1624
4359.81 1593
4360.43 1649
4361.05 1617
4361.68 1566
4362.30 1587
4362.92 1535
4363.55 1499
4364.17 1498
4364.79 1561
4365.42 1565
4366.04 1510
4366.66 1499
4367.29 1415
4367.91 1455
4368.53 1412
4369.16 1402
4369.78 1417
4370.40 1380
4371.03 1410
4371.65 1374
4372.27 1278
4372.90 1339
4373.52 1391
4374.15 1285
4374.77 1243
4375.39 1244
4376.02 1275
4376.64 1315
4377.27 1309
4377.89 1302
4378.52 1357
4379.14 1314
4379.76 1338
4380.39 1414
4381.01 1381
4381.64 1372
4382.26 1346
4382.89 1398
4383.51 1425
4384.14 1454
4384.76 1429
4385.39 1367
4386.01 1354
4386.64 1381
4387.26 1359
4387.89 1435
4388.51 1549
4389.14 1529
4389.76 1564
4390.39 1643
4391.01 1656
4391.64 1665
4392.26 1684
4392.89 1644
4393.51 1522
4394.14 1521
4394.76 1430
4395.39 1362
4396.01 1304
4396.64 1358
4397.26 1362
4397.89 1310
4398.52 1290
4399.14 1299
4399.77 1274
4400.39 1338
4401.02 1346
4401.65 1351
4402.27 1265
4402.90 1300
4403.52 1276
4404.15 1325
4404.78 1307
4405.40 1246
4406.03 1226
4406.65 1275
4407.28 1192
4407.91 1158
4408.53 1201
4409.16 1227
4409.79 1187
4410.41 1212
4411.04 1224
4411.67 1207
4412.29 1248
4412.92 1160
4413.55 1143
4414.17 1202
4414.80 1234
4415.43 1173
4416.05 1152
4416.68 1180
4417.31 1191
4417.94 1192
4418.56 1200
4419.19 1156
4419.82 1110
4420.44 1153
4421.07 1170
4421.70 1195
4422.33 1123
4422.95 1116
4423.58 1148
4424.21 1106
4424.84 1126
4425.46 1069
4426.09 1084
4426.72 1022
4427.35 1029
4427.97 1042
4428.60 1105
4429.23 1057
4429.86 1056
4430.49 1021
4431.11 1007
4431.74 1033
4432.37 1019
4433.00 1030
4433.63 1090
4434.26 1109
4434.88 1029
4435.51 1150
4436.14 1166
4436.77 1136
4437.40 1106
4438.03 1099
4438.65 1100
4439.28 1094
4439.91 1094
4440.54 1069
4441.17 1082
4441.80 1100
4442.43 1076
4443.06 1153
4443.68 1135
4444.31 1151
4444.94 1210
4445.57 1165
4446.20 1142
4446.83 1221
4447.46 1235
4448.09 1231
4448.72 1218
4449.35 1188
4449.98 1191
4450.61 1159
4451.24 1184
4451.86 1191
4452.49 1195
4453.12 1165
4453.75 1217
4454.38 1277
4455.01 1351
4455.64 1408
4456.27 1336
4456.90 1349
4457.53 1325
4458.16 1267
4458.79 1190
4459.42 1208
4460.05 1169
4460.68 1111
4461.31 1094
4461.94 1113
4462.57 1115
4463.20 1060
4463.83 1076
4464.46 1052
4465.09 1055
4465.72 1051
4466.36 1018
4466.99 1030
4467.62 1058
4468.25 1032
4468.88 1043
4469.51 1034
4470.14 1087
4470.77 1054
4471.40 980
4472.03 1028
4472.66 1050
4473.29 952
4473.93 996
4474.56 997
4475.19 1015
4475.82 972
4476.45 1016
4477.08 1069
4477.71 1048
4478.34 1051
4478.98 1036
4479.61 1023
4480.24 1008
4480.87 1073
4481.50 1053
4482.13 1049
4482.76 1037
4483.40 1082
4484.03 1109
4484.66 1090
4485.29 1090
4485.92 1125
4486.56 1092
4487.19 1155
4487.82 1189
4488.45 1106
4489.08 1149
4489.72 1111
4490.35 1079
4490.98 1097
4491.61 1109
4492.25 1107
4492.88 1152
4493.51 1161
4494.14 1078
4494.78 1153
4495.41 1122
4496.04 1133
4496.67 1149
4497.31 1126
4497.94 1189
4498.57 1257
4499.20 1323
4499.84 1345
4500.47 1447
4501.10 1519
4501.74 1628
4502.37 1609
4503.00 1563
4503.64 1554
4504.27 1526
4504.90 1504
4505.53 1438
4506.17 1383
4506.80 1354
4507.43 1337
4508.07 1279
4508.70 1313
4509.34 1301
4509.97 1270
4510.60 1243
4511.24 1286
4511.87 1329
4512.50 1278
4513.14 1227
4513.77 1184
4514.41 1164
4515.04 1221
4515.67 1164
4516.31 1160
4516.94 1143
4517.58 1139
4518.21 1117
4518.84 1051
4519.48 1108
4520.11 1137
4520.75 1150
4521.38 1174
4522.02 1200
4522.65 1211
4523.28 1228
4523.92 1256
4524.55 1313
4525.19 1341
4525.82 1414
4526.46 1534
4527.09 1745
4527.73 1962
4528.36 2193
4529.00 2524
4529.63 2898
4530.27 3166
4530.90 3410
4531.54 3506
4532.17 3396
4532.81 3318
4533.44 3037
4534.08 2759
4534.71 2431
4535.35 2128
4535.99 1787
4536.62 1637
4537.26 1556
4537.89 1392
4538.53 1247
4539.16 1274
4539.80 1201
4540.43 1202
4541.07 1146
4541.71 1190
4542.34 1152
4542.98 1168
4543.61 1167
4544.25 1156
4544.89 1168
4545.52 1090
4546.16 1182
4546.79 1190
4547.43 1183
4548.07 1184
4548.70 1176
4549.34 1227
4549.98 1241
4550.61 1167
4551.25 1093
4551.89 1149
4552.52 1141
4553.16 1176
4553.80 1212
4554.43 1161
4555.07 1169
4555.71 1177
4556.34 1163
4556.98 1125
4557.62 1142
4558.25 1240
4558.89 1221
4559.53 1184
4560.16 1185
4560.80 1186
4561.44 1210
4562.08 1203
4562.71 1208
4563.35 1232
4563.99 1268
4564.63 1210
4565.26 1251
4565.90 1310
4566.54 1270
4567.18 1313
4567.81 1362
4568.45 1437
4569.09 1476
4569.73 1394
4570.36 1468
4571.00 1465
4571.64 1448
4572.28 1367
4572.92 1334
4573.55 1350
4574.19 1245
4574.83 1240
4575.47 1260
4576.11 1222
4576.75 1158
4577.38 1177
4578.02 1228
4578.66 1222
4579.30 1172
4579.94 1148
4580.58 1168
4581.21 1115
4581.85 1161
4582.49 1184
4583.13 1223
4583.77 1199
4584.41 1270
4585.05 1297
4585.69 1359
4586.32 1506
4586.96 1517
4587.60 1541
4588.24 1471
4588.88 1496
4589.52 1476
4590.16 1477
4590.80 1506
4591.44 1491
4592.08 1531
4592.72 1461
4593.36 1464
4594.00 1417
4594.63 1301
4595.27 1271
4595.91 1210
4596.55 1235
4597.19 1204
4597.83 1271
4598.47 1217
4599.11 1154
4599.75 1203
4600.39 1147
4601.03 1163
4601.67 1185
4602.31 1190
4602.95 1187
4603.59 1160
4604.23 1142
4604.87 1132
4605.51 1176
4606.15 1264
4606.79 1242
4607.43 1175
4608.08 1228
4608.72 1243
4609.36 1215
4610.00 1183
4610.64 1192
4611.28 1183
4611.92 1157
4612.56 1169
4613.20 1157
4613.84 1182
4614.48 1084
4615.12 1126
4615.76 1072
4616.41 1068
4617.05 1112
4617.69 1110
4618.33 1108
4618.97 1060
4619.61 990
4620.25 1015
4620.89 1035
4621.54 1021
4622.18 1035
4622.82 1057
4623.46 1034
4624.10 1038
4624.74 1040
4625.38 998
4626.03 1000
4626.67 1037
4627.31 991
4627.95 1047
4628.59 1070
4629.24 1132
4629.88 1180
4630.52 1136
4631.16 1197
4631.80 1229
4632.45 1302
4633.09 1234
4633.73 1198
4634.37 1196
4635.02 1181
4635.66 1193
4636.30 1280
4636.94 1279
4637.58 1288
4638.23 1358
4638.87 1329
4639.51 1337
4640.16 1334
4640.80 1301
4641.44 1321
4642.08 1226
4642.73 1222
4643.37 1206
4644.01 1063
4644.66 1080
4645.30 1128
4645.94 1134
4646.58 1103
4647.23 1070
4647.87 1081
4648.51 1022
4649.16 1044
4649.80 1092
4650.44 1129
4651.09 1175
4651.73 1194
4652.37 1145
4653.02 1110
4653.66 1148
4654.31 1216
4654.95 1168
4655.59 1083
4656.24 1090
4656.88 1044
4657.52 1061
4658.17 1004
4658.81 965
4659.46 1017
4660.10 980
4660.75 931
4661.39 948
4662.03 1020
4662.68 931
4663.32 921
4663.97 937
4664.61 1002
4665.26 914
4665.90 914
4666.54 956
4667.19 933
4667.83 986
4668.48 950
4669.12 956
4669.77 948
4670.41 917
4671.06 933
4671.70 962
4672.35 940
4672.99 920
4673.64 992
4674.28 991
4674.93 984
4675.57 1009
4676.22 1013
4676.86 1026
4677.51 1066
4678.15 1048
4678.80 1036
4679.44 1006
4680.09 966
4680.73 1028
4681.38 1056
4682.03 1075
4682.67 1057
4683.32 1064
4683.96 1095
4684.61 1070
4685.25 1059
4685.90 1016
4686.55 1021
4687.19 1079
4687.84 1111
4688.48 1142
4689.13 1150
4689.78 1136
4690.42 1189
4691.07 1185
4691.72 1218
4692.36 1298
4693.01 1224
4693.65 1223
4694.30 1275
4694.95 1294
4695.59 1289
4696.24 1320
4696.89 1248
4697.53 1382
4698.18 1464
4698.83 1498
4699.47 1542
4700.12 1532
4700.77 1523
4701.41 1443
4702.06 1313
4702.71 1320
4703.36 1338
4704.00 1330
4704.65 1260
4705.30 1274
4705.94 1270
4706.59 1224
4707.24 1203
4707.89 1272
4708.53 1219
4709.18 1116
4709.83 1177
4710.48 1193
4711.12 1176
4711.77 1144
4712.42 1108
4713.07 1169
4713.71 1171
4714.36 1123
4715.01 1141
4715.66 1134
4716.31 1115
4716.95 1107
4717.60 1119
4718.25 1136
4718.90 1147
4719.55 1198
4720.19 1227
4720.84 1181
4721.49 1147
4722.14 1168
4722.79 1232
4723.44 1193
4724.08 1158
4724.73 1204
4725.38 1224
4726.03 1175
4726.68 1152
4727.33 1201
4727.98 1204
4728.63 1110
4729.27 1125
4729.92 1136
4730.57 1037
4731.22 1057
4731.87 1030
4732.52 1059
4733.17 1062
4733.82 1077
4734.47 1023
4735.12 1033
4735.77 1075
4736.41 1056
4737.06 1106
4737.71 1111
4738.36 1125
4739.01 1163
4739.66 1196
4740.31 1191
4740.96 1245
4741.61 1253
4742.26 1159
4742.91 1133
4743.56 1151
4744.21 1189
4744.86 1111
4745.51 1033
4746.16 1065
4746.81 1048
4747.46 1113
4748.11 1108
4748.76 1107
4749.41 1085
4750.06 1127
4750.71 1179
4751.36 1151
4752.01 1152
4752.66 1182
4753.31 1189
4753.96 1183
4754.61 1114
4755.26 1087
4755.92 1102
4756.57 1136
4757.22 1068
4757.87 1168
4758.52 1178
4759.17 1196
4759.82 1232
4760.47 1232
4761.12 1206
4761.77 1257
4762.42 1219
4763.08 1225
4763.73 1234
4764.38 1242
4765.03 1182
4765.68 1135
4766.33 1179
4766.98 1157
4767.64 1163
4768.29 1178
4768.94 1079
4769.59 1164
4770.24 1087
4770.89 1084
4771.54 1103
4772.20 1090
4772.85 1101
4773.50 1088
4774.15 1094
4774.80 1028
4775.46 1063
4776.11 1045
4776.76 1102
4777.41 1086
4778.06 1050
4778.72 1031
4779.37 1054
4780.02 1062
4780.67 1086
4781.33 1088
4781.98 1085
4782.63 1013
4783.28 1050
4783.94 1121
4784.59 1111
4785.24 1069
4785.89 1097
4786.55 1133
4787.20 1276
4787.85 1162
4788.51 1150
4789.16 1172
4789.81 1282
4790.46 1258
4791.12 1279
4791.77 1229
4792.42 1188
4793.08 1287
4793.73 1242
4794.38 1240
4795.04 1232
4795.69 1279
4796.34 1357
4797.00 1356
4797.65 1412
4798.30 1400
4798.96 1466
4799.61 1591
4800.27 1677
4800.92 1657
4801.57 1659
4802.23 1573
4802.88 1496
4803.53 1389
4804.19 1439
4804.84 1320
4805.50 1285
4806.15 1268
4806.81 1290
4807.46 1281
4808.11 1235
4808.77 1218
4809.42 1259
4810.08 1244
4810.73 1218
4811.39 1320
4812.04 1330
4812.69 1368
4813.35 1282
4814.00 1347
4814.66 1391
4815.31 1377
4815.97 1422
4816.62 1356
4817.28 1391
4817.93 1413
4818.59 1405
4819.24 1496
4819.90 1561
4820.55 1600
4821.21 1587
4821.86 1665
4822.52 1704
4823.17 1657
4823.83 1669
4824.48 1666
4825.14 1612
4825.79 1534
4826.45 1537
4827.11 1567
4827.76 1501
4828.42 1457
4829.07 1473
4829.73 1495
4830.38 1502
4831.04 1558
4831.70 1565
4832.35 1558
4833.01 1550
4833.66 1567
4834.32 1674
4834.98 1662
4835.63 1681
4836.29 1759
4836.94 1843
4837.60 1798
4838.26 1836
4838.91 1832
4839.57 1772
4840.23 1802
4840.88 1813
4841.54 1767
4842.20 1822
4842.85 1804
4843.51 1761
4844.17 1867
4844.82 1833
4845.48 1797
4846.14 1831
4846.79 1893
4847.45 2018
4848.11 2078
4848.76 2090
4849.42 2167
4850.08 2208
4850.73 2221
4851.39 2177
4852.05 2138
4852.71 2046
4853.36 1961
4854.02 1981
4854.68 2043
4855.34 2122
4855.99 2314
4856.65 2434
4857.31 2477
4857.97 2547
4858.62 2578
4859.28 2661
4859.94 2537
4860.60 2343
4861.25 2173
4861.91 2137
4862.57 1978
4863.23 1924
4863.89 2049
4864.54 1911
4865.20 2017
4865.86 2141
4866.52 2091
4867.18 2038
4867.84 2034
4868.49 2003
4869.15 2000
4869.81 1920
4870.47 1898
4871.13 1859
4871.79 1840
4872.44 1860
4873.10 1858
4873.76 1754
4874.42 1735
4875.08 1789
4875.74 1790
4876.40 1811
4877.06 1824
4877.72 1937
4878.37 1979
4879.03 1919
4879.69 1831
4880.35 1763
4881.01 1765
4881.67 1727
4882.33 1727
4882.99 1748
4883.65 1655
4884.31 1709
4884.97 1840
4885.63 1653
4886.29 1707
4886.95 1677
4887.61 1590
4888.26 1580
4888.92 1620
4889.58 1658
4890.24 1673
4890.90 1687
4891.56 1709
4892.22 1704
4892.88 1739
4893.54 1705
4894.20 1706
4894.86 1597
4895.52 1613
4896.18 1608
4896.84 1625
4897.51 1602
4898.17 1708
4898.83 1729
4899.49 1725
4900.15 1650
4900.81 1637
4901.47 1555
4902.13 1528
4902.79 1462
4903.45 1398
4904.11 1415
4904.77 1459
4905.43 1355
4906.09 1366
4906.75 1369
4907.41 1366
4908.08 1336
4908.74 1365
4909.40 1354
4910.06 1333
4910.72 1242
4911.38 1278
4912.04 1244
4912.70 1168
4913.37 1181
4914.03 1173
4914.69 1167
4915.35 1180
4916.01 1164
4916.67 1128
4917.33 1161
4918.00 1083
4918.66 1153
4919.32 1175
4919.98 1110
4920.64 1096
4921.31 1146
4921.97 1131
4922.63 1103
4923.29 1079
4923.95 1123
4924.62 1134
4925.28 1077
4925.94 1109
4926.60 1103
4927.26 1113
4927.93 1057
4928.59 1077
4929.25 1051
4929.91 1056
4930.58 1057
4931.24 1070
4931.90 1043
4932.56 1069
4933.23 1078
4933.89 1091
4934.55 1053
4935.22 1116
4935.88 1139
4936.54 1067
4937.20 1096
4937.87 1109
4938.53 1055
4939.19 1068
4939.86 1112
4940.52 1066
4941.18 989
4941.85 1042
4942.51 1033
4943.17 1082
4943.84 1042
4944.50 1044
4945.16 1062
4945.83 1052
4946.49 991
4947.15 982
4947.82 999
4948.48 991
4949.15 975
4949.81 988
4950.47 985
4951.14 982
4951.80 1011
4952.47 1007
4953.13 1026
4953.79 1019
4954.46 1032
4955.12 1027
4955.79 1022
4956.45 1030
4957.11 1029
4957.78 1073
4958.44 1154
4959.11 1128
4959.77 1244
4960.44 1235
4961.10 1315
4961.77 1360
4962.43 1403
4963.10 1372
4963.76 1339
4964.42 1385
4965.09 1319
4965.75 1250
4966.42 1202
4967.08 1158
4967.75 1140
4968.41 1076
4969.08 1062
4969.74 1018
4970.41 994
4971.08 1008
4971.74 1031
4972.41 1088
4973.07 1047
4973.74 1092
4974.40 1072
4975.07 1059
4975.73 1060
4976.40 1063
4977.06 1109
4977.73 1100
4978.40 1104
4979.06 1062
4979.73 1072
4980.39 1029
4981.06 1011
4981.73 1022
4982.39 990
4983.06 935
4983.72 958
4984.39 1007
4985.06 986
4985.72 1002
4986.39 933
4987.05 942
4987.72 928
4988.39 1020
4989.05 951
4989.72 949
4990.39 914
4991.05 947
4991.72 911
4992.39 874
4993.05 916
4993.72 901
4994.39 918
4995.05 907
4995.72 878
4996.39 871
4997.05 907
4997.72 888
4998.39 877
4999.06 858
4999.72 848
5000.39 877
5001.06 852
5001.73 830
5002.39 860
5003.06 868
5003.73 886
5004.39 797
5005.06 889
5005.73 861
5006.40 853
5007.07 871
5007.73 860
5008.40 866
5009.07 838
5009.74 866
5010.40 894
5011.07 856
5011.74 854
5012.41 888
5013.08 840
5013.74 812
5014.41 808
5015.08 860
5015.75 874
5016.42 808
5017.09 850
5017.75 846
5018.42 873
5019.09 904
5019.76 889
5020.43 915
5021.10 941
5021.76 956
5022.43 972
5023.10 956
5023.77 976
5024.44 949
5025.11 939
5025.78 944
5026.45 914
5027.12 916
5027.78 875
5028.45 893
5029.12 841
5029.79 803
5030.46 843
5031.13 878
5031.80 785
5032.47 829
5033.14 846
5033.81 823
5034.48 844
5035.15 851
5035.82 845
5036.49 816
5037.16 833
5037.83 857
5038.50 860
5039.16 822
5039.83 820
5040.50 849
5041.17 872
5041.84 875
5042.51 876
5043.18 865
5043.85 905
5044.52 923
5045.20 906
5045.87 925
5046.54 906
5047.21 895
5047.88 866
5048.55 877
5049.22 890
5049.89 918
5050.56 873
5051.23 844
5051.90 826
5052.57 860
5053.24 890
5053.91 873
5054.58 866
5055.25 875
5055.92 854
5056.60 828
5057.27 892
5057.94 903
5058.61 837
5059.28 849
5059.95 845
5060.62 926
5061.29 948
5061.96 947
5062.64 950
5063.31 873
5063.98 916
5064.65 875
5065.32 877
5065.99 892
5066.66 852
5067.34 888
5068.01 870
5068.68 870
5069.35 893
5070.02 876
5070.70 899
5071.37 871
5072.04 898
5072.71 921
5073.38 887
5074.06 911
5074.73 919
5075.40 958
5076.07 948
5076.74 980
5077.42 1003
5078.09 1038
5078.76 1060
5079.43 1013
5080.11 1037
5080.78 957
5081.45 948
5082.12 919
5082.80 980
5083.47 1000
5084.14 1015
5084.82 986
5085.49 954
5086.16 1002
5086.83 992
5087.51 1089
5088.18 1051
5088.85 1068
5089.53 1099
5090.20 1109
5090.87 1069
5091.55 1091
5092.22 1080
5092.89 1080
5093.57 1001
5094.24 1004
5094.91 1030
5095.59 1045
5096.26 1018
5096.93 963
5097.61 971
5098.28 909
5098.96 906
5099.63 920
5100.30 973
5100.98 998
5101.65 999
5102.32 1022
5103.00 1013
5103.67 1004
5104.35 1017
5105.02 1001
5105.70 942
5106.37 994
5107.04 1056
5107.72 1016
5108.39 884
5109.07 986
5109.74 965
5110.42 947
5111.09 964
5111.77 960
5112.44 982
5113.11 945
5113.79 931
5114.46 989
5115.14 1007
5115.81 1088
5116.49 1068
5117.16 1213
5117.84 1271
5118.51 1292
5119.19 1334
5119.86 1236
5120.54 1224
5121.21 1211
5121.89 1221
5122.57 1238
5123.24 1200
5123.92 1125
5124.59 1081
5125.27 1072
5125.94 1065
5126.62 1082
5127.29 1074
5127.97 1079
5128.64 1100
5129.32 994
5130.00 1002
5130.67 1043
5131.35 1075
5132.02 1172
5132.70 1188
5133.38 1132
5134.05 1123
5134.73 1083
5135.40 1078
5136.08 1051
5136.76 1019
5137.43 1085
5138.11 1047
5138.79 1078
5139.46 1042
5140.14 1016
5140.82 996
5141.49 964
5142.17 991
5142.85 942
5143.52 970
5144.20 944
5144.88 960
5145.55 918
5146.23 920
5146.91 962
5147.58 959
5148.26 901
5148.94 916
5149.61 929
5150.29 933
5150.97 912
5151.65 970
5152.32 893
5153.00 922
5153.68 990
5154.36 993
5155.03 989
5155.71 943
5156.39 1010
5157.07 947
5157.74 980
5158.42 986
5159.10 966
5159.78 917
5160.45 930
5161.13 951
5161.81 918
5162.49 905
5163.17 888
5163.84 956
5164.52 946
5165.20 963
5165.88 904
5166.56 940
5167.24 986
5167.91 967
5168.59 980
5169.27 921
5169.95 870
5170.63 873
5171.31 894
5171.98 876
5172.66 839
5173.34 849
5174.02 844
5174.70 846
5175.38 889
5176.06 876
5176.74 877
5177.41 876
5178.09 876
5178.77 915
5179.45 876
5180.13 884
5180.81 886
5181.49 910
5182.17 859
5182.85 882
5183.53 878
5184.21 851
5184.89 845
5185.57 841
5186.24 856
5186.92 886
5187.60 846
5188.28 848
5188.96 855
5189.64 843
5190.32 858
5191.00 819
5191.68 829
5192.36 860
5193.04 824
5193.72 804
5194.40 829
5195.08 812
5195.76 848
5196.44 865
5197.12 896
5197.80 883
5198.48 909
5199.16 859
5199.84 880
5200.52 808
5201.21 875
5201.89 904
5202.57 913
5203.25 910
5203.93 888
5204.61 892
5205.29 862
5205.97 897
5206.65 914
5207.33 923
5208.01 953
5208.69 998
5209.37 950
5210.06 941
5210.74 987
5211.42 990
5212.10 1002
5212.78 1017
5213.46 1040
5214.14 1077
5214.82 1066
5215.51 994
5216.19 1025
5216.87 1023
5217.55 1048
5218.23 1005
5218.91 983
5219.60 994
5220.28 1055
5220.96 1064
5221.64 1085
5222.32 1157
5223.00 1129
5223.69 1083
5224.37 1059
5225.05 1009
5225.73 982
5226.41 994
5227.10 959
5227.78 955
5228.46 928
5229.14 912
5229.83 905
5230.51 947
5231.19 961
5231.87 930
5232.56 961
5233.24 910
5233.92 999
5234.60 1017
5235.29 1014
5235.97 965
5236.65 1002
5237.34 1012
5238.02 1066
5238.70 1051
5239.38 1068
5240.07 1079
5240.75 1115
5241.43 1021
5242.12 1030
5242.80 986
5243.48 968
5244.17 941
5244.85 940
5245.53 975
5246.22 903
5246.90 908
5247.58 937
5248.27 976
5248.95 1050
5249.63 1047
5250.32 1045
5251.00 1099
5251.69 1053
5252.37 1050
5253.05 1043
5253.74 1010
5254.42 1065
5255.11 1000
5255.79 983
5256.47 929
5257.16 940
5257.84 1001
5258.53 1001
5259.21 983
5259.89 1035
5260.58 1081
5261.26 1125
5261.95 1052
5262.63 1055
5263.32 1072
5264.00 1018
5264.69 1004
5265.37 1016
5266.06 996
5266.74 1025
5267.43 1073
5268.11 1050
5268.79 1076
5269.48 1043
5270.16 1001
5270.85 978
5271.53 1006
5272.22 982
5272.91 1028
5273.59 999
5274.28 1021
5274.96 990
5275.65 978
5276.33 1022
5277.02 983
5277.70 982
5278.39 1002
5279.07 1030
5279.76 1046
5280.45 1081
5281.13 1091
5281.82 1063
5282.50 1044
5283.19 1084
5283.87 974
5284.56 979
5285.25 1011
5285.93 1007
5286.62 1001
5287.30 1010
5287.99 974
5288.68 930
5289.36 964
5290.05 958
5290.74 979
5291.42 955
5292.11 1003
5292.79 995
5293.48 990
5294.17 1024
5294.85 980
5295.54 1033
5296.23 1039
5296.91 1081
5297.60 1085
5298.29 1152
5298.98 1150
5299.66 1115
5300.35 1152
5301.04 1264
5301.72 1255
5302.41 1268
5303.10 1322
5303.78 1346
5304.47 1347
5305.16 1405
5305.85 1365
5306.53 1288
5307.22 1303
5307.91 1318
5308.60 1309
5309.28 1299
5309.97 1392
5310.66 1408
5311.35 1461
5312.03 1538
5312.72 1673
5313.41 1592
5314.10 1547
5314.79 1544
5315.47 1480
5316.16 1500
5316.85 1419
5317.54 1461
5318.23 1390
5318.91 1339
5319.60 1370
5320.29 1352
5320.98 1279
5321.67 1201
5322.36 1229
5323.04 1250
5323.73 1185
5324.42 1116
5325.11 1130
5325.80 1060
5326.49 1069
5327.18 1105
5327.86 1042
5328.55 1070
5329.24 1050
5329.93 1014
5330.62 1014
5331.31 1016
5332.00 1089
5332.69 1067
5333.38 1031
5334.06 1072
5334.75 1085
5335.44 1018
5336.13 1073
5336.82 1030
5337.51 1018
5338.20 1051
5338.89 1031
5339.58 1055
5340.27 1072
5340.96 1033
5341.65 1082
5342.34 1085
5343.03 1075
5343.72 1109
5344.41 1150
5345.10 1167
5345.79 1208
5346.48 1315
5347.17 1342
5347.86 1495
5348.55 1562
5349.24 1665
5349.93 1743
5350.62 1774
5351.31 1732
5352.00 1670
5352.69 1583
5353.38 1497
5354.07 1421
5354.76 1309
5355.45 1191
5356.14 1134
5356.83 1128
5357.52 1023
5358.21 1002
5358.90 1003
5359.59 1090
5360.29 1039
5360.98 996
5361.67 1057
5362.36 1005
5363.05 1050
5363.74 1068
5364.43 999
5365.12 971
5365.81 949
5366.50 917
5367.20 975
5367.89 942
5368.58 921
5369.27 874
5369.96 871
5370.65 882
5371.34 870
5372.04 947
5372.73 950
5373.42 948
5374.11 922
5374.80 981
5375.49 928
5376.19 911
5376.88 911
5377.57 951
5378.26 869
5378.95 876
5379.65 936
5380.34 931
5381.03 905
5381.72 899
5382.42 962
5383.11 974
5383.80 960
5384.49 981
5385.19 988
5385.88 969
5386.57 1001
5387.26 1041
5387.96 1056
5388.65 1123
5389.34 1086
5390.03 1059
5390.73 1048
5391.42 1007
5392.11 1060
5392.80 1024
5393.50 1044
5394.19 1032
5394.88 1013
5395.58 1014
5396.27 968
5396.96 973
5397.66 949
5398.35 977
5399.04 995
5399.74 963
5400.43 941
5401.12 947
5401.82 935
5402.51 907
5403.20 952
5403.90 991
5404.59 987
5405.29 994
5405.98 1033
5406.67 1012
5407.37 996
5408.06 973
5408.75 1039
5409.45 963
5410.14 951
5410.84 943
5411.53 947
5412.23 1008
5412.92 1004
5413.61 976
5414.31 957
5415.00 991
5415.70 973
5416.39 995
5417.09 976
5417.78 984
5418.47 973
5419.17 1005
5419.86 1027
5420.56 992
5421.25 1015
5421.95 985
5422.64 1014
5423.34 1028
5424.03 1069
5424.73 1039
5425.42 979
5426.12 994
5426.81 987
5427.51 968
5428.20 950
5428.90 982
5429.59 1046
5430.29 1068
5430.99 1008
5431.68 1016
5432.38 986
5433.07 987
5433.77 1035
5434.46 1059
5435.16 1058
5435.85 1085
5436.55 1049
5437.25 1140
5437.94 1102
5438.64 1045
5439.33 1036
5440.03 1047
5440.73 1022
5441.42 1072
5442.12 1161
5442.81 1137
5443.51 1141
5444.21 1262
5444.90 1306
5445.60 1410
5446.29 1444
5446.99 1480
5447.69 1507
5448.38 1616
5449.08 1515
5449.78 1394
5450.47 1332
5451.17 1301
5451.87 1202
5452.56 1250
5453.26 1205
5453.96 1225
5454.65 1206
5455.35 1152
5456.05 1122
5456.75 1090
5457.44 1128
5458.14 1218
5458.84 1257
5459.53 1224
5460.23 1230
5460.93 1309
5461.63 1342
5462.32 1333
5463.02 1317
5463.72 1315
5464.42 1265
5465.11 1256
5465.81 1295
5466.51 1300
5467.21 1300
5467.90 1258
5468.60 1306
5469.30 1288
5470.00 1313
5470.70 1340
5471.39 1368
5472.09 1411
5472.79 1432
5473.49 1472
5474.19 1439
5474.88 1444
5475.58 1543
5476.28 1606
5476.98 1687
5477.68 1875
5478.38 1996
5479.07 2137
5479.77 2200
5480.47 2259
5481.17 2293
5481.87 2167
5482.57 2049
5483.27 1919
5483.96 1836
5484.66 1804
5485.36 1694
5486.06 1646
5486.76 1661
5487.46 1630
5488.16 1643
5488.86 1718
5489.56 1654
5490.26 1702
5490.96 1734
5491.65 1776
5492.35 1796
5493.05 1841
5493.75 1876
5494.45 1942
5495.15 1934
5495.85 1953
5496.55 2036
5497.25 2239
5497.95 2510
5498.65 3002
5499.35 3331
5500.05 3703
5500.75 3948
5501.45 3850
5502.15 3456
5502.85 3150
5503.55 2779
5504.25 2408
5504.95 2215
5505.65 1920
5506.35 1706
5507.05 1753
5507.75 1678
5508.45 1613
5509.15 1543
5509.85 1554
5510.55 1563
5511.25 1566
5511.95 1554
5512.65 1601
5513.35 1604
5514.05 1605
5514.76 1588
5515.46 1590
5516.16 1604
5516.86 1553
5517.56 1561
5518.26 1554
5518.96 1544
5519.66 1533
5520.36 1472
5521.06 1447
5521.77 1453
5522.47 1379
5523.17 1399
5523.87 1350
5524.57 1278
5525.27 1255
5525.97 1285
5526.67 1220
5527.38 1260
5528.08 1263
5528.78 1200
5529.48 1222
5530.18 1235
5530.88 1212
5531.59 1225
5532.29 1229
5532.99 1213
5533.69 1217
5534.39 1165
5535.10 1188
5535.80 1235
5536.50 1267
5537.20 1234
5537.90 1194
5538.61 1177
5539.31 1171
5540.01 1193
5540.71 1175
5541.42 1176
5542.12 1182
5542.82 1149
5543.52 1166
5544.23 1141
5544.93 1159
5545.63 1141
5546.33 1179
5547.04 1148
5547.74 1201
5548.44 1206
5549.15 1179
5549.85 1152
5550.55 1164
5551.26 1132
5551.96 1141
5552.66 1177
5553.36 1086
5554.07 1050
5554.77 1094
5555.47 1081
5556.18 1006
5556.88 1061
5557.58 1039
5558.29 1107
5558.99 1112
5559.70 1119
5560.40 1178
5561.10 1186
5561.81 1210
5562.51 1237
5563.21 1219
5563.92 1252
5564.62 1234
5565.33 1245
5566.03 1175
5566.73 1152
5567.44 1106
5568.14 1107
5568.85 1133
5569.55 1038
5570.25 1107
5570.96 1076
5571.66 1087
5572.37 1153
5573.07 1172
5573.78 1178
5574.48 1066
5575.19 1128
5575.89 1208
5576.59 1159
5577.30 1117
5578.00 1133
5578.71 1059
5579.41 1048
5580.12 987
5580.82 970
5581.53 1001
5582.23 961
5582.94 1033
5583.64 1042
5584.35 1056
5585.05 1053
5585.76 1044
5586.46 1016
5587.17 1058
5587.88 979
5588.58 988
5589.29 1045
5589.99 1039
5590.70 1008
5591.40 1004
5592.11 989
5592.81 989
5593.52 989
5594.23 985
5594.93 1032
5595.64 1003
5596.34 1026
5597.05 964
5597.76 990
5598.46 979
5599.17 978
5599.87 992
5600.58 1023
5601.29 998
5601.99 982
5602.70 1045
5603.41 1017
5604.11 1007
5604.82 1014
5605.52 1011
5606.23 982
5606.94 946
5607.64 946
5608.35 987
5609.06 999
5609.76 1018
5610.47 951
5611.18 949
5611.88 952
5612.59 969
5613.30 965
5614.01 1007
5614.71 1033
5615.42 999
5616.13 1055
5616.83 964
5617.54 980
5618.25 1042
5618.96 1052
5619.66 1006
5620.37 1014
5621.08 947
5621.79 1016
5622.49 1040
5623.20 1055
5623.91 1018
5624.62 1036
5625.32 1047
5626.03 1034
5626.74 1069
5627.45 1075
5628.16 1138
5628.86 1060
5629.57 1113
5630.28 1114
5630.99 1171
5631.70 1202
5632.40 1141
5633.11 1099
5633.82 1135
5634.53 1178
5635.24 1252
5635.95 1268
5636.65 1313
5637.36 1295
5638.07 1330
5638.78 1279
5639.49 1327
5640.20 1399
5640.91 1352
5641.61 1357
5642.32 1397
5643.03 1235
5643.74 1209
5644.45 1172
5645.16 1176
5645.87 1221
5646.58 1226
5647.29 1189
5648.00 1140
5648.70 1171
5649.41 1179
5650.12 1204
5650.83 1183
5651.54 1196
5652.25 1188
5652.96 1166
5653.67 1160
5654.38 1168
5655.09 1245
5655.80 1207
5656.51 1174
5657.22 1217
5657.93 1288
5658.64 1324
5659.35 1265
5660.06 1302
5660.77 1258
5661.48 1247
5662.19 1250
5662.90 1220
5663.61 1219
5664.32 1198
5665.03 1180
5665.74 1193
5666.45 1118
5667.16 1158
5667.87 1176
5668.58 1192
5669.29 1204
5670.00 1226
5670.71 1285
5671.42 1300
5672.13 1333
5672.84 1272
5673.56 1247
5674.27 1192
5674.98 1122
5675.69 1136
5676.40 1082
5677.11 1107
5677.82 1115
5678.53 1127
5679.24 1133
5679.95 1212
5680.67 1190
5681.38 1163
5682.09 1154
5682.80 1117
5683.51 1148
5684.22 1157
5684.93 1074
5685.65 1057
5686.36 1072
5687.07 1053
5687.78 1095
5688.49 1069
5689.20 1075
5689.92 1102
5690.63 1075
5691.34 1128
5692.05 1099
5692.76 1066
5693.47 1060
5694.19 1076
5694.90 1035
5695.61 995
5696.32 994
5697.04 1034
5697.75 1021
5698.46 996
5699.17 1031
5699.89 1010
5700.60 1028
5701.31 1080
5702.02 1062
5702.74 1020
5703.45 1047
5704.16 1091
5704.87 1034
5705.59 1016
5706.30 1031
5707.01 1038
5707.72 1043
5708.44 1037
5709.15 1026
5709.86 1050
5710.58 1024
5711.29 1027
5712.00 1040
5712.72 1036
5713.43 1049
5714.14 1003
5714.86 1006
5715.57 1002
5716.28 965
5717.00 995
5717.71 993
5718.42 984
5719.14 994
5719.85 1028
5720.56 1026
5721.28 1058
5721.99 1069
5722.71 1052
5723.42 1061
5724.13 1109
5724.85 1102
5725.56 1156
5726.28 1270
5726.99 1231
5727.70 1276
5728.42 1245
5729.13 1246
5729.85 1214
5730.56 1260
5731.28 1267
5731.99 1200
5732.70 1148
5733.42 1078
5734.13 1127
5734.85 1106
5735.56 1065
5736.28 1081
5736.99 1132
5737.71 1102
5738.42 1092
5739.14 1080
5739.85 1112
5740.57 1078
5741.28 1092
5742.00 1137
5742.71 1146
5743.43 1175
5744.14 1102
5744.86 1153
5745.57 1141
5746.29 1171
5747.00 1220
5747.72 1214
5748.43 1151
5749.15 1190
5749.87 1192
5750.58 1248
5751.30 1358
5752.01 1384
5752.73 1440
5753.44 1457
5754.16 1594
5754.88 1706
5755.59 1647
5756.31 1684
5757.02 1744
5757.74 1708
5758.46 1715
5759.17 1705
5759.89 1664
5760.60 1668
5761.32 1641
5762.04 1626
5762.75 1573
5763.47 1568
5764.19 1593
5764.90 1575
5765.62 1601
5766.34 1791
5767.05 1901
5767.77 2102
5768.49 2465
5769.20 2800
5769.92 2907
5770.64 3013
5771.35 2983
5772.07 2711
5772.79 2325
5773.50 2060
5774.22 1951
5774.94 1754
5775.65 1667
5776.37 1587
5777.09 1614
5777.81 1642
5778.52 1646
5779.24 1571
5779.96 1621
5780.68 1723
5781.39 1692
5782.11 1692
5782.83 1749
5783.55 1776
5784.26 1796
5784.98 1755
5785.70 1669
5786.42 1610
5787.14 1637
5787.85 1602
5788.57 1576
5789.29 1580
5790.01 1507
5790.73 1544
5791.44 1521
5792.16 1477
5792.88 1486
5793.60 1448
5794.32 1494
5795.03 1468
5795.75 1435
5796.47 1484
5797.19 1561
5797.91 1602
5798.63 1721
5799.35 1824
5800.06 1851
5800.78 1798
5801.50 1962
5802.22 1736
5802.94 1609
5803.66 1516
5804.38 1509
5805.10 1423
5805.82 1417
5806.53 1408
5807.25 1394
5807.97 1442
5808.69 1376
5809.41 1429
5810.13 1372
5810.85 1431
5811.57 1337
5812.29 1331
5813.01 1337
5813.73 1331
5814.45 1278
5815.17 1271
5815.89 1261
5816.61 1280
5817.33 1292
5818.05 1251
5818.77 1256
5819.49 1259
5820.20 1280
5820.92 1268
5821.64 1260
5822.36 1235
5823.09 1215
5823.81 1182
5824.53 1230
5825.25 1211
5825.97 1210
5826.69 1202
5827.41 1184
5828.13 1181
5828.85 1164
5829.57 1202
5830.29 1187
5831.01 1157
5831.73 1145
5832.45 1150
5833.17 1166
5833.89 1119
5834.61 1158
5835.33 1136
5836.05 1077
5836.78 1099
5837.50 1120
5838.22 1080
5838.94 1088
5839.66 1094
5840.38 1100
5841.10 1103
5841.82 1135
5842.54 1092
5843.27 1085
5843.99 1057
5844.71 1098
5845.43 1103
5846.15 1084
5846.87 1090
5847.59 1107
5848.32 1100
5849.04 1098
5849.76 1156
5850.48 1127
5851.20 1054
5851.93 1042
5852.65 1049
5853.37 1071
5854.09 1079
5854.81 1023
5855.54 1061
5856.26 1088
5856.98 1120
5857.70 1091
5858.42 1035
5859.15 1027
5859.87 1115
5860.59 1060
5861.31 1007
5862.04 1003
5862.76 1013
5863.48 1062
5864.20 1088
5864.93 1071
5865.65 1015
5866.37 1038
5867.10 1020
5867.82 1100
5868.54 1041
5869.26 1021
5869.99 1040
5870.71 1026
5871.43 1049
5872.16 1081
5872.88 1070
5873.60 1080
5874.33 1085
5875.05 1083
5875.77 1092
5876.50 1034
5877.22 1004
5877.94 1050
5878.67 1118
5879.39 1142
5880.11 1100
5880.84 1075
5881.56 1107
5882.28 1045
5883.01 1109
5883.73 1088
5884.46 1148
5885.18 1203
5885.90 1126
5886.63 1091
5887.35 1113
5888.08 1106
5888.80 1048
5889.52 1077
5890.25 1109
5890.97 1070
5891.70 1063
5892.42 1104
5893.15 1137
5893.87 1118
5894.59 1087
5895.32 1085
5896.04 1093
5896.77 1105
5897.49 1098
5898.22 1061
5898.94 1129
5899.67 1146
5900.39 1145
5901.12 1168
5901.84 1136
5902.57 1163
5903.29 1170
5904.02 1172
5904.74 1132
5905.47 1160
5906.19 1242
5906.92 1161
5907.64 1151
5908.37 1202
5909.09 1176
5909.82 1223
5910.55 1157
5911.27 1188
5912.00 1190
5912.72 1235
5913.45 1172
5914.17 1196
5914.90 1205
5915.63 1214
5916.35 1240
5917.08 1300
5917.80 1222
5918.53 1217
5919.25 1284
5919.98 1261
5920.71 1327
5921.43 1278
5922.16 1313
5922.89 1348
5923.61 1357
5924.34 1389
5925.06 1419
5925.79 1363
5926.52 1420
5927.24 1422
5927.97 1453
5928.70 1491
5929.42 1487
5930.15 1477
5930.88 1506
5931.60 1585
5932.33 1593
5933.06 1610
5933.78 1552
5934.51 1571
5935.24 1655
5935.97 1694
5936.69 1674
5937.42 1682
5938.15 1693
5938.87 1832
5939.60 1787
5940.33 1759
5941.06 1773
5941.78 1818
5942.51 1878
5943.24 1847
5943.97 1916
5944.69 1991
5945.42 2067
5946.15 2105
5946.88 2155
5947.60 2215
5948.33 2188
5949.06 2325
5949.79 2483
5950.52 2625
5951.24 2839
5951.97 3075
5952.70 3155
5953.43 3139
5954.16 3142
5954.88 3060
5955.61 2871
5956.34 2793
5957.07 2753
5957.80 2733
5958.53 2781
5959.25 2801
5959.98 2758
5960.71 2752
5961.44 2751
5962.17 2763
5962.90 2974
5963.63 3320
5964.36 3537
5965.08 3834
5965.81 4187
5966.54 4461
5967.27 4394
5968.00 4418
5968.73 4179
5969.46 3839
5970.19 3651
5970.92 3503
5971.65 3256
5972.37 3261
5973.10 3269
5973.83 3229
5974.56 3154
5975.29 3124
5976.02 3142
5976.75 3209
5977.48 3398
5978.21 3323
5978.94 3409
5979.67 3488
5980.40 3554
5981.13 3669
5981.86 3747
5982.59 3775
5983.32 3853
5984.05 3771
5984.78 3737
5985.51 3687
5986.24 3752
5986.97 3723
5987.70 3751
5988.43 3706
5989.16 3738
5989.89 3670
5990.62 3715
5991.35 3743
5992.08 3756
5992.81 3734
5993.54 3787
5994.27 3888
5995.00 3962
5995.74 4041
5996.47 4101
5997.20 4163
5997.93 4131
5998.66 4186
5999.39 4039
6000.12 4070
6000.85 4000
6001.58 3983
6002.31 3828
6003.04 3825
6003.78 3846
6004.51 3802
6005.24 3757
6005.97 3932
6006.70 3968
6007.43 4225
6008.16 4782
6008.90 5506
6009.63 6420
6010.36 7701
6011.09 9184
6011.82 10501
6012.55 11563
6013.29 12099
6014.02 12156
6014.75 11793
6015.48 11120
6016.21 10185
6016.95 8874
6017.68 7783
6018.41 6825
6019.14 5939
6019.87 5149
6020.61 4565
6021.34 4245
6022.07 3874
6022.80 3681
6023.54 3446
6024.27 3427
6025.00 3359
6025.73 3372
6026.47 3342
6027.20 3413
6027.93 3477
6028.66 3506
6029.40 3497
6030.13 3430
6030.86 3383
6031.59 3167
6032.33 3010
6033.06 2868
6033.79 2785
6034.53 2778
6035.26 2723
6035.99 2671
6036.73 2668
6037.46 2755
6038.19 2662
6038.93 2698
6039.66 2796
6040.39 2752
6041.13 2785
6041.86 2784
6042.59 2876
6043.33 2860
6044.06 2885
6044.79 2880
6045.53 2913
6046.26 2967
6047.00 2969
6047.73 3012
6048.46 3127
6049.20 3234
6049.93 3444
6050.67 3613
6051.40 3782
6052.13 3898
6052.87 3842
6053.60 3869
6054.34 3719
6055.07 3512
6055.81 3232
6056.54 3122
6057.27 3193
6058.01 3097
6058.74 2941
6059.48 2976
6060.21 2969
6060.95 2988
6061.68 2928
6062.42 2944
6063.15 2766
6063.89 2831
6064.62 2800
6065.36 2744
6066.09 2682
6066.83 2640
6067.56 2616
6068.30 2587
6069.03 2579
6069.77 2545
6070.50 2551
6071.24 2502
6071.97 2453
6072.71 2407
6073.44 2435
6074.18 2469
6074.91 2350
6075.65 2276
6076.39 2251
6077.12 2304
6077.86 2251
6078.59 2227
6079.33 2279
6080.06 2241
6080.80 2195
6081.54 2202
6082.27 2158
6083.01 2142
6083.74 2144
6084.48 2145
6085.22 2093
6085.95 2117
6086.69 2133
6087.42 2168
6088.16 2248
6088.90 2218
6089.63 2147
6090.37 2179
6091.11 2234
6091.84 2203
6092.58 2110
6093.32 2106
6094.05 2040
6094.79 2044
6095.53 1918
6096.26 1943
6097.00 1988
6097.74 1995
6098.47 1963
6099.21 1932
6099.95 1950
6100.69 1975
6101.42 1935
6102.16 1894
6102.90 1910
6103.63 1914
6104.37 1907
6105.11 1919
6105.85 1862
6106.58 1834
6107.32 1900
6108.06 1897
6108.80 1895
6109.53 1863
6110.27 1915
6111.01 1874
6111.75 1903
6112.49 1956
6113.22 1960
6113.96 2018
6114.70 2078
6115.44 2009
6116.17 2021
6116.91 2096
6117.65 2066
6118.39 2052
6119.13 1982
6119.87 2039
6120.60 2015
6121.34 2033
6122.08 1979
6122.82 2017
6123.56 1976
6124.30 2033
6125.03 2044
6125.77 2033
6126.51 1992
6127.25 1990
6127.99 1996
6128.73 2031
6129.47 2032
6130.21 2008
6130.94 2028
6131.68 1998
6132.42 2062
6133.16 2109
6133.90 2077
6134.64 2102
6135.38 2221
6136.12 2265
6136.86 2355
6137.60 2364
6138.34 2454
6139.08 2520
6139.81 2467
6140.55 2546
6141.29 2545
6142.03 2512
6142.77 2513
6143.51 2504
6144.25 2486
6144.99 2429
6145.73 2417
6146.47 2406
6147.21 2404
6147.95 2360
6148.69 2459
6149.43 2445
6150.17 2397
6150.91 2400
6151.65 2458
6152.39 2494
6153.13 2499
6153.87 2575
6154.61 2635
6155.35 2582
6156.09 2671
6156.83 2697
6157.58 2721
6158.32 2765
6159.06 2729
6159.80 2697
6160.54 2739
6161.28 2705
6162.02 2789
6162.76 2981
6163.50 3121
6164.24 3293
6164.98 3404
6165.72 3523
6166.46 3574
6167.21 3461
6167.95 3612
6168.69 3643
6169.43 3545
6170.17 3448
6170.91 3444
6171.65 3376
6172.39 3301
6173.14 3269
6173.88 3272
6174.62 3263
6175.36 3306
6176.10 3457
6176.84 3584
6177.59 3896
6178.33 4394
6179.07 5085
6179.81 5853
6180.55 6893
6181.30 7819
6182.04 8530
6182.78 9048
6183.52 9063
6184.26 8565
6185.01 8086
6185.75 7249
6186.49 6412
6187.23 5710
6187.97 5178
6188.72 4710
6189.46 4339
6190.20 4109
6190.94 3978
6191.69 3803
6192.43 3772
6193.17 3760
6193.92 3678
6194.66 3596
6195.40 3614
6196.14 3527
6196.89 3553
6197.63 3619
6198.37 3496
6199.12 3539
6199.86 3380
6200.60 3498
6201.34 3550
6202.09 3483
6202.83 3717
6203.57 4139
6204.32 4658
6205.06 5665
6205.80 7061
6206.55 8567
6207.29 10128
6208.03 11434
6208.78 12192
6209.52 12252
6210.27 11548
6211.01 10598
6211.75 9396
6212.50 7999
6213.24 6967
6213.98 5887
6214.73 4964
6215.47 4386
6216.22 3856
6216.96 3638
6217.71 3341
6218.45 3325
6219.19 3224
6219.94 3164
6220.68 3040
6221.43 2991
6222.17 2940
6222.92 2975
6223.66 2928
6224.40 2800
6225.15 2754
6225.89 2665
6226.64 2512
6227.38 2478
6228.13 2292
6228.87 2169
6229.62 2160
6230.36 2215
6231.11 2201
6231.85 2183
6232.60 2147
6233.34 2307
6234.09 2326
6234.83 2319
6235.58 2324
6236.32 2443
6237.07 2471
6237.81 2611
6238.56 2737
6239.30 2971
6240.05 3068
6240.80 3053
6241.54 2846
6242.29 2786
6243.03 2768
6243.78 2772
6244.52 2782
6245.27 2784
6246.02 2784
6246.76 2857
6247.51 2864
6248.25 2812
6249.00 2766
6249.75 2687
6250.49 2656
6251.24 2566
6251.98 2422
6252.73 2417
6253.48 2377
6254.22 2409
6254.97 2401
6255.72 2423
6256.46 2314
6257.21 2330
6257.95 2300
6258.70 2276
6259.45 2301
6260.19 2283
6260.94 2228
6261.69 2235
6262.43 2239
6263.18 2170
6263.93 2164
6264.68 2143
6265.42 2124
6266.17 2141
6266.92 2082
6267.66 2080
6268.41 2100
6269.16 2063
6269.91 2160
6270.65 2129
6271.40 2078
6272.15 2007
6272.89 2005
6273.64 2046
6274.39 2037
6275.14 2080
6275.88 2092
6276.63 2163
6277.38 2160
6278.13 2152
6278.88 2155
6279.62 2165
6280.37 2065
6281.12 1997
6281.87 1940
6282.62 1943
6283.36 1905
6284.11 1855
6284.86 1847
6285.61 1832
6286.36 1869
6287.10 1844
6287.85 1859
6288.60 1761
6289.35 1688
6290.10 1684
6290.85 1682
6291.59 1719
6292.34 1715
6293.09 1781
6293.84 1769
6294.59 1734
6295.34 1758
6296.09 1716
6296.84 1696
6297.58 1756
6298.33 1766
6299.08 1738
6299.83 1649
6300.58 1648
6301.33 1781
6302.08 1749
6302.83 1676
6303.58 1726
6304.33 1778
6305.08 1790
6305.83 1732
6306.58 1649
6307.32 1663
6308.07 1685
6308.82 1752
6309.57 1806
6310.32 1832
6311.07 1749
6311.82 1781
6312.57 1847
6313.32 1814
6314.07 1780
6314.82 1757
6315.57 1815
6316.32 1799
6317.07 1792
6317.82 1741
6318.57 1727
6319.32 1645
6320.07 1574
6320.82 1632
6321.57 1611
6322.32 1566
6323.07 1598
6323.82 1594
6324.58 1629
6325.33 1568
6326.08 1693
6326.83 1679
6327.58 1685
6328.33 1676
6329.08 1688
6329.83 1690
6330.58 1664
6331.33 1624
6332.08 1580
6332.83 1580
6333.58 1584
6334.34 1582
6335.09 1609
6335.84 1605
6336.59 1633
6337.34 1613
6338.09 1646
6338.84 1681
6339.59 1631
6340.35 1619
6341.10 1596
6341.85 1590
6342.60 1670
6343.35 1665
6344.10 1668
6344.86 1714
6345.61 1677
6346.36 1730
6347.11 1735
6347.86 1754
6348.62 1811
6349.37 1922
6350.12 1947
6350.87 2057
6351.62 2213
6352.38 2315
6353.13 2295
6353.88 2299
6354.63 2304
6355.38 2273
6356.14 2128
6356.89 2039
6357.64 1978
6358.39 1950
6359.15 1947
6359.90 1945
6360.65 1940
6361.40 1902
6362.16 1887
6362.91 1845
6363.66 1988
6364.42 2143
6365.17 2229
6365.92 2459
6366.67 2563
6367.43 2552
6368.18 2563
6368.93 2545
6369.69 2374
6370.44 2164
6371.19 2109
6371.95 2089
6372.70 2033
6373.45 1887
6374.21 1913
6374.96 1946
6375.71 1948
6376.47 1938
6377.22 1875
6377.98 1872
6378.73 1880
6379.48 1932
6380.24 1928
6380.99 1950
6381.74 2005
6382.50 1949
6383.25 1914
6384.01 1894
6384.76 1800
6385.51 1820
6386.27 1838
6387.02 1789
6387.78 1790
6388.53 1795
6389.29 1780
6390.04 1769
6390.79 1634
6391.55 1740
6392.30 1682
6393.06 1692
6393.81 1694
6394.57 1679
6395.32 1660
6396.08 1632
6396.83 1612
6397.59 1670
6398.34 1600
6399.10 1586
6399.85 1555
6400.61 1550
6401.36 1593
6402.12 1545
6402.87 1591
6403.63 1536
6404.38 1533
6405.14 1546
6405.89 1584
6406.65 1578
6407.40 1646
6408.16 1644
6408.91 1688
6409.67 1694
6410.43 1691
6411.18 1588
6411.94 1664
6412.69 1664
6413.45 1692
6414.20 1737
6414.96 1698
6415.72 1720
6416.47 1742
6417.23 1775
6417.98 1703
6418.74 1656
6419.50 1618
6420.25 1609
6421.01 1584
6421.77 1616
6422.52 1548
6423.28 1579
6424.03 1594
6424.79 1606
6425.55 1589
6426.30 1591
6427.06 1562
6427.82 1586
6428.57 1557
6429.33 1551
6430.09 1571
6430.84 1589
6431.60 1596
6432.36 1595
6433.11 1609
6433.87 1611
6434.63 1622
6435.39 1655
6436.14 1613
6436.90 1632
6437.66 1652
6438.41 1645
6439.17 1675
6439.93 1693
6440.69 1676
6441.44 1715
6442.20 1715
6442.96 1679
6443.72 1709
6444.47 1636
6445.23 1681
6445.99 1666
6446.75 1697
6447.50 1679
6448.26 1685
6449.02 1696
6449.78 1740
6450.54 1681
6451.29 1694
6452.05 1646
6452.81 1706
6453.57 1719
6454.33 1744
6455.08 1775
6455.84 1741
6456.60 1746
6457.36 1738
6458.12 1816
6458.88 1768
6459.64 1801
6460.39 1839
6461.15 1793
6461.91 1813
6462.67 1865
6463.43 1886
6464.19 1906
6464.95 1907
6465.70 1958
6466.46 1928
6467.22 1966
6467.98 1956
6468.74 1913
6469.50 1987
6470.26 1968
6471.02 2031
6471.78 1945
6472.54 1929
6473.30 1938
6474.05 1960
6474.81 2025
6475.57 2075
6476.33 2070
6477.09 2090
6477.85 2125
6478.61 2122
6479.37 2137
6480.13 2228
6480.89 2294
6481.65 2306
6482.41 2327
6483.17 2343
6483.93 2336
6484.69 2338
6485.45 2347
6486.21 2358
6486.97 2420
6487.73 2500
6488.49 2472
6489.25 2496
6490.01 2555
6490.77 2628
6491.53 2662
6492.29 2792
6493.05 2837
6493.81 2835
6494.57 2816
6495.33 2853
6496.10 2742
6496.86 2746
6497.62 2715
6498.38 2812
6499.14 2758
6499.90 2741
6500.66 2765
6501.42 2816
6502.18 2992
6502.94 3342
6503.70 3803
6504.47 4581
6505.23 5837
6505.99 7311
6506.75 8595
6507.51 9441
6508.27 10074
6509.03 10026
6509.79 9434
6510.56 8393
6511.32 7268
6512.08 6433
6512.84 5598
6513.60 4804
6514.36 4220
6515.13 3840
6515.89 3582
6516.65 3444
6517.41 3423
6518.17 3332
6518.94 3252
6519.70 3205
6520.46 3184
6521.22 3229
6521.98 3294
6522.75 3331
6523.51 3491
6524.27 3656
6525.03 3859
6525.79 3996
6526.56 4284
6527.32 4293
6528.08 4284
6528.84 4223
6529.61 4099
6530.37 4035
6531.13 4060
6531.90 4209
6532.66 4542
6533.42 5166
6534.18 6064
6534.95 6675
6535.71 7181
6536.47 7261
6537.24 6751
6538.00 6488
6538.76 5902
6539.53 5288
6540.29 4720
6541.05 4227
6541.82 3842
6542.58 3597
6543.34 3484
6544.11 3461
6544.87 3481
6545.63 3500
6546.40 3439
6547.16 3491
6547.92 3337
6548.69 3223
6549.45 3094
6550.21 3123
6550.98 3061
6551.74 3063
6552.51 2946
6553.27 2935
6554.03 2927
6554.80 2929
6555.56 2917
6556.33 2911
6557.09 2883
6557.85 2959
6558.62 3039
6559.38 2986
6560.15 3155
6560.91 3130
6561.68 3195
6562.44 3281
6563.21 3369
6563.97 3417
6564.74 3340
6565.50 3357
6566.26 3341
6567.03 3325
6567.79 3181
6568.56 3238
6569.32 3253
6570.09 3246
6570.85 3269
6571.62 3415
6572.38 3485
6573.15 3544
6573.91 3616
6574.68 3616
6575.44 3602
6576.21 3636
6576.98 3667
6577.74 3706
6578.51 3637
6579.27 3725
6580.04 3800
6580.80 3994
6581.57 4045
6582.33 4129
6583.10 4113
6583.87 4116
6584.63 4059
6585.40 3952
6586.16 3901
6586.93 3886
6587.70 3773
6588.46 3850
6589.23 3931
6589.99 4073
6590.76 4241
6591.53 4586
6592.29 4897
6593.06 5230
6593.82 5570
6594.59 5708
6595.36 5713
6596.12 5707
6596.89 5451
6597.66 5257
6598.42 4881
6599.19 4561
6599.96 4354
6600.72 4054
6601.49 3794
6602.26 3666
6603.02 3592
6603.79 3549
6604.56 3570
6605.33 3553
6606.09 3489
6606.86 3456
6607.63 3572
6608.39 3663
6609.16 3605
6609.93 3520
6610.70 3583
6611.46 3560
6612.23 3454
6613.00 3435
6613.77 3392
6614.53 3384
6615.30 3376
6616.07 3391
6616.84 3373
6617.60 3443
6618.37 3611
6619.14 3786
6619.91 3960
6620.68 4203
6621.44 4347
6622.21 4567
6622.98 4580
6623.75 4612
6624.52 4469
6625.28 4304
6626.05 4127
6626.82 3929
6627.59 3792
6628.36 3576
6629.13 3603
6629.89 3602
6630.66 3780
6631.43 3837
6632.20 3987
6632.97 4072
6633.74 4279
6634.51 4420
6635.27 4529
6636.04 4472
6636.81 4576
6637.58 4762
6638.35 4906
6639.12 5243
6639.89 5593
6640.66 5882
6641.43 5907
6642.19 5858
6642.96 5776
6643.73 5383
6644.50 4998
6645.27 4586
6646.04 4213
6646.81 3884
6647.58 3653
6648.35 3443
6649.12 3237
6649.89 3104
6650.66 3126
6651.43 3019
6652.20 2983
6652.97 2874
6653.74 2884
6654.51 2965
6655.28 2924
6656.05 2878
6656.82 2986
6657.59 2814
6658.36 2759
6659.13 2770
6659.90 2768
6660.67 2767
6661.44 2772
6662.21 2869
6662.98 2747
6663.75 2729
6664.52 2730
6665.29 2750
6666.06 2742
6666.83 2827
6667.60 2884
6668.37 2981
6669.14 3017
6669.91 2925
6670.68 3103
6671.46 3131
6672.23 3085
6673.00 3088
6673.77 3014
6674.54 2899
6675.31 2995
6676.08 3029
6676.85 3047
6677.62 3046
6678.40 3051
6679.17 3125
6679.94 3068
6680.71 3168
6681.48 3289
6682.25 3319
6683.02 3432
6683.80 3730
6684.57 3783
6685.34 3803
6686.11 3676
6686.88 3620
6687.65 3412
6688.43 3311
6689.20 3116
6689.97 2937
6690.74 2794
6691.51 2761
6692.29 2706
6693.06 2609
6693.83 2604
6694.60 2578
6695.37 2529
6696.15 2577
6696.92 2561
6697.69 2555
6698.46 2559
6699.24 2576
6700.01 2548
6700.78 2498
6701.55 2434
6702.33 2447
6703.10 2411
6703.87 2367
6704.64 2342
6705.42 2367
6706.19 2365
6706.96 2332
6707.74 2253
6708.51 2223
6709.28 2271
6710.06 2277
6710.83 2306
6711.60 2221
6712.37 2165
6713.15 2208
6713.92 2216
6714.69 2161
6715.47 2132
6716.24 2100
6717.01 2112
6717.79 2110
6718.56 2160
6719.34 2128
6720.11 2154
6720.88 2127
6721.66 2074
6722.43 2039
6723.20 2105
6723.98 2104
6724.75 2023
6725.53 2117
6726.30 2108
6727.07 2072
6727.85 2076
6728.62 2023
6729.40 2056
6730.17 2053
6730.95 2098
6731.72 2146
6732.49 2077
6733.27 2041
6734.04 2136
6734.82 2161
6735.59 2165
6736.37 2203
6737.14 2162
6737.92 2201
6738.69 2189
6739.47 2292
6740.24 2195
6741.01 2233
6741.79 2300
6742.56 2313
6743.34 2281
6744.11 2355
6744.89 2380
6745.67 2399
6746.44 2415
6747.22 2358
6747.99 2356
6748.77 2458
6749.54 2507
6750.32 2618
6751.09 2783
6751.87 2959
6752.64 3024
6753.42 3029
6754.19 2888
6754.97 2880
6755.75 2699
6756.52 2658
6757.30 2496
6758.07 2572
6758.85 2624
6759.63 2595
6760.40 2516
6761.18 2468
6761.95 2450
6762.73 2387
6763.51 2355
6764.28 2392
6765.06 2378
6765.83 2334
6766.61 2427
6767.39 2423
6768.16 2386
6768.94 2306
6769.72 2255
6770.49 2192
6771.27 2217
6772.05 2156
6772.82 2154
6773.60 2074
6774.38 2046
6775.15 2109
6775.93 2064
6776.71 2101
6777.48 2109
6778.26 2138
6779.04 2121
6779.82 2147
6780.59 2099
6781.37 2043
6782.15 1940
6782.92 1978
6783.70 2026
6784.48 1983
6785.26 1938
6786.03 1985
6786.81 1992
6787.59 1931
6788.37 1902
6789.14 1917
6789.92 1922
6790.70 1877
6791.48 1887
6792.25 1851
6793.03 1839
6793.81 1836
6794.59 1871
6795.37 1844
6796.14 1856
6796.92 1878
6797.70 1910
6798.48 1957
6799.26 1992
6800.04 1978
6800.81 1971
6801.59 1931
6802.37 1907
6803.15 1914
6803.93 1984
6804.71 2046
6805.48 1922
6806.26 1846
6807.04 1851
6807.82 1817
6808.60 1885
6809.38 1870
6810.16 1751
6810.94 1783
6811.71 1760
6812.49 1745
6813.27 1759
6814.05 1803
6814.83 1823
6815.61 1757
6816.39 1762
6817.17 1826
6817.95 1829
6818.73 1810
6819.51 1767
6820.29 1790
6821.07 1800
6821.84 1751
6822.62 1767
6823.40 1752
6824.18 1764
6824.96 1790
6825.74 1739
6826.52 1722
6827.30 1733
6828.08 1700
6828.86 1719
6829.64 1750
6830.42 1763
6831.20 1778
6831.98 1762
6832.76 1710
6833.54 1829
6834.32 1993
6835.10 2187
6835.88 2474
6836.66 2769
6837.44 2982
6838.22 3108
6839.01 3252
6839.79 3146
6840.57 2973
6841.35 2653
6842.13 2517
6842.91 2442
6843.69 2325
6844.47 2162
6845.25 2060
6846.03 1993
6846.81 2024
6847.59 2109
6848.37 2231
6849.16 2365
6849.94 2378
6850.72 2425
6851.50 2437
6852.28 2354
6853.06 2238
6853.84 2169
6854.62 2110
6855.41 2010
6856.19 1980
6856.97 1911
6857.75 1980
6858.53 1973
6859.31 1909
6860.10 1898
6860.88 1849
6861.66 1841
6862.44 1880
6863.22 1828
6864.00 1881
6864.79 1921
6865.57 1937
6866.35 2010
6867.13 1955
6867.91 1936
6868.70 1930
6869.48 1974
6870.26 2024
6871.04 2049
6871.83 2074
6872.61 2067
6873.39 2115
6874.17 2164
6874.96 2249
6875.74 2240
6876.52 2328
6877.30 2399
6878.09 2496
6878.87 2685
6879.65 2903
6880.43 3050
6881.22 3214
6882.00 3296
6882.78 3312
6883.57 3225
6884.35 3132
6885.13 3310
6885.92 3408
6886.70 3539
6887.48 3762
6888.27 3757
6889.05 3583
6889.83 3525
6890.62 3325
6891.40 3103
6892.18 2951
6892.97 2873
6893.75 2707
6894.53 2533
6895.32 2508
6896.10 2497
6896.88 2571
6897.67 2589
6898.45 2468
6899.24 2443
6900.02 2449
6900.80 2398
6901.59 2402
6902.37 2313
6903.16 2298
6903.94 2295
6904.73 2335
6905.51 2325
6906.29 2345
6907.08 2285
6907.86 2202
6908.65 2195
6909.43 2213
6910.22 2160
6911.00 2181
6911.79 2161
6912.57 2181
6913.35 2138
6914.14 2140
6914.92 2097
6915.71 2193
6916.49 2198
6917.28 2179
6918.06 2171
6918.85 2163
6919.63 2150
6920.42 2192
6921.20 2217
6921.99 2191
6922.78 2144
6923.56 2251
6924.35 2308
6925.13 2373
6925.92 2332
6926.70 2341
6927.49 2365
6928.27 2315
6929.06 2364
6929.84 2414
6930.63 2339
6931.42 2360
6932.20 2384
6932.99 2310
6933.77 2353
6934.56 2442
6935.35 2402
6936.13 2408
6936.92 2502
6937.70 2620
6938.49 2749
6939.28 2955
6940.06 3103
6940.85 3169
6941.63 3234
6942.42 3313
6943.21 3392
6943.99 3398
6944.78 3532
6945.57 3568
6946.35 3599
6947.14 3695
6947.93 3879
6948.71 3867
6949.50 3736
6950.29 3699
6951.07 3484
6951.86 3327
6952.65 3246
6953.44 3150
6954.22 3154
6955.01 3165
6955.80 3129
6956.58 3115
6957.37 3154
6958.16 3143
6958.95 3124
6959.73 3109
6960.52 3179
6961.31 3210
6962.09 3250
6962.88 3321
6963.67 3427
6964.46 3493
6965.25 3658
6966.03 3785
6966.82 4025
6967.61 4171
6968.40 4250
6969.18 4317
6969.97 4478
6970.76 4462
6971.55 4393
6972.34 4368
6973.12 4352
6973.91 4312
6974.70 4362
6975.49 4425
6976.28 4577
6977.07 4650
6977.85 4813
6978.64 5151
6979.43 5433
6980.22 6227
6981.01 7352
6981.80 8948
6982.59 10965
6983.37 12942
6984.16 15017
6984.95 16270
6985.74 16644
6986.53 16118
6987.32 15031
6988.11 13465
6988.90 11492
6989.69 9664
6990.47 8159
6991.26 6904
6992.05 5891
6992.84 5129
6993.63 4582
6994.42 4035
6995.21 3770
6996.00 3528
6996.79 3457
6997.58 3355
6998.37 3186
6999.16 3149
6999.95 3146
7000.74 3120
7001.53 3010
7002.32 2943
7003.11 2888
7003.90 2825
7004.69 2650
7005.48 2541
7006.27 2512
7007.06 2559
7007.85 2591
7008.64 2676
7009.43 2760
7010.22 2889
7011.01 3029
7011.80 3049
7012.59 2986
7013.38 3076
7014.17 3084
7014.96 2991
7015.75 2877
7016.54 2903
7017.33 2895
7018.12 2885
7018.91 2855
7019.70 2940
7020.49 3071
7021.28 3180
7022.07 3361
7022.87 3576
7023.66 3520
7024.45 3558
7025.24 3537
7026.03 3503
7026.82 3476
7027.61 3351
7028.40 3284
7029.19 3127
7029.99 3012
7030.78 2953
7031.57 2884
7032.36 2810
7033.15 2816
7033.94 2791
7034.74 2828
7035.53 2911
7036.32 2954
7037.11 2976
7037.90 3010
7038.69 3021
7039.49 3022
7040.28 3039
7041.07 3058
7041.86 3166
7042.65 3258
7043.45 3242
7044.24 3156
7045.03 3185
7045.82 3281
7046.61 3294
7047.41 3330
7048.20 3473
7048.99 3629
7049.78 3802
7050.58 3727
7051.37 3764
7052.16 3705
7052.95 3434
7053.75 3282
7054.54 3294
7055.33 3264
7056.13 3230
7056.92 3277
7057.71 3321
7058.50 3385
7059.30 3473
7060.09 3319
7060.88 3282
7061.68 3111
7062.47 3051
7063.26 3042
7064.06 2973
7064.85 2947
7065.64 2805
7066.44 2825
7067.23 2820
7068.02 2780
7068.82 2714
7069.61 2774
7070.40 2613
7071.20 2553
7071.99 2449
7072.78 2422
7073.58 2435
7074.37 2392
7075.17 2317
7075.96 2387
7076.75 2388
7077.55 2315
7078.34 2336
7079.14 2355
7079.93 2362
7080.72 2271
7081.52 2294
7082.31 2311
7083.11 2379
7083.90 2383
7084.70 2559
7085.49 2624
7086.28 2658
7087.08 2800
7087.87 2818
7088.67 2783
7089.46 2630
7090.26 2468
7091.05 2478
7091.85 2374
7092.64 2227
7093.44 2232
7094.23 2110
7095.03 2080
7095.82 2094
7096.62 2019
7097.41 1907
7098.21 1874
7099.00 1886
7099.80 1922
7100.59 1934
7101.39 1822
7102.18 1824
7102.98 1802
7103.77 1787
7104.57 1712
7105.37 1728
7106.16 1712
7106.96 1728
7107.75 1701
7108.55 1706
7109.34 1632
7110.14 1643
7110.94 1669
7111.73 1642
7112.53 1663
7113.32 1643
7114.12 1699
7114.92 1699
7115.71 1689
7116.51 1712
7117.30 1727
7118.10 1677
7118.90 1626
7119.69 1634
7120.49 1680
7121.29 1636
7122.08 1658
7122.88 1661
7123.68 1672
7124.47 1660
7125.27 1687
7126.07 1739
7126.86 1709
7127.66 1738
7128.46 1816
7129.25 1810
7130.05 1841
7130.85 1842
7131.64 1765
7132.44 1655
7133.24 1622
7134.04 1630
7134.83 1655
7135.63 1524
7136.43 1556
7137.23 1596
7138.02 1609
7138.82 1543
7139.62 1535
7140.42 1476
7141.21 1488
7142.01 1510
7142.81 1482
7143.61 1429
7144.40 1465
7145.20 1440
7146.00 1446
7146.80 1479
7147.59 1452
7148.39 1394
7149.19 1421
7149.99 1441
7150.79 1437
7151.59 1421
7152.38 1431
7153.18 1433
7153.98 1438
7154.78 1445
7155.58 1449
7156.38 1458
7157.17 1476
7157.97 1441
7158.77 1463
7159.57 1430
7160.37 1437
7161.17 1427
7161.97 1453
7162.76 1464
7163.56 1405
7164.36 1418
7165.16 1493
7165.96 1393
7166.76 1369
7167.56 1363
7168.36 1354
7169.16 1346
7169.96 1294
7170.75 1249
7171.55 1276
7172.35 1290
7173.15 1301
7173.95 1257
7174.75 1224
7175.55 1228
7176.35 1242
7177.15 1285
7177.95 1241
7178.75 1214
7179.55 1247
7180.35 1315
7181.15 1319
7181.95 1273
7182.75 1302
7183.55 1314
7184.35 1291
7185.15 1268
7185.95 1321
7186.75 1201
7187.55 1254
7188.35 1242
7189.15 1209
7189.95 1222
7190.75 1180
7191.55 1198
7192.35 1217
7193.15 1213
7193.95 1160
7194.75 1157
7195.55 1180
7196.35 1213
7197.15 1192
7197.95 1216
7198.76 1216
7199.56 1172
7200.36 1173
7201.16 1182
7201.96 1225
7202.76 1228
7203.56 1189
7204.36 1179
7205.16 1190
7205.96 1196
7206.77 1193
7207.57 1161
7208.37 1168
7209.17 1217
7209.97 1241
7210.77 1279
7211.57 1270
7212.38 1237
7213.18 1235
7213.98 1260
7214.78 1232
7215.58 1211
7216.38 1250
7217.19 1295
7217.99 1278
7218.79 1304
7219.59 1298
7220.39 1298
7221.20 1308
7222.00 1297
7222.80 1249
7223.60 1285
7224.40 1268
7225.21 1283
7226.01 1223
7226.81 1270
7227.61 1272
7228.42 1318
7229.22 1330
7230.02 1314
7230.82 1340
7231.63 1348
7232.43 1398
7233.23 1447
7234.03 1619
7234.84 1687
7235.64 1761
7236.44 1811
7237.25 1820
7238.05 1697
7238.85 1617
7239.65 1514
7240.46 1466
7241.26 1431
7242.06 1391
7242.87 1355
7243.67 1450
7244.47 1429
7245.28 1409
7246.08 1390
7246.88 1340
7247.69 1411
7248.49 1404
7249.30 1386
7250.10 1317
7250.90 1433
7251.71 1383
7252.51 1410
7253.31 1446
7254.12 1438
7254.92 1434
7255.73 1440
7256.53 1387
7257.33 1403
7258.14 1358
7258.94 1364
7259.75 1411
7260.55 1406
7261.35 1420
7262.16 1457
7262.96 1493
7263.77 1435
7264.57 1436
7265.38 1410
7266.18 1424
7266.99 1421
7267.79 1403
7268.59 1414
7269.40 1435
7270.20 1407
7271.01 1365
7271.81 1353
7272.62 1348
7273.42 1397
7274.23 1400
7275.03 1441
7275.84 1444
7276.64 1440
7277.45 1455
7278.25 1491
7279.06 1482
7279.86 1621
7280.67 1742
7281.48 1893
7282.28 2060
7283.09 2267
7283.89 2396
7284.70 2388
7285.50 2377
7286.31 2275
7287.11 2180
7287.92 2028
7288.73 1889
7289.53 1704
7290.34 1616
7291.14 1504
7291.95 1536
7292.76 1543
7293.56 1490
7294.37 1516
7295.17 1482
7295.98 1497
7296.79 1505
7297.59 1464
7298.40 1504
7299.21 1579
7300.01 1550
7300.82 1571
7301.62 1572
7302.43 1592
7303.24 1580
7304.04 1584
7304.85 1640
7305.66 1664
7306.46 1702
7307.27 1789
7308.08 1880
7308.89 1857
7309.69 1938
7310.50 2028
7311.31 2011
7312.11 1933
7312.92 1971
7313.73 1988
7314.53 1985
7315.34 2130
7316.15 2253
7316.96 2425
7317.76 2733
7318.57 2907
7319.38 2869
7320.19 2843
7320.99 2748
7321.80 2606
7322.61 2432
7323.42 2334
7324.22 2137
7325.03 2092
7325.84 1908
7326.65 1883
7327.46 1792
7328.26 1691
7329.07 1727
7329.88 1703
7330.69 1681
7331.50 1660
7332.30 1693
7333.11 1703
7333.92 1666
7334.73 1690
7335.54 1804
7336.35 1780
7337.15 1841
7337.96 1836
7338.77 1797
7339.58 1871
7340.39 1832
7341.20 1746
7342.01 1722
7342.82 1748
7343.62 1776
7344.43 1711
7345.24 1627
7346.05 1639
7346.86 1606
7347.67 1605
7348.48 1514
7349.29 1567
7350.10 1553
7350.91 1529
7351.71 1474
7352.52 1483
7353.33 1494
7354.14 1460
7354.95 1489
7355.76 1591
7356.57 1608
7357.38 1671
7358.19 1733
7359.00 1790
7359.81 1838
7360.62 1809
7361.43 1823
7362.24 1882
7363.05 1764
7363.86 1736
7364.67 1728
7365.48 1633
7366.29 1633
7367.10 1624
7367.91 1605
7368.72 1538
7369.53 1485
7370.34 1492
7371.15 1459
7371.96 1488
7372.77 1454
7373.58 1475
7374.39 1437
7375.20 1409
7376.01 1479
7376.82 1573
7377.63 1666
7378.45 1742
7379.26 1726
7380.07 1782
7380.88 1841
7381.69 1832
7382.50 1806
7383.31 1788
7384.12 1712
7384.93 1654
7385.74 1599
7386.56 1533
7387.37 1477
7388.18 1431
7388.99 1423
7389.80 1372
7390.61 1367
7391.42 1358
7392.24 1324
7393.05 1277
7393.86 1350
7394.67 1353
7395.48 1337
7396.29 1288
7397.10 1287
7397.92 1367
7398.73 1483
7399.54 1445
7400.35 1466
7401.16 1494
7401.98 1478
7402.79 1482
7403.60 1437
7404.41 1397
7405.23 1338
7406.04 1279
7406.85 1293
7407.66 1302
7408.47 1259
7409.29 1248
7410.10 1198
7410.91 1192
7411.72 1184
7412.54 1187
7413.35 1150
7414.16 1136
7414.98 1151
7415.79 1171
7416.60 1174
7417.41 1159
7418.23 1120
7419.04 1122
7419.85 1086
7420.67 1078
7421.48 1079
7422.29 1078
7423.11 1083
7423.92 1054
7424.73 1053
7425.54 1094
7426.36 1071
7427.17 1078
7427.99 1074
7428.80 1060
7429.61 1026
7430.43 1066
7431.24 1023
7432.05 1061
7432.87 1069
7433.68 1066
7434.49 1050
7435.31 1053
7436.12 1096
7436.94 1063
7437.75 1097
7438.56 1080
7439.38 1083
7440.19 1043
7441.01 1081
7441.82 1080
7442.64 1011
7443.45 1066
7444.26 1066
7445.08 1049
7445.89 1023
7446.71 994
7447.52 1030
7448.34 1023
7449.15 995
7449.97 1034
7450.78 1071
7451.59 1028
7452.41 1083
7453.22 1027
7454.04 1048
7454.85 1064
7455.67 1067
7456.48 1062
7457.30 1036
7458.11 1009
7458.93 1026
7459.74 1020
7460.56 1079
7461.38 1087
7462.19 1052
7463.01 1050
7463.82 953
7464.64 994
7465.45 1040
7466.27 1029
7467.08 1097
7467.90 1087
7468.72 1055
7469.53 1073
7470.35 1078
7471.16 1080
7471.98 1070
7472.79 1030
7473.61 1082
7474.43 1073
7475.24 1087
7476.06 1096
7476.87 1085
7477.69 1085
7478.51 1088
7479.32 1100
7480.14 1137
7480.96 1098
7481.77 1085
7482.59 1065
7483.41 1088
7484.22 1055
7485.04 1070
7485.85 994
7486.67 1050
7487.49 1030
7488.31 1005
7489.12 977
7489.94 1019
7490.76 1054
7491.57 1015
7492.39 1057
7493.21 1078
7494.02 1096
7494.84 1111
7495.66 1091
7496.48 1053
7497.29 1032
7498.11 1055
7498.93 1061
7499.74 979
7500.56 993
7501.38 1025
7502.20 1035
7503.01 1042
7503.83 1025
7504.65 993
7505.47 1000
7506.29 1007
7507.10 1029
7507.92 1029
7508.74 991
7509.56 1040
7510.37 1020
7511.19 1025
7512.01 996
7512.83 1029
7513.65 1007
7514.47 990
7515.28 998
7516.10 998
7516.92 997
7517.74 965
7518.56 1010
7519.38 1018
7520.19 1042
7521.01 1003
7521.83 1013
7522.65 1014
7523.47 1002
7524.29 1009
7525.11 1058
7525.92 1048
7526.74 993
7527.56 1019
7528.38 1051
7529.20 1093
7530.02 1044
7530.84 1043
7531.66 990
7532.48 1059
7533.30 1060
7534.12 1076
7534.93 1119
7535.75 1063
7536.57 1029
7537.39 1071
7538.21 1106
7539.03 1078
7539.85 1073
7540.67 1093
7541.49 1113
7542.31 1111
7543.13 1148
7543.95 1101
7544.77 1112
7545.59 1165
7546.41 1170
7547.23 1112
7548.05 1086
7548.87 1073
7549.69 1090
7550.51 1115
7551.33 1099
7552.15 1104
7552.97 1142
7553.79 1133
7554.61 1115
7555.43 1221
7556.25 1186
7557.07 1233
7557.89 1249
7558.71 1202
7559.53 1254
7560.36 1244
7561.18 1261
7562.00 1295
7562.82 1243
7563.64 1174
7564.46 1199
7565.28 1248
7566.10 1266
7566.92 1244
7567.74 1252
7568.56 1200
7569.39 1314
7570.21 1222
7571.03 1259
7571.85 1275
7572.67 1295
7573.49 1342
7574.31 1321
7575.14 1319
7575.96 1347
7576.78 1380
7577.60 1328
7578.42 1313
7579.24 1351
7580.06 1385
7580.89 1365
7581.71 1429
7582.53 1381
7583.35 1396
7584.17 1429
7585.00 1486
7585.82 1473
7586.64 1493
7587.46 1468
7588.29 1510
7589.11 1516
7589.93 1515
7590.75 1514
7591.57 1505
7592.40 1563
7593.22 1545
7594.04 1608
7594.86 1630
7595.69 1658
7596.51 1719
7597.33 1687
7598.15 1650
7598.98 1741
7599.80 1744
7600.62 1840
7601.45 1921
7602.27 1910
7603.09 1967
7603.92 1963
7604.74 1966
7605.56 2012
7606.38 1990
7607.21 1919
7608.03 1929
7608.85 1902
7609.68 1915
7610.50 1887
7611.32 1867
7612.15 1956
7612.97 1940
7613.80 2041
7614.62 2165
7615.44 2306
7616.27 2499
7617.09 2614
7617.91 2747
7618.74 2804
7619.56 2750
7620.39 2662
7621.21 2554
7622.03 2412
7622.86 2350
7623.68 2255
7624.51 2219
7625.33 2222
7626.15 2148
7626.98 2153
7627.80 2240
7628.63 2327
7629.45 2350
7630.28 2427
7631.10 2483
7631.93 2443
7632.75 2418
7633.58 2276
7634.40 2171
7635.22 2057
7636.05 1988
7636.87 1888
7637.70 1831
7638.52 1721
7639.35 1611
7640.17 1685
7641.00 1649
7641.82 1722
7642.65 1774
7643.47 1790
7644.30 1873
7645.13 1988
7645.95 1909
7646.78 1872
7647.60 1846
7648.43 1789
7649.25 1766
7650.08 1751
7650.90 1694
7651.73 1660
7652.55 1530
7653.38 1468
7654.21 1482
7655.03 1426
7655.86 1471
7656.68 1478
7657.51 1379
7658.34 1407
7659.16 1406
7659.99 1389
7660.81 1406
7661.64 1367
7662.47 1367
7663.29 1414
7664.12 1405
7664.95 1410
7665.77 1358
7666.60 1413
7667.42 1392
7668.25 1341
7669.08 1365
7669.90 1393
7670.73 1321
7671.56 1314
7672.38 1367
7673.21 1403
7674.04 1335
7674.87 1336
7675.69 1342
7676.52 1357
7677.35 1305
7678.17 1340
7679.00 1320
7679.83 1396
7680.65 1394
7681.48 1458
7682.31 1543
7683.14 1552
7683.96 1664
7684.79 1635
7685.62 1577
7686.45 1632
7687.27 1544
7688.10 1447
7688.93 1472
7689.76 1438
7690.58 1392
7691.41 1403
7692.24 1393
7693.07 1413
7693.90 1439
7694.72 1456
7695.55 1432
7696.38 1557
7697.21 1615
7698.04 1609
7698.86 1604
7699.69 1590
7700.52 1507
7701.35 1443
7702.18 1405
7703.01 1400
7703.83 1354
7704.66 1356
7705.49 1291
7706.32 1367
7707.15 1298
7707.98 1295
7708.81 1294
7709.63 1284
7710.46 1289
7711.29 1292
7712.12 1314
7712.95 1246
7713.78 1297
7714.61 1299
7715.44 1272
7716.27 1237
7717.10 1222
7717.93 1272
7718.75 1205
7719.58 1182
7720.41 1182
7721.24 1198
7722.07 1224
7722.90 1213
7723.73 1223
7724.56 1188
7725.39 1189
7726.22 1221
7727.05 1206
7727.88 1212
7728.71 1190
7729.54 1189
7730.37 1237
7731.20 1236
7732.03 1176
7732.86 1193
7733.69 1172
7734.52 1132
7735.35 1133
7736.18 1155
7737.01 1195
7737.84 1117
7738.67 1096
7739.50 1063
7740.33 1111
7741.16 1109
7741.99 1114
7742.82 1223
7743.65 1275
7744.48 1413
7745.31 1519
7746.14 1643
7746.98 1659
7747.81 1706
7748.64 1625
7749.47 1614
7750.30 1484
7751.13 1361
7751.96 1353
7752.79 1327
7753.62 1253
7754.45 1188
7755.29 1166
7756.12 1133
7756.95 1090
7757.78 1090
7758.61 1127
7759.44 1078
7760.27 1082
7761.11 1110
7761.94 1047
7762.77 1026
7763.60 1054
7764.43 1026
7765.26 1023
7766.10 1026
7766.93 1001
7767.76 1039
7768.59 1063
7769.42 1027
7770.26 995
7771.09 1053
7771.92 1019
7772.75 994
7773.58 1019
7774.42 1064
7775.25 1004
7776.08 1066
7776.91 1066
7777.75 1069
7778.58 1035
7779.41 1009
7780.24 1060
7781.08 1045
7781.91 989
7782.74 1087
7783.57 1080
7784.41 1111
7785.24 1094
7786.07 1119
7786.91 1121
7787.74 1080
7788.57 1113
7789.40 1100
7790.24 1064
7791.07 1081
7791.90 1113
7792.74 1097
7793.57 1069
7794.40 1113
7795.24 1098
7796.07 1104
7796.90 1143
7797.74 1138
7798.57 1143
7799.40 1134
7800.24 1129
7801.07 1116
7801.91 1143
7802.74 1184
7803.57 1225
7804.41 1237
7805.24 1201
7806.07 1211
7806.91 1205
7807.74 1203
7808.58 1247
7809.41 1298
7810.25 1321
7811.08 1379
7811.91 1374
7812.75 1413
7813.58 1419
7814.42 1469
7815.25 1464
7816.09 1449
7816.92 1478
7817.75 1504
7818.59 1507
7819.42 1526
7820.26 1598
7821.09 1627
7821.93 1639
7822.76 1709
7823.60 1798
7824.43 1686
7825.27 1656
7826.10 1567
7826.94 1527
7827.77 1539
7828.61 1480
7829.44 1565
7830.28 1643
7831.11 1601
7831.95 1575
7832.78 1637
7833.62 1705
7834.46 1733
7835.29 1642
7836.13 1576
7836.96 1577
7837.80 1579
7838.63 1520
7839.47 1460
7840.31 1451
7841.14 1424
7841.98 1370
7842.81 1411
7843.65 1312
7844.48 1302
7845.32 1284
7846.16 1274
7846.99 1288
7847.83 1293
7848.67 1260
7849.50 1215
7850.34 1269
7851.17 1253
7852.01 1237
7852.85 1241
7853.68 1247
7854.52 1263
7855.36 1202
7856.19 1178
7857.03 1259
7857.87 1342
7858.70 1316
7859.54 1299
7860.38 1274
7861.21 1278
7862.05 1279
7862.89 1188
7863.72 1164
7864.56 1192
7865.40 1181
7866.24 1165
7867.07 1239
7867.91 1244
7868.75 1220
7869.59 1299
7870.42 1299
7871.26 1303
7872.10 1314
7872.94 1328
7873.77 1362
7874.61 1429
7875.45 1494
7876.29 1542
7877.12 1641
7877.96 1657
7878.80 1689
7879.64 1639
7880.47 1677
7881.31 1616
7882.15 1570
7882.99 1585
7883.83 1587
7884.66 1505
7885.50 1475
7886.34 1469
7887.18 1408
7888.02 1438
7888.86 1470
7889.69 1523
7890.53 1548
7891.37 1618
7892.21 1637
7893.05 1600
7893.89 1555
7894.73 1505
7895.56 1446
7896.40 1456
7897.24 1338
7898.08 1306
7898.92 1325
7899.76 1324
7900.60 1297
7901.44 1274
7902.28 1303
7903.12 1284
7903.95 1286
7904.79 1304
7905.63 1288
7906.47 1250
7907.31 1250
7908.15 1219
7908.99 1273
7909.83 1253
7910.67 1294
7911.51 1283
7912.35 1303
7913.19 1364
7914.03 1412
7914.87 1453
7915.71 1508
7916.55 1544
7917.39 1534
7918.23 1547
7919.07 1533
7919.91 1511
7920.75 1474
7921.59 1412
7922.43 1343
7923.27 1276
7924.11 1317
7924.95 1256
7925.79 1182
7926.63 1227
7927.47 1201
7928.31 1184
7929.15 1176
7929.99 1201
7930.83 1162
7931.67 1076
7932.51 1151
7933.35 1206
7934.19 1182
7935.04 1140
7935.88 1112
7936.72 1158
7937.56 1114
7938.40 1139
7939.24 1137
7940.08 1227
7940.92 1165
7941.76 1170
7942.60 1171
7943.45 1240
7944.29 1234
7945.13 1214
7945.97 1246
7946.81 1262
7947.65 1253
7948.49 1299
7949.34 1344
7950.18 1335
7951.02 1342
7951.86 1381
7952.70 1417
7953.54 1457
7954.39 1473
7955.23 1471
7956.07 1476
7956.91 1511
7957.75 1508
7958.60 1515
7959.44 1520
7960.28 1493
7961.12 1474
7961.96 1444
7962.81 1458
7963.65 1506
7964.49 1570
7965.33 1749
7966.18 1871
7967.02 1910
7967.86 1978
7968.70 1858
7969.55 1807
7970.39 1694
7971.23 1538
7972.08 1454
7972.92 1374
7973.76 1354
7974.60 1314
7975.45 1275
7976.29 1250
7977.13 1265
7977.98 1218
7978.82 1250
7979.66 1208
7980.51 1168
7981.35 1149
7982.19 1175
7983.04 1222
7983.88 1165
7984.72 1119
7985.57 1167
7986.41 1188
7987.25 1126
7988.10 1098
7988.94 1107
7989.78 1080
7990.63 1050
7991.47 1001
7992.32 972
7993.16 963
7994.00 972
7994.85 984
7995.69 995
7996.54 932
7997.38 913
7998.22 917
7999.07 982
7999.91 940
8000.76 942
8001.60 936
8002.45 900
8003.29 908
8004.13 856
8004.98 880
8005.82 863
8006.67 876
8007.51 898
8008.36 863
8009.20 866
8010.05 867
8010.89 834
8011.74 856
8012.58 820
8013.43 857
8014.27 793
8015.12 788
8015.96 827
8016.81 781
8017.65 818
8018.50 809
8019.34 820
8020.19 838
8021.03 831
8021.88 806
8022.72 813
8023.57 801
8024.41 761
8025.26 820
8026.11 806
8026.95 789
8027.80 761
8028.64 778
8029.49 813
8030.33 819
8031.18 791
8032.03 825
8032.87 833
8033.72 799
8034.56 831
8035.41 838
8036.26 822
8037.10 829
8037.95 794
8038.80 825
8039.64 813
8040.49 805
8041.34 806
8042.18 804
8043.03 841
8043.87 769
8044.72 788
8045.57 789
8046.41 797
8047.26 753
8048.11 840
8048.96 798
8049.80 795
8050.65 775
8051.50 771
8052.34 796
8053.19 790
8054.04 797
8054.88 785
8055.73 793
8056.58 773
8057.43 760
8058.27 770
8059.12 756
8059.97 723
8060.82 752
8061.66 709
8062.51 737
8063.36 703
8064.21 793
8065.05 741
8065.90 707
8066.75 709
8067.60 698
8068.44 730
8069.29 704
8070.14 734
8070.99 707
8071.84 732
8072.68 694
8073.53 694
8074.38 689
8075.23 704
8076.08 684
8076.93 710
8077.77 727
8078.62 704
8079.47 715
8080.32 752
8081.17 708
8082.02 710
8082.87 689
8083.71 686
8084.56 692
8085.41 719
8086.26 734
8087.11 722
8087.96 731
8088.81 716
8089.66 733
8090.51 695
8091.35 723
8092.20 737
8093.05 743
8093.90 669
8094.75 688
8095.60 703
8096.45 709
8097.30 715
8098.15 707
8099.00 709
8099.85 690
8100.70 701
8101.55 661
8102.40 676
8103.25 699
8104.10 686
8104.95 641
8105.80 659
8106.65 639
8107.50 635
8108.35 661
8109.20 680
8110.05 680
8110.90 675
8111.75 679
8112.60 700
8113.45 698
8114.30 716
8115.15 723
8116.00 701
8116.85 717
8117.70 683
8118.55 699
8119.40 674
8120.25 667
8121.10 718
8121.95 728
8122.80 707
8123.65 725
8124.50 689
8125.35 720
8126.20 724
8127.06 753
8127.91 729
8128.76 755
8129.61 756
8130.46 796
8131.31 839
8132.16 764
8133.01 772
8133.86 764
8134.72 776
8135.57 766
8136.42 780
8137.27 764
8138.12 771
8138.97 749
8139.83 759
8140.68 744
8141.53 761
8142.38 742
8143.23 747
8144.08 769
8144.94 755
8145.79 765
8146.64 782
8147.49 757
8148.34 744
8149.20 737
8150.05 776
8150.90 759
8151.75 781
8152.60 856
8153.46 860
8154.31 842
8155.16 854
8156.01 846
8156.87 844
8157.72 825
8158.57 795
8159.42 751
8160.28 706
8161.13 704
8161.98 734
8162.84 702
8163.69 671
8164.54 708
8165.39 665
8166.25 695
8167.10 669
8167.95 683
8168.81 709
8169.66 697
8170.51 681
8171.37 716
8172.22 677
8173.07 691
8173.93 664
8174.78 646
8175.63 629
8176.49 655
8177.34 634
8178.19 662
8179.05 633
8179.90 638
8180.76 647
8181.61 595
8182.46 622
8183.32 619
8184.17 625
8185.02 650
8185.88 662
8186.73 656
8187.59 626
8188.44 632
8189.30 621
8190.15 649
8191.00 655
8191.86 662
8192.71 661
8193.57 658
8194.42 631
8195.28 636
8196.13 612
8196.99 652
8197.84 682
8198.69 639
8199.55 596
8200.40 627
8201.26 622
8202.11 611
8202.97 635
8203.82 639
8204.68 640
8205.53 694
8206.39 660
8207.24 654
8208.10 636
8208.95 622
8209.81 633
8210.67 643
8211.52 622
8212.38 609
8213.23 617
8214.09 665
8214.94 639
8215.80 632
8216.65 627
8217.51 674
8218.37 667
8219.22 674
8220.08 644
8220.93 631
8221.79 610
8222.64 618
8223.50 681
8224.36 613
8225.21 606
8226.07 632
8226.92 635
8227.78 620
8228.64 596
8229.49 597
8230.35 617
8231.21 626
8232.06 636
8232.92 608
8233.78 632
8234.63 595
8235.49 587
8236.35 598
8237.20 620
8238.06 613
8238.92 635
8239.77 594
8240.63 627
8241.49 624
8242.34 635
8243.20 640
8244.06 652
8244.91 614
8245.77 626
8246.63 622
8247.49 588
8248.34 608
8249.20 577
8250.06 624
8250.92 629
8251.77 598
8252.63 597
8253.49 561
8254.35 605
8255.20 609
8256.06 613
8256.92 610
8257.78 601
8258.63 603
8259.49 619
8260.35 597
8261.21 599
8262.07 629
8262.92 648
8263.78 615
8264.64 640
8265.50 639
8266.36 634
8267.22 636
8268.07 663
8268.93 690
8269.79 661
8270.65 665
8271.51 678
8272.37 719
8273.22 693
8274.08 681
8274.94 712
8275.80 711
8276.66 703
8277.52 720
8278.38 764
8279.24 760
8280.09 727
8280.95 725
8281.81 767
8282.67 728
8283.53 719
8284.39 667
8285.25 688
8286.11 718
8286.97 705
8287.83 720
8288.69 678
8289.55 692
8290.41 711
8291.26 763
8292.12 778
8292.98 774
8293.84 777
8294.70 792
8295.56 774
8296.42 738
8297.28 700
8298.14 711
8299.00 691
8299.86 721
8300.72 730
8301.58 666
8302.44 664
8303.30 703
8304.16 653
8305.02 647
8305.88 669
8306.74 677
8307.60 686
8308.46 662
8309.33 692
8310.19 683
8311.05 676
8311.91 648
8312.77 679
8313.63 697
8314.49 651
8315.35 668
8316.21 713
8317.07 669
8317.93 661
8318.79 640
8319.65 645
8320.52 647
8321.38 647
8322.24 685
8323.10 639
8323.96 653
8324.82 668
8325.68 653
8326.54 691
8327.41 660
8328.27 655
8329.13 714
8329.99 712
8330.85 645
8331.71 625
8332.57 622
8333.44 643
8334.30 696
8335.16 704
8336.02 643
8336.88 631
8337.75 630
8338.61 641
8339.47 681
8340.33 676
8341.19 681
8342.06 722
8342.92 698
8343.78 648
8344.64 702
8345.50 687
8346.37 687
8347.23 690
8348.09 697
8348.95 655
8349.82 691
8350.68 663
8351.54 679
8352.40 705
8353.27 696
8354.13 688
8354.99 684
8355.86 668
8356.72 727
8357.58 685
8358.45 694
8359.31 702
8360.17 671
8361.03 706
8361.90 673
8362.76 688
8363.62 703
8364.49 726
8365.35 692
8366.21 692
8367.08 671
8367.94 651
8368.80 681
8369.67 692
8370.53 691
8371.40 679
8372.26 653
8373.12 671
8373.99 725
8374.85 678
8375.71 723
8376.58 703
8377.44 769
8378.31 781
8379.17 727
8380.03 769
8380.90 767
8381.76 748
8382.63 748
8383.49 780
8384.36 791
8385.22 773
8386.08 763
8386.95 794
8387.81 781
8388.68 768
8389.54 749
8390.41 759
8391.27 787
8392.14 750
8393.00 754
8393.87 812
8394.73 774
8395.60 779
8396.46 768
8397.33 784
8398.19 776
8399.06 789
8399.92 814
8400.79 793
8401.65 796
8402.52 757
8403.38 825
8404.25 843
8405.11 828
8405.98 846
8406.84 878
8407.71 846
8408.58 816
8409.44 876
8410.31 882
8411.17 882
8412.04 888
8412.90 892
8413.77 931
8414.64 959
8415.50 924
8416.37 929
8417.23 904
8418.10 928
8418.97 976
8419.83 985
8420.70 900
8421.56 939
8422.43 946
8423.30 1019
8424.16 1008
8425.03 978
8425.90 1059
8426.76 1063
8427.63 1051
8428.50 1040
8429.36 1054
8430.23 1034
8431.10 1093
8431.96 1130
8432.83 1116
8433.70 1119
8434.56 1146
8435.43 1203
8436.30 1275
8437.16 1271
8438.03 1340
8438.90 1426
8439.77 1374
8440.63 1415
8441.50 1454
8442.37 1477
8443.24 1472
8444.10 1572
8444.97 1613
8445.84 1561
8446.71 1552
8447.57 1628
8448.44 1617
8449.31 1652
8450.18 1710
8451.04 1812
8451.91 2032
8452.78 2229
8453.65 2578
8454.52 2772
8455.38 2912
8456.25 2945
8457.12 3037
8457.99 2940
8458.86 2657
8459.72 2470
8460.59 2280
8461.46 2092
8462.33 1977
8463.20 1851
8464.07 1763
8464.93 1672
8465.80 1582
8466.67 1538
8467.54 1474
8468.41 1428
8469.28 1381
8470.15 1362
8471.02 1388
8471.88 1393
8472.75 1372
8473.62 1402
8474.49 1324
8475.36 1361
8476.23 1418
8477.10 1427
8477.97 1450
8478.84 1538
8479.71 1581
8480.58 1568
8481.44 1634
8482.31 1635
8483.18 1703
8484.05 1638
8484.92 1640
8485.79 1524
8486.66 1535
8487.53 1487
8488.40 1382
8489.27 1366
8490.14 1365
8491.01 1345
8491.88 1338
8492.75 1352
8493.62 1349
8494.49 1384
8495.36 1355
8496.23 1367
8497.10 1300
8497.97 1328
8498.84 1248
8499.71 1234
8500.58 1271
8501.45 1237
8502.32 1189
8503.19 1257
8504.06 1292
8504.93 1280
8505.80 1235
8506.67 1276
8507.55 1359
8508.42 1356
8509.29 1342
8510.16 1359
8511.03 1376
8511.90 1401
8512.77 1417
8513.64 1378
8514.51 1439
8515.38 1400
8516.25 1368
8517.13 1469
8518.00 1486
8518.87 1574
8519.74 1560
8520.61 1701
8521.48 1875
8522.35 2011
8523.23 2184
8524.10 2407
8524.97 2511
8525.84 2656
8526.71 2567
8527.58 2470
8528.46 2348
8529.33 2211
8530.20 2007
8531.07 1885
8531.94 1819
8532.81 1738
8533.69 1662
8534.56 1559
8535.43 1552
8536.30 1510
8537.18 1470
8538.05 1419
8538.92 1423
8539.79 1370
8540.66 1367
8541.54 1307
8542.41 1328
8543.28 1328
8544.15 1292
8545.03 1275
8545.90 1298
8546.77 1359
8547.64 1379
8548.52 1478
8549.39 1493
8550.26 1548
8551.14 1669
8552.01 1812
8552.88 1818
8553.76 1838
8554.63 1816
8555.50 1746
8556.37 1704
8557.25 1613
8558.12 1558
8558.99 1524
8559.87 1452
8560.74 1387
8561.61 1409
8562.49 1331
8563.36 1277
8564.24 1266
8565.11 1320
8565.98 1237
8566.86 1194
8567.73 1218
8568.60 1246
8569.48 1203
8570.35 1143
8571.23 1146
8572.10 1155
8572.97 1216
8573.85 1141
8574.72 1140
8575.60 1156
8576.47 1165
8577.34 1177
8578.22 1228
8579.09 1180
8579.97 1138
8580.84 1185
8581.72 1185
8582.59 1174
8583.47 1178
8584.34 1137
8585.21 1198
8586.09 1166
8586.96 1249
8587.84 1248
8588.71 1227
8589.59 1262
8590.46 1230
8591.34 1293
8592.21 1321
8593.09 1281
8593.96 1366
8594.84 1376
8595.71 1352
8596.59 1296
8597.46 1301
8598.34 1325
8599.22 1360
8600.09 1342
8600.97 1396
8601.84 1361
8602.72 1407
8603.59 1402
8604.47 1375
8605.34 1391
8606.22 1407
8607.10 1419
8607.97 1447
8608.85 1397
8609.72 1417
8610.60 1437
8611.47 1453
8612.35 1422
8613.23 1425
8614.10 1511
8614.98 1494
8615.86 1579
8616.73 1573
8617.61 1568
8618.48 1601
8619.36 1651
8620.24 1717
8621.11 1695
8621.99 1728
8622.87 1710
8623.74 1748
8624.62 1744
8625.50 1786
8626.37 1761
8627.25 1768
8628.13 1778
8629.00 1800
8629.88 1781
8630.76 1814
8631.64 1808
8632.51 1813
8633.39 1805
8634.27 1837
8635.14 1798
8636.02 1858
8636.90 1914
8637.78 1905
8638.65 1845
8639.53 1925
8640.41 1981
8641.29 1966
8642.16 2045
8643.04 2060
8643.92 2136
8644.80 2178
8645.67 2214
8646.55 2222
8647.43 2291
8648.31 2264
8649.18 2356
8650.06 2269
8650.94 2274
8651.82 2327
8652.70 2323
8653.58 2337
8654.45 2376
8655.33 2489
8656.21 2575
8657.09 2671
8657.97 2869
8658.84 3125
8659.72 3299
8660.60 3804
8661.48 4195
8662.36 4571
8663.24 4897
8664.12 4979
8664.99 4965
8665.87 4842
8666.75 4602
8667.63 4296
8668.51 4113
8669.39 3843
8670.27 3587
8671.15 3399
8672.03 3291
8672.91 3331
8673.78 3249
8674.66 3157
8675.54 3110
8676.42 3046
8677.30 2875
8678.18 2691
8679.06 2630
8679.94 2545
8680.82 2443
8681.70 2330
8682.58 2330
8683.46 2351
8684.34 2324
8685.22 2361
8686.10 2405
8686.98 2475
8687.86 2637
8688.74 2858
8689.62 3174
8690.50 3411
8691.38 3575
8692.26 3614
8693.14 3621
8694.02 3516
8694.90 3367
8695.78 3257
8696.66 3058
8697.54 2975
8698.42 2902
8699.30 2916
8700.18 2903
8701.06 2889
8701.94 2933
8702.82 2842
8703.70 2751
8704.58 2556
8705.46 2451
8706.34 2286
8707.23 2127
8708.11 2036
8708.99 1886
8709.87 1810
8710.75 1759
8711.63 1683
8712.51 1631
8713.39 1590
8714.27 1590
8715.16 1610
8716.04 1562
8716.92 1536
8717.80 1534
8718.68 1540
8719.56 1535
8720.44 1559
8721.33 1614
8722.21 1524
8723.09 1541
8723.97 1577
8724.85 1595
8725.73 1605
8726.62 1609
8727.50 1676
8728.38 1646
8729.26 1670
8730.14 1696
8731.03 1689
8731.91 1712
8732.79 1690
8733.67 1667
8734.55 1641
8735.44 1639
8736.32 1600
8737.20 1653
8738.08 1701
8738.97 1667
8739.85 1632
8740.73 1614
8741.61 1637
8742.50 1626
8743.38 1573
8744.26 1556
8745.14 1583
8746.03 1600
8746.91 1586
8747.79 1566
8748.68 1563
8749.56 1501
8750.44 1502
8751.33 1505
8752.21 1524
8753.09 1558
8753.97 1519
8754.86 1585
8755.74 1615
8756.62 1591
8757.51 1601
8758.39 1676
8759.28 1674
8760.16 1666
8761.04 1678
8761.93 1664
8762.81 1594
8763.69 1685
8764.58 1645
8765.46 1640
8766.34 1679
8767.23 1662
8768.11 1706
8769.00 1674
8769.88 1679
8770.76 1616
8771.65 1656
8772.53 1611
8773.42 1610
8774.30 1640
8775.19 1654
8776.07 1754
8776.95 1765
8777.84 1878
8778.72 1921
8779.61 2041
8780.49 2142
8781.38 2270
8782.26 2255
8783.15 2232
8784.03 2139
8784.92 2046
8785.80 1931
8786.69 1832
8787.57 1767
8788.46 1660
8789.34 1605
8790.23 1520
8791.11 1456
8792.00 1414
8792.88 1396
8793.77 1348
8794.65 1295
8795.54 1305
8796.42 1281
8797.31 1305
8798.19 1310
8799.08 1266
8799.96 1237
8800.85 1262
8801.74 1261
8802.62 1225
8803.51 1220
8804.39 1179
8805.28 1170
8806.16 1171
8807.05 1164
8807.94 1191
8808.82 1216
8809.71 1193
8810.59 1216
8811.48 1178
8812.37 1114
8813.25 1164
8814.14 1204
8815.03 1192
8815.91 1189
8816.80 1212
8817.68 1192
8818.57 1201
8819.46 1210
8820.34 1173
8821.23 1126
8822.12 1101
8823.00 1114
8823.89 1153
8824.78 1137
8825.66 1085
8826.55 1144
8827.44 1137
8828.33 1086
8829.21 1056
8830.10 1079
8830.99 1042
8831.87 999
8832.76 1023
8833.65 1014
8834.54 1004
8835.42 1021
8836.31 1025
8837.20 1077
8838.08 1039
8838.97 991
8839.86 1044
8840.75 1086
8841.64 1019
8842.52 1048
8843.41 1070
8844.30 1021
8845.19 1007
8846.07 1001
8846.96 996
8847.85 1018
8848.74 1003
8849.63 993
8850.51 997
8851.40 969
8852.29 932
8853.18 920
8854.07 943
8854.96 960
8855.84 947
8856.73 954
8857.62 963
8858.51 929
8859.40 945
8860.29 945
8861.17 944
8862.06 974
8862.95 918
8863.84 924
8864.73 908
8865.62 900
8866.51 905
8867.40 910
8868.29 907
8869.17 893
8870.06 816
8870.95 822
8871.84 826
8872.73 854
8873.62 813
8874.51 860
8875.40 838
8876.29 858
8877.18 856
8878.07 788
8878.96 836
8879.85 776
8880.74 802
8881.63 776
8882.51 804
8883.40 783
8884.29 819
8885.18 800
8886.07 775
8886.96 801
8887.85 807
8888.74 762
8889.63 782
8890.52 774
8891.41 753
8892.30 695
8893.19 746
8894.09 745
8894.98 694
8895.87 718
8896.76 711
8897.65 696
8898.54 711
8899.43 722
8900.32 730
8901.21 715
8902.10 710
8902.99 717
8903.88 707
8904.77 685
8905.66 714
8906.55 733
8907.44 733
8908.34 701
8909.23 700
8910.12 710
8911.01 714
8911.90 706
8912.79 688
8913.68 704
8914.57 676
8915.47 728
8916.36 699
8917.25 690
8918.14 667
8919.03 660
8919.92 692
8920.81 652
8921.71 642
8922.60 661
8923.49 635
8924.38 664
8925.27 645
8926.16 703
8927.06 670
8927.95 639
8928.84 653
8929.73 657
8930.62 655
8931.52 620
8932.41 632
8933.30 641
8934.19 633
8935.09 640
8935.98 591
8936.87 588
8937.76 612
8938.66 618
8939.55 641
8940.44 646
8941.33 578
8942.23 584
8943.12 581
8944.01 610
8944.90 581
8945.80 581
8946.69 577
8947.58 568
8948.48 615
8949.37 619
8950.26 613
8951.16 545
8952.05 570
8952.94 616
8953.84 577
8954.73 576
8955.62 601
8956.52 583
8957.41 575
8958.30 585
8959.20 576
8960.09 616
8960.98 596
8961.88 584
8962.77 602
8963.66 578
8964.56 559
8965.45 576
8966.35 621
8967.24 593
8968.13 604
8969.03 604
8969.92 623
8970.82 597
8971.71 606
8972.60 555
8973.50 556
8974.39 546
8975.29 577
8976.18 565
8977.08 530
8977.97 571
8978.87 548
8979.76 558
8980.65 555
8981.55 548
8982.44 547
8983.34 559
8984.23 537
8985.13 570
8986.02 550
8986.92 530
8987.81 528
8988.71 584
8989.60 549
8990.50 563
8991.39 562
8992.29 559
8993.18 566
8994.08 522
8994.97 545
8995.87 565
8996.76 559
8997.66 559
8998.56 516
8999.45 536
9000.35 542
9001.24 549
9002.14 555
9003.03 528
9003.93 516
9004.83 540
9005.72 541
9006.62 555
9007.51 544
9008.41 536
9009.31 548
9010.20 541
9011.10 531
9011.99 543
9012.89 550
9013.79 538
9014.68 534
9015.58 514
9016.48 510
9017.37 555
9018.27 542
9019.16 542
9020.06 532
9020.96 532
9021.85 551
9022.75 543
9023.65 537
9024.54 536
9025.44 530
9026.34 531
9027.24 500
9028.13 510
9029.03 510
9029.93 500
9030.82 496
9031.72 506
9032.62 540
9033.52 533
9034.41 524
9035.31 523
9036.21 557
9037.10 565
9038.00 539
9038.90 543
9039.80 520
9040.69 540
9041.59 527
9042.49 522
9043.39 533
9044.29 522
9045.18 519
9046.08 543
9046.98 530
9047.88 508
9048.78 539
9049.67 560
9050.57 544
9051.47 516
9052.37 521
9053.27 532
9054.16 555
9055.06 526
9055.96 507
9056.86 563
9057.76 521
9058.66 518
9059.55 572
9060.45 564
9061.35 550
9062.25 548
9063.15 520
9064.05 521
9064.95 544
9065.85 552
9066.74 541
9067.64 555
9068.54 534
9069.44 527
9070.34 518
9071.24 536
9072.14 519
9073.04 583
9073.94 523
9074.84 533
9075.74 525
9076.64 526
9077.53 527
9078.43 516
9079.33 524
9080.23 523
9081.13 560
9082.03 542
9082.93 546
9083.83 584
9084.73 555
9085.63 555
9086.53 567
9087.43 548
9088.33 577
9089.23 583
9090.13 558
9091.03 530
9091.93 590
9092.83 610
9093.73 553
9094.63 572
9095.53 552
9096.43 555
9097.33 563
9098.23 538
9099.13 564
9100.04 600
9100.94 561
9101.84 520
9102.74 549
9103.64 567
9104.54 567
9105.44 527
9106.34 541
9107.24 543
9108.14 535
9109.04 530
9109.94 526
9110.85 526
9111.75 529
9112.65 554
9113.55 537
9114.45 532
9115.35 522
9116.25 513
9117.15 526
9118.06 515
9118.96 518
9119.86 562
9120.76 575
9121.66 525
9122.56 526
9123.46 524
9124.37 508
9125.27 528
9126.17 572
9127.07 593
9127.97 538
9128.88 534
9129.78 527
9130.68 553
9131.58 534
9132.48 542
9133.39 534
9134.29 526
9135.19 494
9136.09 514
9137.00 518
9137.90 512
9138.80 529
9139.70 525
9140.61 496
9141.51 480
9142.41 521
9143.31 554
9144.22 546
9145.12 508
9146.02 515
9146.92 534
9147.83 567
9148.73 514
9149.63 514
9150.54 529
9151.44 536
9152.34 582
9153.25 558
9154.15 532
9155.05 538
9155.96 543
9156.86 582
9157.76 579
9158.67 556
9159.57 548
9160.47 526
9161.38 528
9162.28 517
9163.18 533
9164.09 548
9164.99 539
9165.90 555
9166.80 563
9167.70 565
9168.61 544
9169.51 553
9170.42 601
9171.32 556
9172.22 548
9173.13 544
9174.03 560
9174.94 579
9175.84 531
9176.74 538
9177.65 522
9178.55 502
9179.46 515
9180.36 545
9181.27 542
9182.17 553
9183.08 562
9183.98 566
9184.89 515
9185.79 533
9186.70 545
9187.60 544
9188.51 552
9189.41 534
9190.32 563
9191.22 556
9192.13 565
9193.03 567
9193.94 564
9194.84 585
9195.75 576
9196.65 625
9197.56 656
9198.46 640
9199.37 621
9200.27 637
9201.18 631
9202.08 600
9202.99 616
9203.90 599
9204.80 571
9205.71 577
9206.61 535
9207.52 557
9208.42 580
9209.33 573
9210.24 524
9211.14 537
9212.05 553
9212.95 557
9213.86 575
9214.77 556
9215.67 566
9216.58 562
9217.49 590
9218.39 562
9219.30 576
9220.21 557
9221.11 542
9222.02 565
9222.93 542
9223.83 529
9224.74 526
9225.65 517
9226.55 537
9227.46 539
9228.37 523
9229.27 503
9230.18 533
9231.09 552
9231.99 533
9232.90 540
9233.81 518
9234.72 510
9235.62 513
9236.53 549
9237.44 529
9238.34 553
9239.25 546
9240.16 536
9241.07 528
9241.97 540
9242.88 527
9243.79 544
9244.70 548
9245.61 508
9246.51 535
9247.42 500
9248.33 509
9249.24 499
9250.14 512
9251.05 492
9251.96 523
9252.87 513
9253.78 524
9254.69 533
9255.59 508
9256.50 562
9257.41 527
9258.32 507
9259.23 504
9260.14 546
9261.04 544
9261.95 492
9262.86 496
9263.77 530
9264.68 524
9265.59 502
9266.50 534
9267.40 524
9268.31 530
9269.22 522
9270.13 532
9271.04 525
9271.95 514
9272.86 524
9273.77 527
9274.68 536
9275.59 549
9276.49 516
9277.40 522
9278.31 503
9279.22 554
9280.13 514
9281.04 503
9281.95 513
9282.86 531
9283.77 555
9284.68 544
9285.59 572
9286.50 575
9287.41 523
9288.32 526
9289.23 553
9290.14 556
9291.05 543
9291.96 530
9292.87 567
9293.78 573
9294.69 529
9295.60 570
9296.51 538
9297.42 560
9298.33 562
9299.24 513
9300.15 534
9301.06 558
9301.97 553
9302.88 539
9303.79 563
9304.70 598
9305.61 602
9306.53 625
9307.44 602
9308.35 595
9309.26 567
9310.17 648
9311.08 633
9311.99 592
9312.90 583
9313.81 579
9314.72 576
9315.63 611
9316.55 601
9317.46 582
9318.37 626
9319.28 583
9320.19 607
9321.10 577
9322.01 550
9322.93 567
9323.84 531
9324.75 565
9325.66 564
9326.57 546
9327.48 556
9328.40 564
9329.31 556
9330.22 548
9331.13 557
9332.04 578
9332.96 567
9333.87 562
9334.78 562
9335.69 590
9336.60 606
9337.52 607
9338.43 575
9339.34 579
9340.25 573
9341.17 549
9342.08 568
9342.99 573
9343.90 538
9344.82 510
9345.73 576
9346.64 553
9347.55 553
9348.47 558
9349.38 542
9350.29 553
9351.21 558
9352.12 563
9353.03 518
9353.94 559
9354.86 547
9355.77 533
9356.68 545
9357.60 530
9358.51 555
9359.42 532
9360.34 539
9361.25 538
9362.16 512
9363.08 541
9363.99 552
9364.90 594
9365.82 567
9366.73 546
9367.65 530
9368.56 597
9369.47 561
9370.39 557
9371.30 578
9372.21 563
9373.13 562
9374.04 593
9374.96 646
9375.87 577
9376.79 623
9377.70 635
9378.61 606
9379.53 580
9380.44 593
9381.36 562
9382.27 595
9383.19 583
9384.10 572
9385.01 619
9385.93 589
9386.84 593
9387.76 617
9388.67 591
9389.59 655
9390.50 718
9391.42 657
9392.33 648
9393.25 653
9394.16 697
9395.08 686
9395.99 709
9396.91 694
9397.82 660
9398.74 663
9399.65 635
9400.57 649
9401.48 613
9402.40 620
9403.32 611
9404.23 618
9405.15 590
9406.06 585
9406.98 608
9407.89 601
9408.81 630
9409.73 609
9410.64 600
9411.56 584
9412.47 610
9413.39 597
9414.30 584
9415.22 576
9416.14 570
9417.05 573
9417.97 615
9418.89 638
9419.80 625
9420.72 595
9421.63 604
9422.55 613
9423.47 593
9424.38 596
9425.30 595
9426.22 617
9427.13 576
9428.05 596
9428.97 589
9429.88 613
9430.80 609
9431.72 628
9432.63 644
9433.55 638
9434.47 643
9435.38 655
9436.30 667
9437.22 675
9438.14 652
9439.05 675
9439.97 681
9440.89 667
9441.81 716
9442.72 617
9443.64 684
9444.56 687
9445.47 706
9446.39 693
9447.31 673
9448.23 708
9449.15 751
9450.06 744
9450.98 816
9451.90 789
9452.82 801
9453.73 789
9454.65 761
9455.57 755
9456.49 745
9457.41 800
9458.32 711
9459.24 674
9460.16 681
9461.08 666
9462.00 653
9462.92 649
9463.83 629
9464.75 667
9465.67 616
9466.59 677
9467.51 693
9468.43 634
9469.35 641
9470.26 665
9471.18 680
9472.10 659
9473.02 681
9473.94 696
9474.86 673
9475.78 694
9476.70 657
9477.62 706
9478.54 671
9479.45 715
9480.37 737
9481.29 738
9482.21 726
9483.13 714
9484.05 708
9484.97 672
9485.89 660
9486.81 694
9487.73 663
9488.65 668
9489.57 678
9490.49 672
9491.41 678
9492.33 639
9493.25 651
9494.17 684
9495.09 649
9496.01 686
9496.93 669
9497.85 679
9498.77 660
9499.69 670
9500.61 650
9501.53 694
9502.45 716
9503.37 665
9504.29 693
9505.21 694
9506.13 717
9507.05 694
9507.97 700
9508.89 756
9509.81 706
9510.73 689
9511.65 706
9512.57 724
9513.49 739
9514.42 742
9515.34 766
9516.26 778
9517.18 828
9518.10 860
9519.02 835
9519.94 875
9520.86 870
9521.78 888
9522.71 868
9523.63 838
9524.55 813
9525.47 843
9526.39 838
9527.31 831
9528.23 779
9529.16 781
9530.08 768
9531.00 782
9531.92 807
9532.84 832
9533.76 806
9534.69 782
9535.61 839
9536.53 847
9537.45 863
9538.37 853
9539.30 796
9540.22 812
9541.14 806
9542.06 821
9542.98 830
9543.91 837
9544.83 812
9545.75 848
9546.67 844
9547.60 872
9548.52 874
9549.44 882
9550.36 850
9551.29 893
9552.21 913
9553.13 907
9554.06 899
9554.98 904
9555.90 917
9556.82 960
9557.75 898
9558.67 918
9559.59 928
9560.52 924
9561.44 874
9562.36 925
9563.29 983
9564.21 878
9565.13 906
9566.06 924
9566.98 940
9567.90 915
9568.83 922
9569.75 957
9570.67 968
9571.60 966
9572.52 963
9573.44 986
9574.37 980
9575.29 1005
9576.22 979
9577.14 1038
9578.06 1053
9578.99 1068
9579.91 1063
9580.84 1079
9581.76 1043
9582.68 1076
9583.61 1100
9584.53 1066
9585.46 1035
9586.38 1116
9587.31 1081
9588.23 1032
9589.15 1047
9590.08 1100
9591.00 1094
9591.93 1154
9592.85 1182
9593.78 1193
9594.70 1223
9595.63 1279
9596.55 1366
9597.48 1384
9598.40 1409
9599.33 1436
9600.25 1403
9601.18 1394
9602.10 1350
9603.03 1354
9603.95 1315
9604.88 1266
9605.80 1221
9606.73 1187
9607.65 1183
9608.58 1194
9609.50 1186
9610.43 1184
9611.35 1136
9612.28 1122
9613.21 1140
9614.13 1147
9615.06 1147
9615.98 1172
9616.91 1154
9617.84 1139
9618.76 1167
9619.69 1163
9620.61 1179
9621.54 1231
9622.47 1200
9623.39 1221
9624.32 1287
9625.24 1244
9626.17 1229
9627.10 1206
9628.02 1217
9628.95 1286
9629.88 1280
9630.80 1261
9631.73 1243
9632.65 1316
9633.58 1265
9634.51 1311
9635.43 1354
9636.36 1364
9637.29 1402
9638.22 1382
9639.14 1432
9640.07 1401
9641.00 1466
9641.92 1567
9642.85 1613
9643.78 1527
9644.70 1583
9645.63 1616
9646.56 1621
9647.49 1607
9648.41 1589
9649.34 1573
9650.27 1538
9651.20 1537
9652.12 1578
9653.05 1542
9653.98 1498
9654.91 1548
9655.83 1530
9656.76 1483
9657.69 1468
9658.62 1477
9659.55 1533
9660.47 1501
9661.40 1530
9662.33 1539
9663.26 1545
9664.19 1559
9665.11 1606
9666.04 1606
9666.97 1576
9667.90 1649
9668.83 1660
9669.75 1711
9670.68 1735
9671.61 1713
9672.54 1777
9673.47 1768
9674.40 1737
9675.33 1771
9676.25 1763
9677.18 1789
9678.11 1823
9679.04 1812
9679.97 1832
9680.90 1841
9681.83 1828
9682.76 1865
9683.69 1918
9684.61 1927
9685.54 1890
9686.47 1926
9687.40 1862
9688.33 1926
9689.26 1874
9690.19 1961
9691.12 1907
9692.05 1903
9692.98 1907
9693.91 1962
9694.84 1999
9695.77 2082
9696.70 2127
9697.63 2194
9698.56 2207
9699.49 2140
9700.42 2119
9701.35 2170
9702.28 2030
9703.21 1966
9704.14 1970
9705.07 1926
9706.00 1938
9706.93 1882
9707.86 1872
9708.79 1950
9709.72 1947
9710.65 1951
9711.58 2049
9712.51 2111
9713.44 2134
9714.37 2158
9715.30 2126
9716.23 2130
9717.16 2118
9718.09 2074
9719.02 1971
9719.95 1896
9720.88 1823
9721.81 1729
9722.75 1654
9723.68 1641
9724.61 1692
9725.54 1668
9726.47 1631
9727.40 1609
9728.33 1603
9729.26 1561
9730.19 1591
9731.13 1650
9732.06 1650
9732.99 1608
9733.92 1570
9734.85 1576
9735.78 1588
9736.71 1558
9737.65 1527
9738.58 1492
9739.51 1442
9740.44 1421
9741.37 1430
9742.30 1410
9743.24 1417
9744.17 1399
9745.10 1343
9746.03 1374
9746.96 1395
9747.90 1381
9748.83 1383
9749.76 1387
9750.69 1405
9751.63 1382
9752.56 1317
9753.49 1371
9754.42 1314
9755.36 1294
9756.29 1350
9757.22 1316
9758.15 1328
9759.09 1340
9760.02 1335
9760.95 1318
9761.88 1317
9762.82 1347
9763.75 1351
9764.68 1415
9765.62 1410
9766.55 1432
9767.48 1457
9768.41 1443
9769.35 1459
9770.28 1467
9771.21 1397
9772.15 1423
9773.08 1443
9774.01 1382
9774.95 1378
9775.88 1357
9776.81 1390
9777.75 1409
9778.68 1381
9779.62 1411
9780.55 1457
9781.48 1512
9782.42 1474
9783.35 1440
9784.28 1426
9785.22 1441
9786.15 1423
9787.09 1422
9788.02 1368
9788.95 1297
9789.89 1352
9790.82 1312
9791.76 1309
9792.69 1295
9793.63 1331
9794.56 1339
9795.49 1365
9796.43 1388
9797.36 1395
9798.30 1417
9799.23 1415
9800.17 1327
9801.10 1290
9802.04 1232
9802.97 1216
9803.91 1227
9804.84 1179
9805.78 1121
9806.71 1121
9807.65 1067
9808.58 1052
9809.52 1030
9810.45 1048
9811.39 1037
9812.32 999
9813.26 1045
9814.19 1013
9815.13 1004
9816.06 1003
9817.00 997
9817.93 999
9818.87 1028
9819.80 956
9820.74 962
9821.68 971
9822.61 940
9823.55 963
9824.48 975
9825.42 953
9826.35 977
9827.29 952
9828.23 940
9829.16 930
9830.10 970
9831.03 931
9831.97 953
9832.91 958
9833.84 913
9834.78 947
9835.72 980
9836.65 946
9837.59 928
9838.52 922
9839.46 951
9840.40 928
9841.33 955
9842.27 964
9843.21 922
9844.14 909
9845.08 899
9846.02 911
9846.95 960
9847.89 964
9848.83 928
9849.77 940
9850.70 903
9851.64 923
9852.58 890
9853.51 913
9854.45 888
9855.39 880
9856.33 922
9857.26 924
9858.20 880
9859.14 875
9860.08 882
9861.01 884
9861.95 901
9862.89 859
9863.83 864
9864.76 875
9865.70 836
9866.64 877
9867.58 841
9868.51 902
9869.45 860
9870.39 860
9871.33 845
9872.27 865
9873.20 860
9874.14 925
9875.08 896
9876.02 877
9876.96 899
9877.90 888
9878.83 885
9879.77 863
9880.71 811
9881.65 838
9882.59 849
9883.53 836
9884.47 806
9885.40 809
9886.34 836
9887.28 824
9888.22 821
9889.16 782
9890.10 809
9891.04 839
9891.98 809
9892.91 782
9893.85 797
9894.79 810
9895.73 772
9896.67 756
9897.61 779
9898.55 778
9899.49 823
9900.43 773
9901.37 833
9902.31 841
9903.25 812
9904.19 821
9905.13 840
9906.07 819
9907.01 801
9907.95 844
9908.89 840
9909.83 790
9910.77 813
9911.71 851
9912.65 837
9913.59 800
9914.53 794
9915.47 790
9916.41 838
9917.35 840
9918.29 816
9919.23 888
9920.17 907
9921.11 949
9922.05 952
9922.99 1010
9923.93 1029
9924.87 1099
9925.81 1052
9926.75 1118
9927.69 1117
9928.63 1058
9929.57 1050
9930.51 1008
9931.45 938
9932.39 927
9933.34 927
9934.28 901
9935.22 815
9936.16 799
9937.10 800
9938.04 776
9938.98 794
9939.92 817
9940.87 772
9941.81 788
9942.75 780
9943.69 787
9944.63 791
9945.57 795
9946.51 841
9947.46 841
9948.40 893
9949.34 888
9950.28 875
9951.22 888
9952.16 863
9953.11 863
9954.05 813
9954.99 848
9955.93 846
9956.87 770
9957.82 752
9958.76 734
9959.70 731
9960.64 752
9961.59 713
9962.53 721
9963.47 669
9964.41 683
9965.35 684
9966.30 668
9967.24 681
9968.18 639
9969.13 628
9970.07 641
9971.01 633
9971.95 630
9972.90 638
9973.84 625
9974.78 638
9975.73 634
9976.67 647
9977.61 640
9978.55 619
9979.50 644
9980.44 660
9981.38 628
9982.33 595
9983.27 616
9984.21 613
9985.16 604
9986.10 640
9987.04 623
9987.99 623
9988.93 648
9989.88 636
9990.82 618
9991.76 614
9992.71 619
9993.65 608
9994.59 634
9995.54 636
9996.48 634
9997.43 645
9998.37 627
9999.31 583
10000.26 630
10001.20 601
10002.15 621
10003.09 607
10004.04 638
10004.98 604
10005.92 604
10006.87 601
10007.81 633
10008.76 609
10009.70 623
10010.65 612
10011.59 636
10012.54 608
10013.48 623
10014.43 646
10015.37 628
10016.32 617
10017.26 596
10018.21 625
10019.15 586
10020.10 593
10021.04 617
10021.99 602
10022.93 609
10023.88 567
10024.82 579
10025.77 575
10026.71 585
10027.66 602
10028.60 617
10029.55 604
10030.49 593
10031.44 586
10032.39 603
10033.33 595
10034.28 593
10035.22 546
10036.17 563
10037.11 578
10038.06 613
10039.01 581
10039.95 597
10040.90 573
10041.84 575
10042.79 560
10043.74 559
10044.68 569
10045.63 584
10046.58 535
10047.52 557
10048.47 558
10049.41 559
10050.36 569
10051.31 563
10052.25 592
10053.20 557
10054.15 540
10055.09 525
10056.04 549
10056.99 582
10057.93 547
10058.88 542
10059.83 552
10060.78 561
10061.72 562
10062.67 547
10063.62 552
10064.56 562
10065.51 528
10066.46 563
10067.41 591
10068.35 552
10069.30 518
10070.25 553
10071.20 546
10072.14 546
10073.09 511
10074.04 526
10074.99 544
10075.93 538
10076.88 538
10077.83 568
10078.78 589
10079.72 556
10080.67 529
10081.62 544
10082.57 528
10083.52 549
10084.46 557
10085.41 530
10086.36 500
10087.31 551
10088.26 553
10089.21 534
10090.15 535
10091.10 539
10092.05 555
10093.00 549
10093.95 531
10094.90 538
10095.85 548
10096.79 548
10097.74 547
10098.69 518
10099.64 560
10100.59 540
10101.54 572
10102.49 580
10103.44 575
10104.39 543
10105.33 557
10106.28 546
10107.23 554
10108.18 531
10109.13 528
10110.08 547
10111.03 536
10111.98 570
10112.93 583
10113.88 575
10114.83 523
10115.78 551
10116.73 575
10117.68 558
10118.63 560
10119.58 558
10120.53 569
10121.48 559
10122.43 567
10123.38 585
10124.33 594
10125.28 577
10126.23 570
10127.18 557
10128.13 576
10129.08 562
10130.03 614
10130.98 602
10131.93 599
10132.88 576
10133.83 595
10134.78 630
10135.73 618
10136.68 639
10137.63 638
10138.58 641
10139.53 649
10140.48 625
10141.43 618
10142.38 655
10143.33 640
10144.29 644
10145.24 652
10146.19 654
10147.14 669
10148.09 657
10149.04 663
10149.99 674
10150.94 662
10151.89 659
10152.85 688
10153.80 687
10154.75 698
10155.70 713
10156.65 646
10157.60 661
10158.55 700
10159.51 701
10160.46 685
10161.41 688
10162.36 723
10163.31 708
10164.26 722
10165.22 704
10166.17 713
10167.12 707
10168.07 754
10169.02 748
10169.98 708
10170.93 786
10171.88 747
10172.83 766
10173.79 782
10174.74 778
10175.69 796
10176.64 799
10177.60 826
10178.55 773
10179.50 804
10180.45 771
10181.41 827
10182.36 837
10183.31 824
10184.26 835
10185.22 823
10186.17 823
10187.12 820
10188.08 822
10189.03 816
10189.98 801
10190.93 860
10191.89 837
10192.84 799
10193.79 817
10194.75 847
10195.70 882
10196.65 871
10197.61 866
10198.56 849
10199.51 875
10200.47 888
10201.42 917
10202.38 917
10203.33 944
10204.28 992
10205.24 959
10206.19 998
10207.14 1021
10208.10 1015
10209.05 976
10210.01 970
10210.96 930
10211.91 937
10212.87 879
10213.82 906
10214.78 913
10215.73 854
10216.69 855
10217.64 870
10218.59 838
10219.55 813
10220.50 798
10221.46 820
10222.41 798
10223.37 802
10224.32 839
10225.28 798
10226.23 815
10227.19 785
10228.14 837
10229.10 860
10230.05 919
10231.01 928
10231.96 953
10232.92 941
10233.87 971
10234.83 958
10235.78 1008
10236.74 979
10237.69 956
10238.65 972
10239.60 948
10240.56 920
10241.51 906
10242.47 854
10243.42 810
10244.38 838
10245.34 765
10246.29 751
10247.25 771
10248.20 778
10249.16 761
10250.11 752
10251.07 769
10252.03 753
10252.98 783
10253.94 690
10254.89 711
10255.85 707
10256.81 685
10257.76 697
10258.72 703
10259.68 705
10260.63 689
10261.59 691
10262.55 720
10263.50 718
10264.46 680
10265.41 669
10266.37 678
10267.33 712
10268.28 719
10269.24 751
10270.20 762
10271.16 717
10272.11 717
10273.07 714
10274.03 678
10274.98 655
10275.94 703
10276.90 686
10277.85 645
10278.81 614
10279.77 648
10280.73 610
10281.68 634
10282.64 623
10283.60 631
10284.56 615
10285.51 637
10286.47 630
10287.43 634
10288.39 622
10289.34 630
10290.30 614
10291.26 606
10292.22 603
10293.18 622
10294.13 645
10295.09 650
10296.05 620
10297.01 605
10297.97 608
10298.92 635
10299.88 615
10300.84 604
10301.80 660
10302.76 578
10303.72 589
10304.67 590
10305.63 620
10306.59 641
10307.55 630
10308.51 630
10309.47 635
10310.43 664
10311.38 637
10312.34 645
10313.30 629
10314.26 665
10315.22 684
10316.18 665
10317.14 632
10318.10 623
10319.06 648
10320.01 640
10320.97 615
10321.93 609
10322.89 595
10323.85 602
10324.81 628
10325.77 594
10326.73 601
10327.69 617
10328.65 615
10329.61 591
10330.57 590
10331.53 572
10332.49 606
10333.45 596
10334.41 573
10335.37 567
10336.33 565
10337.29 585
10338.25 586
10339.21 536
10340.17 541
10341.13 550
10342.09 580
10343.05 561
10344.01 546
10344.97 552
10345.93 547
10346.89 581
10347.85 555
10348.81 551
10349.77 547
10350.73 564
10351.69 559
10352.65 531
10353.61 549
10354.57 526
10355.53 551
10356.49 528
10357.46 543
10358.42 503
10359.38 534
10360.34 539
10361.30 557
10362.26 546
10363.22 524
10364.18 502
10365.14 523
10366.11 542
10367.07 503
10368.03 490
10368.99 524
10369.95 517
10370.91 500
10371.87 486
10372.84 474
10373.80 496
10374.76 504
10375.72 533
10376.68 497
10377.64 498
10378.61 469
10379.57 489
10380.53 484
10381.49 517
10382.45 490
10383.42 497
10384.38 510
10385.34 509
10386.30 499
10387.27 474
10388.23 483
10389.19 460
10390.15 468
10391.11 484
10392.08 504
10393.04 477
10394.00 439
10394.96 476
10395.93 488
10396.89 500
10397.85 502
10398.82 485
10399.78 486
10400.74 491
10401.70 486
10402.67 485
10403.63 478
10404.59 512
10405.56 505
10406.52 494
10407.48 500
10408.45 490
10409.41 502
10410.37 487
10411.34 532
10412.30 509
10413.26 506
10414.23 513
10415.19 537
10416.15 535
10417.12 523
10418.08 552
10419.04 525
10420.01 527
10420.97 545
10421.94 503
10422.90 519
10423.86 514
10424.83 509
10425.79 518
10426.76 509
10427.72 527
10428.68 489
10429.65 487
10430.61 465
10431.58 487
10432.54 469
10433.51 461
10434.47 454
10435.44 442
10436.40 428
10437.36 449
10438.33 474
10439.29 471
10440.26 473
10441.22 461
10442.19 480
10443.15 446
10444.12 449
10445.08 479
10446.05 470
10447.01 432
10447.98 434
10448.94 489
10449.91 460
10450.87 458
10451.84 451
10452.80 427
10453.77 469
10454.73 465
10455.70 429
10456.67 430
10457.63 430
10458.60 465
10459.56 448
10460.53 468
10461.49 421
10462.46 458
10463.43 483
10464.39 464
10465.36 459
10466.32 483
10467.29 444
10468.25 461
10469.22 451
10470.19 459
10471.15 448
10472.12 466
10473.09 445
10474.05 477
10475.02 438
10475.98 462
10476.95 465
10477.92 493
10478.88 486
10479.85 454
10480.82 480
10481.78 488
10482.75 494
10483.72 472
10484.68 495
10485.65 488
10486.62 481
10487.58 481
10488.55 477
10489.52 465
10490.49 423
10491.45 486
10492.42 465
10493.39 456
10494.35 433
10495.32 441
10496.29 480
10497.26 482
10498.22 458
10499.19 474
10500.16 493
10501.13 483
10502.09 470
10503.06 476
10504.03 500
10505.00 473
10505.96 462
10506.93 459
10507.90 466
10508.87 451
10509.84 444
10510.80 456
10511.77 450
10512.74 477
10513.71 465
10514.68 480
10515.64 483
10516.61 473
10517.58 451
10518.55 478
10519.52 473
10520.49 477
10521.45 460
10522.42 474
10523.39 468
10524.36 450
10525.33 473
10526.30 492
10527.27 478
10528.23 463
10529.20 467
10530.17 466
10531.14 468
10532.11 524
10533.08 497
10534.05 492
10535.02 516
10535.99 527
10536.96 490
10537.93 529
10538.89 534
10539.86 528
10540.83 520
10541.80 469
10542.77 503
10543.74 496
10544.71 487
10545.68 474
10546.65 477
10547.62 485
10548.59 464
10549.56 488
10550.53 474
10551.50 485
10552.47 500
10553.44 482
10554.41 505
10555.38 519
10556.35 500
10557.32 504
10558.29 527
10559.26 575
10560.23 588
10561.20 556
10562.17 571
10563.14 547
10564.11 539
10565.08 551
10566.05 534
10567.02 533
10567.99 524
10568.96 491
10569.93 474
10570.91 476
10571.88 488
10572.85 497
10573.82 486
10574.79 496
10575.76 509
10576.73 497
10577.70 483
10578.67 515
10579.64 515
10580.62 504
10581.59 515
10582.56 486
10583.53 508
10584.50 523
10585.47 499
10586.44 491
10587.42 505
10588.39 503
10589.36 494
10590.33 508
10591.30 518
10592.27 518
10593.25 504
10594.22 507
10595.19 508
10596.16 557
10597.13 519
10598.10 507
10599.08 523
10600.05 519
10601.02 528
10601.99 532
10602.97 508
10603.94 559
10604.91 560
10605.88 604
10606.85 603
10607.83 595
10608.80 568
10609.77 585
10610.74 607
10611.72 610
10612.69 592
10613.66 575
10614.64 546
10615.61 545
10616.58 529
10617.55 528
10618.53 528
10619.50 549
10620.47 556
10621.45 533
10622.42 539
10623.39 523
10624.37 520
10625.34 493
10626.31 534
10627.29 530
10628.26 519
10629.23 518
10630.21 524
10631.18 526
10632.15 537
10633.13 523
10634.10 538
10635.07 577
10636.05 543
10637.02 602
10638.00 603
10638.97 600
10639.94 595
10640.92 531
10641.89 537
10642.87 559
10643.84 538
10644.81 521
10645.79 513
10646.76 526
10647.74 517
10648.71 516
10649.68 514
10650.66 500
10651.63 507
10652.61 493
10653.58 504
10654.56 485
10655.53 460
10656.51 429
10657.48 434
10658.46 489
10659.43 473
10660.41 457
10661.38 414
10662.36 466
10663.33 491
10664.31 457
10665.28 441
10666.26 500
10667.23 469
10668.21 464
10669.18 462
10670.16 465
10671.13 486
10672.11 500
10673.08 459
10674.06 494
10675.03 491
10676.01 490
10676.99 479
10677.96 476
10678.94 482
10679.91 472
10680.89 534
10681.86 499
10682.84 474
10683.82 464
10684.79 472
10685.77 460
10686.74 490
10687.72 481
10688.70 460
10689.67 444
10690.65 470
10691.63 470
10692.60 447
10693.58 452
10694.55 465
10695.53 438
10696.51 457
10697.48 452
10698.46 470
10699.44 449
10700.41 453
10701.39 442
10702.37 445
10703.34 442
10704.32 441
10705.30 473
10706.27 458
10707.25 429
10708.23 443
10709.21 475
10710.18 461
10711.16 463
10712.14 465
10713.11 453
10714.09 453
10715.07 465
10716.05 444
10717.02 445
10718.00 446
10718.98 433
10719.96 466
10720.93 423
10721.91 473
10722.89 461
10723.87 467
10724.85 480
10725.82 457
10726.80 467
10727.78 428
10728.76 463
10729.74 454
10730.71 481
10731.69 488
10732.67 470
10733.65 449
10734.63 485
10735.60 465
10736.58 458
10737.56 454
10738.54 488
10739.52 512
10740.50 470
10741.48 467
10742.45 477
10743.43 488
10744.41 481
10745.39 469
10746.37 472
10747.35 408
10748.33 443
10749.31 446
10750.28 457
10751.26 478
10752.24 461
10753.22 481
10754.20 449
10755.18 484
10756.16 484
10757.14 498
10758.12 493
10759.10 462
10760.08 466
10761.06 444
10762.04 478
10763.01 504
10763.99 463
10764.97 463
10765.95 475
10766.93 465
10767.91 475
10768.89 482
10769.87 465
10770.85 457
10771.83 491
10772.81 514
10773.79 489
10774.77 488
10775.75 528
10776.73 523
10777.71 493
10778.69 492
10779.67 519
10780.65 539
10781.63 502
10782.62 533
10783.60 507
10784.58 525
10785.56 522
10786.54 520
10787.52 524
10788.50 483
10789.48 530
10790.46 490
10791.44 496
10792.42 488
10793.40 517
10794.38 523
10795.37 501
10796.35 462
10797.33 492
10798.31 460
10799.29 479
10800.27 493
10801.25 506
10802.23 483
10803.21 494
10804.20 502
10805.18 526
10806.16 484
10807.14 493
10808.12 504
10809.10 509
10810.09 538
10811.07 514
10812.05 507
10813.03 530
10814.01 520
10815.00 499
10815.98 536
10816.96 513
10817.94 517
10818.92 550
10819.91 501
10820.89 500
10821.87 501
10822.85 489
10823.83 494
10824.82 534
10825.80 497
10826.78 554
10827.76 547
10828.75 507
10829.73 517
10830.71 545
10831.69 552
10832.68 520
10833.66 535
10834.64 552
10835.63 544
10836.61 541
10837.59 501
10838.57 537
10839.56 529
10840.54 537
10841.52 530
10842.51 535
10843.49 526
10844.47 548
10845.46 572
10846.44 558
10847.42 522
10848.41 570
10849.39 586
10850.37 589
10851.36 564
10852.34 580
10853.32 561
10854.31 599
10855.29 588
10856.28 585
10857.26 608
10858.24 613
10859.23 598
10860.21 628
10861.20 624
10862.18 577
10863.16 579
10864.15 582
10865.13 606
10866.12 638
10867.10 601
10868.08 617
10869.07 605
10870.05 586
10871.04 609
10872.02 645
10873.01 644
10873.99 612
10874.98 625
10875.96 666
10876.95 631
10877.93 646
10878.92 643
10879.90 647
10880.89 631
10881.87 654
10882.86 656
10883.84 653
10884.83 691
10885.81 698
10886.80 679
10887.78 667
10888.77 667
10889.75 685
10890.74 684
10891.72 689
10892.71 685
10893.69 693
10894.68 753
10895.66 755
10896.65 716
10897.64 752
10898.62 748
10899.61 726
10900.59 680
10901.58 708
10902.56 744
10903.55 763
10904.54 794
10905.52 833
10906.51 790
10907.49 770
10908.48 788
10909.47 786
10910.45 815
10911.44 829
10912.43 827
10913.41 832
10914.40 802
10915.39 835
10916.37 832
10917.36 827
10918.35 823
10919.33 892
10920.32 894
10921.31 851
10922.29 886
10923.28 878
10924.27 861
10925.25 909
10926.24 881
10927.23 921
10928.21 929
10929.20 904
10930.19 926
10931.18 932
10932.16 957
10933.15 972
10934.14 958
10935.12 966
10936.11 981
10937.10 988
10938.09 997
10939.07 977
10940.06 1021
10941.05 1066
10942.04 1052
10943.02 1057
10944.01 1058
10945.00 1102
10945.99 1098
10946.98 1190
10947.96 1169
10948.95 1233
10949.94 1268
10950.93 1225
10951.92 1289
10952.90 1368
10953.89 1390
10954.88 1452
10955.87 1498
10956.86 1502
10957.85 1539
10958.83 1512
10959.82 1477
10960.81 1498
10961.80 1482
10962.79 1420
10963.78 1463
10964.77 1368
10965.75 1288
10966.74 1291
10967.73 1272
10968.72 1201
10969.71 1215
10970.70 1174
10971.69 1184
10972.68 1172
10973.67 1146
10974.66 1194
10975.64 1189
10976.63 1166
10977.62 1206
10978.61 1249
10979.60 1249
10980.59 1218
10981.58 1224
10982.57 1250
10983.56 1265
10984.55 1271
10985.54 1317
10986.53 1313
10987.52 1281
10988.51 1374
10989.50 1447
10990.49 1499
10991.48 1513
10992.47 1646
10993.46 1701
10994.45 1815
10995.44 1907
10996.43 1931
10997.42 1979
10998.41 2096
10999.40 2128
11000.39 2097
11001.38 2063
11002.37 1949
11003.36 1864
11004.35 1832
11005.34 1722
11006.33 1610
11007.32 1508
11008.31 1388
11009.30 1314
11010.30 1224
11011.29 1222
11012.28 1177
11013.27 1117
11014.26 1089
11015.25 1111
11016.24 1115
11017.23 1044
11018.22 1021
11019.21 985
11020.21 1002
11021.20 972
11022.19 1000
11023.18 958
11024.17 969
11025.16 970
11026.15 939
11027.14 921
11028.14 941
11029.13 929
11030.12 934
11031.11 919
11032.10 869
11033.09 909
11034.09 939
11035.08 944
11036.07 924
11037.06 923
11038.05 935
11039.05 870
11040.04 904
11041.03 912
11042.02 889
11043.02 891
11044.01 858
11045.00 868
11045.99 875
11046.98 836
11047.98 831
11048.97 863
11049.96 863
11050.95 838
11051.95 839
11052.94 821
11053.93 827
11054.93 819
11055.92 833
11056.91 847
11057.90 841
11058.90 841
11059.89 818
11060.88 828
11061.88 803
11062.87 837
11063.86 865
11064.86 848
11065.85 829
11066.84 839
11067.84 879
11068.83 872
11069.82 888
11070.82 842
11071.81 881
11072.80 892
11073.80 914
11074.79 857
11075.78 875
11076.78 816
11077.77 838
11078.77 836
11079.76 820
11080.75 806
11081.75 850
11082.74 800
11083.74 819
11084.73 822
11085.72 818
11086.72 800
11087.71 812
11088.71 829
11089.70 830
11090.70 804
11091.69 774
11092.68 789
11093.68 783
11094.67 786
11095.67 777
11096.66 781
11097.66 766
11098.65 779
11099.65 758
11100.64 780
11101.64 753
11102.63 740
11103.63 774
11104.62 759
11105.62 733
11106.61 753
11107.61 750
11108.60 738
11109.60 747
11110.59 740
11111.59 740
11112.58 710
11113.58 751
11114.57 732
11115.57 745
11116.56 725
11117.56 752
11118.56 731
11119.55 759
11120.55 764
11121.54 750
11122.54 728
11123.54 716
11124.53 727
11125.53 729
11126.52 746
11127.52 704
11128.51 720
11129.51 719
11130.51 709
11131.50 734
11132.50 707
11133.50 741
11134.49 672
11135.49 664
11136.49 688
11137.48 698
11138.48 730
11139.47 693
11140.47 688
11141.47 717
11142.46 760
11143.46 740
11144.46 723
11145.46 726
11146.45 724
11147.45 744
11148.45 760
11149.44 730
11150.44 709
11151.44 720
11152.43 724
11153.43 738
11154.43 678
11155.43 681
11156.42 688
11157.42 664
11158.42 716
11159.42 668
11160.41 676
11161.41 690
11162.41 673
11163.41 697
11164.40 635
11165.40 631
11166.40 630
11167.40 686
11168.39 677
11169.39 673
11170.39 667
11171.39 674
11172.39 650
11173.38 649
11174.38 656
11175.38 671
11176.38 640
11177.38 658
11178.38 681
11179.37 641
11180.37 644
11181.37 652
11182.37 643
11183.37 652
11184.37 651
11185.37 658
11186.36 664
11187.36 686
11188.36 655
11189.36 656
11190.36 664
11191.36 648
11192.36 646
11193.36 666
11194.36 647
11195.35 656
11196.35 667
11197.35 637
11198.35 661
11199.35 656
11200.35 663
11201.35 677
11202.35 682
11203.35 669
11204.35 685
11205.35 664
11206.35 671
11207.35 709
11208.35 713
11209.35 714
11210.35 710
11211.35 709
11212.35 700
11213.35 673
11214.35 694
11215.34 686
11216.35 708
11217.35 685
11218.35 684
11219.35 691
11220.35 663
11221.35 704
11222.35 671
11223.35 663
11224.35 659
11225.35 659
11226.35 680
11227.35 726
11228.35 682
11229.35 688
11230.35 690
11231.35 691
11232.35 667
11233.35 720
11234.35 715
11235.35 712
11236.35 689
11237.36 701
11238.36 679
11239.36 679
11240.36 697
11241.36 693
11242.36 705
11243.36 694
11244.36 696
11245.36 682
11246.37 685
11247.37 693
11248.37 728
11249.37 746
11250.37 740
11251.37 676
11252.38 705
11253.38 681
11254.38 684
11255.38 697
11256.38 722
11257.38 729
11258.39 751
11259.39 733
11260.39 764
11261.39 745
11262.39 735
11263.40 769
11264.40 771
11265.40 781
11266.40 749
11267.40 776
11268.41 801
11269.41 787
11270.41 792
11271.41 837
11272.42 843
11273.42 839
11274.42 850
11275.42 847
11276.43 860
11277.43 882
11278.43 870
11279.44 857
11280.44 824
11281.44 782
11282.44 785
11283.45 782
11284.45 739
11285.45 762
11286.46 739
11287.46 721
11288.46 738
11289.47 720
11290.47 729
11291.47 716
11292.48 699
11293.48 725
11294.48 695
11295.49 736
11296.49 682
11297.49 679
11298.50 632
11299.50 680
11300.51 682
11301.51 703
11302.51 673
11303.52 661
11304.52 667
11305.53 673
11306.53 673
11307.53 684
11308.54 688
11309.54 679
11310.55 702
11311.55 678
11312.55 738
11313.56 737
11314.56 767
11315.57 686
11316.57 721
11317.58 747
11318.58 776
11319.59 722
11320.59 717
11321.59 733
11322.60 726
11323.60 750
11324.61 729
11325.61 712
11326.62 713
11327.62 720
11328.63 711
11329.63 717
11330.64 681
11331.64 682
11332.65 721
11333.65 714
11334.66 749
11335.67 684
11336.67 682
11337.68 731
11338.68 687
11339.69 734
11340.69 734
11341.70 729
11342.70 746
11343.71 693
11344.72 713
11345.72 736
11346.73 741
11347.73 686
11348.74 644
11349.74 647
11350.75 663
11351.76 662
11352.76 684
11353.77 672
11354.78 666
11355.78 655
11356.79 688
11357.79 684
11358.80 623
11359.81 681
11360.81 655
11361.82 657
11362.83 644
11363.83 654
11364.84 653
11365.85 658
11366.85 614
11367.86 631
11368.87 639
11369.87 584
11370.88 620
11371.89 621
11372.89 638
11373.90 603
11374.91 627
11375.92 625
11376.92 632
11377.93 586
11378.94 624
11379.94 621
11380.95 627
11381.96 582
11382.97 602
11383.97 630
11384.98 610
11385.99 593
11387.00 591
11388.00 556
11389.01 588
11390.02 610
11391.03 598
11392.04 612
11393.04 607
11394.05 610
11395.06 589
11396.07 609
11397.08 590
11398.08 621
11399.09 600
11400.10 622
11401.11 598
11402.12 651
11403.12 650
11404.13 649
11405.14 625
11406.15 650
11407.16 633
11408.17 636
11409.18 662
11410.18 641
11411.19 635
11412.20 654
11413.21 636
11414.22 647
11415.23 644
11416.24 614
11417.25 590
11418.25 660
11419.26 623
11420.27 629
11421.28 627
11422.29 627
11423.30 633
11424.31 619
11425.32 616
11426.33 585
11427.34 660
11428.35 645
11429.36 615
11430.37 636
11431.38 641
11432.39 674
11433.39 685
11434.40 621
11435.41 651
11436.42 652
11437.43 621
11438.44 615
11439.45 643
11440.46 615
11441.47 652
11442.48 649
11443.49 650
11444.50 617
11445.51 677
11446.52 677
11447.53 668
11448.55 625
11449.56 635
11450.57 654
11451.58 631
11452.59 651
11453.60 637
11454.61 646
11455.62 640
11456.63 633
11457.64 645
11458.65 643
11459.66 634
11460.67 637
11461.68 636
11462.69 652
11463.71 652
11464.72 662
11465.73 634
11466.74 680
11467.75 684
11468.76 656
11469.77 651
11470.78 653
11471.80 715
11472.81 666
11473.82 710
11474.83 686
11475.84 675
11476.85 676
11477.86 693
11478.88 704
11479.89 694
11480.90 702
11481.91 689
11482.92 695
11483.93 707
11484.95 694
11485.96 706
11486.97 739
11487.98 753
11489.00 724
11490.01 711
11491.02 726
11492.03 728
11493.04 758
11494.06 747
11495.07 735
11496.08 785
11497.09 784
11498.11 752
11499.12 802
11500.13 775
11501.14 797
11502.16 795
11503.17 800
11504.18 797
11505.20 820
11506.21 811
11507.22 826
11508.23 847
11509.25 850
11510.26 906
11511.27 870
11512.29 893
11513.30 915
11514.31 906
11515.33 943
11516.34 983
11517.35 1027
11518.37 1044
11519.38 1037
11520.39 1065
11521.41 1080
11522.42 1069
11523.43 1102
11524.45 1110
11525.46 1172
11526.47 1211
11527.49 1268
11528.50 1331
11529.52 1368
11530.53 1404
11531.54 1507
11532.56 1587
11533.57 1666
11534.59 1746
11535.60 1800
11536.62 1861
11537.63 1862
11538.64 1986
11539.66 1937
11540.67 1883
11541.69 1808
11542.70 1779
11543.72 1678
11544.73 1569
11545.75 1469
11546.76 1408
11547.77 1278
11548.79 1198
11549.80 1204
11550.82 1112
11551.83 1052
11552.85 1029
11553.86 1000
11554.88 930
11555.89 950
11556.91 913
11557.92 926
11558.94 864
11559.95 886
11560.97 889
11561.99 884
11563.00 856
11564.02 850
11565.03 842
11566.05 850
11567.06 919
11568.08 861
11569.09 845
11570.11 875
11571.13 937
11572.14 898
11573.16 871
11574.17 866
11575.19 862
11576.20 858
11577.22 865
11578.24 834
11579.25 864
11580.27 855
11581.29 833
11582.30 853
11583.32 826
11584.33 839
11585.35 848
11586.37 894
11587.38 875
11588.40 854
11589.42 894
11590.43 891
11591.45 926
11592.47 960
11593.48 949
11594.50 980
11595.52 1030
11596.53 1059
11597.55 1044
11598.57 1047
11599.58 1098
11600.60 1088
11601.62 1053
11602.64 1052
11603.65 1003
11604.67 982
11605.69 1003
11606.70 958
11607.72 956
11608.74 941
11609.76 944
11610.77 879
11611.79 894
11612.81 899
11613.83 856
11614.84 852
11615.86 833
11616.88 867
11617.90 852
11618.92 825
11619.93 810
11620.95 840
11621.97 837
11622.99 833
11624.01 806
11625.02 823
11626.04 823
11627.06 797
11628.08 770
11629.10 742
11630.11 750
11631.13 755
11632.15 751
11633.17 730
11634.19 745
11635.21 757
11636.23 725
11637.24 738
11638.26 729
11639.28 719
11640.30 722
11641.32 727
11642.34 716
11643.36 699
11644.38 706
11645.39 682
11646.41 680
11647.43 705
11648.45 669
11649.47 678
11650.49 676
11651.51 681
11652.53 648
11653.55 669
11654.57 683
11655.59 666
11656.61 686
11657.63 671
11658.65 647
11659.67 622
11660.69 639
11661.70 627
11662.72 592
11663.74 594
11664.76 620
11665.78 595
11666.80 650
11667.82 637
11668.84 636
11669.86 630
11670.88 631
11671.90 646
11672.92 642
11673.95 631
11674.97 633
11675.99 633
11677.01 620
11678.03 607
11679.05 630
11680.07 630
11681.09 607
11682.11 640
11683.13 627
11684.15 617
11685.17 603
11686.19 624
11687.21 619
11688.23 615
11689.25 614
11690.28 611
11691.30 607
11692.32 606
11693.34 584
11694.36 614
11695.38 620
11696.40 607
11697.42 599
11698.44 618
11699.47 583
11700.49 598
11701.51 588
11702.53 579
11703.55 559
11704.57 541
11705.60 569
11706.62 590
11707.64 544
11708.66 544
11709.68 583
11710.70 583
11711.73 522
11712.75 532
11713.77 558
11714.79 547
11715.81 569
11716.84 574
11717.86 563
11718.88 539
11719.90 533
11720.92 547
11721.95 549
11722.97 553
11723.99 560
11725.01 521
11726.04 548
11727.06 561
11728.08 572
11729.11 527
11730.13 523
11731.15 506
11732.17 502
11733.20 533
11734.22 515
11735.24 543
11736.26 578
11737.29 553
11738.31 554
11739.33 544
11740.36 545
11741.38 548
11742.40 495
11743.43 547
11744.45 575
11745.47 578
11746.50 537
11747.52 510
11748.54 511
11749.57 527
11750.59 566
11751.62 535
11752.64 524
11753.66 520
11754.69 546
11755.71 546
11756.73 553
11757.76 535
11758.78 529
11759.81 549
11760.83 524
11761.85 506
11762.88 540
11763.90 507
11764.93 512
11765.95 558
11766.98 574
11768.00 561
11769.02 581
11770.05 528
11771.07 549
11772.10 547
11773.12 578
11774.15 567
11775.17 563
11776.20 529
11777.22 560
11778.25 549
11779.27 568
11780.30 535
11781.32 528
11782.35 551
11783.37 553
11784.40 552
11785.42 553
11786.45 566
11787.47 569
11788.50 541
11789.52 571
11790.55 529
11791.57 547
11792.60 574
11793.62 566
11794.65 563
11795.67 511
11796.70 534
11797.73 551
11798.75 596
11799.78 572
11800.80 576
11801.83 539
11802.85 564
11803.88 592
11804.91 592
11805.93 587
11806.96 590
11807.98 592
11809.01 568
11810.04 593
11811.06 587
11812.09 583
11813.12 574
11814.14 578
11815.17 580
11816.19 596
11817.22 596
11818.25 551
11819.27 603
11820.30 611
11821.33 584
11822.35 600
11823.38 644
11824.41 620
11825.44 628
11826.46 608
11827.49 630
11828.52 620
11829.54 631
11830.57 634
11831.60 612
11832.62 635
11833.65 669
11834.68 640
11835.71 636
11836.73 645
11837.76 640
11838.79 648
11839.82 640
11840.84 652
11841.87 654
11842.90 686
11843.93 709
11844.95 685
11845.98 694
11847.01 703
11848.04 716
11849.07 678
11850.09 669
11851.12 668
11852.15 696
11853.18 727
11854.21 731
11855.23 731
11856.26 744
11857.29 715
11858.32 682
11859.35 716
11860.38 696
11861.40 724
11862.43 766
11863.46 748
11864.49 747
11865.52 771
11866.55 754
11867.58 754
11868.60 768
11869.63 781
11870.66 777
11871.69 816
11872.72 813
11873.75 780
11874.78 782
11875.81 837
11876.84 858
11877.86 864
11878.89 837
11879.92 855
11880.95 845
11881.98 888
11883.01 892
11884.04 892
11885.07 903
11886.10 886
11887.13 913
11888.16 913
11889.19 941
11890.22 946
11891.25 981
11892.28 998
11893.31 1096
11894.34 1060
11895.37 1077
11896.40 1049
11897.43 1070
11898.46 1127
11899.49 1152
11900.52 1163
11901.55 1181
11902.58 1201
11903.61 1223
11904.64 1301
11905.67 1248
11906.70 1236
11907.73 1235
11908.76 1248
11909.79 1214
11910.82 1201
11911.85 1179
11912.88 1172
11913.91 1143
11914.94 1132
11915.97 1122
11917.01 1125
11918.04 1123
11919.07 1131
11920.10 1212
11921.13 1205
11922.16 1168
11923.19 1266
11924.22 1282
11925.25 1341
11926.28 1363
11927.32 1397
11928.35 1448
11929.38 1485
11930.41 1532
11931.44 1489
11932.47 1478
11933.50 1421
11934.54 1374
11935.57 1356
11936.60 1315
11937.63 1260
11938.66 1251
11939.70 1187
11940.73 1126
11941.76 1113
11942.79 1087
11943.82 1082
11944.85 1008
11945.89 1026
11946.92 971
11947.95 966
11948.98 949
11950.02 895
11951.05 887
11952.08 911
11953.11 904
11954.15 886
11955.18 888
11956.21 889
11957.24 894
11958.28 889
11959.31 855
11960.34 906
11961.37 929
11962.41 882
11963.44 900
11964.47 935
11965.51 900
11966.54 920
11967.57 924
11968.60 889
11969.64 906
11970.67 883
11971.70 891
11972.74 908
11973.77 892
11974.80 883
11975.84 900
11976.87 895
11977.90 923
11978.94 861
11979.97 880
11981.00 903
11982.04 909
11983.07 957
11984.11 912
11985.14 912
11986.17 891
11987.21 898
11988.24 924
11989.28 910
11990.31 937
11991.34 899
11992.38 950
11993.41 944
11994.45 948
11995.48 930
11996.51 972
11997.55 924
11998.58 949
11999.62 999
12000.65 957
12001.69 986
12002.72 1012
12003.76 1034
12004.79 1020
12005.82 1021
12006.86 1046
12007.89 1051
12008.93 1017
12009.96 1088
12011.00 1079
12012.03 1087
12013.07 1085
12014.10 1129
12015.14 1169
12016.17 1138
12017.21 1159
12018.24 1171
12019.28 1154
12020.32 1116
12021.35 1125
12022.39 1158
12023.42 1135
12024.46 1157
12025.49 1104
12026.53 1127
12027.56 1116
12028.60 1137
12029.64 1171
12030.67 1099
12031.71 1104
12032.74 1120
12033.78 1131
12034.81 1124
12035.85 1138
12036.89 1103
12037.92 1141
12038.96 1118
12039.99 1100
12041.03 1094
12042.07 1114
12043.10 1136
12044.14 1129
12045.18 1140
12046.21 1140
12047.25 1122
12048.29 1152
12049.32 1176
12050.36 1192
12051.40 1154
12052.43 1145
12053.47 1195
12054.51 1197
12055.54 1166
12056.58 1201
12057.62 1179
12058.65 1190
12059.69 1156
12060.73 1198
12061.76 1150
12062.80 1126
12063.84 1071
12064.88 1037
12065.91 1110
12066.95 1016
12067.99 983
12069.03 971
12070.06 1000
12071.10 960
12072.14 967
12073.18 970
12074.21 977
12075.25 936
12076.29 928
12077.33 938
12078.36 907
12079.40 895
12080.44 974
12081.48 983
12082.52 956
12083.55 933
12084.59 912
12085.63 976
12086.67 922
12087.71 934
12088.74 930
12089.78 946
12090.82 968
12091.86 957
12092.90 941
12093.94 986
12094.98 1000
12096.01 986
12097.05 1008
12098.09 998
12099.13 1014
12100.17 1050
12101.21 1043
12102.25 1039
12103.28 1040
12104.32 983
12105.36 987
12106.40 979
12107.44 983
12108.48 925
12109.52 903
12110.56 855
12111.60 852
12112.64 860
12113.68 829
12114.72 821
12115.76 808
12116.79 803
12117.83 798
12118.87 771
12119.91 764
12120.95 728
12121.99 733
12123.03 760
12124.07 752
12125.11 713
12126.15 721
12127.19 718
12128.23 720
12129.27 714
12130.31 748
12131.35 737
12132.39 753
12133.43 715
12134.47 726
12135.51 699
12136.55 716
12137.59 710
12138.63 734
12139.67 696
12140.71 704
12141.76 688
12142.80 707
12143.84 730
12144.88 720
12145.92 723
12146.96 690
12148.00 706
12149.04 701
12150.08 679
12151.12 670
12152.16 659
12153.20 633
12154.25 705
12155.29 693
12156.33 641
12157.37 646
12158.41 649
12159.45 625
12160.49 648
12161.53 624
12162.58 630
12163.62 627
12164.66 638
12165.70 619
12166.74 648
12167.78 639
12168.82 643
12169.87 646
12170.91 632
12171.95 598
12172.99 607
12174.03 646
12175.08 614
12176.12 628
12177.16 602
12178.20 621
12179.24 621
12180.29 589
12181.33 634
12182.37 639
12183.41 625
12184.46 616
12185.50 640
12186.54 602
12187.58 630
12188.63 613
12189.67 617
12190.71 604
12191.75 587
12192.80 578
12193.84 586
12194.88 550
12195.92 567
12196.97 599
12198.01 614
12199.05 594
12200.10 599
12201.14 593
12202.18 597
12203.23 592
12204.27 584
12205.31 587
12206.36 603
12207.40 569
12208.44 566
12209.49 541
12210.53 546
12211.57 541
12212.62 544
12213.66 564
12214.70 557
12215.75 542
12216.79 563
12217.84 571
12218.88 565
12219.92 577
12220.97 596
12222.01 559
12223.06 560
12224.10 559
12225.14 551
12226.19 569
12227.23 529
12228.28 539
12229.32 543
12230.36 558
12231.41 565
12232.45 557
12233.50 555
12234.54 572
12235.59 548
12236.63 536
12237.68 544
12238.72 532
12239.77 532
12240.81 533
12241.86 540
12242.90 568
12243.94 545
12244.99 515
12246.03 542
12247.08 540
12248.13 566
12249.17 544
12250.22 530
12251.26 516
12252.31 523
12253.35 518
12254.40 524
12255.44 514
12256.49 498
12257.53 511
12258.58 491
12259.62 503
12260.67 499
12261.72 519
12262.76 505
12263.81 484
12264.85 474
12265.90 476
12266.94 465
12267.99 467
12269.04 467
12270.08 456
12271.13 489
12272.17 482
12273.22 463
12274.27 452
12275.31 460
12276.36 460
12277.41 454
12278.45 485
12279.50 469
12280.55 457
12281.59 494
12282.64 459
12283.69 474
12284.73 457
12285.78 477
12286.83 477
12287.87 485
12288.92 431
12289.97 451
12291.01 466
12292.06 492
12293.11 467
12294.15 479
12295.20 457
12296.25 456
12297.30 440
12298.34 444
12299.39 454
12300.44 458
12301.48 450
12302.53 463
12303.58 468
12304.63 492
12305.67 447
12306.72 469
12307.77 458
12308.82 460
12309.87 464
12310.91 462
12311.96 458
12313.01 454
12314.06 478
12315.10 474
12316.15 466
12317.20 448
12318.25 439
12319.30 418
12320.34 458
12321.39 450
12322.44 427
12323.49 440
12324.54 417
12325.59 429
12326.63 441
12327.68 429
12328.73 451
12329.78 436
12330.83 450
12331.88 427
12332.93 461
12333.98 414
12335.02 415
12336.07 434
12337.12 455
12338.17 439
12339.22 437
12340.27 415
12341.32 414
12342.37 439
12343.42 434
12344.47 462
12345.51 431
12346.56 448
12347.61 439
12348.66 456
12349.71 426
12350.76 425
12351.81 435
12352.86 440
12353.91 444
12354.96 459
12356.01 462
12357.06 461
12358.11 469
12359.16 451
12360.21 442
12361.26 440
12362.31 435
12363.36 423
12364.41 461
12365.46 426
12366.51 421
12367.56 455
12368.61 454
12369.66 431
12370.71 447
12371.76 468
12372.81 424
12373.86 447
12374.91 440
12375.96 472
12377.01 458
12378.06 430
12379.11 436
12380.17 430
12381.22 416
12382.27 454
12383.32 486
12384.37 460
12385.42 463
12386.47 492
12387.52 465
12388.57 449
12389.62 457
12390.67 467
12391.73 441
12392.78 422
12393.83 441
12394.88 457
12395.93 452
12396.98 475
12398.03 462
12399.09 476
12400.14 451
12401.19 456
12402.24 482
12403.29 477
12404.34 450
12405.40 490
12406.45 485
12407.50 517
12408.55 461
12409.60 445
12410.66 484
12411.71 481
12412.76 469
12413.81 480
12414.86 481
12415.92 466
12416.97 476
12418.02 463
12419.07 496
12420.13 495
12421.18 509
12422.23 501
12423.28 498
12424.34 502
12425.39 500
12426.44 480
12427.49 474
12428.55 509
12429.60 490
12430.65 508
12431.71 519
12432.76 486
12433.81 534
12434.86 505
12435.92 525
12436.97 522
12438.02 496
12439.08 544
12440.13 548
12441.18 500
12442.24 545
12443.29 511
12444.34 503
12445.40 535
12446.45 524
12447.50 552
12448.56 530
12449.61 567
12450.67 562
12451.72 548
12452.77 539
12453.83 565
12454.88 583
12455.94 584
12456.99 577
12458.04 611
12459.10 601
12460.15 623
12461.21 651
12462.26 656
12463.31 675
12464.37 690
12465.42 733
12466.48 723
12467.53 772
12468.59 827
12469.64 861
12470.70 912
12471.75 910
12472.80 997
12473.86 993
12474.91 944
12475.97 948
12477.02 1015
12478.08 989
12479.13 993
12480.19 971
12481.24 930
12482.30 920
12483.35 879
12484.41 846
12485.46 813
12486.52 756
12487.57 730
12488.63 738
12489.69 744
12490.74 686
12491.80 674
12492.85 621
12493.91 641
12494.96 631
12496.02 605
12497.07 629
12498.13 658
12499.19 632
12500.24 644
12501.30 620
12502.35 617
12503.41 650
12504.47 607
12505.52 638
12506.58 638
12507.63 648
12508.69 641
12509.75 652
12510.80 647
12511.86 661
12512.91 634
12513.97 643
12515.03 652
12516.08 624
12517.14 622
12518.20 622
12519.25 627
12520.31 623
12521.37 624
12522.42 627
12523.48 608
12524.54 613
12525.59 630
12526.65 589
12527.71 637
12528.77 606
12529.82 596
12530.88 606
12531.94 642
12532.99 635
12534.05 611
12535.11 596
12536.17 627
12537.22 632
12538.28 617
12539.34 635
12540.40 649
12541.45 633
12542.51 632
12543.57 639
12544.63 617
12545.68 660
12546.74 654
12547.80 680
12548.86 674
12549.92 678
12550.97 674
12552.03 701
12553.09 688
12554.15 703
12555.21 733
12556.26 730
12557.32 674
12558.38 699
12559.44 700
12560.50 697
12561.56 683
12562.61 691
12563.67 646
12564.73 664
12565.79 651
12566.85 677
12567.91 654
12568.97 641
12570.02 659
12571.08 669
12572.14 681
12573.20 698
12574.26 693
12575.32 662
12576.38 665
12577.44 676
12578.50 663
12579.56 640
12580.61 610
12581.67 657
12582.73 659
12583.79 686
12584.85 670
12585.91 684
12586.97 656
12588.03 660
12589.09 687
12590.15 670
12591.21 679
12592.27 665
12593.33 691
12594.39 694
12595.45 670
12596.51 694
12597.57 680
12598.63 678
12599.69 657
12600.75 684
12601.81 687
12602.87 690
12603.93 698
12604.99 665
12606.05 666
12607.11 702
12608.17 707
12609.23 708
12610.29 718
12611.35 743
12612.41 743
12613.47 756
12614.53 782
12615.59 783
12616.66 772
12617.72 770
12618.78 841
12619.84 790
12620.90 791
12621.96 827
12623.02 818
12624.08 829
12625.14 817
12626.20 807
12627.26 818
12628.33 860
12629.39 853
12630.45 826
12631.51 823
12632.57 779
12633.63 804
12634.69 786
12635.76 771
12636.82 764
12637.88 741
12638.94 757
12640.00 750
12641.06 751
12642.13 747
12643.19 765
12644.25 717
12645.31 730
12646.37 770
12647.44 812
12648.50 756
12649.56 755
12650.62 717
12651.68 729
12652.75 724
12653.81 717
12654.87 731
12655.93 752
12657.00 737
12658.06 748
12659.12 730
12660.18 752
12661.25 746
12662.31 750
12663.37 779
12664.43 765
12665.50 780
12666.56 754
12667.62 785
12668.69 790
12669.75 780
12670.81 772
12671.88 778
12672.94 766
12674.00 790
12675.06 813
12676.13 810
12677.19 855
12678.25 817
12679.32 819
12680.38 802
12681.44 862
12682.51 847
12683.57 886
12684.64 867
12685.70 910
12686.76 912
12687.83 885
12688.89 912
12689.95 926
12691.02 938
12692.08 938
12693.15 966
12694.21 954
12695.27 957
12696.34 984
12697.40 994
12698.47 1024
12699.53 1050
12700.59 1052
12701.66 1074
12702.72 1056
12703.79 1033
12704.85 1076
12705.92 1081
12706.98 1092
12708.05 1138
12709.11 1094
12710.18 1076
12711.24 1100
12712.30 1116
12713.37 1092
12714.43 1063
12715.50 1054
12716.56 1045
12717.63 1079
12718.69 1082
12719.76 1045
12720.82 1059
12721.89 1149
12722.95 1150
12724.02 1135
12725.09 1165
12726.15 1162
12727.22 1156
12728.28 1182
12729.35 1195
12730.41 1249
12731.48 1244
12732.54 1257
12733.61 1240
12734.68 1205
12735.74 1180
12736.81 1239
12737.87 1185
12738.94 1163
12740.00 1176
12741.07 1123
12742.14 1034
12743.20 1047
12744.27 989
12745.33 1002
12746.40 971
12747.47 958
12748.53 947
12749.60 946
12750.67 907
12751.73 903
12752.80 898
12753.87 899
12754.93 868
12756.00 907
12757.07 914
12758.13 889
12759.20 879
12760.27 853
12761.33 870
12762.40 832
12763.47 847
12764.53 855
12765.60 828
12766.67 829
12767.73 803
12768.80 834
12769.87 809
12770.94 769
12772.00 829
12773.07 831
12774.14 752
12775.21 757
12776.27 752
12777.34 798
12778.41 761
12779.48 764
12780.54 729
12781.61 740
12782.68 692
12783.75 703
12784.81 738
12785.88 728
12786.95 743
12788.02 722
12789.09 723
12790.15 694
12791.22 715
12792.29 750
12793.36 669
12794.43 692
12795.49 711
12796.56 727
12797.63 679
12798.70 706
12799.77 703
12800.84 719
12801.90 686
12802.97 671
12804.04 712
12805.11 714
12806.18 723
12807.25 678
12808.32 703
12809.39 731
12810.45 705
12811.52 723
12812.59 728
12813.66 737
12814.73 734
12815.80 725
12816.87 780
12817.94 730
12819.01 718
12820.08 726
12821.15 769
12822.21 779
12823.28 771
12824.35 754
12825.42 742
12826.49 771
12827.56 740
12828.63 743
12829.70 728
12830.77 731
12831.84 691
12832.91 738
12833.98 704
12835.05 657
12836.12 714
12837.19 726
12838.26 722
12839.33 687
12840.40 662
12841.47 644
12842.54 656
12843.61 657
12844.68 642
12845.75 634
12846.82 649
12847.89 652
12848.96 641
12850.03 634
12851.10 635
12852.18 645
12853.25 623
12854.32 625
12855.39 622
12856.46 586
12857.53 613
12858.60 628
12859.67 577
12860.74 606
12861.81 599
12862.88 588
12863.96 589
12865.03 574
12866.10 610
12867.17 588
12868.24 592
12869.31 591
12870.38 571
12871.45 571
12872.53 573
12873.60 546
12874.67 536
12875.74 578
12876.81 566
12877.88 537
12878.96 539
12880.03 541
12881.10 547
12882.17 539
12883.24 512
12884.31 528
12885.39 513
12886.46 536
12887.53 486
12888.60 534
12889.68 487
12890.75 516
12891.82 490
12892.89 490
12893.96 469
12895.04 487
12896.11 515
12897.18 501
12898.25 447
12899.33 479
12900.40 500
12901.47 477
12902.54 472
12903.62 479
12904.69 468
12905.76 485
12906.84 489
12907.91 476
12908.98 460
12910.06 438
12911.13 464
12912.20 496
12913.27 498
12914.35 447
12915.42 473
12916.49 463
12917.57 465
12918.64 434
12919.71 432
12920.79 473
12921.86 464
12922.94 446
12924.01 449
12925.08 446
12926.16 452
12927.23 468
12928.30 455
12929.38 439
12930.45 438
12931.53 437
12932.60 463
12933.67 426
12934.75 410
12935.82 413
12936.90 426
12937.97 449
12939.04 414
12940.12 422
12941.19 423
12942.27 418
12943.34 400
12944.42 414
12945.49 440
12946.56 443
12947.64 424
12948.71 423
12949.79 423
12950.86 427
12951.94 419
12953.01 403
12954.09 412
12955.16 402
12956.24 403
12957.31 402
12958.39 391
12959.46 393
12960.54 420
12961.61 422
12962.69 404
12963.76 390
12964.84 387
12965.91 415
12966.99 420
12968.07 416
12969.14 385
12970.22 393
12971.29 406
12972.37 391
12973.44 399
12974.52 397
12975.59 395
12976.67 399
12977.75 364
12978.82 361
12979.90 400
12980.97 402
12982.05 396
12983.13 377
12984.20 385
12985.28 370
12986.35 393
12987.43 415
12988.51 393
12989.58 401
12990.66 390
12991.74 387
12992.81 388
12993.89 405
12994.97 379
12996.04 368
12997.12 403
12998.20 403
12999.27 364
13000.35 391
13001.43 382
13002.50 378
13003.58 390
13004.66 406
13005.73 406
13006.81 410
13007.89 390
13008.97 396
13010.04 405
13011.12 386
13012.20 391
13013.27 404
13014.35 379
13015.43 370
13016.51 364
13017.58 378
13018.66 408
13019.74 359
13020.82 409
13021.89 405
13022.97 402
13024.05 407
13025.13 406
13026.21 397
13027.28 385
13028.36 395
13029.44 401
13030.52 411
13031.60 385
13032.67 385
13033.75 384
13034.83 411
13035.91 409
13036.99 398
13038.07 422
13039.14 464
13040.22 401
13041.30 399
13042.38 372
13043.46 406
13044.54 398
13045.62 379
13046.69 410
13047.77 442
13048.85 412
13049.93 372
13051.01 370
13052.09 377
13053.17 412
13054.25 405
13055.33 409
13056.40 410
13057.48 394
13058.56 403
13059.64 402
13060.72 390
13061.80 352
13062.88 381
13063.96 393
13065.04 394
13066.12 385
13067.20 400
13068.28 396
13069.36 388
13070.44 379
13071.52 380
13072.60 397
13073.68 405
13074.76 399
13075.84 391
13076.92 370
13078.00 343
13079.08 373
13080.16 350
13081.24 391
13082.32 384
13083.40 396
13084.48 401
13085.56 369
13086.64 362
13087.72 379
13088.80 368
13089.88 384
13090.96 374
13092.04 390
13093.12 398
13094.20 377
13095.28 380
13096.36 423
13097.44 390
13098.52 395
13099.61 414
13100.69 420
13101.77 411
13102.85 399
13103.93 396
13105.01 381
13106.09 406
13107.17 422
13108.25 409
13109.34 388
13110.42 425
13111.50 406
13112.58 394
13113.66 405
13114.74 417
13115.82 430
13116.91 419
13117.99 398
13119.07 425
13120.15 419
13121.23 450
13122.31 432
13123.40 459
13124.48 456
13125.56 438
13126.64 470
13127.72 432
13128.81 421
13129.89 400
13130.97 443
13132.05 416
13133.14 403
13134.22 391
13135.30 424
13136.38 396
13137.47 431
13138.55 419
13139.63 411
13140.71 405
13141.80 393
13142.88 412
13143.96 401
13145.04 403
13146.13 417
13147.21 452
13148.29 445
13149.38 423
13150.46 446
13151.54 411
13152.62 436
13153.71 386
13154.79 439
13155.87 447
13156.96 431
13158.04 431
13159.12 412
13160.21 415
13161.29 395
13162.37 408
13163.46 452
13164.54 470
13165.62 456
13166.71 415
13167.79 440
13168.88 422
13169.96 440
13171.04 421
13172.13 416
13173.21 398
13174.30 445
13175.38 475
13176.46 427
13177.55 396
13178.63 432
13179.72 459
13180.80 407
13181.88 427
13182.97 424
13184.05 424
13185.14 409
13186.22 417
13187.31 407
13188.39 433
13189.48 429
13190.56 417
13191.65 402
13192.73 418
13193.81 405
13194.90 418
13195.98 425
13197.07 398
13198.15 428
13199.24 442
13200.32 467
13201.41 461
13202.49 428
13203.58 434
13204.67 450
13205.75 458
13206.84 441
13207.92 437
13209.01 445
13210.09 449
13211.18 432
13212.26 444
13213.35 427
13214.43 467
13215.52 483
13216.61 466
13217.69 435
13218.78 437
13219.86 469
13220.95 431
13222.04 467
13223.12 444
13224.21 469
13225.29 475
13226.38 489
13227.47 492
13228.55 472
13229.64 448
13230.72 491
13231.81 464
13232.90 440
13233.98 460
13235.07 510
13236.16 500
13237.24 492
13238.33 472
13239.42 480
13240.50 494
13241.59 506
13242.68 477
13243.76 479
13244.85 539
13245.94 470
13247.02 493
13248.11 503
13249.20 522
13250.29 500
13251.37 520
13252.46 520
13253.55 513
13254.63 524
13255.72 535
13256.81 522
13257.90 530
13258.98 537
13260.07 575
13261.16 579
13262.25 524
13263.33 564
13264.42 526
13265.51 555
13266.60 537
13267.69 558
13268.77 567
13269.86 573
13270.95 553
13272.04 618
13273.13 610
13274.21 578
13275.30 597
13276.39 620
13277.48 597
13278.57 589
13279.65 635
13280.74 612
13281.83 598
13282.92 586
13284.01 650
13285.10 659
13286.19 588
13287.27 611
13288.36 645
13289.45 628
13290.54 607
13291.63 648
13292.72 668
13293.81 647
13294.90 628
13295.98 663
13297.07 641
13298.16 675
13299.25 662
13300.34 695
13301.43 699
13302.52 696
13303.61 691
13304.70 721
13305.79 714
13306.88 693
13307.97 672
13309.06 674
13310.15 724
13311.24 727
13312.32 747
13313.41 691
13314.50 736
13315.59 728
13316.68 756
13317.77 750
13318.86 730
13319.95 762
13321.04 768
13322.13 769
13323.22 747
13324.31 772
13325.40 779
13326.49 790
13327.58 752
13328.68 791
13329.77 827
13330.86 774
13331.95 788
13333.04 819
13334.13 800
13335.22 838
13336.31 819
13337.40 821
13338.49 798
13339.58 798
13340.67 864
13341.76 832
13342.85 827
13343.94 809
13345.04 843
13346.13 868
13347.22 852
13348.31 850
13349.40 840
13350.49 818
13351.58 840
13352.67 829
13353.77 854
13354.86 870
13355.95 867
13357.04 892
13358.13 904
13359.22 884
13360.31 939
13361.41 933
13362.50 925
13363.59 894
13364.68 912
13365.77 936
13366.87 984
13367.96 970
13369.05 932
13370.14 932
13371.23 916
13372.33 933
13373.42 919
13374.51 909
13375.60 897
13376.69 894
13377.79 867
13378.88 853
13379.97 804
13381.06 765
13382.16 817
13383.25 764
13384.34 758
13385.43 749
13386.53 752
13387.62 742
13388.71 740
13389.81 723
13390.90 710
13391.99 695
13393.08 696
13394.18 697
13395.27 677
13396.36 679
13397.46 728
13398.55 716
13399.64 680
13400.74 698
13401.83 705
13402.92 714
13404.02 653
13405.11 658
13406.20 662
13407.30 673
13408.39 735
13409.48 691
13410.58 681
13411.67 653
13412.77 686
13413.86 708
13414.95 711
13416.05 677
13417.14 722
13418.23 730
13419.33 719
13420.42 701
13421.52 693
13422.61 710
13423.71 717
13424.80 682
13425.89 697
13426.99 727
13428.08 676
13429.18 667
13430.27 696
13431.37 708
13432.46 643
13433.56 716
13434.65 686
13435.74 725
13436.84 733
13437.93 730
13439.03 721
13440.12 740
13441.22 723
13442.31 718
13443.41 755
13444.50 755
13445.60 738
13446.69 750
13447.79 779
13448.88 741
13449.98 755
13451.08 786
13452.17 788
13453.27 770
13454.36 797
13455.46 749
13456.55 792
13457.65 788
13458.74 785
13459.84 769
13460.94 797
13462.03 797
13463.13 804
13464.22 795
13465.32 763
13466.41 833
13467.51 838
13468.61 831
13469.70 791
13470.80 830
13471.90 884
13472.99 845
13474.09 815
13475.18 813
13476.28 851
13477.38 856
13478.47 888
13479.57 831
13480.67 860
13481.76 876
13482.86 859
13483.96 828
13485.05 878
13486.15 886
13487.25 900
13488.34 890
13489.44 896
13490.54 891
13491.63 907
13492.73 934
13493.83 976
13494.93 964
13496.02 981
13497.12 949
13498.22 969
13499.31 977
13500.41 990
13501.51 1026
13502.61 999
13503.70 999
13504.80 987
13505.90 1010
13507.00 997
13508.09 976
13509.19 960
13510.29 987
13511.39 953
13512.49 955
13513.58 933
13514.68 912
13515.78 908
13516.88 875
13517.98 861
13519.07 873
13520.17 893
13521.27 859
13522.37 851
13523.47 870
13524.57 854
13525.66 809
13526.76 832
13527.86 844
13528.96 823
13530.06 787
13531.16 806
13532.25 770
13533.35 765
13534.45 766
13535.55 739
13536.65 759
13537.75 706
13538.85 733
13539.95 763
13541.05 725
13542.14 715
13543.24 697
13544.34 738
13545.44 703
13546.54 672
13547.64 690
13548.74 698
13549.84 700
13550.94 687
13552.04 706
13553.14 704
13554.24 648
13555.34 652
13556.44 648
13557.54 676
13558.64 656
13559.74 643
13560.84 633
13561.94 625
13563.04 631
13564.13 647
13565.23 655
13566.34 654
13567.44 654
13568.54 643
13569.64 641
13570.74 636
13571.84 642
13572.94 645
13574.04 609
13575.14 632
13576.24 618
13577.34 650
13578.44 624
13579.54 612
13580.64 650
13581.74 668
13582.84 630
13583.94 637
13585.04 649
13586.14 647
13587.24 600
13588.35 621
13589.45 622
13590.55 612
13591.65 621
13592.75 610
13593.85 656
13594.95 673
13596.05 628
13597.15 676
13598.26 657
13599.36 602
13600.46 642
13601.56 638
13602.66 633
13603.76 594
13604.86 657
13605.97 657
13607.07 680
13608.17 624
13609.27 644
13610.37 660
13611.47 656
13612.58 632
13613.68 655
13614.78 661
13615.88 630
13616.98 645
13618.09 672
13619.19 649
13620.29 664
13621.39 699
13622.50 689
13623.60 648
13624.70 650
13625.80 665
13626.91 667
13628.01 682
13629.11 643
13630.21 663
13631.32 665
13632.42 670
13633.52 655
13634.62 666
13635.73 670
13636.83 661
13637.93 666
13639.04 681
13640.14 689
13641.24 644
13642.35 664
13643.45 655
13644.55 622
13645.65 627
13646.76 689
13647.86 671
13648.96 623
13650.07 651
13651.17 675
13652.28 624
13653.38 635
13654.48 671
13655.59 654
13656.69 661
13657.79 667
13658.90 659
13660.00 649
13661.11 619
13662.21 631
13663.31 704
13664.42 626
13665.52 614
13666.63 666
13667.73 674
13668.83 630
13669.94 616
13671.04 685
13672.15 668
13673.25 649
13674.36 653
13675.46 668
13676.56 661
13677.67 645
13678.77 655
13679.88 654
13680.98 648
13682.09 630
13683.19 677
13684.30 664
13685.40 673
13686.51 668
13687.61 690
13688.72 683
13689.82 672
13690.93 672
13692.03 698
13693.14 691
13694.24 684
13695.35 668
13696.45 705
13697.56 715
13698.66 697
13699.77 702
13700.87 683
13701.98 719
13703.09 701
13704.19 714
13705.30 707
13706.40 714
13707.51 753
13708.61 721
13709.72 715
13710.83 728
13711.93 734
13713.04 763
13714.14 751
13715.25 768
13716.36 780
13717.46 801
13718.57 780
13719.67 799
13720.78 798
13721.89 819
13722.99 816
13724.10 832
13725.21 831
13726.31 805
13727.42 809
13728.53 835
13729.63 836
13730.74 865
13731.85 863
13732.95 854
13734.06 860
13735.17 868
13736.27 888
13737.38 905
13738.49 937
13739.59 909
13740.70 943
13741.81 944
13742.92 920
13744.02 956
13745.13 967
13746.24 940
13747.35 992
13748.45 1034
13749.56 1055
13750.67 1042
13751.78 1110
13752.88 1150
13753.99 1156
13755.10 1118
13756.21 1140
13757.31 1225
13758.42 1233
13759.53 1281
13760.64 1309
13761.75 1297
13762.85 1327
13763.96 1325
13765.07 1315
13766.18 1337
13767.29 1294
13768.39 1279
13769.50 1309
13770.61 1304
13771.72 1326
13772.83 1281
13773.94 1277
13775.04 1230
13776.15 1208
13777.26 1219
13778.37 1210
13779.48 1189
13780.59 1122
13781.70 1075
13782.80 1052
13783.91 1078
13785.02 1021
13786.13 973
13787.24 957
13788.35 960
13789.46 952
13790.57 963
13791.68 878
13792.79 872
13793.90 870
13795.00 874
13796.11 825
13797.22 829
13798.33 790
13799.44 822
13800.55 815
13801.66 777
13802.77 762
13803.88 765
13804.99 796
13806.10 787
13807.21 806
13808.32 774
13809.43 760
13810.54 756
13811.65 766
13812.76 731
13813.87 761
13814.98 755
13816.09 727
13817.20 697
13818.31 711
13819.42 742
13820.53 722
13821.64 711
13822.75 722
13823.86 728
13824.97 697
13826.08 705
13827.19 707
13828.30 731
13829.41 743
13830.53 729
13831.64 688
13832.75 717
13833.86 704
13834.97 723
13836.08 683
13837.19 696
13838.30 697
13839.41 691
13840.52 688
13841.64 712
13842.75 699
13843.86 690
13844.97 702
13846.08 684
13847.19 714
13848.30 712
13849.41 710
13850.53 737
13851.64 713
13852.75 699
13853.86 707
13854.97 741
13856.08 758
13857.20 753
13858.31 754
13859.42 725
13860.53 706
13861.64 748
13862.76 763
13863.87 730
13864.98 719
13866.09 777
13867.20 807
13868.32 781
13869.43 765
13870.54 744
13871.65 743
13872.77 753
13873.88 797
13874.99 785
13876.10 758
13877.22 760
13878.33 788
13879.44 814
13880.55 896
13881.67 849
13882.78 827
13883.89 851
13885.01 861
13886.12 831
13887.23 838
13888.34 833
13889.46 911
13890.57 917
13891.68 910
13892.80 881
13893.91 903
13895.02 953
13896.14 923
13897.25 910
13898.36 846
13899.48 867
13900.59 886
13901.70 863
13902.82 851
13903.93 831
13905.05 837
13906.16 827
13907.27 793
13908.39 779
13909.50 792
13910.61 768
13911.73 772
13912.84 749
13913.96 733
13915.07 730
13916.19 707
13917.30 730
13918.41 714
13919.53 702
13920.64 688
13921.76 708
13922.87 706
13923.99 691
13925.10 697
13926.21 681
13927.33 681
13928.44 700
13929.56 680
13930.67 712
13931.79 702
13932.90 679
13934.02 695
13935.13 719
13936.25 677
13937.36 677
13938.48 683
13939.59 700
13940.71 653
13941.82 699
13942.94 684
13944.05 692
13945.17 656
13946.28 681
13947.40 684
13948.52 653
13949.63 650
13950.75 639
13951.86 606
13952.98 605
13954.09 623
13955.21 640
13956.32 646
13957.44 612
13958.56 662
13959.67 669
13960.79 650
13961.90 623
13963.02 623
13964.14 662
13965.25 623
13966.37 650
13967.48 643
13968.60 664
13969.72 665
13970.83 628
13971.95 640
13973.07 646
13974.18 643
13975.30 650
13976.42 650
13977.53 656
13978.65 646
13979.77 687
13980.88 673
13982.00 643
13983.12 665
13984.23 654
13985.35 690
13986.47 663
13987.58 662
13988.70 677
13989.82 698
13990.94 655
13992.05 671
13993.17 726
13994.29 686
13995.40 664
13996.52 689
13997.64 710
13998.76 681
13999.87 685
14000.99 679
14002.11 700
14003.23 669
14004.35 676
14005.46 694
14006.58 670
14007.70 694
14008.82 758
14009.93 693
14011.05 687
14012.17 689
14013.29 659
14014.41 726
14015.52 696
14016.64 680
14017.76 668
14018.88 716
14020.00 679
14021.12 712
14022.23 682
14023.35 685
14024.47 703
14025.59 720
14026.71 705
14027.83 720
14028.95 734
14030.06 707
14031.18 728
14032.30 720
14033.42 727
14034.54 760
14035.66 727
14036.78 751
14037.90 766
14039.02 768
14040.14 775
14041.25 693
14042.37 737
14043.49 734
14044.61 764
14045.73 764
14046.85 739
14047.97 807
14049.09 769
14050.21 773
14051.33 766
14052.45 782
14053.57 769
14054.69 778
14055.81 817
14056.93 897
14058.05 826
14059.17 838
14060.29 854
14061.41 873
14062.53 835
14063.65 852
14064.77 886
14065.89 901
14067.01 904
14068.13 905
14069.25 903
14070.37 902
14071.49 932
14072.61 931
14073.73 972
14074.85 932
14075.97 961
14077.09 964
14078.21 989
14079.33 946
14080.45 973
14081.57 1031
14082.69 1017
14083.82 956
14084.94 1019
14086.06 998
14087.18 990
14088.30 1017
14089.42 1052
14090.54 1059
14091.66 1024
14092.78 1051
14093.91 1062
14095.03 1057
14096.15 1053
14097.27 1031
14098.39 1082
14099.51 1034
14100.63 1063
14101.76 1066
14102.88 1029
14104.00 991
14105.12 1029
14106.24 1005
14107.36 997
14108.49 1013
14109.61 945
14110.73 962
14111.85 995
14112.97 975
14114.10 953
14115.22 906
14116.34 875
14117.46 864
14118.58 863
14119.71 827
14120.83 848
14121.95 864
14123.07 857
14124.20 872
14125.32 836
14126.44 830
14127.56 800
14128.69 818
14129.81 792
14130.93 782
14132.06 798
14133.18 735
14134.30 767
14135.42 773
14136.55 724
14137.67 710
14138.79 732
14139.92 737
14141.04 705
14142.16 715
14143.29 746
14144.41 715
14145.53 694
14146.66 708
14147.78 729
14148.90 689
14150.03 689
14151.15 701
14152.27 718
14153.40 673
14154.52 689
14155.64 682
14156.77 711
14157.89 728
14159.02 670
14160.14 712
14161.26 695
14162.39 709
14163.51 736
14164.64 712
14165.76 689
14166.88 662
14168.01 669
14169.13 673
14170.26 677
14171.38 648
14172.51 681
14173.63 683
14174.75 704
14175.88 684
14177.00 680
14178.13 643
14179.25 641
14180.38 654
14181.50 663
14182.63 664
14183.75 695
14184.88 668
14186.00 663
14187.13 638
14188.25 622
14189.38 658
14190.50 594
14191.63 614
14192.75 643
14193.88 662
14195.00 638
14196.13 629
14197.25 616
14198.38 596
14199.50 615
14200.63 637
14201.76 606
14202.88 629
14204.01 625
14205.13 618
14206.26 614
14207.38 576
14208.51 598
14209.64 613
14210.76 656
14211.89 641
14213.01 571
14214.14 616
14215.27 601
14216.39 602
14217.52 611
14218.64 601
14219.77 586
14220.90 561
14222.02 554
14223.15 589
14224.28 570
14225.40 603
14226.53 553
14227.66 559
14228.78 569
14229.91 586
14231.04 550
14232.16 556
14233.29 560
14234.42 566
14235.54 536
14236.67 554
14237.80 569
14238.92 541
14240.05 542
14241.18 527
14242.31 543
14243.43 556
14244.56 531
14245.69 539
14246.82 518
14247.94 526
14249.07 525
14250.20 531
14251.33 544
14252.45 540
14253.58 493
14254.71 507
14255.84 514
14256.96 501
14258.09 522
14259.22 525
14260.35 507
14261.47 512
14262.60 519
14263.73 524
14264.86 511
14265.99 534
14267.12 491
14268.24 478
14269.37 504
14270.50 495
14271.63 485
14272.76 499
14273.89 479
14275.01 506
14276.14 478
14277.27 456
14278.40 456
14279.53 451
14280.66 466
14281.79 494
14282.91 486
14284.04 480
14285.17 486
14286.30 455
14287.43 435
14288.56 469
14289.69 468
14290.82 480
14291.95 482
14293.08 462
14294.20 452
14295.33 452
14296.46 470
14297.59 460
14298.72 433
14299.85 445
14300.98 446
14302.11 441
14303.24 443
14304.37 429
14305.50 423
14306.63 449
14307.76 435
14308.89 428
14310.02 457
14311.15 431
14312.28 417
14313.41 441
14314.54 440
14315.67 424
14316.80 423
14317.93 407
14319.06 442
14320.19 432
14321.32 450
14322.45 426
14323.58 408
14324.71 387
14325.84 424
14326.97 401
14328.10 410
14329.23 407
14330.36 402
14331.49 420
14332.62 425
14333.76 432
14334.89 424
14336.02 404
14337.15 416
14338.28 423
14339.41 416
14340.54 412
14341.67 401
14342.80 405
14343.93 388
14345.07 415
14346.20 426
14347.33 389
14348.46 399
14349.59 409
14350.72 435
14351.85 434
14352.99 390
14354.12 387
14355.25 408
14356.38 452
14357.51 395
14358.64 415
14359.78 427
14360.91 401
14362.04 392
14363.17 395
14364.30 395
14365.44 377
14366.57 402
14367.70 414
14368.83 390
14369.96 421
14371.10 442
14372.23 422
14373.36 402
14374.49 435
14375.63 410
14376.76 440
14377.89 406
14379.02 424
14380.16 422
14381.29 433
14382.42 437
14383.55 430
14384.69 417
14385.82 426
14386.95 394
14388.09 431
14389.22 407
14390.35 421
14391.49 430
14392.62 409
14393.75 410
14394.89 436
14396.02 426
14397.15 432
14398.28 414
14399.42 445
14400.55 445
14401.69 454
14402.82 397
14403.95 414
14405.09 448
14406.22 444
14407.35 439
14408.49 436
14409.62 451
14410.75 428
14411.89 444
14413.02 448
14414.16 442
14415.29 442
14416.42 442
14417.56 446
14418.69 448
14419.83 458
14420.96 475
14422.10 468
14423.23 444
14424.36 447
14425.50 442
14426.63 458
14427.77 464
14428.90 460
14430.04 497
14431.17 458
14432.31 473
14433.44 470
14434.58 455
14435.71 451
14436.85 456
14437.98 478
14439.12 455
14440.25 476
14441.39 479
14442.52 434
14443.66 478
14444.79 476
14445.93 456
14447.06 448
14448.20 483
14449.33 472
14450.47 481
14451.60 489
14452.74 484
14453.87 450
14455.01 479
14456.14 479
14457.28 500
14458.42 481
14459.55 490
14460.69 482
14461.82 499
14462.96 495
14464.10 516
14465.23 542
14466.37 478
14467.50 508
14468.64 508
14469.78 532
14470.91 522
14472.05 496
14473.18 498
14474.32 509
14475.46 498
14476.59 514
14477.73 527
14478.87 511
14480.00 514
14481.14 484
14482.28 526
14483.41 511
14484.55 530
14485.69 493
14486.82 511
14487.96 513
14489.10 497
14490.23 520
14491.37 527
14492.51 475
14493.65 459
14494.78 529
14495.92 496
14497.06 482
14498.19 484
14499.33 514
14500.47 504
14501.61 498
14502.74 497
14503.88 530
14505.02 489
14506.16 496
14507.29 464
14508.43 492
14509.57 488
14510.71 498
14511.85 472
14512.98 503
14514.12 469
14515.26 496
14516.40 474
14517.54 438
14518.67 445
14519.81 468
14520.95 459
14522.09 445
14523.23 452
14524.36 439
14525.50 442
14526.64 438
14527.78 447
14528.92 456
14530.06 446
14531.19 465
14532.33 468
14533.47 466
14534.61 416
14535.75 425
14536.89 456
14538.03 460
14539.17 435
14540.31 430
14541.44 468
14542.58 458
14543.72 421
14544.86 438
14546.00 458
14547.14 451
14548.28 428
14549.42 435
14550.56 431
14551.70 437
14552.84 444
14553.98 440
14555.12 436
14556.25 457
14557.39 463
14558.53 450
14559.67 440
14560.81 424
14561.95 417
14563.09 440
14564.23 483
14565.37 445
14566.51 435
14567.65 436
14568.79 463
14569.93 472
14571.07 464
14572.21 450
14573.35 467
14574.49 461
14575.63 459
14576.77 474
14577.92 452
14579.06 482
14580.20 474
14581.34 457
14582.48 460
14583.62 511
14584.76 497
14585.90 469
14587.04 493
14588.18 466
14589.32 469
14590.46 474
14591.60 514
14592.74 506
14593.89 488
14595.03 502
14596.17 532
14597.31 510
14598.45 519
14599.59 514
14600.73 529
14601.87 526
14603.02 527
14604.16 505
14605.30 560
14606.44 550
14607.58 563
14608.72 553
14609.86 558
14611.01 547
14612.15 536
14613.29 585
14614.43 572
14615.57 545
14616.72 555
14617.86 564
14619.00 576
14620.14 586
14621.28 601
14622.43 608
14623.57 629
14624.71 604
14625.85 589
14627.00 615
14628.14 649
14629.28 658
14630.42 635
14631.56 665
14632.71 651
14633.85 652
14634.99 654
14636.14 677
14637.28 679
14638.42 665
14639.56 620
14640.71 629
14641.85 605
14642.99 581
14644.14 581
14645.28 586
14646.42 589
14647.56 554
14648.71 522
14649.85 530
14650.99 513
14652.14 518
14653.28 482
14654.42 473
14655.57 484
14656.71 490
14657.85 490
14659.00 429
14660.14 464
14661.29 475
14662.43 455
14663.57 435
14664.72 449
14665.86 430
14667.00 412
14668.15 411
14669.29 393
14670.44 400
14671.58 405
14672.73 412
14673.87 391
14675.01 413
14676.16 396
14677.30 394
14678.45 371
14679.59 377
14680.74 404
14681.88 401
14683.02 389
14684.17 353
14685.31 391
14686.46 379
14687.60 372
14688.75 336
14689.89 380
14691.04 402
14692.18 369
14693.33 376
14694.47 384
14695.62 362
14696.76 368
14697.91 349
14699.05 341
14700.20 347
14701.34 339
14702.49 350
14703.63 383
14704.78 354
14705.92 336
14707.07 361
14708.22 375
14709.36 350
14710.51 352
14711.65 363
14712.80 355
14713.94 352
14715.09 362
14716.23 361
14717.38 378
14718.53 367
14719.67 358
14720.82 345
14721.96 374
14723.11 329
14724.26 343
14725.40 353
14726.55 334
14727.70 344
14728.84 345
14729.99 351
14731.13 329
14732.28 359
14733.43 345
14734.57 331
14735.72 352
14736.87 370
14738.01 338
14739.16 346
14740.31 330
14741.45 342
14742.60 359
14743.75 365
14744.89 316
14746.04 348
14747.19 352
14748.34 335
14749.48 346
14750.63 332
14751.78 306
14752.92 348
14754.07 328
14755.22 326
14756.37 319
14757.51 301
14758.66 327
14759.81 330
14760.96 320
14762.10 334
14763.25 326
14764.40 335
14765.55 322
14766.70 333
14767.84 326
14768.99 313
14770.14 356
14771.29 323
14772.43 328
14773.58 282
14774.73 327
14775.88 324
14777.03 331
14778.18 320
14779.32 318
14780.47 314
14781.62 290
14782.77 295
14783.92 303
14785.07 307
14786.21 326
14787.36 295
14788.51 308
14789.66 311
14790.81 287
14791.96 289
14793.11 298
14794.26 303
14795.40 296
14796.55 291
14797.70 283
14798.85 305
14800.00 314
14801.15 285
14802.30 286
14803.45 295
14804.60 305
14805.75 305
14806.90 290
14808.05 292
14809.19 292
14810.34 267
14811.49 277
14812.64 283
14813.79 266
14814.94 272
14816.09 263
14817.24 276
14818.39 254
14819.54 268
14820.69 297
14821.84 263
14822.99 261
14824.14 273
14825.29 275
14826.44 275
14827.59 271
14828.74 269
14829.89 263
14831.04 262
14832.19 267
14833.34 263
14834.49 275
14835.64 273
14836.79 245
14837.95 270
14839.10 262
14840.25 260
14841.40 256
14842.55 228
14843.70 246
14844.85 247
14846.00 222
14847.15 251
14848.30 283
14849.45 259
14850.60 239
14851.76 234
14852.91 234
14854.06 252
14855.21 241
14856.36 251
14857.51 279
14858.66 248
14859.81 238
14860.97 254
14862.12 249
14863.27 241
14864.42 248
14865.57 242
14866.72 265
14867.88 268
14869.03 248
14870.18 248
14871.33 248
14872.48 281
14873.64 278
14874.79 270
14875.94 239
14877.09 205
14878.24 252
14879.40 245
14880.55 238
14881.70 249
14882.85 254
14884.00 254
14885.16 232
14886.31 220
14887.46 252
14888.61 238
14889.77 240
14890.92 232
14892.07 234
14893.23 246
14894.38 265
14895.53 244
14896.68 257
14897.84 220
14898.99 232
14900.14 244
14901.30 225
14902.45 248
14903.60 267
14904.75 224
14905.91 214
14907.06 231
14908.21 243
14909.37 222
14910.52 234
14911.67 254
14912.83 242
14913.98 245
14915.14 231
14916.29 212
14917.44 253
14918.60 239
14919.75 249
14920.90 228
14922.06 241
14923.21 250
14924.37 246
14925.52 223
14926.67 237
14927.83 257
14928.98 247
14930.14 227
14931.29 213
14932.44 219
14933.60 242
14934.75 234
14935.91 248
14937.06 258
14938.22 231
14939.37 227
14940.52 231
14941.68 242
14942.83 234
14943.99 230
14945.14 264
14946.30 255
14947.45 232
14948.61 239
14949.76 238
14950.92 251
14952.07 250
14953.23 235
14954.38 216
14955.54 235
14956.69 259
14957.85 232
14959.00 245
14960.16 285
14961.31 233
14962.47 233
14963.62 228
14964.78 258
14965.94 248
14967.09 250
14968.25 259
14969.40 209
14970.56 222
14971.71 227
14972.87 248
14974.03 233
14975.18 238
14976.34 233
14977.49 244
14978.65 253
14979.81 247
14980.96 229
14982.12 227
14983.27 226
14984.43 225
14985.59 249
14986.74 237
14987.90 234
14989.06 235
14990.21 224
14991.37 219
14992.53 215
14993.68 228
14994.84 208
14996.00 220
14997.15 216
14998.31 224
14999.47 233
15000.62 212
15001.78 214
15002.94 239
15004.09 232
15005.25 222
15006.41 209
15007.56 224
15008.72 235
15009.88 231
15011.04 211
15012.19 230
15013.35 213
15014.51 216
15015.67 237
15016.82 214
15017.98 248
15019.14 238
15020.30 236
15021.45 218
15022.61 235
15023.77 245
15024.93 243
15026.08 222
15027.24 227
15028.40 221
15029.56 236
15030.72 233
15031.87 225
15033.03 243
15034.19 230
15035.35 244
15036.51 220
15037.67 241
15038.82 214
15039.98 258
15041.14 244
15042.30 238
15043.46 255
15044.62 226
15045.78 226
15046.93 248
15048.09 230
15049.25 212
15050.41 255
15051.57 240
15052.73 255
15053.89 254
15055.05 245
15056.20 221
15057.36 239
15058.52 215
15059.68 228
15060.84 231
15062.00 264
15063.16 221
15064.32 246
15065.48 228
15066.64 231
15067.80 243
15068.96 230
15070.12 245
15071.28 239
15072.44 243
15073.60 216
15074.76 234
15075.91 235
15077.07 240
15078.23 229
15079.39 238
15080.55 223
15081.71 237
15082.87 237
15084.03 242
15085.19 259
15086.35 237
15087.51 243
15088.68 238
15089.84 246
15091.00 255
15092.16 260
15093.32 236
15094.48 239
15095.64 229
15096.80 252
15097.96 232
15099.12 240
15100.28 252
15101.44 256
15102.60 217
15103.76 220
15104.92 250
15106.08 249
15107.25 260
15108.41 245
15109.57 260
15110.73 251
15111.89 257
15113.05 259
15114.21 251
15115.37 228
15116.54 271
15117.70 244
15118.86 254
15120.02 255
15121.18 242
15122.34 252
15123.50 243
15124.67 254
15125.83 230
15126.99 253
15128.15 265
15129.31 267
15130.47 255
15131.64 265
15132.80 262
15133.96 279
15135.12 271
15136.28 258
15137.45 277
15138.61 258
15139.77 272
15140.93 250
15142.10 246
15143.26 266
15144.42 290
15145.58 296
15146.75 279
15147.91 283
15149.07 284
15150.23 275
15151.40 290
15152.56 285
15153.72 282
15154.88 286
15156.05 284
15157.21 263
15158.37 272
15159.54 273
15160.70 284
15161.86 313
15163.03 273
15164.19 298
15165.35 321
15166.52 335
15167.68 295
15168.84 314
15170.01 306
15171.17 321
15172.33 314
15173.50 289
15174.66 304
15175.82 310
15176.99 302
15178.15 315
15179.31 319
15180.48 326
15181.64 345
15182.81 329
15183.97 339
15185.13 300
15186.30 331
15187.46 326
15188.63 356
15189.79 344
15190.95 343
15192.12 341
15193.28 346
15194.45 337
15195.61 338
15196.78 341
15197.94 335
15199.10 345
15200.27 363
15201.43 380
15202.60 387
15203.76 376
15204.93 358
15206.09 385
15207.26 374
15208.42 376
15209.59 367
15210.75 358
15211.92 384
15213.08 369
15214.25 345
15215.41 379
15216.58 424
15217.74 398
15218.91 409
15220.07 359
15221.24 397
15222.40 413
15223.57 410
15224.74 425
15225.90 404
15227.07 387
15228.23 406
15229.40 411
15230.56 428
15231.73 407
15232.89 422
15234.06 443
15235.23 451
15236.39 443
15237.56 446
15238.72 447
15239.89 416
15241.06 461
15242.22 405
15243.39 419
15244.56 413
15245.72 408
15246.89 400
15248.05 412
15249.22 412
15250.39 396
15251.55 417
15252.72 357
15253.89 386
15255.05 387
15256.22 401
15257.39 358
15258.55 346
15259.72 364
15260.89 373
15262.05 366
15263.22 342
15264.39 349
15265.56 347
15266.72 338
15267.89 344
15269.06 373
15270.22 353
15271.39 361
15272.56 341
15273.73 355
15274.89 358
15276.06 356
15277.23 332
15278.40 330
15279.56 323
15280.73 344
15281.90 342
15283.07 356
15284.23 328
15285.40 326
15286.57 330
15287.74 338
15288.91 352
15290.07 322
15291.24 345
15292.41 332
15293.58 317
15294.75 323
15295.92 318
15297.08 333
15298.25 340
15299.42 335
15300.59 345
15301.76 363
15302.93 342
15304.09 339
15305.26 343
15306.43 323
15307.60 337
15308.77 339
15309.94 333
15311.11 335
15312.28 336
15313.44 357
15314.61 351
15315.78 342
15316.95 353
15318.12 365
15319.29 352
15320.46 359
15321.63 357
15322.80 365
15323.97 364
15325.14 347
15326.30 338
15327.47 362
15328.64 366
15329.81 354
15330.98 365
15332.15 408
15333.32 351
15334.49 357
15335.66 376
15336.83 346
15338.00 384
15339.17 391
15340.34 378
15341.51 362
15342.68 363
15343.85 399
15345.02 398
15346.19 362
15347.36 382
15348.53 396
15349.70 412
15350.87 415
15352.04 398
15353.21 420
15354.38 392
15355.55 393
15356.72 385
15357.90 412
15359.07 414
15360.24 411
15361.41 419
15362.58 413
15363.75 413
15364.92 410
15366.09 453
15367.26 435
15368.43 444
15369.60 436
15370.77 447
15371.95 397
15373.12 421
15374.29 412
15375.46 410
15376.63 434
15377.80 416
15378.97 427
15380.15 410
15381.32 402
15382.49 423
15383.66 404
15384.83 378
15386.00 382
15387.17 389
15388.35 416
15389.52 401
15390.69 403
15391.86 421
15393.03 385
15394.21 372
15395.38 423
15396.55 411
15397.72 381
15398.89 405
15400.07 358
15401.24 389
15402.41 380
15403.58 380
15404.76 372
15405.93 373
15407.10 354
15408.27 341
15409.45 369
15410.62 354
15411.79 344
15412.96 339
15414.14 348
15415.31 306
15416.48 314
15417.66 308
15418.83 309
15420.00 320
15421.17 290
15422.35 318
15423.52 309
15424.69 329
15425.87 334
15427.04 304
15428.21 318
15429.39 334
15430.56 310
15431.73 301
15432.91 302
15434.08 318
15435.25 301
15436.43 320
15437.60 293
15438.77 298
15439.95 269
15441.12 290
15442.30 280
15443.47 297
15444.64 270
15445.82 292
15446.99 302
15448.17 304
15449.34 299
15450.51 287
15451.69 284
15452.86 301
15454.04 309
15455.21 278
15456.39 270
15457.56 290
15458.73 288
15459.91 292
15461.08 298
15462.26 301
15463.43 283
15464.61 282
15465.78 301
15466.96 293
15468.13 284
15469.31 302
15470.48 306
15471.66 315
15472.83 268
15474.01 300
15475.18 291
15476.36 293
15477.53 299
15478.71 319
15479.88 312
15481.06 300
15482.23 298
15483.41 296
15484.58 311
15485.76 296
15486.93 316
15488.11 315
15489.29 290
15490.46 281
15491.64 316
15492.81 306
15493.99 307
15495.16 279
15496.34 290
15497.52 323
15498.69 281
15499.87 298
15501.04 277
15502.22 306
15503.40 291
15504.57 327
15505.75 316
15506.92 314
15508.10 312
15509.28 307
15510.45 317
15511.63 315
15512.81 312
15513.98 290
15515.16 294
15516.34 312
15517.51 318
15518.69 314
15519.87 328
15521.04 304
15522.22 308
15523.40 331
15524.57 320
15525.75 324
15526.93 318
15528.11 328
15529.28 314
15530.46 326
15531.64 311
15532.81 326
15533.99 312
15535.17 320
15536.35 337
15537.52 313
15538.70 294
15539.88 327
15541.06 318
15542.23 323
15543.41 331
15544.59 314
15545.77 331
15546.95 324
15548.12 324
15549.30 341
15550.48 349
15551.66 333
15552.83 327
15554.01 359
15555.19 315
15556.37 334
15557.55 326
15558.73 368
15559.90 332
15561.08 335
15562.26 350
15563.44 330
15564.62 335
15565.80 334
15566.97 353
15568.15 348
15569.33 325
15570.51 346
15571.69 377
15572.87 366
15574.05 331
15575.23 358
15576.40 385
15577.58 357
15578.76 380
15579.94 349
15581.12 388
15582.30 382
15583.48 386
15584.66 395
15585.84 379
15587.02 342
15588.20 358
15589.38 408
15590.56 392
15591.73 391
15592.91 391
15594.09 410
15595.27 398
15596.45 423
15597.63 396
15598.81 419
15599.99 425
15601.17 432
15602.35 399
15603.53 413
15604.71 420
15605.89 438
15607.07 439
15608.25 437
15609.43 441
15610.61 432
15611.79 453
15612.97 438
15614.15 441
15615.33 455
15616.51 451
15617.69 447
15618.88 482
15620.06 462
15621.24 466
15622.42 486
15623.60 498
15624.78 491
15625.96 502
15627.14 480
15628.32 489
15629.50 523
15630.68 468
15631.86 458
15633.05 496
15634.23 510
15635.41 498
15636.59 504
15637.77 556
15638.95 534
15640.13 524
15641.31 564
15642.50 528
15643.68 544
15644.86 524
15646.04 559
15647.22 526
15648.40 550
15649.58 531
15650.77 550
15651.95 534
15653.13 518
15654.31 535
15655.49 540
15656.68 552
15657.86 537
15659.04 559
15660.22 515
15661.40 524
15662.59 593
15663.77 580
15664.95 583
15666.13 533
15667.32 549
15668.50 556
15669.68 562
15670.86 526
15672.05 484
15673.23 503
15674.41 505
15675.59 524
15676.78 535
15677.96 490
15679.14 531
15680.32 521
15681.51 516
15682.69 508
15683.87 490
15685.06 462
15686.24 495
15687.42 456
15688.61 464
15689.79 488
15690.97 483
15692.16 494
15693.34 465
15694.52 465
15695.71 497
15696.89 488
15698.07 499
15699.26 486
15700.44 501
15701.62 506
15702.81 487
15703.99 484
15705.17 496
15706.36 510
15707.54 517
15708.73 486
15709.91 503
15711.09 494
15712.28 538
15713.46 506
15714.65 502
15715.83 502
15717.02 500
15718.20 526
15719.38 537
15720.57 541
15721.75 531
15722.94 496
15724.12 523
15725.31 520
15726.49 516
15727.68 537
15728.86 538
15730.04 547
15731.23 539
15732.41 554
15733.60 547
15734.78 524
15735.97 551
15737.15 562
15738.34 585
15739.52 564
15740.71 561
15741.89 534
15743.08 574
15744.27 566
15745.45 586
15746.64 595
15747.82 608
15749.01 615
15750.19 641
15751.38 615
15752.56 627
15753.75 634
15754.93 624
15756.12 611
15757.31 631
15758.49 600
15759.68 586
15760.86 614
15762.05 619
15763.24 624
15764.42 610
15765.61 656
15766.79 629
15767.98 579
15769.17 581
15770.35 616
15771.54 600
15772.72 602
15773.91 557
15775.10 573
15776.28 588
15777.47 586
15778.66 598
15779.84 591
15781.03 593
15782.22 613
15783.40 582
15784.59 596
15785.78 571
15786.96 578
15788.15 573
15789.34 598
15790.53 578
15791.71 547
15792.90 524
15794.09 525
15795.27 525
15796.46 520
15797.65 542
15798.84 497
15800.02 513
15801.21 506
15802.40 478
15803.59 453
15804.77 507
15805.96 476
15807.15 449
15808.34 501
15809.52 471
15810.71 515
15811.90 493
15813.09 481
15814.28 495
15815.46 482
15816.65 481
15817.84 494
15819.03 481
15820.22 490
15821.40 456
15822.59 450
15823.78 490
15824.97 475
15826.16 469
15827.35 512
15828.53 501
15829.72 470
15830.91 500
15832.10 477
15833.29 487
15834.48 461
15835.67 457
15836.85 481
15838.04 467
15839.23 484
15840.42 499
15841.61 477
15842.80 476
15843.99 461
15845.18 475
15846.37 479
15847.55 482
15848.74 516
15849.93 502
15851.12 469
15852.31 461
15853.50 487
15854.69 450
15855.88 477
15857.07 476
15858.26 451
15859.45 471
15860.64 495
15861.83 461
15863.02 488
15864.21 484
15865.40 462
15866.59 489
15867.78 510
15868.97 496
15870.16 464
15871.35 477
15872.54 500
15873.73 493
15874.92 487
15876.11 490
15877.30 510
15878.49 496
15879.68 498
15880.87 534
15882.06 519
15883.25 512
15884.44 517
15885.63 525
15886.82 508
15888.01 513
15889.20 519
15890.39 554
15891.59 547
15892.78 553
15893.97 574
15895.16 570
15896.35 558
15897.54 553
15898.73 586
15899.92 545
15901.11 574
15902.30 593
15903.50 596
15904.69 620
15905.88 581
15907.07 582
15908.26 558
15909.45 588
15910.64 615
15911.84 629
15913.03 622
15914.22 612
15915.41 614
15916.60 588
15917.79 617
15918.99 571
15920.18 637
15921.37 609
15922.56 620
15923.75 604
15924.95 628
15926.14 602
15927.33 607
15928.52 617
15929.71 616
15930.91 588
15932.10 595
15933.29 569
15934.48 585
15935.68 571
15936.87 565
15938.06 577
15939.25 574
15940.45 560
15941.64 519
15942.83 538
15944.03 522
15945.22 520
15946.41 497
15947.60 477
15948.80 462
15949.99 472
15951.18 434
15952.38 440
15953.57 451
15954.76 434
15955.96 434
15957.15 408
15958.34 399
15959.54 412
15960.73 436
15961.92 408
15963.12 395
15964.31 395
15965.50 351
15966.70 403
15967.89 395
15969.08 384
15970.28 368
15971.47 398
15972.67 382
15973.86 372
15975.05 366
15976.25 341
15977.44 355
15978.64 362
15979.83 318
15981.02 366
15982.22 351
15983.41 340
15984.61 354
15985.80 344
15987.00 334
15988.19 371
15989.38 322
15990.58 319
15991.77 360
15992.97 351
15994.16 320
15995.36 303
15996.55 332
15997.75 344
15998.94 347
16000.14 292
16001.33 305
16002.53 321
16003.72 334
16004.92 326
16006.11 348
16007.31 296
16008.50 300
16009.70 308
16010.89 317
16012.09 311
16013.28 292
16014.48 304
16015.67 299
16016.87 307
16018.07 299
16019.26 307
16020.46 311
16021.65 318
16022.85 318
16024.04 309
16025.24 304
16026.44 289
16027.63 313
16028.83 287
16030.02 297
16031.22 297
16032.42 314
16033.61 278
16034.81 294
16036.00 298
16037.20 312
16038.40 322
16039.59 285
16040.79 293
16041.99 303
16043.18 285
16044.38 301
16045.58 304
16046.77 293
16047.97 281
16049.17 288
16050.36 320
16051.56 298
16052.76 296
16053.95 306
16055.15 274
16056.35 292
16057.54 299
16058.74 279
16059.94 286
16061.14 268
16062.33 293
16063.53 275
16064.73 265
16065.92 272
16067.12 279
16068.32 287
16069.52 282
16070.71 270
16071.91 258
16073.11 273
16074.31 254
16075.50 272
16076.70 274
16077.90 260
16079.10 259
16080.30 276
16081.49 263
16082.69 260
16083.89 281
16085.09 248
16086.29 269
16087.48 267
16088.68 248
16089.88 255
16091.08 265
16092.28 257
16093.48 255
16094.67 241
16095.87 259
16097.07 244
16098.27 255
16099.47 261
16100.67 249
16101.87 236
16103.06 243
16104.26 233
16105.46 221
16106.66 253
16107.86 242
16109.06 252
16110.26 249
16111.46 240
16112.66 226
16113.86 248
16115.05 231
16116.25 251
16117.45 260
16118.65 241
16119.85 241
16121.05 224
16122.25 242
16123.45 233
16124.65 226
16125.85 240
16127.05 233
16128.25 234
16129.45 221
16130.65 206
16131.85 232
16133.05 210
16134.25 219
16135.45 237
16136.65 220
16137.85 203
16139.05 229
16140.25 222
16141.45 217
16142.65 220
16143.85 226
16145.05 212
16146.25 242
16147.45 219
16148.65 224
16149.85 219
16151.05 201
16152.25 227
16153.45 244
16154.65 216
16155.85 240
16157.05 234
16158.25 231
16159.46 207
16160.66 211
16161.86 220
16163.06 229
16164.26 226
16165.46 234
16166.66 179
16167.86 231
16169.06 198
16170.27 217
16171.47 225
16172.67 211
16173.87 209
16175.07 236
16176.27 227
16177.47 212
16178.67 213
16179.88 225
16181.08 239
16182.28 231
16183.48 194
16184.68 219
16185.89 230
16187.09 213
16188.29 211
16189.49 210
16190.69 211
16191.90 210
16193.10 234
16194.30 210
16195.50 205
16196.70 238
16197.91 238
16199.11 214
16200.31 200
16201.51 229
16202.72 217
16203.92 221
16205.12 219
16206.32 213
16207.53 242
16208.73 230
16209.93 248
16211.13 225
16212.34 218
16213.54 214
16214.74 219
16215.95 231
16217.15 225
16218.35 209
16219.55 223
16220.76 209
16221.96 221
16223.16 202
16224.37 232
16225.57 231
16226.77 219
16227.98 216
16229.18 229
16230.38 219
16231.59 244
16232.79 238
16233.99 232
16235.20 224
16236.40 218
16237.61 225
16238.81 245
16240.01 228
16241.22 217
16242.42 221
16243.63 257
16244.83 246
16246.03 235
16247.24 221
16248.44 231
16249.65 235
16250.85 216
16252.05 271
16253.26 255
16254.46 246
16255.67 243
16256.87 237
16258.08 241
16259.28 238
16260.49 250
16261.69 254
16262.89 231
16264.10 255
16265.30 259
16266.51 240
16267.71 272
16268.92 272
16270.12 247
16271.33 225
16272.53 243
16273.74 253
16274.94 271
16276.15 291
16277.35 270
16278.56 239
16279.77 238
16280.97 251
16282.18 252
16283.38 241
16284.59 224
16285.79 238
16287.00 236
16288.20 239
16289.41 247
16290.61 247
16291.82 253
16293.03 259
16294.23 231
16295.44 242
16296.64 222
16297.85 262
16299.06 223
16300.26 246
16301.47 259
16302.67 228
16303.88 262
16305.09 240
16306.29 258
16307.50 257
16308.71 243
16309.91 228
16311.12 240
16312.33 227
16313.53 231
16314.74 247
16315.95 237
16317.15 235
16318.36 242
16319.57 262
16320.77 235
16321.98 256
16323.19 232
16324.39 242
16325.60 225
16326.81 215
16328.01 230
16329.22 219
16330.43 229
16331.64 222
16332.84 224
16334.05 214
16335.26 204
16336.47 214
16337.67 227
16338.88 231
16340.09 225
16341.30 207
16342.50 226
16343.71 246
16344.92 209
16346.13 198
16347.33 215
16348.54 197
16349.75 199
16350.96 209
16352.17 232
16353.37 209
16354.58 221
16355.79 217
16357.00 221
16358.21 215
16359.41 196
16360.62 212
16361.83 200
16363.04 201
16364.25 214
16365.46 183
16366.67 192
16367.87 208
16369.08 218
16370.29 211
16371.50 207
16372.71 191
16373.92 185
16375.13 175
16376.34 210
16377.54 204
16378.75 194
16379.96 212
16381.17 195
16382.38 200
16383.59 181
16384.80 223
16386.01 223
16387.22 217
16388.43 211
16389.64 191
16390.85 203
16392.05 211
16393.26 213
16394.47 218
16395.68 203
16396.89 208
16398.10 192
16399.31 195
16400.52 202
16401.73 207
16402.94 191
16404.15 203
16405.36 204
16406.57 208
16407.78 197
16408.99 202
16410.20 187
16411.41 210
16412.62 199
16413.83 191
16415.04 190
16416.25 209
16417.46 216
16418.67 198
16419.88 188
16421.10 186
16422.31 206
16423.52 205
16424.73 210
16425.94 199
16427.15 202
16428.36 192
16429.57 203
16430.78 185
16431.99 184
16433.20 202
16434.41 207
16435.63 203
16436.84 213
16438.05 201
16439.26 191
16440.47 209
16441.68 206
16442.89 199
16444.10 206
16445.32 220
16446.53 206
16447.74 216
16448.95 220
16450.16 206
16451.37 181
16452.59 194
16453.80 201
16455.01 194
16456.22 177
16457.43 185
16458.64 194
16459.86 186
16461.07 171
16462.28 186
16463.49 189
16464.70 199
16465.92 194
16467.13 188
16468.34 192
16469.55 202
16470.77 213
16471.98 185
16473.19 200
16474.40 204
16475.62 200
16476.83 200
16478.04 205
16479.25 173
16480.47 211
16481.68 205
16482.89 207
16484.11 168
16485.32 193
16486.53 192
16487.74 200
16488.96 184
16490.17 185
16491.38 185
16492.60 191
16493.81 200
16495.02 201
16496.24 208
16497.45 166
16498.66 199
16499.88 226
16501.09 198
16502.30 168
16503.52 198
16504.73 200
16505.94 209
16507.16 192
16508.37 169
16509.59 208
16510.80 191
16512.01 188
16513.23 173
16514.44 188
16515.66 191
16516.87 220
16518.08 184
16519.30 203
16520.51 206
16521.73 197
16522.94 220
16524.16 210
16525.37 207
16526.58 205
16527.80 194
16529.01 187
16530.23 210
16531.44 212
16532.66 188
16533.87 182
16535.09 219
16536.30 215
16537.52 218
16538.73 214
16539.95 222
16541.16 225
16542.38 226
16543.59 226
16544.81 218
16546.02 207
16547.24 210
16548.45 230
16549.67 243
16550.88 210
16552.10 225
16553.31 225
16554.53 236
16555.74 216
16556.96 224
16558.18 229
16559.39 241
16560.61 209
16561.82 235
16563.04 203
16564.25 215
16565.47 230
16566.69 224
16567.90 210
16569.12 215
16570.33 199
16571.55 249
16572.77 210
16573.98 219
16575.20 221
16576.41 244
16577.63 220
16578.85 199
16580.06 208
16581.28 219
16582.50 240
16583.71 218
16584.93 224
16586.15 220
16587.36 231
16588.58 225
16589.80 236
16591.01 216
16592.23 212
16593.45 230
16594.66 229
16595.88 210
16597.10 204
16598.32 214
16599.53 208
16600.75 210
16601.97 197
16603.18 212
16604.40 208
16605.62 215
16606.84 190
16608.05 194
16609.27 207
16610.49 200
16611.71 188
16612.92 194
16614.14 185
16615.36 224
16616.58 212
16617.79 212
16619.01 182
16620.23 198
16621.45 187
16622.67 177
16623.88 184
16625.10 196
16626.32 189
16627.54 201
16628.76 192
16629.97 195
16631.19 200
16632.41 193
16633.63 198
16634.85 187
16636.07 194
16637.29 167
16638.50 175
16639.72 184
16640.94 181
16642.16 179
16643.38 172
16644.60 191
16645.82 174
16647.03 197
16648.25 187
16649.47 179
16650.69 170
16651.91 211
16653.13 166
16654.35 179
16655.57 165
16656.79 169
16658.01 161
16659.23 186
16660.45 178
16661.66 171
16662.88 217
16664.10 189
16665.32 166
16666.54 168
16667.76 194
16668.98 182
16670.20 198
16671.42 172
16672.64 174
16673.86 184
16675.08 182
16676.30 180
16677.52 149
16678.74 175
16679.96 167
16681.18 178
16682.40 170
16683.62 181
16684.84 180
16686.06 196
16687.28 176
16688.50 177
16689.72 164
16690.94 176
16692.16 162
16693.39 180
16694.61 158
16695.83 164
16697.05 166
16698.27 158
16699.49 202
16700.71 184
16701.93 199
16703.15 189
16704.37 184
16705.59 170
16706.81 186
16708.04 171
16709.26 173
16710.48 180
16711.70 168
16712.92 200
16714.14 168
16715.36 170
16716.58 169
16717.81 167
16719.03 175
16720.25 200
16721.47 166
16722.69 145
16723.91 171
16725.14 193
16726.36 148
16727.58 175
16728.80 184
16730.02 175
16731.24 168
16732.47 157
16733.69 151
16734.91 150
16736.13 200
16737.36 159
16738.58 175
16739.80 172
16741.02 185
16742.24 158
16743.47 162
16744.69 161
16745.91 174
16747.13 174
16748.36 169
16749.58 179
16750.80 183
16752.02 188
16753.25 174
16754.47 173
16755.69 171
16756.92 165
16758.14 157
16759.36 170
16760.59 164
16761.81 171
16763.03 162
16764.25 172
16765.48 185
16766.70 177
16767.92 145
16769.15 171
16770.37 159
16771.59 167
16772.82 157
16774.04 173
16775.27 177
16776.49 174
16777.71 178
16778.94 162
16780.16 177
16781.38 168
16782.61 160
16783.83 163
16785.06 190
16786.28 157
16787.50 164
16788.73 162
16789.95 166
16791.18 184
16792.40 169
16793.62 186
16794.85 160
16796.07 155
16797.30 172
16798.52 174
16799.75 161
16800.97 167
16802.19 166
16803.42 197
16804.64 177
16805.87 172
16807.09 172
16808.32 175
16809.54 175
16810.77 178
16811.99 181
16813.22 183
16814.44 191
16815.67 171
16816.89 220
16818.12 188
16819.34 195
16820.57 182
16821.79 201
16823.02 172
16824.24 176
16825.47 185
16826.70 197
16827.92 183
16829.15 202
16830.37 220
16831.60 198
16832.82 196
16834.05 191
16835.27 210
16836.50 171
16837.73 217
16838.95 200
16840.18 211
16841.40 216
16842.63 205
16843.86 191
16845.08 227
16846.31 199
16847.53 216
16848.76 194
16849.99 194
16851.21 218
16852.44 230
16853.67 256
16854.89 228
16856.12 220
16857.35 220
16858.57 237
16859.80 222
16861.03 217
16862.25 252
16863.48 238
16864.71 254
16865.93 231
16867.16 227
16868.39 236
16869.61 280
16870.84 247
16872.07 273
16873.30 250
16874.52 244
16875.75 250
16876.98 272
16878.20 248
16879.43 273
16880.66 251
16881.89 282
16883.11 272
16884.34 281
16885.57 262
16886.80 263
16888.02 276
16889.25 273
16890.48 281
16891.71 274
16892.94 289
16894.16 255
16895.39 253
16896.62 253
16897.85 268
16899.08 264
16900.30 276
16901.53 251
16902.76 258
16903.99 258
16905.22 253
16906.45 256
16907.67 260
16908.90 256
16910.13 252
16911.36 266
16912.59 260
16913.82 258
16915.04 241
16916.27 237
16917.50 234
16918.73 263
16919.96 240
16921.19 249
16922.42 245
16923.65 239
16924.88 254
16926.10 216
16927.33 241
16928.56 232
16929.79 242
16931.02 255
16932.25 260
16933.48 231
16934.71 206
16935.94 218
16937.17 239
16938.40 211
16939.63 253
16940.86 209
16942.09 196
16943.32 230
16944.55 195
16945.78 234
16947.01 215
16948.24 229
16949.47 226
16950.70 240
16951.93 227
16953.16 229
16954.39 224
16955.62 230
16956.85 233
16958.08 225
16959.31 200
16960.54 231
16961.77 242
16963.00 219
16964.23 222
16965.46 214
16966.69 201
16967.92 218
16969.15 234
16970.38 202
16971.61 197
16972.84 192
16974.07 239
16975.30 211
16976.54 220
16977.77 204
16979.00 213
16980.23 199
16981.46 200
16982.69 192
16983.92 211
16985.15 183
16986.38 175
16987.62 226
16988.85 180
16990.08 192
16991.31 176
16992.54 206
16993.77 174
16995.00 216
16996.24 215
16997.47 201
16998.70 191
16999.93 181
17001.16 193
17002.39 192
17003.63 186
17004.86 198
17006.09 191
17007.32 163
17008.55 185
17009.79 175
17011.02 204
17012.25 172
17013.48 183
17014.72 196
17015.95 176
17017.18 173
17018.41 176
17019.64 194
17020.88 196
17022.11 169
17023.34 175
17024.58 204
17025.81 181
17027.04 170
17028.27 174
17029.51 189
17030.74 176
17031.97 192
17033.21 169
17034.44 178
17035.67 174
17036.90 180
17038.14 184
17039.37 172
17040.60 156
17041.84 192
17043.07 177
17044.30 171
17045.54 189
17046.77 166
17048.00 185
17049.24 151
17050.47 174
17051.70 154
17052.94 176
17054.17 159
17055.41 161
17056.64 176
17057.87 149
17059.11 164
17060.34 149
17061.58 164
17062.81 163
17064.04 167
17065.28 157
17066.51 159
17067.75 153
17068.98 172
17070.21 157
17071.45 157
17072.68 164
17073.92 168
17075.15 166
17076.39 151
17077.62 138
17078.86 167
17080.09 174
17081.33 150
17082.56 150
17083.80 130
17085.03 142
17086.26 149
17087.50 170
17088.73 175
17089.97 156
17091.20 147
17092.44 166
17093.68 166
17094.91 131
17096.15 146
17097.38 164
17098.62 175
17099.85 149
17101.09 140
17102.32 141
17103.56 163
17104.79 137
17106.03 167
17107.26 143
17108.50 162
17109.74 168
17110.97 180
17112.21 143
17113.44 144
17114.68 150
17115.92 156
17117.15 150
17118.39 152
17119.62 148
17120.86 136
17122.10 140
17123.33 136
17124.57 151
17125.80 133
17127.04 168
17128.28 145
17129.51 149
17130.75 161
17131.99 143
17133.22 127
17134.46 150
17135.70 144
17136.93 147
17138.17 148
17139.41 161
17140.64 131
17141.88 141
17143.12 169
17144.35 142
17145.59 139
17146.83 150
17148.07 154
17149.30 153
17150.54 141
17151.78 130
17153.02 153
17154.25 149
17155.49 138
17156.73 140
17157.96 135
17159.20 141
17160.44 127
17161.68 155
17162.92 157
17164.15 134
17165.39 141
17166.63 165
17167.87 136
17169.10 122
17170.34 120
17171.58 124
17172.82 134
17174.06 125
17175.29 150
17176.53 136
17177.77 149
17179.01 153
17180.25 150
17181.49 156
17182.72 162
17183.96 134
17185.20 133
17186.44 141
17187.68 123
17188.92 144
17190.15 144
17191.39 131
17192.63 113
17193.87 143
17195.11 136
17196.35 133
17197.59 130
17198.83 147
17200.07 134
17201.30 118
17202.54 141
17203.78 149
17205.02 148
17206.26 133
17207.50 129
17208.74 138
17209.98 135
17211.22 120
17212.46 145
17213.70 109
17214.94 119
17216.18 117
17217.42 142
17218.66 138
17219.90 116
17221.14 129
17222.38 136
17223.62 120
17224.86 131
17226.10 118
17227.34 114
17228.58 113
17229.82 122
17231.06 123
17232.30 143
17233.54 112
17234.78 111
17236.02 126
17237.26 125
17238.50 130
17239.74 131
17240.98 124
17242.22 125
17243.46 113
17244.70 142
17245.94 113
17247.18 125
17248.42 122
17249.66 118
17250.90 121
17252.14 122
17253.39 127
17254.63 143
17255.87 116
17257.11 112
17258.35 137
17259.59 123
17260.83 107
17262.07 125
17263.31 118
17264.56 122
17265.80 131
17267.04 107
17268.28 110
17269.52 116
17270.76 128
17272.00 115
17273.25 130
17274.49 121
17275.73 116
17276.97 111
17278.21 128
17279.45 103
17280.70 117
17281.94 122
17283.18 130
17284.42 121
17285.66 126
17286.91 126
17288.15 111
17289.39 129
17290.63 112
17291.88 107
17293.12 106
17294.36 115
17295.60 120
17296.85 138
17298.09 111
17299.33 111
17300.57 118
17301.82 122
17303.06 110
17304.30 113
17305.54 114
17306.79 115
17308.03 124
17309.27 120
17310.52 102
17311.76 106
17313.00 110
17314.25 133
17315.49 112
17316.73 124
17317.97 117
17319.22 125
17320.46 112
17321.71 121
17322.95 111
17324.19 114
17325.44 112
17326.68 100
17327.92 93
17329.17 135
17330.41 124
17331.65 139
17332.90 116
17334.14 132
17335.39 104
17336.63 132
17337.87 102
17339.12 113
17340.36 132
17341.61 125
17342.85 118
17344.09 108
17345.34 124
17346.58 119
17347.83 119
17349.07 118
17350.32 111
17351.56 128
17352.80 129
17354.05 108
17355.29 125
17356.54 124
17357.78 120
17359.03 118
17360.27 114
17361.52 109
17362.76 106
17364.01 107
17365.25 119
17366.50 106
17367.74 115
17368.99 130
17370.23 119
17371.48 112
17372.72 120
17373.97 119
17375.21 105
17376.46 131
17377.70 112
17378.95 125
17380.19 139
17381.44 113
17382.69 121
17383.93 103
17385.18 120
17386.42 97
17387.67 112
17388.91 126
17390.16 123
17391.41 111
17392.65 132
17393.90 106
17395.14 107
17396.39 117
17397.64 118
17398.88 121
17400.13 115
17401.37 120
17402.62 115
17403.87 125
17405.11 113
17406.36 127
17407.61 113
17408.85 104
17410.10 130
17411.35 133
17412.59 107
17413.84 115
17415.09 122
17416.33 132
17417.58 115
17418.83 134
17420.07 135
17421.32 128
17422.57 139
17423.82 137
17425.06 139
17426.31 124
17427.56 112
17428.80 149
17430.05 137
17431.30 115
17432.55 121
17433.79 134
17435.04 135
17436.29 116
17437.54 112
17438.78 126
17440.03 130
17441.28 119
17442.53 133
17443.77 141
17445.02 118
17446.27 121
17447.52 124
17448.77 114
17450.01 127
17451.26 131
17452.51 124
17453.76 128
17455.01 130
17456.25 136
17457.50 142
17458.75 123
17460.00 132
17461.25 114
17462.50 143
17463.74 117
17464.99 118
17466.24 130
17467.49 120
17468.74 134
17469.99 135
17471.24 119
17472.49 129
17473.73 154
17474.98 123
17476.23 129
17477.48 121
17478.73 114
17479.98 139
17481.23 142
17482.48 115
17483.73 131
17484.98 122
17486.23 143
17487.47 134
17488.72 138
17489.97 125
17491.22 121
17492.47 120
17493.72 135
17494.97 128
17496.22 129
17497.47 135
17498.72 122
17499.97 122
17501.22 139
17502.47 132
17503.72 145
17504.97 139
17506.22 137
17507.47 131
17508.72 147
17509.97 116
17511.22 127
17512.47 130
17513.72 132
17514.97 146
17516.22 137
17517.47 135
17518.72 137
17519.97 127
17521.22 133
17522.47 140
17523.72 142
17524.98 130
17526.23 154
17527.48 134
17528.73 127
17529.98 122
17531.23 140
17532.48 149
17533.73 114
17534.98 129
17536.23 147
17537.48 146
17538.74 118
17539.99 123
17541.24 152
17542.49 141
17543.74 135
17544.99 138
17546.24 133
17547.50 147
17548.75 145
17550.00 139
17551.25 148
17552.50 144
17553.75 145
17555.01 142
17556.26 147
17557.51 136
17558.76 143
17560.01 144
17561.26 137
17562.52 140
17563.77 142
17565.02 133
17566.27 122
17567.53 124
17568.78 136
17570.03 148
17571.28 134
17572.53 158
17573.79 136
17575.04 140
17576.29 156
17577.54 155
17578.80 175
17580.05 169
17581.30 159
17582.56 139
17583.81 120
17585.06 146
17586.31 164
17587.57 148
17588.82 134
17590.07 155
17591.33 163
17592.58 174
17593.83 154
17595.08 160
17596.34 160
17597.59 158
17598.84 134
17600.10 157
17601.35 153
17602.61 153
17603.86 158
17605.11 162
17606.37 150
17607.62 165
17608.87 151
17610.13 166
17611.38 149
17612.63 149
17613.89 166
17615.14 151
17616.40 161
17617.65 158
17618.90 156
17620.16 159
17621.41 146
17622.67 155
17623.92 162
17625.17 161
17626.43 144
17627.68 152
17628.94 139
17630.19 154
17631.45 174
17632.70 164
17633.96 159
17635.21 164
17636.47 161
17637.72 149
17638.97 164
17640.23 160
17641.48 167
17642.74 152
17643.99 141
17645.25 160
17646.50 151
17647.76 151
17649.01 147
17650.27 143
17651.52 139
17652.78 162
17654.04 162
17655.29 169
17656.55 151
17657.80 154
17659.06 174
17660.31 142
17661.57 130
17662.82 146
17664.08 159
17665.33 132
17666.59 145
17667.85 144
17669.10 158
17670.36 137
17671.61 139
17672.87 153
17674.13 164
17675.38 137
17676.64 153
17677.89 140
17679.15 149
17680.41 146
17681.66 147
17682.92 144
17684.18 153
17685.43 144
17686.69 134
17687.95 124
17689.20 149
17690.46 140
17691.71 118
17692.97 132
17694.23 141
17695.49 127
17696.74 125
17698.00 157
17699.26 148
17700.51 135
17701.77 134
17703.03 134
17704.28 157
17705.54 125
17706.80 140
17708.06 155
17709.31 128
17710.57 116
17711.83 139
17713.08 136
17714.34 146
17715.60 123
17716.86 120
17718.11 134
17719.37 136
17720.63 128
17721.89 139
17723.15 164
17724.40 129
17725.66 134
17726.92 153
17728.18 132
17729.43 121
17730.69 133
17731.95 138
17733.21 128
17734.47 133
17735.73 135
17736.98 129
17738.24 143
17739.50 142
17740.76 120
17742.02 126
17743.28 131
17744.53 138
17745.79 120
17747.05 105
17748.31 124
17749.57 136
17750.83 129
17752.09 146
17753.34 118
17754.60 122
17755.86 117
17757.12 129
17758.38 139
17759.64 130
17760.90 120
17762.16 133
17763.42 146
17764.68 124
17765.94 130
17767.19 124
17768.45 129
17769.71 128
17770.97 127
17772.23 130
17773.49 129
17774.75 148
17776.01 117
17777.27 133
17778.53 108
17779.79 124
17781.05 124
17782.31 143
17783.57 112
17784.83 117
17786.09 111
17787.35 120
17788.61 113
17789.87 121
17791.13 127
17792.39 118
17793.65 114
17794.91 112
17796.17 108
17797.43 114
17798.69 109
17799.95 115
17801.21 129
17802.47 122
17803.73 113
17805.00 118
17806.26 133
17807.52 107
17808.78 131
17810.04 110
17811.30 118
17812.56 115
17813.82 132
17815.08 118
17816.34 105
17817.60 99
17818.87 121
17820.13 122
17821.39 112
17822.65 96
17823.91 112
17825.17 119
17826.43 111
17827.69 114
17828.96 111
17830.22 108
17831.48 113
17832.74 112
17834.00 105
17835.26 114
17836.53 102
17837.79 122
17839.05 108
17840.31 105
17841.57 110
17842.84 115
17844.10 115
17845.36 107
17846.62 104
17847.88 114
17849.15 114
17850.41 102
17851.67 93
17852.93 111
17854.20 93
17855.46 107
17856.72 109
17857.98 110
17859.25 117
17860.51 107
17861.77 100
17863.03 125
17864.30 119
17865.56 98
17866.82 110
17868.09 103
17869.35 103
17870.61 98
17871.87 111
17873.14 104
17874.40 105
17875.66 112
17876.93 108
17878.19 109
17879.45 105
17880.72 91
17881.98 107
17883.24 124
17884.51 97
17885.77 108
17887.03 116
17888.30 102
17889.56 104
17890.83 111
17892.09 106
17893.35 102
17894.62 108
17895.88 103
17897.14 104
17898.41 100
17899.67 120
17900.94 110
17902.20 90
17903.46 112
17904.73 99
17905.99 95
17907.26 105
17908.52 124
17909.79 99
17911.05 90
17912.32 104
17913.58 115
17914.84 115
17916.11 95
17917.37 110
17918.64 123
17919.90 113
17921.17 97
17922.43 115
17923.70 117
17924.96 114
17926.23 111
17927.49 120
17928.76 94
17930.02 101
17931.29 102
17932.55 109
17933.82 119
17935.08 115
17936.35 100
17937.61 100
17938.88 123
17940.14 91
17941.41 120
17942.68 101
17943.94 101
17945.21 104
17946.47 103
17947.74 100
17949.00 88
17950.27 100
17951.54 108
17952.80 113
17954.07 102
17955.33 86
17956.60 100
17957.87 105
17959.13 99
17960.40 122
17961.66 106
17962.93 82
17964.20 99
17965.46 115
17966.73 106
17968.00 98
17969.26 108
17970.53 95
17971.80 99
17973.06 95
17974.33 99
17975.60 88
17976.86 96
17978.13 99
17979.40 120
17980.66 108
17981.93 92
17983.20 99
17984.46 111
17985.73 106
17987.00 109
17988.26 95
17989.53 119
17990.80 107
17992.07 95
17993.33 113
17994.60 113
17995.87 92
17997.14 100
17998.40 104
17999.67 96
18000.94 92
18002.21 104
18003.47 116
18004.74 103
18006.01 114
18007.28 109
18008.55 108
18009.81 100
18011.08 117
18012.35 102
18013.62 96
18014.89 109
18016.15 104
18017.42 98
18018.69 115
18019.96 118
18021.23 130
18022.49 105
18023.76 88
18025.03 80
18026.30 97
18027.57 109
18028.84 95
18030.11 87
18031.37 86
18032.64 86
18033.91 112
18035.18 99
18036.45 102
18037.72 92
18038.99 104
18040.26 99
18041.53 97
18042.79 106
18044.06 98
18045.33 104
18046.60 113
18047.87 97
18049.14 99
18050.41 104
18051.68 90
18052.95 107
18054.22 120
18055.49 126
18056.76 97
18058.03 103
18059.30 96
18060.57 110
18061.84 97
18063.11 104
18064.38 111
18065.65 121
18066.92 109
18068.19 114
18069.46 115
18070.73 93
18072.00 92
18073.27 106
18074.54 98
18075.81 106
18077.08 113
18078.35 89
18079.62 107
18080.89 108
18082.16 99
18083.43 96
18084.70 105
18085.97 99
18087.24 101
18088.51 110
18089.78 118
18091.05 106
18092.32 107
18093.59 87
18094.87 87
18096.14 106
18097.41 100
18098.68 121
18099.95 94
18101.22 89
18102.49 101
18103.76 122
18105.03 115
18106.31 110
18107.58 108
18108.85 86
18110.12 114
18111.39 120
18112.66 109
18113.93 106
18115.21 98
18116.48 96
18117.75 100
18119.02 94
18120.29 105
18121.56 106
18122.84 120
18124.11 112
18125.38 105
18126.65 104
18127.92 104
18129.20 114
18130.47 106
18131.74 100
18133.01 111
18134.29 103
18135.56 121
18136.83 108
18138.10 125
18139.38 113
18140.65 100
18141.92 118
18143.19 96
18144.47 112
18145.74 88
18147.01 90
18148.28 103
18149.56 133
18150.83 87
18152.10 95
18153.38 102
18154.65 125
18155.92 106
18157.19 97
18158.47 97
18159.74 91
18161.01 95
18162.29 99
18163.56 92
18164.83 101
18166.11 108
18167.38 108
18168.65 105
18169.93 113
18171.20 113
18172.48 99
18173.75 97
18175.02 100
18176.30 93
18177.57 101
18178.84 93
18180.12 106
18181.39 92
18182.67 109
18183.94 116
18185.21 112
18186.49 99
18187.76 91
18189.04 81
18190.31 90
18191.59 105
18192.86 120
18194.13 107
18195.41 109
18196.68 120
18197.96 102
18199.23 119
18200.51 108
18201.78 100
18203.06 105
18204.33 110
18205.61 118
18206.88 91
18208.16 101
18209.43 111
18210.71 100
18211.98 97
18213.26 98
18214.53 104
18215.81 132
18217.08 97
18218.36 113
18219.63 95
18220.91 94
18222.18 113
18223.46 102
18224.73 101
18226.01 98
18227.28 108
18228.56 95
18229.84 85
18231.11 93
18232.39 109
18233.66 103
18234.94 97
18236.21 84
18237.49 125
18238.77 90
18240.04 92
18241.32 91
18242.59 87
18243.87 110
18245.15 115
18246.42 106
18247.70 90
18248.98 101
18250.25 118
18251.53 104
18252.81 105
18254.08 122
18255.36 118
18256.63 128
18257.91 96
18259.19 90
18260.46 93
18261.74 101
18263.02 108
18264.30 99
18265.57 102
18266.85 92
18268.13 97
18269.40 109
18270.68 122
18271.96 112
18273.23 101
18274.51 98
18275.79 109
18277.07 103
18278.34 116
18279.62 117
18280.90 113
18282.18 125
18283.45 107
18284.73 125
18286.01 95
18287.29 106
18288.56 110
18289.84 110
18291.12 116
18292.40 109
18293.68 118
18294.95 129
18296.23 114
18297.51 108
18298.79 100
18300.07 108
18301.34 114
18302.62 111
18303.90 117
18305.18 106
18306.46 106
18307.74 114
18309.01 100
18310.29 102
18311.57 97
18312.85 102
18314.13 120
18315.41 111
18316.69 114
18317.96 109
18319.24 117
18320.52 111
18321.80 115
18323.08 119
18324.36 106
18325.64 128
18326.92 127
18328.20 120
18329.47 107
18330.75 117
18332.03 117
18333.31 105
18334.59 95
18335.87 118
18337.15 113
18338.43 109
18339.71 122
18340.99 117
18342.27 121
18343.55 109
18344.83 106
18346.11 102
18347.39 97
18348.67 113
18349.95 112
18351.23 114
18352.51 116
18353.79 97
18355.07 119
18356.35 133
18357.63 116
18358.91 109
18360.19 100
18361.47 104
18362.75 99
18364.03 100
18365.31 85
18366.59 105
18367.87 104
18369.15 109
18370.43 118
18371.71 106
18372.99 102
18374.27 112
18375.55 118
18376.83 107
18378.12 110
18379.40 112
18380.68 114
18381.96 105
18383.24 95
18384.52 108
18385.80 117
18387.08 100
18388.36 100
18389.65 112
18390.93 106
18392.21 84
18393.49 117
18394.77 119
18396.05 113
18397.33 102
18398.62 103
18399.90 103
18401.18 110
18402.46 103
18403.74 85
18405.02 98
18406.31 93
18407.59 93
18408.87 85
18410.15 107
18411.43 98
18412.72 105
18414.00 110
18415.28 87
18416.56 113
18417.84 99
18419.13 106
18420.41 100
18421.69 104
18422.97 118
18424.26 101
18425.54 105
18426.82 97
18428.10 99
18429.39 103
18430.67 100
18431.95 113
18433.23 105
18434.52 106
18435.80 86
18437.08 100
18438.37 98
18439.65 99
18440.93 109
18442.22 108
18443.50 101
18444.78 89
18446.06 102
18447.35 103
18448.63 108
18449.91 99
18451.20 109
18452.48 110
18453.76 107
18455.05 101
18456.33 80
18457.62 89
18458.90 85
18460.18 82
18461.47 111
18462.75 103
18464.03 126
18465.32 102
18466.60 119
18467.89 102
18469.17 119
18470.45 115
18471.74 110
18473.02 107
18474.31 88
18475.59 102
18476.88 94
18478.16 106
18479.44 111
18480.73 104
18482.01 122
18483.30 98
18484.58 96
18485.87 98
18487.15 95
18488.44 100
18489.72 100
18491.01 106
18492.29 102
18493.58 96
18494.86 91
18496.15 90
18497.43 102
18498.72 108
18500.00 92
18501.29 87
18502.57 115
18503.86 100
18505.14 85
18506.43 94
18507.71 106
18509.00 101
18510.28 109
18511.57 92
18512.85 111
18514.14 115
18515.42 102
18516.71 79
18518.00 88
18519.28 88
18520.57 84
18521.85 105
18523.14 116
18524.43 92
18525.71 93
18527.00 107
18528.28 104
18529.57 114
18530.86 104
18532.14 107
18533.43 101
18534.71 123
18536.00 109
18537.29 104
18538.57 110
18539.86 99
18541.15 110
18542.43 127
18543.72 100
18545.01 82
18546.29 102
18547.58 90
18548.87 100
18550.15 107
18551.44 109
18552.73 112
18554.01 106
18555.30 113
18556.59 105
18557.88 89
18559.16 112
18560.45 116
18561.74 116
18563.02 100
18564.31 96
18565.60 102
18566.89 100
18568.17 105
18569.46 101
18570.75 98
18572.04 106
18573.32 109
18574.61 114
18575.90 105
18577.19 91
18578.48 116
18579.76 108
18581.05 113
18582.34 88
18583.63 107
18584.92 103
18586.20 100
18587.49 87
18588.78 93
18590.07 107
18591.36 85
18592.64 121
18593.93 130
18595.22 112
18596.51 106
18597.80 106
18599.09 103
18600.38 124
18601.66 88
18602.95 99
18604.24 107
18605.53 116
18606.82 96
18608.11 128
18609.40 127
18610.69 126
18611.98 119
18613.26 110
18614.55 114
18615.84 103
18617.13 104
18618.42 101
18619.71 119
18621.00 110
18622.29 107
18623.58 92
18624.87 106
18626.16 105
18627.45 120
18628.74 104
18630.03 109
18631.32 116
18632.61 117
18633.89 96
18635.18 99
18636.47 106
18637.76 97
18639.05 100
18640.34 94
18641.63 113
18642.92 108
18644.21 114
18645.50 100
18646.79 102
18648.09 92
18649.38 91
18650.67 113
18651.96 112
18653.25 110
18654.54 83
18655.83 106
18657.12 97
18658.41 111
18659.70 92
18660.99 102
18662.28 101
18663.57 111
18664.86 106
18666.15 118
18667.44 84
18668.74 100
18670.03 102
18671.32 100
18672.61 89
18673.90 74
18675.19 102
18676.48 93
18677.77 94
18679.06 90
18680.36 95
18681.65 98
18682.94 101
18684.23 98
18685.52 107
18686.81 99
18688.11 112
18689.40 83
18690.69 87
18691.98 89
18693.27 82
18694.56 119
18695.86 111
18697.15 97
18698.44 84
18699.73 94
18701.02 91
18702.32 90
18703.61 96
18704.90 108
18706.19 82
18707.48 96
18708.78 122
18710.07 104
18711.36 82
18712.65 98
18713.95 106
18715.24 100
18716.53 97
18717.83 86
18719.12 91
18720.41 91
18721.70 98
18723.00 97
18724.29 121
18725.58 97
18726.87 101
18728.17 78
18729.46 81
18730.75 86
18732.05 106
18733.34 91
18734.63 106
18735.93 107
18737.22 94
18738.51 95
18739.81 99
18741.10 85
18742.39 105
18743.69 106
18744.98 90
18746.27 105
18747.57 111
18748.86 90
18750.16 88
18751.45 91
18752.74 98
18754.04 107
18755.33 78
18756.63 86
18757.92 94
18759.21 98
18760.51 93
18761.80 88
18763.10 92
18764.39 95
18765.69 93
18766.98 72
18768.27 87
18769.57 83
18770.86 84
18772.16 95
18773.45 101
18774.75 106
18776.04 90
18777.34 94
18778.63 82
18779.93 101
18781.22 96
18782.52 90
18783.81 99
18785.11 107
18786.40 114
18787.70 105
18788.99 105
18790.29 91
18791.58 102
18792.88 93
18794.17 99
18795.47 91
18796.76 81
18798.06 87
18799.35 107
18800.65 90
18801.94 89
18803.24 90
18804.54 100
18805.83 91
18807.13 88
18808.42 104
18809.72 93
18811.01 89
18812.31 80
18813.61 76
18814.90 98
18816.20 105
18817.49 98
18818.79 100
18820.09 99
18821.38 104
18822.68 97
18823.98 101
18825.27 104
18826.57 100
18827.87 99
18829.16 96
18830.46 94
18831.75 88
18833.05 104
18834.35 103
18835.64 84
18836.94 94
18838.24 86
18839.54 94
18840.83 91
18842.13 100
18843.43 96
18844.72 97
18846.02 90
18847.32 79
18848.61 95
18849.91 77
18851.21 88
18852.51 93
18853.80 109
18855.10 93
18856.40 104
18857.70 99
18858.99 84
18860.29 96
18861.59 102
18862.89 101
18864.18 92
18865.48 94
18866.78 94
18868.08 102
18869.38 79
18870.67 87
18871.97 92
18873.27 102
18874.57 103
18875.87 97
18877.16 85
18878.46 81
18879.76 83
18881.06 92
18882.36 101
18883.66 105
18884.95 106
18886.25 94
18887.55 93
18888.85 93
18890.15 91
18891.45 108
18892.75 101
18894.04 92
18895.34 99
18896.64 95
18897.94 76
18899.24 82
18900.54 89
18901.84 94
18903.14 111
18904.44 101
18905.74 90
18907.03 90
18908.33 80
18909.63 94
18910.93 95
18912.23 100
18913.53 88
18914.83 93
18916.13 102
18917.43 99
18918.73 96
18920.03 100
18921.33 100
18922.63 101
18923.93 106
18925.23 111
18926.53 99
18927.83 110
18929.13 94
18930.43 102
18931.73 95
18933.03 87
18934.33 89
18935.63 99
18936.93 108
18938.23 90
18939.53 101
18940.83 84
18942.13 109
18943.43 103
18944.73 93
18946.03 75
18947.33 91
18948.63 85
18949.93 90
18951.23 100
18952.53 96
18953.84 100
18955.14 86
18956.44 91
18957.74 82
18959.04 95
18960.34 97
18961.64 89
18962.94 80
18964.24 93
18965.54 84
18966.85 96
18968.15 96
18969.45 96
18970.75 88
18972.05 70
18973.35 77
18974.65 88
18975.96 98
18977.26 95
18978.56 88
18979.86 62
18981.16 90
18982.46 103
18983.77 101
18985.07 97
18986.37 97
18987.67 100
18988.97 97
18990.28 106
18991.58 90
18992.88 92
18994.18 90
18995.49 103
18996.79 99
18998.09 84
18999.39 87
19000.69 92
19002.00 72
19003.30 86
19004.60 81
19005.90 84
19007.21 99
19008.51 94
19009.81 90
19011.12 80
19012.42 93
19013.72 105
19015.02 94
19016.33 91
19017.63 94
19018.93 85
19020.24 88
19021.54 77
19022.84 81
19024.15 100
19025.45 75
19026.75 95
19028.06 73
19029.36 105
19030.66 100
19031.97 101
19033.27 93
19034.57 85
19035.88 100
19037.18 86
19038.48 86
19039.79 97
19041.09 86
19042.40 90
19043.70 104
19045.00 96
19046.31 100
19047.61 87
19048.92 98
19050.22 89
19051.52 93
19052.83 86
19054.13 89
19055.44 95
19056.74 92
19058.05 72
19059.35 94
19060.65 111
19061.96 118
19063.26 114
19064.57 91
19065.87 76
19067.18 82
19068.48 93
19069.79 95
19071.09 89
19072.40 100
19073.70 89
19075.01 110
19076.31 113
19077.62 90
19078.92 85
19080.23 93
19081.53 104
19082.84 106
19084.14 98
19085.45 91
19086.75 79
19088.06 86
19089.36 86
19090.67 90
19091.98 91
19093.28 80
19094.59 88
19095.89 85
19097.20 69
19098.50 84
19099.81 83
19101.12 81
19102.42 96
19103.73 91
19105.03 98
19106.34 91
19107.65 92
19108.95 76
19110.26 90
19111.56 97
19112.87 101
19114.18 89
19115.48 86
19116.79 85
19118.10 107
19119.40 88
19120.71 85
19122.02 89
19123.32 93
19124.63 108
19125.94 88
19127.24 92
19128.55 90
19129.86 77
19131.16 102
19132.47 92
19133.78 85
19135.08 82
19136.39 95
19137.70 102
19139.01 95
19140.31 79
19141.62 99
19142.93 91
19144.23 97
19145.54 101
19146.85 87
19148.16 106
19149.46 89
19150.77 81
19152.08 79
19153.39 77
19154.69 90
19156.00 87
19157.31 74
19158.62 86
19159.93 89
19161.23 90
19162.54 81
19163.85 98
19165.16 98
19166.47 89
19167.77 78
19169.08 98
19170.39 81
19171.70 102
19173.01 83
19174.32 89
19175.62 71
19176.93 85
19178.24 90
19179.55 103
19180.86 94
19182.17 85
19183.48 90
19184.78 88
19186.09 88
19187.40 79
19188.71 98
19190.02 98
19191.33 91
19192.64 95
19193.95 97
19195.26 87
19196.56 88
19197.87 75
19199.18 80
19200.49 97
19201.80 104
19203.11 97
19204.42 97
19205.73 90
19207.04 87
19208.35 88
19209.66 84
19210.97 99
19212.28 84
19213.59 91
19214.90 91
19216.21 92
19217.52 82
19218.83 98
19220.14 94
19221.45 82
19222.76 91
19224.07 78
19225.38 87
19226.69 87
19228.00 89
19229.31 78
19230.62 97
19231.93 86
19233.24 86
19234.55 83
19235.86 84
19237.17 97
19238.48 78
19239.79 100
19241.10 103
19242.41 101
19243.72 90
19245.03 86
19246.35 86
19247.66 98
19248.97 92
19250.28 73
19251.59 85
19252.90 96
19254.21 85
19255.52 95
19256.83 78
19258.14 104
19259.46 81
19260.77 86
19262.08 87
19263.39 87
19264.70 95
19266.01 83
19267.32 81
19268.64 95
19269.95 86
19271.26 84
19272.57 85
19273.88 95
19275.20 83
19276.51 74
19277.82 95
19279.13 77
19280.44 106
19281.75 91
19283.07 89
19284.38 86
19285.69 95
19287.00 99
19288.32 102
19289.63 90
19290.94 97
19292.25 82
19293.57 90
19294.88 77
19296.19 95
19297.50 98
19298.82 92
19300.13 91
19301.44 94
19302.75 103
19304.07 78
19305.38 85
19306.69 82
19308.01 79
19309.32 107
19310.63 97
19311.94 83
19313.26 74
19314.57 104
19315.88 92
19317.20 92
19318.51 77
19319.82 87
19321.14 85
19322.45 83
19323.76 71
19325.08 92
19326.39 84
19327.70 89
19329.02 79
19330.33 75
19331.65 102
19332.96 85
19334.27 97
19335.59 100
19336.90 62
19338.22 86
19339.53 93
19340.84 96
19342.16 82
19343.47 76
19344.79 96
19346.10 89
19347.41 87
19348.73 83
19350.04 85
19351.36 93
19352.67 89
19353.99 73
19355.30 80
19356.62 70
19357.93 72
19359.25 90
19360.56 80
19361.87 103
19363.19 89
19364.50 93
19365.82 92
19367.13 83
19368.45 80
19369.76 87
19371.08 90
19372.39 90
19373.71 79
19375.02 81
19376.34 90
19377.66 88
19378.97 88
19380.29 83
19381.60 77
19382.92 79
19384.23 95
19385.55 99
19386.86 71
19388.18 89
19389.50 114
19390.81 96
19392.13 71
19393.44 98
19394.76 76
19396.07 93
19397.39 84
19398.71 96
19400.02 89
19401.34 83
19402.65 89
19403.97 79
19405.29 75
19406.60 64
19407.92 89
19409.24 82
19410.55 70
19411.87 71
19413.19 87
19414.50 93
19415.82 81
19417.14 89
19418.45 90
19419.77 82
19421.09 82
19422.40 82
19423.72 87
19425.04 70
19426.35 71
19427.67 87
19428.99 88
19430.30 89
19431.62 83
19432.94 84
19434.26 84
19435.57 96
19436.89 87
19438.21 102
19439.53 96
19440.84 68
19442.16 94
19443.48 93
19444.80 70
19446.11 76
19447.43 90
19448.75 100
19450.07 80
19451.38 88
19452.70 86
19454.02 87
19455.34 84
19456.66 89
19457.97 105
19459.29 80
19460.61 87
19461.93 79
19463.25 84
19464.57 82
19465.88 61
19467.20 79
19468.52 104
19469.84 84
19471.16 82
19472.48 88
19473.79 83
19475.11 93
19476.43 80
19477.75 85
19479.07 84
19480.39 80
19481.71 95
19483.03 85
19484.34 73
19485.66 75
19486.98 84
19488.30 72
19489.62 81
19490.94 67
19492.26 85
19493.58 101
19494.90 108
19496.22 86
19497.54 86
19498.86 92
19500.18 79
19501.50 81
19502.81 82
19504.13 68
19505.45 82
19506.77 103
19508.09 87
19509.41 65
19510.73 73
19512.05 78
19513.37 90
19514.69 96
19516.01 73
19517.33 96
19518.65 64
19519.97 82
19521.29 90
19522.61 83
19523.93 79
19525.25 86
19526.57 104
19527.89 96
19529.22 68
19530.54 78
19531.86 92
19533.18 77
19534.50 80
19535.82 100
19537.14 77
19538.46 80
19539.78 83
19541.10 84
19542.42 96
19543.74 88
19545.06 80
19546.39 79
19547.71 79
19549.03 84
19550.35 84
19551.67 74
19552.99 83
19554.31 77
19555.63 94
19556.96 91
19558.28 82
19559.60 70
19560.92 76
19562.24 80
19563.56 73
19564.88 92
19566.21 88
19567.53 78
19568.85 81
19570.17 94
19571.49 99
19572.82 74
19574.14 99
19575.46 94
19576.78 107
19578.10 76
19579.43 82
19580.75 74
19582.07 86
19583.39 66
19584.72 86
19586.04 107
19587.36 71
19588.68 85
19590.01 96
19591.33 83
19592.65 92
19593.97 99
19595.30 80
19596.62 86
19597.94 84
19599.26 77
19600.59 87
19601.91 81
19603.23 79
19604.56 91
19605.88 97
19607.20 95
19608.53 80
19609.85 83
19611.17 81
19612.49 88
19613.82 108
19615.14 83
19616.47 97
19617.79 85
19619.11 82
19620.44 84
19621.76 95
19623.08 95
19624.41 89
19625.73 88
19627.05 82
19628.38 84
19629.70 83
19631.03 72
19632.35 92
19633.67 94
19635.00 81
19636.32 89
19637.65 82
19638.97 92
19640.29 74
19641.62 80
19642.94 97
19644.27 91
19645.59 97
19646.92 91
19648.24 97
19649.57 108
19650.89 88
19652.21 86
19653.54 79
19654.86 74
19656.19 94
19657.51 83
19658.84 95
19660.16 93
19661.49 79
19662.81 85
19664.14 84
19665.46 67
19666.79 100
19668.11 115
19669.44 101
19670.76 88
19672.09 92
19673.41 99
19674.74 100
19676.07 95
19677.39 87
19678.72 96
19680.04 96
19681.37 80
19682.69 109
19684.02 97
19685.34 101
19686.67 95
19688.00 96
19689.32 90
19690.65 70
19691.97 101
19693.30 100
19694.63 84
19695.95 74
19697.28 87
19698.60 96
19699.93 96
19701.26 88
19702.58 108
19703.91 87
19705.24 99
19706.56 101
19707.89 84
19709.22 100
19710.54 93
19711.87 85
19713.20 86
19714.52 81
19715.85 72
19717.18 78
19718.50 88
19719.83 96
19721.16 85
19722.48 84
19723.81 98
19725.14 90
19726.47 85
19727.79 109
19729.12 90
19730.45 85
19731.77 92
19733.10 83
19734.43 83
19735.76 91
19737.08 89
19738.41 83
19739.74 87
19741.07 97
19742.39 90
19743.72 84
19745.05 77
19746.38 76
19747.71 80
19749.03 84
19750.36 88
19751.69 84
19753.02 78
19754.35 107
19755.67 87
19757.00 92
19758.33 78
19759.66 79
19760.99 78
19762.31 91
19763.64 84
19764.97 86
19766.30 86
19767.63 97
19768.96 97
19770.29 98
19771.61 82
19772.94 87
19774.27 77
19775.60 87
19776.93 93
19778.26 83
19779.59 88
19780.92 88
19782.25 85
19783.57 96
19784.90 78
19786.23 93
19787.56 92
19788.89 78
19790.22 73
19791.55 90
19792.88 89
19794.21 97
19795.54 73
19796.87 82
19798.20 68
19799.53 77
19800.86 72
19802.19 61
19803.52 87
19804.85 82
19806.18 90
19807.50 97
19808.83 84
19810.16 91
19811.49 89
19812.82 94
19814.15 102
19815.49 97
19816.82 106
19818.15 79
19819.48 81
19820.81 89
19822.14 87
19823.47 94
19824.80 90
19826.13 84
19827.46 90
19828.79 99
19830.12 97
19831.45 82
19832.78 82
19834.11 77
19835.44 87
19836.77 82
19838.10 86
19839.44 79
19840.77 88
19842.10 87
19843.43 74
19844.76 78
19846.09 84
19847.42 87
19848.75 104
19850.08 86
19851.42 88
19852.75 93
19854.08 90
19855.41 103
19856.74 96
19858.07 90
19859.40 79
19860.74 80
19862.07 91
19863.40 90
19864.73 89
19866.06 103
19867.40 98
19868.73 86
19870.06 86
19871.39 80
19872.72 95
19874.06 92
19875.39 87
19876.72 69
19878.05 73
19879.38 99
19880.72 85
19882.05 97
19883.38 87
19884.71 81
19886.05 88
19887.38 87
19888.71 82
19890.04 83
19891.38 97
19892.71 104
19894.04 93
19895.38 110
19896.71 98
19898.04 78
19899.37 72
19900.71 76
19902.04 99
19903.37 83
19904.71 101
19906.04 87
19907.37 72
19908.71 82
19910.04 85
19911.37 80
19912.71 84
19914.04 104
19915.37 69
19916.71 103
19918.04 86
19919.37 77
19920.71 73
19922.04 95
19923.37 93
19924.71 72
19926.04 81
19927.38 113
19928.71 91
19930.04 86
19931.38 92
19932.71 82
19934.05 89
19935.38 90
19936.71 107
19938.05 83
19939.38 73
19940.72 79
19942.05 76
19943.39 84
19944.72 97
19946.06 82
19947.39 87
19948.72 101
19950.06 110
19951.39 99
19952.73 95
19954.06 106
19955.40 85
19956.73 89
19958.07 77
19959.40 103
19960.74 101
19962.07 98
19963.41 82
19964.74 92
19966.08 82
19967.41 92
19968.75 90
19970.08 88
19971.42 83
19972.76 94
19974.09 116
19975.43 91
19976.76 82
19978.10 90
19979.43 110
19980.77 103
19982.10 88
19983.44 70
19984.78 98
19986.11 87
19987.45 102
19988.78 85
19990.12 100
19991.46 103
19992.79 89
19994.13 90
19995.46 87
19996.80 100
19998.14 117
19999.47 99
20000.81 97
20002.15 85
20003.48 98
20004.82 92
20006.16 85
20007.49 81
20008.83 96
20010.17 102
20011.50 98
20012.84 93
20014.18 95
20015.51 99
20016.85 104
20018.19 103
20019.52 86
20020.86 78
20022.20 97
20023.53 110
20024.87 89
20026.21 82
20027.55 93
20028.88 81
20030.22 72
20031.56 102
20032.90 94
20034.23 92
20035.57 76
20036.91 81
20038.25 88
20039.58 80
20040.92 95
20042.26 106
20043.60 103
20044.93 82
20046.27 82
20047.61 85
20048.95 82
20050.29 79
20051.62 95
20052.96 100
20054.30 94
20055.64 87
20056.98 89
20058.32 89
20059.65 75
20060.99 98
20062.33 88
20063.67 95
20065.01 74
20066.35 89
20067.68 95
20069.02 92
20070.36 90
20071.70 102
20073.04 113
20074.38 90
20075.72 64
20077.06 103
20078.40 88
20079.73 100
20081.07 96
20082.41 94
20083.75 91
20085.09 87
20086.43 77
20087.77 91
20089.11 75
20090.45 78
20091.79 86
20093.13 83
20094.47 76
20095.81 79
20097.15 96
20098.48 84
20099.82 84
20101.16 97
20102.50 92
20103.84 101
20105.18 85
20106.52 92
20107.86 94
20109.20 95
20110.54 84
20111.88 108
20113.22 98
20114.56 88
20115.90 84
20117.24 99
20118.58 96
20119.93 90
20121.27 103
20122.61 95
20123.95 93
20125.29 91
20126.63 103
20127.97 99
20129.31 99
20130.65 88
20131.99 87
20133.33 99
20134.67 97
20136.01 93
