# Supplementary material for: MALDI-TOF MS typing enables the classification of brewing yeasts of the genus Saccharomyces to major beer styles
Source: PLoS One. 2017 Aug 9;12(8):e0181694. doi: 10.1371/journal.pone.0181694 (PMC5549903; doi:10.1371/journal.pone.0181694)
Supplement: S6 File — The directory includes 90 raw files and was zipped to “.zip”; the folder has three strains with 30 spectra per strain; S1 Text explains the raw files with an example and Table 1 represents the yeast strains used within the experiment. (ZIP) [file pone.0181694.s009.zip › 16-18/30276-3478-Lag-Lag-Lag-YPG-18h-E-E_2016-09-23_8_0_A5_1.dat]

1999.90 875
2000.32 894
2000.75 842
2001.17 856
2001.59 834
2002.01 890
2002.43 801
2002.86 837
2003.28 834
2003.70 793
2004.12 866
2004.54 753
2004.97 702
2005.39 710
2005.81 728
2006.23 807
2006.66 790
2007.08 795
2007.50 796
2007.92 813
2008.35 804
2008.77 810
2009.19 777
2009.61 770
2010.04 807
2010.46 772
2010.88 804
2011.31 847
2011.73 801
2012.15 778
2012.57 758
2013.00 756
2013.42 706
2013.84 718
2014.27 702
2014.69 727
2015.11 765
2015.54 744
2015.96 756
2016.38 812
2016.81 840
2017.23 865
2017.65 821
2018.08 843
2018.50 828
2018.93 799
2019.35 867
2019.77 843
2020.20 799
2020.62 858
2021.04 810
2021.47 853
2021.89 817
2022.32 792
2022.74 772
2023.17 716
2023.59 759
2024.01 753
2024.44 747
2024.86 737
2025.29 749
2025.71 768
2026.14 754
2026.56 700
2026.98 744
2027.41 722
2027.83 770
2028.26 797
2028.68 734
2029.11 769
2029.53 802
2029.96 769
2030.38 755
2030.81 754
2031.23 739
2031.66 785
2032.08 777
2032.51 729
2032.93 688
2033.36 785
2033.78 816
2034.21 790
2034.63 798
2035.06 751
2035.49 684
2035.91 695
2036.34 740
2036.76 719
2037.19 734
2037.61 787
2038.04 716
2038.47 817
2038.89 833
2039.32 809
2039.74 780
2040.17 787
2040.59 767
2041.02 775
2041.45 752
2041.87 792
2042.30 749
2042.73 735
2043.15 745
2043.58 780
2044.00 795
2044.43 823
2044.86 771
2045.28 762
2045.71 756
2046.14 762
2046.56 793
2046.99 814
2047.42 820
2047.84 791
2048.27 736
2048.70 800
2049.12 801
2049.55 762
2049.98 747
2050.40 729
2050.83 775
2051.26 717
2051.69 735
2052.11 767
2052.54 746
2052.97 736
2053.40 756
2053.82 793
2054.25 780
2054.68 764
2055.10 832
2055.53 813
2055.96 845
2056.39 878
2056.82 828
2057.24 865
2057.67 927
2058.10 883
2058.53 845
2058.95 851
2059.38 892
2059.81 938
2060.24 888
2060.67 825
2061.09 772
2061.52 793
2061.95 855
2062.38 844
2062.81 875
2063.24 863
2063.66 902
2064.09 905
2064.52 858
2064.95 994
2065.38 976
2065.81 949
2066.24 1003
2066.66 907
2067.09 930
2067.52 909
2067.95 948
2068.38 916
2068.81 863
2069.24 844
2069.67 804
2070.10 813
2070.52 823
2070.95 810
2071.38 779
2071.81 796
2072.24 781
2072.67 760
2073.10 809
2073.53 801
2073.96 781
2074.39 833
2074.82 858
2075.25 813
2075.68 752
2076.11 747
2076.54 753
2076.97 832
2077.40 823
2077.83 849
2078.26 862
2078.69 882
2079.12 876
2079.55 847
2079.98 893
2080.41 865
2080.84 813
2081.27 816
2081.70 862
2082.13 855
2082.56 857
2082.99 803
2083.42 802
2083.85 879
2084.28 813
2084.71 876
2085.14 870
2085.57 827
2086.00 815
2086.43 797
2086.86 761
2087.29 778
2087.73 748
2088.16 761
2088.59 739
2089.02 683
2089.45 763
2089.88 841
2090.31 808
2090.74 735
2091.17 781
2091.61 787
2092.04 800
2092.47 822
2092.90 822
2093.33 691
2093.76 733
2094.19 739
2094.63 742
2095.06 725
2095.49 784
2095.92 772
2096.35 756
2096.78 753
2097.22 750
2097.65 772
2098.08 724
2098.51 754
2098.94 681
2099.38 714
2099.81 767
2100.24 710
2100.67 717
2101.11 739
2101.54 740
2101.97 779
2102.40 780
2102.83 766
2103.27 747
2103.70 769
2104.13 743
2104.56 762
2105.00 733
2105.43 751
2105.86 761
2106.30 737
2106.73 751
2107.16 789
2107.59 799
2108.03 786
2108.46 776
2108.89 806
2109.33 794
2109.76 771
2110.19 756
2110.63 767
2111.06 769
2111.49 763
2111.93 755
2112.36 728
2112.79 720
2113.23 752
2113.66 740
2114.09 767
2114.53 722
2114.96 671
2115.40 650
2115.83 659
2116.26 698
2116.70 744
2117.13 738
2117.56 718
2118.00 697
2118.43 690
2118.87 762
2119.30 722
2119.73 747
2120.17 727
2120.60 721
2121.04 690
2121.47 738
2121.91 735
2122.34 801
2122.78 775
2123.21 759
2123.64 694
2124.08 799
2124.51 769
2124.95 727
2125.38 726
2125.82 764
2126.25 813
2126.69 771
2127.12 759
2127.56 733
2127.99 767
2128.43 742
2128.86 796
2129.30 736
2129.73 891
2130.17 877
2130.60 857
2131.04 917
2131.47 915
2131.91 863
2132.35 804
2132.78 751
2133.22 815
2133.65 783
2134.09 767
2134.52 732
2134.96 735
2135.40 768
2135.83 802
2136.27 777
2136.70 751
2137.14 779
2137.57 805
2138.01 757
2138.45 785
2138.88 801
2139.32 769
2139.76 739
2140.19 762
2140.63 763
2141.06 736
2141.50 688
2141.94 703
2142.37 704
2142.81 767
2143.25 719
2143.68 731
2144.12 768
2144.56 703
2144.99 721
2145.43 708
2145.87 724
2146.30 714
2146.74 762
2147.18 771
2147.62 873
2148.05 868
2148.49 882
2148.93 934
2149.36 1007
2149.80 993
2150.24 999
2150.68 1012
2151.11 998
2151.55 1082
2151.99 991
2152.43 906
2152.86 877
2153.30 912
2153.74 866
2154.18 891
2154.61 834
2155.05 816
2155.49 815
2155.93 859
2156.37 822
2156.80 839
2157.24 804
2157.68 817
2158.12 813
2158.56 833
2158.99 803
2159.43 791
2159.87 785
2160.31 792
2160.75 798
2161.19 792
2161.62 864
2162.06 872
2162.50 795
2162.94 767
2163.38 850
2163.82 842
2164.26 887
2164.69 893
2165.13 936
2165.57 929
2166.01 971
2166.45 909
2166.89 855
2167.33 887
2167.77 838
2168.21 943
2168.65 861
2169.08 854
2169.52 877
2169.96 918
2170.40 893
2170.84 925
2171.28 922
2171.72 885
2172.16 935
2172.60 892
2173.04 888
2173.48 847
2173.92 908
2174.36 923
2174.80 943
2175.24 963
2175.68 1035
2176.12 992
2176.56 980
2177.00 911
2177.44 930
2177.88 955
2178.32 973
2178.76 1012
2179.20 1010
2179.64 964
2180.08 925
2180.52 961
2180.96 986
2181.40 969
2181.84 941
2182.28 870
2182.72 815
2183.16 877
2183.60 804
2184.04 778
2184.48 846
2184.93 838
2185.37 851
2185.81 829
2186.25 823
2186.69 794
2187.13 844
2187.57 866
2188.01 832
2188.45 818
2188.89 894
2189.34 884
2189.78 897
2190.22 888
2190.66 995
2191.10 885
2191.54 890
2191.98 887
2192.43 945
2192.87 928
2193.31 939
2193.75 900
2194.19 934
2194.63 928
2195.08 937
2195.52 937
2195.96 942
2196.40 994
2196.84 1001
2197.29 931
2197.73 883
2198.17 840
2198.61 815
2199.06 847
2199.50 894
2199.94 943
2200.38 862
2200.82 860
2201.27 853
2201.71 824
2202.15 863
2202.59 834
2203.04 886
2203.48 865
2203.92 880
2204.37 960
2204.81 982
2205.25 894
2205.69 877
2206.14 905
2206.58 899
2207.02 956
2207.47 942
2207.91 895
2208.35 1010
2208.80 993
2209.24 1024
2209.68 1050
2210.13 1005
2210.57 1018
2211.01 964
2211.46 985
2211.90 992
2212.34 961
2212.79 962
2213.23 950
2213.67 925
2214.12 958
2214.56 907
2215.01 921
2215.45 918
2215.89 850
2216.34 868
2216.78 872
2217.23 854
2217.67 873
2218.11 899
2218.56 827
2219.00 867
2219.45 905
2219.89 919
2220.34 927
2220.78 917
2221.22 893
2221.67 919
2222.11 926
2222.56 962
2223.00 1007
2223.45 950
2223.89 964
2224.34 921
2224.78 969
2225.23 1068
2225.67 1108
2226.12 1083
2226.56 1034
2227.01 1013
2227.45 958
2227.90 1012
2228.34 998
2228.79 1035
2229.23 1040
2229.68 1013
2230.12 1006
2230.57 1054
2231.01 1033
2231.46 1029
2231.90 1044
2232.35 1054
2232.80 1107
2233.24 1111
2233.69 991
2234.13 950
2234.58 971
2235.02 985
2235.47 985
2235.92 937
2236.36 1013
2236.81 1074
2237.25 983
2237.70 954
2238.15 962
2238.59 949
2239.04 967
2239.49 942
2239.93 928
2240.38 878
2240.82 910
2241.27 920
2241.72 882
2242.16 843
2242.61 806
2243.06 826
2243.50 877
2243.95 820
2244.40 814
2244.84 807
2245.29 815
2245.74 852
2246.19 826
2246.63 833
2247.08 810
2247.53 804
2247.97 842
2248.42 775
2248.87 828
2249.32 919
2249.76 903
2250.21 869
2250.66 865
2251.10 913
2251.55 931
2252.00 976
2252.45 972
2252.89 984
2253.34 991
2253.79 939
2254.24 901
2254.69 941
2255.13 888
2255.58 888
2256.03 888
2256.48 867
2256.93 835
2257.37 829
2257.82 830
2258.27 848
2258.72 877
2259.17 890
2259.61 816
2260.06 887
2260.51 943
2260.96 939
2261.41 993
2261.86 1031
2262.31 1100
2262.75 1077
2263.20 968
2263.65 1007
2264.10 1036
2264.55 1043
2265.00 1052
2265.45 1004
2265.90 986
2266.34 1009
2266.79 1027
2267.24 1041
2267.69 1057
2268.14 1029
2268.59 1005
2269.04 1061
2269.49 1127
2269.94 1063
2270.39 1098
2270.84 1068
2271.29 1108
2271.74 1186
2272.18 1161
2272.63 1217
2273.08 1080
2273.53 1104
2273.98 1169
2274.43 1203
2274.88 1177
2275.33 1240
2275.78 1359
2276.23 1380
2276.68 1387
2277.13 1343
2277.58 1352
2278.03 1298
2278.48 1318
2278.93 1203
2279.38 1137
2279.83 1158
2280.28 1029
2280.73 1015
2281.19 964
2281.64 888
2282.09 944
2282.54 951
2282.99 978
2283.44 965
2283.89 899
2284.34 903
2284.79 948
2285.24 949
2285.69 845
2286.14 794
2286.59 844
2287.04 855
2287.50 891
2287.95 927
2288.40 990
2288.85 1049
2289.30 1089
2289.75 1129
2290.20 1201
2290.65 1306
2291.11 1310
2291.56 1314
2292.01 1376
2292.46 1483
2292.91 1399
2293.36 1335
2293.82 1301
2294.27 1311
2294.72 1288
2295.17 1145
2295.62 1190
2296.07 1199
2296.53 1109
2296.98 1124
2297.43 1076
2297.88 1082
2298.33 1012
2298.79 1012
2299.24 965
2299.69 966
2300.14 1011
2300.60 960
2301.05 914
2301.50 885
2301.95 908
2302.41 911
2302.86 891
2303.31 829
2303.76 852
2304.22 863
2304.67 888
2305.12 888
2305.57 901
2306.03 898
2306.48 878
2306.93 832
2307.39 910
2307.84 983
2308.29 982
2308.75 963
2309.20 1060
2309.65 1100
2310.11 1074
2310.56 1026
2311.01 1114
2311.47 1087
2311.92 1075
2312.37 989
2312.83 1020
2313.28 1044
2313.73 1043
2314.19 982
2314.64 974
2315.09 1046
2315.55 1031
2316.00 1022
2316.46 991
2316.91 914
2317.36 937
2317.82 975
2318.27 952
2318.73 1023
2319.18 999
2319.63 1020
2320.09 1081
2320.54 1047
2321.00 1008
2321.45 964
2321.91 995
2322.36 1064
2322.82 1072
2323.27 1072
2323.72 1171
2324.18 1150
2324.63 1126
2325.09 1208
2325.54 1189
2326.00 1169
2326.45 1201
2326.91 1141
2327.36 1170
2327.82 1174
2328.27 1116
2328.73 1035
2329.18 1064
2329.64 1048
2330.09 1032
2330.55 998
2331.00 945
2331.46 1019
2331.92 1001
2332.37 941
2332.83 959
2333.28 987
2333.74 959
2334.19 948
2334.65 996
2335.10 1002
2335.56 969
2336.02 924
2336.47 929
2336.93 993
2337.38 950
2337.84 925
2338.30 1038
2338.75 1017
2339.21 954
2339.66 956
2340.12 1021
2340.58 1050
2341.03 1000
2341.49 1047
2341.95 1056
2342.40 1048
2342.86 994
2343.32 1035
2343.77 1040
2344.23 995
2344.68 1002
2345.14 1000
2345.60 1032
2346.06 1148
2346.51 1077
2346.97 1134
2347.43 1129
2347.88 1077
2348.34 1121
2348.80 1193
2349.25 1176
2349.71 1120
2350.17 1076
2350.63 1120
2351.08 1024
2351.54 1063
2352.00 993
2352.46 988
2352.91 901
2353.37 902
2353.83 941
2354.29 911
2354.74 886
2355.20 927
2355.66 896
2356.12 868
2356.57 871
2357.03 921
2357.49 917
2357.95 958
2358.41 1015
2358.86 1025
2359.32 1035
2359.78 1067
2360.24 1000
2360.70 1062
2361.15 1093
2361.61 1078
2362.07 1100
2362.53 1055
2362.99 1042
2363.45 1065
2363.91 1082
2364.36 1038
2364.82 1030
2365.28 1031
2365.74 1009
2366.20 1119
2366.66 1118
2367.12 1092
2367.57 1125
2368.03 1099
2368.49 1090
2368.95 1017
2369.41 1010
2369.87 1001
2370.33 978
2370.79 987
2371.25 1004
2371.71 916
2372.17 953
2372.63 938
2373.09 902
2373.54 910
2374.00 963
2374.46 921
2374.92 917
2375.38 985
2375.84 1035
2376.30 1011
2376.76 948
2377.22 988
2377.68 975
2378.14 926
2378.60 1004
2379.06 927
2379.52 961
2379.98 969
2380.44 964
2380.90 1030
2381.36 983
2381.82 935
2382.28 919
2382.74 958
2383.20 975
2383.66 969
2384.12 951
2384.59 973
2385.05 988
2385.51 977
2385.97 901
2386.43 984
2386.89 977
2387.35 916
2387.81 977
2388.27 952
2388.73 982
2389.19 893
2389.65 1000
2390.12 957
2390.58 973
2391.04 981
2391.50 985
2391.96 951
2392.42 963
2392.88 979
2393.34 865
2393.81 971
2394.27 949
2394.73 899
2395.19 961
2395.65 898
2396.11 869
2396.57 929
2397.04 974
2397.50 907
2397.96 945
2398.42 933
2398.88 923
2399.35 954
2399.81 940
2400.27 962
2400.73 990
2401.19 894
2401.66 917
2402.12 896
2402.58 876
2403.04 920
2403.51 914
2403.97 926
2404.43 924
2404.89 903
2405.36 969
2405.82 924
2406.28 911
2406.74 947
2407.21 946
2407.67 896
2408.13 896
2408.59 939
2409.06 891
2409.52 937
2409.98 830
2410.45 857
2410.91 834
2411.37 879
2411.84 819
2412.30 852
2412.76 819
2413.23 839
2413.69 864
2414.15 876
2414.62 862
2415.08 865
2415.54 913
2416.01 948
2416.47 989
2416.93 931
2417.40 958
2417.86 914
2418.32 990
2418.79 994
2419.25 1035
2419.72 1039
2420.18 1006
2420.64 1039
2421.11 1039
2421.57 1020
2422.04 994
2422.50 1012
2422.96 983
2423.43 1059
2423.89 1055
2424.36 1061
2424.82 1027
2425.29 1066
2425.75 1017
2426.22 1035
2426.68 978
2427.15 976
2427.61 923
2428.07 897
2428.54 847
2429.00 853
2429.47 865
2429.93 839
2430.40 871
2430.86 898
2431.33 951
2431.79 858
2432.26 833
2432.72 868
2433.19 858
2433.65 887
2434.12 910
2434.59 865
2435.05 944
2435.52 917
2435.98 943
2436.45 970
2436.91 987
2437.38 1006
2437.84 983
2438.31 979
2438.78 953
2439.24 1090
2439.71 1042
2440.17 1029
2440.64 1089
2441.10 1196
2441.57 1172
2442.04 1131
2442.50 1115
2442.97 1112
2443.44 1102
2443.90 1012
2444.37 1092
2444.83 1012
2445.30 930
2445.77 938
2446.23 977
2446.70 937
2447.17 869
2447.63 873
2448.10 883
2448.57 899
2449.03 921
2449.50 879
2449.97 921
2450.43 876
2450.90 874
2451.37 899
2451.83 956
2452.30 967
2452.77 889
2453.24 897
2453.70 899
2454.17 942
2454.64 911
2455.10 916
2455.57 894
2456.04 854
2456.51 833
2456.97 860
2457.44 930
2457.91 869
2458.38 890
2458.84 887
2459.31 909
2459.78 849
2460.25 930
2460.72 868
2461.18 893
2461.65 888
2462.12 918
2462.59 908
2463.06 870
2463.52 853
2463.99 875
2464.46 882
2464.93 894
2465.40 953
2465.86 830
2466.33 877
2466.80 860
2467.27 841
2467.74 916
2468.21 865
2468.68 853
2469.14 973
2469.61 975
2470.08 898
2470.55 902
2471.02 915
2471.49 903
2471.96 882
2472.43 927
2472.90 884
2473.36 937
2473.83 900
2474.30 927
2474.77 852
2475.24 881
2475.71 932
2476.18 938
2476.65 942
2477.12 896
2477.59 925
2478.06 945
2478.53 935
2479.00 921
2479.47 915
2479.94 960
2480.41 1031
2480.87 1017
2481.34 971
2481.81 939
2482.28 932
2482.75 934
2483.22 973
2483.69 937
2484.16 887
2484.63 876
2485.10 930
2485.57 877
2486.05 880
2486.52 927
2486.99 975
2487.46 898
2487.93 904
2488.40 964
2488.87 972
2489.34 929
2489.81 928
2490.28 930
2490.75 910
2491.22 933
2491.69 901
2492.16 908
2492.63 906
2493.10 916
2493.58 993
2494.05 986
2494.52 928
2494.99 940
2495.46 994
2495.93 938
2496.40 878
2496.87 918
2497.34 907
2497.82 881
2498.29 963
2498.76 919
2499.23 848
2499.70 837
2500.17 853
2500.64 811
2501.12 849
2501.59 835
2502.06 856
2502.53 896
2503.00 861
2503.48 888
2503.95 898
2504.42 905
2504.89 919
2505.36 978
2505.84 918
2506.31 921
2506.78 914
2507.25 976
2507.72 995
2508.20 1018
2508.67 1025
2509.14 1095
2509.61 1046
2510.09 1108
2510.56 1162
2511.03 1271
2511.50 1233
2511.98 1267
2512.45 1343
2512.92 1357
2513.40 1412
2513.87 1323
2514.34 1291
2514.81 1239
2515.29 1219
2515.76 1195
2516.23 1119
2516.71 1112
2517.18 1039
2517.65 1034
2518.13 1052
2518.60 1054
2519.07 1080
2519.55 1074
2520.02 1079
2520.49 1045
2520.97 1062
2521.44 1074
2521.91 979
2522.39 987
2522.86 1003
2523.34 979
2523.81 950
2524.28 961
2524.76 932
2525.23 953
2525.70 921
2526.18 869
2526.65 934
2527.13 943
2527.60 960
2528.08 956
2528.55 960
2529.02 954
2529.50 940
2529.97 961
2530.45 1024
2530.92 997
2531.40 997
2531.87 1027
2532.34 1047
2532.82 1003
2533.29 978
2533.77 1077
2534.24 1041
2534.72 1065
2535.19 1072
2535.67 1120
2536.14 1123
2536.62 1000
2537.09 1004
2537.57 1027
2538.04 1049
2538.52 1085
2538.99 1001
2539.47 970
2539.94 984
2540.42 1003
2540.90 1065
2541.37 1069
2541.85 1015
2542.32 1009
2542.80 1026
2543.27 1071
2543.75 1107
2544.22 983
2544.70 1035
2545.18 1017
2545.65 1013
2546.13 1039
2546.60 1069
2547.08 1123
2547.56 1168
2548.03 1184
2548.51 1222
2548.98 1230
2549.46 1159
2549.94 1311
2550.41 1232
2550.89 1180
2551.37 1171
2551.84 1180
2552.32 1151
2552.80 1129
2553.27 1131
2553.75 1068
2554.23 1060
2554.70 1141
2555.18 1188
2555.66 1243
2556.13 1194
2556.61 1115
2557.09 1125
2557.56 1115
2558.04 1085
2558.52 1067
2558.99 1153
2559.47 1133
2559.95 1143
2560.43 1040
2560.90 1036
2561.38 994
2561.86 964
2562.33 994
2562.81 979
2563.29 968
2563.77 918
2564.25 910
2564.72 874
2565.20 891
2565.68 907
2566.16 915
2566.63 908
2567.11 907
2567.59 912
2568.07 833
2568.55 870
2569.02 893
2569.50 895
2569.98 903
2570.46 886
2570.94 851
2571.41 931
2571.89 928
2572.37 865
2572.85 853
2573.33 835
2573.81 823
2574.28 974
2574.76 951
2575.24 915
2575.72 992
2576.20 978
2576.68 953
2577.16 934
2577.64 962
2578.11 967
2578.59 986
2579.07 969
2579.55 959
2580.03 931
2580.51 957
2580.99 969
2581.47 904
2581.95 902
2582.43 905
2582.91 923
2583.39 941
2583.86 911
2584.34 915
2584.82 932
2585.30 898
2585.78 879
2586.26 926
2586.74 883
2587.22 936
2587.70 900
2588.18 897
2588.66 945
2589.14 952
2589.62 940
2590.10 929
2590.58 912
2591.06 902
2591.54 923
2592.02 1013
2592.50 940
2592.98 982
2593.46 984
2593.94 972
2594.42 1013
2594.90 947
2595.38 924
2595.86 948
2596.35 912
2596.83 980
2597.31 955
2597.79 928
2598.27 941
2598.75 915
2599.23 910
2599.71 913
2600.19 896
2600.67 967
2601.15 931
2601.63 898
2602.12 893
2602.60 935
2603.08 900
2603.56 901
2604.04 905
2604.52 911
2605.00 928
2605.48 889
2605.97 872
2606.45 830
2606.93 930
2607.41 956
2607.89 892
2608.37 874
2608.86 934
2609.34 991
2609.82 879
2610.30 875
2610.78 977
2611.26 964
2611.75 943
2612.23 916
2612.71 954
2613.19 918
2613.68 892
2614.16 950
2614.64 885
2615.12 902
2615.60 883
2616.09 849
2616.57 910
2617.05 898
2617.53 845
2618.02 831
2618.50 890
2618.98 863
2619.46 839
2619.95 846
2620.43 940
2620.91 899
2621.40 871
2621.88 815
2622.36 855
2622.85 890
2623.33 917
2623.81 927
2624.29 870
2624.78 865
2625.26 929
2625.74 888
2626.23 931
2626.71 959
2627.19 943
2627.68 957
2628.16 918
2628.64 937
2629.13 943
2629.61 957
2630.10 978
2630.58 956
2631.06 922
2631.55 925
2632.03 941
2632.51 915
2633.00 938
2633.48 954
2633.97 900
2634.45 923
2634.94 916
2635.42 859
2635.90 896
2636.39 928
2636.87 854
2637.36 960
2637.84 919
2638.33 887
2638.81 900
2639.29 923
2639.78 945
2640.26 962
2640.75 927
2641.23 978
2641.72 897
2642.20 915
2642.69 915
2643.17 953
2643.66 871
2644.14 853
2644.63 831
2645.11 881
2645.60 899
2646.08 872
2646.57 936
2647.05 941
2647.54 920
2648.02 869
2648.51 964
2648.99 930
2649.48 873
2649.97 922
2650.45 966
2650.94 952
2651.42 915
2651.91 949
2652.39 932
2652.88 996
2653.37 998
2653.85 977
2654.34 971
2654.82 976
2655.31 996
2655.80 1038
2656.28 1002
2656.77 981
2657.25 1032
2657.74 1056
2658.23 1005
2658.71 970
2659.20 944
2659.69 990
2660.17 936
2660.66 914
2661.14 923
2661.63 918
2662.12 891
2662.60 872
2663.09 932
2663.58 921
2664.06 880
2664.55 937
2665.04 959
2665.53 928
2666.01 960
2666.50 898
2666.99 936
2667.47 960
2667.96 936
2668.45 1022
2668.94 967
2669.42 1003
2669.91 997
2670.40 1005
2670.88 1008
2671.37 1017
2671.86 1105
2672.35 1155
2672.83 1099
2673.32 1110
2673.81 1140
2674.30 1265
2674.79 1317
2675.27 1227
2675.76 1208
2676.25 1190
2676.74 1175
2677.23 1108
2677.71 1106
2678.20 1071
2678.69 1017
2679.18 1059
2679.67 1039
2680.15 1044
2680.64 1027
2681.13 1050
2681.62 1068
2682.11 1078
2682.60 1098
2683.08 1088
2683.57 1157
2684.06 1177
2684.55 1186
2685.04 1138
2685.53 1087
2686.02 1145
2686.51 1144
2686.99 997
2687.48 1014
2687.97 1091
2688.46 1053
2688.95 1035
2689.44 971
2689.93 963
2690.42 984
2690.91 1037
2691.40 1018
2691.89 969
2692.38 987
2692.87 1021
2693.35 991
2693.84 984
2694.33 967
2694.82 1063
2695.31 1027
2695.80 1015
2696.29 979
2696.78 956
2697.27 931
2697.76 943
2698.25 950
2698.74 996
2699.23 928
2699.72 967
2700.21 1007
2700.70 981
2701.19 939
2701.68 932
2702.17 1008
2702.66 1065
2703.15 1094
2703.64 1024
2704.13 1019
2704.62 1100
2705.12 973
2705.61 951
2706.10 998
2706.59 970
2707.08 991
2707.57 983
2708.06 956
2708.55 936
2709.04 915
2709.53 883
2710.02 922
2710.51 943
2711.01 953
2711.50 915
2711.99 967
2712.48 951
2712.97 955
2713.46 940
2713.95 967
2714.44 947
2714.94 950
2715.43 920
2715.92 870
2716.41 895
2716.90 845
2717.39 868
2717.89 832
2718.38 937
2718.87 965
2719.36 1013
2719.85 993
2720.34 992
2720.84 1028
2721.33 1005
2721.82 1061
2722.31 1040
2722.80 1048
2723.30 1079
2723.79 1066
2724.28 1075
2724.77 1029
2725.27 1008
2725.76 967
2726.25 923
2726.74 1000
2727.24 943
2727.73 972
2728.22 901
2728.71 973
2729.21 1006
2729.70 999
2730.19 998
2730.69 1053
2731.18 1031
2731.67 959
2732.16 988
2732.66 1065
2733.15 1019
2733.64 1025
2734.14 1028
2734.63 1086
2735.12 1113
2735.62 1168
2736.11 1093
2736.60 1081
2737.10 1010
2737.59 1111
2738.08 1079
2738.58 1046
2739.07 1050
2739.56 1084
2740.06 1030
2740.55 1066
2741.05 989
2741.54 1005
2742.03 945
2742.53 944
2743.02 973
2743.52 960
2744.01 939
2744.50 940
2745.00 969
2745.49 907
2745.99 915
2746.48 940
2746.97 998
2747.47 981
2747.96 944
2748.46 978
2748.95 1002
2749.45 908
2749.94 939
2750.44 984
2750.93 904
2751.43 924
2751.92 978
2752.42 873
2752.91 876
2753.41 945
2753.90 988
2754.40 951
2754.89 997
2755.39 963
2755.88 969
2756.38 1017
2756.87 1066
2757.37 944
2757.86 1006
2758.36 1040
2758.85 1008
2759.35 980
2759.84 1007
2760.34 1002
2760.83 1010
2761.33 1006
2761.83 1012
2762.32 996
2762.82 997
2763.31 1034
2763.81 1059
2764.30 1010
2764.80 987
2765.30 1023
2765.79 1020
2766.29 1012
2766.78 1018
2767.28 1038
2767.78 1028
2768.27 996
2768.77 1013
2769.27 1020
2769.76 980
2770.26 974
2770.76 1050
2771.25 1031
2771.75 1008
2772.24 1002
2772.74 1034
2773.24 1066
2773.73 1006
2774.23 1016
2774.73 965
2775.23 995
2775.72 1036
2776.22 1188
2776.72 1139
2777.21 1064
2777.71 1059
2778.21 1109
2778.70 1143
2779.20 1090
2779.70 1061
2780.20 1099
2780.69 1074
2781.19 1090
2781.69 1034
2782.19 1026
2782.68 1030
2783.18 1003
2783.68 955
2784.18 936
2784.67 946
2785.17 1002
2785.67 1075
2786.17 996
2786.67 977
2787.16 1033
2787.66 1066
2788.16 944
2788.66 957
2789.16 1053
2789.65 1065
2790.15 969
2790.65 1028
2791.15 950
2791.65 1005
2792.15 976
2792.64 979
2793.14 987
2793.64 970
2794.14 1042
2794.64 1042
2795.14 1112
2795.64 1052
2796.13 1099
2796.63 1211
2797.13 1162
2797.63 1097
2798.13 1143
2798.63 1150
2799.13 1142
2799.63 1134
2800.13 1143
2800.62 1066
2801.12 1094
2801.62 1089
2802.12 1066
2802.62 973
2803.12 924
2803.62 962
2804.12 1073
2804.62 1035
2805.12 995
2805.62 1039
2806.12 1059
2806.62 1161
2807.12 1140
2807.62 1099
2808.12 1163
2808.62 1241
2809.12 1240
2809.62 1244
2810.12 1275
2810.62 1340
2811.12 1340
2811.62 1243
2812.12 1240
2812.62 1357
2813.12 1346
2813.62 1259
2814.12 1287
2814.62 1274
2815.12 1244
2815.62 1279
2816.12 1219
2816.62 1123
2817.12 1064
2817.62 1079
2818.12 1072
2818.62 1045
2819.12 1057
2819.63 1066
2820.13 1040
2820.63 1023
2821.13 1013
2821.63 985
2822.13 1058
2822.63 1031
2823.13 966
2823.63 995
2824.13 1004
2824.64 1022
2825.14 1037
2825.64 994
2826.14 997
2826.64 973
2827.14 940
2827.64 999
2828.15 1023
2828.65 978
2829.15 956
2829.65 893
2830.15 898
2830.65 955
2831.16 1011
2831.66 1008
2832.16 981
2832.66 966
2833.16 987
2833.67 993
2834.17 946
2834.67 984
2835.17 1026
2835.68 1009
2836.18 1070
2836.68 1035
2837.18 991
2837.68 997
2838.19 1001
2838.69 997
2839.19 1033
2839.70 1112
2840.20 1063
2840.70 1028
2841.20 1000
2841.71 1080
2842.21 1080
2842.71 1084
2843.21 1129
2843.72 1081
2844.22 1081
2844.72 1097
2845.23 1151
2845.73 1084
2846.23 1131
2846.74 1190
2847.24 1176
2847.74 1157
2848.25 1183
2848.75 1204
2849.25 1220
2849.76 1200
2850.26 1155
2850.76 1104
2851.27 1137
2851.77 1167
2852.28 1123
2852.78 1041
2853.28 1024
2853.79 985
2854.29 1042
2854.79 1044
2855.30 1026
2855.80 1015
2856.31 1026
2856.81 1094
2857.31 1112
2857.82 1151
2858.32 1197
2858.83 1210
2859.33 1123
2859.84 1105
2860.34 1181
2860.85 1108
2861.35 1045
2861.85 1085
2862.36 1115
2862.86 1157
2863.37 1156
2863.87 1065
2864.38 1085
2864.88 1000
2865.39 1025
2865.89 1002
2866.40 1040
2866.90 1001
2867.41 999
2867.91 1070
2868.42 1081
2868.92 1011
2869.43 1033
2869.93 1052
2870.44 1089
2870.94 1145
2871.45 1092
2871.96 1175
2872.46 1192
2872.97 1116
2873.47 1135
2873.98 1220
2874.48 1212
2874.99 1153
2875.49 1200
2876.00 1153
2876.51 1188
2877.01 1153
2877.52 1115
2878.02 1122
2878.53 1091
2879.04 1074
2879.54 1080
2880.05 1127
2880.55 1150
2881.06 1134
2881.57 1180
2882.07 1202
2882.58 1271
2883.09 1304
2883.59 1282
2884.10 1215
2884.61 1291
2885.11 1360
2885.62 1390
2886.13 1378
2886.63 1396
2887.14 1561
2887.65 1471
2888.15 1531
2888.66 1371
2889.17 1396
2889.67 1315
2890.18 1328
2890.69 1284
2891.20 1243
2891.70 1187
2892.21 1243
2892.72 1187
2893.22 1153
2893.73 1124
2894.24 1117
2894.75 1193
2895.25 1246
2895.76 1220
2896.27 1327
2896.78 1280
2897.29 1256
2897.79 1324
2898.30 1261
2898.81 1256
2899.32 1298
2899.82 1307
2900.33 1275
2900.84 1262
2901.35 1344
2901.86 1287
2902.36 1256
2902.87 1248
2903.38 1235
2903.89 1248
2904.40 1283
2904.91 1239
2905.41 1233
2905.92 1255
2906.43 1238
2906.94 1173
2907.45 1156
2907.96 1148
2908.47 1141
2908.97 1152
2909.48 1132
2909.99 1141
2910.50 1105
2911.01 1031
2911.52 1082
2912.03 1113
2912.54 1106
2913.05 1157
2913.55 1113
2914.06 1083
2914.57 1129
2915.08 1142
2915.59 1173
2916.10 1119
2916.61 1166
2917.12 1111
2917.63 1170
2918.14 1175
2918.65 1198
2919.16 1158
2919.67 1171
2920.18 1222
2920.69 1227
2921.20 1260
2921.71 1252
2922.22 1297
2922.73 1308
2923.24 1382
2923.75 1450
2924.26 1485
2924.77 1464
2925.28 1423
2925.79 1469
2926.30 1459
2926.81 1468
2927.32 1424
2927.83 1366
2928.34 1261
2928.85 1175
2929.36 1216
2929.87 1160
2930.38 1079
2930.89 1089
2931.40 1131
2931.91 1093
2932.42 1072
2932.93 1063
2933.45 1077
2933.96 1061
2934.47 1083
2934.98 1090
2935.49 1079
2936.00 1148
2936.51 1173
2937.02 1212
2937.53 1257
2938.04 1298
2938.56 1343
2939.07 1349
2939.58 1407
2940.09 1528
2940.60 1629
2941.11 1693
2941.62 1749
2942.14 1673
2942.65 1650
2943.16 1685
2943.67 1681
2944.18 1607
2944.70 1528
2945.21 1478
2945.72 1514
2946.23 1455
2946.74 1442
2947.26 1386
2947.77 1336
2948.28 1343
2948.79 1223
2949.30 1172
2949.82 1165
2950.33 1165
2950.84 1161
2951.35 1125
2951.87 1119
2952.38 1098
2952.89 1107
2953.40 1057
2953.92 1013
2954.43 977
2954.94 1066
2955.45 1017
2955.97 1016
2956.48 1047
2956.99 1074
2957.51 1037
2958.02 1075
2958.53 1072
2959.04 1061
2959.56 1032
2960.07 1063
2960.58 1091
2961.10 1102
2961.61 1139
2962.12 1182
2962.64 1104
2963.15 1219
2963.66 1205
2964.18 1188
2964.69 1232
2965.21 1161
2965.72 1163
2966.23 1155
2966.75 1186
2967.26 1184
2967.77 1152
2968.29 1083
2968.80 1078
2969.32 1141
2969.83 1113
2970.34 1124
2970.86 1051
2971.37 1082
2971.89 1137
2972.40 1144
2972.91 1124
2973.43 1150
2973.94 1197
2974.46 1147
2974.97 1205
2975.49 1163
2976.00 1221
2976.52 1178
2977.03 1160
2977.55 1200
2978.06 1160
2978.57 1150
2979.09 1143
2979.60 1144
2980.12 1239
2980.63 1306
2981.15 1215
2981.66 1242
2982.18 1295
2982.69 1294
2983.21 1245
2983.73 1287
2984.24 1302
2984.76 1252
2985.27 1236
2985.79 1329
2986.30 1369
2986.82 1428
2987.33 1402
2987.85 1349
2988.36 1382
2988.88 1306
2989.40 1296
2989.91 1348
2990.43 1351
2990.94 1290
2991.46 1323
2991.97 1314
2992.49 1387
2993.01 1271
2993.52 1318
2994.04 1310
2994.55 1352
2995.07 1426
2995.59 1413
2996.10 1501
2996.62 1571
2997.14 1605
2997.65 1618
2998.17 1753
2998.69 1758
2999.20 1665
2999.72 1637
3000.24 1639
3000.75 1710
3001.27 1784
3001.79 1805
3002.30 1889
3002.82 2163
3003.34 2368
3003.85 2669
3004.37 3102
3004.89 3327
3005.40 3409
3005.92 3591
3006.44 3588
3006.96 3576
3007.47 3190
3007.99 2788
3008.51 2609
3009.03 2248
3009.54 1968
3010.06 1813
3010.58 1632
3011.10 1553
3011.61 1423
3012.13 1426
3012.65 1399
3013.17 1395
3013.68 1376
3014.20 1382
3014.72 1350
3015.24 1327
3015.76 1389
3016.27 1386
3016.79 1348
3017.31 1334
3017.83 1361
3018.35 1310
3018.86 1307
3019.38 1312
3019.90 1287
3020.42 1288
3020.94 1366
3021.46 1379
3021.97 1328
3022.49 1350
3023.01 1399
3023.53 1437
3024.05 1487
3024.57 1592
3025.09 1490
3025.61 1552
3026.12 1530
3026.64 1525
3027.16 1537
3027.68 1437
3028.20 1331
3028.72 1342
3029.24 1323
3029.76 1337
3030.28 1268
3030.80 1282
3031.32 1265
3031.84 1277
3032.35 1255
3032.87 1203
3033.39 1216
3033.91 1344
3034.43 1390
3034.95 1312
3035.47 1235
3035.99 1335
3036.51 1317
3037.03 1334
3037.55 1273
3038.07 1286
3038.59 1182
3039.11 1308
3039.63 1291
3040.15 1217
3040.67 1262
3041.19 1233
3041.71 1150
3042.23 1136
3042.75 1190
3043.27 1213
3043.79 1221
3044.31 1205
3044.83 1278
3045.35 1276
3045.87 1316
3046.40 1185
3046.92 1198
3047.44 1214
3047.96 1220
3048.48 1212
3049.00 1209
3049.52 1170
3050.04 1103
3050.56 1211
3051.08 1200
3051.60 1216
3052.12 1175
3052.65 1143
3053.17 1173
3053.69 1117
3054.21 1126
3054.73 1233
3055.25 1228
3055.77 1191
3056.30 1274
3056.82 1305
3057.34 1290
3057.86 1243
3058.38 1178
3058.90 1287
3059.42 1259
3059.95 1349
3060.47 1295
3060.99 1288
3061.51 1268
3062.03 1227
3062.56 1247
3063.08 1273
3063.60 1272
3064.12 1261
3064.64 1292
3065.17 1380
3065.69 1377
3066.21 1379
3066.73 1426
3067.26 1402
3067.78 1369
3068.30 1396
3068.82 1414
3069.35 1395
3069.87 1439
3070.39 1458
3070.91 1447
3071.44 1408
3071.96 1331
3072.48 1299
3073.01 1433
3073.53 1381
3074.05 1491
3074.57 1470
3075.10 1496
3075.62 1602
3076.14 1573
3076.67 1693
3077.19 1787
3077.71 1829
3078.24 1909
3078.76 1992
3079.28 2071
3079.81 2100
3080.33 1963
3080.85 1978
3081.38 1850
3081.90 1805
3082.42 1804
3082.95 1841
3083.47 1809
3084.00 1743
3084.52 1760
3085.04 1820
3085.57 1674
3086.09 1822
3086.62 1806
3087.14 1802
3087.66 1945
3088.19 2322
3088.71 2371
3089.24 2680
3089.76 2809
3090.29 2929
3090.81 2999
3091.33 3043
3091.86 2890
3092.38 2765
3092.91 2538
3093.43 2383
3093.96 2189
3094.48 2063
3095.01 1955
3095.53 1852
3096.06 1868
3096.58 1849
3097.11 1832
3097.63 1856
3098.16 1866
3098.68 1876
3099.21 1879
3099.73 2105
3100.26 2215
3100.78 2473
3101.31 2783
3101.83 3090
3102.36 3427
3102.88 3767
3103.41 4045
3103.93 4260
3104.46 4279
3104.99 3989
3105.51 3529
3106.04 3156
3106.56 2730
3107.09 2486
3107.61 2222
3108.14 2008
3108.67 1903
3109.19 1818
3109.72 1787
3110.24 1833
3110.77 1667
3111.30 1636
3111.82 1635
3112.35 1529
3112.87 1558
3113.40 1577
3113.93 1548
3114.45 1583
3114.98 1425
3115.51 1420
3116.03 1401
3116.56 1398
3117.09 1405
3117.61 1362
3118.14 1440
3118.67 1363
3119.19 1323
3119.72 1542
3120.25 1528
3120.77 1484
3121.30 1521
3121.83 1567
3122.35 1596
3122.88 1581
3123.41 1550
3123.94 1616
3124.46 1550
3124.99 1465
3125.52 1414
3126.05 1414
3126.57 1430
3127.10 1385
3127.63 1356
3128.16 1346
3128.68 1369
3129.21 1335
3129.74 1327
3130.27 1310
3130.79 1314
3131.32 1339
3131.85 1220
3132.38 1283
3132.91 1307
3133.43 1273
3133.96 1331
3134.49 1340
3135.02 1323
3135.55 1350
3136.07 1278
3136.60 1278
3137.13 1315
3137.66 1272
3138.19 1221
3138.72 1238
3139.24 1215
3139.77 1296
3140.30 1217
3140.83 1234
3141.36 1218
3141.89 1187
3142.42 1113
3142.95 1098
3143.47 1155
3144.00 1176
3144.53 1147
3145.06 1239
3145.59 1212
3146.12 1240
3146.65 1334
3147.18 1317
3147.71 1371
3148.24 1379
3148.76 1429
3149.29 1430
3149.82 1443
3150.35 1444
3150.88 1374
3151.41 1413
3151.94 1424
3152.47 1404
3153.00 1348
3153.53 1281
3154.06 1255
3154.59 1319
3155.12 1320
3155.65 1306
3156.18 1282
3156.71 1273
3157.24 1318
3157.77 1247
3158.30 1329
3158.83 1312
3159.36 1251
3159.89 1266
3160.42 1248
3160.95 1288
3161.48 1219
3162.01 1227
3162.54 1268
3163.07 1247
3163.60 1201
3164.13 1242
3164.66 1299
3165.20 1194
3165.73 1236
3166.26 1234
3166.79 1158
3167.32 1119
3167.85 1112
3168.38 1114
3168.91 1109
3169.44 1101
3169.97 1177
3170.50 1155
3171.04 1156
3171.57 1167
3172.10 1248
3172.63 1225
3173.16 1211
3173.69 1209
3174.22 1255
3174.75 1243
3175.29 1267
3175.82 1281
3176.35 1264
3176.88 1231
3177.41 1219
3177.94 1230
3178.48 1192
3179.01 1230
3179.54 1170
3180.07 1118
3180.60 1107
3181.14 1160
3181.67 1209
3182.20 1144
3182.73 1148
3183.26 1116
3183.80 1101
3184.33 1130
3184.86 1168
3185.39 1181
3185.93 1133
3186.46 1126
3186.99 1125
3187.52 1119
3188.06 1062
3188.59 1079
3189.12 1138
3189.65 1108
3190.19 1178
3190.72 1213
3191.25 1154
3191.79 1109
3192.32 1182
3192.85 1166
3193.38 1132
3193.92 1135
3194.45 1173
3194.98 1187
3195.52 1164
3196.05 1221
3196.58 1144
3197.12 1140
3197.65 1195
3198.18 1160
3198.72 1192
3199.25 1209
3199.78 1184
3200.32 1255
3200.85 1251
3201.39 1213
3201.92 1178
3202.45 1186
3202.99 1213
3203.52 1265
3204.05 1229
3204.59 1222
3205.12 1272
3205.66 1286
3206.19 1293
3206.72 1383
3207.26 1453
3207.79 1491
3208.33 1426
3208.86 1554
3209.40 1641
3209.93 1666
3210.47 1693
3211.00 1704
3211.53 1738
3212.07 1752
3212.60 1713
3213.14 1609
3213.67 1565
3214.21 1543
3214.74 1461
3215.28 1432
3215.81 1432
3216.35 1272
3216.88 1284
3217.42 1203
3217.95 1173
3218.49 1200
3219.02 1114
3219.56 1125
3220.09 1119
3220.63 1193
3221.16 1213
3221.70 1201
3222.23 1284
3222.77 1315
3223.31 1319
3223.84 1439
3224.38 1487
3224.91 1495
3225.45 1523
3225.98 1556
3226.52 1480
3227.06 1423
3227.59 1376
3228.13 1335
3228.66 1279
3229.20 1334
3229.74 1280
3230.27 1245
3230.81 1316
3231.34 1347
3231.88 1370
3232.42 1337
3232.95 1327
3233.49 1318
3234.03 1410
3234.56 1359
3235.10 1364
3235.64 1536
3236.17 1507
3236.71 1495
3237.25 1534
3237.78 1516
3238.32 1586
3238.86 1570
3239.39 1664
3239.93 1608
3240.47 1455
3241.00 1522
3241.54 1477
3242.08 1510
3242.61 1560
3243.15 1572
3243.69 1492
3244.23 1524
3244.76 1483
3245.30 1503
3245.84 1500
3246.38 1527
3246.91 1585
3247.45 1623
3247.99 1653
3248.53 1722
3249.06 1780
3249.60 1900
3250.14 2072
3250.68 2214
3251.21 2511
3251.75 2656
3252.29 2932
3252.83 3270
3253.37 3440
3253.90 3630
3254.44 3383
3254.98 3283
3255.52 3123
3256.06 2753
3256.60 2573
3257.13 2466
3257.67 2254
3258.21 2144
3258.75 2049
3259.29 1956
3259.83 1995
3260.36 2089
3260.90 2058
3261.44 2225
3261.98 2312
3262.52 2385
3263.06 2549
3263.60 2527
3264.14 2556
3264.68 2599
3265.21 2669
3265.75 2769
3266.29 2753
3266.83 2789
3267.37 2859
3267.91 2894
3268.45 2852
3268.99 2543
3269.53 2449
3270.07 2242
3270.61 2099
3271.15 1909
3271.69 1927
3272.23 1902
3272.76 1809
3273.30 1828
3273.84 1780
3274.38 1764
3274.92 1786
3275.46 1815
3276.00 1788
3276.54 1676
3277.08 1702
3277.62 1814
3278.16 1824
3278.70 1767
3279.24 1790
3279.78 1826
3280.32 1804
3280.86 1711
3281.41 1784
3281.95 1740
3282.49 1697
3283.03 1765
3283.57 1811
3284.11 1731
3284.65 1758
3285.19 1751
3285.73 1734
3286.27 1810
3286.81 1879
3287.35 1833
3287.89 1839
3288.43 1801
3288.97 1922
3289.52 1831
3290.06 1824
3290.60 1910
3291.14 2000
3291.68 2020
3292.22 2069
3292.76 2130
3293.30 2275
3293.85 2343
3294.39 2516
3294.93 2561
3295.47 2765
3296.01 2820
3296.55 2980
3297.09 3065
3297.64 2925
3298.18 2862
3298.72 2732
3299.26 2523
3299.80 2484
3300.34 2344
3300.89 2280
3301.43 2252
3301.97 2245
3302.51 2168
3303.06 2177
3303.60 2178
3304.14 2058
3304.68 2082
3305.22 2148
3305.77 2005
3306.31 1984
3306.85 1996
3307.39 2113
3307.94 2169
3308.48 2129
3309.02 2163
3309.56 2211
3310.11 2291
3310.65 2340
3311.19 2331
3311.74 2368
3312.28 2287
3312.82 2278
3313.36 2227
3313.91 2273
3314.45 2180
3314.99 2277
3315.54 2337
3316.08 2416
3316.62 2506
3317.17 2679
3317.71 2957
3318.25 3047
3318.80 3243
3319.34 3427
3319.88 3544
3320.43 3642
3320.97 3678
3321.51 3642
3322.06 3490
3322.60 3264
3323.14 3071
3323.69 2786
3324.23 2770
3324.78 2627
3325.32 2489
3325.86 2417
3326.41 2420
3326.95 2391
3327.50 2386
3328.04 2301
3328.59 2218
3329.13 2288
3329.67 2292
3330.22 2467
3330.76 2672
3331.31 2870
3331.85 3275
3332.40 3876
3332.94 4773
3333.49 5938
3334.03 7574
3334.57 9043
3335.12 10491
3335.66 11970
3336.21 12500
3336.75 12684
3337.30 12400
3337.84 11767
3338.39 10677
3338.93 9599
3339.48 8047
3340.02 6775
3340.57 5710
3341.11 4789
3341.66 4041
3342.20 3451
3342.75 2965
3343.30 2606
3343.84 2437
3344.39 2199
3344.93 2152
3345.48 2040
3346.02 1956
3346.57 1968
3347.11 1913
3347.66 1972
3348.21 1902
3348.75 1958
3349.30 2020
3349.84 1961
3350.39 1910
3350.94 1878
3351.48 1862
3352.03 1976
3352.57 1863
3353.12 1776
3353.67 1860
3354.21 1936
3354.76 1967
3355.31 1863
3355.85 1845
3356.40 1928
3356.95 1880
3357.49 1846
3358.04 1924
3358.59 1842
3359.13 1841
3359.68 1789
3360.23 1773
3360.77 1651
3361.32 1668
3361.87 1779
3362.41 1804
3362.96 1741
3363.51 1746
3364.05 1692
3364.60 1790
3365.15 1744
3365.70 1719
3366.24 1703
3366.79 1733
3367.34 1676
3367.89 1678
3368.43 1763
3368.98 1819
3369.53 1884
3370.08 1912
3370.62 1924
3371.17 2039
3371.72 2119
3372.27 2389
3372.81 2590
3373.36 2749
3373.91 2856
3374.46 2812
3375.01 2755
3375.55 2765
3376.10 2685
3376.65 2436
3377.20 2311
3377.75 2142
3378.30 1970
3378.84 1899
3379.39 1798
3379.94 1673
3380.49 1660
3381.04 1612
3381.59 1651
3382.13 1515
3382.68 1514
3383.23 1531
3383.78 1447
3384.33 1426
3384.88 1420
3385.43 1502
3385.98 1453
3386.52 1361
3387.07 1414
3387.62 1422
3388.17 1466
3388.72 1447
3389.27 1423
3389.82 1409
3390.37 1505
3390.92 1517
3391.47 1457
3392.02 1445
3392.57 1455
3393.12 1466
3393.66 1433
3394.21 1469
3394.76 1483
3395.31 1418
3395.86 1427
3396.41 1514
3396.96 1442
3397.51 1401
3398.06 1420
3398.61 1483
3399.16 1472
3399.71 1506
3400.26 1467
3400.81 1471
3401.36 1435
3401.91 1398
3402.46 1424
3403.01 1372
3403.56 1357
3404.11 1347
3404.66 1332
3405.21 1351
3405.77 1313
3406.32 1364
3406.87 1278
3407.42 1292
3407.97 1302
3408.52 1329
3409.07 1435
3409.62 1471
3410.17 1484
3410.72 1553
3411.27 1666
3411.82 1760
3412.37 1722
3412.93 1722
3413.48 1746
3414.03 1697
3414.58 1628
3415.13 1540
3415.68 1514
3416.23 1602
3416.78 1505
3417.34 1449
3417.89 1614
3418.44 1607
3418.99 1499
3419.54 1544
3420.09 1527
3420.65 1413
3421.20 1466
3421.75 1515
3422.30 1394
3422.85 1359
3423.40 1333
3423.96 1357
3424.51 1401
3425.06 1465
3425.61 1422
3426.17 1313
3426.72 1305
3427.27 1292
3427.82 1332
3428.37 1280
3428.93 1223
3429.48 1311
3430.03 1247
3430.58 1220
3431.14 1256
3431.69 1227
3432.24 1176
3432.79 1210
3433.35 1225
3433.90 1205
3434.45 1281
3435.01 1210
3435.56 1259
3436.11 1215
3436.66 1224
3437.22 1276
3437.77 1309
3438.32 1412
3438.88 1439
3439.43 1412
3439.98 1393
3440.54 1358
3441.09 1357
3441.64 1305
3442.20 1294
3442.75 1270
3443.30 1263
3443.86 1289
3444.41 1230
3444.96 1250
3445.52 1215
3446.07 1177
3446.63 1171
3447.18 1150
3447.73 1212
3448.29 1236
3448.84 1147
3449.40 1156
3449.95 1188
3450.50 1166
3451.06 1170
3451.61 1100
3452.17 1138
3452.72 1185
3453.27 1146
3453.83 1149
3454.38 1133
3454.94 1123
3455.49 1084
3456.05 1171
3456.60 1217
3457.16 1172
3457.71 1113
3458.27 1086
3458.82 1138
3459.38 1152
3459.93 1184
3460.49 1171
3461.04 1129
3461.60 1128
3462.15 1241
3462.71 1185
3463.26 1195
3463.82 1289
3464.37 1357
3464.93 1300
3465.48 1295
3466.04 1237
3466.59 1288
3467.15 1298
3467.70 1330
3468.26 1333
3468.81 1370
3469.37 1383
3469.93 1447
3470.48 1470
3471.04 1510
3471.59 1485
3472.15 1443
3472.70 1546
3473.26 1494
3473.82 1427
3474.37 1404
3474.93 1505
3475.48 1430
3476.04 1448
3476.60 1392
3477.15 1504
3477.71 1605
3478.27 1602
3478.82 1624
3479.38 1679
3479.93 1633
3480.49 1622
3481.05 1705
3481.60 1698
3482.16 1758
3482.72 1711
3483.27 1712
3483.83 1895
3484.39 1811
3484.95 1847
3485.50 1845
3486.06 1809
3486.62 1844
3487.17 1820
3487.73 1879
3488.29 2093
3488.84 2455
3489.40 2776
3489.96 3279
3490.52 3929
3491.07 4584
3491.63 5205
3492.19 5770
3492.75 6048
3493.30 6170
3493.86 5840
3494.42 5479
3494.98 4654
3495.53 4073
3496.09 3609
3496.65 2997
3497.21 2637
3497.77 2509
3498.32 2308
3498.88 2150
3499.44 2090
3500.00 2063
3500.56 2105
3501.11 2107
3501.67 2300
3502.23 2437
3502.79 2482
3503.35 2572
3503.91 2786
3504.46 2890
3505.02 2994
3505.58 3066
3506.14 3132
3506.70 3005
3507.26 2842
3507.81 2652
3508.37 2601
3508.93 2514
3509.49 2236
3510.05 2089
3510.61 2100
3511.17 2071
3511.73 2051
3512.29 1937
3512.85 1870
3513.40 1874
3513.96 1719
3514.52 1662
3515.08 1632
3515.64 1561
3516.20 1446
3516.76 1518
3517.32 1480
3517.88 1449
3518.44 1503
3519.00 1464
3519.56 1370
3520.12 1440
3520.68 1505
3521.24 1447
3521.80 1363
3522.36 1441
3522.92 1458
3523.48 1413
3524.04 1449
3524.60 1525
3525.16 1495
3525.72 1456
3526.28 1481
3526.84 1460
3527.40 1504
3527.96 1526
3528.52 1466
3529.08 1437
3529.64 1437
3530.20 1463
3530.76 1525
3531.32 1481
3531.88 1472
3532.44 1393
3533.00 1380
3533.56 1462
3534.12 1485
3534.68 1388
3535.25 1392
3535.81 1417
3536.37 1438
3536.93 1467
3537.49 1483
3538.05 1452
3538.61 1373
3539.17 1430
3539.73 1342
3540.30 1369
3540.86 1472
3541.42 1452
3541.98 1528
3542.54 1511
3543.10 1484
3543.66 1532
3544.23 1549
3544.79 1576
3545.35 1546
3545.91 1514
3546.47 1494
3547.03 1387
3547.60 1426
3548.16 1514
3548.72 1397
3549.28 1388
3549.84 1462
3550.41 1375
3550.97 1321
3551.53 1297
3552.09 1262
3552.65 1371
3553.22 1259
3553.78 1250
3554.34 1241
3554.90 1240
3555.47 1242
3556.03 1175
3556.59 1167
3557.15 1221
3557.72 1238
3558.28 1228
3558.84 1215
3559.41 1218
3559.97 1267
3560.53 1251
3561.09 1233
3561.66 1258
3562.22 1282
3562.78 1251
3563.35 1214
3563.91 1194
3564.47 1271
3565.04 1282
3565.60 1346
3566.16 1306
3566.73 1267
3567.29 1207
3567.85 1278
3568.42 1258
3568.98 1217
3569.54 1163
3570.11 1183
3570.67 1178
3571.23 1147
3571.80 1137
3572.36 1119
3572.93 1187
3573.49 1250
3574.05 1367
3574.62 1429
3575.18 1514
3575.75 1522
3576.31 1572
3576.87 1646
3577.44 1764
3578.00 1754
3578.57 1735
3579.13 1735
3579.70 1723
3580.26 1640
3580.82 1580
3581.39 1479
3581.95 1482
3582.52 1392
3583.08 1387
3583.65 1337
3584.21 1310
3584.78 1276
3585.34 1200
3585.91 1154
3586.47 1156
3587.04 1177
3587.60 1163
3588.17 1138
3588.73 1184
3589.30 1156
3589.86 1160
3590.43 1138
3590.99 1166
3591.56 1155
3592.12 1183
3592.69 1198
3593.25 1143
3593.82 1144
3594.39 1203
3594.95 1172
3595.52 1189
3596.08 1193
3596.65 1197
3597.21 1229
3597.78 1170
3598.35 1186
3598.91 1212
3599.48 1230
3600.04 1260
3600.61 1232
3601.18 1153
3601.74 1154
3602.31 1120
3602.87 1145
3603.44 1177
3604.01 1160
3604.57 1117
3605.14 1106
3605.71 1118
3606.27 1119
3606.84 1139
3607.41 1067
3607.97 1069
3608.54 1080
3609.11 1072
3609.67 1044
3610.24 1061
3610.81 1026
3611.37 1073
3611.94 1053
3612.51 1050
3613.07 1119
3613.64 1237
3614.21 1215
3614.78 1290
3615.34 1438
3615.91 1558
3616.48 1735
3617.04 1903
3617.61 2011
3618.18 2179
3618.75 2158
3619.31 2180
3619.88 2095
3620.45 1923
3621.02 1823
3621.58 1716
3622.15 1556
3622.72 1504
3623.29 1405
3623.86 1328
3624.42 1250
3624.99 1157
3625.56 1090
3626.13 1079
3626.70 1066
3627.26 1114
3627.83 1142
3628.40 1036
3628.97 1065
3629.54 1123
3630.11 1102
3630.67 1068
3631.24 1109
3631.81 1108
3632.38 1103
3632.95 1073
3633.52 1097
3634.08 1060
3634.65 1074
3635.22 1089
3635.79 1118
3636.36 1061
3636.93 1035
3637.50 1065
3638.07 1170
3638.64 1196
3639.20 1208
3639.77 1243
3640.34 1290
3640.91 1359
3641.48 1329
3642.05 1308
3642.62 1365
3643.19 1425
3643.76 1429
3644.33 1360
3644.90 1455
3645.47 1273
3646.04 1279
3646.61 1262
3647.18 1242
3647.75 1275
3648.32 1218
3648.89 1248
3649.46 1292
3650.03 1357
3650.60 1340
3651.17 1355
3651.74 1402
3652.31 1460
3652.88 1529
3653.45 1528
3654.02 1494
3654.59 1477
3655.16 1465
3655.73 1530
3656.30 1499
3656.87 1556
3657.44 1576
3658.01 1498
3658.58 1494
3659.15 1509
3659.72 1575
3660.29 1523
3660.86 1589
3661.43 1624
3662.00 1461
3662.58 1476
3663.15 1510
3663.72 1445
3664.29 1442
3664.86 1433
3665.43 1479
3666.00 1583
3666.57 1653
3667.14 1595
3667.72 1552
3668.29 1541
3668.86 1493
3669.43 1351
3670.00 1330
3670.57 1374
3671.14 1293
3671.72 1350
3672.29 1290
3672.86 1299
3673.43 1367
3674.00 1363
3674.57 1374
3675.15 1368
3675.72 1380
3676.29 1369
3676.86 1373
3677.43 1372
3678.01 1423
3678.58 1453
3679.15 1419
3679.72 1441
3680.30 1478
3680.87 1438
3681.44 1318
3682.01 1285
3682.58 1236
3683.16 1182
3683.73 1193
3684.30 1220
3684.88 1151
3685.45 1125
3686.02 1132
3686.59 1171
3687.17 1227
3687.74 1252
3688.31 1375
3688.88 1404
3689.46 1387
3690.03 1503
3690.60 1583
3691.18 1532
3691.75 1453
3692.32 1432
3692.90 1398
3693.47 1333
3694.04 1286
3694.62 1276
3695.19 1275
3695.76 1176
3696.34 1169
3696.91 1169
3697.48 1236
3698.06 1245
3698.63 1128
3699.21 1160
3699.78 1166
3700.35 1185
3700.93 1214
3701.50 1198
3702.08 1166
3702.65 1194
3703.22 1225
3703.80 1176
3704.37 1164
3704.95 1178
3705.52 1164
3706.09 1173
3706.67 1109
3707.24 1093
3707.82 1213
3708.39 1220
3708.97 1198
3709.54 1146
3710.12 1156
3710.69 1174
3711.26 1160
3711.84 1147
3712.41 1076
3712.99 1100
3713.56 1174
3714.14 1142
3714.71 1166
3715.29 1220
3715.86 1141
3716.44 1097
3717.01 1094
3717.59 1063
3718.16 1097
3718.74 1065
3719.32 1148
3719.89 1124
3720.47 1069
3721.04 1069
3721.62 1028
3722.19 1019
3722.77 1011
3723.34 1055
3723.92 1091
3724.49 1075
3725.07 1063
3725.65 969
3726.22 1032
3726.80 1100
3727.37 1044
3727.95 1116
3728.53 1147
3729.10 1155
3729.68 1230
3730.25 1292
3730.83 1372
3731.41 1493
3731.98 1596
3732.56 1703
3733.14 1738
3733.71 1776
3734.29 1759
3734.87 1709
3735.44 1725
3736.02 1736
3736.60 1548
3737.17 1514
3737.75 1440
3738.33 1384
3738.90 1304
3739.48 1306
3740.06 1235
3740.63 1210
3741.21 1148
3741.79 1182
3742.36 1070
3742.94 1088
3743.52 1074
3744.10 1073
3744.67 1102
3745.25 1111
3745.83 1063
3746.40 1120
3746.98 1171
3747.56 1099
3748.14 1029
3748.71 1049
3749.29 1086
3749.87 1152
3750.45 1062
3751.03 1008
3751.60 1088
3752.18 1124
3752.76 1093
3753.34 1060
3753.92 1081
3754.49 1084
3755.07 1113
3755.65 1136
3756.23 1116
3756.81 1119
3757.38 1094
3757.96 1182
3758.54 1151
3759.12 1216
3759.70 1242
3760.28 1258
3760.85 1270
3761.43 1230
3762.01 1217
3762.59 1255
3763.17 1245
3763.75 1271
3764.33 1260
3764.91 1167
3765.48 1191
3766.06 1225
3766.64 1119
3767.22 1144
3767.80 1204
3768.38 1124
3768.96 1174
3769.54 1189
3770.12 1243
3770.70 1248
3771.28 1139
3771.85 1175
3772.43 1223
3773.01 1204
3773.59 1210
3774.17 1174
3774.75 1092
3775.33 1057
3775.91 1094
3776.49 1108
3777.07 1140
3777.65 1150
3778.23 1094
3778.81 1156
3779.39 1148
3779.97 1128
3780.55 1142
3781.13 1121
3781.71 1143
3782.29 1108
3782.87 1138
3783.45 1183
3784.03 1141
3784.61 1110
3785.19 1119
3785.77 1121
3786.35 1178
3786.93 1174
3787.51 1127
3788.10 1189
3788.68 1245
3789.26 1206
3789.84 1213
3790.42 1172
3791.00 1085
3791.58 1148
3792.16 1201
3792.74 1194
3793.32 1190
3793.90 1213
3794.48 1176
3795.07 1128
3795.65 1140
3796.23 1283
3796.81 1155
3797.39 1146
3797.97 1232
3798.55 1176
3799.14 1197
3799.72 1243
3800.30 1276
3800.88 1285
3801.46 1326
3802.04 1339
3802.62 1326
3803.21 1393
3803.79 1347
3804.37 1406
3804.95 1452
3805.53 1442
3806.12 1550
3806.70 1661
3807.28 1712
3807.86 1817
3808.44 1881
3809.03 2017
3809.61 2080
3810.19 1999
3810.77 1969
3811.36 1921
3811.94 1786
3812.52 1671
3813.10 1639
3813.69 1689
3814.27 1663
3814.85 1771
3815.43 1764
3816.02 1755
3816.60 1651
3817.18 1665
3817.77 1653
3818.35 1521
3818.93 1369
3819.51 1447
3820.10 1443
3820.68 1378
3821.26 1398
3821.85 1570
3822.43 1564
3823.01 1488
3823.60 1522
3824.18 1446
3824.76 1491
3825.35 1447
3825.93 1342
3826.51 1345
3827.10 1328
3827.68 1260
3828.27 1234
3828.85 1241
3829.43 1236
3830.02 1266
3830.60 1306
3831.18 1279
3831.77 1296
3832.35 1297
3832.94 1311
3833.52 1313
3834.10 1242
3834.69 1287
3835.27 1318
3835.86 1376
3836.44 1335
3837.03 1253
3837.61 1260
3838.19 1248
3838.78 1223
3839.36 1258
3839.95 1220
3840.53 1223
3841.12 1307
3841.70 1255
3842.29 1310
3842.87 1255
3843.46 1336
3844.04 1388
3844.63 1361
3845.21 1413
3845.80 1464
3846.38 1532
3846.97 1438
3847.55 1454
3848.14 1478
3848.72 1469
3849.31 1297
3849.89 1321
3850.48 1273
3851.06 1334
3851.65 1315
3852.23 1352
3852.82 1304
3853.41 1374
3853.99 1367
3854.58 1358
3855.16 1332
3855.75 1301
3856.33 1300
3856.92 1462
3857.51 1544
3858.09 1689
3858.68 1797
3859.26 1972
3859.85 2278
3860.44 2547
3861.02 2672
3861.61 2980
3862.20 2936
3862.78 2922
3863.37 2885
3863.95 2662
3864.54 2506
3865.13 2299
3865.71 2030
3866.30 1770
3866.89 1634
3867.47 1647
3868.06 1601
3868.65 1459
3869.23 1323
3869.82 1403
3870.41 1259
3870.99 1262
3871.58 1274
3872.17 1353
3872.76 1349
3873.34 1280
3873.93 1331
3874.52 1463
3875.10 1354
3875.69 1268
3876.28 1249
3876.87 1251
3877.45 1188
3878.04 1181
3878.63 1201
3879.22 1159
3879.80 1165
3880.39 1149
3880.98 1098
3881.57 1104
3882.15 1159
3882.74 1088
3883.33 1119
3883.92 1103
3884.51 1108
3885.09 1116
3885.68 1140
3886.27 1163
3886.86 1142
3887.45 1168
3888.04 1234
3888.62 1223
3889.21 1280
3889.80 1354
3890.39 1332
3890.98 1397
3891.57 1325
3892.15 1357
3892.74 1353
3893.33 1304
3893.92 1355
3894.51 1344
3895.10 1301
3895.69 1275
3896.28 1242
3896.86 1235
3897.45 1315
3898.04 1359
3898.63 1354
3899.22 1363
3899.81 1409
3900.40 1378
3900.99 1354
3901.58 1359
3902.17 1330
3902.76 1286
3903.34 1236
3903.93 1207
3904.52 1211
3905.11 1163
3905.70 1148
3906.29 1182
3906.88 1158
3907.47 1185
3908.06 1167
3908.65 1189
3909.24 1137
3909.83 1177
3910.42 1125
3911.01 1171
3911.60 1113
3912.19 1146
3912.78 1028
3913.37 1080
3913.96 1098
3914.55 1101
3915.14 1075
3915.73 1024
3916.32 1086
3916.91 1089
3917.50 1149
3918.09 1122
3918.68 1128
3919.28 1101
3919.87 1096
3920.46 1116
3921.05 1087
3921.64 1087
3922.23 1025
3922.82 1073
3923.41 1052
3924.00 1076
3924.59 1029
3925.18 1057
3925.77 979
3926.37 978
3926.96 1021
3927.55 994
3928.14 989
3928.73 1027
3929.32 1010
3929.91 953
3930.51 940
3931.10 954
3931.69 950
3932.28 1006
3932.87 938
3933.46 871
3934.05 955
3934.65 987
3935.24 979
3935.83 965
3936.42 991
3937.01 1124
3937.61 1076
3938.20 1064
3938.79 1071
3939.38 1113
3939.97 1104
3940.57 1051
3941.16 1099
3941.75 1139
3942.34 1103
3942.94 1083
3943.53 1067
3944.12 1139
3944.71 1123
3945.31 1107
3945.90 1070
3946.49 1042
3947.08 1045
3947.68 1049
3948.27 981
3948.86 924
3949.45 921
3950.05 936
3950.64 1024
3951.23 1027
3951.83 1032
3952.42 1029
3953.01 1007
3953.61 1019
3954.20 1012
3954.79 1016
3955.39 998
3955.98 1055
3956.57 1005
3957.17 1069
3957.76 1043
3958.35 1141
3958.95 1083
3959.54 1111
3960.13 1106
3960.73 1046
3961.32 1038
3961.92 1104
3962.51 1080
3963.10 1125
3963.70 1195
3964.29 1123
3964.88 1212
3965.48 1219
3966.07 1245
3966.67 1272
3967.26 1300
3967.86 1347
3968.45 1236
3969.04 1237
3969.64 1224
3970.23 1206
3970.83 1182
3971.42 1115
3972.02 1138
3972.61 1160
3973.21 1120
3973.80 1035
3974.40 1053
3974.99 1152
3975.58 1270
3976.18 1315
3976.77 1279
3977.37 1375
3977.96 1409
3978.56 1362
3979.15 1403
3979.75 1350
3980.35 1302
3980.94 1235
3981.54 1244
3982.13 1273
3982.73 1214
3983.32 1174
3983.92 1166
3984.51 1188
3985.11 1152
3985.70 1174
3986.30 1090
3986.90 1106
3987.49 1235
3988.09 1181
3988.68 1178
3989.28 1199
3989.87 1210
3990.47 1151
3991.07 1105
3991.66 1120
3992.26 1148
3992.85 1176
3993.45 1184
3994.05 1241
3994.64 1240
3995.24 1193
3995.84 1154
3996.43 1213
3997.03 1226
3997.62 1206
3998.22 1218
3998.82 1266
3999.41 1263
4000.01 1223
4000.61 1210
4001.20 1123
4001.80 1162
4002.40 1170
4003.00 1189
4003.59 1092
4004.19 1122
4004.79 1144
4005.38 1143
4005.98 1140
4006.58 1165
4007.17 1183
4007.77 1136
4008.37 1167
4008.97 1120
4009.56 1118
4010.16 1202
4010.76 1152
4011.36 1101
4011.95 1132
4012.55 1134
4013.15 1127
4013.75 1154
4014.34 1187
4014.94 1181
4015.54 1283
4016.14 1336
4016.74 1383
4017.33 1359
4017.93 1319
4018.53 1341
4019.13 1349
4019.73 1292
4020.32 1323
4020.92 1236
4021.52 1196
4022.12 1152
4022.72 1100
4023.32 1123
4023.91 1106
4024.51 1106
4025.11 1116
4025.71 1100
4026.31 1103
4026.91 1091
4027.51 1166
4028.10 1121
4028.70 1109
4029.30 1177
4029.90 1176
4030.50 1180
4031.10 1128
4031.70 1150
4032.30 1201
4032.90 1173
4033.49 1180
4034.09 1206
4034.69 1122
4035.29 1088
4035.89 1112
4036.49 1041
4037.09 1029
4037.69 1064
4038.29 1115
4038.89 1042
4039.49 1012
4040.09 980
4040.69 1025
4041.29 989
4041.89 961
4042.49 1016
4043.09 1041
4043.69 1047
4044.29 971
4044.89 972
4045.49 1012
4046.09 1042
4046.69 1047
4047.29 1042
4047.89 1014
4048.49 1005
4049.09 963
4049.69 982
4050.29 1006
4050.89 975
4051.49 1001
4052.09 1040
4052.69 1062
4053.29 1048
4053.89 994
4054.49 1049
4055.09 998
4055.69 963
4056.30 968
4056.90 1005
4057.50 905
4058.10 1007
4058.70 1013
4059.30 1015
4059.90 1024
4060.50 998
4061.10 980
4061.71 985
4062.31 1024
4062.91 1059
4063.51 1150
4064.11 1138
4064.71 1209
4065.31 1231
4065.92 1269
4066.52 1214
4067.12 1242
4067.72 1239
4068.32 1165
4068.92 1131
4069.53 1124
4070.13 1124
4070.73 1060
4071.33 1040
4071.93 1030
4072.54 1004
4073.14 933
4073.74 946
4074.34 1011
4074.94 991
4075.55 979
4076.15 990
4076.75 973
4077.35 973
4077.96 952
4078.56 900
4079.16 931
4079.76 919
4080.37 928
4080.97 944
4081.57 918
4082.17 890
4082.78 895
4083.38 879
4083.98 893
4084.59 894
4085.19 894
4085.79 870
4086.39 942
4087.00 888
4087.60 960
4088.20 956
4088.81 970
4089.41 934
4090.01 906
4090.62 907
4091.22 917
4091.82 899
4092.43 905
4093.03 938
4093.63 929
4094.24 953
4094.84 1007
4095.45 976
4096.05 1000
4096.65 1038
4097.26 996
4097.86 948
4098.47 965
4099.07 977
4099.67 907
4100.28 897
4100.88 950
4101.49 1018
4102.09 934
4102.69 934
4103.30 919
4103.90 895
4104.51 910
4105.11 847
4105.72 861
4106.32 909
4106.93 952
4107.53 896
4108.13 894
4108.74 920
4109.34 917
4109.95 944
4110.55 936
4111.16 909
4111.76 898
4112.37 919
4112.97 869
4113.58 910
4114.18 910
4114.79 861
4115.39 938
4116.00 948
4116.60 888
4117.21 839
4117.82 893
4118.42 863
4119.03 868
4119.63 879
4120.24 871
4120.84 933
4121.45 999
4122.05 949
4122.66 927
4123.27 901
4123.87 932
4124.48 1001
4125.08 915
4125.69 862
4126.30 967
4126.90 916
4127.51 829
4128.11 859
4128.72 922
4129.33 881
4129.93 889
4130.54 922
4131.15 1026
4131.75 1005
4132.36 944
4132.96 927
4133.57 957
4134.18 1013
4134.78 1021
4135.39 1032
4136.00 1055
4136.60 1022
4137.21 1093
4137.82 1127
4138.43 1103
4139.03 1107
4139.64 1077
4140.25 1072
4140.85 1118
4141.46 1090
4142.07 1138
4142.68 1197
4143.28 1262
4143.89 1175
4144.50 1226
4145.10 1184
4145.71 1176
4146.32 1163
4146.93 1083
4147.53 1109
4148.14 1070
4148.75 1008
4149.36 967
4149.97 1030
4150.57 932
4151.18 919
4151.79 919
4152.40 874
4153.00 918
4153.61 952
4154.22 963
4154.83 918
4155.44 972
4156.05 996
4156.65 939
4157.26 976
4157.87 979
4158.48 1006
4159.09 963
4159.70 983
4160.30 971
4160.91 1000
4161.52 965
4162.13 1036
4162.74 1006
4163.35 928
4163.96 943
4164.56 962
4165.17 966
4165.78 964
4166.39 977
4167.00 1022
4167.61 1058
4168.22 1045
4168.83 1069
4169.44 1107
4170.05 1129
4170.66 1119
4171.26 1114
4171.87 1148
4172.48 1135
4173.09 1105
4173.70 1145
4174.31 1174
4174.92 1133
4175.53 1100
4176.14 1076
4176.75 1107
4177.36 1068
4177.97 1004
4178.58 1032
4179.19 1067
4179.80 1053
4180.41 1024
4181.02 1070
4181.63 984
4182.24 972
4182.85 1019
4183.46 1007
4184.07 1024
4184.68 1016
4185.29 970
4185.90 974
4186.51 996
4187.12 937
4187.73 933
4188.34 990
4188.95 987
4189.56 994
4190.18 1013
4190.79 948
4191.40 955
4192.01 1025
4192.62 1043
4193.23 1065
4193.84 1089
4194.45 1031
4195.06 1046
4195.67 1107
4196.28 1066
4196.90 1067
4197.51 1017
4198.12 1061
4198.73 998
4199.34 1094
4199.95 1041
4200.56 995
4201.18 987
4201.79 961
4202.40 979
4203.01 1027
4203.62 1005
4204.23 1023
4204.85 1041
4205.46 980
4206.07 1108
4206.68 1083
4207.29 1093
4207.90 1110
4208.52 1139
4209.13 1069
4209.74 1116
4210.35 1123
4210.97 1098
4211.58 1089
4212.19 1153
4212.80 1174
4213.41 1156
4214.03 1098
4214.64 1136
4215.25 1145
4215.86 1126
4216.48 1189
4217.09 1264
4217.70 1314
4218.32 1372
4218.93 1390
4219.54 1395
4220.15 1465
4220.77 1488
4221.38 1517
4221.99 1603
4222.61 1557
4223.22 1483
4223.83 1527
4224.44 1567
4225.06 1518
4225.67 1496
4226.28 1557
4226.90 1721
4227.51 1733
4228.13 1797
4228.74 1868
4229.35 1882
4229.97 1840
4230.58 1758
4231.19 1677
4231.81 1677
4232.42 1512
4233.03 1438
4233.65 1365
4234.26 1435
4234.88 1438
4235.49 1428
4236.10 1377
4236.72 1291
4237.33 1300
4237.95 1303
4238.56 1235
4239.17 1248
4239.79 1311
4240.40 1315
4241.02 1348
4241.63 1353
4242.25 1352
4242.86 1344
4243.48 1469
4244.09 1396
4244.71 1388
4245.32 1445
4245.93 1401
4246.55 1275
4247.16 1296
4247.78 1285
4248.39 1302
4249.01 1323
4249.62 1233
4250.24 1202
4250.85 1205
4251.47 1217
4252.08 1242
4252.70 1209
4253.32 1204
4253.93 1166
4254.55 1238
4255.16 1232
4255.78 1221
4256.39 1252
4257.01 1267
4257.62 1277
4258.24 1248
4258.85 1288
4259.47 1361
4260.09 1318
4260.70 1365
4261.32 1395
4261.93 1466
4262.55 1551
4263.17 1528
4263.78 1573
4264.40 1608
4265.01 1617
4265.63 1591
4266.25 1484
4266.86 1428
4267.48 1395
4268.10 1339
4268.71 1284
4269.33 1270
4269.94 1265
4270.56 1176
4271.18 1199
4271.79 1201
4272.41 1237
4273.03 1344
4273.64 1275
4274.26 1262
4274.88 1368
4275.49 1323
4276.11 1319
4276.73 1421
4277.35 1474
4277.96 1518
4278.58 1525
4279.20 1508
4279.81 1454
4280.43 1339
4281.05 1280
4281.67 1240
4282.28 1292
4282.90 1223
4283.52 1162
4284.14 1151
4284.75 1084
4285.37 1086
4285.99 1081
4286.61 1059
4287.22 1102
4287.84 1114
4288.46 1089
4289.08 1053
4289.70 1063
4290.31 1070
4290.93 1075
4291.55 1069
4292.17 1074
4292.79 1061
4293.40 1045
4294.02 1068
4294.64 1088
4295.26 1087
4295.88 1110
4296.50 1077
4297.11 1066
4297.73 1051
4298.35 1066
4298.97 1074
4299.59 1058
4300.21 981
4300.83 998
4301.44 1098
4302.06 1133
4302.68 1069
4303.30 1135
4303.92 1097
4304.54 1051
4305.16 1093
4305.78 1077
4306.40 1061
4307.02 1017
4307.63 1044
4308.25 1088
4308.87 1130
4309.49 1116
4310.11 1172
4310.73 1123
4311.35 1110
4311.97 1162
4312.59 1155
4313.21 1178
4313.83 1166
4314.45 1187
4315.07 1154
4315.69 1181
4316.31 1209
4316.93 1158
4317.55 1215
4318.17 1188
4318.79 1233
4319.41 1187
4320.03 1132
4320.65 1160
4321.27 1137
4321.89 1236
4322.51 1284
4323.13 1287
4323.75 1319
4324.37 1385
4324.99 1431
4325.61 1489
4326.23 1513
4326.85 1485
4327.47 1516
4328.09 1561
4328.71 1648
4329.33 1770
4329.96 1898
4330.58 2084
4331.20 2321
4331.82 2541
4332.44 2933
4333.06 3008
4333.68 3045
4334.30 3049
4334.92 2812
4335.54 2597
4336.17 2448
4336.79 2380
4337.41 2202
4338.03 2110
4338.65 2062
4339.27 2016
4339.89 1920
4340.52 1859
4341.14 1783
4341.76 1771
4342.38 1718
4343.00 1867
4343.62 1959
4344.25 2057
4344.87 2261
4345.49 2425
4346.11 2550
4346.73 2778
4347.36 2846
4347.98 2860
4348.60 2791
4349.22 2680
4349.84 2475
4350.47 2484
4351.09 2388
4351.71 2297
4352.33 2210
4352.96 2168
4353.58 2062
4354.20 1854
4354.82 1743
4355.45 1693
4356.07 1651
4356.69 1558
4357.31 1585
4357.94 1473
4358.56 1472
4359.18 1458
4359.81 1422
4360.43 1442
4361.05 1420
4361.68 1368
4362.30 1416
4362.92 1409
4363.55 1442
4364.17 1429
4364.79 1365
4365.42 1315
4366.04 1359
4366.66 1427
4367.29 1350
4367.91 1265
4368.53 1286
4369.16 1239
4369.78 1285
4370.40 1282
4371.03 1239
4371.65 1286
4372.27 1248
4372.90 1211
4373.52 1209
4374.15 1247
4374.77 1225
4375.39 1306
4376.02 1280
4376.64 1197
4377.27 1160
4377.89 1200
4378.52 1251
4379.14 1217
4379.76 1266
4380.39 1255
4381.01 1276
4381.64 1239
4382.26 1206
4382.89 1268
4383.51 1333
4384.14 1325
4384.76 1315
4385.39 1285
4386.01 1302
4386.64 1291
4387.26 1240
4387.89 1305
4388.51 1362
4389.14 1343
4389.76 1378
4390.39 1565
4391.01 1548
4391.64 1616
4392.26 1602
4392.89 1609
4393.51 1567
4394.14 1490
4394.76 1421
4395.39 1355
4396.01 1298
4396.64 1252
4397.26 1234
4397.89 1221
4398.52 1187
4399.14 1250
4399.77 1203
4400.39 1165
4401.02 1212
4401.65 1285
4402.27 1194
4402.90 1195
4403.52 1161
4404.15 1171
4404.78 1156
4405.40 1201
4406.03 1117
4406.65 1187
4407.28 1183
4407.91 1170
4408.53 1154
4409.16 1153
4409.79 1158
4410.41 1141
4411.04 1155
4411.67 1170
4412.29 1154
4412.92 1171
4413.55 1117
4414.17 1073
4414.80 1116
4415.43 1092
4416.05 1110
4416.68 1103
4417.31 1087
4417.94 1111
4418.56 1059
4419.19 1092
4419.82 1155
4420.44 1147
4421.07 1108
4421.70 1104
4422.33 1071
4422.95 1045
4423.58 1087
4424.21 1081
4424.84 1091
4425.46 1046
4426.09 1084
4426.72 1021
4427.35 1020
4427.97 1060
4428.60 1020
4429.23 959
4429.86 959
4430.49 963
4431.11 956
4431.74 982
4432.37 1041
4433.00 968
4433.63 976
4434.26 988
4434.88 975
4435.51 994
4436.14 1042
4436.77 1003
4437.40 984
4438.03 1040
4438.65 1066
4439.28 1031
4439.91 1008
4440.54 988
4441.17 946
4441.80 1012
4442.43 1038
4443.06 1037
4443.68 1000
4444.31 1070
4444.94 1121
4445.57 1135
4446.20 1126
4446.83 1151
4447.46 1135
4448.09 1179
4448.72 1110
4449.35 1101
4449.98 1157
4450.61 1062
4451.24 1035
4451.86 1105
4452.49 1143
4453.12 1044
4453.75 1069
4454.38 1114
4455.01 1149
4455.64 1165
4456.27 1139
4456.90 1214
4457.53 1220
4458.16 1191
4458.79 1171
4459.42 1158
4460.05 1092
4460.68 1037
4461.31 992
4461.94 946
4462.57 905
4463.20 958
4463.83 994
4464.46 975
4465.09 912
4465.72 982
4466.36 976
4466.99 1045
4467.62 965
4468.25 942
4468.88 954
4469.51 967
4470.14 943
4470.77 906
4471.40 921
4472.03 942
4472.66 935
4473.29 890
4473.93 911
4474.56 915
4475.19 901
4475.82 935
4476.45 942
4477.08 934
4477.71 938
4478.34 968
4478.98 975
4479.61 975
4480.24 941
4480.87 979
4481.50 1018
4482.13 949
4482.76 1032
4483.40 989
4484.03 1028
4484.66 1012
4485.29 1027
4485.92 1021
4486.56 992
4487.19 1017
4487.82 1016
4488.45 988
4489.08 1073
4489.72 1023
4490.35 1021
4490.98 969
4491.61 1034
4492.25 1026
4492.88 1002
4493.51 981
4494.14 1037
4494.78 1063
4495.41 996
4496.04 1025
4496.67 1106
4497.31 1068
4497.94 1068
4498.57 1130
4499.20 1112
4499.84 1174
4500.47 1241
4501.10 1329
4501.74 1348
4502.37 1472
4503.00 1472
4503.64 1420
4504.27 1504
4504.90 1363
4505.53 1245
4506.17 1289
4506.80 1314
4507.43 1293
4508.07 1229
4508.70 1202
4509.34 1153
4509.97 1169
4510.60 1172
4511.24 1176
4511.87 1157
4512.50 1145
4513.14 1157
4513.77 1130
4514.41 1116
4515.04 1097
4515.67 1091
4516.31 1084
4516.94 1136
4517.58 1082
4518.21 1127
4518.84 1048
4519.48 1014
4520.11 1016
4520.75 993
4521.38 1026
4522.02 1048
4522.65 1093
4523.28 1141
4523.92 1098
4524.55 1065
4525.19 1118
4525.82 1162
4526.46 1250
4527.09 1345
4527.73 1457
4528.36 1604
4529.00 1768
4529.63 2071
4530.27 2359
4530.90 2545
4531.54 2812
4532.17 2790
4532.81 2705
4533.44 2550
4534.08 2442
4534.71 2166
4535.35 1950
4535.99 1755
4536.62 1551
4537.26 1486
4537.89 1298
4538.53 1215
4539.16 1184
4539.80 1140
4540.43 1050
4541.07 1008
4541.71 1077
4542.34 1016
4542.98 1001
4543.61 1053
4544.25 1067
4544.89 1087
4545.52 1083
4546.16 1100
4546.79 1070
4547.43 1125
4548.07 1153
4548.70 1128
4549.34 1152
4549.98 1204
4550.61 1105
4551.25 1140
4551.89 1100
4552.52 1085
4553.16 1075
4553.80 1072
4554.43 1044
4555.07 1055
4555.71 989
4556.34 1076
4556.98 1008
4557.62 1009
4558.25 1048
4558.89 1126
4559.53 1088
4560.16 1060
4560.80 1066
4561.44 1077
4562.08 1042
4562.71 1040
4563.35 1096
4563.99 1043
4564.63 1123
4565.26 1086
4565.90 1154
4566.54 1119
4567.18 1153
4567.81 1210
4568.45 1238
4569.09 1248
4569.73 1280
4570.36 1308
4571.00 1296
4571.64 1306
4572.28 1252
4572.92 1181
4573.55 1201
4574.19 1188
4574.83 1157
4575.47 1123
4576.11 1174
4576.75 1102
4577.38 1063
4578.02 1057
4578.66 1039
4579.30 1019
4579.94 1047
4580.58 1098
4581.21 1047
4581.85 1054
4582.49 1098
4583.13 1091
4583.77 1061
4584.41 1075
4585.05 1167
4585.69 1265
4586.32 1274
4586.96 1313
4587.60 1349
4588.24 1398
4588.88 1302
4589.52 1367
4590.16 1390
4590.80 1342
4591.44 1362
4592.08 1423
4592.72 1483
4593.36 1437
4594.00 1348
4594.63 1301
4595.27 1215
4595.91 1211
4596.55 1155
4597.19 1096
4597.83 1114
4598.47 1125
4599.11 1174
4599.75 1099
4600.39 1105
4601.03 1080
4601.67 1115
4602.31 1066
4602.95 1057
4603.59 1098
4604.23 1118
4604.87 1124
4605.51 1074
4606.15 1051
4606.79 1136
4607.43 1209
4608.08 1113
4608.72 1154
4609.36 1102
4610.00 1134
4610.64 1101
4611.28 1142
4611.92 1086
4612.56 1010
4613.20 1068
4613.84 1061
4614.48 973
4615.12 1011
4615.76 1034
4616.41 987
4617.05 963
4617.69 992
4618.33 954
4618.97 974
4619.61 969
4620.25 903
4620.89 948
4621.54 970
4622.18 949
4622.82 920
4623.46 927
4624.10 964
4624.74 948
4625.38 968
4626.03 956
4626.67 892
4627.31 925
4627.95 960
4628.59 973
4629.24 1009
4629.88 1019
4630.52 1046
4631.16 1032
4631.80 1118
4632.45 1112
4633.09 1171
4633.73 1168
4634.37 1167
4635.02 1137
4635.66 1116
4636.30 1152
4636.94 1115
4637.58 1132
4638.23 1184
4638.87 1188
4639.51 1219
4640.16 1227
4640.80 1186
4641.44 1180
4642.08 1153
4642.73 1168
4643.37 1093
4644.01 1036
4644.66 1015
4645.30 1081
4645.94 991
4646.58 1011
4647.23 1018
4647.87 966
4648.51 965
4649.16 948
4649.80 1081
4650.44 1149
4651.09 1102
4651.73 1062
4652.37 1073
4653.02 1083
4653.66 1035
4654.31 1036
4654.95 1034
4655.59 1019
4656.24 1022
4656.88 987
4657.52 1000
4658.17 986
4658.81 956
4659.46 943
4660.10 952
4660.75 915
4661.39 909
4662.03 917
4662.68 890
4663.32 905
4663.97 900
4664.61 913
4665.26 890
4665.90 894
4666.54 863
4667.19 865
4667.83 807
4668.48 849
4669.12 856
4669.77 847
4670.41 861
4671.06 840
4671.70 857
4672.35 833
4672.99 873
4673.64 862
4674.28 871
4674.93 877
4675.57 917
4676.22 918
4676.86 922
4677.51 949
4678.15 957
4678.80 911
4679.44 905
4680.09 1008
4680.73 1005
4681.38 965
4682.03 1001
4682.67 951
4683.32 938
4683.96 949
4684.61 961
4685.25 969
4685.90 975
4686.55 947
4687.19 1014
4687.84 1027
4688.48 971
4689.13 996
4689.78 1052
4690.42 1067
4691.07 1019
4691.72 1001
4692.36 1098
4693.01 1057
4693.65 1074
4694.30 1055
4694.95 1131
4695.59 1061
4696.24 1134
4696.89 1178
4697.53 1173
4698.18 1175
4698.83 1250
4699.47 1339
4700.12 1347
4700.77 1281
4701.41 1342
4702.06 1311
4702.71 1226
4703.36 1213
4704.00 1216
4704.65 1188
4705.30 1151
4705.94 1206
4706.59 1154
4707.24 1148
4707.89 1067
4708.53 1120
4709.18 1036
4709.83 1073
4710.48 1101
4711.12 1085
4711.77 1096
4712.42 1059
4713.07 1051
4713.71 1031
4714.36 1005
4715.01 1018
4715.66 1008
4716.31 1014
4716.95 1023
4717.60 963
4718.25 1072
4718.90 1072
4719.55 1048
4720.19 1059
4720.84 1046
4721.49 1072
4722.14 1041
4722.79 1039
4723.44 1075
4724.08 1060
4724.73 1063
4725.38 1112
4726.03 1079
4726.68 1050
4727.33 1020
4727.98 1100
4728.63 1057
4729.27 1015
4729.92 984
4730.57 932
4731.22 977
4731.87 1006
4732.52 987
4733.17 930
4733.82 931
4734.47 963
4735.12 1000
4735.77 975
4736.41 986
4737.06 965
4737.71 1049
4738.36 1026
4739.01 1091
4739.66 1068
4740.31 1095
4740.96 1026
4741.61 1093
4742.26 1088
4742.91 1104
4743.56 1070
4744.21 1034
4744.86 1061
4745.51 1006
4746.16 1029
4746.81 1025
4747.46 976
4748.11 1006
4748.76 1008
4749.41 943
4750.06 944
4750.71 975
4751.36 1025
4752.01 1173
4752.66 1108
4753.31 1061
4753.96 1016
4754.61 1054
4755.26 1020
4755.92 1027
4756.57 996
4757.22 1032
4757.87 1052
4758.52 1029
4759.17 1011
4759.82 1061
4760.47 1040
4761.12 1091
4761.77 1106
4762.42 1053
4763.08 998
4763.73 1082
4764.38 1126
4765.03 1080
4765.68 1029
4766.33 1048
4766.98 1029
4767.64 1010
4768.29 991
4768.94 990
4769.59 1022
4770.24 1018
4770.89 969
4771.54 981
4772.20 922
4772.85 918
4773.50 1039
4774.15 948
4774.80 1025
4775.46 998
4776.11 973
4776.76 980
4777.41 944
4778.06 967
4778.72 996
4779.37 930
4780.02 1018
4780.67 1038
4781.33 1038
4781.98 1015
4782.63 976
4783.28 1045
4783.94 1013
4784.59 993
4785.24 971
4785.89 975
4786.55 1031
4787.20 1024
4787.85 1058
4788.51 1042
4789.16 1051
4789.81 1071
4790.46 1037
4791.12 1126
4791.77 1126
4792.42 1153
4793.08 1161
4793.73 1095
4794.38 1075
4795.04 1095
4795.69 1111
4796.34 1179
4797.00 1174
4797.65 1219
4798.30 1186
4798.96 1274
4799.61 1398
4800.27 1316
4800.92 1363
4801.57 1412
4802.23 1406
4802.88 1390
4803.53 1247
4804.19 1224
4804.84 1188
4805.50 1191
4806.15 1168
4806.81 1174
4807.46 1128
4808.11 1114
4808.77 1216
4809.42 1127
4810.08 1118
4810.73 1109
4811.39 1150
4812.04 1184
4812.69 1158
4813.35 1171
4814.00 1187
4814.66 1208
4815.31 1216
4815.97 1196
4816.62 1236
4817.28 1208
4817.93 1178
4818.59 1242
4819.24 1278
4819.90 1348
4820.55 1349
4821.21 1349
4821.86 1435
4822.52 1490
4823.17 1534
4823.83 1558
4824.48 1615
4825.14 1510
4825.79 1474
4826.45 1456
4827.11 1439
4827.76 1477
4828.42 1341
4829.07 1336
4829.73 1350
4830.38 1309
4831.04 1317
4831.70 1353
4832.35 1400
4833.01 1364
4833.66 1334
4834.32 1393
4834.98 1427
4835.63 1569
4836.29 1559
4836.94 1601
4837.60 1604
4838.26 1668
4838.91 1643
4839.57 1683
4840.23 1672
4840.88 1627
4841.54 1627
4842.20 1530
4842.85 1619
4843.51 1560
4844.17 1584
4844.82 1555
4845.48 1603
4846.14 1655
4846.79 1652
4847.45 1690
4848.11 1712
4848.76 1802
4849.42 1911
4850.08 1890
4850.73 1904
4851.39 1885
4852.05 1938
4852.71 1884
4853.36 1833
4854.02 1744
4854.68 1762
4855.34 1725
4855.99 1832
4856.65 1989
4857.31 2176
4857.97 2207
4858.62 2384
4859.28 2440
4859.94 2285
4860.60 2236
4861.25 2233
4861.91 1973
4862.57 1877
4863.23 1870
4863.89 1735
4864.54 1757
4865.20 1772
4865.86 1803
4866.52 1844
4867.18 1838
4867.84 1819
4868.49 1775
4869.15 1813
4869.81 1757
4870.47 1703
4871.13 1691
4871.79 1685
4872.44 1620
4873.10 1647
4873.76 1664
4874.42 1698
4875.08 1599
4875.74 1628
4876.40 1654
4877.06 1568
4877.72 1583
4878.37 1700
4879.03 1719
4879.69 1739
4880.35 1691
4881.01 1635
4881.67 1589
4882.33 1511
4882.99 1537
4883.65 1553
4884.31 1539
4884.97 1462
4885.63 1486
4886.29 1586
4886.95 1435
4887.61 1447
4888.26 1523
4888.92 1441
4889.58 1472
4890.24 1446
4890.90 1418
4891.56 1493
4892.22 1553
4892.88 1575
4893.54 1645
4894.20 1590
4894.86 1511
4895.52 1480
4896.18 1492
4896.84 1416
4897.51 1430
4898.17 1488
4898.83 1554
4899.49 1582
4900.15 1566
4900.81 1558
4901.47 1569
4902.13 1521
4902.79 1456
4903.45 1349
4904.11 1390
4904.77 1348
4905.43 1338
4906.09 1278
4906.75 1201
4907.41 1240
4908.08 1213
4908.74 1197
4909.40 1176
4910.06 1157
4910.72 1261
4911.38 1263
4912.04 1139
4912.70 1129
4913.37 1143
4914.03 1101
4914.69 1095
4915.35 1088
4916.01 1123
4916.67 1095
4917.33 1111
4918.00 1069
4918.66 1048
4919.32 1020
4919.98 1022
4920.64 1061
4921.31 1007
4921.97 987
4922.63 1068
4923.29 991
4923.95 1015
4924.62 1047
4925.28 1067
4925.94 1033
4926.60 1011
4927.26 1065
4927.93 1044
4928.59 1077
4929.25 1064
4929.91 1042
4930.58 1115
4931.24 1030
4931.90 1017
4932.56 1060
4933.23 1043
4933.89 998
4934.55 1040
4935.22 1026
4935.88 1050
4936.54 982
4937.20 973
4937.87 972
4938.53 979
4939.19 1063
4939.86 997
4940.52 989
4941.18 962
4941.85 964
4942.51 993
4943.17 958
4943.84 960
4944.50 971
4945.16 950
4945.83 925
4946.49 967
4947.15 932
4947.82 899
4948.48 958
4949.15 934
4949.81 934
4950.47 907
4951.14 844
4951.80 861
4952.47 898
4953.13 913
4953.79 913
4954.46 950
4955.12 895
4955.79 973
4956.45 924
4957.11 947
4957.78 979
4958.44 974
4959.11 1043
4959.77 1068
4960.44 1087
4961.10 1120
4961.77 1170
4962.43 1217
4963.10 1225
4963.76 1276
4964.42 1244
4965.09 1156
4965.75 1147
4966.42 1151
4967.08 1060
4967.75 1032
4968.41 1014
4969.08 1017
4969.74 1014
4970.41 936
4971.08 938
4971.74 959
4972.41 942
4973.07 885
4973.74 979
4974.40 945
4975.07 932
4975.73 991
4976.40 944
4977.06 1019
4977.73 971
4978.40 959
4979.06 995
4979.73 1002
4980.39 946
4981.06 953
4981.73 892
4982.39 885
4983.06 924
4983.72 933
4984.39 921
4985.06 880
4985.72 885
4986.39 907
4987.05 924
4987.72 904
4988.39 872
4989.05 872
4989.72 916
4990.39 926
4991.05 911
4991.72 905
4992.39 900
4993.05 877
4993.72 903
4994.39 874
4995.05 808
4995.72 807
4996.39 865
4997.05 895
4997.72 854
4998.39 867
4999.06 828
4999.72 833
5000.39 813
5001.06 828
5001.73 799
5002.39 851
5003.06 808
5003.73 821
5004.39 822
5005.06 785
5005.73 802
5006.40 823
5007.07 855
5007.73 817
5008.40 820
5009.07 763
5009.74 823
5010.40 778
5011.07 805
5011.74 840
5012.41 831
5013.08 782
5013.74 769
5014.41 779
5015.08 772
5015.75 785
5016.42 791
5017.09 776
5017.75 776
5018.42 815
5019.09 817
5019.76 799
5020.43 806
5021.10 818
5021.76 823
5022.43 822
5023.10 858
5023.77 919
5024.44 904
5025.11 892
5025.78 872
5026.45 821
5027.12 839
5027.78 862
5028.45 794
5029.12 860
5029.79 778
5030.46 780
5031.13 828
5031.80 823
5032.47 820
5033.14 771
5033.81 735
5034.48 754
5035.15 739
5035.82 769
5036.49 787
5037.16 763
5037.83 790
5038.50 762
5039.16 783
5039.83 776
5040.50 792
5041.17 774
5041.84 792
5042.51 845
5043.18 810
5043.85 796
5044.52 792
5045.20 806
5045.87 853
5046.54 846
5047.21 811
5047.88 807
5048.55 813
5049.22 811
5049.89 847
5050.56 826
5051.23 840
5051.90 784
5052.57 789
5053.24 787
5053.91 795
5054.58 815
5055.25 752
5055.92 769
5056.60 798
5057.27 770
5057.94 780
5058.61 828
5059.28 794
5059.95 776
5060.62 787
5061.29 814
5061.96 813
5062.64 786
5063.31 780
5063.98 830
5064.65 818
5065.32 819
5065.99 870
5066.66 810
5067.34 803
5068.01 828
5068.68 856
5069.35 823
5070.02 791
5070.70 798
5071.37 830
5072.04 834
5072.71 793
5073.38 811
5074.06 828
5074.73 847
5075.40 812
5076.07 854
5076.74 882
5077.42 910
5078.09 911
5078.76 992
5079.43 933
5080.11 950
5080.78 966
5081.45 974
5082.12 904
5082.80 936
5083.47 902
5084.14 950
5084.82 941
5085.49 916
5086.16 893
5086.83 924
5087.51 961
5088.18 955
5088.85 1013
5089.53 1010
5090.20 1001
5090.87 989
5091.55 1048
5092.22 1078
5092.89 1018
5093.57 995
5094.24 969
5094.91 928
5095.59 932
5096.26 910
5096.93 938
5097.61 877
5098.28 869
5098.96 869
5099.63 864
5100.30 902
5100.98 913
5101.65 913
5102.32 891
5103.00 917
5103.67 975
5104.35 1035
5105.02 966
5105.70 945
5106.37 1016
5107.04 907
5107.72 908
5108.39 914
5109.07 922
5109.74 898
5110.42 898
5111.09 925
5111.77 891
5112.44 985
5113.11 937
5113.79 947
5114.46 933
5115.14 906
5115.81 933
5116.49 1011
5117.16 1106
5117.84 1139
5118.51 1213
5119.19 1219
5119.86 1274
5120.54 1285
5121.21 1222
5121.89 1179
5122.57 1208
5123.24 1139
5123.92 1058
5124.59 1039
5125.27 1020
5125.94 946
5126.62 972
5127.29 957
5127.97 954
5128.64 990
5129.32 985
5130.00 952
5130.67 954
5131.35 997
5132.02 978
5132.70 976
5133.38 1013
5134.05 970
5134.73 1005
5135.40 1012
5136.08 1027
5136.76 1030
5137.43 1007
5138.11 990
5138.79 912
5139.46 913
5140.14 947
5140.82 947
5141.49 911
5142.17 900
5142.85 865
5143.52 810
5144.20 846
5144.88 864
5145.55 846
5146.23 847
5146.91 859
5147.58 880
5148.26 840
5148.94 851
5149.61 885
5150.29 846
5150.97 809
5151.65 853
5152.32 886
5153.00 864
5153.68 872
5154.36 849
5155.03 861
5155.71 839
5156.39 854
5157.07 931
5157.74 928
5158.42 884
5159.10 923
5159.78 903
5160.45 849
5161.13 807
5161.81 870
5162.49 828
5163.17 794
5163.84 853
5164.52 822
5165.20 840
5165.88 843
5166.56 860
5167.24 847
5167.91 854
5168.59 886
5169.27 874
5169.95 819
5170.63 770
5171.31 824
5171.98 830
5172.66 852
5173.34 843
5174.02 835
5174.70 842
5175.38 814
5176.06 807
5176.74 804
5177.41 814
5178.09 868
5178.77 882
5179.45 861
5180.13 849
5180.81 845
5181.49 839
5182.17 828
5182.85 820
5183.53 840
5184.21 815
5184.89 800
5185.57 820
5186.24 802
5186.92 731
5187.60 767
5188.28 766
5188.96 747
5189.64 765
5190.32 782
5191.00 805
5191.68 805
5192.36 850
5193.04 822
5193.72 751
5194.40 788
5195.08 797
5195.76 823
5196.44 788
5197.12 763
5197.80 801
5198.48 801
5199.16 802
5199.84 802
5200.52 809
5201.21 715
5201.89 835
5202.57 793
5203.25 798
5203.93 844
5204.61 820
5205.29 824
5205.97 800
5206.65 777
5207.33 881
5208.01 889
5208.69 901
5209.37 918
5210.06 897
5210.74 918
5211.42 842
5212.10 842
5212.78 910
5213.46 883
5214.14 955
5214.82 931
5215.51 994
5216.19 1009
5216.87 938
5217.55 958
5218.23 956
5218.91 976
5219.60 951
5220.28 963
5220.96 967
5221.64 1000
5222.32 1009
5223.00 1006
5223.69 1046
5224.37 1021
5225.05 998
5225.73 976
5226.41 978
5227.10 912
5227.78 898
5228.46 907
5229.14 825
5229.83 877
5230.51 874
5231.19 913
5231.87 895
5232.56 843
5233.24 882
5233.92 869
5234.60 857
5235.29 939
5235.97 902
5236.65 870
5237.34 897
5238.02 925
5238.70 953
5239.38 985
5240.07 940
5240.75 942
5241.43 974
5242.12 898
5242.80 899
5243.48 927
5244.17 851
5244.85 869
5245.53 827
5246.22 875
5246.90 896
5247.58 946
5248.27 931
5248.95 972
5249.63 952
5250.32 973
5251.00 984
5251.69 998
5252.37 966
5253.05 989
5253.74 944
5254.42 966
5255.11 935
5255.79 937
5256.47 934
5257.16 919
5257.84 870
5258.53 844
5259.21 926
5259.89 967
5260.58 942
5261.26 946
5261.95 1029
5262.63 955
5263.32 1040
5264.00 980
5264.69 982
5265.37 964
5266.06 929
5266.74 920
5267.43 975
5268.11 920
5268.79 945
5269.48 912
5270.16 937
5270.85 981
5271.53 959
5272.22 931
5272.91 860
5273.59 967
5274.28 880
5274.96 922
5275.65 926
5276.33 858
5277.02 936
5277.70 940
5278.39 938
5279.07 952
5279.76 938
5280.45 926
5281.13 1020
5281.82 1028
5282.50 1012
5283.19 953
5283.87 989
5284.56 957
5285.25 889
5285.93 868
5286.62 875
5287.30 817
5287.99 872
5288.68 855
5289.36 830
5290.05 875
5290.74 856
5291.42 883
5292.11 895
5292.79 891
5293.48 909
5294.17 948
5294.85 858
5295.54 906
5296.23 927
5296.91 950
5297.60 988
5298.29 998
5298.98 1010
5299.66 1033
5300.35 993
5301.04 1043
5301.72 1040
5302.41 1034
5303.10 1129
5303.78 1162
5304.47 1195
5305.16 1194
5305.85 1256
5306.53 1268
5307.22 1263
5307.91 1152
5308.60 1153
5309.28 1127
5309.97 1256
5310.66 1313
5311.35 1315
5312.03 1355
5312.72 1422
5313.41 1453
5314.10 1413
5314.79 1355
5315.47 1358
5316.16 1338
5316.85 1264
5317.54 1228
5318.23 1316
5318.91 1302
5319.60 1224
5320.29 1173
5320.98 1176
5321.67 1150
5322.36 1111
5323.04 1089
5323.73 1047
5324.42 1056
5325.11 940
5325.80 929
5326.49 992
5327.18 903
5327.86 943
5328.55 925
5329.24 892
5329.93 920
5330.62 919
5331.31 898
5332.00 891
5332.69 915
5333.38 918
5334.06 998
5334.75 995
5335.44 954
5336.13 938
5336.82 931
5337.51 923
5338.20 922
5338.89 959
5339.58 961
5340.27 929
5340.96 941
5341.65 915
5342.34 951
5343.03 933
5343.72 978
5344.41 976
5345.10 1051
5345.79 1101
5346.48 1122
5347.17 1190
5347.86 1253
5348.55 1353
5349.24 1448
5349.93 1572
5350.62 1578
5351.31 1585
5352.00 1611
5352.69 1576
5353.38 1534
5354.07 1355
5354.76 1235
5355.45 1149
5356.14 1088
5356.83 1022
5357.52 1020
5358.21 962
5358.90 955
5359.59 910
5360.29 883
5360.98 914
5361.67 962
5362.36 934
5363.05 907
5363.74 938
5364.43 889
5365.12 853
5365.81 883
5366.50 932
5367.20 887
5367.89 854
5368.58 874
5369.27 859
5369.96 802
5370.65 842
5371.34 836
5372.04 834
5372.73 822
5373.42 813
5374.11 869
5374.80 813
5375.49 877
5376.19 862
5376.88 829
5377.57 842
5378.26 857
5378.95 835
5379.65 845
5380.34 871
5381.03 880
5381.72 860
5382.42 856
5383.11 845
5383.80 817
5384.49 837
5385.19 875
5385.88 842
5386.57 914
5387.26 898
5387.96 888
5388.65 928
5389.34 966
5390.03 1013
5390.73 993
5391.42 985
5392.11 953
5392.80 951
5393.50 983
5394.19 871
5394.88 879
5395.58 870
5396.27 905
5396.96 857
5397.66 895
5398.35 906
5399.04 916
5399.74 875
5400.43 895
5401.12 840
5401.82 842
5402.51 834
5403.20 816
5403.90 877
5404.59 893
5405.29 876
5405.98 833
5406.67 871
5407.37 869
5408.06 815
5408.75 851
5409.45 888
5410.14 868
5410.84 856
5411.53 872
5412.23 892
5412.92 932
5413.61 930
5414.31 866
5415.00 843
5415.70 820
5416.39 822
5417.09 855
5417.78 896
5418.47 900
5419.17 891
5419.86 966
5420.56 927
5421.25 935
5421.95 915
5422.64 971
5423.34 946
5424.03 945
5424.73 998
5425.42 970
5426.12 930
5426.81 885
5427.51 877
5428.20 895
5428.90 909
5429.59 906
5430.29 915
5430.99 881
5431.68 958
5432.38 924
5433.07 969
5433.77 949
5434.46 858
5435.16 933
5435.85 1022
5436.55 975
5437.25 940
5437.94 947
5438.64 967
5439.33 982
5440.03 1025
5440.73 991
5441.42 921
5442.12 924
5442.81 985
5443.51 1021
5444.21 1060
5444.90 1091
5445.60 1213
5446.29 1279
5446.99 1310
5447.69 1410
5448.38 1466
5449.08 1450
5449.78 1370
5450.47 1301
5451.17 1300
5451.87 1200
5452.56 1154
5453.26 1164
5453.96 1075
5454.65 1010
5455.35 1057
5456.05 1043
5456.75 1105
5457.44 1073
5458.14 1054
5458.84 1097
5459.53 1125
5460.23 1180
5460.93 1136
5461.63 1154
5462.32 1175
5463.02 1202
5463.72 1159
5464.42 1208
5465.11 1239
5465.81 1193
5466.51 1137
5467.21 1127
5467.90 1060
5468.60 1118
5469.30 1124
5470.00 1140
5470.70 1169
5471.39 1179
5472.09 1217
5472.79 1285
5473.49 1337
5474.19 1270
5474.88 1263
5475.58 1277
5476.28 1317
5476.98 1452
5477.68 1544
5478.38 1729
5479.07 1822
5479.77 1924
5480.47 2071
5481.17 2134
5481.87 2190
5482.57 2143
5483.27 1886
5483.96 1784
5484.66 1784
5485.36 1644
5486.06 1558
5486.76 1508
5487.46 1525
5488.16 1564
5488.86 1498
5489.56 1517
5490.26 1562
5490.96 1514
5491.65 1505
5492.35 1562
5493.05 1723
5493.75 1687
5494.45 1669
5495.15 1764
5495.85 1748
5496.55 1821
5497.25 1933
5497.95 2060
5498.65 2378
5499.35 2705
5500.05 3060
5500.75 3457
5501.45 3666
5502.15 3563
5502.85 3268
5503.55 2971
5504.25 2588
5504.95 2279
5505.65 2048
5506.35 1882
5507.05 1663
5507.75 1596
5508.45 1563
5509.15 1517
5509.85 1435
5510.55 1372
5511.25 1410
5511.95 1441
5512.65 1443
5513.35 1418
5514.05 1427
5514.76 1503
5515.46 1464
5516.16 1500
5516.86 1427
5517.56 1442
5518.26 1456
5518.96 1440
5519.66 1453
5520.36 1392
5521.06 1426
5521.77 1379
5522.47 1336
5523.17 1209
5523.87 1189
5524.57 1158
5525.27 1164
5525.97 1131
5526.67 1166
5527.38 1142
5528.08 1185
5528.78 1162
5529.48 1118
5530.18 1111
5530.88 1149
5531.59 1181
5532.29 1110
5532.99 1054
5533.69 1039
5534.39 996
5535.10 1096
5535.80 1107
5536.50 1094
5537.20 1175
5537.90 1116
5538.61 1098
5539.31 1114
5540.01 1128
5540.71 1081
5541.42 1042
5542.12 1097
5542.82 1068
5543.52 1060
5544.23 1033
5544.93 1098
5545.63 1045
5546.33 1056
5547.04 1107
5547.74 1074
5548.44 1031
5549.15 1035
5549.85 1062
5550.55 1058
5551.26 1037
5551.96 1123
5552.66 1055
5553.36 1107
5554.07 1100
5554.77 1112
5555.47 1009
5556.18 1027
5556.88 1046
5557.58 967
5558.29 996
5558.99 1001
5559.70 1035
5560.40 1069
5561.10 1070
5561.81 1035
5562.51 1026
5563.21 1156
5563.92 1185
5564.62 1161
5565.33 1092
5566.03 1145
5566.73 1098
5567.44 1080
5568.14 1048
5568.85 1021
5569.55 1022
5570.25 988
5570.96 1046
5571.66 1067
5572.37 1003
5573.07 949
5573.78 989
5574.48 1051
5575.19 992
5575.89 978
5576.59 1014
5577.30 1020
5578.00 984
5578.71 1042
5579.41 1024
5580.12 1019
5580.82 949
5581.53 978
5582.23 995
5582.94 928
5583.64 929
5584.35 928
5585.05 956
5585.76 931
5586.46 897
5587.17 947
5587.88 964
5588.58 922
5589.29 942
5589.99 914
5590.70 927
5591.40 890
5592.11 937
5592.81 878
5593.52 905
5594.23 867
5594.93 921
5595.64 947
5596.34 928
5597.05 881
5597.76 855
5598.46 888
5599.17 844
5599.87 924
5600.58 864
5601.29 805
5601.99 873
5602.70 902
5603.41 950
5604.11 947
5604.82 908
5605.52 880
5606.23 902
5606.94 861
5607.64 908
5608.35 879
5609.06 820
5609.76 833
5610.47 851
5611.18 897
5611.88 926
5612.59 901
5613.30 874
5614.01 877
5614.71 883
5615.42 865
5616.13 833
5616.83 898
5617.54 953
5618.25 902
5618.96 863
5619.66 912
5620.37 920
5621.08 888
5621.79 888
5622.49 919
5623.20 914
5623.91 930
5624.62 918
5625.32 912
5626.03 907
5626.74 925
5627.45 906
5628.16 954
5628.86 989
5629.57 984
5630.28 1038
5630.99 1012
5631.70 1017
5632.40 1022
5633.11 1018
5633.82 1023
5634.53 1066
5635.24 1104
5635.95 1127
5636.65 1113
5637.36 1165
5638.07 1226
5638.78 1193
5639.49 1214
5640.20 1232
5640.91 1198
5641.61 1246
5642.32 1189
5643.03 1197
5643.74 1128
5644.45 1154
5645.16 1124
5645.87 1029
5646.58 1063
5647.29 1054
5648.00 1036
5648.70 1071
5649.41 1057
5650.12 1034
5650.83 1029
5651.54 1035
5652.25 1061
5652.96 1047
5653.67 1112
5654.38 1114
5655.09 1085
5655.80 1027
5656.51 1051
5657.22 1107
5657.93 1113
5658.64 1136
5659.35 1209
5660.06 1207
5660.77 1225
5661.48 1243
5662.19 1141
5662.90 1147
5663.61 1117
5664.32 1115
5665.03 1075
5665.74 1134
5666.45 1081
5667.16 1024
5667.87 965
5668.58 1014
5669.29 1119
5670.00 1156
5670.71 1155
5671.42 1190
5672.13 1258
5672.84 1222
5673.56 1217
5674.27 1144
5674.98 1084
5675.69 1100
5676.40 1030
5677.11 1054
5677.82 993
5678.53 1046
5679.24 1063
5679.95 1067
5680.67 1079
5681.38 1087
5682.09 1074
5682.80 1098
5683.51 989
5684.22 995
5684.93 979
5685.65 1010
5686.36 975
5687.07 942
5687.78 997
5688.49 946
5689.20 1009
5689.92 959
5690.63 981
5691.34 1010
5692.05 920
5692.76 887
5693.47 918
5694.19 918
5694.90 902
5695.61 913
5696.32 945
5697.04 915
5697.75 909
5698.46 927
5699.17 940
5699.89 943
5700.60 948
5701.31 957
5702.02 979
5702.74 982
5703.45 984
5704.16 961
5704.87 971
5705.59 942
5706.30 982
5707.01 1011
5707.72 981
5708.44 934
5709.15 950
5709.86 952
5710.58 957
5711.29 914
5712.00 936
5712.72 950
5713.43 912
5714.14 933
5714.86 967
5715.57 941
5716.28 920
5717.00 895
5717.71 910
5718.42 905
5719.14 924
5719.85 935
5720.56 966
5721.28 941
5721.99 948
5722.71 945
5723.42 963
5724.13 1003
5724.85 1053
5725.56 1107
5726.28 1044
5726.99 1140
5727.70 1147
5728.42 1206
5729.13 1164
5729.85 1180
5730.56 1164
5731.28 1122
5731.99 1064
5732.70 1075
5733.42 1055
5734.13 1006
5734.85 1007
5735.56 993
5736.28 978
5736.99 994
5737.71 1027
5738.42 1020
5739.14 1023
5739.85 1016
5740.57 1026
5741.28 1004
5742.00 978
5742.71 1021
5743.43 962
5744.14 987
5744.86 945
5745.57 977
5746.29 972
5747.00 1054
5747.72 1058
5748.43 1011
5749.15 1044
5749.87 1106
5750.58 1084
5751.30 1105
5752.01 1178
5752.73 1243
5753.44 1318
5754.16 1338
5754.88 1429
5755.59 1509
5756.31 1497
5757.02 1557
5757.74 1693
5758.46 1624
5759.17 1629
5759.89 1553
5760.60 1562
5761.32 1463
5762.04 1518
5762.75 1434
5763.47 1441
5764.19 1438
5764.90 1411
5765.62 1439
5766.34 1467
5767.05 1515
5767.77 1678
5768.49 1857
5769.20 2146
5769.92 2449
5770.64 2657
5771.35 2702
5772.07 2569
5772.79 2367
5773.50 2180
5774.22 1919
5774.94 1719
5775.65 1627
5776.37 1501
5777.09 1480
5777.81 1459
5778.52 1480
5779.24 1537
5779.96 1431
5780.68 1466
5781.39 1527
5782.11 1485
5782.83 1483
5783.55 1542
5784.26 1580
5784.98 1593
5785.70 1554
5786.42 1577
5787.14 1507
5787.85 1432
5788.57 1446
5789.29 1402
5790.01 1391
5790.73 1304
5791.44 1342
5792.16 1371
5792.88 1351
5793.60 1363
5794.32 1329
5795.03 1329
5795.75 1338
5796.47 1339
5797.19 1271
5797.91 1266
5798.63 1420
5799.35 1490
5800.06 1580
5800.78 1689
5801.50 1679
5802.22 1713
5802.94 1584
5803.66 1392
5804.38 1379
5805.10 1365
5805.82 1291
5806.53 1227
5807.25 1221
5807.97 1207
5808.69 1236
5809.41 1270
5810.13 1235
5810.85 1207
5811.57 1170
5812.29 1185
5813.01 1146
5813.73 1095
5814.45 1139
5815.17 1151
5815.89 1128
5816.61 1120
5817.33 1095
5818.05 1094
5818.77 1158
5819.49 1136
5820.20 1118
5820.92 1079
5821.64 1082
5822.36 1196
5823.09 1085
5823.81 1113
5824.53 1022
5825.25 1022
5825.97 1056
5826.69 1012
5827.41 1040
5828.13 1070
5828.85 1047
5829.57 1029
5830.29 1074
5831.01 1103
5831.73 1043
5832.45 1019
5833.17 1034
5833.89 1029
5834.61 1007
5835.33 893
5836.05 964
5836.78 988
5837.50 997
5838.22 938
5838.94 882
5839.66 940
5840.38 1006
5841.10 997
5841.82 947
5842.54 994
5843.27 1010
5843.99 995
5844.71 961
5845.43 986
5846.15 1024
5846.87 978
5847.59 943
5848.32 983
5849.04 984
5849.76 964
5850.48 913
5851.20 1008
5851.93 1001
5852.65 990
5853.37 963
5854.09 954
5854.81 962
5855.54 942
5856.26 911
5856.98 912
5857.70 964
5858.42 929
5859.15 915
5859.87 937
5860.59 955
5861.31 940
5862.04 924
5862.76 914
5863.48 903
5864.20 911
5864.93 941
5865.65 983
5866.37 959
5867.10 945
5867.82 947
5868.54 941
5869.26 962
5869.99 984
5870.71 925
5871.43 964
5872.16 925
5872.88 981
5873.60 938
5874.33 903
5875.05 939
5875.77 912
5876.50 939
5877.22 899
5877.94 917
5878.67 929
5879.39 896
5880.11 897
5880.84 1019
5881.56 987
5882.28 958
5883.01 933
5883.73 1032
5884.46 1016
5885.18 932
5885.90 976
5886.63 992
5887.35 1027
5888.08 1011
5888.80 965
5889.52 939
5890.25 934
5890.97 985
5891.70 917
5892.42 943
5893.15 1014
5893.87 968
5894.59 1031
5895.32 1013
5896.04 943
5896.77 958
5897.49 944
5898.22 1012
5898.94 996
5899.67 976
5900.39 983
5901.12 965
5901.84 1021
5902.57 1005
5903.29 992
5904.02 1024
5904.74 1018
5905.47 1032
5906.19 991
5906.92 1023
5907.64 1085
5908.37 1077
5909.09 1072
5909.82 1053
5910.55 1060
5911.27 1018
5912.00 1043
5912.72 1084
5913.45 1086
5914.17 1082
5914.90 1130
5915.63 1154
5916.35 1139
5917.08 1086
5917.80 1090
5918.53 1145
5919.25 1103
5919.98 1179
5920.71 1169
5921.43 1158
5922.16 1141
5922.89 1152
5923.61 1153
5924.34 1172
5925.06 1212
5925.79 1196
5926.52 1197
5927.24 1217
5927.97 1235
5928.70 1269
5929.42 1220
5930.15 1238
5930.88 1301
5931.60 1290
5932.33 1320
5933.06 1251
5933.78 1325
5934.51 1338
5935.24 1390
5935.97 1446
5936.69 1501
5937.42 1491
5938.15 1520
5938.87 1590
5939.60 1540
5940.33 1536
5941.06 1544
5941.78 1580
5942.51 1560
5943.24 1648
5943.97 1665
5944.69 1703
5945.42 1709
5946.15 1786
5946.88 1775
5947.60 1758
5948.33 1846
5949.06 1885
5949.79 1863
5950.52 2034
5951.24 2136
5951.97 2275
5952.70 2488
5953.43 2600
5954.16 2653
5954.88 2653
5955.61 2544
5956.34 2411
5957.07 2347
5957.80 2384
5958.53 2338
5959.25 2321
5959.98 2272
5960.71 2207
5961.44 2263
5962.17 2327
5962.90 2297
5963.63 2388
5964.36 2619
5965.08 2899
5965.81 3201
5966.54 3498
5967.27 3744
5968.00 3631
5968.73 3489
5969.46 3409
5970.19 3199
5970.92 3063
5971.65 2885
5972.37 2871
5973.10 2746
5973.83 2604
5974.56 2662
5975.29 2681
5976.02 2756
5976.75 2613
5977.48 2671
5978.21 2659
5978.94 2656
5979.67 2813
5980.40 2803
5981.13 2916
5981.86 3015
5982.59 3047
5983.32 3096
5984.05 3198
5984.78 3120
5985.51 3028
5986.24 3029
5986.97 3089
5987.70 3043
5988.43 3127
5989.16 3060
5989.89 2984
5990.62 3057
5991.35 3158
5992.08 3082
5992.81 3079
5993.54 3133
5994.27 3229
5995.00 3311
5995.74 3345
5996.47 3467
5997.20 3391
5997.93 3380
5998.66 3411
5999.39 3431
6000.12 3353
6000.85 3297
6001.58 3178
6002.31 3218
6003.04 3199
6003.78 3107
6004.51 3135
6005.24 3118
6005.97 3265
6006.70 3214
6007.43 3342
6008.16 3510
6008.90 3879
6009.63 4457
6010.36 5287
6011.09 6180
6011.82 7273
6012.55 8385
6013.29 9348
6014.02 9786
6014.75 9937
6015.48 9732
6016.21 9254
6016.95 8279
6017.68 7452
6018.41 6600
6019.14 5737
6019.87 5027
6020.61 4309
6021.34 3858
6022.07 3570
6022.80 3391
6023.54 3211
6024.27 3032
6025.00 2957
6025.73 2906
6026.47 2887
6027.20 2839
6027.93 2836
6028.66 2879
6029.40 2924
6030.13 2837
6030.86 2816
6031.59 2829
6032.33 2753
6033.06 2498
6033.79 2439
6034.53 2427
6035.26 2256
6035.99 2284
6036.73 2311
6037.46 2243
6038.19 2331
6038.93 2327
6039.66 2252
6040.39 2349
6041.13 2352
6041.86 2389
6042.59 2448
6043.33 2386
6044.06 2444
6044.79 2494
6045.53 2393
6046.26 2480
6047.00 2549
6047.73 2538
6048.46 2618
6049.20 2693
6049.93 2761
6050.67 2904
6051.40 3053
6052.13 3206
6052.87 3240
6053.60 3206
6054.34 3226
6055.07 3058
6055.81 3047
6056.54 2967
6057.27 2859
6058.01 2666
6058.74 2623
6059.48 2569
6060.21 2554
6060.95 2490
6061.68 2437
6062.42 2465
6063.15 2444
6063.89 2338
6064.62 2237
6065.36 2346
6066.09 2260
6066.83 2312
6067.56 2211
6068.30 2210
6069.03 2153
6069.77 2118
6070.50 2194
6071.24 2130
6071.97 2149
6072.71 2126
6073.44 2090
6074.18 2080
6074.91 2086
6075.65 1946
6076.39 2010
6077.12 2034
6077.86 2032
6078.59 1996
6079.33 1955
6080.06 1953
6080.80 1976
6081.54 1932
6082.27 1942
6083.01 1927
6083.74 1890
6084.48 1949
6085.22 1923
6085.95 1871
6086.69 1868
6087.42 1896
6088.16 1871
6088.90 1968
6089.63 1953
6090.37 1962
6091.11 1975
6091.84 2069
6092.58 1942
6093.32 1869
6094.05 1849
6094.79 1880
6095.53 1884
6096.26 1843
6097.00 1776
6097.74 1776
6098.47 1825
6099.21 1862
6099.95 1877
6100.69 1790
6101.42 1836
6102.16 1801
6102.90 1744
6103.63 1658
6104.37 1725
6105.11 1862
6105.85 1759
6106.58 1703
6107.32 1759
6108.06 1744
6108.80 1812
6109.53 1870
6110.27 1794
6111.01 1797
6111.75 1898
6112.49 1854
6113.22 1859
6113.96 1910
6114.70 1969
6115.44 2013
6116.17 1973
6116.91 1962
6117.65 1996
6118.39 1963
6119.13 1958
6119.87 1991
6120.60 1957
6121.34 1906
6122.08 2036
6122.82 2058
6123.56 2037
6124.30 2027
6125.03 2095
6125.77 2099
6126.51 2085
6127.25 2100
6127.99 2140
6128.73 2098
6129.47 2020
6130.21 2013
6130.94 2049
6131.68 1986
6132.42 2010
6133.16 2037
6133.90 2053
6134.64 2080
6135.38 2137
6136.12 2194
6136.86 2276
6137.60 2299
6138.34 2339
6139.08 2358
6139.81 2384
6140.55 2560
6141.29 2557
6142.03 2482
6142.77 2505
6143.51 2464
6144.25 2401
6144.99 2382
6145.73 2365
6146.47 2355
6147.21 2354
6147.95 2373
6148.69 2414
6149.43 2420
6150.17 2357
6150.91 2373
6151.65 2459
6152.39 2467
6153.13 2508
6153.87 2568
6154.61 2675
6155.35 2752
6156.09 2878
6156.83 3061
6157.58 3306
6158.32 3416
6159.06 3361
6159.80 3380
6160.54 3348
6161.28 3379
6162.02 3319
6162.76 3362
6163.50 3302
6164.24 3194
6164.98 3248
6165.72 3323
6166.46 3421
6167.21 3415
6167.95 3369
6168.69 3306
6169.43 3316
6170.17 3221
6170.91 3250
6171.65 3143
6172.39 3027
6173.14 2963
6173.88 3014
6174.62 3052
6175.36 3075
6176.10 3098
6176.84 3072
6177.59 3290
6178.33 3463
6179.07 3860
6179.81 4538
6180.55 5244
6181.30 6008
6182.04 7021
6182.78 7715
6183.52 8071
6184.26 8085
6185.01 7817
6185.75 7143
6186.49 6488
6187.23 5792
6187.97 5298
6188.72 4809
6189.46 4412
6190.20 3950
6190.94 3746
6191.69 3652
6192.43 3535
6193.17 3522
6193.92 3446
6194.66 3450
6195.40 3347
6196.14 3408
6196.89 3346
6197.63 3371
6198.37 3290
6199.12 3315
6199.86 3336
6200.60 3197
6201.34 3185
6202.09 3170
6202.83 3347
6203.57 3459
6204.32 3793
6205.06 4288
6205.80 5236
6206.55 6405
6207.29 7906
6208.03 9241
6208.78 10231
6209.52 10923
6210.27 11050
6211.01 10565
6211.75 9767
6212.50 8603
6213.24 7460
6213.98 6388
6214.73 5447
6215.47 4704
6216.22 4188
6216.96 3769
6217.71 3342
6218.45 3167
6219.19 3018
6219.94 3017
6220.68 2910
6221.43 2876
6222.17 2829
6222.92 2749
6223.66 2633
6224.40 2648
6225.15 2617
6225.89 2528
6226.64 2406
6227.38 2280
6228.13 2205
6228.87 2114
6229.62 2084
6230.36 1975
6231.11 1975
6231.85 1991
6232.60 2023
6233.34 2069
6234.09 2044
6234.83 2088
6235.58 2036
6236.32 2132
6237.07 2171
6237.81 2290
6238.56 2427
6239.30 2586
6240.05 2661
6240.80 2692
6241.54 2656
6242.29 2670
6243.03 2576
6243.78 2538
6244.52 2525
6245.27 2545
6246.02 2625
6246.76 2695
6247.51 2631
6248.25 2664
6249.00 2610
6249.75 2594
6250.49 2502
6251.24 2402
6251.98 2360
6252.73 2234
6253.48 2264
6254.22 2213
6254.97 2239
6255.72 2104
6256.46 2150
6257.21 2074
6257.95 2123
6258.70 2079
6259.45 2104
6260.19 2057
6260.94 2071
6261.69 2080
6262.43 2043
6263.18 1990
6263.93 1995
6264.68 1985
6265.42 1936
6266.17 1870
6266.92 1898
6267.66 1946
6268.41 1934
6269.16 1901
6269.91 1827
6270.65 1834
6271.40 1892
6272.15 1870
6272.89 1881
6273.64 1862
6274.39 1922
6275.14 1896
6275.88 1889
6276.63 1945
6277.38 1984
6278.13 1963
6278.88 1901
6279.62 1846
6280.37 1883
6281.12 1867
6281.87 1788
6282.62 1733
6283.36 1768
6284.11 1754
6284.86 1728
6285.61 1705
6286.36 1700
6287.10 1648
6287.85 1614
6288.60 1620
6289.35 1562
6290.10 1644
6290.85 1567
6291.59 1517
6292.34 1557
6293.09 1579
6293.84 1531
6294.59 1505
6295.34 1566
6296.09 1597
6296.84 1584
6297.58 1594
6298.33 1572
6299.08 1548
6299.83 1619
6300.58 1574
6301.33 1590
6302.08 1585
6302.83 1633
6303.58 1565
6304.33 1602
6305.08 1617
6305.83 1551
6306.58 1556
6307.32 1617
6308.07 1633
6308.82 1523
6309.57 1595
6310.32 1618
6311.07 1661
6311.82 1704
6312.57 1668
6313.32 1666
6314.07 1631
6314.82 1624
6315.57 1640
6316.32 1734
6317.07 1713
6317.82 1670
6318.57 1646
6319.32 1576
6320.07 1531
6320.82 1555
6321.57 1490
6322.32 1488
6323.07 1462
6323.82 1471
6324.58 1484
6325.33 1512
6326.08 1482
6326.83 1494
6327.58 1490
6328.33 1520
6329.08 1505
6329.83 1530
6330.58 1423
6331.33 1506
6332.08 1548
6332.83 1490
6333.58 1457
6334.34 1479
6335.09 1491
6335.84 1479
6336.59 1496
6337.34 1492
6338.09 1496
6338.84 1508
6339.59 1499
6340.35 1549
6341.10 1519
6341.85 1467
6342.60 1570
6343.35 1514
6344.10 1497
6344.86 1496
6345.61 1544
6346.36 1619
6347.11 1650
6347.86 1735
6348.62 1666
6349.37 1636
6350.12 1758
6350.87 1842
6351.62 1957
6352.38 2093
6353.13 2084
6353.88 2163
6354.63 2194
6355.38 2076
6356.14 2059
6356.89 2020
6357.64 1913
6358.39 1955
6359.15 1847
6359.90 1797
6360.65 1781
6361.40 1706
6362.16 1733
6362.91 1733
6363.66 1784
6364.42 1861
6365.17 1952
6365.92 2099
6366.67 2260
6367.43 2452
6368.18 2486
6368.93 2546
6369.69 2444
6370.44 2355
6371.19 2212
6371.95 2069
6372.70 1986
6373.45 1869
6374.21 1799
6374.96 1850
6375.71 1746
6376.47 1776
6377.22 1740
6377.98 1743
6378.73 1738
6379.48 1739
6380.24 1748
6380.99 1784
6381.74 1830
6382.50 1734
6383.25 1747
6384.01 1766
6384.76 1712
6385.51 1637
6386.27 1640
6387.02 1693
6387.78 1675
6388.53 1648
6389.29 1605
6390.04 1624
6390.79 1603
6391.55 1568
6392.30 1519
6393.06 1482
6393.81 1508
6394.57 1545
6395.32 1527
6396.08 1554
6396.83 1551
6397.59 1482
6398.34 1525
6399.10 1447
6399.85 1404
6400.61 1424
6401.36 1424
6402.12 1392
6402.87 1457
6403.63 1470
6404.38 1440
6405.14 1462
6405.89 1449
6406.65 1444
6407.40 1456
6408.16 1478
6408.91 1489
6409.67 1476
6410.43 1476
6411.18 1482
6411.94 1484
6412.69 1469
6413.45 1461
6414.20 1538
6414.96 1522
6415.72 1531
6416.47 1542
6417.23 1568
6417.98 1507
6418.74 1515
6419.50 1583
6420.25 1564
6421.01 1510
6421.77 1488
6422.52 1463
6423.28 1371
6424.03 1432
6424.79 1446
6425.55 1423
6426.30 1456
6427.06 1438
6427.82 1445
6428.57 1407
6429.33 1411
6430.09 1409
6430.84 1365
6431.60 1384
6432.36 1439
6433.11 1490
6433.87 1434
6434.63 1460
6435.39 1463
6436.14 1482
6436.90 1466
6437.66 1480
6438.41 1519
6439.17 1535
6439.93 1484
6440.69 1540
6441.44 1561
6442.20 1535
6442.96 1518
6443.72 1489
6444.47 1565
6445.23 1500
6445.99 1510
6446.75 1509
6447.50 1541
6448.26 1494
6449.02 1497
6449.78 1498
6450.54 1534
6451.29 1535
6452.05 1500
6452.81 1550
6453.57 1552
6454.33 1543
6455.08 1541
6455.84 1567
6456.60 1646
6457.36 1618
6458.12 1614
6458.88 1643
6459.64 1666
6460.39 1663
6461.15 1622
6461.91 1621
6462.67 1712
6463.43 1740
6464.19 1676
6464.95 1713
6465.70 1749
6466.46 1749
6467.22 1798
6467.98 1853
6468.74 1792
6469.50 1766
6470.26 1744
6471.02 1720
6471.78 1764
6472.54 1749
6473.30 1795
6474.05 1819
6474.81 1824
6475.57 1865
6476.33 1828
6477.09 1833
6477.85 1879
6478.61 1851
6479.37 1931
6480.13 1991
6480.89 2018
6481.65 1995
6482.41 2055
6483.17 2128
6483.93 2048
6484.69 2078
6485.45 2133
6486.21 2184
6486.97 2172
6487.73 2152
6488.49 2171
6489.25 2253
6490.01 2222
6490.77 2274
6491.53 2407
6492.29 2397
6493.05 2449
6493.81 2498
6494.57 2470
6495.33 2536
6496.10 2524
6496.86 2375
6497.62 2423
6498.38 2441
6499.14 2496
6499.90 2423
6500.66 2495
6501.42 2489
6502.18 2530
6502.94 2739
6503.70 3011
6504.47 3454
6505.23 4233
6505.99 5310
6506.75 6673
6507.51 7838
6508.27 8555
6509.03 9039
6509.79 9059
6510.56 8429
6511.32 7788
6512.08 6889
6512.84 6000
6513.60 5134
6514.36 4501
6515.13 3957
6515.89 3654
6516.65 3273
6517.41 3165
6518.17 3044
6518.94 3005
6519.70 2867
6520.46 2834
6521.22 2857
6521.98 2839
6522.75 2933
6523.51 2919
6524.27 3048
6525.03 3233
6525.79 3431
6526.56 3515
6527.32 3654
6528.08 3800
6528.84 3697
6529.61 3638
6530.37 3580
6531.13 3595
6531.90 3552
6532.66 3710
6533.42 4051
6534.18 4613
6534.95 5351
6535.71 5958
6536.47 6299
6537.24 6380
6538.00 6213
6538.76 5840
6539.53 5355
6540.29 4782
6541.05 4315
6541.82 3899
6542.58 3545
6543.34 3325
6544.11 3276
6544.87 3167
6545.63 3129
6546.40 3088
6547.16 3038
6547.92 3001
6548.69 3009
6549.45 2896
6550.21 2834
6550.98 2666
6551.74 2688
6552.51 2666
6553.27 2647
6554.03 2603
6554.80 2606
6555.56 2541
6556.33 2576
6557.09 2551
6557.85 2636
6558.62 2641
6559.38 2612
6560.15 2710
6560.91 2769
6561.68 2761
6562.44 2828
6563.21 2911
6563.97 2990
6564.74 2968
6565.50 2932
6566.26 2947
6567.03 2949
6567.79 2933
6568.56 2857
6569.32 2876
6570.09 2896
6570.85 2958
6571.62 2868
6572.38 2954
6573.15 3061
6573.91 3107
6574.68 3148
6575.44 3233
6576.21 3244
6576.98 3221
6577.74 3217
6578.51 3232
6579.27 3298
6580.04 3301
6580.80 3416
6581.57 3396
6582.33 3489
6583.10 3482
6583.87 3604
6584.63 3718
6585.40 3602
6586.16 3498
6586.93 3487
6587.70 3405
6588.46 3258
6589.23 3256
6589.99 3350
6590.76 3417
6591.53 3649
6592.29 4009
6593.06 4196
6593.82 4342
6594.59 4654
6595.36 4767
6596.12 4875
6596.89 4781
6597.66 4535
6598.42 4319
6599.19 4208
6599.96 3976
6600.72 3823
6601.49 3569
6602.26 3449
6603.02 3235
6603.79 3099
6604.56 2955
6605.33 3023
6606.09 3057
6606.86 3031
6607.63 2946
6608.39 3033
6609.16 3096
6609.93 3172
6610.70 3187
6611.46 3118
6612.23 3081
6613.00 3018
6613.77 3003
6614.53 2869
6615.30 2871
6616.07 2799
6616.84 2883
6617.60 2912
6618.37 2927
6619.14 3034
6619.91 3245
6620.68 3390
6621.44 3595
6622.21 3723
6622.98 3875
6623.75 3853
6624.52 3746
6625.28 3875
6626.05 3708
6626.82 3641
6627.59 3437
6628.36 3324
6629.13 3137
6629.89 3057
6630.66 3072
6631.43 3134
6632.20 3139
6632.97 3281
6633.74 3520
6634.51 3654
6635.27 3778
6636.04 3857
6636.81 3872
6637.58 3893
6638.35 4142
6639.12 4359
6639.89 4487
6640.66 4739
6641.43 4966
6642.19 5066
6642.96 5003
6643.73 4825
6644.50 4669
6645.27 4296
6646.04 3984
6646.81 3675
6647.58 3392
6648.35 3172
6649.12 3001
6649.89 2949
6650.66 2730
6651.43 2711
6652.20 2584
6652.97 2603
6653.74 2572
6654.51 2566
6655.28 2572
6656.05 2528
6656.82 2469
6657.59 2506
6658.36 2388
6659.13 2304
6659.90 2430
6660.67 2422
6661.44 2430
6662.21 2385
6662.98 2385
6663.75 2323
6664.52 2434
6665.29 2389
6666.06 2406
6666.83 2414
6667.60 2450
6668.37 2525
6669.14 2542
6669.91 2639
6670.68 2700
6671.46 2665
6672.23 2688
6673.00 2646
6673.77 2681
6674.54 2712
6675.31 2642
6676.08 2615
6676.85 2613
6677.62 2593
6678.40 2574
6679.17 2673
6679.94 2618
6680.71 2656
6681.48 2720
6682.25 2761
6683.02 2838
6683.80 2906
6684.57 3071
6685.34 3096
6686.11 3121
6686.88 3220
6687.65 3112
6688.43 2871
6689.20 2761
6689.97 2624
6690.74 2536
6691.51 2453
6692.29 2395
6693.06 2296
6693.83 2252
6694.60 2290
6695.37 2214
6696.15 2176
6696.92 2205
6697.69 2207
6698.46 2155
6699.24 2172
6700.01 2212
6700.78 2177
6701.55 2171
6702.33 2095
6703.10 2072
6703.87 2086
6704.64 2064
6705.42 2018
6706.19 2033
6706.96 2078
6707.74 2059
6708.51 2016
6709.28 1966
6710.06 1892
6710.83 1937
6711.60 1956
6712.37 1939
6713.15 1986
6713.92 1939
6714.69 1860
6715.47 1896
6716.24 1917
6717.01 1876
6717.79 1926
6718.56 1894
6719.34 1852
6720.11 1884
6720.88 1841
6721.66 1837
6722.43 1889
6723.20 1821
6723.98 1822
6724.75 1833
6725.53 1827
6726.30 1826
6727.07 1789
6727.85 1893
6728.62 1822
6729.40 1823
6730.17 1847
6730.95 1825
6731.72 1846
6732.49 1854
6733.27 1809
6734.04 1843
6734.82 1894
6735.59 1877
6736.37 1873
6737.14 1918
6737.92 1919
6738.69 1949
6739.47 2028
6740.24 1987
6741.01 1996
6741.79 2036
6742.56 2102
6743.34 2031
6744.11 1963
6744.89 2006
6745.67 2106
6746.44 2095
6747.22 2074
6747.99 1980
6748.77 2026
6749.54 2076
6750.32 2116
6751.09 2252
6751.87 2291
6752.64 2429
6753.42 2508
6754.19 2568
6754.97 2567
6755.75 2483
6756.52 2462
6757.30 2424
6758.07 2380
6758.85 2349
6759.63 2266
6760.40 2255
6761.18 2259
6761.95 2192
6762.73 2161
6763.51 2103
6764.28 2095
6765.06 2123
6765.83 2174
6766.61 2158
6767.39 2243
6768.16 2204
6768.94 2209
6769.72 2161
6770.49 2059
6771.27 2050
6772.05 2066
6772.82 1952
6773.60 1995
6774.38 1992
6775.15 1928
6775.93 1914
6776.71 1881
6777.48 1864
6778.26 1899
6779.04 1928
6779.82 1976
6780.59 1953
6781.37 1856
6782.15 1805
6782.92 1839
6783.70 1859
6784.48 1895
6785.26 1897
6786.03 1878
6786.81 1805
6787.59 1824
6788.37 1812
6789.14 1818
6789.92 1790
6790.70 1726
6791.48 1669
6792.25 1681
6793.03 1648
6793.81 1622
6794.59 1571
6795.37 1597
6796.14 1631
6796.92 1674
6797.70 1675
6798.48 1741
6799.26 1750
6800.04 1801
6800.81 1770
6801.59 1734
6802.37 1759
6803.15 1767
6803.93 1713
6804.71 1725
6805.48 1773
6806.26 1780
6807.04 1809
6807.82 1732
6808.60 1704
6809.38 1663
6810.16 1648
6810.94 1607
6811.71 1573
6812.49 1631
6813.27 1663
6814.05 1675
6814.83 1683
6815.61 1660
6816.39 1705
6817.17 1665
6817.95 1646
6818.73 1644
6819.51 1595
6820.29 1632
6821.07 1684
6821.84 1658
6822.62 1632
6823.40 1613
6824.18 1630
6824.96 1677
6825.74 1625
6826.52 1591
6827.30 1668
6828.08 1586
6828.86 1678
6829.64 1648
6830.42 1607
6831.20 1654
6831.98 1614
6832.76 1653
6833.54 1664
6834.32 1694
6835.10 1774
6835.88 1958
6836.66 2141
6837.44 2487
6838.22 2669
6839.01 2835
6839.79 2867
6840.57 2944
6841.35 2771
6842.13 2571
6842.91 2378
6843.69 2220
6844.47 2113
6845.25 1994
6846.03 1921
6846.81 1860
6847.59 1925
6848.37 1986
6849.16 2009
6849.94 2113
6850.72 2160
6851.50 2228
6852.28 2152
6853.06 2120
6853.84 2034
6854.62 2018
6855.41 1927
6856.19 1862
6856.97 1815
6857.75 1735
6858.53 1704
6859.31 1608
6860.10 1647
6860.88 1669
6861.66 1641
6862.44 1653
6863.22 1653
6864.00 1645
6864.79 1635
6865.57 1736
6866.35 1722
6867.13 1803
6867.91 1743
6868.70 1731
6869.48 1701
6870.26 1738
6871.04 1781
6871.83 1761
6872.61 1811
6873.39 1810
6874.17 1860
6874.96 1921
6875.74 2020
6876.52 2058
6877.30 2079
6878.09 2144
6878.87 2196
6879.65 2330
6880.43 2527
6881.22 2728
6882.00 2894
6882.78 2923
6883.57 2950
6884.35 2894
6885.13 2772
6885.92 2858
6886.70 2903
6887.48 3128
6888.27 3194
6889.05 3360
6889.83 3309
6890.62 3133
6891.40 2936
6892.18 2811
6892.97 2650
6893.75 2579
6894.53 2381
6895.32 2356
6896.10 2355
6896.88 2254
6897.67 2227
6898.45 2155
6899.24 2178
6900.02 2125
6900.80 2172
6901.59 2174
6902.37 2119
6903.16 2128
6903.94 2120
6904.73 2073
6905.51 2092
6906.29 2083
6907.08 2058
6907.86 2106
6908.65 2069
6909.43 2007
6910.22 1906
6911.00 1950
6911.79 1909
6912.57 1967
6913.35 1915
6914.14 1912
6914.92 1904
6915.71 1941
6916.49 1982
6917.28 1905
6918.06 1946
6918.85 1994
6919.63 1993
6920.42 1967
6921.20 1973
6921.99 1958
6922.78 1959
6923.56 1979
6924.35 2019
6925.13 2025
6925.92 1985
6926.70 2054
6927.49 2095
6928.27 2094
6929.06 2167
6929.84 2101
6930.63 2130
6931.42 2071
6932.20 2032
6932.99 2088
6933.77 2063
6934.56 2083
6935.35 2154
6936.13 2193
6936.92 2226
6937.70 2219
6938.49 2315
6939.28 2412
6940.06 2538
6940.85 2737
6941.63 2909
6942.42 3021
6943.21 3030
6943.99 3094
6944.78 3189
6945.57 3207
6946.35 3220
6947.14 3295
6947.93 3417
6948.71 3437
6949.50 3488
6950.29 3455
6951.07 3314
6951.86 3199
6952.65 3036
6953.44 2844
6954.22 2870
6955.01 2799
6955.80 2776
6956.58 2816
6957.37 2770
6958.16 2795
6958.95 2739
6959.73 2717
6960.52 2807
6961.31 2816
6962.09 2869
6962.88 2950
6963.67 2959
6964.46 3094
6965.25 3176
6966.03 3256
6966.82 3372
6967.61 3590
6968.40 3707
6969.18 3703
6969.97 3829
6970.76 3808
6971.55 3830
6972.34 3821
6973.12 3906
6973.91 3841
6974.70 3789
6975.49 3703
6976.28 3809
6977.07 3898
6977.85 4073
6978.64 4251
6979.43 4425
6980.22 4850
6981.01 5494
6981.80 6401
6982.59 7705
6983.37 9524
6984.16 11621
6984.95 13126
6985.74 14197
6986.53 14571
6987.32 14226
6988.11 13111
6988.90 11840
6989.69 10250
6990.47 8633
6991.26 7493
6992.05 6351
6992.84 5368
6993.63 4603
6994.42 3998
6995.21 3687
6996.00 3409
6996.79 3108
6997.58 3010
6998.37 3034
6999.16 2890
6999.95 2798
7000.74 2816
7001.53 2789
7002.32 2677
7003.11 2667
7003.90 2578
7004.69 2477
7005.48 2318
7006.27 2267
7007.06 2243
7007.85 2253
7008.64 2187
7009.43 2285
7010.22 2373
7011.01 2429
7011.80 2417
7012.59 2577
7013.38 2643
7014.17 2607
7014.96 2611
7015.75 2605
7016.54 2588
7017.33 2502
7018.12 2497
7018.91 2562
7019.70 2573
7020.49 2602
7021.28 2693
7022.07 2774
7022.87 2994
7023.66 3003
7024.45 3093
7025.24 3156
7026.03 3124
7026.82 3100
7027.61 3079
7028.40 3008
7029.19 2849
7029.99 2768
7030.78 2701
7031.57 2593
7032.36 2511
7033.15 2483
7033.94 2488
7034.74 2444
7035.53 2552
7036.32 2535
7037.11 2565
7037.90 2598
7038.69 2638
7039.49 2581
7040.28 2589
7041.07 2617
7041.86 2714
7042.65 2773
7043.45 2707
7044.24 2638
7045.03 2729
7045.82 2744
7046.61 2725
7047.41 2765
7048.20 2922
7048.99 3099
7049.78 3173
7050.58 3249
7051.37 3246
7052.16 3298
7052.95 3119
7053.75 3030
7054.54 2953
7055.33 2849
7056.13 2748
7056.92 2832
7057.71 2909
7058.50 2861
7059.30 2874
7060.09 2955
7060.88 2904
7061.68 2766
7062.47 2726
7063.26 2666
7064.06 2687
7064.85 2610
7065.64 2496
7066.44 2481
7067.23 2347
7068.02 2334
7068.82 2368
7069.61 2363
7070.40 2239
7071.20 2211
7071.99 2210
7072.78 2185
7073.58 2089
7074.37 2094
7075.17 2083
7075.96 2027
7076.75 2086
7077.55 2043
7078.34 2019
7079.14 1922
7079.93 2021
7080.72 2021
7081.52 1906
7082.31 1933
7083.11 2005
7083.90 2075
7084.70 2120
7085.49 2145
7086.28 2269
7087.08 2338
7087.87 2407
7088.67 2369
7089.46 2366
7090.26 2226
7091.05 2165
7091.85 2183
7092.64 2032
7093.44 1898
7094.23 1847
7095.03 1797
7095.82 1753
7096.62 1774
7097.41 1712
7098.21 1638
7099.00 1655
7099.80 1631
7100.59 1626
7101.39 1610
7102.18 1553
7102.98 1566
7103.77 1543
7104.57 1533
7105.37 1483
7106.16 1523
7106.96 1548
7107.75 1460
7108.55 1472
7109.34 1380
7110.14 1435
7110.94 1446
7111.73 1422
7112.53 1451
7113.32 1403
7114.12 1419
7114.92 1442
7115.71 1450
7116.51 1448
7117.30 1419
7118.10 1457
7118.90 1450
7119.69 1433
7120.49 1425
7121.29 1471
7122.08 1436
7122.88 1443
7123.68 1390
7124.47 1458
7125.27 1414
7126.07 1450
7126.86 1494
7127.66 1431
7128.46 1452
7129.25 1543
7130.05 1528
7130.85 1500
7131.64 1458
7132.44 1473
7133.24 1422
7134.04 1420
7134.83 1410
7135.63 1391
7136.43 1390
7137.23 1380
7138.02 1269
7138.82 1318
7139.62 1304
7140.42 1285
7141.21 1288
7142.01 1316
7142.81 1287
7143.61 1287
7144.40 1233
7145.20 1238
7146.00 1244
7146.80 1233
7147.59 1279
7148.39 1257
7149.19 1220
7149.99 1182
7150.79 1240
7151.59 1204
7152.38 1193
7153.18 1217
7153.98 1264
7154.78 1232
7155.58 1261
7156.38 1275
7157.17 1279
7157.97 1273
7158.77 1205
7159.57 1176
7160.37 1216
7161.17 1234
7161.97 1241
7162.76 1250
7163.56 1196
7164.36 1245
7165.16 1290
7165.96 1254
7166.76 1199
7167.56 1181
7168.36 1175
7169.16 1170
7169.96 1158
7170.75 1227
7171.55 1126
7172.35 1156
7173.15 1147
7173.95 1083
7174.75 1095
7175.55 1163
7176.35 1055
7177.15 1042
7177.95 1055
7178.75 1080
7179.55 1087
7180.35 1085
7181.15 1135
7181.95 1072
7182.75 1116
7183.55 1155
7184.35 1154
7185.15 1146
7185.95 1115
7186.75 1090
7187.55 1097
7188.35 1087
7189.15 1061
7189.95 1093
7190.75 1099
7191.55 1020
7192.35 1055
7193.15 1045
7193.95 997
7194.75 1045
7195.55 995
7196.35 984
7197.15 1021
7197.95 1015
7198.76 1047
7199.56 1030
7200.36 1045
7201.16 1072
7201.96 1082
7202.76 1063
7203.56 1065
7204.36 1023
7205.16 1076
7205.96 1067
7206.77 1023
7207.57 1021
7208.37 1010
7209.17 1005
7209.97 1025
7210.77 1085
7211.57 1026
7212.38 1067
7213.18 1063
7213.98 1114
7214.78 1129
7215.58 1098
7216.38 1091
7217.19 1157
7217.99 1143
7218.79 1086
7219.59 1174
7220.39 1178
7221.20 1141
7222.00 1139
7222.80 1150
7223.60 1093
7224.40 1100
7225.21 1166
7226.01 1169
7226.81 1115
7227.61 1119
7228.42 1100
7229.22 1142
7230.02 1094
7230.82 1164
7231.63 1196
7232.43 1215
7233.23 1273
7234.03 1312
7234.84 1405
7235.64 1524
7236.44 1587
7237.25 1589
7238.05 1543
7238.85 1517
7239.65 1414
7240.46 1393
7241.26 1324
7242.06 1280
7242.87 1273
7243.67 1194
7244.47 1180
7245.28 1193
7246.08 1184
7246.88 1188
7247.69 1195
7248.49 1204
7249.30 1199
7250.10 1227
7250.90 1233
7251.71 1224
7252.51 1143
7253.31 1203
7254.12 1251
7254.92 1247
7255.73 1209
7256.53 1251
7257.33 1270
7258.14 1185
7258.94 1201
7259.75 1192
7260.55 1244
7261.35 1172
7262.16 1217
7262.96 1228
7263.77 1295
7264.57 1239
7265.38 1254
7266.18 1242
7266.99 1239
7267.79 1224
7268.59 1210
7269.40 1183
7270.20 1200
7271.01 1220
7271.81 1243
7272.62 1241
7273.42 1241
7274.23 1205
7275.03 1231
7275.84 1274
7276.64 1301
7277.45 1248
7278.25 1279
7279.06 1301
7279.86 1379
7280.67 1496
7281.48 1599
7282.28 1701
7283.09 1908
7283.89 2046
7284.70 2161
7285.50 2185
7286.31 2082
7287.11 2006
7287.92 1923
7288.73 1799
7289.53 1638
7290.34 1539
7291.14 1457
7291.95 1446
7292.76 1382
7293.56 1375
7294.37 1283
7295.17 1309
7295.98 1324
7296.79 1289
7297.59 1301
7298.40 1333
7299.21 1344
7300.01 1386
7300.82 1339
7301.62 1327
7302.43 1338
7303.24 1373
7304.04 1313
7304.85 1376
7305.66 1370
7306.46 1422
7307.27 1496
7308.08 1552
7308.89 1609
7309.69 1679
7310.50 1729
7311.31 1758
7312.11 1751
7312.92 1710
7313.73 1685
7314.53 1668
7315.34 1713
7316.15 1818
7316.96 1909
7317.76 2108
7318.57 2319
7319.38 2502
7320.19 2511
7320.99 2491
7321.80 2509
7322.61 2416
7323.42 2229
7324.22 2044
7325.03 1920
7325.84 1812
7326.65 1705
7327.46 1635
7328.26 1574
7329.07 1499
7329.88 1513
7330.69 1491
7331.50 1471
7332.30 1417
7333.11 1443
7333.92 1397
7334.73 1440
7335.54 1450
7336.35 1475
7337.15 1468
7337.96 1474
7338.77 1523
7339.58 1563
7340.39 1595
7341.20 1529
7342.01 1564
7342.82 1523
7343.62 1553
7344.43 1506
7345.24 1488
7346.05 1423
7346.86 1384
7347.67 1390
7348.48 1392
7349.29 1431
7350.10 1372
7350.91 1293
7351.71 1296
7352.52 1313
7353.33 1285
7354.14 1335
7354.95 1348
7355.76 1346
7356.57 1359
7357.38 1430
7358.19 1507
7359.00 1513
7359.81 1566
7360.62 1637
7361.43 1666
7362.24 1695
7363.05 1651
7363.86 1594
7364.67 1572
7365.48 1538
7366.29 1487
7367.10 1482
7367.91 1430
7368.72 1396
7369.53 1386
7370.34 1293
7371.15 1230
7371.96 1278
7372.77 1334
7373.58 1284
7374.39 1273
7375.20 1269
7376.01 1299
7376.82 1322
7377.63 1355
7378.45 1482
7379.26 1529
7380.07 1619
7380.88 1710
7381.69 1670
7382.50 1626
7383.31 1683
7384.12 1630
7384.93 1531
7385.74 1485
7386.56 1413
7387.37 1329
7388.18 1331
7388.99 1342
7389.80 1279
7390.61 1222
7391.42 1221
7392.24 1203
7393.05 1123
7393.86 1148
7394.67 1175
7395.48 1181
7396.29 1179
7397.10 1162
7397.92 1203
7398.73 1203
7399.54 1197
7400.35 1270
7401.16 1306
7401.98 1260
7402.79 1190
7403.60 1202
7404.41 1191
7405.23 1185
7406.04 1144
7406.85 1126
7407.66 1144
7408.47 1157
7409.29 1076
7410.10 1079
7410.91 1056
7411.72 1065
7412.54 1098
7413.35 1083
7414.16 1030
7414.98 992
7415.79 1034
7416.60 1053
7417.41 1026
7418.23 983
7419.04 977
7419.85 963
7420.67 946
7421.48 915
7422.29 972
7423.11 929
7423.92 898
7424.73 904
7425.54 961
7426.36 963
7427.17 931
7427.99 909
7428.80 946
7429.61 918
7430.43 925
7431.24 911
7432.05 909
7432.87 930
7433.68 906
7434.49 882
7435.31 968
7436.12 992
7436.94 930
7437.75 971
7438.56 972
7439.38 972
7440.19 917
7441.01 949
7441.82 937
7442.64 907
7443.45 895
7444.26 925
7445.08 955
7445.89 914
7446.71 914
7447.52 914
7448.34 953
7449.15 958
7449.97 985
7450.78 891
7451.59 916
7452.41 918
7453.22 933
7454.04 940
7454.85 921
7455.67 922
7456.48 894
7457.30 936
7458.11 893
7458.93 860
7459.74 873
7460.56 903
7461.38 866
7462.19 908
7463.01 931
7463.82 937
7464.64 935
7465.45 960
7466.27 936
7467.08 917
7467.90 939
7468.72 923
7469.53 975
7470.35 1000
7471.16 978
7471.98 969
7472.79 941
7473.61 985
7474.43 979
7475.24 961
7476.06 989
7476.87 985
7477.69 970
7478.51 940
7479.32 950
7480.14 970
7480.96 955
7481.77 950
7482.59 952
7483.41 981
7484.22 942
7485.04 931
7485.85 861
7486.67 889
7487.49 882
7488.31 931
7489.12 910
7489.94 881
7490.76 879
7491.57 866
7492.39 905
7493.21 923
7494.02 930
7494.84 905
7495.66 896
7496.48 911
7497.29 902
7498.11 903
7498.93 881
7499.74 866
7500.56 917
7501.38 849
7502.20 880
7503.01 926
7503.83 889
7504.65 848
7505.47 869
7506.29 876
7507.10 886
7507.92 821
7508.74 833
7509.56 812
7510.37 859
7511.19 872
7512.01 856
7512.83 831
7513.65 848
7514.47 879
7515.28 882
7516.10 886
7516.92 858
7517.74 875
7518.56 862
7519.38 876
7520.19 820
7521.01 855
7521.83 816
7522.65 841
7523.47 874
7524.29 887
7525.11 847
7525.92 871
7526.74 889
7527.56 871
7528.38 945
7529.20 904
7530.02 862
7530.84 843
7531.66 873
7532.48 933
7533.30 881
7534.12 871
7534.93 901
7535.75 878
7536.57 909
7537.39 918
7538.21 919
7539.03 917
7539.85 885
7540.67 906
7541.49 902
7542.31 901
7543.13 904
7543.95 913
7544.77 947
7545.59 955
7546.41 936
7547.23 960
7548.05 939
7548.87 885
7549.69 933
7550.51 911
7551.33 968
7552.15 944
7552.97 954
7553.79 960
7554.61 937
7555.43 957
7556.25 971
7557.07 972
7557.89 1023
7558.71 1010
7559.53 996
7560.36 1022
7561.18 1065
7562.00 1039
7562.82 1026
7563.64 1080
7564.46 1051
7565.28 1056
7566.10 1052
7566.92 1002
7567.74 1046
7568.56 1106
7569.39 1073
7570.21 1047
7571.03 1039
7571.85 1081
7572.67 1124
7573.49 1120
7574.31 1090
7575.14 1150
7575.96 1138
7576.78 1103
7577.60 1147
7578.42 1148
7579.24 1144
7580.06 1091
7580.89 1124
7581.71 1150
7582.53 1144
7583.35 1154
7584.17 1134
7585.00 1161
7585.82 1194
7586.64 1215
7587.46 1245
7588.29 1289
7589.11 1252
7589.93 1226
7590.75 1227
7591.57 1270
7592.40 1330
7593.22 1299
7594.04 1342
7594.86 1355
7595.69 1312
7596.51 1355
7597.33 1394
7598.15 1394
7598.98 1421
7599.80 1452
7600.62 1438
7601.45 1459
7602.27 1528
7603.09 1549
7603.92 1672
7604.74 1651
7605.56 1714
7606.38 1651
7607.21 1615
7608.03 1603
7608.85 1646
7609.68 1584
7610.50 1590
7611.32 1586
7612.15 1628
7612.97 1644
7613.80 1569
7614.62 1676
7615.44 1743
7616.27 1940
7617.09 2053
7617.91 2141
7618.74 2329
7619.56 2351
7620.39 2185
7621.21 2240
7622.03 2189
7622.86 2064
7623.68 2021
7624.51 2004
7625.33 1942
7626.15 1908
7626.98 1925
7627.80 1851
7628.63 1902
7629.45 2000
7630.28 2056
7631.10 2077
7631.93 2076
7632.75 2143
7633.58 2068
7634.40 2031
7635.22 1873
7636.05 1823
7636.87 1743
7637.70 1680
7638.52 1569
7639.35 1498
7640.17 1466
7641.00 1425
7641.82 1461
7642.65 1479
7643.47 1515
7644.30 1492
7645.13 1605
7645.95 1656
7646.78 1642
7647.60 1595
7648.43 1652
7649.25 1592
7650.08 1473
7650.90 1468
7651.73 1439
7652.55 1406
7653.38 1344
7654.21 1263
7655.03 1293
7655.86 1274
7656.68 1207
7657.51 1232
7658.34 1200
7659.16 1155
7659.99 1171
7660.81 1134
7661.64 1179
7662.47 1140
7663.29 1165
7664.12 1191
7664.95 1233
7665.77 1147
7666.60 1177
7667.42 1094
7668.25 1136
7669.08 1174
7669.90 1184
7670.73 1144
7671.56 1153
7672.38 1120
7673.21 1150
7674.04 1115
7674.87 1127
7675.69 1146
7676.52 1120
7677.35 1140
7678.17 1141
7679.00 1148
7679.83 1178
7680.65 1166
7681.48 1189
7682.31 1241
7683.14 1285
7683.96 1276
7684.79 1323
7685.62 1374
7686.45 1386
7687.27 1355
7688.10 1323
7688.93 1315
7689.76 1214
7690.58 1217
7691.41 1229
7692.24 1161
7693.07 1207
7693.90 1175
7694.72 1192
7695.55 1248
7696.38 1305
7697.21 1402
7698.04 1356
7698.86 1392
7699.69 1350
7700.52 1322
7701.35 1322
7702.18 1307
7703.01 1258
7703.83 1187
7704.66 1188
7705.49 1173
7706.32 1146
7707.15 1125
7707.98 1162
7708.81 1107
7709.63 1120
7710.46 1139
7711.29 1092
7712.12 1060
7712.95 1057
7713.78 1092
7714.61 1050
7715.44 1059
7716.27 1047
7717.10 1108
7717.93 1111
7718.75 1027
7719.58 1034
7720.41 1029
7721.24 1044
7722.07 1012
7722.90 1011
7723.73 1018
7724.56 1046
7725.39 1034
7726.22 1030
7727.05 1037
7727.88 1050
7728.71 1058
7729.54 1009
7730.37 1052
7731.20 1019
7732.03 992
7732.86 1008
7733.69 1030
7734.52 993
7735.35 975
7736.18 948
7737.01 933
7737.84 969
7738.67 943
7739.50 903
7740.33 934
7741.16 969
7741.99 971
7742.82 995
7743.65 1024
7744.48 1101
7745.31 1211
7746.14 1285
7746.98 1330
7747.81 1372
7748.64 1418
7749.47 1389
7750.30 1315
7751.13 1301
7751.96 1227
7752.79 1139
7753.62 1097
7754.45 1055
7755.29 1023
7756.12 958
7756.95 955
7757.78 957
7758.61 921
7759.44 938
7760.27 906
7761.11 904
7761.94 915
7762.77 889
7763.60 932
7764.43 925
7765.26 899
7766.10 943
7766.93 940
7767.76 852
7768.59 867
7769.42 884
7770.26 874
7771.09 847
7771.92 873
7772.75 893
7773.58 874
7774.42 842
7775.25 894
7776.08 902
7776.91 859
7777.75 923
7778.58 882
7779.41 871
7780.24 876
7781.08 880
7781.91 881
7782.74 915
7783.57 905
7784.41 904
7785.24 959
7786.07 955
7786.91 940
7787.74 976
7788.57 929
7789.40 935
7790.24 946
7791.07 934
7791.90 903
7792.74 920
7793.57 920
7794.40 960
7795.24 1030
7796.07 1013
7796.90 946
7797.74 960
7798.57 927
7799.40 966
7800.24 966
7801.07 985
7801.91 952
7802.74 979
7803.57 1083
7804.41 1053
7805.24 1017
7806.07 1034
7806.91 1084
7807.74 1104
7808.58 1115
7809.41 1132
7810.25 1146
7811.08 1145
7811.91 1196
7812.75 1190
7813.58 1180
7814.42 1239
7815.25 1361
7816.09 1296
7816.92 1277
7817.75 1276
7818.59 1305
7819.42 1263
7820.26 1329
7821.09 1404
7821.93 1387
7822.76 1447
7823.60 1484
7824.43 1473
7825.27 1479
7826.10 1452
7826.94 1410
7827.77 1405
7828.61 1303
7829.44 1238
7830.28 1263
7831.11 1310
7831.95 1369
7832.78 1442
7833.62 1429
7834.46 1479
7835.29 1532
7836.13 1474
7836.96 1483
7837.80 1379
7838.63 1357
7839.47 1339
7840.31 1330
7841.14 1276
7841.98 1245
7842.81 1209
7843.65 1157
7844.48 1120
7845.32 1113
7846.16 1092
7846.99 1057
7847.83 1070
7848.67 1130
7849.50 1146
7850.34 1124
7851.17 1099
7852.01 1085
7852.85 1091
7853.68 1098
7854.52 1050
7855.36 1117
7856.19 1125
7857.03 1055
7857.87 1051
7858.70 1107
7859.54 1086
7860.38 1128
7861.21 1119
7862.05 1099
7862.89 1123
7863.72 1055
7864.56 1066
7865.40 1097
7866.24 1064
7867.07 1051
7867.91 1062
7868.75 1044
7869.59 1078
7870.42 1093
7871.26 1120
7872.10 1146
7872.94 1136
7873.77 1081
7874.61 1199
7875.45 1274
7876.29 1312
7877.12 1395
7877.96 1418
7878.80 1409
7879.64 1467
7880.47 1452
7881.31 1474
7882.15 1441
7882.99 1414
7883.83 1389
7884.66 1333
7885.50 1317
7886.34 1325
7887.18 1285
7888.02 1281
7888.86 1240
7889.69 1247
7890.53 1347
7891.37 1343
7892.21 1352
7893.05 1384
7893.89 1434
7894.73 1313
7895.56 1293
7896.40 1261
7897.24 1197
7898.08 1204
7898.92 1167
7899.76 1191
7900.60 1094
7901.44 1100
7902.28 1117
7903.12 1121
7903.95 1100
7904.79 1082
7905.63 1109
7906.47 1092
7907.31 1070
7908.15 1085
7908.99 1043
7909.83 1067
7910.67 1098
7911.51 1093
7912.35 1131
7913.19 1134
7914.03 1181
7914.87 1182
7915.71 1263
7916.55 1251
7917.39 1295
7918.23 1322
7919.07 1337
7919.91 1317
7920.75 1198
7921.59 1198
7922.43 1208
7923.27 1144
7924.11 1122
7924.95 1117
7925.79 1046
7926.63 1022
7927.47 1024
7928.31 1034
7929.15 1003
7929.99 1080
7930.83 1086
7931.67 1055
7932.51 991
7933.35 1013
7934.19 997
7935.04 948
7935.88 969
7936.72 993
7937.56 1002
7938.40 978
7939.24 965
7940.08 934
7940.92 948
7941.76 977
7942.60 1025
7943.45 1084
7944.29 1066
7945.13 1040
7945.97 1033
7946.81 1063
7947.65 1074
7948.49 1061
7949.34 1041
7950.18 1071
7951.02 1068
7951.86 1121
7952.70 1143
7953.54 1170
7954.39 1200
7955.23 1256
7956.07 1282
7956.91 1285
7957.75 1240
7958.60 1274
7959.44 1268
7960.28 1245
7961.12 1269
7961.96 1240
7962.81 1239
7963.65 1234
7964.49 1306
7965.33 1423
7966.18 1445
7967.02 1453
7967.86 1612
7968.70 1539
7969.55 1539
7970.39 1487
7971.23 1434
7972.08 1388
7972.92 1343
7973.76 1244
7974.60 1178
7975.45 1126
7976.29 1096
7977.13 1066
7977.98 1073
7978.82 1042
7979.66 1060
7980.51 1041
7981.35 1002
7982.19 1010
7983.04 991
7983.88 1020
7984.72 1009
7985.57 976
7986.41 977
7987.25 918
7988.10 882
7988.94 901
7989.78 869
7990.63 853
7991.47 874
7992.32 849
7993.16 879
7994.00 841
7994.85 862
7995.69 861
7996.54 812
7997.38 805
7998.22 829
7999.07 792
7999.91 811
8000.76 762
8001.60 822
8002.45 798
8003.29 766
8004.13 775
8004.98 760
8005.82 754
8006.67 720
8007.51 767
8008.36 743
8009.20 757
8010.05 727
8010.89 724
8011.74 720
8012.58 755
8013.43 672
8014.27 729
8015.12 717
8015.96 714
8016.81 674
8017.65 663
8018.50 689
8019.34 675
8020.19 671
8021.03 699
8021.88 680
8022.72 680
8023.57 699
8024.41 696
8025.26 689
8026.11 681
8026.95 684
8027.80 700
8028.64 699
8029.49 683
8030.33 709
8031.18 777
8032.03 708
8032.87 725
8033.72 673
8034.56 697
8035.41 699
8036.26 690
8037.10 690
8037.95 728
8038.80 684
8039.64 706
8040.49 734
8041.34 721
8042.18 703
8043.03 724
8043.87 753
8044.72 698
8045.57 642
8046.41 677
8047.26 690
8048.11 700
8048.96 714
8049.80 649
8050.65 687
8051.50 685
8052.34 681
8053.19 671
8054.04 681
8054.88 681
8055.73 671
8056.58 688
8057.43 649
8058.27 650
8059.12 705
8059.97 677
8060.82 667
8061.66 663
8062.51 699
8063.36 674
8064.21 696
8065.05 698
8065.90 681
8066.75 726
8067.60 664
8068.44 658
8069.29 636
8070.14 622
8070.99 627
8071.84 662
8072.68 636
8073.53 616
8074.38 635
8075.23 653
8076.08 649
8076.93 604
8077.77 602
8078.62 638
8079.47 620
8080.32 608
8081.17 619
8082.02 635
8082.87 657
8083.71 670
8084.56 628
8085.41 591
8086.26 575
8087.11 624
8087.96 620
8088.81 641
8089.66 625
8090.51 628
8091.35 630
8092.20 591
8093.05 576
8093.90 639
8094.75 647
8095.60 657
8096.45 596
8097.30 585
8098.15 553
8099.00 593
8099.85 605
8100.70 607
8101.55 591
8102.40 558
8103.25 573
8104.10 600
8104.95 570
8105.80 610
8106.65 598
8107.50 570
8108.35 553
8109.20 581
8110.05 590
8110.90 568
8111.75 582
8112.60 607
8113.45 606
8114.30 588
8115.15 595
8116.00 599
8116.85 644
8117.70 658
8118.55 653
8119.40 631
8120.25 623
8121.10 616
8121.95 645
8122.80 639
8123.65 610
8124.50 616
8125.35 641
8126.20 628
8127.06 639
8127.91 635
8128.76 686
8129.61 671
8130.46 638
8131.31 691
8132.16 695
8133.01 721
8133.86 683
8134.72 671
8135.57 689
8136.42 675
8137.27 678
8138.12 656
8138.97 685
8139.83 659
8140.68 610
8141.53 664
8142.38 641
8143.23 609
8144.08 660
8144.94 662
8145.79 649
8146.64 654
8147.49 685
8148.34 719
8149.20 686
8150.05 637
8150.90 694
8151.75 691
8152.60 646
8153.46 738
8154.31 720
8155.16 752
8156.01 736
8156.87 753
8157.72 751
8158.57 707
8159.42 676
8160.28 717
8161.13 705
8161.98 662
8162.84 632
8163.69 646
8164.54 611
8165.39 592
8166.25 619
8167.10 628
8167.95 611
8168.81 579
8169.66 645
8170.51 664
8171.37 629
8172.22 593
8173.07 609
8173.93 628
8174.78 610
8175.63 624
8176.49 624
8177.34 576
8178.19 588
8179.05 568
8179.90 557
8180.76 590
8181.61 556
8182.46 529
8183.32 589
8184.17 535
8185.02 573
8185.88 574
8186.73 591
8187.59 579
8188.44 581
8189.30 551
8190.15 542
8191.00 579
8191.86 572
8192.71 564
8193.57 593
8194.42 565
8195.28 595
8196.13 578
8196.99 524
8197.84 554
8198.69 561
8199.55 554
8200.40 531
8201.26 560
8202.11 515
8202.97 534
8203.82 572
8204.68 546
8205.53 536
8206.39 579
8207.24 529
8208.10 532
8208.95 505
8209.81 558
8210.67 544
8211.52 548
8212.38 581
8213.23 535
8214.09 569
8214.94 559
8215.80 535
8216.65 554
8217.51 585
8218.37 577
8219.22 570
8220.08 588
8220.93 574
8221.79 551
8222.64 537
8223.50 548
8224.36 561
8225.21 526
8226.07 548
8226.92 561
8227.78 573
8228.64 597
8229.49 543
8230.35 566
8231.21 567
8232.06 546
8232.92 548
8233.78 543
8234.63 517
8235.49 551
8236.35 565
8237.20 521
8238.06 542
8238.92 538
8239.77 569
8240.63 561
8241.49 562
8242.34 556
8243.20 567
8244.06 538
8244.91 524
8245.77 556
8246.63 563
8247.49 572
8248.34 569
8249.20 562
8250.06 554
8250.92 565
8251.77 554
8252.63 536
8253.49 536
8254.35 563
8255.20 553
8256.06 553
8256.92 536
8257.78 519
8258.63 516
8259.49 537
8260.35 532
8261.21 541
8262.07 568
8262.92 537
8263.78 551
8264.64 560
8265.50 543
8266.36 572
8267.22 555
8268.07 591
8268.93 581
8269.79 576
8270.65 542
8271.51 573
8272.37 583
8273.22 569
8274.08 592
8274.94 588
8275.80 582
8276.66 617
8277.52 632
8278.38 638
8279.24 651
8280.09 671
8280.95 664
8281.81 637
8282.67 631
8283.53 651
8284.39 625
8285.25 663
8286.11 612
8286.97 600
8287.83 609
8288.69 606
8289.55 594
8290.41 629
8291.26 648
8292.12 649
8292.98 698
8293.84 668
8294.70 716
8295.56 683
8296.42 662
8297.28 660
8298.14 643
8299.00 642
8299.86 624
8300.72 676
8301.58 639
8302.44 629
8303.30 598
8304.16 587
8305.02 602
8305.88 600
8306.74 601
8307.60 612
8308.46 611
8309.33 589
8310.19 588
8311.05 586
8311.91 603
8312.77 619
8313.63 578
8314.49 590
8315.35 539
8316.21 612
8317.07 602
8317.93 594
8318.79 564
8319.65 523
8320.52 581
8321.38 568
8322.24 570
8323.10 579
8323.96 571
8324.82 557
8325.68 563
8326.54 573
8327.41 569
8328.27 554
8329.13 569
8329.99 572
8330.85 601
8331.71 615
8332.57 655
8333.44 631
8334.30 605
8335.16 577
8336.02 633
8336.88 587
8337.75 579
8338.61 602
8339.47 591
8340.33 587
8341.19 617
8342.06 626
8342.92 600
8343.78 599
8344.64 595
8345.50 601
8346.37 602
8347.23 607
8348.09 614
8348.95 611
8349.82 571
8350.68 598
8351.54 590
8352.40 589
8353.27 625
8354.13 614
8354.99 626
8355.86 597
8356.72 557
8357.58 597
8358.45 613
8359.31 634
8360.17 592
8361.03 621
8361.90 588
8362.76 596
8363.62 583
8364.49 603
8365.35 606
8366.21 598
8367.08 637
8367.94 663
8368.80 643
8369.67 613
8370.53 583
8371.40 604
8372.26 597
8373.12 588
8373.99 590
8374.85 634
8375.71 613
8376.58 609
8377.44 619
8378.31 588
8379.17 610
8380.03 606
8380.90 654
8381.76 624
8382.63 625
8383.49 639
8384.36 673
8385.22 689
8386.08 682
8386.95 712
8387.81 644
8388.68 655
8389.54 639
8390.41 651
8391.27 644
8392.14 629
8393.00 690
8393.87 663
8394.73 650
8395.60 679
8396.46 653
8397.33 672
8398.19 661
8399.06 652
8399.92 709
8400.79 685
8401.65 667
8402.52 681
8403.38 691
8404.25 678
8405.11 642
8405.98 681
8406.84 689
8407.71 711
8408.58 749
8409.44 783
8410.31 751
8411.17 731
8412.04 731
8412.90 771
8413.77 751
8414.64 698
8415.50 715
8416.37 744
8417.23 796
8418.10 783
8418.97 791
8419.83 793
8420.70 763
8421.56 771
8422.43 808
8423.30 840
8424.16 843
8425.03 839
8425.90 868
8426.76 880
8427.63 895
8428.50 896
8429.36 919
8430.23 894
8431.10 940
8431.96 1016
8432.83 1011
8433.70 968
8434.56 1021
8435.43 1028
8436.30 1039
8437.16 1001
8438.03 1064
8438.90 1145
8439.77 1208
8440.63 1223
8441.50 1206
8442.37 1267
8443.24 1293
8444.10 1267
8444.97 1325
8445.84 1329
8446.71 1327
8447.57 1337
8448.44 1351
8449.31 1382
8450.18 1405
8451.04 1480
8451.91 1493
8452.78 1683
8453.65 1855
8454.52 2120
8455.38 2331
8456.25 2486
8457.12 2535
8457.99 2519
8458.86 2401
8459.72 2287
8460.59 2229
8461.46 2027
8462.33 1854
8463.20 1688
8464.07 1606
8464.93 1474
8465.80 1437
8466.67 1381
8467.54 1268
8468.41 1219
8469.28 1239
8470.15 1190
8471.02 1182
8471.88 1186
8472.75 1155
8473.62 1142
8474.49 1159
8475.36 1177
8476.23 1175
8477.10 1185
8477.97 1175
8478.84 1232
8479.71 1292
8480.58 1343
8481.44 1448
8482.31 1442
8483.18 1477
8484.05 1502
8484.92 1433
8485.79 1379
8486.66 1355
8487.53 1329
8488.40 1272
8489.27 1168
8490.14 1200
8491.01 1136
8491.88 1142
8492.75 1154
8493.62 1188
8494.49 1191
8495.36 1145
8496.23 1140
8497.10 1180
8497.97 1148
8498.84 1180
8499.71 1162
8500.58 1121
8501.45 1081
8502.32 1091
8503.19 1052
8504.06 1123
8504.93 1118
8505.80 1092
8506.67 1111
8507.55 1102
8508.42 1102
8509.29 1151
8510.16 1118
8511.03 1153
8511.90 1188
8512.77 1168
8513.64 1119
8514.51 1193
8515.38 1193
8516.25 1191
8517.13 1209
8518.00 1211
8518.87 1229
8519.74 1270
8520.61 1292
8521.48 1366
8522.35 1490
8523.23 1671
8524.10 1844
8524.97 2004
8525.84 2107
8526.71 2184
8527.58 2131
8528.46 2067
8529.33 1962
8530.20 1900
8531.07 1713
8531.94 1595
8532.81 1545
8533.69 1477
8534.56 1413
8535.43 1351
8536.30 1238
8537.18 1301
8538.05 1276
8538.92 1242
8539.79 1179
8540.66 1169
8541.54 1110
8542.41 1080
8543.28 1109
8544.15 1071
8545.03 1097
8545.90 1101
8546.77 1100
8547.64 1108
8548.52 1133
8549.39 1204
8550.26 1249
8551.14 1293
8552.01 1363
8552.88 1462
8553.76 1510
8554.63 1502
8555.50 1491
8556.37 1494
8557.25 1434
8558.12 1312
8558.99 1291
8559.87 1259
8560.74 1241
8561.61 1194
8562.49 1121
8563.36 1095
8564.24 1096
8565.11 1121
8565.98 1095
8566.86 1071
8567.73 1099
8568.60 1065
8569.48 1069
8570.35 1003
8571.23 1035
8572.10 1000
8572.97 965
8573.85 970
8574.72 982
8575.60 966
8576.47 980
8577.34 984
8578.22 961
8579.09 966
8579.97 984
8580.84 949
8581.72 968
8582.59 967
8583.47 982
8584.34 1002
8585.21 1045
8586.09 1036
8586.96 1048
8587.84 1055
8588.71 1100
8589.59 1059
8590.46 1060
8591.34 1066
8592.21 1061
8593.09 1076
8593.96 1096
8594.84 1124
8595.71 1140
8596.59 1083
8597.46 1075
8598.34 1145
8599.22 1145
8600.09 1118
8600.97 1133
8601.84 1140
8602.72 1142
8603.59 1122
8604.47 1185
8605.34 1141
8606.22 1161
8607.10 1225
8607.97 1175
8608.85 1134
8609.72 1158
8610.60 1150
8611.47 1171
8612.35 1166
8613.23 1185
8614.10 1211
8614.98 1246
8615.86 1247
8616.73 1265
8617.61 1285
8618.48 1350
8619.36 1336
8620.24 1385
8621.11 1369
8621.99 1417
8622.87 1354
8623.74 1391
8624.62 1455
8625.50 1408
8626.37 1437
8627.25 1448
8628.13 1461
8629.00 1474
8629.88 1460
8630.76 1495
8631.64 1518
8632.51 1507
8633.39 1462
8634.27 1469
8635.14 1538
8636.02 1554
8636.90 1483
8637.78 1521
8638.65 1557
8639.53 1606
8640.41 1606
8641.29 1627
8642.16 1659
8643.04 1670
8643.92 1682
8644.80 1776
8645.67 1788
8646.55 1778
8647.43 1858
8648.31 1870
8649.18 1876
8650.06 1816
8650.94 1884
8651.82 1917
8652.70 1901
8653.58 1889
8654.45 1941
8655.33 1968
8656.21 2099
8657.09 2110
8657.97 2196
8658.84 2340
8659.72 2491
8660.60 2712
8661.48 3028
8662.36 3420
8663.24 3737
8664.12 4017
8664.99 4010
8665.87 4160
8666.75 3938
8667.63 3750
8668.51 3552
8669.39 3421
8670.27 3247
8671.15 3000
8672.03 2877
8672.91 2816
8673.78 2803
8674.66 2755
8675.54 2603
8676.42 2534
8677.30 2478
8678.18 2400
8679.06 2269
8679.94 2199
8680.82 2072
8681.70 2008
8682.58 1923
8683.46 1927
8684.34 1865
8685.22 1885
8686.10 1915
8686.98 1968
8687.86 2113
8688.74 2233
8689.62 2399
8690.50 2679
8691.38 2757
8692.26 2922
8693.14 2942
8694.02 2965
8694.90 2933
8695.78 2734
8696.66 2655
8697.54 2572
8698.42 2487
8699.30 2424
8700.18 2432
8701.06 2475
8701.94 2428
8702.82 2389
8703.70 2369
8704.58 2293
8705.46 2188
8706.34 2013
8707.23 1958
8708.11 1797
8708.99 1729
8709.87 1645
8710.75 1574
8711.63 1572
8712.51 1526
8713.39 1475
8714.27 1439
8715.16 1415
8716.04 1362
8716.92 1378
8717.80 1357
8718.68 1305
8719.56 1312
8720.44 1275
8721.33 1333
8722.21 1302
8723.09 1293
8723.97 1291
8724.85 1303
8725.73 1340
8726.62 1386
8727.50 1336
8728.38 1406
8729.26 1473
8730.14 1490
8731.03 1412
8731.91 1417
8732.79 1456
8733.67 1412
8734.55 1424
8735.44 1410
8736.32 1421
8737.20 1399
8738.08 1414
8738.97 1387
8739.85 1373
8740.73 1350
8741.61 1363
8742.50 1334
8743.38 1337
8744.26 1335
8745.14 1369
8746.03 1378
8746.91 1305
8747.79 1318
8748.68 1288
8749.56 1287
8750.44 1297
8751.33 1295
8752.21 1282
8753.09 1328
8753.97 1368
8754.86 1348
8755.74 1367
8756.62 1338
8757.51 1348
8758.39 1361
8759.28 1305
8760.16 1397
8761.04 1404
8761.93 1436
8762.81 1467
8763.69 1394
8764.58 1423
8765.46 1389
8766.34 1476
8767.23 1448
8768.11 1423
8769.00 1368
8769.88 1398
8770.76 1396
8771.65 1370
8772.53 1403
8773.42 1395
8774.30 1396
8775.19 1433
8776.07 1444
8776.95 1429
8777.84 1519
8778.72 1642
8779.61 1763
8780.49 1840
8781.38 1954
8782.26 1923
8783.15 2011
8784.03 1998
8784.92 1896
8785.80 1849
8786.69 1757
8787.57 1661
8788.46 1564
8789.34 1465
8790.23 1438
8791.11 1330
8792.00 1256
8792.88 1241
8793.77 1207
8794.65 1200
8795.54 1163
8796.42 1153
8797.31 1126
8798.19 1074
8799.08 1078
8799.96 1094
8800.85 1051
8801.74 1071
8802.62 1062
8803.51 1040
8804.39 1056
8805.28 1046
8806.16 1063
8807.05 1052
8807.94 1054
8808.82 1016
8809.71 1068
8810.59 1021
8811.48 1011
8812.37 1004
8813.25 965
8814.14 973
8815.03 979
8815.91 1027
8816.80 1009
8817.68 1028
8818.57 1015
8819.46 1071
8820.34 1042
8821.23 1027
8822.12 1021
8823.00 1052
8823.89 1014
8824.78 972
8825.66 976
8826.55 989
8827.44 983
8828.33 1000
8829.21 967
8830.10 930
8830.99 953
8831.87 903
8832.76 915
8833.65 902
8834.54 972
8835.42 910
8836.31 914
8837.20 869
8838.08 918
8838.97 901
8839.86 880
8840.75 854
8841.64 910
8842.52 914
8843.41 926
8844.30 971
8845.19 940
8846.07 915
8846.96 896
8847.85 943
8848.74 899
8849.63 893
8850.51 881
8851.40 824
8852.29 833
8853.18 854
8854.07 851
8854.96 851
8855.84 867
8856.73 812
8857.62 816
8858.51 842
8859.40 842
8860.29 780
8861.17 787
8862.06 812
8862.95 803
8863.84 775
8864.73 824
8865.62 816
8866.51 808
8867.40 732
8868.29 777
8869.17 805
8870.06 772
8870.95 781
8871.84 752
8872.73 759
8873.62 758
8874.51 726
8875.40 715
8876.29 738
8877.18 716
8878.07 730
8878.96 689
8879.85 674
8880.74 690
8881.63 727
8882.51 692
8883.40 698
8884.29 719
8885.18 726
8886.07 705
8886.96 678
8887.85 702
8888.74 712
8889.63 707
8890.52 648
8891.41 666
8892.30 631
8893.19 650
8894.09 621
8894.98 633
8895.87 624
8896.76 660
8897.65 659
8898.54 636
8899.43 648
8900.32 621
8901.21 679
8902.10 622
8902.99 664
8903.88 602
8904.77 639
8905.66 632
8906.55 593
8907.44 578
8908.34 596
8909.23 575
8910.12 565
8911.01 605
8911.90 619
8912.79 614
8913.68 603
8914.57 583
8915.47 656
8916.36 611
8917.25 590
8918.14 637
8919.03 589
8919.92 591
8920.81 573
8921.71 580
8922.60 536
8923.49 601
8924.38 580
8925.27 558
8926.16 560
8927.06 550
8927.95 579
8928.84 554
8929.73 583
8930.62 566
8931.52 560
8932.41 588
8933.30 585
8934.19 529
8935.09 572
8935.98 539
8936.87 571
8937.76 571
8938.66 559
8939.55 550
8940.44 542
8941.33 538
8942.23 515
8943.12 530
8944.01 510
8944.90 513
8945.80 546
8946.69 531
8947.58 526
8948.48 509
8949.37 518
8950.26 521
8951.16 549
8952.05 556
8952.94 523
8953.84 541
8954.73 533
8955.62 508
8956.52 539
8957.41 548
8958.30 542
8959.20 551
8960.09 524
8960.98 505
8961.88 549
8962.77 524
8963.66 492
8964.56 522
8965.45 534
8966.35 529
8967.24 532
8968.13 512
8969.03 504
8969.92 519
8970.82 529
8971.71 541
8972.60 527
8973.50 505
8974.39 503
8975.29 545
8976.18 506
8977.08 489
8977.97 487
8978.87 504
8979.76 493
8980.65 507
8981.55 474
8982.44 493
8983.34 495
8984.23 503
8985.13 489
8986.02 490
8986.92 485
8987.81 501
8988.71 504
8989.60 487
8990.50 523
8991.39 527
8992.29 488
8993.18 460
8994.08 461
8994.97 471
8995.87 476
8996.76 463
8997.66 500
8998.56 507
8999.45 441
9000.35 425
9001.24 470
9002.14 466
9003.03 485
9003.93 498
9004.83 459
9005.72 451
9006.62 450
9007.51 472
9008.41 484
9009.31 490
9010.20 472
9011.10 445
9011.99 450
9012.89 454
9013.79 447
9014.68 457
9015.58 469
9016.48 441
9017.37 443
9018.27 509
9019.16 482
9020.06 451
9020.96 485
9021.85 499
9022.75 471
9023.65 495
9024.54 460
9025.44 465
9026.34 457
9027.24 475
9028.13 468
9029.03 446
9029.93 462
9030.82 503
9031.72 468
9032.62 450
9033.52 441
9034.41 423
9035.31 486
9036.21 454
9037.10 419
9038.00 440
9038.90 470
9039.80 477
9040.69 459
9041.59 454
9042.49 446
9043.39 474
9044.29 451
9045.18 441
9046.08 487
9046.98 450
9047.88 463
9048.78 480
9049.67 469
9050.57 470
9051.47 461
9052.37 480
9053.27 444
9054.16 469
9055.06 457
9055.96 487
9056.86 497
9057.76 471
9058.66 465
9059.55 472
9060.45 475
9061.35 466
9062.25 476
9063.15 443
9064.05 450
9064.95 485
9065.85 505
9066.74 529
9067.64 479
9068.54 472
9069.44 492
9070.34 504
9071.24 479
9072.14 469
9073.04 457
9073.94 480
9074.84 474
9075.74 449
9076.64 465
9077.53 475
9078.43 468
9079.33 476
9080.23 485
9081.13 471
9082.03 463
9082.93 494
9083.83 493
9084.73 518
9085.63 501
9086.53 487
9087.43 461
9088.33 473
9089.23 502
9090.13 467
9091.03 519
9091.93 516
9092.83 535
9093.73 541
9094.63 526
9095.53 520
9096.43 498
9097.33 491
9098.23 496
9099.13 491
9100.04 522
9100.94 511
9101.84 500
9102.74 484
9103.64 488
9104.54 482
9105.44 480
9106.34 465
9107.24 491
9108.14 471
9109.04 457
9109.94 468
9110.85 495
9111.75 452
9112.65 453
9113.55 448
9114.45 485
9115.35 467
9116.25 468
9117.15 445
9118.06 468
9118.96 483
9119.86 486
9120.76 489
9121.66 480
9122.56 450
9123.46 451
9124.37 472
9125.27 449
9126.17 507
9127.07 494
9127.97 471
9128.88 503
9129.78 478
9130.68 474
9131.58 480
9132.48 483
9133.39 490
9134.29 457
9135.19 473
9136.09 457
9137.00 462
9137.90 476
9138.80 485
9139.70 491
9140.61 476
9141.51 491
9142.41 472
9143.31 468
9144.22 472
9145.12 476
9146.02 475
9146.92 445
9147.83 441
9148.73 437
9149.63 458
9150.54 442
9151.44 478
9152.34 495
9153.25 495
9154.15 494
9155.05 476
9155.96 455
9156.86 498
9157.76 448
9158.67 479
9159.57 501
9160.47 475
9161.38 478
9162.28 439
9163.18 472
9164.09 470
9164.99 470
9165.90 465
9166.80 507
9167.70 496
9168.61 512
9169.51 482
9170.42 472
9171.32 491
9172.22 504
9173.13 496
9174.03 496
9174.94 478
9175.84 475
9176.74 469
9177.65 517
9178.55 512
9179.46 470
9180.36 491
9181.27 501
9182.17 490
9183.08 479
9183.98 468
9184.89 487
9185.79 522
9186.70 477
9187.60 484
9188.51 467
9189.41 487
9190.32 488
9191.22 465
9192.13 467
9193.03 508
9193.94 528
9194.84 494
9195.75 489
9196.65 496
9197.56 517
9198.46 523
9199.37 514
9200.27 555
9201.18 591
9202.08 554
9202.99 568
9203.90 595
9204.80 542
9205.71 508
9206.61 491
9207.52 510
9208.42 484
9209.33 471
9210.24 473
9211.14 494
9212.05 512
9212.95 481
9213.86 474
9214.77 519
9215.67 497
9216.58 486
9217.49 476
9218.39 484
9219.30 499
9220.21 514
9221.11 470
9222.02 474
9222.93 473
9223.83 480
9224.74 469
9225.65 463
9226.55 446
9227.46 454
9228.37 449
9229.27 449
9230.18 499
9231.09 471
9231.99 482
9232.90 482
9233.81 478
9234.72 484
9235.62 437
9236.53 433
9237.44 466
9238.34 489
9239.25 483
9240.16 466
9241.07 456
9241.97 479
9242.88 464
9243.79 452
9244.70 423
9245.61 440
9246.51 445
9247.42 453
9248.33 459
9249.24 455
9250.14 465
9251.05 463
9251.96 467
9252.87 481
9253.78 460
9254.69 454
9255.59 442
9256.50 456
9257.41 447
9258.32 435
9259.23 455
9260.14 451
9261.04 453
9261.95 464
9262.86 471
9263.77 467
9264.68 462
9265.59 462
9266.50 441
9267.40 487
9268.31 446
9269.22 448
9270.13 459
9271.04 453
9271.95 445
9272.86 481
9273.77 481
9274.68 461
9275.59 483
9276.49 465
9277.40 474
9278.31 455
9279.22 471
9280.13 467
9281.04 464
9281.95 469
9282.86 464
9283.77 488
9284.68 501
9285.59 427
9286.50 460
9287.41 437
9288.32 448
9289.23 486
9290.14 506
9291.05 462
9291.96 469
9292.87 493
9293.78 492
9294.69 507
9295.60 481
9296.51 510
9297.42 522
9298.33 508
9299.24 461
9300.15 522
9301.06 518
9301.97 477
9302.88 502
9303.79 505
9304.70 534
9305.61 521
9306.53 525
9307.44 487
9308.35 495
9309.26 497
9310.17 564
9311.08 543
9311.99 508
9312.90 528
9313.81 560
9314.72 508
9315.63 525
9316.55 513
9317.46 493
9318.37 495
9319.28 544
9320.19 521
9321.10 494
9322.01 490
9322.93 492
9323.84 541
9324.75 499
9325.66 499
9326.57 494
9327.48 507
9328.40 490
9329.31 472
9330.22 493
9331.13 473
9332.04 473
9332.96 471
9333.87 499
9334.78 513
9335.69 524
9336.60 526
9337.52 492
9338.43 517
9339.34 523
9340.25 472
9341.17 513
9342.08 515
9342.99 509
9343.90 535
9344.82 499
9345.73 492
9346.64 502
9347.55 500
9348.47 511
9349.38 490
9350.29 500
9351.21 502
9352.12 488
9353.03 516
9353.94 519
9354.86 520
9355.77 491
9356.68 486
9357.60 469
9358.51 469
9359.42 432
9360.34 447
9361.25 479
9362.16 475
9363.08 490
9363.99 512
9364.90 508
9365.82 485
9366.73 510
9367.65 499
9368.56 515
9369.47 518
9370.39 483
9371.30 513
9372.21 482
9373.13 505
9374.04 520
9374.96 517
9375.87 477
9376.79 522
9377.70 500
9378.61 524
9379.53 481
9380.44 512
9381.36 498
9382.27 506
9383.19 531
9384.10 519
9385.01 528
9385.93 558
9386.84 548
9387.76 551
9388.67 560
9389.59 548
9390.50 581
9391.42 582
9392.33 589
9393.25 579
9394.16 611
9395.08 594
9395.99 591
9396.91 588
9397.82 612
9398.74 571
9399.65 558
9400.57 574
9401.48 581
9402.40 546
9403.32 520
9404.23 529
9405.15 511
9406.06 496
9406.98 497
9407.89 527
9408.81 489
9409.73 540
9410.64 506
9411.56 528
9412.47 561
9413.39 506
9414.30 518
9415.22 544
9416.14 545
9417.05 529
9417.97 511
9418.89 539
9419.80 537
9420.72 482
9421.63 513
9422.55 535
9423.47 516
9424.38 502
9425.30 551
9426.22 528
9427.13 563
9428.05 557
9428.97 509
9429.88 530
9430.80 527
9431.72 535
9432.63 548
9433.55 546
9434.47 564
9435.38 550
9436.30 533
9437.22 523
9438.14 565
9439.05 599
9439.97 564
9440.89 595
9441.81 598
9442.72 573
9443.64 587
9444.56 601
9445.47 620
9446.39 609
9447.31 583
9448.23 601
9449.15 605
9450.06 615
9450.98 660
9451.90 652
9452.82 657
9453.73 688
9454.65 689
9455.57 646
9456.49 627
9457.41 626
9458.32 624
9459.24 642
9460.16 621
9461.08 620
9462.00 615
9462.92 554
9463.83 551
9464.75 555
9465.67 557
9466.59 595
9467.51 586
9468.43 586
9469.35 566
9470.26 588
9471.18 575
9472.10 605
9473.02 571
9473.94 627
9474.86 617
9475.78 589
9476.70 561
9477.62 557
9478.54 632
9479.45 607
9480.37 585
9481.29 620
9482.21 639
9483.13 598
9484.05 616
9484.97 546
9485.89 578
9486.81 586
9487.73 610
9488.65 610
9489.57 605
9490.49 605
9491.41 551
9492.33 647
9493.25 568
9494.17 589
9495.09 580
9496.01 616
9496.93 584
9497.85 571
9498.77 572
9499.69 567
9500.61 575
9501.53 642
9502.45 595
9503.37 592
9504.29 586
9505.21 594
9506.13 622
9507.05 601
9507.97 620
9508.89 618
9509.81 626
9510.73 617
9511.65 645
9512.57 618
9513.49 667
9514.42 677
9515.34 629
9516.26 608
9517.18 666
9518.10 682
9519.02 634
9519.94 698
9520.86 741
9521.78 722
9522.71 677
9523.63 701
9524.55 742
9525.47 712
9526.39 705
9527.31 731
9528.23 665
9529.16 686
9530.08 671
9531.00 693
9531.92 681
9532.84 669
9533.76 704
9534.69 719
9535.61 706
9536.53 732
9537.45 739
9538.37 693
9539.30 669
9540.22 673
9541.14 697
9542.06 681
9542.98 668
9543.91 669
9544.83 731
9545.75 728
9546.67 693
9547.60 731
9548.52 713
9549.44 706
9550.36 733
9551.29 742
9552.21 736
9553.13 741
9554.06 701
9554.98 742
9555.90 729
9556.82 754
9557.75 768
9558.67 773
9559.59 747
9560.52 757
9561.44 801
9562.36 788
9563.29 737
9564.21 748
9565.13 778
9566.06 781
9566.98 820
9567.90 773
9568.83 810
9569.75 783
9570.67 793
9571.60 797
9572.52 840
9573.44 801
9574.37 838
9575.29 823
9576.22 828
9577.14 866
9578.06 887
9578.99 908
9579.91 919
9580.84 863
9581.76 858
9582.68 880
9583.61 925
9584.53 884
9585.46 862
9586.38 894
9587.31 889
9588.23 880
9589.15 873
9590.08 909
9591.00 891
9591.93 921
9592.85 934
9593.78 954
9594.70 1003
9595.63 1078
9596.55 1111
9597.48 1051
9598.40 1098
9599.33 1173
9600.25 1256
9601.18 1177
9602.10 1140
9603.03 1152
9603.95 1119
9604.88 1079
9605.80 1092
9606.73 1079
9607.65 1074
9608.58 1036
9609.50 985
9610.43 1012
9611.35 994
9612.28 979
9613.21 963
9614.13 938
9615.06 975
9615.98 979
9616.91 981
9617.84 1021
9618.76 943
9619.69 1001
9620.61 1000
9621.54 1020
9622.47 981
9623.39 975
9624.32 988
9625.24 991
9626.17 1018
9627.10 995
9628.02 1020
9628.95 1015
9629.88 1052
9630.80 1098
9631.73 1119
9632.65 1102
9633.58 1145
9634.51 1120
9635.43 1099
9636.36 1151
9637.29 1180
9638.22 1212
9639.14 1159
9640.07 1243
9641.00 1324
9641.92 1293
9642.85 1290
9643.78 1324
9644.70 1298
9645.63 1347
9646.56 1348
9647.49 1364
9648.41 1360
9649.34 1340
9650.27 1297
9651.20 1309
9652.12 1351
9653.05 1312
9653.98 1317
9654.91 1278
9655.83 1279
9656.76 1227
9657.69 1244
9658.62 1224
9659.55 1281
9660.47 1274
9661.40 1266
9662.33 1329
9663.26 1377
9664.19 1374
9665.11 1371
9666.04 1317
9666.97 1395
9667.90 1427
9668.83 1433
9669.75 1406
9670.68 1434
9671.61 1430
9672.54 1425
9673.47 1459
9674.40 1511
9675.33 1485
9676.25 1450
9677.18 1457
9678.11 1498
9679.04 1535
9679.97 1535
9680.90 1542
9681.83 1512
9682.76 1567
9683.69 1551
9684.61 1514
9685.54 1560
9686.47 1610
9687.40 1549
9688.33 1588
9689.26 1671
9690.19 1663
9691.12 1603
9692.05 1582
9692.98 1596
9693.91 1588
9694.84 1634
9695.77 1723
9696.70 1780
9697.63 1773
9698.56 1797
9699.49 1854
9700.42 1826
9701.35 1851
9702.28 1809
9703.21 1784
9704.14 1742
9705.07 1685
9706.00 1628
9706.93 1597
9707.86 1646
9708.79 1595
9709.72 1633
9710.65 1628
9711.58 1704
9712.51 1773
9713.44 1756
9714.37 1777
9715.30 1849
9716.23 1916
9717.16 1870
9718.09 1820
9719.02 1780
9719.95 1657
9720.88 1571
9721.81 1538
9722.75 1479
9723.68 1458
9724.61 1407
9725.54 1361
9726.47 1412
9727.40 1375
9728.33 1412
9729.26 1377
9730.19 1417
9731.13 1378
9732.06 1401
9732.99 1373
9733.92 1431
9734.85 1407
9735.78 1357
9736.71 1363
9737.65 1309
9738.58 1282
9739.51 1266
9740.44 1252
9741.37 1237
9742.30 1255
9743.24 1281
9744.17 1212
9745.10 1240
9746.03 1256
9746.96 1253
9747.90 1227
9748.83 1221
9749.76 1223
9750.69 1229
9751.63 1160
9752.56 1172
9753.49 1174
9754.42 1157
9755.36 1138
9756.29 1132
9757.22 1109
9758.15 1091
9759.09 1157
9760.02 1169
9760.95 1162
9761.88 1119
9762.82 1157
9763.75 1117
9764.68 1174
9765.62 1184
9766.55 1226
9767.48 1229
9768.41 1226
9769.35 1178
9770.28 1195
9771.21 1232
9772.15 1240
9773.08 1227
9774.01 1249
9774.95 1214
9775.88 1197
9776.81 1207
9777.75 1189
9778.68 1231
9779.62 1207
9780.55 1237
9781.48 1277
9782.42 1246
9783.35 1242
9784.28 1236
9785.22 1239
9786.15 1248
9787.09 1194
9788.02 1190
9788.95 1178
9789.89 1151
9790.82 1113
9791.76 1084
9792.69 1123
9793.63 1135
9794.56 1155
9795.49 1107
9796.43 1172
9797.36 1225
9798.30 1230
9799.23 1226
9800.17 1161
9801.10 1175
9802.04 1126
9802.97 1098
9803.91 1107
9804.84 1070
9805.78 1002
9806.71 966
9807.65 949
9808.58 985
9809.52 972
9810.45 956
9811.39 939
9812.32 910
9813.26 909
9814.19 931
9815.13 921
9816.06 880
9817.00 868
9817.93 865
9818.87 838
9819.80 835
9820.74 861
9821.68 856
9822.61 859
9823.55 846
9824.48 848
9825.42 832
9826.35 845
9827.29 851
9828.23 827
9829.16 811
9830.10 812
9831.03 807
9831.97 826
9832.91 814
9833.84 853
9834.78 880
9835.72 827
9836.65 818
9837.59 808
9838.52 840
9839.46 843
9840.40 790
9841.33 803
9842.27 803
9843.21 855
9844.14 794
9845.08 805
9846.02 782
9846.95 796
9847.89 815
9848.83 851
9849.77 817
9850.70 831
9851.64 793
9852.58 813
9853.51 827
9854.45 819
9855.39 802
9856.33 788
9857.26 788
9858.20 761
9859.14 805
9860.08 792
9861.01 795
9861.95 772
9862.89 783
9863.83 751
9864.76 738
9865.70 781
9866.64 790
9867.58 779
9868.51 775
9869.45 747
9870.39 733
9871.33 757
9872.27 760
9873.20 775
9874.14 750
9875.08 761
9876.02 733
9876.96 717
9877.90 740
9878.83 749
9879.77 743
9880.71 737
9881.65 722
9882.59 715
9883.53 718
9884.47 720
9885.40 750
9886.34 718
9887.28 706
9888.22 729
9889.16 690
9890.10 753
9891.04 728
9891.98 716
9892.91 706
9893.85 690
9894.79 698
9895.73 680
9896.67 684
9897.61 680
9898.55 691
9899.49 668
9900.43 699
9901.37 654
9902.31 687
9903.25 659
9904.19 712
9905.13 722
9906.07 698
9907.01 701
9907.95 699
9908.89 727
9909.83 673
9910.77 684
9911.71 713
9912.65 726
9913.59 665
9914.53 673
9915.47 662
9916.41 710
9917.35 696
9918.29 697
9919.23 743
9920.17 778
9921.11 781
9922.05 798
9922.99 839
9923.93 873
9924.87 875
9925.81 907
9926.75 929
9927.69 957
9928.63 906
9929.57 933
9930.51 945
9931.45 878
9932.39 879
9933.34 832
9934.28 749
9935.22 731
9936.16 753
9937.10 727
9938.04 680
9938.98 703
9939.92 655
9940.87 677
9941.81 662
9942.75 687
9943.69 713
9944.63 694
9945.57 667
9946.51 686
9947.46 674
9948.40 707
9949.34 724
9950.28 762
9951.22 794
9952.16 717
9953.11 673
9954.05 758
9954.99 763
9955.93 644
9956.87 717
9957.82 709
9958.76 665
9959.70 630
9960.64 628
9961.59 639
9962.53 604
9963.47 625
9964.41 617
9965.35 609
9966.30 615
9967.24 616
9968.18 598
9969.13 626
9970.07 580
9971.01 616
9971.95 586
9972.90 585
9973.84 543
9974.78 537
9975.73 579
9976.67 581
9977.61 572
9978.55 561
9979.50 558
9980.44 578
9981.38 548
9982.33 584
9983.27 562
9984.21 554
9985.16 575
9986.10 564
9987.04 565
9987.99 546
9988.93 544
9989.88 562
9990.82 545
9991.76 533
9992.71 543
9993.65 538
9994.59 553
9995.54 567
9996.48 559
9997.43 517
9998.37 533
9999.31 554
10000.26 532
10001.20 527
10002.15 506
10003.09 540
10004.04 520
10004.98 561
10005.92 571
10006.87 553
10007.81 526
10008.76 523
10009.70 545
10010.65 545
10011.59 525
10012.54 503
10013.48 549
10014.43 537
10015.37 547
10016.32 510
10017.26 515
10018.21 496
10019.15 556
10020.10 540
10021.04 526
10021.99 537
10022.93 533
10023.88 519
10024.82 514
10025.77 522
10026.71 514
10027.66 567
10028.60 547
10029.55 526
10030.49 548
10031.44 507
10032.39 506
10033.33 536
10034.28 509
10035.22 497
10036.17 497
10037.11 508
10038.06 508
10039.01 527
10039.95 546
10040.90 510
10041.84 507
10042.79 510
10043.74 528
10044.68 466
10045.63 522
10046.58 503
10047.52 485
10048.47 500
10049.41 480
10050.36 484
10051.31 499
10052.25 500
10053.20 496
10054.15 492
10055.09 491
10056.04 473
10056.99 493
10057.93 511
10058.88 466
10059.83 521
10060.78 490
10061.72 487
10062.67 467
10063.62 508
10064.56 500
10065.51 503
10066.46 483
10067.41 499
10068.35 499
10069.30 497
10070.25 500
10071.20 464
10072.14 498
10073.09 490
10074.04 473
10074.99 484
10075.93 505
10076.88 479
10077.83 506
10078.78 470
10079.72 514
10080.67 494
10081.62 504
10082.57 464
10083.52 490
10084.46 520
10085.41 459
10086.36 523
10087.31 460
10088.26 488
10089.21 461
10090.15 475
10091.10 485
10092.05 492
10093.00 468
10093.95 484
10094.90 492
10095.85 513
10096.79 475
10097.74 457
10098.69 520
10099.64 524
10100.59 481
10101.54 500
10102.49 474
10103.44 506
10104.39 516
10105.33 490
10106.28 491
10107.23 489
10108.18 503
10109.13 511
10110.08 490
10111.03 466
10111.98 490
10112.93 508
10113.88 485
10114.83 508
10115.78 487
10116.73 514
10117.68 542
10118.63 519
10119.58 512
10120.53 523
10121.48 508
10122.43 519
10123.38 506
10124.33 555
10125.28 506
10126.23 514
10127.18 506
10128.13 516
10129.08 492
10130.03 518
10130.98 539
10131.93 549
10132.88 547
10133.83 518
10134.78 529
10135.73 540
10136.68 556
10137.63 555
10138.58 580
10139.53 569
10140.48 568
10141.43 559
10142.38 577
10143.33 597
10144.29 586
10145.24 558
10146.19 585
10147.14 571
10148.09 607
10149.04 596
10149.99 599
10150.94 608
10151.89 597
10152.85 624
10153.80 611
10154.75 605
10155.70 646
10156.65 643
10157.60 625
10158.55 634
10159.51 589
10160.46 610
10161.41 600
10162.36 624
10163.31 666
10164.26 652
10165.22 638
10166.17 693
10167.12 654
10168.07 642
10169.02 651
10169.98 688
10170.93 666
10171.88 667
10172.83 704
10173.79 698
10174.74 692
10175.69 679
10176.64 702
10177.60 728
10178.55 698
10179.50 730
10180.45 730
10181.41 729
10182.36 728
10183.31 722
10184.26 751
10185.22 758
10186.17 744
10187.12 722
10188.08 729
10189.03 755
10189.98 761
10190.93 748
10191.89 731
10192.84 737
10193.79 772
10194.75 799
10195.70 777
10196.65 738
10197.61 785
10198.56 833
10199.51 802
10200.47 772
10201.42 776
10202.38 809
10203.33 848
10204.28 873
10205.24 920
10206.19 921
10207.14 893
10208.10 921
10209.05 921
10210.01 940
10210.96 891
10211.91 882
10212.87 853
10213.82 845
10214.78 813
10215.73 805
10216.69 786
10217.64 830
10218.59 818
10219.55 781
10220.50 784
10221.46 736
10222.41 779
10223.37 723
10224.32 767
10225.28 735
10226.23 755
10227.19 762
10228.14 767
10229.10 774
10230.05 784
10231.01 852
10231.96 840
10232.92 885
10233.87 954
10234.83 955
10235.78 953
10236.74 992
10237.69 1003
10238.65 1017
10239.60 946
10240.56 925
10241.51 879
10242.47 834
10243.42 819
10244.38 786
10245.34 771
10246.29 745
10247.25 739
10248.20 694
10249.16 726
10250.11 705
10251.07 692
10252.03 680
10252.98 656
10253.94 671
10254.89 648
10255.85 661
10256.81 647
10257.76 636
10258.72 653
10259.68 655
10260.63 654
10261.59 635
10262.55 617
10263.50 611
10264.46 585
10265.41 609
10266.37 615
10267.33 632
10268.28 654
10269.24 658
10270.20 658
10271.16 675
10272.11 629
10273.07 669
10274.03 660
10274.98 643
10275.94 624
10276.90 597
10277.85 598
10278.81 601
10279.77 562
10280.73 587
10281.68 609
10282.64 534
10283.60 534
10284.56 553
10285.51 544
10286.47 536
10287.43 546
10288.39 550
10289.34 572
10290.30 589
10291.26 588
10292.22 575
10293.18 552
10294.13 575
10295.09 547
10296.05 558
10297.01 577
10297.97 551
10298.92 547
10299.88 575
10300.84 556
10301.80 559
10302.76 545
10303.72 552
10304.67 541
10305.63 564
10306.59 571
10307.55 536
10308.51 540
10309.47 565
10310.43 603
10311.38 592
10312.34 556
10313.30 578
10314.26 583
10315.22 593
10316.18 575
10317.14 589
10318.10 565
10319.06 562
10320.01 560
10320.97 522
10321.93 507
10322.89 525
10323.85 527
10324.81 496
10325.77 510
10326.73 523
10327.69 562
10328.65 529
10329.61 504
10330.57 542
10331.53 532
10332.49 595
10333.45 550
10334.41 526
10335.37 506
10336.33 512
10337.29 539
10338.25 549
10339.21 523
10340.17 496
10341.13 502
10342.09 524
10343.05 525
10344.01 469
10344.97 542
10345.93 532
10346.89 512
10347.85 510
10348.81 513
10349.77 494
10350.73 481
10351.69 477
10352.65 476
10353.61 494
10354.57 472
10355.53 483
10356.49 481
10357.46 477
10358.42 468
10359.38 489
10360.34 465
10361.30 466
10362.26 435
10363.22 442
10364.18 471
10365.14 453
10366.11 483
10367.07 457
10368.03 439
10368.99 437
10369.95 438
10370.91 436
10371.87 436
10372.84 460
10373.80 430
10374.76 416
10375.72 439
10376.68 477
10377.64 458
10378.61 460
10379.57 432
10380.53 409
10381.49 416
10382.45 424
10383.42 440
10384.38 440
10385.34 441
10386.30 411
10387.27 456
10388.23 451
10389.19 462
10390.15 450
10391.11 437
10392.08 416
10393.04 441
10394.00 438
10394.96 427
10395.93 443
10396.89 427
10397.85 436
10398.82 450
10399.78 431
10400.74 430
10401.70 452
10402.67 442
10403.63 449
10404.59 448
10405.56 427
10406.52 434
10407.48 415
10408.45 431
10409.41 437
10410.37 463
10411.34 434
10412.30 439
10413.26 443
10414.23 435
10415.19 446
10416.15 482
10417.12 490
10418.08 499
10419.04 480
10420.01 464
10420.97 481
10421.94 452
10422.90 450
10423.86 435
10424.83 439
10425.79 431
10426.76 403
10427.72 414
10428.68 419
10429.65 425
10430.61 425
10431.58 458
10432.54 420
10433.51 448
10434.47 448
10435.44 440
10436.40 429
10437.36 405
10438.33 411
10439.29 400
10440.26 394
10441.22 385
10442.19 398
10443.15 370
10444.12 365
10445.08 411
10446.05 424
10447.01 418
10447.98 398
10448.94 457
10449.91 421
10450.87 398
10451.84 407
10452.80 411
10453.77 407
10454.73 397
10455.70 383
10456.67 373
10457.63 395
10458.60 414
10459.56 426
10460.53 404
10461.49 380
10462.46 391
10463.43 398
10464.39 392
10465.36 437
10466.32 384
10467.29 400
10468.25 381
10469.22 411
10470.19 393
10471.15 400
10472.12 389
10473.09 408
10474.05 392
10475.02 393
10475.98 419
10476.95 398
10477.92 434
10478.88 403
10479.85 438
10480.82 433
10481.78 433
10482.75 445
10483.72 419
10484.68 413
10485.65 440
10486.62 410
10487.58 376
10488.55 410
10489.52 402
10490.49 409
10491.45 405
10492.42 429
10493.39 414
10494.35 416
10495.32 414
10496.29 412
10497.26 397
10498.22 387
10499.19 420
10500.16 400
10501.13 387
10502.09 430
10503.06 388
10504.03 439
10505.00 442
10505.96 424
10506.93 440
10507.90 404
10508.87 398
10509.84 391
10510.80 414
10511.77 388
10512.74 375
10513.71 369
10514.68 400
10515.64 420
10516.61 415
10517.58 418
10518.55 383
10519.52 414
10520.49 427
10521.45 405
10522.42 398
10523.39 408
10524.36 364
10525.33 406
10526.30 410
10527.27 396
10528.23 434
10529.20 437
10530.17 408
10531.14 380
10532.11 431
10533.08 420
10534.05 423
10535.02 434
10535.99 440
10536.96 414
10537.93 413
10538.89 425
10539.86 455
10540.83 447
10541.80 424
10542.77 422
10543.74 401
10544.71 400
10545.68 408
10546.65 446
10547.62 442
10548.59 431
10549.56 392
10550.53 433
10551.50 405
10552.47 438
10553.44 401
10554.41 433
10555.38 457
10556.35 426
10557.32 449
10558.29 441
10559.26 485
10560.23 503
10561.20 472
10562.17 486
10563.14 492
10564.11 502
10565.08 474
10566.05 482
10567.02 471
10567.99 460
10568.96 434
10569.93 433
10570.91 475
10571.88 439
10572.85 449
10573.82 439
10574.79 442
10575.76 452
10576.73 433
10577.70 406
10578.67 433
10579.64 447
10580.62 409
10581.59 415
10582.56 408
10583.53 430
10584.50 416
10585.47 414
10586.44 432
10587.42 427
10588.39 420
10589.36 418
10590.33 439
10591.30 438
10592.27 454
10593.25 473
10594.22 438
10595.19 462
10596.16 443
10597.13 463
10598.10 484
10599.08 492
10600.05 458
10601.02 476
10601.99 455
10602.97 491
10603.94 459
10604.91 476
10605.88 478
10606.85 473
10607.83 487
10608.80 481
10609.77 485
10610.74 509
10611.72 502
10612.69 489
10613.66 506
10614.64 506
10615.61 498
10616.58 480
10617.55 481
10618.53 486
10619.50 526
10620.47 464
10621.45 478
10622.42 465
10623.39 463
10624.37 458
10625.34 467
10626.31 460
10627.29 415
10628.26 441
10629.23 472
10630.21 455
10631.18 492
10632.15 471
10633.13 477
10634.10 513
10635.07 494
10636.05 453
10637.02 494
10638.00 561
10638.97 516
10639.94 506
10640.92 522
10641.89 531
10642.87 503
10643.84 467
10644.81 458
10645.79 455
10646.76 457
10647.74 448
10648.71 472
10649.68 460
10650.66 415
10651.63 433
10652.61 419
10653.58 399
10654.56 421
10655.53 415
10656.51 431
10657.48 417
10658.46 396
10659.43 378
10660.41 387
10661.38 409
10662.36 381
10663.33 406
10664.31 412
10665.28 396
10666.26 444
10667.23 415
10668.21 427
10669.18 400
10670.16 389
10671.13 413
10672.11 418
10673.08 412
10674.06 437
10675.03 408
10676.01 414
10676.99 418
10677.96 438
10678.94 434
10679.91 393
10680.89 420
10681.86 420
10682.84 437
10683.82 398
10684.79 419
10685.77 427
10686.74 429
10687.72 415
10688.70 415
10689.67 411
10690.65 390
10691.63 422
10692.60 381
10693.58 369
10694.55 423
10695.53 410
10696.51 415
10697.48 420
10698.46 415
10699.44 406
10700.41 434
10701.39 408
10702.37 393
10703.34 388
10704.32 393
10705.30 410
10706.27 405
10707.25 408
10708.23 408
10709.21 374
10710.18 396
10711.16 377
10712.14 410
10713.11 395
10714.09 427
10715.07 390
10716.05 412
10717.02 409
10718.00 430
10718.98 398
10719.96 423
10720.93 407
10721.91 408
10722.89 417
10723.87 388
10724.85 379
10725.82 400
10726.80 407
10727.78 391
10728.76 375
10729.74 371
10730.71 418
10731.69 419
10732.67 440
10733.65 410
10734.63 405
10735.60 424
10736.58 434
10737.56 415
10738.54 388
10739.52 402
10740.50 407
10741.48 391
10742.45 421
10743.43 424
10744.41 437
10745.39 420
10746.37 404
10747.35 387
10748.33 407
10749.31 423
10750.28 408
10751.26 398
10752.24 400
10753.22 412
10754.20 411
10755.18 439
10756.16 412
10757.14 417
10758.12 417
10759.10 395
10760.08 431
10761.06 425
10762.04 394
10763.01 422
10763.99 419
10764.97 438
10765.95 406
10766.93 434
10767.91 434
10768.89 424
10769.87 406
10770.85 383
10771.83 424
10772.81 422
10773.79 381
10774.77 427
10775.75 473
10776.73 470
10777.71 441
10778.69 459
10779.67 447
10780.65 447
10781.63 442
10782.62 431
10783.60 412
10784.58 414
10785.56 463
10786.54 440
10787.52 454
10788.50 440
10789.48 468
10790.46 434
10791.44 438
10792.42 431
10793.40 433
10794.38 450
10795.37 413
10796.35 417
10797.33 431
10798.31 445
10799.29 481
10800.27 432
10801.25 400
10802.23 445
10803.21 415
10804.20 403
10805.18 385
10806.16 432
10807.14 440
10808.12 440
10809.10 445
10810.09 433
10811.07 470
10812.05 438
10813.03 416
10814.01 438
10815.00 449
10815.98 467
10816.96 479
10817.94 441
10818.92 435
10819.91 446
10820.89 474
10821.87 479
10822.85 449
10823.83 441
10824.82 432
10825.80 484
10826.78 458
10827.76 449
10828.75 466
10829.73 450
10830.71 448
10831.69 485
10832.68 469
10833.66 442
10834.64 449
10835.63 492
10836.61 473
10837.59 454
10838.57 478
10839.56 485
10840.54 507
10841.52 469
10842.51 491
10843.49 486
10844.47 476
10845.46 452
10846.44 511
10847.42 480
10848.41 472
10849.39 488
10850.37 476
10851.36 532
10852.34 495
10853.32 485
10854.31 504
10855.29 504
10856.28 493
10857.26 507
10858.24 513
10859.23 511
10860.21 499
10861.20 529
10862.18 533
10863.16 517
10864.15 545
10865.13 552
10866.12 541
10867.10 519
10868.08 518
10869.07 524
10870.05 526
10871.04 519
10872.02 576
10873.01 560
10873.99 518
10874.98 550
10875.96 553
10876.95 492
10877.93 518
10878.92 541
10879.90 556
10880.89 589
10881.87 558
10882.86 534
10883.84 582
10884.83 613
10885.81 564
10886.80 577
10887.78 604
10888.77 603
10889.75 627
10890.74 593
10891.72 555
10892.71 566
10893.69 592
10894.68 632
10895.66 628
10896.65 603
10897.64 618
10898.62 638
10899.61 627
10900.59 612
10901.58 642
10902.56 641
10903.55 641
10904.54 633
10905.52 645
10906.51 640
10907.49 699
10908.48 718
10909.47 736
10910.45 707
10911.44 673
10912.43 696
10913.41 787
10914.40 767
10915.39 738
10916.37 686
10917.36 726
10918.35 735
10919.33 737
10920.32 771
10921.31 740
10922.29 740
10923.28 761
10924.27 778
10925.25 766
10926.24 754
10927.23 782
10928.21 790
10929.20 784
10930.19 794
10931.18 828
10932.16 863
10933.15 807
10934.14 813
10935.12 814
10936.11 835
10937.10 820
10938.09 825
10939.07 876
10940.06 882
10941.05 844
10942.04 903
10943.02 935
10944.01 901
10945.00 912
10945.99 933
10946.98 923
10947.96 955
10948.95 949
10949.94 1029
10950.93 1044
10951.92 1131
10952.90 1142
10953.89 1211
10954.88 1248
10955.87 1183
10956.86 1247
10957.85 1370
10958.83 1311
10959.82 1338
10960.81 1306
10961.80 1357
10962.79 1250
10963.78 1204
10964.77 1207
10965.75 1164
10966.74 1116
10967.73 1132
10968.72 1085
10969.71 1089
10970.70 1101
10971.69 1031
10972.68 1010
10973.67 1021
10974.66 1014
10975.64 1044
10976.63 1083
10977.62 1055
10978.61 1029
10979.60 1048
10980.59 1069
10981.58 1099
10982.57 1091
10983.56 1109
10984.55 1104
10985.54 1101
10986.53 1151
10987.52 1177
10988.51 1143
10989.50 1186
10990.49 1224
10991.48 1280
10992.47 1314
10993.46 1412
10994.45 1488
10995.44 1567
10996.43 1701
10997.42 1804
10998.41 1821
10999.40 1884
11000.39 1886
11001.38 1889
11002.37 1804
11003.36 1750
11004.35 1684
11005.34 1546
11006.33 1510
11007.32 1425
11008.31 1281
11009.30 1217
11010.30 1197
11011.29 1131
11012.28 1084
11013.27 1055
11014.26 988
11015.25 936
11016.24 982
11017.23 951
11018.22 904
11019.21 942
11020.21 884
11021.20 896
11022.19 852
11023.18 838
11024.17 865
11025.16 851
11026.15 828
11027.14 859
11028.14 831
11029.13 823
11030.12 824
11031.11 845
11032.10 824
11033.09 779
11034.09 785
11035.08 779
11036.07 803
11037.06 810
11038.05 824
11039.05 802
11040.04 793
11041.03 795
11042.02 796
11043.02 788
11044.01 755
11045.00 765
11045.99 787
11046.98 758
11047.98 700
11048.97 744
11049.96 714
11050.95 714
11051.95 742
11052.94 747
11053.93 760
11054.93 745
11055.92 734
11056.91 772
11057.90 755
11058.90 735
11059.89 727
11060.88 762
11061.88 726
11062.87 743
11063.86 741
11064.86 758
11065.85 781
11066.84 766
11067.84 778
11068.83 775
11069.82 768
11070.82 751
11071.81 761
11072.80 795
11073.80 757
11074.79 750
11075.78 784
11076.78 788
11077.77 761
11078.77 741
11079.76 775
11080.75 760
11081.75 770
11082.74 753
11083.74 724
11084.73 733
11085.72 718
11086.72 716
11087.71 739
11088.71 740
11089.70 691
11090.70 676
11091.69 692
11092.68 653
11093.68 639
11094.67 694
11095.67 699
11096.66 698
11097.66 700
11098.65 701
11099.65 649
11100.64 636
11101.64 682
11102.63 688
11103.63 691
11104.62 676
11105.62 690
11106.61 677
11107.61 652
11108.60 684
11109.60 682
11110.59 662
11111.59 635
11112.58 646
11113.58 697
11114.57 673
11115.57 633
11116.56 622
11117.56 615
11118.56 612
11119.55 670
11120.55 646
11121.54 639
11122.54 652
11123.54 606
11124.53 617
11125.53 654
11126.52 617
11127.52 633
11128.51 649
11129.51 637
11130.51 631
11131.50 646
11132.50 611
11133.50 633
11134.49 625
11135.49 636
11136.49 650
11137.48 618
11138.48 623
11139.47 605
11140.47 614
11141.47 594
11142.46 619
11143.46 590
11144.46 627
11145.46 622
11146.45 632
11147.45 649
11148.45 646
11149.44 620
11150.44 623
11151.44 632
11152.43 623
11153.43 610
11154.43 656
11155.43 595
11156.42 614
11157.42 581
11158.42 557
11159.42 607
11160.41 587
11161.41 603
11162.41 592
11163.41 578
11164.40 568
11165.40 592
11166.40 576
11167.40 580
11168.39 584
11169.39 554
11170.39 556
11171.39 585
11172.39 576
11173.38 566
11174.38 551
11175.38 559
11176.38 570
11177.38 569
11178.38 561
11179.37 556
11180.37 569
11181.37 562
11182.37 554
11183.37 598
11184.37 604
11185.37 562
11186.36 575
11187.36 555
11188.36 544
11189.36 581
11190.36 562
11191.36 593
11192.36 570
11193.36 582
11194.36 556
11195.35 577
11196.35 590
11197.35 571
11198.35 583
11199.35 568
11200.35 579
11201.35 555
11202.35 577
11203.35 559
11204.35 577
11205.35 561
11206.35 580
11207.35 599
11208.35 614
11209.35 585
11210.35 597
11211.35 551
11212.35 586
11213.35 615
11214.35 602
11215.34 602
11216.35 606
11217.35 616
11218.35 583
11219.35 587
11220.35 572
11221.35 563
11222.35 571
11223.35 590
11224.35 580
11225.35 619
11226.35 588
11227.35 578
11228.35 563
11229.35 601
11230.35 587
11231.35 572
11232.35 582
11233.35 574
11234.35 587
11235.35 586
11236.35 614
11237.36 588
11238.36 607
11239.36 593
11240.36 573
11241.36 573
11242.36 587
11243.36 579
11244.36 595
11245.36 595
11246.37 627
11247.37 606
11248.37 619
11249.37 647
11250.37 601
11251.37 606
11252.38 609
11253.38 635
11254.38 635
11255.38 669
11256.38 652
11257.38 651
11258.39 635
11259.39 616
11260.39 623
11261.39 647
11262.39 612
11263.40 660
11264.40 642
11265.40 635
11266.40 658
11267.40 654
11268.41 692
11269.41 724
11270.41 714
11271.41 687
11272.42 751
11273.42 751
11274.42 722
11275.42 766
11276.43 771
11277.43 734
11278.43 741
11279.44 753
11280.44 744
11281.44 720
11282.44 681
11283.45 719
11284.45 681
11285.45 647
11286.46 645
11287.46 676
11288.46 606
11289.47 638
11290.47 620
11291.47 614
11292.48 596
11293.48 629
11294.48 631
11295.49 574
11296.49 607
11297.49 633
11298.50 622
11299.50 573
11300.51 580
11301.51 567
11302.51 603
11303.52 601
11304.52 575
11305.53 568
11306.53 598
11307.53 570
11308.54 564
11309.54 593
11310.55 606
11311.55 589
11312.55 618
11313.56 631
11314.56 649
11315.57 639
11316.57 693
11317.58 680
11318.58 662
11319.59 641
11320.59 666
11321.59 683
11322.60 638
11323.60 627
11324.61 639
11325.61 619
11326.62 611
11327.62 611
11328.63 617
11329.63 618
11330.64 597
11331.64 593
11332.65 602
11333.65 619
11334.66 608
11335.67 611
11336.67 647
11337.68 636
11338.68 635
11339.69 626
11340.69 622
11341.70 643
11342.70 641
11343.71 660
11344.72 586
11345.72 609
11346.73 636
11347.73 631
11348.74 601
11349.74 577
11350.75 598
11351.76 595
11352.76 574
11353.77 547
11354.78 608
11355.78 587
11356.79 599
11357.79 584
11358.80 570
11359.81 549
11360.81 576
11361.82 606
11362.83 570
11363.83 575
11364.84 552
11365.85 569
11366.85 582
11367.86 556
11368.87 521
11369.87 560
11370.88 578
11371.89 571
11372.89 541
11373.90 555
11374.91 550
11375.92 566
11376.92 538
11377.93 577
11378.94 544
11379.94 531
11380.95 554
11381.96 543
11382.97 502
11383.97 506
11384.98 560
11385.99 548
11387.00 531
11388.00 501
11389.01 573
11390.02 537
11391.03 520
11392.04 504
11393.04 534
11394.05 533
11395.06 531
11396.07 556
11397.08 535
11398.08 568
11399.09 541
11400.10 557
11401.11 550
11402.12 535
11403.12 553
11404.13 555
11405.14 515
11406.15 540
11407.16 539
11408.17 551
11409.18 570
11410.18 527
11411.19 512
11412.20 523
11413.21 570
11414.22 527
11415.23 526
11416.24 544
11417.25 537
11418.25 514
11419.26 522
11420.27 542
11421.28 516
11422.29 483
11423.30 517
11424.31 555
11425.32 548
11426.33 562
11427.34 521
11428.35 542
11429.36 519
11430.37 536
11431.38 546
11432.39 574
11433.39 562
11434.40 555
11435.41 559
11436.42 526
11437.43 524
11438.44 546
11439.45 526
11440.46 543
11441.47 552
11442.48 570
11443.49 561
11444.50 525
11445.51 555
11446.52 540
11447.53 567
11448.55 537
11449.56 581
11450.57 524
11451.58 562
11452.59 520
11453.60 536
11454.61 548
11455.62 547
11456.63 604
11457.64 568
11458.65 557
11459.66 567
11460.67 573
11461.68 562
11462.69 571
11463.71 573
11464.72 596
11465.73 569
11466.74 560
11467.75 584
11468.76 580
11469.77 573
11470.78 568
11471.80 553
11472.81 588
11473.82 550
11474.83 581
11475.84 587
11476.85 559
11477.86 581
11478.88 585
11479.89 583
11480.90 591
11481.91 596
11482.92 592
11483.93 618
11484.95 596
11485.96 601
11486.97 638
11487.98 603
11489.00 615
11490.01 597
11491.02 621
11492.03 620
11493.04 629
11494.06 646
11495.07 642
11496.08 643
11497.09 659
11498.11 644
11499.12 650
11500.13 657
11501.14 652
11502.16 619
11503.17 639
11504.18 663
11505.20 703
11506.21 708
11507.22 705
11508.23 711
11509.25 734
11510.26 696
11511.27 715
11512.29 724
11513.30 748
11514.31 739
11515.33 783
11516.34 803
11517.35 783
11518.37 813
11519.38 858
11520.39 853
11521.41 872
11522.42 872
11523.43 887
11524.45 932
11525.46 977
11526.47 959
11527.49 987
11528.50 1015
11529.52 1079
11530.53 1110
11531.54 1150
11532.56 1258
11533.57 1248
11534.59 1318
11535.60 1424
11536.62 1484
11537.63 1628
11538.64 1638
11539.66 1649
11540.67 1612
11541.69 1581
11542.70 1521
11543.72 1504
11544.73 1357
11545.75 1292
11546.76 1280
11547.77 1200
11548.79 1108
11549.80 1001
11550.82 940
11551.83 921
11552.85 917
11553.86 862
11554.88 847
11555.89 803
11556.91 804
11557.92 787
11558.94 781
11559.95 739
11560.97 731
11561.99 736
11563.00 765
11564.02 744
11565.03 724
11566.05 742
11567.06 713
11568.08 744
11569.09 753
11570.11 734
11571.13 773
11572.14 755
11573.16 720
11574.17 750
11575.19 734
11576.20 772
11577.22 708
11578.24 741
11579.25 744
11580.27 692
11581.29 717
11582.30 698
11583.32 733
11584.33 731
11585.35 715
11586.37 713
11587.38 722
11588.40 748
11589.42 767
11590.43 775
11591.45 761
11592.47 746
11593.48 803
11594.50 758
11595.52 819
11596.53 861
11597.55 926
11598.57 901
11599.58 912
11600.60 885
11601.62 932
11602.64 926
11603.65 876
11604.67 868
11605.69 832
11606.70 809
11607.72 803
11608.74 814
11609.76 767
11610.77 735
11611.79 761
11612.81 725
11613.83 713
11614.84 697
11615.86 686
11616.88 723
11617.90 710
11618.92 710
11619.93 666
11620.95 698
11621.97 686
11622.99 669
11624.01 671
11625.02 669
11626.04 667
11627.06 661
11628.08 664
11629.10 682
11630.11 649
11631.13 619
11632.15 618
11633.17 635
11634.19 622
11635.21 634
11636.23 625
11637.24 600
11638.26 581
11639.28 613
11640.30 619
11641.32 594
11642.34 600
11643.36 618
11644.38 599
11645.39 555
11646.41 564
11647.43 605
11648.45 577
11649.47 582
11650.49 531
11651.51 560
11652.53 591
11653.55 558
11654.57 545
11655.59 526
11656.61 538
11657.63 561
11658.65 563
11659.67 550
11660.69 577
11661.70 583
11662.72 542
11663.74 515
11664.76 528
11665.78 553
11666.80 553
11667.82 543
11668.84 530
11669.86 553
11670.88 545
11671.90 544
11672.92 529
11673.95 516
11674.97 529
11675.99 543
11677.01 535
11678.03 499
11679.05 529
11680.07 541
11681.09 492
11682.11 527
11683.13 523
11684.15 530
11685.17 529
11686.19 492
11687.21 518
11688.23 474
11689.25 522
11690.28 501
11691.30 490
11692.32 529
11693.34 510
11694.36 520
11695.38 485
11696.40 497
11697.42 465
11698.44 481
11699.47 472
11700.49 493
11701.51 484
11702.53 501
11703.55 465
11704.57 486
11705.60 450
11706.62 464
11707.64 484
11708.66 459
11709.68 456
11710.70 487
11711.73 493
11712.75 508
11713.77 489
11714.79 485
11715.81 483
11716.84 473
11717.86 474
11718.88 451
11719.90 477
11720.92 480
11721.95 477
11722.97 453
11723.99 463
11725.01 478
11726.04 445
11727.06 463
11728.08 465
11729.11 464
11730.13 470
11731.15 490
11732.17 497
11733.20 483
11734.22 483
11735.24 440
11736.26 424
11737.29 483
11738.31 445
11739.33 435
11740.36 424
11741.38 461
11742.40 446
11743.43 466
11744.45 447
11745.47 427
11746.50 443
11747.52 430
11748.54 413
11749.57 420
11750.59 446
11751.62 426
11752.64 453
11753.66 462
11754.69 468
11755.71 440
11756.73 469
11757.76 478
11758.78 463
11759.81 445
11760.83 470
11761.85 462
11762.88 464
11763.90 451
11764.93 476
11765.95 460
11766.98 426
11768.00 448
11769.02 465
11770.05 461
11771.07 470
11772.10 462
11773.12 471
11774.15 471
11775.17 466
11776.20 466
11777.22 468
11778.25 441
11779.27 473
11780.30 463
11781.32 471
11782.35 449
11783.37 446
11784.40 442
11785.42 446
11786.45 473
11787.47 483
11788.50 464
11789.52 462
11790.55 476
11791.57 491
11792.60 440
11793.62 451
11794.65 461
11795.67 459
11796.70 491
11797.73 456
11798.75 498
11799.78 478
11800.80 487
11801.83 464
11802.85 472
11803.88 444
11804.91 464
11805.93 459
11806.96 474
11807.98 471
11809.01 471
11810.04 478
11811.06 487
11812.09 502
11813.12 491
11814.14 471
11815.17 479
11816.19 498
11817.22 484
11818.25 508
11819.27 500
11820.30 500
11821.33 476
11822.35 496
11823.38 523
11824.41 509
11825.44 513
11826.46 555
11827.49 506
11828.52 542
11829.54 557
11830.57 534
11831.60 531
11832.62 527
11833.65 535
11834.68 518
11835.71 528
11836.73 502
11837.76 523
11838.79 545
11839.82 550
11840.84 543
11841.87 531
11842.90 555
11843.93 534
11844.95 577
11845.98 538
11847.01 560
11848.04 539
11849.07 552
11850.09 530
11851.12 549
11852.15 601
11853.18 580
11854.21 566
11855.23 579
11856.26 602
11857.29 589
11858.32 603
11859.35 580
11860.38 575
11861.40 584
11862.43 606
11863.46 599
11864.49 613
11865.52 617
11866.55 633
11867.58 645
11868.60 646
11869.63 639
11870.66 673
11871.69 646
11872.72 643
11873.75 674
11874.78 659
11875.81 619
11876.84 649
11877.86 631
11878.89 674
11879.92 697
11880.95 689
11881.98 689
11883.01 715
11884.04 696
11885.07 713
11886.10 719
11887.13 726
11888.16 720
11889.19 786
11890.22 747
11891.25 750
11892.28 777
11893.31 772
11894.34 788
11895.37 846
11896.40 834
11897.43 852
11898.46 890
11899.49 929
11900.52 947
11901.55 969
11902.58 985
11903.61 970
11904.64 984
11905.67 985
11906.70 1029
11907.73 1029
11908.76 1002
11909.79 944
11910.82 964
11911.85 889
11912.88 954
11913.91 941
11914.94 915
11915.97 880
11917.01 905
11918.04 931
11919.07 928
11920.10 894
11921.13 916
11922.16 953
11923.19 1014
11924.22 1038
11925.25 1018
11926.28 1072
11927.32 1118
11928.35 1096
11929.38 1155
11930.41 1179
11931.44 1198
11932.47 1191
11933.50 1163
11934.54 1126
11935.57 1142
11936.60 1084
11937.63 1078
11938.66 1015
11939.70 992
11940.73 924
11941.76 930
11942.79 904
11943.82 879
11944.85 824
11945.89 813
11946.92 815
11947.95 808
11948.98 794
11950.02 778
11951.05 771
11952.08 752
11953.11 757
11954.15 728
11955.18 738
11956.21 714
11957.24 726
11958.28 747
11959.31 748
11960.34 761
11961.37 738
11962.41 724
11963.44 706
11964.47 733
11965.51 724
11966.54 731
11967.57 722
11968.60 705
11969.64 739
11970.67 706
11971.70 765
11972.74 747
11973.77 763
11974.80 768
11975.84 726
11976.87 761
11977.90 723
11978.94 715
11979.97 719
11981.00 723
11982.04 724
11983.07 715
11984.11 709
11985.14 722
11986.17 705
11987.21 747
11988.24 739
11989.28 745
11990.31 735
11991.34 752
11992.38 788
11993.41 782
11994.45 752
11995.48 734
11996.51 764
11997.55 795
11998.58 784
11999.62 771
12000.65 792
12001.69 803
12002.72 785
12003.76 788
12004.79 809
12005.82 811
12006.86 826
12007.89 817
12008.93 796
12009.96 826
12011.00 798
12012.03 815
12013.07 846
12014.10 872
12015.14 905
12016.17 868
12017.21 914
12018.24 899
12019.28 903
12020.32 893
12021.35 936
12022.39 907
12023.42 941
12024.46 904
12025.49 901
12026.53 927
12027.56 934
12028.60 944
12029.64 937
12030.67 901
12031.71 882
12032.74 899
12033.78 905
12034.81 966
12035.85 875
12036.89 896
12037.92 891
12038.96 880
12039.99 882
12041.03 869
12042.07 834
12043.10 873
12044.14 916
12045.18 963
12046.21 872
12047.25 888
12048.29 893
12049.32 880
12050.36 934
12051.40 912
12052.43 912
12053.47 901
12054.51 927
12055.54 900
12056.58 963
12057.62 947
12058.65 920
12059.69 873
12060.73 906
12061.76 904
12062.80 874
12063.84 857
12064.88 835
12065.91 836
12066.95 787
12067.99 770
12069.03 787
12070.06 739
12071.10 728
12072.14 787
12073.18 785
12074.21 782
12075.25 779
12076.29 749
12077.33 757
12078.36 756
12079.40 746
12080.44 768
12081.48 763
12082.52 736
12083.55 771
12084.59 733
12085.63 752
12086.67 731
12087.71 771
12088.74 781
12089.78 764
12090.82 754
12091.86 759
12092.90 800
12093.94 792
12094.98 776
12096.01 779
12097.05 802
12098.09 777
12099.13 804
12100.17 805
12101.21 813
12102.25 821
12103.28 800
12104.32 807
12105.36 822
12106.40 779
12107.44 750
12108.48 778
12109.52 754
12110.56 750
12111.60 699
12112.64 662
12113.68 695
12114.72 674
12115.76 660
12116.79 684
12117.83 613
12118.87 639
12119.91 616
12120.95 627
12121.99 646
12123.03 594
12124.07 586
12125.11 589
12126.15 598
12127.19 630
12128.23 641
12129.27 620
12130.31 593
12131.35 583
12132.39 592
12133.43 617
12134.47 601
12135.51 607
12136.55 595
12137.59 606
12138.63 605
12139.67 574
12140.71 578
12141.76 582
12142.80 582
12143.84 551
12144.88 593
12145.92 563
12146.96 537
12148.00 567
12149.04 569
12150.08 559
12151.12 552
12152.16 553
12153.20 559
12154.25 552
12155.29 532
12156.33 526
12157.37 542
12158.41 524
12159.45 564
12160.49 557
12161.53 527
12162.58 529
12163.62 563
12164.66 531
12165.70 492
12166.74 522
12167.78 540
12168.82 523
12169.87 517
12170.91 504
12171.95 530
12172.99 484
12174.03 489
12175.08 509
12176.12 503
12177.16 526
12178.20 525
12179.24 532
12180.29 497
12181.33 531
12182.37 519
12183.41 533
12184.46 502
12185.50 521
12186.54 531
12187.58 505
12188.63 517
12189.67 492
12190.71 501
12191.75 525
12192.80 505
12193.84 532
12194.88 527
12195.92 542
12196.97 553
12198.01 517
12199.05 499
12200.10 490
12201.14 498
12202.18 513
12203.23 540
12204.27 488
12205.31 471
12206.36 493
12207.40 484
12208.44 476
12209.49 486
12210.53 519
12211.57 507
12212.62 482
12213.66 505
12214.70 489
12215.75 470
12216.79 457
12217.84 472
12218.88 490
12219.92 472
12220.97 466
12222.01 480
12223.06 453
12224.10 465
12225.14 454
12226.19 494
12227.23 476
12228.28 471
12229.32 502
12230.36 499
12231.41 464
12232.45 479
12233.50 457
12234.54 483
12235.59 474
12236.63 474
12237.68 474
12238.72 467
12239.77 468
12240.81 465
12241.86 457
12242.90 460
12243.94 462
12244.99 449
12246.03 474
12247.08 429
12248.13 450
12249.17 485
12250.22 485
12251.26 442
12252.31 459
12253.35 446
12254.40 432
12255.44 424
12256.49 444
12257.53 432
12258.58 413
12259.62 421
12260.67 449
12261.72 417
12262.76 423
12263.81 414
12264.85 406
12265.90 417
12266.94 437
12267.99 427
12269.04 445
12270.08 397
12271.13 441
12272.17 420
12273.22 402
12274.27 368
12275.31 418
12276.36 444
12277.41 451
12278.45 387
12279.50 414
12280.55 412
12281.59 410
12282.64 429
12283.69 420
12284.73 418
12285.78 425
12286.83 388
12287.87 404
12288.92 401
12289.97 386
12291.01 399
12292.06 388
12293.11 410
12294.15 378
12295.20 383
12296.25 420
12297.30 411
12298.34 401
12299.39 416
12300.44 407
12301.48 414
12302.53 406
12303.58 387
12304.63 384
12305.67 392
12306.72 368
12307.77 379
12308.82 370
12309.87 376
12310.91 405
12311.96 391
12313.01 394
12314.06 391
12315.10 395
12316.15 392
12317.20 368
12318.25 380
12319.30 412
12320.34 385
12321.39 351
12322.44 383
12323.49 366
12324.54 404
12325.59 389
12326.63 373
12327.68 396
12328.73 383
12329.78 354
12330.83 392
12331.88 371
12332.93 384
12333.98 406
12335.02 411
12336.07 391
12337.12 369
12338.17 406
12339.22 365
12340.27 362
12341.32 364
12342.37 360
12343.42 351
12344.47 372
12345.51 372
12346.56 366
12347.61 372
12348.66 370
12349.71 390
12350.76 384
12351.81 375
12352.86 346
12353.91 417
12354.96 363
12356.01 373
12357.06 368
12358.11 397
12359.16 377
12360.21 373
12361.26 367
12362.31 378
12363.36 377
12364.41 387
12365.46 368
12366.51 371
12367.56 402
12368.61 381
12369.66 384
12370.71 373
12371.76 392
12372.81 379
12373.86 379
12374.91 400
12375.96 399
12377.01 401
12378.06 406
12379.11 400
12380.17 371
12381.22 393
12382.27 372
12383.32 404
12384.37 378
12385.42 406
12386.47 395
12387.52 389
12388.57 400
12389.62 391
12390.67 372
12391.73 379
12392.78 392
12393.83 405
12394.88 388
12395.93 402
12396.98 421
12398.03 416
12399.09 421
12400.14 411
12401.19 400
12402.24 423
12403.29 389
12404.34 414
12405.40 414
12406.45 395
12407.50 403
12408.55 406
12409.60 426
12410.66 397
12411.71 399
12412.76 406
12413.81 385
12414.86 405
12415.92 398
12416.97 403
12418.02 415
12419.07 445
12420.13 414
12421.18 438
12422.23 374
12423.28 381
12424.34 400
12425.39 413
12426.44 438
12427.49 408
12428.55 399
12429.60 420
12430.65 425
12431.71 429
12432.76 448
12433.81 446
12434.86 435
12435.92 440
12436.97 444
12438.02 405
12439.08 429
12440.13 428
12441.18 421
12442.24 437
12443.29 414
12444.34 442
12445.40 432
12446.45 437
12447.50 445
12448.56 441
12449.61 431
12450.67 500
12451.72 464
12452.77 463
12453.83 450
12454.88 474
12455.94 495
12456.99 501
12458.04 501
12459.10 466
12460.15 508
12461.21 540
12462.26 553
12463.31 579
12464.37 557
12465.42 582
12466.48 601
12467.53 591
12468.59 645
12469.64 649
12470.70 710
12471.75 752
12472.80 786
12473.86 818
12474.91 831
12475.97 911
12477.02 854
12478.08 783
12479.13 839
12480.19 872
12481.24 810
12482.30 778
12483.35 763
12484.41 773
12485.46 741
12486.52 658
12487.57 632
12488.63 612
12489.69 641
12490.74 594
12491.80 575
12492.85 574
12493.91 553
12494.96 583
12496.02 570
12497.07 559
12498.13 535
12499.19 565
12500.24 547
12501.30 505
12502.35 548
12503.41 527
12504.47 528
12505.52 519
12506.58 523
12507.63 516
12508.69 508
12509.75 525
12510.80 548
12511.86 499
12512.91 511
12513.97 568
12515.03 544
12516.08 534
12517.14 506
12518.20 522
12519.25 545
12520.31 541
12521.37 510
12522.42 525
12523.48 531
12524.54 511
12525.59 485
12526.65 488
12527.71 512
12528.77 528
12529.82 530
12530.88 511
12531.94 553
12532.99 536
12534.05 501
12535.11 480
12536.17 517
12537.22 535
12538.28 551
12539.34 549
12540.40 548
12541.45 560
12542.51 532
12543.57 533
12544.63 534
12545.68 566
12546.74 564
12547.80 581
12548.86 570
12549.92 597
12550.97 599
12552.03 595
12553.09 617
12554.15 626
12555.21 593
12556.26 609
12557.32 598
12558.38 575
12559.44 590
12560.50 608
12561.56 604
12562.61 601
12563.67 593
12564.73 585
12565.79 558
12566.85 595
12567.91 572
12568.97 585
12570.02 574
12571.08 573
12572.14 540
12573.20 567
12574.26 578
12575.32 557
12576.38 587
12577.44 561
12578.50 588
12579.56 561
12580.61 541
12581.67 525
12582.73 577
12583.79 579
12584.85 578
12585.91 572
12586.97 567
12588.03 571
12589.09 561
12590.15 600
12591.21 568
12592.27 584
12593.33 613
12594.39 590
12595.45 587
12596.51 580
12597.57 599
12598.63 584
12599.69 589
12600.75 600
12601.81 600
12602.87 569
12603.93 590
12604.99 574
12606.05 615
12607.11 605
12608.17 606
12609.23 641
12610.29 584
12611.35 604
12612.41 593
12613.47 648
12614.53 657
12615.59 689
12616.66 647
12617.72 666
12618.78 661
12619.84 687
12620.90 680
12621.96 729
12623.02 738
12624.08 698
12625.14 709
12626.20 698
12627.26 674
12628.33 715
12629.39 705
12630.45 691
12631.51 734
12632.57 728
12633.63 700
12634.69 692
12635.76 710
12636.82 695
12637.88 710
12638.94 687
12640.00 651
12641.06 650
12642.13 674
12643.19 665
12644.25 616
12645.31 652
12646.37 662
12647.44 651
12648.50 660
12649.56 662
12650.62 657
12651.68 635
12652.75 634
12653.81 665
12654.87 660
12655.93 699
12657.00 647
12658.06 638
12659.12 681
12660.18 666
12661.25 660
12662.31 650
12663.37 679
12664.43 663
12665.50 699
12666.56 674
12667.62 700
12668.69 708
12669.75 732
12670.81 732
12671.88 728
12672.94 762
12674.00 709
12675.06 727
12676.13 712
12677.19 711
12678.25 742
12679.32 746
12680.38 741
12681.44 769
12682.51 754
12683.57 789
12684.64 746
12685.70 803
12686.76 785
12687.83 812
12688.89 813
12689.95 792
12691.02 839
12692.08 842
12693.15 815
12694.21 853
12695.27 898
12696.34 875
12697.40 916
12698.47 921
12699.53 943
12700.59 969
12701.66 915
12702.72 950
12703.79 987
12704.85 930
12705.92 969
12706.98 989
12708.05 971
12709.11 991
12710.18 1003
12711.24 986
12712.30 966
12713.37 966
12714.43 979
12715.50 1012
12716.56 965
12717.63 957
12718.69 967
12719.76 1009
12720.82 1019
12721.89 1013
12722.95 1004
12724.02 1004
12725.09 985
12726.15 1061
12727.22 1062
12728.28 1127
12729.35 1084
12730.41 1099
12731.48 1145
12732.54 1166
12733.61 1131
12734.68 1143
12735.74 1145
12736.81 1141
12737.87 1106
12738.94 1089
12740.00 1059
12741.07 1019
12742.14 1005
12743.20 991
12744.27 962
12745.33 958
12746.40 920
12747.47 882
12748.53 857
12749.60 825
12750.67 820
12751.73 835
12752.80 813
12753.87 797
12754.93 777
12756.00 762
12757.07 793
12758.13 774
12759.20 776
12760.27 791
12761.33 734
12762.40 759
12763.47 755
12764.53 745
12765.60 689
12766.67 709
12767.73 716
12768.80 677
12769.87 698
12770.94 720
12772.00 699
12773.07 659
12774.14 671
12775.21 681
12776.27 682
12777.34 674
12778.41 651
12779.48 684
12780.54 652
12781.61 650
12782.68 677
12783.75 665
12784.81 660
12785.88 621
12786.95 615
12788.02 639
12789.09 626
12790.15 606
12791.22 614
12792.29 644
12793.36 613
12794.43 621
12795.49 622
12796.56 630
12797.63 611
12798.70 616
12799.77 610
12800.84 597
12801.90 648
12802.97 651
12804.04 613
12805.11 634
12806.18 617
12807.25 630
12808.32 671
12809.39 651
12810.45 595
12811.52 663
12812.59 683
12813.66 686
12814.73 675
12815.80 664
12816.87 645
12817.94 645
12819.01 670
12820.08 671
12821.15 670
12822.21 673
12823.28 679
12824.35 650
12825.42 649
12826.49 675
12827.56 672
12828.63 687
12829.70 659
12830.77 654
12831.84 626
12832.91 635
12833.98 665
12835.05 629
12836.12 617
12837.19 588
12838.26 618
12839.33 603
12840.40 585
12841.47 579
12842.54 628
12843.61 582
12844.68 596
12845.75 571
12846.82 589
12847.89 581
12848.96 568
12850.03 566
12851.10 552
12852.18 545
12853.25 541
12854.32 542
12855.39 552
12856.46 543
12857.53 562
12858.60 562
12859.67 546
12860.74 571
12861.81 552
12862.88 543
12863.96 530
12865.03 519
12866.10 519
12867.17 506
12868.24 498
12869.31 476
12870.38 504
12871.45 480
12872.53 453
12873.60 490
12874.67 479
12875.74 478
12876.81 506
12877.88 501
12878.96 503
12880.03 464
12881.10 461
12882.17 471
12883.24 482
12884.31 486
12885.39 443
12886.46 500
12887.53 466
12888.60 439
12889.68 444
12890.75 455
12891.82 462
12892.89 450
12893.96 455
12895.04 452
12896.11 453
12897.18 412
12898.25 422
12899.33 466
12900.40 454
12901.47 420
12902.54 428
12903.62 435
12904.69 412
12905.76 420
12906.84 408
12907.91 425
12908.98 415
12910.06 406
12911.13 383
12912.20 397
12913.27 387
12914.35 411
12915.42 410
12916.49 412
12917.57 394
12918.64 394
12919.71 399
12920.79 410
12921.86 413
12922.94 387
12924.01 398
12925.08 373
12926.16 377
12927.23 397
12928.30 404
12929.38 375
12930.45 416
12931.53 402
12932.60 432
12933.67 406
12934.75 390
12935.82 400
12936.90 371
12937.97 347
12939.04 359
12940.12 363
12941.19 356
12942.27 397
12943.34 371
12944.42 354
12945.49 382
12946.56 350
12947.64 372
12948.71 380
12949.79 374
12950.86 375
12951.94 392
12953.01 358
12954.09 367
12955.16 348
12956.24 364
12957.31 359
12958.39 343
12959.46 354
12960.54 371
12961.61 365
12962.69 358
12963.76 356
12964.84 363
12965.91 366
12966.99 375
12968.07 361
12969.14 348
12970.22 368
12971.29 385
12972.37 340
12973.44 328
12974.52 335
12975.59 386
12976.67 364
12977.75 353
12978.82 327
12979.90 351
12980.97 362
12982.05 358
12983.13 362
12984.20 360
12985.28 331
12986.35 349
12987.43 356
12988.51 362
12989.58 365
12990.66 368
12991.74 378
12992.81 330
12993.89 352
12994.97 358
12996.04 352
12997.12 350
12998.20 333
12999.27 326
13000.35 342
13001.43 371
13002.50 376
13003.58 362
13004.66 358
13005.73 341
13006.81 359
13007.89 340
13008.97 291
13010.04 342
13011.12 363
13012.20 376
13013.27 352
13014.35 340
13015.43 347
13016.51 343
13017.58 357
13018.66 351
13019.74 369
13020.82 334
13021.89 331
13022.97 362
13024.05 365
13025.13 361
13026.21 352
13027.28 376
13028.36 374
13029.44 330
13030.52 335
13031.60 354
13032.67 380
13033.75 370
13034.83 355
13035.91 362
13036.99 372
13038.07 390
13039.14 377
13040.22 348
13041.30 335
13042.38 351
13043.46 367
13044.54 362
13045.62 329
13046.69 354
13047.77 363
13048.85 369
13049.93 377
13051.01 345
13052.09 355
13053.17 332
13054.25 351
13055.33 344
13056.40 350
13057.48 326
13058.56 369
13059.64 354
13060.72 338
13061.80 327
13062.88 350
13063.96 348
13065.04 333
13066.12 340
13067.20 351
13068.28 368
13069.36 334
13070.44 328
13071.52 347
13072.60 348
13073.68 340
13074.76 317
13075.84 323
13076.92 370
13078.00 344
13079.08 324
13080.16 377
13081.24 343
13082.32 341
13083.40 364
13084.48 360
13085.56 323
13086.64 328
13087.72 309
13088.80 386
13089.88 337
13090.96 354
13092.04 348
13093.12 324
13094.20 342
13095.28 341
13096.36 345
13097.44 346
13098.52 333
13099.61 364
13100.69 346
13101.77 352
13102.85 370
13103.93 358
13105.01 384
13106.09 364
13107.17 373
13108.25 372
13109.34 356
13110.42 384
13111.50 366
13112.58 358
13113.66 365
13114.74 367
13115.82 374
13116.91 393
13117.99 406
13119.07 356
13120.15 377
13121.23 417
13122.31 384
13123.40 360
13124.48 383
13125.56 387
13126.64 408
13127.72 398
13128.81 381
13129.89 372
13130.97 371
13132.05 366
13133.14 383
13134.22 375
13135.30 345
13136.38 357
13137.47 369
13138.55 362
13139.63 361
13140.71 374
13141.80 347
13142.88 363
13143.96 330
13145.04 368
13146.13 395
13147.21 359
13148.29 354
13149.38 383
13150.46 366
13151.54 356
13152.62 363
13153.71 382
13154.79 358
13155.87 365
13156.96 396
13158.04 402
13159.12 385
13160.21 364
13161.29 364
13162.37 397
13163.46 360
13164.54 389
13165.62 405
13166.71 382
13167.79 370
13168.88 362
13169.96 373
13171.04 362
13172.13 389
13173.21 354
13174.30 367
13175.38 377
13176.46 365
13177.55 388
13178.63 407
13179.72 372
13180.80 382
13181.88 358
13182.97 362
13184.05 364
13185.14 369
13186.22 401
13187.31 383
13188.39 393
13189.48 391
13190.56 375
13191.65 360
13192.73 365
13193.81 356
13194.90 389
13195.98 384
13197.07 386
13198.15 386
13199.24 356
13200.32 396
13201.41 386
13202.49 406
13203.58 390
13204.67 371
13205.75 405
13206.84 389
13207.92 385
13209.01 384
13210.09 405
13211.18 393
13212.26 389
13213.35 394
13214.43 392
13215.52 398
13216.61 396
13217.69 391
13218.78 404
13219.86 385
13220.95 380
13222.04 375
13223.12 409
13224.21 385
13225.29 412
13226.38 417
13227.47 389
13228.55 392
13229.64 445
13230.72 378
13231.81 417
13232.90 389
13233.98 388
13235.07 368
13236.16 391
13237.24 419
13238.33 410
13239.42 412
13240.50 396
13241.59 414
13242.68 427
13243.76 415
13244.85 437
13245.94 447
13247.02 449
13248.11 451
13249.20 394
13250.29 461
13251.37 439
13252.46 438
13253.55 455
13254.63 457
13255.72 435
13256.81 443
13257.90 456
13258.98 470
13260.07 446
13261.16 440
13262.25 470
13263.33 472
13264.42 458
13265.51 443
13266.60 479
13267.69 472
13268.77 455
13269.86 464
13270.95 491
13272.04 488
13273.13 452
13274.21 488
13275.30 489
13276.39 475
13277.48 520
13278.57 508
13279.65 505
13280.74 503
13281.83 484
13282.92 489
13284.01 502
13285.10 508
13286.19 508
13287.27 501
13288.36 510
13289.45 511
13290.54 528
13291.63 542
13292.72 539
13293.81 537
13294.90 545
13295.98 561
13297.07 559
13298.16 553
13299.25 566
13300.34 575
13301.43 578
13302.52 604
13303.61 581
13304.70 554
13305.79 578
13306.88 584
13307.97 605
13309.06 600
13310.15 581
13311.24 632
13312.32 624
13313.41 600
13314.50 611
13315.59 591
13316.68 601
13317.77 588
13318.86 627
13319.95 612
13321.04 602
13322.13 638
13323.22 631
13324.31 601
13325.40 622
13326.49 666
13327.58 641
13328.68 581
13329.77 665
13330.86 659
13331.95 666
13333.04 648
13334.13 673
13335.22 664
13336.31 676
13337.40 698
13338.49 703
13339.58 693
13340.67 656
13341.76 651
13342.85 718
13343.94 749
13345.04 715
13346.13 692
13347.22 702
13348.31 653
13349.40 686
13350.49 696
13351.58 721
13352.67 679
13353.77 676
13354.86 713
13355.95 707
13357.04 677
13358.13 704
13359.22 745
13360.31 741
13361.41 737
13362.50 728
13363.59 770
13364.68 726
13365.77 750
13366.87 767
13367.96 779
13369.05 837
13370.14 770
13371.23 775
13372.33 771
13373.42 770
13374.51 742
13375.60 691
13376.69 717
13377.79 683
13378.88 670
13379.97 701
13381.06 687
13382.16 685
13383.25 643
13384.34 659
13385.43 654
13386.53 629
13387.62 619
13388.71 579
13389.81 581
13390.90 609
13391.99 630
13393.08 592
13394.18 582
13395.27 575
13396.36 558
13397.46 572
13398.55 547
13399.64 554
13400.74 594
13401.83 573
13402.92 552
13404.02 574
13405.11 571
13406.20 577
13407.30 583
13408.39 608
13409.48 570
13410.58 560
13411.67 569
13412.77 586
13413.86 569
13414.95 548
13416.05 586
13417.14 593
13418.23 557
13419.33 583
13420.42 596
13421.52 603
13422.61 554
13423.71 580
13424.80 581
13425.89 596
13426.99 539
13428.08 569
13429.18 586
13430.27 565
13431.37 582
13432.46 611
13433.56 606
13434.65 578
13435.74 584
13436.84 595
13437.93 623
13439.03 646
13440.12 642
13441.22 629
13442.31 611
13443.41 606
13444.50 644
13445.60 652
13446.69 616
13447.79 597
13448.88 618
13449.98 633
13451.08 613
13452.17 656
13453.27 648
13454.36 626
13455.46 638
13456.55 637
13457.65 658
13458.74 636
13459.84 651
13460.94 663
13462.03 645
13463.13 658
13464.22 686
13465.32 697
13466.41 668
13467.51 646
13468.61 679
13469.70 680
13470.80 670
13471.90 671
13472.99 691
13474.09 698
13475.18 711
13476.28 689
13477.38 703
13478.47 713
13479.57 707
13480.67 713
13481.76 689
13482.86 700
13483.96 712
13485.05 690
13486.15 744
13487.25 739
13488.34 715
13489.44 745
13490.54 746
13491.63 724
13492.73 783
13493.83 811
13494.93 792
13496.02 816
13497.12 817
13498.22 792
13499.31 808
13500.41 819
13501.51 807
13502.61 811
13503.70 794
13504.80 804
13505.90 840
13507.00 840
13508.09 836
13509.19 831
13510.29 820
13511.39 808
13512.49 805
13513.58 807
13514.68 803
13515.78 788
13516.88 751
13517.98 766
13519.07 769
13520.17 725
13521.27 705
13522.37 725
13523.47 716
13524.57 711
13525.66 683
13526.76 655
13527.86 688
13528.96 643
13530.06 679
13531.16 679
13532.25 706
13533.35 704
13534.45 686
13535.55 679
13536.65 657
13537.75 624
13538.85 637
13539.95 596
13541.05 603
13542.14 635
13543.24 631
13544.34 601
13545.44 578
13546.54 584
13547.64 594
13548.74 568
13549.84 580
13550.94 590
13552.04 559
13553.14 564
13554.24 572
13555.34 569
13556.44 588
13557.54 570
13558.64 530
13559.74 571
13560.84 542
13561.94 549
13563.04 568
13564.13 546
13565.23 576
13566.34 514
13567.44 587
13568.54 585
13569.64 559
13570.74 545
13571.84 571
13572.94 546
13574.04 533
13575.14 565
13576.24 536
13577.34 537
13578.44 529
13579.54 533
13580.64 564
13581.74 546
13582.84 578
13583.94 545
13585.04 565
13586.14 545
13587.24 537
13588.35 546
13589.45 521
13590.55 580
13591.65 554
13592.75 542
13593.85 536
13594.95 542
13596.05 567
13597.15 553
13598.26 577
13599.36 502
13600.46 562
13601.56 546
13602.66 582
13603.76 535
13604.86 519
13605.97 554
13607.07 575
13608.17 588
13609.27 532
13610.37 551
13611.47 558
13612.58 579
13613.68 542
13614.78 555
13615.88 554
13616.98 545
13618.09 549
13619.19 546
13620.29 539
13621.39 554
13622.50 546
13623.60 560
13624.70 593
13625.80 557
13626.91 554
13628.01 562
13629.11 576
13630.21 568
13631.32 576
13632.42 545
13633.52 569
13634.62 575
13635.73 572
13636.83 580
13637.93 578
13639.04 568
13640.14 589
13641.24 591
13642.35 582
13643.45 565
13644.55 600
13645.65 567
13646.76 568
13647.86 594
13648.96 542
13650.07 582
13651.17 574
13652.28 552
13653.38 536
13654.48 600
13655.59 578
13656.69 562
13657.79 534
13658.90 567
13660.00 543
13661.11 516
13662.21 564
13663.31 538
13664.42 547
13665.52 568
13666.63 578
13667.73 557
13668.83 559
13669.94 538
13671.04 576
13672.15 534
13673.25 548
13674.36 534
13675.46 557
13676.56 565
13677.67 546
13678.77 528
13679.88 567
13680.98 571
13682.09 545
13683.19 584
13684.30 597
13685.40 568
13686.51 556
13687.61 581
13688.72 578
13689.82 585
13690.93 573
13692.03 572
13693.14 581
13694.24 624
13695.35 596
13696.45 563
13697.56 589
13698.66 564
13699.77 578
13700.87 626
13701.98 611
13703.09 606
13704.19 597
13705.30 607
13706.40 619
13707.51 586
13708.61 606
13709.72 647
13710.83 646
13711.93 643
13713.04 637
13714.14 655
13715.25 655
13716.36 645
13717.46 661
13718.57 650
13719.67 630
13720.78 691
13721.89 681
13722.99 738
13724.10 723
13725.21 671
13726.31 708
13727.42 687
13728.53 700
13729.63 696
13730.74 728
13731.85 684
13732.95 695
13734.06 710
13735.17 735
13736.27 771
13737.38 763
13738.49 762
13739.59 773
13740.70 750
13741.81 799
13742.92 824
13744.02 791
13745.13 823
13746.24 800
13747.35 826
13748.45 862
13749.56 879
13750.67 922
13751.78 910
13752.88 901
13753.99 960
13755.10 946
13756.21 971
13757.31 1003
13758.42 1009
13759.53 1080
13760.64 1032
13761.75 1067
13762.85 1089
13763.96 1108
13765.07 1118
13766.18 1134
13767.29 1140
13768.39 1109
13769.50 1116
13770.61 1168
13771.72 1151
13772.83 1103
13773.94 1093
13775.04 1082
13776.15 1097
13777.26 1092
13778.37 1043
13779.48 1034
13780.59 996
13781.70 957
13782.80 950
13783.91 941
13785.02 882
13786.13 854
13787.24 861
13788.35 803
13789.46 813
13790.57 819
13791.68 788
13792.79 764
13793.90 748
13795.00 746
13796.11 722
13797.22 719
13798.33 706
13799.44 694
13800.55 683
13801.66 673
13802.77 694
13803.88 695
13804.99 676
13806.10 681
13807.21 672
13808.32 669
13809.43 662
13810.54 661
13811.65 655
13812.76 636
13813.87 623
13814.98 632
13816.09 617
13817.20 655
13818.31 624
13819.42 617
13820.53 605
13821.64 597
13822.75 619
13823.86 588
13824.97 615
13826.08 626
13827.19 625
13828.30 562
13829.41 608
13830.53 617
13831.64 590
13832.75 594
13833.86 615
13834.97 591
13836.08 575
13837.19 608
13838.30 608
13839.41 631
13840.52 602
13841.64 605
13842.75 614
13843.86 601
13844.97 621
13846.08 605
13847.19 642
13848.30 646
13849.41 631
13850.53 640
13851.64 617
13852.75 603
13853.86 642
13854.97 640
13856.08 612
13857.20 619
13858.31 653
13859.42 634
13860.53 622
13861.64 631
13862.76 623
13863.87 650
13864.98 674
13866.09 664
13867.20 628
13868.32 616
13869.43 658
13870.54 644
13871.65 638
13872.77 671
13873.88 665
13874.99 619
13876.10 631
13877.22 668
13878.33 708
13879.44 696
13880.55 682
13881.67 670
13882.78 711
13883.89 749
13885.01 713
13886.12 735
13887.23 769
13888.34 751
13889.46 752
13890.57 751
13891.68 771
13892.80 802
13893.91 847
13895.02 803
13896.14 819
13897.25 741
13898.36 829
13899.48 806
13900.59 782
13901.70 758
13902.82 777
13903.93 811
13905.05 745
13906.16 713
13907.27 696
13908.39 663
13909.50 659
13910.61 658
13911.73 676
13912.84 654
13913.96 660
13915.07 649
13916.19 631
13917.30 616
13918.41 634
13919.53 637
13920.64 604
13921.76 593
13922.87 598
13923.99 618
13925.10 619
13926.21 634
13927.33 603
13928.44 605
13929.56 608
13930.67 591
13931.79 614
13932.90 592
13934.02 614
13935.13 575
13936.25 596
13937.36 625
13938.48 573
13939.59 604
13940.71 610
13941.82 575
13942.94 599
13944.05 545
13945.17 540
13946.28 592
13947.40 565
13948.52 575
13949.63 557
13950.75 534
13951.86 537
13952.98 558
13954.09 552
13955.21 595
13956.32 580
13957.44 578
13958.56 567
13959.67 594
13960.79 541
13961.90 586
13963.02 533
13964.14 543
13965.25 531
13966.37 554
13967.48 566
13968.60 541
13969.72 555
13970.83 579
13971.95 551
13973.07 589
13974.18 585
13975.30 551
13976.42 566
13977.53 561
13978.65 574
13979.77 548
13980.88 566
13982.00 591
13983.12 570
13984.23 544
13985.35 567
13986.47 580
13987.58 592
13988.70 541
13989.82 586
13990.94 595
13992.05 556
13993.17 567
13994.29 553
13995.40 579
13996.52 570
13997.64 576
13998.76 586
13999.87 564
14000.99 570
14002.11 595
14003.23 578
14004.35 578
14005.46 571
14006.58 586
14007.70 585
14008.82 585
14009.93 608
14011.05 606
14012.17 561
14013.29 576
14014.41 564
14015.52 556
14016.64 587
14017.76 564
14018.88 566
14020.00 571
14021.12 592
14022.23 574
14023.35 566
14024.47 586
14025.59 573
14026.71 579
14027.83 558
14028.95 598
14030.06 587
14031.18 595
14032.30 580
14033.42 591
14034.54 596
14035.66 604
14036.78 601
14037.90 621
14039.02 577
14040.14 589
14041.25 623
14042.37 592
14043.49 633
14044.61 622
14045.73 640
14046.85 637
14047.97 632
14049.09 631
14050.21 609
14051.33 592
14052.45 661
14053.57 648
14054.69 651
14055.81 641
14056.93 655
14058.05 658
14059.17 652
14060.29 672
14061.41 693
14062.53 692
14063.65 674
14064.77 690
14065.89 672
14067.01 727
14068.13 734
14069.25 730
14070.37 723
14071.49 712
14072.61 772
14073.73 773
14074.85 782
14075.97 769
14077.09 769
14078.21 817
14079.33 826
14080.45 793
14081.57 801
14082.69 799
14083.82 812
14084.94 787
14086.06 801
14087.18 815
14088.30 874
14089.42 802
14090.54 862
14091.66 843
14092.78 867
14093.91 870
14095.03 869
14096.15 866
14097.27 877
14098.39 880
14099.51 877
14100.63 830
14101.76 849
14102.88 846
14104.00 811
14105.12 816
14106.24 818
14107.36 802
14108.49 835
14109.61 774
14110.73 801
14111.85 789
14112.97 748
14114.10 730
14115.22 750
14116.34 764
14117.46 699
14118.58 672
14119.71 687
14120.83 743
14121.95 702
14123.07 693
14124.20 704
14125.32 680
14126.44 649
14127.56 658
14128.69 669
14129.81 664
14130.93 646
14132.06 603
14133.18 617
14134.30 664
14135.42 623
14136.55 618
14137.67 608
14138.79 611
14139.92 624
14141.04 644
14142.16 613
14143.29 594
14144.41 574
14145.53 590
14146.66 614
14147.78 578
14148.90 602
14150.03 586
14151.15 547
14152.27 569
14153.40 573
14154.52 562
14155.64 558
14156.77 563
14157.89 569
14159.02 535
14160.14 566
14161.26 552
14162.39 550
14163.51 597
14164.64 546
14165.76 568
14166.88 560
14168.01 566
14169.13 579
14170.26 549
14171.38 531
14172.51 562
14173.63 551
14174.75 548
14175.88 543
14177.00 559
14178.13 528
14179.25 526
14180.38 555
14181.50 555
14182.63 502
14183.75 515
14184.88 518
14186.00 517
14187.13 516
14188.25 521
14189.38 541
14190.50 498
14191.63 499
14192.75 526
14193.88 490
14195.00 467
14196.13 480
14197.25 517
14198.38 484
14199.50 509
14200.63 497
14201.76 498
14202.88 488
14204.01 504
14205.13 500
14206.26 494
14207.38 479
14208.51 469
14209.64 475
14210.76 476
14211.89 469
14213.01 465
14214.14 482
14215.27 477
14216.39 491
14217.52 477
14218.64 496
14219.77 506
14220.90 503
14222.02 496
14223.15 456
14224.28 458
14225.40 484
14226.53 493
14227.66 462
14228.78 467
14229.91 462
14231.04 449
14232.16 447
14233.29 462
14234.42 462
14235.54 430
14236.67 449
14237.80 424
14238.92 425
14240.05 407
14241.18 430
14242.31 443
14243.43 455
14244.56 450
14245.69 421
14246.82 440
14247.94 463
14249.07 450
14250.20 418
14251.33 459
14252.45 446
14253.58 428
14254.71 434
14255.84 413
14256.96 442
14258.09 451
14259.22 453
14260.35 430
14261.47 407
14262.60 429
14263.73 461
14264.86 435
14265.99 428
14267.12 404
14268.24 422
14269.37 427
14270.50 378
14271.63 402
14272.76 408
14273.89 400
14275.01 407
14276.14 435
14277.27 402
14278.40 416
14279.53 377
14280.66 425
14281.79 405
14282.91 409
14284.04 388
14285.17 380
14286.30 371
14287.43 372
14288.56 366
14289.69 385
14290.82 394
14291.95 356
14293.08 362
14294.20 347
14295.33 365
14296.46 380
14297.59 374
14298.72 392
14299.85 386
14300.98 348
14302.11 351
14303.24 346
14304.37 380
14305.50 374
14306.63 358
14307.76 378
14308.89 349
14310.02 349
14311.15 335
14312.28 357
14313.41 375
14314.54 340
14315.67 343
14316.80 370
14317.93 352
14319.06 372
14320.19 363
14321.32 356
14322.45 333
14323.58 339
14324.71 356
14325.84 340
14326.97 350
14328.10 331
14329.23 328
14330.36 327
14331.49 346
14332.62 337
14333.76 338
14334.89 334
14336.02 354
14337.15 329
14338.28 328
14339.41 343
14340.54 348
14341.67 338
14342.80 342
14343.93 356
14345.07 342
14346.20 359
14347.33 347
14348.46 333
14349.59 355
14350.72 347
14351.85 316
14352.99 370
14354.12 347
14355.25 346
14356.38 344
14357.51 331
14358.64 330
14359.78 349
14360.91 335
14362.04 332
14363.17 365
14364.30 347
14365.44 326
14366.57 346
14367.70 351
14368.83 356
14369.96 342
14371.10 358
14372.23 350
14373.36 360
14374.49 337
14375.63 354
14376.76 337
14377.89 337
14379.02 337
14380.16 365
14381.29 354
14382.42 335
14383.55 352
14384.69 367
14385.82 347
14386.95 347
14388.09 319
14389.22 329
14390.35 335
14391.49 364
14392.62 342
14393.75 343
14394.89 341
14396.02 346
14397.15 342
14398.28 327
14399.42 356
14400.55 352
14401.69 355
14402.82 346
14403.95 371
14405.09 362
14406.22 364
14407.35 346
14408.49 342
14409.62 346
14410.75 383
14411.89 364
14413.02 368
14414.16 369
14415.29 390
14416.42 375
14417.56 364
14418.69 347
14419.83 365
14420.96 385
14422.10 367
14423.23 357
14424.36 349
14425.50 404
14426.63 382
14427.77 386
14428.90 370
14430.04 387
14431.17 356
14432.31 397
14433.44 390
14434.58 361
14435.71 367
14436.85 386
14437.98 394
14439.12 383
14440.25 395
14441.39 376
14442.52 395
14443.66 394
14444.79 422
14445.93 394
14447.06 400
14448.20 375
14449.33 421
14450.47 406
14451.60 394
14452.74 422
14453.87 412
14455.01 417
14456.14 420
14457.28 424
14458.42 423
14459.55 443
14460.69 431
14461.82 460
14462.96 420
14464.10 417
14465.23 421
14466.37 408
14467.50 421
14468.64 423
14469.78 435
14470.91 444
14472.05 460
14473.18 451
14474.32 425
14475.46 431
14476.59 438
14477.73 429
14478.87 417
14480.00 427
14481.14 443
14482.28 404
14483.41 416
14484.55 405
14485.69 421
14486.82 435
14487.96 429
14489.10 447
14490.23 410
14491.37 446
14492.51 444
14493.65 431
14494.78 420
14495.92 428
14497.06 398
14498.19 434
14499.33 400
14500.47 412
14501.61 424
14502.74 426
14503.88 436
14505.02 437
14506.16 419
14507.29 421
14508.43 425
14509.57 410
14510.71 412
14511.85 404
14512.98 426
14514.12 424
14515.26 432
14516.40 424
14517.54 385
14518.67 395
14519.81 390
14520.95 402
14522.09 391
14523.23 369
14524.36 373
14525.50 405
14526.64 390
14527.78 402
14528.92 359
14530.06 384
14531.19 378
14532.33 390
14533.47 374
14534.61 397
14535.75 385
14536.89 405
14538.03 384
14539.17 384
14540.31 393
14541.44 376
14542.58 387
14543.72 357
14544.86 381
14546.00 370
14547.14 401
14548.28 361
14549.42 371
14550.56 375
14551.70 360
14552.84 396
14553.98 407
14555.12 381
14556.25 360
14557.39 391
14558.53 394
14559.67 371
14560.81 353
14561.95 362
14563.09 364
14564.23 355
14565.37 357
14566.51 344
14567.65 364
14568.79 381
14569.93 352
14571.07 370
14572.21 356
14573.35 368
14574.49 362
14575.63 355
14576.77 394
14577.92 367
14579.06 377
14580.20 367
14581.34 388
14582.48 404
14583.62 393
14584.76 397
14585.90 409
14587.04 426
14588.18 389
14589.32 395
14590.46 395
14591.60 386
14592.74 388
14593.89 401
14595.03 422
14596.17 437
14597.31 429
14598.45 417
14599.59 437
14600.73 436
14601.87 423
14603.02 439
14604.16 420
14605.30 427
14606.44 437
14607.58 452
14608.72 417
14609.86 441
14611.01 453
14612.15 439
14613.29 445
14614.43 446
14615.57 456
14616.72 484
14617.86 481
14619.00 453
14620.14 460
14621.28 446
14622.43 465
14623.57 493
14624.71 488
14625.85 490
14627.00 493
14628.14 510
14629.28 514
14630.42 496
14631.56 521
14632.71 551
14633.85 511
14634.99 540
14636.14 540
14637.28 471
14638.42 520
14639.56 513
14640.71 541
14641.85 489
14642.99 495
14644.14 486
14645.28 481
14646.42 460
14647.56 432
14648.71 413
14649.85 443
14650.99 428
14652.14 404
14653.28 404
14654.42 415
14655.57 389
14656.71 390
14657.85 392
14659.00 400
14660.14 391
14661.29 375
14662.43 379
14663.57 362
14664.72 360
14665.86 373
14667.00 344
14668.15 327
14669.29 315
14670.44 349
14671.58 357
14672.73 331
14673.87 345
14675.01 332
14676.16 328
14677.30 354
14678.45 344
14679.59 338
14680.74 333
14681.88 308
14683.02 332
14684.17 308
14685.31 332
14686.46 340
14687.60 329
14688.75 317
14689.89 307
14691.04 347
14692.18 306
14693.33 302
14694.47 290
14695.62 308
14696.76 317
14697.91 284
14699.05 313
14700.20 295
14701.34 298
14702.49 301
14703.63 304
14704.78 308
14705.92 296
14707.07 302
14708.22 301
14709.36 305
14710.51 307
14711.65 320
14712.80 296
14713.94 312
14715.09 313
14716.23 294
14717.38 295
14718.53 289
14719.67 302
14720.82 298
14721.96 287
14723.11 305
14724.26 291
14725.40 271
14726.55 288
14727.70 297
14728.84 276
14729.99 304
14731.13 278
14732.28 268
14733.43 278
14734.57 281
14735.72 297
14736.87 291
14738.01 288
14739.16 297
14740.31 259
14741.45 280
14742.60 278
14743.75 273
14744.89 263
14746.04 268
14747.19 288
14748.34 275
14749.48 270
14750.63 281
14751.78 289
14752.92 279
14754.07 290
14755.22 287
14756.37 260
14757.51 299
14758.66 269
14759.81 260
14760.96 254
14762.10 262
14763.25 296
14764.40 303
14765.55 266
14766.70 264
14767.84 290
14768.99 268
14770.14 301
14771.29 273
14772.43 262
14773.58 266
14774.73 257
14775.88 260
14777.03 275
14778.18 260
14779.32 244
14780.47 249
14781.62 247
14782.77 262
14783.92 263
14785.07 263
14786.21 269
14787.36 235
14788.51 249
14789.66 284
14790.81 257
14791.96 257
14793.11 269
14794.26 270
14795.40 264
14796.55 256
14797.70 251
14798.85 250
14800.00 249
14801.15 239
14802.30 249
14803.45 248
14804.60 258
14805.75 246
14806.90 267
14808.05 245
14809.19 244
14810.34 254
14811.49 265
14812.64 238
14813.79 245
14814.94 246
14816.09 260
14817.24 231
14818.39 235
14819.54 222
14820.69 245
14821.84 250
14822.99 216
14824.14 241
14825.29 231
14826.44 229
14827.59 227
14828.74 244
14829.89 215
14831.04 235
14832.19 211
14833.34 226
14834.49 215
14835.64 241
14836.79 224
14837.95 235
14839.10 215
14840.25 218
14841.40 215
14842.55 223
14843.70 206
14844.85 207
14846.00 223
14847.15 233
14848.30 240
14849.45 206
14850.60 209
14851.76 224
14852.91 228
14854.06 196
14855.21 221
14856.36 206
14857.51 235
14858.66 229
14859.81 218
14860.97 208
14862.12 245
14863.27 230
14864.42 220
14865.57 228
14866.72 219
14867.88 207
14869.03 209
14870.18 203
14871.33 205
14872.48 224
14873.64 206
14874.79 218
14875.94 205
14877.09 226
14878.24 194
14879.40 204
14880.55 202
14881.70 196
14882.85 226
14884.00 212
14885.16 227
14886.31 195
14887.46 187
14888.61 194
14889.77 206
14890.92 180
14892.07 199
14893.23 204
14894.38 217
14895.53 206
14896.68 217
14897.84 212
14898.99 211
14900.14 204
14901.30 209
14902.45 204
14903.60 210
14904.75 218
14905.91 209
14907.06 210
14908.21 197
14909.37 220
14910.52 222
14911.67 217
14912.83 199
14913.98 215
14915.14 205
14916.29 216
14917.44 230
14918.60 201
14919.75 206
14920.90 202
14922.06 213
14923.21 213
14924.37 217
14925.52 207
14926.67 204
14927.83 195
14928.98 203
14930.14 246
14931.29 209
14932.44 206
14933.60 219
14934.75 210
14935.91 209
14937.06 202
14938.22 198
14939.37 222
14940.52 197
14941.68 227
14942.83 215
14943.99 218
14945.14 208
14946.30 233
14947.45 197
14948.61 226
14949.76 220
14950.92 214
14952.07 206
14953.23 206
14954.38 206
14955.54 174
14956.69 210
14957.85 209
14959.00 200
14960.16 196
14961.31 205
14962.47 216
14963.62 220
14964.78 205
14965.94 209
14967.09 212
14968.25 209
14969.40 199
14970.56 195
14971.71 211
14972.87 190
14974.03 203
14975.18 217
14976.34 215
14977.49 196
14978.65 198
14979.81 216
14980.96 207
14982.12 200
14983.27 201
14984.43 212
14985.59 197
14986.74 194
14987.90 226
14989.06 207
14990.21 184
14991.37 216
14992.53 208
14993.68 200
14994.84 180
14996.00 200
14997.15 203
14998.31 228
14999.47 211
15000.62 197
15001.78 192
15002.94 222
15004.09 207
15005.25 205
15006.41 204
15007.56 200
15008.72 190
15009.88 214
15011.04 202
15012.19 204
15013.35 231
15014.51 224
15015.67 201
15016.82 201
15017.98 218
15019.14 185
15020.30 202
15021.45 209
15022.61 206
15023.77 203
15024.93 192
15026.08 209
15027.24 190
15028.40 192
15029.56 199
15030.72 218
15031.87 199
15033.03 197
15034.19 208
15035.35 211
15036.51 206
15037.67 218
15038.82 227
15039.98 184
15041.14 217
15042.30 186
15043.46 185
15044.62 201
15045.78 199
15046.93 202
15048.09 242
15049.25 207
15050.41 206
15051.57 191
15052.73 200
15053.89 226
15055.05 226
15056.20 188
15057.36 218
15058.52 201
15059.68 192
15060.84 201
15062.00 207
15063.16 200
15064.32 188
15065.48 212
15066.64 213
15067.80 244
15068.96 201
15070.12 230
15071.28 217
15072.44 212
15073.60 199
15074.76 221
15075.91 204
15077.07 207
15078.23 216
15079.39 196
15080.55 195
15081.71 191
15082.87 200
15084.03 189
15085.19 232
15086.35 215
15087.51 215
15088.68 193
15089.84 206
15091.00 197
15092.16 188
15093.32 209
15094.48 210
15095.64 203
15096.80 209
15097.96 205
15099.12 199
15100.28 199
15101.44 189
15102.60 230
15103.76 194
15104.92 188
15106.08 214
15107.25 221
15108.41 206
15109.57 201
15110.73 217
15111.89 243
15113.05 225
15114.21 218
15115.37 217
15116.54 200
15117.70 230
15118.86 201
15120.02 211
15121.18 208
15122.34 264
15123.50 243
15124.67 207
15125.83 224
15126.99 213
15128.15 227
15129.31 229
15130.47 229
15131.64 246
15132.80 251
15133.96 244
15135.12 240
15136.28 233
15137.45 233
15138.61 248
15139.77 242
15140.93 236
15142.10 228
15143.26 225
15144.42 225
15145.58 223
15146.75 231
15147.91 217
15149.07 227
15150.23 246
15151.40 241
15152.56 252
15153.72 239
15154.88 239
15156.05 224
15157.21 241
15158.37 230
15159.54 222
15160.70 203
15161.86 229
15163.03 232
15164.19 243
15165.35 246
15166.52 232
15167.68 244
15168.84 254
15170.01 232
15171.17 254
15172.33 272
15173.50 248
15174.66 251
15175.82 266
15176.99 261
15178.15 265
15179.31 256
15180.48 258
15181.64 252
15182.81 282
15183.97 291
15185.13 271
15186.30 269
15187.46 268
15188.63 253
15189.79 261
15190.95 256
15192.12 303
15193.28 288
15194.45 303
15195.61 273
15196.78 268
15197.94 275
15199.10 294
15200.27 280
15201.43 278
15202.60 291
15203.76 310
15204.93 304
15206.09 294
15207.26 297
15208.42 293
15209.59 313
15210.75 307
15211.92 316
15213.08 311
15214.25 324
15215.41 304
15216.58 315
15217.74 312
15218.91 315
15220.07 299
15221.24 327
15222.40 335
15223.57 330
15224.74 348
15225.90 330
15227.07 358
15228.23 323
15229.40 351
15230.56 330
15231.73 369
15232.89 359
15234.06 367
15235.23 354
15236.39 353
15237.56 341
15238.72 339
15239.89 351
15241.06 353
15242.22 363
15243.39 335
15244.56 339
15245.72 319
15246.89 367
15248.05 326
15249.22 359
15250.39 344
15251.55 345
15252.72 332
15253.89 328
15255.05 310
15256.22 323
15257.39 321
15258.55 292
15259.72 327
15260.89 329
15262.05 326
15263.22 294
15264.39 309
15265.56 291
15266.72 334
15267.89 276
15269.06 311
15270.22 302
15271.39 299
15272.56 301
15273.73 297
15274.89 290
15276.06 299
15277.23 283
15278.40 295
15279.56 293
15280.73 278
15281.90 277
15283.07 283
15284.23 287
15285.40 292
15286.57 289
15287.74 290
15288.91 282
15290.07 282
15291.24 275
15292.41 267
15293.58 279
15294.75 259
15295.92 278
15297.08 301
15298.25 281
15299.42 281
15300.59 266
15301.76 287
15302.93 271
15304.09 280
15305.26 269
15306.43 287
15307.60 281
15308.77 270
15309.94 276
15311.11 309
15312.28 296
15313.44 269
15314.61 310
15315.78 302
15316.95 258
15318.12 274
15319.29 308
15320.46 316
15321.63 310
15322.80 289
15323.97 298
15325.14 281
15326.30 286
15327.47 288
15328.64 279
15329.81 311
15330.98 313
15332.15 300
15333.32 288
15334.49 327
15335.66 285
15336.83 296
15338.00 267
15339.17 316
15340.34 294
15341.51 288
15342.68 309
15343.85 302
15345.02 314
15346.19 333
15347.36 308
15348.53 309
15349.70 321
15350.87 304
15352.04 322
15353.21 334
15354.38 334
15355.55 310
15356.72 320
15357.90 340
15359.07 339
15360.24 343
15361.41 350
15362.58 334
15363.75 326
15364.92 353
15366.09 369
15367.26 376
15368.43 340
15369.60 356
15370.77 361
15371.95 371
15373.12 360
15374.29 359
15375.46 341
15376.63 340
15377.80 333
15378.97 353
15380.15 325
15381.32 332
15382.49 344
15383.66 350
15384.83 339
15386.00 330
15387.17 307
15388.35 321
15389.52 334
15390.69 310
15391.86 328
15393.03 291
15394.21 322
15395.38 342
15396.55 295
15397.72 322
15398.89 313
15400.07 302
15401.24 305
15402.41 345
15403.58 323
15404.76 293
15405.93 304
15407.10 300
15408.27 305
15409.45 304
15410.62 276
15411.79 282
15412.96 277
15414.14 294
15415.31 278
15416.48 287
15417.66 277
15418.83 274
15420.00 272
15421.17 269
15422.35 261
15423.52 264
15424.69 269
15425.87 260
15427.04 258
15428.21 261
15429.39 287
15430.56 265
15431.73 242
15432.91 254
15434.08 243
15435.25 237
15436.43 242
15437.60 254
15438.77 261
15439.95 242
15441.12 269
15442.30 237
15443.47 245
15444.64 247
15445.82 248
15446.99 262
15448.17 246
15449.34 242
15450.51 215
15451.69 252
15452.86 222
15454.04 264
15455.21 246
15456.39 242
15457.56 226
15458.73 251
15459.91 250
15461.08 243
15462.26 266
15463.43 222
15464.61 251
15465.78 247
15466.96 240
15468.13 237
15469.31 227
15470.48 240
15471.66 247
15472.83 240
15474.01 219
15475.18 258
15476.36 241
15477.53 255
15478.71 261
15479.88 236
15481.06 249
15482.23 262
15483.41 240
15484.58 240
15485.76 237
15486.93 242
15488.11 251
15489.29 246
15490.46 233
15491.64 241
15492.81 249
15493.99 266
15495.16 259
15496.34 234
15497.52 243
15498.69 254
15499.87 254
15501.04 247
15502.22 247
15503.40 262
15504.57 264
15505.75 284
15506.92 259
15508.10 251
15509.28 260
15510.45 252
15511.63 253
15512.81 264
15513.98 228
15515.16 260
15516.34 278
15517.51 266
15518.69 252
15519.87 254
15521.04 259
15522.22 263
15523.40 257
15524.57 256
15525.75 276
15526.93 270
15528.11 276
15529.28 267
15530.46 256
15531.64 267
15532.81 263
15533.99 276
15535.17 296
15536.35 267
15537.52 257
15538.70 243
15539.88 273
15541.06 273
15542.23 270
15543.41 275
15544.59 268
15545.77 280
15546.95 273
15548.12 283
15549.30 273
15550.48 254
15551.66 290
15552.83 267
15554.01 278
15555.19 277
15556.37 280
15557.55 311
15558.73 287
15559.90 278
15561.08 272
15562.26 275
15563.44 259
15564.62 296
15565.80 267
15566.97 299
15568.15 274
15569.33 277
15570.51 264
15571.69 279
15572.87 320
15574.05 300
15575.23 296
15576.40 296
15577.58 284
15578.76 311
15579.94 301
15581.12 295
15582.30 303
15583.48 295
15584.66 295
15585.84 304
15587.02 337
15588.20 339
15589.38 330
15590.56 331
15591.73 329
15592.91 361
15594.09 337
15595.27 325
15596.45 346
15597.63 342
15598.81 319
15599.99 335
15601.17 321
15602.35 380
15603.53 353
15604.71 368
15605.89 378
15607.07 365
15608.25 343
15609.43 353
15610.61 394
15611.79 372
15612.97 384
15614.15 384
15615.33 380
15616.51 382
15617.69 384
15618.88 381
15620.06 404
15621.24 415
15622.42 391
15623.60 390
15624.78 412
15625.96 398
15627.14 413
15628.32 405
15629.50 405
15630.68 422
15631.86 425
15633.05 428
15634.23 415
15635.41 407
15636.59 482
15637.77 423
15638.95 442
15640.13 432
15641.31 430
15642.50 472
15643.68 459
15644.86 488
15646.04 467
15647.22 436
15648.40 445
15649.58 433
15650.77 436
15651.95 441
15653.13 450
15654.31 443
15655.49 472
15656.68 440
15657.86 446
15659.04 463
15660.22 479
15661.40 455
15662.59 464
15663.77 458
15664.95 459
15666.13 477
15667.32 480
15668.50 468
15669.68 429
15670.86 450
15672.05 474
15673.23 475
15674.41 442
15675.59 419
15676.78 438
15677.96 438
15679.14 448
15680.32 407
15681.51 418
15682.69 415
15683.87 415
15685.06 408
15686.24 406
15687.42 383
15688.61 399
15689.79 401
15690.97 407
15692.16 379
15693.34 382
15694.52 397
15695.71 395
15696.89 385
15698.07 376
15699.26 379
15700.44 413
15701.62 427
15702.81 427
15703.99 398
15705.17 416
15706.36 421
15707.54 413
15708.73 423
15709.91 437
15711.09 433
15712.28 411
15713.46 401
15714.65 415
15715.83 428
15717.02 440
15718.20 443
15719.38 468
15720.57 432
15721.75 412
15722.94 432
15724.12 449
15725.31 433
15726.49 470
15727.68 472
15728.86 455
15730.04 450
15731.23 430
15732.41 446
15733.60 453
15734.78 467
15735.97 458
15737.15 473
15738.34 493
15739.52 454
15740.71 474
15741.89 475
15743.08 488
15744.27 494
15745.45 485
15746.64 500
15747.82 476
15749.01 491
15750.19 536
15751.38 542
15752.56 503
15753.75 537
15754.93 547
15756.12 546
15757.31 545
15758.49 562
15759.68 525
15760.86 502
15762.05 527
15763.24 529
15764.42 525
15765.61 518
15766.79 538
15767.98 518
15769.17 509
15770.35 501
15771.54 527
15772.72 529
15773.91 525
15775.10 491
15776.28 515
15777.47 492
15778.66 479
15779.84 494
15781.03 517
15782.22 461
15783.40 479
15784.59 523
15785.78 498
15786.96 470
15788.15 467
15789.34 487
15790.53 442
15791.71 479
15792.90 473
15794.09 476
15795.27 430
15796.46 445
15797.65 467
15798.84 444
15800.02 426
15801.21 434
15802.40 449
15803.59 438
15804.77 384
15805.96 390
15807.15 402
15808.34 397
15809.52 392
15810.71 379
15811.90 403
15813.09 381
15814.28 386
15815.46 374
15816.65 396
15817.84 372
15819.03 396
15820.22 387
15821.40 376
15822.59 347
15823.78 357
15824.97 391
15826.16 403
15827.35 408
15828.53 386
15829.72 406
15830.91 397
15832.10 393
15833.29 385
15834.48 375
15835.67 405
15836.85 383
15838.04 361
15839.23 370
15840.42 362
15841.61 376
15842.80 401
15843.99 361
15845.18 388
15846.37 370
15847.55 383
15848.74 380
15849.93 390
15851.12 397
15852.31 383
15853.50 387
15854.69 393
15855.88 386
15857.07 374
15858.26 385
15859.45 382
15860.64 374
15861.83 401
15863.02 424
15864.21 400
15865.40 409
15866.59 408
15867.78 383
15868.97 401
15870.16 423
15871.35 388
15872.54 373
15873.73 413
15874.92 423
15876.11 407
15877.30 382
15878.49 393
15879.68 418
15880.87 393
15882.06 389
15883.25 379
15884.44 427
15885.63 422
15886.82 424
15888.01 405
15889.20 412
15890.39 429
15891.59 412
15892.78 432
15893.97 416
15895.16 432
15896.35 437
15897.54 427
15898.73 487
15899.92 488
15901.11 435
15902.30 466
15903.50 444
15904.69 475
15905.88 470
15907.07 451
15908.26 426
15909.45 493
15910.64 482
15911.84 479
15913.03 456
15914.22 469
15915.41 481
15916.60 419
15917.79 472
15918.99 481
15920.18 478
15921.37 483
15922.56 470
15923.75 460
15924.95 478
15926.14 481
15927.33 500
15928.52 490
15929.71 474
15930.91 486
15932.10 479
15933.29 479
15934.48 499
15935.68 441
15936.87 449
15938.06 455
15939.25 468
15940.45 450
15941.64 438
15942.83 424
15944.03 444
15945.22 409
15946.41 392
15947.60 386
15948.80 372
15949.99 356
15951.18 400
15952.38 370
15953.57 372
15954.76 356
15955.96 316
15957.15 319
15958.34 338
15959.54 343
15960.73 312
15961.92 332
15963.12 335
15964.31 298
15965.50 308
15966.70 299
15967.89 324
15969.08 336
15970.28 316
15971.47 309
15972.67 292
15973.86 291
15975.05 302
15976.25 311
15977.44 300
15978.64 286
15979.83 276
15981.02 311
15982.22 303
15983.41 278
15984.61 298
15985.80 281
15987.00 288
15988.19 280
15989.38 267
15990.58 270
15991.77 283
15992.97 283
15994.16 274
15995.36 299
15996.55 281
15997.75 264
15998.94 263
16000.14 276
16001.33 275
16002.53 242
16003.72 255
16004.92 285
16006.11 275
16007.31 283
16008.50 254
16009.70 241
16010.89 235
16012.09 253
16013.28 248
16014.48 249
16015.67 253
16016.87 280
16018.07 271
16019.26 253
16020.46 233
16021.65 249
16022.85 243
16024.04 238
16025.24 266
16026.44 268
16027.63 244
16028.83 252
16030.02 227
16031.22 245
16032.42 247
16033.61 245
16034.81 260
16036.00 250
16037.20 234
16038.40 236
16039.59 262
16040.79 254
16041.99 248
16043.18 250
16044.38 251
16045.58 263
16046.77 246
16047.97 245
16049.17 250
16050.36 242
16051.56 215
16052.76 251
16053.95 238
16055.15 233
16056.35 225
16057.54 228
16058.74 226
16059.94 233
16061.14 235
16062.33 238
16063.53 232
16064.73 239
16065.92 238
16067.12 223
16068.32 221
16069.52 211
16070.71 248
16071.91 231
16073.11 216
16074.31 211
16075.50 216
16076.70 199
16077.90 232
16079.10 257
16080.30 207
16081.49 233
16082.69 229
16083.89 235
16085.09 227
16086.29 236
16087.48 237
16088.68 236
16089.88 212
16091.08 215
16092.28 213
16093.48 219
16094.67 228
16095.87 230
16097.07 225
16098.27 224
16099.47 204
16100.67 204
16101.87 185
16103.06 228
16104.26 221
16105.46 200
16106.66 192
16107.86 216
16109.06 199
16110.26 209
16111.46 197
16112.66 213
16113.86 215
16115.05 191
16116.25 204
16117.45 215
16118.65 195
16119.85 212
16121.05 199
16122.25 221
16123.45 184
16124.65 211
16125.85 181
16127.05 199
16128.25 186
16129.45 193
16130.65 191
16131.85 184
16133.05 211
16134.25 177
16135.45 176
16136.65 200
16137.85 200
16139.05 192
16140.25 195
16141.45 204
16142.65 201
16143.85 189
16145.05 205
16146.25 178
16147.45 173
16148.65 183
16149.85 188
16151.05 170
16152.25 191
16153.45 191
16154.65 191
16155.85 198
16157.05 187
16158.25 212
16159.46 189
16160.66 203
16161.86 172
16163.06 187
16164.26 187
16165.46 207
16166.66 183
16167.86 192
16169.06 197
16170.27 189
16171.47 185
16172.67 194
16173.87 182
16175.07 191
16176.27 179
16177.47 190
16178.67 202
16179.88 188
16181.08 184
16182.28 178
16183.48 180
16184.68 183
16185.89 204
16187.09 197
16188.29 216
16189.49 186
16190.69 173
16191.90 174
16193.10 181
16194.30 199
16195.50 194
16196.70 187
16197.91 194
16199.11 186
16200.31 196
16201.51 204
16202.72 189
16203.92 210
16205.12 188
16206.32 183
16207.53 203
16208.73 193
16209.93 213
16211.13 191
16212.34 182
16213.54 185
16214.74 203
16215.95 202
16217.15 207
16218.35 201
16219.55 194
16220.76 205
16221.96 194
16223.16 201
16224.37 204
16225.57 216
16226.77 211
16227.98 199
16229.18 229
16230.38 209
16231.59 207
16232.79 208
16233.99 197
16235.20 207
16236.40 228
16237.61 204
16238.81 203
16240.01 227
16241.22 219
16242.42 210
16243.63 210
16244.83 220
16246.03 233
16247.24 206
16248.44 211
16249.65 214
16250.85 218
16252.05 197
16253.26 208
16254.46 217
16255.67 235
16256.87 242
16258.08 225
16259.28 209
16260.49 197
16261.69 216
16262.89 244
16264.10 215
16265.30 204
16266.51 210
16267.71 226
16268.92 226
16270.12 211
16271.33 233
16272.53 201
16273.74 209
16274.94 203
16276.15 228
16277.35 208
16278.56 227
16279.77 192
16280.97 202
16282.18 212
16283.38 213
16284.59 194
16285.79 193
16287.00 218
16288.20 200
16289.41 216
16290.61 216
16291.82 219
16293.03 213
16294.23 237
16295.44 218
16296.64 228
16297.85 217
16299.06 215
16300.26 208
16301.47 197
16302.67 204
16303.88 202
16305.09 213
16306.29 235
16307.50 219
16308.71 213
16309.91 210
16311.12 211
16312.33 229
16313.53 196
16314.74 196
16315.95 208
16317.15 239
16318.36 222
16319.57 206
16320.77 210
16321.98 199
16323.19 194
16324.39 206
16325.60 193
16326.81 190
16328.01 200
16329.22 202
16330.43 185
16331.64 193
16332.84 186
16334.05 207
16335.26 197
16336.47 179
16337.67 194
16338.88 197
16340.09 203
16341.30 177
16342.50 189
16343.71 209
16344.92 188
16346.13 186
16347.33 185
16348.54 176
16349.75 190
16350.96 182
16352.17 168
16353.37 188
16354.58 166
16355.79 181
16357.00 183
16358.21 216
16359.41 172
16360.62 180
16361.83 175
16363.04 183
16364.25 163
16365.46 173
16366.67 184
16367.87 165
16369.08 179
16370.29 162
16371.50 171
16372.71 171
16373.92 166
16375.13 174
16376.34 174
16377.54 181
16378.75 175
16379.96 181
16381.17 181
16382.38 174
16383.59 177
16384.80 185
16386.01 183
16387.22 185
16388.43 166
16389.64 180
16390.85 182
16392.05 186
16393.26 189
16394.47 183
16395.68 172
16396.89 189
16398.10 176
16399.31 190
16400.52 165
16401.73 172
16402.94 178
16404.15 174
16405.36 176
16406.57 160
16407.78 186
16408.99 196
16410.20 178
16411.41 166
16412.62 191
16413.83 179
16415.04 189
16416.25 164
16417.46 202
16418.67 174
16419.88 175
16421.10 161
16422.31 178
16423.52 161
16424.73 160
16425.94 175
16427.15 160
16428.36 187
16429.57 176
16430.78 180
16431.99 176
16433.20 178
16434.41 147
16435.63 178
16436.84 167
16438.05 182
16439.26 184
16440.47 162
16441.68 184
16442.89 156
16444.10 180
16445.32 156
16446.53 165
16447.74 150
16448.95 188
16450.16 180
16451.37 180
16452.59 179
16453.80 179
16455.01 168
16456.22 170
16457.43 187
16458.64 162
16459.86 174
16461.07 162
16462.28 190
16463.49 163
16464.70 161
16465.92 180
16467.13 167
16468.34 185
16469.55 186
16470.77 154
16471.98 178
16473.19 177
16474.40 156
16475.62 181
16476.83 149
16478.04 159
16479.25 163
16480.47 171
16481.68 175
16482.89 166
16484.11 166
16485.32 162
16486.53 170
16487.74 181
16488.96 177
16490.17 172
16491.38 172
16492.60 169
16493.81 184
16495.02 160
16496.24 161
16497.45 168
16498.66 195
16499.88 169
16501.09 170
16502.30 152
16503.52 152
16504.73 165
16505.94 178
16507.16 145
16508.37 165
16509.59 153
16510.80 184
16512.01 178
16513.23 164
16514.44 171
16515.66 172
16516.87 177
16518.08 163
16519.30 171
16520.51 168
16521.73 156
16522.94 147
16524.16 160
16525.37 168
16526.58 165
16527.80 179
16529.01 177
16530.23 165
16531.44 170
16532.66 164
16533.87 178
16535.09 195
16536.30 182
16537.52 170
16538.73 203
16539.95 177
16541.16 179
16542.38 190
16543.59 185
16544.81 194
16546.02 162
16547.24 175
16548.45 170
16549.67 190
16550.88 196
16552.10 195
16553.31 195
16554.53 177
16555.74 202
16556.96 217
16558.18 169
16559.39 174
16560.61 200
16561.82 185
16563.04 183
16564.25 152
16565.47 170
16566.69 189
16567.90 175
16569.12 191
16570.33 195
16571.55 201
16572.77 185
16573.98 189
16575.20 182
16576.41 174
16577.63 187
16578.85 191
16580.06 177
16581.28 183
16582.50 186
16583.71 196
16584.93 198
16586.15 196
16587.36 195
16588.58 186
16589.80 182
16591.01 191
16592.23 196
16593.45 181
16594.66 188
16595.88 188
16597.10 187
16598.32 183
16599.53 180
16600.75 158
16601.97 185
16603.18 177
16604.40 181
16605.62 193
16606.84 164
16608.05 187
16609.27 179
16610.49 174
16611.71 164
16612.92 172
16614.14 165
16615.36 177
16616.58 159
16617.79 161
16619.01 158
16620.23 160
16621.45 184
16622.67 145
16623.88 168
16625.10 155
16626.32 158
16627.54 161
16628.76 158
16629.97 154
16631.19 152
16632.41 165
16633.63 176
16634.85 148
16636.07 157
16637.29 159
16638.50 170
16639.72 171
16640.94 160
16642.16 155
16643.38 153
16644.60 136
16645.82 131
16647.03 156
16648.25 143
16649.47 146
16650.69 172
16651.91 153
16653.13 153
16654.35 154
16655.57 151
16656.79 162
16658.01 157
16659.23 176
16660.45 151
16661.66 155
16662.88 157
16664.10 162
16665.32 149
16666.54 177
16667.76 147
16668.98 163
16670.20 159
16671.42 145
16672.64 151
16673.86 161
16675.08 152
16676.30 164
16677.52 199
16678.74 170
16679.96 151
16681.18 156
16682.40 139
16683.62 136
16684.84 148
16686.06 157
16687.28 161
16688.50 142
16689.72 136
16690.94 134
16692.16 151
16693.39 152
16694.61 146
16695.83 149
16697.05 148
16698.27 149
16699.49 173
16700.71 145
16701.93 136
16703.15 152
16704.37 151
16705.59 149
16706.81 146
16708.04 149
16709.26 136
16710.48 152
16711.70 127
16712.92 141
16714.14 150
16715.36 165
16716.58 134
16717.81 142
16719.03 139
16720.25 149
16721.47 152
16722.69 148
16723.91 170
16725.14 154
16726.36 161
16727.58 144
16728.80 152
16730.02 160
16731.24 145
16732.47 157
16733.69 142
16734.91 153
16736.13 152
16737.36 161
16738.58 125
16739.80 144
16741.02 145
16742.24 154
16743.47 149
16744.69 156
16745.91 148
16747.13 147
16748.36 155
16749.58 150
16750.80 158
16752.02 166
16753.25 137
16754.47 152
16755.69 153
16756.92 143
16758.14 128
16759.36 139
16760.59 146
16761.81 171
16763.03 151
16764.25 163
16765.48 141
16766.70 138
16767.92 149
16769.15 145
16770.37 144
16771.59 132
16772.82 148
16774.04 160
16775.27 160
16776.49 158
16777.71 157
16778.94 147
16780.16 140
16781.38 155
16782.61 151
16783.83 152
16785.06 150
16786.28 145
16787.50 167
16788.73 159
16789.95 135
16791.18 144
16792.40 142
16793.62 154
16794.85 150
16796.07 141
16797.30 146
16798.52 159
16799.75 149
16800.97 135
16802.19 157
16803.42 130
16804.64 172
16805.87 161
16807.09 162
16808.32 155
16809.54 145
16810.77 160
16811.99 143
16813.22 155
16814.44 161
16815.67 154
16816.89 154
16818.12 161
16819.34 152
16820.57 147
16821.79 154
16823.02 153
16824.24 150
16825.47 142
16826.70 149
16827.92 174
16829.15 152
16830.37 163
16831.60 163
16832.82 161
16834.05 148
16835.27 155
16836.50 159
16837.73 174
16838.95 165
16840.18 174
16841.40 177
16842.63 192
16843.86 172
16845.08 200
16846.31 199
16847.53 175
16848.76 181
16849.99 176
16851.21 175
16852.44 185
16853.67 179
16854.89 207
16856.12 185
16857.35 189
16858.57 190
16859.80 181
16861.03 197
16862.25 189
16863.48 190
16864.71 218
16865.93 193
16867.16 208
16868.39 187
16869.61 208
16870.84 207
16872.07 202
16873.30 240
16874.52 206
16875.75 224
16876.98 204
16878.20 230
16879.43 235
16880.66 217
16881.89 208
16883.11 229
16884.34 215
16885.57 220
16886.80 227
16888.02 260
16889.25 233
16890.48 227
16891.71 223
16892.94 223
16894.16 208
16895.39 219
16896.62 219
16897.85 203
16899.08 210
16900.30 221
16901.53 256
16902.76 209
16903.99 210
16905.22 201
16906.45 228
16907.67 209
16908.90 201
16910.13 196
16911.36 188
16912.59 189
16913.82 215
16915.04 222
16916.27 203
16917.50 201
16918.73 211
16919.96 206
16921.19 200
16922.42 178
16923.65 201
16924.88 222
16926.10 200
16927.33 198
16928.56 197
16929.79 204
16931.02 218
16932.25 206
16933.48 206
16934.71 207
16935.94 197
16937.17 200
16938.40 201
16939.63 191
16940.86 192
16942.09 205
16943.32 214
16944.55 207
16945.78 201
16947.01 215
16948.24 212
16949.47 201
16950.70 206
16951.93 191
16953.16 181
16954.39 182
16955.62 190
16956.85 204
16958.08 198
16959.31 180
16960.54 180
16961.77 200
16963.00 171
16964.23 186
16965.46 202
16966.69 193
16967.92 185
16969.15 190
16970.38 179
16971.61 189
16972.84 188
16974.07 190
16975.30 185
16976.54 178
16977.77 177
16979.00 184
16980.23 179
16981.46 158
16982.69 188
16983.92 186
16985.15 179
16986.38 160
16987.62 162
16988.85 193
16990.08 178
16991.31 144
16992.54 149
16993.77 167
16995.00 176
16996.24 181
16997.47 173
16998.70 156
16999.93 174
17001.16 167
17002.39 178
17003.63 157
17004.86 152
17006.09 166
17007.32 167
17008.55 150
17009.79 145
17011.02 161
17012.25 174
17013.48 189
17014.72 168
17015.95 169
17017.18 146
17018.41 180
17019.64 169
17020.88 154
17022.11 142
17023.34 160
17024.58 167
17025.81 165
17027.04 171
17028.27 147
17029.51 166
17030.74 174
17031.97 168
17033.21 155
17034.44 166
17035.67 178
17036.90 163
17038.14 159
17039.37 162
17040.60 158
17041.84 162
17043.07 156
17044.30 158
17045.54 154
17046.77 138
17048.00 153
17049.24 161
17050.47 145
17051.70 130
17052.94 153
17054.17 150
17055.41 132
17056.64 155
17057.87 143
17059.11 132
17060.34 136
17061.58 147
17062.81 155
17064.04 142
17065.28 143
17066.51 142
17067.75 162
17068.98 146
17070.21 133
17071.45 160
17072.68 137
17073.92 132
17075.15 141
17076.39 162
17077.62 155
17078.86 123
17080.09 153
17081.33 143
17082.56 139
17083.80 138
17085.03 134
17086.26 138
17087.50 136
17088.73 136
17089.97 137
17091.20 144
17092.44 126
17093.68 143
17094.91 136
17096.15 130
17097.38 144
17098.62 137
17099.85 135
17101.09 143
17102.32 131
17103.56 145
17104.79 143
17106.03 131
17107.26 138
17108.50 142
17109.74 153
17110.97 136
17112.21 126
17113.44 146
17114.68 126
17115.92 128
17117.15 134
17118.39 160
17119.62 135
17120.86 144
17122.10 136
17123.33 149
17124.57 136
17125.80 141
17127.04 151
17128.28 130
17129.51 126
17130.75 143
17131.99 140
17133.22 131
17134.46 117
17135.70 131
17136.93 115
17138.17 123
17139.41 115
17140.64 139
17141.88 134
17143.12 132
17144.35 123
17145.59 141
17146.83 137
17148.07 112
17149.30 136
17150.54 148
17151.78 119
17153.02 140
17154.25 138
17155.49 116
17156.73 138
17157.96 131
17159.20 147
17160.44 146
17161.68 152
17162.92 133
17164.15 136
17165.39 121
17166.63 121
17167.87 135
17169.10 134
17170.34 137
17171.58 127
17172.82 131
17174.06 128
17175.29 134
17176.53 119
17177.77 137
17179.01 122
17180.25 128
17181.49 113
17182.72 126
17183.96 112
17185.20 136
17186.44 140
17187.68 128
17188.92 127
17190.15 119
17191.39 131
17192.63 103
17193.87 116
17195.11 120
17196.35 109
17197.59 111
17198.83 118
17200.07 136
17201.30 118
17202.54 125
17203.78 129
17205.02 134
17206.26 135
17207.50 151
17208.74 117
17209.98 123
17211.22 112
17212.46 125
17213.70 102
17214.94 132
17216.18 108
17217.42 109
17218.66 122
17219.90 127
17221.14 126
17222.38 97
17223.62 143
17224.86 111
17226.10 116
17227.34 130
17228.58 129
17229.82 135
17231.06 114
17232.30 116
17233.54 122
17234.78 117
17236.02 122
17237.26 123
17238.50 133
17239.74 110
17240.98 111
17242.22 131
17243.46 107
17244.70 116
17245.94 109
17247.18 142
17248.42 143
17249.66 96
17250.90 107
17252.14 121
17253.39 102
17254.63 115
17255.87 128
17257.11 108
17258.35 111
17259.59 97
17260.83 118
17262.07 100
17263.31 108
17264.56 108
17265.80 133
17267.04 98
17268.28 116
17269.52 93
17270.76 128
17272.00 110
17273.25 106
17274.49 119
17275.73 109
17276.97 137
17278.21 88
17279.45 115
17280.70 115
17281.94 130
17283.18 138
17284.42 121
17285.66 104
17286.91 110
17288.15 108
17289.39 106
17290.63 109
17291.88 118
17293.12 103
17294.36 107
17295.60 119
17296.85 114
17298.09 131
17299.33 98
17300.57 108
17301.82 111
17303.06 130
17304.30 99
17305.54 116
17306.79 110
17308.03 108
17309.27 90
17310.52 106
17311.76 122
17313.00 109
17314.25 107
17315.49 101
17316.73 119
17317.97 106
17319.22 113
17320.46 105
17321.71 100
17322.95 104
17324.19 104
17325.44 97
17326.68 99
17327.92 104
17329.17 96
17330.41 115
17331.65 108
17332.90 98
17334.14 114
17335.39 110
17336.63 115
17337.87 128
17339.12 104
17340.36 123
17341.61 97
17342.85 110
17344.09 92
17345.34 95
17346.58 86
17347.83 108
17349.07 116
17350.32 94
17351.56 105
17352.80 102
17354.05 111
17355.29 88
17356.54 92
17357.78 113
17359.03 112
17360.27 113
17361.52 99
17362.76 95
17364.01 101
17365.25 108
17366.50 116
17367.74 120
17368.99 102
17370.23 96
17371.48 107
17372.72 100
17373.97 106
17375.21 111
17376.46 109
17377.70 115
17378.95 107
17380.19 104
17381.44 108
17382.69 110
17383.93 103
17385.18 117
17386.42 119
17387.67 124
17388.91 105
17390.16 113
17391.41 107
17392.65 111
17393.90 109
17395.14 110
17396.39 120
17397.64 127
17398.88 112
17400.13 104
17401.37 100
17402.62 104
17403.87 109
17405.11 112
17406.36 102
17407.61 123
17408.85 127
17410.10 103
17411.35 112
17412.59 115
17413.84 106
17415.09 102
17416.33 117
17417.58 125
17418.83 105
17420.07 103
17421.32 93
17422.57 105
17423.82 88
17425.06 95
17426.31 103
17427.56 117
17428.80 118
17430.05 94
17431.30 111
17432.55 115
17433.79 116
17435.04 108
17436.29 115
17437.54 127
17438.78 113
17440.03 116
17441.28 117
17442.53 104
17443.77 108
17445.02 114
17446.27 98
17447.52 97
17448.77 100
17450.01 107
17451.26 120
17452.51 103
17453.76 106
17455.01 107
17456.25 113
17457.50 103
17458.75 122
17460.00 127
17461.25 122
17462.50 99
17463.74 118
17464.99 99
17466.24 100
17467.49 95
17468.74 130
17469.99 117
17471.24 123
17472.49 100
17473.73 118
17474.98 109
17476.23 107
17477.48 111
17478.73 118
17479.98 108
17481.23 103
17482.48 135
17483.73 118
17484.98 127
17486.23 113
17487.47 113
17488.72 116
17489.97 90
17491.22 96
17492.47 104
17493.72 100
17494.97 107
17496.22 119
17497.47 106
17498.72 114
17499.97 118
17501.22 120
17502.47 113
17503.72 108
17504.97 108
17506.22 106
17507.47 133
17508.72 120
17509.97 117
17511.22 133
17512.47 130
17513.72 129
17514.97 123
17516.22 142
17517.47 133
17518.72 134
17519.97 116
17521.22 108
17522.47 127
17523.72 141
17524.98 144
17526.23 140
17527.48 141
17528.73 149
17529.98 132
17531.23 115
17532.48 113
17533.73 129
17534.98 125
17536.23 129
17537.48 121
17538.74 132
17539.99 138
17541.24 126
17542.49 120
17543.74 133
17544.99 118
17546.24 131
17547.50 134
17548.75 110
17550.00 123
17551.25 123
17552.50 125
17553.75 123
17555.01 116
17556.26 127
17557.51 135
17558.76 128
17560.01 130
17561.26 130
17562.52 131
17563.77 134
17565.02 126
17566.27 139
17567.53 130
17568.78 125
17570.03 131
17571.28 136
17572.53 137
17573.79 132
17575.04 134
17576.29 126
17577.54 124
17578.80 145
17580.05 141
17581.30 118
17582.56 119
17583.81 130
17585.06 137
17586.31 131
17587.57 129
17588.82 117
17590.07 148
17591.33 117
17592.58 107
17593.83 117
17595.08 119
17596.34 134
17597.59 146
17598.84 152
17600.10 137
17601.35 117
17602.61 111
17603.86 120
17605.11 122
17606.37 134
17607.62 143
17608.87 131
17610.13 143
17611.38 127
17612.63 116
17613.89 136
17615.14 143
17616.40 137
17617.65 139
17618.90 123
17620.16 116
17621.41 135
17622.67 130
17623.92 130
17625.17 130
17626.43 128
17627.68 137
17628.94 133
17630.19 138
17631.45 129
17632.70 119
17633.96 117
17635.21 132
17636.47 129
17637.72 125
17638.97 143
17640.23 143
17641.48 132
17642.74 131
17643.99 130
17645.25 146
17646.50 149
17647.76 126
17649.01 107
17650.27 151
17651.52 121
17652.78 137
17654.04 139
17655.29 124
17656.55 151
17657.80 147
17659.06 138
17660.31 128
17661.57 126
17662.82 127
17664.08 128
17665.33 137
17666.59 129
17667.85 140
17669.10 127
17670.36 137
17671.61 120
17672.87 119
17674.13 131
17675.38 134
17676.64 124
17677.89 127
17679.15 131
17680.41 118
17681.66 121
17682.92 142
17684.18 115
17685.43 113
17686.69 118
17687.95 109
17689.20 120
17690.46 116
17691.71 119
17692.97 127
17694.23 116
17695.49 121
17696.74 132
17698.00 129
17699.26 121
17700.51 115
17701.77 109
17703.03 117
17704.28 112
17705.54 127
17706.80 123
17708.06 106
17709.31 120
17710.57 120
17711.83 118
17713.08 118
17714.34 121
17715.60 123
17716.86 109
17718.11 114
17719.37 109
17720.63 117
17721.89 126
17723.15 111
17724.40 110
17725.66 117
17726.92 103
17728.18 117
17729.43 121
17730.69 106
17731.95 117
17733.21 118
17734.47 119
17735.73 118
17736.98 122
17738.24 102
17739.50 116
17740.76 94
17742.02 119
17743.28 115
17744.53 109
17745.79 103
17747.05 117
17748.31 132
17749.57 122
17750.83 125
17752.09 113
17753.34 117
17754.60 130
17755.86 132
17757.12 100
17758.38 114
17759.64 112
17760.90 107
17762.16 121
17763.42 119
17764.68 120
17765.94 108
17767.19 117
17768.45 120
17769.71 132
17770.97 126
17772.23 126
17773.49 113
17774.75 121
17776.01 120
17777.27 104
17778.53 113
17779.79 113
17781.05 128
17782.31 125
17783.57 132
17784.83 117
17786.09 122
17787.35 90
17788.61 103
17789.87 112
17791.13 114
17792.39 129
17793.65 113
17794.91 110
17796.17 96
17797.43 113
17798.69 108
17799.95 105
17801.21 102
17802.47 104
17803.73 108
17805.00 110
17806.26 104
17807.52 118
17808.78 123
17810.04 104
17811.30 96
17812.56 106
17813.82 104
17815.08 108
17816.34 105
17817.60 121
17818.87 105
17820.13 95
17821.39 106
17822.65 101
17823.91 92
17825.17 78
17826.43 85
17827.69 119
17828.96 104
17830.22 92
17831.48 114
17832.74 91
17834.00 96
17835.26 101
17836.53 102
17837.79 93
17839.05 107
17840.31 107
17841.57 100
17842.84 105
17844.10 108
17845.36 122
17846.62 105
17847.88 90
17849.15 94
17850.41 121
17851.67 98
17852.93 106
17854.20 94
17855.46 111
17856.72 94
17857.98 86
17859.25 103
17860.51 95
17861.77 96
17863.03 99
17864.30 98
17865.56 99
17866.82 102
17868.09 91
17869.35 96
17870.61 99
17871.87 97
17873.14 102
17874.40 98
17875.66 96
17876.93 97
17878.19 93
17879.45 91
17880.72 74
17881.98 79
17883.24 84
17884.51 84
17885.77 86
17887.03 98
17888.30 105
17889.56 94
17890.83 94
17892.09 113
17893.35 100
17894.62 75
17895.88 102
17897.14 101
17898.41 96
17899.67 88
17900.94 106
17902.20 111
17903.46 116
17904.73 118
17905.99 92
17907.26 115
17908.52 99
17909.79 105
17911.05 93
17912.32 85
17913.58 100
17914.84 105
17916.11 96
17917.37 107
17918.64 110
17919.90 82
17921.17 105
17922.43 96
17923.70 83
17924.96 87
17926.23 101
17927.49 101
17928.76 108
17930.02 88
17931.29 105
17932.55 93
17933.82 100
17935.08 79
17936.35 80
17937.61 93
17938.88 88
17940.14 89
17941.41 93
17942.68 90
17943.94 97
17945.21 110
17946.47 101
17947.74 91
17949.00 85
17950.27 92
17951.54 105
17952.80 104
17954.07 92
17955.33 81
17956.60 84
17957.87 103
17959.13 88
17960.40 91
17961.66 96
17962.93 84
17964.20 113
17965.46 96
17966.73 96
17968.00 109
17969.26 110
17970.53 98
17971.80 104
17973.06 86
17974.33 90
17975.60 89
17976.86 105
17978.13 89
17979.40 86
17980.66 96
17981.93 87
17983.20 94
17984.46 96
17985.73 87
17987.00 109
17988.26 92
17989.53 98
17990.80 86
17992.07 91
17993.33 82
17994.60 103
17995.87 92
17997.14 99
17998.40 90
17999.67 88
18000.94 103
18002.21 88
18003.47 95
18004.74 100
18006.01 97
18007.28 75
18008.55 86
18009.81 98
18011.08 87
18012.35 89
18013.62 86
18014.89 94
18016.15 71
18017.42 103
18018.69 103
18019.96 89
18021.23 103
18022.49 90
18023.76 95
18025.03 98
18026.30 94
18027.57 90
18028.84 123
18030.11 99
18031.37 94
18032.64 97
18033.91 94
18035.18 84
18036.45 88
18037.72 97
18038.99 92
18040.26 102
18041.53 89
18042.79 94
18044.06 82
18045.33 83
18046.60 104
18047.87 102
18049.14 103
18050.41 103
18051.68 104
18052.95 91
18054.22 91
18055.49 90
18056.76 88
18058.03 102
18059.30 103
18060.57 91
18061.84 86
18063.11 113
18064.38 98
18065.65 89
18066.92 112
18068.19 84
18069.46 92
18070.73 91
18072.00 97
18073.27 85
18074.54 95
18075.81 100
18077.08 94
18078.35 94
18079.62 92
18080.89 100
18082.16 89
18083.43 87
18084.70 104
18085.97 112
18087.24 111
18088.51 101
18089.78 98
18091.05 91
18092.32 95
18093.59 100
18094.87 99
18096.14 103
18097.41 95
18098.68 98
18099.95 120
18101.22 78
18102.49 97
18103.76 89
18105.03 110
18106.31 92
18107.58 104
18108.85 101
18110.12 96
18111.39 105
18112.66 102
18113.93 89
18115.21 106
18116.48 96
18117.75 96
18119.02 99
18120.29 92
18121.56 93
18122.84 109
18124.11 106
18125.38 100
18126.65 106
18127.92 98
18129.20 113
18130.47 110
18131.74 97
18133.01 96
18134.29 95
18135.56 92
18136.83 94
18138.10 96
18139.38 91
18140.65 103
18141.92 102
18143.19 95
18144.47 89
18145.74 106
18147.01 103
18148.28 82
18149.56 95
18150.83 94
18152.10 96
18153.38 102
18154.65 96
18155.92 98
18157.19 107
18158.47 92
18159.74 109
18161.01 107
18162.29 107
18163.56 109
18164.83 106
18166.11 94
18167.38 107
18168.65 94
18169.93 104
18171.20 91
18172.48 90
18173.75 102
18175.02 93
18176.30 87
18177.57 104
18178.84 106
18180.12 109
18181.39 91
18182.67 105
18183.94 101
18185.21 122
18186.49 101
18187.76 102
18189.04 129
18190.31 106
18191.59 96
18192.86 101
18194.13 121
18195.41 87
18196.68 84
18197.96 111
18199.23 70
18200.51 106
18201.78 97
18203.06 101
18204.33 102
18205.61 121
18206.88 106
18208.16 92
18209.43 83
18210.71 105
18211.98 88
18213.26 96
18214.53 95
18215.81 97
18217.08 87
18218.36 76
18219.63 101
18220.91 88
18222.18 99
18223.46 102
18224.73 106
18226.01 94
18227.28 107
18228.56 84
18229.84 97
18231.11 104
18232.39 98
18233.66 106
18234.94 116
18236.21 102
18237.49 104
18238.77 105
18240.04 91
18241.32 89
18242.59 87
18243.87 100
18245.15 92
18246.42 104
18247.70 85
18248.98 94
18250.25 89
18251.53 98
18252.81 103
18254.08 101
18255.36 84
18256.63 96
18257.91 114
18259.19 103
18260.46 88
18261.74 96
18263.02 102
18264.30 91
18265.57 95
18266.85 108
18268.13 108
18269.40 95
18270.68 102
18271.96 91
18273.23 93
18274.51 96
18275.79 88
18277.07 98
18278.34 103
18279.62 103
18280.90 93
18282.18 102
18283.45 95
18284.73 105
18286.01 89
18287.29 117
18288.56 104
18289.84 93
18291.12 83
18292.40 79
18293.68 83
18294.95 92
18296.23 102
18297.51 95
18298.79 96
18300.07 103
18301.34 105
18302.62 103
18303.90 96
18305.18 105
18306.46 111
18307.74 91
18309.01 115
18310.29 98
18311.57 119
18312.85 92
18314.13 110
18315.41 106
18316.69 110
18317.96 112
18319.24 98
18320.52 112
18321.80 86
18323.08 112
18324.36 105
18325.64 116
18326.92 93
18328.20 106
18329.47 86
18330.75 99
18332.03 100
18333.31 107
18334.59 105
18335.87 97
18337.15 98
18338.43 106
18339.71 125
18340.99 102
18342.27 102
18343.55 108
18344.83 117
18346.11 107
18347.39 113
18348.67 113
18349.95 96
18351.23 108
18352.51 99
18353.79 94
18355.07 100
18356.35 88
18357.63 92
18358.91 109
18360.19 117
18361.47 86
18362.75 96
18364.03 107
18365.31 97
18366.59 102
18367.87 90
18369.15 102
18370.43 100
18371.71 87
18372.99 95
18374.27 114
18375.55 106
18376.83 102
18378.12 103
18379.40 92
18380.68 115
18381.96 107
18383.24 95
18384.52 102
18385.80 97
18387.08 99
18388.36 88
18389.65 96
18390.93 88
18392.21 76
18393.49 97
18394.77 89
18396.05 87
18397.33 85
18398.62 104
18399.90 105
18401.18 91
18402.46 93
18403.74 90
18405.02 97
18406.31 82
18407.59 114
18408.87 88
18410.15 95
18411.43 99
18412.72 92
18414.00 91
18415.28 103
18416.56 103
18417.84 78
18419.13 106
18420.41 94
18421.69 99
18422.97 104
18424.26 100
18425.54 99
18426.82 100
18428.10 97
18429.39 86
18430.67 89
18431.95 89
18433.23 88
18434.52 88
18435.80 93
18437.08 90
18438.37 78
18439.65 87
18440.93 78
18442.22 88
18443.50 93
18444.78 90
18446.06 98
18447.35 97
18448.63 100
18449.91 96
18451.20 98
18452.48 102
18453.76 88
18455.05 104
18456.33 82
18457.62 96
18458.90 103
18460.18 96
18461.47 93
18462.75 109
18464.03 83
18465.32 91
18466.60 99
18467.89 91
18469.17 84
18470.45 95
18471.74 99
18473.02 92
18474.31 89
18475.59 97
18476.88 91
18478.16 88
18479.44 91
18480.73 111
18482.01 103
18483.30 90
18484.58 98
18485.87 112
18487.15 93
18488.44 90
18489.72 106
18491.01 100
18492.29 90
18493.58 93
18494.86 116
18496.15 107
18497.43 85
18498.72 91
18500.00 86
18501.29 87
18502.57 98
18503.86 82
18505.14 94
18506.43 101
18507.71 87
18509.00 116
18510.28 90
18511.57 91
18512.85 88
18514.14 102
18515.42 93
18516.71 99
18518.00 102
18519.28 84
18520.57 102
18521.85 100
18523.14 121
18524.43 114
18525.71 103
18527.00 88
18528.28 104
18529.57 90
18530.86 104
18532.14 110
18533.43 106
18534.71 96
18536.00 102
18537.29 110
18538.57 109
18539.86 94
18541.15 102
18542.43 105
18543.72 109
18545.01 108
18546.29 72
18547.58 104
18548.87 91
18550.15 84
18551.44 97
18552.73 89
18554.01 99
18555.30 113
18556.59 90
18557.88 114
18559.16 92
18560.45 117
18561.74 94
18563.02 107
18564.31 97
18565.60 83
18566.89 103
18568.17 94
18569.46 105
18570.75 90
18572.04 104
18573.32 105
18574.61 101
18575.90 98
18577.19 100
18578.48 99
18579.76 87
18581.05 113
18582.34 88
18583.63 105
18584.92 91
18586.20 115
18587.49 99
18588.78 97
18590.07 107
18591.36 109
18592.64 100
18593.93 105
18595.22 100
18596.51 111
18597.80 109
18599.09 112
18600.38 106
18601.66 111
18602.95 106
18604.24 88
18605.53 100
18606.82 106
18608.11 103
18609.40 102
18610.69 102
18611.98 114
18613.26 114
18614.55 106
18615.84 112
18617.13 96
18618.42 82
18619.71 107
18621.00 106
18622.29 103
18623.58 93
18624.87 106
18626.16 103
18627.45 107
18628.74 112
18630.03 109
18631.32 103
18632.61 127
18633.89 115
18635.18 99
18636.47 90
18637.76 88
18639.05 108
18640.34 91
18641.63 92
18642.92 101
18644.21 109
18645.50 103
18646.79 104
18648.09 92
18649.38 100
18650.67 103
18651.96 97
18653.25 103
18654.54 103
18655.83 95
18657.12 87
18658.41 96
18659.70 84
18660.99 89
18662.28 89
18663.57 110
18664.86 95
18666.15 89
18667.44 93
18668.74 105
18670.03 91
18671.32 99
18672.61 94
18673.90 106
18675.19 85
18676.48 94
18677.77 108
18679.06 101
18680.36 90
18681.65 88
18682.94 98
18684.23 80
18685.52 95
18686.81 109
18688.11 97
18689.40 94
18690.69 100
18691.98 92
18693.27 95
18694.56 102
18695.86 91
18697.15 96
18698.44 94
18699.73 94
18701.02 93
18702.32 94
18703.61 88
18704.90 81
18706.19 80
18707.48 84
18708.78 94
18710.07 91
18711.36 90
18712.65 81
18713.95 89
18715.24 86
18716.53 94
18717.83 100
18719.12 95
18720.41 80
18721.70 80
18723.00 82
18724.29 95
18725.58 106
18726.87 92
18728.17 94
18729.46 81
18730.75 99
18732.05 96
18733.34 73
18734.63 89
18735.93 108
18737.22 100
18738.51 103
18739.81 88
18741.10 89
18742.39 99
18743.69 87
18744.98 78
18746.27 94
18747.57 97
18748.86 98
18750.16 84
18751.45 84
18752.74 96
18754.04 90
18755.33 95
18756.63 91
18757.92 88
18759.21 91
18760.51 106
18761.80 88
18763.10 75
18764.39 94
18765.69 95
18766.98 80
18768.27 86
18769.57 92
18770.86 88
18772.16 88
18773.45 88
18774.75 94
18776.04 100
18777.34 90
18778.63 98
18779.93 101
18781.22 91
18782.52 87
18783.81 85
18785.11 75
18786.40 77
18787.70 93
18788.99 88
18790.29 85
18791.58 77
18792.88 92
18794.17 110
18795.47 70
18796.76 96
18798.06 75
18799.35 111
18800.65 82
18801.94 98
18803.24 102
18804.54 78
18805.83 89
18807.13 80
18808.42 82
18809.72 82
18811.01 76
18812.31 84
18813.61 90
18814.90 83
18816.20 93
18817.49 94
18818.79 106
18820.09 86
18821.38 91
18822.68 95
18823.98 102
18825.27 90
18826.57 95
18827.87 91
18829.16 86
18830.46 98
18831.75 85
18833.05 98
18834.35 76
18835.64 91
18836.94 95
18838.24 94
18839.54 73
18840.83 77
18842.13 96
18843.43 91
18844.72 102
18846.02 101
18847.32 97
18848.61 92
18849.91 76
18851.21 88
18852.51 98
18853.80 98
18855.10 78
18856.40 86
18857.70 88
18858.99 78
18860.29 83
18861.59 78
18862.89 95
18864.18 88
18865.48 91
18866.78 88
18868.08 98
18869.38 103
18870.67 89
18871.97 89
18873.27 79
18874.57 90
18875.87 93
18877.16 86
18878.46 83
18879.76 85
18881.06 100
18882.36 103
18883.66 96
18884.95 97
18886.25 97
18887.55 87
18888.85 112
18890.15 114
18891.45 112
18892.75 96
18894.04 119
18895.34 88
18896.64 74
18897.94 97
18899.24 84
18900.54 119
18901.84 87
18903.14 84
18904.44 97
18905.74 88
18907.03 75
18908.33 105
18909.63 83
18910.93 92
18912.23 102
18913.53 82
18914.83 94
18916.13 87
18917.43 74
18918.73 87
18920.03 101
18921.33 95
18922.63 98
18923.93 95
18925.23 85
18926.53 105
18927.83 97
18929.13 93
18930.43 98
18931.73 85
18933.03 100
18934.33 87
18935.63 100
18936.93 81
18938.23 88
18939.53 83
18940.83 83
18942.13 87
18943.43 90
18944.73 81
18946.03 79
18947.33 94
18948.63 82
18949.93 84
18951.23 90
18952.53 88
18953.84 94
18955.14 88
18956.44 83
18957.74 79
18959.04 103
18960.34 90
18961.64 92
18962.94 78
18964.24 83
18965.54 72
18966.85 79
18968.15 84
18969.45 73
18970.75 82
18972.05 100
18973.35 81
18974.65 76
18975.96 73
18977.26 84
18978.56 88
18979.86 97
18981.16 84
18982.46 88
18983.77 82
18985.07 72
18986.37 85
18987.67 81
18988.97 90
18990.28 88
18991.58 81
18992.88 96
18994.18 71
18995.49 82
18996.79 88
18998.09 95
18999.39 82
19000.69 80
19002.00 79
19003.30 75
19004.60 80
19005.90 81
19007.21 76
19008.51 89
19009.81 101
19011.12 105
19012.42 86
19013.72 91
19015.02 71
19016.33 88
19017.63 82
19018.93 85
19020.24 92
19021.54 84
19022.84 81
19024.15 87
19025.45 89
19026.75 88
19028.06 70
19029.36 74
19030.66 90
19031.97 86
19033.27 102
19034.57 89
19035.88 78
19037.18 73
19038.48 86
19039.79 100
19041.09 89
19042.40 88
19043.70 83
19045.00 63
19046.31 77
19047.61 82
19048.92 85
19050.22 87
19051.52 76
19052.83 92
19054.13 81
19055.44 83
19056.74 73
19058.05 88
19059.35 72
19060.65 75
19061.96 81
19063.26 83
19064.57 87
19065.87 77
19067.18 80
19068.48 67
19069.79 88
19071.09 85
19072.40 94
19073.70 89
19075.01 97
19076.31 74
19077.62 77
19078.92 89
19080.23 96
19081.53 105
19082.84 78
19084.14 87
19085.45 93
19086.75 81
19088.06 87
19089.36 75
19090.67 80
19091.98 87
19093.28 103
19094.59 101
19095.89 85
19097.20 79
19098.50 92
19099.81 108
19101.12 95
19102.42 80
19103.73 88
19105.03 94
19106.34 84
19107.65 81
19108.95 99
19110.26 89
19111.56 91
19112.87 100
19114.18 90
19115.48 87
19116.79 82
19118.10 84
19119.40 98
19120.71 89
19122.02 76
19123.32 93
19124.63 78
19125.94 95
19127.24 105
19128.55 83
19129.86 80
19131.16 75
19132.47 85
19133.78 82
19135.08 82
19136.39 100
19137.70 85
19139.01 93
19140.31 83
19141.62 77
19142.93 83
19144.23 80
19145.54 77
19146.85 77
19148.16 97
19149.46 92
19150.77 104
19152.08 79
19153.39 105
19154.69 94
19156.00 94
19157.31 82
19158.62 79
19159.93 87
19161.23 79
19162.54 94
19163.85 89
19165.16 84
19166.47 90
19167.77 92
19169.08 94
19170.39 80
19171.70 90
19173.01 95
19174.32 91
19175.62 93
19176.93 95
19178.24 88
19179.55 84
19180.86 77
19182.17 78
19183.48 89
19184.78 88
19186.09 100
19187.40 98
19188.71 76
19190.02 102
19191.33 91
19192.64 94
19193.95 82
19195.26 88
19196.56 100
19197.87 84
19199.18 86
19200.49 94
19201.80 89
19203.11 89
19204.42 99
19205.73 93
19207.04 89
19208.35 67
19209.66 92
19210.97 84
19212.28 79
19213.59 94
19214.90 84
19216.21 87
19217.52 83
19218.83 93
19220.14 83
19221.45 95
19222.76 86
19224.07 92
19225.38 94
19226.69 90
19228.00 99
19229.31 91
19230.62 67
19231.93 81
19233.24 79
19234.55 100
19235.86 81
19237.17 81
19238.48 80
19239.79 84
19241.10 87
19242.41 72
19243.72 87
19245.03 84
19246.35 88
19247.66 72
19248.97 79
19250.28 72
19251.59 87
19252.90 99
19254.21 90
19255.52 91
19256.83 74
19258.14 80
19259.46 92
19260.77 88
19262.08 80
19263.39 76
19264.70 87
19266.01 100
19267.32 70
19268.64 76
19269.95 80
19271.26 63
19272.57 64
19273.88 73
19275.20 85
19276.51 84
19277.82 87
19279.13 72
19280.44 82
19281.75 90
19283.07 76
19284.38 85
19285.69 77
19287.00 86
19288.32 100
19289.63 78
19290.94 90
19292.25 81
19293.57 88
19294.88 84
19296.19 82
19297.50 86
19298.82 82
19300.13 91
19301.44 93
19302.75 80
19304.07 86
19305.38 86
19306.69 76
19308.01 77
19309.32 70
19310.63 83
19311.94 72
19313.26 87
19314.57 89
19315.88 98
19317.20 87
19318.51 77
19319.82 75
19321.14 86
19322.45 62
19323.76 83
19325.08 75
19326.39 81
19327.70 87
19329.02 76
19330.33 71
19331.65 77
19332.96 91
19334.27 78
19335.59 85
19336.90 85
19338.22 85
19339.53 92
19340.84 105
19342.16 86
19343.47 79
19344.79 97
19346.10 80
19347.41 91
19348.73 83
19350.04 76
19351.36 67
19352.67 92
19353.99 78
19355.30 100
19356.62 89
19357.93 79
19359.25 91
19360.56 84
19361.87 69
19363.19 86
19364.50 82
19365.82 78
19367.13 90
19368.45 80
19369.76 83
19371.08 92
19372.39 76
19373.71 82
19375.02 85
19376.34 94
19377.66 89
19378.97 95
19380.29 88
19381.60 96
19382.92 81
19384.23 85
19385.55 80
19386.86 71
19388.18 80
19389.50 84
19390.81 95
19392.13 82
19393.44 89
19394.76 88
19396.07 80
19397.39 92
19398.71 76
19400.02 83
19401.34 73
19402.65 95
19403.97 68
19405.29 79
19406.60 81
19407.92 63
19409.24 75
19410.55 82
19411.87 78
19413.19 66
19414.50 82
19415.82 81
19417.14 99
19418.45 91
19419.77 79
19421.09 78
19422.40 82
19423.72 99
19425.04 79
19426.35 94
19427.67 84
19428.99 84
19430.30 79
19431.62 89
19432.94 89
19434.26 89
19435.57 77
19436.89 78
19438.21 74
19439.53 66
19440.84 75
19442.16 87
19443.48 76
19444.80 95
19446.11 81
19447.43 74
19448.75 75
19450.07 81
19451.38 82
19452.70 78
19454.02 76
19455.34 81
19456.66 92
19457.97 91
19459.29 78
19460.61 77
19461.93 76
19463.25 82
19464.57 67
19465.88 68
19467.20 90
19468.52 96
19469.84 79
19471.16 76
19472.48 71
19473.79 83
19475.11 80
19476.43 72
19477.75 79
19479.07 86
19480.39 69
19481.71 98
19483.03 71
19484.34 80
19485.66 80
19486.98 65
19488.30 77
19489.62 83
19490.94 68
19492.26 79
19493.58 81
19494.90 72
19496.22 97
19497.54 91
19498.86 84
19500.18 80
19501.50 91
19502.81 86
19504.13 91
19505.45 92
19506.77 72
19508.09 71
19509.41 77
19510.73 80
19512.05 69
19513.37 87
19514.69 71
19516.01 87
19517.33 93
19518.65 72
19519.97 81
19521.29 84
19522.61 88
19523.93 74
19525.25 77
19526.57 78
19527.89 100
19529.22 95
19530.54 81
19531.86 83
19533.18 71
19534.50 83
19535.82 86
19537.14 81
19538.46 69
19539.78 79
19541.10 75
19542.42 96
19543.74 94
19545.06 83
19546.39 82
19547.71 76
19549.03 80
19550.35 92
19551.67 65
19552.99 94
19554.31 87
19555.63 92
19556.96 89
19558.28 81
19559.60 83
19560.92 85
19562.24 100
19563.56 73
19564.88 85
19566.21 70
19567.53 77
19568.85 84
19570.17 83
19571.49 72
19572.82 87
19574.14 81
19575.46 80
19576.78 78
19578.10 75
19579.43 69
19580.75 68
19582.07 68
19583.39 84
19584.72 83
19586.04 88
19587.36 88
19588.68 81
19590.01 86
19591.33 78
19592.65 83
19593.97 85
19595.30 85
19596.62 84
19597.94 74
19599.26 76
19600.59 72
19601.91 81
19603.23 69
19604.56 73
19605.88 75
19607.20 91
19608.53 87
19609.85 71
19611.17 73
19612.49 87
19613.82 71
19615.14 79
19616.47 88
19617.79 88
19619.11 68
19620.44 102
19621.76 97
19623.08 78
19624.41 81
19625.73 72
19627.05 80
19628.38 78
19629.70 98
19631.03 73
19632.35 85
19633.67 84
19635.00 101
19636.32 84
19637.65 82
19638.97 94
19640.29 92
19641.62 87
19642.94 98
19644.27 90
19645.59 83
19646.92 85
19648.24 88
19649.57 72
19650.89 68
19652.21 66
19653.54 82
19654.86 100
19656.19 84
19657.51 89
19658.84 85
19660.16 93
19661.49 87
19662.81 90
19664.14 90
19665.46 80
19666.79 86
19668.11 89
19669.44 78
19670.76 78
19672.09 84
19673.41 76
19674.74 91
19676.07 87
19677.39 87
19678.72 89
19680.04 99
19681.37 89
19682.69 78
19684.02 88
19685.34 90
19686.67 72
19688.00 86
19689.32 89
19690.65 103
19691.97 74
19693.30 73
19694.63 100
19695.95 89
19697.28 76
19698.60 90
19699.93 73
19701.26 74
19702.58 86
19703.91 93
19705.24 86
19706.56 83
19707.89 69
19709.22 83
19710.54 93
19711.87 81
19713.20 89
19714.52 95
19715.85 84
19717.18 78
19718.50 85
19719.83 95
19721.16 87
19722.48 103
19723.81 69
19725.14 93
19726.47 76
19727.79 89
19729.12 91
19730.45 81
19731.77 73
19733.10 59
19734.43 93
19735.76 73
19737.08 80
19738.41 82
19739.74 89
19741.07 73
19742.39 82
19743.72 82
19745.05 73
19746.38 76
19747.71 80
19749.03 76
19750.36 84
19751.69 87
19753.02 74
19754.35 84
19755.67 77
19757.00 78
19758.33 98
19759.66 94
19760.99 82
19762.31 93
19763.64 70
19764.97 97
19766.30 77
19767.63 91
19768.96 72
19770.29 75
19771.61 80
19772.94 91
19774.27 98
19775.60 70
19776.93 67
19778.26 78
19779.59 93
19780.92 93
19782.25 95
19783.57 88
19784.90 79
19786.23 80
19787.56 91
19788.89 96
19790.22 71
19791.55 83
19792.88 95
19794.21 96
19795.54 86
19796.87 87
19798.20 77
19799.53 74
19800.86 79
19802.19 79
19803.52 82
19804.85 89
19806.18 84
19807.50 89
19808.83 87
19810.16 100
19811.49 98
19812.82 83
19814.15 79
19815.49 73
19816.82 89
19818.15 92
19819.48 76
19820.81 78
19822.14 65
19823.47 83
19824.80 91
19826.13 77
19827.46 77
19828.79 78
19830.12 82
19831.45 87
19832.78 73
19834.11 71
19835.44 69
19836.77 72
19838.10 87
19839.44 82
19840.77 84
19842.10 78
19843.43 73
19844.76 71
19846.09 64
19847.42 69
19848.75 77
19850.08 83
19851.42 77
19852.75 98
19854.08 86
19855.41 83
19856.74 83
19858.07 86
19859.40 90
19860.74 75
19862.07 92
19863.40 85
19864.73 84
19866.06 84
19867.40 89
19868.73 57
19870.06 82
19871.39 89
19872.72 80
19874.06 67
19875.39 85
19876.72 74
19878.05 101
19879.38 69
19880.72 86
19882.05 74
19883.38 83
19884.71 87
19886.05 75
19887.38 74
19888.71 70
19890.04 82
19891.38 79
19892.71 85
19894.04 65
19895.38 76
19896.71 88
19898.04 77
19899.37 79
19900.71 70
19902.04 80
19903.37 84
19904.71 86
19906.04 81
19907.37 98
19908.71 74
19910.04 82
19911.37 67
19912.71 88
19914.04 84
19915.37 84
19916.71 74
19918.04 76
19919.37 80
19920.71 68
19922.04 80
19923.37 81
19924.71 95
19926.04 76
19927.38 96
19928.71 88
19930.04 104
19931.38 70
19932.71 79
19934.05 69
19935.38 73
19936.71 88
19938.05 89
19939.38 85
19940.72 76
19942.05 83
19943.39 81
19944.72 79
19946.06 82
19947.39 91
19948.72 74
19950.06 98
19951.39 101
19952.73 78
19954.06 85
19955.40 86
19956.73 85
19958.07 90
19959.40 82
19960.74 80
19962.07 87
19963.41 91
19964.74 92
19966.08 73
19967.41 87
19968.75 69
19970.08 99
19971.42 84
19972.76 88
19974.09 82
19975.43 80
19976.76 83
19978.10 104
19979.43 63
19980.77 83
19982.10 91
19983.44 97
19984.78 85
19986.11 93
19987.45 83
19988.78 85
19990.12 101
19991.46 73
19992.79 86
19994.13 74
19995.46 98
19996.80 78
19998.14 88
19999.47 83
20000.81 95
20002.15 86
20003.48 78
20004.82 82
20006.16 82
20007.49 85
20008.83 75
20010.17 95
20011.50 103
20012.84 93
20014.18 83
20015.51 96
20016.85 73
20018.19 84
20019.52 99
20020.86 101
20022.20 92
20023.53 86
20024.87 76
20026.21 89
20027.55 94
20028.88 80
20030.22 79
20031.56 83
20032.90 104
20034.23 81
20035.57 99
20036.91 93
20038.25 88
20039.58 77
20040.92 88
20042.26 89
20043.60 89
20044.93 88
20046.27 73
20047.61 99
20048.95 93
20050.29 82
20051.62 90
20052.96 92
20054.30 79
20055.64 89
20056.98 79
20058.32 93
20059.65 87
20060.99 123
20062.33 87
20063.67 94
20065.01 93
20066.35 79
20067.68 84
20069.02 67
20070.36 88
20071.70 69
20073.04 89
20074.38 82
20075.72 102
20077.06 75
20078.40 95
20079.73 84
20081.07 99
20082.41 97
20083.75 92
20085.09 94
20086.43 87
20087.77 89
20089.11 87
20090.45 100
20091.79 110
20093.13 97
20094.47 94
20095.81 105
20097.15 90
20098.48 93
20099.82 90
20101.16 109
20102.50 83
20103.84 77
20105.18 89
20106.52 90
20107.86 84
20109.20 84
20110.54 85
20111.88 82
20113.22 107
20114.56 84
20115.90 94
20117.24 79
20118.58 88
20119.93 71
20121.27 103
20122.61 73
20123.95 79
20125.29 74
20126.63 88
20127.97 94
20129.31 86
20130.65 97
20131.99 85
20133.33 99
20134.67 95
20136.01 85
