# Supplementary material for: MALDI-TOF MS typing enables the classification of brewing yeasts of the genus Saccharomyces to major beer styles
Source: PLoS One. 2017 Aug 9;12(8):e0181694. doi: 10.1371/journal.pone.0181694 (PMC5549903; doi:10.1371/journal.pone.0181694)
Supplement: S6 File — The directory includes 90 raw files and was zipped to “.zip”; the folder has three strains with 30 spectra per strain; S1 Text explains the raw files with an example and Table 1 represents the yeast strains used within the experiment. (ZIP) [file pone.0181694.s009.zip › 16-18/30277-59-Lag-Lag-Lag-YPG-18h-E-E_2016-09-23_8_0_A12_1.dat]

1999.90 1810
2000.32 1871
2000.75 1977
2001.17 1915
2001.59 1893
2002.01 1932
2002.43 1866
2002.86 1783
2003.28 1749
2003.70 1748
2004.12 1760
2004.54 1710
2004.97 1668
2005.39 1685
2005.81 1704
2006.23 1668
2006.66 1650
2007.08 1703
2007.50 1712
2007.92 1678
2008.35 1713
2008.77 1773
2009.19 1780
2009.61 1713
2010.04 1640
2010.46 1669
2010.88 1636
2011.31 1620
2011.73 1695
2012.15 1655
2012.57 1695
2013.00 1728
2013.42 1679
2013.84 1663
2014.27 1632
2014.69 1746
2015.11 1730
2015.54 1760
2015.96 1780
2016.38 1744
2016.81 1697
2017.23 1730
2017.65 1730
2018.08 1733
2018.50 1784
2018.93 1819
2019.35 1692
2019.77 1788
2020.20 1805
2020.62 1765
2021.04 1754
2021.47 1769
2021.89 1733
2022.32 1750
2022.74 1702
2023.17 1737
2023.59 1651
2024.01 1626
2024.44 1634
2024.86 1558
2025.29 1631
2025.71 1638
2026.14 1655
2026.56 1709
2026.98 1605
2027.41 1610
2027.83 1562
2028.26 1569
2028.68 1617
2029.11 1647
2029.53 1528
2029.96 1546
2030.38 1540
2030.81 1516
2031.23 1570
2031.66 1579
2032.08 1630
2032.51 1635
2032.93 1635
2033.36 1668
2033.78 1671
2034.21 1669
2034.63 1644
2035.06 1624
2035.49 1609
2035.91 1620
2036.34 1552
2036.76 1630
2037.19 1581
2037.61 1583
2038.04 1599
2038.47 1547
2038.89 1523
2039.32 1537
2039.74 1610
2040.17 1642
2040.59 1660
2041.02 1480
2041.45 1485
2041.87 1569
2042.30 1559
2042.73 1589
2043.15 1575
2043.58 1619
2044.00 1530
2044.43 1547
2044.86 1499
2045.28 1572
2045.71 1581
2046.14 1600
2046.56 1646
2046.99 1615
2047.42 1688
2047.84 1550
2048.27 1614
2048.70 1681
2049.12 1593
2049.55 1518
2049.98 1507
2050.40 1516
2050.83 1536
2051.26 1574
2051.69 1577
2052.11 1692
2052.54 1600
2052.97 1576
2053.40 1517
2053.82 1557
2054.25 1544
2054.68 1608
2055.10 1659
2055.53 1665
2055.96 1698
2056.39 1731
2056.82 1712
2057.24 1692
2057.67 1811
2058.10 1788
2058.53 1797
2058.95 1757
2059.38 1745
2059.81 1687
2060.24 1747
2060.67 1739
2061.09 1706
2061.52 1593
2061.95 1663
2062.38 1684
2062.81 1713
2063.24 1663
2063.66 1665
2064.09 1679
2064.52 1783
2064.95 1885
2065.38 1891
2065.81 1954
2066.24 1955
2066.66 1864
2067.09 1888
2067.52 1923
2067.95 1849
2068.38 1827
2068.81 1760
2069.24 1729
2069.67 1624
2070.10 1710
2070.52 1781
2070.95 1791
2071.38 1724
2071.81 1764
2072.24 1692
2072.67 1657
2073.10 1702
2073.53 1650
2073.96 1723
2074.39 1797
2074.82 1771
2075.25 1802
2075.68 1747
2076.11 1708
2076.54 1733
2076.97 1782
2077.40 1750
2077.83 1777
2078.26 1733
2078.69 1683
2079.12 1668
2079.55 1669
2079.98 1687
2080.41 1668
2080.84 1710
2081.27 1685
2081.70 1625
2082.13 1674
2082.56 1620
2082.99 1583
2083.42 1674
2083.85 1652
2084.28 1622
2084.71 1636
2085.14 1614
2085.57 1590
2086.00 1641
2086.43 1679
2086.86 1557
2087.29 1586
2087.73 1566
2088.16 1622
2088.59 1635
2089.02 1580
2089.45 1577
2089.88 1569
2090.31 1493
2090.74 1522
2091.17 1545
2091.61 1575
2092.04 1592
2092.47 1560
2092.90 1543
2093.33 1509
2093.76 1597
2094.19 1694
2094.63 1636
2095.06 1596
2095.49 1577
2095.92 1572
2096.35 1492
2096.78 1585
2097.22 1549
2097.65 1625
2098.08 1610
2098.51 1670
2098.94 1640
2099.38 1531
2099.81 1616
2100.24 1529
2100.67 1573
2101.11 1617
2101.54 1527
2101.97 1515
2102.40 1557
2102.83 1522
2103.27 1449
2103.70 1539
2104.13 1613
2104.56 1691
2105.00 1622
2105.43 1636
2105.86 1638
2106.30 1669
2106.73 1659
2107.16 1598
2107.59 1657
2108.03 1665
2108.46 1661
2108.89 1626
2109.33 1631
2109.76 1678
2110.19 1724
2110.63 1637
2111.06 1566
2111.49 1533
2111.93 1599
2112.36 1694
2112.79 1707
2113.23 1638
2113.66 1619
2114.09 1556
2114.53 1658
2114.96 1737
2115.40 1653
2115.83 1607
2116.26 1602
2116.70 1588
2117.13 1557
2117.56 1588
2118.00 1498
2118.43 1499
2118.87 1442
2119.30 1477
2119.73 1575
2120.17 1549
2120.60 1550
2121.04 1596
2121.47 1599
2121.91 1593
2122.34 1559
2122.78 1594
2123.21 1571
2123.64 1541
2124.08 1577
2124.51 1550
2124.95 1479
2125.38 1533
2125.82 1531
2126.25 1535
2126.69 1477
2127.12 1473
2127.56 1476
2127.99 1511
2128.43 1528
2128.86 1521
2129.30 1564
2129.73 1605
2130.17 1613
2130.60 1631
2131.04 1595
2131.47 1576
2131.91 1519
2132.35 1506
2132.78 1511
2133.22 1515
2133.65 1468
2134.09 1456
2134.52 1537
2134.96 1631
2135.40 1662
2135.83 1523
2136.27 1607
2136.70 1538
2137.14 1557
2137.57 1600
2138.01 1569
2138.45 1484
2138.88 1500
2139.32 1521
2139.76 1608
2140.19 1585
2140.63 1550
2141.06 1463
2141.50 1459
2141.94 1557
2142.37 1523
2142.81 1584
2143.25 1541
2143.68 1457
2144.12 1578
2144.56 1577
2144.99 1572
2145.43 1530
2145.87 1553
2146.30 1500
2146.74 1520
2147.18 1510
2147.62 1559
2148.05 1609
2148.49 1675
2148.93 1621
2149.36 1602
2149.80 1720
2150.24 1728
2150.68 1735
2151.11 1798
2151.55 1767
2151.99 1742
2152.43 1683
2152.86 1742
2153.30 1742
2153.74 1770
2154.18 1743
2154.61 1738
2155.05 1616
2155.49 1564
2155.93 1672
2156.37 1743
2156.80 1709
2157.24 1771
2157.68 1906
2158.12 1734
2158.56 1771
2158.99 1765
2159.43 1819
2159.87 1820
2160.31 1787
2160.75 1722
2161.19 1722
2161.62 1600
2162.06 1544
2162.50 1674
2162.94 1670
2163.38 1629
2163.82 1657
2164.26 1749
2164.69 1764
2165.13 1835
2165.57 1923
2166.01 1864
2166.45 1893
2166.89 1890
2167.33 1856
2167.77 1810
2168.21 1796
2168.65 1660
2169.08 1659
2169.52 1786
2169.96 1731
2170.40 1728
2170.84 1806
2171.28 1707
2171.72 1746
2172.16 1707
2172.60 1711
2173.04 1771
2173.48 1825
2173.92 1758
2174.36 1831
2174.80 1759
2175.24 1733
2175.68 1909
2176.12 1956
2176.56 1889
2177.00 1831
2177.44 1845
2177.88 1812
2178.32 1857
2178.76 1816
2179.20 1753
2179.64 1746
2180.08 1720
2180.52 1610
2180.96 1648
2181.40 1682
2181.84 1630
2182.28 1562
2182.72 1587
2183.16 1572
2183.60 1565
2184.04 1537
2184.48 1537
2184.93 1553
2185.37 1514
2185.81 1591
2186.25 1574
2186.69 1564
2187.13 1591
2187.57 1547
2188.01 1656
2188.45 1659
2188.89 1622
2189.34 1655
2189.78 1651
2190.22 1682
2190.66 1653
2191.10 1648
2191.54 1692
2191.98 1703
2192.43 1773
2192.87 1716
2193.31 1646
2193.75 1667
2194.19 1862
2194.63 1841
2195.08 1899
2195.52 1993
2195.96 1840
2196.40 1786
2196.84 1874
2197.29 1793
2197.73 1703
2198.17 1714
2198.61 1668
2199.06 1662
2199.50 1552
2199.94 1549
2200.38 1573
2200.82 1640
2201.27 1629
2201.71 1588
2202.15 1605
2202.59 1588
2203.04 1594
2203.48 1611
2203.92 1641
2204.37 1625
2204.81 1622
2205.25 1699
2205.69 1601
2206.14 1642
2206.58 1650
2207.02 1679
2207.47 1708
2207.91 1632
2208.35 1603
2208.80 1717
2209.24 1604
2209.68 1697
2210.13 1712
2210.57 1678
2211.01 1710
2211.46 1720
2211.90 1760
2212.34 1746
2212.79 1660
2213.23 1715
2213.67 1627
2214.12 1735
2214.56 1766
2215.01 1711
2215.45 1732
2215.89 1715
2216.34 1658
2216.78 1731
2217.23 1695
2217.67 1671
2218.11 1637
2218.56 1646
2219.00 1663
2219.45 1666
2219.89 1700
2220.34 1709
2220.78 1669
2221.22 1743
2221.67 1717
2222.11 1804
2222.56 1810
2223.00 1745
2223.45 1672
2223.89 1675
2224.34 1787
2224.78 1786
2225.23 1715
2225.67 1781
2226.12 1747
2226.56 1782
2227.01 1721
2227.45 1808
2227.90 1859
2228.34 1795
2228.79 1706
2229.23 1750
2229.68 1776
2230.12 1841
2230.57 1843
2231.01 1896
2231.46 1850
2231.90 1838
2232.35 1941
2232.80 1846
2233.24 1865
2233.69 1918
2234.13 1896
2234.58 1886
2235.02 1831
2235.47 1857
2235.92 1861
2236.36 1712
2236.81 1602
2237.25 1641
2237.70 1654
2238.15 1637
2238.59 1645
2239.04 1622
2239.49 1616
2239.93 1604
2240.38 1592
2240.82 1552
2241.27 1591
2241.72 1567
2242.16 1601
2242.61 1494
2243.06 1457
2243.50 1502
2243.95 1505
2244.40 1570
2244.84 1587
2245.29 1554
2245.74 1449
2246.19 1491
2246.63 1481
2247.08 1467
2247.53 1472
2247.97 1525
2248.42 1558
2248.87 1545
2249.32 1582
2249.76 1598
2250.21 1618
2250.66 1542
2251.10 1581
2251.55 1599
2252.00 1670
2252.45 1648
2252.89 1561
2253.34 1548
2253.79 1570
2254.24 1559
2254.69 1587
2255.13 1538
2255.58 1496
2256.03 1494
2256.48 1521
2256.93 1505
2257.37 1517
2257.82 1546
2258.27 1472
2258.72 1444
2259.17 1430
2259.61 1439
2260.06 1540
2260.51 1426
2260.96 1490
2261.41 1482
2261.86 1636
2262.31 1682
2262.75 1636
2263.20 1672
2263.65 1684
2264.10 1651
2264.55 1658
2265.00 1626
2265.45 1606
2265.90 1653
2266.34 1631
2266.79 1561
2267.24 1555
2267.69 1622
2268.14 1687
2268.59 1671
2269.04 1684
2269.49 1652
2269.94 1703
2270.39 1751
2270.84 1834
2271.29 1815
2271.74 1760
2272.18 1729
2272.63 1795
2273.08 1833
2273.53 1755
2273.98 1713
2274.43 1752
2274.88 1732
2275.33 1782
2275.78 1741
2276.23 1676
2276.68 1732
2277.13 1746
2277.58 1703
2278.03 1724
2278.48 1752
2278.93 1791
2279.38 1616
2279.83 1664
2280.28 1680
2280.73 1542
2281.19 1506
2281.64 1481
2282.09 1591
2282.54 1623
2282.99 1566
2283.44 1585
2283.89 1558
2284.34 1555
2284.79 1582
2285.24 1564
2285.69 1526
2286.14 1462
2286.59 1440
2287.04 1466
2287.50 1476
2287.95 1570
2288.40 1615
2288.85 1639
2289.30 1654
2289.75 1746
2290.20 1815
2290.65 1778
2291.11 1783
2291.56 1796
2292.01 1823
2292.46 1830
2292.91 1855
2293.36 1771
2293.82 1727
2294.27 1784
2294.72 1744
2295.17 1689
2295.62 1670
2296.07 1609
2296.53 1595
2296.98 1492
2297.43 1533
2297.88 1562
2298.33 1606
2298.79 1533
2299.24 1569
2299.69 1603
2300.14 1565
2300.60 1556
2301.05 1592
2301.50 1535
2301.95 1477
2302.41 1525
2302.86 1453
2303.31 1502
2303.76 1513
2304.22 1564
2304.67 1513
2305.12 1544
2305.57 1487
2306.03 1483
2306.48 1537
2306.93 1517
2307.39 1487
2307.84 1467
2308.29 1543
2308.75 1642
2309.20 1645
2309.65 1599
2310.11 1720
2310.56 1672
2311.01 1683
2311.47 1675
2311.92 1731
2312.37 1706
2312.83 1619
2313.28 1591
2313.73 1589
2314.19 1686
2314.64 1628
2315.09 1524
2315.55 1609
2316.00 1640
2316.46 1587
2316.91 1579
2317.36 1617
2317.82 1599
2318.27 1697
2318.73 1663
2319.18 1623
2319.63 1620
2320.09 1647
2320.54 1632
2321.00 1619
2321.45 1616
2321.91 1621
2322.36 1649
2322.82 1716
2323.27 1686
2323.72 1755
2324.18 1845
2324.63 1872
2325.09 2024
2325.54 2181
2326.00 2124
2326.45 2143
2326.91 2110
2327.36 2068
2327.82 2082
2328.27 1883
2328.73 1793
2329.18 1681
2329.64 1689
2330.09 1690
2330.55 1639
2331.00 1579
2331.46 1649
2331.92 1645
2332.37 1643
2332.83 1570
2333.28 1527
2333.74 1538
2334.19 1555
2334.65 1433
2335.10 1533
2335.56 1568
2336.02 1543
2336.47 1499
2336.93 1569
2337.38 1582
2337.84 1608
2338.30 1665
2338.75 1658
2339.21 1622
2339.66 1578
2340.12 1578
2340.58 1590
2341.03 1571
2341.49 1587
2341.95 1642
2342.40 1561
2342.86 1456
2343.32 1613
2343.77 1573
2344.23 1552
2344.68 1538
2345.14 1530
2345.60 1553
2346.06 1593
2346.51 1540
2346.97 1621
2347.43 1573
2347.88 1558
2348.34 1578
2348.80 1574
2349.25 1638
2349.71 1665
2350.17 1574
2350.63 1567
2351.08 1576
2351.54 1565
2352.00 1581
2352.46 1619
2352.91 1559
2353.37 1528
2353.83 1490
2354.29 1494
2354.74 1538
2355.20 1444
2355.66 1467
2356.12 1522
2356.57 1533
2357.03 1527
2357.49 1481
2357.95 1535
2358.41 1506
2358.86 1494
2359.32 1570
2359.78 1588
2360.24 1599
2360.70 1632
2361.15 1590
2361.61 1559
2362.07 1602
2362.53 1608
2362.99 1690
2363.45 1667
2363.91 1570
2364.36 1590
2364.82 1694
2365.28 1584
2365.74 1636
2366.20 1547
2366.66 1578
2367.12 1600
2367.57 1607
2368.03 1632
2368.49 1591
2368.95 1569
2369.41 1533
2369.87 1560
2370.33 1516
2370.79 1545
2371.25 1507
2371.71 1502
2372.17 1503
2372.63 1481
2373.09 1550
2373.54 1566
2374.00 1593
2374.46 1687
2374.92 1653
2375.38 1651
2375.84 1639
2376.30 1700
2376.76 1664
2377.22 1732
2377.68 1709
2378.14 1655
2378.60 1633
2379.06 1567
2379.52 1628
2379.98 1585
2380.44 1580
2380.90 1516
2381.36 1524
2381.82 1553
2382.28 1612
2382.74 1525
2383.20 1590
2383.66 1549
2384.12 1483
2384.59 1534
2385.05 1584
2385.51 1454
2385.97 1473
2386.43 1441
2386.89 1415
2387.35 1438
2387.81 1444
2388.27 1519
2388.73 1594
2389.19 1523
2389.65 1492
2390.12 1600
2390.58 1540
2391.04 1537
2391.50 1491
2391.96 1556
2392.42 1556
2392.88 1568
2393.34 1586
2393.81 1563
2394.27 1465
2394.73 1445
2395.19 1540
2395.65 1525
2396.11 1516
2396.57 1552
2397.04 1578
2397.50 1604
2397.96 1552
2398.42 1587
2398.88 1594
2399.35 1624
2399.81 1590
2400.27 1575
2400.73 1521
2401.19 1581
2401.66 1613
2402.12 1509
2402.58 1468
2403.04 1509
2403.51 1473
2403.97 1463
2404.43 1482
2404.89 1442
2405.36 1471
2405.82 1534
2406.28 1606
2406.74 1570
2407.21 1459
2407.67 1460
2408.13 1561
2408.59 1544
2409.06 1483
2409.52 1431
2409.98 1427
2410.45 1463
2410.91 1449
2411.37 1452
2411.84 1479
2412.30 1465
2412.76 1476
2413.23 1470
2413.69 1459
2414.15 1541
2414.62 1575
2415.08 1549
2415.54 1531
2416.01 1635
2416.47 1592
2416.93 1612
2417.40 1527
2417.86 1569
2418.32 1611
2418.79 1623
2419.25 1640
2419.72 1672
2420.18 1600
2420.64 1572
2421.11 1553
2421.57 1681
2422.04 1634
2422.50 1524
2422.96 1616
2423.43 1606
2423.89 1581
2424.36 1632
2424.82 1537
2425.29 1538
2425.75 1500
2426.22 1612
2426.68 1551
2427.15 1491
2427.61 1438
2428.07 1496
2428.54 1472
2429.00 1483
2429.47 1462
2429.93 1396
2430.40 1436
2430.86 1447
2431.33 1490
2431.79 1462
2432.26 1367
2432.72 1417
2433.19 1523
2433.65 1538
2434.12 1496
2434.59 1511
2435.05 1439
2435.52 1495
2435.98 1527
2436.45 1555
2436.91 1530
2437.38 1492
2437.84 1568
2438.31 1598
2438.78 1542
2439.24 1460
2439.71 1470
2440.17 1540
2440.64 1523
2441.10 1514
2441.57 1554
2442.04 1560
2442.50 1482
2442.97 1580
2443.44 1617
2443.90 1571
2444.37 1560
2444.83 1554
2445.30 1438
2445.77 1457
2446.23 1538
2446.70 1480
2447.17 1414
2447.63 1375
2448.10 1422
2448.57 1430
2449.03 1502
2449.50 1505
2449.97 1451
2450.43 1433
2450.90 1408
2451.37 1456
2451.83 1402
2452.30 1448
2452.77 1467
2453.24 1433
2453.70 1397
2454.17 1409
2454.64 1470
2455.10 1542
2455.57 1383
2456.04 1425
2456.51 1402
2456.97 1459
2457.44 1453
2457.91 1477
2458.38 1493
2458.84 1586
2459.31 1516
2459.78 1496
2460.25 1513
2460.72 1475
2461.18 1488
2461.65 1563
2462.12 1506
2462.59 1542
2463.06 1498
2463.52 1430
2463.99 1511
2464.46 1531
2464.93 1522
2465.40 1518
2465.86 1499
2466.33 1425
2466.80 1456
2467.27 1467
2467.74 1442
2468.21 1408
2468.68 1562
2469.14 1469
2469.61 1493
2470.08 1450
2470.55 1382
2471.02 1425
2471.49 1466
2471.96 1477
2472.43 1442
2472.90 1467
2473.36 1464
2473.83 1391
2474.30 1410
2474.77 1462
2475.24 1454
2475.71 1444
2476.18 1446
2476.65 1499
2477.12 1496
2477.59 1449
2478.06 1459
2478.53 1507
2479.00 1459
2479.47 1364
2479.94 1422
2480.41 1455
2480.87 1413
2481.34 1428
2481.81 1462
2482.28 1462
2482.75 1455
2483.22 1442
2483.69 1409
2484.16 1409
2484.63 1474
2485.10 1424
2485.57 1398
2486.05 1415
2486.52 1440
2486.99 1483
2487.46 1541
2487.93 1584
2488.40 1585
2488.87 1516
2489.34 1449
2489.81 1530
2490.28 1600
2490.75 1510
2491.22 1462
2491.69 1473
2492.16 1493
2492.63 1494
2493.10 1500
2493.58 1522
2494.05 1478
2494.52 1517
2494.99 1433
2495.46 1458
2495.93 1462
2496.40 1503
2496.87 1500
2497.34 1503
2497.82 1519
2498.29 1497
2498.76 1416
2499.23 1422
2499.70 1518
2500.17 1462
2500.64 1422
2501.12 1385
2501.59 1366
2502.06 1395
2502.53 1321
2503.00 1372
2503.48 1363
2503.95 1432
2504.42 1346
2504.89 1423
2505.36 1411
2505.84 1415
2506.31 1404
2506.78 1406
2507.25 1490
2507.72 1399
2508.20 1420
2508.67 1427
2509.14 1473
2509.61 1553
2510.09 1563
2510.56 1580
2511.03 1624
2511.50 1670
2511.98 1695
2512.45 1695
2512.92 1728
2513.40 1790
2513.87 1745
2514.34 1791
2514.81 1672
2515.29 1678
2515.76 1655
2516.23 1652
2516.71 1492
2517.18 1507
2517.65 1462
2518.13 1480
2518.60 1578
2519.07 1528
2519.55 1520
2520.02 1539
2520.49 1581
2520.97 1498
2521.44 1518
2521.91 1560
2522.39 1538
2522.86 1457
2523.34 1515
2523.81 1474
2524.28 1580
2524.76 1559
2525.23 1548
2525.70 1533
2526.18 1526
2526.65 1462
2527.13 1534
2527.60 1570
2528.08 1666
2528.55 1548
2529.02 1575
2529.50 1580
2529.97 1589
2530.45 1504
2530.92 1553
2531.40 1622
2531.87 1568
2532.34 1594
2532.82 1524
2533.29 1573
2533.77 1526
2534.24 1541
2534.72 1527
2535.19 1527
2535.67 1610
2536.14 1523
2536.62 1546
2537.09 1546
2537.57 1533
2538.04 1480
2538.52 1502
2538.99 1456
2539.47 1547
2539.94 1606
2540.42 1554
2540.90 1560
2541.37 1596
2541.85 1573
2542.32 1513
2542.80 1537
2543.27 1441
2543.75 1393
2544.22 1447
2544.70 1502
2545.18 1532
2545.65 1467
2546.13 1547
2546.60 1495
2547.08 1542
2547.56 1627
2548.03 1672
2548.51 1702
2548.98 1606
2549.46 1652
2549.94 1737
2550.41 1763
2550.89 1831
2551.37 1731
2551.84 1781
2552.32 1795
2552.80 1808
2553.27 1682
2553.75 1629
2554.23 1605
2554.70 1600
2555.18 1637
2555.66 1594
2556.13 1571
2556.61 1519
2557.09 1608
2557.56 1546
2558.04 1468
2558.52 1509
2558.99 1503
2559.47 1503
2559.95 1511
2560.43 1448
2560.90 1579
2561.38 1528
2561.86 1448
2562.33 1365
2562.81 1487
2563.29 1569
2563.77 1428
2564.25 1443
2564.72 1455
2565.20 1387
2565.68 1423
2566.16 1507
2566.63 1393
2567.11 1406
2567.59 1331
2568.07 1436
2568.55 1421
2569.02 1405
2569.50 1379
2569.98 1424
2570.46 1348
2570.94 1328
2571.41 1440
2571.89 1418
2572.37 1369
2572.85 1390
2573.33 1395
2573.81 1435
2574.28 1409
2574.76 1462
2575.24 1392
2575.72 1462
2576.20 1441
2576.68 1374
2577.16 1489
2577.64 1474
2578.11 1478
2578.59 1510
2579.07 1486
2579.55 1422
2580.03 1355
2580.51 1372
2580.99 1397
2581.47 1412
2581.95 1368
2582.43 1337
2582.91 1305
2583.39 1377
2583.86 1359
2584.34 1409
2584.82 1391
2585.30 1334
2585.78 1441
2586.26 1487
2586.74 1511
2587.22 1440
2587.70 1422
2588.18 1363
2588.66 1448
2589.14 1493
2589.62 1437
2590.10 1411
2590.58 1497
2591.06 1474
2591.54 1424
2592.02 1390
2592.50 1428
2592.98 1465
2593.46 1464
2593.94 1437
2594.42 1437
2594.90 1399
2595.38 1440
2595.86 1416
2596.35 1373
2596.83 1438
2597.31 1431
2597.79 1437
2598.27 1399
2598.75 1348
2599.23 1330
2599.71 1350
2600.19 1385
2600.67 1472
2601.15 1485
2601.63 1415
2602.12 1401
2602.60 1436
2603.08 1457
2603.56 1406
2604.04 1449
2604.52 1434
2605.00 1472
2605.48 1379
2605.97 1413
2606.45 1455
2606.93 1506
2607.41 1455
2607.89 1496
2608.37 1460
2608.86 1372
2609.34 1421
2609.82 1432
2610.30 1429
2610.78 1447
2611.26 1403
2611.75 1453
2612.23 1402
2612.71 1389
2613.19 1365
2613.68 1366
2614.16 1411
2614.64 1346
2615.12 1443
2615.60 1442
2616.09 1435
2616.57 1353
2617.05 1410
2617.53 1408
2618.02 1466
2618.50 1415
2618.98 1358
2619.46 1377
2619.95 1386
2620.43 1462
2620.91 1398
2621.40 1401
2621.88 1441
2622.36 1380
2622.85 1342
2623.33 1290
2623.81 1343
2624.29 1358
2624.78 1421
2625.26 1485
2625.74 1419
2626.23 1426
2626.71 1385
2627.19 1458
2627.68 1448
2628.16 1525
2628.64 1522
2629.13 1494
2629.61 1527
2630.10 1568
2630.58 1567
2631.06 1618
2631.55 1701
2632.03 1604
2632.51 1633
2633.00 1573
2633.48 1614
2633.97 1568
2634.45 1496
2634.94 1485
2635.42 1460
2635.90 1422
2636.39 1461
2636.87 1412
2637.36 1508
2637.84 1533
2638.33 1451
2638.81 1436
2639.29 1475
2639.78 1429
2640.26 1469
2640.75 1430
2641.23 1506
2641.72 1377
2642.20 1398
2642.69 1434
2643.17 1437
2643.66 1426
2644.14 1433
2644.63 1437
2645.11 1408
2645.60 1427
2646.08 1458
2646.57 1410
2647.05 1371
2647.54 1431
2648.02 1438
2648.51 1423
2648.99 1448
2649.48 1487
2649.97 1511
2650.45 1559
2650.94 1441
2651.42 1478
2651.91 1502
2652.39 1500
2652.88 1456
2653.37 1438
2653.85 1418
2654.34 1435
2654.82 1532
2655.31 1546
2655.80 1543
2656.28 1492
2656.77 1482
2657.25 1484
2657.74 1468
2658.23 1455
2658.71 1426
2659.20 1332
2659.69 1409
2660.17 1443
2660.66 1405
2661.14 1385
2661.63 1321
2662.12 1386
2662.60 1469
2663.09 1406
2663.58 1360
2664.06 1291
2664.55 1391
2665.04 1459
2665.53 1405
2666.01 1406
2666.50 1420
2666.99 1413
2667.47 1423
2667.96 1436
2668.45 1382
2668.94 1444
2669.42 1455
2669.91 1458
2670.40 1550
2670.88 1531
2671.37 1547
2671.86 1526
2672.35 1492
2672.83 1484
2673.32 1577
2673.81 1659
2674.30 1599
2674.79 1625
2675.27 1667
2675.76 1696
2676.25 1685
2676.74 1622
2677.23 1575
2677.71 1609
2678.20 1580
2678.69 1490
2679.18 1404
2679.67 1397
2680.15 1473
2680.64 1427
2681.13 1404
2681.62 1396
2682.11 1394
2682.60 1416
2683.08 1366
2683.57 1449
2684.06 1395
2684.55 1454
2685.04 1409
2685.53 1413
2686.02 1443
2686.51 1420
2686.99 1365
2687.48 1355
2687.97 1407
2688.46 1390
2688.95 1370
2689.44 1435
2689.93 1454
2690.42 1400
2690.91 1430
2691.40 1374
2691.89 1365
2692.38 1470
2692.87 1422
2693.35 1429
2693.84 1432
2694.33 1436
2694.82 1390
2695.31 1468
2695.80 1402
2696.29 1461
2696.78 1455
2697.27 1415
2697.76 1408
2698.25 1310
2698.74 1432
2699.23 1382
2699.72 1405
2700.21 1362
2700.70 1392
2701.19 1367
2701.68 1366
2702.17 1493
2702.66 1482
2703.15 1496
2703.64 1455
2704.13 1420
2704.62 1482
2705.12 1474
2705.61 1451
2706.10 1432
2706.59 1423
2707.08 1431
2707.57 1455
2708.06 1411
2708.55 1474
2709.04 1457
2709.53 1401
2710.02 1355
2710.51 1348
2711.01 1429
2711.50 1423
2711.99 1363
2712.48 1395
2712.97 1332
2713.46 1420
2713.95 1429
2714.44 1486
2714.94 1413
2715.43 1349
2715.92 1344
2716.41 1348
2716.90 1440
2717.39 1365
2717.89 1348
2718.38 1396
2718.87 1434
2719.36 1443
2719.85 1390
2720.34 1466
2720.84 1556
2721.33 1573
2721.82 1403
2722.31 1487
2722.80 1512
2723.30 1473
2723.79 1515
2724.28 1403
2724.77 1383
2725.27 1376
2725.76 1374
2726.25 1375
2726.74 1424
2727.24 1394
2727.73 1359
2728.22 1318
2728.71 1315
2729.21 1296
2729.70 1450
2730.19 1471
2730.69 1424
2731.18 1533
2731.67 1425
2732.16 1399
2732.66 1485
2733.15 1411
2733.64 1439
2734.14 1425
2734.63 1464
2735.12 1479
2735.62 1417
2736.11 1401
2736.60 1494
2737.10 1520
2737.59 1465
2738.08 1506
2738.58 1521
2739.07 1562
2739.56 1490
2740.06 1479
2740.55 1440
2741.05 1388
2741.54 1431
2742.03 1466
2742.53 1400
2743.02 1370
2743.52 1410
2744.01 1390
2744.50 1461
2745.00 1433
2745.49 1413
2745.99 1470
2746.48 1410
2746.97 1432
2747.47 1518
2747.96 1453
2748.46 1443
2748.95 1367
2749.45 1435
2749.94 1422
2750.44 1401
2750.93 1409
2751.43 1410
2751.92 1435
2752.42 1389
2752.91 1374
2753.41 1314
2753.90 1369
2754.40 1434
2754.89 1398
2755.39 1369
2755.88 1457
2756.38 1415
2756.87 1419
2757.37 1412
2757.86 1443
2758.36 1350
2758.85 1365
2759.35 1436
2759.84 1461
2760.34 1425
2760.83 1450
2761.33 1496
2761.83 1495
2762.32 1455
2762.82 1472
2763.31 1476
2763.81 1443
2764.30 1478
2764.80 1442
2765.30 1417
2765.79 1409
2766.29 1383
2766.78 1381
2767.28 1413
2767.78 1391
2768.27 1392
2768.77 1415
2769.27 1342
2769.76 1356
2770.26 1330
2770.76 1349
2771.25 1331
2771.75 1395
2772.24 1400
2772.74 1370
2773.24 1328
2773.73 1467
2774.23 1457
2774.73 1453
2775.23 1450
2775.72 1464
2776.22 1560
2776.72 1556
2777.21 1545
2777.71 1545
2778.21 1537
2778.70 1439
2779.20 1432
2779.70 1460
2780.20 1395
2780.69 1397
2781.19 1403
2781.69 1428
2782.19 1445
2782.68 1360
2783.18 1362
2783.68 1349
2784.18 1306
2784.67 1388
2785.17 1381
2785.67 1354
2786.17 1414
2786.67 1262
2787.16 1305
2787.66 1377
2788.16 1346
2788.66 1353
2789.16 1361
2789.65 1407
2790.15 1379
2790.65 1358
2791.15 1379
2791.65 1401
2792.15 1341
2792.64 1406
2793.14 1355
2793.64 1434
2794.14 1441
2794.64 1346
2795.14 1372
2795.64 1399
2796.13 1432
2796.63 1382
2797.13 1382
2797.63 1423
2798.13 1405
2798.63 1400
2799.13 1393
2799.63 1404
2800.13 1426
2800.62 1379
2801.12 1386
2801.62 1363
2802.12 1332
2802.62 1343
2803.12 1368
2803.62 1452
2804.12 1407
2804.62 1402
2805.12 1317
2805.62 1286
2806.12 1280
2806.62 1348
2807.12 1332
2807.62 1370
2808.12 1337
2808.62 1379
2809.12 1332
2809.62 1462
2810.12 1458
2810.62 1404
2811.12 1403
2811.62 1605
2812.12 1601
2812.62 1580
2813.12 1665
2813.62 1705
2814.12 1664
2814.62 1596
2815.12 1550
2815.62 1493
2816.12 1509
2816.62 1513
2817.12 1451
2817.62 1429
2818.12 1381
2818.62 1408
2819.12 1451
2819.63 1429
2820.13 1441
2820.63 1378
2821.13 1408
2821.63 1384
2822.13 1411
2822.63 1384
2823.13 1364
2823.63 1302
2824.13 1284
2824.64 1357
2825.14 1338
2825.64 1325
2826.14 1303
2826.64 1301
2827.14 1364
2827.64 1391
2828.15 1366
2828.65 1370
2829.15 1342
2829.65 1313
2830.15 1320
2830.65 1231
2831.16 1231
2831.66 1322
2832.16 1295
2832.66 1302
2833.16 1377
2833.67 1344
2834.17 1301
2834.67 1302
2835.17 1420
2835.68 1322
2836.18 1309
2836.68 1426
2837.18 1351
2837.68 1361
2838.19 1388
2838.69 1433
2839.19 1354
2839.70 1360
2840.20 1423
2840.70 1322
2841.20 1358
2841.71 1368
2842.21 1340
2842.71 1313
2843.21 1346
2843.72 1406
2844.22 1442
2844.72 1361
2845.23 1405
2845.73 1361
2846.23 1360
2846.74 1390
2847.24 1395
2847.74 1460
2848.25 1478
2848.75 1554
2849.25 1598
2849.76 1571
2850.26 1491
2850.76 1534
2851.27 1494
2851.77 1391
2852.28 1397
2852.78 1393
2853.28 1386
2853.79 1340
2854.29 1381
2854.79 1428
2855.30 1381
2855.80 1455
2856.31 1421
2856.81 1415
2857.31 1414
2857.82 1379
2858.32 1449
2858.83 1465
2859.33 1436
2859.84 1407
2860.34 1374
2860.85 1342
2861.35 1341
2861.85 1366
2862.36 1483
2862.86 1443
2863.37 1408
2863.87 1363
2864.38 1369
2864.88 1319
2865.39 1341
2865.89 1337
2866.40 1351
2866.90 1408
2867.41 1306
2867.91 1312
2868.42 1333
2868.92 1368
2869.43 1394
2869.93 1407
2870.44 1449
2870.94 1458
2871.45 1510
2871.96 1555
2872.46 1594
2872.97 1558
2873.47 1675
2873.98 1665
2874.48 1555
2874.99 1533
2875.49 1620
2876.00 1601
2876.51 1574
2877.01 1550
2877.52 1484
2878.02 1448
2878.53 1469
2879.04 1402
2879.54 1344
2880.05 1365
2880.55 1470
2881.06 1420
2881.57 1338
2882.07 1295
2882.58 1404
2883.09 1339
2883.59 1422
2884.10 1463
2884.61 1489
2885.11 1519
2885.62 1511
2886.13 1575
2886.63 1515
2887.14 1447
2887.65 1529
2888.15 1629
2888.66 1629
2889.17 1619
2889.67 1725
2890.18 1686
2890.69 1607
2891.20 1663
2891.70 1639
2892.21 1538
2892.72 1548
2893.22 1600
2893.73 1591
2894.24 1570
2894.75 1559
2895.25 1576
2895.76 1629
2896.27 1661
2896.78 1709
2897.29 1580
2897.79 1590
2898.30 1578
2898.81 1574
2899.32 1519
2899.82 1547
2900.33 1582
2900.84 1581
2901.35 1529
2901.86 1500
2902.36 1580
2902.87 1495
2903.38 1428
2903.89 1461
2904.40 1441
2904.91 1483
2905.41 1464
2905.92 1549
2906.43 1550
2906.94 1462
2907.45 1508
2907.96 1469
2908.47 1454
2908.97 1532
2909.48 1536
2909.99 1479
2910.50 1451
2911.01 1424
2911.52 1426
2912.03 1478
2912.54 1516
2913.05 1399
2913.55 1458
2914.06 1476
2914.57 1448
2915.08 1363
2915.59 1368
2916.10 1427
2916.61 1448
2917.12 1458
2917.63 1448
2918.14 1386
2918.65 1492
2919.16 1420
2919.67 1434
2920.18 1396
2920.69 1462
2921.20 1505
2921.71 1406
2922.22 1405
2922.73 1424
2923.24 1462
2923.75 1408
2924.26 1436
2924.77 1406
2925.28 1413
2925.79 1428
2926.30 1436
2926.81 1386
2927.32 1516
2927.83 1487
2928.34 1456
2928.85 1379
2929.36 1355
2929.87 1312
2930.38 1408
2930.89 1450
2931.40 1422
2931.91 1371
2932.42 1388
2932.93 1321
2933.45 1349
2933.96 1334
2934.47 1337
2934.98 1385
2935.49 1341
2936.00 1430
2936.51 1454
2937.02 1424
2937.53 1424
2938.04 1476
2938.56 1490
2939.07 1504
2939.58 1567
2940.09 1532
2940.60 1654
2941.11 1733
2941.62 1807
2942.14 1828
2942.65 1699
2943.16 1693
2943.67 1659
2944.18 1724
2944.70 1723
2945.21 1672
2945.72 1510
2946.23 1524
2946.74 1480
2947.26 1484
2947.77 1469
2948.28 1485
2948.79 1446
2949.30 1441
2949.82 1409
2950.33 1381
2950.84 1336
2951.35 1306
2951.87 1321
2952.38 1294
2952.89 1350
2953.40 1357
2953.92 1318
2954.43 1327
2954.94 1297
2955.45 1414
2955.97 1442
2956.48 1424
2956.99 1514
2957.51 1532
2958.02 1536
2958.53 1534
2959.04 1413
2959.56 1490
2960.07 1493
2960.58 1448
2961.10 1503
2961.61 1546
2962.12 1561
2962.64 1485
2963.15 1517
2963.66 1567
2964.18 1598
2964.69 1623
2965.21 1566
2965.72 1569
2966.23 1575
2966.75 1553
2967.26 1560
2967.77 1470
2968.29 1447
2968.80 1494
2969.32 1514
2969.83 1476
2970.34 1426
2970.86 1482
2971.37 1472
2971.89 1441
2972.40 1445
2972.91 1490
2973.43 1543
2973.94 1520
2974.46 1507
2974.97 1523
2975.49 1481
2976.00 1484
2976.52 1526
2977.03 1559
2977.55 1565
2978.06 1546
2978.57 1601
2979.09 1538
2979.60 1594
2980.12 1668
2980.63 1659
2981.15 1639
2981.66 1563
2982.18 1671
2982.69 1641
2983.21 1760
2983.73 1729
2984.24 1760
2984.76 1715
2985.27 1723
2985.79 1750
2986.30 1769
2986.82 1885
2987.33 1894
2987.85 1899
2988.36 1844
2988.88 1901
2989.40 1941
2989.91 1864
2990.43 1818
2990.94 1850
2991.46 1921
2991.97 1880
2992.49 1987
2993.01 1899
2993.52 1829
2994.04 1940
2994.55 1913
2995.07 1951
2995.59 1994
2996.10 2046
2996.62 2232
2997.14 2225
2997.65 2285
2998.17 2295
2998.69 2445
2999.20 2435
2999.72 2439
3000.24 2361
3000.75 2370
3001.27 2468
3001.79 2608
3002.30 2815
3002.82 3194
3003.34 3511
3003.85 4016
3004.37 4644
3004.89 5112
3005.40 5840
3005.92 6565
3006.44 6688
3006.96 6291
3007.47 5898
3007.99 5346
3008.51 4712
3009.03 4079
3009.54 3640
3010.06 3121
3010.58 2680
3011.10 2461
3011.61 2306
3012.13 2200
3012.65 2132
3013.17 2143
3013.68 2052
3014.20 2043
3014.72 1989
3015.24 2034
3015.76 2017
3016.27 2012
3016.79 1993
3017.31 2020
3017.83 2040
3018.35 1922
3018.86 1944
3019.38 2075
3019.90 1912
3020.42 1885
3020.94 2017
3021.46 2116
3021.97 2068
3022.49 2064
3023.01 2105
3023.53 2156
3024.05 2330
3024.57 2381
3025.09 2374
3025.61 2378
3026.12 2372
3026.64 2323
3027.16 2185
3027.68 2112
3028.20 2088
3028.72 2000
3029.24 1929
3029.76 1850
3030.28 1833
3030.80 1838
3031.32 1741
3031.84 1779
3032.35 1785
3032.87 1814
3033.39 1794
3033.91 1738
3034.43 1738
3034.95 1811
3035.47 1886
3035.99 1884
3036.51 1790
3037.03 1754
3037.55 1805
3038.07 1846
3038.59 1840
3039.11 1748
3039.63 1761
3040.15 1804
3040.67 1661
3041.19 1669
3041.71 1604
3042.23 1763
3042.75 1766
3043.27 1663
3043.79 1741
3044.31 1758
3044.83 1719
3045.35 1737
3045.87 1731
3046.40 1713
3046.92 1795
3047.44 1712
3047.96 1746
3048.48 1665
3049.00 1694
3049.52 1689
3050.04 1674
3050.56 1610
3051.08 1616
3051.60 1581
3052.12 1612
3052.65 1560
3053.17 1529
3053.69 1482
3054.21 1526
3054.73 1618
3055.25 1589
3055.77 1616
3056.30 1619
3056.82 1667
3057.34 1578
3057.86 1596
3058.38 1615
3058.90 1582
3059.42 1589
3059.95 1580
3060.47 1632
3060.99 1693
3061.51 1688
3062.03 1563
3062.56 1681
3063.08 1651
3063.60 1651
3064.12 1669
3064.64 1666
3065.17 1729
3065.69 1714
3066.21 1775
3066.73 1803
3067.26 1792
3067.78 1801
3068.30 1755
3068.82 1756
3069.35 1740
3069.87 1785
3070.39 1880
3070.91 1816
3071.44 1811
3071.96 1785
3072.48 1760
3073.01 1726
3073.53 1709
3074.05 1821
3074.57 1835
3075.10 1801
3075.62 1768
3076.14 1837
3076.67 1822
3077.19 1815
3077.71 1881
3078.24 1935
3078.76 2029
3079.28 2004
3079.81 2047
3080.33 1998
3080.85 2122
3081.38 2125
3081.90 2164
3082.42 2209
3082.95 2140
3083.47 2238
3084.00 2217
3084.52 2232
3085.04 2237
3085.57 2179
3086.09 2162
3086.62 2181
3087.14 2169
3087.66 2399
3088.19 2373
3088.71 2526
3089.24 2829
3089.76 3068
3090.29 3282
3090.81 3581
3091.33 3642
3091.86 3354
3092.38 3358
3092.91 3220
3093.43 2959
3093.96 2738
3094.48 2651
3095.01 2451
3095.53 2296
3096.06 2441
3096.58 2389
3097.11 2412
3097.63 2423
3098.16 2530
3098.68 2482
3099.21 2508
3099.73 2656
3100.26 2943
3100.78 3159
3101.31 3637
3101.83 4299
3102.36 4913
3102.88 5653
3103.41 6333
3103.93 6631
3104.46 6922
3104.99 6904
3105.51 6238
3106.04 5507
3106.56 4590
3107.09 4016
3107.61 3477
3108.14 3201
3108.67 2926
3109.19 2705
3109.72 2820
3110.24 2712
3110.77 2586
3111.30 2495
3111.82 2489
3112.35 2406
3112.87 2306
3113.40 2316
3113.93 2330
3114.45 2226
3114.98 2152
3115.51 2028
3116.03 2084
3116.56 1980
3117.09 2038
3117.61 2106
3118.14 1989
3118.67 2009
3119.19 2059
3119.72 2160
3120.25 2215
3120.77 2368
3121.30 2398
3121.83 2604
3122.35 2605
3122.88 2634
3123.41 2565
3123.94 2544
3124.46 2456
3124.99 2397
3125.52 2276
3126.05 2203
3126.57 2009
3127.10 2008
3127.63 1927
3128.16 1989
3128.68 2071
3129.21 1925
3129.74 1933
3130.27 1845
3130.79 1863
3131.32 1893
3131.85 1841
3132.38 1841
3132.91 1824
3133.43 1827
3133.96 1734
3134.49 1860
3135.02 1866
3135.55 1859
3136.07 1778
3136.60 1732
3137.13 1723
3137.66 1716
3138.19 1644
3138.72 1641
3139.24 1683
3139.77 1735
3140.30 1746
3140.83 1711
3141.36 1747
3141.89 1765
3142.42 1811
3142.95 1731
3143.47 1725
3144.00 1640
3144.53 1723
3145.06 1687
3145.59 1670
3146.12 1674
3146.65 1607
3147.18 1712
3147.71 1654
3148.24 1729
3148.76 1810
3149.29 1713
3149.82 1652
3150.35 1769
3150.88 1827
3151.41 1710
3151.94 1794
3152.47 1655
3153.00 1654
3153.53 1657
3154.06 1706
3154.59 1745
3155.12 1661
3155.65 1645
3156.18 1625
3156.71 1662
3157.24 1732
3157.77 1737
3158.30 1683
3158.83 1738
3159.36 1754
3159.89 1733
3160.42 1740
3160.95 1768
3161.48 1764
3162.01 1727
3162.54 1702
3163.07 1714
3163.60 1767
3164.13 1671
3164.66 1651
3165.20 1572
3165.73 1531
3166.26 1611
3166.79 1613
3167.32 1660
3167.85 1592
3168.38 1513
3168.91 1474
3169.44 1538
3169.97 1611
3170.50 1617
3171.04 1590
3171.57 1649
3172.10 1645
3172.63 1684
3173.16 1820
3173.69 1850
3174.22 1956
3174.75 1921
3175.29 1971
3175.82 1945
3176.35 1876
3176.88 1824
3177.41 1807
3177.94 1810
3178.48 1674
3179.01 1583
3179.54 1544
3180.07 1595
3180.60 1490
3181.14 1498
3181.67 1487
3182.20 1497
3182.73 1553
3183.26 1557
3183.80 1452
3184.33 1503
3184.86 1506
3185.39 1437
3185.93 1476
3186.46 1568
3186.99 1499
3187.52 1512
3188.06 1542
3188.59 1576
3189.12 1500
3189.65 1521
3190.19 1560
3190.72 1600
3191.25 1608
3191.79 1570
3192.32 1614
3192.85 1584
3193.38 1464
3193.92 1474
3194.45 1591
3194.98 1515
3195.52 1554
3196.05 1585
3196.58 1508
3197.12 1588
3197.65 1610
3198.18 1585
3198.72 1618
3199.25 1537
3199.78 1721
3200.32 1668
3200.85 1681
3201.39 1746
3201.92 1703
3202.45 1718
3202.99 1696
3203.52 1643
3204.05 1684
3204.59 1692
3205.12 1759
3205.66 1714
3206.19 1738
3206.72 1798
3207.26 1832
3207.79 1844
3208.33 1875
3208.86 1877
3209.40 2036
3209.93 2054
3210.47 2030
3211.00 2078
3211.53 2117
3212.07 2114
3212.60 2116
3213.14 2080
3213.67 2080
3214.21 1958
3214.74 1972
3215.28 1839
3215.81 1751
3216.35 1739
3216.88 1748
3217.42 1670
3217.95 1654
3218.49 1689
3219.02 1651
3219.56 1661
3220.09 1639
3220.63 1613
3221.16 1631
3221.70 1646
3222.23 1705
3222.77 1769
3223.31 1822
3223.84 1864
3224.38 1872
3224.91 1878
3225.45 1916
3225.98 1890
3226.52 1951
3227.06 1874
3227.59 1860
3228.13 1798
3228.66 1788
3229.20 1816
3229.74 1870
3230.27 1918
3230.81 1829
3231.34 1850
3231.88 1953
3232.42 2043
3232.95 2033
3233.49 2074
3234.03 2029
3234.56 2063
3235.10 2072
3235.64 2069
3236.17 2096
3236.71 2076
3237.25 2119
3237.78 2259
3238.32 2288
3238.86 2317
3239.39 2247
3239.93 2155
3240.47 2120
3241.00 2148
3241.54 2187
3242.08 2151
3242.61 2127
3243.15 2235
3243.69 2276
3244.23 2318
3244.76 2206
3245.30 2315
3245.84 2361
3246.38 2480
3246.91 2526
3247.45 2535
3247.99 2611
3248.53 2754
3249.06 2786
3249.60 2864
3250.14 3126
3250.68 3458
3251.21 3952
3251.75 4562
3252.29 5302
3252.83 6090
3253.37 6564
3253.90 6954
3254.44 7190
3254.98 6891
3255.52 6414
3256.06 5806
3256.60 5030
3257.13 4371
3257.67 3836
3258.21 3476
3258.75 3171
3259.29 3068
3259.83 3092
3260.36 3007
3260.90 2898
3261.44 3069
3261.98 3216
3262.52 3320
3263.06 3533
3263.60 3479
3264.14 3479
3264.68 3502
3265.21 3661
3265.75 3727
3266.29 3856
3266.83 3931
3267.37 3990
3267.91 4001
3268.45 3957
3268.99 3846
3269.53 3624
3270.07 3505
3270.61 3373
3271.15 3315
3271.69 3168
3272.23 3197
3272.76 3107
3273.30 3129
3273.84 3145
3274.38 3118
3274.92 2972
3275.46 2883
3276.00 2846
3276.54 2693
3277.08 2644
3277.62 2651
3278.16 2587
3278.70 2503
3279.24 2542
3279.78 2521
3280.32 2496
3280.86 2535
3281.41 2572
3281.95 2457
3282.49 2474
3283.03 2575
3283.57 2530
3284.11 2567
3284.65 2530
3285.19 2570
3285.73 2591
3286.27 2706
3286.81 2723
3287.35 2622
3287.89 2640
3288.43 2709
3288.97 2646
3289.52 2685
3290.06 2804
3290.60 2964
3291.14 3053
3291.68 3060
3292.22 3081
3292.76 3308
3293.30 3379
3293.85 3504
3294.39 3822
3294.93 3871
3295.47 4009
3296.01 4197
3296.55 4349
3297.09 4319
3297.64 4243
3298.18 4174
3298.72 3966
3299.26 3870
3299.80 3560
3300.34 3396
3300.89 3341
3301.43 3218
3301.97 2928
3302.51 3014
3303.06 2876
3303.60 2795
3304.14 2820
3304.68 2851
3305.22 2762
3305.77 2751
3306.31 2784
3306.85 2756
3307.39 2799
3307.94 2759
3308.48 2813
3309.02 2851
3309.56 2893
3310.11 2971
3310.65 2941
3311.19 2916
3311.74 2937
3312.28 3008
3312.82 3017
3313.36 3020
3313.91 2922
3314.45 2999
3314.99 3018
3315.54 2989
3316.08 3230
3316.62 3357
3317.17 3509
3317.71 3682
3318.25 3957
3318.80 4230
3319.34 4390
3319.88 4448
3320.43 4535
3320.97 4714
3321.51 4746
3322.06 4524
3322.60 4436
3323.14 4184
3323.69 4048
3324.23 3882
3324.78 3703
3325.32 3668
3325.86 3523
3326.41 3516
3326.95 3482
3327.50 3471
3328.04 3493
3328.59 3427
3329.13 3492
3329.67 3550
3330.22 3647
3330.76 3992
3331.31 4318
3331.85 4949
3332.40 5967
3332.94 7445
3333.49 9321
3334.03 11822
3334.57 14642
3335.12 18095
3335.66 20587
3336.21 22193
3336.75 23029
3337.30 23148
3337.84 22418
3338.39 21264
3338.93 19552
3339.48 16914
3340.02 14340
3340.57 12047
3341.11 9750
3341.66 7908
3342.20 6458
3342.75 5507
3343.30 4720
3343.84 4052
3344.39 3660
3344.93 3543
3345.48 3345
3346.02 3177
3346.57 3068
3347.11 2959
3347.66 2976
3348.21 3036
3348.75 3086
3349.30 3084
3349.84 3092
3350.39 3078
3350.94 2948
3351.48 2999
3352.03 2997
3352.57 2984
3353.12 2987
3353.67 2881
3354.21 2798
3354.76 2783
3355.31 2690
3355.85 2636
3356.40 2764
3356.95 2723
3357.49 2740
3358.04 2740
3358.59 2707
3359.13 2707
3359.68 2755
3360.23 2710
3360.77 2711
3361.32 2621
3361.87 2668
3362.41 2733
3362.96 2809
3363.51 2831
3364.05 2951
3364.60 2984
3365.15 3003
3365.70 2939
3366.24 2826
3366.79 2868
3367.34 2718
3367.89 2720
3368.43 2819
3368.98 2781
3369.53 2821
3370.08 2894
3370.62 3084
3371.17 3249
3371.72 3497
3372.27 3873
3372.81 4463
3373.36 4876
3373.91 5253
3374.46 5587
3375.01 5821
3375.55 5704
3376.10 5400
3376.65 5258
3377.20 4902
3377.75 4404
3378.30 3946
3378.84 3527
3379.39 3191
3379.94 2894
3380.49 2693
3381.04 2526
3381.59 2391
3382.13 2359
3382.68 2236
3383.23 2177
3383.78 2181
3384.33 2189
3384.88 2083
3385.43 2049
3385.98 2078
3386.52 2055
3387.07 2060
3387.62 1967
3388.17 2001
3388.72 2044
3389.27 2072
3389.82 1919
3390.37 1916
3390.92 1949
3391.47 2025
3392.02 2087
3392.57 2021
3393.12 2063
3393.66 1983
3394.21 1993
3394.76 1960
3395.31 2036
3395.86 2095
3396.41 2132
3396.96 2119
3397.51 2075
3398.06 2081
3398.61 2095
3399.16 2179
3399.71 2216
3400.26 2139
3400.81 2103
3401.36 2073
3401.91 2032
3402.46 2013
3403.01 2016
3403.56 2007
3404.11 1990
3404.66 1981
3405.21 1926
3405.77 1940
3406.32 1906
3406.87 1930
3407.42 1927
3407.97 1998
3408.52 2004
3409.07 2122
3409.62 2191
3410.17 2257
3410.72 2358
3411.27 2560
3411.82 2685
3412.37 2770
3412.93 2839
3413.48 2860
3414.03 2840
3414.58 2806
3415.13 2657
3415.68 2607
3416.23 2463
3416.78 2413
3417.34 2410
3417.89 2453
3418.44 2471
3418.99 2451
3419.54 2378
3420.09 2324
3420.65 2116
3421.20 2124
3421.75 2057
3422.30 2011
3422.85 2056
3423.40 1931
3423.96 1982
3424.51 2061
3425.06 1981
3425.61 1922
3426.17 1893
3426.72 1965
3427.27 1979
3427.82 1801
3428.37 1852
3428.93 1814
3429.48 1800
3430.03 1734
3430.58 1812
3431.14 1711
3431.69 1615
3432.24 1681
3432.79 1586
3433.35 1625
3433.90 1630
3434.45 1664
3435.01 1682
3435.56 1721
3436.11 1723
3436.66 1716
3437.22 1805
3437.77 1821
3438.32 1766
3438.88 1813
3439.43 1912
3439.98 1845
3440.54 1756
3441.09 1843
3441.64 1762
3442.20 1755
3442.75 1767
3443.30 1723
3443.86 1744
3444.41 1705
3444.96 1724
3445.52 1757
3446.07 1708
3446.63 1611
3447.18 1679
3447.73 1704
3448.29 1641
3448.84 1623
3449.40 1692
3449.95 1661
3450.50 1621
3451.06 1682
3451.61 1676
3452.17 1601
3452.72 1657
3453.27 1575
3453.83 1497
3454.38 1591
3454.94 1727
3455.49 1682
3456.05 1586
3456.60 1589
3457.16 1684
3457.71 1665
3458.27 1669
3458.82 1626
3459.38 1587
3459.93 1668
3460.49 1732
3461.04 1646
3461.60 1632
3462.15 1641
3462.71 1670
3463.26 1682
3463.82 1794
3464.37 1778
3464.93 1744
3465.48 1814
3466.04 1841
3466.59 1819
3467.15 1768
3467.70 1719
3468.26 1785
3468.81 1832
3469.37 1819
3469.93 1906
3470.48 1884
3471.04 2002
3471.59 2037
3472.15 2149
3472.70 2192
3473.26 2231
3473.82 2146
3474.37 2162
3474.93 2066
3475.48 2031
3476.04 2029
3476.60 2049
3477.15 2046
3477.71 2014
3478.27 2144
3478.82 2164
3479.38 2080
3479.93 2129
3480.49 2207
3481.05 2302
3481.60 2267
3482.16 2329
3482.72 2400
3483.27 2392
3483.83 2479
3484.39 2543
3484.95 2527
3485.50 2610
3486.06 2574
3486.62 2619
3487.17 2684
3487.73 2702
3488.29 2917
3488.84 3252
3489.40 3685
3489.96 4240
3490.52 5181
3491.07 6232
3491.63 7349
3492.19 8161
3492.75 9170
3493.30 9711
3493.86 9812
3494.42 9220
3494.98 8206
3495.53 7152
3496.09 5904
3496.65 5002
3497.21 4304
3497.77 3788
3498.32 3400
3498.88 3272
3499.44 3314
3500.00 3201
3500.56 3091
3501.11 3160
3501.67 3138
3502.23 3178
3502.79 3311
3503.35 3451
3503.91 3567
3504.46 3743
3505.02 3846
3505.58 4004
3506.14 4049
3506.70 3895
3507.26 3872
3507.81 3758
3508.37 3627
3508.93 3395
3509.49 3339
3510.05 3131
3510.61 3221
3511.17 3430
3511.73 3547
3512.29 3449
3512.85 3335
3513.40 3268
3513.96 2981
3514.52 2764
3515.08 2598
3515.64 2388
3516.20 2170
3516.76 2176
3517.32 1967
3517.88 1913
3518.44 2037
3519.00 2010
3519.56 1909
3520.12 1945
3520.68 2011
3521.24 2032
3521.80 2118
3522.36 2088
3522.92 1962
3523.48 2050
3524.04 2063
3524.60 2037
3525.16 2012
3525.72 1981
3526.28 1920
3526.84 1904
3527.40 1933
3527.96 1934
3528.52 2023
3529.08 2069
3529.64 2082
3530.20 2048
3530.76 2156
3531.32 2172
3531.88 2179
3532.44 2181
3533.00 2164
3533.56 2069
3534.12 2012
3534.68 2006
3535.25 1973
3535.81 1971
3536.37 1860
3536.93 1853
3537.49 1838
3538.05 1856
3538.61 1868
3539.17 1933
3539.73 1895
3540.30 1871
3540.86 1879
3541.42 1900
3541.98 1925
3542.54 1994
3543.10 2016
3543.66 2029
3544.23 2067
3544.79 2004
3545.35 1938
3545.91 1964
3546.47 1930
3547.03 1914
3547.60 1925
3548.16 1860
3548.72 2004
3549.28 1930
3549.84 1869
3550.41 1840
3550.97 1732
3551.53 1685
3552.09 1651
3552.65 1662
3553.22 1579
3553.78 1630
3554.34 1609
3554.90 1665
3555.47 1578
3556.03 1541
3556.59 1592
3557.15 1583
3557.72 1618
3558.28 1572
3558.84 1588
3559.41 1557
3559.97 1628
3560.53 1630
3561.09 1652
3561.66 1631
3562.22 1609
3562.78 1627
3563.35 1765
3563.91 1741
3564.47 1721
3565.04 1746
3565.60 1750
3566.16 1713
3566.73 1708
3567.29 1766
3567.85 1771
3568.42 1772
3568.98 1624
3569.54 1686
3570.11 1673
3570.67 1683
3571.23 1639
3571.80 1697
3572.36 1707
3572.93 1664
3573.49 1811
3574.05 1841
3574.62 1919
3575.18 2094
3575.75 2205
3576.31 2305
3576.87 2573
3577.44 2656
3578.00 2720
3578.57 2786
3579.13 2692
3579.70 2722
3580.26 2507
3580.82 2360
3581.39 2294
3581.95 2133
3582.52 2034
3583.08 1843
3583.65 1823
3584.21 1845
3584.78 1766
3585.34 1635
3585.91 1572
3586.47 1588
3587.04 1490
3587.60 1529
3588.17 1454
3588.73 1522
3589.30 1560
3589.86 1543
3590.43 1520
3590.99 1466
3591.56 1383
3592.12 1402
3592.69 1415
3593.25 1471
3593.82 1484
3594.39 1411
3594.95 1466
3595.52 1464
3596.08 1472
3596.65 1449
3597.21 1489
3597.78 1529
3598.35 1491
3598.91 1428
3599.48 1489
3600.04 1455
3600.61 1528
3601.18 1465
3601.74 1392
3602.31 1450
3602.87 1506
3603.44 1432
3604.01 1523
3604.57 1457
3605.14 1432
3605.71 1453
3606.27 1455
3606.84 1437
3607.41 1483
3607.97 1415
3608.54 1403
3609.11 1387
3609.67 1291
3610.24 1386
3610.81 1384
3611.37 1366
3611.94 1374
3612.51 1387
3613.07 1402
3613.64 1415
3614.21 1451
3614.78 1580
3615.34 1507
3615.91 1676
3616.48 1729
3617.04 1762
3617.61 1808
3618.18 1806
3618.75 1851
3619.31 1900
3619.88 1857
3620.45 1780
3621.02 1804
3621.58 1748
3622.15 1706
3622.72 1669
3623.29 1586
3623.86 1502
3624.42 1439
3624.99 1415
3625.56 1334
3626.13 1323
3626.70 1311
3627.26 1320
3627.83 1369
3628.40 1377
3628.97 1371
3629.54 1308
3630.11 1277
3630.67 1320
3631.24 1300
3631.81 1278
3632.38 1290
3632.95 1314
3633.52 1278
3634.08 1264
3634.65 1317
3635.22 1270
3635.79 1298
3636.36 1358
3636.93 1413
3637.50 1371
3638.07 1380
3638.64 1415
3639.20 1388
3639.77 1452
3640.34 1517
3640.91 1553
3641.48 1620
3642.05 1516
3642.62 1565
3643.19 1576
3643.76 1556
3644.33 1536
3644.90 1541
3645.47 1503
3646.04 1541
3646.61 1434
3647.18 1428
3647.75 1365
3648.32 1437
3648.89 1461
3649.46 1486
3650.03 1437
3650.60 1476
3651.17 1602
3651.74 1608
3652.31 1596
3652.88 1658
3653.45 1675
3654.02 1749
3654.59 1768
3655.16 1702
3655.73 1580
3656.30 1602
3656.87 1627
3657.44 1589
3658.01 1574
3658.58 1655
3659.15 1718
3659.72 1717
3660.29 1583
3660.86 1673
3661.43 1654
3662.00 1649
3662.58 1560
3663.15 1553
3663.72 1653
3664.29 1720
3664.86 1718
3665.43 1737
3666.00 1753
3666.57 1720
3667.14 1825
3667.72 1845
3668.29 1750
3668.86 1700
3669.43 1590
3670.00 1569
3670.57 1539
3671.14 1478
3671.72 1445
3672.29 1434
3672.86 1446
3673.43 1430
3674.00 1509
3674.57 1545
3675.15 1449
3675.72 1581
3676.29 1543
3676.86 1512
3677.43 1533
3678.01 1503
3678.58 1524
3679.15 1477
3679.72 1501
3680.30 1516
3680.87 1510
3681.44 1540
3682.01 1449
3682.58 1385
3683.16 1519
3683.73 1471
3684.30 1403
3684.88 1409
3685.45 1370
3686.02 1438
3686.59 1411
3687.17 1447
3687.74 1425
3688.31 1375
3688.88 1404
3689.46 1485
3690.03 1543
3690.60 1528
3691.18 1599
3691.75 1642
3692.32 1520
3692.90 1530
3693.47 1554
3694.04 1467
3694.62 1489
3695.19 1498
3695.76 1430
3696.34 1400
3696.91 1375
3697.48 1432
3698.06 1448
3698.63 1468
3699.21 1414
3699.78 1398
3700.35 1407
3700.93 1370
3701.50 1423
3702.08 1417
3702.65 1391
3703.22 1408
3703.80 1455
3704.37 1396
3704.95 1463
3705.52 1429
3706.09 1454
3706.67 1462
3707.24 1478
3707.82 1467
3708.39 1487
3708.97 1451
3709.54 1426
3710.12 1428
3710.69 1451
3711.26 1476
3711.84 1466
3712.41 1382
3712.99 1369
3713.56 1415
3714.14 1433
3714.71 1402
3715.29 1368
3715.86 1387
3716.44 1328
3717.01 1328
3717.59 1367
3718.16 1364
3718.74 1348
3719.32 1323
3719.89 1349
3720.47 1331
3721.04 1339
3721.62 1342
3722.19 1349
3722.77 1309
3723.34 1348
3723.92 1243
3724.49 1316
3725.07 1248
3725.65 1264
3726.22 1224
3726.80 1288
3727.37 1259
3727.95 1211
3728.53 1249
3729.10 1317
3729.68 1355
3730.25 1351
3730.83 1363
3731.41 1374
3731.98 1474
3732.56 1505
3733.14 1583
3733.71 1589
3734.29 1606
3734.87 1596
3735.44 1529
3736.02 1538
3736.60 1503
3737.17 1497
3737.75 1467
3738.33 1381
3738.90 1270
3739.48 1376
3740.06 1334
3740.63 1311
3741.21 1226
3741.79 1297
3742.36 1353
3742.94 1380
3743.52 1322
3744.10 1316
3744.67 1233
3745.25 1295
3745.83 1337
3746.40 1238
3746.98 1290
3747.56 1229
3748.14 1279
3748.71 1320
3749.29 1291
3749.87 1256
3750.45 1302
3751.03 1260
3751.60 1235
3752.18 1228
3752.76 1264
3753.34 1323
3753.92 1230
3754.49 1216
3755.07 1222
3755.65 1290
3756.23 1328
3756.81 1298
3757.38 1289
3757.96 1296
3758.54 1239
3759.12 1325
3759.70 1354
3760.28 1426
3760.85 1404
3761.43 1363
3762.01 1394
3762.59 1415
3763.17 1392
3763.75 1407
3764.33 1392
3764.91 1396
3765.48 1398
3766.06 1415
3766.64 1298
3767.22 1289
3767.80 1314
3768.38 1345
3768.96 1280
3769.54 1343
3770.12 1352
3770.70 1407
3771.28 1386
3771.85 1363
3772.43 1411
3773.01 1421
3773.59 1345
3774.17 1360
3774.75 1363
3775.33 1323
3775.91 1251
3776.49 1314
3777.07 1344
3777.65 1350
3778.23 1351
3778.81 1402
3779.39 1378
3779.97 1423
3780.55 1348
3781.13 1348
3781.71 1288
3782.29 1318
3782.87 1334
3783.45 1309
3784.03 1273
3784.61 1232
3785.19 1310
3785.77 1301
3786.35 1270
3786.93 1289
3787.51 1298
3788.10 1211
3788.68 1251
3789.26 1340
3789.84 1344
3790.42 1228
3791.00 1199
3791.58 1269
3792.16 1288
3792.74 1263
3793.32 1222
3793.90 1341
3794.48 1368
3795.07 1332
3795.65 1310
3796.23 1376
3796.81 1367
3797.39 1377
3797.97 1371
3798.55 1338
3799.14 1428
3799.72 1410
3800.30 1401
3800.88 1449
3801.46 1493
3802.04 1464
3802.62 1552
3803.21 1445
3803.79 1458
3804.37 1482
3804.95 1503
3805.53 1547
3806.12 1482
3806.70 1588
3807.28 1548
3807.86 1664
3808.44 1812
3809.03 1887
3809.61 1859
3810.19 1866
3810.77 1796
3811.36 1773
3811.94 1756
3812.52 1768
3813.10 1736
3813.69 1752
3814.27 1686
3814.85 1660
3815.43 1685
3816.02 1710
3816.60 1692
3817.18 1658
3817.77 1680
3818.35 1597
3818.93 1583
3819.51 1522
3820.10 1511
3820.68 1514
3821.26 1522
3821.85 1574
3822.43 1538
3823.01 1465
3823.60 1527
3824.18 1545
3824.76 1549
3825.35 1546
3825.93 1506
3826.51 1488
3827.10 1481
3827.68 1400
3828.27 1389
3828.85 1384
3829.43 1474
3830.02 1429
3830.60 1391
3831.18 1386
3831.77 1390
3832.35 1332
3832.94 1429
3833.52 1462
3834.10 1433
3834.69 1428
3835.27 1496
3835.86 1438
3836.44 1429
3837.03 1413
3837.61 1470
3838.19 1476
3838.78 1367
3839.36 1336
3839.95 1317
3840.53 1341
3841.12 1360
3841.70 1381
3842.29 1397
3842.87 1425
3843.46 1377
3844.04 1395
3844.63 1440
3845.21 1426
3845.80 1581
3846.38 1652
3846.97 1601
3847.55 1673
3848.14 1593
3848.72 1508
3849.31 1478
3849.89 1444
3850.48 1532
3851.06 1464
3851.65 1427
3852.23 1476
3852.82 1440
3853.41 1470
3853.99 1417
3854.58 1482
3855.16 1478
3855.75 1374
3856.33 1366
3856.92 1426
3857.51 1409
3858.09 1513
3858.68 1447
3859.26 1494
3859.85 1626
3860.44 1720
3861.02 1712
3861.61 1865
3862.20 1956
3862.78 1929
3863.37 1863
3863.95 1875
3864.54 1752
3865.13 1756
3865.71 1654
3866.30 1647
3866.89 1546
3867.47 1485
3868.06 1473
3868.65 1405
3869.23 1418
3869.82 1373
3870.41 1340
3870.99 1338
3871.58 1311
3872.17 1349
3872.76 1359
3873.34 1395
3873.93 1370
3874.52 1362
3875.10 1417
3875.69 1374
3876.28 1287
3876.87 1355
3877.45 1350
3878.04 1320
3878.63 1324
3879.22 1323
3879.80 1283
3880.39 1325
3880.98 1270
3881.57 1346
3882.15 1308
3882.74 1327
3883.33 1283
3883.92 1323
3884.51 1262
3885.09 1263
3885.68 1276
3886.27 1282
3886.86 1294
3887.45 1321
3888.04 1468
3888.62 1446
3889.21 1452
3889.80 1522
3890.39 1534
3890.98 1474
3891.57 1481
3892.15 1523
3892.74 1504
3893.33 1472
3893.92 1409
3894.51 1438
3895.10 1407
3895.69 1378
3896.28 1358
3896.86 1364
3897.45 1284
3898.04 1340
3898.63 1389
3899.22 1325
3899.81 1298
3900.40 1349
3900.99 1367
3901.58 1434
3902.17 1365
3902.76 1392
3903.34 1338
3903.93 1309
3904.52 1308
3905.11 1326
3905.70 1339
3906.29 1344
3906.88 1452
3907.47 1453
3908.06 1338
3908.65 1394
3909.24 1440
3909.83 1450
3910.42 1445
3911.01 1339
3911.60 1321
3912.19 1297
3912.78 1292
3913.37 1260
3913.96 1192
3914.55 1228
3915.14 1245
3915.73 1237
3916.32 1235
3916.91 1303
3917.50 1212
3918.09 1251
3918.68 1264
3919.28 1200
3919.87 1137
3920.46 1208
3921.05 1271
3921.64 1269
3922.23 1226
3922.82 1220
3923.41 1247
3924.00 1222
3924.59 1238
3925.18 1175
3925.77 1192
3926.37 1239
3926.96 1324
3927.55 1272
3928.14 1234
3928.73 1201
3929.32 1208
3929.91 1305
3930.51 1198
3931.10 1095
3931.69 1106
3932.28 1151
3932.87 1184
3933.46 1174
3934.05 1178
3934.65 1156
3935.24 1181
3935.83 1266
3936.42 1235
3937.01 1168
3937.61 1212
3938.20 1215
3938.79 1285
3939.38 1312
3939.97 1321
3940.57 1247
3941.16 1276
3941.75 1303
3942.34 1337
3942.94 1339
3943.53 1273
3944.12 1341
3944.71 1260
3945.31 1298
3945.90 1271
3946.49 1187
3947.08 1273
3947.68 1217
3948.27 1188
3948.86 1162
3949.45 1203
3950.05 1205
3950.64 1128
3951.23 1127
3951.83 1157
3952.42 1228
3953.01 1208
3953.61 1221
3954.20 1232
3954.79 1214
3955.39 1241
3955.98 1219
3956.57 1283
3957.17 1353
3957.76 1368
3958.35 1322
3958.95 1398
3959.54 1460
3960.13 1493
3960.73 1444
3961.32 1503
3961.92 1441
3962.51 1411
3963.10 1425
3963.70 1441
3964.29 1360
3964.88 1469
3965.48 1417
3966.07 1415
3966.67 1500
3967.26 1575
3967.86 1591
3968.45 1581
3969.04 1573
3969.64 1522
3970.23 1540
3970.83 1459
3971.42 1366
3972.02 1367
3972.61 1351
3973.21 1313
3973.80 1337
3974.40 1359
3974.99 1413
3975.58 1359
3976.18 1362
3976.77 1516
3977.37 1505
3977.96 1493
3978.56 1467
3979.15 1572
3979.75 1507
3980.35 1451
3980.94 1539
3981.54 1562
3982.13 1405
3982.73 1389
3983.32 1404
3983.92 1330
3984.51 1338
3985.11 1376
3985.70 1380
3986.30 1371
3986.90 1347
3987.49 1330
3988.09 1367
3988.68 1360
3989.28 1313
3989.87 1376
3990.47 1477
3991.07 1435
3991.66 1458
3992.26 1418
3992.85 1429
3993.45 1537
3994.05 1512
3994.64 1460
3995.24 1567
3995.84 1501
3996.43 1518
3997.03 1547
3997.62 1556
3998.22 1475
3998.82 1478
3999.41 1468
4000.01 1481
4000.61 1476
4001.20 1482
4001.80 1497
4002.40 1508
4003.00 1434
4003.59 1369
4004.19 1334
4004.79 1396
4005.38 1382
4005.98 1328
4006.58 1366
4007.17 1325
4007.77 1316
4008.37 1314
4008.97 1262
4009.56 1266
4010.16 1281
4010.76 1222
4011.36 1278
4011.95 1264
4012.55 1286
4013.15 1297
4013.75 1250
4014.34 1295
4014.94 1340
4015.54 1238
4016.14 1322
4016.74 1376
4017.33 1334
4017.93 1335
4018.53 1439
4019.13 1490
4019.73 1460
4020.32 1501
4020.92 1446
4021.52 1408
4022.12 1394
4022.72 1357
4023.32 1326
4023.91 1320
4024.51 1325
4025.11 1297
4025.71 1283
4026.31 1312
4026.91 1371
4027.51 1382
4028.10 1458
4028.70 1446
4029.30 1468
4029.90 1427
4030.50 1483
4031.10 1442
4031.70 1400
4032.30 1467
4032.90 1397
4033.49 1519
4034.09 1522
4034.69 1467
4035.29 1533
4035.89 1512
4036.49 1471
4037.09 1399
4037.69 1377
4038.29 1321
4038.89 1330
4039.49 1319
4040.09 1290
4040.69 1254
4041.29 1239
4041.89 1273
4042.49 1302
4043.09 1335
4043.69 1323
4044.29 1281
4044.89 1238
4045.49 1202
4046.09 1253
4046.69 1224
4047.29 1299
4047.89 1272
4048.49 1254
4049.09 1218
4049.69 1256
4050.29 1236
4050.89 1257
4051.49 1221
4052.09 1228
4052.69 1155
4053.29 1207
4053.89 1162
4054.49 1158
4055.09 1170
4055.69 1189
4056.30 1111
4056.90 1211
4057.50 1231
4058.10 1163
4058.70 1137
4059.30 1187
4059.90 1159
4060.50 1144
4061.10 1166
4061.71 1161
4062.31 1221
4062.91 1225
4063.51 1178
4064.11 1233
4064.71 1219
4065.31 1216
4065.92 1325
4066.52 1283
4067.12 1287
4067.72 1263
4068.32 1230
4068.92 1179
4069.53 1159
4070.13 1171
4070.73 1188
4071.33 1164
4071.93 1173
4072.54 1151
4073.14 1119
4073.74 1150
4074.34 1199
4074.94 1113
4075.55 1090
4076.15 1157
4076.75 1185
4077.35 1125
4077.96 1108
4078.56 1120
4079.16 1051
4079.76 1061
4080.37 1157
4080.97 1170
4081.57 1198
4082.17 1072
4082.78 1099
4083.38 1157
4083.98 1116
4084.59 1080
4085.19 1083
4085.79 1118
4086.39 1131
4087.00 1091
4087.60 1129
4088.20 1209
4088.81 1182
4089.41 1174
4090.01 1147
4090.62 1064
4091.22 1070
4091.82 1135
4092.43 1082
4093.03 1095
4093.63 1154
4094.24 1171
4094.84 1148
4095.45 1131
4096.05 1172
4096.65 1172
4097.26 1128
4097.86 1148
4098.47 1216
4099.07 1184
4099.67 1225
4100.28 1146
4100.88 1146
4101.49 1102
4102.09 1139
4102.69 1195
4103.30 1125
4103.90 1086
4104.51 1141
4105.11 1128
4105.72 1185
4106.32 1135
4106.93 1122
4107.53 1115
4108.13 1176
4108.74 1125
4109.34 1139
4109.95 1138
4110.55 1112
4111.16 1081
4111.76 1083
4112.37 1144
4112.97 1083
4113.58 1124
4114.18 1089
4114.79 1097
4115.39 1040
4116.00 1090
4116.60 1074
4117.21 1063
4117.82 1072
4118.42 1005
4119.03 1038
4119.63 1066
4120.24 1100
4120.84 1136
4121.45 1030
4122.05 1036
4122.66 1032
4123.27 1123
4123.87 1068
4124.48 1040
4125.08 1061
4125.69 1028
4126.30 1113
4126.90 1077
4127.51 1051
4128.11 1069
4128.72 1057
4129.33 1017
4129.93 996
4130.54 1061
4131.15 1107
4131.75 1064
4132.36 1041
4132.96 1137
4133.57 1114
4134.18 1090
4134.78 1137
4135.39 1094
4136.00 1100
4136.60 1169
4137.21 1188
4137.82 1198
4138.43 1132
4139.03 1185
4139.64 1182
4140.25 1112
4140.85 1163
4141.46 1142
4142.07 1140
4142.68 1194
4143.28 1195
4143.89 1114
4144.50 1214
4145.10 1230
4145.71 1145
4146.32 1082
4146.93 1133
4147.53 1123
4148.14 1063
4148.75 1063
4149.36 1101
4149.97 1112
4150.57 1023
4151.18 975
4151.79 1043
4152.40 1067
4153.00 1023
4153.61 1058
4154.22 1056
4154.83 1049
4155.44 1123
4156.05 1090
4156.65 1082
4157.26 1120
4157.87 1050
4158.48 1081
4159.09 1128
4159.70 1139
4160.30 1097
4160.91 1149
4161.52 1206
4162.13 1147
4162.74 1140
4163.35 1064
4163.96 1100
4164.56 1059
4165.17 1052
4165.78 1082
4166.39 1108
4167.00 1083
4167.61 1122
4168.22 1102
4168.83 1153
4169.44 1118
4170.05 1111
4170.66 1145
4171.26 1170
4171.87 1201
4172.48 1147
4173.09 1242
4173.70 1246
4174.31 1220
4174.92 1211
4175.53 1162
4176.14 1186
4176.75 1226
4177.36 1144
4177.97 1200
4178.58 1197
4179.19 1102
4179.80 1076
4180.41 1109
4181.02 1164
4181.63 1177
4182.24 1142
4182.85 1134
4183.46 1162
4184.07 1167
4184.68 1202
4185.29 1207
4185.90 1191
4186.51 1162
4187.12 1156
4187.73 1093
4188.34 1104
4188.95 1114
4189.56 1058
4190.18 1015
4190.79 1077
4191.40 1105
4192.01 1112
4192.62 1125
4193.23 1173
4193.84 1252
4194.45 1209
4195.06 1204
4195.67 1182
4196.28 1146
4196.90 1166
4197.51 1132
4198.12 1132
4198.73 1093
4199.34 1106
4199.95 1108
4200.56 1079
4201.18 1135
4201.79 1147
4202.40 1175
4203.01 1114
4203.62 1070
4204.23 1063
4204.85 1095
4205.46 1055
4206.07 1128
4206.68 1108
4207.29 1103
4207.90 1166
4208.52 1152
4209.13 1152
4209.74 1085
4210.35 1186
4210.97 1208
4211.58 1220
4212.19 1166
4212.80 1202
4213.41 1173
4214.03 1178
4214.64 1194
4215.25 1214
4215.86 1210
4216.48 1217
4217.09 1206
4217.70 1176
4218.32 1207
4218.93 1188
4219.54 1233
4220.15 1213
4220.77 1199
4221.38 1315
4221.99 1230
4222.61 1230
4223.22 1223
4223.83 1230
4224.44 1222
4225.06 1217
4225.67 1250
4226.28 1330
4226.90 1323
4227.51 1337
4228.13 1375
4228.74 1463
4229.35 1504
4229.97 1585
4230.58 1430
4231.19 1396
4231.81 1466
4232.42 1422
4233.03 1322
4233.65 1257
4234.26 1300
4234.88 1290
4235.49 1248
4236.10 1295
4236.72 1354
4237.33 1301
4237.95 1237
4238.56 1246
4239.17 1274
4239.79 1290
4240.40 1297
4241.02 1244
4241.63 1178
4242.25 1260
4242.86 1243
4243.48 1233
4244.09 1267
4244.71 1290
4245.32 1235
4245.93 1292
4246.55 1323
4247.16 1222
4247.78 1196
4248.39 1243
4249.01 1264
4249.62 1309
4250.24 1277
4250.85 1239
4251.47 1324
4252.08 1264
4252.70 1279
4253.32 1244
4253.93 1252
4254.55 1229
4255.16 1294
4255.78 1224
4256.39 1272
4257.01 1223
4257.62 1251
4258.24 1331
4258.85 1308
4259.47 1353
4260.09 1308
4260.70 1298
4261.32 1363
4261.93 1408
4262.55 1463
4263.17 1421
4263.78 1505
4264.40 1498
4265.01 1504
4265.63 1520
4266.25 1418
4266.86 1452
4267.48 1378
4268.10 1377
4268.71 1366
4269.33 1373
4269.94 1365
4270.56 1303
4271.18 1266
4271.79 1302
4272.41 1312
4273.03 1326
4273.64 1323
4274.26 1286
4274.88 1336
4275.49 1363
4276.11 1410
4276.73 1475
4277.35 1564
4277.96 1599
4278.58 1617
4279.20 1587
4279.81 1541
4280.43 1529
4281.05 1425
4281.67 1371
4282.28 1260
4282.90 1256
4283.52 1325
4284.14 1258
4284.75 1267
4285.37 1295
4285.99 1293
4286.61 1302
4287.22 1270
4287.84 1248
4288.46 1248
4289.08 1192
4289.70 1175
4290.31 1218
4290.93 1234
4291.55 1220
4292.17 1245
4292.79 1224
4293.40 1251
4294.02 1207
4294.64 1220
4295.26 1253
4295.88 1259
4296.50 1283
4297.11 1310
4297.73 1264
4298.35 1300
4298.97 1350
4299.59 1289
4300.21 1235
4300.83 1211
4301.44 1269
4302.06 1279
4302.68 1378
4303.30 1283
4303.92 1307
4304.54 1366
4305.16 1313
4305.78 1314
4306.40 1327
4307.02 1270
4307.63 1296
4308.25 1306
4308.87 1271
4309.49 1263
4310.11 1260
4310.73 1335
4311.35 1280
4311.97 1355
4312.59 1340
4313.21 1337
4313.83 1337
4314.45 1281
4315.07 1279
4315.69 1356
4316.31 1355
4316.93 1417
4317.55 1375
4318.17 1302
4318.79 1395
4319.41 1354
4320.03 1263
4320.65 1294
4321.27 1355
4321.89 1355
4322.51 1387
4323.13 1430
4323.75 1437
4324.37 1491
4324.99 1449
4325.61 1626
4326.23 1669
4326.85 1625
4327.47 1620
4328.09 1646
4328.71 1658
4329.33 1781
4329.96 1896
4330.58 1939
4331.20 2109
4331.82 2334
4332.44 2643
4333.06 2851
4333.68 2933
4334.30 3011
4334.92 3033
4335.54 2749
4336.17 2654
4336.79 2691
4337.41 2729
4338.03 2596
4338.65 2670
4339.27 2647
4339.89 2567
4340.52 2417
4341.14 2329
4341.76 2157
4342.38 2092
4343.00 2125
4343.62 2172
4344.25 2217
4344.87 2382
4345.49 2519
4346.11 2677
4346.73 2904
4347.36 3109
4347.98 3107
4348.60 3184
4349.22 2973
4349.84 2852
4350.47 2757
4351.09 2575
4351.71 2682
4352.33 2624
4352.96 2647
4353.58 2614
4354.20 2406
4354.82 2271
4355.45 2140
4356.07 2006
4356.69 1957
4357.31 1920
4357.94 1897
4358.56 1833
4359.18 1712
4359.81 1738
4360.43 1759
4361.05 1730
4361.68 1712
4362.30 1655
4362.92 1709
4363.55 1707
4364.17 1660
4364.79 1672
4365.42 1647
4366.04 1701
4366.66 1703
4367.29 1732
4367.91 1675
4368.53 1663
4369.16 1651
4369.78 1613
4370.40 1556
4371.03 1589
4371.65 1569
4372.27 1581
4372.90 1587
4373.52 1597
4374.15 1514
4374.77 1417
4375.39 1435
4376.02 1401
4376.64 1449
4377.27 1438
4377.89 1473
4378.52 1493
4379.14 1484
4379.76 1405
4380.39 1519
4381.01 1484
4381.64 1470
4382.26 1434
4382.89 1438
4383.51 1421
4384.14 1434
4384.76 1523
4385.39 1462
4386.01 1486
4386.64 1462
4387.26 1451
4387.89 1446
4388.51 1410
4389.14 1364
4389.76 1303
4390.39 1348
4391.01 1388
4391.64 1333
4392.26 1344
4392.89 1319
4393.51 1325
4394.14 1370
4394.76 1312
4395.39 1321
4396.01 1271
4396.64 1308
4397.26 1336
4397.89 1260
4398.52 1274
4399.14 1320
4399.77 1290
4400.39 1282
4401.02 1300
4401.65 1323
4402.27 1324
4402.90 1347
4403.52 1325
4404.15 1277
4404.78 1309
4405.40 1256
4406.03 1217
4406.65 1216
4407.28 1285
4407.91 1277
4408.53 1297
4409.16 1247
4409.79 1275
4410.41 1249
4411.04 1232
4411.67 1277
4412.29 1257
4412.92 1269
4413.55 1289
4414.17 1259
4414.80 1233
4415.43 1239
4416.05 1297
4416.68 1247
4417.31 1224
4417.94 1188
4418.56 1195
4419.19 1255
4419.82 1196
4420.44 1193
4421.07 1230
4421.70 1208
4422.33 1216
4422.95 1244
4423.58 1232
4424.21 1267
4424.84 1232
4425.46 1214
4426.09 1244
4426.72 1162
4427.35 1166
4427.97 1195
4428.60 1155
4429.23 1180
4429.86 1211
4430.49 1184
4431.11 1202
4431.74 1146
4432.37 1164
4433.00 1247
4433.63 1227
4434.26 1212
4434.88 1241
4435.51 1295
4436.14 1281
4436.77 1291
4437.40 1243
4438.03 1274
4438.65 1332
4439.28 1274
4439.91 1248
4440.54 1197
4441.17 1201
4441.80 1275
4442.43 1256
4443.06 1270
4443.68 1310
4444.31 1261
4444.94 1311
4445.57 1266
4446.20 1267
4446.83 1269
4447.46 1320
4448.09 1369
4448.72 1375
4449.35 1399
4449.98 1325
4450.61 1295
4451.24 1318
4451.86 1365
4452.49 1224
4453.12 1270
4453.75 1240
4454.38 1312
4455.01 1310
4455.64 1373
4456.27 1405
4456.90 1451
4457.53 1513
4458.16 1534
4458.79 1471
4459.42 1397
4460.05 1336
4460.68 1321
4461.31 1269
4461.94 1219
4462.57 1192
4463.20 1166
4463.83 1237
4464.46 1215
4465.09 1183
4465.72 1208
4466.36 1169
4466.99 1220
4467.62 1205
4468.25 1182
4468.88 1206
4469.51 1216
4470.14 1217
4470.77 1324
4471.40 1206
4472.03 1242
4472.66 1241
4473.29 1176
4473.93 1122
4474.56 1132
4475.19 1159
4475.82 1123
4476.45 1104
4477.08 1195
4477.71 1192
4478.34 1176
4478.98 1117
4479.61 1210
4480.24 1134
4480.87 1217
4481.50 1222
4482.13 1222
4482.76 1225
4483.40 1194
4484.03 1179
4484.66 1231
4485.29 1223
4485.92 1226
4486.56 1233
4487.19 1228
4487.82 1211
4488.45 1204
4489.08 1212
4489.72 1251
4490.35 1239
4490.98 1254
4491.61 1154
4492.25 1127
4492.88 1145
4493.51 1165
4494.14 1218
4494.78 1172
4495.41 1229
4496.04 1230
4496.67 1194
4497.31 1227
4497.94 1300
4498.57 1238
4499.20 1281
4499.84 1332
4500.47 1339
4501.10 1488
4501.74 1464
4502.37 1485
4503.00 1511
4503.64 1591
4504.27 1606
4504.90 1538
4505.53 1525
4506.17 1459
4506.80 1455
4507.43 1429
4508.07 1471
4508.70 1325
4509.34 1319
4509.97 1379
4510.60 1410
4511.24 1425
4511.87 1375
4512.50 1384
4513.14 1331
4513.77 1379
4514.41 1448
4515.04 1355
4515.67 1267
4516.31 1325
4516.94 1301
4517.58 1240
4518.21 1245
4518.84 1195
4519.48 1227
4520.11 1336
4520.75 1228
4521.38 1212
4522.02 1199
4522.65 1241
4523.28 1272
4523.92 1216
4524.55 1201
4525.19 1210
4525.82 1191
4526.46 1269
4527.09 1309
4527.73 1285
4528.36 1361
4529.00 1421
4529.63 1421
4530.27 1440
4530.90 1517
4531.54 1608
4532.17 1627
4532.81 1692
4533.44 1627
4534.08 1639
4534.71 1559
4535.35 1440
4535.99 1408
4536.62 1361
4537.26 1300
4537.89 1285
4538.53 1244
4539.16 1230
4539.80 1197
4540.43 1182
4541.07 1135
4541.71 1169
4542.34 1145
4542.98 1077
4543.61 1126
4544.25 1171
4544.89 1140
4545.52 1123
4546.16 1151
4546.79 1098
4547.43 1136
4548.07 1094
4548.70 1097
4549.34 1069
4549.98 1073
4550.61 1050
4551.25 1041
4551.89 1069
4552.52 1079
4553.16 1127
4553.80 1137
4554.43 1057
4555.07 1105
4555.71 1055
4556.34 1052
4556.98 1121
4557.62 1089
4558.25 1055
4558.89 1069
4559.53 1108
4560.16 1095
4560.80 1106
4561.44 1168
4562.08 1194
4562.71 1137
4563.35 1141
4563.99 1135
4564.63 1170
4565.26 1189
4565.90 1177
4566.54 1238
4567.18 1279
4567.81 1229
4568.45 1237
4569.09 1272
4569.73 1266
4570.36 1298
4571.00 1224
4571.64 1191
4572.28 1180
4572.92 1169
4573.55 1205
4574.19 1160
4574.83 1139
4575.47 1118
4576.11 1152
4576.75 1171
4577.38 1111
4578.02 1156
4578.66 1202
4579.30 1167
4579.94 1122
4580.58 1178
4581.21 1132
4581.85 1156
4582.49 1225
4583.13 1195
4583.77 1142
4584.41 1199
4585.05 1207
4585.69 1200
4586.32 1225
4586.96 1210
4587.60 1201
4588.24 1281
4588.88 1287
4589.52 1399
4590.16 1452
4590.80 1549
4591.44 1727
4592.08 1748
4592.72 1835
4593.36 1742
4594.00 1644
4594.63 1562
4595.27 1524
4595.91 1413
4596.55 1324
4597.19 1282
4597.83 1276
4598.47 1270
4599.11 1235
4599.75 1220
4600.39 1258
4601.03 1306
4601.67 1264
4602.31 1286
4602.95 1353
4603.59 1329
4604.23 1295
4604.87 1285
4605.51 1307
4606.15 1321
4606.79 1269
4607.43 1301
4608.08 1305
4608.72 1364
4609.36 1248
4610.00 1183
4610.64 1201
4611.28 1212
4611.92 1205
4612.56 1153
4613.20 1178
4613.84 1157
4614.48 1161
4615.12 1113
4615.76 1213
4616.41 1153
4617.05 1205
4617.69 1158
4618.33 1178
4618.97 1195
4619.61 1158
4620.25 1144
4620.89 1129
4621.54 1177
4622.18 1165
4622.82 1147
4623.46 1118
4624.10 1096
4624.74 1075
4625.38 1053
4626.03 1138
4626.67 1103
4627.31 1136
4627.95 1095
4628.59 1067
4629.24 1131
4629.88 1116
4630.52 1157
4631.16 1222
4631.80 1224
4632.45 1215
4633.09 1252
4633.73 1236
4634.37 1235
4635.02 1216
4635.66 1163
4636.30 1201
4636.94 1278
4637.58 1253
4638.23 1266
4638.87 1250
4639.51 1282
4640.16 1334
4640.80 1290
4641.44 1285
4642.08 1270
4642.73 1239
4643.37 1220
4644.01 1235
4644.66 1229
4645.30 1164
4645.94 1161
4646.58 1173
4647.23 1155
4647.87 1154
4648.51 1130
4649.16 1129
4649.80 1150
4650.44 1123
4651.09 1159
4651.73 1137
4652.37 1148
4653.02 1155
4653.66 1200
4654.31 1190
4654.95 1157
4655.59 1201
4656.24 1179
4656.88 1135
4657.52 1146
4658.17 1189
4658.81 1117
4659.46 1187
4660.10 1144
4660.75 1157
4661.39 1107
4662.03 1139
4662.68 1133
4663.32 1100
4663.97 1140
4664.61 1144
4665.26 1067
4665.90 1074
4666.54 1044
4667.19 1107
4667.83 1076
4668.48 1010
4669.12 1032
4669.77 1072
4670.41 1036
4671.06 1073
4671.70 1046
4672.35 1009
4672.99 1052
4673.64 997
4674.28 1076
4674.93 1060
4675.57 1087
4676.22 1175
4676.86 1100
4677.51 1088
4678.15 1112
4678.80 1142
4679.44 1165
4680.09 1080
4680.73 1072
4681.38 1171
4682.03 1127
4682.67 1127
4683.32 1155
4683.96 1143
4684.61 1173
4685.25 1128
4685.90 1131
4686.55 1156
4687.19 1133
4687.84 1183
4688.48 1231
4689.13 1224
4689.78 1247
4690.42 1251
4691.07 1176
4691.72 1181
4692.36 1221
4693.01 1206
4693.65 1260
4694.30 1292
4694.95 1395
4695.59 1348
4696.24 1347
4696.89 1314
4697.53 1358
4698.18 1429
4698.83 1354
4699.47 1411
4700.12 1399
4700.77 1450
4701.41 1404
4702.06 1409
4702.71 1386
4703.36 1457
4704.00 1400
4704.65 1322
4705.30 1371
4705.94 1422
4706.59 1375
4707.24 1307
4707.89 1302
4708.53 1328
4709.18 1297
4709.83 1288
4710.48 1335
4711.12 1288
4711.77 1303
4712.42 1330
4713.07 1332
4713.71 1318
4714.36 1318
4715.01 1332
4715.66 1341
4716.31 1323
4716.95 1308
4717.60 1374
4718.25 1353
4718.90 1351
4719.55 1346
4720.19 1371
4720.84 1369
4721.49 1490
4722.14 1459
4722.79 1489
4723.44 1459
4724.08 1523
4724.73 1477
4725.38 1472
4726.03 1490
4726.68 1592
4727.33 1586
4727.98 1501
4728.63 1517
4729.27 1555
4729.92 1475
4730.57 1428
4731.22 1341
4731.87 1354
4732.52 1374
4733.17 1331
4733.82 1334
4734.47 1316
4735.12 1314
4735.77 1294
4736.41 1345
4737.06 1293
4737.71 1297
4738.36 1223
4739.01 1272
4739.66 1292
4740.31 1292
4740.96 1297
4741.61 1277
4742.26 1242
4742.91 1307
4743.56 1271
4744.21 1236
4744.86 1285
4745.51 1247
4746.16 1334
4746.81 1330
4747.46 1329
4748.11 1372
4748.76 1304
4749.41 1309
4750.06 1348
4750.71 1402
4751.36 1379
4752.01 1410
4752.66 1438
4753.31 1426
4753.96 1437
4754.61 1383
4755.26 1420
4755.92 1458
4756.57 1404
4757.22 1357
4757.87 1358
4758.52 1399
4759.17 1457
4759.82 1505
4760.47 1621
4761.12 1718
4761.77 1736
4762.42 1781
4763.08 1764
4763.73 1672
4764.38 1732
4765.03 1632
4765.68 1501
4766.33 1476
4766.98 1477
4767.64 1479
4768.29 1410
4768.94 1439
4769.59 1418
4770.24 1346
4770.89 1421
4771.54 1432
4772.20 1376
4772.85 1375
4773.50 1309
4774.15 1360
4774.80 1454
4775.46 1379
4776.11 1310
4776.76 1284
4777.41 1335
4778.06 1336
4778.72 1348
4779.37 1395
4780.02 1373
4780.67 1384
4781.33 1369
4781.98 1380
4782.63 1413
4783.28 1365
4783.94 1301
4784.59 1362
4785.24 1287
4785.89 1314
4786.55 1356
4787.20 1363
4787.85 1322
4788.51 1376
4789.16 1326
4789.81 1411
4790.46 1434
4791.12 1403
4791.77 1447
4792.42 1477
4793.08 1496
4793.73 1381
4794.38 1408
4795.04 1420
4795.69 1458
4796.34 1491
4797.00 1500
4797.65 1474
4798.30 1480
4798.96 1550
4799.61 1663
4800.27 1760
4800.92 1735
4801.57 1711
4802.23 1744
4802.88 1753
4803.53 1648
4804.19 1540
4804.84 1581
4805.50 1536
4806.15 1554
4806.81 1497
4807.46 1467
4808.11 1513
4808.77 1492
4809.42 1462
4810.08 1500
4810.73 1453
4811.39 1544
4812.04 1538
4812.69 1544
4813.35 1557
4814.00 1550
4814.66 1570
4815.31 1576
4815.97 1561
4816.62 1523
4817.28 1588
4817.93 1619
4818.59 1693
4819.24 1661
4819.90 1611
4820.55 1659
4821.21 1702
4821.86 1747
4822.52 1765
4823.17 1752
4823.83 1798
4824.48 1866
4825.14 1807
4825.79 1843
4826.45 1784
4827.11 1755
4827.76 1785
4828.42 1763
4829.07 1752
4829.73 1765
4830.38 1749
4831.04 1795
4831.70 1754
4832.35 1755
4833.01 1824
4833.66 1772
4834.32 1829
4834.98 1922
4835.63 1946
4836.29 1927
4836.94 1993
4837.60 2095
4838.26 2130
4838.91 2143
4839.57 2196
4840.23 2199
4840.88 2120
4841.54 2080
4842.20 2214
4842.85 2189
4843.51 2181
4844.17 2175
4844.82 2177
4845.48 2138
4846.14 2116
4846.79 2156
4847.45 2201
4848.11 2249
4848.76 2268
4849.42 2445
4850.08 2478
4850.73 2507
4851.39 2587
4852.05 2554
4852.71 2618
4853.36 2690
4854.02 2541
4854.68 2525
4855.34 2612
4855.99 2625
4856.65 2883
4857.31 3053
4857.97 3415
4858.62 3513
4859.28 3570
4859.94 3554
4860.60 3483
4861.25 3243
4861.91 3020
4862.57 2794
4863.23 2670
4863.89 2609
4864.54 2571
4865.20 2597
4865.86 2569
4866.52 2509
4867.18 2576
4867.84 2816
4868.49 2826
4869.15 2718
4869.81 2641
4870.47 2493
4871.13 2489
4871.79 2439
4872.44 2434
4873.10 2375
4873.76 2281
4874.42 2322
4875.08 2353
4875.74 2319
4876.40 2252
4877.06 2279
4877.72 2346
4878.37 2486
4879.03 2481
4879.69 2432
4880.35 2415
4881.01 2357
4881.67 2248
4882.33 2141
4882.99 2186
4883.65 1963
4884.31 1980
4884.97 2046
4885.63 2004
4886.29 1883
4886.95 1930
4887.61 1966
4888.26 2019
4888.92 1993
4889.58 1996
4890.24 1923
4890.90 1954
4891.56 1971
4892.22 1943
4892.88 1934
4893.54 1988
4894.20 1928
4894.86 1876
4895.52 1813
4896.18 1831
4896.84 1845
4897.51 1880
4898.17 1875
4898.83 1900
4899.49 1873
4900.15 1882
4900.81 1879
4901.47 1834
4902.13 1839
4902.79 1772
4903.45 1780
4904.11 1690
4904.77 1680
4905.43 1703
4906.09 1703
4906.75 1688
4907.41 1617
4908.08 1581
4908.74 1547
4909.40 1629
4910.06 1546
4910.72 1480
4911.38 1473
4912.04 1437
4912.70 1522
4913.37 1514
4914.03 1502
4914.69 1516
4915.35 1541
4916.01 1475
4916.67 1416
4917.33 1331
4918.00 1363
4918.66 1419
4919.32 1391
4919.98 1404
4920.64 1327
4921.31 1376
4921.97 1336
4922.63 1315
4923.29 1390
4923.95 1421
4924.62 1431
4925.28 1276
4925.94 1334
4926.60 1347
4927.26 1469
4927.93 1372
4928.59 1336
4929.25 1394
4929.91 1410
4930.58 1360
4931.24 1362
4931.90 1364
4932.56 1233
4933.23 1298
4933.89 1328
4934.55 1273
4935.22 1275
4935.88 1347
4936.54 1232
4937.20 1244
4937.87 1186
4938.53 1220
4939.19 1291
4939.86 1287
4940.52 1302
4941.18 1333
4941.85 1257
4942.51 1234
4943.17 1179
4943.84 1220
4944.50 1255
4945.16 1253
4945.83 1230
4946.49 1226
4947.15 1162
4947.82 1148
4948.48 1240
4949.15 1249
4949.81 1224
4950.47 1188
4951.14 1198
4951.80 1189
4952.47 1198
4953.13 1148
4953.79 1196
4954.46 1158
4955.12 1221
4955.79 1225
4956.45 1215
4957.11 1186
4957.78 1163
4958.44 1243
4959.11 1283
4959.77 1267
4960.44 1361
4961.10 1385
4961.77 1450
4962.43 1400
4963.10 1479
4963.76 1562
4964.42 1653
4965.09 1562
4965.75 1639
4966.42 1413
4967.08 1399
4967.75 1370
4968.41 1339
4969.08 1290
4969.74 1231
4970.41 1233
4971.08 1209
4971.74 1186
4972.41 1212
4973.07 1172
4973.74 1236
4974.40 1265
4975.07 1315
4975.73 1335
4976.40 1308
4977.06 1355
4977.73 1338
4978.40 1349
4979.06 1342
4979.73 1278
4980.39 1254
4981.06 1256
4981.73 1218
4982.39 1215
4983.06 1203
4983.72 1192
4984.39 1216
4985.06 1194
4985.72 1187
4986.39 1153
4987.05 1143
4987.72 1123
4988.39 1148
4989.05 1122
4989.72 1108
4990.39 1086
4991.05 1116
4991.72 1160
4992.39 1084
4993.05 1117
4993.72 1161
4994.39 1185
4995.05 1152
4995.72 1182
4996.39 1144
4997.05 1154
4997.72 1100
4998.39 1106
4999.06 1122
4999.72 1135
5000.39 1148
5001.06 1078
5001.73 1107
5002.39 1145
5003.06 1071
5003.73 1060
5004.39 1061
5005.06 1073
5005.73 1061
5006.40 1038
5007.07 1031
5007.73 1031
5008.40 1065
5009.07 1092
5009.74 1092
5010.40 1079
5011.07 1038
5011.74 1014
5012.41 1061
5013.08 1100
5013.74 1014
5014.41 1034
5015.08 1082
5015.75 1131
5016.42 1041
5017.09 1057
5017.75 1019
5018.42 988
5019.09 961
5019.76 1005
5020.43 995
5021.10 1041
5021.76 1062
5022.43 1037
5023.10 997
5023.77 1008
5024.44 1000
5025.11 1008
5025.78 1012
5026.45 966
5027.12 974
5027.78 1044
5028.45 1061
5029.12 1048
5029.79 1033
5030.46 1015
5031.13 951
5031.80 1012
5032.47 1016
5033.14 997
5033.81 1038
5034.48 994
5035.15 1040
5035.82 982
5036.49 972
5037.16 1070
5037.83 1024
5038.50 980
5039.16 995
5039.83 994
5040.50 1013
5041.17 997
5041.84 999
5042.51 976
5043.18 1020
5043.85 1012
5044.52 1021
5045.20 938
5045.87 959
5046.54 987
5047.21 1063
5047.88 1043
5048.55 1021
5049.22 1054
5049.89 1035
5050.56 956
5051.23 1035
5051.90 1028
5052.57 1028
5053.24 972
5053.91 994
5054.58 1037
5055.25 1020
5055.92 929
5056.60 957
5057.27 964
5057.94 934
5058.61 951
5059.28 1035
5059.95 981
5060.62 973
5061.29 989
5061.96 1015
5062.64 1006
5063.31 1052
5063.98 1092
5064.65 979
5065.32 953
5065.99 1003
5066.66 974
5067.34 975
5068.01 1028
5068.68 1040
5069.35 1017
5070.02 1014
5070.70 1025
5071.37 1001
5072.04 1021
5072.71 1027
5073.38 1021
5074.06 1057
5074.73 1079
5075.40 1033
5076.07 1037
5076.74 1010
5077.42 1104
5078.09 1122
5078.76 1146
5079.43 1085
5080.11 1093
5080.78 1123
5081.45 1098
5082.12 1097
5082.80 1103
5083.47 1116
5084.14 1124
5084.82 1065
5085.49 1136
5086.16 1107
5086.83 1058
5087.51 1071
5088.18 1086
5088.85 1157
5089.53 1180
5090.20 1245
5090.87 1198
5091.55 1210
5092.22 1207
5092.89 1300
5093.57 1209
5094.24 1216
5094.91 1227
5095.59 1207
5096.26 1195
5096.93 1091
5097.61 1105
5098.28 1078
5098.96 1093
5099.63 1078
5100.30 1064
5100.98 1090
5101.65 1089
5102.32 1074
5103.00 1076
5103.67 1137
5104.35 1077
5105.02 1145
5105.70 1100
5106.37 1043
5107.04 999
5107.72 1052
5108.39 1077
5109.07 1120
5109.74 1111
5110.42 1062
5111.09 1109
5111.77 1116
5112.44 1075
5113.11 1084
5113.79 1101
5114.46 1129
5115.14 1102
5115.81 1095
5116.49 1047
5117.16 1134
5117.84 1194
5118.51 1176
5119.19 1284
5119.86 1289
5120.54 1348
5121.21 1411
5121.89 1325
5122.57 1291
5123.24 1254
5123.92 1222
5124.59 1224
5125.27 1200
5125.94 1174
5126.62 1184
5127.29 1130
5127.97 1135
5128.64 1098
5129.32 1113
5130.00 1072
5130.67 1184
5131.35 1145
5132.02 1173
5132.70 1177
5133.38 1184
5134.05 1119
5134.73 1173
5135.40 1146
5136.08 1166
5136.76 1137
5137.43 1122
5138.11 1124
5138.79 1142
5139.46 1091
5140.14 1080
5140.82 1146
5141.49 1161
5142.17 1131
5142.85 1111
5143.52 1084
5144.20 1070
5144.88 1035
5145.55 1088
5146.23 1120
5146.91 1044
5147.58 1069
5148.26 1046
5148.94 976
5149.61 1035
5150.29 1013
5150.97 1004
5151.65 1033
5152.32 1027
5153.00 1013
5153.68 966
5154.36 1005
5155.03 1015
5155.71 988
5156.39 1037
5157.07 1025
5157.74 1062
5158.42 1087
5159.10 1014
5159.78 1046
5160.45 1086
5161.13 1053
5161.81 1029
5162.49 1008
5163.17 997
5163.84 1037
5164.52 1025
5165.20 1085
5165.88 1043
5166.56 1059
5167.24 1044
5167.91 1027
5168.59 1069
5169.27 1069
5169.95 1064
5170.63 1015
5171.31 1006
5171.98 947
5172.66 988
5173.34 1026
5174.02 976
5174.70 984
5175.38 1053
5176.06 1029
5176.74 1017
5177.41 1028
5178.09 1053
5178.77 1078
5179.45 1052
5180.13 1083
5180.81 1011
5181.49 992
5182.17 990
5182.85 989
5183.53 992
5184.21 1011
5184.89 983
5185.57 946
5186.24 1032
5186.92 968
5187.60 994
5188.28 930
5188.96 967
5189.64 1007
5190.32 1086
5191.00 1006
5191.68 963
5192.36 981
5193.04 960
5193.72 1001
5194.40 1001
5195.08 961
5195.76 957
5196.44 983
5197.12 999
5197.80 935
5198.48 940
5199.16 1008
5199.84 979
5200.52 999
5201.21 916
5201.89 946
5202.57 932
5203.25 996
5203.93 992
5204.61 942
5205.29 1007
5205.97 990
5206.65 1038
5207.33 959
5208.01 978
5208.69 971
5209.37 1028
5210.06 1012
5210.74 1038
5211.42 1077
5212.10 1022
5212.78 1028
5213.46 1038
5214.14 1049
5214.82 1052
5215.51 1125
5216.19 1130
5216.87 1108
5217.55 1055
5218.23 1040
5218.91 998
5219.60 1028
5220.28 1015
5220.96 1053
5221.64 1013
5222.32 1067
5223.00 1182
5223.69 1141
5224.37 1155
5225.05 1170
5225.73 1142
5226.41 1079
5227.10 1076
5227.78 1092
5228.46 1089
5229.14 1010
5229.83 1063
5230.51 1025
5231.19 1019
5231.87 1050
5232.56 1045
5233.24 1046
5233.92 1065
5234.60 1096
5235.29 1058
5235.97 1091
5236.65 1093
5237.34 1074
5238.02 1149
5238.70 1135
5239.38 1122
5240.07 1159
5240.75 1059
5241.43 1118
5242.12 1155
5242.80 1088
5243.48 1070
5244.17 1097
5244.85 1151
5245.53 1109
5246.22 1070
5246.90 1075
5247.58 1086
5248.27 1039
5248.95 1040
5249.63 1034
5250.32 1075
5251.00 1095
5251.69 1092
5252.37 1128
5253.05 1146
5253.74 1097
5254.42 1171
5255.11 1134
5255.79 1067
5256.47 1100
5257.16 1110
5257.84 1128
5258.53 1154
5259.21 1135
5259.89 1046
5260.58 1188
5261.26 1149
5261.95 1083
5262.63 1067
5263.32 1191
5264.00 1123
5264.69 1167
5265.37 1098
5266.06 1116
5266.74 1082
5267.43 1126
5268.11 1083
5268.79 1051
5269.48 1086
5270.16 1119
5270.85 1120
5271.53 1038
5272.22 1040
5272.91 1089
5273.59 1105
5274.28 1074
5274.96 1135
5275.65 1052
5276.33 1054
5277.02 1103
5277.70 1075
5278.39 1088
5279.07 1076
5279.76 1078
5280.45 1051
5281.13 1124
5281.82 1132
5282.50 1156
5283.19 1144
5283.87 1176
5284.56 1115
5285.25 1128
5285.93 1085
5286.62 1061
5287.30 996
5287.99 1038
5288.68 1072
5289.36 1038
5290.05 1052
5290.74 1087
5291.42 1058
5292.11 1051
5292.79 1049
5293.48 1072
5294.17 1048
5294.85 1074
5295.54 1102
5296.23 1033
5296.91 1065
5297.60 1087
5298.29 1108
5298.98 1118
5299.66 1134
5300.35 1154
5301.04 1228
5301.72 1190
5302.41 1234
5303.10 1324
5303.78 1334
5304.47 1389
5305.16 1433
5305.85 1514
5306.53 1477
5307.22 1453
5307.91 1433
5308.60 1302
5309.28 1348
5309.97 1372
5310.66 1370
5311.35 1356
5312.03 1410
5312.72 1461
5313.41 1525
5314.10 1570
5314.79 1572
5315.47 1501
5316.16 1493
5316.85 1476
5317.54 1444
5318.23 1418
5318.91 1447
5319.60 1464
5320.29 1444
5320.98 1381
5321.67 1388
5322.36 1333
5323.04 1284
5323.73 1289
5324.42 1260
5325.11 1225
5325.80 1191
5326.49 1172
5327.18 1138
5327.86 1113
5328.55 1117
5329.24 1115
5329.93 1126
5330.62 1129
5331.31 1104
5332.00 1090
5332.69 1065
5333.38 1051
5334.06 1096
5334.75 1057
5335.44 1022
5336.13 1000
5336.82 1011
5337.51 1033
5338.20 1046
5338.89 1047
5339.58 1095
5340.27 1071
5340.96 1024
5341.65 1045
5342.34 1140
5343.03 1097
5343.72 1052
5344.41 1033
5345.10 1049
5345.79 1032
5346.48 1067
5347.17 1078
5347.86 1079
5348.55 1042
5349.24 1104
5349.93 1149
5350.62 1132
5351.31 1161
5352.00 1211
5352.69 1111
5353.38 1091
5354.07 1151
5354.76 1158
5355.45 1077
5356.14 1044
5356.83 977
5357.52 1008
5358.21 1029
5358.90 1025
5359.59 1048
5360.29 1062
5360.98 1039
5361.67 1033
5362.36 1054
5363.05 1000
5363.74 1041
5364.43 1016
5365.12 1028
5365.81 978
5366.50 954
5367.20 942
5367.89 1002
5368.58 982
5369.27 1012
5369.96 980
5370.65 989
5371.34 1019
5372.04 935
5372.73 987
5373.42 953
5374.11 995
5374.80 968
5375.49 1004
5376.19 1019
5376.88 1037
5377.57 994
5378.26 986
5378.95 998
5379.65 943
5380.34 969
5381.03 970
5381.72 973
5382.42 885
5383.11 917
5383.80 952
5384.49 957
5385.19 998
5385.88 967
5386.57 959
5387.26 985
5387.96 1003
5388.65 1035
5389.34 1037
5390.03 985
5390.73 1019
5391.42 991
5392.11 1068
5392.80 1047
5393.50 1072
5394.19 1057
5394.88 1026
5395.58 981
5396.27 969
5396.96 980
5397.66 1050
5398.35 1034
5399.04 989
5399.74 969
5400.43 967
5401.12 938
5401.82 955
5402.51 932
5403.20 988
5403.90 1028
5404.59 1040
5405.29 1071
5405.98 1054
5406.67 1020
5407.37 966
5408.06 998
5408.75 1033
5409.45 1063
5410.14 1065
5410.84 1043
5411.53 990
5412.23 1026
5412.92 996
5413.61 1066
5414.31 1125
5415.00 1034
5415.70 1086
5416.39 1019
5417.09 1060
5417.78 984
5418.47 972
5419.17 1069
5419.86 1097
5420.56 1053
5421.25 1021
5421.95 1089
5422.64 1123
5423.34 1076
5424.03 1098
5424.73 1118
5425.42 1083
5426.12 1070
5426.81 1048
5427.51 1051
5428.20 1079
5428.90 1076
5429.59 1067
5430.29 1047
5430.99 1030
5431.68 1035
5432.38 1057
5433.07 1099
5433.77 1079
5434.46 1085
5435.16 1091
5435.85 1087
5436.55 1135
5437.25 1136
5437.94 1097
5438.64 1124
5439.33 1129
5440.03 1152
5440.73 1143
5441.42 1142
5442.12 1147
5442.81 1106
5443.51 1113
5444.21 1137
5444.90 1170
5445.60 1281
5446.29 1297
5446.99 1362
5447.69 1372
5448.38 1494
5449.08 1479
5449.78 1452
5450.47 1431
5451.17 1451
5451.87 1406
5452.56 1341
5453.26 1294
5453.96 1266
5454.65 1282
5455.35 1193
5456.05 1208
5456.75 1283
5457.44 1241
5458.14 1207
5458.84 1201
5459.53 1238
5460.23 1350
5460.93 1292
5461.63 1296
5462.32 1344
5463.02 1280
5463.72 1323
5464.42 1314
5465.11 1263
5465.81 1254
5466.51 1349
5467.21 1336
5467.90 1400
5468.60 1320
5469.30 1281
5470.00 1297
5470.70 1323
5471.39 1374
5472.09 1420
5472.79 1442
5473.49 1455
5474.19 1439
5474.88 1418
5475.58 1439
5476.28 1532
5476.98 1589
5477.68 1577
5478.38 1693
5479.07 1867
5479.77 1972
5480.47 2160
5481.17 2346
5481.87 2396
5482.57 2299
5483.27 2200
5483.96 2089
5484.66 1901
5485.36 1825
5486.06 1785
5486.76 1805
5487.46 1688
5488.16 1644
5488.86 1717
5489.56 1642
5490.26 1637
5490.96 1696
5491.65 1724
5492.35 1767
5493.05 1753
5493.75 1753
5494.45 1782
5495.15 1775
5495.85 1779
5496.55 1856
5497.25 1902
5497.95 1917
5498.65 2163
5499.35 2394
5500.05 2684
5500.75 2984
5501.45 3365
5502.15 3400
5502.85 3271
5503.55 3071
5504.25 2845
5504.95 2515
5505.65 2259
5506.35 1953
5507.05 1811
5507.75 1745
5508.45 1698
5509.15 1616
5509.85 1609
5510.55 1600
5511.25 1584
5511.95 1610
5512.65 1612
5513.35 1544
5514.05 1560
5514.76 1579
5515.46 1582
5516.16 1582
5516.86 1668
5517.56 1625
5518.26 1575
5518.96 1634
5519.66 1650
5520.36 1690
5521.06 1689
5521.77 1666
5522.47 1648
5523.17 1556
5523.87 1509
5524.57 1446
5525.27 1405
5525.97 1360
5526.67 1346
5527.38 1299
5528.08 1362
5528.78 1288
5529.48 1319
5530.18 1356
5530.88 1287
5531.59 1302
5532.29 1264
5532.99 1275
5533.69 1249
5534.39 1275
5535.10 1280
5535.80 1259
5536.50 1274
5537.20 1284
5537.90 1322
5538.61 1259
5539.31 1325
5540.01 1376
5540.71 1341
5541.42 1349
5542.12 1212
5542.82 1201
5543.52 1238
5544.23 1235
5544.93 1242
5545.63 1193
5546.33 1191
5547.04 1167
5547.74 1159
5548.44 1159
5549.15 1119
5549.85 1077
5550.55 1098
5551.26 1082
5551.96 1112
5552.66 1087
5553.36 1137
5554.07 1161
5554.77 1147
5555.47 1174
5556.18 1176
5556.88 1154
5557.58 1084
5558.29 1101
5558.99 1116
5559.70 1162
5560.40 1190
5561.10 1180
5561.81 1161
5562.51 1165
5563.21 1146
5563.92 1176
5564.62 1239
5565.33 1183
5566.03 1141
5566.73 1112
5567.44 1106
5568.14 1094
5568.85 1131
5569.55 1202
5570.25 1194
5570.96 1107
5571.66 1104
5572.37 1142
5573.07 1127
5573.78 1146
5574.48 1123
5575.19 1085
5575.89 1097
5576.59 1096
5577.30 1084
5578.00 1164
5578.71 1106
5579.41 1079
5580.12 1038
5580.82 1029
5581.53 1097
5582.23 1088
5582.94 1109
5583.64 1066
5584.35 1081
5585.05 1068
5585.76 1034
5586.46 1108
5587.17 1129
5587.88 1104
5588.58 1073
5589.29 1065
5589.99 1089
5590.70 1109
5591.40 1107
5592.11 1036
5592.81 1031
5593.52 1059
5594.23 1050
5594.93 1025
5595.64 1045
5596.34 1062
5597.05 1054
5597.76 1037
5598.46 1081
5599.17 1046
5599.87 1009
5600.58 1090
5601.29 1054
5601.99 1005
5602.70 1024
5603.41 1025
5604.11 1078
5604.82 1041
5605.52 1058
5606.23 1036
5606.94 1066
5607.64 1054
5608.35 1066
5609.06 1052
5609.76 1082
5610.47 1111
5611.18 1039
5611.88 1068
5612.59 1062
5613.30 1055
5614.01 1084
5614.71 995
5615.42 1068
5616.13 1087
5616.83 1063
5617.54 1094
5618.25 1094
5618.96 1099
5619.66 1107
5620.37 1077
5621.08 1059
5621.79 1070
5622.49 1064
5623.20 1031
5623.91 1099
5624.62 1121
5625.32 1069
5626.03 1067
5626.74 1086
5627.45 1146
5628.16 1105
5628.86 1112
5629.57 1122
5630.28 1122
5630.99 1202
5631.70 1136
5632.40 1189
5633.11 1134
5633.82 1152
5634.53 1079
5635.24 1137
5635.95 1181
5636.65 1182
5637.36 1254
5638.07 1211
5638.78 1244
5639.49 1228
5640.20 1244
5640.91 1246
5641.61 1278
5642.32 1264
5643.03 1296
5643.74 1270
5644.45 1196
5645.16 1182
5645.87 1183
5646.58 1146
5647.29 1071
5648.00 1042
5648.70 1144
5649.41 1112
5650.12 1146
5650.83 1180
5651.54 1128
5652.25 1167
5652.96 1205
5653.67 1171
5654.38 1216
5655.09 1189
5655.80 1189
5656.51 1238
5657.22 1173
5657.93 1215
5658.64 1270
5659.35 1230
5660.06 1199
5660.77 1237
5661.48 1269
5662.19 1260
5662.90 1288
5663.61 1215
5664.32 1194
5665.03 1244
5665.74 1228
5666.45 1219
5667.16 1216
5667.87 1156
5668.58 1136
5669.29 1185
5670.00 1262
5670.71 1313
5671.42 1359
5672.13 1412
5672.84 1407
5673.56 1368
5674.27 1343
5674.98 1305
5675.69 1208
5676.40 1205
5677.11 1171
5677.82 1171
5678.53 1220
5679.24 1198
5679.95 1156
5680.67 1145
5681.38 1193
5682.09 1148
5682.80 1163
5683.51 1132
5684.22 1118
5684.93 1113
5685.65 1137
5686.36 1070
5687.07 1104
5687.78 1115
5688.49 1134
5689.20 1152
5689.92 1139
5690.63 1111
5691.34 1149
5692.05 1137
5692.76 1205
5693.47 1121
5694.19 1059
5694.90 1037
5695.61 1058
5696.32 1089
5697.04 1091
5697.75 1062
5698.46 1074
5699.17 1130
5699.89 1057
5700.60 1021
5701.31 1046
5702.02 1041
5702.74 1022
5703.45 1066
5704.16 1009
5704.87 980
5705.59 1023
5706.30 1065
5707.01 1052
5707.72 1023
5708.44 1042
5709.15 1076
5709.86 1057
5710.58 1020
5711.29 1048
5712.00 1062
5712.72 1043
5713.43 1014
5714.14 1006
5714.86 1017
5715.57 1032
5716.28 1018
5717.00 1058
5717.71 1004
5718.42 967
5719.14 1032
5719.85 1064
5720.56 1000
5721.28 1031
5721.99 1022
5722.71 987
5723.42 1027
5724.13 1028
5724.85 1049
5725.56 1022
5726.28 1123
5726.99 1103
5727.70 1097
5728.42 1057
5729.13 1049
5729.85 1090
5730.56 1080
5731.28 1039
5731.99 989
5732.70 975
5733.42 1013
5734.13 1065
5734.85 1050
5735.56 1024
5736.28 1025
5736.99 1069
5737.71 1014
5738.42 1014
5739.14 1035
5739.85 988
5740.57 999
5741.28 1021
5742.00 1021
5742.71 1008
5743.43 1026
5744.14 1064
5744.86 1119
5745.57 1039
5746.29 1032
5747.00 1046
5747.72 1071
5748.43 1068
5749.15 1091
5749.87 1070
5750.58 1091
5751.30 1051
5752.01 1081
5752.73 1098
5753.44 1055
5754.16 1078
5754.88 1158
5755.59 1124
5756.31 1142
5757.02 1104
5757.74 1112
5758.46 1132
5759.17 1098
5759.89 1171
5760.60 1184
5761.32 1207
5762.04 1226
5762.75 1207
5763.47 1225
5764.19 1314
5764.90 1268
5765.62 1210
5766.34 1241
5767.05 1309
5767.77 1371
5768.49 1497
5769.20 1658
5769.92 1801
5770.64 2089
5771.35 2232
5772.07 2241
5772.79 2090
5773.50 2077
5774.22 1835
5774.94 1662
5775.65 1465
5776.37 1378
5777.09 1407
5777.81 1290
5778.52 1314
5779.24 1312
5779.96 1261
5780.68 1213
5781.39 1261
5782.11 1305
5782.83 1284
5783.55 1309
5784.26 1313
5784.98 1270
5785.70 1281
5786.42 1320
5787.14 1360
5787.85 1328
5788.57 1342
5789.29 1413
5790.01 1380
5790.73 1355
5791.44 1347
5792.16 1342
5792.88 1225
5793.60 1247
5794.32 1225
5795.03 1249
5795.75 1181
5796.47 1125
5797.19 1159
5797.91 1178
5798.63 1262
5799.35 1181
5800.06 1199
5800.78 1186
5801.50 1254
5802.22 1220
5802.94 1205
5803.66 1191
5804.38 1190
5805.10 1221
5805.82 1124
5806.53 1126
5807.25 1183
5807.97 1200
5808.69 1171
5809.41 1141
5810.13 1137
5810.85 1149
5811.57 1111
5812.29 1076
5813.01 1082
5813.73 1130
5814.45 1057
5815.17 1069
5815.89 1157
5816.61 1091
5817.33 1035
5818.05 1089
5818.77 1126
5819.49 1060
5820.20 1085
5820.92 1072
5821.64 1066
5822.36 1092
5823.09 1078
5823.81 1065
5824.53 1047
5825.25 1047
5825.97 1105
5826.69 1069
5827.41 1148
5828.13 1084
5828.85 1084
5829.57 1128
5830.29 1094
5831.01 1075
5831.73 1093
5832.45 1150
5833.17 1099
5833.89 1114
5834.61 1098
5835.33 1138
5836.05 1065
5836.78 1084
5837.50 1094
5838.22 1071
5838.94 1049
5839.66 1032
5840.38 1016
5841.10 1077
5841.82 1087
5842.54 1081
5843.27 1061
5843.99 1091
5844.71 1067
5845.43 1078
5846.15 1081
5846.87 1056
5847.59 1044
5848.32 1022
5849.04 1063
5849.76 1063
5850.48 1072
5851.20 1071
5851.93 1028
5852.65 1042
5853.37 1070
5854.09 1098
5854.81 1070
5855.54 1073
5856.26 1095
5856.98 1100
5857.70 1053
5858.42 1072
5859.15 1027
5859.87 1061
5860.59 1109
5861.31 1137
5862.04 1107
5862.76 1066
5863.48 1114
5864.20 1120
5864.93 1133
5865.65 1083
5866.37 1088
5867.10 1083
5867.82 1082
5868.54 1133
5869.26 1167
5869.99 1093
5870.71 1172
5871.43 1152
5872.16 1135
5872.88 1115
5873.60 1163
5874.33 1141
5875.05 1094
5875.77 1078
5876.50 1085
5877.22 1117
5877.94 1122
5878.67 1105
5879.39 1144
5880.11 1171
5880.84 1152
5881.56 1189
5882.28 1182
5883.01 1232
5883.73 1241
5884.46 1197
5885.18 1255
5885.90 1275
5886.63 1253
5887.35 1206
5888.08 1280
5888.80 1201
5889.52 1218
5890.25 1182
5890.97 1170
5891.70 1222
5892.42 1224
5893.15 1238
5893.87 1235
5894.59 1237
5895.32 1249
5896.04 1195
5896.77 1237
5897.49 1207
5898.22 1206
5898.94 1247
5899.67 1268
5900.39 1280
5901.12 1236
5901.84 1298
5902.57 1316
5903.29 1304
5904.02 1265
5904.74 1255
5905.47 1309
5906.19 1304
5906.92 1335
5907.64 1298
5908.37 1284
5909.09 1296
5909.82 1325
5910.55 1408
5911.27 1381
5912.00 1379
5912.72 1388
5913.45 1367
5914.17 1369
5914.90 1367
5915.63 1407
5916.35 1382
5917.08 1398
5917.80 1466
5918.53 1398
5919.25 1375
5919.98 1396
5920.71 1445
5921.43 1412
5922.16 1523
5922.89 1560
5923.61 1561
5924.34 1559
5925.06 1507
5925.79 1566
5926.52 1613
5927.24 1633
5927.97 1584
5928.70 1628
5929.42 1702
5930.15 1679
5930.88 1691
5931.60 1723
5932.33 1796
5933.06 1678
5933.78 1769
5934.51 1739
5935.24 1800
5935.97 1792
5936.69 1859
5937.42 1826
5938.15 1922
5938.87 1959
5939.60 1988
5940.33 2091
5941.06 2058
5941.78 2001
5942.51 2077
5943.24 2121
5943.97 2157
5944.69 2172
5945.42 2230
5946.15 2341
5946.88 2262
5947.60 2448
5948.33 2483
5949.06 2535
5949.79 2476
5950.52 2500
5951.24 2729
5951.97 2974
5952.70 3232
5953.43 3232
5954.16 3458
5954.88 3584
5955.61 3427
5956.34 3368
5957.07 3311
5957.80 3143
5958.53 3092
5959.25 3068
5959.98 3040
5960.71 2994
5961.44 3028
5962.17 3038
5962.90 3080
5963.63 3100
5964.36 3268
5965.08 3367
5965.81 3514
5966.54 3668
5967.27 3936
5968.00 4146
5968.73 4254
5969.46 4023
5970.19 4071
5970.92 3990
5971.65 3947
5972.37 3917
5973.10 3834
5973.83 3868
5974.56 3777
5975.29 3755
5976.02 3744
5976.75 3796
5977.48 3741
5978.21 3849
5978.94 3902
5979.67 3903
5980.40 4016
5981.13 4073
5981.86 4304
5982.59 4334
5983.32 4342
5984.05 4476
5984.78 4483
5985.51 4448
5986.24 4423
5986.97 4465
5987.70 4514
5988.43 4576
5989.16 4579
5989.89 4608
5990.62 4602
5991.35 4539
5992.08 4617
5992.81 4658
5993.54 4659
5994.27 4685
5995.00 4757
5995.74 4873
5996.47 5050
5997.20 4973
5997.93 5177
5998.66 5175
5999.39 5083
6000.12 5157
6000.85 5138
6001.58 5134
6002.31 5026
6003.04 4919
6003.78 4925
6004.51 4917
6005.24 4754
6005.97 4728
6006.70 4838
6007.43 4949
6008.16 5083
6008.90 5314
6009.63 5818
6010.36 6603
6011.09 7631
6011.82 9123
6012.55 10920
6013.29 12596
6014.02 13977
6014.75 14796
6015.48 14927
6016.21 14684
6016.95 13843
6017.68 12706
6018.41 11203
6019.14 9797
6019.87 8661
6020.61 7511
6021.34 6538
6022.07 5916
6022.80 5402
6023.54 5045
6024.27 4710
6025.00 4421
6025.73 4269
6026.47 4235
6027.20 4215
6027.93 4285
6028.66 4267
6029.40 4377
6030.13 4472
6030.86 4547
6031.59 4618
6032.33 4425
6033.06 4365
6033.79 4096
6034.53 3928
6035.26 3780
6035.99 3609
6036.73 3580
6037.46 3630
6038.19 3625
6038.93 3569
6039.66 3679
6040.39 3622
6041.13 3690
6041.86 3735
6042.59 3737
6043.33 3746
6044.06 3777
6044.79 3870
6045.53 3820
6046.26 3847
6047.00 3914
6047.73 3966
6048.46 4138
6049.20 4277
6049.93 4556
6050.67 4694
6051.40 5017
6052.13 5302
6052.87 5566
6053.60 5762
6054.34 5760
6055.07 5797
6055.81 5482
6056.54 5173
6057.27 4891
6058.01 4625
6058.74 4462
6059.48 4300
6060.21 4156
6060.95 4124
6061.68 3989
6062.42 3922
6063.15 3921
6063.89 3825
6064.62 3731
6065.36 3741
6066.09 3724
6066.83 3610
6067.56 3550
6068.30 3630
6069.03 3512
6069.77 3462
6070.50 3396
6071.24 3369
6071.97 3402
6072.71 3345
6073.44 3236
6074.18 3280
6074.91 3252
6075.65 3259
6076.39 3160
6077.12 3218
6077.86 3105
6078.59 3089
6079.33 3107
6080.06 3082
6080.80 2992
6081.54 2959
6082.27 2914
6083.01 2779
6083.74 2765
6084.48 2764
6085.22 2685
6085.95 2683
6086.69 2792
6087.42 2821
6088.16 2890
6088.90 2875
6089.63 2877
6090.37 2975
6091.11 3019
6091.84 3115
6092.58 3083
6093.32 2950
6094.05 2901
6094.79 2910
6095.53 2791
6096.26 2806
6097.00 2658
6097.74 2630
6098.47 2592
6099.21 2611
6099.95 2601
6100.69 2586
6101.42 2593
6102.16 2525
6102.90 2472
6103.63 2457
6104.37 2555
6105.11 2556
6105.85 2498
6106.58 2455
6107.32 2393
6108.06 2486
6108.80 2373
6109.53 2360
6110.27 2478
6111.01 2441
6111.75 2457
6112.49 2400
6113.22 2532
6113.96 2559
6114.70 2595
6115.44 2614
6116.17 2519
6116.91 2514
6117.65 2582
6118.39 2539
6119.13 2537
6119.87 2533
6120.60 2529
6121.34 2550
6122.08 2585
6122.82 2605
6123.56 2566
6124.30 2591
6125.03 2539
6125.77 2590
6126.51 2527
6127.25 2578
6127.99 2629
6128.73 2606
6129.47 2596
6130.21 2604
6130.94 2598
6131.68 2532
6132.42 2535
6133.16 2506
6133.90 2558
6134.64 2539
6135.38 2609
6136.12 2676
6136.86 2705
6137.60 2661
6138.34 2814
6139.08 2777
6139.81 2890
6140.55 2916
6141.29 2987
6142.03 2888
6142.77 2875
6143.51 2922
6144.25 2955
6144.99 2914
6145.73 2810
6146.47 2825
6147.21 2787
6147.95 2813
6148.69 2937
6149.43 2865
6150.17 2808
6150.91 2807
6151.65 2946
6152.39 2957
6153.13 2841
6153.87 2871
6154.61 2923
6155.35 3006
6156.09 3028
6156.83 2999
6157.58 3111
6158.32 3130
6159.06 3148
6159.80 3195
6160.54 3256
6161.28 3284
6162.02 3238
6162.76 3260
6163.50 3405
6164.24 3567
6164.98 3638
6165.72 4044
6166.46 4068
6167.21 4262
6167.95 4265
6168.69 4278
6169.43 4353
6170.17 4189
6170.91 4123
6171.65 4120
6172.39 4105
6173.14 4115
6173.88 3918
6174.62 3913
6175.36 3948
6176.10 3903
6176.84 3899
6177.59 3934
6178.33 4015
6179.07 4254
6179.81 4688
6180.55 4962
6181.30 5783
6182.04 6472
6182.78 7105
6183.52 7794
6184.26 8168
6185.01 8164
6185.75 7953
6186.49 7589
6187.23 6825
6187.97 6396
6188.72 5933
6189.46 5511
6190.20 5219
6190.94 5026
6191.69 4810
6192.43 4622
6193.17 4686
6193.92 4554
6194.66 4570
6195.40 4519
6196.14 4514
6196.89 4533
6197.63 4544
6198.37 4511
6199.12 4479
6199.86 4493
6200.60 4531
6201.34 4476
6202.09 4488
6202.83 4436
6203.57 4590
6204.32 4903
6205.06 5370
6205.80 6306
6206.55 7468
6207.29 9124
6208.03 11209
6208.78 13153
6209.52 14721
6210.27 15917
6211.01 16246
6211.75 15499
6212.50 14448
6213.24 12968
6213.98 11353
6214.73 9578
6215.47 8164
6216.22 6981
6216.96 6120
6217.71 5282
6218.45 4785
6219.19 4510
6219.94 4210
6220.68 4197
6221.43 4095
6222.17 4033
6222.92 3915
6223.66 3987
6224.40 3981
6225.15 3826
6225.89 3758
6226.64 3728
6227.38 3574
6228.13 3314
6228.87 3210
6229.62 3042
6230.36 2906
6231.11 2870
6231.85 2851
6232.60 2880
6233.34 2786
6234.09 2788
6234.83 2877
6235.58 2880
6236.32 2766
6237.07 2899
6237.81 3021
6238.56 3132
6239.30 3219
6240.05 3295
6240.80 3444
6241.54 3442
6242.29 3500
6243.03 3547
6243.78 3547
6244.52 3585
6245.27 3695
6246.02 3929
6246.76 4110
6247.51 4227
6248.25 4337
6249.00 4390
6249.75 4309
6250.49 4193
6251.24 4015
6251.98 3786
6252.73 3566
6253.48 3338
6254.22 3323
6254.97 3139
6255.72 3104
6256.46 3049
6257.21 3000
6257.95 3008
6258.70 2976
6259.45 2908
6260.19 2908
6260.94 2978
6261.69 2926
6262.43 2898
6263.18 2804
6263.93 2788
6264.68 2722
6265.42 2691
6266.17 2686
6266.92 2686
6267.66 2647
6268.41 2642
6269.16 2723
6269.91 2559
6270.65 2649
6271.40 2681
6272.15 2641
6272.89 2650
6273.64 2633
6274.39 2542
6275.14 2584
6275.88 2645
6276.63 2582
6277.38 2666
6278.13 2644
6278.88 2636
6279.62 2669
6280.37 2565
6281.12 2472
6281.87 2425
6282.62 2471
6283.36 2506
6284.11 2533
6284.86 2430
6285.61 2455
6286.36 2413
6287.10 2372
6287.85 2421
6288.60 2378
6289.35 2301
6290.10 2291
6290.85 2253
6291.59 2247
6292.34 2205
6293.09 2146
6293.84 2127
6294.59 2150
6295.34 2143
6296.09 2139
6296.84 2100
6297.58 2064
6298.33 2097
6299.08 2106
6299.83 2137
6300.58 2029
6301.33 1988
6302.08 1952
6302.83 1964
6303.58 1907
6304.33 1924
6305.08 1883
6305.83 1888
6306.58 1902
6307.32 1918
6308.07 1939
6308.82 1969
6309.57 2003
6310.32 1996
6311.07 1995
6311.82 2018
6312.57 1986
6313.32 1969
6314.07 2029
6314.82 2029
6315.57 2017
6316.32 2091
6317.07 2053
6317.82 2114
6318.57 2035
6319.32 2082
6320.07 2063
6320.82 1999
6321.57 1951
6322.32 1892
6323.07 1903
6323.82 1869
6324.58 1843
6325.33 1821
6326.08 1770
6326.83 1782
6327.58 1789
6328.33 1817
6329.08 1757
6329.83 1762
6330.58 1838
6331.33 1854
6332.08 1772
6332.83 1774
6333.58 1834
6334.34 1822
6335.09 1782
6335.84 1820
6336.59 1832
6337.34 1838
6338.09 1808
6338.84 1798
6339.59 1786
6340.35 1719
6341.10 1700
6341.85 1778
6342.60 1750
6343.35 1754
6344.10 1744
6344.86 1635
6345.61 1723
6346.36 1700
6347.11 1707
6347.86 1760
6348.62 1759
6349.37 1769
6350.12 1785
6350.87 1745
6351.62 1827
6352.38 1873
6353.13 1891
6353.88 1926
6354.63 2039
6355.38 2044
6356.14 2034
6356.89 2099
6357.64 1984
6358.39 1972
6359.15 1910
6359.90 1957
6360.65 1853
6361.40 1835
6362.16 1829
6362.91 1746
6363.66 1728
6364.42 1736
6365.17 1782
6365.92 1760
6366.67 1889
6367.43 1910
6368.18 1969
6368.93 1991
6369.69 2037
6370.44 1990
6371.19 1964
6371.95 1882
6372.70 1862
6373.45 1784
6374.21 1787
6374.96 1837
6375.71 1787
6376.47 1731
6377.22 1731
6377.98 1699
6378.73 1753
6379.48 1769
6380.24 1791
6380.99 1794
6381.74 1825
6382.50 1827
6383.25 1799
6384.01 1797
6384.76 1751
6385.51 1715
6386.27 1768
6387.02 1679
6387.78 1744
6388.53 1760
6389.29 1735
6390.04 1704
6390.79 1763
6391.55 1703
6392.30 1668
6393.06 1662
6393.81 1657
6394.57 1666
6395.32 1649
6396.08 1643
6396.83 1623
6397.59 1628
6398.34 1602
6399.10 1608
6399.85 1601
6400.61 1644
6401.36 1537
6402.12 1571
6402.87 1584
6403.63 1619
6404.38 1658
6405.14 1635
6405.89 1628
6406.65 1656
6407.40 1628
6408.16 1732
6408.91 1747
6409.67 1720
6410.43 1651
6411.18 1662
6411.94 1747
6412.69 1743
6413.45 1686
6414.20 1736
6414.96 1743
6415.72 1709
6416.47 1691
6417.23 1728
6417.98 1732
6418.74 1755
6419.50 1747
6420.25 1644
6421.01 1645
6421.77 1624
6422.52 1556
6423.28 1595
6424.03 1722
6424.79 1658
6425.55 1622
6426.30 1667
6427.06 1646
6427.82 1614
6428.57 1648
6429.33 1654
6430.09 1624
6430.84 1804
6431.60 1715
6432.36 1701
6433.11 1737
6433.87 1700
6434.63 1727
6435.39 1755
6436.14 1707
6436.90 1799
6437.66 1850
6438.41 1869
6439.17 1873
6439.93 1797
6440.69 1886
6441.44 1875
6442.20 1898
6442.96 1879
6443.72 1888
6444.47 1790
6445.23 1919
6445.99 1893
6446.75 1904
6447.50 1915
6448.26 1965
6449.02 1988
6449.78 1956
6450.54 1962
6451.29 2012
6452.05 1976
6452.81 1946
6453.57 2031
6454.33 1984
6455.08 1933
6455.84 1927
6456.60 1996
6457.36 1976
6458.12 1924
6458.88 1954
6459.64 2040
6460.39 2073
6461.15 2087
6461.91 2091
6462.67 2171
6463.43 2216
6464.19 2316
6464.95 2264
6465.70 2372
6466.46 2500
6467.22 2523
6467.98 2479
6468.74 2431
6469.50 2495
6470.26 2422
6471.02 2472
6471.78 2419
6472.54 2480
6473.30 2545
6474.05 2495
6474.81 2463
6475.57 2550
6476.33 2596
6477.09 2625
6477.85 2599
6478.61 2799
6479.37 2817
6480.13 2846
6480.89 2868
6481.65 2914
6482.41 2908
6483.17 2891
6483.93 3020
6484.69 3056
6485.45 3157
6486.21 3130
6486.97 3079
6487.73 3078
6488.49 3142
6489.25 3235
6490.01 3374
6490.77 3361
6491.53 3511
6492.29 3649
6493.05 3686
6493.81 3777
6494.57 3794
6495.33 3796
6496.10 3772
6496.86 3784
6497.62 3780
6498.38 3611
6499.14 3600
6499.90 3594
6500.66 3637
6501.42 3715
6502.18 3706
6502.94 3878
6503.70 4133
6504.47 4534
6505.23 5339
6505.99 6631
6506.75 8718
6507.51 11316
6508.27 13719
6509.03 15721
6509.79 16793
6510.56 16920
6511.32 16354
6512.08 14757
6512.84 13007
6513.60 11160
6514.36 9380
6515.13 7986
6515.89 6851
6516.65 5966
6517.41 5220
6518.17 4742
6518.94 4608
6519.70 4267
6520.46 4146
6521.22 4081
6521.98 3937
6522.75 3945
6523.51 3939
6524.27 4010
6525.03 3950
6525.79 4120
6526.56 4238
6527.32 4312
6528.08 4358
6528.84 4426
6529.61 4298
6530.37 4258
6531.13 4353
6531.90 4297
6532.66 4369
6533.42 4548
6534.18 4829
6534.95 5474
6535.71 6103
6536.47 6918
6537.24 7411
6538.00 7558
6538.76 7433
6539.53 7165
6540.29 6678
6541.05 6071
6541.82 5573
6542.58 5213
6543.34 4774
6544.11 4631
6544.87 4846
6545.63 5058
6546.40 5214
6547.16 5456
6547.92 5642
6548.69 5657
6549.45 5404
6550.21 5168
6550.98 4868
6551.74 4590
6552.51 4396
6553.27 4159
6554.03 3962
6554.80 3890
6555.56 3878
6556.33 3733
6557.09 3736
6557.85 3726
6558.62 3802
6559.38 3779
6560.15 3763
6560.91 3799
6561.68 3739
6562.44 3855
6563.21 3838
6563.97 3943
6564.74 3937
6565.50 3995
6566.26 3902
6567.03 3886
6567.79 3882
6568.56 3781
6569.32 3815
6570.09 3907
6570.85 3911
6571.62 3898
6572.38 3931
6573.15 4147
6573.91 4152
6574.68 4207
6575.44 4331
6576.21 4459
6576.98 4406
6577.74 4280
6578.51 4230
6579.27 4122
6580.04 4101
6580.80 4043
6581.57 4093
6582.33 4088
6583.10 4050
6583.87 4157
6584.63 4192
6585.40 4315
6586.16 4207
6586.93 4182
6587.70 4070
6588.46 4045
6589.23 3953
6589.99 4038
6590.76 4065
6591.53 4139
6592.29 4248
6593.06 4498
6593.82 4804
6594.59 5027
6595.36 5149
6596.12 5403
6596.89 5521
6597.66 5473
6598.42 5295
6599.19 5040
6599.96 4700
6600.72 4477
6601.49 4243
6602.26 4064
6603.02 3783
6603.79 3604
6604.56 3541
6605.33 3399
6606.09 3352
6606.86 3300
6607.63 3285
6608.39 3233
6609.16 3251
6609.93 3271
6610.70 3357
6611.46 3266
6612.23 3168
6613.00 3231
6613.77 3202
6614.53 3260
6615.30 3161
6616.07 3172
6616.84 3238
6617.60 3141
6618.37 3146
6619.14 3093
6619.91 3131
6620.68 3225
6621.44 3318
6622.21 3436
6622.98 3544
6623.75 3595
6624.52 3635
6625.28 3686
6626.05 3583
6626.82 3551
6627.59 3443
6628.36 3360
6629.13 3257
6629.89 3198
6630.66 3180
6631.43 3214
6632.20 3303
6632.97 3524
6633.74 3654
6634.51 3759
6635.27 3881
6636.04 3968
6636.81 4058
6637.58 3996
6638.35 3857
6639.12 4040
6639.89 3944
6640.66 4067
6641.43 4175
6642.19 4238
6642.96 4190
6643.73 4248
6644.50 4188
6645.27 4020
6646.04 3835
6646.81 3671
6647.58 3436
6648.35 3342
6649.12 3185
6649.89 3045
6650.66 3022
6651.43 2938
6652.20 2878
6652.97 2870
6653.74 2873
6654.51 2919
6655.28 2897
6656.05 2904
6656.82 2882
6657.59 2752
6658.36 2862
6659.13 2794
6659.90 2713
6660.67 2779
6661.44 2706
6662.21 2669
6662.98 2694
6663.75 2660
6664.52 2718
6665.29 2689
6666.06 2740
6666.83 2695
6667.60 2588
6668.37 2668
6669.14 2673
6669.91 2793
6670.68 2820
6671.46 2779
6672.23 2903
6673.00 2932
6673.77 2966
6674.54 2997
6675.31 2993
6676.08 2925
6676.85 2958
6677.62 2956
6678.40 2939
6679.17 3007
6679.94 3095
6680.71 2990
6681.48 3115
6682.25 3055
6683.02 3104
6683.80 3084
6684.57 3203
6685.34 3382
6686.11 3375
6686.88 3303
6687.65 3399
6688.43 3356
6689.20 3207
6689.97 3081
6690.74 3043
6691.51 2821
6692.29 2741
6693.06 2640
6693.83 2629
6694.60 2620
6695.37 2552
6696.15 2600
6696.92 2513
6697.69 2508
6698.46 2541
6699.24 2477
6700.01 2541
6700.78 2451
6701.55 2475
6702.33 2513
6703.10 2446
6703.87 2480
6704.64 2444
6705.42 2425
6706.19 2469
6706.96 2478
6707.74 2446
6708.51 2456
6709.28 2478
6710.06 2340
6710.83 2418
6711.60 2347
6712.37 2329
6713.15 2249
6713.92 2239
6714.69 2308
6715.47 2293
6716.24 2273
6717.01 2235
6717.79 2265
6718.56 2287
6719.34 2295
6720.11 2243
6720.88 2240
6721.66 2178
6722.43 2170
6723.20 2181
6723.98 2225
6724.75 2283
6725.53 2240
6726.30 2228
6727.07 2204
6727.85 2144
6728.62 2143
6729.40 2127
6730.17 2142
6730.95 2094
6731.72 2087
6732.49 2234
6733.27 2187
6734.04 2266
6734.82 2183
6735.59 2177
6736.37 2239
6737.14 2317
6737.92 2266
6738.69 2237
6739.47 2246
6740.24 2232
6741.01 2263
6741.79 2302
6742.56 2295
6743.34 2190
6744.11 2207
6744.89 2308
6745.67 2393
6746.44 2249
6747.22 2283
6747.99 2359
6748.77 2361
6749.54 2411
6750.32 2429
6751.09 2507
6751.87 2585
6752.64 2671
6753.42 2837
6754.19 2989
6754.97 2960
6755.75 2957
6756.52 2898
6757.30 2723
6758.07 2635
6758.85 2671
6759.63 2566
6760.40 2538
6761.18 2461
6761.95 2419
6762.73 2532
6763.51 2433
6764.28 2425
6765.06 2400
6765.83 2438
6766.61 2396
6767.39 2487
6768.16 2588
6768.94 2594
6769.72 2638
6770.49 2610
6771.27 2560
6772.05 2492
6772.82 2372
6773.60 2447
6774.38 2373
6775.15 2309
6775.93 2274
6776.71 2265
6777.48 2237
6778.26 2187
6779.04 2188
6779.82 2276
6780.59 2262
6781.37 2256
6782.15 2227
6782.92 2220
6783.70 2267
6784.48 2265
6785.26 2278
6786.03 2215
6786.81 2137
6787.59 2141
6788.37 2178
6789.14 2184
6789.92 2103
6790.70 2119
6791.48 2110
6792.25 2057
6793.03 1987
6793.81 1992
6794.59 1984
6795.37 1999
6796.14 1998
6796.92 1900
6797.70 1930
6798.48 2034
6799.26 2030
6800.04 1944
6800.81 1934
6801.59 1952
6802.37 1927
6803.15 1994
6803.93 2007
6804.71 2030
6805.48 2121
6806.26 2118
6807.04 2083
6807.82 2038
6808.60 2018
6809.38 1993
6810.16 1956
6810.94 1958
6811.71 1945
6812.49 1992
6813.27 2004
6814.05 2054
6814.83 1967
6815.61 1937
6816.39 1984
6817.17 1966
6817.95 1971
6818.73 1912
6819.51 1949
6820.29 1987
6821.07 2036
6821.84 2011
6822.62 1997
6823.40 2035
6824.18 1954
6824.96 1948
6825.74 1964
6826.52 1949
6827.30 2003
6828.08 1975
6828.86 1916
6829.64 1905
6830.42 1884
6831.20 1947
6831.98 1960
6832.76 1889
6833.54 1909
6834.32 1982
6835.10 1967
6835.88 2133
6836.66 2290
6837.44 2512
6838.22 2791
6839.01 3014
6839.79 3257
6840.57 3453
6841.35 3443
6842.13 3290
6842.91 3077
6843.69 2865
6844.47 2663
6845.25 2517
6846.03 2505
6846.81 2363
6847.59 2249
6848.37 2308
6849.16 2364
6849.94 2605
6850.72 2733
6851.50 2824
6852.28 2901
6853.06 2934
6853.84 2863
6854.62 2787
6855.41 2759
6856.19 2585
6856.97 2437
6857.75 2344
6858.53 2273
6859.31 2197
6860.10 2186
6860.88 2164
6861.66 2134
6862.44 2096
6863.22 2125
6864.00 2074
6864.79 2116
6865.57 2137
6866.35 2125
6867.13 2120
6867.91 2081
6868.70 2142
6869.48 2171
6870.26 2151
6871.04 2241
6871.83 2189
6872.61 2238
6873.39 2250
6874.17 2294
6874.96 2377
6875.74 2415
6876.52 2439
6877.30 2544
6878.09 2486
6878.87 2609
6879.65 2660
6880.43 2684
6881.22 2743
6882.00 2810
6882.78 2869
6883.57 2861
6884.35 2820
6885.13 2914
6885.92 3054
6886.70 3252
6887.48 3449
6888.27 3824
6889.05 4202
6889.83 4382
6890.62 4391
6891.40 4259
6892.18 4195
6892.97 3858
6893.75 3520
6894.53 3330
6895.32 3108
6896.10 3051
6896.88 2941
6897.67 2867
6898.45 2770
6899.24 2743
6900.02 2695
6900.80 2773
6901.59 2726
6902.37 2750
6903.16 2698
6903.94 2747
6904.73 2789
6905.51 2778
6906.29 2709
6907.08 2752
6907.86 2785
6908.65 2881
6909.43 2875
6910.22 2742
6911.00 2729
6911.79 2725
6912.57 2618
6913.35 2596
6914.14 2601
6914.92 2592
6915.71 2580
6916.49 2577
6917.28 2529
6918.06 2650
6918.85 2583
6919.63 2504
6920.42 2496
6921.20 2465
6921.99 2575
6922.78 2576
6923.56 2494
6924.35 2519
6925.13 2581
6925.92 2580
6926.70 2674
6927.49 2707
6928.27 2772
6929.06 2797
6929.84 2790
6930.63 2758
6931.42 2782
6932.20 2756
6932.99 2723
6933.77 2746
6934.56 2742
6935.35 2659
6936.13 2768
6936.92 2796
6937.70 2815
6938.49 2946
6939.28 3025
6940.06 3162
6940.85 3307
6941.63 3475
6942.42 3686
6943.21 3790
6943.99 3966
6944.78 4145
6945.57 4046
6946.35 4044
6947.14 3980
6947.93 4004
6948.71 3982
6949.50 4081
6950.29 4126
6951.07 4064
6951.86 3954
6952.65 3833
6953.44 3759
6954.22 3676
6955.01 3668
6955.80 3557
6956.58 3599
6957.37 3593
6958.16 3579
6958.95 3576
6959.73 3646
6960.52 3741
6961.31 3684
6962.09 3743
6962.88 3768
6963.67 3781
6964.46 3863
6965.25 3992
6966.03 4050
6966.82 4225
6967.61 4396
6968.40 4684
6969.18 4896
6969.97 5043
6970.76 5199
6971.55 5182
6972.34 5141
6973.12 5209
6973.91 5148
6974.70 5113
6975.49 5142
6976.28 5091
6977.07 5105
6977.85 5082
6978.64 5288
6979.43 5424
6980.22 5712
6981.01 6326
6981.80 7022
6982.59 8204
6983.37 9891
6984.16 11975
6984.95 14411
6985.74 17024
6986.53 19021
6987.32 19751
6988.11 19626
6988.90 18749
6989.69 17260
6990.47 15195
6991.26 12889
6992.05 10971
6992.84 9293
6993.63 8053
6994.42 6945
6995.21 5833
6996.00 5376
6996.79 4914
6997.58 4442
6998.37 4164
6999.16 4002
6999.95 3801
7000.74 3805
7001.53 3754
7002.32 3702
7003.11 3741
7003.90 3639
7004.69 3548
7005.48 3422
7006.27 3332
7007.06 3206
7007.85 3111
7008.64 2976
7009.43 2970
7010.22 3030
7011.01 3080
7011.80 3261
7012.59 3277
7013.38 3331
7014.17 3373
7014.96 3462
7015.75 3496
7016.54 3440
7017.33 3502
7018.12 3581
7018.91 3464
7019.70 3451
7020.49 3621
7021.28 3785
7022.07 4161
7022.87 4357
7023.66 4676
7024.45 4971
7025.24 5242
7026.03 5237
7026.82 5104
7027.61 4870
7028.40 4636
7029.19 4401
7029.99 4059
7030.78 3865
7031.57 3757
7032.36 3515
7033.15 3407
7033.94 3297
7034.74 3201
7035.53 3185
7036.32 3116
7037.11 3140
7037.90 3266
7038.69 3273
7039.49 3235
7040.28 3250
7041.07 3291
7041.86 3324
7042.65 3363
7043.45 3384
7044.24 3353
7045.03 3402
7045.82 3432
7046.61 3402
7047.41 3369
7048.20 3358
7048.99 3432
7049.78 3422
7050.58 3494
7051.37 3607
7052.16 3670
7052.95 3607
7053.75 3593
7054.54 3411
7055.33 3352
7056.13 3359
7056.92 3263
7057.71 3216
7058.50 3204
7059.30 3284
7060.09 3389
7060.88 3354
7061.68 3331
7062.47 3394
7063.26 3395
7064.06 3344
7064.85 3301
7065.64 3276
7066.44 3135
7067.23 3141
7068.02 3117
7068.82 2982
7069.61 2823
7070.40 2703
7071.20 2734
7071.99 2652
7072.78 2591
7073.58 2530
7074.37 2580
7075.17 2531
7075.96 2454
7076.75 2505
7077.55 2434
7078.34 2494
7079.14 2445
7079.93 2448
7080.72 2398
7081.52 2336
7082.31 2400
7083.11 2390
7083.90 2349
7084.70 2339
7085.49 2346
7086.28 2319
7087.08 2301
7087.87 2292
7088.67 2305
7089.46 2316
7090.26 2200
7091.05 2244
7091.85 2260
7092.64 2235
7093.44 2181
7094.23 2113
7095.03 2138
7095.82 2112
7096.62 2147
7097.41 2127
7098.21 2101
7099.00 2072
7099.80 2090
7100.59 2116
7101.39 2087
7102.18 2112
7102.98 2034
7103.77 2005
7104.57 2008
7105.37 1901
7106.16 1829
7106.96 1832
7107.75 1875
7108.55 1887
7109.34 1809
7110.14 1814
7110.94 1775
7111.73 1823
7112.53 1822
7113.32 1820
7114.12 1799
7114.92 1836
7115.71 1807
7116.51 1878
7117.30 1774
7118.10 1729
7118.90 1789
7119.69 1729
7120.49 1763
7121.29 1756
7122.08 1776
7122.88 1773
7123.68 1738
7124.47 1795
7125.27 1758
7126.07 1743
7126.86 1713
7127.66 1689
7128.46 1735
7129.25 1820
7130.05 1851
7130.85 1799
7131.64 1834
7132.44 1807
7133.24 1793
7134.04 1812
7134.83 1741
7135.63 1729
7136.43 1764
7137.23 1705
7138.02 1664
7138.82 1667
7139.62 1613
7140.42 1533
7141.21 1597
7142.01 1570
7142.81 1576
7143.61 1560
7144.40 1562
7145.20 1606
7146.00 1551
7146.80 1525
7147.59 1567
7148.39 1542
7149.19 1484
7149.99 1497
7150.79 1544
7151.59 1503
7152.38 1484
7153.18 1490
7153.98 1505
7154.78 1505
7155.58 1524
7156.38 1516
7157.17 1515
7157.97 1514
7158.77 1551
7159.57 1552
7160.37 1519
7161.17 1441
7161.97 1467
7162.76 1465
7163.56 1429
7164.36 1405
7165.16 1475
7165.96 1426
7166.76 1445
7167.56 1401
7168.36 1455
7169.16 1404
7169.96 1368
7170.75 1416
7171.55 1378
7172.35 1407
7173.15 1375
7173.95 1353
7174.75 1392
7175.55 1356
7176.35 1315
7177.15 1306
7177.95 1295
7178.75 1272
7179.55 1171
7180.35 1208
7181.15 1232
7181.95 1333
7182.75 1312
7183.55 1326
7184.35 1260
7185.15 1290
7185.95 1322
7186.75 1317
7187.55 1310
7188.35 1259
7189.15 1238
7189.95 1286
7190.75 1244
7191.55 1195
7192.35 1229
7193.15 1204
7193.95 1193
7194.75 1199
7195.55 1199
7196.35 1238
7197.15 1189
7197.95 1189
7198.76 1218
7199.56 1238
7200.36 1191
7201.16 1212
7201.96 1177
7202.76 1237
7203.56 1242
7204.36 1184
7205.16 1179
7205.96 1204
7206.77 1231
7207.57 1236
7208.37 1256
7209.17 1250
7209.97 1226
7210.77 1225
7211.57 1223
7212.38 1277
7213.18 1269
7213.98 1225
7214.78 1261
7215.58 1310
7216.38 1289
7217.19 1263
7217.99 1226
7218.79 1285
7219.59 1257
7220.39 1257
7221.20 1292
7222.00 1347
7222.80 1302
7223.60 1279
7224.40 1287
7225.21 1285
7226.01 1244
7226.81 1251
7227.61 1276
7228.42 1284
7229.22 1266
7230.02 1243
7230.82 1274
7231.63 1302
7232.43 1275
7233.23 1303
7234.03 1282
7234.84 1317
7235.64 1359
7236.44 1303
7237.25 1370
7238.05 1406
7238.85 1433
7239.65 1495
7240.46 1418
7241.26 1353
7242.06 1340
7242.87 1318
7243.67 1277
7244.47 1288
7245.28 1282
7246.08 1289
7246.88 1292
7247.69 1288
7248.49 1228
7249.30 1296
7250.10 1343
7250.90 1238
7251.71 1296
7252.51 1202
7253.31 1181
7254.12 1230
7254.92 1262
7255.73 1285
7256.53 1308
7257.33 1284
7258.14 1261
7258.94 1248
7259.75 1233
7260.55 1284
7261.35 1275
7262.16 1207
7262.96 1198
7263.77 1250
7264.57 1228
7265.38 1248
7266.18 1235
7266.99 1221
7267.79 1246
7268.59 1263
7269.40 1239
7270.20 1345
7271.01 1238
7271.81 1256
7272.62 1251
7273.42 1281
7274.23 1332
7275.03 1240
7275.84 1262
7276.64 1272
7277.45 1265
7278.25 1247
7279.06 1288
7279.86 1291
7280.67 1333
7281.48 1373
7282.28 1489
7283.09 1584
7283.89 1675
7284.70 1782
7285.50 1804
7286.31 1843
7287.11 1815
7287.92 1730
7288.73 1672
7289.53 1584
7290.34 1585
7291.14 1505
7291.95 1441
7292.76 1439
7293.56 1423
7294.37 1339
7295.17 1320
7295.98 1339
7296.79 1308
7297.59 1301
7298.40 1323
7299.21 1289
7300.01 1285
7300.82 1316
7301.62 1370
7302.43 1354
7303.24 1375
7304.04 1373
7304.85 1370
7305.66 1394
7306.46 1398
7307.27 1402
7308.08 1355
7308.89 1408
7309.69 1406
7310.50 1478
7311.31 1495
7312.11 1480
7312.92 1460
7313.73 1493
7314.53 1500
7315.34 1529
7316.15 1544
7316.96 1611
7317.76 1737
7318.57 1853
7319.38 2000
7320.19 2160
7320.99 2210
7321.80 2229
7322.61 2193
7323.42 2117
7324.22 1999
7325.03 1828
7325.84 1747
7326.65 1736
7327.46 1682
7328.26 1570
7329.07 1579
7329.88 1584
7330.69 1534
7331.50 1480
7332.30 1492
7333.11 1459
7333.92 1464
7334.73 1437
7335.54 1451
7336.35 1439
7337.15 1497
7337.96 1517
7338.77 1451
7339.58 1522
7340.39 1507
7341.20 1543
7342.01 1525
7342.82 1470
7343.62 1477
7344.43 1379
7345.24 1352
7346.05 1384
7346.86 1382
7347.67 1315
7348.48 1341
7349.29 1298
7350.10 1312
7350.91 1301
7351.71 1259
7352.52 1352
7353.33 1268
7354.14 1249
7354.95 1278
7355.76 1297
7356.57 1296
7357.38 1299
7358.19 1326
7359.00 1290
7359.81 1325
7360.62 1358
7361.43 1317
7362.24 1327
7363.05 1309
7363.86 1314
7364.67 1321
7365.48 1341
7366.29 1365
7367.10 1374
7367.91 1281
7368.72 1266
7369.53 1301
7370.34 1288
7371.15 1303
7371.96 1251
7372.77 1211
7373.58 1257
7374.39 1236
7375.20 1266
7376.01 1254
7376.82 1321
7377.63 1314
7378.45 1375
7379.26 1417
7380.07 1446
7380.88 1527
7381.69 1560
7382.50 1511
7383.31 1511
7384.12 1481
7384.93 1470
7385.74 1441
7386.56 1435
7387.37 1393
7388.18 1318
7388.99 1242
7389.80 1187
7390.61 1269
7391.42 1243
7392.24 1182
7393.05 1164
7393.86 1146
7394.67 1155
7395.48 1154
7396.29 1111
7397.10 1132
7397.92 1124
7398.73 1097
7399.54 1169
7400.35 1148
7401.16 1157
7401.98 1154
7402.79 1202
7403.60 1199
7404.41 1209
7405.23 1145
7406.04 1143
7406.85 1131
7407.66 1106
7408.47 1150
7409.29 1136
7410.10 1160
7410.91 1064
7411.72 1088
7412.54 1084
7413.35 1094
7414.16 1092
7414.98 1123
7415.79 1151
7416.60 1121
7417.41 1073
7418.23 1088
7419.04 1099
7419.85 1151
7420.67 1101
7421.48 1086
7422.29 1121
7423.11 1019
7423.92 1073
7424.73 1065
7425.54 1097
7426.36 1099
7427.17 1034
7427.99 1038
7428.80 1049
7429.61 1036
7430.43 1030
7431.24 1058
7432.05 998
7432.87 1052
7433.68 1024
7434.49 1026
7435.31 1024
7436.12 1036
7436.94 981
7437.75 1029
7438.56 1047
7439.38 1047
7440.19 1063
7441.01 1061
7441.82 1107
7442.64 1106
7443.45 1113
7444.26 1065
7445.08 1058
7445.89 1021
7446.71 998
7447.52 1017
7448.34 1008
7449.15 1029
7449.97 1013
7450.78 1012
7451.59 1009
7452.41 1044
7453.22 1080
7454.04 1040
7454.85 1031
7455.67 1008
7456.48 1055
7457.30 1087
7458.11 1053
7458.93 1064
7459.74 1041
7460.56 1061
7461.38 1027
7462.19 1064
7463.01 1055
7463.82 1052
7464.64 1033
7465.45 986
7466.27 988
7467.08 1003
7467.90 994
7468.72 1033
7469.53 1006
7470.35 982
7471.16 1039
7471.98 1079
7472.79 1069
7473.61 1061
7474.43 1045
7475.24 1075
7476.06 1093
7476.87 1068
7477.69 1076
7478.51 1078
7479.32 1071
7480.14 1042
7480.96 1091
7481.77 1107
7482.59 1083
7483.41 1070
7484.22 1062
7485.04 1076
7485.85 1049
7486.67 1127
7487.49 1082
7488.31 1067
7489.12 1048
7489.94 1062
7490.76 1108
7491.57 1049
7492.39 1064
7493.21 1053
7494.02 1074
7494.84 1051
7495.66 1032
7496.48 1017
7497.29 1087
7498.11 1074
7498.93 1067
7499.74 1038
7500.56 1000
7501.38 1080
7502.20 1036
7503.01 1038
7503.83 1094
7504.65 1036
7505.47 1066
7506.29 1039
7507.10 997
7507.92 1107
7508.74 1037
7509.56 1028
7510.37 1001
7511.19 1029
7512.01 1028
7512.83 1010
7513.65 996
7514.47 1067
7515.28 1052
7516.10 1028
7516.92 956
7517.74 975
7518.56 1031
7519.38 996
7520.19 1012
7521.01 1055
7521.83 1025
7522.65 998
7523.47 1008
7524.29 1047
7525.11 1000
7525.92 1033
7526.74 1053
7527.56 1072
7528.38 1032
7529.20 1062
7530.02 1068
7530.84 1094
7531.66 1057
7532.48 1052
7533.30 1064
7534.12 1083
7534.93 1060
7535.75 1039
7536.57 1028
7537.39 1035
7538.21 1062
7539.03 1051
7539.85 1054
7540.67 1064
7541.49 1059
7542.31 1038
7543.13 1045
7543.95 1029
7544.77 1053
7545.59 1073
7546.41 1118
7547.23 1117
7548.05 1082
7548.87 1040
7549.69 1060
7550.51 1078
7551.33 1065
7552.15 1072
7552.97 1038
7553.79 1064
7554.61 1019
7555.43 1058
7556.25 1008
7557.07 1027
7557.89 1016
7558.71 1045
7559.53 1063
7560.36 1075
7561.18 1069
7562.00 1095
7562.82 1082
7563.64 1045
7564.46 1055
7565.28 1094
7566.10 1059
7566.92 1070
7567.74 1084
7568.56 1160
7569.39 1062
7570.21 1115
7571.03 1141
7571.85 1119
7572.67 1115
7573.49 1079
7574.31 1107
7575.14 1105
7575.96 1130
7576.78 1181
7577.60 1174
7578.42 1127
7579.24 1128
7580.06 1142
7580.89 1160
7581.71 1194
7582.53 1167
7583.35 1127
7584.17 1166
7585.00 1130
7585.82 1152
7586.64 1179
7587.46 1201
7588.29 1170
7589.11 1197
7589.93 1187
7590.75 1224
7591.57 1213
7592.40 1246
7593.22 1307
7594.04 1301
7594.86 1292
7595.69 1249
7596.51 1262
7597.33 1321
7598.15 1304
7598.98 1260
7599.80 1329
7600.62 1339
7601.45 1341
7602.27 1429
7603.09 1442
7603.92 1437
7604.74 1473
7605.56 1463
7606.38 1580
7607.21 1577
7608.03 1520
7608.85 1485
7609.68 1474
7610.50 1551
7611.32 1487
7612.15 1469
7612.97 1397
7613.80 1452
7614.62 1460
7615.44 1470
7616.27 1497
7617.09 1624
7617.91 1695
7618.74 1699
7619.56 1763
7620.39 1854
7621.21 1803
7622.03 1836
7622.86 1718
7623.68 1665
7624.51 1669
7625.33 1663
7626.15 1613
7626.98 1642
7627.80 1657
7628.63 1643
7629.45 1655
7630.28 1704
7631.10 1651
7631.93 1699
7632.75 1781
7633.58 1733
7634.40 1746
7635.22 1650
7636.05 1603
7636.87 1576
7637.70 1545
7638.52 1478
7639.35 1484
7640.17 1444
7641.00 1400
7641.82 1385
7642.65 1335
7643.47 1307
7644.30 1372
7645.13 1450
7645.95 1472
7646.78 1499
7647.60 1492
7648.43 1512
7649.25 1518
7650.08 1464
7650.90 1450
7651.73 1432
7652.55 1444
7653.38 1397
7654.21 1392
7655.03 1358
7655.86 1277
7656.68 1225
7657.51 1334
7658.34 1310
7659.16 1346
7659.99 1287
7660.81 1227
7661.64 1269
7662.47 1225
7663.29 1247
7664.12 1204
7664.95 1253
7665.77 1244
7666.60 1217
7667.42 1255
7668.25 1283
7669.08 1234
7669.90 1249
7670.73 1244
7671.56 1215
7672.38 1210
7673.21 1212
7674.04 1244
7674.87 1204
7675.69 1208
7676.52 1203
7677.35 1182
7678.17 1185
7679.00 1187
7679.83 1173
7680.65 1198
7681.48 1179
7682.31 1221
7683.14 1210
7683.96 1266
7684.79 1304
7685.62 1362
7686.45 1353
7687.27 1411
7688.10 1373
7688.93 1287
7689.76 1238
7690.58 1255
7691.41 1253
7692.24 1197
7693.07 1178
7693.90 1202
7694.72 1168
7695.55 1205
7696.38 1232
7697.21 1226
7698.04 1277
7698.86 1338
7699.69 1326
7700.52 1311
7701.35 1355
7702.18 1322
7703.01 1313
7703.83 1258
7704.66 1232
7705.49 1166
7706.32 1223
7707.15 1168
7707.98 1127
7708.81 1149
7709.63 1148
7710.46 1170
7711.29 1133
7712.12 1074
7712.95 1123
7713.78 1134
7714.61 1146
7715.44 1117
7716.27 1136
7717.10 1111
7717.93 1118
7718.75 1075
7719.58 1112
7720.41 1141
7721.24 1082
7722.07 1088
7722.90 1100
7723.73 1067
7724.56 1027
7725.39 1044
7726.22 1091
7727.05 1109
7727.88 1153
7728.71 1111
7729.54 1105
7730.37 1083
7731.20 1101
7732.03 1136
7732.86 1132
7733.69 1098
7734.52 1084
7735.35 1035
7736.18 1021
7737.01 1021
7737.84 1033
7738.67 1016
7739.50 1035
7740.33 1008
7741.16 990
7741.99 1015
7742.82 991
7743.65 989
7744.48 998
7745.31 1021
7746.14 991
7746.98 1034
7747.81 1100
7748.64 1123
7749.47 1111
7750.30 1095
7751.13 1093
7751.96 1068
7752.79 1076
7753.62 1039
7754.45 979
7755.29 987
7756.12 1035
7756.95 1022
7757.78 1000
7758.61 997
7759.44 979
7760.27 985
7761.11 976
7761.94 948
7762.77 992
7763.60 983
7764.43 1012
7765.26 1014
7766.10 979
7766.93 974
7767.76 989
7768.59 993
7769.42 1029
7770.26 977
7771.09 982
7771.92 979
7772.75 1006
7773.58 1029
7774.42 1036
7775.25 1010
7776.08 1036
7776.91 1050
7777.75 994
7778.58 1059
7779.41 1011
7780.24 981
7781.08 982
7781.91 971
7782.74 967
7783.57 1017
7784.41 1046
7785.24 1017
7786.07 986
7786.91 1028
7787.74 997
7788.57 1005
7789.40 1044
7790.24 1010
7791.07 1043
7791.90 1074
7792.74 1046
7793.57 1047
7794.40 1051
7795.24 1039
7796.07 990
7796.90 1038
7797.74 1038
7798.57 1055
7799.40 1008
7800.24 1049
7801.07 1142
7801.91 1085
7802.74 1151
7803.57 1167
7804.41 1126
7805.24 1141
7806.07 1134
7806.91 1175
7807.74 1162
7808.58 1106
7809.41 1149
7810.25 1162
7811.08 1184
7811.91 1182
7812.75 1235
7813.58 1251
7814.42 1250
7815.25 1283
7816.09 1323
7816.92 1349
7817.75 1381
7818.59 1341
7819.42 1368
7820.26 1381
7821.09 1351
7821.93 1343
7822.76 1348
7823.60 1364
7824.43 1371
7825.27 1391
7826.10 1333
7826.94 1350
7827.77 1329
7828.61 1318
7829.44 1270
7830.28 1349
7831.11 1296
7831.95 1295
7832.78 1297
7833.62 1347
7834.46 1374
7835.29 1377
7836.13 1423
7836.96 1400
7837.80 1395
7838.63 1433
7839.47 1322
7840.31 1294
7841.14 1309
7841.98 1273
7842.81 1236
7843.65 1237
7844.48 1216
7845.32 1227
7846.16 1201
7846.99 1228
7847.83 1235
7848.67 1216
7849.50 1210
7850.34 1229
7851.17 1183
7852.01 1169
7852.85 1199
7853.68 1191
7854.52 1228
7855.36 1196
7856.19 1227
7857.03 1230
7857.87 1212
7858.70 1175
7859.54 1153
7860.38 1203
7861.21 1225
7862.05 1240
7862.89 1197
7863.72 1151
7864.56 1162
7865.40 1155
7866.24 1196
7867.07 1178
7867.91 1198
7868.75 1182
7869.59 1129
7870.42 1192
7871.26 1195
7872.10 1276
7872.94 1263
7873.77 1249
7874.61 1269
7875.45 1255
7876.29 1375
7877.12 1407
7877.96 1398
7878.80 1474
7879.64 1477
7880.47 1434
7881.31 1505
7882.15 1466
7882.99 1497
7883.83 1478
7884.66 1438
7885.50 1418
7886.34 1350
7887.18 1353
7888.02 1370
7888.86 1401
7889.69 1410
7890.53 1324
7891.37 1323
7892.21 1395
7893.05 1428
7893.89 1478
7894.73 1463
7895.56 1435
7896.40 1459
7897.24 1443
7898.08 1417
7898.92 1332
7899.76 1305
7900.60 1313
7901.44 1330
7902.28 1240
7903.12 1239
7903.95 1249
7904.79 1255
7905.63 1230
7906.47 1264
7907.31 1208
7908.15 1269
7908.99 1221
7909.83 1239
7910.67 1225
7911.51 1242
7912.35 1334
7913.19 1315
7914.03 1290
7914.87 1357
7915.71 1403
7916.55 1424
7917.39 1541
7918.23 1529
7919.07 1555
7919.91 1548
7920.75 1641
7921.59 1604
7922.43 1584
7923.27 1474
7924.11 1455
7924.95 1402
7925.79 1364
7926.63 1286
7927.47 1210
7928.31 1223
7929.15 1155
7929.99 1168
7930.83 1177
7931.67 1182
7932.51 1109
7933.35 1147
7934.19 1109
7935.04 1158
7935.88 1138
7936.72 1115
7937.56 1174
7938.40 1124
7939.24 1137
7940.08 1144
7940.92 1115
7941.76 1146
7942.60 1096
7943.45 1073
7944.29 1097
7945.13 1092
7945.97 1188
7946.81 1167
7947.65 1155
7948.49 1127
7949.34 1155
7950.18 1158
7951.02 1166
7951.86 1191
7952.70 1188
7953.54 1221
7954.39 1286
7955.23 1296
7956.07 1305
7956.91 1334
7957.75 1308
7958.60 1435
7959.44 1422
7960.28 1367
7961.12 1355
7961.96 1338
7962.81 1310
7963.65 1292
7964.49 1279
7965.33 1317
7966.18 1368
7967.02 1353
7967.86 1384
7968.70 1511
7969.55 1535
7970.39 1503
7971.23 1399
7972.08 1398
7972.92 1322
7973.76 1285
7974.60 1295
7975.45 1247
7976.29 1203
7977.13 1188
7977.98 1165
7978.82 1194
7979.66 1105
7980.51 1152
7981.35 1125
7982.19 1143
7983.04 1129
7983.88 1151
7984.72 1069
7985.57 1055
7986.41 1081
7987.25 1096
7988.10 1115
7988.94 1131
7989.78 1053
7990.63 1086
7991.47 1083
7992.32 1056
7993.16 1048
7994.00 1004
7994.85 958
7995.69 951
7996.54 966
7997.38 970
7998.22 959
7999.07 945
7999.91 931
8000.76 924
8001.60 921
8002.45 933
8003.29 962
8004.13 968
8004.98 956
8005.82 985
8006.67 972
8007.51 940
8008.36 879
8009.20 976
8010.05 907
8010.89 906
8011.74 860
8012.58 893
8013.43 862
8014.27 815
8015.12 832
8015.96 890
8016.81 885
8017.65 891
8018.50 857
8019.34 818
8020.19 850
8021.03 862
8021.88 850
8022.72 814
8023.57 832
8024.41 829
8025.26 838
8026.11 828
8026.95 827
8027.80 859
8028.64 862
8029.49 834
8030.33 853
8031.18 850
8032.03 844
8032.87 821
8033.72 838
8034.56 851
8035.41 794
8036.26 829
8037.10 798
8037.95 860
8038.80 858
8039.64 826
8040.49 816
8041.34 812
8042.18 802
8043.03 810
8043.87 837
8044.72 856
8045.57 829
8046.41 831
8047.26 836
8048.11 835
8048.96 853
8049.80 819
8050.65 812
8051.50 812
8052.34 811
8053.19 812
8054.04 824
8054.88 846
8055.73 790
8056.58 746
8057.43 774
8058.27 806
8059.12 779
8059.97 793
8060.82 751
8061.66 763
8062.51 807
8063.36 803
8064.21 798
8065.05 778
8065.90 748
8066.75 771
8067.60 740
8068.44 778
8069.29 770
8070.14 737
8070.99 775
8071.84 759
8072.68 763
8073.53 719
8074.38 799
8075.23 737
8076.08 742
8076.93 723
8077.77 752
8078.62 735
8079.47 751
8080.32 764
8081.17 762
8082.02 754
8082.87 740
8083.71 750
8084.56 751
8085.41 767
8086.26 797
8087.11 775
8087.96 772
8088.81 751
8089.66 785
8090.51 788
8091.35 748
8092.20 776
8093.05 758
8093.90 741
8094.75 740
8095.60 714
8096.45 724
8097.30 712
8098.15 708
8099.00 735
8099.85 747
8100.70 704
8101.55 770
8102.40 745
8103.25 732
8104.10 722
8104.95 692
8105.80 695
8106.65 704
8107.50 673
8108.35 734
8109.20 699
8110.05 729
8110.90 769
8111.75 719
8112.60 743
8113.45 734
8114.30 728
8115.15 716
8116.00 782
8116.85 787
8117.70 772
8118.55 687
8119.40 746
8120.25 727
8121.10 755
8121.95 716
8122.80 728
8123.65 730
8124.50 741
8125.35 778
8126.20 753
8127.06 755
8127.91 765
8128.76 773
8129.61 715
8130.46 782
8131.31 770
8132.16 794
8133.01 742
8133.86 792
8134.72 746
8135.57 795
8136.42 782
8137.27 768
8138.12 766
8138.97 754
8139.83 794
8140.68 797
8141.53 824
8142.38 813
8143.23 781
8144.08 759
8144.94 757
8145.79 785
8146.64 837
8147.49 757
8148.34 759
8149.20 773
8150.05 775
8150.90 795
8151.75 829
8152.60 812
8153.46 779
8154.31 788
8155.16 823
8156.01 841
8156.87 832
8157.72 869
8158.57 836
8159.42 826
8160.28 851
8161.13 798
8161.98 753
8162.84 761
8163.69 781
8164.54 769
8165.39 751
8166.25 759
8167.10 786
8167.95 759
8168.81 750
8169.66 725
8170.51 745
8171.37 777
8172.22 789
8173.07 759
8173.93 724
8174.78 747
8175.63 731
8176.49 738
8177.34 715
8178.19 725
8179.05 752
8179.90 789
8180.76 737
8181.61 713
8182.46 722
8183.32 721
8184.17 688
8185.02 662
8185.88 694
8186.73 721
8187.59 654
8188.44 649
8189.30 701
8190.15 680
8191.00 680
8191.86 684
8192.71 711
8193.57 731
8194.42 728
8195.28 691
8196.13 695
8196.99 721
8197.84 733
8198.69 712
8199.55 697
8200.40 679
8201.26 689
8202.11 684
8202.97 660
8203.82 722
8204.68 669
8205.53 706
8206.39 684
8207.24 670
8208.10 699
8208.95 682
8209.81 671
8210.67 671
8211.52 674
8212.38 695
8213.23 673
8214.09 721
8214.94 708
8215.80 703
8216.65 766
8217.51 743
8218.37 732
8219.22 718
8220.08 688
8220.93 693
8221.79 686
8222.64 684
8223.50 696
8224.36 678
8225.21 675
8226.07 683
8226.92 672
8227.78 690
8228.64 680
8229.49 680
8230.35 688
8231.21 677
8232.06 693
8232.92 665
8233.78 666
8234.63 652
8235.49 710
8236.35 718
8237.20 674
8238.06 653
8238.92 645
8239.77 624
8240.63 690
8241.49 710
8242.34 685
8243.20 665
8244.06 647
8244.91 664
8245.77 663
8246.63 664
8247.49 657
8248.34 707
8249.20 684
8250.06 671
8250.92 686
8251.77 682
8252.63 621
8253.49 660
8254.35 652
8255.20 685
8256.06 682
8256.92 695
8257.78 669
8258.63 657
8259.49 675
8260.35 693
8261.21 681
8262.07 705
8262.92 657
8263.78 654
8264.64 631
8265.50 654
8266.36 665
8267.22 656
8268.07 668
8268.93 673
8269.79 700
8270.65 689
8271.51 685
8272.37 673
8273.22 693
8274.08 701
8274.94 721
8275.80 671
8276.66 683
8277.52 709
8278.38 721
8279.24 746
8280.09 766
8280.95 767
8281.81 716
8282.67 716
8283.53 738
8284.39 717
8285.25 707
8286.11 728
8286.97 718
8287.83 696
8288.69 707
8289.55 728
8290.41 713
8291.26 703
8292.12 731
8292.98 758
8293.84 753
8294.70 749
8295.56 774
8296.42 690
8297.28 712
8298.14 727
8299.00 762
8299.86 730
8300.72 774
8301.58 703
8302.44 724
8303.30 671
8304.16 722
8305.02 694
8305.88 697
8306.74 718
8307.60 695
8308.46 711
8309.33 704
8310.19 677
8311.05 707
8311.91 699
8312.77 659
8313.63 699
8314.49 677
8315.35 677
8316.21 695
8317.07 698
8317.93 689
8318.79 720
8319.65 733
8320.52 685
8321.38 662
8322.24 651
8323.10 711
8323.96 687
8324.82 688
8325.68 632
8326.54 656
8327.41 651
8328.27 625
8329.13 621
8329.99 654
8330.85 694
8331.71 663
8332.57 630
8333.44 641
8334.30 691
8335.16 666
8336.02 675
8336.88 698
8337.75 693
8338.61 676
8339.47 644
8340.33 673
8341.19 688
8342.06 667
8342.92 647
8343.78 686
8344.64 641
8345.50 657
8346.37 670
8347.23 696
8348.09 703
8348.95 682
8349.82 689
8350.68 726
8351.54 683
8352.40 684
8353.27 683
8354.13 666
8354.99 682
8355.86 712
8356.72 719
8357.58 699
8358.45 685
8359.31 662
8360.17 652
8361.03 679
8361.90 695
8362.76 695
8363.62 673
8364.49 710
8365.35 672
8366.21 665
8367.08 696
8367.94 629
8368.80 675
8369.67 669
8370.53 658
8371.40 668
8372.26 657
8373.12 668
8373.99 679
8374.85 673
8375.71 692
8376.58 640
8377.44 638
8378.31 721
8379.17 671
8380.03 681
8380.90 639
8381.76 635
8382.63 676
8383.49 683
8384.36 668
8385.22 696
8386.08 700
8386.95 674
8387.81 707
8388.68 725
8389.54 700
8390.41 692
8391.27 759
8392.14 727
8393.00 688
8393.87 708
8394.73 706
8395.60 697
8396.46 715
8397.33 699
8398.19 706
8399.06 739
8399.92 736
8400.79 691
8401.65 700
8402.52 724
8403.38 696
8404.25 701
8405.11 709
8405.98 737
8406.84 735
8407.71 712
8408.58 736
8409.44 752
8410.31 714
8411.17 717
8412.04 739
8412.90 792
8413.77 772
8414.64 764
8415.50 788
8416.37 764
8417.23 775
8418.10 803
8418.97 800
8419.83 730
8420.70 734
8421.56 753
8422.43 765
8423.30 741
8424.16 778
8425.03 813
8425.90 799
8426.76 796
8427.63 825
8428.50 853
8429.36 816
8430.23 818
8431.10 833
8431.96 832
8432.83 823
8433.70 862
8434.56 889
8435.43 851
8436.30 872
8437.16 946
8438.03 927
8438.90 921
8439.77 953
8440.63 947
8441.50 960
8442.37 987
8443.24 1015
8444.10 1002
8444.97 1038
8445.84 1043
8446.71 1114
8447.57 1086
8448.44 1090
8449.31 1040
8450.18 1077
8451.04 1066
8451.91 1081
8452.78 1089
8453.65 1192
8454.52 1219
8455.38 1311
8456.25 1368
8457.12 1488
8457.99 1587
8458.86 1561
8459.72 1514
8460.59 1482
8461.46 1438
8462.33 1417
8463.20 1321
8464.07 1191
8464.93 1179
8465.80 1155
8466.67 1111
8467.54 1062
8468.41 1096
8469.28 1037
8470.15 1038
8471.02 1000
8471.88 1002
8472.75 1035
8473.62 982
8474.49 961
8475.36 963
8476.23 1033
8477.10 1035
8477.97 1007
8478.84 1026
8479.71 1032
8480.58 1063
8481.44 1057
8482.31 1120
8483.18 1081
8484.05 1132
8484.92 1089
8485.79 1016
8486.66 1007
8487.53 1039
8488.40 1017
8489.27 1022
8490.14 1026
8491.01 1038
8491.88 1032
8492.75 1082
8493.62 1046
8494.49 1053
8495.36 1081
8496.23 1098
8497.10 1119
8497.97 1086
8498.84 1129
8499.71 1114
8500.58 1041
8501.45 1022
8502.32 1050
8503.19 1029
8504.06 993
8504.93 1022
8505.80 1071
8506.67 996
8507.55 1029
8508.42 1032
8509.29 1007
8510.16 1044
8511.03 1048
8511.90 1048
8512.77 1043
8513.64 1038
8514.51 1046
8515.38 1083
8516.25 1077
8517.13 1084
8518.00 1099
8518.87 1104
8519.74 1116
8520.61 1103
8521.48 1171
8522.35 1214
8523.23 1236
8524.10 1264
8524.97 1358
8525.84 1407
8526.71 1494
8527.58 1518
8528.46 1541
8529.33 1492
8530.20 1530
8531.07 1428
8531.94 1333
8532.81 1289
8533.69 1257
8534.56 1236
8535.43 1222
8536.30 1194
8537.18 1163
8538.05 1169
8538.92 1141
8539.79 1151
8540.66 1153
8541.54 1104
8542.41 1099
8543.28 1061
8544.15 1023
8545.03 1073
8545.90 1060
8546.77 1072
8547.64 1041
8548.52 1032
8549.39 1074
8550.26 1058
8551.14 1104
8552.01 1151
8552.88 1240
8553.76 1319
8554.63 1384
8555.50 1432
8556.37 1463
8557.25 1451
8558.12 1434
8558.99 1392
8559.87 1337
8560.74 1246
8561.61 1181
8562.49 1146
8563.36 1125
8564.24 1166
8565.11 1132
8565.98 1117
8566.86 1132
8567.73 1063
8568.60 1092
8569.48 1077
8570.35 1021
8571.23 1095
8572.10 1049
8572.97 1002
8573.85 1030
8574.72 1023
8575.60 1023
8576.47 1045
8577.34 1018
8578.22 1012
8579.09 1000
8579.97 956
8580.84 985
8581.72 1013
8582.59 1005
8583.47 962
8584.34 1012
8585.21 1023
8586.09 1037
8586.96 1029
8587.84 1037
8588.71 1097
8589.59 1057
8590.46 1091
8591.34 1074
8592.21 1083
8593.09 1070
8593.96 1139
8594.84 1129
8595.71 1151
8596.59 1134
8597.46 1152
8598.34 1104
8599.22 1114
8600.09 1149
8600.97 1110
8601.84 1128
8602.72 1162
8603.59 1159
8604.47 1167
8605.34 1194
8606.22 1174
8607.10 1192
8607.97 1169
8608.85 1166
8609.72 1144
8610.60 1209
8611.47 1201
8612.35 1212
8613.23 1167
8614.10 1179
8614.98 1202
8615.86 1210
8616.73 1227
8617.61 1253
8618.48 1304
8619.36 1249
8620.24 1338
8621.11 1439
8621.99 1380
8622.87 1373
8623.74 1374
8624.62 1366
8625.50 1417
8626.37 1429
8627.25 1405
8628.13 1430
8629.00 1471
8629.88 1426
8630.76 1463
8631.64 1490
8632.51 1503
8633.39 1550
8634.27 1513
8635.14 1463
8636.02 1490
8636.90 1489
8637.78 1534
8638.65 1533
8639.53 1522
8640.41 1590
8641.29 1579
8642.16 1618
8643.04 1584
8643.92 1692
8644.80 1732
8645.67 1671
8646.55 1681
8647.43 1750
8648.31 1732
8649.18 1734
8650.06 1854
8650.94 1874
8651.82 1858
8652.70 1839
8653.58 1841
8654.45 1877
8655.33 1878
8656.21 1878
8657.09 1983
8657.97 2019
8658.84 2062
8659.72 2094
8660.60 2156
8661.48 2303
8662.36 2492
8663.24 2690
8664.12 2869
8664.99 3075
8665.87 3170
8666.75 3265
8667.63 3260
8668.51 3208
8669.39 3146
8670.27 3073
8671.15 2984
8672.03 2961
8672.91 2890
8673.78 2936
8674.66 2852
8675.54 2906
8676.42 2897
8677.30 2894
8678.18 2832
8679.06 2697
8679.94 2530
8680.82 2460
8681.70 2427
8682.58 2206
8683.46 2114
8684.34 2103
8685.22 2075
8686.10 2062
8686.98 2025
8687.86 1981
8688.74 1992
8689.62 2143
8690.50 2256
8691.38 2457
8692.26 2611
8693.14 2741
8694.02 2851
8694.90 2854
8695.78 2895
8696.66 2820
8697.54 2678
8698.42 2609
8699.30 2575
8700.18 2489
8701.06 2469
8701.94 2489
8702.82 2535
8703.70 2493
8704.58 2374
8705.46 2399
8706.34 2421
8707.23 2357
8708.11 2143
8708.99 2075
8709.87 1983
8710.75 1882
8711.63 1781
8712.51 1808
8713.39 1690
8714.27 1659
8715.16 1605
8716.04 1539
8716.92 1529
8717.80 1513
8718.68 1431
8719.56 1398
8720.44 1404
8721.33 1410
8722.21 1406
8723.09 1405
8723.97 1408
8724.85 1429
8725.73 1352
8726.62 1354
8727.50 1413
8728.38 1459
8729.26 1434
8730.14 1496
8731.03 1507
8731.91 1530
8732.79 1573
8733.67 1509
8734.55 1463
8735.44 1454
8736.32 1477
8737.20 1513
8738.08 1536
8738.97 1444
8739.85 1489
8740.73 1520
8741.61 1465
8742.50 1463
8743.38 1416
8744.26 1463
8745.14 1454
8746.03 1419
8746.91 1356
8747.79 1341
8748.68 1358
8749.56 1378
8750.44 1314
8751.33 1372
8752.21 1356
8753.09 1315
8753.97 1295
8754.86 1332
8755.74 1327
8756.62 1303
8757.51 1281
8758.39 1280
8759.28 1334
8760.16 1364
8761.04 1300
8761.93 1281
8762.81 1302
8763.69 1296
8764.58 1334
8765.46 1281
8766.34 1325
8767.23 1379
8768.11 1361
8769.00 1322
8769.88 1281
8770.76 1309
8771.65 1329
8772.53 1296
8773.42 1290
8774.30 1299
8775.19 1258
8776.07 1257
8776.95 1273
8777.84 1240
8778.72 1246
8779.61 1250
8780.49 1227
8781.38 1259
8782.26 1282
8783.15 1197
8784.03 1218
8784.92 1233
8785.80 1191
8786.69 1177
8787.57 1181
8788.46 1157
8789.34 1185
8790.23 1169
8791.11 1199
8792.00 1211
8792.88 1165
8793.77 1097
8794.65 1134
8795.54 1169
8796.42 1091
8797.31 1097
8798.19 1126
8799.08 1114
8799.96 1098
8800.85 1066
8801.74 1089
8802.62 1043
8803.51 1013
8804.39 1005
8805.28 1043
8806.16 1082
8807.05 1064
8807.94 1059
8808.82 1073
8809.71 1059
8810.59 1059
8811.48 1010
8812.37 1025
8813.25 1041
8814.14 1059
8815.03 1016
8815.91 1036
8816.80 1055
8817.68 1068
8818.57 1087
8819.46 1093
8820.34 1091
8821.23 1055
8822.12 1050
8823.00 1012
8823.89 994
8824.78 1017
8825.66 1026
8826.55 1020
8827.44 1008
8828.33 1031
8829.21 990
8830.10 1022
8830.99 1005
8831.87 1018
8832.76 1000
8833.65 961
8834.54 985
8835.42 946
8836.31 934
8837.20 958
8838.08 952
8838.97 923
8839.86 973
8840.75 945
8841.64 920
8842.52 926
8843.41 904
8844.30 932
8845.19 930
8846.07 924
8846.96 944
8847.85 957
8848.74 929
8849.63 947
8850.51 891
8851.40 921
8852.29 916
8853.18 900
8854.07 869
8854.96 874
8855.84 861
8856.73 823
8857.62 849
8858.51 849
8859.40 815
8860.29 803
8861.17 810
8862.06 791
8862.95 818
8863.84 818
8864.73 831
8865.62 831
8866.51 806
8867.40 741
8868.29 803
8869.17 804
8870.06 800
8870.95 766
8871.84 781
8872.73 789
8873.62 790
8874.51 781
8875.40 736
8876.29 764
8877.18 754
8878.07 760
8878.96 753
8879.85 746
8880.74 757
8881.63 726
8882.51 719
8883.40 731
8884.29 726
8885.18 754
8886.07 767
8886.96 711
8887.85 707
8888.74 716
8889.63 780
8890.52 736
8891.41 721
8892.30 704
8893.19 739
8894.09 695
8894.98 721
8895.87 714
8896.76 688
8897.65 700
8898.54 702
8899.43 712
8900.32 686
8901.21 700
8902.10 670
8902.99 688
8903.88 694
8904.77 685
8905.66 692
8906.55 736
8907.44 664
8908.34 680
8909.23 688
8910.12 670
8911.01 675
8911.90 666
8912.79 655
8913.68 661
8914.57 646
8915.47 675
8916.36 687
8917.25 663
8918.14 647
8919.03 669
8919.92 683
8920.81 638
8921.71 634
8922.60 638
8923.49 642
8924.38 621
8925.27 636
8926.16 608
8927.06 624
8927.95 648
8928.84 648
8929.73 663
8930.62 641
8931.52 643
8932.41 569
8933.30 610
8934.19 622
8935.09 584
8935.98 606
8936.87 632
8937.76 611
8938.66 654
8939.55 619
8940.44 625
8941.33 606
8942.23 597
8943.12 607
8944.01 576
8944.90 616
8945.80 609
8946.69 599
8947.58 604
8948.48 595
8949.37 605
8950.26 610
8951.16 559
8952.05 632
8952.94 610
8953.84 605
8954.73 592
8955.62 596
8956.52 628
8957.41 600
8958.30 603
8959.20 610
8960.09 601
8960.98 558
8961.88 585
8962.77 587
8963.66 558
8964.56 587
8965.45 622
8966.35 598
8967.24 595
8968.13 599
8969.03 597
8969.92 600
8970.82 606
8971.71 597
8972.60 594
8973.50 612
8974.39 562
8975.29 559
8976.18 552
8977.08 564
8977.97 551
8978.87 564
8979.76 560
8980.65 563
8981.55 560
8982.44 558
8983.34 551
8984.23 540
8985.13 561
8986.02 559
8986.92 564
8987.81 548
8988.71 555
8989.60 588
8990.50 586
8991.39 601
8992.29 545
8993.18 537
8994.08 593
8994.97 589
8995.87 542
8996.76 572
8997.66 578
8998.56 594
8999.45 568
9000.35 547
9001.24 525
9002.14 557
9003.03 563
9003.93 540
9004.83 570
9005.72 577
9006.62 568
9007.51 545
9008.41 569
9009.31 532
9010.20 564
9011.10 538
9011.99 557
9012.89 542
9013.79 564
9014.68 532
9015.58 580
9016.48 578
9017.37 576
9018.27 517
9019.16 563
9020.06 587
9020.96 538
9021.85 504
9022.75 539
9023.65 544
9024.54 540
9025.44 555
9026.34 554
9027.24 567
9028.13 555
9029.03 569
9029.93 550
9030.82 526
9031.72 547
9032.62 547
9033.52 583
9034.41 534
9035.31 566
9036.21 567
9037.10 568
9038.00 563
9038.90 530
9039.80 550
9040.69 562
9041.59 532
9042.49 533
9043.39 555
9044.29 518
9045.18 546
9046.08 527
9046.98 554
9047.88 551
9048.78 570
9049.67 576
9050.57 556
9051.47 558
9052.37 566
9053.27 551
9054.16 554
9055.06 531
9055.96 564
9056.86 577
9057.76 577
9058.66 575
9059.55 581
9060.45 607
9061.35 577
9062.25 588
9063.15 573
9064.05 550
9064.95 583
9065.85 579
9066.74 596
9067.64 591
9068.54 602
9069.44 558
9070.34 599
9071.24 583
9072.14 573
9073.04 564
9073.94 552
9074.84 545
9075.74 574
9076.64 566
9077.53 577
9078.43 579
9079.33 609
9080.23 653
9081.13 579
9082.03 578
9082.93 630
9083.83 630
9084.73 569
9085.63 599
9086.53 625
9087.43 619
9088.33 633
9089.23 649
9090.13 600
9091.03 598
9091.93 620
9092.83 597
9093.73 624
9094.63 624
9095.53 599
9096.43 621
9097.33 631
9098.23 615
9099.13 616
9100.04 608
9100.94 620
9101.84 598
9102.74 640
9103.64 608
9104.54 608
9105.44 581
9106.34 636
9107.24 622
9108.14 608
9109.04 573
9109.94 596
9110.85 583
9111.75 587
9112.65 617
9113.55 584
9114.45 586
9115.35 556
9116.25 576
9117.15 589
9118.06 595
9118.96 558
9119.86 577
9120.76 580
9121.66 601
9122.56 598
9123.46 582
9124.37 569
9125.27 577
9126.17 621
9127.07 575
9127.97 551
9128.88 566
9129.78 594
9130.68 598
9131.58 571
9132.48 570
9133.39 589
9134.29 555
9135.19 547
9136.09 540
9137.00 555
9137.90 557
9138.80 586
9139.70 582
9140.61 506
9141.51 548
9142.41 552
9143.31 532
9144.22 551
9145.12 558
9146.02 525
9146.92 534
9147.83 565
9148.73 549
9149.63 550
9150.54 561
9151.44 559
9152.34 575
9153.25 574
9154.15 534
9155.05 556
9155.96 505
9156.86 524
9157.76 523
9158.67 552
9159.57 507
9160.47 519
9161.38 553
9162.28 570
9163.18 578
9164.09 531
9164.99 564
9165.90 565
9166.80 553
9167.70 545
9168.61 546
9169.51 562
9170.42 603
9171.32 582
9172.22 591
9173.13 558
9174.03 555
9174.94 546
9175.84 581
9176.74 571
9177.65 539
9178.55 558
9179.46 539
9180.36 550
9181.27 553
9182.17 525
9183.08 493
9183.98 523
9184.89 543
9185.79 533
9186.70 511
9187.60 573
9188.51 541
9189.41 575
9190.32 560
9191.22 543
9192.13 543
9193.03 611
9193.94 569
9194.84 551
9195.75 582
9196.65 566
9197.56 594
9198.46 618
9199.37 570
9200.27 576
9201.18 625
9202.08 650
9202.99 607
9203.90 606
9204.80 645
9205.71 636
9206.61 596
9207.52 565
9208.42 570
9209.33 608
9210.24 574
9211.14 605
9212.05 546
9212.95 555
9213.86 558
9214.77 577
9215.67 544
9216.58 570
9217.49 546
9218.39 568
9219.30 560
9220.21 566
9221.11 552
9222.02 574
9222.93 552
9223.83 581
9224.74 539
9225.65 516
9226.55 548
9227.46 543
9228.37 555
9229.27 549
9230.18 545
9231.09 550
9231.99 561
9232.90 543
9233.81 535
9234.72 565
9235.62 551
9236.53 573
9237.44 566
9238.34 552
9239.25 557
9240.16 558
9241.07 559
9241.97 524
9242.88 539
9243.79 532
9244.70 537
9245.61 529
9246.51 511
9247.42 551
9248.33 541
9249.24 536
9250.14 580
9251.05 567
9251.96 533
9252.87 530
9253.78 571
9254.69 565
9255.59 543
9256.50 498
9257.41 549
9258.32 544
9259.23 518
9260.14 540
9261.04 550
9261.95 555
9262.86 554
9263.77 550
9264.68 538
9265.59 577
9266.50 574
9267.40 542
9268.31 549
9269.22 552
9270.13 547
9271.04 527
9271.95 545
9272.86 515
9273.77 560
9274.68 519
9275.59 558
9276.49 551
9277.40 567
9278.31 562
9279.22 562
9280.13 564
9281.04 572
9281.95 567
9282.86 562
9283.77 552
9284.68 554
9285.59 561
9286.50 566
9287.41 581
9288.32 554
9289.23 568
9290.14 564
9291.05 596
9291.96 554
9292.87 546
9293.78 591
9294.69 559
9295.60 566
9296.51 565
9297.42 555
9298.33 600
9299.24 550
9300.15 536
9301.06 559
9301.97 569
9302.88 564
9303.79 577
9304.70 585
9305.61 606
9306.53 572
9307.44 575
9308.35 584
9309.26 599
9310.17 575
9311.08 565
9311.99 624
9312.90 621
9313.81 556
9314.72 625
9315.63 607
9316.55 583
9317.46 576
9318.37 527
9319.28 568
9320.19 586
9321.10 566
9322.01 571
9322.93 575
9323.84 618
9324.75 615
9325.66 552
9326.57 593
9327.48 614
9328.40 575
9329.31 629
9330.22 582
9331.13 607
9332.04 565
9332.96 550
9333.87 564
9334.78 559
9335.69 567
9336.60 590
9337.52 578
9338.43 591
9339.34 606
9340.25 564
9341.17 579
9342.08 608
9342.99 629
9343.90 622
9344.82 614
9345.73 598
9346.64 629
9347.55 606
9348.47 587
9349.38 600
9350.29 623
9351.21 620
9352.12 601
9353.03 608
9353.94 607
9354.86 617
9355.77 652
9356.68 632
9357.60 607
9358.51 628
9359.42 609
9360.34 630
9361.25 614
9362.16 640
9363.08 626
9363.99 597
9364.90 627
9365.82 642
9366.73 650
9367.65 626
9368.56 609
9369.47 633
9370.39 650
9371.30 615
9372.21 615
9373.13 633
9374.04 658
9374.96 631
9375.87 608
9376.79 642
9377.70 627
9378.61 633
9379.53 614
9380.44 666
9381.36 651
9382.27 657
9383.19 626
9384.10 636
9385.01 675
9385.93 678
9386.84 648
9387.76 708
9388.67 687
9389.59 663
9390.50 666
9391.42 675
9392.33 720
9393.25 678
9394.16 716
9395.08 705
9395.99 704
9396.91 672
9397.82 713
9398.74 747
9399.65 713
9400.57 728
9401.48 719
9402.40 699
9403.32 680
9404.23 666
9405.15 695
9406.06 715
9406.98 675
9407.89 726
9408.81 711
9409.73 709
9410.64 705
9411.56 682
9412.47 722
9413.39 685
9414.30 704
9415.22 746
9416.14 688
9417.05 668
9417.97 688
9418.89 741
9419.80 724
9420.72 733
9421.63 720
9422.55 722
9423.47 776
9424.38 774
9425.30 786
9426.22 755
9427.13 812
9428.05 832
9428.97 805
9429.88 803
9430.80 785
9431.72 769
9432.63 787
9433.55 817
9434.47 786
9435.38 810
9436.30 846
9437.22 838
9438.14 844
9439.05 879
9439.97 878
9440.89 936
9441.81 921
9442.72 973
9443.64 970
9444.56 962
9445.47 946
9446.39 1007
9447.31 944
9448.23 983
9449.15 940
9450.06 936
9450.98 958
9451.90 978
9452.82 1032
9453.73 1033
9454.65 1034
9455.57 1013
9456.49 1093
9457.41 1045
9458.32 1004
9459.24 949
9460.16 959
9461.08 927
9462.00 861
9462.92 858
9463.83 866
9464.75 831
9465.67 847
9466.59 871
9467.51 843
9468.43 835
9469.35 784
9470.26 810
9471.18 813
9472.10 833
9473.02 858
9473.94 805
9474.86 772
9475.78 805
9476.70 810
9477.62 763
9478.54 817
9479.45 857
9480.37 882
9481.29 858
9482.21 868
9483.13 850
9484.05 879
9484.97 860
9485.89 877
9486.81 856
9487.73 853
9488.65 891
9489.57 897
9490.49 871
9491.41 870
9492.33 878
9493.25 859
9494.17 886
9495.09 893
9496.01 902
9496.93 880
9497.85 906
9498.77 907
9499.69 885
9500.61 884
9501.53 891
9502.45 894
9503.37 942
9504.29 908
9505.21 938
9506.13 991
9507.05 916
9507.97 898
9508.89 940
9509.81 963
9510.73 955
9511.65 977
9512.57 950
9513.49 967
9514.42 988
9515.34 993
9516.26 1021
9517.18 1082
9518.10 1076
9519.02 1120
9519.94 1156
9520.86 1271
9521.78 1288
9522.71 1324
9523.63 1341
9524.55 1359
9525.47 1378
9526.39 1391
9527.31 1321
9528.23 1291
9529.16 1249
9530.08 1235
9531.00 1179
9531.92 1170
9532.84 1141
9533.76 1129
9534.69 1155
9535.61 1098
9536.53 1057
9537.45 1051
9538.37 1054
9539.30 1062
9540.22 1034
9541.14 1019
9542.06 1042
9542.98 1028
9543.91 1005
9544.83 958
9545.75 939
9546.67 965
9547.60 992
9548.52 1021
9549.44 1033
9550.36 1020
9551.29 1054
9552.21 1057
9553.13 1015
9554.06 1029
9554.98 1003
9555.90 1036
9556.82 1047
9557.75 1039
9558.67 1028
9559.59 1095
9560.52 1114
9561.44 1151
9562.36 1120
9563.29 1110
9564.21 1111
9565.13 1099
9566.06 1092
9566.98 1096
9567.90 1072
9568.83 1070
9569.75 1080
9570.67 1101
9571.60 1087
9572.52 1116
9573.44 1084
9574.37 1063
9575.29 1087
9576.22 1074
9577.14 1117
9578.06 1114
9578.99 1129
9579.91 1165
9580.84 1149
9581.76 1120
9582.68 1200
9583.61 1186
9584.53 1193
9585.46 1182
9586.38 1181
9587.31 1172
9588.23 1195
9589.15 1164
9590.08 1180
9591.00 1228
9591.93 1201
9592.85 1217
9593.78 1250
9594.70 1270
9595.63 1255
9596.55 1302
9597.48 1360
9598.40 1389
9599.33 1431
9600.25 1455
9601.18 1446
9602.10 1425
9603.03 1408
9603.95 1449
9604.88 1459
9605.80 1471
9606.73 1408
9607.65 1370
9608.58 1347
9609.50 1319
9610.43 1287
9611.35 1318
9612.28 1285
9613.21 1275
9614.13 1290
9615.06 1290
9615.98 1260
9616.91 1280
9617.84 1339
9618.76 1293
9619.69 1322
9620.61 1310
9621.54 1321
9622.47 1304
9623.39 1321
9624.32 1321
9625.24 1334
9626.17 1347
9627.10 1366
9628.02 1354
9628.95 1326
9629.88 1303
9630.80 1404
9631.73 1404
9632.65 1398
9633.58 1428
9634.51 1401
9635.43 1429
9636.36 1487
9637.29 1444
9638.22 1467
9639.14 1501
9640.07 1573
9641.00 1534
9641.92 1518
9642.85 1560
9643.78 1570
9644.70 1570
9645.63 1620
9646.56 1549
9647.49 1556
9648.41 1653
9649.34 1647
9650.27 1616
9651.20 1646
9652.12 1644
9653.05 1634
9653.98 1629
9654.91 1594
9655.83 1569
9656.76 1625
9657.69 1545
9658.62 1591
9659.55 1627
9660.47 1583
9661.40 1590
9662.33 1611
9663.26 1675
9664.19 1677
9665.11 1640
9666.04 1639
9666.97 1714
9667.90 1683
9668.83 1685
9669.75 1789
9670.68 1772
9671.61 1746
9672.54 1760
9673.47 1853
9674.40 1849
9675.33 1845
9676.25 1871
9677.18 1884
9678.11 1841
9679.04 1863
9679.97 1848
9680.90 1903
9681.83 1929
9682.76 1911
9683.69 1916
9684.61 1929
9685.54 1967
9686.47 1926
9687.40 1959
9688.33 1999
9689.26 1992
9690.19 1954
9691.12 2041
9692.05 2090
9692.98 2040
9693.91 1980
9694.84 2066
9695.77 2076
9696.70 2043
9697.63 2083
9698.56 2174
9699.49 2168
9700.42 2170
9701.35 2205
9702.28 2189
9703.21 2210
9704.14 2182
9705.07 2086
9706.00 2154
9706.93 2083
9707.86 2072
9708.79 2082
9709.72 2041
9710.65 2096
9711.58 2073
9712.51 2185
9713.44 2268
9714.37 2301
9715.30 2393
9716.23 2377
9717.16 2396
9718.09 2472
9719.02 2423
9719.95 2392
9720.88 2371
9721.81 2265
9722.75 2168
9723.68 2020
9724.61 1939
9725.54 1897
9726.47 1856
9727.40 1797
9728.33 1792
9729.26 1809
9730.19 1777
9731.13 1741
9732.06 1786
9732.99 1790
9733.92 1835
9734.85 1778
9735.78 1867
9736.71 1834
9737.65 1721
9738.58 1782
9739.51 1796
9740.44 1724
9741.37 1683
9742.30 1686
9743.24 1657
9744.17 1559
9745.10 1550
9746.03 1532
9746.96 1546
9747.90 1503
9748.83 1461
9749.76 1453
9750.69 1447
9751.63 1493
9752.56 1479
9753.49 1478
9754.42 1497
9755.36 1440
9756.29 1425
9757.22 1460
9758.15 1414
9759.09 1387
9760.02 1399
9760.95 1413
9761.88 1402
9762.82 1358
9763.75 1357
9764.68 1414
9765.62 1344
9766.55 1376
9767.48 1354
9768.41 1369
9769.35 1390
9770.28 1399
9771.21 1419
9772.15 1370
9773.08 1413
9774.01 1409
9774.95 1412
9775.88 1389
9776.81 1399
9777.75 1340
9778.68 1329
9779.62 1362
9780.55 1396
9781.48 1418
9782.42 1404
9783.35 1382
9784.28 1406
9785.22 1398
9786.15 1345
9787.09 1330
9788.02 1370
9788.95 1349
9789.89 1320
9790.82 1320
9791.76 1289
9792.69 1318
9793.63 1239
9794.56 1322
9795.49 1299
9796.43 1315
9797.36 1316
9798.30 1325
9799.23 1322
9800.17 1320
9801.10 1282
9802.04 1333
9802.97 1309
9803.91 1253
9804.84 1264
9805.78 1250
9806.71 1236
9807.65 1166
9808.58 1163
9809.52 1185
9810.45 1183
9811.39 1119
9812.32 1089
9813.26 1148
9814.19 1062
9815.13 1104
9816.06 1084
9817.00 1115
9817.93 1103
9818.87 1026
9819.80 1080
9820.74 1028
9821.68 1037
9822.61 1051
9823.55 1061
9824.48 1037
9825.42 1032
9826.35 1022
9827.29 975
9828.23 1004
9829.16 1027
9830.10 976
9831.03 973
9831.97 1007
9832.91 1026
9833.84 1012
9834.78 994
9835.72 961
9836.65 1013
9837.59 1027
9838.52 1034
9839.46 948
9840.40 968
9841.33 988
9842.27 989
9843.21 972
9844.14 955
9845.08 935
9846.02 921
9846.95 952
9847.89 939
9848.83 938
9849.77 915
9850.70 910
9851.64 933
9852.58 930
9853.51 904
9854.45 917
9855.39 973
9856.33 944
9857.26 906
9858.20 916
9859.14 939
9860.08 936
9861.01 931
9861.95 909
9862.89 946
9863.83 950
9864.76 905
9865.70 880
9866.64 937
9867.58 943
9868.51 926
9869.45 880
9870.39 936
9871.33 887
9872.27 908
9873.20 916
9874.14 942
9875.08 910
9876.02 908
9876.96 888
9877.90 918
9878.83 883
9879.77 887
9880.71 892
9881.65 896
9882.59 873
9883.53 866
9884.47 879
9885.40 849
9886.34 858
9887.28 853
9888.22 843
9889.16 850
9890.10 857
9891.04 839
9891.98 858
9892.91 858
9893.85 853
9894.79 867
9895.73 827
9896.67 818
9897.61 845
9898.55 861
9899.49 839
9900.43 850
9901.37 846
9902.31 811
9903.25 790
9904.19 819
9905.13 854
9906.07 852
9907.01 808
9907.95 790
9908.89 851
9909.83 861
9910.77 844
9911.71 819
9912.65 857
9913.59 849
9914.53 851
9915.47 876
9916.41 894
9917.35 881
9918.29 855
9919.23 858
9920.17 856
9921.11 878
9922.05 886
9922.99 921
9923.93 885
9924.87 938
9925.81 986
9926.75 1032
9927.69 1021
9928.63 1089
9929.57 1052
9930.51 1049
9931.45 1064
9932.39 1011
9933.34 999
9934.28 972
9935.22 890
9936.16 895
9937.10 891
9938.04 867
9938.98 888
9939.92 881
9940.87 860
9941.81 862
9942.75 824
9943.69 789
9944.63 845
9945.57 865
9946.51 867
9947.46 886
9948.40 858
9949.34 919
9950.28 998
9951.22 985
9952.16 943
9953.11 939
9954.05 966
9954.99 929
9955.93 927
9956.87 942
9957.82 895
9958.76 868
9959.70 857
9960.64 840
9961.59 817
9962.53 844
9963.47 808
9964.41 799
9965.35 778
9966.30 725
9967.24 780
9968.18 751
9969.13 771
9970.07 772
9971.01 781
9971.95 799
9972.90 757
9973.84 727
9974.78 707
9975.73 741
9976.67 729
9977.61 736
9978.55 749
9979.50 710
9980.44 742
9981.38 720
9982.33 755
9983.27 736
9984.21 707
9985.16 750
9986.10 772
9987.04 744
9987.99 752
9988.93 763
9989.88 738
9990.82 750
9991.76 764
9992.71 778
9993.65 771
9994.59 738
9995.54 757
9996.48 706
9997.43 709
9998.37 707
9999.31 709
10000.26 719
10001.20 711
10002.15 717
10003.09 684
10004.04 653
10004.98 730
10005.92 742
10006.87 733
10007.81 733
10008.76 711
10009.70 658
10010.65 651
10011.59 683
10012.54 658
10013.48 673
10014.43 666
10015.37 665
10016.32 686
10017.26 701
10018.21 673
10019.15 629
10020.10 689
10021.04 670
10021.99 643
10022.93 653
10023.88 635
10024.82 615
10025.77 627
10026.71 660
10027.66 686
10028.60 675
10029.55 679
10030.49 657
10031.44 643
10032.39 672
10033.33 663
10034.28 667
10035.22 690
10036.17 639
10037.11 613
10038.06 620
10039.01 636
10039.95 598
10040.90 627
10041.84 640
10042.79 650
10043.74 668
10044.68 627
10045.63 629
10046.58 630
10047.52 582
10048.47 605
10049.41 619
10050.36 612
10051.31 639
10052.25 592
10053.20 623
10054.15 612
10055.09 615
10056.04 629
10056.99 648
10057.93 637
10058.88 587
10059.83 614
10060.78 602
10061.72 603
10062.67 586
10063.62 577
10064.56 584
10065.51 603
10066.46 610
10067.41 613
10068.35 613
10069.30 606
10070.25 618
10071.20 616
10072.14 621
10073.09 609
10074.04 648
10074.99 621
10075.93 623
10076.88 600
10077.83 625
10078.78 563
10079.72 572
10080.67 566
10081.62 570
10082.57 577
10083.52 582
10084.46 588
10085.41 596
10086.36 605
10087.31 588
10088.26 589
10089.21 603
10090.15 595
10091.10 576
10092.05 581
10093.00 596
10093.95 613
10094.90 579
10095.85 558
10096.79 582
10097.74 570
10098.69 582
10099.64 549
10100.59 575
10101.54 611
10102.49 598
10103.44 599
10104.39 602
10105.33 608
10106.28 624
10107.23 576
10108.18 589
10109.13 576
10110.08 590
10111.03 611
10111.98 640
10112.93 578
10113.88 579
10114.83 587
10115.78 581
10116.73 611
10117.68 590
10118.63 630
10119.58 633
10120.53 589
10121.48 576
10122.43 612
10123.38 634
10124.33 645
10125.28 603
10126.23 587
10127.18 612
10128.13 626
10129.08 597
10130.03 592
10130.98 611
10131.93 593
10132.88 594
10133.83 602
10134.78 633
10135.73 611
10136.68 625
10137.63 652
10138.58 653
10139.53 620
10140.48 675
10141.43 633
10142.38 644
10143.33 614
10144.29 629
10145.24 665
10146.19 673
10147.14 644
10148.09 622
10149.04 651
10149.99 611
10150.94 646
10151.89 633
10152.85 648
10153.80 653
10154.75 670
10155.70 662
10156.65 668
10157.60 671
10158.55 655
10159.51 647
10160.46 683
10161.41 674
10162.36 667
10163.31 667
10164.26 705
10165.22 707
10166.17 713
10167.12 708
10168.07 693
10169.02 681
10169.98 713
10170.93 726
10171.88 741
10172.83 726
10173.79 728
10174.74 753
10175.69 727
10176.64 747
10177.60 796
10178.55 755
10179.50 740
10180.45 809
10181.41 821
10182.36 811
10183.31 796
10184.26 806
10185.22 811
10186.17 798
10187.12 794
10188.08 827
10189.03 790
10189.98 769
10190.93 790
10191.89 802
10192.84 812
10193.79 821
10194.75 830
10195.70 804
10196.65 797
10197.61 811
10198.56 803
10199.51 786
10200.47 811
10201.42 818
10202.38 802
10203.33 857
10204.28 865
10205.24 899
10206.19 879
10207.14 910
10208.10 912
10209.05 964
10210.01 928
10210.96 878
10211.91 901
10212.87 855
10213.82 877
10214.78 836
10215.73 841
10216.69 809
10217.64 834
10218.59 784
10219.55 824
10220.50 805
10221.46 811
10222.41 804
10223.37 778
10224.32 830
10225.28 811
10226.23 777
10227.19 781
10228.14 800
10229.10 808
10230.05 800
10231.01 797
10231.96 778
10232.92 800
10233.87 807
10234.83 849
10235.78 882
10236.74 876
10237.69 879
10238.65 913
10239.60 828
10240.56 842
10241.51 834
10242.47 826
10243.42 836
10244.38 858
10245.34 825
10246.29 779
10247.25 767
10248.20 779
10249.16 781
10250.11 741
10251.07 739
10252.03 741
10252.98 769
10253.94 771
10254.89 765
10255.85 746
10256.81 713
10257.76 728
10258.72 688
10259.68 728
10260.63 713
10261.59 673
10262.55 697
10263.50 687
10264.46 715
10265.41 682
10266.37 690
10267.33 706
10268.28 671
10269.24 707
10270.20 678
10271.16 679
10272.11 675
10273.07 684
10274.03 633
10274.98 654
10275.94 659
10276.90 668
10277.85 674
10278.81 684
10279.77 679
10280.73 663
10281.68 632
10282.64 631
10283.60 622
10284.56 636
10285.51 648
10286.47 650
10287.43 624
10288.39 622
10289.34 638
10290.30 636
10291.26 657
10292.22 615
10293.18 613
10294.13 620
10295.09 617
10296.05 649
10297.01 616
10297.97 608
10298.92 617
10299.88 642
10300.84 606
10301.80 608
10302.76 625
10303.72 621
10304.67 581
10305.63 611
10306.59 599
10307.55 648
10308.51 652
10309.47 605
10310.43 592
10311.38 598
10312.34 596
10313.30 583
10314.26 610
10315.22 631
10316.18 641
10317.14 609
10318.10 615
10319.06 605
10320.01 584
10320.97 606
10321.93 606
10322.89 590
10323.85 580
10324.81 573
10325.77 579
10326.73 588
10327.69 607
10328.65 625
10329.61 593
10330.57 644
10331.53 603
10332.49 608
10333.45 592
10334.41 600
10335.37 630
10336.33 591
10337.29 567
10338.25 586
10339.21 571
10340.17 551
10341.13 543
10342.09 565
10343.05 576
10344.01 551
10344.97 528
10345.93 517
10346.89 532
10347.85 572
10348.81 550
10349.77 539
10350.73 529
10351.69 510
10352.65 544
10353.61 552
10354.57 564
10355.53 545
10356.49 558
10357.46 480
10358.42 547
10359.38 533
10360.34 561
10361.30 540
10362.26 513
10363.22 532
10364.18 508
10365.14 509
10366.11 516
10367.07 535
10368.03 520
10368.99 523
10369.95 506
10370.91 523
10371.87 502
10372.84 498
10373.80 526
10374.76 521
10375.72 528
10376.68 523
10377.64 491
10378.61 500
10379.57 514
10380.53 498
10381.49 503
10382.45 493
10383.42 483
10384.38 507
10385.34 498
10386.30 505
10387.27 528
10388.23 492
10389.19 495
10390.15 482
10391.11 517
10392.08 517
10393.04 524
10394.00 511
10394.96 517
10395.93 519
10396.89 494
10397.85 481
10398.82 464
10399.78 485
10400.74 479
10401.70 507
10402.67 482
10403.63 505
10404.59 492
10405.56 469
10406.52 490
10407.48 503
10408.45 467
10409.41 513
10410.37 460
10411.34 470
10412.30 482
10413.26 470
10414.23 498
10415.19 483
10416.15 468
10417.12 480
10418.08 477
10419.04 469
10420.01 497
10420.97 471
10421.94 494
10422.90 503
10423.86 515
10424.83 497
10425.79 503
10426.76 469
10427.72 498
10428.68 491
10429.65 483
10430.61 504
10431.58 478
10432.54 468
10433.51 475
10434.47 502
10435.44 478
10436.40 462
10437.36 479
10438.33 490
10439.29 427
10440.26 463
10441.22 480
10442.19 457
10443.15 459
10444.12 473
10445.08 495
10446.05 479
10447.01 482
10447.98 457
10448.94 450
10449.91 469
10450.87 450
10451.84 462
10452.80 441
10453.77 470
10454.73 450
10455.70 467
10456.67 445
10457.63 473
10458.60 486
10459.56 460
10460.53 452
10461.49 462
10462.46 457
10463.43 455
10464.39 462
10465.36 456
10466.32 450
10467.29 473
10468.25 458
10469.22 455
10470.19 465
10471.15 445
10472.12 470
10473.09 443
10474.05 475
10475.02 452
10475.98 480
10476.95 483
10477.92 500
10478.88 499
10479.85 506
10480.82 509
10481.78 524
10482.75 522
10483.72 508
10484.68 493
10485.65 471
10486.62 476
10487.58 474
10488.55 497
10489.52 477
10490.49 475
10491.45 478
10492.42 479
10493.39 448
10494.35 488
10495.32 479
10496.29 471
10497.26 462
10498.22 486
10499.19 469
10500.16 458
10501.13 450
10502.09 469
10503.06 475
10504.03 434
10505.00 450
10505.96 436
10506.93 449
10507.90 440
10508.87 453
10509.84 426
10510.80 400
10511.77 462
10512.74 443
10513.71 462
10514.68 434
10515.64 432
10516.61 431
10517.58 467
10518.55 443
10519.52 478
10520.49 437
10521.45 442
10522.42 427
10523.39 435
10524.36 474
10525.33 466
10526.30 430
10527.27 420
10528.23 444
10529.20 438
10530.17 454
10531.14 446
10532.11 439
10533.08 434
10534.05 438
10535.02 470
10535.99 465
10536.96 432
10537.93 445
10538.89 489
10539.86 463
10540.83 444
10541.80 436
10542.77 474
10543.74 462
10544.71 449
10545.68 458
10546.65 455
10547.62 429
10548.59 458
10549.56 445
10550.53 462
10551.50 466
10552.47 467
10553.44 452
10554.41 430
10555.38 475
10556.35 476
10557.32 486
10558.29 454
10559.26 447
10560.23 451
10561.20 468
10562.17 486
10563.14 506
10564.11 496
10565.08 463
10566.05 461
10567.02 487
10567.99 485
10568.96 514
10569.93 472
10570.91 493
10571.88 492
10572.85 467
10573.82 466
10574.79 442
10575.76 439
10576.73 486
10577.70 495
10578.67 444
10579.64 497
10580.62 479
10581.59 476
10582.56 474
10583.53 490
10584.50 515
10585.47 535
10586.44 509
10587.42 481
10588.39 458
10589.36 477
10590.33 456
10591.30 457
10592.27 467
10593.25 485
10594.22 477
10595.19 479
10596.16 546
10597.13 492
10598.10 534
10599.08 511
10600.05 505
10601.02 526
10601.99 477
10602.97 500
10603.94 524
10604.91 530
10605.88 534
10606.85 555
10607.83 551
10608.80 567
10609.77 566
10610.74 551
10611.72 601
10612.69 639
10613.66 612
10614.64 575
10615.61 570
10616.58 528
10617.55 560
10618.53 547
10619.50 532
10620.47 517
10621.45 522
10622.42 512
10623.39 514
10624.37 534
10625.34 528
10626.31 517
10627.29 524
10628.26 484
10629.23 484
10630.21 456
10631.18 502
10632.15 522
10633.13 494
10634.10 499
10635.07 480
10636.05 571
10637.02 558
10638.00 549
10638.97 552
10639.94 544
10640.92 560
10641.89 556
10642.87 566
10643.84 564
10644.81 546
10645.79 532
10646.76 536
10647.74 540
10648.71 525
10649.68 529
10650.66 503
10651.63 493
10652.61 493
10653.58 478
10654.56 514
10655.53 504
10656.51 492
10657.48 460
10658.46 460
10659.43 486
10660.41 466
10661.38 451
10662.36 459
10663.33 463
10664.31 478
10665.28 460
10666.26 463
10667.23 441
10668.21 430
10669.18 458
10670.16 454
10671.13 480
10672.11 479
10673.08 511
10674.06 428
10675.03 461
10676.01 464
10676.99 488
10677.96 504
10678.94 484
10679.91 464
10680.89 470
10681.86 465
10682.84 468
10683.82 487
10684.79 479
10685.77 465
10686.74 468
10687.72 483
10688.70 462
10689.67 471
10690.65 421
10691.63 442
10692.60 474
10693.58 454
10694.55 464
10695.53 478
10696.51 449
10697.48 452
10698.46 463
10699.44 422
10700.41 427
10701.39 459
10702.37 452
10703.34 444
10704.32 455
10705.30 445
10706.27 427
10707.25 456
10708.23 447
10709.21 485
10710.18 478
10711.16 457
10712.14 441
10713.11 455
10714.09 467
10715.07 434
10716.05 440
10717.02 460
10718.00 458
10718.98 446
10719.96 467
10720.93 469
10721.91 504
10722.89 510
10723.87 492
10724.85 484
10725.82 454
10726.80 437
10727.78 453
10728.76 472
10729.74 455
10730.71 473
10731.69 457
10732.67 452
10733.65 477
10734.63 440
10735.60 469
10736.58 451
10737.56 462
10738.54 468
10739.52 459
10740.50 438
10741.48 441
10742.45 466
10743.43 477
10744.41 446
10745.39 466
10746.37 459
10747.35 441
10748.33 468
10749.31 469
10750.28 469
10751.26 480
10752.24 469
10753.22 446
10754.20 475
10755.18 433
10756.16 438
10757.14 483
10758.12 490
10759.10 477
10760.08 474
10761.06 485
10762.04 462
10763.01 453
10763.99 427
10764.97 447
10765.95 451
10766.93 458
10767.91 470
10768.89 483
10769.87 460
10770.85 473
10771.83 482
10772.81 489
10773.79 504
10774.77 480
10775.75 469
10776.73 479
10777.71 486
10778.69 467
10779.67 494
10780.65 463
10781.63 451
10782.62 480
10783.60 505
10784.58 472
10785.56 472
10786.54 504
10787.52 477
10788.50 463
10789.48 462
10790.46 485
10791.44 515
10792.42 497
10793.40 458
10794.38 463
10795.37 495
10796.35 489
10797.33 505
10798.31 468
10799.29 474
10800.27 462
10801.25 494
10802.23 487
10803.21 455
10804.20 499
10805.18 496
10806.16 479
10807.14 488
10808.12 483
10809.10 475
10810.09 489
10811.07 464
10812.05 470
10813.03 508
10814.01 472
10815.00 482
10815.98 483
10816.96 487
10817.94 474
10818.92 499
10819.91 495
10820.89 495
10821.87 500
10822.85 459
10823.83 495
10824.82 500
10825.80 524
10826.78 527
10827.76 531
10828.75 499
10829.73 488
10830.71 493
10831.69 498
10832.68 493
10833.66 504
10834.64 488
10835.63 489
10836.61 498
10837.59 503
10838.57 510
10839.56 496
10840.54 506
10841.52 513
10842.51 571
10843.49 536
10844.47 516
10845.46 546
10846.44 537
10847.42 535
10848.41 542
10849.39 509
10850.37 495
10851.36 546
10852.34 538
10853.32 546
10854.31 570
10855.29 518
10856.28 586
10857.26 561
10858.24 563
10859.23 586
10860.21 545
10861.20 541
10862.18 530
10863.16 562
10864.15 566
10865.13 552
10866.12 537
10867.10 547
10868.08 563
10869.07 563
10870.05 572
10871.04 593
10872.02 587
10873.01 581
10873.99 577
10874.98 582
10875.96 585
10876.95 583
10877.93 643
10878.92 607
10879.90 600
10880.89 585
10881.87 617
10882.86 569
10883.84 609
10884.83 571
10885.81 593
10886.80 592
10887.78 619
10888.77 595
10889.75 619
10890.74 629
10891.72 621
10892.71 650
10893.69 616
10894.68 586
10895.66 634
10896.65 642
10897.64 674
10898.62 681
10899.61 653
10900.59 622
10901.58 677
10902.56 706
10903.55 647
10904.54 681
10905.52 703
10906.51 697
10907.49 686
10908.48 648
10909.47 667
10910.45 671
10911.44 700
10912.43 710
10913.41 690
10914.40 681
10915.39 727
10916.37 751
10917.36 730
10918.35 734
10919.33 745
10920.32 758
10921.31 737
10922.29 762
10923.28 753
10924.27 737
10925.25 777
10926.24 777
10927.23 759
10928.21 798
10929.20 788
10930.19 797
10931.18 791
10932.16 784
10933.15 770
10934.14 784
10935.12 812
10936.11 851
10937.10 844
10938.09 827
10939.07 806
10940.06 851
10941.05 824
10942.04 815
10943.02 874
10944.01 860
10945.00 875
10945.99 874
10946.98 905
10947.96 902
10948.95 871
10949.94 874
10950.93 927
10951.92 952
10952.90 968
10953.89 1027
10954.88 1069
10955.87 1078
10956.86 1070
10957.85 1106
10958.83 1188
10959.82 1178
10960.81 1207
10961.80 1189
10962.79 1204
10963.78 1156
10964.77 1202
10965.75 1180
10966.74 1128
10967.73 1046
10968.72 1047
10969.71 1023
10970.70 972
10971.69 951
10972.68 1035
10973.67 1009
10974.66 979
10975.64 973
10976.63 946
10977.62 980
10978.61 996
10979.60 983
10980.59 934
10981.58 959
10982.57 922
10983.56 985
10984.55 982
10985.54 977
10986.53 1000
10987.52 1006
10988.51 1027
10989.50 975
10990.49 1031
10991.48 1052
10992.47 1077
10993.46 1098
10994.45 1145
10995.44 1195
10996.43 1255
10997.42 1335
10998.41 1352
10999.40 1412
11000.39 1505
11001.38 1510
11002.37 1534
11003.36 1513
11004.35 1481
11005.34 1441
11006.33 1391
11007.32 1342
11008.31 1227
11009.30 1182
11010.30 1120
11011.29 1052
11012.28 1046
11013.27 999
11014.26 954
11015.25 944
11016.24 920
11017.23 901
11018.22 881
11019.21 891
11020.21 835
11021.20 806
11022.19 830
11023.18 861
11024.17 847
11025.16 820
11026.15 813
11027.14 806
11028.14 797
11029.13 830
11030.12 825
11031.11 789
11032.10 808
11033.09 835
11034.09 805
11035.08 824
11036.07 847
11037.06 875
11038.05 858
11039.05 854
11040.04 886
11041.03 865
11042.02 852
11043.02 826
11044.01 793
11045.00 853
11045.99 835
11046.98 801
11047.98 790
11048.97 790
11049.96 819
11050.95 757
11051.95 738
11052.94 748
11053.93 796
11054.93 733
11055.92 728
11056.91 707
11057.90 742
11058.90 696
11059.89 726
11060.88 779
11061.88 749
11062.87 698
11063.86 704
11064.86 704
11065.85 702
11066.84 718
11067.84 738
11068.83 715
11069.82 727
11070.82 740
11071.81 741
11072.80 748
11073.80 754
11074.79 747
11075.78 729
11076.78 716
11077.77 771
11078.77 762
11079.76 738
11080.75 727
11081.75 732
11082.74 778
11083.74 718
11084.73 704
11085.72 707
11086.72 700
11087.71 696
11088.71 685
11089.70 694
11090.70 699
11091.69 694
11092.68 647
11093.68 624
11094.67 664
11095.67 663
11096.66 658
11097.66 636
11098.65 661
11099.65 660
11100.64 654
11101.64 673
11102.63 657
11103.63 688
11104.62 690
11105.62 676
11106.61 670
11107.61 651
11108.60 655
11109.60 679
11110.59 655
11111.59 640
11112.58 671
11113.58 656
11114.57 642
11115.57 641
11116.56 660
11117.56 610
11118.56 632
11119.55 673
11120.55 629
11121.54 615
11122.54 654
11123.54 711
11124.53 643
11125.53 647
11126.52 655
11127.52 651
11128.51 662
11129.51 661
11130.51 628
11131.50 643
11132.50 638
11133.50 639
11134.49 605
11135.49 618
11136.49 594
11137.48 585
11138.48 593
11139.47 609
11140.47 613
11141.47 593
11142.46 616
11143.46 611
11144.46 603
11145.46 579
11146.45 595
11147.45 592
11148.45 623
11149.44 637
11150.44 623
11151.44 598
11152.43 609
11153.43 637
11154.43 599
11155.43 583
11156.42 586
11157.42 635
11158.42 619
11159.42 612
11160.41 610
11161.41 599
11162.41 598
11163.41 600
11164.40 616
11165.40 611
11166.40 567
11167.40 576
11168.39 592
11169.39 626
11170.39 598
11171.39 586
11172.39 583
11173.38 608
11174.38 607
11175.38 626
11176.38 604
11177.38 639
11178.38 621
11179.37 622
11180.37 602
11181.37 620
11182.37 590
11183.37 608
11184.37 599
11185.37 623
11186.36 593
11187.36 600
11188.36 617
11189.36 640
11190.36 674
11191.36 628
11192.36 618
11193.36 605
11194.36 625
11195.35 606
11196.35 653
11197.35 645
11198.35 624
11199.35 620
11200.35 622
11201.35 595
11202.35 659
11203.35 661
11204.35 664
11205.35 669
11206.35 649
11207.35 614
11208.35 642
11209.35 677
11210.35 688
11211.35 655
11212.35 702
11213.35 657
11214.35 683
11215.34 649
11216.35 681
11217.35 681
11218.35 633
11219.35 625
11220.35 641
11221.35 619
11222.35 627
11223.35 620
11224.35 596
11225.35 614
11226.35 649
11227.35 657
11228.35 648
11229.35 631
11230.35 623
11231.35 645
11232.35 662
11233.35 625
11234.35 660
11235.35 683
11236.35 606
11237.36 634
11238.36 627
11239.36 611
11240.36 632
11241.36 598
11242.36 622
11243.36 639
11244.36 636
11245.36 633
11246.37 640
11247.37 641
11248.37 652
11249.37 630
11250.37 631
11251.37 626
11252.38 604
11253.38 682
11254.38 679
11255.38 633
11256.38 666
11257.38 650
11258.39 623
11259.39 659
11260.39 661
11261.39 620
11262.39 650
11263.40 667
11264.40 681
11265.40 673
11266.40 660
11267.40 643
11268.41 664
11269.41 629
11270.41 627
11271.41 657
11272.42 700
11273.42 674
11274.42 689
11275.42 683
11276.43 669
11277.43 682
11278.43 705
11279.44 684
11280.44 683
11281.44 683
11282.44 675
11283.45 667
11284.45 653
11285.45 662
11286.46 626
11287.46 641
11288.46 646
11289.47 644
11290.47 638
11291.47 596
11292.48 582
11293.48 599
11294.48 633
11295.49 610
11296.49 604
11297.49 590
11298.50 614
11299.50 577
11300.51 587
11301.51 555
11302.51 608
11303.52 622
11304.52 620
11305.53 612
11306.53 611
11307.53 615
11308.54 613
11309.54 593
11310.55 567
11311.55 606
11312.55 599
11313.56 589
11314.56 564
11315.57 569
11316.57 592
11317.58 583
11318.58 597
11319.59 606
11320.59 611
11321.59 593
11322.60 646
11323.60 635
11324.61 616
11325.61 620
11326.62 660
11327.62 614
11328.63 614
11329.63 628
11330.64 604
11331.64 617
11332.65 592
11333.65 595
11334.66 640
11335.67 634
11336.67 652
11337.68 643
11338.68 647
11339.69 660
11340.69 661
11341.70 696
11342.70 675
11343.71 686
11344.72 656
11345.72 662
11346.73 640
11347.73 629
11348.74 650
11349.74 661
11350.75 633
11351.76 571
11352.76 601
11353.77 604
11354.78 578
11355.78 616
11356.79 572
11357.79 539
11358.80 546
11359.81 575
11360.81 591
11361.82 575
11362.83 548
11363.83 584
11364.84 587
11365.85 572
11366.85 571
11367.86 564
11368.87 583
11369.87 531
11370.88 522
11371.89 540
11372.89 533
11373.90 518
11374.91 510
11375.92 527
11376.92 524
11377.93 532
11378.94 525
11379.94 525
11380.95 506
11381.96 540
11382.97 543
11383.97 543
11384.98 534
11385.99 546
11387.00 566
11388.00 541
11389.01 500
11390.02 492
11391.03 525
11392.04 527
11393.04 509
11394.05 538
11395.06 562
11396.07 543
11397.08 544
11398.08 561
11399.09 542
11400.10 585
11401.11 573
11402.12 523
11403.12 519
11404.13 522
11405.14 535
11406.15 528
11407.16 501
11408.17 520
11409.18 513
11410.18 538
11411.19 498
11412.20 568
11413.21 518
11414.22 505
11415.23 525
11416.24 541
11417.25 542
11418.25 514
11419.26 521
11420.27 513
11421.28 517
11422.29 550
11423.30 546
11424.31 541
11425.32 575
11426.33 533
11427.34 532
11428.35 531
11429.36 543
11430.37 513
11431.38 546
11432.39 553
11433.39 538
11434.40 539
11435.41 521
11436.42 547
11437.43 520
11438.44 528
11439.45 524
11440.46 566
11441.47 507
11442.48 511
11443.49 532
11444.50 568
11445.51 546
11446.52 495
11447.53 535
11448.55 525
11449.56 564
11450.57 529
11451.58 510
11452.59 528
11453.60 548
11454.61 529
11455.62 514
11456.63 504
11457.64 548
11458.65 528
11459.66 531
11460.67 536
11461.68 515
11462.69 542
11463.71 534
11464.72 520
11465.73 524
11466.74 536
11467.75 552
11468.76 528
11469.77 545
11470.78 562
11471.80 566
11472.81 581
11473.82 548
11474.83 527
11475.84 525
11476.85 505
11477.86 548
11478.88 553
11479.89 537
11480.90 578
11481.91 558
11482.92 552
11483.93 535
11484.95 548
11485.96 566
11486.97 557
11487.98 576
11489.00 557
11490.01 542
11491.02 536
11492.03 566
11493.04 561
11494.06 558
11495.07 613
11496.08 586
11497.09 593
11498.11 586
11499.12 596
11500.13 598
11501.14 598
11502.16 597
11503.17 630
11504.18 597
11505.20 585
11506.21 610
11507.22 568
11508.23 574
11509.25 605
11510.26 628
11511.27 616
11512.29 605
11513.30 612
11514.31 649
11515.33 635
11516.34 636
11517.35 678
11518.37 681
11519.38 712
11520.39 690
11521.41 697
11522.42 720
11523.43 705
11524.45 743
11525.46 787
11526.47 730
11527.49 778
11528.50 744
11529.52 790
11530.53 817
11531.54 838
11532.56 813
11533.57 863
11534.59 894
11535.60 948
11536.62 973
11537.63 1071
11538.64 1038
11539.66 1125
11540.67 1148
11541.69 1146
11542.70 1133
11543.72 1163
11544.73 1165
11545.75 1117
11546.76 1044
11547.77 991
11548.79 957
11549.80 904
11550.82 860
11551.83 844
11552.85 816
11553.86 783
11554.88 723
11555.89 711
11556.91 691
11557.92 649
11558.94 654
11559.95 667
11560.97 658
11561.99 605
11563.00 620
11564.02 657
11565.03 640
11566.05 634
11567.06 663
11568.08 628
11569.09 608
11570.11 646
11571.13 605
11572.14 653
11573.16 655
11574.17 641
11575.19 638
11576.20 634
11577.22 646
11578.24 620
11579.25 668
11580.27 652
11581.29 620
11582.30 616
11583.32 634
11584.33 643
11585.35 629
11586.37 598
11587.38 595
11588.40 612
11589.42 608
11590.43 583
11591.45 596
11592.47 541
11593.48 551
11594.50 580
11595.52 578
11596.53 577
11597.55 601
11598.57 576
11599.58 592
11600.60 573
11601.62 596
11602.64 600
11603.65 578
11604.67 584
11605.69 590
11606.70 577
11607.72 567
11608.74 604
11609.76 606
11610.77 579
11611.79 582
11612.81 584
11613.83 612
11614.84 619
11615.86 594
11616.88 627
11617.90 592
11618.92 577
11619.93 599
11620.95 578
11621.97 546
11622.99 565
11624.01 596
11625.02 590
11626.04 567
11627.06 575
11628.08 590
11629.10 561
11630.11 546
11631.13 569
11632.15 562
11633.17 536
11634.19 560
11635.21 573
11636.23 561
11637.24 532
11638.26 561
11639.28 547
11640.30 552
11641.32 547
11642.34 536
11643.36 560
11644.38 556
11645.39 535
11646.41 543
11647.43 516
11648.45 518
11649.47 544
11650.49 555
11651.51 514
11652.53 543
11653.55 521
11654.57 550
11655.59 505
11656.61 514
11657.63 507
11658.65 504
11659.67 510
11660.69 508
11661.70 537
11662.72 522
11663.74 523
11664.76 521
11665.78 554
11666.80 479
11667.82 509
11668.84 508
11669.86 478
11670.88 484
11671.90 532
11672.92 512
11673.95 505
11674.97 504
11675.99 510
11677.01 504
11678.03 480
11679.05 502
11680.07 501
11681.09 514
11682.11 501
11683.13 510
11684.15 494
11685.17 507
11686.19 494
11687.21 489
11688.23 470
11689.25 504
11690.28 520
11691.30 489
11692.32 475
11693.34 490
11694.36 503
11695.38 468
11696.40 481
11697.42 474
11698.44 490
11699.47 466
11700.49 445
11701.51 469
11702.53 480
11703.55 463
11704.57 484
11705.60 465
11706.62 493
11707.64 482
11708.66 458
11709.68 478
11710.70 456
11711.73 465
11712.75 478
11713.77 475
11714.79 455
11715.81 456
11716.84 486
11717.86 487
11718.88 436
11719.90 472
11720.92 468
11721.95 446
11722.97 462
11723.99 458
11725.01 466
11726.04 464
11727.06 456
11728.08 453
11729.11 481
11730.13 453
11731.15 433
11732.17 450
11733.20 439
11734.22 430
11735.24 468
11736.26 453
11737.29 449
11738.31 434
11739.33 463
11740.36 453
11741.38 423
11742.40 461
11743.43 470
11744.45 468
11745.47 464
11746.50 463
11747.52 448
11748.54 456
11749.57 459
11750.59 465
11751.62 466
11752.64 459
11753.66 468
11754.69 464
11755.71 455
11756.73 456
11757.76 480
11758.78 463
11759.81 461
11760.83 476
11761.85 496
11762.88 455
11763.90 488
11764.93 452
11765.95 490
11766.98 472
11768.00 484
11769.02 456
11770.05 471
11771.07 510
11772.10 470
11773.12 449
11774.15 489
11775.17 497
11776.20 485
11777.22 486
11778.25 500
11779.27 481
11780.30 476
11781.32 491
11782.35 498
11783.37 521
11784.40 512
11785.42 515
11786.45 540
11787.47 522
11788.50 494
11789.52 535
11790.55 507
11791.57 500
11792.60 499
11793.62 488
11794.65 536
11795.67 514
11796.70 505
11797.73 497
11798.75 531
11799.78 522
11800.80 508
11801.83 489
11802.85 513
11803.88 535
11804.91 501
11805.93 513
11806.96 527
11807.98 538
11809.01 528
11810.04 551
11811.06 521
11812.09 509
11813.12 534
11814.14 494
11815.17 504
11816.19 475
11817.22 509
11818.25 520
11819.27 524
11820.30 531
11821.33 550
11822.35 537
11823.38 555
11824.41 533
11825.44 559
11826.46 556
11827.49 563
11828.52 552
11829.54 547
11830.57 536
11831.60 552
11832.62 580
11833.65 526
11834.68 558
11835.71 553
11836.73 576
11837.76 579
11838.79 573
11839.82 589
11840.84 544
11841.87 539
11842.90 594
11843.93 567
11844.95 559
11845.98 584
11847.01 623
11848.04 607
11849.07 598
11850.09 612
11851.12 593
11852.15 634
11853.18 594
11854.21 608
11855.23 615
11856.26 598
11857.29 590
11858.32 613
11859.35 640
11860.38 638
11861.40 612
11862.43 641
11863.46 625
11864.49 623
11865.52 667
11866.55 667
11867.58 657
11868.60 647
11869.63 667
11870.66 662
11871.69 662
11872.72 661
11873.75 684
11874.78 684
11875.81 681
11876.84 706
11877.86 708
11878.89 702
11879.92 713
11880.95 716
11881.98 741
11883.01 769
11884.04 726
11885.07 747
11886.10 749
11887.13 737
11888.16 759
11889.19 728
11890.22 778
11891.25 752
11892.28 770
11893.31 819
11894.34 817
11895.37 779
11896.40 830
11897.43 865
11898.46 866
11899.49 883
11900.52 943
11901.55 924
11902.58 958
11903.61 989
11904.64 988
11905.67 990
11906.70 1010
11907.73 1008
11908.76 1016
11909.79 1043
11910.82 995
11911.85 988
11912.88 1018
11913.91 981
11914.94 928
11915.97 889
11917.01 900
11918.04 857
11919.07 889
11920.10 868
11921.13 882
11922.16 892
11923.19 880
11924.22 905
11925.25 887
11926.28 897
11927.32 922
11928.35 939
11929.38 929
11930.41 968
11931.44 1023
11932.47 1070
11933.50 1024
11934.54 1057
11935.57 1101
11936.60 1069
11937.63 1062
11938.66 1023
11939.70 1019
11940.73 1004
11941.76 974
11942.79 932
11943.82 955
11944.85 920
11945.89 921
11946.92 859
11947.95 875
11948.98 857
11950.02 853
11951.05 828
11952.08 815
11953.11 814
11954.15 805
11955.18 809
11956.21 809
11957.24 792
11958.28 800
11959.31 791
11960.34 790
11961.37 798
11962.41 777
11963.44 792
11964.47 774
11965.51 828
11966.54 804
11967.57 808
11968.60 801
11969.64 794
11970.67 827
11971.70 892
11972.74 845
11973.77 858
11974.80 859
11975.84 839
11976.87 827
11977.90 844
11978.94 841
11979.97 831
11981.00 855
11982.04 852
11983.07 871
11984.11 819
11985.14 822
11986.17 852
11987.21 839
11988.24 839
11989.28 861
11990.31 863
11991.34 882
11992.38 843
11993.41 881
11994.45 852
11995.48 868
11996.51 810
11997.55 859
11998.58 860
11999.62 863
12000.65 904
12001.69 908
12002.72 894
12003.76 877
12004.79 888
12005.82 934
12006.86 926
12007.89 964
12008.93 965
12009.96 959
12011.00 938
12012.03 921
12013.07 970
12014.10 947
12015.14 955
12016.17 1040
12017.21 1025
12018.24 1029
12019.28 1034
12020.32 1041
12021.35 1024
12022.39 1034
12023.42 1027
12024.46 1046
12025.49 987
12026.53 978
12027.56 1007
12028.60 996
12029.64 983
12030.67 1013
12031.71 1036
12032.74 1033
12033.78 1011
12034.81 1042
12035.85 1059
12036.89 1075
12037.92 1060
12038.96 1039
12039.99 1049
12041.03 1037
12042.07 1068
12043.10 1079
12044.14 1035
12045.18 1024
12046.21 1021
12047.25 1054
12048.29 1028
12049.32 1040
12050.36 1062
12051.40 1068
12052.43 1119
12053.47 1076
12054.51 1100
12055.54 1082
12056.58 1126
12057.62 1176
12058.65 1150
12059.69 1163
12060.73 1177
12061.76 1148
12062.80 1162
12063.84 1164
12064.88 1124
12065.91 1133
12066.95 1081
12067.99 1066
12069.03 1054
12070.06 1034
12071.10 981
12072.14 985
12073.18 981
12074.21 931
12075.25 948
12076.29 982
12077.33 941
12078.36 915
12079.40 918
12080.44 917
12081.48 901
12082.52 897
12083.55 916
12084.59 942
12085.63 910
12086.67 950
12087.71 944
12088.74 954
12089.78 937
12090.82 915
12091.86 952
12092.90 967
12093.94 959
12094.98 978
12096.01 1000
12097.05 976
12098.09 1004
12099.13 1014
12100.17 1016
12101.21 1046
12102.25 1021
12103.28 1037
12104.32 1052
12105.36 1038
12106.40 1043
12107.44 1055
12108.48 1034
12109.52 1034
12110.56 998
12111.60 984
12112.64 948
12113.68 935
12114.72 919
12115.76 888
12116.79 869
12117.83 917
12118.87 838
12119.91 796
12120.95 821
12121.99 837
12123.03 775
12124.07 777
12125.11 763
12126.15 813
12127.19 787
12128.23 753
12129.27 832
12130.31 778
12131.35 712
12132.39 715
12133.43 774
12134.47 787
12135.51 769
12136.55 760
12137.59 770
12138.63 784
12139.67 744
12140.71 761
12141.76 744
12142.80 740
12143.84 750
12144.88 741
12145.92 747
12146.96 755
12148.00 739
12149.04 723
12150.08 725
12151.12 732
12152.16 723
12153.20 696
12154.25 730
12155.29 678
12156.33 683
12157.37 677
12158.41 669
12159.45 660
12160.49 713
12161.53 659
12162.58 691
12163.62 682
12164.66 670
12165.70 674
12166.74 658
12167.78 633
12168.82 663
12169.87 663
12170.91 654
12171.95 627
12172.99 650
12174.03 666
12175.08 640
12176.12 675
12177.16 652
12178.20 657
12179.24 645
12180.29 640
12181.33 643
12182.37 627
12183.41 635
12184.46 615
12185.50 606
12186.54 645
12187.58 633
12188.63 638
12189.67 609
12190.71 621
12191.75 640
12192.80 631
12193.84 603
12194.88 595
12195.92 622
12196.97 622
12198.01 611
12199.05 589
12200.10 617
12201.14 611
12202.18 582
12203.23 604
12204.27 587
12205.31 550
12206.36 574
12207.40 598
12208.44 584
12209.49 564
12210.53 590
12211.57 582
12212.62 599
12213.66 568
12214.70 551
12215.75 587
12216.79 571
12217.84 588
12218.88 601
12219.92 572
12220.97 541
12222.01 542
12223.06 573
12224.10 568
12225.14 558
12226.19 555
12227.23 561
12228.28 541
12229.32 532
12230.36 528
12231.41 551
12232.45 527
12233.50 538
12234.54 582
12235.59 556
12236.63 536
12237.68 513
12238.72 557
12239.77 559
12240.81 552
12241.86 523
12242.90 547
12243.94 520
12244.99 535
12246.03 532
12247.08 558
12248.13 505
12249.17 515
12250.22 520
12251.26 520
12252.31 519
12253.35 514
12254.40 528
12255.44 516
12256.49 518
12257.53 512
12258.58 507
12259.62 496
12260.67 506
12261.72 510
12262.76 503
12263.81 476
12264.85 501
12265.90 486
12266.94 499
12267.99 462
12269.04 482
12270.08 491
12271.13 491
12272.17 492
12273.22 490
12274.27 506
12275.31 431
12276.36 471
12277.41 453
12278.45 464
12279.50 479
12280.55 471
12281.59 468
12282.64 477
12283.69 448
12284.73 460
12285.78 506
12286.83 467
12287.87 467
12288.92 453
12289.97 476
12291.01 458
12292.06 472
12293.11 468
12294.15 489
12295.20 470
12296.25 448
12297.30 465
12298.34 471
12299.39 440
12300.44 440
12301.48 444
12302.53 489
12303.58 434
12304.63 470
12305.67 450
12306.72 437
12307.77 433
12308.82 437
12309.87 440
12310.91 456
12311.96 435
12313.01 434
12314.06 441
12315.10 422
12316.15 432
12317.20 444
12318.25 455
12319.30 425
12320.34 419
12321.39 438
12322.44 420
12323.49 424
12324.54 421
12325.59 451
12326.63 423
12327.68 399
12328.73 419
12329.78 430
12330.83 413
12331.88 407
12332.93 431
12333.98 435
12335.02 455
12336.07 409
12337.12 419
12338.17 422
12339.22 398
12340.27 413
12341.32 441
12342.37 450
12343.42 437
12344.47 437
12345.51 420
12346.56 411
12347.61 405
12348.66 444
12349.71 431
12350.76 453
12351.81 428
12352.86 431
12353.91 437
12354.96 443
12356.01 459
12357.06 436
12358.11 419
12359.16 410
12360.21 424
12361.26 453
12362.31 410
12363.36 417
12364.41 435
12365.46 431
12366.51 437
12367.56 428
12368.61 439
12369.66 451
12370.71 423
12371.76 394
12372.81 427
12373.86 419
12374.91 410
12375.96 408
12377.01 439
12378.06 426
12379.11 436
12380.17 445
12381.22 437
12382.27 420
12383.32 444
12384.37 411
12385.42 409
12386.47 421
12387.52 402
12388.57 438
12389.62 422
12390.67 459
12391.73 451
12392.78 432
12393.83 437
12394.88 468
12395.93 454
12396.98 431
12398.03 444
12399.09 443
12400.14 424
12401.19 424
12402.24 408
12403.29 404
12404.34 415
12405.40 438
12406.45 438
12407.50 451
12408.55 456
12409.60 448
12410.66 471
12411.71 437
12412.76 447
12413.81 449
12414.86 441
12415.92 498
12416.97 479
12418.02 445
12419.07 457
12420.13 459
12421.18 451
12422.23 467
12423.28 485
12424.34 503
12425.39 471
12426.44 472
12427.49 493
12428.55 501
12429.60 504
12430.65 455
12431.71 489
12432.76 484
12433.81 464
12434.86 459
12435.92 466
12436.97 495
12438.02 465
12439.08 481
12440.13 481
12441.18 476
12442.24 471
12443.29 507
12444.34 485
12445.40 481
12446.45 469
12447.50 515
12448.56 486
12449.61 506
12450.67 482
12451.72 477
12452.77 494
12453.83 477
12454.88 494
12455.94 505
12456.99 531
12458.04 529
12459.10 538
12460.15 546
12461.21 536
12462.26 507
12463.31 548
12464.37 531
12465.42 569
12466.48 560
12467.53 575
12468.59 617
12469.64 634
12470.70 646
12471.75 680
12472.80 723
12473.86 713
12474.91 741
12475.97 759
12477.02 792
12478.08 781
12479.13 800
12480.19 757
12481.24 826
12482.30 808
12483.35 781
12484.41 766
12485.46 765
12486.52 728
12487.57 736
12488.63 710
12489.69 672
12490.74 689
12491.80 655
12492.85 679
12493.91 630
12494.96 610
12496.02 626
12497.07 627
12498.13 613
12499.19 578
12500.24 586
12501.30 561
12502.35 591
12503.41 602
12504.47 551
12505.52 570
12506.58 574
12507.63 607
12508.69 559
12509.75 561
12510.80 603
12511.86 607
12512.91 613
12513.97 588
12515.03 622
12516.08 600
12517.14 588
12518.20 604
12519.25 647
12520.31 592
12521.37 625
12522.42 591
12523.48 569
12524.54 582
12525.59 621
12526.65 633
12527.71 610
12528.77 606
12529.82 623
12530.88 611
12531.94 611
12532.99 599
12534.05 620
12535.11 614
12536.17 590
12537.22 603
12538.28 615
12539.34 622
12540.40 645
12541.45 626
12542.51 662
12543.57 633
12544.63 642
12545.68 634
12546.74 637
12547.80 610
12548.86 643
12549.92 692
12550.97 689
12552.03 674
12553.09 706
12554.15 727
12555.21 743
12556.26 732
12557.32 700
12558.38 752
12559.44 719
12560.50 762
12561.56 740
12562.61 687
12563.67 649
12564.73 662
12565.79 678
12566.85 708
12567.91 642
12568.97 655
12570.02 665
12571.08 666
12572.14 655
12573.20 603
12574.26 614
12575.32 608
12576.38 643
12577.44 616
12578.50 647
12579.56 624
12580.61 632
12581.67 616
12582.73 632
12583.79 631
12584.85 631
12585.91 615
12586.97 614
12588.03 609
12589.09 617
12590.15 653
12591.21 644
12592.27 624
12593.33 602
12594.39 660
12595.45 636
12596.51 580
12597.57 642
12598.63 605
12599.69 612
12600.75 658
12601.81 632
12602.87 600
12603.93 630
12604.99 659
12606.05 626
12607.11 613
12608.17 610
12609.23 633
12610.29 641
12611.35 620
12612.41 586
12613.47 594
12614.53 613
12615.59 616
12616.66 657
12617.72 658
12618.78 651
12619.84 597
12620.90 633
12621.96 639
12623.02 637
12624.08 659
12625.14 706
12626.20 714
12627.26 713
12628.33 683
12629.39 716
12630.45 724
12631.51 714
12632.57 695
12633.63 719
12634.69 728
12635.76 732
12636.82 755
12637.88 747
12638.94 736
12640.00 709
12641.06 721
12642.13 670
12643.19 672
12644.25 635
12645.31 651
12646.37 674
12647.44 639
12648.50 611
12649.56 618
12650.62 639
12651.68 622
12652.75 614
12653.81 625
12654.87 577
12655.93 606
12657.00 647
12658.06 615
12659.12 604
12660.18 603
12661.25 603
12662.31 622
12663.37 646
12664.43 614
12665.50 606
12666.56 622
12667.62 651
12668.69 645
12669.75 612
12670.81 603
12671.88 665
12672.94 653
12674.00 604
12675.06 636
12676.13 615
12677.19 636
12678.25 631
12679.32 623
12680.38 604
12681.44 621
12682.51 594
12683.57 578
12684.64 602
12685.70 577
12686.76 624
12687.83 604
12688.89 595
12689.95 631
12691.02 620
12692.08 606
12693.15 613
12694.21 632
12695.27 635
12696.34 656
12697.40 659
12698.47 649
12699.53 630
12700.59 625
12701.66 649
12702.72 648
12703.79 656
12704.85 687
12705.92 690
12706.98 661
12708.05 663
12709.11 671
12710.18 683
12711.24 673
12712.30 691
12713.37 702
12714.43 697
12715.50 696
12716.56 711
12717.63 666
12718.69 696
12719.76 686
12720.82 701
12721.89 684
12722.95 671
12724.02 688
12725.09 692
12726.15 700
12727.22 699
12728.28 684
12729.35 685
12730.41 713
12731.48 665
12732.54 701
12733.61 703
12734.68 695
12735.74 674
12736.81 702
12737.87 717
12738.94 669
12740.00 703
12741.07 679
12742.14 672
12743.20 668
12744.27 665
12745.33 658
12746.40 629
12747.47 641
12748.53 665
12749.60 670
12750.67 656
12751.73 645
12752.80 670
12753.87 627
12754.93 619
12756.00 578
12757.07 594
12758.13 596
12759.20 594
12760.27 595
12761.33 599
12762.40 607
12763.47 608
12764.53 605
12765.60 590
12766.67 593
12767.73 601
12768.80 584
12769.87 561
12770.94 588
12772.00 582
12773.07 581
12774.14 574
12775.21 546
12776.27 554
12777.34 547
12778.41 548
12779.48 529
12780.54 550
12781.61 532
12782.68 547
12783.75 570
12784.81 505
12785.88 574
12786.95 537
12788.02 566
12789.09 546
12790.15 556
12791.22 541
12792.29 523
12793.36 533
12794.43 508
12795.49 516
12796.56 556
12797.63 520
12798.70 508
12799.77 548
12800.84 540
12801.90 537
12802.97 525
12804.04 532
12805.11 531
12806.18 498
12807.25 537
12808.32 526
12809.39 536
12810.45 524
12811.52 514
12812.59 546
12813.66 523
12814.73 507
12815.80 539
12816.87 550
12817.94 544
12819.01 502
12820.08 536
12821.15 550
12822.21 547
12823.28 523
12824.35 552
12825.42 576
12826.49 535
12827.56 526
12828.63 480
12829.70 494
12830.77 485
12831.84 501
12832.91 514
12833.98 541
12835.05 508
12836.12 524
12837.19 532
12838.26 495
12839.33 481
12840.40 518
12841.47 504
12842.54 469
12843.61 488
12844.68 491
12845.75 471
12846.82 489
12847.89 474
12848.96 478
12850.03 491
12851.10 502
12852.18 470
12853.25 448
12854.32 455
12855.39 452
12856.46 481
12857.53 468
12858.60 464
12859.67 469
12860.74 464
12861.81 456
12862.88 451
12863.96 417
12865.03 440
12866.10 430
12867.17 425
12868.24 423
12869.31 439
12870.38 432
12871.45 411
12872.53 415
12873.60 443
12874.67 442
12875.74 420
12876.81 424
12877.88 442
12878.96 429
12880.03 390
12881.10 416
12882.17 415
12883.24 399
12884.31 414
12885.39 422
12886.46 392
12887.53 401
12888.60 404
12889.68 421
12890.75 435
12891.82 408
12892.89 444
12893.96 423
12895.04 410
12896.11 390
12897.18 394
12898.25 398
12899.33 399
12900.40 377
12901.47 390
12902.54 411
12903.62 402
12904.69 369
12905.76 391
12906.84 392
12907.91 382
12908.98 377
12910.06 390
12911.13 392
12912.20 370
12913.27 384
12914.35 379
12915.42 381
12916.49 393
12917.57 375
12918.64 374
12919.71 366
12920.79 404
12921.86 378
12922.94 381
12924.01 381
12925.08 375
12926.16 384
12927.23 370
12928.30 355
12929.38 382
12930.45 340
12931.53 368
12932.60 378
12933.67 363
12934.75 360
12935.82 375
12936.90 389
12937.97 381
12939.04 381
12940.12 362
12941.19 369
12942.27 359
12943.34 389
12944.42 375
12945.49 366
12946.56 375
12947.64 362
12948.71 362
12949.79 350
12950.86 347
12951.94 373
12953.01 351
12954.09 358
12955.16 335
12956.24 346
12957.31 342
12958.39 367
12959.46 361
12960.54 362
12961.61 368
12962.69 376
12963.76 379
12964.84 357
12965.91 366
12966.99 353
12968.07 342
12969.14 333
12970.22 357
12971.29 344
12972.37 356
12973.44 340
12974.52 351
12975.59 365
12976.67 353
12977.75 359
12978.82 338
12979.90 377
12980.97 334
12982.05 356
12983.13 330
12984.20 351
12985.28 338
12986.35 353
12987.43 348
12988.51 376
12989.58 393
12990.66 363
12991.74 370
12992.81 346
12993.89 356
12994.97 338
12996.04 350
12997.12 345
12998.20 374
12999.27 361
13000.35 358
13001.43 341
13002.50 383
13003.58 314
13004.66 336
13005.73 357
13006.81 369
13007.89 345
13008.97 331
13010.04 347
13011.12 342
13012.20 373
13013.27 361
13014.35 370
13015.43 337
13016.51 370
13017.58 327
13018.66 333
13019.74 325
13020.82 344
13021.89 329
13022.97 368
13024.05 375
13025.13 358
13026.21 349
13027.28 338
13028.36 334
13029.44 308
13030.52 352
13031.60 339
13032.67 334
13033.75 359
13034.83 360
13035.91 338
13036.99 342
13038.07 341
13039.14 356
13040.22 357
13041.30 327
13042.38 365
13043.46 345
13044.54 361
13045.62 378
13046.69 359
13047.77 341
13048.85 372
13049.93 358
13051.01 349
13052.09 321
13053.17 359
13054.25 378
13055.33 351
13056.40 365
13057.48 371
13058.56 330
13059.64 345
13060.72 351
13061.80 355
13062.88 347
13063.96 363
13065.04 363
13066.12 365
13067.20 354
13068.28 326
13069.36 345
13070.44 340
13071.52 351
13072.60 361
13073.68 341
13074.76 347
13075.84 358
13076.92 341
13078.00 315
13079.08 373
13080.16 367
13081.24 371
13082.32 379
13083.40 348
13084.48 367
13085.56 354
13086.64 345
13087.72 380
13088.80 363
13089.88 323
13090.96 371
13092.04 352
13093.12 361
13094.20 348
13095.28 336
13096.36 375
13097.44 352
13098.52 365
13099.61 359
13100.69 354
13101.77 364
13102.85 361
13103.93 364
13105.01 346
13106.09 337
13107.17 362
13108.25 381
13109.34 349
13110.42 333
13111.50 343
13112.58 368
13113.66 354
13114.74 389
13115.82 394
13116.91 345
13117.99 370
13119.07 377
13120.15 373
13121.23 387
13122.31 369
13123.40 391
13124.48 380
13125.56 355
13126.64 343
13127.72 363
13128.81 384
13129.89 367
13130.97 353
13132.05 369
13133.14 379
13134.22 365
13135.30 360
13136.38 347
13137.47 371
13138.55 386
13139.63 360
13140.71 371
13141.80 390
13142.88 403
13143.96 392
13145.04 386
13146.13 357
13147.21 362
13148.29 392
13149.38 356
13150.46 383
13151.54 373
13152.62 390
13153.71 374
13154.79 412
13155.87 383
13156.96 392
13158.04 407
13159.12 402
13160.21 385
13161.29 374
13162.37 381
13163.46 370
13164.54 376
13165.62 359
13166.71 395
13167.79 392
13168.88 373
13169.96 390
13171.04 372
13172.13 384
13173.21 393
13174.30 396
13175.38 421
13176.46 389
13177.55 382
13178.63 400
13179.72 381
13180.80 397
13181.88 416
13182.97 394
13184.05 374
13185.14 356
13186.22 357
13187.31 378
13188.39 391
13189.48 427
13190.56 389
13191.65 389
13192.73 375
13193.81 397
13194.90 390
13195.98 394
13197.07 412
13198.15 429
13199.24 387
13200.32 380
13201.41 386
13202.49 380
13203.58 378
13204.67 419
13205.75 398
13206.84 405
13207.92 396
13209.01 386
13210.09 396
13211.18 411
13212.26 385
13213.35 408
13214.43 409
13215.52 410
13216.61 392
13217.69 413
13218.78 398
13219.86 441
13220.95 410
13222.04 405
13223.12 410
13224.21 435
13225.29 427
13226.38 389
13227.47 399
13228.55 414
13229.64 402
13230.72 424
13231.81 422
13232.90 409
13233.98 437
13235.07 437
13236.16 444
13237.24 461
13238.33 457
13239.42 441
13240.50 439
13241.59 444
13242.68 444
13243.76 440
13244.85 427
13245.94 439
13247.02 475
13248.11 447
13249.20 429
13250.29 449
13251.37 434
13252.46 424
13253.55 445
13254.63 436
13255.72 453
13256.81 441
13257.90 449
13258.98 454
13260.07 455
13261.16 470
13262.25 480
13263.33 443
13264.42 478
13265.51 502
13266.60 479
13267.69 466
13268.77 486
13269.86 487
13270.95 484
13272.04 493
13273.13 487
13274.21 485
13275.30 501
13276.39 502
13277.48 482
13278.57 521
13279.65 517
13280.74 502
13281.83 478
13282.92 459
13284.01 502
13285.10 506
13286.19 506
13287.27 495
13288.36 535
13289.45 549
13290.54 521
13291.63 525
13292.72 513
13293.81 580
13294.90 562
13295.98 542
13297.07 538
13298.16 530
13299.25 546
13300.34 567
13301.43 574
13302.52 543
13303.61 570
13304.70 593
13305.79 584
13306.88 570
13307.97 564
13309.06 594
13310.15 585
13311.24 610
13312.32 592
13313.41 597
13314.50 601
13315.59 597
13316.68 611
13317.77 606
13318.86 620
13319.95 633
13321.04 605
13322.13 610
13323.22 639
13324.31 634
13325.40 605
13326.49 633
13327.58 666
13328.68 656
13329.77 640
13330.86 626
13331.95 666
13333.04 635
13334.13 636
13335.22 659
13336.31 639
13337.40 659
13338.49 685
13339.58 663
13340.67 673
13341.76 662
13342.85 646
13343.94 672
13345.04 704
13346.13 711
13347.22 726
13348.31 724
13349.40 713
13350.49 732
13351.58 698
13352.67 744
13353.77 736
13354.86 746
13355.95 717
13357.04 697
13358.13 668
13359.22 708
13360.31 723
13361.41 746
13362.50 755
13363.59 696
13364.68 747
13365.77 754
13366.87 765
13367.96 772
13369.05 798
13370.14 793
13371.23 778
13372.33 782
13373.42 768
13374.51 779
13375.60 749
13376.69 755
13377.79 727
13378.88 718
13379.97 715
13381.06 740
13382.16 704
13383.25 680
13384.34 691
13385.43 673
13386.53 691
13387.62 652
13388.71 684
13389.81 650
13390.90 631
13391.99 656
13393.08 641
13394.18 615
13395.27 612
13396.36 695
13397.46 650
13398.55 640
13399.64 642
13400.74 669
13401.83 644
13402.92 598
13404.02 641
13405.11 640
13406.20 624
13407.30 611
13408.39 635
13409.48 648
13410.58 653
13411.67 628
13412.77 648
13413.86 628
13414.95 625
13416.05 636
13417.14 626
13418.23 613
13419.33 639
13420.42 593
13421.52 595
13422.61 629
13423.71 605
13424.80 626
13425.89 655
13426.99 637
13428.08 622
13429.18 620
13430.27 617
13431.37 622
13432.46 631
13433.56 642
13434.65 656
13435.74 622
13436.84 645
13437.93 675
13439.03 667
13440.12 670
13441.22 628
13442.31 640
13443.41 672
13444.50 633
13445.60 655
13446.69 668
13447.79 661
13448.88 639
13449.98 669
13451.08 680
13452.17 668
13453.27 693
13454.36 667
13455.46 667
13456.55 654
13457.65 711
13458.74 718
13459.84 669
13460.94 653
13462.03 673
13463.13 700
13464.22 719
13465.32 696
13466.41 687
13467.51 686
13468.61 720
13469.70 718
13470.80 675
13471.90 683
13472.99 713
13474.09 717
13475.18 698
13476.28 714
13477.38 708
13478.47 730
13479.57 685
13480.67 690
13481.76 723
13482.86 747
13483.96 759
13485.05 670
13486.15 717
13487.25 752
13488.34 777
13489.44 749
13490.54 727
13491.63 718
13492.73 739
13493.83 746
13494.93 769
13496.02 788
13497.12 788
13498.22 812
13499.31 805
13500.41 846
13501.51 864
13502.61 832
13503.70 847
13504.80 820
13505.90 832
13507.00 876
13508.09 825
13509.19 808
13510.29 800
13511.39 820
13512.49 819
13513.58 787
13514.68 808
13515.78 811
13516.88 767
13517.98 790
13519.07 795
13520.17 775
13521.27 763
13522.37 743
13523.47 771
13524.57 747
13525.66 743
13526.76 776
13527.86 766
13528.96 727
13530.06 738
13531.16 741
13532.25 774
13533.35 726
13534.45 699
13535.55 689
13536.65 747
13537.75 701
13538.85 697
13539.95 720
13541.05 697
13542.14 716
13543.24 706
13544.34 715
13545.44 711
13546.54 719
13547.64 706
13548.74 657
13549.84 681
13550.94 642
13552.04 635
13553.14 670
13554.24 612
13555.34 635
13556.44 628
13557.54 617
13558.64 672
13559.74 617
13560.84 640
13561.94 616
13563.04 653
13564.13 621
13565.23 623
13566.34 610
13567.44 642
13568.54 622
13569.64 612
13570.74 626
13571.84 619
13572.94 650
13574.04 620
13575.14 604
13576.24 640
13577.34 647
13578.44 591
13579.54 608
13580.64 627
13581.74 631
13582.84 621
13583.94 609
13585.04 596
13586.14 578
13587.24 640
13588.35 667
13589.45 627
13590.55 602
13591.65 614
13592.75 618
13593.85 617
13594.95 615
13596.05 597
13597.15 616
13598.26 655
13599.36 646
13600.46 630
13601.56 638
13602.66 618
13603.76 620
13604.86 611
13605.97 612
13607.07 612
13608.17 633
13609.27 636
13610.37 649
13611.47 636
13612.58 626
13613.68 659
13614.78 634
13615.88 639
13616.98 637
13618.09 619
13619.19 619
13620.29 572
13621.39 623
13622.50 603
13623.60 577
13624.70 608
13625.80 647
13626.91 637
13628.01 631
13629.11 648
13630.21 619
13631.32 622
13632.42 624
13633.52 617
13634.62 617
13635.73 632
13636.83 647
13637.93 627
13639.04 617
13640.14 623
13641.24 636
13642.35 658
13643.45 633
13644.55 604
13645.65 661
13646.76 666
13647.86 651
13648.96 671
13650.07 626
13651.17 623
13652.28 640
13653.38 629
13654.48 639
13655.59 623
13656.69 615
13657.79 632
13658.90 593
13660.00 593
13661.11 625
13662.21 635
13663.31 640
13664.42 624
13665.52 623
13666.63 597
13667.73 636
13668.83 644
13669.94 607
13671.04 606
13672.15 620
13673.25 594
13674.36 618
13675.46 602
13676.56 582
13677.67 600
13678.77 605
13679.88 605
13680.98 615
13682.09 625
13683.19 608
13684.30 600
13685.40 611
13686.51 591
13687.61 610
13688.72 623
13689.82 617
13690.93 629
13692.03 607
13693.14 589
13694.24 576
13695.35 627
13696.45 660
13697.56 622
13698.66 609
13699.77 612
13700.87 615
13701.98 613
13703.09 621
13704.19 644
13705.30 634
13706.40 643
13707.51 619
13708.61 631
13709.72 618
13710.83 631
13711.93 621
13713.04 641
13714.14 644
13715.25 676
13716.36 648
13717.46 651
13718.57 657
13719.67 646
13720.78 689
13721.89 609
13722.99 680
13724.10 736
13725.21 702
13726.31 715
13727.42 693
13728.53 693
13729.63 728
13730.74 724
13731.85 723
13732.95 715
13734.06 711
13735.17 746
13736.27 758
13737.38 710
13738.49 754
13739.59 769
13740.70 732
13741.81 733
13742.92 720
13744.02 774
13745.13 746
13746.24 761
13747.35 722
13748.45 726
13749.56 755
13750.67 795
13751.78 838
13752.88 790
13753.99 806
13755.10 861
13756.21 822
13757.31 848
13758.42 828
13759.53 842
13760.64 918
13761.75 918
13762.85 929
13763.96 933
13765.07 938
13766.18 956
13767.29 970
13768.39 1027
13769.50 1029
13770.61 1057
13771.72 1048
13772.83 1086
13773.94 1068
13775.04 1058
13776.15 1097
13777.26 1089
13778.37 1079
13779.48 1113
13780.59 1039
13781.70 1042
13782.80 1048
13783.91 1041
13785.02 992
13786.13 995
13787.24 935
13788.35 913
13789.46 886
13790.57 815
13791.68 820
13792.79 816
13793.90 818
13795.00 792
13796.11 766
13797.22 767
13798.33 762
13799.44 728
13800.55 726
13801.66 758
13802.77 756
13803.88 742
13804.99 735
13806.10 705
13807.21 736
13808.32 721
13809.43 731
13810.54 703
13811.65 723
13812.76 730
13813.87 696
13814.98 721
13816.09 722
13817.20 703
13818.31 691
13819.42 711
13820.53 678
13821.64 675
13822.75 690
13823.86 657
13824.97 677
13826.08 680
13827.19 688
13828.30 668
13829.41 632
13830.53 664
13831.64 663
13832.75 640
13833.86 692
13834.97 644
13836.08 664
13837.19 661
13838.30 642
13839.41 615
13840.52 647
13841.64 646
13842.75 629
13843.86 644
13844.97 604
13846.08 643
13847.19 650
13848.30 656
13849.41 630
13850.53 652
13851.64 654
13852.75 656
13853.86 642
13854.97 672
13856.08 643
13857.20 638
13858.31 643
13859.42 655
13860.53 640
13861.64 649
13862.76 674
13863.87 636
13864.98 663
13866.09 649
13867.20 656
13868.32 687
13869.43 673
13870.54 634
13871.65 663
13872.77 631
13873.88 639
13874.99 654
13876.10 684
13877.22 669
13878.33 652
13879.44 655
13880.55 654
13881.67 657
13882.78 668
13883.89 676
13885.01 666
13886.12 668
13887.23 639
13888.34 690
13889.46 695
13890.57 703
13891.68 687
13892.80 709
13893.91 658
13895.02 665
13896.14 709
13897.25 686
13898.36 716
13899.48 704
13900.59 706
13901.70 718
13902.82 702
13903.93 689
13905.05 686
13906.16 650
13907.27 690
13908.39 700
13909.50 716
13910.61 654
13911.73 661
13912.84 651
13913.96 674
13915.07 641
13916.19 604
13917.30 614
13918.41 628
13919.53 613
13920.64 602
13921.76 606
13922.87 592
13923.99 613
13925.10 623
13926.21 676
13927.33 622
13928.44 619
13929.56 641
13930.67 622
13931.79 575
13932.90 598
13934.02 616
13935.13 610
13936.25 638
13937.36 599
13938.48 602
13939.59 581
13940.71 587
13941.82 594
13942.94 570
13944.05 602
13945.17 581
13946.28 575
13947.40 573
13948.52 540
13949.63 590
13950.75 605
13951.86 586
13952.98 574
13954.09 581
13955.21 582
13956.32 565
13957.44 586
13958.56 570
13959.67 570
13960.79 538
13961.90 584
13963.02 570
13964.14 575
13965.25 565
13966.37 539
13967.48 592
13968.60 541
13969.72 560
13970.83 560
13971.95 574
13973.07 523
13974.18 566
13975.30 535
13976.42 577
13977.53 541
13978.65 575
13979.77 556
13980.88 567
13982.00 536
13983.12 560
13984.23 537
13985.35 556
13986.47 564
13987.58 576
13988.70 579
13989.82 545
13990.94 542
13992.05 557
13993.17 581
13994.29 558
13995.40 556
13996.52 540
13997.64 577
13998.76 577
13999.87 577
14000.99 571
14002.11 548
14003.23 579
14004.35 585
14005.46 579
14006.58 525
14007.70 570
14008.82 564
14009.93 536
14011.05 519
14012.17 538
14013.29 560
14014.41 578
14015.52 535
14016.64 548
14017.76 549
14018.88 520
14020.00 552
14021.12 562
14022.23 571
14023.35 541
14024.47 562
14025.59 583
14026.71 577
14027.83 521
14028.95 574
14030.06 585
14031.18 596
14032.30 578
14033.42 573
14034.54 560
14035.66 582
14036.78 597
14037.90 564
14039.02 598
14040.14 555
14041.25 606
14042.37 580
14043.49 602
14044.61 570
14045.73 608
14046.85 570
14047.97 609
14049.09 597
14050.21 609
14051.33 669
14052.45 593
14053.57 629
14054.69 666
14055.81 635
14056.93 608
14058.05 626
14059.17 613
14060.29 653
14061.41 644
14062.53 671
14063.65 632
14064.77 645
14065.89 642
14067.01 685
14068.13 670
14069.25 687
14070.37 639
14071.49 648
14072.61 678
14073.73 679
14074.85 699
14075.97 705
14077.09 718
14078.21 729
14079.33 734
14080.45 674
14081.57 718
14082.69 717
14083.82 767
14084.94 739
14086.06 735
14087.18 720
14088.30 752
14089.42 757
14090.54 713
14091.66 727
14092.78 729
14093.91 714
14095.03 729
14096.15 752
14097.27 692
14098.39 738
14099.51 728
14100.63 735
14101.76 721
14102.88 724
14104.00 717
14105.12 754
14106.24 721
14107.36 692
14108.49 723
14109.61 721
14110.73 706
14111.85 712
14112.97 682
14114.10 669
14115.22 695
14116.34 688
14117.46 735
14118.58 715
14119.71 666
14120.83 670
14121.95 663
14123.07 640
14124.20 649
14125.32 636
14126.44 637
14127.56 649
14128.69 637
14129.81 641
14130.93 633
14132.06 621
14133.18 624
14134.30 624
14135.42 614
14136.55 631
14137.67 599
14138.79 630
14139.92 628
14141.04 617
14142.16 591
14143.29 621
14144.41 601
14145.53 591
14146.66 618
14147.78 588
14148.90 611
14150.03 577
14151.15 586
14152.27 606
14153.40 589
14154.52 590
14155.64 620
14156.77 568
14157.89 557
14159.02 578
14160.14 611
14161.26 622
14162.39 544
14163.51 578
14164.64 575
14165.76 582
14166.88 541
14168.01 547
14169.13 563
14170.26 593
14171.38 559
14172.51 553
14173.63 559
14174.75 572
14175.88 568
14177.00 567
14178.13 601
14179.25 536
14180.38 540
14181.50 562
14182.63 569
14183.75 536
14184.88 566
14186.00 552
14187.13 559
14188.25 549
14189.38 564
14190.50 555
14191.63 554
14192.75 534
14193.88 562
14195.00 539
14196.13 543
14197.25 558
14198.38 543
14199.50 540
14200.63 538
14201.76 544
14202.88 534
14204.01 534
14205.13 522
14206.26 525
14207.38 517
14208.51 505
14209.64 537
14210.76 521
14211.89 510
14213.01 500
14214.14 514
14215.27 510
14216.39 475
14217.52 469
14218.64 494
14219.77 502
14220.90 526
14222.02 491
14223.15 537
14224.28 500
14225.40 489
14226.53 491
14227.66 523
14228.78 490
14229.91 483
14231.04 500
14232.16 522
14233.29 471
14234.42 468
14235.54 477
14236.67 478
14237.80 469
14238.92 479
14240.05 507
14241.18 483
14242.31 495
14243.43 486
14244.56 482
14245.69 457
14246.82 455
14247.94 454
14249.07 464
14250.20 498
14251.33 472
14252.45 485
14253.58 476
14254.71 484
14255.84 449
14256.96 477
14258.09 442
14259.22 456
14260.35 437
14261.47 478
14262.60 468
14263.73 482
14264.86 465
14265.99 477
14267.12 464
14268.24 457
14269.37 454
14270.50 461
14271.63 442
14272.76 453
14273.89 441
14275.01 436
14276.14 443
14277.27 423
14278.40 452
14279.53 483
14280.66 443
14281.79 434
14282.91 443
14284.04 458
14285.17 458
14286.30 455
14287.43 446
14288.56 425
14289.69 448
14290.82 450
14291.95 443
14293.08 439
14294.20 423
14295.33 434
14296.46 414
14297.59 434
14298.72 416
14299.85 413
14300.98 449
14302.11 417
14303.24 422
14304.37 419
14305.50 449
14306.63 406
14307.76 386
14308.89 396
14310.02 417
14311.15 416
14312.28 386
14313.41 408
14314.54 386
14315.67 418
14316.80 412
14317.93 399
14319.06 389
14320.19 384
14321.32 353
14322.45 424
14323.58 396
14324.71 386
14325.84 410
14326.97 394
14328.10 389
14329.23 418
14330.36 381
14331.49 399
14332.62 422
14333.76 413
14334.89 404
14336.02 403
14337.15 411
14338.28 389
14339.41 406
14340.54 375
14341.67 374
14342.80 395
14343.93 397
14345.07 381
14346.20 377
14347.33 376
14348.46 375
14349.59 366
14350.72 387
14351.85 370
14352.99 389
14354.12 394
14355.25 393
14356.38 404
14357.51 366
14358.64 388
14359.78 371
14360.91 392
14362.04 376
14363.17 375
14364.30 379
14365.44 348
14366.57 376
14367.70 376
14368.83 375
14369.96 369
14371.10 391
14372.23 401
14373.36 389
14374.49 364
14375.63 345
14376.76 373
14377.89 384
14379.02 370
14380.16 384
14381.29 386
14382.42 415
14383.55 384
14384.69 390
14385.82 349
14386.95 354
14388.09 386
14389.22 371
14390.35 363
14391.49 363
14392.62 380
14393.75 388
14394.89 398
14396.02 383
14397.15 372
14398.28 370
14399.42 385
14400.55 350
14401.69 375
14402.82 388
14403.95 388
14405.09 368
14406.22 374
14407.35 379
14408.49 373
14409.62 367
14410.75 385
14411.89 407
14413.02 377
14414.16 359
14415.29 402
14416.42 367
14417.56 381
14418.69 398
14419.83 413
14420.96 433
14422.10 421
14423.23 417
14424.36 404
14425.50 386
14426.63 405
14427.77 431
14428.90 408
14430.04 391
14431.17 423
14432.31 435
14433.44 400
14434.58 394
14435.71 394
14436.85 405
14437.98 392
14439.12 395
14440.25 410
14441.39 394
14442.52 417
14443.66 423
14444.79 442
14445.93 413
14447.06 432
14448.20 409
14449.33 435
14450.47 430
14451.60 416
14452.74 431
14453.87 425
14455.01 430
14456.14 438
14457.28 432
14458.42 452
14459.55 429
14460.69 412
14461.82 433
14462.96 427
14464.10 437
14465.23 448
14466.37 444
14467.50 421
14468.64 437
14469.78 419
14470.91 421
14472.05 436
14473.18 457
14474.32 445
14475.46 431
14476.59 422
14477.73 433
14478.87 461
14480.00 414
14481.14 442
14482.28 403
14483.41 428
14484.55 412
14485.69 429
14486.82 413
14487.96 412
14489.10 398
14490.23 418
14491.37 387
14492.51 386
14493.65 384
14494.78 401
14495.92 405
14497.06 402
14498.19 373
14499.33 393
14500.47 393
14501.61 406
14502.74 405
14503.88 393
14505.02 391
14506.16 388
14507.29 394
14508.43 389
14509.57 399
14510.71 432
14511.85 411
14512.98 379
14514.12 400
14515.26 397
14516.40 405
14517.54 366
14518.67 369
14519.81 398
14520.95 369
14522.09 382
14523.23 388
14524.36 392
14525.50 385
14526.64 380
14527.78 392
14528.92 377
14530.06 365
14531.19 363
14532.33 393
14533.47 393
14534.61 386
14535.75 384
14536.89 369
14538.03 358
14539.17 356
14540.31 349
14541.44 371
14542.58 387
14543.72 373
14544.86 386
14546.00 372
14547.14 389
14548.28 384
14549.42 373
14550.56 373
14551.70 371
14552.84 408
14553.98 401
14555.12 364
14556.25 359
14557.39 394
14558.53 408
14559.67 379
14560.81 392
14561.95 389
14563.09 401
14564.23 417
14565.37 398
14566.51 365
14567.65 340
14568.79 349
14569.93 384
14571.07 374
14572.21 368
14573.35 385
14574.49 384
14575.63 393
14576.77 388
14577.92 410
14579.06 446
14580.20 436
14581.34 413
14582.48 384
14583.62 412
14584.76 410
14585.90 413
14587.04 422
14588.18 425
14589.32 453
14590.46 418
14591.60 424
14592.74 430
14593.89 424
14595.03 413
14596.17 427
14597.31 405
14598.45 415
14599.59 408
14600.73 430
14601.87 468
14603.02 425
14604.16 460
14605.30 442
14606.44 430
14607.58 450
14608.72 446
14609.86 447
14611.01 434
14612.15 472
14613.29 465
14614.43 437
14615.57 452
14616.72 444
14617.86 477
14619.00 420
14620.14 455
14621.28 454
14622.43 480
14623.57 485
14624.71 470
14625.85 488
14627.00 497
14628.14 463
14629.28 471
14630.42 488
14631.56 534
14632.71 502
14633.85 528
14634.99 503
14636.14 500
14637.28 523
14638.42 513
14639.56 526
14640.71 511
14641.85 517
14642.99 537
14644.14 526
14645.28 504
14646.42 502
14647.56 502
14648.71 501
14649.85 479
14650.99 451
14652.14 468
14653.28 417
14654.42 417
14655.57 422
14656.71 428
14657.85 416
14659.00 426
14660.14 419
14661.29 426
14662.43 400
14663.57 408
14664.72 386
14665.86 380
14667.00 395
14668.15 414
14669.29 396
14670.44 404
14671.58 391
14672.73 365
14673.87 379
14675.01 369
14676.16 393
14677.30 374
14678.45 405
14679.59 386
14680.74 384
14681.88 379
14683.02 381
14684.17 408
14685.31 395
14686.46 363
14687.60 333
14688.75 356
14689.89 345
14691.04 381
14692.18 367
14693.33 351
14694.47 363
14695.62 369
14696.76 360
14697.91 326
14699.05 338
14700.20 352
14701.34 349
14702.49 364
14703.63 334
14704.78 348
14705.92 345
14707.07 349
14708.22 357
14709.36 328
14710.51 349
14711.65 360
14712.80 346
14713.94 334
14715.09 344
14716.23 363
14717.38 325
14718.53 312
14719.67 348
14720.82 308
14721.96 333
14723.11 337
14724.26 326
14725.40 289
14726.55 337
14727.70 338
14728.84 309
14729.99 326
14731.13 326
14732.28 314
14733.43 331
14734.57 313
14735.72 304
14736.87 338
14738.01 338
14739.16 310
14740.31 296
14741.45 328
14742.60 296
14743.75 297
14744.89 290
14746.04 311
14747.19 299
14748.34 304
14749.48 311
14750.63 345
14751.78 314
14752.92 309
14754.07 317
14755.22 319
14756.37 305
14757.51 282
14758.66 306
14759.81 308
14760.96 324
14762.10 304
14763.25 294
14764.40 318
14765.55 315
14766.70 312
14767.84 281
14768.99 289
14770.14 269
14771.29 300
14772.43 323
14773.58 308
14774.73 314
14775.88 301
14777.03 285
14778.18 302
14779.32 302
14780.47 310
14781.62 293
14782.77 326
14783.92 283
14785.07 286
14786.21 291
14787.36 282
14788.51 291
14789.66 293
14790.81 268
14791.96 305
14793.11 294
14794.26 306
14795.40 308
14796.55 290
14797.70 295
14798.85 302
14800.00 300
14801.15 262
14802.30 266
14803.45 278
14804.60 280
14805.75 289
14806.90 249
14808.05 275
14809.19 278
14810.34 277
14811.49 282
14812.64 259
14813.79 247
14814.94 290
14816.09 252
14817.24 261
14818.39 238
14819.54 275
14820.69 250
14821.84 259
14822.99 269
14824.14 258
14825.29 247
14826.44 273
14827.59 254
14828.74 271
14829.89 250
14831.04 234
14832.19 262
14833.34 253
14834.49 266
14835.64 272
14836.79 245
14837.95 282
14839.10 244
14840.25 241
14841.40 243
14842.55 245
14843.70 260
14844.85 248
14846.00 262
14847.15 252
14848.30 239
14849.45 251
14850.60 259
14851.76 259
14852.91 249
14854.06 260
14855.21 232
14856.36 235
14857.51 266
14858.66 250
14859.81 248
14860.97 239
14862.12 258
14863.27 266
14864.42 237
14865.57 260
14866.72 254
14867.88 244
14869.03 263
14870.18 269
14871.33 233
14872.48 260
14873.64 267
14874.79 246
14875.94 241
14877.09 255
14878.24 240
14879.40 257
14880.55 218
14881.70 232
14882.85 225
14884.00 236
14885.16 233
14886.31 223
14887.46 234
14888.61 213
14889.77 218
14890.92 244
14892.07 211
14893.23 244
14894.38 229
14895.53 257
14896.68 230
14897.84 229
14898.99 222
14900.14 225
14901.30 259
14902.45 239
14903.60 228
14904.75 230
14905.91 254
14907.06 234
14908.21 240
14909.37 256
14910.52 255
14911.67 241
14912.83 232
14913.98 249
14915.14 257
14916.29 232
14917.44 224
14918.60 233
14919.75 234
14920.90 222
14922.06 236
14923.21 239
14924.37 250
14925.52 262
14926.67 251
14927.83 255
14928.98 240
14930.14 240
14931.29 240
14932.44 238
14933.60 235
14934.75 247
14935.91 242
14937.06 257
14938.22 256
14939.37 225
14940.52 237
14941.68 238
14942.83 251
14943.99 253
14945.14 241
14946.30 211
14947.45 241
14948.61 250
14949.76 242
14950.92 233
14952.07 241
14953.23 258
14954.38 250
14955.54 253
14956.69 233
14957.85 240
14959.00 257
14960.16 256
14961.31 270
14962.47 249
14963.62 248
14964.78 259
14965.94 246
14967.09 256
14968.25 254
14969.40 268
14970.56 260
14971.71 265
14972.87 251
14974.03 227
14975.18 244
14976.34 276
14977.49 260
14978.65 268
14979.81 244
14980.96 251
14982.12 247
14983.27 223
14984.43 244
14985.59 245
14986.74 228
14987.90 232
14989.06 244
14990.21 250
14991.37 250
14992.53 266
14993.68 269
14994.84 248
14996.00 268
14997.15 246
14998.31 237
14999.47 274
15000.62 248
15001.78 252
15002.94 223
15004.09 246
15005.25 242
15006.41 260
15007.56 229
15008.72 236
15009.88 215
15011.04 237
15012.19 242
15013.35 224
15014.51 231
15015.67 249
15016.82 237
15017.98 208
15019.14 247
15020.30 241
15021.45 246
15022.61 238
15023.77 232
15024.93 237
15026.08 222
15027.24 234
15028.40 235
15029.56 226
15030.72 224
15031.87 220
15033.03 229
15034.19 255
15035.35 206
15036.51 226
15037.67 227
15038.82 232
15039.98 213
15041.14 242
15042.30 233
15043.46 228
15044.62 218
15045.78 245
15046.93 223
15048.09 218
15049.25 243
15050.41 206
15051.57 231
15052.73 211
15053.89 231
15055.05 213
15056.20 239
15057.36 223
15058.52 214
15059.68 209
15060.84 224
15062.00 217
15063.16 229
15064.32 226
15065.48 235
15066.64 213
15067.80 214
15068.96 239
15070.12 218
15071.28 220
15072.44 217
15073.60 216
15074.76 218
15075.91 229
15077.07 221
15078.23 249
15079.39 239
15080.55 236
15081.71 223
15082.87 218
15084.03 239
15085.19 198
15086.35 212
15087.51 227
15088.68 217
15089.84 212
15091.00 223
15092.16 198
15093.32 215
15094.48 234
15095.64 225
15096.80 220
15097.96 230
15099.12 226
15100.28 222
15101.44 241
15102.60 220
15103.76 221
15104.92 205
15106.08 212
15107.25 212
15108.41 237
15109.57 216
15110.73 240
15111.89 240
15113.05 198
15114.21 218
15115.37 266
15116.54 232
15117.70 221
15118.86 217
15120.02 224
15121.18 241
15122.34 229
15123.50 218
15124.67 245
15125.83 228
15126.99 221
15128.15 254
15129.31 228
15130.47 247
15131.64 211
15132.80 236
15133.96 241
15135.12 225
15136.28 241
15137.45 235
15138.61 239
15139.77 224
15140.93 217
15142.10 244
15143.26 245
15144.42 236
15145.58 254
15146.75 249
15147.91 227
15149.07 225
15150.23 241
15151.40 226
15152.56 226
15153.72 235
15154.88 225
15156.05 242
15157.21 246
15158.37 247
15159.54 264
15160.70 272
15161.86 273
15163.03 286
15164.19 234
15165.35 285
15166.52 258
15167.68 242
15168.84 237
15170.01 232
15171.17 243
15172.33 269
15173.50 254
15174.66 241
15175.82 260
15176.99 283
15178.15 258
15179.31 243
15180.48 268
15181.64 275
15182.81 256
15183.97 263
15185.13 284
15186.30 288
15187.46 271
15188.63 288
15189.79 298
15190.95 257
15192.12 250
15193.28 300
15194.45 295
15195.61 269
15196.78 267
15197.94 254
15199.10 301
15200.27 291
15201.43 259
15202.60 304
15203.76 278
15204.93 290
15206.09 287
15207.26 276
15208.42 278
15209.59 275
15210.75 262
15211.92 274
15213.08 284
15214.25 287
15215.41 300
15216.58 276
15217.74 286
15218.91 295
15220.07 305
15221.24 293
15222.40 301
15223.57 289
15224.74 275
15225.90 284
15227.07 306
15228.23 288
15229.40 298
15230.56 305
15231.73 313
15232.89 331
15234.06 307
15235.23 326
15236.39 301
15237.56 307
15238.72 289
15239.89 319
15241.06 322
15242.22 330
15243.39 311
15244.56 305
15245.72 310
15246.89 334
15248.05 318
15249.22 327
15250.39 334
15251.55 324
15252.72 340
15253.89 303
15255.05 288
15256.22 304
15257.39 329
15258.55 326
15259.72 313
15260.89 298
15262.05 289
15263.22 287
15264.39 304
15265.56 284
15266.72 279
15267.89 282
15269.06 290
15270.22 298
15271.39 264
15272.56 267
15273.73 278
15274.89 282
15276.06 266
15277.23 277
15278.40 280
15279.56 253
15280.73 285
15281.90 276
15283.07 294
15284.23 278
15285.40 301
15286.57 260
15287.74 258
15288.91 295
15290.07 291
15291.24 279
15292.41 264
15293.58 275
15294.75 279
15295.92 296
15297.08 282
15298.25 281
15299.42 267
15300.59 272
15301.76 278
15302.93 308
15304.09 277
15305.26 272
15306.43 278
15307.60 301
15308.77 286
15309.94 283
15311.11 276
15312.28 297
15313.44 281
15314.61 285
15315.78 295
15316.95 289
15318.12 295
15319.29 270
15320.46 306
15321.63 284
15322.80 285
15323.97 283
15325.14 290
15326.30 273
15327.47 276
15328.64 306
15329.81 306
15330.98 277
15332.15 251
15333.32 267
15334.49 270
15335.66 285
15336.83 280
15338.00 285
15339.17 272
15340.34 285
15341.51 302
15342.68 308
15343.85 303
15345.02 271
15346.19 278
15347.36 287
15348.53 307
15349.70 280
15350.87 314
15352.04 296
15353.21 270
15354.38 307
15355.55 304
15356.72 307
15357.90 305
15359.07 332
15360.24 314
15361.41 306
15362.58 310
15363.75 336
15364.92 334
15366.09 362
15367.26 326
15368.43 320
15369.60 305
15370.77 306
15371.95 337
15373.12 320
15374.29 326
15375.46 316
15376.63 344
15377.80 324
15378.97 326
15380.15 317
15381.32 347
15382.49 303
15383.66 317
15384.83 317
15386.00 302
15387.17 293
15388.35 302
15389.52 312
15390.69 348
15391.86 316
15393.03 327
15394.21 328
15395.38 343
15396.55 332
15397.72 313
15398.89 315
15400.07 320
15401.24 309
15402.41 317
15403.58 311
15404.76 327
15405.93 291
15407.10 318
15408.27 305
15409.45 294
15410.62 272
15411.79 273
15412.96 269
15414.14 259
15415.31 284
15416.48 278
15417.66 281
15418.83 260
15420.00 275
15421.17 279
15422.35 292
15423.52 286
15424.69 259
15425.87 279
15427.04 282
15428.21 249
15429.39 276
15430.56 276
15431.73 277
15432.91 247
15434.08 264
15435.25 280
15436.43 273
15437.60 264
15438.77 267
15439.95 286
15441.12 261
15442.30 272
15443.47 270
15444.64 287
15445.82 257
15446.99 233
15448.17 259
15449.34 253
15450.51 261
15451.69 248
15452.86 238
15454.04 240
15455.21 232
15456.39 250
15457.56 242
15458.73 274
15459.91 253
15461.08 257
15462.26 235
15463.43 234
15464.61 249
15465.78 265
15466.96 258
15468.13 240
15469.31 240
15470.48 235
15471.66 222
15472.83 248
15474.01 250
15475.18 255
15476.36 254
15477.53 264
15478.71 259
15479.88 258
15481.06 240
15482.23 242
15483.41 271
15484.58 262
15485.76 231
15486.93 217
15488.11 249
15489.29 250
15490.46 240
15491.64 243
15492.81 256
15493.99 234
15495.16 249
15496.34 271
15497.52 246
15498.69 253
15499.87 270
15501.04 245
15502.22 256
15503.40 239
15504.57 241
15505.75 266
15506.92 275
15508.10 255
15509.28 251
15510.45 258
15511.63 251
15512.81 256
15513.98 273
15515.16 245
15516.34 268
15517.51 241
15518.69 254
15519.87 236
15521.04 247
15522.22 264
15523.40 264
15524.57 240
15525.75 251
15526.93 268
15528.11 272
15529.28 253
15530.46 251
15531.64 240
15532.81 234
15533.99 278
15535.17 271
15536.35 285
15537.52 263
15538.70 247
15539.88 271
15541.06 276
15542.23 259
15543.41 265
15544.59 276
15545.77 259
15546.95 235
15548.12 245
15549.30 269
15550.48 264
15551.66 269
15552.83 271
15554.01 281
15555.19 262
15556.37 292
15557.55 245
15558.73 277
15559.90 285
15561.08 290
15562.26 301
15563.44 280
15564.62 269
15565.80 276
15566.97 289
15568.15 265
15569.33 277
15570.51 281
15571.69 296
15572.87 280
15574.05 298
15575.23 274
15576.40 291
15577.58 288
15578.76 306
15579.94 273
15581.12 296
15582.30 276
15583.48 280
15584.66 298
15585.84 278
15587.02 287
15588.20 276
15589.38 296
15590.56 283
15591.73 288
15592.91 290
15594.09 322
15595.27 318
15596.45 304
15597.63 309
15598.81 291
15599.99 297
15601.17 312
15602.35 346
15603.53 324
15604.71 306
15605.89 306
15607.07 322
15608.25 312
15609.43 324
15610.61 308
15611.79 332
15612.97 322
15614.15 344
15615.33 355
15616.51 293
15617.69 310
15618.88 323
15620.06 365
15621.24 343
15622.42 325
15623.60 334
15624.78 336
15625.96 327
15627.14 348
15628.32 338
15629.50 374
15630.68 390
15631.86 363
15633.05 355
15634.23 351
15635.41 340
15636.59 352
15637.77 353
15638.95 366
15640.13 354
15641.31 357
15642.50 359
15643.68 367
15644.86 364
15646.04 389
15647.22 374
15648.40 353
15649.58 379
15650.77 349
15651.95 363
15653.13 390
15654.31 396
15655.49 411
15656.68 373
15657.86 379
15659.04 381
15660.22 405
15661.40 370
15662.59 412
15663.77 380
15664.95 363
15666.13 382
15667.32 400
15668.50 382
15669.68 388
15670.86 359
15672.05 393
15673.23 391
15674.41 394
15675.59 391
15676.78 381
15677.96 392
15679.14 366
15680.32 371
15681.51 387
15682.69 372
15683.87 360
15685.06 392
15686.24 347
15687.42 351
15688.61 367
15689.79 400
15690.97 387
15692.16 353
15693.34 379
15694.52 382
15695.71 389
15696.89 382
15698.07 394
15699.26 364
15700.44 348
15701.62 354
15702.81 396
15703.99 370
15705.17 391
15706.36 386
15707.54 381
15708.73 373
15709.91 393
15711.09 375
15712.28 373
15713.46 390
15714.65 402
15715.83 387
15717.02 381
15718.20 388
15719.38 379
15720.57 397
15721.75 379
15722.94 401
15724.12 394
15725.31 419
15726.49 389
15727.68 382
15728.86 416
15730.04 439
15731.23 407
15732.41 387
15733.60 389
15734.78 399
15735.97 395
15737.15 399
15738.34 413
15739.52 377
15740.71 401
15741.89 425
15743.08 458
15744.27 425
15745.45 423
15746.64 420
15747.82 431
15749.01 433
15750.19 460
15751.38 455
15752.56 462
15753.75 461
15754.93 420
15756.12 467
15757.31 463
15758.49 470
15759.68 480
15760.86 489
15762.05 447
15763.24 474
15764.42 462
15765.61 473
15766.79 481
15767.98 436
15769.17 456
15770.35 452
15771.54 504
15772.72 464
15773.91 467
15775.10 456
15776.28 448
15777.47 440
15778.66 431
15779.84 439
15781.03 447
15782.22 409
15783.40 447
15784.59 444
15785.78 428
15786.96 450
15788.15 439
15789.34 410
15790.53 415
15791.71 461
15792.90 433
15794.09 427
15795.27 429
15796.46 400
15797.65 414
15798.84 446
15800.02 417
15801.21 393
15802.40 389
15803.59 371
15804.77 409
15805.96 395
15807.15 379
15808.34 380
15809.52 414
15810.71 373
15811.90 381
15813.09 387
15814.28 413
15815.46 391
15816.65 423
15817.84 375
15819.03 387
15820.22 387
15821.40 367
15822.59 364
15823.78 388
15824.97 380
15826.16 410
15827.35 396
15828.53 373
15829.72 392
15830.91 368
15832.10 406
15833.29 393
15834.48 395
15835.67 405
15836.85 367
15838.04 342
15839.23 370
15840.42 385
15841.61 363
15842.80 385
15843.99 404
15845.18 353
15846.37 333
15847.55 384
15848.74 385
15849.93 363
15851.12 339
15852.31 395
15853.50 390
15854.69 360
15855.88 348
15857.07 367
15858.26 398
15859.45 384
15860.64 367
15861.83 364
15863.02 392
15864.21 384
15865.40 374
15866.59 345
15867.78 365
15868.97 375
15870.16 368
15871.35 384
15872.54 373
15873.73 380
15874.92 371
15876.11 377
15877.30 388
15878.49 363
15879.68 388
15880.87 399
15882.06 386
15883.25 365
15884.44 396
15885.63 369
15886.82 395
15888.01 381
15889.20 364
15890.39 376
15891.59 393
15892.78 409
15893.97 398
15895.16 368
15896.35 391
15897.54 403
15898.73 410
15899.92 382
15901.11 388
15902.30 420
15903.50 397
15904.69 390
15905.88 419
15907.07 380
15908.26 406
15909.45 392
15910.64 412
15911.84 388
15913.03 398
15914.22 415
15915.41 380
15916.60 406
15917.79 416
15918.99 407
15920.18 403
15921.37 397
15922.56 401
15923.75 401
15924.95 392
15926.14 390
15927.33 413
15928.52 400
15929.71 401
15930.91 423
15932.10 422
15933.29 413
15934.48 398
15935.68 384
15936.87 391
15938.06 410
15939.25 399
15940.45 385
15941.64 383
15942.83 396
15944.03 398
15945.22 381
15946.41 389
15947.60 389
15948.80 385
15949.99 362
15951.18 335
15952.38 349
15953.57 319
15954.76 351
15955.96 343
15957.15 328
15958.34 330
15959.54 329
15960.73 340
15961.92 335
15963.12 316
15964.31 328
15965.50 330
15966.70 336
15967.89 321
15969.08 313
15970.28 315
15971.47 319
15972.67 328
15973.86 325
15975.05 306
15976.25 303
15977.44 313
15978.64 297
15979.83 316
15981.02 290
15982.22 317
15983.41 309
15984.61 296
15985.80 296
15987.00 288
15988.19 296
15989.38 296
15990.58 280
15991.77 285
15992.97 273
15994.16 284
15995.36 287
15996.55 270
15997.75 280
15998.94 286
16000.14 292
16001.33 284
16002.53 272
16003.72 274
16004.92 294
16006.11 272
16007.31 246
16008.50 268
16009.70 272
16010.89 282
16012.09 274
16013.28 259
16014.48 236
16015.67 252
16016.87 265
16018.07 274
16019.26 256
16020.46 272
16021.65 260
16022.85 267
16024.04 269
16025.24 263
16026.44 264
16027.63 245
16028.83 258
16030.02 256
16031.22 256
16032.42 270
16033.61 252
16034.81 260
16036.00 273
16037.20 269
16038.40 250
16039.59 257
16040.79 231
16041.99 255
16043.18 220
16044.38 236
16045.58 254
16046.77 244
16047.97 260
16049.17 250
16050.36 244
16051.56 233
16052.76 261
16053.95 247
16055.15 234
16056.35 221
16057.54 225
16058.74 241
16059.94 232
16061.14 236
16062.33 256
16063.53 259
16064.73 255
16065.92 241
16067.12 222
16068.32 216
16069.52 224
16070.71 225
16071.91 223
16073.11 219
16074.31 217
16075.50 227
16076.70 242
16077.90 215
16079.10 219
16080.30 234
16081.49 213
16082.69 197
16083.89 206
16085.09 202
16086.29 242
16087.48 238
16088.68 227
16089.88 209
16091.08 232
16092.28 243
16093.48 228
16094.67 201
16095.87 218
16097.07 221
16098.27 211
16099.47 218
16100.67 226
16101.87 238
16103.06 234
16104.26 220
16105.46 225
16106.66 229
16107.86 206
16109.06 204
16110.26 214
16111.46 215
16112.66 203
16113.86 189
16115.05 210
16116.25 197
16117.45 211
16118.65 224
16119.85 216
16121.05 226
16122.25 206
16123.45 199
16124.65 186
16125.85 182
16127.05 177
16128.25 193
16129.45 206
16130.65 186
16131.85 184
16133.05 189
16134.25 196
16135.45 209
16136.65 193
16137.85 192
16139.05 198
16140.25 214
16141.45 198
16142.65 199
16143.85 187
16145.05 204
16146.25 182
16147.45 198
16148.65 208
16149.85 215
16151.05 196
16152.25 169
16153.45 186
16154.65 198
16155.85 176
16157.05 182
16158.25 172
16159.46 196
16160.66 202
16161.86 203
16163.06 220
16164.26 203
16165.46 196
16166.66 182
16167.86 192
16169.06 208
16170.27 186
16171.47 176
16172.67 182
16173.87 209
16175.07 210
16176.27 195
16177.47 184
16178.67 204
16179.88 183
16181.08 173
16182.28 195
16183.48 216
16184.68 199
16185.89 193
16187.09 191
16188.29 212
16189.49 225
16190.69 216
16191.90 205
16193.10 211
16194.30 206
16195.50 223
16196.70 192
16197.91 191
16199.11 205
16200.31 217
16201.51 208
16202.72 197
16203.92 203
16205.12 192
16206.32 198
16207.53 190
16208.73 200
16209.93 198
16211.13 199
16212.34 181
16213.54 210
16214.74 209
16215.95 206
16217.15 198
16218.35 194
16219.55 194
16220.76 196
16221.96 195
16223.16 206
16224.37 179
16225.57 195
16226.77 217
16227.98 217
16229.18 196
16230.38 206
16231.59 196
16232.79 205
16233.99 210
16235.20 209
16236.40 216
16237.61 204
16238.81 183
16240.01 204
16241.22 200
16242.42 221
16243.63 214
16244.83 211
16246.03 209
16247.24 221
16248.44 216
16249.65 230
16250.85 199
16252.05 184
16253.26 203
16254.46 210
16255.67 230
16256.87 214
16258.08 206
16259.28 205
16260.49 223
16261.69 228
16262.89 230
16264.10 218
16265.30 225
16266.51 196
16267.71 221
16268.92 211
16270.12 216
16271.33 217
16272.53 209
16273.74 190
16274.94 204
16276.15 201
16277.35 208
16278.56 213
16279.77 215
16280.97 204
16282.18 202
16283.38 205
16284.59 233
16285.79 211
16287.00 211
16288.20 210
16289.41 221
16290.61 222
16291.82 232
16293.03 223
16294.23 215
16295.44 212
16296.64 216
16297.85 210
16299.06 227
16300.26 203
16301.47 202
16302.67 216
16303.88 231
16305.09 221
16306.29 251
16307.50 229
16308.71 247
16309.91 209
16311.12 214
16312.33 220
16313.53 213
16314.74 222
16315.95 214
16317.15 206
16318.36 197
16319.57 212
16320.77 197
16321.98 199
16323.19 206
16324.39 227
16325.60 228
16326.81 213
16328.01 194
16329.22 198
16330.43 179
16331.64 193
16332.84 191
16334.05 187
16335.26 192
16336.47 196
16337.67 211
16338.88 209
16340.09 194
16341.30 197
16342.50 204
16343.71 195
16344.92 194
16346.13 176
16347.33 199
16348.54 198
16349.75 187
16350.96 185
16352.17 197
16353.37 216
16354.58 185
16355.79 213
16357.00 199
16358.21 194
16359.41 188
16360.62 205
16361.83 200
16363.04 200
16364.25 195
16365.46 197
16366.67 198
16367.87 171
16369.08 177
16370.29 195
16371.50 183
16372.71 204
16373.92 203
16375.13 205
16376.34 154
16377.54 178
16378.75 199
16379.96 207
16381.17 195
16382.38 178
16383.59 178
16384.80 178
16386.01 175
16387.22 185
16388.43 206
16389.64 201
16390.85 210
16392.05 184
16393.26 185
16394.47 181
16395.68 171
16396.89 196
16398.10 194
16399.31 180
16400.52 184
16401.73 176
16402.94 183
16404.15 200
16405.36 176
16406.57 180
16407.78 181
16408.99 210
16410.20 173
16411.41 191
16412.62 178
16413.83 179
16415.04 187
16416.25 181
16417.46 157
16418.67 176
16419.88 185
16421.10 187
16422.31 191
16423.52 183
16424.73 172
16425.94 161
16427.15 169
16428.36 188
16429.57 194
16430.78 165
16431.99 181
16433.20 181
16434.41 171
16435.63 175
16436.84 200
16438.05 195
16439.26 177
16440.47 179
16441.68 185
16442.89 171
16444.10 177
16445.32 184
16446.53 174
16447.74 168
16448.95 157
16450.16 196
16451.37 192
16452.59 178
16453.80 188
16455.01 189
16456.22 191
16457.43 174
16458.64 157
16459.86 162
16461.07 181
16462.28 200
16463.49 184
16464.70 170
16465.92 175
16467.13 174
16468.34 188
16469.55 195
16470.77 163
16471.98 184
16473.19 193
16474.40 186
16475.62 136
16476.83 177
16478.04 154
16479.25 191
16480.47 169
16481.68 169
16482.89 162
16484.11 162
16485.32 153
16486.53 166
16487.74 165
16488.96 172
16490.17 184
16491.38 169
16492.60 148
16493.81 170
16495.02 167
16496.24 176
16497.45 171
16498.66 162
16499.88 174
16501.09 181
16502.30 178
16503.52 157
16504.73 169
16505.94 174
16507.16 176
16508.37 167
16509.59 178
16510.80 183
16512.01 162
16513.23 167
16514.44 183
16515.66 178
16516.87 171
16518.08 171
16519.30 182
16520.51 179
16521.73 178
16522.94 187
16524.16 172
16525.37 171
16526.58 180
16527.80 176
16529.01 177
16530.23 187
16531.44 167
16532.66 199
16533.87 193
16535.09 161
16536.30 158
16537.52 175
16538.73 181
16539.95 172
16541.16 195
16542.38 186
16543.59 178
16544.81 211
16546.02 196
16547.24 180
16548.45 184
16549.67 175
16550.88 190
16552.10 170
16553.31 173
16554.53 188
16555.74 200
16556.96 181
16558.18 153
16559.39 175
16560.61 176
16561.82 190
16563.04 192
16564.25 187
16565.47 167
16566.69 191
16567.90 176
16569.12 195
16570.33 171
16571.55 189
16572.77 188
16573.98 192
16575.20 180
16576.41 185
16577.63 199
16578.85 183
16580.06 185
16581.28 161
16582.50 176
16583.71 177
16584.93 185
16586.15 189
16587.36 177
16588.58 174
16589.80 168
16591.01 177
16592.23 167
16593.45 184
16594.66 190
16595.88 175
16597.10 173
16598.32 188
16599.53 184
16600.75 193
16601.97 162
16603.18 172
16604.40 182
16605.62 182
16606.84 163
16608.05 162
16609.27 176
16610.49 181
16611.71 194
16612.92 167
16614.14 189
16615.36 162
16616.58 163
16617.79 186
16619.01 178
16620.23 154
16621.45 166
16622.67 169
16623.88 173
16625.10 163
16626.32 173
16627.54 177
16628.76 170
16629.97 187
16631.19 152
16632.41 155
16633.63 159
16634.85 185
16636.07 174
16637.29 163
16638.50 172
16639.72 163
16640.94 170
16642.16 181
16643.38 160
16644.60 162
16645.82 174
16647.03 158
16648.25 166
16649.47 157
16650.69 153
16651.91 157
16653.13 169
16654.35 153
16655.57 173
16656.79 145
16658.01 154
16659.23 168
16660.45 159
16661.66 155
16662.88 158
16664.10 173
16665.32 156
16666.54 161
16667.76 146
16668.98 144
16670.20 187
16671.42 178
16672.64 172
16673.86 153
16675.08 177
16676.30 156
16677.52 157
16678.74 147
16679.96 150
16681.18 152
16682.40 166
16683.62 146
16684.84 172
16686.06 150
16687.28 161
16688.50 150
16689.72 154
16690.94 156
16692.16 165
16693.39 152
16694.61 131
16695.83 134
16697.05 153
16698.27 149
16699.49 166
16700.71 147
16701.93 147
16703.15 135
16704.37 161
16705.59 151
16706.81 146
16708.04 168
16709.26 162
16710.48 154
16711.70 164
16712.92 155
16714.14 140
16715.36 149
16716.58 165
16717.81 163
16719.03 165
16720.25 148
16721.47 153
16722.69 163
16723.91 154
16725.14 159
16726.36 152
16727.58 167
16728.80 143
16730.02 148
16731.24 159
16732.47 133
16733.69 147
16734.91 161
16736.13 164
16737.36 161
16738.58 154
16739.80 145
16741.02 158
16742.24 153
16743.47 152
16744.69 155
16745.91 149
16747.13 167
16748.36 145
16749.58 151
16750.80 145
16752.02 156
16753.25 138
16754.47 134
16755.69 157
16756.92 139
16758.14 149
16759.36 152
16760.59 130
16761.81 142
16763.03 151
16764.25 160
16765.48 145
16766.70 157
16767.92 136
16769.15 146
16770.37 142
16771.59 146
16772.82 133
16774.04 134
16775.27 163
16776.49 146
16777.71 139
16778.94 138
16780.16 156
16781.38 161
16782.61 143
16783.83 142
16785.06 162
16786.28 147
16787.50 155
16788.73 146
16789.95 153
16791.18 156
16792.40 151
16793.62 159
16794.85 144
16796.07 143
16797.30 160
16798.52 160
16799.75 151
16800.97 147
16802.19 143
16803.42 148
16804.64 141
16805.87 145
16807.09 135
16808.32 151
16809.54 145
16810.77 142
16811.99 133
16813.22 137
16814.44 143
16815.67 149
16816.89 148
16818.12 142
16819.34 156
16820.57 188
16821.79 174
16823.02 161
16824.24 168
16825.47 153
16826.70 151
16827.92 138
16829.15 167
16830.37 176
16831.60 161
16832.82 153
16834.05 168
16835.27 154
16836.50 169
16837.73 153
16838.95 163
16840.18 167
16841.40 152
16842.63 148
16843.86 183
16845.08 170
16846.31 155
16847.53 165
16848.76 150
16849.99 171
16851.21 156
16852.44 180
16853.67 181
16854.89 169
16856.12 184
16857.35 170
16858.57 193
16859.80 165
16861.03 175
16862.25 175
16863.48 185
16864.71 166
16865.93 171
16867.16 193
16868.39 173
16869.61 189
16870.84 185
16872.07 174
16873.30 165
16874.52 186
16875.75 205
16876.98 211
16878.20 192
16879.43 199
16880.66 202
16881.89 175
16883.11 176
16884.34 189
16885.57 216
16886.80 228
16888.02 200
16889.25 212
16890.48 205
16891.71 236
16892.94 198
16894.16 210
16895.39 211
16896.62 187
16897.85 196
16899.08 198
16900.30 205
16901.53 210
16902.76 218
16903.99 217
16905.22 194
16906.45 207
16907.67 208
16908.90 183
16910.13 195
16911.36 189
16912.59 212
16913.82 184
16915.04 174
16916.27 198
16917.50 188
16918.73 201
16919.96 173
16921.19 212
16922.42 195
16923.65 183
16924.88 181
16926.10 187
16927.33 197
16928.56 207
16929.79 185
16931.02 189
16932.25 183
16933.48 173
16934.71 187
16935.94 199
16937.17 191
16938.40 186
16939.63 192
16940.86 183
16942.09 165
16943.32 179
16944.55 179
16945.78 187
16947.01 199
16948.24 203
16949.47 181
16950.70 184
16951.93 186
16953.16 198
16954.39 204
16955.62 197
16956.85 210
16958.08 189
16959.31 186
16960.54 181
16961.77 204
16963.00 202
16964.23 180
16965.46 195
16966.69 207
16967.92 209
16969.15 164
16970.38 176
16971.61 190
16972.84 169
16974.07 174
16975.30 186
16976.54 205
16977.77 186
16979.00 181
16980.23 155
16981.46 181
16982.69 166
16983.92 169
16985.15 178
16986.38 194
16987.62 192
16988.85 188
16990.08 182
16991.31 187
16992.54 171
16993.77 176
16995.00 189
16996.24 184
16997.47 159
16998.70 203
16999.93 182
17001.16 170
17002.39 178
17003.63 154
17004.86 181
17006.09 163
17007.32 161
17008.55 170
17009.79 188
17011.02 187
17012.25 177
17013.48 176
17014.72 177
17015.95 180
17017.18 179
17018.41 168
17019.64 165
17020.88 174
17022.11 167
17023.34 167
17024.58 145
17025.81 163
17027.04 165
17028.27 143
17029.51 148
17030.74 183
17031.97 189
17033.21 174
17034.44 156
17035.67 152
17036.90 174
17038.14 167
17039.37 159
17040.60 176
17041.84 156
17043.07 154
17044.30 156
17045.54 154
17046.77 127
17048.00 157
17049.24 160
17050.47 156
17051.70 138
17052.94 142
17054.17 159
17055.41 171
17056.64 167
17057.87 157
17059.11 147
17060.34 145
17061.58 126
17062.81 149
17064.04 155
17065.28 146
17066.51 132
17067.75 151
17068.98 162
17070.21 158
17071.45 141
17072.68 153
17073.92 157
17075.15 134
17076.39 134
17077.62 150
17078.86 146
17080.09 125
17081.33 155
17082.56 151
17083.80 151
17085.03 142
17086.26 138
17087.50 152
17088.73 157
17089.97 142
17091.20 151
17092.44 164
17093.68 155
17094.91 155
17096.15 166
17097.38 152
17098.62 146
17099.85 147
17101.09 134
17102.32 128
17103.56 148
17104.79 155
17106.03 154
17107.26 154
17108.50 130
17109.74 140
17110.97 152
17112.21 141
17113.44 126
17114.68 147
17115.92 134
17117.15 147
17118.39 139
17119.62 141
17120.86 134
17122.10 126
17123.33 138
17124.57 118
17125.80 137
17127.04 143
17128.28 145
17129.51 166
17130.75 113
17131.99 117
17133.22 140
17134.46 141
17135.70 132
17136.93 144
17138.17 151
17139.41 142
17140.64 129
17141.88 112
17143.12 146
17144.35 149
17145.59 129
17146.83 129
17148.07 147
17149.30 134
17150.54 124
17151.78 141
17153.02 132
17154.25 112
17155.49 130
17156.73 139
17157.96 158
17159.20 142
17160.44 129
17161.68 123
17162.92 119
17164.15 123
17165.39 142
17166.63 136
17167.87 112
17169.10 133
17170.34 134
17171.58 142
17172.82 129
17174.06 135
17175.29 131
17176.53 133
17177.77 138
17179.01 140
17180.25 92
17181.49 129
17182.72 123
17183.96 141
17185.20 137
17186.44 119
17187.68 129
17188.92 123
17190.15 131
17191.39 120
17192.63 129
17193.87 117
17195.11 119
17196.35 119
17197.59 125
17198.83 113
17200.07 104
17201.30 104
17202.54 122
17203.78 141
17205.02 96
17206.26 118
17207.50 126
17208.74 119
17209.98 130
17211.22 124
17212.46 110
17213.70 124
17214.94 117
17216.18 115
17217.42 117
17218.66 127
17219.90 125
17221.14 126
17222.38 125
17223.62 106
17224.86 115
17226.10 124
17227.34 119
17228.58 111
17229.82 119
17231.06 134
17232.30 118
17233.54 108
17234.78 109
17236.02 100
17237.26 111
17238.50 123
17239.74 121
17240.98 105
17242.22 109
17243.46 134
17244.70 121
17245.94 121
17247.18 102
17248.42 108
17249.66 119
17250.90 127
17252.14 121
17253.39 116
17254.63 120
17255.87 100
17257.11 112
17258.35 102
17259.59 111
17260.83 112
17262.07 102
17263.31 105
17264.56 129
17265.80 118
17267.04 108
17268.28 108
17269.52 100
17270.76 113
17272.00 109
17273.25 108
17274.49 111
17275.73 103
17276.97 94
17278.21 118
17279.45 105
17280.70 103
17281.94 112
17283.18 108
17284.42 117
17285.66 106
17286.91 117
17288.15 116
17289.39 101
17290.63 110
17291.88 106
17293.12 118
17294.36 95
17295.60 108
17296.85 144
17298.09 120
17299.33 120
17300.57 88
17301.82 120
17303.06 107
17304.30 129
17305.54 132
17306.79 116
17308.03 103
17309.27 97
17310.52 106
17311.76 115
17313.00 111
17314.25 113
17315.49 122
17316.73 116
17317.97 105
17319.22 112
17320.46 117
17321.71 97
17322.95 114
17324.19 117
17325.44 115
17326.68 115
17327.92 95
17329.17 125
17330.41 120
17331.65 112
17332.90 115
17334.14 93
17335.39 106
17336.63 99
17337.87 112
17339.12 96
17340.36 117
17341.61 96
17342.85 110
17344.09 97
17345.34 94
17346.58 105
17347.83 121
17349.07 103
17350.32 106
17351.56 109
17352.80 101
17354.05 93
17355.29 97
17356.54 96
17357.78 108
17359.03 111
17360.27 117
17361.52 107
17362.76 108
17364.01 116
17365.25 99
17366.50 106
17367.74 130
17368.99 121
17370.23 107
17371.48 102
17372.72 120
17373.97 107
17375.21 95
17376.46 93
17377.70 99
17378.95 115
17380.19 115
17381.44 105
17382.69 102
17383.93 90
17385.18 124
17386.42 121
17387.67 88
17388.91 98
17390.16 112
17391.41 104
17392.65 103
17393.90 91
17395.14 95
17396.39 100
17397.64 100
17398.88 105
17400.13 84
17401.37 102
17402.62 100
17403.87 106
17405.11 105
17406.36 102
17407.61 101
17408.85 108
17410.10 105
17411.35 112
17412.59 113
17413.84 112
17415.09 101
17416.33 110
17417.58 106
17418.83 115
17420.07 108
17421.32 108
17422.57 111
17423.82 110
17425.06 98
17426.31 109
17427.56 121
17428.80 109
17430.05 107
17431.30 110
17432.55 114
17433.79 91
17435.04 94
17436.29 113
17437.54 116
17438.78 111
17440.03 94
17441.28 102
17442.53 116
17443.77 114
17445.02 115
17446.27 107
17447.52 103
17448.77 97
17450.01 115
17451.26 129
17452.51 110
17453.76 102
17455.01 111
17456.25 92
17457.50 113
17458.75 104
17460.00 108
17461.25 118
17462.50 99
17463.74 121
17464.99 120
17466.24 94
17467.49 103
17468.74 94
17469.99 110
17471.24 121
17472.49 128
17473.73 109
17474.98 109
17476.23 114
17477.48 105
17478.73 112
17479.98 102
17481.23 105
17482.48 115
17483.73 118
17484.98 115
17486.23 110
17487.47 131
17488.72 121
17489.97 118
17491.22 122
17492.47 115
17493.72 109
17494.97 104
17496.22 107
17497.47 110
17498.72 112
17499.97 120
17501.22 112
17502.47 118
17503.72 114
17504.97 108
17506.22 116
17507.47 128
17508.72 106
17509.97 107
17511.22 123
17512.47 116
17513.72 128
17514.97 123
17516.22 126
17517.47 123
17518.72 110
17519.97 125
17521.22 110
17522.47 112
17523.72 116
17524.98 107
17526.23 131
17527.48 133
17528.73 137
17529.98 127
17531.23 118
17532.48 126
17533.73 126
17534.98 115
17536.23 127
17537.48 134
17538.74 129
17539.99 124
17541.24 141
17542.49 129
17543.74 135
17544.99 133
17546.24 112
17547.50 124
17548.75 104
17550.00 118
17551.25 124
17552.50 118
17553.75 125
17555.01 126
17556.26 131
17557.51 129
17558.76 115
17560.01 113
17561.26 132
17562.52 129
17563.77 115
17565.02 107
17566.27 126
17567.53 125
17568.78 124
17570.03 143
17571.28 144
17572.53 128
17573.79 126
17575.04 135
17576.29 132
17577.54 131
17578.80 135
17580.05 130
17581.30 122
17582.56 141
17583.81 129
17585.06 147
17586.31 155
17587.57 139
17588.82 130
17590.07 120
17591.33 121
17592.58 126
17593.83 131
17595.08 128
17596.34 124
17597.59 130
17598.84 155
17600.10 142
17601.35 152
17602.61 124
17603.86 160
17605.11 139
17606.37 136
17607.62 138
17608.87 140
17610.13 162
17611.38 129
17612.63 140
17613.89 144
17615.14 149
17616.40 150
17617.65 150
17618.90 124
17620.16 131
17621.41 147
17622.67 133
17623.92 147
17625.17 140
17626.43 122
17627.68 144
17628.94 141
17630.19 135
17631.45 125
17632.70 137
17633.96 156
17635.21 162
17636.47 141
17637.72 138
17638.97 150
17640.23 131
17641.48 149
17642.74 133
17643.99 145
17645.25 160
17646.50 149
17647.76 141
17649.01 128
17650.27 137
17651.52 161
17652.78 153
17654.04 143
17655.29 158
17656.55 140
17657.80 139
17659.06 125
17660.31 147
17661.57 138
17662.82 137
17664.08 134
17665.33 164
17666.59 144
17667.85 134
17669.10 129
17670.36 138
17671.61 158
17672.87 165
17674.13 143
17675.38 129
17676.64 146
17677.89 158
17679.15 130
17680.41 110
17681.66 131
17682.92 153
17684.18 141
17685.43 133
17686.69 149
17687.95 128
17689.20 154
17690.46 144
17691.71 139
17692.97 128
17694.23 122
17695.49 143
17696.74 134
17698.00 137
17699.26 115
17700.51 141
17701.77 131
17703.03 141
17704.28 132
17705.54 123
17706.80 123
17708.06 122
17709.31 121
17710.57 133
17711.83 109
17713.08 118
17714.34 129
17715.60 105
17716.86 112
17718.11 127
17719.37 134
17720.63 131
17721.89 130
17723.15 122
17724.40 126
17725.66 129
17726.92 118
17728.18 140
17729.43 121
17730.69 125
17731.95 122
17733.21 142
17734.47 138
17735.73 140
17736.98 119
17738.24 132
17739.50 113
17740.76 124
17742.02 115
17743.28 110
17744.53 116
17745.79 126
17747.05 121
17748.31 131
17749.57 108
17750.83 115
17752.09 132
17753.34 131
17754.60 120
17755.86 120
17757.12 129
17758.38 134
17759.64 128
17760.90 100
17762.16 138
17763.42 123
17764.68 117
17765.94 110
17767.19 117
17768.45 119
17769.71 102
17770.97 116
17772.23 106
17773.49 119
17774.75 116
17776.01 125
17777.27 117
17778.53 132
17779.79 116
17781.05 122
17782.31 117
17783.57 121
17784.83 100
17786.09 109
17787.35 115
17788.61 108
17789.87 89
17791.13 102
17792.39 103
17793.65 97
17794.91 98
17796.17 102
17797.43 115
17798.69 99
17799.95 105
17801.21 90
17802.47 113
17803.73 91
17805.00 112
17806.26 109
17807.52 104
17808.78 97
17810.04 106
17811.30 120
17812.56 106
17813.82 104
17815.08 119
17816.34 102
17817.60 91
17818.87 103
17820.13 95
17821.39 110
17822.65 96
17823.91 103
17825.17 101
17826.43 101
17827.69 104
17828.96 100
17830.22 127
17831.48 106
17832.74 80
17834.00 105
17835.26 121
17836.53 96
17837.79 117
17839.05 100
17840.31 96
17841.57 104
17842.84 126
17844.10 110
17845.36 112
17846.62 99
17847.88 103
17849.15 91
17850.41 98
17851.67 96
17852.93 105
17854.20 110
17855.46 89
17856.72 110
17857.98 89
17859.25 103
17860.51 96
17861.77 105
17863.03 102
17864.30 81
17865.56 107
17866.82 107
17868.09 103
17869.35 98
17870.61 80
17871.87 84
17873.14 110
17874.40 97
17875.66 92
17876.93 87
17878.19 102
17879.45 87
17880.72 93
17881.98 97
17883.24 92
17884.51 86
17885.77 93
17887.03 94
17888.30 86
17889.56 100
17890.83 100
17892.09 109
17893.35 101
17894.62 94
17895.88 90
17897.14 87
17898.41 89
17899.67 101
17900.94 98
17902.20 99
17903.46 85
17904.73 104
17905.99 83
17907.26 94
17908.52 112
17909.79 89
17911.05 78
17912.32 89
17913.58 109
17914.84 114
17916.11 95
17917.37 90
17918.64 100
17919.90 91
17921.17 77
17922.43 98
17923.70 103
17924.96 95
17926.23 94
17927.49 98
17928.76 105
17930.02 109
17931.29 101
17932.55 98
17933.82 107
17935.08 83
17936.35 92
17937.61 106
17938.88 114
17940.14 79
17941.41 89
17942.68 96
17943.94 94
17945.21 106
17946.47 106
17947.74 88
17949.00 77
17950.27 73
17951.54 90
17952.80 74
17954.07 82
17955.33 102
17956.60 88
17957.87 99
17959.13 101
17960.40 101
17961.66 98
17962.93 87
17964.20 93
17965.46 96
17966.73 107
17968.00 102
17969.26 103
17970.53 105
17971.80 83
17973.06 80
17974.33 102
17975.60 114
17976.86 101
17978.13 85
17979.40 83
17980.66 105
17981.93 88
17983.20 90
17984.46 88
17985.73 101
17987.00 89
17988.26 81
17989.53 82
17990.80 81
17992.07 85
17993.33 93
17994.60 91
17995.87 89
17997.14 83
17998.40 88
17999.67 102
18000.94 96
18002.21 86
18003.47 75
18004.74 95
18006.01 98
18007.28 100
18008.55 90
18009.81 96
18011.08 101
18012.35 93
18013.62 94
18014.89 106
18016.15 92
18017.42 100
18018.69 106
18019.96 94
18021.23 102
18022.49 90
18023.76 96
18025.03 86
18026.30 102
18027.57 86
18028.84 75
18030.11 99
18031.37 99
18032.64 94
18033.91 88
18035.18 86
18036.45 88
18037.72 78
18038.99 89
18040.26 99
18041.53 83
18042.79 97
18044.06 85
18045.33 85
18046.60 105
18047.87 84
18049.14 86
18050.41 95
18051.68 87
18052.95 99
18054.22 79
18055.49 96
18056.76 89
18058.03 101
18059.30 86
18060.57 99
18061.84 101
18063.11 90
18064.38 84
18065.65 84
18066.92 84
18068.19 90
18069.46 114
18070.73 97
18072.00 102
18073.27 83
18074.54 107
18075.81 94
18077.08 92
18078.35 91
18079.62 90
18080.89 88
18082.16 110
18083.43 78
18084.70 105
18085.97 104
18087.24 91
18088.51 89
18089.78 86
18091.05 99
18092.32 91
18093.59 86
18094.87 75
18096.14 89
18097.41 94
18098.68 97
18099.95 87
18101.22 99
18102.49 82
18103.76 93
18105.03 94
18106.31 89
18107.58 101
18108.85 98
18110.12 106
18111.39 106
18112.66 97
18113.93 116
18115.21 104
18116.48 97
18117.75 92
18119.02 91
18120.29 99
18121.56 95
18122.84 88
18124.11 83
18125.38 82
18126.65 105
18127.92 93
18129.20 98
18130.47 103
18131.74 91
18133.01 85
18134.29 103
18135.56 97
18136.83 91
18138.10 106
18139.38 102
18140.65 95
18141.92 102
18143.19 103
18144.47 120
18145.74 84
18147.01 96
18148.28 107
18149.56 91
18150.83 106
18152.10 95
18153.38 98
18154.65 88
18155.92 79
18157.19 96
18158.47 101
18159.74 85
18161.01 97
18162.29 73
18163.56 92
18164.83 82
18166.11 94
18167.38 102
18168.65 88
18169.93 101
18171.20 108
18172.48 100
18173.75 114
18175.02 101
18176.30 111
18177.57 112
18178.84 103
18180.12 85
18181.39 86
18182.67 98
18183.94 92
18185.21 95
18186.49 89
18187.76 80
18189.04 83
18190.31 81
18191.59 89
18192.86 89
18194.13 107
18195.41 103
18196.68 123
18197.96 103
18199.23 109
18200.51 83
18201.78 84
18203.06 87
18204.33 78
18205.61 99
18206.88 87
18208.16 95
18209.43 74
18210.71 111
18211.98 91
18213.26 100
18214.53 80
18215.81 101
18217.08 87
18218.36 105
18219.63 94
18220.91 104
18222.18 92
18223.46 101
18224.73 90
18226.01 103
18227.28 86
18228.56 86
18229.84 104
18231.11 76
18232.39 92
18233.66 95
18234.94 101
18236.21 82
18237.49 109
18238.77 99
18240.04 94
18241.32 88
18242.59 109
18243.87 121
18245.15 102
18246.42 110
18247.70 79
18248.98 101
18250.25 93
18251.53 110
18252.81 102
18254.08 114
18255.36 100
18256.63 95
18257.91 88
18259.19 95
18260.46 86
18261.74 88
18263.02 92
18264.30 76
18265.57 79
18266.85 95
18268.13 95
18269.40 100
18270.68 116
18271.96 100
18273.23 109
18274.51 84
18275.79 105
18277.07 97
18278.34 100
18279.62 89
18280.90 89
18282.18 104
18283.45 98
18284.73 97
18286.01 106
18287.29 103
18288.56 75
18289.84 103
18291.12 104
18292.40 108
18293.68 85
18294.95 86
18296.23 82
18297.51 88
18298.79 94
18300.07 95
18301.34 92
18302.62 107
18303.90 103
18305.18 113
18306.46 105
18307.74 94
18309.01 94
18310.29 96
18311.57 103
18312.85 90
18314.13 114
18315.41 84
18316.69 90
18317.96 90
18319.24 93
18320.52 106
18321.80 97
18323.08 95
18324.36 82
18325.64 90
18326.92 101
18328.20 94
18329.47 87
18330.75 85
18332.03 93
18333.31 91
18334.59 93
18335.87 84
18337.15 88
18338.43 105
18339.71 95
18340.99 88
18342.27 84
18343.55 97
18344.83 105
18346.11 85
18347.39 99
18348.67 102
18349.95 89
18351.23 89
18352.51 83
18353.79 92
18355.07 93
18356.35 82
18357.63 89
18358.91 93
18360.19 86
18361.47 91
18362.75 109
18364.03 76
18365.31 86
18366.59 100
18367.87 100
18369.15 95
18370.43 83
18371.71 105
18372.99 118
18374.27 101
18375.55 101
18376.83 93
18378.12 121
18379.40 93
18380.68 99
18381.96 102
18383.24 88
18384.52 92
18385.80 91
18387.08 73
18388.36 87
18389.65 83
18390.93 92
18392.21 84
18393.49 97
18394.77 89
18396.05 87
18397.33 89
18398.62 89
18399.90 82
18401.18 88
18402.46 106
18403.74 109
18405.02 100
18406.31 81
18407.59 101
18408.87 100
18410.15 112
18411.43 87
18412.72 87
18414.00 77
18415.28 88
18416.56 99
18417.84 97
18419.13 80
18420.41 106
18421.69 87
18422.97 92
18424.26 91
18425.54 80
18426.82 101
18428.10 92
18429.39 88
18430.67 85
18431.95 67
18433.23 87
18434.52 90
18435.80 88
18437.08 96
18438.37 92
18439.65 103
18440.93 97
18442.22 87
18443.50 87
18444.78 97
18446.06 110
18447.35 89
18448.63 82
18449.91 90
18451.20 88
18452.48 87
18453.76 103
18455.05 74
18456.33 84
18457.62 82
18458.90 83
18460.18 86
18461.47 80
18462.75 94
18464.03 92
18465.32 92
18466.60 102
18467.89 91
18469.17 87
18470.45 75
18471.74 90
18473.02 97
18474.31 94
18475.59 83
18476.88 68
18478.16 93
18479.44 108
18480.73 110
18482.01 84
18483.30 85
18484.58 100
18485.87 99
18487.15 83
18488.44 79
18489.72 83
18491.01 91
18492.29 104
18493.58 78
18494.86 100
18496.15 86
18497.43 82
18498.72 80
18500.00 87
18501.29 88
18502.57 82
18503.86 91
18505.14 86
18506.43 85
18507.71 81
18509.00 95
18510.28 83
18511.57 76
18512.85 86
18514.14 89
18515.42 81
18516.71 90
18518.00 83
18519.28 93
18520.57 71
18521.85 80
18523.14 81
18524.43 89
18525.71 100
18527.00 98
18528.28 91
18529.57 94
18530.86 97
18532.14 93
18533.43 95
18534.71 72
18536.00 83
18537.29 96
18538.57 91
18539.86 92
18541.15 76
18542.43 99
18543.72 88
18545.01 86
18546.29 91
18547.58 83
18548.87 98
18550.15 91
18551.44 81
18552.73 88
18554.01 79
18555.30 98
18556.59 95
18557.88 103
18559.16 83
18560.45 98
18561.74 102
18563.02 93
18564.31 95
18565.60 111
18566.89 90
18568.17 69
18569.46 90
18570.75 83
18572.04 90
18573.32 81
18574.61 104
18575.90 76
18577.19 101
18578.48 109
18579.76 90
18581.05 92
18582.34 87
18583.63 98
18584.92 91
18586.20 100
18587.49 86
18588.78 101
18590.07 92
18591.36 97
18592.64 90
18593.93 92
18595.22 71
18596.51 95
18597.80 95
18599.09 90
18600.38 95
18601.66 87
18602.95 103
18604.24 97
18605.53 87
18606.82 90
18608.11 106
18609.40 101
18610.69 102
18611.98 76
18613.26 95
18614.55 91
18615.84 91
18617.13 99
18618.42 88
18619.71 90
18621.00 103
18622.29 102
18623.58 106
18624.87 90
18626.16 94
18627.45 96
18628.74 101
18630.03 97
18631.32 86
18632.61 102
18633.89 98
18635.18 102
18636.47 107
18637.76 86
18639.05 90
18640.34 96
18641.63 103
18642.92 84
18644.21 90
18645.50 99
18646.79 80
18648.09 100
18649.38 100
18650.67 98
18651.96 105
18653.25 79
18654.54 84
18655.83 97
18657.12 84
18658.41 81
18659.70 87
18660.99 93
18662.28 93
18663.57 81
18664.86 80
18666.15 83
18667.44 88
18668.74 74
18670.03 82
18671.32 91
18672.61 89
18673.90 86
18675.19 105
18676.48 82
18677.77 83
18679.06 81
18680.36 86
18681.65 79
18682.94 83
18684.23 84
18685.52 85
18686.81 91
18688.11 86
18689.40 71
18690.69 90
18691.98 81
18693.27 87
18694.56 83
18695.86 82
18697.15 93
18698.44 97
18699.73 84
18701.02 77
18702.32 95
18703.61 87
18704.90 94
18706.19 96
18707.48 83
18708.78 89
18710.07 87
18711.36 79
18712.65 88
18713.95 100
18715.24 83
18716.53 75
18717.83 79
18719.12 71
18720.41 81
18721.70 94
18723.00 97
18724.29 85
18725.58 83
18726.87 85
18728.17 76
18729.46 88
18730.75 73
18732.05 91
18733.34 80
18734.63 73
18735.93 81
18737.22 85
18738.51 100
18739.81 103
18741.10 76
18742.39 74
18743.69 90
18744.98 75
18746.27 84
18747.57 78
18748.86 82
18750.16 74
18751.45 95
18752.74 86
18754.04 93
18755.33 71
18756.63 83
18757.92 105
18759.21 93
18760.51 74
18761.80 81
18763.10 83
18764.39 77
18765.69 88
18766.98 78
18768.27 81
18769.57 77
18770.86 93
18772.16 85
18773.45 88
18774.75 73
18776.04 89
18777.34 79
18778.63 82
18779.93 88
18781.22 77
18782.52 94
18783.81 90
18785.11 67
18786.40 81
18787.70 79
18788.99 89
18790.29 90
18791.58 82
18792.88 92
18794.17 76
18795.47 91
18796.76 81
18798.06 66
18799.35 90
18800.65 84
18801.94 79
18803.24 66
18804.54 72
18805.83 79
18807.13 76
18808.42 85
18809.72 84
18811.01 76
18812.31 72
18813.61 66
18814.90 62
18816.20 92
18817.49 82
18818.79 87
18820.09 90
18821.38 70
18822.68 84
18823.98 75
18825.27 77
18826.57 70
18827.87 74
18829.16 73
18830.46 101
18831.75 90
18833.05 70
18834.35 96
18835.64 81
18836.94 73
18838.24 75
18839.54 95
18840.83 88
18842.13 63
18843.43 79
18844.72 88
18846.02 74
18847.32 85
18848.61 70
18849.91 67
18851.21 78
18852.51 75
18853.80 90
18855.10 86
18856.40 78
18857.70 84
18858.99 97
18860.29 71
18861.59 71
18862.89 91
18864.18 78
18865.48 59
18866.78 69
18868.08 81
18869.38 77
18870.67 75
18871.97 76
18873.27 92
18874.57 63
18875.87 80
18877.16 70
18878.46 85
18879.76 87
18881.06 73
18882.36 83
18883.66 80
18884.95 75
18886.25 78
18887.55 100
18888.85 78
18890.15 73
18891.45 75
18892.75 84
18894.04 83
18895.34 80
18896.64 67
18897.94 81
18899.24 92
18900.54 61
18901.84 71
18903.14 73
18904.44 72
18905.74 68
18907.03 81
18908.33 77
18909.63 86
18910.93 72
18912.23 87
18913.53 80
18914.83 80
18916.13 89
18917.43 70
18918.73 66
18920.03 65
18921.33 84
18922.63 83
18923.93 77
18925.23 77
18926.53 90
18927.83 78
18929.13 73
18930.43 69
18931.73 83
18933.03 75
18934.33 75
18935.63 72
18936.93 77
18938.23 73
18939.53 76
18940.83 90
18942.13 63
18943.43 55
18944.73 73
18946.03 78
18947.33 67
18948.63 70
18949.93 75
18951.23 84
18952.53 63
18953.84 66
18955.14 77
18956.44 90
18957.74 78
18959.04 76
18960.34 63
18961.64 86
18962.94 80
18964.24 85
18965.54 73
18966.85 76
18968.15 80
18969.45 78
18970.75 80
18972.05 67
18973.35 100
18974.65 79
18975.96 79
18977.26 91
18978.56 82
18979.86 64
18981.16 84
18982.46 81
18983.77 82
18985.07 85
18986.37 78
18987.67 82
18988.97 84
18990.28 66
18991.58 65
18992.88 64
18994.18 78
18995.49 64
18996.79 90
18998.09 85
18999.39 67
19000.69 82
19002.00 78
19003.30 77
19004.60 84
19005.90 84
19007.21 91
19008.51 84
19009.81 85
19011.12 63
19012.42 92
19013.72 77
19015.02 84
19016.33 69
19017.63 86
19018.93 83
19020.24 79
19021.54 64
19022.84 70
19024.15 78
19025.45 82
19026.75 81
19028.06 82
19029.36 73
19030.66 86
19031.97 71
19033.27 75
19034.57 72
19035.88 72
19037.18 78
19038.48 82
19039.79 88
19041.09 73
19042.40 76
19043.70 63
19045.00 81
19046.31 98
19047.61 75
19048.92 64
19050.22 80
19051.52 77
19052.83 80
19054.13 86
19055.44 79
19056.74 83
19058.05 77
19059.35 85
19060.65 90
19061.96 75
19063.26 75
19064.57 83
19065.87 85
19067.18 77
19068.48 66
19069.79 71
19071.09 76
19072.40 79
19073.70 90
19075.01 75
19076.31 66
19077.62 89
19078.92 79
19080.23 79
19081.53 76
19082.84 66
19084.14 68
19085.45 79
19086.75 77
19088.06 85
19089.36 82
19090.67 89
19091.98 74
19093.28 90
19094.59 75
19095.89 84
19097.20 93
19098.50 103
19099.81 73
19101.12 77
19102.42 75
19103.73 79
19105.03 88
19106.34 73
19107.65 83
19108.95 88
19110.26 85
19111.56 85
19112.87 92
19114.18 74
19115.48 72
19116.79 91
19118.10 93
19119.40 80
19120.71 78
19122.02 72
19123.32 76
19124.63 78
19125.94 81
19127.24 86
19128.55 75
19129.86 88
19131.16 84
19132.47 83
19133.78 78
19135.08 77
19136.39 65
19137.70 81
19139.01 70
19140.31 72
19141.62 76
19142.93 84
19144.23 86
19145.54 80
19146.85 66
19148.16 69
19149.46 85
19150.77 64
19152.08 66
19153.39 80
19154.69 91
19156.00 72
19157.31 76
19158.62 64
19159.93 73
19161.23 82
19162.54 75
19163.85 68
19165.16 76
19166.47 64
19167.77 79
19169.08 82
19170.39 74
19171.70 77
19173.01 71
19174.32 86
19175.62 64
19176.93 73
19178.24 79
19179.55 69
19180.86 86
19182.17 81
19183.48 81
19184.78 76
19186.09 70
19187.40 70
19188.71 67
19190.02 77
19191.33 73
19192.64 79
19193.95 84
19195.26 72
19196.56 78
19197.87 76
19199.18 74
19200.49 77
19201.80 75
19203.11 77
19204.42 68
19205.73 71
19207.04 87
19208.35 79
19209.66 72
19210.97 72
19212.28 81
19213.59 78
19214.90 74
19216.21 85
19217.52 84
19218.83 66
19220.14 77
19221.45 81
19222.76 85
19224.07 71
19225.38 69
19226.69 75
19228.00 74
19229.31 56
19230.62 79
19231.93 79
19233.24 84
19234.55 73
19235.86 74
19237.17 60
19238.48 72
19239.79 76
19241.10 77
19242.41 79
19243.72 70
19245.03 66
19246.35 82
19247.66 68
19248.97 62
19250.28 73
19251.59 75
19252.90 67
19254.21 79
19255.52 78
19256.83 66
19258.14 62
19259.46 76
19260.77 79
19262.08 76
19263.39 73
19264.70 72
19266.01 84
19267.32 68
19268.64 68
19269.95 80
19271.26 67
19272.57 72
19273.88 75
19275.20 79
19276.51 71
19277.82 80
19279.13 77
19280.44 84
19281.75 66
19283.07 58
19284.38 72
19285.69 71
19287.00 63
19288.32 64
19289.63 68
19290.94 80
19292.25 64
19293.57 84
19294.88 86
19296.19 86
19297.50 79
19298.82 65
19300.13 66
19301.44 77
19302.75 70
19304.07 78
19305.38 81
19306.69 57
19308.01 71
19309.32 64
19310.63 92
19311.94 73
19313.26 73
19314.57 81
19315.88 86
19317.20 74
19318.51 68
19319.82 70
19321.14 78
19322.45 80
19323.76 74
19325.08 81
19326.39 65
19327.70 75
19329.02 76
19330.33 88
19331.65 68
19332.96 63
19334.27 82
19335.59 87
19336.90 77
19338.22 79
19339.53 70
19340.84 72
19342.16 84
19343.47 58
19344.79 75
19346.10 66
19347.41 78
19348.73 69
19350.04 63
19351.36 76
19352.67 73
19353.99 74
19355.30 71
19356.62 67
19357.93 73
19359.25 78
19360.56 60
19361.87 61
19363.19 74
19364.50 80
19365.82 64
19367.13 60
19368.45 74
19369.76 68
19371.08 68
19372.39 82
19373.71 68
19375.02 73
19376.34 84
19377.66 74
19378.97 79
19380.29 68
19381.60 79
19382.92 65
19384.23 63
19385.55 59
19386.86 81
19388.18 63
19389.50 72
19390.81 78
19392.13 82
19393.44 60
19394.76 82
19396.07 74
19397.39 75
19398.71 59
19400.02 61
19401.34 85
19402.65 73
19403.97 77
19405.29 61
19406.60 72
19407.92 75
19409.24 67
19410.55 58
19411.87 68
19413.19 67
19414.50 74
19415.82 64
19417.14 74
19418.45 69
19419.77 77
19421.09 83
19422.40 62
19423.72 71
19425.04 68
19426.35 76
19427.67 72
19428.99 60
19430.30 55
19431.62 69
19432.94 68
19434.26 70
19435.57 60
19436.89 85
19438.21 56
19439.53 78
19440.84 84
19442.16 68
19443.48 75
19444.80 77
19446.11 95
19447.43 71
19448.75 58
19450.07 77
19451.38 80
19452.70 76
19454.02 79
19455.34 71
19456.66 73
19457.97 70
19459.29 78
19460.61 67
19461.93 63
19463.25 74
19464.57 68
19465.88 72
19467.20 71
19468.52 83
19469.84 80
19471.16 90
19472.48 72
19473.79 69
19475.11 60
19476.43 74
19477.75 75
19479.07 65
19480.39 79
19481.71 71
19483.03 71
19484.34 62
19485.66 80
19486.98 65
19488.30 73
19489.62 75
19490.94 83
19492.26 75
19493.58 71
19494.90 75
19496.22 69
19497.54 61
19498.86 62
19500.18 78
19501.50 78
19502.81 82
19504.13 77
19505.45 86
19506.77 72
19508.09 83
19509.41 67
19510.73 79
19512.05 64
19513.37 69
19514.69 56
19516.01 69
19517.33 71
19518.65 75
19519.97 70
19521.29 67
19522.61 97
19523.93 77
19525.25 82
19526.57 72
19527.89 81
19529.22 58
19530.54 84
19531.86 69
19533.18 65
19534.50 62
19535.82 81
19537.14 63
19538.46 67
19539.78 64
19541.10 87
19542.42 77
19543.74 62
19545.06 77
19546.39 67
19547.71 57
19549.03 66
19550.35 72
19551.67 64
19552.99 75
19554.31 77
19555.63 68
19556.96 70
19558.28 73
19559.60 67
19560.92 64
19562.24 68
19563.56 70
19564.88 77
19566.21 71
19567.53 72
19568.85 72
19570.17 67
19571.49 64
19572.82 84
19574.14 67
19575.46 71
19576.78 75
19578.10 72
19579.43 72
19580.75 63
19582.07 66
19583.39 54
19584.72 61
19586.04 70
19587.36 54
19588.68 65
19590.01 73
19591.33 61
19592.65 73
19593.97 60
19595.30 63
19596.62 74
19597.94 66
19599.26 72
19600.59 67
19601.91 62
19603.23 75
19604.56 81
19605.88 61
19607.20 69
19608.53 70
19609.85 69
19611.17 64
19612.49 83
19613.82 68
19615.14 69
19616.47 72
19617.79 84
19619.11 65
19620.44 78
19621.76 67
19623.08 69
19624.41 83
19625.73 83
19627.05 90
19628.38 74
19629.70 72
19631.03 70
19632.35 85
19633.67 70
19635.00 79
19636.32 77
19637.65 81
19638.97 74
19640.29 69
19641.62 61
19642.94 63
19644.27 87
19645.59 83
19646.92 71
19648.24 81
19649.57 83
19650.89 63
19652.21 78
19653.54 73
19654.86 83
19656.19 77
19657.51 69
19658.84 59
19660.16 54
19661.49 61
19662.81 81
19664.14 69
19665.46 77
19666.79 69
19668.11 61
19669.44 70
19670.76 68
19672.09 66
19673.41 63
19674.74 54
19676.07 70
19677.39 78
19678.72 70
19680.04 83
19681.37 78
19682.69 76
19684.02 63
19685.34 69
19686.67 68
19688.00 67
19689.32 77
19690.65 69
19691.97 71
19693.30 74
19694.63 79
19695.95 62
19697.28 72
19698.60 68
19699.93 75
19701.26 73
19702.58 79
19703.91 63
19705.24 56
19706.56 82
19707.89 93
19709.22 73
19710.54 57
19711.87 77
19713.20 69
19714.52 60
19715.85 49
19717.18 63
19718.50 62
19719.83 77
19721.16 75
19722.48 73
19723.81 63
19725.14 82
19726.47 72
19727.79 78
19729.12 65
19730.45 68
19731.77 73
19733.10 71
19734.43 85
19735.76 58
19737.08 62
19738.41 69
19739.74 65
19741.07 73
19742.39 82
19743.72 82
19745.05 69
19746.38 66
19747.71 56
19749.03 62
19750.36 75
19751.69 69
19753.02 52
19754.35 69
19755.67 63
19757.00 67
19758.33 76
19759.66 68
19760.99 64
19762.31 82
19763.64 69
19764.97 66
19766.30 74
19767.63 73
19768.96 63
19770.29 63
19771.61 73
19772.94 57
19774.27 56
19775.60 62
19776.93 69
19778.26 66
19779.59 61
19780.92 67
19782.25 78
19783.57 63
19784.90 67
19786.23 65
19787.56 70
19788.89 67
19790.22 72
19791.55 85
19792.88 78
19794.21 63
19795.54 70
19796.87 81
19798.20 75
19799.53 70
19800.86 75
19802.19 80
19803.52 52
19804.85 81
19806.18 84
19807.50 63
19808.83 84
19810.16 83
19811.49 91
19812.82 75
19814.15 75
19815.49 56
19816.82 73
19818.15 80
19819.48 63
19820.81 51
19822.14 76
19823.47 65
19824.80 76
19826.13 60
19827.46 81
19828.79 71
19830.12 70
19831.45 90
19832.78 67
19834.11 79
19835.44 68
19836.77 78
19838.10 65
19839.44 64
19840.77 75
19842.10 90
19843.43 72
19844.76 64
19846.09 86
19847.42 76
19848.75 77
19850.08 71
19851.42 80
19852.75 66
19854.08 75
19855.41 78
19856.74 87
19858.07 94
19859.40 63
19860.74 64
19862.07 80
19863.40 68
19864.73 63
19866.06 74
19867.40 72
19868.73 70
19870.06 68
19871.39 90
19872.72 92
19874.06 96
19875.39 68
19876.72 80
19878.05 65
19879.38 79
19880.72 60
19882.05 80
19883.38 72
19884.71 69
19886.05 70
19887.38 71
19888.71 82
19890.04 65
19891.38 68
19892.71 67
19894.04 66
19895.38 79
19896.71 80
19898.04 73
19899.37 70
19900.71 63
19902.04 92
19903.37 69
19904.71 63
19906.04 76
19907.37 83
19908.71 72
19910.04 72
19911.37 76
19912.71 49
19914.04 77
19915.37 61
19916.71 66
19918.04 61
19919.37 82
19920.71 72
19922.04 61
19923.37 62
19924.71 68
19926.04 78
19927.38 75
19928.71 55
19930.04 80
19931.38 64
19932.71 68
19934.05 70
19935.38 74
19936.71 81
19938.05 79
19939.38 66
19940.72 71
19942.05 78
19943.39 67
19944.72 66
19946.06 68
19947.39 70
19948.72 77
19950.06 63
19951.39 68
19952.73 60
19954.06 59
19955.40 88
19956.73 73
19958.07 62
19959.40 72
19960.74 75
19962.07 78
19963.41 80
19964.74 67
19966.08 73
19967.41 70
19968.75 74
19970.08 87
19971.42 66
19972.76 60
19974.09 73
19975.43 79
19976.76 73
19978.10 69
19979.43 75
19980.77 73
19982.10 50
19983.44 74
19984.78 76
19986.11 91
19987.45 73
19988.78 68
19990.12 74
19991.46 80
19992.79 73
19994.13 63
19995.46 87
19996.80 64
19998.14 71
19999.47 79
20000.81 72
20002.15 83
20003.48 83
20004.82 77
20006.16 94
20007.49 76
20008.83 72
20010.17 74
20011.50 90
20012.84 76
20014.18 85
20015.51 68
20016.85 70
20018.19 74
20019.52 69
20020.86 75
20022.20 73
20023.53 75
20024.87 76
20026.21 76
20027.55 82
20028.88 76
20030.22 89
20031.56 78
20032.90 73
20034.23 80
20035.57 68
20036.91 79
20038.25 87
20039.58 82
20040.92 69
20042.26 76
20043.60 72
20044.93 77
20046.27 72
20047.61 78
20048.95 73
20050.29 79
20051.62 79
20052.96 74
20054.30 78
20055.64 60
20056.98 77
20058.32 70
20059.65 84
20060.99 74
20062.33 66
20063.67 66
20065.01 62
20066.35 70
20067.68 64
20069.02 60
20070.36 67
20071.70 67
20073.04 56
20074.38 71
20075.72 74
20077.06 62
20078.40 71
20079.73 76
20081.07 66
20082.41 69
20083.75 85
20085.09 98
20086.43 84
20087.77 84
20089.11 81
20090.45 73
20091.79 71
20093.13 62
20094.47 83
20095.81 93
20097.15 83
20098.48 83
20099.82 73
20101.16 97
20102.50 89
20103.84 86
20105.18 76
20106.52 71
20107.86 76
20109.20 93
20110.54 70
20111.88 81
20113.22 72
20114.56 77
20115.90 88
20117.24 83
20118.58 83
20119.93 76
20121.27 62
20122.61 72
20123.95 79
20125.29 80
20126.63 66
20127.97 83
20129.31 87
20130.65 82
20131.99 73
20133.33 66
20134.67 74
20136.01 75
