# Supplementary material for: MALDI-TOF MS typing enables the classification of brewing yeasts of the genus Saccharomyces to major beer styles
Source: PLoS One. 2017 Aug 9;12(8):e0181694. doi: 10.1371/journal.pone.0181694 (PMC5549903; doi:10.1371/journal.pone.0181694)
Supplement: S6 File — The directory includes 90 raw files and was zipped to “.zip”; the folder has three strains with 30 spectra per strain; S1 Text explains the raw files with an example and Table 1 represents the yeast strains used within the experiment. (ZIP) [file pone.0181694.s009.zip › 16-18/30276-3478-Lag-Lag-Lag-YPG-18h-E-E_2016-09-22_5_0_A2_1.dat]

1999.90 2885
2000.32 2877
2000.75 2914
2001.17 2937
2001.59 2927
2002.01 2945
2002.43 2912
2002.86 2900
2003.28 2847
2003.70 2828
2004.12 2785
2004.54 2781
2004.97 2763
2005.39 2832
2005.81 2853
2006.23 2848
2006.66 2857
2007.08 2903
2007.50 2881
2007.92 2851
2008.35 2871
2008.77 2936
2009.19 2950
2009.61 2919
2010.04 2908
2010.46 2881
2010.88 2804
2011.31 2749
2011.73 2786
2012.15 2652
2012.57 2653
2013.00 2685
2013.42 2692
2013.84 2765
2014.27 2747
2014.69 2778
2015.11 2928
2015.54 3069
2015.96 3129
2016.38 3207
2016.81 3288
2017.23 3291
2017.65 3281
2018.08 3246
2018.50 3189
2018.93 3248
2019.35 3275
2019.77 3210
2020.20 3260
2020.62 3190
2021.04 3147
2021.47 3155
2021.89 3096
2022.32 3073
2022.74 3060
2023.17 2961
2023.59 2882
2024.01 2877
2024.44 2839
2024.86 2890
2025.29 2775
2025.71 2880
2026.14 2814
2026.56 2773
2026.98 2707
2027.41 2682
2027.83 2698
2028.26 2710
2028.68 2617
2029.11 2612
2029.53 2587
2029.96 2661
2030.38 2589
2030.81 2474
2031.23 2558
2031.66 2599
2032.08 2581
2032.51 2630
2032.93 2633
2033.36 2622
2033.78 2658
2034.21 2703
2034.63 2682
2035.06 2770
2035.49 2800
2035.91 2747
2036.34 2794
2036.76 2862
2037.19 2966
2037.61 2880
2038.04 2869
2038.47 2913
2038.89 2890
2039.32 2928
2039.74 2864
2040.17 2789
2040.59 2799
2041.02 2843
2041.45 2796
2041.87 2746
2042.30 2656
2042.73 2665
2043.15 2703
2043.58 2643
2044.00 2607
2044.43 2596
2044.86 2591
2045.28 2654
2045.71 2693
2046.14 2683
2046.56 2726
2046.99 2717
2047.42 2647
2047.84 2743
2048.27 2834
2048.70 2914
2049.12 2786
2049.55 2746
2049.98 2805
2050.40 2753
2050.83 2764
2051.26 2732
2051.69 2745
2052.11 2732
2052.54 2665
2052.97 2703
2053.40 2635
2053.82 2633
2054.25 2653
2054.68 2767
2055.10 2878
2055.53 2842
2055.96 2772
2056.39 2845
2056.82 2778
2057.24 2731
2057.67 2725
2058.10 2780
2058.53 2734
2058.95 2611
2059.38 2690
2059.81 2654
2060.24 2699
2060.67 2723
2061.09 2774
2061.52 2878
2061.95 2867
2062.38 2994
2062.81 2846
2063.24 2868
2063.66 2959
2064.09 2966
2064.52 2927
2064.95 2907
2065.38 2907
2065.81 2928
2066.24 2927
2066.66 2925
2067.09 2888
2067.52 2861
2067.95 2739
2068.38 2764
2068.81 2689
2069.24 2699
2069.67 2645
2070.10 2653
2070.52 2615
2070.95 2627
2071.38 2689
2071.81 2694
2072.24 2776
2072.67 2707
2073.10 2796
2073.53 2815
2073.96 2972
2074.39 3044
2074.82 2981
2075.25 3009
2075.68 3056
2076.11 2997
2076.54 2945
2076.97 3058
2077.40 3047
2077.83 3096
2078.26 3023
2078.69 3086
2079.12 3135
2079.55 3012
2079.98 3101
2080.41 3120
2080.84 3162
2081.27 3223
2081.70 3156
2082.13 3153
2082.56 3135
2082.99 3245
2083.42 3258
2083.85 3084
2084.28 3149
2084.71 3174
2085.14 3083
2085.57 3070
2086.00 3090
2086.43 3125
2086.86 3294
2087.29 3201
2087.73 3126
2088.16 3070
2088.59 3110
2089.02 3001
2089.45 2944
2089.88 2891
2090.31 2845
2090.74 2867
2091.17 2800
2091.61 2813
2092.04 2848
2092.47 2869
2092.90 2839
2093.33 2895
2093.76 2902
2094.19 2822
2094.63 2891
2095.06 2922
2095.49 2990
2095.92 2933
2096.35 2979
2096.78 2951
2097.22 2863
2097.65 2782
2098.08 2825
2098.51 2796
2098.94 2845
2099.38 2788
2099.81 2741
2100.24 2750
2100.67 2774
2101.11 2839
2101.54 2786
2101.97 2679
2102.40 2687
2102.83 2660
2103.27 2842
2103.70 2791
2104.13 2684
2104.56 2718
2105.00 2815
2105.43 2821
2105.86 2798
2106.30 2817
2106.73 2897
2107.16 2970
2107.59 2930
2108.03 2924
2108.46 2846
2108.89 2926
2109.33 2951
2109.76 2938
2110.19 2952
2110.63 2934
2111.06 2953
2111.49 2928
2111.93 2827
2112.36 2811
2112.79 2827
2113.23 2848
2113.66 2859
2114.09 2799
2114.53 2690
2114.96 2690
2115.40 2689
2115.83 2667
2116.26 2667
2116.70 2701
2117.13 2605
2117.56 2592
2118.00 2582
2118.43 2675
2118.87 2698
2119.30 2699
2119.73 2767
2120.17 2772
2120.60 2842
2121.04 2939
2121.47 2811
2121.91 2872
2122.34 2920
2122.78 2913
2123.21 2852
2123.64 2882
2124.08 2910
2124.51 2862
2124.95 2966
2125.38 3069
2125.82 3019
2126.25 3113
2126.69 3247
2127.12 3300
2127.56 3379
2127.99 3624
2128.43 3945
2128.86 4111
2129.30 4259
2129.73 4564
2130.17 4658
2130.60 4485
2131.04 4512
2131.47 4401
2131.91 4229
2132.35 3988
2132.78 3807
2133.22 3615
2133.65 3416
2134.09 3340
2134.52 3258
2134.96 3209
2135.40 3113
2135.83 3076
2136.27 2996
2136.70 2945
2137.14 2937
2137.57 2841
2138.01 2828
2138.45 2819
2138.88 2867
2139.32 2647
2139.76 2747
2140.19 2841
2140.63 2767
2141.06 2764
2141.50 2738
2141.94 2617
2142.37 2684
2142.81 2743
2143.25 2747
2143.68 2766
2144.12 2904
2144.56 2907
2144.99 2835
2145.43 2778
2145.87 2920
2146.30 2955
2146.74 2958
2147.18 2978
2147.62 3116
2148.05 3177
2148.49 3432
2148.93 3532
2149.36 3644
2149.80 3674
2150.24 3743
2150.68 3697
2151.11 3731
2151.55 3673
2151.99 3659
2152.43 3610
2152.86 3602
2153.30 3482
2153.74 3332
2154.18 3211
2154.61 3106
2155.05 3108
2155.49 3080
2155.93 3072
2156.37 3030
2156.80 3069
2157.24 3037
2157.68 3015
2158.12 3067
2158.56 3112
2158.99 3169
2159.43 3177
2159.87 3286
2160.31 3233
2160.75 3331
2161.19 3336
2161.62 3392
2162.06 3542
2162.50 3668
2162.94 3712
2163.38 3797
2163.82 3773
2164.26 3700
2164.69 3515
2165.13 3610
2165.57 3530
2166.01 3397
2166.45 3296
2166.89 3239
2167.33 3405
2167.77 3298
2168.21 3244
2168.65 3383
2169.08 3402
2169.52 3401
2169.96 3569
2170.40 3601
2170.84 3539
2171.28 3573
2171.72 3548
2172.16 3487
2172.60 3444
2173.04 3467
2173.48 3500
2173.92 3458
2174.36 3447
2174.80 3470
2175.24 3479
2175.68 3421
2176.12 3449
2176.56 3548
2177.00 3586
2177.44 3644
2177.88 3647
2178.32 3809
2178.76 3796
2179.20 3936
2179.64 4146
2180.08 4219
2180.52 4179
2180.96 4055
2181.40 3933
2181.84 3876
2182.28 3605
2182.72 3458
2183.16 3433
2183.60 3328
2184.04 3246
2184.48 3175
2184.93 3134
2185.37 3076
2185.81 3157
2186.25 3288
2186.69 3431
2187.13 3624
2187.57 3756
2188.01 3938
2188.45 4087
2188.89 4102
2189.34 4187
2189.78 4135
2190.22 3962
2190.66 3934
2191.10 3772
2191.54 3638
2191.98 3570
2192.43 3486
2192.87 3423
2193.31 3413
2193.75 3454
2194.19 3427
2194.63 3488
2195.08 3626
2195.52 3691
2195.96 3730
2196.40 3728
2196.84 3704
2197.29 3638
2197.73 3653
2198.17 3606
2198.61 3532
2199.06 3398
2199.50 3418
2199.94 3418
2200.38 3398
2200.82 3330
2201.27 3331
2201.71 3303
2202.15 3344
2202.59 3250
2203.04 3328
2203.48 3359
2203.92 3322
2204.37 3301
2204.81 3455
2205.25 3541
2205.69 3577
2206.14 3767
2206.58 3787
2207.02 3786
2207.47 3749
2207.91 3753
2208.35 3815
2208.80 3814
2209.24 3706
2209.68 3663
2210.13 3705
2210.57 3497
2211.01 3471
2211.46 3548
2211.90 3619
2212.34 3483
2212.79 3404
2213.23 3469
2213.67 3338
2214.12 3342
2214.56 3429
2215.01 3336
2215.45 3195
2215.89 3219
2216.34 3153
2216.78 3178
2217.23 3161
2217.67 3205
2218.11 3206
2218.56 3185
2219.00 3102
2219.45 3116
2219.89 3231
2220.34 3321
2220.78 3318
2221.22 3376
2221.67 3502
2222.11 3559
2222.56 3539
2223.00 3660
2223.45 3806
2223.89 3857
2224.34 4014
2224.78 4083
2225.23 4138
2225.67 4228
2226.12 4339
2226.56 4319
2227.01 4435
2227.45 4311
2227.90 4294
2228.34 4360
2228.79 4404
2229.23 4271
2229.68 4124
2230.12 4221
2230.57 4062
2231.01 3982
2231.46 4054
2231.90 4039
2232.35 3922
2232.80 3914
2233.24 3923
2233.69 4015
2234.13 3847
2234.58 3729
2235.02 3583
2235.47 3517
2235.92 3630
2236.36 3655
2236.81 3596
2237.25 3546
2237.70 3554
2238.15 3506
2238.59 3392
2239.04 3376
2239.49 3452
2239.93 3405
2240.38 3353
2240.82 3302
2241.27 3265
2241.72 3209
2242.16 3091
2242.61 3142
2243.06 3079
2243.50 3107
2243.95 3109
2244.40 3132
2244.84 3152
2245.29 3079
2245.74 3116
2246.19 3327
2246.63 3097
2247.08 3206
2247.53 3274
2247.97 3257
2248.42 3273
2248.87 3263
2249.32 3213
2249.76 3187
2250.21 3260
2250.66 3264
2251.10 3281
2251.55 3370
2252.00 3322
2252.45 3257
2252.89 3181
2253.34 3078
2253.79 3205
2254.24 3284
2254.69 3288
2255.13 3287
2255.58 3292
2256.03 3205
2256.48 3249
2256.93 3167
2257.37 3151
2257.82 3114
2258.27 3070
2258.72 3136
2259.17 3170
2259.61 3268
2260.06 3339
2260.51 3271
2260.96 3355
2261.41 3482
2261.86 3580
2262.31 3684
2262.75 3739
2263.20 3675
2263.65 3770
2264.10 3756
2264.55 3673
2265.00 3674
2265.45 3787
2265.90 3662
2266.34 3665
2266.79 3680
2267.24 3737
2267.69 3911
2268.14 3934
2268.59 3966
2269.04 4121
2269.49 4142
2269.94 4313
2270.39 4345
2270.84 4439
2271.29 4531
2271.74 4597
2272.18 4773
2272.63 4917
2273.08 5076
2273.53 5668
2273.98 6215
2274.43 6919
2274.88 8028
2275.33 8957
2275.78 9736
2276.23 10252
2276.68 10572
2277.13 10537
2277.58 10148
2278.03 9576
2278.48 8771
2278.93 8017
2279.38 7118
2279.83 6470
2280.28 5873
2280.73 5146
2281.19 4794
2281.64 4339
2282.09 4054
2282.54 3992
2282.99 3845
2283.44 3680
2283.89 3652
2284.34 3564
2284.79 3614
2285.24 3539
2285.69 3548
2286.14 3573
2286.59 3630
2287.04 3590
2287.50 3732
2287.95 3948
2288.40 4390
2288.85 4942
2289.30 5373
2289.75 5792
2290.20 6202
2290.65 6395
2291.11 6694
2291.56 6723
2292.01 6502
2292.46 6291
2292.91 5996
2293.36 5763
2293.82 5332
2294.27 5068
2294.72 4688
2295.17 4449
2295.62 4290
2296.07 4068
2296.53 3866
2296.98 3740
2297.43 3737
2297.88 3708
2298.33 3743
2298.79 3739
2299.24 3729
2299.69 3605
2300.14 3571
2300.60 3612
2301.05 3628
2301.50 3533
2301.95 3614
2302.41 3610
2302.86 3573
2303.31 3567
2303.76 3645
2304.22 3556
2304.67 3684
2305.12 3594
2305.57 3581
2306.03 3551
2306.48 3565
2306.93 3681
2307.39 3854
2307.84 3888
2308.29 3978
2308.75 4135
2309.20 4084
2309.65 4025
2310.11 4108
2310.56 4295
2311.01 4270
2311.47 4311
2311.92 4250
2312.37 4370
2312.83 4339
2313.28 4510
2313.73 4571
2314.19 4564
2314.64 4739
2315.09 4759
2315.55 4625
2316.00 4548
2316.46 4438
2316.91 4382
2317.36 4268
2317.82 4102
2318.27 4138
2318.73 4170
2319.18 4070
2319.63 4129
2320.09 4136
2320.54 3998
2321.00 4097
2321.45 4114
2321.91 3930
2322.36 3848
2322.82 3699
2323.27 3718
2323.72 3596
2324.18 3462
2324.63 3454
2325.09 3579
2325.54 3609
2326.00 3531
2326.45 3572
2326.91 3643
2327.36 3674
2327.82 3701
2328.27 3860
2328.73 3900
2329.18 3947
2329.64 3955
2330.09 3891
2330.55 3711
2331.00 3674
2331.46 3657
2331.92 3595
2332.37 3434
2332.83 3415
2333.28 3378
2333.74 3479
2334.19 3359
2334.65 3264
2335.10 3117
2335.56 3246
2336.02 3319
2336.47 3363
2336.93 3394
2337.38 3489
2337.84 3431
2338.30 3465
2338.75 3483
2339.21 3488
2339.66 3471
2340.12 3590
2340.58 3571
2341.03 3311
2341.49 3412
2341.95 3313
2342.40 3254
2342.86 3396
2343.32 3239
2343.77 3202
2344.23 3210
2344.68 3375
2345.14 3211
2345.60 3195
2346.06 3258
2346.51 3206
2346.97 3314
2347.43 3403
2347.88 3362
2348.34 3415
2348.80 3473
2349.25 3501
2349.71 3533
2350.17 3587
2350.63 3605
2351.08 3613
2351.54 3757
2352.00 3744
2352.46 3844
2352.91 3695
2353.37 3671
2353.83 3734
2354.29 3750
2354.74 3666
2355.20 3598
2355.66 3645
2356.12 3567
2356.57 3543
2357.03 3477
2357.49 3477
2357.95 3556
2358.41 3561
2358.86 3578
2359.32 3645
2359.78 3698
2360.24 3847
2360.70 3912
2361.15 3898
2361.61 3863
2362.07 3814
2362.53 3873
2362.99 3772
2363.45 3854
2363.91 3749
2364.36 3751
2364.82 3839
2365.28 3868
2365.74 3864
2366.20 3801
2366.66 3795
2367.12 3720
2367.57 3707
2368.03 3674
2368.49 3649
2368.95 3709
2369.41 3768
2369.87 3747
2370.33 3774
2370.79 3880
2371.25 3999
2371.71 4051
2372.17 4220
2372.63 4352
2373.09 4539
2373.54 4737
2374.00 4810
2374.46 4934
2374.92 4862
2375.38 4788
2375.84 4724
2376.30 4530
2376.76 4343
2377.22 4158
2377.68 3966
2378.14 3984
2378.60 3901
2379.06 3852
2379.52 3757
2379.98 3720
2380.44 3672
2380.90 3561
2381.36 3629
2381.82 3495
2382.28 3477
2382.74 3438
2383.20 3286
2383.66 3230
2384.12 3242
2384.59 3254
2385.05 3238
2385.51 3222
2385.97 3246
2386.43 3257
2386.89 3285
2387.35 3359
2387.81 3460
2388.27 3624
2388.73 3686
2389.19 3728
2389.65 3812
2390.12 3865
2390.58 3987
2391.04 4045
2391.50 3951
2391.96 4102
2392.42 4036
2392.88 3996
2393.34 3935
2393.81 3902
2394.27 3934
2394.73 3903
2395.19 3877
2395.65 3764
2396.11 3668
2396.57 3657
2397.04 3775
2397.50 3880
2397.96 3985
2398.42 3996
2398.88 4018
2399.35 3935
2399.81 3964
2400.27 3855
2400.73 3892
2401.19 3729
2401.66 3766
2402.12 3706
2402.58 3764
2403.04 3769
2403.51 3767
2403.97 4006
2404.43 4120
2404.89 4132
2405.36 4228
2405.82 4274
2406.28 4230
2406.74 4164
2407.21 4148
2407.67 4180
2408.13 3949
2408.59 3818
2409.06 3647
2409.52 3508
2409.98 3541
2410.45 3576
2410.91 3614
2411.37 3600
2411.84 3631
2412.30 3718
2412.76 3696
2413.23 3810
2413.69 3894
2414.15 3861
2414.62 3823
2415.08 3842
2415.54 3888
2416.01 3748
2416.47 3705
2416.93 3791
2417.40 3740
2417.86 3753
2418.32 3824
2418.79 3905
2419.25 4021
2419.72 3944
2420.18 3899
2420.64 3840
2421.11 4000
2421.57 3983
2422.04 3872
2422.50 3909
2422.96 3836
2423.43 3772
2423.89 3729
2424.36 3573
2424.82 3530
2425.29 3503
2425.75 3518
2426.22 3505
2426.68 3514
2427.15 3439
2427.61 3390
2428.07 3288
2428.54 3310
2429.00 3402
2429.47 3460
2429.93 3335
2430.40 3308
2430.86 3326
2431.33 3319
2431.79 3312
2432.26 3362
2432.72 3426
2433.19 3463
2433.65 3556
2434.12 3610
2434.59 3679
2435.05 3675
2435.52 3714
2435.98 3786
2436.45 3796
2436.91 3712
2437.38 3746
2437.84 3784
2438.31 3818
2438.78 3703
2439.24 3751
2439.71 3751
2440.17 3737
2440.64 3728
2441.10 3614
2441.57 3605
2442.04 3661
2442.50 3775
2442.97 3788
2443.44 3585
2443.90 3528
2444.37 3494
2444.83 3395
2445.30 3376
2445.77 3587
2446.23 3492
2446.70 3275
2447.17 3351
2447.63 3353
2448.10 3334
2448.57 3355
2449.03 3405
2449.50 3434
2449.97 3463
2450.43 3485
2450.90 3493
2451.37 3426
2451.83 3522
2452.30 3402
2452.77 3423
2453.24 3485
2453.70 3416
2454.17 3331
2454.64 3320
2455.10 3318
2455.57 3302
2456.04 3230
2456.51 3184
2456.97 3098
2457.44 3229
2457.91 3290
2458.38 3242
2458.84 3205
2459.31 3220
2459.78 3247
2460.25 3291
2460.72 3290
2461.18 3215
2461.65 3251
2462.12 3267
2462.59 3185
2463.06 3188
2463.52 3182
2463.99 3220
2464.46 3224
2464.93 3282
2465.40 3311
2465.86 3366
2466.33 3364
2466.80 3444
2467.27 3473
2467.74 3393
2468.21 3504
2468.68 3605
2469.14 3592
2469.61 3571
2470.08 3595
2470.55 3584
2471.02 3653
2471.49 3522
2471.96 3446
2472.43 3532
2472.90 3570
2473.36 3502
2473.83 3551
2474.30 3614
2474.77 3613
2475.24 3723
2475.71 3830
2476.18 3756
2476.65 3821
2477.12 3790
2477.59 3704
2478.06 3783
2478.53 3643
2479.00 3572
2479.47 3614
2479.94 3558
2480.41 3441
2480.87 3384
2481.34 3308
2481.81 3331
2482.28 3325
2482.75 3292
2483.22 3231
2483.69 3176
2484.16 3204
2484.63 3190
2485.10 3177
2485.57 3221
2486.05 3216
2486.52 3303
2486.99 3397
2487.46 3355
2487.93 3503
2488.40 3533
2488.87 3411
2489.34 3337
2489.81 3361
2490.28 3402
2490.75 3379
2491.22 3382
2491.69 3462
2492.16 3467
2492.63 3604
2493.10 3664
2493.58 3601
2494.05 3569
2494.52 3654
2494.99 3652
2495.46 3634
2495.93 3780
2496.40 3962
2496.87 3903
2497.34 3732
2497.82 3699
2498.29 3705
2498.76 3601
2499.23 3562
2499.70 3491
2500.17 3367
2500.64 3318
2501.12 3324
2501.59 3216
2502.06 3221
2502.53 3204
2503.00 3203
2503.48 3238
2503.95 3222
2504.42 3289
2504.89 3309
2505.36 3508
2505.84 3447
2506.31 3505
2506.78 3713
2507.25 3837
2507.72 4046
2508.20 4104
2508.67 4098
2509.14 4265
2509.61 4476
2510.09 4765
2510.56 5122
2511.03 5560
2511.50 5773
2511.98 5857
2512.45 6058
2512.92 6157
2513.40 5985
2513.87 5804
2514.34 5550
2514.81 5203
2515.29 4961
2515.76 4558
2516.23 4433
2516.71 4210
2517.18 3993
2517.65 3825
2518.13 3777
2518.60 3566
2519.07 3539
2519.55 3507
2520.02 3467
2520.49 3456
2520.97 3368
2521.44 3313
2521.91 3323
2522.39 3334
2522.86 3417
2523.34 3327
2523.81 3317
2524.28 3253
2524.76 3194
2525.23 3226
2525.70 3280
2526.18 3272
2526.65 3354
2527.13 3328
2527.60 3302
2528.08 3386
2528.55 3430
2529.02 3358
2529.50 3438
2529.97 3349
2530.45 3503
2530.92 3465
2531.40 3486
2531.87 3543
2532.34 3557
2532.82 3595
2533.29 3652
2533.77 3616
2534.24 3610
2534.72 3731
2535.19 3736
2535.67 3710
2536.14 3727
2536.62 3551
2537.09 3603
2537.57 3684
2538.04 3610
2538.52 3584
2538.99 3627
2539.47 3552
2539.94 3510
2540.42 3426
2540.90 3469
2541.37 3511
2541.85 3568
2542.32 3526
2542.80 3583
2543.27 3716
2543.75 3731
2544.22 3817
2544.70 3916
2545.18 4120
2545.65 4297
2546.13 4534
2546.60 4929
2547.08 5100
2547.56 5333
2548.03 5387
2548.51 5382
2548.98 5375
2549.46 5277
2549.94 5323
2550.41 5155
2550.89 4961
2551.37 4829
2551.84 4722
2552.32 4796
2552.80 4590
2553.27 4536
2553.75 4564
2554.23 4433
2554.70 4421
2555.18 4207
2555.66 4250
2556.13 4173
2556.61 4165
2557.09 4159
2557.56 4159
2558.04 4127
2558.52 3904
2558.99 3904
2559.47 3877
2559.95 3748
2560.43 3730
2560.90 3684
2561.38 3637
2561.86 3606
2562.33 3583
2562.81 3544
2563.29 3451
2563.77 3414
2564.25 3387
2564.72 3328
2565.20 3278
2565.68 3309
2566.16 3343
2566.63 3423
2567.11 3373
2567.59 3265
2568.07 3236
2568.55 3299
2569.02 3303
2569.50 3225
2569.98 3325
2570.46 3362
2570.94 3371
2571.41 3388
2571.89 3352
2572.37 3423
2572.85 3468
2573.33 3446
2573.81 3399
2574.28 3344
2574.76 3336
2575.24 3419
2575.72 3266
2576.20 3198
2576.68 3284
2577.16 3381
2577.64 3286
2578.11 3239
2578.59 3236
2579.07 3343
2579.55 3240
2580.03 3189
2580.51 3246
2580.99 3406
2581.47 3239
2581.95 3239
2582.43 3230
2582.91 3299
2583.39 3382
2583.86 3383
2584.34 3457
2584.82 3450
2585.30 3561
2585.78 3525
2586.26 3537
2586.74 3565
2587.22 3561
2587.70 3527
2588.18 3421
2588.66 3462
2589.14 3505
2589.62 3373
2590.10 3413
2590.58 3391
2591.06 3413
2591.54 3344
2592.02 3326
2592.50 3311
2592.98 3311
2593.46 3326
2593.94 3311
2594.42 3284
2594.90 3271
2595.38 3425
2595.86 3381
2596.35 3415
2596.83 3270
2597.31 3344
2597.79 3349
2598.27 3421
2598.75 3335
2599.23 3315
2599.71 3299
2600.19 3315
2600.67 3316
2601.15 3209
2601.63 3318
2602.12 3201
2602.60 3174
2603.08 3110
2603.56 3115
2604.04 3122
2604.52 3124
2605.00 3063
2605.48 3129
2605.97 3093
2606.45 3051
2606.93 3113
2607.41 3233
2607.89 3199
2608.37 3125
2608.86 3251
2609.34 3213
2609.82 3318
2610.30 3370
2610.78 3365
2611.26 3415
2611.75 3378
2612.23 3268
2612.71 3327
2613.19 3349
2613.68 3327
2614.16 3228
2614.64 3165
2615.12 3197
2615.60 3283
2616.09 3291
2616.57 3285
2617.05 3275
2617.53 3279
2618.02 3331
2618.50 3266
2618.98 3369
2619.46 3310
2619.95 3379
2620.43 3435
2620.91 3447
2621.40 3448
2621.88 3425
2622.36 3541
2622.85 3582
2623.33 3547
2623.81 3543
2624.29 3560
2624.78 3506
2625.26 3458
2625.74 3363
2626.23 3427
2626.71 3497
2627.19 3370
2627.68 3275
2628.16 3205
2628.64 3286
2629.13 3338
2629.61 3439
2630.10 3548
2630.58 3569
2631.06 3652
2631.55 3750
2632.03 3811
2632.51 3796
2633.00 3797
2633.48 3861
2633.97 3764
2634.45 3808
2634.94 3652
2635.42 3569
2635.90 3587
2636.39 3466
2636.87 3446
2637.36 3464
2637.84 3423
2638.33 3409
2638.81 3504
2639.29 3467
2639.78 3524
2640.26 3456
2640.75 3519
2641.23 3437
2641.72 3376
2642.20 3330
2642.69 3299
2643.17 3335
2643.66 3365
2644.14 3295
2644.63 3287
2645.11 3335
2645.60 3287
2646.08 3285
2646.57 3287
2647.05 3348
2647.54 3317
2648.02 3420
2648.51 3570
2648.99 3527
2649.48 3580
2649.97 3672
2650.45 3642
2650.94 3658
2651.42 3736
2651.91 3640
2652.39 3597
2652.88 3671
2653.37 3720
2653.85 3624
2654.34 3635
2654.82 3641
2655.31 3583
2655.80 3591
2656.28 3504
2656.77 3489
2657.25 3564
2657.74 3488
2658.23 3489
2658.71 3450
2659.20 3435
2659.69 3696
2660.17 3699
2660.66 3711
2661.14 3733
2661.63 3841
2662.12 3923
2662.60 3932
2663.09 3902
2663.58 3981
2664.06 3942
2664.55 3895
2665.04 3991
2665.53 3892
2666.01 3914
2666.50 3737
2666.99 3767
2667.47 3763
2667.96 3727
2668.45 3706
2668.94 3639
2669.42 3475
2669.91 3477
2670.40 3511
2670.88 3531
2671.37 3489
2671.86 3518
2672.35 3542
2672.83 3625
2673.32 3726
2673.81 3824
2674.30 3808
2674.79 3817
2675.27 3873
2675.76 3747
2676.25 3728
2676.74 3777
2677.23 3707
2677.71 3719
2678.20 3630
2678.69 3541
2679.18 3591
2679.67 3586
2680.15 3694
2680.64 3692
2681.13 3610
2681.62 3722
2682.11 3733
2682.60 3787
2683.08 3798
2683.57 3755
2684.06 3789
2684.55 3811
2685.04 3842
2685.53 3768
2686.02 3798
2686.51 3730
2686.99 3745
2687.48 3773
2687.97 3710
2688.46 3777
2688.95 3726
2689.44 3720
2689.93 3703
2690.42 3777
2690.91 3829
2691.40 3880
2691.89 3923
2692.38 4053
2692.87 4070
2693.35 4055
2693.84 4253
2694.33 4341
2694.82 4558
2695.31 4589
2695.80 4573
2696.29 4704
2696.78 4665
2697.27 4539
2697.76 4412
2698.25 4354
2698.74 4319
2699.23 4197
2699.72 4175
2700.21 4252
2700.70 4132
2701.19 3993
2701.68 4005
2702.17 3868
2702.66 3882
2703.15 3815
2703.64 3685
2704.13 3683
2704.62 3646
2705.12 3679
2705.61 3533
2706.10 3502
2706.59 3532
2707.08 3526
2707.57 3459
2708.06 3474
2708.55 3424
2709.04 3429
2709.53 3419
2710.02 3423
2710.51 3361
2711.01 3496
2711.50 3442
2711.99 3472
2712.48 3611
2712.97 3615
2713.46 3661
2713.95 3642
2714.44 3712
2714.94 3739
2715.43 3625
2715.92 3654
2716.41 3581
2716.90 3546
2717.39 3393
2717.89 3390
2718.38 3351
2718.87 3354
2719.36 3397
2719.85 3488
2720.34 3601
2720.84 3762
2721.33 4028
2721.82 4292
2722.31 4324
2722.80 4413
2723.30 4553
2723.79 4439
2724.28 4455
2724.77 4454
2725.27 4339
2725.76 4157
2726.25 4058
2726.74 3971
2727.24 3926
2727.73 3834
2728.22 3778
2728.71 3786
2729.21 3881
2729.70 3825
2730.19 3924
2730.69 3961
2731.18 4123
2731.67 4249
2732.16 4252
2732.66 4428
2733.15 4388
2733.64 4384
2734.14 4489
2734.63 4431
2735.12 4426
2735.62 4608
2736.11 4744
2736.60 4787
2737.10 4793
2737.59 4933
2738.08 4976
2738.58 4971
2739.07 4946
2739.56 4891
2740.06 4592
2740.55 4324
2741.05 4199
2741.54 4047
2742.03 4040
2742.53 3853
2743.02 3779
2743.52 3706
2744.01 3492
2744.50 3567
2745.00 3588
2745.49 3522
2745.99 3574
2746.48 3697
2746.97 3645
2747.47 3487
2747.96 3649
2748.46 3646
2748.95 3573
2749.45 3584
2749.94 3587
2750.44 3581
2750.93 3595
2751.43 3607
2751.92 3558
2752.42 3546
2752.91 3551
2753.41 3607
2753.90 3587
2754.40 3630
2754.89 3704
2755.39 3702
2755.88 3636
2756.38 3636
2756.87 3658
2757.37 3652
2757.86 3589
2758.36 3609
2758.85 3658
2759.35 3755
2759.84 3744
2760.34 3830
2760.83 3897
2761.33 3997
2761.83 3994
2762.32 4011
2762.82 4167
2763.31 4178
2763.81 4117
2764.30 4128
2764.80 4188
2765.30 4199
2765.79 4378
2766.29 4268
2766.78 4232
2767.28 4223
2767.78 4123
2768.27 4041
2768.77 3973
2769.27 3995
2769.76 4044
2770.26 4030
2770.76 4022
2771.25 3987
2771.75 3959
2772.24 3987
2772.74 4008
2773.24 4051
2773.73 4025
2774.23 4108
2774.73 4035
2775.23 4134
2775.72 4134
2776.22 4253
2776.72 4169
2777.21 4116
2777.71 3990
2778.21 3934
2778.70 4061
2779.20 4029
2779.70 4019
2780.20 3948
2780.69 3875
2781.19 3882
2781.69 3830
2782.19 3939
2782.68 4007
2783.18 3866
2783.68 3889
2784.18 3950
2784.67 3895
2785.17 3831
2785.67 3903
2786.17 3743
2786.67 3699
2787.16 3647
2787.66 3612
2788.16 3621
2788.66 3716
2789.16 3706
2789.65 3580
2790.15 3679
2790.65 3757
2791.15 3635
2791.65 3572
2792.15 3572
2792.64 3594
2793.14 3535
2793.64 3448
2794.14 3558
2794.64 3559
2795.14 3558
2795.64 3596
2796.13 3600
2796.63 3687
2797.13 3830
2797.63 3996
2798.13 3998
2798.63 3944
2799.13 3966
2799.63 4060
2800.13 4007
2800.62 3915
2801.12 3849
2801.62 3878
2802.12 3930
2802.62 3869
2803.12 3960
2803.62 3967
2804.12 4031
2804.62 4124
2805.12 4199
2805.62 4290
2806.12 4299
2806.62 4399
2807.12 4323
2807.62 4188
2808.12 4262
2808.62 4349
2809.12 4261
2809.62 4262
2810.12 4196
2810.62 4090
2811.12 4056
2811.62 4040
2812.12 4065
2812.62 3951
2813.12 3792
2813.62 3814
2814.12 3861
2814.62 3812
2815.12 3839
2815.62 3829
2816.12 3664
2816.62 3609
2817.12 3657
2817.62 3595
2818.12 3628
2818.62 3607
2819.12 3566
2819.63 3488
2820.13 3491
2820.63 3482
2821.13 3443
2821.63 3398
2822.13 3457
2822.63 3456
2823.13 3425
2823.63 3441
2824.13 3395
2824.64 3399
2825.14 3500
2825.64 3596
2826.14 3487
2826.64 3613
2827.14 3662
2827.64 3629
2828.15 3527
2828.65 3520
2829.15 3436
2829.65 3357
2830.15 3352
2830.65 3329
2831.16 3307
2831.66 3227
2832.16 3265
2832.66 3141
2833.16 3181
2833.67 3285
2834.17 3297
2834.67 3356
2835.17 3346
2835.68 3447
2836.18 3523
2836.68 3536
2837.18 3569
2837.68 3508
2838.19 3574
2838.69 3455
2839.19 3430
2839.70 3346
2840.20 3413
2840.70 3509
2841.20 3419
2841.71 3409
2842.21 3479
2842.71 3497
2843.21 3488
2843.72 3384
2844.22 3467
2844.72 3493
2845.23 3514
2845.73 3591
2846.23 3532
2846.74 3526
2847.24 3605
2847.74 3631
2848.25 3669
2848.75 3591
2849.25 3539
2849.76 3549
2850.26 3388
2850.76 3459
2851.27 3368
2851.77 3424
2852.28 3413
2852.78 3394
2853.28 3353
2853.79 3385
2854.29 3334
2854.79 3231
2855.30 3421
2855.80 3461
2856.31 3443
2856.81 3328
2857.31 3253
2857.82 3458
2858.32 3479
2858.83 3436
2859.33 3380
2859.84 3322
2860.34 3393
2860.85 3430
2861.35 3348
2861.85 3381
2862.36 3355
2862.86 3308
2863.37 3394
2863.87 3329
2864.38 3270
2864.88 3314
2865.39 3288
2865.89 3314
2866.40 3392
2866.90 3569
2867.41 3690
2867.91 3997
2868.42 4012
2868.92 4141
2869.43 4261
2869.93 4376
2870.44 4333
2870.94 4184
2871.45 4145
2871.96 3989
2872.46 3954
2872.97 3877
2873.47 3764
2873.98 3733
2874.48 3638
2874.99 3644
2875.49 3594
2876.00 3446
2876.51 3517
2877.01 3559
2877.52 3621
2878.02 3522
2878.53 3417
2879.04 3497
2879.54 3534
2880.05 3537
2880.55 3484
2881.06 3432
2881.57 3374
2882.07 3441
2882.58 3537
2883.09 3466
2883.59 3366
2884.10 3302
2884.61 3252
2885.11 3321
2885.62 3333
2886.13 3365
2886.63 3407
2887.14 3453
2887.65 3338
2888.15 3389
2888.66 3385
2889.17 3302
2889.67 3311
2890.18 3298
2890.69 3367
2891.20 3288
2891.70 3394
2892.21 3392
2892.72 3344
2893.22 3306
2893.73 3471
2894.24 3527
2894.75 3571
2895.25 3639
2895.76 3789
2896.27 3908
2896.78 3916
2897.29 3987
2897.79 3947
2898.30 3864
2898.81 3804
2899.32 3900
2899.82 3857
2900.33 3785
2900.84 3837
2901.35 3758
2901.86 3787
2902.36 3772
2902.87 3825
2903.38 3723
2903.89 3662
2904.40 3681
2904.91 3671
2905.41 3698
2905.92 3714
2906.43 3740
2906.94 3814
2907.45 3771
2907.96 3719
2908.47 3662
2908.97 3649
2909.48 3659
2909.99 3679
2910.50 3606
2911.01 3572
2911.52 3598
2912.03 3596
2912.54 3626
2913.05 3669
2913.55 3679
2914.06 3702
2914.57 3722
2915.08 3618
2915.59 3600
2916.10 3646
2916.61 3637
2917.12 3701
2917.63 3674
2918.14 3735
2918.65 3687
2919.16 3708
2919.67 3705
2920.18 3947
2920.69 3983
2921.20 4073
2921.71 4107
2922.22 4213
2922.73 4123
2923.24 4188
2923.75 4266
2924.26 4268
2924.77 4155
2925.28 4047
2925.79 4070
2926.30 3939
2926.81 3844
2927.32 3648
2927.83 3720
2928.34 3786
2928.85 3825
2929.36 3609
2929.87 3605
2930.38 3605
2930.89 3639
2931.40 3665
2931.91 3509
2932.42 3624
2932.93 3620
2933.45 3534
2933.96 3647
2934.47 3507
2934.98 3772
2935.49 3893
2936.00 3885
2936.51 3951
2937.02 4026
2937.53 4153
2938.04 4262
2938.56 4352
2939.07 4394
2939.58 4463
2940.09 4489
2940.60 4554
2941.11 4399
2941.62 4245
2942.14 4263
2942.65 4277
2943.16 4214
2943.67 4076
2944.18 3966
2944.70 3952
2945.21 3961
2945.72 3894
2946.23 3970
2946.74 3916
2947.26 3899
2947.77 3858
2948.28 3771
2948.79 3812
2949.30 3774
2949.82 3691
2950.33 3631
2950.84 3506
2951.35 3606
2951.87 3552
2952.38 3506
2952.89 3360
2953.40 3395
2953.92 3435
2954.43 3405
2954.94 3437
2955.45 3494
2955.97 3478
2956.48 3485
2956.99 3451
2957.51 3534
2958.02 3550
2958.53 3563
2959.04 3631
2959.56 3704
2960.07 3726
2960.58 3759
2961.10 3692
2961.61 3780
2962.12 3846
2962.64 3932
2963.15 3995
2963.66 3927
2964.18 3900
2964.69 3806
2965.21 3773
2965.72 3643
2966.23 3571
2966.75 3679
2967.26 3511
2967.77 3475
2968.29 3434
2968.80 3449
2969.32 3529
2969.83 3445
2970.34 3449
2970.86 3477
2971.37 3497
2971.89 3460
2972.40 3686
2972.91 3785
2973.43 3788
2973.94 3789
2974.46 3672
2974.97 3792
2975.49 3708
2976.00 3772
2976.52 3870
2977.03 3713
2977.55 3722
2978.06 3654
2978.57 3725
2979.09 3699
2979.60 3631
2980.12 3486
2980.63 3576
2981.15 3663
2981.66 3612
2982.18 3585
2982.69 3611
2983.21 3682
2983.73 3726
2984.24 3742
2984.76 3700
2985.27 3728
2985.79 3668
2986.30 3891
2986.82 3943
2987.33 3950
2987.85 3850
2988.36 3806
2988.88 4011
2989.40 4000
2989.91 4120
2990.43 4215
2990.94 4268
2991.46 4417
2991.97 4502
2992.49 4506
2993.01 4400
2993.52 4420
2994.04 4405
2994.55 4333
2995.07 4277
2995.59 4310
2996.10 4315
2996.62 4414
2997.14 4377
2997.65 4401
2998.17 4456
2998.69 4445
2999.20 4436
2999.72 4395
3000.24 4374
3000.75 4432
3001.27 4405
3001.79 4431
3002.30 4606
3002.82 4721
3003.34 4874
3003.85 5032
3004.37 5305
3004.89 5629
3005.40 5701
3005.92 5675
3006.44 5425
3006.96 5311
3007.47 5070
3007.99 4669
3008.51 4313
3009.03 4179
3009.54 4111
3010.06 4011
3010.58 3848
3011.10 3764
3011.61 3669
3012.13 3658
3012.65 3675
3013.17 3577
3013.68 3700
3014.20 3597
3014.72 3565
3015.24 3711
3015.76 3723
3016.27 3666
3016.79 3768
3017.31 3858
3017.83 3902
3018.35 3865
3018.86 3870
3019.38 3768
3019.90 3819
3020.42 3783
3020.94 3766
3021.46 3922
3021.97 3909
3022.49 3986
3023.01 4038
3023.53 4315
3024.05 4401
3024.57 4466
3025.09 4621
3025.61 4500
3026.12 4445
3026.64 4391
3027.16 4294
3027.68 4222
3028.20 4044
3028.72 3907
3029.24 3852
3029.76 3747
3030.28 3762
3030.80 3919
3031.32 3818
3031.84 3871
3032.35 4017
3032.87 4182
3033.39 4325
3033.91 4412
3034.43 4565
3034.95 4572
3035.47 4509
3035.99 4577
3036.51 4484
3037.03 4553
3037.55 4419
3038.07 4327
3038.59 4278
3039.11 4172
3039.63 4019
3040.15 3920
3040.67 3886
3041.19 3882
3041.71 3899
3042.23 3691
3042.75 3656
3043.27 3861
3043.79 3875
3044.31 3799
3044.83 3770
3045.35 3740
3045.87 3768
3046.40 3675
3046.92 3620
3047.44 3682
3047.96 3799
3048.48 3815
3049.00 3699
3049.52 3809
3050.04 3860
3050.56 3852
3051.08 3800
3051.60 3856
3052.12 3835
3052.65 3793
3053.17 3824
3053.69 3710
3054.21 3732
3054.73 3622
3055.25 3601
3055.77 3640
3056.30 3677
3056.82 3522
3057.34 3528
3057.86 3630
3058.38 3636
3058.90 3590
3059.42 3617
3059.95 3721
3060.47 3707
3060.99 3862
3061.51 3812
3062.03 3781
3062.56 3964
3063.08 4107
3063.60 4045
3064.12 4037
3064.64 4171
3065.17 4239
3065.69 4166
3066.21 4075
3066.73 3970
3067.26 4050
3067.78 3996
3068.30 3943
3068.82 3831
3069.35 3819
3069.87 3846
3070.39 3900
3070.91 3770
3071.44 3861
3071.96 3745
3072.48 3869
3073.01 4016
3073.53 3950
3074.05 4099
3074.57 4081
3075.10 4108
3075.62 4250
3076.14 4294
3076.67 4189
3077.19 4141
3077.71 4360
3078.24 4442
3078.76 4345
3079.28 4439
3079.81 4535
3080.33 4613
3080.85 4462
3081.38 4503
3081.90 4504
3082.42 4521
3082.95 4445
3083.47 4501
3084.00 4478
3084.52 4453
3085.04 4336
3085.57 4372
3086.09 4240
3086.62 4244
3087.14 4359
3087.66 4415
3088.19 4447
3088.71 4737
3089.24 4852
3089.76 4983
3090.29 5121
3090.81 5179
3091.33 5198
3091.86 5118
3092.38 4885
3092.91 4724
3093.43 4394
3093.96 4195
3094.48 4162
3095.01 4037
3095.53 4014
3096.06 4036
3096.58 4032
3097.11 3851
3097.63 3864
3098.16 3950
3098.68 3951
3099.21 3899
3099.73 3952
3100.26 4207
3100.78 4290
3101.31 4525
3101.83 4808
3102.36 5117
3102.88 5435
3103.41 5569
3103.93 5600
3104.46 5306
3104.99 5185
3105.51 4931
3106.04 4734
3106.56 4466
3107.09 4202
3107.61 4079
3108.14 3992
3108.67 3961
3109.19 3913
3109.72 3848
3110.24 3905
3110.77 3967
3111.30 3902
3111.82 3720
3112.35 3810
3112.87 3830
3113.40 3675
3113.93 3683
3114.45 3778
3114.98 3746
3115.51 3760
3116.03 3869
3116.56 3825
3117.09 3937
3117.61 3911
3118.14 3964
3118.67 4042
3119.19 4189
3119.72 4376
3120.25 4406
3120.77 4395
3121.30 4565
3121.83 4645
3122.35 4673
3122.88 4507
3123.41 4317
3123.94 4300
3124.46 4303
3124.99 4087
3125.52 3995
3126.05 3920
3126.57 3901
3127.10 3789
3127.63 3923
3128.16 3779
3128.68 3793
3129.21 3791
3129.74 3759
3130.27 3842
3130.79 3655
3131.32 3652
3131.85 3556
3132.38 3555
3132.91 3478
3133.43 3409
3133.96 3518
3134.49 3601
3135.02 3499
3135.55 3483
3136.07 3494
3136.60 3429
3137.13 3432
3137.66 3524
3138.19 3525
3138.72 3514
3139.24 3542
3139.77 3545
3140.30 3590
3140.83 3534
3141.36 3580
3141.89 3667
3142.42 3600
3142.95 3544
3143.47 3603
3144.00 3576
3144.53 3570
3145.06 3729
3145.59 3742
3146.12 3820
3146.65 3864
3147.18 4031
3147.71 4184
3148.24 4335
3148.76 4466
3149.29 4576
3149.82 4675
3150.35 4578
3150.88 4490
3151.41 4428
3151.94 4444
3152.47 4350
3153.00 4188
3153.53 4191
3154.06 4252
3154.59 4112
3155.12 4184
3155.65 4176
3156.18 4223
3156.71 4274
3157.24 4330
3157.77 4513
3158.30 4595
3158.83 4847
3159.36 4914
3159.89 5099
3160.42 5151
3160.95 5213
3161.48 5243
3162.01 5086
3162.54 5076
3163.07 5010
3163.60 4868
3164.13 4634
3164.66 4499
3165.20 4308
3165.73 4236
3166.26 4067
3166.79 3974
3167.32 3927
3167.85 3997
3168.38 3712
3168.91 3588
3169.44 3698
3169.97 3744
3170.50 3781
3171.04 3730
3171.57 3878
3172.10 3921
3172.63 4040
3173.16 4164
3173.69 4214
3174.22 4323
3174.75 4381
3175.29 4340
3175.82 4290
3176.35 4238
3176.88 4163
3177.41 4127
3177.94 4005
3178.48 3940
3179.01 3831
3179.54 3840
3180.07 3759
3180.60 3758
3181.14 3669
3181.67 3568
3182.20 3583
3182.73 3579
3183.26 3509
3183.80 3537
3184.33 3578
3184.86 3586
3185.39 3665
3185.93 3677
3186.46 3671
3186.99 3744
3187.52 3797
3188.06 3860
3188.59 3879
3189.12 3717
3189.65 3684
3190.19 3714
3190.72 3840
3191.25 3794
3191.79 3695
3192.32 3785
3192.85 3659
3193.38 3722
3193.92 3883
3194.45 3893
3194.98 3977
3195.52 4033
3196.05 4024
3196.58 3921
3197.12 4019
3197.65 4112
3198.18 4163
3198.72 4135
3199.25 4162
3199.78 4169
3200.32 4226
3200.85 4220
3201.39 4106
3201.92 3971
3202.45 3900
3202.99 3866
3203.52 3782
3204.05 3722
3204.59 3706
3205.12 3704
3205.66 3697
3206.19 3821
3206.72 3815
3207.26 3808
3207.79 3914
3208.33 4096
3208.86 4329
3209.40 4515
3209.93 4492
3210.47 4574
3211.00 4758
3211.53 4850
3212.07 5018
3212.60 5009
3213.14 4758
3213.67 4685
3214.21 4589
3214.74 4441
3215.28 4320
3215.81 4290
3216.35 4172
3216.88 4084
3217.42 3970
3217.95 3888
3218.49 3952
3219.02 3946
3219.56 3937
3220.09 4089
3220.63 4139
3221.16 4293
3221.70 4513
3222.23 4855
3222.77 5233
3223.31 5709
3223.84 6135
3224.38 6378
3224.91 6323
3225.45 6336
3225.98 6161
3226.52 5870
3227.06 5503
3227.59 5236
3228.13 4994
3228.66 4592
3229.20 4311
3229.74 4104
3230.27 4088
3230.81 3934
3231.34 3973
3231.88 3948
3232.42 3903
3232.95 3977
3233.49 4018
3234.03 4068
3234.56 4051
3235.10 4062
3235.64 3992
3236.17 4124
3236.71 4070
3237.25 4041
3237.78 4084
3238.32 4016
3238.86 3918
3239.39 3973
3239.93 4050
3240.47 4054
3241.00 4030
3241.54 3841
3242.08 3839
3242.61 3813
3243.15 3686
3243.69 3653
3244.23 3755
3244.76 3701
3245.30 3783
3245.84 3851
3246.38 3773
3246.91 3807
3247.45 3891
3247.99 4002
3248.53 4095
3249.06 4087
3249.60 4161
3250.14 4303
3250.68 4371
3251.21 4680
3251.75 5066
3252.29 5134
3252.83 5160
3253.37 5249
3253.90 5351
3254.44 5439
3254.98 5209
3255.52 5113
3256.06 4949
3256.60 4769
3257.13 4682
3257.67 4542
3258.21 4555
3258.75 4514
3259.29 4545
3259.83 4476
3260.36 4535
3260.90 4732
3261.44 5003
3261.98 5127
3262.52 5226
3263.06 5407
3263.60 5455
3264.14 5502
3264.68 5492
3265.21 5314
3265.75 5229
3266.29 5266
3266.83 5258
3267.37 5049
3267.91 4952
3268.45 4828
3268.99 4574
3269.53 4437
3270.07 4318
3270.61 4315
3271.15 4203
3271.69 4244
3272.23 4240
3272.76 4276
3273.30 4442
3273.84 4523
3274.38 4649
3274.92 4802
3275.46 4896
3276.00 5053
3276.54 5137
3277.08 5280
3277.62 5130
3278.16 5195
3278.70 5017
3279.24 4977
3279.78 4846
3280.32 4901
3280.86 4858
3281.41 4639
3281.95 4553
3282.49 4400
3283.03 4351
3283.57 4395
3284.11 4436
3284.65 4487
3285.19 4465
3285.73 4438
3286.27 4632
3286.81 4635
3287.35 4571
3287.89 4618
3288.43 4515
3288.97 4577
3289.52 4537
3290.06 4533
3290.60 4669
3291.14 4735
3291.68 4828
3292.22 4887
3292.76 5108
3293.30 5220
3293.85 5429
3294.39 5581
3294.93 5636
3295.47 5745
3296.01 5726
3296.55 5879
3297.09 5791
3297.64 5578
3298.18 5306
3298.72 5288
3299.26 5278
3299.80 5270
3300.34 5190
3300.89 5136
3301.43 5175
3301.97 4904
3302.51 4890
3303.06 4932
3303.60 4843
3304.14 4637
3304.68 4705
3305.22 4593
3305.77 4362
3306.31 4366
3306.85 4360
3307.39 4220
3307.94 4204
3308.48 4142
3309.02 4215
3309.56 4239
3310.11 4242
3310.65 4312
3311.19 4457
3311.74 4437
3312.28 4391
3312.82 4490
3313.36 4488
3313.91 4349
3314.45 4353
3314.99 4377
3315.54 4467
3316.08 4530
3316.62 4490
3317.17 4721
3317.71 5024
3318.25 5107
3318.80 5267
3319.34 5268
3319.88 5503
3320.43 5555
3320.97 5526
3321.51 5680
3322.06 5516
3322.60 5282
3323.14 5196
3323.69 5113
3324.23 5175
3324.78 4996
3325.32 4812
3325.86 4826
3326.41 4776
3326.95 4852
3327.50 4769
3328.04 4765
3328.59 4709
3329.13 4720
3329.67 4687
3330.22 4903
3330.76 5035
3331.31 5404
3331.85 6016
3332.40 6774
3332.94 8075
3333.49 9727
3334.03 11705
3334.57 13705
3335.12 15655
3335.66 16936
3336.21 17641
3336.75 17736
3337.30 16947
3337.84 15658
3338.39 14189
3338.93 12531
3339.48 10893
3340.02 9434
3340.57 8195
3341.11 7202
3341.66 6548
3342.20 5897
3342.75 5316
3343.30 5061
3343.84 4841
3344.39 4784
3344.93 4783
3345.48 4696
3346.02 4702
3346.57 4861
3347.11 4999
3347.66 5092
3348.21 5132
3348.75 5145
3349.30 5159
3349.84 5078
3350.39 5046
3350.94 4961
3351.48 4740
3352.03 4646
3352.57 4531
3353.12 4342
3353.67 4235
3354.21 4145
3354.76 4061
3355.31 4012
3355.85 4115
3356.40 3964
3356.95 3872
3357.49 3866
3358.04 3930
3358.59 3847
3359.13 3805
3359.68 3841
3360.23 3703
3360.77 3830
3361.32 3839
3361.87 3849
3362.41 3866
3362.96 3974
3363.51 3988
3364.05 3921
3364.60 3974
3365.15 4000
3365.70 3914
3366.24 3876
3366.79 3938
3367.34 3867
3367.89 3814
3368.43 3864
3368.98 4030
3369.53 3973
3370.08 4022
3370.62 4229
3371.17 4427
3371.72 4660
3372.27 4846
3372.81 5041
3373.36 5402
3373.91 5574
3374.46 5500
3375.01 5289
3375.55 5222
3376.10 5102
3376.65 4911
3377.20 4685
3377.75 4507
3378.30 4351
3378.84 4079
3379.39 3968
3379.94 3872
3380.49 3799
3381.04 3774
3381.59 3759
3382.13 3610
3382.68 3559
3383.23 3615
3383.78 3597
3384.33 3693
3384.88 3732
3385.43 3707
3385.98 3642
3386.52 3717
3387.07 3641
3387.62 3657
3388.17 3694
3388.72 3699
3389.27 3709
3389.82 3731
3390.37 3840
3390.92 3822
3391.47 3708
3392.02 3697
3392.57 3726
3393.12 3623
3393.66 3506
3394.21 3623
3394.76 3592
3395.31 3505
3395.86 3600
3396.41 3638
3396.96 3690
3397.51 3702
3398.06 3671
3398.61 3652
3399.16 3590
3399.71 3596
3400.26 3584
3400.81 3537
3401.36 3531
3401.91 3525
3402.46 3479
3403.01 3518
3403.56 3555
3404.11 3468
3404.66 3369
3405.21 3401
3405.77 3439
3406.32 3435
3406.87 3419
3407.42 3459
3407.97 3553
3408.52 3632
3409.07 3623
3409.62 3726
3410.17 3786
3410.72 3882
3411.27 3892
3411.82 3916
3412.37 3947
3412.93 3910
3413.48 3895
3414.03 3764
3414.58 3731
3415.13 3689
3415.68 3535
3416.23 3574
3416.78 3578
3417.34 3548
3417.89 3454
3418.44 3477
3418.99 3490
3419.54 3506
3420.09 3476
3420.65 3504
3421.20 3550
3421.75 3357
3422.30 3393
3422.85 3444
3423.40 3376
3423.96 3269
3424.51 3433
3425.06 3440
3425.61 3258
3426.17 3113
3426.72 3241
3427.27 3263
3427.82 3132
3428.37 3164
3428.93 3139
3429.48 3194
3430.03 3101
3430.58 3088
3431.14 3197
3431.69 3231
3432.24 3170
3432.79 3155
3433.35 3157
3433.90 3240
3434.45 3206
3435.01 3297
3435.56 3450
3436.11 3454
3436.66 3388
3437.22 3368
3437.77 3358
3438.32 3367
3438.88 3381
3439.43 3308
3439.98 3295
3440.54 3366
3441.09 3303
3441.64 3376
3442.20 3261
3442.75 3259
3443.30 3308
3443.86 3194
3444.41 3249
3444.96 3232
3445.52 3239
3446.07 3185
3446.63 3091
3447.18 3116
3447.73 3213
3448.29 3154
3448.84 3284
3449.40 3288
3449.95 3294
3450.50 3330
3451.06 3277
3451.61 3322
3452.17 3418
3452.72 3432
3453.27 3466
3453.83 3528
3454.38 3485
3454.94 3533
3455.49 3477
3456.05 3501
3456.60 3516
3457.16 3515
3457.71 3453
3458.27 3524
3458.82 3479
3459.38 3402
3459.93 3296
3460.49 3454
3461.04 3452
3461.60 3383
3462.15 3367
3462.71 3353
3463.26 3348
3463.82 3413
3464.37 3440
3464.93 3335
3465.48 3312
3466.04 3409
3466.59 3360
3467.15 3463
3467.70 3459
3468.26 3577
3468.81 3636
3469.37 3555
3469.93 3688
3470.48 3644
3471.04 3651
3471.59 3701
3472.15 3711
3472.70 3713
3473.26 3740
3473.82 3613
3474.37 3594
3474.93 3567
3475.48 3567
3476.04 3645
3476.60 3680
3477.15 3755
3477.71 3904
3478.27 4087
3478.82 4217
3479.38 4296
3479.93 4372
3480.49 4413
3481.05 4329
3481.60 4172
3482.16 4162
3482.72 4154
3483.27 4068
3483.83 3950
3484.39 3952
3484.95 3907
3485.50 3992
3486.06 3882
3486.62 3921
3487.17 3970
3487.73 4036
3488.29 4147
3488.84 4416
3489.40 4711
3489.96 5197
3490.52 5571
3491.07 6351
3491.63 6805
3492.19 7253
3492.75 7324
3493.30 7242
3493.86 6940
3494.42 6518
3494.98 6045
3495.53 5553
3496.09 5168
3496.65 4949
3497.21 4913
3497.77 4990
3498.32 5130
3498.88 5202
3499.44 5240
3500.00 5454
3500.56 5398
3501.11 5265
3501.67 5231
3502.23 5221
3502.79 5362
3503.35 5348
3503.91 5486
3504.46 5568
3505.02 5675
3505.58 5700
3506.14 5627
3506.70 5552
3507.26 5438
3507.81 5256
3508.37 5135
3508.93 5004
3509.49 4892
3510.05 4661
3510.61 4521
3511.17 4430
3511.73 4385
3512.29 4259
3512.85 4115
3513.40 3999
3513.96 3902
3514.52 3773
3515.08 3560
3515.64 3537
3516.20 3605
3516.76 3668
3517.32 3588
3517.88 3610
3518.44 3684
3519.00 3599
3519.56 3601
3520.12 3468
3520.68 3526
3521.24 3569
3521.80 3574
3522.36 3525
3522.92 3692
3523.48 3753
3524.04 3723
3524.60 3720
3525.16 3923
3525.72 4166
3526.28 4257
3526.84 4379
3527.40 4467
3527.96 4576
3528.52 4436
3529.08 4339
3529.64 4228
3530.20 4139
3530.76 4026
3531.32 3921
3531.88 3844
3532.44 3730
3533.00 3722
3533.56 3675
3534.12 3793
3534.68 3783
3535.25 3771
3535.81 3924
3536.37 3910
3536.93 3993
3537.49 4046
3538.05 4046
3538.61 4037
3539.17 4022
3539.73 4065
3540.30 3963
3540.86 3961
3541.42 3944
3541.98 3963
3542.54 4011
3543.10 4049
3543.66 3969
3544.23 3909
3544.79 3941
3545.35 4035
3545.91 3952
3546.47 3948
3547.03 3921
3547.60 3857
3548.16 3842
3548.72 3764
3549.28 3775
3549.84 3803
3550.41 3759
3550.97 3647
3551.53 3591
3552.09 3575
3552.65 3525
3553.22 3504
3553.78 3548
3554.34 3464
3554.90 3473
3555.47 3410
3556.03 3394
3556.59 3378
3557.15 3456
3557.72 3572
3558.28 3543
3558.84 3543
3559.41 3561
3559.97 3563
3560.53 3635
3561.09 3607
3561.66 3718
3562.22 3638
3562.78 3685
3563.35 3639
3563.91 3608
3564.47 3628
3565.04 3603
3565.60 3689
3566.16 3665
3566.73 3613
3567.29 3482
3567.85 3417
3568.42 3381
3568.98 3332
3569.54 3360
3570.11 3317
3570.67 3274
3571.23 3246
3571.80 3261
3572.36 3285
3572.93 3327
3573.49 3445
3574.05 3535
3574.62 3603
3575.18 3578
3575.75 3630
3576.31 3787
3576.87 3766
3577.44 3754
3578.00 3805
3578.57 3900
3579.13 3891
3579.70 3710
3580.26 3616
3580.82 3646
3581.39 3573
3581.95 3614
3582.52 3641
3583.08 3614
3583.65 3635
3584.21 3613
3584.78 3567
3585.34 3448
3585.91 3529
3586.47 3472
3587.04 3447
3587.60 3353
3588.17 3461
3588.73 3477
3589.30 3463
3589.86 3370
3590.43 3304
3590.99 3401
3591.56 3430
3592.12 3339
3592.69 3450
3593.25 3523
3593.82 3629
3594.39 3657
3594.95 3704
3595.52 3743
3596.08 3855
3596.65 3887
3597.21 4073
3597.78 3984
3598.35 4032
3598.91 4004
3599.48 3966
3600.04 3878
3600.61 3749
3601.18 3602
3601.74 3634
3602.31 3753
3602.87 3669
3603.44 3636
3604.01 3612
3604.57 3591
3605.14 3646
3605.71 3592
3606.27 3461
3606.84 3475
3607.41 3444
3607.97 3343
3608.54 3314
3609.11 3329
3609.67 3231
3610.24 3250
3610.81 3285
3611.37 3317
3611.94 3276
3612.51 3268
3613.07 3215
3613.64 3252
3614.21 3306
3614.78 3442
3615.34 3597
3615.91 3788
3616.48 3953
3617.04 4159
3617.61 4417
3618.18 4452
3618.75 4550
3619.31 4532
3619.88 4454
3620.45 4305
3621.02 4117
3621.58 3874
3622.15 3756
3622.72 3633
3623.29 3569
3623.86 3396
3624.42 3347
3624.99 3353
3625.56 3244
3626.13 3181
3626.70 3106
3627.26 3072
3627.83 3117
3628.40 3067
3628.97 3110
3629.54 3121
3630.11 3104
3630.67 3142
3631.24 3085
3631.81 3094
3632.38 3190
3632.95 3148
3633.52 3042
3634.08 3055
3634.65 3105
3635.22 3113
3635.79 3075
3636.36 3122
3636.93 3116
3637.50 3096
3638.07 3055
3638.64 3023
3639.20 3009
3639.77 3107
3640.34 3149
3640.91 3218
3641.48 3272
3642.05 3263
3642.62 3219
3643.19 3236
3643.76 3299
3644.33 3290
3644.90 3227
3645.47 3173
3646.04 3168
3646.61 3188
3647.18 3191
3647.75 3318
3648.32 3144
3648.89 3154
3649.46 3163
3650.03 3035
3650.60 3106
3651.17 3021
3651.74 3074
3652.31 3112
3652.88 3098
3653.45 3145
3654.02 3047
3654.59 3136
3655.16 3150
3655.73 3252
3656.30 3219
3656.87 3251
3657.44 3275
3658.01 3313
3658.58 3343
3659.15 3368
3659.72 3380
3660.29 3354
3660.86 3320
3661.43 3278
3662.00 3319
3662.58 3276
3663.15 3236
3663.72 3190
3664.29 3211
3664.86 3211
3665.43 3159
3666.00 3216
3666.57 3238
3667.14 3146
3667.72 3159
3668.29 3137
3668.86 3074
3669.43 3058
3670.00 3084
3670.57 3161
3671.14 3158
3671.72 3185
3672.29 3322
3672.86 3441
3673.43 3660
3674.00 3783
3674.57 3869
3675.15 3902
3675.72 3890
3676.29 3922
3676.86 3854
3677.43 3846
3678.01 3652
3678.58 3622
3679.15 3437
3679.72 3463
3680.30 3430
3680.87 3301
3681.44 3218
3682.01 3176
3682.58 3120
3683.16 2975
3683.73 2980
3684.30 2904
3684.88 2926
3685.45 2925
3686.02 3011
3686.59 2947
3687.17 2902
3687.74 2946
3688.31 2979
3688.88 3022
3689.46 2987
3690.03 3083
3690.60 3187
3691.18 3097
3691.75 3118
3692.32 3152
3692.90 3217
3693.47 3231
3694.04 3177
3694.62 3178
3695.19 3207
3695.76 3218
3696.34 3089
3696.91 3098
3697.48 3078
3698.06 3047
3698.63 3020
3699.21 3009
3699.78 3054
3700.35 3074
3700.93 2991
3701.50 2993
3702.08 3063
3702.65 3139
3703.22 3025
3703.80 3081
3704.37 3124
3704.95 3166
3705.52 3229
3706.09 3263
3706.67 3209
3707.24 3357
3707.82 3374
3708.39 3435
3708.97 3467
3709.54 3510
3710.12 3585
3710.69 3599
3711.26 3659
3711.84 3589
3712.41 3620
3712.99 3463
3713.56 3412
3714.14 3264
3714.71 3134
3715.29 3145
3715.86 3153
3716.44 3171
3717.01 3000
3717.59 2963
3718.16 3096
3718.74 3023
3719.32 2957
3719.89 2930
3720.47 3011
3721.04 2982
3721.62 2915
3722.19 2974
3722.77 2977
3723.34 2963
3723.92 2921
3724.49 2843
3725.07 2911
3725.65 2947
3726.22 3017
3726.80 3031
3727.37 3059
3727.95 3028
3728.53 2943
3729.10 3137
3729.68 3258
3730.25 3457
3730.83 3561
3731.41 3743
3731.98 3835
3732.56 4058
3733.14 4124
3733.71 4226
3734.29 4161
3734.87 3998
3735.44 3917
3736.02 3829
3736.60 3754
3737.17 3589
3737.75 3425
3738.33 3417
3738.90 3346
3739.48 3261
3740.06 3332
3740.63 3258
3741.21 3134
3741.79 3061
3742.36 3025
3742.94 3121
3743.52 3189
3744.10 3048
3744.67 3079
3745.25 3095
3745.83 3056
3746.40 3175
3746.98 3221
3747.56 3184
3748.14 3181
3748.71 3233
3749.29 3228
3749.87 3220
3750.45 3154
3751.03 3193
3751.60 3223
3752.18 3133
3752.76 3225
3753.34 3324
3753.92 3193
3754.49 3303
3755.07 3226
3755.65 3192
3756.23 3204
3756.81 3142
3757.38 3151
3757.96 3073
3758.54 3145
3759.12 3162
3759.70 3235
3760.28 3207
3760.85 3300
3761.43 3335
3762.01 3412
3762.59 3434
3763.17 3410
3763.75 3371
3764.33 3366
3764.91 3411
3765.48 3425
3766.06 3337
3766.64 3319
3767.22 3199
3767.80 3300
3768.38 3223
3768.96 3207
3769.54 3147
3770.12 3201
3770.70 3079
3771.28 3039
3771.85 2987
3772.43 2971
3773.01 2965
3773.59 2980
3774.17 2944
3774.75 2884
3775.33 2842
3775.91 3005
3776.49 3130
3777.07 3068
3777.65 3134
3778.23 3136
3778.81 3165
3779.39 3065
3779.97 3084
3780.55 3030
3781.13 3072
3781.71 3046
3782.29 3124
3782.87 3152
3783.45 3114
3784.03 3074
3784.61 3038
3785.19 3081
3785.77 3056
3786.35 3095
3786.93 3125
3787.51 3149
3788.10 3156
3788.68 3220
3789.26 3154
3789.84 3218
3790.42 3188
3791.00 3227
3791.58 3218
3792.16 3181
3792.74 3016
3793.32 3045
3793.90 3117
3794.48 3043
3795.07 2954
3795.65 2898
3796.23 2894
3796.81 2935
3797.39 2963
3797.97 2921
3798.55 2957
3799.14 2948
3799.72 3025
3800.30 3056
3800.88 3024
3801.46 3161
3802.04 3212
3802.62 3205
3803.21 3186
3803.79 3215
3804.37 3228
3804.95 3085
3805.53 3201
3806.12 3288
3806.70 3326
3807.28 3490
3807.86 3606
3808.44 3684
3809.03 3702
3809.61 3825
3810.19 3741
3810.77 3660
3811.36 3509
3811.94 3485
3812.52 3371
3813.10 3282
3813.69 3270
3814.27 3196
3814.85 3177
3815.43 3256
3816.02 3250
3816.60 3305
3817.18 3305
3817.77 3305
3818.35 3327
3818.93 3245
3819.51 3234
3820.10 3188
3820.68 3161
3821.26 3163
3821.85 3121
3822.43 3107
3823.01 3044
3823.60 3098
3824.18 3237
3824.76 3167
3825.35 3151
3825.93 3215
3826.51 3149
3827.10 3179
3827.68 3164
3828.27 3110
3828.85 2990
3829.43 2945
3830.02 3088
3830.60 3114
3831.18 3068
3831.77 3081
3832.35 3076
3832.94 3097
3833.52 3192
3834.10 3230
3834.69 3351
3835.27 3445
3835.86 3414
3836.44 3495
3837.03 3515
3837.61 3508
3838.19 3328
3838.78 3414
3839.36 3314
3839.95 3312
3840.53 3253
3841.12 3163
3841.70 3108
3842.29 3076
3842.87 3048
3843.46 3083
3844.04 3125
3844.63 3173
3845.21 3134
3845.80 3131
3846.38 3195
3846.97 3221
3847.55 3176
3848.14 3195
3848.72 3160
3849.31 3142
3849.89 3114
3850.48 3146
3851.06 3231
3851.65 3279
3852.23 3270
3852.82 3302
3853.41 3345
3853.99 3358
3854.58 3480
3855.16 3460
3855.75 3492
3856.33 3497
3856.92 3771
3857.51 3853
3858.09 3970
3858.68 4246
3859.26 4693
3859.85 5116
3860.44 5485
3861.02 5972
3861.61 6198
3862.20 6138
3862.78 5978
3863.37 5714
3863.95 5371
3864.54 5036
3865.13 4541
3865.71 4202
3866.30 3951
3866.89 3769
3867.47 3622
3868.06 3387
3868.65 3250
3869.23 3195
3869.82 3163
3870.41 3146
3870.99 3180
3871.58 3184
3872.17 3215
3872.76 3218
3873.34 3300
3873.93 3260
3874.52 3269
3875.10 3274
3875.69 3303
3876.28 3214
3876.87 3146
3877.45 3080
3878.04 2990
3878.63 2960
3879.22 2933
3879.80 2941
3880.39 2940
3880.98 2902
3881.57 2877
3882.15 2884
3882.74 2879
3883.33 2912
3883.92 2899
3884.51 2882
3885.09 2902
3885.68 2908
3886.27 2877
3886.86 2934
3887.45 3050
3888.04 3134
3888.62 3115
3889.21 3097
3889.80 3196
3890.39 3282
3890.98 3231
3891.57 3365
3892.15 3349
3892.74 3328
3893.33 3278
3893.92 3369
3894.51 3301
3895.10 3249
3895.69 3288
3896.28 3329
3896.86 3284
3897.45 3333
3898.04 3516
3898.63 3517
3899.22 3497
3899.81 3621
3900.40 3608
3900.99 3605
3901.58 3443
3902.17 3400
3902.76 3309
3903.34 3260
3903.93 3168
3904.52 3186
3905.11 3103
3905.70 3152
3906.29 3076
3906.88 3009
3907.47 3003
3908.06 2993
3908.65 2931
3909.24 3030
3909.83 2989
3910.42 2953
3911.01 2858
3911.60 2920
3912.19 2941
3912.78 2985
3913.37 2941
3913.96 2911
3914.55 2995
3915.14 3059
3915.73 3087
3916.32 3072
3916.91 3038
3917.50 3077
3918.09 3007
3918.68 2991
3919.28 2978
3919.87 2885
3920.46 2898
3921.05 2907
3921.64 2979
3922.23 2982
3922.82 2935
3923.41 2934
3924.00 2921
3924.59 2970
3925.18 2922
3925.77 2931
3926.37 2983
3926.96 3013
3927.55 3007
3928.14 2927
3928.73 2916
3929.32 2867
3929.91 2974
3930.51 3012
3931.10 2986
3931.69 2997
3932.28 2998
3932.87 2876
3933.46 2902
3934.05 2911
3934.65 2956
3935.24 3012
3935.83 3066
3936.42 3071
3937.01 3106
3937.61 3178
3938.20 3254
3938.79 3348
3939.38 3319
3939.97 3503
3940.57 3571
3941.16 3637
3941.75 3560
3942.34 3686
3942.94 3678
3943.53 3589
3944.12 3475
3944.71 3447
3945.31 3499
3945.90 3389
3946.49 3250
3947.08 3165
3947.68 3127
3948.27 3052
3948.86 3026
3949.45 3054
3950.05 2983
3950.64 2987
3951.23 2978
3951.83 2905
3952.42 2894
3953.01 2909
3953.61 2974
3954.20 3049
3954.79 3079
3955.39 3127
3955.98 3244
3956.57 3284
3957.17 3360
3957.76 3290
3958.35 3332
3958.95 3252
3959.54 3187
3960.13 3094
3960.73 3078
3961.32 3041
3961.92 2976
3962.51 3028
3963.10 2963
3963.70 2996
3964.29 2957
3964.88 2945
3965.48 3043
3966.07 3139
3966.67 3109
3967.26 3138
3967.86 3139
3968.45 3142
3969.04 3217
3969.64 3289
3970.23 3199
3970.83 3181
3971.42 3192
3972.02 3167
3972.61 3063
3973.21 2969
3973.80 3004
3974.40 2977
3974.99 2983
3975.58 2933
3976.18 3101
3976.77 3090
3977.37 3173
3977.96 3206
3978.56 3135
3979.15 3119
3979.75 3126
3980.35 3193
3980.94 3204
3981.54 3242
3982.13 3246
3982.73 3258
3983.32 3224
3983.92 3217
3984.51 3293
3985.11 3314
3985.70 3206
3986.30 3133
3986.90 3147
3987.49 3158
3988.09 3153
3988.68 3086
3989.28 3047
3989.87 3003
3990.47 3076
3991.07 3055
3991.66 3055
3992.26 3032
3992.85 3023
3993.45 3079
3994.05 3083
3994.64 3190
3995.24 3142
3995.84 3130
3996.43 3141
3997.03 3153
3997.62 3156
3998.22 3103
3998.82 3089
3999.41 3093
4000.01 3149
4000.61 3091
4001.20 3070
4001.80 3194
4002.40 3146
4003.00 3152
4003.59 3247
4004.19 3230
4004.79 3365
4005.38 3327
4005.98 3263
4006.58 3264
4007.17 3251
4007.77 3158
4008.37 3225
4008.97 3128
4009.56 3106
4010.16 3067
4010.76 3005
4011.36 2979
4011.95 3016
4012.55 3079
4013.15 3056
4013.75 2984
4014.34 2969
4014.94 3029
4015.54 2983
4016.14 3077
4016.74 3092
4017.33 3090
4017.93 3128
4018.53 3068
4019.13 3120
4019.73 3214
4020.32 3224
4020.92 3179
4021.52 3125
4022.12 3144
4022.72 3176
4023.32 3307
4023.91 3349
4024.51 3365
4025.11 3484
4025.71 3603
4026.31 3717
4026.91 3903
4027.51 4096
4028.10 4242
4028.70 4225
4029.30 4182
4029.90 4266
4030.50 4026
4031.10 3945
4031.70 3945
4032.30 3697
4032.90 3617
4033.49 3508
4034.09 3398
4034.69 3343
4035.29 3307
4035.89 3204
4036.49 3244
4037.09 3127
4037.69 3002
4038.29 2924
4038.89 2938
4039.49 2873
4040.09 2795
4040.69 2782
4041.29 2869
4041.89 2787
4042.49 2890
4043.09 2955
4043.69 2897
4044.29 2955
4044.89 2951
4045.49 2984
4046.09 3090
4046.69 2991
4047.29 2999
4047.89 3085
4048.49 3040
4049.09 3166
4049.69 3254
4050.29 3152
4050.89 3133
4051.49 3070
4052.09 3193
4052.69 3216
4053.29 3142
4053.89 3156
4054.49 3133
4055.09 3163
4055.69 3039
4056.30 3063
4056.90 3157
4057.50 3114
4058.10 3183
4058.70 3236
4059.30 3304
4059.90 3348
4060.50 3391
4061.10 3629
4061.71 3587
4062.31 3622
4062.91 3608
4063.51 3680
4064.11 3740
4064.71 3704
4065.31 3624
4065.92 3630
4066.52 3698
4067.12 3660
4067.72 3509
4068.32 3269
4068.92 3292
4069.53 3277
4070.13 3207
4070.73 3062
4071.33 2951
4071.93 2868
4072.54 2803
4073.14 2820
4073.74 2831
4074.34 2793
4074.94 2710
4075.55 2725
4076.15 2741
4076.75 2655
4077.35 2630
4077.96 2715
4078.56 2825
4079.16 2889
4079.76 2963
4080.37 2909
4080.97 2964
4081.57 3021
4082.17 2983
4082.78 3032
4083.38 3131
4083.98 3057
4084.59 3076
4085.19 3080
4085.79 3096
4086.39 3051
4087.00 3159
4087.60 3194
4088.20 3185
4088.81 3200
4089.41 3233
4090.01 3172
4090.62 3103
4091.22 3031
4091.82 3029
4092.43 2944
4093.03 2919
4093.63 2857
4094.24 2927
4094.84 3031
4095.45 3000
4096.05 3009
4096.65 2981
4097.26 2973
4097.86 2934
4098.47 3052
4099.07 2991
4099.67 3025
4100.28 2884
4100.88 2876
4101.49 2853
4102.09 2866
4102.69 2828
4103.30 2843
4103.90 2795
4104.51 2825
4105.11 2755
4105.72 2752
4106.32 2767
4106.93 2745
4107.53 2656
4108.13 2701
4108.74 2725
4109.34 2691
4109.95 2677
4110.55 2741
4111.16 2744
4111.76 2742
4112.37 2800
4112.97 2711
4113.58 2727
4114.18 2747
4114.79 2841
4115.39 2831
4116.00 2909
4116.60 2913
4117.21 2872
4117.82 2926
4118.42 2968
4119.03 2956
4119.63 2991
4120.24 3038
4120.84 2920
4121.45 2877
4122.05 2920
4122.66 2931
4123.27 2895
4123.87 2845
4124.48 2811
4125.08 2885
4125.69 2868
4126.30 2787
4126.90 2719
4127.51 2795
4128.11 2786
4128.72 2789
4129.33 2778
4129.93 2807
4130.54 2813
4131.15 2833
4131.75 2822
4132.36 2883
4132.96 2918
4133.57 2855
4134.18 2896
4134.78 2965
4135.39 3005
4136.00 3002
4136.60 3072
4137.21 3123
4137.82 3099
4138.43 3101
4139.03 3085
4139.64 3087
4140.25 3184
4140.85 3183
4141.46 3178
4142.07 3219
4142.68 3295
4143.28 3256
4143.89 3165
4144.50 3163
4145.10 3136
4145.71 3110
4146.32 3076
4146.93 3045
4147.53 2976
4148.14 2994
4148.75 2878
4149.36 2838
4149.97 2728
4150.57 2747
4151.18 2836
4151.79 2719
4152.40 2694
4153.00 2681
4153.61 2671
4154.22 2674
4154.83 2731
4155.44 2680
4156.05 2678
4156.65 2622
4157.26 2555
4157.87 2598
4158.48 2611
4159.09 2652
4159.70 2628
4160.30 2708
4160.91 2667
4161.52 2653
4162.13 2725
4162.74 2752
4163.35 2692
4163.96 2807
4164.56 2919
4165.17 2927
4165.78 2892
4166.39 2899
4167.00 2941
4167.61 2976
4168.22 2891
4168.83 2857
4169.44 2887
4170.05 2829
4170.66 2782
4171.26 2752
4171.87 2882
4172.48 2952
4173.09 2970
4173.70 3003
4174.31 3122
4174.92 3210
4175.53 3233
4176.14 3200
4176.75 3169
4177.36 3116
4177.97 3096
4178.58 3057
4179.19 3060
4179.80 2909
4180.41 2885
4181.02 2816
4181.63 2759
4182.24 2706
4182.85 2659
4183.46 2774
4184.07 2739
4184.68 2739
4185.29 2773
4185.90 2683
4186.51 2660
4187.12 2576
4187.73 2604
4188.34 2650
4188.95 2610
4189.56 2657
4190.18 2724
4190.79 2709
4191.40 2657
4192.01 2689
4192.62 2743
4193.23 2802
4193.84 2898
4194.45 2911
4195.06 2903
4195.67 2807
4196.28 2841
4196.90 2771
4197.51 2626
4198.12 2719
4198.73 2747
4199.34 2699
4199.95 2654
4200.56 2585
4201.18 2643
4201.79 2611
4202.40 2686
4203.01 2763
4203.62 2794
4204.23 2846
4204.85 2905
4205.46 2802
4206.07 2849
4206.68 2862
4207.29 2904
4207.90 2827
4208.52 2948
4209.13 2842
4209.74 2778
4210.35 2755
4210.97 2746
4211.58 2738
4212.19 2759
4212.80 2842
4213.41 2901
4214.03 2808
4214.64 2818
4215.25 2856
4215.86 2837
4216.48 2917
4217.09 2877
4217.70 2940
4218.32 2989
4218.93 2970
4219.54 3087
4220.15 3113
4220.77 3072
4221.38 2985
4221.99 2954
4222.61 2961
4223.22 2912
4223.83 2877
4224.44 2802
4225.06 2826
4225.67 2841
4226.28 2952
4226.90 3069
4227.51 3125
4228.13 3315
4228.74 3359
4229.35 3379
4229.97 3301
4230.58 3337
4231.19 3331
4231.81 3224
4232.42 3147
4233.03 3123
4233.65 3126
4234.26 3261
4234.88 3338
4235.49 3383
4236.10 3364
4236.72 3369
4237.33 3281
4237.95 3281
4238.56 3181
4239.17 3014
4239.79 3042
4240.40 2939
4241.02 2968
4241.63 2949
4242.25 2908
4242.86 2945
4243.48 2921
4244.09 2885
4244.71 2933
4245.32 2906
4245.93 2871
4246.55 2920
4247.16 2913
4247.78 2946
4248.39 2873
4249.01 2986
4249.62 2990
4250.24 3074
4250.85 3082
4251.47 3153
4252.08 3155
4252.70 3113
4253.32 3061
4253.93 3063
4254.55 2988
4255.16 3036
4255.78 2986
4256.39 2933
4257.01 3006
4257.62 2998
4258.24 2884
4258.85 2941
4259.47 3065
4260.09 3130
4260.70 3186
4261.32 3184
4261.93 3301
4262.55 3326
4263.17 3375
4263.78 3496
4264.40 3509
4265.01 3528
4265.63 3595
4266.25 3483
4266.86 3267
4267.48 3298
4268.10 3263
4268.71 3164
4269.33 3124
4269.94 3140
4270.56 3004
4271.18 3060
4271.79 3027
4272.41 2925
4273.03 2913
4273.64 2876
4274.26 3001
4274.88 3044
4275.49 3094
4276.11 3096
4276.73 3118
4277.35 3192
4277.96 3191
4278.58 3159
4279.20 3069
4279.81 3126
4280.43 3044
4281.05 2883
4281.67 2852
4282.28 2866
4282.90 2787
4283.52 2848
4284.14 2813
4284.75 2790
4285.37 2744
4285.99 2753
4286.61 2765
4287.22 2671
4287.84 2662
4288.46 2685
4289.08 2774
4289.70 2774
4290.31 2684
4290.93 2724
4291.55 2767
4292.17 2785
4292.79 2692
4293.40 2714
4294.02 2743
4294.64 2780
4295.26 2712
4295.88 2719
4296.50 2645
4297.11 2766
4297.73 2744
4298.35 2704
4298.97 2773
4299.59 2789
4300.21 2786
4300.83 2735
4301.44 2759
4302.06 2747
4302.68 2730
4303.30 2786
4303.92 2783
4304.54 2769
4305.16 2686
4305.78 2731
4306.40 2723
4307.02 2686
4307.63 2649
4308.25 2633
4308.87 2628
4309.49 2587
4310.11 2586
4310.73 2524
4311.35 2585
4311.97 2606
4312.59 2612
4313.21 2578
4313.83 2577
4314.45 2608
4315.07 2724
4315.69 2660
4316.31 2637
4316.93 2675
4317.55 2720
4318.17 2678
4318.79 2717
4319.41 2651
4320.03 2633
4320.65 2577
4321.27 2585
4321.89 2557
4322.51 2628
4323.13 2675
4323.75 2711
4324.37 2677
4324.99 2729
4325.61 2695
4326.23 2789
4326.85 2920
4327.47 2846
4328.09 2866
4328.71 2876
4329.33 2973
4329.96 3093
4330.58 3178
4331.20 3417
4331.82 3579
4332.44 3677
4333.06 3722
4333.68 3727
4334.30 3762
4334.92 3568
4335.54 3475
4336.17 3477
4336.79 3428
4337.41 3389
4338.03 3334
4338.65 3326
4339.27 3320
4339.89 3191
4340.52 3131
4341.14 3039
4341.76 3039
4342.38 3091
4343.00 3078
4343.62 3152
4344.25 3097
4344.87 3201
4345.49 3374
4346.11 3425
4346.73 3618
4347.36 3531
4347.98 3513
4348.60 3469
4349.22 3530
4349.84 3451
4350.47 3420
4351.09 3412
4351.71 3364
4352.33 3462
4352.96 3463
4353.58 3290
4354.20 3161
4354.82 3008
4355.45 3040
4356.07 3007
4356.69 2867
4357.31 2870
4357.94 2949
4358.56 2955
4359.18 2929
4359.81 2864
4360.43 2813
4361.05 2740
4361.68 2725
4362.30 2739
4362.92 2760
4363.55 2749
4364.17 2820
4364.79 2932
4365.42 2775
4366.04 2739
4366.66 2817
4367.29 2856
4367.91 2806
4368.53 2630
4369.16 2662
4369.78 2644
4370.40 2651
4371.03 2713
4371.65 2645
4372.27 2675
4372.90 2666
4373.52 2658
4374.15 2667
4374.77 2692
4375.39 2606
4376.02 2613
4376.64 2641
4377.27 2582
4377.89 2678
4378.52 2658
4379.14 2588
4379.76 2617
4380.39 2673
4381.01 2672
4381.64 2656
4382.26 2709
4382.89 2601
4383.51 2518
4384.14 2521
4384.76 2456
4385.39 2505
4386.01 2529
4386.64 2517
4387.26 2504
4387.89 2483
4388.51 2512
4389.14 2450
4389.76 2451
4390.39 2501
4391.01 2547
4391.64 2538
4392.26 2610
4392.89 2591
4393.51 2499
4394.14 2462
4394.76 2445
4395.39 2522
4396.01 2461
4396.64 2478
4397.26 2426
4397.89 2428
4398.52 2438
4399.14 2448
4399.77 2484
4400.39 2425
4401.02 2461
4401.65 2478
4402.27 2441
4402.90 2426
4403.52 2418
4404.15 2506
4404.78 2575
4405.40 2609
4406.03 2554
4406.65 2615
4407.28 2612
4407.91 2509
4408.53 2656
4409.16 2704
4409.79 2725
4410.41 2838
4411.04 2769
4411.67 2782
4412.29 2820
4412.92 2899
4413.55 2912
4414.17 3001
4414.80 2883
4415.43 2791
4416.05 2735
4416.68 2671
4417.31 2650
4417.94 2717
4418.56 2569
4419.19 2530
4419.82 2577
4420.44 2495
4421.07 2505
4421.70 2520
4422.33 2499
4422.95 2458
4423.58 2466
4424.21 2467
4424.84 2358
4425.46 2348
4426.09 2385
4426.72 2378
4427.35 2395
4427.97 2385
4428.60 2322
4429.23 2367
4429.86 2329
4430.49 2277
4431.11 2295
4431.74 2353
4432.37 2314
4433.00 2360
4433.63 2365
4434.26 2351
4434.88 2332
4435.51 2319
4436.14 2288
4436.77 2340
4437.40 2253
4438.03 2321
4438.65 2338
4439.28 2245
4439.91 2257
4440.54 2331
4441.17 2313
4441.80 2312
4442.43 2327
4443.06 2373
4443.68 2387
4444.31 2410
4444.94 2465
4445.57 2465
4446.20 2448
4446.83 2495
4447.46 2464
4448.09 2485
4448.72 2496
4449.35 2506
4449.98 2382
4450.61 2375
4451.24 2491
4451.86 2456
4452.49 2426
4453.12 2492
4453.75 2415
4454.38 2451
4455.01 2576
4455.64 2545
4456.27 2558
4456.90 2596
4457.53 2545
4458.16 2549
4458.79 2557
4459.42 2436
4460.05 2354
4460.68 2408
4461.31 2354
4461.94 2349
4462.57 2362
4463.20 2357
4463.83 2303
4464.46 2352
4465.09 2308
4465.72 2283
4466.36 2338
4466.99 2428
4467.62 2546
4468.25 2533
4468.88 2561
4469.51 2628
4470.14 2576
4470.77 2564
4471.40 2481
4472.03 2530
4472.66 2481
4473.29 2454
4473.93 2467
4474.56 2433
4475.19 2372
4475.82 2425
4476.45 2439
4477.08 2367
4477.71 2372
4478.34 2376
4478.98 2379
4479.61 2317
4480.24 2349
4480.87 2422
4481.50 2443
4482.13 2385
4482.76 2429
4483.40 2478
4484.03 2522
4484.66 2475
4485.29 2514
4485.92 2612
4486.56 2600
4487.19 2616
4487.82 2617
4488.45 2685
4489.08 2654
4489.72 2682
4490.35 2615
4490.98 2614
4491.61 2660
4492.25 2719
4492.88 2606
4493.51 2589
4494.14 2707
4494.78 2667
4495.41 2651
4496.04 2647
4496.67 2609
4497.31 2706
4497.94 2738
4498.57 2792
4499.20 3055
4499.84 3245
4500.47 3659
4501.10 4138
4501.74 4452
4502.37 4798
4503.00 4994
4503.64 5125
4504.27 5027
4504.90 4740
4505.53 4383
4506.17 4120
4506.80 3796
4507.43 3478
4508.07 3361
4508.70 3199
4509.34 3050
4509.97 3027
4510.60 2849
4511.24 2842
4511.87 2848
4512.50 2756
4513.14 2788
4513.77 2718
4514.41 2610
4515.04 2605
4515.67 2646
4516.31 2648
4516.94 2605
4517.58 2550
4518.21 2632
4518.84 2599
4519.48 2619
4520.11 2632
4520.75 2559
4521.38 2493
4522.02 2592
4522.65 2680
4523.28 2671
4523.92 2696
4524.55 2735
4525.19 2829
4525.82 2820
4526.46 2968
4527.09 3049
4527.73 3179
4528.36 3506
4529.00 3749
4529.63 3988
4530.27 4310
4530.90 4371
4531.54 4544
4532.17 4671
4532.81 4555
4533.44 4280
4534.08 4063
4534.71 3854
4535.35 3575
4535.99 3413
4536.62 3283
4537.26 3134
4537.89 3073
4538.53 3074
4539.16 3058
4539.80 3111
4540.43 3224
4541.07 3215
4541.71 3099
4542.34 3005
4542.98 2886
4543.61 2922
4544.25 2849
4544.89 2834
4545.52 2725
4546.16 2833
4546.79 2811
4547.43 2680
4548.07 2665
4548.70 2635
4549.34 2614
4549.98 2674
4550.61 2670
4551.25 2658
4551.89 2600
4552.52 2637
4553.16 2544
4553.80 2497
4554.43 2554
4555.07 2538
4555.71 2525
4556.34 2606
4556.98 2531
4557.62 2487
4558.25 2625
4558.89 2721
4559.53 2661
4560.16 2626
4560.80 2542
4561.44 2650
4562.08 2670
4562.71 2696
4563.35 2652
4563.99 2670
4564.63 2746
4565.26 2702
4565.90 2732
4566.54 2803
4567.18 2889
4567.81 2907
4568.45 2851
4569.09 2889
4569.73 2933
4570.36 2956
4571.00 2976
4571.64 2898
4572.28 2847
4572.92 2876
4573.55 2827
4574.19 2842
4574.83 2772
4575.47 2744
4576.11 2741
4576.75 2604
4577.38 2637
4578.02 2646
4578.66 2611
4579.30 2516
4579.94 2589
4580.58 2497
4581.21 2438
4581.85 2487
4582.49 2517
4583.13 2469
4583.77 2499
4584.41 2585
4585.05 2514
4585.69 2498
4586.32 2490
4586.96 2495
4587.60 2528
4588.24 2516
4588.88 2596
4589.52 2592
4590.16 2523
4590.80 2553
4591.44 2593
4592.08 2538
4592.72 2543
4593.36 2453
4594.00 2448
4594.63 2389
4595.27 2386
4595.91 2433
4596.55 2424
4597.19 2469
4597.83 2465
4598.47 2456
4599.11 2560
4599.75 2538
4600.39 2544
4601.03 2558
4601.67 2582
4602.31 2686
4602.95 2678
4603.59 2727
4604.23 2793
4604.87 2862
4605.51 2812
4606.15 2830
4606.79 2765
4607.43 2792
4608.08 2822
4608.72 2751
4609.36 2735
4610.00 2714
4610.64 2704
4611.28 2716
4611.92 2759
4612.56 2769
4613.20 2816
4613.84 2878
4614.48 2947
4615.12 2887
4615.76 2854
4616.41 2901
4617.05 2843
4617.69 2813
4618.33 2736
4618.97 2633
4619.61 2563
4620.25 2524
4620.89 2412
4621.54 2449
4622.18 2357
4622.82 2340
4623.46 2290
4624.10 2351
4624.74 2324
4625.38 2387
4626.03 2302
4626.67 2340
4627.31 2414
4627.95 2402
4628.59 2444
4629.24 2379
4629.88 2507
4630.52 2424
4631.16 2414
4631.80 2464
4632.45 2445
4633.09 2415
4633.73 2413
4634.37 2446
4635.02 2362
4635.66 2394
4636.30 2458
4636.94 2484
4637.58 2507
4638.23 2477
4638.87 2583
4639.51 2614
4640.16 2653
4640.80 2652
4641.44 2624
4642.08 2589
4642.73 2538
4643.37 2542
4644.01 2598
4644.66 2615
4645.30 2494
4645.94 2514
4646.58 2580
4647.23 2516
4647.87 2561
4648.51 2535
4649.16 2514
4649.80 2574
4650.44 2515
4651.09 2590
4651.73 2614
4652.37 2617
4653.02 2618
4653.66 2602
4654.31 2595
4654.95 2666
4655.59 2447
4656.24 2421
4656.88 2436
4657.52 2440
4658.17 2349
4658.81 2295
4659.46 2278
4660.10 2319
4660.75 2322
4661.39 2265
4662.03 2308
4662.68 2267
4663.32 2256
4663.97 2257
4664.61 2265
4665.26 2247
4665.90 2236
4666.54 2190
4667.19 2253
4667.83 2282
4668.48 2264
4669.12 2193
4669.77 2228
4670.41 2273
4671.06 2260
4671.70 2208
4672.35 2311
4672.99 2417
4673.64 2405
4674.28 2321
4674.93 2329
4675.57 2388
4676.22 2386
4676.86 2343
4677.51 2300
4678.15 2369
4678.80 2406
4679.44 2415
4680.09 2454
4680.73 2462
4681.38 2457
4682.03 2625
4682.67 2534
4683.32 2552
4683.96 2575
4684.61 2517
4685.25 2559
4685.90 2465
4686.55 2510
4687.19 2406
4687.84 2413
4688.48 2503
4689.13 2446
4689.78 2496
4690.42 2478
4691.07 2446
4691.72 2477
4692.36 2389
4693.01 2450
4693.65 2470
4694.30 2500
4694.95 2469
4695.59 2489
4696.24 2428
4696.89 2430
4697.53 2463
4698.18 2482
4698.83 2522
4699.47 2540
4700.12 2532
4700.77 2635
4701.41 2647
4702.06 2508
4702.71 2482
4703.36 2453
4704.00 2394
4704.65 2391
4705.30 2383
4705.94 2407
4706.59 2388
4707.24 2441
4707.89 2416
4708.53 2406
4709.18 2367
4709.83 2363
4710.48 2390
4711.12 2329
4711.77 2351
4712.42 2444
4713.07 2431
4713.71 2404
4714.36 2391
4715.01 2337
4715.66 2412
4716.31 2349
4716.95 2345
4717.60 2391
4718.25 2428
4718.90 2514
4719.55 2581
4720.19 2525
4720.84 2489
4721.49 2514
4722.14 2485
4722.79 2492
4723.44 2462
4724.08 2348
4724.73 2427
4725.38 2469
4726.03 2412
4726.68 2402
4727.33 2425
4727.98 2474
4728.63 2466
4729.27 2362
4729.92 2353
4730.57 2272
4731.22 2350
4731.87 2353
4732.52 2268
4733.17 2282
4733.82 2246
4734.47 2278
4735.12 2263
4735.77 2208
4736.41 2349
4737.06 2373
4737.71 2390
4738.36 2442
4739.01 2436
4739.66 2556
4740.31 2553
4740.96 2518
4741.61 2578
4742.26 2516
4742.91 2530
4743.56 2474
4744.21 2386
4744.86 2331
4745.51 2394
4746.16 2394
4746.81 2390
4747.46 2423
4748.11 2438
4748.76 2380
4749.41 2410
4750.06 2535
4750.71 2679
4751.36 2691
4752.01 2793
4752.66 2766
4753.31 2827
4753.96 2823
4754.61 2806
4755.26 2642
4755.92 2605
4756.57 2525
4757.22 2472
4757.87 2466
4758.52 2412
4759.17 2382
4759.82 2391
4760.47 2442
4761.12 2395
4761.77 2356
4762.42 2405
4763.08 2436
4763.73 2422
4764.38 2354
4765.03 2466
4765.68 2464
4766.33 2381
4766.98 2398
4767.64 2476
4768.29 2412
4768.94 2551
4769.59 2551
4770.24 2568
4770.89 2652
4771.54 2567
4772.20 2531
4772.85 2520
4773.50 2489
4774.15 2407
4774.80 2359
4775.46 2279
4776.11 2344
4776.76 2288
4777.41 2245
4778.06 2269
4778.72 2297
4779.37 2293
4780.02 2340
4780.67 2299
4781.33 2396
4781.98 2292
4782.63 2278
4783.28 2396
4783.94 2377
4784.59 2374
4785.24 2329
4785.89 2356
4786.55 2438
4787.20 2488
4787.85 2419
4788.51 2409
4789.16 2408
4789.81 2492
4790.46 2519
4791.12 2464
4791.77 2419
4792.42 2397
4793.08 2504
4793.73 2483
4794.38 2499
4795.04 2462
4795.69 2493
4796.34 2433
4797.00 2415
4797.65 2531
4798.30 2541
4798.96 2516
4799.61 2610
4800.27 2615
4800.92 2624
4801.57 2627
4802.23 2612
4802.88 2587
4803.53 2561
4804.19 2645
4804.84 2568
4805.50 2531
4806.15 2504
4806.81 2536
4807.46 2562
4808.11 2575
4808.77 2583
4809.42 2537
4810.08 2450
4810.73 2542
4811.39 2598
4812.04 2564
4812.69 2538
4813.35 2606
4814.00 2622
4814.66 2722
4815.31 2756
4815.97 2661
4816.62 2730
4817.28 2811
4817.93 2744
4818.59 2853
4819.24 2810
4819.90 2755
4820.55 2762
4821.21 2738
4821.86 2815
4822.52 2829
4823.17 2719
4823.83 2693
4824.48 2709
4825.14 2611
4825.79 2627
4826.45 2640
4827.11 2703
4827.76 2612
4828.42 2647
4829.07 2619
4829.73 2624
4830.38 2663
4831.04 2702
4831.70 2790
4832.35 2766
4833.01 2829
4833.66 2905
4834.32 2857
4834.98 2897
4835.63 2949
4836.29 3006
4836.94 2983
4837.60 2931
4838.26 2921
4838.91 3038
4839.57 3106
4840.23 3061
4840.88 3070
4841.54 3092
4842.20 2995
4842.85 3133
4843.51 3058
4844.17 3037
4844.82 3001
4845.48 2969
4846.14 2892
4846.79 2954
4847.45 2937
4848.11 2960
4848.76 3046
4849.42 3034
4850.08 3018
4850.73 3116
4851.39 3074
4852.05 2994
4852.71 3043
4853.36 3046
4854.02 3087
4854.68 3043
4855.34 2986
4855.99 3145
4856.65 3264
4857.31 3363
4857.97 3462
4858.62 3397
4859.28 3368
4859.94 3329
4860.60 3342
4861.25 3274
4861.91 3094
4862.57 3054
4863.23 3136
4863.89 3162
4864.54 3137
4865.20 3185
4865.86 3230
4866.52 3207
4867.18 3111
4867.84 3163
4868.49 3236
4869.15 3226
4869.81 3125
4870.47 3170
4871.13 3226
4871.79 3344
4872.44 3531
4873.10 3415
4873.76 3457
4874.42 3441
4875.08 3390
4875.74 3333
4876.40 3170
4877.06 3197
4877.72 3237
4878.37 3236
4879.03 3255
4879.69 3256
4880.35 3170
4881.01 3174
4881.67 3066
4882.33 2990
4882.99 3138
4883.65 3011
4884.31 2997
4884.97 2902
4885.63 2901
4886.29 2807
4886.95 2715
4887.61 2690
4888.26 2715
4888.92 2708
4889.58 2647
4890.24 2630
4890.90 2535
4891.56 2720
4892.22 2737
4892.88 2650
4893.54 2634
4894.20 2594
4894.86 2457
4895.52 2457
4896.18 2526
4896.84 2663
4897.51 2624
4898.17 2623
4898.83 2811
4899.49 2950
4900.15 3072
4900.81 3186
4901.47 3236
4902.13 3226
4902.79 3248
4903.45 3096
4904.11 2972
4904.77 2835
4905.43 2748
4906.09 2735
4906.75 2661
4907.41 2695
4908.08 2747
4908.74 2721
4909.40 2691
4910.06 2712
4910.72 2637
4911.38 2607
4912.04 2613
4912.70 2570
4913.37 2496
4914.03 2457
4914.69 2448
4915.35 2438
4916.01 2461
4916.67 2332
4917.33 2282
4918.00 2338
4918.66 2387
4919.32 2357
4919.98 2288
4920.64 2333
4921.31 2345
4921.97 2352
4922.63 2312
4923.29 2301
4923.95 2339
4924.62 2295
4925.28 2303
4925.94 2220
4926.60 2281
4927.26 2250
4927.93 2243
4928.59 2249
4929.25 2322
4929.91 2315
4930.58 2315
4931.24 2347
4931.90 2297
4932.56 2329
4933.23 2430
4933.89 2423
4934.55 2419
4935.22 2513
4935.88 2491
4936.54 2494
4937.20 2472
4937.87 2452
4938.53 2496
4939.19 2413
4939.86 2389
4940.52 2346
4941.18 2300
4941.85 2340
4942.51 2409
4943.17 2398
4943.84 2434
4944.50 2422
4945.16 2447
4945.83 2466
4946.49 2530
4947.15 2546
4947.82 2455
4948.48 2413
4949.15 2364
4949.81 2377
4950.47 2399
4951.14 2340
4951.80 2242
4952.47 2171
4953.13 2172
4953.79 2208
4954.46 2217
4955.12 2184
4955.79 2192
4956.45 2212
4957.11 2208
4957.78 2334
4958.44 2316
4959.11 2441
4959.77 2590
4960.44 2510
4961.10 2474
4961.77 2576
4962.43 2615
4963.10 2623
4963.76 2582
4964.42 2528
4965.09 2528
4965.75 2464
4966.42 2429
4967.08 2339
4967.75 2332
4968.41 2302
4969.08 2387
4969.74 2251
4970.41 2230
4971.08 2159
4971.74 2207
4972.41 2301
4973.07 2248
4973.74 2285
4974.40 2352
4975.07 2341
4975.73 2310
4976.40 2338
4977.06 2313
4977.73 2389
4978.40 2396
4979.06 2331
4979.73 2298
4980.39 2344
4981.06 2213
4981.73 2221
4982.39 2235
4983.06 2218
4983.72 2172
4984.39 2233
4985.06 2187
4985.72 2166
4986.39 2218
4987.05 2165
4987.72 2176
4988.39 2195
4989.05 2292
4989.72 2225
4990.39 2170
4991.05 2172
4991.72 2093
4992.39 2167
4993.05 2216
4993.72 2258
4994.39 2285
4995.05 2339
4995.72 2318
4996.39 2341
4997.05 2359
4997.72 2328
4998.39 2282
4999.06 2312
4999.72 2273
5000.39 2307
5001.06 2229
5001.73 2223
5002.39 2215
5003.06 2136
5003.73 2193
5004.39 2147
5005.06 2157
5005.73 2187
5006.40 2173
5007.07 2270
5007.73 2211
5008.40 2153
5009.07 2154
5009.74 2237
5010.40 2273
5011.07 2254
5011.74 2258
5012.41 2205
5013.08 2270
5013.74 2278
5014.41 2268
5015.08 2258
5015.75 2293
5016.42 2237
5017.09 2258
5017.75 2240
5018.42 2262
5019.09 2359
5019.76 2380
5020.43 2495
5021.10 2557
5021.76 2590
5022.43 2642
5023.10 2667
5023.77 2676
5024.44 2722
5025.11 2715
5025.78 2635
5026.45 2525
5027.12 2511
5027.78 2546
5028.45 2458
5029.12 2391
5029.79 2409
5030.46 2360
5031.13 2382
5031.80 2355
5032.47 2358
5033.14 2242
5033.81 2238
5034.48 2227
5035.15 2260
5035.82 2308
5036.49 2247
5037.16 2189
5037.83 2250
5038.50 2199
5039.16 2229
5039.83 2148
5040.50 2204
5041.17 2230
5041.84 2228
5042.51 2199
5043.18 2226
5043.85 2295
5044.52 2251
5045.20 2234
5045.87 2242
5046.54 2236
5047.21 2313
5047.88 2321
5048.55 2301
5049.22 2374
5049.89 2327
5050.56 2397
5051.23 2347
5051.90 2471
5052.57 2464
5053.24 2487
5053.91 2464
5054.58 2427
5055.25 2447
5055.92 2394
5056.60 2376
5057.27 2433
5057.94 2452
5058.61 2447
5059.28 2400
5059.95 2328
5060.62 2345
5061.29 2338
5061.96 2328
5062.64 2348
5063.31 2389
5063.98 2298
5064.65 2305
5065.32 2271
5065.99 2320
5066.66 2232
5067.34 2297
5068.01 2401
5068.68 2323
5069.35 2385
5070.02 2307
5070.70 2350
5071.37 2336
5072.04 2394
5072.71 2429
5073.38 2519
5074.06 2520
5074.73 2519
5075.40 2508
5076.07 2492
5076.74 2546
5077.42 2548
5078.09 2574
5078.76 2556
5079.43 2528
5080.11 2509
5080.78 2545
5081.45 2573
5082.12 2518
5082.80 2583
5083.47 2445
5084.14 2434
5084.82 2539
5085.49 2546
5086.16 2586
5086.83 2735
5087.51 2995
5088.18 3108
5088.85 3390
5089.53 3751
5090.20 4015
5090.87 4087
5091.55 4136
5092.22 4160
5092.89 3937
5093.57 3788
5094.24 3570
5094.91 3336
5095.59 3223
5096.26 3059
5096.93 2901
5097.61 2746
5098.28 2643
5098.96 2566
5099.63 2563
5100.30 2549
5100.98 2608
5101.65 2605
5102.32 2648
5103.00 2724
5103.67 2724
5104.35 2711
5105.02 2678
5105.70 2653
5106.37 2598
5107.04 2585
5107.72 2499
5108.39 2557
5109.07 2523
5109.74 2383
5110.42 2338
5111.09 2429
5111.77 2429
5112.44 2413
5113.11 2438
5113.79 2590
5114.46 2562
5115.14 2592
5115.81 2633
5116.49 2804
5117.16 3161
5117.84 3312
5118.51 3552
5119.19 3720
5119.86 3776
5120.54 3819
5121.21 3644
5121.89 3570
5122.57 3347
5123.24 3155
5123.92 2984
5124.59 2784
5125.27 2767
5125.94 2741
5126.62 2741
5127.29 2667
5127.97 2591
5128.64 2697
5129.32 2723
5130.00 2728
5130.67 2762
5131.35 2724
5132.02 2634
5132.70 2588
5133.38 2600
5134.05 2589
5134.73 2577
5135.40 2557
5136.08 2511
5136.76 2527
5137.43 2527
5138.11 2532
5138.79 2602
5139.46 2650
5140.14 2624
5140.82 2596
5141.49 2576
5142.17 2494
5142.85 2527
5143.52 2538
5144.20 2499
5144.88 2405
5145.55 2416
5146.23 2438
5146.91 2368
5147.58 2366
5148.26 2371
5148.94 2338
5149.61 2319
5150.29 2287
5150.97 2262
5151.65 2291
5152.32 2324
5153.00 2278
5153.68 2250
5154.36 2307
5155.03 2472
5155.71 2532
5156.39 2571
5157.07 2622
5157.74 2747
5158.42 2756
5159.10 2683
5159.78 2650
5160.45 2548
5161.13 2468
5161.81 2415
5162.49 2377
5163.17 2335
5163.84 2324
5164.52 2348
5165.20 2344
5165.88 2329
5166.56 2424
5167.24 2470
5167.91 2370
5168.59 2379
5169.27 2375
5169.95 2435
5170.63 2341
5171.31 2240
5171.98 2215
5172.66 2186
5173.34 2275
5174.02 2254
5174.70 2243
5175.38 2202
5176.06 2251
5176.74 2263
5177.41 2315
5178.09 2304
5178.77 2358
5179.45 2305
5180.13 2262
5180.81 2281
5181.49 2306
5182.17 2246
5182.85 2219
5183.53 2196
5184.21 2250
5184.89 2199
5185.57 2267
5186.24 2179
5186.92 2155
5187.60 2167
5188.28 2133
5188.96 2071
5189.64 2077
5190.32 2047
5191.00 2023
5191.68 2048
5192.36 2061
5193.04 2049
5193.72 2067
5194.40 2039
5195.08 2148
5195.76 2209
5196.44 2111
5197.12 2114
5197.80 2147
5198.48 2149
5199.16 2164
5199.84 2160
5200.52 2203
5201.21 2239
5201.89 2175
5202.57 2103
5203.25 2122
5203.93 2061
5204.61 2101
5205.29 2198
5205.97 2216
5206.65 2220
5207.33 2182
5208.01 2171
5208.69 2222
5209.37 2214
5210.06 2144
5210.74 2177
5211.42 2183
5212.10 2151
5212.78 2128
5213.46 2185
5214.14 2130
5214.82 2085
5215.51 2092
5216.19 2092
5216.87 2123
5217.55 2198
5218.23 2164
5218.91 2168
5219.60 2227
5220.28 2208
5220.96 2260
5221.64 2215
5222.32 2219
5223.00 2245
5223.69 2189
5224.37 2173
5225.05 2168
5225.73 2098
5226.41 2006
5227.10 2048
5227.78 2016
5228.46 2010
5229.14 2045
5229.83 2049
5230.51 2043
5231.19 2064
5231.87 2047
5232.56 2103
5233.24 2136
5233.92 2198
5234.60 2247
5235.29 2208
5235.97 2202
5236.65 2306
5237.34 2346
5238.02 2318
5238.70 2394
5239.38 2444
5240.07 2402
5240.75 2384
5241.43 2326
5242.12 2321
5242.80 2372
5243.48 2313
5244.17 2282
5244.85 2251
5245.53 2355
5246.22 2441
5246.90 2540
5247.58 2673
5248.27 2625
5248.95 2597
5249.63 2643
5250.32 2528
5251.00 2465
5251.69 2434
5252.37 2409
5253.05 2388
5253.74 2280
5254.42 2217
5255.11 2162
5255.79 2106
5256.47 2083
5257.16 2075
5257.84 2086
5258.53 2154
5259.21 2077
5259.89 2124
5260.58 2172
5261.26 2186
5261.95 2189
5262.63 2261
5263.32 2221
5264.00 2212
5264.69 2204
5265.37 2205
5266.06 2238
5266.74 2284
5267.43 2247
5268.11 2243
5268.79 2167
5269.48 2135
5270.16 2128
5270.85 2210
5271.53 2261
5272.22 2218
5272.91 2101
5273.59 2145
5274.28 2197
5274.96 2193
5275.65 2195
5276.33 2184
5277.02 2201
5277.70 2263
5278.39 2244
5279.07 2248
5279.76 2335
5280.45 2342
5281.13 2395
5281.82 2415
5282.50 2394
5283.19 2301
5283.87 2293
5284.56 2313
5285.25 2301
5285.93 2258
5286.62 2224
5287.30 2220
5287.99 2220
5288.68 2192
5289.36 2202
5290.05 2189
5290.74 2172
5291.42 2113
5292.11 2124
5292.79 2152
5293.48 2111
5294.17 2139
5294.85 2182
5295.54 2224
5296.23 2225
5296.91 2237
5297.60 2258
5298.29 2344
5298.98 2389
5299.66 2364
5300.35 2381
5301.04 2393
5301.72 2452
5302.41 2452
5303.10 2398
5303.78 2381
5304.47 2380
5305.16 2417
5305.85 2393
5306.53 2414
5307.22 2409
5307.91 2395
5308.60 2327
5309.28 2261
5309.97 2364
5310.66 2443
5311.35 2386
5312.03 2494
5312.72 2398
5313.41 2434
5314.10 2500
5314.79 2539
5315.47 2533
5316.16 2523
5316.85 2450
5317.54 2496
5318.23 2528
5318.91 2521
5319.60 2440
5320.29 2412
5320.98 2369
5321.67 2320
5322.36 2267
5323.04 2253
5323.73 2193
5324.42 2186
5325.11 2153
5325.80 2125
5326.49 2114
5327.18 2171
5327.86 2170
5328.55 2143
5329.24 2173
5329.93 2041
5330.62 2118
5331.31 2065
5332.00 2134
5332.69 2146
5333.38 2112
5334.06 2073
5334.75 2132
5335.44 2146
5336.13 2115
5336.82 2108
5337.51 2186
5338.20 2164
5338.89 2066
5339.58 2113
5340.27 2140
5340.96 2152
5341.65 2098
5342.34 2134
5343.03 2132
5343.72 2147
5344.41 2123
5345.10 2178
5345.79 2249
5346.48 2253
5347.17 2411
5347.86 2528
5348.55 2630
5349.24 2693
5349.93 2647
5350.62 2656
5351.31 2619
5352.00 2533
5352.69 2476
5353.38 2443
5354.07 2382
5354.76 2251
5355.45 2268
5356.14 2181
5356.83 2149
5357.52 2143
5358.21 2165
5358.90 2132
5359.59 2237
5360.29 2305
5360.98 2349
5361.67 2470
5362.36 2439
5363.05 2392
5363.74 2266
5364.43 2238
5365.12 2231
5365.81 2178
5366.50 2091
5367.20 2081
5367.89 2076
5368.58 2033
5369.27 2073
5369.96 2042
5370.65 2063
5371.34 1996
5372.04 2015
5372.73 2053
5373.42 2041
5374.11 2081
5374.80 2076
5375.49 2048
5376.19 2020
5376.88 1981
5377.57 2012
5378.26 2008
5378.95 1983
5379.65 1998
5380.34 2000
5381.03 1980
5381.72 1965
5382.42 2013
5383.11 1938
5383.80 1981
5384.49 1968
5385.19 1972
5385.88 2040
5386.57 2166
5387.26 2122
5387.96 2142
5388.65 2134
5389.34 2230
5390.03 2273
5390.73 2232
5391.42 2225
5392.11 2265
5392.80 2233
5393.50 2176
5394.19 2102
5394.88 2102
5395.58 2094
5396.27 2077
5396.96 2023
5397.66 2024
5398.35 2054
5399.04 2030
5399.74 2030
5400.43 2026
5401.12 2008
5401.82 2049
5402.51 1997
5403.20 2019
5403.90 1989
5404.59 2036
5405.29 1988
5405.98 1975
5406.67 2041
5407.37 2026
5408.06 2069
5408.75 2050
5409.45 1993
5410.14 2035
5410.84 2085
5411.53 2076
5412.23 2070
5412.92 2023
5413.61 2000
5414.31 2011
5415.00 1984
5415.70 1998
5416.39 1980
5417.09 2019
5417.78 2006
5418.47 2021
5419.17 2065
5419.86 2029
5420.56 2096
5421.25 2118
5421.95 2087
5422.64 2084
5423.34 2071
5424.03 2189
5424.73 2119
5425.42 2019
5426.12 2020
5426.81 2005
5427.51 1995
5428.20 2006
5428.90 2025
5429.59 1990
5430.29 2009
5430.99 2024
5431.68 2055
5432.38 2005
5433.07 1997
5433.77 2004
5434.46 2007
5435.16 2004
5435.85 2004
5436.55 2051
5437.25 2062
5437.94 2062
5438.64 2065
5439.33 2102
5440.03 2145
5440.73 2053
5441.42 2151
5442.12 2123
5442.81 2114
5443.51 2168
5444.21 2238
5444.90 2326
5445.60 2316
5446.29 2431
5446.99 2582
5447.69 2580
5448.38 2578
5449.08 2576
5449.78 2595
5450.47 2539
5451.17 2522
5451.87 2527
5452.56 2541
5453.26 2561
5453.96 2485
5454.65 2462
5455.35 2510
5456.05 2428
5456.75 2344
5457.44 2421
5458.14 2363
5458.84 2345
5459.53 2452
5460.23 2531
5460.93 2561
5461.63 2656
5462.32 2841
5463.02 2954
5463.72 3004
5464.42 3006
5465.11 2878
5465.81 2870
5466.51 2710
5467.21 2667
5467.90 2554
5468.60 2425
5469.30 2334
5470.00 2302
5470.70 2190
5471.39 2153
5472.09 2131
5472.79 2206
5473.49 2130
5474.19 2151
5474.88 2273
5475.58 2111
5476.28 2206
5476.98 2298
5477.68 2335
5478.38 2526
5479.07 2612
5479.77 2715
5480.47 2769
5481.17 2757
5481.87 2672
5482.57 2678
5483.27 2570
5483.96 2484
5484.66 2501
5485.36 2382
5486.06 2360
5486.76 2435
5487.46 2422
5488.16 2388
5488.86 2373
5489.56 2404
5490.26 2480
5490.96 2438
5491.65 2437
5492.35 2482
5493.05 2525
5493.75 2572
5494.45 2553
5495.15 2690
5495.85 2634
5496.55 2801
5497.25 2898
5497.95 2988
5498.65 3177
5499.35 3417
5500.05 3609
5500.75 3706
5501.45 3677
5502.15 3567
5502.85 3490
5503.55 3319
5504.25 3100
5504.95 2891
5505.65 2608
5506.35 2583
5507.05 2509
5507.75 2492
5508.45 2411
5509.15 2400
5509.85 2375
5510.55 2424
5511.25 2289
5511.95 2253
5512.65 2368
5513.35 2459
5514.05 2404
5514.76 2405
5515.46 2356
5516.16 2366
5516.86 2421
5517.56 2390
5518.26 2404
5518.96 2440
5519.66 2497
5520.36 2484
5521.06 2453
5521.77 2513
5522.47 2430
5523.17 2295
5523.87 2325
5524.57 2343
5525.27 2312
5525.97 2160
5526.67 2148
5527.38 2130
5528.08 2151
5528.78 2159
5529.48 2180
5530.18 2096
5530.88 2151
5531.59 2109
5532.29 2052
5532.99 2168
5533.69 2124
5534.39 2166
5535.10 2247
5535.80 2228
5536.50 2311
5537.20 2286
5537.90 2357
5538.61 2280
5539.31 2281
5540.01 2276
5540.71 2260
5541.42 2174
5542.12 2158
5542.82 2119
5543.52 2114
5544.23 2100
5544.93 2059
5545.63 2121
5546.33 2135
5547.04 2098
5547.74 2140
5548.44 2143
5549.15 2086
5549.85 2079
5550.55 2125
5551.26 2112
5551.96 2089
5552.66 2034
5553.36 1959
5554.07 1978
5554.77 1945
5555.47 1963
5556.18 1973
5556.88 1986
5557.58 1992
5558.29 2002
5558.99 1964
5559.70 2045
5560.40 2106
5561.10 2144
5561.81 2105
5562.51 2163
5563.21 2174
5563.92 2198
5564.62 2238
5565.33 2135
5566.03 2148
5566.73 2141
5567.44 2078
5568.14 2070
5568.85 2007
5569.55 2004
5570.25 1982
5570.96 2044
5571.66 2065
5572.37 2031
5573.07 2078
5573.78 2141
5574.48 2194
5575.19 2230
5575.89 2190
5576.59 2214
5577.30 2161
5578.00 2215
5578.71 2194
5579.41 2167
5580.12 2105
5580.82 2049
5581.53 2050
5582.23 2050
5582.94 2091
5583.64 2112
5584.35 2097
5585.05 2153
5585.76 2197
5586.46 2182
5587.17 2233
5587.88 2170
5588.58 2159
5589.29 2086
5589.99 2110
5590.70 2095
5591.40 2048
5592.11 1986
5592.81 2080
5593.52 2129
5594.23 2000
5594.93 1928
5595.64 1948
5596.34 1921
5597.05 1952
5597.76 1905
5598.46 1869
5599.17 1846
5599.87 1881
5600.58 1912
5601.29 1872
5601.99 1897
5602.70 1904
5603.41 1915
5604.11 1898
5604.82 1925
5605.52 1935
5606.23 1916
5606.94 1924
5607.64 1912
5608.35 1909
5609.06 1951
5609.76 1910
5610.47 1932
5611.18 1912
5611.88 1970
5612.59 2011
5613.30 1960
5614.01 1893
5614.71 1946
5615.42 1950
5616.13 1965
5616.83 1986
5617.54 1902
5618.25 1931
5618.96 1883
5619.66 1919
5620.37 1841
5621.08 1855
5621.79 1895
5622.49 1954
5623.20 1935
5623.91 1814
5624.62 1866
5625.32 1897
5626.03 1950
5626.74 1964
5627.45 1939
5628.16 1975
5628.86 2025
5629.57 1946
5630.28 1979
5630.99 1952
5631.70 1939
5632.40 1946
5633.11 1960
5633.82 1946
5634.53 1968
5635.24 1979
5635.95 2035
5636.65 2040
5637.36 2100
5638.07 2077
5638.78 2105
5639.49 2114
5640.20 2072
5640.91 2077
5641.61 2077
5642.32 2123
5643.03 2113
5643.74 2093
5644.45 2001
5645.16 1976
5645.87 1969
5646.58 1894
5647.29 1891
5648.00 1907
5648.70 1955
5649.41 1923
5650.12 2011
5650.83 2040
5651.54 2025
5652.25 2036
5652.96 1977
5653.67 2039
5654.38 1971
5655.09 2069
5655.80 2087
5656.51 2075
5657.22 2093
5657.93 2086
5658.64 2103
5659.35 2156
5660.06 2094
5660.77 2135
5661.48 2147
5662.19 2054
5662.90 2118
5663.61 2057
5664.32 2066
5665.03 2004
5665.74 2004
5666.45 2094
5667.16 2112
5667.87 2079
5668.58 2074
5669.29 2072
5670.00 2103
5670.71 2133
5671.42 2131
5672.13 2077
5672.84 2056
5673.56 2002
5674.27 1987
5674.98 1931
5675.69 1918
5676.40 1907
5677.11 1872
5677.82 1942
5678.53 1997
5679.24 1989
5679.95 1980
5680.67 2026
5681.38 2004
5682.09 2008
5682.80 2012
5683.51 1952
5684.22 1969
5684.93 1924
5685.65 1875
5686.36 1873
5687.07 1861
5687.78 1853
5688.49 1849
5689.20 1850
5689.92 1853
5690.63 1905
5691.34 1988
5692.05 1975
5692.76 1998
5693.47 1955
5694.19 1892
5694.90 1899
5695.61 1980
5696.32 1952
5697.04 1874
5697.75 1874
5698.46 1893
5699.17 1885
5699.89 1925
5700.60 1860
5701.31 1863
5702.02 1831
5702.74 1797
5703.45 1797
5704.16 1898
5704.87 1927
5705.59 1948
5706.30 1945
5707.01 1948
5707.72 1834
5708.44 1894
5709.15 1907
5709.86 1825
5710.58 1819
5711.29 1791
5712.00 1804
5712.72 1810
5713.43 1832
5714.14 1810
5714.86 1812
5715.57 1775
5716.28 1813
5717.00 1828
5717.71 1906
5718.42 1848
5719.14 1850
5719.85 1898
5720.56 1890
5721.28 1966
5721.99 1964
5722.71 1941
5723.42 1996
5724.13 1923
5724.85 1945
5725.56 2015
5726.28 1980
5726.99 1991
5727.70 1989
5728.42 2094
5729.13 1957
5729.85 2028
5730.56 1977
5731.28 1965
5731.99 1922
5732.70 1907
5733.42 1985
5734.13 1924
5734.85 1943
5735.56 1973
5736.28 1956
5736.99 2047
5737.71 2065
5738.42 1946
5739.14 1958
5739.85 1970
5740.57 1999
5741.28 1881
5742.00 1881
5742.71 1881
5743.43 1855
5744.14 1855
5744.86 1851
5745.57 1909
5746.29 1907
5747.00 1867
5747.72 1890
5748.43 1921
5749.15 1918
5749.87 1965
5750.58 1965
5751.30 1949
5752.01 1996
5752.73 2049
5753.44 2131
5754.16 2197
5754.88 2254
5755.59 2321
5756.31 2308
5757.02 2272
5757.74 2263
5758.46 2316
5759.17 2305
5759.89 2285
5760.60 2227
5761.32 2244
5762.04 2269
5762.75 2250
5763.47 2298
5764.19 2322
5764.90 2333
5765.62 2319
5766.34 2345
5767.05 2347
5767.77 2399
5768.49 2451
5769.20 2562
5769.92 2744
5770.64 2754
5771.35 2799
5772.07 2797
5772.79 2689
5773.50 2598
5774.22 2400
5774.94 2358
5775.65 2379
5776.37 2403
5777.09 2438
5777.81 2475
5778.52 2501
5779.24 2546
5779.96 2490
5780.68 2490
5781.39 2538
5782.11 2398
5782.83 2346
5783.55 2367
5784.26 2291
5784.98 2184
5785.70 2155
5786.42 2166
5787.14 2150
5787.85 2110
5788.57 2059
5789.29 2098
5790.01 2162
5790.73 2136
5791.44 2172
5792.16 2129
5792.88 2188
5793.60 2081
5794.32 2027
5795.03 2064
5795.75 2099
5796.47 2085
5797.19 2164
5797.91 2202
5798.63 2235
5799.35 2241
5800.06 2260
5800.78 2289
5801.50 2332
5802.22 2287
5802.94 2254
5803.66 2240
5804.38 2161
5805.10 2315
5805.82 2363
5806.53 2423
5807.25 2530
5807.97 2510
5808.69 2524
5809.41 2530
5810.13 2444
5810.85 2445
5811.57 2277
5812.29 2234
5813.01 2176
5813.73 2174
5814.45 2172
5815.17 2093
5815.89 2056
5816.61 2104
5817.33 2086
5818.05 2054
5818.77 2080
5819.49 2103
5820.20 2104
5820.92 2085
5821.64 2140
5822.36 2140
5823.09 2136
5823.81 2197
5824.53 2138
5825.25 2101
5825.97 2092
5826.69 2053
5827.41 2020
5828.13 2036
5828.85 2022
5829.57 1922
5830.29 1919
5831.01 1957
5831.73 1947
5832.45 1853
5833.17 1858
5833.89 1970
5834.61 2003
5835.33 1983
5836.05 1932
5836.78 1940
5837.50 1949
5838.22 1924
5838.94 1953
5839.66 1940
5840.38 1959
5841.10 2010
5841.82 2037
5842.54 1995
5843.27 2016
5843.99 2010
5844.71 1972
5845.43 1968
5846.15 1924
5846.87 2012
5847.59 1948
5848.32 1940
5849.04 1985
5849.76 1985
5850.48 1949
5851.20 1948
5851.93 1993
5852.65 1936
5853.37 2031
5854.09 1986
5854.81 1910
5855.54 1958
5856.26 1943
5856.98 1920
5857.70 1957
5858.42 1932
5859.15 1886
5859.87 1936
5860.59 1939
5861.31 1969
5862.04 1912
5862.76 1871
5863.48 1814
5864.20 1832
5864.93 1856
5865.65 1860
5866.37 1857
5867.10 1899
5867.82 1922
5868.54 1943
5869.26 1951
5869.99 1963
5870.71 2048
5871.43 2081
5872.16 2009
5872.88 1982
5873.60 1995
5874.33 1953
5875.05 1853
5875.77 1883
5876.50 1890
5877.22 1964
5877.94 1874
5878.67 1934
5879.39 1921
5880.11 1897
5880.84 1875
5881.56 1924
5882.28 1865
5883.01 1850
5883.73 1983
5884.46 1965
5885.18 1965
5885.90 1972
5886.63 1918
5887.35 1950
5888.08 1903
5888.80 1887
5889.52 1845
5890.25 1832
5890.97 1765
5891.70 1852
5892.42 1848
5893.15 1857
5893.87 1881
5894.59 1858
5895.32 1894
5896.04 1863
5896.77 1837
5897.49 1843
5898.22 1903
5898.94 1930
5899.67 1932
5900.39 1876
5901.12 1913
5901.84 1923
5902.57 1920
5903.29 1939
5904.02 1907
5904.74 1899
5905.47 1870
5906.19 1927
5906.92 1936
5907.64 1938
5908.37 1890
5909.09 1939
5909.82 2001
5910.55 1955
5911.27 1975
5912.00 1969
5912.72 1980
5913.45 1935
5914.17 1944
5914.90 2015
5915.63 2000
5916.35 1973
5917.08 2016
5917.80 2043
5918.53 1978
5919.25 2070
5919.98 2024
5920.71 2009
5921.43 2083
5922.16 2070
5922.89 2079
5923.61 2147
5924.34 2114
5925.06 2203
5925.79 2191
5926.52 2216
5927.24 2226
5927.97 2203
5928.70 2201
5929.42 2250
5930.15 2257
5930.88 2204
5931.60 2217
5932.33 2312
5933.06 2263
5933.78 2278
5934.51 2350
5935.24 2343
5935.97 2375
5936.69 2334
5937.42 2397
5938.15 2457
5938.87 2514
5939.60 2447
5940.33 2522
5941.06 2586
5941.78 2498
5942.51 2500
5943.24 2612
5943.97 2618
5944.69 2684
5945.42 2592
5946.15 2611
5946.88 2670
5947.60 2663
5948.33 2671
5949.06 2681
5949.79 2828
5950.52 2937
5951.24 2977
5951.97 3114
5952.70 3216
5953.43 3243
5954.16 3304
5954.88 3438
5955.61 3291
5956.34 3127
5957.07 3170
5957.80 3185
5958.53 3130
5959.25 3164
5959.98 3171
5960.71 3193
5961.44 3188
5962.17 3210
5962.90 3260
5963.63 3302
5964.36 3448
5965.08 3590
5965.81 3765
5966.54 3923
5967.27 4157
5968.00 4211
5968.73 4182
5969.46 4087
5970.19 3978
5970.92 3913
5971.65 3811
5972.37 3659
5973.10 3701
5973.83 3612
5974.56 3520
5975.29 3575
5976.02 3583
5976.75 3628
5977.48 3675
5978.21 3686
5978.94 3789
5979.67 3782
5980.40 3738
5981.13 3933
5981.86 3957
5982.59 4088
5983.32 4117
5984.05 4105
5984.78 4018
5985.51 4088
5986.24 4068
5986.97 4100
5987.70 4203
5988.43 4269
5989.16 4246
5989.89 4281
5990.62 4472
5991.35 4534
5992.08 4542
5992.81 4708
5993.54 4758
5994.27 4693
5995.00 4706
5995.74 4670
5996.47 4649
5997.20 4691
5997.93 4734
5998.66 4637
5999.39 4629
6000.12 4594
6000.85 4484
6001.58 4503
6002.31 4442
6003.04 4293
6003.78 4219
6004.51 4188
6005.24 4172
6005.97 4116
6006.70 4313
6007.43 4432
6008.16 4609
6008.90 5069
6009.63 5578
6010.36 6398
6011.09 7467
6011.82 8662
6012.55 9634
6013.29 10368
6014.02 10973
6014.75 10762
6015.48 10368
6016.21 9795
6016.95 9028
6017.68 8097
6018.41 7135
6019.14 6279
6019.87 5636
6020.61 5033
6021.34 4760
6022.07 4478
6022.80 4183
6023.54 4022
6024.27 3905
6025.00 3847
6025.73 3732
6026.47 3746
6027.20 3737
6027.93 3801
6028.66 3786
6029.40 3893
6030.13 3934
6030.86 3861
6031.59 3884
6032.33 3632
6033.06 3433
6033.79 3408
6034.53 3282
6035.26 3168
6035.99 3210
6036.73 3273
6037.46 3304
6038.19 3271
6038.93 3249
6039.66 3384
6040.39 3383
6041.13 3322
6041.86 3417
6042.59 3532
6043.33 3499
6044.06 3438
6044.79 3483
6045.53 3587
6046.26 3628
6047.00 3655
6047.73 3778
6048.46 3788
6049.20 3895
6049.93 4029
6050.67 4216
6051.40 4445
6052.13 4587
6052.87 4600
6053.60 4708
6054.34 4639
6055.07 4545
6055.81 4288
6056.54 4112
6057.27 3959
6058.01 3833
6058.74 3680
6059.48 3640
6060.21 3683
6060.95 3649
6061.68 3522
6062.42 3560
6063.15 3520
6063.89 3446
6064.62 3344
6065.36 3394
6066.09 3398
6066.83 3303
6067.56 3238
6068.30 3282
6069.03 3140
6069.77 3111
6070.50 3146
6071.24 3165
6071.97 3123
6072.71 3038
6073.44 3140
6074.18 3052
6074.91 3091
6075.65 3005
6076.39 2962
6077.12 3046
6077.86 3029
6078.59 2961
6079.33 2933
6080.06 2942
6080.80 2920
6081.54 2908
6082.27 2829
6083.01 2889
6083.74 2916
6084.48 2876
6085.22 2877
6085.95 2843
6086.69 2955
6087.42 2976
6088.16 3111
6088.90 3147
6089.63 3253
6090.37 3342
6091.11 3412
6091.84 3363
6092.58 3316
6093.32 3283
6094.05 3191
6094.79 3061
6095.53 2901
6096.26 2849
6097.00 2817
6097.74 2864
6098.47 2771
6099.21 2725
6099.95 2695
6100.69 2717
6101.42 2754
6102.16 2700
6102.90 2679
6103.63 2738
6104.37 2705
6105.11 2699
6105.85 2707
6106.58 2679
6107.32 2641
6108.06 2646
6108.80 2656
6109.53 2656
6110.27 2672
6111.01 2688
6111.75 2685
6112.49 2706
6113.22 2632
6113.96 2720
6114.70 2784
6115.44 2711
6116.17 2746
6116.91 2779
6117.65 2836
6118.39 2790
6119.13 2646
6119.87 2735
6120.60 2759
6121.34 2723
6122.08 2720
6122.82 2707
6123.56 2704
6124.30 2713
6125.03 2695
6125.77 2710
6126.51 2772
6127.25 2873
6127.99 2775
6128.73 2765
6129.47 2793
6130.21 2781
6130.94 2758
6131.68 2803
6132.42 2742
6133.16 2792
6133.90 2873
6134.64 2867
6135.38 2870
6136.12 2908
6136.86 2966
6137.60 3048
6138.34 3189
6139.08 3290
6139.81 3382
6140.55 3453
6141.29 3407
6142.03 3418
6142.77 3385
6143.51 3376
6144.25 3254
6144.99 3164
6145.73 3147
6146.47 3148
6147.21 3122
6147.95 3095
6148.69 3100
6149.43 3125
6150.17 3019
6150.91 3090
6151.65 3169
6152.39 3048
6153.13 3107
6153.87 3201
6154.61 3187
6155.35 3179
6156.09 3236
6156.83 3268
6157.58 3218
6158.32 3257
6159.06 3270
6159.80 3257
6160.54 3365
6161.28 3320
6162.02 3378
6162.76 3566
6163.50 3620
6164.24 3813
6164.98 3911
6165.72 4040
6166.46 4065
6167.21 4195
6167.95 4217
6168.69 4224
6169.43 4261
6170.17 4138
6170.91 4105
6171.65 3955
6172.39 3933
6173.14 3915
6173.88 3951
6174.62 3894
6175.36 3940
6176.10 3926
6176.84 4013
6177.59 4202
6178.33 4430
6179.07 4804
6179.81 5360
6180.55 6090
6181.30 6834
6182.04 7529
6182.78 7959
6183.52 8094
6184.26 7979
6185.01 7505
6185.75 7083
6186.49 6466
6187.23 5945
6187.97 5471
6188.72 5075
6189.46 4806
6190.20 4615
6190.94 4386
6191.69 4252
6192.43 4212
6193.17 4204
6193.92 4245
6194.66 4142
6195.40 4011
6196.14 4008
6196.89 3923
6197.63 3959
6198.37 3876
6199.12 3830
6199.86 3822
6200.60 3811
6201.34 3840
6202.09 3894
6202.83 3950
6203.57 4256
6204.32 4595
6205.06 5174
6205.80 6042
6206.55 7216
6207.29 8491
6208.03 9520
6208.78 10527
6209.52 11040
6210.27 10834
6211.01 10297
6211.75 9487
6212.50 8521
6213.24 7422
6213.98 6499
6214.73 5853
6215.47 5109
6216.22 4630
6216.96 4273
6217.71 4115
6218.45 4037
6219.19 3905
6219.94 3897
6220.68 3788
6221.43 3743
6222.17 3731
6222.92 3689
6223.66 3588
6224.40 3562
6225.15 3426
6225.89 3283
6226.64 3174
6227.38 3112
6228.13 2931
6228.87 2875
6229.62 2896
6230.36 2878
6231.11 2839
6231.85 2847
6232.60 2895
6233.34 2884
6234.09 2864
6234.83 2871
6235.58 2890
6236.32 2958
6237.07 2884
6237.81 2894
6238.56 2909
6239.30 2930
6240.05 2956
6240.80 3007
6241.54 3026
6242.29 3035
6243.03 3139
6243.78 3290
6244.52 3312
6245.27 3438
6246.02 3604
6246.76 3618
6247.51 3709
6248.25 3783
6249.00 3786
6249.75 3620
6250.49 3625
6251.24 3574
6251.98 3466
6252.73 3453
6253.48 3359
6254.22 3193
6254.97 3142
6255.72 3162
6256.46 3107
6257.21 3002
6257.95 2992
6258.70 3014
6259.45 3012
6260.19 2958
6260.94 2879
6261.69 2805
6262.43 2793
6263.18 2837
6263.93 2743
6264.68 2658
6265.42 2661
6266.17 2630
6266.92 2581
6267.66 2589
6268.41 2559
6269.16 2574
6269.91 2548
6270.65 2545
6271.40 2603
6272.15 2626
6272.89 2652
6273.64 2631
6274.39 2657
6275.14 2624
6275.88 2705
6276.63 2795
6277.38 2738
6278.13 2782
6278.88 2690
6279.62 2683
6280.37 2629
6281.12 2596
6281.87 2635
6282.62 2572
6283.36 2557
6284.11 2539
6284.86 2562
6285.61 2556
6286.36 2522
6287.10 2498
6287.85 2428
6288.60 2434
6289.35 2365
6290.10 2319
6290.85 2310
6291.59 2340
6292.34 2355
6293.09 2377
6293.84 2419
6294.59 2448
6295.34 2359
6296.09 2397
6296.84 2397
6297.58 2434
6298.33 2409
6299.08 2380
6299.83 2272
6300.58 2266
6301.33 2276
6302.08 2312
6302.83 2291
6303.58 2306
6304.33 2265
6305.08 2330
6305.83 2394
6306.58 2437
6307.32 2376
6308.07 2381
6308.82 2347
6309.57 2379
6310.32 2394
6311.07 2287
6311.82 2237
6312.57 2298
6313.32 2334
6314.07 2292
6314.82 2263
6315.57 2282
6316.32 2322
6317.07 2251
6317.82 2277
6318.57 2246
6319.32 2174
6320.07 2207
6320.82 2201
6321.57 2148
6322.32 2165
6323.07 2143
6323.82 2216
6324.58 2202
6325.33 2154
6326.08 2149
6326.83 2208
6327.58 2215
6328.33 2209
6329.08 2203
6329.83 2189
6330.58 2169
6331.33 2265
6332.08 2228
6332.83 2204
6333.58 2134
6334.34 2154
6335.09 2187
6335.84 2198
6336.59 2152
6337.34 2114
6338.09 2171
6338.84 2294
6339.59 2218
6340.35 2151
6341.10 2151
6341.85 2191
6342.60 2119
6343.35 2106
6344.10 2189
6344.86 2243
6345.61 2279
6346.36 2363
6347.11 2368
6347.86 2308
6348.62 2416
6349.37 2412
6350.12 2461
6350.87 2493
6351.62 2518
6352.38 2620
6353.13 2645
6353.88 2593
6354.63 2530
6355.38 2500
6356.14 2442
6356.89 2476
6357.64 2366
6358.39 2277
6359.15 2267
6359.90 2251
6360.65 2239
6361.40 2249
6362.16 2305
6362.91 2234
6363.66 2265
6364.42 2270
6365.17 2307
6365.92 2280
6366.67 2300
6367.43 2440
6368.18 2536
6368.93 2446
6369.69 2383
6370.44 2330
6371.19 2339
6371.95 2322
6372.70 2301
6373.45 2295
6374.21 2285
6374.96 2208
6375.71 2230
6376.47 2227
6377.22 2261
6377.98 2226
6378.73 2233
6379.48 2198
6380.24 2303
6380.99 2345
6381.74 2344
6382.50 2323
6383.25 2303
6384.01 2278
6384.76 2225
6385.51 2258
6386.27 2310
6387.02 2275
6387.78 2284
6388.53 2244
6389.29 2233
6390.04 2219
6390.79 2286
6391.55 2248
6392.30 2252
6393.06 2250
6393.81 2267
6394.57 2265
6395.32 2268
6396.08 2350
6396.83 2352
6397.59 2335
6398.34 2336
6399.10 2309
6399.85 2239
6400.61 2217
6401.36 2259
6402.12 2264
6402.87 2183
6403.63 2229
6404.38 2197
6405.14 2217
6405.89 2179
6406.65 2153
6407.40 2237
6408.16 2227
6408.91 2179
6409.67 2199
6410.43 2259
6411.18 2249
6411.94 2244
6412.69 2247
6413.45 2234
6414.20 2259
6414.96 2200
6415.72 2196
6416.47 2200
6417.23 2200
6417.98 2189
6418.74 2196
6419.50 2177
6420.25 2118
6421.01 2166
6421.77 2134
6422.52 2069
6423.28 2140
6424.03 2109
6424.79 2110
6425.55 2154
6426.30 2139
6427.06 2101
6427.82 2091
6428.57 2117
6429.33 2203
6430.09 2160
6430.84 2181
6431.60 2233
6432.36 2234
6433.11 2201
6433.87 2199
6434.63 2299
6435.39 2317
6436.14 2229
6436.90 2269
6437.66 2254
6438.41 2242
6439.17 2225
6439.93 2259
6440.69 2243
6441.44 2203
6442.20 2209
6442.96 2310
6443.72 2278
6444.47 2307
6445.23 2224
6445.99 2216
6446.75 2299
6447.50 2263
6448.26 2249
6449.02 2293
6449.78 2279
6450.54 2321
6451.29 2305
6452.05 2320
6452.81 2294
6453.57 2292
6454.33 2362
6455.08 2384
6455.84 2446
6456.60 2463
6457.36 2448
6458.12 2412
6458.88 2425
6459.64 2436
6460.39 2409
6461.15 2430
6461.91 2392
6462.67 2399
6463.43 2461
6464.19 2441
6464.95 2476
6465.70 2516
6466.46 2545
6467.22 2556
6467.98 2584
6468.74 2535
6469.50 2561
6470.26 2556
6471.02 2575
6471.78 2549
6472.54 2570
6473.30 2604
6474.05 2713
6474.81 2650
6475.57 2655
6476.33 2740
6477.09 2812
6477.85 2758
6478.61 2792
6479.37 2880
6480.13 2888
6480.89 2832
6481.65 2932
6482.41 2959
6483.17 3047
6483.93 3127
6484.69 3131
6485.45 3119
6486.21 3205
6486.97 3151
6487.73 3165
6488.49 3221
6489.25 3120
6490.01 3187
6490.77 3167
6491.53 3192
6492.29 3228
6493.05 3306
6493.81 3224
6494.57 3237
6495.33 3242
6496.10 3194
6496.86 3124
6497.62 3145
6498.38 3141
6499.14 3127
6499.90 3150
6500.66 3140
6501.42 3247
6502.18 3345
6502.94 3455
6503.70 3826
6504.47 4142
6505.23 4967
6505.99 5975
6506.75 7329
6507.51 8266
6508.27 8978
6509.03 9343
6509.79 9057
6510.56 8402
6511.32 7753
6512.08 6955
6512.84 6174
6513.60 5372
6514.36 4784
6515.13 4472
6515.89 4218
6516.65 3903
6517.41 3857
6518.17 3643
6518.94 3557
6519.70 3635
6520.46 3485
6521.22 3507
6521.98 3467
6522.75 3412
6523.51 3545
6524.27 3649
6525.03 3752
6525.79 3873
6526.56 3978
6527.32 4050
6528.08 3968
6528.84 3999
6529.61 3987
6530.37 3971
6531.13 4024
6531.90 4129
6532.66 4404
6533.42 4887
6534.18 5420
6534.95 6033
6535.71 6495
6536.47 6799
6537.24 6785
6538.00 6522
6538.76 6177
6539.53 5719
6540.29 5146
6541.05 4702
6541.82 4315
6542.58 4187
6543.34 4063
6544.11 3969
6544.87 4047
6545.63 4090
6546.40 4029
6547.16 4120
6547.92 3961
6548.69 3851
6549.45 3832
6550.21 3680
6550.98 3565
6551.74 3422
6552.51 3396
6553.27 3292
6554.03 3206
6554.80 3194
6555.56 3241
6556.33 3250
6557.09 3200
6557.85 3154
6558.62 3248
6559.38 3242
6560.15 3273
6560.91 3327
6561.68 3352
6562.44 3435
6563.21 3454
6563.97 3481
6564.74 3473
6565.50 3454
6566.26 3424
6567.03 3466
6567.79 3457
6568.56 3507
6569.32 3496
6570.09 3535
6570.85 3563
6571.62 3615
6572.38 3638
6573.15 3761
6573.91 3804
6574.68 3808
6575.44 3879
6576.21 3852
6576.98 3739
6577.74 3812
6578.51 3839
6579.27 3758
6580.04 3781
6580.80 3819
6581.57 3858
6582.33 4010
6583.10 3967
6583.87 3951
6584.63 4005
6585.40 3914
6586.16 3819
6586.93 3855
6587.70 3852
6588.46 3740
6589.23 3744
6589.99 3768
6590.76 3813
6591.53 3930
6592.29 4129
6593.06 4415
6593.82 4513
6594.59 4592
6595.36 4703
6596.12 4654
6596.89 4624
6597.66 4477
6598.42 4356
6599.19 4139
6599.96 4100
6600.72 3941
6601.49 3713
6602.26 3579
6603.02 3554
6603.79 3473
6604.56 3408
6605.33 3402
6606.09 3439
6606.86 3447
6607.63 3463
6608.39 3418
6609.16 3523
6609.93 3585
6610.70 3502
6611.46 3471
6612.23 3385
6613.00 3310
6613.77 3380
6614.53 3404
6615.30 3301
6616.07 3335
6616.84 3401
6617.60 3431
6618.37 3472
6619.14 3547
6619.91 3676
6620.68 3829
6621.44 3967
6622.21 3949
6622.98 4153
6623.75 4133
6624.52 4051
6625.28 3994
6626.05 3850
6626.82 3690
6627.59 3682
6628.36 3561
6629.13 3450
6629.89 3475
6630.66 3510
6631.43 3573
6632.20 3663
6632.97 3742
6633.74 3924
6634.51 4039
6635.27 4125
6636.04 4111
6636.81 4169
6637.58 4203
6638.35 4282
6639.12 4453
6639.89 4584
6640.66 4580
6641.43 4629
6642.19 4681
6642.96 4625
6643.73 4555
6644.50 4267
6645.27 4020
6646.04 3834
6646.81 3587
6647.58 3507
6648.35 3318
6649.12 3214
6649.89 3117
6650.66 3002
6651.43 3007
6652.20 2897
6652.97 2857
6653.74 2874
6654.51 2848
6655.28 2830
6656.05 2881
6656.82 2851
6657.59 2817
6658.36 2910
6659.13 2889
6659.90 2912
6660.67 2838
6661.44 2830
6662.21 2940
6662.98 2914
6663.75 2856
6664.52 2790
6665.29 2828
6666.06 2771
6666.83 2798
6667.60 2793
6668.37 2737
6669.14 2833
6669.91 2916
6670.68 2919
6671.46 2957
6672.23 3003
6673.00 3021
6673.77 3014
6674.54 2970
6675.31 2910
6676.08 2993
6676.85 2931
6677.62 2979
6678.40 2957
6679.17 2986
6679.94 2944
6680.71 2966
6681.48 3115
6682.25 3081
6683.02 3102
6683.80 3114
6684.57 3206
6685.34 3278
6686.11 3357
6686.88 3187
6687.65 3126
6688.43 3137
6689.20 2995
6689.97 2827
6690.74 2799
6691.51 2764
6692.29 2750
6693.06 2584
6693.83 2526
6694.60 2599
6695.37 2514
6696.15 2582
6696.92 2542
6697.69 2594
6698.46 2583
6699.24 2586
6700.01 2507
6700.78 2528
6701.55 2475
6702.33 2476
6703.10 2485
6703.87 2508
6704.64 2483
6705.42 2451
6706.19 2418
6706.96 2482
6707.74 2459
6708.51 2421
6709.28 2412
6710.06 2423
6710.83 2377
6711.60 2365
6712.37 2333
6713.15 2352
6713.92 2343
6714.69 2250
6715.47 2278
6716.24 2310
6717.01 2239
6717.79 2248
6718.56 2244
6719.34 2280
6720.11 2248
6720.88 2289
6721.66 2237
6722.43 2258
6723.20 2262
6723.98 2210
6724.75 2251
6725.53 2242
6726.30 2166
6727.07 2113
6727.85 2156
6728.62 2155
6729.40 2163
6730.17 2135
6730.95 2143
6731.72 2199
6732.49 2185
6733.27 2264
6734.04 2180
6734.82 2131
6735.59 2207
6736.37 2221
6737.14 2209
6737.92 2217
6738.69 2211
6739.47 2229
6740.24 2212
6741.01 2218
6741.79 2251
6742.56 2234
6743.34 2214
6744.11 2251
6744.89 2253
6745.67 2277
6746.44 2259
6747.22 2311
6747.99 2329
6748.77 2347
6749.54 2289
6750.32 2406
6751.09 2493
6751.87 2552
6752.64 2547
6753.42 2606
6754.19 2582
6754.97 2590
6755.75 2561
6756.52 2482
6757.30 2425
6758.07 2397
6758.85 2386
6759.63 2458
6760.40 2439
6761.18 2424
6761.95 2343
6762.73 2373
6763.51 2313
6764.28 2281
6765.06 2205
6765.83 2203
6766.61 2248
6767.39 2318
6768.16 2319
6768.94 2257
6769.72 2277
6770.49 2181
6771.27 2270
6772.05 2258
6772.82 2224
6773.60 2217
6774.38 2220
6775.15 2222
6775.93 2178
6776.71 2110
6777.48 2163
6778.26 2139
6779.04 2108
6779.82 2137
6780.59 2111
6781.37 2096
6782.15 2104
6782.92 2011
6783.70 2006
6784.48 2034
6785.26 1992
6786.03 1994
6786.81 2010
6787.59 1987
6788.37 1973
6789.14 1971
6789.92 1983
6790.70 2001
6791.48 1967
6792.25 1911
6793.03 1861
6793.81 1937
6794.59 1979
6795.37 1941
6796.14 1940
6796.92 1913
6797.70 1971
6798.48 1987
6799.26 1972
6800.04 2024
6800.81 2052
6801.59 1988
6802.37 2014
6803.15 2001
6803.93 2032
6804.71 2060
6805.48 2084
6806.26 2089
6807.04 2054
6807.82 1988
6808.60 2040
6809.38 1987
6810.16 1903
6810.94 1919
6811.71 1930
6812.49 1922
6813.27 1934
6814.05 1979
6814.83 1947
6815.61 1894
6816.39 1843
6817.17 1910
6817.95 1918
6818.73 1945
6819.51 1947
6820.29 1911
6821.07 1963
6821.84 1907
6822.62 1921
6823.40 1895
6824.18 1842
6824.96 1929
6825.74 1910
6826.52 1931
6827.30 1898
6828.08 1903
6828.86 1873
6829.64 1876
6830.42 1853
6831.20 1880
6831.98 1824
6832.76 1894
6833.54 1991
6834.32 2006
6835.10 2057
6835.88 2260
6836.66 2415
6837.44 2490
6838.22 2646
6839.01 2778
6839.79 2772
6840.57 2791
6841.35 2710
6842.13 2575
6842.91 2429
6843.69 2286
6844.47 2228
6845.25 2088
6846.03 2062
6846.81 2184
6847.59 2102
6848.37 2160
6849.16 2302
6849.94 2339
6850.72 2415
6851.50 2322
6852.28 2387
6853.06 2380
6853.84 2261
6854.62 2258
6855.41 2192
6856.19 2225
6856.97 2155
6857.75 2109
6858.53 2042
6859.31 2074
6860.10 2062
6860.88 2029
6861.66 2063
6862.44 2055
6863.22 2046
6864.00 1980
6864.79 2033
6865.57 2012
6866.35 2101
6867.13 2157
6867.91 2130
6868.70 2133
6869.48 2138
6870.26 2197
6871.04 2187
6871.83 2237
6872.61 2209
6873.39 2180
6874.17 2259
6874.96 2282
6875.74 2353
6876.52 2385
6877.30 2359
6878.09 2363
6878.87 2391
6879.65 2639
6880.43 2690
6881.22 2708
6882.00 2826
6882.78 2818
6883.57 2784
6884.35 2789
6885.13 2767
6885.92 2833
6886.70 2985
6887.48 2986
6888.27 3082
6889.05 3125
6889.83 3079
6890.62 3054
6891.40 2904
6892.18 2768
6892.97 2663
6893.75 2657
6894.53 2608
6895.32 2584
6896.10 2542
6896.88 2567
6897.67 2491
6898.45 2482
6899.24 2521
6900.02 2436
6900.80 2416
6901.59 2493
6902.37 2483
6903.16 2502
6903.94 2440
6904.73 2438
6905.51 2398
6906.29 2400
6907.08 2468
6907.86 2416
6908.65 2378
6909.43 2315
6910.22 2344
6911.00 2370
6911.79 2349
6912.57 2377
6913.35 2327
6914.14 2445
6914.92 2425
6915.71 2452
6916.49 2446
6917.28 2489
6918.06 2466
6918.85 2435
6919.63 2433
6920.42 2449
6921.20 2369
6921.99 2418
6922.78 2433
6923.56 2445
6924.35 2445
6925.13 2465
6925.92 2515
6926.70 2524
6927.49 2557
6928.27 2579
6929.06 2604
6929.84 2587
6930.63 2618
6931.42 2671
6932.20 2680
6932.99 2647
6933.77 2616
6934.56 2672
6935.35 2633
6936.13 2572
6936.92 2681
6937.70 2811
6938.49 2856
6939.28 2961
6940.06 3109
6940.85 3173
6941.63 3349
6942.42 3460
6943.21 3511
6943.99 3546
6944.78 3607
6945.57 3627
6946.35 3618
6947.14 3607
6947.93 3622
6948.71 3596
6949.50 3617
6950.29 3514
6951.07 3427
6951.86 3358
6952.65 3278
6953.44 3295
6954.22 3278
6955.01 3281
6955.80 3231
6956.58 3230
6957.37 3190
6958.16 3245
6958.95 3283
6959.73 3262
6960.52 3276
6961.31 3261
6962.09 3361
6962.88 3390
6963.67 3493
6964.46 3609
6965.25 3636
6966.03 3827
6966.82 3945
6967.61 4122
6968.40 4136
6969.18 4210
6969.97 4378
6970.76 4378
6971.55 4285
6972.34 4213
6973.12 4263
6973.91 4259
6974.70 4246
6975.49 4302
6976.28 4286
6977.07 4369
6977.85 4535
6978.64 4707
6979.43 4940
6980.22 5282
6981.01 6006
6981.80 7065
6982.59 8319
6983.37 9946
6984.16 11475
6984.95 12973
6985.74 13766
6986.53 13936
6987.32 13406
6988.11 12446
6988.90 11105
6989.69 9760
6990.47 8415
6991.26 7216
6992.05 6346
6992.84 5533
6993.63 4955
6994.42 4423
6995.21 3980
6996.00 3732
6996.79 3595
6997.58 3392
6998.37 3282
6999.16 3198
6999.95 3183
7000.74 3137
7001.53 3073
7002.32 3074
7003.11 3033
7003.90 2938
7004.69 2908
7005.48 2857
7006.27 2805
7007.06 2842
7007.85 2744
7008.64 2754
7009.43 2865
7010.22 2914
7011.01 3088
7011.80 3098
7012.59 3157
7013.38 3143
7014.17 3201
7014.96 3204
7015.75 3148
7016.54 3157
7017.33 3238
7018.12 3182
7018.91 3171
7019.70 3290
7020.49 3422
7021.28 3544
7022.07 3737
7022.87 3858
7023.66 3829
7024.45 3953
7025.24 3983
7026.03 3993
7026.82 4018
7027.61 3880
7028.40 3822
7029.19 3735
7029.99 3579
7030.78 3454
7031.57 3258
7032.36 3040
7033.15 3054
7033.94 2919
7034.74 2996
7035.53 2984
7036.32 2962
7037.11 2987
7037.90 2957
7038.69 2988
7039.49 2918
7040.28 2966
7041.07 3009
7041.86 3081
7042.65 3100
7043.45 3073
7044.24 3084
7045.03 3105
7045.82 3102
7046.61 3132
7047.41 3124
7048.20 3210
7048.99 3223
7049.78 3397
7050.58 3463
7051.37 3362
7052.16 3275
7052.95 3214
7053.75 3198
7054.54 3162
7055.33 3063
7056.13 3202
7056.92 3169
7057.71 3077
7058.50 3159
7059.30 3212
7060.09 3232
7060.88 3223
7061.68 3203
7062.47 3212
7063.26 3071
7064.06 3016
7064.85 2997
7065.64 3031
7066.44 2914
7067.23 2899
7068.02 2924
7068.82 2964
7069.61 2931
7070.40 2801
7071.20 2738
7071.99 2836
7072.78 2801
7073.58 2712
7074.37 2776
7075.17 2746
7075.96 2722
7076.75 2701
7077.55 2679
7078.34 2706
7079.14 2765
7079.93 2829
7080.72 2728
7081.52 2719
7082.31 2698
7083.11 2705
7083.90 2771
7084.70 2829
7085.49 2950
7086.28 3056
7087.08 3206
7087.87 3239
7088.67 3159
7089.46 3124
7090.26 3101
7091.05 3073
7091.85 3005
7092.64 2878
7093.44 2782
7094.23 2812
7095.03 2833
7095.82 2924
7096.62 2814
7097.41 2746
7098.21 2693
7099.00 2706
7099.80 2632
7100.59 2619
7101.39 2565
7102.18 2552
7102.98 2489
7103.77 2461
7104.57 2413
7105.37 2347
7106.16 2322
7106.96 2263
7107.75 2267
7108.55 2227
7109.34 2179
7110.14 2144
7110.94 2117
7111.73 2087
7112.53 2137
7113.32 2155
7114.12 2150
7114.92 2181
7115.71 2181
7116.51 2219
7117.30 2219
7118.10 2254
7118.90 2342
7119.69 2339
7120.49 2258
7121.29 2259
7122.08 2243
7122.88 2214
7123.68 2202
7124.47 2201
7125.27 2168
7126.07 2162
7126.86 2214
7127.66 2240
7128.46 2217
7129.25 2282
7130.05 2214
7130.85 2186
7131.64 2193
7132.44 2173
7133.24 2153
7134.04 2188
7134.83 2144
7135.63 2139
7136.43 2076
7137.23 2131
7138.02 2097
7138.82 2060
7139.62 2063
7140.42 2051
7141.21 2048
7142.01 1987
7142.81 1988
7143.61 2037
7144.40 2017
7145.20 1966
7146.00 1956
7146.80 1922
7147.59 1930
7148.39 1969
7149.19 1953
7149.99 1944
7150.79 1941
7151.59 2004
7152.38 1991
7153.18 1932
7153.98 1915
7154.78 1980
7155.58 1956
7156.38 1929
7157.17 1959
7157.97 1876
7158.77 1918
7159.57 1907
7160.37 1903
7161.17 1907
7161.97 1890
7162.76 1857
7163.56 1861
7164.36 1897
7165.16 1853
7165.96 1900
7166.76 1840
7167.56 1857
7168.36 1816
7169.16 1850
7169.96 1855
7170.75 1865
7171.55 1855
7172.35 1791
7173.15 1763
7173.95 1750
7174.75 1750
7175.55 1762
7176.35 1709
7177.15 1750
7177.95 1738
7178.75 1740
7179.55 1791
7180.35 1743
7181.15 1767
7181.95 1743
7182.75 1746
7183.55 1770
7184.35 1786
7185.15 1755
7185.95 1762
7186.75 1767
7187.55 1743
7188.35 1704
7189.15 1693
7189.95 1730
7190.75 1681
7191.55 1667
7192.35 1644
7193.15 1662
7193.95 1696
7194.75 1710
7195.55 1664
7196.35 1670
7197.15 1673
7197.95 1694
7198.76 1694
7199.56 1727
7200.36 1729
7201.16 1662
7201.96 1660
7202.76 1694
7203.56 1686
7204.36 1733
7205.16 1682
7205.96 1702
7206.77 1674
7207.57 1658
7208.37 1651
7209.17 1612
7209.97 1633
7210.77 1610
7211.57 1685
7212.38 1677
7213.18 1630
7213.98 1617
7214.78 1593
7215.58 1587
7216.38 1576
7217.19 1590
7217.99 1623
7218.79 1640
7219.59 1603
7220.39 1656
7221.20 1655
7222.00 1721
7222.80 1699
7223.60 1731
7224.40 1741
7225.21 1752
7226.01 1694
7226.81 1660
7227.61 1634
7228.42 1637
7229.22 1661
7230.02 1642
7230.82 1662
7231.63 1643
7232.43 1655
7233.23 1656
7234.03 1640
7234.84 1707
7235.64 1686
7236.44 1750
7237.25 1810
7238.05 1787
7238.85 1799
7239.65 1822
7240.46 1753
7241.26 1742
7242.06 1702
7242.87 1684
7243.67 1690
7244.47 1629
7245.28 1639
7246.08 1665
7246.88 1602
7247.69 1646
7248.49 1616
7249.30 1576
7250.10 1618
7250.90 1602
7251.71 1562
7252.51 1550
7253.31 1566
7254.12 1581
7254.92 1532
7255.73 1608
7256.53 1595
7257.33 1647
7258.14 1666
7258.94 1715
7259.75 1685
7260.55 1701
7261.35 1692
7262.16 1604
7262.96 1651
7263.77 1635
7264.57 1612
7265.38 1556
7266.18 1581
7266.99 1571
7267.79 1598
7268.59 1551
7269.40 1540
7270.20 1565
7271.01 1583
7271.81 1539
7272.62 1502
7273.42 1550
7274.23 1540
7275.03 1497
7275.84 1580
7276.64 1574
7277.45 1571
7278.25 1596
7279.06 1630
7279.86 1555
7280.67 1565
7281.48 1589
7282.28 1670
7283.09 1705
7283.89 1730
7284.70 1749
7285.50 1696
7286.31 1704
7287.11 1698
7287.92 1695
7288.73 1668
7289.53 1669
7290.34 1631
7291.14 1562
7291.95 1579
7292.76 1599
7293.56 1571
7294.37 1576
7295.17 1636
7295.98 1590
7296.79 1584
7297.59 1564
7298.40 1593
7299.21 1571
7300.01 1529
7300.82 1605
7301.62 1629
7302.43 1601
7303.24 1585
7304.04 1545
7304.85 1593
7305.66 1541
7306.46 1523
7307.27 1563
7308.08 1621
7308.89 1668
7309.69 1653
7310.50 1689
7311.31 1695
7312.11 1697
7312.92 1689
7313.73 1745
7314.53 1757
7315.34 1827
7316.15 1908
7316.96 2007
7317.76 2162
7318.57 2212
7319.38 2190
7320.19 2256
7320.99 2259
7321.80 2108
7322.61 2031
7323.42 1949
7324.22 1820
7325.03 1734
7325.84 1694
7326.65 1747
7327.46 1742
7328.26 1672
7329.07 1665
7329.88 1639
7330.69 1602
7331.50 1594
7332.30 1614
7333.11 1633
7333.92 1610
7334.73 1654
7335.54 1653
7336.35 1636
7337.15 1667
7337.96 1660
7338.77 1659
7339.58 1612
7340.39 1642
7341.20 1612
7342.01 1585
7342.82 1538
7343.62 1485
7344.43 1485
7345.24 1572
7346.05 1557
7346.86 1574
7347.67 1582
7348.48 1527
7349.29 1527
7350.10 1494
7350.91 1476
7351.71 1440
7352.52 1478
7353.33 1486
7354.14 1481
7354.95 1496
7355.76 1494
7356.57 1492
7357.38 1500
7358.19 1578
7359.00 1519
7359.81 1547
7360.62 1571
7361.43 1473
7362.24 1518
7363.05 1494
7363.86 1527
7364.67 1508
7365.48 1539
7366.29 1521
7367.10 1482
7367.91 1465
7368.72 1477
7369.53 1502
7370.34 1413
7371.15 1420
7371.96 1391
7372.77 1364
7373.58 1403
7374.39 1426
7375.20 1384
7376.01 1419
7376.82 1422
7377.63 1497
7378.45 1457
7379.26 1415
7380.07 1505
7380.88 1526
7381.69 1541
7382.50 1575
7383.31 1524
7384.12 1469
7384.93 1458
7385.74 1456
7386.56 1454
7387.37 1415
7388.18 1392
7388.99 1398
7389.80 1391
7390.61 1341
7391.42 1330
7392.24 1380
7393.05 1352
7393.86 1386
7394.67 1435
7395.48 1466
7396.29 1445
7397.10 1424
7397.92 1409
7398.73 1404
7399.54 1425
7400.35 1409
7401.16 1435
7401.98 1466
7402.79 1449
7403.60 1442
7404.41 1431
7405.23 1420
7406.04 1419
7406.85 1422
7407.66 1381
7408.47 1395
7409.29 1355
7410.10 1366
7410.91 1442
7411.72 1372
7412.54 1365
7413.35 1426
7414.16 1383
7414.98 1372
7415.79 1339
7416.60 1377
7417.41 1350
7418.23 1340
7419.04 1337
7419.85 1325
7420.67 1331
7421.48 1376
7422.29 1359
7423.11 1336
7423.92 1347
7424.73 1385
7425.54 1360
7426.36 1374
7427.17 1379
7427.99 1339
7428.80 1354
7429.61 1362
7430.43 1308
7431.24 1294
7432.05 1313
7432.87 1295
7433.68 1321
7434.49 1340
7435.31 1323
7436.12 1322
7436.94 1303
7437.75 1307
7438.56 1352
7439.38 1383
7440.19 1408
7441.01 1393
7441.82 1420
7442.64 1366
7443.45 1329
7444.26 1365
7445.08 1342
7445.89 1308
7446.71 1329
7447.52 1308
7448.34 1293
7449.15 1351
7449.97 1277
7450.78 1305
7451.59 1352
7452.41 1292
7453.22 1310
7454.04 1353
7454.85 1323
7455.67 1293
7456.48 1314
7457.30 1313
7458.11 1339
7458.93 1318
7459.74 1317
7460.56 1264
7461.38 1294
7462.19 1269
7463.01 1292
7463.82 1342
7464.64 1318
7465.45 1321
7466.27 1347
7467.08 1347
7467.90 1330
7468.72 1397
7469.53 1370
7470.35 1348
7471.16 1339
7471.98 1395
7472.79 1406
7473.61 1417
7474.43 1425
7475.24 1425
7476.06 1390
7476.87 1398
7477.69 1415
7478.51 1364
7479.32 1374
7480.14 1416
7480.96 1442
7481.77 1447
7482.59 1425
7483.41 1438
7484.22 1427
7485.04 1423
7485.85 1438
7486.67 1414
7487.49 1328
7488.31 1403
7489.12 1344
7489.94 1421
7490.76 1397
7491.57 1341
7492.39 1369
7493.21 1366
7494.02 1342
7494.84 1423
7495.66 1465
7496.48 1451
7497.29 1409
7498.11 1407
7498.93 1341
7499.74 1393
7500.56 1413
7501.38 1387
7502.20 1377
7503.01 1387
7503.83 1371
7504.65 1399
7505.47 1464
7506.29 1435
7507.10 1397
7507.92 1372
7508.74 1401
7509.56 1416
7510.37 1476
7511.19 1502
7512.01 1441
7512.83 1449
7513.65 1406
7514.47 1398
7515.28 1359
7516.10 1396
7516.92 1396
7517.74 1371
7518.56 1366
7519.38 1363
7520.19 1303
7521.01 1297
7521.83 1339
7522.65 1311
7523.47 1329
7524.29 1351
7525.11 1355
7525.92 1346
7526.74 1332
7527.56 1404
7528.38 1386
7529.20 1391
7530.02 1462
7530.84 1399
7531.66 1353
7532.48 1412
7533.30 1436
7534.12 1420
7534.93 1424
7535.75 1469
7536.57 1485
7537.39 1485
7538.21 1478
7539.03 1455
7539.85 1381
7540.67 1409
7541.49 1409
7542.31 1361
7543.13 1393
7543.95 1381
7544.77 1400
7545.59 1386
7546.41 1387
7547.23 1374
7548.05 1399
7548.87 1343
7549.69 1317
7550.51 1382
7551.33 1376
7552.15 1344
7552.97 1409
7553.79 1431
7554.61 1411
7555.43 1381
7556.25 1448
7557.07 1505
7557.89 1493
7558.71 1487
7559.53 1539
7560.36 1557
7561.18 1560
7562.00 1533
7562.82 1488
7563.64 1532
7564.46 1503
7565.28 1489
7566.10 1494
7566.92 1469
7567.74 1499
7568.56 1478
7569.39 1489
7570.21 1469
7571.03 1438
7571.85 1465
7572.67 1518
7573.49 1529
7574.31 1544
7575.14 1527
7575.96 1492
7576.78 1512
7577.60 1531
7578.42 1501
7579.24 1535
7580.06 1524
7580.89 1511
7581.71 1558
7582.53 1593
7583.35 1544
7584.17 1600
7585.00 1594
7585.82 1527
7586.64 1555
7587.46 1549
7588.29 1562
7589.11 1570
7589.93 1560
7590.75 1560
7591.57 1613
7592.40 1569
7593.22 1580
7594.04 1639
7594.86 1643
7595.69 1670
7596.51 1719
7597.33 1778
7598.15 1807
7598.98 1761
7599.80 1735
7600.62 1754
7601.45 1774
7602.27 1814
7603.09 1807
7603.92 1805
7604.74 1815
7605.56 1824
7606.38 1839
7607.21 1818
7608.03 1777
7608.85 1835
7609.68 1804
7610.50 1823
7611.32 1774
7612.15 1795
7612.97 1894
7613.80 1902
7614.62 1964
7615.44 2033
7616.27 2091
7617.09 2200
7617.91 2257
7618.74 2244
7619.56 2172
7620.39 2252
7621.21 2207
7622.03 2156
7622.86 2102
7623.68 2086
7624.51 2017
7625.33 2032
7626.15 2009
7626.98 1966
7627.80 1907
7628.63 1927
7629.45 1926
7630.28 2021
7631.10 2010
7631.93 2075
7632.75 2022
7633.58 2051
7634.40 1992
7635.22 1934
7636.05 1915
7636.87 1866
7637.70 1798
7638.52 1777
7639.35 1752
7640.17 1739
7641.00 1747
7641.82 1723
7642.65 1728
7643.47 1810
7644.30 1813
7645.13 1740
7645.95 1799
7646.78 1855
7647.60 1816
7648.43 1814
7649.25 1785
7650.08 1688
7650.90 1692
7651.73 1614
7652.55 1618
7653.38 1618
7654.21 1545
7655.03 1507
7655.86 1621
7656.68 1579
7657.51 1585
7658.34 1501
7659.16 1486
7659.99 1511
7660.81 1510
7661.64 1547
7662.47 1458
7663.29 1481
7664.12 1457
7664.95 1508
7665.77 1500
7666.60 1440
7667.42 1490
7668.25 1529
7669.08 1537
7669.90 1573
7670.73 1555
7671.56 1478
7672.38 1480
7673.21 1482
7674.04 1463
7674.87 1492
7675.69 1474
7676.52 1427
7677.35 1424
7678.17 1405
7679.00 1388
7679.83 1422
7680.65 1448
7681.48 1502
7682.31 1502
7683.14 1502
7683.96 1562
7684.79 1578
7685.62 1577
7686.45 1595
7687.27 1541
7688.10 1607
7688.93 1543
7689.76 1471
7690.58 1508
7691.41 1546
7692.24 1511
7693.07 1461
7693.90 1467
7694.72 1515
7695.55 1545
7696.38 1541
7697.21 1548
7698.04 1574
7698.86 1597
7699.69 1576
7700.52 1641
7701.35 1565
7702.18 1485
7703.01 1509
7703.83 1503
7704.66 1452
7705.49 1419
7706.32 1413
7707.15 1422
7707.98 1476
7708.81 1486
7709.63 1393
7710.46 1450
7711.29 1495
7712.12 1473
7712.95 1403
7713.78 1426
7714.61 1409
7715.44 1388
7716.27 1390
7717.10 1333
7717.93 1279
7718.75 1317
7719.58 1369
7720.41 1377
7721.24 1366
7722.07 1315
7722.90 1289
7723.73 1309
7724.56 1296
7725.39 1394
7726.22 1404
7727.05 1360
7727.88 1358
7728.71 1378
7729.54 1413
7730.37 1391
7731.20 1360
7732.03 1334
7732.86 1291
7733.69 1315
7734.52 1343
7735.35 1349
7736.18 1389
7737.01 1360
7737.84 1372
7738.67 1364
7739.50 1324
7740.33 1320
7741.16 1309
7741.99 1296
7742.82 1306
7743.65 1336
7744.48 1371
7745.31 1524
7746.14 1512
7746.98 1526
7747.81 1535
7748.64 1551
7749.47 1572
7750.30 1579
7751.13 1483
7751.96 1476
7752.79 1395
7753.62 1405
7754.45 1322
7755.29 1317
7756.12 1340
7756.95 1344
7757.78 1304
7758.61 1301
7759.44 1265
7760.27 1301
7761.11 1279
7761.94 1277
7762.77 1330
7763.60 1301
7764.43 1320
7765.26 1280
7766.10 1314
7766.93 1306
7767.76 1319
7768.59 1292
7769.42 1338
7770.26 1330
7771.09 1325
7771.92 1346
7772.75 1331
7773.58 1334
7774.42 1306
7775.25 1253
7776.08 1267
7776.91 1271
7777.75 1278
7778.58 1247
7779.41 1260
7780.24 1284
7781.08 1272
7781.91 1269
7782.74 1274
7783.57 1292
7784.41 1330
7785.24 1297
7786.07 1292
7786.91 1266
7787.74 1307
7788.57 1306
7789.40 1274
7790.24 1229
7791.07 1284
7791.90 1314
7792.74 1251
7793.57 1294
7794.40 1284
7795.24 1272
7796.07 1320
7796.90 1296
7797.74 1327
7798.57 1376
7799.40 1339
7800.24 1296
7801.07 1292
7801.91 1344
7802.74 1318
7803.57 1340
7804.41 1382
7805.24 1398
7806.07 1395
7806.91 1381
7807.74 1360
7808.58 1406
7809.41 1393
7810.25 1430
7811.08 1435
7811.91 1540
7812.75 1515
7813.58 1495
7814.42 1525
7815.25 1487
7816.09 1551
7816.92 1575
7817.75 1475
7818.59 1483
7819.42 1488
7820.26 1523
7821.09 1584
7821.93 1644
7822.76 1616
7823.60 1611
7824.43 1635
7825.27 1655
7826.10 1594
7826.94 1550
7827.77 1596
7828.61 1526
7829.44 1482
7830.28 1519
7831.11 1526
7831.95 1494
7832.78 1569
7833.62 1591
7834.46 1599
7835.29 1565
7836.13 1582
7836.96 1585
7837.80 1605
7838.63 1594
7839.47 1492
7840.31 1507
7841.14 1497
7841.98 1522
7842.81 1457
7843.65 1403
7844.48 1447
7845.32 1434
7846.16 1473
7846.99 1444
7847.83 1415
7848.67 1396
7849.50 1423
7850.34 1429
7851.17 1380
7852.01 1414
7852.85 1464
7853.68 1430
7854.52 1485
7855.36 1463
7856.19 1483
7857.03 1477
7857.87 1505
7858.70 1456
7859.54 1498
7860.38 1503
7861.21 1530
7862.05 1520
7862.89 1509
7863.72 1505
7864.56 1496
7865.40 1514
7866.24 1447
7867.07 1438
7867.91 1464
7868.75 1507
7869.59 1514
7870.42 1514
7871.26 1496
7872.10 1536
7872.94 1539
7873.77 1572
7874.61 1580
7875.45 1631
7876.29 1673
7877.12 1729
7877.96 1810
7878.80 1890
7879.64 1987
7880.47 2007
7881.31 1978
7882.15 2061
7882.99 2075
7883.83 1993
7884.66 1912
7885.50 1841
7886.34 1796
7887.18 1745
7888.02 1700
7888.86 1733
7889.69 1688
7890.53 1747
7891.37 1738
7892.21 1711
7893.05 1648
7893.89 1710
7894.73 1680
7895.56 1608
7896.40 1604
7897.24 1591
7898.08 1610
7898.92 1578
7899.76 1567
7900.60 1550
7901.44 1542
7902.28 1550
7903.12 1548
7903.95 1488
7904.79 1479
7905.63 1461
7906.47 1518
7907.31 1480
7908.15 1416
7908.99 1474
7909.83 1469
7910.67 1501
7911.51 1474
7912.35 1507
7913.19 1558
7914.03 1557
7914.87 1630
7915.71 1669
7916.55 1685
7917.39 1756
7918.23 1813
7919.07 1794
7919.91 1735
7920.75 1655
7921.59 1672
7922.43 1667
7923.27 1597
7924.11 1579
7924.95 1519
7925.79 1538
7926.63 1466
7927.47 1490
7928.31 1485
7929.15 1437
7929.99 1413
7930.83 1480
7931.67 1454
7932.51 1386
7933.35 1421
7934.19 1444
7935.04 1462
7935.88 1458
7936.72 1464
7937.56 1465
7938.40 1468
7939.24 1434
7940.08 1488
7940.92 1479
7941.76 1455
7942.60 1457
7943.45 1478
7944.29 1527
7945.13 1510
7945.97 1512
7946.81 1542
7947.65 1540
7948.49 1506
7949.34 1516
7950.18 1552
7951.02 1621
7951.86 1619
7952.70 1542
7953.54 1601
7954.39 1632
7955.23 1700
7956.07 1697
7956.91 1722
7957.75 1721
7958.60 1727
7959.44 1727
7960.28 1710
7961.12 1676
7961.96 1640
7962.81 1648
7963.65 1612
7964.49 1711
7965.33 1756
7966.18 1819
7967.02 1784
7967.86 1889
7968.70 1946
7969.55 1914
7970.39 1871
7971.23 1851
7972.08 1824
7972.92 1836
7973.76 1812
7974.60 1865
7975.45 1858
7976.29 1790
7977.13 1756
7977.98 1696
7978.82 1614
7979.66 1623
7980.51 1586
7981.35 1540
7982.19 1524
7983.04 1509
7983.88 1527
7984.72 1484
7985.57 1514
7986.41 1522
7987.25 1446
7988.10 1453
7988.94 1491
7989.78 1478
7990.63 1382
7991.47 1386
7992.32 1377
7993.16 1373
7994.00 1385
7994.85 1369
7995.69 1378
7996.54 1339
7997.38 1394
7998.22 1377
7999.07 1365
7999.91 1380
8000.76 1327
8001.60 1326
8002.45 1341
8003.29 1343
8004.13 1348
8004.98 1308
8005.82 1312
8006.67 1368
8007.51 1347
8008.36 1335
8009.20 1383
8010.05 1349
8010.89 1369
8011.74 1406
8012.58 1421
8013.43 1457
8014.27 1371
8015.12 1373
8015.96 1308
8016.81 1305
8017.65 1331
8018.50 1283
8019.34 1254
8020.19 1267
8021.03 1247
8021.88 1253
8022.72 1308
8023.57 1269
8024.41 1245
8025.26 1220
8026.11 1172
8026.95 1229
8027.80 1181
8028.64 1196
8029.49 1205
8030.33 1224
8031.18 1202
8032.03 1247
8032.87 1247
8033.72 1194
8034.56 1221
8035.41 1271
8036.26 1218
8037.10 1238
8037.95 1255
8038.80 1229
8039.64 1209
8040.49 1225
8041.34 1226
8042.18 1262
8043.03 1201
8043.87 1176
8044.72 1146
8045.57 1162
8046.41 1151
8047.26 1166
8048.11 1179
8048.96 1187
8049.80 1190
8050.65 1162
8051.50 1194
8052.34 1191
8053.19 1176
8054.04 1089
8054.88 1155
8055.73 1151
8056.58 1143
8057.43 1123
8058.27 1131
8059.12 1136
8059.97 1110
8060.82 1135
8061.66 1125
8062.51 1100
8063.36 1068
8064.21 1129
8065.05 1155
8065.90 1125
8066.75 1084
8067.60 1103
8068.44 1105
8069.29 1095
8070.14 1113
8070.99 1096
8071.84 1070
8072.68 1089
8073.53 1108
8074.38 1103
8075.23 1076
8076.08 1089
8076.93 1111
8077.77 1122
8078.62 1099
8079.47 1125
8080.32 1140
8081.17 1140
8082.02 1095
8082.87 1028
8083.71 1087
8084.56 1104
8085.41 1121
8086.26 1098
8087.11 1052
8087.96 1078
8088.81 1069
8089.66 1120
8090.51 1131
8091.35 1100
8092.20 1092
8093.05 1115
8093.90 1106
8094.75 1107
8095.60 1078
8096.45 1096
8097.30 1133
8098.15 1072
8099.00 1088
8099.85 1115
8100.70 1089
8101.55 1101
8102.40 1064
8103.25 1080
8104.10 1064
8104.95 1015
8105.80 1031
8106.65 1037
8107.50 1076
8108.35 1057
8109.20 1049
8110.05 1031
8110.90 1036
8111.75 1015
8112.60 1034
8113.45 1038
8114.30 1058
8115.15 1096
8116.00 1069
8116.85 1109
8117.70 1079
8118.55 1066
8119.40 1094
8120.25 1140
8121.10 1142
8121.95 1099
8122.80 1086
8123.65 1063
8124.50 1126
8125.35 1118
8126.20 1041
8127.06 1070
8127.91 1049
8128.76 1057
8129.61 1065
8130.46 1043
8131.31 1083
8132.16 1084
8133.01 1095
8133.86 1087
8134.72 1074
8135.57 1057
8136.42 1084
8137.27 1067
8138.12 1085
8138.97 1049
8139.83 1055
8140.68 1053
8141.53 1054
8142.38 1098
8143.23 1076
8144.08 1041
8144.94 1046
8145.79 1075
8146.64 1057
8147.49 1081
8148.34 1082
8149.20 1117
8150.05 1058
8150.90 1008
8151.75 1058
8152.60 1083
8153.46 1122
8154.31 1114
8155.16 1110
8156.01 1132
8156.87 1142
8157.72 1123
8158.57 1088
8159.42 1136
8160.28 1125
8161.13 1087
8161.98 1047
8162.84 1060
8163.69 1053
8164.54 1024
8165.39 1028
8166.25 1031
8167.10 997
8167.95 1007
8168.81 1008
8169.66 1007
8170.51 1002
8171.37 996
8172.22 954
8173.07 1006
8173.93 964
8174.78 1001
8175.63 1033
8176.49 978
8177.34 960
8178.19 989
8179.05 1011
8179.90 1013
8180.76 948
8181.61 993
8182.46 991
8183.32 1005
8184.17 1013
8185.02 965
8185.88 979
8186.73 1024
8187.59 1054
8188.44 999
8189.30 984
8190.15 1008
8191.00 1050
8191.86 984
8192.71 990
8193.57 995
8194.42 1036
8195.28 1014
8196.13 987
8196.99 984
8197.84 991
8198.69 1006
8199.55 1050
8200.40 1001
8201.26 977
8202.11 926
8202.97 952
8203.82 995
8204.68 978
8205.53 1010
8206.39 982
8207.24 975
8208.10 994
8208.95 980
8209.81 955
8210.67 976
8211.52 991
8212.38 950
8213.23 979
8214.09 1003
8214.94 1034
8215.80 1053
8216.65 1020
8217.51 1023
8218.37 1004
8219.22 991
8220.08 973
8220.93 1035
8221.79 1009
8222.64 1007
8223.50 1015
8224.36 1018
8225.21 995
8226.07 984
8226.92 1013
8227.78 1012
8228.64 1025
8229.49 1009
8230.35 998
8231.21 993
8232.06 994
8232.92 970
8233.78 952
8234.63 966
8235.49 969
8236.35 946
8237.20 960
8238.06 997
8238.92 1028
8239.77 1014
8240.63 1009
8241.49 995
8242.34 999
8243.20 966
8244.06 1009
8244.91 1030
8245.77 1002
8246.63 1013
8247.49 1005
8248.34 1020
8249.20 1022
8250.06 975
8250.92 980
8251.77 1011
8252.63 998
8253.49 1020
8254.35 989
8255.20 1008
8256.06 1008
8256.92 997
8257.78 1022
8258.63 1014
8259.49 1011
8260.35 1014
8261.21 1008
8262.07 1021
8262.92 1023
8263.78 1039
8264.64 1050
8265.50 1080
8266.36 1081
8267.22 1072
8268.07 1093
8268.93 1099
8269.79 1138
8270.65 1077
8271.51 1097
8272.37 1131
8273.22 1097
8274.08 1053
8274.94 1083
8275.80 1128
8276.66 1108
8277.52 1119
8278.38 1128
8279.24 1109
8280.09 1116
8280.95 1130
8281.81 1131
8282.67 1116
8283.53 1115
8284.39 1133
8285.25 1140
8286.11 1158
8286.97 1122
8287.83 1152
8288.69 1146
8289.55 1156
8290.41 1180
8291.26 1195
8292.12 1205
8292.98 1233
8293.84 1239
8294.70 1246
8295.56 1250
8296.42 1229
8297.28 1224
8298.14 1190
8299.00 1216
8299.86 1191
8300.72 1165
8301.58 1232
8302.44 1144
8303.30 1112
8304.16 1171
8305.02 1165
8305.88 1144
8306.74 1138
8307.60 1173
8308.46 1183
8309.33 1197
8310.19 1177
8311.05 1186
8311.91 1180
8312.77 1143
8313.63 1111
8314.49 1169
8315.35 1169
8316.21 1146
8317.07 1169
8317.93 1142
8318.79 1090
8319.65 1093
8320.52 1115
8321.38 1194
8322.24 1127
8323.10 1101
8323.96 1132
8324.82 1144
8325.68 1106
8326.54 1097
8327.41 1087
8328.27 1101
8329.13 1116
8329.99 1152
8330.85 1200
8331.71 1141
8332.57 1151
8333.44 1195
8334.30 1188
8335.16 1175
8336.02 1158
8336.88 1141
8337.75 1173
8338.61 1128
8339.47 1151
8340.33 1194
8341.19 1167
8342.06 1181
8342.92 1198
8343.78 1159
8344.64 1268
8345.50 1285
8346.37 1329
8347.23 1316
8348.09 1395
8348.95 1405
8349.82 1424
8350.68 1421
8351.54 1412
8352.40 1312
8353.27 1306
8354.13 1253
8354.99 1239
8355.86 1234
8356.72 1279
8357.58 1246
8358.45 1225
8359.31 1227
8360.17 1191
8361.03 1189
8361.90 1217
8362.76 1185
8363.62 1200
8364.49 1213
8365.35 1252
8366.21 1195
8367.08 1167
8367.94 1258
8368.80 1243
8369.67 1248
8370.53 1232
8371.40 1234
8372.26 1228
8373.12 1224
8373.99 1222
8374.85 1219
8375.71 1219
8376.58 1234
8377.44 1260
8378.31 1297
8379.17 1237
8380.03 1278
8380.90 1335
8381.76 1386
8382.63 1396
8383.49 1452
8384.36 1449
8385.22 1566
8386.08 1558
8386.95 1539
8387.81 1509
8388.68 1507
8389.54 1498
8390.41 1468
8391.27 1385
8392.14 1393
8393.00 1395
8393.87 1353
8394.73 1318
8395.60 1314
8396.46 1294
8397.33 1308
8398.19 1291
8399.06 1295
8399.92 1357
8400.79 1354
8401.65 1351
8402.52 1311
8403.38 1302
8404.25 1276
8405.11 1323
8405.98 1335
8406.84 1290
8407.71 1314
8408.58 1284
8409.44 1284
8410.31 1308
8411.17 1332
8412.04 1297
8412.90 1293
8413.77 1316
8414.64 1339
8415.50 1325
8416.37 1338
8417.23 1387
8418.10 1374
8418.97 1391
8419.83 1401
8420.70 1426
8421.56 1462
8422.43 1521
8423.30 1562
8424.16 1534
8425.03 1568
8425.90 1631
8426.76 1590
8427.63 1609
8428.50 1560
8429.36 1499
8430.23 1486
8431.10 1526
8431.96 1511
8432.83 1524
8433.70 1481
8434.56 1488
8435.43 1476
8436.30 1564
8437.16 1564
8438.03 1579
8438.90 1603
8439.77 1585
8440.63 1610
8441.50 1611
8442.37 1661
8443.24 1702
8444.10 1764
8444.97 1693
8445.84 1661
8446.71 1692
8447.57 1717
8448.44 1667
8449.31 1717
8450.18 1754
8451.04 1811
8451.91 1927
8452.78 2020
8453.65 2216
8454.52 2393
8455.38 2636
8456.25 2716
8457.12 2714
8457.99 2733
8458.86 2709
8459.72 2532
8460.59 2436
8461.46 2289
8462.33 2094
8463.20 2031
8464.07 2077
8464.93 2020
8465.80 1924
8466.67 1827
8467.54 1798
8468.41 1767
8469.28 1724
8470.15 1712
8471.02 1651
8471.88 1607
8472.75 1652
8473.62 1631
8474.49 1586
8475.36 1542
8476.23 1543
8477.10 1570
8477.97 1580
8478.84 1611
8479.71 1673
8480.58 1734
8481.44 1754
8482.31 1758
8483.18 1810
8484.05 1817
8484.92 1854
8485.79 1812
8486.66 1747
8487.53 1696
8488.40 1691
8489.27 1612
8490.14 1642
8491.01 1644
8491.88 1619
8492.75 1690
8493.62 1683
8494.49 1646
8495.36 1657
8496.23 1667
8497.10 1652
8497.97 1582
8498.84 1615
8499.71 1545
8500.58 1552
8501.45 1559
8502.32 1545
8503.19 1532
8504.06 1513
8504.93 1516
8505.80 1526
8506.67 1512
8507.55 1496
8508.42 1542
8509.29 1545
8510.16 1539
8511.03 1523
8511.90 1585
8512.77 1579
8513.64 1556
8514.51 1558
8515.38 1644
8516.25 1607
8517.13 1635
8518.00 1600
8518.87 1632
8519.74 1657
8520.61 1744
8521.48 1769
8522.35 1875
8523.23 2022
8524.10 2112
8524.97 2183
8525.84 2244
8526.71 2278
8527.58 2278
8528.46 2226
8529.33 2163
8530.20 2075
8531.07 2051
8531.94 1884
8532.81 1856
8533.69 1796
8534.56 1780
8535.43 1689
8536.30 1658
8537.18 1638
8538.05 1592
8538.92 1560
8539.79 1493
8540.66 1509
8541.54 1492
8542.41 1496
8543.28 1463
8544.15 1475
8545.03 1484
8545.90 1503
8546.77 1442
8547.64 1465
8548.52 1545
8549.39 1545
8550.26 1644
8551.14 1675
8552.01 1707
8552.88 1709
8553.76 1744
8554.63 1808
8555.50 1773
8556.37 1730
8557.25 1674
8558.12 1692
8558.99 1609
8559.87 1549
8560.74 1561
8561.61 1529
8562.49 1519
8563.36 1495
8564.24 1432
8565.11 1500
8565.98 1486
8566.86 1486
8567.73 1460
8568.60 1467
8569.48 1434
8570.35 1396
8571.23 1398
8572.10 1446
8572.97 1349
8573.85 1367
8574.72 1381
8575.60 1359
8576.47 1374
8577.34 1342
8578.22 1378
8579.09 1374
8579.97 1318
8580.84 1343
8581.72 1321
8582.59 1375
8583.47 1364
8584.34 1371
8585.21 1401
8586.09 1435
8586.96 1401
8587.84 1429
8588.71 1456
8589.59 1381
8590.46 1412
8591.34 1437
8592.21 1449
8593.09 1455
8593.96 1470
8594.84 1494
8595.71 1468
8596.59 1459
8597.46 1470
8598.34 1446
8599.22 1482
8600.09 1514
8600.97 1549
8601.84 1515
8602.72 1479
8603.59 1525
8604.47 1559
8605.34 1502
8606.22 1565
8607.10 1549
8607.97 1563
8608.85 1504
8609.72 1537
8610.60 1522
8611.47 1515
8612.35 1500
8613.23 1543
8614.10 1508
8614.98 1537
8615.86 1573
8616.73 1588
8617.61 1554
8618.48 1599
8619.36 1656
8620.24 1620
8621.11 1672
8621.99 1733
8622.87 1680
8623.74 1668
8624.62 1732
8625.50 1731
8626.37 1803
8627.25 1757
8628.13 1788
8629.00 1765
8629.88 1817
8630.76 1819
8631.64 1828
8632.51 1830
8633.39 1844
8634.27 1807
8635.14 1799
8636.02 1801
8636.90 1856
8637.78 1822
8638.65 1867
8639.53 1862
8640.41 1884
8641.29 1843
8642.16 1884
8643.04 1911
8643.92 1973
8644.80 2040
8645.67 2033
8646.55 2004
8647.43 2041
8648.31 2036
8649.18 2088
8650.06 2083
8650.94 2059
8651.82 2111
8652.70 2065
8653.58 2119
8654.45 2121
8655.33 2200
8656.21 2248
8657.09 2268
8657.97 2339
8658.84 2515
8659.72 2618
8660.60 2795
8661.48 2977
8662.36 3221
8663.24 3371
8664.12 3520
8664.99 3551
8665.87 3531
8666.75 3490
8667.63 3396
8668.51 3259
8669.39 3146
8670.27 3031
8671.15 3030
8672.03 3047
8672.91 2994
8673.78 3005
8674.66 2954
8675.54 2899
8676.42 2878
8677.30 2777
8678.18 2656
8679.06 2545
8679.94 2440
8680.82 2392
8681.70 2295
8682.58 2248
8683.46 2204
8684.34 2188
8685.22 2230
8686.10 2260
8686.98 2238
8687.86 2278
8688.74 2372
8689.62 2536
8690.50 2637
8691.38 2666
8692.26 2791
8693.14 2810
8694.02 2813
8694.90 2739
8695.78 2685
8696.66 2661
8697.54 2638
8698.42 2630
8699.30 2670
8700.18 2743
8701.06 2784
8701.94 2805
8702.82 2771
8703.70 2745
8704.58 2647
8705.46 2565
8706.34 2503
8707.23 2381
8708.11 2259
8708.99 2144
8709.87 2038
8710.75 1970
8711.63 1870
8712.51 1871
8713.39 1824
8714.27 1761
8715.16 1738
8716.04 1721
8716.92 1714
8717.80 1667
8718.68 1682
8719.56 1631
8720.44 1633
8721.33 1629
8722.21 1662
8723.09 1641
8723.97 1666
8724.85 1625
8725.73 1577
8726.62 1664
8727.50 1675
8728.38 1685
8729.26 1689
8730.14 1690
8731.03 1734
8731.91 1700
8732.79 1687
8733.67 1647
8734.55 1656
8735.44 1711
8736.32 1693
8737.20 1688
8738.08 1658
8738.97 1666
8739.85 1712
8740.73 1662
8741.61 1652
8742.50 1670
8743.38 1647
8744.26 1666
8745.14 1622
8746.03 1593
8746.91 1590
8747.79 1582
8748.68 1601
8749.56 1588
8750.44 1634
8751.33 1613
8752.21 1588
8753.09 1617
8753.97 1601
8754.86 1612
8755.74 1658
8756.62 1631
8757.51 1615
8758.39 1627
8759.28 1603
8760.16 1634
8761.04 1599
8761.93 1624
8762.81 1633
8763.69 1631
8764.58 1594
8765.46 1624
8766.34 1658
8767.23 1592
8768.11 1576
8769.00 1594
8769.88 1610
8770.76 1572
8771.65 1597
8772.53 1569
8773.42 1589
8774.30 1564
8775.19 1556
8776.07 1570
8776.95 1538
8777.84 1578
8778.72 1601
8779.61 1584
8780.49 1599
8781.38 1625
8782.26 1588
8783.15 1567
8784.03 1550
8784.92 1489
8785.80 1521
8786.69 1516
8787.57 1513
8788.46 1485
8789.34 1472
8790.23 1444
8791.11 1464
8792.00 1461
8792.88 1416
8793.77 1408
8794.65 1414
8795.54 1402
8796.42 1413
8797.31 1352
8798.19 1376
8799.08 1342
8799.96 1345
8800.85 1371
8801.74 1362
8802.62 1364
8803.51 1373
8804.39 1328
8805.28 1318
8806.16 1341
8807.05 1379
8807.94 1339
8808.82 1364
8809.71 1333
8810.59 1324
8811.48 1285
8812.37 1263
8813.25 1288
8814.14 1336
8815.03 1330
8815.91 1345
8816.80 1333
8817.68 1370
8818.57 1355
8819.46 1355
8820.34 1366
8821.23 1380
8822.12 1346
8823.00 1318
8823.89 1274
8824.78 1303
8825.66 1243
8826.55 1278
8827.44 1307
8828.33 1260
8829.21 1302
8830.10 1242
8830.99 1204
8831.87 1250
8832.76 1213
8833.65 1211
8834.54 1187
8835.42 1161
8836.31 1167
8837.20 1178
8838.08 1161
8838.97 1156
8839.86 1130
8840.75 1185
8841.64 1168
8842.52 1154
8843.41 1213
8844.30 1223
8845.19 1153
8846.07 1172
8846.96 1231
8847.85 1234
8848.74 1134
8849.63 1135
8850.51 1122
8851.40 1112
8852.29 1125
8853.18 1134
8854.07 1111
8854.96 1061
8855.84 1086
8856.73 1087
8857.62 1051
8858.51 1083
8859.40 1059
8860.29 1041
8861.17 1043
8862.06 1043
8862.95 1041
8863.84 1045
8864.73 1036
8865.62 1031
8866.51 1086
8867.40 1089
8868.29 1049
8869.17 987
8870.06 1046
8870.95 1031
8871.84 1023
8872.73 993
8873.62 994
8874.51 1021
8875.40 1012
8876.29 991
8877.18 976
8878.07 981
8878.96 984
8879.85 964
8880.74 1003
8881.63 990
8882.51 990
8883.40 1009
8884.29 974
8885.18 992
8886.07 1017
8886.96 1017
8887.85 1027
8888.74 1025
8889.63 992
8890.52 985
8891.41 960
8892.30 987
8893.19 995
8894.09 945
8894.98 947
8895.87 984
8896.76 973
8897.65 965
8898.54 967
8899.43 965
8900.32 962
8901.21 973
8902.10 979
8902.99 934
8903.88 931
8904.77 947
8905.66 970
8906.55 956
8907.44 921
8908.34 955
8909.23 911
8910.12 895
8911.01 910
8911.90 929
8912.79 900
8913.68 960
8914.57 923
8915.47 932
8916.36 902
8917.25 881
8918.14 913
8919.03 915
8919.92 900
8920.81 909
8921.71 895
8922.60 943
8923.49 882
8924.38 894
8925.27 873
8926.16 875
8927.06 889
8927.95 879
8928.84 879
8929.73 874
8930.62 891
8931.52 886
8932.41 876
8933.30 892
8934.19 816
8935.09 852
8935.98 880
8936.87 879
8937.76 861
8938.66 868
8939.55 839
8940.44 855
8941.33 874
8942.23 847
8943.12 846
8944.01 883
8944.90 883
8945.80 867
8946.69 857
8947.58 859
8948.48 859
8949.37 830
8950.26 829
8951.16 870
8952.05 867
8952.94 862
8953.84 854
8954.73 867
8955.62 888
8956.52 841
8957.41 857
8958.30 844
8959.20 879
8960.09 878
8960.98 862
8961.88 855
8962.77 847
8963.66 841
8964.56 842
8965.45 901
8966.35 881
8967.24 860
8968.13 828
8969.03 847
8969.92 865
8970.82 862
8971.71 883
8972.60 864
8973.50 863
8974.39 839
8975.29 861
8976.18 905
8977.08 863
8977.97 845
8978.87 863
8979.76 841
8980.65 829
8981.55 801
8982.44 839
8983.34 882
8984.23 887
8985.13 849
8986.02 823
8986.92 826
8987.81 820
8988.71 836
8989.60 867
8990.50 842
8991.39 853
8992.29 867
8993.18 854
8994.08 862
8994.97 851
8995.87 859
8996.76 852
8997.66 877
8998.56 848
8999.45 847
9000.35 832
9001.24 832
9002.14 831
9003.03 832
9003.93 808
9004.83 853
9005.72 847
9006.62 835
9007.51 856
9008.41 862
9009.31 828
9010.20 811
9011.10 843
9011.99 826
9012.89 890
9013.79 872
9014.68 788
9015.58 818
9016.48 864
9017.37 850
9018.27 824
9019.16 824
9020.06 828
9020.96 826
9021.85 823
9022.75 847
9023.65 826
9024.54 792
9025.44 832
9026.34 857
9027.24 873
9028.13 807
9029.03 828
9029.93 779
9030.82 812
9031.72 824
9032.62 813
9033.52 818
9034.41 772
9035.31 794
9036.21 803
9037.10 832
9038.00 842
9038.90 835
9039.80 809
9040.69 807
9041.59 820
9042.49 855
9043.39 811
9044.29 810
9045.18 819
9046.08 851
9046.98 828
9047.88 825
9048.78 843
9049.67 831
9050.57 829
9051.47 853
9052.37 850
9053.27 826
9054.16 836
9055.06 829
9055.96 851
9056.86 862
9057.76 873
9058.66 906
9059.55 887
9060.45 896
9061.35 873
9062.25 850
9063.15 881
9064.05 910
9064.95 869
9065.85 864
9066.74 849
9067.64 905
9068.54 862
9069.44 862
9070.34 846
9071.24 871
9072.14 854
9073.04 851
9073.94 821
9074.84 818
9075.74 892
9076.64 865
9077.53 845
9078.43 869
9079.33 840
9080.23 888
9081.13 899
9082.03 872
9082.93 869
9083.83 860
9084.73 899
9085.63 887
9086.53 879
9087.43 883
9088.33 871
9089.23 913
9090.13 890
9091.03 893
9091.93 943
9092.83 918
9093.73 899
9094.63 844
9095.53 875
9096.43 899
9097.33 871
9098.23 914
9099.13 887
9100.04 880
9100.94 878
9101.84 892
9102.74 898
9103.64 859
9104.54 895
9105.44 886
9106.34 863
9107.24 865
9108.14 859
9109.04 846
9109.94 822
9110.85 793
9111.75 789
9112.65 779
9113.55 811
9114.45 830
9115.35 865
9116.25 814
9117.15 858
9118.06 869
9118.96 869
9119.86 809
9120.76 855
9121.66 829
9122.56 851
9123.46 852
9124.37 849
9125.27 841
9126.17 849
9127.07 829
9127.97 832
9128.88 768
9129.78 810
9130.68 844
9131.58 863
9132.48 799
9133.39 825
9134.29 802
9135.19 823
9136.09 845
9137.00 835
9137.90 852
9138.80 868
9139.70 845
9140.61 840
9141.51 858
9142.41 826
9143.31 846
9144.22 826
9145.12 816
9146.02 809
9146.92 825
9147.83 785
9148.73 842
9149.63 821
9150.54 819
9151.44 823
9152.34 844
9153.25 847
9154.15 815
9155.05 857
9155.96 915
9156.86 841
9157.76 850
9158.67 837
9159.57 814
9160.47 841
9161.38 816
9162.28 823
9163.18 825
9164.09 793
9164.99 799
9165.90 867
9166.80 817
9167.70 802
9168.61 854
9169.51 835
9170.42 854
9171.32 831
9172.22 842
9173.13 814
9174.03 827
9174.94 814
9175.84 800
9176.74 810
9177.65 818
9178.55 834
9179.46 789
9180.36 789
9181.27 795
9182.17 874
9183.08 809
9183.98 789
9184.89 842
9185.79 818
9186.70 822
9187.60 845
9188.51 850
9189.41 829
9190.32 806
9191.22 811
9192.13 848
9193.03 852
9193.94 839
9194.84 828
9195.75 863
9196.65 839
9197.56 871
9198.46 897
9199.37 933
9200.27 934
9201.18 880
9202.08 880
9202.99 896
9203.90 892
9204.80 854
9205.71 839
9206.61 836
9207.52 805
9208.42 812
9209.33 858
9210.24 844
9211.14 850
9212.05 843
9212.95 846
9213.86 841
9214.77 820
9215.67 855
9216.58 876
9217.49 840
9218.39 884
9219.30 847
9220.21 870
9221.11 883
9222.02 887
9222.93 850
9223.83 831
9224.74 865
9225.65 897
9226.55 880
9227.46 897
9228.37 854
9229.27 847
9230.18 822
9231.09 826
9231.99 851
9232.90 862
9233.81 862
9234.72 865
9235.62 827
9236.53 851
9237.44 806
9238.34 807
9239.25 840
9240.16 826
9241.07 799
9241.97 807
9242.88 821
9243.79 794
9244.70 795
9245.61 792
9246.51 806
9247.42 786
9248.33 826
9249.24 841
9250.14 807
9251.05 782
9251.96 802
9252.87 821
9253.78 872
9254.69 793
9255.59 781
9256.50 805
9257.41 814
9258.32 824
9259.23 779
9260.14 778
9261.04 790
9261.95 790
9262.86 821
9263.77 788
9264.68 799
9265.59 794
9266.50 829
9267.40 796
9268.31 769
9269.22 793
9270.13 770
9271.04 776
9271.95 770
9272.86 773
9273.77 777
9274.68 780
9275.59 772
9276.49 781
9277.40 772
9278.31 806
9279.22 793
9280.13 792
9281.04 783
9281.95 806
9282.86 819
9283.77 785
9284.68 764
9285.59 778
9286.50 796
9287.41 797
9288.32 793
9289.23 772
9290.14 794
9291.05 777
9291.96 788
9292.87 810
9293.78 786
9294.69 784
9295.60 812
9296.51 848
9297.42 832
9298.33 833
9299.24 833
9300.15 797
9301.06 854
9301.97 847
9302.88 811
9303.79 827
9304.70 816
9305.61 829
9306.53 881
9307.44 812
9308.35 834
9309.26 841
9310.17 844
9311.08 847
9311.99 831
9312.90 841
9313.81 862
9314.72 865
9315.63 818
9316.55 782
9317.46 800
9318.37 823
9319.28 843
9320.19 769
9321.10 757
9322.01 772
9322.93 805
9323.84 784
9324.75 789
9325.66 785
9326.57 790
9327.48 817
9328.40 793
9329.31 798
9330.22 778
9331.13 773
9332.04 796
9332.96 769
9333.87 799
9334.78 840
9335.69 824
9336.60 805
9337.52 812
9338.43 798
9339.34 818
9340.25 818
9341.17 788
9342.08 778
9342.99 787
9343.90 771
9344.82 782
9345.73 786
9346.64 799
9347.55 807
9348.47 821
9349.38 787
9350.29 794
9351.21 808
9352.12 812
9353.03 814
9353.94 828
9354.86 837
9355.77 831
9356.68 768
9357.60 823
9358.51 790
9359.42 807
9360.34 808
9361.25 853
9362.16 797
9363.08 799
9363.99 801
9364.90 817
9365.82 797
9366.73 787
9367.65 776
9368.56 789
9369.47 780
9370.39 735
9371.30 787
9372.21 764
9373.13 768
9374.04 785
9374.96 767
9375.87 763
9376.79 809
9377.70 831
9378.61 791
9379.53 792
9380.44 795
9381.36 857
9382.27 817
9383.19 777
9384.10 802
9385.01 805
9385.93 827
9386.84 814
9387.76 815
9388.67 778
9389.59 790
9390.50 817
9391.42 808
9392.33 860
9393.25 868
9394.16 829
9395.08 806
9395.99 845
9396.91 815
9397.82 819
9398.74 851
9399.65 832
9400.57 828
9401.48 818
9402.40 816
9403.32 802
9404.23 787
9405.15 782
9406.06 758
9406.98 762
9407.89 765
9408.81 811
9409.73 817
9410.64 797
9411.56 764
9412.47 777
9413.39 804
9414.30 820
9415.22 823
9416.14 847
9417.05 788
9417.97 786
9418.89 797
9419.80 844
9420.72 825
9421.63 806
9422.55 800
9423.47 844
9424.38 839
9425.30 812
9426.22 810
9427.13 776
9428.05 804
9428.97 788
9429.88 780
9430.80 799
9431.72 818
9432.63 815
9433.55 809
9434.47 828
9435.38 813
9436.30 802
9437.22 798
9438.14 802
9439.05 803
9439.97 795
9440.89 834
9441.81 824
9442.72 806
9443.64 829
9444.56 801
9445.47 840
9446.39 855
9447.31 854
9448.23 828
9449.15 818
9450.06 848
9450.98 862
9451.90 897
9452.82 875
9453.73 851
9454.65 868
9455.57 855
9456.49 846
9457.41 845
9458.32 834
9459.24 836
9460.16 842
9461.08 817
9462.00 851
9462.92 834
9463.83 802
9464.75 825
9465.67 810
9466.59 806
9467.51 853
9468.43 846
9469.35 855
9470.26 869
9471.18 826
9472.10 842
9473.02 834
9473.94 806
9474.86 852
9475.78 815
9476.70 845
9477.62 817
9478.54 807
9479.45 807
9480.37 822
9481.29 841
9482.21 841
9483.13 876
9484.05 870
9484.97 865
9485.89 832
9486.81 824
9487.73 842
9488.65 829
9489.57 826
9490.49 815
9491.41 818
9492.33 831
9493.25 847
9494.17 835
9495.09 849
9496.01 838
9496.93 840
9497.85 809
9498.77 821
9499.69 850
9500.61 834
9501.53 886
9502.45 881
9503.37 879
9504.29 859
9505.21 817
9506.13 833
9507.05 853
9507.97 844
9508.89 847
9509.81 890
9510.73 888
9511.65 909
9512.57 892
9513.49 839
9514.42 892
9515.34 867
9516.26 899
9517.18 909
9518.10 910
9519.02 936
9519.94 945
9520.86 932
9521.78 932
9522.71 955
9523.63 945
9524.55 991
9525.47 976
9526.39 922
9527.31 914
9528.23 961
9529.16 965
9530.08 970
9531.00 949
9531.92 939
9532.84 927
9533.76 906
9534.69 911
9535.61 920
9536.53 924
9537.45 957
9538.37 926
9539.30 910
9540.22 938
9541.14 960
9542.06 911
9542.98 951
9543.91 971
9544.83 935
9545.75 964
9546.67 991
9547.60 996
9548.52 953
9549.44 972
9550.36 995
9551.29 998
9552.21 969
9553.13 954
9554.06 957
9554.98 981
9555.90 982
9556.82 982
9557.75 1008
9558.67 1003
9559.59 1020
9560.52 1000
9561.44 1048
9562.36 1045
9563.29 1050
9564.21 1050
9565.13 1074
9566.06 1044
9566.98 1029
9567.90 1090
9568.83 1048
9569.75 1030
9570.67 1055
9571.60 1084
9572.52 1114
9573.44 1081
9574.37 1077
9575.29 1103
9576.22 1146
9577.14 1128
9578.06 1132
9578.99 1128
9579.91 1137
9580.84 1187
9581.76 1170
9582.68 1154
9583.61 1155
9584.53 1138
9585.46 1116
9586.38 1131
9587.31 1149
9588.23 1162
9589.15 1165
9590.08 1183
9591.00 1151
9591.93 1145
9592.85 1184
9593.78 1202
9594.70 1257
9595.63 1257
9596.55 1234
9597.48 1339
9598.40 1342
9599.33 1378
9600.25 1401
9601.18 1321
9602.10 1369
9603.03 1379
9603.95 1323
9604.88 1270
9605.80 1265
9606.73 1262
9607.65 1304
9608.58 1323
9609.50 1274
9610.43 1259
9611.35 1281
9612.28 1277
9613.21 1250
9614.13 1265
9615.06 1235
9615.98 1263
9616.91 1217
9617.84 1237
9618.76 1308
9619.69 1266
9620.61 1264
9621.54 1252
9622.47 1303
9623.39 1308
9624.32 1279
9625.24 1275
9626.17 1262
9627.10 1283
9628.02 1362
9628.95 1302
9629.88 1282
9630.80 1357
9631.73 1338
9632.65 1346
9633.58 1373
9634.51 1340
9635.43 1369
9636.36 1382
9637.29 1411
9638.22 1389
9639.14 1422
9640.07 1446
9641.00 1451
9641.92 1505
9642.85 1502
9643.78 1501
9644.70 1513
9645.63 1492
9646.56 1512
9647.49 1540
9648.41 1487
9649.34 1534
9650.27 1543
9651.20 1501
9652.12 1500
9653.05 1510
9653.98 1510
9654.91 1472
9655.83 1535
9656.76 1522
9657.69 1532
9658.62 1527
9659.55 1532
9660.47 1550
9661.40 1522
9662.33 1550
9663.26 1546
9664.19 1519
9665.11 1547
9666.04 1584
9666.97 1591
9667.90 1633
9668.83 1558
9669.75 1624
9670.68 1619
9671.61 1654
9672.54 1658
9673.47 1712
9674.40 1752
9675.33 1696
9676.25 1690
9677.18 1705
9678.11 1715
9679.04 1668
9679.97 1701
9680.90 1691
9681.83 1707
9682.76 1726
9683.69 1669
9684.61 1667
9685.54 1736
9686.47 1722
9687.40 1696
9688.33 1701
9689.26 1747
9690.19 1715
9691.12 1729
9692.05 1733
9692.98 1762
9693.91 1786
9694.84 1842
9695.77 1856
9696.70 1837
9697.63 1865
9698.56 1873
9699.49 1897
9700.42 1903
9701.35 1886
9702.28 1927
9703.21 1899
9704.14 1847
9705.07 1793
9706.00 1772
9706.93 1824
9707.86 1789
9708.79 1780
9709.72 1766
9710.65 1830
9711.58 1849
9712.51 1891
9713.44 1921
9714.37 1933
9715.30 1943
9716.23 1935
9717.16 1932
9718.09 1955
9719.02 1917
9719.95 1834
9720.88 1792
9721.81 1797
9722.75 1717
9723.68 1671
9724.61 1647
9725.54 1557
9726.47 1512
9727.40 1583
9728.33 1544
9729.26 1527
9730.19 1522
9731.13 1533
9732.06 1577
9732.99 1562
9733.92 1610
9734.85 1550
9735.78 1477
9736.71 1529
9737.65 1513
9738.58 1479
9739.51 1444
9740.44 1430
9741.37 1473
9742.30 1433
9743.24 1440
9744.17 1381
9745.10 1414
9746.03 1395
9746.96 1405
9747.90 1373
9748.83 1335
9749.76 1391
9750.69 1374
9751.63 1402
9752.56 1358
9753.49 1335
9754.42 1344
9755.36 1337
9756.29 1345
9757.22 1320
9758.15 1320
9759.09 1319
9760.02 1286
9760.95 1351
9761.88 1356
9762.82 1370
9763.75 1401
9764.68 1331
9765.62 1357
9766.55 1334
9767.48 1349
9768.41 1338
9769.35 1376
9770.28 1376
9771.21 1334
9772.15 1274
9773.08 1376
9774.01 1356
9774.95 1361
9775.88 1391
9776.81 1362
9777.75 1342
9778.68 1314
9779.62 1325
9780.55 1308
9781.48 1360
9782.42 1376
9783.35 1346
9784.28 1349
9785.22 1348
9786.15 1383
9787.09 1343
9788.02 1350
9788.95 1352
9789.89 1374
9790.82 1349
9791.76 1309
9792.69 1297
9793.63 1251
9794.56 1284
9795.49 1325
9796.43 1294
9797.36 1294
9798.30 1333
9799.23 1351
9800.17 1313
9801.10 1312
9802.04 1275
9802.97 1264
9803.91 1288
9804.84 1256
9805.78 1181
9806.71 1140
9807.65 1164
9808.58 1156
9809.52 1141
9810.45 1124
9811.39 1143
9812.32 1131
9813.26 1132
9814.19 1136
9815.13 1125
9816.06 1086
9817.00 1075
9817.93 1086
9818.87 1087
9819.80 1055
9820.74 1042
9821.68 1099
9822.61 1068
9823.55 1069
9824.48 1109
9825.42 1034
9826.35 1056
9827.29 1062
9828.23 1016
9829.16 1060
9830.10 1049
9831.03 1075
9831.97 1044
9832.91 1062
9833.84 1082
9834.78 1095
9835.72 1053
9836.65 1019
9837.59 1039
9838.52 1074
9839.46 1058
9840.40 1044
9841.33 1052
9842.27 1046
9843.21 1025
9844.14 1001
9845.08 1002
9846.02 1027
9846.95 1048
9847.89 1023
9848.83 1053
9849.77 1069
9850.70 1043
9851.64 1068
9852.58 1074
9853.51 1039
9854.45 1014
9855.39 1022
9856.33 999
9857.26 1008
9858.20 1050
9859.14 1024
9860.08 1014
9861.01 1033
9861.95 1049
9862.89 1016
9863.83 1030
9864.76 1030
9865.70 1006
9866.64 1007
9867.58 1001
9868.51 1027
9869.45 1011
9870.39 1056
9871.33 1021
9872.27 1021
9873.20 1053
9874.14 1033
9875.08 995
9876.02 1026
9876.96 994
9877.90 988
9878.83 995
9879.77 967
9880.71 959
9881.65 952
9882.59 956
9883.53 966
9884.47 967
9885.40 968
9886.34 983
9887.28 989
9888.22 953
9889.16 971
9890.10 974
9891.04 944
9891.98 947
9892.91 933
9893.85 986
9894.79 924
9895.73 911
9896.67 953
9897.61 940
9898.55 940
9899.49 926
9900.43 934
9901.37 924
9902.31 927
9903.25 935
9904.19 920
9905.13 959
9906.07 978
9907.01 974
9907.95 953
9908.89 982
9909.83 963
9910.77 985
9911.71 922
9912.65 930
9913.59 976
9914.53 967
9915.47 979
9916.41 968
9917.35 997
9918.29 973
9919.23 988
9920.17 981
9921.11 1024
9922.05 1054
9922.99 1085
9923.93 1091
9924.87 1115
9925.81 1148
9926.75 1209
9927.69 1213
9928.63 1152
9929.57 1155
9930.51 1189
9931.45 1113
9932.39 1053
9933.34 1053
9934.28 1034
9935.22 1040
9936.16 1023
9937.10 999
9938.04 982
9938.98 983
9939.92 966
9940.87 921
9941.81 928
9942.75 937
9943.69 935
9944.63 955
9945.57 939
9946.51 939
9947.46 949
9948.40 979
9949.34 1012
9950.28 974
9951.22 984
9952.16 989
9953.11 982
9954.05 959
9954.99 972
9955.93 1015
9956.87 961
9957.82 906
9958.76 883
9959.70 932
9960.64 932
9961.59 936
9962.53 929
9963.47 921
9964.41 903
9965.35 927
9966.30 921
9967.24 914
9968.18 884
9969.13 879
9970.07 871
9971.01 908
9971.95 866
9972.90 833
9973.84 861
9974.78 867
9975.73 854
9976.67 843
9977.61 818
9978.55 830
9979.50 827
9980.44 836
9981.38 829
9982.33 850
9983.27 838
9984.21 854
9985.16 849
9986.10 853
9987.04 825
9987.99 844
9988.93 864
9989.88 868
9990.82 870
9991.76 878
9992.71 838
9993.65 891
9994.59 820
9995.54 829
9996.48 827
9997.43 857
9998.37 844
9999.31 827
10000.26 828
10001.20 840
10002.15 813
10003.09 823
10004.04 857
10004.98 854
10005.92 828
10006.87 848
10007.81 825
10008.76 823
10009.70 825
10010.65 836
10011.59 821
10012.54 795
10013.48 822
10014.43 808
10015.37 786
10016.32 849
10017.26 829
10018.21 824
10019.15 826
10020.10 808
10021.04 788
10021.99 852
10022.93 832
10023.88 850
10024.82 800
10025.77 828
10026.71 817
10027.66 793
10028.60 803
10029.55 809
10030.49 852
10031.44 811
10032.39 800
10033.33 820
10034.28 818
10035.22 765
10036.17 780
10037.11 751
10038.06 785
10039.01 777
10039.95 766
10040.90 789
10041.84 773
10042.79 774
10043.74 761
10044.68 791
10045.63 801
10046.58 805
10047.52 824
10048.47 803
10049.41 746
10050.36 756
10051.31 775
10052.25 787
10053.20 788
10054.15 759
10055.09 749
10056.04 786
10056.99 738
10057.93 768
10058.88 802
10059.83 800
10060.78 767
10061.72 762
10062.67 762
10063.62 760
10064.56 770
10065.51 756
10066.46 768
10067.41 780
10068.35 751
10069.30 750
10070.25 776
10071.20 748
10072.14 759
10073.09 770
10074.04 784
10074.99 775
10075.93 762
10076.88 732
10077.83 745
10078.78 768
10079.72 746
10080.67 763
10081.62 790
10082.57 793
10083.52 787
10084.46 734
10085.41 777
10086.36 765
10087.31 760
10088.26 747
10089.21 728
10090.15 735
10091.10 716
10092.05 731
10093.00 777
10093.95 747
10094.90 766
10095.85 736
10096.79 779
10097.74 765
10098.69 747
10099.64 772
10100.59 704
10101.54 728
10102.49 751
10103.44 758
10104.39 766
10105.33 754
10106.28 760
10107.23 747
10108.18 796
10109.13 769
10110.08 747
10111.03 745
10111.98 811
10112.93 787
10113.88 747
10114.83 752
10115.78 742
10116.73 772
10117.68 754
10118.63 746
10119.58 772
10120.53 746
10121.48 770
10122.43 725
10123.38 730
10124.33 805
10125.28 797
10126.23 796
10127.18 785
10128.13 790
10129.08 772
10130.03 792
10130.98 773
10131.93 786
10132.88 807
10133.83 845
10134.78 823
10135.73 794
10136.68 786
10137.63 803
10138.58 797
10139.53 793
10140.48 828
10141.43 780
10142.38 805
10143.33 802
10144.29 801
10145.24 772
10146.19 782
10147.14 803
10148.09 800
10149.04 777
10149.99 795
10150.94 803
10151.89 813
10152.85 808
10153.80 803
10154.75 781
10155.70 810
10156.65 782
10157.60 816
10158.55 842
10159.51 825
10160.46 830
10161.41 880
10162.36 839
10163.31 862
10164.26 806
10165.22 850
10166.17 865
10167.12 818
10168.07 811
10169.02 812
10169.98 846
10170.93 851
10171.88 874
10172.83 867
10173.79 849
10174.74 884
10175.69 886
10176.64 894
10177.60 834
10178.55 838
10179.50 875
10180.45 854
10181.41 914
10182.36 868
10183.31 842
10184.26 883
10185.22 911
10186.17 889
10187.12 871
10188.08 889
10189.03 880
10189.98 886
10190.93 900
10191.89 921
10192.84 889
10193.79 889
10194.75 868
10195.70 872
10196.65 857
10197.61 872
10198.56 928
10199.51 909
10200.47 862
10201.42 904
10202.38 963
10203.33 944
10204.28 938
10205.24 974
10206.19 1004
10207.14 987
10208.10 1008
10209.05 957
10210.01 952
10210.96 960
10211.91 989
10212.87 961
10213.82 918
10214.78 959
10215.73 927
10216.69 918
10217.64 894
10218.59 861
10219.55 900
10220.50 898
10221.46 878
10222.41 892
10223.37 826
10224.32 855
10225.28 859
10226.23 845
10227.19 865
10228.14 879
10229.10 858
10230.05 860
10231.01 931
10231.96 909
10232.92 912
10233.87 908
10234.83 919
10235.78 975
10236.74 949
10237.69 936
10238.65 951
10239.60 928
10240.56 925
10241.51 895
10242.47 803
10243.42 870
10244.38 884
10245.34 858
10246.29 843
10247.25 840
10248.20 866
10249.16 865
10250.11 816
10251.07 819
10252.03 847
10252.98 804
10253.94 792
10254.89 810
10255.85 783
10256.81 797
10257.76 781
10258.72 809
10259.68 791
10260.63 746
10261.59 766
10262.55 794
10263.50 778
10264.46 788
10265.41 798
10266.37 795
10267.33 788
10268.28 803
10269.24 770
10270.20 820
10271.16 821
10272.11 834
10273.07 847
10274.03 817
10274.98 798
10275.94 808
10276.90 797
10277.85 776
10278.81 778
10279.77 804
10280.73 809
10281.68 775
10282.64 777
10283.60 744
10284.56 747
10285.51 797
10286.47 762
10287.43 728
10288.39 724
10289.34 742
10290.30 737
10291.26 729
10292.22 735
10293.18 737
10294.13 759
10295.09 748
10296.05 752
10297.01 751
10297.97 748
10298.92 730
10299.88 718
10300.84 705
10301.80 739
10302.76 748
10303.72 721
10304.67 744
10305.63 742
10306.59 737
10307.55 741
10308.51 716
10309.47 694
10310.43 681
10311.38 740
10312.34 740
10313.30 735
10314.26 725
10315.22 713
10316.18 731
10317.14 728
10318.10 721
10319.06 705
10320.01 711
10320.97 748
10321.93 710
10322.89 735
10323.85 723
10324.81 743
10325.77 736
10326.73 731
10327.69 748
10328.65 740
10329.61 775
10330.57 738
10331.53 763
10332.49 740
10333.45 741
10334.41 736
10335.37 718
10336.33 700
10337.29 737
10338.25 721
10339.21 702
10340.17 697
10341.13 685
10342.09 704
10343.05 685
10344.01 718
10344.97 687
10345.93 678
10346.89 730
10347.85 713
10348.81 714
10349.77 708
10350.73 694
10351.69 708
10352.65 702
10353.61 668
10354.57 696
10355.53 675
10356.49 674
10357.46 694
10358.42 670
10359.38 690
10360.34 651
10361.30 695
10362.26 642
10363.22 639
10364.18 686
10365.14 685
10366.11 680
10367.07 692
10368.03 692
10368.99 672
10369.95 686
10370.91 689
10371.87 689
10372.84 688
10373.80 669
10374.76 657
10375.72 678
10376.68 672
10377.64 653
10378.61 644
10379.57 691
10380.53 654
10381.49 693
10382.45 695
10383.42 723
10384.38 677
10385.34 690
10386.30 684
10387.27 641
10388.23 671
10389.19 659
10390.15 673
10391.11 690
10392.08 667
10393.04 661
10394.00 668
10394.96 642
10395.93 640
10396.89 651
10397.85 680
10398.82 686
10399.78 696
10400.74 689
10401.70 684
10402.67 674
10403.63 673
10404.59 670
10405.56 664
10406.52 652
10407.48 670
10408.45 686
10409.41 678
10410.37 688
10411.34 671
10412.30 695
10413.26 692
10414.23 695
10415.19 664
10416.15 673
10417.12 672
10418.08 692
10419.04 717
10420.01 691
10420.97 695
10421.94 696
10422.90 695
10423.86 710
10424.83 694
10425.79 701
10426.76 663
10427.72 679
10428.68 680
10429.65 660
10430.61 676
10431.58 715
10432.54 701
10433.51 646
10434.47 637
10435.44 650
10436.40 677
10437.36 694
10438.33 669
10439.29 682
10440.26 688
10441.22 637
10442.19 641
10443.15 636
10444.12 653
10445.08 671
10446.05 685
10447.01 677
10447.98 627
10448.94 620
10449.91 689
10450.87 648
10451.84 671
10452.80 679
10453.77 677
10454.73 698
10455.70 639
10456.67 669
10457.63 670
10458.60 696
10459.56 687
10460.53 667
10461.49 628
10462.46 643
10463.43 675
10464.39 673
10465.36 672
10466.32 670
10467.29 692
10468.25 689
10469.22 697
10470.19 667
10471.15 672
10472.12 664
10473.09 653
10474.05 686
10475.02 690
10475.98 648
10476.95 670
10477.92 704
10478.88 694
10479.85 643
10480.82 706
10481.78 679
10482.75 718
10483.72 704
10484.68 716
10485.65 705
10486.62 668
10487.58 706
10488.55 721
10489.52 720
10490.49 732
10491.45 687
10492.42 662
10493.39 650
10494.35 696
10495.32 663
10496.29 649
10497.26 716
10498.22 712
10499.19 699
10500.16 716
10501.13 727
10502.09 715
10503.06 704
10504.03 731
10505.00 731
10505.96 723
10506.93 715
10507.90 715
10508.87 681
10509.84 662
10510.80 690
10511.77 707
10512.74 677
10513.71 707
10514.68 679
10515.64 669
10516.61 705
10517.58 717
10518.55 677
10519.52 679
10520.49 714
10521.45 713
10522.42 711
10523.39 666
10524.36 711
10525.33 687
10526.30 699
10527.27 705
10528.23 657
10529.20 681
10530.17 678
10531.14 684
10532.11 707
10533.08 715
10534.05 703
10535.02 682
10535.99 647
10536.96 686
10537.93 701
10538.89 726
10539.86 751
10540.83 709
10541.80 701
10542.77 712
10543.74 734
10544.71 683
10545.68 715
10546.65 731
10547.62 699
10548.59 695
10549.56 723
10550.53 725
10551.50 728
10552.47 757
10553.44 721
10554.41 698
10555.38 735
10556.35 703
10557.32 698
10558.29 740
10559.26 726
10560.23 745
10561.20 728
10562.17 753
10563.14 773
10564.11 722
10565.08 744
10566.05 755
10567.02 710
10567.99 727
10568.96 743
10569.93 724
10570.91 713
10571.88 715
10572.85 712
10573.82 725
10574.79 693
10575.76 708
10576.73 747
10577.70 706
10578.67 729
10579.64 703
10580.62 707
10581.59 721
10582.56 715
10583.53 704
10584.50 716
10585.47 722
10586.44 746
10587.42 770
10588.39 756
10589.36 757
10590.33 746
10591.30 722
10592.27 740
10593.25 753
10594.22 759
10595.19 767
10596.16 743
10597.13 767
10598.10 773
10599.08 755
10600.05 740
10601.02 753
10601.99 776
10602.97 801
10603.94 782
10604.91 780
10605.88 794
10606.85 784
10607.83 789
10608.80 800
10609.77 818
10610.74 825
10611.72 780
10612.69 788
10613.66 780
10614.64 787
10615.61 766
10616.58 791
10617.55 745
10618.53 723
10619.50 709
10620.47 727
10621.45 739
10622.42 765
10623.39 733
10624.37 712
10625.34 741
10626.31 673
10627.29 710
10628.26 723
10629.23 697
10630.21 685
10631.18 714
10632.15 708
10633.13 723
10634.10 696
10635.07 711
10636.05 723
10637.02 714
10638.00 745
10638.97 731
10639.94 721
10640.92 729
10641.89 758
10642.87 734
10643.84 712
10644.81 708
10645.79 733
10646.76 684
10647.74 704
10648.71 711
10649.68 686
10650.66 688
10651.63 701
10652.61 684
10653.58 693
10654.56 674
10655.53 692
10656.51 691
10657.48 703
10658.46 701
10659.43 678
10660.41 708
10661.38 666
10662.36 679
10663.33 671
10664.31 675
10665.28 663
10666.26 675
10667.23 655
10668.21 659
10669.18 669
10670.16 647
10671.13 654
10672.11 708
10673.08 688
10674.06 669
10675.03 691
10676.01 656
10676.99 687
10677.96 709
10678.94 663
10679.91 691
10680.89 672
10681.86 671
10682.84 721
10683.82 698
10684.79 736
10685.77 671
10686.74 665
10687.72 656
10688.70 682
10689.67 663
10690.65 679
10691.63 663
10692.60 660
10693.58 665
10694.55 670
10695.53 631
10696.51 646
10697.48 653
10698.46 630
10699.44 640
10700.41 642
10701.39 642
10702.37 622
10703.34 650
10704.32 657
10705.30 661
10706.27 640
10707.25 656
10708.23 642
10709.21 651
10710.18 647
10711.16 648
10712.14 635
10713.11 637
10714.09 639
10715.07 631
10716.05 651
10717.02 643
10718.00 650
10718.98 656
10719.96 651
10720.93 649
10721.91 662
10722.89 644
10723.87 639
10724.85 675
10725.82 649
10726.80 655
10727.78 664
10728.76 670
10729.74 680
10730.71 689
10731.69 668
10732.67 656
10733.65 667
10734.63 660
10735.60 653
10736.58 658
10737.56 643
10738.54 671
10739.52 672
10740.50 642
10741.48 670
10742.45 693
10743.43 702
10744.41 662
10745.39 648
10746.37 631
10747.35 661
10748.33 667
10749.31 680
10750.28 657
10751.26 670
10752.24 640
10753.22 635
10754.20 642
10755.18 687
10756.16 684
10757.14 674
10758.12 661
10759.10 668
10760.08 681
10761.06 664
10762.04 668
10763.01 669
10763.99 657
10764.97 649
10765.95 680
10766.93 647
10767.91 683
10768.89 705
10769.87 732
10770.85 701
10771.83 679
10772.81 682
10773.79 660
10774.77 669
10775.75 682
10776.73 708
10777.71 736
10778.69 713
10779.67 664
10780.65 689
10781.63 732
10782.62 730
10783.60 726
10784.58 756
10785.56 766
10786.54 714
10787.52 726
10788.50 749
10789.48 715
10790.46 695
10791.44 725
10792.42 695
10793.40 688
10794.38 691
10795.37 663
10796.35 683
10797.33 704
10798.31 670
10799.29 718
10800.27 680
10801.25 681
10802.23 686
10803.21 674
10804.20 675
10805.18 701
10806.16 651
10807.14 651
10808.12 632
10809.10 622
10810.09 656
10811.07 703
10812.05 699
10813.03 692
10814.01 656
10815.00 684
10815.98 677
10816.96 665
10817.94 661
10818.92 708
10819.91 707
10820.89 684
10821.87 672
10822.85 666
10823.83 691
10824.82 665
10825.80 719
10826.78 657
10827.76 665
10828.75 673
10829.73 674
10830.71 660
10831.69 698
10832.68 669
10833.66 689
10834.64 668
10835.63 672
10836.61 686
10837.59 726
10838.57 707
10839.56 693
10840.54 661
10841.52 701
10842.51 735
10843.49 710
10844.47 700
10845.46 680
10846.44 702
10847.42 701
10848.41 674
10849.39 697
10850.37 745
10851.36 708
10852.34 701
10853.32 692
10854.31 737
10855.29 738
10856.28 735
10857.26 743
10858.24 730
10859.23 732
10860.21 727
10861.20 723
10862.18 712
10863.16 713
10864.15 745
10865.13 738
10866.12 718
10867.10 734
10868.08 708
10869.07 717
10870.05 731
10871.04 718
10872.02 739
10873.01 763
10873.99 741
10874.98 739
10875.96 729
10876.95 763
10877.93 762
10878.92 758
10879.90 732
10880.89 733
10881.87 747
10882.86 753
10883.84 769
10884.83 775
10885.81 763
10886.80 766
10887.78 755
10888.77 737
10889.75 748
10890.74 783
10891.72 765
10892.71 760
10893.69 785
10894.68 749
10895.66 745
10896.65 820
10897.64 808
10898.62 811
10899.61 785
10900.59 804
10901.58 815
10902.56 783
10903.55 820
10904.54 831
10905.52 793
10906.51 842
10907.49 830
10908.48 845
10909.47 829
10910.45 832
10911.44 852
10912.43 859
10913.41 883
10914.40 856
10915.39 855
10916.37 894
10917.36 864
10918.35 851
10919.33 872
10920.32 888
10921.31 912
10922.29 878
10923.28 874
10924.27 855
10925.25 859
10926.24 876
10927.23 855
10928.21 876
10929.20 889
10930.19 898
10931.18 926
10932.16 934
10933.15 952
10934.14 932
10935.12 946
10936.11 945
10937.10 951
10938.09 977
10939.07 990
10940.06 967
10941.05 968
10942.04 952
10943.02 962
10944.01 968
10945.00 1008
10945.99 961
10946.98 1007
10947.96 1026
10948.95 1059
10949.94 1076
10950.93 1055
10951.92 1098
10952.90 1095
10953.89 1163
10954.88 1168
10955.87 1229
10956.86 1209
10957.85 1238
10958.83 1262
10959.82 1274
10960.81 1233
10961.80 1253
10962.79 1264
10963.78 1211
10964.77 1204
10965.75 1208
10966.74 1179
10967.73 1128
10968.72 1067
10969.71 1076
10970.70 1116
10971.69 1080
10972.68 1054
10973.67 1023
10974.66 1098
10975.64 1084
10976.63 1062
10977.62 1058
10978.61 1074
10979.60 1080
10980.59 1121
10981.58 1112
10982.57 1065
10983.56 1114
10984.55 1118
10985.54 1108
10986.53 1124
10987.52 1154
10988.51 1154
10989.50 1162
10990.49 1175
10991.48 1198
10992.47 1227
10993.46 1265
10994.45 1314
10995.44 1398
10996.43 1481
10997.42 1494
10998.41 1531
10999.40 1523
11000.39 1570
11001.38 1582
11002.37 1587
11003.36 1568
11004.35 1482
11005.34 1418
11006.33 1387
11007.32 1362
11008.31 1294
11009.30 1252
11010.30 1193
11011.29 1140
11012.28 1097
11013.27 1044
11014.26 1027
11015.25 1023
11016.24 1006
11017.23 1001
11018.22 942
11019.21 914
11020.21 926
11021.20 946
11022.19 927
11023.18 928
11024.17 938
11025.16 926
11026.15 928
11027.14 904
11028.14 907
11029.13 954
11030.12 904
11031.11 907
11032.10 918
11033.09 917
11034.09 932
11035.08 937
11036.07 929
11037.06 900
11038.05 910
11039.05 926
11040.04 952
11041.03 952
11042.02 913
11043.02 906
11044.01 918
11045.00 891
11045.99 893
11046.98 883
11047.98 852
11048.97 821
11049.96 832
11050.95 851
11051.95 855
11052.94 830
11053.93 833
11054.93 843
11055.92 890
11056.91 813
11057.90 818
11058.90 818
11059.89 851
11060.88 847
11061.88 800
11062.87 837
11063.86 820
11064.86 861
11065.85 858
11066.84 850
11067.84 836
11068.83 840
11069.82 860
11070.82 849
11071.81 818
11072.80 832
11073.80 855
11074.79 843
11075.78 809
11076.78 821
11077.77 853
11078.77 868
11079.76 833
11080.75 811
11081.75 801
11082.74 810
11083.74 832
11084.73 833
11085.72 817
11086.72 809
11087.71 806
11088.71 781
11089.70 788
11090.70 791
11091.69 799
11092.68 792
11093.68 784
11094.67 778
11095.67 765
11096.66 796
11097.66 771
11098.65 745
11099.65 767
11100.64 796
11101.64 806
11102.63 812
11103.63 810
11104.62 775
11105.62 762
11106.61 751
11107.61 764
11108.60 739
11109.60 718
11110.59 749
11111.59 773
11112.58 717
11113.58 717
11114.57 740
11115.57 772
11116.56 795
11117.56 784
11118.56 784
11119.55 768
11120.55 751
11121.54 745
11122.54 757
11123.54 752
11124.53 782
11125.53 770
11126.52 755
11127.52 737
11128.51 736
11129.51 733
11130.51 729
11131.50 723
11132.50 743
11133.50 729
11134.49 711
11135.49 733
11136.49 751
11137.48 754
11138.48 755
11139.47 758
11140.47 741
11141.47 745
11142.46 716
11143.46 708
11144.46 744
11145.46 742
11146.45 768
11147.45 738
11148.45 738
11149.44 712
11150.44 746
11151.44 741
11152.43 728
11153.43 747
11154.43 725
11155.43 716
11156.42 716
11157.42 734
11158.42 727
11159.42 736
11160.41 753
11161.41 731
11162.41 740
11163.41 765
11164.40 750
11165.40 730
11166.40 774
11167.40 762
11168.39 747
11169.39 722
11170.39 752
11171.39 751
11172.39 756
11173.38 717
11174.38 710
11175.38 680
11176.38 722
11177.38 737
11178.38 718
11179.37 710
11180.37 691
11181.37 700
11182.37 738
11183.37 743
11184.37 750
11185.37 745
11186.36 731
11187.36 717
11188.36 738
11189.36 759
11190.36 735
11191.36 720
11192.36 731
11193.36 732
11194.36 709
11195.35 690
11196.35 746
11197.35 744
11198.35 747
11199.35 738
11200.35 790
11201.35 734
11202.35 733
11203.35 768
11204.35 767
11205.35 738
11206.35 743
11207.35 781
11208.35 762
11209.35 737
11210.35 704
11211.35 755
11212.35 755
11213.35 770
11214.35 792
11215.34 767
11216.35 759
11217.35 771
11218.35 759
11219.35 770
11220.35 733
11221.35 735
11222.35 744
11223.35 711
11224.35 711
11225.35 716
11226.35 733
11227.35 726
11228.35 753
11229.35 723
11230.35 737
11231.35 696
11232.35 728
11233.35 734
11234.35 715
11235.35 753
11236.35 724
11237.36 698
11238.36 734
11239.36 722
11240.36 724
11241.36 738
11242.36 701
11243.36 722
11244.36 768
11245.36 764
11246.37 739
11247.37 714
11248.37 724
11249.37 743
11250.37 744
11251.37 761
11252.38 718
11253.38 736
11254.38 774
11255.38 753
11256.38 759
11257.38 732
11258.39 754
11259.39 778
11260.39 777
11261.39 780
11262.39 753
11263.40 744
11264.40 758
11265.40 772
11266.40 770
11267.40 765
11268.41 772
11269.41 806
11270.41 804
11271.41 791
11272.42 786
11273.42 811
11274.42 809
11275.42 848
11276.43 829
11277.43 814
11278.43 795
11279.44 789
11280.44 785
11281.44 794
11282.44 788
11283.45 796
11284.45 807
11285.45 791
11286.46 754
11287.46 746
11288.46 766
11289.47 723
11290.47 718
11291.47 732
11292.48 738
11293.48 682
11294.48 676
11295.49 730
11296.49 730
11297.49 694
11298.50 704
11299.50 708
11300.51 719
11301.51 713
11302.51 703
11303.52 672
11304.52 713
11305.53 700
11306.53 666
11307.53 731
11308.54 720
11309.54 737
11310.55 737
11311.55 742
11312.55 712
11313.56 683
11314.56 712
11315.57 734
11316.57 786
11317.58 744
11318.58 724
11319.59 765
11320.59 784
11321.59 747
11322.60 769
11323.60 760
11324.61 748
11325.61 715
11326.62 698
11327.62 716
11328.63 721
11329.63 740
11330.64 719
11331.64 704
11332.65 739
11333.65 704
11334.66 729
11335.67 734
11336.67 724
11337.68 688
11338.68 744
11339.69 738
11340.69 704
11341.70 736
11342.70 717
11343.71 748
11344.72 708
11345.72 680
11346.73 694
11347.73 683
11348.74 734
11349.74 705
11350.75 695
11351.76 694
11352.76 682
11353.77 721
11354.78 720
11355.78 688
11356.79 676
11357.79 720
11358.80 688
11359.81 673
11360.81 699
11361.82 705
11362.83 685
11363.83 666
11364.84 693
11365.85 678
11366.85 662
11367.86 632
11368.87 707
11369.87 688
11370.88 672
11371.89 637
11372.89 642
11373.90 642
11374.91 655
11375.92 624
11376.92 654
11377.93 653
11378.94 686
11379.94 655
11380.95 653
11381.96 674
11382.97 693
11383.97 668
11384.98 657
11385.99 654
11387.00 710
11388.00 670
11389.01 630
11390.02 651
11391.03 626
11392.04 692
11393.04 652
11394.05 663
11395.06 664
11396.07 676
11397.08 683
11398.08 651
11399.09 638
11400.10 629
11401.11 657
11402.12 643
11403.12 666
11404.13 634
11405.14 666
11406.15 660
11407.16 646
11408.17 677
11409.18 677
11410.18 660
11411.19 673
11412.20 655
11413.21 624
11414.22 617
11415.23 643
11416.24 659
11417.25 627
11418.25 632
11419.26 643
11420.27 608
11421.28 576
11422.29 647
11423.30 652
11424.31 669
11425.32 670
11426.33 661
11427.34 659
11428.35 652
11429.36 673
11430.37 655
11431.38 677
11432.39 678
11433.39 684
11434.40 665
11435.41 656
11436.42 646
11437.43 665
11438.44 687
11439.45 644
11440.46 664
11441.47 651
11442.48 668
11443.49 668
11444.50 639
11445.51 664
11446.52 668
11447.53 649
11448.55 634
11449.56 645
11450.57 653
11451.58 648
11452.59 649
11453.60 660
11454.61 691
11455.62 644
11456.63 678
11457.64 646
11458.65 664
11459.66 676
11460.67 670
11461.68 648
11462.69 637
11463.71 661
11464.72 681
11465.73 672
11466.74 668
11467.75 654
11468.76 694
11469.77 660
11470.78 659
11471.80 681
11472.81 686
11473.82 683
11474.83 708
11475.84 691
11476.85 689
11477.86 670
11478.88 690
11479.89 701
11480.90 678
11481.91 661
11482.92 685
11483.93 668
11484.95 681
11485.96 658
11486.97 627
11487.98 649
11489.00 718
11490.01 694
11491.02 690
11492.03 660
11493.04 644
11494.06 672
11495.07 670
11496.08 681
11497.09 697
11498.11 706
11499.12 639
11500.13 659
11501.14 681
11502.16 639
11503.17 667
11504.18 674
11505.20 704
11506.21 691
11507.22 702
11508.23 714
11509.25 694
11510.26 691
11511.27 717
11512.29 684
11513.30 718
11514.31 734
11515.33 739
11516.34 754
11517.35 725
11518.37 748
11519.38 721
11520.39 759
11521.41 771
11522.42 748
11523.43 748
11524.45 746
11525.46 795
11526.47 795
11527.49 786
11528.50 808
11529.52 826
11530.53 842
11531.54 871
11532.56 854
11533.57 899
11534.59 906
11535.60 951
11536.62 971
11537.63 967
11538.64 1031
11539.66 1027
11540.67 1018
11541.69 1029
11542.70 1006
11543.72 1013
11544.73 995
11545.75 977
11546.76 890
11547.77 891
11548.79 844
11549.80 840
11550.82 826
11551.83 819
11552.85 759
11553.86 738
11554.88 755
11555.89 750
11556.91 756
11557.92 688
11558.94 711
11559.95 706
11560.97 720
11561.99 708
11563.00 684
11564.02 679
11565.03 712
11566.05 705
11567.06 691
11568.08 703
11569.09 701
11570.11 741
11571.13 690
11572.14 712
11573.16 676
11574.17 693
11575.19 708
11576.20 725
11577.22 676
11578.24 706
11579.25 656
11580.27 685
11581.29 648
11582.30 665
11583.32 692
11584.33 699
11585.35 699
11586.37 700
11587.38 708
11588.40 711
11589.42 677
11590.43 706
11591.45 678
11592.47 680
11593.48 726
11594.50 697
11595.52 707
11596.53 726
11597.55 732
11598.57 723
11599.58 733
11600.60 769
11601.62 768
11602.64 728
11603.65 721
11604.67 743
11605.69 716
11606.70 720
11607.72 703
11608.74 728
11609.76 694
11610.77 702
11611.79 714
11612.81 694
11613.83 673
11614.84 693
11615.86 664
11616.88 684
11617.90 687
11618.92 674
11619.93 678
11620.95 666
11621.97 676
11622.99 692
11624.01 721
11625.02 666
11626.04 653
11627.06 627
11628.08 648
11629.10 693
11630.11 660
11631.13 642
11632.15 662
11633.17 647
11634.19 632
11635.21 643
11636.23 626
11637.24 603
11638.26 626
11639.28 655
11640.30 677
11641.32 649
11642.34 630
11643.36 648
11644.38 626
11645.39 590
11646.41 606
11647.43 635
11648.45 632
11649.47 626
11650.49 602
11651.51 613
11652.53 611
11653.55 601
11654.57 628
11655.59 609
11656.61 608
11657.63 640
11658.65 596
11659.67 618
11660.69 609
11661.70 568
11662.72 566
11663.74 605
11664.76 617
11665.78 623
11666.80 584
11667.82 618
11668.84 625
11669.86 603
11670.88 608
11671.90 591
11672.92 621
11673.95 611
11674.97 610
11675.99 617
11677.01 596
11678.03 613
11679.05 603
11680.07 623
11681.09 618
11682.11 592
11683.13 636
11684.15 598
11685.17 580
11686.19 572
11687.21 602
11688.23 589
11689.25 588
11690.28 625
11691.30 599
11692.32 612
11693.34 581
11694.36 585
11695.38 567
11696.40 600
11697.42 599
11698.44 602
11699.47 598
11700.49 604
11701.51 574
11702.53 606
11703.55 571
11704.57 588
11705.60 593
11706.62 543
11707.64 562
11708.66 591
11709.68 603
11710.70 625
11711.73 579
11712.75 602
11713.77 590
11714.79 560
11715.81 594
11716.84 616
11717.86 602
11718.88 569
11719.90 602
11720.92 584
11721.95 612
11722.97 587
11723.99 573
11725.01 598
11726.04 597
11727.06 611
11728.08 610
11729.11 588
11730.13 584
11731.15 593
11732.17 597
11733.20 597
11734.22 608
11735.24 580
11736.26 599
11737.29 591
11738.31 591
11739.33 579
11740.36 613
11741.38 574
11742.40 584
11743.43 579
11744.45 593
11745.47 600
11746.50 592
11747.52 608
11748.54 593
11749.57 595
11750.59 568
11751.62 563
11752.64 571
11753.66 572
11754.69 610
11755.71 582
11756.73 598
11757.76 570
11758.78 580
11759.81 565
11760.83 573
11761.85 573
11762.88 592
11763.90 593
11764.93 585
11765.95 605
11766.98 615
11768.00 624
11769.02 621
11770.05 611
11771.07 610
11772.10 607
11773.12 605
11774.15 608
11775.17 612
11776.20 604
11777.22 603
11778.25 605
11779.27 593
11780.30 629
11781.32 619
11782.35 598
11783.37 596
11784.40 595
11785.42 637
11786.45 637
11787.47 653
11788.50 613
11789.52 634
11790.55 606
11791.57 615
11792.60 629
11793.62 614
11794.65 616
11795.67 605
11796.70 638
11797.73 641
11798.75 623
11799.78 638
11800.80 663
11801.83 667
11802.85 608
11803.88 648
11804.91 633
11805.93 632
11806.96 585
11807.98 636
11809.01 617
11810.04 636
11811.06 647
11812.09 621
11813.12 629
11814.14 637
11815.17 656
11816.19 654
11817.22 655
11818.25 635
11819.27 624
11820.30 632
11821.33 669
11822.35 656
11823.38 662
11824.41 683
11825.44 672
11826.46 660
11827.49 659
11828.52 638
11829.54 641
11830.57 690
11831.60 679
11832.62 670
11833.65 657
11834.68 686
11835.71 689
11836.73 692
11837.76 678
11838.79 654
11839.82 705
11840.84 702
11841.87 659
11842.90 680
11843.93 701
11844.95 681
11845.98 648
11847.01 735
11848.04 706
11849.07 690
11850.09 696
11851.12 747
11852.15 736
11853.18 706
11854.21 696
11855.23 720
11856.26 719
11857.29 770
11858.32 758
11859.35 734
11860.38 780
11861.40 759
11862.43 767
11863.46 760
11864.49 774
11865.52 787
11866.55 777
11867.58 777
11868.60 777
11869.63 735
11870.66 745
11871.69 772
11872.72 752
11873.75 777
11874.78 809
11875.81 773
11876.84 822
11877.86 845
11878.89 822
11879.92 804
11880.95 828
11881.98 820
11883.01 837
11884.04 834
11885.07 840
11886.10 851
11887.13 860
11888.16 865
11889.19 857
11890.22 892
11891.25 907
11892.28 862
11893.31 905
11894.34 905
11895.37 941
11896.40 941
11897.43 970
11898.46 983
11899.49 967
11900.52 995
11901.55 987
11902.58 1003
11903.61 1019
11904.64 1008
11905.67 1047
11906.70 1025
11907.73 1044
11908.76 1035
11909.79 1049
11910.82 1010
11911.85 1027
11912.88 1015
11913.91 1019
11914.94 999
11915.97 969
11917.01 1038
11918.04 1016
11919.07 986
11920.10 982
11921.13 999
11922.16 1028
11923.19 1043
11924.22 1057
11925.25 1061
11926.28 1077
11927.32 1129
11928.35 1175
11929.38 1140
11930.41 1200
11931.44 1202
11932.47 1212
11933.50 1218
11934.54 1211
11935.57 1181
11936.60 1138
11937.63 1155
11938.66 1097
11939.70 1087
11940.73 1068
11941.76 1040
11942.79 1003
11943.82 1002
11944.85 965
11945.89 953
11946.92 938
11947.95 967
11948.98 944
11950.02 951
11951.05 921
11952.08 888
11953.11 928
11954.15 882
11955.18 918
11956.21 897
11957.24 878
11958.28 889
11959.31 882
11960.34 858
11961.37 863
11962.41 868
11963.44 917
11964.47 893
11965.51 909
11966.54 924
11967.57 925
11968.60 925
11969.64 955
11970.67 921
11971.70 913
11972.74 940
11973.77 968
11974.80 911
11975.84 905
11976.87 927
11977.90 924
11978.94 973
11979.97 946
11981.00 966
11982.04 927
11983.07 956
11984.11 939
11985.14 936
11986.17 970
11987.21 939
11988.24 939
11989.28 973
11990.31 952
11991.34 980
11992.38 979
11993.41 919
11994.45 960
11995.48 980
11996.51 989
11997.55 971
11998.58 958
11999.62 988
12000.65 987
12001.69 983
12002.72 999
12003.76 1013
12004.79 1017
12005.82 1007
12006.86 1010
12007.89 1008
12008.93 1013
12009.96 1022
12011.00 1080
12012.03 1058
12013.07 1095
12014.10 1046
12015.14 1057
12016.17 1091
12017.21 1084
12018.24 1100
12019.28 1081
12020.32 1119
12021.35 1115
12022.39 1144
12023.42 1093
12024.46 1098
12025.49 1076
12026.53 1095
12027.56 1094
12028.60 1098
12029.64 1061
12030.67 1049
12031.71 1098
12032.74 1045
12033.78 1055
12034.81 1116
12035.85 1070
12036.89 1096
12037.92 1113
12038.96 1113
12039.99 1128
12041.03 1103
12042.07 1112
12043.10 1075
12044.14 1063
12045.18 1071
12046.21 1127
12047.25 1109
12048.29 1064
12049.32 1128
12050.36 1149
12051.40 1143
12052.43 1133
12053.47 1137
12054.51 1161
12055.54 1181
12056.58 1170
12057.62 1196
12058.65 1188
12059.69 1164
12060.73 1144
12061.76 1117
12062.80 1131
12063.84 1101
12064.88 1075
12065.91 1085
12066.95 1070
12067.99 1055
12069.03 1051
12070.06 1047
12071.10 993
12072.14 991
12073.18 1008
12074.21 989
12075.25 975
12076.29 939
12077.33 973
12078.36 984
12079.40 977
12080.44 988
12081.48 962
12082.52 988
12083.55 980
12084.59 986
12085.63 987
12086.67 989
12087.71 984
12088.74 979
12089.78 978
12090.82 940
12091.86 990
12092.90 986
12093.94 1003
12094.98 1024
12096.01 1008
12097.05 1022
12098.09 1046
12099.13 1034
12100.17 1063
12101.21 1086
12102.25 1087
12103.28 1084
12104.32 1045
12105.36 1037
12106.40 995
12107.44 1018
12108.48 1018
12109.52 1042
12110.56 988
12111.60 992
12112.64 967
12113.68 937
12114.72 933
12115.76 912
12116.79 928
12117.83 912
12118.87 884
12119.91 845
12120.95 856
12121.99 888
12123.03 866
12124.07 842
12125.11 867
12126.15 823
12127.19 823
12128.23 829
12129.27 828
12130.31 809
12131.35 867
12132.39 849
12133.43 826
12134.47 807
12135.51 833
12136.55 827
12137.59 802
12138.63 813
12139.67 818
12140.71 813
12141.76 765
12142.80 786
12143.84 784
12144.88 816
12145.92 797
12146.96 786
12148.00 761
12149.04 755
12150.08 771
12151.12 785
12152.16 726
12153.20 746
12154.25 745
12155.29 785
12156.33 761
12157.37 733
12158.41 749
12159.45 743
12160.49 726
12161.53 704
12162.58 731
12163.62 735
12164.66 746
12165.70 735
12166.74 736
12167.78 757
12168.82 770
12169.87 736
12170.91 699
12171.95 705
12172.99 721
12174.03 692
12175.08 702
12176.12 721
12177.16 743
12178.20 705
12179.24 722
12180.29 691
12181.33 732
12182.37 698
12183.41 711
12184.46 715
12185.50 724
12186.54 685
12187.58 704
12188.63 714
12189.67 701
12190.71 696
12191.75 688
12192.80 712
12193.84 705
12194.88 656
12195.92 661
12196.97 666
12198.01 692
12199.05 681
12200.10 681
12201.14 678
12202.18 689
12203.23 657
12204.27 676
12205.31 688
12206.36 681
12207.40 655
12208.44 657
12209.49 674
12210.53 671
12211.57 655
12212.62 666
12213.66 622
12214.70 642
12215.75 675
12216.79 605
12217.84 638
12218.88 624
12219.92 620
12220.97 652
12222.01 654
12223.06 602
12224.10 647
12225.14 663
12226.19 619
12227.23 610
12228.28 626
12229.32 659
12230.36 641
12231.41 641
12232.45 618
12233.50 594
12234.54 609
12235.59 611
12236.63 618
12237.68 582
12238.72 598
12239.77 604
12240.81 616
12241.86 591
12242.90 597
12243.94 612
12244.99 591
12246.03 603
12247.08 618
12248.13 591
12249.17 600
12250.22 609
12251.26 572
12252.31 602
12253.35 573
12254.40 621
12255.44 629
12256.49 605
12257.53 587
12258.58 614
12259.62 590
12260.67 580
12261.72 591
12262.76 580
12263.81 590
12264.85 596
12265.90 585
12266.94 592
12267.99 565
12269.04 552
12270.08 562
12271.13 569
12272.17 595
12273.22 580
12274.27 590
12275.31 579
12276.36 586
12277.41 597
12278.45 576
12279.50 581
12280.55 565
12281.59 532
12282.64 572
12283.69 558
12284.73 578
12285.78 543
12286.83 563
12287.87 570
12288.92 571
12289.97 576
12291.01 552
12292.06 538
12293.11 569
12294.15 565
12295.20 548
12296.25 575
12297.30 564
12298.34 555
12299.39 563
12300.44 543
12301.48 542
12302.53 555
12303.58 577
12304.63 563
12305.67 554
12306.72 528
12307.77 523
12308.82 546
12309.87 569
12310.91 538
12311.96 529
12313.01 553
12314.06 546
12315.10 547
12316.15 526
12317.20 532
12318.25 556
12319.30 532
12320.34 526
12321.39 494
12322.44 512
12323.49 519
12324.54 524
12325.59 549
12326.63 516
12327.68 505
12328.73 522
12329.78 510
12330.83 541
12331.88 518
12332.93 513
12333.98 516
12335.02 523
12336.07 540
12337.12 552
12338.17 516
12339.22 525
12340.27 518
12341.32 482
12342.37 477
12343.42 507
12344.47 510
12345.51 487
12346.56 523
12347.61 542
12348.66 519
12349.71 484
12350.76 525
12351.81 519
12352.86 502
12353.91 525
12354.96 531
12356.01 522
12357.06 514
12358.11 529
12359.16 516
12360.21 499
12361.26 514
12362.31 500
12363.36 514
12364.41 513
12365.46 500
12366.51 526
12367.56 518
12368.61 507
12369.66 524
12370.71 509
12371.76 506
12372.81 513
12373.86 491
12374.91 509
12375.96 507
12377.01 532
12378.06 534
12379.11 514
12380.17 524
12381.22 553
12382.27 540
12383.32 510
12384.37 513
12385.42 546
12386.47 532
12387.52 542
12388.57 533
12389.62 541
12390.67 520
12391.73 494
12392.78 487
12393.83 536
12394.88 531
12395.93 485
12396.98 522
12398.03 499
12399.09 524
12400.14 536
12401.19 532
12402.24 512
12403.29 544
12404.34 530
12405.40 507
12406.45 508
12407.50 509
12408.55 522
12409.60 523
12410.66 513
12411.71 531
12412.76 529
12413.81 516
12414.86 561
12415.92 557
12416.97 528
12418.02 522
12419.07 530
12420.13 530
12421.18 528
12422.23 537
12423.28 520
12424.34 523
12425.39 527
12426.44 480
12427.49 535
12428.55 517
12429.60 549
12430.65 560
12431.71 549
12432.76 539
12433.81 551
12434.86 535
12435.92 560
12436.97 564
12438.02 515
12439.08 534
12440.13 535
12441.18 527
12442.24 555
12443.29 535
12444.34 543
12445.40 533
12446.45 527
12447.50 548
12448.56 513
12449.61 521
12450.67 545
12451.72 504
12452.77 522
12453.83 529
12454.88 539
12455.94 511
12456.99 505
12458.04 548
12459.10 530
12460.15 564
12461.21 560
12462.26 546
12463.31 562
12464.37 548
12465.42 561
12466.48 556
12467.53 560
12468.59 583
12469.64 578
12470.70 562
12471.75 562
12472.80 580
12473.86 601
12474.91 620
12475.97 585
12477.02 633
12478.08 643
12479.13 622
12480.19 623
12481.24 595
12482.30 602
12483.35 610
12484.41 587
12485.46 599
12486.52 589
12487.57 557
12488.63 585
12489.69 572
12490.74 538
12491.80 575
12492.85 578
12493.91 582
12494.96 564
12496.02 539
12497.07 565
12498.13 585
12499.19 598
12500.24 588
12501.30 582
12502.35 570
12503.41 602
12504.47 594
12505.52 577
12506.58 587
12507.63 595
12508.69 562
12509.75 549
12510.80 555
12511.86 586
12512.91 590
12513.97 621
12515.03 571
12516.08 595
12517.14 578
12518.20 579
12519.25 579
12520.31 616
12521.37 603
12522.42 604
12523.48 594
12524.54 618
12525.59 608
12526.65 604
12527.71 635
12528.77 614
12529.82 599
12530.88 609
12531.94 568
12532.99 565
12534.05 577
12535.11 586
12536.17 573
12537.22 582
12538.28 570
12539.34 593
12540.40 603
12541.45 563
12542.51 578
12543.57 569
12544.63 568
12545.68 601
12546.74 592
12547.80 599
12548.86 618
12549.92 629
12550.97 583
12552.03 583
12553.09 596
12554.15 604
12555.21 599
12556.26 607
12557.32 607
12558.38 619
12559.44 592
12560.50 599
12561.56 594
12562.61 599
12563.67 615
12564.73 601
12565.79 589
12566.85 635
12567.91 595
12568.97 630
12570.02 644
12571.08 599
12572.14 581
12573.20 581
12574.26 570
12575.32 579
12576.38 582
12577.44 594
12578.50 590
12579.56 597
12580.61 604
12581.67 600
12582.73 601
12583.79 595
12584.85 631
12585.91 615
12586.97 600
12588.03 610
12589.09 636
12590.15 611
12591.21 588
12592.27 610
12593.33 621
12594.39 615
12595.45 645
12596.51 646
12597.57 615
12598.63 608
12599.69 623
12600.75 618
12601.81 581
12602.87 603
12603.93 636
12604.99 644
12606.05 637
12607.11 618
12608.17 615
12609.23 610
12610.29 612
12611.35 627
12612.41 649
12613.47 626
12614.53 653
12615.59 682
12616.66 652
12617.72 657
12618.78 643
12619.84 660
12620.90 669
12621.96 652
12623.02 680
12624.08 675
12625.14 682
12626.20 691
12627.26 703
12628.33 699
12629.39 713
12630.45 709
12631.51 685
12632.57 735
12633.63 694
12634.69 678
12635.76 704
12636.82 701
12637.88 709
12638.94 727
12640.00 707
12641.06 708
12642.13 701
12643.19 682
12644.25 692
12645.31 650
12646.37 680
12647.44 691
12648.50 671
12649.56 679
12650.62 678
12651.68 661
12652.75 666
12653.81 684
12654.87 660
12655.93 702
12657.00 682
12658.06 694
12659.12 655
12660.18 663
12661.25 711
12662.31 673
12663.37 687
12664.43 708
12665.50 720
12666.56 685
12667.62 726
12668.69 715
12669.75 701
12670.81 670
12671.88 695
12672.94 696
12674.00 715
12675.06 716
12676.13 705
12677.19 703
12678.25 722
12679.32 731
12680.38 725
12681.44 729
12682.51 719
12683.57 742
12684.64 752
12685.70 761
12686.76 752
12687.83 760
12688.89 765
12689.95 802
12691.02 756
12692.08 757
12693.15 764
12694.21 794
12695.27 815
12696.34 797
12697.40 812
12698.47 808
12699.53 828
12700.59 836
12701.66 810
12702.72 826
12703.79 860
12704.85 854
12705.92 837
12706.98 858
12708.05 861
12709.11 889
12710.18 875
12711.24 903
12712.30 896
12713.37 865
12714.43 897
12715.50 853
12716.56 861
12717.63 875
12718.69 870
12719.76 877
12720.82 889
12721.89 877
12722.95 854
12724.02 878
12725.09 867
12726.15 880
12727.22 929
12728.28 922
12729.35 936
12730.41 927
12731.48 911
12732.54 924
12733.61 916
12734.68 955
12735.74 917
12736.81 943
12737.87 923
12738.94 954
12740.00 944
12741.07 937
12742.14 902
12743.20 920
12744.27 860
12745.33 875
12746.40 872
12747.47 855
12748.53 848
12749.60 854
12750.67 858
12751.73 817
12752.80 804
12753.87 817
12754.93 761
12756.00 791
12757.07 784
12758.13 788
12759.20 769
12760.27 760
12761.33 748
12762.40 758
12763.47 776
12764.53 782
12765.60 787
12766.67 753
12767.73 769
12768.80 789
12769.87 783
12770.94 762
12772.00 770
12773.07 785
12774.14 748
12775.21 736
12776.27 729
12777.34 726
12778.41 741
12779.48 760
12780.54 715
12781.61 742
12782.68 760
12783.75 760
12784.81 736
12785.88 745
12786.95 720
12788.02 749
12789.09 692
12790.15 684
12791.22 677
12792.29 706
12793.36 684
12794.43 739
12795.49 715
12796.56 716
12797.63 713
12798.70 712
12799.77 709
12800.84 691
12801.90 719
12802.97 729
12804.04 726
12805.11 748
12806.18 736
12807.25 745
12808.32 738
12809.39 684
12810.45 701
12811.52 711
12812.59 716
12813.66 717
12814.73 729
12815.80 734
12816.87 709
12817.94 742
12819.01 749
12820.08 746
12821.15 749
12822.21 733
12823.28 735
12824.35 757
12825.42 752
12826.49 777
12827.56 751
12828.63 730
12829.70 728
12830.77 721
12831.84 732
12832.91 742
12833.98 720
12835.05 733
12836.12 697
12837.19 677
12838.26 700
12839.33 694
12840.40 688
12841.47 673
12842.54 656
12843.61 679
12844.68 633
12845.75 660
12846.82 663
12847.89 641
12848.96 657
12850.03 650
12851.10 632
12852.18 647
12853.25 663
12854.32 629
12855.39 642
12856.46 611
12857.53 621
12858.60 608
12859.67 600
12860.74 604
12861.81 626
12862.88 615
12863.96 607
12865.03 577
12866.10 616
12867.17 618
12868.24 590
12869.31 603
12870.38 578
12871.45 629
12872.53 577
12873.60 589
12874.67 604
12875.74 566
12876.81 584
12877.88 625
12878.96 619
12880.03 613
12881.10 593
12882.17 595
12883.24 574
12884.31 581
12885.39 580
12886.46 561
12887.53 566
12888.60 559
12889.68 543
12890.75 566
12891.82 561
12892.89 545
12893.96 589
12895.04 565
12896.11 582
12897.18 565
12898.25 552
12899.33 573
12900.40 553
12901.47 542
12902.54 545
12903.62 542
12904.69 551
12905.76 552
12906.84 544
12907.91 536
12908.98 518
12910.06 534
12911.13 544
12912.20 546
12913.27 531
12914.35 543
12915.42 531
12916.49 532
12917.57 526
12918.64 500
12919.71 526
12920.79 535
12921.86 534
12922.94 524
12924.01 491
12925.08 504
12926.16 517
12927.23 501
12928.30 513
12929.38 526
12930.45 553
12931.53 511
12932.60 496
12933.67 501
12934.75 521
12935.82 499
12936.90 508
12937.97 507
12939.04 496
12940.12 493
12941.19 500
12942.27 505
12943.34 505
12944.42 540
12945.49 490
12946.56 539
12947.64 504
12948.71 493
12949.79 463
12950.86 496
12951.94 520
12953.01 500
12954.09 499
12955.16 498
12956.24 478
12957.31 458
12958.39 511
12959.46 489
12960.54 483
12961.61 473
12962.69 481
12963.76 474
12964.84 493
12965.91 506
12966.99 513
12968.07 497
12969.14 489
12970.22 490
12971.29 502
12972.37 487
12973.44 498
12974.52 476
12975.59 464
12976.67 503
12977.75 492
12978.82 480
12979.90 471
12980.97 495
12982.05 489
12983.13 485
12984.20 480
12985.28 457
12986.35 488
12987.43 484
12988.51 487
12989.58 465
12990.66 510
12991.74 466
12992.81 482
12993.89 462
12994.97 462
12996.04 486
12997.12 476
12998.20 501
12999.27 484
13000.35 464
13001.43 493
13002.50 466
13003.58 461
13004.66 463
13005.73 507
13006.81 515
13007.89 479
13008.97 482
13010.04 485
13011.12 477
13012.20 491
13013.27 496
13014.35 474
13015.43 461
13016.51 474
13017.58 485
13018.66 473
13019.74 466
13020.82 499
13021.89 482
13022.97 464
13024.05 455
13025.13 476
13026.21 457
13027.28 472
13028.36 489
13029.44 477
13030.52 471
13031.60 497
13032.67 458
13033.75 461
13034.83 502
13035.91 496
13036.99 475
13038.07 472
13039.14 451
13040.22 483
13041.30 452
13042.38 474
13043.46 460
13044.54 472
13045.62 482
13046.69 479
13047.77 437
13048.85 459
13049.93 449
13051.01 475
13052.09 484
13053.17 452
13054.25 466
13055.33 490
13056.40 512
13057.48 492
13058.56 448
13059.64 485
13060.72 482
13061.80 452
13062.88 462
13063.96 458
13065.04 454
13066.12 465
13067.20 469
13068.28 485
13069.36 469
13070.44 454
13071.52 463
13072.60 470
13073.68 463
13074.76 451
13075.84 476
13076.92 432
13078.00 483
13079.08 479
13080.16 497
13081.24 450
13082.32 445
13083.40 441
13084.48 419
13085.56 462
13086.64 451
13087.72 458
13088.80 465
13089.88 462
13090.96 467
13092.04 491
13093.12 466
13094.20 468
13095.28 465
13096.36 489
13097.44 464
13098.52 442
13099.61 453
13100.69 450
13101.77 471
13102.85 474
13103.93 471
13105.01 474
13106.09 466
13107.17 458
13108.25 481
13109.34 507
13110.42 498
13111.50 464
13112.58 466
13113.66 487
13114.74 479
13115.82 472
13116.91 487
13117.99 467
13119.07 481
13120.15 485
13121.23 481
13122.31 485
13123.40 485
13124.48 480
13125.56 477
13126.64 460
13127.72 462
13128.81 481
13129.89 487
13130.97 493
13132.05 474
13133.14 504
13134.22 469
13135.30 467
13136.38 480
13137.47 475
13138.55 474
13139.63 509
13140.71 498
13141.80 480
13142.88 479
13143.96 506
13145.04 497
13146.13 481
13147.21 456
13148.29 458
13149.38 511
13150.46 506
13151.54 474
13152.62 515
13153.71 475
13154.79 472
13155.87 473
13156.96 495
13158.04 500
13159.12 493
13160.21 503
13161.29 492
13162.37 482
13163.46 507
13164.54 519
13165.62 493
13166.71 485
13167.79 476
13168.88 513
13169.96 488
13171.04 511
13172.13 499
13173.21 479
13174.30 501
13175.38 509
13176.46 514
13177.55 500
13178.63 534
13179.72 517
13180.80 508
13181.88 488
13182.97 510
13184.05 513
13185.14 536
13186.22 511
13187.31 503
13188.39 495
13189.48 501
13190.56 527
13191.65 486
13192.73 489
13193.81 503
13194.90 497
13195.98 495
13197.07 517
13198.15 543
13199.24 509
13200.32 499
13201.41 535
13202.49 543
13203.58 497
13204.67 504
13205.75 510
13206.84 503
13207.92 510
13209.01 497
13210.09 506
13211.18 504
13212.26 522
13213.35 553
13214.43 509
13215.52 540
13216.61 521
13217.69 521
13218.78 511
13219.86 523
13220.95 520
13222.04 510
13223.12 526
13224.21 539
13225.29 529
13226.38 506
13227.47 509
13228.55 538
13229.64 538
13230.72 537
13231.81 515
13232.90 529
13233.98 539
13235.07 514
13236.16 520
13237.24 581
13238.33 559
13239.42 535
13240.50 524
13241.59 524
13242.68 524
13243.76 550
13244.85 537
13245.94 572
13247.02 550
13248.11 537
13249.20 534
13250.29 537
13251.37 561
13252.46 581
13253.55 545
13254.63 542
13255.72 581
13256.81 576
13257.90 587
13258.98 552
13260.07 569
13261.16 560
13262.25 595
13263.33 584
13264.42 572
13265.51 539
13266.60 591
13267.69 573
13268.77 587
13269.86 601
13270.95 592
13272.04 597
13273.13 608
13274.21 637
13275.30 627
13276.39 587
13277.48 607
13278.57 638
13279.65 603
13280.74 592
13281.83 621
13282.92 645
13284.01 608
13285.10 607
13286.19 645
13287.27 633
13288.36 623
13289.45 613
13290.54 613
13291.63 627
13292.72 632
13293.81 609
13294.90 628
13295.98 626
13297.07 666
13298.16 654
13299.25 623
13300.34 654
13301.43 660
13302.52 658
13303.61 674
13304.70 648
13305.79 662
13306.88 641
13307.97 658
13309.06 707
13310.15 670
13311.24 693
13312.32 689
13313.41 710
13314.50 701
13315.59 701
13316.68 686
13317.77 697
13318.86 669
13319.95 666
13321.04 709
13322.13 701
13323.22 698
13324.31 691
13325.40 707
13326.49 680
13327.58 710
13328.68 711
13329.77 708
13330.86 701
13331.95 749
13333.04 743
13334.13 710
13335.22 697
13336.31 743
13337.40 762
13338.49 743
13339.58 739
13340.67 742
13341.76 754
13342.85 759
13343.94 771
13345.04 762
13346.13 744
13347.22 776
13348.31 757
13349.40 761
13350.49 756
13351.58 755
13352.67 775
13353.77 787
13354.86 758
13355.95 760
13357.04 789
13358.13 762
13359.22 776
13360.31 772
13361.41 774
13362.50 782
13363.59 790
13364.68 804
13365.77 786
13366.87 834
13367.96 859
13369.05 832
13370.14 847
13371.23 812
13372.33 811
13373.42 810
13374.51 818
13375.60 813
13376.69 793
13377.79 793
13378.88 784
13379.97 779
13381.06 764
13382.16 744
13383.25 794
13384.34 783
13385.43 724
13386.53 729
13387.62 713
13388.71 713
13389.81 709
13390.90 737
13391.99 733
13393.08 690
13394.18 711
13395.27 723
13396.36 703
13397.46 701
13398.55 670
13399.64 693
13400.74 694
13401.83 690
13402.92 658
13404.02 661
13405.11 689
13406.20 700
13407.30 681
13408.39 671
13409.48 674
13410.58 688
13411.67 713
13412.77 692
13413.86 703
13414.95 684
13416.05 702
13417.14 708
13418.23 690
13419.33 698
13420.42 684
13421.52 667
13422.61 690
13423.71 702
13424.80 688
13425.89 677
13426.99 679
13428.08 693
13429.18 681
13430.27 706
13431.37 677
13432.46 692
13433.56 737
13434.65 701
13435.74 699
13436.84 685
13437.93 700
13439.03 682
13440.12 706
13441.22 700
13442.31 717
13443.41 708
13444.50 720
13445.60 720
13446.69 751
13447.79 748
13448.88 699
13449.98 678
13451.08 746
13452.17 743
13453.27 728
13454.36 718
13455.46 744
13456.55 736
13457.65 724
13458.74 748
13459.84 778
13460.94 772
13462.03 759
13463.13 735
13464.22 783
13465.32 777
13466.41 754
13467.51 742
13468.61 756
13469.70 769
13470.80 764
13471.90 747
13472.99 788
13474.09 788
13475.18 810
13476.28 754
13477.38 750
13478.47 770
13479.57 794
13480.67 785
13481.76 769
13482.86 801
13483.96 790
13485.05 817
13486.15 784
13487.25 821
13488.34 845
13489.44 811
13490.54 805
13491.63 788
13492.73 847
13493.83 849
13494.93 815
13496.02 822
13497.12 822
13498.22 843
13499.31 886
13500.41 856
13501.51 869
13502.61 865
13503.70 850
13504.80 880
13505.90 876
13507.00 881
13508.09 851
13509.19 874
13510.29 869
13511.39 888
13512.49 851
13513.58 823
13514.68 820
13515.78 852
13516.88 828
13517.98 811
13519.07 795
13520.17 855
13521.27 825
13522.37 837
13523.47 800
13524.57 789
13525.66 782
13526.76 774
13527.86 776
13528.96 773
13530.06 760
13531.16 755
13532.25 742
13533.35 761
13534.45 769
13535.55 757
13536.65 729
13537.75 720
13538.85 727
13539.95 693
13541.05 698
13542.14 714
13543.24 721
13544.34 673
13545.44 719
13546.54 707
13547.64 694
13548.74 668
13549.84 669
13550.94 674
13552.04 669
13553.14 677
13554.24 667
13555.34 666
13556.44 662
13557.54 662
13558.64 689
13559.74 635
13560.84 670
13561.94 671
13563.04 651
13564.13 651
13565.23 633
13566.34 661
13567.44 698
13568.54 665
13569.64 653
13570.74 667
13571.84 650
13572.94 622
13574.04 629
13575.14 646
13576.24 652
13577.34 646
13578.44 670
13579.54 649
13580.64 657
13581.74 624
13582.84 644
13583.94 648
13585.04 652
13586.14 647
13587.24 636
13588.35 630
13589.45 646
13590.55 638
13591.65 623
13592.75 654
13593.85 634
13594.95 658
13596.05 648
13597.15 653
13598.26 639
13599.36 649
13600.46 656
13601.56 611
13602.66 644
13603.76 625
13604.86 627
13605.97 657
13607.07 638
13608.17 619
13609.27 621
13610.37 613
13611.47 645
13612.58 654
13613.68 636
13614.78 662
13615.88 694
13616.98 674
13618.09 641
13619.19 636
13620.29 658
13621.39 661
13622.50 655
13623.60 647
13624.70 650
13625.80 670
13626.91 694
13628.01 655
13629.11 651
13630.21 666
13631.32 668
13632.42 687
13633.52 649
13634.62 678
13635.73 653
13636.83 656
13637.93 645
13639.04 656
13640.14 674
13641.24 650
13642.35 649
13643.45 636
13644.55 674
13645.65 658
13646.76 666
13647.86 667
13648.96 667
13650.07 622
13651.17 644
13652.28 618
13653.38 669
13654.48 608
13655.59 639
13656.69 625
13657.79 664
13658.90 658
13660.00 638
13661.11 635
13662.21 628
13663.31 617
13664.42 658
13665.52 662
13666.63 640
13667.73 620
13668.83 637
13669.94 615
13671.04 668
13672.15 643
13673.25 640
13674.36 646
13675.46 634
13676.56 629
13677.67 635
13678.77 642
13679.88 651
13680.98 631
13682.09 642
13683.19 633
13684.30 662
13685.40 647
13686.51 652
13687.61 639
13688.72 648
13689.82 669
13690.93 627
13692.03 627
13693.14 610
13694.24 631
13695.35 646
13696.45 623
13697.56 607
13698.66 620
13699.77 656
13700.87 635
13701.98 642
13703.09 628
13704.19 645
13705.30 677
13706.40 693
13707.51 680
13708.61 667
13709.72 684
13710.83 654
13711.93 671
13713.04 653
13714.14 672
13715.25 701
13716.36 721
13717.46 719
13718.57 721
13719.67 729
13720.78 735
13721.89 708
13722.99 691
13724.10 742
13725.21 730
13726.31 725
13727.42 742
13728.53 746
13729.63 736
13730.74 753
13731.85 770
13732.95 747
13734.06 750
13735.17 728
13736.27 774
13737.38 773
13738.49 750
13739.59 753
13740.70 770
13741.81 762
13742.92 793
13744.02 799
13745.13 820
13746.24 814
13747.35 796
13748.45 821
13749.56 801
13750.67 845
13751.78 847
13752.88 882
13753.99 862
13755.10 856
13756.21 923
13757.31 946
13758.42 964
13759.53 987
13760.64 984
13761.75 994
13762.85 967
13763.96 1015
13765.07 1000
13766.18 994
13767.29 1047
13768.39 997
13769.50 1042
13770.61 1035
13771.72 1035
13772.83 992
13773.94 1006
13775.04 938
13776.15 919
13777.26 962
13778.37 939
13779.48 949
13780.59 924
13781.70 891
13782.80 885
13783.91 871
13785.02 862
13786.13 840
13787.24 809
13788.35 801
13789.46 796
13790.57 737
13791.68 730
13792.79 748
13793.90 772
13795.00 765
13796.11 736
13797.22 731
13798.33 759
13799.44 710
13800.55 718
13801.66 700
13802.77 714
13803.88 720
13804.99 734
13806.10 688
13807.21 688
13808.32 710
13809.43 712
13810.54 672
13811.65 681
13812.76 693
13813.87 717
13814.98 681
13816.09 650
13817.20 656
13818.31 687
13819.42 681
13820.53 678
13821.64 675
13822.75 673
13823.86 679
13824.97 656
13826.08 643
13827.19 666
13828.30 674
13829.41 657
13830.53 670
13831.64 678
13832.75 647
13833.86 674
13834.97 676
13836.08 672
13837.19 634
13838.30 664
13839.41 666
13840.52 637
13841.64 645
13842.75 657
13843.86 664
13844.97 682
13846.08 646
13847.19 660
13848.30 674
13849.41 679
13850.53 670
13851.64 692
13852.75 665
13853.86 653
13854.97 675
13856.08 685
13857.20 692
13858.31 689
13859.42 669
13860.53 661
13861.64 661
13862.76 670
13863.87 637
13864.98 665
13866.09 660
13867.20 671
13868.32 674
13869.43 650
13870.54 668
13871.65 660
13872.77 639
13873.88 685
13874.99 661
13876.10 663
13877.22 688
13878.33 689
13879.44 672
13880.55 674
13881.67 676
13882.78 671
13883.89 692
13885.01 645
13886.12 646
13887.23 689
13888.34 694
13889.46 679
13890.57 686
13891.68 711
13892.80 733
13893.91 715
13895.02 717
13896.14 736
13897.25 712
13898.36 731
13899.48 694
13900.59 729
13901.70 717
13902.82 708
13903.93 686
13905.05 678
13906.16 685
13907.27 684
13908.39 678
13909.50 658
13910.61 649
13911.73 637
13912.84 643
13913.96 679
13915.07 653
13916.19 652
13917.30 638
13918.41 620
13919.53 618
13920.64 611
13921.76 619
13922.87 626
13923.99 613
13925.10 608
13926.21 608
13927.33 612
13928.44 615
13929.56 640
13930.67 611
13931.79 629
13932.90 639
13934.02 622
13935.13 631
13936.25 623
13937.36 634
13938.48 623
13939.59 614
13940.71 610
13941.82 631
13942.94 619
13944.05 574
13945.17 587
13946.28 615
13947.40 584
13948.52 637
13949.63 606
13950.75 600
13951.86 614
13952.98 637
13954.09 589
13955.21 563
13956.32 571
13957.44 564
13958.56 567
13959.67 578
13960.79 544
13961.90 570
13963.02 589
13964.14 579
13965.25 598
13966.37 601
13967.48 599
13968.60 578
13969.72 606
13970.83 588
13971.95 611
13973.07 583
13974.18 575
13975.30 601
13976.42 643
13977.53 606
13978.65 602
13979.77 587
13980.88 578
13982.00 618
13983.12 583
13984.23 591
13985.35 612
13986.47 603
13987.58 628
13988.70 592
13989.82 586
13990.94 613
13992.05 591
13993.17 626
13994.29 610
13995.40 614
13996.52 612
13997.64 586
13998.76 605
13999.87 622
14000.99 606
14002.11 617
14003.23 620
14004.35 641
14005.46 622
14006.58 598
14007.70 611
14008.82 627
14009.93 615
14011.05 672
14012.17 648
14013.29 624
14014.41 606
14015.52 637
14016.64 602
14017.76 619
14018.88 606
14020.00 586
14021.12 614
14022.23 609
14023.35 599
14024.47 629
14025.59 601
14026.71 649
14027.83 627
14028.95 640
14030.06 644
14031.18 638
14032.30 634
14033.42 631
14034.54 641
14035.66 622
14036.78 659
14037.90 645
14039.02 605
14040.14 607
14041.25 645
14042.37 645
14043.49 665
14044.61 661
14045.73 675
14046.85 655
14047.97 657
14049.09 672
14050.21 679
14051.33 667
14052.45 661
14053.57 673
14054.69 669
14055.81 686
14056.93 689
14058.05 683
14059.17 671
14060.29 659
14061.41 694
14062.53 721
14063.65 718
14064.77 689
14065.89 696
14067.01 714
14068.13 692
14069.25 714
14070.37 711
14071.49 738
14072.61 746
14073.73 718
14074.85 733
14075.97 737
14077.09 753
14078.21 749
14079.33 794
14080.45 754
14081.57 797
14082.69 793
14083.82 780
14084.94 760
14086.06 765
14087.18 771
14088.30 790
14089.42 795
14090.54 799
14091.66 850
14092.78 836
14093.91 824
14095.03 821
14096.15 855
14097.27 839
14098.39 812
14099.51 846
14100.63 802
14101.76 816
14102.88 838
14104.00 792
14105.12 829
14106.24 808
14107.36 772
14108.49 825
14109.61 794
14110.73 788
14111.85 780
14112.97 771
14114.10 783
14115.22 800
14116.34 791
14117.46 730
14118.58 724
14119.71 733
14120.83 746
14121.95 746
14123.07 699
14124.20 713
14125.32 687
14126.44 682
14127.56 689
14128.69 687
14129.81 706
14130.93 693
14132.06 698
14133.18 716
14134.30 700
14135.42 704
14136.55 687
14137.67 708
14138.79 665
14139.92 681
14141.04 654
14142.16 669
14143.29 666
14144.41 653
14145.53 685
14146.66 658
14147.78 657
14148.90 719
14150.03 646
14151.15 660
14152.27 631
14153.40 676
14154.52 639
14155.64 642
14156.77 636
14157.89 647
14159.02 659
14160.14 684
14161.26 700
14162.39 642
14163.51 646
14164.64 647
14165.76 663
14166.88 606
14168.01 621
14169.13 608
14170.26 646
14171.38 639
14172.51 636
14173.63 631
14174.75 616
14175.88 633
14177.00 653
14178.13 639
14179.25 623
14180.38 635
14181.50 631
14182.63 618
14183.75 622
14184.88 617
14186.00 634
14187.13 620
14188.25 596
14189.38 612
14190.50 582
14191.63 617
14192.75 604
14193.88 582
14195.00 577
14196.13 602
14197.25 610
14198.38 606
14199.50 623
14200.63 593
14201.76 588
14202.88 589
14204.01 625
14205.13 604
14206.26 592
14207.38 599
14208.51 562
14209.64 594
14210.76 571
14211.89 578
14213.01 557
14214.14 554
14215.27 591
14216.39 581
14217.52 576
14218.64 565
14219.77 570
14220.90 562
14222.02 562
14223.15 535
14224.28 537
14225.40 544
14226.53 532
14227.66 564
14228.78 572
14229.91 563
14231.04 537
14232.16 555
14233.29 563
14234.42 539
14235.54 540
14236.67 576
14237.80 546
14238.92 546
14240.05 567
14241.18 561
14242.31 555
14243.43 522
14244.56 528
14245.69 542
14246.82 528
14247.94 553
14249.07 527
14250.20 555
14251.33 529
14252.45 554
14253.58 537
14254.71 528
14255.84 559
14256.96 547
14258.09 539
14259.22 508
14260.35 527
14261.47 530
14262.60 517
14263.73 510
14264.86 498
14265.99 498
14267.12 525
14268.24 503
14269.37 506
14270.50 508
14271.63 527
14272.76 515
14273.89 512
14275.01 506
14276.14 494
14277.27 469
14278.40 474
14279.53 481
14280.66 507
14281.79 530
14282.91 507
14284.04 494
14285.17 491
14286.30 491
14287.43 481
14288.56 477
14289.69 477
14290.82 465
14291.95 492
14293.08 494
14294.20 515
14295.33 521
14296.46 497
14297.59 488
14298.72 516
14299.85 465
14300.98 480
14302.11 490
14303.24 508
14304.37 493
14305.50 485
14306.63 483
14307.76 459
14308.89 467
14310.02 479
14311.15 460
14312.28 478
14313.41 463
14314.54 476
14315.67 464
14316.80 474
14317.93 459
14319.06 464
14320.19 472
14321.32 459
14322.45 483
14323.58 469
14324.71 470
14325.84 470
14326.97 467
14328.10 476
14329.23 513
14330.36 491
14331.49 441
14332.62 474
14333.76 484
14334.89 468
14336.02 463
14337.15 472
14338.28 474
14339.41 480
14340.54 464
14341.67 446
14342.80 438
14343.93 453
14345.07 434
14346.20 476
14347.33 447
14348.46 470
14349.59 471
14350.72 448
14351.85 429
14352.99 454
14354.12 471
14355.25 456
14356.38 471
14357.51 458
14358.64 462
14359.78 458
14360.91 465
14362.04 470
14363.17 479
14364.30 505
14365.44 483
14366.57 457
14367.70 422
14368.83 419
14369.96 453
14371.10 446
14372.23 466
14373.36 443
14374.49 444
14375.63 446
14376.76 451
14377.89 461
14379.02 476
14380.16 476
14381.29 480
14382.42 451
14383.55 466
14384.69 461
14385.82 447
14386.95 466
14388.09 457
14389.22 474
14390.35 490
14391.49 478
14392.62 434
14393.75 488
14394.89 457
14396.02 452
14397.15 442
14398.28 481
14399.42 481
14400.55 475
14401.69 493
14402.82 473
14403.95 478
14405.09 500
14406.22 491
14407.35 478
14408.49 475
14409.62 492
14410.75 487
14411.89 477
14413.02 485
14414.16 478
14415.29 516
14416.42 484
14417.56 505
14418.69 503
14419.83 516
14420.96 521
14422.10 509
14423.23 512
14424.36 519
14425.50 508
14426.63 540
14427.77 538
14428.90 496
14430.04 507
14431.17 514
14432.31 531
14433.44 508
14434.58 508
14435.71 499
14436.85 540
14437.98 535
14439.12 528
14440.25 513
14441.39 528
14442.52 536
14443.66 511
14444.79 517
14445.93 517
14447.06 507
14448.20 497
14449.33 529
14450.47 519
14451.60 546
14452.74 523
14453.87 513
14455.01 540
14456.14 577
14457.28 552
14458.42 541
14459.55 525
14460.69 523
14461.82 548
14462.96 553
14464.10 529
14465.23 551
14466.37 555
14467.50 550
14468.64 558
14469.78 549
14470.91 543
14472.05 569
14473.18 600
14474.32 573
14475.46 583
14476.59 582
14477.73 564
14478.87 587
14480.00 552
14481.14 551
14482.28 530
14483.41 563
14484.55 549
14485.69 586
14486.82 544
14487.96 550
14489.10 568
14490.23 561
14491.37 556
14492.51 528
14493.65 534
14494.78 566
14495.92 580
14497.06 569
14498.19 531
14499.33 555
14500.47 564
14501.61 551
14502.74 544
14503.88 530
14505.02 564
14506.16 592
14507.29 592
14508.43 564
14509.57 584
14510.71 563
14511.85 559
14512.98 553
14514.12 546
14515.26 537
14516.40 520
14517.54 541
14518.67 528
14519.81 524
14520.95 504
14522.09 514
14523.23 528
14524.36 526
14525.50 511
14526.64 513
14527.78 523
14528.92 521
14530.06 504
14531.19 515
14532.33 509
14533.47 496
14534.61 515
14535.75 505
14536.89 531
14538.03 503
14539.17 535
14540.31 551
14541.44 532
14542.58 535
14543.72 495
14544.86 515
14546.00 495
14547.14 502
14548.28 516
14549.42 530
14550.56 538
14551.70 530
14552.84 527
14553.98 530
14555.12 529
14556.25 532
14557.39 522
14558.53 542
14559.67 539
14560.81 493
14561.95 526
14563.09 523
14564.23 527
14565.37 551
14566.51 561
14567.65 555
14568.79 524
14569.93 546
14571.07 541
14572.21 548
14573.35 521
14574.49 512
14575.63 527
14576.77 553
14577.92 558
14579.06 538
14580.20 513
14581.34 544
14582.48 541
14583.62 548
14584.76 568
14585.90 580
14587.04 573
14588.18 566
14589.32 560
14590.46 566
14591.60 553
14592.74 580
14593.89 589
14595.03 530
14596.17 540
14597.31 582
14598.45 598
14599.59 576
14600.73 582
14601.87 551
14603.02 560
14604.16 555
14605.30 590
14606.44 606
14607.58 581
14608.72 604
14609.86 581
14611.01 609
14612.15 576
14613.29 602
14614.43 606
14615.57 610
14616.72 620
14617.86 629
14619.00 614
14620.14 615
14621.28 611
14622.43 657
14623.57 646
14624.71 654
14625.85 636
14627.00 643
14628.14 688
14629.28 677
14630.42 674
14631.56 694
14632.71 685
14633.85 693
14634.99 716
14636.14 709
14637.28 706
14638.42 676
14639.56 674
14640.71 678
14641.85 661
14642.99 651
14644.14 693
14645.28 636
14646.42 642
14647.56 654
14648.71 651
14649.85 626
14650.99 586
14652.14 610
14653.28 599
14654.42 585
14655.57 560
14656.71 550
14657.85 538
14659.00 552
14660.14 546
14661.29 570
14662.43 533
14663.57 514
14664.72 531
14665.86 520
14667.00 536
14668.15 528
14669.29 531
14670.44 511
14671.58 530
14672.73 535
14673.87 562
14675.01 518
14676.16 516
14677.30 501
14678.45 492
14679.59 485
14680.74 497
14681.88 474
14683.02 478
14684.17 478
14685.31 453
14686.46 468
14687.60 456
14688.75 473
14689.89 477
14691.04 437
14692.18 473
14693.33 473
14694.47 466
14695.62 467
14696.76 458
14697.91 481
14699.05 455
14700.20 463
14701.34 453
14702.49 441
14703.63 447
14704.78 459
14705.92 474
14707.07 458
14708.22 467
14709.36 430
14710.51 440
14711.65 441
14712.80 457
14713.94 451
14715.09 464
14716.23 455
14717.38 445
14718.53 459
14719.67 458
14720.82 444
14721.96 466
14723.11 429
14724.26 451
14725.40 486
14726.55 445
14727.70 421
14728.84 437
14729.99 440
14731.13 440
14732.28 446
14733.43 454
14734.57 448
14735.72 433
14736.87 453
14738.01 444
14739.16 433
14740.31 449
14741.45 410
14742.60 437
14743.75 421
14744.89 433
14746.04 443
14747.19 444
14748.34 412
14749.48 456
14750.63 434
14751.78 431
14752.92 401
14754.07 418
14755.22 432
14756.37 438
14757.51 450
14758.66 401
14759.81 405
14760.96 423
14762.10 418
14763.25 406
14764.40 413
14765.55 418
14766.70 415
14767.84 454
14768.99 408
14770.14 397
14771.29 401
14772.43 423
14773.58 393
14774.73 382
14775.88 387
14777.03 405
14778.18 393
14779.32 394
14780.47 388
14781.62 392
14782.77 398
14783.92 417
14785.07 413
14786.21 414
14787.36 385
14788.51 401
14789.66 389
14790.81 383
14791.96 385
14793.11 380
14794.26 382
14795.40 389
14796.55 385
14797.70 374
14798.85 396
14800.00 377
14801.15 382
14802.30 379
14803.45 365
14804.60 397
14805.75 398
14806.90 394
14808.05 364
14809.19 391
14810.34 377
14811.49 385
14812.64 399
14813.79 393
14814.94 376
14816.09 356
14817.24 360
14818.39 355
14819.54 360
14820.69 364
14821.84 374
14822.99 352
14824.14 361
14825.29 377
14826.44 365
14827.59 353
14828.74 380
14829.89 371
14831.04 361
14832.19 328
14833.34 350
14834.49 375
14835.64 371
14836.79 376
14837.95 372
14839.10 385
14840.25 400
14841.40 341
14842.55 343
14843.70 350
14844.85 356
14846.00 390
14847.15 348
14848.30 364
14849.45 375
14850.60 365
14851.76 356
14852.91 343
14854.06 360
14855.21 348
14856.36 367
14857.51 341
14858.66 357
14859.81 360
14860.97 336
14862.12 329
14863.27 364
14864.42 354
14865.57 359
14866.72 328
14867.88 351
14869.03 371
14870.18 339
14871.33 331
14872.48 361
14873.64 340
14874.79 335
14875.94 328
14877.09 337
14878.24 358
14879.40 341
14880.55 339
14881.70 336
14882.85 344
14884.00 341
14885.16 327
14886.31 343
14887.46 348
14888.61 352
14889.77 356
14890.92 374
14892.07 374
14893.23 351
14894.38 352
14895.53 340
14896.68 340
14897.84 332
14898.99 361
14900.14 336
14901.30 347
14902.45 315
14903.60 313
14904.75 341
14905.91 347
14907.06 331
14908.21 325
14909.37 349
14910.52 335
14911.67 361
14912.83 376
14913.98 343
14915.14 332
14916.29 337
14917.44 321
14918.60 346
14919.75 328
14920.90 320
14922.06 350
14923.21 347
14924.37 337
14925.52 337
14926.67 346
14927.83 334
14928.98 340
14930.14 349
14931.29 346
14932.44 346
14933.60 361
14934.75 335
14935.91 359
14937.06 379
14938.22 334
14939.37 345
14940.52 338
14941.68 350
14942.83 332
14943.99 374
14945.14 331
14946.30 353
14947.45 351
14948.61 328
14949.76 335
14950.92 349
14952.07 326
14953.23 325
14954.38 348
14955.54 346
14956.69 354
14957.85 359
14959.00 351
14960.16 316
14961.31 337
14962.47 338
14963.62 335
14964.78 346
14965.94 317
14967.09 351
14968.25 358
14969.40 341
14970.56 344
14971.71 334
14972.87 365
14974.03 368
14975.18 354
14976.34 340
14977.49 338
14978.65 353
14979.81 320
14980.96 336
14982.12 327
14983.27 374
14984.43 349
14985.59 334
14986.74 332
14987.90 343
14989.06 337
14990.21 349
14991.37 343
14992.53 345
14993.68 348
14994.84 328
14996.00 311
14997.15 325
14998.31 351
14999.47 352
15000.62 348
15001.78 383
15002.94 362
15004.09 338
15005.25 332
15006.41 354
15007.56 349
15008.72 351
15009.88 344
15011.04 349
15012.19 339
15013.35 348
15014.51 331
15015.67 335
15016.82 322
15017.98 331
15019.14 333
15020.30 353
15021.45 358
15022.61 357
15023.77 349
15024.93 332
15026.08 358
15027.24 354
15028.40 349
15029.56 332
15030.72 357
15031.87 358
15033.03 351
15034.19 339
15035.35 330
15036.51 348
15037.67 318
15038.82 335
15039.98 353
15041.14 353
15042.30 345
15043.46 351
15044.62 324
15045.78 322
15046.93 325
15048.09 371
15049.25 332
15050.41 334
15051.57 360
15052.73 348
15053.89 324
15055.05 358
15056.20 362
15057.36 336
15058.52 314
15059.68 326
15060.84 354
15062.00 341
15063.16 336
15064.32 353
15065.48 345
15066.64 366
15067.80 349
15068.96 337
15070.12 353
15071.28 332
15072.44 356
15073.60 339
15074.76 341
15075.91 358
15077.07 347
15078.23 354
15079.39 338
15080.55 361
15081.71 364
15082.87 347
15084.03 352
15085.19 348
15086.35 339
15087.51 365
15088.68 346
15089.84 366
15091.00 341
15092.16 351
15093.32 338
15094.48 361
15095.64 368
15096.80 357
15097.96 370
15099.12 370
15100.28 357
15101.44 356
15102.60 367
15103.76 344
15104.92 353
15106.08 354
15107.25 367
15108.41 400
15109.57 367
15110.73 397
15111.89 362
15113.05 370
15114.21 384
15115.37 363
15116.54 368
15117.70 359
15118.86 365
15120.02 382
15121.18 366
15122.34 366
15123.50 371
15124.67 380
15125.83 377
15126.99 389
15128.15 348
15129.31 387
15130.47 348
15131.64 394
15132.80 369
15133.96 352
15135.12 362
15136.28 335
15137.45 374
15138.61 387
15139.77 366
15140.93 346
15142.10 374
15143.26 383
15144.42 390
15145.58 385
15146.75 369
15147.91 390
15149.07 388
15150.23 386
15151.40 409
15152.56 402
15153.72 381
15154.88 376
15156.05 380
15157.21 394
15158.37 405
15159.54 399
15160.70 407
15161.86 373
15163.03 383
15164.19 383
15165.35 411
15166.52 403
15167.68 420
15168.84 423
15170.01 403
15171.17 416
15172.33 402
15173.50 409
15174.66 420
15175.82 398
15176.99 403
15178.15 419
15179.31 428
15180.48 396
15181.64 435
15182.81 440
15183.97 442
15185.13 444
15186.30 421
15187.46 423
15188.63 410
15189.79 431
15190.95 454
15192.12 424
15193.28 443
15194.45 433
15195.61 443
15196.78 422
15197.94 433
15199.10 430
15200.27 419
15201.43 452
15202.60 453
15203.76 448
15204.93 432
15206.09 446
15207.26 444
15208.42 435
15209.59 442
15210.75 454
15211.92 449
15213.08 420
15214.25 459
15215.41 450
15216.58 443
15217.74 433
15218.91 444
15220.07 443
15221.24 458
15222.40 456
15223.57 463
15224.74 468
15225.90 467
15227.07 468
15228.23 476
15229.40 485
15230.56 478
15231.73 460
15232.89 456
15234.06 488
15235.23 488
15236.39 481
15237.56 468
15238.72 499
15239.89 479
15241.06 503
15242.22 465
15243.39 481
15244.56 511
15245.72 498
15246.89 469
15248.05 485
15249.22 462
15250.39 428
15251.55 464
15252.72 454
15253.89 470
15255.05 469
15256.22 448
15257.39 458
15258.55 449
15259.72 462
15260.89 461
15262.05 469
15263.22 452
15264.39 467
15265.56 432
15266.72 407
15267.89 411
15269.06 440
15270.22 471
15271.39 417
15272.56 432
15273.73 447
15274.89 381
15276.06 395
15277.23 418
15278.40 442
15279.56 426
15280.73 420
15281.90 402
15283.07 404
15284.23 437
15285.40 427
15286.57 383
15287.74 419
15288.91 408
15290.07 393
15291.24 405
15292.41 401
15293.58 412
15294.75 399
15295.92 429
15297.08 416
15298.25 418
15299.42 425
15300.59 422
15301.76 442
15302.93 404
15304.09 408
15305.26 372
15306.43 420
15307.60 423
15308.77 415
15309.94 421
15311.11 424
15312.28 416
15313.44 390
15314.61 426
15315.78 430
15316.95 436
15318.12 440
15319.29 428
15320.46 437
15321.63 404
15322.80 400
15323.97 408
15325.14 433
15326.30 430
15327.47 399
15328.64 428
15329.81 384
15330.98 400
15332.15 439
15333.32 425
15334.49 410
15335.66 427
15336.83 406
15338.00 395
15339.17 398
15340.34 408
15341.51 426
15342.68 402
15343.85 439
15345.02 408
15346.19 445
15347.36 429
15348.53 444
15349.70 456
15350.87 447
15352.04 453
15353.21 461
15354.38 434
15355.55 448
15356.72 448
15357.90 436
15359.07 460
15360.24 471
15361.41 442
15362.58 470
15363.75 451
15364.92 474
15366.09 473
15367.26 466
15368.43 465
15369.60 452
15370.77 426
15371.95 438
15373.12 440
15374.29 452
15375.46 443
15376.63 433
15377.80 465
15378.97 474
15380.15 468
15381.32 447
15382.49 449
15383.66 438
15384.83 473
15386.00 458
15387.17 443
15388.35 439
15389.52 441
15390.69 443
15391.86 428
15393.03 422
15394.21 430
15395.38 429
15396.55 424
15397.72 444
15398.89 434
15400.07 448
15401.24 441
15402.41 405
15403.58 414
15404.76 432
15405.93 428
15407.10 385
15408.27 388
15409.45 409
15410.62 399
15411.79 418
15412.96 407
15414.14 408
15415.31 412
15416.48 403
15417.66 417
15418.83 394
15420.00 385
15421.17 377
15422.35 394
15423.52 400
15424.69 374
15425.87 378
15427.04 377
15428.21 390
15429.39 372
15430.56 400
15431.73 386
15432.91 369
15434.08 399
15435.25 367
15436.43 387
15437.60 366
15438.77 394
15439.95 399
15441.12 359
15442.30 380
15443.47 355
15444.64 373
15445.82 369
15446.99 373
15448.17 394
15449.34 372
15450.51 362
15451.69 377
15452.86 368
15454.04 376
15455.21 382
15456.39 368
15457.56 362
15458.73 381
15459.91 379
15461.08 368
15462.26 382
15463.43 370
15464.61 364
15465.78 393
15466.96 365
15468.13 374
15469.31 389
15470.48 372
15471.66 406
15472.83 386
15474.01 368
15475.18 374
15476.36 384
15477.53 371
15478.71 387
15479.88 381
15481.06 362
15482.23 351
15483.41 377
15484.58 356
15485.76 358
15486.93 366
15488.11 352
15489.29 371
15490.46 383
15491.64 367
15492.81 356
15493.99 363
15495.16 352
15496.34 370
15497.52 372
15498.69 361
15499.87 373
15501.04 389
15502.22 384
15503.40 365
15504.57 365
15505.75 373
15506.92 370
15508.10 383
15509.28 376
15510.45 386
15511.63 381
15512.81 367
15513.98 397
15515.16 401
15516.34 382
15517.51 370
15518.69 374
15519.87 381
15521.04 398
15522.22 384
15523.40 362
15524.57 377
15525.75 380
15526.93 364
15528.11 386
15529.28 378
15530.46 385
15531.64 381
15532.81 378
15533.99 379
15535.17 359
15536.35 349
15537.52 349
15538.70 368
15539.88 387
15541.06 393
15542.23 387
15543.41 403
15544.59 372
15545.77 385
15546.95 402
15548.12 384
15549.30 380
15550.48 379
15551.66 389
15552.83 425
15554.01 387
15555.19 369
15556.37 383
15557.55 398
15558.73 414
15559.90 418
15561.08 418
15562.26 389
15563.44 407
15564.62 378
15565.80 389
15566.97 391
15568.15 434
15569.33 402
15570.51 400
15571.69 408
15572.87 396
15574.05 416
15575.23 424
15576.40 413
15577.58 401
15578.76 425
15579.94 431
15581.12 424
15582.30 431
15583.48 442
15584.66 415
15585.84 434
15587.02 448
15588.20 424
15589.38 410
15590.56 431
15591.73 433
15592.91 424
15594.09 446
15595.27 428
15596.45 443
15597.63 454
15598.81 403
15599.99 466
15601.17 438
15602.35 439
15603.53 444
15604.71 437
15605.89 442
15607.07 493
15608.25 446
15609.43 459
15610.61 471
15611.79 447
15612.97 456
15614.15 458
15615.33 487
15616.51 465
15617.69 483
15618.88 472
15620.06 470
15621.24 488
15622.42 478
15623.60 476
15624.78 483
15625.96 498
15627.14 486
15628.32 475
15629.50 483
15630.68 490
15631.86 492
15633.05 488
15634.23 499
15635.41 526
15636.59 502
15637.77 514
15638.95 538
15640.13 484
15641.31 509
15642.50 523
15643.68 505
15644.86 518
15646.04 530
15647.22 496
15648.40 518
15649.58 536
15650.77 512
15651.95 512
15653.13 519
15654.31 522
15655.49 526
15656.68 519
15657.86 517
15659.04 506
15660.22 524
15661.40 503
15662.59 526
15663.77 537
15664.95 501
15666.13 533
15667.32 543
15668.50 515
15669.68 527
15670.86 537
15672.05 559
15673.23 534
15674.41 509
15675.59 560
15676.78 498
15677.96 520
15679.14 532
15680.32 520
15681.51 542
15682.69 513
15683.87 543
15685.06 516
15686.24 537
15687.42 541
15688.61 525
15689.79 539
15690.97 526
15692.16 503
15693.34 517
15694.52 542
15695.71 524
15696.89 512
15698.07 539
15699.26 547
15700.44 547
15701.62 542
15702.81 513
15703.99 497
15705.17 505
15706.36 527
15707.54 515
15708.73 513
15709.91 513
15711.09 543
15712.28 540
15713.46 553
15714.65 540
15715.83 550
15717.02 552
15718.20 533
15719.38 563
15720.57 530
15721.75 547
15722.94 542
15724.12 580
15725.31 578
15726.49 568
15727.68 567
15728.86 553
15730.04 563
15731.23 583
15732.41 556
15733.60 544
15734.78 599
15735.97 578
15737.15 572
15738.34 579
15739.52 543
15740.71 599
15741.89 604
15743.08 604
15744.27 597
15745.45 587
15746.64 604
15747.82 608
15749.01 595
15750.19 592
15751.38 620
15752.56 612
15753.75 614
15754.93 619
15756.12 653
15757.31 642
15758.49 660
15759.68 654
15760.86 661
15762.05 647
15763.24 655
15764.42 653
15765.61 625
15766.79 636
15767.98 615
15769.17 632
15770.35 618
15771.54 609
15772.72 625
15773.91 620
15775.10 609
15776.28 605
15777.47 608
15778.66 616
15779.84 590
15781.03 581
15782.22 545
15783.40 576
15784.59 581
15785.78 607
15786.96 555
15788.15 552
15789.34 582
15790.53 566
15791.71 589
15792.90 552
15794.09 550
15795.27 573
15796.46 585
15797.65 541
15798.84 527
15800.02 541
15801.21 543
15802.40 531
15803.59 548
15804.77 529
15805.96 520
15807.15 550
15808.34 517
15809.52 514
15810.71 520
15811.90 520
15813.09 528
15814.28 554
15815.46 540
15816.65 503
15817.84 479
15819.03 508
15820.22 534
15821.40 515
15822.59 479
15823.78 531
15824.97 503
15826.16 505
15827.35 508
15828.53 507
15829.72 507
15830.91 528
15832.10 547
15833.29 510
15834.48 502
15835.67 517
15836.85 508
15838.04 500
15839.23 502
15840.42 505
15841.61 488
15842.80 502
15843.99 498
15845.18 475
15846.37 470
15847.55 514
15848.74 506
15849.93 500
15851.12 517
15852.31 511
15853.50 520
15854.69 508
15855.88 477
15857.07 495
15858.26 516
15859.45 474
15860.64 509
15861.83 512
15863.02 484
15864.21 496
15865.40 501
15866.59 538
15867.78 524
15868.97 515
15870.16 517
15871.35 512
15872.54 502
15873.73 502
15874.92 487
15876.11 532
15877.30 525
15878.49 520
15879.68 514
15880.87 521
15882.06 510
15883.25 517
15884.44 520
15885.63 508
15886.82 496
15888.01 531
15889.20 536
15890.39 511
15891.59 520
15892.78 537
15893.97 526
15895.16 542
15896.35 556
15897.54 523
15898.73 549
15899.92 562
15901.11 564
15902.30 535
15903.50 549
15904.69 575
15905.88 587
15907.07 556
15908.26 556
15909.45 558
15910.64 573
15911.84 580
15913.03 586
15914.22 566
15915.41 591
15916.60 573
15917.79 572
15918.99 566
15920.18 547
15921.37 570
15922.56 564
15923.75 577
15924.95 540
15926.14 579
15927.33 572
15928.52 574
15929.71 583
15930.91 577
15932.10 560
15933.29 568
15934.48 585
15935.68 563
15936.87 540
15938.06 556
15939.25 563
15940.45 536
15941.64 532
15942.83 502
15944.03 505
15945.22 499
15946.41 497
15947.60 515
15948.80 513
15949.99 510
15951.18 499
15952.38 484
15953.57 472
15954.76 470
15955.96 482
15957.15 426
15958.34 431
15959.54 429
15960.73 473
15961.92 439
15963.12 476
15964.31 438
15965.50 441
15966.70 447
15967.89 416
15969.08 420
15970.28 432
15971.47 418
15972.67 414
15973.86 410
15975.05 392
15976.25 413
15977.44 419
15978.64 405
15979.83 401
15981.02 423
15982.22 409
15983.41 417
15984.61 375
15985.80 377
15987.00 380
15988.19 392
15989.38 400
15990.58 402
15991.77 390
15992.97 412
15994.16 392
15995.36 428
15996.55 387
15997.75 358
15998.94 401
16000.14 412
16001.33 374
16002.53 394
16003.72 405
16004.92 395
16006.11 359
16007.31 393
16008.50 379
16009.70 373
16010.89 384
16012.09 373
16013.28 355
16014.48 373
16015.67 396
16016.87 382
16018.07 373
16019.26 370
16020.46 363
16021.65 381
16022.85 380
16024.04 347
16025.24 376
16026.44 371
16027.63 359
16028.83 363
16030.02 368
16031.22 378
16032.42 375
16033.61 341
16034.81 345
16036.00 346
16037.20 374
16038.40 359
16039.59 380
16040.79 351
16041.99 360
16043.18 381
16044.38 350
16045.58 361
16046.77 355
16047.97 365
16049.17 355
16050.36 345
16051.56 332
16052.76 357
16053.95 355
16055.15 353
16056.35 345
16057.54 380
16058.74 361
16059.94 381
16061.14 346
16062.33 348
16063.53 348
16064.73 353
16065.92 336
16067.12 350
16068.32 347
16069.52 328
16070.71 330
16071.91 352
16073.11 371
16074.31 335
16075.50 314
16076.70 336
16077.90 339
16079.10 340
16080.30 335
16081.49 322
16082.69 337
16083.89 336
16085.09 331
16086.29 335
16087.48 320
16088.68 335
16089.88 327
16091.08 343
16092.28 312
16093.48 318
16094.67 309
16095.87 360
16097.07 345
16098.27 312
16099.47 316
16100.67 332
16101.87 323
16103.06 326
16104.26 324
16105.46 317
16106.66 330
16107.86 342
16109.06 326
16110.26 314
16111.46 307
16112.66 308
16113.86 307
16115.05 332
16116.25 302
16117.45 316
16118.65 318
16119.85 328
16121.05 322
16122.25 314
16123.45 304
16124.65 328
16125.85 309
16127.05 312
16128.25 318
16129.45 328
16130.65 308
16131.85 300
16133.05 317
16134.25 317
16135.45 341
16136.65 296
16137.85 318
16139.05 321
16140.25 282
16141.45 313
16142.65 304
16143.85 306
16145.05 297
16146.25 309
16147.45 290
16148.65 302
16149.85 292
16151.05 291
16152.25 287
16153.45 293
16154.65 304
16155.85 315
16157.05 304
16158.25 308
16159.46 331
16160.66 319
16161.86 301
16163.06 311
16164.26 312
16165.46 270
16166.66 274
16167.86 287
16169.06 330
16170.27 297
16171.47 309
16172.67 304
16173.87 337
16175.07 298
16176.27 284
16177.47 306
16178.67 294
16179.88 310
16181.08 293
16182.28 263
16183.48 279
16184.68 309
16185.89 297
16187.09 275
16188.29 290
16189.49 297
16190.69 310
16191.90 307
16193.10 298
16194.30 269
16195.50 305
16196.70 302
16197.91 294
16199.11 283
16200.31 334
16201.51 319
16202.72 307
16203.92 267
16205.12 270
16206.32 283
16207.53 318
16208.73 305
16209.93 296
16211.13 269
16212.34 300
16213.54 299
16214.74 316
16215.95 301
16217.15 301
16218.35 313
16219.55 275
16220.76 308
16221.96 322
16223.16 315
16224.37 296
16225.57 319
16226.77 305
16227.98 291
16229.18 280
16230.38 287
16231.59 294
16232.79 298
16233.99 292
16235.20 313
16236.40 290
16237.61 321
16238.81 307
16240.01 302
16241.22 292
16242.42 322
16243.63 303
16244.83 311
16246.03 319
16247.24 311
16248.44 321
16249.65 314
16250.85 302
16252.05 293
16253.26 324
16254.46 312
16255.67 305
16256.87 288
16258.08 313
16259.28 284
16260.49 298
16261.69 314
16262.89 319
16264.10 307
16265.30 311
16266.51 335
16267.71 316
16268.92 301
16270.12 290
16271.33 316
16272.53 301
16273.74 305
16274.94 306
16276.15 304
16277.35 304
16278.56 299
16279.77 304
16280.97 331
16282.18 347
16283.38 325
16284.59 299
16285.79 274
16287.00 328
16288.20 329
16289.41 317
16290.61 287
16291.82 269
16293.03 309
16294.23 299
16295.44 311
16296.64 296
16297.85 284
16299.06 314
16300.26 288
16301.47 315
16302.67 291
16303.88 283
16305.09 305
16306.29 306
16307.50 319
16308.71 311
16309.91 321
16311.12 310
16312.33 310
16313.53 309
16314.74 310
16315.95 318
16317.15 309
16318.36 301
16319.57 322
16320.77 321
16321.98 308
16323.19 309
16324.39 315
16325.60 319
16326.81 315
16328.01 302
16329.22 292
16330.43 308
16331.64 304
16332.84 290
16334.05 283
16335.26 308
16336.47 284
16337.67 294
16338.88 272
16340.09 321
16341.30 287
16342.50 275
16343.71 282
16344.92 284
16346.13 292
16347.33 288
16348.54 284
16349.75 291
16350.96 304
16352.17 281
16353.37 320
16354.58 325
16355.79 300
16357.00 306
16358.21 299
16359.41 286
16360.62 275
16361.83 289
16363.04 307
16364.25 301
16365.46 292
16366.67 298
16367.87 300
16369.08 282
16370.29 317
16371.50 287
16372.71 258
16373.92 311
16375.13 295
16376.34 306
16377.54 306
16378.75 285
16379.96 299
16381.17 286
16382.38 309
16383.59 294
16384.80 286
16386.01 288
16387.22 302
16388.43 294
16389.64 300
16390.85 304
16392.05 276
16393.26 307
16394.47 317
16395.68 295
16396.89 269
16398.10 282
16399.31 290
16400.52 290
16401.73 293
16402.94 293
16404.15 308
16405.36 289
16406.57 301
16407.78 300
16408.99 264
16410.20 284
16411.41 288
16412.62 288
16413.83 296
16415.04 299
16416.25 300
16417.46 305
16418.67 290
16419.88 270
16421.10 269
16422.31 296
16423.52 296
16424.73 307
16425.94 309
16427.15 259
16428.36 294
16429.57 305
16430.78 293
16431.99 297
16433.20 279
16434.41 292
16435.63 294
16436.84 296
16438.05 284
16439.26 283
16440.47 301
16441.68 298
16442.89 280
16444.10 262
16445.32 305
16446.53 316
16447.74 300
16448.95 262
16450.16 285
16451.37 259
16452.59 298
16453.80 289
16455.01 298
16456.22 258
16457.43 288
16458.64 286
16459.86 283
16461.07 284
16462.28 268
16463.49 307
16464.70 303
16465.92 281
16467.13 262
16468.34 295
16469.55 283
16470.77 284
16471.98 274
16473.19 288
16474.40 288
16475.62 290
16476.83 291
16478.04 294
16479.25 293
16480.47 292
16481.68 295
16482.89 285
16484.11 274
16485.32 288
16486.53 284
16487.74 311
16488.96 314
16490.17 297
16491.38 279
16492.60 286
16493.81 292
16495.02 297
16496.24 293
16497.45 307
16498.66 337
16499.88 273
16501.09 301
16502.30 274
16503.52 288
16504.73 284
16505.94 297
16507.16 286
16508.37 307
16509.59 274
16510.80 294
16512.01 311
16513.23 313
16514.44 298
16515.66 287
16516.87 320
16518.08 285
16519.30 293
16520.51 307
16521.73 306
16522.94 287
16524.16 282
16525.37 311
16526.58 290
16527.80 313
16529.01 322
16530.23 318
16531.44 304
16532.66 271
16533.87 318
16535.09 321
16536.30 312
16537.52 304
16538.73 321
16539.95 309
16541.16 321
16542.38 312
16543.59 305
16544.81 322
16546.02 314
16547.24 333
16548.45 313
16549.67 308
16550.88 323
16552.10 343
16553.31 321
16554.53 311
16555.74 324
16556.96 309
16558.18 313
16559.39 327
16560.61 315
16561.82 318
16563.04 307
16564.25 343
16565.47 327
16566.69 340
16567.90 345
16569.12 346
16570.33 330
16571.55 330
16572.77 321
16573.98 346
16575.20 340
16576.41 304
16577.63 333
16578.85 326
16580.06 333
16581.28 324
16582.50 343
16583.71 323
16584.93 338
16586.15 315
16587.36 326
16588.58 323
16589.80 314
16591.01 341
16592.23 342
16593.45 309
16594.66 333
16595.88 313
16597.10 333
16598.32 316
16599.53 323
16600.75 292
16601.97 320
16603.18 312
16604.40 290
16605.62 309
16606.84 304
16608.05 309
16609.27 309
16610.49 302
16611.71 312
16612.92 317
16614.14 307
16615.36 280
16616.58 308
16617.79 265
16619.01 307
16620.23 297
16621.45 302
16622.67 296
16623.88 308
16625.10 280
16626.32 275
16627.54 310
16628.76 302
16629.97 294
16631.19 291
16632.41 282
16633.63 281
16634.85 292
16636.07 273
16637.29 293
16638.50 277
16639.72 280
16640.94 289
16642.16 275
16643.38 281
16644.60 278
16645.82 272
16647.03 291
16648.25 272
16649.47 273
16650.69 264
16651.91 284
16653.13 278
16654.35 286
16655.57 286
16656.79 265
16658.01 268
16659.23 278
16660.45 294
16661.66 272
16662.88 273
16664.10 280
16665.32 279
16666.54 268
16667.76 267
16668.98 271
16670.20 278
16671.42 300
16672.64 288
16673.86 265
16675.08 271
16676.30 274
16677.52 277
16678.74 289
16679.96 247
16681.18 259
16682.40 285
16683.62 266
16684.84 278
16686.06 270
16687.28 281
16688.50 273
16689.72 273
16690.94 234
16692.16 282
16693.39 271
16694.61 273
16695.83 279
16697.05 272
16698.27 279
16699.49 303
16700.71 266
16701.93 251
16703.15 271
16704.37 275
16705.59 255
16706.81 262
16708.04 278
16709.26 263
16710.48 296
16711.70 264
16712.92 260
16714.14 274
16715.36 284
16716.58 263
16717.81 280
16719.03 277
16720.25 264
16721.47 269
16722.69 232
16723.91 247
16725.14 247
16726.36 276
16727.58 251
16728.80 249
16730.02 257
16731.24 274
16732.47 307
16733.69 265
16734.91 277
16736.13 277
16737.36 289
16738.58 270
16739.80 257
16741.02 265
16742.24 266
16743.47 259
16744.69 285
16745.91 252
16747.13 263
16748.36 257
16749.58 258
16750.80 273
16752.02 256
16753.25 242
16754.47 233
16755.69 257
16756.92 245
16758.14 259
16759.36 256
16760.59 260
16761.81 254
16763.03 257
16764.25 237
16765.48 268
16766.70 243
16767.92 245
16769.15 254
16770.37 261
16771.59 253
16772.82 265
16774.04 268
16775.27 266
16776.49 226
16777.71 243
16778.94 242
16780.16 251
16781.38 286
16782.61 257
16783.83 256
16785.06 281
16786.28 275
16787.50 276
16788.73 260
16789.95 239
16791.18 258
16792.40 279
16793.62 244
16794.85 236
16796.07 237
16797.30 240
16798.52 240
16799.75 245
16800.97 256
16802.19 247
16803.42 251
16804.64 258
16805.87 272
16807.09 242
16808.32 265
16809.54 301
16810.77 242
16811.99 260
16813.22 241
16814.44 241
16815.67 266
16816.89 289
16818.12 277
16819.34 248
16820.57 261
16821.79 267
16823.02 278
16824.24 246
16825.47 237
16826.70 270
16827.92 274
16829.15 253
16830.37 277
16831.60 293
16832.82 260
16834.05 262
16835.27 260
16836.50 244
16837.73 272
16838.95 274
16840.18 282
16841.40 275
16842.63 275
16843.86 269
16845.08 284
16846.31 287
16847.53 279
16848.76 259
16849.99 273
16851.21 286
16852.44 280
16853.67 278
16854.89 280
16856.12 273
16857.35 291
16858.57 272
16859.80 286
16861.03 290
16862.25 291
16863.48 265
16864.71 289
16865.93 283
16867.16 286
16868.39 298
16869.61 313
16870.84 279
16872.07 297
16873.30 295
16874.52 280
16875.75 300
16876.98 297
16878.20 295
16879.43 315
16880.66 322
16881.89 308
16883.11 330
16884.34 307
16885.57 298
16886.80 322
16888.02 292
16889.25 300
16890.48 295
16891.71 307
16892.94 305
16894.16 311
16895.39 309
16896.62 314
16897.85 292
16899.08 309
16900.30 315
16901.53 326
16902.76 317
16903.99 331
16905.22 340
16906.45 320
16907.67 314
16908.90 278
16910.13 303
16911.36 317
16912.59 303
16913.82 316
16915.04 325
16916.27 309
16917.50 309
16918.73 296
16919.96 312
16921.19 312
16922.42 321
16923.65 297
16924.88 302
16926.10 333
16927.33 312
16928.56 314
16929.79 298
16931.02 305
16932.25 300
16933.48 308
16934.71 291
16935.94 286
16937.17 301
16938.40 306
16939.63 302
16940.86 296
16942.09 290
16943.32 320
16944.55 289
16945.78 310
16947.01 313
16948.24 296
16949.47 310
16950.70 272
16951.93 308
16953.16 305
16954.39 278
16955.62 290
16956.85 300
16958.08 294
16959.31 299
16960.54 291
16961.77 320
16963.00 289
16964.23 275
16965.46 286
16966.69 281
16967.92 283
16969.15 286
16970.38 304
16971.61 289
16972.84 266
16974.07 275
16975.30 271
16976.54 278
16977.77 294
16979.00 277
16980.23 273
16981.46 263
16982.69 271
16983.92 264
16985.15 265
16986.38 286
16987.62 269
16988.85 281
16990.08 278
16991.31 267
16992.54 284
16993.77 268
16995.00 259
16996.24 259
16997.47 258
16998.70 262
16999.93 278
17001.16 287
17002.39 264
17003.63 264
17004.86 283
17006.09 279
17007.32 252
17008.55 272
17009.79 257
17011.02 251
17012.25 275
17013.48 235
17014.72 253
17015.95 255
17017.18 261
17018.41 271
17019.64 261
17020.88 266
17022.11 279
17023.34 266
17024.58 252
17025.81 271
17027.04 279
17028.27 259
17029.51 250
17030.74 250
17031.97 260
17033.21 277
17034.44 248
17035.67 232
17036.90 262
17038.14 275
17039.37 261
17040.60 257
17041.84 238
17043.07 268
17044.30 264
17045.54 279
17046.77 258
17048.00 256
17049.24 260
17050.47 245
17051.70 241
17052.94 253
17054.17 262
17055.41 255
17056.64 254
17057.87 239
17059.11 229
17060.34 249
17061.58 254
17062.81 261
17064.04 246
17065.28 257
17066.51 250
17067.75 257
17068.98 258
17070.21 257
17071.45 261
17072.68 249
17073.92 246
17075.15 243
17076.39 256
17077.62 243
17078.86 237
17080.09 258
17081.33 253
17082.56 243
17083.80 245
17085.03 256
17086.26 229
17087.50 249
17088.73 245
17089.97 238
17091.20 229
17092.44 249
17093.68 251
17094.91 244
17096.15 256
17097.38 228
17098.62 251
17099.85 239
17101.09 265
17102.32 239
17103.56 220
17104.79 230
17106.03 240
17107.26 227
17108.50 231
17109.74 247
17110.97 230
17112.21 242
17113.44 240
17114.68 259
17115.92 240
17117.15 263
17118.39 245
17119.62 242
17120.86 237
17122.10 245
17123.33 240
17124.57 246
17125.80 242
17127.04 251
17128.28 244
17129.51 238
17130.75 238
17131.99 240
17133.22 247
17134.46 226
17135.70 235
17136.93 218
17138.17 220
17139.41 248
17140.64 232
17141.88 216
17143.12 227
17144.35 223
17145.59 240
17146.83 223
17148.07 217
17149.30 253
17150.54 243
17151.78 245
17153.02 215
17154.25 233
17155.49 207
17156.73 224
17157.96 222
17159.20 213
17160.44 226
17161.68 231
17162.92 243
17164.15 225
17165.39 213
17166.63 218
17167.87 230
17169.10 225
17170.34 231
17171.58 230
17172.82 235
17174.06 231
17175.29 226
17176.53 216
17177.77 235
17179.01 229
17180.25 251
17181.49 210
17182.72 225
17183.96 215
17185.20 230
17186.44 234
17187.68 225
17188.92 225
17190.15 232
17191.39 214
17192.63 227
17193.87 260
17195.11 220
17196.35 262
17197.59 227
17198.83 230
17200.07 225
17201.30 228
17202.54 231
17203.78 243
17205.02 205
17206.26 215
17207.50 222
17208.74 220
17209.98 218
17211.22 228
17212.46 237
17213.70 229
17214.94 210
17216.18 208
17217.42 222
17218.66 222
17219.90 228
17221.14 214
17222.38 215
17223.62 208
17224.86 218
17226.10 217
17227.34 223
17228.58 242
17229.82 227
17231.06 212
17232.30 226
17233.54 219
17234.78 216
17236.02 214
17237.26 232
17238.50 226
17239.74 244
17240.98 210
17242.22 201
17243.46 221
17244.70 226
17245.94 243
17247.18 217
17248.42 217
17249.66 238
17250.90 214
17252.14 226
17253.39 213
17254.63 230
17255.87 224
17257.11 233
17258.35 226
17259.59 223
17260.83 202
17262.07 211
17263.31 233
17264.56 199
17265.80 219
17267.04 207
17268.28 213
17269.52 207
17270.76 195
17272.00 215
17273.25 210
17274.49 235
17275.73 224
17276.97 206
17278.21 236
17279.45 237
17280.70 258
17281.94 229
17283.18 231
17284.42 227
17285.66 242
17286.91 223
17288.15 215
17289.39 225
17290.63 198
17291.88 226
17293.12 188
17294.36 213
17295.60 224
17296.85 219
17298.09 217
17299.33 228
17300.57 229
17301.82 223
17303.06 220
17304.30 218
17305.54 234
17306.79 219
17308.03 230
17309.27 231
17310.52 207
17311.76 228
17313.00 219
17314.25 219
17315.49 220
17316.73 214
17317.97 213
17319.22 214
17320.46 216
17321.71 236
17322.95 221
17324.19 211
17325.44 232
17326.68 216
17327.92 223
17329.17 215
17330.41 202
17331.65 216
17332.90 214
17334.14 236
17335.39 227
17336.63 220
17337.87 208
17339.12 224
17340.36 235
17341.61 221
17342.85 229
17344.09 228
17345.34 208
17346.58 230
17347.83 227
17349.07 206
17350.32 218
17351.56 235
17352.80 227
17354.05 197
17355.29 219
17356.54 220
17357.78 225
17359.03 213
17360.27 214
17361.52 215
17362.76 204
17364.01 221
17365.25 220
17366.50 216
17367.74 206
17368.99 227
17370.23 205
17371.48 219
17372.72 188
17373.97 201
17375.21 235
17376.46 238
17377.70 226
17378.95 221
17380.19 215
17381.44 213
17382.69 217
17383.93 202
17385.18 198
17386.42 215
17387.67 220
17388.91 221
17390.16 221
17391.41 218
17392.65 238
17393.90 214
17395.14 218
17396.39 212
17397.64 225
17398.88 221
17400.13 221
17401.37 218
17402.62 223
17403.87 241
17405.11 216
17406.36 222
17407.61 223
17408.85 225
17410.10 210
17411.35 226
17412.59 228
17413.84 239
17415.09 249
17416.33 235
17417.58 241
17418.83 234
17420.07 219
17421.32 234
17422.57 228
17423.82 216
17425.06 225
17426.31 220
17427.56 222
17428.80 244
17430.05 228
17431.30 230
17432.55 242
17433.79 234
17435.04 221
17436.29 223
17437.54 236
17438.78 228
17440.03 212
17441.28 220
17442.53 233
17443.77 261
17445.02 226
17446.27 244
17447.52 219
17448.77 236
17450.01 218
17451.26 228
17452.51 215
17453.76 246
17455.01 246
17456.25 220
17457.50 251
17458.75 263
17460.00 256
17461.25 228
17462.50 237
17463.74 243
17464.99 215
17466.24 245
17467.49 228
17468.74 224
17469.99 223
17471.24 241
17472.49 241
17473.73 243
17474.98 232
17476.23 228
17477.48 246
17478.73 232
17479.98 221
17481.23 228
17482.48 236
17483.73 224
17484.98 232
17486.23 226
17487.47 246
17488.72 256
17489.97 247
17491.22 256
17492.47 233
17493.72 227
17494.97 249
17496.22 256
17497.47 225
17498.72 214
17499.97 219
17501.22 237
17502.47 233
17503.72 227
17504.97 264
17506.22 242
17507.47 248
17508.72 253
17509.97 254
17511.22 263
17512.47 252
17513.72 238
17514.97 252
17516.22 270
17517.47 262
17518.72 244
17519.97 254
17521.22 246
17522.47 239
17523.72 274
17524.98 251
17526.23 250
17527.48 251
17528.73 268
17529.98 238
17531.23 224
17532.48 238
17533.73 251
17534.98 262
17536.23 239
17537.48 246
17538.74 258
17539.99 279
17541.24 276
17542.49 279
17543.74 254
17544.99 280
17546.24 270
17547.50 261
17548.75 256
17550.00 267
17551.25 269
17552.50 248
17553.75 255
17555.01 246
17556.26 262
17557.51 249
17558.76 288
17560.01 273
17561.26 275
17562.52 294
17563.77 269
17565.02 264
17566.27 279
17567.53 259
17568.78 256
17570.03 269
17571.28 288
17572.53 272
17573.79 266
17575.04 269
17576.29 280
17577.54 264
17578.80 267
17580.05 262
17581.30 288
17582.56 303
17583.81 283
17585.06 275
17586.31 272
17587.57 269
17588.82 280
17590.07 280
17591.33 277
17592.58 290
17593.83 272
17595.08 283
17596.34 282
17597.59 265
17598.84 269
17600.10 267
17601.35 269
17602.61 289
17603.86 295
17605.11 301
17606.37 274
17607.62 252
17608.87 269
17610.13 296
17611.38 285
17612.63 276
17613.89 287
17615.14 274
17616.40 300
17617.65 287
17618.90 281
17620.16 274
17621.41 294
17622.67 288
17623.92 278
17625.17 299
17626.43 277
17627.68 288
17628.94 287
17630.19 276
17631.45 284
17632.70 313
17633.96 277
17635.21 264
17636.47 282
17637.72 277
17638.97 277
17640.23 267
17641.48 298
17642.74 292
17643.99 298
17645.25 270
17646.50 284
17647.76 281
17649.01 290
17650.27 276
17651.52 285
17652.78 271
17654.04 280
17655.29 283
17656.55 272
17657.80 283
17659.06 290
17660.31 271
17661.57 257
17662.82 292
17664.08 261
17665.33 262
17666.59 266
17667.85 273
17669.10 273
17670.36 263
17671.61 256
17672.87 250
17674.13 260
17675.38 267
17676.64 259
17677.89 241
17679.15 254
17680.41 257
17681.66 253
17682.92 242
17684.18 258
17685.43 274
17686.69 269
17687.95 268
17689.20 262
17690.46 276
17691.71 273
17692.97 266
17694.23 251
17695.49 239
17696.74 251
17698.00 253
17699.26 237
17700.51 251
17701.77 240
17703.03 255
17704.28 229
17705.54 232
17706.80 237
17708.06 235
17709.31 226
17710.57 241
17711.83 261
17713.08 235
17714.34 245
17715.60 256
17716.86 232
17718.11 219
17719.37 244
17720.63 244
17721.89 249
17723.15 245
17724.40 251
17725.66 225
17726.92 236
17728.18 249
17729.43 250
17730.69 245
17731.95 246
17733.21 225
17734.47 251
17735.73 257
17736.98 242
17738.24 231
17739.50 244
17740.76 248
17742.02 229
17743.28 258
17744.53 250
17745.79 234
17747.05 234
17748.31 234
17749.57 239
17750.83 228
17752.09 227
17753.34 238
17754.60 236
17755.86 241
17757.12 247
17758.38 247
17759.64 233
17760.90 229
17762.16 247
17763.42 230
17764.68 224
17765.94 222
17767.19 230
17768.45 240
17769.71 221
17770.97 230
17772.23 243
17773.49 240
17774.75 230
17776.01 219
17777.27 226
17778.53 226
17779.79 230
17781.05 227
17782.31 244
17783.57 225
17784.83 229
17786.09 244
17787.35 220
17788.61 229
17789.87 206
17791.13 201
17792.39 240
17793.65 224
17794.91 219
17796.17 216
17797.43 232
17798.69 211
17799.95 216
17801.21 200
17802.47 223
17803.73 200
17805.00 239
17806.26 229
17807.52 210
17808.78 196
17810.04 204
17811.30 201
17812.56 228
17813.82 204
17815.08 218
17816.34 215
17817.60 226
17818.87 202
17820.13 212
17821.39 207
17822.65 205
17823.91 213
17825.17 192
17826.43 215
17827.69 204
17828.96 211
17830.22 199
17831.48 205
17832.74 207
17834.00 202
17835.26 215
17836.53 211
17837.79 215
17839.05 199
17840.31 213
17841.57 209
17842.84 211
17844.10 226
17845.36 194
17846.62 207
17847.88 204
17849.15 202
17850.41 197
17851.67 193
17852.93 184
17854.20 204
17855.46 188
17856.72 215
17857.98 207
17859.25 218
17860.51 201
17861.77 181
17863.03 198
17864.30 200
17865.56 183
17866.82 209
17868.09 201
17869.35 199
17870.61 215
17871.87 201
17873.14 197
17874.40 213
17875.66 180
17876.93 183
17878.19 211
17879.45 219
17880.72 198
17881.98 197
17883.24 203
17884.51 193
17885.77 200
17887.03 197
17888.30 191
17889.56 205
17890.83 182
17892.09 189
17893.35 201
17894.62 215
17895.88 182
17897.14 196
17898.41 213
17899.67 205
17900.94 198
17902.20 193
17903.46 206
17904.73 190
17905.99 196
17907.26 184
17908.52 182
17909.79 200
17911.05 202
17912.32 179
17913.58 199
17914.84 210
17916.11 191
17917.37 184
17918.64 173
17919.90 189
17921.17 186
17922.43 184
17923.70 177
17924.96 197
17926.23 186
17927.49 178
17928.76 178
17930.02 200
17931.29 200
17932.55 188
17933.82 206
17935.08 204
17936.35 206
17937.61 218
17938.88 183
17940.14 198
17941.41 196
17942.68 195
17943.94 194
17945.21 201
17946.47 187
17947.74 170
17949.00 192
17950.27 184
17951.54 192
17952.80 186
17954.07 188
17955.33 183
17956.60 198
17957.87 199
17959.13 186
17960.40 183
17961.66 195
17962.93 197
17964.20 206
17965.46 197
17966.73 207
17968.00 201
17969.26 219
17970.53 190
17971.80 188
17973.06 184
17974.33 212
17975.60 212
17976.86 195
17978.13 185
17979.40 183
17980.66 183
17981.93 198
17983.20 182
17984.46 194
17985.73 203
17987.00 171
17988.26 195
17989.53 200
17990.80 200
17992.07 187
17993.33 181
17994.60 193
17995.87 189
17997.14 174
17998.40 195
17999.67 232
18000.94 191
18002.21 187
18003.47 179
18004.74 197
18006.01 175
18007.28 168
18008.55 182
18009.81 184
18011.08 197
18012.35 186
18013.62 200
18014.89 201
18016.15 202
18017.42 193
18018.69 203
18019.96 190
18021.23 185
18022.49 185
18023.76 195
18025.03 174
18026.30 211
18027.57 182
18028.84 185
18030.11 181
18031.37 181
18032.64 179
18033.91 191
18035.18 193
18036.45 203
18037.72 201
18038.99 189
18040.26 185
18041.53 208
18042.79 183
18044.06 211
18045.33 193
18046.60 180
18047.87 182
18049.14 198
18050.41 180
18051.68 174
18052.95 187
18054.22 175
18055.49 162
18056.76 176
18058.03 191
18059.30 179
18060.57 177
18061.84 177
18063.11 193
18064.38 179
18065.65 178
18066.92 184
18068.19 174
18069.46 190
18070.73 186
18072.00 192
18073.27 182
18074.54 204
18075.81 184
18077.08 173
18078.35 200
18079.62 194
18080.89 205
18082.16 187
18083.43 196
18084.70 195
18085.97 204
18087.24 196
18088.51 189
18089.78 179
18091.05 197
18092.32 198
18093.59 210
18094.87 205
18096.14 187
18097.41 196
18098.68 198
18099.95 202
18101.22 204
18102.49 188
18103.76 186
18105.03 191
18106.31 165
18107.58 184
18108.85 196
18110.12 219
18111.39 192
18112.66 199
18113.93 179
18115.21 182
18116.48 197
18117.75 198
18119.02 194
18120.29 191
18121.56 202
18122.84 164
18124.11 174
18125.38 181
18126.65 193
18127.92 192
18129.20 205
18130.47 224
18131.74 201
18133.01 193
18134.29 194
18135.56 188
18136.83 195
18138.10 207
18139.38 205
18140.65 185
18141.92 196
18143.19 199
18144.47 203
18145.74 198
18147.01 181
18148.28 191
18149.56 198
18150.83 185
18152.10 182
18153.38 214
18154.65 183
18155.92 192
18157.19 184
18158.47 204
18159.74 192
18161.01 176
18162.29 194
18163.56 178
18164.83 188
18166.11 185
18167.38 200
18168.65 179
18169.93 180
18171.20 201
18172.48 186
18173.75 184
18175.02 188
18176.30 181
18177.57 178
18178.84 188
18180.12 190
18181.39 209
18182.67 180
18183.94 194
18185.21 186
18186.49 177
18187.76 192
18189.04 198
18190.31 196
18191.59 178
18192.86 205
18194.13 186
18195.41 182
18196.68 190
18197.96 180
18199.23 181
18200.51 185
18201.78 217
18203.06 212
18204.33 208
18205.61 196
18206.88 203
18208.16 190
18209.43 200
18210.71 196
18211.98 201
18213.26 194
18214.53 182
18215.81 190
18217.08 189
18218.36 190
18219.63 176
18220.91 190
18222.18 177
18223.46 185
18224.73 184
18226.01 202
18227.28 176
18228.56 185
18229.84 192
18231.11 190
18232.39 187
18233.66 187
18234.94 181
18236.21 187
18237.49 188
18238.77 174
18240.04 172
18241.32 186
18242.59 201
18243.87 181
18245.15 174
18246.42 199
18247.70 198
18248.98 178
18250.25 197
18251.53 180
18252.81 192
18254.08 173
18255.36 176
18256.63 170
18257.91 194
18259.19 188
18260.46 184
18261.74 196
18263.02 164
18264.30 183
18265.57 222
18266.85 178
18268.13 170
18269.40 179
18270.68 200
18271.96 190
18273.23 188
18274.51 177
18275.79 160
18277.07 162
18278.34 175
18279.62 203
18280.90 185
18282.18 187
18283.45 171
18284.73 177
18286.01 185
18287.29 177
18288.56 185
18289.84 216
18291.12 180
18292.40 189
18293.68 201
18294.95 198
18296.23 195
18297.51 194
18298.79 186
18300.07 193
18301.34 182
18302.62 177
18303.90 181
18305.18 196
18306.46 187
18307.74 181
18309.01 195
18310.29 202
18311.57 211
18312.85 181
18314.13 185
18315.41 183
18316.69 198
18317.96 218
18319.24 189
18320.52 176
18321.80 171
18323.08 164
18324.36 181
18325.64 188
18326.92 185
18328.20 193
18329.47 168
18330.75 183
18332.03 186
18333.31 194
18334.59 175
18335.87 197
18337.15 203
18338.43 196
18339.71 173
18340.99 191
18342.27 175
18343.55 198
18344.83 180
18346.11 164
18347.39 184
18348.67 196
18349.95 188
18351.23 185
18352.51 185
18353.79 201
18355.07 205
18356.35 195
18357.63 202
18358.91 167
18360.19 187
18361.47 192
18362.75 195
18364.03 196
18365.31 186
18366.59 214
18367.87 197
18369.15 211
18370.43 178
18371.71 195
18372.99 199
18374.27 178
18375.55 196
18376.83 197
18378.12 194
18379.40 184
18380.68 181
18381.96 179
18383.24 179
18384.52 191
18385.80 183
18387.08 183
18388.36 184
18389.65 183
18390.93 176
18392.21 193
18393.49 201
18394.77 184
18396.05 187
18397.33 203
18398.62 190
18399.90 199
18401.18 224
18402.46 227
18403.74 185
18405.02 194
18406.31 187
18407.59 199
18408.87 184
18410.15 179
18411.43 186
18412.72 192
18414.00 216
18415.28 205
18416.56 209
18417.84 191
18419.13 182
18420.41 189
18421.69 181
18422.97 186
18424.26 186
18425.54 162
18426.82 179
18428.10 189
18429.39 186
18430.67 177
18431.95 200
18433.23 183
18434.52 194
18435.80 163
18437.08 170
18438.37 192
18439.65 199
18440.93 188
18442.22 185
18443.50 179
18444.78 192
18446.06 195
18447.35 163
18448.63 181
18449.91 188
18451.20 181
18452.48 191
18453.76 188
18455.05 167
18456.33 163
18457.62 174
18458.90 177
18460.18 174
18461.47 176
18462.75 174
18464.03 195
18465.32 180
18466.60 175
18467.89 192
18469.17 186
18470.45 191
18471.74 179
18473.02 195
18474.31 171
18475.59 171
18476.88 185
18478.16 175
18479.44 184
18480.73 177
18482.01 183
18483.30 197
18484.58 180
18485.87 177
18487.15 182
18488.44 183
18489.72 175
18491.01 189
18492.29 187
18493.58 180
18494.86 172
18496.15 179
18497.43 165
18498.72 175
18500.00 199
18501.29 186
18502.57 195
18503.86 175
18505.14 167
18506.43 181
18507.71 176
18509.00 198
18510.28 184
18511.57 202
18512.85 208
18514.14 187
18515.42 190
18516.71 185
18518.00 182
18519.28 191
18520.57 191
18521.85 191
18523.14 189
18524.43 177
18525.71 185
18527.00 170
18528.28 183
18529.57 193
18530.86 201
18532.14 211
18533.43 165
18534.71 166
18536.00 163
18537.29 177
18538.57 183
18539.86 176
18541.15 175
18542.43 185
18543.72 202
18545.01 163
18546.29 193
18547.58 190
18548.87 185
18550.15 180
18551.44 178
18552.73 167
18554.01 178
18555.30 178
18556.59 195
18557.88 202
18559.16 188
18560.45 179
18561.74 193
18563.02 179
18564.31 187
18565.60 185
18566.89 178
18568.17 172
18569.46 200
18570.75 184
18572.04 175
18573.32 201
18574.61 194
18575.90 197
18577.19 191
18578.48 193
18579.76 193
18581.05 205
18582.34 210
18583.63 179
18584.92 192
18586.20 186
18587.49 199
18588.78 190
18590.07 181
18591.36 181
18592.64 184
18593.93 195
18595.22 200
18596.51 187
18597.80 175
18599.09 181
18600.38 193
18601.66 213
18602.95 185
18604.24 185
18605.53 191
18606.82 185
18608.11 186
18609.40 171
18610.69 168
18611.98 184
18613.26 204
18614.55 185
18615.84 198
18617.13 176
18618.42 193
18619.71 204
18621.00 196
18622.29 191
18623.58 182
18624.87 176
18626.16 198
18627.45 195
18628.74 182
18630.03 170
18631.32 191
18632.61 191
18633.89 181
18635.18 183
18636.47 178
18637.76 168
18639.05 179
18640.34 177
18641.63 192
18642.92 194
18644.21 198
18645.50 174
18646.79 189
18648.09 184
18649.38 174
18650.67 194
18651.96 186
18653.25 177
18654.54 179
18655.83 179
18657.12 186
18658.41 183
18659.70 168
18660.99 164
18662.28 178
18663.57 178
18664.86 177
18666.15 188
18667.44 193
18668.74 172
18670.03 194
18671.32 192
18672.61 173
18673.90 176
18675.19 175
18676.48 178
18677.77 188
18679.06 168
18680.36 171
18681.65 197
18682.94 180
18684.23 189
18685.52 171
18686.81 192
18688.11 161
18689.40 188
18690.69 174
18691.98 178
18693.27 177
18694.56 165
18695.86 172
18697.15 168
18698.44 178
18699.73 181
18701.02 183
18702.32 167
18703.61 170
18704.90 162
18706.19 176
18707.48 183
18708.78 164
18710.07 165
18711.36 182
18712.65 180
18713.95 173
18715.24 178
18716.53 183
18717.83 175
18719.12 190
18720.41 172
18721.70 152
18723.00 161
18724.29 150
18725.58 167
18726.87 191
18728.17 175
18729.46 158
18730.75 174
18732.05 206
18733.34 192
18734.63 151
18735.93 142
18737.22 174
18738.51 167
18739.81 157
18741.10 151
18742.39 171
18743.69 177
18744.98 170
18746.27 163
18747.57 167
18748.86 153
18750.16 145
18751.45 177
18752.74 161
18754.04 157
18755.33 163
18756.63 170
18757.92 192
18759.21 178
18760.51 166
18761.80 144
18763.10 164
18764.39 169
18765.69 167
18766.98 176
18768.27 156
18769.57 172
18770.86 186
18772.16 155
18773.45 153
18774.75 163
18776.04 158
18777.34 167
18778.63 172
18779.93 177
18781.22 177
18782.52 168
18783.81 177
18785.11 166
18786.40 176
18787.70 189
18788.99 165
18790.29 173
18791.58 170
18792.88 147
18794.17 159
18795.47 151
18796.76 173
18798.06 171
18799.35 159
18800.65 190
18801.94 173
18803.24 170
18804.54 163
18805.83 165
18807.13 157
18808.42 178
18809.72 179
18811.01 154
18812.31 158
18813.61 150
18814.90 152
18816.20 160
18817.49 179
18818.79 150
18820.09 152
18821.38 158
18822.68 161
18823.98 156
18825.27 158
18826.57 153
18827.87 181
18829.16 184
18830.46 147
18831.75 175
18833.05 185
18834.35 190
18835.64 178
18836.94 159
18838.24 152
18839.54 169
18840.83 191
18842.13 168
18843.43 164
18844.72 162
18846.02 176
18847.32 187
18848.61 156
18849.91 173
18851.21 152
18852.51 173
18853.80 191
18855.10 175
18856.40 163
18857.70 148
18858.99 151
18860.29 175
18861.59 173
18862.89 169
18864.18 161
18865.48 164
18866.78 169
18868.08 166
18869.38 154
18870.67 163
18871.97 175
18873.27 185
18874.57 169
18875.87 177
18877.16 183
18878.46 167
18879.76 184
18881.06 177
18882.36 175
18883.66 166
18884.95 194
18886.25 177
18887.55 176
18888.85 142
18890.15 168
18891.45 183
18892.75 181
18894.04 168
18895.34 147
18896.64 138
18897.94 169
18899.24 190
18900.54 165
18901.84 166
18903.14 178
18904.44 165
18905.74 150
18907.03 162
18908.33 164
18909.63 177
18910.93 173
18912.23 162
18913.53 164
18914.83 154
18916.13 167
18917.43 165
18918.73 161
18920.03 171
18921.33 165
18922.63 176
18923.93 172
18925.23 177
18926.53 161
18927.83 178
18929.13 166
18930.43 162
18931.73 159
18933.03 174
18934.33 158
18935.63 156
18936.93 167
18938.23 161
18939.53 178
18940.83 157
18942.13 173
18943.43 161
18944.73 182
18946.03 171
18947.33 191
18948.63 178
18949.93 174
18951.23 167
18952.53 190
18953.84 179
18955.14 178
18956.44 169
18957.74 171
18959.04 167
18960.34 191
18961.64 173
18962.94 164
18964.24 160
18965.54 155
18966.85 159
18968.15 161
18969.45 154
18970.75 183
18972.05 167
18973.35 158
18974.65 174
18975.96 158
18977.26 182
18978.56 170
18979.86 158
18981.16 145
18982.46 169
18983.77 180
18985.07 188
18986.37 163
18987.67 156
18988.97 152
18990.28 172
18991.58 159
18992.88 169
18994.18 178
18995.49 176
18996.79 173
18998.09 167
18999.39 167
19000.69 161
19002.00 178
19003.30 147
19004.60 159
19005.90 171
19007.21 163
19008.51 160
19009.81 173
19011.12 157
19012.42 174
19013.72 180
19015.02 176
19016.33 153
19017.63 168
19018.93 171
19020.24 189
19021.54 164
19022.84 156
19024.15 165
19025.45 183
19026.75 166
19028.06 162
19029.36 161
19030.66 171
19031.97 170
19033.27 174
19034.57 162
19035.88 163
19037.18 153
19038.48 145
19039.79 175
19041.09 145
19042.40 151
19043.70 168
19045.00 150
19046.31 162
19047.61 168
19048.92 147
19050.22 154
19051.52 146
19052.83 147
19054.13 167
19055.44 175
19056.74 170
19058.05 170
19059.35 162
19060.65 169
19061.96 181
19063.26 161
19064.57 180
19065.87 153
19067.18 179
19068.48 156
19069.79 174
19071.09 158
19072.40 153
19073.70 157
19075.01 171
19076.31 164
19077.62 171
19078.92 162
19080.23 171
19081.53 153
19082.84 159
19084.14 164
19085.45 172
19086.75 147
19088.06 149
19089.36 145
19090.67 170
19091.98 158
19093.28 152
19094.59 166
19095.89 175
19097.20 168
19098.50 154
19099.81 161
19101.12 163
19102.42 172
19103.73 175
19105.03 174
19106.34 168
19107.65 154
19108.95 186
19110.26 169
19111.56 174
19112.87 157
19114.18 161
19115.48 163
19116.79 165
19118.10 175
19119.40 161
19120.71 164
19122.02 165
19123.32 163
19124.63 152
19125.94 155
19127.24 168
19128.55 175
19129.86 170
19131.16 169
19132.47 164
19133.78 145
19135.08 176
19136.39 167
19137.70 165
19139.01 167
19140.31 167
19141.62 164
19142.93 161
19144.23 146
19145.54 157
19146.85 151
19148.16 160
19149.46 180
19150.77 161
19152.08 168
19153.39 175
19154.69 151
19156.00 167
19157.31 166
19158.62 157
19159.93 171
19161.23 170
19162.54 175
19163.85 160
19165.16 145
19166.47 173
19167.77 169
19169.08 157
19170.39 153
19171.70 153
19173.01 174
19174.32 163
19175.62 151
19176.93 149
19178.24 171
19179.55 156
19180.86 160
19182.17 146
19183.48 174
19184.78 147
19186.09 151
19187.40 152
19188.71 155
19190.02 158
19191.33 147
19192.64 151
19193.95 142
19195.26 182
19196.56 163
19197.87 178
19199.18 166
19200.49 165
19201.80 154
19203.11 155
19204.42 163
19205.73 171
19207.04 150
19208.35 166
19209.66 175
19210.97 158
19212.28 164
19213.59 159
19214.90 162
19216.21 150
19217.52 165
19218.83 169
19220.14 160
19221.45 168
19222.76 154
19224.07 150
19225.38 147
19226.69 166
19228.00 157
19229.31 142
19230.62 152
19231.93 152
19233.24 169
19234.55 174
19235.86 176
19237.17 164
19238.48 162
19239.79 163
19241.10 173
19242.41 149
19243.72 166
19245.03 173
19246.35 155
19247.66 153
19248.97 132
19250.28 149
19251.59 154
19252.90 155
19254.21 149
19255.52 148
19256.83 159
19258.14 158
19259.46 145
19260.77 147
19262.08 160
19263.39 160
19264.70 144
19266.01 154
19267.32 147
19268.64 153
19269.95 141
19271.26 161
19272.57 164
19273.88 164
19275.20 169
19276.51 153
19277.82 169
19279.13 164
19280.44 174
19281.75 162
19283.07 158
19284.38 143
19285.69 172
19287.00 177
19288.32 155
19289.63 129
19290.94 151
19292.25 142
19293.57 152
19294.88 158
19296.19 156
19297.50 156
19298.82 160
19300.13 143
19301.44 148
19302.75 122
19304.07 160
19305.38 155
19306.69 133
19308.01 136
19309.32 142
19310.63 161
19311.94 175
19313.26 169
19314.57 139
19315.88 140
19317.20 146
19318.51 156
19319.82 162
19321.14 155
19322.45 171
19323.76 171
19325.08 160
19326.39 157
19327.70 158
19329.02 162
19330.33 153
19331.65 135
19332.96 149
19334.27 156
19335.59 147
19336.90 137
19338.22 160
19339.53 174
19340.84 144
19342.16 144
19343.47 156
19344.79 166
19346.10 134
19347.41 164
19348.73 177
19350.04 143
19351.36 162
19352.67 159
19353.99 166
19355.30 136
19356.62 156
19357.93 162
19359.25 163
19360.56 163
19361.87 161
19363.19 162
19364.50 154
19365.82 146
19367.13 158
19368.45 156
19369.76 162
19371.08 150
19372.39 157
19373.71 162
19375.02 155
19376.34 172
19377.66 156
19378.97 152
19380.29 150
19381.60 142
19382.92 151
19384.23 165
19385.55 166
19386.86 156
19388.18 152
19389.50 165
19390.81 141
19392.13 160
19393.44 178
19394.76 163
19396.07 156
19397.39 149
19398.71 144
19400.02 151
19401.34 152
19402.65 172
19403.97 152
19405.29 145
19406.60 149
19407.92 141
19409.24 163
19410.55 147
19411.87 163
19413.19 161
19414.50 159
19415.82 152
19417.14 155
19418.45 151
19419.77 166
19421.09 159
19422.40 153
19423.72 147
19425.04 155
19426.35 154
19427.67 158
19428.99 143
19430.30 156
19431.62 162
19432.94 156
19434.26 160
19435.57 179
19436.89 154
19438.21 144
19439.53 156
19440.84 134
19442.16 145
19443.48 158
19444.80 144
19446.11 154
19447.43 138
19448.75 154
19450.07 164
19451.38 147
19452.70 146
19454.02 152
19455.34 144
19456.66 150
19457.97 175
19459.29 165
19460.61 157
19461.93 162
19463.25 153
19464.57 146
19465.88 168
19467.20 152
19468.52 157
19469.84 147
19471.16 162
19472.48 165
19473.79 157
19475.11 141
19476.43 161
19477.75 148
19479.07 160
19480.39 142
19481.71 153
19483.03 165
19484.34 154
19485.66 146
19486.98 148
19488.30 145
19489.62 143
19490.94 151
19492.26 175
19493.58 149
19494.90 151
19496.22 158
19497.54 163
19498.86 156
19500.18 154
19501.50 144
19502.81 164
19504.13 163
19505.45 156
19506.77 150
19508.09 163
19509.41 161
19510.73 157
19512.05 151
19513.37 151
19514.69 156
19516.01 143
19517.33 155
19518.65 162
19519.97 138
19521.29 152
19522.61 167
19523.93 153
19525.25 161
19526.57 155
19527.89 153
19529.22 151
19530.54 165
19531.86 144
19533.18 149
19534.50 141
19535.82 149
19537.14 153
19538.46 152
19539.78 132
19541.10 157
19542.42 152
19543.74 142
19545.06 159
19546.39 158
19547.71 159
19549.03 152
19550.35 165
19551.67 152
19552.99 146
19554.31 151
19555.63 155
19556.96 162
19558.28 150
19559.60 150
19560.92 146
19562.24 173
19563.56 156
19564.88 152
19566.21 151
19567.53 155
19568.85 150
19570.17 149
19571.49 146
19572.82 164
19574.14 145
19575.46 165
19576.78 147
19578.10 163
19579.43 148
19580.75 153
19582.07 148
19583.39 139
19584.72 136
19586.04 153
19587.36 146
19588.68 132
19590.01 147
19591.33 168
19592.65 151
19593.97 159
19595.30 156
19596.62 138
19597.94 145
19599.26 161
19600.59 152
19601.91 130
19603.23 134
19604.56 151
19605.88 146
19607.20 140
19608.53 144
19609.85 145
19611.17 164
19612.49 143
19613.82 154
19615.14 149
19616.47 146
19617.79 141
19619.11 150
19620.44 139
19621.76 156
19623.08 152
19624.41 135
19625.73 149
19627.05 146
19628.38 147
19629.70 148
19631.03 158
19632.35 179
19633.67 167
19635.00 169
19636.32 159
19637.65 140
19638.97 149
19640.29 159
19641.62 147
19642.94 167
19644.27 143
19645.59 143
19646.92 150
19648.24 159
19649.57 159
19650.89 174
19652.21 142
19653.54 142
19654.86 138
19656.19 168
19657.51 163
19658.84 146
19660.16 144
19661.49 162
19662.81 170
19664.14 161
19665.46 164
19666.79 143
19668.11 149
19669.44 154
19670.76 168
19672.09 168
19673.41 158
19674.74 155
19676.07 157
19677.39 153
19678.72 162
19680.04 152
19681.37 151
19682.69 169
19684.02 166
19685.34 155
19686.67 141
19688.00 164
19689.32 158
19690.65 159
19691.97 150
19693.30 166
19694.63 148
19695.95 168
19697.28 132
19698.60 155
19699.93 150
19701.26 152
19702.58 157
19703.91 159
19705.24 154
19706.56 158
19707.89 157
19709.22 182
19710.54 156
19711.87 149
19713.20 158
19714.52 164
19715.85 162
19717.18 168
19718.50 162
19719.83 165
19721.16 165
19722.48 150
19723.81 157
19725.14 138
19726.47 153
19727.79 134
19729.12 158
19730.45 162
19731.77 158
19733.10 168
19734.43 148
19735.76 155
19737.08 144
19738.41 129
19739.74 137
19741.07 147
19742.39 151
19743.72 147
19745.05 149
19746.38 161
19747.71 174
19749.03 159
19750.36 154
19751.69 146
19753.02 159
19754.35 143
19755.67 141
19757.00 153
19758.33 144
19759.66 158
19760.99 159
19762.31 141
19763.64 143
19764.97 128
19766.30 145
19767.63 157
19768.96 150
19770.29 166
19771.61 145
19772.94 147
19774.27 149
19775.60 152
19776.93 141
19778.26 158
19779.59 153
19780.92 149
19782.25 165
19783.57 156
19784.90 159
19786.23 156
19787.56 167
19788.89 133
19790.22 151
19791.55 150
19792.88 156
19794.21 146
19795.54 174
19796.87 151
19798.20 140
19799.53 132
19800.86 157
19802.19 164
19803.52 156
19804.85 170
19806.18 170
19807.50 138
19808.83 112
19810.16 165
19811.49 162
19812.82 153
19814.15 138
19815.49 152
19816.82 163
19818.15 169
19819.48 164
19820.81 175
19822.14 176
19823.47 164
19824.80 163
19826.13 149
19827.46 150
19828.79 143
19830.12 173
19831.45 148
19832.78 154
19834.11 166
19835.44 173
19836.77 171
19838.10 165
19839.44 138
19840.77 150
19842.10 170
19843.43 172
19844.76 136
19846.09 148
19847.42 156
19848.75 177
19850.08 142
19851.42 145
19852.75 145
19854.08 177
19855.41 166
19856.74 147
19858.07 166
19859.40 160
19860.74 184
19862.07 151
19863.40 144
19864.73 170
19866.06 163
19867.40 171
19868.73 143
19870.06 168
19871.39 161
19872.72 159
19874.06 161
19875.39 158
19876.72 160
19878.05 172
19879.38 176
19880.72 165
19882.05 157
19883.38 153
19884.71 138
19886.05 156
19887.38 132
19888.71 152
19890.04 172
19891.38 155
19892.71 156
19894.04 163
19895.38 172
19896.71 155
19898.04 158
19899.37 152
19900.71 139
19902.04 165
19903.37 162
19904.71 147
19906.04 151
19907.37 145
19908.71 153
19910.04 155
19911.37 168
19912.71 154
19914.04 164
19915.37 135
19916.71 161
19918.04 154
19919.37 148
19920.71 168
19922.04 164
19923.37 161
19924.71 176
19926.04 151
19927.38 158
19928.71 152
19930.04 164
19931.38 150
19932.71 176
19934.05 169
19935.38 153
19936.71 137
19938.05 165
19939.38 160
19940.72 151
19942.05 158
19943.39 161
19944.72 161
19946.06 151
19947.39 149
19948.72 162
19950.06 141
19951.39 144
19952.73 157
19954.06 144
19955.40 155
19956.73 165
19958.07 158
19959.40 170
19960.74 174
19962.07 147
19963.41 178
19964.74 163
19966.08 148
19967.41 135
19968.75 154
19970.08 162
19971.42 149
19972.76 166
19974.09 145
19975.43 166
19976.76 150
19978.10 152
19979.43 155
19980.77 181
19982.10 168
19983.44 166
19984.78 163
19986.11 153
19987.45 150
19988.78 156
19990.12 165
19991.46 144
19992.79 153
19994.13 149
19995.46 166
19996.80 150
19998.14 158
19999.47 157
20000.81 158
20002.15 150
20003.48 158
20004.82 169
20006.16 166
20007.49 146
20008.83 141
20010.17 160
20011.50 145
20012.84 174
20014.18 171
20015.51 142
20016.85 170
20018.19 156
20019.52 148
20020.86 133
20022.20 134
20023.53 148
20024.87 166
20026.21 162
20027.55 142
20028.88 152
20030.22 158
20031.56 155
20032.90 142
20034.23 151
20035.57 146
20036.91 176
20038.25 161
20039.58 146
20040.92 167
20042.26 155
20043.60 166
20044.93 174
20046.27 151
20047.61 142
20048.95 149
20050.29 166
20051.62 159
20052.96 142
20054.30 164
20055.64 162
20056.98 178
20058.32 143
20059.65 157
20060.99 166
20062.33 159
20063.67 158
20065.01 161
20066.35 152
20067.68 175
20069.02 169
20070.36 162
20071.70 162
20073.04 148
20074.38 146
20075.72 165
20077.06 166
20078.40 158
20079.73 160
20081.07 146
20082.41 159
20083.75 165
20085.09 151
20086.43 149
20087.77 158
20089.11 158
20090.45 156
20091.79 146
20093.13 148
20094.47 149
20095.81 164
20097.15 170
20098.48 150
20099.82 151
20101.16 157
20102.50 151
20103.84 167
20105.18 157
20106.52 175
20107.86 177
20109.20 179
20110.54 160
20111.88 154
20113.22 161
20114.56 180
20115.90 173
20117.24 156
20118.58 142
20119.93 137
20121.27 161
20122.61 144
20123.95 156
20125.29 153
20126.63 163
20127.97 164
20129.31 177
20130.65 164
20131.99 161
20133.33 182
20134.67 156
20136.01 152
