# Supplementary material for: MALDI-TOF MS typing enables the classification of brewing yeasts of the genus Saccharomyces to major beer styles
Source: PLoS One. 2017 Aug 9;12(8):e0181694. doi: 10.1371/journal.pone.0181694 (PMC5549903; doi:10.1371/journal.pone.0181694)
Supplement: S6 File — The directory includes 90 raw files and was zipped to “.zip”; the folder has three strains with 30 spectra per strain; S1 Text explains the raw files with an example and Table 1 represents the yeast strains used within the experiment. (ZIP) [file pone.0181694.s009.zip › 16-18/30275-3470-Lag-Lag-Lag-YPG-18h-E-E_2015-07-08_3_0_B3_1.dat]

2000.66 2108
2001.08 2235
2001.50 2274
2001.92 2309
2002.34 2419
2002.77 2275
2003.19 2043
2003.61 2003
2004.03 1973
2004.45 1952
2004.88 2069
2005.30 2218
2005.72 2153
2006.14 2001
2006.56 2036
2006.99 1986
2007.41 2098
2007.83 2088
2008.25 2200
2008.67 2092
2009.10 2093
2009.52 2025
2009.94 2016
2010.36 2177
2010.79 2197
2011.21 2119
2011.63 2031
2012.06 2065
2012.48 1956
2012.90 2015
2013.32 1970
2013.75 1994
2014.17 2006
2014.59 1964
2015.02 2158
2015.44 2255
2015.86 2195
2016.28 2138
2016.71 2028
2017.13 2223
2017.55 2165
2017.98 2250
2018.40 2270
2018.82 2223
2019.25 2366
2019.67 2527
2020.09 2205
2020.52 2194
2020.94 2454
2021.37 2229
2021.79 2283
2022.21 2136
2022.64 2207
2023.06 2191
2023.48 2208
2023.91 2208
2024.33 2227
2024.76 2096
2025.18 2094
2025.60 2224
2026.03 2012
2026.45 1919
2026.88 1971
2027.30 2015
2027.73 1873
2028.15 1952
2028.57 2006
2029.00 1983
2029.42 1944
2029.85 1802
2030.27 1990
2030.70 2116
2031.12 1863
2031.55 1923
2031.97 2041
2032.40 2028
2032.82 1971
2033.25 1884
2033.67 1952
2034.10 1856
2034.52 1882
2034.95 1957
2035.37 2121
2035.80 2002
2036.22 2073
2036.65 2161
2037.07 2341
2037.50 2165
2037.92 2108
2038.35 2130
2038.77 2195
2039.20 2198
2039.63 2133
2040.05 1873
2040.48 2043
2040.90 2006
2041.33 2185
2041.75 1890
2042.18 2139
2042.61 2046
2043.03 1954
2043.46 2030
2043.88 1947
2044.31 1986
2044.74 1961
2045.16 2002
2045.59 2230
2046.01 1977
2046.44 1862
2046.87 1936
2047.29 2019
2047.72 1857
2048.15 1892
2048.57 2039
2049.00 1843
2049.43 2087
2049.85 2079
2050.28 1946
2050.71 2038
2051.13 2099
2051.56 2070
2051.99 2041
2052.41 1941
2052.84 1808
2053.27 2027
2053.69 2121
2054.12 2070
2054.55 2063
2054.98 1997
2055.40 2070
2055.83 2068
2056.26 2002
2056.68 2019
2057.11 2065
2057.54 2165
2057.97 2003
2058.39 2051
2058.82 2269
2059.25 2358
2059.68 2154
2060.11 1941
2060.53 1943
2060.96 1860
2061.39 2126
2061.82 2038
2062.24 2057
2062.67 2073
2063.10 2007
2063.53 1917
2063.96 2191
2064.39 2199
2064.81 2264
2065.24 2163
2065.67 1980
2066.10 2153
2066.53 2122
2066.95 2431
2067.38 2249
2067.81 2215
2068.24 2197
2068.67 2054
2069.10 1764
2069.53 1884
2069.96 2034
2070.38 2082
2070.81 2004
2071.24 2144
2071.67 2181
2072.10 2023
2072.53 1882
2072.96 1925
2073.39 1893
2073.82 2074
2074.24 2068
2074.67 2280
2075.10 2074
2075.53 2185
2075.96 2349
2076.39 2365
2076.82 2260
2077.25 2166
2077.68 2039
2078.11 2088
2078.54 2162
2078.97 2292
2079.40 2494
2079.83 2170
2080.26 2010
2080.69 2226
2081.12 2323
2081.55 2273
2081.98 2317
2082.41 2355
2082.84 2204
2083.27 1859
2083.70 2125
2084.13 2124
2084.56 1968
2084.99 2003
2085.42 2118
2085.85 1994
2086.28 1955
2086.71 2000
2087.14 1986
2087.57 2089
2088.00 1911
2088.43 2126
2088.86 2030
2089.29 1966
2089.73 2153
2090.16 2056
2090.59 1928
2091.02 2114
2091.45 1781
2091.88 2078
2092.31 2088
2092.74 1891
2093.17 1903
2093.60 2030
2094.04 2088
2094.47 2035
2094.90 2023
2095.33 2024
2095.76 1833
2096.19 1928
2096.62 1948
2097.06 2254
2097.49 1989
2097.92 1870
2098.35 2026
2098.78 2012
2099.21 1973
2099.65 1932
2100.08 1840
2100.51 1908
2100.94 1942
2101.37 1910
2101.81 1884
2102.24 1944
2102.67 1855
2103.10 1956
2103.53 1920
2103.97 2012
2104.40 1945
2104.83 1787
2105.26 1966
2105.70 1965
2106.13 1805
2106.56 1970
2106.99 2073
2107.43 2165
2107.86 2242
2108.29 2010
2108.72 2072
2109.16 2004
2109.59 1986
2110.02 1924
2110.46 2039
2110.89 2095
2111.32 2247
2111.75 2319
2112.19 2016
2112.62 1839
2113.05 2027
2113.49 2145
2113.92 2048
2114.35 1978
2114.79 2094
2115.22 2008
2115.65 2077
2116.09 1837
2116.52 1768
2116.95 1819
2117.39 1952
2117.82 1829
2118.26 1715
2118.69 1849
2119.12 1869
2119.56 1983
2119.99 1945
2120.42 1825
2120.86 1951
2121.29 1949
2121.73 2137
2122.16 2038
2122.59 2015
2123.03 1900
2123.46 1993
2123.90 2101
2124.33 2066
2124.77 1878
2125.20 1921
2125.64 1975
2126.07 2080
2126.50 1936
2126.94 2071
2127.37 2222
2127.81 2220
2128.24 2398
2128.68 2274
2129.11 2294
2129.55 2432
2129.98 2616
2130.42 2616
2130.85 2850
2131.29 2832
2131.72 2789
2132.16 2614
2132.59 2567
2133.03 2540
2133.46 2332
2133.90 2342
2134.33 2562
2134.77 2091
2135.20 2094
2135.64 1824
2136.08 2036
2136.51 2036
2136.95 1956
2137.38 2094
2137.82 2130
2138.25 1882
2138.69 2030
2139.13 1852
2139.56 1819
2140.00 2021
2140.43 1904
2140.87 1796
2141.31 1780
2141.74 1836
2142.18 1860
2142.61 1928
2143.05 1919
2143.49 1891
2143.92 1941
2144.36 2013
2144.80 1837
2145.23 1913
2145.67 2023
2146.11 1756
2146.54 1856
2146.98 1973
2147.42 2036
2147.85 2102
2148.29 2246
2148.73 2341
2149.16 2480
2149.60 2585
2150.04 2686
2150.47 2837
2150.91 2801
2151.35 2776
2151.79 2872
2152.22 2748
2152.66 2408
2153.10 2435
2153.53 2470
2153.97 2395
2154.41 2165
2154.85 2236
2155.28 2274
2155.72 2224
2156.16 2226
2156.60 2099
2157.03 2226
2157.47 2353
2157.91 2357
2158.35 2226
2158.79 2224
2159.22 2261
2159.66 2280
2160.10 2420
2160.54 2163
2160.98 2208
2161.41 2092
2161.85 2137
2162.29 1987
2162.73 2023
2163.17 2071
2163.60 2028
2164.04 2130
2164.48 2228
2164.92 2393
2165.36 2339
2165.80 2344
2166.24 2230
2166.67 2202
2167.11 2465
2167.55 2117
2167.99 2157
2168.43 2197
2168.87 2424
2169.31 2559
2169.75 2209
2170.19 2326
2170.62 2286
2171.06 2390
2171.50 2456
2171.94 2485
2172.38 2244
2172.82 2320
2173.26 2377
2173.70 2363
2174.14 2264
2174.58 2364
2175.02 2352
2175.46 2307
2175.90 2464
2176.34 2532
2176.78 2434
2177.22 2401
2177.66 2451
2178.10 2481
2178.54 2476
2178.97 2380
2179.41 2442
2179.85 2463
2180.29 2556
2180.74 2461
2181.18 2237
2181.62 2403
2182.06 2175
2182.50 2354
2182.94 2123
2183.38 2191
2183.82 2090
2184.26 2067
2184.70 2061
2185.14 2103
2185.58 2061
2186.02 2087
2186.46 2107
2186.90 2255
2187.34 2471
2187.78 2541
2188.22 2359
2188.66 2390
2189.11 2320
2189.55 2431
2189.99 2241
2190.43 2258
2190.87 2199
2191.31 2113
2191.75 2278
2192.19 2337
2192.63 2301
2193.08 2345
2193.52 2254
2193.96 2242
2194.40 2198
2194.84 2402
2195.28 2424
2195.72 2252
2196.17 2562
2196.61 2510
2197.05 2552
2197.49 2641
2197.93 2432
2198.37 2432
2198.82 2536
2199.26 2473
2199.70 2294
2200.14 2350
2200.58 2352
2201.03 2002
2201.47 2189
2201.91 2081
2202.35 2206
2202.80 2066
2203.24 1941
2203.68 2232
2204.12 2393
2204.57 2263
2205.01 2143
2205.45 2288
2205.89 2340
2206.34 2189
2206.78 2025
2207.22 2383
2207.66 2324
2208.11 2236
2208.55 2462
2208.99 2342
2209.44 2302
2209.88 2309
2210.32 2189
2210.76 2120
2211.21 2266
2211.65 2216
2212.09 2105
2212.54 2340
2212.98 2381
2213.42 2273
2213.87 2378
2214.31 2321
2214.75 2480
2215.20 2323
2215.64 2317
2216.09 2310
2216.53 2490
2216.97 2424
2217.42 2183
2217.86 2260
2218.30 2378
2218.75 2246
2219.19 2108
2219.64 2300
2220.08 2245
2220.52 2334
2220.97 2184
2221.41 2234
2221.86 2307
2222.30 2271
2222.75 2384
2223.19 2457
2223.63 2503
2224.08 2775
2224.52 2496
2224.97 2519
2225.41 2656
2225.86 2799
2226.30 2670
2226.75 2704
2227.19 2909
2227.64 2786
2228.08 2608
2228.53 2873
2228.97 2718
2229.42 2866
2229.86 2732
2230.31 2684
2230.75 2889
2231.20 2928
2231.64 2644
2232.09 2583
2232.53 2853
2232.98 2796
2233.42 2679
2233.87 2661
2234.31 2737
2234.76 2926
2235.20 2758
2235.65 2550
2236.10 2413
2236.54 2713
2236.99 2671
2237.43 2394
2237.88 2524
2238.32 2395
2238.77 2302
2239.22 2198
2239.66 2326
2240.11 2416
2240.55 2170
2241.00 2434
2241.45 2094
2241.89 2028
2242.34 2087
2242.79 2100
2243.23 1907
2243.68 1926
2244.12 2089
2244.57 2114
2245.02 2078
2245.46 2067
2245.91 2050
2246.36 1927
2246.80 2098
2247.25 2164
2247.70 1855
2248.14 2030
2248.59 2110
2249.04 2006
2249.49 2124
2249.93 2182
2250.38 2190
2250.83 2260
2251.27 2258
2251.72 2262
2252.17 2246
2252.62 2242
2253.06 2183
2253.51 2306
2253.96 2229
2254.40 2175
2254.85 2163
2255.30 2171
2255.75 2051
2256.20 2158
2256.64 2191
2257.09 2249
2257.54 2241
2257.99 2171
2258.43 2229
2258.88 1942
2259.33 2005
2259.78 2283
2260.23 2154
2260.67 2217
2261.12 2147
2261.57 2141
2262.02 2089
2262.47 2212
2262.92 2547
2263.36 2364
2263.81 2381
2264.26 2302
2264.71 2296
2265.16 2150
2265.61 2160
2266.05 2190
2266.50 2331
2266.95 2266
2267.40 2532
2267.85 2653
2268.30 2310
2268.75 2409
2269.20 2387
2269.65 2354
2270.09 2391
2270.54 2653
2270.99 2550
2271.44 2742
2271.89 2847
2272.34 2941
2272.79 3020
2273.24 3264
2273.69 3189
2274.14 2975
2274.59 2856
2275.04 3281
2275.49 3290
2275.94 3371
2276.38 3300
2276.83 3548
2277.28 3632
2277.73 3619
2278.18 3366
2278.63 3251
2279.08 3258
2279.53 3161
2279.98 2764
2280.43 2696
2280.88 2609
2281.33 2554
2281.78 2448
2282.23 2482
2282.68 2277
2283.13 2330
2283.59 2524
2284.04 2112
2284.49 2062
2284.94 2106
2285.39 2164
2285.84 2122
2286.29 1943
2286.74 2047
2287.19 2174
2287.64 2318
2288.09 2561
2288.54 2807
2288.99 2730
2289.44 2917
2289.89 3111
2290.35 3416
2290.80 3679
2291.25 3702
2291.70 3976
2292.15 4161
2292.60 4045
2293.05 3739
2293.50 3513
2293.96 3061
2294.41 2987
2294.86 2993
2295.31 2775
2295.76 2585
2296.21 2460
2296.66 2347
2297.12 2432
2297.57 2333
2298.02 2140
2298.47 2439
2298.92 2306
2299.38 2219
2299.83 2154
2300.28 2248
2300.73 2133
2301.18 2091
2301.64 2421
2302.09 2267
2302.54 2098
2302.99 2029
2303.44 2114
2303.90 1894
2304.35 2215
2304.80 2122
2305.25 2086
2305.71 2147
2306.16 2156
2306.61 2128
2307.07 2049
2307.52 2164
2307.97 2220
2308.42 2309
2308.88 2405
2309.33 2515
2309.78 2489
2310.23 2515
2310.69 2784
2311.14 2902
2311.59 2742
2312.05 2643
2312.50 2663
2312.95 2873
2313.41 2644
2313.86 2623
2314.31 2416
2314.77 2503
2315.22 2415
2315.67 2378
2316.13 2473
2316.58 2410
2317.04 2580
2317.49 2339
2317.94 2475
2318.40 2456
2318.85 2539
2319.30 2651
2319.76 2751
2320.21 2664
2320.67 2604
2321.12 2664
2321.57 2589
2322.03 2342
2322.48 2694
2322.94 2396
2323.39 2424
2323.85 2620
2324.30 2420
2324.75 2552
2325.21 2592
2325.66 2528
2326.12 2542
2326.57 2828
2327.03 2653
2327.48 2816
2327.94 2567
2328.39 2657
2328.85 2393
2329.30 2460
2329.76 2512
2330.21 2454
2330.67 2319
2331.12 2419
2331.58 2384
2332.03 2240
2332.49 2213
2332.94 2215
2333.40 2155
2333.85 2007
2334.31 2170
2334.76 2129
2335.22 2118
2335.67 2367
2336.13 2391
2336.58 2170
2337.04 2032
2337.50 2260
2337.95 2278
2338.41 2281
2338.86 2428
2339.32 2396
2339.77 2258
2340.23 2326
2340.69 2476
2341.14 2252
2341.60 2330
2342.05 2307
2342.51 2201
2342.97 2348
2343.42 2346
2343.88 2162
2344.34 2366
2344.79 2340
2345.25 2357
2345.70 2403
2346.16 2378
2346.62 2422
2347.07 2281
2347.53 2449
2347.99 2461
2348.44 2558
2348.90 2391
2349.36 2533
2349.81 2509
2350.27 2428
2350.73 2119
2351.19 2180
2351.64 2402
2352.10 2284
2352.56 2392
2353.01 2399
2353.47 2431
2353.93 2250
2354.39 2139
2354.84 2289
2355.30 2246
2355.76 2281
2356.22 2203
2356.67 2135
2357.13 1978
2357.59 2136
2358.05 2355
2358.50 2258
2358.96 2240
2359.42 2304
2359.88 2173
2360.33 2193
2360.79 2208
2361.25 2303
2361.71 2237
2362.17 2520
2362.62 2326
2363.08 2361
2363.54 2481
2364.00 2450
2364.46 2308
2364.92 2291
2365.37 2334
2365.83 2404
2366.29 2376
2366.75 2559
2367.21 2562
2367.67 2491
2368.12 2322
2368.58 2207
2369.04 2703
2369.50 2491
2369.96 2568
2370.42 2443
2370.88 2270
2371.34 2440
2371.80 2379
2372.25 2265
2372.71 2420
2373.17 2608
2373.63 2666
2374.09 2631
2374.55 2471
2375.01 2688
2375.47 2736
2375.93 2582
2376.39 2857
2376.85 2881
2377.31 2572
2377.77 2554
2378.23 2632
2378.69 2746
2379.15 2437
2379.61 2462
2380.06 2410
2380.52 2245
2380.98 2236
2381.44 2476
2381.90 2417
2382.36 2270
2382.82 2240
2383.28 1940
2383.74 1777
2384.20 2241
2384.67 2012
2385.13 2063
2385.59 2388
2386.05 2207
2386.51 2226
2386.97 2069
2387.43 2213
2387.89 2535
2388.35 2179
2388.81 2399
2389.27 2272
2389.73 2178
2390.19 2319
2390.65 2448
2391.11 2639
2391.57 2363
2392.03 2356
2392.50 2341
2392.96 2369
2393.42 2271
2393.88 2575
2394.34 2333
2394.80 2277
2395.26 2348
2395.72 2176
2396.19 2396
2396.65 2486
2397.11 2553
2397.57 2447
2398.03 2163
2398.49 2215
2398.95 2326
2399.42 2504
2399.88 2425
2400.34 2376
2400.80 2268
2401.26 2219
2401.73 2142
2402.19 2234
2402.65 2152
2403.11 2108
2403.57 2278
2404.04 2276
2404.50 2280
2404.96 2254
2405.42 2159
2405.88 2092
2406.35 2310
2406.81 2286
2407.27 2307
2407.73 2266
2408.20 2271
2408.66 2267
2409.12 2127
2409.58 1852
2410.05 1990
2410.51 2093
2410.97 2155
2411.43 1947
2411.90 2330
2412.36 2188
2412.82 2251
2413.29 2281
2413.75 2040
2414.21 2192
2414.68 2134
2415.14 2183
2415.60 2206
2416.07 2091
2416.53 2229
2416.99 2132
2417.46 2212
2417.92 2201
2418.38 2330
2418.85 2335
2419.31 2385
2419.77 2305
2420.24 2280
2420.70 2219
2421.16 2387
2421.63 2506
2422.09 2435
2422.56 2459
2423.02 2501
2423.48 2221
2423.95 2374
2424.41 2383
2424.88 2342
2425.34 2222
2425.80 2191
2426.27 2133
2426.73 2323
2427.20 2398
2427.66 2064
2428.13 2294
2428.59 2385
2429.05 2072
2429.52 2157
2429.98 2170
2430.45 2152
2430.91 2061
2431.38 2226
2431.84 2327
2432.31 2128
2432.77 2154
2433.24 2190
2433.70 2079
2434.17 2147
2434.63 2238
2435.10 2035
2435.56 2041
2436.03 2349
2436.49 2344
2436.96 2289
2437.42 2214
2437.89 2254
2438.35 2385
2438.82 2367
2439.28 2359
2439.75 2642
2440.22 2334
2440.68 2087
2441.15 2313
2441.61 2491
2442.08 2363
2442.54 2478
2443.01 2468
2443.48 2433
2443.94 2440
2444.41 2522
2444.87 2346
2445.34 2258
2445.81 2259
2446.27 2201
2446.74 2014
2447.20 2054
2447.67 2014
2448.14 2157
2448.60 2084
2449.07 2053
2449.54 2101
2450.00 2118
2450.47 1961
2450.94 2020
2451.40 2127
2451.87 2062
2452.34 2237
2452.80 2406
2453.27 2242
2453.74 2023
2454.20 2218
2454.67 2055
2455.14 1847
2455.60 1955
2456.07 1891
2456.54 2082
2457.01 2056
2457.47 2054
2457.94 2107
2458.41 2030
2458.88 2128
2459.34 2195
2459.81 2026
2460.28 2187
2460.74 2122
2461.21 1844
2461.68 2027
2462.15 2014
2462.62 1971
2463.08 2041
2463.55 2071
2464.02 2055
2464.49 2039
2464.95 2089
2465.42 2019
2465.89 2118
2466.36 2091
2466.83 2290
2467.30 2205
2467.76 2089
2468.23 2091
2468.70 2217
2469.17 2191
2469.64 2091
2470.10 1977
2470.57 2287
2471.04 2230
2471.51 2273
2471.98 1992
2472.45 1884
2472.92 2144
2473.39 2129
2473.85 2215
2474.32 2313
2474.79 2192
2475.26 2135
2475.73 2345
2476.20 2161
2476.67 1994
2477.14 2271
2477.61 2383
2478.07 2189
2478.54 2101
2479.01 2218
2479.48 2267
2479.95 2177
2480.42 2246
2480.89 2239
2481.36 2165
2481.83 2136
2482.30 2306
2482.77 1982
2483.24 1852
2483.71 2151
2484.18 2209
2484.65 2057
2485.12 2049
2485.59 2159
2486.06 2302
2486.53 2355
2487.00 2328
2487.47 2223
2487.94 2354
2488.41 2419
2488.88 2210
2489.35 2371
2489.82 2434
2490.29 2172
2490.76 2414
2491.23 2051
2491.70 2071
2492.17 2145
2492.64 2111
2493.11 2185
2493.58 2254
2494.05 2212
2494.52 2258
2494.99 2266
2495.47 2082
2495.94 2376
2496.41 2367
2496.88 2443
2497.35 2378
2497.82 2276
2498.29 2408
2498.76 2202
2499.23 2209
2499.70 2185
2500.18 1972
2500.65 2067
2501.12 2165
2501.59 1959
2502.06 1978
2502.53 2108
2503.00 2001
2503.48 1989
2503.95 2013
2504.42 2023
2504.89 2125
2505.36 2199
2505.83 2091
2506.31 1981
2506.78 1996
2507.25 2063
2507.72 2260
2508.19 2164
2508.67 2136
2509.14 2193
2509.61 2324
2510.08 2351
2510.56 2699
2511.03 2803
2511.50 2801
2511.97 2761
2512.44 3033
2512.92 3133
2513.39 3117
2513.86 3223
2514.33 3361
2514.81 2990
2515.28 2653
2515.75 2684
2516.23 2630
2516.70 2323
2517.17 2358
2517.64 2360
2518.12 2301
2518.59 2434
2519.06 2415
2519.54 2267
2520.01 2318
2520.48 2204
2520.96 2087
2521.43 2062
2521.90 2164
2522.38 2247
2522.85 2433
2523.32 2391
2523.80 2226
2524.27 2149
2524.74 2152
2525.22 2108
2525.69 2085
2526.16 2091
2526.64 2126
2527.11 2178
2527.59 2298
2528.06 2459
2528.53 2529
2529.01 2556
2529.48 2402
2529.96 2235
2530.43 2200
2530.90 2276
2531.38 2366
2531.85 2248
2532.33 2366
2532.80 2162
2533.28 2444
2533.75 2416
2534.22 2456
2534.70 2440
2535.17 2319
2535.65 2334
2536.12 2160
2536.60 2384
2537.07 2289
2537.55 2235
2538.02 2209
2538.50 2252
2538.97 2316
2539.45 2214
2539.92 2172
2540.40 2259
2540.87 2200
2541.35 2116
2541.82 2040
2542.30 2277
2542.77 2258
2543.25 2237
2543.72 2159
2544.20 2195
2544.67 2204
2545.15 2273
2545.62 2549
2546.10 2474
2546.58 2518
2547.05 2654
2547.53 2821
2548.00 2903
2548.48 2947
2548.95 3343
2549.43 3178
2549.91 3248
2550.38 3278
2550.86 3277
2551.33 3317
2551.81 3090
2552.29 2933
2552.76 2885
2553.24 2991
2553.72 2875
2554.19 2923
2554.67 2841
2555.14 2798
2555.62 2568
2556.10 2596
2556.57 2614
2557.05 2754
2557.53 2780
2558.00 2523
2558.48 2562
2558.96 2527
2559.43 2417
2559.91 2251
2560.39 2290
2560.87 2494
2561.34 2464
2561.82 2301
2562.30 2307
2562.77 2105
2563.25 2076
2563.73 2204
2564.21 2098
2564.68 2069
2565.16 2037
2565.64 2057
2566.11 2174
2566.59 2277
2567.07 2165
2567.55 2334
2568.03 2244
2568.50 1952
2568.98 2210
2569.46 2151
2569.94 2036
2570.41 2005
2570.89 1798
2571.37 2073
2571.85 2248
2572.33 2100
2572.80 2150
2573.28 1983
2573.76 2079
2574.24 2142
2574.72 2188
2575.19 2143
2575.67 2211
2576.15 2218
2576.63 2142
2577.11 2092
2577.59 2157
2578.07 2199
2578.54 2150
2579.02 2127
2579.50 2135
2579.98 2171
2580.46 2122
2580.94 2339
2581.42 2155
2581.90 2110
2582.37 2255
2582.85 2057
2583.33 2155
2583.81 2094
2584.29 2035
2584.77 1940
2585.25 1913
2585.73 2198
2586.21 1953
2586.69 2050
2587.17 2303
2587.65 2339
2588.13 2167
2588.61 2059
2589.08 2142
2589.56 2214
2590.04 2236
2590.52 2121
2591.00 2301
2591.48 2205
2591.96 2151
2592.44 2026
2592.92 2280
2593.40 2274
2593.88 2367
2594.36 2284
2594.84 2208
2595.32 2001
2595.80 2040
2596.28 2057
2596.76 1975
2597.24 1958
2597.72 2143
2598.21 2146
2598.69 2243
2599.17 1979
2599.65 2032
2600.13 2056
2600.61 1782
2601.09 1841
2601.57 1983
2602.05 2028
2602.53 2146
2603.01 2124
2603.49 2031
2603.97 2066
2604.45 1957
2604.94 1942
2605.42 1977
2605.90 1989
2606.38 2068
2606.86 2220
2607.34 2057
2607.82 2024
2608.30 2131
2608.79 2160
2609.27 1986
2609.75 2023
2610.23 2088
2610.71 2174
2611.19 1945
2611.68 1883
2612.16 2018
2612.64 1992
2613.12 1949
2613.60 2055
2614.08 2042
2614.57 2035
2615.05 1919
2615.53 1892
2616.01 2008
2616.49 2013
2616.98 1960
2617.46 1970
2617.94 2092
2618.42 2119
2618.91 2195
2619.39 1973
2619.87 1974
2620.35 2046
2620.84 2182
2621.32 2104
2621.80 2109
2622.28 2029
2622.77 1990
2623.25 2071
2623.73 2039
2624.21 2190
2624.70 2152
2625.18 1822
2625.66 2027
2626.15 1993
2626.63 2086
2627.11 2086
2627.60 2188
2628.08 2265
2628.56 2206
2629.05 2321
2629.53 2495
2630.01 2416
2630.50 2276
2630.98 2401
2631.46 2317
2631.95 2395
2632.43 2398
2632.91 2609
2633.40 2537
2633.88 2415
2634.36 2428
2634.85 2273
2635.33 2311
2635.82 2259
2636.30 2001
2636.78 2191
2637.27 2477
2637.75 2289
2638.24 2092
2638.72 2153
2639.20 2073
2639.69 2209
2640.17 2151
2640.66 1870
2641.14 1935
2641.63 2022
2642.11 1992
2642.60 1921
2643.08 2003
2643.56 2004
2644.05 2028
2644.53 1877
2645.02 1994
2645.50 2043
2645.99 1994
2646.47 2271
2646.96 2229
2647.44 2061
2647.93 2152
2648.41 2057
2648.90 2138
2649.38 2192
2649.87 2178
2650.35 2010
2650.84 2288
2651.32 2265
2651.81 2097
2652.30 2159
2652.78 2047
2653.27 1952
2653.75 2101
2654.24 2181
2654.72 2058
2655.21 2269
2655.69 2280
2656.18 2110
2656.67 2070
2657.15 2286
2657.64 2192
2658.12 2129
2658.61 2228
2659.10 2115
2659.58 2055
2660.07 2261
2660.55 2075
2661.04 2258
2661.53 2159
2662.01 2153
2662.50 2367
2662.99 2483
2663.47 2290
2663.96 2168
2664.44 2385
2664.93 2227
2665.42 2130
2665.90 2132
2666.39 2333
2666.88 2128
2667.36 2253
2667.85 2144
2668.34 2169
2668.83 2054
2669.31 2214
2669.80 2258
2670.29 2202
2670.77 2122
2671.26 2199
2671.75 2278
2672.24 2380
2672.72 2255
2673.21 2281
2673.70 2244
2674.18 2396
2674.67 2314
2675.16 2489
2675.65 2609
2676.13 2782
2676.62 2690
2677.11 2687
2677.60 2701
2678.09 2522
2678.57 2521
2679.06 2262
2679.55 2388
2680.04 2559
2680.53 2134
2681.01 2042
2681.50 2161
2681.99 2266
2682.48 2103
2682.97 2141
2683.45 2113
2683.94 2381
2684.43 2358
2684.92 2117
2685.41 2101
2685.90 2213
2686.38 2166
2686.87 2150
2687.36 2266
2687.85 2139
2688.34 2307
2688.83 2165
2689.32 2141
2689.81 2312
2690.29 2295
2690.78 2188
2691.27 2006
2691.76 2240
2692.25 2317
2692.74 2147
2693.23 2219
2693.72 2260
2694.21 2340
2694.70 2352
2695.19 2476
2695.68 2612
2696.16 2350
2696.65 2390
2697.14 2552
2697.63 2634
2698.12 2620
2698.61 2492
2699.10 2337
2699.59 2372
2700.08 2219
2700.57 2205
2701.06 2203
2701.55 2417
2702.04 2287
2702.53 2097
2703.02 2122
2703.51 2143
2704.00 2203
2704.49 2104
2704.98 2202
2705.47 2233
2705.96 2241
2706.45 2140
2706.94 2147
2707.43 2101
2707.92 1976
2708.41 2060
2708.91 2186
2709.40 1924
2709.89 2050
2710.38 2188
2710.87 1939
2711.36 1910
2711.85 1996
2712.34 1940
2712.83 1876
2713.32 2109
2713.81 2037
2714.30 2120
2714.80 2006
2715.29 2063
2715.78 2042
2716.27 2276
2716.76 2072
2717.25 2170
2717.74 2102
2718.23 2089
2718.73 2145
2719.22 2141
2719.71 2067
2720.20 1935
2720.69 1998
2721.18 2141
2721.68 2366
2722.17 2332
2722.66 2052
2723.15 2055
2723.64 2160
2724.14 2558
2724.63 2292
2725.12 2270
2725.61 2351
2726.10 2307
2726.60 2292
2727.09 2134
2727.58 2181
2728.07 2232
2728.56 2123
2729.06 2299
2729.55 2224
2730.04 2270
2730.53 2113
2731.03 2190
2731.52 2378
2732.01 2517
2732.51 2501
2733.00 2310
2733.49 2279
2733.98 2209
2734.48 2306
2734.97 2520
2735.46 2489
2735.96 2351
2736.45 2355
2736.94 2487
2737.43 2633
2737.93 2509
2738.42 2730
2738.91 2697
2739.41 2671
2739.90 2558
2740.39 2517
2740.89 2597
2741.38 2378
2741.88 2308
2742.37 2322
2742.86 2430
2743.36 2322
2743.85 2325
2744.34 2147
2744.84 2263
2745.33 2043
2745.83 2170
2746.32 2216
2746.81 2349
2747.31 2308
2747.80 2505
2748.30 2162
2748.79 2074
2749.28 2118
2749.78 2251
2750.27 2243
2750.77 2290
2751.26 2197
2751.76 2213
2752.25 2154
2752.74 1985
2753.24 1888
2753.73 2123
2754.23 2233
2754.72 2136
2755.22 2129
2755.71 1944
2756.21 1982
2756.70 2034
2757.20 2016
2757.69 2157
2758.19 2138
2758.68 1993
2759.18 2099
2759.67 2364
2760.17 2039
2760.66 2268
2761.16 2136
2761.65 2323
2762.15 2354
2762.64 2432
2763.14 2493
2763.64 2297
2764.13 2350
2764.63 2523
2765.12 2304
2765.62 2336
2766.11 2313
2766.61 2142
2767.11 2343
2767.60 2463
2768.10 2359
2768.59 2318
2769.09 2294
2769.59 2249
2770.08 2243
2770.58 1966
2771.07 2162
2771.57 2225
2772.07 2042
2772.56 2201
2773.06 2309
2773.56 2193
2774.05 2309
2774.55 2379
2775.04 2351
2775.54 2282
2776.04 2482
2776.53 2539
2777.03 2578
2777.53 2445
2778.03 2386
2778.52 2351
2779.02 2526
2779.52 2397
2780.01 2374
2780.51 2203
2781.01 2311
2781.50 2291
2782.00 2366
2782.50 2363
2783.00 2292
2783.49 2178
2783.99 2347
2784.49 2239
2784.99 2252
2785.48 2259
2785.98 2111
2786.48 2110
2786.98 2018
2787.47 2075
2787.97 2228
2788.47 2305
2788.97 2284
2789.46 2247
2789.96 2202
2790.46 2255
2790.96 2253
2791.46 2030
2791.95 2104
2792.45 1949
2792.95 1910
2793.45 2224
2793.95 2208
2794.44 2143
2794.94 2242
2795.44 2085
2795.94 2225
2796.44 2350
2796.94 2445
2797.44 2454
2797.93 2475
2798.43 2375
2798.93 2238
2799.43 2225
2799.93 2138
2800.43 2192
2800.93 2212
2801.43 2324
2801.92 2313
2802.42 2328
2802.92 2376
2803.42 2313
2803.92 2327
2804.42 2300
2804.92 2310
2805.42 2502
2805.92 2255
2806.42 2463
2806.92 2365
2807.42 2229
2807.91 2451
2808.41 2391
2808.91 2381
2809.41 2593
2809.91 2636
2810.41 2430
2810.91 2500
2811.41 2571
2811.91 2463
2812.41 2544
2812.91 2761
2813.41 2602
2813.91 2447
2814.41 2372
2814.91 2479
2815.41 2482
2815.91 2306
2816.41 2181
2816.91 2248
2817.41 2238
2817.91 2317
2818.41 2286
2818.91 2101
2819.42 2142
2819.92 2147
2820.42 2166
2820.92 2127
2821.42 2073
2821.92 2041
2822.42 1957
2822.92 2058
2823.42 2057
2823.92 2059
2824.42 1935
2824.92 2047
2825.42 2048
2825.93 2020
2826.43 1978
2826.93 2144
2827.43 2164
2827.93 2086
2828.43 1947
2828.93 2009
2829.43 1995
2829.94 1975
2830.44 1857
2830.94 1949
2831.44 2007
2831.94 1944
2832.44 1930
2832.95 1938
2833.45 1975
2833.95 2067
2834.45 1956
2834.95 1983
2835.45 2188
2835.96 2311
2836.46 2214
2836.96 2058
2837.46 2156
2837.97 2009
2838.47 2059
2838.97 2035
2839.47 1798
2839.97 2059
2840.48 1941
2840.98 2215
2841.48 2217
2841.98 2133
2842.49 2075
2842.99 2071
2843.49 2181
2843.99 2276
2844.50 2340
2845.00 2175
2845.50 2283
2846.01 2406
2846.51 2212
2847.01 2230
2847.51 2340
2848.02 2350
2848.52 2318
2849.02 2269
2849.53 2426
2850.03 2382
2850.53 2671
2851.04 2373
2851.54 2258
2852.04 2298
2852.55 2272
2853.05 2166
2853.55 1953
2854.06 2093
2854.56 2129
2855.06 2125
2855.57 2077
2856.07 2114
2856.58 1983
2857.08 2101
2857.58 2129
2858.09 2191
2858.59 2072
2859.10 2174
2859.60 2109
2860.10 2415
2860.61 2232
2861.11 2213
2861.62 2087
2862.12 2044
2862.62 2196
2863.13 2054
2863.63 2075
2864.14 2067
2864.64 2095
2865.15 2114
2865.65 2072
2866.16 2178
2866.66 2198
2867.17 2331
2867.67 2169
2868.18 2340
2868.68 2376
2869.19 2440
2869.69 2612
2870.20 2636
2870.70 2935
2871.21 2931
2871.71 2635
2872.22 2646
2872.72 2632
2873.23 2759
2873.73 2650
2874.24 2521
2874.74 2475
2875.25 2437
2875.75 2614
2876.26 2312
2876.76 2294
2877.27 2456
2877.78 2358
2878.28 2347
2878.79 2193
2879.29 2233
2879.80 2125
2880.30 2192
2880.81 2235
2881.32 2326
2881.82 2294
2882.33 2192
2882.83 2135
2883.34 2134
2883.85 2271
2884.35 2382
2884.86 2258
2885.37 2386
2885.87 2436
2886.38 2430
2886.88 2563
2887.39 2580
2887.90 2538
2888.40 2371
2888.91 2411
2889.42 2342
2889.92 2315
2890.43 2289
2890.94 2495
2891.45 2569
2891.95 2438
2892.46 2404
2892.97 2338
2893.47 2266
2893.98 2222
2894.49 2357
2894.99 2356
2895.50 2358
2896.01 2318
2896.52 2440
2897.02 2584
2897.53 2785
2898.04 2506
2898.55 2372
2899.05 2440
2899.56 2244
2900.07 2379
2900.58 2469
2901.08 2382
2901.59 2230
2902.10 2259
2902.61 2312
2903.12 2379
2903.62 2219
2904.13 2304
2904.64 2412
2905.15 2286
2905.66 2432
2906.16 2218
2906.67 2260
2907.18 2351
2907.69 2235
2908.20 2201
2908.71 2411
2909.21 2462
2909.72 2361
2910.23 2133
2910.74 2162
2911.25 2246
2911.76 2101
2912.26 2193
2912.77 2138
2913.28 2156
2913.79 2200
2914.30 2425
2914.81 2240
2915.32 2200
2915.83 2370
2916.34 2193
2916.85 2171
2917.35 2195
2917.86 2275
2918.37 2434
2918.88 2365
2919.39 2205
2919.90 2497
2920.41 2582
2920.92 2449
2921.43 2378
2921.94 2368
2922.45 2598
2922.96 2379
2923.47 2401
2923.98 2610
2924.49 2687
2925.00 2633
2925.51 2751
2926.02 2818
2926.53 2568
2927.04 2481
2927.55 2590
2928.06 2459
2928.57 2241
2929.08 2447
2929.59 2397
2930.10 2315
2930.61 2094
2931.12 2160
2931.63 2063
2932.14 1999
2932.65 2137
2933.16 2191
2933.67 2088
2934.18 1994
2934.69 1897
2935.20 2199
2935.71 2345
2936.22 2148
2936.73 2455
2937.25 2461
2937.76 2161
2938.27 2480
2938.78 2535
2939.29 2554
2939.80 2814
2940.31 3014
2940.82 2897
2941.33 2846
2941.85 2823
2942.36 2971
2942.87 2798
2943.38 2814
2943.89 2885
2944.40 2853
2944.91 2740
2945.43 2610
2945.94 2579
2946.45 2552
2946.96 2475
2947.47 2466
2947.98 2525
2948.50 2362
2949.01 2210
2949.52 2128
2950.03 2127
2950.54 1858
2951.06 1908
2951.57 1944
2952.08 2035
2952.59 1923
2953.10 2011
2953.62 2059
2954.13 2126
2954.64 2199
2955.15 2126
2955.67 2087
2956.18 2158
2956.69 2269
2957.20 1938
2957.72 2038
2958.23 2033
2958.74 2132
2959.25 2205
2959.77 2127
2960.28 2286
2960.79 2281
2961.31 2127
2961.82 2152
2962.33 2281
2962.85 2429
2963.36 2716
2963.87 2482
2964.39 2403
2964.90 2422
2965.41 2398
2965.93 2482
2966.44 2257
2966.95 2285
2967.47 2310
2967.98 2273
2968.49 2189
2969.01 2283
2969.52 2244
2970.03 2196
2970.55 2199
2971.06 2275
2971.58 2181
2972.09 2289
2972.60 2355
2973.12 2405
2973.63 2371
2974.15 2537
2974.66 2487
2975.17 2323
2975.69 2331
2976.20 2622
2976.72 2237
2977.23 2426
2977.74 2449
2978.26 2574
2978.77 2473
2979.29 2463
2979.80 2583
2980.32 2515
2980.83 2394
2981.35 2411
2981.86 2174
2982.38 2176
2982.89 2416
2983.41 2527
2983.92 2492
2984.44 2455
2984.95 2426
2985.47 2557
2985.98 2608
2986.50 2824
2987.01 2784
2987.53 2685
2988.04 2766
2988.56 2706
2989.07 3042
2989.59 3109
2990.10 3220
2990.62 3121
2991.13 3063
2991.65 3021
2992.17 2933
2992.68 3059
2993.20 3148
2993.71 2885
2994.23 3020
2994.74 2977
2995.26 3029
2995.78 3105
2996.29 3060
2996.81 3145
2997.32 3137
2997.84 3101
2998.36 3113
2998.87 3076
2999.39 3134
2999.91 3598
3000.42 3504
3000.94 3668
3001.45 3921
3001.97 3912
3002.49 4213
3003.00 4617
3003.52 5029
3004.04 5704
3004.55 6323
3005.07 6477
3005.59 6331
3006.10 6411
3006.62 6637
3007.14 6311
3007.66 5873
3008.17 5188
3008.69 4464
3009.21 4070
3009.72 3577
3010.24 3193
3010.76 3284
3011.28 3066
3011.79 2904
3012.31 2581
3012.83 2616
3013.35 2618
3013.86 2637
3014.38 2609
3014.90 2529
3015.42 2598
3015.93 2570
3016.45 2671
3016.97 2873
3017.49 2820
3018.00 2678
3018.52 2697
3019.04 2849
3019.56 2691
3020.08 2583
3020.59 2559
3021.11 2476
3021.63 2501
3022.15 2552
3022.67 2833
3023.19 2722
3023.70 2776
3024.22 2782
3024.74 2865
3025.26 3019
3025.78 2943
3026.30 2661
3026.81 2675
3027.33 2472
3027.85 2502
3028.37 2437
3028.89 2503
3029.41 2461
3029.93 2262
3030.45 2396
3030.97 2154
3031.48 2403
3032.00 2502
3032.52 2500
3033.04 2537
3033.56 2559
3034.08 2540
3034.60 2434
3035.12 2519
3035.64 2762
3036.16 2766
3036.68 2463
3037.20 2504
3037.72 2431
3038.24 2405
3038.76 2326
3039.27 2326
3039.79 2368
3040.31 2563
3040.83 2588
3041.35 2642
3041.87 2718
3042.39 2544
3042.91 2531
3043.43 2246
3043.95 2419
3044.47 2585
3044.99 2363
3045.51 2469
3046.03 2537
3046.56 2391
3047.08 2238
3047.60 2492
3048.12 2581
3048.64 2394
3049.16 2302
3049.68 2328
3050.20 2351
3050.72 2408
3051.24 2254
3051.76 2093
3052.28 2276
3052.80 2211
3053.32 2249
3053.84 2273
3054.37 2190
3054.89 2130
3055.41 2209
3055.93 2073
3056.45 2120
3056.97 2183
3057.49 2418
3058.01 2491
3058.53 2379
3059.06 2246
3059.58 2240
3060.10 2382
3060.62 2253
3061.14 2314
3061.66 2021
3062.19 2252
3062.71 2131
3063.23 2259
3063.75 2554
3064.27 2519
3064.79 2698
3065.32 2565
3065.84 2608
3066.36 2548
3066.88 2691
3067.40 2519
3067.93 2659
3068.45 2400
3068.97 2760
3069.49 2664
3070.02 2508
3070.54 2453
3071.06 2560
3071.58 2408
3072.10 2307
3072.63 2376
3073.15 2460
3073.67 2482
3074.20 2568
3074.72 2710
3075.24 2787
3075.76 2691
3076.29 2858
3076.81 2887
3077.33 2697
3077.86 2848
3078.38 2975
3078.90 2929
3079.42 2674
3079.95 3064
3080.47 3025
3080.99 2978
3081.52 3310
3082.04 3068
3082.56 3262
3083.09 3285
3083.61 3139
3084.13 2878
3084.66 2713
3085.18 3153
3085.71 2919
3086.23 2854
3086.75 3219
3087.28 3309
3087.80 3564
3088.32 3897
3088.85 4129
3089.37 4060
3089.90 4480
3090.42 5222
3090.94 4957
3091.47 5098
3091.99 5335
3092.52 4805
3093.04 4410
3093.57 4067
3094.09 3532
3094.61 3395
3095.14 3360
3095.66 3163
3096.19 3088
3096.71 3292
3097.24 3369
3097.76 3354
3098.29 3408
3098.81 3413
3099.34 3182
3099.86 3643
3100.39 3819
3100.91 3967
3101.44 4542
3101.96 4936
3102.49 5475
3103.01 5548
3103.54 6209
3104.06 6064
3104.59 5853
3105.11 5349
3105.64 5642
3106.16 4951
3106.69 4688
3107.21 4261
3107.74 3937
3108.26 3422
3108.79 3354
3109.32 3285
3109.84 3366
3110.37 3109
3110.89 3253
3111.42 3111
3111.94 3112
3112.47 2893
3113.00 2522
3113.52 2580
3114.05 2563
3114.57 2646
3115.10 2594
3115.63 2504
3116.15 2864
3116.68 2727
3117.21 2469
3117.73 2740
3118.26 2866
3118.78 2738
3119.31 2845
3119.84 2904
3120.36 3106
3120.89 3094
3121.42 3254
3121.94 3013
3122.47 3074
3123.00 3057
3123.52 2887
3124.05 3007
3124.58 3047
3125.11 2665
3125.63 2671
3126.16 2605
3126.69 2508
3127.21 2741
3127.74 2700
3128.27 2461
3128.80 2502
3129.32 2436
3129.85 2529
3130.38 2627
3130.91 2464
3131.43 2372
3131.96 2395
3132.49 2288
3133.02 2415
3133.54 2523
3134.07 2576
3134.60 2229
3135.13 2360
3135.65 2445
3136.18 2431
3136.71 2336
3137.24 2279
3137.77 2289
3138.29 2299
3138.82 2072
3139.35 2259
3139.88 2223
3140.41 2151
3140.94 2341
3141.46 2331
3141.99 2419
3142.52 2266
3143.05 2356
3143.58 2309
3144.11 2225
3144.64 2294
3145.16 2248
3145.69 2201
3146.22 2165
3146.75 2415
3147.28 2381
3147.81 2523
3148.34 2772
3148.87 2740
3149.40 2646
3149.92 2596
3150.45 2720
3150.98 2541
3151.51 2722
3152.04 2750
3152.57 2574
3153.10 2683
3153.63 2526
3154.16 2542
3154.69 2384
3155.22 2423
3155.75 2385
3156.28 2372
3156.81 2634
3157.34 2736
3157.87 2715
3158.40 2780
3158.93 2978
3159.46 2900
3159.99 2760
3160.52 2798
3161.05 2940
3161.58 2998
3162.11 2930
3162.64 2883
3163.17 2747
3163.70 2511
3164.23 2618
3164.76 2497
3165.29 2292
3165.82 2460
3166.35 2564
3166.88 2288
3167.41 2384
3167.94 2296
3168.47 2140
3169.00 2394
3169.53 2298
3170.06 2358
3170.59 2427
3171.12 2281
3171.65 2470
3172.19 2661
3172.72 2670
3173.25 2558
3173.78 2652
3174.31 2797
3174.84 2909
3175.37 2709
3175.90 2600
3176.44 2692
3176.97 2765
3177.50 2491
3178.03 2311
3178.56 2400
3179.09 2258
3179.62 2191
3180.16 2307
3180.69 2270
3181.22 2190
3181.75 2144
3182.28 2185
3182.81 2255
3183.35 2357
3183.88 2270
3184.41 2187
3184.94 2170
3185.47 2103
3186.01 2174
3186.54 2167
3187.07 2225
3187.60 2228
3188.14 2223
3188.67 2319
3189.20 2268
3189.73 2312
3190.26 2246
3190.80 2330
3191.33 2098
3191.86 2290
3192.39 2289
3192.93 2400
3193.46 2483
3193.99 2551
3194.53 2310
3195.06 2479
3195.59 2408
3196.12 2450
3196.66 2503
3197.19 2622
3197.72 2471
3198.26 2323
3198.79 2449
3199.32 2658
3199.86 2663
3200.39 2484
3200.92 2556
3201.46 2416
3201.99 2584
3202.52 2660
3203.06 2461
3203.59 2338
3204.12 2513
3204.66 2538
3205.19 2573
3205.73 2575
3206.26 2765
3206.79 2715
3207.33 2710
3207.86 2824
3208.39 3048
3208.93 3148
3209.46 3171
3210.00 3423
3210.53 3178
3211.07 3404
3211.60 3562
3212.13 3633
3212.67 3642
3213.20 3525
3213.74 3264
3214.27 3232
3214.81 3018
3215.34 2932
3215.88 2751
3216.41 2804
3216.94 2568
3217.48 2612
3218.01 2543
3218.55 2446
3219.08 2459
3219.62 2368
3220.15 2599
3220.69 2446
3221.22 2578
3221.76 2726
3222.29 2769
3222.83 2797
3223.36 3165
3223.90 3420
3224.43 3627
3224.97 3667
3225.51 3643
3226.04 3645
3226.58 3735
3227.11 3456
3227.65 3240
3228.18 3106
3228.72 2924
3229.25 2650
3229.79 2663
3230.33 3026
3230.86 2924
3231.40 2640
3231.93 2800
3232.47 2867
3233.01 2931
3233.54 2692
3234.08 2669
3234.61 2808
3235.15 2935
3235.69 3016
3236.22 3189
3236.76 2916
3237.30 3063
3237.83 3075
3238.37 3028
3238.91 3019
3239.44 2966
3239.98 3175
3240.51 3014
3241.05 2901
3241.59 2948
3242.13 3004
3242.66 3055
3243.20 2854
3243.74 3004
3244.27 2901
3244.81 2957
3245.35 2903
3245.88 3126
3246.42 3231
3246.96 3063
3247.50 3356
3248.03 3385
3248.57 3263
3249.11 3582
3249.64 3705
3250.18 3935
3250.72 4429
3251.26 4526
3251.79 5179
3252.33 5710
3252.87 5899
3253.41 6123
3253.95 6193
3254.48 6384
3255.02 5993
3255.56 6047
3256.10 5483
3256.64 5179
3257.17 4425
3257.71 4155
3258.25 4268
3258.79 3819
3259.33 3942
3259.86 3864
3260.40 4191
3260.94 4651
3261.48 4391
3262.02 4446
3262.56 4282
3263.09 4578
3263.63 5075
3264.17 5242
3264.71 5743
3265.25 5754
3265.79 5992
3266.33 6343
3266.87 6526
3267.40 6533
3267.94 6724
3268.48 6597
3269.02 6639
3269.56 6490
3270.10 5361
3270.64 5130
3271.18 4686
3271.72 4073
3272.26 4157
3272.80 4122
3273.33 3977
3273.87 3895
3274.41 4078
3274.95 4274
3275.49 4256
3276.03 4236
3276.57 4658
3277.11 4555
3277.65 4585
3278.19 4285
3278.73 4285
3279.27 4280
3279.81 4154
3280.35 3807
3280.89 3833
3281.43 3736
3281.97 3712
3282.51 3828
3283.05 3718
3283.59 4003
3284.13 3909
3284.67 4066
3285.21 4052
3285.75 4169
3286.29 4208
3286.83 4567
3287.37 4798
3287.91 4384
3288.45 4305
3289.00 4196
3289.54 4326
3290.08 4418
3290.62 4301
3291.16 4379
3291.70 4250
3292.24 4246
3292.78 4488
3293.32 5025
3293.86 5648
3294.40 5614
3294.95 5727
3295.49 6099
3296.03 6034
3296.57 6469
3297.11 6281
3297.65 6193
3298.19 6083
3298.74 5783
3299.28 5214
3299.82 5121
3300.36 4959
3300.90 4960
3301.44 4745
3301.98 4755
3302.53 4368
3303.07 4443
3303.61 4419
3304.15 4192
3304.69 3896
3305.24 4047
3305.78 4151
3306.32 4225
3306.86 4068
3307.40 4062
3307.95 4240
3308.49 4319
3309.03 4602
3309.57 4329
3310.12 4256
3310.66 4218
3311.20 4056
3311.74 4007
3312.29 4189
3312.83 4219
3313.37 4161
3313.91 4041
3314.46 4326
3315.00 4538
3315.54 4741
3316.09 4693
3316.63 5198
3317.17 5324
3317.71 5735
3318.26 6000
3318.80 6187
3319.34 6637
3319.89 6572
3320.43 6999
3320.97 7338
3321.52 7135
3322.06 7072
3322.60 6968
3323.15 6564
3323.69 6378
3324.23 6428
3324.78 6409
3325.32 6220
3325.86 6032
3326.41 6168
3326.95 6084
3327.50 5833
3328.04 5531
3328.58 5482
3329.13 5578
3329.67 6156
3330.22 6307
3330.76 7221
3331.30 8495
3331.85 10073
3332.39 12904
3332.94 16095
3333.48 20711
3334.03 24630
3334.57 28900
3335.11 33111
3335.66 35827
3336.20 38130
3336.75 39314
3337.29 38987
3337.84 38016
3338.38 36259
3338.93 33758
3339.47 30255
3340.02 26896
3340.56 22531
3341.11 18053
3341.65 14606
3342.20 12111
3342.74 9949
3343.29 8248
3343.83 7183
3344.38 6592
3344.92 5996
3345.47 5544
3346.01 5182
3346.56 4851
3347.10 5186
3347.65 4927
3348.19 5061
3348.74 4963
3349.29 4719
3349.83 4564
3350.38 4494
3350.92 4543
3351.47 4572
3352.01 4826
3352.56 4582
3353.11 4371
3353.65 4343
3354.20 4151
3354.74 4322
3355.29 4251
3355.84 3962
3356.38 4219
3356.93 4213
3357.47 4240
3358.02 4066
3358.57 4042
3359.11 4022
3359.66 4087
3360.21 4391
3360.75 4613
3361.30 4403
3361.85 4403
3362.39 4523
3362.94 4617
3363.49 4425
3364.03 4542
3364.58 4469
3365.13 4408
3365.67 4389
3366.22 4469
3366.77 4353
3367.31 4360
3367.86 4407
3368.41 4511
3368.96 4408
3369.50 4652
3370.05 4861
3370.60 5026
3371.15 5304
3371.69 5909
3372.24 6598
3372.79 7150
3373.34 7801
3373.88 8290
3374.43 8390
3374.98 8716
3375.53 9014
3376.07 8869
3376.62 7788
3377.17 7456
3377.72 7072
3378.27 6019
3378.81 5349
3379.36 4732
3379.91 4248
3380.46 4267
3381.01 4140
3381.55 3989
3382.10 3666
3382.65 3810
3383.20 3699
3383.75 3668
3384.30 3621
3384.84 3541
3385.39 3559
3385.94 3664
3386.49 3564
3387.04 3447
3387.59 3339
3388.14 3335
3388.69 3066
3389.23 3022
3389.78 3071
3390.33 3042
3390.88 3258
3391.43 3370
3391.98 3174
3392.53 3097
3393.08 3238
3393.63 3147
3394.18 2992
3394.72 2905
3395.27 2907
3395.82 3117
3396.37 3163
3396.92 3033
3397.47 3145
3398.02 3085
3398.57 3211
3399.12 3337
3399.67 3069
3400.22 3106
3400.77 3081
3401.32 2939
3401.87 2971
3402.42 2948
3402.97 2815
3403.52 3005
3404.07 2978
3404.62 2977
3405.17 2745
3405.72 2750
3406.27 2566
3406.82 2941
3407.37 2958
3407.92 3109
3408.47 3114
3409.02 3027
3409.57 3434
3410.12 3486
3410.67 3610
3411.22 4178
3411.78 4350
3412.33 4513
3412.88 4447
3413.43 4535
3413.98 4634
3414.53 4368
3415.08 4069
3415.63 4179
3416.18 3887
3416.73 3752
3417.28 3686
3417.84 3505
3418.39 3314
3418.94 3242
3419.49 3077
3420.04 3058
3420.59 2972
3421.14 3024
3421.69 2844
3422.25 2768
3422.80 2795
3423.35 3030
3423.90 3000
3424.45 2685
3425.00 2731
3425.56 2965
3426.11 3017
3426.66 2975
3427.21 3002
3427.76 2662
3428.32 2545
3428.87 2670
3429.42 2548
3429.97 2403
3430.52 2332
3431.08 2517
3431.63 2371
3432.18 2398
3432.73 2337
3433.29 2526
3433.84 2630
3434.39 2229
3434.94 2410
3435.50 2491
3436.05 2499
3436.60 2451
3437.15 2585
3437.71 2581
3438.26 2382
3438.81 2452
3439.37 2371
3439.92 2449
3440.47 2298
3441.02 2524
3441.58 2407
3442.13 2330
3442.68 2529
3443.24 2721
3443.79 2644
3444.34 2294
3444.90 2439
3445.45 2597
3446.00 2352
3446.56 2312
3447.11 2361
3447.66 2174
3448.22 2356
3448.77 2386
3449.33 2377
3449.88 2322
3450.43 2266
3450.99 2279
3451.54 2334
3452.09 2421
3452.65 2413
3453.20 2491
3453.76 2315
3454.31 2239
3454.86 2403
3455.42 2464
3455.97 2508
3456.53 2336
3457.08 2289
3457.64 2388
3458.19 2448
3458.75 2450
3459.30 2311
3459.85 2237
3460.41 2511
3460.96 2437
3461.52 2245
3462.07 2308
3462.63 2285
3463.18 2459
3463.74 2467
3464.29 2531
3464.85 2670
3465.40 2654
3465.96 2454
3466.51 2407
3467.07 2431
3467.62 2512
3468.18 2439
3468.73 2414
3469.29 2602
3469.84 2727
3470.40 2948
3470.95 2906
3471.51 2711
3472.07 2797
3472.62 3207
3473.18 3130
3473.73 2955
3474.29 2860
3474.84 3006
3475.40 2714
3475.96 2977
3476.51 2953
3477.07 2803
3477.62 3002
3478.18 2784
3478.74 3093
3479.29 3256
3479.85 3020
3480.40 3262
3480.96 3128
3481.52 3078
3482.07 3371
3482.63 3297
3483.19 3291
3483.74 3366
3484.30 3272
3484.86 3287
3485.41 3320
3485.97 3367
3486.53 3649
3487.08 3623
3487.64 3689
3488.20 3947
3488.75 4479
3489.31 5294
3489.87 5892
3490.42 7381
3490.98 8084
3491.54 9165
3492.09 10247
3492.65 11064
3493.21 10607
3493.77 10684
3494.32 10702
3494.88 9436
3495.44 8435
3496.00 7828
3496.55 6693
3497.11 5597
3497.67 4890
3498.23 4676
3498.78 4328
3499.34 4006
3499.90 4224
3500.46 4210
3501.01 4326
3501.57 4142
3502.13 4442
3502.69 4351
3503.25 4173
3503.80 4103
3504.36 4180
3504.92 4314
3505.48 4182
3506.04 4039
3506.60 4065
3507.15 3981
3507.71 4132
3508.27 3790
3508.83 3629
3509.39 3488
3509.95 3893
3510.50 3985
3511.06 3721
3511.62 3532
3512.18 3190
3512.74 3260
3513.30 3131
3513.86 3163
3514.42 3209
3514.98 2764
3515.53 2855
3516.09 2779
3516.65 2656
3517.21 2462
3517.77 2450
3518.33 2356
3518.89 2411
3519.45 2349
3520.01 2406
3520.57 2575
3521.13 2616
3521.69 2658
3522.25 2544
3522.81 2359
3523.36 2539
3523.92 2808
3524.48 2778
3525.04 2673
3525.60 2757
3526.16 2821
3526.72 2923
3527.28 2756
3527.84 2888
3528.40 2703
3528.96 2706
3529.52 3019
3530.08 2944
3530.64 2802
3531.20 2868
3531.76 2586
3532.32 2784
3532.89 2549
3533.45 2346
3534.01 2578
3534.57 2522
3535.13 2345
3535.69 2548
3536.25 2539
3536.81 2702
3537.37 2607
3537.93 2496
3538.49 2454
3539.05 2645
3539.61 2707
3540.17 2628
3540.74 2681
3541.30 2856
3541.86 2532
3542.42 2495
3542.98 2656
3543.54 2696
3544.10 2686
3544.66 2588
3545.22 2600
3545.79 2612
3546.35 2602
3546.91 2654
3547.47 2502
3548.03 2299
3548.59 2532
3549.16 2647
3549.72 2546
3550.28 2446
3550.84 2405
3551.40 2456
3551.96 2203
3552.53 2277
3553.09 2152
3553.65 2203
3554.21 2272
3554.77 2335
3555.34 2280
3555.90 2307
3556.46 2130
3557.02 2152
3557.59 2330
3558.15 2312
3558.71 2095
3559.27 2255
3559.84 2309
3560.40 2249
3560.96 2135
3561.52 2161
3562.09 2260
3562.65 2256
3563.21 2217
3563.77 2234
3564.34 2418
3564.90 2134
3565.46 2315
3566.03 2472
3566.59 2336
3567.15 2335
3567.72 2431
3568.28 2366
3568.84 2201
3569.41 2107
3569.97 1982
3570.53 2355
3571.10 2179
3571.66 2157
3572.22 2198
3572.79 2209
3573.35 2163
3573.91 2192
3574.48 2281
3575.04 2322
3575.60 2240
3576.17 2285
3576.73 2404
3577.30 2403
3577.86 2616
3578.42 2568
3578.99 2508
3579.55 2414
3580.12 2311
3580.68 2320
3581.24 2463
3581.81 2511
3582.37 2308
3582.94 2284
3583.50 2310
3584.07 2269
3584.63 2308
3585.20 2152
3585.76 2139
3586.32 2247
3586.89 2007
3587.45 2077
3588.02 2130
3588.58 2230
3589.15 2121
3589.71 2004
3590.28 1792
3590.84 1990
3591.41 2025
3591.97 2137
3592.54 1900
3593.10 2047
3593.67 2044
3594.23 2014
3594.80 2194
3595.36 2158
3595.93 2226
3596.50 2079
3597.06 2067
3597.63 2120
3598.19 2263
3598.76 2071
3599.32 2085
3599.89 2091
3600.45 2102
3601.02 2125
3601.59 2032
3602.15 2050
3602.72 1963
3603.28 1967
3603.85 1887
3604.42 1985
3604.98 2140
3605.55 2003
3606.11 2161
3606.68 1909
3607.25 1919
3607.81 2094
3608.38 1986
3608.95 2089
3609.51 1972
3610.08 2010
3610.65 2019
3611.21 1968
3611.78 1859
3612.35 2112
3612.91 2038
3613.48 1889
3614.05 2199
3614.61 2156
3615.18 2280
3615.75 2458
3616.31 2718
3616.88 2858
3617.45 3041
3618.01 3355
3618.58 3340
3619.15 3409
3619.72 3481
3620.28 3247
3620.85 3263
3621.42 3140
3621.99 2973
3622.55 2716
3623.12 2399
3623.69 2397
3624.26 2165
3624.82 2086
3625.39 1980
3625.96 1897
3626.53 1880
3627.09 1885
3627.66 1868
3628.23 1919
3628.80 1922
3629.37 1854
3629.93 1802
3630.50 1697
3631.07 1820
3631.64 1756
3632.21 1754
3632.77 1962
3633.34 1797
3633.91 2052
3634.48 1977
3635.05 1817
3635.62 1841
3636.19 1701
3636.75 1699
3637.32 1911
3637.89 1747
3638.46 2125
3639.03 1964
3639.60 1901
3640.17 2096
3640.73 2182
3641.30 2307
3641.87 2244
3642.44 2174
3643.01 2026
3643.58 2399
3644.15 2368
3644.72 2379
3645.29 2241
3645.86 2169
3646.43 2140
3647.00 2211
3647.57 2164
3648.13 2175
3648.70 2273
3649.27 2052
3649.84 2053
3650.41 2156
3650.98 2452
3651.55 2387
3652.12 2172
3652.69 2331
3653.26 2332
3653.83 2115
3654.40 2347
3654.97 2194
3655.54 2091
3656.11 2324
3656.68 2247
3657.25 2224
3657.82 2181
3658.39 2373
3658.96 2380
3659.53 2331
3660.10 2126
3660.67 2286
3661.24 2287
3661.82 2099
3662.39 2115
3662.96 2204
3663.53 2222
3664.10 2224
3664.67 2404
3665.24 2330
3665.81 2142
3666.38 2525
3666.95 2572
3667.52 2274
3668.09 2198
3668.67 2214
3669.24 2133
3669.81 2116
3670.38 1961
3670.95 2010
3671.52 1925
3672.09 1858
3672.66 2001
3673.24 2072
3673.81 2089
3674.38 2055
3674.95 2128
3675.52 2207
3676.09 2406
3676.66 2347
3677.24 2119
3677.81 2287
3678.38 2337
3678.95 2207
3679.52 2357
3680.10 2334
3680.67 2183
3681.24 2223
3681.81 2135
3682.38 2007
3682.96 1962
3683.53 1904
3684.10 1962
3684.67 1983
3685.25 1913
3685.82 1846
3686.39 1757
3686.96 1854
3687.54 2085
3688.11 2008
3688.68 1911
3689.25 1920
3689.83 2020
3690.40 1982
3690.97 2064
3691.54 2140
3692.12 2162
3692.69 2208
3693.26 2356
3693.84 2097
3694.41 1924
3694.98 1889
3695.56 1983
3696.13 2000
3696.70 2026
3697.28 2001
3697.85 1940
3698.42 1894
3699.00 1989
3699.57 1820
3700.14 1816
3700.72 1899
3701.29 1816
3701.86 1853
3702.44 1854
3703.01 1973
3703.58 2041
3704.16 2112
3704.73 1981
3705.31 1998
3705.88 1988
3706.45 1821
3707.03 2025
3707.60 2039
3708.18 2287
3708.75 2183
3709.33 2173
3709.90 2223
3710.47 2034
3711.05 2043
3711.62 2167
3712.20 2048
3712.77 1906
3713.35 1985
3713.92 2209
3714.50 2037
3715.07 1989
3715.64 1968
3716.22 1809
3716.79 1886
3717.37 1945
3717.94 1887
3718.52 1871
3719.09 1935
3719.67 1741
3720.24 1709
3720.82 1853
3721.39 1767
3721.97 1848
3722.54 1655
3723.12 1614
3723.70 1610
3724.27 1653
3724.85 1647
3725.42 1644
3726.00 1587
3726.57 1759
3727.15 1649
3727.72 1771
3728.30 1772
3728.88 1763
3729.45 1981
3730.03 1942
3730.60 1986
3731.18 2285
3731.75 2450
3732.33 2475
3732.91 2283
3733.48 2678
3734.06 2909
3734.64 2588
3735.21 2507
3735.79 2306
3736.36 2411
3736.94 2374
3737.52 2293
3738.09 2197
3738.67 1993
3739.25 2005
3739.82 1958
3740.40 1974
3740.98 2093
3741.55 2007
3742.13 1863
3742.71 1806
3743.28 1728
3743.86 1830
3744.44 1699
3745.01 1636
3745.59 1701
3746.17 1668
3746.75 1743
3747.32 1945
3747.90 1943
3748.48 2013
3749.05 1833
3749.63 1700
3750.21 1787
3750.79 1729
3751.36 1852
3751.94 2054
3752.52 1840
3753.10 1851
3753.67 1865
3754.25 1910
3754.83 1719
3755.41 1858
3755.99 1821
3756.56 1829
3757.14 1799
3757.72 1624
3758.30 1803
3758.88 1802
3759.45 1867
3760.03 2064
3760.61 2179
3761.19 2095
3761.77 1945
3762.35 2052
3762.92 1884
3763.50 1886
3764.08 1963
3764.66 2075
3765.24 2076
3765.82 2103
3766.39 1992
3766.97 2010
3767.55 1903
3768.13 1759
3768.71 1990
3769.29 1960
3769.87 1954
3770.45 2016
3771.03 2118
3771.60 2062
3772.18 2093
3772.76 2119
3773.34 2009
3773.92 1911
3774.50 1731
3775.08 2004
3775.66 1751
3776.24 1935
3776.82 1983
3777.40 1808
3777.98 1844
3778.56 1897
3779.14 1706
3779.72 1654
3780.30 1639
3780.88 1637
3781.46 1798
3782.04 1761
3782.61 1925
3783.19 1694
3783.77 1624
3784.35 1599
3784.93 1724
3785.52 1848
3786.10 1735
3786.68 1553
3787.26 1664
3787.84 1798
3788.42 1717
3789.00 1755
3789.58 1688
3790.16 1780
3790.74 1771
3791.32 1703
3791.90 1816
3792.48 1736
3793.06 1711
3793.64 1729
3794.22 1835
3794.80 1728
3795.38 1752
3795.96 1710
3796.55 1881
3797.13 1726
3797.71 1632
3798.29 1672
3798.87 1678
3799.45 1676
3800.03 1797
3800.61 1657
3801.19 1579
3801.78 1716
3802.36 1835
3802.94 1695
3803.52 1765
3804.10 1756
3804.68 1858
3805.27 1878
3805.85 1779
3806.43 1885
3807.01 1947
3807.59 1918
3808.17 1943
3808.76 2021
3809.34 2077
3809.92 2111
3810.50 1989
3811.08 1948
3811.67 1805
3812.25 2072
3812.83 1928
3813.41 1921
3814.00 1962
3814.58 1849
3815.16 1900
3815.74 1969
3816.32 1960
3816.91 1966
3817.49 1821
3818.07 1661
3818.66 1659
3819.24 1816
3819.82 2077
3820.40 1815
3820.99 1810
3821.57 1751
3822.15 1946
3822.73 2040
3823.32 1806
3823.90 1624
3824.48 1691
3825.07 1770
3825.65 1714
3826.23 1727
3826.82 1782
3827.40 1761
3827.98 1901
3828.57 1931
3829.15 1825
3829.73 1724
3830.32 1857
3830.90 1913
3831.48 1877
3832.07 1808
3832.65 1780
3833.24 1936
3833.82 2053
3834.40 1920
3834.99 1841
3835.57 1961
3836.16 1958
3836.74 1776
3837.32 1929
3837.91 1986
3838.49 1847
3839.08 1906
3839.66 1894
3840.24 1865
3840.83 1885
3841.41 1903
3842.00 2003
3842.58 2003
3843.17 1782
3843.75 1787
3844.34 1860
3844.92 2042
3845.51 2001
3846.09 2112
3846.67 1927
3847.26 1910
3847.84 1939
3848.43 2078
3849.01 2012
3849.60 2054
3850.18 1928
3850.77 2225
3851.35 1981
3851.94 1890
3852.53 2015
3853.11 2039
3853.70 2069
3854.28 1954
3854.87 1940
3855.45 2327
3856.04 2104
3856.62 2054
3857.21 2200
3857.79 2301
3858.38 2397
3858.97 2704
3859.55 2934
3860.14 3286
3860.72 3812
3861.31 3595
3861.90 3881
3862.48 4042
3863.07 3848
3863.65 3992
3864.24 3785
3864.83 3558
3865.41 3197
3866.00 3153
3866.58 2674
3867.17 2424
3867.76 2333
3868.34 2075
3868.93 2030
3869.52 1923
3870.10 1968
3870.69 1789
3871.28 1985
3871.86 2082
3872.45 2023
3873.04 2077
3873.62 2184
3874.21 2089
3874.80 2048
3875.38 2012
3875.97 2124
3876.56 2070
3877.15 2173
3877.73 1983
3878.32 1812
3878.91 2026
3879.49 2004
3880.08 1725
3880.67 1855
3881.26 1846
3881.84 1839
3882.43 1831
3883.02 1798
3883.61 1812
3884.19 1894
3884.78 1813
3885.37 1794
3885.96 1940
3886.55 1959
3887.13 2014
3887.72 1982
3888.31 2002
3888.90 2198
3889.49 2040
3890.07 2337
3890.66 2451
3891.25 2203
3891.84 2024
3892.43 2178
3893.01 2101
3893.60 1959
3894.19 1962
3894.78 1965
3895.37 2245
3895.96 2258
3896.55 2077
3897.13 2139
3897.72 2190
3898.31 2035
3898.90 1948
3899.49 2164
3900.08 2288
3900.67 2276
3901.26 2298
3901.84 2067
3902.43 2150
3903.02 2156
3903.61 2065
3904.20 2044
3904.79 2083
3905.38 1963
3905.97 2024
3906.56 2043
3907.15 2034
3907.74 1908
3908.33 2042
3908.92 2066
3909.50 2087
3910.09 1899
3910.68 2020
3911.27 1932
3911.86 1849
3912.45 1749
3913.04 1834
3913.63 1833
3914.22 1911
3914.81 1845
3915.40 1924
3915.99 1952
3916.58 1886
3917.17 1884
3917.76 1761
3918.35 1578
3918.94 1480
3919.53 1688
3920.12 1815
3920.72 1685
3921.31 1708
3921.90 1670
3922.49 1692
3923.08 1684
3923.67 1730
3924.26 1786
3924.85 1617
3925.44 1679
3926.03 1607
3926.62 1646
3927.21 1720
3927.80 1728
3928.39 1678
3928.99 1753
3929.58 1706
3930.17 1663
3930.76 1641
3931.35 1669
3931.94 1598
3932.53 1617
3933.12 1601
3933.72 1629
3934.31 1609
3934.90 1679
3935.49 1855
3936.08 1751
3936.67 1820
3937.26 1645
3937.86 1705
3938.45 1865
3939.04 1902
3939.63 1916
3940.22 2025
3940.82 2054
3941.41 2126
3942.00 1956
3942.59 1816
3943.18 2008
3943.78 2123
3944.37 1983
3944.96 1954
3945.55 1952
3946.14 1936
3946.74 1820
3947.33 1802
3947.92 1829
3948.51 1815
3949.11 1733
3949.70 1674
3950.29 1652
3950.88 1770
3951.48 1890
3952.07 1696
3952.66 1765
3953.26 1783
3953.85 1965
3954.44 1900
3955.03 1799
3955.63 1703
3956.22 1989
3956.81 1887
3957.41 1958
3958.00 2039
3958.59 1934
3959.19 1825
3959.78 1871
3960.37 1937
3960.97 1933
3961.56 1966
3962.15 1943
3962.75 1853
3963.34 1900
3963.93 1963
3964.53 2024
3965.12 2112
3965.72 2114
3966.31 1975
3966.90 2079
3967.50 2055
3968.09 2191
3968.69 2233
3969.28 2089
3969.87 1998
3970.47 1914
3971.06 1979
3971.66 2041
3972.25 2037
3972.85 1926
3973.44 1923
3974.03 1780
3974.63 1951
3975.22 2046
3975.82 2178
3976.41 2147
3977.01 2064
3977.60 2015
3978.20 2163
3978.79 2019
3979.39 1994
3979.98 2123
3980.58 2224
3981.17 2174
3981.77 2164
3982.36 1995
3982.96 1946
3983.55 1971
3984.15 2118
3984.74 1901
3985.34 1929
3985.93 1948
3986.53 1835
3987.12 2068
3987.72 2075
3988.31 2088
3988.91 2087
3989.50 2076
3990.10 2015
3990.70 2035
3991.29 2053
3991.89 2052
3992.48 2072
3993.08 2141
3993.67 2102
3994.27 2202
3994.87 2373
3995.46 2306
3996.06 2319
3996.65 2314
3997.25 2400
3997.85 2177
3998.44 2217
3999.04 2236
3999.64 2133
4000.23 2199
4000.83 2304
4001.43 2220
4002.02 2260
4002.62 2233
4003.21 2113
4003.81 2052
4004.41 2057
4005.00 1987
4005.60 1875
4006.20 1889
4006.80 1928
4007.39 2107
4007.99 2041
4008.59 2001
4009.18 1863
4009.78 1838
4010.38 1796
4010.97 1897
4011.57 1776
4012.17 1923
4012.77 1893
4013.36 2059
4013.96 1989
4014.56 1974
4015.16 2209
4015.75 2064
4016.35 2193
4016.95 2272
4017.55 2197
4018.14 2288
4018.74 2531
4019.34 2267
4019.94 2132
4020.54 2044
4021.13 2302
4021.73 2300
4022.33 2111
4022.93 2008
4023.53 2084
4024.12 2231
4024.72 2282
4025.32 2340
4025.92 2509
4026.52 2792
4027.12 2815
4027.71 3009
4028.31 3245
4028.91 3295
4029.51 3184
4030.11 3107
4030.71 3113
4031.31 3020
4031.90 2849
4032.50 2702
4033.10 2812
4033.70 2618
4034.30 2555
4034.90 2382
4035.50 2324
4036.10 2184
4036.70 2135
4037.29 2215
4037.89 2192
4038.49 2035
4039.09 1976
4039.69 1975
4040.29 1730
4040.89 1797
4041.49 1895
4042.09 1919
4042.69 1814
4043.29 1863
4043.89 1856
4044.49 1864
4045.09 1848
4045.69 1728
4046.29 1853
4046.89 1954
4047.49 1770
4048.09 1847
4048.69 1739
4049.29 1816
4049.89 1977
4050.49 1937
4051.09 1881
4051.69 1920
4052.29 1972
4052.89 1963
4053.49 1966
4054.09 2044
4054.69 1985
4055.29 1902
4055.89 1838
4056.49 1950
4057.09 1903
4057.69 1823
4058.29 1851
4058.89 1940
4059.49 1791
4060.09 1950
4060.70 2032
4061.30 2050
4061.90 1962
4062.50 2049
4063.10 2194
4063.70 2270
4064.30 2396
4064.90 2477
4065.50 2173
4066.11 2174
4066.71 2334
4067.31 2265
4067.91 2150
4068.51 2160
4069.11 2234
4069.71 2135
4070.32 2025
4070.92 2065
4071.52 1866
4072.12 1877
4072.72 1796
4073.32 1694
4073.93 1750
4074.53 1744
4075.13 1739
4075.73 1725
4076.33 1614
4076.94 1674
4077.54 1737
4078.14 1694
4078.74 1555
4079.34 1501
4079.95 1504
4080.55 1599
4081.15 1688
4081.75 1714
4082.36 1801
4082.96 1556
4083.56 1508
4084.16 1661
4084.77 1674
4085.37 1660
4085.97 1861
4086.58 1642
4087.18 1610
4087.78 1605
4088.38 1595
4088.99 1748
4089.59 1841
4090.19 1783
4090.80 1721
4091.40 1714
4092.00 1735
4092.61 1677
4093.21 1690
4093.81 1619
4094.42 1653
4095.02 1789
4095.62 1753
4096.23 1901
4096.83 1705
4097.43 1677
4098.04 1782
4098.64 1836
4099.24 1728
4099.85 1734
4100.45 1682
4101.06 1726
4101.66 1724
4102.26 1534
4102.87 1741
4103.47 1780
4104.08 1858
4104.68 1797
4105.28 1709
4105.89 1737
4106.49 1679
4107.10 1819
4107.70 1858
4108.31 1671
4108.91 1562
4109.51 1570
4110.12 1607
4110.72 1637
4111.33 1883
4111.93 1662
4112.54 1606
4113.14 1608
4113.75 1663
4114.35 1705
4114.96 1463
4115.56 1510
4116.17 1497
4116.77 1516
4117.38 1489
4117.98 1452
4118.59 1520
4119.19 1661
4119.80 1548
4120.40 1605
4121.01 1529
4121.61 1646
4122.22 1629
4122.82 1909
4123.43 1596
4124.04 1618
4124.64 1460
4125.25 1639
4125.85 1692
4126.46 1578
4127.06 1688
4127.67 1665
4128.28 1603
4128.88 1615
4129.49 1570
4130.09 1472
4130.70 1434
4131.31 1492
4131.91 1457
4132.52 1586
4133.12 1684
4133.73 1709
4134.34 1675
4134.94 1684
4135.55 1705
4136.16 1708
4136.76 1761
4137.37 1816
4137.98 1742
4138.58 1674
4139.19 1703
4139.80 1884
4140.40 1827
4141.01 1923
4141.62 1864
4142.22 1903
4142.83 2071
4143.44 1887
4144.04 1859
4144.65 1868
4145.26 1822
4145.86 1730
4146.47 1802
4147.08 1656
4147.69 1629
4148.29 1667
4148.90 1708
4149.51 1562
4150.12 1644
4150.72 1676
4151.33 1539
4151.94 1576
4152.55 1655
4153.15 1524
4153.76 1476
4154.37 1566
4154.98 1579
4155.59 1495
4156.19 1515
4156.80 1604
4157.41 1476
4158.02 1454
4158.63 1677
4159.23 1548
4159.84 1533
4160.45 1521
4161.06 1685
4161.67 1658
4162.28 1711
4162.88 1628
4163.49 1480
4164.10 1497
4164.71 1573
4165.32 1617
4165.93 1670
4166.53 1699
4167.14 1662
4167.75 1720
4168.36 1606
4168.97 1690
4169.58 1653
4170.19 1569
4170.80 1703
4171.41 1803
4172.01 1622
4172.62 1746
4173.23 1755
4173.84 1785
4174.45 1675
4175.06 1702
4175.67 1810
4176.28 1849
4176.89 1788
4177.50 1806
4178.11 1825
4178.72 1682
4179.33 1668
4179.94 1736
4180.55 1695
4181.16 1672
4181.77 1585
4182.38 1608
4182.99 1554
4183.60 1640
4184.21 1804
4184.82 1856
4185.43 1708
4186.04 1581
4186.65 1553
4187.26 1669
4187.87 1550
4188.48 1476
4189.09 1525
4189.70 1500
4190.31 1562
4190.92 1600
4191.53 1678
4192.14 1734
4192.75 1661
4193.36 1607
4193.97 1602
4194.58 1682
4195.19 1697
4195.80 1769
4196.41 1856
4197.03 1758
4197.64 1692
4198.25 1657
4198.86 1794
4199.47 1631
4200.08 1708
4200.69 1589
4201.30 1455
4201.91 1548
4202.53 1607
4203.14 1460
4203.75 1492
4204.36 1593
4204.97 1678
4205.58 1714
4206.19 1656
4206.81 1658
4207.42 1578
4208.03 1508
4208.64 1508
4209.25 1646
4209.86 1623
4210.48 1589
4211.09 1671
4211.70 1588
4212.31 1623
4212.92 1726
4213.54 1760
4214.15 1720
4214.76 1723
4215.37 1637
4215.99 1676
4216.60 1707
4217.21 1617
4217.82 1689
4218.43 1716
4219.05 1683
4219.66 1695
4220.27 1980
4220.89 1987
4221.50 1731
4222.11 1827
4222.72 1927
4223.34 1975
4223.95 2064
4224.56 2113
4225.17 2016
4225.79 2035
4226.40 2052
4227.01 2121
4227.63 2226
4228.24 2182
4228.85 2238
4229.47 2314
4230.08 2128
4230.69 2107
4231.31 2117
4231.92 1878
4232.53 1767
4233.15 1802
4233.76 1941
4234.37 1775
4234.99 1810
4235.60 2032
4236.22 1843
4236.83 1706
4237.44 1828
4238.06 2027
4238.67 1872
4239.28 1877
4239.90 1952
4240.51 1736
4241.13 1768
4241.74 1732
4242.36 1780
4242.97 1829
4243.58 1661
4244.20 1612
4244.81 1796
4245.43 1768
4246.04 1749
4246.66 1615
4247.27 1714
4247.89 1762
4248.50 1936
4249.11 1808
4249.73 1738
4250.34 1784
4250.96 1694
4251.57 1616
4252.19 1652
4252.80 1751
4253.42 1885
4254.03 1826
4254.65 1829
4255.26 1948
4255.88 1710
4256.49 1818
4257.11 1774
4257.72 1702
4258.34 1806
4258.96 1771
4259.57 1839
4260.19 2066
4260.80 2005
4261.42 1890
4262.03 1909
4262.65 2051
4263.26 2091
4263.88 2137
4264.50 2223
4265.11 2289
4265.73 2156
4266.34 2145
4266.96 2122
4267.58 2190
4268.19 2155
4268.81 2042
4269.42 1977
4270.04 1904
4270.66 1936
4271.27 1823
4271.89 1857
4272.51 1797
4273.12 1717
4273.74 1826
4274.36 1886
4274.97 1854
4275.59 1916
4276.20 1742
4276.82 1957
4277.44 2099
4278.06 1887
4278.67 1947
4279.29 1877
4279.91 1912
4280.52 1675
4281.14 1661
4281.76 1819
4282.37 1777
4282.99 1655
4283.61 1714
4284.23 1680
4284.84 1664
4285.46 1564
4286.08 1639
4286.69 1599
4287.31 1529
4287.93 1549
4288.55 1651
4289.16 1668
4289.78 1596
4290.40 1566
4291.02 1595
4291.64 1593
4292.25 1543
4292.87 1662
4293.49 1672
4294.11 1662
4294.73 1749
4295.34 1714
4295.96 1633
4296.58 1752
4297.20 1604
4297.82 1804
4298.43 1830
4299.05 1720
4299.67 1834
4300.29 1650
4300.91 1701
4301.53 1698
4302.14 1735
4302.76 1816
4303.38 1962
4304.00 1862
4304.62 1746
4305.24 1794
4305.86 1789
4306.48 1806
4307.09 1803
4307.71 1677
4308.33 1807
4308.95 1699
4309.57 1649
4310.19 1563
4310.81 1682
4311.43 1825
4312.05 1786
4312.67 1808
4313.29 1756
4313.90 1713
4314.52 1838
4315.14 1842
4315.76 1751
4316.38 1756
4317.00 1767
4317.62 1756
4318.24 1877
4318.86 1815
4319.48 1787
4320.10 1706
4320.72 1875
4321.34 1761
4321.96 1836
4322.58 2095
4323.20 1942
4323.82 1876
4324.44 1861
4325.06 1978
4325.68 2125
4326.30 2130
4326.92 2097
4327.54 2182
4328.16 2117
4328.78 2172
4329.40 2408
4330.02 2320
4330.64 2637
4331.27 2901
4331.89 2893
4332.51 2850
4333.13 3287
4333.75 3438
4334.37 3642
4334.99 3429
4335.61 3477
4336.23 3736
4336.85 3673
4337.47 3870
4338.09 3645
4338.72 3728
4339.34 3827
4339.96 3796
4340.58 3408
4341.20 3066
4341.82 2796
4342.44 2859
4343.07 2887
4343.69 3241
4344.31 3587
4344.93 3306
4345.55 3652
4346.17 3620
4346.79 4067
4347.42 4227
4348.04 4033
4348.66 4027
4349.28 3998
4349.90 3984
4350.53 3639
4351.15 3550
4351.77 3416
4352.39 3152
4353.01 3022
4353.64 3124
4354.26 3066
4354.88 2752
4355.50 2700
4356.13 2445
4356.75 2416
4357.37 2428
4357.99 2465
4358.62 2276
4359.24 2275
4359.86 2290
4360.48 2225
4361.11 2063
4361.73 2225
4362.35 2293
4362.98 2177
4363.60 2224
4364.22 2256
4364.84 2387
4365.47 2364
4366.09 2101
4366.71 2204
4367.34 2048
4367.96 2143
4368.58 2006
4369.21 1935
4369.83 2060
4370.45 1910
4371.08 2008
4371.70 1965
4372.32 2052
4372.95 1957
4373.57 2054
4374.20 1870
4374.82 1884
4375.44 1921
4376.07 1872
4376.69 2095
4377.31 1814
4377.94 1859
4378.56 1869
4379.19 1819
4379.81 1776
4380.43 1885
4381.06 1836
4381.68 1827
4382.31 1840
4382.93 1858
4383.56 1779
4384.18 1878
4384.80 2008
4385.43 1955
4386.05 1796
4386.68 1789
4387.30 1857
4387.93 1790
4388.55 1772
4389.18 1863
4389.80 1856
4390.43 1877
4391.05 1726
4391.68 1648
4392.30 1708
4392.93 1583
4393.55 1697
4394.18 1468
4394.80 1436
4395.43 1594
4396.05 1538
4396.68 1493
4397.30 1556
4397.93 1721
4398.55 1776
4399.18 1582
4399.80 1445
4400.43 1616
4401.06 1621
4401.68 1711
4402.31 1744
4402.93 1656
4403.56 1763
4404.18 1773
4404.81 1774
4405.44 1767
4406.06 1774
4406.69 1764
4407.31 1722
4407.94 1711
4408.57 1607
4409.19 1774
4409.82 1837
4410.45 1688
4411.07 1690
4411.70 1676
4412.32 1558
4412.95 1733
4413.58 1671
4414.20 1749
4414.83 1789
4415.46 1852
4416.08 1695
4416.71 1739
4417.34 1754
4417.96 1863
4418.59 1740
4419.22 1713
4419.84 1659
4420.47 1842
4421.10 1754
4421.73 1611
4422.35 1593
4422.98 1488
4423.61 1595
4424.23 1696
4424.86 1665
4425.49 1533
4426.12 1595
4426.74 1600
4427.37 1534
4428.00 1503
4428.63 1600
4429.25 1510
4429.88 1643
4430.51 1565
4431.14 1600
4431.77 1593
4432.39 1640
4433.02 1754
4433.65 1747
4434.28 1851
4434.90 1785
4435.53 1753
4436.16 1809
4436.79 1663
4437.42 1733
4438.05 1820
4438.67 1724
4439.30 1706
4439.93 1592
4440.56 1744
4441.19 1670
4441.82 1653
4442.44 1562
4443.07 1546
4443.70 1615
4444.33 1710
4444.96 1520
4445.59 1693
4446.22 1795
4446.85 1688
4447.47 1751
4448.10 1785
4448.73 1818
4449.36 1680
4449.99 1720
4450.62 1778
4451.25 1702
4451.88 1583
4452.51 1531
4453.14 1706
4453.77 1888
4454.40 1703
4455.02 1851
4455.65 1880
4456.28 1986
4456.91 1953
4457.54 1875
4458.17 1870
4458.80 1741
4459.43 1762
4460.06 1709
4460.69 1582
4461.32 1672
4461.95 1675
4462.58 1625
4463.21 1480
4463.84 1511
4464.47 1366
4465.10 1530
4465.73 1542
4466.36 1630
4466.99 1577
4467.62 1640
4468.25 1686
4468.88 1553
4469.51 1651
4470.14 1595
4470.78 1652
4471.41 1688
4472.04 1645
4472.67 1533
4473.30 1470
4473.93 1552
4474.56 1672
4475.19 1570
4475.82 1489
4476.45 1534
4477.08 1504
4477.71 1557
4478.35 1585
4478.98 1582
4479.61 1583
4480.24 1585
4480.87 1529
4481.50 1477
4482.13 1474
4482.76 1495
4483.40 1597
4484.03 1481
4484.66 1570
4485.29 1575
4485.92 1530
4486.55 1520
4487.19 1545
4487.82 1552
4488.45 1649
4489.08 1751
4489.71 1634
4490.34 1661
4490.98 1699
4491.61 1701
4492.24 1700
4492.87 1591
4493.50 1651
4494.14 1736
4494.77 1668
4495.40 1543
4496.03 1604
4496.67 1575
4497.30 1637
4497.93 1748
4498.56 1795
4499.20 1804
4499.83 1896
4500.46 2213
4501.09 2258
4501.73 2319
4502.36 2134
4502.99 2243
4503.63 2454
4504.26 2298
4504.89 2312
4505.52 2229
4506.16 2168
4506.79 1961
4507.42 2011
4508.06 2042
4508.69 1895
4509.32 1990
4509.96 1828
4510.59 1842
4511.22 1805
4511.86 1925
4512.49 1807
4513.12 1724
4513.76 1662
4514.39 1686
4515.02 1682
4515.66 1767
4516.29 1685
4516.93 1487
4517.56 1690
4518.19 1648
4518.83 1588
4519.46 1686
4520.10 1723
4520.73 1567
4521.36 1623
4522.00 1584
4522.63 1558
4523.27 1592
4523.90 1624
4524.54 1678
4525.17 1704
4525.80 1796
4526.44 1807
4527.07 1998
4527.71 2001
4528.34 2212
4528.98 2347
4529.61 2407
4530.25 2842
4530.88 3257
4531.52 3422
4532.15 3381
4532.79 3341
4533.42 3242
4534.06 3116
4534.69 3088
4535.33 2798
4535.96 2424
4536.60 2483
4537.23 2128
4537.87 1851
4538.50 1907
4539.14 1802
4539.77 1659
4540.41 1712
4541.04 1645
4541.68 1594
4542.31 1610
4542.95 1801
4543.59 1703
4544.22 1853
4544.86 1784
4545.49 1711
4546.13 1805
4546.77 1616
4547.40 1739
4548.04 1751
4548.67 1749
4549.31 1582
4549.95 1683
4550.58 1574
4551.22 1603
4551.85 1714
4552.49 1686
4553.13 1701
4553.76 1598
4554.40 1527
4555.04 1596
4555.67 1519
4556.31 1598
4556.95 1576
4557.58 1543
4558.22 1674
4558.86 1662
4559.49 1783
4560.13 1680
4560.77 1665
4561.40 1644
4562.04 1661
4562.68 1711
4563.31 1740
4563.95 1712
4564.59 1712
4565.23 1728
4565.86 1707
4566.50 1955
4567.14 1979
4567.77 1851
4568.41 1877
4569.05 1792
4569.69 1764
4570.32 1932
4570.96 1752
4571.60 1782
4572.24 1865
4572.88 1864
4573.51 1682
4574.15 1767
4574.79 1705
4575.43 1825
4576.06 1700
4576.70 1635
4577.34 1740
4577.98 1686
4578.62 1692
4579.26 1661
4579.89 1673
4580.53 1620
4581.17 1667
4581.81 1648
4582.45 1507
4583.09 1510
4583.72 1610
4584.36 1448
4585.00 1505
4585.64 1478
4586.28 1597
4586.92 1779
4587.56 1565
4588.19 1671
4588.83 1699
4589.47 1686
4590.11 1805
4590.75 1982
4591.39 2158
4592.03 2203
4592.67 2151
4593.31 2103
4593.95 2074
4594.58 1989
4595.22 1877
4595.86 1869
4596.50 1874
4597.14 1821
4597.78 1651
4598.42 1645
4599.06 1724
4599.70 1591
4600.34 1674
4600.98 1609
4601.62 1787
4602.26 1768
4602.90 1581
4603.54 1606
4604.18 1784
4604.82 1685
4605.46 1743
4606.10 1741
4606.74 1779
4607.38 1665
4608.02 1610
4608.66 1653
4609.30 1530
4609.94 1529
4610.58 1678
4611.22 1746
4611.86 1678
4612.50 1652
4613.14 1706
4613.78 1749
4614.42 1628
4615.06 1586
4615.70 1800
4616.35 1671
4616.99 1793
4617.63 1683
4618.27 1624
4618.91 1608
4619.55 1677
4620.19 1544
4620.83 1503
4621.47 1483
4622.11 1545
4622.76 1503
4623.40 1308
4624.04 1487
4624.68 1500
4625.32 1587
4625.96 1390
4626.60 1400
4627.25 1374
4627.89 1452
4628.53 1429
4629.17 1474
4629.81 1592
4630.45 1640
4631.10 1551
4631.74 1532
4632.38 1466
4633.02 1407
4633.66 1712
4634.30 1620
4634.95 1607
4635.59 1470
4636.23 1472
4636.87 1661
4637.52 1579
4638.16 1732
4638.80 1834
4639.44 1846
4640.08 1686
4640.73 1696
4641.37 1631
4642.01 1781
4642.66 1587
4643.30 1532
4643.94 1447
4644.58 1518
4645.23 1517
4645.87 1502
4646.51 1436
4647.15 1477
4647.80 1485
4648.44 1522
4649.08 1604
4649.73 1602
4650.37 1503
4651.01 1467
4651.66 1677
4652.30 1752
4652.94 1637
4653.59 1544
4654.23 1534
4654.87 1492
4655.52 1443
4656.16 1474
4656.80 1511
4657.45 1585
4658.09 1463
4658.73 1519
4659.38 1343
4660.02 1411
4660.67 1333
4661.31 1439
4661.95 1361
4662.60 1368
4663.24 1286
4663.89 1326
4664.53 1402
4665.17 1400
4665.82 1288
4666.46 1289
4667.11 1447
4667.75 1362
4668.40 1272
4669.04 1290
4669.68 1351
4670.33 1523
4670.97 1419
4671.62 1554
4672.26 1417
4672.91 1394
4673.55 1328
4674.20 1355
4674.84 1512
4675.49 1549
4676.13 1499
4676.78 1436
4677.42 1393
4678.07 1266
4678.71 1343
4679.36 1499
4680.00 1508
4680.65 1537
4681.29 1560
4681.94 1590
4682.58 1438
4683.23 1346
4683.87 1457
4684.52 1486
4685.16 1492
4685.81 1517
4686.46 1453
4687.10 1505
4687.75 1586
4688.39 1670
4689.04 1600
4689.68 1511
4690.33 1390
4690.98 1517
4691.62 1462
4692.27 1574
4692.91 1638
4693.56 1548
4694.21 1732
4694.85 1542
4695.50 1514
4696.15 1543
4696.79 1583
4697.44 1667
4698.08 1628
4698.73 1731
4699.38 1750
4700.02 1631
4700.67 1612
4701.32 1544
4701.96 1697
4702.61 1733
4703.26 1522
4703.90 1667
4704.55 1761
4705.20 1589
4705.84 1503
4706.49 1642
4707.14 1556
4707.79 1507
4708.43 1496
4709.08 1407
4709.73 1477
4710.37 1625
4711.02 1647
4711.67 1559
4712.32 1546
4712.96 1552
4713.61 1584
4714.26 1627
4714.91 1515
4715.55 1667
4716.20 1391
4716.85 1503
4717.50 1579
4718.15 1512
4718.79 1603
4719.44 1639
4720.09 1552
4720.74 1667
4721.39 1666
4722.03 1633
4722.68 1595
4723.33 1642
4723.98 1905
4724.63 1640
4725.27 1624
4725.92 1731
4726.57 1697
4727.22 1654
4727.87 1715
4728.52 1704
4729.16 1684
4729.81 1710
4730.46 1810
4731.11 1580
4731.76 1422
4732.41 1396
4733.06 1442
4733.71 1431
4734.36 1402
4735.00 1481
4735.65 1449
4736.30 1475
4736.95 1545
4737.60 1443
4738.25 1377
4738.90 1576
4739.55 1498
4740.20 1403
4740.85 1491
4741.50 1479
4742.15 1641
4742.80 1568
4743.44 1554
4744.09 1463
4744.74 1586
4745.39 1675
4746.04 1703
4746.69 1566
4747.34 1528
4747.99 1639
4748.64 1569
4749.29 1612
4749.94 1652
4750.59 1638
4751.24 1666
4751.89 1878
4752.54 1909
4753.19 2091
4753.84 1738
4754.49 1899
4755.14 1857
4755.79 1599
4756.44 1625
4757.10 1631
4757.75 1681
4758.40 1554
4759.05 1514
4759.70 1686
4760.35 1703
4761.00 1563
4761.65 1672
4762.30 1902
4762.95 1825
4763.60 1703
4764.25 1667
4764.90 1761
4765.56 1753
4766.21 1642
4766.86 1593
4767.51 1757
4768.16 1813
4768.81 1665
4769.46 1624
4770.11 1712
4770.77 1597
4771.42 1632
4772.07 1660
4772.72 1683
4773.37 1612
4774.02 1707
4774.67 1663
4775.33 1657
4775.98 1551
4776.63 1547
4777.28 1774
4777.93 1713
4778.59 1627
4779.24 1686
4779.89 1636
4780.54 1571
4781.19 1585
4781.85 1450
4782.50 1558
4783.15 1499
4783.80 1571
4784.46 1621
4785.11 1633
4785.76 1657
4786.41 1622
4787.07 1655
4787.72 1640
4788.37 1695
4789.02 1724
4789.68 1827
4790.33 1715
4790.98 1809
4791.63 1792
4792.29 1711
4792.94 1766
4793.59 1803
4794.25 1609
4794.90 1668
4795.55 1683
4796.21 1692
4796.86 1688
4797.51 1760
4798.17 1758
4798.82 1892
4799.47 1919
4800.13 1899
4800.78 1882
4801.43 1969
4802.09 1957
4802.74 2032
4803.39 1947
4804.05 2017
4804.70 1818
4805.35 1838
4806.01 1889
4806.66 1849
4807.32 1893
4807.97 1859
4808.62 1767
4809.28 1701
4809.93 1779
4810.59 1949
4811.24 1969
4811.89 1857
4812.55 1734
4813.20 1610
4813.86 1766
4814.51 1688
4815.17 1842
4815.82 1985
4816.48 1901
4817.13 1902
4817.78 1923
4818.44 2188
4819.09 2073
4819.75 2243
4820.40 2309
4821.06 2233
4821.71 2170
4822.37 2354
4823.02 2394
4823.68 2425
4824.33 2327
4824.99 2371
4825.64 2281
4826.30 2022
4826.95 2025
4827.61 1985
4828.26 1906
4828.92 1976
4829.58 2118
4830.23 2151
4830.89 2093
4831.54 2059
4832.20 2073
4832.85 2035
4833.51 2165
4834.16 2205
4834.82 2091
4835.48 2245
4836.13 2468
4836.79 2427
4837.44 2363
4838.10 2234
4838.76 2436
4839.41 2533
4840.07 2458
4840.72 2582
4841.38 2497
4842.04 2445
4842.69 2439
4843.35 2477
4844.01 2417
4844.66 2369
4845.32 2483
4845.98 2650
4846.63 2551
4847.29 2701
4847.95 2731
4848.60 2616
4849.26 2732
4849.92 2952
4850.57 3090
4851.23 3011
4851.89 3117
4852.54 2966
4853.20 2939
4853.86 2916
4854.51 3063
4855.17 3246
4855.83 3125
4856.49 3269
4857.14 3483
4857.80 3884
4858.46 3944
4859.12 3868
4859.77 3807
4860.43 3550
4861.09 3435
4861.75 3185
4862.40 2898
4863.06 3160
4863.72 2929
4864.38 2992
4865.03 2989
4865.69 3040
4866.35 2861
4867.01 3005
4867.67 3079
4868.32 3045
4868.98 2842
4869.64 2789
4870.30 2773
4870.96 2683
4871.62 2748
4872.27 2775
4872.93 2794
4873.59 2594
4874.25 2540
4874.91 2579
4875.57 2506
4876.22 2665
4876.88 2483
4877.54 2677
4878.20 3084
4878.86 2864
4879.52 2690
4880.18 2899
4880.84 2754
4881.49 2424
4882.15 2507
4882.81 2506
4883.47 2297
4884.13 2361
4884.79 2266
4885.45 2288
4886.11 2318
4886.77 2307
4887.43 2164
4888.09 2125
4888.75 2184
4889.41 2325
4890.07 2117
4890.72 2015
4891.38 2193
4892.04 2159
4892.70 2171
4893.36 1882
4894.02 1993
4894.68 1962
4895.34 1977
4896.00 2002
4896.66 2006
4897.32 1956
4897.98 1909
4898.64 1895
4899.30 1942
4899.96 2035
4900.62 2084
4901.28 2017
4901.94 1999
4902.60 1873
4903.27 1938
4903.93 2089
4904.59 2148
4905.25 2016
4905.91 1959
4906.57 1807
4907.23 1863
4907.89 1917
4908.55 1851
4909.21 1934
4909.87 1846
4910.53 1724
4911.19 1725
4911.85 1783
4912.52 1881
4913.18 1741
4913.84 1729
4914.50 1785
4915.16 1503
4915.82 1569
4916.48 1629
4917.14 1601
4917.81 1618
4918.47 1613
4919.13 1588
4919.79 1593
4920.45 1640
4921.11 1621
4921.77 1484
4922.44 1550
4923.10 1658
4923.76 1579
4924.42 1568
4925.08 1523
4925.75 1500
4926.41 1480
4927.07 1577
4927.73 1575
4928.39 1500
4929.06 1336
4929.72 1637
4930.38 1623
4931.04 1521
4931.71 1558
4932.37 1525
4933.03 1527
4933.69 1418
4934.36 1350
4935.02 1460
4935.68 1448
4936.34 1530
4937.01 1589
4937.67 1521
4938.33 1487
4938.99 1577
4939.66 1456
4940.32 1484
4940.98 1641
4941.65 1494
4942.31 1467
4942.97 1498
4943.63 1405
4944.30 1360
4944.96 1487
4945.62 1497
4946.29 1476
4946.95 1573
4947.61 1546
4948.28 1442
4948.94 1477
4949.61 1451
4950.27 1547
4950.93 1424
4951.60 1447
4952.26 1482
4952.92 1467
4953.59 1332
4954.25 1435
4954.92 1448
4955.58 1253
4956.24 1285
4956.91 1486
4957.57 1462
4958.24 1574
4958.90 1378
4959.56 1579
4960.23 1580
4960.89 1658
4961.56 1598
4962.22 1684
4962.89 1819
4963.55 1759
4964.21 1516
4964.88 1632
4965.54 1793
4966.21 1726
4966.87 1589
4967.54 1563
4968.20 1591
4968.87 1504
4969.53 1480
4970.20 1409
4970.86 1385
4971.53 1519
4972.19 1505
4972.86 1535
4973.52 1333
4974.19 1445
4974.85 1571
4975.52 1459
4976.18 1472
4976.85 1436
4977.51 1559
4978.18 1602
4978.85 1494
4979.51 1407
4980.18 1424
4980.84 1534
4981.51 1512
4982.17 1406
4982.84 1301
4983.50 1483
4984.17 1360
4984.84 1404
4985.50 1490
4986.17 1447
4986.83 1396
4987.50 1320
4988.17 1462
4988.83 1379
4989.50 1335
4990.17 1412
4990.83 1346
4991.50 1422
4992.16 1572
4992.83 1371
4993.50 1333
4994.16 1442
4994.83 1491
4995.50 1495
4996.16 1462
4996.83 1422
4997.50 1434
4998.16 1409
4998.83 1438
4999.50 1539
5000.16 1555
5000.83 1452
5001.50 1371
5002.17 1419
5002.83 1292
5003.50 1219
5004.17 1216
5004.83 1317
5005.50 1385
5006.17 1261
5006.84 1256
5007.50 1238
5008.17 1286
5008.84 1362
5009.51 1320
5010.17 1273
5010.84 1367
5011.51 1485
5012.18 1475
5012.84 1457
5013.51 1430
5014.18 1432
5014.85 1366
5015.52 1519
5016.18 1548
5016.85 1351
5017.52 1407
5018.19 1460
5018.86 1459
5019.52 1327
5020.19 1520
5020.86 1498
5021.53 1453
5022.20 1468
5022.87 1391
5023.54 1418
5024.20 1422
5024.87 1508
5025.54 1362
5026.21 1423
5026.88 1332
5027.55 1412
5028.22 1295
5028.88 1365
5029.55 1277
5030.22 1304
5030.89 1265
5031.56 1326
5032.23 1378
5032.90 1272
5033.57 1195
5034.24 1240
5034.91 1346
5035.58 1393
5036.25 1346
5036.91 1346
5037.58 1451
5038.25 1364
5038.92 1382
5039.59 1327
5040.26 1393
5040.93 1266
5041.60 1269
5042.27 1375
5042.94 1405
5043.61 1163
5044.28 1219
5044.95 1348
5045.62 1279
5046.29 1283
5046.96 1330
5047.63 1381
5048.30 1434
5048.97 1295
5049.64 1258
5050.31 1334
5050.98 1368
5051.65 1309
5052.32 1418
5052.99 1390
5053.66 1405
5054.33 1435
5055.00 1491
5055.68 1399
5056.35 1390
5057.02 1307
5057.69 1312
5058.36 1389
5059.03 1326
5059.70 1419
5060.37 1371
5061.04 1239
5061.71 1370
5062.38 1399
5063.06 1433
5063.73 1327
5064.40 1305
5065.07 1344
5065.74 1281
5066.41 1423
5067.08 1422
5067.75 1484
5068.43 1306
5069.10 1232
5069.77 1295
5070.44 1350
5071.11 1431
5071.78 1334
5072.46 1321
5073.13 1327
5073.80 1369
5074.47 1383
5075.14 1423
5075.81 1468
5076.49 1432
5077.16 1411
5077.83 1448
5078.50 1423
5079.18 1429
5079.85 1282
5080.52 1370
5081.19 1454
5081.86 1492
5082.54 1486
5083.21 1472
5083.88 1386
5084.55 1476
5085.23 1652
5085.90 1441
5086.57 1458
5087.25 1353
5087.92 1353
5088.59 1541
5089.26 1674
5089.94 1784
5090.61 1748
5091.28 1655
5091.96 1717
5092.63 2052
5093.30 1827
5093.97 1759
5094.65 1698
5095.32 1770
5095.99 1797
5096.67 1664
5097.34 1603
5098.01 1453
5098.69 1460
5099.36 1389
5100.04 1444
5100.71 1501
5101.38 1517
5102.06 1566
5102.73 1610
5103.40 1461
5104.08 1556
5104.75 1523
5105.43 1415
5106.10 1454
5106.77 1473
5107.45 1610
5108.12 1398
5108.80 1306
5109.47 1415
5110.14 1423
5110.82 1515
5111.49 1369
5112.17 1377
5112.84 1407
5113.52 1460
5114.19 1340
5114.87 1390
5115.54 1387
5116.21 1468
5116.89 1491
5117.56 1560
5118.24 1584
5118.91 1572
5119.59 1747
5120.26 1693
5120.94 1680
5121.61 1739
5122.29 1522
5122.96 1636
5123.64 1567
5124.31 1602
5124.99 1569
5125.66 1496
5126.34 1565
5127.01 1500
5127.69 1485
5128.37 1499
5129.04 1417
5129.72 1359
5130.39 1412
5131.07 1355
5131.74 1411
5132.42 1378
5133.09 1374
5133.77 1381
5134.45 1426
5135.12 1412
5135.80 1496
5136.47 1466
5137.15 1462
5137.83 1343
5138.50 1363
5139.18 1373
5139.85 1456
5140.53 1451
5141.21 1531
5141.88 1398
5142.56 1477
5143.24 1397
5143.91 1258
5144.59 1306
5145.27 1349
5145.94 1333
5146.62 1212
5147.30 1273
5147.97 1438
5148.65 1362
5149.33 1186
5150.00 1250
5150.68 1346
5151.36 1367
5152.03 1322
5152.71 1451
5153.39 1408
5154.07 1259
5154.74 1383
5155.42 1297
5156.10 1337
5156.77 1410
5157.45 1442
5158.13 1395
5158.81 1433
5159.48 1504
5160.16 1438
5160.84 1402
5161.52 1412
5162.19 1298
5162.87 1377
5163.55 1349
5164.23 1382
5164.91 1629
5165.58 1544
5166.26 1423
5166.94 1357
5167.62 1399
5168.30 1256
5168.97 1199
5169.65 1393
5170.33 1291
5171.01 1208
5171.69 1215
5172.37 1319
5173.04 1305
5173.72 1281
5174.40 1266
5175.08 1221
5175.76 1178
5176.44 1227
5177.11 1322
5177.79 1309
5178.47 1370
5179.15 1398
5179.83 1292
5180.51 1310
5181.19 1300
5181.87 1259
5182.55 1319
5183.22 1293
5183.90 1311
5184.58 1274
5185.26 1191
5185.94 1494
5186.62 1334
5187.30 1299
5187.98 1378
5188.66 1105
5189.34 1235
5190.02 1329
5190.70 1254
5191.38 1175
5192.06 1253
5192.74 1286
5193.42 1239
5194.10 1127
5194.78 1161
5195.46 1310
5196.14 1324
5196.82 1169
5197.50 1127
5198.18 1223
5198.86 1369
5199.54 1253
5200.22 1219
5200.90 1223
5201.58 1107
5202.26 1315
5202.94 1265
5203.62 1154
5204.30 1222
5204.98 1189
5205.66 1268
5206.34 1321
5207.02 1247
5207.70 1274
5208.38 1310
5209.06 1307
5209.74 1230
5210.42 1218
5211.10 1329
5211.79 1303
5212.47 1322
5213.15 1295
5213.83 1181
5214.51 1331
5215.19 1387
5215.87 1234
5216.55 1229
5217.23 1243
5217.92 1245
5218.60 1377
5219.28 1272
5219.96 1307
5220.64 1319
5221.32 1213
5222.00 1243
5222.69 1452
5223.37 1278
5224.05 1155
5224.73 1207
5225.41 1367
5226.10 1280
5226.78 1258
5227.46 1373
5228.14 1491
5228.82 1380
5229.51 1313
5230.19 1318
5230.87 1288
5231.55 1300
5232.23 1314
5232.92 1272
5233.60 1303
5234.28 1269
5234.96 1349
5235.65 1338
5236.33 1357
5237.01 1485
5237.69 1554
5238.38 1373
5239.06 1373
5239.74 1367
5240.42 1426
5241.11 1446
5241.79 1405
5242.47 1429
5243.16 1252
5243.84 1387
5244.52 1309
5245.21 1272
5245.89 1344
5246.57 1240
5247.26 1234
5247.94 1362
5248.62 1296
5249.31 1387
5249.99 1456
5250.67 1484
5251.36 1408
5252.04 1417
5252.72 1399
5253.41 1349
5254.09 1368
5254.77 1301
5255.46 1185
5256.14 1414
5256.83 1324
5257.51 1390
5258.19 1254
5258.88 1166
5259.56 1302
5260.25 1205
5260.93 1194
5261.61 1204
5262.30 1337
5262.98 1395
5263.67 1427
5264.35 1336
5265.04 1348
5265.72 1301
5266.40 1481
5267.09 1403
5267.77 1334
5268.46 1320
5269.14 1372
5269.83 1341
5270.51 1318
5271.20 1276
5271.88 1384
5272.57 1398
5273.25 1309
5273.94 1238
5274.62 1303
5275.31 1471
5275.99 1332
5276.68 1262
5277.36 1204
5278.05 1398
5278.73 1420
5279.42 1333
5280.10 1377
5280.79 1301
5281.47 1309
5282.16 1269
5282.85 1291
5283.53 1285
5284.22 1315
5284.90 1294
5285.59 1256
5286.27 1158
5286.96 1241
5287.65 1309
5288.33 1270
5289.02 1392
5289.70 1328
5290.39 1294
5291.08 1273
5291.76 1235
5292.45 1314
5293.13 1339
5293.82 1390
5294.51 1316
5295.19 1224
5295.88 1315
5296.57 1263
5297.25 1342
5297.94 1427
5298.63 1468
5299.31 1458
5300.00 1456
5300.69 1539
5301.37 1529
5302.06 1551
5302.75 1516
5303.43 1394
5304.12 1558
5304.81 1634
5305.49 1580
5306.18 1422
5306.87 1580
5307.56 1579
5308.24 1523
5308.93 1564
5309.62 1595
5310.30 1524
5310.99 1677
5311.68 1654
5312.37 1483
5313.05 1531
5313.74 1513
5314.43 1731
5315.12 1649
5315.81 1603
5316.49 1688
5317.18 1612
5317.87 1766
5318.56 1714
5319.24 1632
5319.93 1693
5320.62 1741
5321.31 1723
5322.00 1715
5322.68 1613
5323.37 1561
5324.06 1543
5324.75 1528
5325.44 1551
5326.13 1463
5326.81 1472
5327.50 1376
5328.19 1354
5328.88 1332
5329.57 1407
5330.26 1505
5330.95 1378
5331.63 1324
5332.32 1347
5333.01 1326
5333.70 1396
5334.39 1506
5335.08 1401
5335.77 1388
5336.46 1364
5337.15 1443
5337.84 1408
5338.52 1356
5339.21 1291
5339.90 1238
5340.59 1280
5341.28 1517
5341.97 1351
5342.66 1427
5343.35 1452
5344.04 1428
5344.73 1353
5345.42 1286
5346.11 1402
5346.80 1519
5347.49 1504
5348.18 1517
5348.87 1692
5349.56 1866
5350.25 1745
5350.94 1915
5351.63 1983
5352.32 1988
5353.01 1855
5353.70 1829
5354.39 1735
5355.08 1613
5355.77 1699
5356.46 1501
5357.15 1542
5357.84 1622
5358.53 1486
5359.22 1364
5359.91 1384
5360.60 1381
5361.29 1255
5361.98 1403
5362.67 1516
5363.36 1450
5364.06 1427
5364.75 1464
5365.44 1435
5366.13 1296
5366.82 1298
5367.51 1412
5368.20 1346
5368.89 1318
5369.58 1249
5370.27 1291
5370.97 1144
5371.66 1267
5372.35 1234
5373.04 1281
5373.73 1215
5374.42 1237
5375.11 1412
5375.81 1272
5376.50 1319
5377.19 1296
5377.88 1155
5378.57 1198
5379.26 1227
5379.96 1310
5380.65 1324
5381.34 1208
5382.03 1176
5382.72 1369
5383.42 1342
5384.11 1281
5384.80 1284
5385.49 1352
5386.19 1327
5386.88 1400
5387.57 1322
5388.26 1380
5388.96 1426
5389.65 1462
5390.34 1468
5391.03 1399
5391.73 1392
5392.42 1383
5393.11 1417
5393.80 1465
5394.50 1486
5395.19 1310
5395.88 1318
5396.57 1326
5397.27 1306
5397.96 1360
5398.65 1360
5399.35 1240
5400.04 1271
5400.73 1302
5401.43 1285
5402.12 1257
5402.81 1296
5403.51 1241
5404.20 1256
5404.89 1235
5405.59 1292
5406.28 1299
5406.97 1275
5407.67 1240
5408.36 1298
5409.06 1359
5409.75 1336
5410.44 1517
5411.14 1387
5411.83 1377
5412.52 1384
5413.22 1421
5413.91 1396
5414.61 1211
5415.30 1328
5415.99 1340
5416.69 1302
5417.38 1461
5418.08 1465
5418.77 1506
5419.47 1505
5420.16 1469
5420.86 1262
5421.55 1485
5422.24 1484
5422.94 1403
5423.63 1426
5424.33 1487
5425.02 1345
5425.72 1330
5426.41 1298
5427.11 1341
5427.80 1320
5428.50 1298
5429.19 1290
5429.89 1363
5430.58 1375
5431.28 1354
5431.97 1483
5432.67 1475
5433.36 1436
5434.06 1488
5434.75 1414
5435.45 1457
5436.15 1462
5436.84 1459
5437.54 1545
5438.23 1496
5438.93 1417
5439.62 1411
5440.32 1365
5441.01 1424
5441.71 1416
5442.41 1408
5443.10 1402
5443.80 1502
5444.49 1470
5445.19 1584
5445.89 1692
5446.58 1746
5447.28 1835
5447.98 1738
5448.67 1759
5449.37 1935
5450.06 1937
5450.76 1819
5451.46 1899
5452.15 1780
5452.85 1771
5453.55 1629
5454.24 1619
5454.94 1590
5455.64 1572
5456.33 1428
5457.03 1494
5457.73 1584
5458.42 1679
5459.12 1561
5459.82 1649
5460.51 1739
5461.21 1783
5461.91 1802
5462.61 1791
5463.30 1858
5464.00 2014
5464.70 1898
5465.40 1823
5466.09 1768
5466.79 1879
5467.49 1849
5468.18 1860
5468.88 1654
5469.58 1658
5470.28 1735
5470.98 1748
5471.67 1828
5472.37 1946
5473.07 1804
5473.77 1783
5474.46 1901
5475.16 1952
5475.86 1979
5476.56 2070
5477.26 2089
5477.95 2109
5478.65 2422
5479.35 2536
5480.05 2813
5480.75 3036
5481.45 3078
5482.14 2908
5482.84 2735
5483.54 2692
5484.24 2533
5484.94 2310
5485.64 2225
5486.34 2264
5487.03 2237
5487.73 2116
5488.43 2069
5489.13 2084
5489.83 2005
5490.53 2175
5491.23 2255
5491.93 2345
5492.63 2370
5493.33 2316
5494.02 2372
5494.72 2339
5495.42 2411
5496.12 2460
5496.82 2422
5497.52 2522
5498.22 3008
5498.92 3313
5499.62 3570
5500.32 4133
5501.02 4555
5501.72 4781
5502.42 4703
5503.12 4484
5503.82 4065
5504.52 3631
5505.22 3048
5505.92 2742
5506.62 2355
5507.32 2329
5508.02 2444
5508.72 2250
5509.42 2258
5510.12 2041
5510.82 1868
5511.52 2117
5512.22 2055
5512.92 1836
5513.62 1864
5514.32 1970
5515.02 1953
5515.72 2004
5516.42 1938
5517.12 1892
5517.82 2117
5518.52 2077
5519.22 2022
5519.93 2015
5520.63 2022
5521.33 2016
5522.03 1992
5522.73 1956
5523.43 1879
5524.13 1798
5524.83 1769
5525.53 1588
5526.23 1635
5526.94 1517
5527.64 1615
5528.34 1630
5529.04 1617
5529.74 1643
5530.44 1726
5531.14 1601
5531.85 1536
5532.55 1591
5533.25 1580
5533.95 1587
5534.65 1643
5535.35 1652
5536.06 1613
5536.76 1564
5537.46 1712
5538.16 1673
5538.86 1586
5539.57 1792
5540.27 1720
5540.97 1633
5541.67 1573
5542.37 1512
5543.08 1562
5543.78 1403
5544.48 1450
5545.18 1444
5545.89 1605
5546.59 1591
5547.29 1596
5547.99 1521
5548.70 1541
5549.40 1504
5550.10 1437
5550.81 1391
5551.51 1387
5552.21 1527
5552.91 1412
5553.62 1415
5554.32 1326
5555.02 1362
5555.73 1490
5556.43 1582
5557.13 1548
5557.84 1429
5558.54 1391
5559.24 1372
5559.95 1448
5560.65 1379
5561.35 1386
5562.06 1469
5562.76 1621
5563.46 1595
5564.17 1506
5564.87 1409
5565.57 1400
5566.28 1587
5566.98 1611
5567.69 1583
5568.39 1578
5569.09 1526
5569.80 1526
5570.50 1423
5571.21 1380
5571.91 1455
5572.61 1311
5573.32 1310
5574.02 1246
5574.73 1544
5575.43 1558
5576.14 1434
5576.84 1290
5577.54 1428
5578.25 1382
5578.95 1306
5579.66 1378
5580.36 1241
5581.07 1263
5581.77 1294
5582.48 1360
5583.18 1228
5583.89 1311
5584.59 1357
5585.30 1325
5586.00 1330
5586.71 1388
5587.41 1310
5588.12 1379
5588.82 1367
5589.53 1316
5590.23 1328
5590.94 1283
5591.64 1236
5592.35 1334
5593.05 1366
5593.76 1238
5594.47 1264
5595.17 1357
5595.88 1284
5596.58 1319
5597.29 1295
5597.99 1279
5598.70 1241
5599.41 1245
5600.11 1244
5600.82 1312
5601.52 1313
5602.23 1316
5602.94 1145
5603.64 1168
5604.35 1136
5605.05 1173
5605.76 1172
5606.47 1127
5607.17 1146
5607.88 1124
5608.59 1313
5609.29 1293
5610.00 1158
5610.70 1314
5611.41 1271
5612.12 1234
5612.82 1288
5613.53 1330
5614.24 1326
5614.95 1223
5615.65 1242
5616.36 1231
5617.07 1323
5617.77 1302
5618.48 1323
5619.19 1241
5619.89 1279
5620.60 1396
5621.31 1278
5622.02 1351
5622.72 1286
5623.43 1250
5624.14 1328
5624.85 1268
5625.55 1273
5626.26 1294
5626.97 1260
5627.68 1185
5628.38 1210
5629.09 1252
5629.80 1309
5630.51 1267
5631.21 1249
5631.92 1204
5632.63 1256
5633.34 1211
5634.05 1333
5634.75 1462
5635.46 1406
5636.17 1408
5636.88 1624
5637.59 1442
5638.30 1436
5639.00 1395
5639.71 1306
5640.42 1366
5641.13 1285
5641.84 1266
5642.55 1332
5643.26 1218
5643.96 1312
5644.67 1231
5645.38 1266
5646.09 1268
5646.80 1215
5647.51 1189
5648.22 1200
5648.93 1247
5649.64 1289
5650.34 1308
5651.05 1356
5651.76 1352
5652.47 1324
5653.18 1341
5653.89 1304
5654.60 1272
5655.31 1315
5656.02 1395
5656.73 1251
5657.44 1393
5658.15 1383
5658.86 1426
5659.57 1298
5660.28 1311
5660.99 1317
5661.70 1362
5662.41 1318
5663.12 1265
5663.83 1139
5664.54 1226
5665.25 1277
5665.96 1381
5666.67 1287
5667.38 1424
5668.09 1374
5668.80 1394
5669.51 1425
5670.22 1511
5670.93 1466
5671.64 1388
5672.35 1513
5673.06 1401
5673.77 1429
5674.48 1403
5675.19 1315
5675.90 1213
5676.61 1255
5677.32 1281
5678.03 1228
5678.74 1179
5679.45 1241
5680.17 1305
5680.88 1324
5681.59 1361
5682.30 1360
5683.01 1421
5683.72 1168
5684.43 1251
5685.14 1429
5685.85 1310
5686.57 1363
5687.28 1381
5687.99 1375
5688.70 1175
5689.41 1215
5690.12 1440
5690.84 1403
5691.55 1261
5692.26 1355
5692.97 1305
5693.68 1261
5694.39 1250
5695.11 1108
5695.82 1287
5696.53 1223
5697.24 1226
5697.95 1209
5698.67 1156
5699.38 1282
5700.09 1299
5700.80 1196
5701.51 1124
5702.23 1217
5702.94 1300
5703.65 1133
5704.36 1278
5705.08 1269
5705.79 1366
5706.50 1209
5707.21 1278
5707.93 1241
5708.64 1270
5709.35 1189
5710.07 1125
5710.78 1193
5711.49 1198
5712.20 1187
5712.92 1302
5713.63 1216
5714.34 1236
5715.06 1079
5715.77 1127
5716.48 1235
5717.20 1242
5717.91 1248
5718.62 1169
5719.34 1160
5720.05 1172
5720.76 1097
5721.48 1083
5722.19 1115
5722.90 1132
5723.62 1215
5724.33 1189
5725.05 1288
5725.76 1258
5726.47 1112
5727.19 1200
5727.90 1192
5728.61 1316
5729.33 1373
5730.04 1306
5730.76 1256
5731.47 1198
5732.19 1318
5732.90 1229
5733.61 1168
5734.33 1278
5735.04 1242
5735.76 1237
5736.47 1259
5737.19 1251
5737.90 1207
5738.61 1185
5739.33 1246
5740.04 1253
5740.76 1211
5741.47 1311
5742.19 1241
5742.90 1253
5743.62 1224
5744.33 1240
5745.05 1263
5745.76 1346
5746.48 1306
5747.19 1345
5747.91 1337
5748.62 1273
5749.34 1253
5750.05 1288
5750.77 1231
5751.49 1364
5752.20 1520
5752.92 1433
5753.63 1373
5754.35 1518
5755.06 1663
5755.78 1646
5756.49 1506
5757.21 1583
5757.93 1417
5758.64 1467
5759.36 1453
5760.07 1383
5760.79 1343
5761.51 1386
5762.22 1447
5762.94 1472
5763.65 1499
5764.37 1421
5765.09 1483
5765.80 1584
5766.52 1523
5767.24 1633
5767.95 1858
5768.67 1929
5769.39 2156
5770.10 2213
5770.82 2376
5771.53 2432
5772.25 2383
5772.97 2250
5773.69 1938
5774.40 1748
5775.12 1650
5775.84 1745
5776.55 1768
5777.27 1713
5777.99 1555
5778.70 1665
5779.42 1594
5780.14 1621
5780.86 1663
5781.57 1632
5782.29 1611
5783.01 1706
5783.72 1588
5784.44 1626
5785.16 1571
5785.88 1541
5786.59 1636
5787.31 1596
5788.03 1453
5788.75 1604
5789.47 1619
5790.18 1542
5790.90 1466
5791.62 1406
5792.34 1530
5793.06 1422
5793.77 1338
5794.49 1541
5795.21 1447
5795.93 1458
5796.65 1458
5797.36 1421
5798.08 1503
5798.80 1520
5799.52 1613
5800.24 1695
5800.96 1739
5801.67 1712
5802.39 1557
5803.11 1490
5803.83 1527
5804.55 1464
5805.27 1442
5805.99 1454
5806.71 1467
5807.42 1495
5808.14 1441
5808.86 1582
5809.58 1576
5810.30 1488
5811.02 1317
5811.74 1300
5812.46 1367
5813.18 1333
5813.90 1361
5814.62 1457
5815.34 1426
5816.05 1429
5816.77 1389
5817.49 1367
5818.21 1361
5818.93 1336
5819.65 1377
5820.37 1386
5821.09 1437
5821.81 1364
5822.53 1410
5823.25 1388
5823.97 1379
5824.69 1445
5825.41 1542
5826.13 1336
5826.85 1311
5827.57 1319
5828.29 1314
5829.01 1297
5829.73 1299
5830.45 1239
5831.17 1391
5831.89 1394
5832.61 1414
5833.33 1305
5834.05 1258
5834.78 1451
5835.50 1289
5836.22 1332
5836.94 1368
5837.66 1322
5838.38 1301
5839.10 1370
5839.82 1289
5840.54 1356
5841.26 1281
5841.98 1354
5842.70 1289
5843.43 1394
5844.15 1297
5844.87 1335
5845.59 1443
5846.31 1335
5847.03 1295
5847.75 1345
5848.47 1400
5849.20 1406
5849.92 1352
5850.64 1286
5851.36 1344
5852.08 1283
5852.80 1379
5853.53 1375
5854.25 1344
5854.97 1408
5855.69 1340
5856.41 1417
5857.14 1338
5857.86 1410
5858.58 1355
5859.30 1413
5860.02 1364
5860.75 1351
5861.47 1385
5862.19 1324
5862.91 1323
5863.64 1325
5864.36 1264
5865.08 1327
5865.80 1394
5866.52 1368
5867.25 1320
5867.97 1301
5868.69 1337
5869.42 1368
5870.14 1333
5870.86 1355
5871.58 1512
5872.31 1369
5873.03 1420
5873.75 1388
5874.48 1343
5875.20 1437
5875.92 1368
5876.65 1496
5877.37 1318
5878.09 1418
5878.81 1471
5879.54 1505
5880.26 1485
5880.99 1429
5881.71 1323
5882.43 1554
5883.16 1414
5883.88 1445
5884.60 1310
5885.33 1392
5886.05 1402
5886.77 1395
5887.50 1368
5888.22 1449
5888.95 1514
5889.67 1495
5890.39 1601
5891.12 1503
5891.84 1339
5892.57 1517
5893.29 1474
5894.01 1461
5894.74 1512
5895.46 1396
5896.19 1235
5896.91 1465
5897.64 1548
5898.36 1483
5899.09 1511
5899.81 1439
5900.53 1391
5901.26 1394
5901.98 1480
5902.71 1469
5903.43 1432
5904.16 1427
5904.88 1456
5905.61 1786
5906.33 1697
5907.06 1499
5907.78 1464
5908.51 1486
5909.23 1617
5909.96 1643
5910.68 1654
5911.41 1618
5912.14 1542
5912.86 1602
5913.59 1582
5914.31 1665
5915.04 1584
5915.76 1653
5916.49 1790
5917.21 1751
5917.94 1628
5918.67 1641
5919.39 1769
5920.12 1785
5920.84 1811
5921.57 1751
5922.29 1877
5923.02 1962
5923.75 1958
5924.47 1856
5925.20 1873
5925.93 1890
5926.65 1978
5927.38 1932
5928.10 2000
5928.83 1940
5929.56 1959
5930.28 2070
5931.01 2059
5931.74 2131
5932.46 1970
5933.19 2128
5933.92 2151
5934.64 2299
5935.37 2245
5936.10 2108
5936.82 2074
5937.55 2303
5938.28 2325
5939.00 2380
5939.73 2497
5940.46 2374
5941.19 2480
5941.91 2450
5942.64 2560
5943.37 2545
5944.09 2614
5944.82 2628
5945.55 2697
5946.28 2711
5947.00 2724
5947.73 2922
5948.46 2938
5949.19 2947
5949.92 3046
5950.64 3323
5951.37 3436
5952.10 3781
5952.83 4095
5953.55 4058
5954.28 4142
5955.01 4165
5955.74 4113
5956.47 3843
5957.19 3835
5957.92 3671
5958.65 3734
5959.38 3595
5960.11 3602
5960.84 3697
5961.56 3721
5962.29 3897
5963.02 3951
5963.75 4091
5964.48 4149
5965.21 4692
5965.94 4717
5966.66 5051
5967.39 5358
5968.12 5351
5968.85 5287
5969.58 5134
5970.31 4922
5971.04 4860
5971.77 4598
5972.50 4631
5973.22 4546
5973.95 4325
5974.68 4437
5975.41 4577
5976.14 4547
5976.87 4503
5977.60 4514
5978.33 4480
5979.06 4743
5979.79 4851
5980.52 4878
5981.25 5065
5981.98 4787
5982.71 5070
5983.44 5226
5984.17 5095
5984.90 5152
5985.63 5453
5986.36 5415
5987.09 5201
5987.82 5302
5988.55 5211
5989.28 5151
5990.01 5177
5990.74 5259
5991.47 5187
5992.20 5354
5992.93 5539
5993.66 5625
5994.39 5687
5995.12 5879
5995.85 5842
5996.58 6184
5997.31 6317
5998.04 6276
5998.77 6055
5999.50 5944
6000.23 5975
6000.96 6063
6001.69 6016
6002.42 5868
6003.16 5869
6003.89 5778
6004.62 5585
6005.35 5571
6006.08 5429
6006.81 5709
6007.54 5908
6008.27 6374
6009.00 7002
6009.74 7805
6010.47 9508
6011.20 11108
6011.93 12985
6012.66 14485
6013.39 16381
6014.13 17230
6014.86 17664
6015.59 17758
6016.32 16347
6017.05 14865
6017.78 13190
6018.52 11639
6019.25 9899
6019.98 8453
6020.71 7574
6021.44 6684
6022.18 6054
6022.91 5448
6023.64 4979
6024.37 4804
6025.10 4585
6025.84 4455
6026.57 4468
6027.30 4526
6028.03 4606
6028.77 4577
6029.50 4632
6030.23 4824
6030.96 4938
6031.70 4454
6032.43 4194
6033.16 4034
6033.90 3945
6034.63 3575
6035.36 3518
6036.09 3772
6036.83 3731
6037.56 3894
6038.29 4057
6039.03 4061
6039.76 3803
6040.49 3930
6041.23 4044
6041.96 4133
6042.69 4148
6043.43 4241
6044.16 4162
6044.89 4372
6045.63 4419
6046.36 4462
6047.09 4484
6047.83 4684
6048.56 4691
6049.29 4949
6050.03 5250
6050.76 5623
6051.50 5836
6052.23 6079
6052.96 6251
6053.70 6414
6054.43 6385
6055.17 6045
6055.90 5727
6056.63 5427
6057.37 5014
6058.10 4623
6058.84 4391
6059.57 4331
6060.31 4262
6061.04 4311
6061.77 4399
6062.51 4096
6063.24 3996
6063.98 4119
6064.71 4199
6065.45 3909
6066.18 3941
6066.92 3889
6067.65 3902
6068.39 3759
6069.12 3633
6069.86 3693
6070.59 3753
6071.33 3738
6072.06 3532
6072.80 3505
6073.53 3621
6074.27 3451
6075.00 3317
6075.74 3356
6076.47 3378
6077.21 3314
6077.95 3354
6078.68 3213
6079.42 3261
6080.15 3140
6080.89 3100
6081.62 3045
6082.36 3040
6083.09 2920
6083.83 2982
6084.57 2936
6085.30 2966
6086.04 2936
6086.77 2984
6087.51 3160
6088.25 3096
6088.98 3328
6089.72 3377
6090.46 3423
6091.19 3416
6091.93 3557
6092.66 3603
6093.40 3505
6094.14 3305
6094.87 3295
6095.61 3071
6096.35 2878
6097.08 2939
6097.82 2788
6098.56 2812
6099.29 2902
6100.03 2761
6100.77 2756
6101.50 2800
6102.24 2653
6102.98 2573
6103.72 2700
6104.45 2677
6105.19 2599
6105.93 2659
6106.66 2607
6107.40 2635
6108.14 2691
6108.88 2875
6109.61 2663
6110.35 2646
6111.09 2580
6111.83 2647
6112.56 2855
6113.30 2736
6114.04 2870
6114.78 2812
6115.51 2809
6116.25 2977
6116.99 3079
6117.73 2850
6118.47 2926
6119.20 2977
6119.94 3019
6120.68 3005
6121.42 2899
6122.16 2891
6122.89 2955
6123.63 2943
6124.37 2912
6125.11 2896
6125.85 3021
6126.59 3057
6127.32 2922
6128.06 2949
6128.80 2959
6129.54 3078
6130.28 3161
6131.02 3106
6131.76 2906
6132.49 2981
6133.23 3056
6133.97 3192
6134.71 3105
6135.45 3051
6136.19 3096
6136.93 3356
6137.67 3267
6138.41 3358
6139.15 3363
6139.88 3337
6140.62 3763
6141.36 3832
6142.10 3727
6142.84 3602
6143.58 3621
6144.32 3586
6145.06 3680
6145.80 3483
6146.54 3519
6147.28 3475
6148.02 3451
6148.76 3453
6149.50 3423
6150.24 3577
6150.98 3560
6151.72 3626
6152.46 3681
6153.20 3620
6153.94 3518
6154.68 3552
6155.42 3621
6156.16 3623
6156.90 3525
6157.64 3676
6158.38 3840
6159.12 3772
6159.86 3796
6160.60 3963
6161.34 3630
6162.08 3782
6162.82 3988
6163.56 4160
6164.30 4371
6165.05 4601
6165.79 4666
6166.53 4815
6167.27 4904
6168.01 4928
6168.75 4965
6169.49 4866
6170.23 4748
6170.97 4900
6171.71 4651
6172.46 4883
6173.20 4786
6173.94 4741
6174.68 4753
6175.42 4785
6176.16 4756
6176.90 4939
6177.64 4949
6178.39 5256
6179.13 5843
6179.87 6714
6180.61 7698
6181.35 8553
6182.09 9816
6182.84 11029
6183.58 12085
6184.32 12686
6185.06 12587
6185.80 12003
6186.55 10837
6187.29 9735
6188.03 8641
6188.77 7586
6189.52 6880
6190.26 6398
6191.00 5473
6191.74 5351
6192.48 5115
6193.23 4981
6193.97 4894
6194.71 5077
6195.45 4974
6196.20 4895
6196.94 4814
6197.68 4950
6198.43 4981
6199.17 4972
6199.91 4837
6200.65 4854
6201.40 4888
6202.14 4853
6202.88 4961
6203.63 5130
6204.37 5167
6205.11 5841
6205.86 6602
6206.60 7984
6207.34 9778
6208.09 11895
6208.83 14004
6209.57 15388
6210.32 16079
6211.06 16002
6211.80 15067
6212.55 13910
6213.29 12155
6214.03 10248
6214.78 8930
6215.52 7697
6216.26 6200
6217.01 5829
6217.75 5196
6218.50 4667
6219.24 4692
6219.98 4522
6220.73 4504
6221.47 4278
6222.22 4374
6222.96 4375
6223.71 4254
6224.45 4212
6225.19 4210
6225.94 4156
6226.68 4053
6227.43 3790
6228.17 3595
6228.92 3528
6229.66 3438
6230.41 3385
6231.15 3244
6231.90 3221
6232.64 3175
6233.39 3081
6234.13 3125
6234.87 3246
6235.62 3166
6236.36 3088
6237.11 3263
6237.86 3131
6238.60 3324
6239.35 3258
6240.09 3525
6240.84 3748
6241.58 3664
6242.33 3692
6243.07 3617
6243.82 3405
6244.56 3464
6245.31 3505
6246.05 3925
6246.80 3906
6247.55 4128
6248.29 4083
6249.04 4110
6249.78 3993
6250.53 3834
6251.27 3699
6252.02 3483
6252.77 3309
6253.51 3378
6254.26 3139
6255.01 3217
6255.75 3331
6256.50 3056
6257.24 3037
6257.99 3155
6258.74 3086
6259.48 2963
6260.23 3031
6260.98 2941
6261.72 3016
6262.47 2872
6263.22 2953
6263.96 2865
6264.71 2667
6265.46 2840
6266.20 2789
6266.95 2858
6267.70 2759
6268.44 2609
6269.19 2680
6269.94 2598
6270.68 2544
6271.43 2630
6272.18 2700
6272.93 2765
6273.67 2661
6274.42 2781
6275.17 2910
6275.92 2779
6276.66 2772
6277.41 2856
6278.16 2960
6278.91 2950
6279.65 2924
6280.40 2765
6281.15 2685
6281.90 2703
6282.64 2637
6283.39 2703
6284.14 2587
6284.89 2561
6285.64 2557
6286.38 2473
6287.13 2496
6287.88 2513
6288.63 2618
6289.38 2306
6290.12 2285
6290.87 2213
6291.62 2223
6292.37 2256
6293.12 2271
6293.87 2397
6294.61 2362
6295.36 2404
6296.11 2391
6296.86 2338
6297.61 2310
6298.36 2287
6299.11 2305
6299.86 2247
6300.60 2172
6301.35 2059
6302.10 2124
6302.85 2112
6303.60 2005
6304.35 2149
6305.10 2118
6305.85 1998
6306.60 2075
6307.35 2150
6308.10 2204
6308.85 2165
6309.59 2207
6310.34 2317
6311.09 2087
6311.84 2173
6312.59 2252
6313.34 2359
6314.09 2313
6314.84 2420
6315.59 2567
6316.34 2432
6317.09 2312
6317.84 2545
6318.59 2441
6319.34 2505
6320.09 2479
6320.84 2280
6321.59 2032
6322.34 2009
6323.09 2070
6323.84 2167
6324.59 1991
6325.34 2016
6326.09 2025
6326.84 2054
6327.59 2035
6328.34 1859
6329.09 2036
6329.85 1982
6330.60 1940
6331.35 2125
6332.10 2049
6332.85 2003
6333.60 1959
6334.35 1896
6335.10 1970
6335.85 1827
6336.60 1772
6337.35 1857
6338.10 1827
6338.86 1783
6339.61 1874
6340.36 1738
6341.11 1910
6341.86 1978
6342.61 1994
6343.36 2011
6344.12 1998
6344.87 1885
6345.62 1925
6346.37 2013
6347.12 2046
6347.87 2126
6348.62 2122
6349.38 2179
6350.13 2322
6350.88 2258
6351.63 2226
6352.38 2071
6353.14 2234
6353.89 2137
6354.64 2244
6355.39 2264
6356.14 2190
6356.90 2225
6357.65 2219
6358.40 2195
6359.15 2031
6359.91 2040
6360.66 2141
6361.41 2024
6362.16 1983
6362.92 2110
6363.67 1953
6364.42 2031
6365.17 1982
6365.93 2022
6366.68 2006
6367.43 2010
6368.19 2012
6368.94 1977
6369.69 1913
6370.44 1981
6371.20 1992
6371.95 1835
6372.70 1998
6373.46 1967
6374.21 1935
6374.96 1918
6375.72 1894
6376.47 1952
6377.22 1965
6377.98 1965
6378.73 2039
6379.48 1902
6380.24 1926
6380.99 1855
6381.75 1928
6382.50 2062
6383.25 1930
6384.01 1881
6384.76 1926
6385.51 1973
6386.27 2110
6387.02 2021
6387.78 1989
6388.53 1923
6389.28 1793
6390.04 1935
6390.79 1894
6391.55 1898
6392.30 1944
6393.06 1849
6393.81 2044
6394.56 2004
6395.32 1898
6396.07 1877
6396.83 2034
6397.58 1860
6398.34 1921
6399.09 2022
6399.85 1949
6400.60 1888
6401.36 1954
6402.11 1870
6402.87 1867
6403.62 1809
6404.38 1710
6405.13 1907
6405.89 1891
6406.64 1847
6407.40 1834
6408.15 1902
6408.91 2123
6409.66 2040
6410.42 1890
6411.17 2000
6411.93 1983
6412.68 1903
6413.44 1937
6414.20 1855
6414.95 1739
6415.71 1915
6416.46 2016
6417.22 1939
6417.97 2070
6418.73 2018
6419.49 1917
6420.24 1815
6421.00 1842
6421.75 1848
6422.51 1977
6423.27 1975
6424.02 1946
6424.78 1903
6425.54 1986
6426.29 1893
6427.05 2011
6427.80 2094
6428.56 2137
6429.32 1993
6430.07 2030
6430.83 1953
6431.59 1999
6432.34 1932
6433.10 2028
6433.86 2001
6434.61 2018
6435.37 2022
6436.13 2027
6436.88 2081
6437.64 2097
6438.40 2076
6439.16 2004
6439.91 2103
6440.67 2190
6441.43 2117
6442.18 2173
6442.94 2056
6443.70 2143
6444.46 2169
6445.21 2354
6445.97 2294
6446.73 2231
6447.49 2313
6448.24 2329
6449.00 2403
6449.76 2325
6450.52 2283
6451.28 2290
6452.03 2294
6452.79 2425
6453.55 2372
6454.31 2480
6455.06 2441
6455.82 2470
6456.58 2493
6457.34 2531
6458.10 2430
6458.86 2422
6459.61 2308
6460.37 2490
6461.13 2661
6461.89 2509
6462.65 2539
6463.41 2854
6464.16 2726
6464.92 2681
6465.68 2936
6466.44 2936
6467.20 2997
6467.96 3023
6468.72 3005
6469.48 3048
6470.23 3009
6470.99 3049
6471.75 3020
6472.51 3057
6473.27 3161
6474.03 3154
6474.79 2959
6475.55 3234
6476.31 3043
6477.07 3285
6477.83 3225
6478.59 3364
6479.35 3426
6480.10 3401
6480.86 3621
6481.62 3442
6482.38 3433
6483.14 3625
6483.90 3707
6484.66 3526
6485.42 3692
6486.18 3820
6486.94 3881
6487.70 3740
6488.46 3893
6489.22 3889
6489.98 3962
6490.74 4166
6491.50 4352
6492.26 4436
6493.02 4595
6493.78 4774
6494.54 4767
6495.30 4867
6496.06 4792
6496.82 4815
6497.59 4705
6498.35 4722
6499.11 4656
6499.87 4677
6500.63 4643
6501.39 4613
6502.15 4797
6502.91 4615
6503.67 5101
6504.43 5739
6505.19 6729
6505.95 8333
6506.71 10556
6507.48 12851
6508.24 15304
6509.00 17155
6509.76 17950
6510.52 18051
6511.28 16717
6512.04 15033
6512.80 13116
6513.57 11389
6514.33 9980
6515.09 8440
6515.85 7337
6516.61 6755
6517.37 6034
6518.14 5558
6518.90 5577
6519.66 5502
6520.42 5482
6521.18 5480
6521.95 5569
6522.71 5828
6523.47 5963
6524.23 6030
6524.99 6088
6525.76 6196
6526.52 6487
6527.28 6559
6528.04 6865
6528.80 6889
6529.57 6522
6530.33 6766
6531.09 6671
6531.85 6818
6532.62 7017
6533.38 7773
6534.14 9128
6534.91 11286
6535.67 13518
6536.43 15586
6537.19 16728
6537.96 17014
6538.72 16855
6539.48 15728
6540.25 13506
6541.01 11642
6541.77 9776
6542.53 8355
6543.30 7503
6544.06 6900
6544.82 6380
6545.59 6251
6546.35 6062
6547.11 5932
6547.88 5970
6548.64 5940
6549.41 5775
6550.17 5666
6550.93 5706
6551.70 5944
6552.46 5980
6553.22 6453
6553.99 6968
6554.75 7225
6555.52 7311
6556.28 7550
6557.04 7162
6557.81 6716
6558.57 6387
6559.34 5904
6560.10 5654
6560.86 5550
6561.63 5312
6562.39 5112
6563.16 5011
6563.92 5097
6564.69 5117
6565.45 5104
6566.21 5268
6566.98 5351
6567.74 5063
6568.51 4958
6569.27 4955
6570.04 4874
6570.80 4774
6571.57 4592
6572.33 5101
6573.10 5136
6573.86 5196
6574.63 5451
6575.39 5605
6576.16 5667
6576.92 5688
6577.69 5410
6578.45 5321
6579.22 5180
6579.98 5046
6580.75 5178
6581.51 4990
6582.28 4928
6583.05 4884
6583.81 5011
6584.58 4879
6585.34 4832
6586.11 5100
6586.87 5037
6587.64 5142
6588.41 5089
6589.17 5052
6589.94 4957
6590.70 5070
6591.47 5289
6592.24 5762
6593.00 5961
6593.77 6223
6594.53 6381
6595.30 6533
6596.07 6528
6596.83 6763
6597.60 6500
6598.37 6104
6599.13 5839
6599.90 5581
6600.66 5314
6601.43 4924
6602.20 4657
6602.96 4581
6603.73 4309
6604.50 4219
6605.26 4024
6606.03 4127
6606.80 4148
6607.57 4147
6608.33 4096
6609.10 4303
6609.87 4193
6610.63 4210
6611.40 4215
6612.17 4125
6612.94 4105
6613.70 4204
6614.47 4132
6615.24 3853
6616.00 4096
6616.77 3944
6617.54 3875
6618.31 4194
6619.08 4247
6619.84 4408
6620.61 4394
6621.38 4417
6622.15 4655
6622.91 4767
6623.68 4957
6624.45 4836
6625.22 4820
6625.99 4608
6626.75 4237
6627.52 4218
6628.29 3872
6629.06 4036
6629.83 4047
6630.59 3886
6631.36 3860
6632.13 4186
6632.90 4287
6633.67 4383
6634.44 4755
6635.21 4724
6635.97 4740
6636.74 4869
6637.51 4806
6638.28 4752
6639.05 4808
6639.82 4952
6640.59 4838
6641.36 4791
6642.12 4698
6642.89 4837
6643.66 4788
6644.43 4686
6645.20 4504
6645.97 4080
6646.74 3929
6647.51 3707
6648.28 3587
6649.05 3719
6649.82 3582
6650.59 3472
6651.36 3457
6652.12 3290
6652.89 3406
6653.66 3386
6654.43 3343
6655.20 3302
6655.97 3235
6656.74 3247
6657.51 3208
6658.28 3188
6659.05 3246
6659.82 3042
6660.59 3045
6661.36 3130
6662.13 2992
6662.90 2934
6663.67 3021
6664.44 3038
6665.21 2912
6665.98 2948
6666.75 3144
6667.52 3262
6668.30 3181
6669.07 3072
6669.84 3234
6670.61 3271
6671.38 3280
6672.15 3460
6672.92 3384
6673.69 3416
6674.46 3327
6675.23 3415
6676.00 3369
6676.77 3385
6677.54 3330
6678.32 3449
6679.09 3411
6679.86 3432
6680.63 3416
6681.40 3459
6682.17 3647
6682.94 3818
6683.71 3837
6684.49 3869
6685.26 4130
6686.03 4354
6686.80 4059
6687.57 3908
6688.34 3667
6689.11 3513
6689.89 3322
6690.66 3256
6691.43 3176
6692.20 2941
6692.97 2856
6693.75 2896
6694.52 2740
6695.29 2885
6696.06 2833
6696.83 2838
6697.61 2731
6698.38 2865
6699.15 3004
6699.92 2755
6700.70 2865
6701.47 2871
6702.24 2832
6703.01 2825
6703.79 2672
6704.56 2622
6705.33 2780
6706.10 2697
6706.88 2558
6707.65 2550
6708.42 2578
6709.19 2547
6709.97 2448
6710.74 2560
6711.51 2479
6712.29 2453
6713.06 2609
6713.83 2531
6714.61 2402
6715.38 2479
6716.15 2395
6716.92 2498
6717.70 2371
6718.47 2416
6719.24 2316
6720.02 2289
6720.79 2364
6721.57 2310
6722.34 2349
6723.11 2355
6723.89 2392
6724.66 2336
6725.43 2412
6726.21 2289
6726.98 2312
6727.76 2395
6728.53 2348
6729.30 2318
6730.08 2153
6730.85 2257
6731.63 2324
6732.40 2307
6733.17 2234
6733.95 2271
6734.72 2297
6735.50 2231
6736.27 2329
6737.05 2468
6737.82 2473
6738.59 2314
6739.37 2320
6740.14 2416
6740.92 2517
6741.69 2550
6742.47 2499
6743.24 2564
6744.02 2407
6744.79 2491
6745.57 2545
6746.34 2545
6747.12 2523
6747.89 2738
6748.67 2585
6749.44 2624
6750.22 2778
6750.99 2885
6751.77 3296
6752.54 3229
6753.32 3296
6754.09 3474
6754.87 3392
6755.65 3355
6756.42 3076
6757.20 2958
6757.97 3012
6758.75 2928
6759.52 2891
6760.30 2803
6761.08 2782
6761.85 2637
6762.63 2661
6763.40 2617
6764.18 2616
6764.96 2555
6765.73 2642
6766.51 2524
6767.28 2598
6768.06 2571
6768.84 2645
6769.61 2419
6770.39 2541
6771.17 2558
6771.94 2583
6772.72 2356
6773.50 2284
6774.27 2350
6775.05 2363
6775.82 2213
6776.60 2257
6777.38 2270
6778.16 2298
6778.93 2239
6779.71 2232
6780.49 2116
6781.26 2162
6782.04 2412
6782.82 2300
6783.59 2152
6784.37 2027
6785.15 2247
6785.93 2148
6786.70 2202
6787.48 2067
6788.26 2162
6789.04 2132
6789.81 2246
6790.59 2126
6791.37 1997
6792.15 2082
6792.92 1973
6793.70 1966
6794.48 1990
6795.26 1937
6796.03 1977
6796.81 1929
6797.59 2071
6798.37 2038
6799.15 2139
6799.92 2067
6800.70 2056
6801.48 1997
6802.26 2020
6803.04 1969
6803.81 2164
6804.59 2071
6805.37 2059
6806.15 2114
6806.93 2098
6807.71 1977
6808.49 2027
6809.26 1927
6810.04 1976
6810.82 2056
6811.60 2095
6812.38 1929
6813.16 2058
6813.94 1905
6814.72 2048
6815.49 2059
6816.27 1940
6817.05 1976
6817.83 2013
6818.61 2035
6819.39 2030
6820.17 2092
6820.95 2108
6821.73 2031
6822.51 2101
6823.29 2027
6824.07 1884
6824.85 2001
6825.62 1989
6826.40 1987
6827.18 1952
6827.96 1932
6828.74 2097
6829.52 2147
6830.30 2034
6831.08 2086
6831.86 2021
6832.64 2110
6833.42 2071
6834.20 2187
6834.98 2221
6835.76 2283
6836.54 2644
6837.32 2786
6838.10 2983
6838.88 3394
6839.66 3369
6840.44 3485
6841.22 3797
6842.01 3621
6842.79 3126
6843.57 2930
6844.35 2759
6845.13 2564
6845.91 2458
6846.69 2485
6847.47 2360
6848.25 2526
6849.03 2829
6849.81 3031
6850.59 3449
6851.37 3855
6852.16 3812
6852.94 3662
6853.72 3758
6854.50 3542
6855.28 3463
6856.06 3139
6856.84 2806
6857.62 2831
6858.41 2758
6859.19 2621
6859.97 2442
6860.75 2357
6861.53 2333
6862.31 2280
6863.09 2194
6863.88 2187
6864.66 2403
6865.44 2340
6866.22 2399
6867.00 2525
6867.79 2498
6868.57 2502
6869.35 2561
6870.13 2658
6870.91 2502
6871.70 2691
6872.48 2556
6873.26 2520
6874.04 2335
6874.83 2499
6875.61 2599
6876.39 2731
6877.17 2746
6877.96 2795
6878.74 2794
6879.52 2937
6880.30 3052
6881.09 3158
6881.87 3342
6882.65 3402
6883.43 3245
6884.22 3549
6885.00 3354
6885.78 3578
6886.57 4013
6887.35 4307
6888.13 5037
6888.92 5513
6889.70 5574
6890.48 5607
6891.26 5309
6892.05 4775
6892.83 4362
6893.62 3919
6894.40 3703
6895.18 3421
6895.97 3180
6896.75 3079
6897.53 2955
6898.32 3117
6899.10 3083
6899.88 3081
6900.67 3105
6901.45 3120
6902.24 3277
6903.02 3230
6903.80 3094
6904.59 3061
6905.37 3237
6906.16 3089
6906.94 3030
6907.72 3012
6908.51 3107
6909.29 3095
6910.08 2903
6910.86 2907
6911.65 2999
6912.43 2961
6913.21 2897
6914.00 2969
6914.78 2832
6915.57 2788
6916.35 2953
6917.14 2871
6917.92 2930
6918.71 2881
6919.49 2723
6920.28 2804
6921.06 3001
6921.85 3004
6922.63 2881
6923.42 2901
6924.20 2963
6924.99 3018
6925.77 2945
6926.56 2977
6927.34 3132
6928.13 3161
6928.91 3178
6929.70 3199
6930.49 3180
6931.27 3089
6932.06 2983
6932.84 3193
6933.63 3259
6934.41 3089
6935.20 3006
6935.99 3059
6936.77 3286
6937.56 3348
6938.34 3420
6939.13 3634
6939.92 3775
6940.70 3749
6941.49 4129
6942.27 4403
6943.06 4501
6943.85 4808
6944.63 4884
6945.42 4990
6946.21 5171
6946.99 5120
6947.78 4941
6948.57 4710
6949.35 4720
6950.14 4664
6950.92 4692
6951.71 4704
6952.50 4404
6953.29 4189
6954.07 4298
6954.86 4243
6955.65 4365
6956.43 4313
6957.22 4460
6958.01 4406
6958.79 4185
6959.58 4098
6960.37 4427
6961.16 4361
6961.94 4492
6962.73 4436
6963.52 4383
6964.31 4487
6965.09 4666
6965.88 4515
6966.67 4937
6967.46 5279
6968.24 5612
6969.03 5923
6969.82 6223
6970.61 6437
6971.39 6606
6972.18 6473
6972.97 6533
6973.76 6563
6974.55 6372
6975.33 6320
6976.12 6280
6976.91 6422
6977.70 6441
6978.49 6377
6979.27 6391
6980.06 6741
6980.85 7406
6981.64 8557
6982.43 10489
6983.22 13324
6984.01 16523
6984.79 20483
6985.58 23974
6986.37 26592
6987.16 27315
6987.95 27328
6988.74 25735
6989.53 22818
6990.32 20000
6991.10 16494
6991.89 13514
6992.68 10691
6993.47 9019
6994.26 7443
6995.05 6488
6995.84 5716
6996.63 5110
6997.42 4854
6998.21 4475
6999.00 4542
6999.79 4440
7000.58 4373
7001.36 4344
7002.15 4388
7002.94 4374
7003.73 4346
7004.52 4105
7005.31 3977
7006.10 3816
7006.89 3457
7007.68 3156
7008.47 3138
7009.26 3233
7010.05 3240
7010.84 3444
7011.63 3509
7012.42 3669
7013.21 3907
7014.00 3927
7014.79 3986
7015.58 4227
7016.37 4216
7017.16 4007
7017.96 3894
7018.75 3755
7019.54 3569
7020.33 3832
7021.12 4194
7021.91 4173
7022.70 4627
7023.49 4866
7024.28 4962
7025.07 5130
7025.86 5105
7026.65 4877
7027.44 4975
7028.24 4742
7029.03 4476
7029.82 4086
7030.61 3869
7031.40 3858
7032.19 3721
7032.98 3441
7033.77 3333
7034.57 3296
7035.36 3258
7036.15 3218
7036.94 3309
7037.73 3502
7038.52 3532
7039.32 3376
7040.11 3381
7040.90 3395
7041.69 3620
7042.48 3545
7043.27 3460
7044.07 3566
7044.86 3467
7045.65 3420
7046.44 3516
7047.23 3617
7048.03 3769
7048.82 3744
7049.61 3927
7050.40 4061
7051.20 4247
7051.99 4173
7052.78 4042
7053.57 3794
7054.37 3780
7055.16 3749
7055.95 3542
7056.74 3355
7057.54 3296
7058.33 3428
7059.12 3586
7059.91 3436
7060.71 3341
7061.50 3328
7062.29 3439
7063.09 3556
7063.88 3636
7064.67 3434
7065.47 3284
7066.26 3217
7067.05 3172
7067.85 3134
7068.64 3164
7069.43 3137
7070.23 2892
7071.02 2785
7071.81 2873
7072.61 2835
7073.40 2708
7074.19 2670
7074.99 2650
7075.78 2526
7076.57 2439
7077.37 2465
7078.16 2386
7078.96 2387
7079.75 2468
7080.54 2680
7081.34 2507
7082.13 2613
7082.93 2476
7083.72 2550
7084.51 2563
7085.31 2575
7086.10 2548
7086.90 2592
7087.69 2798
7088.49 2971
7089.28 2947
7090.08 2765
7090.87 2790
7091.66 2702
7092.46 2605
7093.25 2593
7094.05 2371
7094.84 2411
7095.64 2422
7096.43 2374
7097.23 2358
7098.02 2356
7098.82 2383
7099.61 2353
7100.41 2255
7101.20 2264
7102.00 2200
7102.79 2061
7103.59 2004
7104.38 2024
7105.18 2031
7105.98 1955
7106.77 1976
7107.57 2014
7108.36 1997
7109.16 1934
7109.95 1896
7110.75 2003
7111.54 1947
7112.34 1856
7113.14 1858
7113.93 1967
7114.73 1866
7115.52 1828
7116.32 1898
7117.12 1976
7117.91 2045
7118.71 1901
7119.50 1817
7120.30 1868
7121.10 1934
7121.89 1868
7122.69 1951
7123.49 1910
7124.28 1879
7125.08 1844
7125.88 1828
7126.67 1851
7127.47 1830
7128.27 1810
7129.06 1915
7129.86 1930
7130.66 1895
7131.45 1907
7132.25 2023
7133.05 1998
7133.84 1955
7134.64 1857
7135.44 1896
7136.23 1849
7137.03 1747
7137.83 1755
7138.63 1786
7139.42 1684
7140.22 1594
7141.02 1577
7141.82 1675
7142.61 1570
7143.41 1552
7144.21 1553
7145.01 1586
7145.80 1628
7146.60 1638
7147.40 1525
7148.20 1549
7148.99 1503
7149.79 1532
7150.59 1569
7151.39 1577
7152.19 1681
7152.98 1630
7153.78 1523
7154.58 1583
7155.38 1519
7156.18 1673
7156.98 1732
7157.77 1783
7158.57 1702
7159.37 1626
7160.17 1760
7160.97 1535
7161.77 1567
7162.56 1639
7163.36 1541
7164.16 1505
7164.96 1511
7165.76 1503
7166.56 1446
7167.36 1442
7168.16 1625
7168.95 1498
7169.75 1493
7170.55 1531
7171.35 1467
7172.15 1540
7172.95 1499
7173.75 1390
7174.55 1354
7175.35 1467
7176.15 1456
7176.95 1323
7177.75 1388
7178.55 1394
7179.35 1448
7180.14 1382
7180.94 1459
7181.74 1355
7182.54 1432
7183.34 1545
7184.14 1478
7184.94 1414
7185.74 1330
7186.54 1386
7187.34 1201
7188.14 1343
7188.94 1308
7189.74 1396
7190.54 1384
7191.34 1373
7192.14 1387
7192.94 1327
7193.74 1396
7194.54 1435
7195.35 1464
7196.15 1393
7196.95 1373
7197.75 1407
7198.55 1374
7199.35 1467
7200.15 1298
7200.95 1305
7201.75 1394
7202.55 1364
7203.35 1374
7204.15 1315
7204.95 1342
7205.75 1346
7206.56 1392
7207.36 1315
7208.16 1344
7208.96 1321
7209.76 1292
7210.56 1326
7211.36 1294
7212.16 1314
7212.97 1314
7213.77 1330
7214.57 1353
7215.37 1243
7216.17 1271
7216.97 1339
7217.78 1368
7218.58 1306
7219.38 1308
7220.18 1386
7220.98 1396
7221.78 1407
7222.59 1356
7223.39 1357
7224.19 1353
7224.99 1429
7225.79 1331
7226.60 1378
7227.40 1345
7228.20 1329
7229.00 1279
7229.81 1292
7230.61 1363
7231.41 1319
7232.21 1386
7233.02 1358
7233.82 1355
7234.62 1412
7235.42 1461
7236.23 1571
7237.03 1651
7237.83 1543
7238.63 1492
7239.44 1475
7240.24 1362
7241.04 1496
7241.85 1396
7242.65 1388
7243.45 1365
7244.26 1309
7245.06 1382
7245.86 1408
7246.67 1358
7247.47 1323
7248.27 1281
7249.08 1338
7249.88 1436
7250.68 1320
7251.49 1341
7252.29 1510
7253.09 1320
7253.90 1361
7254.70 1393
7255.50 1386
7256.31 1468
7257.11 1440
7257.92 1328
7258.72 1276
7259.52 1344
7260.33 1280
7261.13 1354
7261.94 1429
7262.74 1312
7263.54 1313
7264.35 1366
7265.15 1344
7265.96 1414
7266.76 1300
7267.57 1404
7268.37 1401
7269.18 1311
7269.98 1368
7270.78 1380
7271.59 1404
7272.39 1421
7273.20 1372
7274.00 1395
7274.81 1483
7275.61 1409
7276.42 1422
7277.22 1426
7278.03 1502
7278.83 1533
7279.64 1456
7280.44 1447
7281.25 1516
7282.05 1739
7282.86 1986
7283.66 2176
7284.47 2241
7285.28 2389
7286.08 2467
7286.89 2401
7287.69 2264
7288.50 2086
7289.30 1927
7290.11 1832
7290.91 1763
7291.72 1595
7292.53 1630
7293.33 1569
7294.14 1399
7294.94 1462
7295.75 1499
7296.56 1674
7297.36 1625
7298.17 1491
7298.97 1602
7299.78 1724
7300.59 1669
7301.39 1617
7302.20 1623
7303.01 1508
7303.81 1494
7304.62 1597
7305.43 1711
7306.23 1712
7307.04 1624
7307.85 1546
7308.65 1728
7309.46 1769
7310.27 1805
7311.07 1863
7311.88 1792
7312.69 1908
7313.49 1873
7314.30 1836
7315.11 1822
7315.91 2044
7316.72 2169
7317.53 2410
7318.34 2656
7319.14 2969
7319.95 3088
7320.76 3222
7321.57 3068
7322.37 2736
7323.18 2435
7323.99 2472
7324.80 2327
7325.60 2037
7326.41 1849
7327.22 1754
7328.03 1736
7328.83 1832
7329.64 1920
7330.45 1758
7331.26 1758
7332.07 2022
7332.87 1874
7333.68 1891
7334.49 1860
7335.30 1871
7336.11 1860
7336.92 1834
7337.72 1764
7338.53 1833
7339.34 1926
7340.15 1916
7340.96 1748
7341.77 1705
7342.57 1745
7343.38 1603
7344.19 1717
7345.00 1643
7345.81 1676
7346.62 1566
7347.43 1497
7348.24 1601
7349.05 1573
7349.85 1449
7350.66 1398
7351.47 1441
7352.28 1487
7353.09 1433
7353.90 1497
7354.71 1385
7355.52 1364
7356.33 1524
7357.14 1648
7357.95 1523
7358.76 1472
7359.57 1595
7360.38 1562
7361.18 1563
7361.99 1479
7362.80 1526
7363.61 1478
7364.42 1472
7365.23 1570
7366.04 1545
7366.85 1629
7367.66 1461
7368.47 1518
7369.28 1553
7370.09 1336
7370.90 1418
7371.71 1513
7372.52 1470
7373.33 1408
7374.14 1400
7374.96 1390
7375.77 1272
7376.58 1352
7377.39 1406
7378.20 1427
7379.01 1538
7379.82 1748
7380.63 1767
7381.44 1699
7382.25 1738
7383.06 1761
7383.87 1701
7384.68 1588
7385.49 1619
7386.31 1581
7387.12 1589
7387.93 1519
7388.74 1414
7389.55 1353
7390.36 1328
7391.17 1345
7391.98 1346
7392.79 1326
7393.61 1325
7394.42 1247
7395.23 1274
7396.04 1326
7396.85 1194
7397.66 1380
7398.48 1251
7399.29 1367
7400.10 1420
7400.91 1298
7401.72 1278
7402.53 1159
7403.35 1313
7404.16 1306
7404.97 1317
7405.78 1313
7406.59 1227
7407.41 1355
7408.22 1340
7409.03 1297
7409.84 1268
7410.66 1290
7411.47 1318
7412.28 1204
7413.09 1208
7413.91 1234
7414.72 1110
7415.53 1112
7416.34 1313
7417.16 1236
7417.97 1165
7418.78 1237
7419.60 1221
7420.41 1163
7421.22 1198
7422.03 1302
7422.85 1178
7423.66 1107
7424.47 1180
7425.29 1082
7426.10 1116
7426.91 1188
7427.73 1233
7428.54 1116
7429.35 1155
7430.17 1170
7430.98 1137
7431.79 1105
7432.61 1061
7433.42 1125
7434.23 1198
7435.05 1119
7435.86 1227
7436.67 1205
7437.49 1163
7438.30 1238
7439.12 1124
7439.93 1220
7440.74 1231
7441.56 1202
7442.37 1120
7443.19 1146
7444.00 1159
7444.82 1068
7445.63 1067
7446.44 1114
7447.26 1149
7448.07 1135
7448.89 1080
7449.70 1178
7450.52 1046
7451.33 1035
7452.15 1041
7452.96 1050
7453.77 1090
7454.59 1116
7455.40 1119
7456.22 1068
7457.03 1023
7457.85 1114
7458.66 1022
7459.48 1084
7460.29 1043
7461.11 1077
7461.92 1094
7462.74 1084
7463.55 1055
7464.37 1078
7465.19 1065
7466.00 1065
7466.82 1037
7467.63 1006
7468.45 1026
7469.26 1052
7470.08 1109
7470.89 1138
7471.71 1074
7472.53 1088
7473.34 1053
7474.16 1201
7474.97 1151
7475.79 1094
7476.60 1261
7477.42 1152
7478.24 1174
7479.05 1126
7479.87 1122
7480.69 1041
7481.50 1134
7482.32 1087
7483.13 1060
7483.95 1057
7484.77 1117
7485.58 1085
7486.40 1058
7487.22 1023
7488.03 1140
7488.85 1015
7489.67 1062
7490.48 1112
7491.30 1117
7492.12 958
7492.93 973
7493.75 1070
7494.57 1195
7495.38 1195
7496.20 1098
7497.02 1026
7497.84 1149
7498.65 1134
7499.47 1068
7500.29 1011
7501.10 1050
7501.92 1076
7502.74 1022
7503.56 1147
7504.37 1134
7505.19 1109
7506.01 1155
7506.83 1063
7507.64 1099
7508.46 1027
7509.28 983
7510.10 1040
7510.92 1055
7511.73 1059
7512.55 1039
7513.37 1174
7514.19 1171
7515.01 1054
7515.82 954
7516.64 1003
7517.46 1033
7518.28 1051
7519.10 1019
7519.91 1017
7520.73 1073
7521.55 1133
7522.37 1026
7523.19 1015
7524.01 1013
7524.83 1055
7525.64 1013
7526.46 1073
7527.28 1015
7528.10 1056
7528.92 1109
7529.74 1020
7530.56 1043
7531.38 986
7532.20 1063
7533.01 1019
7533.83 1031
7534.65 997
7535.47 1027
7536.29 1092
7537.11 1073
7537.93 1095
7538.75 980
7539.57 995
7540.39 979
7541.21 1074
7542.03 976
7542.85 927
7543.67 1021
7544.49 991
7545.31 1011
7546.12 1055
7546.94 1103
7547.76 1048
7548.58 966
7549.40 1010
7550.22 1046
7551.04 1022
7551.86 1049
7552.68 1045
7553.50 994
7554.33 1000
7555.15 1004
7555.97 986
7556.79 987
7557.61 892
7558.43 1023
7559.25 1039
7560.07 991
7560.89 1028
7561.71 1050
7562.53 1051
7563.35 1001
7564.17 1004
7564.99 1040
7565.81 946
7566.63 917
7567.45 1006
7568.28 1058
7569.10 1046
7569.92 1080
7570.74 1057
7571.56 925
7572.38 970
7573.20 932
7574.02 970
7574.84 1037
7575.67 926
7576.49 979
7577.31 1005
7578.13 1015
7578.95 968
7579.77 1092
7580.60 1000
7581.42 1024
7582.24 981
7583.06 1093
7583.88 1091
7584.70 1051
7585.53 954
7586.35 997
7587.17 1049
7587.99 1043
7588.81 1004
7589.64 1080
7590.46 1060
7591.28 971
7592.10 1020
7592.93 1011
7593.75 1053
7594.57 1044
7595.39 1082
7596.21 1144
7597.04 1051
7597.86 1180
7598.68 1095
7599.51 1067
7600.33 1089
7601.15 1057
7601.97 1062
7602.80 1105
7603.62 1118
7604.44 1112
7605.27 1189
7606.09 1202
7606.91 1128
7607.73 1192
7608.56 1116
7609.38 1186
7610.20 1164
7611.03 1145
7611.85 1126
7612.67 1113
7613.50 1140
7614.32 1144
7615.14 1072
7615.97 1179
7616.79 1157
7617.62 1234
7618.44 1283
7619.26 1274
7620.09 1247
7620.91 1250
7621.73 1305
7622.56 1206
7623.38 1246
7624.21 1332
7625.03 1219
7625.85 1181
7626.68 1169
7627.50 1194
7628.33 1223
7629.15 1172
7629.98 1226
7630.80 1260
7631.62 1235
7632.45 1244
7633.27 1314
7634.10 1153
7634.92 1135
7635.75 1156
7636.57 1205
7637.40 1213
7638.22 1156
7639.05 1162
7639.87 1172
7640.70 1166
7641.52 1091
7642.35 1124
7643.17 1108
7644.00 1140
7644.82 1135
7645.65 1088
7646.47 1117
7647.30 1183
7648.12 1131
7648.95 1089
7649.77 1108
7650.60 1238
7651.42 1193
7652.25 1151
7653.07 1144
7653.90 1170
7654.73 1065
7655.55 1047
7656.38 1085
7657.20 1080
7658.03 1109
7658.85 1127
7659.68 1054
7660.51 1060
7661.33 1086
7662.16 1101
7662.98 1028
7663.81 983
7664.64 1052
7665.46 1000
7666.29 1145
7667.12 1060
7667.94 1109
7668.77 1059
7669.59 1040
7670.42 1077
7671.25 1069
7672.07 1028
7672.90 1018
7673.73 985
7674.55 1020
7675.38 961
7676.21 981
7677.03 1026
7677.86 1034
7678.69 1062
7679.52 982
7680.34 978
7681.17 1003
7682.00 1136
7682.82 1138
7683.65 1094
7684.48 1024
7685.31 1120
7686.13 1081
7686.96 1008
7687.79 1078
7688.62 1063
7689.44 1113
7690.27 1123
7691.10 1095
7691.93 1105
7692.75 1043
7693.58 1066
7694.41 1054
7695.24 1034
7696.07 1096
7696.89 1067
7697.72 1115
7698.55 1075
7699.38 1000
7700.21 1146
7701.03 1063
7701.86 1013
7702.69 1135
7703.52 1066
7704.35 978
7705.17 1007
7706.00 1002
7706.83 1028
7707.66 939
7708.49 1048
7709.32 997
7710.15 972
7710.97 1045
7711.80 1078
7712.63 1009
7713.46 979
7714.29 1011
7715.12 971
7715.95 978
7716.78 1038
7717.61 1126
7718.44 1092
7719.26 979
7720.09 921
7720.92 1018
7721.75 1006
7722.58 1064
7723.41 1017
7724.24 1090
7725.07 1030
7725.90 1111
7726.73 1046
7727.56 1061
7728.39 1132
7729.22 1147
7730.05 1141
7730.88 1187
7731.71 1197
7732.54 1189
7733.37 1205
7734.20 1099
7735.03 1090
7735.86 1090
7736.69 1137
7737.52 1003
7738.35 1068
7739.18 1033
7740.01 1069
7740.84 938
7741.67 919
7742.50 1019
7743.33 1064
7744.16 1115
7744.99 1085
7745.82 1107
7746.65 1166
7747.48 1234
7748.31 1269
7749.14 1225
7749.97 1139
7750.80 1235
7751.64 1183
7752.47 1112
7753.30 980
7754.13 1044
7754.96 1069
7755.79 1016
7756.62 1094
7757.45 1003
7758.28 967
7759.12 1005
7759.95 1121
7760.78 1039
7761.61 989
7762.44 1009
7763.27 1111
7764.10 1013
7764.94 1001
7765.77 994
7766.60 1116
7767.43 1066
7768.26 995
7769.09 1095
7769.93 1078
7770.76 1090
7771.59 1069
7772.42 1072
7773.25 1104
7774.09 1071
7774.92 1036
7775.75 1131
7776.58 1093
7777.41 1092
7778.25 1096
7779.08 1061
7779.91 1102
7780.74 1063
7781.58 1084
7782.41 1079
7783.24 1099
7784.07 1071
7784.91 1041
7785.74 1017
7786.57 973
7787.41 1057
7788.24 1015
7789.07 1004
7789.90 945
7790.74 1056
7791.57 1033
7792.40 997
7793.24 1035
7794.07 1005
7794.90 1097
7795.74 1067
7796.57 1048
7797.40 1054
7798.24 1038
7799.07 1024
7799.90 1018
7800.74 1044
7801.57 1035
7802.40 1032
7803.24 1047
7804.07 1050
7804.90 1100
7805.74 1140
7806.57 1117
7807.41 1101
7808.24 1154
7809.07 1194
7809.91 1208
7810.74 1126
7811.58 1254
7812.41 1268
7813.24 1272
7814.08 1286
7814.91 1286
7815.75 1225
7816.58 1332
7817.42 1357
7818.25 1295
7819.09 1327
7819.92 1365
7820.75 1324
7821.59 1347
7822.42 1405
7823.26 1348
7824.09 1434
7824.93 1426
7825.76 1448
7826.60 1392
7827.43 1250
7828.27 1229
7829.10 1173
7829.94 1241
7830.77 1269
7831.61 1297
7832.44 1165
7833.28 1439
7834.11 1367
7834.95 1406
7835.78 1436
7836.62 1376
7837.46 1326
7838.29 1396
7839.13 1296
7839.96 1285
7840.80 1251
7841.63 1282
7842.47 1196
7843.31 1188
7844.14 1164
7844.98 1141
7845.81 1177
7846.65 1223
7847.48 1217
7848.32 1082
7849.16 1026
7849.99 1158
7850.83 1236
7851.67 1087
7852.50 1151
7853.34 1146
7854.17 1081
7855.01 1093
7855.85 1161
7856.68 1141
7857.52 1183
7858.36 1280
7859.19 1216
7860.03 1302
7860.87 1090
7861.70 1204
7862.54 1176
7863.38 1173
7864.21 1158
7865.05 1179
7865.89 1142
7866.73 1164
7867.56 1110
7868.40 1116
7869.24 1134
7870.07 1180
7870.91 1150
7871.75 1162
7872.59 1200
7873.42 1245
7874.26 1254
7875.10 1312
7875.94 1385
7876.77 1221
7877.61 1292
7878.45 1532
7879.29 1353
7880.12 1470
7880.96 1642
7881.80 1629
7882.64 1705
7883.48 1581
7884.31 1628
7885.15 1571
7885.99 1519
7886.83 1371
7887.67 1312
7888.50 1316
7889.34 1378
7890.18 1354
7891.02 1392
7891.86 1300
7892.70 1340
7893.53 1386
7894.37 1263
7895.21 1229
7896.05 1226
7896.89 1294
7897.73 1323
7898.57 1262
7899.41 1035
7900.24 1109
7901.08 1209
7901.92 1213
7902.76 1235
7903.60 1168
7904.44 1154
7905.28 1215
7906.12 1158
7906.96 1212
7907.80 1182
7908.63 1230
7909.47 1141
7910.31 1103
7911.15 1119
7911.99 1168
7912.83 1139
7913.67 1274
7914.51 1334
7915.35 1408
7916.19 1405
7917.03 1530
7917.87 1587
7918.71 1596
7919.55 1544
7920.39 1472
7921.23 1561
7922.07 1498
7922.91 1346
7923.75 1344
7924.59 1333
7925.43 1158
7926.27 1105
7927.11 1063
7927.95 1179
7928.79 1117
7929.63 1162
7930.47 1195
7931.31 1080
7932.15 1018
7932.99 1090
7933.83 1064
7934.67 1087
7935.52 1052
7936.36 1062
7937.20 1027
7938.04 996
7938.88 1000
7939.72 979
7940.56 1032
7941.40 997
7942.24 1119
7943.08 1057
7943.92 1006
7944.77 1028
7945.61 995
7946.45 969
7947.29 1021
7948.13 1049
7948.97 995
7949.81 1065
7950.66 1113
7951.50 1062
7952.34 973
7953.18 1075
7954.02 1040
7954.86 1003
7955.71 1183
7956.55 1193
7957.39 1163
7958.23 1061
7959.07 1086
7959.92 1151
7960.76 1122
7961.60 1073
7962.44 1223
7963.28 1297
7964.13 1111
7964.97 1052
7965.81 1164
7966.65 1225
7967.50 1288
7968.34 1245
7969.18 1298
7970.02 1236
7970.87 1202
7971.71 1165
7972.55 1110
7973.39 1074
7974.24 1039
7975.08 1146
7975.92 1067
7976.76 929
7977.61 947
7978.45 1000
7979.29 1050
7980.14 1126
7980.98 1046
7981.82 966
7982.67 991
7983.51 947
7984.35 1018
7985.20 1050
7986.04 990
7986.88 1022
7987.73 1007
7988.57 951
7989.41 990
7990.26 950
7991.10 860
7991.94 876
7992.79 898
7993.63 896
7994.48 960
7995.32 889
7996.16 935
7997.01 967
7997.85 919
7998.70 891
7999.54 942
8000.38 950
8001.23 956
8002.07 915
8002.92 1004
8003.76 971
8004.61 926
8005.45 912
8006.29 869
8007.14 857
8007.98 814
8008.83 884
8009.67 810
8010.52 882
8011.36 895
8012.21 887
8013.05 954
8013.90 925
8014.74 940
8015.59 899
8016.43 871
8017.28 881
8018.12 872
8018.97 822
8019.81 861
8020.66 822
8021.50 885
8022.35 876
8023.19 813
8024.04 804
8024.88 850
8025.73 838
8026.57 818
8027.42 910
8028.27 911
8029.11 868
8029.96 879
8030.80 824
8031.65 913
8032.49 916
8033.34 906
8034.19 903
8035.03 902
8035.88 879
8036.72 857
8037.57 893
8038.42 810
8039.26 904
8040.11 823
8040.96 836
8041.80 797
8042.65 766
8043.49 803
8044.34 877
8045.19 943
8046.03 925
8046.88 892
8047.73 844
8048.57 938
8049.42 834
8050.27 871
8051.11 929
8051.96 955
8052.81 1003
8053.66 931
8054.50 850
8055.35 883
8056.20 864
8057.04 926
8057.89 863
8058.74 929
8059.59 900
8060.43 744
8061.28 860
8062.13 792
8062.97 785
8063.82 793
8064.67 819
8065.52 885
8066.37 848
8067.21 879
8068.06 854
8068.91 791
8069.76 753
8070.60 723
8071.45 776
8072.30 785
8073.15 867
8074.00 771
8074.84 833
8075.69 829
8076.54 759
8077.39 779
8078.24 843
8079.08 848
8079.93 777
8080.78 845
8081.63 861
8082.48 893
8083.33 848
8084.18 834
8085.02 844
8085.87 869
8086.72 906
8087.57 907
8088.42 923
8089.27 870
8090.12 825
8090.97 819
8091.81 868
8092.66 781
8093.51 824
8094.36 920
8095.21 850
8096.06 829
8096.91 721
8097.76 752
8098.61 711
8099.46 732
8100.31 862
8101.16 769
8102.01 806
8102.86 808
8103.71 800
8104.55 905
8105.40 820
8106.25 816
8107.10 842
8107.95 783
8108.80 822
8109.65 817
8110.50 810
8111.35 835
8112.20 849
8113.05 950
8113.90 882
8114.75 866
8115.60 904
8116.45 828
8117.30 867
8118.16 818
8119.01 920
8119.86 839
8120.71 936
8121.56 795
8122.41 862
8123.26 882
8124.11 839
8124.96 869
8125.81 834
8126.66 885
8127.51 915
8128.36 856
8129.21 904
8130.06 883
8130.92 892
8131.77 990
8132.62 922
8133.47 989
8134.32 1047
8135.17 941
8136.02 842
8136.87 791
8137.73 834
8138.58 907
8139.43 868
8140.28 925
8141.13 905
8141.98 957
8142.83 873
8143.69 969
8144.54 929
8145.39 852
8146.24 976
8147.09 952
8147.95 920
8148.80 929
8149.65 956
8150.50 937
8151.35 977
8152.21 980
8153.06 910
8153.91 880
8154.76 1033
8155.61 976
8156.47 964
8157.32 1048
8158.17 1097
8159.02 1063
8159.88 983
8160.73 825
8161.58 767
8162.44 803
8163.29 878
8164.14 891
8164.99 844
8165.85 782
8166.70 913
8167.55 853
8168.41 816
8169.26 916
8170.11 875
8170.96 913
8171.82 820
8172.67 837
8173.52 795
8174.38 788
8175.23 818
8176.08 884
8176.94 864
8177.79 846
8178.64 794
8179.50 760
8180.35 764
8181.21 810
8182.06 847
8182.91 770
8183.77 798
8184.62 823
8185.47 801
8186.33 851
8187.18 812
8188.04 844
8188.89 811
8189.74 766
8190.60 773
8191.45 778
8192.31 777
8193.16 834
8194.02 855
8194.87 871
8195.72 789
8196.58 833
8197.43 774
8198.29 759
8199.14 751
8200.00 870
8200.85 828
8201.71 716
8202.56 781
8203.42 871
8204.27 825
8205.13 853
8205.98 798
8206.84 805
8207.69 837
8208.55 780
8209.40 847
8210.26 856
8211.11 808
8211.97 910
8212.82 828
8213.68 766
8214.53 858
8215.39 910
8216.24 914
8217.10 874
8217.96 834
8218.81 900
8219.67 884
8220.52 966
8221.38 847
8222.23 956
8223.09 901
8223.95 865
8224.80 831
8225.66 855
8226.51 777
8227.37 845
8228.23 779
8229.08 830
8229.94 820
8230.79 725
8231.65 769
8232.51 816
8233.36 800
8234.22 799
8235.08 705
8235.93 787
8236.79 774
8237.65 714
8238.50 747
8239.36 790
8240.22 789
8241.07 770
8241.93 867
8242.79 832
8243.64 870
8244.50 788
8245.36 727
8246.21 721
8247.07 765
8247.93 845
8248.79 731
8249.64 801
8250.50 826
8251.36 798
8252.22 852
8253.07 800
8253.93 804
8254.79 810
8255.65 894
8256.50 807
8257.36 832
8258.22 903
8259.08 873
8259.93 834
8260.79 835
8261.65 813
8262.51 749
8263.37 768
8264.22 801
8265.08 824
8265.94 861
8266.80 853
8267.66 900
8268.51 875
8269.37 857
8270.23 750
8271.09 795
8271.95 903
8272.81 820
8273.66 862
8274.52 895
8275.38 872
8276.24 880
8277.10 976
8277.96 891
8278.82 913
8279.67 855
8280.53 944
8281.39 968
8282.25 927
8283.11 912
8283.97 915
8284.83 937
8285.69 872
8286.55 833
8287.41 912
8288.27 881
8289.12 926
8289.98 960
8290.84 906
8291.70 920
8292.56 1014
8293.42 990
8294.28 1051
8295.14 1028
8296.00 1024
8296.86 907
8297.72 987
8298.58 851
8299.44 901
8300.30 869
8301.16 951
8302.02 933
8302.88 859
8303.74 834
8304.60 867
8305.46 933
8306.32 859
8307.18 859
8308.04 863
8308.90 841
8309.76 768
8310.62 893
8311.48 871
8312.34 858
8313.20 857
8314.06 838
8314.92 821
8315.78 846
8316.65 793
8317.51 759
8318.37 802
8319.23 786
8320.09 766
8320.95 802
8321.81 830
8322.67 806
8323.53 839
8324.39 893
8325.26 796
8326.12 851
8326.98 793
8327.84 796
8328.70 796
8329.56 796
8330.42 816
8331.28 813
8332.15 783
8333.01 847
8333.87 825
8334.73 886
8335.59 912
8336.45 825
8337.32 741
8338.18 805
8339.04 895
8339.90 761
8340.76 818
8341.63 848
8342.49 875
8343.35 943
8344.21 868
8345.07 864
8345.94 811
8346.80 882
8347.66 960
8348.52 938
8349.39 950
8350.25 901
8351.11 909
8351.97 907
8352.84 873
8353.70 877
8354.56 801
8355.42 827
8356.29 726
8357.15 753
8358.01 769
8358.88 883
8359.74 851
8360.60 801
8361.46 845
8362.33 998
8363.19 873
8364.05 873
8364.92 920
8365.78 905
8366.64 794
8367.51 834
8368.37 826
8369.23 883
8370.10 880
8370.96 858
8371.82 873
8372.69 789
8373.55 821
8374.42 813
8375.28 912
8376.14 893
8377.01 793
8377.87 915
8378.73 887
8379.60 814
8380.46 818
8381.33 879
8382.19 915
8383.06 865
8383.92 851
8384.78 925
8385.65 897
8386.51 959
8387.38 1008
8388.24 921
8389.11 775
8389.97 894
8390.83 953
8391.70 841
8392.56 773
8393.43 788
8394.29 774
8395.16 894
8396.02 838
8396.89 859
8397.75 956
8398.62 973
8399.48 932
8400.35 867
8401.21 882
8402.08 945
8402.94 872
8403.81 1019
8404.67 972
8405.54 919
8406.40 915
8407.27 926
8408.14 939
8409.00 968
8409.87 876
8410.73 905
8411.60 926
8412.46 934
8413.33 858
8414.19 910
8415.06 890
8415.93 944
8416.79 929
8417.66 936
8418.52 1017
8419.39 1021
8420.26 1025
8421.12 954
8421.99 938
8422.85 982
8423.72 919
8424.59 960
8425.45 979
8426.32 1046
8427.19 1034
8428.05 974
8428.92 962
8429.79 1035
8430.65 1026
8431.52 980
8432.39 1042
8433.25 1011
8434.12 956
8434.99 1067
8435.85 1077
8436.72 1060
8437.59 1015
8438.45 1047
8439.32 1094
8440.19 1094
8441.06 1138
8441.92 1179
8442.79 1197
8443.66 1227
8444.52 1161
8445.39 1254
8446.26 1216
8447.13 1333
8447.99 1231
8448.86 1208
8449.73 1187
8450.60 1203
8451.47 1223
8452.33 1189
8453.20 1271
8454.07 1623
8454.94 1716
8455.80 1904
8456.67 2204
8457.54 2272
8458.41 2376
8459.28 2230
8460.14 2134
8461.01 1975
8461.88 1784
8462.75 1674
8463.62 1516
8464.49 1371
8465.35 1315
8466.22 1231
8467.09 1261
8467.96 1302
8468.83 1318
8469.70 1197
8470.57 1218
8471.43 1259
8472.30 1202
8473.17 1144
8474.04 1172
8474.91 1105
8475.78 1086
8476.65 1172
8477.52 1094
8478.39 1129
8479.25 1055
8480.12 1092
8480.99 1106
8481.86 1145
8482.73 1224
8483.60 1168
8484.47 1198
8485.34 1186
8486.21 1231
8487.08 1116
8487.95 1157
8488.82 1185
8489.69 1145
8490.56 1197
8491.43 1240
8492.30 1225
8493.17 1140
8494.04 1141
8494.91 1250
8495.78 1204
8496.65 1198
8497.52 1212
8498.39 1286
8499.26 1183
8500.13 1080
8501.00 1164
8501.87 1166
8502.74 1140
8503.61 1165
8504.48 1073
8505.35 1059
8506.22 1129
8507.09 1167
8507.96 1249
8508.83 1246
8509.70 1210
8510.57 1178
8511.44 1237
8512.31 1182
8513.19 1199
8514.06 1182
8514.93 1168
8515.80 1184
8516.67 1237
8517.54 1264
8518.41 1205
8519.28 1205
8520.15 1283
8521.03 1208
8521.90 1203
8522.77 1319
8523.64 1379
8524.51 1375
8525.38 1558
8526.25 1627
8527.13 1682
8528.00 1648
8528.87 1815
8529.74 1692
8530.61 1481
8531.48 1521
8532.36 1474
8533.23 1340
8534.10 1312
8534.97 1233
8535.84 1192
8536.72 1279
8537.59 1306
8538.46 1275
8539.33 1268
8540.20 1300
8541.08 1287
8541.95 1252
8542.82 1122
8543.69 1128
8544.57 1136
8545.44 1113
8546.31 1187
8547.18 1213
8548.06 1170
8548.93 1143
8549.80 1137
8550.67 1144
8551.55 1227
8552.42 1266
8553.29 1465
8554.17 1470
8555.04 1463
8555.91 1524
8556.79 1544
8557.66 1476
8558.53 1405
8559.41 1405
8560.28 1377
8561.15 1248
8562.03 1219
8562.90 1279
8563.77 1172
8564.65 1113
8565.52 1139
8566.39 1159
8567.27 1172
8568.14 1221
8569.01 1151
8569.89 1159
8570.76 1181
8571.64 1205
8572.51 1176
8573.38 1114
8574.26 1256
8575.13 1185
8576.01 1234
8576.88 1151
8577.75 1170
8578.63 1075
8579.50 994
8580.38 1070
8581.25 1090
8582.12 1092
8583.00 1264
8583.87 1261
8584.75 1248
8585.62 1134
8586.50 1165
8587.37 1225
8588.25 1270
8589.12 1258
8590.00 1320
8590.87 1228
8591.75 1333
8592.62 1317
8593.50 1311
8594.37 1360
8595.25 1405
8596.12 1458
8597.00 1415
8597.87 1324
8598.75 1246
8599.62 1360
8600.50 1351
8601.37 1301
8602.25 1433
8603.12 1354
8604.00 1480
8604.87 1376
8605.75 1456
8606.63 1472
8607.50 1483
8608.38 1458
8609.25 1388
8610.13 1412
8611.01 1383
8611.88 1378
8612.76 1410
8613.63 1521
8614.51 1524
8615.39 1540
8616.26 1591
8617.14 1607
8618.01 1534
8618.89 1592
8619.77 1598
8620.64 1700
8621.52 1657
8622.40 1691
8623.27 1673
8624.15 1702
8625.03 1725
8625.90 1789
8626.78 1772
8627.66 1624
8628.53 1768
8629.41 1762
8630.29 1808
8631.16 1888
8632.04 1911
8632.92 1837
8633.79 1897
8634.67 1966
8635.55 1951
8636.42 1929
8637.30 1878
8638.18 2015
8639.06 1927
8639.93 1937
8640.81 2004
8641.69 2018
8642.57 2016
8643.44 1986
8644.32 2113
8645.20 2165
8646.08 2218
8646.95 2206
8647.83 2224
8648.71 2297
8649.59 2209
8650.47 2281
8651.34 2374
8652.22 2260
8653.10 2337
8653.98 2457
8654.86 2385
8655.73 2450
8656.61 2458
8657.49 2589
8658.37 2600
8659.25 2854
8660.13 2844
8661.00 2961
8661.88 3136
8662.76 3369
8663.64 3563
8664.52 3808
8665.40 4175
8666.27 4224
8667.15 4342
8668.03 4147
8668.91 3859
8669.79 3804
8670.67 3742
8671.55 3814
8672.43 3872
8673.31 4185
8674.19 4608
8675.06 4743
8675.94 4813
8676.82 4686
8677.70 4609
8678.58 4344
8679.46 4111
8680.34 3427
8681.22 3441
8682.10 3169
8682.98 2844
8683.86 2681
8684.74 2704
8685.62 2595
8686.50 2496
8687.38 2502
8688.26 2621
8689.14 2760
8690.02 2978
8690.90 3461
8691.78 3896
8692.66 4295
8693.54 4418
8694.42 4658
8695.30 4496
8696.18 4101
8697.06 3992
8697.94 3616
8698.82 3298
8699.70 3255
8700.58 3324
8701.46 3283
8702.34 3395
8703.22 3424
8704.10 3411
8704.98 3336
8705.86 3206
8706.74 3093
8707.62 2905
8708.50 2654
8709.39 2480
8710.27 2272
8711.15 2161
8712.03 2079
8712.91 2038
8713.79 2050
8714.67 1886
8715.55 1898
8716.43 1804
8717.32 1695
8718.20 1742
8719.08 1774
8719.96 1746
8720.84 1747
8721.72 1792
8722.60 1872
8723.49 1662
8724.37 1675
8725.25 1742
8726.13 1720
8727.01 1680
8727.89 1738
8728.78 1795
8729.66 1694
8730.54 1739
8731.42 1814
8732.30 1923
8733.19 1844
8734.07 1832
8734.95 1802
8735.83 1846
8736.71 1808
8737.60 1784
8738.48 1753
8739.36 1804
8740.24 1806
8741.13 1816
8742.01 1752
8742.89 1768
8743.77 1756
8744.66 1732
8745.54 1651
8746.42 1551
8747.31 1646
8748.19 1600
8749.07 1690
8749.95 1765
8750.84 1625
8751.72 1644
8752.60 1773
8753.49 1702
8754.37 1671
8755.25 1638
8756.14 1779
8757.02 1716
8757.90 1619
8758.79 1714
8759.67 1642
8760.55 1627
8761.44 1600
8762.32 1601
8763.20 1528
8764.09 1612
8764.97 1709
8765.85 1650
8766.74 1618
8767.62 1789
8768.51 1561
8769.39 1568
8770.27 1551
8771.16 1691
8772.04 1593
8772.93 1607
8773.81 1513
8774.69 1418
8775.58 1554
8776.46 1457
8777.35 1415
8778.23 1450
8779.12 1457
8780.00 1484
8780.88 1625
8781.77 1548
8782.65 1552
8783.54 1519
8784.42 1545
8785.31 1617
8786.19 1448
8787.08 1435
8787.96 1424
8788.85 1390
8789.73 1365
8790.62 1294
8791.50 1371
8792.39 1372
8793.27 1280
8794.16 1248
8795.04 1324
8795.93 1353
8796.81 1348
8797.70 1279
8798.58 1253
8799.47 1254
8800.35 1297
8801.24 1308
8802.13 1230
8803.01 1297
8803.90 1287
8804.78 1242
8805.67 1200
8806.55 1231
8807.44 1268
8808.33 1319
8809.21 1319
8810.10 1218
8810.98 1263
8811.87 1224
8812.76 1230
8813.64 1162
8814.53 1169
8815.41 1225
8816.30 1228
8817.19 1304
8818.07 1208
8818.96 1264
8819.85 1357
8820.73 1398
8821.62 1322
8822.51 1234
8823.39 1171
8824.28 1144
8825.17 1197
8826.05 1231
8826.94 1221
8827.83 1118
8828.71 1075
8829.60 1164
8830.49 1104
8831.37 1049
8832.26 1029
8833.15 1041
8834.04 1029
8834.92 1112
8835.81 1091
8836.70 1048
8837.58 1162
8838.47 1092
8839.36 1038
8840.25 1046
8841.13 1062
8842.02 1145
8842.91 1052
8843.80 992
8844.69 1035
8845.57 1128
8846.46 1119
8847.35 1162
8848.24 1111
8849.12 1078
8850.01 1012
8850.90 1075
8851.79 1021
8852.68 977
8853.56 1034
8854.45 1024
8855.34 937
8856.23 961
8857.12 847
8858.01 945
8858.89 927
8859.78 917
8860.67 1041
8861.56 1007
8862.45 1032
8863.34 1049
8864.23 1016
8865.12 921
8866.00 977
8866.89 983
8867.78 920
8868.67 945
8869.56 898
8870.45 936
8871.34 985
8872.23 854
8873.12 908
8874.00 910
8874.89 897
8875.78 972
8876.67 938
8877.56 922
8878.45 963
8879.34 961
8880.23 905
8881.12 931
8882.01 923
8882.90 857
8883.79 831
8884.68 854
8885.57 762
8886.46 839
8887.35 921
8888.24 924
8889.13 872
8890.02 821
8890.91 828
8891.80 877
8892.69 907
8893.58 870
8894.47 922
8895.36 897
8896.25 884
8897.14 814
8898.03 852
8898.92 776
8899.81 796
8900.70 793
8901.59 790
8902.48 855
8903.37 840
8904.26 825
8905.15 803
8906.05 789
8906.94 844
8907.83 847
8908.72 829
8909.61 886
8910.50 899
8911.39 837
8912.28 866
8913.17 798
8914.06 860
8914.96 866
8915.85 796
8916.74 749
8917.63 732
8918.52 755
8919.41 839
8920.30 876
8921.20 853
8922.09 755
8922.98 873
8923.87 726
8924.76 744
8925.65 716
8926.55 775
8927.44 785
8928.33 739
8929.22 748
8930.11 782
8931.01 841
8931.90 783
8932.79 811
8933.68 770
8934.57 825
8935.47 899
8936.36 844
8937.25 746
8938.14 753
8939.04 743
8939.93 817
8940.82 772
8941.71 713
8942.61 751
8943.50 666
8944.39 755
8945.28 700
8946.18 665
8947.07 695
8947.96 754
8948.86 743
8949.75 764
8950.64 747
8951.54 755
8952.43 770
8953.32 713
8954.21 766
8955.11 811
8956.00 849
8956.89 727
8957.79 712
8958.68 780
8959.57 725
8960.47 716
8961.36 680
8962.26 735
8963.15 827
8964.04 777
8964.94 733
8965.83 731
8966.72 781
8967.62 774
8968.51 766
8969.41 750
8970.30 735
8971.19 755
8972.09 761
8972.98 799
8973.88 768
8974.77 748
8975.67 794
8976.56 811
8977.45 757
8978.35 741
8979.24 736
8980.14 814
8981.03 804
8981.93 801
8982.82 715
8983.72 731
8984.61 697
8985.51 768
8986.40 718
8987.29 793
8988.19 735
8989.08 800
8989.98 727
8990.87 731
8991.77 697
8992.66 726
8993.56 720
8994.46 735
8995.35 842
8996.25 841
8997.14 697
8998.04 739
8998.93 747
8999.83 741
9000.72 715
9001.62 729
9002.51 699
9003.41 765
9004.31 760
9005.20 777
9006.10 739
9006.99 806
9007.89 723
9008.78 697
9009.68 714
9010.58 728
9011.47 672
9012.37 654
9013.27 686
9014.16 745
9015.06 789
9015.95 685
9016.85 732
9017.75 715
9018.64 646
9019.54 707
9020.44 716
9021.33 737
9022.23 724
9023.13 721
9024.02 791
9024.92 705
9025.82 710
9026.71 667
9027.61 750
9028.51 717
9029.40 691
9030.30 733
9031.20 739
9032.09 726
9032.99 765
9033.89 724
9034.79 755
9035.68 656
9036.58 711
9037.48 727
9038.38 702
9039.27 747
9040.17 758
9041.07 828
9041.97 790
9042.86 767
9043.76 753
9044.66 666
9045.56 675
9046.45 720
9047.35 710
9048.25 774
9049.15 740
9050.05 712
9050.94 714
9051.84 731
9052.74 769
9053.64 749
9054.54 743
9055.44 775
9056.33 728
9057.23 738
9058.13 742
9059.03 663
9059.93 812
9060.83 788
9061.72 758
9062.62 841
9063.52 760
9064.42 732
9065.32 730
9066.22 702
9067.12 749
9068.02 722
9068.91 740
9069.81 740
9070.71 807
9071.61 732
9072.51 712
9073.41 731
9074.31 655
9075.21 658
9076.11 679
9077.01 701
9077.91 759
9078.81 700
9079.71 747
9080.60 722
9081.50 703
9082.40 752
9083.30 729
9084.20 688
9085.10 713
9086.00 715
9086.90 728
9087.80 775
9088.70 775
9089.60 693
9090.50 753
9091.40 808
9092.30 771
9093.20 724
9094.10 747
9095.00 818
9095.90 753
9096.80 755
9097.70 772
9098.60 729
9099.50 710
9100.41 759
9101.31 719
9102.21 695
9103.11 759
9104.01 676
9104.91 696
9105.81 687
9106.71 729
9107.61 707
9108.51 703
9109.41 689
9110.31 697
9111.21 728
9112.12 756
9113.02 807
9113.92 668
9114.82 687
9115.72 737
9116.62 723
9117.52 662
9118.42 639
9119.33 692
9120.23 730
9121.13 733
9122.03 710
9122.93 704
9123.83 670
9124.74 699
9125.64 685
9126.54 759
9127.44 718
9128.34 715
9129.24 719
9130.15 733
9131.05 680
9131.95 728
9132.85 674
9133.75 645
9134.66 775
9135.56 761
9136.46 739
9137.36 715
9138.27 716
9139.17 768
9140.07 695
9140.97 706
9141.88 734
9142.78 698
9143.68 720
9144.58 720
9145.49 682
9146.39 702
9147.29 708
9148.20 730
9149.10 627
9150.00 660
9150.90 653
9151.81 701
9152.71 653
9153.61 598
9154.52 634
9155.42 762
9156.32 757
9157.23 706
9158.13 664
9159.03 640
9159.94 719
9160.84 706
9161.74 643
9162.65 670
9163.55 664
9164.45 713
9165.36 726
9166.26 723
9167.17 753
9168.07 686
9168.97 690
9169.88 652
9170.78 733
9171.69 663
9172.59 749
9173.49 738
9174.40 656
9175.30 686
9176.21 696
9177.11 716
9178.01 683
9178.92 698
9179.82 805
9180.73 763
9181.63 714
9182.54 681
9183.44 691
9184.35 692
9185.25 703
9186.16 764
9187.06 707
9187.97 700
9188.87 738
9189.78 739
9190.68 799
9191.59 698
9192.49 687
9193.40 645
9194.30 668
9195.21 726
9196.11 784
9197.02 727
9197.92 668
9198.83 766
9199.73 761
9200.64 722
9201.54 795
9202.45 791
9203.35 731
9204.26 769
9205.17 767
9206.07 790
9206.98 781
9207.88 725
9208.79 676
9209.69 687
9210.60 685
9211.51 730
9212.41 737
9213.32 675
9214.22 666
9215.13 706
9216.04 716
9216.94 675
9217.85 671
9218.76 771
9219.66 674
9220.57 685
9221.48 752
9222.38 751
9223.29 714
9224.20 733
9225.10 715
9226.01 677
9226.92 696
9227.82 704
9228.73 714
9229.64 711
9230.54 688
9231.45 682
9232.36 721
9233.26 709
9234.17 708
9235.08 755
9235.99 776
9236.89 714
9237.80 690
9238.71 733
9239.61 722
9240.52 654
9241.43 679
9242.34 674
9243.24 684
9244.15 661
9245.06 709
9245.97 759
9246.88 700
9247.78 661
9248.69 742
9249.60 630
9250.51 680
9251.41 657
9252.32 728
9253.23 716
9254.14 732
9255.05 713
9255.96 742
9256.86 715
9257.77 764
9258.68 690
9259.59 661
9260.50 653
9261.41 680
9262.31 701
9263.22 673
9264.13 706
9265.04 663
9265.95 685
9266.86 732
9267.77 700
9268.67 677
9269.58 694
9270.49 684
9271.40 665
9272.31 665
9273.22 664
9274.13 714
9275.04 644
9275.95 627
9276.86 654
9277.76 631
9278.67 694
9279.58 705
9280.49 663
9281.40 669
9282.31 700
9283.22 737
9284.13 686
9285.04 690
9285.95 677
9286.86 700
9287.77 685
9288.68 649
9289.59 670
9290.50 678
9291.41 653
9292.32 662
9293.23 689
9294.14 692
9295.05 732
9295.96 721
9296.87 729
9297.78 659
9298.69 747
9299.60 823
9300.51 772
9301.42 720
9302.33 757
9303.24 713
9304.15 675
9305.06 639
9305.97 701
9306.88 714
9307.80 728
9308.71 758
9309.62 792
9310.53 811
9311.44 820
9312.35 771
9313.26 759
9314.17 737
9315.08 737
9315.99 701
9316.91 772
9317.82 684
9318.73 713
9319.64 704
9320.55 695
9321.46 693
9322.37 711
9323.28 631
9324.20 661
9325.11 685
9326.02 753
9326.93 792
9327.84 708
9328.75 673
9329.67 629
9330.58 684
9331.49 683
9332.40 698
9333.31 672
9334.23 700
9335.14 671
9336.05 699
9336.96 681
9337.87 671
9338.79 650
9339.70 672
9340.61 659
9341.52 683
9342.44 697
9343.35 728
9344.26 744
9345.17 720
9346.09 782
9347.00 682
9347.91 754
9348.82 826
9349.74 708
9350.65 707
9351.56 798
9352.48 797
9353.39 746
9354.30 754
9355.21 704
9356.13 704
9357.04 805
9357.95 724
9358.87 737
9359.78 798
9360.69 690
9361.61 682
9362.52 669
9363.43 732
9364.35 651
9365.26 704
9366.18 674
9367.09 655
9368.00 643
9368.92 813
9369.83 734
9370.74 701
9371.66 690
9372.57 697
9373.49 742
9374.40 750
9375.31 755
9376.23 728
9377.14 756
9378.06 758
9378.97 689
9379.88 691
9380.80 755
9381.71 769
9382.63 694
9383.54 698
9384.46 727
9385.37 709
9386.29 718
9387.20 735
9388.11 718
9389.03 723
9389.94 734
9390.86 818
9391.77 810
9392.69 791
9393.60 902
9394.52 783
9395.43 747
9396.35 700
9397.26 749
9398.18 777
9399.09 758
9400.01 750
9400.92 751
9401.84 671
9402.76 673
9403.67 689
9404.59 741
9405.50 758
9406.42 711
9407.33 721
9408.25 761
9409.16 768
9410.08 820
9411.00 734
9411.91 743
9412.83 720
9413.74 759
9414.66 788
9415.58 762
9416.49 779
9417.41 769
9418.32 746
9419.24 831
9420.16 815
9421.07 807
9421.99 807
9422.91 811
9423.82 788
9424.74 739
9425.65 801
9426.57 784
9427.49 781
9428.40 771
9429.32 745
9430.24 889
9431.15 851
9432.07 832
9432.99 813
9433.90 778
9434.82 847
9435.74 867
9436.66 793
9437.57 814
9438.49 795
9439.41 847
9440.32 826
9441.24 847
9442.16 887
9443.08 887
9443.99 911
9444.91 950
9445.83 862
9446.75 936
9447.66 917
9448.58 814
9449.50 866
9450.42 927
9451.33 998
9452.25 1067
9453.17 1093
9454.09 1080
9455.01 1097
9455.92 1156
9456.84 1113
9457.76 1085
9458.68 975
9459.60 849
9460.51 918
9461.43 874
9462.35 802
9463.27 826
9464.19 823
9465.11 846
9466.02 828
9466.94 838
9467.86 871
9468.78 857
9469.70 824
9470.62 817
9471.54 882
9472.46 851
9473.37 873
9474.29 891
9475.21 882
9476.13 857
9477.05 872
9477.97 813
9478.89 874
9479.81 926
9480.73 844
9481.65 947
9482.56 1050
9483.48 990
9484.40 962
9485.32 968
9486.24 924
9487.16 979
9488.08 848
9489.00 833
9489.92 887
9490.84 845
9491.76 869
9492.68 816
9493.60 843
9494.52 991
9495.44 958
9496.36 949
9497.28 834
9498.20 841
9499.12 877
9500.04 912
9500.96 927
9501.88 973
9502.80 1023
9503.72 971
9504.64 1006
9505.56 887
9506.48 931
9507.40 985
9508.32 935
9509.24 942
9510.16 1005
9511.08 989
9512.00 950
9512.93 1050
9513.85 1015
9514.77 968
9515.69 969
9516.61 1034
9517.53 1014
9518.45 975
9519.37 1081
9520.29 1144
9521.21 1174
9522.14 1277
9523.06 1190
9523.98 1166
9524.90 1268
9525.82 1218
9526.74 1208
9527.66 1156
9528.59 1132
9529.51 1117
9530.43 1122
9531.35 1112
9532.27 1092
9533.19 1124
9534.11 1102
9535.04 1106
9535.96 1057
9536.88 1022
9537.80 998
9538.72 1065
9539.65 1122
9540.57 1069
9541.49 1027
9542.41 1051
9543.34 980
9544.26 1085
9545.18 1067
9546.10 1096
9547.02 1080
9547.95 1131
9548.87 1065
9549.79 1117
9550.71 1199
9551.64 1106
9552.56 1060
9553.48 1089
9554.41 1114
9555.33 1040
9556.25 1145
9557.17 1103
9558.10 944
9559.02 1048
9559.94 1106
9560.87 1143
9561.79 1204
9562.71 1173
9563.64 1130
9564.56 1085
9565.48 1171
9566.41 1128
9567.33 1132
9568.25 1109
9569.18 1167
9570.10 1061
9571.02 1223
9571.95 1275
9572.87 1183
9573.79 1200
9574.72 1256
9575.64 1174
9576.56 1212
9577.49 1177
9578.41 1161
9579.34 1173
9580.26 1244
9581.18 1212
9582.11 1313
9583.03 1307
9583.96 1295
9584.88 1267
9585.81 1298
9586.73 1239
9587.65 1286
9588.58 1348
9589.50 1307
9590.43 1351
9591.35 1330
9592.28 1316
9593.20 1377
9594.13 1316
9595.05 1255
9595.98 1370
9596.90 1481
9597.83 1469
9598.75 1455
9599.68 1509
9600.60 1613
9601.53 1623
9602.45 1666
9603.38 1687
9604.30 1593
9605.23 1478
9606.15 1508
9607.08 1474
9608.00 1521
9608.93 1355
9609.85 1465
9610.78 1457
9611.70 1396
9612.63 1462
9613.55 1386
9614.48 1436
9615.41 1472
9616.33 1465
9617.26 1456
9618.18 1475
9619.11 1485
9620.04 1425
9620.96 1459
9621.89 1466
9622.81 1553
9623.74 1579
9624.67 1472
9625.59 1489
9626.52 1567
9627.44 1593
9628.37 1557
9629.30 1545
9630.22 1495
9631.15 1600
9632.08 1701
9633.00 1718
9633.93 1663
9634.86 1617
9635.78 1645
9636.71 1659
9637.64 1662
9638.56 1560
9639.49 1701
9640.42 1737
9641.34 1762
9642.27 1951
9643.20 1869
9644.13 1889
9645.05 1845
9645.98 1936
9646.91 1898
9647.83 1928
9648.76 2008
9649.69 1841
9650.62 1815
9651.54 1789
9652.47 1804
9653.40 1701
9654.33 1713
9655.25 1772
9656.18 1745
9657.11 1758
9658.04 1883
9658.96 1932
9659.89 1881
9660.82 1905
9661.75 1857
9662.68 1798
9663.60 1814
9664.53 1762
9665.46 1848
9666.39 1879
9667.32 2006
9668.25 2003
9669.17 2004
9670.10 1997
9671.03 2089
9671.96 2130
9672.89 2060
9673.82 2194
9674.74 2138
9675.67 2093
9676.60 2096
9677.53 2119
9678.46 2036
9679.39 2115
9680.32 2255
9681.25 2192
9682.17 2113
9683.10 2174
9684.03 2212
9684.96 2217
9685.89 2252
9686.82 2228
9687.75 2049
9688.68 2154
9689.61 2143
9690.54 2138
9691.47 2087
9692.40 2133
9693.33 2124
9694.25 2145
9695.18 2226
9696.11 2469
9697.04 2475
9697.97 2624
9698.90 2655
9699.83 2860
9700.76 2902
9701.69 2893
9702.62 2755
9703.55 2610
9704.48 2549
9705.41 2334
9706.34 2475
9707.27 2409
9708.20 2311
9709.13 2160
9710.06 2224
9710.99 2257
9711.92 2435
9712.85 2522
9713.78 2683
9714.71 2833
9715.65 2889
9716.58 2975
9717.51 2994
9718.44 2958
9719.37 2890
9720.30 2772
9721.23 2443
9722.16 2242
9723.09 2199
9724.02 2084
9724.95 1994
9725.88 2039
9726.82 2080
9727.75 1909
9728.68 1880
9729.61 1915
9730.54 1946
9731.47 1940
9732.40 1980
9733.33 2003
9734.27 2109
9735.20 2097
9736.13 2004
9737.06 1978
9737.99 1987
9738.92 1922
9739.86 1826
9740.79 1825
9741.72 1755
9742.65 1683
9743.58 1654
9744.51 1577
9745.45 1595
9746.38 1590
9747.31 1650
9748.24 1665
9749.17 1549
9750.11 1475
9751.04 1521
9751.97 1565
9752.90 1518
9753.84 1477
9754.77 1487
9755.70 1416
9756.63 1448
9757.57 1513
9758.50 1441
9759.43 1503
9760.36 1438
9761.30 1355
9762.23 1393
9763.16 1458
9764.09 1523
9765.03 1501
9765.96 1416
9766.89 1412
9767.83 1408
9768.76 1441
9769.69 1467
9770.63 1531
9771.56 1469
9772.49 1392
9773.43 1433
9774.36 1419
9775.29 1390
9776.23 1385
9777.16 1417
9778.09 1451
9779.03 1401
9779.96 1457
9780.89 1365
9781.83 1452
9782.76 1434
9783.70 1364
9784.63 1323
9785.56 1392
9786.50 1367
9787.43 1353
9788.37 1366
9789.30 1336
9790.23 1347
9791.17 1317
9792.10 1226
9793.04 1207
9793.97 1302
9794.90 1267
9795.84 1363
9796.77 1352
9797.71 1254
9798.64 1302
9799.58 1237
9800.51 1261
9801.45 1230
9802.38 1227
9803.32 1411
9804.25 1260
9805.19 1281
9806.12 1227
9807.05 1266
9807.99 1211
9808.92 1245
9809.86 1212
9810.80 1201
9811.73 1181
9812.67 1176
9813.60 1119
9814.54 1134
9815.47 1135
9816.41 1165
9817.34 1106
9818.28 1177
9819.21 1198
9820.15 1087
9821.08 1077
9822.02 1002
9822.96 1070
9823.89 1038
9824.83 1001
9825.76 997
9826.70 1051
9827.63 987
9828.57 1064
9829.51 1018
9830.44 984
9831.38 1086
9832.31 1024
9833.25 990
9834.19 1038
9835.12 993
9836.06 971
9837.00 1015
9837.93 1015
9838.87 960
9839.81 938
9840.74 1009
9841.68 1013
9842.61 961
9843.55 907
9844.49 964
9845.43 1072
9846.36 1078
9847.30 917
9848.24 981
9849.17 1024
9850.11 1019
9851.05 1114
9851.98 1073
9852.92 1008
9853.86 1013
9854.79 984
9855.73 922
9856.67 971
9857.61 1008
9858.54 943
9859.48 1037
9860.42 932
9861.36 985
9862.29 1038
9863.23 918
9864.17 968
9865.11 935
9866.04 884
9866.98 939
9867.92 833
9868.86 917
9869.80 1012
9870.73 960
9871.67 899
9872.61 942
9873.55 930
9874.49 914
9875.42 867
9876.36 923
9877.30 929
9878.24 955
9879.18 902
9880.12 872
9881.05 872
9881.99 858
9882.93 879
9883.87 934
9884.81 911
9885.75 884
9886.69 938
9887.63 886
9888.56 985
9889.50 858
9890.44 873
9891.38 860
9892.32 870
9893.26 897
9894.20 861
9895.14 910
9896.08 877
9897.02 761
9897.95 841
9898.89 820
9899.83 755
9900.77 881
9901.71 868
9902.65 915
9903.59 901
9904.53 899
9905.47 814
9906.41 816
9907.35 875
9908.29 906
9909.23 878
9910.17 900
9911.11 905
9912.05 856
9912.99 863
9913.93 890
9914.87 889
9915.81 937
9916.75 834
9917.69 897
9918.63 899
9919.57 829
9920.51 852
9921.45 913
9922.39 950
9923.33 966
9924.27 930
9925.21 938
9926.15 1091
9927.09 1116
9928.03 1231
9928.97 1156
9929.92 1130
9930.86 1131
9931.80 1053
9932.74 971
9933.68 963
9934.62 947
9935.56 955
9936.50 898
9937.44 869
9938.38 786
9939.33 819
9940.27 863
9941.21 888
9942.15 856
9943.09 815
9944.03 825
9944.97 808
9945.92 836
9946.86 902
9947.80 855
9948.74 883
9949.68 893
9950.62 934
9951.57 941
9952.51 961
9953.45 1052
9954.39 976
9955.33 956
9956.28 963
9957.22 932
9958.16 957
9959.10 981
9960.04 863
9960.99 814
9961.93 826
9962.87 813
9963.81 733
9964.76 835
9965.70 758
9966.64 826
9967.58 811
9968.53 843
9969.47 829
9970.41 857
9971.35 808
9972.30 753
9973.24 751
9974.18 793
9975.13 835
9976.07 880
9977.01 861
9977.95 812
9978.90 786
9979.84 801
9980.78 854
9981.73 873
9982.67 786
9983.61 790
9984.56 802
9985.50 789
9986.44 860
9987.39 821
9988.33 715
9989.27 723
9990.22 795
9991.16 743
9992.11 745
9993.05 799
9993.99 794
9994.94 799
9995.88 804
9996.82 782
9997.77 841
9998.71 796
9999.66 785
10000.60 811
10001.55 809
10002.49 783
10003.43 801
10004.38 754
10005.32 743
10006.27 775
10007.21 735
10008.16 714
10009.10 816
10010.04 734
10010.99 770
10011.93 808
10012.88 769
10013.82 755
10014.77 733
10015.71 755
10016.66 686
10017.60 725
10018.55 798
10019.49 752
10020.44 729
10021.38 727
10022.33 694
10023.27 688
10024.22 676
10025.16 741
10026.11 796
10027.05 810
10028.00 750
10028.95 763
10029.89 730
10030.84 732
10031.78 729
10032.73 691
10033.67 700
10034.62 673
10035.57 657
10036.51 705
10037.46 723
10038.40 736
10039.35 721
10040.30 707
10041.24 735
10042.19 824
10043.13 768
10044.08 794
10045.03 753
10045.97 738
10046.92 767
10047.86 739
10048.81 718
10049.76 653
10050.70 656
10051.65 692
10052.60 646
10053.54 725
10054.49 649
10055.44 655
10056.38 728
10057.33 760
10058.28 758
10059.22 723
10060.17 725
10061.12 737
10062.07 683
10063.01 685
10063.96 695
10064.91 721
10065.85 716
10066.80 708
10067.75 697
10068.70 724
10069.64 683
10070.59 701
10071.54 673
10072.49 692
10073.43 701
10074.38 706
10075.33 655
10076.28 687
10077.22 588
10078.17 691
10079.12 657
10080.07 680
10081.02 666
10081.96 642
10082.91 683
10083.86 733
10084.81 709
10085.76 658
10086.70 680
10087.65 700
10088.60 719
10089.55 693
10090.50 677
10091.45 654
10092.39 764
10093.34 693
10094.29 579
10095.24 695
10096.19 714
10097.14 662
10098.09 727
10099.03 763
10099.98 658
10100.93 688
10101.88 705
10102.83 635
10103.78 646
10104.73 761
10105.68 689
10106.63 729
10107.58 732
10108.53 696
10109.47 712
10110.42 701
10111.37 721
10112.32 681
10113.27 648
10114.22 656
10115.17 681
10116.12 642
10117.07 682
10118.02 716
10118.97 691
10119.92 665
10120.87 669
10121.82 673
10122.77 656
10123.72 641
10124.67 680
10125.62 725
10126.57 778
10127.52 697
10128.47 687
10129.42 635
10130.37 641
10131.32 715
10132.27 677
10133.22 657
10134.17 709
10135.12 704
10136.07 662
10137.02 684
10137.97 667
10138.92 700
10139.87 728
10140.83 739
10141.78 723
10142.73 711
10143.68 734
10144.63 676
10145.58 700
10146.53 727
10147.48 799
10148.43 682
10149.38 671
10150.34 677
10151.29 698
10152.24 704
10153.19 758
10154.14 679
10155.09 677
10156.04 680
10156.99 732
10157.95 785
10158.90 778
10159.85 816
10160.80 747
10161.75 723
10162.70 723
10163.66 731
10164.61 756
10165.56 726
10166.51 733
10167.46 727
10168.42 745
10169.37 767
10170.32 789
10171.27 777
10172.23 787
10173.18 764
10174.13 760
10175.08 754
10176.03 781
10176.99 778
10177.94 801
10178.89 914
10179.84 904
10180.80 815
10181.75 770
10182.70 775
10183.66 768
10184.61 782
10185.56 818
10186.51 783
10187.47 778
10188.42 783
10189.37 781
10190.33 790
10191.28 805
10192.23 766
10193.19 743
10194.14 734
10195.09 740
10196.05 775
10197.00 773
10197.95 852
10198.91 804
10199.86 769
10200.81 754
10201.77 772
10202.72 769
10203.67 780
10204.63 769
10205.58 803
10206.53 867
10207.49 844
10208.44 890
10209.40 870
10210.35 806
10211.30 879
10212.26 810
10213.21 849
10214.17 814
10215.12 717
10216.08 725
10217.03 750
10217.98 769
10218.94 792
10219.89 763
10220.85 761
10221.80 814
10222.76 784
10223.71 771
10224.67 763
10225.62 740
10226.58 743
10227.53 708
10228.49 669
10229.44 734
10230.40 753
10231.35 734
10232.31 786
10233.26 814
10234.22 863
10235.17 844
10236.13 859
10237.08 857
10238.04 926
10238.99 923
10239.95 874
10240.90 900
10241.86 859
10242.81 882
10243.77 781
10244.72 850
10245.68 732
10246.64 694
10247.59 741
10248.55 751
10249.50 727
10250.46 794
10251.42 743
10252.37 839
10253.33 735
10254.28 753
10255.24 806
10256.20 725
10257.15 658
10258.11 680
10259.06 684
10260.02 723
10260.98 726
10261.93 776
10262.89 716
10263.85 746
10264.80 760
10265.76 781
10266.72 705
10267.67 713
10268.63 682
10269.59 671
10270.54 715
10271.50 750
10272.46 712
10273.41 702
10274.37 686
10275.33 671
10276.29 703
10277.24 720
10278.20 751
10279.16 742
10280.11 685
10281.07 715
10282.03 676
10282.99 643
10283.94 696
10284.90 720
10285.86 737
10286.82 677
10287.77 731
10288.73 696
10289.69 675
10290.65 714
10291.61 745
10292.56 692
10293.52 700
10294.48 715
10295.44 757
10296.39 712
10297.35 663
10298.31 646
10299.27 650
10300.23 702
10301.19 680
10302.14 688
10303.10 671
10304.06 704
10305.02 653
10305.98 646
10306.94 635
10307.89 691
10308.85 698
10309.81 703
10310.77 675
10311.73 697
10312.69 710
10313.65 719
10314.61 690
10315.57 757
10316.52 749
10317.48 786
10318.44 766
10319.40 734
10320.36 682
10321.32 708
10322.28 697
10323.24 704
10324.20 722
10325.16 685
10326.12 741
10327.08 782
10328.04 732
10328.99 723
10329.95 802
10330.91 779
10331.87 752
10332.83 777
10333.79 770
10334.75 742
10335.71 706
10336.67 687
10337.63 713
10338.59 712
10339.55 698
10340.51 680
10341.47 630
10342.43 660
10343.39 634
10344.35 651
10345.31 729
10346.27 657
10347.23 634
10348.20 655
10349.16 672
10350.12 594
10351.08 574
10352.04 576
10353.00 624
10353.96 607
10354.92 647
10355.88 605
10356.84 666
10357.80 747
10358.76 647
10359.72 635
10360.69 579
10361.65 646
10362.61 639
10363.57 617
10364.53 576
10365.49 602
10366.45 581
10367.41 591
10368.38 623
10369.34 623
10370.30 591
10371.26 634
10372.22 663
10373.18 662
10374.14 656
10375.11 689
10376.07 709
10377.03 646
10377.99 628
10378.95 583
10379.92 616
10380.88 609
10381.84 601
10382.80 617
10383.76 618
10384.73 666
10385.69 628
10386.65 653
10387.61 577
10388.57 611
10389.54 640
10390.50 541
10391.46 593
10392.42 624
10393.39 575
10394.35 637
10395.31 624
10396.27 688
10397.24 574
10398.20 642
10399.16 575
10400.13 617
10401.09 611
10402.05 621
10403.02 628
10403.98 677
10404.94 594
10405.90 575
10406.87 610
10407.83 626
10408.79 589
10409.76 496
10410.72 579
10411.68 547
10412.65 523
10413.61 617
10414.57 601
10415.54 618
10416.50 641
10417.47 677
10418.43 604
10419.39 603
10420.36 626
10421.32 640
10422.28 620
10423.25 617
10424.21 672
10425.18 676
10426.14 638
10427.10 564
10428.07 548
10429.03 600
10430.00 597
10430.96 594
10431.93 593
10432.89 644
10433.85 652
10434.82 588
10435.78 546
10436.75 551
10437.71 561
10438.68 541
10439.64 566
10440.61 596
10441.57 604
10442.54 543
10443.50 588
10444.47 609
10445.43 581
10446.40 570
10447.36 560
10448.33 610
10449.29 534
10450.26 546
10451.22 551
10452.19 606
10453.15 556
10454.12 589
10455.08 565
10456.05 624
10457.01 604
10457.98 594
10458.95 585
10459.91 596
10460.88 625
10461.84 644
10462.81 610
10463.77 546
10464.74 566
10465.71 595
10466.67 586
10467.64 554
10468.60 551
10469.57 514
10470.54 579
10471.50 603
10472.47 533
10473.44 554
10474.40 576
10475.37 601
10476.33 581
10477.30 658
10478.27 662
10479.23 701
10480.20 627
10481.17 609
10482.13 581
10483.10 647
10484.07 644
10485.03 695
10486.00 606
10486.97 564
10487.93 602
10488.90 632
10489.87 636
10490.84 590
10491.80 538
10492.77 609
10493.74 569
10494.70 597
10495.67 590
10496.64 652
10497.61 622
10498.57 579
10499.54 590
10500.51 611
10501.48 576
10502.44 588
10503.41 574
10504.38 568
10505.35 587
10506.31 562
10507.28 549
10508.25 550
10509.22 609
10510.19 507
10511.15 523
10512.12 526
10513.09 530
10514.06 594
10515.03 621
10516.00 643
10516.96 599
10517.93 581
10518.90 551
10519.87 585
10520.84 540
10521.81 540
10522.77 533
10523.74 539
10524.71 576
10525.68 541
10526.65 536
10527.62 613
10528.59 660
10529.56 615
10530.52 537
10531.49 548
10532.46 580
10533.43 606
10534.40 571
10535.37 574
10536.34 561
10537.31 566
10538.28 622
10539.25 558
10540.22 588
10541.18 608
10542.15 541
10543.12 586
10544.09 540
10545.06 540
10546.03 651
10547.00 593
10547.97 584
10548.94 602
10549.91 572
10550.88 649
10551.85 607
10552.82 548
10553.79 612
10554.76 601
10555.73 580
10556.70 560
10557.67 565
10558.64 551
10559.61 561
10560.58 622
10561.55 640
10562.52 610
10563.49 591
10564.46 636
10565.43 619
10566.40 527
10567.38 586
10568.35 583
10569.32 601
10570.29 590
10571.26 565
10572.23 587
10573.20 595
10574.17 606
10575.14 572
10576.11 596
10577.08 679
10578.06 617
10579.03 569
10580.00 576
10580.97 545
10581.94 598
10582.91 636
10583.88 590
10584.85 628
10585.83 587
10586.80 595
10587.77 703
10588.74 641
10589.71 616
10590.68 639
10591.66 659
10592.63 658
10593.60 653
10594.57 618
10595.54 649
10596.51 633
10597.49 649
10598.46 673
10599.43 632
10600.40 663
10601.37 609
10602.35 624
10603.32 624
10604.29 631
10605.26 717
10606.24 714
10607.21 724
10608.18 725
10609.15 818
10610.13 795
10611.10 837
10612.07 817
10613.04 810
10614.02 704
10614.99 690
10615.96 669
10616.94 722
10617.91 684
10618.88 671
10619.85 656
10620.83 644
10621.80 667
10622.77 690
10623.75 679
10624.72 668
10625.69 647
10626.67 666
10627.64 663
10628.61 626
10629.59 665
10630.56 650
10631.53 664
10632.51 625
10633.48 595
10634.46 640
10635.43 693
10636.40 657
10637.38 759
10638.35 733
10639.32 706
10640.30 758
10641.27 821
10642.25 779
10643.22 725
10644.19 766
10645.17 669
10646.14 703
10647.12 650
10648.09 696
10649.07 652
10650.04 613
10651.01 636
10651.99 612
10652.96 630
10653.94 619
10654.91 652
10655.89 661
10656.86 575
10657.84 546
10658.81 581
10659.79 618
10660.76 600
10661.74 561
10662.71 606
10663.69 610
10664.66 556
10665.64 636
10666.61 600
10667.59 572
10668.56 584
10669.54 563
10670.51 574
10671.49 579
10672.46 615
10673.44 625
10674.42 582
10675.39 662
10676.37 629
10677.34 641
10678.32 654
10679.29 658
10680.27 623
10681.25 676
10682.22 581
10683.20 621
10684.17 599
10685.15 628
10686.12 616
10687.10 642
10688.08 584
10689.05 614
10690.03 610
10691.01 598
10691.98 574
10692.96 538
10693.94 509
10694.91 580
10695.89 664
10696.86 538
10697.84 575
10698.82 534
10699.79 593
10700.77 629
10701.75 577
10702.72 610
10703.70 542
10704.68 597
10705.66 597
10706.63 592
10707.61 581
10708.59 524
10709.56 581
10710.54 628
10711.52 597
10712.50 544
10713.47 630
10714.45 584
10715.43 631
10716.41 605
10717.38 636
10718.36 617
10719.34 599
10720.32 590
10721.29 595
10722.27 590
10723.25 593
10724.23 599
10725.20 579
10726.18 586
10727.16 626
10728.14 540
10729.12 527
10730.09 498
10731.07 519
10732.05 575
10733.03 578
10734.01 553
10734.99 572
10735.96 594
10736.94 580
10737.92 551
10738.90 559
10739.88 565
10740.86 541
10741.83 547
10742.81 561
10743.79 605
10744.77 618
10745.75 564
10746.73 564
10747.71 578
10748.69 607
10749.67 620
10750.64 599
10751.62 620
10752.60 542
10753.58 625
10754.56 639
10755.54 536
10756.52 601
10757.50 638
10758.48 591
10759.46 644
10760.44 608
10761.42 603
10762.40 588
10763.38 597
10764.35 653
10765.33 589
10766.31 596
10767.29 591
10768.27 608
10769.25 623
10770.23 591
10771.21 609
10772.19 599
10773.17 585
10774.15 670
10775.13 655
10776.11 619
10777.09 598
10778.07 681
10779.05 687
10780.04 643
10781.02 684
10782.00 657
10782.98 678
10783.96 621
10784.94 613
10785.92 642
10786.90 648
10787.88 624
10788.86 651
10789.84 623
10790.82 564
10791.80 615
10792.78 695
10793.77 633
10794.75 586
10795.73 633
10796.71 652
10797.69 589
10798.67 612
10799.65 651
10800.63 661
10801.61 655
10802.60 684
10803.58 612
10804.56 620
10805.54 657
10806.52 720
10807.50 605
10808.49 632
10809.47 628
10810.45 657
10811.43 669
10812.41 578
10813.39 560
10814.38 633
10815.36 689
10816.34 677
10817.32 636
10818.30 672
10819.29 696
10820.27 688
10821.25 645
10822.23 641
10823.22 647
10824.20 609
10825.18 621
10826.16 655
10827.15 677
10828.13 681
10829.11 678
10830.09 661
10831.08 645
10832.06 686
10833.04 724
10834.02 664
10835.01 626
10835.99 691
10836.97 703
10837.96 690
10838.94 627
10839.92 647
10840.90 715
10841.89 684
10842.87 710
10843.85 699
10844.84 776
10845.82 675
10846.80 646
10847.79 704
10848.77 701
10849.76 633
10850.74 687
10851.72 755
10852.71 757
10853.69 759
10854.67 789
10855.66 780
10856.64 848
10857.62 781
10858.61 692
10859.59 711
10860.58 768
10861.56 764
10862.55 694
10863.53 732
10864.51 706
10865.50 765
10866.48 788
10867.47 802
10868.45 737
10869.44 785
10870.42 774
10871.40 744
10872.39 703
10873.37 732
10874.36 805
10875.34 877
10876.33 863
10877.31 715
10878.30 757
10879.28 841
10880.27 787
10881.25 799
10882.24 863
10883.22 798
10884.21 852
10885.19 861
10886.18 820
10887.16 781
10888.15 775
10889.13 811
10890.12 849
10891.10 837
10892.09 775
10893.07 816
10894.06 804
10895.05 831
10896.03 846
10897.02 864
10898.00 871
10898.99 856
10899.97 910
10900.96 898
10901.95 933
10902.93 858
10903.92 868
10904.90 920
10905.89 972
10906.88 865
10907.86 879
10908.85 887
10909.84 957
10910.82 980
10911.81 976
10912.79 923
10913.78 1011
10914.77 965
10915.75 968
10916.74 977
10917.73 1033
10918.71 1084
10919.70 1090
10920.69 970
10921.67 982
10922.66 1046
10923.65 1040
10924.63 1023
10925.62 1019
10926.61 1107
10927.60 1079
10928.58 1013
10929.57 1059
10930.56 1056
10931.54 1065
10932.53 1117
10933.52 1085
10934.51 1050
10935.49 1027
10936.48 1111
10937.47 1109
10938.46 1188
10939.44 1207
10940.43 1146
10941.42 1061
10942.41 1088
10943.39 1240
10944.38 1203
10945.37 1164
10946.36 1170
10947.35 1221
10948.33 1174
10949.32 1194
10950.31 1319
10951.30 1295
10952.29 1306
10953.28 1451
10954.26 1443
10955.25 1488
10956.24 1496
10957.23 1518
10958.22 1733
10959.21 1753
10960.19 1907
10961.18 1894
10962.17 1795
10963.16 1782
10964.15 1706
10965.14 1664
10966.13 1685
10967.11 1545
10968.10 1444
10969.09 1432
10970.08 1388
10971.07 1251
10972.06 1434
10973.05 1335
10974.04 1330
10975.03 1333
10976.02 1367
10977.01 1386
10978.00 1286
10978.98 1302
10979.97 1310
10980.96 1425
10981.95 1347
10982.94 1381
10983.93 1395
10984.92 1489
10985.91 1495
10986.90 1452
10987.89 1435
10988.88 1493
10989.87 1480
10990.86 1406
10991.85 1507
10992.84 1505
10993.83 1420
10994.82 1590
10995.81 1777
10996.80 1853
10997.79 2139
10998.78 2321
10999.77 2503
11000.76 2617
11001.75 2681
11002.74 2707
11003.73 2656
11004.72 2561
11005.72 2159
11006.71 2021
11007.70 1818
11008.69 1684
11009.68 1554
11010.67 1468
11011.66 1365
11012.65 1300
11013.64 1279
11014.63 1206
11015.62 1129
11016.61 1210
11017.61 1142
11018.60 1067
11019.59 1073
11020.58 1042
11021.57 1095
11022.56 1063
11023.55 1102
11024.55 1118
11025.54 1046
11026.53 989
11027.52 1004
11028.51 1048
11029.50 1046
11030.49 1068
11031.49 1123
11032.48 1078
11033.47 1041
11034.46 1095
11035.45 1075
11036.45 1117
11037.44 1016
11038.43 948
11039.42 1114
11040.41 1140
11041.41 1113
11042.40 1072
11043.39 1067
11044.38 1075
11045.38 1066
11046.37 1003
11047.36 1050
11048.35 933
11049.35 962
11050.34 940
11051.33 885
11052.32 923
11053.32 890
11054.31 863
11055.30 891
11056.30 920
11057.29 912
11058.28 921
11059.27 904
11060.27 903
11061.26 979
11062.25 943
11063.25 932
11064.24 936
11065.23 905
11066.23 921
11067.22 957
11068.21 858
11069.21 927
11070.20 903
11071.19 863
11072.19 894
11073.18 893
11074.17 900
11075.17 902
11076.16 912
11077.16 922
11078.15 886
11079.14 888
11080.14 947
11081.13 937
11082.13 929
11083.12 948
11084.11 908
11085.11 906
11086.10 902
11087.10 887
11088.09 859
11089.09 908
11090.08 826
11091.07 829
11092.07 815
11093.06 782
11094.06 806
11095.05 783
11096.05 861
11097.04 841
11098.04 872
11099.03 820
11100.03 824
11101.02 816
11102.02 840
11103.01 831
11104.01 810
11105.00 777
11106.00 803
11106.99 804
11107.99 775
11108.98 815
11109.98 752
11110.97 734
11111.97 782
11112.96 754
11113.96 712
11114.95 703
11115.95 647
11116.95 678
11117.94 706
11118.94 644
11119.93 746
11120.93 728
11121.92 706
11122.92 673
11123.92 659
11124.91 785
11125.91 709
11126.90 788
11127.90 712
11128.90 696
11129.89 715
11130.89 667
11131.89 656
11132.88 637
11133.88 658
11134.87 650
11135.87 655
11136.87 679
11137.86 674
11138.86 739
11139.86 723
11140.85 668
11141.85 693
11142.85 765
11143.84 696
11144.84 730
11145.84 667
11146.84 641
11147.83 676
11148.83 693
11149.83 701
11150.82 643
11151.82 664
11152.82 675
11153.82 654
11154.81 682
11155.81 697
11156.81 709
11157.80 712
11158.80 664
11159.80 682
11160.80 666
11161.79 670
11162.79 625
11163.79 599
11164.79 664
11165.79 688
11166.78 629
11167.78 641
11168.78 648
11169.78 632
11170.78 696
11171.77 666
11172.77 651
11173.77 592
11174.77 638
11175.77 609
11176.76 613
11177.76 600
11178.76 576
11179.76 689
11180.76 716
11181.76 681
11182.76 647
11183.75 611
11184.75 667
11185.75 658
11186.75 609
11187.75 677
11188.75 686
11189.75 619
11190.75 673
11191.74 684
11192.74 621
11193.74 655
11194.74 641
11195.74 589
11196.74 632
11197.74 635
11198.74 630
11199.74 631
11200.74 645
11201.74 608
11202.74 622
11203.74 639
11204.74 638
11205.73 670
11206.73 678
11207.73 652
11208.73 703
11209.73 690
11210.73 632
11211.73 616
11212.73 667
11213.73 689
11214.73 702
11215.73 704
11216.73 651
11217.73 635
11218.73 670
11219.73 600
11220.73 620
11221.73 608
11222.73 659
11223.74 642
11224.74 681
11225.74 599
11226.74 648
11227.74 663
11228.74 678
11229.74 687
11230.74 662
11231.74 618
11232.74 601
11233.74 619
11234.74 675
11235.74 668
11236.74 643
11237.75 615
11238.75 599
11239.75 689
11240.75 695
11241.75 614
11242.75 688
11243.75 635
11244.75 568
11245.76 568
11246.76 673
11247.76 697
11248.76 648
11249.76 631
11250.76 666
11251.76 579
11252.77 635
11253.77 613
11254.77 607
11255.77 704
11256.77 632
11257.78 650
11258.78 676
11259.78 674
11260.78 683
11261.78 593
11262.79 632
11263.79 671
11264.79 641
11265.79 668
11266.79 670
11267.80 697
11268.80 619
11269.80 638
11270.80 703
11271.81 662
11272.81 653
11273.81 734
11274.81 688
11275.82 651
11276.82 710
11277.82 643
11278.83 647
11279.83 699
11280.83 604
11281.83 611
11282.84 644
11283.84 689
11284.84 592
11285.85 595
11286.85 646
11287.85 617
11288.86 542
11289.86 634
11290.86 660
11291.87 566
11292.87 654
11293.87 611
11294.88 555
11295.88 576
11296.89 578
11297.89 554
11298.89 566
11299.90 522
11300.90 573
11301.90 624
11302.91 604
11303.91 607
11304.92 616
11305.92 573
11306.92 648
11307.93 613
11308.93 571
11309.94 632
11310.94 632
11311.95 625
11312.95 617
11313.95 572
11314.96 575
11315.96 570
11316.97 602
11317.97 606
11318.98 619
11319.98 590
11320.99 585
11321.99 592
11323.00 594
11324.00 632
11325.01 592
11326.01 600
11327.02 564
11328.02 599
11329.03 636
11330.03 640
11331.04 613
11332.04 723
11333.05 642
11334.05 597
11335.06 574
11336.06 610
11337.07 595
11338.07 575
11339.08 666
11340.09 652
11341.09 678
11342.10 715
11343.10 800
11344.11 760
11345.11 696
11346.12 676
11347.13 695
11348.13 651
11349.14 651
11350.14 659
11351.15 690
11352.16 595
11353.16 614
11354.17 604
11355.17 592
11356.18 612
11357.19 635
11358.19 549
11359.20 566
11360.21 615
11361.21 600
11362.22 605
11363.23 555
11364.23 599
11365.24 610
11366.25 605
11367.25 652
11368.26 588
11369.27 572
11370.27 601
11371.28 586
11372.29 595
11373.29 602
11374.30 602
11375.31 648
11376.32 618
11377.32 574
11378.33 643
11379.34 570
11380.35 573
11381.35 557
11382.36 549
11383.37 590
11384.38 581
11385.38 602
11386.39 608
11387.40 579
11388.41 613
11389.41 582
11390.42 575
11391.43 561
11392.44 586
11393.45 574
11394.45 589
11395.46 592
11396.47 553
11397.48 657
11398.49 622
11399.49 619
11400.50 637
11401.51 564
11402.52 613
11403.53 630
11404.54 597
11405.54 584
11406.55 618
11407.56 620
11408.57 598
11409.58 640
11410.59 644
11411.60 597
11412.61 560
11413.61 573
11414.62 601
11415.63 587
11416.64 579
11417.65 552
11418.66 554
11419.67 616
11420.68 619
11421.69 558
11422.70 578
11423.71 594
11424.71 578
11425.72 584
11426.73 624
11427.74 653
11428.75 629
11429.76 588
11430.77 580
11431.78 634
11432.79 571
11433.80 576
11434.81 633
11435.82 613
11436.83 607
11437.84 625
11438.85 660
11439.86 647
11440.87 622
11441.88 583
11442.89 585
11443.90 593
11444.91 602
11445.92 641
11446.93 597
11447.94 622
11448.95 581
11449.96 575
11450.97 631
11451.98 632
11452.99 598
11454.01 648
11455.02 649
11456.03 616
11457.04 648
11458.05 606
11459.06 685
11460.07 649
11461.08 692
11462.09 666
11463.10 628
11464.11 630
11465.13 651
11466.14 611
11467.15 623
11468.16 603
11469.17 683
11470.18 673
11471.19 688
11472.20 614
11473.22 589
11474.23 614
11475.24 620
11476.25 640
11477.26 606
11478.27 619
11479.29 647
11480.30 627
11481.31 657
11482.32 659
11483.33 715
11484.35 682
11485.36 626
11486.37 664
11487.38 649
11488.39 667
11489.41 691
11490.42 680
11491.43 619
11492.44 642
11493.46 656
11494.47 646
11495.48 624
11496.49 661
11497.51 695
11498.52 697
11499.53 642
11500.54 700
11501.56 716
11502.57 736
11503.58 695
11504.59 676
11505.61 646
11506.62 664
11507.63 730
11508.65 757
11509.66 703
11510.67 711
11511.69 702
11512.70 728
11513.71 672
11514.73 772
11515.74 753
11516.75 729
11517.77 773
11518.78 781
11519.79 804
11520.81 759
11521.82 891
11522.83 851
11523.85 829
11524.86 820
11525.88 807
11526.89 833
11527.90 855
11528.92 800
11529.93 861
11530.95 900
11531.96 942
11532.97 914
11533.99 1021
11535.00 1097
11536.02 1085
11537.03 1140
11538.05 1262
11539.06 1311
11540.07 1464
11541.09 1375
11542.10 1380
11543.12 1383
11544.13 1278
11545.15 1276
11546.16 1118
11547.18 1071
11548.19 1037
11549.21 985
11550.22 889
11551.24 834
11552.25 836
11553.27 827
11554.28 796
11555.30 741
11556.31 813
11557.33 738
11558.34 744
11559.36 749
11560.37 722
11561.39 786
11562.40 781
11563.42 738
11564.43 706
11565.45 770
11566.47 678
11567.48 703
11568.50 686
11569.51 765
11570.53 783
11571.54 733
11572.56 769
11573.58 758
11574.59 758
11575.61 733
11576.62 719
11577.64 668
11578.66 688
11579.67 707
11580.69 776
11581.70 770
11582.72 714
11583.74 673
11584.75 640
11585.77 639
11586.79 685
11587.80 689
11588.82 764
11589.84 715
11590.85 674
11591.87 707
11592.89 691
11593.90 697
11594.92 693
11595.94 697
11596.95 691
11597.97 741
11598.99 793
11600.01 768
11601.02 771
11602.04 838
11603.06 835
11604.07 845
11605.09 801
11606.11 710
11607.13 766
11608.14 736
11609.16 724
11610.18 736
11611.20 745
11612.21 717
11613.23 671
11614.25 635
11615.27 660
11616.29 661
11617.30 726
11618.32 676
11619.34 698
11620.36 684
11621.38 678
11622.39 715
11623.41 724
11624.43 734
11625.45 695
11626.47 668
11627.48 597
11628.50 639
11629.52 596
11630.54 624
11631.56 647
11632.58 681
11633.59 667
11634.61 667
11635.63 623
11636.65 636
11637.67 658
11638.69 731
11639.71 691
11640.73 645
11641.75 635
11642.76 599
11643.78 616
11644.80 678
11645.82 660
11646.84 689
11647.86 556
11648.88 600
11649.90 598
11650.92 640
11651.94 592
11652.96 587
11653.98 657
11655.00 589
11656.01 622
11657.03 629
11658.05 658
11659.07 602
11660.09 560
11661.11 557
11662.13 611
11663.15 605
11664.17 605
11665.19 554
11666.21 602
11667.23 644
11668.25 578
11669.27 607
11670.29 594
11671.31 650
11672.33 610
11673.35 557
11674.37 585
11675.39 654
11676.42 622
11677.44 570
11678.46 606
11679.48 610
11680.50 609
11681.52 569
11682.54 590
11683.56 609
11684.58 646
11685.60 593
11686.62 631
11687.64 552
11688.66 551
11689.69 587
11690.71 635
11691.73 578
11692.75 581
11693.77 574
11694.79 574
11695.81 562
11696.83 641
11697.85 551
11698.88 601
11699.90 580
11700.92 537
11701.94 576
11702.96 564
11703.98 561
11705.01 604
11706.03 555
11707.05 608
11708.07 574
11709.09 586
11710.12 637
11711.14 552
11712.16 560
11713.18 611
11714.20 579
11715.23 593
11716.25 589
11717.27 611
11718.29 578
11719.31 590
11720.34 530
11721.36 587
11722.38 611
11723.40 524
11724.43 531
11725.45 546
11726.47 519
11727.49 516
11728.52 562
11729.54 587
11730.56 617
11731.59 546
11732.61 578
11733.63 626
11734.65 611
11735.68 552
11736.70 603
11737.72 595
11738.75 620
11739.77 576
11740.79 593
11741.82 610
11742.84 603
11743.86 640
11744.89 585
11745.91 601
11746.93 638
11747.96 597
11748.98 592
11750.01 582
11751.03 594
11752.05 627
11753.08 503
11754.10 569
11755.12 585
11756.15 542
11757.17 529
11758.20 531
11759.22 564
11760.24 602
11761.27 588
11762.29 559
11763.32 565
11764.34 594
11765.37 617
11766.39 586
11767.41 587
11768.44 579
11769.46 618
11770.49 580
11771.51 620
11772.54 595
11773.56 626
11774.59 598
11775.61 556
11776.64 547
11777.66 566
11778.69 623
11779.71 651
11780.74 647
11781.76 624
11782.79 606
11783.81 599
11784.84 569
11785.86 588
11786.89 616
11787.91 689
11788.94 621
11789.96 606
11790.99 596
11792.01 616
11793.04 633
11794.07 614
11795.09 599
11796.12 587
11797.14 612
11798.17 595
11799.19 573
11800.22 613
11801.25 609
11802.27 652
11803.30 673
11804.32 654
11805.35 626
11806.38 659
11807.40 667
11808.43 683
11809.45 635
11810.48 673
11811.51 688
11812.53 656
11813.56 671
11814.59 664
11815.61 639
11816.64 651
11817.67 723
11818.69 669
11819.72 649
11820.75 740
11821.77 728
11822.80 697
11823.83 686
11824.85 701
11825.88 709
11826.91 710
11827.94 741
11828.96 706
11829.99 663
11831.02 702
11832.04 716
11833.07 731
11834.10 741
11835.13 706
11836.15 695
11837.18 795
11838.21 746
11839.24 726
11840.26 727
11841.29 752
11842.32 751
11843.35 735
11844.37 759
11845.40 735
11846.43 721
11847.46 653
11848.49 755
11849.51 757
11850.54 773
11851.57 761
11852.60 703
11853.63 799
11854.65 799
11855.68 750
11856.71 804
11857.74 802
11858.77 797
11859.80 822
11860.83 862
11861.85 883
11862.88 795
11863.91 796
11864.94 847
11865.97 961
11867.00 835
11868.03 806
11869.05 832
11870.08 887
11871.11 818
11872.14 780
11873.17 774
11874.20 843
11875.23 853
11876.26 897
11877.29 914
11878.32 881
11879.35 866
11880.38 902
11881.40 932
11882.43 958
11883.46 837
11884.49 923
11885.52 961
11886.55 970
11887.58 981
11888.61 990
11889.64 940
11890.67 1060
11891.70 998
11892.73 869
11893.76 1004
11894.79 1021
11895.82 1060
11896.85 1032
11897.88 1052
11898.91 1099
11899.94 1126
11900.97 1216
11902.00 1287
11903.03 1284
11904.06 1341
11905.09 1307
11906.12 1379
11907.15 1452
11908.18 1374
11909.22 1150
11910.25 1244
11911.28 1141
11912.31 1185
11913.34 1169
11914.37 1152
11915.40 1130
11916.43 1082
11917.46 1033
11918.49 1014
11919.52 1041
11920.55 1157
11921.59 1104
11922.62 1165
11923.65 1127
11924.68 1166
11925.71 1232
11926.74 1213
11927.77 1192
11928.81 1310
11929.84 1374
11930.87 1398
11931.90 1567
11932.93 1538
11933.96 1612
11935.00 1636
11936.03 1584
11937.06 1376
11938.09 1344
11939.12 1277
11940.15 1280
11941.19 1162
11942.22 1186
11943.25 1112
11944.28 1012
11945.31 1023
11946.35 1065
11947.38 949
11948.41 1018
11949.44 980
11950.48 1041
11951.51 990
11952.54 910
11953.57 909
11954.61 978
11955.64 1010
11956.67 988
11957.70 964
11958.74 1037
11959.77 962
11960.80 990
11961.84 1008
11962.87 977
11963.90 948
11964.93 963
11965.97 928
11967.00 979
11968.03 921
11969.07 960
11970.10 1004
11971.13 1046
11972.17 983
11973.20 1021
11974.23 1001
11975.27 920
11976.30 942
11977.33 982
11978.37 931
11979.40 987
11980.44 975
11981.47 935
11982.50 924
11983.54 962
11984.57 967
11985.60 940
11986.64 1009
11987.67 951
11988.71 899
11989.74 939
11990.77 987
11991.81 949
11992.84 968
11993.88 981
11994.91 938
11995.95 942
11996.98 930
11998.02 979
11999.05 1057
12000.08 1034
12001.12 991
12002.15 1052
12003.19 997
12004.22 1012
12005.26 1057
12006.29 1006
12007.33 1061
12008.36 1080
12009.40 1058
12010.43 1078
12011.47 1028
12012.50 1041
12013.54 1048
12014.57 1088
12015.61 1123
12016.64 1169
12017.68 1111
12018.71 1099
12019.75 1083
12020.78 1146
12021.82 1138
12022.86 1149
12023.89 1165
12024.93 1092
12025.96 1141
12027.00 1109
12028.03 1160
12029.07 1110
12030.11 1105
12031.14 1147
12032.18 1063
12033.21 1122
12034.25 1113
12035.29 1108
12036.32 1077
12037.36 1100
12038.39 1077
12039.43 1101
12040.47 1173
12041.50 1137
12042.54 1178
12043.58 1152
12044.61 1123
12045.65 1113
12046.69 1116
12047.72 1141
12048.76 1192
12049.80 1129
12050.83 1181
12051.87 1256
12052.91 1250
12053.94 1241
12054.98 1263
12056.02 1257
12057.05 1299
12058.09 1327
12059.13 1348
12060.16 1419
12061.20 1399
12062.24 1400
12063.28 1327
12064.31 1332
12065.35 1220
12066.39 1178
12067.43 1160
12068.46 1177
12069.50 1081
12070.54 1079
12071.58 1094
12072.61 1125
12073.65 1125
12074.69 1058
12075.73 1101
12076.76 1081
12077.80 1032
12078.84 1070
12079.88 1092
12080.92 1129
12081.95 1123
12082.99 1129
12084.03 1101
12085.07 1135
12086.11 1129
12087.15 1171
12088.18 1140
12089.22 1184
12090.26 1247
12091.30 1283
12092.34 1192
12093.38 1222
12094.42 1137
12095.45 1127
12096.49 1176
12097.53 1304
12098.57 1346
12099.61 1321
12100.65 1325
12101.69 1380
12102.73 1365
12103.76 1395
12104.80 1514
12105.84 1521
12106.88 1506
12107.92 1489
12108.96 1378
12110.00 1376
12111.04 1341
12112.08 1229
12113.12 1152
12114.16 1118
12115.20 1103
12116.24 1072
12117.28 989
12118.32 971
12119.36 989
12120.40 966
12121.44 961
12122.47 956
12123.51 894
12124.55 868
12125.59 878
12126.63 898
12127.67 921
12128.71 859
12129.76 889
12130.80 911
12131.84 930
12132.88 899
12133.92 807
12134.96 849
12136.00 926
12137.04 927
12138.08 870
12139.12 890
12140.16 920
12141.20 886
12142.24 892
12143.28 960
12144.32 856
12145.36 849
12146.40 885
12147.44 898
12148.49 863
12149.53 877
12150.57 882
12151.61 862
12152.65 855
12153.69 779
12154.73 806
12155.77 830
12156.81 831
12157.86 791
12158.90 769
12159.94 752
12160.98 826
12162.02 757
12163.06 748
12164.10 713
12165.15 769
12166.19 821
12167.23 727
12168.27 775
12169.31 770
12170.36 726
12171.40 774
12172.44 740
12173.48 763
12174.52 749
12175.57 803
12176.61 798
12177.65 729
12178.69 762
12179.73 787
12180.78 799
12181.82 803
12182.86 766
12183.90 808
12184.95 763
12185.99 766
12187.03 772
12188.07 795
12189.12 792
12190.16 807
12191.20 785
12192.25 682
12193.29 708
12194.33 764
12195.37 749
12196.42 681
12197.46 759
12198.50 731
12199.55 754
12200.59 713
12201.63 760
12202.68 752
12203.72 741
12204.76 732
12205.81 762
12206.85 688
12207.89 729
12208.94 757
12209.98 746
12211.02 699
12212.07 666
12213.11 686
12214.16 726
12215.20 705
12216.24 697
12217.29 703
12218.33 731
12219.37 752
12220.42 721
12221.46 690
12222.51 651
12223.55 695
12224.60 681
12225.64 686
12226.68 671
12227.73 653
12228.77 674
12229.82 663
12230.86 644
12231.91 720
12232.95 716
12234.00 675
12235.04 653
12236.08 669
12237.13 687
12238.17 641
12239.22 691
12240.26 672
12241.31 687
12242.35 659
12243.40 643
12244.44 661
12245.49 690
12246.53 675
12247.58 704
12248.62 697
12249.67 711
12250.72 705
12251.76 661
12252.81 657
12253.85 642
12254.90 668
12255.94 632
12256.99 661
12258.03 625
12259.08 616
12260.13 583
12261.17 602
12262.22 602
12263.26 614
12264.31 703
12265.35 623
12266.40 578
12267.45 604
12268.49 649
12269.54 619
12270.59 583
12271.63 605
12272.68 659
12273.72 625
12274.77 655
12275.82 630
12276.86 538
12277.91 578
12278.96 597
12280.00 623
12281.05 609
12282.10 604
12283.14 615
12284.19 610
12285.24 561
12286.28 626
12287.33 589
12288.38 591
12289.42 602
12290.47 587
12291.52 549
12292.57 569
12293.61 608
12294.66 587
12295.71 592
12296.75 587
12297.80 568
12298.85 572
12299.90 542
12300.94 534
12301.99 536
12303.04 509
12304.09 573
12305.13 545
12306.18 594
12307.23 550
12308.28 575
12309.33 582
12310.37 615
12311.42 591
12312.47 610
12313.52 573
12314.57 567
12315.61 556
12316.66 587
12317.71 610
12318.76 591
12319.81 536
12320.85 539
12321.90 539
12322.95 573
12324.00 525
12325.05 542
12326.10 509
12327.15 526
12328.19 527
12329.24 568
12330.29 566
12331.34 508
12332.39 525
12333.44 565
12334.49 531
12335.54 546
12336.59 548
12337.63 570
12338.68 626
12339.73 535
12340.78 499
12341.83 555
12342.88 627
12343.93 608
12344.98 525
12346.03 537
12347.08 529
12348.13 491
12349.18 588
12350.23 571
12351.28 540
12352.33 539
12353.38 567
12354.43 556
12355.48 577
12356.52 545
12357.57 615
12358.62 559
12359.67 561
12360.72 545
12361.77 547
12362.82 585
12363.88 525
12364.93 534
12365.98 546
12367.03 512
12368.08 564
12369.13 544
12370.18 563
12371.23 531
12372.28 494
12373.33 521
12374.38 543
12375.43 597
12376.48 597
12377.53 585
12378.58 581
12379.63 564
12380.68 546
12381.73 551
12382.79 576
12383.84 603
12384.89 606
12385.94 567
12386.99 481
12388.04 529
12389.09 548
12390.14 558
12391.20 541
12392.25 549
12393.30 598
12394.35 516
12395.40 537
12396.45 555
12397.50 537
12398.56 532
12399.61 620
12400.66 600
12401.71 550
12402.76 580
12403.81 533
12404.87 583
12405.92 554
12406.97 593
12408.02 637
12409.07 623
12410.13 563
12411.18 531
12412.23 509
12413.28 541
12414.34 562
12415.39 519
12416.44 543
12417.49 594
12418.55 546
12419.60 545
12420.65 559
12421.70 576
12422.76 614
12423.81 599
12424.86 564
12425.91 598
12426.97 617
12428.02 571
12429.07 568
12430.13 533
12431.18 576
12432.23 554
12433.29 553
12434.34 587
12435.39 609
12436.44 685
12437.50 617
12438.55 613
12439.61 581
12440.66 610
12441.71 576
12442.77 586
12443.82 607
12444.87 595
12445.93 562
12446.98 597
12448.03 537
12449.09 559
12450.14 614
12451.20 613
12452.25 557
12453.30 550
12454.36 574
12455.41 571
12456.47 616
12457.52 554
12458.57 605
12459.63 624
12460.68 642
12461.74 661
12462.79 603
12463.85 624
12464.90 681
12465.95 632
12467.01 669
12468.06 664
12469.12 684
12470.17 677
12471.23 720
12472.28 776
12473.34 718
12474.39 828
12475.45 846
12476.50 858
12477.56 847
12478.61 942
12479.67 961
12480.72 959
12481.78 921
12482.83 866
12483.89 854
12484.94 851
12486.00 828
12487.05 768
12488.11 799
12489.17 740
12490.22 705
12491.28 680
12492.33 663
12493.39 651
12494.44 691
12495.50 656
12496.55 662
12497.61 663
12498.67 718
12499.72 646
12500.78 671
12501.83 672
12502.89 658
12503.95 684
12505.00 592
12506.06 688
12507.12 666
12508.17 630
12509.23 660
12510.28 663
12511.34 637
12512.40 691
12513.45 654
12514.51 671
12515.57 698
12516.62 631
12517.68 657
12518.74 621
12519.79 668
12520.85 717
12521.91 672
12522.96 701
12524.02 706
12525.08 605
12526.14 667
12527.19 671
12528.25 711
12529.31 648
12530.36 640
12531.42 661
12532.48 607
12533.54 627
12534.59 612
12535.65 696
12536.71 679
12537.77 654
12538.82 670
12539.88 681
12540.94 661
12542.00 651
12543.05 730
12544.11 698
12545.17 654
12546.23 674
12547.29 701
12548.34 767
12549.40 743
12550.46 774
12551.52 832
12552.58 883
12553.64 807
12554.69 805
12555.75 843
12556.81 753
12557.87 890
12558.93 800
12559.99 792
12561.04 792
12562.10 787
12563.16 797
12564.22 782
12565.28 751
12566.34 745
12567.40 745
12568.45 710
12569.51 688
12570.57 652
12571.63 709
12572.69 672
12573.75 708
12574.81 678
12575.87 698
12576.93 638
12577.99 664
12579.05 734
12580.11 638
12581.16 648
12582.22 672
12583.28 650
12584.34 642
12585.40 716
12586.46 724
12587.52 662
12588.58 651
12589.64 626
12590.70 693
12591.76 676
12592.82 641
12593.88 643
12594.94 677
12596.00 695
12597.06 747
12598.12 699
12599.18 708
12600.24 678
12601.30 655
12602.36 680
12603.42 651
12604.48 636
12605.54 648
12606.60 685
12607.66 683
12608.72 715
12609.79 686
12610.85 687
12611.91 602
12612.97 628
12614.03 770
12615.09 715
12616.15 660
12617.21 720
12618.27 781
12619.33 748
12620.39 696
12621.45 721
12622.52 705
12623.58 727
12624.64 706
12625.70 724
12626.76 742
12627.82 738
12628.88 750
12629.95 812
12631.01 818
12632.07 798
12633.13 762
12634.19 797
12635.25 802
12636.31 812
12637.38 781
12638.44 713
12639.50 738
12640.56 747
12641.62 753
12642.69 768
12643.75 707
12644.81 667
12645.87 654
12646.93 633
12648.00 715
12649.06 701
12650.12 627
12651.18 614
12652.25 651
12653.31 711
12654.37 727
12655.43 755
12656.50 675
12657.56 698
12658.62 641
12659.68 614
12660.75 673
12661.81 715
12662.87 670
12663.94 639
12665.00 616
12666.06 659
12667.12 646
12668.19 708
12669.25 668
12670.31 641
12671.38 635
12672.44 626
12673.50 604
12674.57 618
12675.63 691
12676.69 686
12677.76 692
12678.82 704
12679.88 743
12680.95 675
12682.01 661
12683.07 639
12684.14 668
12685.20 639
12686.27 693
12687.33 698
12688.39 685
12689.46 672
12690.52 652
12691.59 697
12692.65 725
12693.71 672
12694.78 613
12695.84 676
12696.91 679
12697.97 664
12699.04 678
12700.10 666
12701.16 671
12702.23 671
12703.29 696
12704.36 676
12705.42 720
12706.49 735
12707.55 682
12708.62 710
12709.68 739
12710.75 757
12711.81 769
12712.88 790
12713.94 778
12715.01 734
12716.07 786
12717.14 798
12718.20 788
12719.27 730
12720.33 671
12721.40 694
12722.46 687
12723.53 671
12724.59 635
12725.66 687
12726.72 754
12727.79 734
12728.86 760
12729.92 714
12730.99 692
12732.05 711
12733.12 754
12734.18 783
12735.25 686
12736.32 649
12737.38 679
12738.45 738
12739.51 648
12740.58 728
12741.65 682
12742.71 669
12743.78 684
12744.85 671
12745.91 658
12746.98 683
12748.04 640
12749.11 666
12750.18 636
12751.24 611
12752.31 696
12753.38 713
12754.44 696
12755.51 638
12756.58 629
12757.64 649
12758.71 637
12759.78 621
12760.85 672
12761.91 638
12762.98 596
12764.05 634
12765.11 610
12766.18 604
12767.25 575
12768.32 610
12769.38 629
12770.45 619
12771.52 639
12772.58 639
12773.65 594
12774.72 595
12775.79 578
12776.86 609
12777.92 591
12778.99 627
12780.06 635
12781.13 628
12782.19 643
12783.26 595
12784.33 661
12785.40 581
12786.47 616
12787.53 592
12788.60 563
12789.67 540
12790.74 550
12791.81 605
12792.87 621
12793.94 591
12795.01 616
12796.08 634
12797.15 591
12798.22 532
12799.29 511
12800.35 529
12801.42 552
12802.49 611
12803.56 585
12804.63 596
12805.70 576
12806.77 590
12807.84 572
12808.90 561
12809.97 542
12811.04 627
12812.11 572
12813.18 626
12814.25 580
12815.32 565
12816.39 560
12817.46 605
12818.53 600
12819.60 586
12820.67 648
12821.74 595
12822.81 586
12823.88 571
12824.94 571
12826.01 592
12827.08 584
12828.15 588
12829.22 584
12830.29 601
12831.36 561
12832.43 523
12833.50 536
12834.57 564
12835.64 524
12836.71 526
12837.78 537
12838.85 624
12839.92 592
12840.99 550
12842.07 490
12843.14 488
12844.21 541
12845.28 567
12846.35 538
12847.42 582
12848.49 530
12849.56 534
12850.63 549
12851.70 535
12852.77 601
12853.84 514
12854.91 583
12855.98 518
12857.06 531
12858.13 554
12859.20 509
12860.27 515
12861.34 582
12862.41 523
12863.48 534
12864.55 475
12865.62 527
12866.70 567
12867.77 530
12868.84 584
12869.91 571
12870.98 551
12872.05 550
12873.13 526
12874.20 489
12875.27 518
12876.34 509
12877.41 491
12878.48 476
12879.56 517
12880.63 492
12881.70 534
12882.77 536
12883.84 550
12884.92 560
12885.99 495
12887.06 537
12888.13 549
12889.21 500
12890.28 511
12891.35 522
12892.42 497
12893.50 472
12894.57 504
12895.64 575
12896.71 500
12897.79 481
12898.86 462
12899.93 458
12901.00 471
12902.08 512
12903.15 495
12904.22 512
12905.30 521
12906.37 506
12907.44 486
12908.52 459
12909.59 488
12910.66 495
12911.73 447
12912.81 461
12913.88 522
12914.96 487
12916.03 470
12917.10 471
12918.18 459
12919.25 496
12920.32 484
12921.40 440
12922.47 437
12923.54 492
12924.62 468
12925.69 551
12926.77 523
12927.84 499
12928.91 510
12929.99 496
12931.06 468
12932.14 492
12933.21 502
12934.28 475
12935.36 477
12936.43 455
12937.51 473
12938.58 413
12939.66 447
12940.73 443
12941.80 456
12942.88 478
12943.95 458
12945.03 494
12946.10 477
12947.18 474
12948.25 472
12949.33 469
12950.40 485
12951.48 466
12952.55 467
12953.63 502
12954.70 473
12955.78 494
12956.85 483
12957.93 471
12959.00 465
12960.08 459
12961.15 409
12962.23 469
12963.30 434
12964.38 477
12965.46 498
12966.53 485
12967.61 442
12968.68 478
12969.76 495
12970.83 451
12971.91 487
12972.99 485
12974.06 498
12975.14 449
12976.21 481
12977.29 507
12978.37 499
12979.44 464
12980.52 505
12981.59 502
12982.67 498
12983.75 409
12984.82 481
12985.90 505
12986.98 515
12988.05 513
12989.13 497
12990.20 509
12991.28 513
12992.36 513
12993.43 517
12994.51 442
12995.59 434
12996.67 493
12997.74 498
12998.82 499
12999.90 491
13000.97 489
13002.05 506
13003.13 513
13004.20 510
13005.28 445
13006.36 460
13007.44 439
13008.51 512
13009.59 512
13010.67 505
13011.75 513
13012.82 556
13013.90 529
13014.98 516
13016.06 489
13017.13 484
13018.21 479
13019.29 478
13020.37 445
13021.44 469
13022.52 497
13023.60 433
13024.68 459
13025.76 466
13026.83 510
13027.91 457
13028.99 483
13030.07 514
13031.15 516
13032.23 509
13033.30 551
13034.38 516
13035.46 489
13036.54 467
13037.62 508
13038.70 487
13039.77 445
13040.85 438
13041.93 489
13043.01 508
13044.09 492
13045.17 483
13046.25 484
13047.33 494
13048.40 504
13049.48 492
13050.56 458
13051.64 481
13052.72 487
13053.80 473
13054.88 519
13055.96 480
13057.04 493
13058.12 473
13059.20 497
13060.28 456
13061.36 533
13062.44 476
13063.51 534
13064.59 506
13065.67 483
13066.75 486
13067.83 457
13068.91 463
13069.99 522
13071.07 516
13072.15 525
13073.23 552
13074.31 479
13075.39 509
13076.47 507
13077.55 513
13078.63 490
13079.71 444
13080.79 486
13081.87 500
13082.96 500
13084.04 461
13085.12 472
13086.20 484
13087.28 501
13088.36 492
13089.44 488
13090.52 496
13091.60 504
13092.68 491
13093.76 519
13094.84 491
13095.92 462
13097.00 506
13098.09 480
13099.17 526
13100.25 530
13101.33 477
13102.41 522
13103.49 490
13104.57 467
13105.65 539
13106.74 488
13107.82 509
13108.90 474
13109.98 484
13111.06 513
13112.14 506
13113.22 462
13114.31 491
13115.39 498
13116.47 505
13117.55 505
13118.63 508
13119.72 520
13120.80 530
13121.88 547
13122.96 540
13124.04 487
13125.13 506
13126.21 528
13127.29 563
13128.37 516
13129.45 522
13130.54 538
13131.62 562
13132.70 509
13133.78 490
13134.87 541
13135.95 534
13137.03 512
13138.11 480
13139.20 478
13140.28 527
13141.36 480
13142.45 577
13143.53 523
13144.61 475
13145.69 489
13146.78 525
13147.86 534
13148.94 508
13150.03 513
13151.11 532
13152.19 591
13153.28 527
13154.36 483
13155.44 509
13156.53 527
13157.61 479
13158.69 539
13159.78 501
13160.86 461
13161.94 467
13163.03 545
13164.11 543
13165.20 548
13166.28 505
13167.36 528
13168.45 536
13169.53 526
13170.62 532
13171.70 492
13172.78 568
13173.87 508
13174.95 547
13176.04 529
13177.12 521
13178.21 523
13179.29 543
13180.37 489
13181.46 499
13182.54 510
13183.63 621
13184.71 523
13185.80 584
13186.88 622
13187.97 587
13189.05 532
13190.14 563
13191.22 538
13192.31 511
13193.39 593
13194.48 560
13195.56 574
13196.65 516
13197.73 487
13198.82 521
13199.90 540
13200.99 546
13202.07 521
13203.16 557
13204.24 577
13205.33 546
13206.41 499
13207.50 556
13208.58 539
13209.67 512
13210.76 545
13211.84 587
13212.93 517
13214.01 544
13215.10 524
13216.19 523
13217.27 529
13218.36 503
13219.44 529
13220.53 616
13221.62 552
13222.70 559
13223.79 546
13224.87 562
13225.96 581
13227.05 484
13228.13 521
13229.22 541
13230.31 549
13231.39 555
13232.48 553
13233.57 523
13234.65 571
13235.74 619
13236.83 588
13237.91 620
13239.00 535
13240.09 549
13241.17 579
13242.26 607
13243.35 591
13244.43 606
13245.52 560
13246.61 571
13247.70 593
13248.78 583
13249.87 578
13250.96 601
13252.05 577
13253.13 615
13254.22 589
13255.31 579
13256.39 577
13257.48 579
13258.57 632
13259.66 633
13260.75 587
13261.83 559
13262.92 602
13264.01 640
13265.10 679
13266.19 635
13267.27 647
13268.36 662
13269.45 644
13270.54 715
13271.63 643
13272.71 703
13273.80 688
13274.89 641
13275.98 694
13277.07 682
13278.16 659
13279.24 668
13280.33 682
13281.42 697
13282.51 699
13283.60 688
13284.69 654
13285.78 645
13286.86 697
13287.95 701
13289.04 691
13290.13 647
13291.22 739
13292.31 728
13293.40 752
13294.49 763
13295.58 674
13296.67 734
13297.76 759
13298.84 733
13299.93 755
13301.02 724
13302.11 759
13303.20 732
13304.29 738
13305.38 771
13306.47 760
13307.56 742
13308.65 733
13309.74 776
13310.83 784
13311.92 775
13313.01 783
13314.10 818
13315.19 841
13316.28 853
13317.37 806
13318.46 772
13319.55 810
13320.64 813
13321.73 777
13322.82 735
13323.91 742
13325.00 805
13326.09 709
13327.18 731
13328.27 811
13329.36 799
13330.45 831
13331.54 881
13332.64 856
13333.73 840
13334.82 869
13335.91 893
13337.00 855
13338.09 861
13339.18 875
13340.27 827
13341.36 862
13342.45 890
13343.54 868
13344.64 911
13345.73 939
13346.82 947
13347.91 865
13349.00 887
13350.09 847
13351.18 899
13352.28 876
13353.37 893
13354.46 895
13355.55 856
13356.64 931
13357.73 947
13358.83 947
13359.92 954
13361.01 941
13362.10 932
13363.19 989
13364.29 977
13365.38 1104
13366.47 1031
13367.56 1011
13368.65 1086
13369.75 1090
13370.84 1168
13371.93 1139
13373.02 1120
13374.12 1068
13375.21 1039
13376.30 999
13377.39 960
13378.49 951
13379.58 909
13380.67 877
13381.76 857
13382.86 896
13383.95 861
13385.04 876
13386.13 786
13387.23 794
13388.32 852
13389.41 840
13390.51 767
13391.60 762
13392.69 739
13393.79 746
13394.88 757
13395.97 704
13397.07 759
13398.16 777
13399.25 763
13400.35 724
13401.44 784
13402.53 774
13403.63 763
13404.72 806
13405.81 792
13406.91 708
13408.00 812
13409.10 800
13410.19 787
13411.28 840
13412.38 815
13413.47 840
13414.57 771
13415.66 786
13416.75 750
13417.85 739
13418.94 710
13420.04 695
13421.13 797
13422.22 757
13423.32 774
13424.41 786
13425.51 744
13426.60 729
13427.70 748
13428.79 762
13429.89 773
13430.98 749
13432.08 701
13433.17 759
13434.27 802
13435.36 799
13436.46 813
13437.55 742
13438.65 810
13439.74 757
13440.84 782
13441.93 761
13443.03 809
13444.12 819
13445.22 796
13446.31 807
13447.41 847
13448.50 822
13449.60 796
13450.69 801
13451.79 809
13452.89 788
13453.98 840
13455.08 823
13456.17 887
13457.27 861
13458.36 881
13459.46 886
13460.56 843
13461.65 829
13462.75 804
13463.84 823
13464.94 876
13466.04 871
13467.13 837
13468.23 878
13469.32 913
13470.42 877
13471.52 888
13472.61 857
13473.71 836
13474.81 861
13475.90 904
13477.00 887
13478.10 891
13479.19 906
13480.29 912
13481.39 792
13482.48 832
13483.58 824
13484.68 914
13485.77 916
13486.87 905
13487.97 944
13489.07 947
13490.16 908
13491.26 911
13492.36 921
13493.45 938
13494.55 914
13495.65 974
13496.75 961
13497.84 937
13498.94 1020
13500.04 1049
13501.14 1040
13502.23 1044
13503.33 1023
13504.43 981
13505.53 1056
13506.63 1097
13507.72 1097
13508.82 1059
13509.92 1037
13511.02 1023
13512.12 1044
13513.21 1027
13514.31 1016
13515.41 972
13516.51 924
13517.61 928
13518.70 881
13519.80 876
13520.90 898
13522.00 887
13523.10 899
13524.20 924
13525.30 874
13526.39 859
13527.49 872
13528.59 894
13529.69 858
13530.79 844
13531.89 820
13532.99 792
13534.09 791
13535.18 805
13536.28 799
13537.38 795
13538.48 776
13539.58 776
13540.68 757
13541.78 780
13542.88 761
13543.98 749
13545.08 832
13546.18 813
13547.28 796
13548.38 764
13549.48 750
13550.57 715
13551.67 738
13552.77 723
13553.87 743
13554.97 758
13556.07 754
13557.17 691
13558.27 716
13559.37 744
13560.47 724
13561.57 750
13562.67 664
13563.77 693
13564.87 790
13565.97 800
13567.07 671
13568.17 727
13569.28 770
13570.38 818
13571.48 756
13572.58 686
13573.68 678
13574.78 675
13575.88 690
13576.98 711
13578.08 721
13579.18 676
13580.28 671
13581.38 727
13582.48 727
13583.58 706
13584.69 657
13585.79 688
13586.89 762
13587.99 706
13589.09 720
13590.19 738
13591.29 717
13592.39 694
13593.49 679
13594.60 731
13595.70 720
13596.80 693
13597.90 738
13599.00 754
13600.10 661
13601.21 686
13602.31 756
13603.41 724
13604.51 685
13605.61 730
13606.71 743
13607.82 736
13608.92 728
13610.02 683
13611.12 743
13612.22 745
13613.33 724
13614.43 713
13615.53 707
13616.63 722
13617.74 698
13618.84 672
13619.94 706
13621.04 710
13622.15 695
13623.25 680
13624.35 633
13625.45 658
13626.56 651
13627.66 688
13628.76 769
13629.86 727
13630.97 694
13632.07 720
13633.17 691
13634.28 727
13635.38 729
13636.48 680
13637.59 644
13638.69 686
13639.79 738
13640.90 690
13642.00 705
13643.10 719
13644.21 764
13645.31 724
13646.41 711
13647.52 664
13648.62 713
13649.72 694
13650.83 758
13651.93 735
13653.03 696
13654.14 716
13655.24 750
13656.35 719
13657.45 680
13658.55 657
13659.66 691
13660.76 662
13661.87 651
13662.97 700
13664.07 669
13665.18 699
13666.28 662
13667.39 763
13668.49 686
13669.60 703
13670.70 694
13671.81 724
13672.91 709
13674.01 710
13675.12 730
13676.22 713
13677.33 720
13678.43 713
13679.54 718
13680.64 699
13681.75 697
13682.85 698
13683.96 650
13685.06 718
13686.17 704
13687.27 715
13688.38 682
13689.48 725
13690.59 761
13691.69 771
13692.80 739
13693.91 772
13695.01 720
13696.12 726
13697.22 774
13698.33 800
13699.43 767
13700.54 779
13701.64 704
13702.75 730
13703.86 803
13704.96 807
13706.07 792
13707.17 763
13708.28 732
13709.39 786
13710.49 724
13711.60 789
13712.70 793
13713.81 775
13714.92 813
13716.02 801
13717.13 770
13718.24 820
13719.34 838
13720.45 772
13721.56 844
13722.66 884
13723.77 844
13724.88 949
13725.98 925
13727.09 906
13728.20 939
13729.30 870
13730.41 811
13731.52 844
13732.62 807
13733.73 927
13734.84 873
13735.94 942
13737.05 990
13738.16 953
13739.27 967
13740.37 907
13741.48 965
13742.59 912
13743.70 968
13744.80 880
13745.91 921
13747.02 940
13748.13 994
13749.23 996
13750.34 981
13751.45 1018
13752.56 1036
13753.67 1029
13754.77 955
13755.88 986
13756.99 1048
13758.10 1037
13759.21 1060
13760.31 1181
13761.42 1146
13762.53 1214
13763.64 1196
13764.75 1299
13765.85 1279
13766.96 1245
13768.07 1384
13769.18 1419
13770.29 1415
13771.40 1474
13772.51 1471
13773.61 1536
13774.72 1655
13775.83 1741
13776.94 1622
13778.05 1715
13779.16 1635
13780.27 1641
13781.38 1707
13782.48 1560
13783.59 1563
13784.70 1397
13785.81 1341
13786.92 1314
13788.03 1256
13789.14 1151
13790.25 1120
13791.36 1014
13792.47 986
13793.58 1002
13794.69 928
13795.80 932
13796.91 959
13798.02 894
13799.13 953
13800.24 900
13801.35 889
13802.45 898
13803.56 897
13804.67 921
13805.78 954
13806.89 873
13808.00 859
13809.11 866
13810.22 913
13811.34 925
13812.45 865
13813.56 840
13814.67 830
13815.78 851
13816.89 819
13818.00 815
13819.11 790
13820.22 798
13821.33 798
13822.44 753
13823.55 788
13824.66 781
13825.77 758
13826.88 755
13827.99 776
13829.10 718
13830.22 711
13831.33 709
13832.44 721
13833.55 745
13834.66 761
13835.77 751
13836.88 748
13837.99 732
13839.10 768
13840.22 735
13841.33 702
13842.44 750
13843.55 785
13844.66 722
13845.77 729
13846.88 784
13848.00 792
13849.11 710
13850.22 710
13851.33 778
13852.44 763
13853.56 780
13854.67 806
13855.78 732
13856.89 850
13858.00 709
13859.12 810
13860.23 781
13861.34 764
13862.45 746
13863.56 702
13864.68 717
13865.79 733
13866.90 754
13868.01 739
13869.13 771
13870.24 785
13871.35 745
13872.46 727
13873.58 781
13874.69 776
13875.80 742
13876.91 742
13878.03 836
13879.14 792
13880.25 774
13881.37 781
13882.48 721
13883.59 755
13884.71 788
13885.82 809
13886.93 788
13888.05 765
13889.16 827
13890.27 787
13891.39 811
13892.50 758
13893.61 696
13894.73 738
13895.84 808
13896.95 812
13898.07 784
13899.18 841
13900.29 819
13901.41 783
13902.52 774
13903.64 705
13904.75 798
13905.86 780
13906.98 747
13908.09 755
13909.21 718
13910.32 713
13911.43 736
13912.55 696
13913.66 678
13914.78 688
13915.89 710
13917.01 698
13918.12 632
13919.24 700
13920.35 672
13921.46 649
13922.58 669
13923.69 750
13924.81 656
13925.92 711
13927.04 693
13928.15 663
13929.27 697
13930.38 673
13931.50 689
13932.61 701
13933.73 650
13934.84 666
13935.96 672
13937.07 681
13938.19 672
13939.30 699
13940.42 660
13941.54 662
13942.65 661
13943.77 722
13944.88 668
13946.00 635
13947.11 659
13948.23 612
13949.34 573
13950.46 600
13951.58 649
13952.69 609
13953.81 620
13954.92 641
13956.04 642
13957.16 633
13958.27 657
13959.39 633
13960.50 651
13961.62 666
13962.74 665
13963.85 645
13964.97 653
13966.09 618
13967.20 666
13968.32 664
13969.44 621
13970.55 621
13971.67 614
13972.79 621
13973.90 650
13975.02 617
13976.14 621
13977.25 610
13978.37 604
13979.49 624
13980.60 666
13981.72 605
13982.84 617
13983.95 602
13985.07 627
13986.19 613
13987.31 566
13988.42 593
13989.54 628
13990.66 636
13991.78 604
13992.89 608
13994.01 643
13995.13 596
13996.25 581
13997.36 612
13998.48 592
13999.60 589
14000.72 588
14001.83 609
14002.95 544
14004.07 596
14005.19 575
14006.31 587
14007.42 594
14008.54 618
14009.66 605
14010.78 637
14011.90 618
14013.02 590
14014.13 586
14015.25 551
14016.37 607
14017.49 600
14018.61 612
14019.73 610
14020.84 610
14021.96 603
14023.08 620
14024.20 572
14025.32 604
14026.44 637
14027.56 591
14028.68 664
14029.80 647
14030.91 603
14032.03 604
14033.15 603
14034.27 604
14035.39 655
14036.51 583
14037.63 591
14038.75 643
14039.87 640
14040.99 607
14042.11 639
14043.23 635
14044.35 614
14045.47 670
14046.58 649
14047.70 669
14048.82 682
14049.94 670
14051.06 673
14052.18 621
14053.30 659
14054.42 606
14055.54 663
14056.66 672
14057.78 632
14058.90 662
14060.02 710
14061.14 675
14062.26 729
14063.38 723
14064.51 706
14065.63 728
14066.75 679
14067.87 759
14068.99 752
14070.11 766
14071.23 744
14072.35 742
14073.47 707
14074.59 779
14075.71 692
14076.83 778
14077.95 763
14079.07 796
14080.19 763
14081.32 765
14082.44 811
14083.56 839
14084.68 767
14085.80 832
14086.92 762
14088.04 873
14089.16 840
14090.29 799
14091.41 816
14092.53 838
14093.65 828
14094.77 759
14095.89 802
14097.01 779
14098.14 818
14099.26 821
14100.38 771
14101.50 818
14102.62 885
14103.75 891
14104.87 862
14105.99 801
14107.11 840
14108.23 808
14109.36 759
14110.48 788
14111.60 787
14112.72 788
14113.84 764
14114.97 798
14116.09 723
14117.21 751
14118.33 757
14119.46 742
14120.58 721
14121.70 713
14122.82 679
14123.95 657
14125.07 688
14126.19 711
14127.32 686
14128.44 707
14129.56 674
14130.68 664
14131.81 672
14132.93 689
14134.05 682
14135.18 674
14136.30 702
14137.42 671
14138.55 670
14139.67 707
14140.79 664
14141.92 628
14143.04 650
14144.16 643
14145.29 656
14146.41 661
14147.54 645
14148.66 624
14149.78 665
14150.91 647
14152.03 629
14153.15 599
14154.28 646
14155.40 668
14156.53 624
14157.65 605
14158.77 626
14159.90 630
14161.02 676
14162.15 641
14163.27 664
14164.40 635
14165.52 605
14166.64 636
14167.77 634
14168.89 638
14170.02 735
14171.14 636
14172.27 612
14173.39 616
14174.52 663
14175.64 616
14176.77 586
14177.89 567
14179.02 638
14180.14 643
14181.27 573
14182.39 593
14183.52 595
14184.64 629
14185.77 715
14186.89 635
14188.02 602
14189.14 589
14190.27 570
14191.39 565
14192.52 614
14193.64 618
14194.77 604
14195.90 588
14197.02 628
14198.15 648
14199.27 586
14200.40 561
14201.52 558
14202.65 614
14203.78 564
14204.90 584
14206.03 570
14207.15 570
14208.28 615
14209.41 636
14210.53 607
14211.66 637
14212.78 591
14213.91 602
14215.04 594
14216.16 625
14217.29 637
14218.42 604
14219.54 632
14220.67 658
14221.80 586
14222.92 592
14224.05 613
14225.18 600
14226.30 574
14227.43 607
14228.56 594
14229.68 554
14230.81 517
14231.94 500
14233.06 541
14234.19 611
14235.32 548
14236.45 537
14237.57 591
14238.70 559
14239.83 536
14240.96 503
14242.08 556
14243.21 583
14244.34 574
14245.47 546
14246.59 518
14247.72 543
14248.85 555
14249.98 511
14251.10 582
14252.23 561
14253.36 547
14254.49 606
14255.62 521
14256.74 526
14257.87 513
14259.00 574
14260.13 612
14261.26 517
14262.38 512
14263.51 482
14264.64 505
14265.77 543
14266.90 546
14268.03 506
14269.15 498
14270.28 495
14271.41 516
14272.54 469
14273.67 499
14274.80 559
14275.93 500
14277.06 496
14278.18 521
14279.31 510
14280.44 484
14281.57 511
14282.70 521
14283.83 519
14284.96 520
14286.09 508
14287.22 508
14288.35 513
14289.48 473
14290.60 541
14291.73 495
14292.86 520
14293.99 480
14295.12 508
14296.25 565
14297.38 519
14298.51 469
14299.64 485
14300.77 483
14301.90 501
14303.03 519
14304.16 472
14305.29 451
14306.42 430
14307.55 449
14308.68 521
14309.81 522
14310.94 487
14312.07 484
14313.20 498
14314.33 512
14315.46 507
14316.59 514
14317.72 524
14318.85 506
14319.98 479
14321.11 450
14322.24 513
14323.38 515
14324.51 467
14325.64 493
14326.77 481
14327.90 482
14329.03 490
14330.16 461
14331.29 434
14332.42 486
14333.55 449
14334.68 505
14335.82 492
14336.95 549
14338.08 500
14339.21 464
14340.34 453
14341.47 445
14342.60 445
14343.73 445
14344.87 467
14346.00 454
14347.13 484
14348.26 422
14349.39 435
14350.52 448
14351.66 413
14352.79 404
14353.92 440
14355.05 447
14356.18 419
14357.32 400
14358.45 407
14359.58 381
14360.71 414
14361.84 460
14362.98 446
14364.11 452
14365.24 485
14366.37 445
14367.51 450
14368.64 469
14369.77 498
14370.90 483
14372.04 436
14373.17 486
14374.30 442
14375.43 413
14376.57 457
14377.70 436
14378.83 389
14379.97 419
14381.10 405
14382.23 429
14383.36 462
14384.50 387
14385.63 416
14386.76 461
14387.90 470
14389.03 445
14390.16 454
14391.30 451
14392.43 455
14393.56 472
14394.70 459
14395.83 432
14396.96 429
14398.10 461
14399.23 425
14400.37 421
14401.50 375
14402.63 397
14403.77 446
14404.90 441
14406.03 414
14407.17 406
14408.30 408
14409.44 425
14410.57 418
14411.70 425
14412.84 463
14413.97 442
14415.11 477
14416.24 430
14417.38 481
14418.51 449
14419.64 440
14420.78 430
14421.91 407
14423.05 443
14424.18 500
14425.32 433
14426.45 437
14427.59 430
14428.72 438
14429.86 387
14430.99 450
14432.13 483
14433.26 419
14434.40 419
14435.53 410
14436.67 465
14437.80 473
14438.94 488
14440.07 434
14441.21 505
14442.34 458
14443.48 483
14444.61 449
14445.75 477
14446.89 484
14448.02 471
14449.16 522
14450.29 473
14451.43 452
14452.56 469
14453.70 482
14454.84 513
14455.97 472
14457.11 511
14458.24 512
14459.38 470
14460.52 507
14461.65 522
14462.79 494
14463.92 482
14465.06 528
14466.20 508
14467.33 467
14468.47 482
14469.61 459
14470.74 487
14471.88 490
14473.02 509
14474.15 502
14475.29 469
14476.43 511
14477.56 528
14478.70 484
14479.84 431
14480.97 486
14482.11 528
14483.25 516
14484.38 543
14485.52 495
14486.66 487
14487.79 473
14488.93 466
14490.07 479
14491.21 466
14492.34 498
14493.48 458
14494.62 459
14495.76 506
14496.89 478
14498.03 471
14499.17 486
14500.31 475
14501.44 424
14502.58 459
14503.72 496
14504.86 488
14506.00 503
14507.13 488
14508.27 467
14509.41 488
14510.55 512
14511.69 467
14512.82 487
14513.96 497
14515.10 526
14516.24 504
14517.38 471
14518.51 489
14519.65 542
14520.79 496
14521.93 502
14523.07 470
14524.21 483
14525.35 477
14526.48 504
14527.62 463
14528.76 445
14529.90 477
14531.04 494
14532.18 510
14533.32 464
14534.46 467
14535.60 458
14536.73 477
14537.87 506
14539.01 475
14540.15 460
14541.29 487
14542.43 510
14543.57 516
14544.71 511
14545.85 487
14546.99 477
14548.13 487
14549.27 497
14550.41 501
14551.55 495
14552.69 498
14553.83 490
14554.97 506
14556.11 482
14557.25 518
14558.39 506
14559.53 492
14560.67 517
14561.81 532
14562.95 473
14564.09 482
14565.23 492
14566.37 551
14567.51 598
14568.65 604
14569.79 513
14570.93 566
14572.07 528
14573.21 526
14574.35 554
14575.49 557
14576.63 562
14577.77 551
14578.91 535
14580.05 572
14581.19 597
14582.33 561
14583.48 560
14584.62 617
14585.76 600
14586.90 549
14588.04 610
14589.18 605
14590.32 635
14591.46 645
14592.60 583
14593.75 559
14594.89 556
14596.03 581
14597.17 627
14598.31 537
14599.45 654
14600.59 628
14601.74 652
14602.88 647
14604.02 598
14605.16 624
14606.30 643
14607.44 620
14608.59 617
14609.73 607
14610.87 689
14612.01 682
14613.15 696
14614.30 642
14615.44 696
14616.58 661
14617.72 691
14618.87 647
14620.01 678
14621.15 701
14622.29 672
14623.44 725
14624.58 751
14625.72 784
14626.86 746
14628.01 769
14629.15 787
14630.29 794
14631.43 864
14632.58 901
14633.72 821
14634.86 842
14636.01 874
14637.15 899
14638.29 855
14639.44 857
14640.58 940
14641.72 862
14642.86 876
14644.01 809
14645.15 782
14646.29 795
14647.44 783
14648.58 685
14649.73 704
14650.87 691
14652.01 647
14653.16 611
14654.30 618
14655.44 624
14656.59 615
14657.73 626
14658.87 607
14660.02 555
14661.16 580
14662.31 582
14663.45 551
14664.59 584
14665.74 539
14666.88 595
14668.03 583
14669.17 541
14670.32 615
14671.46 587
14672.60 555
14673.75 535
14674.89 532
14676.04 593
14677.18 542
14678.33 545
14679.47 540
14680.62 533
14681.76 491
14682.91 509
14684.05 492
14685.20 527
14686.34 576
14687.49 503
14688.63 505
14689.78 452
14690.92 438
14692.07 450
14693.21 472
14694.36 479
14695.50 467
14696.65 466
14697.79 469
14698.94 522
14700.08 518
14701.23 480
14702.38 487
14703.52 482
14704.67 455
14705.81 512
14706.96 485
14708.10 550
14709.25 473
14710.40 431
14711.54 500
14712.69 495
14713.83 468
14714.98 477
14716.13 484
14717.27 464
14718.42 441
14719.56 485
14720.71 466
14721.86 393
14723.00 404
14724.15 446
14725.30 466
14726.44 452
14727.59 460
14728.74 487
14729.88 443
14731.03 436
14732.18 459
14733.32 496
14734.47 474
14735.62 532
14736.76 486
14737.91 485
14739.06 509
14740.20 469
14741.35 466
14742.50 470
14743.65 497
14744.79 464
14745.94 472
14747.09 458
14748.23 460
14749.38 450
14750.53 440
14751.68 427
14752.82 413
14753.97 436
14755.12 464
14756.27 413
14757.42 434
14758.56 438
14759.71 414
14760.86 438
14762.01 438
14763.15 402
14764.30 401
14765.45 405
14766.60 437
14767.75 446
14768.90 433
14770.04 491
14771.19 490
14772.34 438
14773.49 427
14774.64 420
14775.79 410
14776.93 436
14778.08 416
14779.23 402
14780.38 381
14781.53 441
14782.68 423
14783.83 386
14784.97 386
14786.12 425
14787.27 447
14788.42 389
14789.57 393
14790.72 407
14791.87 431
14793.02 388
14794.17 350
14795.32 382
14796.46 379
14797.61 435
14798.76 380
14799.91 356
14801.06 368
14802.21 371
14803.36 372
14804.51 378
14805.66 389
14806.81 371
14807.96 401
14809.11 350
14810.26 362
14811.41 382
14812.56 385
14813.71 391
14814.86 372
14816.01 392
14817.16 397
14818.31 405
14819.46 374
14820.61 343
14821.76 351
14822.91 358
14824.06 380
14825.21 372
14826.36 365
14827.51 367
14828.66 374
14829.81 393
14830.96 329
14832.11 342
14833.26 346
14834.42 379
14835.57 328
14836.72 340
14837.87 356
14839.02 334
14840.17 350
14841.32 364
14842.47 321
14843.62 335
14844.77 337
14845.92 369
14847.08 353
14848.23 367
14849.38 336
14850.53 318
14851.68 307
14852.83 320
14853.98 311
14855.14 368
14856.29 307
14857.44 341
14858.59 375
14859.74 343
14860.89 322
14862.05 331
14863.20 389
14864.35 355
14865.50 361
14866.65 362
14867.81 337
14868.96 292
14870.11 327
14871.26 341
14872.41 343
14873.57 370
14874.72 328
14875.87 324
14877.02 371
14878.18 365
14879.33 363
14880.48 300
14881.63 301
14882.79 347
14883.94 322
14885.09 308
14886.24 312
14887.40 348
14888.55 325
14889.70 351
14890.86 339
14892.01 354
14893.16 358
14894.31 297
14895.47 320
14896.62 316
14897.77 297
14898.93 328
14900.08 353
14901.23 344
14902.39 333
14903.54 321
14904.69 302
14905.85 336
14907.00 370
14908.16 322
14909.31 339
14910.46 312
14911.62 303
14912.77 325
14913.92 318
14915.08 334
14916.23 296
14917.39 303
14918.54 303
14919.69 302
14920.85 302
14922.00 314
14923.16 306
14924.31 328
14925.46 308
14926.62 329
14927.77 335
14928.93 374
14930.08 363
14931.24 341
14932.39 299
14933.55 289
14934.70 300
14935.85 329
14937.01 338
14938.16 337
14939.32 318
14940.47 307
14941.63 339
14942.78 355
14943.94 383
14945.09 333
14946.25 387
14947.40 330
14948.56 295
14949.71 315
14950.87 351
14952.03 375
14953.18 338
14954.34 321
14955.49 317
14956.65 326
14957.80 360
14958.96 327
14960.11 317
14961.27 370
14962.42 343
14963.58 337
14964.74 348
14965.89 328
14967.05 377
14968.20 332
14969.36 359
14970.52 376
14971.67 347
14972.83 343
14973.98 369
14975.14 368
14976.30 326
14977.45 330
14978.61 296
14979.77 358
14980.92 356
14982.08 336
14983.24 313
14984.39 361
14985.55 320
14986.70 323
14987.86 349
14989.02 376
14990.18 352
14991.33 317
14992.49 338
14993.65 334
14994.80 339
14995.96 311
14997.12 319
14998.27 347
14999.43 323
15000.59 288
15001.75 311
15002.90 290
15004.06 325
15005.22 281
15006.37 296
15007.53 335
15008.69 344
15009.85 323
15011.00 289
15012.16 276
15013.32 278
15014.48 269
15015.64 329
15016.79 329
15017.95 338
15019.11 347
15020.27 292
15021.43 300
15022.58 318
15023.74 321
15024.90 340
15026.06 369
15027.22 317
15028.37 297
15029.53 293
15030.69 331
15031.85 305
15033.01 296
15034.17 330
15035.32 360
15036.48 330
15037.64 315
15038.80 312
15039.96 315
15041.12 322
15042.28 287
15043.44 317
15044.59 319
15045.75 316
15046.91 289
15048.07 313
15049.23 327
15050.39 313
15051.55 347
15052.71 309
15053.87 324
15055.03 330
15056.19 323
15057.35 319
15058.50 299
15059.66 299
15060.82 323
15061.98 315
15063.14 335
15064.30 355
15065.46 328
15066.62 313
15067.78 331
15068.94 310
15070.10 302
15071.26 254
15072.42 318
15073.58 309
15074.74 337
15075.90 329
15077.06 348
15078.22 287
15079.38 292
15080.54 304
15081.70 294
15082.86 275
15084.02 286
15085.18 279
15086.34 304
15087.50 325
15088.67 299
15089.83 289
15090.99 299
15092.15 378
15093.31 345
15094.47 307
15095.63 373
15096.79 341
15097.95 353
15099.11 335
15100.27 341
15101.43 337
15102.60 329
15103.76 300
15104.92 293
15106.08 290
15107.24 296
15108.40 299
15109.56 356
15110.72 331
15111.89 329
15113.05 303
15114.21 288
15115.37 272
15116.53 302
15117.69 340
15118.86 364
15120.02 330
15121.18 311
15122.34 319
15123.50 327
15124.67 315
15125.83 307
15126.99 341
15128.15 283
15129.31 347
15130.48 330
15131.64 357
15132.80 362
15133.96 360
15135.13 334
15136.29 318
15137.45 320
15138.61 344
15139.78 324
15140.94 345
15142.10 345
15143.26 337
15144.43 359
15145.59 332
15146.75 338
15147.91 339
15149.08 311
15150.24 336
15151.40 374
15152.57 325
15153.73 332
15154.89 334
15156.06 375
15157.22 343
15158.38 335
15159.55 305
15160.71 327
15161.87 296
15163.04 313
15164.20 316
15165.36 322
15166.53 334
15167.69 343
15168.85 332
15170.02 333
15171.18 362
15172.35 363
15173.51 376
15174.67 336
15175.84 396
15177.00 326
15178.17 354
15179.33 383
15180.49 343
15181.66 393
15182.82 420
15183.99 379
15185.15 361
15186.31 324
15187.48 317
15188.64 365
15189.81 334
15190.97 367
15192.14 348
15193.30 329
15194.47 384
15195.63 354
15196.80 365
15197.96 362
15199.13 376
15200.29 384
15201.46 384
15202.62 343
15203.79 357
15204.95 350
15206.12 375
15207.28 329
15208.45 356
15209.61 340
15210.78 325
15211.94 352
15213.11 312
15214.27 315
15215.44 344
15216.60 383
15217.77 364
15218.93 357
15220.10 373
15221.27 391
15222.43 340
15223.60 343
15224.76 320
15225.93 371
15227.10 359
15228.26 382
15229.43 385
15230.59 381
15231.76 339
15232.93 369
15234.09 403
15235.26 382
15236.42 382
15237.59 323
15238.76 354
15239.92 342
15241.09 361
15242.26 353
15243.42 367
15244.59 391
15245.76 384
15246.92 417
15248.09 343
15249.26 333
15250.42 344
15251.59 347
15252.76 300
15253.92 327
15255.09 352
15256.26 354
15257.43 327
15258.59 322
15259.76 345
15260.93 370
15262.09 373
15263.26 324
15264.43 382
15265.60 333
15266.76 360
15267.93 341
15269.10 336
15270.27 329
15271.43 323
15272.60 367
15273.77 383
15274.94 347
15276.10 321
15277.27 307
15278.44 336
15279.61 280
15280.78 337
15281.94 318
15283.11 345
15284.28 360
15285.45 322
15286.62 338
15287.79 356
15288.95 332
15290.12 315
15291.29 354
15292.46 333
15293.63 348
15294.80 302
15295.96 329
15297.13 318
15298.30 320
15299.47 333
15300.64 330
15301.81 314
15302.98 335
15304.15 344
15305.31 348
15306.48 297
15307.65 299
15308.82 347
15309.99 336
15311.16 334
15312.33 320
15313.50 334
15314.67 348
15315.84 296
15317.01 296
15318.18 349
15319.34 404
15320.51 390
15321.68 355
15322.85 388
15324.02 310
15325.19 315
15326.36 358
15327.53 360
15328.70 294
15329.87 308
15331.04 339
15332.21 341
15333.38 328
15334.55 288
15335.72 335
15336.89 314
15338.06 340
15339.23 327
15340.40 298
15341.57 324
15342.74 303
15343.91 319
15345.08 345
15346.26 349
15347.43 367
15348.60 345
15349.77 371
15350.94 307
15352.11 320
15353.28 319
15354.45 281
15355.62 318
15356.79 335
15357.96 375
15359.13 327
15360.30 295
15361.48 315
15362.65 327
15363.82 326
15364.99 325
15366.16 327
15367.33 310
15368.50 348
15369.67 357
15370.85 387
15372.02 346
15373.19 328
15374.36 342
15375.53 359
15376.70 335
15377.88 361
15379.05 368
15380.22 367
15381.39 340
15382.56 322
15383.73 314
15384.91 322
15386.08 344
15387.25 303
15388.42 340
15389.59 355
15390.77 371
15391.94 385
15393.11 322
15394.28 324
15395.46 336
15396.63 336
15397.80 371
15398.97 340
15400.15 312
15401.32 325
15402.49 326
15403.66 343
15404.84 270
15406.01 329
15407.18 335
15408.36 343
15409.53 312
15410.70 304
15411.87 341
15413.05 327
15414.22 342
15415.39 307
15416.57 307
15417.74 321
15418.91 306
15420.09 307
15421.26 298
15422.43 320
15423.61 327
15424.78 340
15425.95 356
15427.13 354
15428.30 273
15429.47 296
15430.65 302
15431.82 306
15433.00 314
15434.17 329
15435.34 313
15436.52 304
15437.69 323
15438.87 302
15440.04 306
15441.21 291
15442.39 273
15443.56 298
15444.74 321
15445.91 364
15447.09 300
15448.26 333
15449.43 311
15450.61 326
15451.78 316
15452.96 302
15454.13 351
15455.31 336
15456.48 337
15457.66 353
15458.83 284
15460.01 317
15461.18 283
15462.36 317
15463.53 320
15464.71 300
15465.88 287
15467.06 298
15468.23 296
15469.41 329
15470.58 309
15471.76 283
15472.93 282
15474.11 275
15475.28 298
15476.46 258
15477.63 321
15478.81 357
15479.99 319
15481.16 331
15482.34 289
15483.51 345
15484.69 335
15485.86 291
15487.04 284
15488.22 318
15489.39 294
15490.57 310
15491.74 302
15492.92 298
15494.10 293
15495.27 304
15496.45 286
15497.62 301
15498.80 261
15499.98 287
15501.15 283
15502.33 296
15503.51 290
15504.68 330
15505.86 343
15507.04 351
15508.21 337
15509.39 350
15510.57 300
15511.74 256
15512.92 312
15514.10 311
15515.27 294
15516.45 319
15517.63 301
15518.81 299
15519.98 287
15521.16 332
15522.34 337
15523.51 338
15524.69 310
15525.87 346
15527.05 342
15528.22 324
15529.40 268
15530.58 299
15531.76 279
15532.93 310
15534.11 319
15535.29 328
15536.47 286
15537.64 324
15538.82 325
15540.00 358
15541.18 307
15542.36 301
15543.53 331
15544.71 350
15545.89 334
15547.07 269
15548.25 331
15549.43 329
15550.60 344
15551.78 302
15552.96 322
15554.14 354
15555.32 328
15556.50 314
15557.67 307
15558.85 315
15560.03 356
15561.21 379
15562.39 325
15563.57 334
15564.75 316
15565.93 324
15567.10 313
15568.28 304
15569.46 326
15570.64 315
15571.82 322
15573.00 349
15574.18 342
15575.36 344
15576.54 330
15577.72 324
15578.90 308
15580.08 328
15581.26 347
15582.43 340
15583.61 319
15584.79 330
15585.97 327
15587.15 301
15588.33 334
15589.51 326
15590.69 344
15591.87 372
15593.05 384
15594.23 335
15595.41 334
15596.59 343
15597.77 361
15598.95 363
15600.13 393
15601.31 329
15602.49 329
15603.67 358
15604.85 358
15606.03 371
15607.21 346
15608.40 367
15609.58 354
15610.76 391
15611.94 419
15613.12 398
15614.30 404
15615.48 381
15616.66 356
15617.84 357
15619.02 369
15620.20 412
15621.38 376
15622.56 354
15623.75 352
15624.93 339
15626.11 410
15627.29 374
15628.47 400
15629.65 418
15630.83 363
15632.01 355
15633.20 389
15634.38 372
15635.56 406
15636.74 382
15637.92 419
15639.10 430
15640.29 427
15641.47 426
15642.65 392
15643.83 423
15645.01 421
15646.19 397
15647.38 428
15648.56 403
15649.74 403
15650.92 421
15652.10 389
15653.29 418
15654.47 401
15655.65 411
15656.83 417
15658.02 370
15659.20 393
15660.38 440
15661.56 405
15662.75 411
15663.93 471
15665.11 448
15666.29 430
15667.48 448
15668.66 452
15669.84 465
15671.03 399
15672.21 454
15673.39 441
15674.57 446
15675.76 432
15676.94 386
15678.12 385
15679.31 405
15680.49 437
15681.67 407
15682.86 363
15684.04 414
15685.22 479
15686.41 426
15687.59 404
15688.77 435
15689.96 414
15691.14 426
15692.32 421
15693.51 350
15694.69 372
15695.88 393
15697.06 447
15698.24 391
15699.43 458
15700.61 454
15701.80 427
15702.98 402
15704.16 447
15705.35 398
15706.53 405
15707.72 403
15708.90 442
15710.09 468
15711.27 420
15712.45 418
15713.64 455
15714.82 454
15716.01 421
15717.19 424
15718.38 402
15719.56 432
15720.75 421
15721.93 414
15723.12 427
15724.30 417
15725.49 454
15726.67 449
15727.86 434
15729.04 439
15730.23 429
15731.41 448
15732.60 419
15733.78 432
15734.97 471
15736.15 419
15737.34 417
15738.52 486
15739.71 447
15740.89 480
15742.08 489
15743.27 440
15744.45 407
15745.64 407
15746.82 476
15748.01 416
15749.19 516
15750.38 458
15751.57 420
15752.75 446
15753.94 465
15755.12 416
15756.31 453
15757.50 454
15758.68 477
15759.87 435
15761.05 420
15762.24 495
15763.43 449
15764.61 486
15765.80 461
15766.99 423
15768.17 458
15769.36 460
15770.55 506
15771.73 506
15772.92 469
15774.11 452
15775.29 442
15776.48 458
15777.67 467
15778.85 457
15780.04 411
15781.23 425
15782.42 452
15783.60 445
15784.79 466
15785.98 436
15787.16 425
15788.35 466
15789.54 369
15790.73 452
15791.91 442
15793.10 426
15794.29 408
15795.48 419
15796.66 414
15797.85 413
15799.04 417
15800.23 372
15801.41 387
15802.60 388
15803.79 383
15804.98 381
15806.17 434
15807.35 394
15808.54 363
15809.73 403
15810.92 421
15812.11 360
15813.30 383
15814.48 373
15815.67 350
15816.86 345
15818.05 379
15819.24 353
15820.43 370
15821.61 420
15822.80 396
15823.99 411
15825.18 395
15826.37 383
15827.56 370
15828.75 386
15829.94 363
15831.12 386
15832.31 360
15833.50 421
15834.69 388
15835.88 416
15837.07 390
15838.26 366
15839.45 368
15840.64 375
15841.83 377
15843.02 394
15844.21 379
15845.39 391
15846.58 374
15847.77 326
15848.96 340
15850.15 377
15851.34 418
15852.53 319
15853.72 313
15854.91 336
15856.10 362
15857.29 359
15858.48 353
15859.67 335
15860.86 322
15862.05 373
15863.24 376
15864.43 332
15865.62 372
15866.81 349
15868.00 352
15869.19 392
15870.38 421
15871.57 432
15872.76 385
15873.96 367
15875.15 362
15876.34 320
15877.53 392
15878.72 377
15879.91 374
15881.10 388
15882.29 390
15883.48 380
15884.67 351
15885.86 360
15887.05 329
15888.25 298
15889.44 343
15890.63 354
15891.82 383
15893.01 366
15894.20 345
15895.39 315
15896.58 323
15897.78 388
15898.97 322
15900.16 338
15901.35 328
15902.54 353
15903.73 377
15904.92 390
15906.12 362
15907.31 359
15908.50 372
15909.69 345
15910.88 376
15912.08 388
15913.27 378
15914.46 385
15915.65 401
15916.84 394
15918.04 428
15919.23 393
15920.42 407
15921.61 384
15922.81 371
15924.00 386
15925.19 371
15926.38 403
15927.58 408
15928.77 400
15929.96 410
15931.15 390
15932.35 328
15933.54 379
15934.73 387
15935.92 392
15937.12 346
15938.31 359
15939.50 363
15940.70 391
15941.89 355
15943.08 384
15944.28 408
15945.47 342
15946.66 355
15947.86 352
15949.05 379
15950.24 308
15951.44 330
15952.63 360
15953.82 298
15955.02 326
15956.21 365
15957.40 352
15958.60 334
15959.79 337
15960.99 294
15962.18 292
15963.37 310
15964.57 354
15965.76 337
15966.96 281
15968.15 248
15969.34 324
15970.54 305
15971.73 279
15972.93 273
15974.12 311
15975.31 301
15976.51 262
15977.70 287
15978.90 307
15980.09 299
15981.29 293
15982.48 297
15983.68 293
15984.87 336
15986.07 285
15987.26 304
15988.46 302
15989.65 302
15990.85 322
15992.04 344
15993.24 315
15994.43 348
15995.63 300
15996.82 293
15998.02 266
15999.21 258
16000.41 299
16001.60 262
16002.80 268
16003.99 268
16005.19 342
16006.38 279
16007.58 278
16008.77 284
16009.97 308
16011.17 321
16012.36 326
16013.56 281
16014.75 300
16015.95 300
16017.14 266
16018.34 248
16019.54 289
16020.73 295
16021.93 266
16023.13 280
16024.32 264
16025.52 267
16026.71 312
16027.91 296
16029.11 280
16030.30 283
16031.50 295
16032.70 275
16033.89 310
16035.09 265
16036.29 279
16037.48 319
16038.68 294
16039.88 290
16041.07 280
16042.27 270
16043.47 268
16044.66 291
16045.86 279
16047.06 305
16048.25 311
16049.45 294
16050.65 289
16051.85 336
16053.04 337
16054.24 299
16055.44 255
16056.64 248
16057.83 271
16059.03 280
16060.23 278
16061.43 295
16062.62 257
16063.82 263
16065.02 272
16066.22 287
16067.41 286
16068.61 294
16069.81 263
16071.01 280
16072.21 298
16073.40 305
16074.60 329
16075.80 333
16077.00 301
16078.20 253
16079.39 265
16080.59 315
16081.79 288
16082.99 289
16084.19 302
16085.39 273
16086.58 299
16087.78 256
16088.98 301
16090.18 301
16091.38 305
16092.58 286
16093.78 282
16094.98 275
16096.17 283
16097.37 271
16098.57 232
16099.77 248
16100.97 258
16102.17 322
16103.37 310
16104.57 301
16105.77 264
16106.97 251
16108.17 292
16109.36 295
16110.56 285
16111.76 284
16112.96 295
16114.16 306
16115.36 279
16116.56 285
16117.76 325
16118.96 302
16120.16 315
16121.36 296
16122.56 298
16123.76 283
16124.96 339
16126.16 314
16127.36 293
16128.56 291
16129.76 261
16130.96 257
16132.16 256
16133.36 303
16134.56 281
16135.76 317
16136.96 286
16138.16 317
16139.36 248
16140.56 265
16141.76 251
16142.97 299
16144.17 293
16145.37 248
16146.57 284
16147.77 319
16148.97 290
16150.17 249
16151.37 321
16152.57 289
16153.77 309
16154.97 238
16156.18 240
16157.38 271
16158.58 290
16159.78 290
16160.98 310
16162.18 272
16163.38 266
16164.58 272
16165.79 239
16166.99 257
16168.19 255
16169.39 252
16170.59 287
16171.79 281
16173.00 264
16174.20 313
16175.40 310
16176.60 298
16177.80 270
16179.01 299
16180.21 246
16181.41 271
16182.61 242
16183.81 260
16185.02 273
16186.22 324
16187.42 271
16188.62 253
16189.82 296
16191.03 309
16192.23 267
16193.43 285
16194.63 251
16195.84 255
16197.04 295
16198.24 287
16199.45 309
16200.65 288
16201.85 308
16203.05 264
16204.26 252
16205.46 302
16206.66 303
16207.87 323
16209.07 303
16210.27 318
16211.48 285
16212.68 302
16213.88 297
16215.08 293
16216.29 300
16217.49 309
16218.70 275
16219.90 245
16221.10 301
16222.31 315
16223.51 298
16224.71 266
16225.92 286
16227.12 310
16228.32 314
16229.53 280
16230.73 336
16231.94 330
16233.14 314
16234.34 324
16235.55 327
16236.75 290
16237.96 289
16239.16 323
16240.36 320
16241.57 335
16242.77 344
16243.98 330
16245.18 321
16246.39 327
16247.59 338
16248.80 342
16250.00 341
16251.21 298
16252.41 327
16253.61 305
16254.82 295
16256.02 281
16257.23 309
16258.43 317
16259.64 346
16260.84 300
16262.05 328
16263.25 296
16264.46 330
16265.66 286
16266.87 335
16268.08 312
16269.28 279
16270.49 355
16271.69 343
16272.90 308
16274.10 299
16275.31 266
16276.51 300
16277.72 290
16278.92 317
16280.13 332
16281.34 272
16282.54 314
16283.75 318
16284.95 327
16286.16 309
16287.37 309
16288.57 312
16289.78 363
16290.98 353
16292.19 335
16293.40 336
16294.60 325
16295.81 331
16297.02 376
16298.22 318
16299.43 291
16300.63 363
16301.84 347
16303.05 320
16304.25 305
16305.46 336
16306.67 341
16307.87 328
16309.08 332
16310.29 370
16311.50 372
16312.70 359
16313.91 309
16315.12 316
16316.32 321
16317.53 335
16318.74 371
16319.94 384
16321.15 348
16322.36 268
16323.57 329
16324.77 311
16325.98 321
16327.19 301
16328.40 354
16329.60 315
16330.81 283
16332.02 272
16333.23 304
16334.43 358
16335.64 305
16336.85 307
16338.06 290
16339.27 301
16340.47 252
16341.68 308
16342.89 313
16344.10 325
16345.31 291
16346.51 306
16347.72 292
16348.93 274
16350.14 287
16351.35 305
16352.56 307
16353.77 255
16354.97 285
16356.18 311
16357.39 319
16358.60 285
16359.81 275
16361.02 298
16362.23 322
16363.43 320
16364.64 283
16365.85 255
16367.06 290
16368.27 278
16369.48 272
16370.69 250
16371.90 266
16373.11 283
16374.32 252
16375.53 281
16376.73 255
16377.94 291
16379.15 291
16380.36 313
16381.57 255
16382.78 290
16383.99 295
16385.20 287
16386.41 316
16387.62 289
16388.83 283
16390.04 274
16391.25 298
16392.46 296
16393.67 275
16394.88 235
16396.09 297
16397.30 281
16398.51 296
16399.72 265
16400.93 297
16402.14 265
16403.35 314
16404.56 295
16405.77 299
16406.98 278
16408.19 286
16409.40 310
16410.61 250
16411.82 256
16413.04 277
16414.25 303
16415.46 263
16416.67 261
16417.88 266
16419.09 276
16420.30 246
16421.51 278
16422.72 271
16423.93 235
16425.14 279
16426.36 260
16427.57 307
16428.78 276
16429.99 280
16431.20 291
16432.41 304
16433.62 294
16434.83 281
16436.05 241
16437.26 251
16438.47 248
16439.68 277
16440.89 295
16442.10 281
16443.32 266
16444.53 269
16445.74 294
16446.95 288
16448.16 301
16449.38 270
16450.59 286
16451.80 256
16453.01 275
16454.22 233
16455.44 257
16456.65 282
16457.86 326
16459.07 279
16460.29 254
16461.50 310
16462.71 272
16463.92 304
16465.14 264
16466.35 268
16467.56 284
16468.77 314
16469.99 255
16471.20 291
16472.41 262
16473.63 277
16474.84 294
16476.05 244
16477.26 266
16478.48 295
16479.69 219
16480.90 259
16482.12 300
16483.33 299
16484.54 246
16485.76 256
16486.97 269
16488.18 276
16489.40 292
16490.61 282
16491.82 257
16493.04 243
16494.25 299
16495.47 256
16496.68 286
16497.89 262
16499.11 247
16500.32 247
16501.53 266
16502.75 270
16503.96 266
16505.18 267
16506.39 255
16507.61 276
16508.82 255
16510.03 269
16511.25 278
16512.46 280
16513.68 255
16514.89 269
16516.11 287
16517.32 271
16518.53 267
16519.75 258
16520.96 263
16522.18 253
16523.39 294
16524.61 271
16525.82 261
16527.04 264
16528.25 302
16529.47 281
16530.68 244
16531.90 261
16533.11 325
16534.33 273
16535.54 275
16536.76 278
16537.97 250
16539.19 287
16540.40 255
16541.62 286
16542.84 276
16544.05 285
16545.27 248
16546.48 294
16547.70 274
16548.91 274
16550.13 289
16551.35 290
16552.56 316
16553.78 274
16554.99 256
16556.21 283
16557.42 305
16558.64 268
16559.86 299
16561.07 280
16562.29 305
16563.51 324
16564.72 319
16565.94 302
16567.15 292
16568.37 285
16569.59 314
16570.80 282
16572.02 264
16573.24 273
16574.45 262
16575.67 305
16576.89 306
16578.10 314
16579.32 283
16580.54 291
16581.75 265
16582.97 336
16584.19 286
16585.41 274
16586.62 293
16587.84 340
16589.06 291
16590.27 281
16591.49 262
16592.71 305
16593.93 267
16595.14 294
16596.36 302
16597.58 311
16598.80 292
16600.01 247
16601.23 274
16602.45 305
16603.67 331
16604.88 272
16606.10 317
16607.32 324
16608.54 320
16609.76 273
16610.97 266
16612.19 305
16613.41 286
16614.63 280
16615.85 260
16617.06 254
16618.28 254
16619.50 278
16620.72 251
16621.94 247
16623.16 257
16624.37 239
16625.59 252
16626.81 284
16628.03 244
16629.25 251
16630.47 242
16631.69 280
16632.90 290
16634.12 273
16635.34 271
16636.56 236
16637.78 281
16639.00 269
16640.22 252
16641.44 214
16642.66 252
16643.88 272
16645.09 270
16646.31 266
16647.53 247
16648.75 237
16649.97 246
16651.19 244
16652.41 251
16653.63 255
16654.85 250
16656.07 246
16657.29 240
16658.51 244
16659.73 229
16660.95 273
16662.17 262
16663.39 257
16664.61 228
16665.83 256
16667.05 247
16668.27 266
16669.49 266
16670.71 264
16671.93 260
16673.15 236
16674.37 258
16675.59 245
16676.81 261
16678.03 251
16679.25 258
16680.47 285
16681.69 250
16682.91 210
16684.13 269
16685.35 280
16686.58 249
16687.80 232
16689.02 255
16690.24 254
16691.46 238
16692.68 250
16693.90 232
16695.12 261
16696.34 248
16697.56 247
16698.79 252
16700.01 240
16701.23 231
16702.45 257
16703.67 246
16704.89 228
16706.11 279
16707.34 246
16708.56 288
16709.78 289
16711.00 278
16712.22 236
16713.44 267
16714.67 266
16715.89 255
16717.11 258
16718.33 287
16719.55 235
16720.78 266
16722.00 271
16723.22 254
16724.44 260
16725.66 251
16726.89 282
16728.11 256
16729.33 253
16730.55 278
16731.78 267
16733.00 258
16734.22 243
16735.44 235
16736.67 255
16737.89 251
16739.11 275
16740.33 247
16741.56 215
16742.78 257
16744.00 284
16745.22 233
16746.45 247
16747.67 260
16748.89 268
16750.12 283
16751.34 266
16752.56 265
16753.79 240
16755.01 277
16756.23 242
16757.46 232
16758.68 232
16759.90 252
16761.13 245
16762.35 252
16763.57 267
16764.80 301
16766.02 249
16767.24 249
16768.47 244
16769.69 269
16770.92 264
16772.14 222
16773.36 233
16774.59 256
16775.81 252
16777.04 209
16778.26 247
16779.48 274
16780.71 278
16781.93 276
16783.16 256
16784.38 263
16785.61 245
16786.83 215
16788.05 219
16789.28 284
16790.50 267
16791.73 295
16792.95 258
16794.18 251
16795.40 237
16796.63 228
16797.85 253
16799.08 273
16800.30 221
16801.53 267
16802.75 281
16803.98 277
16805.20 242
16806.43 250
16807.65 270
16808.88 221
16810.10 254
16811.33 254
16812.55 246
16813.78 263
16815.00 250
16816.23 244
16817.46 243
16818.68 240
16819.91 246
16821.13 266
16822.36 235
16823.58 238
16824.81 232
16826.04 259
16827.26 263
16828.49 252
16829.71 263
16830.94 257
16832.17 227
16833.39 256
16834.62 258
16835.84 259
16837.07 249
16838.30 243
16839.52 237
16840.75 224
16841.98 250
16843.20 231
16844.43 271
16845.66 287
16846.88 258
16848.11 250
16849.34 245
16850.56 233
16851.79 229
16853.02 274
16854.24 265
16855.47 246
16856.70 271
16857.92 301
16859.15 238
16860.38 252
16861.61 257
16862.83 272
16864.06 226
16865.29 266
16866.52 311
16867.74 306
16868.97 264
16870.20 259
16871.42 260
16872.65 325
16873.88 315
16875.11 255
16876.34 259
16877.56 257
16878.79 278
16880.02 279
16881.25 318
16882.47 305
16883.70 290
16884.93 302
16886.16 271
16887.39 258
16888.62 274
16889.84 256
16891.07 244
16892.30 271
16893.53 252
16894.76 278
16895.98 250
16897.21 276
16898.44 273
16899.67 273
16900.90 271
16902.13 282
16903.36 269
16904.59 263
16905.81 239
16907.04 247
16908.27 285
16909.50 318
16910.73 273
16911.96 272
16913.19 285
16914.42 265
16915.65 263
16916.88 218
16918.10 254
16919.33 289
16920.56 266
16921.79 297
16923.02 275
16924.25 256
16925.48 283
16926.71 282
16927.94 285
16929.17 274
16930.40 284
16931.63 289
16932.86 267
16934.09 266
16935.32 267
16936.55 258
16937.78 265
16939.01 259
16940.24 260
16941.47 305
16942.70 235
16943.93 269
16945.16 287
16946.39 289
16947.62 264
16948.85 285
16950.08 283
16951.31 253
16952.54 246
16953.77 251
16955.00 270
16956.23 260
16957.46 274
16958.69 273
16959.93 283
16961.16 284
16962.39 258
16963.62 237
16964.85 301
16966.08 287
16967.31 258
16968.54 257
16969.77 253
16971.00 236
16972.24 269
16973.47 239
16974.70 238
16975.93 288
16977.16 293
16978.39 250
16979.62 258
16980.85 243
16982.09 217
16983.32 283
16984.55 270
16985.78 265
16987.01 295
16988.24 249
16989.48 250
16990.71 258
16991.94 240
16993.17 230
16994.40 259
16995.64 274
16996.87 251
16998.10 254
16999.33 260
17000.57 259
17001.80 251
17003.03 264
17004.26 272
17005.49 265
17006.73 272
17007.96 261
17009.19 294
17010.42 277
17011.66 269
17012.89 279
17014.12 274
17015.36 263
17016.59 261
17017.82 242
17019.05 267
17020.29 269
17021.52 253
17022.75 224
17023.99 223
17025.22 264
17026.45 261
17027.69 243
17028.92 253
17030.15 248
17031.39 282
17032.62 272
17033.85 232
17035.09 251
17036.32 225
17037.55 264
17038.79 207
17040.02 234
17041.25 230
17042.49 255
17043.72 197
17044.96 240
17046.19 251
17047.42 296
17048.66 278
17049.89 286
17051.13 225
17052.36 248
17053.59 272
17054.83 254
17056.06 233
17057.30 232
17058.53 224
17059.77 251
17061.00 259
17062.23 262
17063.47 251
17064.70 273
17065.94 262
17067.17 231
17068.41 210
17069.64 252
17070.88 269
17072.11 262
17073.35 240
17074.58 203
17075.82 248
17077.05 232
17078.29 252
17079.52 240
17080.76 270
17081.99 254
17083.23 242
17084.46 245
17085.70 226
17086.93 232
17088.17 251
17089.40 271
17090.64 213
17091.88 207
17093.11 253
17094.35 257
17095.58 240
17096.82 238
17098.05 218
17099.29 224
17100.53 269
17101.76 234
17103.00 255
17104.23 238
17105.47 260
17106.71 260
17107.94 231
17109.18 254
17110.41 251
17111.65 238
17112.89 240
17114.12 240
17115.36 230
17116.60 249
17117.83 262
17119.07 252
17120.31 233
17121.54 212
17122.78 231
17124.02 278
17125.25 236
17126.49 223
17127.73 234
17128.96 266
17130.20 257
17131.44 225
17132.67 232
17133.91 250
17135.15 245
17136.39 235
17137.62 247
17138.86 218
17140.10 235
17141.33 234
17142.57 217
17143.81 227
17145.05 252
17146.28 243
17147.52 251
17148.76 234
17150.00 260
17151.24 234
17152.47 252
17153.71 296
17154.95 268
17156.19 205
17157.42 224
17158.66 266
17159.90 264
17161.14 253
17162.38 261
17163.61 265
17164.85 248
17166.09 265
17167.33 222
17168.57 248
17169.81 209
17171.04 252
17172.28 232
17173.52 238
17174.76 241
17176.00 232
17177.24 229
17178.48 231
17179.72 227
17180.95 227
17182.19 236
17183.43 256
17184.67 259
17185.91 238
17187.15 247
17188.39 208
17189.63 196
17190.87 233
17192.10 246
17193.34 242
17194.58 211
17195.82 247
17197.06 214
17198.30 211
17199.54 211
17200.78 230
17202.02 231
17203.26 237
17204.50 210
17205.74 249
17206.98 245
17208.22 238
17209.46 217
17210.70 221
17211.94 247
17213.18 247
17214.42 242
17215.66 227
17216.90 226
17218.14 217
17219.38 229
17220.62 223
17221.86 200
17223.10 212
17224.34 236
17225.58 206
17226.82 211
17228.06 200
17229.30 238
17230.54 213
17231.78 208
17233.02 252
17234.26 225
17235.50 215
17236.75 228
17237.99 197
17239.23 221
17240.47 216
17241.71 250
17242.95 245
17244.19 236
17245.43 266
17246.67 234
17247.92 196
17249.16 220
17250.40 242
17251.64 232
17252.88 266
17254.12 227
17255.36 199
17256.60 200
17257.85 217
17259.09 221
17260.33 213
17261.57 208
17262.81 228
17264.05 204
17265.30 215
17266.54 212
17267.78 234
17269.02 238
17270.26 225
17271.51 213
17272.75 217
17273.99 199
17275.23 216
17276.48 230
17277.72 217
17278.96 225
17280.20 228
17281.44 243
17282.69 215
17283.93 214
17285.17 243
17286.41 223
17287.66 250
17288.90 226
17290.14 251
17291.39 248
17292.63 234
17293.87 238
17295.11 219
17296.36 194
17297.60 198
17298.84 194
17300.09 215
17301.33 229
17302.57 237
17303.82 215
17305.06 199
17306.30 223
17307.55 197
17308.79 191
17310.03 217
17311.28 262
17312.52 224
17313.76 250
17315.01 237
17316.25 200
17317.49 256
17318.74 226
17319.98 230
17321.23 217
17322.47 224
17323.71 227
17324.96 200
17326.20 189
17327.45 193
17328.69 202
17329.93 214
17331.18 252
17332.42 222
17333.67 199
17334.91 210
17336.16 227
17337.40 220
17338.64 203
17339.89 233
17341.13 234
17342.38 218
17343.62 235
17344.87 207
17346.11 234
17347.36 228
17348.60 239
17349.85 236
17351.09 209
17352.34 226
17353.58 223
17354.83 196
17356.07 219
17357.32 226
17358.56 220
17359.81 223
17361.05 198
17362.30 236
17363.54 213
17364.79 260
17366.03 209
17367.28 208
17368.53 237
17369.77 215
17371.02 244
17372.26 239
17373.51 264
17374.75 232
17376.00 240
17377.25 219
17378.49 202
17379.74 222
17380.98 216
17382.23 232
17383.48 234
17384.72 198
17385.97 193
17387.21 203
17388.46 209
17389.71 224
17390.95 222
17392.20 244
17393.45 229
17394.69 225
17395.94 214
17397.19 225
17398.43 218
17399.68 224
17400.93 230
17402.17 235
17403.42 232
17404.67 212
17405.91 235
17407.16 247
17408.41 220
17409.65 218
17410.90 203
17412.15 248
17413.40 224
17414.64 230
17415.89 266
17417.14 228
17418.39 275
17419.63 236
17420.88 205
17422.13 194
17423.38 194
17424.62 225
17425.87 254
17427.12 229
17428.37 229
17429.61 236
17430.86 266
17432.11 240
17433.36 223
17434.60 195
17435.85 232
17437.10 251
17438.35 182
17439.60 197
17440.85 191
17442.09 220
17443.34 233
17444.59 231
17445.84 207
17447.09 242
17448.34 249
17449.58 225
17450.83 213
17452.08 229
17453.33 270
17454.58 229
17455.83 232
17457.08 272
17458.32 236
17459.57 230
17460.82 225
17462.07 245
17463.32 232
17464.57 194
17465.82 226
17467.07 218
17468.32 200
17469.57 180
17470.81 220
17472.06 185
17473.31 226
17474.56 247
17475.81 232
17477.06 216
17478.31 189
17479.56 215
17480.81 270
17482.06 212
17483.31 234
17484.56 222
17485.81 271
17487.06 258
17488.31 225
17489.56 237
17490.81 242
17492.06 234
17493.31 242
17494.56 275
17495.81 275
17497.06 225
17498.31 219
17499.56 270
17500.81 243
17502.06 186
17503.31 222
17504.56 232
17505.81 237
17507.06 231
17508.31 252
17509.56 230
17510.81 229
17512.06 250
17513.32 225
17514.57 239
17515.82 244
17517.07 232
17518.32 232
17519.57 226
17520.82 232
17522.07 267
17523.32 262
17524.57 248
17525.83 228
17527.08 249
17528.33 237
17529.58 223
17530.83 224
17532.08 242
17533.33 225
17534.59 180
17535.84 253
17537.09 281
17538.34 231
17539.59 234
17540.84 238
17542.10 235
17543.35 225
17544.60 246
17545.85 237
17547.10 220
17548.36 238
17549.61 254
17550.86 231
17552.11 254
17553.36 223
17554.62 245
17555.87 218
17557.12 252
17558.37 222
17559.63 221
17560.88 260
17562.13 269
17563.38 236
17564.64 225
17565.89 206
17567.14 233
17568.39 239
17569.65 227
17570.90 239
17572.15 251
17573.41 268
17574.66 235
17575.91 219
17577.16 240
17578.42 270
17579.67 251
17580.92 284
17582.18 268
17583.43 247
17584.68 285
17585.94 241
17587.19 262
17588.44 272
17589.70 276
17590.95 243
17592.20 244
17593.46 285
17594.71 255
17595.97 253
17597.22 252
17598.47 240
17599.73 231
17600.98 223
17602.23 249
17603.49 237
17604.74 212
17606.00 237
17607.25 286
17608.51 272
17609.76 246
17611.01 258
17612.27 281
17613.52 264
17614.78 245
17616.03 238
17617.29 270
17618.54 219
17619.79 262
17621.05 270
17622.30 238
17623.56 268
17624.81 248
17626.07 243
17627.32 245
17628.58 249
17629.83 255
17631.09 234
17632.34 243
17633.60 215
17634.85 250
17636.11 246
17637.36 278
17638.62 270
17639.87 249
17641.13 252
17642.39 225
17643.64 206
17644.90 262
17646.15 245
17647.41 238
17648.66 266
17649.92 253
17651.17 251
17652.43 234
17653.69 257
17654.94 297
17656.20 258
17657.45 245
17658.71 246
17659.97 223
17661.22 241
17662.48 230
17663.73 224
17664.99 266
17666.25 237
17667.50 217
17668.76 234
17670.02 196
17671.27 242
17672.53 226
17673.78 224
17675.04 261
17676.30 245
17677.55 227
17678.81 237
17680.07 202
17681.32 235
17682.58 212
17683.84 212
17685.10 211
17686.35 195
17687.61 197
17688.87 225
17690.12 210
17691.38 211
17692.64 226
17693.89 235
17695.15 217
17696.41 223
17697.67 202
17698.92 215
17700.18 234
17701.44 231
17702.70 200
17703.95 199
17705.21 199
17706.47 202
17707.73 229
17708.98 220
17710.24 207
17711.50 212
17712.76 227
17714.02 184
17715.27 209
17716.53 236
17717.79 245
17719.05 227
17720.31 212
17721.57 201
17722.82 245
17724.08 227
17725.34 203
17726.60 206
17727.86 191
17729.12 209
17730.37 224
17731.63 211
17732.89 204
17734.15 217
17735.41 188
17736.67 216
17737.93 212
17739.18 228
17740.44 213
17741.70 223
17742.96 202
17744.22 167
17745.48 193
17746.74 196
17748.00 217
17749.26 189
17750.52 207
17751.78 213
17753.04 224
17754.29 222
17755.55 237
17756.81 224
17758.07 217
17759.33 248
17760.59 198
17761.85 212
17763.11 211
17764.37 221
17765.63 237
17766.89 193
17768.15 208
17769.41 221
17770.67 215
17771.93 233
17773.19 211
17774.45 184
17775.71 212
17776.97 218
17778.23 254
17779.49 220
17780.75 212
17782.01 224
17783.27 206
17784.53 203
17785.79 204
17787.05 263
17788.31 217
17789.58 191
17790.84 184
17792.10 207
17793.36 188
17794.62 213
17795.88 196
17797.14 178
17798.40 229
17799.66 202
17800.92 196
17802.18 239
17803.45 234
17804.71 224
17805.97 239
17807.23 241
17808.49 194
17809.75 191
17811.01 200
17812.27 201
17813.54 159
17814.80 208
17816.06 239
17817.32 215
17818.58 203
17819.84 190
17821.11 216
17822.37 225
17823.63 171
17824.89 168
17826.15 231
17827.42 195
17828.68 182
17829.94 206
17831.20 166
17832.46 191
17833.73 219
17834.99 204
17836.25 177
17837.51 174
17838.78 218
17840.04 214
17841.30 195
17842.56 195
17843.83 190
17845.09 205
17846.35 202
17847.61 208
17848.88 246
17850.14 219
17851.40 231
17852.66 190
17853.93 167
17855.19 194
17856.45 221
17857.72 228
17858.98 206
17860.24 221
17861.51 217
17862.77 180
17864.03 186
17865.30 233
17866.56 182
17867.82 174
17869.09 202
17870.35 217
17871.61 206
17872.88 187
17874.14 221
17875.40 207
17876.67 212
17877.93 204
17879.20 189
17880.46 205
17881.72 219
17882.99 212
17884.25 186
17885.52 197
17886.78 234
17888.04 223
17889.31 165
17890.57 162
17891.84 186
17893.10 208
17894.36 183
17895.63 197
17896.89 180
17898.16 180
17899.42 201
17900.69 197
17901.95 191
17903.22 190
17904.48 218
17905.75 206
17907.01 213
17908.28 189
17909.54 216
17910.81 187
17912.07 201
17913.34 181
17914.60 188
17915.87 217
17917.13 212
17918.40 221
17919.66 219
17920.93 213
17922.19 209
17923.46 226
17924.72 253
17925.99 212
17927.25 169
17928.52 191
17929.79 193
17931.05 199
17932.32 178
17933.58 225
17934.85 216
17936.11 193
17937.38 186
17938.65 207
17939.91 224
17941.18 217
17942.44 216
17943.71 196
17944.98 219
17946.24 212
17947.51 205
17948.77 194
17950.04 203
17951.31 224
17952.57 206
17953.84 204
17955.11 215
17956.37 182
17957.64 173
17958.91 202
17960.17 229
17961.44 215
17962.71 205
17963.97 243
17965.24 210
17966.51 231
17967.77 190
17969.04 200
17970.31 162
17971.58 202
17972.84 208
17974.11 189
17975.38 210
17976.64 231
17977.91 221
17979.18 198
17980.45 206
17981.71 198
17982.98 216
17984.25 186
17985.52 200
17986.78 196
17988.05 191
17989.32 210
17990.59 213
17991.86 208
17993.12 241
17994.39 233
17995.66 251
17996.93 222
17998.20 206
17999.46 189
18000.73 187
18002.00 162
18003.27 168
18004.54 192
18005.80 234
18007.07 195
18008.34 198
18009.61 235
18010.88 176
18012.15 218
18013.42 189
18014.68 199
18015.95 199
18017.22 191
18018.49 207
18019.76 216
18021.03 235
18022.30 211
18023.57 203
18024.83 200
18026.10 227
18027.37 226
18028.64 193
18029.91 221
18031.18 216
18032.45 180
18033.72 191
18034.99 208
18036.26 225
18037.53 191
18038.80 169
18040.07 208
18041.34 219
18042.60 198
18043.87 196
18045.14 198
18046.41 195
18047.68 210
18048.95 179
18050.22 184
18051.49 211
18052.76 236
18054.03 179
18055.30 211
18056.57 182
18057.84 197
18059.11 229
18060.38 196
18061.65 230
18062.92 194
18064.20 200
18065.47 182
18066.74 192
18068.01 182
18069.28 223
18070.55 228
18071.82 213
18073.09 213
18074.36 215
18075.63 214
18076.90 178
18078.17 206
18079.44 186
18080.71 209
18081.99 195
18083.26 182
18084.53 186
18085.80 213
18087.07 204
18088.34 235
18089.61 209
18090.88 207
18092.15 215
18093.43 224
18094.70 220
18095.97 219
18097.24 222
18098.51 208
18099.78 220
18101.06 222
18102.33 234
18103.60 226
18104.87 219
18106.14 228
18107.41 230
18108.69 195
18109.96 184
18111.23 206
18112.50 190
18113.77 211
18115.05 213
18116.32 203
18117.59 215
18118.86 224
18120.14 192
18121.41 190
18122.68 211
18123.95 221
18125.23 253
18126.50 220
18127.77 175
18129.04 187
18130.32 199
18131.59 239
18132.86 212
18134.13 220
18135.41 211
18136.68 213
18137.95 185
18139.23 191
18140.50 181
18141.77 205
18143.05 223
18144.32 198
18145.59 266
18146.87 241
18148.14 241
18149.41 204
18150.69 211
18151.96 188
18153.23 203
18154.51 209
18155.78 181
18157.05 185
18158.33 191
18159.60 237
18160.88 237
18162.15 203
18163.42 186
18164.70 218
18165.97 237
18167.24 195
18168.52 175
18169.79 196
18171.07 165
18172.34 202
18173.62 212
18174.89 226
18176.16 208
18177.44 191
18178.71 188
18179.99 194
18181.26 170
18182.54 178
18183.81 192
18185.09 199
18186.36 197
18187.63 215
18188.91 221
18190.18 232
18191.46 190
18192.73 198
18194.01 226
18195.28 246
18196.56 228
18197.83 203
18199.11 188
18200.38 196
18201.66 187
18202.94 194
18204.21 225
18205.49 214
18206.76 182
18208.04 218
18209.31 218
18210.59 175
18211.86 210
18213.14 184
18214.41 186
18215.69 189
18216.97 220
18218.24 220
18219.52 211
18220.79 228
18222.07 202
18223.35 211
18224.62 212
18225.90 192
18227.17 191
18228.45 214
18229.73 193
18231.00 211
18232.28 194
18233.56 216
18234.83 189
18236.11 200
18237.38 218
18238.66 219
18239.94 179
18241.21 202
18242.49 215
18243.77 185
18245.04 168
18246.32 194
18247.60 189
18248.87 207
18250.15 212
18251.43 209
18252.71 182
18253.98 214
18255.26 211
18256.54 218
18257.81 187
18259.09 183
18260.37 193
18261.65 209
18262.92 206
18264.20 173
18265.48 178
18266.76 207
18268.03 221
18269.31 210
18270.59 193
18271.87 190
18273.14 172
18274.42 197
18275.70 196
18276.98 171
18278.26 174
18279.53 216
18280.81 194
18282.09 209
18283.37 208
18284.65 196
18285.92 227
18287.20 205
18288.48 212
18289.76 255
18291.04 220
18292.32 223
18293.59 213
18294.87 239
18296.15 199
18297.43 194
18298.71 222
18299.99 191
18301.27 177
18302.54 236
18303.82 220
18305.10 207
18306.38 201
18307.66 222
18308.94 218
18310.22 185
18311.50 189
18312.78 173
18314.06 223
18315.33 219
18316.61 223
18317.89 198
18319.17 190
18320.45 207
18321.73 200
18323.01 191
18324.29 206
18325.57 194
18326.85 229
18328.13 203
18329.41 180
18330.69 175
18331.97 181
18333.25 212
18334.53 212
18335.81 269
18337.09 236
18338.37 197
18339.65 215
18340.93 185
18342.21 175
18343.49 185
18344.77 175
18346.05 180
18347.33 202
18348.61 196
18349.89 172
18351.17 210
18352.45 194
18353.73 201
18355.01 182
18356.29 202
18357.57 207
18358.85 188
18360.14 194
18361.42 212
18362.70 208
18363.98 161
18365.26 204
18366.54 171
18367.82 177
18369.10 171
18370.38 180
18371.66 200
18372.95 203
18374.23 217
18375.51 211
18376.79 177
18378.07 187
18379.35 178
18380.63 206
18381.92 191
18383.20 171
18384.48 181
18385.76 194
18387.04 168
18388.32 182
18389.61 186
18390.89 186
18392.17 197
18393.45 164
18394.73 178
18396.02 201
18397.30 193
18398.58 199
18399.86 215
18401.14 167
18402.43 185
18403.71 173
18404.99 178
18406.27 183
18407.56 170
18408.84 166
18410.12 214
18411.40 199
18412.69 192
18413.97 180
18415.25 199
18416.53 193
18417.82 195
18419.10 177
18420.38 154
18421.67 160
18422.95 199
18424.23 173
18425.51 156
18426.80 175
18428.08 170
18429.36 198
18430.65 171
18431.93 184
18433.21 203
18434.50 179
18435.78 197
18437.06 189
18438.35 208
18439.63 216
18440.92 185
18442.20 180
18443.48 228
18444.77 205
18446.05 164
18447.33 191
18448.62 174
18449.90 175
18451.19 172
18452.47 213
18453.75 189
18455.04 185
18456.32 211
18457.61 204
18458.89 190
18460.17 155
18461.46 205
18462.74 205
18464.03 208
18465.31 216
18466.60 199
18467.88 199
18469.17 187
18470.45 212
18471.74 178
18473.02 195
18474.30 192
18475.59 225
18476.87 237
18478.16 194
18479.44 219
18480.73 199
18482.01 200
18483.30 175
18484.58 162
18485.87 187
18487.16 198
18488.44 181
18489.73 175
18491.01 206
18492.30 207
18493.58 178
18494.87 186
18496.15 180
18497.44 165
18498.72 203
18500.01 210
18501.30 218
18502.58 216
18503.87 202
18505.15 207
18506.44 204
18507.73 190
18509.01 225
18510.30 206
18511.58 212
18512.87 169
18514.16 200
18515.44 222
18516.73 204
18518.01 191
18519.30 167
18520.59 165
18521.87 194
18523.16 211
18524.45 191
18525.73 205
18527.02 179
18528.31 197
18529.59 183
18530.88 183
18532.17 183
18533.45 224
18534.74 194
18536.03 197
18537.31 204
18538.60 203
18539.89 224
18541.18 235
18542.46 214
18543.75 201
18545.04 219
18546.32 201
18547.61 188
18548.90 207
18550.19 181
18551.47 209
18552.76 234
18554.05 221
18555.34 201
18556.62 192
18557.91 230
18559.20 196
18560.49 189
18561.78 200
18563.06 189
18564.35 209
18565.64 208
18566.93 223
18568.22 217
18569.50 209
18570.79 194
18572.08 193
18573.37 203
18574.66 218
18575.94 217
18577.23 216
18578.52 215
18579.81 207
18581.10 196
18582.39 215
18583.68 193
18584.96 199
18586.25 174
18587.54 169
18588.83 166
18590.12 218
18591.41 240
18592.70 189
18593.99 220
18595.27 204
18596.56 154
18597.85 171
18599.14 202
18600.43 194
18601.72 190
18603.01 213
18604.30 199
18605.59 186
18606.88 205
18608.17 200
18609.46 210
18610.75 177
18612.04 188
18613.33 235
18614.62 207
18615.90 222
18617.19 217
18618.48 203
18619.77 178
18621.06 196
18622.35 227
18623.64 237
18624.93 208
18626.22 197
18627.51 195
18628.80 224
18630.09 207
18631.39 219
18632.68 208
18633.97 189
18635.26 217
18636.55 219
18637.84 202
18639.13 175
18640.42 212
18641.71 231
18643.00 183
18644.29 180
18645.58 191
18646.87 192
18648.16 208
18649.45 187
18650.74 191
18652.04 206
18653.33 217
18654.62 203
18655.91 197
18657.20 224
18658.49 184
18659.78 183
18661.07 185
18662.36 195
18663.66 193
18664.95 190
18666.24 255
18667.53 196
18668.82 186
18670.11 215
18671.41 213
18672.70 187
18673.99 192
18675.28 182
18676.57 214
18677.86 181
18679.16 192
18680.45 209
18681.74 187
18683.03 198
18684.32 201
18685.62 199
18686.91 158
18688.20 166
18689.49 182
18690.79 183
18692.08 156
18693.37 179
18694.66 207
18695.96 202
18697.25 209
18698.54 141
18699.83 187
18701.13 210
18702.42 189
18703.71 173
18705.00 223
18706.30 194
18707.59 183
18708.88 173
18710.18 185
18711.47 163
18712.76 207
18714.05 222
18715.35 208
18716.64 139
18717.93 165
18719.23 200
18720.52 213
18721.81 202
18723.11 180
18724.40 194
18725.69 195
18726.99 203
18728.28 180
18729.58 198
18730.87 201
18732.16 216
18733.46 192
18734.75 176
18736.04 205
18737.34 171
18738.63 187
18739.93 167
18741.22 180
18742.51 196
18743.81 199
18745.10 184
18746.40 213
18747.69 205
18748.99 203
18750.28 188
18751.58 238
18752.87 193
18754.16 182
18755.46 196
18756.75 180
18758.05 210
18759.34 180
18760.64 181
18761.93 202
18763.23 189
18764.52 195
18765.82 234
18767.11 215
18768.41 204
18769.70 171
18771.00 180
18772.29 185
18773.59 242
18774.88 183
18776.18 216
18777.47 207
18778.77 201
18780.06 199
18781.36 195
18782.65 185
18783.95 189
18785.25 186
18786.54 186
18787.84 181
18789.13 179
18790.43 207
18791.72 183
18793.02 199
18794.32 151
18795.61 178
18796.91 187
18798.20 189
18799.50 181
18800.80 209
18802.09 204
18803.39 203
18804.69 177
18805.98 156
18807.28 175
18808.57 206
18809.87 164
18811.17 154
18812.46 164
18813.76 160
18815.06 186
18816.35 174
18817.65 188
18818.95 182
18820.24 189
18821.54 166
18822.84 173
18824.13 171
18825.43 148
18826.73 167
18828.03 213
18829.32 221
18830.62 157
18831.92 180
18833.21 173
18834.51 158
18835.81 159
18837.11 147
18838.40 180
18839.70 179
18841.00 236
18842.30 168
18843.59 150
18844.89 200
18846.19 173
18847.49 185
18848.79 168
18850.08 150
18851.38 165
18852.68 169
18853.98 177
18855.27 176
18856.57 181
18857.87 206
18859.17 189
18860.47 202
18861.77 162
18863.06 172
18864.36 151
18865.66 156
18866.96 137
18868.26 210
18869.56 192
18870.85 171
18872.15 201
18873.45 203
18874.75 201
18876.05 169
18877.35 234
18878.65 198
18879.95 167
18881.24 198
18882.54 205
18883.84 208
18885.14 195
18886.44 182
18887.74 209
18889.04 167
18890.34 198
18891.64 190
18892.94 195
18894.24 168
18895.54 193
18896.84 196
18898.13 210
18899.43 172
18900.73 161
18902.03 176
18903.33 186
18904.63 146
18905.93 147
18907.23 176
18908.53 188
18909.83 157
18911.13 183
18912.43 171
18913.73 211
18915.03 156
18916.33 163
18917.63 175
18918.93 191
18920.23 172
18921.53 177
18922.83 164
18924.13 169
18925.43 168
18926.74 197
18928.04 176
18929.34 171
18930.64 214
18931.94 216
18933.24 192
18934.54 178
18935.84 198
18937.14 209
18938.44 202
18939.74 185
18941.04 189
18942.34 179
18943.65 192
18944.95 168
18946.25 174
18947.55 173
18948.85 200
18950.15 194
18951.45 163
18952.75 169
18954.06 160
18955.36 150
18956.66 202
18957.96 180
18959.26 183
18960.56 221
18961.87 170
18963.17 167
18964.47 174
18965.77 187
18967.07 152
18968.37 151
18969.68 174
18970.98 170
18972.28 180
18973.58 190
18974.88 181
18976.19 186
18977.49 151
18978.79 176
18980.09 190
18981.40 201
18982.70 177
18984.00 144
18985.30 167
18986.61 174
18987.91 160
18989.21 191
18990.51 198
18991.82 131
18993.12 150
18994.42 169
18995.73 215
18997.03 191
18998.33 212
18999.63 208
19000.94 161
19002.24 187
19003.54 163
19004.85 161
19006.15 148
19007.45 176
19008.76 194
19010.06 194
19011.36 174
19012.67 188
19013.97 186
19015.27 151
19016.58 151
19017.88 185
19019.18 177
19020.49 182
19021.79 184
19023.10 188
19024.40 176
19025.70 194
19027.01 193
19028.31 212
19029.62 195
19030.92 164
19032.22 193
19033.53 192
19034.83 178
19036.14 183
19037.44 178
19038.75 161
19040.05 182
19041.35 184
19042.66 180
19043.96 153
19045.27 155
19046.57 172
19047.88 180
19049.18 180
19050.49 172
19051.79 174
19053.10 190
19054.40 185
19055.71 170
19057.01 189
19058.32 214
19059.62 188
19060.93 188
19062.23 218
19063.54 204
19064.84 189
19066.15 176
19067.45 166
19068.76 154
19070.06 199
19071.37 194
19072.67 205
19073.98 189
19075.29 174
19076.59 210
19077.90 180
19079.20 183
19080.51 194
19081.81 195
19083.12 192
19084.43 182
19085.73 200
19087.04 205
19088.34 190
19089.65 163
19090.96 201
19092.26 175
19093.57 159
19094.87 161
19096.18 192
19097.49 178
19098.79 167
19100.10 166
19101.41 187
19102.71 182
19104.02 187
19105.33 150
19106.63 188
19107.94 163
19109.25 190
19110.55 196
19111.86 177
19113.17 178
19114.47 156
19115.78 152
19117.09 155
19118.40 164
19119.70 180
19121.01 170
19122.32 165
19123.62 190
19124.93 155
19126.24 179
19127.55 180
19128.85 161
19130.16 162
19131.47 168
19132.78 212
19134.08 168
19135.39 211
19136.70 173
19138.01 203
19139.32 167
19140.62 166
19141.93 186
19143.24 171
19144.55 173
19145.85 170
19147.16 175
19148.47 163
19149.78 155
19151.09 176
19152.40 192
19153.70 201
19155.01 193
19156.32 199
19157.63 208
19158.94 154
19160.25 171
19161.55 166
19162.86 170
19164.17 161
19165.48 164
19166.79 164
19168.10 173
19169.41 196
19170.72 159
19172.02 157
19173.33 175
19174.64 175
19175.95 174
19177.26 166
19178.57 170
19179.88 188
19181.19 163
19182.50 212
19183.81 183
19185.12 198
19186.43 210
19187.74 171
19189.05 178
19190.35 153
19191.66 161
19192.97 178
19194.28 180
19195.59 175
19196.90 179
19198.21 201
19199.52 213
19200.83 155
19202.14 196
19203.45 169
19204.76 177
19206.07 237
19207.38 216
19208.69 202
19210.00 136
19211.31 194
19212.62 164
19213.93 170
19215.24 186
19216.56 171
19217.87 172
19219.18 170
19220.49 155
19221.80 160
19223.11 149
19224.42 150
19225.73 181
19227.04 191
19228.35 204
19229.66 164
19230.97 160
19232.28 181
19233.60 160
19234.91 138
19236.22 175
19237.53 164
19238.84 186
19240.15 179
19241.46 172
19242.77 175
19244.09 179
19245.40 159
19246.71 158
19248.02 154
19249.33 139
19250.64 189
19251.95 165
19253.27 159
19254.58 179
19255.89 174
19257.20 182
19258.51 195
19259.83 167
19261.14 182
19262.45 157
19263.76 177
19265.07 195
19266.39 155
19267.70 162
19269.01 161
19270.32 181
19271.63 196
19272.95 202
19274.26 184
19275.57 219
19276.88 156
19278.20 184
19279.51 147
19280.82 190
19282.14 164
19283.45 174
19284.76 168
19286.07 200
19287.39 168
19288.70 163
19290.01 203
19291.33 204
19292.64 171
19293.95 160
19295.26 220
19296.58 193
19297.89 177
19299.20 173
19300.52 157
19301.83 168
19303.14 178
19304.46 179
19305.77 183
19307.09 170
19308.40 170
19309.71 167
19311.03 175
19312.34 166
19313.65 167
19314.97 185
19316.28 174
19317.60 177
19318.91 160
19320.22 194
19321.54 157
19322.85 175
19324.17 168
19325.48 179
19326.79 117
19328.11 177
19329.42 205
19330.74 162
19332.05 135
19333.37 188
19334.68 168
19335.99 165
19337.31 182
19338.62 192
19339.94 191
19341.25 209
19342.57 188
19343.88 189
19345.20 162
19346.51 195
19347.83 180
19349.14 178
19350.46 179
19351.77 179
19353.09 197
19354.40 172
19355.72 148
19357.03 164
19358.35 165
19359.66 186
19360.98 202
19362.29 148
19363.61 135
19364.93 155
19366.24 155
19367.56 152
19368.87 154
19370.19 175
19371.50 159
19372.82 143
19374.14 152
19375.45 166
19376.77 178
19378.08 175
19379.40 176
19380.72 139
19382.03 180
19383.35 184
19384.66 192
19385.98 162
19387.30 188
19388.61 193
19389.93 212
19391.25 180
19392.56 174
19393.88 171
19395.20 199
19396.51 192
19397.83 188
19399.15 167
19400.46 181
19401.78 171
19403.10 184
19404.41 164
19405.73 168
19407.05 210
19408.36 211
19409.68 190
19411.00 162
19412.31 147
19413.63 151
19414.95 178
19416.27 185
19417.58 176
19418.90 192
19420.22 174
19421.54 184
19422.85 173
19424.17 158
19425.49 180
19426.81 169
19428.12 169
19429.44 169
19430.76 158
19432.08 190
19433.40 163
19434.71 137
19436.03 174
19437.35 157
19438.67 179
19439.99 141
19441.30 159
19442.62 162
19443.94 169
19445.26 157
19446.58 167
19447.89 192
19449.21 166
19450.53 169
19451.85 180
19453.17 190
19454.49 163
19455.81 176
19457.12 165
19458.44 167
19459.76 178
19461.08 174
19462.40 191
19463.72 206
19465.04 156
19466.36 180
19467.68 177
19468.99 198
19470.31 173
19471.63 178
19472.95 169
19474.27 230
19475.59 196
19476.91 183
19478.23 142
19479.55 187
19480.87 194
19482.19 179
19483.51 199
19484.83 177
19486.15 208
19487.47 195
19488.79 166
19490.11 169
19491.43 193
19492.75 182
19494.07 175
19495.39 169
19496.71 177
19498.03 193
19499.35 211
19500.67 152
19501.99 145
19503.31 163
19504.63 183
19505.95 181
19507.27 163
19508.59 187
19509.91 184
19511.23 159
19512.55 170
19513.87 164
19515.19 156
19516.51 205
19517.83 187
19519.15 160
19520.47 160
19521.79 189
19523.12 161
19524.44 150
19525.76 166
19527.08 162
19528.40 168
19529.72 172
19531.04 198
19532.36 161
19533.68 148
19535.01 161
19536.33 160
19537.65 172
19538.97 151
19540.29 173
19541.61 196
19542.93 189
19544.26 167
19545.58 187
19546.90 164
19548.22 191
19549.54 188
19550.87 176
19552.19 128
19553.51 149
19554.83 157
19556.15 157
19557.47 225
19558.80 157
19560.12 172
19561.44 220
19562.76 183
19564.09 170
19565.41 178
19566.73 164
19568.05 185
19569.38 209
19570.70 152
19572.02 150
19573.34 181
19574.67 192
19575.99 192
19577.31 168
19578.63 158
19579.96 143
19581.28 195
19582.60 177
19583.93 177
19585.25 191
19586.57 183
19587.90 165
19589.22 163
19590.54 187
19591.86 164
19593.19 173
19594.51 157
19595.83 162
19597.16 160
19598.48 176
19599.81 177
19601.13 203
19602.45 178
19603.78 189
19605.10 183
19606.42 173
19607.75 183
19609.07 190
19610.40 158
19611.72 177
19613.04 145
19614.37 175
19615.69 194
19617.02 190
19618.34 154
19619.66 144
19620.99 162
19622.31 175
19623.64 200
19624.96 194
19626.29 167
19627.61 144
19628.93 190
19630.26 184
19631.58 173
19632.91 183
19634.23 186
19635.56 175
19636.88 171
19638.21 171
19639.53 145
19640.86 163
19642.18 162
19643.51 200
19644.83 172
19646.16 160
19647.48 158
19648.81 179
19650.13 202
19651.46 170
19652.78 182
19654.11 172
19655.43 192
19656.76 175
19658.08 147
19659.41 160
19660.74 186
19662.06 179
19663.39 186
19664.71 162
19666.04 159
19667.36 176
19668.69 171
19670.02 178
19671.34 178
19672.67 213
19673.99 228
19675.32 188
19676.65 169
19677.97 169
19679.30 194
19680.63 190
19681.95 184
19683.28 211
19684.60 213
19685.93 179
19687.26 157
19688.58 151
19689.91 179
19691.24 185
19692.56 180
19693.89 190
19695.22 151
19696.54 186
19697.87 209
19699.20 199
19700.52 201
19701.85 191
19703.18 186
19704.51 146
19705.83 158
19707.16 181
19708.49 162
19709.81 224
19711.14 208
19712.47 162
19713.80 161
19715.12 172
19716.45 167
19717.78 180
19719.11 167
19720.43 176
19721.76 198
19723.09 179
19724.42 168
19725.74 180
19727.07 177
19728.40 166
19729.73 140
19731.06 173
19732.38 147
19733.71 146
19735.04 158
19736.37 159
19737.70 136
19739.02 152
19740.35 171
19741.68 177
19743.01 159
19744.34 164
19745.67 168
19747.00 175
19748.32 190
19749.65 166
19750.98 168
19752.31 138
19753.64 156
19754.97 185
19756.30 181
19757.62 140
19758.95 151
19760.28 141
19761.61 171
19762.94 179
19764.27 189
19765.60 174
19766.93 170
19768.26 167
19769.59 156
19770.92 185
19772.25 200
19773.57 170
19774.90 180
19776.23 174
19777.56 146
19778.89 165
19780.22 172
19781.55 174
19782.88 209
19784.21 153
19785.54 162
19786.87 163
19788.20 168
19789.53 157
19790.86 156
19792.19 153
19793.52 146
19794.85 181
19796.18 172
19797.51 128
19798.84 152
19800.17 147
19801.50 164
19802.83 166
19804.16 193
19805.49 181
19806.82 171
19808.16 189
19809.49 163
19810.82 164
19812.15 154
19813.48 189
19814.81 186
19816.14 155
19817.47 136
19818.80 145
19820.13 180
19821.46 185
19822.79 163
19824.13 184
19825.46 185
19826.79 200
19828.12 202
19829.45 171
19830.78 190
19832.11 178
19833.44 166
19834.78 155
19836.11 148
19837.44 171
19838.77 190
19840.10 167
19841.43 183
19842.77 161
19844.10 174
19845.43 142
19846.76 154
19848.09 144
19849.42 166
19850.76 165
19852.09 152
19853.42 170
19854.75 185
19856.09 213
19857.42 187
19858.75 146
19860.08 159
19861.41 172
19862.75 158
19864.08 188
19865.41 195
19866.74 177
19868.08 167
19869.41 180
19870.74 198
19872.08 195
19873.41 200
19874.74 161
19876.07 159
19877.41 159
19878.74 177
19880.07 179
19881.41 176
19882.74 159
19884.07 211
19885.40 157
19886.74 147
19888.07 145
19889.40 179
19890.74 192
19892.07 184
19893.40 180
19894.74 158
19896.07 170
19897.41 172
19898.74 175
19900.07 171
19901.41 195
19902.74 203
19904.07 187
19905.41 208
19906.74 179
19908.08 160
19909.41 153
19910.74 179
19912.08 158
19913.41 189
19914.75 168
19916.08 159
19917.41 204
19918.75 155
19920.08 153
19921.42 176
19922.75 165
19924.09 192
19925.42 161
19926.76 181
19928.09 201
19929.42 164
19930.76 173
19932.09 158
19933.43 164
19934.76 189
19936.10 173
19937.43 177
19938.77 193
19940.10 181
19941.44 190
19942.77 175
19944.11 168
19945.44 151
19946.78 143
19948.11 141
19949.45 180
19950.79 209
19952.12 198
19953.46 188
19954.79 177
19956.13 168
19957.46 209
19958.80 171
19960.13 166
19961.47 165
19962.81 148
19964.14 204
19965.48 202
19966.81 176
19968.15 200
19969.49 156
19970.82 142
19972.16 174
19973.49 212
19974.83 198
19976.17 180
19977.50 184
19978.84 173
19980.18 146
19981.51 160
19982.85 153
19984.18 181
19985.52 145
19986.86 179
19988.19 170
19989.53 183
19990.87 200
19992.20 188
19993.54 181
19994.88 161
19996.21 193
19997.55 215
19998.89 166
20000.23 165
20001.56 166
20002.90 172
20004.24 165
20005.57 143
20006.91 155
20008.25 158
20009.59 177
20010.92 170
20012.26 184
20013.60 189
20014.94 212
20016.27 195
20017.61 185
20018.95 173
20020.29 173
20021.62 156
20022.96 164
20024.30 147
20025.64 178
20026.98 176
20028.31 170
20029.65 193
20030.99 174
20032.33 161
20033.67 158
20035.00 175
20036.34 156
20037.68 171
20039.02 175
20040.36 156
20041.70 161
20043.03 172
20044.37 206
20045.71 169
20047.05 190
20048.39 193
20049.73 221
20051.07 184
20052.41 164
20053.74 138
20055.08 155
20056.42 173
20057.76 166
20059.10 154
20060.44 148
20061.78 160
20063.12 183
20064.46 185
20065.80 182
20067.13 187
20068.47 153
20069.81 172
20071.15 165
20072.49 173
20073.83 180
20075.17 179
20076.51 163
20077.85 184
20079.19 181
20080.53 148
20081.87 159
20083.21 186
20084.55 172
20085.89 195
20087.23 165
20088.57 168
20089.91 165
20091.25 146
20092.59 189
20093.93 165
20095.27 162
20096.61 164
20097.95 191
20099.29 173
20100.63 137
20101.97 156
20103.31 167
20104.65 198
20105.99 154
20107.33 180
20108.67 179
20110.02 182
20111.36 165
20112.70 184
20114.04 200
20115.38 166
20116.72 185
20118.06 187
20119.40 169
20120.74 160
20122.08 137
20123.43 158
20124.77 187
20126.11 177
20127.45 183
20128.79 190
20130.13 169
20131.47 141
20132.81 186
20134.16 161
20135.50 189
20136.84 167
20138.18 178
20139.52 173
20140.86 166
20142.21 191
20143.55 186
20144.89 196
