# Supplementary material for: MALDI-TOF MS typing enables the classification of brewing yeasts of the genus Saccharomyces to major beer styles
Source: PLoS One. 2017 Aug 9;12(8):e0181694. doi: 10.1371/journal.pone.0181694 (PMC5549903; doi:10.1371/journal.pone.0181694)
Supplement: S6 File — The directory includes 90 raw files and was zipped to “.zip”; the folder has three strains with 30 spectra per strain; S1 Text explains the raw files with an example and Table 1 represents the yeast strains used within the experiment. (ZIP) [file pone.0181694.s009.zip › 16-18/30277-59-Lag-Lag-Lag-YPG-18h-E-E_2016-09-21_3_0_A8_1.dat]

1999.90 1666
2000.32 1678
2000.75 1571
2001.17 1686
2001.59 1683
2002.01 1655
2002.43 1647
2002.86 1641
2003.28 1607
2003.70 1561
2004.12 1622
2004.54 1560
2004.97 1539
2005.39 1636
2005.81 1630
2006.23 1587
2006.66 1553
2007.08 1606
2007.50 1606
2007.92 1623
2008.35 1599
2008.77 1644
2009.19 1699
2009.61 1709
2010.04 1622
2010.46 1594
2010.88 1644
2011.31 1580
2011.73 1558
2012.15 1614
2012.57 1562
2013.00 1623
2013.42 1636
2013.84 1558
2014.27 1554
2014.69 1628
2015.11 1734
2015.54 1711
2015.96 1748
2016.38 1764
2016.81 1809
2017.23 1789
2017.65 1860
2018.08 1889
2018.50 1869
2018.93 1929
2019.35 1878
2019.77 1835
2020.20 1792
2020.62 1811
2021.04 1865
2021.47 1730
2021.89 1712
2022.32 1803
2022.74 1760
2023.17 1788
2023.59 1728
2024.01 1656
2024.44 1660
2024.86 1698
2025.29 1693
2025.71 1725
2026.14 1716
2026.56 1717
2026.98 1699
2027.41 1659
2027.83 1615
2028.26 1578
2028.68 1587
2029.11 1528
2029.53 1499
2029.96 1553
2030.38 1548
2030.81 1599
2031.23 1709
2031.66 1610
2032.08 1557
2032.51 1586
2032.93 1582
2033.36 1644
2033.78 1609
2034.21 1628
2034.63 1643
2035.06 1652
2035.49 1627
2035.91 1662
2036.34 1636
2036.76 1578
2037.19 1565
2037.61 1632
2038.04 1589
2038.47 1586
2038.89 1576
2039.32 1640
2039.74 1602
2040.17 1571
2040.59 1551
2041.02 1529
2041.45 1561
2041.87 1577
2042.30 1595
2042.73 1513
2043.15 1556
2043.58 1546
2044.00 1524
2044.43 1489
2044.86 1559
2045.28 1589
2045.71 1568
2046.14 1524
2046.56 1510
2046.99 1571
2047.42 1618
2047.84 1601
2048.27 1595
2048.70 1697
2049.12 1766
2049.55 1799
2049.98 1754
2050.40 1729
2050.83 1664
2051.26 1673
2051.69 1651
2052.11 1623
2052.54 1583
2052.97 1667
2053.40 1679
2053.82 1632
2054.25 1612
2054.68 1630
2055.10 1574
2055.53 1563
2055.96 1610
2056.39 1583
2056.82 1557
2057.24 1665
2057.67 1649
2058.10 1662
2058.53 1651
2058.95 1571
2059.38 1631
2059.81 1712
2060.24 1678
2060.67 1820
2061.09 1821
2061.52 1838
2061.95 1843
2062.38 1752
2062.81 1825
2063.24 1760
2063.66 1761
2064.09 1750
2064.52 1750
2064.95 1746
2065.38 1775
2065.81 1732
2066.24 1720
2066.66 1794
2067.09 1662
2067.52 1676
2067.95 1556
2068.38 1604
2068.81 1636
2069.24 1638
2069.67 1613
2070.10 1555
2070.52 1589
2070.95 1653
2071.38 1643
2071.81 1714
2072.24 1759
2072.67 1789
2073.10 1729
2073.53 1702
2073.96 1717
2074.39 1725
2074.82 1785
2075.25 1777
2075.68 1756
2076.11 1761
2076.54 1706
2076.97 1690
2077.40 1678
2077.83 1628
2078.26 1664
2078.69 1668
2079.12 1707
2079.55 1693
2079.98 1647
2080.41 1691
2080.84 1677
2081.27 1663
2081.70 1663
2082.13 1677
2082.56 1689
2082.99 1645
2083.42 1671
2083.85 1707
2084.28 1617
2084.71 1633
2085.14 1652
2085.57 1693
2086.00 1669
2086.43 1702
2086.86 1724
2087.29 1716
2087.73 1634
2088.16 1702
2088.59 1774
2089.02 1719
2089.45 1691
2089.88 1811
2090.31 1754
2090.74 1747
2091.17 1693
2091.61 1701
2092.04 1698
2092.47 1666
2092.90 1704
2093.33 1724
2093.76 1658
2094.19 1687
2094.63 1779
2095.06 1734
2095.49 1732
2095.92 1768
2096.35 1762
2096.78 1779
2097.22 1785
2097.65 1726
2098.08 1643
2098.51 1674
2098.94 1746
2099.38 1733
2099.81 1689
2100.24 1633
2100.67 1635
2101.11 1591
2101.54 1636
2101.97 1636
2102.40 1622
2102.83 1662
2103.27 1607
2103.70 1623
2104.13 1655
2104.56 1658
2105.00 1681
2105.43 1647
2105.86 1663
2106.30 1693
2106.73 1839
2107.16 1906
2107.59 1886
2108.03 1868
2108.46 1929
2108.89 2095
2109.33 2019
2109.76 2037
2110.19 1977
2110.63 1907
2111.06 1941
2111.49 1938
2111.93 1842
2112.36 1882
2112.79 1764
2113.23 1836
2113.66 1729
2114.09 1766
2114.53 1668
2114.96 1666
2115.40 1788
2115.83 1746
2116.26 1671
2116.70 1672
2117.13 1670
2117.56 1651
2118.00 1610
2118.43 1641
2118.87 1631
2119.30 1688
2119.73 1698
2120.17 1681
2120.60 1710
2121.04 1804
2121.47 1745
2121.91 1780
2122.34 1705
2122.78 1693
2123.21 1709
2123.64 1775
2124.08 1708
2124.51 1743
2124.95 1808
2125.38 1813
2125.82 1835
2126.25 1871
2126.69 1970
2127.12 1928
2127.56 1914
2127.99 1956
2128.43 2070
2128.86 1986
2129.30 2110
2129.73 2079
2130.17 2095
2130.60 2184
2131.04 2155
2131.47 2108
2131.91 2100
2132.35 2054
2132.78 1983
2133.22 1898
2133.65 1851
2134.09 1891
2134.52 1819
2134.96 1780
2135.40 1799
2135.83 1777
2136.27 1827
2136.70 1757
2137.14 1786
2137.57 1740
2138.01 1739
2138.45 1753
2138.88 1695
2139.32 1650
2139.76 1718
2140.19 1744
2140.63 1679
2141.06 1722
2141.50 1727
2141.94 1798
2142.37 1771
2142.81 1786
2143.25 1795
2143.68 1818
2144.12 1840
2144.56 1830
2144.99 1807
2145.43 1769
2145.87 1845
2146.30 1836
2146.74 1771
2147.18 1899
2147.62 2015
2148.05 2050
2148.49 2118
2148.93 2070
2149.36 2206
2149.80 2218
2150.24 2212
2150.68 2198
2151.11 2183
2151.55 2149
2151.99 2173
2152.43 2062
2152.86 1943
2153.30 1890
2153.74 1912
2154.18 1833
2154.61 1683
2155.05 1735
2155.49 1776
2155.93 1796
2156.37 1761
2156.80 1713
2157.24 1649
2157.68 1803
2158.12 1771
2158.56 1787
2158.99 1880
2159.43 1829
2159.87 1858
2160.31 1970
2160.75 2038
2161.19 2037
2161.62 2065
2162.06 2048
2162.50 2056
2162.94 2057
2163.38 2117
2163.82 2121
2164.26 2063
2164.69 2050
2165.13 2068
2165.57 1967
2166.01 2072
2166.45 1990
2166.89 2035
2167.33 1895
2167.77 1969
2168.21 1909
2168.65 1865
2169.08 1909
2169.52 1893
2169.96 2003
2170.40 1987
2170.84 2007
2171.28 1983
2171.72 1980
2172.16 1998
2172.60 2048
2173.04 2003
2173.48 2024
2173.92 2053
2174.36 1990
2174.80 2006
2175.24 2038
2175.68 1997
2176.12 2116
2176.56 2018
2177.00 1981
2177.44 2092
2177.88 2022
2178.32 2077
2178.76 2068
2179.20 2138
2179.64 2155
2180.08 2107
2180.52 2121
2180.96 2065
2181.40 2029
2181.84 2053
2182.28 2027
2182.72 2042
2183.16 1886
2183.60 1883
2184.04 1890
2184.48 1860
2184.93 1878
2185.37 1930
2185.81 1920
2186.25 1978
2186.69 1983
2187.13 2093
2187.57 2059
2188.01 2085
2188.45 2150
2188.89 1977
2189.34 2035
2189.78 2061
2190.22 1969
2190.66 1899
2191.10 1980
2191.54 1977
2191.98 1980
2192.43 2006
2192.87 1981
2193.31 2034
2193.75 2000
2194.19 2092
2194.63 2186
2195.08 2148
2195.52 2129
2195.96 2115
2196.40 2146
2196.84 2085
2197.29 2099
2197.73 2017
2198.17 1991
2198.61 1975
2199.06 2016
2199.50 2023
2199.94 1915
2200.38 1806
2200.82 1849
2201.27 1901
2201.71 1909
2202.15 1888
2202.59 1863
2203.04 1897
2203.48 1925
2203.92 1913
2204.37 1966
2204.81 1959
2205.25 2018
2205.69 2049
2206.14 2007
2206.58 2065
2207.02 2010
2207.47 2086
2207.91 2144
2208.35 2148
2208.80 2169
2209.24 2183
2209.68 2235
2210.13 2170
2210.57 2044
2211.01 2013
2211.46 2063
2211.90 2004
2212.34 2022
2212.79 2011
2213.23 1976
2213.67 1956
2214.12 2002
2214.56 1912
2215.01 1930
2215.45 1920
2215.89 1927
2216.34 1865
2216.78 1905
2217.23 1901
2217.67 1895
2218.11 1739
2218.56 1860
2219.00 1873
2219.45 1876
2219.89 1893
2220.34 1910
2220.78 1901
2221.22 1943
2221.67 1981
2222.11 2052
2222.56 2112
2223.00 2232
2223.45 2297
2223.89 2417
2224.34 2436
2224.78 2529
2225.23 2632
2225.67 2631
2226.12 2693
2226.56 2634
2227.01 2565
2227.45 2575
2227.90 2511
2228.34 2458
2228.79 2409
2229.23 2389
2229.68 2345
2230.12 2357
2230.57 2364
2231.01 2359
2231.46 2274
2231.90 2168
2232.35 2275
2232.80 2215
2233.24 2111
2233.69 2037
2234.13 2035
2234.58 2042
2235.02 2070
2235.47 2007
2235.92 2011
2236.36 2030
2236.81 2057
2237.25 2070
2237.70 2092
2238.15 2049
2238.59 2046
2239.04 2022
2239.49 1982
2239.93 1968
2240.38 2002
2240.82 1984
2241.27 1985
2241.72 2005
2242.16 1931
2242.61 1861
2243.06 1903
2243.50 1986
2243.95 2047
2244.40 2070
2244.84 1989
2245.29 1912
2245.74 1942
2246.19 2002
2246.63 1857
2247.08 1865
2247.53 1866
2247.97 1864
2248.42 1866
2248.87 1912
2249.32 1963
2249.76 1964
2250.21 1924
2250.66 1899
2251.10 1938
2251.55 1882
2252.00 1844
2252.45 1945
2252.89 1955
2253.34 1922
2253.79 1953
2254.24 1888
2254.69 1877
2255.13 1962
2255.58 1937
2256.03 1880
2256.48 1921
2256.93 1895
2257.37 1914
2257.82 1890
2258.27 1889
2258.72 1913
2259.17 1902
2259.61 1826
2260.06 1842
2260.51 1912
2260.96 1948
2261.41 1929
2261.86 1918
2262.31 1955
2262.75 2023
2263.20 2021
2263.65 1967
2264.10 1987
2264.55 2053
2265.00 1985
2265.45 2010
2265.90 2031
2266.34 1967
2266.79 1931
2267.24 2010
2267.69 1947
2268.14 1963
2268.59 2002
2269.04 2004
2269.49 2048
2269.94 2055
2270.39 2090
2270.84 2189
2271.29 2176
2271.74 2215
2272.18 2249
2272.63 2287
2273.08 2315
2273.53 2578
2273.98 2584
2274.43 2756
2274.88 2845
2275.33 2883
2275.78 2886
2276.23 2883
2276.68 3000
2277.13 2880
2277.58 2860
2278.03 2749
2278.48 2601
2278.93 2509
2279.38 2374
2279.83 2361
2280.28 2232
2280.73 2130
2281.19 2076
2281.64 2082
2282.09 1984
2282.54 1992
2282.99 2011
2283.44 1982
2283.89 1944
2284.34 1922
2284.79 1969
2285.24 1989
2285.69 1984
2286.14 1999
2286.59 1977
2287.04 2048
2287.50 2144
2287.95 2239
2288.40 2361
2288.85 2506
2289.30 2655
2289.75 2647
2290.20 2756
2290.65 2921
2291.11 2865
2291.56 2878
2292.01 2754
2292.46 2751
2292.91 2647
2293.36 2566
2293.82 2380
2294.27 2224
2294.72 2227
2295.17 2158
2295.62 2106
2296.07 2124
2296.53 2078
2296.98 2090
2297.43 2044
2297.88 2083
2298.33 2080
2298.79 1989
2299.24 1997
2299.69 2117
2300.14 2106
2300.60 2031
2301.05 2090
2301.50 2019
2301.95 2015
2302.41 1963
2302.86 1957
2303.31 1996
2303.76 2081
2304.22 2041
2304.67 2007
2305.12 2027
2305.57 2112
2306.03 2118
2306.48 2107
2306.93 2092
2307.39 2064
2307.84 2112
2308.29 2190
2308.75 2226
2309.20 2215
2309.65 2149
2310.11 2177
2310.56 2189
2311.01 2184
2311.47 2242
2311.92 2115
2312.37 2106
2312.83 2133
2313.28 2144
2313.73 2127
2314.19 2110
2314.64 2086
2315.09 2045
2315.55 2190
2316.00 2142
2316.46 2079
2316.91 2094
2317.36 2184
2317.82 2180
2318.27 2123
2318.73 2138
2319.18 2143
2319.63 2173
2320.09 2141
2320.54 2204
2321.00 2135
2321.45 2062
2321.91 2056
2322.36 2180
2322.82 2228
2323.27 2142
2323.72 2116
2324.18 2102
2324.63 2017
2325.09 2052
2325.54 2050
2326.00 2043
2326.45 2075
2326.91 2116
2327.36 2039
2327.82 2076
2328.27 2094
2328.73 2043
2329.18 2017
2329.64 2066
2330.09 2054
2330.55 2060
2331.00 1912
2331.46 1942
2331.92 1973
2332.37 1982
2332.83 2025
2333.28 1996
2333.74 2037
2334.19 2045
2334.65 2020
2335.10 2069
2335.56 2032
2336.02 2054
2336.47 2095
2336.93 2008
2337.38 2062
2337.84 2165
2338.30 2100
2338.75 2105
2339.21 2102
2339.66 2092
2340.12 2054
2340.58 2080
2341.03 2098
2341.49 2101
2341.95 2096
2342.40 2121
2342.86 2121
2343.32 1979
2343.77 2007
2344.23 2138
2344.68 2064
2345.14 1986
2345.60 1952
2346.06 1914
2346.51 1893
2346.97 1898
2347.43 1905
2347.88 1909
2348.34 1956
2348.80 2002
2349.25 1936
2349.71 1936
2350.17 2005
2350.63 1960
2351.08 1981
2351.54 2050
2352.00 2042
2352.46 1990
2352.91 2020
2353.37 1948
2353.83 2009
2354.29 2060
2354.74 1972
2355.20 2061
2355.66 2062
2356.12 2019
2356.57 1988
2357.03 2031
2357.49 2022
2357.95 2083
2358.41 2126
2358.86 2078
2359.32 2013
2359.78 1977
2360.24 2059
2360.70 2190
2361.15 2140
2361.61 2174
2362.07 2128
2362.53 2210
2362.99 2191
2363.45 2199
2363.91 2216
2364.36 2128
2364.82 2186
2365.28 2140
2365.74 2130
2366.20 2145
2366.66 2167
2367.12 2096
2367.57 2065
2368.03 2142
2368.49 2148
2368.95 2132
2369.41 2163
2369.87 2186
2370.33 2233
2370.79 2260
2371.25 2371
2371.71 2543
2372.17 2506
2372.63 2621
2373.09 2760
2373.54 2845
2374.00 2862
2374.46 2812
2374.92 2707
2375.38 2757
2375.84 2673
2376.30 2690
2376.76 2684
2377.22 2586
2377.68 2511
2378.14 2477
2378.60 2395
2379.06 2412
2379.52 2386
2379.98 2367
2380.44 2321
2380.90 2314
2381.36 2320
2381.82 2237
2382.28 2122
2382.74 2120
2383.20 2179
2383.66 2145
2384.12 2041
2384.59 2123
2385.05 2058
2385.51 2056
2385.97 2077
2386.43 2095
2386.89 2113
2387.35 2099
2387.81 2227
2388.27 2174
2388.73 2181
2389.19 2182
2389.65 2349
2390.12 2417
2390.58 2384
2391.04 2488
2391.50 2545
2391.96 2500
2392.42 2520
2392.88 2463
2393.34 2410
2393.81 2448
2394.27 2454
2394.73 2402
2395.19 2362
2395.65 2258
2396.11 2279
2396.57 2287
2397.04 2263
2397.50 2337
2397.96 2379
2398.42 2301
2398.88 2211
2399.35 2232
2399.81 2223
2400.27 2190
2400.73 2153
2401.19 2095
2401.66 2076
2402.12 2101
2402.58 2105
2403.04 2098
2403.51 2174
2403.97 2124
2404.43 2120
2404.89 2200
2405.36 2212
2405.82 2221
2406.28 2216
2406.74 2243
2407.21 2214
2407.67 2130
2408.13 2107
2408.59 2181
2409.06 2220
2409.52 2166
2409.98 2261
2410.45 2164
2410.91 2181
2411.37 2154
2411.84 2105
2412.30 2167
2412.76 2203
2413.23 2188
2413.69 2156
2414.15 2166
2414.62 2211
2415.08 2342
2415.54 2358
2416.01 2303
2416.47 2339
2416.93 2351
2417.40 2378
2417.86 2447
2418.32 2415
2418.79 2461
2419.25 2493
2419.72 2517
2420.18 2525
2420.64 2571
2421.11 2508
2421.57 2535
2422.04 2503
2422.50 2467
2422.96 2418
2423.43 2437
2423.89 2365
2424.36 2363
2424.82 2410
2425.29 2441
2425.75 2434
2426.22 2367
2426.68 2438
2427.15 2391
2427.61 2355
2428.07 2275
2428.54 2290
2429.00 2219
2429.47 2150
2429.93 2178
2430.40 2200
2430.86 2260
2431.33 2344
2431.79 2342
2432.26 2301
2432.72 2404
2433.19 2386
2433.65 2389
2434.12 2482
2434.59 2512
2435.05 2565
2435.52 2497
2435.98 2465
2436.45 2403
2436.91 2429
2437.38 2446
2437.84 2376
2438.31 2430
2438.78 2279
2439.24 2333
2439.71 2320
2440.17 2304
2440.64 2322
2441.10 2251
2441.57 2238
2442.04 2225
2442.50 2219
2442.97 2161
2443.44 2198
2443.90 2163
2444.37 2134
2444.83 2153
2445.30 2167
2445.77 2257
2446.23 2179
2446.70 2235
2447.17 2221
2447.63 2201
2448.10 2259
2448.57 2253
2449.03 2329
2449.50 2345
2449.97 2367
2450.43 2382
2450.90 2469
2451.37 2550
2451.83 2628
2452.30 2605
2452.77 2448
2453.24 2402
2453.70 2387
2454.17 2420
2454.64 2336
2455.10 2251
2455.57 2211
2456.04 2170
2456.51 2204
2456.97 2121
2457.44 2150
2457.91 2198
2458.38 2204
2458.84 2203
2459.31 2187
2459.78 2184
2460.25 2230
2460.72 2200
2461.18 2228
2461.65 2206
2462.12 2126
2462.59 2128
2463.06 2094
2463.52 2084
2463.99 2135
2464.46 2273
2464.93 2400
2465.40 2498
2465.86 2603
2466.33 2638
2466.80 2687
2467.27 2589
2467.74 2597
2468.21 2566
2468.68 2476
2469.14 2391
2469.61 2451
2470.08 2449
2470.55 2305
2471.02 2246
2471.49 2263
2471.96 2211
2472.43 2219
2472.90 2216
2473.36 2338
2473.83 2273
2474.30 2321
2474.77 2304
2475.24 2390
2475.71 2369
2476.18 2413
2476.65 2489
2477.12 2422
2477.59 2379
2478.06 2403
2478.53 2409
2479.00 2367
2479.47 2358
2479.94 2213
2480.41 2108
2480.87 2185
2481.34 2216
2481.81 2139
2482.28 1985
2482.75 2035
2483.22 2068
2483.69 2052
2484.16 2034
2484.63 2004
2485.10 1969
2485.57 2060
2486.05 2104
2486.52 2176
2486.99 2151
2487.46 2152
2487.93 2210
2488.40 2163
2488.87 2232
2489.34 2213
2489.81 2241
2490.28 2217
2490.75 2395
2491.22 2435
2491.69 2359
2492.16 2399
2492.63 2440
2493.10 2455
2493.58 2348
2494.05 2361
2494.52 2446
2494.99 2362
2495.46 2396
2495.93 2361
2496.40 2357
2496.87 2281
2497.34 2259
2497.82 2197
2498.29 2211
2498.76 2108
2499.23 2100
2499.70 2102
2500.17 2062
2500.64 2055
2501.12 2104
2501.59 2060
2502.06 2047
2502.53 2096
2503.00 2123
2503.48 2108
2503.95 2086
2504.42 2220
2504.89 2215
2505.36 2257
2505.84 2266
2506.31 2374
2506.78 2333
2507.25 2460
2507.72 2437
2508.20 2439
2508.67 2414
2509.14 2375
2509.61 2477
2510.09 2553
2510.56 2490
2511.03 2463
2511.50 2528
2511.98 2477
2512.45 2451
2512.92 2435
2513.40 2475
2513.87 2370
2514.34 2301
2514.81 2375
2515.29 2469
2515.76 2395
2516.23 2273
2516.71 2213
2517.18 2329
2517.65 2257
2518.13 2210
2518.60 2188
2519.07 2167
2519.55 2144
2520.02 2199
2520.49 2192
2520.97 2145
2521.44 2167
2521.91 2143
2522.39 2037
2522.86 2055
2523.34 2097
2523.81 2092
2524.28 2074
2524.76 2088
2525.23 2007
2525.70 2059
2526.18 2126
2526.65 2039
2527.13 2066
2527.60 2078
2528.08 2096
2528.55 2072
2529.02 2060
2529.50 2127
2529.97 2099
2530.45 2134
2530.92 2148
2531.40 2138
2531.87 2157
2532.34 2154
2532.82 2122
2533.29 2168
2533.77 2197
2534.24 2187
2534.72 2160
2535.19 2203
2535.67 2184
2536.14 2109
2536.62 2149
2537.09 2220
2537.57 2196
2538.04 2239
2538.52 2238
2538.99 2237
2539.47 2191
2539.94 2166
2540.42 2177
2540.90 2095
2541.37 2208
2541.85 2112
2542.32 2161
2542.80 2184
2543.27 2157
2543.75 2184
2544.22 2216
2544.70 2316
2545.18 2440
2545.65 2405
2546.13 2443
2546.60 2613
2547.08 2663
2547.56 2748
2548.03 2769
2548.51 2745
2548.98 2735
2549.46 2650
2549.94 2597
2550.41 2569
2550.89 2638
2551.37 2525
2551.84 2546
2552.32 2486
2552.80 2353
2553.27 2292
2553.75 2333
2554.23 2317
2554.70 2362
2555.18 2293
2555.66 2256
2556.13 2208
2556.61 2179
2557.09 2294
2557.56 2247
2558.04 2275
2558.52 2286
2558.99 2303
2559.47 2320
2559.95 2248
2560.43 2205
2560.90 2187
2561.38 2187
2561.86 2198
2562.33 2180
2562.81 2233
2563.29 2180
2563.77 2166
2564.25 2234
2564.72 2193
2565.20 2167
2565.68 2129
2566.16 2249
2566.63 2179
2567.11 2190
2567.59 2193
2568.07 2192
2568.55 2125
2569.02 2086
2569.50 2168
2569.98 2178
2570.46 2057
2570.94 2041
2571.41 2039
2571.89 2067
2572.37 2212
2572.85 2179
2573.33 2129
2573.81 2157
2574.28 2176
2574.76 2153
2575.24 2124
2575.72 2119
2576.20 2101
2576.68 2114
2577.16 2141
2577.64 2103
2578.11 2162
2578.59 2211
2579.07 2250
2579.55 2294
2580.03 2265
2580.51 2311
2580.99 2234
2581.47 2307
2581.95 2344
2582.43 2350
2582.91 2286
2583.39 2330
2583.86 2351
2584.34 2455
2584.82 2309
2585.30 2283
2585.78 2369
2586.26 2358
2586.74 2314
2587.22 2390
2587.70 2254
2588.18 2268
2588.66 2237
2589.14 2270
2589.62 2284
2590.10 2261
2590.58 2198
2591.06 2190
2591.54 2123
2592.02 2182
2592.50 2256
2592.98 2244
2593.46 2229
2593.94 2226
2594.42 2130
2594.90 2208
2595.38 2232
2595.86 2247
2596.35 2195
2596.83 2110
2597.31 2123
2597.79 2236
2598.27 2186
2598.75 2055
2599.23 2029
2599.71 2048
2600.19 2027
2600.67 2097
2601.15 2129
2601.63 2052
2602.12 2120
2602.60 2077
2603.08 2107
2603.56 2118
2604.04 2206
2604.52 2186
2605.00 2163
2605.48 2208
2605.97 2187
2606.45 2203
2606.93 2230
2607.41 2215
2607.89 2202
2608.37 2195
2608.86 2187
2609.34 2190
2609.82 2156
2610.30 2231
2610.78 2164
2611.26 2116
2611.75 2124
2612.23 2095
2612.71 2043
2613.19 2091
2613.68 2139
2614.16 2112
2614.64 2110
2615.12 2227
2615.60 2219
2616.09 2177
2616.57 2246
2617.05 2343
2617.53 2316
2618.02 2315
2618.50 2360
2618.98 2353
2619.46 2449
2619.95 2493
2620.43 2481
2620.91 2432
2621.40 2433
2621.88 2570
2622.36 2633
2622.85 2600
2623.33 2603
2623.81 2667
2624.29 2681
2624.78 2557
2625.26 2511
2625.74 2425
2626.23 2510
2626.71 2393
2627.19 2294
2627.68 2287
2628.16 2269
2628.64 2449
2629.13 2414
2629.61 2455
2630.10 2495
2630.58 2528
2631.06 2536
2631.55 2582
2632.03 2584
2632.51 2549
2633.00 2584
2633.48 2508
2633.97 2414
2634.45 2440
2634.94 2401
2635.42 2335
2635.90 2301
2636.39 2208
2636.87 2191
2637.36 2288
2637.84 2229
2638.33 2262
2638.81 2214
2639.29 2193
2639.78 2133
2640.26 2162
2640.75 2198
2641.23 2104
2641.72 2173
2642.20 2227
2642.69 2218
2643.17 2218
2643.66 2262
2644.14 2233
2644.63 2173
2645.11 2165
2645.60 2287
2646.08 2191
2646.57 2210
2647.05 2248
2647.54 2374
2648.02 2375
2648.51 2393
2648.99 2338
2649.48 2442
2649.97 2397
2650.45 2387
2650.94 2524
2651.42 2589
2651.91 2495
2652.39 2485
2652.88 2513
2653.37 2472
2653.85 2467
2654.34 2396
2654.82 2268
2655.31 2216
2655.80 2243
2656.28 2200
2656.77 2214
2657.25 2218
2657.74 2200
2658.23 2179
2658.71 2169
2659.20 2224
2659.69 2247
2660.17 2215
2660.66 2281
2661.14 2213
2661.63 2240
2662.12 2301
2662.60 2240
2663.09 2215
2663.58 2340
2664.06 2314
2664.55 2206
2665.04 2224
2665.53 2290
2666.01 2263
2666.50 2186
2666.99 2239
2667.47 2251
2667.96 2269
2668.45 2271
2668.94 2224
2669.42 2215
2669.91 2255
2670.40 2226
2670.88 2297
2671.37 2330
2671.86 2353
2672.35 2365
2672.83 2405
2673.32 2506
2673.81 2517
2674.30 2514
2674.79 2630
2675.27 2598
2675.76 2473
2676.25 2453
2676.74 2404
2677.23 2408
2677.71 2399
2678.20 2380
2678.69 2361
2679.18 2332
2679.67 2309
2680.15 2223
2680.64 2283
2681.13 2277
2681.62 2250
2682.11 2336
2682.60 2294
2683.08 2267
2683.57 2167
2684.06 2207
2684.55 2188
2685.04 2230
2685.53 2171
2686.02 2252
2686.51 2277
2686.99 2288
2687.48 2197
2687.97 2192
2688.46 2257
2688.95 2277
2689.44 2343
2689.93 2387
2690.42 2375
2690.91 2389
2691.40 2396
2691.89 2504
2692.38 2489
2692.87 2459
2693.35 2496
2693.84 2666
2694.33 2703
2694.82 2637
2695.31 2687
2695.80 2692
2696.29 2648
2696.78 2659
2697.27 2675
2697.76 2545
2698.25 2507
2698.74 2533
2699.23 2367
2699.72 2292
2700.21 2321
2700.70 2294
2701.19 2229
2701.68 2176
2702.17 2218
2702.66 2181
2703.15 2165
2703.64 2152
2704.13 2204
2704.62 2172
2705.12 2280
2705.61 2249
2706.10 2187
2706.59 2254
2707.08 2216
2707.57 2267
2708.06 2264
2708.55 2247
2709.04 2306
2709.53 2302
2710.02 2350
2710.51 2388
2711.01 2310
2711.50 2375
2711.99 2363
2712.48 2420
2712.97 2406
2713.46 2396
2713.95 2356
2714.44 2319
2714.94 2319
2715.43 2346
2715.92 2299
2716.41 2268
2716.90 2281
2717.39 2254
2717.89 2307
2718.38 2162
2718.87 2187
2719.36 2214
2719.85 2174
2720.34 2262
2720.84 2331
2721.33 2489
2721.82 2556
2722.31 2627
2722.80 2630
2723.30 2692
2723.79 2586
2724.28 2599
2724.77 2619
2725.27 2564
2725.76 2417
2726.25 2365
2726.74 2383
2727.24 2396
2727.73 2384
2728.22 2326
2728.71 2354
2729.21 2335
2729.70 2339
2730.19 2370
2730.69 2349
2731.18 2402
2731.67 2514
2732.16 2540
2732.66 2540
2733.15 2563
2733.64 2545
2734.14 2614
2734.63 2641
2735.12 2709
2735.62 2681
2736.11 2745
2736.60 2832
2737.10 2943
2737.59 2903
2738.08 2939
2738.58 2879
2739.07 2814
2739.56 2795
2740.06 2670
2740.55 2609
2741.05 2640
2741.54 2606
2742.03 2588
2742.53 2620
2743.02 2537
2743.52 2418
2744.01 2418
2744.50 2414
2745.00 2454
2745.49 2446
2745.99 2323
2746.48 2299
2746.97 2395
2747.47 2334
2747.96 2289
2748.46 2351
2748.95 2298
2749.45 2296
2749.94 2245
2750.44 2295
2750.93 2279
2751.43 2210
2751.92 2347
2752.42 2276
2752.91 2308
2753.41 2317
2753.90 2306
2754.40 2341
2754.89 2288
2755.39 2267
2755.88 2345
2756.38 2319
2756.87 2372
2757.37 2376
2757.86 2443
2758.36 2417
2758.85 2437
2759.35 2377
2759.84 2437
2760.34 2456
2760.83 2507
2761.33 2499
2761.83 2479
2762.32 2624
2762.82 2622
2763.31 2622
2763.81 2606
2764.30 2518
2764.80 2588
2765.30 2631
2765.79 2520
2766.29 2503
2766.78 2497
2767.28 2525
2767.78 2552
2768.27 2461
2768.77 2430
2769.27 2427
2769.76 2364
2770.26 2383
2770.76 2379
2771.25 2345
2771.75 2309
2772.24 2393
2772.74 2421
2773.24 2476
2773.73 2427
2774.23 2394
2774.73 2447
2775.23 2419
2775.72 2429
2776.22 2448
2776.72 2410
2777.21 2425
2777.71 2443
2778.21 2446
2778.70 2363
2779.20 2396
2779.70 2347
2780.20 2198
2780.69 2212
2781.19 2166
2781.69 2247
2782.19 2247
2782.68 2319
2783.18 2283
2783.68 2279
2784.18 2315
2784.67 2399
2785.17 2316
2785.67 2325
2786.17 2332
2786.67 2289
2787.16 2217
2787.66 2370
2788.16 2386
2788.66 2363
2789.16 2317
2789.65 2331
2790.15 2331
2790.65 2270
2791.15 2229
2791.65 2270
2792.15 2247
2792.64 2220
2793.14 2192
2793.64 2250
2794.14 2269
2794.64 2248
2795.14 2244
2795.64 2190
2796.13 2240
2796.63 2273
2797.13 2261
2797.63 2327
2798.13 2240
2798.63 2233
2799.13 2343
2799.63 2293
2800.13 2233
2800.62 2307
2801.12 2273
2801.62 2238
2802.12 2265
2802.62 2353
2803.12 2381
2803.62 2395
2804.12 2329
2804.62 2399
2805.12 2477
2805.62 2508
2806.12 2435
2806.62 2455
2807.12 2505
2807.62 2456
2808.12 2370
2808.62 2410
2809.12 2377
2809.62 2344
2810.12 2403
2810.62 2347
2811.12 2400
2811.62 2394
2812.12 2317
2812.62 2268
2813.12 2247
2813.62 2266
2814.12 2286
2814.62 2176
2815.12 2184
2815.62 2132
2816.12 2139
2816.62 2170
2817.12 2109
2817.62 2154
2818.12 2176
2818.62 2131
2819.12 2112
2819.63 2076
2820.13 2047
2820.63 2136
2821.13 2122
2821.63 2134
2822.13 2142
2822.63 2087
2823.13 2086
2823.63 2152
2824.13 2160
2824.64 2169
2825.14 2134
2825.64 2181
2826.14 2230
2826.64 2119
2827.14 2173
2827.64 2191
2828.15 2200
2828.65 2212
2829.15 2196
2829.65 2161
2830.15 2141
2830.65 2133
2831.16 2050
2831.66 2072
2832.16 2071
2832.66 2059
2833.16 2172
2833.67 2167
2834.17 2197
2834.67 2198
2835.17 2150
2835.68 2182
2836.18 2137
2836.68 2251
2837.18 2183
2837.68 2233
2838.19 2263
2838.69 2201
2839.19 2154
2839.70 2180
2840.20 2186
2840.70 2110
2841.20 2094
2841.71 2147
2842.21 2123
2842.71 2194
2843.21 2138
2843.72 2192
2844.22 2123
2844.72 2191
2845.23 2223
2845.73 2144
2846.23 2194
2846.74 2190
2847.24 2243
2847.74 2317
2848.25 2267
2848.75 2251
2849.25 2290
2849.76 2257
2850.26 2252
2850.76 2205
2851.27 2273
2851.77 2269
2852.28 2216
2852.78 2276
2853.28 2266
2853.79 2250
2854.29 2232
2854.79 2184
2855.30 2231
2855.80 2273
2856.31 2244
2856.81 2155
2857.31 2095
2857.82 2128
2858.32 2116
2858.83 2060
2859.33 2139
2859.84 2168
2860.34 2171
2860.85 2153
2861.35 2150
2861.85 2164
2862.36 2220
2862.86 2176
2863.37 2207
2863.87 2272
2864.38 2191
2864.88 2291
2865.39 2208
2865.89 2164
2866.40 2241
2866.90 2291
2867.41 2329
2867.91 2318
2868.42 2451
2868.92 2428
2869.43 2483
2869.93 2435
2870.44 2522
2870.94 2384
2871.45 2434
2871.96 2369
2872.46 2344
2872.97 2327
2873.47 2272
2873.98 2349
2874.48 2360
2874.99 2345
2875.49 2428
2876.00 2476
2876.51 2366
2877.01 2374
2877.52 2336
2878.02 2345
2878.53 2330
2879.04 2263
2879.54 2298
2880.05 2207
2880.55 2281
2881.06 2178
2881.57 2190
2882.07 2214
2882.58 2179
2883.09 2164
2883.59 2169
2884.10 2127
2884.61 2007
2885.11 2114
2885.62 2188
2886.13 2193
2886.63 2178
2887.14 2050
2887.65 2031
2888.15 2067
2888.66 2112
2889.17 2125
2889.67 2098
2890.18 2135
2890.69 2190
2891.20 2178
2891.70 2220
2892.21 2219
2892.72 2238
2893.22 2243
2893.73 2233
2894.24 2265
2894.75 2311
2895.25 2246
2895.76 2331
2896.27 2381
2896.78 2388
2897.29 2461
2897.79 2447
2898.30 2439
2898.81 2398
2899.32 2347
2899.82 2371
2900.33 2330
2900.84 2341
2901.35 2290
2901.86 2291
2902.36 2297
2902.87 2269
2903.38 2244
2903.89 2279
2904.40 2330
2904.91 2327
2905.41 2297
2905.92 2323
2906.43 2222
2906.94 2312
2907.45 2352
2907.96 2314
2908.47 2278
2908.97 2237
2909.48 2227
2909.99 2191
2910.50 2090
2911.01 2122
2911.52 2169
2912.03 2160
2912.54 2095
2913.05 2156
2913.55 2059
2914.06 2194
2914.57 2259
2915.08 2278
2915.59 2274
2916.10 2322
2916.61 2361
2917.12 2356
2917.63 2334
2918.14 2284
2918.65 2367
2919.16 2511
2919.67 2465
2920.18 2461
2920.69 2520
2921.20 2406
2921.71 2435
2922.22 2486
2922.73 2486
2923.24 2392
2923.75 2325
2924.26 2336
2924.77 2320
2925.28 2332
2925.79 2298
2926.30 2315
2926.81 2325
2927.32 2255
2927.83 2326
2928.34 2353
2928.85 2304
2929.36 2280
2929.87 2278
2930.38 2279
2930.89 2337
2931.40 2347
2931.91 2392
2932.42 2387
2932.93 2320
2933.45 2363
2933.96 2375
2934.47 2420
2934.98 2496
2935.49 2524
2936.00 2601
2936.51 2608
2937.02 2652
2937.53 2677
2938.04 2715
2938.56 2689
2939.07 2705
2939.58 2659
2940.09 2659
2940.60 2617
2941.11 2517
2941.62 2576
2942.14 2519
2942.65 2500
2943.16 2390
2943.67 2404
2944.18 2298
2944.70 2326
2945.21 2318
2945.72 2335
2946.23 2384
2946.74 2377
2947.26 2329
2947.77 2393
2948.28 2282
2948.79 2270
2949.30 2306
2949.82 2242
2950.33 2226
2950.84 2242
2951.35 2203
2951.87 2222
2952.38 2180
2952.89 2111
2953.40 2168
2953.92 2109
2954.43 2132
2954.94 2129
2955.45 2222
2955.97 2214
2956.48 2220
2956.99 2255
2957.51 2315
2958.02 2287
2958.53 2205
2959.04 2260
2959.56 2239
2960.07 2246
2960.58 2298
2961.10 2308
2961.61 2289
2962.12 2350
2962.64 2296
2963.15 2357
2963.66 2389
2964.18 2409
2964.69 2388
2965.21 2314
2965.72 2357
2966.23 2260
2966.75 2263
2967.26 2202
2967.77 2223
2968.29 2278
2968.80 2274
2969.32 2221
2969.83 2172
2970.34 2317
2970.86 2344
2971.37 2210
2971.89 2271
2972.40 2398
2972.91 2470
2973.43 2491
2973.94 2479
2974.46 2509
2974.97 2531
2975.49 2567
2976.00 2540
2976.52 2564
2977.03 2560
2977.55 2618
2978.06 2563
2978.57 2439
2979.09 2477
2979.60 2464
2980.12 2372
2980.63 2358
2981.15 2348
2981.66 2300
2982.18 2319
2982.69 2308
2983.21 2312
2983.73 2272
2984.24 2313
2984.76 2386
2985.27 2392
2985.79 2292
2986.30 2410
2986.82 2352
2987.33 2475
2987.85 2478
2988.36 2420
2988.88 2488
2989.40 2482
2989.91 2408
2990.43 2483
2990.94 2505
2991.46 2498
2991.97 2535
2992.49 2484
2993.01 2522
2993.52 2539
2994.04 2469
2994.55 2547
2995.07 2572
2995.59 2589
2996.10 2562
2996.62 2506
2997.14 2613
2997.65 2556
2998.17 2702
2998.69 2729
2999.20 2723
2999.72 2591
3000.24 2683
3000.75 2707
3001.27 2903
3001.79 2852
3002.30 2915
3002.82 3197
3003.34 3311
3003.85 3548
3004.37 3825
3004.89 3952
3005.40 3990
3005.92 3979
3006.44 3731
3006.96 3582
3007.47 3415
3007.99 3293
3008.51 3090
3009.03 2824
3009.54 2837
3010.06 2643
3010.58 2563
3011.10 2571
3011.61 2486
3012.13 2415
3012.65 2474
3013.17 2477
3013.68 2493
3014.20 2440
3014.72 2525
3015.24 2449
3015.76 2466
3016.27 2503
3016.79 2475
3017.31 2488
3017.83 2472
3018.35 2472
3018.86 2451
3019.38 2413
3019.90 2441
3020.42 2441
3020.94 2363
3021.46 2418
3021.97 2439
3022.49 2453
3023.01 2459
3023.53 2470
3024.05 2521
3024.57 2578
3025.09 2491
3025.61 2388
3026.12 2416
3026.64 2396
3027.16 2377
3027.68 2353
3028.20 2322
3028.72 2341
3029.24 2469
3029.76 2364
3030.28 2450
3030.80 2462
3031.32 2503
3031.84 2472
3032.35 2538
3032.87 2558
3033.39 2601
3033.91 2654
3034.43 2596
3034.95 2675
3035.47 2696
3035.99 2684
3036.51 2695
3037.03 2591
3037.55 2619
3038.07 2547
3038.59 2501
3039.11 2431
3039.63 2400
3040.15 2402
3040.67 2401
3041.19 2381
3041.71 2323
3042.23 2421
3042.75 2383
3043.27 2370
3043.79 2367
3044.31 2373
3044.83 2400
3045.35 2458
3045.87 2488
3046.40 2473
3046.92 2441
3047.44 2366
3047.96 2435
3048.48 2524
3049.00 2422
3049.52 2373
3050.04 2468
3050.56 2371
3051.08 2351
3051.60 2370
3052.12 2330
3052.65 2334
3053.17 2336
3053.69 2348
3054.21 2378
3054.73 2362
3055.25 2405
3055.77 2343
3056.30 2323
3056.82 2296
3057.34 2341
3057.86 2372
3058.38 2353
3058.90 2361
3059.42 2426
3059.95 2440
3060.47 2442
3060.99 2526
3061.51 2523
3062.03 2443
3062.56 2451
3063.08 2565
3063.60 2581
3064.12 2501
3064.64 2458
3065.17 2581
3065.69 2609
3066.21 2529
3066.73 2491
3067.26 2466
3067.78 2474
3068.30 2392
3068.82 2441
3069.35 2367
3069.87 2420
3070.39 2400
3070.91 2432
3071.44 2417
3071.96 2465
3072.48 2450
3073.01 2370
3073.53 2437
3074.05 2481
3074.57 2448
3075.10 2517
3075.62 2493
3076.14 2451
3076.67 2529
3077.19 2559
3077.71 2588
3078.24 2542
3078.76 2715
3079.28 2747
3079.81 2735
3080.33 2773
3080.85 2739
3081.38 2840
3081.90 2866
3082.42 2819
3082.95 2896
3083.47 2895
3084.00 2878
3084.52 2779
3085.04 2803
3085.57 2782
3086.09 2804
3086.62 2880
3087.14 2817
3087.66 2759
3088.19 2849
3088.71 3057
3089.24 3190
3089.76 3144
3090.29 3174
3090.81 3270
3091.33 3199
3091.86 3177
3092.38 3057
3092.91 2975
3093.43 2956
3093.96 2951
3094.48 2869
3095.01 2817
3095.53 2832
3096.06 2773
3096.58 2801
3097.11 2773
3097.63 2833
3098.16 2744
3098.68 2805
3099.21 2772
3099.73 2953
3100.26 3139
3100.78 3309
3101.31 3828
3101.83 4209
3102.36 4397
3102.88 4680
3103.41 4689
3103.93 4524
3104.46 4312
3104.99 4024
3105.51 3979
3106.04 3641
3106.56 3314
3107.09 3101
3107.61 2949
3108.14 2868
3108.67 2791
3109.19 2685
3109.72 2749
3110.24 2754
3110.77 2661
3111.30 2678
3111.82 2592
3112.35 2561
3112.87 2553
3113.40 2507
3113.93 2535
3114.45 2547
3114.98 2478
3115.51 2506
3116.03 2531
3116.56 2577
3117.09 2580
3117.61 2624
3118.14 2586
3118.67 2564
3119.19 2587
3119.72 2630
3120.25 2756
3120.77 2655
3121.30 2682
3121.83 2729
3122.35 2743
3122.88 2637
3123.41 2677
3123.94 2677
3124.46 2643
3124.99 2505
3125.52 2465
3126.05 2474
3126.57 2523
3127.10 2490
3127.63 2577
3128.16 2476
3128.68 2457
3129.21 2480
3129.74 2460
3130.27 2503
3130.79 2451
3131.32 2434
3131.85 2455
3132.38 2415
3132.91 2385
3133.43 2393
3133.96 2290
3134.49 2316
3135.02 2356
3135.55 2328
3136.07 2326
3136.60 2298
3137.13 2274
3137.66 2240
3138.19 2322
3138.72 2240
3139.24 2222
3139.77 2263
3140.30 2327
3140.83 2340
3141.36 2217
3141.89 2294
3142.42 2346
3142.95 2306
3143.47 2371
3144.00 2358
3144.53 2360
3145.06 2378
3145.59 2445
3146.12 2477
3146.65 2498
3147.18 2465
3147.71 2470
3148.24 2433
3148.76 2413
3149.29 2475
3149.82 2452
3150.35 2550
3150.88 2452
3151.41 2435
3151.94 2521
3152.47 2476
3153.00 2502
3153.53 2580
3154.06 2547
3154.59 2582
3155.12 2559
3155.65 2675
3156.18 2738
3156.71 2704
3157.24 2747
3157.77 2738
3158.30 2755
3158.83 2861
3159.36 2822
3159.89 2774
3160.42 2785
3160.95 2809
3161.48 2819
3162.01 2850
3162.54 2740
3163.07 2701
3163.60 2726
3164.13 2653
3164.66 2701
3165.20 2626
3165.73 2563
3166.26 2499
3166.79 2428
3167.32 2363
3167.85 2344
3168.38 2450
3168.91 2339
3169.44 2366
3169.97 2343
3170.50 2375
3171.04 2389
3171.57 2487
3172.10 2594
3172.63 2651
3173.16 2713
3173.69 2738
3174.22 2726
3174.75 2715
3175.29 2751
3175.82 2623
3176.35 2647
3176.88 2564
3177.41 2534
3177.94 2469
3178.48 2403
3179.01 2367
3179.54 2370
3180.07 2339
3180.60 2368
3181.14 2316
3181.67 2332
3182.20 2340
3182.73 2389
3183.26 2392
3183.80 2452
3184.33 2412
3184.86 2468
3185.39 2437
3185.93 2466
3186.46 2420
3186.99 2498
3187.52 2491
3188.06 2378
3188.59 2456
3189.12 2450
3189.65 2305
3190.19 2339
3190.72 2389
3191.25 2381
3191.79 2373
3192.32 2473
3192.85 2429
3193.38 2450
3193.92 2475
3194.45 2476
3194.98 2393
3195.52 2476
3196.05 2588
3196.58 2514
3197.12 2536
3197.65 2476
3198.18 2489
3198.72 2466
3199.25 2487
3199.78 2509
3200.32 2469
3200.85 2523
3201.39 2545
3201.92 2433
3202.45 2414
3202.99 2449
3203.52 2378
3204.05 2369
3204.59 2345
3205.12 2416
3205.66 2525
3206.19 2541
3206.72 2658
3207.26 2684
3207.79 2754
3208.33 2750
3208.86 2936
3209.40 3009
3209.93 2995
3210.47 3072
3211.00 3013
3211.53 3070
3212.07 2913
3212.60 2993
3213.14 2958
3213.67 2864
3214.21 2682
3214.74 2598
3215.28 2620
3215.81 2762
3216.35 2676
3216.88 2657
3217.42 2674
3217.95 2652
3218.49 2717
3219.02 2657
3219.56 2641
3220.09 2761
3220.63 2826
3221.16 2836
3221.70 2989
3222.23 3045
3222.77 3043
3223.31 3174
3223.84 3247
3224.38 3377
3224.91 3318
3225.45 3330
3225.98 3227
3226.52 3217
3227.06 3084
3227.59 2972
3228.13 2887
3228.66 2800
3229.20 2686
3229.74 2740
3230.27 2718
3230.81 2753
3231.34 2777
3231.88 2753
3232.42 2808
3232.95 2913
3233.49 2979
3234.03 2899
3234.56 2894
3235.10 2838
3235.64 2879
3236.17 2875
3236.71 2731
3237.25 2685
3237.78 2707
3238.32 2598
3238.86 2636
3239.39 2642
3239.93 2588
3240.47 2645
3241.00 2668
3241.54 2566
3242.08 2561
3242.61 2588
3243.15 2548
3243.69 2601
3244.23 2556
3244.76 2592
3245.30 2645
3245.84 2620
3246.38 2678
3246.91 2699
3247.45 2701
3247.99 2713
3248.53 2782
3249.06 2850
3249.60 2926
3250.14 3007
3250.68 3208
3251.21 3372
3251.75 3551
3252.29 3760
3252.83 3765
3253.37 3902
3253.90 3756
3254.44 3747
3254.98 3697
3255.52 3556
3256.06 3434
3256.60 3264
3257.13 3106
3257.67 3115
3258.21 3033
3258.75 3074
3259.29 3094
3259.83 3091
3260.36 3124
3260.90 3210
3261.44 3377
3261.98 3455
3262.52 3562
3263.06 3686
3263.60 3667
3264.14 3598
3264.68 3636
3265.21 3558
3265.75 3506
3266.29 3382
3266.83 3375
3267.37 3322
3267.91 3098
3268.45 3064
3268.99 3071
3269.53 2956
3270.07 2830
3270.61 2835
3271.15 2847
3271.69 2794
3272.23 2760
3272.76 2846
3273.30 2901
3273.84 2837
3274.38 2782
3274.92 2758
3275.46 2773
3276.00 2944
3276.54 2819
3277.08 2840
3277.62 2889
3278.16 2793
3278.70 2778
3279.24 2791
3279.78 2805
3280.32 2729
3280.86 2679
3281.41 2649
3281.95 2638
3282.49 2670
3283.03 2743
3283.57 2643
3284.11 2680
3284.65 2666
3285.19 2672
3285.73 2705
3286.27 2645
3286.81 2582
3287.35 2568
3287.89 2694
3288.43 2678
3288.97 2682
3289.52 2684
3290.06 2868
3290.60 2876
3291.14 2788
3291.68 2781
3292.22 2859
3292.76 2982
3293.30 3009
3293.85 3100
3294.39 3080
3294.93 3157
3295.47 3105
3296.01 3172
3296.55 3171
3297.09 3155
3297.64 3178
3298.18 3151
3298.72 3037
3299.26 2980
3299.80 2944
3300.34 2997
3300.89 3066
3301.43 2996
3301.97 2909
3302.51 2857
3303.06 2806
3303.60 2761
3304.14 2748
3304.68 2630
3305.22 2609
3305.77 2618
3306.31 2615
3306.85 2621
3307.39 2657
3307.94 2617
3308.48 2669
3309.02 2602
3309.56 2680
3310.11 2638
3310.65 2595
3311.19 2629
3311.74 2630
3312.28 2645
3312.82 2580
3313.36 2583
3313.91 2612
3314.45 2592
3314.99 2659
3315.54 2722
3316.08 2758
3316.62 2742
3317.17 2763
3317.71 2897
3318.25 3005
3318.80 3040
3319.34 2997
3319.88 3114
3320.43 3158
3320.97 2994
3321.51 2936
3322.06 2949
3322.60 2915
3323.14 2800
3323.69 2665
3324.23 2698
3324.78 2679
3325.32 2644
3325.86 2605
3326.41 2641
3326.95 2593
3327.50 2610
3328.04 2534
3328.59 2584
3329.13 2566
3329.67 2593
3330.22 2543
3330.76 2574
3331.31 2569
3331.85 2627
3332.40 2793
3332.94 2885
3333.49 2924
3334.03 3048
3334.57 3188
3335.12 3316
3335.66 3402
3336.21 3435
3336.75 3458
3337.30 3494
3337.84 3423
3338.39 3266
3338.93 3253
3339.48 3121
3340.02 3048
3340.57 2948
3341.11 2829
3341.66 2709
3342.20 2633
3342.75 2585
3343.30 2559
3343.84 2492
3344.39 2447
3344.93 2488
3345.48 2462
3346.02 2463
3346.57 2542
3347.11 2595
3347.66 2679
3348.21 2640
3348.75 2623
3349.30 2609
3349.84 2576
3350.39 2544
3350.94 2553
3351.48 2523
3352.03 2548
3352.57 2498
3353.12 2411
3353.67 2380
3354.21 2359
3354.76 2309
3355.31 2330
3355.85 2277
3356.40 2273
3356.95 2311
3357.49 2300
3358.04 2281
3358.59 2236
3359.13 2210
3359.68 2214
3360.23 2235
3360.77 2276
3361.32 2316
3361.87 2268
3362.41 2218
3362.96 2220
3363.51 2241
3364.05 2223
3364.60 2302
3365.15 2321
3365.70 2216
3366.24 2220
3366.79 2184
3367.34 2226
3367.89 2251
3368.43 2302
3368.98 2276
3369.53 2241
3370.08 2236
3370.62 2263
3371.17 2274
3371.72 2278
3372.27 2243
3372.81 2263
3373.36 2254
3373.91 2163
3374.46 2243
3375.01 2272
3375.55 2223
3376.10 2316
3376.65 2299
3377.20 2300
3377.75 2304
3378.30 2263
3378.84 2186
3379.39 2282
3379.94 2175
3380.49 2159
3381.04 2178
3381.59 2196
3382.13 2213
3382.68 2122
3383.23 2186
3383.78 2247
3384.33 2280
3384.88 2250
3385.43 2302
3385.98 2257
3386.52 2248
3387.07 2377
3387.62 2362
3388.17 2262
3388.72 2241
3389.27 2254
3389.82 2235
3390.37 2303
3390.92 2206
3391.47 2211
3392.02 2183
3392.57 2191
3393.12 2139
3393.66 2237
3394.21 2195
3394.76 2216
3395.31 2315
3395.86 2306
3396.41 2182
3396.96 2223
3397.51 2233
3398.06 2216
3398.61 2268
3399.16 2350
3399.71 2286
3400.26 2304
3400.81 2311
3401.36 2358
3401.91 2375
3402.46 2404
3403.01 2412
3403.56 2439
3404.11 2407
3404.66 2404
3405.21 2459
3405.77 2425
3406.32 2324
3406.87 2396
3407.42 2405
3407.97 2435
3408.52 2497
3409.07 2458
3409.62 2431
3410.17 2441
3410.72 2446
3411.27 2404
3411.82 2267
3412.37 2268
3412.93 2272
3413.48 2271
3414.03 2254
3414.58 2392
3415.13 2352
3415.68 2397
3416.23 2374
3416.78 2401
3417.34 2559
3417.89 2550
3418.44 2609
3418.99 2658
3419.54 2706
3420.09 2747
3420.65 2755
3421.20 2769
3421.75 2777
3422.30 2799
3422.85 2781
3423.40 2751
3423.96 2606
3424.51 2537
3425.06 2438
3425.61 2353
3426.17 2253
3426.72 2325
3427.27 2319
3427.82 2305
3428.37 2268
3428.93 2355
3429.48 2371
3430.03 2423
3430.58 2348
3431.14 2332
3431.69 2351
3432.24 2397
3432.79 2416
3433.35 2384
3433.90 2405
3434.45 2353
3435.01 2359
3435.56 2356
3436.11 2268
3436.66 2238
3437.22 2311
3437.77 2303
3438.32 2360
3438.88 2319
3439.43 2274
3439.98 2389
3440.54 2332
3441.09 2354
3441.64 2340
3442.20 2311
3442.75 2262
3443.30 2294
3443.86 2333
3444.41 2267
3444.96 2189
3445.52 2230
3446.07 2256
3446.63 2267
3447.18 2344
3447.73 2375
3448.29 2333
3448.84 2400
3449.40 2355
3449.95 2335
3450.50 2446
3451.06 2402
3451.61 2381
3452.17 2479
3452.72 2522
3453.27 2635
3453.83 2652
3454.38 2622
3454.94 2687
3455.49 2629
3456.05 2702
3456.60 2771
3457.16 2616
3457.71 2645
3458.27 2648
3458.82 2613
3459.38 2682
3459.93 2712
3460.49 2608
3461.04 2580
3461.60 2550
3462.15 2517
3462.71 2493
3463.26 2453
3463.82 2504
3464.37 2516
3464.93 2572
3465.48 2541
3466.04 2534
3466.59 2622
3467.15 2695
3467.70 2696
3468.26 2635
3468.81 2711
3469.37 2736
3469.93 2714
3470.48 2635
3471.04 2614
3471.59 2663
3472.15 2596
3472.70 2576
3473.26 2581
3473.82 2583
3474.37 2568
3474.93 2647
3475.48 2578
3476.04 2587
3476.60 2681
3477.15 2667
3477.71 2763
3478.27 2720
3478.82 2707
3479.38 2759
3479.93 2828
3480.49 2772
3481.05 2786
3481.60 2938
3482.16 2777
3482.72 2820
3483.27 2793
3483.83 2799
3484.39 2780
3484.95 2813
3485.50 2766
3486.06 2880
3486.62 2868
3487.17 2935
3487.73 3043
3488.29 3198
3488.84 3379
3489.40 3734
3489.96 3990
3490.52 4263
3491.07 4798
3491.63 4981
3492.19 5012
3492.75 5102
3493.30 5055
3493.86 4825
3494.42 4570
3494.98 4166
3495.53 3766
3496.09 3567
3496.65 3474
3497.21 3380
3497.77 3343
3498.32 3295
3498.88 3299
3499.44 3302
3500.00 3370
3500.56 3393
3501.11 3479
3501.67 3649
3502.23 3685
3502.79 3769
3503.35 3889
3503.91 3962
3504.46 4075
3505.02 3975
3505.58 3977
3506.14 3950
3506.70 3857
3507.26 3648
3507.81 3545
3508.37 3384
3508.93 3244
3509.49 3139
3510.05 2909
3510.61 2910
3511.17 2805
3511.73 2695
3512.29 2713
3512.85 2665
3513.40 2664
3513.96 2586
3514.52 2551
3515.08 2521
3515.64 2548
3516.20 2537
3516.76 2625
3517.32 2566
3517.88 2553
3518.44 2618
3519.00 2512
3519.56 2522
3520.12 2510
3520.68 2520
3521.24 2489
3521.80 2498
3522.36 2408
3522.92 2507
3523.48 2521
3524.04 2543
3524.60 2580
3525.16 2630
3525.72 2633
3526.28 2569
3526.84 2639
3527.40 2617
3527.96 2497
3528.52 2536
3529.08 2595
3529.64 2539
3530.20 2574
3530.76 2571
3531.32 2548
3531.88 2593
3532.44 2464
3533.00 2476
3533.56 2674
3534.12 2670
3534.68 2646
3535.25 2513
3535.81 2442
3536.37 2541
3536.93 2550
3537.49 2485
3538.05 2464
3538.61 2553
3539.17 2476
3539.73 2495
3540.30 2453
3540.86 2428
3541.42 2452
3541.98 2394
3542.54 2369
3543.10 2441
3543.66 2502
3544.23 2498
3544.79 2455
3545.35 2478
3545.91 2480
3546.47 2525
3547.03 2610
3547.60 2461
3548.16 2423
3548.72 2461
3549.28 2454
3549.84 2409
3550.41 2383
3550.97 2396
3551.53 2441
3552.09 2368
3552.65 2423
3553.22 2314
3553.78 2293
3554.34 2335
3554.90 2308
3555.47 2304
3556.03 2316
3556.59 2271
3557.15 2344
3557.72 2285
3558.28 2342
3558.84 2407
3559.41 2422
3559.97 2453
3560.53 2478
3561.09 2540
3561.66 2534
3562.22 2589
3562.78 2588
3563.35 2543
3563.91 2491
3564.47 2429
3565.04 2456
3565.60 2476
3566.16 2490
3566.73 2506
3567.29 2478
3567.85 2438
3568.42 2502
3568.98 2512
3569.54 2494
3570.11 2489
3570.67 2462
3571.23 2371
3571.80 2502
3572.36 2518
3572.93 2461
3573.49 2544
3574.05 2648
3574.62 2782
3575.18 2885
3575.75 3003
3576.31 3072
3576.87 3024
3577.44 2987
3578.00 3047
3578.57 2969
3579.13 3002
3579.70 2851
3580.26 2805
3580.82 2727
3581.39 2595
3581.95 2509
3582.52 2516
3583.08 2370
3583.65 2389
3584.21 2373
3584.78 2343
3585.34 2526
3585.91 2522
3586.47 2468
3587.04 2499
3587.60 2422
3588.17 2359
3588.73 2349
3589.30 2381
3589.86 2401
3590.43 2416
3590.99 2450
3591.56 2442
3592.12 2480
3592.69 2463
3593.25 2523
3593.82 2661
3594.39 2681
3594.95 2727
3595.52 2871
3596.08 2924
3596.65 2941
3597.21 2925
3597.78 2950
3598.35 2869
3598.91 2805
3599.48 2827
3600.04 2731
3600.61 2689
3601.18 2628
3601.74 2638
3602.31 2616
3602.87 2595
3603.44 2530
3604.01 2496
3604.57 2549
3605.14 2615
3605.71 2560
3606.27 2547
3606.84 2415
3607.41 2483
3607.97 2501
3608.54 2461
3609.11 2414
3609.67 2347
3610.24 2341
3610.81 2295
3611.37 2250
3611.94 2214
3612.51 2275
3613.07 2183
3613.64 2237
3614.21 2253
3614.78 2215
3615.34 2274
3615.91 2262
3616.48 2311
3617.04 2407
3617.61 2329
3618.18 2382
3618.75 2490
3619.31 2430
3619.88 2397
3620.45 2296
3621.02 2313
3621.58 2285
3622.15 2298
3622.72 2391
3623.29 2260
3623.86 2134
3624.42 2243
3624.99 2321
3625.56 2254
3626.13 2309
3626.70 2306
3627.26 2283
3627.83 2312
3628.40 2266
3628.97 2270
3629.54 2356
3630.11 2265
3630.67 2294
3631.24 2377
3631.81 2353
3632.38 2332
3632.95 2348
3633.52 2318
3634.08 2322
3634.65 2269
3635.22 2276
3635.79 2283
3636.36 2268
3636.93 2265
3637.50 2264
3638.07 2213
3638.64 2245
3639.20 2244
3639.77 2317
3640.34 2305
3640.91 2278
3641.48 2403
3642.05 2370
3642.62 2287
3643.19 2391
3643.76 2355
3644.33 2436
3644.90 2401
3645.47 2382
3646.04 2367
3646.61 2364
3647.18 2287
3647.75 2227
3648.32 2271
3648.89 2245
3649.46 2248
3650.03 2228
3650.60 2242
3651.17 2171
3651.74 2228
3652.31 2261
3652.88 2331
3653.45 2288
3654.02 2222
3654.59 2196
3655.16 2220
3655.73 2262
3656.30 2258
3656.87 2237
3657.44 2356
3658.01 2311
3658.58 2267
3659.15 2304
3659.72 2366
3660.29 2356
3660.86 2328
3661.43 2373
3662.00 2321
3662.58 2267
3663.15 2359
3663.72 2341
3664.29 2323
3664.86 2295
3665.43 2306
3666.00 2280
3666.57 2211
3667.14 2240
3667.72 2250
3668.29 2271
3668.86 2306
3669.43 2336
3670.00 2280
3670.57 2324
3671.14 2294
3671.72 2309
3672.29 2350
3672.86 2376
3673.43 2391
3674.00 2444
3674.57 2461
3675.15 2480
3675.72 2478
3676.29 2461
3676.86 2519
3677.43 2470
3678.01 2401
3678.58 2405
3679.15 2392
3679.72 2338
3680.30 2245
3680.87 2241
3681.44 2294
3682.01 2297
3682.58 2312
3683.16 2245
3683.73 2288
3684.30 2268
3684.88 2259
3685.45 2228
3686.02 2225
3686.59 2217
3687.17 2212
3687.74 2313
3688.31 2307
3688.88 2328
3689.46 2354
3690.03 2350
3690.60 2310
3691.18 2294
3691.75 2361
3692.32 2381
3692.90 2430
3693.47 2370
3694.04 2404
3694.62 2381
3695.19 2281
3695.76 2297
3696.34 2269
3696.91 2201
3697.48 2268
3698.06 2294
3698.63 2305
3699.21 2236
3699.78 2229
3700.35 2239
3700.93 2202
3701.50 2180
3702.08 2185
3702.65 2283
3703.22 2307
3703.80 2302
3704.37 2250
3704.95 2271
3705.52 2287
3706.09 2300
3706.67 2242
3707.24 2303
3707.82 2327
3708.39 2360
3708.97 2303
3709.54 2318
3710.12 2373
3710.69 2441
3711.26 2330
3711.84 2305
3712.41 2208
3712.99 2204
3713.56 2349
3714.14 2233
3714.71 2166
3715.29 2092
3715.86 2180
3716.44 2251
3717.01 2212
3717.59 2184
3718.16 2191
3718.74 2253
3719.32 2292
3719.89 2152
3720.47 2203
3721.04 2309
3721.62 2270
3722.19 2246
3722.77 2286
3723.34 2230
3723.92 2281
3724.49 2241
3725.07 2248
3725.65 2303
3726.22 2254
3726.80 2248
3727.37 2296
3727.95 2310
3728.53 2264
3729.10 2248
3729.68 2312
3730.25 2341
3730.83 2345
3731.41 2322
3731.98 2444
3732.56 2488
3733.14 2388
3733.71 2427
3734.29 2405
3734.87 2483
3735.44 2356
3736.02 2292
3736.60 2347
3737.17 2283
3737.75 2190
3738.33 2184
3738.90 2230
3739.48 2152
3740.06 2039
3740.63 2119
3741.21 2053
3741.79 2023
3742.36 2053
3742.94 2134
3743.52 2153
3744.10 2132
3744.67 2136
3745.25 2132
3745.83 2228
3746.40 2209
3746.98 2130
3747.56 2169
3748.14 2235
3748.71 2275
3749.29 2289
3749.87 2281
3750.45 2255
3751.03 2321
3751.60 2415
3752.18 2384
3752.76 2323
3753.34 2322
3753.92 2349
3754.49 2363
3755.07 2335
3755.65 2299
3756.23 2230
3756.81 2253
3757.38 2330
3757.96 2251
3758.54 2313
3759.12 2380
3759.70 2364
3760.28 2308
3760.85 2395
3761.43 2429
3762.01 2435
3762.59 2508
3763.17 2502
3763.75 2563
3764.33 2560
3764.91 2438
3765.48 2396
3766.06 2428
3766.64 2351
3767.22 2329
3767.80 2352
3768.38 2383
3768.96 2310
3769.54 2295
3770.12 2304
3770.70 2251
3771.28 2208
3771.85 2175
3772.43 2156
3773.01 2220
3773.59 2182
3774.17 2197
3774.75 2166
3775.33 2215
3775.91 2208
3776.49 2329
3777.07 2299
3777.65 2249
3778.23 2233
3778.81 2200
3779.39 2176
3779.97 2294
3780.55 2259
3781.13 2189
3781.71 2219
3782.29 2166
3782.87 2220
3783.45 2243
3784.03 2208
3784.61 2157
3785.19 2163
3785.77 2232
3786.35 2219
3786.93 2229
3787.51 2184
3788.10 2232
3788.68 2263
3789.26 2275
3789.84 2317
3790.42 2260
3791.00 2171
3791.58 2245
3792.16 2269
3792.74 2282
3793.32 2246
3793.90 2360
3794.48 2447
3795.07 2373
3795.65 2274
3796.23 2251
3796.81 2236
3797.39 2157
3797.97 2176
3798.55 2178
3799.14 2165
3799.72 2190
3800.30 2210
3800.88 2246
3801.46 2220
3802.04 2285
3802.62 2336
3803.21 2283
3803.79 2284
3804.37 2257
3804.95 2294
3805.53 2394
3806.12 2326
3806.70 2401
3807.28 2467
3807.86 2435
3808.44 2454
3809.03 2439
3809.61 2406
3810.19 2377
3810.77 2344
3811.36 2306
3811.94 2278
3812.52 2271
3813.10 2300
3813.69 2259
3814.27 2248
3814.85 2304
3815.43 2285
3816.02 2254
3816.60 2288
3817.18 2282
3817.77 2234
3818.35 2286
3818.93 2277
3819.51 2215
3820.10 2156
3820.68 2248
3821.26 2249
3821.85 2295
3822.43 2230
3823.01 2211
3823.60 2250
3824.18 2402
3824.76 2361
3825.35 2272
3825.93 2265
3826.51 2235
3827.10 2277
3827.68 2294
3828.27 2235
3828.85 2177
3829.43 2144
3830.02 2178
3830.60 2125
3831.18 2169
3831.77 2146
3832.35 2094
3832.94 2185
3833.52 2223
3834.10 2257
3834.69 2250
3835.27 2287
3835.86 2262
3836.44 2219
3837.03 2253
3837.61 2244
3838.19 2268
3838.78 2317
3839.36 2302
3839.95 2245
3840.53 2241
3841.12 2226
3841.70 2168
3842.29 2163
3842.87 2161
3843.46 2135
3844.04 2147
3844.63 2158
3845.21 2076
3845.80 2062
3846.38 2093
3846.97 2128
3847.55 2207
3848.14 2156
3848.72 2184
3849.31 2232
3849.89 2311
3850.48 2222
3851.06 2257
3851.65 2279
3852.23 2331
3852.82 2436
3853.41 2309
3853.99 2313
3854.58 2401
3855.16 2347
3855.75 2438
3856.33 2331
3856.92 2312
3857.51 2395
3858.09 2474
3858.68 2559
3859.26 2596
3859.85 2597
3860.44 2649
3861.02 2712
3861.61 2744
3862.20 2719
3862.78 2697
3863.37 2673
3863.95 2590
3864.54 2525
3865.13 2539
3865.71 2492
3866.30 2373
3866.89 2343
3867.47 2323
3868.06 2359
3868.65 2274
3869.23 2231
3869.82 2178
3870.41 2231
3870.99 2301
3871.58 2254
3872.17 2302
3872.76 2298
3873.34 2331
3873.93 2395
3874.52 2444
3875.10 2349
3875.69 2392
3876.28 2320
3876.87 2322
3877.45 2374
3878.04 2315
3878.63 2357
3879.22 2347
3879.80 2283
3880.39 2155
3880.98 2181
3881.57 2207
3882.15 2155
3882.74 2184
3883.33 2161
3883.92 2161
3884.51 2157
3885.09 2180
3885.68 2209
3886.27 2306
3886.86 2306
3887.45 2290
3888.04 2357
3888.62 2400
3889.21 2430
3889.80 2438
3890.39 2481
3890.98 2484
3891.57 2488
3892.15 2518
3892.74 2478
3893.33 2473
3893.92 2417
3894.51 2368
3895.10 2398
3895.69 2358
3896.28 2335
3896.86 2277
3897.45 2224
3898.04 2260
3898.63 2258
3899.22 2303
3899.81 2263
3900.40 2211
3900.99 2201
3901.58 2189
3902.17 2123
3902.76 2202
3903.34 2220
3903.93 2273
3904.52 2229
3905.11 2239
3905.70 2305
3906.29 2282
3906.88 2182
3907.47 2179
3908.06 2162
3908.65 2216
3909.24 2198
3909.83 2193
3910.42 2231
3911.01 2165
3911.60 2141
3912.19 2119
3912.78 2125
3913.37 2113
3913.96 2080
3914.55 2050
3915.14 2131
3915.73 2055
3916.32 2093
3916.91 2105
3917.50 2125
3918.09 2097
3918.68 2105
3919.28 2116
3919.87 2090
3920.46 2181
3921.05 2111
3921.64 2090
3922.23 2136
3922.82 2095
3923.41 2135
3924.00 2166
3924.59 2099
3925.18 2113
3925.77 2127
3926.37 2119
3926.96 2094
3927.55 2080
3928.14 2013
3928.73 2097
3929.32 2106
3929.91 2095
3930.51 2116
3931.10 2120
3931.69 2063
3932.28 2052
3932.87 2110
3933.46 2046
3934.05 2028
3934.65 2061
3935.24 2040
3935.83 1999
3936.42 2018
3937.01 2054
3937.61 2089
3938.20 2109
3938.79 2133
3939.38 2166
3939.97 2231
3940.57 2204
3941.16 2256
3941.75 2241
3942.34 2268
3942.94 2384
3943.53 2346
3944.12 2331
3944.71 2302
3945.31 2258
3945.90 2318
3946.49 2309
3947.08 2229
3947.68 2217
3948.27 2174
3948.86 2064
3949.45 2097
3950.05 2107
3950.64 2125
3951.23 2107
3951.83 2048
3952.42 2177
3953.01 2176
3953.61 2163
3954.20 2121
3954.79 2135
3955.39 2159
3955.98 2117
3956.57 2142
3957.17 2230
3957.76 2234
3958.35 2157
3958.95 2166
3959.54 2227
3960.13 2163
3960.73 2165
3961.32 2148
3961.92 2100
3962.51 2045
3963.10 2112
3963.70 2106
3964.29 2138
3964.88 2218
3965.48 2229
3966.07 2233
3966.67 2253
3967.26 2310
3967.86 2272
3968.45 2243
3969.04 2276
3969.64 2194
3970.23 2232
3970.83 2239
3971.42 2199
3972.02 2252
3972.61 2211
3973.21 2164
3973.80 2190
3974.40 2246
3974.99 2190
3975.58 2190
3976.18 2173
3976.77 2118
3977.37 2128
3977.96 2147
3978.56 2180
3979.15 2198
3979.75 2211
3980.35 2147
3980.94 2053
3981.54 2095
3982.13 2174
3982.73 2109
3983.32 2161
3983.92 2223
3984.51 2215
3985.11 2193
3985.70 2171
3986.30 2193
3986.90 2212
3987.49 2224
3988.09 2201
3988.68 2132
3989.28 2123
3989.87 2177
3990.47 2178
3991.07 2177
3991.66 2195
3992.26 2277
3992.85 2364
3993.45 2357
3994.05 2371
3994.64 2385
3995.24 2371
3995.84 2299
3996.43 2289
3997.03 2200
3997.62 2239
3998.22 2312
3998.82 2240
3999.41 2220
4000.01 2202
4000.61 2175
4001.20 2219
4001.80 2193
4002.40 2242
4003.00 2205
4003.59 2190
4004.19 2205
4004.79 2236
4005.38 2272
4005.98 2330
4006.58 2251
4007.17 2203
4007.77 2136
4008.37 2162
4008.97 2179
4009.56 2119
4010.16 2078
4010.76 2021
4011.36 2039
4011.95 2069
4012.55 2098
4013.15 2065
4013.75 2049
4014.34 2145
4014.94 2039
4015.54 2111
4016.14 2088
4016.74 2045
4017.33 2106
4017.93 2091
4018.53 2204
4019.13 2137
4019.73 2136
4020.32 2122
4020.92 2190
4021.52 2193
4022.12 2151
4022.72 2214
4023.32 2225
4023.91 2222
4024.51 2276
4025.11 2366
4025.71 2448
4026.31 2551
4026.91 2526
4027.51 2622
4028.10 2652
4028.70 2711
4029.30 2720
4029.90 2584
4030.50 2589
4031.10 2606
4031.70 2377
4032.30 2464
4032.90 2466
4033.49 2379
4034.09 2386
4034.69 2357
4035.29 2297
4035.89 2267
4036.49 2247
4037.09 2242
4037.69 2232
4038.29 2162
4038.89 2118
4039.49 2098
4040.09 2076
4040.69 2055
4041.29 2071
4041.89 2113
4042.49 2092
4043.09 2065
4043.69 2067
4044.29 2057
4044.89 2021
4045.49 2068
4046.09 2157
4046.69 2085
4047.29 2171
4047.89 2196
4048.49 2197
4049.09 2184
4049.69 2215
4050.29 2266
4050.89 2343
4051.49 2357
4052.09 2320
4052.69 2271
4053.29 2232
4053.89 2240
4054.49 2235
4055.09 2195
4055.69 2123
4056.30 2205
4056.90 2185
4057.50 2164
4058.10 2195
4058.70 2182
4059.30 2173
4059.90 2270
4060.50 2370
4061.10 2316
4061.71 2314
4062.31 2403
4062.91 2455
4063.51 2402
4064.11 2363
4064.71 2372
4065.31 2385
4065.92 2390
4066.52 2327
4067.12 2249
4067.72 2235
4068.32 2170
4068.92 2240
4069.53 2192
4070.13 2106
4070.73 2118
4071.33 2163
4071.93 2105
4072.54 2113
4073.14 2015
4073.74 1975
4074.34 2006
4074.94 2017
4075.55 1969
4076.15 1970
4076.75 1952
4077.35 1969
4077.96 2088
4078.56 2039
4079.16 2029
4079.76 2114
4080.37 2117
4080.97 2198
4081.57 2066
4082.17 2045
4082.78 2087
4083.38 2128
4083.98 2204
4084.59 2159
4085.19 2151
4085.79 2163
4086.39 2102
4087.00 2105
4087.60 2078
4088.20 2125
4088.81 2157
4089.41 2176
4090.01 2130
4090.62 2165
4091.22 2286
4091.82 2181
4092.43 2181
4093.03 2151
4093.63 2175
4094.24 2155
4094.84 2197
4095.45 2237
4096.05 2279
4096.65 2294
4097.26 2269
4097.86 2245
4098.47 2293
4099.07 2201
4099.67 2249
4100.28 2279
4100.88 2211
4101.49 2070
4102.09 2153
4102.69 2060
4103.30 2062
4103.90 2076
4104.51 2155
4105.11 2190
4105.72 2107
4106.32 2108
4106.93 2187
4107.53 2119
4108.13 2108
4108.74 2077
4109.34 2121
4109.95 2092
4110.55 2035
4111.16 2054
4111.76 2043
4112.37 1997
4112.97 2022
4113.58 2031
4114.18 2071
4114.79 2070
4115.39 2116
4116.00 2130
4116.60 2081
4117.21 2017
4117.82 2064
4118.42 2136
4119.03 2073
4119.63 2019
4120.24 1981
4120.84 2052
4121.45 2044
4122.05 2048
4122.66 1986
4123.27 1981
4123.87 1944
4124.48 2030
4125.08 1975
4125.69 1956
4126.30 1962
4126.90 1957
4127.51 1928
4128.11 2074
4128.72 2012
4129.33 1976
4129.93 2006
4130.54 1983
4131.15 1985
4131.75 2070
4132.36 2119
4132.96 2118
4133.57 2118
4134.18 2121
4134.78 2204
4135.39 2205
4136.00 2148
4136.60 2163
4137.21 2205
4137.82 2170
4138.43 2141
4139.03 2175
4139.64 2159
4140.25 2186
4140.85 2152
4141.46 2285
4142.07 2267
4142.68 2226
4143.28 2230
4143.89 2118
4144.50 2201
4145.10 2120
4145.71 2072
4146.32 2042
4146.93 2000
4147.53 1948
4148.14 1924
4148.75 1931
4149.36 1994
4149.97 1998
4150.57 1929
4151.18 1959
4151.79 1899
4152.40 1973
4153.00 1960
4153.61 1884
4154.22 1909
4154.83 1978
4155.44 1969
4156.05 1863
4156.65 1946
4157.26 1985
4157.87 1903
4158.48 1878
4159.09 1904
4159.70 1899
4160.30 1908
4160.91 1917
4161.52 1875
4162.13 1965
4162.74 2018
4163.35 1986
4163.96 1987
4164.56 2013
4165.17 2032
4165.78 1970
4166.39 2036
4167.00 1976
4167.61 1907
4168.22 1943
4168.83 1921
4169.44 1926
4170.05 1956
4170.66 1971
4171.26 2021
4171.87 1995
4172.48 2055
4173.09 2045
4173.70 2081
4174.31 2099
4174.92 2106
4175.53 2090
4176.14 2141
4176.75 2149
4177.36 2100
4177.97 2110
4178.58 2124
4179.19 2074
4179.80 2153
4180.41 2108
4181.02 2084
4181.63 2028
4182.24 2031
4182.85 2094
4183.46 1999
4184.07 1972
4184.68 2005
4185.29 2039
4185.90 2083
4186.51 2110
4187.12 2139
4187.73 2009
4188.34 2113
4188.95 2136
4189.56 2054
4190.18 2101
4190.79 2103
4191.40 2162
4192.01 2075
4192.62 2081
4193.23 2021
4193.84 2041
4194.45 2079
4195.06 2053
4195.67 1996
4196.28 1951
4196.90 1980
4197.51 1953
4198.12 1965
4198.73 1973
4199.34 1883
4199.95 1936
4200.56 1940
4201.18 1913
4201.79 1978
4202.40 1916
4203.01 1898
4203.62 1930
4204.23 2001
4204.85 2052
4205.46 2004
4206.07 2005
4206.68 2021
4207.29 2016
4207.90 2024
4208.52 2000
4209.13 1983
4209.74 1945
4210.35 1982
4210.97 1988
4211.58 2036
4212.19 2046
4212.80 2013
4213.41 1953
4214.03 2017
4214.64 2026
4215.25 2018
4215.86 2039
4216.48 2020
4217.09 2045
4217.70 2151
4218.32 2098
4218.93 2038
4219.54 2075
4220.15 2102
4220.77 2091
4221.38 2066
4221.99 2090
4222.61 2104
4223.22 2044
4223.83 2020
4224.44 2066
4225.06 2076
4225.67 2050
4226.28 2003
4226.90 2143
4227.51 2155
4228.13 2210
4228.74 2209
4229.35 2146
4229.97 2187
4230.58 2181
4231.19 2255
4231.81 2254
4232.42 2178
4233.03 2203
4233.65 2155
4234.26 2196
4234.88 2310
4235.49 2275
4236.10 2261
4236.72 2262
4237.33 2149
4237.95 2180
4238.56 2113
4239.17 2156
4239.79 2074
4240.40 2031
4241.02 2023
4241.63 1988
4242.25 2024
4242.86 2031
4243.48 1996
4244.09 2024
4244.71 2039
4245.32 2083
4245.93 2177
4246.55 2113
4247.16 2133
4247.78 2157
4248.39 2162
4249.01 2152
4249.62 2108
4250.24 2137
4250.85 2137
4251.47 2064
4252.08 2058
4252.70 2065
4253.32 2046
4253.93 2074
4254.55 2029
4255.16 1992
4255.78 2027
4256.39 2014
4257.01 2074
4257.62 1989
4258.24 2067
4258.85 2077
4259.47 2129
4260.09 2186
4260.70 2219
4261.32 2232
4261.93 2211
4262.55 2288
4263.17 2278
4263.78 2270
4264.40 2247
4265.01 2232
4265.63 2283
4266.25 2265
4266.86 2297
4267.48 2345
4268.10 2293
4268.71 2344
4269.33 2228
4269.94 2248
4270.56 2251
4271.18 2300
4271.79 2314
4272.41 2291
4273.03 2201
4273.64 2213
4274.26 2231
4274.88 2302
4275.49 2352
4276.11 2301
4276.73 2242
4277.35 2222
4277.96 2195
4278.58 2140
4279.20 2141
4279.81 2138
4280.43 2113
4281.05 2099
4281.67 2038
4282.28 1979
4282.90 1932
4283.52 1929
4284.14 1896
4284.75 1944
4285.37 1968
4285.99 1913
4286.61 1837
4287.22 1884
4287.84 1851
4288.46 1848
4289.08 1941
4289.70 1960
4290.31 1963
4290.93 1895
4291.55 1913
4292.17 1943
4292.79 1994
4293.40 1980
4294.02 1950
4294.64 1979
4295.26 1966
4295.88 1959
4296.50 1978
4297.11 2024
4297.73 2004
4298.35 2068
4298.97 2077
4299.59 2147
4300.21 2209
4300.83 2271
4301.44 2272
4302.06 2263
4302.68 2255
4303.30 2219
4303.92 2184
4304.54 2068
4305.16 2085
4305.78 2052
4306.40 1979
4307.02 1955
4307.63 1930
4308.25 1934
4308.87 1912
4309.49 1868
4310.11 1922
4310.73 1922
4311.35 1947
4311.97 1933
4312.59 1893
4313.21 1907
4313.83 1969
4314.45 1919
4315.07 1889
4315.69 1937
4316.31 1951
4316.93 1993
4317.55 1930
4318.17 1918
4318.79 1928
4319.41 1957
4320.03 1944
4320.65 1929
4321.27 1876
4321.89 1866
4322.51 1896
4323.13 1960
4323.75 1974
4324.37 1994
4324.99 2013
4325.61 1953
4326.23 2035
4326.85 2057
4327.47 2048
4328.09 2089
4328.71 2171
4329.33 2177
4329.96 2156
4330.58 2280
4331.20 2398
4331.82 2433
4332.44 2459
4333.06 2475
4333.68 2476
4334.30 2351
4334.92 2345
4335.54 2299
4336.17 2196
4336.79 2103
4337.41 2203
4338.03 2118
4338.65 2097
4339.27 2143
4339.89 2123
4340.52 2228
4341.14 2155
4341.76 2181
4342.38 2118
4343.00 2195
4343.62 2237
4344.25 2197
4344.87 2304
4345.49 2441
4346.11 2392
4346.73 2383
4347.36 2367
4347.98 2324
4348.60 2294
4349.22 2185
4349.84 2135
4350.47 2176
4351.09 2067
4351.71 2128
4352.33 2092
4352.96 2018
4353.58 1985
4354.20 2039
4354.82 2037
4355.45 2051
4356.07 2058
4356.69 2089
4357.31 2021
4357.94 2022
4358.56 2016
4359.18 2076
4359.81 2020
4360.43 1951
4361.05 1952
4361.68 1988
4362.30 1956
4362.92 1974
4363.55 1982
4364.17 1904
4364.79 1984
4365.42 1983
4366.04 1967
4366.66 1924
4367.29 1877
4367.91 1910
4368.53 1961
4369.16 1928
4369.78 1965
4370.40 1938
4371.03 1978
4371.65 1893
4372.27 1899
4372.90 1950
4373.52 1996
4374.15 1921
4374.77 1964
4375.39 1942
4376.02 1911
4376.64 1938
4377.27 1931
4377.89 1953
4378.52 1895
4379.14 1919
4379.76 1949
4380.39 1956
4381.01 1959
4381.64 2025
4382.26 1983
4382.89 1980
4383.51 1955
4384.14 1919
4384.76 1963
4385.39 2008
4386.01 1923
4386.64 1935
4387.26 1878
4387.89 1877
4388.51 1824
4389.14 1830
4389.76 1849
4390.39 1846
4391.01 1780
4391.64 1772
4392.26 1789
4392.89 1789
4393.51 1846
4394.14 1924
4394.76 1911
4395.39 1795
4396.01 1808
4396.64 1828
4397.26 1813
4397.89 1827
4398.52 1801
4399.14 1765
4399.77 1858
4400.39 1910
4401.02 1866
4401.65 1866
4402.27 1810
4402.90 1891
4403.52 1893
4404.15 1893
4404.78 1964
4405.40 1873
4406.03 1903
4406.65 1993
4407.28 1907
4407.91 1956
4408.53 2036
4409.16 2092
4409.79 1984
4410.41 2037
4411.04 1958
4411.67 2037
4412.29 2073
4412.92 2031
4413.55 2029
4414.17 2024
4414.80 2049
4415.43 1982
4416.05 1947
4416.68 1892
4417.31 1893
4417.94 1831
4418.56 1834
4419.19 1842
4419.82 1827
4420.44 1796
4421.07 1838
4421.70 1790
4422.33 1755
4422.95 1821
4423.58 1871
4424.21 1867
4424.84 1822
4425.46 1795
4426.09 1715
4426.72 1770
4427.35 1790
4427.97 1832
4428.60 1838
4429.23 1771
4429.86 1735
4430.49 1784
4431.11 1770
4431.74 1804
4432.37 1746
4433.00 1830
4433.63 1843
4434.26 1799
4434.88 1808
4435.51 1831
4436.14 1844
4436.77 1800
4437.40 1744
4438.03 1848
4438.65 1842
4439.28 1790
4439.91 1834
4440.54 1800
4441.17 1833
4441.80 1771
4442.43 1833
4443.06 1746
4443.68 1786
4444.31 1875
4444.94 1860
4445.57 1844
4446.20 1937
4446.83 1888
4447.46 1950
4448.09 1973
4448.72 1930
4449.35 1970
4449.98 1908
4450.61 1907
4451.24 1960
4451.86 1899
4452.49 1829
4453.12 1862
4453.75 1911
4454.38 1928
4455.01 1906
4455.64 1933
4456.27 1944
4456.90 1861
4457.53 1871
4458.16 1923
4458.79 1899
4459.42 1776
4460.05 1842
4460.68 1780
4461.31 1841
4461.94 1812
4462.57 1757
4463.20 1812
4463.83 1833
4464.46 1763
4465.09 1833
4465.72 1874
4466.36 1877
4466.99 1877
4467.62 1825
4468.25 1830
4468.88 1884
4469.51 1880
4470.14 1871
4470.77 1838
4471.40 1879
4472.03 1911
4472.66 1791
4473.29 1783
4473.93 1842
4474.56 1830
4475.19 1860
4475.82 1770
4476.45 1755
4477.08 1833
4477.71 1871
4478.34 1860
4478.98 1895
4479.61 1842
4480.24 1870
4480.87 1904
4481.50 1879
4482.13 1892
4482.76 1862
4483.40 1898
4484.03 1919
4484.66 1916
4485.29 1885
4485.92 1882
4486.56 1873
4487.19 1884
4487.82 1936
4488.45 1888
4489.08 1900
4489.72 1959
4490.35 1867
4490.98 1900
4491.61 1897
4492.25 1897
4492.88 1886
4493.51 1904
4494.14 1845
4494.78 1820
4495.41 1832
4496.04 1864
4496.67 1837
4497.31 1893
4497.94 1943
4498.57 2006
4499.20 2076
4499.84 2150
4500.47 2187
4501.10 2305
4501.74 2362
4502.37 2278
4503.00 2365
4503.64 2333
4504.27 2353
4504.90 2252
4505.53 2223
4506.17 2141
4506.80 2091
4507.43 2065
4508.07 1984
4508.70 1930
4509.34 1958
4509.97 1984
4510.60 1980
4511.24 1874
4511.87 1874
4512.50 1912
4513.14 1947
4513.77 1856
4514.41 1831
4515.04 1881
4515.67 1866
4516.31 1876
4516.94 1879
4517.58 1916
4518.21 1937
4518.84 1875
4519.48 1842
4520.11 1869
4520.75 1861
4521.38 1866
4522.02 1876
4522.65 1956
4523.28 1993
4523.92 1958
4524.55 1969
4525.19 1970
4525.82 1955
4526.46 2022
4527.09 2054
4527.73 2045
4528.36 2088
4529.00 2181
4529.63 2274
4530.27 2347
4530.90 2363
4531.54 2397
4532.17 2320
4532.81 2357
4533.44 2230
4534.08 2243
4534.71 2291
4535.35 2226
4535.99 2241
4536.62 2211
4537.26 2261
4537.89 2254
4538.53 2189
4539.16 2207
4539.80 2160
4540.43 2116
4541.07 2071
4541.71 2008
4542.34 1966
4542.98 1967
4543.61 1976
4544.25 1927
4544.89 1938
4545.52 1906
4546.16 1950
4546.79 1886
4547.43 1828
4548.07 1890
4548.70 1946
4549.34 1896
4549.98 1886
4550.61 1892
4551.25 1903
4551.89 1869
4552.52 1835
4553.16 1846
4553.80 1798
4554.43 1864
4555.07 1880
4555.71 1843
4556.34 1832
4556.98 1782
4557.62 1761
4558.25 1804
4558.89 1776
4559.53 1835
4560.16 1842
4560.80 1826
4561.44 1877
4562.08 1858
4562.71 1919
4563.35 1891
4563.99 1955
4564.63 1958
4565.26 1907
4565.90 1945
4566.54 1849
4567.18 1905
4567.81 1990
4568.45 1964
4569.09 1917
4569.73 1906
4570.36 1946
4571.00 1981
4571.64 1923
4572.28 1854
4572.92 1933
4573.55 1965
4574.19 1938
4574.83 1971
4575.47 1959
4576.11 1956
4576.75 1978
4577.38 1937
4578.02 1900
4578.66 1925
4579.30 1837
4579.94 1874
4580.58 1942
4581.21 1887
4581.85 1883
4582.49 1923
4583.13 1888
4583.77 1857
4584.41 1988
4585.05 2050
4585.69 1981
4586.32 1945
4586.96 1944
4587.60 2010
4588.24 2032
4588.88 1980
4589.52 2055
4590.16 1979
4590.80 2010
4591.44 2017
4592.08 2041
4592.72 2008
4593.36 1974
4594.00 2013
4594.63 1997
4595.27 1924
4595.91 1964
4596.55 2000
4597.19 2028
4597.83 2040
4598.47 2098
4599.11 2125
4599.75 2175
4600.39 2352
4601.03 2501
4601.67 2702
4602.31 2725
4602.95 2811
4603.59 2876
4604.23 2877
4604.87 2897
4605.51 2945
4606.15 2751
4606.79 2541
4607.43 2483
4608.08 2378
4608.72 2293
4609.36 2239
4610.00 2189
4610.64 2101
4611.28 2087
4611.92 2144
4612.56 2057
4613.20 2049
4613.84 2070
4614.48 2083
4615.12 2103
4615.76 2097
4616.41 2094
4617.05 2122
4617.69 2010
4618.33 2046
4618.97 2028
4619.61 1984
4620.25 1977
4620.89 1959
4621.54 1889
4622.18 1800
4622.82 1852
4623.46 1829
4624.10 1862
4624.74 1928
4625.38 1882
4626.03 1896
4626.67 1917
4627.31 1908
4627.95 1961
4628.59 1993
4629.24 2119
4629.88 2025
4630.52 2030
4631.16 2002
4631.80 2040
4632.45 2013
4633.09 2011
4633.73 2057
4634.37 2001
4635.02 2007
4635.66 2002
4636.30 1986
4636.94 1985
4637.58 1984
4638.23 2055
4638.87 2029
4639.51 2008
4640.16 2066
4640.80 2005
4641.44 1929
4642.08 1989
4642.73 1985
4643.37 1965
4644.01 1993
4644.66 1968
4645.30 1973
4645.94 2001
4646.58 1967
4647.23 1961
4647.87 1955
4648.51 1932
4649.16 1920
4649.80 1941
4650.44 1904
4651.09 1897
4651.73 1967
4652.37 1945
4653.02 1886
4653.66 1868
4654.31 1876
4654.95 1938
4655.59 1906
4656.24 1925
4656.88 1932
4657.52 1874
4658.17 1923
4658.81 1803
4659.46 1844
4660.10 1853
4660.75 1923
4661.39 1847
4662.03 1855
4662.68 1883
4663.32 1835
4663.97 1900
4664.61 1890
4665.26 1870
4665.90 1836
4666.54 1861
4667.19 1850
4667.83 1880
4668.48 1882
4669.12 1851
4669.77 1875
4670.41 1920
4671.06 1904
4671.70 1920
4672.35 1926
4672.99 1881
4673.64 1919
4674.28 1915
4674.93 1899
4675.57 1876
4676.22 1918
4676.86 1909
4677.51 1941
4678.15 1986
4678.80 1991
4679.44 2000
4680.09 2013
4680.73 2024
4681.38 2036
4682.03 2044
4682.67 1998
4683.32 1973
4683.96 1951
4684.61 1965
4685.25 1905
4685.90 1928
4686.55 1927
4687.19 1914
4687.84 1873
4688.48 1887
4689.13 1866
4689.78 1820
4690.42 1798
4691.07 1871
4691.72 1910
4692.36 1902
4693.01 1881
4693.65 1898
4694.30 1927
4694.95 1946
4695.59 1986
4696.24 1972
4696.89 1961
4697.53 1968
4698.18 2023
4698.83 2012
4699.47 1950
4700.12 1973
4700.77 1962
4701.41 1926
4702.06 1978
4702.71 1927
4703.36 1921
4704.00 1853
4704.65 1851
4705.30 1869
4705.94 1948
4706.59 2010
4707.24 1990
4707.89 1941
4708.53 1902
4709.18 1889
4709.83 1912
4710.48 1942
4711.12 1898
4711.77 1825
4712.42 1826
4713.07 1906
4713.71 1914
4714.36 1900
4715.01 1803
4715.66 1826
4716.31 1843
4716.95 1845
4717.60 1844
4718.25 1874
4718.90 1885
4719.55 1861
4720.19 1847
4720.84 1935
4721.49 1911
4722.14 1948
4722.79 1926
4723.44 1961
4724.08 1918
4724.73 1862
4725.38 1862
4726.03 1938
4726.68 1971
4727.33 1980
4727.98 1971
4728.63 1941
4729.27 1915
4729.92 1957
4730.57 1914
4731.22 1953
4731.87 1991
4732.52 1906
4733.17 1869
4733.82 1874
4734.47 1916
4735.12 1896
4735.77 1933
4736.41 1873
4737.06 1861
4737.71 1889
4738.36 1789
4739.01 1859
4739.66 1942
4740.31 1912
4740.96 1929
4741.61 1942
4742.26 1969
4742.91 1911
4743.56 1941
4744.21 1912
4744.86 1930
4745.51 1956
4746.16 1902
4746.81 1959
4747.46 2061
4748.11 2138
4748.76 2271
4749.41 2304
4750.06 2373
4750.71 2493
4751.36 2561
4752.01 2669
4752.66 2653
4753.31 2547
4753.96 2454
4754.61 2368
4755.26 2367
4755.92 2295
4756.57 2181
4757.22 2118
4757.87 2026
4758.52 2044
4759.17 2025
4759.82 1949
4760.47 1964
4761.12 1983
4761.77 1969
4762.42 1919
4763.08 1949
4763.73 1949
4764.38 1921
4765.03 1948
4765.68 1946
4766.33 2002
4766.98 2088
4767.64 2146
4768.29 2190
4768.94 2246
4769.59 2328
4770.24 2293
4770.89 2274
4771.54 2189
4772.20 2168
4772.85 2117
4773.50 2163
4774.15 2046
4774.80 1977
4775.46 1950
4776.11 1920
4776.76 1940
4777.41 1854
4778.06 1842
4778.72 1880
4779.37 1849
4780.02 1902
4780.67 1921
4781.33 1994
4781.98 1893
4782.63 1899
4783.28 1915
4783.94 1935
4784.59 1893
4785.24 1949
4785.89 1927
4786.55 1969
4787.20 1963
4787.85 1974
4788.51 2060
4789.16 2071
4789.81 2058
4790.46 2019
4791.12 2068
4791.77 2148
4792.42 2171
4793.08 2098
4793.73 2098
4794.38 2064
4795.04 2060
4795.69 2113
4796.34 2009
4797.00 1975
4797.65 2035
4798.30 2061
4798.96 2068
4799.61 2056
4800.27 2107
4800.92 2072
4801.57 2079
4802.23 2034
4802.88 1990
4803.53 1955
4804.19 1981
4804.84 1969
4805.50 1972
4806.15 1971
4806.81 1958
4807.46 2000
4808.11 2005
4808.77 1960
4809.42 2010
4810.08 1948
4810.73 1938
4811.39 1958
4812.04 1983
4812.69 2029
4813.35 2010
4814.00 1984
4814.66 1974
4815.31 1920
4815.97 1956
4816.62 1947
4817.28 1959
4817.93 2018
4818.59 2046
4819.24 2008
4819.90 1990
4820.55 1965
4821.21 2081
4821.86 2057
4822.52 2020
4823.17 2010
4823.83 2014
4824.48 2058
4825.14 2094
4825.79 2075
4826.45 2079
4827.11 2032
4827.76 2125
4828.42 2087
4829.07 2084
4829.73 2085
4830.38 2049
4831.04 2120
4831.70 2123
4832.35 2213
4833.01 2144
4833.66 2236
4834.32 2284
4834.98 2317
4835.63 2291
4836.29 2249
4836.94 2271
4837.60 2269
4838.26 2278
4838.91 2261
4839.57 2273
4840.23 2326
4840.88 2357
4841.54 2298
4842.20 2376
4842.85 2305
4843.51 2317
4844.17 2328
4844.82 2306
4845.48 2329
4846.14 2289
4846.79 2331
4847.45 2366
4848.11 2368
4848.76 2386
4849.42 2324
4850.08 2360
4850.73 2441
4851.39 2464
4852.05 2384
4852.71 2385
4853.36 2370
4854.02 2387
4854.68 2444
4855.34 2472
4855.99 2571
4856.65 2653
4857.31 2734
4857.97 2663
4858.62 2640
4859.28 2652
4859.94 2644
4860.60 2603
4861.25 2520
4861.91 2448
4862.57 2379
4863.23 2417
4863.89 2377
4864.54 2364
4865.20 2435
4865.86 2419
4866.52 2409
4867.18 2427
4867.84 2407
4868.49 2481
4869.15 2429
4869.81 2366
4870.47 2373
4871.13 2400
4871.79 2338
4872.44 2324
4873.10 2323
4873.76 2396
4874.42 2355
4875.08 2306
4875.74 2303
4876.40 2302
4877.06 2354
4877.72 2412
4878.37 2339
4879.03 2429
4879.69 2444
4880.35 2360
4881.01 2310
4881.67 2394
4882.33 2330
4882.99 2456
4883.65 2372
4884.31 2334
4884.97 2319
4885.63 2202
4886.29 2144
4886.95 2161
4887.61 2142
4888.26 2108
4888.92 2091
4889.58 2087
4890.24 2076
4890.90 2023
4891.56 1956
4892.22 1990
4892.88 2009
4893.54 2066
4894.20 1910
4894.86 1892
4895.52 1962
4896.18 1914
4896.84 1972
4897.51 1987
4898.17 1947
4898.83 2063
4899.49 2072
4900.15 1975
4900.81 1955
4901.47 1978
4902.13 2033
4902.79 1963
4903.45 1909
4904.11 1916
4904.77 1886
4905.43 1890
4906.09 1937
4906.75 1871
4907.41 1975
4908.08 1971
4908.74 1892
4909.40 1916
4910.06 1945
4910.72 1922
4911.38 1928
4912.04 1918
4912.70 1909
4913.37 1923
4914.03 1836
4914.69 1839
4915.35 1832
4916.01 1837
4916.67 1757
4917.33 1769
4918.00 1793
4918.66 1830
4919.32 1728
4919.98 1760
4920.64 1834
4921.31 1824
4921.97 1800
4922.63 1816
4923.29 1779
4923.95 1831
4924.62 1779
4925.28 1781
4925.94 1749
4926.60 1708
4927.26 1796
4927.93 1788
4928.59 1721
4929.25 1721
4929.91 1702
4930.58 1813
4931.24 1791
4931.90 1739
4932.56 1719
4933.23 1765
4933.89 1791
4934.55 1826
4935.22 1810
4935.88 1769
4936.54 1806
4937.20 1813
4937.87 1787
4938.53 1741
4939.19 1796
4939.86 1839
4940.52 1783
4941.18 1688
4941.85 1749
4942.51 1765
4943.17 1810
4943.84 1719
4944.50 1725
4945.16 1779
4945.83 1693
4946.49 1668
4947.15 1666
4947.82 1703
4948.48 1761
4949.15 1716
4949.81 1735
4950.47 1782
4951.14 1809
4951.80 1806
4952.47 1806
4953.13 1788
4953.79 1739
4954.46 1728
4955.12 1775
4955.79 1773
4956.45 1777
4957.11 1776
4957.78 1847
4958.44 1798
4959.11 1797
4959.77 1848
4960.44 1937
4961.10 1918
4961.77 1893
4962.43 1910
4963.10 1948
4963.76 1857
4964.42 1887
4965.09 1876
4965.75 1884
4966.42 1826
4967.08 1763
4967.75 1750
4968.41 1757
4969.08 1737
4969.74 1712
4970.41 1715
4971.08 1726
4971.74 1806
4972.41 1770
4973.07 1775
4973.74 1791
4974.40 1844
4975.07 1875
4975.73 1856
4976.40 1875
4977.06 1834
4977.73 1835
4978.40 1804
4979.06 1813
4979.73 1842
4980.39 1893
4981.06 1879
4981.73 1804
4982.39 1791
4983.06 1787
4983.72 1704
4984.39 1741
4985.06 1797
4985.72 1734
4986.39 1760
4987.05 1724
4987.72 1720
4988.39 1720
4989.05 1788
4989.72 1778
4990.39 1771
4991.05 1777
4991.72 1832
4992.39 1897
4993.05 1868
4993.72 1838
4994.39 1939
4995.05 1956
4995.72 1946
4996.39 1981
4997.05 1876
4997.72 1839
4998.39 1874
4999.06 1849
4999.72 1821
5000.39 1797
5001.06 1832
5001.73 1824
5002.39 1725
5003.06 1736
5003.73 1766
5004.39 1754
5005.06 1712
5005.73 1746
5006.40 1757
5007.07 1752
5007.73 1771
5008.40 1817
5009.07 1872
5009.74 1845
5010.40 1793
5011.07 1847
5011.74 1842
5012.41 1822
5013.08 1868
5013.74 1852
5014.41 1817
5015.08 1800
5015.75 1769
5016.42 1763
5017.09 1776
5017.75 1878
5018.42 1837
5019.09 1880
5019.76 1901
5020.43 1929
5021.10 1982
5021.76 1966
5022.43 1993
5023.10 1994
5023.77 1992
5024.44 1980
5025.11 1977
5025.78 1941
5026.45 1846
5027.12 1901
5027.78 1880
5028.45 1886
5029.12 1883
5029.79 1872
5030.46 1831
5031.13 1779
5031.80 1793
5032.47 1811
5033.14 1825
5033.81 1844
5034.48 1801
5035.15 1872
5035.82 1839
5036.49 1771
5037.16 1797
5037.83 1797
5038.50 1807
5039.16 1806
5039.83 1822
5040.50 1858
5041.17 1831
5041.84 1831
5042.51 1781
5043.18 1927
5043.85 1896
5044.52 1864
5045.20 1887
5045.87 1917
5046.54 1884
5047.21 1919
5047.88 2006
5048.55 2052
5049.22 1982
5049.89 2055
5050.56 2008
5051.23 2003
5051.90 2015
5052.57 2033
5053.24 2055
5053.91 2004
5054.58 1999
5055.25 1952
5055.92 1952
5056.60 1920
5057.27 1877
5057.94 1843
5058.61 1835
5059.28 1885
5059.95 1805
5060.62 1885
5061.29 1860
5061.96 1873
5062.64 1860
5063.31 1845
5063.98 1880
5064.65 1862
5065.32 1860
5065.99 1913
5066.66 1883
5067.34 1883
5068.01 1877
5068.68 1864
5069.35 1855
5070.02 1855
5070.70 1943
5071.37 1887
5072.04 1929
5072.71 1881
5073.38 1917
5074.06 1895
5074.73 1900
5075.40 1864
5076.07 1952
5076.74 1955
5077.42 1986
5078.09 2001
5078.76 2011
5079.43 2036
5080.11 2091
5080.78 2126
5081.45 2077
5082.12 2006
5082.80 1983
5083.47 1983
5084.14 1989
5084.82 2054
5085.49 2018
5086.16 2031
5086.83 2081
5087.51 2154
5088.18 2284
5088.85 2395
5089.53 2493
5090.20 2495
5090.87 2572
5091.55 2677
5092.22 2656
5092.89 2648
5093.57 2552
5094.24 2504
5094.91 2418
5095.59 2414
5096.26 2239
5096.93 2166
5097.61 2066
5098.28 2037
5098.96 2005
5099.63 1975
5100.30 1931
5100.98 2010
5101.65 2027
5102.32 2057
5103.00 2042
5103.67 1980
5104.35 2040
5105.02 2072
5105.70 2071
5106.37 2042
5107.04 1956
5107.72 1956
5108.39 1899
5109.07 1915
5109.74 1976
5110.42 1964
5111.09 2003
5111.77 2021
5112.44 2002
5113.11 2043
5113.79 2022
5114.46 2098
5115.14 2135
5115.81 2217
5116.49 2203
5117.16 2244
5117.84 2307
5118.51 2324
5119.19 2321
5119.86 2391
5120.54 2327
5121.21 2290
5121.89 2194
5122.57 2143
5123.24 2062
5123.92 2072
5124.59 2061
5125.27 1942
5125.94 2047
5126.62 2052
5127.29 2019
5127.97 2074
5128.64 2024
5129.32 2003
5130.00 1960
5130.67 2001
5131.35 1947
5132.02 1905
5132.70 1939
5133.38 1916
5134.05 1902
5134.73 1860
5135.40 1897
5136.08 1888
5136.76 1930
5137.43 1897
5138.11 1932
5138.79 1889
5139.46 1955
5140.14 1953
5140.82 1962
5141.49 1950
5142.17 1936
5142.85 1947
5143.52 1958
5144.20 1906
5144.88 1967
5145.55 1913
5146.23 1868
5146.91 1823
5147.58 1835
5148.26 1877
5148.94 1873
5149.61 1868
5150.29 1830
5150.97 1880
5151.65 1854
5152.32 1847
5153.00 1750
5153.68 1743
5154.36 1757
5155.03 1788
5155.71 1790
5156.39 1789
5157.07 1814
5157.74 1792
5158.42 1775
5159.10 1784
5159.78 1802
5160.45 1775
5161.13 1716
5161.81 1717
5162.49 1697
5163.17 1744
5163.84 1771
5164.52 1826
5165.20 1835
5165.88 1812
5166.56 1785
5167.24 1763
5167.91 1780
5168.59 1776
5169.27 1774
5169.95 1766
5170.63 1720
5171.31 1763
5171.98 1751
5172.66 1834
5173.34 1766
5174.02 1811
5174.70 1848
5175.38 1874
5176.06 1849
5176.74 1860
5177.41 1913
5178.09 1888
5178.77 1874
5179.45 1872
5180.13 1816
5180.81 1776
5181.49 1759
5182.17 1780
5182.85 1718
5183.53 1762
5184.21 1780
5184.89 1752
5185.57 1756
5186.24 1752
5186.92 1715
5187.60 1697
5188.28 1669
5188.96 1646
5189.64 1623
5190.32 1622
5191.00 1701
5191.68 1649
5192.36 1694
5193.04 1699
5193.72 1689
5194.40 1644
5195.08 1656
5195.76 1611
5196.44 1637
5197.12 1668
5197.80 1671
5198.48 1619
5199.16 1606
5199.84 1694
5200.52 1666
5201.21 1676
5201.89 1693
5202.57 1658
5203.25 1663
5203.93 1624
5204.61 1629
5205.29 1677
5205.97 1671
5206.65 1672
5207.33 1687
5208.01 1736
5208.69 1677
5209.37 1669
5210.06 1671
5210.74 1679
5211.42 1672
5212.10 1689
5212.78 1672
5213.46 1691
5214.14 1706
5214.82 1722
5215.51 1774
5216.19 1682
5216.87 1588
5217.55 1615
5218.23 1658
5218.91 1598
5219.60 1572
5220.28 1643
5220.96 1674
5221.64 1686
5222.32 1648
5223.00 1667
5223.69 1655
5224.37 1608
5225.05 1632
5225.73 1647
5226.41 1657
5227.10 1673
5227.78 1724
5228.46 1636
5229.14 1608
5229.83 1607
5230.51 1653
5231.19 1741
5231.87 1768
5232.56 1728
5233.24 1632
5233.92 1731
5234.60 1739
5235.29 1743
5235.97 1685
5236.65 1649
5237.34 1686
5238.02 1683
5238.70 1736
5239.38 1736
5240.07 1767
5240.75 1754
5241.43 1741
5242.12 1728
5242.80 1730
5243.48 1719
5244.17 1723
5244.85 1770
5245.53 1681
5246.22 1712
5246.90 1726
5247.58 1649
5248.27 1736
5248.95 1684
5249.63 1722
5250.32 1764
5251.00 1711
5251.69 1668
5252.37 1648
5253.05 1727
5253.74 1689
5254.42 1665
5255.11 1605
5255.79 1675
5256.47 1611
5257.16 1550
5257.84 1602
5258.53 1619
5259.21 1612
5259.89 1551
5260.58 1629
5261.26 1617
5261.95 1628
5262.63 1647
5263.32 1677
5264.00 1645
5264.69 1656
5265.37 1689
5266.06 1726
5266.74 1663
5267.43 1676
5268.11 1736
5268.79 1665
5269.48 1682
5270.16 1636
5270.85 1711
5271.53 1662
5272.22 1667
5272.91 1715
5273.59 1670
5274.28 1627
5274.96 1629
5275.65 1666
5276.33 1690
5277.02 1682
5277.70 1635
5278.39 1635
5279.07 1683
5279.76 1728
5280.45 1699
5281.13 1738
5281.82 1751
5282.50 1785
5283.19 1734
5283.87 1734
5284.56 1704
5285.25 1722
5285.93 1689
5286.62 1651
5287.30 1632
5287.99 1637
5288.68 1639
5289.36 1655
5290.05 1672
5290.74 1669
5291.42 1651
5292.11 1637
5292.79 1645
5293.48 1628
5294.17 1673
5294.85 1719
5295.54 1719
5296.23 1780
5296.91 1798
5297.60 1859
5298.29 1817
5298.98 1869
5299.66 1833
5300.35 1884
5301.04 1829
5301.72 1844
5302.41 1840
5303.10 1843
5303.78 1783
5304.47 1808
5305.16 1753
5305.85 1823
5306.53 1864
5307.22 1855
5307.91 1823
5308.60 1896
5309.28 1932
5309.97 1888
5310.66 1892
5311.35 1884
5312.03 1874
5312.72 1918
5313.41 1886
5314.10 1877
5314.79 1940
5315.47 1958
5316.16 2027
5316.85 2005
5317.54 2000
5318.23 1876
5318.91 1855
5319.60 1852
5320.29 1840
5320.98 1803
5321.67 1777
5322.36 1684
5323.04 1624
5323.73 1656
5324.42 1645
5325.11 1650
5325.80 1584
5326.49 1621
5327.18 1634
5327.86 1698
5328.55 1662
5329.24 1661
5329.93 1628
5330.62 1635
5331.31 1639
5332.00 1652
5332.69 1576
5333.38 1610
5334.06 1623
5334.75 1559
5335.44 1593
5336.13 1638
5336.82 1582
5337.51 1557
5338.20 1570
5338.89 1605
5339.58 1590
5340.27 1593
5340.96 1666
5341.65 1678
5342.34 1587
5343.03 1596
5343.72 1643
5344.41 1637
5345.10 1622
5345.79 1683
5346.48 1692
5347.17 1722
5347.86 1729
5348.55 1683
5349.24 1747
5349.93 1717
5350.62 1723
5351.31 1726
5352.00 1750
5352.69 1684
5353.38 1670
5354.07 1658
5354.76 1700
5355.45 1735
5356.14 1684
5356.83 1701
5357.52 1699
5358.21 1678
5358.90 1657
5359.59 1692
5360.29 1678
5360.98 1710
5361.67 1674
5362.36 1746
5363.05 1750
5363.74 1677
5364.43 1704
5365.12 1698
5365.81 1617
5366.50 1638
5367.20 1617
5367.89 1549
5368.58 1586
5369.27 1595
5369.96 1638
5370.65 1627
5371.34 1628
5372.04 1632
5372.73 1577
5373.42 1561
5374.11 1568
5374.80 1535
5375.49 1483
5376.19 1492
5376.88 1565
5377.57 1596
5378.26 1588
5378.95 1607
5379.65 1559
5380.34 1557
5381.03 1628
5381.72 1560
5382.42 1518
5383.11 1550
5383.80 1567
5384.49 1629
5385.19 1601
5385.88 1547
5386.57 1584
5387.26 1643
5387.96 1684
5388.65 1650
5389.34 1675
5390.03 1695
5390.73 1724
5391.42 1699
5392.11 1631
5392.80 1686
5393.50 1648
5394.19 1581
5394.88 1537
5395.58 1594
5396.27 1631
5396.96 1523
5397.66 1598
5398.35 1614
5399.04 1552
5399.74 1518
5400.43 1497
5401.12 1550
5401.82 1516
5402.51 1530
5403.20 1522
5403.90 1527
5404.59 1561
5405.29 1516
5405.98 1509
5406.67 1546
5407.37 1524
5408.06 1547
5408.75 1591
5409.45 1579
5410.14 1526
5410.84 1572
5411.53 1511
5412.23 1487
5412.92 1496
5413.61 1533
5414.31 1536
5415.00 1639
5415.70 1571
5416.39 1537
5417.09 1551
5417.78 1548
5418.47 1543
5419.17 1637
5419.86 1608
5420.56 1633
5421.25 1625
5421.95 1659
5422.64 1683
5423.34 1586
5424.03 1620
5424.73 1663
5425.42 1640
5426.12 1582
5426.81 1618
5427.51 1586
5428.20 1624
5428.90 1640
5429.59 1606
5430.29 1582
5430.99 1592
5431.68 1616
5432.38 1668
5433.07 1631
5433.77 1629
5434.46 1549
5435.16 1582
5435.85 1593
5436.55 1611
5437.25 1642
5437.94 1642
5438.64 1551
5439.33 1574
5440.03 1609
5440.73 1622
5441.42 1643
5442.12 1601
5442.81 1615
5443.51 1654
5444.21 1679
5444.90 1772
5445.60 1804
5446.29 1862
5446.99 1867
5447.69 1959
5448.38 1945
5449.08 1923
5449.78 1958
5450.47 1884
5451.17 1864
5451.87 1873
5452.56 1777
5453.26 1818
5453.96 1746
5454.65 1741
5455.35 1708
5456.05 1728
5456.75 1762
5457.44 1742
5458.14 1706
5458.84 1771
5459.53 1835
5460.23 1809
5460.93 1797
5461.63 1812
5462.32 1846
5463.02 1869
5463.72 1906
5464.42 1937
5465.11 1900
5465.81 1858
5466.51 1840
5467.21 1806
5467.90 1862
5468.60 1839
5469.30 1728
5470.00 1703
5470.70 1800
5471.39 1857
5472.09 1800
5472.79 1801
5473.49 1866
5474.19 1781
5474.88 1833
5475.58 1844
5476.28 1860
5476.98 1936
5477.68 1994
5478.38 2095
5479.07 2133
5479.77 2198
5480.47 2282
5481.17 2233
5481.87 2219
5482.57 2118
5483.27 2103
5483.96 1998
5484.66 2009
5485.36 1989
5486.06 1912
5486.76 1941
5487.46 1894
5488.16 1960
5488.86 1961
5489.56 1979
5490.26 1950
5490.96 1962
5491.65 2076
5492.35 1999
5493.05 2090
5493.75 2113
5494.45 2013
5495.15 1986
5495.85 2025
5496.55 2136
5497.25 2197
5497.95 2315
5498.65 2400
5499.35 2557
5500.05 2705
5500.75 2756
5501.45 2730
5502.15 2671
5502.85 2477
5503.55 2363
5504.25 2242
5504.95 2077
5505.65 2032
5506.35 1992
5507.05 1904
5507.75 1844
5508.45 1901
5509.15 1846
5509.85 1795
5510.55 1829
5511.25 1800
5511.95 1793
5512.65 1846
5513.35 1826
5514.05 1841
5514.76 1757
5515.46 1798
5516.16 1875
5516.86 1827
5517.56 1801
5518.26 1788
5518.96 1773
5519.66 1771
5520.36 1774
5521.06 1701
5521.77 1752
5522.47 1786
5523.17 1725
5523.87 1606
5524.57 1636
5525.27 1677
5525.97 1634
5526.67 1616
5527.38 1679
5528.08 1673
5528.78 1685
5529.48 1646
5530.18 1623
5530.88 1678
5531.59 1658
5532.29 1641
5532.99 1563
5533.69 1646
5534.39 1665
5535.10 1614
5535.80 1644
5536.50 1647
5537.20 1624
5537.90 1651
5538.61 1634
5539.31 1635
5540.01 1573
5540.71 1597
5541.42 1641
5542.12 1609
5542.82 1590
5543.52 1585
5544.23 1614
5544.93 1559
5545.63 1539
5546.33 1465
5547.04 1474
5547.74 1547
5548.44 1531
5549.15 1526
5549.85 1532
5550.55 1519
5551.26 1556
5551.96 1560
5552.66 1515
5553.36 1534
5554.07 1502
5554.77 1528
5555.47 1515
5556.18 1566
5556.88 1612
5557.58 1628
5558.29 1635
5558.99 1531
5559.70 1587
5560.40 1645
5561.10 1586
5561.81 1597
5562.51 1625
5563.21 1606
5563.92 1566
5564.62 1578
5565.33 1619
5566.03 1637
5566.73 1586
5567.44 1571
5568.14 1616
5568.85 1628
5569.55 1563
5570.25 1564
5570.96 1555
5571.66 1625
5572.37 1579
5573.07 1544
5573.78 1589
5574.48 1564
5575.19 1550
5575.89 1591
5576.59 1641
5577.30 1582
5578.00 1568
5578.71 1564
5579.41 1601
5580.12 1568
5580.82 1543
5581.53 1523
5582.23 1561
5582.94 1525
5583.64 1565
5584.35 1568
5585.05 1627
5585.76 1548
5586.46 1590
5587.17 1600
5587.88 1605
5588.58 1521
5589.29 1539
5589.99 1624
5590.70 1568
5591.40 1555
5592.11 1540
5592.81 1537
5593.52 1526
5594.23 1530
5594.93 1536
5595.64 1520
5596.34 1490
5597.05 1496
5597.76 1515
5598.46 1481
5599.17 1476
5599.87 1494
5600.58 1503
5601.29 1514
5601.99 1560
5602.70 1585
5603.41 1535
5604.11 1519
5604.82 1523
5605.52 1495
5606.23 1495
5606.94 1509
5607.64 1536
5608.35 1540
5609.06 1518
5609.76 1569
5610.47 1614
5611.18 1615
5611.88 1601
5612.59 1516
5613.30 1582
5614.01 1566
5614.71 1586
5615.42 1559
5616.13 1566
5616.83 1531
5617.54 1510
5618.25 1527
5618.96 1519
5619.66 1527
5620.37 1520
5621.08 1469
5621.79 1544
5622.49 1545
5623.20 1493
5623.91 1528
5624.62 1510
5625.32 1543
5626.03 1539
5626.74 1500
5627.45 1516
5628.16 1592
5628.86 1564
5629.57 1562
5630.28 1548
5630.99 1605
5631.70 1530
5632.40 1574
5633.11 1565
5633.82 1540
5634.53 1537
5635.24 1633
5635.95 1637
5636.65 1629
5637.36 1620
5638.07 1617
5638.78 1687
5639.49 1627
5640.20 1661
5640.91 1644
5641.61 1619
5642.32 1651
5643.03 1646
5643.74 1653
5644.45 1662
5645.16 1616
5645.87 1659
5646.58 1672
5647.29 1604
5648.00 1592
5648.70 1641
5649.41 1685
5650.12 1626
5650.83 1644
5651.54 1683
5652.25 1709
5652.96 1707
5653.67 1705
5654.38 1752
5655.09 1763
5655.80 1784
5656.51 1857
5657.22 1872
5657.93 1897
5658.64 1827
5659.35 1830
5660.06 1855
5660.77 1763
5661.48 1756
5662.19 1686
5662.90 1698
5663.61 1628
5664.32 1649
5665.03 1672
5665.74 1644
5666.45 1553
5667.16 1572
5667.87 1571
5668.58 1588
5669.29 1637
5670.00 1614
5670.71 1617
5671.42 1573
5672.13 1570
5672.84 1595
5673.56 1569
5674.27 1576
5674.98 1545
5675.69 1518
5676.40 1538
5677.11 1520
5677.82 1550
5678.53 1522
5679.24 1549
5679.95 1484
5680.67 1543
5681.38 1553
5682.09 1517
5682.80 1572
5683.51 1546
5684.22 1479
5684.93 1538
5685.65 1579
5686.36 1602
5687.07 1604
5687.78 1497
5688.49 1526
5689.20 1558
5689.92 1620
5690.63 1595
5691.34 1534
5692.05 1602
5692.76 1543
5693.47 1527
5694.19 1551
5694.90 1569
5695.61 1564
5696.32 1537
5697.04 1570
5697.75 1520
5698.46 1493
5699.17 1476
5699.89 1467
5700.60 1527
5701.31 1530
5702.02 1506
5702.74 1542
5703.45 1541
5704.16 1542
5704.87 1530
5705.59 1556
5706.30 1555
5707.01 1498
5707.72 1538
5708.44 1474
5709.15 1514
5709.86 1546
5710.58 1506
5711.29 1510
5712.00 1482
5712.72 1457
5713.43 1505
5714.14 1470
5714.86 1463
5715.57 1544
5716.28 1502
5717.00 1504
5717.71 1503
5718.42 1495
5719.14 1498
5719.85 1492
5720.56 1512
5721.28 1511
5721.99 1556
5722.71 1516
5723.42 1577
5724.13 1477
5724.85 1533
5725.56 1550
5726.28 1552
5726.99 1547
5727.70 1556
5728.42 1556
5729.13 1539
5729.85 1585
5730.56 1493
5731.28 1519
5731.99 1465
5732.70 1482
5733.42 1529
5734.13 1513
5734.85 1452
5735.56 1482
5736.28 1489
5736.99 1498
5737.71 1449
5738.42 1471
5739.14 1474
5739.85 1500
5740.57 1507
5741.28 1505
5742.00 1456
5742.71 1472
5743.43 1468
5744.14 1490
5744.86 1417
5745.57 1413
5746.29 1456
5747.00 1438
5747.72 1436
5748.43 1408
5749.15 1446
5749.87 1415
5750.58 1498
5751.30 1467
5752.01 1445
5752.73 1470
5753.44 1475
5754.16 1521
5754.88 1551
5755.59 1569
5756.31 1535
5757.02 1530
5757.74 1602
5758.46 1584
5759.17 1575
5759.89 1563
5760.60 1619
5761.32 1597
5762.04 1567
5762.75 1484
5763.47 1444
5764.19 1549
5764.90 1559
5765.62 1548
5766.34 1605
5767.05 1657
5767.77 1689
5768.49 1794
5769.20 1962
5769.92 1932
5770.64 1978
5771.35 2063
5772.07 2072
5772.79 2027
5773.50 1946
5774.22 1880
5774.94 1750
5775.65 1710
5776.37 1632
5777.09 1652
5777.81 1615
5778.52 1569
5779.24 1567
5779.96 1611
5780.68 1605
5781.39 1569
5782.11 1545
5782.83 1533
5783.55 1597
5784.26 1583
5784.98 1580
5785.70 1588
5786.42 1559
5787.14 1520
5787.85 1471
5788.57 1525
5789.29 1529
5790.01 1561
5790.73 1498
5791.44 1487
5792.16 1498
5792.88 1517
5793.60 1461
5794.32 1513
5795.03 1558
5795.75 1535
5796.47 1483
5797.19 1518
5797.91 1483
5798.63 1505
5799.35 1581
5800.06 1603
5800.78 1570
5801.50 1596
5802.22 1573
5802.94 1553
5803.66 1572
5804.38 1568
5805.10 1507
5805.82 1550
5806.53 1565
5807.25 1549
5807.97 1550
5808.69 1568
5809.41 1583
5810.13 1546
5810.85 1587
5811.57 1614
5812.29 1531
5813.01 1574
5813.73 1594
5814.45 1588
5815.17 1591
5815.89 1599
5816.61 1581
5817.33 1630
5818.05 1605
5818.77 1552
5819.49 1556
5820.20 1660
5820.92 1700
5821.64 1708
5822.36 1673
5823.09 1649
5823.81 1696
5824.53 1652
5825.25 1702
5825.97 1659
5826.69 1610
5827.41 1569
5828.13 1568
5828.85 1564
5829.57 1544
5830.29 1523
5831.01 1491
5831.73 1484
5832.45 1472
5833.17 1502
5833.89 1492
5834.61 1560
5835.33 1472
5836.05 1482
5836.78 1493
5837.50 1554
5838.22 1495
5838.94 1520
5839.66 1503
5840.38 1531
5841.10 1491
5841.82 1477
5842.54 1493
5843.27 1525
5843.99 1475
5844.71 1470
5845.43 1449
5846.15 1432
5846.87 1492
5847.59 1445
5848.32 1421
5849.04 1463
5849.76 1444
5850.48 1495
5851.20 1544
5851.93 1494
5852.65 1523
5853.37 1571
5854.09 1564
5854.81 1578
5855.54 1568
5856.26 1508
5856.98 1560
5857.70 1526
5858.42 1554
5859.15 1563
5859.87 1568
5860.59 1601
5861.31 1484
5862.04 1515
5862.76 1605
5863.48 1595
5864.20 1539
5864.93 1550
5865.65 1583
5866.37 1603
5867.10 1534
5867.82 1557
5868.54 1565
5869.26 1562
5869.99 1552
5870.71 1564
5871.43 1645
5872.16 1607
5872.88 1623
5873.60 1547
5874.33 1547
5875.05 1583
5875.77 1574
5876.50 1555
5877.22 1600
5877.94 1607
5878.67 1618
5879.39 1631
5880.11 1587
5880.84 1587
5881.56 1549
5882.28 1573
5883.01 1616
5883.73 1633
5884.46 1641
5885.18 1633
5885.90 1688
5886.63 1641
5887.35 1663
5888.08 1623
5888.80 1644
5889.52 1623
5890.25 1647
5890.97 1662
5891.70 1644
5892.42 1616
5893.15 1620
5893.87 1582
5894.59 1551
5895.32 1618
5896.04 1659
5896.77 1629
5897.49 1551
5898.22 1623
5898.94 1662
5899.67 1690
5900.39 1697
5901.12 1621
5901.84 1645
5902.57 1661
5903.29 1695
5904.02 1661
5904.74 1717
5905.47 1663
5906.19 1663
5906.92 1719
5907.64 1707
5908.37 1680
5909.09 1724
5909.82 1743
5910.55 1724
5911.27 1726
5912.00 1766
5912.72 1724
5913.45 1755
5914.17 1805
5914.90 1799
5915.63 1812
5916.35 1791
5917.08 1820
5917.80 1777
5918.53 1838
5919.25 1794
5919.98 1837
5920.71 1810
5921.43 1852
5922.16 1906
5922.89 1938
5923.61 1954
5924.34 1951
5925.06 1997
5925.79 2055
5926.52 1975
5927.24 1958
5927.97 2035
5928.70 2028
5929.42 2011
5930.15 2077
5930.88 2064
5931.60 2024
5932.33 2050
5933.06 2145
5933.78 2126
5934.51 2165
5935.24 2171
5935.97 2125
5936.69 2215
5937.42 2302
5938.15 2284
5938.87 2325
5939.60 2287
5940.33 2313
5941.06 2352
5941.78 2339
5942.51 2375
5943.24 2347
5943.97 2347
5944.69 2434
5945.42 2477
5946.15 2426
5946.88 2473
5947.60 2536
5948.33 2629
5949.06 2696
5949.79 2716
5950.52 2763
5951.24 2857
5951.97 2950
5952.70 2992
5953.43 3116
5954.16 3111
5954.88 3082
5955.61 2992
5956.34 2924
5957.07 2888
5957.80 2966
5958.53 2949
5959.25 2946
5959.98 2964
5960.71 2969
5961.44 3054
5962.17 3071
5962.90 3020
5963.63 3030
5964.36 3169
5965.08 3322
5965.81 3313
5966.54 3440
5967.27 3474
5968.00 3439
5968.73 3464
5969.46 3481
5970.19 3423
5970.92 3418
5971.65 3422
5972.37 3454
5973.10 3482
5973.83 3462
5974.56 3390
5975.29 3419
5976.02 3471
5976.75 3501
5977.48 3558
5978.21 3592
5978.94 3662
5979.67 3768
5980.40 3765
5981.13 3854
5981.86 3955
5982.59 4080
5983.32 4091
5984.05 4015
5984.78 4019
5985.51 4078
5986.24 4083
5986.97 4059
5987.70 4144
5988.43 4241
5989.16 4215
5989.89 4250
5990.62 4334
5991.35 4246
5992.08 4249
5992.81 4397
5993.54 4359
5994.27 4347
5995.00 4381
5995.74 4591
5996.47 4527
5997.20 4495
5997.93 4657
5998.66 4546
5999.39 4545
6000.12 4523
6000.85 4503
6001.58 4419
6002.31 4274
6003.04 4187
6003.78 4127
6004.51 4108
6005.24 4136
6005.97 4129
6006.70 4173
6007.43 4280
6008.16 4513
6008.90 5024
6009.63 5660
6010.36 6506
6011.09 7534
6011.82 8675
6012.55 9730
6013.29 10583
6014.02 10906
6014.75 10927
6015.48 10351
6016.21 9446
6016.95 8853
6017.68 7794
6018.41 6822
6019.14 5870
6019.87 5261
6020.61 4787
6021.34 4254
6022.07 3939
6022.80 3731
6023.54 3501
6024.27 3339
6025.00 3386
6025.73 3277
6026.47 3241
6027.20 3309
6027.93 3275
6028.66 3345
6029.40 3382
6030.13 3257
6030.86 3176
6031.59 3002
6032.33 3043
6033.06 2973
6033.79 2785
6034.53 2800
6035.26 2785
6035.99 2842
6036.73 2844
6037.46 2874
6038.19 2908
6038.93 2855
6039.66 2894
6040.39 2897
6041.13 2961
6041.86 2938
6042.59 2981
6043.33 2954
6044.06 2916
6044.79 2986
6045.53 2922
6046.26 2966
6047.00 2957
6047.73 3013
6048.46 3165
6049.20 3237
6049.93 3270
6050.67 3327
6051.40 3474
6052.13 3529
6052.87 3552
6053.60 3639
6054.34 3575
6055.07 3444
6055.81 3415
6056.54 3367
6057.27 3230
6058.01 3233
6058.74 3148
6059.48 3108
6060.21 3029
6060.95 3113
6061.68 3119
6062.42 3043
6063.15 2986
6063.89 3068
6064.62 3029
6065.36 3039
6066.09 3006
6066.83 2895
6067.56 2860
6068.30 2824
6069.03 2844
6069.77 2829
6070.50 2843
6071.24 2757
6071.97 2853
6072.71 2762
6073.44 2697
6074.18 2669
6074.91 2642
6075.65 2671
6076.39 2701
6077.12 2630
6077.86 2619
6078.59 2587
6079.33 2608
6080.06 2484
6080.80 2502
6081.54 2533
6082.27 2462
6083.01 2509
6083.74 2476
6084.48 2396
6085.22 2421
6085.95 2362
6086.69 2412
6087.42 2414
6088.16 2413
6088.90 2418
6089.63 2432
6090.37 2464
6091.11 2450
6091.84 2496
6092.58 2397
6093.32 2379
6094.05 2399
6094.79 2372
6095.53 2343
6096.26 2375
6097.00 2373
6097.74 2323
6098.47 2337
6099.21 2348
6099.95 2318
6100.69 2328
6101.42 2333
6102.16 2269
6102.90 2269
6103.63 2245
6104.37 2234
6105.11 2259
6105.85 2319
6106.58 2215
6107.32 2199
6108.06 2230
6108.80 2243
6109.53 2219
6110.27 2228
6111.01 2227
6111.75 2242
6112.49 2223
6113.22 2261
6113.96 2360
6114.70 2335
6115.44 2294
6116.17 2331
6116.91 2289
6117.65 2323
6118.39 2332
6119.13 2319
6119.87 2355
6120.60 2358
6121.34 2311
6122.08 2408
6122.82 2408
6123.56 2429
6124.30 2503
6125.03 2479
6125.77 2477
6126.51 2457
6127.25 2593
6127.99 2595
6128.73 2561
6129.47 2476
6130.21 2480
6130.94 2481
6131.68 2519
6132.42 2643
6133.16 2564
6133.90 2547
6134.64 2564
6135.38 2690
6136.12 2709
6136.86 2746
6137.60 2785
6138.34 2796
6139.08 2784
6139.81 2836
6140.55 2970
6141.29 2902
6142.03 2937
6142.77 2939
6143.51 2922
6144.25 2915
6144.99 2975
6145.73 2915
6146.47 2918
6147.21 2836
6147.95 2934
6148.69 2984
6149.43 2954
6150.17 2937
6150.91 2931
6151.65 2928
6152.39 2933
6153.13 3014
6153.87 3051
6154.61 3055
6155.35 3080
6156.09 3143
6156.83 3082
6157.58 3072
6158.32 3124
6159.06 3277
6159.80 3209
6160.54 3338
6161.28 3417
6162.02 3445
6162.76 3563
6163.50 3773
6164.24 3892
6164.98 4003
6165.72 4130
6166.46 4280
6167.21 4350
6167.95 4362
6168.69 4289
6169.43 4279
6170.17 4289
6170.91 4142
6171.65 4133
6172.39 4033
6173.14 3941
6173.88 3944
6174.62 3969
6175.36 3997
6176.10 4006
6176.84 4052
6177.59 4198
6178.33 4423
6179.07 4770
6179.81 5147
6180.55 5681
6181.30 6138
6182.04 6519
6182.78 6833
6183.52 6903
6184.26 6837
6185.01 6631
6185.75 6261
6186.49 5905
6187.23 5551
6187.97 5265
6188.72 4994
6189.46 4755
6190.20 4600
6190.94 4542
6191.69 4549
6192.43 4561
6193.17 4562
6193.92 4562
6194.66 4497
6195.40 4407
6196.14 4353
6196.89 4334
6197.63 4326
6198.37 4260
6199.12 4263
6199.86 4229
6200.60 4256
6201.34 4322
6202.09 4364
6202.83 4668
6203.57 4922
6204.32 5500
6205.06 6389
6205.80 7621
6206.55 9011
6207.29 10681
6208.03 12260
6208.78 13120
6209.52 13544
6210.27 13318
6211.01 12563
6211.75 11391
6212.50 9895
6213.24 8582
6213.98 7392
6214.73 6289
6215.47 5512
6216.22 4816
6216.96 4368
6217.71 4057
6218.45 3825
6219.19 3620
6219.94 3498
6220.68 3372
6221.43 3389
6222.17 3283
6222.92 3248
6223.66 3203
6224.40 3132
6225.15 3061
6225.89 2994
6226.64 2810
6227.38 2782
6228.13 2691
6228.87 2547
6229.62 2520
6230.36 2589
6231.11 2581
6231.85 2613
6232.60 2608
6233.34 2668
6234.09 2631
6234.83 2606
6235.58 2575
6236.32 2632
6237.07 2736
6237.81 2723
6238.56 2662
6239.30 2723
6240.05 2736
6240.80 2780
6241.54 2784
6242.29 2852
6243.03 2857
6243.78 2919
6244.52 2947
6245.27 2959
6246.02 2957
6246.76 3059
6247.51 3128
6248.25 3093
6249.00 3106
6249.75 3035
6250.49 3023
6251.24 2901
6251.98 2878
6252.73 2795
6253.48 2783
6254.22 2764
6254.97 2768
6255.72 2773
6256.46 2776
6257.21 2716
6257.95 2709
6258.70 2726
6259.45 2653
6260.19 2633
6260.94 2613
6261.69 2644
6262.43 2651
6263.18 2620
6263.93 2571
6264.68 2576
6265.42 2546
6266.17 2518
6266.92 2465
6267.66 2443
6268.41 2422
6269.16 2474
6269.91 2525
6270.65 2424
6271.40 2438
6272.15 2346
6272.89 2351
6273.64 2435
6274.39 2451
6275.14 2402
6275.88 2401
6276.63 2430
6277.38 2406
6278.13 2353
6278.88 2334
6279.62 2317
6280.37 2317
6281.12 2317
6281.87 2245
6282.62 2178
6283.36 2139
6284.11 2160
6284.86 2159
6285.61 2211
6286.36 2155
6287.10 2153
6287.85 2084
6288.60 2130
6289.35 2135
6290.10 2129
6290.85 2158
6291.59 2136
6292.34 2134
6293.09 2087
6293.84 2060
6294.59 2077
6295.34 2114
6296.09 2038
6296.84 1961
6297.58 1985
6298.33 1953
6299.08 1942
6299.83 1974
6300.58 1866
6301.33 1881
6302.08 1901
6302.83 1937
6303.58 1878
6304.33 1825
6305.08 1903
6305.83 1893
6306.58 1916
6307.32 1945
6308.07 1922
6308.82 1911
6309.57 1897
6310.32 1894
6311.07 1884
6311.82 1957
6312.57 1974
6313.32 1879
6314.07 1845
6314.82 1834
6315.57 1858
6316.32 1885
6317.07 1946
6317.82 1896
6318.57 1888
6319.32 1884
6320.07 1864
6320.82 1805
6321.57 1816
6322.32 1822
6323.07 1824
6323.82 1847
6324.58 1846
6325.33 1819
6326.08 1776
6326.83 1770
6327.58 1789
6328.33 1821
6329.08 1781
6329.83 1790
6330.58 1755
6331.33 1690
6332.08 1739
6332.83 1779
6333.58 1791
6334.34 1710
6335.09 1722
6335.84 1747
6336.59 1701
6337.34 1796
6338.09 1822
6338.84 1803
6339.59 1806
6340.35 1814
6341.10 1821
6341.85 1789
6342.60 1757
6343.35 1780
6344.10 1742
6344.86 1759
6345.61 1775
6346.36 1809
6347.11 1781
6347.86 1785
6348.62 1833
6349.37 1806
6350.12 1837
6350.87 1861
6351.62 1862
6352.38 1914
6353.13 1928
6353.88 1940
6354.63 1898
6355.38 1914
6356.14 1882
6356.89 1899
6357.64 1835
6358.39 1866
6359.15 1926
6359.90 1809
6360.65 1777
6361.40 1735
6362.16 1763
6362.91 1715
6363.66 1792
6364.42 1743
6365.17 1854
6365.92 1859
6366.67 1929
6367.43 1911
6368.18 1974
6368.93 1970
6369.69 1979
6370.44 1890
6371.19 1828
6371.95 1765
6372.70 1782
6373.45 1777
6374.21 1753
6374.96 1744
6375.71 1788
6376.47 1790
6377.22 1771
6377.98 1797
6378.73 1791
6379.48 1839
6380.24 1855
6380.99 1845
6381.74 1888
6382.50 1820
6383.25 1810
6384.01 1789
6384.76 1793
6385.51 1775
6386.27 1806
6387.02 1780
6387.78 1771
6388.53 1792
6389.29 1794
6390.04 1798
6390.79 1781
6391.55 1728
6392.30 1718
6393.06 1761
6393.81 1753
6394.57 1757
6395.32 1790
6396.08 1766
6396.83 1728
6397.59 1742
6398.34 1776
6399.10 1757
6399.85 1769
6400.61 1765
6401.36 1765
6402.12 1768
6402.87 1737
6403.63 1700
6404.38 1699
6405.14 1723
6405.89 1720
6406.65 1689
6407.40 1719
6408.16 1749
6408.91 1774
6409.67 1772
6410.43 1736
6411.18 1769
6411.94 1754
6412.69 1726
6413.45 1721
6414.20 1721
6414.96 1769
6415.72 1743
6416.47 1773
6417.23 1733
6417.98 1799
6418.74 1789
6419.50 1766
6420.25 1711
6421.01 1754
6421.77 1794
6422.52 1819
6423.28 1745
6424.03 1689
6424.79 1718
6425.55 1763
6426.30 1821
6427.06 1816
6427.82 1789
6428.57 1775
6429.33 1794
6430.09 1790
6430.84 1813
6431.60 1846
6432.36 1781
6433.11 1837
6433.87 1883
6434.63 1909
6435.39 1942
6436.14 1967
6436.90 1945
6437.66 1949
6438.41 1955
6439.17 1982
6439.93 1927
6440.69 1935
6441.44 1967
6442.20 1999
6442.96 2085
6443.72 2003
6444.47 2035
6445.23 1996
6445.99 1973
6446.75 2020
6447.50 2094
6448.26 2078
6449.02 2093
6449.78 2090
6450.54 2187
6451.29 2116
6452.05 2099
6452.81 2076
6453.57 2136
6454.33 2104
6455.08 2144
6455.84 2177
6456.60 2133
6457.36 2144
6458.12 2184
6458.88 2199
6459.64 2194
6460.39 2239
6461.15 2158
6461.91 2243
6462.67 2276
6463.43 2311
6464.19 2367
6464.95 2365
6465.70 2443
6466.46 2431
6467.22 2467
6467.98 2389
6468.74 2438
6469.50 2406
6470.26 2401
6471.02 2485
6471.78 2519
6472.54 2375
6473.30 2478
6474.05 2510
6474.81 2565
6475.57 2628
6476.33 2567
6477.09 2655
6477.85 2665
6478.61 2657
6479.37 2640
6480.13 2727
6480.89 2770
6481.65 2726
6482.41 2830
6483.17 2873
6483.93 2941
6484.69 2935
6485.45 2989
6486.21 2969
6486.97 3014
6487.73 2997
6488.49 2992
6489.25 3124
6490.01 3124
6490.77 3144
6491.53 3168
6492.29 3266
6493.05 3249
6493.81 3216
6494.57 3276
6495.33 3271
6496.10 3243
6496.86 3260
6497.62 3169
6498.38 3202
6499.14 3194
6499.90 3277
6500.66 3214
6501.42 3320
6502.18 3484
6502.94 3684
6503.70 4039
6504.47 4564
6505.23 5552
6505.99 6856
6506.75 8017
6507.51 9218
6508.27 9989
6509.03 10258
6509.79 9915
6510.56 9257
6511.32 8424
6512.08 7397
6512.84 6288
6513.60 5654
6514.36 4996
6515.13 4431
6515.89 4040
6516.65 3749
6517.41 3585
6518.17 3527
6518.94 3510
6519.70 3398
6520.46 3389
6521.22 3363
6521.98 3408
6522.75 3402
6523.51 3429
6524.27 3564
6525.03 3643
6525.79 3726
6526.56 3855
6527.32 3961
6528.08 3970
6528.84 3991
6529.61 3882
6530.37 3809
6531.13 3801
6531.90 3945
6532.66 4012
6533.42 4218
6534.18 4488
6534.95 4910
6535.71 5169
6536.47 5429
6537.24 5409
6538.00 5183
6538.76 4796
6539.53 4504
6540.29 4237
6541.05 3888
6541.82 3759
6542.58 3561
6543.34 3504
6544.11 3468
6544.87 3353
6545.63 3315
6546.40 3375
6547.16 3427
6547.92 3374
6548.69 3373
6549.45 3351
6550.21 3334
6550.98 3271
6551.74 3213
6552.51 3226
6553.27 3319
6554.03 3250
6554.80 3241
6555.56 3222
6556.33 3333
6557.09 3323
6557.85 3342
6558.62 3358
6559.38 3363
6560.15 3309
6560.91 3411
6561.68 3447
6562.44 3452
6563.21 3502
6563.97 3492
6564.74 3402
6565.50 3424
6566.26 3475
6567.03 3434
6567.79 3411
6568.56 3447
6569.32 3453
6570.09 3413
6570.85 3378
6571.62 3393
6572.38 3379
6573.15 3402
6573.91 3384
6574.68 3398
6575.44 3422
6576.21 3575
6576.98 3550
6577.74 3466
6578.51 3479
6579.27 3457
6580.04 3453
6580.80 3554
6581.57 3635
6582.33 3613
6583.10 3514
6583.87 3558
6584.63 3530
6585.40 3491
6586.16 3546
6586.93 3482
6587.70 3488
6588.46 3440
6589.23 3498
6589.99 3560
6590.76 3719
6591.53 3880
6592.29 4129
6593.06 4470
6593.82 4705
6594.59 4866
6595.36 4917
6596.12 4928
6596.89 4743
6597.66 4523
6598.42 4388
6599.19 4046
6599.96 3820
6600.72 3602
6601.49 3442
6602.26 3349
6603.02 3228
6603.79 3242
6604.56 3125
6605.33 3031
6606.09 3019
6606.86 3032
6607.63 3041
6608.39 2971
6609.16 2994
6609.93 2975
6610.70 2946
6611.46 2959
6612.23 2957
6613.00 3037
6613.77 2983
6614.53 2880
6615.30 2861
6616.07 2848
6616.84 2865
6617.60 2909
6618.37 3008
6619.14 3078
6619.91 3067
6620.68 3143
6621.44 3278
6622.21 3321
6622.98 3370
6623.75 3432
6624.52 3328
6625.28 3325
6626.05 3206
6626.82 3168
6627.59 3086
6628.36 3071
6629.13 3080
6629.89 2990
6630.66 3031
6631.43 3091
6632.20 3122
6632.97 3325
6633.74 3284
6634.51 3392
6635.27 3380
6636.04 3403
6636.81 3441
6637.58 3580
6638.35 3591
6639.12 3638
6639.89 3748
6640.66 3879
6641.43 3932
6642.19 4105
6642.96 3992
6643.73 3835
6644.50 3613
6645.27 3463
6646.04 3304
6646.81 3127
6647.58 2982
6648.35 2894
6649.12 2752
6649.89 2659
6650.66 2625
6651.43 2647
6652.20 2598
6652.97 2527
6653.74 2505
6654.51 2507
6655.28 2467
6656.05 2474
6656.82 2473
6657.59 2485
6658.36 2446
6659.13 2405
6659.90 2453
6660.67 2401
6661.44 2458
6662.21 2385
6662.98 2412
6663.75 2434
6664.52 2361
6665.29 2392
6666.06 2392
6666.83 2449
6667.60 2420
6668.37 2395
6669.14 2384
6669.91 2426
6670.68 2445
6671.46 2488
6672.23 2482
6673.00 2391
6673.77 2403
6674.54 2434
6675.31 2410
6676.08 2475
6676.85 2468
6677.62 2406
6678.40 2429
6679.17 2451
6679.94 2459
6680.71 2513
6681.48 2569
6682.25 2550
6683.02 2572
6683.80 2697
6684.57 2652
6685.34 2687
6686.11 2689
6686.88 2587
6687.65 2516
6688.43 2519
6689.20 2422
6689.97 2270
6690.74 2252
6691.51 2214
6692.29 2249
6693.06 2228
6693.83 2193
6694.60 2177
6695.37 2239
6696.15 2128
6696.92 2101
6697.69 2134
6698.46 2085
6699.24 2135
6700.01 2093
6700.78 2127
6701.55 2131
6702.33 2114
6703.10 2055
6703.87 1980
6704.64 2024
6705.42 2034
6706.19 2024
6706.96 2032
6707.74 2020
6708.51 2000
6709.28 1989
6710.06 1978
6710.83 2008
6711.60 1969
6712.37 1945
6713.15 1933
6713.92 1915
6714.69 1865
6715.47 1890
6716.24 1893
6717.01 1871
6717.79 1914
6718.56 1911
6719.34 1913
6720.11 1910
6720.88 1927
6721.66 1901
6722.43 1877
6723.20 1928
6723.98 1922
6724.75 1915
6725.53 1890
6726.30 1928
6727.07 1887
6727.85 1873
6728.62 1874
6729.40 1820
6730.17 1812
6730.95 1815
6731.72 1840
6732.49 1821
6733.27 1876
6734.04 1891
6734.82 1807
6735.59 1846
6736.37 1842
6737.14 1867
6737.92 1874
6738.69 1887
6739.47 1907
6740.24 1882
6741.01 1857
6741.79 1842
6742.56 1962
6743.34 1914
6744.11 1945
6744.89 2008
6745.67 1966
6746.44 1964
6747.22 1975
6747.99 2062
6748.77 2051
6749.54 2071
6750.32 2046
6751.09 2104
6751.87 2122
6752.64 2075
6753.42 2133
6754.19 2121
6754.97 2058
6755.75 2049
6756.52 1958
6757.30 1934
6758.07 1899
6758.85 1904
6759.63 1886
6760.40 1913
6761.18 1876
6761.95 1851
6762.73 1810
6763.51 1863
6764.28 1891
6765.06 1895
6765.83 1897
6766.61 1923
6767.39 1953
6768.16 1948
6768.94 1865
6769.72 1810
6770.49 1839
6771.27 1844
6772.05 1834
6772.82 1826
6773.60 1755
6774.38 1786
6775.15 1732
6775.93 1696
6776.71 1749
6777.48 1720
6778.26 1755
6779.04 1812
6779.82 1775
6780.59 1753
6781.37 1795
6782.15 1738
6782.92 1693
6783.70 1650
6784.48 1669
6785.26 1675
6786.03 1728
6786.81 1693
6787.59 1643
6788.37 1589
6789.14 1642
6789.92 1630
6790.70 1576
6791.48 1597
6792.25 1656
6793.03 1643
6793.81 1602
6794.59 1593
6795.37 1641
6796.14 1655
6796.92 1594
6797.70 1598
6798.48 1691
6799.26 1639
6800.04 1581
6800.81 1607
6801.59 1613
6802.37 1661
6803.15 1616
6803.93 1616
6804.71 1590
6805.48 1610
6806.26 1589
6807.04 1613
6807.82 1624
6808.60 1610
6809.38 1633
6810.16 1575
6810.94 1576
6811.71 1574
6812.49 1575
6813.27 1640
6814.05 1676
6814.83 1636
6815.61 1669
6816.39 1683
6817.17 1653
6817.95 1652
6818.73 1662
6819.51 1554
6820.29 1597
6821.07 1618
6821.84 1617
6822.62 1602
6823.40 1636
6824.18 1580
6824.96 1648
6825.74 1625
6826.52 1620
6827.30 1610
6828.08 1557
6828.86 1616
6829.64 1572
6830.42 1574
6831.20 1630
6831.98 1657
6832.76 1672
6833.54 1693
6834.32 1719
6835.10 1840
6835.88 1919
6836.66 2000
6837.44 2189
6838.22 2291
6839.01 2302
6839.79 2282
6840.57 2273
6841.35 2186
6842.13 2058
6842.91 2029
6843.69 1910
6844.47 1883
6845.25 1833
6846.03 1902
6846.81 1878
6847.59 1944
6848.37 2014
6849.16 1991
6849.94 2053
6850.72 2140
6851.50 2111
6852.28 2118
6853.06 2086
6853.84 2042
6854.62 1952
6855.41 1910
6856.19 1832
6856.97 1928
6857.75 1919
6858.53 1837
6859.31 1787
6860.10 1779
6860.88 1756
6861.66 1786
6862.44 1783
6863.22 1801
6864.00 1705
6864.79 1775
6865.57 1820
6866.35 1817
6867.13 1896
6867.91 1910
6868.70 1896
6869.48 1877
6870.26 1848
6871.04 1874
6871.83 1868
6872.61 1916
6873.39 1941
6874.17 1981
6874.96 1938
6875.74 2013
6876.52 1986
6877.30 2020
6878.09 1983
6878.87 2041
6879.65 2092
6880.43 2052
6881.22 2141
6882.00 2163
6882.78 2173
6883.57 2208
6884.35 2195
6885.13 2258
6885.92 2409
6886.70 2538
6887.48 2727
6888.27 2835
6889.05 2762
6889.83 2751
6890.62 2665
6891.40 2621
6892.18 2556
6892.97 2374
6893.75 2287
6894.53 2213
6895.32 2193
6896.10 2183
6896.88 2179
6897.67 2165
6898.45 2152
6899.24 2091
6900.02 2095
6900.80 2085
6901.59 2139
6902.37 2162
6903.16 2169
6903.94 2176
6904.73 2176
6905.51 2191
6906.29 2181
6907.08 2078
6907.86 2065
6908.65 2051
6909.43 2133
6910.22 2095
6911.00 2062
6911.79 2084
6912.57 2068
6913.35 2062
6914.14 2056
6914.92 2012
6915.71 2071
6916.49 2117
6917.28 2150
6918.06 2157
6918.85 2193
6919.63 2173
6920.42 2144
6921.20 2102
6921.99 2117
6922.78 2192
6923.56 2224
6924.35 2228
6925.13 2245
6925.92 2187
6926.70 2342
6927.49 2385
6928.27 2394
6929.06 2351
6929.84 2331
6930.63 2360
6931.42 2384
6932.20 2378
6932.99 2362
6933.77 2318
6934.56 2431
6935.35 2472
6936.13 2468
6936.92 2489
6937.70 2520
6938.49 2629
6939.28 2787
6940.06 2947
6940.85 3000
6941.63 3131
6942.42 3264
6943.21 3329
6943.99 3345
6944.78 3403
6945.57 3348
6946.35 3338
6947.14 3355
6947.93 3367
6948.71 3331
6949.50 3316
6950.29 3206
6951.07 3093
6951.86 3164
6952.65 3088
6953.44 3022
6954.22 3001
6955.01 2911
6955.80 2973
6956.58 3032
6957.37 3016
6958.16 3054
6958.95 3066
6959.73 3053
6960.52 3057
6961.31 3084
6962.09 3076
6962.88 3147
6963.67 3220
6964.46 3274
6965.25 3324
6966.03 3442
6966.82 3605
6967.61 3669
6968.40 3878
6969.18 4050
6969.97 3995
6970.76 3996
6971.55 4041
6972.34 3929
6973.12 3904
6973.91 3930
6974.70 3903
6975.49 3929
6976.28 3967
6977.07 4105
6977.85 4186
6978.64 4337
6979.43 4532
6980.22 4954
6981.01 5627
6981.80 6370
6982.59 7638
6983.37 9003
6984.16 10720
6984.95 11899
6985.74 12549
6986.53 12623
6987.32 12301
6988.11 11261
6988.90 9823
6989.69 8635
6990.47 7398
6991.26 6337
6992.05 5356
6992.84 4624
6993.63 4129
6994.42 3780
6995.21 3392
6996.00 3191
6996.79 2985
6997.58 2873
6998.37 2774
6999.16 2761
6999.95 2742
7000.74 2618
7001.53 2536
7002.32 2464
7003.11 2454
7003.90 2355
7004.69 2291
7005.48 2256
7006.27 2206
7007.06 2198
7007.85 2177
7008.64 2224
7009.43 2219
7010.22 2228
7011.01 2326
7011.80 2320
7012.59 2324
7013.38 2336
7014.17 2459
7014.96 2487
7015.75 2460
7016.54 2377
7017.33 2401
7018.12 2433
7018.91 2361
7019.70 2372
7020.49 2464
7021.28 2530
7022.07 2499
7022.87 2584
7023.66 2663
7024.45 2644
7025.24 2656
7026.03 2591
7026.82 2544
7027.61 2544
7028.40 2520
7029.19 2487
7029.99 2432
7030.78 2438
7031.57 2371
7032.36 2310
7033.15 2326
7033.94 2311
7034.74 2260
7035.53 2353
7036.32 2334
7037.11 2289
7037.90 2330
7038.69 2379
7039.49 2382
7040.28 2449
7041.07 2431
7041.86 2463
7042.65 2416
7043.45 2423
7044.24 2463
7045.03 2463
7045.82 2427
7046.61 2399
7047.41 2439
7048.20 2433
7048.99 2464
7049.78 2521
7050.58 2512
7051.37 2435
7052.16 2488
7052.95 2341
7053.75 2259
7054.54 2297
7055.33 2288
7056.13 2242
7056.92 2271
7057.71 2281
7058.50 2248
7059.30 2237
7060.09 2266
7060.88 2288
7061.68 2243
7062.47 2211
7063.26 2175
7064.06 2163
7064.85 2187
7065.64 2204
7066.44 2169
7067.23 2153
7068.02 2093
7068.82 2121
7069.61 2130
7070.40 2134
7071.20 2140
7071.99 2181
7072.78 2213
7073.58 2145
7074.37 2094
7075.17 2022
7075.96 1985
7076.75 2014
7077.55 1962
7078.34 1916
7079.14 1872
7079.93 1903
7080.72 1880
7081.52 1823
7082.31 1804
7083.11 1794
7083.90 1783
7084.70 1764
7085.49 1812
7086.28 1760
7087.08 1743
7087.87 1726
7088.67 1752
7089.46 1751
7090.26 1714
7091.05 1635
7091.85 1632
7092.64 1705
7093.44 1685
7094.23 1733
7095.03 1719
7095.82 1694
7096.62 1774
7097.41 1769
7098.21 1715
7099.00 1710
7099.80 1691
7100.59 1663
7101.39 1623
7102.18 1610
7102.98 1635
7103.77 1611
7104.57 1620
7105.37 1608
7106.16 1543
7106.96 1503
7107.75 1553
7108.55 1543
7109.34 1536
7110.14 1537
7110.94 1516
7111.73 1488
7112.53 1524
7113.32 1519
7114.12 1522
7114.92 1560
7115.71 1542
7116.51 1540
7117.30 1545
7118.10 1524
7118.90 1507
7119.69 1524
7120.49 1524
7121.29 1536
7122.08 1509
7122.88 1535
7123.68 1501
7124.47 1457
7125.27 1441
7126.07 1482
7126.86 1480
7127.66 1527
7128.46 1473
7129.25 1509
7130.05 1492
7130.85 1564
7131.64 1515
7132.44 1490
7133.24 1505
7134.04 1504
7134.83 1533
7135.63 1488
7136.43 1512
7137.23 1465
7138.02 1448
7138.82 1427
7139.62 1370
7140.42 1410
7141.21 1421
7142.01 1384
7142.81 1349
7143.61 1372
7144.40 1409
7145.20 1416
7146.00 1385
7146.80 1398
7147.59 1392
7148.39 1407
7149.19 1403
7149.99 1376
7150.79 1332
7151.59 1344
7152.38 1408
7153.18 1442
7153.98 1438
7154.78 1431
7155.58 1405
7156.38 1397
7157.17 1394
7157.97 1419
7158.77 1442
7159.57 1401
7160.37 1361
7161.17 1382
7161.97 1384
7162.76 1373
7163.56 1411
7164.36 1365
7165.16 1386
7165.96 1348
7166.76 1338
7167.56 1363
7168.36 1384
7169.16 1389
7169.96 1359
7170.75 1333
7171.55 1329
7172.35 1338
7173.15 1326
7173.95 1300
7174.75 1285
7175.55 1275
7176.35 1304
7177.15 1294
7177.95 1259
7178.75 1277
7179.55 1308
7180.35 1304
7181.15 1343
7181.95 1337
7182.75 1320
7183.55 1309
7184.35 1347
7185.15 1350
7185.95 1293
7186.75 1311
7187.55 1260
7188.35 1250
7189.15 1258
7189.95 1267
7190.75 1261
7191.55 1257
7192.35 1244
7193.15 1331
7193.95 1274
7194.75 1223
7195.55 1228
7196.35 1232
7197.15 1261
7197.95 1260
7198.76 1293
7199.56 1336
7200.36 1321
7201.16 1377
7201.96 1361
7202.76 1320
7203.56 1292
7204.36 1264
7205.16 1231
7205.96 1212
7206.77 1190
7207.57 1262
7208.37 1259
7209.17 1243
7209.97 1229
7210.77 1288
7211.57 1267
7212.38 1260
7213.18 1267
7213.98 1238
7214.78 1204
7215.58 1219
7216.38 1210
7217.19 1176
7217.99 1229
7218.79 1250
7219.59 1267
7220.39 1266
7221.20 1269
7222.00 1253
7222.80 1221
7223.60 1220
7224.40 1190
7225.21 1215
7226.01 1198
7226.81 1228
7227.61 1239
7228.42 1229
7229.22 1199
7230.02 1182
7230.82 1208
7231.63 1201
7232.43 1227
7233.23 1224
7234.03 1225
7234.84 1217
7235.64 1275
7236.44 1238
7237.25 1264
7238.05 1328
7238.85 1294
7239.65 1301
7240.46 1278
7241.26 1238
7242.06 1269
7242.87 1263
7243.67 1255
7244.47 1204
7245.28 1251
7246.08 1207
7246.88 1186
7247.69 1207
7248.49 1226
7249.30 1168
7250.10 1160
7250.90 1222
7251.71 1173
7252.51 1152
7253.31 1190
7254.12 1185
7254.92 1185
7255.73 1238
7256.53 1214
7257.33 1216
7258.14 1223
7258.94 1236
7259.75 1239
7260.55 1269
7261.35 1300
7262.16 1246
7262.96 1253
7263.77 1247
7264.57 1205
7265.38 1233
7266.18 1252
7266.99 1213
7267.79 1210
7268.59 1212
7269.40 1177
7270.20 1178
7271.01 1214
7271.81 1236
7272.62 1254
7273.42 1216
7274.23 1244
7275.03 1205
7275.84 1215
7276.64 1268
7277.45 1280
7278.25 1286
7279.06 1303
7279.86 1298
7280.67 1334
7281.48 1351
7282.28 1381
7283.09 1479
7283.89 1478
7284.70 1521
7285.50 1509
7286.31 1427
7287.11 1430
7287.92 1383
7288.73 1400
7289.53 1330
7290.34 1321
7291.14 1270
7291.95 1253
7292.76 1251
7293.56 1249
7294.37 1255
7295.17 1232
7295.98 1225
7296.79 1239
7297.59 1232
7298.40 1237
7299.21 1231
7300.01 1204
7300.82 1210
7301.62 1244
7302.43 1219
7303.24 1231
7304.04 1249
7304.85 1256
7305.66 1236
7306.46 1294
7307.27 1268
7308.08 1269
7308.89 1283
7309.69 1283
7310.50 1284
7311.31 1294
7312.11 1328
7312.92 1322
7313.73 1331
7314.53 1324
7315.34 1408
7316.15 1396
7316.96 1487
7317.76 1576
7318.57 1608
7319.38 1614
7320.19 1643
7320.99 1641
7321.80 1569
7322.61 1519
7323.42 1437
7324.22 1434
7325.03 1367
7325.84 1311
7326.65 1333
7327.46 1324
7328.26 1281
7329.07 1256
7329.88 1274
7330.69 1237
7331.50 1265
7332.30 1256
7333.11 1281
7333.92 1307
7334.73 1283
7335.54 1249
7336.35 1285
7337.15 1279
7337.96 1264
7338.77 1252
7339.58 1233
7340.39 1267
7341.20 1263
7342.01 1233
7342.82 1220
7343.62 1221
7344.43 1207
7345.24 1201
7346.05 1161
7346.86 1171
7347.67 1143
7348.48 1132
7349.29 1147
7350.10 1185
7350.91 1201
7351.71 1194
7352.52 1167
7353.33 1110
7354.14 1175
7354.95 1172
7355.76 1133
7356.57 1156
7357.38 1134
7358.19 1155
7359.00 1182
7359.81 1184
7360.62 1185
7361.43 1155
7362.24 1176
7363.05 1190
7363.86 1172
7364.67 1222
7365.48 1209
7366.29 1154
7367.10 1186
7367.91 1211
7368.72 1171
7369.53 1184
7370.34 1158
7371.15 1152
7371.96 1179
7372.77 1169
7373.58 1175
7374.39 1166
7375.20 1152
7376.01 1163
7376.82 1183
7377.63 1178
7378.45 1170
7379.26 1203
7380.07 1225
7380.88 1245
7381.69 1277
7382.50 1291
7383.31 1260
7384.12 1211
7384.93 1205
7385.74 1168
7386.56 1179
7387.37 1186
7388.18 1143
7388.99 1138
7389.80 1142
7390.61 1107
7391.42 1083
7392.24 1121
7393.05 1109
7393.86 1093
7394.67 1133
7395.48 1119
7396.29 1092
7397.10 1081
7397.92 1092
7398.73 1094
7399.54 1101
7400.35 1100
7401.16 1072
7401.98 1093
7402.79 1132
7403.60 1148
7404.41 1136
7405.23 1078
7406.04 1076
7406.85 1064
7407.66 1119
7408.47 1072
7409.29 1034
7410.10 1086
7410.91 1044
7411.72 1059
7412.54 1104
7413.35 1094
7414.16 1096
7414.98 1020
7415.79 1046
7416.60 1039
7417.41 1066
7418.23 1067
7419.04 1049
7419.85 1041
7420.67 1029
7421.48 1062
7422.29 1068
7423.11 1035
7423.92 1049
7424.73 1064
7425.54 1017
7426.36 1022
7427.17 1064
7427.99 1067
7428.80 1096
7429.61 1021
7430.43 1009
7431.24 1003
7432.05 1019
7432.87 1061
7433.68 1112
7434.49 1040
7435.31 1024
7436.12 1042
7436.94 1069
7437.75 1053
7438.56 1046
7439.38 1068
7440.19 1106
7441.01 1054
7441.82 1059
7442.64 1088
7443.45 1028
7444.26 1056
7445.08 1016
7445.89 1014
7446.71 1057
7447.52 1044
7448.34 1041
7449.15 1045
7449.97 1019
7450.78 1047
7451.59 1045
7452.41 1028
7453.22 1022
7454.04 1028
7454.85 1060
7455.67 1099
7456.48 1053
7457.30 985
7458.11 1043
7458.93 1067
7459.74 1056
7460.56 1040
7461.38 1060
7462.19 1054
7463.01 1043
7463.82 1048
7464.64 1059
7465.45 1055
7466.27 1120
7467.08 1061
7467.90 1086
7468.72 1059
7469.53 1051
7470.35 1038
7471.16 1040
7471.98 1053
7472.79 1064
7473.61 1079
7474.43 1076
7475.24 1075
7476.06 1074
7476.87 1082
7477.69 1104
7478.51 1108
7479.32 1072
7480.14 1107
7480.96 1071
7481.77 1098
7482.59 1073
7483.41 1053
7484.22 1057
7485.04 1042
7485.85 1074
7486.67 1081
7487.49 1078
7488.31 1042
7489.12 1067
7489.94 1055
7490.76 1073
7491.57 1107
7492.39 1070
7493.21 1036
7494.02 1060
7494.84 1035
7495.66 1071
7496.48 1073
7497.29 1051
7498.11 1084
7498.93 1075
7499.74 1078
7500.56 1089
7501.38 1062
7502.20 1108
7503.01 1119
7503.83 1119
7504.65 1143
7505.47 1091
7506.29 1072
7507.10 1105
7507.92 1095
7508.74 1080
7509.56 1109
7510.37 1150
7511.19 1102
7512.01 1049
7512.83 1101
7513.65 1117
7514.47 1083
7515.28 1108
7516.10 1115
7516.92 1090
7517.74 1120
7518.56 1067
7519.38 1081
7520.19 1120
7521.01 1094
7521.83 1127
7522.65 1123
7523.47 1151
7524.29 1127
7525.11 1160
7525.92 1163
7526.74 1124
7527.56 1144
7528.38 1125
7529.20 1146
7530.02 1141
7530.84 1162
7531.66 1158
7532.48 1154
7533.30 1168
7534.12 1184
7534.93 1186
7535.75 1128
7536.57 1152
7537.39 1176
7538.21 1194
7539.03 1177
7539.85 1171
7540.67 1184
7541.49 1182
7542.31 1145
7543.13 1131
7543.95 1183
7544.77 1125
7545.59 1125
7546.41 1138
7547.23 1126
7548.05 1121
7548.87 1097
7549.69 1099
7550.51 1095
7551.33 1113
7552.15 1114
7552.97 1104
7553.79 1137
7554.61 1150
7555.43 1196
7556.25 1192
7557.07 1182
7557.89 1167
7558.71 1146
7559.53 1176
7560.36 1182
7561.18 1177
7562.00 1167
7562.82 1167
7563.64 1180
7564.46 1193
7565.28 1197
7566.10 1205
7566.92 1198
7567.74 1195
7568.56 1188
7569.39 1145
7570.21 1166
7571.03 1172
7571.85 1168
7572.67 1153
7573.49 1143
7574.31 1174
7575.14 1180
7575.96 1175
7576.78 1127
7577.60 1097
7578.42 1187
7579.24 1174
7580.06 1154
7580.89 1163
7581.71 1211
7582.53 1109
7583.35 1121
7584.17 1165
7585.00 1184
7585.82 1227
7586.64 1199
7587.46 1205
7588.29 1210
7589.11 1284
7589.93 1287
7590.75 1214
7591.57 1221
7592.40 1275
7593.22 1269
7594.04 1285
7594.86 1275
7595.69 1310
7596.51 1244
7597.33 1329
7598.15 1323
7598.98 1370
7599.80 1337
7600.62 1334
7601.45 1308
7602.27 1331
7603.09 1366
7603.92 1318
7604.74 1314
7605.56 1352
7606.38 1355
7607.21 1324
7608.03 1321
7608.85 1297
7609.68 1347
7610.50 1340
7611.32 1319
7612.15 1304
7612.97 1312
7613.80 1377
7614.62 1378
7615.44 1407
7616.27 1494
7617.09 1503
7617.91 1508
7618.74 1538
7619.56 1489
7620.39 1442
7621.21 1451
7622.03 1421
7622.86 1446
7623.68 1372
7624.51 1368
7625.33 1399
7626.15 1361
7626.98 1368
7627.80 1352
7628.63 1378
7629.45 1365
7630.28 1396
7631.10 1397
7631.93 1403
7632.75 1371
7633.58 1421
7634.40 1377
7635.22 1381
7636.05 1364
7636.87 1332
7637.70 1296
7638.52 1276
7639.35 1265
7640.17 1244
7641.00 1267
7641.82 1231
7642.65 1253
7643.47 1323
7644.30 1340
7645.13 1352
7645.95 1353
7646.78 1338
7647.60 1309
7648.43 1293
7649.25 1231
7650.08 1282
7650.90 1275
7651.73 1295
7652.55 1260
7653.38 1277
7654.21 1206
7655.03 1204
7655.86 1189
7656.68 1181
7657.51 1182
7658.34 1173
7659.16 1161
7659.99 1150
7660.81 1161
7661.64 1192
7662.47 1170
7663.29 1159
7664.12 1174
7664.95 1157
7665.77 1163
7666.60 1160
7667.42 1155
7668.25 1129
7669.08 1194
7669.90 1172
7670.73 1111
7671.56 1117
7672.38 1119
7673.21 1084
7674.04 1115
7674.87 1093
7675.69 1129
7676.52 1117
7677.35 1138
7678.17 1097
7679.00 1095
7679.83 1105
7680.65 1131
7681.48 1137
7682.31 1152
7683.14 1162
7683.96 1171
7684.79 1160
7685.62 1180
7686.45 1177
7687.27 1139
7688.10 1111
7688.93 1123
7689.76 1159
7690.58 1153
7691.41 1187
7692.24 1167
7693.07 1157
7693.90 1130
7694.72 1160
7695.55 1149
7696.38 1185
7697.21 1226
7698.04 1144
7698.86 1186
7699.69 1231
7700.52 1186
7701.35 1175
7702.18 1147
7703.01 1122
7703.83 1091
7704.66 1064
7705.49 1107
7706.32 1133
7707.15 1046
7707.98 1061
7708.81 1132
7709.63 1162
7710.46 1103
7711.29 1115
7712.12 1131
7712.95 1172
7713.78 1143
7714.61 1135
7715.44 1139
7716.27 1092
7717.10 1053
7717.93 1056
7718.75 1075
7719.58 1054
7720.41 1022
7721.24 1106
7722.07 1078
7722.90 1039
7723.73 1047
7724.56 1065
7725.39 1090
7726.22 1076
7727.05 1069
7727.88 1110
7728.71 1101
7729.54 1024
7730.37 1050
7731.20 1044
7732.03 1057
7732.86 1047
7733.69 1057
7734.52 1061
7735.35 1075
7736.18 1087
7737.01 1088
7737.84 1088
7738.67 1058
7739.50 1064
7740.33 1021
7741.16 1087
7741.99 1049
7742.82 995
7743.65 1055
7744.48 1049
7745.31 1042
7746.14 1097
7746.98 1102
7747.81 1148
7748.64 1138
7749.47 1121
7750.30 1087
7751.13 1081
7751.96 1076
7752.79 1064
7753.62 1067
7754.45 1077
7755.29 1032
7756.12 1041
7756.95 1064
7757.78 1057
7758.61 1040
7759.44 1084
7760.27 1060
7761.11 1008
7761.94 1062
7762.77 1048
7763.60 1092
7764.43 1065
7765.26 1058
7766.10 1076
7766.93 1107
7767.76 1143
7768.59 1093
7769.42 1077
7770.26 1074
7771.09 1142
7771.92 1090
7772.75 1065
7773.58 1042
7774.42 1070
7775.25 1048
7776.08 1048
7776.91 1022
7777.75 1032
7778.58 998
7779.41 1044
7780.24 1006
7781.08 1006
7781.91 1031
7782.74 1042
7783.57 1017
7784.41 1013
7785.24 1006
7786.07 1009
7786.91 993
7787.74 1019
7788.57 1006
7789.40 1044
7790.24 988
7791.07 1024
7791.90 1009
7792.74 1018
7793.57 1029
7794.40 1026
7795.24 1062
7796.07 1053
7796.90 1063
7797.74 1044
7798.57 1038
7799.40 1048
7800.24 1101
7801.07 1072
7801.91 1036
7802.74 1057
7803.57 1055
7804.41 1039
7805.24 1064
7806.07 1071
7806.91 1062
7807.74 1081
7808.58 1074
7809.41 1041
7810.25 1088
7811.08 1121
7811.91 1130
7812.75 1137
7813.58 1186
7814.42 1172
7815.25 1187
7816.09 1205
7816.92 1207
7817.75 1227
7818.59 1192
7819.42 1127
7820.26 1130
7821.09 1174
7821.93 1191
7822.76 1203
7823.60 1220
7824.43 1206
7825.27 1205
7826.10 1167
7826.94 1153
7827.77 1147
7828.61 1083
7829.44 1110
7830.28 1144
7831.11 1139
7831.95 1160
7832.78 1242
7833.62 1245
7834.46 1229
7835.29 1185
7836.13 1177
7836.96 1152
7837.80 1171
7838.63 1146
7839.47 1103
7840.31 1105
7841.14 1070
7841.98 1090
7842.81 1090
7843.65 1105
7844.48 1078
7845.32 1030
7846.16 1068
7846.99 1076
7847.83 1064
7848.67 1045
7849.50 1101
7850.34 1068
7851.17 1087
7852.01 1082
7852.85 1067
7853.68 1066
7854.52 1091
7855.36 1113
7856.19 1097
7857.03 1089
7857.87 1087
7858.70 1038
7859.54 1050
7860.38 1096
7861.21 1100
7862.05 1090
7862.89 1089
7863.72 1068
7864.56 1039
7865.40 1057
7866.24 1066
7867.07 1084
7867.91 1059
7868.75 1033
7869.59 1058
7870.42 1047
7871.26 1074
7872.10 1097
7872.94 1133
7873.77 1141
7874.61 1181
7875.45 1138
7876.29 1192
7877.12 1263
7877.96 1271
7878.80 1276
7879.64 1277
7880.47 1270
7881.31 1260
7882.15 1274
7882.99 1270
7883.83 1297
7884.66 1282
7885.50 1217
7886.34 1221
7887.18 1153
7888.02 1185
7888.86 1172
7889.69 1185
7890.53 1183
7891.37 1191
7892.21 1175
7893.05 1208
7893.89 1163
7894.73 1154
7895.56 1146
7896.40 1141
7897.24 1171
7898.08 1164
7898.92 1149
7899.76 1132
7900.60 1093
7901.44 1135
7902.28 1129
7903.12 1132
7903.95 1101
7904.79 1095
7905.63 1108
7906.47 1103
7907.31 1157
7908.15 1144
7908.99 1129
7909.83 1148
7910.67 1150
7911.51 1054
7912.35 1136
7913.19 1189
7914.03 1167
7914.87 1186
7915.71 1229
7916.55 1239
7917.39 1286
7918.23 1277
7919.07 1302
7919.91 1319
7920.75 1266
7921.59 1229
7922.43 1211
7923.27 1185
7924.11 1115
7924.95 1121
7925.79 1110
7926.63 1106
7927.47 1090
7928.31 1065
7929.15 1057
7929.99 1094
7930.83 1062
7931.67 1065
7932.51 1006
7933.35 1036
7934.19 1052
7935.04 1022
7935.88 1033
7936.72 1062
7937.56 1054
7938.40 1030
7939.24 1064
7940.08 1015
7940.92 1077
7941.76 1093
7942.60 1101
7943.45 1080
7944.29 1098
7945.13 1152
7945.97 1133
7946.81 1127
7947.65 1118
7948.49 1124
7949.34 1140
7950.18 1125
7951.02 1124
7951.86 1041
7952.70 1109
7953.54 1143
7954.39 1114
7955.23 1109
7956.07 1102
7956.91 1139
7957.75 1145
7958.60 1124
7959.44 1164
7960.28 1113
7961.12 1107
7961.96 1130
7962.81 1112
7963.65 1079
7964.49 1173
7965.33 1165
7966.18 1171
7967.02 1178
7967.86 1214
7968.70 1206
7969.55 1196
7970.39 1189
7971.23 1185
7972.08 1199
7972.92 1174
7973.76 1190
7974.60 1208
7975.45 1180
7976.29 1185
7977.13 1157
7977.98 1146
7978.82 1117
7979.66 1091
7980.51 1066
7981.35 1028
7982.19 1048
7983.04 1028
7983.88 1013
7984.72 979
7985.57 1025
7986.41 982
7987.25 958
7988.10 938
7988.94 955
7989.78 946
7990.63 967
7991.47 936
7992.32 948
7993.16 989
7994.00 948
7994.85 957
7995.69 979
7996.54 980
7997.38 970
7998.22 940
7999.07 920
7999.91 934
8000.76 932
8001.60 939
8002.45 980
8003.29 948
8004.13 963
8004.98 991
8005.82 948
8006.67 890
8007.51 933
8008.36 934
8009.20 927
8010.05 939
8010.89 911
8011.74 908
8012.58 919
8013.43 919
8014.27 915
8015.12 933
8015.96 918
8016.81 864
8017.65 898
8018.50 907
8019.34 867
8020.19 929
8021.03 874
8021.88 882
8022.72 919
8023.57 906
8024.41 901
8025.26 887
8026.11 881
8026.95 929
8027.80 976
8028.64 929
8029.49 908
8030.33 941
8031.18 953
8032.03 899
8032.87 913
8033.72 888
8034.56 874
8035.41 897
8036.26 898
8037.10 875
8037.95 926
8038.80 896
8039.64 883
8040.49 913
8041.34 936
8042.18 875
8043.03 881
8043.87 883
8044.72 893
8045.57 843
8046.41 851
8047.26 868
8048.11 854
8048.96 887
8049.80 913
8050.65 891
8051.50 876
8052.34 869
8053.19 863
8054.04 861
8054.88 849
8055.73 887
8056.58 865
8057.43 813
8058.27 842
8059.12 798
8059.97 845
8060.82 833
8061.66 841
8062.51 865
8063.36 851
8064.21 839
8065.05 801
8065.90 787
8066.75 816
8067.60 815
8068.44 839
8069.29 818
8070.14 817
8070.99 856
8071.84 832
8072.68 841
8073.53 845
8074.38 854
8075.23 813
8076.08 778
8076.93 821
8077.77 840
8078.62 867
8079.47 848
8080.32 829
8081.17 817
8082.02 812
8082.87 839
8083.71 836
8084.56 795
8085.41 819
8086.26 816
8087.11 898
8087.96 841
8088.81 807
8089.66 783
8090.51 825
8091.35 837
8092.20 812
8093.05 793
8093.90 784
8094.75 823
8095.60 824
8096.45 824
8097.30 802
8098.15 799
8099.00 825
8099.85 811
8100.70 806
8101.55 786
8102.40 781
8103.25 792
8104.10 797
8104.95 812
8105.80 831
8106.65 832
8107.50 841
8108.35 844
8109.20 802
8110.05 806
8110.90 812
8111.75 840
8112.60 820
8113.45 811
8114.30 771
8115.15 804
8116.00 821
8116.85 812
8117.70 832
8118.55 830
8119.40 844
8120.25 863
8121.10 819
8121.95 837
8122.80 832
8123.65 842
8124.50 814
8125.35 858
8126.20 802
8127.06 803
8127.91 811
8128.76 851
8129.61 854
8130.46 811
8131.31 820
8132.16 845
8133.01 821
8133.86 879
8134.72 837
8135.57 843
8136.42 842
8137.27 828
8138.12 844
8138.97 821
8139.83 855
8140.68 864
8141.53 842
8142.38 811
8143.23 841
8144.08 814
8144.94 839
8145.79 845
8146.64 834
8147.49 839
8148.34 830
8149.20 851
8150.05 860
8150.90 838
8151.75 830
8152.60 836
8153.46 861
8154.31 886
8155.16 841
8156.01 854
8156.87 881
8157.72 910
8158.57 877
8159.42 851
8160.28 829
8161.13 862
8161.98 840
8162.84 832
8163.69 828
8164.54 819
8165.39 830
8166.25 819
8167.10 849
8167.95 835
8168.81 756
8169.66 805
8170.51 807
8171.37 775
8172.22 786
8173.07 817
8173.93 802
8174.78 791
8175.63 764
8176.49 783
8177.34 803
8178.19 776
8179.05 809
8179.90 840
8180.76 801
8181.61 789
8182.46 804
8183.32 779
8184.17 785
8185.02 775
8185.88 812
8186.73 796
8187.59 781
8188.44 802
8189.30 798
8190.15 785
8191.00 799
8191.86 816
8192.71 797
8193.57 776
8194.42 783
8195.28 815
8196.13 809
8196.99 832
8197.84 802
8198.69 790
8199.55 803
8200.40 789
8201.26 820
8202.11 778
8202.97 786
8203.82 777
8204.68 822
8205.53 796
8206.39 774
8207.24 796
8208.10 782
8208.95 785
8209.81 775
8210.67 759
8211.52 833
8212.38 792
8213.23 785
8214.09 783
8214.94 791
8215.80 824
8216.65 797
8217.51 791
8218.37 810
8219.22 783
8220.08 778
8220.93 777
8221.79 810
8222.64 840
8223.50 799
8224.36 806
8225.21 819
8226.07 820
8226.92 825
8227.78 761
8228.64 786
8229.49 818
8230.35 801
8231.21 748
8232.06 755
8232.92 780
8233.78 782
8234.63 789
8235.49 797
8236.35 771
8237.20 782
8238.06 788
8238.92 761
8239.77 789
8240.63 747
8241.49 773
8242.34 807
8243.20 794
8244.06 795
8244.91 821
8245.77 774
8246.63 810
8247.49 803
8248.34 815
8249.20 788
8250.06 826
8250.92 815
8251.77 771
8252.63 810
8253.49 766
8254.35 790
8255.20 820
8256.06 790
8256.92 812
8257.78 800
8258.63 822
8259.49 828
8260.35 811
8261.21 810
8262.07 821
8262.92 838
8263.78 892
8264.64 856
8265.50 845
8266.36 821
8267.22 847
8268.07 832
8268.93 848
8269.79 837
8270.65 796
8271.51 805
8272.37 839
8273.22 808
8274.08 811
8274.94 812
8275.80 813
8276.66 836
8277.52 847
8278.38 819
8279.24 828
8280.09 843
8280.95 873
8281.81 843
8282.67 836
8283.53 808
8284.39 826
8285.25 855
8286.11 815
8286.97 806
8287.83 811
8288.69 858
8289.55 851
8290.41 833
8291.26 825
8292.12 815
8292.98 863
8293.84 831
8294.70 799
8295.56 848
8296.42 842
8297.28 806
8298.14 855
8299.00 876
8299.86 837
8300.72 837
8301.58 832
8302.44 851
8303.30 831
8304.16 826
8305.02 861
8305.88 823
8306.74 808
8307.60 862
8308.46 824
8309.33 832
8310.19 825
8311.05 809
8311.91 844
8312.77 842
8313.63 781
8314.49 814
8315.35 816
8316.21 808
8317.07 834
8317.93 813
8318.79 801
8319.65 797
8320.52 850
8321.38 840
8322.24 837
8323.10 829
8323.96 816
8324.82 792
8325.68 783
8326.54 816
8327.41 836
8328.27 805
8329.13 797
8329.99 870
8330.85 862
8331.71 859
8332.57 866
8333.44 836
8334.30 856
8335.16 824
8336.02 809
8336.88 846
8337.75 827
8338.61 812
8339.47 823
8340.33 834
8341.19 856
8342.06 842
8342.92 800
8343.78 807
8344.64 859
8345.50 866
8346.37 917
8347.23 919
8348.09 890
8348.95 905
8349.82 898
8350.68 886
8351.54 904
8352.40 894
8353.27 894
8354.13 840
8354.99 845
8355.86 864
8356.72 862
8357.58 858
8358.45 879
8359.31 846
8360.17 842
8361.03 838
8361.90 838
8362.76 851
8363.62 828
8364.49 847
8365.35 848
8366.21 854
8367.08 837
8367.94 859
8368.80 867
8369.67 844
8370.53 833
8371.40 827
8372.26 885
8373.12 883
8373.99 860
8374.85 863
8375.71 842
8376.58 863
8377.44 839
8378.31 862
8379.17 865
8380.03 857
8380.90 885
8381.76 850
8382.63 869
8383.49 860
8384.36 853
8385.22 888
8386.08 899
8386.95 841
8387.81 847
8388.68 871
8389.54 903
8390.41 890
8391.27 853
8392.14 837
8393.00 843
8393.87 865
8394.73 823
8395.60 839
8396.46 834
8397.33 830
8398.19 871
8399.06 848
8399.92 885
8400.79 861
8401.65 881
8402.52 861
8403.38 865
8404.25 866
8405.11 862
8405.98 870
8406.84 874
8407.71 882
8408.58 877
8409.44 912
8410.31 876
8411.17 860
8412.04 871
8412.90 891
8413.77 902
8414.64 917
8415.50 900
8416.37 901
8417.23 918
8418.10 914
8418.97 919
8419.83 943
8420.70 935
8421.56 967
8422.43 967
8423.30 935
8424.16 932
8425.03 937
8425.90 961
8426.76 1003
8427.63 946
8428.50 966
8429.36 958
8430.23 984
8431.10 959
8431.96 927
8432.83 937
8433.70 948
8434.56 1017
8435.43 986
8436.30 989
8437.16 1024
8438.03 1075
8438.90 1085
8439.77 1066
8440.63 1084
8441.50 1069
8442.37 1068
8443.24 1096
8444.10 1085
8444.97 1095
8445.84 1117
8446.71 1178
8447.57 1108
8448.44 1108
8449.31 1098
8450.18 1112
8451.04 1151
8451.91 1161
8452.78 1194
8453.65 1288
8454.52 1362
8455.38 1496
8456.25 1544
8457.12 1548
8457.99 1530
8458.86 1488
8459.72 1470
8460.59 1369
8461.46 1275
8462.33 1185
8463.20 1180
8464.07 1143
8464.93 1089
8465.80 1060
8466.67 1042
8467.54 1042
8468.41 1064
8469.28 1045
8470.15 1021
8471.02 1065
8471.88 1056
8472.75 1017
8473.62 963
8474.49 1009
8475.36 1062
8476.23 1090
8477.10 1047
8477.97 1044
8478.84 1023
8479.71 1048
8480.58 1051
8481.44 1053
8482.31 1086
8483.18 1093
8484.05 1048
8484.92 1044
8485.79 1036
8486.66 1020
8487.53 1031
8488.40 967
8489.27 988
8490.14 969
8491.01 978
8491.88 983
8492.75 1000
8493.62 1002
8494.49 1066
8495.36 1068
8496.23 1032
8497.10 1033
8497.97 1000
8498.84 1025
8499.71 991
8500.58 1012
8501.45 998
8502.32 986
8503.19 1043
8504.06 1022
8504.93 974
8505.80 1017
8506.67 998
8507.55 1058
8508.42 1072
8509.29 1066
8510.16 1097
8511.03 1079
8511.90 1058
8512.77 1059
8513.64 1135
8514.51 1098
8515.38 1066
8516.25 1092
8517.13 1118
8518.00 1119
8518.87 1080
8519.74 1092
8520.61 1138
8521.48 1198
8522.35 1202
8523.23 1294
8524.10 1302
8524.97 1386
8525.84 1466
8526.71 1442
8527.58 1470
8528.46 1443
8529.33 1429
8530.20 1341
8531.07 1261
8531.94 1209
8532.81 1176
8533.69 1153
8534.56 1155
8535.43 1091
8536.30 1097
8537.18 1118
8538.05 1124
8538.92 1104
8539.79 1045
8540.66 1037
8541.54 1010
8542.41 1017
8543.28 1058
8544.15 1018
8545.03 1035
8545.90 1022
8546.77 1025
8547.64 1042
8548.52 1038
8549.39 1090
8550.26 1091
8551.14 1155
8552.01 1240
8552.88 1261
8553.76 1309
8554.63 1273
8555.50 1304
8556.37 1277
8557.25 1192
8558.12 1151
8558.99 1133
8559.87 1124
8560.74 1084
8561.61 1082
8562.49 1058
8563.36 1047
8564.24 1057
8565.11 1015
8565.98 977
8566.86 991
8567.73 1020
8568.60 966
8569.48 1002
8570.35 971
8571.23 997
8572.10 995
8572.97 994
8573.85 977
8574.72 971
8575.60 963
8576.47 1043
8577.34 982
8578.22 959
8579.09 980
8579.97 953
8580.84 984
8581.72 988
8582.59 972
8583.47 1031
8584.34 1009
8585.21 1006
8586.09 954
8586.96 977
8587.84 1044
8588.71 1021
8589.59 1023
8590.46 1001
8591.34 988
8592.21 1008
8593.09 1025
8593.96 1007
8594.84 1005
8595.71 1034
8596.59 1030
8597.46 1007
8598.34 1046
8599.22 1073
8600.09 1044
8600.97 1042
8601.84 1057
8602.72 1080
8603.59 1088
8604.47 1094
8605.34 1060
8606.22 1089
8607.10 1111
8607.97 1089
8608.85 1065
8609.72 1067
8610.60 1072
8611.47 1091
8612.35 1055
8613.23 1100
8614.10 1121
8614.98 1127
8615.86 1090
8616.73 1116
8617.61 1143
8618.48 1144
8619.36 1097
8620.24 1124
8621.11 1159
8621.99 1187
8622.87 1208
8623.74 1201
8624.62 1207
8625.50 1251
8626.37 1238
8627.25 1211
8628.13 1175
8629.00 1214
8629.88 1155
8630.76 1204
8631.64 1206
8632.51 1190
8633.39 1206
8634.27 1206
8635.14 1219
8636.02 1282
8636.90 1273
8637.78 1229
8638.65 1190
8639.53 1221
8640.41 1209
8641.29 1224
8642.16 1273
8643.04 1302
8643.92 1315
8644.80 1301
8645.67 1362
8646.55 1339
8647.43 1310
8648.31 1351
8649.18 1359
8650.06 1365
8650.94 1357
8651.82 1361
8652.70 1368
8653.58 1379
8654.45 1349
8655.33 1403
8656.21 1379
8657.09 1354
8657.97 1433
8658.84 1479
8659.72 1548
8660.60 1601
8661.48 1731
8662.36 1803
8663.24 1939
8664.12 2069
8664.99 2122
8665.87 2126
8666.75 2107
8667.63 1990
8668.51 1907
8669.39 1807
8670.27 1713
8671.15 1636
8672.03 1544
8672.91 1507
8673.78 1532
8674.66 1535
8675.54 1504
8676.42 1472
8677.30 1465
8678.18 1428
8679.06 1387
8679.94 1346
8680.82 1334
8681.70 1276
8682.58 1263
8683.46 1276
8684.34 1243
8685.22 1311
8686.10 1311
8686.98 1347
8687.86 1391
8688.74 1471
8689.62 1526
8690.50 1659
8691.38 1697
8692.26 1814
8693.14 1861
8694.02 1808
8694.90 1783
8695.78 1749
8696.66 1640
8697.54 1529
8698.42 1469
8699.30 1405
8700.18 1377
8701.06 1329
8701.94 1319
8702.82 1250
8703.70 1218
8704.58 1251
8705.46 1211
8706.34 1164
8707.23 1164
8708.11 1136
8708.99 1115
8709.87 1094
8710.75 1106
8711.63 1090
8712.51 1057
8713.39 1033
8714.27 1025
8715.16 1048
8716.04 1003
8716.92 1021
8717.80 1027
8718.68 1023
8719.56 1081
8720.44 1042
8721.33 1028
8722.21 1016
8723.09 1007
8723.97 1042
8724.85 1043
8725.73 1045
8726.62 1053
8727.50 1034
8728.38 1028
8729.26 1025
8730.14 999
8731.03 1050
8731.91 1040
8732.79 1033
8733.67 1011
8734.55 1001
8735.44 1047
8736.32 1041
8737.20 994
8738.08 967
8738.97 1000
8739.85 1034
8740.73 1004
8741.61 988
8742.50 1003
8743.38 1033
8744.26 1023
8745.14 993
8746.03 990
8746.91 987
8747.79 1025
8748.68 1005
8749.56 988
8750.44 986
8751.33 992
8752.21 986
8753.09 994
8753.97 1044
8754.86 1049
8755.74 1027
8756.62 1031
8757.51 1023
8758.39 1026
8759.28 1044
8760.16 1029
8761.04 1065
8761.93 1022
8762.81 1035
8763.69 1033
8764.58 993
8765.46 967
8766.34 981
8767.23 1004
8768.11 1023
8769.00 1015
8769.88 1006
8770.76 1023
8771.65 1011
8772.53 969
8773.42 938
8774.30 960
8775.19 995
8776.07 959
8776.95 932
8777.84 972
8778.72 954
8779.61 955
8780.49 923
8781.38 940
8782.26 962
8783.15 931
8784.03 965
8784.92 970
8785.80 953
8786.69 935
8787.57 952
8788.46 932
8789.34 923
8790.23 943
8791.11 926
8792.00 929
8792.88 918
8793.77 914
8794.65 891
8795.54 872
8796.42 883
8797.31 847
8798.19 868
8799.08 867
8799.96 881
8800.85 893
8801.74 890
8802.62 853
8803.51 861
8804.39 823
8805.28 814
8806.16 852
8807.05 884
8807.94 861
8808.82 888
8809.71 856
8810.59 845
8811.48 852
8812.37 864
8813.25 875
8814.14 884
8815.03 915
8815.91 852
8816.80 905
8817.68 874
8818.57 846
8819.46 880
8820.34 875
8821.23 839
8822.12 849
8823.00 870
8823.89 849
8824.78 823
8825.66 835
8826.55 816
8827.44 825
8828.33 830
8829.21 816
8830.10 815
8830.99 803
8831.87 810
8832.76 780
8833.65 780
8834.54 790
8835.42 794
8836.31 767
8837.20 781
8838.08 825
8838.97 794
8839.86 791
8840.75 799
8841.64 801
8842.52 808
8843.41 782
8844.30 816
8845.19 807
8846.07 777
8846.96 769
8847.85 754
8848.74 743
8849.63 769
8850.51 814
8851.40 775
8852.29 727
8853.18 768
8854.07 713
8854.96 746
8855.84 759
8856.73 762
8857.62 793
8858.51 738
8859.40 729
8860.29 782
8861.17 729
8862.06 773
8862.95 802
8863.84 771
8864.73 777
8865.62 781
8866.51 781
8867.40 746
8868.29 772
8869.17 742
8870.06 735
8870.95 729
8871.84 732
8872.73 769
8873.62 725
8874.51 720
8875.40 702
8876.29 741
8877.18 735
8878.07 733
8878.96 729
8879.85 750
8880.74 714
8881.63 749
8882.51 725
8883.40 697
8884.29 730
8885.18 763
8886.07 764
8886.96 740
8887.85 715
8888.74 745
8889.63 738
8890.52 716
8891.41 716
8892.30 739
8893.19 718
8894.09 733
8894.98 725
8895.87 726
8896.76 733
8897.65 716
8898.54 744
8899.43 736
8900.32 723
8901.21 685
8902.10 686
8902.99 680
8903.88 680
8904.77 712
8905.66 688
8906.55 689
8907.44 694
8908.34 668
8909.23 656
8910.12 709
8911.01 746
8911.90 754
8912.79 733
8913.68 688
8914.57 692
8915.47 693
8916.36 708
8917.25 709
8918.14 717
8919.03 689
8919.92 706
8920.81 694
8921.71 702
8922.60 686
8923.49 669
8924.38 680
8925.27 677
8926.16 694
8927.06 685
8927.95 707
8928.84 662
8929.73 671
8930.62 671
8931.52 704
8932.41 685
8933.30 707
8934.19 692
8935.09 693
8935.98 662
8936.87 697
8937.76 674
8938.66 638
8939.55 666
8940.44 699
8941.33 681
8942.23 679
8943.12 646
8944.01 647
8944.90 688
8945.80 672
8946.69 686
8947.58 689
8948.48 701
8949.37 672
8950.26 681
8951.16 660
8952.05 668
8952.94 693
8953.84 690
8954.73 675
8955.62 707
8956.52 698
8957.41 692
8958.30 672
8959.20 677
8960.09 689
8960.98 677
8961.88 681
8962.77 709
8963.66 692
8964.56 681
8965.45 687
8966.35 712
8967.24 709
8968.13 697
8969.03 673
8969.92 653
8970.82 686
8971.71 671
8972.60 675
8973.50 692
8974.39 696
8975.29 699
8976.18 679
8977.08 649
8977.97 677
8978.87 695
8979.76 715
8980.65 679
8981.55 695
8982.44 641
8983.34 685
8984.23 666
8985.13 675
8986.02 681
8986.92 686
8987.81 666
8988.71 709
8989.60 669
8990.50 686
8991.39 714
8992.29 687
8993.18 663
8994.08 662
8994.97 660
8995.87 688
8996.76 672
8997.66 674
8998.56 678
8999.45 668
9000.35 688
9001.24 691
9002.14 688
9003.03 659
9003.93 664
9004.83 702
9005.72 656
9006.62 695
9007.51 710
9008.41 700
9009.31 703
9010.20 665
9011.10 659
9011.99 635
9012.89 661
9013.79 679
9014.68 673
9015.58 659
9016.48 686
9017.37 708
9018.27 686
9019.16 659
9020.06 665
9020.96 687
9021.85 731
9022.75 674
9023.65 652
9024.54 656
9025.44 658
9026.34 698
9027.24 699
9028.13 659
9029.03 671
9029.93 666
9030.82 671
9031.72 674
9032.62 642
9033.52 653
9034.41 666
9035.31 698
9036.21 695
9037.10 670
9038.00 645
9038.90 670
9039.80 655
9040.69 656
9041.59 637
9042.49 667
9043.39 670
9044.29 668
9045.18 688
9046.08 665
9046.98 675
9047.88 688
9048.78 681
9049.67 648
9050.57 701
9051.47 714
9052.37 700
9053.27 709
9054.16 727
9055.06 706
9055.96 738
9056.86 707
9057.76 700
9058.66 707
9059.55 738
9060.45 713
9061.35 726
9062.25 704
9063.15 740
9064.05 743
9064.95 730
9065.85 697
9066.74 691
9067.64 735
9068.54 738
9069.44 719
9070.34 732
9071.24 742
9072.14 761
9073.04 766
9073.94 749
9074.84 754
9075.74 750
9076.64 725
9077.53 771
9078.43 786
9079.33 752
9080.23 725
9081.13 716
9082.03 689
9082.93 717
9083.83 710
9084.73 704
9085.63 733
9086.53 728
9087.43 700
9088.33 717
9089.23 711
9090.13 702
9091.03 712
9091.93 721
9092.83 720
9093.73 714
9094.63 701
9095.53 726
9096.43 726
9097.33 690
9098.23 691
9099.13 679
9100.04 669
9100.94 719
9101.84 703
9102.74 730
9103.64 731
9104.54 719
9105.44 671
9106.34 694
9107.24 683
9108.14 689
9109.04 669
9109.94 702
9110.85 734
9111.75 734
9112.65 733
9113.55 713
9114.45 687
9115.35 675
9116.25 684
9117.15 657
9118.06 637
9118.96 684
9119.86 703
9120.76 687
9121.66 675
9122.56 706
9123.46 762
9124.37 740
9125.27 685
9126.17 675
9127.07 681
9127.97 711
9128.88 702
9129.78 685
9130.68 696
9131.58 718
9132.48 719
9133.39 676
9134.29 685
9135.19 704
9136.09 727
9137.00 717
9137.90 706
9138.80 734
9139.70 688
9140.61 685
9141.51 704
9142.41 691
9143.31 710
9144.22 690
9145.12 690
9146.02 712
9146.92 670
9147.83 695
9148.73 713
9149.63 708
9150.54 705
9151.44 704
9152.34 676
9153.25 695
9154.15 703
9155.05 711
9155.96 687
9156.86 674
9157.76 700
9158.67 712
9159.57 742
9160.47 700
9161.38 640
9162.28 708
9163.18 703
9164.09 730
9164.99 701
9165.90 702
9166.80 713
9167.70 665
9168.61 699
9169.51 702
9170.42 699
9171.32 715
9172.22 695
9173.13 711
9174.03 686
9174.94 676
9175.84 705
9176.74 704
9177.65 696
9178.55 701
9179.46 735
9180.36 711
9181.27 709
9182.17 704
9183.08 720
9183.98 706
9184.89 704
9185.79 706
9186.70 693
9187.60 706
9188.51 702
9189.41 675
9190.32 708
9191.22 733
9192.13 701
9193.03 719
9193.94 709
9194.84 731
9195.75 722
9196.65 737
9197.56 743
9198.46 747
9199.37 738
9200.27 738
9201.18 726
9202.08 745
9202.99 778
9203.90 785
9204.80 807
9205.71 775
9206.61 725
9207.52 685
9208.42 713
9209.33 717
9210.24 712
9211.14 676
9212.05 694
9212.95 735
9213.86 683
9214.77 715
9215.67 733
9216.58 698
9217.49 691
9218.39 727
9219.30 720
9220.21 713
9221.11 730
9222.02 741
9222.93 741
9223.83 761
9224.74 754
9225.65 769
9226.55 709
9227.46 731
9228.37 726
9229.27 730
9230.18 738
9231.09 724
9231.99 729
9232.90 715
9233.81 703
9234.72 702
9235.62 746
9236.53 745
9237.44 721
9238.34 725
9239.25 721
9240.16 702
9241.07 686
9241.97 688
9242.88 697
9243.79 690
9244.70 660
9245.61 678
9246.51 694
9247.42 675
9248.33 718
9249.24 679
9250.14 628
9251.05 698
9251.96 692
9252.87 684
9253.78 662
9254.69 679
9255.59 701
9256.50 704
9257.41 689
9258.32 664
9259.23 670
9260.14 691
9261.04 665
9261.95 674
9262.86 667
9263.77 687
9264.68 662
9265.59 681
9266.50 742
9267.40 705
9268.31 718
9269.22 698
9270.13 713
9271.04 662
9271.95 699
9272.86 699
9273.77 718
9274.68 692
9275.59 684
9276.49 696
9277.40 673
9278.31 689
9279.22 710
9280.13 663
9281.04 690
9281.95 696
9282.86 685
9283.77 677
9284.68 696
9285.59 716
9286.50 696
9287.41 647
9288.32 671
9289.23 718
9290.14 700
9291.05 673
9291.96 696
9292.87 696
9293.78 706
9294.69 697
9295.60 701
9296.51 716
9297.42 710
9298.33 730
9299.24 716
9300.15 743
9301.06 703
9301.97 695
9302.88 719
9303.79 707
9304.70 697
9305.61 719
9306.53 736
9307.44 733
9308.35 707
9309.26 747
9310.17 714
9311.08 747
9311.99 735
9312.90 701
9313.81 742
9314.72 728
9315.63 739
9316.55 693
9317.46 729
9318.37 684
9319.28 732
9320.19 740
9321.10 705
9322.01 708
9322.93 699
9323.84 698
9324.75 712
9325.66 702
9326.57 718
9327.48 705
9328.40 714
9329.31 721
9330.22 700
9331.13 719
9332.04 700
9332.96 712
9333.87 685
9334.78 707
9335.69 731
9336.60 680
9337.52 720
9338.43 753
9339.34 716
9340.25 712
9341.17 713
9342.08 673
9342.99 656
9343.90 731
9344.82 717
9345.73 700
9346.64 691
9347.55 707
9348.47 716
9349.38 740
9350.29 718
9351.21 749
9352.12 687
9353.03 745
9353.94 725
9354.86 742
9355.77 720
9356.68 717
9357.60 731
9358.51 708
9359.42 706
9360.34 699
9361.25 719
9362.16 725
9363.08 732
9363.99 728
9364.90 713
9365.82 764
9366.73 744
9367.65 724
9368.56 758
9369.47 686
9370.39 714
9371.30 743
9372.21 721
9373.13 721
9374.04 746
9374.96 728
9375.87 717
9376.79 720
9377.70 775
9378.61 750
9379.53 730
9380.44 725
9381.36 729
9382.27 732
9383.19 700
9384.10 739
9385.01 723
9385.93 708
9386.84 721
9387.76 749
9388.67 767
9389.59 770
9390.50 770
9391.42 760
9392.33 740
9393.25 772
9394.16 771
9395.08 771
9395.99 768
9396.91 773
9397.82 746
9398.74 775
9399.65 820
9400.57 747
9401.48 750
9402.40 767
9403.32 788
9404.23 758
9405.15 772
9406.06 779
9406.98 773
9407.89 768
9408.81 770
9409.73 766
9410.64 780
9411.56 788
9412.47 782
9413.39 762
9414.30 779
9415.22 783
9416.14 768
9417.05 734
9417.97 785
9418.89 798
9419.80 727
9420.72 741
9421.63 764
9422.55 777
9423.47 794
9424.38 750
9425.30 763
9426.22 784
9427.13 767
9428.05 779
9428.97 785
9429.88 792
9430.80 791
9431.72 779
9432.63 787
9433.55 821
9434.47 804
9435.38 828
9436.30 825
9437.22 825
9438.14 839
9439.05 817
9439.97 844
9440.89 863
9441.81 898
9442.72 893
9443.64 872
9444.56 884
9445.47 878
9446.39 883
9447.31 859
9448.23 847
9449.15 885
9450.06 901
9450.98 911
9451.90 871
9452.82 865
9453.73 935
9454.65 918
9455.57 874
9456.49 865
9457.41 883
9458.32 800
9459.24 822
9460.16 839
9461.08 834
9462.00 816
9462.92 823
9463.83 830
9464.75 796
9465.67 804
9466.59 808
9467.51 830
9468.43 774
9469.35 790
9470.26 840
9471.18 809
9472.10 829
9473.02 803
9473.94 789
9474.86 815
9475.78 799
9476.70 814
9477.62 787
9478.54 811
9479.45 802
9480.37 757
9481.29 791
9482.21 789
9483.13 804
9484.05 813
9484.97 806
9485.89 807
9486.81 813
9487.73 805
9488.65 815
9489.57 840
9490.49 816
9491.41 798
9492.33 812
9493.25 872
9494.17 843
9495.09 864
9496.01 816
9496.93 825
9497.85 840
9498.77 850
9499.69 864
9500.61 872
9501.53 863
9502.45 857
9503.37 883
9504.29 855
9505.21 875
9506.13 824
9507.05 852
9507.97 895
9508.89 881
9509.81 877
9510.73 883
9511.65 885
9512.57 868
9513.49 881
9514.42 895
9515.34 935
9516.26 926
9517.18 938
9518.10 943
9519.02 984
9519.94 966
9520.86 965
9521.78 1019
9522.71 1023
9523.63 1004
9524.55 975
9525.47 996
9526.39 962
9527.31 977
9528.23 943
9529.16 959
9530.08 908
9531.00 944
9531.92 955
9532.84 919
9533.76 932
9534.69 949
9535.61 954
9536.53 929
9537.45 922
9538.37 923
9539.30 930
9540.22 904
9541.14 915
9542.06 929
9542.98 902
9543.91 971
9544.83 964
9545.75 911
9546.67 921
9547.60 929
9548.52 933
9549.44 913
9550.36 920
9551.29 903
9552.21 931
9553.13 939
9554.06 956
9554.98 947
9555.90 1001
9556.82 1001
9557.75 998
9558.67 957
9559.59 931
9560.52 981
9561.44 994
9562.36 975
9563.29 1019
9564.21 1000
9565.13 997
9566.06 989
9566.98 1012
9567.90 1017
9568.83 1001
9569.75 1017
9570.67 1014
9571.60 1025
9572.52 1031
9573.44 1041
9574.37 1097
9575.29 1065
9576.22 1057
9577.14 1092
9578.06 1108
9578.99 1089
9579.91 1066
9580.84 1081
9581.76 1115
9582.68 1128
9583.61 1125
9584.53 1119
9585.46 1125
9586.38 1120
9587.31 1173
9588.23 1166
9589.15 1100
9590.08 1110
9591.00 1133
9591.93 1169
9592.85 1146
9593.78 1164
9594.70 1168
9595.63 1174
9596.55 1238
9597.48 1249
9598.40 1298
9599.33 1329
9600.25 1333
9601.18 1307
9602.10 1282
9603.03 1273
9603.95 1290
9604.88 1278
9605.80 1270
9606.73 1228
9607.65 1185
9608.58 1198
9609.50 1228
9610.43 1207
9611.35 1192
9612.28 1200
9613.21 1219
9614.13 1216
9615.06 1202
9615.98 1204
9616.91 1175
9617.84 1204
9618.76 1211
9619.69 1210
9620.61 1179
9621.54 1174
9622.47 1233
9623.39 1202
9624.32 1221
9625.24 1200
9626.17 1230
9627.10 1247
9628.02 1236
9628.95 1252
9629.88 1271
9630.80 1282
9631.73 1270
9632.65 1253
9633.58 1260
9634.51 1202
9635.43 1243
9636.36 1285
9637.29 1261
9638.22 1266
9639.14 1326
9640.07 1336
9641.00 1324
9641.92 1369
9642.85 1358
9643.78 1401
9644.70 1382
9645.63 1367
9646.56 1394
9647.49 1393
9648.41 1406
9649.34 1399
9650.27 1415
9651.20 1428
9652.12 1501
9653.05 1422
9653.98 1412
9654.91 1434
9655.83 1413
9656.76 1419
9657.69 1420
9658.62 1419
9659.55 1405
9660.47 1396
9661.40 1410
9662.33 1429
9663.26 1468
9664.19 1498
9665.11 1489
9666.04 1489
9666.97 1494
9667.90 1474
9668.83 1526
9669.75 1557
9670.68 1506
9671.61 1528
9672.54 1534
9673.47 1590
9674.40 1562
9675.33 1526
9676.25 1530
9677.18 1568
9678.11 1623
9679.04 1560
9679.97 1535
9680.90 1554
9681.83 1615
9682.76 1613
9683.69 1629
9684.61 1596
9685.54 1610
9686.47 1631
9687.40 1610
9688.33 1578
9689.26 1633
9690.19 1608
9691.12 1648
9692.05 1661
9692.98 1613
9693.91 1659
9694.84 1688
9695.77 1664
9696.70 1690
9697.63 1776
9698.56 1791
9699.49 1787
9700.42 1750
9701.35 1689
9702.28 1742
9703.21 1717
9704.14 1672
9705.07 1664
9706.00 1608
9706.93 1588
9707.86 1600
9708.79 1632
9709.72 1673
9710.65 1647
9711.58 1685
9712.51 1740
9713.44 1768
9714.37 1828
9715.30 1885
9716.23 1906
9717.16 1838
9718.09 1795
9719.02 1757
9719.95 1709
9720.88 1627
9721.81 1612
9722.75 1524
9723.68 1474
9724.61 1497
9725.54 1468
9726.47 1466
9727.40 1406
9728.33 1451
9729.26 1396
9730.19 1395
9731.13 1408
9732.06 1443
9732.99 1460
9733.92 1421
9734.85 1398
9735.78 1379
9736.71 1320
9737.65 1331
9738.58 1340
9739.51 1313
9740.44 1328
9741.37 1234
9742.30 1227
9743.24 1230
9744.17 1189
9745.10 1163
9746.03 1187
9746.96 1259
9747.90 1230
9748.83 1178
9749.76 1187
9750.69 1193
9751.63 1187
9752.56 1190
9753.49 1167
9754.42 1165
9755.36 1145
9756.29 1190
9757.22 1169
9758.15 1146
9759.09 1142
9760.02 1144
9760.95 1132
9761.88 1124
9762.82 1145
9763.75 1176
9764.68 1178
9765.62 1185
9766.55 1161
9767.48 1155
9768.41 1212
9769.35 1169
9770.28 1160
9771.21 1159
9772.15 1135
9773.08 1108
9774.01 1160
9774.95 1139
9775.88 1132
9776.81 1148
9777.75 1135
9778.68 1167
9779.62 1143
9780.55 1161
9781.48 1169
9782.42 1130
9783.35 1168
9784.28 1139
9785.22 1160
9786.15 1176
9787.09 1139
9788.02 1149
9788.95 1132
9789.89 1152
9790.82 1097
9791.76 1129
9792.69 1140
9793.63 1091
9794.56 1099
9795.49 1136
9796.43 1147
9797.36 1107
9798.30 1140
9799.23 1133
9800.17 1124
9801.10 1080
9802.04 1056
9802.97 1062
9803.91 1060
9804.84 1071
9805.78 1007
9806.71 997
9807.65 997
9808.58 985
9809.52 983
9810.45 945
9811.39 971
9812.32 966
9813.26 951
9814.19 981
9815.13 965
9816.06 975
9817.00 943
9817.93 966
9818.87 951
9819.80 931
9820.74 940
9821.68 922
9822.61 949
9823.55 925
9824.48 920
9825.42 935
9826.35 921
9827.29 904
9828.23 929
9829.16 928
9830.10 862
9831.03 907
9831.97 913
9832.91 881
9833.84 883
9834.78 864
9835.72 891
9836.65 893
9837.59 904
9838.52 882
9839.46 899
9840.40 916
9841.33 892
9842.27 862
9843.21 865
9844.14 888
9845.08 914
9846.02 916
9846.95 897
9847.89 883
9848.83 848
9849.77 838
9850.70 858
9851.64 877
9852.58 856
9853.51 887
9854.45 889
9855.39 881
9856.33 895
9857.26 897
9858.20 895
9859.14 882
9860.08 857
9861.01 839
9861.95 860
9862.89 855
9863.83 882
9864.76 888
9865.70 879
9866.64 891
9867.58 888
9868.51 872
9869.45 823
9870.39 847
9871.33 863
9872.27 866
9873.20 831
9874.14 823
9875.08 854
9876.02 860
9876.96 839
9877.90 822
9878.83 847
9879.77 882
9880.71 840
9881.65 815
9882.59 805
9883.53 821
9884.47 840
9885.40 842
9886.34 851
9887.28 823
9888.22 843
9889.16 827
9890.10 823
9891.04 813
9891.98 830
9892.91 809
9893.85 829
9894.79 804
9895.73 822
9896.67 822
9897.61 824
9898.55 812
9899.49 808
9900.43 817
9901.37 795
9902.31 875
9903.25 854
9904.19 844
9905.13 835
9906.07 820
9907.01 814
9907.95 845
9908.89 827
9909.83 864
9910.77 876
9911.71 851
9912.65 820
9913.59 803
9914.53 813
9915.47 837
9916.41 821
9917.35 851
9918.29 866
9919.23 878
9920.17 857
9921.11 884
9922.05 870
9922.99 933
9923.93 990
9924.87 1013
9925.81 1041
9926.75 1014
9927.69 1028
9928.63 1013
9929.57 1004
9930.51 978
9931.45 974
9932.39 928
9933.34 932
9934.28 911
9935.22 870
9936.16 864
9937.10 849
9938.04 821
9938.98 838
9939.92 834
9940.87 833
9941.81 804
9942.75 807
9943.69 830
9944.63 862
9945.57 903
9946.51 880
9947.46 924
9948.40 956
9949.34 1002
9950.28 1012
9951.22 990
9952.16 977
9953.11 945
9954.05 933
9954.99 950
9955.93 891
9956.87 862
9957.82 856
9958.76 824
9959.70 791
9960.64 761
9961.59 759
9962.53 735
9963.47 731
9964.41 750
9965.35 776
9966.30 758
9967.24 774
9968.18 782
9969.13 744
9970.07 739
9971.01 738
9971.95 730
9972.90 728
9973.84 740
9974.78 719
9975.73 689
9976.67 711
9977.61 708
9978.55 730
9979.50 717
9980.44 723
9981.38 717
9982.33 693
9983.27 707
9984.21 716
9985.16 723
9986.10 727
9987.04 758
9987.99 726
9988.93 717
9989.88 748
9990.82 744
9991.76 727
9992.71 719
9993.65 722
9994.59 691
9995.54 690
9996.48 727
9997.43 722
9998.37 716
9999.31 715
10000.26 733
10001.20 731
10002.15 702
10003.09 715
10004.04 723
10004.98 738
10005.92 712
10006.87 739
10007.81 722
10008.76 736
10009.70 734
10010.65 730
10011.59 725
10012.54 743
10013.48 723
10014.43 748
10015.37 724
10016.32 709
10017.26 706
10018.21 676
10019.15 733
10020.10 701
10021.04 715
10021.99 768
10022.93 706
10023.88 741
10024.82 799
10025.77 731
10026.71 750
10027.66 742
10028.60 731
10029.55 725
10030.49 701
10031.44 700
10032.39 741
10033.33 736
10034.28 698
10035.22 713
10036.17 727
10037.11 714
10038.06 718
10039.01 709
10039.95 707
10040.90 671
10041.84 703
10042.79 695
10043.74 700
10044.68 719
10045.63 691
10046.58 683
10047.52 692
10048.47 699
10049.41 703
10050.36 706
10051.31 684
10052.25 723
10053.20 694
10054.15 711
10055.09 721
10056.04 668
10056.99 679
10057.93 718
10058.88 702
10059.83 687
10060.78 689
10061.72 691
10062.67 710
10063.62 667
10064.56 685
10065.51 653
10066.46 696
10067.41 699
10068.35 672
10069.30 678
10070.25 690
10071.20 678
10072.14 710
10073.09 662
10074.04 663
10074.99 674
10075.93 708
10076.88 692
10077.83 672
10078.78 693
10079.72 705
10080.67 689
10081.62 686
10082.57 681
10083.52 694
10084.46 697
10085.41 738
10086.36 689
10087.31 665
10088.26 661
10089.21 690
10090.15 667
10091.10 677
10092.05 669
10093.00 715
10093.95 666
10094.90 655
10095.85 685
10096.79 659
10097.74 660
10098.69 670
10099.64 692
10100.59 699
10101.54 683
10102.49 664
10103.44 662
10104.39 654
10105.33 652
10106.28 675
10107.23 652
10108.18 657
10109.13 684
10110.08 675
10111.03 659
10111.98 657
10112.93 661
10113.88 671
10114.83 694
10115.78 664
10116.73 667
10117.68 685
10118.63 673
10119.58 671
10120.53 707
10121.48 692
10122.43 708
10123.38 678
10124.33 665
10125.28 694
10126.23 675
10127.18 661
10128.13 642
10129.08 679
10130.03 699
10130.98 666
10131.93 651
10132.88 660
10133.83 665
10134.78 671
10135.73 686
10136.68 715
10137.63 697
10138.58 697
10139.53 690
10140.48 665
10141.43 708
10142.38 713
10143.33 713
10144.29 711
10145.24 713
10146.19 712
10147.14 723
10148.09 710
10149.04 698
10149.99 694
10150.94 690
10151.89 690
10152.85 695
10153.80 677
10154.75 678
10155.70 690
10156.65 686
10157.60 724
10158.55 699
10159.51 753
10160.46 729
10161.41 733
10162.36 744
10163.31 712
10164.26 725
10165.22 721
10166.17 742
10167.12 704
10168.07 727
10169.02 754
10169.98 712
10170.93 722
10171.88 732
10172.83 751
10173.79 751
10174.74 740
10175.69 761
10176.64 772
10177.60 760
10178.55 739
10179.50 740
10180.45 779
10181.41 764
10182.36 761
10183.31 736
10184.26 753
10185.22 738
10186.17 752
10187.12 761
10188.08 749
10189.03 758
10189.98 761
10190.93 748
10191.89 740
10192.84 775
10193.79 760
10194.75 774
10195.70 759
10196.65 780
10197.61 767
10198.56 737
10199.51 780
10200.47 776
10201.42 759
10202.38 793
10203.33 832
10204.28 843
10205.24 826
10206.19 832
10207.14 850
10208.10 825
10209.05 825
10210.01 810
10210.96 805
10211.91 804
10212.87 845
10213.82 824
10214.78 780
10215.73 806
10216.69 811
10217.64 797
10218.59 776
10219.55 793
10220.50 783
10221.46 776
10222.41 778
10223.37 794
10224.32 798
10225.28 792
10226.23 794
10227.19 793
10228.14 806
10229.10 793
10230.05 794
10231.01 815
10231.96 829
10232.92 876
10233.87 891
10234.83 876
10235.78 912
10236.74 919
10237.69 897
10238.65 878
10239.60 906
10240.56 868
10241.51 848
10242.47 830
10243.42 777
10244.38 787
10245.34 806
10246.29 806
10247.25 747
10248.20 734
10249.16 731
10250.11 784
10251.07 788
10252.03 767
10252.98 757
10253.94 724
10254.89 721
10255.85 749
10256.81 755
10257.76 748
10258.72 730
10259.68 705
10260.63 711
10261.59 702
10262.55 697
10263.50 724
10264.46 707
10265.41 690
10266.37 742
10267.33 697
10268.28 689
10269.24 707
10270.20 700
10271.16 685
10272.11 695
10273.07 723
10274.03 712
10274.98 715
10275.94 705
10276.90 700
10277.85 684
10278.81 696
10279.77 715
10280.73 690
10281.68 654
10282.64 663
10283.60 663
10284.56 666
10285.51 682
10286.47 640
10287.43 669
10288.39 669
10289.34 681
10290.30 671
10291.26 678
10292.22 694
10293.18 726
10294.13 687
10295.09 677
10296.05 704
10297.01 677
10297.97 704
10298.92 702
10299.88 658
10300.84 681
10301.80 696
10302.76 691
10303.72 651
10304.67 659
10305.63 667
10306.59 677
10307.55 682
10308.51 730
10309.47 700
10310.43 721
10311.38 713
10312.34 676
10313.30 668
10314.26 700
10315.22 693
10316.18 692
10317.14 665
10318.10 669
10319.06 652
10320.01 692
10320.97 686
10321.93 679
10322.89 692
10323.85 669
10324.81 664
10325.77 635
10326.73 685
10327.69 696
10328.65 697
10329.61 691
10330.57 716
10331.53 702
10332.49 706
10333.45 666
10334.41 704
10335.37 680
10336.33 692
10337.29 682
10338.25 655
10339.21 640
10340.17 627
10341.13 669
10342.09 678
10343.05 639
10344.01 629
10344.97 645
10345.93 647
10346.89 641
10347.85 642
10348.81 668
10349.77 647
10350.73 655
10351.69 638
10352.65 644
10353.61 674
10354.57 651
10355.53 632
10356.49 639
10357.46 636
10358.42 653
10359.38 630
10360.34 604
10361.30 634
10362.26 679
10363.22 658
10364.18 663
10365.14 673
10366.11 620
10367.07 647
10368.03 655
10368.99 626
10369.95 624
10370.91 619
10371.87 623
10372.84 634
10373.80 630
10374.76 641
10375.72 623
10376.68 632
10377.64 642
10378.61 633
10379.57 639
10380.53 630
10381.49 643
10382.45 651
10383.42 647
10384.38 631
10385.34 613
10386.30 598
10387.27 611
10388.23 608
10389.19 631
10390.15 615
10391.11 624
10392.08 628
10393.04 643
10394.00 659
10394.96 629
10395.93 620
10396.89 596
10397.85 628
10398.82 624
10399.78 620
10400.74 655
10401.70 622
10402.67 619
10403.63 602
10404.59 629
10405.56 607
10406.52 607
10407.48 611
10408.45 638
10409.41 625
10410.37 608
10411.34 673
10412.30 651
10413.26 656
10414.23 606
10415.19 657
10416.15 644
10417.12 651
10418.08 654
10419.04 650
10420.01 660
10420.97 652
10421.94 643
10422.90 622
10423.86 641
10424.83 642
10425.79 645
10426.76 667
10427.72 649
10428.68 664
10429.65 642
10430.61 622
10431.58 619
10432.54 633
10433.51 638
10434.47 632
10435.44 634
10436.40 628
10437.36 622
10438.33 622
10439.29 614
10440.26 639
10441.22 641
10442.19 660
10443.15 624
10444.12 622
10445.08 616
10446.05 652
10447.01 639
10447.98 603
10448.94 619
10449.91 623
10450.87 604
10451.84 661
10452.80 639
10453.77 651
10454.73 637
10455.70 647
10456.67 662
10457.63 657
10458.60 616
10459.56 631
10460.53 646
10461.49 632
10462.46 637
10463.43 637
10464.39 645
10465.36 659
10466.32 636
10467.29 624
10468.25 629
10469.22 662
10470.19 642
10471.15 645
10472.12 624
10473.09 634
10474.05 620
10475.02 631
10475.98 637
10476.95 688
10477.92 668
10478.88 670
10479.85 669
10480.82 655
10481.78 638
10482.75 682
10483.72 705
10484.68 684
10485.65 687
10486.62 663
10487.58 631
10488.55 640
10489.52 643
10490.49 617
10491.45 671
10492.42 630
10493.39 618
10494.35 614
10495.32 653
10496.29 645
10497.26 643
10498.22 613
10499.19 622
10500.16 638
10501.13 595
10502.09 614
10503.06 616
10504.03 644
10505.00 627
10505.96 608
10506.93 637
10507.90 628
10508.87 639
10509.84 591
10510.80 594
10511.77 632
10512.74 625
10513.71 623
10514.68 635
10515.64 600
10516.61 633
10517.58 662
10518.55 633
10519.52 642
10520.49 613
10521.45 596
10522.42 600
10523.39 614
10524.36 588
10525.33 585
10526.30 618
10527.27 622
10528.23 621
10529.20 622
10530.17 621
10531.14 597
10532.11 619
10533.08 640
10534.05 615
10535.02 620
10535.99 615
10536.96 626
10537.93 619
10538.89 614
10539.86 605
10540.83 638
10541.80 618
10542.77 626
10543.74 610
10544.71 625
10545.68 624
10546.65 594
10547.62 618
10548.59 619
10549.56 623
10550.53 625
10551.50 622
10552.47 597
10553.44 631
10554.41 614
10555.38 612
10556.35 646
10557.32 641
10558.29 628
10559.26 638
10560.23 644
10561.20 629
10562.17 634
10563.14 664
10564.11 639
10565.08 640
10566.05 647
10567.02 618
10567.99 623
10568.96 621
10569.93 612
10570.91 612
10571.88 656
10572.85 611
10573.82 606
10574.79 622
10575.76 628
10576.73 674
10577.70 639
10578.67 642
10579.64 647
10580.62 630
10581.59 633
10582.56 621
10583.53 580
10584.50 615
10585.47 651
10586.44 635
10587.42 634
10588.39 619
10589.36 657
10590.33 637
10591.30 661
10592.27 628
10593.25 651
10594.22 699
10595.19 676
10596.16 633
10597.13 652
10598.10 664
10599.08 650
10600.05 625
10601.02 651
10601.99 628
10602.97 649
10603.94 649
10604.91 673
10605.88 658
10606.85 673
10607.83 686
10608.80 667
10609.77 671
10610.74 720
10611.72 735
10612.69 668
10613.66 675
10614.64 670
10615.61 667
10616.58 662
10617.55 638
10618.53 625
10619.50 611
10620.47 623
10621.45 617
10622.42 612
10623.39 624
10624.37 619
10625.34 612
10626.31 652
10627.29 624
10628.26 601
10629.23 589
10630.21 615
10631.18 617
10632.15 602
10633.13 627
10634.10 628
10635.07 609
10636.05 618
10637.02 625
10638.00 597
10638.97 647
10639.94 598
10640.92 648
10641.89 636
10642.87 655
10643.84 612
10644.81 633
10645.79 628
10646.76 639
10647.74 607
10648.71 629
10649.68 632
10650.66 636
10651.63 609
10652.61 562
10653.58 584
10654.56 590
10655.53 595
10656.51 590
10657.48 590
10658.46 592
10659.43 601
10660.41 575
10661.38 594
10662.36 602
10663.33 585
10664.31 574
10665.28 612
10666.26 599
10667.23 573
10668.21 576
10669.18 558
10670.16 572
10671.13 598
10672.11 591
10673.08 573
10674.06 594
10675.03 600
10676.01 597
10676.99 580
10677.96 597
10678.94 621
10679.91 580
10680.89 578
10681.86 575
10682.84 588
10683.82 599
10684.79 608
10685.77 607
10686.74 578
10687.72 566
10688.70 596
10689.67 584
10690.65 585
10691.63 565
10692.60 618
10693.58 589
10694.55 590
10695.53 578
10696.51 585
10697.48 577
10698.46 581
10699.44 585
10700.41 577
10701.39 585
10702.37 567
10703.34 597
10704.32 568
10705.30 569
10706.27 607
10707.25 560
10708.23 559
10709.21 543
10710.18 564
10711.16 576
10712.14 578
10713.11 541
10714.09 547
10715.07 571
10716.05 603
10717.02 586
10718.00 600
10718.98 574
10719.96 575
10720.93 585
10721.91 592
10722.89 597
10723.87 573
10724.85 576
10725.82 586
10726.80 586
10727.78 590
10728.76 576
10729.74 614
10730.71 591
10731.69 593
10732.67 594
10733.65 560
10734.63 589
10735.60 587
10736.58 618
10737.56 599
10738.54 564
10739.52 587
10740.50 569
10741.48 555
10742.45 593
10743.43 583
10744.41 566
10745.39 602
10746.37 588
10747.35 596
10748.33 594
10749.31 569
10750.28 574
10751.26 585
10752.24 608
10753.22 573
10754.20 596
10755.18 580
10756.16 588
10757.14 610
10758.12 594
10759.10 585
10760.08 599
10761.06 593
10762.04 596
10763.01 585
10763.99 602
10764.97 584
10765.95 596
10766.93 610
10767.91 634
10768.89 599
10769.87 620
10770.85 635
10771.83 592
10772.81 594
10773.79 621
10774.77 600
10775.75 641
10776.73 607
10777.71 603
10778.69 608
10779.67 560
10780.65 630
10781.63 607
10782.62 628
10783.60 632
10784.58 611
10785.56 611
10786.54 631
10787.52 612
10788.50 604
10789.48 656
10790.46 636
10791.44 621
10792.42 624
10793.40 572
10794.38 614
10795.37 609
10796.35 617
10797.33 632
10798.31 633
10799.29 605
10800.27 614
10801.25 635
10802.23 601
10803.21 608
10804.20 626
10805.18 654
10806.16 632
10807.14 616
10808.12 598
10809.10 626
10810.09 626
10811.07 635
10812.05 640
10813.03 634
10814.01 631
10815.00 626
10815.98 643
10816.96 634
10817.94 632
10818.92 653
10819.91 648
10820.89 636
10821.87 640
10822.85 652
10823.83 660
10824.82 652
10825.80 647
10826.78 643
10827.76 651
10828.75 658
10829.73 645
10830.71 659
10831.69 677
10832.68 670
10833.66 677
10834.64 647
10835.63 627
10836.61 666
10837.59 681
10838.57 681
10839.56 682
10840.54 648
10841.52 640
10842.51 654
10843.49 637
10844.47 689
10845.46 676
10846.44 680
10847.42 657
10848.41 686
10849.39 702
10850.37 675
10851.36 691
10852.34 672
10853.32 681
10854.31 708
10855.29 711
10856.28 718
10857.26 720
10858.24 710
10859.23 687
10860.21 670
10861.20 723
10862.18 712
10863.16 727
10864.15 727
10865.13 734
10866.12 716
10867.10 720
10868.08 708
10869.07 767
10870.05 732
10871.04 713
10872.02 718
10873.01 717
10873.99 733
10874.98 732
10875.96 756
10876.95 739
10877.93 740
10878.92 728
10879.90 753
10880.89 742
10881.87 738
10882.86 771
10883.84 755
10884.83 747
10885.81 728
10886.80 734
10887.78 770
10888.77 780
10889.75 798
10890.74 806
10891.72 819
10892.71 752
10893.69 767
10894.68 779
10895.66 829
10896.65 791
10897.64 790
10898.62 813
10899.61 833
10900.59 800
10901.58 829
10902.56 808
10903.55 834
10904.54 854
10905.52 843
10906.51 854
10907.49 851
10908.48 825
10909.47 848
10910.45 852
10911.44 859
10912.43 889
10913.41 865
10914.40 874
10915.39 861
10916.37 888
10917.36 867
10918.35 860
10919.33 856
10920.32 880
10921.31 882
10922.29 903
10923.28 913
10924.27 886
10925.25 928
10926.24 918
10927.23 908
10928.21 934
10929.20 920
10930.19 940
10931.18 895
10932.16 908
10933.15 891
10934.14 944
10935.12 956
10936.11 939
10937.10 939
10938.09 930
10939.07 951
10940.06 938
10941.05 991
10942.04 972
10943.02 971
10944.01 967
10945.00 1002
10945.99 1004
10946.98 1045
10947.96 1021
10948.95 1003
10949.94 1061
10950.93 1054
10951.92 1063
10952.90 1108
10953.89 1151
10954.88 1199
10955.87 1204
10956.86 1177
10957.85 1264
10958.83 1278
10959.82 1244
10960.81 1260
10961.80 1278
10962.79 1234
10963.78 1205
10964.77 1191
10965.75 1179
10966.74 1128
10967.73 1110
10968.72 1121
10969.71 1069
10970.70 1004
10971.69 1050
10972.68 1057
10973.67 1036
10974.66 1005
10975.64 994
10976.63 1037
10977.62 1040
10978.61 1024
10979.60 996
10980.59 1051
10981.58 1038
10982.57 1046
10983.56 1050
10984.55 1005
10985.54 1023
10986.53 1084
10987.52 1054
10988.51 1083
10989.50 1055
10990.49 1068
10991.48 1107
10992.47 1150
10993.46 1176
10994.45 1213
10995.44 1270
10996.43 1346
10997.42 1413
10998.41 1474
10999.40 1531
11000.39 1525
11001.38 1496
11002.37 1459
11003.36 1428
11004.35 1369
11005.34 1350
11006.33 1300
11007.32 1238
11008.31 1169
11009.30 1092
11010.30 1084
11011.29 1049
11012.28 990
11013.27 968
11014.26 922
11015.25 941
11016.24 923
11017.23 900
11018.22 894
11019.21 917
11020.21 880
11021.20 878
11022.19 871
11023.18 854
11024.17 850
11025.16 853
11026.15 855
11027.14 832
11028.14 801
11029.13 812
11030.12 838
11031.11 857
11032.10 857
11033.09 822
11034.09 837
11035.08 804
11036.07 812
11037.06 825
11038.05 817
11039.05 809
11040.04 829
11041.03 837
11042.02 833
11043.02 818
11044.01 791
11045.00 769
11045.99 771
11046.98 782
11047.98 775
11048.97 770
11049.96 771
11050.95 770
11051.95 752
11052.94 752
11053.93 770
11054.93 825
11055.92 813
11056.91 808
11057.90 809
11058.90 811
11059.89 795
11060.88 781
11061.88 778
11062.87 814
11063.86 785
11064.86 769
11065.85 786
11066.84 777
11067.84 776
11068.83 767
11069.82 789
11070.82 760
11071.81 791
11072.80 811
11073.80 791
11074.79 790
11075.78 776
11076.78 800
11077.77 783
11078.77 788
11079.76 797
11080.75 764
11081.75 746
11082.74 765
11083.74 782
11084.73 787
11085.72 754
11086.72 739
11087.71 763
11088.71 735
11089.70 742
11090.70 752
11091.69 777
11092.68 769
11093.68 743
11094.67 716
11095.67 725
11096.66 703
11097.66 756
11098.65 721
11099.65 677
11100.64 715
11101.64 709
11102.63 727
11103.63 713
11104.62 731
11105.62 713
11106.61 715
11107.61 697
11108.60 742
11109.60 770
11110.59 734
11111.59 698
11112.58 693
11113.58 708
11114.57 699
11115.57 697
11116.56 711
11117.56 688
11118.56 654
11119.55 682
11120.55 672
11121.54 679
11122.54 639
11123.54 657
11124.53 680
11125.53 710
11126.52 698
11127.52 704
11128.51 660
11129.51 705
11130.51 711
11131.50 702
11132.50 673
11133.50 652
11134.49 680
11135.49 667
11136.49 693
11137.48 653
11138.48 653
11139.47 648
11140.47 629
11141.47 679
11142.46 654
11143.46 625
11144.46 669
11145.46 662
11146.45 672
11147.45 651
11148.45 647
11149.44 657
11150.44 691
11151.44 688
11152.43 688
11153.43 657
11154.43 645
11155.43 661
11156.42 627
11157.42 627
11158.42 637
11159.42 614
11160.41 595
11161.41 638
11162.41 635
11163.41 657
11164.40 642
11165.40 636
11166.40 634
11167.40 643
11168.39 605
11169.39 630
11170.39 631
11171.39 644
11172.39 634
11173.38 624
11174.38 627
11175.38 630
11176.38 622
11177.38 622
11178.38 628
11179.37 627
11180.37 598
11181.37 610
11182.37 652
11183.37 635
11184.37 601
11185.37 636
11186.36 627
11187.36 595
11188.36 614
11189.36 632
11190.36 636
11191.36 623
11192.36 634
11193.36 653
11194.36 624
11195.35 644
11196.35 605
11197.35 645
11198.35 670
11199.35 612
11200.35 618
11201.35 621
11202.35 626
11203.35 622
11204.35 619
11205.35 635
11206.35 652
11207.35 670
11208.35 657
11209.35 659
11210.35 649
11211.35 660
11212.35 674
11213.35 668
11214.35 636
11215.34 626
11216.35 654
11217.35 661
11218.35 609
11219.35 617
11220.35 643
11221.35 645
11222.35 686
11223.35 643
11224.35 625
11225.35 638
11226.35 603
11227.35 647
11228.35 621
11229.35 633
11230.35 637
11231.35 636
11232.35 622
11233.35 627
11234.35 658
11235.35 622
11236.35 646
11237.36 601
11238.36 614
11239.36 618
11240.36 644
11241.36 641
11242.36 625
11243.36 635
11244.36 614
11245.36 671
11246.37 667
11247.37 616
11248.37 624
11249.37 635
11250.37 634
11251.37 664
11252.38 629
11253.38 628
11254.38 611
11255.38 667
11256.38 621
11257.38 659
11258.39 676
11259.39 682
11260.39 666
11261.39 646
11262.39 617
11263.40 648
11264.40 672
11265.40 655
11266.40 649
11267.40 641
11268.41 640
11269.41 663
11270.41 663
11271.41 635
11272.42 672
11273.42 687
11274.42 693
11275.42 669
11276.43 695
11277.43 676
11278.43 698
11279.44 662
11280.44 678
11281.44 669
11282.44 683
11283.45 659
11284.45 644
11285.45 652
11286.46 644
11287.46 665
11288.46 642
11289.47 641
11290.47 609
11291.47 624
11292.48 589
11293.48 595
11294.48 589
11295.49 620
11296.49 641
11297.49 637
11298.50 589
11299.50 612
11300.51 635
11301.51 645
11302.51 646
11303.52 612
11304.52 615
11305.53 636
11306.53 613
11307.53 585
11308.54 613
11309.54 602
11310.55 583
11311.55 629
11312.55 607
11313.56 636
11314.56 625
11315.57 605
11316.57 603
11317.58 604
11318.58 639
11319.59 658
11320.59 628
11321.59 640
11322.60 649
11323.60 668
11324.61 649
11325.61 636
11326.62 658
11327.62 608
11328.63 641
11329.63 663
11330.64 622
11331.64 593
11332.65 605
11333.65 620
11334.66 606
11335.67 612
11336.67 630
11337.68 642
11338.68 625
11339.69 639
11340.69 655
11341.70 654
11342.70 656
11343.71 652
11344.72 627
11345.72 638
11346.73 620
11347.73 645
11348.74 624
11349.74 608
11350.75 618
11351.76 619
11352.76 606
11353.77 610
11354.78 616
11355.78 597
11356.79 584
11357.79 607
11358.80 582
11359.81 605
11360.81 641
11361.82 592
11362.83 616
11363.83 570
11364.84 577
11365.85 577
11366.85 561
11367.86 551
11368.87 547
11369.87 559
11370.88 568
11371.89 548
11372.89 592
11373.90 573
11374.91 568
11375.92 580
11376.92 585
11377.93 592
11378.94 576
11379.94 561
11380.95 590
11381.96 590
11382.97 595
11383.97 549
11384.98 597
11385.99 586
11387.00 592
11388.00 575
11389.01 612
11390.02 578
11391.03 591
11392.04 582
11393.04 568
11394.05 576
11395.06 595
11396.07 588
11397.08 596
11398.08 578
11399.09 564
11400.10 562
11401.11 547
11402.12 581
11403.12 603
11404.13 566
11405.14 558
11406.15 589
11407.16 588
11408.17 589
11409.18 568
11410.18 564
11411.19 588
11412.20 548
11413.21 567
11414.22 559
11415.23 582
11416.24 600
11417.25 577
11418.25 587
11419.26 592
11420.27 598
11421.28 595
11422.29 572
11423.30 567
11424.31 555
11425.32 575
11426.33 557
11427.34 568
11428.35 564
11429.36 539
11430.37 601
11431.38 587
11432.39 587
11433.39 587
11434.40 596
11435.41 582
11436.42 589
11437.43 597
11438.44 585
11439.45 560
11440.46 583
11441.47 611
11442.48 576
11443.49 568
11444.50 587
11445.51 574
11446.52 567
11447.53 578
11448.55 569
11449.56 585
11450.57 612
11451.58 588
11452.59 555
11453.60 587
11454.61 570
11455.62 545
11456.63 571
11457.64 583
11458.65 575
11459.66 569
11460.67 557
11461.68 597
11462.69 606
11463.71 573
11464.72 606
11465.73 562
11466.74 588
11467.75 552
11468.76 596
11469.77 598
11470.78 592
11471.80 608
11472.81 572
11473.82 565
11474.83 590
11475.84 599
11476.85 590
11477.86 573
11478.88 601
11479.89 606
11480.90 548
11481.91 548
11482.92 558
11483.93 607
11484.95 581
11485.96 560
11486.97 553
11487.98 569
11489.00 581
11490.01 577
11491.02 595
11492.03 573
11493.04 592
11494.06 591
11495.07 605
11496.08 582
11497.09 587
11498.11 604
11499.12 610
11500.13 580
11501.14 587
11502.16 613
11503.17 621
11504.18 630
11505.20 612
11506.21 600
11507.22 614
11508.23 609
11509.25 601
11510.26 627
11511.27 637
11512.29 605
11513.30 583
11514.31 620
11515.33 623
11516.34 637
11517.35 634
11518.37 673
11519.38 669
11520.39 664
11521.41 625
11522.42 670
11523.43 649
11524.45 638
11525.46 654
11526.47 678
11527.49 643
11528.50 690
11529.52 698
11530.53 701
11531.54 716
11532.56 690
11533.57 707
11534.59 773
11535.60 786
11536.62 831
11537.63 832
11538.64 801
11539.66 848
11540.67 867
11541.69 827
11542.70 824
11543.72 815
11544.73 787
11545.75 778
11546.76 746
11547.77 758
11548.79 686
11549.80 673
11550.82 645
11551.83 656
11552.85 621
11553.86 625
11554.88 623
11555.89 627
11556.91 636
11557.92 631
11558.94 618
11559.95 600
11560.97 601
11561.99 577
11563.00 618
11564.02 578
11565.03 567
11566.05 577
11567.06 546
11568.08 556
11569.09 568
11570.11 589
11571.13 537
11572.14 528
11573.16 543
11574.17 586
11575.19 597
11576.20 574
11577.22 584
11578.24 567
11579.25 563
11580.27 576
11581.29 531
11582.30 562
11583.32 539
11584.33 568
11585.35 545
11586.37 590
11587.38 563
11588.40 561
11589.42 546
11590.43 566
11591.45 550
11592.47 567
11593.48 559
11594.50 560
11595.52 561
11596.53 584
11597.55 573
11598.57 570
11599.58 544
11600.60 577
11601.62 561
11602.64 562
11603.65 547
11604.67 544
11605.69 568
11606.70 559
11607.72 543
11608.74 520
11609.76 558
11610.77 557
11611.79 558
11612.81 549
11613.83 581
11614.84 556
11615.86 542
11616.88 546
11617.90 551
11618.92 540
11619.93 549
11620.95 576
11621.97 602
11622.99 590
11624.01 583
11625.02 570
11626.04 597
11627.06 586
11628.08 567
11629.10 527
11630.11 536
11631.13 561
11632.15 569
11633.17 557
11634.19 561
11635.21 569
11636.23 570
11637.24 592
11638.26 559
11639.28 544
11640.30 548
11641.32 530
11642.34 532
11643.36 540
11644.38 534
11645.39 583
11646.41 572
11647.43 541
11648.45 507
11649.47 546
11650.49 545
11651.51 547
11652.53 552
11653.55 525
11654.57 541
11655.59 522
11656.61 551
11657.63 564
11658.65 514
11659.67 504
11660.69 529
11661.70 544
11662.72 533
11663.74 511
11664.76 511
11665.78 547
11666.80 561
11667.82 566
11668.84 562
11669.86 575
11670.88 520
11671.90 522
11672.92 566
11673.95 538
11674.97 539
11675.99 537
11677.01 535
11678.03 545
11679.05 489
11680.07 509
11681.09 545
11682.11 543
11683.13 515
11684.15 535
11685.17 543
11686.19 538
11687.21 516
11688.23 506
11689.25 511
11690.28 518
11691.30 547
11692.32 552
11693.34 542
11694.36 525
11695.38 529
11696.40 527
11697.42 495
11698.44 519
11699.47 496
11700.49 513
11701.51 497
11702.53 501
11703.55 504
11704.57 493
11705.60 481
11706.62 502
11707.64 505
11708.66 504
11709.68 489
11710.70 513
11711.73 542
11712.75 519
11713.77 522
11714.79 510
11715.81 539
11716.84 507
11717.86 510
11718.88 522
11719.90 534
11720.92 549
11721.95 520
11722.97 488
11723.99 509
11725.01 506
11726.04 529
11727.06 553
11728.08 518
11729.11 502
11730.13 521
11731.15 525
11732.17 502
11733.20 534
11734.22 507
11735.24 545
11736.26 564
11737.29 547
11738.31 516
11739.33 518
11740.36 531
11741.38 527
11742.40 528
11743.43 505
11744.45 507
11745.47 523
11746.50 520
11747.52 525
11748.54 508
11749.57 530
11750.59 499
11751.62 526
11752.64 531
11753.66 524
11754.69 510
11755.71 515
11756.73 517
11757.76 528
11758.78 521
11759.81 505
11760.83 510
11761.85 562
11762.88 555
11763.90 559
11764.93 517
11765.95 527
11766.98 507
11768.00 515
11769.02 565
11770.05 557
11771.07 534
11772.10 574
11773.12 551
11774.15 551
11775.17 578
11776.20 553
11777.22 531
11778.25 543
11779.27 536
11780.30 543
11781.32 532
11782.35 535
11783.37 537
11784.40 562
11785.42 572
11786.45 568
11787.47 530
11788.50 579
11789.52 589
11790.55 544
11791.57 537
11792.60 548
11793.62 570
11794.65 573
11795.67 556
11796.70 556
11797.73 549
11798.75 550
11799.78 583
11800.80 565
11801.83 576
11802.85 557
11803.88 579
11804.91 555
11805.93 532
11806.96 539
11807.98 572
11809.01 584
11810.04 547
11811.06 582
11812.09 554
11813.12 575
11814.14 575
11815.17 591
11816.19 593
11817.22 584
11818.25 582
11819.27 592
11820.30 565
11821.33 560
11822.35 574
11823.38 604
11824.41 577
11825.44 593
11826.46 591
11827.49 614
11828.52 589
11829.54 578
11830.57 607
11831.60 608
11832.62 613
11833.65 639
11834.68 631
11835.71 620
11836.73 638
11837.76 615
11838.79 624
11839.82 619
11840.84 629
11841.87 660
11842.90 654
11843.93 624
11844.95 628
11845.98 622
11847.01 635
11848.04 671
11849.07 650
11850.09 657
11851.12 647
11852.15 647
11853.18 668
11854.21 652
11855.23 663
11856.26 626
11857.29 626
11858.32 673
11859.35 687
11860.38 698
11861.40 636
11862.43 672
11863.46 694
11864.49 686
11865.52 665
11866.55 673
11867.58 673
11868.60 703
11869.63 727
11870.66 676
11871.69 694
11872.72 698
11873.75 706
11874.78 711
11875.81 700
11876.84 691
11877.86 675
11878.89 699
11879.92 705
11880.95 703
11881.98 712
11883.01 731
11884.04 754
11885.07 738
11886.10 705
11887.13 730
11888.16 754
11889.19 751
11890.22 758
11891.25 760
11892.28 759
11893.31 797
11894.34 763
11895.37 766
11896.40 806
11897.43 800
11898.46 831
11899.49 858
11900.52 876
11901.55 921
11902.58 912
11903.61 929
11904.64 903
11905.67 929
11906.70 922
11907.73 931
11908.76 868
11909.79 872
11910.82 851
11911.85 875
11912.88 852
11913.91 863
11914.94 798
11915.97 796
11917.01 810
11918.04 819
11919.07 822
11920.10 791
11921.13 792
11922.16 792
11923.19 780
11924.22 799
11925.25 833
11926.28 824
11927.32 861
11928.35 891
11929.38 909
11930.41 896
11931.44 912
11932.47 939
11933.50 918
11934.54 902
11935.57 860
11936.60 854
11937.63 821
11938.66 838
11939.70 797
11940.73 804
11941.76 767
11942.79 747
11943.82 752
11944.85 758
11945.89 736
11946.92 765
11947.95 716
11948.98 740
11950.02 727
11951.05 703
11952.08 738
11953.11 742
11954.15 725
11955.18 735
11956.21 728
11957.24 735
11958.28 710
11959.31 707
11960.34 714
11961.37 706
11962.41 746
11963.44 739
11964.47 703
11965.51 682
11966.54 701
11967.57 738
11968.60 696
11969.64 690
11970.67 695
11971.70 733
11972.74 746
11973.77 692
11974.80 716
11975.84 736
11976.87 732
11977.90 716
11978.94 708
11979.97 732
11981.00 727
11982.04 780
11983.07 724
11984.11 749
11985.14 730
11986.17 745
11987.21 737
11988.24 745
11989.28 729
11990.31 758
11991.34 784
11992.38 774
11993.41 740
11994.45 729
11995.48 761
11996.51 751
11997.55 756
11998.58 768
11999.62 779
12000.65 796
12001.69 810
12002.72 757
12003.76 788
12004.79 790
12005.82 777
12006.86 779
12007.89 792
12008.93 769
12009.96 786
12011.00 796
12012.03 794
12013.07 762
12014.10 810
12015.14 842
12016.17 872
12017.21 846
12018.24 838
12019.28 828
12020.32 789
12021.35 807
12022.39 831
12023.42 828
12024.46 782
12025.49 816
12026.53 854
12027.56 829
12028.60 781
12029.64 821
12030.67 833
12031.71 799
12032.74 777
12033.78 791
12034.81 835
12035.85 824
12036.89 795
12037.92 807
12038.96 824
12039.99 844
12041.03 893
12042.07 814
12043.10 808
12044.14 800
12045.18 806
12046.21 846
12047.25 812
12048.29 830
12049.32 833
12050.36 862
12051.40 861
12052.43 866
12053.47 848
12054.51 868
12055.54 900
12056.58 878
12057.62 857
12058.65 863
12059.69 879
12060.73 899
12061.76 851
12062.80 816
12063.84 856
12064.88 866
12065.91 829
12066.95 779
12067.99 782
12069.03 771
12070.06 767
12071.10 792
12072.14 794
12073.18 796
12074.21 780
12075.25 741
12076.29 722
12077.33 719
12078.36 742
12079.40 731
12080.44 701
12081.48 742
12082.52 744
12083.55 734
12084.59 744
12085.63 746
12086.67 739
12087.71 721
12088.74 715
12089.78 714
12090.82 720
12091.86 740
12092.90 743
12093.94 752
12094.98 767
12096.01 781
12097.05 771
12098.09 794
12099.13 791
12100.17 766
12101.21 802
12102.25 826
12103.28 831
12104.32 805
12105.36 833
12106.40 806
12107.44 849
12108.48 820
12109.52 755
12110.56 751
12111.60 787
12112.64 721
12113.68 691
12114.72 719
12115.76 678
12116.79 667
12117.83 680
12118.87 692
12119.91 693
12120.95 676
12121.99 673
12123.03 668
12124.07 645
12125.11 634
12126.15 615
12127.19 630
12128.23 638
12129.27 640
12130.31 614
12131.35 644
12132.39 654
12133.43 634
12134.47 577
12135.51 631
12136.55 621
12137.59 642
12138.63 625
12139.67 633
12140.71 615
12141.76 630
12142.80 601
12143.84 625
12144.88 621
12145.92 617
12146.96 635
12148.00 632
12149.04 641
12150.08 619
12151.12 597
12152.16 600
12153.20 609
12154.25 600
12155.29 614
12156.33 632
12157.37 592
12158.41 612
12159.45 628
12160.49 617
12161.53 607
12162.58 603
12163.62 615
12164.66 600
12165.70 602
12166.74 595
12167.78 580
12168.82 597
12169.87 574
12170.91 613
12171.95 610
12172.99 594
12174.03 595
12175.08 585
12176.12 582
12177.16 555
12178.20 586
12179.24 571
12180.29 573
12181.33 609
12182.37 578
12183.41 569
12184.46 600
12185.50 586
12186.54 586
12187.58 579
12188.63 565
12189.67 589
12190.71 579
12191.75 563
12192.80 567
12193.84 554
12194.88 573
12195.92 607
12196.97 565
12198.01 567
12199.05 548
12200.10 586
12201.14 560
12202.18 578
12203.23 548
12204.27 555
12205.31 542
12206.36 572
12207.40 548
12208.44 553
12209.49 568
12210.53 545
12211.57 587
12212.62 566
12213.66 585
12214.70 552
12215.75 526
12216.79 551
12217.84 537
12218.88 564
12219.92 546
12220.97 554
12222.01 522
12223.06 517
12224.10 517
12225.14 526
12226.19 518
12227.23 527
12228.28 579
12229.32 551
12230.36 517
12231.41 535
12232.45 557
12233.50 521
12234.54 516
12235.59 516
12236.63 519
12237.68 540
12238.72 508
12239.77 506
12240.81 512
12241.86 526
12242.90 538
12243.94 555
12244.99 546
12246.03 522
12247.08 517
12248.13 552
12249.17 534
12250.22 526
12251.26 515
12252.31 522
12253.35 523
12254.40 513
12255.44 533
12256.49 526
12257.53 534
12258.58 519
12259.62 505
12260.67 509
12261.72 494
12262.76 507
12263.81 489
12264.85 470
12265.90 502
12266.94 524
12267.99 520
12269.04 510
12270.08 500
12271.13 492
12272.17 505
12273.22 497
12274.27 503
12275.31 531
12276.36 511
12277.41 512
12278.45 466
12279.50 490
12280.55 493
12281.59 482
12282.64 489
12283.69 503
12284.73 490
12285.78 488
12286.83 516
12287.87 496
12288.92 483
12289.97 483
12291.01 505
12292.06 495
12293.11 521
12294.15 503
12295.20 496
12296.25 505
12297.30 495
12298.34 510
12299.39 508
12300.44 510
12301.48 503
12302.53 517
12303.58 479
12304.63 489
12305.67 482
12306.72 481
12307.77 500
12308.82 502
12309.87 495
12310.91 498
12311.96 484
12313.01 497
12314.06 475
12315.10 469
12316.15 501
12317.20 503
12318.25 491
12319.30 508
12320.34 480
12321.39 480
12322.44 464
12323.49 475
12324.54 463
12325.59 495
12326.63 489
12327.68 465
12328.73 483
12329.78 499
12330.83 478
12331.88 515
12332.93 503
12333.98 492
12335.02 466
12336.07 484
12337.12 463
12338.17 486
12339.22 483
12340.27 486
12341.32 496
12342.37 485
12343.42 461
12344.47 478
12345.51 460
12346.56 479
12347.61 467
12348.66 450
12349.71 479
12350.76 496
12351.81 482
12352.86 466
12353.91 489
12354.96 446
12356.01 463
12357.06 466
12358.11 481
12359.16 477
12360.21 463
12361.26 471
12362.31 473
12363.36 475
12364.41 496
12365.46 483
12366.51 471
12367.56 462
12368.61 463
12369.66 472
12370.71 479
12371.76 464
12372.81 460
12373.86 498
12374.91 488
12375.96 444
12377.01 471
12378.06 471
12379.11 482
12380.17 465
12381.22 465
12382.27 473
12383.32 442
12384.37 453
12385.42 476
12386.47 481
12387.52 483
12388.57 470
12389.62 481
12390.67 472
12391.73 491
12392.78 503
12393.83 448
12394.88 491
12395.93 498
12396.98 489
12398.03 476
12399.09 487
12400.14 488
12401.19 480
12402.24 479
12403.29 502
12404.34 512
12405.40 483
12406.45 476
12407.50 474
12408.55 492
12409.60 491
12410.66 490
12411.71 473
12412.76 482
12413.81 509
12414.86 469
12415.92 470
12416.97 479
12418.02 467
12419.07 468
12420.13 492
12421.18 470
12422.23 469
12423.28 486
12424.34 471
12425.39 469
12426.44 485
12427.49 471
12428.55 479
12429.60 510
12430.65 476
12431.71 475
12432.76 485
12433.81 472
12434.86 487
12435.92 502
12436.97 494
12438.02 505
12439.08 488
12440.13 467
12441.18 469
12442.24 488
12443.29 481
12444.34 462
12445.40 468
12446.45 465
12447.50 496
12448.56 489
12449.61 490
12450.67 478
12451.72 490
12452.77 494
12453.83 481
12454.88 498
12455.94 517
12456.99 474
12458.04 517
12459.10 504
12460.15 505
12461.21 491
12462.26 499
12463.31 514
12464.37 491
12465.42 507
12466.48 503
12467.53 511
12468.59 554
12469.64 571
12470.70 536
12471.75 531
12472.80 548
12473.86 579
12474.91 581
12475.97 573
12477.02 591
12478.08 572
12479.13 614
12480.19 594
12481.24 596
12482.30 563
12483.35 582
12484.41 559
12485.46 559
12486.52 532
12487.57 551
12488.63 541
12489.69 533
12490.74 530
12491.80 514
12492.85 515
12493.91 509
12494.96 530
12496.02 502
12497.07 477
12498.13 501
12499.19 516
12500.24 527
12501.30 507
12502.35 504
12503.41 520
12504.47 522
12505.52 518
12506.58 499
12507.63 503
12508.69 539
12509.75 514
12510.80 509
12511.86 491
12512.91 494
12513.97 524
12515.03 518
12516.08 522
12517.14 521
12518.20 546
12519.25 515
12520.31 502
12521.37 516
12522.42 540
12523.48 531
12524.54 521
12525.59 514
12526.65 520
12527.71 513
12528.77 523
12529.82 518
12530.88 487
12531.94 514
12532.99 530
12534.05 506
12535.11 493
12536.17 502
12537.22 513
12538.28 533
12539.34 547
12540.40 515
12541.45 523
12542.51 546
12543.57 550
12544.63 540
12545.68 500
12546.74 554
12547.80 569
12548.86 579
12549.92 550
12550.97 549
12552.03 547
12553.09 552
12554.15 558
12555.21 566
12556.26 542
12557.32 562
12558.38 550
12559.44 531
12560.50 531
12561.56 523
12562.61 516
12563.67 538
12564.73 508
12565.79 529
12566.85 514
12567.91 545
12568.97 527
12570.02 525
12571.08 553
12572.14 513
12573.20 528
12574.26 508
12575.32 518
12576.38 554
12577.44 532
12578.50 539
12579.56 518
12580.61 531
12581.67 525
12582.73 506
12583.79 538
12584.85 548
12585.91 538
12586.97 518
12588.03 539
12589.09 561
12590.15 541
12591.21 528
12592.27 532
12593.33 513
12594.39 518
12595.45 548
12596.51 551
12597.57 535
12598.63 506
12599.69 528
12600.75 522
12601.81 510
12602.87 554
12603.93 521
12604.99 545
12606.05 540
12607.11 564
12608.17 548
12609.23 560
12610.29 563
12611.35 541
12612.41 571
12613.47 556
12614.53 556
12615.59 539
12616.66 566
12617.72 569
12618.78 563
12619.84 557
12620.90 572
12621.96 552
12623.02 550
12624.08 582
12625.14 588
12626.20 607
12627.26 555
12628.33 599
12629.39 615
12630.45 614
12631.51 553
12632.57 565
12633.63 607
12634.69 566
12635.76 590
12636.82 588
12637.88 617
12638.94 593
12640.00 575
12641.06 566
12642.13 545
12643.19 549
12644.25 555
12645.31 543
12646.37 533
12647.44 557
12648.50 565
12649.56 572
12650.62 553
12651.68 551
12652.75 546
12653.81 532
12654.87 563
12655.93 530
12657.00 550
12658.06 558
12659.12 563
12660.18 552
12661.25 550
12662.31 593
12663.37 566
12664.43 558
12665.50 559
12666.56 566
12667.62 557
12668.69 569
12669.75 574
12670.81 556
12671.88 571
12672.94 580
12674.00 561
12675.06 558
12676.13 552
12677.19 564
12678.25 571
12679.32 573
12680.38 583
12681.44 584
12682.51 576
12683.57 591
12684.64 608
12685.70 588
12686.76 591
12687.83 590
12688.89 596
12689.95 587
12691.02 564
12692.08 575
12693.15 590
12694.21 585
12695.27 566
12696.34 583
12697.40 576
12698.47 580
12699.53 606
12700.59 603
12701.66 604
12702.72 587
12703.79 610
12704.85 645
12705.92 624
12706.98 647
12708.05 640
12709.11 649
12710.18 635
12711.24 610
12712.30 651
12713.37 621
12714.43 642
12715.50 643
12716.56 657
12717.63 640
12718.69 627
12719.76 622
12720.82 628
12721.89 603
12722.95 642
12724.02 678
12725.09 636
12726.15 672
12727.22 691
12728.28 671
12729.35 673
12730.41 688
12731.48 672
12732.54 690
12733.61 695
12734.68 667
12735.74 697
12736.81 688
12737.87 687
12738.94 654
12740.00 675
12741.07 693
12742.14 641
12743.20 630
12744.27 625
12745.33 594
12746.40 604
12747.47 607
12748.53 598
12749.60 572
12750.67 613
12751.73 590
12752.80 566
12753.87 570
12754.93 558
12756.00 616
12757.07 575
12758.13 567
12759.20 554
12760.27 562
12761.33 555
12762.40 572
12763.47 561
12764.53 538
12765.60 551
12766.67 579
12767.73 548
12768.80 550
12769.87 586
12770.94 557
12772.00 545
12773.07 531
12774.14 552
12775.21 565
12776.27 540
12777.34 552
12778.41 562
12779.48 541
12780.54 523
12781.61 524
12782.68 521
12783.75 546
12784.81 552
12785.88 532
12786.95 530
12788.02 536
12789.09 535
12790.15 537
12791.22 535
12792.29 514
12793.36 539
12794.43 529
12795.49 537
12796.56 542
12797.63 534
12798.70 554
12799.77 516
12800.84 534
12801.90 553
12802.97 536
12804.04 551
12805.11 533
12806.18 541
12807.25 544
12808.32 549
12809.39 570
12810.45 543
12811.52 518
12812.59 545
12813.66 572
12814.73 558
12815.80 542
12816.87 538
12817.94 548
12819.01 538
12820.08 516
12821.15 557
12822.21 547
12823.28 538
12824.35 567
12825.42 521
12826.49 573
12827.56 547
12828.63 542
12829.70 561
12830.77 523
12831.84 542
12832.91 534
12833.98 524
12835.05 546
12836.12 563
12837.19 541
12838.26 527
12839.33 513
12840.40 520
12841.47 521
12842.54 523
12843.61 521
12844.68 510
12845.75 508
12846.82 502
12847.89 522
12848.96 478
12850.03 469
12851.10 499
12852.18 503
12853.25 482
12854.32 476
12855.39 480
12856.46 499
12857.53 505
12858.60 489
12859.67 510
12860.74 465
12861.81 489
12862.88 524
12863.96 509
12865.03 507
12866.10 496
12867.17 482
12868.24 478
12869.31 484
12870.38 490
12871.45 496
12872.53 488
12873.60 482
12874.67 464
12875.74 477
12876.81 485
12877.88 497
12878.96 504
12880.03 487
12881.10 475
12882.17 497
12883.24 470
12884.31 472
12885.39 489
12886.46 481
12887.53 480
12888.60 464
12889.68 473
12890.75 491
12891.82 478
12892.89 482
12893.96 474
12895.04 463
12896.11 476
12897.18 471
12898.25 500
12899.33 501
12900.40 463
12901.47 440
12902.54 465
12903.62 480
12904.69 468
12905.76 458
12906.84 480
12907.91 498
12908.98 496
12910.06 486
12911.13 463
12912.20 468
12913.27 461
12914.35 455
12915.42 454
12916.49 475
12917.57 452
12918.64 468
12919.71 464
12920.79 452
12921.86 462
12922.94 445
12924.01 445
12925.08 458
12926.16 450
12927.23 461
12928.30 467
12929.38 448
12930.45 457
12931.53 459
12932.60 436
12933.67 450
12934.75 486
12935.82 467
12936.90 411
12937.97 440
12939.04 472
12940.12 436
12941.19 441
12942.27 426
12943.34 464
12944.42 467
12945.49 437
12946.56 427
12947.64 419
12948.71 426
12949.79 437
12950.86 433
12951.94 448
12953.01 407
12954.09 453
12955.16 462
12956.24 458
12957.31 435
12958.39 446
12959.46 478
12960.54 453
12961.61 433
12962.69 442
12963.76 454
12964.84 461
12965.91 441
12966.99 454
12968.07 439
12969.14 454
12970.22 446
12971.29 462
12972.37 418
12973.44 437
12974.52 458
12975.59 459
12976.67 438
12977.75 451
12978.82 443
12979.90 450
12980.97 472
12982.05 431
12983.13 455
12984.20 448
12985.28 413
12986.35 439
12987.43 419
12988.51 450
12989.58 457
12990.66 465
12991.74 440
12992.81 439
12993.89 432
12994.97 452
12996.04 459
12997.12 436
12998.20 414
12999.27 446
13000.35 482
13001.43 456
13002.50 415
13003.58 451
13004.66 441
13005.73 452
13006.81 448
13007.89 415
13008.97 418
13010.04 460
13011.12 458
13012.20 444
13013.27 445
13014.35 442
13015.43 425
13016.51 451
13017.58 433
13018.66 421
13019.74 433
13020.82 440
13021.89 458
13022.97 456
13024.05 436
13025.13 430
13026.21 427
13027.28 433
13028.36 436
13029.44 441
13030.52 466
13031.60 454
13032.67 424
13033.75 438
13034.83 457
13035.91 452
13036.99 445
13038.07 484
13039.14 452
13040.22 442
13041.30 484
13042.38 444
13043.46 459
13044.54 431
13045.62 463
13046.69 467
13047.77 440
13048.85 432
13049.93 458
13051.01 465
13052.09 447
13053.17 427
13054.25 453
13055.33 455
13056.40 448
13057.48 450
13058.56 435
13059.64 441
13060.72 429
13061.80 425
13062.88 451
13063.96 425
13065.04 412
13066.12 428
13067.20 454
13068.28 435
13069.36 461
13070.44 491
13071.52 450
13072.60 457
13073.68 463
13074.76 448
13075.84 433
13076.92 432
13078.00 417
13079.08 426
13080.16 458
13081.24 463
13082.32 451
13083.40 460
13084.48 451
13085.56 444
13086.64 444
13087.72 441
13088.80 445
13089.88 432
13090.96 430
13092.04 439
13093.12 459
13094.20 484
13095.28 460
13096.36 430
13097.44 459
13098.52 450
13099.61 444
13100.69 453
13101.77 448
13102.85 435
13103.93 443
13105.01 466
13106.09 458
13107.17 475
13108.25 497
13109.34 465
13110.42 461
13111.50 470
13112.58 475
13113.66 484
13114.74 445
13115.82 465
13116.91 474
13117.99 460
13119.07 470
13120.15 456
13121.23 458
13122.31 466
13123.40 429
13124.48 459
13125.56 470
13126.64 481
13127.72 454
13128.81 477
13129.89 470
13130.97 483
13132.05 463
13133.14 500
13134.22 477
13135.30 490
13136.38 491
13137.47 477
13138.55 469
13139.63 466
13140.71 489
13141.80 462
13142.88 462
13143.96 459
13145.04 454
13146.13 465
13147.21 460
13148.29 485
13149.38 451
13150.46 448
13151.54 473
13152.62 460
13153.71 477
13154.79 444
13155.87 488
13156.96 474
13158.04 483
13159.12 482
13160.21 466
13161.29 493
13162.37 487
13163.46 470
13164.54 467
13165.62 480
13166.71 456
13167.79 473
13168.88 495
13169.96 479
13171.04 481
13172.13 458
13173.21 457
13174.30 465
13175.38 482
13176.46 488
13177.55 491
13178.63 493
13179.72 474
13180.80 452
13181.88 447
13182.97 478
13184.05 508
13185.14 515
13186.22 485
13187.31 495
13188.39 503
13189.48 509
13190.56 509
13191.65 477
13192.73 479
13193.81 477
13194.90 497
13195.98 471
13197.07 476
13198.15 471
13199.24 504
13200.32 484
13201.41 474
13202.49 483
13203.58 490
13204.67 497
13205.75 495
13206.84 489
13207.92 503
13209.01 502
13210.09 478
13211.18 485
13212.26 439
13213.35 460
13214.43 494
13215.52 500
13216.61 491
13217.69 511
13218.78 485
13219.86 497
13220.95 509
13222.04 492
13223.12 499
13224.21 509
13225.29 515
13226.38 500
13227.47 513
13228.55 494
13229.64 513
13230.72 526
13231.81 513
13232.90 498
13233.98 528
13235.07 507
13236.16 476
13237.24 538
13238.33 505
13239.42 505
13240.50 526
13241.59 501
13242.68 475
13243.76 518
13244.85 529
13245.94 543
13247.02 537
13248.11 538
13249.20 520
13250.29 535
13251.37 482
13252.46 519
13253.55 556
13254.63 550
13255.72 551
13256.81 546
13257.90 543
13258.98 551
13260.07 562
13261.16 537
13262.25 525
13263.33 551
13264.42 514
13265.51 537
13266.60 550
13267.69 551
13268.77 525
13269.86 559
13270.95 575
13272.04 564
13273.13 562
13274.21 564
13275.30 573
13276.39 556
13277.48 560
13278.57 560
13279.65 597
13280.74 590
13281.83 540
13282.92 549
13284.01 587
13285.10 570
13286.19 585
13287.27 598
13288.36 582
13289.45 590
13290.54 589
13291.63 603
13292.72 593
13293.81 601
13294.90 595
13295.98 605
13297.07 603
13298.16 582
13299.25 617
13300.34 615
13301.43 623
13302.52 604
13303.61 605
13304.70 590
13305.79 650
13306.88 634
13307.97 639
13309.06 630
13310.15 666
13311.24 655
13312.32 684
13313.41 676
13314.50 613
13315.59 636
13316.68 653
13317.77 670
13318.86 643
13319.95 660
13321.04 666
13322.13 667
13323.22 627
13324.31 628
13325.40 669
13326.49 651
13327.58 655
13328.68 666
13329.77 666
13330.86 665
13331.95 632
13333.04 665
13334.13 665
13335.22 669
13336.31 680
13337.40 703
13338.49 728
13339.58 718
13340.67 693
13341.76 665
13342.85 690
13343.94 702
13345.04 693
13346.13 699
13347.22 691
13348.31 684
13349.40 708
13350.49 704
13351.58 700
13352.67 693
13353.77 667
13354.86 701
13355.95 709
13357.04 709
13358.13 690
13359.22 686
13360.31 693
13361.41 735
13362.50 750
13363.59 739
13364.68 735
13365.77 785
13366.87 787
13367.96 759
13369.05 746
13370.14 801
13371.23 778
13372.33 759
13373.42 768
13374.51 762
13375.60 721
13376.69 724
13377.79 715
13378.88 723
13379.97 720
13381.06 658
13382.16 671
13383.25 667
13384.34 659
13385.43 662
13386.53 649
13387.62 655
13388.71 641
13389.81 637
13390.90 638
13391.99 630
13393.08 595
13394.18 599
13395.27 618
13396.36 639
13397.46 627
13398.55 623
13399.64 595
13400.74 619
13401.83 606
13402.92 627
13404.02 593
13405.11 594
13406.20 618
13407.30 654
13408.39 623
13409.48 605
13410.58 581
13411.67 633
13412.77 596
13413.86 588
13414.95 570
13416.05 593
13417.14 624
13418.23 607
13419.33 606
13420.42 632
13421.52 634
13422.61 621
13423.71 594
13424.80 601
13425.89 599
13426.99 608
13428.08 641
13429.18 600
13430.27 623
13431.37 638
13432.46 647
13433.56 645
13434.65 613
13435.74 597
13436.84 624
13437.93 633
13439.03 650
13440.12 630
13441.22 632
13442.31 645
13443.41 670
13444.50 666
13445.60 630
13446.69 631
13447.79 659
13448.88 653
13449.98 656
13451.08 649
13452.17 634
13453.27 655
13454.36 658
13455.46 617
13456.55 607
13457.65 619
13458.74 665
13459.84 669
13460.94 688
13462.03 665
13463.13 633
13464.22 674
13465.32 703
13466.41 662
13467.51 659
13468.61 681
13469.70 675
13470.80 711
13471.90 684
13472.99 666
13474.09 688
13475.18 670
13476.28 674
13477.38 664
13478.47 655
13479.57 661
13480.67 677
13481.76 655
13482.86 654
13483.96 686
13485.05 704
13486.15 683
13487.25 707
13488.34 698
13489.44 687
13490.54 715
13491.63 706
13492.73 677
13493.83 678
13494.93 713
13496.02 706
13497.12 706
13498.22 722
13499.31 749
13500.41 724
13501.51 753
13502.61 730
13503.70 746
13504.80 740
13505.90 728
13507.00 741
13508.09 746
13509.19 753
13510.29 725
13511.39 729
13512.49 741
13513.58 701
13514.68 699
13515.78 689
13516.88 719
13517.98 700
13519.07 717
13520.17 730
13521.27 671
13522.37 646
13523.47 661
13524.57 678
13525.66 682
13526.76 641
13527.86 649
13528.96 676
13530.06 643
13531.16 665
13532.25 645
13533.35 661
13534.45 659
13535.55 679
13536.65 653
13537.75 636
13538.85 654
13539.95 631
13541.05 635
13542.14 631
13543.24 609
13544.34 557
13545.44 586
13546.54 594
13547.64 579
13548.74 584
13549.84 591
13550.94 634
13552.04 594
13553.14 561
13554.24 584
13555.34 602
13556.44 618
13557.54 598
13558.64 592
13559.74 549
13560.84 587
13561.94 594
13563.04 572
13564.13 576
13565.23 577
13566.34 584
13567.44 570
13568.54 564
13569.64 582
13570.74 592
13571.84 592
13572.94 577
13574.04 553
13575.14 564
13576.24 533
13577.34 564
13578.44 579
13579.54 545
13580.64 550
13581.74 583
13582.84 580
13583.94 591
13585.04 580
13586.14 583
13587.24 573
13588.35 575
13589.45 582
13590.55 584
13591.65 586
13592.75 611
13593.85 572
13594.95 548
13596.05 560
13597.15 586
13598.26 579
13599.36 580
13600.46 594
13601.56 565
13602.66 586
13603.76 575
13604.86 580
13605.97 574
13607.07 562
13608.17 568
13609.27 583
13610.37 610
13611.47 573
13612.58 617
13613.68 589
13614.78 595
13615.88 586
13616.98 586
13618.09 568
13619.19 577
13620.29 557
13621.39 574
13622.50 616
13623.60 585
13624.70 560
13625.80 555
13626.91 580
13628.01 576
13629.11 598
13630.21 553
13631.32 590
13632.42 566
13633.52 575
13634.62 580
13635.73 589
13636.83 591
13637.93 582
13639.04 581
13640.14 579
13641.24 568
13642.35 564
13643.45 605
13644.55 556
13645.65 572
13646.76 570
13647.86 584
13648.96 570
13650.07 591
13651.17 579
13652.28 579
13653.38 560
13654.48 571
13655.59 597
13656.69 602
13657.79 598
13658.90 588
13660.00 585
13661.11 564
13662.21 572
13663.31 557
13664.42 560
13665.52 560
13666.63 577
13667.73 555
13668.83 553
13669.94 571
13671.04 573
13672.15 551
13673.25 578
13674.36 551
13675.46 551
13676.56 603
13677.67 604
13678.77 582
13679.88 583
13680.98 569
13682.09 547
13683.19 563
13684.30 595
13685.40 569
13686.51 575
13687.61 611
13688.72 596
13689.82 615
13690.93 611
13692.03 611
13693.14 612
13694.24 564
13695.35 592
13696.45 615
13697.56 582
13698.66 584
13699.77 564
13700.87 581
13701.98 621
13703.09 616
13704.19 628
13705.30 618
13706.40 590
13707.51 616
13708.61 624
13709.72 650
13710.83 615
13711.93 634
13713.04 625
13714.14 668
13715.25 614
13716.36 648
13717.46 626
13718.57 642
13719.67 652
13720.78 661
13721.89 657
13722.99 658
13724.10 643
13725.21 647
13726.31 678
13727.42 654
13728.53 659
13729.63 677
13730.74 670
13731.85 684
13732.95 690
13734.06 691
13735.17 666
13736.27 683
13737.38 705
13738.49 694
13739.59 677
13740.70 687
13741.81 741
13742.92 680
13744.02 711
13745.13 707
13746.24 727
13747.35 748
13748.45 733
13749.56 738
13750.67 740
13751.78 732
13752.88 775
13753.99 748
13755.10 754
13756.21 760
13757.31 795
13758.42 776
13759.53 813
13760.64 818
13761.75 811
13762.85 817
13763.96 817
13765.07 835
13766.18 863
13767.29 870
13768.39 908
13769.50 902
13770.61 920
13771.72 943
13772.83 953
13773.94 952
13775.04 945
13776.15 948
13777.26 980
13778.37 948
13779.48 939
13780.59 892
13781.70 882
13782.80 827
13783.91 833
13785.02 836
13786.13 821
13787.24 764
13788.35 745
13789.46 754
13790.57 719
13791.68 719
13792.79 724
13793.90 666
13795.00 679
13796.11 688
13797.22 668
13798.33 638
13799.44 662
13800.55 672
13801.66 655
13802.77 664
13803.88 675
13804.99 636
13806.10 678
13807.21 661
13808.32 628
13809.43 632
13810.54 638
13811.65 645
13812.76 620
13813.87 629
13814.98 624
13816.09 625
13817.20 594
13818.31 605
13819.42 621
13820.53 615
13821.64 627
13822.75 623
13823.86 651
13824.97 631
13826.08 586
13827.19 589
13828.30 624
13829.41 660
13830.53 620
13831.64 574
13832.75 600
13833.86 614
13834.97 595
13836.08 597
13837.19 608
13838.30 617
13839.41 638
13840.52 639
13841.64 611
13842.75 617
13843.86 638
13844.97 610
13846.08 622
13847.19 608
13848.30 643
13849.41 648
13850.53 635
13851.64 634
13852.75 631
13853.86 633
13854.97 672
13856.08 631
13857.20 629
13858.31 620
13859.42 646
13860.53 629
13861.64 629
13862.76 638
13863.87 631
13864.98 673
13866.09 629
13867.20 659
13868.32 654
13869.43 640
13870.54 675
13871.65 632
13872.77 648
13873.88 654
13874.99 639
13876.10 652
13877.22 644
13878.33 665
13879.44 654
13880.55 651
13881.67 677
13882.78 642
13883.89 658
13885.01 665
13886.12 648
13887.23 685
13888.34 712
13889.46 674
13890.57 689
13891.68 688
13892.80 707
13893.91 706
13895.02 699
13896.14 683
13897.25 745
13898.36 717
13899.48 722
13900.59 710
13901.70 740
13902.82 699
13903.93 671
13905.05 660
13906.16 671
13907.27 648
13908.39 669
13909.50 649
13910.61 620
13911.73 597
13912.84 602
13913.96 619
13915.07 648
13916.19 627
13917.30 610
13918.41 622
13919.53 594
13920.64 607
13921.76 591
13922.87 586
13923.99 620
13925.10 625
13926.21 608
13927.33 615
13928.44 591
13929.56 581
13930.67 585
13931.79 584
13932.90 596
13934.02 602
13935.13 593
13936.25 594
13937.36 586
13938.48 559
13939.59 581
13940.71 591
13941.82 570
13942.94 536
13944.05 578
13945.17 599
13946.28 594
13947.40 548
13948.52 553
13949.63 548
13950.75 547
13951.86 579
13952.98 547
13954.09 583
13955.21 593
13956.32 580
13957.44 542
13958.56 550
13959.67 573
13960.79 565
13961.90 570
13963.02 603
13964.14 556
13965.25 566
13966.37 571
13967.48 564
13968.60 531
13969.72 554
13970.83 569
13971.95 541
13973.07 545
13974.18 555
13975.30 543
13976.42 564
13977.53 586
13978.65 549
13979.77 576
13980.88 579
13982.00 570
13983.12 545
13984.23 570
13985.35 558
13986.47 556
13987.58 555
13988.70 562
13989.82 560
13990.94 547
13992.05 536
13993.17 565
13994.29 569
13995.40 554
13996.52 563
13997.64 568
13998.76 566
13999.87 556
14000.99 566
14002.11 537
14003.23 560
14004.35 549
14005.46 550
14006.58 559
14007.70 557
14008.82 544
14009.93 556
14011.05 553
14012.17 565
14013.29 574
14014.41 576
14015.52 569
14016.64 585
14017.76 582
14018.88 574
14020.00 579
14021.12 594
14022.23 562
14023.35 554
14024.47 537
14025.59 558
14026.71 573
14027.83 565
14028.95 561
14030.06 567
14031.18 554
14032.30 569
14033.42 572
14034.54 581
14035.66 566
14036.78 577
14037.90 611
14039.02 585
14040.14 584
14041.25 578
14042.37 597
14043.49 592
14044.61 584
14045.73 586
14046.85 610
14047.97 586
14049.09 570
14050.21 565
14051.33 577
14052.45 611
14053.57 590
14054.69 591
14055.81 580
14056.93 592
14058.05 606
14059.17 602
14060.29 578
14061.41 595
14062.53 636
14063.65 626
14064.77 600
14065.89 578
14067.01 608
14068.13 634
14069.25 602
14070.37 588
14071.49 606
14072.61 622
14073.73 633
14074.85 646
14075.97 660
14077.09 638
14078.21 642
14079.33 636
14080.45 622
14081.57 651
14082.69 645
14083.82 647
14084.94 657
14086.06 617
14087.18 610
14088.30 629
14089.42 638
14090.54 636
14091.66 648
14092.78 605
14093.91 638
14095.03 642
14096.15 647
14097.27 647
14098.39 610
14099.51 617
14100.63 622
14101.76 630
14102.88 611
14104.00 632
14105.12 610
14106.24 672
14107.36 626
14108.49 601
14109.61 610
14110.73 593
14111.85 588
14112.97 610
14114.10 629
14115.22 589
14116.34 612
14117.46 570
14118.58 566
14119.71 557
14120.83 563
14121.95 592
14123.07 589
14124.20 562
14125.32 570
14126.44 538
14127.56 538
14128.69 554
14129.81 554
14130.93 545
14132.06 533
14133.18 542
14134.30 537
14135.42 548
14136.55 522
14137.67 538
14138.79 561
14139.92 544
14141.04 564
14142.16 533
14143.29 538
14144.41 548
14145.53 537
14146.66 548
14147.78 523
14148.90 541
14150.03 549
14151.15 549
14152.27 525
14153.40 521
14154.52 499
14155.64 498
14156.77 520
14157.89 553
14159.02 517
14160.14 536
14161.26 550
14162.39 517
14163.51 512
14164.64 516
14165.76 511
14166.88 531
14168.01 520
14169.13 549
14170.26 528
14171.38 518
14172.51 546
14173.63 508
14174.75 516
14175.88 531
14177.00 526
14178.13 513
14179.25 496
14180.38 522
14181.50 519
14182.63 521
14183.75 549
14184.88 524
14186.00 502
14187.13 510
14188.25 516
14189.38 522
14190.50 516
14191.63 523
14192.75 496
14193.88 506
14195.00 500
14196.13 475
14197.25 508
14198.38 486
14199.50 506
14200.63 512
14201.76 531
14202.88 519
14204.01 496
14205.13 524
14206.26 501
14207.38 517
14208.51 526
14209.64 499
14210.76 515
14211.89 492
14213.01 478
14214.14 478
14215.27 480
14216.39 487
14217.52 484
14218.64 493
14219.77 487
14220.90 465
14222.02 493
14223.15 499
14224.28 465
14225.40 496
14226.53 462
14227.66 459
14228.78 491
14229.91 488
14231.04 499
14232.16 466
14233.29 451
14234.42 467
14235.54 465
14236.67 453
14237.80 483
14238.92 468
14240.05 452
14241.18 482
14242.31 476
14243.43 428
14244.56 475
14245.69 488
14246.82 470
14247.94 430
14249.07 452
14250.20 459
14251.33 460
14252.45 473
14253.58 481
14254.71 460
14255.84 471
14256.96 477
14258.09 459
14259.22 456
14260.35 438
14261.47 438
14262.60 474
14263.73 460
14264.86 451
14265.99 460
14267.12 471
14268.24 454
14269.37 452
14270.50 439
14271.63 446
14272.76 422
14273.89 455
14275.01 466
14276.14 451
14277.27 423
14278.40 436
14279.53 443
14280.66 426
14281.79 432
14282.91 429
14284.04 441
14285.17 463
14286.30 453
14287.43 458
14288.56 441
14289.69 456
14290.82 454
14291.95 448
14293.08 437
14294.20 446
14295.33 435
14296.46 453
14297.59 454
14298.72 437
14299.85 439
14300.98 422
14302.11 430
14303.24 433
14304.37 453
14305.50 426
14306.63 435
14307.76 442
14308.89 433
14310.02 429
14311.15 430
14312.28 452
14313.41 436
14314.54 439
14315.67 446
14316.80 454
14317.93 465
14319.06 432
14320.19 417
14321.32 447
14322.45 417
14323.58 423
14324.71 453
14325.84 430
14326.97 412
14328.10 437
14329.23 449
14330.36 416
14331.49 422
14332.62 438
14333.76 448
14334.89 450
14336.02 443
14337.15 399
14338.28 437
14339.41 445
14340.54 449
14341.67 438
14342.80 412
14343.93 417
14345.07 446
14346.20 435
14347.33 438
14348.46 418
14349.59 415
14350.72 422
14351.85 429
14352.99 429
14354.12 427
14355.25 405
14356.38 412
14357.51 424
14358.64 433
14359.78 406
14360.91 400
14362.04 409
14363.17 398
14364.30 412
14365.44 402
14366.57 427
14367.70 427
14368.83 416
14369.96 403
14371.10 416
14372.23 435
14373.36 434
14374.49 425
14375.63 430
14376.76 421
14377.89 417
14379.02 405
14380.16 403
14381.29 407
14382.42 426
14383.55 409
14384.69 419
14385.82 419
14386.95 402
14388.09 428
14389.22 436
14390.35 426
14391.49 410
14392.62 436
14393.75 414
14394.89 432
14396.02 407
14397.15 389
14398.28 421
14399.42 417
14400.55 430
14401.69 400
14402.82 422
14403.95 405
14405.09 412
14406.22 432
14407.35 446
14408.49 428
14409.62 436
14410.75 414
14411.89 415
14413.02 434
14414.16 419
14415.29 430
14416.42 413
14417.56 419
14418.69 409
14419.83 443
14420.96 448
14422.10 423
14423.23 413
14424.36 436
14425.50 458
14426.63 443
14427.77 441
14428.90 422
14430.04 442
14431.17 442
14432.31 429
14433.44 441
14434.58 436
14435.71 464
14436.85 427
14437.98 440
14439.12 435
14440.25 456
14441.39 451
14442.52 430
14443.66 443
14444.79 406
14445.93 439
14447.06 445
14448.20 434
14449.33 424
14450.47 420
14451.60 436
14452.74 446
14453.87 419
14455.01 414
14456.14 449
14457.28 451
14458.42 470
14459.55 444
14460.69 461
14461.82 434
14462.96 450
14464.10 438
14465.23 427
14466.37 445
14467.50 427
14468.64 433
14469.78 430
14470.91 454
14472.05 425
14473.18 436
14474.32 445
14475.46 443
14476.59 457
14477.73 445
14478.87 449
14480.00 456
14481.14 435
14482.28 442
14483.41 435
14484.55 426
14485.69 421
14486.82 425
14487.96 415
14489.10 416
14490.23 429
14491.37 437
14492.51 424
14493.65 408
14494.78 422
14495.92 415
14497.06 393
14498.19 431
14499.33 391
14500.47 411
14501.61 442
14502.74 436
14503.88 436
14505.02 419
14506.16 408
14507.29 413
14508.43 435
14509.57 435
14510.71 438
14511.85 434
14512.98 399
14514.12 410
14515.26 426
14516.40 425
14517.54 423
14518.67 419
14519.81 454
14520.95 415
14522.09 426
14523.23 414
14524.36 424
14525.50 413
14526.64 404
14527.78 387
14528.92 425
14530.06 424
14531.19 422
14532.33 404
14533.47 420
14534.61 463
14535.75 432
14536.89 426
14538.03 431
14539.17 414
14540.31 413
14541.44 422
14542.58 426
14543.72 443
14544.86 420
14546.00 445
14547.14 462
14548.28 426
14549.42 423
14550.56 410
14551.70 425
14552.84 416
14553.98 413
14555.12 386
14556.25 441
14557.39 432
14558.53 445
14559.67 433
14560.81 451
14561.95 443
14563.09 424
14564.23 456
14565.37 438
14566.51 419
14567.65 433
14568.79 454
14569.93 415
14571.07 434
14572.21 466
14573.35 457
14574.49 427
14575.63 442
14576.77 435
14577.92 446
14579.06 445
14580.20 465
14581.34 443
14582.48 462
14583.62 468
14584.76 482
14585.90 448
14587.04 467
14588.18 450
14589.32 446
14590.46 450
14591.60 449
14592.74 457
14593.89 463
14595.03 441
14596.17 454
14597.31 473
14598.45 439
14599.59 460
14600.73 469
14601.87 479
14603.02 491
14604.16 491
14605.30 480
14606.44 495
14607.58 464
14608.72 498
14609.86 501
14611.01 506
14612.15 484
14613.29 473
14614.43 493
14615.57 497
14616.72 491
14617.86 531
14619.00 503
14620.14 478
14621.28 503
14622.43 510
14623.57 515
14624.71 515
14625.85 537
14627.00 515
14628.14 523
14629.28 527
14630.42 515
14631.56 532
14632.71 559
14633.85 579
14634.99 569
14636.14 564
14637.28 575
14638.42 551
14639.56 543
14640.71 531
14641.85 526
14642.99 518
14644.14 550
14645.28 521
14646.42 502
14647.56 501
14648.71 482
14649.85 490
14650.99 486
14652.14 448
14653.28 461
14654.42 459
14655.57 460
14656.71 477
14657.85 428
14659.00 441
14660.14 418
14661.29 431
14662.43 444
14663.57 412
14664.72 427
14665.86 418
14667.00 408
14668.15 434
14669.29 432
14670.44 453
14671.58 430
14672.73 421
14673.87 424
14675.01 419
14676.16 412
14677.30 397
14678.45 404
14679.59 420
14680.74 425
14681.88 415
14683.02 411
14684.17 405
14685.31 395
14686.46 392
14687.60 396
14688.75 408
14689.89 407
14691.04 400
14692.18 372
14693.33 402
14694.47 414
14695.62 405
14696.76 388
14697.91 403
14699.05 385
14700.20 397
14701.34 399
14702.49 410
14703.63 389
14704.78 392
14705.92 393
14707.07 382
14708.22 405
14709.36 382
14710.51 423
14711.65 398
14712.80 392
14713.94 388
14715.09 412
14716.23 406
14717.38 380
14718.53 384
14719.67 406
14720.82 383
14721.96 413
14723.11 403
14724.26 386
14725.40 369
14726.55 379
14727.70 412
14728.84 388
14729.99 376
14731.13 384
14732.28 385
14733.43 394
14734.57 383
14735.72 392
14736.87 395
14738.01 389
14739.16 379
14740.31 382
14741.45 418
14742.60 411
14743.75 385
14744.89 374
14746.04 381
14747.19 409
14748.34 396
14749.48 373
14750.63 393
14751.78 374
14752.92 386
14754.07 370
14755.22 382
14756.37 386
14757.51 380
14758.66 376
14759.81 395
14760.96 379
14762.10 385
14763.25 360
14764.40 354
14765.55 390
14766.70 359
14767.84 371
14768.99 392
14770.14 393
14771.29 369
14772.43 364
14773.58 371
14774.73 365
14775.88 364
14777.03 386
14778.18 371
14779.32 373
14780.47 386
14781.62 365
14782.77 364
14783.92 368
14785.07 381
14786.21 375
14787.36 357
14788.51 349
14789.66 362
14790.81 397
14791.96 346
14793.11 371
14794.26 361
14795.40 345
14796.55 365
14797.70 363
14798.85 345
14800.00 347
14801.15 372
14802.30 360
14803.45 374
14804.60 370
14805.75 354
14806.90 346
14808.05 330
14809.19 349
14810.34 346
14811.49 371
14812.64 340
14813.79 332
14814.94 351
14816.09 347
14817.24 336
14818.39 338
14819.54 363
14820.69 335
14821.84 355
14822.99 324
14824.14 338
14825.29 370
14826.44 341
14827.59 349
14828.74 336
14829.89 354
14831.04 336
14832.19 354
14833.34 353
14834.49 356
14835.64 340
14836.79 344
14837.95 343
14839.10 355
14840.25 345
14841.40 332
14842.55 314
14843.70 318
14844.85 353
14846.00 364
14847.15 365
14848.30 330
14849.45 350
14850.60 341
14851.76 331
14852.91 326
14854.06 343
14855.21 356
14856.36 333
14857.51 338
14858.66 331
14859.81 314
14860.97 315
14862.12 328
14863.27 337
14864.42 344
14865.57 326
14866.72 333
14867.88 348
14869.03 342
14870.18 335
14871.33 335
14872.48 343
14873.64 359
14874.79 347
14875.94 338
14877.09 321
14878.24 332
14879.40 345
14880.55 320
14881.70 307
14882.85 309
14884.00 316
14885.16 323
14886.31 317
14887.46 320
14888.61 339
14889.77 350
14890.92 336
14892.07 342
14893.23 321
14894.38 340
14895.53 342
14896.68 345
14897.84 326
14898.99 326
14900.14 320
14901.30 341
14902.45 344
14903.60 338
14904.75 328
14905.91 342
14907.06 358
14908.21 330
14909.37 331
14910.52 343
14911.67 318
14912.83 305
14913.98 316
14915.14 313
14916.29 305
14917.44 316
14918.60 316
14919.75 324
14920.90 314
14922.06 303
14923.21 324
14924.37 323
14925.52 323
14926.67 325
14927.83 343
14928.98 339
14930.14 310
14931.29 300
14932.44 325
14933.60 320
14934.75 306
14935.91 332
14937.06 347
14938.22 343
14939.37 322
14940.52 315
14941.68 292
14942.83 322
14943.99 335
14945.14 303
14946.30 298
14947.45 326
14948.61 336
14949.76 333
14950.92 293
14952.07 310
14953.23 308
14954.38 318
14955.54 335
14956.69 299
14957.85 340
14959.00 323
14960.16 351
14961.31 318
14962.47 301
14963.62 330
14964.78 317
14965.94 313
14967.09 314
14968.25 333
14969.40 342
14970.56 349
14971.71 323
14972.87 307
14974.03 327
14975.18 325
14976.34 328
14977.49 334
14978.65 323
14979.81 322
14980.96 311
14982.12 334
14983.27 314
14984.43 327
14985.59 307
14986.74 317
14987.90 317
14989.06 312
14990.21 315
14991.37 308
14992.53 320
14993.68 317
14994.84 314
14996.00 338
14997.15 325
14998.31 307
14999.47 313
15000.62 328
15001.78 321
15002.94 340
15004.09 321
15005.25 317
15006.41 304
15007.56 308
15008.72 325
15009.88 311
15011.04 313
15012.19 332
15013.35 310
15014.51 317
15015.67 323
15016.82 312
15017.98 328
15019.14 315
15020.30 319
15021.45 312
15022.61 305
15023.77 335
15024.93 321
15026.08 311
15027.24 313
15028.40 317
15029.56 310
15030.72 335
15031.87 333
15033.03 322
15034.19 309
15035.35 326
15036.51 319
15037.67 301
15038.82 300
15039.98 330
15041.14 329
15042.30 321
15043.46 325
15044.62 324
15045.78 303
15046.93 323
15048.09 329
15049.25 324
15050.41 321
15051.57 308
15052.73 317
15053.89 307
15055.05 291
15056.20 314
15057.36 326
15058.52 311
15059.68 320
15060.84 331
15062.00 316
15063.16 298
15064.32 326
15065.48 331
15066.64 319
15067.80 308
15068.96 306
15070.12 314
15071.28 313
15072.44 327
15073.60 307
15074.76 314
15075.91 319
15077.07 323
15078.23 303
15079.39 333
15080.55 299
15081.71 324
15082.87 336
15084.03 339
15085.19 308
15086.35 313
15087.51 327
15088.68 326
15089.84 305
15091.00 305
15092.16 309
15093.32 330
15094.48 305
15095.64 324
15096.80 335
15097.96 319
15099.12 317
15100.28 343
15101.44 318
15102.60 318
15103.76 316
15104.92 334
15106.08 318
15107.25 317
15108.41 301
15109.57 305
15110.73 294
15111.89 321
15113.05 323
15114.21 319
15115.37 305
15116.54 330
15117.70 317
15118.86 333
15120.02 322
15121.18 330
15122.34 301
15123.50 311
15124.67 335
15125.83 338
15126.99 333
15128.15 332
15129.31 334
15130.47 315
15131.64 336
15132.80 332
15133.96 312
15135.12 318
15136.28 308
15137.45 322
15138.61 328
15139.77 316
15140.93 317
15142.10 316
15143.26 298
15144.42 316
15145.58 337
15146.75 330
15147.91 346
15149.07 331
15150.23 333
15151.40 316
15152.56 356
15153.72 350
15154.88 337
15156.05 326
15157.21 325
15158.37 349
15159.54 350
15160.70 352
15161.86 335
15163.03 327
15164.19 361
15165.35 339
15166.52 350
15167.68 332
15168.84 319
15170.01 349
15171.17 338
15172.33 335
15173.50 363
15174.66 358
15175.82 350
15176.99 347
15178.15 357
15179.31 345
15180.48 352
15181.64 337
15182.81 332
15183.97 367
15185.13 345
15186.30 368
15187.46 353
15188.63 333
15189.79 329
15190.95 356
15192.12 334
15193.28 375
15194.45 359
15195.61 360
15196.78 345
15197.94 340
15199.10 345
15200.27 343
15201.43 320
15202.60 325
15203.76 311
15204.93 313
15206.09 355
15207.26 339
15208.42 338
15209.59 337
15210.75 345
15211.92 371
15213.08 368
15214.25 363
15215.41 335
15216.58 380
15217.74 381
15218.91 350
15220.07 350
15221.24 358
15222.40 390
15223.57 372
15224.74 359
15225.90 370
15227.07 373
15228.23 379
15229.40 364
15230.56 361
15231.73 338
15232.89 362
15234.06 374
15235.23 381
15236.39 351
15237.56 356
15238.72 380
15239.89 384
15241.06 363
15242.22 373
15243.39 364
15244.56 351
15245.72 383
15246.89 368
15248.05 388
15249.22 387
15250.39 400
15251.55 353
15252.72 357
15253.89 357
15255.05 374
15256.22 366
15257.39 349
15258.55 319
15259.72 348
15260.89 339
15262.05 371
15263.22 358
15264.39 338
15265.56 350
15266.72 345
15267.89 364
15269.06 367
15270.22 350
15271.39 352
15272.56 353
15273.73 357
15274.89 338
15276.06 330
15277.23 346
15278.40 349
15279.56 351
15280.73 330
15281.90 334
15283.07 332
15284.23 333
15285.40 362
15286.57 329
15287.74 319
15288.91 343
15290.07 341
15291.24 350
15292.41 324
15293.58 358
15294.75 333
15295.92 352
15297.08 348
15298.25 346
15299.42 372
15300.59 377
15301.76 380
15302.93 357
15304.09 348
15305.26 358
15306.43 334
15307.60 329
15308.77 336
15309.94 348
15311.11 350
15312.28 345
15313.44 372
15314.61 333
15315.78 333
15316.95 340
15318.12 370
15319.29 372
15320.46 359
15321.63 337
15322.80 355
15323.97 329
15325.14 347
15326.30 330
15327.47 343
15328.64 338
15329.81 352
15330.98 341
15332.15 322
15333.32 337
15334.49 354
15335.66 356
15336.83 349
15338.00 359
15339.17 343
15340.34 329
15341.51 353
15342.68 350
15343.85 367
15345.02 359
15346.19 362
15347.36 347
15348.53 336
15349.70 346
15350.87 325
15352.04 342
15353.21 346
15354.38 372
15355.55 374
15356.72 340
15357.90 344
15359.07 387
15360.24 361
15361.41 361
15362.58 354
15363.75 338
15364.92 349
15366.09 370
15367.26 330
15368.43 331
15369.60 360
15370.77 348
15371.95 356
15373.12 363
15374.29 354
15375.46 349
15376.63 348
15377.80 368
15378.97 362
15380.15 361
15381.32 351
15382.49 339
15383.66 365
15384.83 358
15386.00 330
15387.17 321
15388.35 342
15389.52 350
15390.69 365
15391.86 334
15393.03 345
15394.21 352
15395.38 363
15396.55 358
15397.72 341
15398.89 345
15400.07 351
15401.24 347
15402.41 352
15403.58 332
15404.76 329
15405.93 346
15407.10 345
15408.27 328
15409.45 312
15410.62 347
15411.79 350
15412.96 366
15414.14 341
15415.31 336
15416.48 326
15417.66 350
15418.83 342
15420.00 322
15421.17 316
15422.35 308
15423.52 338
15424.69 341
15425.87 342
15427.04 337
15428.21 349
15429.39 356
15430.56 352
15431.73 352
15432.91 337
15434.08 345
15435.25 348
15436.43 337
15437.60 342
15438.77 327
15439.95 334
15441.12 325
15442.30 312
15443.47 326
15444.64 338
15445.82 336
15446.99 330
15448.17 347
15449.34 349
15450.51 330
15451.69 317
15452.86 335
15454.04 334
15455.21 342
15456.39 311
15457.56 314
15458.73 320
15459.91 334
15461.08 345
15462.26 350
15463.43 338
15464.61 318
15465.78 362
15466.96 343
15468.13 319
15469.31 340
15470.48 363
15471.66 342
15472.83 358
15474.01 361
15475.18 356
15476.36 361
15477.53 346
15478.71 347
15479.88 337
15481.06 355
15482.23 382
15483.41 357
15484.58 330
15485.76 325
15486.93 331
15488.11 332
15489.29 305
15490.46 349
15491.64 335
15492.81 336
15493.99 352
15495.16 340
15496.34 330
15497.52 349
15498.69 347
15499.87 329
15501.04 318
15502.22 344
15503.40 319
15504.57 311
15505.75 325
15506.92 349
15508.10 346
15509.28 343
15510.45 334
15511.63 352
15512.81 321
15513.98 337
15515.16 339
15516.34 354
15517.51 374
15518.69 355
15519.87 328
15521.04 320
15522.22 339
15523.40 357
15524.57 335
15525.75 351
15526.93 334
15528.11 360
15529.28 365
15530.46 326
15531.64 334
15532.81 350
15533.99 348
15535.17 340
15536.35 331
15537.52 326
15538.70 319
15539.88 339
15541.06 364
15542.23 328
15543.41 339
15544.59 340
15545.77 353
15546.95 354
15548.12 323
15549.30 354
15550.48 367
15551.66 344
15552.83 362
15554.01 332
15555.19 339
15556.37 360
15557.55 348
15558.73 358
15559.90 355
15561.08 359
15562.26 378
15563.44 364
15564.62 366
15565.80 370
15566.97 372
15568.15 353
15569.33 348
15570.51 388
15571.69 341
15572.87 362
15574.05 358
15575.23 364
15576.40 342
15577.58 364
15578.76 350
15579.94 384
15581.12 363
15582.30 376
15583.48 355
15584.66 349
15585.84 374
15587.02 359
15588.20 378
15589.38 357
15590.56 371
15591.73 353
15592.91 352
15594.09 373
15595.27 349
15596.45 360
15597.63 401
15598.81 377
15599.99 387
15601.17 379
15602.35 369
15603.53 399
15604.71 400
15605.89 377
15607.07 365
15608.25 373
15609.43 390
15610.61 391
15611.79 394
15612.97 397
15614.15 387
15615.33 407
15616.51 392
15617.69 384
15618.88 391
15620.06 399
15621.24 393
15622.42 417
15623.60 431
15624.78 430
15625.96 413
15627.14 420
15628.32 414
15629.50 413
15630.68 391
15631.86 380
15633.05 390
15634.23 401
15635.41 400
15636.59 393
15637.77 412
15638.95 412
15640.13 405
15641.31 435
15642.50 417
15643.68 423
15644.86 427
15646.04 415
15647.22 418
15648.40 428
15649.58 403
15650.77 414
15651.95 411
15653.13 425
15654.31 418
15655.49 421
15656.68 422
15657.86 419
15659.04 419
15660.22 444
15661.40 444
15662.59 414
15663.77 416
15664.95 440
15666.13 429
15667.32 444
15668.50 424
15669.68 435
15670.86 417
15672.05 464
15673.23 427
15674.41 415
15675.59 443
15676.78 453
15677.96 423
15679.14 409
15680.32 437
15681.51 421
15682.69 425
15683.87 423
15685.06 409
15686.24 409
15687.42 401
15688.61 428
15689.79 404
15690.97 419
15692.16 413
15693.34 397
15694.52 419
15695.71 390
15696.89 422
15698.07 423
15699.26 419
15700.44 410
15701.62 426
15702.81 404
15703.99 423
15705.17 417
15706.36 426
15707.54 415
15708.73 442
15709.91 438
15711.09 428
15712.28 424
15713.46 425
15714.65 433
15715.83 424
15717.02 425
15718.20 420
15719.38 450
15720.57 429
15721.75 435
15722.94 435
15724.12 440
15725.31 430
15726.49 438
15727.68 454
15728.86 412
15730.04 419
15731.23 471
15732.41 459
15733.60 448
15734.78 453
15735.97 470
15737.15 468
15738.34 454
15739.52 459
15740.71 459
15741.89 477
15743.08 483
15744.27 446
15745.45 438
15746.64 454
15747.82 458
15749.01 465
15750.19 444
15751.38 488
15752.56 467
15753.75 470
15754.93 464
15756.12 490
15757.31 477
15758.49 490
15759.68 478
15760.86 511
15762.05 502
15763.24 497
15764.42 519
15765.61 488
15766.79 484
15767.98 480
15769.17 457
15770.35 481
15771.54 472
15772.72 473
15773.91 490
15775.10 471
15776.28 466
15777.47 477
15778.66 460
15779.84 450
15781.03 446
15782.22 430
15783.40 422
15784.59 444
15785.78 472
15786.96 481
15788.15 441
15789.34 456
15790.53 442
15791.71 428
15792.90 401
15794.09 440
15795.27 436
15796.46 454
15797.65 462
15798.84 421
15800.02 420
15801.21 419
15802.40 417
15803.59 405
15804.77 410
15805.96 428
15807.15 412
15808.34 413
15809.52 417
15810.71 391
15811.90 409
15813.09 396
15814.28 415
15815.46 408
15816.65 443
15817.84 422
15819.03 408
15820.22 423
15821.40 385
15822.59 435
15823.78 425
15824.97 397
15826.16 375
15827.35 408
15828.53 428
15829.72 436
15830.91 401
15832.10 400
15833.29 380
15834.48 412
15835.67 403
15836.85 379
15838.04 406
15839.23 418
15840.42 397
15841.61 377
15842.80 390
15843.99 416
15845.18 400
15846.37 411
15847.55 388
15848.74 385
15849.93 389
15851.12 391
15852.31 386
15853.50 388
15854.69 372
15855.88 402
15857.07 388
15858.26 409
15859.45 391
15860.64 387
15861.83 431
15863.02 394
15864.21 411
15865.40 388
15866.59 432
15867.78 385
15868.97 391
15870.16 397
15871.35 405
15872.54 401
15873.73 373
15874.92 409
15876.11 438
15877.30 400
15878.49 396
15879.68 409
15880.87 422
15882.06 437
15883.25 418
15884.44 412
15885.63 441
15886.82 413
15888.01 381
15889.20 429
15890.39 409
15891.59 414
15892.78 404
15893.97 432
15895.16 421
15896.35 379
15897.54 419
15898.73 434
15899.92 408
15901.11 421
15902.30 438
15903.50 436
15904.69 413
15905.88 389
15907.07 385
15908.26 421
15909.45 419
15910.64 440
15911.84 447
15913.03 423
15914.22 401
15915.41 424
15916.60 422
15917.79 439
15918.99 433
15920.18 443
15921.37 442
15922.56 453
15923.75 419
15924.95 409
15926.14 421
15927.33 410
15928.52 433
15929.71 425
15930.91 417
15932.10 438
15933.29 424
15934.48 428
15935.68 415
15936.87 413
15938.06 396
15939.25 402
15940.45 422
15941.64 400
15942.83 397
15944.03 382
15945.22 387
15946.41 395
15947.60 384
15948.80 384
15949.99 381
15951.18 381
15952.38 364
15953.57 365
15954.76 354
15955.96 375
15957.15 380
15958.34 353
15959.54 351
15960.73 349
15961.92 360
15963.12 352
15964.31 352
15965.50 352
15966.70 331
15967.89 330
15969.08 348
15970.28 323
15971.47 336
15972.67 350
15973.86 348
15975.05 361
15976.25 345
15977.44 343
15978.64 331
15979.83 342
15981.02 333
15982.22 338
15983.41 334
15984.61 342
15985.80 338
15987.00 327
15988.19 326
15989.38 333
15990.58 316
15991.77 327
15992.97 310
15994.16 327
15995.36 329
15996.55 337
15997.75 327
15998.94 318
16000.14 334
16001.33 346
16002.53 337
16003.72 310
16004.92 345
16006.11 339
16007.31 337
16008.50 334
16009.70 346
16010.89 324
16012.09 301
16013.28 324
16014.48 322
16015.67 325
16016.87 317
16018.07 335
16019.26 311
16020.46 304
16021.65 332
16022.85 324
16024.04 323
16025.24 325
16026.44 341
16027.63 332
16028.83 319
16030.02 323
16031.22 326
16032.42 325
16033.61 302
16034.81 290
16036.00 319
16037.20 341
16038.40 311
16039.59 324
16040.79 339
16041.99 321
16043.18 321
16044.38 321
16045.58 323
16046.77 304
16047.97 331
16049.17 308
16050.36 311
16051.56 330
16052.76 299
16053.95 334
16055.15 312
16056.35 300
16057.54 324
16058.74 329
16059.94 335
16061.14 326
16062.33 318
16063.53 332
16064.73 334
16065.92 346
16067.12 328
16068.32 317
16069.52 305
16070.71 305
16071.91 320
16073.11 324
16074.31 299
16075.50 296
16076.70 325
16077.90 320
16079.10 326
16080.30 281
16081.49 306
16082.69 311
16083.89 303
16085.09 303
16086.29 305
16087.48 301
16088.68 301
16089.88 295
16091.08 290
16092.28 288
16093.48 283
16094.67 299
16095.87 312
16097.07 289
16098.27 325
16099.47 304
16100.67 301
16101.87 277
16103.06 274
16104.26 297
16105.46 325
16106.66 300
16107.86 299
16109.06 287
16110.26 304
16111.46 299
16112.66 299
16113.86 288
16115.05 299
16116.25 288
16117.45 291
16118.65 290
16119.85 304
16121.05 302
16122.25 336
16123.45 282
16124.65 311
16125.85 311
16127.05 305
16128.25 298
16129.45 293
16130.65 305
16131.85 295
16133.05 306
16134.25 292
16135.45 321
16136.65 292
16137.85 276
16139.05 284
16140.25 288
16141.45 307
16142.65 306
16143.85 310
16145.05 280
16146.25 307
16147.45 287
16148.65 280
16149.85 297
16151.05 284
16152.25 286
16153.45 317
16154.65 311
16155.85 295
16157.05 301
16158.25 323
16159.46 314
16160.66 309
16161.86 311
16163.06 312
16164.26 323
16165.46 312
16166.66 281
16167.86 283
16169.06 301
16170.27 280
16171.47 286
16172.67 306
16173.87 314
16175.07 300
16176.27 292
16177.47 286
16178.67 294
16179.88 287
16181.08 292
16182.28 299
16183.48 280
16184.68 280
16185.89 291
16187.09 288
16188.29 290
16189.49 271
16190.69 296
16191.90 298
16193.10 304
16194.30 298
16195.50 285
16196.70 287
16197.91 282
16199.11 279
16200.31 294
16201.51 300
16202.72 300
16203.92 322
16205.12 308
16206.32 309
16207.53 294
16208.73 291
16209.93 313
16211.13 305
16212.34 289
16213.54 306
16214.74 279
16215.95 296
16217.15 307
16218.35 296
16219.55 290
16220.76 303
16221.96 313
16223.16 310
16224.37 283
16225.57 295
16226.77 293
16227.98 332
16229.18 314
16230.38 298
16231.59 283
16232.79 299
16233.99 304
16235.20 307
16236.40 287
16237.61 310
16238.81 297
16240.01 319
16241.22 292
16242.42 295
16243.63 297
16244.83 310
16246.03 298
16247.24 323
16248.44 298
16249.65 297
16250.85 307
16252.05 298
16253.26 307
16254.46 295
16255.67 311
16256.87 322
16258.08 294
16259.28 310
16260.49 316
16261.69 307
16262.89 291
16264.10 282
16265.30 315
16266.51 327
16267.71 300
16268.92 310
16270.12 290
16271.33 289
16272.53 321
16273.74 318
16274.94 305
16276.15 303
16277.35 302
16278.56 312
16279.77 283
16280.97 304
16282.18 310
16283.38 306
16284.59 317
16285.79 289
16287.00 293
16288.20 301
16289.41 305
16290.61 291
16291.82 280
16293.03 286
16294.23 300
16295.44 319
16296.64 326
16297.85 311
16299.06 314
16300.26 321
16301.47 317
16302.67 318
16303.88 306
16305.09 309
16306.29 293
16307.50 309
16308.71 289
16309.91 318
16311.12 302
16312.33 307
16313.53 313
16314.74 316
16315.95 285
16317.15 317
16318.36 296
16319.57 304
16320.77 305
16321.98 311
16323.19 313
16324.39 296
16325.60 326
16326.81 304
16328.01 290
16329.22 304
16330.43 321
16331.64 302
16332.84 301
16334.05 291
16335.26 304
16336.47 320
16337.67 303
16338.88 291
16340.09 300
16341.30 288
16342.50 291
16343.71 288
16344.92 311
16346.13 308
16347.33 302
16348.54 317
16349.75 313
16350.96 296
16352.17 278
16353.37 275
16354.58 291
16355.79 296
16357.00 292
16358.21 311
16359.41 283
16360.62 285
16361.83 288
16363.04 288
16364.25 286
16365.46 282
16366.67 286
16367.87 292
16369.08 290
16370.29 281
16371.50 285
16372.71 281
16373.92 295
16375.13 282
16376.34 291
16377.54 304
16378.75 307
16379.96 282
16381.17 285
16382.38 290
16383.59 292
16384.80 297
16386.01 302
16387.22 292
16388.43 323
16389.64 293
16390.85 310
16392.05 294
16393.26 278
16394.47 277
16395.68 284
16396.89 288
16398.10 304
16399.31 291
16400.52 289
16401.73 310
16402.94 280
16404.15 296
16405.36 285
16406.57 285
16407.78 280
16408.99 295
16410.20 301
16411.41 280
16412.62 301
16413.83 285
16415.04 288
16416.25 286
16417.46 271
16418.67 292
16419.88 276
16421.10 308
16422.31 278
16423.52 286
16424.73 281
16425.94 291
16427.15 283
16428.36 265
16429.57 283
16430.78 288
16431.99 294
16433.20 291
16434.41 282
16435.63 285
16436.84 271
16438.05 292
16439.26 307
16440.47 292
16441.68 294
16442.89 278
16444.10 291
16445.32 283
16446.53 286
16447.74 270
16448.95 299
16450.16 270
16451.37 281
16452.59 278
16453.80 264
16455.01 286
16456.22 281
16457.43 284
16458.64 273
16459.86 264
16461.07 283
16462.28 295
16463.49 302
16464.70 292
16465.92 293
16467.13 279
16468.34 282
16469.55 290
16470.77 271
16471.98 254
16473.19 284
16474.40 301
16475.62 310
16476.83 268
16478.04 280
16479.25 294
16480.47 288
16481.68 300
16482.89 256
16484.11 255
16485.32 272
16486.53 282
16487.74 288
16488.96 277
16490.17 296
16491.38 315
16492.60 285
16493.81 277
16495.02 289
16496.24 269
16497.45 281
16498.66 295
16499.88 276
16501.09 279
16502.30 302
16503.52 294
16504.73 293
16505.94 289
16507.16 293
16508.37 275
16509.59 289
16510.80 285
16512.01 266
16513.23 276
16514.44 280
16515.66 286
16516.87 275
16518.08 275
16519.30 281
16520.51 266
16521.73 301
16522.94 287
16524.16 298
16525.37 275
16526.58 308
16527.80 311
16529.01 286
16530.23 268
16531.44 292
16532.66 284
16533.87 267
16535.09 271
16536.30 294
16537.52 316
16538.73 314
16539.95 301
16541.16 281
16542.38 284
16543.59 280
16544.81 288
16546.02 283
16547.24 282
16548.45 298
16549.67 290
16550.88 310
16552.10 283
16553.31 288
16554.53 280
16555.74 282
16556.96 300
16558.18 298
16559.39 272
16560.61 276
16561.82 275
16563.04 269
16564.25 300
16565.47 274
16566.69 281
16567.90 286
16569.12 278
16570.33 289
16571.55 274
16572.77 283
16573.98 274
16575.20 266
16576.41 289
16577.63 296
16578.85 292
16580.06 278
16581.28 285
16582.50 272
16583.71 252
16584.93 266
16586.15 279
16587.36 282
16588.58 287
16589.80 292
16591.01 290
16592.23 298
16593.45 280
16594.66 285
16595.88 261
16597.10 291
16598.32 300
16599.53 271
16600.75 269
16601.97 241
16603.18 273
16604.40 296
16605.62 275
16606.84 281
16608.05 262
16609.27 266
16610.49 259
16611.71 259
16612.92 267
16614.14 301
16615.36 275
16616.58 256
16617.79 255
16619.01 265
16620.23 282
16621.45 284
16622.67 268
16623.88 275
16625.10 269
16626.32 274
16627.54 277
16628.76 292
16629.97 260
16631.19 266
16632.41 256
16633.63 277
16634.85 282
16636.07 278
16637.29 254
16638.50 266
16639.72 278
16640.94 273
16642.16 259
16643.38 271
16644.60 283
16645.82 263
16647.03 260
16648.25 277
16649.47 266
16650.69 271
16651.91 294
16653.13 285
16654.35 270
16655.57 245
16656.79 283
16658.01 279
16659.23 286
16660.45 279
16661.66 270
16662.88 275
16664.10 281
16665.32 268
16666.54 261
16667.76 272
16668.98 258
16670.20 249
16671.42 275
16672.64 295
16673.86 282
16675.08 260
16676.30 275
16677.52 263
16678.74 265
16679.96 280
16681.18 285
16682.40 280
16683.62 260
16684.84 294
16686.06 282
16687.28 270
16688.50 279
16689.72 283
16690.94 273
16692.16 278
16693.39 257
16694.61 238
16695.83 265
16697.05 287
16698.27 267
16699.49 276
16700.71 274
16701.93 284
16703.15 279
16704.37 245
16705.59 282
16706.81 285
16708.04 272
16709.26 263
16710.48 261
16711.70 259
16712.92 287
16714.14 257
16715.36 264
16716.58 243
16717.81 262
16719.03 270
16720.25 285
16721.47 275
16722.69 268
16723.91 273
16725.14 262
16726.36 269
16727.58 271
16728.80 265
16730.02 256
16731.24 266
16732.47 255
16733.69 274
16734.91 264
16736.13 254
16737.36 274
16738.58 276
16739.80 285
16741.02 261
16742.24 274
16743.47 272
16744.69 256
16745.91 288
16747.13 261
16748.36 260
16749.58 260
16750.80 262
16752.02 277
16753.25 279
16754.47 269
16755.69 265
16756.92 239
16758.14 258
16759.36 283
16760.59 271
16761.81 264
16763.03 268
16764.25 267
16765.48 261
16766.70 267
16767.92 274
16769.15 271
16770.37 245
16771.59 254
16772.82 252
16774.04 277
16775.27 274
16776.49 290
16777.71 261
16778.94 240
16780.16 251
16781.38 272
16782.61 273
16783.83 288
16785.06 280
16786.28 275
16787.50 267
16788.73 287
16789.95 262
16791.18 265
16792.40 287
16793.62 273
16794.85 270
16796.07 254
16797.30 282
16798.52 239
16799.75 259
16800.97 280
16802.19 271
16803.42 278
16804.64 267
16805.87 270
16807.09 267
16808.32 281
16809.54 268
16810.77 271
16811.99 248
16813.22 284
16814.44 263
16815.67 266
16816.89 256
16818.12 278
16819.34 284
16820.57 261
16821.79 273
16823.02 289
16824.24 264
16825.47 262
16826.70 298
16827.92 264
16829.15 282
16830.37 264
16831.60 260
16832.82 271
16834.05 271
16835.27 261
16836.50 285
16837.73 271
16838.95 270
16840.18 262
16841.40 253
16842.63 286
16843.86 277
16845.08 259
16846.31 291
16847.53 284
16848.76 282
16849.99 264
16851.21 285
16852.44 271
16853.67 253
16854.89 285
16856.12 284
16857.35 281
16858.57 288
16859.80 305
16861.03 286
16862.25 289
16863.48 302
16864.71 265
16865.93 306
16867.16 289
16868.39 301
16869.61 275
16870.84 264
16872.07 294
16873.30 290
16874.52 307
16875.75 309
16876.98 317
16878.20 303
16879.43 262
16880.66 298
16881.89 322
16883.11 312
16884.34 313
16885.57 312
16886.80 305
16888.02 305
16889.25 296
16890.48 290
16891.71 280
16892.94 297
16894.16 304
16895.39 319
16896.62 307
16897.85 315
16899.08 294
16900.30 298
16901.53 295
16902.76 300
16903.99 286
16905.22 302
16906.45 294
16907.67 304
16908.90 301
16910.13 282
16911.36 309
16912.59 301
16913.82 310
16915.04 299
16916.27 276
16917.50 288
16918.73 292
16919.96 279
16921.19 289
16922.42 271
16923.65 268
16924.88 302
16926.10 301
16927.33 271
16928.56 291
16929.79 291
16931.02 288
16932.25 284
16933.48 286
16934.71 296
16935.94 282
16937.17 310
16938.40 294
16939.63 288
16940.86 282
16942.09 294
16943.32 277
16944.55 293
16945.78 265
16947.01 287
16948.24 312
16949.47 283
16950.70 278
16951.93 297
16953.16 306
16954.39 303
16955.62 291
16956.85 282
16958.08 291
16959.31 313
16960.54 315
16961.77 306
16963.00 304
16964.23 297
16965.46 306
16966.69 286
16967.92 304
16969.15 284
16970.38 276
16971.61 261
16972.84 306
16974.07 282
16975.30 293
16976.54 297
16977.77 310
16979.00 293
16980.23 268
16981.46 275
16982.69 276
16983.92 275
16985.15 285
16986.38 277
16987.62 267
16988.85 274
16990.08 283
16991.31 277
16992.54 265
16993.77 252
16995.00 271
16996.24 259
16997.47 255
16998.70 265
16999.93 251
17001.16 252
17002.39 261
17003.63 262
17004.86 284
17006.09 270
17007.32 273
17008.55 245
17009.79 262
17011.02 271
17012.25 271
17013.48 245
17014.72 253
17015.95 265
17017.18 271
17018.41 263
17019.64 271
17020.88 270
17022.11 273
17023.34 269
17024.58 278
17025.81 276
17027.04 273
17028.27 259
17029.51 251
17030.74 241
17031.97 248
17033.21 275
17034.44 284
17035.67 260
17036.90 267
17038.14 255
17039.37 270
17040.60 273
17041.84 261
17043.07 273
17044.30 267
17045.54 265
17046.77 260
17048.00 257
17049.24 265
17050.47 232
17051.70 249
17052.94 252
17054.17 268
17055.41 252
17056.64 242
17057.87 255
17059.11 242
17060.34 273
17061.58 269
17062.81 259
17064.04 263
17065.28 248
17066.51 254
17067.75 266
17068.98 238
17070.21 245
17071.45 235
17072.68 255
17073.92 234
17075.15 251
17076.39 255
17077.62 275
17078.86 262
17080.09 257
17081.33 249
17082.56 259
17083.80 258
17085.03 261
17086.26 253
17087.50 242
17088.73 275
17089.97 258
17091.20 251
17092.44 237
17093.68 260
17094.91 254
17096.15 250
17097.38 265
17098.62 247
17099.85 255
17101.09 267
17102.32 256
17103.56 257
17104.79 234
17106.03 239
17107.26 248
17108.50 253
17109.74 239
17110.97 244
17112.21 251
17113.44 234
17114.68 261
17115.92 252
17117.15 255
17118.39 250
17119.62 253
17120.86 253
17122.10 236
17123.33 241
17124.57 234
17125.80 243
17127.04 246
17128.28 253
17129.51 249
17130.75 260
17131.99 244
17133.22 243
17134.46 260
17135.70 246
17136.93 236
17138.17 248
17139.41 250
17140.64 244
17141.88 255
17143.12 244
17144.35 246
17145.59 247
17146.83 241
17148.07 252
17149.30 248
17150.54 237
17151.78 238
17153.02 249
17154.25 259
17155.49 259
17156.73 247
17157.96 265
17159.20 229
17160.44 227
17161.68 238
17162.92 228
17164.15 238
17165.39 236
17166.63 245
17167.87 273
17169.10 245
17170.34 221
17171.58 231
17172.82 253
17174.06 253
17175.29 226
17176.53 223
17177.77 237
17179.01 253
17180.25 243
17181.49 246
17182.72 242
17183.96 253
17185.20 244
17186.44 233
17187.68 247
17188.92 235
17190.15 259
17191.39 246
17192.63 249
17193.87 259
17195.11 244
17196.35 254
17197.59 247
17198.83 244
17200.07 245
17201.30 232
17202.54 241
17203.78 256
17205.02 257
17206.26 211
17207.50 227
17208.74 246
17209.98 246
17211.22 242
17212.46 248
17213.70 247
17214.94 255
17216.18 232
17217.42 237
17218.66 220
17219.90 229
17221.14 248
17222.38 266
17223.62 210
17224.86 233
17226.10 238
17227.34 212
17228.58 224
17229.82 235
17231.06 257
17232.30 220
17233.54 247
17234.78 241
17236.02 228
17237.26 225
17238.50 236
17239.74 237
17240.98 229
17242.22 221
17243.46 230
17244.70 249
17245.94 236
17247.18 241
17248.42 235
17249.66 233
17250.90 217
17252.14 226
17253.39 241
17254.63 228
17255.87 240
17257.11 209
17258.35 220
17259.59 251
17260.83 225
17262.07 241
17263.31 235
17264.56 230
17265.80 236
17267.04 222
17268.28 240
17269.52 247
17270.76 229
17272.00 227
17273.25 227
17274.49 240
17275.73 237
17276.97 228
17278.21 237
17279.45 220
17280.70 223
17281.94 232
17283.18 221
17284.42 232
17285.66 251
17286.91 232
17288.15 213
17289.39 225
17290.63 235
17291.88 229
17293.12 234
17294.36 236
17295.60 236
17296.85 232
17298.09 214
17299.33 235
17300.57 242
17301.82 241
17303.06 233
17304.30 235
17305.54 255
17306.79 233
17308.03 228
17309.27 254
17310.52 241
17311.76 218
17313.00 232
17314.25 220
17315.49 243
17316.73 226
17317.97 222
17319.22 240
17320.46 224
17321.71 225
17322.95 242
17324.19 247
17325.44 224
17326.68 228
17327.92 232
17329.17 230
17330.41 217
17331.65 230
17332.90 231
17334.14 234
17335.39 222
17336.63 239
17337.87 226
17339.12 229
17340.36 242
17341.61 232
17342.85 236
17344.09 218
17345.34 220
17346.58 248
17347.83 225
17349.07 221
17350.32 250
17351.56 225
17352.80 240
17354.05 236
17355.29 241
17356.54 236
17357.78 239
17359.03 207
17360.27 219
17361.52 235
17362.76 224
17364.01 224
17365.25 220
17366.50 254
17367.74 209
17368.99 215
17370.23 241
17371.48 235
17372.72 230
17373.97 249
17375.21 228
17376.46 222
17377.70 210
17378.95 255
17380.19 247
17381.44 226
17382.69 229
17383.93 233
17385.18 245
17386.42 223
17387.67 230
17388.91 237
17390.16 219
17391.41 225
17392.65 241
17393.90 224
17395.14 219
17396.39 267
17397.64 239
17398.88 233
17400.13 196
17401.37 203
17402.62 221
17403.87 222
17405.11 234
17406.36 242
17407.61 231
17408.85 238
17410.10 223
17411.35 229
17412.59 223
17413.84 221
17415.09 233
17416.33 243
17417.58 227
17418.83 223
17420.07 216
17421.32 229
17422.57 224
17423.82 206
17425.06 237
17426.31 255
17427.56 240
17428.80 238
17430.05 238
17431.30 221
17432.55 226
17433.79 251
17435.04 232
17436.29 215
17437.54 218
17438.78 233
17440.03 241
17441.28 243
17442.53 224
17443.77 218
17445.02 233
17446.27 234
17447.52 232
17448.77 229
17450.01 214
17451.26 234
17452.51 236
17453.76 232
17455.01 211
17456.25 227
17457.50 246
17458.75 244
17460.00 207
17461.25 225
17462.50 247
17463.74 223
17464.99 259
17466.24 232
17467.49 218
17468.74 228
17469.99 238
17471.24 246
17472.49 216
17473.73 225
17474.98 235
17476.23 237
17477.48 241
17478.73 230
17479.98 228
17481.23 228
17482.48 246
17483.73 239
17484.98 224
17486.23 215
17487.47 244
17488.72 235
17489.97 246
17491.22 227
17492.47 246
17493.72 234
17494.97 238
17496.22 229
17497.47 249
17498.72 244
17499.97 235
17501.22 232
17502.47 237
17503.72 223
17504.97 227
17506.22 230
17507.47 241
17508.72 260
17509.97 234
17511.22 240
17512.47 235
17513.72 241
17514.97 250
17516.22 250
17517.47 252
17518.72 244
17519.97 252
17521.22 245
17522.47 246
17523.72 240
17524.98 248
17526.23 237
17527.48 242
17528.73 259
17529.98 254
17531.23 243
17532.48 268
17533.73 258
17534.98 244
17536.23 238
17537.48 244
17538.74 234
17539.99 257
17541.24 246
17542.49 239
17543.74 242
17544.99 248
17546.24 248
17547.50 239
17548.75 235
17550.00 240
17551.25 252
17552.50 271
17553.75 246
17555.01 225
17556.26 241
17557.51 259
17558.76 245
17560.01 249
17561.26 250
17562.52 247
17563.77 252
17565.02 256
17566.27 246
17567.53 235
17568.78 242
17570.03 235
17571.28 234
17572.53 264
17573.79 261
17575.04 250
17576.29 243
17577.54 238
17578.80 248
17580.05 255
17581.30 272
17582.56 260
17583.81 253
17585.06 265
17586.31 260
17587.57 267
17588.82 244
17590.07 286
17591.33 260
17592.58 247
17593.83 242
17595.08 251
17596.34 268
17597.59 251
17598.84 260
17600.10 247
17601.35 254
17602.61 260
17603.86 228
17605.11 247
17606.37 251
17607.62 259
17608.87 263
17610.13 242
17611.38 239
17612.63 261
17613.89 251
17615.14 237
17616.40 234
17617.65 259
17618.90 249
17620.16 258
17621.41 257
17622.67 254
17623.92 248
17625.17 271
17626.43 263
17627.68 252
17628.94 241
17630.19 268
17631.45 258
17632.70 262
17633.96 240
17635.21 249
17636.47 264
17637.72 264
17638.97 232
17640.23 260
17641.48 245
17642.74 259
17643.99 250
17645.25 268
17646.50 247
17647.76 251
17649.01 247
17650.27 253
17651.52 249
17652.78 253
17654.04 224
17655.29 221
17656.55 238
17657.80 260
17659.06 239
17660.31 236
17661.57 238
17662.82 251
17664.08 248
17665.33 217
17666.59 230
17667.85 235
17669.10 232
17670.36 232
17671.61 237
17672.87 232
17674.13 237
17675.38 225
17676.64 261
17677.89 235
17679.15 234
17680.41 223
17681.66 252
17682.92 234
17684.18 234
17685.43 244
17686.69 249
17687.95 246
17689.20 228
17690.46 240
17691.71 229
17692.97 235
17694.23 244
17695.49 238
17696.74 226
17698.00 245
17699.26 234
17700.51 238
17701.77 236
17703.03 251
17704.28 238
17705.54 239
17706.80 226
17708.06 242
17709.31 249
17710.57 226
17711.83 236
17713.08 226
17714.34 216
17715.60 212
17716.86 236
17718.11 240
17719.37 258
17720.63 247
17721.89 242
17723.15 257
17724.40 220
17725.66 246
17726.92 256
17728.18 233
17729.43 262
17730.69 229
17731.95 236
17733.21 226
17734.47 223
17735.73 236
17736.98 216
17738.24 228
17739.50 213
17740.76 213
17742.02 241
17743.28 219
17744.53 211
17745.79 222
17747.05 213
17748.31 208
17749.57 213
17750.83 237
17752.09 217
17753.34 228
17754.60 242
17755.86 231
17757.12 211
17758.38 208
17759.64 232
17760.90 230
17762.16 224
17763.42 226
17764.68 220
17765.94 243
17767.19 223
17768.45 231
17769.71 223
17770.97 239
17772.23 227
17773.49 230
17774.75 231
17776.01 232
17777.27 230
17778.53 236
17779.79 219
17781.05 227
17782.31 226
17783.57 218
17784.83 206
17786.09 217
17787.35 207
17788.61 214
17789.87 224
17791.13 211
17792.39 210
17793.65 211
17794.91 231
17796.17 236
17797.43 215
17798.69 220
17799.95 206
17801.21 229
17802.47 221
17803.73 208
17805.00 223
17806.26 226
17807.52 240
17808.78 217
17810.04 233
17811.30 223
17812.56 218
17813.82 225
17815.08 233
17816.34 215
17817.60 218
17818.87 223
17820.13 231
17821.39 241
17822.65 237
17823.91 248
17825.17 216
17826.43 210
17827.69 226
17828.96 236
17830.22 220
17831.48 210
17832.74 234
17834.00 248
17835.26 227
17836.53 204
17837.79 222
17839.05 248
17840.31 224
17841.57 210
17842.84 203
17844.10 221
17845.36 225
17846.62 227
17847.88 215
17849.15 230
17850.41 226
17851.67 201
17852.93 215
17854.20 221
17855.46 221
17856.72 222
17857.98 204
17859.25 225
17860.51 230
17861.77 221
17863.03 218
17864.30 227
17865.56 222
17866.82 222
17868.09 227
17869.35 209
17870.61 230
17871.87 234
17873.14 211
17874.40 213
17875.66 214
17876.93 211
17878.19 214
17879.45 224
17880.72 215
17881.98 201
17883.24 215
17884.51 230
17885.77 225
17887.03 229
17888.30 200
17889.56 213
17890.83 237
17892.09 232
17893.35 224
17894.62 217
17895.88 220
17897.14 199
17898.41 204
17899.67 213
17900.94 206
17902.20 220
17903.46 221
17904.73 216
17905.99 222
17907.26 218
17908.52 226
17909.79 219
17911.05 208
17912.32 190
17913.58 220
17914.84 207
17916.11 207
17917.37 199
17918.64 204
17919.90 209
17921.17 216
17922.43 222
17923.70 226
17924.96 222
17926.23 201
17927.49 228
17928.76 222
17930.02 218
17931.29 223
17932.55 197
17933.82 201
17935.08 210
17936.35 232
17937.61 227
17938.88 212
17940.14 207
17941.41 220
17942.68 215
17943.94 217
17945.21 211
17946.47 221
17947.74 235
17949.00 229
17950.27 215
17951.54 218
17952.80 212
17954.07 219
17955.33 222
17956.60 211
17957.87 213
17959.13 208
17960.40 218
17961.66 195
17962.93 218
17964.20 219
17965.46 206
17966.73 219
17968.00 221
17969.26 212
17970.53 208
17971.80 241
17973.06 221
17974.33 202
17975.60 224
17976.86 232
17978.13 222
17979.40 207
17980.66 210
17981.93 204
17983.20 233
17984.46 207
17985.73 212
17987.00 201
17988.26 221
17989.53 217
17990.80 185
17992.07 217
17993.33 214
17994.60 227
17995.87 218
17997.14 214
17998.40 215
17999.67 223
18000.94 204
18002.21 215
18003.47 203
18004.74 202
18006.01 218
18007.28 224
18008.55 209
18009.81 199
18011.08 209
18012.35 212
18013.62 206
18014.89 203
18016.15 231
18017.42 219
18018.69 219
18019.96 221
18021.23 206
18022.49 207
18023.76 203
18025.03 199
18026.30 212
18027.57 214
18028.84 223
18030.11 208
18031.37 202
18032.64 216
18033.91 218
18035.18 232
18036.45 204
18037.72 231
18038.99 217
18040.26 213
18041.53 225
18042.79 216
18044.06 216
18045.33 199
18046.60 226
18047.87 209
18049.14 202
18050.41 215
18051.68 226
18052.95 222
18054.22 233
18055.49 214
18056.76 210
18058.03 217
18059.30 231
18060.57 198
18061.84 208
18063.11 210
18064.38 204
18065.65 197
18066.92 229
18068.19 213
18069.46 203
18070.73 197
18072.00 211
18073.27 220
18074.54 205
18075.81 202
18077.08 223
18078.35 202
18079.62 208
18080.89 206
18082.16 232
18083.43 216
18084.70 206
18085.97 201
18087.24 216
18088.51 207
18089.78 203
18091.05 214
18092.32 202
18093.59 214
18094.87 206
18096.14 212
18097.41 240
18098.68 213
18099.95 216
18101.22 224
18102.49 207
18103.76 202
18105.03 210
18106.31 206
18107.58 201
18108.85 201
18110.12 199
18111.39 208
18112.66 202
18113.93 210
18115.21 207
18116.48 198
18117.75 205
18119.02 180
18120.29 196
18121.56 218
18122.84 233
18124.11 222
18125.38 192
18126.65 193
18127.92 216
18129.20 200
18130.47 214
18131.74 226
18133.01 212
18134.29 216
18135.56 217
18136.83 202
18138.10 186
18139.38 208
18140.65 220
18141.92 202
18143.19 217
18144.47 210
18145.74 200
18147.01 227
18148.28 218
18149.56 205
18150.83 213
18152.10 222
18153.38 227
18154.65 228
18155.92 203
18157.19 209
18158.47 219
18159.74 220
18161.01 209
18162.29 203
18163.56 194
18164.83 197
18166.11 226
18167.38 208
18168.65 207
18169.93 198
18171.20 207
18172.48 218
18173.75 214
18175.02 202
18176.30 216
18177.57 239
18178.84 221
18180.12 193
18181.39 214
18182.67 238
18183.94 208
18185.21 223
18186.49 203
18187.76 215
18189.04 202
18190.31 228
18191.59 209
18192.86 210
18194.13 230
18195.41 218
18196.68 222
18197.96 206
18199.23 183
18200.51 216
18201.78 227
18203.06 211
18204.33 213
18205.61 218
18206.88 227
18208.16 202
18209.43 209
18210.71 190
18211.98 231
18213.26 222
18214.53 196
18215.81 219
18217.08 203
18218.36 216
18219.63 212
18220.91 214
18222.18 190
18223.46 222
18224.73 215
18226.01 223
18227.28 225
18228.56 221
18229.84 220
18231.11 236
18232.39 213
18233.66 205
18234.94 222
18236.21 225
18237.49 197
18238.77 216
18240.04 222
18241.32 223
18242.59 228
18243.87 222
18245.15 223
18246.42 216
18247.70 217
18248.98 199
18250.25 218
18251.53 200
18252.81 213
18254.08 211
18255.36 211
18256.63 224
18257.91 213
18259.19 207
18260.46 192
18261.74 215
18263.02 206
18264.30 215
18265.57 229
18266.85 223
18268.13 222
18269.40 238
18270.68 208
18271.96 214
18273.23 204
18274.51 226
18275.79 206
18277.07 215
18278.34 220
18279.62 214
18280.90 208
18282.18 189
18283.45 207
18284.73 205
18286.01 212
18287.29 204
18288.56 242
18289.84 230
18291.12 210
18292.40 205
18293.68 206
18294.95 208
18296.23 214
18297.51 219
18298.79 205
18300.07 216
18301.34 218
18302.62 199
18303.90 222
18305.18 210
18306.46 214
18307.74 214
18309.01 213
18310.29 204
18311.57 196
18312.85 202
18314.13 197
18315.41 220
18316.69 214
18317.96 223
18319.24 201
18320.52 231
18321.80 226
18323.08 214
18324.36 219
18325.64 212
18326.92 214
18328.20 215
18329.47 211
18330.75 189
18332.03 202
18333.31 215
18334.59 216
18335.87 213
18337.15 204
18338.43 207
18339.71 217
18340.99 219
18342.27 226
18343.55 217
18344.83 209
18346.11 216
18347.39 207
18348.67 211
18349.95 212
18351.23 221
18352.51 213
18353.79 214
18355.07 195
18356.35 213
18357.63 207
18358.91 208
18360.19 205
18361.47 202
18362.75 201
18364.03 200
18365.31 223
18366.59 211
18367.87 211
18369.15 193
18370.43 219
18371.71 196
18372.99 214
18374.27 215
18375.55 216
18376.83 204
18378.12 224
18379.40 214
18380.68 190
18381.96 200
18383.24 194
18384.52 199
18385.80 201
18387.08 208
18388.36 217
18389.65 208
18390.93 207
18392.21 193
18393.49 228
18394.77 198
18396.05 218
18397.33 218
18398.62 190
18399.90 221
18401.18 215
18402.46 204
18403.74 205
18405.02 204
18406.31 207
18407.59 197
18408.87 204
18410.15 201
18411.43 228
18412.72 217
18414.00 208
18415.28 214
18416.56 205
18417.84 202
18419.13 198
18420.41 227
18421.69 194
18422.97 197
18424.26 204
18425.54 203
18426.82 209
18428.10 204
18429.39 207
18430.67 214
18431.95 209
18433.23 201
18434.52 198
18435.80 208
18437.08 215
18438.37 208
18439.65 201
18440.93 201
18442.22 199
18443.50 179
18444.78 202
18446.06 201
18447.35 186
18448.63 189
18449.91 181
18451.20 226
18452.48 228
18453.76 206
18455.05 207
18456.33 209
18457.62 197
18458.90 207
18460.18 206
18461.47 197
18462.75 194
18464.03 189
18465.32 204
18466.60 208
18467.89 212
18469.17 180
18470.45 197
18471.74 219
18473.02 211
18474.31 195
18475.59 199
18476.88 212
18478.16 210
18479.44 218
18480.73 200
18482.01 195
18483.30 203
18484.58 218
18485.87 216
18487.15 197
18488.44 201
18489.72 227
18491.01 218
18492.29 193
18493.58 214
18494.86 203
18496.15 201
18497.43 179
18498.72 201
18500.00 189
18501.29 193
18502.57 205
18503.86 184
18505.14 202
18506.43 201
18507.71 206
18509.00 189
18510.28 200
18511.57 207
18512.85 224
18514.14 215
18515.42 223
18516.71 193
18518.00 201
18519.28 203
18520.57 197
18521.85 198
18523.14 201
18524.43 208
18525.71 208
18527.00 225
18528.28 201
18529.57 196
18530.86 196
18532.14 216
18533.43 226
18534.71 192
18536.00 194
18537.29 192
18538.57 212
18539.86 205
18541.15 212
18542.43 203
18543.72 185
18545.01 210
18546.29 213
18547.58 177
18548.87 188
18550.15 195
18551.44 213
18552.73 218
18554.01 196
18555.30 195
18556.59 199
18557.88 210
18559.16 181
18560.45 195
18561.74 208
18563.02 203
18564.31 223
18565.60 231
18566.89 215
18568.17 204
18569.46 176
18570.75 196
18572.04 218
18573.32 210
18574.61 212
18575.90 220
18577.19 195
18578.48 200
18579.76 195
18581.05 204
18582.34 207
18583.63 191
18584.92 206
18586.20 204
18587.49 193
18588.78 210
18590.07 203
18591.36 179
18592.64 188
18593.93 187
18595.22 206
18596.51 205
18597.80 233
18599.09 213
18600.38 198
18601.66 212
18602.95 219
18604.24 185
18605.53 215
18606.82 216
18608.11 214
18609.40 216
18610.69 203
18611.98 210
18613.26 195
18614.55 212
18615.84 208
18617.13 210
18618.42 212
18619.71 204
18621.00 196
18622.29 197
18623.58 195
18624.87 208
18626.16 200
18627.45 224
18628.74 197
18630.03 218
18631.32 199
18632.61 191
18633.89 191
18635.18 206
18636.47 199
18637.76 210
18639.05 216
18640.34 183
18641.63 215
18642.92 200
18644.21 207
18645.50 216
18646.79 195
18648.09 204
18649.38 220
18650.67 203
18651.96 194
18653.25 191
18654.54 194
18655.83 218
18657.12 223
18658.41 204
18659.70 194
18660.99 222
18662.28 196
18663.57 203
18664.86 199
18666.15 199
18667.44 202
18668.74 206
18670.03 189
18671.32 189
18672.61 194
18673.90 198
18675.19 219
18676.48 210
18677.77 199
18679.06 205
18680.36 218
18681.65 197
18682.94 198
18684.23 201
18685.52 195
18686.81 216
18688.11 197
18689.40 199
18690.69 171
18691.98 186
18693.27 213
18694.56 184
18695.86 180
18697.15 214
18698.44 220
18699.73 195
18701.02 194
18702.32 185
18703.61 207
18704.90 213
18706.19 197
18707.48 195
18708.78 196
18710.07 194
18711.36 190
18712.65 184
18713.95 197
18715.24 206
18716.53 212
18717.83 200
18719.12 191
18720.41 186
18721.70 196
18723.00 197
18724.29 197
18725.58 182
18726.87 198
18728.17 198
18729.46 194
18730.75 184
18732.05 211
18733.34 185
18734.63 207
18735.93 214
18737.22 201
18738.51 197
18739.81 195
18741.10 196
18742.39 196
18743.69 186
18744.98 188
18746.27 192
18747.57 194
18748.86 191
18750.16 188
18751.45 202
18752.74 192
18754.04 198
18755.33 202
18756.63 191
18757.92 207
18759.21 207
18760.51 200
18761.80 200
18763.10 202
18764.39 184
18765.69 204
18766.98 205
18768.27 197
18769.57 196
18770.86 204
18772.16 199
18773.45 216
18774.75 198
18776.04 207
18777.34 200
18778.63 190
18779.93 212
18781.22 220
18782.52 198
18783.81 199
18785.11 190
18786.40 201
18787.70 192
18788.99 196
18790.29 195
18791.58 201
18792.88 220
18794.17 199
18795.47 191
18796.76 177
18798.06 190
18799.35 203
18800.65 186
18801.94 195
18803.24 193
18804.54 196
18805.83 191
18807.13 200
18808.42 202
18809.72 195
18811.01 185
18812.31 189
18813.61 204
18814.90 210
18816.20 188
18817.49 192
18818.79 199
18820.09 196
18821.38 177
18822.68 197
18823.98 202
18825.27 183
18826.57 189
18827.87 202
18829.16 183
18830.46 211
18831.75 191
18833.05 201
18834.35 189
18835.64 187
18836.94 205
18838.24 185
18839.54 198
18840.83 192
18842.13 186
18843.43 212
18844.72 184
18846.02 196
18847.32 190
18848.61 194
18849.91 223
18851.21 198
18852.51 199
18853.80 195
18855.10 197
18856.40 190
18857.70 192
18858.99 204
18860.29 202
18861.59 208
18862.89 199
18864.18 189
18865.48 208
18866.78 183
18868.08 181
18869.38 187
18870.67 182
18871.97 186
18873.27 196
18874.57 190
18875.87 195
18877.16 192
18878.46 190
18879.76 187
18881.06 190
18882.36 210
18883.66 195
18884.95 190
18886.25 216
18887.55 191
18888.85 203
18890.15 190
18891.45 200
18892.75 190
18894.04 198
18895.34 205
18896.64 211
18897.94 217
18899.24 194
18900.54 206
18901.84 194
18903.14 210
18904.44 196
18905.74 200
18907.03 207
18908.33 189
18909.63 206
18910.93 196
18912.23 201
18913.53 198
18914.83 190
18916.13 188
18917.43 210
18918.73 184
18920.03 197
18921.33 174
18922.63 204
18923.93 191
18925.23 188
18926.53 219
18927.83 206
18929.13 208
18930.43 210
18931.73 209
18933.03 186
18934.33 187
18935.63 187
18936.93 188
18938.23 193
18939.53 213
18940.83 181
18942.13 203
18943.43 193
18944.73 188
18946.03 196
18947.33 212
18948.63 196
18949.93 190
18951.23 194
18952.53 199
18953.84 208
18955.14 190
18956.44 199
18957.74 189
18959.04 192
18960.34 201
18961.64 190
18962.94 194
18964.24 189
18965.54 187
18966.85 184
18968.15 210
18969.45 187
18970.75 192
18972.05 196
18973.35 186
18974.65 191
18975.96 173
18977.26 188
18978.56 185
18979.86 195
18981.16 195
18982.46 194
18983.77 227
18985.07 197
18986.37 192
18987.67 188
18988.97 220
18990.28 189
18991.58 185
18992.88 190
18994.18 178
18995.49 206
18996.79 209
18998.09 194
18999.39 185
19000.69 188
19002.00 184
19003.30 206
19004.60 192
19005.90 188
19007.21 195
19008.51 190
19009.81 199
19011.12 207
19012.42 191
19013.72 180
19015.02 177
19016.33 202
19017.63 193
19018.93 177
19020.24 204
19021.54 176
19022.84 215
19024.15 181
19025.45 194
19026.75 190
19028.06 191
19029.36 184
19030.66 201
19031.97 194
19033.27 191
19034.57 205
19035.88 203
19037.18 179
19038.48 188
19039.79 187
19041.09 203
19042.40 198
19043.70 201
19045.00 199
19046.31 201
19047.61 213
19048.92 210
19050.22 195
19051.52 191
19052.83 187
19054.13 187
19055.44 193
19056.74 193
19058.05 201
19059.35 188
19060.65 205
19061.96 208
19063.26 194
19064.57 203
19065.87 198
19067.18 192
19068.48 180
19069.79 186
19071.09 175
19072.40 198
19073.70 209
19075.01 196
19076.31 185
19077.62 200
19078.92 204
19080.23 202
19081.53 196
19082.84 186
19084.14 183
19085.45 200
19086.75 184
19088.06 206
19089.36 212
19090.67 211
19091.98 198
19093.28 194
19094.59 193
19095.89 196
19097.20 187
19098.50 184
19099.81 188
19101.12 171
19102.42 190
19103.73 200
19105.03 187
19106.34 179
19107.65 194
19108.95 191
19110.26 206
19111.56 183
19112.87 174
19114.18 192
19115.48 211
19116.79 202
19118.10 189
19119.40 194
19120.71 200
19122.02 193
19123.32 197
19124.63 195
19125.94 186
19127.24 219
19128.55 191
19129.86 175
19131.16 192
19132.47 183
19133.78 185
19135.08 197
19136.39 177
19137.70 186
19139.01 194
19140.31 202
19141.62 197
19142.93 175
19144.23 196
19145.54 185
19146.85 202
19148.16 194
19149.46 182
19150.77 174
19152.08 206
19153.39 184
19154.69 177
19156.00 197
19157.31 177
19158.62 189
19159.93 212
19161.23 174
19162.54 195
19163.85 195
19165.16 200
19166.47 205
19167.77 180
19169.08 190
19170.39 212
19171.70 188
19173.01 183
19174.32 196
19175.62 200
19176.93 196
19178.24 178
19179.55 178
19180.86 200
19182.17 201
19183.48 198
19184.78 194
19186.09 163
19187.40 204
19188.71 190
19190.02 179
19191.33 183
19192.64 191
19193.95 194
19195.26 190
19196.56 175
19197.87 176
19199.18 186
19200.49 196
19201.80 196
19203.11 198
19204.42 187
19205.73 196
19207.04 195
19208.35 188
19209.66 196
19210.97 170
19212.28 207
19213.59 188
19214.90 195
19216.21 185
19217.52 190
19218.83 206
19220.14 175
19221.45 170
19222.76 176
19224.07 208
19225.38 193
19226.69 204
19228.00 189
19229.31 178
19230.62 188
19231.93 184
19233.24 168
19234.55 188
19235.86 172
19237.17 185
19238.48 184
19239.79 182
19241.10 187
19242.41 185
19243.72 177
19245.03 183
19246.35 199
19247.66 174
19248.97 185
19250.28 194
19251.59 191
19252.90 173
19254.21 197
19255.52 196
19256.83 179
19258.14 185
19259.46 181
19260.77 190
19262.08 191
19263.39 188
19264.70 181
19266.01 189
19267.32 199
19268.64 177
19269.95 189
19271.26 196
19272.57 182
19273.88 182
19275.20 201
19276.51 178
19277.82 179
19279.13 199
19280.44 188
19281.75 210
19283.07 180
19284.38 190
19285.69 178
19287.00 172
19288.32 186
19289.63 180
19290.94 166
19292.25 186
19293.57 192
19294.88 194
19296.19 181
19297.50 191
19298.82 207
19300.13 196
19301.44 182
19302.75 178
19304.07 202
19305.38 179
19306.69 189
19308.01 174
19309.32 179
19310.63 190
19311.94 171
19313.26 193
19314.57 171
19315.88 185
19317.20 193
19318.51 196
19319.82 176
19321.14 188
19322.45 191
19323.76 195
19325.08 200
19326.39 189
19327.70 175
19329.02 191
19330.33 184
19331.65 189
19332.96 185
19334.27 183
19335.59 189
19336.90 179
19338.22 172
19339.53 180
19340.84 191
19342.16 186
19343.47 160
19344.79 156
19346.10 180
19347.41 188
19348.73 171
19350.04 187
19351.36 167
19352.67 176
19353.99 200
19355.30 193
19356.62 194
19357.93 180
19359.25 175
19360.56 175
19361.87 190
19363.19 175
19364.50 167
19365.82 184
19367.13 182
19368.45 184
19369.76 170
19371.08 175
19372.39 206
19373.71 192
19375.02 189
19376.34 185
19377.66 200
19378.97 191
19380.29 188
19381.60 177
19382.92 168
19384.23 190
19385.55 177
19386.86 180
19388.18 190
19389.50 193
19390.81 187
19392.13 193
19393.44 178
19394.76 181
19396.07 177
19397.39 189
19398.71 177
19400.02 170
19401.34 175
19402.65 190
19403.97 180
19405.29 198
19406.60 182
19407.92 187
19409.24 208
19410.55 209
19411.87 200
19413.19 170
19414.50 173
19415.82 176
19417.14 185
19418.45 164
19419.77 164
19421.09 184
19422.40 201
19423.72 178
19425.04 187
19426.35 177
19427.67 179
19428.99 172
19430.30 191
19431.62 192
19432.94 188
19434.26 197
19435.57 183
19436.89 167
19438.21 175
19439.53 186
19440.84 205
19442.16 188
19443.48 175
19444.80 181
19446.11 175
19447.43 200
19448.75 193
19450.07 194
19451.38 198
19452.70 187
19454.02 195
19455.34 189
19456.66 186
19457.97 189
19459.29 186
19460.61 179
19461.93 181
19463.25 173
19464.57 182
19465.88 197
19467.20 186
19468.52 171
19469.84 195
19471.16 184
19472.48 176
19473.79 193
19475.11 195
19476.43 180
19477.75 190
19479.07 205
19480.39 191
19481.71 182
19483.03 167
19484.34 187
19485.66 201
19486.98 185
19488.30 187
19489.62 179
19490.94 203
19492.26 181
19493.58 175
19494.90 168
19496.22 179
19497.54 169
19498.86 198
19500.18 203
19501.50 174
19502.81 175
19504.13 195
19505.45 187
19506.77 173
19508.09 192
19509.41 201
19510.73 191
19512.05 177
19513.37 176
19514.69 190
19516.01 185
19517.33 189
19518.65 169
19519.97 197
19521.29 191
19522.61 193
19523.93 189
19525.25 179
19526.57 188
19527.89 191
19529.22 187
19530.54 183
19531.86 191
19533.18 187
19534.50 172
19535.82 188
19537.14 178
19538.46 177
19539.78 178
19541.10 188
19542.42 177
19543.74 195
19545.06 179
19546.39 182
19547.71 194
19549.03 196
19550.35 197
19551.67 172
19552.99 191
19554.31 180
19555.63 197
19556.96 191
19558.28 179
19559.60 194
19560.92 185
19562.24 185
19563.56 186
19564.88 192
19566.21 167
19567.53 181
19568.85 190
19570.17 202
19571.49 168
19572.82 189
19574.14 194
19575.46 198
19576.78 202
19578.10 191
19579.43 185
19580.75 194
19582.07 197
19583.39 175
19584.72 196
19586.04 191
19587.36 199
19588.68 175
19590.01 196
19591.33 186
19592.65 186
19593.97 189
19595.30 219
19596.62 194
19597.94 185
19599.26 178
19600.59 186
19601.91 186
19603.23 183
19604.56 177
19605.88 174
19607.20 183
19608.53 195
19609.85 191
19611.17 196
19612.49 172
19613.82 178
19615.14 179
19616.47 183
19617.79 180
19619.11 189
19620.44 197
19621.76 180
19623.08 175
19624.41 194
19625.73 186
19627.05 183
19628.38 160
19629.70 175
19631.03 161
19632.35 175
19633.67 206
19635.00 204
19636.32 181
19637.65 199
19638.97 171
19640.29 185
19641.62 183
19642.94 165
19644.27 183
19645.59 187
19646.92 187
19648.24 175
19649.57 183
19650.89 186
19652.21 178
19653.54 178
19654.86 170
19656.19 184
19657.51 181
19658.84 173
19660.16 181
19661.49 175
19662.81 197
19664.14 175
19665.46 175
19666.79 181
19668.11 182
19669.44 180
19670.76 177
19672.09 181
19673.41 175
19674.74 191
19676.07 165
19677.39 188
19678.72 174
19680.04 189
19681.37 174
19682.69 175
19684.02 182
19685.34 181
19686.67 187
19688.00 176
19689.32 169
19690.65 186
19691.97 172
19693.30 183
19694.63 179
19695.95 172
19697.28 177
19698.60 183
19699.93 178
19701.26 193
19702.58 179
19703.91 177
19705.24 183
19706.56 199
19707.89 191
19709.22 198
19710.54 175
19711.87 170
19713.20 162
19714.52 190
19715.85 176
19717.18 206
19718.50 177
19719.83 192
19721.16 172
19722.48 165
19723.81 180
19725.14 187
19726.47 172
19727.79 185
19729.12 192
19730.45 198
19731.77 183
19733.10 174
19734.43 192
19735.76 190
19737.08 183
19738.41 190
19739.74 184
19741.07 184
19742.39 167
19743.72 178
19745.05 181
19746.38 185
19747.71 181
19749.03 165
19750.36 174
19751.69 174
19753.02 168
19754.35 172
19755.67 184
19757.00 171
19758.33 182
19759.66 164
19760.99 174
19762.31 174
19763.64 196
19764.97 196
19766.30 198
19767.63 196
19768.96 188
19770.29 176
19771.61 183
19772.94 178
19774.27 189
19775.60 199
19776.93 180
19778.26 193
19779.59 190
19780.92 187
19782.25 186
19783.57 182
19784.90 167
19786.23 184
19787.56 179
19788.89 180
19790.22 202
19791.55 182
19792.88 175
19794.21 167
19795.54 180
19796.87 175
19798.20 164
19799.53 190
19800.86 184
19802.19 165
19803.52 174
19804.85 180
19806.18 178
19807.50 184
19808.83 197
19810.16 175
19811.49 179
19812.82 192
19814.15 179
19815.49 199
19816.82 165
19818.15 177
19819.48 191
19820.81 181
19822.14 184
19823.47 175
19824.80 177
19826.13 183
19827.46 205
19828.79 193
19830.12 176
19831.45 187
19832.78 162
19834.11 161
19835.44 162
19836.77 182
19838.10 174
19839.44 195
19840.77 202
19842.10 177
19843.43 165
19844.76 168
19846.09 180
19847.42 179
19848.75 189
19850.08 173
19851.42 171
19852.75 189
19854.08 187
19855.41 178
19856.74 171
19858.07 183
19859.40 188
19860.74 173
19862.07 200
19863.40 204
19864.73 188
19866.06 184
19867.40 178
19868.73 202
19870.06 174
19871.39 192
19872.72 181
19874.06 177
19875.39 190
19876.72 170
19878.05 187
19879.38 185
19880.72 162
19882.05 172
19883.38 182
19884.71 170
19886.05 175
19887.38 181
19888.71 173
19890.04 181
19891.38 183
19892.71 187
19894.04 185
19895.38 179
19896.71 179
19898.04 189
19899.37 180
19900.71 185
19902.04 209
19903.37 181
19904.71 177
19906.04 192
19907.37 200
19908.71 179
19910.04 190
19911.37 169
19912.71 180
19914.04 178
19915.37 179
19916.71 188
19918.04 198
19919.37 178
19920.71 188
19922.04 180
19923.37 170
19924.71 197
19926.04 198
19927.38 181
19928.71 185
19930.04 179
19931.38 195
19932.71 183
19934.05 178
19935.38 180
19936.71 177
19938.05 189
19939.38 173
19940.72 173
19942.05 174
19943.39 183
19944.72 189
19946.06 199
19947.39 188
19948.72 188
19950.06 186
19951.39 180
19952.73 182
19954.06 191
19955.40 185
19956.73 175
19958.07 189
19959.40 192
19960.74 183
19962.07 182
19963.41 166
19964.74 172
19966.08 192
19967.41 182
19968.75 192
19970.08 192
19971.42 186
19972.76 176
19974.09 197
19975.43 173
19976.76 184
19978.10 192
19979.43 185
19980.77 195
19982.10 192
19983.44 187
19984.78 170
19986.11 171
19987.45 166
19988.78 182
19990.12 187
19991.46 184
19992.79 173
19994.13 164
19995.46 192
19996.80 176
19998.14 180
19999.47 164
20000.81 193
20002.15 184
20003.48 170
20004.82 180
20006.16 167
20007.49 197
20008.83 201
20010.17 170
20011.50 185
20012.84 171
20014.18 184
20015.51 189
20016.85 201
20018.19 192
20019.52 187
20020.86 192
20022.20 167
20023.53 183
20024.87 207
20026.21 185
20027.55 196
20028.88 194
20030.22 172
20031.56 177
20032.90 189
20034.23 196
20035.57 184
20036.91 178
20038.25 177
20039.58 188
20040.92 186
20042.26 188
20043.60 187
20044.93 195
20046.27 192
20047.61 204
20048.95 185
20050.29 179
20051.62 178
20052.96 166
20054.30 194
20055.64 194
20056.98 176
20058.32 176
20059.65 162
20060.99 177
20062.33 164
20063.67 171
20065.01 178
20066.35 184
20067.68 199
20069.02 195
20070.36 194
20071.70 190
20073.04 191
20074.38 191
20075.72 175
20077.06 183
20078.40 178
20079.73 179
20081.07 171
20082.41 185
20083.75 198
20085.09 205
20086.43 175
20087.77 192
20089.11 200
20090.45 187
20091.79 176
20093.13 177
20094.47 193
20095.81 198
20097.15 190
20098.48 202
20099.82 197
20101.16 181
20102.50 191
20103.84 191
20105.18 176
20106.52 196
20107.86 180
20109.20 190
20110.54 207
20111.88 180
20113.22 178
20114.56 192
20115.90 179
20117.24 197
20118.58 190
20119.93 179
20121.27 181
20122.61 171
20123.95 178
20125.29 185
20126.63 169
20127.97 188
20129.31 191
20130.65 164
20131.99 176
20133.33 170
20134.67 202
20136.01 201
20137.35 180
20138.69 180
