# Supplementary material for: MALDI-TOF MS typing enables the classification of brewing yeasts of the genus Saccharomyces to major beer styles
Source: PLoS One. 2017 Aug 9;12(8):e0181694. doi: 10.1371/journal.pone.0181694 (PMC5549903; doi:10.1371/journal.pone.0181694)
Supplement: S6 File — The directory includes 90 raw files and was zipped to “.zip”; the folder has three strains with 30 spectra per strain; S1 Text explains the raw files with an example and Table 1 represents the yeast strains used within the experiment. (ZIP) [file pone.0181694.s009.zip › 16-18/30277-59-Lag-Lag-Lag-YPG-18h-E-E_2016-09-21_4_0_A11_1.dat]

1999.90 923
2000.32 891
2000.75 921
2001.17 906
2001.59 824
2002.01 864
2002.43 831
2002.86 849
2003.28 851
2003.70 834
2004.12 820
2004.54 846
2004.97 839
2005.39 840
2005.81 837
2006.23 887
2006.66 898
2007.08 922
2007.50 846
2007.92 825
2008.35 898
2008.77 887
2009.19 874
2009.61 894
2010.04 867
2010.46 876
2010.88 897
2011.31 812
2011.73 874
2012.15 849
2012.57 866
2013.00 873
2013.42 856
2013.84 832
2014.27 835
2014.69 817
2015.11 819
2015.54 886
2015.96 871
2016.38 847
2016.81 861
2017.23 896
2017.65 893
2018.08 867
2018.50 912
2018.93 907
2019.35 883
2019.77 899
2020.20 843
2020.62 905
2021.04 923
2021.47 946
2021.89 909
2022.32 903
2022.74 893
2023.17 888
2023.59 858
2024.01 856
2024.44 909
2024.86 861
2025.29 882
2025.71 831
2026.14 864
2026.56 859
2026.98 818
2027.41 842
2027.83 864
2028.26 806
2028.68 848
2029.11 798
2029.53 799
2029.96 742
2030.38 748
2030.81 793
2031.23 827
2031.66 860
2032.08 852
2032.51 806
2032.93 825
2033.36 815
2033.78 857
2034.21 832
2034.63 790
2035.06 891
2035.49 815
2035.91 797
2036.34 842
2036.76 849
2037.19 781
2037.61 824
2038.04 820
2038.47 888
2038.89 915
2039.32 873
2039.74 852
2040.17 839
2040.59 869
2041.02 847
2041.45 824
2041.87 810
2042.30 829
2042.73 849
2043.15 835
2043.58 805
2044.00 815
2044.43 816
2044.86 826
2045.28 823
2045.71 863
2046.14 822
2046.56 782
2046.99 835
2047.42 849
2047.84 853
2048.27 849
2048.70 794
2049.12 792
2049.55 816
2049.98 796
2050.40 819
2050.83 866
2051.26 844
2051.69 827
2052.11 811
2052.54 784
2052.97 788
2053.40 843
2053.82 787
2054.25 823
2054.68 811
2055.10 815
2055.53 846
2055.96 876
2056.39 884
2056.82 825
2057.24 894
2057.67 886
2058.10 893
2058.53 877
2058.95 901
2059.38 874
2059.81 871
2060.24 855
2060.67 842
2061.09 826
2061.52 875
2061.95 866
2062.38 853
2062.81 867
2063.24 852
2063.66 847
2064.09 856
2064.52 911
2064.95 936
2065.38 943
2065.81 918
2066.24 905
2066.66 896
2067.09 935
2067.52 898
2067.95 863
2068.38 900
2068.81 855
2069.24 807
2069.67 855
2070.10 824
2070.52 877
2070.95 790
2071.38 773
2071.81 791
2072.24 778
2072.67 791
2073.10 767
2073.53 830
2073.96 881
2074.39 817
2074.82 828
2075.25 859
2075.68 882
2076.11 935
2076.54 903
2076.97 878
2077.40 834
2077.83 881
2078.26 836
2078.69 842
2079.12 851
2079.55 858
2079.98 899
2080.41 954
2080.84 879
2081.27 889
2081.70 879
2082.13 896
2082.56 839
2082.99 874
2083.42 890
2083.85 860
2084.28 840
2084.71 854
2085.14 882
2085.57 833
2086.00 855
2086.43 890
2086.86 906
2087.29 857
2087.73 910
2088.16 894
2088.59 881
2089.02 859
2089.45 825
2089.88 845
2090.31 873
2090.74 806
2091.17 810
2091.61 852
2092.04 833
2092.47 868
2092.90 905
2093.33 856
2093.76 801
2094.19 799
2094.63 751
2095.06 861
2095.49 816
2095.92 816
2096.35 790
2096.78 848
2097.22 845
2097.65 852
2098.08 789
2098.51 839
2098.94 855
2099.38 829
2099.81 799
2100.24 752
2100.67 777
2101.11 814
2101.54 812
2101.97 778
2102.40 802
2102.83 806
2103.27 835
2103.70 857
2104.13 829
2104.56 838
2105.00 832
2105.43 837
2105.86 851
2106.30 875
2106.73 834
2107.16 881
2107.59 909
2108.03 859
2108.46 872
2108.89 939
2109.33 864
2109.76 831
2110.19 831
2110.63 834
2111.06 804
2111.49 783
2111.93 811
2112.36 780
2112.79 810
2113.23 870
2113.66 816
2114.09 803
2114.53 823
2114.96 874
2115.40 778
2115.83 773
2116.26 786
2116.70 803
2117.13 790
2117.56 801
2118.00 821
2118.43 787
2118.87 746
2119.30 778
2119.73 842
2120.17 814
2120.60 750
2121.04 798
2121.47 789
2121.91 839
2122.34 825
2122.78 853
2123.21 860
2123.64 824
2124.08 828
2124.51 810
2124.95 858
2125.38 866
2125.82 851
2126.25 867
2126.69 842
2127.12 811
2127.56 894
2127.99 816
2128.43 875
2128.86 928
2129.30 912
2129.73 917
2130.17 910
2130.60 962
2131.04 921
2131.47 928
2131.91 947
2132.35 879
2132.78 914
2133.22 914
2133.65 873
2134.09 878
2134.52 876
2134.96 919
2135.40 872
2135.83 887
2136.27 914
2136.70 809
2137.14 810
2137.57 856
2138.01 884
2138.45 891
2138.88 853
2139.32 854
2139.76 854
2140.19 791
2140.63 781
2141.06 796
2141.50 786
2141.94 813
2142.37 807
2142.81 831
2143.25 819
2143.68 823
2144.12 845
2144.56 772
2144.99 795
2145.43 813
2145.87 786
2146.30 803
2146.74 834
2147.18 838
2147.62 835
2148.05 870
2148.49 925
2148.93 970
2149.36 960
2149.80 985
2150.24 957
2150.68 965
2151.11 956
2151.55 947
2151.99 956
2152.43 962
2152.86 957
2153.30 939
2153.74 917
2154.18 864
2154.61 897
2155.05 899
2155.49 888
2155.93 887
2156.37 890
2156.80 867
2157.24 924
2157.68 878
2158.12 838
2158.56 849
2158.99 856
2159.43 874
2159.87 885
2160.31 834
2160.75 818
2161.19 847
2161.62 854
2162.06 870
2162.50 889
2162.94 808
2163.38 848
2163.82 836
2164.26 809
2164.69 874
2165.13 916
2165.57 922
2166.01 868
2166.45 866
2166.89 927
2167.33 950
2167.77 936
2168.21 915
2168.65 940
2169.08 884
2169.52 912
2169.96 866
2170.40 891
2170.84 868
2171.28 903
2171.72 923
2172.16 888
2172.60 848
2173.04 937
2173.48 892
2173.92 897
2174.36 864
2174.80 953
2175.24 983
2175.68 920
2176.12 931
2176.56 945
2177.00 963
2177.44 998
2177.88 980
2178.32 957
2178.76 913
2179.20 918
2179.64 916
2180.08 915
2180.52 944
2180.96 939
2181.40 906
2181.84 862
2182.28 836
2182.72 887
2183.16 849
2183.60 823
2184.04 869
2184.48 868
2184.93 828
2185.37 833
2185.81 859
2186.25 834
2186.69 892
2187.13 902
2187.57 879
2188.01 833
2188.45 908
2188.89 899
2189.34 903
2189.78 911
2190.22 917
2190.66 862
2191.10 871
2191.54 886
2191.98 864
2192.43 840
2192.87 873
2193.31 877
2193.75 887
2194.19 937
2194.63 973
2195.08 918
2195.52 993
2195.96 982
2196.40 888
2196.84 883
2197.29 928
2197.73 896
2198.17 920
2198.61 883
2199.06 846
2199.50 846
2199.94 898
2200.38 887
2200.82 853
2201.27 852
2201.71 867
2202.15 823
2202.59 858
2203.04 810
2203.48 872
2203.92 914
2204.37 871
2204.81 869
2205.25 955
2205.69 914
2206.14 903
2206.58 920
2207.02 974
2207.47 922
2207.91 931
2208.35 928
2208.80 919
2209.24 930
2209.68 948
2210.13 898
2210.57 912
2211.01 911
2211.46 887
2211.90 899
2212.34 949
2212.79 925
2213.23 959
2213.67 956
2214.12 938
2214.56 899
2215.01 909
2215.45 914
2215.89 906
2216.34 909
2216.78 880
2217.23 879
2217.67 925
2218.11 906
2218.56 853
2219.00 888
2219.45 911
2219.89 907
2220.34 944
2220.78 897
2221.22 889
2221.67 923
2222.11 943
2222.56 951
2223.00 936
2223.45 930
2223.89 933
2224.34 977
2224.78 943
2225.23 972
2225.67 890
2226.12 1007
2226.56 1000
2227.01 939
2227.45 949
2227.90 1081
2228.34 1060
2228.79 1034
2229.23 1046
2229.68 1062
2230.12 1049
2230.57 1036
2231.01 1033
2231.46 1034
2231.90 1097
2232.35 1054
2232.80 1063
2233.24 1092
2233.69 1059
2234.13 1061
2234.58 1087
2235.02 1032
2235.47 987
2235.92 998
2236.36 975
2236.81 966
2237.25 930
2237.70 928
2238.15 879
2238.59 935
2239.04 922
2239.49 845
2239.93 876
2240.38 881
2240.82 870
2241.27 846
2241.72 819
2242.16 836
2242.61 835
2243.06 818
2243.50 849
2243.95 868
2244.40 815
2244.84 853
2245.29 865
2245.74 881
2246.19 831
2246.63 842
2247.08 876
2247.53 925
2247.97 841
2248.42 870
2248.87 890
2249.32 868
2249.76 918
2250.21 927
2250.66 901
2251.10 831
2251.55 855
2252.00 906
2252.45 879
2252.89 928
2253.34 887
2253.79 831
2254.24 862
2254.69 861
2255.13 878
2255.58 881
2256.03 875
2256.48 897
2256.93 833
2257.37 871
2257.82 878
2258.27 791
2258.72 863
2259.17 873
2259.61 856
2260.06 812
2260.51 857
2260.96 892
2261.41 881
2261.86 867
2262.31 891
2262.75 896
2263.20 870
2263.65 904
2264.10 888
2264.55 946
2265.00 906
2265.45 919
2265.90 881
2266.34 906
2266.79 885
2267.24 922
2267.69 909
2268.14 942
2268.59 954
2269.04 934
2269.49 1003
2269.94 1034
2270.39 1067
2270.84 1120
2271.29 1105
2271.74 1083
2272.18 1053
2272.63 1039
2273.08 1031
2273.53 1041
2273.98 1036
2274.43 1110
2274.88 1084
2275.33 968
2275.78 1000
2276.23 1048
2276.68 1088
2277.13 1126
2277.58 1100
2278.03 1072
2278.48 1031
2278.93 997
2279.38 987
2279.83 965
2280.28 937
2280.73 913
2281.19 941
2281.64 934
2282.09 914
2282.54 871
2282.99 837
2283.44 873
2283.89 882
2284.34 880
2284.79 908
2285.24 925
2285.69 887
2286.14 866
2286.59 874
2287.04 897
2287.50 948
2287.95 960
2288.40 1020
2288.85 1061
2289.30 1069
2289.75 1058
2290.20 1121
2290.65 1163
2291.11 1151
2291.56 1122
2292.01 1153
2292.46 1220
2292.91 1204
2293.36 1062
2293.82 1059
2294.27 1130
2294.72 1121
2295.17 976
2295.62 1006
2296.07 942
2296.53 949
2296.98 921
2297.43 953
2297.88 892
2298.33 926
2298.79 923
2299.24 953
2299.69 873
2300.14 853
2300.60 813
2301.05 861
2301.50 860
2301.95 875
2302.41 854
2302.86 870
2303.31 876
2303.76 829
2304.22 820
2304.67 866
2305.12 842
2305.57 905
2306.03 903
2306.48 878
2306.93 885
2307.39 909
2307.84 917
2308.29 951
2308.75 947
2309.20 972
2309.65 1019
2310.11 1033
2310.56 1025
2311.01 1021
2311.47 1003
2311.92 1024
2312.37 1046
2312.83 953
2313.28 952
2313.73 963
2314.19 946
2314.64 935
2315.09 962
2315.55 910
2316.00 937
2316.46 889
2316.91 889
2317.36 936
2317.82 889
2318.27 915
2318.73 915
2319.18 921
2319.63 984
2320.09 949
2320.54 881
2321.00 890
2321.45 948
2321.91 1010
2322.36 1004
2322.82 926
2323.27 928
2323.72 1012
2324.18 985
2324.63 985
2325.09 968
2325.54 977
2326.00 953
2326.45 930
2326.91 884
2327.36 922
2327.82 956
2328.27 1002
2328.73 939
2329.18 910
2329.64 950
2330.09 929
2330.55 943
2331.00 957
2331.46 843
2331.92 877
2332.37 906
2332.83 960
2333.28 921
2333.74 897
2334.19 867
2334.65 851
2335.10 897
2335.56 893
2336.02 901
2336.47 871
2336.93 883
2337.38 880
2337.84 796
2338.30 821
2338.75 850
2339.21 898
2339.66 815
2340.12 885
2340.58 849
2341.03 847
2341.49 864
2341.95 867
2342.40 835
2342.86 887
2343.32 856
2343.77 920
2344.23 892
2344.68 909
2345.14 883
2345.60 907
2346.06 890
2346.51 953
2346.97 933
2347.43 901
2347.88 896
2348.34 933
2348.80 904
2349.25 943
2349.71 979
2350.17 950
2350.63 928
2351.08 904
2351.54 901
2352.00 934
2352.46 903
2352.91 926
2353.37 891
2353.83 871
2354.29 883
2354.74 896
2355.20 869
2355.66 870
2356.12 842
2356.57 915
2357.03 903
2357.49 956
2357.95 965
2358.41 925
2358.86 893
2359.32 920
2359.78 939
2360.24 885
2360.70 870
2361.15 887
2361.61 943
2362.07 911
2362.53 972
2362.99 938
2363.45 907
2363.91 877
2364.36 954
2364.82 964
2365.28 883
2365.74 909
2366.20 894
2366.66 931
2367.12 939
2367.57 920
2368.03 931
2368.49 879
2368.95 910
2369.41 926
2369.87 965
2370.33 945
2370.79 910
2371.25 962
2371.71 945
2372.17 921
2372.63 934
2373.09 916
2373.54 962
2374.00 1008
2374.46 993
2374.92 971
2375.38 970
2375.84 1021
2376.30 986
2376.76 976
2377.22 962
2377.68 979
2378.14 1012
2378.60 934
2379.06 889
2379.52 896
2379.98 911
2380.44 817
2380.90 903
2381.36 951
2381.82 961
2382.28 947
2382.74 893
2383.20 871
2383.66 874
2384.12 859
2384.59 858
2385.05 979
2385.51 875
2385.97 861
2386.43 856
2386.89 852
2387.35 931
2387.81 875
2388.27 937
2388.73 951
2389.19 930
2389.65 919
2390.12 940
2390.58 972
2391.04 985
2391.50 919
2391.96 964
2392.42 1006
2392.88 907
2393.34 915
2393.81 901
2394.27 877
2394.73 944
2395.19 898
2395.65 897
2396.11 839
2396.57 854
2397.04 888
2397.50 899
2397.96 887
2398.42 873
2398.88 936
2399.35 965
2399.81 935
2400.27 923
2400.73 866
2401.19 858
2401.66 891
2402.12 881
2402.58 899
2403.04 920
2403.51 930
2403.97 842
2404.43 864
2404.89 970
2405.36 894
2405.82 892
2406.28 934
2406.74 890
2407.21 922
2407.67 898
2408.13 865
2408.59 821
2409.06 863
2409.52 841
2409.98 871
2410.45 852
2410.91 789
2411.37 845
2411.84 891
2412.30 845
2412.76 828
2413.23 891
2413.69 883
2414.15 878
2414.62 912
2415.08 919
2415.54 933
2416.01 969
2416.47 932
2416.93 961
2417.40 948
2417.86 884
2418.32 860
2418.79 925
2419.25 944
2419.72 931
2420.18 906
2420.64 914
2421.11 926
2421.57 919
2422.04 892
2422.50 886
2422.96 1017
2423.43 940
2423.89 899
2424.36 890
2424.82 903
2425.29 906
2425.75 912
2426.22 924
2426.68 914
2427.15 907
2427.61 903
2428.07 875
2428.54 880
2429.00 833
2429.47 883
2429.93 882
2430.40 828
2430.86 870
2431.33 852
2431.79 875
2432.26 898
2432.72 897
2433.19 847
2433.65 835
2434.12 828
2434.59 913
2435.05 922
2435.52 885
2435.98 887
2436.45 921
2436.91 921
2437.38 880
2437.84 904
2438.31 956
2438.78 918
2439.24 910
2439.71 920
2440.17 954
2440.64 917
2441.10 978
2441.57 980
2442.04 983
2442.50 944
2442.97 840
2443.44 872
2443.90 890
2444.37 930
2444.83 902
2445.30 906
2445.77 824
2446.23 851
2446.70 810
2447.17 812
2447.63 826
2448.10 828
2448.57 876
2449.03 824
2449.50 874
2449.97 883
2450.43 875
2450.90 858
2451.37 778
2451.83 856
2452.30 849
2452.77 848
2453.24 891
2453.70 918
2454.17 877
2454.64 856
2455.10 871
2455.57 855
2456.04 842
2456.51 870
2456.97 855
2457.44 904
2457.91 908
2458.38 906
2458.84 821
2459.31 862
2459.78 845
2460.25 880
2460.72 865
2461.18 920
2461.65 927
2462.12 829
2462.59 854
2463.06 850
2463.52 918
2463.99 883
2464.46 813
2464.93 842
2465.40 891
2465.86 862
2466.33 882
2466.80 833
2467.27 824
2467.74 845
2468.21 906
2468.68 869
2469.14 828
2469.61 839
2470.08 883
2470.55 891
2471.02 895
2471.49 864
2471.96 872
2472.43 858
2472.90 850
2473.36 873
2473.83 885
2474.30 844
2474.77 857
2475.24 889
2475.71 902
2476.18 870
2476.65 900
2477.12 953
2477.59 908
2478.06 919
2478.53 897
2479.00 884
2479.47 926
2479.94 948
2480.41 903
2480.87 901
2481.34 845
2481.81 847
2482.28 853
2482.75 794
2483.22 864
2483.69 847
2484.16 865
2484.63 922
2485.10 841
2485.57 810
2486.05 890
2486.52 881
2486.99 933
2487.46 934
2487.93 929
2488.40 1001
2488.87 977
2489.34 954
2489.81 947
2490.28 957
2490.75 953
2491.22 873
2491.69 855
2492.16 892
2492.63 953
2493.10 946
2493.58 936
2494.05 966
2494.52 914
2494.99 990
2495.46 952
2495.93 955
2496.40 947
2496.87 1007
2497.34 1005
2497.82 960
2498.29 902
2498.76 938
2499.23 972
2499.70 886
2500.17 859
2500.64 883
2501.12 838
2501.59 861
2502.06 862
2502.53 839
2503.00 857
2503.48 859
2503.95 877
2504.42 875
2504.89 913
2505.36 849
2505.84 873
2506.31 898
2506.78 909
2507.25 940
2507.72 868
2508.20 941
2508.67 938
2509.14 964
2509.61 1011
2510.09 1081
2510.56 1036
2511.03 1106
2511.50 1111
2511.98 1210
2512.45 1236
2512.92 1217
2513.40 1205
2513.87 1194
2514.34 1031
2514.81 1029
2515.29 1106
2515.76 1075
2516.23 966
2516.71 1016
2517.18 983
2517.65 981
2518.13 974
2518.60 940
2519.07 969
2519.55 997
2520.02 1003
2520.49 999
2520.97 964
2521.44 936
2521.91 973
2522.39 982
2522.86 914
2523.34 930
2523.81 874
2524.28 911
2524.76 961
2525.23 956
2525.70 962
2526.18 956
2526.65 1014
2527.13 982
2527.60 1001
2528.08 981
2528.55 976
2529.02 993
2529.50 1031
2529.97 988
2530.45 1022
2530.92 1030
2531.40 966
2531.87 983
2532.34 1037
2532.82 1008
2533.29 967
2533.77 945
2534.24 1080
2534.72 979
2535.19 988
2535.67 991
2536.14 1032
2536.62 954
2537.09 974
2537.57 965
2538.04 1010
2538.52 981
2538.99 1008
2539.47 957
2539.94 945
2540.42 957
2540.90 886
2541.37 878
2541.85 886
2542.32 922
2542.80 886
2543.27 919
2543.75 935
2544.22 936
2544.70 960
2545.18 980
2545.65 924
2546.13 973
2546.60 1024
2547.08 1021
2547.56 1040
2548.03 1067
2548.51 1064
2548.98 1065
2549.46 1121
2549.94 1137
2550.41 1112
2550.89 1130
2551.37 1048
2551.84 1108
2552.32 1083
2552.80 1029
2553.27 1040
2553.75 1012
2554.23 1001
2554.70 1004
2555.18 976
2555.66 984
2556.13 978
2556.61 966
2557.09 1023
2557.56 997
2558.04 949
2558.52 913
2558.99 944
2559.47 967
2559.95 978
2560.43 951
2560.90 960
2561.38 944
2561.86 918
2562.33 913
2562.81 905
2563.29 859
2563.77 883
2564.25 866
2564.72 870
2565.20 857
2565.68 855
2566.16 845
2566.63 871
2567.11 877
2567.59 874
2568.07 861
2568.55 834
2569.02 932
2569.50 910
2569.98 839
2570.46 831
2570.94 887
2571.41 867
2571.89 837
2572.37 860
2572.85 848
2573.33 823
2573.81 880
2574.28 903
2574.76 898
2575.24 881
2575.72 923
2576.20 876
2576.68 876
2577.16 871
2577.64 811
2578.11 872
2578.59 903
2579.07 862
2579.55 758
2580.03 835
2580.51 862
2580.99 855
2581.47 888
2581.95 847
2582.43 896
2582.91 940
2583.39 921
2583.86 888
2584.34 883
2584.82 895
2585.30 872
2585.78 875
2586.26 916
2586.74 923
2587.22 932
2587.70 901
2588.18 867
2588.66 909
2589.14 915
2589.62 948
2590.10 866
2590.58 874
2591.06 903
2591.54 917
2592.02 889
2592.50 883
2592.98 861
2593.46 880
2593.94 904
2594.42 858
2594.90 838
2595.38 856
2595.86 870
2596.35 871
2596.83 838
2597.31 900
2597.79 872
2598.27 825
2598.75 869
2599.23 890
2599.71 811
2600.19 834
2600.67 813
2601.15 829
2601.63 822
2602.12 895
2602.60 847
2603.08 854
2603.56 909
2604.04 888
2604.52 927
2605.00 921
2605.48 945
2605.97 919
2606.45 918
2606.93 933
2607.41 896
2607.89 949
2608.37 974
2608.86 901
2609.34 877
2609.82 913
2610.30 950
2610.78 898
2611.26 886
2611.75 871
2612.23 834
2612.71 855
2613.19 852
2613.68 879
2614.16 908
2614.64 919
2615.12 949
2615.60 912
2616.09 890
2616.57 847
2617.05 897
2617.53 901
2618.02 899
2618.50 896
2618.98 897
2619.46 939
2619.95 925
2620.43 935
2620.91 891
2621.40 825
2621.88 861
2622.36 885
2622.85 900
2623.33 866
2623.81 865
2624.29 902
2624.78 862
2625.26 923
2625.74 926
2626.23 888
2626.71 931
2627.19 905
2627.68 892
2628.16 931
2628.64 975
2629.13 1009
2629.61 1001
2630.10 947
2630.58 1011
2631.06 985
2631.55 977
2632.03 942
2632.51 938
2633.00 1020
2633.48 943
2633.97 950
2634.45 967
2634.94 947
2635.42 863
2635.90 909
2636.39 905
2636.87 922
2637.36 933
2637.84 856
2638.33 907
2638.81 918
2639.29 909
2639.78 851
2640.26 871
2640.75 830
2641.23 854
2641.72 876
2642.20 869
2642.69 827
2643.17 864
2643.66 882
2644.14 889
2644.63 935
2645.11 888
2645.60 933
2646.08 944
2646.57 884
2647.05 928
2647.54 973
2648.02 975
2648.51 945
2648.99 886
2649.48 904
2649.97 905
2650.45 917
2650.94 992
2651.42 953
2651.91 950
2652.39 942
2652.88 935
2653.37 951
2653.85 935
2654.34 969
2654.82 957
2655.31 1009
2655.80 991
2656.28 993
2656.77 994
2657.25 988
2657.74 969
2658.23 926
2658.71 953
2659.20 861
2659.69 883
2660.17 886
2660.66 875
2661.14 858
2661.63 911
2662.12 864
2662.60 878
2663.09 881
2663.58 908
2664.06 860
2664.55 918
2665.04 923
2665.53 879
2666.01 888
2666.50 881
2666.99 917
2667.47 915
2667.96 921
2668.45 914
2668.94 945
2669.42 893
2669.91 887
2670.40 879
2670.88 930
2671.37 949
2671.86 968
2672.35 1009
2672.83 994
2673.32 1062
2673.81 1121
2674.30 1095
2674.79 1158
2675.27 1193
2675.76 1156
2676.25 1118
2676.74 1101
2677.23 1106
2677.71 1128
2678.20 1042
2678.69 972
2679.18 932
2679.67 959
2680.15 918
2680.64 920
2681.13 876
2681.62 909
2682.11 902
2682.60 849
2683.08 868
2683.57 937
2684.06 919
2684.55 892
2685.04 868
2685.53 918
2686.02 902
2686.51 873
2686.99 869
2687.48 883
2687.97 895
2688.46 920
2688.95 897
2689.44 936
2689.93 946
2690.42 929
2690.91 896
2691.40 913
2691.89 915
2692.38 920
2692.87 951
2693.35 906
2693.84 923
2694.33 886
2694.82 950
2695.31 959
2695.80 909
2696.29 929
2696.78 925
2697.27 960
2697.76 995
2698.25 961
2698.74 893
2699.23 936
2699.72 873
2700.21 934
2700.70 925
2701.19 924
2701.68 931
2702.17 910
2702.66 957
2703.15 947
2703.64 915
2704.13 960
2704.62 975
2705.12 975
2705.61 886
2706.10 937
2706.59 873
2707.08 866
2707.57 845
2708.06 867
2708.55 905
2709.04 880
2709.53 869
2710.02 891
2710.51 905
2711.01 904
2711.50 864
2711.99 890
2712.48 954
2712.97 925
2713.46 900
2713.95 866
2714.44 915
2714.94 893
2715.43 881
2715.92 874
2716.41 906
2716.90 852
2717.39 839
2717.89 847
2718.38 876
2718.87 902
2719.36 937
2719.85 906
2720.34 855
2720.84 896
2721.33 930
2721.82 939
2722.31 972
2722.80 966
2723.30 962
2723.79 991
2724.28 935
2724.77 951
2725.27 893
2725.76 859
2726.25 916
2726.74 954
2727.24 943
2727.73 928
2728.22 894
2728.71 927
2729.21 912
2729.70 880
2730.19 889
2730.69 987
2731.18 994
2731.67 921
2732.16 943
2732.66 970
2733.15 982
2733.64 966
2734.14 959
2734.63 990
2735.12 1011
2735.62 1033
2736.11 969
2736.60 1042
2737.10 1050
2737.59 1026
2738.08 989
2738.58 1011
2739.07 983
2739.56 981
2740.06 1023
2740.55 982
2741.05 952
2741.54 883
2742.03 861
2742.53 870
2743.02 923
2743.52 929
2744.01 926
2744.50 862
2745.00 927
2745.49 958
2745.99 930
2746.48 923
2746.97 946
2747.47 1000
2747.96 926
2748.46 974
2748.95 966
2749.45 907
2749.94 917
2750.44 893
2750.93 867
2751.43 872
2751.92 853
2752.42 833
2752.91 901
2753.41 848
2753.90 884
2754.40 899
2754.89 892
2755.39 921
2755.88 909
2756.38 912
2756.87 906
2757.37 859
2757.86 891
2758.36 919
2758.85 888
2759.35 960
2759.84 975
2760.34 942
2760.83 925
2761.33 926
2761.83 970
2762.32 949
2762.82 962
2763.31 985
2763.81 970
2764.30 948
2764.80 896
2765.30 922
2765.79 912
2766.29 920
2766.78 840
2767.28 879
2767.78 825
2768.27 866
2768.77 862
2769.27 874
2769.76 868
2770.26 852
2770.76 873
2771.25 962
2771.75 892
2772.24 870
2772.74 881
2773.24 949
2773.73 902
2774.23 956
2774.73 993
2775.23 990
2775.72 997
2776.22 997
2776.72 958
2777.21 998
2777.71 996
2778.21 971
2778.70 998
2779.20 963
2779.70 991
2780.20 934
2780.69 973
2781.19 912
2781.69 873
2782.19 884
2782.68 850
2783.18 873
2783.68 866
2784.18 888
2784.67 900
2785.17 864
2785.67 848
2786.17 848
2786.67 828
2787.16 802
2787.66 832
2788.16 836
2788.66 850
2789.16 878
2789.65 866
2790.15 868
2790.65 873
2791.15 897
2791.65 890
2792.15 893
2792.64 859
2793.14 859
2793.64 856
2794.14 807
2794.64 799
2795.14 857
2795.64 926
2796.13 887
2796.63 904
2797.13 873
2797.63 927
2798.13 954
2798.63 910
2799.13 909
2799.63 874
2800.13 855
2800.62 861
2801.12 863
2801.62 839
2802.12 862
2802.62 857
2803.12 819
2803.62 849
2804.12 879
2804.62 853
2805.12 872
2805.62 904
2806.12 889
2806.62 886
2807.12 894
2807.62 893
2808.12 894
2808.62 936
2809.12 941
2809.62 978
2810.12 931
2810.62 931
2811.12 981
2811.62 1015
2812.12 1031
2812.62 1023
2813.12 992
2813.62 977
2814.12 999
2814.62 971
2815.12 999
2815.62 1009
2816.12 894
2816.62 940
2817.12 909
2817.62 865
2818.12 896
2818.62 881
2819.12 853
2819.63 847
2820.13 852
2820.63 855
2821.13 854
2821.63 865
2822.13 869
2822.63 848
2823.13 886
2823.63 866
2824.13 862
2824.64 862
2825.14 859
2825.64 875
2826.14 840
2826.64 868
2827.14 838
2827.64 852
2828.15 883
2828.65 860
2829.15 826
2829.65 849
2830.15 873
2830.65 877
2831.16 812
2831.66 821
2832.16 899
2832.66 876
2833.16 828
2833.67 802
2834.17 865
2834.67 916
2835.17 904
2835.68 876
2836.18 910
2836.68 907
2837.18 870
2837.68 823
2838.19 873
2838.69 895
2839.19 899
2839.70 886
2840.20 900
2840.70 847
2841.20 888
2841.71 914
2842.21 880
2842.71 907
2843.21 911
2843.72 871
2844.22 890
2844.72 903
2845.23 928
2845.73 953
2846.23 937
2846.74 944
2847.24 992
2847.74 979
2848.25 948
2848.75 964
2849.25 928
2849.76 921
2850.26 943
2850.76 974
2851.27 1004
2851.77 939
2852.28 938
2852.78 860
2853.28 891
2853.79 883
2854.29 850
2854.79 859
2855.30 865
2855.80 858
2856.31 884
2856.81 923
2857.31 857
2857.82 873
2858.32 883
2858.83 855
2859.33 845
2859.84 870
2860.34 859
2860.85 870
2861.35 870
2861.85 837
2862.36 819
2862.86 888
2863.37 811
2863.87 899
2864.38 843
2864.88 840
2865.39 837
2865.89 841
2866.40 868
2866.90 926
2867.41 919
2867.91 904
2868.42 942
2868.92 961
2869.43 959
2869.93 949
2870.44 948
2870.94 944
2871.45 988
2871.96 956
2872.46 1006
2872.97 1061
2873.47 1051
2873.98 973
2874.48 992
2874.99 977
2875.49 1032
2876.00 986
2876.51 949
2877.01 952
2877.52 886
2878.02 920
2878.53 917
2879.04 907
2879.54 908
2880.05 903
2880.55 934
2881.06 918
2881.57 936
2882.07 915
2882.58 935
2883.09 899
2883.59 959
2884.10 911
2884.61 957
2885.11 978
2885.62 929
2886.13 973
2886.63 936
2887.14 971
2887.65 962
2888.15 988
2888.66 969
2889.17 969
2889.67 976
2890.18 1013
2890.69 1020
2891.20 984
2891.70 985
2892.21 973
2892.72 991
2893.22 933
2893.73 911
2894.24 954
2894.75 956
2895.25 916
2895.76 938
2896.27 1007
2896.78 1015
2897.29 906
2897.79 920
2898.30 950
2898.81 925
2899.32 957
2899.82 955
2900.33 970
2900.84 961
2901.35 963
2901.86 956
2902.36 941
2902.87 909
2903.38 979
2903.89 969
2904.40 936
2904.91 1015
2905.41 974
2905.92 954
2906.43 999
2906.94 997
2907.45 954
2907.96 934
2908.47 967
2908.97 975
2909.48 951
2909.99 948
2910.50 969
2911.01 898
2911.52 888
2912.03 947
2912.54 967
2913.05 942
2913.55 892
2914.06 916
2914.57 954
2915.08 906
2915.59 948
2916.10 941
2916.61 926
2917.12 935
2917.63 887
2918.14 928
2918.65 974
2919.16 928
2919.67 956
2920.18 955
2920.69 1027
2921.20 1009
2921.71 1006
2922.22 955
2922.73 939
2923.24 1010
2923.75 921
2924.26 968
2924.77 960
2925.28 963
2925.79 868
2926.30 901
2926.81 939
2927.32 905
2927.83 871
2928.34 915
2928.85 929
2929.36 958
2929.87 874
2930.38 887
2930.89 896
2931.40 886
2931.91 858
2932.42 912
2932.93 920
2933.45 938
2933.96 905
2934.47 912
2934.98 896
2935.49 874
2936.00 894
2936.51 914
2937.02 985
2937.53 976
2938.04 980
2938.56 984
2939.07 1004
2939.58 1071
2940.09 1059
2940.60 1107
2941.11 1110
2941.62 1185
2942.14 1077
2942.65 1111
2943.16 1128
2943.67 1044
2944.18 1058
2944.70 1052
2945.21 1011
2945.72 991
2946.23 966
2946.74 1018
2947.26 903
2947.77 947
2948.28 920
2948.79 943
2949.30 884
2949.82 920
2950.33 884
2950.84 926
2951.35 882
2951.87 887
2952.38 864
2952.89 854
2953.40 867
2953.92 906
2954.43 851
2954.94 886
2955.45 914
2955.97 939
2956.48 880
2956.99 973
2957.51 983
2958.02 921
2958.53 920
2959.04 927
2959.56 921
2960.07 969
2960.58 943
2961.10 935
2961.61 1024
2962.12 964
2962.64 929
2963.15 936
2963.66 964
2964.18 1015
2964.69 974
2965.21 984
2965.72 985
2966.23 964
2966.75 1000
2967.26 941
2967.77 918
2968.29 939
2968.80 966
2969.32 945
2969.83 912
2970.34 899
2970.86 896
2971.37 923
2971.89 988
2972.40 1002
2972.91 895
2973.43 933
2973.94 991
2974.46 948
2974.97 988
2975.49 983
2976.00 1032
2976.52 984
2977.03 995
2977.55 1015
2978.06 974
2978.57 1022
2979.09 1055
2979.60 1067
2980.12 1065
2980.63 1003
2981.15 1007
2981.66 968
2982.18 960
2982.69 1052
2983.21 1064
2983.73 1060
2984.24 1081
2984.76 1102
2985.27 1040
2985.79 1093
2986.30 1074
2986.82 1079
2987.33 1101
2987.85 1102
2988.36 1099
2988.88 1081
2989.40 1089
2989.91 1087
2990.43 1122
2990.94 1131
2991.46 1105
2991.97 1068
2992.49 1113
2993.01 1155
2993.52 1177
2994.04 1154
2994.55 1157
2995.07 1173
2995.59 1201
2996.10 1248
2996.62 1262
2997.14 1252
2997.65 1310
2998.17 1354
2998.69 1350
2999.20 1288
2999.72 1341
3000.24 1291
3000.75 1323
3001.27 1496
3001.79 1585
3002.30 1586
3002.82 1756
3003.34 1868
3003.85 2126
3004.37 2177
3004.89 2347
3005.40 2515
3005.92 2477
3006.44 2307
3006.96 2203
3007.47 2103
3007.99 1947
3008.51 1758
3009.03 1583
3009.54 1450
3010.06 1311
3010.58 1258
3011.10 1256
3011.61 1176
3012.13 1173
3012.65 1142
3013.17 1069
3013.68 1090
3014.20 1095
3014.72 1140
3015.24 1133
3015.76 1110
3016.27 1098
3016.79 1107
3017.31 1110
3017.83 1120
3018.35 1065
3018.86 1093
3019.38 1082
3019.90 1141
3020.42 1118
3020.94 1107
3021.46 1085
3021.97 1116
3022.49 1095
3023.01 1093
3023.53 1141
3024.05 1134
3024.57 1135
3025.09 1123
3025.61 1085
3026.12 1064
3026.64 1106
3027.16 1049
3027.68 1103
3028.20 1061
3028.72 1080
3029.24 1076
3029.76 1024
3030.28 989
3030.80 951
3031.32 929
3031.84 1004
3032.35 1053
3032.87 984
3033.39 995
3033.91 1035
3034.43 1056
3034.95 1081
3035.47 1019
3035.99 1038
3036.51 1025
3037.03 1032
3037.55 1078
3038.07 1005
3038.59 964
3039.11 942
3039.63 990
3040.15 1029
3040.67 955
3041.19 988
3041.71 1029
3042.23 978
3042.75 938
3043.27 970
3043.79 930
3044.31 924
3044.83 929
3045.35 951
3045.87 976
3046.40 1044
3046.92 1012
3047.44 963
3047.96 994
3048.48 995
3049.00 1021
3049.52 1052
3050.04 1056
3050.56 935
3051.08 982
3051.60 947
3052.12 965
3052.65 996
3053.17 955
3053.69 959
3054.21 966
3054.73 971
3055.25 972
3055.77 1001
3056.30 997
3056.82 985
3057.34 951
3057.86 974
3058.38 984
3058.90 1038
3059.42 1011
3059.95 931
3060.47 929
3060.99 913
3061.51 989
3062.03 989
3062.56 1031
3063.08 1070
3063.60 1022
3064.12 1001
3064.64 1023
3065.17 1045
3065.69 1034
3066.21 989
3066.73 1035
3067.26 1046
3067.78 1074
3068.30 1051
3068.82 1087
3069.35 1100
3069.87 1072
3070.39 1064
3070.91 1184
3071.44 1098
3071.96 1009
3072.48 1016
3073.01 1029
3073.53 1119
3074.05 1068
3074.57 1056
3075.10 1059
3075.62 1135
3076.14 1144
3076.67 1127
3077.19 1178
3077.71 1286
3078.24 1248
3078.76 1231
3079.28 1221
3079.81 1266
3080.33 1331
3080.85 1324
3081.38 1312
3081.90 1292
3082.42 1258
3082.95 1229
3083.47 1247
3084.00 1252
3084.52 1289
3085.04 1286
3085.57 1268
3086.09 1268
3086.62 1330
3087.14 1415
3087.66 1463
3088.19 1437
3088.71 1641
3089.24 1690
3089.76 1692
3090.29 1754
3090.81 1705
3091.33 1726
3091.86 1662
3092.38 1608
3092.91 1567
3093.43 1463
3093.96 1413
3094.48 1413
3095.01 1329
3095.53 1246
3096.06 1342
3096.58 1418
3097.11 1404
3097.63 1369
3098.16 1381
3098.68 1420
3099.21 1507
3099.73 1617
3100.26 1797
3100.78 1987
3101.31 2256
3101.83 2437
3102.36 2697
3102.88 2816
3103.41 3004
3103.93 2904
3104.46 2927
3104.99 2624
3105.51 2422
3106.04 2270
3106.56 2071
3107.09 1937
3107.61 1698
3108.14 1513
3108.67 1468
3109.19 1408
3109.72 1260
3110.24 1287
3110.77 1289
3111.30 1283
3111.82 1224
3112.35 1261
3112.87 1279
3113.40 1162
3113.93 1130
3114.45 1125
3114.98 1132
3115.51 1132
3116.03 1157
3116.56 1165
3117.09 1118
3117.61 1100
3118.14 1067
3118.67 1131
3119.19 1128
3119.72 1099
3120.25 1151
3120.77 1167
3121.30 1220
3121.83 1224
3122.35 1247
3122.88 1223
3123.41 1168
3123.94 1182
3124.46 1191
3124.99 1187
3125.52 1152
3126.05 1136
3126.57 1196
3127.10 1108
3127.63 1062
3128.16 1040
3128.68 1078
3129.21 1074
3129.74 1006
3130.27 1084
3130.79 1059
3131.32 1030
3131.85 1076
3132.38 1075
3132.91 1004
3133.43 1024
3133.96 1014
3134.49 959
3135.02 1021
3135.55 995
3136.07 942
3136.60 983
3137.13 978
3137.66 971
3138.19 992
3138.72 1017
3139.24 1009
3139.77 956
3140.30 918
3140.83 981
3141.36 972
3141.89 960
3142.42 995
3142.95 978
3143.47 934
3144.00 1002
3144.53 1013
3145.06 973
3145.59 954
3146.12 969
3146.65 946
3147.18 1006
3147.71 1081
3148.24 1074
3148.76 1101
3149.29 1109
3149.82 1051
3150.35 1081
3150.88 1113
3151.41 1070
3151.94 1078
3152.47 1045
3153.00 1105
3153.53 1057
3154.06 975
3154.59 1022
3155.12 991
3155.65 989
3156.18 965
3156.71 967
3157.24 1003
3157.77 943
3158.30 992
3158.83 1029
3159.36 1041
3159.89 1001
3160.42 1045
3160.95 1062
3161.48 1096
3162.01 1047
3162.54 1019
3163.07 1035
3163.60 1013
3164.13 1012
3164.66 1029
3165.20 960
3165.73 1038
3166.26 956
3166.79 946
3167.32 941
3167.85 961
3168.38 921
3168.91 926
3169.44 968
3169.97 1001
3170.50 1012
3171.04 992
3171.57 974
3172.10 1096
3172.63 1064
3173.16 1100
3173.69 1104
3174.22 1055
3174.75 1169
3175.29 1147
3175.82 1113
3176.35 1057
3176.88 1041
3177.41 997
3177.94 1015
3178.48 995
3179.01 955
3179.54 937
3180.07 939
3180.60 888
3181.14 911
3181.67 963
3182.20 908
3182.73 914
3183.26 927
3183.80 918
3184.33 923
3184.86 980
3185.39 981
3185.93 950
3186.46 1016
3186.99 982
3187.52 931
3188.06 940
3188.59 928
3189.12 955
3189.65 974
3190.19 1001
3190.72 985
3191.25 935
3191.79 957
3192.32 1006
3192.85 1013
3193.38 981
3193.92 973
3194.45 939
3194.98 966
3195.52 945
3196.05 943
3196.58 985
3197.12 992
3197.65 1068
3198.18 1080
3198.72 1061
3199.25 960
3199.78 996
3200.32 1045
3200.85 1031
3201.39 1016
3201.92 1086
3202.45 1054
3202.99 1042
3203.52 1063
3204.05 1040
3204.59 1034
3205.12 1079
3205.66 1176
3206.19 1143
3206.72 1213
3207.26 1289
3207.79 1290
3208.33 1384
3208.86 1392
3209.40 1375
3209.93 1446
3210.47 1406
3211.00 1430
3211.53 1444
3212.07 1436
3212.60 1392
3213.14 1378
3213.67 1219
3214.21 1195
3214.74 1165
3215.28 1138
3215.81 1092
3216.35 1092
3216.88 1029
3217.42 1060
3217.95 1034
3218.49 1009
3219.02 1036
3219.56 1065
3220.09 1034
3220.63 1030
3221.16 1140
3221.70 1113
3222.23 1154
3222.77 1218
3223.31 1175
3223.84 1229
3224.38 1247
3224.91 1279
3225.45 1297
3225.98 1282
3226.52 1274
3227.06 1169
3227.59 1170
3228.13 1132
3228.66 1106
3229.20 1132
3229.74 1127
3230.27 1120
3230.81 1080
3231.34 1117
3231.88 1115
3232.42 1132
3232.95 1122
3233.49 1132
3234.03 1128
3234.56 1117
3235.10 1138
3235.64 1197
3236.17 1184
3236.71 1124
3237.25 1148
3237.78 1253
3238.32 1180
3238.86 1234
3239.39 1269
3239.93 1213
3240.47 1177
3241.00 1245
3241.54 1183
3242.08 1178
3242.61 1192
3243.15 1276
3243.69 1275
3244.23 1222
3244.76 1197
3245.30 1248
3245.84 1332
3246.38 1340
3246.91 1256
3247.45 1313
3247.99 1383
3248.53 1403
3249.06 1519
3249.60 1645
3250.14 1707
3250.68 1778
3251.21 1993
3251.75 2253
3252.29 2342
3252.83 2427
3253.37 2392
3253.90 2539
3254.44 2426
3254.98 2340
3255.52 2138
3256.06 1987
3256.60 1892
3257.13 1761
3257.67 1669
3258.21 1569
3258.75 1544
3259.29 1580
3259.83 1570
3260.36 1603
3260.90 1592
3261.44 1664
3261.98 1726
3262.52 1685
3263.06 1764
3263.60 1800
3264.14 1817
3264.68 1710
3265.21 1781
3265.75 1763
3266.29 1787
3266.83 1757
3267.37 1621
3267.91 1675
3268.45 1632
3268.99 1605
3269.53 1626
3270.07 1547
3270.61 1416
3271.15 1467
3271.69 1490
3272.23 1428
3272.76 1358
3273.30 1400
3273.84 1400
3274.38 1371
3274.92 1361
3275.46 1404
3276.00 1432
3276.54 1374
3277.08 1402
3277.62 1428
3278.16 1382
3278.70 1306
3279.24 1385
3279.78 1391
3280.32 1345
3280.86 1401
3281.41 1471
3281.95 1374
3282.49 1397
3283.03 1361
3283.57 1394
3284.11 1387
3284.65 1406
3285.19 1485
3285.73 1413
3286.27 1374
3286.81 1392
3287.35 1444
3287.89 1471
3288.43 1477
3288.97 1471
3289.52 1510
3290.06 1511
3290.60 1634
3291.14 1580
3291.68 1581
3292.22 1705
3292.76 1857
3293.30 1877
3293.85 1987
3294.39 2101
3294.93 2162
3295.47 2247
3296.01 2278
3296.55 2216
3297.09 2220
3297.64 2147
3298.18 2088
3298.72 1954
3299.26 1904
3299.80 1873
3300.34 1840
3300.89 1773
3301.43 1722
3301.97 1722
3302.51 1659
3303.06 1619
3303.60 1547
3304.14 1549
3304.68 1494
3305.22 1542
3305.77 1582
3306.31 1472
3306.85 1548
3307.39 1552
3307.94 1553
3308.48 1553
3309.02 1502
3309.56 1583
3310.11 1639
3310.65 1614
3311.19 1603
3311.74 1642
3312.28 1596
3312.82 1642
3313.36 1714
3313.91 1641
3314.45 1600
3314.99 1767
3315.54 1815
3316.08 1945
3316.62 1908
3317.17 1936
3317.71 2126
3318.25 2285
3318.80 2415
3319.34 2413
3319.88 2456
3320.43 2433
3320.97 2423
3321.51 2385
3322.06 2315
3322.60 2276
3323.14 2229
3323.69 2169
3324.23 2159
3324.78 2093
3325.32 2091
3325.86 1898
3326.41 1932
3326.95 1958
3327.50 1870
3328.04 1910
3328.59 1976
3329.13 1916
3329.67 1982
3330.22 2186
3330.76 2422
3331.31 2971
3331.85 3482
3332.40 4291
3332.94 5231
3333.49 6194
3334.03 7383
3334.57 8603
3335.12 9555
3335.66 10294
3336.21 10470
3336.75 10387
3337.30 10176
3337.84 9565
3338.39 8862
3338.93 7881
3339.48 6764
3340.02 5808
3340.57 4795
3341.11 4062
3341.66 3547
3342.20 2893
3342.75 2569
3343.30 2268
3343.84 2053
3344.39 1902
3344.93 1694
3345.48 1634
3346.02 1709
3346.57 1620
3347.11 1571
3347.66 1588
3348.21 1583
3348.75 1479
3349.30 1404
3349.84 1443
3350.39 1391
3350.94 1418
3351.48 1405
3352.03 1292
3352.57 1322
3353.12 1315
3353.67 1402
3354.21 1352
3354.76 1349
3355.31 1440
3355.85 1395
3356.40 1420
3356.95 1427
3357.49 1411
3358.04 1484
3358.59 1519
3359.13 1450
3359.68 1492
3360.23 1495
3360.77 1512
3361.32 1522
3361.87 1531
3362.41 1543
3362.96 1488
3363.51 1500
3364.05 1575
3364.60 1543
3365.15 1569
3365.70 1505
3366.24 1474
3366.79 1422
3367.34 1442
3367.89 1465
3368.43 1413
3368.98 1444
3369.53 1484
3370.08 1485
3370.62 1583
3371.17 1660
3371.72 1750
3372.27 1813
3372.81 1867
3373.36 1970
3373.91 2088
3374.46 2098
3375.01 2054
3375.55 2047
3376.10 2038
3376.65 1952
3377.20 1731
3377.75 1762
3378.30 1730
3378.84 1534
3379.39 1433
3379.94 1316
3380.49 1238
3381.04 1313
3381.59 1287
3382.13 1265
3382.68 1230
3383.23 1228
3383.78 1259
3384.33 1203
3384.88 1207
3385.43 1156
3385.98 1108
3386.52 1181
3387.07 1145
3387.62 1157
3388.17 1120
3388.72 1136
3389.27 1115
3389.82 1134
3390.37 1129
3390.92 1152
3391.47 1122
3392.02 1229
3392.57 1125
3393.12 1094
3393.66 1130
3394.21 1130
3394.76 1154
3395.31 1162
3395.86 1244
3396.41 1230
3396.96 1169
3397.51 1225
3398.06 1284
3398.61 1301
3399.16 1238
3399.71 1226
3400.26 1224
3400.81 1232
3401.36 1220
3401.91 1160
3402.46 1136
3403.01 1120
3403.56 1189
3404.11 1056
3404.66 1043
3405.21 1050
3405.77 1056
3406.32 1028
3406.87 1032
3407.42 1094
3407.97 1106
3408.52 1072
3409.07 1082
3409.62 1125
3410.17 1157
3410.72 1184
3411.27 1173
3411.82 1177
3412.37 1275
3412.93 1265
3413.48 1283
3414.03 1240
3414.58 1203
3415.13 1252
3415.68 1211
3416.23 1195
3416.78 1182
3417.34 1194
3417.89 1201
3418.44 1255
3418.99 1227
3419.54 1248
3420.09 1236
3420.65 1150
3421.20 1154
3421.75 1026
3422.30 1063
3422.85 1069
3423.40 1052
3423.96 1062
3424.51 1073
3425.06 1011
3425.61 1004
3426.17 994
3426.72 1030
3427.27 994
3427.82 1015
3428.37 997
3428.93 947
3429.48 920
3430.03 939
3430.58 928
3431.14 991
3431.69 968
3432.24 980
3432.79 963
3433.35 961
3433.90 983
3434.45 1000
3435.01 1003
3435.56 997
3436.11 1018
3436.66 1000
3437.22 998
3437.77 1009
3438.32 1016
3438.88 1067
3439.43 1072
3439.98 1050
3440.54 1002
3441.09 1021
3441.64 1008
3442.20 1012
3442.75 1015
3443.30 1004
3443.86 997
3444.41 949
3444.96 1009
3445.52 976
3446.07 966
3446.63 1025
3447.18 1006
3447.73 933
3448.29 928
3448.84 916
3449.40 952
3449.95 972
3450.50 969
3451.06 948
3451.61 907
3452.17 955
3452.72 982
3453.27 911
3453.83 974
3454.38 1032
3454.94 989
3455.49 965
3456.05 976
3456.60 995
3457.16 1004
3457.71 1005
3458.27 1014
3458.82 1051
3459.38 1086
3459.93 1000
3460.49 1039
3461.04 1004
3461.60 1037
3462.15 1013
3462.71 1054
3463.26 1087
3463.82 1068
3464.37 1037
3464.93 1028
3465.48 1056
3466.04 1060
3466.59 1112
3467.15 1132
3467.70 1103
3468.26 1113
3468.81 1084
3469.37 1132
3469.93 1131
3470.48 1191
3471.04 1276
3471.59 1269
3472.15 1264
3472.70 1152
3473.26 1208
3473.82 1193
3474.37 1154
3474.93 1159
3475.48 1145
3476.04 1162
3476.60 1208
3477.15 1201
3477.71 1258
3478.27 1246
3478.82 1234
3479.38 1256
3479.93 1337
3480.49 1342
3481.05 1328
3481.60 1321
3482.16 1296
3482.72 1393
3483.27 1429
3483.83 1378
3484.39 1347
3484.95 1497
3485.50 1466
3486.06 1435
3486.62 1555
3487.17 1514
3487.73 1579
3488.29 1784
3488.84 2056
3489.40 2277
3489.96 2539
3490.52 2854
3491.07 3167
3491.63 3498
3492.19 3657
3492.75 3630
3493.30 3647
3493.86 3384
3494.42 3119
3494.98 2757
3495.53 2672
3496.09 2377
3496.65 2179
3497.21 1961
3497.77 1882
3498.32 1726
3498.88 1716
3499.44 1676
3500.00 1720
3500.56 1754
3501.11 1680
3501.67 1794
3502.23 1815
3502.79 1881
3503.35 1917
3503.91 2019
3504.46 2071
3505.02 2099
3505.58 2058
3506.14 2009
3506.70 1984
3507.26 1874
3507.81 1850
3508.37 1717
3508.93 1642
3509.49 1563
3510.05 1566
3510.61 1503
3511.17 1399
3511.73 1350
3512.29 1276
3512.85 1320
3513.40 1234
3513.96 1206
3514.52 1228
3515.08 1219
3515.64 1190
3516.20 1153
3516.76 1146
3517.32 1120
3517.88 1142
3518.44 1111
3519.00 1071
3519.56 1136
3520.12 1087
3520.68 1142
3521.24 1140
3521.80 1089
3522.36 1114
3522.92 1137
3523.48 1134
3524.04 1176
3524.60 1150
3525.16 1175
3525.72 1155
3526.28 1116
3526.84 1156
3527.40 1143
3527.96 1134
3528.52 1124
3529.08 1146
3529.64 1151
3530.20 1079
3530.76 1053
3531.32 1084
3531.88 1093
3532.44 1081
3533.00 1111
3533.56 1063
3534.12 1080
3534.68 1143
3535.25 1122
3535.81 1102
3536.37 1102
3536.93 1151
3537.49 1111
3538.05 1113
3538.61 1070
3539.17 1081
3539.73 1103
3540.30 1111
3540.86 1075
3541.42 1052
3541.98 1094
3542.54 1048
3543.10 1067
3543.66 1119
3544.23 1096
3544.79 1113
3545.35 1059
3545.91 1095
3546.47 1079
3547.03 1091
3547.60 1076
3548.16 1109
3548.72 1067
3549.28 1041
3549.84 1101
3550.41 1039
3550.97 1001
3551.53 1009
3552.09 1021
3552.65 959
3553.22 931
3553.78 912
3554.34 987
3554.90 956
3555.47 965
3556.03 964
3556.59 957
3557.15 971
3557.72 981
3558.28 911
3558.84 988
3559.41 1026
3559.97 990
3560.53 962
3561.09 1023
3561.66 1025
3562.22 1051
3562.78 1026
3563.35 1023
3563.91 1086
3564.47 1104
3565.04 1052
3565.60 1077
3566.16 1079
3566.73 1085
3567.29 1098
3567.85 1144
3568.42 1088
3568.98 1069
3569.54 1078
3570.11 1050
3570.67 1010
3571.23 1068
3571.80 1073
3572.36 1095
3572.93 1096
3573.49 1080
3574.05 1187
3574.62 1245
3575.18 1308
3575.75 1432
3576.31 1486
3576.87 1501
3577.44 1490
3578.00 1449
3578.57 1468
3579.13 1450
3579.70 1407
3580.26 1412
3580.82 1277
3581.39 1167
3581.95 1127
3582.52 1092
3583.08 1118
3583.65 1035
3584.21 1011
3584.78 966
3585.34 934
3585.91 951
3586.47 971
3587.04 973
3587.60 916
3588.17 960
3588.73 942
3589.30 933
3589.86 917
3590.43 939
3590.99 885
3591.56 933
3592.12 899
3592.69 988
3593.25 981
3593.82 948
3594.39 961
3594.95 983
3595.52 975
3596.08 1076
3596.65 1020
3597.21 1009
3597.78 996
3598.35 1004
3598.91 998
3599.48 985
3600.04 962
3600.61 953
3601.18 949
3601.74 943
3602.31 927
3602.87 929
3603.44 920
3604.01 924
3604.57 899
3605.14 924
3605.71 926
3606.27 882
3606.84 891
3607.41 912
3607.97 866
3608.54 892
3609.11 878
3609.67 870
3610.24 906
3610.81 887
3611.37 869
3611.94 837
3612.51 856
3613.07 878
3613.64 886
3614.21 909
3614.78 955
3615.34 999
3615.91 1040
3616.48 1030
3617.04 1008
3617.61 1049
3618.18 1094
3618.75 1091
3619.31 1082
3619.88 1113
3620.45 1085
3621.02 1130
3621.58 1070
3622.15 1023
3622.72 1031
3623.29 1031
3623.86 952
3624.42 928
3624.99 898
3625.56 907
3626.13 892
3626.70 869
3627.26 884
3627.83 913
3628.40 896
3628.97 870
3629.54 897
3630.11 875
3630.67 892
3631.24 860
3631.81 901
3632.38 919
3632.95 927
3633.52 903
3634.08 872
3634.65 881
3635.22 871
3635.79 896
3636.36 900
3636.93 860
3637.50 903
3638.07 871
3638.64 884
3639.20 848
3639.77 895
3640.34 916
3640.91 960
3641.48 945
3642.05 911
3642.62 918
3643.19 878
3643.76 914
3644.33 905
3644.90 919
3645.47 865
3646.04 839
3646.61 899
3647.18 910
3647.75 899
3648.32 910
3648.89 938
3649.46 929
3650.03 933
3650.60 926
3651.17 968
3651.74 988
3652.31 989
3652.88 955
3653.45 905
3654.02 930
3654.59 966
3655.16 981
3655.73 933
3656.30 850
3656.87 916
3657.44 904
3658.01 888
3658.58 909
3659.15 949
3659.72 947
3660.29 936
3660.86 953
3661.43 933
3662.00 934
3662.58 991
3663.15 1019
3663.72 1013
3664.29 984
3664.86 993
3665.43 942
3666.00 917
3666.57 936
3667.14 940
3667.72 955
3668.29 924
3668.86 907
3669.43 911
3670.00 902
3670.57 900
3671.14 918
3671.72 943
3672.29 903
3672.86 915
3673.43 872
3674.00 928
3674.57 949
3675.15 1002
3675.72 1016
3676.29 1000
3676.86 1002
3677.43 1003
3678.01 1018
3678.58 986
3679.15 967
3679.72 905
3680.30 951
3680.87 922
3681.44 953
3682.01 922
3682.58 904
3683.16 888
3683.73 905
3684.30 856
3684.88 880
3685.45 907
3686.02 861
3686.59 874
3687.17 886
3687.74 903
3688.31 907
3688.88 915
3689.46 966
3690.03 912
3690.60 938
3691.18 911
3691.75 954
3692.32 986
3692.90 978
3693.47 1042
3694.04 930
3694.62 952
3695.19 959
3695.76 956
3696.34 932
3696.91 907
3697.48 950
3698.06 918
3698.63 900
3699.21 899
3699.78 908
3700.35 950
3700.93 952
3701.50 889
3702.08 891
3702.65 908
3703.22 935
3703.80 957
3704.37 926
3704.95 998
3705.52 971
3706.09 967
3706.67 934
3707.24 932
3707.82 961
3708.39 998
3708.97 975
3709.54 940
3710.12 952
3710.69 933
3711.26 891
3711.84 938
3712.41 887
3712.99 859
3713.56 882
3714.14 833
3714.71 806
3715.29 863
3715.86 906
3716.44 894
3717.01 839
3717.59 837
3718.16 915
3718.74 912
3719.32 919
3719.89 880
3720.47 837
3721.04 831
3721.62 805
3722.19 851
3722.77 842
3723.34 838
3723.92 789
3724.49 790
3725.07 837
3725.65 856
3726.22 808
3726.80 898
3727.37 931
3727.95 857
3728.53 861
3729.10 895
3729.68 873
3730.25 941
3730.83 979
3731.41 1017
3731.98 975
3732.56 981
3733.14 987
3733.71 1078
3734.29 1052
3734.87 1016
3735.44 995
3736.02 1031
3736.60 1017
3737.17 936
3737.75 975
3738.33 983
3738.90 895
3739.48 866
3740.06 903
3740.63 864
3741.21 834
3741.79 810
3742.36 842
3742.94 863
3743.52 846
3744.10 813
3744.67 865
3745.25 844
3745.83 876
3746.40 843
3746.98 815
3747.56 818
3748.14 860
3748.71 883
3749.29 890
3749.87 816
3750.45 802
3751.03 874
3751.60 880
3752.18 852
3752.76 851
3753.34 881
3753.92 820
3754.49 807
3755.07 848
3755.65 824
3756.23 862
3756.81 872
3757.38 865
3757.96 843
3758.54 858
3759.12 899
3759.70 862
3760.28 924
3760.85 927
3761.43 912
3762.01 924
3762.59 971
3763.17 955
3763.75 942
3764.33 917
3764.91 939
3765.48 890
3766.06 911
3766.64 858
3767.22 891
3767.80 905
3768.38 870
3768.96 866
3769.54 891
3770.12 923
3770.70 917
3771.28 923
3771.85 904
3772.43 935
3773.01 907
3773.59 872
3774.17 831
3774.75 862
3775.33 815
3775.91 855
3776.49 842
3777.07 881
3777.65 904
3778.23 879
3778.81 829
3779.39 841
3779.97 883
3780.55 861
3781.13 883
3781.71 840
3782.29 832
3782.87 790
3783.45 790
3784.03 815
3784.61 849
3785.19 869
3785.77 848
3786.35 817
3786.93 808
3787.51 844
3788.10 829
3788.68 806
3789.26 842
3789.84 818
3790.42 835
3791.00 847
3791.58 831
3792.16 852
3792.74 796
3793.32 815
3793.90 806
3794.48 842
3795.07 791
3795.65 778
3796.23 835
3796.81 812
3797.39 767
3797.97 817
3798.55 859
3799.14 878
3799.72 856
3800.30 885
3800.88 880
3801.46 887
3802.04 871
3802.62 879
3803.21 890
3803.79 871
3804.37 881
3804.95 896
3805.53 890
3806.12 937
3806.70 993
3807.28 1067
3807.86 1029
3808.44 1070
3809.03 1147
3809.61 1103
3810.19 1087
3810.77 1105
3811.36 1062
3811.94 1060
3812.52 1001
3813.10 977
3813.69 1017
3814.27 918
3814.85 919
3815.43 919
3816.02 840
3816.60 911
3817.18 882
3817.77 861
3818.35 850
3818.93 910
3819.51 859
3820.10 842
3820.68 860
3821.26 843
3821.85 846
3822.43 832
3823.01 849
3823.60 827
3824.18 835
3824.76 834
3825.35 841
3825.93 788
3826.51 798
3827.10 834
3827.68 796
3828.27 857
3828.85 834
3829.43 783
3830.02 811
3830.60 816
3831.18 818
3831.77 861
3832.35 858
3832.94 841
3833.52 839
3834.10 833
3834.69 862
3835.27 879
3835.86 894
3836.44 855
3837.03 894
3837.61 898
3838.19 831
3838.78 879
3839.36 829
3839.95 847
3840.53 828
3841.12 855
3841.70 845
3842.29 807
3842.87 833
3843.46 876
3844.04 881
3844.63 869
3845.21 886
3845.80 871
3846.38 876
3846.97 860
3847.55 854
3848.14 845
3848.72 881
3849.31 897
3849.89 883
3850.48 914
3851.06 872
3851.65 938
3852.23 901
3852.82 935
3853.41 884
3853.99 852
3854.58 878
3855.16 862
3855.75 876
3856.33 892
3856.92 918
3857.51 969
3858.09 909
3858.68 949
3859.26 1007
3859.85 945
3860.44 1024
3861.02 1014
3861.61 1049
3862.20 1096
3862.78 1144
3863.37 1104
3863.95 1033
3864.54 1034
3865.13 998
3865.71 1017
3866.30 972
3866.89 950
3867.47 920
3868.06 926
3868.65 896
3869.23 867
3869.82 875
3870.41 847
3870.99 935
3871.58 854
3872.17 818
3872.76 825
3873.34 866
3873.93 888
3874.52 868
3875.10 892
3875.69 848
3876.28 877
3876.87 865
3877.45 836
3878.04 851
3878.63 886
3879.22 793
3879.80 851
3880.39 817
3880.98 832
3881.57 837
3882.15 835
3882.74 792
3883.33 833
3883.92 864
3884.51 825
3885.09 863
3885.68 850
3886.27 885
3886.86 897
3887.45 918
3888.04 943
3888.62 957
3889.21 926
3889.80 980
3890.39 966
3890.98 948
3891.57 954
3892.15 950
3892.74 957
3893.33 929
3893.92 904
3894.51 938
3895.10 932
3895.69 909
3896.28 908
3896.86 848
3897.45 847
3898.04 856
3898.63 840
3899.22 869
3899.81 897
3900.40 900
3900.99 830
3901.58 854
3902.17 883
3902.76 862
3903.34 866
3903.93 876
3904.52 878
3905.11 861
3905.70 886
3906.29 874
3906.88 906
3907.47 897
3908.06 876
3908.65 884
3909.24 853
3909.83 848
3910.42 835
3911.01 836
3911.60 837
3912.19 813
3912.78 808
3913.37 874
3913.96 847
3914.55 812
3915.14 836
3915.73 785
3916.32 755
3916.91 799
3917.50 816
3918.09 855
3918.68 846
3919.28 796
3919.87 781
3920.46 818
3921.05 826
3921.64 788
3922.23 838
3922.82 818
3923.41 788
3924.00 802
3924.59 797
3925.18 823
3925.77 781
3926.37 804
3926.96 779
3927.55 812
3928.14 841
3928.73 808
3929.32 804
3929.91 762
3930.51 753
3931.10 762
3931.69 733
3932.28 767
3932.87 754
3933.46 772
3934.05 770
3934.65 770
3935.24 839
3935.83 794
3936.42 772
3937.01 820
3937.61 839
3938.20 778
3938.79 777
3939.38 840
3939.97 822
3940.57 854
3941.16 903
3941.75 894
3942.34 893
3942.94 864
3943.53 861
3944.12 823
3944.71 824
3945.31 879
3945.90 833
3946.49 791
3947.08 774
3947.68 803
3948.27 802
3948.86 793
3949.45 811
3950.05 822
3950.64 802
3951.23 817
3951.83 816
3952.42 824
3953.01 859
3953.61 863
3954.20 882
3954.79 849
3955.39 896
3955.98 850
3956.57 847
3957.17 887
3957.76 925
3958.35 874
3958.95 906
3959.54 921
3960.13 917
3960.73 910
3961.32 967
3961.92 942
3962.51 930
3963.10 933
3963.70 934
3964.29 953
3964.88 998
3965.48 970
3966.07 972
3966.67 1018
3967.26 979
3967.86 989
3968.45 979
3969.04 938
3969.64 942
3970.23 922
3970.83 901
3971.42 864
3972.02 901
3972.61 877
3973.21 860
3973.80 842
3974.40 871
3974.99 896
3975.58 922
3976.18 933
3976.77 950
3977.37 916
3977.96 915
3978.56 916
3979.15 874
3979.75 862
3980.35 921
3980.94 852
3981.54 893
3982.13 832
3982.73 884
3983.32 874
3983.92 885
3984.51 885
3985.11 916
3985.70 892
3986.30 915
3986.90 870
3987.49 928
3988.09 882
3988.68 911
3989.28 906
3989.87 908
3990.47 947
3991.07 934
3991.66 938
3992.26 996
3992.85 985
3993.45 995
3994.05 1026
3994.64 1064
3995.24 1122
3995.84 1080
3996.43 1018
3997.03 1035
3997.62 1006
3998.22 997
3998.82 1007
3999.41 999
4000.01 952
4000.61 947
4001.20 918
4001.80 903
4002.40 916
4003.00 942
4003.59 917
4004.19 886
4004.79 885
4005.38 889
4005.98 845
4006.58 840
4007.17 790
4007.77 822
4008.37 819
4008.97 896
4009.56 853
4010.16 865
4010.76 825
4011.36 819
4011.95 840
4012.55 829
4013.15 830
4013.75 829
4014.34 800
4014.94 791
4015.54 847
4016.14 852
4016.74 875
4017.33 856
4017.93 908
4018.53 904
4019.13 902
4019.73 840
4020.32 804
4020.92 895
4021.52 909
4022.12 877
4022.72 887
4023.32 855
4023.91 868
4024.51 874
4025.11 916
4025.71 909
4026.31 919
4026.91 955
4027.51 928
4028.10 942
4028.70 991
4029.30 970
4029.90 934
4030.50 931
4031.10 942
4031.70 938
4032.30 925
4032.90 984
4033.49 953
4034.09 914
4034.69 925
4035.29 925
4035.89 898
4036.49 911
4037.09 884
4037.69 858
4038.29 802
4038.89 788
4039.49 829
4040.09 844
4040.69 816
4041.29 837
4041.89 840
4042.49 809
4043.09 787
4043.69 788
4044.29 784
4044.89 804
4045.49 758
4046.09 779
4046.69 832
4047.29 818
4047.89 829
4048.49 773
4049.09 772
4049.69 766
4050.29 761
4050.89 801
4051.49 812
4052.09 840
4052.69 843
4053.29 830
4053.89 818
4054.49 781
4055.09 812
4055.69 746
4056.30 791
4056.90 796
4057.50 766
4058.10 726
4058.70 805
4059.30 796
4059.90 786
4060.50 763
4061.10 815
4061.71 824
4062.31 783
4062.91 816
4063.51 839
4064.11 920
4064.71 842
4065.31 867
4065.92 899
4066.52 877
4067.12 866
4067.72 859
4068.32 835
4068.92 863
4069.53 855
4070.13 842
4070.73 841
4071.33 804
4071.93 832
4072.54 795
4073.14 780
4073.74 770
4074.34 801
4074.94 772
4075.55 789
4076.15 802
4076.75 759
4077.35 726
4077.96 720
4078.56 781
4079.16 801
4079.76 765
4080.37 756
4080.97 762
4081.57 735
4082.17 703
4082.78 754
4083.38 770
4083.98 736
4084.59 747
4085.19 760
4085.79 732
4086.39 692
4087.00 717
4087.60 777
4088.20 746
4088.81 735
4089.41 698
4090.01 734
4090.62 742
4091.22 727
4091.82 743
4092.43 771
4093.03 786
4093.63 811
4094.24 756
4094.84 731
4095.45 742
4096.05 763
4096.65 789
4097.26 763
4097.86 769
4098.47 786
4099.07 754
4099.67 777
4100.28 725
4100.88 753
4101.49 789
4102.09 779
4102.69 783
4103.30 780
4103.90 780
4104.51 749
4105.11 774
4105.72 779
4106.32 775
4106.93 796
4107.53 794
4108.13 785
4108.74 767
4109.34 765
4109.95 764
4110.55 802
4111.16 786
4111.76 727
4112.37 764
4112.97 788
4113.58 726
4114.18 736
4114.79 767
4115.39 747
4116.00 724
4116.60 680
4117.21 702
4117.82 708
4118.42 734
4119.03 729
4119.63 738
4120.24 714
4120.84 699
4121.45 737
4122.05 765
4122.66 767
4123.27 762
4123.87 758
4124.48 776
4125.08 789
4125.69 772
4126.30 796
4126.90 755
4127.51 759
4128.11 768
4128.72 723
4129.33 737
4129.93 780
4130.54 742
4131.15 725
4131.75 770
4132.36 771
4132.96 760
4133.57 761
4134.18 772
4134.78 808
4135.39 821
4136.00 819
4136.60 802
4137.21 803
4137.82 762
4138.43 809
4139.03 830
4139.64 796
4140.25 824
4140.85 858
4141.46 854
4142.07 847
4142.68 895
4143.28 825
4143.89 810
4144.50 828
4145.10 846
4145.71 845
4146.32 845
4146.93 792
4147.53 780
4148.14 720
4148.75 762
4149.36 818
4149.97 837
4150.57 722
4151.18 726
4151.79 714
4152.40 722
4153.00 734
4153.61 722
4154.22 716
4154.83 776
4155.44 747
4156.05 801
4156.65 781
4157.26 761
4157.87 735
4158.48 727
4159.09 762
4159.70 786
4160.30 771
4160.91 811
4161.52 806
4162.13 783
4162.74 775
4163.35 782
4163.96 780
4164.56 793
4165.17 823
4165.78 800
4166.39 808
4167.00 807
4167.61 804
4168.22 813
4168.83 862
4169.44 856
4170.05 870
4170.66 804
4171.26 825
4171.87 819
4172.48 831
4173.09 804
4173.70 871
4174.31 871
4174.92 818
4175.53 789
4176.14 772
4176.75 767
4177.36 819
4177.97 800
4178.58 809
4179.19 772
4179.80 792
4180.41 778
4181.02 790
4181.63 755
4182.24 773
4182.85 806
4183.46 779
4184.07 772
4184.68 761
4185.29 702
4185.90 739
4186.51 784
4187.12 779
4187.73 756
4188.34 726
4188.95 717
4189.56 750
4190.18 775
4190.79 765
4191.40 748
4192.01 813
4192.62 809
4193.23 800
4193.84 801
4194.45 777
4195.06 832
4195.67 788
4196.28 777
4196.90 803
4197.51 823
4198.12 740
4198.73 727
4199.34 790
4199.95 846
4200.56 753
4201.18 749
4201.79 761
4202.40 763
4203.01 764
4203.62 790
4204.23 832
4204.85 758
4205.46 716
4206.07 768
4206.68 774
4207.29 781
4207.90 754
4208.52 806
4209.13 799
4209.74 765
4210.35 834
4210.97 785
4211.58 773
4212.19 797
4212.80 805
4213.41 839
4214.03 826
4214.64 833
4215.25 846
4215.86 864
4216.48 842
4217.09 834
4217.70 830
4218.32 850
4218.93 881
4219.54 887
4220.15 837
4220.77 855
4221.38 853
4221.99 875
4222.61 869
4223.22 837
4223.83 793
4224.44 816
4225.06 859
4225.67 869
4226.28 884
4226.90 890
4227.51 885
4228.13 894
4228.74 954
4229.35 945
4229.97 886
4230.58 900
4231.19 845
4231.81 862
4232.42 893
4233.03 881
4233.65 875
4234.26 842
4234.88 797
4235.49 822
4236.10 838
4236.72 857
4237.33 852
4237.95 870
4238.56 800
4239.17 819
4239.79 823
4240.40 848
4241.02 855
4241.63 829
4242.25 786
4242.86 792
4243.48 812
4244.09 842
4244.71 826
4245.32 841
4245.93 803
4246.55 832
4247.16 845
4247.78 849
4248.39 851
4249.01 866
4249.62 856
4250.24 858
4250.85 854
4251.47 839
4252.08 848
4252.70 846
4253.32 806
4253.93 776
4254.55 837
4255.16 830
4255.78 810
4256.39 872
4257.01 880
4257.62 837
4258.24 785
4258.85 805
4259.47 840
4260.09 903
4260.70 901
4261.32 954
4261.93 911
4262.55 948
4263.17 980
4263.78 1026
4264.40 945
4265.01 943
4265.63 892
4266.25 921
4266.86 889
4267.48 914
4268.10 891
4268.71 877
4269.33 881
4269.94 882
4270.56 870
4271.18 869
4271.79 864
4272.41 858
4273.03 779
4273.64 781
4274.26 796
4274.88 815
4275.49 849
4276.11 875
4276.73 897
4277.35 926
4277.96 842
4278.58 873
4279.20 857
4279.81 884
4280.43 822
4281.05 792
4281.67 841
4282.28 784
4282.90 806
4283.52 812
4284.14 757
4284.75 764
4285.37 739
4285.99 765
4286.61 837
4287.22 783
4287.84 796
4288.46 776
4289.08 812
4289.70 782
4290.31 761
4290.93 793
4291.55 781
4292.17 778
4292.79 766
4293.40 807
4294.02 772
4294.64 780
4295.26 779
4295.88 759
4296.50 832
4297.11 817
4297.73 832
4298.35 795
4298.97 850
4299.59 847
4300.21 829
4300.83 810
4301.44 843
4302.06 885
4302.68 879
4303.30 842
4303.92 851
4304.54 821
4305.16 837
4305.78 879
4306.40 842
4307.02 809
4307.63 808
4308.25 829
4308.87 853
4309.49 810
4310.11 800
4310.73 827
4311.35 853
4311.97 886
4312.59 870
4313.21 833
4313.83 840
4314.45 841
4315.07 836
4315.69 827
4316.31 844
4316.93 866
4317.55 873
4318.17 845
4318.79 823
4319.41 924
4320.03 893
4320.65 934
4321.27 917
4321.89 890
4322.51 869
4323.13 959
4323.75 968
4324.37 926
4324.99 993
4325.61 981
4326.23 1041
4326.85 1054
4327.47 1018
4328.09 1044
4328.71 1126
4329.33 1174
4329.96 1280
4330.58 1298
4331.20 1353
4331.82 1418
4332.44 1430
4333.06 1474
4333.68 1527
4334.30 1482
4334.92 1467
4335.54 1443
4336.17 1460
4336.79 1417
4337.41 1409
4338.03 1382
4338.65 1475
4339.27 1447
4339.89 1349
4340.52 1297
4341.14 1290
4341.76 1287
4342.38 1269
4343.00 1244
4343.62 1256
4344.25 1412
4344.87 1475
4345.49 1473
4346.11 1513
4346.73 1578
4347.36 1502
4347.98 1521
4348.60 1498
4349.22 1435
4349.84 1483
4350.47 1484
4351.09 1345
4351.71 1395
4352.33 1355
4352.96 1307
4353.58 1297
4354.20 1213
4354.82 1165
4355.45 1139
4356.07 1149
4356.69 1067
4357.31 1048
4357.94 1057
4358.56 1041
4359.18 1010
4359.81 1036
4360.43 1011
4361.05 985
4361.68 997
4362.30 969
4362.92 980
4363.55 983
4364.17 960
4364.79 983
4365.42 1018
4366.04 973
4366.66 980
4367.29 965
4367.91 921
4368.53 953
4369.16 961
4369.78 956
4370.40 984
4371.03 908
4371.65 946
4372.27 907
4372.90 867
4373.52 945
4374.15 870
4374.77 891
4375.39 908
4376.02 831
4376.64 883
4377.27 870
4377.89 859
4378.52 870
4379.14 930
4379.76 984
4380.39 893
4381.01 881
4381.64 939
4382.26 904
4382.89 863
4383.51 858
4384.14 899
4384.76 871
4385.39 902
4386.01 855
4386.64 888
4387.26 820
4387.89 833
4388.51 845
4389.14 788
4389.76 833
4390.39 826
4391.01 782
4391.64 817
4392.26 811
4392.89 788
4393.51 795
4394.14 822
4394.76 785
4395.39 799
4396.01 855
4396.64 793
4397.26 793
4397.89 796
4398.52 773
4399.14 825
4399.77 847
4400.39 839
4401.02 838
4401.65 818
4402.27 800
4402.90 809
4403.52 760
4404.15 779
4404.78 812
4405.40 772
4406.03 737
4406.65 762
4407.28 829
4407.91 819
4408.53 773
4409.16 833
4409.79 826
4410.41 840
4411.04 818
4411.67 817
4412.29 886
4412.92 843
4413.55 860
4414.17 873
4414.80 846
4415.43 794
4416.05 793
4416.68 868
4417.31 825
4417.94 841
4418.56 798
4419.19 820
4419.82 770
4420.44 748
4421.07 799
4421.70 833
4422.33 799
4422.95 780
4423.58 802
4424.21 759
4424.84 768
4425.46 783
4426.09 796
4426.72 721
4427.35 773
4427.97 787
4428.60 773
4429.23 802
4429.86 814
4430.49 869
4431.11 794
4431.74 753
4432.37 738
4433.00 707
4433.63 750
4434.26 730
4434.88 745
4435.51 779
4436.14 787
4436.77 812
4437.40 804
4438.03 793
4438.65 787
4439.28 792
4439.91 756
4440.54 749
4441.17 756
4441.80 769
4442.43 794
4443.06 810
4443.68 817
4444.31 775
4444.94 822
4445.57 830
4446.20 842
4446.83 840
4447.46 811
4448.09 883
4448.72 829
4449.35 820
4449.98 836
4450.61 842
4451.24 836
4451.86 829
4452.49 768
4453.12 799
4453.75 810
4454.38 801
4455.01 862
4455.64 867
4456.27 895
4456.90 888
4457.53 859
4458.16 844
4458.79 805
4459.42 757
4460.05 734
4460.68 735
4461.31 765
4461.94 788
4462.57 741
4463.20 706
4463.83 756
4464.46 755
4465.09 766
4465.72 734
4466.36 742
4466.99 768
4467.62 735
4468.25 748
4468.88 735
4469.51 777
4470.14 770
4470.77 772
4471.40 781
4472.03 763
4472.66 716
4473.29 709
4473.93 740
4474.56 712
4475.19 763
4475.82 767
4476.45 786
4477.08 697
4477.71 708
4478.34 723
4478.98 775
4479.61 787
4480.24 726
4480.87 747
4481.50 775
4482.13 775
4482.76 736
4483.40 719
4484.03 753
4484.66 761
4485.29 761
4485.92 772
4486.56 752
4487.19 773
4487.82 783
4488.45 774
4489.08 773
4489.72 758
4490.35 796
4490.98 847
4491.61 809
4492.25 719
4492.88 774
4493.51 750
4494.14 805
4494.78 734
4495.41 726
4496.04 785
4496.67 787
4497.31 788
4497.94 813
4498.57 828
4499.20 868
4499.84 900
4500.47 944
4501.10 958
4501.74 979
4502.37 1053
4503.00 1028
4503.64 1036
4504.27 1056
4504.90 955
4505.53 934
4506.17 930
4506.80 933
4507.43 875
4508.07 858
4508.70 885
4509.34 871
4509.97 858
4510.60 813
4511.24 852
4511.87 847
4512.50 858
4513.14 801
4513.77 749
4514.41 773
4515.04 807
4515.67 763
4516.31 770
4516.94 722
4517.58 728
4518.21 750
4518.84 773
4519.48 751
4520.11 746
4520.75 740
4521.38 778
4522.02 799
4522.65 799
4523.28 795
4523.92 802
4524.55 786
4525.19 743
4525.82 763
4526.46 786
4527.09 799
4527.73 817
4528.36 821
4529.00 873
4529.63 866
4530.27 896
4530.90 944
4531.54 962
4532.17 963
4532.81 936
4533.44 919
4534.08 882
4534.71 869
4535.35 861
4535.99 849
4536.62 809
4537.26 816
4537.89 808
4538.53 765
4539.16 781
4539.80 827
4540.43 794
4541.07 768
4541.71 772
4542.34 751
4542.98 783
4543.61 786
4544.25 738
4544.89 747
4545.52 720
4546.16 709
4546.79 782
4547.43 688
4548.07 692
4548.70 709
4549.34 733
4549.98 734
4550.61 726
4551.25 725
4551.89 702
4552.52 735
4553.16 784
4553.80 764
4554.43 733
4555.07 727
4555.71 728
4556.34 731
4556.98 774
4557.62 789
4558.25 745
4558.89 743
4559.53 751
4560.16 757
4560.80 731
4561.44 742
4562.08 776
4562.71 777
4563.35 776
4563.99 729
4564.63 724
4565.26 749
4565.90 759
4566.54 769
4567.18 718
4567.81 759
4568.45 798
4569.09 795
4569.73 762
4570.36 748
4571.00 801
4571.64 806
4572.28 814
4572.92 732
4573.55 733
4574.19 712
4574.83 755
4575.47 730
4576.11 766
4576.75 758
4577.38 758
4578.02 733
4578.66 747
4579.30 727
4579.94 716
4580.58 711
4581.21 745
4581.85 777
4582.49 743
4583.13 758
4583.77 730
4584.41 799
4585.05 733
4585.69 754
4586.32 708
4586.96 719
4587.60 783
4588.24 775
4588.88 787
4589.52 811
4590.16 846
4590.80 875
4591.44 921
4592.08 875
4592.72 879
4593.36 829
4594.00 834
4594.63 797
4595.27 747
4595.91 777
4596.55 738
4597.19 781
4597.83 792
4598.47 761
4599.11 780
4599.75 808
4600.39 824
4601.03 778
4601.67 818
4602.31 759
4602.95 773
4603.59 811
4604.23 775
4604.87 772
4605.51 809
4606.15 792
4606.79 799
4607.43 779
4608.08 791
4608.72 774
4609.36 754
4610.00 710
4610.64 700
4611.28 737
4611.92 734
4612.56 739
4613.20 725
4613.84 738
4614.48 731
4615.12 743
4615.76 745
4616.41 813
4617.05 757
4617.69 758
4618.33 718
4618.97 724
4619.61 694
4620.25 735
4620.89 770
4621.54 722
4622.18 717
4622.82 714
4623.46 730
4624.10 661
4624.74 705
4625.38 758
4626.03 729
4626.67 691
4627.31 689
4627.95 715
4628.59 739
4629.24 765
4629.88 797
4630.52 780
4631.16 754
4631.80 779
4632.45 808
4633.09 766
4633.73 748
4634.37 750
4635.02 743
4635.66 754
4636.30 809
4636.94 792
4637.58 772
4638.23 753
4638.87 800
4639.51 835
4640.16 807
4640.80 787
4641.44 812
4642.08 745
4642.73 718
4643.37 769
4644.01 781
4644.66 758
4645.30 733
4645.94 737
4646.58 737
4647.23 681
4647.87 737
4648.51 749
4649.16 758
4649.80 743
4650.44 762
4651.09 740
4651.73 748
4652.37 758
4653.02 740
4653.66 767
4654.31 778
4654.95 810
4655.59 776
4656.24 736
4656.88 711
4657.52 715
4658.17 718
4658.81 712
4659.46 701
4660.10 672
4660.75 708
4661.39 718
4662.03 738
4662.68 714
4663.32 732
4663.97 701
4664.61 713
4665.26 720
4665.90 732
4666.54 697
4667.19 692
4667.83 660
4668.48 664
4669.12 691
4669.77 689
4670.41 722
4671.06 714
4671.70 666
4672.35 691
4672.99 668
4673.64 694
4674.28 692
4674.93 719
4675.57 729
4676.22 694
4676.86 705
4677.51 731
4678.15 751
4678.80 772
4679.44 756
4680.09 781
4680.73 695
4681.38 684
4682.03 683
4682.67 675
4683.32 692
4683.96 729
4684.61 733
4685.25 761
4685.90 715
4686.55 701
4687.19 747
4687.84 743
4688.48 725
4689.13 767
4689.78 770
4690.42 719
4691.07 729
4691.72 775
4692.36 749
4693.01 794
4693.65 813
4694.30 784
4694.95 847
4695.59 766
4696.24 829
4696.89 841
4697.53 838
4698.18 854
4698.83 834
4699.47 798
4700.12 780
4700.77 755
4701.41 754
4702.06 778
4702.71 781
4703.36 831
4704.00 805
4704.65 799
4705.30 760
4705.94 756
4706.59 769
4707.24 840
4707.89 789
4708.53 786
4709.18 834
4709.83 809
4710.48 777
4711.12 744
4711.77 757
4712.42 753
4713.07 739
4713.71 754
4714.36 734
4715.01 719
4715.66 758
4716.31 786
4716.95 751
4717.60 831
4718.25 830
4718.90 806
4719.55 817
4720.19 764
4720.84 848
4721.49 904
4722.14 820
4722.79 778
4723.44 845
4724.08 810
4724.73 829
4725.38 845
4726.03 818
4726.68 847
4727.33 881
4727.98 870
4728.63 854
4729.27 872
4729.92 837
4730.57 752
4731.22 809
4731.87 786
4732.52 817
4733.17 763
4733.82 735
4734.47 795
4735.12 800
4735.77 782
4736.41 743
4737.06 730
4737.71 753
4738.36 754
4739.01 799
4739.66 780
4740.31 775
4740.96 795
4741.61 817
4742.26 825
4742.91 778
4743.56 787
4744.21 804
4744.86 795
4745.51 757
4746.16 760
4746.81 809
4747.46 827
4748.11 832
4748.76 818
4749.41 832
4750.06 818
4750.71 840
4751.36 877
4752.01 850
4752.66 825
4753.31 857
4753.96 878
4754.61 904
4755.26 912
4755.92 831
4756.57 856
4757.22 855
4757.87 844
4758.52 926
4759.17 903
4759.82 876
4760.47 929
4761.12 958
4761.77 937
4762.42 920
4763.08 864
4763.73 856
4764.38 849
4765.03 837
4765.68 823
4766.33 804
4766.98 818
4767.64 848
4768.29 810
4768.94 788
4769.59 816
4770.24 837
4770.89 830
4771.54 817
4772.20 814
4772.85 823
4773.50 810
4774.15 784
4774.80 817
4775.46 807
4776.11 781
4776.76 762
4777.41 833
4778.06 822
4778.72 811
4779.37 833
4780.02 835
4780.67 802
4781.33 803
4781.98 821
4782.63 816
4783.28 810
4783.94 828
4784.59 754
4785.24 824
4785.89 822
4786.55 813
4787.20 807
4787.85 853
4788.51 797
4789.16 794
4789.81 819
4790.46 821
4791.12 828
4791.77 840
4792.42 819
4793.08 861
4793.73 855
4794.38 819
4795.04 816
4795.69 851
4796.34 877
4797.00 829
4797.65 892
4798.30 939
4798.96 915
4799.61 965
4800.27 978
4800.92 984
4801.57 948
4802.23 977
4802.88 942
4803.53 936
4804.19 916
4804.84 879
4805.50 850
4806.15 866
4806.81 876
4807.46 915
4808.11 896
4808.77 845
4809.42 895
4810.08 898
4810.73 855
4811.39 891
4812.04 944
4812.69 910
4813.35 888
4814.00 899
4814.66 933
4815.31 874
4815.97 863
4816.62 954
4817.28 895
4817.93 902
4818.59 943
4819.24 984
4819.90 972
4820.55 949
4821.21 937
4821.86 979
4822.52 1002
4823.17 984
4823.83 947
4824.48 977
4825.14 986
4825.79 1023
4826.45 981
4827.11 922
4827.76 940
4828.42 971
4829.07 1013
4829.73 993
4830.38 925
4831.04 961
4831.70 1018
4832.35 959
4833.01 1014
4833.66 1032
4834.32 1017
4834.98 1027
4835.63 1036
4836.29 1055
4836.94 1101
4837.60 1118
4838.26 1145
4838.91 1144
4839.57 1125
4840.23 1091
4840.88 1116
4841.54 1074
4842.20 1113
4842.85 1163
4843.51 1104
4844.17 1089
4844.82 1158
4845.48 1150
4846.14 1158
4846.79 1182
4847.45 1185
4848.11 1199
4848.76 1180
4849.42 1221
4850.08 1246
4850.73 1241
4851.39 1310
4852.05 1207
4852.71 1223
4853.36 1227
4854.02 1230
4854.68 1286
4855.34 1274
4855.99 1380
4856.65 1533
4857.31 1471
4857.97 1502
4858.62 1572
4859.28 1594
4859.94 1566
4860.60 1429
4861.25 1481
4861.91 1429
4862.57 1386
4863.23 1302
4863.89 1256
4864.54 1259
4865.20 1253
4865.86 1289
4866.52 1338
4867.18 1287
4867.84 1283
4868.49 1245
4869.15 1264
4869.81 1213
4870.47 1212
4871.13 1163
4871.79 1156
4872.44 1131
4873.10 1202
4873.76 1148
4874.42 1139
4875.08 1157
4875.74 1104
4876.40 1089
4877.06 1139
4877.72 1140
4878.37 1105
4879.03 1093
4879.69 1098
4880.35 1097
4881.01 1077
4881.67 1074
4882.33 1053
4882.99 966
4883.65 971
4884.31 961
4884.97 1009
4885.63 941
4886.29 961
4886.95 931
4887.61 1002
4888.26 936
4888.92 949
4889.58 972
4890.24 978
4890.90 1018
4891.56 994
4892.22 934
4892.88 932
4893.54 913
4894.20 956
4894.86 948
4895.52 908
4896.18 919
4896.84 919
4897.51 906
4898.17 946
4898.83 958
4899.49 945
4900.15 913
4900.81 904
4901.47 894
4902.13 854
4902.79 887
4903.45 822
4904.11 799
4904.77 828
4905.43 850
4906.09 802
4906.75 847
4907.41 839
4908.08 818
4908.74 853
4909.40 846
4910.06 849
4910.72 831
4911.38 800
4912.04 832
4912.70 819
4913.37 805
4914.03 826
4914.69 807
4915.35 791
4916.01 795
4916.67 772
4917.33 803
4918.00 748
4918.66 728
4919.32 751
4919.98 732
4920.64 747
4921.31 785
4921.97 734
4922.63 708
4923.29 739
4923.95 708
4924.62 752
4925.28 807
4925.94 816
4926.60 767
4927.26 708
4927.93 736
4928.59 764
4929.25 785
4929.91 733
4930.58 737
4931.24 741
4931.90 759
4932.56 749
4933.23 784
4933.89 743
4934.55 765
4935.22 745
4935.88 785
4936.54 786
4937.20 792
4937.87 761
4938.53 769
4939.19 754
4939.86 722
4940.52 718
4941.18 752
4941.85 748
4942.51 739
4943.17 729
4943.84 713
4944.50 734
4945.16 745
4945.83 725
4946.49 706
4947.15 708
4947.82 734
4948.48 695
4949.15 650
4949.81 682
4950.47 731
4951.14 739
4951.80 710
4952.47 680
4953.13 692
4953.79 707
4954.46 714
4955.12 722
4955.79 716
4956.45 708
4957.11 678
4957.78 749
4958.44 744
4959.11 771
4959.77 810
4960.44 817
4961.10 812
4961.77 796
4962.43 822
4963.10 826
4963.76 871
4964.42 880
4965.09 813
4965.75 759
4966.42 761
4967.08 768
4967.75 755
4968.41 725
4969.08 736
4969.74 705
4970.41 723
4971.08 743
4971.74 734
4972.41 688
4973.07 732
4973.74 718
4974.40 762
4975.07 776
4975.73 800
4976.40 766
4977.06 765
4977.73 776
4978.40 741
4979.06 744
4979.73 709
4980.39 703
4981.06 750
4981.73 731
4982.39 697
4983.06 743
4983.72 677
4984.39 717
4985.06 704
4985.72 688
4986.39 683
4987.05 722
4987.72 723
4988.39 687
4989.05 726
4989.72 739
4990.39 744
4991.05 699
4991.72 721
4992.39 701
4993.05 681
4993.72 714
4994.39 723
4995.05 697
4995.72 703
4996.39 695
4997.05 706
4997.72 691
4998.39 698
4999.06 710
4999.72 662
5000.39 674
5001.06 679
5001.73 662
5002.39 632
5003.06 687
5003.73 626
5004.39 694
5005.06 705
5005.73 703
5006.40 672
5007.07 678
5007.73 691
5008.40 700
5009.07 698
5009.74 693
5010.40 723
5011.07 689
5011.74 641
5012.41 676
5013.08 693
5013.74 689
5014.41 644
5015.08 663
5015.75 657
5016.42 676
5017.09 716
5017.75 665
5018.42 671
5019.09 687
5019.76 693
5020.43 648
5021.10 662
5021.76 681
5022.43 685
5023.10 689
5023.77 696
5024.44 685
5025.11 680
5025.78 681
5026.45 664
5027.12 684
5027.78 722
5028.45 675
5029.12 685
5029.79 698
5030.46 696
5031.13 685
5031.80 668
5032.47 699
5033.14 669
5033.81 676
5034.48 682
5035.15 688
5035.82 705
5036.49 675
5037.16 686
5037.83 671
5038.50 655
5039.16 653
5039.83 644
5040.50 665
5041.17 664
5041.84 671
5042.51 659
5043.18 637
5043.85 634
5044.52 699
5045.20 700
5045.87 682
5046.54 704
5047.21 706
5047.88 700
5048.55 645
5049.22 633
5049.89 688
5050.56 706
5051.23 664
5051.90 675
5052.57 698
5053.24 710
5053.91 709
5054.58 633
5055.25 700
5055.92 690
5056.60 692
5057.27 677
5057.94 672
5058.61 652
5059.28 704
5059.95 701
5060.62 717
5061.29 707
5061.96 668
5062.64 694
5063.31 694
5063.98 743
5064.65 705
5065.32 702
5065.99 695
5066.66 712
5067.34 686
5068.01 683
5068.68 665
5069.35 673
5070.02 680
5070.70 654
5071.37 672
5072.04 671
5072.71 697
5073.38 714
5074.06 706
5074.73 690
5075.40 716
5076.07 690
5076.74 715
5077.42 743
5078.09 718
5078.76 690
5079.43 702
5080.11 710
5080.78 698
5081.45 736
5082.12 723
5082.80 727
5083.47 719
5084.14 696
5084.82 712
5085.49 729
5086.16 742
5086.83 742
5087.51 760
5088.18 787
5088.85 783
5089.53 823
5090.20 834
5090.87 838
5091.55 799
5092.22 772
5092.89 749
5093.57 734
5094.24 758
5094.91 780
5095.59 759
5096.26 717
5096.93 751
5097.61 762
5098.28 700
5098.96 692
5099.63 700
5100.30 727
5100.98 723
5101.65 714
5102.32 738
5103.00 736
5103.67 719
5104.35 710
5105.02 715
5105.70 778
5106.37 731
5107.04 704
5107.72 734
5108.39 721
5109.07 724
5109.74 716
5110.42 730
5111.09 714
5111.77 703
5112.44 689
5113.11 720
5113.79 760
5114.46 767
5115.14 753
5115.81 746
5116.49 782
5117.16 835
5117.84 769
5118.51 825
5119.19 854
5119.86 859
5120.54 810
5121.21 826
5121.89 806
5122.57 778
5123.24 763
5123.92 758
5124.59 796
5125.27 760
5125.94 736
5126.62 724
5127.29 736
5127.97 692
5128.64 739
5129.32 731
5130.00 710
5130.67 714
5131.35 739
5132.02 758
5132.70 730
5133.38 732
5134.05 723
5134.73 711
5135.40 704
5136.08 696
5136.76 736
5137.43 697
5138.11 696
5138.79 709
5139.46 695
5140.14 760
5140.82 774
5141.49 697
5142.17 706
5142.85 711
5143.52 662
5144.20 658
5144.88 667
5145.55 714
5146.23 666
5146.91 691
5147.58 672
5148.26 664
5148.94 663
5149.61 663
5150.29 665
5150.97 643
5151.65 634
5152.32 660
5153.00 666
5153.68 672
5154.36 703
5155.03 683
5155.71 697
5156.39 711
5157.07 666
5157.74 657
5158.42 660
5159.10 682
5159.78 666
5160.45 673
5161.13 687
5161.81 704
5162.49 669
5163.17 687
5163.84 692
5164.52 671
5165.20 714
5165.88 675
5166.56 691
5167.24 691
5167.91 673
5168.59 659
5169.27 693
5169.95 646
5170.63 603
5171.31 651
5171.98 682
5172.66 656
5173.34 667
5174.02 652
5174.70 672
5175.38 666
5176.06 651
5176.74 636
5177.41 652
5178.09 727
5178.77 639
5179.45 648
5180.13 654
5180.81 639
5181.49 662
5182.17 625
5182.85 650
5183.53 704
5184.21 717
5184.89 639
5185.57 593
5186.24 661
5186.92 653
5187.60 690
5188.28 677
5188.96 659
5189.64 659
5190.32 627
5191.00 634
5191.68 655
5192.36 611
5193.04 680
5193.72 673
5194.40 618
5195.08 624
5195.76 675
5196.44 627
5197.12 624
5197.80 642
5198.48 653
5199.16 653
5199.84 605
5200.52 618
5201.21 638
5201.89 633
5202.57 611
5203.25 667
5203.93 659
5204.61 624
5205.29 654
5205.97 642
5206.65 650
5207.33 682
5208.01 660
5208.69 625
5209.37 662
5210.06 688
5210.74 685
5211.42 689
5212.10 680
5212.78 677
5213.46 695
5214.14 668
5214.82 723
5215.51 684
5216.19 682
5216.87 712
5217.55 691
5218.23 651
5218.91 677
5219.60 706
5220.28 679
5220.96 649
5221.64 647
5222.32 726
5223.00 735
5223.69 711
5224.37 649
5225.05 656
5225.73 658
5226.41 672
5227.10 709
5227.78 706
5228.46 677
5229.14 648
5229.83 673
5230.51 643
5231.19 672
5231.87 671
5232.56 701
5233.24 710
5233.92 728
5234.60 697
5235.29 669
5235.97 719
5236.65 715
5237.34 758
5238.02 738
5238.70 701
5239.38 747
5240.07 747
5240.75 796
5241.43 766
5242.12 746
5242.80 745
5243.48 706
5244.17 654
5244.85 716
5245.53 721
5246.22 669
5246.90 711
5247.58 718
5248.27 708
5248.95 666
5249.63 662
5250.32 692
5251.00 690
5251.69 699
5252.37 698
5253.05 711
5253.74 751
5254.42 702
5255.11 649
5255.79 636
5256.47 646
5257.16 677
5257.84 686
5258.53 688
5259.21 712
5259.89 731
5260.58 734
5261.26 689
5261.95 728
5262.63 729
5263.32 704
5264.00 650
5264.69 716
5265.37 740
5266.06 695
5266.74 754
5267.43 727
5268.11 719
5268.79 704
5269.48 676
5270.16 690
5270.85 666
5271.53 680
5272.22 680
5272.91 666
5273.59 668
5274.28 685
5274.96 683
5275.65 698
5276.33 667
5277.02 691
5277.70 730
5278.39 729
5279.07 680
5279.76 703
5280.45 700
5281.13 724
5281.82 729
5282.50 707
5283.19 711
5283.87 733
5284.56 690
5285.25 701
5285.93 731
5286.62 681
5287.30 705
5287.99 692
5288.68 698
5289.36 717
5290.05 682
5290.74 721
5291.42 678
5292.11 680
5292.79 697
5293.48 707
5294.17 664
5294.85 678
5295.54 690
5296.23 710
5296.91 743
5297.60 766
5298.29 779
5298.98 788
5299.66 756
5300.35 745
5301.04 776
5301.72 802
5302.41 845
5303.10 844
5303.78 832
5304.47 822
5305.16 854
5305.85 845
5306.53 805
5307.22 816
5307.91 817
5308.60 813
5309.28 868
5309.97 837
5310.66 857
5311.35 850
5312.03 867
5312.72 856
5313.41 840
5314.10 832
5314.79 868
5315.47 856
5316.16 822
5316.85 822
5317.54 814
5318.23 827
5318.91 796
5319.60 828
5320.29 785
5320.98 774
5321.67 763
5322.36 747
5323.04 731
5323.73 746
5324.42 723
5325.11 702
5325.80 691
5326.49 649
5327.18 691
5327.86 678
5328.55 723
5329.24 654
5329.93 635
5330.62 685
5331.31 657
5332.00 685
5332.69 708
5333.38 681
5334.06 662
5334.75 704
5335.44 701
5336.13 678
5336.82 692
5337.51 678
5338.20 677
5338.89 700
5339.58 659
5340.27 669
5340.96 674
5341.65 681
5342.34 697
5343.03 672
5343.72 722
5344.41 688
5345.10 733
5345.79 760
5346.48 804
5347.17 748
5347.86 757
5348.55 773
5349.24 756
5349.93 740
5350.62 767
5351.31 775
5352.00 761
5352.69 791
5353.38 748
5354.07 714
5354.76 720
5355.45 741
5356.14 659
5356.83 640
5357.52 706
5358.21 725
5358.90 672
5359.59 684
5360.29 663
5360.98 676
5361.67 721
5362.36 698
5363.05 658
5363.74 707
5364.43 671
5365.12 639
5365.81 687
5366.50 686
5367.20 712
5367.89 679
5368.58 692
5369.27 626
5369.96 683
5370.65 673
5371.34 664
5372.04 706
5372.73 697
5373.42 657
5374.11 697
5374.80 700
5375.49 675
5376.19 646
5376.88 646
5377.57 691
5378.26 695
5378.95 698
5379.65 681
5380.34 688
5381.03 687
5381.72 660
5382.42 687
5383.11 698
5383.80 679
5384.49 650
5385.19 685
5385.88 678
5386.57 700
5387.26 681
5387.96 727
5388.65 732
5389.34 692
5390.03 721
5390.73 721
5391.42 711
5392.11 727
5392.80 708
5393.50 688
5394.19 717
5394.88 716
5395.58 674
5396.27 661
5396.96 676
5397.66 718
5398.35 707
5399.04 661
5399.74 645
5400.43 671
5401.12 682
5401.82 695
5402.51 734
5403.20 702
5403.90 696
5404.59 707
5405.29 666
5405.98 705
5406.67 705
5407.37 741
5408.06 724
5408.75 684
5409.45 737
5410.14 684
5410.84 716
5411.53 676
5412.23 686
5412.92 679
5413.61 709
5414.31 756
5415.00 757
5415.70 759
5416.39 724
5417.09 732
5417.78 743
5418.47 723
5419.17 741
5419.86 743
5420.56 733
5421.25 730
5421.95 716
5422.64 685
5423.34 693
5424.03 728
5424.73 728
5425.42 713
5426.12 719
5426.81 714
5427.51 697
5428.20 732
5428.90 723
5429.59 763
5430.29 764
5430.99 697
5431.68 778
5432.38 759
5433.07 746
5433.77 738
5434.46 732
5435.16 796
5435.85 782
5436.55 742
5437.25 737
5437.94 737
5438.64 734
5439.33 765
5440.03 774
5440.73 777
5441.42 766
5442.12 763
5442.81 799
5443.51 791
5444.21 856
5444.90 901
5445.60 963
5446.29 952
5446.99 1000
5447.69 961
5448.38 1006
5449.08 1047
5449.78 1032
5450.47 981
5451.17 958
5451.87 881
5452.56 890
5453.26 864
5453.96 899
5454.65 836
5455.35 840
5456.05 828
5456.75 855
5457.44 832
5458.14 856
5458.84 864
5459.53 833
5460.23 875
5460.93 866
5461.63 871
5462.32 890
5463.02 924
5463.72 919
5464.42 907
5465.11 852
5465.81 855
5466.51 879
5467.21 861
5467.90 913
5468.60 905
5469.30 915
5470.00 888
5470.70 930
5471.39 954
5472.09 980
5472.79 963
5473.49 957
5474.19 980
5474.88 1020
5475.58 1048
5476.28 1084
5476.98 1098
5477.68 1166
5478.38 1219
5479.07 1273
5479.77 1361
5480.47 1388
5481.17 1370
5481.87 1325
5482.57 1308
5483.27 1284
5483.96 1175
5484.66 1101
5485.36 1062
5486.06 1043
5486.76 1095
5487.46 1077
5488.16 1050
5488.86 1064
5489.56 1093
5490.26 1045
5490.96 1123
5491.65 1103
5492.35 1093
5493.05 1096
5493.75 1070
5494.45 1124
5495.15 1202
5495.85 1202
5496.55 1209
5497.25 1280
5497.95 1384
5498.65 1526
5499.35 1645
5500.05 1778
5500.75 1742
5501.45 1852
5502.15 1698
5502.85 1656
5503.55 1487
5504.25 1368
5504.95 1333
5505.65 1175
5506.35 1112
5507.05 1053
5507.75 1015
5508.45 956
5509.15 973
5509.85 994
5510.55 940
5511.25 968
5511.95 968
5512.65 965
5513.35 976
5514.05 975
5514.76 1015
5515.46 1001
5516.16 966
5516.86 971
5517.56 936
5518.26 985
5518.96 1014
5519.66 955
5520.36 987
5521.06 964
5521.77 914
5522.47 910
5523.17 943
5523.87 951
5524.57 848
5525.27 834
5525.97 865
5526.67 853
5527.38 869
5528.08 815
5528.78 803
5529.48 837
5530.18 812
5530.88 876
5531.59 903
5532.29 873
5532.99 839
5533.69 822
5534.39 824
5535.10 860
5535.80 854
5536.50 818
5537.20 831
5537.90 861
5538.61 851
5539.31 813
5540.01 806
5540.71 815
5541.42 850
5542.12 814
5542.82 795
5543.52 792
5544.23 788
5544.93 784
5545.63 795
5546.33 767
5547.04 760
5547.74 750
5548.44 779
5549.15 777
5549.85 779
5550.55 788
5551.26 778
5551.96 773
5552.66 799
5553.36 828
5554.07 823
5554.77 782
5555.47 757
5556.18 726
5556.88 723
5557.58 743
5558.29 757
5558.99 752
5559.70 732
5560.40 790
5561.10 833
5561.81 830
5562.51 816
5563.21 792
5563.92 816
5564.62 789
5565.33 829
5566.03 760
5566.73 801
5567.44 746
5568.14 765
5568.85 799
5569.55 805
5570.25 746
5570.96 732
5571.66 748
5572.37 761
5573.07 787
5573.78 796
5574.48 742
5575.19 759
5575.89 792
5576.59 740
5577.30 776
5578.00 789
5578.71 780
5579.41 725
5580.12 769
5580.82 761
5581.53 771
5582.23 716
5582.94 712
5583.64 699
5584.35 703
5585.05 725
5585.76 711
5586.46 707
5587.17 757
5587.88 757
5588.58 696
5589.29 690
5589.99 728
5590.70 739
5591.40 717
5592.11 692
5592.81 763
5593.52 723
5594.23 731
5594.93 745
5595.64 726
5596.34 738
5597.05 727
5597.76 673
5598.46 710
5599.17 685
5599.87 719
5600.58 718
5601.29 755
5601.99 744
5602.70 694
5603.41 717
5604.11 708
5604.82 730
5605.52 728
5606.23 722
5606.94 758
5607.64 719
5608.35 687
5609.06 732
5609.76 766
5610.47 756
5611.18 754
5611.88 748
5612.59 727
5613.30 771
5614.01 776
5614.71 748
5615.42 742
5616.13 784
5616.83 780
5617.54 742
5618.25 744
5618.96 743
5619.66 721
5620.37 736
5621.08 742
5621.79 775
5622.49 806
5623.20 719
5623.91 738
5624.62 739
5625.32 724
5626.03 754
5626.74 772
5627.45 789
5628.16 749
5628.86 781
5629.57 755
5630.28 817
5630.99 787
5631.70 796
5632.40 778
5633.11 785
5633.82 805
5634.53 774
5635.24 768
5635.95 782
5636.65 821
5637.36 849
5638.07 830
5638.78 810
5639.49 873
5640.20 857
5640.91 858
5641.61 830
5642.32 740
5643.03 824
5643.74 802
5644.45 792
5645.16 830
5645.87 800
5646.58 770
5647.29 791
5648.00 766
5648.70 790
5649.41 765
5650.12 840
5650.83 812
5651.54 770
5652.25 740
5652.96 788
5653.67 859
5654.38 823
5655.09 830
5655.80 798
5656.51 834
5657.22 851
5657.93 892
5658.64 850
5659.35 842
5660.06 905
5660.77 885
5661.48 878
5662.19 849
5662.90 801
5663.61 796
5664.32 787
5665.03 814
5665.74 776
5666.45 817
5667.16 830
5667.87 829
5668.58 857
5669.29 840
5670.00 874
5670.71 902
5671.42 855
5672.13 882
5672.84 822
5673.56 797
5674.27 865
5674.98 838
5675.69 774
5676.40 762
5677.11 802
5677.82 766
5678.53 771
5679.24 814
5679.95 815
5680.67 794
5681.38 783
5682.09 825
5682.80 758
5683.51 765
5684.22 770
5684.93 777
5685.65 787
5686.36 776
5687.07 796
5687.78 765
5688.49 792
5689.20 785
5689.92 783
5690.63 774
5691.34 790
5692.05 753
5692.76 781
5693.47 786
5694.19 748
5694.90 741
5695.61 743
5696.32 787
5697.04 743
5697.75 721
5698.46 723
5699.17 732
5699.89 744
5700.60 754
5701.31 746
5702.02 742
5702.74 704
5703.45 760
5704.16 729
5704.87 740
5705.59 720
5706.30 721
5707.01 726
5707.72 735
5708.44 712
5709.15 749
5709.86 759
5710.58 697
5711.29 725
5712.00 719
5712.72 755
5713.43 767
5714.14 650
5714.86 668
5715.57 710
5716.28 714
5717.00 727
5717.71 730
5718.42 700
5719.14 736
5719.85 711
5720.56 709
5721.28 708
5721.99 717
5722.71 737
5723.42 736
5724.13 727
5724.85 759
5725.56 740
5726.28 740
5726.99 807
5727.70 815
5728.42 821
5729.13 786
5729.85 778
5730.56 756
5731.28 738
5731.99 765
5732.70 718
5733.42 731
5734.13 730
5734.85 739
5735.56 737
5736.28 712
5736.99 721
5737.71 765
5738.42 746
5739.14 700
5739.85 712
5740.57 712
5741.28 717
5742.00 685
5742.71 731
5743.43 702
5744.14 708
5744.86 683
5745.57 714
5746.29 744
5747.00 743
5747.72 680
5748.43 705
5749.15 711
5749.87 704
5750.58 720
5751.30 725
5752.01 701
5752.73 718
5753.44 714
5754.16 735
5754.88 769
5755.59 754
5756.31 746
5757.02 791
5757.74 817
5758.46 781
5759.17 798
5759.89 769
5760.60 772
5761.32 786
5762.04 765
5762.75 768
5763.47 746
5764.19 756
5764.90 776
5765.62 811
5766.34 815
5767.05 860
5767.77 905
5768.49 989
5769.20 962
5769.92 1025
5770.64 1018
5771.35 1004
5772.07 955
5772.79 917
5773.50 896
5774.22 885
5774.94 879
5775.65 819
5776.37 815
5777.09 780
5777.81 815
5778.52 812
5779.24 824
5779.96 816
5780.68 802
5781.39 781
5782.11 807
5782.83 797
5783.55 793
5784.26 780
5784.98 791
5785.70 759
5786.42 768
5787.14 751
5787.85 782
5788.57 810
5789.29 757
5790.01 780
5790.73 785
5791.44 768
5792.16 731
5792.88 722
5793.60 724
5794.32 749
5795.03 734
5795.75 757
5796.47 777
5797.19 774
5797.91 756
5798.63 739
5799.35 748
5800.06 769
5800.78 780
5801.50 755
5802.22 765
5802.94 763
5803.66 743
5804.38 764
5805.10 741
5805.82 740
5806.53 718
5807.25 733
5807.97 734
5808.69 790
5809.41 776
5810.13 786
5810.85 752
5811.57 741
5812.29 744
5813.01 746
5813.73 722
5814.45 752
5815.17 715
5815.89 726
5816.61 748
5817.33 764
5818.05 755
5818.77 758
5819.49 745
5820.20 725
5820.92 754
5821.64 715
5822.36 717
5823.09 712
5823.81 767
5824.53 765
5825.25 730
5825.97 755
5826.69 777
5827.41 787
5828.13 786
5828.85 763
5829.57 729
5830.29 760
5831.01 757
5831.73 731
5832.45 751
5833.17 783
5833.89 763
5834.61 738
5835.33 757
5836.05 726
5836.78 738
5837.50 796
5838.22 762
5838.94 775
5839.66 720
5840.38 748
5841.10 796
5841.82 761
5842.54 732
5843.27 750
5843.99 762
5844.71 734
5845.43 744
5846.15 762
5846.87 755
5847.59 756
5848.32 762
5849.04 774
5849.76 783
5850.48 767
5851.20 813
5851.93 794
5852.65 785
5853.37 834
5854.09 760
5854.81 763
5855.54 758
5856.26 766
5856.98 772
5857.70 785
5858.42 771
5859.15 794
5859.87 752
5860.59 778
5861.31 843
5862.04 789
5862.76 819
5863.48 822
5864.20 832
5864.93 812
5865.65 810
5866.37 774
5867.10 850
5867.82 858
5868.54 813
5869.26 842
5869.99 828
5870.71 795
5871.43 801
5872.16 870
5872.88 815
5873.60 812
5874.33 811
5875.05 830
5875.77 855
5876.50 839
5877.22 869
5877.94 847
5878.67 882
5879.39 838
5880.11 838
5880.84 889
5881.56 885
5882.28 898
5883.01 905
5883.73 891
5884.46 853
5885.18 910
5885.90 929
5886.63 874
5887.35 906
5888.08 907
5888.80 911
5889.52 901
5890.25 904
5890.97 888
5891.70 872
5892.42 866
5893.15 888
5893.87 862
5894.59 862
5895.32 876
5896.04 949
5896.77 966
5897.49 916
5898.22 911
5898.94 926
5899.67 951
5900.39 930
5901.12 968
5901.84 937
5902.57 956
5903.29 982
5904.02 980
5904.74 1002
5905.47 978
5906.19 981
5906.92 960
5907.64 1031
5908.37 998
5909.09 1038
5909.82 1057
5910.55 1035
5911.27 1041
5912.00 1063
5912.72 1041
5913.45 1048
5914.17 1023
5914.90 1032
5915.63 1063
5916.35 1023
5917.08 1064
5917.80 1109
5918.53 1114
5919.25 1117
5919.98 1104
5920.71 1085
5921.43 1087
5922.16 1152
5922.89 1153
5923.61 1170
5924.34 1191
5925.06 1192
5925.79 1165
5926.52 1241
5927.24 1255
5927.97 1230
5928.70 1201
5929.42 1249
5930.15 1270
5930.88 1301
5931.60 1380
5932.33 1412
5933.06 1345
5933.78 1325
5934.51 1397
5935.24 1376
5935.97 1367
5936.69 1448
5937.42 1453
5938.15 1485
5938.87 1548
5939.60 1519
5940.33 1512
5941.06 1500
5941.78 1532
5942.51 1567
5943.24 1581
5943.97 1619
5944.69 1652
5945.42 1763
5946.15 1741
5946.88 1758
5947.60 1750
5948.33 1784
5949.06 1870
5949.79 1902
5950.52 2067
5951.24 2187
5951.97 2232
5952.70 2333
5953.43 2400
5954.16 2341
5954.88 2317
5955.61 2304
5956.34 2248
5957.07 2318
5957.80 2239
5958.53 2188
5959.25 2113
5959.98 2078
5960.71 2135
5961.44 2166
5962.17 2169
5962.90 2236
5963.63 2339
5964.36 2562
5965.08 2619
5965.81 2627
5966.54 2754
5967.27 2848
5968.00 2772
5968.73 2770
5969.46 2657
5970.19 2673
5970.92 2669
5971.65 2681
5972.37 2633
5973.10 2653
5973.83 2632
5974.56 2636
5975.29 2688
5976.02 2614
5976.75 2652
5977.48 2714
5978.21 2845
5978.94 2895
5979.67 2930
5980.40 2998
5981.13 3065
5981.86 3088
5982.59 3151
5983.32 3153
5984.05 3156
5984.78 3124
5985.51 3119
5986.24 3114
5986.97 3179
5987.70 3117
5988.43 3199
5989.16 3187
5989.89 3136
5990.62 3241
5991.35 3343
5992.08 3439
5992.81 3288
5993.54 3316
5994.27 3406
5995.00 3510
5995.74 3569
5996.47 3569
5997.20 3684
5997.93 3762
5998.66 3592
5999.39 3619
6000.12 3689
6000.85 3653
6001.58 3571
6002.31 3471
6003.04 3415
6003.78 3453
6004.51 3428
6005.24 3370
6005.97 3415
6006.70 3472
6007.43 3561
6008.16 3921
6008.90 4375
6009.63 5001
6010.36 5972
6011.09 7003
6011.82 8077
6012.55 9040
6013.29 9653
6014.02 9964
6014.75 9805
6015.48 9466
6016.21 8688
6016.95 7605
6017.68 6767
6018.41 5976
6019.14 5171
6019.87 4493
6020.61 4017
6021.34 3647
6022.07 3376
6022.80 3187
6023.54 2930
6024.27 2781
6025.00 2747
6025.73 2676
6026.47 2683
6027.20 2709
6027.93 2684
6028.66 2683
6029.40 2690
6030.13 2710
6030.86 2669
6031.59 2676
6032.33 2561
6033.06 2426
6033.79 2329
6034.53 2323
6035.26 2219
6035.99 2230
6036.73 2319
6037.46 2288
6038.19 2376
6038.93 2344
6039.66 2361
6040.39 2399
6041.13 2430
6041.86 2415
6042.59 2427
6043.33 2471
6044.06 2409
6044.79 2454
6045.53 2475
6046.26 2425
6047.00 2507
6047.73 2559
6048.46 2594
6049.20 2739
6049.93 2811
6050.67 2885
6051.40 3045
6052.13 3201
6052.87 3171
6053.60 3135
6054.34 3111
6055.07 3012
6055.81 2924
6056.54 2849
6057.27 2741
6058.01 2644
6058.74 2626
6059.48 2579
6060.21 2569
6060.95 2554
6061.68 2512
6062.42 2464
6063.15 2499
6063.89 2443
6064.62 2435
6065.36 2379
6066.09 2387
6066.83 2427
6067.56 2365
6068.30 2283
6069.03 2259
6069.77 2192
6070.50 2199
6071.24 2191
6071.97 2176
6072.71 2151
6073.44 2109
6074.18 2139
6074.91 2132
6075.65 2102
6076.39 2083
6077.12 2097
6077.86 2097
6078.59 2049
6079.33 2076
6080.06 2030
6080.80 1979
6081.54 1956
6082.27 1915
6083.01 1850
6083.74 1817
6084.48 1877
6085.22 1854
6085.95 1823
6086.69 1818
6087.42 1848
6088.16 1864
6088.90 1927
6089.63 1917
6090.37 1936
6091.11 1947
6091.84 1902
6092.58 1888
6093.32 1830
6094.05 1848
6094.79 1758
6095.53 1745
6096.26 1761
6097.00 1695
6097.74 1694
6098.47 1722
6099.21 1749
6099.95 1741
6100.69 1729
6101.42 1743
6102.16 1681
6102.90 1705
6103.63 1690
6104.37 1646
6105.11 1687
6105.85 1635
6106.58 1635
6107.32 1642
6108.06 1612
6108.80 1639
6109.53 1678
6110.27 1687
6111.01 1657
6111.75 1679
6112.49 1738
6113.22 1761
6113.96 1771
6114.70 1769
6115.44 1754
6116.17 1748
6116.91 1799
6117.65 1782
6118.39 1797
6119.13 1770
6119.87 1722
6120.60 1798
6121.34 1785
6122.08 1768
6122.82 1717
6123.56 1762
6124.30 1841
6125.03 1864
6125.77 1850
6126.51 1910
6127.25 1858
6127.99 1852
6128.73 1830
6129.47 1832
6130.21 1835
6130.94 1889
6131.68 1839
6132.42 1822
6133.16 1909
6133.90 1952
6134.64 1924
6135.38 1990
6136.12 1891
6136.86 1946
6137.60 2053
6138.34 2067
6139.08 2162
6139.81 2167
6140.55 2189
6141.29 2200
6142.03 2248
6142.77 2254
6143.51 2248
6144.25 2210
6144.99 2174
6145.73 2214
6146.47 2198
6147.21 2192
6147.95 2193
6148.69 2207
6149.43 2222
6150.17 2255
6150.91 2177
6151.65 2232
6152.39 2283
6153.13 2312
6153.87 2360
6154.61 2387
6155.35 2280
6156.09 2340
6156.83 2385
6157.58 2391
6158.32 2365
6159.06 2459
6159.80 2505
6160.54 2540
6161.28 2597
6162.02 2653
6162.76 2646
6163.50 2858
6164.24 3000
6164.98 3021
6165.72 3215
6166.46 3289
6167.21 3252
6167.95 3350
6168.69 3454
6169.43 3374
6170.17 3325
6170.91 3277
6171.65 3190
6172.39 3099
6173.14 3057
6173.88 3038
6174.62 3065
6175.36 3069
6176.10 3122
6176.84 3171
6177.59 3286
6178.33 3502
6179.07 3891
6179.81 4348
6180.55 4757
6181.30 5175
6182.04 5668
6182.78 5931
6183.52 6088
6184.26 5973
6185.01 5697
6185.75 5303
6186.49 5006
6187.23 4598
6187.97 4266
6188.72 4060
6189.46 3848
6190.20 3763
6190.94 3653
6191.69 3574
6192.43 3609
6193.17 3640
6193.92 3550
6194.66 3533
6195.40 3535
6196.14 3451
6196.89 3472
6197.63 3433
6198.37 3388
6199.12 3456
6199.86 3394
6200.60 3339
6201.34 3341
6202.09 3504
6202.83 3753
6203.57 4117
6204.32 4736
6205.06 5640
6205.80 6760
6206.55 8347
6207.29 9679
6208.03 11118
6208.78 11878
6209.52 12124
6210.27 11834
6211.01 11088
6211.75 10059
6212.50 8916
6213.24 7607
6213.98 6424
6214.73 5345
6215.47 4647
6216.22 4106
6216.96 3620
6217.71 3284
6218.45 2985
6219.19 2851
6219.94 2744
6220.68 2671
6221.43 2612
6222.17 2527
6222.92 2567
6223.66 2497
6224.40 2424
6225.15 2266
6225.89 2202
6226.64 2139
6227.38 2055
6228.13 2058
6228.87 1973
6229.62 1925
6230.36 1902
6231.11 1965
6231.85 1979
6232.60 1956
6233.34 1973
6234.09 2015
6234.83 2048
6235.58 2032
6236.32 2035
6237.07 2033
6237.81 2026
6238.56 2099
6239.30 2161
6240.05 2220
6240.80 2120
6241.54 2219
6242.29 2241
6243.03 2264
6243.78 2239
6244.52 2275
6245.27 2404
6246.02 2531
6246.76 2608
6247.51 2529
6248.25 2483
6249.00 2439
6249.75 2424
6250.49 2449
6251.24 2277
6251.98 2232
6252.73 2231
6253.48 2171
6254.22 2134
6254.97 2070
6255.72 2026
6256.46 2002
6257.21 2023
6257.95 2010
6258.70 2005
6259.45 1994
6260.19 1999
6260.94 2007
6261.69 1924
6262.43 1907
6263.18 1886
6263.93 1882
6264.68 1886
6265.42 1847
6266.17 1790
6266.92 1804
6267.66 1823
6268.41 1834
6269.16 1865
6269.91 1803
6270.65 1837
6271.40 1856
6272.15 1795
6272.89 1797
6273.64 1778
6274.39 1790
6275.14 1779
6275.88 1721
6276.63 1778
6277.38 1774
6278.13 1761
6278.88 1691
6279.62 1603
6280.37 1599
6281.12 1597
6281.87 1657
6282.62 1607
6283.36 1634
6284.11 1585
6284.86 1550
6285.61 1561
6286.36 1563
6287.10 1558
6287.85 1519
6288.60 1502
6289.35 1484
6290.10 1476
6290.85 1456
6291.59 1405
6292.34 1428
6293.09 1421
6293.84 1379
6294.59 1328
6295.34 1373
6296.09 1384
6296.84 1358
6297.58 1365
6298.33 1375
6299.08 1358
6299.83 1343
6300.58 1291
6301.33 1303
6302.08 1302
6302.83 1295
6303.58 1307
6304.33 1295
6305.08 1267
6305.83 1337
6306.58 1335
6307.32 1281
6308.07 1309
6308.82 1315
6309.57 1400
6310.32 1317
6311.07 1295
6311.82 1351
6312.57 1373
6313.32 1355
6314.07 1360
6314.82 1340
6315.57 1355
6316.32 1358
6317.07 1358
6317.82 1342
6318.57 1271
6319.32 1247
6320.07 1269
6320.82 1267
6321.57 1281
6322.32 1232
6323.07 1258
6323.82 1207
6324.58 1172
6325.33 1173
6326.08 1187
6326.83 1250
6327.58 1214
6328.33 1145
6329.08 1211
6329.83 1165
6330.58 1190
6331.33 1186
6332.08 1190
6332.83 1155
6333.58 1150
6334.34 1157
6335.09 1203
6335.84 1206
6336.59 1152
6337.34 1162
6338.09 1170
6338.84 1128
6339.59 1139
6340.35 1163
6341.10 1156
6341.85 1151
6342.60 1123
6343.35 1136
6344.10 1100
6344.86 1083
6345.61 1168
6346.36 1193
6347.11 1179
6347.86 1189
6348.62 1193
6349.37 1208
6350.12 1239
6350.87 1246
6351.62 1241
6352.38 1297
6353.13 1302
6353.88 1355
6354.63 1298
6355.38 1290
6356.14 1274
6356.89 1232
6357.64 1206
6358.39 1187
6359.15 1179
6359.90 1172
6360.65 1162
6361.40 1105
6362.16 1133
6362.91 1141
6363.66 1145
6364.42 1178
6365.17 1178
6365.92 1269
6366.67 1306
6367.43 1311
6368.18 1290
6368.93 1250
6369.69 1292
6370.44 1328
6371.19 1178
6371.95 1208
6372.70 1192
6373.45 1152
6374.21 1169
6374.96 1066
6375.71 1130
6376.47 1126
6377.22 1180
6377.98 1202
6378.73 1172
6379.48 1219
6380.24 1238
6380.99 1214
6381.74 1145
6382.50 1233
6383.25 1172
6384.01 1140
6384.76 1170
6385.51 1164
6386.27 1140
6387.02 1095
6387.78 1078
6388.53 1116
6389.29 1114
6390.04 1067
6390.79 1079
6391.55 1080
6392.30 1072
6393.06 1090
6393.81 1104
6394.57 1088
6395.32 1087
6396.08 1108
6396.83 1135
6397.59 1052
6398.34 1057
6399.10 1094
6399.85 1085
6400.61 1113
6401.36 1109
6402.12 1083
6402.87 1036
6403.63 1090
6404.38 1049
6405.14 1091
6405.89 1101
6406.65 1092
6407.40 1052
6408.16 1112
6408.91 1112
6409.67 1129
6410.43 1104
6411.18 1123
6411.94 1123
6412.69 1172
6413.45 1156
6414.20 1140
6414.96 1151
6415.72 1153
6416.47 1147
6417.23 1141
6417.98 1162
6418.74 1179
6419.50 1177
6420.25 1164
6421.01 1157
6421.77 1125
6422.52 1193
6423.28 1152
6424.03 1166
6424.79 1183
6425.55 1175
6426.30 1164
6427.06 1151
6427.82 1148
6428.57 1198
6429.33 1240
6430.09 1167
6430.84 1149
6431.60 1154
6432.36 1198
6433.11 1176
6433.87 1250
6434.63 1229
6435.39 1251
6436.14 1281
6436.90 1310
6437.66 1281
6438.41 1244
6439.17 1296
6439.93 1328
6440.69 1319
6441.44 1275
6442.20 1322
6442.96 1344
6443.72 1366
6444.47 1397
6445.23 1371
6445.99 1388
6446.75 1388
6447.50 1384
6448.26 1390
6449.02 1461
6449.78 1444
6450.54 1450
6451.29 1410
6452.05 1392
6452.81 1418
6453.57 1502
6454.33 1458
6455.08 1444
6455.84 1474
6456.60 1432
6457.36 1465
6458.12 1434
6458.88 1462
6459.64 1509
6460.39 1499
6461.15 1510
6461.91 1545
6462.67 1603
6463.43 1606
6464.19 1672
6464.95 1689
6465.70 1710
6466.46 1749
6467.22 1733
6467.98 1742
6468.74 1732
6469.50 1710
6470.26 1742
6471.02 1725
6471.78 1792
6472.54 1791
6473.30 1801
6474.05 1807
6474.81 1838
6475.57 1806
6476.33 1877
6477.09 1955
6477.85 1967
6478.61 1967
6479.37 2008
6480.13 2062
6480.89 2073
6481.65 2090
6482.41 2048
6483.17 2103
6483.93 2135
6484.69 2159
6485.45 2171
6486.21 2168
6486.97 2121
6487.73 2320
6488.49 2326
6489.25 2274
6490.01 2408
6490.77 2515
6491.53 2518
6492.29 2548
6493.05 2508
6493.81 2515
6494.57 2545
6495.33 2588
6496.10 2552
6496.86 2510
6497.62 2480
6498.38 2496
6499.14 2478
6499.90 2493
6500.66 2502
6501.42 2587
6502.18 2764
6502.94 3029
6503.70 3415
6504.47 4040
6505.23 5068
6505.99 6428
6506.75 7786
6507.51 8991
6508.27 9750
6509.03 9810
6509.79 9600
6510.56 8857
6511.32 7870
6512.08 6907
6512.84 5855
6513.60 5103
6514.36 4296
6515.13 3741
6515.89 3435
6516.65 3044
6517.41 2960
6518.17 2849
6518.94 2762
6519.70 2722
6520.46 2668
6521.22 2717
6521.98 2714
6522.75 2659
6523.51 2717
6524.27 2795
6525.03 2908
6525.79 3030
6526.56 3112
6527.32 3167
6528.08 3133
6528.84 3109
6529.61 3071
6530.37 3052
6531.13 2969
6531.90 3035
6532.66 3210
6533.42 3520
6534.18 3849
6534.95 4131
6535.71 4453
6536.47 4536
6537.24 4568
6538.00 4373
6538.76 4129
6539.53 3796
6540.29 3508
6541.05 3193
6541.82 3016
6542.58 2859
6543.34 2819
6544.11 2862
6544.87 2928
6545.63 3022
6546.40 2925
6547.16 2966
6547.92 2986
6548.69 2939
6549.45 2880
6550.21 2776
6550.98 2766
6551.74 2741
6552.51 2698
6553.27 2638
6554.03 2572
6554.80 2554
6555.56 2593
6556.33 2550
6557.09 2559
6557.85 2616
6558.62 2648
6559.38 2608
6560.15 2671
6560.91 2661
6561.68 2691
6562.44 2705
6563.21 2704
6563.97 2672
6564.74 2737
6565.50 2667
6566.26 2756
6567.03 2750
6567.79 2755
6568.56 2861
6569.32 2777
6570.09 2737
6570.85 2731
6571.62 2737
6572.38 2729
6573.15 2751
6573.91 2805
6574.68 2845
6575.44 2807
6576.21 2789
6576.98 2794
6577.74 2763
6578.51 2787
6579.27 2835
6580.04 2838
6580.80 2756
6581.57 2699
6582.33 2795
6583.10 2813
6583.87 2816
6584.63 2822
6585.40 2782
6586.16 2751
6586.93 2735
6587.70 2857
6588.46 2802
6589.23 2797
6589.99 2941
6590.76 2986
6591.53 3203
6592.29 3476
6593.06 3696
6593.82 3910
6594.59 4022
6595.36 4094
6596.12 4099
6596.89 3881
6597.66 3706
6598.42 3404
6599.19 3265
6599.96 3030
6600.72 2842
6601.49 2704
6602.26 2590
6603.02 2437
6603.79 2369
6604.56 2437
6605.33 2375
6606.09 2330
6606.86 2278
6607.63 2307
6608.39 2310
6609.16 2337
6609.93 2339
6610.70 2269
6611.46 2222
6612.23 2232
6613.00 2263
6613.77 2255
6614.53 2198
6615.30 2241
6616.07 2240
6616.84 2189
6617.60 2231
6618.37 2220
6619.14 2313
6619.91 2380
6620.68 2450
6621.44 2510
6622.21 2541
6622.98 2604
6623.75 2589
6624.52 2566
6625.28 2496
6626.05 2478
6626.82 2460
6627.59 2383
6628.36 2394
6629.13 2324
6629.89 2325
6630.66 2286
6631.43 2334
6632.20 2495
6632.97 2581
6633.74 2540
6634.51 2660
6635.27 2738
6636.04 2745
6636.81 2744
6637.58 2759
6638.35 2768
6639.12 2948
6639.89 3084
6640.66 3189
6641.43 3223
6642.19 3248
6642.96 3078
6643.73 2937
6644.50 2832
6645.27 2694
6646.04 2522
6646.81 2377
6647.58 2240
6648.35 2150
6649.12 2095
6649.89 1996
6650.66 1904
6651.43 1911
6652.20 1911
6652.97 1923
6653.74 1919
6654.51 1932
6655.28 1946
6656.05 1914
6656.82 1869
6657.59 1898
6658.36 1850
6659.13 1829
6659.90 1836
6660.67 1788
6661.44 1838
6662.21 1793
6662.98 1740
6663.75 1769
6664.52 1803
6665.29 1782
6666.06 1749
6666.83 1796
6667.60 1861
6668.37 1856
6669.14 1855
6669.91 1879
6670.68 1863
6671.46 1917
6672.23 1890
6673.00 1916
6673.77 1912
6674.54 1789
6675.31 1859
6676.08 1858
6676.85 1912
6677.62 1898
6678.40 1941
6679.17 1876
6679.94 1910
6680.71 1948
6681.48 1935
6682.25 2004
6683.02 2041
6683.80 2098
6684.57 2144
6685.34 2143
6686.11 2089
6686.88 2104
6687.65 2058
6688.43 1900
6689.20 1854
6689.97 1829
6690.74 1703
6691.51 1674
6692.29 1716
6693.06 1681
6693.83 1644
6694.60 1643
6695.37 1675
6696.15 1680
6696.92 1596
6697.69 1544
6698.46 1602
6699.24 1627
6700.01 1609
6700.78 1591
6701.55 1586
6702.33 1542
6703.10 1579
6703.87 1572
6704.64 1548
6705.42 1522
6706.19 1500
6706.96 1494
6707.74 1486
6708.51 1473
6709.28 1484
6710.06 1463
6710.83 1437
6711.60 1446
6712.37 1417
6713.15 1389
6713.92 1367
6714.69 1388
6715.47 1420
6716.24 1392
6717.01 1384
6717.79 1364
6718.56 1319
6719.34 1385
6720.11 1355
6720.88 1371
6721.66 1401
6722.43 1386
6723.20 1330
6723.98 1333
6724.75 1306
6725.53 1351
6726.30 1369
6727.07 1360
6727.85 1378
6728.62 1381
6729.40 1339
6730.17 1347
6730.95 1306
6731.72 1347
6732.49 1358
6733.27 1398
6734.04 1460
6734.82 1413
6735.59 1407
6736.37 1378
6737.14 1369
6737.92 1335
6738.69 1405
6739.47 1400
6740.24 1401
6741.01 1417
6741.79 1397
6742.56 1419
6743.34 1399
6744.11 1408
6744.89 1464
6745.67 1452
6746.44 1453
6747.22 1450
6747.99 1456
6748.77 1507
6749.54 1510
6750.32 1562
6751.09 1601
6751.87 1689
6752.64 1724
6753.42 1714
6754.19 1666
6754.97 1674
6755.75 1567
6756.52 1556
6757.30 1532
6758.07 1518
6758.85 1516
6759.63 1480
6760.40 1518
6761.18 1472
6761.95 1445
6762.73 1454
6763.51 1480
6764.28 1484
6765.06 1496
6765.83 1521
6766.61 1502
6767.39 1567
6768.16 1530
6768.94 1495
6769.72 1499
6770.49 1459
6771.27 1468
6772.05 1492
6772.82 1415
6773.60 1413
6774.38 1428
6775.15 1315
6775.93 1355
6776.71 1324
6777.48 1315
6778.26 1355
6779.04 1311
6779.82 1285
6780.59 1334
6781.37 1387
6782.15 1276
6782.92 1288
6783.70 1309
6784.48 1300
6785.26 1250
6786.03 1228
6786.81 1278
6787.59 1301
6788.37 1262
6789.14 1232
6789.92 1229
6790.70 1236
6791.48 1194
6792.25 1228
6793.03 1228
6793.81 1156
6794.59 1171
6795.37 1183
6796.14 1156
6796.92 1159
6797.70 1164
6798.48 1173
6799.26 1182
6800.04 1212
6800.81 1147
6801.59 1149
6802.37 1201
6803.15 1149
6803.93 1175
6804.71 1154
6805.48 1190
6806.26 1179
6807.04 1170
6807.82 1148
6808.60 1193
6809.38 1234
6810.16 1198
6810.94 1215
6811.71 1167
6812.49 1203
6813.27 1200
6814.05 1204
6814.83 1182
6815.61 1154
6816.39 1189
6817.17 1162
6817.95 1169
6818.73 1163
6819.51 1151
6820.29 1160
6821.07 1181
6821.84 1145
6822.62 1167
6823.40 1225
6824.18 1198
6824.96 1143
6825.74 1171
6826.52 1153
6827.30 1138
6828.08 1152
6828.86 1192
6829.64 1138
6830.42 1189
6831.20 1171
6831.98 1170
6832.76 1238
6833.54 1243
6834.32 1261
6835.10 1398
6835.88 1517
6836.66 1677
6837.44 1794
6838.22 1888
6839.01 1979
6839.79 1984
6840.57 1959
6841.35 1869
6842.13 1724
6842.91 1663
6843.69 1533
6844.47 1493
6845.25 1449
6846.03 1413
6846.81 1406
6847.59 1480
6848.37 1521
6849.16 1596
6849.94 1645
6850.72 1701
6851.50 1771
6852.28 1775
6853.06 1680
6853.84 1587
6854.62 1553
6855.41 1449
6856.19 1437
6856.97 1359
6857.75 1342
6858.53 1293
6859.31 1255
6860.10 1281
6860.88 1281
6861.66 1277
6862.44 1291
6863.22 1263
6864.00 1290
6864.79 1274
6865.57 1274
6866.35 1310
6867.13 1326
6867.91 1360
6868.70 1356
6869.48 1369
6870.26 1421
6871.04 1368
6871.83 1312
6872.61 1341
6873.39 1405
6874.17 1444
6874.96 1463
6875.74 1453
6876.52 1471
6877.30 1501
6878.09 1568
6878.87 1548
6879.65 1573
6880.43 1647
6881.22 1679
6882.00 1690
6882.78 1730
6883.57 1785
6884.35 1814
6885.13 1917
6885.92 2012
6886.70 2160
6887.48 2351
6888.27 2416
6889.05 2416
6889.83 2466
6890.62 2260
6891.40 2086
6892.18 1984
6892.97 1882
6893.75 1840
6894.53 1768
6895.32 1713
6896.10 1701
6896.88 1677
6897.67 1752
6898.45 1722
6899.24 1698
6900.02 1726
6900.80 1712
6901.59 1695
6902.37 1743
6903.16 1703
6903.94 1699
6904.73 1742
6905.51 1709
6906.29 1718
6907.08 1667
6907.86 1650
6908.65 1748
6909.43 1721
6910.22 1645
6911.00 1611
6911.79 1586
6912.57 1650
6913.35 1568
6914.14 1635
6914.92 1657
6915.71 1699
6916.49 1668
6917.28 1701
6918.06 1700
6918.85 1685
6919.63 1640
6920.42 1737
6921.20 1744
6921.99 1685
6922.78 1731
6923.56 1752
6924.35 1788
6925.13 1786
6925.92 1792
6926.70 1800
6927.49 1849
6928.27 1894
6929.06 1888
6929.84 1852
6930.63 1852
6931.42 1885
6932.20 1965
6932.99 1957
6933.77 1987
6934.56 1884
6935.35 1935
6936.13 2068
6936.92 2036
6937.70 2065
6938.49 2125
6939.28 2235
6940.06 2312
6940.85 2435
6941.63 2537
6942.42 2662
6943.21 2781
6943.99 2804
6944.78 2849
6945.57 2905
6946.35 2858
6947.14 2955
6947.93 2912
6948.71 2871
6949.50 2810
6950.29 2807
6951.07 2684
6951.86 2555
6952.65 2562
6953.44 2475
6954.22 2451
6955.01 2425
6955.80 2432
6956.58 2435
6957.37 2420
6958.16 2474
6958.95 2545
6959.73 2557
6960.52 2522
6961.31 2601
6962.09 2618
6962.88 2715
6963.67 2781
6964.46 2867
6965.25 2965
6966.03 3010
6966.82 3139
6967.61 3324
6968.40 3426
6969.18 3437
6969.97 3570
6970.76 3585
6971.55 3605
6972.34 3498
6973.12 3464
6973.91 3503
6974.70 3468
6975.49 3441
6976.28 3536
6977.07 3596
6977.85 3807
6978.64 3979
6979.43 4225
6980.22 4657
6981.01 5345
6981.80 6429
6982.59 7830
6983.37 9518
6984.16 11212
6984.95 12470
6985.74 13164
6986.53 13235
6987.32 12648
6988.11 11514
6988.90 10063
6989.69 8577
6990.47 7175
6991.26 6022
6992.05 4939
6992.84 4254
6993.63 3737
6994.42 3258
6995.21 2945
6996.00 2748
6996.79 2560
6997.58 2497
6998.37 2421
6999.16 2337
6999.95 2276
7000.74 2267
7001.53 2253
7002.32 2177
7003.11 2108
7003.90 2037
7004.69 2075
7005.48 1984
7006.27 1903
7007.06 1864
7007.85 1896
7008.64 1862
7009.43 1905
7010.22 1927
7011.01 1990
7011.80 2076
7012.59 2090
7013.38 2181
7014.17 2190
7014.96 2099
7015.75 2079
7016.54 2076
7017.33 2018
7018.12 2028
7018.91 2091
7019.70 2064
7020.49 2136
7021.28 2321
7022.07 2429
7022.87 2470
7023.66 2487
7024.45 2554
7025.24 2438
7026.03 2429
7026.82 2342
7027.61 2349
7028.40 2142
7029.19 2023
7029.99 2004
7030.78 1996
7031.57 1971
7032.36 1897
7033.15 1889
7033.94 1883
7034.74 1921
7035.53 1939
7036.32 1915
7037.11 1941
7037.90 1896
7038.69 1950
7039.49 1969
7040.28 2010
7041.07 1989
7041.86 2053
7042.65 2093
7043.45 2044
7044.24 2057
7045.03 2042
7045.82 2050
7046.61 2047
7047.41 2059
7048.20 2128
7048.99 2191
7049.78 2162
7050.58 2109
7051.37 2086
7052.16 2029
7052.95 2009
7053.75 1904
7054.54 1838
7055.33 1863
7056.13 1853
7056.92 1817
7057.71 1865
7058.50 1867
7059.30 1874
7060.09 1871
7060.88 1885
7061.68 1839
7062.47 1783
7063.26 1800
7064.06 1718
7064.85 1693
7065.64 1691
7066.44 1598
7067.23 1564
7068.02 1592
7068.82 1572
7069.61 1508
7070.40 1516
7071.20 1508
7071.99 1545
7072.78 1534
7073.58 1489
7074.37 1450
7075.17 1440
7075.96 1431
7076.75 1411
7077.55 1465
7078.34 1425
7079.14 1393
7079.93 1374
7080.72 1354
7081.52 1340
7082.31 1293
7083.11 1292
7083.90 1259
7084.70 1256
7085.49 1340
7086.28 1296
7087.08 1298
7087.87 1337
7088.67 1281
7089.46 1238
7090.26 1235
7091.05 1241
7091.85 1257
7092.64 1200
7093.44 1235
7094.23 1260
7095.03 1213
7095.82 1198
7096.62 1142
7097.41 1211
7098.21 1231
7099.00 1189
7099.80 1157
7100.59 1202
7101.39 1183
7102.18 1134
7102.98 1102
7103.77 1112
7104.57 1117
7105.37 1108
7106.16 1073
7106.96 1048
7107.75 1012
7108.55 1061
7109.34 1053
7110.14 1023
7110.94 1028
7111.73 1055
7112.53 1082
7113.32 1052
7114.12 1045
7114.92 1099
7115.71 1117
7116.51 1070
7117.30 1055
7118.10 1039
7118.90 1042
7119.69 1056
7120.49 1034
7121.29 1020
7122.08 1038
7122.88 1044
7123.68 1033
7124.47 1042
7125.27 1048
7126.07 1017
7126.86 979
7127.66 1013
7128.46 1084
7129.25 1088
7130.05 1112
7130.85 1103
7131.64 1069
7132.44 1023
7133.24 1032
7134.04 1031
7134.83 1041
7135.63 1003
7136.43 1005
7137.23 976
7138.02 973
7138.82 970
7139.62 914
7140.42 978
7141.21 957
7142.01 945
7142.81 950
7143.61 942
7144.40 912
7145.20 946
7146.00 899
7146.80 923
7147.59 866
7148.39 886
7149.19 930
7149.99 940
7150.79 913
7151.59 919
7152.38 885
7153.18 874
7153.98 909
7154.78 904
7155.58 967
7156.38 947
7157.17 975
7157.97 963
7158.77 911
7159.57 896
7160.37 904
7161.17 899
7161.97 914
7162.76 888
7163.56 868
7164.36 879
7165.16 891
7165.96 880
7166.76 883
7167.56 848
7168.36 838
7169.16 830
7169.96 822
7170.75 841
7171.55 821
7172.35 824
7173.15 788
7173.95 827
7174.75 812
7175.55 749
7176.35 795
7177.15 850
7177.95 806
7178.75 836
7179.55 846
7180.35 842
7181.15 834
7181.95 807
7182.75 830
7183.55 787
7184.35 821
7185.15 835
7185.95 765
7186.75 811
7187.55 797
7188.35 777
7189.15 781
7189.95 787
7190.75 799
7191.55 793
7192.35 796
7193.15 784
7193.95 807
7194.75 787
7195.55 779
7196.35 761
7197.15 771
7197.95 812
7198.76 805
7199.56 808
7200.36 806
7201.16 757
7201.96 786
7202.76 797
7203.56 811
7204.36 780
7205.16 766
7205.96 799
7206.77 787
7207.57 772
7208.37 767
7209.17 760
7209.97 759
7210.77 813
7211.57 811
7212.38 811
7213.18 789
7213.98 805
7214.78 769
7215.58 755
7216.38 779
7217.19 813
7217.99 834
7218.79 777
7219.59 759
7220.39 781
7221.20 756
7222.00 795
7222.80 806
7223.60 798
7224.40 767
7225.21 765
7226.01 791
7226.81 774
7227.61 752
7228.42 756
7229.22 776
7230.02 796
7230.82 778
7231.63 788
7232.43 770
7233.23 799
7234.03 825
7234.84 842
7235.64 847
7236.44 874
7237.25 824
7238.05 804
7238.85 822
7239.65 869
7240.46 857
7241.26 796
7242.06 794
7242.87 822
7243.67 806
7244.47 757
7245.28 759
7246.08 791
7246.88 802
7247.69 796
7248.49 778
7249.30 828
7250.10 824
7250.90 789
7251.71 785
7252.51 779
7253.31 825
7254.12 791
7254.92 805
7255.73 773
7256.53 750
7257.33 800
7258.14 767
7258.94 760
7259.75 819
7260.55 775
7261.35 784
7262.16 791
7262.96 763
7263.77 741
7264.57 787
7265.38 799
7266.18 844
7266.99 817
7267.79 818
7268.59 818
7269.40 805
7270.20 796
7271.01 787
7271.81 760
7272.62 799
7273.42 819
7274.23 790
7275.03 796
7275.84 773
7276.64 799
7277.45 834
7278.25 862
7279.06 904
7279.86 960
7280.67 1006
7281.48 1042
7282.28 1115
7283.09 1210
7283.89 1286
7284.70 1305
7285.50 1283
7286.31 1237
7287.11 1230
7287.92 1138
7288.73 1041
7289.53 954
7290.34 955
7291.14 906
7291.95 885
7292.76 876
7293.56 839
7294.37 849
7295.17 847
7295.98 873
7296.79 848
7297.59 860
7298.40 832
7299.21 852
7300.01 875
7300.82 887
7301.62 849
7302.43 873
7303.24 927
7304.04 932
7304.85 908
7305.66 861
7306.46 939
7307.27 937
7308.08 944
7308.89 957
7309.69 955
7310.50 936
7311.31 954
7312.11 1001
7312.92 972
7313.73 958
7314.53 1003
7315.34 1071
7316.15 1175
7316.96 1224
7317.76 1330
7318.57 1395
7319.38 1414
7320.19 1364
7320.99 1299
7321.80 1266
7322.61 1229
7323.42 1184
7324.22 1093
7325.03 1045
7325.84 1029
7326.65 995
7327.46 941
7328.26 951
7329.07 951
7329.88 909
7330.69 894
7331.50 969
7332.30 944
7333.11 973
7333.92 943
7334.73 933
7335.54 949
7336.35 956
7337.15 971
7337.96 927
7338.77 948
7339.58 908
7340.39 901
7341.20 888
7342.01 932
7342.82 885
7343.62 864
7344.43 883
7345.24 853
7346.05 875
7346.86 855
7347.67 833
7348.48 828
7349.29 819
7350.10 840
7350.91 853
7351.71 820
7352.52 833
7353.33 841
7354.14 841
7354.95 858
7355.76 849
7356.57 831
7357.38 834
7358.19 833
7359.00 820
7359.81 832
7360.62 829
7361.43 822
7362.24 821
7363.05 796
7363.86 843
7364.67 834
7365.48 868
7366.29 852
7367.10 847
7367.91 821
7368.72 844
7369.53 863
7370.34 849
7371.15 838
7371.96 788
7372.77 798
7373.58 828
7374.39 785
7375.20 795
7376.01 829
7376.82 830
7377.63 887
7378.45 897
7379.26 910
7380.07 973
7380.88 964
7381.69 991
7382.50 960
7383.31 920
7384.12 899
7384.93 884
7385.74 846
7386.56 835
7387.37 842
7388.18 797
7388.99 809
7389.80 750
7390.61 748
7391.42 776
7392.24 796
7393.05 756
7393.86 735
7394.67 725
7395.48 725
7396.29 751
7397.10 725
7397.92 728
7398.73 754
7399.54 719
7400.35 739
7401.16 706
7401.98 712
7402.79 749
7403.60 749
7404.41 767
7405.23 723
7406.04 728
7406.85 722
7407.66 742
7408.47 702
7409.29 720
7410.10 738
7410.91 748
7411.72 699
7412.54 700
7413.35 673
7414.16 692
7414.98 700
7415.79 732
7416.60 685
7417.41 708
7418.23 697
7419.04 686
7419.85 717
7420.67 681
7421.48 675
7422.29 675
7423.11 644
7423.92 676
7424.73 702
7425.54 677
7426.36 698
7427.17 681
7427.99 671
7428.80 660
7429.61 682
7430.43 692
7431.24 686
7432.05 699
7432.87 681
7433.68 698
7434.49 721
7435.31 696
7436.12 707
7436.94 680
7437.75 704
7438.56 713
7439.38 709
7440.19 691
7441.01 693
7441.82 731
7442.64 712
7443.45 650
7444.26 684
7445.08 669
7445.89 638
7446.71 656
7447.52 671
7448.34 666
7449.15 645
7449.97 662
7450.78 638
7451.59 647
7452.41 669
7453.22 651
7454.04 660
7454.85 673
7455.67 651
7456.48 649
7457.30 692
7458.11 662
7458.93 652
7459.74 672
7460.56 623
7461.38 629
7462.19 639
7463.01 654
7463.82 636
7464.64 651
7465.45 646
7466.27 668
7467.08 656
7467.90 644
7468.72 637
7469.53 641
7470.35 656
7471.16 674
7471.98 674
7472.79 675
7473.61 679
7474.43 632
7475.24 670
7476.06 679
7476.87 688
7477.69 679
7478.51 683
7479.32 675
7480.14 662
7480.96 661
7481.77 673
7482.59 688
7483.41 640
7484.22 648
7485.04 642
7485.85 620
7486.67 618
7487.49 636
7488.31 664
7489.12 645
7489.94 643
7490.76 654
7491.57 637
7492.39 606
7493.21 625
7494.02 663
7494.84 661
7495.66 675
7496.48 640
7497.29 653
7498.11 656
7498.93 643
7499.74 663
7500.56 655
7501.38 682
7502.20 642
7503.01 635
7503.83 661
7504.65 631
7505.47 615
7506.29 663
7507.10 624
7507.92 657
7508.74 654
7509.56 659
7510.37 648
7511.19 636
7512.01 601
7512.83 620
7513.65 636
7514.47 649
7515.28 667
7516.10 652
7516.92 621
7517.74 635
7518.56 625
7519.38 634
7520.19 614
7521.01 608
7521.83 652
7522.65 656
7523.47 657
7524.29 639
7525.11 616
7525.92 696
7526.74 657
7527.56 637
7528.38 622
7529.20 654
7530.02 676
7530.84 633
7531.66 642
7532.48 644
7533.30 672
7534.12 678
7534.93 625
7535.75 653
7536.57 660
7537.39 653
7538.21 653
7539.03 654
7539.85 692
7540.67 651
7541.49 655
7542.31 645
7543.13 682
7543.95 660
7544.77 668
7545.59 673
7546.41 642
7547.23 653
7548.05 690
7548.87 657
7549.69 662
7550.51 668
7551.33 651
7552.15 663
7552.97 666
7553.79 626
7554.61 629
7555.43 665
7556.25 668
7557.07 666
7557.89 649
7558.71 659
7559.53 680
7560.36 696
7561.18 657
7562.00 644
7562.82 656
7563.64 664
7564.46 661
7565.28 686
7566.10 668
7566.92 623
7567.74 680
7568.56 647
7569.39 629
7570.21 676
7571.03 689
7571.85 658
7572.67 666
7573.49 661
7574.31 664
7575.14 679
7575.96 669
7576.78 686
7577.60 689
7578.42 687
7579.24 667
7580.06 701
7580.89 681
7581.71 674
7582.53 738
7583.35 691
7584.17 681
7585.00 684
7585.82 684
7586.64 717
7587.46 681
7588.29 693
7589.11 724
7589.93 731
7590.75 722
7591.57 742
7592.40 771
7593.22 758
7594.04 753
7594.86 799
7595.69 786
7596.51 788
7597.33 766
7598.15 767
7598.98 740
7599.80 759
7600.62 816
7601.45 818
7602.27 854
7603.09 828
7603.92 805
7604.74 794
7605.56 793
7606.38 823
7607.21 829
7608.03 795
7608.85 809
7609.68 807
7610.50 870
7611.32 833
7612.15 843
7612.97 814
7613.80 863
7614.62 828
7615.44 846
7616.27 881
7617.09 948
7617.91 914
7618.74 948
7619.56 953
7620.39 938
7621.21 917
7622.03 900
7622.86 883
7623.68 872
7624.51 883
7625.33 893
7626.15 872
7626.98 880
7627.80 877
7628.63 858
7629.45 836
7630.28 869
7631.10 903
7631.93 906
7632.75 883
7633.58 875
7634.40 798
7635.22 795
7636.05 836
7636.87 832
7637.70 818
7638.52 780
7639.35 762
7640.17 767
7641.00 802
7641.82 815
7642.65 811
7643.47 810
7644.30 797
7645.13 832
7645.95 818
7646.78 790
7647.60 805
7648.43 780
7649.25 787
7650.08 801
7650.90 788
7651.73 792
7652.55 802
7653.38 822
7654.21 750
7655.03 721
7655.86 720
7656.68 753
7657.51 733
7658.34 770
7659.16 734
7659.99 730
7660.81 751
7661.64 707
7662.47 722
7663.29 687
7664.12 704
7664.95 719
7665.77 724
7666.60 723
7667.42 717
7668.25 712
7669.08 700
7669.90 727
7670.73 704
7671.56 701
7672.38 694
7673.21 689
7674.04 667
7674.87 648
7675.69 708
7676.52 679
7677.35 646
7678.17 669
7679.00 685
7679.83 681
7680.65 677
7681.48 693
7682.31 689
7683.14 726
7683.96 699
7684.79 725
7685.62 742
7686.45 718
7687.27 693
7688.10 712
7688.93 699
7689.76 687
7690.58 701
7691.41 716
7692.24 714
7693.07 709
7693.90 693
7694.72 716
7695.55 686
7696.38 668
7697.21 721
7698.04 751
7698.86 720
7699.69 713
7700.52 698
7701.35 712
7702.18 683
7703.01 703
7703.83 694
7704.66 691
7705.49 669
7706.32 676
7707.15 700
7707.98 667
7708.81 648
7709.63 636
7710.46 673
7711.29 650
7712.12 644
7712.95 648
7713.78 661
7714.61 674
7715.44 633
7716.27 624
7717.10 663
7717.93 661
7718.75 638
7719.58 640
7720.41 663
7721.24 643
7722.07 652
7722.90 603
7723.73 633
7724.56 652
7725.39 711
7726.22 690
7727.05 664
7727.88 675
7728.71 645
7729.54 672
7730.37 676
7731.20 674
7732.03 684
7732.86 660
7733.69 639
7734.52 642
7735.35 627
7736.18 604
7737.01 601
7737.84 656
7738.67 617
7739.50 589
7740.33 589
7741.16 614
7741.99 619
7742.82 619
7743.65 628
7744.48 624
7745.31 627
7746.14 618
7746.98 669
7747.81 654
7748.64 644
7749.47 653
7750.30 638
7751.13 674
7751.96 646
7752.79 623
7753.62 625
7754.45 633
7755.29 631
7756.12 635
7756.95 597
7757.78 598
7758.61 623
7759.44 638
7760.27 612
7761.11 624
7761.94 628
7762.77 645
7763.60 637
7764.43 603
7765.26 615
7766.10 615
7766.93 617
7767.76 637
7768.59 622
7769.42 623
7770.26 638
7771.09 634
7771.92 662
7772.75 646
7773.58 615
7774.42 639
7775.25 652
7776.08 635
7776.91 607
7777.75 595
7778.58 627
7779.41 643
7780.24 624
7781.08 617
7781.91 653
7782.74 601
7783.57 658
7784.41 625
7785.24 602
7786.07 615
7786.91 620
7787.74 660
7788.57 638
7789.40 601
7790.24 599
7791.07 639
7791.90 627
7792.74 625
7793.57 637
7794.40 644
7795.24 643
7796.07 657
7796.90 647
7797.74 605
7798.57 654
7799.40 673
7800.24 647
7801.07 658
7801.91 652
7802.74 638
7803.57 665
7804.41 657
7805.24 683
7806.07 715
7806.91 683
7807.74 704
7808.58 683
7809.41 733
7810.25 728
7811.08 758
7811.91 754
7812.75 802
7813.58 854
7814.42 821
7815.25 832
7816.09 859
7816.92 830
7817.75 863
7818.59 832
7819.42 855
7820.26 825
7821.09 814
7821.93 806
7822.76 814
7823.60 796
7824.43 801
7825.27 784
7826.10 832
7826.94 818
7827.77 802
7828.61 779
7829.44 748
7830.28 753
7831.11 803
7831.95 801
7832.78 851
7833.62 878
7834.46 881
7835.29 878
7836.13 810
7836.96 823
7837.80 799
7838.63 779
7839.47 748
7840.31 724
7841.14 747
7841.98 739
7842.81 742
7843.65 703
7844.48 724
7845.32 697
7846.16 747
7846.99 700
7847.83 698
7848.67 713
7849.50 736
7850.34 695
7851.17 723
7852.01 721
7852.85 698
7853.68 702
7854.52 717
7855.36 673
7856.19 702
7857.03 702
7857.87 707
7858.70 653
7859.54 677
7860.38 724
7861.21 703
7862.05 696
7862.89 674
7863.72 661
7864.56 674
7865.40 727
7866.24 703
7867.07 715
7867.91 706
7868.75 693
7869.59 727
7870.42 716
7871.26 710
7872.10 717
7872.94 715
7873.77 792
7874.61 819
7875.45 774
7876.29 787
7877.12 830
7877.96 886
7878.80 832
7879.64 850
7880.47 892
7881.31 888
7882.15 882
7882.99 861
7883.83 849
7884.66 846
7885.50 817
7886.34 806
7887.18 781
7888.02 771
7888.86 796
7889.69 790
7890.53 807
7891.37 806
7892.21 851
7893.05 791
7893.89 786
7894.73 780
7895.56 771
7896.40 775
7897.24 757
7898.08 773
7898.92 738
7899.76 742
7900.60 693
7901.44 719
7902.28 747
7903.12 731
7903.95 739
7904.79 725
7905.63 700
7906.47 746
7907.31 740
7908.15 739
7908.99 718
7909.83 713
7910.67 713
7911.51 763
7912.35 725
7913.19 781
7914.03 805
7914.87 812
7915.71 843
7916.55 884
7917.39 904
7918.23 935
7919.07 893
7919.91 902
7920.75 858
7921.59 815
7922.43 808
7923.27 749
7924.11 753
7924.95 736
7925.79 723
7926.63 696
7927.47 702
7928.31 698
7929.15 688
7929.99 686
7930.83 671
7931.67 666
7932.51 654
7933.35 656
7934.19 693
7935.04 667
7935.88 677
7936.72 655
7937.56 660
7938.40 664
7939.24 635
7940.08 652
7940.92 643
7941.76 680
7942.60 680
7943.45 658
7944.29 661
7945.13 677
7945.97 700
7946.81 698
7947.65 676
7948.49 729
7949.34 687
7950.18 692
7951.02 702
7951.86 690
7952.70 720
7953.54 760
7954.39 738
7955.23 751
7956.07 762
7956.91 771
7957.75 754
7958.60 741
7959.44 730
7960.28 724
7961.12 723
7961.96 722
7962.81 738
7963.65 738
7964.49 737
7965.33 755
7966.18 795
7967.02 824
7967.86 791
7968.70 808
7969.55 787
7970.39 756
7971.23 720
7972.08 672
7972.92 711
7973.76 679
7974.60 699
7975.45 658
7976.29 643
7977.13 636
7977.98 648
7978.82 618
7979.66 618
7980.51 632
7981.35 666
7982.19 632
7983.04 609
7983.88 631
7984.72 638
7985.57 611
7986.41 627
7987.25 648
7988.10 646
7988.94 630
7989.78 609
7990.63 593
7991.47 585
7992.32 598
7993.16 592
7994.00 558
7994.85 571
7995.69 551
7996.54 584
7997.38 569
7998.22 573
7999.07 568
7999.91 571
8000.76 549
8001.60 552
8002.45 545
8003.29 563
8004.13 565
8004.98 524
8005.82 532
8006.67 537
8007.51 549
8008.36 567
8009.20 561
8010.05 545
8010.89 529
8011.74 536
8012.58 519
8013.43 508
8014.27 559
8015.12 512
8015.96 562
8016.81 554
8017.65 551
8018.50 519
8019.34 563
8020.19 540
8021.03 558
8021.88 552
8022.72 550
8023.57 539
8024.41 526
8025.26 544
8026.11 539
8026.95 515
8027.80 506
8028.64 520
8029.49 531
8030.33 534
8031.18 535
8032.03 521
8032.87 516
8033.72 533
8034.56 547
8035.41 538
8036.26 586
8037.10 539
8037.95 519
8038.80 539
8039.64 501
8040.49 506
8041.34 494
8042.18 506
8043.03 513
8043.87 526
8044.72 514
8045.57 543
8046.41 524
8047.26 522
8048.11 522
8048.96 527
8049.80 527
8050.65 524
8051.50 514
8052.34 535
8053.19 516
8054.04 519
8054.88 506
8055.73 506
8056.58 529
8057.43 529
8058.27 528
8059.12 544
8059.97 505
8060.82 499
8061.66 530
8062.51 522
8063.36 497
8064.21 512
8065.05 480
8065.90 479
8066.75 486
8067.60 483
8068.44 502
8069.29 506
8070.14 534
8070.99 521
8071.84 491
8072.68 485
8073.53 489
8074.38 507
8075.23 502
8076.08 489
8076.93 499
8077.77 488
8078.62 514
8079.47 492
8080.32 476
8081.17 492
8082.02 504
8082.87 507
8083.71 533
8084.56 525
8085.41 515
8086.26 486
8087.11 506
8087.96 509
8088.81 503
8089.66 528
8090.51 525
8091.35 481
8092.20 462
8093.05 500
8093.90 510
8094.75 479
8095.60 496
8096.45 482
8097.30 493
8098.15 496
8099.00 494
8099.85 477
8100.70 475
8101.55 492
8102.40 461
8103.25 505
8104.10 530
8104.95 481
8105.80 504
8106.65 503
8107.50 479
8108.35 487
8109.20 525
8110.05 468
8110.90 496
8111.75 481
8112.60 476
8113.45 497
8114.30 502
8115.15 489
8116.00 509
8116.85 495
8117.70 537
8118.55 474
8119.40 474
8120.25 516
8121.10 493
8121.95 533
8122.80 517
8123.65 478
8124.50 504
8125.35 511
8126.20 516
8127.06 516
8127.91 518
8128.76 520
8129.61 528
8130.46 537
8131.31 566
8132.16 566
8133.01 559
8133.86 523
8134.72 494
8135.57 525
8136.42 528
8137.27 502
8138.12 496
8138.97 481
8139.83 532
8140.68 540
8141.53 564
8142.38 500
8143.23 508
8144.08 530
8144.94 518
8145.79 550
8146.64 536
8147.49 536
8148.34 558
8149.20 552
8150.05 517
8150.90 495
8151.75 533
8152.60 534
8153.46 585
8154.31 575
8155.16 547
8156.01 560
8156.87 548
8157.72 552
8158.57 587
8159.42 544
8160.28 527
8161.13 521
8161.98 538
8162.84 503
8163.69 504
8164.54 518
8165.39 534
8166.25 503
8167.10 527
8167.95 481
8168.81 475
8169.66 470
8170.51 482
8171.37 464
8172.22 502
8173.07 500
8173.93 511
8174.78 503
8175.63 473
8176.49 488
8177.34 534
8178.19 511
8179.05 492
8179.90 487
8180.76 477
8181.61 491
8182.46 467
8183.32 502
8184.17 469
8185.02 501
8185.88 476
8186.73 495
8187.59 467
8188.44 492
8189.30 501
8190.15 474
8191.00 449
8191.86 438
8192.71 463
8193.57 497
8194.42 462
8195.28 483
8196.13 460
8196.99 464
8197.84 505
8198.69 481
8199.55 472
8200.40 473
8201.26 436
8202.11 493
8202.97 505
8203.82 517
8204.68 477
8205.53 456
8206.39 485
8207.24 470
8208.10 464
8208.95 502
8209.81 499
8210.67 529
8211.52 507
8212.38 484
8213.23 481
8214.09 503
8214.94 511
8215.80 523
8216.65 527
8217.51 524
8218.37 526
8219.22 529
8220.08 503
8220.93 487
8221.79 520
8222.64 523
8223.50 517
8224.36 490
8225.21 510
8226.07 512
8226.92 480
8227.78 490
8228.64 502
8229.49 475
8230.35 496
8231.21 457
8232.06 442
8232.92 490
8233.78 468
8234.63 485
8235.49 486
8236.35 479
8237.20 487
8238.06 447
8238.92 500
8239.77 457
8240.63 495
8241.49 489
8242.34 498
8243.20 479
8244.06 498
8244.91 465
8245.77 520
8246.63 497
8247.49 502
8248.34 507
8249.20 456
8250.06 482
8250.92 485
8251.77 481
8252.63 488
8253.49 490
8254.35 459
8255.20 482
8256.06 501
8256.92 498
8257.78 513
8258.63 501
8259.49 491
8260.35 480
8261.21 480
8262.07 473
8262.92 474
8263.78 462
8264.64 492
8265.50 516
8266.36 508
8267.22 504
8268.07 502
8268.93 481
8269.79 541
8270.65 528
8271.51 514
8272.37 533
8273.22 509
8274.08 528
8274.94 545
8275.80 539
8276.66 519
8277.52 535
8278.38 539
8279.24 557
8280.09 621
8280.95 571
8281.81 571
8282.67 532
8283.53 505
8284.39 535
8285.25 515
8286.11 534
8286.97 525
8287.83 559
8288.69 551
8289.55 549
8290.41 519
8291.26 532
8292.12 556
8292.98 574
8293.84 578
8294.70 601
8295.56 530
8296.42 500
8297.28 530
8298.14 516
8299.00 518
8299.86 512
8300.72 496
8301.58 528
8302.44 508
8303.30 524
8304.16 520
8305.02 526
8305.88 508
8306.74 496
8307.60 494
8308.46 512
8309.33 522
8310.19 507
8311.05 478
8311.91 516
8312.77 514
8313.63 537
8314.49 516
8315.35 488
8316.21 476
8317.07 492
8317.93 498
8318.79 477
8319.65 464
8320.52 500
8321.38 500
8322.24 481
8323.10 467
8323.96 490
8324.82 483
8325.68 519
8326.54 510
8327.41 501
8328.27 492
8329.13 489
8329.99 496
8330.85 479
8331.71 492
8332.57 495
8333.44 494
8334.30 486
8335.16 477
8336.02 485
8336.88 496
8337.75 513
8338.61 503
8339.47 475
8340.33 506
8341.19 509
8342.06 495
8342.92 513
8343.78 505
8344.64 516
8345.50 515
8346.37 539
8347.23 505
8348.09 494
8348.95 517
8349.82 525
8350.68 517
8351.54 507
8352.40 522
8353.27 505
8354.13 509
8354.99 514
8355.86 526
8356.72 492
8357.58 503
8358.45 504
8359.31 513
8360.17 514
8361.03 473
8361.90 494
8362.76 505
8363.62 482
8364.49 480
8365.35 481
8366.21 493
8367.08 508
8367.94 501
8368.80 510
8369.67 498
8370.53 516
8371.40 496
8372.26 523
8373.12 512
8373.99 522
8374.85 515
8375.71 523
8376.58 500
8377.44 550
8378.31 529
8379.17 509
8380.03 491
8380.90 535
8381.76 490
8382.63 517
8383.49 519
8384.36 517
8385.22 540
8386.08 547
8386.95 533
8387.81 540
8388.68 543
8389.54 520
8390.41 516
8391.27 525
8392.14 540
8393.00 514
8393.87 491
8394.73 515
8395.60 525
8396.46 530
8397.33 524
8398.19 540
8399.06 576
8399.92 585
8400.79 540
8401.65 560
8402.52 586
8403.38 577
8404.25 560
8405.11 548
8405.98 523
8406.84 563
8407.71 587
8408.58 602
8409.44 573
8410.31 581
8411.17 585
8412.04 575
8412.90 571
8413.77 636
8414.64 612
8415.50 589
8416.37 588
8417.23 585
8418.10 608
8418.97 614
8419.83 571
8420.70 565
8421.56 597
8422.43 619
8423.30 597
8424.16 598
8425.03 633
8425.90 621
8426.76 627
8427.63 657
8428.50 655
8429.36 675
8430.23 676
8431.10 678
8431.96 666
8432.83 682
8433.70 707
8434.56 668
8435.43 681
8436.30 681
8437.16 700
8438.03 693
8438.90 715
8439.77 746
8440.63 765
8441.50 788
8442.37 800
8443.24 805
8444.10 816
8444.97 808
8445.84 802
8446.71 829
8447.57 822
8448.44 810
8449.31 827
8450.18 814
8451.04 846
8451.91 887
8452.78 941
8453.65 1034
8454.52 1167
8455.38 1247
8456.25 1259
8457.12 1290
8457.99 1311
8458.86 1194
8459.72 1108
8460.59 1067
8461.46 959
8462.33 974
8463.20 862
8464.07 813
8464.93 802
8465.80 783
8466.67 763
8467.54 761
8468.41 752
8469.28 759
8470.15 721
8471.02 712
8471.88 742
8472.75 721
8473.62 731
8474.49 740
8475.36 718
8476.23 743
8477.10 753
8477.97 756
8478.84 789
8479.71 753
8480.58 773
8481.44 788
8482.31 794
8483.18 767
8484.05 768
8484.92 742
8485.79 779
8486.66 770
8487.53 746
8488.40 743
8489.27 685
8490.14 760
8491.01 764
8491.88 763
8492.75 790
8493.62 754
8494.49 782
8495.36 761
8496.23 769
8497.10 764
8497.97 759
8498.84 769
8499.71 755
8500.58 740
8501.45 750
8502.32 747
8503.19 774
8504.06 767
8504.93 739
8505.80 759
8506.67 765
8507.55 762
8508.42 741
8509.29 793
8510.16 800
8511.03 782
8511.90 831
8512.77 776
8513.64 787
8514.51 815
8515.38 849
8516.25 799
8517.13 857
8518.00 837
8518.87 851
8519.74 814
8520.61 863
8521.48 908
8522.35 952
8523.23 1005
8524.10 1063
8524.97 1178
8525.84 1262
8526.71 1284
8527.58 1232
8528.46 1180
8529.33 1127
8530.20 1066
8531.07 967
8531.94 933
8532.81 929
8533.69 887
8534.56 890
8535.43 845
8536.30 814
8537.18 832
8538.05 774
8538.92 810
8539.79 795
8540.66 777
8541.54 772
8542.41 792
8543.28 787
8544.15 747
8545.03 780
8545.90 787
8546.77 760
8547.64 756
8548.52 726
8549.39 764
8550.26 764
8551.14 821
8552.01 867
8552.88 926
8553.76 940
8554.63 931
8555.50 923
8556.37 943
8557.25 900
8558.12 869
8558.99 832
8559.87 816
8560.74 813
8561.61 803
8562.49 805
8563.36 813
8564.24 807
8565.11 805
8565.98 784
8566.86 775
8567.73 748
8568.60 738
8569.48 792
8570.35 790
8571.23 764
8572.10 731
8572.97 748
8573.85 782
8574.72 767
8575.60 763
8576.47 766
8577.34 736
8578.22 726
8579.09 756
8579.97 789
8580.84 790
8581.72 740
8582.59 778
8583.47 821
8584.34 793
8585.21 797
8586.09 814
8586.96 822
8587.84 849
8588.71 857
8589.59 856
8590.46 882
8591.34 890
8592.21 884
8593.09 844
8593.96 847
8594.84 855
8595.71 837
8596.59 823
8597.46 853
8598.34 847
8599.22 907
8600.09 867
8600.97 891
8601.84 924
8602.72 894
8603.59 945
8604.47 950
8605.34 944
8606.22 914
8607.10 953
8607.97 964
8608.85 920
8609.72 966
8610.60 975
8611.47 965
8612.35 976
8613.23 1014
8614.10 986
8614.98 999
8615.86 1021
8616.73 1043
8617.61 1042
8618.48 1092
8619.36 1064
8620.24 1078
8621.11 1130
8621.99 1131
8622.87 1108
8623.74 1115
8624.62 1122
8625.50 1184
8626.37 1142
8627.25 1128
8628.13 1178
8629.00 1206
8629.88 1167
8630.76 1123
8631.64 1179
8632.51 1165
8633.39 1234
8634.27 1207
8635.14 1187
8636.02 1222
8636.90 1273
8637.78 1239
8638.65 1260
8639.53 1283
8640.41 1324
8641.29 1279
8642.16 1320
8643.04 1355
8643.92 1396
8644.80 1427
8645.67 1445
8646.55 1444
8647.43 1480
8648.31 1493
8649.18 1531
8650.06 1510
8650.94 1456
8651.82 1473
8652.70 1490
8653.58 1508
8654.45 1541
8655.33 1559
8656.21 1579
8657.09 1603
8657.97 1659
8658.84 1765
8659.72 1896
8660.60 1988
8661.48 2184
8662.36 2301
8663.24 2415
8664.12 2584
8664.99 2623
8665.87 2547
8666.75 2472
8667.63 2359
8668.51 2343
8669.39 2175
8670.27 2155
8671.15 2178
8672.03 2263
8672.91 2331
8673.78 2344
8674.66 2324
8675.54 2337
8676.42 2245
8677.30 2174
8678.18 2083
8679.06 1858
8679.94 1768
8680.82 1712
8681.70 1615
8682.58 1555
8683.46 1557
8684.34 1535
8685.22 1549
8686.10 1527
8686.98 1596
8687.86 1678
8688.74 1778
8689.62 1915
8690.50 2048
8691.38 2136
8692.26 2183
8693.14 2190
8694.02 2224
8694.90 2112
8695.78 1973
8696.66 1892
8697.54 1845
8698.42 1752
8699.30 1816
8700.18 1799
8701.06 1882
8701.94 1942
8702.82 1914
8703.70 1873
8704.58 1814
8705.46 1700
8706.34 1596
8707.23 1521
8708.11 1402
8708.99 1360
8709.87 1263
8710.75 1250
8711.63 1190
8712.51 1139
8713.39 1122
8714.27 1089
8715.16 1126
8716.04 1033
8716.92 1049
8717.80 1081
8718.68 1080
8719.56 1084
8720.44 1094
8721.33 1067
8722.21 1049
8723.09 1044
8723.97 1049
8724.85 1045
8725.73 1066
8726.62 1056
8727.50 1076
8728.38 1055
8729.26 1094
8730.14 1136
8731.03 1126
8731.91 1097
8732.79 1133
8733.67 1083
8734.55 1061
8735.44 1062
8736.32 1038
8737.20 1059
8738.08 1073
8738.97 1034
8739.85 1065
8740.73 1052
8741.61 1041
8742.50 1058
8743.38 1076
8744.26 1041
8745.14 1059
8746.03 1025
8746.91 1006
8747.79 1009
8748.68 989
8749.56 985
8750.44 1016
8751.33 978
8752.21 974
8753.09 982
8753.97 987
8754.86 997
8755.74 1009
8756.62 999
8757.51 1001
8758.39 1008
8759.28 1024
8760.16 1018
8761.04 1010
8761.93 1006
8762.81 978
8763.69 976
8764.58 991
8765.46 989
8766.34 991
8767.23 998
8768.11 984
8769.00 941
8769.88 964
8770.76 953
8771.65 943
8772.53 943
8773.42 925
8774.30 914
8775.19 957
8776.07 945
8776.95 873
8777.84 919
8778.72 881
8779.61 892
8780.49 887
8781.38 870
8782.26 871
8783.15 892
8784.03 863
8784.92 885
8785.80 871
8786.69 844
8787.57 872
8788.46 870
8789.34 864
8790.23 845
8791.11 818
8792.00 841
8792.88 867
8793.77 854
8794.65 800
8795.54 796
8796.42 801
8797.31 800
8798.19 758
8799.08 798
8799.96 801
8800.85 766
8801.74 812
8802.62 814
8803.51 831
8804.39 780
8805.28 797
8806.16 806
8807.05 796
8807.94 791
8808.82 806
8809.71 775
8810.59 738
8811.48 756
8812.37 778
8813.25 784
8814.14 778
8815.03 811
8815.91 817
8816.80 825
8817.68 836
8818.57 799
8819.46 796
8820.34 796
8821.23 804
8822.12 770
8823.00 713
8823.89 746
8824.78 774
8825.66 741
8826.55 721
8827.44 686
8828.33 715
8829.21 734
8830.10 695
8830.99 691
8831.87 697
8832.76 693
8833.65 708
8834.54 660
8835.42 684
8836.31 687
8837.20 648
8838.08 645
8838.97 661
8839.86 658
8840.75 671
8841.64 681
8842.52 681
8843.41 660
8844.30 606
8845.19 640
8846.07 651
8846.96 626
8847.85 629
8848.74 660
8849.63 621
8850.51 632
8851.40 587
8852.29 604
8853.18 631
8854.07 624
8854.96 601
8855.84 592
8856.73 583
8857.62 575
8858.51 574
8859.40 587
8860.29 599
8861.17 570
8862.06 571
8862.95 577
8863.84 564
8864.73 574
8865.62 574
8866.51 623
8867.40 589
8868.29 581
8869.17 561
8870.06 551
8870.95 542
8871.84 564
8872.73 543
8873.62 560
8874.51 568
8875.40 576
8876.29 542
8877.18 540
8878.07 542
8878.96 569
8879.85 544
8880.74 533
8881.63 524
8882.51 565
8883.40 523
8884.29 559
8885.18 524
8886.07 551
8886.96 526
8887.85 540
8888.74 537
8889.63 529
8890.52 523
8891.41 523
8892.30 532
8893.19 526
8894.09 497
8894.98 516
8895.87 527
8896.76 471
8897.65 516
8898.54 489
8899.43 505
8900.32 508
8901.21 491
8902.10 523
8902.99 511
8903.88 499
8904.77 492
8905.66 507
8906.55 495
8907.44 522
8908.34 483
8909.23 507
8910.12 502
8911.01 472
8911.90 502
8912.79 541
8913.68 526
8914.57 521
8915.47 468
8916.36 469
8917.25 499
8918.14 469
8919.03 436
8919.92 493
8920.81 487
8921.71 463
8922.60 475
8923.49 456
8924.38 483
8925.27 492
8926.16 462
8927.06 466
8927.95 469
8928.84 485
8929.73 467
8930.62 461
8931.52 461
8932.41 446
8933.30 443
8934.19 483
8935.09 487
8935.98 477
8936.87 461
8937.76 462
8938.66 451
8939.55 474
8940.44 446
8941.33 422
8942.23 428
8943.12 450
8944.01 480
8944.90 482
8945.80 471
8946.69 458
8947.58 475
8948.48 489
8949.37 469
8950.26 440
8951.16 456
8952.05 469
8952.94 467
8953.84 443
8954.73 448
8955.62 474
8956.52 454
8957.41 473
8958.30 440
8959.20 474
8960.09 463
8960.98 451
8961.88 435
8962.77 486
8963.66 473
8964.56 476
8965.45 469
8966.35 456
8967.24 450
8968.13 469
8969.03 465
8969.92 478
8970.82 465
8971.71 466
8972.60 478
8973.50 435
8974.39 469
8975.29 445
8976.18 448
8977.08 433
8977.97 483
8978.87 453
8979.76 448
8980.65 428
8981.55 454
8982.44 451
8983.34 456
8984.23 443
8985.13 459
8986.02 493
8986.92 465
8987.81 433
8988.71 469
8989.60 489
8990.50 482
8991.39 462
8992.29 423
8993.18 435
8994.08 445
8994.97 462
8995.87 446
8996.76 446
8997.66 473
8998.56 460
8999.45 457
9000.35 440
9001.24 438
9002.14 448
9003.03 456
9003.93 433
9004.83 421
9005.72 439
9006.62 440
9007.51 458
9008.41 450
9009.31 448
9010.20 438
9011.10 451
9011.99 447
9012.89 455
9013.79 441
9014.68 415
9015.58 445
9016.48 418
9017.37 428
9018.27 439
9019.16 416
9020.06 414
9020.96 438
9021.85 393
9022.75 415
9023.65 424
9024.54 429
9025.44 428
9026.34 418
9027.24 438
9028.13 431
9029.03 425
9029.93 430
9030.82 433
9031.72 415
9032.62 395
9033.52 428
9034.41 436
9035.31 438
9036.21 414
9037.10 404
9038.00 433
9038.90 425
9039.80 422
9040.69 418
9041.59 453
9042.49 417
9043.39 447
9044.29 462
9045.18 471
9046.08 439
9046.98 440
9047.88 454
9048.78 416
9049.67 429
9050.57 434
9051.47 467
9052.37 421
9053.27 406
9054.16 418
9055.06 428
9055.96 434
9056.86 421
9057.76 453
9058.66 449
9059.55 449
9060.45 438
9061.35 431
9062.25 428
9063.15 466
9064.05 446
9064.95 435
9065.85 431
9066.74 435
9067.64 453
9068.54 429
9069.44 437
9070.34 431
9071.24 408
9072.14 430
9073.04 445
9073.94 450
9074.84 432
9075.74 458
9076.64 464
9077.53 423
9078.43 447
9079.33 463
9080.23 456
9081.13 444
9082.03 425
9082.93 427
9083.83 442
9084.73 447
9085.63 448
9086.53 449
9087.43 481
9088.33 447
9089.23 446
9090.13 428
9091.03 407
9091.93 451
9092.83 455
9093.73 458
9094.63 424
9095.53 413
9096.43 462
9097.33 456
9098.23 473
9099.13 469
9100.04 428
9100.94 455
9101.84 415
9102.74 445
9103.64 423
9104.54 387
9105.44 436
9106.34 410
9107.24 425
9108.14 424
9109.04 463
9109.94 423
9110.85 430
9111.75 442
9112.65 424
9113.55 448
9114.45 433
9115.35 427
9116.25 423
9117.15 450
9118.06 441
9118.96 451
9119.86 445
9120.76 399
9121.66 386
9122.56 416
9123.46 428
9124.37 445
9125.27 441
9126.17 452
9127.07 460
9127.97 430
9128.88 447
9129.78 420
9130.68 448
9131.58 429
9132.48 439
9133.39 412
9134.29 452
9135.19 442
9136.09 431
9137.00 433
9137.90 427
9138.80 425
9139.70 419
9140.61 449
9141.51 451
9142.41 417
9143.31 420
9144.22 433
9145.12 418
9146.02 430
9146.92 441
9147.83 446
9148.73 422
9149.63 411
9150.54 429
9151.44 460
9152.34 424
9153.25 430
9154.15 448
9155.05 450
9155.96 426
9156.86 423
9157.76 412
9158.67 450
9159.57 417
9160.47 436
9161.38 430
9162.28 425
9163.18 427
9164.09 428
9164.99 430
9165.90 443
9166.80 439
9167.70 448
9168.61 441
9169.51 447
9170.42 455
9171.32 453
9172.22 459
9173.13 444
9174.03 423
9174.94 442
9175.84 445
9176.74 427
9177.65 414
9178.55 405
9179.46 443
9180.36 492
9181.27 473
9182.17 473
9183.08 462
9183.98 418
9184.89 451
9185.79 409
9186.70 450
9187.60 443
9188.51 427
9189.41 452
9190.32 445
9191.22 436
9192.13 420
9193.03 459
9193.94 481
9194.84 480
9195.75 463
9196.65 465
9197.56 483
9198.46 487
9199.37 480
9200.27 460
9201.18 501
9202.08 459
9202.99 469
9203.90 488
9204.80 482
9205.71 464
9206.61 468
9207.52 453
9208.42 452
9209.33 459
9210.24 464
9211.14 445
9212.05 435
9212.95 437
9213.86 459
9214.77 452
9215.67 461
9216.58 451
9217.49 457
9218.39 429
9219.30 444
9220.21 429
9221.11 456
9222.02 439
9222.93 435
9223.83 443
9224.74 425
9225.65 431
9226.55 425
9227.46 432
9228.37 438
9229.27 463
9230.18 449
9231.09 415
9231.99 431
9232.90 455
9233.81 433
9234.72 457
9235.62 430
9236.53 432
9237.44 435
9238.34 440
9239.25 444
9240.16 441
9241.07 398
9241.97 406
9242.88 417
9243.79 415
9244.70 428
9245.61 419
9246.51 449
9247.42 411
9248.33 423
9249.24 470
9250.14 443
9251.05 447
9251.96 431
9252.87 436
9253.78 426
9254.69 435
9255.59 444
9256.50 439
9257.41 430
9258.32 437
9259.23 435
9260.14 439
9261.04 423
9261.95 425
9262.86 429
9263.77 408
9264.68 429
9265.59 444
9266.50 461
9267.40 421
9268.31 429
9269.22 439
9270.13 451
9271.04 425
9271.95 412
9272.86 433
9273.77 437
9274.68 436
9275.59 432
9276.49 429
9277.40 431
9278.31 422
9279.22 437
9280.13 422
9281.04 432
9281.95 432
9282.86 443
9283.77 436
9284.68 445
9285.59 413
9286.50 395
9287.41 437
9288.32 437
9289.23 432
9290.14 444
9291.05 418
9291.96 442
9292.87 444
9293.78 424
9294.69 443
9295.60 487
9296.51 476
9297.42 460
9298.33 447
9299.24 455
9300.15 447
9301.06 465
9301.97 472
9302.88 474
9303.79 473
9304.70 469
9305.61 479
9306.53 491
9307.44 506
9308.35 493
9309.26 491
9310.17 476
9311.08 476
9311.99 461
9312.90 500
9313.81 487
9314.72 453
9315.63 463
9316.55 497
9317.46 467
9318.37 439
9319.28 452
9320.19 458
9321.10 483
9322.01 489
9322.93 481
9323.84 483
9324.75 472
9325.66 466
9326.57 488
9327.48 474
9328.40 491
9329.31 478
9330.22 477
9331.13 441
9332.04 436
9332.96 474
9333.87 478
9334.78 483
9335.69 487
9336.60 494
9337.52 492
9338.43 488
9339.34 515
9340.25 485
9341.17 505
9342.08 463
9342.99 471
9343.90 489
9344.82 474
9345.73 493
9346.64 476
9347.55 477
9348.47 521
9349.38 511
9350.29 497
9351.21 476
9352.12 481
9353.03 476
9353.94 480
9354.86 512
9355.77 479
9356.68 506
9357.60 483
9358.51 474
9359.42 474
9360.34 494
9361.25 505
9362.16 485
9363.08 492
9363.99 500
9364.90 480
9365.82 504
9366.73 484
9367.65 497
9368.56 490
9369.47 497
9370.39 544
9371.30 522
9372.21 487
9373.13 495
9374.04 483
9374.96 478
9375.87 488
9376.79 495
9377.70 511
9378.61 492
9379.53 513
9380.44 499
9381.36 503
9382.27 546
9383.19 531
9384.10 511
9385.01 517
9385.93 519
9386.84 558
9387.76 521
9388.67 526
9389.59 535
9390.50 567
9391.42 575
9392.33 545
9393.25 550
9394.16 578
9395.08 570
9395.99 564
9396.91 560
9397.82 560
9398.74 553
9399.65 544
9400.57 550
9401.48 563
9402.40 589
9403.32 565
9404.23 566
9405.15 556
9406.06 560
9406.98 574
9407.89 566
9408.81 537
9409.73 554
9410.64 545
9411.56 550
9412.47 559
9413.39 542
9414.30 577
9415.22 579
9416.14 546
9417.05 559
9417.97 542
9418.89 540
9419.80 557
9420.72 581
9421.63 606
9422.55 590
9423.47 610
9424.38 608
9425.30 608
9426.22 616
9427.13 607
9428.05 625
9428.97 609
9429.88 601
9430.80 615
9431.72 604
9432.63 597
9433.55 617
9434.47 642
9435.38 642
9436.30 651
9437.22 621
9438.14 658
9439.05 689
9439.97 705
9440.89 704
9441.81 713
9442.72 724
9443.64 720
9444.56 703
9445.47 672
9446.39 690
9447.31 675
9448.23 674
9449.15 690
9450.06 745
9450.98 763
9451.90 756
9452.82 771
9453.73 724
9454.65 737
9455.57 722
9456.49 703
9457.41 691
9458.32 667
9459.24 655
9460.16 626
9461.08 626
9462.00 618
9462.92 595
9463.83 629
9464.75 629
9465.67 580
9466.59 591
9467.51 575
9468.43 593
9469.35 597
9470.26 565
9471.18 599
9472.10 609
9473.02 622
9473.94 613
9474.86 616
9475.78 627
9476.70 624
9477.62 632
9478.54 629
9479.45 645
9480.37 636
9481.29 623
9482.21 638
9483.13 615
9484.05 620
9484.97 627
9485.89 628
9486.81 631
9487.73 628
9488.65 641
9489.57 651
9490.49 658
9491.41 640
9492.33 618
9493.25 623
9494.17 643
9495.09 638
9496.01 641
9496.93 677
9497.85 627
9498.77 608
9499.69 636
9500.61 650
9501.53 664
9502.45 670
9503.37 692
9504.29 704
9505.21 673
9506.13 707
9507.05 703
9507.97 691
9508.89 701
9509.81 716
9510.73 691
9511.65 719
9512.57 725
9513.49 727
9514.42 735
9515.34 774
9516.26 807
9517.18 791
9518.10 847
9519.02 886
9519.94 940
9520.86 943
9521.78 956
9522.71 984
9523.63 976
9524.55 925
9525.47 907
9526.39 893
9527.31 875
9528.23 816
9529.16 797
9530.08 811
9531.00 819
9531.92 806
9532.84 799
9533.76 821
9534.69 750
9535.61 762
9536.53 758
9537.45 738
9538.37 724
9539.30 734
9540.22 755
9541.14 751
9542.06 708
9542.98 734
9543.91 759
9544.83 737
9545.75 719
9546.67 727
9547.60 759
9548.52 749
9549.44 758
9550.36 764
9551.29 760
9552.21 726
9553.13 703
9554.06 729
9554.98 763
9555.90 761
9556.82 786
9557.75 790
9558.67 790
9559.59 783
9560.52 780
9561.44 773
9562.36 769
9563.29 751
9564.21 780
9565.13 763
9566.06 788
9566.98 789
9567.90 784
9568.83 775
9569.75 816
9570.67 800
9571.60 802
9572.52 792
9573.44 840
9574.37 830
9575.29 849
9576.22 850
9577.14 854
9578.06 849
9578.99 862
9579.91 859
9580.84 835
9581.76 873
9582.68 884
9583.61 887
9584.53 862
9585.46 868
9586.38 873
9587.31 865
9588.23 901
9589.15 885
9590.08 864
9591.00 869
9591.93 864
9592.85 927
9593.78 914
9594.70 912
9595.63 945
9596.55 1015
9597.48 1075
9598.40 1068
9599.33 1083
9600.25 1101
9601.18 1090
9602.10 1083
9603.03 1012
9603.95 1027
9604.88 1034
9605.80 1015
9606.73 965
9607.65 958
9608.58 909
9609.50 937
9610.43 928
9611.35 910
9612.28 916
9613.21 899
9614.13 929
9615.06 947
9615.98 926
9616.91 943
9617.84 935
9618.76 919
9619.69 932
9620.61 915
9621.54 916
9622.47 942
9623.39 934
9624.32 962
9625.24 989
9626.17 998
9627.10 966
9628.02 953
9628.95 1012
9629.88 989
9630.80 986
9631.73 1030
9632.65 1035
9633.58 1024
9634.51 995
9635.43 990
9636.36 1024
9637.29 1033
9638.22 1068
9639.14 1115
9640.07 1088
9641.00 1097
9641.92 1068
9642.85 1080
9643.78 1094
9644.70 1163
9645.63 1158
9646.56 1139
9647.49 1138
9648.41 1147
9649.34 1152
9650.27 1164
9651.20 1116
9652.12 1137
9653.05 1138
9653.98 1132
9654.91 1145
9655.83 1131
9656.76 1117
9657.69 1082
9658.62 1127
9659.55 1164
9660.47 1145
9661.40 1157
9662.33 1193
9663.26 1150
9664.19 1210
9665.11 1203
9666.04 1200
9666.97 1167
9667.90 1254
9668.83 1233
9669.75 1227
9670.68 1233
9671.61 1252
9672.54 1276
9673.47 1290
9674.40 1293
9675.33 1312
9676.25 1318
9677.18 1300
9678.11 1310
9679.04 1279
9679.97 1285
9680.90 1325
9681.83 1328
9682.76 1282
9683.69 1298
9684.61 1361
9685.54 1347
9686.47 1369
9687.40 1365
9688.33 1334
9689.26 1352
9690.19 1346
9691.12 1325
9692.05 1300
9692.98 1338
9693.91 1370
9694.84 1379
9695.77 1380
9696.70 1388
9697.63 1437
9698.56 1558
9699.49 1541
9700.42 1510
9701.35 1466
9702.28 1411
9703.21 1408
9704.14 1370
9705.07 1295
9706.00 1370
9706.93 1376
9707.86 1378
9708.79 1363
9709.72 1340
9710.65 1407
9711.58 1422
9712.51 1520
9713.44 1526
9714.37 1566
9715.30 1598
9716.23 1607
9717.16 1591
9718.09 1514
9719.02 1463
9719.95 1332
9720.88 1297
9721.81 1309
9722.75 1197
9723.68 1211
9724.61 1211
9725.54 1168
9726.47 1127
9727.40 1160
9728.33 1166
9729.26 1178
9730.19 1124
9731.13 1171
9732.06 1154
9732.99 1174
9733.92 1159
9734.85 1140
9735.78 1167
9736.71 1127
9737.65 1090
9738.58 1048
9739.51 1035
9740.44 1016
9741.37 997
9742.30 997
9743.24 1013
9744.17 979
9745.10 988
9746.03 970
9746.96 943
9747.90 944
9748.83 955
9749.76 924
9750.69 911
9751.63 939
9752.56 924
9753.49 933
9754.42 915
9755.36 917
9756.29 893
9757.22 890
9758.15 901
9759.09 856
9760.02 889
9760.95 899
9761.88 894
9762.82 905
9763.75 912
9764.68 881
9765.62 894
9766.55 897
9767.48 875
9768.41 890
9769.35 885
9770.28 887
9771.21 897
9772.15 885
9773.08 862
9774.01 893
9774.95 882
9775.88 892
9776.81 892
9777.75 872
9778.68 882
9779.62 869
9780.55 902
9781.48 880
9782.42 846
9783.35 891
9784.28 892
9785.22 870
9786.15 859
9787.09 837
9788.02 857
9788.95 842
9789.89 838
9790.82 831
9791.76 812
9792.69 841
9793.63 847
9794.56 827
9795.49 827
9796.43 850
9797.36 832
9798.30 866
9799.23 849
9800.17 808
9801.10 815
9802.04 795
9802.97 795
9803.91 780
9804.84 785
9805.78 768
9806.71 748
9807.65 724
9808.58 735
9809.52 752
9810.45 768
9811.39 732
9812.32 755
9813.26 746
9814.19 714
9815.13 695
9816.06 695
9817.00 671
9817.93 725
9818.87 694
9819.80 716
9820.74 722
9821.68 699
9822.61 690
9823.55 684
9824.48 674
9825.42 681
9826.35 684
9827.29 692
9828.23 673
9829.16 668
9830.10 680
9831.03 663
9831.97 677
9832.91 680
9833.84 673
9834.78 657
9835.72 633
9836.65 658
9837.59 665
9838.52 676
9839.46 628
9840.40 669
9841.33 688
9842.27 680
9843.21 670
9844.14 647
9845.08 646
9846.02 652
9846.95 643
9847.89 645
9848.83 650
9849.77 669
9850.70 681
9851.64 634
9852.58 646
9853.51 661
9854.45 661
9855.39 630
9856.33 604
9857.26 629
9858.20 652
9859.14 608
9860.08 637
9861.01 617
9861.95 597
9862.89 607
9863.83 632
9864.76 611
9865.70 614
9866.64 619
9867.58 614
9868.51 638
9869.45 617
9870.39 621
9871.33 616
9872.27 627
9873.20 625
9874.14 603
9875.08 588
9876.02 597
9876.96 617
9877.90 597
9878.83 597
9879.77 628
9880.71 609
9881.65 620
9882.59 628
9883.53 628
9884.47 603
9885.40 602
9886.34 619
9887.28 610
9888.22 605
9889.16 614
9890.10 562
9891.04 606
9891.98 615
9892.91 609
9893.85 615
9894.79 612
9895.73 591
9896.67 617
9897.61 585
9898.55 609
9899.49 594
9900.43 574
9901.37 576
9902.31 599
9903.25 583
9904.19 600
9905.13 583
9906.07 603
9907.01 588
9907.95 597
9908.89 628
9909.83 638
9910.77 610
9911.71 593
9912.65 602
9913.59 617
9914.53 625
9915.47 576
9916.41 594
9917.35 618
9918.29 595
9919.23 612
9920.17 592
9921.11 636
9922.05 650
9922.99 681
9923.93 710
9924.87 722
9925.81 728
9926.75 733
9927.69 724
9928.63 735
9929.57 746
9930.51 697
9931.45 674
9932.39 681
9933.34 654
9934.28 620
9935.22 603
9936.16 604
9937.10 582
9938.04 614
9938.98 594
9939.92 582
9940.87 597
9941.81 614
9942.75 607
9943.69 594
9944.63 597
9945.57 652
9946.51 691
9947.46 656
9948.40 682
9949.34 706
9950.28 705
9951.22 705
9952.16 690
9953.11 651
9954.05 640
9954.99 641
9955.93 649
9956.87 586
9957.82 568
9958.76 612
9959.70 591
9960.64 586
9961.59 570
9962.53 551
9963.47 543
9964.41 537
9965.35 536
9966.30 514
9967.24 568
9968.18 580
9969.13 527
9970.07 527
9971.01 494
9971.95 511
9972.90 551
9973.84 509
9974.78 529
9975.73 503
9976.67 513
9977.61 537
9978.55 513
9979.50 536
9980.44 509
9981.38 540
9982.33 540
9983.27 558
9984.21 534
9985.16 548
9986.10 530
9987.04 541
9987.99 557
9988.93 526
9989.88 516
9990.82 507
9991.76 541
9992.71 548
9993.65 504
9994.59 519
9995.54 531
9996.48 518
9997.43 523
9998.37 498
9999.31 490
10000.26 499
10001.20 509
10002.15 510
10003.09 509
10004.04 517
10004.98 526
10005.92 519
10006.87 512
10007.81 519
10008.76 500
10009.70 503
10010.65 495
10011.59 479
10012.54 479
10013.48 498
10014.43 523
10015.37 534
10016.32 483
10017.26 517
10018.21 532
10019.15 496
10020.10 470
10021.04 487
10021.99 480
10022.93 507
10023.88 523
10024.82 493
10025.77 490
10026.71 495
10027.66 468
10028.60 494
10029.55 504
10030.49 502
10031.44 500
10032.39 489
10033.33 494
10034.28 480
10035.22 478
10036.17 501
10037.11 499
10038.06 473
10039.01 477
10039.95 474
10040.90 464
10041.84 497
10042.79 476
10043.74 484
10044.68 474
10045.63 507
10046.58 476
10047.52 471
10048.47 471
10049.41 502
10050.36 471
10051.31 483
10052.25 470
10053.20 458
10054.15 467
10055.09 468
10056.04 483
10056.99 460
10057.93 466
10058.88 480
10059.83 486
10060.78 468
10061.72 469
10062.67 446
10063.62 423
10064.56 461
10065.51 486
10066.46 493
10067.41 425
10068.35 453
10069.30 466
10070.25 462
10071.20 455
10072.14 467
10073.09 441
10074.04 477
10074.99 457
10075.93 468
10076.88 455
10077.83 459
10078.78 467
10079.72 449
10080.67 470
10081.62 486
10082.57 458
10083.52 443
10084.46 481
10085.41 492
10086.36 461
10087.31 450
10088.26 446
10089.21 478
10090.15 487
10091.10 455
10092.05 449
10093.00 453
10093.95 443
10094.90 456
10095.85 443
10096.79 448
10097.74 449
10098.69 453
10099.64 436
10100.59 458
10101.54 469
10102.49 453
10103.44 430
10104.39 463
10105.33 446
10106.28 451
10107.23 487
10108.18 484
10109.13 490
10110.08 444
10111.03 406
10111.98 429
10112.93 432
10113.88 437
10114.83 462
10115.78 466
10116.73 442
10117.68 467
10118.63 451
10119.58 418
10120.53 438
10121.48 450
10122.43 434
10123.38 458
10124.33 455
10125.28 465
10126.23 445
10127.18 458
10128.13 466
10129.08 469
10130.03 463
10130.98 455
10131.93 477
10132.88 481
10133.83 465
10134.78 486
10135.73 488
10136.68 509
10137.63 474
10138.58 481
10139.53 453
10140.48 491
10141.43 495
10142.38 505
10143.33 481
10144.29 485
10145.24 494
10146.19 505
10147.14 488
10148.09 505
10149.04 505
10149.99 474
10150.94 473
10151.89 509
10152.85 524
10153.80 481
10154.75 505
10155.70 512
10156.65 504
10157.60 504
10158.55 490
10159.51 518
10160.46 501
10161.41 504
10162.36 516
10163.31 516
10164.26 527
10165.22 548
10166.17 541
10167.12 531
10168.07 560
10169.02 559
10169.98 546
10170.93 546
10171.88 528
10172.83 523
10173.79 542
10174.74 554
10175.69 558
10176.64 548
10177.60 555
10178.55 545
10179.50 561
10180.45 587
10181.41 554
10182.36 549
10183.31 555
10184.26 563
10185.22 573
10186.17 571
10187.12 558
10188.08 543
10189.03 546
10189.98 544
10190.93 541
10191.89 562
10192.84 561
10193.79 580
10194.75 555
10195.70 562
10196.65 561
10197.61 599
10198.56 560
10199.51 556
10200.47 536
10201.42 563
10202.38 570
10203.33 578
10204.28 600
10205.24 612
10206.19 606
10207.14 628
10208.10 607
10209.05 665
10210.01 580
10210.96 577
10211.91 616
10212.87 557
10213.82 557
10214.78 552
10215.73 511
10216.69 557
10217.64 524
10218.59 558
10219.55 577
10220.50 556
10221.46 541
10222.41 563
10223.37 563
10224.32 554
10225.28 536
10226.23 571
10227.19 566
10228.14 567
10229.10 573
10230.05 577
10231.01 616
10231.96 599
10232.92 674
10233.87 655
10234.83 684
10235.78 694
10236.74 689
10237.69 666
10238.65 657
10239.60 679
10240.56 640
10241.51 636
10242.47 600
10243.42 571
10244.38 552
10245.34 543
10246.29 551
10247.25 543
10248.20 543
10249.16 544
10250.11 524
10251.07 556
10252.03 531
10252.98 540
10253.94 521
10254.89 531
10255.85 535
10256.81 497
10257.76 516
10258.72 514
10259.68 511
10260.63 499
10261.59 464
10262.55 494
10263.50 483
10264.46 490
10265.41 479
10266.37 459
10267.33 504
10268.28 510
10269.24 483
10270.20 488
10271.16 500
10272.11 474
10273.07 487
10274.03 468
10274.98 479
10275.94 475
10276.90 475
10277.85 472
10278.81 467
10279.77 459
10280.73 484
10281.68 478
10282.64 489
10283.60 453
10284.56 469
10285.51 477
10286.47 474
10287.43 484
10288.39 451
10289.34 461
10290.30 468
10291.26 501
10292.22 477
10293.18 475
10294.13 474
10295.09 489
10296.05 494
10297.01 461
10297.97 478
10298.92 482
10299.88 474
10300.84 486
10301.80 486
10302.76 480
10303.72 463
10304.67 456
10305.63 447
10306.59 441
10307.55 446
10308.51 482
10309.47 464
10310.43 478
10311.38 481
10312.34 468
10313.30 472
10314.26 469
10315.22 483
10316.18 477
10317.14 486
10318.10 491
10319.06 481
10320.01 491
10320.97 470
10321.93 469
10322.89 474
10323.85 469
10324.81 481
10325.77 472
10326.73 503
10327.69 495
10328.65 461
10329.61 480
10330.57 479
10331.53 498
10332.49 472
10333.45 463
10334.41 475
10335.37 458
10336.33 450
10337.29 461
10338.25 457
10339.21 419
10340.17 438
10341.13 450
10342.09 448
10343.05 415
10344.01 437
10344.97 440
10345.93 448
10346.89 417
10347.85 430
10348.81 429
10349.77 447
10350.73 445
10351.69 436
10352.65 422
10353.61 444
10354.57 426
10355.53 412
10356.49 443
10357.46 414
10358.42 435
10359.38 430
10360.34 426
10361.30 452
10362.26 436
10363.22 410
10364.18 404
10365.14 396
10366.11 411
10367.07 422
10368.03 408
10368.99 397
10369.95 426
10370.91 413
10371.87 440
10372.84 432
10373.80 425
10374.76 381
10375.72 401
10376.68 384
10377.64 389
10378.61 391
10379.57 386
10380.53 409
10381.49 398
10382.45 436
10383.42 418
10384.38 434
10385.34 425
10386.30 384
10387.27 385
10388.23 407
10389.19 416
10390.15 418
10391.11 420
10392.08 426
10393.04 400
10394.00 406
10394.96 399
10395.93 391
10396.89 414
10397.85 419
10398.82 404
10399.78 425
10400.74 402
10401.70 416
10402.67 404
10403.63 415
10404.59 404
10405.56 397
10406.52 424
10407.48 400
10408.45 390
10409.41 411
10410.37 405
10411.34 410
10412.30 405
10413.26 389
10414.23 395
10415.19 430
10416.15 407
10417.12 436
10418.08 404
10419.04 421
10420.01 404
10420.97 406
10421.94 400
10422.90 419
10423.86 426
10424.83 404
10425.79 404
10426.76 379
10427.72 396
10428.68 392
10429.65 383
10430.61 422
10431.58 366
10432.54 370
10433.51 394
10434.47 392
10435.44 371
10436.40 393
10437.36 360
10438.33 373
10439.29 381
10440.26 411
10441.22 407
10442.19 392
10443.15 390
10444.12 413
10445.08 396
10446.05 402
10447.01 416
10447.98 377
10448.94 368
10449.91 364
10450.87 383
10451.84 369
10452.80 361
10453.77 380
10454.73 385
10455.70 369
10456.67 357
10457.63 365
10458.60 388
10459.56 356
10460.53 378
10461.49 395
10462.46 404
10463.43 386
10464.39 393
10465.36 380
10466.32 374
10467.29 398
10468.25 395
10469.22 375
10470.19 396
10471.15 384
10472.12 365
10473.09 370
10474.05 368
10475.02 389
10475.98 393
10476.95 415
10477.92 445
10478.88 414
10479.85 397
10480.82 373
10481.78 420
10482.75 431
10483.72 413
10484.68 413
10485.65 406
10486.62 420
10487.58 386
10488.55 405
10489.52 383
10490.49 407
10491.45 376
10492.42 373
10493.39 380
10494.35 421
10495.32 375
10496.29 398
10497.26 400
10498.22 392
10499.19 352
10500.16 380
10501.13 401
10502.09 369
10503.06 392
10504.03 368
10505.00 378
10505.96 387
10506.93 399
10507.90 397
10508.87 370
10509.84 404
10510.80 379
10511.77 383
10512.74 379
10513.71 402
10514.68 403
10515.64 388
10516.61 372
10517.58 396
10518.55 394
10519.52 395
10520.49 384
10521.45 368
10522.42 380
10523.39 364
10524.36 387
10525.33 368
10526.30 373
10527.27 373
10528.23 410
10529.20 391
10530.17 368
10531.14 363
10532.11 371
10533.08 377
10534.05 383
10535.02 392
10535.99 400
10536.96 381
10537.93 355
10538.89 379
10539.86 395
10540.83 372
10541.80 363
10542.77 374
10543.74 366
10544.71 390
10545.68 401
10546.65 412
10547.62 383
10548.59 402
10549.56 381
10550.53 368
10551.50 365
10552.47 370
10553.44 396
10554.41 381
10555.38 389
10556.35 407
10557.32 402
10558.29 396
10559.26 391
10560.23 388
10561.20 435
10562.17 438
10563.14 417
10564.11 402
10565.08 402
10566.05 427
10567.02 420
10567.99 392
10568.96 393
10569.93 398
10570.91 421
10571.88 419
10572.85 423
10573.82 380
10574.79 416
10575.76 426
10576.73 402
10577.70 403
10578.67 396
10579.64 399
10580.62 379
10581.59 394
10582.56 420
10583.53 420
10584.50 393
10585.47 406
10586.44 404
10587.42 400
10588.39 432
10589.36 403
10590.33 420
10591.30 458
10592.27 411
10593.25 437
10594.22 426
10595.19 421
10596.16 391
10597.13 428
10598.10 409
10599.08 396
10600.05 437
10601.02 452
10601.99 436
10602.97 407
10603.94 463
10604.91 461
10605.88 487
10606.85 483
10607.83 507
10608.80 496
10609.77 482
10610.74 493
10611.72 499
10612.69 487
10613.66 473
10614.64 449
10615.61 444
10616.58 444
10617.55 443
10618.53 425
10619.50 415
10620.47 402
10621.45 430
10622.42 420
10623.39 408
10624.37 405
10625.34 421
10626.31 431
10627.29 421
10628.26 437
10629.23 429
10630.21 407
10631.18 427
10632.15 414
10633.13 412
10634.10 439
10635.07 431
10636.05 429
10637.02 489
10638.00 468
10638.97 438
10639.94 443
10640.92 462
10641.89 474
10642.87 444
10643.84 460
10644.81 446
10645.79 426
10646.76 417
10647.74 404
10648.71 405
10649.68 406
10650.66 409
10651.63 430
10652.61 391
10653.58 405
10654.56 396
10655.53 395
10656.51 399
10657.48 422
10658.46 393
10659.43 370
10660.41 405
10661.38 376
10662.36 407
10663.33 375
10664.31 395
10665.28 394
10666.26 392
10667.23 371
10668.21 382
10669.18 359
10670.16 378
10671.13 380
10672.11 381
10673.08 395
10674.06 401
10675.03 394
10676.01 401
10676.99 389
10677.96 374
10678.94 381
10679.91 377
10680.89 394
10681.86 393
10682.84 404
10683.82 390
10684.79 406
10685.77 364
10686.74 384
10687.72 398
10688.70 409
10689.67 401
10690.65 404
10691.63 385
10692.60 385
10693.58 366
10694.55 380
10695.53 405
10696.51 407
10697.48 393
10698.46 407
10699.44 416
10700.41 390
10701.39 393
10702.37 375
10703.34 379
10704.32 385
10705.30 384
10706.27 397
10707.25 366
10708.23 379
10709.21 382
10710.18 385
10711.16 388
10712.14 383
10713.11 392
10714.09 377
10715.07 382
10716.05 415
10717.02 410
10718.00 360
10718.98 387
10719.96 378
10720.93 405
10721.91 412
10722.89 374
10723.87 407
10724.85 410
10725.82 395
10726.80 387
10727.78 380
10728.76 367
10729.74 407
10730.71 412
10731.69 404
10732.67 415
10733.65 408
10734.63 410
10735.60 382
10736.58 404
10737.56 395
10738.54 400
10739.52 448
10740.50 398
10741.48 382
10742.45 390
10743.43 401
10744.41 420
10745.39 441
10746.37 425
10747.35 410
10748.33 418
10749.31 403
10750.28 414
10751.26 366
10752.24 416
10753.22 404
10754.20 392
10755.18 406
10756.16 432
10757.14 400
10758.12 404
10759.10 376
10760.08 418
10761.06 414
10762.04 424
10763.01 418
10763.99 407
10764.97 400
10765.95 412
10766.93 409
10767.91 406
10768.89 435
10769.87 428
10770.85 391
10771.83 412
10772.81 448
10773.79 446
10774.77 440
10775.75 439
10776.73 440
10777.71 413
10778.69 415
10779.67 422
10780.65 455
10781.63 453
10782.62 431
10783.60 441
10784.58 430
10785.56 442
10786.54 461
10787.52 440
10788.50 427
10789.48 444
10790.46 446
10791.44 443
10792.42 459
10793.40 411
10794.38 447
10795.37 425
10796.35 429
10797.33 430
10798.31 424
10799.29 422
10800.27 443
10801.25 448
10802.23 431
10803.21 441
10804.20 423
10805.18 447
10806.16 415
10807.14 472
10808.12 464
10809.10 427
10810.09 441
10811.07 454
10812.05 453
10813.03 488
10814.01 479
10815.00 471
10815.98 455
10816.96 435
10817.94 467
10818.92 466
10819.91 467
10820.89 449
10821.87 440
10822.85 466
10823.83 489
10824.82 469
10825.80 472
10826.78 466
10827.76 491
10828.75 471
10829.73 494
10830.71 480
10831.69 464
10832.68 465
10833.66 474
10834.64 457
10835.63 441
10836.61 468
10837.59 491
10838.57 464
10839.56 470
10840.54 451
10841.52 501
10842.51 493
10843.49 506
10844.47 470
10845.46 472
10846.44 495
10847.42 504
10848.41 510
10849.39 522
10850.37 524
10851.36 523
10852.34 518
10853.32 499
10854.31 508
10855.29 532
10856.28 534
10857.26 523
10858.24 511
10859.23 530
10860.21 517
10861.20 522
10862.18 534
10863.16 552
10864.15 524
10865.13 542
10866.12 552
10867.10 538
10868.08 519
10869.07 527
10870.05 550
10871.04 533
10872.02 524
10873.01 567
10873.99 537
10874.98 515
10875.96 548
10876.95 568
10877.93 578
10878.92 584
10879.90 541
10880.89 543
10881.87 576
10882.86 578
10883.84 574
10884.83 573
10885.81 555
10886.80 584
10887.78 628
10888.77 613
10889.75 621
10890.74 581
10891.72 606
10892.71 600
10893.69 593
10894.68 604
10895.66 614
10896.65 621
10897.64 589
10898.62 627
10899.61 654
10900.59 620
10901.58 622
10902.56 613
10903.55 624
10904.54 610
10905.52 648
10906.51 656
10907.49 666
10908.48 663
10909.47 689
10910.45 674
10911.44 678
10912.43 668
10913.41 664
10914.40 662
10915.39 690
10916.37 682
10917.36 718
10918.35 723
10919.33 740
10920.32 695
10921.31 699
10922.29 740
10923.28 725
10924.27 731
10925.25 733
10926.24 720
10927.23 721
10928.21 735
10929.20 744
10930.19 728
10931.18 783
10932.16 757
10933.15 761
10934.14 735
10935.12 754
10936.11 783
10937.10 766
10938.09 786
10939.07 798
10940.06 808
10941.05 794
10942.04 821
10943.02 827
10944.01 816
10945.00 797
10945.99 812
10946.98 863
10947.96 833
10948.95 879
10949.94 898
10950.93 897
10951.92 943
10952.90 989
10953.89 957
10954.88 1026
10955.87 1071
10956.86 1098
10957.85 1120
10958.83 1161
10959.82 1131
10960.81 1137
10961.80 1107
10962.79 1063
10963.78 1030
10964.77 1018
10965.75 962
10966.74 935
10967.73 924
10968.72 925
10969.71 933
10970.70 905
10971.69 878
10972.68 852
10973.67 857
10974.66 867
10975.64 865
10976.63 872
10977.62 863
10978.61 874
10979.60 880
10980.59 888
10981.58 872
10982.57 900
10983.56 896
10984.55 912
10985.54 881
10986.53 923
10987.52 922
10988.51 946
10989.50 942
10990.49 931
10991.48 956
10992.47 1048
10993.46 1086
10994.45 1154
10995.44 1189
10996.43 1278
10997.42 1375
10998.41 1354
10999.40 1398
11000.39 1434
11001.38 1403
11002.37 1389
11003.36 1317
11004.35 1251
11005.34 1163
11006.33 1101
11007.32 1031
11008.31 943
11009.30 873
11010.30 873
11011.29 868
11012.28 847
11013.27 814
11014.26 807
11015.25 784
11016.24 751
11017.23 739
11018.22 759
11019.21 765
11020.21 737
11021.20 725
11022.19 674
11023.18 714
11024.17 708
11025.16 743
11026.15 706
11027.14 664
11028.14 701
11029.13 718
11030.12 693
11031.11 692
11032.10 712
11033.09 714
11034.09 729
11035.08 739
11036.07 704
11037.06 724
11038.05 712
11039.05 698
11040.04 728
11041.03 697
11042.02 715
11043.02 699
11044.01 684
11045.00 662
11045.99 661
11046.98 620
11047.98 645
11048.97 636
11049.96 656
11050.95 652
11051.95 672
11052.94 656
11053.93 635
11054.93 647
11055.92 653
11056.91 626
11057.90 639
11058.90 633
11059.89 660
11060.88 646
11061.88 646
11062.87 637
11063.86 642
11064.86 642
11065.85 667
11066.84 678
11067.84 653
11068.83 615
11069.82 640
11070.82 653
11071.81 621
11072.80 614
11073.80 660
11074.79 647
11075.78 649
11076.78 669
11077.77 652
11078.77 655
11079.76 619
11080.75 657
11081.75 633
11082.74 631
11083.74 625
11084.73 606
11085.72 616
11086.72 616
11087.71 610
11088.71 598
11089.70 612
11090.70 584
11091.69 583
11092.68 578
11093.68 567
11094.67 600
11095.67 588
11096.66 590
11097.66 578
11098.65 594
11099.65 588
11100.64 611
11101.64 607
11102.63 638
11103.63 582
11104.62 580
11105.62 544
11106.61 551
11107.61 546
11108.60 572
11109.60 568
11110.59 547
11111.59 567
11112.58 563
11113.58 563
11114.57 541
11115.57 563
11116.56 568
11117.56 554
11118.56 535
11119.55 528
11120.55 547
11121.54 533
11122.54 529
11123.54 550
11124.53 562
11125.53 567
11126.52 560
11127.52 533
11128.51 537
11129.51 514
11130.51 516
11131.50 531
11132.50 513
11133.50 503
11134.49 500
11135.49 525
11136.49 491
11137.48 498
11138.48 491
11139.47 504
11140.47 518
11141.47 511
11142.46 492
11143.46 515
11144.46 523
11145.46 504
11146.45 520
11147.45 522
11148.45 494
11149.44 498
11150.44 512
11151.44 478
11152.43 529
11153.43 507
11154.43 506
11155.43 515
11156.42 531
11157.42 517
11158.42 467
11159.42 489
11160.41 496
11161.41 496
11162.41 485
11163.41 473
11164.40 497
11165.40 518
11166.40 533
11167.40 490
11168.39 498
11169.39 482
11170.39 484
11171.39 494
11172.39 501
11173.38 473
11174.38 498
11175.38 476
11176.38 479
11177.38 509
11178.38 455
11179.37 472
11180.37 508
11181.37 511
11182.37 497
11183.37 498
11184.37 489
11185.37 496
11186.36 505
11187.36 474
11188.36 486
11189.36 489
11190.36 526
11191.36 524
11192.36 506
11193.36 495
11194.36 498
11195.35 493
11196.35 513
11197.35 507
11198.35 499
11199.35 511
11200.35 541
11201.35 514
11202.35 502
11203.35 489
11204.35 531
11205.35 505
11206.35 487
11207.35 533
11208.35 554
11209.35 537
11210.35 527
11211.35 529
11212.35 498
11213.35 512
11214.35 544
11215.34 527
11216.35 512
11217.35 502
11218.35 512
11219.35 481
11220.35 487
11221.35 475
11222.35 514
11223.35 514
11224.35 529
11225.35 519
11226.35 517
11227.35 534
11228.35 546
11229.35 512
11230.35 504
11231.35 521
11232.35 510
11233.35 507
11234.35 506
11235.35 491
11236.35 484
11237.36 507
11238.36 510
11239.36 487
11240.36 495
11241.36 502
11242.36 489
11243.36 506
11244.36 503
11245.36 524
11246.37 509
11247.37 490
11248.37 502
11249.37 481
11250.37 514
11251.37 499
11252.38 508
11253.38 521
11254.38 501
11255.38 494
11256.38 514
11257.38 514
11258.39 489
11259.39 505
11260.39 516
11261.39 534
11262.39 536
11263.40 530
11264.40 524
11265.40 524
11266.40 521
11267.40 519
11268.41 538
11269.41 551
11270.41 545
11271.41 533
11272.42 533
11273.42 563
11274.42 558
11275.42 561
11276.43 584
11277.43 546
11278.43 524
11279.44 550
11280.44 564
11281.44 552
11282.44 540
11283.45 484
11284.45 502
11285.45 510
11286.46 536
11287.46 516
11288.46 505
11289.47 499
11290.47 485
11291.47 515
11292.48 503
11293.48 491
11294.48 505
11295.49 522
11296.49 496
11297.49 492
11298.50 503
11299.50 493
11300.51 502
11301.51 536
11302.51 496
11303.52 491
11304.52 491
11305.53 464
11306.53 483
11307.53 489
11308.54 475
11309.54 461
11310.55 491
11311.55 489
11312.55 526
11313.56 515
11314.56 504
11315.57 528
11316.57 524
11317.58 535
11318.58 521
11319.59 506
11320.59 530
11321.59 530
11322.60 502
11323.60 526
11324.61 512
11325.61 481
11326.62 485
11327.62 523
11328.63 480
11329.63 464
11330.64 461
11331.64 488
11332.65 514
11333.65 557
11334.66 565
11335.67 554
11336.67 524
11337.68 520
11338.68 539
11339.69 525
11340.69 529
11341.70 550
11342.70 545
11343.71 544
11344.72 535
11345.72 552
11346.73 503
11347.73 488
11348.74 519
11349.74 481
11350.75 496
11351.76 472
11352.76 490
11353.77 482
11354.78 478
11355.78 454
11356.79 483
11357.79 483
11358.80 452
11359.81 473
11360.81 461
11361.82 486
11362.83 430
11363.83 456
11364.84 468
11365.85 448
11366.85 439
11367.86 451
11368.87 445
11369.87 441
11370.88 428
11371.89 462
11372.89 454
11373.90 422
11374.91 432
11375.92 406
11376.92 429
11377.93 465
11378.94 441
11379.94 456
11380.95 442
11381.96 449
11382.97 462
11383.97 453
11384.98 447
11385.99 438
11387.00 448
11388.00 475
11389.01 436
11390.02 422
11391.03 442
11392.04 457
11393.04 406
11394.05 438
11395.06 421
11396.07 440
11397.08 430
11398.08 422
11399.09 410
11400.10 422
11401.11 415
11402.12 455
11403.12 460
11404.13 443
11405.14 462
11406.15 432
11407.16 425
11408.17 447
11409.18 442
11410.18 444
11411.19 446
11412.20 441
11413.21 448
11414.22 461
11415.23 446
11416.24 450
11417.25 466
11418.25 425
11419.26 440
11420.27 428
11421.28 460
11422.29 466
11423.30 435
11424.31 440
11425.32 454
11426.33 457
11427.34 456
11428.35 420
11429.36 407
11430.37 429
11431.38 438
11432.39 442
11433.39 416
11434.40 450
11435.41 443
11436.42 438
11437.43 413
11438.44 440
11439.45 424
11440.46 450
11441.47 409
11442.48 420
11443.49 432
11444.50 451
11445.51 457
11446.52 408
11447.53 410
11448.55 402
11449.56 434
11450.57 420
11451.58 398
11452.59 416
11453.60 413
11454.61 439
11455.62 411
11456.63 389
11457.64 424
11458.65 436
11459.66 422
11460.67 424
11461.68 401
11462.69 436
11463.71 444
11464.72 424
11465.73 414
11466.74 425
11467.75 417
11468.76 439
11469.77 425
11470.78 444
11471.80 433
11472.81 437
11473.82 431
11474.83 419
11475.84 420
11476.85 426
11477.86 448
11478.88 443
11479.89 425
11480.90 432
11481.91 393
11482.92 427
11483.93 432
11484.95 454
11485.96 439
11486.97 436
11487.98 411
11489.00 434
11490.01 444
11491.02 411
11492.03 418
11493.04 436
11494.06 435
11495.07 437
11496.08 443
11497.09 441
11498.11 445
11499.12 454
11500.13 460
11501.14 446
11502.16 463
11503.17 452
11504.18 451
11505.20 462
11506.21 458
11507.22 454
11508.23 438
11509.25 423
11510.26 465
11511.27 454
11512.29 468
11513.30 470
11514.31 518
11515.33 512
11516.34 509
11517.35 485
11518.37 484
11519.38 506
11520.39 537
11521.41 493
11522.42 488
11523.43 527
11524.45 534
11525.46 555
11526.47 521
11527.49 517
11528.50 557
11529.52 572
11530.53 568
11531.54 601
11532.56 611
11533.57 641
11534.59 678
11535.60 704
11536.62 727
11537.63 725
11538.64 743
11539.66 742
11540.67 737
11541.69 703
11542.70 676
11543.72 654
11544.73 629
11545.75 599
11546.76 564
11547.77 533
11548.79 515
11549.80 520
11550.82 500
11551.83 464
11552.85 516
11553.86 483
11554.88 481
11555.89 458
11556.91 470
11557.92 468
11558.94 464
11559.95 453
11560.97 462
11561.99 455
11563.00 435
11564.02 449
11565.03 442
11566.05 459
11567.06 428
11568.08 453
11569.09 444
11570.11 425
11571.13 435
11572.14 410
11573.16 424
11574.17 432
11575.19 423
11576.20 428
11577.22 409
11578.24 420
11579.25 402
11580.27 428
11581.29 443
11582.30 436
11583.32 390
11584.33 430
11585.35 419
11586.37 397
11587.38 402
11588.40 425
11589.42 403
11590.43 389
11591.45 416
11592.47 390
11593.48 396
11594.50 414
11595.52 391
11596.53 415
11597.55 409
11598.57 437
11599.58 423
11600.60 425
11601.62 423
11602.64 400
11603.65 393
11604.67 395
11605.69 422
11606.70 394
11607.72 427
11608.74 403
11609.76 414
11610.77 416
11611.79 394
11612.81 410
11613.83 430
11614.84 422
11615.86 418
11616.88 430
11617.90 428
11618.92 441
11619.93 419
11620.95 420
11621.97 441
11622.99 429
11624.01 418
11625.02 417
11626.04 413
11627.06 437
11628.08 420
11629.10 429
11630.11 400
11631.13 423
11632.15 440
11633.17 420
11634.19 423
11635.21 414
11636.23 409
11637.24 389
11638.26 436
11639.28 423
11640.30 404
11641.32 398
11642.34 433
11643.36 405
11644.38 423
11645.39 430
11646.41 426
11647.43 420
11648.45 422
11649.47 411
11650.49 399
11651.51 380
11652.53 409
11653.55 405
11654.57 393
11655.59 390
11656.61 396
11657.63 402
11658.65 397
11659.67 414
11660.69 414
11661.70 396
11662.72 395
11663.74 391
11664.76 412
11665.78 384
11666.80 392
11667.82 371
11668.84 380
11669.86 404
11670.88 411
11671.90 376
11672.92 381
11673.95 379
11674.97 358
11675.99 368
11677.01 365
11678.03 384
11679.05 407
11680.07 402
11681.09 390
11682.11 387
11683.13 389
11684.15 397
11685.17 387
11686.19 379
11687.21 374
11688.23 397
11689.25 379
11690.28 378
11691.30 393
11692.32 413
11693.34 374
11694.36 386
11695.38 369
11696.40 368
11697.42 399
11698.44 385
11699.47 374
11700.49 360
11701.51 359
11702.53 355
11703.55 392
11704.57 375
11705.60 379
11706.62 387
11707.64 358
11708.66 383
11709.68 400
11710.70 388
11711.73 386
11712.75 394
11713.77 403
11714.79 397
11715.81 397
11716.84 403
11717.86 387
11718.88 406
11719.90 378
11720.92 360
11721.95 401
11722.97 394
11723.99 400
11725.01 416
11726.04 390
11727.06 378
11728.08 386
11729.11 415
11730.13 398
11731.15 368
11732.17 398
11733.20 405
11734.22 371
11735.24 387
11736.26 376
11737.29 359
11738.31 391
11739.33 390
11740.36 394
11741.38 390
11742.40 380
11743.43 397
11744.45 398
11745.47 373
11746.50 403
11747.52 425
11748.54 406
11749.57 408
11750.59 402
11751.62 381
11752.64 400
11753.66 407
11754.69 381
11755.71 389
11756.73 414
11757.76 427
11758.78 418
11759.81 397
11760.83 412
11761.85 429
11762.88 408
11763.90 416
11764.93 382
11765.95 417
11766.98 418
11768.00 415
11769.02 401
11770.05 400
11771.07 444
11772.10 440
11773.12 410
11774.15 418
11775.17 416
11776.20 403
11777.22 455
11778.25 428
11779.27 432
11780.30 433
11781.32 452
11782.35 424
11783.37 420
11784.40 448
11785.42 428
11786.45 435
11787.47 424
11788.50 468
11789.52 441
11790.55 447
11791.57 441
11792.60 428
11793.62 427
11794.65 421
11795.67 429
11796.70 436
11797.73 455
11798.75 403
11799.78 442
11800.80 433
11801.83 465
11802.85 450
11803.88 446
11804.91 474
11805.93 441
11806.96 438
11807.98 484
11809.01 454
11810.04 466
11811.06 487
11812.09 468
11813.12 469
11814.14 479
11815.17 453
11816.19 473
11817.22 488
11818.25 489
11819.27 484
11820.30 466
11821.33 495
11822.35 472
11823.38 462
11824.41 474
11825.44 486
11826.46 500
11827.49 482
11828.52 506
11829.54 485
11830.57 480
11831.60 483
11832.62 501
11833.65 505
11834.68 495
11835.71 499
11836.73 520
11837.76 514
11838.79 501
11839.82 530
11840.84 509
11841.87 505
11842.90 527
11843.93 516
11844.95 534
11845.98 532
11847.01 523
11848.04 542
11849.07 514
11850.09 530
11851.12 544
11852.15 586
11853.18 548
11854.21 546
11855.23 568
11856.26 548
11857.29 587
11858.32 579
11859.35 563
11860.38 549
11861.40 569
11862.43 585
11863.46 569
11864.49 569
11865.52 569
11866.55 607
11867.58 558
11868.60 594
11869.63 598
11870.66 598
11871.69 611
11872.72 627
11873.75 605
11874.78 609
11875.81 616
11876.84 605
11877.86 612
11878.89 614
11879.92 621
11880.95 628
11881.98 629
11883.01 660
11884.04 681
11885.07 669
11886.10 686
11887.13 676
11888.16 700
11889.19 675
11890.22 706
11891.25 726
11892.28 670
11893.31 697
11894.34 724
11895.37 738
11896.40 732
11897.43 751
11898.46 775
11899.49 830
11900.52 846
11901.55 886
11902.58 885
11903.61 930
11904.64 943
11905.67 955
11906.70 875
11907.73 876
11908.76 916
11909.79 847
11910.82 856
11911.85 792
11912.88 770
11913.91 775
11914.94 760
11915.97 773
11917.01 751
11918.04 794
11919.07 755
11920.10 729
11921.13 754
11922.16 742
11923.19 769
11924.22 790
11925.25 812
11926.28 787
11927.32 850
11928.35 914
11929.38 894
11930.41 923
11931.44 927
11932.47 946
11933.50 955
11934.54 927
11935.57 856
11936.60 856
11937.63 795
11938.66 776
11939.70 761
11940.73 735
11941.76 745
11942.79 699
11943.82 721
11944.85 699
11945.89 719
11946.92 665
11947.95 690
11948.98 667
11950.02 659
11951.05 669
11952.08 660
11953.11 638
11954.15 670
11955.18 663
11956.21 669
11957.24 637
11958.28 678
11959.31 669
11960.34 625
11961.37 652
11962.41 651
11963.44 681
11964.47 709
11965.51 702
11966.54 687
11967.57 666
11968.60 671
11969.64 695
11970.67 693
11971.70 678
11972.74 671
11973.77 683
11974.80 713
11975.84 704
11976.87 661
11977.90 715
11978.94 661
11979.97 677
11981.00 697
11982.04 680
11983.07 678
11984.11 675
11985.14 699
11986.17 705
11987.21 706
11988.24 716
11989.28 724
11990.31 694
11991.34 697
11992.38 725
11993.41 690
11994.45 697
11995.48 705
11996.51 691
11997.55 690
11998.58 710
11999.62 738
12000.65 754
12001.69 722
12002.72 729
12003.76 773
12004.79 833
12005.82 766
12006.86 755
12007.89 775
12008.93 752
12009.96 739
12011.00 758
12012.03 791
12013.07 794
12014.10 819
12015.14 814
12016.17 811
12017.21 799
12018.24 825
12019.28 791
12020.32 807
12021.35 782
12022.39 782
12023.42 792
12024.46 801
12025.49 793
12026.53 819
12027.56 827
12028.60 803
12029.64 832
12030.67 831
12031.71 807
12032.74 812
12033.78 793
12034.81 797
12035.85 808
12036.89 825
12037.92 809
12038.96 798
12039.99 809
12041.03 800
12042.07 815
12043.10 809
12044.14 796
12045.18 844
12046.21 834
12047.25 820
12048.29 871
12049.32 860
12050.36 850
12051.40 887
12052.43 929
12053.47 895
12054.51 925
12055.54 966
12056.58 947
12057.62 943
12058.65 912
12059.69 909
12060.73 933
12061.76 913
12062.80 886
12063.84 885
12064.88 863
12065.91 782
12066.95 763
12067.99 797
12069.03 797
12070.06 802
12071.10 752
12072.14 767
12073.18 747
12074.21 731
12075.25 740
12076.29 727
12077.33 694
12078.36 737
12079.40 741
12080.44 751
12081.48 753
12082.52 706
12083.55 718
12084.59 751
12085.63 720
12086.67 739
12087.71 766
12088.74 780
12089.78 763
12090.82 762
12091.86 743
12092.90 760
12093.94 769
12094.98 747
12096.01 755
12097.05 785
12098.09 793
12099.13 819
12100.17 825
12101.21 877
12102.25 850
12103.28 842
12104.32 874
12105.36 843
12106.40 819
12107.44 803
12108.48 768
12109.52 758
12110.56 734
12111.60 716
12112.64 723
12113.68 701
12114.72 693
12115.76 695
12116.79 669
12117.83 641
12118.87 631
12119.91 647
12120.95 613
12121.99 603
12123.03 612
12124.07 623
12125.11 587
12126.15 614
12127.19 589
12128.23 605
12129.27 629
12130.31 620
12131.35 633
12132.39 590
12133.43 596
12134.47 604
12135.51 577
12136.55 608
12137.59 634
12138.63 613
12139.67 637
12140.71 607
12141.76 595
12142.80 564
12143.84 600
12144.88 589
12145.92 570
12146.96 546
12148.00 563
12149.04 586
12150.08 586
12151.12 583
12152.16 567
12153.20 554
12154.25 532
12155.29 568
12156.33 558
12157.37 553
12158.41 547
12159.45 574
12160.49 554
12161.53 526
12162.58 555
12163.62 568
12164.66 569
12165.70 534
12166.74 514
12167.78 504
12168.82 552
12169.87 540
12170.91 492
12171.95 567
12172.99 539
12174.03 520
12175.08 523
12176.12 524
12177.16 543
12178.20 530
12179.24 546
12180.29 514
12181.33 503
12182.37 535
12183.41 532
12184.46 511
12185.50 500
12186.54 518
12187.58 538
12188.63 501
12189.67 502
12190.71 497
12191.75 509
12192.80 495
12193.84 495
12194.88 507
12195.92 525
12196.97 519
12198.01 509
12199.05 492
12200.10 514
12201.14 516
12202.18 503
12203.23 496
12204.27 486
12205.31 493
12206.36 496
12207.40 475
12208.44 488
12209.49 511
12210.53 505
12211.57 486
12212.62 469
12213.66 493
12214.70 472
12215.75 503
12216.79 465
12217.84 468
12218.88 503
12219.92 480
12220.97 470
12222.01 475
12223.06 469
12224.10 478
12225.14 452
12226.19 446
12227.23 445
12228.28 476
12229.32 467
12230.36 482
12231.41 487
12232.45 468
12233.50 461
12234.54 462
12235.59 472
12236.63 455
12237.68 454
12238.72 470
12239.77 466
12240.81 467
12241.86 441
12242.90 467
12243.94 433
12244.99 444
12246.03 476
12247.08 475
12248.13 456
12249.17 468
12250.22 444
12251.26 435
12252.31 455
12253.35 454
12254.40 427
12255.44 426
12256.49 424
12257.53 413
12258.58 438
12259.62 421
12260.67 422
12261.72 441
12262.76 438
12263.81 412
12264.85 433
12265.90 425
12266.94 426
12267.99 443
12269.04 438
12270.08 445
12271.13 444
12272.17 413
12273.22 404
12274.27 418
12275.31 433
12276.36 394
12277.41 425
12278.45 428
12279.50 403
12280.55 423
12281.59 408
12282.64 384
12283.69 399
12284.73 424
12285.78 420
12286.83 398
12287.87 414
12288.92 399
12289.97 393
12291.01 379
12292.06 392
12293.11 401
12294.15 404
12295.20 419
12296.25 414
12297.30 412
12298.34 408
12299.39 383
12300.44 405
12301.48 414
12302.53 399
12303.58 389
12304.63 427
12305.67 399
12306.72 400
12307.77 412
12308.82 392
12309.87 409
12310.91 394
12311.96 427
12313.01 432
12314.06 416
12315.10 415
12316.15 417
12317.20 424
12318.25 406
12319.30 387
12320.34 384
12321.39 384
12322.44 399
12323.49 398
12324.54 413
12325.59 385
12326.63 410
12327.68 379
12328.73 404
12329.78 410
12330.83 405
12331.88 424
12332.93 377
12333.98 388
12335.02 400
12336.07 404
12337.12 372
12338.17 360
12339.22 391
12340.27 376
12341.32 360
12342.37 395
12343.42 372
12344.47 386
12345.51 385
12346.56 410
12347.61 409
12348.66 407
12349.71 367
12350.76 361
12351.81 367
12352.86 362
12353.91 399
12354.96 384
12356.01 378
12357.06 383
12358.11 402
12359.16 400
12360.21 383
12361.26 396
12362.31 398
12363.36 391
12364.41 376
12365.46 374
12366.51 401
12367.56 374
12368.61 396
12369.66 414
12370.71 366
12371.76 381
12372.81 367
12373.86 388
12374.91 411
12375.96 416
12377.01 397
12378.06 390
12379.11 408
12380.17 408
12381.22 370
12382.27 402
12383.32 406
12384.37 374
12385.42 387
12386.47 420
12387.52 390
12388.57 392
12389.62 428
12390.67 438
12391.73 430
12392.78 391
12393.83 379
12394.88 410
12395.93 404
12396.98 415
12398.03 396
12399.09 375
12400.14 390
12401.19 395
12402.24 424
12403.29 428
12404.34 442
12405.40 431
12406.45 401
12407.50 389
12408.55 409
12409.60 402
12410.66 397
12411.71 402
12412.76 393
12413.81 412
12414.86 412
12415.92 432
12416.97 417
12418.02 428
12419.07 418
12420.13 398
12421.18 401
12422.23 428
12423.28 378
12424.34 409
12425.39 402
12426.44 426
12427.49 436
12428.55 410
12429.60 411
12430.65 394
12431.71 427
12432.76 429
12433.81 400
12434.86 405
12435.92 401
12436.97 446
12438.02 427
12439.08 442
12440.13 445
12441.18 451
12442.24 423
12443.29 432
12444.34 442
12445.40 440
12446.45 409
12447.50 426
12448.56 418
12449.61 463
12450.67 442
12451.72 434
12452.77 435
12453.83 438
12454.88 450
12455.94 449
12456.99 474
12458.04 438
12459.10 471
12460.15 450
12461.21 457
12462.26 476
12463.31 460
12464.37 509
12465.42 515
12466.48 510
12467.53 507
12468.59 525
12469.64 538
12470.70 530
12471.75 575
12472.80 608
12473.86 643
12474.91 636
12475.97 647
12477.02 687
12478.08 666
12479.13 637
12480.19 632
12481.24 632
12482.30 615
12483.35 600
12484.41 564
12485.46 578
12486.52 524
12487.57 526
12488.63 512
12489.69 513
12490.74 497
12491.80 485
12492.85 491
12493.91 491
12494.96 501
12496.02 476
12497.07 451
12498.13 470
12499.19 451
12500.24 479
12501.30 469
12502.35 502
12503.41 462
12504.47 462
12505.52 459
12506.58 470
12507.63 491
12508.69 480
12509.75 469
12510.80 469
12511.86 479
12512.91 463
12513.97 458
12515.03 458
12516.08 500
12517.14 486
12518.20 497
12519.25 469
12520.31 465
12521.37 492
12522.42 464
12523.48 491
12524.54 490
12525.59 476
12526.65 513
12527.71 507
12528.77 479
12529.82 459
12530.88 464
12531.94 486
12532.99 499
12534.05 450
12535.11 470
12536.17 479
12537.22 493
12538.28 465
12539.34 480
12540.40 475
12541.45 492
12542.51 502
12543.57 526
12544.63 508
12545.68 500
12546.74 500
12547.80 520
12548.86 537
12549.92 540
12550.97 539
12552.03 557
12553.09 598
12554.15 543
12555.21 527
12556.26 555
12557.32 535
12558.38 544
12559.44 551
12560.50 534
12561.56 539
12562.61 521
12563.67 520
12564.73 519
12565.79 498
12566.85 509
12567.91 503
12568.97 490
12570.02 517
12571.08 511
12572.14 492
12573.20 498
12574.26 502
12575.32 517
12576.38 523
12577.44 488
12578.50 510
12579.56 495
12580.61 520
12581.67 508
12582.73 514
12583.79 495
12584.85 476
12585.91 450
12586.97 494
12588.03 501
12589.09 522
12590.15 514
12591.21 489
12592.27 464
12593.33 487
12594.39 484
12595.45 493
12596.51 482
12597.57 507
12598.63 530
12599.69 509
12600.75 478
12601.81 487
12602.87 497
12603.93 493
12604.99 516
12606.05 521
12607.11 515
12608.17 500
12609.23 498
12610.29 512
12611.35 507
12612.41 518
12613.47 510
12614.53 568
12615.59 534
12616.66 540
12617.72 522
12618.78 565
12619.84 548
12620.90 566
12621.96 560
12623.02 561
12624.08 561
12625.14 544
12626.20 564
12627.26 585
12628.33 595
12629.39 588
12630.45 594
12631.51 576
12632.57 578
12633.63 556
12634.69 589
12635.76 578
12636.82 561
12637.88 560
12638.94 541
12640.00 550
12641.06 526
12642.13 511
12643.19 518
12644.25 531
12645.31 504
12646.37 505
12647.44 499
12648.50 507
12649.56 501
12650.62 510
12651.68 502
12652.75 503
12653.81 520
12654.87 497
12655.93 508
12657.00 488
12658.06 497
12659.12 516
12660.18 504
12661.25 480
12662.31 497
12663.37 499
12664.43 513
12665.50 513
12666.56 520
12667.62 503
12668.69 481
12669.75 525
12670.81 494
12671.88 530
12672.94 519
12674.00 497
12675.06 508
12676.13 502
12677.19 546
12678.25 554
12679.32 534
12680.38 522
12681.44 497
12682.51 488
12683.57 482
12684.64 509
12685.70 496
12686.76 527
12687.83 511
12688.89 532
12689.95 516
12691.02 506
12692.08 518
12693.15 503
12694.21 504
12695.27 500
12696.34 523
12697.40 559
12698.47 570
12699.53 556
12700.59 560
12701.66 577
12702.72 560
12703.79 568
12704.85 567
12705.92 555
12706.98 569
12708.05 543
12709.11 596
12710.18 576
12711.24 575
12712.30 578
12713.37 563
12714.43 576
12715.50 596
12716.56 562
12717.63 566
12718.69 521
12719.76 540
12720.82 553
12721.89 566
12722.95 545
12724.02 561
12725.09 599
12726.15 577
12727.22 596
12728.28 584
12729.35 601
12730.41 630
12731.48 647
12732.54 630
12733.61 597
12734.68 643
12735.74 634
12736.81 585
12737.87 604
12738.94 592
12740.00 572
12741.07 580
12742.14 546
12743.20 546
12744.27 543
12745.33 525
12746.40 553
12747.47 517
12748.53 486
12749.60 518
12750.67 529
12751.73 520
12752.80 515
12753.87 518
12754.93 517
12756.00 509
12757.07 508
12758.13 492
12759.20 532
12760.27 523
12761.33 522
12762.40 511
12763.47 490
12764.53 498
12765.60 489
12766.67 497
12767.73 468
12768.80 478
12769.87 489
12770.94 482
12772.00 488
12773.07 477
12774.14 466
12775.21 470
12776.27 472
12777.34 456
12778.41 452
12779.48 440
12780.54 459
12781.61 464
12782.68 472
12783.75 457
12784.81 465
12785.88 465
12786.95 432
12788.02 459
12789.09 478
12790.15 429
12791.22 439
12792.29 479
12793.36 443
12794.43 445
12795.49 424
12796.56 437
12797.63 461
12798.70 448
12799.77 425
12800.84 433
12801.90 447
12802.97 453
12804.04 438
12805.11 462
12806.18 432
12807.25 455
12808.32 456
12809.39 423
12810.45 416
12811.52 429
12812.59 424
12813.66 419
12814.73 441
12815.80 448
12816.87 443
12817.94 419
12819.01 450
12820.08 471
12821.15 432
12822.21 430
12823.28 439
12824.35 462
12825.42 438
12826.49 436
12827.56 433
12828.63 457
12829.70 442
12830.77 444
12831.84 442
12832.91 463
12833.98 439
12835.05 421
12836.12 449
12837.19 425
12838.26 424
12839.33 445
12840.40 457
12841.47 433
12842.54 396
12843.61 398
12844.68 413
12845.75 429
12846.82 397
12847.89 382
12848.96 407
12850.03 420
12851.10 409
12852.18 393
12853.25 401
12854.32 397
12855.39 419
12856.46 394
12857.53 376
12858.60 405
12859.67 381
12860.74 369
12861.81 424
12862.88 388
12863.96 365
12865.03 393
12866.10 401
12867.17 389
12868.24 386
12869.31 392
12870.38 370
12871.45 384
12872.53 397
12873.60 377
12874.67 416
12875.74 397
12876.81 393
12877.88 388
12878.96 351
12880.03 364
12881.10 377
12882.17 364
12883.24 382
12884.31 374
12885.39 357
12886.46 392
12887.53 394
12888.60 370
12889.68 344
12890.75 341
12891.82 369
12892.89 372
12893.96 365
12895.04 359
12896.11 373
12897.18 360
12898.25 398
12899.33 380
12900.40 353
12901.47 373
12902.54 358
12903.62 368
12904.69 358
12905.76 360
12906.84 345
12907.91 353
12908.98 352
12910.06 347
12911.13 344
12912.20 346
12913.27 352
12914.35 345
12915.42 337
12916.49 340
12917.57 366
12918.64 343
12919.71 350
12920.79 356
12921.86 358
12922.94 363
12924.01 353
12925.08 347
12926.16 347
12927.23 350
12928.30 332
12929.38 358
12930.45 355
12931.53 349
12932.60 340
12933.67 332
12934.75 324
12935.82 338
12936.90 336
12937.97 335
12939.04 323
12940.12 318
12941.19 343
12942.27 346
12943.34 357
12944.42 335
12945.49 348
12946.56 368
12947.64 348
12948.71 344
12949.79 350
12950.86 342
12951.94 328
12953.01 324
12954.09 321
12955.16 333
12956.24 356
12957.31 352
12958.39 346
12959.46 332
12960.54 340
12961.61 331
12962.69 342
12963.76 341
12964.84 351
12965.91 346
12966.99 321
12968.07 342
12969.14 347
12970.22 355
12971.29 328
12972.37 329
12973.44 317
12974.52 345
12975.59 341
12976.67 343
12977.75 350
12978.82 338
12979.90 342
12980.97 333
12982.05 330
12983.13 329
12984.20 351
12985.28 340
12986.35 336
12987.43 341
12988.51 335
12989.58 366
12990.66 351
12991.74 327
12992.81 343
12993.89 343
12994.97 315
12996.04 344
12997.12 343
12998.20 341
12999.27 353
13000.35 329
13001.43 342
13002.50 318
13003.58 320
13004.66 331
13005.73 349
13006.81 353
13007.89 343
13008.97 335
13010.04 337
13011.12 335
13012.20 350
13013.27 362
13014.35 330
13015.43 334
13016.51 336
13017.58 353
13018.66 366
13019.74 334
13020.82 339
13021.89 359
13022.97 318
13024.05 337
13025.13 356
13026.21 353
13027.28 337
13028.36 348
13029.44 348
13030.52 354
13031.60 349
13032.67 373
13033.75 365
13034.83 314
13035.91 328
13036.99 346
13038.07 346
13039.14 351
13040.22 351
13041.30 333
13042.38 347
13043.46 369
13044.54 340
13045.62 352
13046.69 355
13047.77 365
13048.85 367
13049.93 357
13051.01 339
13052.09 332
13053.17 375
13054.25 330
13055.33 347
13056.40 344
13057.48 365
13058.56 363
13059.64 330
13060.72 344
13061.80 343
13062.88 359
13063.96 352
13065.04 316
13066.12 344
13067.20 351
13068.28 356
13069.36 345
13070.44 337
13071.52 337
13072.60 344
13073.68 339
13074.76 364
13075.84 330
13076.92 339
13078.00 347
13079.08 349
13080.16 363
13081.24 343
13082.32 338
13083.40 377
13084.48 339
13085.56 312
13086.64 326
13087.72 354
13088.80 349
13089.88 334
13090.96 345
13092.04 351
13093.12 338
13094.20 352
13095.28 340
13096.36 344
13097.44 349
13098.52 374
13099.61 339
13100.69 341
13101.77 359
13102.85 337
13103.93 356
13105.01 389
13106.09 371
13107.17 368
13108.25 361
13109.34 355
13110.42 373
13111.50 373
13112.58 347
13113.66 372
13114.74 347
13115.82 352
13116.91 338
13117.99 399
13119.07 388
13120.15 370
13121.23 368
13122.31 357
13123.40 379
13124.48 400
13125.56 384
13126.64 363
13127.72 371
13128.81 405
13129.89 366
13130.97 376
13132.05 374
13133.14 351
13134.22 369
13135.30 398
13136.38 406
13137.47 367
13138.55 381
13139.63 355
13140.71 384
13141.80 350
13142.88 404
13143.96 377
13145.04 380
13146.13 390
13147.21 369
13148.29 385
13149.38 357
13150.46 378
13151.54 372
13152.62 388
13153.71 388
13154.79 405
13155.87 386
13156.96 379
13158.04 387
13159.12 381
13160.21 356
13161.29 391
13162.37 389
13163.46 395
13164.54 394
13165.62 375
13166.71 371
13167.79 381
13168.88 384
13169.96 380
13171.04 372
13172.13 413
13173.21 409
13174.30 399
13175.38 388
13176.46 387
13177.55 385
13178.63 387
13179.72 397
13180.80 377
13181.88 377
13182.97 404
13184.05 392
13185.14 393
13186.22 391
13187.31 401
13188.39 398
13189.48 404
13190.56 407
13191.65 389
13192.73 408
13193.81 428
13194.90 404
13195.98 399
13197.07 410
13198.15 398
13199.24 394
13200.32 413
13201.41 411
13202.49 432
13203.58 425
13204.67 402
13205.75 407
13206.84 400
13207.92 409
13209.01 395
13210.09 403
13211.18 409
13212.26 392
13213.35 406
13214.43 401
13215.52 427
13216.61 427
13217.69 389
13218.78 427
13219.86 395
13220.95 407
13222.04 428
13223.12 431
13224.21 424
13225.29 381
13226.38 408
13227.47 417
13228.55 397
13229.64 391
13230.72 438
13231.81 418
13232.90 432
13233.98 426
13235.07 428
13236.16 446
13237.24 444
13238.33 441
13239.42 423
13240.50 457
13241.59 442
13242.68 440
13243.76 444
13244.85 458
13245.94 438
13247.02 450
13248.11 425
13249.20 449
13250.29 441
13251.37 444
13252.46 472
13253.55 445
13254.63 464
13255.72 448
13256.81 433
13257.90 448
13258.98 443
13260.07 452
13261.16 470
13262.25 455
13263.33 463
13264.42 470
13265.51 489
13266.60 476
13267.69 475
13268.77 469
13269.86 481
13270.95 480
13272.04 493
13273.13 492
13274.21 509
13275.30 513
13276.39 500
13277.48 498
13278.57 508
13279.65 510
13280.74 452
13281.83 492
13282.92 522
13284.01 494
13285.10 512
13286.19 534
13287.27 537
13288.36 519
13289.45 550
13290.54 546
13291.63 549
13292.72 514
13293.81 526
13294.90 535
13295.98 535
13297.07 535
13298.16 517
13299.25 530
13300.34 559
13301.43 568
13302.52 554
13303.61 521
13304.70 561
13305.79 587
13306.88 552
13307.97 557
13309.06 582
13310.15 589
13311.24 572
13312.32 581
13313.41 596
13314.50 598
13315.59 597
13316.68 602
13317.77 590
13318.86 593
13319.95 610
13321.04 616
13322.13 596
13323.22 595
13324.31 607
13325.40 611
13326.49 610
13327.58 567
13328.68 605
13329.77 604
13330.86 612
13331.95 644
13333.04 601
13334.13 627
13335.22 615
13336.31 619
13337.40 666
13338.49 634
13339.58 621
13340.67 645
13341.76 642
13342.85 669
13343.94 632
13345.04 632
13346.13 639
13347.22 650
13348.31 649
13349.40 634
13350.49 635
13351.58 639
13352.67 642
13353.77 649
13354.86 653
13355.95 662
13357.04 680
13358.13 656
13359.22 686
13360.31 673
13361.41 711
13362.50 683
13363.59 716
13364.68 720
13365.77 731
13366.87 742
13367.96 716
13369.05 732
13370.14 727
13371.23 711
13372.33 754
13373.42 696
13374.51 664
13375.60 704
13376.69 675
13377.79 671
13378.88 680
13379.97 658
13381.06 648
13382.16 627
13383.25 611
13384.34 596
13385.43 582
13386.53 603
13387.62 608
13388.71 569
13389.81 561
13390.90 553
13391.99 559
13393.08 600
13394.18 583
13395.27 566
13396.36 554
13397.46 546
13398.55 590
13399.64 581
13400.74 550
13401.83 545
13402.92 560
13404.02 577
13405.11 569
13406.20 565
13407.30 549
13408.39 552
13409.48 530
13410.58 551
13411.67 557
13412.77 596
13413.86 570
13414.95 565
13416.05 556
13417.14 564
13418.23 561
13419.33 558
13420.42 561
13421.52 552
13422.61 568
13423.71 538
13424.80 549
13425.89 540
13426.99 557
13428.08 576
13429.18 582
13430.27 582
13431.37 589
13432.46 590
13433.56 573
13434.65 596
13435.74 591
13436.84 604
13437.93 574
13439.03 593
13440.12 556
13441.22 571
13442.31 611
13443.41 577
13444.50 591
13445.60 588
13446.69 589
13447.79 588
13448.88 594
13449.98 605
13451.08 611
13452.17 597
13453.27 572
13454.36 600
13455.46 623
13456.55 633
13457.65 632
13458.74 646
13459.84 591
13460.94 608
13462.03 637
13463.13 619
13464.22 610
13465.32 634
13466.41 638
13467.51 629
13468.61 652
13469.70 619
13470.80 643
13471.90 655
13472.99 662
13474.09 660
13475.18 635
13476.28 636
13477.38 670
13478.47 675
13479.57 650
13480.67 658
13481.76 661
13482.86 689
13483.96 662
13485.05 645
13486.15 657
13487.25 678
13488.34 681
13489.44 695
13490.54 685
13491.63 651
13492.73 691
13493.83 720
13494.93 700
13496.02 708
13497.12 722
13498.22 747
13499.31 766
13500.41 763
13501.51 749
13502.61 750
13503.70 746
13504.80 720
13505.90 726
13507.00 729
13508.09 735
13509.19 696
13510.29 717
13511.39 721
13512.49 690
13513.58 681
13514.68 699
13515.78 699
13516.88 702
13517.98 660
13519.07 699
13520.17 701
13521.27 670
13522.37 644
13523.47 661
13524.57 649
13525.66 633
13526.76 654
13527.86 666
13528.96 667
13530.06 671
13531.16 662
13532.25 668
13533.35 640
13534.45 627
13535.55 638
13536.65 624
13537.75 595
13538.85 615
13539.95 599
13541.05 596
13542.14 607
13543.24 579
13544.34 576
13545.44 577
13546.54 555
13547.64 564
13548.74 547
13549.84 586
13550.94 597
13552.04 600
13553.14 560
13554.24 557
13555.34 552
13556.44 558
13557.54 552
13558.64 548
13559.74 536
13560.84 580
13561.94 568
13563.04 564
13564.13 551
13565.23 556
13566.34 535
13567.44 555
13568.54 520
13569.64 543
13570.74 535
13571.84 542
13572.94 557
13574.04 517
13575.14 529
13576.24 558
13577.34 546
13578.44 552
13579.54 545
13580.64 538
13581.74 498
13582.84 547
13583.94 505
13585.04 555
13586.14 544
13587.24 544
13588.35 560
13589.45 521
13590.55 529
13591.65 544
13592.75 537
13593.85 544
13594.95 576
13596.05 559
13597.15 563
13598.26 566
13599.36 549
13600.46 543
13601.56 542
13602.66 526
13603.76 527
13604.86 562
13605.97 541
13607.07 496
13608.17 536
13609.27 544
13610.37 543
13611.47 551
13612.58 529
13613.68 508
13614.78 503
13615.88 533
13616.98 514
13618.09 514
13619.19 538
13620.29 546
13621.39 540
13622.50 526
13623.60 529
13624.70 520
13625.80 540
13626.91 560
13628.01 519
13629.11 559
13630.21 545
13631.32 532
13632.42 555
13633.52 526
13634.62 513
13635.73 526
13636.83 540
13637.93 553
13639.04 507
13640.14 550
13641.24 538
13642.35 539
13643.45 506
13644.55 516
13645.65 536
13646.76 537
13647.86 546
13648.96 505
13650.07 521
13651.17 536
13652.28 533
13653.38 556
13654.48 535
13655.59 517
13656.69 542
13657.79 534
13658.90 524
13660.00 520
13661.11 505
13662.21 540
13663.31 545
13664.42 565
13665.52 530
13666.63 529
13667.73 504
13668.83 530
13669.94 524
13671.04 529
13672.15 535
13673.25 524
13674.36 515
13675.46 537
13676.56 525
13677.67 538
13678.77 544
13679.88 546
13680.98 502
13682.09 514
13683.19 536
13684.30 558
13685.40 578
13686.51 567
13687.61 531
13688.72 574
13689.82 559
13690.93 528
13692.03 526
13693.14 560
13694.24 572
13695.35 578
13696.45 577
13697.56 558
13698.66 543
13699.77 542
13700.87 565
13701.98 560
13703.09 549
13704.19 560
13705.30 560
13706.40 558
13707.51 552
13708.61 577
13709.72 548
13710.83 550
13711.93 591
13713.04 571
13714.14 551
13715.25 586
13716.36 571
13717.46 576
13718.57 593
13719.67 604
13720.78 587
13721.89 608
13722.99 583
13724.10 589
13725.21 644
13726.31 631
13727.42 634
13728.53 619
13729.63 609
13730.74 633
13731.85 661
13732.95 668
13734.06 653
13735.17 646
13736.27 660
13737.38 637
13738.49 672
13739.59 631
13740.70 651
13741.81 656
13742.92 684
13744.02 643
13745.13 640
13746.24 700
13747.35 692
13748.45 695
13749.56 706
13750.67 712
13751.78 684
13752.88 712
13753.99 726
13755.10 765
13756.21 765
13757.31 772
13758.42 773
13759.53 780
13760.64 800
13761.75 852
13762.85 835
13763.96 850
13765.07 893
13766.18 874
13767.29 877
13768.39 898
13769.50 938
13770.61 956
13771.72 956
13772.83 986
13773.94 1015
13775.04 985
13776.15 962
13777.26 942
13778.37 986
13779.48 912
13780.59 841
13781.70 866
13782.80 849
13783.91 791
13785.02 757
13786.13 760
13787.24 739
13788.35 739
13789.46 716
13790.57 681
13791.68 684
13792.79 659
13793.90 669
13795.00 645
13796.11 628
13797.22 616
13798.33 631
13799.44 661
13800.55 652
13801.66 631
13802.77 651
13803.88 619
13804.99 614
13806.10 595
13807.21 587
13808.32 616
13809.43 616
13810.54 592
13811.65 594
13812.76 581
13813.87 568
13814.98 602
13816.09 602
13817.20 610
13818.31 593
13819.42 581
13820.53 583
13821.64 587
13822.75 569
13823.86 553
13824.97 555
13826.08 555
13827.19 598
13828.30 588
13829.41 576
13830.53 562
13831.64 559
13832.75 584
13833.86 551
13834.97 553
13836.08 555
13837.19 537
13838.30 570
13839.41 584
13840.52 581
13841.64 574
13842.75 565
13843.86 563
13844.97 550
13846.08 571
13847.19 575
13848.30 573
13849.41 604
13850.53 558
13851.64 574
13852.75 586
13853.86 565
13854.97 589
13856.08 582
13857.20 560
13858.31 564
13859.42 584
13860.53 588
13861.64 579
13862.76 564
13863.87 600
13864.98 607
13866.09 575
13867.20 560
13868.32 586
13869.43 604
13870.54 609
13871.65 591
13872.77 596
13873.88 620
13874.99 596
13876.10 605
13877.22 600
13878.33 607
13879.44 576
13880.55 601
13881.67 646
13882.78 608
13883.89 577
13885.01 589
13886.12 632
13887.23 632
13888.34 662
13889.46 652
13890.57 700
13891.68 693
13892.80 698
13893.91 687
13895.02 699
13896.14 702
13897.25 704
13898.36 676
13899.48 652
13900.59 635
13901.70 640
13902.82 653
13903.93 639
13905.05 625
13906.16 635
13907.27 602
13908.39 588
13909.50 596
13910.61 590
13911.73 581
13912.84 544
13913.96 573
13915.07 594
13916.19 583
13917.30 571
13918.41 567
13919.53 564
13920.64 568
13921.76 550
13922.87 560
13923.99 538
13925.10 533
13926.21 539
13927.33 552
13928.44 555
13929.56 534
13930.67 533
13931.79 553
13932.90 532
13934.02 536
13935.13 510
13936.25 526
13937.36 531
13938.48 519
13939.59 514
13940.71 530
13941.82 538
13942.94 513
13944.05 551
13945.17 528
13946.28 514
13947.40 497
13948.52 517
13949.63 539
13950.75 513
13951.86 500
13952.98 487
13954.09 507
13955.21 524
13956.32 473
13957.44 515
13958.56 527
13959.67 505
13960.79 528
13961.90 513
13963.02 527
13964.14 518
13965.25 540
13966.37 513
13967.48 510
13968.60 517
13969.72 482
13970.83 499
13971.95 513
13973.07 506
13974.18 526
13975.30 522
13976.42 516
13977.53 517
13978.65 505
13979.77 527
13980.88 499
13982.00 504
13983.12 506
13984.23 487
13985.35 509
13986.47 516
13987.58 492
13988.70 505
13989.82 484
13990.94 495
13992.05 503
13993.17 507
13994.29 494
13995.40 514
13996.52 508
13997.64 535
13998.76 519
13999.87 528
14000.99 511
14002.11 495
14003.23 518
14004.35 498
14005.46 519
14006.58 516
14007.70 505
14008.82 513
14009.93 550
14011.05 525
14012.17 512
14013.29 527
14014.41 496
14015.52 494
14016.64 520
14017.76 520
14018.88 507
14020.00 522
14021.12 500
14022.23 506
14023.35 517
14024.47 512
14025.59 475
14026.71 479
14027.83 512
14028.95 523
14030.06 497
14031.18 507
14032.30 482
14033.42 521
14034.54 524
14035.66 536
14036.78 511
14037.90 501
14039.02 516
14040.14 540
14041.25 530
14042.37 535
14043.49 557
14044.61 550
14045.73 542
14046.85 497
14047.97 511
14049.09 538
14050.21 527
14051.33 548
14052.45 535
14053.57 542
14054.69 545
14055.81 535
14056.93 566
14058.05 532
14059.17 517
14060.29 556
14061.41 530
14062.53 563
14063.65 581
14064.77 550
14065.89 562
14067.01 569
14068.13 569
14069.25 571
14070.37 609
14071.49 597
14072.61 617
14073.73 610
14074.85 619
14075.97 600
14077.09 584
14078.21 649
14079.33 588
14080.45 572
14081.57 612
14082.69 597
14083.82 592
14084.94 593
14086.06 605
14087.18 616
14088.30 629
14089.42 612
14090.54 606
14091.66 623
14092.78 585
14093.91 608
14095.03 634
14096.15 634
14097.27 629
14098.39 637
14099.51 605
14100.63 610
14101.76 596
14102.88 607
14104.00 606
14105.12 595
14106.24 580
14107.36 563
14108.49 545
14109.61 567
14110.73 550
14111.85 565
14112.97 549
14114.10 562
14115.22 568
14116.34 578
14117.46 553
14118.58 551
14119.71 535
14120.83 556
14121.95 537
14123.07 503
14124.20 503
14125.32 522
14126.44 526
14127.56 504
14128.69 517
14129.81 488
14130.93 525
14132.06 520
14133.18 493
14134.30 496
14135.42 516
14136.55 524
14137.67 518
14138.79 541
14139.92 501
14141.04 504
14142.16 496
14143.29 503
14144.41 486
14145.53 506
14146.66 484
14147.78 479
14148.90 510
14150.03 502
14151.15 466
14152.27 486
14153.40 477
14154.52 465
14155.64 468
14156.77 486
14157.89 488
14159.02 469
14160.14 513
14161.26 470
14162.39 476
14163.51 465
14164.64 471
14165.76 498
14166.88 485
14168.01 463
14169.13 495
14170.26 495
14171.38 460
14172.51 483
14173.63 473
14174.75 473
14175.88 460
14177.00 452
14178.13 480
14179.25 474
14180.38 478
14181.50 504
14182.63 474
14183.75 472
14184.88 443
14186.00 464
14187.13 443
14188.25 456
14189.38 468
14190.50 473
14191.63 485
14192.75 451
14193.88 480
14195.00 439
14196.13 457
14197.25 469
14198.38 453
14199.50 478
14200.63 477
14201.76 412
14202.88 455
14204.01 445
14205.13 460
14206.26 438
14207.38 429
14208.51 453
14209.64 432
14210.76 435
14211.89 433
14213.01 493
14214.14 437
14215.27 438
14216.39 426
14217.52 437
14218.64 427
14219.77 460
14220.90 455
14222.02 412
14223.15 423
14224.28 425
14225.40 446
14226.53 444
14227.66 400
14228.78 436
14229.91 439
14231.04 413
14232.16 422
14233.29 425
14234.42 428
14235.54 396
14236.67 412
14237.80 439
14238.92 463
14240.05 420
14241.18 402
14242.31 412
14243.43 428
14244.56 400
14245.69 406
14246.82 419
14247.94 408
14249.07 395
14250.20 421
14251.33 423
14252.45 418
14253.58 427
14254.71 407
14255.84 404
14256.96 392
14258.09 417
14259.22 407
14260.35 395
14261.47 427
14262.60 425
14263.73 412
14264.86 381
14265.99 414
14267.12 413
14268.24 392
14269.37 399
14270.50 405
14271.63 404
14272.76 381
14273.89 399
14275.01 392
14276.14 400
14277.27 398
14278.40 386
14279.53 389
14280.66 381
14281.79 387
14282.91 407
14284.04 386
14285.17 393
14286.30 380
14287.43 378
14288.56 399
14289.69 371
14290.82 382
14291.95 387
14293.08 371
14294.20 365
14295.33 383
14296.46 378
14297.59 382
14298.72 386
14299.85 359
14300.98 358
14302.11 399
14303.24 366
14304.37 374
14305.50 373
14306.63 378
14307.76 358
14308.89 355
14310.02 381
14311.15 352
14312.28 355
14313.41 367
14314.54 361
14315.67 353
14316.80 365
14317.93 354
14319.06 369
14320.19 382
14321.32 336
14322.45 352
14323.58 373
14324.71 379
14325.84 372
14326.97 357
14328.10 361
14329.23 359
14330.36 362
14331.49 363
14332.62 370
14333.76 369
14334.89 361
14336.02 362
14337.15 349
14338.28 342
14339.41 354
14340.54 361
14341.67 345
14342.80 339
14343.93 347
14345.07 342
14346.20 364
14347.33 355
14348.46 352
14349.59 348
14350.72 335
14351.85 346
14352.99 356
14354.12 377
14355.25 335
14356.38 341
14357.51 357
14358.64 367
14359.78 353
14360.91 331
14362.04 362
14363.17 351
14364.30 365
14365.44 352
14366.57 379
14367.70 357
14368.83 341
14369.96 347
14371.10 336
14372.23 343
14373.36 354
14374.49 356
14375.63 319
14376.76 325
14377.89 357
14379.02 369
14380.16 341
14381.29 365
14382.42 363
14383.55 359
14384.69 345
14385.82 341
14386.95 358
14388.09 330
14389.22 339
14390.35 334
14391.49 321
14392.62 357
14393.75 360
14394.89 349
14396.02 351
14397.15 340
14398.28 345
14399.42 365
14400.55 361
14401.69 365
14402.82 382
14403.95 380
14405.09 338
14406.22 346
14407.35 344
14408.49 361
14409.62 352
14410.75 332
14411.89 332
14413.02 356
14414.16 374
14415.29 369
14416.42 358
14417.56 349
14418.69 352
14419.83 363
14420.96 342
14422.10 356
14423.23 325
14424.36 361
14425.50 370
14426.63 358
14427.77 360
14428.90 372
14430.04 377
14431.17 360
14432.31 352
14433.44 355
14434.58 374
14435.71 364
14436.85 352
14437.98 362
14439.12 367
14440.25 361
14441.39 380
14442.52 369
14443.66 365
14444.79 346
14445.93 365
14447.06 346
14448.20 343
14449.33 356
14450.47 374
14451.60 377
14452.74 357
14453.87 353
14455.01 352
14456.14 346
14457.28 363
14458.42 381
14459.55 361
14460.69 358
14461.82 349
14462.96 342
14464.10 364
14465.23 351
14466.37 365
14467.50 386
14468.64 368
14469.78 344
14470.91 347
14472.05 360
14473.18 378
14474.32 366
14475.46 361
14476.59 390
14477.73 369
14478.87 357
14480.00 350
14481.14 358
14482.28 378
14483.41 366
14484.55 337
14485.69 353
14486.82 361
14487.96 361
14489.10 349
14490.23 336
14491.37 340
14492.51 368
14493.65 329
14494.78 354
14495.92 352
14497.06 342
14498.19 362
14499.33 352
14500.47 335
14501.61 327
14502.74 382
14503.88 374
14505.02 322
14506.16 337
14507.29 338
14508.43 375
14509.57 357
14510.71 348
14511.85 360
14512.98 340
14514.12 380
14515.26 343
14516.40 324
14517.54 339
14518.67 368
14519.81 342
14520.95 356
14522.09 369
14523.23 354
14524.36 336
14525.50 373
14526.64 352
14527.78 343
14528.92 346
14530.06 366
14531.19 377
14532.33 352
14533.47 338
14534.61 368
14535.75 360
14536.89 342
14538.03 346
14539.17 366
14540.31 377
14541.44 368
14542.58 360
14543.72 366
14544.86 367
14546.00 396
14547.14 377
14548.28 382
14549.42 359
14550.56 377
14551.70 373
14552.84 354
14553.98 373
14555.12 388
14556.25 393
14557.39 381
14558.53 368
14559.67 355
14560.81 372
14561.95 359
14563.09 340
14564.23 368
14565.37 376
14566.51 375
14567.65 393
14568.79 380
14569.93 392
14571.07 385
14572.21 417
14573.35 411
14574.49 406
14575.63 385
14576.77 388
14577.92 418
14579.06 396
14580.20 402
14581.34 405
14582.48 425
14583.62 401
14584.76 404
14585.90 412
14587.04 423
14588.18 424
14589.32 410
14590.46 415
14591.60 440
14592.74 421
14593.89 425
14595.03 452
14596.17 434
14597.31 441
14598.45 423
14599.59 425
14600.73 439
14601.87 449
14603.02 440
14604.16 421
14605.30 439
14606.44 433
14607.58 454
14608.72 447
14609.86 444
14611.01 455
14612.15 429
14613.29 452
14614.43 464
14615.57 450
14616.72 487
14617.86 474
14619.00 469
14620.14 482
14621.28 490
14622.43 493
14623.57 494
14624.71 501
14625.85 517
14627.00 509
14628.14 536
14629.28 536
14630.42 518
14631.56 555
14632.71 565
14633.85 554
14634.99 582
14636.14 547
14637.28 529
14638.42 548
14639.56 547
14640.71 548
14641.85 499
14642.99 519
14644.14 517
14645.28 493
14646.42 465
14647.56 464
14648.71 485
14649.85 463
14650.99 439
14652.14 423
14653.28 401
14654.42 412
14655.57 436
14656.71 415
14657.85 405
14659.00 395
14660.14 407
14661.29 422
14662.43 397
14663.57 384
14664.72 393
14665.86 405
14667.00 413
14668.15 421
14669.29 396
14670.44 387
14671.58 379
14672.73 375
14673.87 364
14675.01 365
14676.16 360
14677.30 366
14678.45 368
14679.59 357
14680.74 379
14681.88 358
14683.02 371
14684.17 352
14685.31 372
14686.46 354
14687.60 359
14688.75 358
14689.89 318
14691.04 341
14692.18 380
14693.33 359
14694.47 344
14695.62 369
14696.76 343
14697.91 332
14699.05 351
14700.20 350
14701.34 351
14702.49 363
14703.63 370
14704.78 347
14705.92 307
14707.07 336
14708.22 348
14709.36 338
14710.51 342
14711.65 336
14712.80 332
14713.94 332
14715.09 357
14716.23 340
14717.38 338
14718.53 340
14719.67 345
14720.82 326
14721.96 340
14723.11 328
14724.26 339
14725.40 337
14726.55 339
14727.70 320
14728.84 334
14729.99 331
14731.13 344
14732.28 342
14733.43 333
14734.57 352
14735.72 322
14736.87 323
14738.01 308
14739.16 331
14740.31 328
14741.45 329
14742.60 314
14743.75 339
14744.89 331
14746.04 319
14747.19 328
14748.34 323
14749.48 319
14750.63 321
14751.78 319
14752.92 322
14754.07 323
14755.22 359
14756.37 334
14757.51 313
14758.66 304
14759.81 318
14760.96 327
14762.10 326
14763.25 316
14764.40 324
14765.55 320
14766.70 317
14767.84 331
14768.99 338
14770.14 336
14771.29 336
14772.43 315
14773.58 292
14774.73 324
14775.88 319
14777.03 302
14778.18 293
14779.32 301
14780.47 312
14781.62 297
14782.77 296
14783.92 311
14785.07 311
14786.21 314
14787.36 314
14788.51 302
14789.66 300
14790.81 313
14791.96 312
14793.11 309
14794.26 284
14795.40 287
14796.55 308
14797.70 305
14798.85 307
14800.00 283
14801.15 304
14802.30 298
14803.45 264
14804.60 298
14805.75 294
14806.90 298
14808.05 280
14809.19 276
14810.34 274
14811.49 289
14812.64 292
14813.79 286
14814.94 271
14816.09 276
14817.24 280
14818.39 275
14819.54 291
14820.69 288
14821.84 286
14822.99 261
14824.14 289
14825.29 263
14826.44 274
14827.59 273
14828.74 269
14829.89 260
14831.04 274
14832.19 279
14833.34 291
14834.49 280
14835.64 270
14836.79 274
14837.95 272
14839.10 293
14840.25 255
14841.40 257
14842.55 295
14843.70 273
14844.85 272
14846.00 242
14847.15 254
14848.30 291
14849.45 276
14850.60 269
14851.76 269
14852.91 273
14854.06 283
14855.21 282
14856.36 265
14857.51 285
14858.66 280
14859.81 287
14860.97 305
14862.12 279
14863.27 249
14864.42 253
14865.57 267
14866.72 288
14867.88 275
14869.03 272
14870.18 262
14871.33 274
14872.48 267
14873.64 269
14874.79 267
14875.94 276
14877.09 298
14878.24 287
14879.40 250
14880.55 264
14881.70 262
14882.85 262
14884.00 248
14885.16 259
14886.31 281
14887.46 260
14888.61 264
14889.77 257
14890.92 250
14892.07 261
14893.23 246
14894.38 264
14895.53 261
14896.68 264
14897.84 253
14898.99 262
14900.14 256
14901.30 268
14902.45 270
14903.60 272
14904.75 260
14905.91 243
14907.06 273
14908.21 274
14909.37 288
14910.52 261
14911.67 268
14912.83 256
14913.98 252
14915.14 263
14916.29 242
14917.44 225
14918.60 241
14919.75 272
14920.90 256
14922.06 262
14923.21 262
14924.37 277
14925.52 249
14926.67 246
14927.83 242
14928.98 243
14930.14 237
14931.29 219
14932.44 235
14933.60 246
14934.75 260
14935.91 250
14937.06 265
14938.22 257
14939.37 243
14940.52 256
14941.68 245
14942.83 270
14943.99 243
14945.14 262
14946.30 275
14947.45 294
14948.61 266
14949.76 271
14950.92 255
14952.07 259
14953.23 247
14954.38 247
14955.54 253
14956.69 257
14957.85 248
14959.00 267
14960.16 241
14961.31 241
14962.47 248
14963.62 254
14964.78 276
14965.94 257
14967.09 246
14968.25 277
14969.40 273
14970.56 276
14971.71 268
14972.87 240
14974.03 254
14975.18 283
14976.34 270
14977.49 255
14978.65 239
14979.81 286
14980.96 259
14982.12 253
14983.27 252
14984.43 280
14985.59 258
14986.74 250
14987.90 242
14989.06 261
14990.21 228
14991.37 240
14992.53 264
14993.68 271
14994.84 246
14996.00 243
14997.15 255
14998.31 234
14999.47 228
15000.62 258
15001.78 259
15002.94 232
15004.09 240
15005.25 249
15006.41 252
15007.56 259
15008.72 257
15009.88 258
15011.04 250
15012.19 252
15013.35 249
15014.51 238
15015.67 235
15016.82 240
15017.98 259
15019.14 218
15020.30 232
15021.45 232
15022.61 243
15023.77 233
15024.93 240
15026.08 257
15027.24 257
15028.40 262
15029.56 258
15030.72 251
15031.87 250
15033.03 274
15034.19 250
15035.35 265
15036.51 251
15037.67 248
15038.82 241
15039.98 235
15041.14 256
15042.30 240
15043.46 240
15044.62 231
15045.78 245
15046.93 253
15048.09 249
15049.25 248
15050.41 258
15051.57 248
15052.73 235
15053.89 251
15055.05 252
15056.20 246
15057.36 253
15058.52 232
15059.68 219
15060.84 237
15062.00 233
15063.16 258
15064.32 262
15065.48 252
15066.64 222
15067.80 208
15068.96 235
15070.12 253
15071.28 227
15072.44 240
15073.60 236
15074.76 245
15075.91 240
15077.07 230
15078.23 235
15079.39 243
15080.55 268
15081.71 238
15082.87 245
15084.03 226
15085.19 240
15086.35 247
15087.51 251
15088.68 250
15089.84 247
15091.00 243
15092.16 242
15093.32 254
15094.48 255
15095.64 270
15096.80 236
15097.96 249
15099.12 251
15100.28 261
15101.44 251
15102.60 265
15103.76 252
15104.92 246
15106.08 259
15107.25 249
15108.41 252
15109.57 266
15110.73 251
15111.89 280
15113.05 267
15114.21 253
15115.37 257
15116.54 262
15117.70 245
15118.86 273
15120.02 272
15121.18 261
15122.34 262
15123.50 233
15124.67 287
15125.83 263
15126.99 257
15128.15 270
15129.31 249
15130.47 272
15131.64 274
15132.80 282
15133.96 281
15135.12 273
15136.28 260
15137.45 273
15138.61 264
15139.77 285
15140.93 253
15142.10 252
15143.26 250
15144.42 268
15145.58 263
15146.75 269
15147.91 266
15149.07 270
15150.23 263
15151.40 255
15152.56 252
15153.72 279
15154.88 257
15156.05 269
15157.21 276
15158.37 264
15159.54 287
15160.70 262
15161.86 264
15163.03 271
15164.19 259
15165.35 275
15166.52 260
15167.68 289
15168.84 263
15170.01 283
15171.17 265
15172.33 252
15173.50 268
15174.66 281
15175.82 275
15176.99 291
15178.15 273
15179.31 271
15180.48 269
15181.64 298
15182.81 281
15183.97 305
15185.13 287
15186.30 280
15187.46 276
15188.63 287
15189.79 280
15190.95 289
15192.12 262
15193.28 278
15194.45 295
15195.61 297
15196.78 295
15197.94 283
15199.10 283
15200.27 299
15201.43 303
15202.60 302
15203.76 290
15204.93 311
15206.09 290
15207.26 303
15208.42 281
15209.59 289
15210.75 290
15211.92 299
15213.08 284
15214.25 321
15215.41 285
15216.58 304
15217.74 312
15218.91 315
15220.07 311
15221.24 328
15222.40 307
15223.57 315
15224.74 286
15225.90 305
15227.07 315
15228.23 301
15229.40 307
15230.56 316
15231.73 314
15232.89 301
15234.06 339
15235.23 296
15236.39 317
15237.56 334
15238.72 336
15239.89 345
15241.06 350
15242.22 326
15243.39 310
15244.56 325
15245.72 361
15246.89 338
15248.05 320
15249.22 334
15250.39 289
15251.55 322
15252.72 314
15253.89 310
15255.05 307
15256.22 286
15257.39 282
15258.55 299
15259.72 319
15260.89 303
15262.05 292
15263.22 310
15264.39 316
15265.56 304
15266.72 296
15267.89 308
15269.06 302
15270.22 297
15271.39 289
15272.56 301
15273.73 294
15274.89 289
15276.06 300
15277.23 304
15278.40 302
15279.56 274
15280.73 294
15281.90 290
15283.07 297
15284.23 300
15285.40 326
15286.57 299
15287.74 276
15288.91 295
15290.07 290
15291.24 285
15292.41 290
15293.58 300
15294.75 285
15295.92 285
15297.08 264
15298.25 291
15299.42 275
15300.59 288
15301.76 294
15302.93 304
15304.09 291
15305.26 290
15306.43 311
15307.60 283
15308.77 284
15309.94 297
15311.11 298
15312.28 314
15313.44 301
15314.61 285
15315.78 288
15316.95 297
15318.12 283
15319.29 307
15320.46 305
15321.63 305
15322.80 286
15323.97 290
15325.14 311
15326.30 307
15327.47 282
15328.64 283
15329.81 279
15330.98 287
15332.15 295
15333.32 262
15334.49 286
15335.66 280
15336.83 306
15338.00 289
15339.17 297
15340.34 285
15341.51 297
15342.68 325
15343.85 297
15345.02 316
15346.19 289
15347.36 310
15348.53 291
15349.70 291
15350.87 284
15352.04 312
15353.21 295
15354.38 301
15355.55 305
15356.72 300
15357.90 304
15359.07 315
15360.24 291
15361.41 297
15362.58 301
15363.75 314
15364.92 303
15366.09 302
15367.26 295
15368.43 305
15369.60 306
15370.77 324
15371.95 301
15373.12 311
15374.29 305
15375.46 288
15376.63 310
15377.80 295
15378.97 299
15380.15 322
15381.32 293
15382.49 307
15383.66 314
15384.83 307
15386.00 281
15387.17 301
15388.35 293
15389.52 280
15390.69 280
15391.86 293
15393.03 291
15394.21 270
15395.38 284
15396.55 312
15397.72 308
15398.89 287
15400.07 285
15401.24 275
15402.41 291
15403.58 279
15404.76 273
15405.93 277
15407.10 278
15408.27 279
15409.45 263
15410.62 269
15411.79 290
15412.96 287
15414.14 300
15415.31 299
15416.48 272
15417.66 262
15418.83 283
15420.00 265
15421.17 265
15422.35 267
15423.52 268
15424.69 273
15425.87 288
15427.04 271
15428.21 266
15429.39 266
15430.56 255
15431.73 288
15432.91 256
15434.08 254
15435.25 267
15436.43 269
15437.60 267
15438.77 263
15439.95 267
15441.12 257
15442.30 274
15443.47 261
15444.64 256
15445.82 267
15446.99 276
15448.17 279
15449.34 267
15450.51 264
15451.69 240
15452.86 270
15454.04 285
15455.21 259
15456.39 254
15457.56 258
15458.73 257
15459.91 274
15461.08 254
15462.26 252
15463.43 254
15464.61 255
15465.78 259
15466.96 263
15468.13 254
15469.31 261
15470.48 273
15471.66 269
15472.83 265
15474.01 282
15475.18 273
15476.36 294
15477.53 259
15478.71 264
15479.88 251
15481.06 247
15482.23 258
15483.41 259
15484.58 266
15485.76 274
15486.93 262
15488.11 265
15489.29 281
15490.46 249
15491.64 256
15492.81 247
15493.99 260
15495.16 263
15496.34 266
15497.52 250
15498.69 244
15499.87 256
15501.04 251
15502.22 255
15503.40 265
15504.57 256
15505.75 270
15506.92 286
15508.10 275
15509.28 290
15510.45 291
15511.63 269
15512.81 265
15513.98 256
15515.16 249
15516.34 253
15517.51 249
15518.69 269
15519.87 278
15521.04 295
15522.22 270
15523.40 282
15524.57 299
15525.75 270
15526.93 275
15528.11 283
15529.28 298
15530.46 283
15531.64 263
15532.81 267
15533.99 266
15535.17 265
15536.35 273
15537.52 280
15538.70 282
15539.88 276
15541.06 252
15542.23 280
15543.41 270
15544.59 245
15545.77 274
15546.95 278
15548.12 286
15549.30 275
15550.48 291
15551.66 274
15552.83 276
15554.01 275
15555.19 296
15556.37 269
15557.55 281
15558.73 266
15559.90 281
15561.08 271
15562.26 262
15563.44 285
15564.62 321
15565.80 297
15566.97 280
15568.15 293
15569.33 302
15570.51 284
15571.69 289
15572.87 270
15574.05 269
15575.23 306
15576.40 324
15577.58 309
15578.76 297
15579.94 285
15581.12 315
15582.30 306
15583.48 295
15584.66 314
15585.84 290
15587.02 330
15588.20 304
15589.38 286
15590.56 319
15591.73 316
15592.91 286
15594.09 304
15595.27 313
15596.45 322
15597.63 313
15598.81 311
15599.99 298
15601.17 327
15602.35 319
15603.53 307
15604.71 324
15605.89 310
15607.07 323
15608.25 354
15609.43 358
15610.61 324
15611.79 333
15612.97 336
15614.15 332
15615.33 341
15616.51 333
15617.69 359
15618.88 345
15620.06 318
15621.24 353
15622.42 347
15623.60 344
15624.78 351
15625.96 332
15627.14 339
15628.32 341
15629.50 346
15630.68 352
15631.86 358
15633.05 354
15634.23 348
15635.41 337
15636.59 343
15637.77 357
15638.95 349
15640.13 343
15641.31 339
15642.50 360
15643.68 369
15644.86 366
15646.04 360
15647.22 350
15648.40 388
15649.58 369
15650.77 349
15651.95 346
15653.13 373
15654.31 361
15655.49 351
15656.68 377
15657.86 351
15659.04 351
15660.22 367
15661.40 383
15662.59 375
15663.77 363
15664.95 395
15666.13 380
15667.32 391
15668.50 358
15669.68 406
15670.86 385
15672.05 384
15673.23 358
15674.41 363
15675.59 375
15676.78 372
15677.96 358
15679.14 328
15680.32 344
15681.51 351
15682.69 355
15683.87 351
15685.06 356
15686.24 327
15687.42 345
15688.61 379
15689.79 352
15690.97 331
15692.16 375
15693.34 356
15694.52 347
15695.71 335
15696.89 343
15698.07 363
15699.26 329
15700.44 335
15701.62 356
15702.81 360
15703.99 375
15705.17 346
15706.36 338
15707.54 346
15708.73 365
15709.91 391
15711.09 377
15712.28 356
15713.46 374
15714.65 370
15715.83 391
15717.02 351
15718.20 338
15719.38 380
15720.57 362
15721.75 371
15722.94 367
15724.12 359
15725.31 367
15726.49 364
15727.68 346
15728.86 380
15730.04 381
15731.23 372
15732.41 377
15733.60 350
15734.78 366
15735.97 409
15737.15 363
15738.34 364
15739.52 383
15740.71 389
15741.89 391
15743.08 381
15744.27 388
15745.45 393
15746.64 410
15747.82 408
15749.01 410
15750.19 421
15751.38 407
15752.56 422
15753.75 402
15754.93 442
15756.12 413
15757.31 400
15758.49 430
15759.68 407
15760.86 401
15762.05 410
15763.24 413
15764.42 413
15765.61 388
15766.79 411
15767.98 416
15769.17 406
15770.35 406
15771.54 394
15772.72 390
15773.91 398
15775.10 368
15776.28 387
15777.47 381
15778.66 377
15779.84 382
15781.03 397
15782.22 379
15783.40 359
15784.59 384
15785.78 368
15786.96 382
15788.15 359
15789.34 365
15790.53 368
15791.71 364
15792.90 371
15794.09 337
15795.27 350
15796.46 374
15797.65 344
15798.84 358
15800.02 335
15801.21 334
15802.40 348
15803.59 348
15804.77 364
15805.96 345
15807.15 339
15808.34 353
15809.52 348
15810.71 347
15811.90 326
15813.09 321
15814.28 336
15815.46 356
15816.65 355
15817.84 348
15819.03 344
15820.22 341
15821.40 326
15822.59 337
15823.78 338
15824.97 342
15826.16 346
15827.35 341
15828.53 344
15829.72 320
15830.91 325
15832.10 326
15833.29 324
15834.48 337
15835.67 324
15836.85 329
15838.04 317
15839.23 347
15840.42 326
15841.61 337
15842.80 318
15843.99 322
15845.18 325
15846.37 325
15847.55 322
15848.74 340
15849.93 329
15851.12 347
15852.31 334
15853.50 333
15854.69 329
15855.88 311
15857.07 327
15858.26 335
15859.45 311
15860.64 326
15861.83 327
15863.02 334
15864.21 337
15865.40 323
15866.59 320
15867.78 314
15868.97 346
15870.16 364
15871.35 331
15872.54 325
15873.73 319
15874.92 346
15876.11 319
15877.30 341
15878.49 331
15879.68 315
15880.87 316
15882.06 333
15883.25 320
15884.44 318
15885.63 339
15886.82 339
15888.01 352
15889.20 342
15890.39 333
15891.59 361
15892.78 362
15893.97 347
15895.16 344
15896.35 342
15897.54 366
15898.73 364
15899.92 347
15901.11 360
15902.30 331
15903.50 365
15904.69 335
15905.88 351
15907.07 341
15908.26 360
15909.45 377
15910.64 370
15911.84 350
15913.03 344
15914.22 336
15915.41 353
15916.60 352
15917.79 369
15918.99 369
15920.18 346
15921.37 341
15922.56 366
15923.75 351
15924.95 349
15926.14 358
15927.33 337
15928.52 353
15929.71 342
15930.91 355
15932.10 378
15933.29 359
15934.48 338
15935.68 342
15936.87 359
15938.06 364
15939.25 367
15940.45 353
15941.64 349
15942.83 310
15944.03 324
15945.22 334
15946.41 311
15947.60 326
15948.80 322
15949.99 295
15951.18 298
15952.38 307
15953.57 297
15954.76 279
15955.96 302
15957.15 301
15958.34 299
15959.54 276
15960.73 291
15961.92 283
15963.12 288
15964.31 276
15965.50 279
15966.70 306
15967.89 285
15969.08 276
15970.28 268
15971.47 283
15972.67 279
15973.86 278
15975.05 270
15976.25 267
15977.44 270
15978.64 293
15979.83 274
15981.02 267
15982.22 250
15983.41 277
15984.61 266
15985.80 241
15987.00 263
15988.19 268
15989.38 277
15990.58 271
15991.77 247
15992.97 271
15994.16 273
15995.36 286
15996.55 255
15997.75 275
15998.94 250
16000.14 257
16001.33 263
16002.53 245
16003.72 263
16004.92 253
16006.11 273
16007.31 250
16008.50 234
16009.70 251
16010.89 247
16012.09 259
16013.28 256
16014.48 267
16015.67 254
16016.87 252
16018.07 235
16019.26 246
16020.46 247
16021.65 243
16022.85 248
16024.04 254
16025.24 251
16026.44 244
16027.63 233
16028.83 251
16030.02 254
16031.22 233
16032.42 249
16033.61 219
16034.81 263
16036.00 257
16037.20 241
16038.40 235
16039.59 227
16040.79 240
16041.99 238
16043.18 240
16044.38 244
16045.58 228
16046.77 252
16047.97 255
16049.17 233
16050.36 236
16051.56 239
16052.76 256
16053.95 251
16055.15 241
16056.35 258
16057.54 242
16058.74 230
16059.94 231
16061.14 246
16062.33 226
16063.53 249
16064.73 249
16065.92 254
16067.12 227
16068.32 224
16069.52 260
16070.71 254
16071.91 238
16073.11 228
16074.31 233
16075.50 247
16076.70 242
16077.90 245
16079.10 244
16080.30 232
16081.49 262
16082.69 245
16083.89 223
16085.09 219
16086.29 236
16087.48 235
16088.68 225
16089.88 205
16091.08 238
16092.28 217
16093.48 235
16094.67 238
16095.87 227
16097.07 258
16098.27 241
16099.47 209
16100.67 223
16101.87 228
16103.06 220
16104.26 241
16105.46 223
16106.66 226
16107.86 224
16109.06 217
16110.26 220
16111.46 241
16112.66 238
16113.86 214
16115.05 219
16116.25 214
16117.45 238
16118.65 229
16119.85 224
16121.05 248
16122.25 243
16123.45 218
16124.65 221
16125.85 221
16127.05 208
16128.25 216
16129.45 242
16130.65 233
16131.85 223
16133.05 227
16134.25 230
16135.45 230
16136.65 216
16137.85 232
16139.05 222
16140.25 216
16141.45 219
16142.65 219
16143.85 235
16145.05 218
16146.25 219
16147.45 225
16148.65 214
16149.85 229
16151.05 239
16152.25 231
16153.45 226
16154.65 218
16155.85 216
16157.05 217
16158.25 221
16159.46 230
16160.66 227
16161.86 220
16163.06 221
16164.26 221
16165.46 236
16166.66 215
16167.86 225
16169.06 220
16170.27 213
16171.47 199
16172.67 201
16173.87 246
16175.07 239
16176.27 225
16177.47 236
16178.67 223
16179.88 232
16181.08 218
16182.28 224
16183.48 204
16184.68 219
16185.89 213
16187.09 238
16188.29 218
16189.49 213
16190.69 226
16191.90 233
16193.10 245
16194.30 256
16195.50 255
16196.70 236
16197.91 244
16199.11 241
16200.31 238
16201.51 212
16202.72 224
16203.92 258
16205.12 238
16206.32 242
16207.53 209
16208.73 228
16209.93 243
16211.13 240
16212.34 208
16213.54 235
16214.74 239
16215.95 239
16217.15 242
16218.35 225
16219.55 228
16220.76 246
16221.96 229
16223.16 216
16224.37 207
16225.57 227
16226.77 225
16227.98 223
16229.18 224
16230.38 235
16231.59 224
16232.79 228
16233.99 249
16235.20 238
16236.40 228
16237.61 230
16238.81 242
16240.01 264
16241.22 237
16242.42 228
16243.63 236
16244.83 247
16246.03 252
16247.24 255
16248.44 244
16249.65 248
16250.85 233
16252.05 241
16253.26 229
16254.46 265
16255.67 250
16256.87 248
16258.08 257
16259.28 254
16260.49 280
16261.69 239
16262.89 251
16264.10 246
16265.30 260
16266.51 253
16267.71 253
16268.92 269
16270.12 238
16271.33 265
16272.53 261
16273.74 246
16274.94 256
16276.15 270
16277.35 258
16278.56 255
16279.77 238
16280.97 265
16282.18 260
16283.38 249
16284.59 260
16285.79 253
16287.00 250
16288.20 256
16289.41 239
16290.61 249
16291.82 277
16293.03 242
16294.23 240
16295.44 244
16296.64 249
16297.85 269
16299.06 260
16300.26 272
16301.47 229
16302.67 246
16303.88 268
16305.09 258
16306.29 272
16307.50 258
16308.71 251
16309.91 260
16311.12 237
16312.33 238
16313.53 227
16314.74 235
16315.95 263
16317.15 242
16318.36 251
16319.57 246
16320.77 234
16321.98 226
16323.19 239
16324.39 253
16325.60 271
16326.81 246
16328.01 227
16329.22 220
16330.43 250
16331.64 242
16332.84 225
16334.05 248
16335.26 259
16336.47 246
16337.67 227
16338.88 232
16340.09 237
16341.30 234
16342.50 240
16343.71 245
16344.92 236
16346.13 232
16347.33 224
16348.54 235
16349.75 219
16350.96 226
16352.17 233
16353.37 239
16354.58 223
16355.79 228
16357.00 223
16358.21 230
16359.41 238
16360.62 239
16361.83 244
16363.04 241
16364.25 261
16365.46 222
16366.67 225
16367.87 222
16369.08 229
16370.29 211
16371.50 212
16372.71 220
16373.92 203
16375.13 217
16376.34 220
16377.54 218
16378.75 216
16379.96 215
16381.17 243
16382.38 218
16383.59 226
16384.80 233
16386.01 218
16387.22 224
16388.43 222
16389.64 231
16390.85 223
16392.05 224
16393.26 233
16394.47 225
16395.68 233
16396.89 206
16398.10 222
16399.31 227
16400.52 242
16401.73 231
16402.94 235
16404.15 214
16405.36 225
16406.57 219
16407.78 225
16408.99 227
16410.20 221
16411.41 222
16412.62 218
16413.83 234
16415.04 250
16416.25 227
16417.46 222
16418.67 238
16419.88 212
16421.10 220
16422.31 216
16423.52 224
16424.73 229
16425.94 218
16427.15 213
16428.36 222
16429.57 214
16430.78 229
16431.99 234
16433.20 219
16434.41 230
16435.63 230
16436.84 220
16438.05 217
16439.26 213
16440.47 222
16441.68 212
16442.89 231
16444.10 222
16445.32 243
16446.53 229
16447.74 216
16448.95 223
16450.16 228
16451.37 210
16452.59 229
16453.80 214
16455.01 234
16456.22 224
16457.43 226
16458.64 215
16459.86 224
16461.07 229
16462.28 223
16463.49 210
16464.70 210
16465.92 217
16467.13 203
16468.34 219
16469.55 218
16470.77 214
16471.98 213
16473.19 232
16474.40 219
16475.62 188
16476.83 208
16478.04 223
16479.25 228
16480.47 217
16481.68 204
16482.89 226
16484.11 221
16485.32 218
16486.53 213
16487.74 213
16488.96 213
16490.17 209
16491.38 220
16492.60 210
16493.81 216
16495.02 216
16496.24 241
16497.45 228
16498.66 223
16499.88 245
16501.09 248
16502.30 238
16503.52 208
16504.73 247
16505.94 223
16507.16 228
16508.37 223
16509.59 218
16510.80 252
16512.01 235
16513.23 225
16514.44 234
16515.66 223
16516.87 225
16518.08 224
16519.30 235
16520.51 212
16521.73 219
16522.94 252
16524.16 238
16525.37 227
16526.58 227
16527.80 227
16529.01 246
16530.23 224
16531.44 232
16532.66 213
16533.87 248
16535.09 242
16536.30 229
16537.52 230
16538.73 224
16539.95 234
16541.16 250
16542.38 247
16543.59 244
16544.81 247
16546.02 243
16547.24 257
16548.45 237
16549.67 256
16550.88 275
16552.10 277
16553.31 247
16554.53 236
16555.74 273
16556.96 268
16558.18 250
16559.39 248
16560.61 252
16561.82 273
16563.04 261
16564.25 252
16565.47 264
16566.69 243
16567.90 241
16569.12 258
16570.33 258
16571.55 223
16572.77 252
16573.98 243
16575.20 229
16576.41 253
16577.63 251
16578.85 232
16580.06 230
16581.28 239
16582.50 262
16583.71 231
16584.93 235
16586.15 259
16587.36 267
16588.58 239
16589.80 252
16591.01 239
16592.23 233
16593.45 225
16594.66 233
16595.88 244
16597.10 247
16598.32 245
16599.53 223
16600.75 224
16601.97 228
16603.18 230
16604.40 230
16605.62 200
16606.84 230
16608.05 235
16609.27 214
16610.49 217
16611.71 222
16612.92 230
16614.14 213
16615.36 240
16616.58 233
16617.79 220
16619.01 229
16620.23 219
16621.45 219
16622.67 224
16623.88 223
16625.10 195
16626.32 219
16627.54 222
16628.76 221
16629.97 212
16631.19 206
16632.41 203
16633.63 215
16634.85 209
16636.07 209
16637.29 220
16638.50 216
16639.72 203
16640.94 218
16642.16 217
16643.38 247
16644.60 224
16645.82 210
16647.03 214
16648.25 205
16649.47 198
16650.69 217
16651.91 208
16653.13 229
16654.35 196
16655.57 220
16656.79 220
16658.01 213
16659.23 230
16660.45 215
16661.66 206
16662.88 198
16664.10 222
16665.32 219
16666.54 202
16667.76 195
16668.98 194
16670.20 202
16671.42 215
16672.64 198
16673.86 210
16675.08 209
16676.30 228
16677.52 206
16678.74 188
16679.96 207
16681.18 212
16682.40 233
16683.62 216
16684.84 202
16686.06 213
16687.28 227
16688.50 208
16689.72 206
16690.94 235
16692.16 206
16693.39 218
16694.61 201
16695.83 203
16697.05 210
16698.27 211
16699.49 212
16700.71 219
16701.93 205
16703.15 198
16704.37 203
16705.59 185
16706.81 196
16708.04 191
16709.26 186
16710.48 202
16711.70 182
16712.92 201
16714.14 207
16715.36 210
16716.58 197
16717.81 209
16719.03 226
16720.25 225
16721.47 212
16722.69 212
16723.91 203
16725.14 199
16726.36 226
16727.58 203
16728.80 215
16730.02 200
16731.24 205
16732.47 215
16733.69 208
16734.91 200
16736.13 203
16737.36 200
16738.58 207
16739.80 208
16741.02 192
16742.24 196
16743.47 211
16744.69 196
16745.91 187
16747.13 203
16748.36 220
16749.58 197
16750.80 194
16752.02 222
16753.25 226
16754.47 225
16755.69 216
16756.92 205
16758.14 199
16759.36 216
16760.59 212
16761.81 219
16763.03 208
16764.25 202
16765.48 212
16766.70 210
16767.92 211
16769.15 206
16770.37 208
16771.59 217
16772.82 198
16774.04 186
16775.27 202
16776.49 189
16777.71 208
16778.94 192
16780.16 189
16781.38 187
16782.61 171
16783.83 221
16785.06 198
16786.28 204
16787.50 204
16788.73 198
16789.95 195
16791.18 199
16792.40 199
16793.62 196
16794.85 218
16796.07 203
16797.30 192
16798.52 187
16799.75 184
16800.97 222
16802.19 198
16803.42 200
16804.64 206
16805.87 200
16807.09 189
16808.32 179
16809.54 198
16810.77 218
16811.99 188
16813.22 193
16814.44 180
16815.67 198
16816.89 194
16818.12 187
16819.34 207
16820.57 207
16821.79 207
16823.02 190
16824.24 201
16825.47 206
16826.70 209
16827.92 218
16829.15 195
16830.37 194
16831.60 200
16832.82 209
16834.05 196
16835.27 199
16836.50 201
16837.73 202
16838.95 197
16840.18 196
16841.40 207
16842.63 217
16843.86 228
16845.08 215
16846.31 231
16847.53 237
16848.76 240
16849.99 229
16851.21 224
16852.44 238
16853.67 241
16854.89 211
16856.12 210
16857.35 223
16858.57 222
16859.80 212
16861.03 216
16862.25 226
16863.48 228
16864.71 229
16865.93 227
16867.16 231
16868.39 201
16869.61 216
16870.84 228
16872.07 238
16873.30 231
16874.52 250
16875.75 242
16876.98 252
16878.20 235
16879.43 264
16880.66 260
16881.89 259
16883.11 240
16884.34 235
16885.57 233
16886.80 255
16888.02 251
16889.25 272
16890.48 243
16891.71 257
16892.94 262
16894.16 256
16895.39 263
16896.62 257
16897.85 266
16899.08 252
16900.30 234
16901.53 242
16902.76 250
16903.99 234
16905.22 243
16906.45 237
16907.67 240
16908.90 261
16910.13 238
16911.36 216
16912.59 216
16913.82 236
16915.04 228
16916.27 214
16917.50 218
16918.73 221
16919.96 238
16921.19 237
16922.42 236
16923.65 229
16924.88 235
16926.10 230
16927.33 229
16928.56 262
16929.79 225
16931.02 224
16932.25 242
16933.48 246
16934.71 232
16935.94 220
16937.17 243
16938.40 227
16939.63 233
16940.86 218
16942.09 231
16943.32 222
16944.55 237
16945.78 244
16947.01 212
16948.24 216
16949.47 211
16950.70 242
16951.93 226
16953.16 205
16954.39 218
16955.62 235
16956.85 232
16958.08 239
16959.31 222
16960.54 226
16961.77 248
16963.00 244
16964.23 217
16965.46 230
16966.69 223
16967.92 235
16969.15 241
16970.38 229
16971.61 213
16972.84 221
16974.07 219
16975.30 216
16976.54 212
16977.77 207
16979.00 200
16980.23 230
16981.46 205
16982.69 212
16983.92 197
16985.15 199
16986.38 237
16987.62 225
16988.85 213
16990.08 220
16991.31 217
16992.54 224
16993.77 220
16995.00 217
16996.24 206
16997.47 213
16998.70 214
16999.93 221
17001.16 209
17002.39 222
17003.63 220
17004.86 218
17006.09 214
17007.32 186
17008.55 207
17009.79 225
17011.02 218
17012.25 203
17013.48 203
17014.72 228
17015.95 204
17017.18 198
17018.41 198
17019.64 201
17020.88 211
17022.11 209
17023.34 205
17024.58 215
17025.81 197
17027.04 197
17028.27 205
17029.51 211
17030.74 197
17031.97 207
17033.21 210
17034.44 211
17035.67 191
17036.90 211
17038.14 209
17039.37 198
17040.60 213
17041.84 201
17043.07 178
17044.30 178
17045.54 195
17046.77 185
17048.00 211
17049.24 201
17050.47 204
17051.70 193
17052.94 194
17054.17 187
17055.41 211
17056.64 191
17057.87 203
17059.11 204
17060.34 170
17061.58 175
17062.81 203
17064.04 203
17065.28 200
17066.51 210
17067.75 204
17068.98 194
17070.21 204
17071.45 178
17072.68 179
17073.92 181
17075.15 192
17076.39 188
17077.62 205
17078.86 207
17080.09 185
17081.33 179
17082.56 197
17083.80 184
17085.03 201
17086.26 196
17087.50 208
17088.73 197
17089.97 187
17091.20 196
17092.44 191
17093.68 202
17094.91 201
17096.15 182
17097.38 203
17098.62 202
17099.85 190
17101.09 198
17102.32 198
17103.56 201
17104.79 192
17106.03 186
17107.26 192
17108.50 212
17109.74 186
17110.97 188
17112.21 207
17113.44 168
17114.68 186
17115.92 191
17117.15 198
17118.39 205
17119.62 172
17120.86 179
17122.10 184
17123.33 192
17124.57 182
17125.80 195
17127.04 185
17128.28 195
17129.51 216
17130.75 179
17131.99 198
17133.22 191
17134.46 198
17135.70 177
17136.93 195
17138.17 194
17139.41 178
17140.64 170
17141.88 186
17143.12 184
17144.35 205
17145.59 179
17146.83 174
17148.07 173
17149.30 177
17150.54 172
17151.78 187
17153.02 163
17154.25 172
17155.49 183
17156.73 188
17157.96 198
17159.20 199
17160.44 180
17161.68 170
17162.92 181
17164.15 162
17165.39 162
17166.63 162
17167.87 166
17169.10 190
17170.34 170
17171.58 169
17172.82 171
17174.06 185
17175.29 199
17176.53 185
17177.77 176
17179.01 167
17180.25 168
17181.49 191
17182.72 171
17183.96 192
17185.20 199
17186.44 176
17187.68 183
17188.92 186
17190.15 175
17191.39 177
17192.63 195
17193.87 187
17195.11 173
17196.35 191
17197.59 182
17198.83 169
17200.07 178
17201.30 166
17202.54 183
17203.78 181
17205.02 185
17206.26 177
17207.50 166
17208.74 190
17209.98 167
17211.22 191
17212.46 190
17213.70 175
17214.94 171
17216.18 180
17217.42 169
17218.66 179
17219.90 173
17221.14 158
17222.38 177
17223.62 182
17224.86 167
17226.10 169
17227.34 179
17228.58 193
17229.82 172
17231.06 181
17232.30 184
17233.54 194
17234.78 165
17236.02 173
17237.26 166
17238.50 170
17239.74 167
17240.98 163
17242.22 160
17243.46 162
17244.70 185
17245.94 182
17247.18 177
17248.42 172
17249.66 171
17250.90 159
17252.14 171
17253.39 173
17254.63 171
17255.87 162
17257.11 170
17258.35 185
17259.59 174
17260.83 164
17262.07 182
17263.31 169
17264.56 165
17265.80 158
17267.04 172
17268.28 155
17269.52 187
17270.76 173
17272.00 164
17273.25 170
17274.49 174
17275.73 166
17276.97 173
17278.21 175
17279.45 165
17280.70 162
17281.94 164
17283.18 177
17284.42 173
17285.66 163
17286.91 174
17288.15 175
17289.39 171
17290.63 177
17291.88 161
17293.12 161
17294.36 169
17295.60 162
17296.85 178
17298.09 163
17299.33 169
17300.57 162
17301.82 175
17303.06 179
17304.30 181
17305.54 164
17306.79 155
17308.03 174
17309.27 165
17310.52 174
17311.76 173
17313.00 170
17314.25 156
17315.49 177
17316.73 180
17317.97 177
17319.22 164
17320.46 175
17321.71 169
17322.95 166
17324.19 158
17325.44 159
17326.68 178
17327.92 186
17329.17 174
17330.41 167
17331.65 173
17332.90 174
17334.14 161
17335.39 168
17336.63 174
17337.87 158
17339.12 174
17340.36 175
17341.61 199
17342.85 152
17344.09 156
17345.34 192
17346.58 171
17347.83 164
17349.07 144
17350.32 179
17351.56 180
17352.80 172
17354.05 165
17355.29 167
17356.54 161
17357.78 184
17359.03 152
17360.27 153
17361.52 165
17362.76 162
17364.01 162
17365.25 186
17366.50 159
17367.74 150
17368.99 164
17370.23 163
17371.48 177
17372.72 171
17373.97 169
17375.21 165
17376.46 154
17377.70 148
17378.95 159
17380.19 162
17381.44 145
17382.69 173
17383.93 180
17385.18 181
17386.42 179
17387.67 158
17388.91 160
17390.16 159
17391.41 181
17392.65 177
17393.90 171
17395.14 185
17396.39 163
17397.64 164
17398.88 190
17400.13 168
17401.37 158
17402.62 173
17403.87 162
17405.11 165
17406.36 156
17407.61 176
17408.85 171
17410.10 173
17411.35 183
17412.59 177
17413.84 161
17415.09 175
17416.33 162
17417.58 181
17418.83 155
17420.07 153
17421.32 156
17422.57 171
17423.82 158
17425.06 162
17426.31 177
17427.56 159
17428.80 180
17430.05 173
17431.30 189
17432.55 173
17433.79 175
17435.04 169
17436.29 169
17437.54 170
17438.78 160
17440.03 151
17441.28 187
17442.53 187
17443.77 168
17445.02 168
17446.27 184
17447.52 166
17448.77 182
17450.01 178
17451.26 179
17452.51 181
17453.76 179
17455.01 177
17456.25 180
17457.50 168
17458.75 180
17460.00 181
17461.25 168
17462.50 172
17463.74 178
17464.99 191
17466.24 194
17467.49 154
17468.74 166
17469.99 180
17471.24 172
17472.49 195
17473.73 181
17474.98 169
17476.23 189
17477.48 176
17478.73 179
17479.98 191
17481.23 173
17482.48 194
17483.73 181
17484.98 170
17486.23 165
17487.47 171
17488.72 195
17489.97 175
17491.22 179
17492.47 175
17493.72 174
17494.97 176
17496.22 198
17497.47 185
17498.72 176
17499.97 199
17501.22 201
17502.47 170
17503.72 188
17504.97 188
17506.22 195
17507.47 197
17508.72 206
17509.97 172
17511.22 192
17512.47 184
17513.72 201
17514.97 169
17516.22 198
17517.47 187
17518.72 202
17519.97 199
17521.22 218
17522.47 177
17523.72 172
17524.98 197
17526.23 187
17527.48 206
17528.73 172
17529.98 209
17531.23 194
17532.48 204
17533.73 201
17534.98 197
17536.23 184
17537.48 199
17538.74 193
17539.99 186
17541.24 208
17542.49 223
17543.74 197
17544.99 206
17546.24 200
17547.50 187
17548.75 174
17550.00 193
17551.25 198
17552.50 191
17553.75 190
17555.01 202
17556.26 195
17557.51 183
17558.76 214
17560.01 224
17561.26 186
17562.52 196
17563.77 182
17565.02 210
17566.27 208
17567.53 199
17568.78 196
17570.03 185
17571.28 186
17572.53 195
17573.79 188
17575.04 190
17576.29 217
17577.54 197
17578.80 219
17580.05 205
17581.30 221
17582.56 196
17583.81 196
17585.06 200
17586.31 195
17587.57 212
17588.82 218
17590.07 215
17591.33 184
17592.58 197
17593.83 206
17595.08 203
17596.34 212
17597.59 214
17598.84 202
17600.10 188
17601.35 208
17602.61 214
17603.86 212
17605.11 208
17606.37 209
17607.62 212
17608.87 224
17610.13 224
17611.38 218
17612.63 198
17613.89 204
17615.14 211
17616.40 230
17617.65 212
17618.90 216
17620.16 213
17621.41 204
17622.67 215
17623.92 214
17625.17 231
17626.43 204
17627.68 225
17628.94 216
17630.19 216
17631.45 206
17632.70 210
17633.96 217
17635.21 190
17636.47 209
17637.72 197
17638.97 198
17640.23 223
17641.48 206
17642.74 187
17643.99 199
17645.25 215
17646.50 230
17647.76 217
17649.01 204
17650.27 217
17651.52 203
17652.78 199
17654.04 214
17655.29 181
17656.55 214
17657.80 193
17659.06 192
17660.31 195
17661.57 198
17662.82 175
17664.08 192
17665.33 197
17666.59 189
17667.85 176
17669.10 174
17670.36 196
17671.61 192
17672.87 188
17674.13 187
17675.38 186
17676.64 169
17677.89 188
17679.15 196
17680.41 189
17681.66 194
17682.92 204
17684.18 205
17685.43 200
17686.69 190
17687.95 178
17689.20 188
17690.46 184
17691.71 184
17692.97 180
17694.23 189
17695.49 181
17696.74 184
17698.00 184
17699.26 177
17700.51 191
17701.77 195
17703.03 206
17704.28 176
17705.54 179
17706.80 180
17708.06 183
17709.31 194
17710.57 178
17711.83 176
17713.08 164
17714.34 172
17715.60 165
17716.86 179
17718.11 187
17719.37 177
17720.63 194
17721.89 173
17723.15 172
17724.40 179
17725.66 177
17726.92 191
17728.18 176
17729.43 172
17730.69 180
17731.95 186
17733.21 186
17734.47 209
17735.73 183
17736.98 191
17738.24 180
17739.50 154
17740.76 175
17742.02 198
17743.28 171
17744.53 169
17745.79 172
17747.05 199
17748.31 195
17749.57 177
17750.83 163
17752.09 164
17753.34 179
17754.60 175
17755.86 161
17757.12 184
17758.38 168
17759.64 183
17760.90 190
17762.16 175
17763.42 179
17764.68 179
17765.94 172
17767.19 186
17768.45 182
17769.71 178
17770.97 164
17772.23 171
17773.49 173
17774.75 177
17776.01 192
17777.27 183
17778.53 150
17779.79 163
17781.05 168
17782.31 180
17783.57 172
17784.83 182
17786.09 172
17787.35 179
17788.61 173
17789.87 165
17791.13 162
17792.39 167
17793.65 159
17794.91 168
17796.17 170
17797.43 162
17798.69 185
17799.95 170
17801.21 155
17802.47 156
17803.73 155
17805.00 153
17806.26 160
17807.52 159
17808.78 161
17810.04 174
17811.30 182
17812.56 162
17813.82 159
17815.08 167
17816.34 170
17817.60 176
17818.87 158
17820.13 152
17821.39 171
17822.65 154
17823.91 162
17825.17 168
17826.43 160
17827.69 161
17828.96 170
17830.22 160
17831.48 160
17832.74 169
17834.00 164
17835.26 160
17836.53 159
17837.79 143
17839.05 167
17840.31 178
17841.57 154
17842.84 177
17844.10 172
17845.36 151
17846.62 165
17847.88 180
17849.15 153
17850.41 160
17851.67 174
17852.93 167
17854.20 168
17855.46 150
17856.72 163
17857.98 175
17859.25 153
17860.51 154
17861.77 168
17863.03 160
17864.30 174
17865.56 158
17866.82 191
17868.09 168
17869.35 171
17870.61 153
17871.87 172
17873.14 188
17874.40 171
17875.66 148
17876.93 164
17878.19 169
17879.45 154
17880.72 145
17881.98 179
17883.24 170
17884.51 171
17885.77 168
17887.03 164
17888.30 159
17889.56 167
17890.83 182
17892.09 156
17893.35 158
17894.62 157
17895.88 175
17897.14 169
17898.41 152
17899.67 166
17900.94 176
17902.20 155
17903.46 150
17904.73 160
17905.99 167
17907.26 167
17908.52 159
17909.79 170
17911.05 149
17912.32 177
17913.58 169
17914.84 180
17916.11 161
17917.37 148
17918.64 157
17919.90 159
17921.17 154
17922.43 162
17923.70 149
17924.96 176
17926.23 185
17927.49 152
17928.76 144
17930.02 160
17931.29 151
17932.55 152
17933.82 152
17935.08 163
17936.35 169
17937.61 167
17938.88 163
17940.14 158
17941.41 149
17942.68 154
17943.94 165
17945.21 150
17946.47 182
17947.74 149
17949.00 153
17950.27 149
17951.54 166
17952.80 163
17954.07 144
17955.33 143
17956.60 180
17957.87 160
17959.13 161
17960.40 161
17961.66 155
17962.93 159
17964.20 173
17965.46 152
17966.73 165
17968.00 157
17969.26 148
17970.53 157
17971.80 158
17973.06 160
17974.33 142
17975.60 137
17976.86 142
17978.13 159
17979.40 160
17980.66 173
17981.93 172
17983.20 160
17984.46 180
17985.73 151
17987.00 161
17988.26 152
17989.53 151
17990.80 175
17992.07 146
17993.33 153
17994.60 138
17995.87 155
17997.14 144
17998.40 154
17999.67 162
18000.94 155
18002.21 171
18003.47 151
18004.74 161
18006.01 139
18007.28 153
18008.55 156
18009.81 154
18011.08 164
18012.35 161
18013.62 167
18014.89 152
18016.15 160
18017.42 160
18018.69 169
18019.96 149
18021.23 164
18022.49 148
18023.76 146
18025.03 155
18026.30 157
18027.57 158
18028.84 151
18030.11 180
18031.37 158
18032.64 181
18033.91 173
18035.18 164
18036.45 145
18037.72 144
18038.99 152
18040.26 164
18041.53 143
18042.79 152
18044.06 160
18045.33 164
18046.60 159
18047.87 160
18049.14 172
18050.41 162
18051.68 159
18052.95 158
18054.22 149
18055.49 148
18056.76 184
18058.03 162
18059.30 173
18060.57 152
18061.84 164
18063.11 158
18064.38 158
18065.65 161
18066.92 132
18068.19 150
18069.46 165
18070.73 162
18072.00 144
18073.27 149
18074.54 165
18075.81 161
18077.08 169
18078.35 178
18079.62 144
18080.89 156
18082.16 152
18083.43 151
18084.70 166
18085.97 178
18087.24 147
18088.51 162
18089.78 155
18091.05 172
18092.32 157
18093.59 153
18094.87 160
18096.14 153
18097.41 165
18098.68 164
18099.95 156
18101.22 159
18102.49 152
18103.76 157
18105.03 144
18106.31 159
18107.58 161
18108.85 178
18110.12 170
18111.39 138
18112.66 164
18113.93 170
18115.21 173
18116.48 177
18117.75 171
18119.02 176
18120.29 178
18121.56 169
18122.84 165
18124.11 155
18125.38 153
18126.65 155
18127.92 157
18129.20 155
18130.47 159
18131.74 154
18133.01 166
18134.29 176
18135.56 162
18136.83 143
18138.10 142
18139.38 165
18140.65 150
18141.92 155
18143.19 152
18144.47 153
18145.74 168
18147.01 186
18148.28 167
18149.56 161
18150.83 144
18152.10 158
18153.38 153
18154.65 171
18155.92 141
18157.19 161
18158.47 155
18159.74 166
18161.01 151
18162.29 142
18163.56 151
18164.83 153
18166.11 153
18167.38 147
18168.65 161
18169.93 181
18171.20 171
18172.48 145
18173.75 159
18175.02 154
18176.30 167
18177.57 149
18178.84 137
18180.12 156
18181.39 160
18182.67 170
18183.94 164
18185.21 160
18186.49 142
18187.76 156
18189.04 162
18190.31 178
18191.59 175
18192.86 154
18194.13 162
18195.41 174
18196.68 162
18197.96 158
18199.23 168
18200.51 156
18201.78 159
18203.06 168
18204.33 160
18205.61 169
18206.88 161
18208.16 146
18209.43 159
18210.71 177
18211.98 169
18213.26 156
18214.53 169
18215.81 178
18217.08 156
18218.36 143
18219.63 143
18220.91 157
18222.18 160
18223.46 159
18224.73 162
18226.01 143
18227.28 155
18228.56 169
18229.84 157
18231.11 166
18232.39 145
18233.66 158
18234.94 163
18236.21 167
18237.49 164
18238.77 165
18240.04 160
18241.32 153
18242.59 154
18243.87 172
18245.15 162
18246.42 142
18247.70 171
18248.98 164
18250.25 149
18251.53 158
18252.81 183
18254.08 171
18255.36 172
18256.63 156
18257.91 178
18259.19 155
18260.46 163
18261.74 166
18263.02 173
18264.30 148
18265.57 142
18266.85 168
18268.13 162
18269.40 171
18270.68 157
18271.96 154
18273.23 151
18274.51 166
18275.79 184
18277.07 188
18278.34 159
18279.62 166
18280.90 160
18282.18 172
18283.45 154
18284.73 174
18286.01 158
18287.29 164
18288.56 172
18289.84 167
18291.12 154
18292.40 172
18293.68 170
18294.95 170
18296.23 170
18297.51 178
18298.79 157
18300.07 173
18301.34 186
18302.62 169
18303.90 155
18305.18 185
18306.46 160
18307.74 158
18309.01 140
18310.29 161
18311.57 156
18312.85 153
18314.13 164
18315.41 186
18316.69 175
18317.96 153
18319.24 155
18320.52 165
18321.80 157
18323.08 165
18324.36 150
18325.64 152
18326.92 155
18328.20 189
18329.47 162
18330.75 169
18332.03 172
18333.31 163
18334.59 158
18335.87 161
18337.15 152
18338.43 159
18339.71 141
18340.99 166
18342.27 170
18343.55 168
18344.83 170
18346.11 158
18347.39 157
18348.67 155
18349.95 140
18351.23 146
18352.51 154
18353.79 186
18355.07 160
18356.35 162
18357.63 168
18358.91 148
18360.19 175
18361.47 160
18362.75 159
18364.03 162
18365.31 165
18366.59 160
18367.87 161
18369.15 161
18370.43 154
18371.71 179
18372.99 169
18374.27 163
18375.55 147
18376.83 145
18378.12 158
18379.40 168
18380.68 140
18381.96 166
18383.24 150
18384.52 159
18385.80 140
18387.08 153
18388.36 172
18389.65 178
18390.93 164
18392.21 147
18393.49 148
18394.77 159
18396.05 160
18397.33 157
18398.62 145
18399.90 173
18401.18 161
18402.46 156
18403.74 154
18405.02 150
18406.31 148
18407.59 173
18408.87 168
18410.15 158
18411.43 164
18412.72 157
18414.00 132
18415.28 155
18416.56 164
18417.84 143
18419.13 164
18420.41 159
18421.69 157
18422.97 144
18424.26 155
18425.54 160
18426.82 163
18428.10 159
18429.39 160
18430.67 164
18431.95 166
18433.23 151
18434.52 158
18435.80 168
18437.08 144
18438.37 169
18439.65 171
18440.93 150
18442.22 158
18443.50 145
18444.78 134
18446.06 155
18447.35 158
18448.63 158
18449.91 129
18451.20 154
18452.48 140
18453.76 149
18455.05 164
18456.33 151
18457.62 164
18458.90 144
18460.18 133
18461.47 152
18462.75 155
18464.03 145
18465.32 156
18466.60 160
18467.89 160
18469.17 159
18470.45 153
18471.74 159
18473.02 141
18474.31 157
18475.59 146
18476.88 134
18478.16 160
18479.44 156
18480.73 148
18482.01 148
18483.30 148
18484.58 159
18485.87 158
18487.15 171
18488.44 171
18489.72 143
18491.01 147
18492.29 149
18493.58 156
18494.86 155
18496.15 155
18497.43 149
18498.72 137
18500.00 134
18501.29 158
18502.57 144
18503.86 144
18505.14 147
18506.43 167
18507.71 172
18509.00 141
18510.28 169
18511.57 165
18512.85 154
18514.14 131
18515.42 160
18516.71 148
18518.00 161
18519.28 159
18520.57 158
18521.85 152
18523.14 162
18524.43 167
18525.71 171
18527.00 140
18528.28 147
18529.57 154
18530.86 158
18532.14 138
18533.43 147
18534.71 159
18536.00 144
18537.29 150
18538.57 158
18539.86 127
18541.15 140
18542.43 161
18543.72 154
18545.01 153
18546.29 157
18547.58 171
18548.87 155
18550.15 142
18551.44 167
18552.73 149
18554.01 167
18555.30 130
18556.59 165
18557.88 141
18559.16 154
18560.45 149
18561.74 149
18563.02 159
18564.31 151
18565.60 143
18566.89 164
18568.17 154
18569.46 148
18570.75 150
18572.04 145
18573.32 168
18574.61 162
18575.90 166
18577.19 154
18578.48 139
18579.76 146
18581.05 153
18582.34 160
18583.63 163
18584.92 155
18586.20 152
18587.49 148
18588.78 150
18590.07 143
18591.36 142
18592.64 145
18593.93 142
18595.22 148
18596.51 153
18597.80 161
18599.09 164
18600.38 161
18601.66 168
18602.95 167
18604.24 147
18605.53 165
18606.82 155
18608.11 172
18609.40 147
18610.69 149
18611.98 155
18613.26 150
18614.55 196
18615.84 163
18617.13 156
18618.42 155
18619.71 165
18621.00 154
18622.29 166
18623.58 155
18624.87 166
18626.16 175
18627.45 162
18628.74 166
18630.03 165
18631.32 160
18632.61 149
18633.89 148
18635.18 158
18636.47 167
18637.76 166
18639.05 167
18640.34 132
18641.63 140
18642.92 143
18644.21 149
18645.50 164
18646.79 139
18648.09 151
18649.38 171
18650.67 156
18651.96 145
18653.25 154
18654.54 152
18655.83 149
18657.12 145
18658.41 163
18659.70 169
18660.99 149
18662.28 153
18663.57 160
18664.86 137
18666.15 149
18667.44 134
18668.74 155
18670.03 159
18671.32 147
18672.61 124
18673.90 155
18675.19 171
18676.48 137
18677.77 159
18679.06 143
18680.36 144
18681.65 161
18682.94 181
18684.23 170
18685.52 154
18686.81 144
18688.11 157
18689.40 149
18690.69 134
18691.98 140
18693.27 141
18694.56 137
18695.86 155
18697.15 126
18698.44 139
18699.73 136
18701.02 153
18702.32 148
18703.61 158
18704.90 148
18706.19 152
18707.48 149
18708.78 146
18710.07 156
18711.36 154
18712.65 146
18713.95 152
18715.24 151
18716.53 159
18717.83 136
18719.12 141
18720.41 150
18721.70 166
18723.00 144
18724.29 138
18725.58 143
18726.87 155
18728.17 159
18729.46 160
18730.75 145
18732.05 145
18733.34 135
18734.63 156
18735.93 164
18737.22 150
18738.51 162
18739.81 153
18741.10 158
18742.39 158
18743.69 154
18744.98 144
18746.27 148
18747.57 165
18748.86 156
18750.16 154
18751.45 150
18752.74 160
18754.04 154
18755.33 139
18756.63 154
18757.92 143
18759.21 152
18760.51 138
18761.80 137
18763.10 140
18764.39 153
18765.69 153
18766.98 137
18768.27 157
18769.57 142
18770.86 138
18772.16 153
18773.45 164
18774.75 157
18776.04 135
18777.34 134
18778.63 139
18779.93 150
18781.22 147
18782.52 124
18783.81 140
18785.11 139
18786.40 164
18787.70 152
18788.99 124
18790.29 138
18791.58 145
18792.88 156
18794.17 134
18795.47 126
18796.76 154
18798.06 159
18799.35 146
18800.65 153
18801.94 160
18803.24 137
18804.54 165
18805.83 149
18807.13 148
18808.42 134
18809.72 128
18811.01 160
18812.31 145
18813.61 147
18814.90 139
18816.20 146
18817.49 148
18818.79 155
18820.09 144
18821.38 138
18822.68 144
18823.98 137
18825.27 141
18826.57 145
18827.87 160
18829.16 165
18830.46 151
18831.75 150
18833.05 121
18834.35 151
18835.64 163
18836.94 145
18838.24 143
18839.54 147
18840.83 144
18842.13 141
18843.43 148
18844.72 162
18846.02 153
18847.32 165
18848.61 152
18849.91 146
18851.21 141
18852.51 139
18853.80 140
18855.10 139
18856.40 142
18857.70 166
18858.99 138
18860.29 130
18861.59 148
18862.89 158
18864.18 147
18865.48 149
18866.78 145
18868.08 128
18869.38 148
18870.67 140
18871.97 135
18873.27 140
18874.57 134
18875.87 130
18877.16 140
18878.46 138
18879.76 136
18881.06 140
18882.36 152
18883.66 145
18884.95 159
18886.25 138
18887.55 148
18888.85 158
18890.15 140
18891.45 142
18892.75 135
18894.04 146
18895.34 139
18896.64 145
18897.94 147
18899.24 154
18900.54 132
18901.84 149
18903.14 131
18904.44 150
18905.74 136
18907.03 152
18908.33 141
18909.63 149
18910.93 137
18912.23 145
18913.53 148
18914.83 158
18916.13 155
18917.43 131
18918.73 138
18920.03 134
18921.33 135
18922.63 136
18923.93 143
18925.23 131
18926.53 137
18927.83 137
18929.13 144
18930.43 144
18931.73 133
18933.03 149
18934.33 154
18935.63 131
18936.93 139
18938.23 152
18939.53 149
18940.83 152
18942.13 113
18943.43 143
18944.73 151
18946.03 138
18947.33 143
18948.63 142
18949.93 133
18951.23 126
18952.53 136
18953.84 154
18955.14 156
18956.44 151
18957.74 149
18959.04 138
18960.34 136
18961.64 120
18962.94 151
18964.24 143
18965.54 148
18966.85 147
18968.15 128
18969.45 145
18970.75 160
18972.05 160
18973.35 134
18974.65 151
18975.96 138
18977.26 154
18978.56 145
18979.86 138
18981.16 136
18982.46 122
18983.77 153
18985.07 159
18986.37 141
18987.67 128
18988.97 132
18990.28 125
18991.58 154
18992.88 142
18994.18 146
18995.49 121
18996.79 144
18998.09 146
18999.39 138
19000.69 139
19002.00 131
19003.30 155
19004.60 145
19005.90 143
19007.21 150
19008.51 140
19009.81 143
19011.12 146
19012.42 133
19013.72 146
19015.02 158
19016.33 141
19017.63 155
19018.93 141
19020.24 140
19021.54 157
19022.84 161
19024.15 166
19025.45 123
19026.75 144
19028.06 158
19029.36 150
19030.66 146
19031.97 134
19033.27 139
19034.57 144
19035.88 147
19037.18 131
19038.48 143
19039.79 148
19041.09 137
19042.40 145
19043.70 124
19045.00 142
19046.31 141
19047.61 142
19048.92 152
19050.22 137
19051.52 140
19052.83 133
19054.13 145
19055.44 128
19056.74 134
19058.05 133
19059.35 143
19060.65 133
19061.96 139
19063.26 144
19064.57 141
19065.87 155
19067.18 155
19068.48 145
19069.79 134
19071.09 152
19072.40 136
19073.70 136
19075.01 129
19076.31 146
19077.62 143
19078.92 136
19080.23 133
19081.53 133
19082.84 146
19084.14 139
19085.45 140
19086.75 147
19088.06 137
19089.36 135
19090.67 141
19091.98 143
19093.28 131
19094.59 154
19095.89 154
19097.20 159
19098.50 148
19099.81 138
19101.12 146
19102.42 139
19103.73 146
19105.03 132
19106.34 135
19107.65 133
19108.95 129
19110.26 144
19111.56 134
19112.87 130
19114.18 153
19115.48 142
19116.79 153
19118.10 145
19119.40 143
19120.71 147
19122.02 155
19123.32 133
19124.63 134
19125.94 137
19127.24 135
19128.55 149
19129.86 169
19131.16 129
19132.47 143
19133.78 159
19135.08 139
19136.39 140
19137.70 134
19139.01 154
19140.31 140
19141.62 155
19142.93 151
19144.23 139
19145.54 142
19146.85 119
19148.16 134
19149.46 130
19150.77 144
19152.08 145
19153.39 155
19154.69 159
19156.00 159
19157.31 156
19158.62 139
19159.93 138
19161.23 149
19162.54 150
19163.85 129
19165.16 149
19166.47 143
19167.77 133
19169.08 136
19170.39 128
19171.70 147
19173.01 135
19174.32 150
19175.62 127
19176.93 147
19178.24 135
19179.55 145
19180.86 152
19182.17 132
19183.48 134
19184.78 147
19186.09 143
19187.40 142
19188.71 131
19190.02 141
19191.33 138
19192.64 153
19193.95 134
19195.26 132
19196.56 136
19197.87 145
19199.18 137
19200.49 141
19201.80 142
19203.11 141
19204.42 146
19205.73 133
19207.04 151
19208.35 140
19209.66 140
19210.97 154
19212.28 154
19213.59 153
19214.90 141
19216.21 135
19217.52 128
19218.83 148
19220.14 151
19221.45 157
19222.76 129
19224.07 150
19225.38 153
19226.69 128
19228.00 146
19229.31 133
19230.62 146
19231.93 141
19233.24 144
19234.55 137
19235.86 133
19237.17 140
19238.48 149
19239.79 155
19241.10 144
19242.41 139
19243.72 140
19245.03 138
19246.35 126
19247.66 133
19248.97 136
19250.28 145
19251.59 128
19252.90 130
19254.21 139
19255.52 154
19256.83 154
19258.14 130
19259.46 146
19260.77 138
19262.08 136
19263.39 144
19264.70 131
19266.01 136
19267.32 137
19268.64 144
19269.95 132
19271.26 133
19272.57 154
19273.88 138
19275.20 141
19276.51 133
19277.82 143
19279.13 125
19280.44 142
19281.75 131
19283.07 138
19284.38 159
19285.69 143
19287.00 165
19288.32 120
19289.63 130
19290.94 148
19292.25 154
19293.57 137
19294.88 142
19296.19 132
19297.50 155
19298.82 161
19300.13 150
19301.44 142
19302.75 131
19304.07 142
19305.38 119
19306.69 159
19308.01 137
19309.32 136
19310.63 143
19311.94 147
19313.26 132
19314.57 132
19315.88 134
19317.20 134
19318.51 141
19319.82 139
19321.14 133
19322.45 138
19323.76 145
19325.08 126
19326.39 138
19327.70 132
19329.02 138
19330.33 138
19331.65 145
19332.96 132
19334.27 148
19335.59 154
19336.90 142
19338.22 138
19339.53 148
19340.84 146
19342.16 146
19343.47 158
19344.79 151
19346.10 138
19347.41 140
19348.73 136
19350.04 144
19351.36 151
19352.67 139
19353.99 127
19355.30 153
19356.62 145
19357.93 144
19359.25 139
19360.56 138
19361.87 137
19363.19 152
19364.50 144
19365.82 138
19367.13 137
19368.45 130
19369.76 136
19371.08 122
19372.39 148
19373.71 142
19375.02 128
19376.34 151
19377.66 137
19378.97 154
19380.29 137
19381.60 147
19382.92 143
19384.23 130
19385.55 129
19386.86 137
19388.18 131
19389.50 137
19390.81 143
19392.13 130
19393.44 133
19394.76 142
19396.07 142
19397.39 124
19398.71 141
19400.02 130
19401.34 138
19402.65 142
19403.97 146
19405.29 139
19406.60 139
19407.92 134
19409.24 147
19410.55 155
19411.87 129
19413.19 130
19414.50 135
19415.82 152
19417.14 132
19418.45 148
19419.77 147
19421.09 150
19422.40 138
19423.72 140
19425.04 138
19426.35 137
19427.67 147
19428.99 150
19430.30 151
19431.62 152
19432.94 143
19434.26 147
19435.57 154
19436.89 140
19438.21 125
19439.53 129
19440.84 153
19442.16 164
19443.48 152
19444.80 135
19446.11 134
19447.43 147
19448.75 163
19450.07 155
19451.38 137
19452.70 138
19454.02 119
19455.34 128
19456.66 136
19457.97 142
19459.29 154
19460.61 143
19461.93 147
19463.25 124
19464.57 139
19465.88 157
19467.20 136
19468.52 131
19469.84 138
19471.16 134
19472.48 157
19473.79 132
19475.11 146
19476.43 155
19477.75 152
19479.07 139
19480.39 147
19481.71 139
19483.03 156
19484.34 141
19485.66 143
19486.98 144
19488.30 154
19489.62 132
19490.94 139
19492.26 155
19493.58 154
19494.90 151
19496.22 158
19497.54 123
19498.86 140
19500.18 148
19501.50 148
19502.81 147
19504.13 134
19505.45 138
19506.77 138
19508.09 163
19509.41 148
19510.73 129
19512.05 144
19513.37 148
19514.69 125
19516.01 144
19517.33 135
19518.65 135
19519.97 164
19521.29 152
19522.61 139
19523.93 139
19525.25 148
19526.57 161
19527.89 166
19529.22 130
19530.54 132
19531.86 157
19533.18 146
19534.50 128
19535.82 125
19537.14 151
19538.46 150
19539.78 133
19541.10 132
19542.42 145
19543.74 134
19545.06 164
19546.39 156
19547.71 142
19549.03 135
19550.35 123
19551.67 134
19552.99 148
19554.31 132
19555.63 130
19556.96 129
19558.28 152
19559.60 136
19560.92 150
19562.24 143
19563.56 139
19564.88 135
19566.21 138
19567.53 140
19568.85 143
19570.17 130
19571.49 143
19572.82 139
19574.14 146
19575.46 137
19576.78 143
19578.10 148
19579.43 145
19580.75 146
19582.07 165
19583.39 150
19584.72 141
19586.04 152
19587.36 153
19588.68 144
19590.01 146
19591.33 139
19592.65 156
19593.97 149
19595.30 148
19596.62 133
19597.94 143
19599.26 133
19600.59 133
19601.91 144
19603.23 139
19604.56 148
19605.88 142
19607.20 134
19608.53 152
19609.85 142
19611.17 146
19612.49 150
19613.82 153
19615.14 145
19616.47 142
19617.79 143
19619.11 161
19620.44 146
19621.76 141
19623.08 131
19624.41 137
19625.73 149
19627.05 132
19628.38 139
19629.70 149
19631.03 123
19632.35 156
19633.67 150
19635.00 141
19636.32 133
19637.65 148
19638.97 135
19640.29 138
19641.62 146
19642.94 141
19644.27 168
19645.59 159
19646.92 171
19648.24 143
19649.57 137
19650.89 133
19652.21 160
19653.54 148
19654.86 151
19656.19 142
19657.51 141
19658.84 123
19660.16 126
19661.49 137
19662.81 143
19664.14 152
19665.46 154
19666.79 151
19668.11 143
19669.44 139
19670.76 160
19672.09 136
19673.41 141
19674.74 145
19676.07 148
19677.39 131
19678.72 143
19680.04 138
19681.37 149
19682.69 144
19684.02 135
19685.34 142
19686.67 150
19688.00 144
19689.32 145
19690.65 145
19691.97 125
19693.30 154
19694.63 148
19695.95 148
19697.28 139
19698.60 156
19699.93 164
19701.26 153
19702.58 158
19703.91 128
19705.24 137
19706.56 146
19707.89 139
19709.22 130
19710.54 153
19711.87 136
19713.20 129
19714.52 153
19715.85 140
19717.18 144
19718.50 135
19719.83 145
19721.16 139
19722.48 146
19723.81 138
19725.14 162
19726.47 139
19727.79 143
19729.12 130
19730.45 140
19731.77 133
19733.10 147
19734.43 141
19735.76 144
19737.08 124
19738.41 136
19739.74 128
19741.07 149
19742.39 146
19743.72 138
19745.05 138
19746.38 151
19747.71 142
19749.03 154
19750.36 151
19751.69 137
19753.02 151
19754.35 139
19755.67 139
19757.00 144
19758.33 153
19759.66 141
19760.99 155
19762.31 143
19763.64 147
19764.97 150
19766.30 130
19767.63 137
19768.96 153
19770.29 147
19771.61 145
19772.94 144
19774.27 164
19775.60 145
19776.93 149
19778.26 145
19779.59 153
19780.92 137
19782.25 141
19783.57 154
19784.90 135
19786.23 137
19787.56 149
19788.89 149
19790.22 153
19791.55 147
19792.88 128
19794.21 122
19795.54 161
19796.87 148
19798.20 130
19799.53 136
19800.86 146
19802.19 140
19803.52 136
19804.85 142
19806.18 149
19807.50 134
19808.83 145
19810.16 142
19811.49 152
19812.82 136
19814.15 137
19815.49 142
19816.82 154
19818.15 147
19819.48 140
19820.81 137
19822.14 131
19823.47 139
19824.80 135
19826.13 139
19827.46 150
19828.79 152
19830.12 150
19831.45 140
19832.78 144
19834.11 130
19835.44 138
19836.77 134
19838.10 126
19839.44 143
19840.77 139
19842.10 144
19843.43 126
19844.76 136
19846.09 157
19847.42 137
19848.75 147
19850.08 155
19851.42 138
19852.75 131
19854.08 143
19855.41 155
19856.74 137
19858.07 139
19859.40 139
19860.74 145
19862.07 133
19863.40 132
19864.73 122
19866.06 132
19867.40 128
19868.73 143
19870.06 157
19871.39 143
19872.72 134
19874.06 150
19875.39 149
19876.72 141
19878.05 139
19879.38 136
19880.72 163
19882.05 153
19883.38 145
19884.71 141
19886.05 158
19887.38 144
19888.71 146
19890.04 141
19891.38 154
19892.71 150
19894.04 139
19895.38 151
19896.71 135
19898.04 132
19899.37 147
19900.71 147
19902.04 136
19903.37 133
19904.71 136
19906.04 136
19907.37 142
19908.71 145
19910.04 119
19911.37 132
19912.71 139
19914.04 150
19915.37 138
19916.71 150
19918.04 146
19919.37 144
19920.71 144
19922.04 152
19923.37 153
19924.71 140
19926.04 147
19927.38 147
19928.71 148
19930.04 155
19931.38 152
19932.71 151
19934.05 138
19935.38 152
19936.71 131
19938.05 143
19939.38 132
19940.72 143
19942.05 145
19943.39 139
19944.72 144
19946.06 147
19947.39 135
19948.72 134
19950.06 140
19951.39 142
19952.73 155
19954.06 138
19955.40 133
19956.73 153
19958.07 141
19959.40 154
19960.74 133
19962.07 139
19963.41 145
19964.74 137
19966.08 145
19967.41 156
19968.75 163
19970.08 164
19971.42 158
19972.76 144
19974.09 159
19975.43 143
19976.76 142
19978.10 132
19979.43 155
19980.77 152
19982.10 155
19983.44 144
19984.78 148
19986.11 141
19987.45 162
19988.78 158
19990.12 144
19991.46 144
19992.79 150
19994.13 137
19995.46 138
19996.80 143
19998.14 137
19999.47 140
20000.81 158
20002.15 156
20003.48 144
20004.82 128
20006.16 161
20007.49 161
20008.83 146
20010.17 138
20011.50 157
20012.84 154
20014.18 162
20015.51 137
20016.85 154
20018.19 151
20019.52 150
20020.86 147
20022.20 131
20023.53 141
20024.87 147
20026.21 162
20027.55 148
20028.88 152
20030.22 150
20031.56 144
20032.90 147
20034.23 153
20035.57 149
20036.91 150
20038.25 136
20039.58 139
20040.92 139
20042.26 130
20043.60 144
20044.93 143
20046.27 138
20047.61 135
20048.95 134
20050.29 147
20051.62 163
20052.96 145
20054.30 159
20055.64 137
20056.98 150
20058.32 151
20059.65 147
20060.99 143
20062.33 146
20063.67 160
20065.01 169
20066.35 154
20067.68 150
20069.02 167
20070.36 155
20071.70 147
20073.04 132
20074.38 136
20075.72 138
20077.06 147
20078.40 163
20079.73 154
20081.07 143
20082.41 158
20083.75 129
20085.09 148
20086.43 159
20087.77 143
20089.11 147
20090.45 164
20091.79 173
20093.13 153
20094.47 156
20095.81 146
20097.15 148
20098.48 152
20099.82 165
20101.16 150
20102.50 136
20103.84 145
20105.18 143
20106.52 147
20107.86 160
20109.20 171
20110.54 137
20111.88 146
20113.22 157
20114.56 163
20115.90 150
20117.24 138
20118.58 151
20119.93 138
20121.27 146
20122.61 145
20123.95 138
20125.29 168
20126.63 132
20127.97 152
20129.31 147
20130.65 135
20131.99 149
20133.33 149
20134.67 144
20136.01 134
20137.35 150
20138.69 152
