# Supplementary material for: MALDI-TOF MS typing enables the classification of brewing yeasts of the genus Saccharomyces to major beer styles
Source: PLoS One. 2017 Aug 9;12(8):e0181694. doi: 10.1371/journal.pone.0181694 (PMC5549903; doi:10.1371/journal.pone.0181694)
Supplement: S6 File — The directory includes 90 raw files and was zipped to “.zip”; the folder has three strains with 30 spectra per strain; S1 Text explains the raw files with an example and Table 1 represents the yeast strains used within the experiment. (ZIP) [file pone.0181694.s009.zip › 16-18/30277-59-Lag-Lag-Lag-YPG-18h-E-E_2016-09-23_7_0_A9_1.dat]

1999.90 1600
2000.32 1639
2000.75 1764
2001.17 1776
2001.59 1760
2002.01 1709
2002.43 1530
2002.86 1421
2003.28 1448
2003.70 1404
2004.12 1324
2004.54 1307
2004.97 1243
2005.39 1273
2005.81 1309
2006.23 1322
2006.66 1282
2007.08 1199
2007.50 1179
2007.92 1184
2008.35 1326
2008.77 1314
2009.19 1269
2009.61 1223
2010.04 1254
2010.46 1284
2010.88 1245
2011.31 1185
2011.73 1222
2012.15 1165
2012.57 1199
2013.00 1229
2013.42 1177
2013.84 1233
2014.27 1143
2014.69 1197
2015.11 1200
2015.54 1289
2015.96 1192
2016.38 1293
2016.81 1271
2017.23 1242
2017.65 1264
2018.08 1340
2018.50 1316
2018.93 1433
2019.35 1310
2019.77 1360
2020.20 1328
2020.62 1389
2021.04 1330
2021.47 1354
2021.89 1344
2022.32 1223
2022.74 1206
2023.17 1268
2023.59 1237
2024.01 1204
2024.44 1212
2024.86 1185
2025.29 1216
2025.71 1211
2026.14 1158
2026.56 1220
2026.98 1224
2027.41 1228
2027.83 1194
2028.26 1219
2028.68 1173
2029.11 1085
2029.53 1149
2029.96 1155
2030.38 1174
2030.81 1162
2031.23 1163
2031.66 1123
2032.08 1164
2032.51 1163
2032.93 1124
2033.36 1188
2033.78 1252
2034.21 1275
2034.63 1295
2035.06 1236
2035.49 1160
2035.91 1254
2036.34 1205
2036.76 1172
2037.19 1175
2037.61 1105
2038.04 1127
2038.47 1152
2038.89 1153
2039.32 1170
2039.74 1246
2040.17 1222
2040.59 1176
2041.02 1194
2041.45 1195
2041.87 1155
2042.30 1130
2042.73 1141
2043.15 1171
2043.58 1192
2044.00 1212
2044.43 1215
2044.86 1198
2045.28 1212
2045.71 1147
2046.14 1194
2046.56 1232
2046.99 1211
2047.42 1181
2047.84 1194
2048.27 1221
2048.70 1160
2049.12 1136
2049.55 1209
2049.98 1194
2050.40 1234
2050.83 1226
2051.26 1177
2051.69 1205
2052.11 1164
2052.54 1146
2052.97 1116
2053.40 1187
2053.82 1180
2054.25 1183
2054.68 1270
2055.10 1279
2055.53 1235
2055.96 1323
2056.39 1332
2056.82 1367
2057.24 1456
2057.67 1503
2058.10 1495
2058.53 1433
2058.95 1480
2059.38 1505
2059.81 1358
2060.24 1308
2060.67 1367
2061.09 1296
2061.52 1244
2061.95 1269
2062.38 1191
2062.81 1201
2063.24 1240
2063.66 1355
2064.09 1441
2064.52 1538
2064.95 1551
2065.38 1655
2065.81 1747
2066.24 1873
2066.66 1869
2067.09 1835
2067.52 1831
2067.95 1746
2068.38 1630
2068.81 1561
2069.24 1430
2069.67 1391
2070.10 1411
2070.52 1327
2070.95 1315
2071.38 1315
2071.81 1348
2072.24 1240
2072.67 1278
2073.10 1280
2073.53 1233
2073.96 1306
2074.39 1298
2074.82 1338
2075.25 1358
2075.68 1374
2076.11 1311
2076.54 1379
2076.97 1371
2077.40 1406
2077.83 1315
2078.26 1315
2078.69 1333
2079.12 1256
2079.55 1297
2079.98 1316
2080.41 1328
2080.84 1281
2081.27 1285
2081.70 1264
2082.13 1217
2082.56 1247
2082.99 1243
2083.42 1249
2083.85 1227
2084.28 1226
2084.71 1108
2085.14 1176
2085.57 1187
2086.00 1210
2086.43 1253
2086.86 1237
2087.29 1217
2087.73 1171
2088.16 1206
2088.59 1155
2089.02 1099
2089.45 1130
2089.88 1068
2090.31 1160
2090.74 1110
2091.17 1109
2091.61 1126
2092.04 1101
2092.47 1122
2092.90 1168
2093.33 1183
2093.76 1159
2094.19 1167
2094.63 1095
2095.06 1085
2095.49 1164
2095.92 1159
2096.35 1122
2096.78 1151
2097.22 1133
2097.65 1113
2098.08 1092
2098.51 1073
2098.94 1040
2099.38 1114
2099.81 1188
2100.24 1102
2100.67 1086
2101.11 1119
2101.54 1117
2101.97 1152
2102.40 1148
2102.83 1146
2103.27 1176
2103.70 1086
2104.13 1093
2104.56 1087
2105.00 1185
2105.43 1192
2105.86 1198
2106.30 1186
2106.73 1248
2107.16 1204
2107.59 1202
2108.03 1202
2108.46 1221
2108.89 1256
2109.33 1237
2109.76 1237
2110.19 1244
2110.63 1186
2111.06 1179
2111.49 1206
2111.93 1207
2112.36 1243
2112.79 1208
2113.23 1128
2113.66 1174
2114.09 1152
2114.53 1144
2114.96 1167
2115.40 1181
2115.83 1109
2116.26 1078
2116.70 1085
2117.13 1111
2117.56 1126
2118.00 1037
2118.43 1030
2118.87 1083
2119.30 1121
2119.73 1103
2120.17 1080
2120.60 1047
2121.04 1087
2121.47 1106
2121.91 1145
2122.34 1125
2122.78 1158
2123.21 1189
2123.64 1170
2124.08 1155
2124.51 1147
2124.95 1192
2125.38 1184
2125.82 1173
2126.25 1151
2126.69 1181
2127.12 1173
2127.56 1220
2127.99 1184
2128.43 1131
2128.86 1191
2129.30 1211
2129.73 1220
2130.17 1217
2130.60 1158
2131.04 1180
2131.47 1215
2131.91 1255
2132.35 1234
2132.78 1170
2133.22 1109
2133.65 1152
2134.09 1198
2134.52 1130
2134.96 1173
2135.40 1187
2135.83 1204
2136.27 1199
2136.70 1146
2137.14 1214
2137.57 1178
2138.01 1154
2138.45 1137
2138.88 1072
2139.32 1138
2139.76 1085
2140.19 1081
2140.63 1118
2141.06 1103
2141.50 1064
2141.94 1104
2142.37 1110
2142.81 1096
2143.25 1075
2143.68 1095
2144.12 1151
2144.56 1101
2144.99 1088
2145.43 1092
2145.87 1190
2146.30 1164
2146.74 1102
2147.18 1101
2147.62 1181
2148.05 1203
2148.49 1203
2148.93 1181
2149.36 1312
2149.80 1346
2150.24 1225
2150.68 1282
2151.11 1353
2151.55 1294
2151.99 1253
2152.43 1340
2152.86 1346
2153.30 1287
2153.74 1225
2154.18 1299
2154.61 1221
2155.05 1245
2155.49 1293
2155.93 1313
2156.37 1258
2156.80 1306
2157.24 1293
2157.68 1376
2158.12 1372
2158.56 1370
2158.99 1278
2159.43 1295
2159.87 1293
2160.31 1251
2160.75 1307
2161.19 1252
2161.62 1243
2162.06 1312
2162.50 1343
2162.94 1340
2163.38 1391
2163.82 1430
2164.26 1531
2164.69 1636
2165.13 1593
2165.57 1615
2166.01 1720
2166.45 1667
2166.89 1627
2167.33 1549
2167.77 1543
2168.21 1487
2168.65 1474
2169.08 1439
2169.52 1376
2169.96 1469
2170.40 1471
2170.84 1433
2171.28 1486
2171.72 1512
2172.16 1445
2172.60 1454
2173.04 1444
2173.48 1375
2173.92 1457
2174.36 1479
2174.80 1581
2175.24 1633
2175.68 1523
2176.12 1578
2176.56 1485
2177.00 1498
2177.44 1481
2177.88 1527
2178.32 1539
2178.76 1439
2179.20 1345
2179.64 1321
2180.08 1319
2180.52 1307
2180.96 1309
2181.40 1238
2181.84 1245
2182.28 1227
2182.72 1210
2183.16 1173
2183.60 1187
2184.04 1174
2184.48 1122
2184.93 1179
2185.37 1186
2185.81 1170
2186.25 1134
2186.69 1196
2187.13 1162
2187.57 1178
2188.01 1180
2188.45 1233
2188.89 1165
2189.34 1175
2189.78 1258
2190.22 1267
2190.66 1306
2191.10 1280
2191.54 1237
2191.98 1255
2192.43 1333
2192.87 1269
2193.31 1340
2193.75 1331
2194.19 1386
2194.63 1465
2195.08 1466
2195.52 1577
2195.96 1571
2196.40 1517
2196.84 1488
2197.29 1482
2197.73 1491
2198.17 1437
2198.61 1309
2199.06 1362
2199.50 1324
2199.94 1214
2200.38 1244
2200.82 1164
2201.27 1194
2201.71 1220
2202.15 1284
2202.59 1183
2203.04 1283
2203.48 1314
2203.92 1352
2204.37 1332
2204.81 1368
2205.25 1370
2205.69 1380
2206.14 1352
2206.58 1324
2207.02 1336
2207.47 1353
2207.91 1369
2208.35 1372
2208.80 1371
2209.24 1351
2209.68 1381
2210.13 1382
2210.57 1418
2211.01 1494
2211.46 1437
2211.90 1377
2212.34 1344
2212.79 1303
2213.23 1351
2213.67 1265
2214.12 1390
2214.56 1346
2215.01 1293
2215.45 1292
2215.89 1317
2216.34 1247
2216.78 1264
2217.23 1276
2217.67 1222
2218.11 1243
2218.56 1231
2219.00 1158
2219.45 1230
2219.89 1219
2220.34 1273
2220.78 1218
2221.22 1264
2221.67 1234
2222.11 1289
2222.56 1356
2223.00 1351
2223.45 1319
2223.89 1398
2224.34 1351
2224.78 1408
2225.23 1372
2225.67 1427
2226.12 1431
2226.56 1364
2227.01 1397
2227.45 1360
2227.90 1387
2228.34 1385
2228.79 1455
2229.23 1389
2229.68 1389
2230.12 1430
2230.57 1498
2231.01 1468
2231.46 1558
2231.90 1602
2232.35 1548
2232.80 1467
2233.24 1502
2233.69 1512
2234.13 1427
2234.58 1452
2235.02 1385
2235.47 1396
2235.92 1342
2236.36 1249
2236.81 1215
2237.25 1266
2237.70 1306
2238.15 1230
2238.59 1244
2239.04 1247
2239.49 1153
2239.93 1140
2240.38 1164
2240.82 1188
2241.27 1179
2241.72 1162
2242.16 1150
2242.61 1137
2243.06 1134
2243.50 1106
2243.95 1076
2244.40 1125
2244.84 1141
2245.29 1141
2245.74 1173
2246.19 1086
2246.63 1080
2247.08 1117
2247.53 1155
2247.97 1130
2248.42 1107
2248.87 1054
2249.32 1120
2249.76 1182
2250.21 1159
2250.66 1189
2251.10 1169
2251.55 1209
2252.00 1301
2252.45 1279
2252.89 1246
2253.34 1177
2253.79 1208
2254.24 1219
2254.69 1189
2255.13 1190
2255.58 1201
2256.03 1141
2256.48 1159
2256.93 1170
2257.37 1092
2257.82 1089
2258.27 1158
2258.72 1162
2259.17 1096
2259.61 1130
2260.06 1116
2260.51 1122
2260.96 1162
2261.41 1202
2261.86 1165
2262.31 1194
2262.75 1294
2263.20 1261
2263.65 1298
2264.10 1279
2264.55 1228
2265.00 1249
2265.45 1272
2265.90 1221
2266.34 1205
2266.79 1194
2267.24 1181
2267.69 1227
2268.14 1186
2268.59 1279
2269.04 1331
2269.49 1263
2269.94 1276
2270.39 1312
2270.84 1389
2271.29 1468
2271.74 1488
2272.18 1393
2272.63 1479
2273.08 1466
2273.53 1432
2273.98 1375
2274.43 1384
2274.88 1480
2275.33 1362
2275.78 1399
2276.23 1460
2276.68 1436
2277.13 1420
2277.58 1417
2278.03 1403
2278.48 1425
2278.93 1392
2279.38 1369
2279.83 1372
2280.28 1269
2280.73 1246
2281.19 1194
2281.64 1255
2282.09 1245
2282.54 1194
2282.99 1127
2283.44 1129
2283.89 1216
2284.34 1246
2284.79 1158
2285.24 1164
2285.69 1092
2286.14 1093
2286.59 1203
2287.04 1222
2287.50 1172
2287.95 1159
2288.40 1204
2288.85 1310
2289.30 1398
2289.75 1374
2290.20 1424
2290.65 1439
2291.11 1535
2291.56 1506
2292.01 1494
2292.46 1533
2292.91 1547
2293.36 1464
2293.82 1423
2294.27 1441
2294.72 1472
2295.17 1305
2295.62 1242
2296.07 1314
2296.53 1283
2296.98 1237
2297.43 1169
2297.88 1221
2298.33 1199
2298.79 1189
2299.24 1204
2299.69 1170
2300.14 1152
2300.60 1130
2301.05 1183
2301.50 1165
2301.95 1110
2302.41 1127
2302.86 1134
2303.31 1084
2303.76 1120
2304.22 1165
2304.67 1139
2305.12 1079
2305.57 1091
2306.03 1141
2306.48 1169
2306.93 1167
2307.39 1250
2307.84 1256
2308.29 1162
2308.75 1215
2309.20 1224
2309.65 1283
2310.11 1335
2310.56 1370
2311.01 1389
2311.47 1374
2311.92 1467
2312.37 1446
2312.83 1366
2313.28 1309
2313.73 1283
2314.19 1272
2314.64 1274
2315.09 1189
2315.55 1207
2316.00 1300
2316.46 1265
2316.91 1245
2317.36 1255
2317.82 1279
2318.27 1242
2318.73 1289
2319.18 1327
2319.63 1390
2320.09 1343
2320.54 1315
2321.00 1445
2321.45 1466
2321.91 1417
2322.36 1332
2322.82 1415
2323.27 1505
2323.72 1644
2324.18 1740
2324.63 1979
2325.09 2143
2325.54 2307
2326.00 2337
2326.45 2279
2326.91 2255
2327.36 2220
2327.82 2033
2328.27 1918
2328.73 1674
2329.18 1510
2329.64 1494
2330.09 1420
2330.55 1369
2331.00 1319
2331.46 1366
2331.92 1295
2332.37 1245
2332.83 1212
2333.28 1207
2333.74 1262
2334.19 1222
2334.65 1243
2335.10 1225
2335.56 1205
2336.02 1172
2336.47 1270
2336.93 1259
2337.38 1214
2337.84 1235
2338.30 1282
2338.75 1258
2339.21 1223
2339.66 1223
2340.12 1238
2340.58 1225
2341.03 1190
2341.49 1273
2341.95 1201
2342.40 1131
2342.86 1203
2343.32 1222
2343.77 1214
2344.23 1178
2344.68 1172
2345.14 1168
2345.60 1160
2346.06 1196
2346.51 1169
2346.97 1271
2347.43 1229
2347.88 1244
2348.34 1265
2348.80 1213
2349.25 1232
2349.71 1250
2350.17 1256
2350.63 1209
2351.08 1200
2351.54 1164
2352.00 1220
2352.46 1157
2352.91 1139
2353.37 1185
2353.83 1091
2354.29 1083
2354.74 1159
2355.20 1123
2355.66 1094
2356.12 1072
2356.57 1149
2357.03 1098
2357.49 1142
2357.95 1116
2358.41 1202
2358.86 1221
2359.32 1227
2359.78 1225
2360.24 1189
2360.70 1262
2361.15 1297
2361.61 1309
2362.07 1321
2362.53 1259
2362.99 1267
2363.45 1320
2363.91 1353
2364.36 1270
2364.82 1253
2365.28 1244
2365.74 1314
2366.20 1204
2366.66 1264
2367.12 1245
2367.57 1297
2368.03 1297
2368.49 1190
2368.95 1284
2369.41 1207
2369.87 1182
2370.33 1281
2370.79 1208
2371.25 1247
2371.71 1208
2372.17 1217
2372.63 1234
2373.09 1330
2373.54 1366
2374.00 1356
2374.46 1335
2374.92 1354
2375.38 1437
2375.84 1469
2376.30 1405
2376.76 1422
2377.22 1435
2377.68 1369
2378.14 1375
2378.60 1361
2379.06 1282
2379.52 1230
2379.98 1245
2380.44 1278
2380.90 1319
2381.36 1187
2381.82 1214
2382.28 1188
2382.74 1261
2383.20 1168
2383.66 1176
2384.12 1189
2384.59 1227
2385.05 1284
2385.51 1228
2385.97 1304
2386.43 1265
2386.89 1184
2387.35 1151
2387.81 1197
2388.27 1111
2388.73 1154
2389.19 1095
2389.65 1119
2390.12 1141
2390.58 1127
2391.04 1174
2391.50 1166
2391.96 1189
2392.42 1245
2392.88 1241
2393.34 1276
2393.81 1195
2394.27 1138
2394.73 1208
2395.19 1144
2395.65 1116
2396.11 1160
2396.57 1174
2397.04 1172
2397.50 1173
2397.96 1261
2398.42 1249
2398.88 1237
2399.35 1273
2399.81 1305
2400.27 1201
2400.73 1170
2401.19 1242
2401.66 1211
2402.12 1118
2402.58 1110
2403.04 1076
2403.51 1154
2403.97 1155
2404.43 1147
2404.89 1145
2405.36 1126
2405.82 1178
2406.28 1158
2406.74 1148
2407.21 1164
2407.67 1156
2408.13 1171
2408.59 1186
2409.06 1163
2409.52 1092
2409.98 1108
2410.45 1127
2410.91 1142
2411.37 1049
2411.84 1080
2412.30 1059
2412.76 1058
2413.23 1089
2413.69 1110
2414.15 1152
2414.62 1188
2415.08 1172
2415.54 1243
2416.01 1165
2416.47 1191
2416.93 1183
2417.40 1209
2417.86 1283
2418.32 1197
2418.79 1183
2419.25 1257
2419.72 1301
2420.18 1168
2420.64 1161
2421.11 1217
2421.57 1258
2422.04 1223
2422.50 1198
2422.96 1248
2423.43 1271
2423.89 1275
2424.36 1200
2424.82 1215
2425.29 1249
2425.75 1260
2426.22 1244
2426.68 1289
2427.15 1213
2427.61 1202
2428.07 1132
2428.54 1045
2429.00 1090
2429.47 1158
2429.93 1108
2430.40 1119
2430.86 1140
2431.33 1099
2431.79 1060
2432.26 1141
2432.72 1121
2433.19 1207
2433.65 1154
2434.12 1128
2434.59 1107
2435.05 1145
2435.52 1155
2435.98 1167
2436.45 1229
2436.91 1173
2437.38 1234
2437.84 1198
2438.31 1196
2438.78 1274
2439.24 1228
2439.71 1235
2440.17 1183
2440.64 1249
2441.10 1256
2441.57 1274
2442.04 1300
2442.50 1210
2442.97 1250
2443.44 1211
2443.90 1245
2444.37 1308
2444.83 1269
2445.30 1213
2445.77 1092
2446.23 1138
2446.70 1142
2447.17 1164
2447.63 1145
2448.10 1090
2448.57 1089
2449.03 1149
2449.50 1076
2449.97 1081
2450.43 1108
2450.90 1073
2451.37 1187
2451.83 1143
2452.30 1102
2452.77 1138
2453.24 1081
2453.70 1137
2454.17 1088
2454.64 1090
2455.10 1183
2455.57 1136
2456.04 1101
2456.51 1098
2456.97 1142
2457.44 1153
2457.91 1140
2458.38 1146
2458.84 1104
2459.31 1131
2459.78 1165
2460.25 1167
2460.72 1086
2461.18 1075
2461.65 1118
2462.12 1233
2462.59 1208
2463.06 1134
2463.52 1149
2463.99 1057
2464.46 1080
2464.93 1097
2465.40 1110
2465.86 1072
2466.33 1091
2466.80 1043
2467.27 1111
2467.74 1057
2468.21 1075
2468.68 1145
2469.14 1174
2469.61 1047
2470.08 1064
2470.55 1121
2471.02 1094
2471.49 1146
2471.96 1176
2472.43 1068
2472.90 1064
2473.36 1089
2473.83 1092
2474.30 1044
2474.77 1095
2475.24 1141
2475.71 1066
2476.18 1088
2476.65 1197
2477.12 1138
2477.59 1168
2478.06 1226
2478.53 1155
2479.00 1181
2479.47 1146
2479.94 1117
2480.41 1085
2480.87 1078
2481.34 1094
2481.81 1127
2482.28 1127
2482.75 1090
2483.22 1088
2483.69 1036
2484.16 994
2484.63 1058
2485.10 1072
2485.57 1131
2486.05 1174
2486.52 1159
2486.99 1125
2487.46 1228
2487.93 1187
2488.40 1164
2488.87 1183
2489.34 1163
2489.81 1161
2490.28 1135
2490.75 1212
2491.22 1209
2491.69 1082
2492.16 1178
2492.63 1155
2493.10 1176
2493.58 1157
2494.05 1147
2494.52 1186
2494.99 1186
2495.46 1146
2495.93 1147
2496.40 1198
2496.87 1173
2497.34 1142
2497.82 1182
2498.29 1135
2498.76 1085
2499.23 1124
2499.70 1134
2500.17 1121
2500.64 996
2501.12 1009
2501.59 1018
2502.06 953
2502.53 987
2503.00 1018
2503.48 1039
2503.95 1067
2504.42 988
2504.89 1082
2505.36 1078
2505.84 1076
2506.31 1054
2506.78 1103
2507.25 1153
2507.72 1071
2508.20 1092
2508.67 1140
2509.14 1196
2509.61 1200
2510.09 1222
2510.56 1195
2511.03 1243
2511.50 1322
2511.98 1455
2512.45 1519
2512.92 1528
2513.40 1485
2513.87 1434
2514.34 1480
2514.81 1407
2515.29 1388
2515.76 1309
2516.23 1260
2516.71 1192
2517.18 1196
2517.65 1211
2518.13 1180
2518.60 1200
2519.07 1259
2519.55 1273
2520.02 1193
2520.49 1254
2520.97 1282
2521.44 1260
2521.91 1290
2522.39 1193
2522.86 1160
2523.34 1138
2523.81 1147
2524.28 1191
2524.76 1148
2525.23 1129
2525.70 1199
2526.18 1214
2526.65 1148
2527.13 1181
2527.60 1222
2528.08 1178
2528.55 1249
2529.02 1202
2529.50 1200
2529.97 1290
2530.45 1275
2530.92 1274
2531.40 1255
2531.87 1285
2532.34 1209
2532.82 1252
2533.29 1201
2533.77 1187
2534.24 1236
2534.72 1198
2535.19 1237
2535.67 1226
2536.14 1184
2536.62 1131
2537.09 1206
2537.57 1222
2538.04 1188
2538.52 1280
2538.99 1203
2539.47 1275
2539.94 1243
2540.42 1281
2540.90 1282
2541.37 1226
2541.85 1256
2542.32 1223
2542.80 1281
2543.27 1283
2543.75 1203
2544.22 1234
2544.70 1158
2545.18 1134
2545.65 1176
2546.13 1248
2546.60 1269
2547.08 1304
2547.56 1430
2548.03 1449
2548.51 1381
2548.98 1334
2549.46 1346
2549.94 1384
2550.41 1333
2550.89 1411
2551.37 1340
2551.84 1394
2552.32 1339
2552.80 1306
2553.27 1279
2553.75 1270
2554.23 1281
2554.70 1289
2555.18 1268
2555.66 1230
2556.13 1263
2556.61 1237
2557.09 1203
2557.56 1193
2558.04 1136
2558.52 1152
2558.99 1218
2559.47 1146
2559.95 1084
2560.43 1159
2560.90 1158
2561.38 1156
2561.86 1209
2562.33 1182
2562.81 1202
2563.29 1160
2563.77 1107
2564.25 1105
2564.72 1101
2565.20 1081
2565.68 1133
2566.16 1129
2566.63 1034
2567.11 1126
2567.59 1161
2568.07 1060
2568.55 1120
2569.02 1133
2569.50 1104
2569.98 1091
2570.46 1154
2570.94 1126
2571.41 997
2571.89 1040
2572.37 1066
2572.85 975
2573.33 956
2573.81 990
2574.28 1058
2574.76 1135
2575.24 1122
2575.72 1095
2576.20 1121
2576.68 1065
2577.16 1064
2577.64 1157
2578.11 1144
2578.59 1092
2579.07 1067
2579.55 1120
2580.03 1117
2580.51 1107
2580.99 1111
2581.47 1114
2581.95 1129
2582.43 1153
2582.91 1077
2583.39 1097
2583.86 1114
2584.34 1030
2584.82 1064
2585.30 1052
2585.78 1118
2586.26 996
2586.74 1063
2587.22 1177
2587.70 1065
2588.18 1081
2588.66 1133
2589.14 1056
2589.62 1077
2590.10 1090
2590.58 1083
2591.06 1063
2591.54 1056
2592.02 1136
2592.50 1084
2592.98 1060
2593.46 1067
2593.94 1113
2594.42 1116
2594.90 1096
2595.38 1062
2595.86 1024
2596.35 1090
2596.83 1057
2597.31 1017
2597.79 1020
2598.27 919
2598.75 1039
2599.23 1105
2599.71 990
2600.19 1070
2600.67 1031
2601.15 1019
2601.63 1072
2602.12 1059
2602.60 1072
2603.08 1072
2603.56 1106
2604.04 1117
2604.52 1164
2605.00 1140
2605.48 1169
2605.97 1133
2606.45 1080
2606.93 1108
2607.41 1160
2607.89 1095
2608.37 1132
2608.86 1183
2609.34 1120
2609.82 1063
2610.30 1060
2610.78 1076
2611.26 1144
2611.75 1153
2612.23 1144
2612.71 1103
2613.19 1094
2613.68 1087
2614.16 1109
2614.64 1099
2615.12 1050
2615.60 1031
2616.09 1060
2616.57 1106
2617.05 1093
2617.53 1048
2618.02 1046
2618.50 1131
2618.98 1101
2619.46 1086
2619.95 1069
2620.43 1035
2620.91 1078
2621.40 1075
2621.88 1092
2622.36 1096
2622.85 1090
2623.33 1065
2623.81 1038
2624.29 1067
2624.78 1086
2625.26 1120
2625.74 1076
2626.23 1101
2626.71 1099
2627.19 1045
2627.68 1145
2628.16 1206
2628.64 1220
2629.13 1200
2629.61 1189
2630.10 1199
2630.58 1281
2631.06 1295
2631.55 1312
2632.03 1296
2632.51 1282
2633.00 1327
2633.48 1268
2633.97 1209
2634.45 1236
2634.94 1192
2635.42 1201
2635.90 1195
2636.39 1126
2636.87 1030
2637.36 1084
2637.84 1114
2638.33 1071
2638.81 1110
2639.29 1097
2639.78 1084
2640.26 1164
2640.75 1124
2641.23 1082
2641.72 1066
2642.20 1103
2642.69 1151
2643.17 1095
2643.66 1116
2644.14 1140
2644.63 1092
2645.11 1081
2645.60 1056
2646.08 1075
2646.57 1094
2647.05 1141
2647.54 1122
2648.02 1144
2648.51 1155
2648.99 1071
2649.48 1100
2649.97 1140
2650.45 1096
2650.94 1140
2651.42 1128
2651.91 1101
2652.39 1127
2652.88 1098
2653.37 1126
2653.85 1101
2654.34 1138
2654.82 1159
2655.31 1172
2655.80 1188
2656.28 1209
2656.77 1153
2657.25 1181
2657.74 1165
2658.23 1140
2658.71 1145
2659.20 1085
2659.69 1063
2660.17 1079
2660.66 1052
2661.14 1052
2661.63 987
2662.12 1020
2662.60 1061
2663.09 1064
2663.58 1022
2664.06 1059
2664.55 1036
2665.04 1013
2665.53 1072
2666.01 1052
2666.50 1055
2666.99 1080
2667.47 1118
2667.96 1115
2668.45 1140
2668.94 1118
2669.42 1106
2669.91 1104
2670.40 1059
2670.88 1050
2671.37 1133
2671.86 1216
2672.35 1239
2672.83 1252
2673.32 1233
2673.81 1263
2674.30 1366
2674.79 1371
2675.27 1385
2675.76 1377
2676.25 1362
2676.74 1318
2677.23 1299
2677.71 1290
2678.20 1256
2678.69 1260
2679.18 1156
2679.67 1172
2680.15 1146
2680.64 1065
2681.13 1075
2681.62 1077
2682.11 1089
2682.60 1097
2683.08 1098
2683.57 1064
2684.06 1123
2684.55 1166
2685.04 1091
2685.53 1057
2686.02 1105
2686.51 1114
2686.99 1123
2687.48 1078
2687.97 1081
2688.46 1066
2688.95 1101
2689.44 1083
2689.93 1135
2690.42 1195
2690.91 1188
2691.40 1127
2691.89 1114
2692.38 1151
2692.87 1149
2693.35 1147
2693.84 1182
2694.33 1150
2694.82 1206
2695.31 1166
2695.80 1107
2696.29 1149
2696.78 1108
2697.27 1061
2697.76 1194
2698.25 1170
2698.74 1117
2699.23 1148
2699.72 1169
2700.21 1068
2700.70 1044
2701.19 1077
2701.68 1077
2702.17 1052
2702.66 1102
2703.15 1132
2703.64 1080
2704.13 1053
2704.62 1085
2705.12 1088
2705.61 1118
2706.10 1103
2706.59 1181
2707.08 1138
2707.57 1062
2708.06 1121
2708.55 1161
2709.04 1086
2709.53 1077
2710.02 1080
2710.51 1081
2711.01 1060
2711.50 1066
2711.99 1007
2712.48 1084
2712.97 1081
2713.46 1082
2713.95 1111
2714.44 1084
2714.94 1093
2715.43 1100
2715.92 1115
2716.41 1116
2716.90 1055
2717.39 988
2717.89 992
2718.38 1083
2718.87 1078
2719.36 1007
2719.85 1071
2720.34 1061
2720.84 1107
2721.33 1152
2721.82 1130
2722.31 1195
2722.80 1148
2723.30 1214
2723.79 1164
2724.28 1136
2724.77 1132
2725.27 1169
2725.76 1079
2726.25 1077
2726.74 1047
2727.24 1030
2727.73 1015
2728.22 1055
2728.71 1025
2729.21 1066
2729.70 1095
2730.19 1077
2730.69 1101
2731.18 1100
2731.67 1138
2732.16 1118
2732.66 1127
2733.15 1179
2733.64 1143
2734.14 1077
2734.63 1120
2735.12 1096
2735.62 1143
2736.11 1164
2736.60 1196
2737.10 1161
2737.59 1205
2738.08 1204
2738.58 1215
2739.07 1197
2739.56 1139
2740.06 1126
2740.55 1250
2741.05 1230
2741.54 1108
2742.03 1087
2742.53 1072
2743.02 1062
2743.52 1094
2744.01 1122
2744.50 1114
2745.00 1099
2745.49 1100
2745.99 1132
2746.48 1156
2746.97 1183
2747.47 1142
2747.96 1184
2748.46 1249
2748.95 1243
2749.45 1186
2749.94 1207
2750.44 1186
2750.93 1133
2751.43 1157
2751.92 1106
2752.42 1094
2752.91 1078
2753.41 1083
2753.90 1154
2754.40 1134
2754.89 1100
2755.39 1087
2755.88 1050
2756.38 1201
2756.87 1185
2757.37 1154
2757.86 1138
2758.36 1142
2758.85 1140
2759.35 1144
2759.84 1164
2760.34 1163
2760.83 1167
2761.33 1154
2761.83 1158
2762.32 1132
2762.82 1163
2763.31 1167
2763.81 1101
2764.30 1161
2764.80 1106
2765.30 1191
2765.79 1141
2766.29 1135
2766.78 1150
2767.28 1121
2767.78 1112
2768.27 1108
2768.77 1136
2769.27 1101
2769.76 1045
2770.26 1073
2770.76 1123
2771.25 1056
2771.75 1093
2772.24 1009
2772.74 1000
2773.24 1062
2773.73 1139
2774.23 1185
2774.73 1234
2775.23 1300
2775.72 1322
2776.22 1274
2776.72 1304
2777.21 1278
2777.71 1276
2778.21 1320
2778.70 1335
2779.20 1230
2779.70 1125
2780.20 1181
2780.69 1180
2781.19 1106
2781.69 1097
2782.19 1098
2782.68 1083
2783.18 1062
2783.68 1067
2784.18 1081
2784.67 1008
2785.17 1024
2785.67 986
2786.17 1013
2786.67 1006
2787.16 1020
2787.66 1062
2788.16 1049
2788.66 1051
2789.16 1029
2789.65 1057
2790.15 1115
2790.65 1083
2791.15 1072
2791.65 1068
2792.15 1110
2792.64 1057
2793.14 1023
2793.64 1043
2794.14 1053
2794.64 1032
2795.14 1066
2795.64 1037
2796.13 1072
2796.63 1056
2797.13 1072
2797.63 1083
2798.13 1109
2798.63 1072
2799.13 1135
2799.63 1107
2800.13 1066
2800.62 1053
2801.12 1056
2801.62 1043
2802.12 1015
2802.62 1131
2803.12 1004
2803.62 1019
2804.12 1075
2804.62 1027
2805.12 985
2805.62 1021
2806.12 1069
2806.62 1045
2807.12 1024
2807.62 1037
2808.12 1074
2808.62 1150
2809.12 1095
2809.62 1146
2810.12 1177
2810.62 1155
2811.12 1241
2811.62 1313
2812.12 1348
2812.62 1337
2813.12 1396
2813.62 1336
2814.12 1345
2814.62 1324
2815.12 1316
2815.62 1322
2816.12 1307
2816.62 1288
2817.12 1180
2817.62 1241
2818.12 1306
2818.62 1280
2819.12 1167
2819.63 1135
2820.13 1131
2820.63 1138
2821.13 1151
2821.63 1098
2822.13 1080
2822.63 1025
2823.13 1039
2823.63 1088
2824.13 1048
2824.64 1071
2825.14 1083
2825.64 1106
2826.14 1077
2826.64 1050
2827.14 1047
2827.64 1023
2828.15 1013
2828.65 996
2829.15 1084
2829.65 1138
2830.15 988
2830.65 966
2831.16 1005
2831.66 1000
2832.16 972
2832.66 1010
2833.16 987
2833.67 1015
2834.17 1081
2834.67 1067
2835.17 979
2835.68 1090
2836.18 1062
2836.68 1138
2837.18 1134
2837.68 1116
2838.19 1124
2838.69 1155
2839.19 1141
2839.70 1137
2840.20 1106
2840.70 1175
2841.20 1117
2841.71 1146
2842.21 1143
2842.71 1161
2843.21 1107
2843.72 1117
2844.22 1163
2844.72 1115
2845.23 1111
2845.73 1125
2846.23 1150
2846.74 1160
2847.24 1148
2847.74 1227
2848.25 1219
2848.75 1233
2849.25 1196
2849.76 1337
2850.26 1309
2850.76 1262
2851.27 1205
2851.77 1184
2852.28 1115
2852.78 1085
2853.28 1151
2853.79 1164
2854.29 1106
2854.79 1097
2855.30 1095
2855.80 1101
2856.31 1004
2856.81 1026
2857.31 1068
2857.82 1131
2858.32 1064
2858.83 1032
2859.33 1075
2859.84 1115
2860.34 1192
2860.85 1191
2861.35 1130
2861.85 1073
2862.36 1098
2862.86 1077
2863.37 1079
2863.87 1083
2864.38 1105
2864.88 1099
2865.39 1106
2865.89 1099
2866.40 1056
2866.90 1057
2867.41 1063
2867.91 1093
2868.42 1062
2868.92 1180
2869.43 1190
2869.93 1192
2870.44 1243
2870.94 1220
2871.45 1285
2871.96 1233
2872.46 1279
2872.97 1332
2873.47 1299
2873.98 1407
2874.48 1364
2874.99 1322
2875.49 1305
2876.00 1235
2876.51 1295
2877.01 1254
2877.52 1267
2878.02 1222
2878.53 1183
2879.04 1170
2879.54 1177
2880.05 1114
2880.55 1100
2881.06 1137
2881.57 1120
2882.07 1214
2882.58 1176
2883.09 1109
2883.59 1198
2884.10 1245
2884.61 1158
2885.11 1222
2885.62 1290
2886.13 1308
2886.63 1401
2887.14 1443
2887.65 1559
2888.15 1518
2888.66 1521
2889.17 1453
2889.67 1519
2890.18 1531
2890.69 1430
2891.20 1440
2891.70 1475
2892.21 1322
2892.72 1367
2893.22 1400
2893.73 1334
2894.24 1279
2894.75 1455
2895.25 1409
2895.76 1470
2896.27 1531
2896.78 1528
2897.29 1467
2897.79 1530
2898.30 1573
2898.81 1565
2899.32 1517
2899.82 1432
2900.33 1412
2900.84 1326
2901.35 1295
2901.86 1280
2902.36 1303
2902.87 1201
2903.38 1223
2903.89 1179
2904.40 1228
2904.91 1296
2905.41 1257
2905.92 1252
2906.43 1282
2906.94 1233
2907.45 1261
2907.96 1234
2908.47 1237
2908.97 1197
2909.48 1141
2909.99 1199
2910.50 1232
2911.01 1154
2911.52 1101
2912.03 1147
2912.54 1196
2913.05 1131
2913.55 1123
2914.06 1168
2914.57 1149
2915.08 1147
2915.59 1134
2916.10 1163
2916.61 1114
2917.12 1096
2917.63 1100
2918.14 1205
2918.65 1184
2919.16 1143
2919.67 1198
2920.18 1211
2920.69 1179
2921.20 1156
2921.71 1160
2922.22 1226
2922.73 1219
2923.24 1133
2923.75 1104
2924.26 1155
2924.77 1156
2925.28 1147
2925.79 1175
2926.30 1147
2926.81 1155
2927.32 1120
2927.83 1169
2928.34 1155
2928.85 1142
2929.36 1083
2929.87 1084
2930.38 1061
2930.89 1104
2931.40 1016
2931.91 1057
2932.42 1072
2932.93 1064
2933.45 1078
2933.96 1063
2934.47 1072
2934.98 1051
2935.49 1122
2936.00 1107
2936.51 1082
2937.02 1182
2937.53 1196
2938.04 1197
2938.56 1233
2939.07 1330
2939.58 1368
2940.09 1392
2940.60 1407
2941.11 1521
2941.62 1537
2942.14 1497
2942.65 1543
2943.16 1589
2943.67 1533
2944.18 1509
2944.70 1408
2945.21 1371
2945.72 1325
2946.23 1322
2946.74 1227
2947.26 1195
2947.77 1196
2948.28 1125
2948.79 1037
2949.30 1133
2949.82 1061
2950.33 1095
2950.84 1179
2951.35 1006
2951.87 1024
2952.38 1073
2952.89 1084
2953.40 1037
2953.92 1102
2954.43 1056
2954.94 1129
2955.45 1116
2955.97 1134
2956.48 1070
2956.99 1112
2957.51 1159
2958.02 1143
2958.53 1162
2959.04 1175
2959.56 1227
2960.07 1211
2960.58 1188
2961.10 1176
2961.61 1195
2962.12 1155
2962.64 1176
2963.15 1164
2963.66 1217
2964.18 1222
2964.69 1218
2965.21 1208
2965.72 1180
2966.23 1236
2966.75 1152
2967.26 1254
2967.77 1203
2968.29 1150
2968.80 1190
2969.32 1247
2969.83 1209
2970.34 1186
2970.86 1217
2971.37 1280
2971.89 1217
2972.40 1211
2972.91 1218
2973.43 1308
2973.94 1340
2974.46 1302
2974.97 1339
2975.49 1359
2976.00 1282
2976.52 1306
2977.03 1301
2977.55 1329
2978.06 1293
2978.57 1314
2979.09 1278
2979.60 1339
2980.12 1381
2980.63 1473
2981.15 1493
2981.66 1530
2982.18 1424
2982.69 1424
2983.21 1451
2983.73 1420
2984.24 1402
2984.76 1506
2985.27 1552
2985.79 1559
2986.30 1632
2986.82 1550
2987.33 1672
2987.85 1693
2988.36 1762
2988.88 1782
2989.40 1819
2989.91 1763
2990.43 1711
2990.94 1720
2991.46 1677
2991.97 1702
2992.49 1657
2993.01 1625
2993.52 1606
2994.04 1676
2994.55 1690
2995.07 1770
2995.59 1837
2996.10 1892
2996.62 1955
2997.14 1999
2997.65 2122
2998.17 2179
2998.69 2224
2999.20 2317
2999.72 2281
3000.24 2291
3000.75 2223
3001.27 2362
3001.79 2579
3002.30 2831
3002.82 3346
3003.34 4003
3003.85 4814
3004.37 5981
3004.89 7040
3005.40 7829
3005.92 8416
3006.44 8767
3006.96 8690
3007.47 8277
3007.99 7307
3008.51 6220
3009.03 5304
3009.54 4231
3010.06 3412
3010.58 2916
3011.10 2626
3011.61 2414
3012.13 2250
3012.65 2145
3013.17 2026
3013.68 2023
3014.20 1906
3014.72 1909
3015.24 1849
3015.76 1896
3016.27 1870
3016.79 1839
3017.31 1779
3017.83 1875
3018.35 1748
3018.86 1760
3019.38 1767
3019.90 1717
3020.42 1727
3020.94 1692
3021.46 1583
3021.97 1615
3022.49 1737
3023.01 1838
3023.53 1814
3024.05 1898
3024.57 1989
3025.09 2007
3025.61 1992
3026.12 1904
3026.64 1858
3027.16 1828
3027.68 1769
3028.20 1715
3028.72 1589
3029.24 1577
3029.76 1530
3030.28 1605
3030.80 1614
3031.32 1605
3031.84 1520
3032.35 1474
3032.87 1507
3033.39 1488
3033.91 1502
3034.43 1500
3034.95 1393
3035.47 1460
3035.99 1436
3036.51 1426
3037.03 1496
3037.55 1452
3038.07 1463
3038.59 1370
3039.11 1321
3039.63 1363
3040.15 1400
3040.67 1374
3041.19 1357
3041.71 1327
3042.23 1433
3042.75 1430
3043.27 1362
3043.79 1400
3044.31 1464
3044.83 1419
3045.35 1415
3045.87 1467
3046.40 1456
3046.92 1462
3047.44 1347
3047.96 1356
3048.48 1334
3049.00 1360
3049.52 1368
3050.04 1375
3050.56 1346
3051.08 1328
3051.60 1270
3052.12 1260
3052.65 1353
3053.17 1304
3053.69 1288
3054.21 1333
3054.73 1351
3055.25 1346
3055.77 1355
3056.30 1289
3056.82 1305
3057.34 1354
3057.86 1452
3058.38 1402
3058.90 1362
3059.42 1396
3059.95 1265
3060.47 1322
3060.99 1393
3061.51 1331
3062.03 1279
3062.56 1316
3063.08 1371
3063.60 1428
3064.12 1380
3064.64 1433
3065.17 1432
3065.69 1477
3066.21 1505
3066.73 1451
3067.26 1470
3067.78 1504
3068.30 1510
3068.82 1515
3069.35 1606
3069.87 1485
3070.39 1580
3070.91 1508
3071.44 1506
3071.96 1497
3072.48 1516
3073.01 1496
3073.53 1515
3074.05 1465
3074.57 1475
3075.10 1468
3075.62 1467
3076.14 1541
3076.67 1551
3077.19 1644
3077.71 1663
3078.24 1705
3078.76 1750
3079.28 1831
3079.81 1859
3080.33 2000
3080.85 2117
3081.38 2023
3081.90 1987
3082.42 2045
3082.95 2079
3083.47 2067
3084.00 1965
3084.52 2017
3085.04 2032
3085.57 1900
3086.09 1977
3086.62 1931
3087.14 2070
3087.66 2141
3088.19 2360
3088.71 2628
3089.24 2985
3089.76 3311
3090.29 3803
3090.81 4087
3091.33 4147
3091.86 4048
3092.38 3870
3092.91 3694
3093.43 3378
3093.96 2996
3094.48 2745
3095.01 2606
3095.53 2452
3096.06 2357
3096.58 2318
3097.11 2344
3097.63 2386
3098.16 2411
3098.68 2310
3099.21 2453
3099.73 2623
3100.26 2966
3100.78 3386
3101.31 4113
3101.83 4924
3102.36 6185
3102.88 7178
3103.41 8156
3103.93 8794
3104.46 8860
3104.99 8782
3105.51 7739
3106.04 6879
3106.56 6185
3107.09 5046
3107.61 4152
3108.14 3684
3108.67 3068
3109.19 2849
3109.72 2652
3110.24 2409
3110.77 2301
3111.30 2290
3111.82 2348
3112.35 2219
3112.87 2122
3113.40 2108
3113.93 2049
3114.45 1900
3114.98 1898
3115.51 1934
3116.03 1887
3116.56 1689
3117.09 1611
3117.61 1694
3118.14 1731
3118.67 1739
3119.19 1626
3119.72 1627
3120.25 1669
3120.77 1800
3121.30 1782
3121.83 1876
3122.35 2059
3122.88 2083
3123.41 2055
3123.94 2092
3124.46 2001
3124.99 1876
3125.52 1850
3126.05 1784
3126.57 1763
3127.10 1713
3127.63 1649
3128.16 1654
3128.68 1599
3129.21 1565
3129.74 1545
3130.27 1558
3130.79 1552
3131.32 1493
3131.85 1510
3132.38 1482
3132.91 1513
3133.43 1501
3133.96 1435
3134.49 1365
3135.02 1507
3135.55 1470
3136.07 1480
3136.60 1472
3137.13 1462
3137.66 1441
3138.19 1445
3138.72 1376
3139.24 1339
3139.77 1356
3140.30 1343
3140.83 1362
3141.36 1386
3141.89 1350
3142.42 1426
3142.95 1377
3143.47 1358
3144.00 1342
3144.53 1349
3145.06 1337
3145.59 1408
3146.12 1399
3146.65 1454
3147.18 1452
3147.71 1437
3148.24 1446
3148.76 1461
3149.29 1495
3149.82 1534
3150.35 1552
3150.88 1491
3151.41 1490
3151.94 1505
3152.47 1517
3153.00 1451
3153.53 1424
3154.06 1484
3154.59 1557
3155.12 1507
3155.65 1447
3156.18 1420
3156.71 1477
3157.24 1432
3157.77 1427
3158.30 1389
3158.83 1436
3159.36 1488
3159.89 1447
3160.42 1531
3160.95 1418
3161.48 1432
3162.01 1471
3162.54 1489
3163.07 1501
3163.60 1451
3164.13 1459
3164.66 1446
3165.20 1370
3165.73 1352
3166.26 1282
3166.79 1275
3167.32 1269
3167.85 1218
3168.38 1281
3168.91 1223
3169.44 1299
3169.97 1358
3170.50 1289
3171.04 1262
3171.57 1357
3172.10 1453
3172.63 1503
3173.16 1619
3173.69 1658
3174.22 1824
3174.75 1841
3175.29 1858
3175.82 1779
3176.35 1874
3176.88 1739
3177.41 1620
3177.94 1508
3178.48 1451
3179.01 1363
3179.54 1360
3180.07 1347
3180.60 1302
3181.14 1302
3181.67 1225
3182.20 1231
3182.73 1225
3183.26 1282
3183.80 1203
3184.33 1170
3184.86 1187
3185.39 1174
3185.93 1216
3186.46 1283
3186.99 1184
3187.52 1266
3188.06 1188
3188.59 1175
3189.12 1237
3189.65 1237
3190.19 1149
3190.72 1192
3191.25 1278
3191.79 1257
3192.32 1264
3192.85 1242
3193.38 1247
3193.92 1280
3194.45 1324
3194.98 1208
3195.52 1244
3196.05 1260
3196.58 1279
3197.12 1359
3197.65 1376
3198.18 1402
3198.72 1403
3199.25 1374
3199.78 1349
3200.32 1399
3200.85 1416
3201.39 1367
3201.92 1346
3202.45 1396
3202.99 1293
3203.52 1309
3204.05 1279
3204.59 1350
3205.12 1367
3205.66 1348
3206.19 1390
3206.72 1373
3207.26 1397
3207.79 1589
3208.33 1599
3208.86 1667
3209.40 1791
3209.93 1787
3210.47 1753
3211.00 1819
3211.53 1939
3212.07 1946
3212.60 1959
3213.14 1906
3213.67 1826
3214.21 1767
3214.74 1650
3215.28 1659
3215.81 1626
3216.35 1562
3216.88 1436
3217.42 1406
3217.95 1363
3218.49 1353
3219.02 1341
3219.56 1254
3220.09 1292
3220.63 1334
3221.16 1339
3221.70 1331
3222.23 1381
3222.77 1399
3223.31 1524
3223.84 1592
3224.38 1606
3224.91 1544
3225.45 1709
3225.98 1749
3226.52 1743
3227.06 1689
3227.59 1686
3228.13 1647
3228.66 1579
3229.20 1668
3229.74 1565
3230.27 1496
3230.81 1568
3231.34 1544
3231.88 1567
3232.42 1603
3232.95 1700
3233.49 1699
3234.03 1648
3234.56 1663
3235.10 1711
3235.64 1754
3236.17 1836
3236.71 1876
3237.25 1962
3237.78 2086
3238.32 2130
3238.86 2119
3239.39 2104
3239.93 2054
3240.47 1962
3241.00 1948
3241.54 1905
3242.08 1868
3242.61 1904
3243.15 1925
3243.69 1895
3244.23 1996
3244.76 1998
3245.30 2067
3245.84 2046
3246.38 1994
3246.91 2013
3247.45 2063
3247.99 2041
3248.53 2094
3249.06 2213
3249.60 2257
3250.14 2538
3250.68 2899
3251.21 3356
3251.75 3903
3252.29 4603
3252.83 5296
3253.37 5841
3253.90 6193
3254.44 6243
3254.98 6118
3255.52 5608
3256.06 4921
3256.60 4305
3257.13 3763
3257.67 3289
3258.21 2877
3258.75 2724
3259.29 2578
3259.83 2483
3260.36 2604
3260.90 2745
3261.44 2841
3261.98 2920
3262.52 2942
3263.06 3107
3263.60 3277
3264.14 3467
3264.68 3508
3265.21 3521
3265.75 3613
3266.29 3640
3266.83 3672
3267.37 3624
3267.91 3425
3268.45 3340
3268.99 3314
3269.53 3213
3270.07 3028
3270.61 2837
3271.15 2694
3271.69 2478
3272.23 2338
3272.76 2271
3273.30 2239
3273.84 2114
3274.38 2116
3274.92 2163
3275.46 2128
3276.00 2125
3276.54 1977
3277.08 1949
3277.62 1955
3278.16 1935
3278.70 1897
3279.24 1912
3279.78 1933
3280.32 1991
3280.86 1894
3281.41 1892
3281.95 1981
3282.49 1895
3283.03 1935
3283.57 1889
3284.11 1972
3284.65 1971
3285.19 1968
3285.73 2066
3286.27 2054
3286.81 2062
3287.35 2142
3287.89 2184
3288.43 2116
3288.97 2143
3289.52 2197
3290.06 2167
3290.60 2263
3291.14 2214
3291.68 2252
3292.22 2290
3292.76 2439
3293.30 2550
3293.85 2773
3294.39 2878
3294.93 3233
3295.47 3603
3296.01 3829
3296.55 3901
3297.09 4145
3297.64 4079
3298.18 4172
3298.72 3871
3299.26 3603
3299.80 3259
3300.34 3027
3300.89 2830
3301.43 2539
3301.97 2442
3302.51 2373
3303.06 2330
3303.60 2223
3304.14 2244
3304.68 2158
3305.22 2181
3305.77 2135
3306.31 2129
3306.85 2113
3307.39 2151
3307.94 2222
3308.48 2224
3309.02 2349
3309.56 2364
3310.11 2422
3310.65 2465
3311.19 2505
3311.74 2617
3312.28 2515
3312.82 2539
3313.36 2442
3313.91 2435
3314.45 2486
3314.99 2545
3315.54 2601
3316.08 2756
3316.62 2970
3317.17 3070
3317.71 3175
3318.25 3355
3318.80 3457
3319.34 3551
3319.88 3835
3320.43 3974
3320.97 4072
3321.51 3859
3322.06 3663
3322.60 3503
3323.14 3200
3323.69 3009
3324.23 2804
3324.78 2714
3325.32 2655
3325.86 2519
3326.41 2478
3326.95 2357
3327.50 2393
3328.04 2407
3328.59 2340
3329.13 2312
3329.67 2329
3330.22 2283
3330.76 2303
3331.31 2527
3331.85 2865
3332.40 3564
3332.94 4219
3333.49 5290
3334.03 6818
3334.57 8631
3335.12 10197
3335.66 11674
3336.21 12852
3336.75 13569
3337.30 13619
3337.84 13442
3338.39 12640
3338.93 11522
3339.48 9892
3340.02 8492
3340.57 7272
3341.11 5965
3341.66 4935
3342.20 4000
3342.75 3493
3343.30 3029
3343.84 2743
3344.39 2525
3344.93 2324
3345.48 2145
3346.02 2073
3346.57 2036
3347.11 2128
3347.66 2152
3348.21 2155
3348.75 2132
3349.30 2128
3349.84 2115
3350.39 2126
3350.94 2117
3351.48 2120
3352.03 2161
3352.57 2098
3353.12 2100
3353.67 2145
3354.21 1978
3354.76 1864
3355.31 1848
3355.85 1838
3356.40 1722
3356.95 1736
3357.49 1711
3358.04 1726
3358.59 1707
3359.13 1655
3359.68 1686
3360.23 1691
3360.77 1646
3361.32 1697
3361.87 1588
3362.41 1655
3362.96 1777
3363.51 1837
3364.05 1799
3364.60 1821
3365.15 1867
3365.70 1894
3366.24 1759
3366.79 1739
3367.34 1710
3367.89 1712
3368.43 1698
3368.98 1681
3369.53 1706
3370.08 1773
3370.62 1809
3371.17 1807
3371.72 1982
3372.27 2001
3372.81 2091
3373.36 2214
3373.91 2386
3374.46 2447
3375.01 2446
3375.55 2432
3376.10 2342
3376.65 2274
3377.20 2182
3377.75 2029
3378.30 1899
3378.84 1825
3379.39 1667
3379.94 1668
3380.49 1665
3381.04 1588
3381.59 1543
3382.13 1499
3382.68 1542
3383.23 1580
3383.78 1595
3384.33 1536
3384.88 1589
3385.43 1500
3385.98 1405
3386.52 1375
3387.07 1456
3387.62 1409
3388.17 1428
3388.72 1467
3389.27 1429
3389.82 1420
3390.37 1401
3390.92 1487
3391.47 1467
3392.02 1382
3392.57 1454
3393.12 1420
3393.66 1410
3394.21 1382
3394.76 1396
3395.31 1398
3395.86 1351
3396.41 1432
3396.96 1404
3397.51 1376
3398.06 1375
3398.61 1419
3399.16 1381
3399.71 1373
3400.26 1451
3400.81 1397
3401.36 1481
3401.91 1416
3402.46 1417
3403.01 1326
3403.56 1386
3404.11 1374
3404.66 1337
3405.21 1336
3405.77 1341
3406.32 1358
3406.87 1313
3407.42 1301
3407.97 1338
3408.52 1388
3409.07 1385
3409.62 1384
3410.17 1361
3410.72 1467
3411.27 1551
3411.82 1526
3412.37 1516
3412.93 1543
3413.48 1616
3414.03 1626
3414.58 1616
3415.13 1596
3415.68 1551
3416.23 1638
3416.78 1744
3417.34 1782
3417.89 1810
3418.44 1865
3418.99 2090
3419.54 1983
3420.09 1862
3420.65 1806
3421.20 1790
3421.75 1700
3422.30 1642
3422.85 1628
3423.40 1625
3423.96 1647
3424.51 1670
3425.06 1730
3425.61 1817
3426.17 1819
3426.72 1644
3427.27 1560
3427.82 1513
3428.37 1483
3428.93 1388
3429.48 1344
3430.03 1294
3430.58 1285
3431.14 1246
3431.69 1260
3432.24 1308
3432.79 1287
3433.35 1324
3433.90 1316
3434.45 1291
3435.01 1259
3435.56 1308
3436.11 1350
3436.66 1349
3437.22 1353
3437.77 1331
3438.32 1372
3438.88 1422
3439.43 1447
3439.98 1424
3440.54 1416
3441.09 1386
3441.64 1390
3442.20 1496
3442.75 1529
3443.30 1417
3443.86 1385
3444.41 1418
3444.96 1466
3445.52 1449
3446.07 1371
3446.63 1378
3447.18 1299
3447.73 1333
3448.29 1294
3448.84 1332
3449.40 1322
3449.95 1279
3450.50 1268
3451.06 1226
3451.61 1261
3452.17 1309
3452.72 1245
3453.27 1237
3453.83 1282
3454.38 1284
3454.94 1310
3455.49 1315
3456.05 1246
3456.60 1261
3457.16 1270
3457.71 1288
3458.27 1259
3458.82 1249
3459.38 1302
3459.93 1284
3460.49 1360
3461.04 1399
3461.60 1393
3462.15 1423
3462.71 1437
3463.26 1394
3463.82 1359
3464.37 1337
3464.93 1414
3465.48 1545
3466.04 1432
3466.59 1455
3467.15 1450
3467.70 1399
3468.26 1472
3468.81 1518
3469.37 1489
3469.93 1562
3470.48 1679
3471.04 1802
3471.59 1867
3472.15 1945
3472.70 1932
3473.26 1897
3473.82 1906
3474.37 1865
3474.93 1842
3475.48 1838
3476.04 1802
3476.60 1805
3477.15 1758
3477.71 1792
3478.27 1823
3478.82 1912
3479.38 1910
3479.93 1903
3480.49 1826
3481.05 1875
3481.60 2015
3482.16 1989
3482.72 2027
3483.27 2086
3483.83 2153
3484.39 2189
3484.95 2299
3485.50 2323
3486.06 2424
3486.62 2435
3487.17 2452
3487.73 2574
3488.29 2767
3488.84 3015
3489.40 3709
3489.96 4735
3490.52 5859
3491.07 7552
3491.63 9374
3492.19 11004
3492.75 12264
3493.30 12675
3493.86 12687
3494.42 11778
3494.98 10551
3495.53 9061
3496.09 7265
3496.65 6171
3497.21 5027
3497.77 4179
3498.32 3567
3498.88 3267
3499.44 3051
3500.00 3040
3500.56 3137
3501.11 2991
3501.67 2898
3502.23 2996
3502.79 3066
3503.35 3237
3503.91 3500
3504.46 3649
3505.02 3749
3505.58 3813
3506.14 3748
3506.70 3787
3507.26 3591
3507.81 3371
3508.37 3202
3508.93 3107
3509.49 2908
3510.05 2778
3510.61 2717
3511.17 2609
3511.73 2614
3512.29 2629
3512.85 2563
3513.40 2435
3513.96 2400
3514.52 2200
3515.08 2044
3515.64 1917
3516.20 1778
3516.76 1781
3517.32 1645
3517.88 1713
3518.44 1694
3519.00 1695
3519.56 1727
3520.12 1691
3520.68 1702
3521.24 1718
3521.80 1663
3522.36 1648
3522.92 1716
3523.48 1724
3524.04 1767
3524.60 1674
3525.16 1718
3525.72 1740
3526.28 1692
3526.84 1684
3527.40 1698
3527.96 1736
3528.52 1796
3529.08 1707
3529.64 1659
3530.20 1722
3530.76 1661
3531.32 1696
3531.88 1737
3532.44 1710
3533.00 1656
3533.56 1675
3534.12 1674
3534.68 1639
3535.25 1652
3535.81 1624
3536.37 1710
3536.93 1712
3537.49 1598
3538.05 1621
3538.61 1608
3539.17 1586
3539.73 1614
3540.30 1615
3540.86 1524
3541.42 1504
3541.98 1571
3542.54 1608
3543.10 1574
3543.66 1578
3544.23 1568
3544.79 1577
3545.35 1585
3545.91 1552
3546.47 1594
3547.03 1622
3547.60 1556
3548.16 1529
3548.72 1538
3549.28 1556
3549.84 1545
3550.41 1476
3550.97 1458
3551.53 1455
3552.09 1426
3552.65 1379
3553.22 1358
3553.78 1352
3554.34 1307
3554.90 1334
3555.47 1304
3556.03 1357
3556.59 1299
3557.15 1293
3557.72 1358
3558.28 1335
3558.84 1349
3559.41 1426
3559.97 1400
3560.53 1324
3561.09 1347
3561.66 1380
3562.22 1412
3562.78 1411
3563.35 1408
3563.91 1435
3564.47 1447
3565.04 1457
3565.60 1531
3566.16 1468
3566.73 1410
3567.29 1438
3567.85 1414
3568.42 1489
3568.98 1410
3569.54 1405
3570.11 1372
3570.67 1390
3571.23 1387
3571.80 1402
3572.36 1387
3572.93 1454
3573.49 1419
3574.05 1489
3574.62 1534
3575.18 1706
3575.75 1979
3576.31 2161
3576.87 2356
3577.44 2471
3578.00 2563
3578.57 2660
3579.13 2516
3579.70 2437
3580.26 2342
3580.82 2230
3581.39 2052
3581.95 1833
3582.52 1748
3583.08 1625
3583.65 1555
3584.21 1480
3584.78 1496
3585.34 1427
3585.91 1364
3586.47 1319
3587.04 1257
3587.60 1263
3588.17 1253
3588.73 1228
3589.30 1252
3589.86 1237
3590.43 1194
3590.99 1128
3591.56 1246
3592.12 1218
3592.69 1232
3593.25 1190
3593.82 1204
3594.39 1247
3594.95 1174
3595.52 1182
3596.08 1210
3596.65 1228
3597.21 1246
3597.78 1260
3598.35 1242
3598.91 1224
3599.48 1179
3600.04 1218
3600.61 1144
3601.18 1167
3601.74 1250
3602.31 1174
3602.87 1211
3603.44 1141
3604.01 1131
3604.57 1149
3605.14 1166
3605.71 1208
3606.27 1134
3606.84 1138
3607.41 1197
3607.97 1171
3608.54 1173
3609.11 1177
3609.67 1123
3610.24 1082
3610.81 1186
3611.37 1119
3611.94 1128
3612.51 1145
3613.07 1120
3613.64 1166
3614.21 1207
3614.78 1202
3615.34 1320
3615.91 1400
3616.48 1433
3617.04 1543
3617.61 1575
3618.18 1634
3618.75 1645
3619.31 1686
3619.88 1679
3620.45 1743
3621.02 1715
3621.58 1567
3622.15 1424
3622.72 1425
3623.29 1334
3623.86 1274
3624.42 1189
3624.99 1190
3625.56 1158
3626.13 1183
3626.70 1126
3627.26 1082
3627.83 1090
3628.40 1067
3628.97 1099
3629.54 1106
3630.11 1150
3630.67 1137
3631.24 1082
3631.81 1079
3632.38 1027
3632.95 1130
3633.52 1060
3634.08 1103
3634.65 1100
3635.22 1035
3635.79 1026
3636.36 1064
3636.93 1031
3637.50 1136
3638.07 1102
3638.64 1087
3639.20 1171
3639.77 1231
3640.34 1294
3640.91 1325
3641.48 1368
3642.05 1417
3642.62 1488
3643.19 1594
3643.76 1491
3644.33 1426
3644.90 1367
3645.47 1372
3646.04 1300
3646.61 1251
3647.18 1223
3647.75 1240
3648.32 1258
3648.89 1179
3649.46 1285
3650.03 1299
3650.60 1347
3651.17 1397
3651.74 1538
3652.31 1514
3652.88 1549
3653.45 1660
3654.02 1638
3654.59 1518
3655.16 1469
3655.73 1495
3656.30 1429
3656.87 1415
3657.44 1464
3658.01 1395
3658.58 1471
3659.15 1481
3659.72 1512
3660.29 1492
3660.86 1486
3661.43 1438
3662.00 1433
3662.58 1511
3663.15 1583
3663.72 1546
3664.29 1544
3664.86 1682
3665.43 1754
3666.00 1863
3666.57 1984
3667.14 2056
3667.72 2070
3668.29 1928
3668.86 1871
3669.43 1691
3670.00 1485
3670.57 1431
3671.14 1383
3671.72 1292
3672.29 1266
3672.86 1270
3673.43 1351
3674.00 1343
3674.57 1276
3675.15 1257
3675.72 1345
3676.29 1375
3676.86 1250
3677.43 1273
3678.01 1294
3678.58 1302
3679.15 1395
3679.72 1391
3680.30 1329
3680.87 1258
3681.44 1267
3682.01 1180
3682.58 1208
3683.16 1157
3683.73 1209
3684.30 1154
3684.88 1176
3685.45 1143
3686.02 1085
3686.59 1094
3687.17 1199
3687.74 1280
3688.31 1226
3688.88 1256
3689.46 1351
3690.03 1412
3690.60 1463
3691.18 1441
3691.75 1472
3692.32 1479
3692.90 1358
3693.47 1287
3694.04 1354
3694.62 1274
3695.19 1289
3695.76 1211
3696.34 1119
3696.91 1191
3697.48 1178
3698.06 1138
3698.63 1240
3699.21 1230
3699.78 1151
3700.35 1091
3700.93 1113
3701.50 1196
3702.08 1177
3702.65 1231
3703.22 1241
3703.80 1195
3704.37 1199
3704.95 1159
3705.52 1189
3706.09 1159
3706.67 1262
3707.24 1254
3707.82 1184
3708.39 1223
3708.97 1201
3709.54 1198
3710.12 1229
3710.69 1164
3711.26 1165
3711.84 1189
3712.41 1199
3712.99 1112
3713.56 1077
3714.14 1078
3714.71 1045
3715.29 1148
3715.86 1080
3716.44 1039
3717.01 1065
3717.59 1076
3718.16 1080
3718.74 1164
3719.32 1083
3719.89 1076
3720.47 1099
3721.04 1068
3721.62 1049
3722.19 1046
3722.77 1051
3723.34 1137
3723.92 1049
3724.49 1000
3725.07 987
3725.65 1012
3726.22 952
3726.80 937
3727.37 1001
3727.95 996
3728.53 923
3729.10 1051
3729.68 1061
3730.25 1087
3730.83 1105
3731.41 1159
3731.98 1223
3732.56 1305
3733.14 1345
3733.71 1455
3734.29 1462
3734.87 1447
3735.44 1433
3736.02 1420
3736.60 1353
3737.17 1278
3737.75 1262
3738.33 1276
3738.90 1214
3739.48 1118
3740.06 1046
3740.63 1124
3741.21 1081
3741.79 1000
3742.36 1026
3742.94 1008
3743.52 979
3744.10 994
3744.67 1000
3745.25 1031
3745.83 1031
3746.40 1008
3746.98 955
3747.56 983
3748.14 1041
3748.71 1005
3749.29 1030
3749.87 984
3750.45 958
3751.03 995
3751.60 1016
3752.18 1026
3752.76 978
3753.34 1034
3753.92 973
3754.49 981
3755.07 1033
3755.65 967
3756.23 1002
3756.81 1058
3757.38 1020
3757.96 1132
3758.54 1049
3759.12 1135
3759.70 1146
3760.28 1160
3760.85 1136
3761.43 1194
3762.01 1188
3762.59 1172
3763.17 1222
3763.75 1156
3764.33 1147
3764.91 1153
3765.48 1181
3766.06 1161
3766.64 1149
3767.22 1027
3767.80 1083
3768.38 1065
3768.96 1055
3769.54 1083
3770.12 1108
3770.70 1127
3771.28 1157
3771.85 1167
3772.43 1156
3773.01 1175
3773.59 1173
3774.17 1139
3774.75 1105
3775.33 1110
3775.91 1023
3776.49 1154
3777.07 1144
3777.65 1124
3778.23 1136
3778.81 1199
3779.39 1139
3779.97 1090
3780.55 1170
3781.13 1099
3781.71 1136
3782.29 1191
3782.87 1119
3783.45 1069
3784.03 1061
3784.61 1105
3785.19 1076
3785.77 1060
3786.35 1054
3786.93 1109
3787.51 1083
3788.10 1075
3788.68 1146
3789.26 1112
3789.84 1063
3790.42 1080
3791.00 1071
3791.58 1134
3792.16 1200
3792.74 1160
3793.32 1094
3793.90 1106
3794.48 1124
3795.07 1134
3795.65 1171
3796.23 1200
3796.81 1225
3797.39 1152
3797.97 1174
3798.55 1180
3799.14 1160
3799.72 1249
3800.30 1283
3800.88 1291
3801.46 1291
3802.04 1331
3802.62 1368
3803.21 1451
3803.79 1395
3804.37 1330
3804.95 1288
3805.53 1403
3806.12 1297
3806.70 1399
3807.28 1486
3807.86 1609
3808.44 1763
3809.03 1815
3809.61 1788
3810.19 1786
3810.77 1844
3811.36 1857
3811.94 1771
3812.52 1744
3813.10 1649
3813.69 1672
3814.27 1685
3814.85 1755
3815.43 1672
3816.02 1673
3816.60 1664
3817.18 1630
3817.77 1604
3818.35 1585
3818.93 1478
3819.51 1301
3820.10 1366
3820.68 1337
3821.26 1331
3821.85 1433
3822.43 1437
3823.01 1384
3823.60 1429
3824.18 1423
3824.76 1391
3825.35 1398
3825.93 1347
3826.51 1274
3827.10 1205
3827.68 1188
3828.27 1119
3828.85 1197
3829.43 1181
3830.02 1160
3830.60 1190
3831.18 1199
3831.77 1149
3832.35 1167
3832.94 1195
3833.52 1167
3834.10 1213
3834.69 1186
3835.27 1230
3835.86 1202
3836.44 1212
3837.03 1236
3837.61 1190
3838.19 1133
3838.78 1119
3839.36 1187
3839.95 1217
3840.53 1162
3841.12 1191
3841.70 1211
3842.29 1192
3842.87 1226
3843.46 1183
3844.04 1212
3844.63 1296
3845.21 1336
3845.80 1283
3846.38 1418
3846.97 1534
3847.55 1588
3848.14 1459
3848.72 1370
3849.31 1270
3849.89 1236
3850.48 1274
3851.06 1257
3851.65 1262
3852.23 1291
3852.82 1239
3853.41 1244
3853.99 1253
3854.58 1262
3855.16 1249
3855.75 1265
3856.33 1216
3856.92 1248
3857.51 1271
3858.09 1236
3858.68 1283
3859.26 1278
3859.85 1451
3860.44 1575
3861.02 1624
3861.61 1652
3862.20 1694
3862.78 1735
3863.37 1777
3863.95 1772
3864.54 1689
3865.13 1690
3865.71 1546
3866.30 1419
3866.89 1341
3867.47 1276
3868.06 1235
3868.65 1181
3869.23 1115
3869.82 1146
3870.41 1159
3870.99 1113
3871.58 1119
3872.17 1134
3872.76 1184
3873.34 1111
3873.93 1183
3874.52 1202
3875.10 1137
3875.69 1134
3876.28 1182
3876.87 1146
3877.45 1059
3878.04 1090
3878.63 1078
3879.22 1079
3879.80 1134
3880.39 1019
3880.98 1013
3881.57 1039
3882.15 1053
3882.74 1030
3883.33 1093
3883.92 1054
3884.51 1006
3885.09 995
3885.68 983
3886.27 1004
3886.86 1033
3887.45 1076
3888.04 1096
3888.62 1121
3889.21 1145
3889.80 1159
3890.39 1224
3890.98 1250
3891.57 1277
3892.15 1256
3892.74 1255
3893.33 1172
3893.92 1197
3894.51 1196
3895.10 1183
3895.69 1135
3896.28 1118
3896.86 1140
3897.45 1114
3898.04 1105
3898.63 1122
3899.22 1134
3899.81 1133
3900.40 1151
3900.99 1158
3901.58 1141
3902.17 1081
3902.76 1077
3903.34 1043
3903.93 998
3904.52 1020
3905.11 1069
3905.70 1125
3906.29 1192
3906.88 1290
3907.47 1224
3908.06 1249
3908.65 1262
3909.24 1301
3909.83 1202
3910.42 1182
3911.01 1181
3911.60 1076
3912.19 1112
3912.78 1127
3913.37 1108
3913.96 1072
3914.55 1036
3915.14 1058
3915.73 1085
3916.32 1110
3916.91 1026
3917.50 1084
3918.09 969
3918.68 1072
3919.28 1066
3919.87 1104
3920.46 1131
3921.05 1053
3921.64 1039
3922.23 1046
3922.82 960
3923.41 965
3924.00 1023
3924.59 965
3925.18 921
3925.77 1014
3926.37 1023
3926.96 968
3927.55 970
3928.14 894
3928.73 937
3929.32 985
3929.91 925
3930.51 893
3931.10 915
3931.69 958
3932.28 914
3932.87 887
3933.46 913
3934.05 890
3934.65 892
3935.24 867
3935.83 902
3936.42 907
3937.01 864
3937.61 965
3938.20 1000
3938.79 1011
3939.38 1038
3939.97 1033
3940.57 1066
3941.16 1092
3941.75 1071
3942.34 1134
3942.94 1023
3943.53 1098
3944.12 1095
3944.71 1103
3945.31 1104
3945.90 1064
3946.49 1077
3947.08 1067
3947.68 1058
3948.27 1015
3948.86 971
3949.45 963
3950.05 1035
3950.64 1043
3951.23 1023
3951.83 1006
3952.42 1065
3953.01 986
3953.61 974
3954.20 1067
3954.79 1051
3955.39 1090
3955.98 1078
3956.57 1121
3957.17 1195
3957.76 1261
3958.35 1150
3958.95 1176
3959.54 1268
3960.13 1293
3960.73 1254
3961.32 1230
3961.92 1288
3962.51 1241
3963.10 1232
3963.70 1193
3964.29 1257
3964.88 1275
3965.48 1382
3966.07 1402
3966.67 1538
3967.26 1504
3967.86 1590
3968.45 1686
3969.04 1723
3969.64 1675
3970.23 1486
3970.83 1465
3971.42 1360
3972.02 1375
3972.61 1266
3973.21 1265
3973.80 1251
3974.40 1253
3974.99 1284
3975.58 1375
3976.18 1468
3976.77 1560
3977.37 1623
3977.96 1748
3978.56 1785
3979.15 1626
3979.75 1511
3980.35 1606
3980.94 1487
3981.54 1369
3982.13 1332
3982.73 1365
3983.32 1398
3983.92 1330
3984.51 1285
3985.11 1225
3985.70 1260
3986.30 1287
3986.90 1245
3987.49 1151
3988.09 1211
3988.68 1298
3989.28 1277
3989.87 1257
3990.47 1251
3991.07 1221
3991.66 1273
3992.26 1258
3992.85 1227
3993.45 1333
3994.05 1313
3994.64 1383
3995.24 1358
3995.84 1368
3996.43 1384
3997.03 1319
3997.62 1321
3998.22 1314
3998.82 1315
3999.41 1325
4000.01 1300
4000.61 1239
4001.20 1277
4001.80 1230
4002.40 1230
4003.00 1222
4003.59 1160
4004.19 1163
4004.79 1166
4005.38 1182
4005.98 1177
4006.58 1114
4007.17 1153
4007.77 1180
4008.37 1158
4008.97 1148
4009.56 1148
4010.16 1120
4010.76 1125
4011.36 1083
4011.95 1108
4012.55 1095
4013.15 1104
4013.75 1191
4014.34 1159
4014.94 1158
4015.54 1118
4016.14 1219
4016.74 1230
4017.33 1286
4017.93 1343
4018.53 1386
4019.13 1423
4019.73 1479
4020.32 1571
4020.92 1513
4021.52 1518
4022.12 1444
4022.72 1346
4023.32 1281
4023.91 1259
4024.51 1361
4025.11 1203
4025.71 1210
4026.31 1225
4026.91 1300
4027.51 1349
4028.10 1389
4028.70 1367
4029.30 1435
4029.90 1454
4030.50 1448
4031.10 1473
4031.70 1377
4032.30 1413
4032.90 1487
4033.49 1514
4034.09 1500
4034.69 1508
4035.29 1630
4035.89 1710
4036.49 1508
4037.09 1546
4037.69 1444
4038.29 1381
4038.89 1297
4039.49 1222
4040.09 1089
4040.69 1040
4041.29 1047
4041.89 1095
4042.49 1090
4043.09 1079
4043.69 1111
4044.29 1057
4044.89 1098
4045.49 1094
4046.09 1045
4046.69 1074
4047.29 1136
4047.89 1119
4048.49 1139
4049.09 1023
4049.69 1081
4050.29 1083
4050.89 1106
4051.49 1131
4052.09 1036
4052.69 1037
4053.29 1029
4053.89 1066
4054.49 1036
4055.09 1066
4055.69 958
4056.30 985
4056.90 975
4057.50 964
4058.10 942
4058.70 915
4059.30 961
4059.90 912
4060.50 915
4061.10 971
4061.71 940
4062.31 980
4062.91 981
4063.51 1000
4064.11 1045
4064.71 1097
4065.31 1081
4065.92 1048
4066.52 1128
4067.12 1142
4067.72 1126
4068.32 1143
4068.92 1102
4069.53 1022
4070.13 1012
4070.73 976
4071.33 969
4071.93 923
4072.54 937
4073.14 925
4073.74 907
4074.34 932
4074.94 882
4075.55 896
4076.15 973
4076.75 922
4077.35 892
4077.96 912
4078.56 938
4079.16 903
4079.76 909
4080.37 884
4080.97 936
4081.57 935
4082.17 873
4082.78 948
4083.38 961
4083.98 926
4084.59 936
4085.19 926
4085.79 881
4086.39 942
4087.00 911
4087.60 897
4088.20 922
4088.81 916
4089.41 952
4090.01 967
4090.62 874
4091.22 903
4091.82 879
4092.43 927
4093.03 958
4093.63 936
4094.24 929
4094.84 947
4095.45 919
4096.05 945
4096.65 941
4097.26 999
4097.86 987
4098.47 1030
4099.07 906
4099.67 896
4100.28 909
4100.88 998
4101.49 999
4102.09 990
4102.69 907
4103.30 936
4103.90 936
4104.51 976
4105.11 943
4105.72 921
4106.32 953
4106.93 902
4107.53 926
4108.13 903
4108.74 942
4109.34 872
4109.95 835
4110.55 812
4111.16 871
4111.76 820
4112.37 833
4112.97 849
4113.58 844
4114.18 850
4114.79 892
4115.39 887
4116.00 847
4116.60 852
4117.21 850
4117.82 850
4118.42 853
4119.03 821
4119.63 874
4120.24 792
4120.84 819
4121.45 884
4122.05 888
4122.66 837
4123.27 807
4123.87 847
4124.48 801
4125.08 884
4125.69 896
4126.30 832
4126.90 846
4127.51 830
4128.11 878
4128.72 866
4129.33 845
4129.93 841
4130.54 831
4131.15 792
4131.75 844
4132.36 874
4132.96 860
4133.57 886
4134.18 898
4134.78 921
4135.39 926
4136.00 857
4136.60 907
4137.21 969
4137.82 979
4138.43 972
4139.03 980
4139.64 1018
4140.25 966
4140.85 990
4141.46 1006
4142.07 1092
4142.68 1071
4143.28 1007
4143.89 1032
4144.50 1050
4145.10 1005
4145.71 1024
4146.32 1017
4146.93 975
4147.53 987
4148.14 980
4148.75 951
4149.36 908
4149.97 968
4150.57 921
4151.18 882
4151.79 845
4152.40 829
4153.00 877
4153.61 901
4154.22 895
4154.83 824
4155.44 828
4156.05 823
4156.65 877
4157.26 1006
4157.87 989
4158.48 932
4159.09 921
4159.70 1061
4160.30 1019
4160.91 976
4161.52 1072
4162.13 965
4162.74 965
4163.35 903
4163.96 960
4164.56 937
4165.17 878
4165.78 896
4166.39 947
4167.00 895
4167.61 908
4168.22 981
4168.83 926
4169.44 980
4170.05 954
4170.66 932
4171.26 970
4171.87 966
4172.48 993
4173.09 1027
4173.70 1083
4174.31 1043
4174.92 1021
4175.53 1032
4176.14 1059
4176.75 1028
4177.36 1023
4177.97 1031
4178.58 960
4179.19 930
4179.80 947
4180.41 969
4181.02 943
4181.63 960
4182.24 991
4182.85 1068
4183.46 982
4184.07 928
4184.68 973
4185.29 1077
4185.90 1024
4186.51 1023
4187.12 1001
4187.73 955
4188.34 937
4188.95 905
4189.56 857
4190.18 900
4190.79 942
4191.40 939
4192.01 897
4192.62 847
4193.23 904
4193.84 971
4194.45 967
4195.06 1032
4195.67 992
4196.28 983
4196.90 1027
4197.51 1002
4198.12 943
4198.73 923
4199.34 990
4199.95 919
4200.56 980
4201.18 919
4201.79 877
4202.40 877
4203.01 883
4203.62 938
4204.23 905
4204.85 874
4205.46 924
4206.07 959
4206.68 977
4207.29 984
4207.90 951
4208.52 933
4209.13 1039
4209.74 1082
4210.35 1089
4210.97 1060
4211.58 1137
4212.19 1127
4212.80 1060
4213.41 1009
4214.03 1068
4214.64 1099
4215.25 1076
4215.86 1022
4216.48 1053
4217.09 1116
4217.70 1081
4218.32 1083
4218.93 1080
4219.54 1140
4220.15 1166
4220.77 1163
4221.38 1152
4221.99 1168
4222.61 1222
4223.22 1147
4223.83 1087
4224.44 1150
4225.06 1195
4225.67 1195
4226.28 1206
4226.90 1272
4227.51 1361
4228.13 1539
4228.74 1550
4229.35 1621
4229.97 1681
4230.58 1602
4231.19 1550
4231.81 1396
4232.42 1341
4233.03 1337
4233.65 1248
4234.26 1296
4234.88 1215
4235.49 1177
4236.10 1163
4236.72 1264
4237.33 1231
4237.95 1105
4238.56 1136
4239.17 1157
4239.79 1213
4240.40 1178
4241.02 1198
4241.63 1181
4242.25 1134
4242.86 1242
4243.48 1173
4244.09 1240
4244.71 1199
4245.32 1173
4245.93 1266
4246.55 1297
4247.16 1237
4247.78 1183
4248.39 1208
4249.01 1218
4249.62 1158
4250.24 1080
4250.85 1084
4251.47 1142
4252.08 1108
4252.70 1105
4253.32 1092
4253.93 1096
4254.55 1121
4255.16 1165
4255.78 1103
4256.39 1144
4257.01 1095
4257.62 1122
4258.24 1152
4258.85 1167
4259.47 1146
4260.09 1166
4260.70 1213
4261.32 1257
4261.93 1303
4262.55 1369
4263.17 1505
4263.78 1476
4264.40 1497
4265.01 1515
4265.63 1496
4266.25 1527
4266.86 1476
4267.48 1366
4268.10 1284
4268.71 1200
4269.33 1247
4269.94 1313
4270.56 1205
4271.18 1233
4271.79 1222
4272.41 1196
4273.03 1142
4273.64 1144
4274.26 1208
4274.88 1237
4275.49 1308
4276.11 1411
4276.73 1473
4277.35 1550
4277.96 1620
4278.58 1675
4279.20 1661
4279.81 1603
4280.43 1500
4281.05 1426
4281.67 1337
4282.28 1319
4282.90 1192
4283.52 1143
4284.14 1061
4284.75 1116
4285.37 1092
4285.99 1056
4286.61 1035
4287.22 1055
4287.84 1016
4288.46 982
4289.08 1001
4289.70 981
4290.31 1023
4290.93 1009
4291.55 1056
4292.17 1056
4292.79 1010
4293.40 978
4294.02 977
4294.64 1005
4295.26 1021
4295.88 1050
4296.50 1054
4297.11 1050
4297.73 1044
4298.35 1098
4298.97 1061
4299.59 1106
4300.21 1094
4300.83 1060
4301.44 1084
4302.06 1003
4302.68 1103
4303.30 1158
4303.92 1155
4304.54 1172
4305.16 1086
4305.78 1068
4306.40 1071
4307.02 1105
4307.63 1105
4308.25 1121
4308.87 1105
4309.49 1067
4310.11 1083
4310.73 1076
4311.35 1049
4311.97 1090
4312.59 1108
4313.21 1118
4313.83 1174
4314.45 1114
4315.07 1128
4315.69 1160
4316.31 1169
4316.93 1153
4317.55 1162
4318.17 1092
4318.79 1132
4319.41 1120
4320.03 1149
4320.65 1124
4321.27 1132
4321.89 1198
4322.51 1231
4323.13 1200
4323.75 1288
4324.37 1286
4324.99 1309
4325.61 1277
4326.23 1467
4326.85 1486
4327.47 1419
4328.09 1512
4328.71 1528
4329.33 1597
4329.96 1759
4330.58 2018
4331.20 2305
4331.82 2628
4332.44 2955
4333.06 3321
4333.68 3518
4334.30 3415
4334.92 3416
4335.54 3264
4336.17 3060
4336.79 2901
4337.41 2773
4338.03 2741
4338.65 2695
4339.27 2604
4339.89 2499
4340.52 2396
4341.14 2207
4341.76 2100
4342.38 1936
4343.00 1947
4343.62 2063
4344.25 2087
4344.87 2341
4345.49 2515
4346.11 2919
4346.73 3196
4347.36 3498
4347.98 3519
4348.60 3497
4349.22 3360
4349.84 3200
4350.47 3012
4351.09 2806
4351.71 2749
4352.33 2718
4352.96 2689
4353.58 2413
4354.20 2222
4354.82 2050
4355.45 1932
4356.07 1803
4356.69 1657
4357.31 1616
4357.94 1608
4358.56 1540
4359.18 1477
4359.81 1509
4360.43 1440
4361.05 1464
4361.68 1492
4362.30 1487
4362.92 1451
4363.55 1372
4364.17 1414
4364.79 1358
4365.42 1378
4366.04 1378
4366.66 1320
4367.29 1395
4367.91 1383
4368.53 1330
4369.16 1264
4369.78 1225
4370.40 1242
4371.03 1238
4371.65 1268
4372.27 1223
4372.90 1222
4373.52 1170
4374.15 1229
4374.77 1155
4375.39 1185
4376.02 1198
4376.64 1154
4377.27 1222
4377.89 1218
4378.52 1217
4379.14 1201
4379.76 1178
4380.39 1207
4381.01 1278
4381.64 1243
4382.26 1279
4382.89 1232
4383.51 1215
4384.14 1245
4384.76 1207
4385.39 1144
4386.01 1208
4386.64 1181
4387.26 1135
4387.89 1147
4388.51 1165
4389.14 1081
4389.76 1054
4390.39 1075
4391.01 1132
4391.64 1089
4392.26 1093
4392.89 1117
4393.51 1107
4394.14 1082
4394.76 1129
4395.39 1133
4396.01 1162
4396.64 1144
4397.26 1124
4397.89 1139
4398.52 1127
4399.14 1096
4399.77 1128
4400.39 1035
4401.02 1045
4401.65 1005
4402.27 1055
4402.90 1054
4403.52 994
4404.15 990
4404.78 980
4405.40 1008
4406.03 1033
4406.65 1047
4407.28 1037
4407.91 1049
4408.53 1066
4409.16 1078
4409.79 1077
4410.41 1132
4411.04 1061
4411.67 1062
4412.29 1071
4412.92 1038
4413.55 1012
4414.17 1000
4414.80 1058
4415.43 1045
4416.05 1023
4416.68 1018
4417.31 1052
4417.94 1010
4418.56 1008
4419.19 1005
4419.82 1055
4420.44 1052
4421.07 1009
4421.70 1023
4422.33 1064
4422.95 974
4423.58 925
4424.21 993
4424.84 874
4425.46 980
4426.09 988
4426.72 926
4427.35 874
4427.97 933
4428.60 949
4429.23 984
4429.86 976
4430.49 968
4431.11 969
4431.74 980
4432.37 1018
4433.00 1053
4433.63 911
4434.26 971
4434.88 969
4435.51 1042
4436.14 1051
4436.77 1058
4437.40 1085
4438.03 1060
4438.65 1071
4439.28 1047
4439.91 1046
4440.54 1063
4441.17 1106
4441.80 1125
4442.43 1045
4443.06 1077
4443.68 1045
4444.31 1083
4444.94 1090
4445.57 1120
4446.20 1244
4446.83 1188
4447.46 1242
4448.09 1226
4448.72 1233
4449.35 1209
4449.98 1238
4450.61 1175
4451.24 1156
4451.86 1173
4452.49 1112
4453.12 1142
4453.75 1156
4454.38 1160
4455.01 1270
4455.64 1400
4456.27 1416
4456.90 1480
4457.53 1587
4458.16 1567
4458.79 1528
4459.42 1422
4460.05 1308
4460.68 1215
4461.31 1224
4461.94 1113
4462.57 1122
4463.20 1136
4463.83 1079
4464.46 1131
4465.09 1104
4465.72 1037
4466.36 1040
4466.99 963
4467.62 1039
4468.25 1081
4468.88 1011
4469.51 1043
4470.14 992
4470.77 1012
4471.40 1001
4472.03 994
4472.66 1009
4473.29 1008
4473.93 939
4474.56 961
4475.19 970
4475.82 959
4476.45 975
4477.08 1011
4477.71 956
4478.34 943
4478.98 953
4479.61 884
4480.24 1001
4480.87 986
4481.50 947
4482.13 990
4482.76 971
4483.40 1018
4484.03 1058
4484.66 1046
4485.29 996
4485.92 1070
4486.56 1069
4487.19 1060
4487.82 1076
4488.45 1074
4489.08 1054
4489.72 1098
4490.35 993
4490.98 1040
4491.61 1133
4492.25 1060
4492.88 1040
4493.51 1053
4494.14 1091
4494.78 1120
4495.41 1081
4496.04 1163
4496.67 1189
4497.31 1116
4497.94 1098
4498.57 1197
4499.20 1235
4499.84 1353
4500.47 1478
4501.10 1657
4501.74 1762
4502.37 1792
4503.00 1930
4503.64 1931
4504.27 1795
4504.90 1720
4505.53 1586
4506.17 1634
4506.80 1505
4507.43 1468
4508.07 1421
4508.70 1463
4509.34 1454
4509.97 1401
4510.60 1392
4511.24 1477
4511.87 1475
4512.50 1451
4513.14 1449
4513.77 1353
4514.41 1308
4515.04 1262
4515.67 1277
4516.31 1191
4516.94 1161
4517.58 1102
4518.21 1071
4518.84 1025
4519.48 1133
4520.11 1137
4520.75 1121
4521.38 1042
4522.02 1087
4522.65 1114
4523.28 1145
4523.92 1100
4524.55 1084
4525.19 1104
4525.82 1113
4526.46 1134
4527.09 1101
4527.73 1094
4528.36 1157
4529.00 1157
4529.63 1251
4530.27 1315
4530.90 1476
4531.54 1568
4532.17 1626
4532.81 1600
4533.44 1574
4534.08 1594
4534.71 1485
4535.35 1376
4535.99 1310
4536.62 1310
4537.26 1212
4537.89 1161
4538.53 1086
4539.16 1035
4539.80 1018
4540.43 959
4541.07 965
4541.71 1004
4542.34 944
4542.98 955
4543.61 1005
4544.25 898
4544.89 863
4545.52 912
4546.16 927
4546.79 928
4547.43 925
4548.07 931
4548.70 908
4549.34 897
4549.98 853
4550.61 902
4551.25 904
4551.89 936
4552.52 936
4553.16 927
4553.80 930
4554.43 895
4555.07 862
4555.71 858
4556.34 889
4556.98 840
4557.62 856
4558.25 933
4558.89 871
4559.53 920
4560.16 900
4560.80 909
4561.44 850
4562.08 955
4562.71 944
4563.35 947
4563.99 910
4564.63 953
4565.26 968
4565.90 980
4566.54 938
4567.18 907
4567.81 960
4568.45 970
4569.09 1038
4569.73 1064
4570.36 1078
4571.00 986
4571.64 1006
4572.28 1025
4572.92 1001
4573.55 953
4574.19 965
4574.83 991
4575.47 937
4576.11 946
4576.75 977
4577.38 954
4578.02 974
4578.66 978
4579.30 1013
4579.94 994
4580.58 945
4581.21 965
4581.85 945
4582.49 990
4583.13 992
4583.77 1025
4584.41 995
4585.05 965
4585.69 1073
4586.32 1089
4586.96 1092
4587.60 1118
4588.24 1203
4588.88 1283
4589.52 1267
4590.16 1392
4590.80 1553
4591.44 1778
4592.08 1893
4592.72 2054
4593.36 2119
4594.00 2004
4594.63 1877
4595.27 1755
4595.91 1531
4596.55 1387
4597.19 1358
4597.83 1243
4598.47 1186
4599.11 1160
4599.75 1163
4600.39 1106
4601.03 1149
4601.67 1154
4602.31 1166
4602.95 1123
4603.59 1151
4604.23 1199
4604.87 1203
4605.51 1136
4606.15 1118
4606.79 1076
4607.43 1029
4608.08 1054
4608.72 1051
4609.36 1070
4610.00 1015
4610.64 988
4611.28 947
4611.92 973
4612.56 999
4613.20 954
4613.84 922
4614.48 920
4615.12 946
4615.76 990
4616.41 1002
4617.05 1047
4617.69 1009
4618.33 943
4618.97 946
4619.61 960
4620.25 934
4620.89 962
4621.54 892
4622.18 871
4622.82 898
4623.46 953
4624.10 918
4624.74 895
4625.38 980
4626.03 961
4626.67 890
4627.31 899
4627.95 923
4628.59 984
4629.24 956
4629.88 901
4630.52 1014
4631.16 1092
4631.80 1097
4632.45 1097
4633.09 1122
4633.73 1260
4634.37 1179
4635.02 1127
4635.66 1105
4636.30 1063
4636.94 1019
4637.58 1092
4638.23 1067
4638.87 1077
4639.51 1084
4640.16 1129
4640.80 1136
4641.44 1149
4642.08 1105
4642.73 1043
4643.37 1035
4644.01 1009
4644.66 1041
4645.30 1014
4645.94 985
4646.58 1048
4647.23 978
4647.87 946
4648.51 940
4649.16 955
4649.80 985
4650.44 938
4651.09 915
4651.73 975
4652.37 1023
4653.02 1051
4653.66 1056
4654.31 1117
4654.95 1004
4655.59 1032
4656.24 987
4656.88 946
4657.52 956
4658.17 998
4658.81 922
4659.46 924
4660.10 967
4660.75 918
4661.39 932
4662.03 989
4662.68 885
4663.32 878
4663.97 914
4664.61 860
4665.26 844
4665.90 831
4666.54 842
4667.19 871
4667.83 884
4668.48 854
4669.12 818
4669.77 836
4670.41 846
4671.06 816
4671.70 813
4672.35 879
4672.99 806
4673.64 885
4674.28 896
4674.93 899
4675.57 838
4676.22 912
4676.86 963
4677.51 852
4678.15 917
4678.80 948
4679.44 937
4680.09 981
4680.73 937
4681.38 918
4682.03 959
4682.67 947
4683.32 965
4683.96 967
4684.61 925
4685.25 968
4685.90 1004
4686.55 1011
4687.19 1019
4687.84 1004
4688.48 997
4689.13 1043
4689.78 1057
4690.42 1065
4691.07 1074
4691.72 1159
4692.36 1149
4693.01 1187
4693.65 1214
4694.30 1235
4694.95 1276
4695.59 1363
4696.24 1409
4696.89 1436
4697.53 1381
4698.18 1451
4698.83 1442
4699.47 1506
4700.12 1509
4700.77 1565
4701.41 1567
4702.06 1576
4702.71 1517
4703.36 1416
4704.00 1317
4704.65 1341
4705.30 1366
4705.94 1322
4706.59 1344
4707.24 1315
4707.89 1284
4708.53 1231
4709.18 1213
4709.83 1231
4710.48 1224
4711.12 1176
4711.77 1168
4712.42 1203
4713.07 1218
4713.71 1247
4714.36 1198
4715.01 1188
4715.66 1232
4716.31 1218
4716.95 1204
4717.60 1172
4718.25 1147
4718.90 1169
4719.55 1222
4720.19 1276
4720.84 1346
4721.49 1339
4722.14 1451
4722.79 1437
4723.44 1430
4724.08 1357
4724.73 1324
4725.38 1445
4726.03 1466
4726.68 1418
4727.33 1423
4727.98 1555
4728.63 1547
4729.27 1474
4729.92 1435
4730.57 1422
4731.22 1338
4731.87 1272
4732.52 1195
4733.17 1201
4733.82 1164
4734.47 1131
4735.12 1175
4735.77 1208
4736.41 1126
4737.06 1190
4737.71 1137
4738.36 1151
4739.01 1150
4739.66 1136
4740.31 1094
4740.96 1074
4741.61 1105
4742.26 1064
4742.91 1139
4743.56 1201
4744.21 1218
4744.86 1150
4745.51 1129
4746.16 1121
4746.81 1088
4747.46 1101
4748.11 1126
4748.76 1111
4749.41 1126
4750.06 1169
4750.71 1145
4751.36 1259
4752.01 1315
4752.66 1208
4753.31 1230
4753.96 1319
4754.61 1273
4755.26 1298
4755.92 1258
4756.57 1226
4757.22 1222
4757.87 1239
4758.52 1315
4759.17 1298
4759.82 1336
4760.47 1458
4761.12 1570
4761.77 1668
4762.42 1810
4763.08 1749
4763.73 1666
4764.38 1635
4765.03 1509
4765.68 1353
4766.33 1303
4766.98 1244
4767.64 1305
4768.29 1241
4768.94 1184
4769.59 1184
4770.24 1184
4770.89 1207
4771.54 1222
4772.20 1177
4772.85 1139
4773.50 1148
4774.15 1078
4774.80 1182
4775.46 1184
4776.11 1094
4776.76 1176
4777.41 1180
4778.06 1124
4778.72 1085
4779.37 1051
4780.02 1112
4780.67 1123
4781.33 1105
4781.98 1155
4782.63 1095
4783.28 1114
4783.94 1063
4784.59 1047
4785.24 1067
4785.89 1054
4786.55 1108
4787.20 1069
4787.85 1094
4788.51 1076
4789.16 1152
4789.81 1160
4790.46 1180
4791.12 1214
4791.77 1151
4792.42 1227
4793.08 1222
4793.73 1136
4794.38 1123
4795.04 1195
4795.69 1237
4796.34 1200
4797.00 1223
4797.65 1256
4798.30 1294
4798.96 1473
4799.61 1567
4800.27 1678
4800.92 1722
4801.57 1847
4802.23 1807
4802.88 1727
4803.53 1765
4804.19 1595
4804.84 1471
4805.50 1427
4806.15 1317
4806.81 1302
4807.46 1350
4808.11 1311
4808.77 1357
4809.42 1296
4810.08 1225
4810.73 1270
4811.39 1248
4812.04 1263
4812.69 1339
4813.35 1320
4814.00 1337
4814.66 1398
4815.31 1363
4815.97 1324
4816.62 1325
4817.28 1351
4817.93 1437
4818.59 1396
4819.24 1414
4819.90 1476
4820.55 1381
4821.21 1479
4821.86 1573
4822.52 1602
4823.17 1710
4823.83 1679
4824.48 1699
4825.14 1712
4825.79 1697
4826.45 1654
4827.11 1657
4827.76 1581
4828.42 1473
4829.07 1459
4829.73 1487
4830.38 1573
4831.04 1464
4831.70 1505
4832.35 1533
4833.01 1502
4833.66 1563
4834.32 1606
4834.98 1691
4835.63 1636
4836.29 1731
4836.94 1804
4837.60 1858
4838.26 1940
4838.91 1913
4839.57 1912
4840.23 1916
4840.88 2048
4841.54 1912
4842.20 1838
4842.85 1956
4843.51 1980
4844.17 2036
4844.82 2064
4845.48 2036
4846.14 2035
4846.79 2024
4847.45 2079
4848.11 2142
4848.76 2196
4849.42 2368
4850.08 2469
4850.73 2656
4851.39 2767
4852.05 2741
4852.71 2743
4853.36 2654
4854.02 2570
4854.68 2577
4855.34 2583
4855.99 2698
4856.65 2815
4857.31 3244
4857.97 3654
4858.62 4122
4859.28 4101
4859.94 4264
4860.60 4126
4861.25 3782
4861.91 3462
4862.57 3173
4863.23 2970
4863.89 2695
4864.54 2685
4865.20 2561
4865.86 2633
4866.52 2661
4867.18 2634
4867.84 2848
4868.49 2878
4869.15 2848
4869.81 2836
4870.47 2731
4871.13 2576
4871.79 2533
4872.44 2409
4873.10 2318
4873.76 2273
4874.42 2225
4875.08 2131
4875.74 2164
4876.40 2077
4877.06 2131
4877.72 2257
4878.37 2237
4879.03 2232
4879.69 2338
4880.35 2359
4881.01 2407
4881.67 2269
4882.33 2084
4882.99 2056
4883.65 1954
4884.31 1862
4884.97 1859
4885.63 1892
4886.29 1790
4886.95 1770
4887.61 1764
4888.26 1712
4888.92 1753
4889.58 1692
4890.24 1689
4890.90 1689
4891.56 1688
4892.22 1699
4892.88 1678
4893.54 1708
4894.20 1723
4894.86 1706
4895.52 1689
4896.18 1540
4896.84 1575
4897.51 1628
4898.17 1537
4898.83 1622
4899.49 1665
4900.15 1747
4900.81 1704
4901.47 1669
4902.13 1632
4902.79 1589
4903.45 1567
4904.11 1499
4904.77 1440
4905.43 1402
4906.09 1357
4906.75 1309
4907.41 1342
4908.08 1298
4908.74 1296
4909.40 1347
4910.06 1312
4910.72 1371
4911.38 1414
4912.04 1356
4912.70 1280
4913.37 1313
4914.03 1229
4914.69 1213
4915.35 1225
4916.01 1189
4916.67 1161
4917.33 1212
4918.00 1176
4918.66 1116
4919.32 1097
4919.98 1117
4920.64 1083
4921.31 1106
4921.97 1133
4922.63 1173
4923.29 1122
4923.95 1128
4924.62 1099
4925.28 1168
4925.94 1105
4926.60 1091
4927.26 1148
4927.93 1110
4928.59 1090
4929.25 1148
4929.91 1189
4930.58 1152
4931.24 1137
4931.90 1110
4932.56 1085
4933.23 1110
4933.89 1120
4934.55 1106
4935.22 1087
4935.88 1100
4936.54 1095
4937.20 1130
4937.87 1105
4938.53 1068
4939.19 1107
4939.86 1042
4940.52 1041
4941.18 1097
4941.85 1109
4942.51 1072
4943.17 1063
4943.84 1074
4944.50 1009
4945.16 1019
4945.83 1021
4946.49 972
4947.15 1046
4947.82 1003
4948.48 1024
4949.15 1006
4949.81 1063
4950.47 1063
4951.14 1044
4951.80 962
4952.47 971
4953.13 1032
4953.79 1097
4954.46 1024
4955.12 1049
4955.79 1036
4956.45 1020
4957.11 1087
4957.78 1127
4958.44 1051
4959.11 1165
4959.77 1194
4960.44 1171
4961.10 1178
4961.77 1256
4962.43 1399
4963.10 1486
4963.76 1480
4964.42 1552
4965.09 1564
4965.75 1610
4966.42 1500
4967.08 1395
4967.75 1328
4968.41 1242
4969.08 1114
4969.74 1108
4970.41 1077
4971.08 1011
4971.74 1044
4972.41 1070
4973.07 1147
4973.74 1146
4974.40 1165
4975.07 1183
4975.73 1257
4976.40 1215
4977.06 1304
4977.73 1332
4978.40 1244
4979.06 1233
4979.73 1134
4980.39 1148
4981.06 1094
4981.73 1053
4982.39 1015
4983.06 986
4983.72 960
4984.39 1014
4985.06 1026
4985.72 1005
4986.39 936
4987.05 962
4987.72 979
4988.39 957
4989.05 959
4989.72 971
4990.39 933
4991.05 889
4991.72 968
4992.39 961
4993.05 935
4993.72 903
4994.39 906
4995.05 965
4995.72 916
4996.39 906
4997.05 914
4997.72 883
4998.39 903
4999.06 903
4999.72 937
5000.39 871
5001.06 899
5001.73 892
5002.39 822
5003.06 847
5003.73 882
5004.39 834
5005.06 875
5005.73 883
5006.40 862
5007.07 859
5007.73 862
5008.40 775
5009.07 855
5009.74 842
5010.40 813
5011.07 853
5011.74 870
5012.41 883
5013.08 831
5013.74 844
5014.41 809
5015.08 822
5015.75 820
5016.42 842
5017.09 791
5017.75 819
5018.42 822
5019.09 779
5019.76 786
5020.43 803
5021.10 857
5021.76 819
5022.43 800
5023.10 824
5023.77 799
5024.44 821
5025.11 786
5025.78 795
5026.45 825
5027.12 796
5027.78 822
5028.45 790
5029.12 858
5029.79 823
5030.46 759
5031.13 769
5031.80 829
5032.47 786
5033.14 812
5033.81 838
5034.48 781
5035.15 822
5035.82 848
5036.49 860
5037.16 834
5037.83 820
5038.50 803
5039.16 797
5039.83 779
5040.50 782
5041.17 846
5041.84 818
5042.51 775
5043.18 760
5043.85 793
5044.52 854
5045.20 855
5045.87 800
5046.54 819
5047.21 806
5047.88 822
5048.55 784
5049.22 769
5049.89 801
5050.56 832
5051.23 809
5051.90 824
5052.57 872
5053.24 814
5053.91 855
5054.58 817
5055.25 799
5055.92 788
5056.60 825
5057.27 787
5057.94 828
5058.61 810
5059.28 818
5059.95 787
5060.62 833
5061.29 851
5061.96 849
5062.64 822
5063.31 816
5063.98 840
5064.65 843
5065.32 846
5065.99 827
5066.66 878
5067.34 801
5068.01 799
5068.68 811
5069.35 854
5070.02 818
5070.70 845
5071.37 857
5072.04 857
5072.71 819
5073.38 836
5074.06 877
5074.73 840
5075.40 779
5076.07 842
5076.74 927
5077.42 882
5078.09 969
5078.76 904
5079.43 1007
5080.11 1028
5080.78 948
5081.45 1006
5082.12 983
5082.80 1050
5083.47 1009
5084.14 967
5084.82 1005
5085.49 959
5086.16 998
5086.83 984
5087.51 929
5088.18 943
5088.85 974
5089.53 1019
5090.20 1022
5090.87 1074
5091.55 1088
5092.22 1103
5092.89 1060
5093.57 1105
5094.24 1105
5094.91 1027
5095.59 1033
5096.26 986
5096.93 935
5097.61 972
5098.28 972
5098.96 960
5099.63 946
5100.30 896
5100.98 926
5101.65 911
5102.32 907
5103.00 942
5103.67 993
5104.35 1001
5105.02 1015
5105.70 1083
5106.37 1000
5107.04 1039
5107.72 975
5108.39 972
5109.07 970
5109.74 991
5110.42 923
5111.09 904
5111.77 892
5112.44 909
5113.11 908
5113.79 945
5114.46 957
5115.14 935
5115.81 928
5116.49 984
5117.16 959
5117.84 1079
5118.51 1133
5119.19 1197
5119.86 1205
5120.54 1207
5121.21 1279
5121.89 1244
5122.57 1256
5123.24 1126
5123.92 1105
5124.59 1062
5125.27 1031
5125.94 996
5126.62 1044
5127.29 1005
5127.97 1015
5128.64 961
5129.32 1024
5130.00 995
5130.67 1006
5131.35 1020
5132.02 1018
5132.70 1058
5133.38 1057
5134.05 992
5134.73 1067
5135.40 996
5136.08 1031
5136.76 974
5137.43 926
5138.11 940
5138.79 974
5139.46 949
5140.14 903
5140.82 892
5141.49 876
5142.17 914
5142.85 863
5143.52 900
5144.20 910
5144.88 890
5145.55 871
5146.23 876
5146.91 843
5147.58 886
5148.26 846
5148.94 867
5149.61 830
5150.29 799
5150.97 820
5151.65 791
5152.32 833
5153.00 787
5153.68 803
5154.36 837
5155.03 828
5155.71 854
5156.39 847
5157.07 831
5157.74 899
5158.42 891
5159.10 910
5159.78 903
5160.45 947
5161.13 894
5161.81 891
5162.49 868
5163.17 823
5163.84 843
5164.52 822
5165.20 813
5165.88 844
5166.56 860
5167.24 871
5167.91 865
5168.59 837
5169.27 815
5169.95 860
5170.63 847
5171.31 783
5171.98 780
5172.66 750
5173.34 689
5174.02 765
5174.70 745
5175.38 783
5176.06 738
5176.74 790
5177.41 756
5178.09 832
5178.77 868
5179.45 813
5180.13 837
5180.81 805
5181.49 809
5182.17 840
5182.85 806
5183.53 775
5184.21 791
5184.89 792
5185.57 764
5186.24 779
5186.92 783
5187.60 834
5188.28 764
5188.96 760
5189.64 750
5190.32 795
5191.00 831
5191.68 782
5192.36 764
5193.04 732
5193.72 785
5194.40 739
5195.08 734
5195.76 755
5196.44 727
5197.12 757
5197.80 786
5198.48 820
5199.16 784
5199.84 775
5200.52 788
5201.21 807
5201.89 785
5202.57 748
5203.25 770
5203.93 816
5204.61 825
5205.29 833
5205.97 798
5206.65 804
5207.33 794
5208.01 842
5208.69 839
5209.37 913
5210.06 873
5210.74 851
5211.42 890
5212.10 899
5212.78 874
5213.46 865
5214.14 923
5214.82 1003
5215.51 1032
5216.19 1017
5216.87 1047
5217.55 956
5218.23 929
5218.91 947
5219.60 953
5220.28 927
5220.96 988
5221.64 972
5222.32 1035
5223.00 1038
5223.69 1130
5224.37 1186
5225.05 1129
5225.73 1055
5226.41 950
5227.10 938
5227.78 954
5228.46 888
5229.14 951
5229.83 903
5230.51 881
5231.19 929
5231.87 955
5232.56 938
5233.24 902
5233.92 895
5234.60 907
5235.29 923
5235.97 917
5236.65 956
5237.34 997
5238.02 984
5238.70 914
5239.38 916
5240.07 988
5240.75 1008
5241.43 1029
5242.12 993
5242.80 968
5243.48 963
5244.17 986
5244.85 983
5245.53 939
5246.22 927
5246.90 891
5247.58 881
5248.27 899
5248.95 889
5249.63 971
5250.32 995
5251.00 968
5251.69 1025
5252.37 1024
5253.05 1122
5253.74 1073
5254.42 1108
5255.11 1024
5255.79 997
5256.47 983
5257.16 947
5257.84 959
5258.53 951
5259.21 988
5259.89 938
5260.58 988
5261.26 1022
5261.95 1044
5262.63 1075
5263.32 1095
5264.00 1049
5264.69 996
5265.37 1005
5266.06 1011
5266.74 968
5267.43 923
5268.11 946
5268.79 917
5269.48 879
5270.16 866
5270.85 927
5271.53 901
5272.22 965
5272.91 936
5273.59 932
5274.28 876
5274.96 982
5275.65 991
5276.33 987
5277.02 929
5277.70 948
5278.39 930
5279.07 964
5279.76 1000
5280.45 939
5281.13 923
5281.82 978
5282.50 968
5283.19 960
5283.87 916
5284.56 913
5285.25 927
5285.93 930
5286.62 933
5287.30 922
5287.99 914
5288.68 901
5289.36 946
5290.05 893
5290.74 917
5291.42 914
5292.11 930
5292.79 870
5293.48 897
5294.17 893
5294.85 891
5295.54 953
5296.23 987
5296.91 967
5297.60 941
5298.29 994
5298.98 1005
5299.66 1007
5300.35 1068
5301.04 1129
5301.72 1131
5302.41 1152
5303.10 1279
5303.78 1242
5304.47 1292
5305.16 1429
5305.85 1489
5306.53 1499
5307.22 1523
5307.91 1459
5308.60 1404
5309.28 1400
5309.97 1322
5310.66 1347
5311.35 1455
5312.03 1522
5312.72 1669
5313.41 1661
5314.10 1661
5314.79 1691
5315.47 1615
5316.16 1506
5316.85 1483
5317.54 1454
5318.23 1405
5318.91 1393
5319.60 1437
5320.29 1381
5320.98 1380
5321.67 1369
5322.36 1311
5323.04 1263
5323.73 1231
5324.42 1193
5325.11 1145
5325.80 1103
5326.49 1097
5327.18 1039
5327.86 1031
5328.55 986
5329.24 987
5329.93 935
5330.62 933
5331.31 907
5332.00 917
5332.69 922
5333.38 890
5334.06 980
5334.75 876
5335.44 820
5336.13 851
5336.82 908
5337.51 936
5338.20 902
5338.89 868
5339.58 855
5340.27 838
5340.96 839
5341.65 823
5342.34 855
5343.03 880
5343.72 869
5344.41 877
5345.10 915
5345.79 898
5346.48 924
5347.17 904
5347.86 930
5348.55 958
5349.24 1035
5349.93 968
5350.62 984
5351.31 1006
5352.00 1082
5352.69 1037
5353.38 1014
5354.07 1016
5354.76 920
5355.45 922
5356.14 877
5356.83 880
5357.52 831
5358.21 844
5358.90 837
5359.59 879
5360.29 862
5360.98 824
5361.67 879
5362.36 898
5363.05 913
5363.74 827
5364.43 853
5365.12 867
5365.81 849
5366.50 877
5367.20 846
5367.89 781
5368.58 831
5369.27 787
5369.96 750
5370.65 756
5371.34 794
5372.04 818
5372.73 794
5373.42 803
5374.11 756
5374.80 784
5375.49 842
5376.19 791
5376.88 790
5377.57 824
5378.26 782
5378.95 752
5379.65 779
5380.34 758
5381.03 756
5381.72 787
5382.42 796
5383.11 822
5383.80 775
5384.49 795
5385.19 820
5385.88 828
5386.57 829
5387.26 799
5387.96 838
5388.65 853
5389.34 861
5390.03 894
5390.73 906
5391.42 904
5392.11 885
5392.80 898
5393.50 886
5394.19 925
5394.88 853
5395.58 828
5396.27 887
5396.96 848
5397.66 772
5398.35 741
5399.04 782
5399.74 814
5400.43 805
5401.12 797
5401.82 804
5402.51 806
5403.20 842
5403.90 821
5404.59 804
5405.29 806
5405.98 838
5406.67 842
5407.37 904
5408.06 893
5408.75 838
5409.45 833
5410.14 824
5410.84 851
5411.53 805
5412.23 770
5412.92 806
5413.61 808
5414.31 873
5415.00 846
5415.70 831
5416.39 880
5417.09 850
5417.78 821
5418.47 847
5419.17 876
5419.86 863
5420.56 906
5421.25 887
5421.95 947
5422.64 927
5423.34 913
5424.03 889
5424.73 875
5425.42 875
5426.12 911
5426.81 903
5427.51 885
5428.20 901
5428.90 862
5429.59 915
5430.29 885
5430.99 925
5431.68 878
5432.38 934
5433.07 1015
5433.77 916
5434.46 911
5435.16 929
5435.85 931
5436.55 989
5437.25 1012
5437.94 1028
5438.64 1024
5439.33 1029
5440.03 982
5440.73 973
5441.42 946
5442.12 957
5442.81 984
5443.51 952
5444.21 977
5444.90 985
5445.60 1071
5446.29 1162
5446.99 1177
5447.69 1233
5448.38 1309
5449.08 1331
5449.78 1277
5450.47 1271
5451.17 1282
5451.87 1268
5452.56 1099
5453.26 1116
5453.96 1058
5454.65 1087
5455.35 1042
5456.05 1051
5456.75 1106
5457.44 1068
5458.14 1024
5458.84 1087
5459.53 1125
5460.23 1125
5460.93 1090
5461.63 1122
5462.32 1133
5463.02 1151
5463.72 1112
5464.42 1128
5465.11 1124
5465.81 1176
5466.51 1188
5467.21 1158
5467.90 1175
5468.60 1217
5469.30 1221
5470.00 1202
5470.70 1188
5471.39 1232
5472.09 1275
5472.79 1262
5473.49 1265
5474.19 1311
5474.88 1292
5475.58 1302
5476.28 1372
5476.98 1405
5477.68 1554
5478.38 1815
5479.07 1916
5479.77 2168
5480.47 2449
5481.17 2566
5481.87 2732
5482.57 2850
5483.27 2589
5483.96 2404
5484.66 2164
5485.36 1993
5486.06 1816
5486.76 1687
5487.46 1686
5488.16 1614
5488.86 1670
5489.56 1572
5490.26 1664
5490.96 1641
5491.65 1667
5492.35 1732
5493.05 1712
5493.75 1817
5494.45 1832
5495.15 1813
5495.85 1858
5496.55 1866
5497.25 1915
5497.95 2063
5498.65 2254
5499.35 2626
5500.05 3129
5500.75 3754
5501.45 4260
5502.15 4546
5502.85 4445
5503.55 4310
5504.25 3917
5504.95 3267
5505.65 2857
5506.35 2397
5507.05 2031
5507.75 1814
5508.45 1661
5509.15 1640
5509.85 1601
5510.55 1632
5511.25 1517
5511.95 1456
5512.65 1475
5513.35 1457
5514.05 1380
5514.76 1418
5515.46 1493
5516.16 1524
5516.86 1522
5517.56 1531
5518.26 1489
5518.96 1419
5519.66 1429
5520.36 1429
5521.06 1456
5521.77 1441
5522.47 1372
5523.17 1339
5523.87 1251
5524.57 1178
5525.27 1152
5525.97 1180
5526.67 1181
5527.38 1166
5528.08 1180
5528.78 1151
5529.48 1086
5530.18 1132
5530.88 1099
5531.59 1155
5532.29 1072
5532.99 1021
5533.69 1039
5534.39 1077
5535.10 1086
5535.80 1019
5536.50 1094
5537.20 1115
5537.90 1087
5538.61 1021
5539.31 1046
5540.01 1027
5540.71 1053
5541.42 1104
5542.12 1032
5542.82 1017
5543.52 1014
5544.23 1045
5544.93 1013
5545.63 1004
5546.33 1044
5547.04 1020
5547.74 958
5548.44 964
5549.15 1027
5549.85 1041
5550.55 943
5551.26 885
5551.96 930
5552.66 1053
5553.36 1033
5554.07 998
5554.77 976
5555.47 991
5556.18 1016
5556.88 940
5557.58 981
5558.29 983
5558.99 978
5559.70 943
5560.40 986
5561.10 969
5561.81 946
5562.51 994
5563.21 996
5563.92 1012
5564.62 1051
5565.33 1091
5566.03 1090
5566.73 1036
5567.44 1012
5568.14 973
5568.85 933
5569.55 926
5570.25 888
5570.96 910
5571.66 894
5572.37 897
5573.07 957
5573.78 980
5574.48 974
5575.19 1015
5575.89 983
5576.59 974
5577.30 959
5578.00 1003
5578.71 933
5579.41 918
5580.12 956
5580.82 937
5581.53 943
5582.23 878
5582.94 851
5583.64 891
5584.35 899
5585.05 917
5585.76 868
5586.46 873
5587.17 851
5587.88 859
5588.58 938
5589.29 942
5589.99 859
5590.70 875
5591.40 927
5592.11 890
5592.81 942
5593.52 906
5594.23 876
5594.93 872
5595.64 850
5596.34 821
5597.05 856
5597.76 836
5598.46 828
5599.17 822
5599.87 865
5600.58 893
5601.29 857
5601.99 866
5602.70 922
5603.41 876
5604.11 934
5604.82 917
5605.52 875
5606.23 899
5606.94 937
5607.64 889
5608.35 891
5609.06 887
5609.76 886
5610.47 925
5611.18 861
5611.88 880
5612.59 805
5613.30 900
5614.01 896
5614.71 941
5615.42 925
5616.13 919
5616.83 860
5617.54 883
5618.25 860
5618.96 909
5619.66 914
5620.37 923
5621.08 872
5621.79 937
5622.49 939
5623.20 910
5623.91 939
5624.62 918
5625.32 900
5626.03 985
5626.74 1005
5627.45 969
5628.16 1062
5628.86 1014
5629.57 1028
5630.28 1077
5630.99 1071
5631.70 1111
5632.40 1067
5633.11 1120
5633.82 1112
5634.53 1137
5635.24 1114
5635.95 1116
5636.65 1147
5637.36 1162
5638.07 1078
5638.78 1084
5639.49 1228
5640.20 1301
5640.91 1316
5641.61 1305
5642.32 1278
5643.03 1218
5643.74 1206
5644.45 1133
5645.16 1107
5645.87 1092
5646.58 1017
5647.29 1000
5648.00 967
5648.70 1006
5649.41 980
5650.12 1036
5650.83 1041
5651.54 1002
5652.25 1012
5652.96 1077
5653.67 1062
5654.38 1069
5655.09 1050
5655.80 1060
5656.51 1081
5657.22 1071
5657.93 1071
5658.64 1156
5659.35 1129
5660.06 1175
5660.77 1156
5661.48 1127
5662.19 1188
5662.90 1218
5663.61 1129
5664.32 1065
5665.03 1060
5665.74 1091
5666.45 1109
5667.16 1068
5667.87 1000
5668.58 1067
5669.29 1099
5670.00 1131
5670.71 1211
5671.42 1299
5672.13 1500
5672.84 1446
5673.56 1506
5674.27 1416
5674.98 1250
5675.69 1309
5676.40 1159
5677.11 1087
5677.82 1000
5678.53 1040
5679.24 953
5679.95 1005
5680.67 1029
5681.38 1035
5682.09 1089
5682.80 1008
5683.51 1050
5684.22 948
5684.93 927
5685.65 1033
5686.36 1022
5687.07 959
5687.78 978
5688.49 921
5689.20 928
5689.92 909
5690.63 940
5691.34 969
5692.05 939
5692.76 899
5693.47 928
5694.19 892
5694.90 876
5695.61 870
5696.32 894
5697.04 870
5697.75 818
5698.46 895
5699.17 870
5699.89 872
5700.60 850
5701.31 838
5702.02 821
5702.74 843
5703.45 896
5704.16 861
5704.87 874
5705.59 873
5706.30 873
5707.01 884
5707.72 892
5708.44 902
5709.15 840
5709.86 868
5710.58 834
5711.29 867
5712.00 818
5712.72 843
5713.43 822
5714.14 848
5714.86 867
5715.57 803
5716.28 837
5717.00 799
5717.71 801
5718.42 791
5719.14 828
5719.85 839
5720.56 866
5721.28 874
5721.99 828
5722.71 807
5723.42 810
5724.13 864
5724.85 809
5725.56 858
5726.28 889
5726.99 861
5727.70 841
5728.42 935
5729.13 996
5729.85 893
5730.56 861
5731.28 874
5731.99 804
5732.70 869
5733.42 889
5734.13 852
5734.85 889
5735.56 821
5736.28 875
5736.99 853
5737.71 857
5738.42 786
5739.14 810
5739.85 823
5740.57 858
5741.28 817
5742.00 819
5742.71 840
5743.43 804
5744.14 799
5744.86 813
5745.57 859
5746.29 837
5747.00 890
5747.72 871
5748.43 848
5749.15 845
5749.87 851
5750.58 905
5751.30 916
5752.01 902
5752.73 933
5753.44 856
5754.16 864
5754.88 897
5755.59 895
5756.31 867
5757.02 921
5757.74 915
5758.46 927
5759.17 958
5759.89 990
5760.60 999
5761.32 1001
5762.04 1031
5762.75 1005
5763.47 989
5764.19 1000
5764.90 988
5765.62 1045
5766.34 1108
5767.05 1131
5767.77 1182
5768.49 1332
5769.20 1582
5769.92 1875
5770.64 2197
5771.35 2395
5772.07 2515
5772.79 2454
5773.50 2294
5774.22 2085
5774.94 1720
5775.65 1561
5776.37 1376
5777.09 1235
5777.81 1110
5778.52 1129
5779.24 1163
5779.96 1155
5780.68 1123
5781.39 1190
5782.11 1110
5782.83 1104
5783.55 1155
5784.26 1129
5784.98 1145
5785.70 1167
5786.42 1158
5787.14 1172
5787.85 1135
5788.57 1074
5789.29 1087
5790.01 1075
5790.73 1067
5791.44 1029
5792.16 991
5792.88 1025
5793.60 994
5794.32 899
5795.03 971
5795.75 967
5796.47 897
5797.19 937
5797.91 980
5798.63 996
5799.35 964
5800.06 992
5800.78 1014
5801.50 982
5802.22 939
5802.94 889
5803.66 921
5804.38 957
5805.10 890
5805.82 917
5806.53 929
5807.25 862
5807.97 860
5808.69 905
5809.41 894
5810.13 886
5810.85 870
5811.57 924
5812.29 864
5813.01 848
5813.73 853
5814.45 872
5815.17 851
5815.89 846
5816.61 892
5817.33 872
5818.05 880
5818.77 860
5819.49 783
5820.20 867
5820.92 877
5821.64 860
5822.36 854
5823.09 845
5823.81 787
5824.53 852
5825.25 843
5825.97 844
5826.69 852
5827.41 822
5828.13 792
5828.85 852
5829.57 876
5830.29 864
5831.01 838
5831.73 815
5832.45 836
5833.17 813
5833.89 831
5834.61 824
5835.33 827
5836.05 782
5836.78 819
5837.50 815
5838.22 870
5838.94 798
5839.66 783
5840.38 797
5841.10 789
5841.82 792
5842.54 840
5843.27 802
5843.99 826
5844.71 840
5845.43 806
5846.15 812
5846.87 796
5847.59 886
5848.32 821
5849.04 850
5849.76 838
5850.48 795
5851.20 820
5851.93 842
5852.65 822
5853.37 833
5854.09 847
5854.81 875
5855.54 837
5856.26 811
5856.98 841
5857.70 833
5858.42 868
5859.15 844
5859.87 929
5860.59 860
5861.31 836
5862.04 854
5862.76 859
5863.48 839
5864.20 815
5864.93 869
5865.65 881
5866.37 870
5867.10 854
5867.82 894
5868.54 918
5869.26 880
5869.99 880
5870.71 868
5871.43 877
5872.16 906
5872.88 892
5873.60 922
5874.33 935
5875.05 869
5875.77 911
5876.50 847
5877.22 840
5877.94 906
5878.67 991
5879.39 980
5880.11 1026
5880.84 985
5881.56 995
5882.28 961
5883.01 963
5883.73 986
5884.46 971
5885.18 1017
5885.90 950
5886.63 1004
5887.35 980
5888.08 960
5888.80 1014
5889.52 984
5890.25 948
5890.97 986
5891.70 959
5892.42 978
5893.15 948
5893.87 997
5894.59 978
5895.32 984
5896.04 939
5896.77 964
5897.49 927
5898.22 900
5898.94 930
5899.67 915
5900.39 974
5901.12 966
5901.84 974
5902.57 977
5903.29 1013
5904.02 1022
5904.74 981
5905.47 966
5906.19 1001
5906.92 1005
5907.64 1030
5908.37 1051
5909.09 1037
5909.82 1008
5910.55 1067
5911.27 1045
5912.00 1044
5912.72 1051
5913.45 975
5914.17 1026
5914.90 1070
5915.63 1072
5916.35 1065
5917.08 1069
5917.80 1107
5918.53 1154
5919.25 1145
5919.98 1106
5920.71 1090
5921.43 1117
5922.16 1136
5922.89 1141
5923.61 1207
5924.34 1227
5925.06 1264
5925.79 1210
5926.52 1243
5927.24 1229
5927.97 1263
5928.70 1271
5929.42 1251
5930.15 1337
5930.88 1392
5931.60 1365
5932.33 1399
5933.06 1356
5933.78 1416
5934.51 1458
5935.24 1414
5935.97 1449
5936.69 1518
5937.42 1532
5938.15 1586
5938.87 1562
5939.60 1564
5940.33 1649
5941.06 1671
5941.78 1735
5942.51 1698
5943.24 1787
5943.97 1923
5944.69 1900
5945.42 2056
5946.15 2089
5946.88 2069
5947.60 2062
5948.33 2053
5949.06 2116
5949.79 2190
5950.52 2319
5951.24 2535
5951.97 2846
5952.70 3193
5953.43 3481
5954.16 3907
5954.88 3994
5955.61 3862
5956.34 3695
5957.07 3571
5957.80 3289
5958.53 3057
5959.25 2967
5959.98 2869
5960.71 2688
5961.44 2825
5962.17 2820
5962.90 2862
5963.63 2849
5964.36 2924
5965.08 3248
5965.81 3524
5966.54 3912
5967.27 4209
5968.00 4569
5968.73 4669
5969.46 4512
5970.19 4386
5970.92 4162
5971.65 3865
5972.37 3708
5973.10 3601
5973.83 3474
5974.56 3319
5975.29 3343
5976.02 3353
5976.75 3319
5977.48 3279
5978.21 3314
5978.94 3361
5979.67 3458
5980.40 3663
5981.13 3712
5981.86 3831
5982.59 3788
5983.32 3945
5984.05 3998
5984.78 3995
5985.51 4111
5986.24 4128
5986.97 4056
5987.70 4015
5988.43 4019
5989.16 3984
5989.89 4014
5990.62 3967
5991.35 3928
5992.08 3924
5992.81 3943
5993.54 4062
5994.27 4104
5995.00 4166
5995.74 4213
5996.47 4376
5997.20 4590
5997.93 4604
5998.66 4617
5999.39 4533
6000.12 4712
6000.85 4682
6001.58 4628
6002.31 4566
6003.04 4483
6003.78 4495
6004.51 4428
6005.24 4259
6005.97 4116
6006.70 4281
6007.43 4330
6008.16 4454
6008.90 4729
6009.63 5226
6010.36 6256
6011.09 7396
6011.82 9282
6012.55 11718
6013.29 13902
6014.02 15814
6014.75 17176
6015.48 17753
6016.21 17515
6016.95 16562
6017.68 14993
6018.41 13176
6019.14 11406
6019.87 9758
6020.61 8316
6021.34 6989
6022.07 6101
6022.80 5419
6023.54 4884
6024.27 4567
6025.00 4259
6025.73 4046
6026.47 3849
6027.20 3822
6027.93 3867
6028.66 3912
6029.40 4047
6030.13 4353
6030.86 4468
6031.59 4362
6032.33 4329
6033.06 4259
6033.79 3948
6034.53 3559
6035.26 3319
6035.99 3057
6036.73 2995
6037.46 2898
6038.19 2898
6038.93 2956
6039.66 2920
6040.39 2996
6041.13 3057
6041.86 2994
6042.59 3072
6043.33 3098
6044.06 3008
6044.79 3033
6045.53 3102
6046.26 3247
6047.00 3317
6047.73 3324
6048.46 3303
6049.20 3427
6049.93 3408
6050.67 3770
6051.40 4032
6052.13 4339
6052.87 4755
6053.60 5056
6054.34 5043
6055.07 5091
6055.81 4932
6056.54 4570
6057.27 4260
6058.01 3933
6058.74 3683
6059.48 3529
6060.21 3298
6060.95 3371
6061.68 3293
6062.42 3208
6063.15 3176
6063.89 3073
6064.62 3010
6065.36 2989
6066.09 2911
6066.83 2922
6067.56 2884
6068.30 2832
6069.03 2727
6069.77 2684
6070.50 2726
6071.24 2737
6071.97 2657
6072.71 2675
6073.44 2585
6074.18 2543
6074.91 2564
6075.65 2558
6076.39 2477
6077.12 2457
6077.86 2432
6078.59 2402
6079.33 2397
6080.06 2408
6080.80 2314
6081.54 2281
6082.27 2276
6083.01 2214
6083.74 2213
6084.48 2100
6085.22 2110
6085.95 2080
6086.69 2104
6087.42 2122
6088.16 2099
6088.90 2232
6089.63 2131
6090.37 2232
6091.11 2221
6091.84 2250
6092.58 2266
6093.32 2171
6094.05 2144
6094.79 2128
6095.53 2067
6096.26 2073
6097.00 1938
6097.74 2026
6098.47 2026
6099.21 1917
6099.95 1922
6100.69 1932
6101.42 1870
6102.16 1858
6102.90 1931
6103.63 1893
6104.37 1874
6105.11 1837
6105.85 1832
6106.58 1813
6107.32 1850
6108.06 1780
6108.80 1776
6109.53 1804
6110.27 1770
6111.01 1869
6111.75 1881
6112.49 1820
6113.22 1827
6113.96 1948
6114.70 1956
6115.44 1960
6116.17 2010
6116.91 2011
6117.65 2076
6118.39 2143
6119.13 2123
6119.87 2033
6120.60 1927
6121.34 1935
6122.08 1954
6122.82 1938
6123.56 1996
6124.30 1956
6125.03 1917
6125.77 1920
6126.51 1996
6127.25 1965
6127.99 2012
6128.73 2020
6129.47 2020
6130.21 1985
6130.94 1968
6131.68 2027
6132.42 1919
6133.16 1885
6133.90 1997
6134.64 1982
6135.38 1981
6136.12 2004
6136.86 2010
6137.60 2056
6138.34 2196
6139.08 2219
6139.81 2298
6140.55 2356
6141.29 2344
6142.03 2402
6142.77 2355
6143.51 2314
6144.25 2292
6144.99 2225
6145.73 2323
6146.47 2213
6147.21 2180
6147.95 2248
6148.69 2232
6149.43 2217
6150.17 2209
6150.91 2175
6151.65 2223
6152.39 2228
6153.13 2233
6153.87 2270
6154.61 2276
6155.35 2378
6156.09 2399
6156.83 2401
6157.58 2445
6158.32 2513
6159.06 2466
6159.80 2454
6160.54 2499
6161.28 2665
6162.02 2655
6162.76 2672
6163.50 2701
6164.24 2797
6164.98 2925
6165.72 3115
6166.46 3278
6167.21 3410
6167.95 3521
6168.69 3576
6169.43 3527
6170.17 3421
6170.91 3558
6171.65 3410
6172.39 3272
6173.14 3211
6173.88 3102
6174.62 3129
6175.36 3054
6176.10 3083
6176.84 3080
6177.59 3076
6178.33 3183
6179.07 3306
6179.81 3623
6180.55 4307
6181.30 4979
6182.04 5942
6182.78 6855
6183.52 7612
6184.26 8138
6185.01 8274
6185.75 8146
6186.49 7700
6187.23 7050
6187.97 6414
6188.72 5732
6189.46 5316
6190.20 4795
6190.94 4529
6191.69 4266
6192.43 4209
6193.17 3958
6193.92 3986
6194.66 3943
6195.40 3954
6196.14 3810
6196.89 3840
6197.63 3735
6198.37 3721
6199.12 3677
6199.86 3643
6200.60 3684
6201.34 3683
6202.09 3645
6202.83 3683
6203.57 3765
6204.32 3988
6205.06 4481
6205.80 5241
6206.55 6647
6207.29 8438
6208.03 10838
6208.78 13689
6209.52 16058
6210.27 17648
6211.01 18083
6211.75 17577
6212.50 16217
6213.24 14592
6213.98 12781
6214.73 10738
6215.47 8994
6216.22 7282
6216.96 6114
6217.71 5208
6218.45 4574
6219.19 4105
6219.94 3805
6220.68 3638
6221.43 3413
6222.17 3286
6222.92 3158
6223.66 3165
6224.40 3145
6225.15 3102
6225.89 3000
6226.64 2930
6227.38 2802
6228.13 2644
6228.87 2600
6229.62 2316
6230.36 2195
6231.11 2115
6231.85 2091
6232.60 2088
6233.34 2088
6234.09 2062
6234.83 2147
6235.58 2161
6236.32 2196
6237.07 2226
6237.81 2348
6238.56 2380
6239.30 2561
6240.05 2753
6240.80 2952
6241.54 3056
6242.29 3111
6243.03 3025
6243.78 2857
6244.52 2796
6245.27 2856
6246.02 2897
6246.76 2920
6247.51 2937
6248.25 3011
6249.00 3030
6249.75 3040
6250.49 2962
6251.24 2962
6251.98 2815
6252.73 2696
6253.48 2641
6254.22 2553
6254.97 2502
6255.72 2422
6256.46 2397
6257.21 2383
6257.95 2323
6258.70 2305
6259.45 2344
6260.19 2323
6260.94 2289
6261.69 2244
6262.43 2226
6263.18 2250
6263.93 2230
6264.68 2185
6265.42 2102
6266.17 2166
6266.92 2190
6267.66 2115
6268.41 2076
6269.16 2114
6269.91 2133
6270.65 2137
6271.40 2064
6272.15 2189
6272.89 2285
6273.64 2197
6274.39 2165
6275.14 2223
6275.88 2248
6276.63 2364
6277.38 2384
6278.13 2405
6278.88 2449
6279.62 2459
6280.37 2360
6281.12 2382
6281.87 2262
6282.62 2155
6283.36 2141
6284.11 2113
6284.86 2010
6285.61 1966
6286.36 1900
6287.10 1931
6287.85 1870
6288.60 1841
6289.35 1861
6290.10 1821
6290.85 1809
6291.59 1705
6292.34 1776
6293.09 1694
6293.84 1671
6294.59 1689
6295.34 1750
6296.09 1657
6296.84 1771
6297.58 1704
6298.33 1762
6299.08 1648
6299.83 1606
6300.58 1574
6301.33 1613
6302.08 1564
6302.83 1576
6303.58 1530
6304.33 1488
6305.08 1547
6305.83 1519
6306.58 1558
6307.32 1545
6308.07 1551
6308.82 1578
6309.57 1618
6310.32 1619
6311.07 1706
6311.82 1751
6312.57 1743
6313.32 1770
6314.07 1738
6314.82 1749
6315.57 1824
6316.32 1899
6317.07 1895
6317.82 1912
6318.57 1964
6319.32 1850
6320.07 1776
6320.82 1730
6321.57 1713
6322.32 1626
6323.07 1596
6323.82 1522
6324.58 1441
6325.33 1508
6326.08 1480
6326.83 1530
6327.58 1485
6328.33 1469
6329.08 1536
6329.83 1555
6330.58 1495
6331.33 1485
6332.08 1488
6332.83 1487
6333.58 1465
6334.34 1419
6335.09 1475
6335.84 1470
6336.59 1458
6337.34 1469
6338.09 1415
6338.84 1451
6339.59 1445
6340.35 1428
6341.10 1362
6341.85 1448
6342.60 1467
6343.35 1390
6344.10 1403
6344.86 1409
6345.61 1388
6346.36 1420
6347.11 1489
6347.86 1486
6348.62 1442
6349.37 1574
6350.12 1479
6350.87 1516
6351.62 1633
6352.38 1701
6353.13 1710
6353.88 1769
6354.63 1823
6355.38 1919
6356.14 1898
6356.89 1869
6357.64 1949
6358.39 1846
6359.15 1791
6359.90 1725
6360.65 1704
6361.40 1642
6362.16 1565
6362.91 1559
6363.66 1539
6364.42 1484
6365.17 1518
6365.92 1583
6366.67 1678
6367.43 1776
6368.18 1967
6368.93 2082
6369.69 2160
6370.44 2116
6371.19 1917
6371.95 1804
6372.70 1757
6373.45 1707
6374.21 1616
6374.96 1524
6375.71 1524
6376.47 1442
6377.22 1487
6377.98 1488
6378.73 1473
6379.48 1537
6380.24 1568
6380.99 1648
6381.74 1644
6382.50 1560
6383.25 1639
6384.01 1620
6384.76 1605
6385.51 1580
6386.27 1545
6387.02 1543
6387.78 1459
6388.53 1402
6389.29 1401
6390.04 1383
6390.79 1385
6391.55 1387
6392.30 1332
6393.06 1322
6393.81 1364
6394.57 1325
6395.32 1370
6396.08 1293
6396.83 1371
6397.59 1349
6398.34 1348
6399.10 1308
6399.85 1282
6400.61 1265
6401.36 1328
6402.12 1286
6402.87 1282
6403.63 1297
6404.38 1294
6405.14 1288
6405.89 1261
6406.65 1244
6407.40 1265
6408.16 1286
6408.91 1338
6409.67 1425
6410.43 1465
6411.18 1488
6411.94 1440
6412.69 1450
6413.45 1423
6414.20 1358
6414.96 1367
6415.72 1423
6416.47 1375
6417.23 1375
6417.98 1399
6418.74 1443
6419.50 1434
6420.25 1391
6421.01 1344
6421.77 1322
6422.52 1273
6423.28 1232
6424.03 1227
6424.79 1215
6425.55 1236
6426.30 1251
6427.06 1196
6427.82 1225
6428.57 1275
6429.33 1232
6430.09 1194
6430.84 1185
6431.60 1200
6432.36 1238
6433.11 1254
6433.87 1269
6434.63 1199
6435.39 1243
6436.14 1286
6436.90 1247
6437.66 1240
6438.41 1289
6439.17 1316
6439.93 1293
6440.69 1348
6441.44 1295
6442.20 1279
6442.96 1284
6443.72 1399
6444.47 1406
6445.23 1324
6445.99 1347
6446.75 1313
6447.50 1321
6448.26 1337
6449.02 1309
6449.78 1388
6450.54 1323
6451.29 1349
6452.05 1327
6452.81 1406
6453.57 1378
6454.33 1337
6455.08 1339
6455.84 1362
6456.60 1398
6457.36 1333
6458.12 1331
6458.88 1335
6459.64 1322
6460.39 1391
6461.15 1389
6461.91 1460
6462.67 1417
6463.43 1499
6464.19 1502
6464.95 1533
6465.70 1580
6466.46 1667
6467.22 1644
6467.98 1702
6468.74 1717
6469.50 1677
6470.26 1619
6471.02 1622
6471.78 1653
6472.54 1572
6473.30 1663
6474.05 1653
6474.81 1609
6475.57 1739
6476.33 1744
6477.09 1689
6477.85 1676
6478.61 1745
6479.37 1792
6480.13 1796
6480.89 1851
6481.65 1860
6482.41 1928
6483.17 1911
6483.93 1856
6484.69 1872
6485.45 2006
6486.21 2091
6486.97 2063
6487.73 2056
6488.49 2033
6489.25 2115
6490.01 2100
6490.77 2159
6491.53 2246
6492.29 2329
6493.05 2437
6493.81 2494
6494.57 2443
6495.33 2430
6496.10 2416
6496.86 2578
6497.62 2548
6498.38 2429
6499.14 2350
6499.90 2375
6500.66 2435
6501.42 2504
6502.18 2438
6502.94 2462
6503.70 2641
6504.47 2918
6505.23 3392
6505.99 4353
6506.75 5864
6507.51 7721
6508.27 9626
6509.03 11201
6509.79 12200
6510.56 12414
6511.32 11947
6512.08 10860
6512.84 9377
6513.60 8095
6514.36 6820
6515.13 5684
6515.89 4848
6516.65 4198
6517.41 3700
6518.17 3287
6518.94 3160
6519.70 3039
6520.46 2952
6521.22 2888
6521.98 2813
6522.75 2827
6523.51 2800
6524.27 2904
6525.03 3081
6525.79 3215
6526.56 3463
6527.32 3670
6528.08 3766
6528.84 3965
6529.61 3989
6530.37 3845
6531.13 3754
6531.90 3709
6532.66 3609
6533.42 3578
6534.18 3812
6534.95 4165
6535.71 4605
6536.47 5205
6537.24 5589
6538.00 5816
6538.76 5798
6539.53 5464
6540.29 5014
6541.05 4415
6541.82 3990
6542.58 3522
6543.34 3291
6544.11 3040
6544.87 2963
6545.63 2929
6546.40 2956
6547.16 3052
6547.92 3050
6548.69 2970
6549.45 2927
6550.21 2878
6550.98 2727
6551.74 2619
6552.51 2569
6553.27 2617
6554.03 2579
6554.80 2492
6555.56 2533
6556.33 2471
6557.09 2502
6557.85 2499
6558.62 2432
6559.38 2488
6560.15 2586
6560.91 2587
6561.68 2626
6562.44 2789
6563.21 2733
6563.97 2829
6564.74 2811
6565.50 2856
6566.26 2848
6567.03 2859
6567.79 2814
6568.56 2810
6569.32 2789
6570.09 2780
6570.85 2799
6571.62 2710
6572.38 2736
6573.15 2786
6573.91 2785
6574.68 2902
6575.44 2906
6576.21 2948
6576.98 2923
6577.74 2962
6578.51 2947
6579.27 3034
6580.04 3034
6580.80 3068
6581.57 3075
6582.33 3101
6583.10 3046
6583.87 3156
6584.63 3146
6585.40 3131
6586.16 3096
6586.93 3114
6587.70 3037
6588.46 3032
6589.23 3001
6589.99 3106
6590.76 3262
6591.53 3433
6592.29 3669
6593.06 4069
6593.82 4601
6594.59 5140
6595.36 5555
6596.12 5918
6596.89 6013
6597.66 5905
6598.42 5732
6599.19 5183
6599.96 4821
6600.72 4453
6601.49 4011
6602.26 3685
6603.02 3365
6603.79 3097
6604.56 2998
6605.33 2886
6606.09 2760
6606.86 2625
6607.63 2617
6608.39 2665
6609.16 2699
6609.93 2687
6610.70 2638
6611.46 2632
6612.23 2547
6613.00 2521
6613.77 2526
6614.53 2555
6615.30 2486
6616.07 2503
6616.84 2419
6617.60 2419
6618.37 2419
6619.14 2444
6619.91 2556
6620.68 2620
6621.44 2842
6622.21 3004
6622.98 3135
6623.75 3191
6624.52 3185
6625.28 3306
6626.05 3201
6626.82 3120
6627.59 3071
6628.36 2967
6629.13 2861
6629.89 2737
6630.66 2725
6631.43 2740
6632.20 2760
6632.97 2988
6633.74 3079
6634.51 3333
6635.27 3582
6636.04 3701
6636.81 3687
6637.58 3668
6638.35 3696
6639.12 3795
6639.89 3963
6640.66 4066
6641.43 4244
6642.19 4438
6642.96 4571
6643.73 4562
6644.50 4458
6645.27 4275
6646.04 3923
6646.81 3622
6647.58 3407
6648.35 3162
6649.12 2945
6649.89 2787
6650.66 2638
6651.43 2510
6652.20 2482
6652.97 2388
6653.74 2463
6654.51 2479
6655.28 2467
6656.05 2383
6656.82 2423
6657.59 2459
6658.36 2475
6659.13 2397
6659.90 2385
6660.67 2298
6661.44 2250
6662.21 2222
6662.98 2161
6663.75 2212
6664.52 2234
6665.29 2179
6666.06 2191
6666.83 2182
6667.60 2165
6668.37 2191
6669.14 2271
6669.91 2361
6670.68 2424
6671.46 2495
6672.23 2536
6673.00 2555
6673.77 2563
6674.54 2536
6675.31 2425
6676.08 2443
6676.85 2451
6677.62 2473
6678.40 2524
6679.17 2603
6679.94 2645
6680.71 2675
6681.48 2638
6682.25 2775
6683.02 2813
6683.80 2830
6684.57 3015
6685.34 3234
6686.11 3417
6686.88 3493
6687.65 3568
6688.43 3461
6689.20 3237
6689.97 3034
6690.74 2731
6691.51 2544
6692.29 2423
6693.06 2373
6693.83 2291
6694.60 2257
6695.37 2169
6696.15 2152
6696.92 2184
6697.69 2111
6698.46 2158
6699.24 2101
6700.01 2113
6700.78 2094
6701.55 2024
6702.33 2015
6703.10 2053
6703.87 2096
6704.64 2074
6705.42 2056
6706.19 2007
6706.96 1955
6707.74 1954
6708.51 1937
6709.28 1865
6710.06 1955
6710.83 1951
6711.60 1917
6712.37 1902
6713.15 1877
6713.92 1774
6714.69 1766
6715.47 1831
6716.24 1847
6717.01 1820
6717.79 1811
6718.56 1851
6719.34 1839
6720.11 1883
6720.88 1903
6721.66 1790
6722.43 1792
6723.20 1834
6723.98 1830
6724.75 1835
6725.53 1815
6726.30 1779
6727.07 1803
6727.85 1804
6728.62 1722
6729.40 1716
6730.17 1772
6730.95 1809
6731.72 1895
6732.49 1867
6733.27 1910
6734.04 1870
6734.82 1889
6735.59 1944
6736.37 2001
6737.14 1977
6737.92 2005
6738.69 1994
6739.47 2013
6740.24 2052
6741.01 2100
6741.79 2102
6742.56 2004
6743.34 2049
6744.11 2068
6744.89 2141
6745.67 2169
6746.44 2115
6747.22 2205
6747.99 2203
6748.77 2221
6749.54 2286
6750.32 2330
6751.09 2432
6751.87 2609
6752.64 2843
6753.42 3057
6754.19 3213
6754.97 3277
6755.75 3275
6756.52 3056
6757.30 2913
6758.07 2820
6758.85 2681
6759.63 2601
6760.40 2500
6761.18 2455
6761.95 2408
6762.73 2388
6763.51 2448
6764.28 2408
6765.06 2459
6765.83 2481
6766.61 2565
6767.39 2671
6768.16 2703
6768.94 2796
6769.72 2708
6770.49 2701
6771.27 2580
6772.05 2384
6772.82 2321
6773.60 2361
6774.38 2130
6775.15 2127
6775.93 2116
6776.71 2033
6777.48 2004
6778.26 2010
6779.04 2033
6779.82 1946
6780.59 1972
6781.37 2009
6782.15 2071
6782.92 2005
6783.70 1985
6784.48 1971
6785.26 1931
6786.03 2016
6786.81 1948
6787.59 1879
6788.37 1897
6789.14 1883
6789.92 1881
6790.70 1776
6791.48 1748
6792.25 1763
6793.03 1689
6793.81 1723
6794.59 1749
6795.37 1692
6796.14 1711
6796.92 1712
6797.70 1659
6798.48 1609
6799.26 1672
6800.04 1726
6800.81 1734
6801.59 1691
6802.37 1664
6803.15 1725
6803.93 1717
6804.71 1699
6805.48 1821
6806.26 1793
6807.04 1839
6807.82 1871
6808.60 1737
6809.38 1701
6810.16 1706
6810.94 1712
6811.71 1707
6812.49 1642
6813.27 1668
6814.05 1685
6814.83 1694
6815.61 1663
6816.39 1717
6817.17 1712
6817.95 1700
6818.73 1639
6819.51 1641
6820.29 1742
6821.07 1708
6821.84 1674
6822.62 1739
6823.40 1686
6824.18 1682
6824.96 1709
6825.74 1607
6826.52 1681
6827.30 1704
6828.08 1633
6828.86 1649
6829.64 1587
6830.42 1599
6831.20 1643
6831.98 1566
6832.76 1604
6833.54 1592
6834.32 1597
6835.10 1630
6835.88 1757
6836.66 2003
6837.44 2329
6838.22 2551
6839.01 2812
6839.79 3047
6840.57 3184
6841.35 3091
6842.13 3057
6842.91 2792
6843.69 2657
6844.47 2502
6845.25 2315
6846.03 2114
6846.81 2044
6847.59 1997
6848.37 2001
6849.16 2091
6849.94 2230
6850.72 2513
6851.50 2700
6852.28 2737
6853.06 2694
6853.84 2627
6854.62 2582
6855.41 2437
6856.19 2165
6856.97 2077
6857.75 1991
6858.53 1904
6859.31 1809
6860.10 1771
6860.88 1764
6861.66 1679
6862.44 1667
6863.22 1699
6864.00 1671
6864.79 1687
6865.57 1734
6866.35 1738
6867.13 1765
6867.91 1795
6868.70 1875
6869.48 1786
6870.26 1803
6871.04 1859
6871.83 1852
6872.61 1792
6873.39 1876
6874.17 1808
6874.96 1884
6875.74 1903
6876.52 1989
6877.30 1961
6878.09 2085
6878.87 2089
6879.65 2147
6880.43 2291
6881.22 2396
6882.00 2422
6882.78 2553
6883.57 2539
6884.35 2614
6885.13 2592
6885.92 2796
6886.70 3014
6887.48 3426
6888.27 3903
6889.05 4323
6889.83 4591
6890.62 4613
6891.40 4560
6892.18 4307
6892.97 3860
6893.75 3482
6894.53 3142
6895.32 2889
6896.10 2662
6896.88 2535
6897.67 2521
6898.45 2395
6899.24 2304
6900.02 2248
6900.80 2239
6901.59 2204
6902.37 2210
6903.16 2261
6903.94 2220
6904.73 2236
6905.51 2221
6906.29 2172
6907.08 2201
6907.86 2152
6908.65 2184
6909.43 2211
6910.22 2094
6911.00 2009
6911.79 2011
6912.57 1997
6913.35 1975
6914.14 1922
6914.92 1863
6915.71 1949
6916.49 1989
6917.28 1889
6918.06 1923
6918.85 1919
6919.63 1872
6920.42 1933
6921.20 1928
6921.99 1978
6922.78 1944
6923.56 1891
6924.35 1935
6925.13 1978
6925.92 1985
6926.70 2014
6927.49 2102
6928.27 2101
6929.06 2052
6929.84 1986
6930.63 2030
6931.42 2016
6932.20 2017
6932.99 1970
6933.77 2052
6934.56 1996
6935.35 2061
6936.13 2062
6936.92 2094
6937.70 2129
6938.49 2148
6939.28 2253
6940.06 2401
6940.85 2589
6941.63 2763
6942.42 2832
6943.21 3050
6943.99 3232
6944.78 3234
6945.57 3284
6946.35 3274
6947.14 3350
6947.93 3393
6948.71 3503
6949.50 3596
6950.29 3620
6951.07 3454
6951.86 3535
6952.65 3456
6953.44 3259
6954.22 3050
6955.01 3052
6955.80 2938
6956.58 2855
6957.37 2853
6958.16 2788
6958.95 2866
6959.73 2881
6960.52 2893
6961.31 2868
6962.09 2981
6962.88 2975
6963.67 3018
6964.46 3006
6965.25 3108
6966.03 3198
6966.82 3279
6967.61 3524
6968.40 3708
6969.18 3918
6969.97 4154
6970.76 4264
6971.55 4291
6972.34 4300
6973.12 4328
6973.91 4364
6974.70 4198
6975.49 4255
6976.28 4275
6977.07 4140
6977.85 4182
6978.64 4247
6979.43 4475
6980.22 4633
6981.01 5080
6981.80 5870
6982.59 7028
6983.37 8837
6984.16 11724
6984.95 14776
6985.74 17958
6986.53 20527
6987.32 21856
6988.11 22258
6988.90 20887
6989.69 18875
6990.47 16555
6991.26 14100
6992.05 11607
6992.84 9751
6993.63 8054
6994.42 6757
6995.21 5666
6996.00 5004
6996.79 4355
6997.58 3896
6998.37 3626
6999.16 3467
6999.95 3229
7000.74 3231
7001.53 3177
7002.32 3151
7003.11 3022
7003.90 2893
7004.69 2808
7005.48 2767
7006.27 2512
7007.06 2331
7007.85 2254
7008.64 2249
7009.43 2198
7010.22 2215
7011.01 2265
7011.80 2316
7012.59 2333
7013.38 2445
7014.17 2558
7014.96 2635
7015.75 2676
7016.54 2662
7017.33 2641
7018.12 2553
7018.91 2572
7019.70 2594
7020.49 2463
7021.28 2625
7022.07 2721
7022.87 2814
7023.66 3053
7024.45 3195
7025.24 3317
7026.03 3296
7026.82 3225
7027.61 3302
7028.40 3273
7029.19 3098
7029.99 2968
7030.78 2895
7031.57 2847
7032.36 2708
7033.15 2593
7033.94 2564
7034.74 2610
7035.53 2649
7036.32 2729
7037.11 2763
7037.90 2763
7038.69 2725
7039.49 2791
7040.28 2791
7041.07 2864
7041.86 2897
7042.65 3028
7043.45 3021
7044.24 3225
7045.03 3262
7045.82 3137
7046.61 3112
7047.41 3043
7048.20 3000
7048.99 3174
7049.78 3277
7050.58 3399
7051.37 3629
7052.16 3687
7052.95 3604
7053.75 3523
7054.54 3405
7055.33 3187
7056.13 3004
7056.92 2981
7057.71 2983
7058.50 2993
7059.30 3021
7060.09 2983
7060.88 3018
7061.68 2987
7062.47 3024
7063.26 2889
7064.06 2820
7064.85 2794
7065.64 2760
7066.44 2703
7067.23 2593
7068.02 2519
7068.82 2499
7069.61 2452
7070.40 2320
7071.20 2273
7071.99 2336
7072.78 2297
7073.58 2230
7074.37 2147
7075.17 2163
7075.96 2112
7076.75 1998
7077.55 1985
7078.34 2044
7079.14 2002
7079.93 1991
7080.72 1992
7081.52 1935
7082.31 1889
7083.11 1902
7083.90 1876
7084.70 1894
7085.49 1920
7086.28 1909
7087.08 1889
7087.87 1879
7088.67 1857
7089.46 1799
7090.26 1860
7091.05 1852
7091.85 1812
7092.64 1754
7093.44 1774
7094.23 1748
7095.03 1761
7095.82 1721
7096.62 1740
7097.41 1717
7098.21 1622
7099.00 1709
7099.80 1738
7100.59 1713
7101.39 1638
7102.18 1688
7102.98 1657
7103.77 1618
7104.57 1598
7105.37 1603
7106.16 1575
7106.96 1524
7107.75 1481
7108.55 1487
7109.34 1516
7110.14 1502
7110.94 1533
7111.73 1529
7112.53 1516
7113.32 1492
7114.12 1508
7114.92 1484
7115.71 1529
7116.51 1593
7117.30 1657
7118.10 1565
7118.90 1598
7119.69 1537
7120.49 1513
7121.29 1511
7122.08 1422
7122.88 1409
7123.68 1466
7124.47 1436
7125.27 1475
7126.07 1415
7126.86 1425
7127.66 1438
7128.46 1473
7129.25 1562
7130.05 1586
7130.85 1567
7131.64 1588
7132.44 1607
7133.24 1553
7134.04 1546
7134.83 1576
7135.63 1555
7136.43 1471
7137.23 1470
7138.02 1437
7138.82 1397
7139.62 1381
7140.42 1313
7141.21 1345
7142.01 1340
7142.81 1323
7143.61 1294
7144.40 1316
7145.20 1304
7146.00 1279
7146.80 1336
7147.59 1278
7148.39 1215
7149.19 1212
7149.99 1238
7150.79 1226
7151.59 1190
7152.38 1222
7153.18 1238
7153.98 1209
7154.78 1240
7155.58 1213
7156.38 1259
7157.17 1312
7157.97 1308
7158.77 1388
7159.57 1339
7160.37 1272
7161.17 1240
7161.97 1279
7162.76 1230
7163.56 1231
7164.36 1208
7165.16 1217
7165.96 1206
7166.76 1177
7167.56 1182
7168.36 1200
7169.16 1213
7169.96 1127
7170.75 1146
7171.55 1142
7172.35 1124
7173.15 1133
7173.95 1163
7174.75 1143
7175.55 1106
7176.35 1077
7177.15 1038
7177.95 1035
7178.75 1039
7179.55 1004
7180.35 999
7181.15 1026
7181.95 1034
7182.75 1059
7183.55 1032
7184.35 971
7185.15 1105
7185.95 1106
7186.75 1059
7187.55 1006
7188.35 1046
7189.15 1016
7189.95 1012
7190.75 990
7191.55 986
7192.35 1028
7193.15 964
7193.95 993
7194.75 997
7195.55 964
7196.35 979
7197.15 1006
7197.95 1032
7198.76 1011
7199.56 1031
7200.36 993
7201.16 993
7201.96 991
7202.76 1003
7203.56 998
7204.36 1032
7205.16 971
7205.96 1015
7206.77 1014
7207.57 1033
7208.37 994
7209.17 1006
7209.97 1073
7210.77 1038
7211.57 1020
7212.38 1021
7213.18 1043
7213.98 1105
7214.78 1093
7215.58 1067
7216.38 1080
7217.19 1086
7217.99 1065
7218.79 1115
7219.59 1083
7220.39 1090
7221.20 1097
7222.00 1104
7222.80 1074
7223.60 1032
7224.40 1106
7225.21 1045
7226.01 1015
7226.81 1061
7227.61 1070
7228.42 1071
7229.22 1015
7230.02 1046
7230.82 1073
7231.63 1051
7232.43 1073
7233.23 1106
7234.03 1107
7234.84 1077
7235.64 1121
7236.44 1200
7237.25 1229
7238.05 1267
7238.85 1288
7239.65 1263
7240.46 1232
7241.26 1210
7242.06 1162
7242.87 1145
7243.67 1111
7244.47 1046
7245.28 1080
7246.08 1039
7246.88 1062
7247.69 1075
7248.49 1070
7249.30 1064
7250.10 1063
7250.90 1073
7251.71 1043
7252.51 1040
7253.31 1020
7254.12 1017
7254.92 1056
7255.73 1090
7256.53 1070
7257.33 1106
7258.14 1063
7258.94 1017
7259.75 990
7260.55 986
7261.35 977
7262.16 974
7262.96 960
7263.77 961
7264.57 944
7265.38 977
7266.18 972
7266.99 1032
7267.79 1002
7268.59 988
7269.40 997
7270.20 988
7271.01 988
7271.81 979
7272.62 1037
7273.42 987
7274.23 991
7275.03 1033
7275.84 1014
7276.64 1035
7277.45 1069
7278.25 1087
7279.06 1107
7279.86 1078
7280.67 1037
7281.48 1106
7282.28 1221
7283.09 1406
7283.89 1523
7284.70 1759
7285.50 1856
7286.31 1742
7287.11 1796
7287.92 1824
7288.73 1688
7289.53 1555
7290.34 1436
7291.14 1365
7291.95 1289
7292.76 1243
7293.56 1182
7294.37 1154
7295.17 1134
7295.98 1101
7296.79 1102
7297.59 1133
7298.40 1117
7299.21 1135
7300.01 1120
7300.82 1126
7301.62 1113
7302.43 1124
7303.24 1143
7304.04 1130
7304.85 1138
7305.66 1126
7306.46 1160
7307.27 1193
7308.08 1159
7308.89 1231
7309.69 1281
7310.50 1285
7311.31 1321
7312.11 1333
7312.92 1289
7313.73 1290
7314.53 1360
7315.34 1397
7316.15 1410
7316.96 1514
7317.76 1674
7318.57 1896
7319.38 2108
7320.19 2315
7320.99 2384
7321.80 2450
7322.61 2281
7323.42 2104
7324.22 1950
7325.03 1782
7325.84 1645
7326.65 1561
7327.46 1453
7328.26 1429
7329.07 1383
7329.88 1267
7330.69 1307
7331.50 1303
7332.30 1266
7333.11 1253
7333.92 1310
7334.73 1265
7335.54 1272
7336.35 1240
7337.15 1273
7337.96 1263
7338.77 1279
7339.58 1304
7340.39 1279
7341.20 1225
7342.01 1218
7342.82 1209
7343.62 1230
7344.43 1175
7345.24 1138
7346.05 1103
7346.86 1083
7347.67 1065
7348.48 1105
7349.29 1061
7350.10 1077
7350.91 1070
7351.71 1026
7352.52 1012
7353.33 1006
7354.14 1053
7354.95 1007
7355.76 1029
7356.57 1034
7357.38 1043
7358.19 995
7359.00 996
7359.81 1010
7360.62 1054
7361.43 1046
7362.24 1027
7363.05 1054
7363.86 1030
7364.67 995
7365.48 1066
7366.29 1094
7367.10 1122
7367.91 1082
7368.72 1060
7369.53 1016
7370.34 1007
7371.15 1038
7371.96 1018
7372.77 1000
7373.58 990
7374.39 1003
7375.20 1014
7376.01 1029
7376.82 998
7377.63 1051
7378.45 1094
7379.26 1171
7380.07 1208
7380.88 1245
7381.69 1379
7382.50 1445
7383.31 1471
7384.12 1405
7384.93 1404
7385.74 1304
7386.56 1196
7387.37 1170
7388.18 1061
7388.99 1080
7389.80 1039
7390.61 1012
7391.42 1044
7392.24 1005
7393.05 997
7393.86 1001
7394.67 963
7395.48 955
7396.29 947
7397.10 909
7397.92 906
7398.73 961
7399.54 947
7400.35 963
7401.16 949
7401.98 971
7402.79 957
7403.60 885
7404.41 883
7405.23 868
7406.04 897
7406.85 900
7407.66 896
7408.47 901
7409.29 848
7410.10 850
7410.91 866
7411.72 895
7412.54 866
7413.35 823
7414.16 869
7414.98 909
7415.79 899
7416.60 832
7417.41 805
7418.23 865
7419.04 865
7419.85 884
7420.67 837
7421.48 841
7422.29 821
7423.11 816
7423.92 777
7424.73 830
7425.54 832
7426.36 848
7427.17 802
7427.99 818
7428.80 821
7429.61 849
7430.43 839
7431.24 816
7432.05 829
7432.87 810
7433.68 813
7434.49 812
7435.31 814
7436.12 777
7436.94 804
7437.75 852
7438.56 829
7439.38 880
7440.19 876
7441.01 865
7441.82 845
7442.64 853
7443.45 809
7444.26 841
7445.08 869
7445.89 799
7446.71 794
7447.52 784
7448.34 789
7449.15 790
7449.97 783
7450.78 838
7451.59 831
7452.41 852
7453.22 819
7454.04 802
7454.85 805
7455.67 795
7456.48 835
7457.30 845
7458.11 836
7458.93 842
7459.74 799
7460.56 809
7461.38 839
7462.19 826
7463.01 829
7463.82 771
7464.64 794
7465.45 830
7466.27 845
7467.08 834
7467.90 837
7468.72 804
7469.53 830
7470.35 835
7471.16 863
7471.98 880
7472.79 957
7473.61 953
7474.43 958
7475.24 974
7476.06 964
7476.87 940
7477.69 908
7478.51 930
7479.32 914
7480.14 948
7480.96 929
7481.77 919
7482.59 870
7483.41 885
7484.22 927
7485.04 876
7485.85 881
7486.67 865
7487.49 878
7488.31 885
7489.12 862
7489.94 840
7490.76 892
7491.57 864
7492.39 845
7493.21 848
7494.02 886
7494.84 869
7495.66 890
7496.48 882
7497.29 880
7498.11 832
7498.93 862
7499.74 871
7500.56 874
7501.38 860
7502.20 859
7503.01 841
7503.83 868
7504.65 882
7505.47 845
7506.29 850
7507.10 843
7507.92 811
7508.74 846
7509.56 871
7510.37 857
7511.19 858
7512.01 855
7512.83 811
7513.65 837
7514.47 831
7515.28 831
7516.10 808
7516.92 833
7517.74 859
7518.56 822
7519.38 822
7520.19 768
7521.01 785
7521.83 793
7522.65 778
7523.47 799
7524.29 803
7525.11 850
7525.92 827
7526.74 845
7527.56 844
7528.38 787
7529.20 827
7530.02 829
7530.84 842
7531.66 832
7532.48 834
7533.30 795
7534.12 837
7534.93 847
7535.75 824
7536.57 831
7537.39 823
7538.21 831
7539.03 816
7539.85 790
7540.67 798
7541.49 826
7542.31 829
7543.13 847
7543.95 826
7544.77 811
7545.59 808
7546.41 846
7547.23 848
7548.05 839
7548.87 799
7549.69 845
7550.51 843
7551.33 779
7552.15 795
7552.97 851
7553.79 856
7554.61 803
7555.43 810
7556.25 792
7557.07 815
7557.89 759
7558.71 809
7559.53 831
7560.36 868
7561.18 873
7562.00 844
7562.82 847
7563.64 847
7564.46 861
7565.28 880
7566.10 903
7566.92 876
7567.74 848
7568.56 902
7569.39 909
7570.21 883
7571.03 843
7571.85 853
7572.67 906
7573.49 931
7574.31 921
7575.14 928
7575.96 920
7576.78 923
7577.60 903
7578.42 940
7579.24 895
7580.06 906
7580.89 902
7581.71 943
7582.53 945
7583.35 914
7584.17 931
7585.00 990
7585.82 981
7586.64 966
7587.46 987
7588.29 1005
7589.11 996
7589.93 1024
7590.75 1009
7591.57 1001
7592.40 1029
7593.22 1048
7594.04 1068
7594.86 1034
7595.69 1074
7596.51 1160
7597.33 1147
7598.15 1123
7598.98 1187
7599.80 1216
7600.62 1263
7601.45 1237
7602.27 1239
7603.09 1267
7603.92 1329
7604.74 1409
7605.56 1382
7606.38 1371
7607.21 1453
7608.03 1470
7608.85 1452
7609.68 1378
7610.50 1372
7611.32 1284
7612.15 1311
7612.97 1296
7613.80 1317
7614.62 1349
7615.44 1408
7616.27 1440
7617.09 1502
7617.91 1640
7618.74 1754
7619.56 1873
7620.39 1953
7621.21 1881
7622.03 1817
7622.86 1821
7623.68 1720
7624.51 1676
7625.33 1676
7626.15 1647
7626.98 1646
7627.80 1581
7628.63 1610
7629.45 1628
7630.28 1603
7631.10 1650
7631.93 1641
7632.75 1759
7633.58 1780
7634.40 1760
7635.22 1653
7636.05 1610
7636.87 1553
7637.70 1445
7638.52 1422
7639.35 1331
7640.17 1265
7641.00 1233
7641.82 1223
7642.65 1177
7643.47 1181
7644.30 1221
7645.13 1312
7645.95 1337
7646.78 1401
7647.60 1340
7648.43 1322
7649.25 1314
7650.08 1354
7650.90 1284
7651.73 1252
7652.55 1206
7653.38 1209
7654.21 1189
7655.03 1140
7655.86 1118
7656.68 1046
7657.51 1083
7658.34 1077
7659.16 1021
7659.99 1017
7660.81 1004
7661.64 957
7662.47 990
7663.29 950
7664.12 982
7664.95 1016
7665.77 1038
7666.60 1004
7667.42 1062
7668.25 1026
7669.08 1054
7669.90 1076
7670.73 1005
7671.56 964
7672.38 945
7673.21 927
7674.04 944
7674.87 914
7675.69 926
7676.52 991
7677.35 982
7678.17 962
7679.00 923
7679.83 958
7680.65 972
7681.48 966
7682.31 972
7683.14 1040
7683.96 1060
7684.79 1124
7685.62 1211
7686.45 1202
7687.27 1206
7688.10 1195
7688.93 1231
7689.76 1171
7690.58 1070
7691.41 1057
7692.24 1051
7693.07 1025
7693.90 957
7694.72 984
7695.55 1026
7696.38 1073
7697.21 1079
7698.04 1128
7698.86 1105
7699.69 1174
7700.52 1239
7701.35 1248
7702.18 1214
7703.01 1123
7703.83 1091
7704.66 1066
7705.49 1034
7706.32 980
7707.15 923
7707.98 946
7708.81 917
7709.63 934
7710.46 932
7711.29 960
7712.12 895
7712.95 875
7713.78 903
7714.61 857
7715.44 970
7716.27 924
7717.10 864
7717.93 862
7718.75 891
7719.58 823
7720.41 857
7721.24 852
7722.07 884
7722.90 865
7723.73 882
7724.56 849
7725.39 859
7726.22 894
7727.05 862
7727.88 851
7728.71 929
7729.54 906
7730.37 907
7731.20 870
7732.03 915
7732.86 867
7733.69 826
7734.52 858
7735.35 867
7736.18 825
7737.01 786
7737.84 818
7738.67 763
7739.50 786
7740.33 817
7741.16 787
7741.99 795
7742.82 790
7743.65 776
7744.48 784
7745.31 820
7746.14 848
7746.98 850
7747.81 899
7748.64 856
7749.47 892
7750.30 938
7751.13 881
7751.96 837
7752.79 867
7753.62 797
7754.45 795
7755.29 812
7756.12 806
7756.95 767
7757.78 739
7758.61 756
7759.44 730
7760.27 751
7761.11 792
7761.94 767
7762.77 752
7763.60 756
7764.43 722
7765.26 704
7766.10 722
7766.93 746
7767.76 750
7768.59 762
7769.42 756
7770.26 727
7771.09 775
7771.92 827
7772.75 813
7773.58 767
7774.42 714
7775.25 801
7776.08 811
7776.91 781
7777.75 773
7778.58 798
7779.41 765
7780.24 766
7781.08 742
7781.91 786
7782.74 780
7783.57 763
7784.41 796
7785.24 786
7786.07 736
7786.91 763
7787.74 793
7788.57 785
7789.40 819
7790.24 800
7791.07 797
7791.90 833
7792.74 822
7793.57 826
7794.40 824
7795.24 805
7796.07 881
7796.90 868
7797.74 896
7798.57 882
7799.40 886
7800.24 858
7801.07 869
7801.91 846
7802.74 882
7803.57 892
7804.41 914
7805.24 835
7806.07 852
7806.91 888
7807.74 911
7808.58 931
7809.41 906
7810.25 964
7811.08 998
7811.91 1042
7812.75 1082
7813.58 1136
7814.42 1178
7815.25 1189
7816.09 1284
7816.92 1277
7817.75 1297
7818.59 1323
7819.42 1297
7820.26 1219
7821.09 1228
7821.93 1291
7822.76 1347
7823.60 1342
7824.43 1358
7825.27 1429
7826.10 1388
7826.94 1310
7827.77 1246
7828.61 1224
7829.44 1178
7830.28 1170
7831.11 1162
7831.95 1187
7832.78 1238
7833.62 1374
7834.46 1377
7835.29 1432
7836.13 1485
7836.96 1446
7837.80 1402
7838.63 1420
7839.47 1271
7840.31 1256
7841.14 1189
7841.98 1136
7842.81 1067
7843.65 1051
7844.48 1094
7845.32 1069
7846.16 993
7846.99 1019
7847.83 1059
7848.67 965
7849.50 975
7850.34 1025
7851.17 1051
7852.01 1012
7852.85 1046
7853.68 1000
7854.52 947
7855.36 1000
7856.19 1044
7857.03 997
7857.87 970
7858.70 1033
7859.54 983
7860.38 991
7861.21 1028
7862.05 1040
7862.89 958
7863.72 978
7864.56 1014
7865.40 1037
7866.24 1043
7867.07 973
7867.91 964
7868.75 1009
7869.59 1080
7870.42 1091
7871.26 1082
7872.10 1043
7872.94 1060
7873.77 1050
7874.61 1046
7875.45 1101
7876.29 1168
7877.12 1253
7877.96 1370
7878.80 1390
7879.64 1464
7880.47 1504
7881.31 1500
7882.15 1458
7882.99 1470
7883.83 1474
7884.66 1398
7885.50 1355
7886.34 1337
7887.18 1267
7888.02 1252
7888.86 1229
7889.69 1221
7890.53 1215
7891.37 1280
7892.21 1290
7893.05 1365
7893.89 1346
7894.73 1339
7895.56 1219
7896.40 1275
7897.24 1195
7898.08 1293
7898.92 1204
7899.76 1137
7900.60 1101
7901.44 1097
7902.28 1127
7903.12 1029
7903.95 1022
7904.79 1080
7905.63 1061
7906.47 1102
7907.31 1020
7908.15 1067
7908.99 1048
7909.83 1059
7910.67 1060
7911.51 1068
7912.35 1090
7913.19 1097
7914.03 1114
7914.87 1202
7915.71 1283
7916.55 1301
7917.39 1342
7918.23 1391
7919.07 1426
7919.91 1498
7920.75 1445
7921.59 1431
7922.43 1363
7923.27 1367
7924.11 1221
7924.95 1188
7925.79 1144
7926.63 1131
7927.47 1059
7928.31 1007
7929.15 1001
7929.99 978
7930.83 1027
7931.67 915
7932.51 932
7933.35 917
7934.19 966
7935.04 957
7935.88 967
7936.72 975
7937.56 978
7938.40 945
7939.24 948
7940.08 938
7940.92 930
7941.76 967
7942.60 943
7943.45 909
7944.29 878
7945.13 980
7945.97 1005
7946.81 1033
7947.65 1035
7948.49 1044
7949.34 1025
7950.18 1067
7951.02 1052
7951.86 1134
7952.70 1114
7953.54 1185
7954.39 1276
7955.23 1268
7956.07 1279
7956.91 1346
7957.75 1342
7958.60 1372
7959.44 1340
7960.28 1369
7961.12 1397
7961.96 1352
7962.81 1329
7963.65 1317
7964.49 1266
7965.33 1275
7966.18 1401
7967.02 1480
7967.86 1602
7968.70 1746
7969.55 1748
7970.39 1812
7971.23 1685
7972.08 1575
7972.92 1495
7973.76 1313
7974.60 1252
7975.45 1225
7976.29 1191
7977.13 1119
7977.98 1055
7978.82 1050
7979.66 1029
7980.51 1053
7981.35 1042
7982.19 1019
7983.04 1025
7983.88 976
7984.72 963
7985.57 964
7986.41 1007
7987.25 951
7988.10 963
7988.94 944
7989.78 925
7990.63 946
7991.47 926
7992.32 891
7993.16 809
7994.00 790
7994.85 865
7995.69 837
7996.54 827
7997.38 839
7998.22 784
7999.07 778
7999.91 744
8000.76 768
8001.60 772
8002.45 764
8003.29 765
8004.13 754
8004.98 754
8005.82 743
8006.67 727
8007.51 713
8008.36 744
8009.20 720
8010.05 716
8010.89 738
8011.74 704
8012.58 679
8013.43 717
8014.27 711
8015.12 681
8015.96 689
8016.81 688
8017.65 648
8018.50 639
8019.34 660
8020.19 663
8021.03 654
8021.88 632
8022.72 628
8023.57 669
8024.41 664
8025.26 657
8026.11 635
8026.95 654
8027.80 670
8028.64 686
8029.49 686
8030.33 681
8031.18 659
8032.03 685
8032.87 660
8033.72 643
8034.56 638
8035.41 663
8036.26 673
8037.10 646
8037.95 652
8038.80 684
8039.64 675
8040.49 665
8041.34 701
8042.18 682
8043.03 685
8043.87 669
8044.72 632
8045.57 613
8046.41 639
8047.26 652
8048.11 619
8048.96 642
8049.80 675
8050.65 659
8051.50 637
8052.34 675
8053.19 621
8054.04 632
8054.88 665
8055.73 653
8056.58 651
8057.43 619
8058.27 653
8059.12 595
8059.97 623
8060.82 620
8061.66 617
8062.51 611
8063.36 642
8064.21 638
8065.05 592
8065.90 553
8066.75 585
8067.60 594
8068.44 589
8069.29 585
8070.14 575
8070.99 598
8071.84 593
8072.68 580
8073.53 556
8074.38 622
8075.23 620
8076.08 590
8076.93 547
8077.77 581
8078.62 579
8079.47 633
8080.32 596
8081.17 603
8082.02 583
8082.87 576
8083.71 591
8084.56 570
8085.41 620
8086.26 631
8087.11 625
8087.96 621
8088.81 620
8089.66 661
8090.51 606
8091.35 580
8092.20 626
8093.05 589
8093.90 587
8094.75 582
8095.60 622
8096.45 592
8097.30 556
8098.15 542
8099.00 559
8099.85 550
8100.70 560
8101.55 555
8102.40 565
8103.25 556
8104.10 529
8104.95 597
8105.80 548
8106.65 595
8107.50 573
8108.35 579
8109.20 563
8110.05 532
8110.90 582
8111.75 563
8112.60 591
8113.45 543
8114.30 553
8115.15 557
8116.00 587
8116.85 575
8117.70 540
8118.55 560
8119.40 558
8120.25 561
8121.10 538
8121.95 591
8122.80 593
8123.65 580
8124.50 608
8125.35 606
8126.20 643
8127.06 627
8127.91 630
8128.76 629
8129.61 592
8130.46 661
8131.31 665
8132.16 679
8133.01 675
8133.86 697
8134.72 720
8135.57 685
8136.42 727
8137.27 706
8138.12 689
8138.97 643
8139.83 655
8140.68 613
8141.53 641
8142.38 622
8143.23 625
8144.08 611
8144.94 634
8145.79 663
8146.64 688
8147.49 666
8148.34 695
8149.20 715
8150.05 679
8150.90 681
8151.75 670
8152.60 695
8153.46 704
8154.31 757
8155.16 820
8156.01 854
8156.87 792
8157.72 780
8158.57 768
8159.42 785
8160.28 761
8161.13 723
8161.98 676
8162.84 685
8163.69 656
8164.54 632
8165.39 655
8166.25 612
8167.10 643
8167.95 631
8168.81 614
8169.66 549
8170.51 588
8171.37 625
8172.22 621
8173.07 612
8173.93 586
8174.78 597
8175.63 614
8176.49 595
8177.34 579
8178.19 605
8179.05 557
8179.90 548
8180.76 546
8181.61 562
8182.46 548
8183.32 548
8184.17 563
8185.02 556
8185.88 531
8186.73 551
8187.59 561
8188.44 555
8189.30 554
8190.15 542
8191.00 547
8191.86 556
8192.71 534
8193.57 522
8194.42 531
8195.28 554
8196.13 557
8196.99 533
8197.84 539
8198.69 543
8199.55 587
8200.40 520
8201.26 516
8202.11 546
8202.97 531
8203.82 545
8204.68 517
8205.53 510
8206.39 537
8207.24 524
8208.10 556
8208.95 578
8209.81 571
8210.67 585
8211.52 536
8212.38 549
8213.23 543
8214.09 549
8214.94 546
8215.80 596
8216.65 573
8217.51 612
8218.37 647
8219.22 608
8220.08 566
8220.93 515
8221.79 579
8222.64 577
8223.50 576
8224.36 525
8225.21 564
8226.07 556
8226.92 533
8227.78 567
8228.64 560
8229.49 545
8230.35 493
8231.21 511
8232.06 510
8232.92 554
8233.78 545
8234.63 558
8235.49 535
8236.35 592
8237.20 545
8238.06 561
8238.92 507
8239.77 494
8240.63 487
8241.49 502
8242.34 499
8243.20 525
8244.06 537
8244.91 550
8245.77 555
8246.63 560
8247.49 537
8248.34 505
8249.20 530
8250.06 510
8250.92 514
8251.77 539
8252.63 507
8253.49 536
8254.35 496
8255.20 509
8256.06 503
8256.92 508
8257.78 482
8258.63 550
8259.49 533
8260.35 539
8261.21 520
8262.07 503
8262.92 515
8263.78 503
8264.64 543
8265.50 526
8266.36 522
8267.22 528
8268.07 534
8268.93 544
8269.79 514
8270.65 564
8271.51 550
8272.37 535
8273.22 548
8274.08 540
8274.94 560
8275.80 600
8276.66 595
8277.52 581
8278.38 602
8279.24 636
8280.09 624
8280.95 662
8281.81 709
8282.67 705
8283.53 670
8284.39 589
8285.25 583
8286.11 595
8286.97 599
8287.83 600
8288.69 580
8289.55 555
8290.41 560
8291.26 589
8292.12 608
8292.98 625
8293.84 587
8294.70 614
8295.56 620
8296.42 591
8297.28 619
8298.14 623
8299.00 600
8299.86 604
8300.72 609
8301.58 614
8302.44 642
8303.30 567
8304.16 555
8305.02 540
8305.88 525
8306.74 546
8307.60 561
8308.46 517
8309.33 541
8310.19 553
8311.05 570
8311.91 561
8312.77 571
8313.63 512
8314.49 552
8315.35 545
8316.21 557
8317.07 531
8317.93 525
8318.79 547
8319.65 521
8320.52 518
8321.38 515
8322.24 533
8323.10 536
8323.96 517
8324.82 519
8325.68 483
8326.54 502
8327.41 508
8328.27 498
8329.13 517
8329.99 519
8330.85 495
8331.71 475
8332.57 504
8333.44 527
8334.30 510
8335.16 507
8336.02 519
8336.88 499
8337.75 506
8338.61 473
8339.47 504
8340.33 511
8341.19 528
8342.06 490
8342.92 482
8343.78 510
8344.64 504
8345.50 555
8346.37 524
8347.23 525
8348.09 547
8348.95 562
8349.82 547
8350.68 520
8351.54 550
8352.40 544
8353.27 497
8354.13 524
8354.99 512
8355.86 529
8356.72 522
8357.58 578
8358.45 524
8359.31 501
8360.17 511
8361.03 523
8361.90 544
8362.76 503
8363.62 511
8364.49 524
8365.35 539
8366.21 529
8367.08 521
8367.94 501
8368.80 501
8369.67 547
8370.53 520
8371.40 501
8372.26 505
8373.12 490
8373.99 523
8374.85 571
8375.71 519
8376.58 499
8377.44 539
8378.31 509
8379.17 540
8380.03 525
8380.90 539
8381.76 530
8382.63 512
8383.49 560
8384.36 533
8385.22 544
8386.08 572
8386.95 554
8387.81 539
8388.68 513
8389.54 577
8390.41 565
8391.27 583
8392.14 586
8393.00 578
8393.87 532
8394.73 578
8395.60 554
8396.46 547
8397.33 568
8398.19 550
8399.06 547
8399.92 558
8400.79 557
8401.65 520
8402.52 527
8403.38 555
8404.25 546
8405.11 560
8405.98 510
8406.84 542
8407.71 549
8408.58 568
8409.44 565
8410.31 564
8411.17 580
8412.04 556
8412.90 552
8413.77 586
8414.64 582
8415.50 601
8416.37 602
8417.23 626
8418.10 644
8418.97 628
8419.83 620
8420.70 614
8421.56 574
8422.43 643
8423.30 619
8424.16 648
8425.03 642
8425.90 623
8426.76 700
8427.63 684
8428.50 689
8429.36 708
8430.23 711
8431.10 709
8431.96 748
8432.83 769
8433.70 741
8434.56 729
8435.43 759
8436.30 785
8437.16 772
8438.03 808
8438.90 819
8439.77 894
8440.63 900
8441.50 918
8442.37 959
8443.24 1026
8444.10 1018
8444.97 1004
8445.84 1048
8446.71 1033
8447.57 1066
8448.44 1100
8449.31 1054
8450.18 1064
8451.04 1072
8451.91 1116
8452.78 1146
8453.65 1199
8454.52 1300
8455.38 1463
8456.25 1670
8457.12 1725
8457.99 1794
8458.86 1852
8459.72 1781
8460.59 1602
8461.46 1537
8462.33 1464
8463.20 1337
8464.07 1292
8464.93 1179
8465.80 1107
8466.67 1078
8467.54 973
8468.41 975
8469.28 947
8470.15 890
8471.02 894
8471.88 887
8472.75 866
8473.62 854
8474.49 838
8475.36 898
8476.23 877
8477.10 846
8477.97 889
8478.84 923
8479.71 902
8480.58 976
8481.44 924
8482.31 941
8483.18 965
8484.05 948
8484.92 906
8485.79 873
8486.66 912
8487.53 907
8488.40 843
8489.27 842
8490.14 841
8491.01 779
8491.88 850
8492.75 839
8493.62 810
8494.49 854
8495.36 907
8496.23 816
8497.10 840
8497.97 866
8498.84 884
8499.71 865
8500.58 840
8501.45 805
8502.32 781
8503.19 812
8504.06 839
8504.93 843
8505.80 831
8506.67 772
8507.55 857
8508.42 862
8509.29 838
8510.16 832
8511.03 869
8511.90 876
8512.77 898
8513.64 866
8514.51 845
8515.38 878
8516.25 930
8517.13 883
8518.00 905
8518.87 895
8519.74 949
8520.61 999
8521.48 934
8522.35 943
8523.23 1062
8524.10 1132
8524.97 1269
8525.84 1331
8526.71 1407
8527.58 1548
8528.46 1530
8529.33 1471
8530.20 1453
8531.07 1385
8531.94 1315
8532.81 1240
8533.69 1223
8534.56 1114
8535.43 1025
8536.30 1056
8537.18 1009
8538.05 969
8538.92 929
8539.79 903
8540.66 914
8541.54 908
8542.41 910
8543.28 883
8544.15 863
8545.03 797
8545.90 794
8546.77 838
8547.64 834
8548.52 806
8549.39 859
8550.26 924
8551.14 946
8552.01 1005
8552.88 1137
8553.76 1187
8554.63 1272
8555.50 1331
8556.37 1389
8557.25 1378
8558.12 1345
8558.99 1305
8559.87 1155
8560.74 1075
8561.61 996
8562.49 989
8563.36 954
8564.24 928
8565.11 865
8565.98 850
8566.86 852
8567.73 833
8568.60 782
8569.48 807
8570.35 771
8571.23 734
8572.10 780
8572.97 809
8573.85 775
8574.72 721
8575.60 746
8576.47 763
8577.34 737
8578.22 723
8579.09 756
8579.97 715
8580.84 733
8581.72 723
8582.59 757
8583.47 781
8584.34 772
8585.21 781
8586.09 758
8586.96 790
8587.84 749
8588.71 775
8589.59 764
8590.46 778
8591.34 838
8592.21 874
8593.09 811
8593.96 808
8594.84 810
8595.71 810
8596.59 817
8597.46 806
8598.34 839
8599.22 804
8600.09 788
8600.97 831
8601.84 852
8602.72 834
8603.59 844
8604.47 822
8605.34 817
8606.22 870
8607.10 851
8607.97 848
8608.85 862
8609.72 861
8610.60 850
8611.47 837
8612.35 887
8613.23 855
8614.10 878
8614.98 894
8615.86 881
8616.73 931
8617.61 931
8618.48 985
8619.36 992
8620.24 1016
8621.11 1050
8621.99 1008
8622.87 1019
8623.74 1052
8624.62 1060
8625.50 1072
8626.37 1079
8627.25 1057
8628.13 1103
8629.00 1101
8629.88 1095
8630.76 1107
8631.64 1109
8632.51 1110
8633.39 1120
8634.27 1131
8635.14 1186
8636.02 1107
8636.90 1131
8637.78 1190
8638.65 1143
8639.53 1137
8640.41 1207
8641.29 1217
8642.16 1239
8643.04 1250
8643.92 1276
8644.80 1333
8645.67 1348
8646.55 1372
8647.43 1452
8648.31 1442
8649.18 1426
8650.06 1425
8650.94 1448
8651.82 1469
8652.70 1469
8653.58 1489
8654.45 1498
8655.33 1488
8656.21 1490
8657.09 1546
8657.97 1640
8658.84 1647
8659.72 1695
8660.60 1833
8661.48 2051
8662.36 2267
8663.24 2542
8664.12 2776
8664.99 3051
8665.87 3241
8666.75 3342
8667.63 3280
8668.51 3241
8669.39 3082
8670.27 2910
8671.15 2707
8672.03 2575
8672.91 2562
8673.78 2506
8674.66 2599
8675.54 2582
8676.42 2480
8677.30 2462
8678.18 2424
8679.06 2239
8679.94 2134
8680.82 2002
8681.70 1921
8682.58 1824
8683.46 1730
8684.34 1693
8685.22 1616
8686.10 1573
8686.98 1594
8687.86 1632
8688.74 1719
8689.62 1839
8690.50 2069
8691.38 2240
8692.26 2550
8693.14 2740
8694.02 2846
8694.90 2831
8695.78 2765
8696.66 2684
8697.54 2603
8698.42 2356
8699.30 2187
8700.18 2218
8701.06 2142
8701.94 2027
8702.82 2079
8703.70 2104
8704.58 2074
8705.46 2001
8706.34 1896
8707.23 1780
8708.11 1636
8708.99 1593
8709.87 1530
8710.75 1377
8711.63 1294
8712.51 1233
8713.39 1176
8714.27 1167
8715.16 1146
8716.04 1091
8716.92 1045
8717.80 1006
8718.68 990
8719.56 985
8720.44 1000
8721.33 1013
8722.21 1006
8723.09 1001
8723.97 987
8724.85 977
8725.73 1013
8726.62 988
8727.50 1027
8728.38 960
8729.26 991
8730.14 1024
8731.03 1015
8731.91 1064
8732.79 1060
8733.67 1058
8734.55 1068
8735.44 1040
8736.32 1059
8737.20 1080
8738.08 971
8738.97 1025
8739.85 1021
8740.73 1037
8741.61 952
8742.50 956
8743.38 1009
8744.26 1016
8745.14 996
8746.03 971
8746.91 978
8747.79 982
8748.68 996
8749.56 1005
8750.44 950
8751.33 918
8752.21 1015
8753.09 971
8753.97 926
8754.86 972
8755.74 980
8756.62 1014
8757.51 994
8758.39 1029
8759.28 1048
8760.16 1090
8761.04 1077
8761.93 1032
8762.81 992
8763.69 1048
8764.58 1035
8765.46 994
8766.34 1007
8767.23 979
8768.11 931
8769.00 976
8769.88 1004
8770.76 959
8771.65 994
8772.53 970
8773.42 1013
8774.30 972
8775.19 1026
8776.07 937
8776.95 973
8777.84 937
8778.72 905
8779.61 905
8780.49 901
8781.38 941
8782.26 922
8783.15 900
8784.03 904
8784.92 909
8785.80 885
8786.69 894
8787.57 905
8788.46 943
8789.34 932
8790.23 964
8791.11 946
8792.00 936
8792.88 949
8793.77 888
8794.65 945
8795.54 919
8796.42 847
8797.31 833
8798.19 836
8799.08 893
8799.96 833
8800.85 791
8801.74 793
8802.62 820
8803.51 831
8804.39 796
8805.28 787
8806.16 816
8807.05 820
8807.94 784
8808.82 809
8809.71 797
8810.59 841
8811.48 837
8812.37 840
8813.25 822
8814.14 798
8815.03 808
8815.91 840
8816.80 845
8817.68 836
8818.57 865
8819.46 876
8820.34 886
8821.23 885
8822.12 881
8823.00 865
8823.89 786
8824.78 826
8825.66 849
8826.55 795
8827.44 810
8828.33 768
8829.21 784
8830.10 795
8830.99 746
8831.87 793
8832.76 762
8833.65 766
8834.54 770
8835.42 734
8836.31 682
8837.20 710
8838.08 685
8838.97 694
8839.86 730
8840.75 720
8841.64 709
8842.52 692
8843.41 723
8844.30 678
8845.19 678
8846.07 671
8846.96 671
8847.85 676
8848.74 673
8849.63 630
8850.51 641
8851.40 642
8852.29 635
8853.18 653
8854.07 603
8854.96 587
8855.84 620
8856.73 621
8857.62 600
8858.51 598
8859.40 618
8860.29 625
8861.17 582
8862.06 601
8862.95 578
8863.84 619
8864.73 609
8865.62 627
8866.51 618
8867.40 609
8868.29 592
8869.17 559
8870.06 584
8870.95 566
8871.84 548
8872.73 572
8873.62 583
8874.51 568
8875.40 533
8876.29 522
8877.18 526
8878.07 509
8878.96 553
8879.85 571
8880.74 551
8881.63 552
8882.51 554
8883.40 552
8884.29 596
8885.18 568
8886.07 559
8886.96 572
8887.85 593
8888.74 601
8889.63 554
8890.52 547
8891.41 501
8892.30 534
8893.19 519
8894.09 533
8894.98 465
8895.87 514
8896.76 518
8897.65 489
8898.54 511
8899.43 507
8900.32 523
8901.21 518
8902.10 497
8902.99 518
8903.88 511
8904.77 481
8905.66 518
8906.55 527
8907.44 512
8908.34 486
8909.23 486
8910.12 511
8911.01 493
8911.90 476
8912.79 489
8913.68 500
8914.57 532
8915.47 491
8916.36 482
8917.25 479
8918.14 435
8919.03 487
8919.92 448
8920.81 434
8921.71 435
8922.60 471
8923.49 472
8924.38 452
8925.27 429
8926.16 486
8927.06 478
8927.95 457
8928.84 451
8929.73 438
8930.62 474
8931.52 446
8932.41 460
8933.30 448
8934.19 436
8935.09 433
8935.98 451
8936.87 466
8937.76 451
8938.66 455
8939.55 454
8940.44 403
8941.33 412
8942.23 405
8943.12 435
8944.01 450
8944.90 413
8945.80 468
8946.69 422
8947.58 418
8948.48 381
8949.37 417
8950.26 412
8951.16 404
8952.05 420
8952.94 440
8953.84 410
8954.73 406
8955.62 408
8956.52 417
8957.41 445
8958.30 429
8959.20 425
8960.09 417
8960.98 394
8961.88 396
8962.77 428
8963.66 454
8964.56 435
8965.45 460
8966.35 458
8967.24 467
8968.13 446
8969.03 432
8969.92 449
8970.82 455
8971.71 413
8972.60 412
8973.50 420
8974.39 424
8975.29 433
8976.18 440
8977.08 414
8977.97 410
8978.87 420
8979.76 431
8980.65 401
8981.55 407
8982.44 424
8983.34 412
8984.23 417
8985.13 408
8986.02 434
8986.92 411
8987.81 387
8988.71 402
8989.60 408
8990.50 426
8991.39 412
8992.29 432
8993.18 435
8994.08 452
8994.97 438
8995.87 443
8996.76 426
8997.66 472
8998.56 432
8999.45 485
9000.35 416
9001.24 408
9002.14 444
9003.03 420
9003.93 400
9004.83 454
9005.72 428
9006.62 430
9007.51 425
9008.41 409
9009.31 412
9010.20 368
9011.10 412
9011.99 394
9012.89 403
9013.79 424
9014.68 416
9015.58 392
9016.48 404
9017.37 427
9018.27 415
9019.16 386
9020.06 399
9020.96 401
9021.85 402
9022.75 396
9023.65 373
9024.54 438
9025.44 400
9026.34 394
9027.24 413
9028.13 404
9029.03 407
9029.93 409
9030.82 392
9031.72 392
9032.62 412
9033.52 417
9034.41 399
9035.31 388
9036.21 395
9037.10 398
9038.00 405
9038.90 379
9039.80 419
9040.69 411
9041.59 397
9042.49 403
9043.39 421
9044.29 402
9045.18 416
9046.08 427
9046.98 418
9047.88 419
9048.78 408
9049.67 434
9050.57 409
9051.47 398
9052.37 393
9053.27 417
9054.16 441
9055.06 441
9055.96 453
9056.86 427
9057.76 424
9058.66 442
9059.55 427
9060.45 423
9061.35 430
9062.25 426
9063.15 445
9064.05 442
9064.95 441
9065.85 453
9066.74 446
9067.64 443
9068.54 411
9069.44 441
9070.34 446
9071.24 416
9072.14 425
9073.04 424
9073.94 415
9074.84 435
9075.74 388
9076.64 422
9077.53 401
9078.43 423
9079.33 415
9080.23 439
9081.13 425
9082.03 416
9082.93 458
9083.83 429
9084.73 435
9085.63 453
9086.53 442
9087.43 425
9088.33 466
9089.23 488
9090.13 490
9091.03 478
9091.93 474
9092.83 464
9093.73 457
9094.63 477
9095.53 507
9096.43 501
9097.33 463
9098.23 466
9099.13 475
9100.04 463
9100.94 450
9101.84 467
9102.74 468
9103.64 469
9104.54 423
9105.44 447
9106.34 445
9107.24 465
9108.14 456
9109.04 453
9109.94 451
9110.85 456
9111.75 450
9112.65 391
9113.55 445
9114.45 415
9115.35 448
9116.25 416
9117.15 452
9118.06 438
9118.96 418
9119.86 439
9120.76 427
9121.66 424
9122.56 427
9123.46 445
9124.37 467
9125.27 442
9126.17 446
9127.07 440
9127.97 433
9128.88 432
9129.78 423
9130.68 446
9131.58 400
9132.48 403
9133.39 385
9134.29 397
9135.19 405
9136.09 461
9137.00 410
9137.90 404
9138.80 433
9139.70 398
9140.61 397
9141.51 407
9142.41 419
9143.31 413
9144.22 458
9145.12 414
9146.02 367
9146.92 368
9147.83 398
9148.73 406
9149.63 379
9150.54 388
9151.44 413
9152.34 381
9153.25 362
9154.15 399
9155.05 387
9155.96 397
9156.86 411
9157.76 424
9158.67 410
9159.57 383
9160.47 398
9161.38 441
9162.28 396
9163.18 426
9164.09 427
9164.99 432
9165.90 422
9166.80 411
9167.70 421
9168.61 407
9169.51 420
9170.42 390
9171.32 445
9172.22 422
9173.13 442
9174.03 405
9174.94 395
9175.84 400
9176.74 405
9177.65 406
9178.55 408
9179.46 401
9180.36 389
9181.27 393
9182.17 404
9183.08 393
9183.98 410
9184.89 424
9185.79 404
9186.70 417
9187.60 424
9188.51 422
9189.41 391
9190.32 409
9191.22 392
9192.13 399
9193.03 389
9193.94 434
9194.84 401
9195.75 420
9196.65 428
9197.56 421
9198.46 475
9199.37 451
9200.27 493
9201.18 484
9202.08 493
9202.99 490
9203.90 478
9204.80 470
9205.71 436
9206.61 443
9207.52 429
9208.42 399
9209.33 425
9210.24 420
9211.14 400
9212.05 390
9212.95 389
9213.86 437
9214.77 430
9215.67 385
9216.58 398
9217.49 406
9218.39 424
9219.30 411
9220.21 380
9221.11 397
9222.02 380
9222.93 399
9223.83 386
9224.74 359
9225.65 394
9226.55 415
9227.46 397
9228.37 397
9229.27 403
9230.18 393
9231.09 411
9231.99 392
9232.90 401
9233.81 368
9234.72 360
9235.62 395
9236.53 383
9237.44 380
9238.34 386
9239.25 406
9240.16 406
9241.07 379
9241.97 398
9242.88 395
9243.79 350
9244.70 370
9245.61 362
9246.51 365
9247.42 388
9248.33 388
9249.24 378
9250.14 360
9251.05 366
9251.96 352
9252.87 343
9253.78 387
9254.69 409
9255.59 386
9256.50 386
9257.41 351
9258.32 402
9259.23 343
9260.14 395
9261.04 361
9261.95 375
9262.86 392
9263.77 381
9264.68 403
9265.59 405
9266.50 411
9267.40 385
9268.31 382
9269.22 379
9270.13 354
9271.04 376
9271.95 382
9272.86 397
9273.77 380
9274.68 369
9275.59 391
9276.49 399
9277.40 393
9278.31 410
9279.22 407
9280.13 390
9281.04 388
9281.95 399
9282.86 385
9283.77 398
9284.68 407
9285.59 401
9286.50 399
9287.41 408
9288.32 373
9289.23 402
9290.14 418
9291.05 407
9291.96 408
9292.87 403
9293.78 391
9294.69 429
9295.60 383
9296.51 405
9297.42 401
9298.33 402
9299.24 390
9300.15 388
9301.06 398
9301.97 427
9302.88 412
9303.79 443
9304.70 436
9305.61 435
9306.53 429
9307.44 443
9308.35 479
9309.26 452
9310.17 495
9311.08 480
9311.99 460
9312.90 453
9313.81 434
9314.72 426
9315.63 459
9316.55 442
9317.46 424
9318.37 399
9319.28 405
9320.19 434
9321.10 454
9322.01 416
9322.93 456
9323.84 426
9324.75 437
9325.66 437
9326.57 444
9327.48 477
9328.40 451
9329.31 418
9330.22 427
9331.13 440
9332.04 417
9332.96 424
9333.87 410
9334.78 416
9335.69 455
9336.60 433
9337.52 479
9338.43 434
9339.34 419
9340.25 430
9341.17 453
9342.08 450
9342.99 438
9343.90 469
9344.82 472
9345.73 459
9346.64 462
9347.55 473
9348.47 469
9349.38 470
9350.29 479
9351.21 430
9352.12 454
9353.03 440
9353.94 450
9354.86 453
9355.77 462
9356.68 413
9357.60 431
9358.51 431
9359.42 403
9360.34 413
9361.25 421
9362.16 451
9363.08 437
9363.99 452
9364.90 454
9365.82 458
9366.73 458
9367.65 442
9368.56 465
9369.47 436
9370.39 485
9371.30 463
9372.21 444
9373.13 435
9374.04 441
9374.96 461
9375.87 441
9376.79 435
9377.70 451
9378.61 478
9379.53 468
9380.44 447
9381.36 463
9382.27 456
9383.19 464
9384.10 474
9385.01 475
9385.93 489
9386.84 459
9387.76 469
9388.67 494
9389.59 515
9390.50 490
9391.42 496
9392.33 504
9393.25 533
9394.16 521
9395.08 464
9395.99 523
9396.91 520
9397.82 519
9398.74 541
9399.65 519
9400.57 495
9401.48 497
9402.40 514
9403.32 484
9404.23 508
9405.15 501
9406.06 533
9406.98 533
9407.89 495
9408.81 540
9409.73 503
9410.64 494
9411.56 461
9412.47 493
9413.39 503
9414.30 502
9415.22 476
9416.14 534
9417.05 515
9417.97 512
9418.89 526
9419.80 517
9420.72 531
9421.63 496
9422.55 528
9423.47 545
9424.38 579
9425.30 551
9426.22 588
9427.13 577
9428.05 554
9428.97 546
9429.88 562
9430.80 556
9431.72 576
9432.63 584
9433.55 632
9434.47 624
9435.38 571
9436.30 597
9437.22 627
9438.14 633
9439.05 644
9439.97 712
9440.89 697
9441.81 748
9442.72 750
9443.64 750
9444.56 753
9445.47 748
9446.39 772
9447.31 784
9448.23 741
9449.15 733
9450.06 808
9450.98 821
9451.90 856
9452.82 883
9453.73 878
9454.65 873
9455.57 855
9456.49 908
9457.41 820
9458.32 798
9459.24 801
9460.16 748
9461.08 709
9462.00 719
9462.92 648
9463.83 597
9464.75 615
9465.67 612
9466.59 575
9467.51 582
9468.43 579
9469.35 587
9470.26 552
9471.18 540
9472.10 579
9473.02 573
9473.94 604
9474.86 542
9475.78 527
9476.70 515
9477.62 550
9478.54 531
9479.45 548
9480.37 590
9481.29 604
9482.21 610
9483.13 583
9484.05 577
9484.97 582
9485.89 597
9486.81 588
9487.73 565
9488.65 564
9489.57 591
9490.49 591
9491.41 600
9492.33 559
9493.25 605
9494.17 581
9495.09 638
9496.01 612
9496.93 599
9497.85 568
9498.77 567
9499.69 598
9500.61 582
9501.53 611
9502.45 609
9503.37 638
9504.29 651
9505.21 619
9506.13 631
9507.05 662
9507.97 651
9508.89 676
9509.81 687
9510.73 669
9511.65 704
9512.57 691
9513.49 697
9514.42 678
9515.34 766
9516.26 750
9517.18 791
9518.10 870
9519.02 869
9519.94 923
9520.86 1012
9521.78 1167
9522.71 1186
9523.63 1212
9524.55 1145
9525.47 1121
9526.39 1027
9527.31 1034
9528.23 1015
9529.16 1000
9530.08 937
9531.00 921
9531.92 861
9532.84 864
9533.76 787
9534.69 787
9535.61 727
9536.53 751
9537.45 746
9538.37 755
9539.30 726
9540.22 709
9541.14 707
9542.06 665
9542.98 738
9543.91 640
9544.83 629
9545.75 646
9546.67 686
9547.60 713
9548.52 683
9549.44 685
9550.36 691
9551.29 679
9552.21 644
9553.13 673
9554.06 705
9554.98 691
9555.90 700
9556.82 715
9557.75 697
9558.67 737
9559.59 690
9560.52 719
9561.44 735
9562.36 733
9563.29 733
9564.21 692
9565.13 767
9566.06 754
9566.98 741
9567.90 750
9568.83 732
9569.75 696
9570.67 740
9571.60 713
9572.52 727
9573.44 738
9574.37 768
9575.29 745
9576.22 770
9577.14 773
9578.06 826
9578.99 813
9579.91 840
9580.84 859
9581.76 864
9582.68 836
9583.61 831
9584.53 849
9585.46 874
9586.38 883
9587.31 847
9588.23 885
9589.15 840
9590.08 895
9591.00 902
9591.93 913
9592.85 925
9593.78 911
9594.70 965
9595.63 947
9596.55 1027
9597.48 1060
9598.40 1152
9599.33 1185
9600.25 1245
9601.18 1214
9602.10 1259
9603.03 1258
9603.95 1250
9604.88 1148
9605.80 1140
9606.73 1090
9607.65 1050
9608.58 1028
9609.50 1006
9610.43 1009
9611.35 949
9612.28 930
9613.21 937
9614.13 887
9615.06 904
9615.98 907
9616.91 883
9617.84 923
9618.76 924
9619.69 928
9620.61 915
9621.54 936
9622.47 905
9623.39 930
9624.32 913
9625.24 859
9626.17 951
9627.10 953
9628.02 955
9628.95 992
9629.88 986
9630.80 968
9631.73 998
9632.65 989
9633.58 1051
9634.51 1005
9635.43 1022
9636.36 1046
9637.29 1070
9638.22 1061
9639.14 1076
9640.07 1114
9641.00 1151
9641.92 1120
9642.85 1137
9643.78 1187
9644.70 1174
9645.63 1188
9646.56 1233
9647.49 1331
9648.41 1259
9649.34 1233
9650.27 1237
9651.20 1250
9652.12 1237
9653.05 1268
9653.98 1275
9654.91 1263
9655.83 1237
9656.76 1223
9657.69 1221
9658.62 1247
9659.55 1278
9660.47 1239
9661.40 1268
9662.33 1240
9663.26 1299
9664.19 1258
9665.11 1298
9666.04 1266
9666.97 1277
9667.90 1354
9668.83 1370
9669.75 1376
9670.68 1340
9671.61 1402
9672.54 1393
9673.47 1422
9674.40 1465
9675.33 1471
9676.25 1478
9677.18 1520
9678.11 1489
9679.04 1547
9679.97 1546
9680.90 1607
9681.83 1623
9682.76 1581
9683.69 1668
9684.61 1660
9685.54 1624
9686.47 1607
9687.40 1658
9688.33 1679
9689.26 1666
9690.19 1645
9691.12 1657
9692.05 1645
9692.98 1710
9693.91 1758
9694.84 1751
9695.77 1857
9696.70 1848
9697.63 1928
9698.56 1926
9699.49 2013
9700.42 2009
9701.35 2058
9702.28 2099
9703.21 2073
9704.14 1929
9705.07 1938
9706.00 1886
9706.93 1887
9707.86 1873
9708.79 1825
9709.72 1840
9710.65 1841
9711.58 1907
9712.51 2037
9713.44 2121
9714.37 2134
9715.30 2266
9716.23 2257
9717.16 2323
9718.09 2312
9719.02 2252
9719.95 2254
9720.88 2159
9721.81 2011
9722.75 1955
9723.68 1814
9724.61 1773
9725.54 1687
9726.47 1598
9727.40 1566
9728.33 1469
9729.26 1500
9730.19 1402
9731.13 1512
9732.06 1474
9732.99 1514
9733.92 1517
9734.85 1499
9735.78 1512
9736.71 1537
9737.65 1473
9738.58 1408
9739.51 1346
9740.44 1370
9741.37 1256
9742.30 1295
9743.24 1229
9744.17 1200
9745.10 1274
9746.03 1209
9746.96 1141
9747.90 1130
9748.83 1074
9749.76 1091
9750.69 1114
9751.63 1129
9752.56 1069
9753.49 1070
9754.42 1076
9755.36 1115
9756.29 1060
9757.22 1033
9758.15 1045
9759.09 1065
9760.02 1018
9760.95 1035
9761.88 1053
9762.82 1023
9763.75 1005
9764.68 1041
9765.62 1046
9766.55 993
9767.48 1051
9768.41 1068
9769.35 1065
9770.28 1022
9771.21 1070
9772.15 1064
9773.08 1040
9774.01 1051
9774.95 1067
9775.88 1101
9776.81 1052
9777.75 1025
9778.68 1061
9779.62 1054
9780.55 1059
9781.48 1062
9782.42 1048
9783.35 1070
9784.28 1038
9785.22 1080
9786.15 1062
9787.09 1045
9788.02 1077
9788.95 1097
9789.89 1041
9790.82 1033
9791.76 995
9792.69 1033
9793.63 1001
9794.56 997
9795.49 1020
9796.43 1058
9797.36 1030
9798.30 1053
9799.23 1033
9800.17 1036
9801.10 1066
9802.04 1047
9802.97 1055
9803.91 1026
9804.84 977
9805.78 908
9806.71 897
9807.65 920
9808.58 903
9809.52 872
9810.45 852
9811.39 849
9812.32 789
9813.26 769
9814.19 784
9815.13 799
9816.06 773
9817.00 777
9817.93 782
9818.87 794
9819.80 767
9820.74 798
9821.68 765
9822.61 724
9823.55 732
9824.48 724
9825.42 749
9826.35 721
9827.29 727
9828.23 714
9829.16 771
9830.10 756
9831.03 713
9831.97 703
9832.91 703
9833.84 735
9834.78 712
9835.72 745
9836.65 714
9837.59 705
9838.52 727
9839.46 719
9840.40 696
9841.33 694
9842.27 683
9843.21 704
9844.14 734
9845.08 745
9846.02 719
9846.95 704
9847.89 715
9848.83 690
9849.77 696
9850.70 711
9851.64 717
9852.58 720
9853.51 713
9854.45 673
9855.39 688
9856.33 668
9857.26 689
9858.20 670
9859.14 694
9860.08 709
9861.01 676
9861.95 675
9862.89 716
9863.83 664
9864.76 663
9865.70 718
9866.64 655
9867.58 668
9868.51 668
9869.45 625
9870.39 631
9871.33 641
9872.27 650
9873.20 668
9874.14 657
9875.08 659
9876.02 689
9876.96 634
9877.90 631
9878.83 685
9879.77 717
9880.71 698
9881.65 681
9882.59 654
9883.53 652
9884.47 651
9885.40 647
9886.34 654
9887.28 633
9888.22 626
9889.16 653
9890.10 651
9891.04 664
9891.98 686
9892.91 632
9893.85 640
9894.79 638
9895.73 669
9896.67 642
9897.61 657
9898.55 632
9899.49 654
9900.43 662
9901.37 576
9902.31 635
9903.25 625
9904.19 620
9905.13 650
9906.07 618
9907.01 654
9907.95 649
9908.89 620
9909.83 641
9910.77 670
9911.71 680
9912.65 648
9913.59 653
9914.53 667
9915.47 644
9916.41 624
9917.35 654
9918.29 643
9919.23 679
9920.17 696
9921.11 653
9922.05 736
9922.99 732
9923.93 819
9924.87 842
9925.81 878
9926.75 938
9927.69 930
9928.63 930
9929.57 956
9930.51 916
9931.45 926
9932.39 864
9933.34 842
9934.28 782
9935.22 759
9936.16 729
9937.10 730
9938.04 711
9938.98 638
9939.92 620
9940.87 665
9941.81 647
9942.75 590
9943.69 628
9944.63 673
9945.57 699
9946.51 672
9947.46 698
9948.40 729
9949.34 732
9950.28 798
9951.22 828
9952.16 804
9953.11 807
9954.05 791
9954.99 770
9955.93 792
9956.87 739
9957.82 736
9958.76 742
9959.70 714
9960.64 650
9961.59 648
9962.53 638
9963.47 608
9964.41 598
9965.35 596
9966.30 547
9967.24 547
9968.18 576
9969.13 602
9970.07 603
9971.01 559
9971.95 546
9972.90 572
9973.84 557
9974.78 525
9975.73 532
9976.67 562
9977.61 599
9978.55 600
9979.50 566
9980.44 567
9981.38 562
9982.33 548
9983.27 567
9984.21 606
9985.16 552
9986.10 552
9987.04 543
9987.99 541
9988.93 553
9989.88 506
9990.82 560
9991.76 549
9992.71 534
9993.65 511
9994.59 515
9995.54 529
9996.48 545
9997.43 533
9998.37 524
9999.31 558
10000.26 518
10001.20 496
10002.15 486
10003.09 522
10004.04 533
10004.98 484
10005.92 511
10006.87 468
10007.81 529
10008.76 510
10009.70 508
10010.65 484
10011.59 486
10012.54 502
10013.48 500
10014.43 532
10015.37 497
10016.32 496
10017.26 462
10018.21 489
10019.15 460
10020.10 460
10021.04 485
10021.99 437
10022.93 462
10023.88 467
10024.82 518
10025.77 471
10026.71 478
10027.66 486
10028.60 463
10029.55 470
10030.49 461
10031.44 495
10032.39 484
10033.33 465
10034.28 446
10035.22 472
10036.17 480
10037.11 477
10038.06 457
10039.01 469
10039.95 475
10040.90 450
10041.84 444
10042.79 452
10043.74 464
10044.68 443
10045.63 451
10046.58 450
10047.52 429
10048.47 436
10049.41 423
10050.36 456
10051.31 447
10052.25 427
10053.20 420
10054.15 437
10055.09 438
10056.04 446
10056.99 471
10057.93 467
10058.88 441
10059.83 426
10060.78 450
10061.72 457
10062.67 427
10063.62 443
10064.56 406
10065.51 404
10066.46 400
10067.41 431
10068.35 428
10069.30 419
10070.25 416
10071.20 417
10072.14 403
10073.09 398
10074.04 406
10074.99 427
10075.93 466
10076.88 430
10077.83 422
10078.78 405
10079.72 399
10080.67 411
10081.62 435
10082.57 403
10083.52 420
10084.46 393
10085.41 404
10086.36 402
10087.31 359
10088.26 427
10089.21 408
10090.15 404
10091.10 398
10092.05 411
10093.00 406
10093.95 383
10094.90 398
10095.85 439
10096.79 398
10097.74 393
10098.69 413
10099.64 448
10100.59 375
10101.54 389
10102.49 418
10103.44 438
10104.39 448
10105.33 394
10106.28 414
10107.23 408
10108.18 427
10109.13 387
10110.08 407
10111.03 381
10111.98 433
10112.93 435
10113.88 396
10114.83 382
10115.78 418
10116.73 445
10117.68 432
10118.63 440
10119.58 412
10120.53 426
10121.48 408
10122.43 430
10123.38 404
10124.33 430
10125.28 425
10126.23 428
10127.18 448
10128.13 414
10129.08 404
10130.03 413
10130.98 434
10131.93 453
10132.88 425
10133.83 449
10134.78 460
10135.73 444
10136.68 426
10137.63 431
10138.58 442
10139.53 461
10140.48 475
10141.43 435
10142.38 478
10143.33 475
10144.29 499
10145.24 513
10146.19 471
10147.14 474
10148.09 497
10149.04 483
10149.99 474
10150.94 470
10151.89 492
10152.85 502
10153.80 497
10154.75 521
10155.70 502
10156.65 493
10157.60 492
10158.55 476
10159.51 499
10160.46 514
10161.41 552
10162.36 527
10163.31 515
10164.26 517
10165.22 517
10166.17 549
10167.12 524
10168.07 523
10169.02 527
10169.98 540
10170.93 539
10171.88 496
10172.83 544
10173.79 564
10174.74 618
10175.69 585
10176.64 605
10177.60 633
10178.55 639
10179.50 631
10180.45 595
10181.41 648
10182.36 592
10183.31 656
10184.26 641
10185.22 618
10186.17 625
10187.12 618
10188.08 634
10189.03 637
10189.98 599
10190.93 649
10191.89 626
10192.84 585
10193.79 608
10194.75 620
10195.70 583
10196.65 613
10197.61 652
10198.56 658
10199.51 683
10200.47 642
10201.42 667
10202.38 652
10203.33 679
10204.28 692
10205.24 745
10206.19 786
10207.14 712
10208.10 765
10209.05 769
10210.01 773
10210.96 748
10211.91 718
10212.87 755
10213.82 706
10214.78 646
10215.73 650
10216.69 652
10217.64 676
10218.59 629
10219.55 629
10220.50 632
10221.46 628
10222.41 588
10223.37 630
10224.32 604
10225.28 628
10226.23 616
10227.19 622
10228.14 607
10229.10 584
10230.05 622
10231.01 620
10231.96 640
10232.92 644
10233.87 674
10234.83 693
10235.78 694
10236.74 715
10237.69 753
10238.65 749
10239.60 749
10240.56 785
10241.51 716
10242.47 684
10243.42 649
10244.38 639
10245.34 627
10246.29 623
10247.25 590
10248.20 611
10249.16 582
10250.11 577
10251.07 599
10252.03 561
10252.98 569
10253.94 567
10254.89 573
10255.85 532
10256.81 500
10257.76 555
10258.72 540
10259.68 546
10260.63 558
10261.59 537
10262.55 547
10263.50 509
10264.46 490
10265.41 494
10266.37 497
10267.33 478
10268.28 479
10269.24 542
10270.20 501
10271.16 490
10272.11 491
10273.07 525
10274.03 514
10274.98 497
10275.94 492
10276.90 521
10277.85 464
10278.81 496
10279.77 488
10280.73 467
10281.68 489
10282.64 451
10283.60 467
10284.56 432
10285.51 447
10286.47 465
10287.43 487
10288.39 447
10289.34 426
10290.30 455
10291.26 472
10292.22 452
10293.18 442
10294.13 465
10295.09 451
10296.05 443
10297.01 447
10297.97 490
10298.92 448
10299.88 432
10300.84 458
10301.80 464
10302.76 433
10303.72 445
10304.67 489
10305.63 462
10306.59 405
10307.55 466
10308.51 476
10309.47 403
10310.43 418
10311.38 453
10312.34 446
10313.30 448
10314.26 496
10315.22 474
10316.18 458
10317.14 452
10318.10 434
10319.06 451
10320.01 467
10320.97 454
10321.93 440
10322.89 450
10323.85 453
10324.81 459
10325.77 450
10326.73 472
10327.69 456
10328.65 426
10329.61 440
10330.57 438
10331.53 428
10332.49 446
10333.45 441
10334.41 468
10335.37 433
10336.33 435
10337.29 403
10338.25 431
10339.21 421
10340.17 416
10341.13 398
10342.09 406
10343.05 402
10344.01 413
10344.97 390
10345.93 334
10346.89 374
10347.85 369
10348.81 402
10349.77 401
10350.73 381
10351.69 402
10352.65 401
10353.61 391
10354.57 378
10355.53 387
10356.49 348
10357.46 393
10358.42 375
10359.38 364
10360.34 349
10361.30 362
10362.26 382
10363.22 396
10364.18 365
10365.14 375
10366.11 372
10367.07 342
10368.03 347
10368.99 348
10369.95 368
10370.91 341
10371.87 367
10372.84 362
10373.80 376
10374.76 349
10375.72 383
10376.68 365
10377.64 338
10378.61 331
10379.57 354
10380.53 366
10381.49 351
10382.45 360
10383.42 380
10384.38 366
10385.34 376
10386.30 358
10387.27 394
10388.23 354
10389.19 372
10390.15 349
10391.11 341
10392.08 360
10393.04 336
10394.00 363
10394.96 370
10395.93 337
10396.89 339
10397.85 336
10398.82 324
10399.78 330
10400.74 356
10401.70 331
10402.67 344
10403.63 323
10404.59 339
10405.56 309
10406.52 341
10407.48 366
10408.45 352
10409.41 321
10410.37 314
10411.34 350
10412.30 326
10413.26 342
10414.23 332
10415.19 365
10416.15 334
10417.12 323
10418.08 343
10419.04 343
10420.01 333
10420.97 342
10421.94 339
10422.90 338
10423.86 339
10424.83 350
10425.79 330
10426.76 331
10427.72 340
10428.68 335
10429.65 343
10430.61 335
10431.58 341
10432.54 320
10433.51 322
10434.47 339
10435.44 329
10436.40 341
10437.36 312
10438.33 327
10439.29 314
10440.26 328
10441.22 325
10442.19 299
10443.15 296
10444.12 329
10445.08 299
10446.05 293
10447.01 291
10447.98 283
10448.94 311
10449.91 305
10450.87 310
10451.84 302
10452.80 313
10453.77 324
10454.73 338
10455.70 335
10456.67 319
10457.63 303
10458.60 335
10459.56 309
10460.53 296
10461.49 315
10462.46 318
10463.43 323
10464.39 321
10465.36 316
10466.32 324
10467.29 332
10468.25 348
10469.22 322
10470.19 333
10471.15 304
10472.12 321
10473.09 304
10474.05 318
10475.02 336
10475.98 322
10476.95 339
10477.92 341
10478.88 358
10479.85 343
10480.82 305
10481.78 328
10482.75 347
10483.72 377
10484.68 356
10485.65 336
10486.62 342
10487.58 344
10488.55 341
10489.52 319
10490.49 320
10491.45 321
10492.42 310
10493.39 325
10494.35 310
10495.32 316
10496.29 292
10497.26 348
10498.22 340
10499.19 294
10500.16 273
10501.13 284
10502.09 302
10503.06 281
10504.03 300
10505.00 307
10505.96 331
10506.93 296
10507.90 318
10508.87 322
10509.84 313
10510.80 297
10511.77 306
10512.74 332
10513.71 278
10514.68 267
10515.64 298
10516.61 285
10517.58 298
10518.55 292
10519.52 322
10520.49 287
10521.45 302
10522.42 301
10523.39 300
10524.36 292
10525.33 287
10526.30 309
10527.27 303
10528.23 301
10529.20 306
10530.17 296
10531.14 323
10532.11 304
10533.08 295
10534.05 302
10535.02 332
10535.99 315
10536.96 287
10537.93 303
10538.89 274
10539.86 310
10540.83 291
10541.80 317
10542.77 309
10543.74 293
10544.71 295
10545.68 298
10546.65 282
10547.62 278
10548.59 294
10549.56 292
10550.53 330
10551.50 290
10552.47 307
10553.44 317
10554.41 281
10555.38 297
10556.35 310
10557.32 287
10558.29 311
10559.26 365
10560.23 329
10561.20 342
10562.17 319
10563.14 381
10564.11 339
10565.08 326
10566.05 340
10567.02 372
10567.99 343
10568.96 356
10569.93 322
10570.91 360
10571.88 333
10572.85 314
10573.82 317
10574.79 354
10575.76 331
10576.73 344
10577.70 327
10578.67 354
10579.64 349
10580.62 330
10581.59 342
10582.56 307
10583.53 324
10584.50 315
10585.47 339
10586.44 323
10587.42 347
10588.39 331
10589.36 330
10590.33 341
10591.30 335
10592.27 324
10593.25 345
10594.22 359
10595.19 382
10596.16 364
10597.13 359
10598.10 357
10599.08 361
10600.05 349
10601.02 349
10601.99 366
10602.97 366
10603.94 407
10604.91 413
10605.88 386
10606.85 402
10607.83 444
10608.80 482
10609.77 494
10610.74 490
10611.72 490
10612.69 505
10613.66 493
10614.64 471
10615.61 461
10616.58 459
10617.55 406
10618.53 421
10619.50 432
10620.47 382
10621.45 372
10622.42 399
10623.39 380
10624.37 372
10625.34 368
10626.31 384
10627.29 354
10628.26 348
10629.23 363
10630.21 339
10631.18 353
10632.15 363
10633.13 371
10634.10 373
10635.07 371
10636.05 357
10637.02 390
10638.00 390
10638.97 415
10639.94 404
10640.92 421
10641.89 428
10642.87 413
10643.84 403
10644.81 424
10645.79 404
10646.76 386
10647.74 370
10648.71 374
10649.68 365
10650.66 349
10651.63 375
10652.61 345
10653.58 317
10654.56 326
10655.53 345
10656.51 306
10657.48 311
10658.46 330
10659.43 332
10660.41 335
10661.38 309
10662.36 336
10663.33 327
10664.31 308
10665.28 318
10666.26 317
10667.23 263
10668.21 291
10669.18 285
10670.16 290
10671.13 294
10672.11 294
10673.08 340
10674.06 306
10675.03 316
10676.01 301
10676.99 329
10677.96 346
10678.94 308
10679.91 319
10680.89 307
10681.86 310
10682.84 331
10683.82 304
10684.79 329
10685.77 321
10686.74 337
10687.72 324
10688.70 328
10689.67 296
10690.65 279
10691.63 309
10692.60 311
10693.58 312
10694.55 302
10695.53 316
10696.51 299
10697.48 305
10698.46 299
10699.44 335
10700.41 293
10701.39 320
10702.37 283
10703.34 291
10704.32 292
10705.30 290
10706.27 323
10707.25 322
10708.23 342
10709.21 297
10710.18 323
10711.16 285
10712.14 281
10713.11 295
10714.09 326
10715.07 309
10716.05 300
10717.02 311
10718.00 284
10718.98 315
10719.96 290
10720.93 310
10721.91 310
10722.89 324
10723.87 311
10724.85 333
10725.82 292
10726.80 311
10727.78 339
10728.76 325
10729.74 311
10730.71 309
10731.69 322
10732.67 321
10733.65 283
10734.63 295
10735.60 319
10736.58 296
10737.56 315
10738.54 313
10739.52 303
10740.50 319
10741.48 310
10742.45 291
10743.43 329
10744.41 348
10745.39 320
10746.37 342
10747.35 307
10748.33 311
10749.31 330
10750.28 336
10751.26 331
10752.24 341
10753.22 318
10754.20 331
10755.18 314
10756.16 296
10757.14 304
10758.12 304
10759.10 300
10760.08 319
10761.06 335
10762.04 325
10763.01 340
10763.99 343
10764.97 355
10765.95 322
10766.93 347
10767.91 315
10768.89 341
10769.87 323
10770.85 335
10771.83 320
10772.81 339
10773.79 346
10774.77 305
10775.75 329
10776.73 341
10777.71 339
10778.69 329
10779.67 344
10780.65 335
10781.63 332
10782.62 314
10783.60 332
10784.58 334
10785.56 349
10786.54 352
10787.52 332
10788.50 331
10789.48 356
10790.46 353
10791.44 341
10792.42 300
10793.40 356
10794.38 367
10795.37 349
10796.35 348
10797.33 336
10798.31 329
10799.29 326
10800.27 370
10801.25 310
10802.23 322
10803.21 337
10804.20 363
10805.18 331
10806.16 338
10807.14 332
10808.12 361
10809.10 348
10810.09 315
10811.07 311
10812.05 323
10813.03 333
10814.01 296
10815.00 318
10815.98 316
10816.96 320
10817.94 358
10818.92 373
10819.91 347
10820.89 354
10821.87 319
10822.85 355
10823.83 345
10824.82 347
10825.80 353
10826.78 341
10827.76 337
10828.75 329
10829.73 380
10830.71 375
10831.69 355
10832.68 323
10833.66 363
10834.64 356
10835.63 318
10836.61 327
10837.59 359
10838.57 352
10839.56 324
10840.54 356
10841.52 319
10842.51 326
10843.49 343
10844.47 359
10845.46 343
10846.44 352
10847.42 343
10848.41 340
10849.39 355
10850.37 370
10851.36 364
10852.34 356
10853.32 366
10854.31 379
10855.29 370
10856.28 368
10857.26 374
10858.24 396
10859.23 381
10860.21 381
10861.20 397
10862.18 366
10863.16 371
10864.15 383
10865.13 397
10866.12 376
10867.10 375
10868.08 397
10869.07 417
10870.05 399
10871.04 386
10872.02 370
10873.01 407
10873.99 387
10874.98 415
10875.96 386
10876.95 392
10877.93 387
10878.92 415
10879.90 423
10880.89 424
10881.87 438
10882.86 409
10883.84 433
10884.83 414
10885.81 451
10886.80 415
10887.78 432
10888.77 438
10889.75 433
10890.74 432
10891.72 455
10892.71 488
10893.69 457
10894.68 469
10895.66 473
10896.65 458
10897.64 480
10898.62 459
10899.61 444
10900.59 469
10901.58 497
10902.56 473
10903.55 497
10904.54 501
10905.52 490
10906.51 497
10907.49 512
10908.48 501
10909.47 515
10910.45 506
10911.44 542
10912.43 548
10913.41 565
10914.40 560
10915.39 579
10916.37 564
10917.36 580
10918.35 575
10919.33 593
10920.32 614
10921.31 612
10922.29 593
10923.28 582
10924.27 574
10925.25 582
10926.24 611
10927.23 616
10928.21 620
10929.20 592
10930.19 639
10931.18 630
10932.16 641
10933.15 654
10934.14 645
10935.12 642
10936.11 653
10937.10 659
10938.09 654
10939.07 705
10940.06 693
10941.05 700
10942.04 709
10943.02 714
10944.01 737
10945.00 724
10945.99 780
10946.98 783
10947.96 800
10948.95 814
10949.94 805
10950.93 861
10951.92 895
10952.90 932
10953.89 951
10954.88 966
10955.87 1108
10956.86 1141
10957.85 1174
10958.83 1150
10959.82 1167
10960.81 1233
10961.80 1222
10962.79 1230
10963.78 1142
10964.77 1107
10965.75 1105
10966.74 1087
10967.73 1064
10968.72 999
10969.71 943
10970.70 959
10971.69 953
10972.68 870
10973.67 910
10974.66 866
10975.64 851
10976.63 833
10977.62 846
10978.61 870
10979.60 847
10980.59 835
10981.58 837
10982.57 874
10983.56 908
10984.55 905
10985.54 894
10986.53 896
10987.52 925
10988.51 905
10989.50 970
10990.49 1027
10991.48 1032
10992.47 1070
10993.46 1165
10994.45 1178
10995.44 1220
10996.43 1382
10997.42 1451
10998.41 1487
10999.40 1602
11000.39 1683
11001.38 1705
11002.37 1729
11003.36 1684
11004.35 1647
11005.34 1531
11006.33 1477
11007.32 1390
11008.31 1355
11009.30 1296
11010.30 1130
11011.29 1052
11012.28 995
11013.27 911
11014.26 897
11015.25 841
11016.24 824
11017.23 728
11018.22 765
11019.21 773
11020.21 733
11021.20 703
11022.19 690
11023.18 729
11024.17 662
11025.16 672
11026.15 650
11027.14 648
11028.14 640
11029.13 655
11030.12 643
11031.11 643
11032.10 633
11033.09 629
11034.09 641
11035.08 619
11036.07 610
11037.06 618
11038.05 656
11039.05 643
11040.04 609
11041.03 619
11042.02 632
11043.02 618
11044.01 634
11045.00 616
11045.99 605
11046.98 588
11047.98 575
11048.97 563
11049.96 536
11050.95 542
11051.95 564
11052.94 571
11053.93 554
11054.93 560
11055.92 558
11056.91 575
11057.90 530
11058.90 576
11059.89 524
11060.88 510
11061.88 534
11062.87 579
11063.86 557
11064.86 544
11065.85 560
11066.84 590
11067.84 614
11068.83 572
11069.82 543
11070.82 570
11071.81 590
11072.80 580
11073.80 605
11074.79 590
11075.78 581
11076.78 555
11077.77 596
11078.77 573
11079.76 538
11080.75 552
11081.75 584
11082.74 570
11083.74 562
11084.73 546
11085.72 553
11086.72 518
11087.71 541
11088.71 566
11089.70 519
11090.70 516
11091.69 521
11092.68 522
11093.68 515
11094.67 490
11095.67 520
11096.66 529
11097.66 564
11098.65 524
11099.65 499
11100.64 488
11101.64 526
11102.63 509
11103.63 566
11104.62 515
11105.62 538
11106.61 494
11107.61 517
11108.60 484
11109.60 473
11110.59 480
11111.59 498
11112.58 526
11113.58 455
11114.57 463
11115.57 479
11116.56 502
11117.56 517
11118.56 544
11119.55 461
11120.55 463
11121.54 496
11122.54 511
11123.54 475
11124.53 473
11125.53 515
11126.52 496
11127.52 463
11128.51 463
11129.51 465
11130.51 510
11131.50 523
11132.50 520
11133.50 500
11134.49 480
11135.49 471
11136.49 480
11137.48 488
11138.48 467
11139.47 466
11140.47 470
11141.47 455
11142.46 456
11143.46 475
11144.46 475
11145.46 481
11146.45 455
11147.45 442
11148.45 448
11149.44 460
11150.44 481
11151.44 462
11152.43 457
11153.43 446
11154.43 430
11155.43 440
11156.42 450
11157.42 448
11158.42 470
11159.42 465
11160.41 434
11161.41 400
11162.41 413
11163.41 438
11164.40 423
11165.40 447
11166.40 446
11167.40 453
11168.39 425
11169.39 432
11170.39 427
11171.39 424
11172.39 427
11173.38 459
11174.38 455
11175.38 428
11176.38 434
11177.38 468
11178.38 446
11179.37 466
11180.37 444
11181.37 475
11182.37 471
11183.37 427
11184.37 475
11185.37 450
11186.36 437
11187.36 430
11188.36 469
11189.36 478
11190.36 479
11191.36 470
11192.36 484
11193.36 470
11194.36 487
11195.35 486
11196.35 475
11197.35 487
11198.35 502
11199.35 499
11200.35 530
11201.35 539
11202.35 481
11203.35 518
11204.35 514
11205.35 507
11206.35 514
11207.35 527
11208.35 559
11209.35 568
11210.35 554
11211.35 551
11212.35 582
11213.35 544
11214.35 537
11215.34 536
11216.35 538
11217.35 536
11218.35 507
11219.35 511
11220.35 530
11221.35 515
11222.35 529
11223.35 533
11224.35 529
11225.35 497
11226.35 506
11227.35 497
11228.35 505
11229.35 530
11230.35 509
11231.35 527
11232.35 481
11233.35 518
11234.35 501
11235.35 487
11236.35 490
11237.36 478
11238.36 475
11239.36 500
11240.36 480
11241.36 495
11242.36 455
11243.36 472
11244.36 510
11245.36 480
11246.37 485
11247.37 505
11248.37 515
11249.37 489
11250.37 513
11251.37 509
11252.38 525
11253.38 536
11254.38 503
11255.38 523
11256.38 527
11257.38 544
11258.39 495
11259.39 529
11260.39 527
11261.39 521
11262.39 502
11263.40 535
11264.40 501
11265.40 512
11266.40 494
11267.40 521
11268.41 529
11269.41 552
11270.41 535
11271.41 564
11272.42 575
11273.42 550
11274.42 581
11275.42 558
11276.43 564
11277.43 593
11278.43 626
11279.44 597
11280.44 634
11281.44 558
11282.44 551
11283.45 538
11284.45 532
11285.45 551
11286.46 536
11287.46 521
11288.46 518
11289.47 549
11290.47 455
11291.47 457
11292.48 473
11293.48 462
11294.48 464
11295.49 473
11296.49 470
11297.49 459
11298.50 419
11299.50 434
11300.51 475
11301.51 458
11302.51 470
11303.52 436
11304.52 460
11305.53 421
11306.53 446
11307.53 437
11308.54 454
11309.54 454
11310.55 501
11311.55 479
11312.55 470
11313.56 470
11314.56 457
11315.57 483
11316.57 465
11317.58 480
11318.58 494
11319.59 498
11320.59 491
11321.59 483
11322.60 490
11323.60 532
11324.61 471
11325.61 491
11326.62 486
11327.62 471
11328.63 458
11329.63 489
11330.64 487
11331.64 479
11332.65 452
11333.65 468
11334.66 514
11335.67 510
11336.67 509
11337.68 495
11338.68 576
11339.69 518
11340.69 525
11341.70 567
11342.70 568
11343.71 540
11344.72 537
11345.72 564
11346.73 546
11347.73 510
11348.74 528
11349.74 539
11350.75 497
11351.76 447
11352.76 460
11353.77 472
11354.78 443
11355.78 436
11356.79 437
11357.79 423
11358.80 419
11359.81 424
11360.81 419
11361.82 411
11362.83 424
11363.83 410
11364.84 413
11365.85 386
11366.85 389
11367.86 397
11368.87 403
11369.87 369
11370.88 394
11371.89 404
11372.89 402
11373.90 377
11374.91 393
11375.92 364
11376.92 388
11377.93 407
11378.94 374
11379.94 397
11380.95 380
11381.96 370
11382.97 389
11383.97 375
11384.98 358
11385.99 340
11387.00 358
11388.00 362
11389.01 360
11390.02 374
11391.03 403
11392.04 386
11393.04 371
11394.05 376
11395.06 365
11396.07 365
11397.08 364
11398.08 374
11399.09 382
11400.10 386
11401.11 381
11402.12 368
11403.12 350
11404.13 363
11405.14 398
11406.15 339
11407.16 351
11408.17 341
11409.18 350
11410.18 394
11411.19 368
11412.20 361
11413.21 358
11414.22 372
11415.23 347
11416.24 373
11417.25 370
11418.25 369
11419.26 369
11420.27 360
11421.28 359
11422.29 368
11423.30 381
11424.31 385
11425.32 362
11426.33 352
11427.34 393
11428.35 406
11429.36 352
11430.37 384
11431.38 389
11432.39 374
11433.39 362
11434.40 365
11435.41 370
11436.42 375
11437.43 362
11438.44 374
11439.45 354
11440.46 361
11441.47 375
11442.48 359
11443.49 372
11444.50 372
11445.51 366
11446.52 369
11447.53 362
11448.55 339
11449.56 375
11450.57 371
11451.58 342
11452.59 351
11453.60 366
11454.61 330
11455.62 367
11456.63 325
11457.64 361
11458.65 350
11459.66 369
11460.67 370
11461.68 356
11462.69 349
11463.71 350
11464.72 387
11465.73 389
11466.74 350
11467.75 359
11468.76 355
11469.77 367
11470.78 348
11471.80 350
11472.81 368
11473.82 368
11474.83 375
11475.84 341
11476.85 362
11477.86 360
11478.88 371
11479.89 359
11480.90 376
11481.91 349
11482.92 373
11483.93 392
11484.95 363
11485.96 384
11486.97 383
11487.98 411
11489.00 385
11490.01 383
11491.02 371
11492.03 363
11493.04 364
11494.06 355
11495.07 407
11496.08 375
11497.09 361
11498.11 382
11499.12 427
11500.13 393
11501.14 400
11502.16 381
11503.17 443
11504.18 413
11505.20 433
11506.21 411
11507.22 430
11508.23 434
11509.25 426
11510.26 421
11511.27 453
11512.29 405
11513.30 424
11514.31 466
11515.33 474
11516.34 483
11517.35 518
11518.37 514
11519.38 519
11520.39 522
11521.41 552
11522.42 607
11523.43 557
11524.45 551
11525.46 611
11526.47 596
11527.49 642
11528.50 629
11529.52 663
11530.53 682
11531.54 702
11532.56 770
11533.57 784
11534.59 818
11535.60 843
11536.62 904
11537.63 981
11538.64 1007
11539.66 1030
11540.67 1128
11541.69 1048
11542.70 1043
11543.72 1014
11544.73 932
11545.75 894
11546.76 896
11547.77 825
11548.79 777
11549.80 716
11550.82 701
11551.83 632
11552.85 574
11553.86 559
11554.88 546
11555.89 504
11556.91 488
11557.92 460
11558.94 456
11559.95 467
11560.97 435
11561.99 430
11563.00 459
11564.02 452
11565.03 404
11566.05 439
11567.06 428
11568.08 437
11569.09 408
11570.11 423
11571.13 435
11572.14 381
11573.16 405
11574.17 430
11575.19 436
11576.20 422
11577.22 434
11578.24 408
11579.25 430
11580.27 409
11581.29 433
11582.30 407
11583.32 382
11584.33 378
11585.35 397
11586.37 391
11587.38 349
11588.40 371
11589.42 349
11590.43 355
11591.45 363
11592.47 392
11593.48 336
11594.50 387
11595.52 395
11596.53 405
11597.55 363
11598.57 361
11599.58 363
11600.60 389
11601.62 394
11602.64 384
11603.65 358
11604.67 377
11605.69 404
11606.70 370
11607.72 375
11608.74 396
11609.76 382
11610.77 367
11611.79 398
11612.81 362
11613.83 366
11614.84 345
11615.86 387
11616.88 370
11617.90 362
11618.92 394
11619.93 406
11620.95 410
11621.97 370
11622.99 357
11624.01 361
11625.02 380
11626.04 387
11627.06 393
11628.08 385
11629.10 381
11630.11 372
11631.13 379
11632.15 376
11633.17 353
11634.19 346
11635.21 350
11636.23 340
11637.24 349
11638.26 379
11639.28 337
11640.30 339
11641.32 342
11642.34 348
11643.36 347
11644.38 347
11645.39 349
11646.41 342
11647.43 347
11648.45 322
11649.47 324
11650.49 344
11651.51 324
11652.53 327
11653.55 359
11654.57 328
11655.59 355
11656.61 343
11657.63 351
11658.65 330
11659.67 302
11660.69 330
11661.70 314
11662.72 302
11663.74 306
11664.76 330
11665.78 321
11666.80 330
11667.82 309
11668.84 331
11669.86 349
11670.88 352
11671.90 307
11672.92 286
11673.95 302
11674.97 313
11675.99 299
11677.01 299
11678.03 307
11679.05 303
11680.07 289
11681.09 315
11682.11 322
11683.13 293
11684.15 318
11685.17 318
11686.19 325
11687.21 277
11688.23 296
11689.25 259
11690.28 308
11691.30 302
11692.32 321
11693.34 267
11694.36 312
11695.38 287
11696.40 248
11697.42 248
11698.44 280
11699.47 335
11700.49 288
11701.51 294
11702.53 260
11703.55 290
11704.57 283
11705.60 297
11706.62 310
11707.64 307
11708.66 299
11709.68 300
11710.70 305
11711.73 278
11712.75 273
11713.77 280
11714.79 300
11715.81 292
11716.84 293
11717.86 299
11718.88 289
11719.90 287
11720.92 308
11721.95 284
11722.97 300
11723.99 299
11725.01 311
11726.04 290
11727.06 278
11728.08 291
11729.11 312
11730.13 305
11731.15 293
11732.17 292
11733.20 283
11734.22 309
11735.24 300
11736.26 290
11737.29 279
11738.31 302
11739.33 287
11740.36 300
11741.38 276
11742.40 308
11743.43 273
11744.45 286
11745.47 297
11746.50 307
11747.52 292
11748.54 276
11749.57 310
11750.59 275
11751.62 320
11752.64 271
11753.66 308
11754.69 297
11755.71 318
11756.73 300
11757.76 289
11758.78 288
11759.81 292
11760.83 309
11761.85 308
11762.88 336
11763.90 292
11764.93 329
11765.95 323
11766.98 321
11768.00 332
11769.02 334
11770.05 349
11771.07 350
11772.10 317
11773.12 326
11774.15 315
11775.17 330
11776.20 314
11777.22 307
11778.25 338
11779.27 351
11780.30 352
11781.32 349
11782.35 326
11783.37 302
11784.40 330
11785.42 309
11786.45 355
11787.47 343
11788.50 323
11789.52 325
11790.55 330
11791.57 325
11792.60 347
11793.62 353
11794.65 353
11795.67 349
11796.70 334
11797.73 339
11798.75 344
11799.78 337
11800.80 365
11801.83 356
11802.85 321
11803.88 338
11804.91 326
11805.93 333
11806.96 328
11807.98 337
11809.01 342
11810.04 331
11811.06 332
11812.09 358
11813.12 368
11814.14 327
11815.17 344
11816.19 350
11817.22 366
11818.25 343
11819.27 402
11820.30 368
11821.33 366
11822.35 350
11823.38 363
11824.41 367
11825.44 371
11826.46 399
11827.49 400
11828.52 410
11829.54 340
11830.57 405
11831.60 408
11832.62 392
11833.65 393
11834.68 384
11835.71 408
11836.73 398
11837.76 390
11838.79 405
11839.82 396
11840.84 398
11841.87 404
11842.90 374
11843.93 419
11844.95 374
11845.98 398
11847.01 406
11848.04 409
11849.07 421
11850.09 447
11851.12 454
11852.15 451
11853.18 413
11854.21 419
11855.23 479
11856.26 452
11857.29 496
11858.32 448
11859.35 483
11860.38 451
11861.40 495
11862.43 484
11863.46 504
11864.49 488
11865.52 506
11866.55 518
11867.58 492
11868.60 493
11869.63 537
11870.66 549
11871.69 509
11872.72 515
11873.75 546
11874.78 539
11875.81 541
11876.84 517
11877.86 545
11878.89 566
11879.92 581
11880.95 578
11881.98 565
11883.01 598
11884.04 642
11885.07 629
11886.10 627
11887.13 657
11888.16 677
11889.19 645
11890.22 696
11891.25 699
11892.28 741
11893.31 714
11894.34 759
11895.37 810
11896.40 788
11897.43 835
11898.46 847
11899.49 917
11900.52 950
11901.55 978
11902.58 1048
11903.61 1061
11904.64 1075
11905.67 1083
11906.70 1103
11907.73 1102
11908.76 1078
11909.79 1034
11910.82 1007
11911.85 1015
11912.88 958
11913.91 932
11914.94 896
11915.97 898
11917.01 888
11918.04 917
11919.07 886
11920.10 823
11921.13 818
11922.16 796
11923.19 848
11924.22 864
11925.25 948
11926.28 888
11927.32 956
11928.35 980
11929.38 1018
11930.41 1062
11931.44 1076
11932.47 1068
11933.50 1058
11934.54 1041
11935.57 1056
11936.60 1045
11937.63 990
11938.66 952
11939.70 940
11940.73 893
11941.76 858
11942.79 849
11943.82 798
11944.85 768
11945.89 736
11946.92 708
11947.95 682
11948.98 700
11950.02 674
11951.05 662
11952.08 617
11953.11 667
11954.15 584
11955.18 578
11956.21 601
11957.24 583
11958.28 587
11959.31 564
11960.34 624
11961.37 587
11962.41 588
11963.44 578
11964.47 600
11965.51 584
11966.54 568
11967.57 578
11968.60 592
11969.64 583
11970.67 609
11971.70 594
11972.74 604
11973.77 620
11974.80 608
11975.84 595
11976.87 578
11977.90 633
11978.94 610
11979.97 614
11981.00 580
11982.04 604
11983.07 612
11984.11 603
11985.14 576
11986.17 600
11987.21 638
11988.24 641
11989.28 648
11990.31 673
11991.34 674
11992.38 630
11993.41 628
11994.45 635
11995.48 655
11996.51 672
11997.55 627
11998.58 645
11999.62 668
12000.65 688
12001.69 630
12002.72 685
12003.76 731
12004.79 707
12005.82 684
12006.86 712
12007.89 706
12008.93 713
12009.96 705
12011.00 744
12012.03 739
12013.07 756
12014.10 764
12015.14 770
12016.17 779
12017.21 725
12018.24 749
12019.28 814
12020.32 800
12021.35 803
12022.39 837
12023.42 804
12024.46 796
12025.49 856
12026.53 842
12027.56 817
12028.60 793
12029.64 821
12030.67 856
12031.71 809
12032.74 791
12033.78 838
12034.81 836
12035.85 852
12036.89 816
12037.92 847
12038.96 807
12039.99 848
12041.03 860
12042.07 857
12043.10 850
12044.14 843
12045.18 880
12046.21 872
12047.25 855
12048.29 860
12049.32 907
12050.36 924
12051.40 916
12052.43 962
12053.47 1005
12054.51 1043
12055.54 1083
12056.58 1035
12057.62 1073
12058.65 1018
12059.69 1091
12060.73 1090
12061.76 1011
12062.80 1017
12063.84 1015
12064.88 988
12065.91 935
12066.95 935
12067.99 900
12069.03 869
12070.06 882
12071.10 896
12072.14 838
12073.18 830
12074.21 812
12075.25 807
12076.29 803
12077.33 747
12078.36 786
12079.40 744
12080.44 752
12081.48 710
12082.52 718
12083.55 750
12084.59 751
12085.63 728
12086.67 727
12087.71 734
12088.74 715
12089.78 722
12090.82 775
12091.86 770
12092.90 830
12093.94 800
12094.98 835
12096.01 846
12097.05 852
12098.09 852
12099.13 891
12100.17 925
12101.21 924
12102.25 938
12103.28 930
12104.32 935
12105.36 909
12106.40 942
12107.44 927
12108.48 871
12109.52 869
12110.56 842
12111.60 846
12112.64 807
12113.68 772
12114.72 753
12115.76 737
12116.79 650
12117.83 657
12118.87 636
12119.91 645
12120.95 617
12121.99 602
12123.03 601
12124.07 567
12125.11 532
12126.15 546
12127.19 559
12128.23 578
12129.27 548
12130.31 563
12131.35 565
12132.39 533
12133.43 547
12134.47 549
12135.51 543
12136.55 497
12137.59 521
12138.63 529
12139.67 527
12140.71 492
12141.76 500
12142.80 537
12143.84 494
12144.88 506
12145.92 534
12146.96 516
12148.00 485
12149.04 511
12150.08 494
12151.12 461
12152.16 485
12153.20 481
12154.25 466
12155.29 470
12156.33 473
12157.37 455
12158.41 465
12159.45 440
12160.49 452
12161.53 502
12162.58 463
12163.62 434
12164.66 453
12165.70 478
12166.74 474
12167.78 430
12168.82 463
12169.87 476
12170.91 483
12171.95 438
12172.99 458
12174.03 457
12175.08 419
12176.12 416
12177.16 413
12178.20 465
12179.24 439
12180.29 433
12181.33 412
12182.37 424
12183.41 438
12184.46 459
12185.50 440
12186.54 405
12187.58 420
12188.63 435
12189.67 432
12190.71 406
12191.75 403
12192.80 424
12193.84 438
12194.88 419
12195.92 453
12196.97 408
12198.01 443
12199.05 426
12200.10 446
12201.14 416
12202.18 383
12203.23 405
12204.27 421
12205.31 425
12206.36 403
12207.40 415
12208.44 416
12209.49 423
12210.53 390
12211.57 443
12212.62 381
12213.66 373
12214.70 392
12215.75 397
12216.79 385
12217.84 375
12218.88 393
12219.92 398
12220.97 389
12222.01 381
12223.06 392
12224.10 389
12225.14 387
12226.19 384
12227.23 404
12228.28 367
12229.32 372
12230.36 351
12231.41 370
12232.45 368
12233.50 373
12234.54 359
12235.59 378
12236.63 374
12237.68 375
12238.72 366
12239.77 367
12240.81 365
12241.86 358
12242.90 381
12243.94 377
12244.99 372
12246.03 357
12247.08 362
12248.13 351
12249.17 371
12250.22 366
12251.26 364
12252.31 361
12253.35 332
12254.40 372
12255.44 341
12256.49 339
12257.53 330
12258.58 340
12259.62 347
12260.67 340
12261.72 322
12262.76 342
12263.81 342
12264.85 335
12265.90 331
12266.94 327
12267.99 312
12269.04 289
12270.08 330
12271.13 319
12272.17 325
12273.22 307
12274.27 293
12275.31 283
12276.36 320
12277.41 307
12278.45 315
12279.50 319
12280.55 313
12281.59 321
12282.64 323
12283.69 292
12284.73 291
12285.78 323
12286.83 298
12287.87 322
12288.92 280
12289.97 319
12291.01 315
12292.06 341
12293.11 296
12294.15 291
12295.20 298
12296.25 308
12297.30 319
12298.34 289
12299.39 288
12300.44 320
12301.48 312
12302.53 309
12303.58 302
12304.63 266
12305.67 318
12306.72 303
12307.77 324
12308.82 296
12309.87 313
12310.91 307
12311.96 287
12313.01 282
12314.06 280
12315.10 257
12316.15 285
12317.20 303
12318.25 284
12319.30 274
12320.34 290
12321.39 291
12322.44 285
12323.49 277
12324.54 271
12325.59 285
12326.63 296
12327.68 275
12328.73 309
12329.78 290
12330.83 285
12331.88 287
12332.93 281
12333.98 269
12335.02 266
12336.07 247
12337.12 296
12338.17 289
12339.22 292
12340.27 268
12341.32 284
12342.37 269
12343.42 270
12344.47 295
12345.51 268
12346.56 265
12347.61 257
12348.66 295
12349.71 292
12350.76 286
12351.81 243
12352.86 297
12353.91 290
12354.96 262
12356.01 258
12357.06 288
12358.11 290
12359.16 295
12360.21 282
12361.26 248
12362.31 260
12363.36 264
12364.41 280
12365.46 291
12366.51 249
12367.56 280
12368.61 286
12369.66 300
12370.71 263
12371.76 268
12372.81 310
12373.86 305
12374.91 299
12375.96 285
12377.01 315
12378.06 285
12379.11 293
12380.17 293
12381.22 299
12382.27 257
12383.32 268
12384.37 306
12385.42 282
12386.47 275
12387.52 256
12388.57 285
12389.62 290
12390.67 283
12391.73 274
12392.78 266
12393.83 288
12394.88 307
12395.93 310
12396.98 288
12398.03 284
12399.09 291
12400.14 299
12401.19 281
12402.24 278
12403.29 283
12404.34 294
12405.40 286
12406.45 287
12407.50 313
12408.55 299
12409.60 293
12410.66 309
12411.71 316
12412.76 288
12413.81 277
12414.86 290
12415.92 332
12416.97 289
12418.02 306
12419.07 294
12420.13 336
12421.18 316
12422.23 304
12423.28 316
12424.34 302
12425.39 347
12426.44 328
12427.49 325
12428.55 337
12429.60 331
12430.65 316
12431.71 323
12432.76 320
12433.81 311
12434.86 328
12435.92 338
12436.97 316
12438.02 304
12439.08 326
12440.13 335
12441.18 328
12442.24 351
12443.29 339
12444.34 324
12445.40 337
12446.45 321
12447.50 357
12448.56 322
12449.61 336
12450.67 352
12451.72 355
12452.77 339
12453.83 345
12454.88 343
12455.94 366
12456.99 377
12458.04 361
12459.10 391
12460.15 400
12461.21 419
12462.26 392
12463.31 439
12464.37 426
12465.42 452
12466.48 474
12467.53 505
12468.59 497
12469.64 514
12470.70 550
12471.75 599
12472.80 597
12473.86 621
12474.91 659
12475.97 694
12477.02 716
12478.08 732
12479.13 747
12480.19 716
12481.24 732
12482.30 712
12483.35 704
12484.41 649
12485.46 641
12486.52 627
12487.57 559
12488.63 568
12489.69 539
12490.74 535
12491.80 478
12492.85 462
12493.91 439
12494.96 486
12496.02 469
12497.07 451
12498.13 458
12499.19 399
12500.24 389
12501.30 404
12502.35 402
12503.41 420
12504.47 409
12505.52 443
12506.58 428
12507.63 414
12508.69 413
12509.75 436
12510.80 416
12511.86 389
12512.91 411
12513.97 418
12515.03 454
12516.08 434
12517.14 442
12518.20 438
12519.25 419
12520.31 400
12521.37 408
12522.42 420
12523.48 441
12524.54 450
12525.59 443
12526.65 416
12527.71 412
12528.77 447
12529.82 473
12530.88 468
12531.94 425
12532.99 435
12534.05 489
12535.11 470
12536.17 443
12537.22 446
12538.28 454
12539.34 422
12540.40 443
12541.45 486
12542.51 481
12543.57 479
12544.63 496
12545.68 506
12546.74 570
12547.80 563
12548.86 574
12549.92 556
12550.97 568
12552.03 583
12553.09 623
12554.15 577
12555.21 591
12556.26 590
12557.32 613
12558.38 641
12559.44 607
12560.50 560
12561.56 583
12562.61 585
12563.67 536
12564.73 556
12565.79 532
12566.85 499
12567.91 470
12568.97 474
12570.02 499
12571.08 445
12572.14 488
12573.20 451
12574.26 467
12575.32 433
12576.38 424
12577.44 462
12578.50 426
12579.56 439
12580.61 417
12581.67 423
12582.73 452
12583.79 452
12584.85 442
12585.91 459
12586.97 424
12588.03 421
12589.09 445
12590.15 433
12591.21 464
12592.27 430
12593.33 444
12594.39 432
12595.45 429
12596.51 439
12597.57 459
12598.63 430
12599.69 474
12600.75 443
12601.81 473
12602.87 435
12603.93 451
12604.99 444
12606.05 454
12607.11 449
12608.17 472
12609.23 475
12610.29 455
12611.35 451
12612.41 450
12613.47 467
12614.53 478
12615.59 502
12616.66 484
12617.72 472
12618.78 494
12619.84 532
12620.90 551
12621.96 554
12623.02 555
12624.08 568
12625.14 586
12626.20 561
12627.26 578
12628.33 581
12629.39 588
12630.45 637
12631.51 667
12632.57 615
12633.63 627
12634.69 576
12635.76 598
12636.82 586
12637.88 604
12638.94 538
12640.00 560
12641.06 546
12642.13 542
12643.19 512
12644.25 503
12645.31 500
12646.37 497
12647.44 479
12648.50 417
12649.56 476
12650.62 444
12651.68 424
12652.75 479
12653.81 442
12654.87 450
12655.93 426
12657.00 460
12658.06 445
12659.12 463
12660.18 456
12661.25 426
12662.31 479
12663.37 439
12664.43 426
12665.50 443
12666.56 453
12667.62 442
12668.69 417
12669.75 438
12670.81 455
12671.88 459
12672.94 450
12674.00 453
12675.06 438
12676.13 433
12677.19 452
12678.25 455
12679.32 463
12680.38 453
12681.44 451
12682.51 443
12683.57 455
12684.64 440
12685.70 442
12686.76 437
12687.83 450
12688.89 451
12689.95 467
12691.02 472
12692.08 481
12693.15 463
12694.21 461
12695.27 466
12696.34 514
12697.40 501
12698.47 497
12699.53 486
12700.59 484
12701.66 525
12702.72 531
12703.79 526
12704.85 523
12705.92 522
12706.98 511
12708.05 522
12709.11 548
12710.18 533
12711.24 580
12712.30 575
12713.37 552
12714.43 564
12715.50 578
12716.56 558
12717.63 576
12718.69 584
12719.76 553
12720.82 585
12721.89 615
12722.95 574
12724.02 581
12725.09 578
12726.15 564
12727.22 610
12728.28 593
12729.35 624
12730.41 617
12731.48 623
12732.54 628
12733.61 650
12734.68 639
12735.74 617
12736.81 630
12737.87 665
12738.94 582
12740.00 591
12741.07 623
12742.14 607
12743.20 584
12744.27 555
12745.33 562
12746.40 532
12747.47 520
12748.53 547
12749.60 500
12750.67 515
12751.73 456
12752.80 470
12753.87 483
12754.93 500
12756.00 469
12757.07 468
12758.13 458
12759.20 466
12760.27 442
12761.33 455
12762.40 461
12763.47 444
12764.53 438
12765.60 459
12766.67 430
12767.73 432
12768.80 412
12769.87 431
12770.94 419
12772.00 425
12773.07 447
12774.14 461
12775.21 417
12776.27 402
12777.34 416
12778.41 412
12779.48 375
12780.54 380
12781.61 407
12782.68 356
12783.75 370
12784.81 395
12785.88 401
12786.95 381
12788.02 391
12789.09 414
12790.15 374
12791.22 364
12792.29 350
12793.36 385
12794.43 370
12795.49 340
12796.56 367
12797.63 389
12798.70 369
12799.77 386
12800.84 365
12801.90 400
12802.97 360
12804.04 399
12805.11 386
12806.18 387
12807.25 375
12808.32 391
12809.39 391
12810.45 376
12811.52 361
12812.59 378
12813.66 419
12814.73 390
12815.80 373
12816.87 406
12817.94 414
12819.01 389
12820.08 400
12821.15 446
12822.21 388
12823.28 390
12824.35 382
12825.42 412
12826.49 396
12827.56 375
12828.63 412
12829.70 398
12830.77 379
12831.84 378
12832.91 373
12833.98 389
12835.05 381
12836.12 373
12837.19 377
12838.26 361
12839.33 363
12840.40 352
12841.47 365
12842.54 371
12843.61 344
12844.68 352
12845.75 352
12846.82 322
12847.89 318
12848.96 326
12850.03 350
12851.10 313
12852.18 318
12853.25 339
12854.32 343
12855.39 319
12856.46 303
12857.53 326
12858.60 317
12859.67 318
12860.74 301
12861.81 322
12862.88 277
12863.96 324
12865.03 313
12866.10 309
12867.17 296
12868.24 322
12869.31 321
12870.38 288
12871.45 284
12872.53 298
12873.60 310
12874.67 298
12875.74 263
12876.81 280
12877.88 322
12878.96 267
12880.03 269
12881.10 279
12882.17 285
12883.24 255
12884.31 297
12885.39 306
12886.46 295
12887.53 273
12888.60 298
12889.68 276
12890.75 282
12891.82 248
12892.89 271
12893.96 276
12895.04 239
12896.11 265
12897.18 264
12898.25 280
12899.33 236
12900.40 259
12901.47 291
12902.54 270
12903.62 247
12904.69 272
12905.76 287
12906.84 274
12907.91 242
12908.98 249
12910.06 250
12911.13 255
12912.20 267
12913.27 270
12914.35 254
12915.42 233
12916.49 238
12917.57 276
12918.64 245
12919.71 245
12920.79 256
12921.86 260
12922.94 234
12924.01 226
12925.08 260
12926.16 239
12927.23 247
12928.30 250
12929.38 231
12930.45 239
12931.53 237
12932.60 248
12933.67 238
12934.75 239
12935.82 222
12936.90 229
12937.97 237
12939.04 221
12940.12 214
12941.19 239
12942.27 265
12943.34 239
12944.42 249
12945.49 226
12946.56 212
12947.64 212
12948.71 242
12949.79 245
12950.86 243
12951.94 213
12953.01 238
12954.09 238
12955.16 223
12956.24 234
12957.31 239
12958.39 239
12959.46 240
12960.54 234
12961.61 224
12962.69 241
12963.76 213
12964.84 226
12965.91 209
12966.99 226
12968.07 208
12969.14 223
12970.22 245
12971.29 215
12972.37 216
12973.44 237
12974.52 251
12975.59 203
12976.67 226
12977.75 227
12978.82 218
12979.90 222
12980.97 220
12982.05 227
12983.13 207
12984.20 214
12985.28 231
12986.35 212
12987.43 215
12988.51 210
12989.58 226
12990.66 239
12991.74 216
12992.81 239
12993.89 252
12994.97 246
12996.04 211
12997.12 231
12998.20 221
12999.27 237
13000.35 199
13001.43 214
13002.50 211
13003.58 222
13004.66 230
13005.73 218
13006.81 216
13007.89 204
13008.97 206
13010.04 217
13011.12 240
13012.20 223
13013.27 212
13014.35 228
13015.43 222
13016.51 225
13017.58 239
13018.66 214
13019.74 232
13020.82 209
13021.89 224
13022.97 219
13024.05 201
13025.13 222
13026.21 243
13027.28 218
13028.36 219
13029.44 224
13030.52 208
13031.60 256
13032.67 225
13033.75 236
13034.83 230
13035.91 224
13036.99 243
13038.07 251
13039.14 225
13040.22 249
13041.30 260
13042.38 225
13043.46 240
13044.54 233
13045.62 229
13046.69 239
13047.77 261
13048.85 226
13049.93 234
13051.01 234
13052.09 241
13053.17 229
13054.25 245
13055.33 225
13056.40 215
13057.48 248
13058.56 229
13059.64 214
13060.72 227
13061.80 227
13062.88 215
13063.96 250
13065.04 232
13066.12 238
13067.20 220
13068.28 205
13069.36 208
13070.44 216
13071.52 226
13072.60 213
13073.68 229
13074.76 209
13075.84 219
13076.92 214
13078.00 202
13079.08 225
13080.16 233
13081.24 244
13082.32 247
13083.40 233
13084.48 229
13085.56 217
13086.64 233
13087.72 211
13088.80 231
13089.88 227
13090.96 216
13092.04 233
13093.12 242
13094.20 223
13095.28 195
13096.36 226
13097.44 230
13098.52 232
13099.61 200
13100.69 228
13101.77 215
13102.85 223
13103.93 239
13105.01 244
13106.09 246
13107.17 230
13108.25 226
13109.34 229
13110.42 237
13111.50 238
13112.58 243
13113.66 220
13114.74 256
13115.82 234
13116.91 253
13117.99 248
13119.07 258
13120.15 257
13121.23 246
13122.31 248
13123.40 250
13124.48 239
13125.56 242
13126.64 258
13127.72 259
13128.81 253
13129.89 256
13130.97 228
13132.05 264
13133.14 259
13134.22 267
13135.30 262
13136.38 252
13137.47 259
13138.55 254
13139.63 246
13140.71 246
13141.80 251
13142.88 257
13143.96 227
13145.04 262
13146.13 243
13147.21 255
13148.29 225
13149.38 252
13150.46 269
13151.54 245
13152.62 289
13153.71 272
13154.79 249
13155.87 270
13156.96 266
13158.04 261
13159.12 237
13160.21 263
13161.29 256
13162.37 267
13163.46 269
13164.54 260
13165.62 249
13166.71 255
13167.79 246
13168.88 246
13169.96 244
13171.04 228
13172.13 255
13173.21 252
13174.30 238
13175.38 230
13176.46 225
13177.55 250
13178.63 242
13179.72 272
13180.80 240
13181.88 245
13182.97 257
13184.05 235
13185.14 246
13186.22 257
13187.31 245
13188.39 238
13189.48 248
13190.56 253
13191.65 239
13192.73 240
13193.81 256
13194.90 252
13195.98 270
13197.07 261
13198.15 254
13199.24 272
13200.32 254
13201.41 260
13202.49 277
13203.58 254
13204.67 248
13205.75 230
13206.84 256
13207.92 251
13209.01 254
13210.09 263
13211.18 256
13212.26 267
13213.35 270
13214.43 270
13215.52 287
13216.61 256
13217.69 265
13218.78 271
13219.86 268
13220.95 279
13222.04 247
13223.12 241
13224.21 275
13225.29 279
13226.38 282
13227.47 244
13228.55 264
13229.64 258
13230.72 272
13231.81 303
13232.90 285
13233.98 287
13235.07 252
13236.16 281
13237.24 301
13238.33 270
13239.42 267
13240.50 281
13241.59 297
13242.68 270
13243.76 247
13244.85 269
13245.94 284
13247.02 288
13248.11 285
13249.20 287
13250.29 295
13251.37 309
13252.46 300
13253.55 299
13254.63 286
13255.72 315
13256.81 322
13257.90 289
13258.98 299
13260.07 281
13261.16 308
13262.25 315
13263.33 319
13264.42 308
13265.51 328
13266.60 339
13267.69 304
13268.77 336
13269.86 325
13270.95 324
13272.04 341
13273.13 341
13274.21 356
13275.30 342
13276.39 331
13277.48 328
13278.57 320
13279.65 343
13280.74 351
13281.83 373
13282.92 367
13284.01 383
13285.10 341
13286.19 356
13287.27 394
13288.36 387
13289.45 374
13290.54 411
13291.63 368
13292.72 351
13293.81 403
13294.90 387
13295.98 403
13297.07 388
13298.16 425
13299.25 414
13300.34 403
13301.43 436
13302.52 419
13303.61 405
13304.70 421
13305.79 418
13306.88 432
13307.97 404
13309.06 455
13310.15 444
13311.24 467
13312.32 441
13313.41 491
13314.50 488
13315.59 454
13316.68 478
13317.77 481
13318.86 513
13319.95 496
13321.04 496
13322.13 491
13323.22 473
13324.31 494
13325.40 501
13326.49 508
13327.58 477
13328.68 494
13329.77 507
13330.86 489
13331.95 486
13333.04 509
13334.13 536
13335.22 548
13336.31 512
13337.40 549
13338.49 578
13339.58 547
13340.67 526
13341.76 539
13342.85 569
13343.94 557
13345.04 544
13346.13 574
13347.22 589
13348.31 593
13349.40 575
13350.49 563
13351.58 570
13352.67 559
13353.77 633
13354.86 581
13355.95 576
13357.04 596
13358.13 606
13359.22 623
13360.31 619
13361.41 630
13362.50 624
13363.59 644
13364.68 628
13365.77 673
13366.87 657
13367.96 670
13369.05 691
13370.14 628
13371.23 656
13372.33 700
13373.42 654
13374.51 650
13375.60 627
13376.69 641
13377.79 641
13378.88 590
13379.97 590
13381.06 571
13382.16 580
13383.25 580
13384.34 548
13385.43 536
13386.53 500
13387.62 519
13388.71 503
13389.81 483
13390.90 502
13391.99 440
13393.08 473
13394.18 477
13395.27 483
13396.36 478
13397.46 459
13398.55 457
13399.64 442
13400.74 449
13401.83 450
13402.92 430
13404.02 432
13405.11 419
13406.20 444
13407.30 463
13408.39 454
13409.48 455
13410.58 441
13411.67 428
13412.77 432
13413.86 444
13414.95 435
13416.05 440
13417.14 402
13418.23 430
13419.33 455
13420.42 456
13421.52 445
13422.61 427
13423.71 464
13424.80 468
13425.89 459
13426.99 465
13428.08 455
13429.18 426
13430.27 438
13431.37 488
13432.46 470
13433.56 461
13434.65 476
13435.74 459
13436.84 478
13437.93 462
13439.03 457
13440.12 429
13441.22 461
13442.31 472
13443.41 491
13444.50 495
13445.60 514
13446.69 495
13447.79 508
13448.88 517
13449.98 529
13451.08 534
13452.17 547
13453.27 536
13454.36 518
13455.46 518
13456.55 542
13457.65 545
13458.74 581
13459.84 569
13460.94 564
13462.03 586
13463.13 594
13464.22 591
13465.32 544
13466.41 575
13467.51 583
13468.61 582
13469.70 571
13470.80 555
13471.90 578
13472.99 602
13474.09 613
13475.18 604
13476.28 614
13477.38 597
13478.47 626
13479.57 607
13480.67 653
13481.76 661
13482.86 648
13483.96 669
13485.05 640
13486.15 625
13487.25 652
13488.34 665
13489.44 702
13490.54 731
13491.63 678
13492.73 711
13493.83 746
13494.93 726
13496.02 775
13497.12 752
13498.22 797
13499.31 794
13500.41 761
13501.51 784
13502.61 792
13503.70 798
13504.80 796
13505.90 807
13507.00 769
13508.09 795
13509.19 801
13510.29 781
13511.39 787
13512.49 785
13513.58 763
13514.68 755
13515.78 770
13516.88 739
13517.98 730
13519.07 716
13520.17 685
13521.27 673
13522.37 664
13523.47 660
13524.57 643
13525.66 679
13526.76 690
13527.86 673
13528.96 688
13530.06 663
13531.16 641
13532.25 706
13533.35 663
13534.45 650
13535.55 624
13536.65 616
13537.75 623
13538.85 584
13539.95 587
13541.05 621
13542.14 599
13543.24 522
13544.34 586
13545.44 569
13546.54 531
13547.64 529
13548.74 525
13549.84 512
13550.94 485
13552.04 496
13553.14 510
13554.24 459
13555.34 447
13556.44 475
13557.54 481
13558.64 474
13559.74 456
13560.84 466
13561.94 463
13563.04 445
13564.13 454
13565.23 433
13566.34 482
13567.44 460
13568.54 438
13569.64 462
13570.74 459
13571.84 449
13572.94 463
13574.04 469
13575.14 421
13576.24 434
13577.34 455
13578.44 469
13579.54 431
13580.64 445
13581.74 449
13582.84 431
13583.94 430
13585.04 431
13586.14 419
13587.24 417
13588.35 424
13589.45 425
13590.55 454
13591.65 413
13592.75 430
13593.85 453
13594.95 437
13596.05 411
13597.15 426
13598.26 431
13599.36 435
13600.46 435
13601.56 442
13602.66 415
13603.76 399
13604.86 440
13605.97 439
13607.07 434
13608.17 436
13609.27 455
13610.37 432
13611.47 441
13612.58 428
13613.68 438
13614.78 463
13615.88 474
13616.98 437
13618.09 463
13619.19 444
13620.29 418
13621.39 414
13622.50 471
13623.60 504
13624.70 473
13625.80 445
13626.91 455
13628.01 493
13629.11 465
13630.21 449
13631.32 467
13632.42 477
13633.52 467
13634.62 480
13635.73 451
13636.83 414
13637.93 439
13639.04 446
13640.14 463
13641.24 459
13642.35 438
13643.45 433
13644.55 439
13645.65 455
13646.76 493
13647.86 440
13648.96 427
13650.07 416
13651.17 443
13652.28 416
13653.38 437
13654.48 425
13655.59 441
13656.69 443
13657.79 427
13658.90 420
13660.00 418
13661.11 413
13662.21 411
13663.31 420
13664.42 438
13665.52 444
13666.63 426
13667.73 398
13668.83 384
13669.94 416
13671.04 412
13672.15 426
13673.25 437
13674.36 399
13675.46 415
13676.56 418
13677.67 422
13678.77 403
13679.88 425
13680.98 416
13682.09 420
13683.19 379
13684.30 418
13685.40 429
13686.51 375
13687.61 388
13688.72 428
13689.82 427
13690.93 394
13692.03 408
13693.14 446
13694.24 427
13695.35 428
13696.45 415
13697.56 416
13698.66 421
13699.77 418
13700.87 439
13701.98 454
13703.09 444
13704.19 409
13705.30 447
13706.40 461
13707.51 425
13708.61 431
13709.72 448
13710.83 460
13711.93 424
13713.04 470
13714.14 494
13715.25 476
13716.36 490
13717.46 482
13718.57 443
13719.67 488
13720.78 488
13721.89 513
13722.99 521
13724.10 451
13725.21 485
13726.31 527
13727.42 494
13728.53 531
13729.63 535
13730.74 524
13731.85 518
13732.95 564
13734.06 547
13735.17 523
13736.27 577
13737.38 548
13738.49 567
13739.59 539
13740.70 547
13741.81 558
13742.92 597
13744.02 590
13745.13 575
13746.24 590
13747.35 591
13748.45 614
13749.56 630
13750.67 605
13751.78 615
13752.88 673
13753.99 706
13755.10 719
13756.21 707
13757.31 726
13758.42 747
13759.53 731
13760.64 764
13761.75 784
13762.85 834
13763.96 810
13765.07 882
13766.18 931
13767.29 878
13768.39 935
13769.50 985
13770.61 997
13771.72 1008
13772.83 1036
13773.94 1027
13775.04 1023
13776.15 1028
13777.26 1014
13778.37 1033
13779.48 1044
13780.59 965
13781.70 931
13782.80 951
13783.91 917
13785.02 866
13786.13 814
13787.24 786
13788.35 807
13789.46 770
13790.57 692
13791.68 668
13792.79 664
13793.90 643
13795.00 608
13796.11 625
13797.22 603
13798.33 590
13799.44 584
13800.55 564
13801.66 537
13802.77 528
13803.88 508
13804.99 477
13806.10 510
13807.21 519
13808.32 486
13809.43 510
13810.54 486
13811.65 462
13812.76 460
13813.87 485
13814.98 458
13816.09 477
13817.20 478
13818.31 471
13819.42 445
13820.53 467
13821.64 483
13822.75 469
13823.86 457
13824.97 466
13826.08 477
13827.19 456
13828.30 426
13829.41 446
13830.53 433
13831.64 447
13832.75 407
13833.86 426
13834.97 423
13836.08 407
13837.19 425
13838.30 433
13839.41 469
13840.52 424
13841.64 426
13842.75 426
13843.86 450
13844.97 417
13846.08 425
13847.19 462
13848.30 460
13849.41 438
13850.53 431
13851.64 446
13852.75 442
13853.86 414
13854.97 426
13856.08 401
13857.20 445
13858.31 445
13859.42 440
13860.53 431
13861.64 424
13862.76 422
13863.87 472
13864.98 492
13866.09 472
13867.20 457
13868.32 474
13869.43 466
13870.54 458
13871.65 475
13872.77 484
13873.88 457
13874.99 454
13876.10 452
13877.22 483
13878.33 472
13879.44 479
13880.55 493
13881.67 475
13882.78 469
13883.89 512
13885.01 498
13886.12 496
13887.23 528
13888.34 521
13889.46 519
13890.57 520
13891.68 538
13892.80 554
13893.91 563
13895.02 553
13896.14 560
13897.25 549
13898.36 545
13899.48 569
13900.59 542
13901.70 562
13902.82 575
13903.93 499
13905.05 517
13906.16 509
13907.27 508
13908.39 523
13909.50 492
13910.61 467
13911.73 467
13912.84 479
13913.96 507
13915.07 444
13916.19 447
13917.30 437
13918.41 438
13919.53 447
13920.64 433
13921.76 454
13922.87 425
13923.99 416
13925.10 418
13926.21 411
13927.33 437
13928.44 448
13929.56 444
13930.67 415
13931.79 442
13932.90 410
13934.02 442
13935.13 419
13936.25 439
13937.36 437
13938.48 407
13939.59 429
13940.71 419
13941.82 424
13942.94 395
13944.05 396
13945.17 396
13946.28 430
13947.40 389
13948.52 385
13949.63 388
13950.75 403
13951.86 410
13952.98 397
13954.09 385
13955.21 383
13956.32 378
13957.44 404
13958.56 404
13959.67 367
13960.79 378
13961.90 384
13963.02 384
13964.14 403
13965.25 390
13966.37 401
13967.48 400
13968.60 394
13969.72 394
13970.83 384
13971.95 429
13973.07 406
13974.18 400
13975.30 410
13976.42 414
13977.53 398
13978.65 366
13979.77 421
13980.88 428
13982.00 423
13983.12 420
13984.23 398
13985.35 377
13986.47 401
13987.58 427
13988.70 408
13989.82 399
13990.94 417
13992.05 424
13993.17 391
13994.29 390
13995.40 373
13996.52 376
13997.64 409
13998.76 406
13999.87 416
14000.99 391
14002.11 402
14003.23 415
14004.35 414
14005.46 420
14006.58 400
14007.70 423
14008.82 440
14009.93 439
14011.05 422
14012.17 431
14013.29 432
14014.41 442
14015.52 435
14016.64 424
14017.76 413
14018.88 408
14020.00 414
14021.12 406
14022.23 414
14023.35 429
14024.47 408
14025.59 439
14026.71 417
14027.83 431
14028.95 450
14030.06 446
14031.18 446
14032.30 444
14033.42 443
14034.54 418
14035.66 427
14036.78 485
14037.90 457
14039.02 453
14040.14 456
14041.25 456
14042.37 488
14043.49 482
14044.61 488
14045.73 475
14046.85 465
14047.97 491
14049.09 487
14050.21 477
14051.33 478
14052.45 527
14053.57 518
14054.69 521
14055.81 524
14056.93 511
14058.05 546
14059.17 540
14060.29 543
14061.41 548
14062.53 539
14063.65 587
14064.77 577
14065.89 589
14067.01 602
14068.13 589
14069.25 609
14070.37 601
14071.49 629
14072.61 608
14073.73 618
14074.85 633
14075.97 674
14077.09 677
14078.21 650
14079.33 662
14080.45 676
14081.57 686
14082.69 691
14083.82 688
14084.94 687
14086.06 684
14087.18 688
14088.30 720
14089.42 692
14090.54 703
14091.66 702
14092.78 708
14093.91 685
14095.03 710
14096.15 739
14097.27 747
14098.39 732
14099.51 683
14100.63 671
14101.76 679
14102.88 691
14104.00 684
14105.12 721
14106.24 713
14107.36 683
14108.49 660
14109.61 639
14110.73 607
14111.85 623
14112.97 651
14114.10 614
14115.22 595
14116.34 591
14117.46 590
14118.58 585
14119.71 553
14120.83 545
14121.95 552
14123.07 525
14124.20 501
14125.32 542
14126.44 530
14127.56 558
14128.69 542
14129.81 518
14130.93 519
14132.06 486
14133.18 482
14134.30 515
14135.42 473
14136.55 472
14137.67 501
14138.79 513
14139.92 473
14141.04 474
14142.16 479
14143.29 470
14144.41 455
14145.53 465
14146.66 472
14147.78 475
14148.90 486
14150.03 445
14151.15 468
14152.27 459
14153.40 462
14154.52 456
14155.64 462
14156.77 453
14157.89 474
14159.02 485
14160.14 449
14161.26 478
14162.39 417
14163.51 425
14164.64 448
14165.76 478
14166.88 418
14168.01 433
14169.13 430
14170.26 424
14171.38 417
14172.51 412
14173.63 411
14174.75 440
14175.88 419
14177.00 446
14178.13 420
14179.25 411
14180.38 438
14181.50 436
14182.63 413
14183.75 393
14184.88 429
14186.00 412
14187.13 383
14188.25 397
14189.38 428
14190.50 395
14191.63 404
14192.75 417
14193.88 425
14195.00 417
14196.13 393
14197.25 421
14198.38 413
14199.50 407
14200.63 415
14201.76 386
14202.88 377
14204.01 408
14205.13 393
14206.26 399
14207.38 387
14208.51 392
14209.64 386
14210.76 392
14211.89 344
14213.01 388
14214.14 399
14215.27 392
14216.39 377
14217.52 358
14218.64 395
14219.77 384
14220.90 391
14222.02 376
14223.15 370
14224.28 380
14225.40 365
14226.53 365
14227.66 362
14228.78 370
14229.91 364
14231.04 364
14232.16 386
14233.29 347
14234.42 343
14235.54 409
14236.67 370
14237.80 353
14238.92 359
14240.05 379
14241.18 376
14242.31 366
14243.43 374
14244.56 351
14245.69 341
14246.82 358
14247.94 350
14249.07 354
14250.20 337
14251.33 353
14252.45 359
14253.58 359
14254.71 325
14255.84 314
14256.96 338
14258.09 356
14259.22 357
14260.35 356
14261.47 374
14262.60 344
14263.73 335
14264.86 334
14265.99 347
14267.12 362
14268.24 334
14269.37 306
14270.50 348
14271.63 344
14272.76 363
14273.89 323
14275.01 317
14276.14 336
14277.27 322
14278.40 330
14279.53 324
14280.66 343
14281.79 350
14282.91 329
14284.04 325
14285.17 318
14286.30 301
14287.43 301
14288.56 311
14289.69 325
14290.82 290
14291.95 298
14293.08 304
14294.20 288
14295.33 302
14296.46 291
14297.59 300
14298.72 305
14299.85 299
14300.98 291
14302.11 272
14303.24 288
14304.37 289
14305.50 279
14306.63 283
14307.76 277
14308.89 266
14310.02 281
14311.15 278
14312.28 294
14313.41 286
14314.54 277
14315.67 290
14316.80 283
14317.93 286
14319.06 282
14320.19 273
14321.32 273
14322.45 273
14323.58 265
14324.71 233
14325.84 251
14326.97 263
14328.10 267
14329.23 277
14330.36 267
14331.49 283
14332.62 276
14333.76 275
14334.89 260
14336.02 257
14337.15 273
14338.28 260
14339.41 275
14340.54 264
14341.67 290
14342.80 263
14343.93 256
14345.07 271
14346.20 246
14347.33 261
14348.46 273
14349.59 247
14350.72 273
14351.85 257
14352.99 217
14354.12 243
14355.25 271
14356.38 262
14357.51 263
14358.64 241
14359.78 279
14360.91 274
14362.04 240
14363.17 255
14364.30 255
14365.44 265
14366.57 262
14367.70 269
14368.83 260
14369.96 223
14371.10 238
14372.23 240
14373.36 260
14374.49 240
14375.63 280
14376.76 283
14377.89 268
14379.02 270
14380.16 290
14381.29 271
14382.42 243
14383.55 257
14384.69 251
14385.82 273
14386.95 254
14388.09 252
14389.22 263
14390.35 232
14391.49 237
14392.62 235
14393.75 239
14394.89 270
14396.02 279
14397.15 275
14398.28 252
14399.42 264
14400.55 270
14401.69 260
14402.82 282
14403.95 266
14405.09 265
14406.22 242
14407.35 266
14408.49 261
14409.62 247
14410.75 260
14411.89 278
14413.02 283
14414.16 284
14415.29 288
14416.42 293
14417.56 284
14418.69 269
14419.83 282
14420.96 278
14422.10 264
14423.23 279
14424.36 279
14425.50 278
14426.63 277
14427.77 294
14428.90 287
14430.04 298
14431.17 305
14432.31 288
14433.44 271
14434.58 309
14435.71 301
14436.85 306
14437.98 296
14439.12 305
14440.25 290
14441.39 287
14442.52 299
14443.66 297
14444.79 298
14445.93 300
14447.06 286
14448.20 310
14449.33 301
14450.47 319
14451.60 304
14452.74 292
14453.87 286
14455.01 313
14456.14 259
14457.28 268
14458.42 273
14459.55 252
14460.69 283
14461.82 258
14462.96 292
14464.10 282
14465.23 318
14466.37 297
14467.50 297
14468.64 290
14469.78 298
14470.91 331
14472.05 307
14473.18 278
14474.32 289
14475.46 314
14476.59 303
14477.73 278
14478.87 281
14480.00 279
14481.14 274
14482.28 287
14483.41 298
14484.55 282
14485.69 279
14486.82 291
14487.96 282
14489.10 280
14490.23 270
14491.37 260
14492.51 266
14493.65 267
14494.78 256
14495.92 249
14497.06 250
14498.19 259
14499.33 264
14500.47 247
14501.61 258
14502.74 242
14503.88 253
14505.02 238
14506.16 242
14507.29 238
14508.43 239
14509.57 271
14510.71 274
14511.85 261
14512.98 241
14514.12 247
14515.26 275
14516.40 259
14517.54 253
14518.67 238
14519.81 255
14520.95 285
14522.09 248
14523.23 234
14524.36 255
14525.50 234
14526.64 239
14527.78 248
14528.92 230
14530.06 225
14531.19 260
14532.33 254
14533.47 251
14534.61 218
14535.75 232
14536.89 226
14538.03 239
14539.17 259
14540.31 256
14541.44 258
14542.58 259
14543.72 262
14544.86 239
14546.00 243
14547.14 238
14548.28 235
14549.42 259
14550.56 248
14551.70 239
14552.84 258
14553.98 229
14555.12 235
14556.25 263
14557.39 246
14558.53 237
14559.67 245
14560.81 225
14561.95 255
14563.09 257
14564.23 272
14565.37 258
14566.51 267
14567.65 269
14568.79 264
14569.93 275
14571.07 260
14572.21 276
14573.35 272
14574.49 261
14575.63 261
14576.77 261
14577.92 294
14579.06 304
14580.20 284
14581.34 284
14582.48 277
14583.62 290
14584.76 275
14585.90 285
14587.04 271
14588.18 271
14589.32 297
14590.46 286
14591.60 316
14592.74 330
14593.89 310
14595.03 291
14596.17 332
14597.31 325
14598.45 313
14599.59 321
14600.73 343
14601.87 329
14603.02 301
14604.16 313
14605.30 328
14606.44 345
14607.58 316
14608.72 303
14609.86 352
14611.01 350
14612.15 338
14613.29 350
14614.43 342
14615.57 354
14616.72 354
14617.86 356
14619.00 355
14620.14 360
14621.28 368
14622.43 383
14623.57 374
14624.71 385
14625.85 383
14627.00 414
14628.14 419
14629.28 391
14630.42 411
14631.56 423
14632.71 434
14633.85 428
14634.99 427
14636.14 478
14637.28 439
14638.42 455
14639.56 435
14640.71 456
14641.85 417
14642.99 430
14644.14 421
14645.28 422
14646.42 403
14647.56 384
14648.71 399
14649.85 339
14650.99 363
14652.14 354
14653.28 352
14654.42 347
14655.57 323
14656.71 310
14657.85 310
14659.00 311
14660.14 294
14661.29 243
14662.43 277
14663.57 306
14664.72 319
14665.86 319
14667.00 293
14668.15 259
14669.29 310
14670.44 277
14671.58 283
14672.73 286
14673.87 253
14675.01 283
14676.16 248
14677.30 274
14678.45 247
14679.59 242
14680.74 258
14681.88 261
14683.02 250
14684.17 229
14685.31 236
14686.46 230
14687.60 247
14688.75 235
14689.89 233
14691.04 221
14692.18 238
14693.33 236
14694.47 220
14695.62 231
14696.76 242
14697.91 221
14699.05 240
14700.20 220
14701.34 208
14702.49 212
14703.63 248
14704.78 232
14705.92 225
14707.07 211
14708.22 227
14709.36 215
14710.51 211
14711.65 224
14712.80 227
14713.94 236
14715.09 196
14716.23 213
14717.38 227
14718.53 217
14719.67 211
14720.82 224
14721.96 183
14723.11 211
14724.26 225
14725.40 229
14726.55 199
14727.70 209
14728.84 202
14729.99 220
14731.13 206
14732.28 212
14733.43 206
14734.57 202
14735.72 188
14736.87 210
14738.01 218
14739.16 223
14740.31 218
14741.45 220
14742.60 229
14743.75 211
14744.89 195
14746.04 211
14747.19 204
14748.34 196
14749.48 196
14750.63 232
14751.78 212
14752.92 207
14754.07 173
14755.22 205
14756.37 212
14757.51 218
14758.66 212
14759.81 197
14760.96 176
14762.10 205
14763.25 198
14764.40 190
14765.55 199
14766.70 202
14767.84 208
14768.99 213
14770.14 200
14771.29 194
14772.43 225
14773.58 187
14774.73 201
14775.88 186
14777.03 212
14778.18 206
14779.32 203
14780.47 191
14781.62 211
14782.77 192
14783.92 183
14785.07 185
14786.21 173
14787.36 172
14788.51 181
14789.66 205
14790.81 183
14791.96 186
14793.11 174
14794.26 208
14795.40 153
14796.55 171
14797.70 180
14798.85 189
14800.00 187
14801.15 180
14802.30 182
14803.45 166
14804.60 166
14805.75 180
14806.90 176
14808.05 181
14809.19 169
14810.34 180
14811.49 183
14812.64 168
14813.79 187
14814.94 172
14816.09 180
14817.24 154
14818.39 162
14819.54 159
14820.69 154
14821.84 160
14822.99 163
14824.14 169
14825.29 162
14826.44 164
14827.59 165
14828.74 147
14829.89 162
14831.04 144
14832.19 169
14833.34 164
14834.49 146
14835.64 127
14836.79 180
14837.95 148
14839.10 145
14840.25 143
14841.40 162
14842.55 165
14843.70 155
14844.85 156
14846.00 155
14847.15 156
14848.30 157
14849.45 165
14850.60 176
14851.76 146
14852.91 174
14854.06 182
14855.21 150
14856.36 150
14857.51 153
14858.66 177
14859.81 149
14860.97 168
14862.12 144
14863.27 168
14864.42 165
14865.57 155
14866.72 164
14867.88 152
14869.03 160
14870.18 160
14871.33 175
14872.48 167
14873.64 161
14874.79 146
14875.94 159
14877.09 153
14878.24 146
14879.40 160
14880.55 153
14881.70 158
14882.85 137
14884.00 139
14885.16 152
14886.31 151
14887.46 167
14888.61 148
14889.77 173
14890.92 165
14892.07 153
14893.23 152
14894.38 145
14895.53 159
14896.68 150
14897.84 157
14898.99 145
14900.14 167
14901.30 148
14902.45 158
14903.60 134
14904.75 147
14905.91 168
14907.06 155
14908.21 151
14909.37 150
14910.52 165
14911.67 166
14912.83 150
14913.98 157
14915.14 171
14916.29 148
14917.44 147
14918.60 151
14919.75 138
14920.90 140
14922.06 157
14923.21 157
14924.37 187
14925.52 160
14926.67 161
14927.83 154
14928.98 159
14930.14 148
14931.29 175
14932.44 165
14933.60 163
14934.75 145
14935.91 143
14937.06 150
14938.22 143
14939.37 160
14940.52 175
14941.68 157
14942.83 176
14943.99 157
14945.14 171
14946.30 153
14947.45 178
14948.61 164
14949.76 180
14950.92 158
14952.07 153
14953.23 163
14954.38 178
14955.54 168
14956.69 170
14957.85 170
14959.00 175
14960.16 181
14961.31 150
14962.47 156
14963.62 170
14964.78 176
14965.94 170
14967.09 179
14968.25 182
14969.40 192
14970.56 198
14971.71 185
14972.87 149
14974.03 168
14975.18 173
14976.34 173
14977.49 156
14978.65 149
14979.81 170
14980.96 181
14982.12 189
14983.27 172
14984.43 195
14985.59 152
14986.74 184
14987.90 170
14989.06 178
14990.21 171
14991.37 165
14992.53 163
14993.68 143
14994.84 139
14996.00 160
14997.15 164
14998.31 158
14999.47 152
15000.62 154
15001.78 154
15002.94 163
15004.09 155
15005.25 148
15006.41 139
15007.56 151
15008.72 149
15009.88 148
15011.04 154
15012.19 151
15013.35 166
15014.51 162
15015.67 140
15016.82 151
15017.98 135
15019.14 140
15020.30 149
15021.45 145
15022.61 160
15023.77 152
15024.93 156
15026.08 146
15027.24 156
15028.40 139
15029.56 136
15030.72 138
15031.87 128
15033.03 155
15034.19 148
15035.35 140
15036.51 146
15037.67 136
15038.82 136
15039.98 133
15041.14 147
15042.30 139
15043.46 148
15044.62 139
15045.78 150
15046.93 144
15048.09 125
15049.25 132
15050.41 143
15051.57 144
15052.73 121
15053.89 139
15055.05 135
15056.20 129
15057.36 124
15058.52 150
15059.68 140
15060.84 136
15062.00 157
15063.16 130
15064.32 138
15065.48 164
15066.64 149
15067.80 146
15068.96 123
15070.12 139
15071.28 144
15072.44 136
15073.60 140
15074.76 141
15075.91 136
15077.07 128
15078.23 141
15079.39 146
15080.55 142
15081.71 131
15082.87 145
15084.03 127
15085.19 135
15086.35 135
15087.51 151
15088.68 145
15089.84 130
15091.00 137
15092.16 130
15093.32 130
15094.48 117
15095.64 144
15096.80 152
15097.96 120
15099.12 124
15100.28 134
15101.44 134
15102.60 134
15103.76 137
15104.92 132
15106.08 139
15107.25 140
15108.41 124
15109.57 156
15110.73 168
15111.89 146
15113.05 145
15114.21 131
15115.37 130
15116.54 141
15117.70 137
15118.86 141
15120.02 138
15121.18 133
15122.34 138
15123.50 130
15124.67 125
15125.83 141
15126.99 152
15128.15 159
15129.31 138
15130.47 145
15131.64 137
15132.80 153
15133.96 152
15135.12 146
15136.28 169
15137.45 149
15138.61 135
15139.77 129
15140.93 145
15142.10 142
15143.26 152
15144.42 156
15145.58 152
15146.75 160
15147.91 146
15149.07 162
15150.23 177
15151.40 156
15152.56 142
15153.72 155
15154.88 174
15156.05 145
15157.21 163
15158.37 147
15159.54 156
15160.70 168
15161.86 171
15163.03 170
15164.19 164
15165.35 182
15166.52 162
15167.68 171
15168.84 172
15170.01 164
15171.17 150
15172.33 159
15173.50 187
15174.66 172
15175.82 183
15176.99 172
15178.15 179
15179.31 177
15180.48 175
15181.64 168
15182.81 166
15183.97 184
15185.13 180
15186.30 188
15187.46 176
15188.63 194
15189.79 183
15190.95 170
15192.12 172
15193.28 178
15194.45 177
15195.61 185
15196.78 199
15197.94 197
15199.10 183
15200.27 208
15201.43 203
15202.60 196
15203.76 196
15204.93 199
15206.09 186
15207.26 161
15208.42 194
15209.59 189
15210.75 192
15211.92 201
15213.08 213
15214.25 209
15215.41 202
15216.58 217
15217.74 198
15218.91 206
15220.07 222
15221.24 226
15222.40 240
15223.57 222
15224.74 225
15225.90 241
15227.07 233
15228.23 226
15229.40 222
15230.56 229
15231.73 229
15232.89 237
15234.06 218
15235.23 238
15236.39 235
15237.56 222
15238.72 246
15239.89 226
15241.06 233
15242.22 238
15243.39 255
15244.56 233
15245.72 209
15246.89 228
15248.05 247
15249.22 236
15250.39 238
15251.55 225
15252.72 232
15253.89 209
15255.05 218
15256.22 215
15257.39 247
15258.55 210
15259.72 200
15260.89 209
15262.05 216
15263.22 207
15264.39 204
15265.56 208
15266.72 191
15267.89 207
15269.06 195
15270.22 201
15271.39 195
15272.56 174
15273.73 193
15274.89 180
15276.06 191
15277.23 188
15278.40 203
15279.56 190
15280.73 175
15281.90 182
15283.07 186
15284.23 178
15285.40 187
15286.57 179
15287.74 185
15288.91 183
15290.07 162
15291.24 181
15292.41 197
15293.58 170
15294.75 183
15295.92 190
15297.08 179
15298.25 179
15299.42 169
15300.59 201
15301.76 174
15302.93 202
15304.09 186
15305.26 185
15306.43 193
15307.60 192
15308.77 192
15309.94 186
15311.11 180
15312.28 179
15313.44 191
15314.61 189
15315.78 190
15316.95 195
15318.12 208
15319.29 196
15320.46 187
15321.63 206
15322.80 234
15323.97 205
15325.14 204
15326.30 207
15327.47 193
15328.64 198
15329.81 197
15330.98 197
15332.15 180
15333.32 192
15334.49 209
15335.66 188
15336.83 188
15338.00 192
15339.17 202
15340.34 199
15341.51 209
15342.68 226
15343.85 200
15345.02 196
15346.19 219
15347.36 196
15348.53 232
15349.70 212
15350.87 207
15352.04 247
15353.21 229
15354.38 206
15355.55 227
15356.72 278
15357.90 243
15359.07 264
15360.24 225
15361.41 241
15362.58 246
15363.75 222
15364.92 238
15366.09 261
15367.26 250
15368.43 273
15369.60 263
15370.77 274
15371.95 241
15373.12 238
15374.29 245
15375.46 268
15376.63 260
15377.80 238
15378.97 256
15380.15 244
15381.32 238
15382.49 239
15383.66 244
15384.83 229
15386.00 249
15387.17 241
15388.35 254
15389.52 216
15390.69 223
15391.86 247
15393.03 240
15394.21 224
15395.38 237
15396.55 220
15397.72 212
15398.89 234
15400.07 242
15401.24 237
15402.41 214
15403.58 228
15404.76 201
15405.93 223
15407.10 195
15408.27 219
15409.45 208
15410.62 189
15411.79 202
15412.96 179
15414.14 199
15415.31 189
15416.48 183
15417.66 181
15418.83 198
15420.00 173
15421.17 171
15422.35 159
15423.52 180
15424.69 167
15425.87 183
15427.04 169
15428.21 154
15429.39 175
15430.56 173
15431.73 172
15432.91 166
15434.08 159
15435.25 161
15436.43 174
15437.60 178
15438.77 176
15439.95 157
15441.12 153
15442.30 148
15443.47 172
15444.64 178
15445.82 164
15446.99 161
15448.17 172
15449.34 168
15450.51 155
15451.69 154
15452.86 168
15454.04 172
15455.21 163
15456.39 189
15457.56 155
15458.73 168
15459.91 143
15461.08 162
15462.26 157
15463.43 157
15464.61 160
15465.78 159
15466.96 148
15468.13 167
15469.31 172
15470.48 166
15471.66 174
15472.83 168
15474.01 168
15475.18 164
15476.36 159
15477.53 140
15478.71 164
15479.88 155
15481.06 162
15482.23 158
15483.41 164
15484.58 173
15485.76 159
15486.93 164
15488.11 153
15489.29 169
15490.46 146
15491.64 174
15492.81 157
15493.99 157
15495.16 153
15496.34 184
15497.52 168
15498.69 168
15499.87 156
15501.04 182
15502.22 155
15503.40 157
15504.57 163
15505.75 154
15506.92 166
15508.10 167
15509.28 157
15510.45 164
15511.63 157
15512.81 165
15513.98 173
15515.16 167
15516.34 159
15517.51 163
15518.69 166
15519.87 163
15521.04 155
15522.22 170
15523.40 178
15524.57 170
15525.75 167
15526.93 170
15528.11 147
15529.28 177
15530.46 157
15531.64 163
15532.81 160
15533.99 165
15535.17 174
15536.35 174
15537.52 165
15538.70 148
15539.88 160
15541.06 170
15542.23 184
15543.41 166
15544.59 163
15545.77 164
15546.95 171
15548.12 149
15549.30 173
15550.48 167
15551.66 158
15552.83 175
15554.01 194
15555.19 161
15556.37 160
15557.55 165
15558.73 201
15559.90 192
15561.08 190
15562.26 186
15563.44 183
15564.62 172
15565.80 179
15566.97 168
15568.15 188
15569.33 176
15570.51 184
15571.69 180
15572.87 181
15574.05 179
15575.23 193
15576.40 202
15577.58 179
15578.76 200
15579.94 203
15581.12 206
15582.30 205
15583.48 187
15584.66 203
15585.84 188
15587.02 223
15588.20 196
15589.38 189
15590.56 201
15591.73 193
15592.91 221
15594.09 239
15595.27 213
15596.45 221
15597.63 238
15598.81 220
15599.99 211
15601.17 216
15602.35 232
15603.53 245
15604.71 238
15605.89 219
15607.07 258
15608.25 238
15609.43 238
15610.61 238
15611.79 250
15612.97 244
15614.15 262
15615.33 253
15616.51 227
15617.69 262
15618.88 254
15620.06 268
15621.24 259
15622.42 248
15623.60 275
15624.78 273
15625.96 287
15627.14 244
15628.32 265
15629.50 300
15630.68 318
15631.86 265
15633.05 271
15634.23 279
15635.41 305
15636.59 286
15637.77 308
15638.95 277
15640.13 289
15641.31 285
15642.50 276
15643.68 279
15644.86 286
15646.04 307
15647.22 322
15648.40 301
15649.58 302
15650.77 287
15651.95 283
15653.13 311
15654.31 297
15655.49 298
15656.68 295
15657.86 320
15659.04 288
15660.22 302
15661.40 294
15662.59 300
15663.77 316
15664.95 321
15666.13 282
15667.32 338
15668.50 323
15669.68 329
15670.86 303
15672.05 295
15673.23 307
15674.41 317
15675.59 315
15676.78 295
15677.96 320
15679.14 286
15680.32 306
15681.51 275
15682.69 278
15683.87 264
15685.06 274
15686.24 269
15687.42 256
15688.61 257
15689.79 261
15690.97 274
15692.16 262
15693.34 285
15694.52 302
15695.71 315
15696.89 259
15698.07 239
15699.26 284
15700.44 267
15701.62 272
15702.81 276
15703.99 256
15705.17 264
15706.36 281
15707.54 272
15708.73 273
15709.91 297
15711.09 267
15712.28 274
15713.46 284
15714.65 256
15715.83 290
15717.02 253
15718.20 291
15719.38 267
15720.57 280
15721.75 291
15722.94 309
15724.12 285
15725.31 278
15726.49 283
15727.68 298
15728.86 284
15730.04 302
15731.23 321
15732.41 285
15733.60 320
15734.78 338
15735.97 349
15737.15 323
15738.34 337
15739.52 346
15740.71 345
15741.89 369
15743.08 349
15744.27 328
15745.45 318
15746.64 360
15747.82 332
15749.01 331
15750.19 356
15751.38 380
15752.56 346
15753.75 342
15754.93 336
15756.12 372
15757.31 414
15758.49 403
15759.68 367
15760.86 347
15762.05 364
15763.24 357
15764.42 382
15765.61 365
15766.79 387
15767.98 361
15769.17 387
15770.35 372
15771.54 348
15772.72 339
15773.91 327
15775.10 328
15776.28 318
15777.47 343
15778.66 334
15779.84 333
15781.03 357
15782.22 340
15783.40 335
15784.59 328
15785.78 329
15786.96 326
15788.15 314
15789.34 309
15790.53 326
15791.71 302
15792.90 304
15794.09 322
15795.27 304
15796.46 282
15797.65 284
15798.84 295
15800.02 317
15801.21 303
15802.40 284
15803.59 278
15804.77 288
15805.96 291
15807.15 276
15808.34 273
15809.52 266
15810.71 264
15811.90 294
15813.09 259
15814.28 279
15815.46 283
15816.65 279
15817.84 289
15819.03 294
15820.22 272
15821.40 298
15822.59 313
15823.78 276
15824.97 243
15826.16 285
15827.35 298
15828.53 272
15829.72 285
15830.91 271
15832.10 249
15833.29 261
15834.48 286
15835.67 298
15836.85 280
15838.04 276
15839.23 268
15840.42 282
15841.61 278
15842.80 269
15843.99 256
15845.18 275
15846.37 273
15847.55 282
15848.74 293
15849.93 284
15851.12 260
15852.31 264
15853.50 294
15854.69 269
15855.88 270
15857.07 303
15858.26 283
15859.45 273
15860.64 250
15861.83 280
15863.02 287
15864.21 270
15865.40 271
15866.59 258
15867.78 254
15868.97 256
15870.16 283
15871.35 306
15872.54 281
15873.73 285
15874.92 277
15876.11 289
15877.30 296
15878.49 292
15879.68 300
15880.87 293
15882.06 316
15883.25 307
15884.44 294
15885.63 305
15886.82 312
15888.01 288
15889.20 306
15890.39 313
15891.59 307
15892.78 313
15893.97 320
15895.16 301
15896.35 325
15897.54 320
15898.73 325
15899.92 348
15901.11 369
15902.30 359
15903.50 336
15904.69 344
15905.88 357
15907.07 360
15908.26 352
15909.45 344
15910.64 345
15911.84 342
15913.03 354
15914.22 383
15915.41 416
15916.60 382
15917.79 357
15918.99 366
15920.18 364
15921.37 393
15922.56 394
15923.75 372
15924.95 385
15926.14 398
15927.33 404
15928.52 367
15929.71 392
15930.91 374
15932.10 396
15933.29 368
15934.48 333
15935.68 360
15936.87 379
15938.06 379
15939.25 349
15940.45 348
15941.64 339
15942.83 323
15944.03 341
15945.22 335
15946.41 321
15947.60 304
15948.80 255
15949.99 290
15951.18 271
15952.38 291
15953.57 282
15954.76 282
15955.96 252
15957.15 276
15958.34 271
15959.54 272
15960.73 239
15961.92 258
15963.12 258
15964.31 233
15965.50 245
15966.70 218
15967.89 250
15969.08 207
15970.28 247
15971.47 220
15972.67 213
15973.86 212
15975.05 221
15976.25 222
15977.44 231
15978.64 217
15979.83 203
15981.02 201
15982.22 173
15983.41 181
15984.61 187
15985.80 171
15987.00 193
15988.19 203
15989.38 196
15990.58 185
15991.77 193
15992.97 190
15994.16 178
15995.36 177
15996.55 188
15997.75 181
15998.94 182
16000.14 175
16001.33 194
16002.53 166
16003.72 187
16004.92 163
16006.11 184
16007.31 185
16008.50 190
16009.70 183
16010.89 188
16012.09 181
16013.28 159
16014.48 177
16015.67 187
16016.87 188
16018.07 170
16019.26 164
16020.46 170
16021.65 180
16022.85 174
16024.04 174
16025.24 174
16026.44 179
16027.63 164
16028.83 179
16030.02 173
16031.22 166
16032.42 178
16033.61 177
16034.81 164
16036.00 166
16037.20 169
16038.40 167
16039.59 183
16040.79 174
16041.99 171
16043.18 169
16044.38 172
16045.58 157
16046.77 157
16047.97 149
16049.17 171
16050.36 170
16051.56 166
16052.76 166
16053.95 151
16055.15 194
16056.35 163
16057.54 171
16058.74 160
16059.94 160
16061.14 190
16062.33 181
16063.53 163
16064.73 152
16065.92 164
16067.12 164
16068.32 151
16069.52 173
16070.71 172
16071.91 157
16073.11 149
16074.31 152
16075.50 148
16076.70 157
16077.90 148
16079.10 159
16080.30 156
16081.49 145
16082.69 159
16083.89 150
16085.09 152
16086.29 150
16087.48 152
16088.68 153
16089.88 142
16091.08 139
16092.28 145
16093.48 146
16094.67 142
16095.87 135
16097.07 156
16098.27 156
16099.47 146
16100.67 133
16101.87 144
16103.06 147
16104.26 149
16105.46 130
16106.66 125
16107.86 149
16109.06 148
16110.26 137
16111.46 137
16112.66 142
16113.86 137
16115.05 149
16116.25 122
16117.45 121
16118.65 128
16119.85 135
16121.05 152
16122.25 128
16123.45 131
16124.65 122
16125.85 125
16127.05 129
16128.25 126
16129.45 136
16130.65 130
16131.85 142
16133.05 107
16134.25 119
16135.45 110
16136.65 128
16137.85 130
16139.05 126
16140.25 115
16141.45 131
16142.65 112
16143.85 107
16145.05 108
16146.25 130
16147.45 139
16148.65 135
16149.85 115
16151.05 138
16152.25 132
16153.45 124
16154.65 121
16155.85 117
16157.05 138
16158.25 133
16159.46 148
16160.66 122
16161.86 110
16163.06 131
16164.26 111
16165.46 131
16166.66 144
16167.86 126
16169.06 123
16170.27 126
16171.47 130
16172.67 126
16173.87 130
16175.07 130
16176.27 130
16177.47 112
16178.67 116
16179.88 137
16181.08 133
16182.28 127
16183.48 126
16184.68 128
16185.89 128
16187.09 125
16188.29 128
16189.49 120
16190.69 119
16191.90 123
16193.10 122
16194.30 131
16195.50 143
16196.70 111
16197.91 141
16199.11 147
16200.31 129
16201.51 135
16202.72 121
16203.92 147
16205.12 141
16206.32 162
16207.53 120
16208.73 139
16209.93 125
16211.13 131
16212.34 114
16213.54 122
16214.74 116
16215.95 125
16217.15 151
16218.35 130
16219.55 152
16220.76 119
16221.96 129
16223.16 126
16224.37 156
16225.57 143
16226.77 123
16227.98 131
16229.18 136
16230.38 140
16231.59 147
16232.79 129
16233.99 134
16235.20 132
16236.40 141
16237.61 166
16238.81 145
16240.01 138
16241.22 150
16242.42 155
16243.63 135
16244.83 168
16246.03 151
16247.24 172
16248.44 144
16249.65 161
16250.85 156
16252.05 130
16253.26 151
16254.46 136
16255.67 168
16256.87 163
16258.08 163
16259.28 158
16260.49 155
16261.69 155
16262.89 126
16264.10 156
16265.30 158
16266.51 169
16267.71 160
16268.92 162
16270.12 157
16271.33 155
16272.53 146
16273.74 143
16274.94 146
16276.15 146
16277.35 150
16278.56 163
16279.77 161
16280.97 169
16282.18 157
16283.38 164
16284.59 146
16285.79 158
16287.00 150
16288.20 143
16289.41 147
16290.61 154
16291.82 159
16293.03 171
16294.23 162
16295.44 161
16296.64 141
16297.85 145
16299.06 150
16300.26 162
16301.47 173
16302.67 156
16303.88 153
16305.09 163
16306.29 154
16307.50 159
16308.71 153
16309.91 152
16311.12 155
16312.33 147
16313.53 152
16314.74 182
16315.95 153
16317.15 153
16318.36 144
16319.57 169
16320.77 152
16321.98 162
16323.19 149
16324.39 149
16325.60 146
16326.81 138
16328.01 140
16329.22 128
16330.43 166
16331.64 147
16332.84 153
16334.05 139
16335.26 138
16336.47 150
16337.67 135
16338.88 147
16340.09 148
16341.30 131
16342.50 164
16343.71 142
16344.92 137
16346.13 142
16347.33 139
16348.54 108
16349.75 129
16350.96 129
16352.17 125
16353.37 126
16354.58 124
16355.79 140
16357.00 132
16358.21 136
16359.41 117
16360.62 127
16361.83 124
16363.04 119
16364.25 122
16365.46 108
16366.67 113
16367.87 125
16369.08 124
16370.29 131
16371.50 116
16372.71 120
16373.92 127
16375.13 116
16376.34 114
16377.54 127
16378.75 127
16379.96 129
16381.17 110
16382.38 135
16383.59 116
16384.80 112
16386.01 123
16387.22 115
16388.43 123
16389.64 121
16390.85 128
16392.05 127
16393.26 119
16394.47 131
16395.68 131
16396.89 110
16398.10 110
16399.31 130
16400.52 129
16401.73 104
16402.94 123
16404.15 118
16405.36 124
16406.57 114
16407.78 128
16408.99 110
16410.20 121
16411.41 131
16412.62 135
16413.83 111
16415.04 121
16416.25 113
16417.46 125
16418.67 117
16419.88 121
16421.10 122
16422.31 131
16423.52 131
16424.73 108
16425.94 119
16427.15 128
16428.36 135
16429.57 112
16430.78 132
16431.99 124
16433.20 137
16434.41 127
16435.63 119
16436.84 125
16438.05 108
16439.26 106
16440.47 102
16441.68 125
16442.89 118
16444.10 118
16445.32 108
16446.53 125
16447.74 126
16448.95 105
16450.16 117
16451.37 128
16452.59 122
16453.80 117
16455.01 116
16456.22 111
16457.43 111
16458.64 105
16459.86 109
16461.07 116
16462.28 99
16463.49 107
16464.70 110
16465.92 118
16467.13 112
16468.34 108
16469.55 115
16470.77 114
16471.98 108
16473.19 117
16474.40 112
16475.62 121
16476.83 118
16478.04 131
16479.25 128
16480.47 104
16481.68 110
16482.89 119
16484.11 112
16485.32 122
16486.53 121
16487.74 123
16488.96 117
16490.17 122
16491.38 130
16492.60 108
16493.81 94
16495.02 102
16496.24 126
16497.45 108
16498.66 118
16499.88 116
16501.09 138
16502.30 124
16503.52 109
16504.73 113
16505.94 105
16507.16 116
16508.37 110
16509.59 125
16510.80 101
16512.01 128
16513.23 113
16514.44 118
16515.66 131
16516.87 130
16518.08 119
16519.30 127
16520.51 92
16521.73 106
16522.94 112
16524.16 114
16525.37 119
16526.58 127
16527.80 113
16529.01 119
16530.23 112
16531.44 118
16532.66 118
16533.87 99
16535.09 119
16536.30 131
16537.52 124
16538.73 111
16539.95 126
16541.16 124
16542.38 117
16543.59 119
16544.81 113
16546.02 124
16547.24 114
16548.45 125
16549.67 129
16550.88 127
16552.10 126
16553.31 138
16554.53 133
16555.74 132
16556.96 119
16558.18 113
16559.39 125
16560.61 126
16561.82 131
16563.04 147
16564.25 117
16565.47 132
16566.69 135
16567.90 119
16569.12 139
16570.33 127
16571.55 139
16572.77 123
16573.98 151
16575.20 122
16576.41 118
16577.63 134
16578.85 134
16580.06 132
16581.28 121
16582.50 124
16583.71 131
16584.93 116
16586.15 125
16587.36 131
16588.58 122
16589.80 111
16591.01 134
16592.23 138
16593.45 129
16594.66 140
16595.88 120
16597.10 114
16598.32 113
16599.53 126
16600.75 130
16601.97 108
16603.18 105
16604.40 95
16605.62 113
16606.84 108
16608.05 110
16609.27 124
16610.49 119
16611.71 125
16612.92 120
16614.14 104
16615.36 116
16616.58 110
16617.79 100
16619.01 116
16620.23 93
16621.45 94
16622.67 100
16623.88 109
16625.10 110
16626.32 120
16627.54 112
16628.76 113
16629.97 95
16631.19 111
16632.41 113
16633.63 104
16634.85 108
16636.07 118
16637.29 111
16638.50 112
16639.72 109
16640.94 99
16642.16 94
16643.38 127
16644.60 112
16645.82 103
16647.03 111
16648.25 88
16649.47 102
16650.69 103
16651.91 93
16653.13 94
16654.35 112
16655.57 104
16656.79 101
16658.01 120
16659.23 108
16660.45 105
16661.66 101
16662.88 90
16664.10 107
16665.32 101
16666.54 111
16667.76 102
16668.98 101
16670.20 114
16671.42 102
16672.64 100
16673.86 110
16675.08 118
16676.30 106
16677.52 93
16678.74 88
16679.96 119
16681.18 86
16682.40 110
16683.62 125
16684.84 92
16686.06 118
16687.28 107
16688.50 117
16689.72 79
16690.94 113
16692.16 99
16693.39 97
16694.61 105
16695.83 103
16697.05 90
16698.27 88
16699.49 89
16700.71 101
16701.93 96
16703.15 95
16704.37 105
16705.59 90
16706.81 86
16708.04 85
16709.26 101
16710.48 103
16711.70 94
16712.92 98
16714.14 108
16715.36 104
16716.58 94
16717.81 103
16719.03 101
16720.25 119
16721.47 95
16722.69 105
16723.91 105
16725.14 97
16726.36 99
16727.58 111
16728.80 93
16730.02 101
16731.24 76
16732.47 89
16733.69 95
16734.91 88
16736.13 101
16737.36 110
16738.58 118
16739.80 95
16741.02 104
16742.24 94
16743.47 99
16744.69 97
16745.91 100
16747.13 95
16748.36 86
16749.58 92
16750.80 100
16752.02 72
16753.25 77
16754.47 89
16755.69 98
16756.92 96
16758.14 98
16759.36 113
16760.59 96
16761.81 100
16763.03 86
16764.25 106
16765.48 82
16766.70 97
16767.92 90
16769.15 91
16770.37 77
16771.59 99
16772.82 116
16774.04 105
16775.27 94
16776.49 83
16777.71 108
16778.94 75
16780.16 109
16781.38 91
16782.61 90
16783.83 94
16785.06 100
16786.28 108
16787.50 106
16788.73 88
16789.95 106
16791.18 93
16792.40 88
16793.62 112
16794.85 105
16796.07 98
16797.30 100
16798.52 83
16799.75 104
16800.97 98
16802.19 103
16803.42 108
16804.64 94
16805.87 108
16807.09 93
16808.32 98
16809.54 100
16810.77 85
16811.99 96
16813.22 102
16814.44 102
16815.67 92
16816.89 105
16818.12 125
16819.34 104
16820.57 91
16821.79 101
16823.02 102
16824.24 108
16825.47 92
16826.70 113
16827.92 108
16829.15 113
16830.37 110
16831.60 112
16832.82 106
16834.05 104
16835.27 122
16836.50 105
16837.73 103
16838.95 97
16840.18 118
16841.40 128
16842.63 117
16843.86 104
16845.08 109
16846.31 121
16847.53 119
16848.76 124
16849.99 114
16851.21 122
16852.44 130
16853.67 126
16854.89 129
16856.12 126
16857.35 125
16858.57 133
16859.80 132
16861.03 134
16862.25 122
16863.48 153
16864.71 140
16865.93 154
16867.16 155
16868.39 160
16869.61 145
16870.84 143
16872.07 139
16873.30 144
16874.52 122
16875.75 146
16876.98 155
16878.20 172
16879.43 157
16880.66 150
16881.89 160
16883.11 160
16884.34 157
16885.57 156
16886.80 174
16888.02 166
16889.25 158
16890.48 158
16891.71 165
16892.94 163
16894.16 164
16895.39 180
16896.62 182
16897.85 163
16899.08 129
16900.30 172
16901.53 145
16902.76 157
16903.99 165
16905.22 163
16906.45 161
16907.67 147
16908.90 143
16910.13 140
16911.36 169
16912.59 149
16913.82 155
16915.04 140
16916.27 137
16917.50 123
16918.73 147
16919.96 137
16921.19 140
16922.42 132
16923.65 142
16924.88 129
16926.10 126
16927.33 127
16928.56 131
16929.79 134
16931.02 121
16932.25 136
16933.48 122
16934.71 142
16935.94 129
16937.17 124
16938.40 123
16939.63 127
16940.86 121
16942.09 138
16943.32 144
16944.55 135
16945.78 155
16947.01 144
16948.24 124
16949.47 121
16950.70 129
16951.93 140
16953.16 137
16954.39 131
16955.62 144
16956.85 132
16958.08 130
16959.31 143
16960.54 127
16961.77 136
16963.00 130
16964.23 115
16965.46 142
16966.69 126
16967.92 116
16969.15 141
16970.38 150
16971.61 143
16972.84 123
16974.07 132
16975.30 128
16976.54 133
16977.77 128
16979.00 127
16980.23 127
16981.46 127
16982.69 128
16983.92 130
16985.15 115
16986.38 108
16987.62 113
16988.85 112
16990.08 126
16991.31 113
16992.54 107
16993.77 110
16995.00 114
16996.24 133
16997.47 126
16998.70 118
16999.93 124
17001.16 117
17002.39 108
17003.63 109
17004.86 118
17006.09 95
17007.32 111
17008.55 106
17009.79 104
17011.02 118
17012.25 110
17013.48 98
17014.72 96
17015.95 102
17017.18 122
17018.41 125
17019.64 111
17020.88 122
17022.11 109
17023.34 110
17024.58 101
17025.81 110
17027.04 106
17028.27 99
17029.51 120
17030.74 113
17031.97 111
17033.21 105
17034.44 103
17035.67 101
17036.90 104
17038.14 90
17039.37 122
17040.60 107
17041.84 101
17043.07 91
17044.30 94
17045.54 100
17046.77 101
17048.00 119
17049.24 98
17050.47 89
17051.70 83
17052.94 103
17054.17 91
17055.41 107
17056.64 94
17057.87 83
17059.11 95
17060.34 103
17061.58 84
17062.81 81
17064.04 75
17065.28 87
17066.51 82
17067.75 78
17068.98 99
17070.21 88
17071.45 102
17072.68 107
17073.92 96
17075.15 99
17076.39 76
17077.62 90
17078.86 93
17080.09 96
17081.33 95
17082.56 92
17083.80 92
17085.03 104
17086.26 98
17087.50 102
17088.73 104
17089.97 85
17091.20 81
17092.44 104
17093.68 91
17094.91 95
17096.15 80
17097.38 85
17098.62 82
17099.85 93
17101.09 118
17102.32 74
17103.56 96
17104.79 79
17106.03 86
17107.26 78
17108.50 94
17109.74 83
17110.97 95
17112.21 87
17113.44 81
17114.68 104
17115.92 91
17117.15 106
17118.39 92
17119.62 89
17120.86 88
17122.10 76
17123.33 84
17124.57 78
17125.80 91
17127.04 93
17128.28 87
17129.51 85
17130.75 77
17131.99 76
17133.22 102
17134.46 91
17135.70 81
17136.93 74
17138.17 86
17139.41 94
17140.64 80
17141.88 72
17143.12 98
17144.35 79
17145.59 85
17146.83 78
17148.07 93
17149.30 68
17150.54 87
17151.78 85
17153.02 90
17154.25 90
17155.49 77
17156.73 93
17157.96 73
17159.20 76
17160.44 73
17161.68 97
17162.92 99
17164.15 87
17165.39 80
17166.63 93
17167.87 89
17169.10 90
17170.34 97
17171.58 78
17172.82 69
17174.06 85
17175.29 97
17176.53 71
17177.77 70
17179.01 73
17180.25 70
17181.49 83
17182.72 80
17183.96 70
17185.20 73
17186.44 60
17187.68 62
17188.92 78
17190.15 75
17191.39 69
17192.63 84
17193.87 93
17195.11 86
17196.35 88
17197.59 79
17198.83 87
17200.07 82
17201.30 75
17202.54 81
17203.78 81
17205.02 80
17206.26 80
17207.50 79
17208.74 69
17209.98 70
17211.22 84
17212.46 68
17213.70 66
17214.94 73
17216.18 84
17217.42 80
17218.66 65
17219.90 75
17221.14 77
17222.38 87
17223.62 63
17224.86 70
17226.10 77
17227.34 65
17228.58 67
17229.82 77
17231.06 65
17232.30 60
17233.54 92
17234.78 77
17236.02 75
17237.26 59
17238.50 75
17239.74 84
17240.98 79
17242.22 64
17243.46 58
17244.70 81
17245.94 73
17247.18 74
17248.42 69
17249.66 81
17250.90 72
17252.14 67
17253.39 81
17254.63 67
17255.87 72
17257.11 66
17258.35 75
17259.59 66
17260.83 62
17262.07 70
17263.31 68
17264.56 69
17265.80 65
17267.04 77
17268.28 79
17269.52 72
17270.76 80
17272.00 70
17273.25 72
17274.49 60
17275.73 80
17276.97 84
17278.21 70
17279.45 72
17280.70 70
17281.94 84
17283.18 65
17284.42 77
17285.66 72
17286.91 73
17288.15 71
17289.39 64
17290.63 67
17291.88 74
17293.12 77
17294.36 74
17295.60 76
17296.85 60
17298.09 62
17299.33 81
17300.57 71
17301.82 68
17303.06 63
17304.30 72
17305.54 78
17306.79 62
17308.03 79
17309.27 61
17310.52 66
17311.76 73
17313.00 77
17314.25 89
17315.49 71
17316.73 73
17317.97 81
17319.22 69
17320.46 57
17321.71 65
17322.95 65
17324.19 71
17325.44 46
17326.68 72
17327.92 76
17329.17 73
17330.41 59
17331.65 74
17332.90 70
17334.14 59
17335.39 76
17336.63 68
17337.87 66
17339.12 57
17340.36 61
17341.61 70
17342.85 70
17344.09 62
17345.34 65
17346.58 70
17347.83 62
17349.07 68
17350.32 73
17351.56 73
17352.80 57
17354.05 77
17355.29 67
17356.54 64
17357.78 62
17359.03 75
17360.27 53
17361.52 61
17362.76 67
17364.01 74
17365.25 77
17366.50 66
17367.74 65
17368.99 64
17370.23 75
17371.48 64
17372.72 77
17373.97 84
17375.21 69
17376.46 57
17377.70 79
17378.95 64
17380.19 75
17381.44 61
17382.69 73
17383.93 70
17385.18 57
17386.42 64
17387.67 90
17388.91 60
17390.16 70
17391.41 74
17392.65 60
17393.90 57
17395.14 62
17396.39 68
17397.64 57
17398.88 75
17400.13 58
17401.37 75
17402.62 58
17403.87 72
17405.11 81
17406.36 68
17407.61 56
17408.85 65
17410.10 68
17411.35 70
17412.59 75
17413.84 57
17415.09 81
17416.33 73
17417.58 64
17418.83 57
17420.07 67
17421.32 66
17422.57 58
17423.82 69
17425.06 69
17426.31 63
17427.56 66
17428.80 77
17430.05 58
17431.30 73
17432.55 77
17433.79 67
17435.04 61
17436.29 62
17437.54 68
17438.78 77
17440.03 66
17441.28 77
17442.53 76
17443.77 66
17445.02 65
17446.27 70
17447.52 77
17448.77 67
17450.01 77
17451.26 70
17452.51 78
17453.76 55
17455.01 70
17456.25 53
17457.50 85
17458.75 71
17460.00 81
17461.25 85
17462.50 77
17463.74 78
17464.99 83
17466.24 69
17467.49 64
17468.74 62
17469.99 77
17471.24 71
17472.49 57
17473.73 80
17474.98 66
17476.23 69
17477.48 75
17478.73 66
17479.98 67
17481.23 78
17482.48 68
17483.73 78
17484.98 70
17486.23 89
17487.47 83
17488.72 93
17489.97 81
17491.22 62
17492.47 68
17493.72 68
17494.97 81
17496.22 56
17497.47 80
17498.72 70
17499.97 70
17501.22 65
17502.47 69
17503.72 69
17504.97 87
17506.22 82
17507.47 83
17508.72 78
17509.97 69
17511.22 69
17512.47 78
17513.72 81
17514.97 74
17516.22 78
17517.47 85
17518.72 79
17519.97 78
17521.22 81
17522.47 82
17523.72 79
17524.98 100
17526.23 85
17527.48 84
17528.73 75
17529.98 96
17531.23 66
17532.48 89
17533.73 69
17534.98 71
17536.23 78
17537.48 82
17538.74 77
17539.99 75
17541.24 79
17542.49 87
17543.74 71
17544.99 75
17546.24 75
17547.50 70
17548.75 82
17550.00 77
17551.25 80
17552.50 77
17553.75 81
17555.01 88
17556.26 75
17557.51 71
17558.76 87
17560.01 83
17561.26 95
17562.52 76
17563.77 101
17565.02 75
17566.27 93
17567.53 110
17568.78 81
17570.03 79
17571.28 78
17572.53 98
17573.79 92
17575.04 106
17576.29 86
17577.54 109
17578.80 86
17580.05 104
17581.30 81
17582.56 80
17583.81 82
17585.06 79
17586.31 88
17587.57 101
17588.82 99
17590.07 101
17591.33 75
17592.58 84
17593.83 100
17595.08 99
17596.34 102
17597.59 91
17598.84 113
17600.10 74
17601.35 100
17602.61 102
17603.86 76
17605.11 106
17606.37 91
17607.62 86
17608.87 82
17610.13 103
17611.38 95
17612.63 106
17613.89 100
17615.14 108
17616.40 88
17617.65 97
17618.90 97
17620.16 105
17621.41 112
17622.67 108
17623.92 100
17625.17 95
17626.43 108
17627.68 106
17628.94 123
17630.19 112
17631.45 88
17632.70 87
17633.96 117
17635.21 120
17636.47 115
17637.72 107
17638.97 96
17640.23 105
17641.48 115
17642.74 115
17643.99 104
17645.25 106
17646.50 95
17647.76 113
17649.01 119
17650.27 89
17651.52 112
17652.78 103
17654.04 93
17655.29 107
17656.55 88
17657.80 96
17659.06 103
17660.31 88
17661.57 87
17662.82 94
17664.08 106
17665.33 87
17666.59 87
17667.85 94
17669.10 96
17670.36 79
17671.61 81
17672.87 73
17674.13 100
17675.38 83
17676.64 82
17677.89 91
17679.15 82
17680.41 90
17681.66 69
17682.92 75
17684.18 75
17685.43 74
17686.69 62
17687.95 94
17689.20 77
17690.46 91
17691.71 70
17692.97 85
17694.23 76
17695.49 76
17696.74 72
17698.00 94
17699.26 87
17700.51 86
17701.77 66
17703.03 74
17704.28 88
17705.54 71
17706.80 75
17708.06 75
17709.31 98
17710.57 84
17711.83 82
17713.08 70
17714.34 77
17715.60 68
17716.86 81
17718.11 74
17719.37 75
17720.63 69
17721.89 70
17723.15 81
17724.40 74
17725.66 64
17726.92 72
17728.18 90
17729.43 71
17730.69 87
17731.95 71
17733.21 68
17734.47 72
17735.73 70
17736.98 71
17738.24 69
17739.50 77
17740.76 85
17742.02 87
17743.28 65
17744.53 73
17745.79 77
17747.05 88
17748.31 80
17749.57 90
17750.83 68
17752.09 74
17753.34 79
17754.60 76
17755.86 62
17757.12 78
17758.38 81
17759.64 90
17760.90 82
17762.16 63
17763.42 87
17764.68 76
17765.94 80
17767.19 71
17768.45 80
17769.71 72
17770.97 81
17772.23 70
17773.49 77
17774.75 71
17776.01 74
17777.27 87
17778.53 73
17779.79 83
17781.05 64
17782.31 71
17783.57 59
17784.83 70
17786.09 68
17787.35 69
17788.61 71
17789.87 64
17791.13 67
17792.39 84
17793.65 74
17794.91 67
17796.17 76
17797.43 73
17798.69 64
17799.95 67
17801.21 72
17802.47 76
17803.73 82
17805.00 66
17806.26 76
17807.52 59
17808.78 74
17810.04 78
17811.30 50
17812.56 67
17813.82 62
17815.08 62
17816.34 63
17817.60 49
17818.87 58
17820.13 63
17821.39 78
17822.65 65
17823.91 61
17825.17 53
17826.43 63
17827.69 67
17828.96 69
17830.22 65
17831.48 64
17832.74 72
17834.00 70
17835.26 58
17836.53 67
17837.79 68
17839.05 55
17840.31 70
17841.57 63
17842.84 60
17844.10 66
17845.36 70
17846.62 50
17847.88 66
17849.15 69
17850.41 52
17851.67 75
17852.93 57
17854.20 63
17855.46 58
17856.72 71
17857.98 56
17859.25 66
17860.51 58
17861.77 58
17863.03 60
17864.30 37
17865.56 68
17866.82 64
17868.09 59
17869.35 55
17870.61 68
17871.87 57
17873.14 73
17874.40 62
17875.66 60
17876.93 63
17878.19 57
17879.45 68
17880.72 50
17881.98 60
17883.24 70
17884.51 65
17885.77 47
17887.03 67
17888.30 47
17889.56 61
17890.83 73
17892.09 64
17893.35 44
17894.62 54
17895.88 62
17897.14 65
17898.41 59
17899.67 43
17900.94 48
17902.20 69
17903.46 53
17904.73 64
17905.99 57
17907.26 59
17908.52 59
17909.79 57
17911.05 69
17912.32 66
17913.58 53
17914.84 56
17916.11 73
17917.37 64
17918.64 66
17919.90 63
17921.17 62
17922.43 54
17923.70 64
17924.96 63
17926.23 70
17927.49 67
17928.76 58
17930.02 67
17931.29 75
17932.55 71
17933.82 56
17935.08 65
17936.35 55
17937.61 68
17938.88 61
17940.14 52
17941.41 56
17942.68 67
17943.94 61
17945.21 50
17946.47 65
17947.74 50
17949.00 59
17950.27 59
17951.54 60
17952.80 58
17954.07 50
17955.33 60
17956.60 50
17957.87 60
17959.13 58
17960.40 63
17961.66 53
17962.93 67
17964.20 64
17965.46 62
17966.73 64
17968.00 68
17969.26 67
17970.53 57
17971.80 57
17973.06 62
17974.33 67
17975.60 72
17976.86 59
17978.13 68
17979.40 60
17980.66 55
17981.93 54
17983.20 56
17984.46 67
17985.73 36
17987.00 51
17988.26 47
17989.53 38
17990.80 48
17992.07 56
17993.33 61
17994.60 54
17995.87 56
17997.14 54
17998.40 81
17999.67 49
18000.94 53
18002.21 59
18003.47 56
18004.74 54
18006.01 49
18007.28 63
18008.55 56
18009.81 67
18011.08 69
18012.35 61
18013.62 46
18014.89 57
18016.15 65
18017.42 48
18018.69 53
18019.96 55
18021.23 53
18022.49 66
18023.76 49
18025.03 66
18026.30 44
18027.57 53
18028.84 54
18030.11 53
18031.37 65
18032.64 51
18033.91 53
18035.18 69
18036.45 64
18037.72 52
18038.99 58
18040.26 51
18041.53 54
18042.79 62
18044.06 61
18045.33 65
18046.60 53
18047.87 64
18049.14 60
18050.41 67
18051.68 49
18052.95 63
18054.22 63
18055.49 63
18056.76 54
18058.03 67
18059.30 47
18060.57 48
18061.84 51
18063.11 65
18064.38 59
18065.65 67
18066.92 70
18068.19 53
18069.46 56
18070.73 60
18072.00 66
18073.27 52
18074.54 54
18075.81 59
18077.08 71
18078.35 61
18079.62 43
18080.89 48
18082.16 62
18083.43 60
18084.70 48
18085.97 67
18087.24 73
18088.51 57
18089.78 55
18091.05 67
18092.32 59
18093.59 70
18094.87 45
18096.14 55
18097.41 57
18098.68 56
18099.95 53
18101.22 67
18102.49 57
18103.76 68
18105.03 55
18106.31 51
18107.58 56
18108.85 53
18110.12 73
18111.39 64
18112.66 57
18113.93 52
18115.21 52
18116.48 59
18117.75 61
18119.02 52
18120.29 51
18121.56 60
18122.84 59
18124.11 65
18125.38 52
18126.65 51
18127.92 53
18129.20 66
18130.47 64
18131.74 51
18133.01 50
18134.29 52
18135.56 69
18136.83 54
18138.10 64
18139.38 69
18140.65 63
18141.92 60
18143.19 65
18144.47 56
18145.74 58
18147.01 53
18148.28 70
18149.56 58
18150.83 66
18152.10 56
18153.38 62
18154.65 46
18155.92 62
18157.19 60
18158.47 67
18159.74 45
18161.01 59
18162.29 62
18163.56 57
18164.83 50
18166.11 50
18167.38 60
18168.65 49
18169.93 68
18171.20 49
18172.48 55
18173.75 46
18175.02 69
18176.30 65
18177.57 61
18178.84 48
18180.12 58
18181.39 63
18182.67 56
18183.94 52
18185.21 60
18186.49 70
18187.76 48
18189.04 50
18190.31 50
18191.59 72
18192.86 63
18194.13 65
18195.41 61
18196.68 59
18197.96 49
18199.23 49
18200.51 73
18201.78 66
18203.06 58
18204.33 61
18205.61 64
18206.88 46
18208.16 60
18209.43 56
18210.71 66
18211.98 52
18213.26 61
18214.53 57
18215.81 64
18217.08 45
18218.36 54
18219.63 59
18220.91 62
18222.18 43
18223.46 62
18224.73 67
18226.01 56
18227.28 54
18228.56 49
18229.84 50
18231.11 47
18232.39 43
18233.66 44
18234.94 67
18236.21 59
18237.49 54
18238.77 58
18240.04 63
18241.32 49
18242.59 52
18243.87 57
18245.15 45
18246.42 62
18247.70 76
18248.98 56
18250.25 42
18251.53 60
18252.81 58
18254.08 61
18255.36 56
18256.63 55
18257.91 53
18259.19 63
18260.46 68
18261.74 65
18263.02 62
18264.30 54
18265.57 43
18266.85 52
18268.13 61
18269.40 49
18270.68 53
18271.96 82
18273.23 53
18274.51 52
18275.79 51
18277.07 54
18278.34 62
18279.62 65
18280.90 65
18282.18 66
18283.45 54
18284.73 71
18286.01 62
18287.29 54
18288.56 40
18289.84 62
18291.12 44
18292.40 53
18293.68 59
18294.95 53
18296.23 54
18297.51 53
18298.79 65
18300.07 49
18301.34 61
18302.62 54
18303.90 51
18305.18 58
18306.46 57
18307.74 55
18309.01 56
18310.29 57
18311.57 63
18312.85 50
18314.13 58
18315.41 54
18316.69 58
18317.96 64
18319.24 51
18320.52 63
18321.80 68
18323.08 50
18324.36 57
18325.64 60
18326.92 63
18328.20 67
18329.47 67
18330.75 61
18332.03 47
18333.31 65
18334.59 70
18335.87 56
18337.15 53
18338.43 64
18339.71 52
18340.99 56
18342.27 65
18343.55 54
18344.83 57
18346.11 60
18347.39 73
18348.67 72
18349.95 62
18351.23 52
18352.51 47
18353.79 65
18355.07 56
18356.35 73
18357.63 54
18358.91 73
18360.19 49
18361.47 68
18362.75 52
18364.03 52
18365.31 58
18366.59 52
18367.87 56
18369.15 49
18370.43 50
18371.71 62
18372.99 66
18374.27 78
18375.55 57
18376.83 53
18378.12 66
18379.40 66
18380.68 65
18381.96 54
18383.24 60
18384.52 49
18385.80 48
18387.08 60
18388.36 52
18389.65 54
18390.93 54
18392.21 51
18393.49 56
18394.77 53
18396.05 46
18397.33 57
18398.62 55
18399.90 45
18401.18 51
18402.46 51
18403.74 63
18405.02 48
18406.31 55
18407.59 52
18408.87 54
18410.15 63
18411.43 51
18412.72 56
18414.00 50
18415.28 59
18416.56 58
18417.84 60
18419.13 75
18420.41 50
18421.69 65
18422.97 56
18424.26 54
18425.54 60
18426.82 50
18428.10 50
18429.39 60
18430.67 55
18431.95 57
18433.23 48
18434.52 45
18435.80 67
18437.08 62
18438.37 51
18439.65 62
18440.93 49
18442.22 50
18443.50 50
18444.78 55
18446.06 49
18447.35 49
18448.63 62
18449.91 50
18451.20 56
18452.48 59
18453.76 61
18455.05 59
18456.33 47
18457.62 54
18458.90 43
18460.18 47
18461.47 54
18462.75 66
18464.03 51
18465.32 47
18466.60 64
18467.89 57
18469.17 39
18470.45 46
18471.74 62
18473.02 54
18474.31 46
18475.59 42
18476.88 72
18478.16 55
18479.44 55
18480.73 61
18482.01 49
18483.30 58
18484.58 56
18485.87 56
18487.15 42
18488.44 50
18489.72 60
18491.01 57
18492.29 52
18493.58 51
18494.86 51
18496.15 54
18497.43 50
18498.72 63
18500.00 51
18501.29 55
18502.57 59
18503.86 63
18505.14 39
18506.43 57
18507.71 46
18509.00 49
18510.28 54
18511.57 46
18512.85 57
18514.14 53
18515.42 55
18516.71 40
18518.00 46
18519.28 55
18520.57 47
18521.85 52
18523.14 45
18524.43 53
18525.71 61
18527.00 52
18528.28 49
18529.57 55
18530.86 52
18532.14 55
18533.43 68
18534.71 60
18536.00 64
18537.29 51
18538.57 58
18539.86 75
18541.15 64
18542.43 57
18543.72 51
18545.01 44
18546.29 52
18547.58 53
18548.87 59
18550.15 53
18551.44 78
18552.73 72
18554.01 58
18555.30 48
18556.59 65
18557.88 53
18559.16 54
18560.45 41
18561.74 65
18563.02 51
18564.31 54
18565.60 58
18566.89 43
18568.17 56
18569.46 64
18570.75 66
18572.04 49
18573.32 65
18574.61 58
18575.90 59
18577.19 58
18578.48 50
18579.76 51
18581.05 54
18582.34 58
18583.63 61
18584.92 44
18586.20 49
18587.49 39
18588.78 41
18590.07 56
18591.36 72
18592.64 54
18593.93 62
18595.22 59
18596.51 49
18597.80 56
18599.09 51
18600.38 57
18601.66 59
18602.95 55
18604.24 54
18605.53 50
18606.82 58
18608.11 49
18609.40 60
18610.69 55
18611.98 52
18613.26 48
18614.55 64
18615.84 63
18617.13 59
18618.42 65
18619.71 64
18621.00 52
18622.29 64
18623.58 63
18624.87 56
18626.16 56
18627.45 58
18628.74 67
18630.03 45
18631.32 57
18632.61 60
18633.89 55
18635.18 51
18636.47 51
18637.76 67
18639.05 61
18640.34 50
18641.63 61
18642.92 58
18644.21 52
18645.50 63
18646.79 64
18648.09 64
18649.38 48
18650.67 61
18651.96 64
18653.25 52
18654.54 53
18655.83 50
18657.12 56
18658.41 58
18659.70 50
18660.99 48
18662.28 58
18663.57 52
18664.86 38
18666.15 57
18667.44 46
18668.74 52
18670.03 52
18671.32 37
18672.61 47
18673.90 55
18675.19 43
18676.48 46
18677.77 60
18679.06 61
18680.36 60
18681.65 54
18682.94 43
18684.23 38
18685.52 53
18686.81 43
18688.11 51
18689.40 57
18690.69 52
18691.98 40
18693.27 52
18694.56 60
18695.86 48
18697.15 48
18698.44 53
18699.73 42
18701.02 43
18702.32 40
18703.61 48
18704.90 37
18706.19 49
18707.48 45
18708.78 40
18710.07 51
18711.36 44
18712.65 56
18713.95 49
18715.24 55
18716.53 61
18717.83 64
18719.12 54
18720.41 49
18721.70 53
18723.00 52
18724.29 62
18725.58 49
18726.87 37
18728.17 37
18729.46 57
18730.75 44
18732.05 57
18733.34 51
18734.63 49
18735.93 63
18737.22 57
18738.51 52
18739.81 57
18741.10 46
18742.39 54
18743.69 43
18744.98 43
18746.27 44
18747.57 52
18748.86 54
18750.16 48
18751.45 47
18752.74 43
18754.04 40
18755.33 38
18756.63 52
18757.92 55
18759.21 38
18760.51 44
18761.80 67
18763.10 48
18764.39 57
18765.69 52
18766.98 51
18768.27 54
18769.57 47
18770.86 53
18772.16 55
18773.45 37
18774.75 47
18776.04 50
18777.34 47
18778.63 48
18779.93 44
18781.22 51
18782.52 40
18783.81 50
18785.11 35
18786.40 50
18787.70 36
18788.99 38
18790.29 38
18791.58 48
18792.88 49
18794.17 49
18795.47 53
18796.76 43
18798.06 42
18799.35 35
18800.65 46
18801.94 46
18803.24 57
18804.54 44
18805.83 46
18807.13 45
18808.42 37
18809.72 51
18811.01 44
18812.31 51
18813.61 49
18814.90 46
18816.20 43
18817.49 44
18818.79 51
18820.09 44
18821.38 52
18822.68 48
18823.98 44
18825.27 47
18826.57 36
18827.87 47
18829.16 49
18830.46 45
18831.75 48
18833.05 40
18834.35 48
18835.64 54
18836.94 53
18838.24 39
18839.54 49
18840.83 59
18842.13 52
18843.43 55
18844.72 49
18846.02 54
18847.32 52
18848.61 50
18849.91 51
18851.21 39
18852.51 48
18853.80 49
18855.10 51
18856.40 39
18857.70 45
18858.99 35
18860.29 48
18861.59 45
18862.89 59
18864.18 52
18865.48 43
18866.78 53
18868.08 45
18869.38 40
18870.67 40
18871.97 56
18873.27 46
18874.57 56
18875.87 42
18877.16 48
18878.46 46
18879.76 48
18881.06 48
18882.36 52
18883.66 54
18884.95 44
18886.25 45
18887.55 51
18888.85 39
18890.15 59
18891.45 71
18892.75 53
18894.04 40
18895.34 44
18896.64 54
18897.94 36
18899.24 45
18900.54 41
18901.84 57
18903.14 57
18904.44 47
18905.74 47
18907.03 41
18908.33 42
18909.63 50
18910.93 50
18912.23 44
18913.53 59
18914.83 44
18916.13 44
18917.43 53
18918.73 60
18920.03 45
18921.33 35
18922.63 38
18923.93 51
18925.23 53
18926.53 43
18927.83 55
18929.13 51
18930.43 53
18931.73 45
18933.03 56
18934.33 42
18935.63 40
18936.93 56
18938.23 54
18939.53 39
18940.83 61
18942.13 49
18943.43 46
18944.73 36
18946.03 43
18947.33 40
18948.63 51
18949.93 52
18951.23 46
18952.53 50
18953.84 56
18955.14 56
18956.44 51
18957.74 59
18959.04 41
18960.34 43
18961.64 49
18962.94 45
18964.24 55
18965.54 57
18966.85 50
18968.15 53
18969.45 55
18970.75 49
18972.05 52
18973.35 46
18974.65 41
18975.96 44
18977.26 53
18978.56 59
18979.86 56
18981.16 50
18982.46 54
18983.77 56
18985.07 59
18986.37 43
18987.67 47
18988.97 37
18990.28 43
18991.58 41
18992.88 42
18994.18 54
18995.49 51
18996.79 35
18998.09 46
18999.39 35
19000.69 48
19002.00 41
19003.30 42
19004.60 52
19005.90 49
19007.21 44
19008.51 41
19009.81 40
19011.12 40
19012.42 51
19013.72 43
19015.02 52
19016.33 51
19017.63 48
19018.93 45
19020.24 48
19021.54 46
19022.84 43
19024.15 41
19025.45 53
19026.75 48
19028.06 42
19029.36 50
19030.66 43
19031.97 43
19033.27 48
19034.57 49
19035.88 36
19037.18 38
19038.48 47
19039.79 50
19041.09 50
19042.40 42
19043.70 40
19045.00 49
19046.31 41
19047.61 39
19048.92 47
19050.22 47
19051.52 53
19052.83 45
19054.13 41
19055.44 46
19056.74 45
19058.05 55
19059.35 41
19060.65 38
19061.96 50
19063.26 44
19064.57 44
19065.87 55
19067.18 44
19068.48 45
19069.79 44
19071.09 47
19072.40 54
19073.70 38
19075.01 44
19076.31 37
19077.62 46
19078.92 48
19080.23 61
19081.53 46
19082.84 42
19084.14 42
19085.45 37
19086.75 51
19088.06 49
19089.36 51
19090.67 40
19091.98 41
19093.28 44
19094.59 38
19095.89 47
19097.20 41
19098.50 49
19099.81 40
19101.12 37
19102.42 41
19103.73 41
19105.03 42
19106.34 54
19107.65 49
19108.95 46
19110.26 56
19111.56 48
19112.87 36
19114.18 36
19115.48 36
19116.79 40
19118.10 42
19119.40 47
19120.71 55
19122.02 42
19123.32 44
19124.63 44
19125.94 54
19127.24 64
19128.55 50
19129.86 41
19131.16 49
19132.47 42
19133.78 49
19135.08 42
19136.39 41
19137.70 44
19139.01 61
19140.31 64
19141.62 49
19142.93 47
19144.23 44
19145.54 45
19146.85 44
19148.16 40
19149.46 49
19150.77 58
19152.08 46
19153.39 32
19154.69 45
19156.00 54
19157.31 52
19158.62 35
19159.93 47
19161.23 46
19162.54 43
19163.85 51
19165.16 51
19166.47 38
19167.77 51
19169.08 49
19170.39 50
19171.70 40
19173.01 44
19174.32 44
19175.62 54
19176.93 56
19178.24 38
19179.55 51
19180.86 34
19182.17 43
19183.48 48
19184.78 44
19186.09 36
19187.40 46
19188.71 46
19190.02 38
19191.33 34
19192.64 38
19193.95 50
19195.26 35
19196.56 44
19197.87 37
19199.18 38
19200.49 47
19201.80 36
19203.11 56
19204.42 57
19205.73 32
19207.04 50
19208.35 42
19209.66 36
19210.97 45
19212.28 42
19213.59 50
19214.90 39
19216.21 34
19217.52 50
19218.83 50
19220.14 47
19221.45 44
19222.76 40
19224.07 35
19225.38 55
19226.69 63
19228.00 42
19229.31 52
19230.62 38
19231.93 48
19233.24 57
19234.55 39
19235.86 43
19237.17 43
19238.48 54
19239.79 55
19241.10 45
19242.41 40
19243.72 47
19245.03 31
19246.35 48
19247.66 48
19248.97 42
19250.28 41
19251.59 48
19252.90 61
19254.21 37
19255.52 41
19256.83 42
19258.14 43
19259.46 61
19260.77 41
19262.08 42
19263.39 48
19264.70 35
19266.01 63
19267.32 38
19268.64 47
19269.95 38
19271.26 43
19272.57 45
19273.88 37
19275.20 37
19276.51 50
19277.82 39
19279.13 49
19280.44 37
19281.75 51
19283.07 51
19284.38 29
19285.69 47
19287.00 44
19288.32 46
19289.63 29
19290.94 43
19292.25 40
19293.57 40
19294.88 39
19296.19 48
19297.50 39
19298.82 45
19300.13 31
19301.44 41
19302.75 37
19304.07 39
19305.38 53
19306.69 41
19308.01 36
19309.32 34
19310.63 54
19311.94 47
19313.26 39
19314.57 46
19315.88 41
19317.20 40
19318.51 31
19319.82 39
19321.14 38
19322.45 33
19323.76 46
19325.08 46
19326.39 40
19327.70 38
19329.02 44
19330.33 47
19331.65 37
19332.96 38
19334.27 41
19335.59 60
19336.90 40
19338.22 40
19339.53 46
19340.84 41
19342.16 37
19343.47 45
19344.79 41
19346.10 43
19347.41 49
19348.73 38
19350.04 45
19351.36 40
19352.67 38
19353.99 43
19355.30 49
19356.62 26
19357.93 43
19359.25 36
19360.56 41
19361.87 48
19363.19 37
19364.50 48
19365.82 50
19367.13 48
19368.45 44
19369.76 38
19371.08 38
19372.39 41
19373.71 47
19375.02 49
19376.34 32
19377.66 34
19378.97 37
19380.29 44
19381.60 37
19382.92 26
19384.23 46
19385.55 43
19386.86 39
19388.18 37
19389.50 41
19390.81 28
19392.13 40
19393.44 34
19394.76 46
19396.07 39
19397.39 44
19398.71 50
19400.02 46
19401.34 32
19402.65 42
19403.97 42
19405.29 38
19406.60 38
19407.92 45
19409.24 45
19410.55 45
19411.87 36
19413.19 45
19414.50 37
19415.82 29
19417.14 38
19418.45 34
19419.77 44
19421.09 35
19422.40 41
19423.72 49
19425.04 40
19426.35 39
19427.67 38
19428.99 46
19430.30 51
19431.62 51
19432.94 36
19434.26 51
19435.57 39
19436.89 30
19438.21 38
19439.53 45
19440.84 42
19442.16 35
19443.48 50
19444.80 48
19446.11 41
19447.43 39
19448.75 59
19450.07 36
19451.38 51
19452.70 49
19454.02 44
19455.34 36
19456.66 49
19457.97 39
19459.29 49
19460.61 42
19461.93 43
19463.25 39
19464.57 48
19465.88 36
19467.20 44
19468.52 54
19469.84 40
19471.16 52
19472.48 43
19473.79 40
19475.11 50
19476.43 44
19477.75 38
19479.07 41
19480.39 39
19481.71 35
19483.03 48
19484.34 31
19485.66 43
19486.98 32
19488.30 49
19489.62 29
19490.94 34
19492.26 37
19493.58 38
19494.90 43
19496.22 45
19497.54 42
19498.86 34
19500.18 41
19501.50 42
19502.81 31
19504.13 41
19505.45 36
19506.77 41
19508.09 54
19509.41 42
19510.73 52
19512.05 54
19513.37 48
19514.69 39
19516.01 43
19517.33 49
19518.65 43
19519.97 38
19521.29 35
19522.61 40
19523.93 45
19525.25 41
19526.57 37
19527.89 53
19529.22 38
19530.54 37
19531.86 38
19533.18 45
19534.50 40
19535.82 40
19537.14 38
19538.46 41
19539.78 39
19541.10 32
19542.42 50
19543.74 47
19545.06 42
19546.39 41
19547.71 42
19549.03 44
19550.35 37
19551.67 40
19552.99 51
19554.31 32
19555.63 45
19556.96 41
19558.28 46
19559.60 52
19560.92 47
19562.24 36
19563.56 39
19564.88 37
19566.21 31
19567.53 37
19568.85 34
19570.17 39
19571.49 44
19572.82 42
19574.14 30
19575.46 40
19576.78 45
19578.10 43
19579.43 46
19580.75 49
19582.07 41
19583.39 38
19584.72 33
19586.04 44
19587.36 44
19588.68 42
19590.01 34
19591.33 49
19592.65 40
19593.97 34
19595.30 44
19596.62 35
19597.94 45
19599.26 41
19600.59 44
19601.91 45
19603.23 38
19604.56 30
19605.88 45
19607.20 39
19608.53 46
19609.85 46
19611.17 38
19612.49 47
19613.82 43
19615.14 54
19616.47 36
19617.79 41
19619.11 45
19620.44 36
19621.76 46
19623.08 66
19624.41 50
19625.73 51
19627.05 49
19628.38 46
19629.70 60
19631.03 34
19632.35 44
19633.67 44
19635.00 44
19636.32 42
19637.65 40
19638.97 41
19640.29 47
19641.62 53
19642.94 32
19644.27 43
19645.59 45
19646.92 34
19648.24 41
19649.57 41
19650.89 40
19652.21 41
19653.54 42
19654.86 52
19656.19 47
19657.51 31
19658.84 34
19660.16 36
19661.49 49
19662.81 50
19664.14 49
19665.46 38
19666.79 41
19668.11 41
19669.44 45
19670.76 42
19672.09 33
19673.41 35
19674.74 40
19676.07 43
19677.39 35
19678.72 37
19680.04 41
19681.37 32
19682.69 38
19684.02 52
19685.34 46
19686.67 51
19688.00 41
19689.32 33
19690.65 41
19691.97 43
19693.30 38
19694.63 33
19695.95 35
19697.28 60
19698.60 32
19699.93 40
19701.26 41
19702.58 48
19703.91 41
19705.24 49
19706.56 45
19707.89 28
19709.22 44
19710.54 44
19711.87 56
19713.20 36
19714.52 38
19715.85 46
19717.18 42
19718.50 46
19719.83 34
19721.16 44
19722.48 40
19723.81 41
19725.14 52
19726.47 52
19727.79 51
19729.12 39
19730.45 50
19731.77 31
19733.10 46
19734.43 42
19735.76 43
19737.08 38
19738.41 45
19739.74 36
19741.07 42
19742.39 34
19743.72 37
19745.05 46
19746.38 42
19747.71 34
19749.03 44
19750.36 42
19751.69 46
19753.02 40
19754.35 41
19755.67 43
19757.00 42
19758.33 41
19759.66 28
19760.99 38
19762.31 49
19763.64 42
19764.97 40
19766.30 42
19767.63 39
19768.96 35
19770.29 45
19771.61 41
19772.94 53
19774.27 34
19775.60 35
19776.93 45
19778.26 31
19779.59 35
19780.92 40
19782.25 35
19783.57 41
19784.90 41
19786.23 38
19787.56 28
19788.89 48
19790.22 55
19791.55 54
19792.88 36
19794.21 47
19795.54 34
19796.87 40
19798.20 41
19799.53 31
19800.86 37
19802.19 43
19803.52 34
19804.85 50
19806.18 37
19807.50 45
19808.83 45
19810.16 43
19811.49 43
19812.82 38
19814.15 46
19815.49 31
19816.82 31
19818.15 35
19819.48 42
19820.81 53
19822.14 33
19823.47 45
19824.80 37
19826.13 48
19827.46 40
19828.79 34
19830.12 44
19831.45 55
19832.78 54
19834.11 52
19835.44 35
19836.77 34
19838.10 37
19839.44 38
19840.77 50
19842.10 39
19843.43 41
19844.76 43
19846.09 48
19847.42 38
19848.75 47
19850.08 43
19851.42 38
19852.75 44
19854.08 35
19855.41 33
19856.74 40
19858.07 44
19859.40 40
19860.74 53
19862.07 31
19863.40 28
19864.73 44
19866.06 50
19867.40 45
19868.73 48
19870.06 49
19871.39 45
19872.72 47
19874.06 43
19875.39 35
19876.72 44
19878.05 37
19879.38 46
19880.72 58
19882.05 46
19883.38 40
19884.71 37
19886.05 50
19887.38 35
19888.71 38
19890.04 52
19891.38 42
19892.71 31
19894.04 28
19895.38 43
19896.71 31
19898.04 47
19899.37 44
19900.71 38
19902.04 35
19903.37 42
19904.71 30
19906.04 36
19907.37 46
19908.71 29
19910.04 56
19911.37 38
19912.71 42
19914.04 45
19915.37 34
19916.71 48
19918.04 42
19919.37 44
19920.71 39
19922.04 47
19923.37 37
19924.71 41
19926.04 44
19927.38 40
19928.71 40
19930.04 47
19931.38 34
19932.71 47
19934.05 38
19935.38 36
19936.71 27
19938.05 42
19939.38 48
19940.72 50
19942.05 38
19943.39 40
19944.72 40
19946.06 42
19947.39 39
19948.72 34
19950.06 47
19951.39 37
19952.73 36
19954.06 34
19955.40 38
19956.73 42
19958.07 50
19959.40 43
19960.74 57
19962.07 37
19963.41 31
19964.74 51
19966.08 45
19967.41 45
19968.75 52
19970.08 65
19971.42 50
19972.76 38
19974.09 53
19975.43 48
19976.76 45
19978.10 50
19979.43 40
19980.77 50
19982.10 37
19983.44 51
19984.78 20
19986.11 43
19987.45 37
19988.78 39
19990.12 44
19991.46 37
19992.79 49
19994.13 53
19995.46 42
19996.80 50
19998.14 36
19999.47 54
20000.81 34
20002.15 37
20003.48 33
20004.82 43
20006.16 41
20007.49 55
20008.83 41
20010.17 42
20011.50 39
20012.84 35
20014.18 40
20015.51 36
20016.85 47
20018.19 34
20019.52 52
20020.86 41
20022.20 39
20023.53 26
20024.87 44
20026.21 51
20027.55 34
20028.88 38
20030.22 49
20031.56 37
20032.90 41
20034.23 54
20035.57 41
20036.91 38
20038.25 57
20039.58 41
20040.92 39
20042.26 46
20043.60 43
20044.93 31
20046.27 43
20047.61 44
20048.95 47
20050.29 43
20051.62 46
20052.96 50
20054.30 44
20055.64 38
20056.98 43
20058.32 52
20059.65 46
20060.99 44
20062.33 45
20063.67 39
20065.01 36
20066.35 44
20067.68 44
20069.02 38
20070.36 46
20071.70 37
20073.04 40
20074.38 43
20075.72 42
20077.06 39
20078.40 45
20079.73 44
20081.07 35
20082.41 39
20083.75 31
20085.09 41
20086.43 52
20087.77 34
20089.11 41
20090.45 49
20091.79 43
20093.13 45
20094.47 34
20095.81 34
20097.15 50
20098.48 41
20099.82 42
20101.16 36
20102.50 46
20103.84 55
20105.18 33
20106.52 31
20107.86 35
20109.20 51
20110.54 42
20111.88 38
20113.22 38
20114.56 65
20115.90 52
20117.24 47
20118.58 44
20119.93 60
20121.27 56
20122.61 40
20123.95 41
20125.29 44
20126.63 52
20127.97 38
20129.31 33
20130.65 40
20131.99 35
20133.33 43
20134.67 49
20136.01 38
