# Supplementary material for: MALDI-TOF MS typing enables the classification of brewing yeasts of the genus Saccharomyces to major beer styles
Source: PLoS One. 2017 Aug 9;12(8):e0181694. doi: 10.1371/journal.pone.0181694 (PMC5549903; doi:10.1371/journal.pone.0181694)
Supplement: S6 File — The directory includes 90 raw files and was zipped to “.zip”; the folder has three strains with 30 spectra per strain; S1 Text explains the raw files with an example and Table 1 represents the yeast strains used within the experiment. (ZIP) [file pone.0181694.s009.zip › 16-18/30277-59-Lag-Lag-Lag-YPG-18h-E-E_2016-09-23_7_0_A7_1.dat]

1999.90 1142
2000.32 1173
2000.75 1157
2001.17 1069
2001.59 1173
2002.01 1233
2002.43 1177
2002.86 1064
2003.28 1078
2003.70 1094
2004.12 998
2004.54 1042
2004.97 961
2005.39 1003
2005.81 993
2006.23 999
2006.66 996
2007.08 958
2007.50 1005
2007.92 1007
2008.35 985
2008.77 1050
2009.19 1046
2009.61 983
2010.04 980
2010.46 950
2010.88 940
2011.31 954
2011.73 1019
2012.15 959
2012.57 952
2013.00 961
2013.42 987
2013.84 943
2014.27 925
2014.69 890
2015.11 985
2015.54 965
2015.96 912
2016.38 988
2016.81 929
2017.23 1012
2017.65 1057
2018.08 1062
2018.50 1092
2018.93 1105
2019.35 1111
2019.77 1117
2020.20 1161
2020.62 1159
2021.04 1084
2021.47 1084
2021.89 1049
2022.32 1030
2022.74 1035
2023.17 1085
2023.59 1047
2024.01 1064
2024.44 1049
2024.86 1068
2025.29 1062
2025.71 1049
2026.14 1007
2026.56 1044
2026.98 979
2027.41 977
2027.83 1004
2028.26 937
2028.68 916
2029.11 906
2029.53 925
2029.96 877
2030.38 934
2030.81 951
2031.23 907
2031.66 922
2032.08 951
2032.51 965
2032.93 1014
2033.36 978
2033.78 1036
2034.21 1016
2034.63 975
2035.06 984
2035.49 1017
2035.91 892
2036.34 910
2036.76 990
2037.19 956
2037.61 959
2038.04 1028
2038.47 991
2038.89 950
2039.32 930
2039.74 959
2040.17 945
2040.59 959
2041.02 973
2041.45 918
2041.87 974
2042.30 1011
2042.73 997
2043.15 953
2043.58 1035
2044.00 1037
2044.43 988
2044.86 995
2045.28 977
2045.71 969
2046.14 1004
2046.56 1007
2046.99 983
2047.42 977
2047.84 975
2048.27 984
2048.70 939
2049.12 923
2049.55 1017
2049.98 989
2050.40 1002
2050.83 1037
2051.26 990
2051.69 980
2052.11 996
2052.54 898
2052.97 930
2053.40 905
2053.82 930
2054.25 996
2054.68 960
2055.10 1058
2055.53 1018
2055.96 1001
2056.39 1123
2056.82 1093
2057.24 1079
2057.67 1098
2058.10 1185
2058.53 1087
2058.95 1131
2059.38 1091
2059.81 1039
2060.24 1005
2060.67 971
2061.09 1092
2061.52 1042
2061.95 985
2062.38 1031
2062.81 1049
2063.24 1088
2063.66 1032
2064.09 1084
2064.52 1161
2064.95 1109
2065.38 1257
2065.81 1327
2066.24 1361
2066.66 1316
2067.09 1355
2067.52 1310
2067.95 1224
2068.38 1198
2068.81 1183
2069.24 1068
2069.67 1025
2070.10 1020
2070.52 1041
2070.95 1016
2071.38 996
2071.81 986
2072.24 964
2072.67 991
2073.10 1097
2073.53 1059
2073.96 1140
2074.39 1145
2074.82 1119
2075.25 1152
2075.68 1124
2076.11 1135
2076.54 1148
2076.97 1093
2077.40 1105
2077.83 1080
2078.26 1190
2078.69 1088
2079.12 1109
2079.55 1113
2079.98 1096
2080.41 1086
2080.84 1096
2081.27 1121
2081.70 1093
2082.13 1034
2082.56 1025
2082.99 985
2083.42 1034
2083.85 1028
2084.28 967
2084.71 927
2085.14 996
2085.57 988
2086.00 989
2086.43 1071
2086.86 1030
2087.29 983
2087.73 1008
2088.16 984
2088.59 912
2089.02 952
2089.45 925
2089.88 986
2090.31 962
2090.74 947
2091.17 923
2091.61 1001
2092.04 968
2092.47 962
2092.90 987
2093.33 957
2093.76 986
2094.19 969
2094.63 940
2095.06 935
2095.49 926
2095.92 975
2096.35 946
2096.78 958
2097.22 939
2097.65 968
2098.08 942
2098.51 909
2098.94 938
2099.38 914
2099.81 928
2100.24 915
2100.67 904
2101.11 909
2101.54 863
2101.97 898
2102.40 931
2102.83 976
2103.27 886
2103.70 962
2104.13 899
2104.56 907
2105.00 952
2105.43 917
2105.86 930
2106.30 943
2106.73 1002
2107.16 1023
2107.59 937
2108.03 932
2108.46 1018
2108.89 1040
2109.33 1019
2109.76 1002
2110.19 964
2110.63 986
2111.06 970
2111.49 1008
2111.93 877
2112.36 864
2112.79 904
2113.23 991
2113.66 935
2114.09 924
2114.53 930
2114.96 952
2115.40 887
2115.83 905
2116.26 926
2116.70 914
2117.13 844
2117.56 878
2118.00 874
2118.43 846
2118.87 865
2119.30 926
2119.73 952
2120.17 884
2120.60 961
2121.04 964
2121.47 946
2121.91 905
2122.34 961
2122.78 996
2123.21 1041
2123.64 1020
2124.08 945
2124.51 943
2124.95 951
2125.38 955
2125.82 1009
2126.25 948
2126.69 925
2127.12 988
2127.56 912
2127.99 990
2128.43 1015
2128.86 974
2129.30 909
2129.73 1040
2130.17 1102
2130.60 1125
2131.04 1041
2131.47 1070
2131.91 1044
2132.35 1044
2132.78 1006
2133.22 996
2133.65 1016
2134.09 1049
2134.52 1029
2134.96 1030
2135.40 985
2135.83 940
2136.27 982
2136.70 981
2137.14 1014
2137.57 965
2138.01 894
2138.45 930
2138.88 949
2139.32 1016
2139.76 959
2140.19 942
2140.63 940
2141.06 905
2141.50 912
2141.94 915
2142.37 888
2142.81 917
2143.25 891
2143.68 909
2144.12 864
2144.56 883
2144.99 938
2145.43 908
2145.87 946
2146.30 954
2146.74 975
2147.18 964
2147.62 975
2148.05 976
2148.49 1049
2148.93 1077
2149.36 1143
2149.80 1191
2150.24 1140
2150.68 1152
2151.11 1201
2151.55 1164
2151.99 1132
2152.43 1105
2152.86 1134
2153.30 1096
2153.74 1055
2154.18 982
2154.61 1035
2155.05 1060
2155.49 1020
2155.93 1111
2156.37 1103
2156.80 1023
2157.24 1032
2157.68 1057
2158.12 1083
2158.56 1086
2158.99 1118
2159.43 1092
2159.87 1034
2160.31 963
2160.75 997
2161.19 1055
2161.62 983
2162.06 991
2162.50 1067
2162.94 1086
2163.38 1039
2163.82 1010
2164.26 1025
2164.69 1174
2165.13 1122
2165.57 1113
2166.01 1200
2166.45 1151
2166.89 1148
2167.33 1129
2167.77 1139
2168.21 1152
2168.65 1101
2169.08 1113
2169.52 1102
2169.96 1104
2170.40 1161
2170.84 1161
2171.28 1149
2171.72 1119
2172.16 1110
2172.60 1074
2173.04 1070
2173.48 1119
2173.92 1125
2174.36 1129
2174.80 1201
2175.24 1238
2175.68 1234
2176.12 1209
2176.56 1179
2177.00 1247
2177.44 1229
2177.88 1217
2178.32 1244
2178.76 1223
2179.20 1209
2179.64 1186
2180.08 1120
2180.52 1109
2180.96 1110
2181.40 1070
2181.84 1076
2182.28 1090
2182.72 1028
2183.16 978
2183.60 955
2184.04 1011
2184.48 994
2184.93 948
2185.37 952
2185.81 921
2186.25 986
2186.69 1004
2187.13 1072
2187.57 1069
2188.01 1046
2188.45 1023
2188.89 1014
2189.34 1008
2189.78 1066
2190.22 1113
2190.66 1078
2191.10 1032
2191.54 1072
2191.98 1078
2192.43 1138
2192.87 1067
2193.31 1140
2193.75 1185
2194.19 1194
2194.63 1198
2195.08 1239
2195.52 1248
2195.96 1213
2196.40 1234
2196.84 1189
2197.29 1154
2197.73 1187
2198.17 1136
2198.61 1070
2199.06 1106
2199.50 1069
2199.94 1045
2200.38 1033
2200.82 997
2201.27 1045
2201.71 1035
2202.15 1016
2202.59 1052
2203.04 1129
2203.48 1137
2203.92 1089
2204.37 1109
2204.81 1172
2205.25 1117
2205.69 1116
2206.14 1138
2206.58 1096
2207.02 1110
2207.47 1122
2207.91 1139
2208.35 1169
2208.80 1140
2209.24 1177
2209.68 1147
2210.13 1113
2210.57 1159
2211.01 1211
2211.46 1143
2211.90 1117
2212.34 1127
2212.79 1109
2213.23 1164
2213.67 1073
2214.12 1132
2214.56 1076
2215.01 1083
2215.45 1133
2215.89 1091
2216.34 1101
2216.78 1088
2217.23 1049
2217.67 1078
2218.11 1014
2218.56 1018
2219.00 993
2219.45 1002
2219.89 1073
2220.34 1082
2220.78 1108
2221.22 1168
2221.67 1117
2222.11 1159
2222.56 1174
2223.00 1123
2223.45 1153
2223.89 1182
2224.34 1187
2224.78 1195
2225.23 1199
2225.67 1289
2226.12 1261
2226.56 1267
2227.01 1254
2227.45 1166
2227.90 1248
2228.34 1232
2228.79 1315
2229.23 1318
2229.68 1307
2230.12 1330
2230.57 1265
2231.01 1312
2231.46 1350
2231.90 1384
2232.35 1408
2232.80 1424
2233.24 1377
2233.69 1350
2234.13 1398
2234.58 1328
2235.02 1259
2235.47 1234
2235.92 1189
2236.36 1114
2236.81 1143
2237.25 1166
2237.70 1127
2238.15 1098
2238.59 1089
2239.04 1102
2239.49 1083
2239.93 1003
2240.38 993
2240.82 977
2241.27 1014
2241.72 954
2242.16 1020
2242.61 1013
2243.06 952
2243.50 895
2243.95 952
2244.40 958
2244.84 991
2245.29 958
2245.74 970
2246.19 978
2246.63 938
2247.08 958
2247.53 946
2247.97 1016
2248.42 1058
2248.87 1045
2249.32 1114
2249.76 1132
2250.21 1069
2250.66 1039
2251.10 1053
2251.55 1001
2252.00 985
2252.45 1107
2252.89 1117
2253.34 1105
2253.79 1066
2254.24 1088
2254.69 1115
2255.13 1067
2255.58 1010
2256.03 1084
2256.48 993
2256.93 1043
2257.37 1021
2257.82 991
2258.27 957
2258.72 954
2259.17 1023
2259.61 1006
2260.06 1038
2260.51 999
2260.96 1074
2261.41 1074
2261.86 1100
2262.31 1058
2262.75 1164
2263.20 1096
2263.65 1079
2264.10 1136
2264.55 1163
2265.00 1118
2265.45 1113
2265.90 1069
2266.34 1072
2266.79 1107
2267.24 1114
2267.69 1090
2268.14 1167
2268.59 1197
2269.04 1161
2269.49 1229
2269.94 1261
2270.39 1313
2270.84 1371
2271.29 1341
2271.74 1409
2272.18 1416
2272.63 1394
2273.08 1365
2273.53 1329
2273.98 1337
2274.43 1310
2274.88 1342
2275.33 1263
2275.78 1320
2276.23 1317
2276.68 1312
2277.13 1287
2277.58 1287
2278.03 1311
2278.48 1243
2278.93 1226
2279.38 1117
2279.83 1164
2280.28 1111
2280.73 1076
2281.19 1100
2281.64 1045
2282.09 1004
2282.54 992
2282.99 1032
2283.44 1060
2283.89 1053
2284.34 995
2284.79 996
2285.24 970
2285.69 969
2286.14 999
2286.59 923
2287.04 957
2287.50 1046
2287.95 1111
2288.40 1113
2288.85 1085
2289.30 1173
2289.75 1245
2290.20 1240
2290.65 1305
2291.11 1358
2291.56 1428
2292.01 1402
2292.46 1434
2292.91 1355
2293.36 1301
2293.82 1230
2294.27 1317
2294.72 1206
2295.17 1152
2295.62 1128
2296.07 1137
2296.53 1119
2296.98 1130
2297.43 1098
2297.88 1064
2298.33 1113
2298.79 1054
2299.24 1070
2299.69 1129
2300.14 1046
2300.60 1061
2301.05 1011
2301.50 990
2301.95 1026
2302.41 1033
2302.86 975
2303.31 1018
2303.76 1018
2304.22 955
2304.67 930
2305.12 954
2305.57 993
2306.03 1010
2306.48 976
2306.93 1036
2307.39 1062
2307.84 1117
2308.29 1157
2308.75 1146
2309.20 1172
2309.65 1178
2310.11 1194
2310.56 1249
2311.01 1335
2311.47 1348
2311.92 1238
2312.37 1241
2312.83 1154
2313.28 1164
2313.73 1077
2314.19 1108
2314.64 1165
2315.09 1155
2315.55 1140
2316.00 1055
2316.46 1017
2316.91 1020
2317.36 1128
2317.82 1165
2318.27 1185
2318.73 1165
2319.18 1132
2319.63 1192
2320.09 1226
2320.54 1216
2321.00 1225
2321.45 1220
2321.91 1161
2322.36 1248
2322.82 1261
2323.27 1242
2323.72 1257
2324.18 1332
2324.63 1336
2325.09 1342
2325.54 1435
2326.00 1424
2326.45 1523
2326.91 1448
2327.36 1373
2327.82 1251
2328.27 1203
2328.73 1190
2329.18 1132
2329.64 1091
2330.09 1151
2330.55 1090
2331.00 1074
2331.46 985
2331.92 1055
2332.37 1035
2332.83 1108
2333.28 961
2333.74 1027
2334.19 1045
2334.65 1040
2335.10 973
2335.56 946
2336.02 1014
2336.47 1005
2336.93 995
2337.38 997
2337.84 1031
2338.30 1034
2338.75 1027
2339.21 1006
2339.66 996
2340.12 1015
2340.58 1026
2341.03 997
2341.49 979
2341.95 959
2342.40 943
2342.86 1002
2343.32 1054
2343.77 1018
2344.23 979
2344.68 1027
2345.14 1031
2345.60 1036
2346.06 1108
2346.51 1072
2346.97 1009
2347.43 1107
2347.88 1077
2348.34 1082
2348.80 1084
2349.25 1139
2349.71 1068
2350.17 1053
2350.63 1078
2351.08 1053
2351.54 1044
2352.00 1043
2352.46 1050
2352.91 982
2353.37 1032
2353.83 987
2354.29 1020
2354.74 1009
2355.20 983
2355.66 993
2356.12 991
2356.57 1008
2357.03 1014
2357.49 1089
2357.95 1051
2358.41 1060
2358.86 1096
2359.32 1086
2359.78 1025
2360.24 1125
2360.70 1149
2361.15 1157
2361.61 1162
2362.07 1186
2362.53 1149
2362.99 1108
2363.45 1110
2363.91 1098
2364.36 1078
2364.82 1098
2365.28 1141
2365.74 1097
2366.20 1122
2366.66 1119
2367.12 1115
2367.57 1117
2368.03 1203
2368.49 1085
2368.95 1069
2369.41 1044
2369.87 1056
2370.33 1122
2370.79 1023
2371.25 1087
2371.71 1029
2372.17 1043
2372.63 1027
2373.09 1033
2373.54 1101
2374.00 1209
2374.46 1188
2374.92 1223
2375.38 1209
2375.84 1266
2376.30 1292
2376.76 1187
2377.22 1192
2377.68 1226
2378.14 1157
2378.60 1163
2379.06 1275
2379.52 1150
2379.98 1115
2380.44 1127
2380.90 1096
2381.36 1053
2381.82 1077
2382.28 1071
2382.74 1107
2383.20 1033
2383.66 1058
2384.12 1063
2384.59 975
2385.05 997
2385.51 988
2385.97 1042
2386.43 1051
2386.89 1049
2387.35 1057
2387.81 1040
2388.27 1016
2388.73 1002
2389.19 1024
2389.65 1027
2390.12 1010
2390.58 1035
2391.04 1056
2391.50 1078
2391.96 1080
2392.42 1067
2392.88 1078
2393.34 1103
2393.81 1116
2394.27 1042
2394.73 1065
2395.19 1074
2395.65 1054
2396.11 1062
2396.57 1065
2397.04 1078
2397.50 1056
2397.96 1125
2398.42 1127
2398.88 1151
2399.35 1104
2399.81 1134
2400.27 1084
2400.73 1137
2401.19 1027
2401.66 1029
2402.12 1020
2402.58 1054
2403.04 1003
2403.51 1005
2403.97 986
2404.43 1016
2404.89 1026
2405.36 1075
2405.82 1070
2406.28 1033
2406.74 978
2407.21 951
2407.67 1030
2408.13 1007
2408.59 955
2409.06 946
2409.52 923
2409.98 903
2410.45 947
2410.91 981
2411.37 966
2411.84 933
2412.30 973
2412.76 996
2413.23 1053
2413.69 1063
2414.15 989
2414.62 1049
2415.08 1081
2415.54 1148
2416.01 1146
2416.47 1128
2416.93 1091
2417.40 1109
2417.86 1095
2418.32 1090
2418.79 1117
2419.25 1063
2419.72 1068
2420.18 1043
2420.64 1012
2421.11 1038
2421.57 1056
2422.04 1082
2422.50 1073
2422.96 1044
2423.43 1118
2423.89 1112
2424.36 1038
2424.82 1073
2425.29 1034
2425.75 1022
2426.22 1103
2426.68 1039
2427.15 1063
2427.61 1037
2428.07 981
2428.54 1028
2429.00 990
2429.47 944
2429.93 939
2430.40 952
2430.86 958
2431.33 932
2431.79 975
2432.26 1035
2432.72 986
2433.19 999
2433.65 1027
2434.12 1051
2434.59 1105
2435.05 997
2435.52 944
2435.98 959
2436.45 1033
2436.91 1012
2437.38 1079
2437.84 1064
2438.31 1077
2438.78 1092
2439.24 1179
2439.71 1211
2440.17 1170
2440.64 1045
2441.10 1114
2441.57 1138
2442.04 1123
2442.50 1163
2442.97 1118
2443.44 1135
2443.90 1135
2444.37 1092
2444.83 1101
2445.30 1130
2445.77 1072
2446.23 976
2446.70 928
2447.17 998
2447.63 1086
2448.10 1009
2448.57 1005
2449.03 973
2449.50 984
2449.97 1000
2450.43 1010
2450.90 1072
2451.37 1052
2451.83 1046
2452.30 1016
2452.77 1045
2453.24 1008
2453.70 1026
2454.17 974
2454.64 997
2455.10 1059
2455.57 1055
2456.04 1031
2456.51 963
2456.97 992
2457.44 1026
2457.91 974
2458.38 1028
2458.84 1032
2459.31 1033
2459.78 1029
2460.25 956
2460.72 907
2461.18 983
2461.65 1018
2462.12 1011
2462.59 1017
2463.06 970
2463.52 945
2463.99 999
2464.46 980
2464.93 960
2465.40 968
2465.86 1007
2466.33 995
2466.80 957
2467.27 982
2467.74 1007
2468.21 1089
2468.68 998
2469.14 989
2469.61 983
2470.08 1029
2470.55 999
2471.02 992
2471.49 1037
2471.96 1022
2472.43 1049
2472.90 976
2473.36 963
2473.83 1001
2474.30 1047
2474.77 1006
2475.24 993
2475.71 1052
2476.18 1019
2476.65 985
2477.12 1015
2477.59 1054
2478.06 990
2478.53 1008
2479.00 1000
2479.47 1048
2479.94 1036
2480.41 1019
2480.87 977
2481.34 985
2481.81 1010
2482.28 1003
2482.75 974
2483.22 940
2483.69 957
2484.16 922
2484.63 990
2485.10 909
2485.57 975
2486.05 1073
2486.52 1133
2486.99 1083
2487.46 1064
2487.93 1028
2488.40 1085
2488.87 1032
2489.34 1108
2489.81 1092
2490.28 1145
2490.75 1098
2491.22 1078
2491.69 1078
2492.16 1104
2492.63 1099
2493.10 1076
2493.58 1073
2494.05 1058
2494.52 1096
2494.99 1120
2495.46 1064
2495.93 1054
2496.40 1116
2496.87 1108
2497.34 1079
2497.82 1004
2498.29 947
2498.76 992
2499.23 954
2499.70 979
2500.17 955
2500.64 907
2501.12 943
2501.59 993
2502.06 983
2502.53 908
2503.00 904
2503.48 923
2503.95 904
2504.42 907
2504.89 978
2505.36 1002
2505.84 947
2506.31 947
2506.78 1018
2507.25 951
2507.72 998
2508.20 1040
2508.67 1078
2509.14 1101
2509.61 1110
2510.09 1138
2510.56 1258
2511.03 1316
2511.50 1332
2511.98 1379
2512.45 1406
2512.92 1497
2513.40 1568
2513.87 1447
2514.34 1392
2514.81 1438
2515.29 1372
2515.76 1350
2516.23 1261
2516.71 1203
2517.18 1195
2517.65 1156
2518.13 1189
2518.60 1247
2519.07 1195
2519.55 1200
2520.02 1141
2520.49 1199
2520.97 1238
2521.44 1230
2521.91 1181
2522.39 1146
2522.86 1066
2523.34 1007
2523.81 1064
2524.28 1002
2524.76 1029
2525.23 1040
2525.70 1036
2526.18 1093
2526.65 1143
2527.13 1169
2527.60 1084
2528.08 1179
2528.55 1171
2529.02 1148
2529.50 1183
2529.97 1199
2530.45 1212
2530.92 1155
2531.40 1115
2531.87 1035
2532.34 1124
2532.82 1184
2533.29 1163
2533.77 1137
2534.24 1117
2534.72 1114
2535.19 1070
2535.67 1080
2536.14 1117
2536.62 1128
2537.09 1111
2537.57 1078
2538.04 1023
2538.52 1041
2538.99 1117
2539.47 1125
2539.94 1135
2540.42 1116
2540.90 1144
2541.37 1091
2541.85 1103
2542.32 1104
2542.80 1128
2543.27 1030
2543.75 1006
2544.22 1060
2544.70 1084
2545.18 1109
2545.65 1180
2546.13 1188
2546.60 1167
2547.08 1215
2547.56 1246
2548.03 1274
2548.51 1308
2548.98 1318
2549.46 1293
2549.94 1283
2550.41 1274
2550.89 1274
2551.37 1250
2551.84 1266
2552.32 1239
2552.80 1146
2553.27 1149
2553.75 1185
2554.23 1169
2554.70 1218
2555.18 1174
2555.66 1073
2556.13 1113
2556.61 1080
2557.09 1150
2557.56 1101
2558.04 1077
2558.52 1057
2558.99 992
2559.47 1126
2559.95 1138
2560.43 1122
2560.90 1140
2561.38 1119
2561.86 1132
2562.33 1101
2562.81 1051
2563.29 1030
2563.77 956
2564.25 966
2564.72 942
2565.20 964
2565.68 1026
2566.16 991
2566.63 975
2567.11 968
2567.59 1001
2568.07 977
2568.55 932
2569.02 944
2569.50 930
2569.98 950
2570.46 961
2570.94 956
2571.41 990
2571.89 963
2572.37 946
2572.85 1013
2573.33 1033
2573.81 1002
2574.28 1023
2574.76 1023
2575.24 993
2575.72 1041
2576.20 1095
2576.68 1055
2577.16 1095
2577.64 1071
2578.11 1013
2578.59 1083
2579.07 1031
2579.55 982
2580.03 1023
2580.51 1041
2580.99 996
2581.47 986
2581.95 1021
2582.43 1084
2582.91 1038
2583.39 1033
2583.86 1086
2584.34 988
2584.82 999
2585.30 978
2585.78 1008
2586.26 1008
2586.74 1005
2587.22 1063
2587.70 982
2588.18 1075
2588.66 1135
2589.14 1045
2589.62 1002
2590.10 1003
2590.58 1009
2591.06 1005
2591.54 996
2592.02 1019
2592.50 994
2592.98 973
2593.46 1013
2593.94 936
2594.42 940
2594.90 995
2595.38 989
2595.86 1040
2596.35 1019
2596.83 989
2597.31 968
2597.79 973
2598.27 1008
2598.75 1006
2599.23 962
2599.71 964
2600.19 1014
2600.67 1030
2601.15 1026
2601.63 992
2602.12 1046
2602.60 1029
2603.08 1114
2603.56 1062
2604.04 1032
2604.52 1099
2605.00 1080
2605.48 1066
2605.97 1093
2606.45 1076
2606.93 1031
2607.41 1045
2607.89 1058
2608.37 1045
2608.86 1090
2609.34 1057
2609.82 1025
2610.30 1083
2610.78 971
2611.26 1016
2611.75 1039
2612.23 1019
2612.71 973
2613.19 955
2613.68 943
2614.16 965
2614.64 988
2615.12 959
2615.60 978
2616.09 983
2616.57 1022
2617.05 1036
2617.53 1015
2618.02 1000
2618.50 1008
2618.98 961
2619.46 981
2619.95 946
2620.43 980
2620.91 1017
2621.40 983
2621.88 1009
2622.36 1040
2622.85 979
2623.33 1010
2623.81 1063
2624.29 1106
2624.78 1077
2625.26 1010
2625.74 1056
2626.23 1112
2626.71 1084
2627.19 1086
2627.68 1105
2628.16 1108
2628.64 1134
2629.13 1179
2629.61 1204
2630.10 1231
2630.58 1236
2631.06 1235
2631.55 1256
2632.03 1323
2632.51 1314
2633.00 1271
2633.48 1247
2633.97 1307
2634.45 1226
2634.94 1160
2635.42 1160
2635.90 1083
2636.39 1081
2636.87 1025
2637.36 1005
2637.84 1000
2638.33 970
2638.81 1011
2639.29 1026
2639.78 1039
2640.26 1039
2640.75 1021
2641.23 1044
2641.72 1002
2642.20 1011
2642.69 1014
2643.17 1029
2643.66 1029
2644.14 976
2644.63 974
2645.11 1003
2645.60 1029
2646.08 968
2646.57 984
2647.05 1039
2647.54 1068
2648.02 1060
2648.51 1070
2648.99 1044
2649.48 980
2649.97 1038
2650.45 1006
2650.94 971
2651.42 943
2651.91 988
2652.39 1060
2652.88 1077
2653.37 1097
2653.85 1115
2654.34 1140
2654.82 1139
2655.31 1196
2655.80 1168
2656.28 1137
2656.77 1108
2657.25 1128
2657.74 1178
2658.23 1127
2658.71 1088
2659.20 1058
2659.69 1044
2660.17 1020
2660.66 1041
2661.14 1049
2661.63 1032
2662.12 1042
2662.60 984
2663.09 995
2663.58 990
2664.06 1072
2664.55 1021
2665.04 969
2665.53 964
2666.01 1009
2666.50 1030
2666.99 979
2667.47 997
2667.96 1057
2668.45 1003
2668.94 1063
2669.42 1077
2669.91 1042
2670.40 1008
2670.88 1107
2671.37 1131
2671.86 1110
2672.35 1147
2672.83 1242
2673.32 1354
2673.81 1305
2674.30 1378
2674.79 1431
2675.27 1476
2675.76 1519
2676.25 1433
2676.74 1425
2677.23 1332
2677.71 1292
2678.20 1196
2678.69 1147
2679.18 1167
2679.67 1177
2680.15 1090
2680.64 1033
2681.13 1057
2681.62 1066
2682.11 1082
2682.60 1023
2683.08 1018
2683.57 1064
2684.06 1035
2684.55 988
2685.04 1028
2685.53 1086
2686.02 1031
2686.51 1041
2686.99 1017
2687.48 993
2687.97 1085
2688.46 1100
2688.95 1045
2689.44 1099
2689.93 1154
2690.42 1115
2690.91 1117
2691.40 1062
2691.89 1090
2692.38 1035
2692.87 1019
2693.35 1085
2693.84 1116
2694.33 1045
2694.82 1103
2695.31 1120
2695.80 1133
2696.29 1129
2696.78 1087
2697.27 1001
2697.76 1138
2698.25 1037
2698.74 1036
2699.23 1052
2699.72 985
2700.21 998
2700.70 978
2701.19 1033
2701.68 1095
2702.17 1024
2702.66 1044
2703.15 1017
2703.64 1127
2704.13 1147
2704.62 1083
2705.12 1074
2705.61 1037
2706.10 1003
2706.59 1026
2707.08 1089
2707.57 1036
2708.06 1041
2708.55 1046
2709.04 1037
2709.53 1018
2710.02 1047
2710.51 956
2711.01 997
2711.50 996
2711.99 997
2712.48 1005
2712.97 997
2713.46 960
2713.95 1000
2714.44 1006
2714.94 1022
2715.43 1007
2715.92 981
2716.41 972
2716.90 965
2717.39 989
2717.89 977
2718.38 935
2718.87 989
2719.36 993
2719.85 989
2720.34 975
2720.84 1010
2721.33 1076
2721.82 1131
2722.31 1149
2722.80 1137
2723.30 1072
2723.79 1126
2724.28 1075
2724.77 1125
2725.27 1062
2725.76 1022
2726.25 1039
2726.74 1023
2727.24 997
2727.73 1022
2728.22 1047
2728.71 1026
2729.21 1025
2729.70 1033
2730.19 1084
2730.69 1087
2731.18 1032
2731.67 1147
2732.16 1120
2732.66 1130
2733.15 1155
2733.64 1175
2734.14 1198
2734.63 1114
2735.12 1169
2735.62 1166
2736.11 1148
2736.60 1157
2737.10 1167
2737.59 1158
2738.08 1237
2738.58 1229
2739.07 1197
2739.56 1178
2740.06 1133
2740.55 1105
2741.05 1137
2741.54 1119
2742.03 1092
2742.53 1073
2743.02 1065
2743.52 1063
2744.01 1058
2744.50 1048
2745.00 1106
2745.49 1132
2745.99 1112
2746.48 1092
2746.97 1102
2747.47 1184
2747.96 1210
2748.46 1051
2748.95 1054
2749.45 1096
2749.94 1078
2750.44 1063
2750.93 1037
2751.43 1062
2751.92 1033
2752.42 980
2752.91 991
2753.41 1012
2753.90 1052
2754.40 1049
2754.89 1034
2755.39 1052
2755.88 1053
2756.38 1010
2756.87 1060
2757.37 1090
2757.86 1102
2758.36 1099
2758.85 1084
2759.35 1115
2759.84 1128
2760.34 1145
2760.83 1160
2761.33 1193
2761.83 1176
2762.32 1232
2762.82 1112
2763.31 1121
2763.81 1111
2764.30 1185
2764.80 1149
2765.30 1100
2765.79 1163
2766.29 1074
2766.78 1105
2767.28 1092
2767.78 1015
2768.27 1007
2768.77 1069
2769.27 1035
2769.76 981
2770.26 1048
2770.76 1001
2771.25 1010
2771.75 1014
2772.24 1058
2772.74 1053
2773.24 1060
2773.73 1061
2774.23 1173
2774.73 1194
2775.23 1245
2775.72 1318
2776.22 1299
2776.72 1328
2777.21 1317
2777.71 1355
2778.21 1356
2778.70 1322
2779.20 1248
2779.70 1139
2780.20 1122
2780.69 1130
2781.19 1125
2781.69 1094
2782.19 1030
2782.68 960
2783.18 922
2783.68 1008
2784.18 991
2784.67 931
2785.17 957
2785.67 971
2786.17 1000
2786.67 983
2787.16 969
2787.66 970
2788.16 1020
2788.66 1027
2789.16 974
2789.65 993
2790.15 1063
2790.65 1051
2791.15 999
2791.65 978
2792.15 1004
2792.64 1010
2793.14 1075
2793.64 1078
2794.14 1040
2794.64 1037
2795.14 1049
2795.64 1086
2796.13 1042
2796.63 1057
2797.13 1113
2797.63 1093
2798.13 1117
2798.63 1045
2799.13 1027
2799.63 1014
2800.13 1064
2800.62 1049
2801.12 996
2801.62 999
2802.12 1009
2802.62 1011
2803.12 1050
2803.62 984
2804.12 1031
2804.62 1031
2805.12 967
2805.62 1047
2806.12 1073
2806.62 959
2807.12 988
2807.62 1065
2808.12 1094
2808.62 1090
2809.12 1102
2809.62 1140
2810.12 1105
2810.62 1125
2811.12 1237
2811.62 1191
2812.12 1187
2812.62 1284
2813.12 1298
2813.62 1295
2814.12 1217
2814.62 1244
2815.12 1231
2815.62 1208
2816.12 1130
2816.62 1121
2817.12 1138
2817.62 1069
2818.12 1049
2818.62 1038
2819.12 1011
2819.63 1002
2820.13 980
2820.63 990
2821.13 1009
2821.63 1014
2822.13 1003
2822.63 1010
2823.13 998
2823.63 1015
2824.13 975
2824.64 969
2825.14 956
2825.64 968
2826.14 982
2826.64 966
2827.14 970
2827.64 991
2828.15 938
2828.65 925
2829.15 942
2829.65 926
2830.15 980
2830.65 1024
2831.16 948
2831.66 924
2832.16 979
2832.66 966
2833.16 943
2833.67 989
2834.17 1004
2834.67 981
2835.17 1007
2835.68 1021
2836.18 997
2836.68 1044
2837.18 1021
2837.68 1026
2838.19 1083
2838.69 1058
2839.19 1008
2839.70 1035
2840.20 1004
2840.70 985
2841.20 1071
2841.71 1062
2842.21 1037
2842.71 1013
2843.21 1012
2843.72 996
2844.22 985
2844.72 1042
2845.23 1071
2845.73 1140
2846.23 1192
2846.74 1110
2847.24 1114
2847.74 1115
2848.25 1178
2848.75 1187
2849.25 1262
2849.76 1249
2850.26 1227
2850.76 1172
2851.27 1179
2851.77 1055
2852.28 1056
2852.78 1070
2853.28 1066
2853.79 1041
2854.29 1032
2854.79 1010
2855.30 998
2855.80 1015
2856.31 1031
2856.81 1048
2857.31 1024
2857.82 1087
2858.32 1121
2858.83 1078
2859.33 1044
2859.84 1083
2860.34 1100
2860.85 1072
2861.35 1043
2861.85 1033
2862.36 1048
2862.86 1033
2863.37 1004
2863.87 1025
2864.38 948
2864.88 915
2865.39 912
2865.89 967
2866.40 974
2866.90 969
2867.41 1011
2867.91 1015
2868.42 974
2868.92 1061
2869.43 1084
2869.93 1103
2870.44 1139
2870.94 1144
2871.45 1176
2871.96 1209
2872.46 1201
2872.97 1239
2873.47 1244
2873.98 1283
2874.48 1271
2874.99 1245
2875.49 1286
2876.00 1273
2876.51 1200
2877.01 1094
2877.52 1172
2878.02 1182
2878.53 1137
2879.04 1093
2879.54 1093
2880.05 1121
2880.55 1145
2881.06 1141
2881.57 1077
2882.07 973
2882.58 1024
2883.09 1076
2883.59 1068
2884.10 1109
2884.61 1140
2885.11 1061
2885.62 1133
2886.13 1183
2886.63 1212
2887.14 1185
2887.65 1218
2888.15 1239
2888.66 1198
2889.17 1215
2889.67 1283
2890.18 1247
2890.69 1204
2891.20 1166
2891.70 1294
2892.21 1259
2892.72 1162
2893.22 1166
2893.73 1096
2894.24 1072
2894.75 1070
2895.25 1157
2895.76 1159
2896.27 1165
2896.78 1103
2897.29 1090
2897.79 1132
2898.30 1168
2898.81 1123
2899.32 1112
2899.82 1177
2900.33 1157
2900.84 1095
2901.35 1094
2901.86 1164
2902.36 1089
2902.87 1129
2903.38 1146
2903.89 1138
2904.40 1087
2904.91 1114
2905.41 1208
2905.92 1118
2906.43 1131
2906.94 1261
2907.45 1196
2907.96 1085
2908.47 1079
2908.97 1113
2909.48 1103
2909.99 1077
2910.50 1101
2911.01 1032
2911.52 1031
2912.03 1103
2912.54 1046
2913.05 1019
2913.55 1031
2914.06 1049
2914.57 1042
2915.08 1036
2915.59 1098
2916.10 1115
2916.61 1053
2917.12 1134
2917.63 1057
2918.14 1034
2918.65 1132
2919.16 1143
2919.67 1172
2920.18 1153
2920.69 1113
2921.20 1109
2921.71 1098
2922.22 1080
2922.73 1111
2923.24 1099
2923.75 1073
2924.26 1107
2924.77 1137
2925.28 1199
2925.79 1115
2926.30 1148
2926.81 1162
2927.32 1138
2927.83 1100
2928.34 1063
2928.85 1092
2929.36 1065
2929.87 1047
2930.38 1091
2930.89 1060
2931.40 1043
2931.91 1093
2932.42 1060
2932.93 1018
2933.45 1062
2933.96 1051
2934.47 1009
2934.98 1059
2935.49 1090
2936.00 1085
2936.51 1072
2937.02 1103
2937.53 1108
2938.04 1160
2938.56 1253
2939.07 1309
2939.58 1344
2940.09 1423
2940.60 1573
2941.11 1514
2941.62 1487
2942.14 1545
2942.65 1568
2943.16 1540
2943.67 1448
2944.18 1488
2944.70 1396
2945.21 1305
2945.72 1220
2946.23 1236
2946.74 1279
2947.26 1177
2947.77 1120
2948.28 1124
2948.79 1042
2949.30 1012
2949.82 1054
2950.33 1056
2950.84 1019
2951.35 1001
2951.87 975
2952.38 1004
2952.89 1035
2953.40 960
2953.92 995
2954.43 1046
2954.94 983
2955.45 1025
2955.97 1065
2956.48 1116
2956.99 1103
2957.51 1082
2958.02 1006
2958.53 1055
2959.04 1070
2959.56 1125
2960.07 1110
2960.58 1112
2961.10 1111
2961.61 1075
2962.12 1171
2962.64 1095
2963.15 1111
2963.66 1113
2964.18 1154
2964.69 1198
2965.21 1157
2965.72 1105
2966.23 1170
2966.75 1184
2967.26 1175
2967.77 1127
2968.29 1123
2968.80 1114
2969.32 1063
2969.83 1075
2970.34 1079
2970.86 1138
2971.37 1095
2971.89 1128
2972.40 1109
2972.91 1134
2973.43 1162
2973.94 1163
2974.46 1185
2974.97 1212
2975.49 1191
2976.00 1209
2976.52 1201
2977.03 1213
2977.55 1248
2978.06 1269
2978.57 1188
2979.09 1197
2979.60 1253
2980.12 1326
2980.63 1306
2981.15 1182
2981.66 1291
2982.18 1237
2982.69 1249
2983.21 1246
2983.73 1381
2984.24 1346
2984.76 1347
2985.27 1342
2985.79 1396
2986.30 1397
2986.82 1365
2987.33 1426
2987.85 1505
2988.36 1509
2988.88 1568
2989.40 1585
2989.91 1539
2990.43 1527
2990.94 1513
2991.46 1452
2991.97 1463
2992.49 1459
2993.01 1486
2993.52 1443
2994.04 1540
2994.55 1574
2995.07 1618
2995.59 1601
2996.10 1665
2996.62 1797
2997.14 1887
2997.65 1977
2998.17 1946
2998.69 2019
2999.20 1983
2999.72 1908
3000.24 1919
3000.75 2073
3001.27 2050
3001.79 2227
3002.30 2598
3002.82 3075
3003.34 3602
3003.85 4130
3004.37 4761
3004.89 5468
3005.40 5963
3005.92 6281
3006.44 6132
3006.96 5752
3007.47 5371
3007.99 4678
3008.51 4046
3009.03 3521
3009.54 2923
3010.06 2490
3010.58 2218
3011.10 2046
3011.61 1842
3012.13 1794
3012.65 1770
3013.17 1620
3013.68 1625
3014.20 1635
3014.72 1634
3015.24 1539
3015.76 1586
3016.27 1547
3016.79 1601
3017.31 1566
3017.83 1527
3018.35 1509
3018.86 1457
3019.38 1450
3019.90 1405
3020.42 1503
3020.94 1473
3021.46 1441
3021.97 1456
3022.49 1482
3023.01 1574
3023.53 1602
3024.05 1652
3024.57 1631
3025.09 1644
3025.61 1590
3026.12 1587
3026.64 1577
3027.16 1507
3027.68 1494
3028.20 1415
3028.72 1528
3029.24 1482
3029.76 1391
3030.28 1376
3030.80 1364
3031.32 1371
3031.84 1322
3032.35 1370
3032.87 1315
3033.39 1323
3033.91 1372
3034.43 1276
3034.95 1349
3035.47 1304
3035.99 1276
3036.51 1299
3037.03 1283
3037.55 1318
3038.07 1316
3038.59 1256
3039.11 1278
3039.63 1309
3040.15 1293
3040.67 1279
3041.19 1244
3041.71 1280
3042.23 1263
3042.75 1290
3043.27 1248
3043.79 1257
3044.31 1278
3044.83 1295
3045.35 1318
3045.87 1199
3046.40 1256
3046.92 1185
3047.44 1163
3047.96 1237
3048.48 1189
3049.00 1171
3049.52 1241
3050.04 1241
3050.56 1204
3051.08 1186
3051.60 1170
3052.12 1148
3052.65 1176
3053.17 1200
3053.69 1199
3054.21 1176
3054.73 1283
3055.25 1265
3055.77 1236
3056.30 1263
3056.82 1249
3057.34 1273
3057.86 1307
3058.38 1290
3058.90 1289
3059.42 1232
3059.95 1243
3060.47 1215
3060.99 1223
3061.51 1226
3062.03 1276
3062.56 1264
3063.08 1284
3063.60 1312
3064.12 1345
3064.64 1259
3065.17 1275
3065.69 1349
3066.21 1420
3066.73 1482
3067.26 1462
3067.78 1401
3068.30 1472
3068.82 1492
3069.35 1446
3069.87 1462
3070.39 1468
3070.91 1482
3071.44 1457
3071.96 1440
3072.48 1396
3073.01 1456
3073.53 1417
3074.05 1403
3074.57 1521
3075.10 1493
3075.62 1515
3076.14 1658
3076.67 1693
3077.19 1763
3077.71 1777
3078.24 1825
3078.76 1908
3079.28 1885
3079.81 1999
3080.33 2075
3080.85 2031
3081.38 1996
3081.90 2041
3082.42 2095
3082.95 1989
3083.47 2061
3084.00 2039
3084.52 1940
3085.04 1959
3085.57 2073
3086.09 1922
3086.62 1956
3087.14 2131
3087.66 2123
3088.19 2406
3088.71 2706
3089.24 3206
3089.76 3302
3090.29 3529
3090.81 3823
3091.33 3655
3091.86 3448
3092.38 3370
3092.91 3143
3093.43 2882
3093.96 2553
3094.48 2453
3095.01 2284
3095.53 2290
3096.06 2275
3096.58 2210
3097.11 2209
3097.63 2183
3098.16 2248
3098.68 2325
3099.21 2517
3099.73 2807
3100.26 3100
3100.78 3625
3101.31 4491
3101.83 5478
3102.36 6137
3102.88 7085
3103.41 7818
3103.93 8130
3104.46 7936
3104.99 7525
3105.51 6973
3106.04 6133
3106.56 5065
3107.09 4343
3107.61 3649
3108.14 3122
3108.67 2776
3109.19 2475
3109.72 2390
3110.24 2221
3110.77 2078
3111.30 2093
3111.82 2044
3112.35 2194
3112.87 2043
3113.40 1900
3113.93 1902
3114.45 1775
3114.98 1805
3115.51 1735
3116.03 1602
3116.56 1567
3117.09 1563
3117.61 1484
3118.14 1593
3118.67 1548
3119.19 1515
3119.72 1583
3120.25 1740
3120.77 1788
3121.30 1792
3121.83 1876
3122.35 1887
3122.88 1901
3123.41 1912
3123.94 1884
3124.46 1747
3124.99 1707
3125.52 1772
3126.05 1668
3126.57 1649
3127.10 1563
3127.63 1550
3128.16 1583
3128.68 1545
3129.21 1503
3129.74 1522
3130.27 1525
3130.79 1523
3131.32 1479
3131.85 1390
3132.38 1400
3132.91 1452
3133.43 1442
3133.96 1436
3134.49 1448
3135.02 1456
3135.55 1358
3136.07 1404
3136.60 1375
3137.13 1320
3137.66 1371
3138.19 1283
3138.72 1242
3139.24 1236
3139.77 1252
3140.30 1268
3140.83 1337
3141.36 1301
3141.89 1283
3142.42 1306
3142.95 1309
3143.47 1210
3144.00 1216
3144.53 1238
3145.06 1235
3145.59 1233
3146.12 1300
3146.65 1307
3147.18 1381
3147.71 1315
3148.24 1374
3148.76 1374
3149.29 1330
3149.82 1407
3150.35 1384
3150.88 1356
3151.41 1335
3151.94 1319
3152.47 1328
3153.00 1318
3153.53 1340
3154.06 1329
3154.59 1357
3155.12 1311
3155.65 1236
3156.18 1252
3156.71 1303
3157.24 1262
3157.77 1267
3158.30 1254
3158.83 1234
3159.36 1274
3159.89 1373
3160.42 1272
3160.95 1350
3161.48 1423
3162.01 1389
3162.54 1299
3163.07 1340
3163.60 1309
3164.13 1301
3164.66 1241
3165.20 1335
3165.73 1296
3166.26 1232
3166.79 1220
3167.32 1216
3167.85 1217
3168.38 1131
3168.91 1154
3169.44 1245
3169.97 1186
3170.50 1214
3171.04 1300
3171.57 1324
3172.10 1422
3172.63 1487
3173.16 1565
3173.69 1640
3174.22 1622
3174.75 1672
3175.29 1635
3175.82 1621
3176.35 1561
3176.88 1528
3177.41 1423
3177.94 1407
3178.48 1318
3179.01 1279
3179.54 1248
3180.07 1194
3180.60 1097
3181.14 1136
3181.67 1146
3182.20 1118
3182.73 1135
3183.26 1118
3183.80 1094
3184.33 1114
3184.86 1173
3185.39 1094
3185.93 1097
3186.46 1078
3186.99 1087
3187.52 1162
3188.06 1091
3188.59 1157
3189.12 1118
3189.65 1147
3190.19 1151
3190.72 1082
3191.25 1130
3191.79 1144
3192.32 1099
3192.85 1218
3193.38 1144
3193.92 1156
3194.45 1175
3194.98 1207
3195.52 1209
3196.05 1194
3196.58 1150
3197.12 1159
3197.65 1205
3198.18 1216
3198.72 1331
3199.25 1355
3199.78 1379
3200.32 1329
3200.85 1291
3201.39 1231
3201.92 1301
3202.45 1281
3202.99 1297
3203.52 1267
3204.05 1172
3204.59 1297
3205.12 1274
3205.66 1369
3206.19 1411
3206.72 1416
3207.26 1411
3207.79 1515
3208.33 1644
3208.86 1657
3209.40 1725
3209.93 1801
3210.47 1920
3211.00 1955
3211.53 1965
3212.07 1987
3212.60 1889
3213.14 1778
3213.67 1722
3214.21 1571
3214.74 1555
3215.28 1501
3215.81 1348
3216.35 1270
3216.88 1258
3217.42 1271
3217.95 1267
3218.49 1201
3219.02 1200
3219.56 1165
3220.09 1184
3220.63 1206
3221.16 1274
3221.70 1261
3222.23 1255
3222.77 1381
3223.31 1478
3223.84 1485
3224.38 1519
3224.91 1568
3225.45 1506
3225.98 1525
3226.52 1515
3227.06 1517
3227.59 1454
3228.13 1358
3228.66 1345
3229.20 1403
3229.74 1328
3230.27 1287
3230.81 1387
3231.34 1336
3231.88 1294
3232.42 1300
3232.95 1384
3233.49 1400
3234.03 1497
3234.56 1445
3235.10 1444
3235.64 1525
3236.17 1526
3236.71 1539
3237.25 1592
3237.78 1514
3238.32 1555
3238.86 1667
3239.39 1563
3239.93 1612
3240.47 1485
3241.00 1462
3241.54 1448
3242.08 1485
3242.61 1477
3243.15 1495
3243.69 1544
3244.23 1533
3244.76 1548
3245.30 1619
3245.84 1674
3246.38 1680
3246.91 1715
3247.45 1744
3247.99 1799
3248.53 1843
3249.06 1903
3249.60 2059
3250.14 2168
3250.68 2488
3251.21 2995
3251.75 3335
3252.29 3939
3252.83 4293
3253.37 4491
3253.90 4656
3254.44 4686
3254.98 4502
3255.52 4179
3256.06 3865
3256.60 3301
3257.13 2946
3257.67 2571
3258.21 2467
3258.75 2261
3259.29 2307
3259.83 2241
3260.36 2213
3260.90 2265
3261.44 2341
3261.98 2482
3262.52 2510
3263.06 2641
3263.60 2625
3264.14 2724
3264.68 2707
3265.21 2768
3265.75 2780
3266.29 2878
3266.83 2794
3267.37 2907
3267.91 2752
3268.45 2782
3268.99 2689
3269.53 2512
3270.07 2360
3270.61 2247
3271.15 2047
3271.69 1968
3272.23 1888
3272.76 1834
3273.30 1766
3273.84 1784
3274.38 1852
3274.92 1848
3275.46 1775
3276.00 1794
3276.54 1778
3277.08 1755
3277.62 1722
3278.16 1732
3278.70 1763
3279.24 1721
3279.78 1701
3280.32 1649
3280.86 1653
3281.41 1671
3281.95 1672
3282.49 1710
3283.03 1684
3283.57 1734
3284.11 1710
3284.65 1695
3285.19 1765
3285.73 1766
3286.27 1844
3286.81 1860
3287.35 1853
3287.89 1801
3288.43 1840
3288.97 1848
3289.52 1866
3290.06 1925
3290.60 1885
3291.14 1848
3291.68 1870
3292.22 2029
3292.76 2177
3293.30 2248
3293.85 2345
3294.39 2647
3294.93 2790
3295.47 3011
3296.01 3182
3296.55 3277
3297.09 3218
3297.64 3239
3298.18 3181
3298.72 2940
3299.26 2859
3299.80 2721
3300.34 2442
3300.89 2268
3301.43 2176
3301.97 2025
3302.51 2049
3303.06 2006
3303.60 1920
3304.14 1890
3304.68 1861
3305.22 1919
3305.77 1977
3306.31 1780
3306.85 1797
3307.39 1900
3307.94 1926
3308.48 1876
3309.02 1992
3309.56 2077
3310.11 2189
3310.65 2046
3311.19 2009
3311.74 2106
3312.28 2217
3312.82 2149
3313.36 2104
3313.91 2112
3314.45 2062
3314.99 2219
3315.54 2274
3316.08 2326
3316.62 2489
3317.17 2623
3317.71 2718
3318.25 2833
3318.80 2877
3319.34 3079
3319.88 3175
3320.43 3249
3320.97 3150
3321.51 3082
3322.06 2933
3322.60 2896
3323.14 2829
3323.69 2479
3324.23 2461
3324.78 2381
3325.32 2323
3325.86 2214
3326.41 2144
3326.95 2058
3327.50 2053
3328.04 2111
3328.59 2061
3329.13 2142
3329.67 2138
3330.22 2168
3330.76 2282
3331.31 2525
3331.85 2964
3332.40 3594
3332.94 4412
3333.49 5404
3334.03 6511
3334.57 7883
3335.12 9266
3335.66 10282
3336.21 11022
3336.75 11466
3337.30 11268
3337.84 10775
3338.39 9981
3338.93 8862
3339.48 7685
3340.02 6727
3340.57 5612
3341.11 4811
3341.66 3981
3342.20 3295
3342.75 2775
3343.30 2513
3343.84 2222
3344.39 2121
3344.93 1965
3345.48 1883
3346.02 1909
3346.57 1855
3347.11 1821
3347.66 1903
3348.21 1813
3348.75 1753
3349.30 1791
3349.84 1721
3350.39 1743
3350.94 1668
3351.48 1651
3352.03 1691
3352.57 1648
3353.12 1621
3353.67 1618
3354.21 1655
3354.76 1652
3355.31 1662
3355.85 1568
3356.40 1558
3356.95 1636
3357.49 1580
3358.04 1604
3358.59 1521
3359.13 1518
3359.68 1541
3360.23 1546
3360.77 1621
3361.32 1566
3361.87 1617
3362.41 1616
3362.96 1661
3363.51 1735
3364.05 1741
3364.60 1760
3365.15 1657
3365.70 1667
3366.24 1641
3366.79 1617
3367.34 1705
3367.89 1690
3368.43 1637
3368.98 1645
3369.53 1539
3370.08 1522
3370.62 1651
3371.17 1706
3371.72 1843
3372.27 1976
3372.81 1995
3373.36 2111
3373.91 2220
3374.46 2284
3375.01 2193
3375.55 2259
3376.10 2266
3376.65 2022
3377.20 1979
3377.75 1863
3378.30 1803
3378.84 1655
3379.39 1507
3379.94 1509
3380.49 1463
3381.04 1438
3381.59 1378
3382.13 1371
3382.68 1364
3383.23 1358
3383.78 1338
3384.33 1307
3384.88 1260
3385.43 1310
3385.98 1393
3386.52 1318
3387.07 1249
3387.62 1246
3388.17 1228
3388.72 1256
3389.27 1274
3389.82 1264
3390.37 1318
3390.92 1305
3391.47 1266
3392.02 1335
3392.57 1231
3393.12 1275
3393.66 1278
3394.21 1244
3394.76 1281
3395.31 1282
3395.86 1322
3396.41 1371
3396.96 1376
3397.51 1364
3398.06 1346
3398.61 1403
3399.16 1372
3399.71 1391
3400.26 1426
3400.81 1391
3401.36 1366
3401.91 1407
3402.46 1356
3403.01 1223
3403.56 1258
3404.11 1257
3404.66 1222
3405.21 1220
3405.77 1235
3406.32 1274
3406.87 1226
3407.42 1224
3407.97 1235
3408.52 1245
3409.07 1245
3409.62 1261
3410.17 1311
3410.72 1419
3411.27 1380
3411.82 1410
3412.37 1495
3412.93 1473
3413.48 1430
3414.03 1455
3414.58 1531
3415.13 1550
3415.68 1546
3416.23 1622
3416.78 1579
3417.34 1635
3417.89 1671
3418.44 1664
3418.99 1683
3419.54 1773
3420.09 1671
3420.65 1630
3421.20 1537
3421.75 1513
3422.30 1456
3422.85 1538
3423.40 1513
3423.96 1583
3424.51 1486
3425.06 1555
3425.61 1491
3426.17 1424
3426.72 1385
3427.27 1423
3427.82 1318
3428.37 1266
3428.93 1179
3429.48 1135
3430.03 1187
3430.58 1224
3431.14 1222
3431.69 1173
3432.24 1145
3432.79 1149
3433.35 1246
3433.90 1200
3434.45 1220
3435.01 1240
3435.56 1229
3436.11 1273
3436.66 1300
3437.22 1215
3437.77 1216
3438.32 1283
3438.88 1247
3439.43 1235
3439.98 1287
3440.54 1281
3441.09 1295
3441.64 1214
3442.20 1283
3442.75 1230
3443.30 1270
3443.86 1271
3444.41 1302
3444.96 1270
3445.52 1220
3446.07 1128
3446.63 1153
3447.18 1228
3447.73 1175
3448.29 1154
3448.84 1251
3449.40 1201
3449.95 1099
3450.50 1096
3451.06 1161
3451.61 1104
3452.17 1109
3452.72 1116
3453.27 1153
3453.83 1110
3454.38 1112
3454.94 1112
3455.49 1097
3456.05 1097
3456.60 1069
3457.16 1119
3457.71 1158
3458.27 1150
3458.82 1145
3459.38 1117
3459.93 1186
3460.49 1217
3461.04 1221
3461.60 1258
3462.15 1269
3462.71 1222
3463.26 1202
3463.82 1260
3464.37 1275
3464.93 1204
3465.48 1251
3466.04 1360
3466.59 1337
3467.15 1252
3467.70 1293
3468.26 1354
3468.81 1460
3469.37 1411
3469.93 1514
3470.48 1510
3471.04 1524
3471.59 1513
3472.15 1637
3472.70 1646
3473.26 1666
3473.82 1622
3474.37 1638
3474.93 1571
3475.48 1485
3476.04 1554
3476.60 1589
3477.15 1551
3477.71 1614
3478.27 1637
3478.82 1635
3479.38 1679
3479.93 1671
3480.49 1704
3481.05 1707
3481.60 1653
3482.16 1730
3482.72 1818
3483.27 1871
3483.83 1869
3484.39 2029
3484.95 1997
3485.50 1958
3486.06 2070
3486.62 2094
3487.17 2164
3487.73 2209
3488.29 2474
3488.84 2863
3489.40 3398
3489.96 4316
3490.52 5422
3491.07 6506
3491.63 7334
3492.19 8213
3492.75 8754
3493.30 8967
3493.86 8673
3494.42 7778
3494.98 6925
3495.53 5966
3496.09 5079
3496.65 4071
3497.21 3473
3497.77 3055
3498.32 2794
3498.88 2665
3499.44 2572
3500.00 2606
3500.56 2602
3501.11 2499
3501.67 2610
3502.23 2654
3502.79 2842
3503.35 3110
3503.91 3139
3504.46 3231
3505.02 3433
3505.58 3548
3506.14 3440
3506.70 3270
3507.26 3175
3507.81 3070
3508.37 2858
3508.93 2662
3509.49 2409
3510.05 2279
3510.61 2293
3511.17 2222
3511.73 2145
3512.29 2121
3512.85 2073
3513.40 1934
3513.96 1812
3514.52 1732
3515.08 1684
3515.64 1647
3516.20 1554
3516.76 1510
3517.32 1514
3517.88 1421
3518.44 1434
3519.00 1371
3519.56 1410
3520.12 1449
3520.68 1429
3521.24 1433
3521.80 1428
3522.36 1417
3522.92 1414
3523.48 1429
3524.04 1463
3524.60 1491
3525.16 1430
3525.72 1423
3526.28 1528
3526.84 1434
3527.40 1397
3527.96 1493
3528.52 1522
3529.08 1364
3529.64 1332
3530.20 1394
3530.76 1482
3531.32 1394
3531.88 1390
3532.44 1422
3533.00 1379
3533.56 1425
3534.12 1389
3534.68 1373
3535.25 1409
3535.81 1406
3536.37 1435
3536.93 1473
3537.49 1427
3538.05 1424
3538.61 1433
3539.17 1421
3539.73 1418
3540.30 1399
3540.86 1439
3541.42 1387
3541.98 1356
3542.54 1450
3543.10 1404
3543.66 1387
3544.23 1421
3544.79 1425
3545.35 1433
3545.91 1396
3546.47 1423
3547.03 1454
3547.60 1414
3548.16 1306
3548.72 1369
3549.28 1429
3549.84 1317
3550.41 1304
3550.97 1300
3551.53 1259
3552.09 1225
3552.65 1252
3553.22 1262
3553.78 1167
3554.34 1116
3554.90 1088
3555.47 1123
3556.03 1173
3556.59 1205
3557.15 1160
3557.72 1175
3558.28 1151
3558.84 1137
3559.41 1213
3559.97 1202
3560.53 1251
3561.09 1261
3561.66 1241
3562.22 1276
3562.78 1247
3563.35 1293
3563.91 1286
3564.47 1341
3565.04 1375
3565.60 1390
3566.16 1309
3566.73 1353
3567.29 1377
3567.85 1363
3568.42 1287
3568.98 1315
3569.54 1300
3570.11 1242
3570.67 1340
3571.23 1247
3571.80 1280
3572.36 1340
3572.93 1323
3573.49 1340
3574.05 1412
3574.62 1507
3575.18 1754
3575.75 1865
3576.31 1992
3576.87 2140
3577.44 2244
3578.00 2343
3578.57 2334
3579.13 2282
3579.70 2120
3580.26 2007
3580.82 1896
3581.39 1752
3581.95 1614
3582.52 1502
3583.08 1357
3583.65 1403
3584.21 1292
3584.78 1258
3585.34 1239
3585.91 1185
3586.47 1081
3587.04 1113
3587.60 1128
3588.17 1115
3588.73 1073
3589.30 1176
3589.86 1132
3590.43 1136
3590.99 1141
3591.56 1109
3592.12 1090
3592.69 1085
3593.25 1201
3593.82 1163
3594.39 1169
3594.95 1153
3595.52 1227
3596.08 1307
3596.65 1190
3597.21 1203
3597.78 1196
3598.35 1260
3598.91 1217
3599.48 1179
3600.04 1197
3600.61 1210
3601.18 1171
3601.74 1143
3602.31 1131
3602.87 1180
3603.44 1149
3604.01 1100
3604.57 1157
3605.14 1080
3605.71 1053
3606.27 1038
3606.84 1138
3607.41 1055
3607.97 1046
3608.54 1067
3609.11 1052
3609.67 1005
3610.24 1037
3610.81 999
3611.37 1036
3611.94 996
3612.51 1024
3613.07 1090
3613.64 1092
3614.21 1109
3614.78 1101
3615.34 1199
3615.91 1297
3616.48 1408
3617.04 1468
3617.61 1577
3618.18 1675
3618.75 1713
3619.31 1722
3619.88 1671
3620.45 1665
3621.02 1640
3621.58 1539
3622.15 1424
3622.72 1353
3623.29 1272
3623.86 1212
3624.42 1170
3624.99 1117
3625.56 1099
3626.13 1061
3626.70 1031
3627.26 976
3627.83 988
3628.40 1018
3628.97 973
3629.54 991
3630.11 1015
3630.67 1058
3631.24 1018
3631.81 1032
3632.38 1039
3632.95 998
3633.52 991
3634.08 1038
3634.65 1065
3635.22 1088
3635.79 1052
3636.36 1033
3636.93 1102
3637.50 1070
3638.07 1068
3638.64 1110
3639.20 1185
3639.77 1110
3640.34 1192
3640.91 1260
3641.48 1343
3642.05 1417
3642.62 1436
3643.19 1343
3643.76 1315
3644.33 1283
3644.90 1230
3645.47 1236
3646.04 1205
3646.61 1153
3647.18 1171
3647.75 1195
3648.32 1161
3648.89 1214
3649.46 1180
3650.03 1189
3650.60 1187
3651.17 1200
3651.74 1364
3652.31 1338
3652.88 1323
3653.45 1396
3654.02 1388
3654.59 1358
3655.16 1333
3655.73 1261
3656.30 1208
3656.87 1210
3657.44 1270
3658.01 1231
3658.58 1210
3659.15 1236
3659.72 1219
3660.29 1224
3660.86 1283
3661.43 1260
3662.00 1240
3662.58 1229
3663.15 1306
3663.72 1222
3664.29 1300
3664.86 1407
3665.43 1467
3666.00 1527
3666.57 1671
3667.14 1508
3667.72 1477
3668.29 1331
3668.86 1344
3669.43 1264
3670.00 1209
3670.57 1117
3671.14 1111
3671.72 1145
3672.29 1161
3672.86 1167
3673.43 1173
3674.00 1189
3674.57 1259
3675.15 1178
3675.72 1129
3676.29 1100
3676.86 1195
3677.43 1254
3678.01 1239
3678.58 1178
3679.15 1121
3679.72 1179
3680.30 1218
3680.87 1220
3681.44 1121
3682.01 1176
3682.58 1130
3683.16 1142
3683.73 1144
3684.30 1083
3684.88 1113
3685.45 1089
3686.02 1072
3686.59 1093
3687.17 1073
3687.74 1130
3688.31 1243
3688.88 1284
3689.46 1288
3690.03 1275
3690.60 1355
3691.18 1297
3691.75 1237
3692.32 1220
3692.90 1268
3693.47 1202
3694.04 1192
3694.62 1144
3695.19 1083
3695.76 1106
3696.34 1119
3696.91 1103
3697.48 1094
3698.06 1097
3698.63 1061
3699.21 1053
3699.78 1114
3700.35 1044
3700.93 1020
3701.50 1071
3702.08 1099
3702.65 1110
3703.22 1096
3703.80 1128
3704.37 1154
3704.95 1144
3705.52 1139
3706.09 1212
3706.67 1191
3707.24 1250
3707.82 1187
3708.39 1219
3708.97 1250
3709.54 1162
3710.12 1152
3710.69 1161
3711.26 1140
3711.84 1180
3712.41 1141
3712.99 1070
3713.56 1082
3714.14 1033
3714.71 1080
3715.29 1064
3715.86 984
3716.44 1042
3717.01 1080
3717.59 1087
3718.16 1045
3718.74 993
3719.32 1045
3719.89 1062
3720.47 1092
3721.04 1046
3721.62 1021
3722.19 991
3722.77 1019
3723.34 1046
3723.92 1035
3724.49 944
3725.07 944
3725.65 964
3726.22 892
3726.80 850
3727.37 925
3727.95 1029
3728.53 992
3729.10 1057
3729.68 1111
3730.25 1167
3730.83 1122
3731.41 1226
3731.98 1329
3732.56 1338
3733.14 1350
3733.71 1345
3734.29 1380
3734.87 1404
3735.44 1381
3736.02 1368
3736.60 1435
3737.17 1356
3737.75 1247
3738.33 1163
3738.90 1159
3739.48 1045
3740.06 1039
3740.63 1026
3741.21 1057
3741.79 1018
3742.36 1018
3742.94 940
3743.52 952
3744.10 1039
3744.67 976
3745.25 945
3745.83 984
3746.40 1039
3746.98 1022
3747.56 962
3748.14 937
3748.71 969
3749.29 990
3749.87 972
3750.45 966
3751.03 980
3751.60 954
3752.18 966
3752.76 844
3753.34 932
3753.92 932
3754.49 917
3755.07 915
3755.65 902
3756.23 872
3756.81 926
3757.38 866
3757.96 914
3758.54 960
3759.12 988
3759.70 1015
3760.28 1028
3760.85 1094
3761.43 1029
3762.01 1136
3762.59 1174
3763.17 1150
3763.75 1128
3764.33 1125
3764.91 1046
3765.48 1101
3766.06 1068
3766.64 1140
3767.22 1030
3767.80 1135
3768.38 1074
3768.96 1089
3769.54 1044
3770.12 1089
3770.70 1120
3771.28 1068
3771.85 1111
3772.43 1150
3773.01 1033
3773.59 1101
3774.17 1100
3774.75 1061
3775.33 1038
3775.91 1000
3776.49 975
3777.07 1024
3777.65 1075
3778.23 970
3778.81 1000
3779.39 1043
3779.97 1047
3780.55 977
3781.13 996
3781.71 986
3782.29 962
3782.87 945
3783.45 895
3784.03 959
3784.61 956
3785.19 880
3785.77 924
3786.35 947
3786.93 941
3787.51 946
3788.10 956
3788.68 978
3789.26 980
3789.84 953
3790.42 970
3791.00 910
3791.58 967
3792.16 971
3792.74 940
3793.32 968
3793.90 1021
3794.48 1012
3795.07 1069
3795.65 991
3796.23 953
3796.81 999
3797.39 980
3797.97 1011
3798.55 1056
3799.14 1025
3799.72 1006
3800.30 966
3800.88 1050
3801.46 1013
3802.04 1042
3802.62 1029
3803.21 1036
3803.79 1103
3804.37 1032
3804.95 1052
3805.53 1123
3806.12 1192
3806.70 1245
3807.28 1369
3807.86 1374
3808.44 1428
3809.03 1574
3809.61 1542
3810.19 1567
3810.77 1470
3811.36 1495
3811.94 1371
3812.52 1354
3813.10 1277
3813.69 1235
3814.27 1229
3814.85 1215
3815.43 1282
3816.02 1278
3816.60 1179
3817.18 1155
3817.77 1141
3818.35 1152
3818.93 1136
3819.51 1038
3820.10 1040
3820.68 999
3821.26 1082
3821.85 1033
3822.43 1095
3823.01 1074
3823.60 1084
3824.18 1077
3824.76 1067
3825.35 1127
3825.93 1097
3826.51 1039
3827.10 1064
3827.68 1026
3828.27 1008
3828.85 995
3829.43 933
3830.02 939
3830.60 991
3831.18 961
3831.77 995
3832.35 1003
3832.94 1057
3833.52 1062
3834.10 973
3834.69 997
3835.27 1019
3835.86 1078
3836.44 1013
3837.03 1022
3837.61 986
3838.19 1098
3838.78 1031
3839.36 1071
3839.95 965
3840.53 921
3841.12 999
3841.70 987
3842.29 979
3842.87 948
3843.46 965
3844.04 1020
3844.63 1151
3845.21 1094
3845.80 1131
3846.38 1155
3846.97 1165
3847.55 1132
3848.14 1148
3848.72 1131
3849.31 1107
3849.89 1115
3850.48 1074
3851.06 1108
3851.65 1083
3852.23 1063
3852.82 1085
3853.41 1111
3853.99 1099
3854.58 1073
3855.16 1098
3855.75 1078
3856.33 1037
3856.92 1060
3857.51 1181
3858.09 1128
3858.68 1184
3859.26 1295
3859.85 1361
3860.44 1514
3861.02 1648
3861.61 1751
3862.20 1775
3862.78 1744
3863.37 1642
3863.95 1689
3864.54 1586
3865.13 1517
3865.71 1410
3866.30 1399
3866.89 1292
3867.47 1171
3868.06 1097
3868.65 1085
3869.23 1047
3869.82 1041
3870.41 1034
3870.99 1010
3871.58 1017
3872.17 993
3872.76 1040
3873.34 1036
3873.93 1061
3874.52 1103
3875.10 1075
3875.69 1062
3876.28 1063
3876.87 1053
3877.45 1063
3878.04 943
3878.63 1014
3879.22 1034
3879.80 954
3880.39 938
3880.98 922
3881.57 963
3882.15 993
3882.74 1010
3883.33 980
3883.92 966
3884.51 982
3885.09 1009
3885.68 1044
3886.27 985
3886.86 1031
3887.45 1047
3888.04 1113
3888.62 1185
3889.21 1188
3889.80 1225
3890.39 1217
3890.98 1187
3891.57 1166
3892.15 1239
3892.74 1210
3893.33 1231
3893.92 1187
3894.51 1175
3895.10 1156
3895.69 1074
3896.28 1087
3896.86 1077
3897.45 1119
3898.04 1050
3898.63 1062
3899.22 1111
3899.81 1106
3900.40 1075
3900.99 1080
3901.58 1115
3902.17 1043
3902.76 1086
3903.34 1048
3903.93 1053
3904.52 1099
3905.11 1063
3905.70 1097
3906.29 1102
3906.88 1118
3907.47 1120
3908.06 1221
3908.65 1179
3909.24 1100
3909.83 1084
3910.42 1106
3911.01 1010
3911.60 964
3912.19 1004
3912.78 1052
3913.37 974
3913.96 960
3914.55 968
3915.14 982
3915.73 987
3916.32 981
3916.91 984
3917.50 930
3918.09 935
3918.68 957
3919.28 867
3919.87 936
3920.46 922
3921.05 937
3921.64 934
3922.23 909
3922.82 909
3923.41 884
3924.00 934
3924.59 886
3925.18 848
3925.77 896
3926.37 859
3926.96 831
3927.55 899
3928.14 926
3928.73 907
3929.32 881
3929.91 846
3930.51 828
3931.10 828
3931.69 879
3932.28 826
3932.87 849
3933.46 819
3934.05 783
3934.65 857
3935.24 852
3935.83 837
3936.42 838
3937.01 850
3937.61 895
3938.20 939
3938.79 964
3939.38 936
3939.97 978
3940.57 967
3941.16 981
3941.75 951
3942.34 1015
3942.94 1068
3943.53 1078
3944.12 1000
3944.71 1005
3945.31 943
3945.90 982
3946.49 918
3947.08 935
3947.68 941
3948.27 941
3948.86 894
3949.45 864
3950.05 857
3950.64 846
3951.23 898
3951.83 831
3952.42 905
3953.01 862
3953.61 937
3954.20 952
3954.79 915
3955.39 885
3955.98 989
3956.57 1058
3957.17 1087
3957.76 1047
3958.35 1067
3958.95 1094
3959.54 1034
3960.13 1018
3960.73 1011
3961.32 1061
3961.92 1076
3962.51 1047
3963.10 1065
3963.70 1076
3964.29 1138
3964.88 1143
3965.48 1136
3966.07 1194
3966.67 1162
3967.26 1210
3967.86 1227
3968.45 1217
3969.04 1253
3969.64 1176
3970.23 1176
3970.83 1107
3971.42 1064
3972.02 945
3972.61 933
3973.21 940
3973.80 977
3974.40 1011
3974.99 1023
3975.58 1083
3976.18 1121
3976.77 1158
3977.37 1161
3977.96 1117
3978.56 1185
3979.15 1166
3979.75 1133
3980.35 1064
3980.94 1072
3981.54 1023
3982.13 989
3982.73 1063
3983.32 1035
3983.92 982
3984.51 990
3985.11 967
3985.70 986
3986.30 975
3986.90 1040
3987.49 1117
3988.09 1029
3988.68 1000
3989.28 1001
3989.87 1054
3990.47 1057
3991.07 1062
3991.66 1139
3992.26 1128
3992.85 1149
3993.45 1169
3994.05 1183
3994.64 1158
3995.24 1194
3995.84 1184
3996.43 1229
3997.03 1220
3997.62 1218
3998.22 1111
3998.82 1159
3999.41 1184
4000.01 1108
4000.61 1195
4001.20 1070
4001.80 1113
4002.40 1123
4003.00 1048
4003.59 1045
4004.19 1033
4004.79 996
4005.38 986
4005.98 967
4006.58 973
4007.17 1028
4007.77 993
4008.37 921
4008.97 956
4009.56 940
4010.16 934
4010.76 908
4011.36 955
4011.95 958
4012.55 923
4013.15 936
4013.75 915
4014.34 957
4014.94 979
4015.54 943
4016.14 940
4016.74 1009
4017.33 1053
4017.93 1040
4018.53 1029
4019.13 1070
4019.73 1141
4020.32 1123
4020.92 1131
4021.52 1051
4022.12 1071
4022.72 1037
4023.32 993
4023.91 1019
4024.51 1008
4025.11 1070
4025.71 1053
4026.31 1107
4026.91 1085
4027.51 1202
4028.10 1187
4028.70 1232
4029.30 1209
4029.90 1222
4030.50 1205
4031.10 1133
4031.70 1183
4032.30 1136
4032.90 1137
4033.49 1191
4034.09 1274
4034.69 1301
4035.29 1250
4035.89 1157
4036.49 1084
4037.09 1126
4037.69 1048
4038.29 991
4038.89 983
4039.49 973
4040.09 906
4040.69 922
4041.29 941
4041.89 882
4042.49 899
4043.09 921
4043.69 936
4044.29 933
4044.89 892
4045.49 925
4046.09 868
4046.69 873
4047.29 856
4047.89 937
4048.49 915
4049.09 898
4049.69 898
4050.29 914
4050.89 945
4051.49 972
4052.09 937
4052.69 930
4053.29 922
4053.89 858
4054.49 867
4055.09 878
4055.69 923
4056.30 912
4056.90 960
4057.50 915
4058.10 871
4058.70 886
4059.30 882
4059.90 866
4060.50 917
4061.10 875
4061.71 936
4062.31 935
4062.91 886
4063.51 951
4064.11 1039
4064.71 1037
4065.31 1027
4065.92 1060
4066.52 1034
4067.12 1004
4067.72 966
4068.32 1036
4068.92 1000
4069.53 1010
4070.13 947
4070.73 961
4071.33 898
4071.93 874
4072.54 865
4073.14 804
4073.74 767
4074.34 776
4074.94 773
4075.55 806
4076.15 847
4076.75 854
4077.35 825
4077.96 818
4078.56 843
4079.16 816
4079.76 830
4080.37 813
4080.97 772
4081.57 823
4082.17 829
4082.78 851
4083.38 871
4083.98 862
4084.59 792
4085.19 756
4085.79 794
4086.39 799
4087.00 777
4087.60 735
4088.20 790
4088.81 835
4089.41 819
4090.01 753
4090.62 851
4091.22 799
4091.82 814
4092.43 846
4093.03 886
4093.63 859
4094.24 892
4094.84 834
4095.45 925
4096.05 862
4096.65 952
4097.26 934
4097.86 919
4098.47 857
4099.07 814
4099.67 870
4100.28 829
4100.88 831
4101.49 799
4102.09 799
4102.69 856
4103.30 840
4103.90 886
4104.51 824
4105.11 826
4105.72 881
4106.32 839
4106.93 867
4107.53 914
4108.13 904
4108.74 881
4109.34 870
4109.95 807
4110.55 841
4111.16 800
4111.76 833
4112.37 834
4112.97 829
4113.58 843
4114.18 808
4114.79 835
4115.39 845
4116.00 773
4116.60 773
4117.21 776
4117.82 761
4118.42 804
4119.03 821
4119.63 770
4120.24 781
4120.84 809
4121.45 793
4122.05 839
4122.66 846
4123.27 814
4123.87 824
4124.48 835
4125.08 790
4125.69 791
4126.30 789
4126.90 781
4127.51 794
4128.11 800
4128.72 789
4129.33 795
4129.93 830
4130.54 790
4131.15 763
4131.75 791
4132.36 779
4132.96 861
4133.57 862
4134.18 851
4134.78 848
4135.39 860
4136.00 844
4136.60 881
4137.21 896
4137.82 922
4138.43 952
4139.03 910
4139.64 937
4140.25 921
4140.85 921
4141.46 950
4142.07 986
4142.68 967
4143.28 1016
4143.89 1008
4144.50 981
4145.10 972
4145.71 934
4146.32 946
4146.93 991
4147.53 955
4148.14 934
4148.75 901
4149.36 877
4149.97 884
4150.57 894
4151.18 818
4151.79 795
4152.40 724
4153.00 772
4153.61 749
4154.22 779
4154.83 804
4155.44 766
4156.05 791
4156.65 753
4157.26 838
4157.87 863
4158.48 781
4159.09 800
4159.70 836
4160.30 823
4160.91 866
4161.52 817
4162.13 856
4162.74 862
4163.35 855
4163.96 857
4164.56 893
4165.17 898
4165.78 882
4166.39 862
4167.00 869
4167.61 852
4168.22 878
4168.83 898
4169.44 885
4170.05 902
4170.66 902
4171.26 917
4171.87 960
4172.48 978
4173.09 958
4173.70 952
4174.31 986
4174.92 939
4175.53 949
4176.14 955
4176.75 988
4177.36 993
4177.97 900
4178.58 913
4179.19 932
4179.80 854
4180.41 892
4181.02 884
4181.63 899
4182.24 908
4182.85 899
4183.46 896
4184.07 884
4184.68 814
4185.29 864
4185.90 844
4186.51 836
4187.12 838
4187.73 857
4188.34 856
4188.95 766
4189.56 784
4190.18 881
4190.79 862
4191.40 837
4192.01 868
4192.62 890
4193.23 920
4193.84 905
4194.45 981
4195.06 968
4195.67 934
4196.28 954
4196.90 969
4197.51 884
4198.12 879
4198.73 823
4199.34 856
4199.95 825
4200.56 797
4201.18 828
4201.79 805
4202.40 815
4203.01 788
4203.62 794
4204.23 791
4204.85 847
4205.46 822
4206.07 801
4206.68 851
4207.29 833
4207.90 868
4208.52 874
4209.13 898
4209.74 874
4210.35 855
4210.97 902
4211.58 917
4212.19 903
4212.80 888
4213.41 897
4214.03 946
4214.64 961
4215.25 934
4215.86 922
4216.48 949
4217.09 991
4217.70 1012
4218.32 1037
4218.93 1027
4219.54 1075
4220.15 1111
4220.77 1063
4221.38 1033
4221.99 1015
4222.61 1052
4223.22 1011
4223.83 985
4224.44 1004
4225.06 1028
4225.67 993
4226.28 988
4226.90 1010
4227.51 1132
4228.13 1166
4228.74 1189
4229.35 1131
4229.97 1136
4230.58 1090
4231.19 1105
4231.81 1133
4232.42 1039
4233.03 997
4233.65 955
4234.26 947
4234.88 971
4235.49 980
4236.10 1002
4236.72 1023
4237.33 959
4237.95 968
4238.56 931
4239.17 957
4239.79 956
4240.40 897
4241.02 924
4241.63 892
4242.25 852
4242.86 943
4243.48 990
4244.09 1035
4244.71 975
4245.32 974
4245.93 988
4246.55 982
4247.16 988
4247.78 946
4248.39 888
4249.01 914
4249.62 953
4250.24 915
4250.85 920
4251.47 939
4252.08 929
4252.70 862
4253.32 887
4253.93 906
4254.55 910
4255.16 888
4255.78 938
4256.39 929
4257.01 901
4257.62 953
4258.24 954
4258.85 971
4259.47 996
4260.09 899
4260.70 969
4261.32 1058
4261.93 1098
4262.55 1113
4263.17 1117
4263.78 1171
4264.40 1172
4265.01 1216
4265.63 1126
4266.25 1089
4266.86 1049
4267.48 1075
4268.10 1111
4268.71 1018
4269.33 943
4269.94 946
4270.56 975
4271.18 938
4271.79 915
4272.41 892
4273.03 935
4273.64 949
4274.26 938
4274.88 944
4275.49 935
4276.11 960
4276.73 1029
4277.35 1043
4277.96 1110
4278.58 1091
4279.20 1110
4279.81 1062
4280.43 1049
4281.05 960
4281.67 928
4282.28 929
4282.90 869
4283.52 861
4284.14 889
4284.75 844
4285.37 861
4285.99 884
4286.61 837
4287.22 821
4287.84 797
4288.46 767
4289.08 783
4289.70 825
4290.31 808
4290.93 825
4291.55 858
4292.17 839
4292.79 902
4293.40 828
4294.02 859
4294.64 860
4295.26 834
4295.88 818
4296.50 848
4297.11 851
4297.73 833
4298.35 853
4298.97 875
4299.59 908
4300.21 840
4300.83 893
4301.44 940
4302.06 929
4302.68 932
4303.30 905
4303.92 919
4304.54 946
4305.16 977
4305.78 956
4306.40 916
4307.02 922
4307.63 915
4308.25 934
4308.87 833
4309.49 883
4310.11 890
4310.73 837
4311.35 901
4311.97 905
4312.59 873
4313.21 906
4313.83 953
4314.45 905
4315.07 903
4315.69 902
4316.31 932
4316.93 869
4317.55 868
4318.17 934
4318.79 919
4319.41 1003
4320.03 934
4320.65 943
4321.27 949
4321.89 906
4322.51 955
4323.13 950
4323.75 968
4324.37 926
4324.99 1085
4325.61 1056
4326.23 1093
4326.85 1062
4327.47 1062
4328.09 1182
4328.71 1188
4329.33 1269
4329.96 1269
4330.58 1481
4331.20 1693
4331.82 1703
4332.44 1924
4333.06 2044
4333.68 2017
4334.30 2059
4334.92 1997
4335.54 1820
4336.17 1794
4336.79 1741
4337.41 1777
4338.03 1663
4338.65 1747
4339.27 1666
4339.89 1555
4340.52 1479
4341.14 1491
4341.76 1493
4342.38 1443
4343.00 1398
4343.62 1396
4344.25 1549
4344.87 1726
4345.49 1872
4346.11 2008
4346.73 2079
4347.36 2022
4347.98 2007
4348.60 2004
4349.22 1870
4349.84 1786
4350.47 1712
4351.09 1715
4351.71 1603
4352.33 1635
4352.96 1598
4353.58 1510
4354.20 1358
4354.82 1313
4355.45 1258
4356.07 1302
4356.69 1189
4357.31 1188
4357.94 1123
4358.56 1098
4359.18 1116
4359.81 1140
4360.43 1085
4361.05 1110
4361.68 1049
4362.30 1087
4362.92 1096
4363.55 1078
4364.17 1117
4364.79 1047
4365.42 1058
4366.04 1071
4366.66 1067
4367.29 1047
4367.91 1000
4368.53 1021
4369.16 964
4369.78 947
4370.40 1010
4371.03 987
4371.65 945
4372.27 953
4372.90 903
4373.52 923
4374.15 971
4374.77 976
4375.39 979
4376.02 971
4376.64 961
4377.27 944
4377.89 956
4378.52 972
4379.14 1006
4379.76 1006
4380.39 999
4381.01 936
4381.64 1009
4382.26 1031
4382.89 975
4383.51 971
4384.14 954
4384.76 997
4385.39 986
4386.01 935
4386.64 989
4387.26 983
4387.89 958
4388.51 902
4389.14 898
4389.76 877
4390.39 895
4391.01 905
4391.64 892
4392.26 899
4392.89 981
4393.51 940
4394.14 898
4394.76 910
4395.39 917
4396.01 922
4396.64 850
4397.26 881
4397.89 863
4398.52 891
4399.14 861
4399.77 859
4400.39 859
4401.02 825
4401.65 870
4402.27 852
4402.90 846
4403.52 867
4404.15 849
4404.78 863
4405.40 873
4406.03 887
4406.65 828
4407.28 896
4407.91 916
4408.53 890
4409.16 930
4409.79 907
4410.41 846
4411.04 893
4411.67 915
4412.29 841
4412.92 824
4413.55 828
4414.17 871
4414.80 888
4415.43 956
4416.05 881
4416.68 827
4417.31 919
4417.94 890
4418.56 852
4419.19 858
4419.82 879
4420.44 885
4421.07 890
4421.70 828
4422.33 837
4422.95 850
4423.58 854
4424.21 846
4424.84 824
4425.46 847
4426.09 856
4426.72 846
4427.35 799
4427.97 858
4428.60 859
4429.23 856
4429.86 845
4430.49 830
4431.11 834
4431.74 846
4432.37 879
4433.00 904
4433.63 849
4434.26 828
4434.88 860
4435.51 896
4436.14 968
4436.77 951
4437.40 949
4438.03 955
4438.65 900
4439.28 903
4439.91 964
4440.54 917
4441.17 903
4441.80 909
4442.43 910
4443.06 881
4443.68 905
4444.31 949
4444.94 996
4445.57 1020
4446.20 1028
4446.83 1058
4447.46 1073
4448.09 1143
4448.72 1097
4449.35 1074
4449.98 1049
4450.61 1073
4451.24 1023
4451.86 972
4452.49 941
4453.12 994
4453.75 1044
4454.38 1032
4455.01 1106
4455.64 1118
4456.27 1223
4456.90 1138
4457.53 1174
4458.16 1130
4458.79 1069
4459.42 1034
4460.05 1038
4460.68 995
4461.31 877
4461.94 813
4462.57 817
4463.20 852
4463.83 828
4464.46 809
4465.09 822
4465.72 823
4466.36 792
4466.99 789
4467.62 849
4468.25 873
4468.88 874
4469.51 854
4470.14 848
4470.77 849
4471.40 840
4472.03 844
4472.66 816
4473.29 862
4473.93 844
4474.56 773
4475.19 805
4475.82 868
4476.45 868
4477.08 846
4477.71 859
4478.34 775
4478.98 854
4479.61 909
4480.24 840
4480.87 890
4481.50 935
4482.13 894
4482.76 893
4483.40 893
4484.03 861
4484.66 863
4485.29 881
4485.92 883
4486.56 904
4487.19 894
4487.82 897
4488.45 933
4489.08 878
4489.72 841
4490.35 897
4490.98 903
4491.61 873
4492.25 868
4492.88 868
4493.51 881
4494.14 906
4494.78 929
4495.41 905
4496.04 839
4496.67 870
4497.31 912
4497.94 947
4498.57 931
4499.20 974
4499.84 1096
4500.47 1238
4501.10 1301
4501.74 1345
4502.37 1459
4503.00 1380
4503.64 1334
4504.27 1326
4504.90 1193
4505.53 1118
4506.17 1138
4506.80 1115
4507.43 1094
4508.07 1049
4508.70 1063
4509.34 1078
4509.97 994
4510.60 1070
4511.24 1060
4511.87 1037
4512.50 1089
4513.14 1004
4513.77 1007
4514.41 1036
4515.04 980
4515.67 906
4516.31 908
4516.94 948
4517.58 875
4518.21 881
4518.84 800
4519.48 837
4520.11 884
4520.75 927
4521.38 940
4522.02 927
4522.65 936
4523.28 921
4523.92 898
4524.55 884
4525.19 883
4525.82 932
4526.46 965
4527.09 956
4527.73 1063
4528.36 1092
4529.00 1151
4529.63 1253
4530.27 1325
4530.90 1418
4531.54 1458
4532.17 1524
4532.81 1538
4533.44 1533
4534.08 1436
4534.71 1365
4535.35 1288
4535.99 1158
4536.62 1057
4537.26 1001
4537.89 954
4538.53 954
4539.16 963
4539.80 879
4540.43 859
4541.07 839
4541.71 880
4542.34 831
4542.98 814
4543.61 855
4544.25 868
4544.89 882
4545.52 850
4546.16 868
4546.79 874
4547.43 858
4548.07 848
4548.70 795
4549.34 806
4549.98 751
4550.61 780
4551.25 750
4551.89 801
4552.52 792
4553.16 793
4553.80 818
4554.43 788
4555.07 793
4555.71 805
4556.34 807
4556.98 801
4557.62 819
4558.25 794
4558.89 799
4559.53 744
4560.16 789
4560.80 765
4561.44 805
4562.08 843
4562.71 784
4563.35 810
4563.99 816
4564.63 873
4565.26 867
4565.90 869
4566.54 912
4567.18 882
4567.81 848
4568.45 908
4569.09 913
4569.73 948
4570.36 935
4571.00 944
4571.64 920
4572.28 912
4572.92 805
4573.55 844
4574.19 870
4574.83 876
4575.47 830
4576.11 807
4576.75 839
4577.38 886
4578.02 851
4578.66 825
4579.30 806
4579.94 885
4580.58 842
4581.21 782
4581.85 822
4582.49 905
4583.13 934
4583.77 945
4584.41 857
4585.05 932
4585.69 972
4586.32 980
4586.96 938
4587.60 937
4588.24 997
4588.88 1022
4589.52 1057
4590.16 1160
4590.80 1275
4591.44 1398
4592.08 1516
4592.72 1410
4593.36 1311
4594.00 1257
4594.63 1252
4595.27 1162
4595.91 1123
4596.55 1012
4597.19 1036
4597.83 984
4598.47 973
4599.11 948
4599.75 923
4600.39 930
4601.03 893
4601.67 990
4602.31 932
4602.95 915
4603.59 930
4604.23 978
4604.87 926
4605.51 983
4606.15 938
4606.79 894
4607.43 881
4608.08 895
4608.72 889
4609.36 840
4610.00 827
4610.64 867
4611.28 873
4611.92 836
4612.56 819
4613.20 802
4613.84 823
4614.48 868
4615.12 838
4615.76 852
4616.41 813
4617.05 855
4617.69 844
4618.33 831
4618.97 842
4619.61 773
4620.25 807
4620.89 811
4621.54 786
4622.18 769
4622.82 766
4623.46 808
4624.10 798
4624.74 773
4625.38 760
4626.03 769
4626.67 801
4627.31 806
4627.95 806
4628.59 761
4629.24 782
4629.88 798
4630.52 856
4631.16 903
4631.80 888
4632.45 855
4633.09 883
4633.73 887
4634.37 908
4635.02 885
4635.66 868
4636.30 854
4636.94 890
4637.58 839
4638.23 944
4638.87 845
4639.51 921
4640.16 962
4640.80 909
4641.44 899
4642.08 876
4642.73 841
4643.37 818
4644.01 848
4644.66 843
4645.30 877
4645.94 891
4646.58 858
4647.23 770
4647.87 854
4648.51 831
4649.16 817
4649.80 831
4650.44 836
4651.09 885
4651.73 877
4652.37 822
4653.02 852
4653.66 860
4654.31 874
4654.95 855
4655.59 831
4656.24 827
4656.88 861
4657.52 845
4658.17 801
4658.81 771
4659.46 803
4660.10 791
4660.75 766
4661.39 815
4662.03 832
4662.68 817
4663.32 778
4663.97 772
4664.61 768
4665.26 722
4665.90 745
4666.54 744
4667.19 777
4667.83 721
4668.48 730
4669.12 704
4669.77 685
4670.41 742
4671.06 714
4671.70 754
4672.35 755
4672.99 749
4673.64 767
4674.28 746
4674.93 689
4675.57 705
4676.22 737
4676.86 808
4677.51 767
4678.15 780
4678.80 824
4679.44 855
4680.09 832
4680.73 814
4681.38 840
4682.03 767
4682.67 792
4683.32 785
4683.96 762
4684.61 778
4685.25 806
4685.90 788
4686.55 810
4687.19 782
4687.84 826
4688.48 830
4689.13 850
4689.78 842
4690.42 858
4691.07 916
4691.72 925
4692.36 860
4693.01 934
4693.65 919
4694.30 955
4694.95 963
4695.59 958
4696.24 943
4696.89 999
4697.53 1026
4698.18 1051
4698.83 1010
4699.47 1037
4700.12 1010
4700.77 1047
4701.41 1047
4702.06 1025
4702.71 916
4703.36 935
4704.00 914
4704.65 958
4705.30 944
4705.94 935
4706.59 935
4707.24 919
4707.89 939
4708.53 899
4709.18 874
4709.83 889
4710.48 904
4711.12 859
4711.77 822
4712.42 858
4713.07 882
4713.71 921
4714.36 876
4715.01 867
4715.66 872
4716.31 843
4716.95 892
4717.60 908
4718.25 931
4718.90 917
4719.55 981
4720.19 1005
4720.84 934
4721.49 1046
4722.14 1135
4722.79 1053
4723.44 1021
4724.08 1096
4724.73 1079
4725.38 1050
4726.03 1093
4726.68 1127
4727.33 1161
4727.98 1180
4728.63 1149
4729.27 1086
4729.92 965
4730.57 1030
4731.22 967
4731.87 989
4732.52 892
4733.17 886
4733.82 938
4734.47 893
4735.12 898
4735.77 913
4736.41 923
4737.06 895
4737.71 882
4738.36 943
4739.01 904
4739.66 908
4740.31 897
4740.96 871
4741.61 914
4742.26 859
4742.91 872
4743.56 854
4744.21 855
4744.86 947
4745.51 982
4746.16 948
4746.81 941
4747.46 928
4748.11 978
4748.76 984
4749.41 961
4750.06 949
4750.71 1005
4751.36 1033
4752.01 1038
4752.66 1039
4753.31 1007
4753.96 1005
4754.61 1051
4755.26 1038
4755.92 975
4756.57 970
4757.22 939
4757.87 994
4758.52 1011
4759.17 1048
4759.82 1098
4760.47 1200
4761.12 1274
4761.77 1387
4762.42 1390
4763.08 1341
4763.73 1318
4764.38 1266
4765.03 1177
4765.68 1057
4766.33 1000
4766.98 1007
4767.64 1050
4768.29 993
4768.94 994
4769.59 970
4770.24 1023
4770.89 1012
4771.54 1044
4772.20 1025
4772.85 985
4773.50 955
4774.15 932
4774.80 999
4775.46 939
4776.11 896
4776.76 925
4777.41 955
4778.06 947
4778.72 952
4779.37 968
4780.02 990
4780.67 978
4781.33 957
4781.98 955
4782.63 938
4783.28 920
4783.94 888
4784.59 836
4785.24 869
4785.89 892
4786.55 927
4787.20 943
4787.85 950
4788.51 883
4789.16 962
4789.81 993
4790.46 1000
4791.12 1049
4791.77 995
4792.42 966
4793.08 1028
4793.73 1060
4794.38 1046
4795.04 993
4795.69 1023
4796.34 1035
4797.00 1048
4797.65 1098
4798.30 1137
4798.96 1232
4799.61 1337
4800.27 1298
4800.92 1328
4801.57 1399
4802.23 1374
4802.88 1297
4803.53 1217
4804.19 1159
4804.84 1163
4805.50 1086
4806.15 1090
4806.81 1062
4807.46 1037
4808.11 1018
4808.77 1012
4809.42 1033
4810.08 1050
4810.73 1017
4811.39 1013
4812.04 1033
4812.69 1044
4813.35 1068
4814.00 1058
4814.66 1066
4815.31 1075
4815.97 1100
4816.62 1073
4817.28 1089
4817.93 1081
4818.59 1060
4819.24 1147
4819.90 1203
4820.55 1167
4821.21 1176
4821.86 1280
4822.52 1282
4823.17 1258
4823.83 1315
4824.48 1290
4825.14 1294
4825.79 1278
4826.45 1280
4827.11 1218
4827.76 1173
4828.42 1232
4829.07 1206
4829.73 1263
4830.38 1289
4831.04 1246
4831.70 1235
4832.35 1290
4833.01 1323
4833.66 1317
4834.32 1322
4834.98 1401
4835.63 1371
4836.29 1505
4836.94 1461
4837.60 1489
4838.26 1532
4838.91 1503
4839.57 1528
4840.23 1488
4840.88 1456
4841.54 1527
4842.20 1458
4842.85 1483
4843.51 1547
4844.17 1572
4844.82 1625
4845.48 1574
4846.14 1610
4846.79 1630
4847.45 1595
4848.11 1688
4848.76 1783
4849.42 1782
4850.08 1912
4850.73 1956
4851.39 2019
4852.05 1994
4852.71 1925
4853.36 1886
4854.02 1950
4854.68 1931
4855.34 2016
4855.99 2153
4856.65 2246
4857.31 2478
4857.97 2719
4858.62 2866
4859.28 2923
4859.94 2721
4860.60 2663
4861.25 2474
4861.91 2240
4862.57 2134
4863.23 2011
4863.89 2002
4864.54 1913
4865.20 1824
4865.86 1966
4866.52 1970
4867.18 2054
4867.84 2089
4868.49 1976
4869.15 1965
4869.81 1918
4870.47 1850
4871.13 1723
4871.79 1743
4872.44 1740
4873.10 1672
4873.76 1577
4874.42 1563
4875.08 1584
4875.74 1551
4876.40 1586
4877.06 1570
4877.72 1672
4878.37 1631
4879.03 1595
4879.69 1624
4880.35 1605
4881.01 1496
4881.67 1363
4882.33 1395
4882.99 1405
4883.65 1363
4884.31 1328
4884.97 1313
4885.63 1322
4886.29 1312
4886.95 1271
4887.61 1288
4888.26 1262
4888.92 1261
4889.58 1277
4890.24 1283
4890.90 1248
4891.56 1260
4892.22 1321
4892.88 1183
4893.54 1252
4894.20 1232
4894.86 1251
4895.52 1163
4896.18 1130
4896.84 1142
4897.51 1130
4898.17 1128
4898.83 1135
4899.49 1185
4900.15 1219
4900.81 1105
4901.47 1106
4902.13 1075
4902.79 1118
4903.45 1111
4904.11 1071
4904.77 1058
4905.43 1041
4906.09 1066
4906.75 1038
4907.41 1066
4908.08 997
4908.74 1018
4909.40 1003
4910.06 983
4910.72 977
4911.38 922
4912.04 1040
4912.70 980
4913.37 923
4914.03 970
4914.69 894
4915.35 894
4916.01 897
4916.67 877
4917.33 852
4918.00 926
4918.66 885
4919.32 886
4919.98 928
4920.64 942
4921.31 894
4921.97 901
4922.63 902
4923.29 821
4923.95 845
4924.62 911
4925.28 883
4925.94 881
4926.60 888
4927.26 946
4927.93 932
4928.59 909
4929.25 885
4929.91 921
4930.58 862
4931.24 859
4931.90 862
4932.56 868
4933.23 892
4933.89 892
4934.55 897
4935.22 841
4935.88 821
4936.54 890
4937.20 857
4937.87 879
4938.53 839
4939.19 864
4939.86 908
4940.52 821
4941.18 811
4941.85 831
4942.51 757
4943.17 807
4943.84 812
4944.50 784
4945.16 826
4945.83 853
4946.49 834
4947.15 770
4947.82 789
4948.48 809
4949.15 780
4949.81 797
4950.47 788
4951.14 817
4951.80 767
4952.47 768
4953.13 848
4953.79 825
4954.46 813
4955.12 773
4955.79 812
4956.45 838
4957.11 846
4957.78 890
4958.44 881
4959.11 930
4959.77 868
4960.44 913
4961.10 1020
4961.77 994
4962.43 1037
4963.10 1088
4963.76 1117
4964.42 1058
4965.09 1018
4965.75 1037
4966.42 1021
4967.08 943
4967.75 956
4968.41 909
4969.08 858
4969.74 846
4970.41 821
4971.08 838
4971.74 893
4972.41 834
4973.07 883
4973.74 923
4974.40 912
4975.07 912
4975.73 926
4976.40 967
4977.06 989
4977.73 955
4978.40 953
4979.06 955
4979.73 887
4980.39 826
4981.06 805
4981.73 771
4982.39 806
4983.06 850
4983.72 751
4984.39 785
4985.06 781
4985.72 757
4986.39 766
4987.05 790
4987.72 778
4988.39 765
4989.05 737
4989.72 760
4990.39 745
4991.05 763
4991.72 718
4992.39 756
4993.05 776
4993.72 751
4994.39 758
4995.05 694
4995.72 728
4996.39 772
4997.05 737
4997.72 769
4998.39 788
4999.06 767
4999.72 729
5000.39 715
5001.06 719
5001.73 672
5002.39 681
5003.06 745
5003.73 697
5004.39 714
5005.06 781
5005.73 734
5006.40 732
5007.07 681
5007.73 687
5008.40 715
5009.07 722
5009.74 713
5010.40 695
5011.07 722
5011.74 714
5012.41 732
5013.08 717
5013.74 722
5014.41 713
5015.08 703
5015.75 744
5016.42 690
5017.09 634
5017.75 664
5018.42 691
5019.09 679
5019.76 725
5020.43 709
5021.10 694
5021.76 713
5022.43 741
5023.10 740
5023.77 728
5024.44 726
5025.11 742
5025.78 746
5026.45 723
5027.12 672
5027.78 735
5028.45 727
5029.12 706
5029.79 700
5030.46 734
5031.13 695
5031.80 655
5032.47 688
5033.14 671
5033.81 661
5034.48 632
5035.15 681
5035.82 718
5036.49 710
5037.16 728
5037.83 745
5038.50 697
5039.16 665
5039.83 648
5040.50 684
5041.17 713
5041.84 715
5042.51 737
5043.18 736
5043.85 723
5044.52 742
5045.20 697
5045.87 692
5046.54 710
5047.21 727
5047.88 694
5048.55 711
5049.22 709
5049.89 707
5050.56 690
5051.23 662
5051.90 680
5052.57 706
5053.24 701
5053.91 679
5054.58 683
5055.25 689
5055.92 678
5056.60 687
5057.27 663
5057.94 700
5058.61 654
5059.28 652
5059.95 661
5060.62 703
5061.29 721
5061.96 665
5062.64 686
5063.31 715
5063.98 744
5064.65 714
5065.32 722
5065.99 728
5066.66 674
5067.34 694
5068.01 717
5068.68 740
5069.35 702
5070.02 691
5070.70 724
5071.37 695
5072.04 723
5072.71 775
5073.38 738
5074.06 725
5074.73 727
5075.40 761
5076.07 730
5076.74 769
5077.42 784
5078.09 792
5078.76 752
5079.43 809
5080.11 779
5080.78 877
5081.45 779
5082.12 743
5082.80 811
5083.47 783
5084.14 757
5084.82 683
5085.49 725
5086.16 706
5086.83 772
5087.51 820
5088.18 783
5088.85 772
5089.53 834
5090.20 851
5090.87 914
5091.55 915
5092.22 909
5092.89 898
5093.57 878
5094.24 815
5094.91 776
5095.59 821
5096.26 726
5096.93 808
5097.61 780
5098.28 732
5098.96 729
5099.63 730
5100.30 761
5100.98 777
5101.65 735
5102.32 773
5103.00 807
5103.67 760
5104.35 793
5105.02 776
5105.70 813
5106.37 814
5107.04 780
5107.72 787
5108.39 761
5109.07 736
5109.74 779
5110.42 798
5111.09 773
5111.77 783
5112.44 827
5113.11 779
5113.79 803
5114.46 782
5115.14 765
5115.81 846
5116.49 886
5117.16 917
5117.84 926
5118.51 1007
5119.19 1018
5119.86 1054
5120.54 999
5121.21 996
5121.89 1021
5122.57 1007
5123.24 954
5123.92 905
5124.59 889
5125.27 814
5125.94 854
5126.62 842
5127.29 821
5127.97 756
5128.64 801
5129.32 818
5130.00 829
5130.67 831
5131.35 816
5132.02 807
5132.70 877
5133.38 845
5134.05 809
5134.73 746
5135.40 777
5136.08 780
5136.76 736
5137.43 758
5138.11 797
5138.79 771
5139.46 780
5140.14 758
5140.82 746
5141.49 781
5142.17 778
5142.85 722
5143.52 729
5144.20 680
5144.88 696
5145.55 756
5146.23 733
5146.91 703
5147.58 696
5148.26 723
5148.94 726
5149.61 690
5150.29 746
5150.97 764
5151.65 726
5152.32 695
5153.00 732
5153.68 712
5154.36 726
5155.03 699
5155.71 705
5156.39 692
5157.07 779
5157.74 762
5158.42 740
5159.10 690
5159.78 725
5160.45 750
5161.13 719
5161.81 684
5162.49 700
5163.17 744
5163.84 717
5164.52 751
5165.20 743
5165.88 770
5166.56 772
5167.24 758
5167.91 768
5168.59 740
5169.27 685
5169.95 714
5170.63 700
5171.31 667
5171.98 649
5172.66 684
5173.34 690
5174.02 687
5174.70 676
5175.38 684
5176.06 699
5176.74 671
5177.41 695
5178.09 697
5178.77 702
5179.45 697
5180.13 706
5180.81 751
5181.49 709
5182.17 745
5182.85 738
5183.53 677
5184.21 654
5184.89 683
5185.57 661
5186.24 666
5186.92 635
5187.60 646
5188.28 699
5188.96 693
5189.64 669
5190.32 675
5191.00 704
5191.68 676
5192.36 641
5193.04 606
5193.72 646
5194.40 675
5195.08 633
5195.76 652
5196.44 637
5197.12 625
5197.80 649
5198.48 655
5199.16 671
5199.84 634
5200.52 669
5201.21 656
5201.89 712
5202.57 705
5203.25 683
5203.93 665
5204.61 656
5205.29 671
5205.97 669
5206.65 690
5207.33 663
5208.01 685
5208.69 727
5209.37 659
5210.06 680
5210.74 692
5211.42 715
5212.10 650
5212.78 676
5213.46 706
5214.14 693
5214.82 684
5215.51 756
5216.19 753
5216.87 740
5217.55 696
5218.23 741
5218.91 771
5219.60 721
5220.28 745
5220.96 729
5221.64 805
5222.32 720
5223.00 791
5223.69 753
5224.37 699
5225.05 779
5225.73 734
5226.41 716
5227.10 667
5227.78 666
5228.46 674
5229.14 709
5229.83 661
5230.51 675
5231.19 680
5231.87 680
5232.56 720
5233.24 748
5233.92 739
5234.60 719
5235.29 733
5235.97 745
5236.65 757
5237.34 774
5238.02 730
5238.70 809
5239.38 783
5240.07 801
5240.75 834
5241.43 834
5242.12 794
5242.80 746
5243.48 786
5244.17 770
5244.85 689
5245.53 718
5246.22 704
5246.90 705
5247.58 713
5248.27 684
5248.95 723
5249.63 734
5250.32 741
5251.00 743
5251.69 744
5252.37 780
5253.05 748
5253.74 792
5254.42 714
5255.11 702
5255.79 682
5256.47 687
5257.16 645
5257.84 671
5258.53 723
5259.21 707
5259.89 718
5260.58 705
5261.26 710
5261.95 745
5262.63 786
5263.32 764
5264.00 777
5264.69 729
5265.37 769
5266.06 744
5266.74 759
5267.43 738
5268.11 738
5268.79 753
5269.48 753
5270.16 755
5270.85 771
5271.53 768
5272.22 739
5272.91 698
5273.59 738
5274.28 666
5274.96 703
5275.65 731
5276.33 754
5277.02 714
5277.70 693
5278.39 758
5279.07 728
5279.76 770
5280.45 750
5281.13 760
5281.82 757
5282.50 756
5283.19 744
5283.87 735
5284.56 792
5285.25 764
5285.93 749
5286.62 731
5287.30 690
5287.99 728
5288.68 692
5289.36 714
5290.05 723
5290.74 750
5291.42 681
5292.11 685
5292.79 694
5293.48 730
5294.17 702
5294.85 717
5295.54 793
5296.23 819
5296.91 794
5297.60 743
5298.29 783
5298.98 816
5299.66 835
5300.35 841
5301.04 837
5301.72 865
5302.41 877
5303.10 925
5303.78 939
5304.47 987
5305.16 1023
5305.85 1097
5306.53 1142
5307.22 1088
5307.91 1076
5308.60 1009
5309.28 1038
5309.97 1056
5310.66 1039
5311.35 1095
5312.03 1171
5312.72 1152
5313.41 1180
5314.10 1172
5314.79 1264
5315.47 1245
5316.16 1198
5316.85 1145
5317.54 1088
5318.23 1066
5318.91 1025
5319.60 1050
5320.29 1022
5320.98 1044
5321.67 1045
5322.36 1027
5323.04 937
5323.73 896
5324.42 872
5325.11 827
5325.80 771
5326.49 842
5327.18 778
5327.86 780
5328.55 809
5329.24 798
5329.93 779
5330.62 790
5331.31 774
5332.00 731
5332.69 757
5333.38 727
5334.06 710
5334.75 771
5335.44 721
5336.13 760
5336.82 769
5337.51 724
5338.20 728
5338.89 683
5339.58 754
5340.27 749
5340.96 745
5341.65 742
5342.34 745
5343.03 728
5343.72 761
5344.41 781
5345.10 804
5345.79 823
5346.48 852
5347.17 846
5347.86 860
5348.55 897
5349.24 957
5349.93 993
5350.62 995
5351.31 950
5352.00 908
5352.69 930
5353.38 855
5354.07 831
5354.76 789
5355.45 797
5356.14 790
5356.83 760
5357.52 714
5358.21 759
5358.90 709
5359.59 712
5360.29 791
5360.98 759
5361.67 705
5362.36 732
5363.05 729
5363.74 763
5364.43 713
5365.12 690
5365.81 685
5366.50 720
5367.20 684
5367.89 726
5368.58 730
5369.27 717
5369.96 704
5370.65 702
5371.34 723
5372.04 710
5372.73 709
5373.42 696
5374.11 701
5374.80 748
5375.49 716
5376.19 762
5376.88 713
5377.57 708
5378.26 744
5378.95 712
5379.65 724
5380.34 711
5381.03 727
5381.72 697
5382.42 627
5383.11 696
5383.80 708
5384.49 759
5385.19 714
5385.88 710
5386.57 739
5387.26 722
5387.96 747
5388.65 792
5389.34 846
5390.03 829
5390.73 853
5391.42 874
5392.11 836
5392.80 830
5393.50 803
5394.19 794
5394.88 787
5395.58 782
5396.27 778
5396.96 746
5397.66 714
5398.35 678
5399.04 725
5399.74 735
5400.43 714
5401.12 703
5401.82 735
5402.51 719
5403.20 728
5403.90 726
5404.59 752
5405.29 766
5405.98 729
5406.67 682
5407.37 766
5408.06 809
5408.75 771
5409.45 771
5410.14 772
5410.84 818
5411.53 821
5412.23 768
5412.92 749
5413.61 737
5414.31 703
5415.00 729
5415.70 785
5416.39 771
5417.09 739
5417.78 769
5418.47 827
5419.17 817
5419.86 760
5420.56 851
5421.25 890
5421.95 870
5422.64 915
5423.34 784
5424.03 790
5424.73 812
5425.42 853
5426.12 835
5426.81 806
5427.51 793
5428.20 795
5428.90 787
5429.59 788
5430.29 823
5430.99 804
5431.68 820
5432.38 791
5433.07 844
5433.77 797
5434.46 834
5435.16 840
5435.85 837
5436.55 895
5437.25 913
5437.94 833
5438.64 879
5439.33 873
5440.03 888
5440.73 902
5441.42 900
5442.12 890
5442.81 885
5443.51 884
5444.21 908
5444.90 991
5445.60 1096
5446.29 1233
5446.99 1253
5447.69 1304
5448.38 1316
5449.08 1278
5449.78 1300
5450.47 1326
5451.17 1214
5451.87 1178
5452.56 1130
5453.26 1082
5453.96 981
5454.65 999
5455.35 994
5456.05 955
5456.75 974
5457.44 973
5458.14 987
5458.84 1008
5459.53 1004
5460.23 1051
5460.93 1073
5461.63 1047
5462.32 1041
5463.02 1073
5463.72 1108
5464.42 1010
5465.11 1121
5465.81 1093
5466.51 1111
5467.21 1078
5467.90 1066
5468.60 1136
5469.30 1100
5470.00 1108
5470.70 1133
5471.39 1138
5472.09 1179
5472.79 1179
5473.49 1201
5474.19 1230
5474.88 1266
5475.58 1262
5476.28 1332
5476.98 1450
5477.68 1504
5478.38 1679
5479.07 1906
5479.77 2164
5480.47 2417
5481.17 2385
5481.87 2345
5482.57 2375
5483.27 2094
5483.96 1950
5484.66 1779
5485.36 1669
5486.06 1636
5486.76 1581
5487.46 1561
5488.16 1466
5488.86 1451
5489.56 1474
5490.26 1456
5490.96 1555
5491.65 1546
5492.35 1543
5493.05 1573
5493.75 1687
5494.45 1731
5495.15 1690
5495.85 1593
5496.55 1678
5497.25 1776
5497.95 1869
5498.65 2132
5499.35 2526
5500.05 3031
5500.75 3507
5501.45 3660
5502.15 3622
5502.85 3388
5503.55 3075
5504.25 2649
5504.95 2388
5505.65 2021
5506.35 1738
5507.05 1589
5507.75 1568
5508.45 1475
5509.15 1388
5509.85 1353
5510.55 1406
5511.25 1332
5511.95 1339
5512.65 1260
5513.35 1310
5514.05 1302
5514.76 1280
5515.46 1294
5516.16 1299
5516.86 1261
5517.56 1318
5518.26 1257
5518.96 1226
5519.66 1288
5520.36 1270
5521.06 1239
5521.77 1217
5522.47 1168
5523.17 1094
5523.87 1048
5524.57 1078
5525.27 1037
5525.97 1029
5526.67 980
5527.38 1005
5528.08 957
5528.78 940
5529.48 979
5530.18 1030
5530.88 979
5531.59 1010
5532.29 974
5532.99 1020
5533.69 978
5534.39 929
5535.10 941
5535.80 941
5536.50 943
5537.20 927
5537.90 934
5538.61 964
5539.31 978
5540.01 864
5540.71 876
5541.42 947
5542.12 931
5542.82 830
5543.52 867
5544.23 891
5544.93 934
5545.63 850
5546.33 859
5547.04 869
5547.74 901
5548.44 893
5549.15 905
5549.85 829
5550.55 823
5551.26 906
5551.96 912
5552.66 876
5553.36 862
5554.07 876
5554.77 821
5555.47 808
5556.18 797
5556.88 869
5557.58 843
5558.29 836
5558.99 912
5559.70 858
5560.40 889
5561.10 906
5561.81 930
5562.51 962
5563.21 943
5563.92 880
5564.62 925
5565.33 892
5566.03 895
5566.73 891
5567.44 887
5568.14 875
5568.85 808
5569.55 792
5570.25 827
5570.96 863
5571.66 832
5572.37 825
5573.07 838
5573.78 907
5574.48 917
5575.19 885
5575.89 917
5576.59 944
5577.30 946
5578.00 898
5578.71 845
5579.41 832
5580.12 811
5580.82 831
5581.53 810
5582.23 773
5582.94 828
5583.64 825
5584.35 825
5585.05 804
5585.76 791
5586.46 807
5587.17 787
5587.88 775
5588.58 773
5589.29 791
5589.99 804
5590.70 774
5591.40 745
5592.11 790
5592.81 780
5593.52 787
5594.23 798
5594.93 785
5595.64 765
5596.34 740
5597.05 786
5597.76 783
5598.46 739
5599.17 739
5599.87 759
5600.58 716
5601.29 696
5601.99 710
5602.70 774
5603.41 774
5604.11 766
5604.82 792
5605.52 778
5606.23 722
5606.94 752
5607.64 731
5608.35 715
5609.06 794
5609.76 714
5610.47 736
5611.18 796
5611.88 755
5612.59 781
5613.30 796
5614.01 762
5614.71 787
5615.42 760
5616.13 789
5616.83 762
5617.54 750
5618.25 777
5618.96 787
5619.66 741
5620.37 812
5621.08 755
5621.79 791
5622.49 705
5623.20 745
5623.91 743
5624.62 712
5625.32 755
5626.03 804
5626.74 756
5627.45 788
5628.16 833
5628.86 815
5629.57 790
5630.28 799
5630.99 849
5631.70 828
5632.40 773
5633.11 817
5633.82 792
5634.53 824
5635.24 865
5635.95 956
5636.65 935
5637.36 881
5638.07 868
5638.78 912
5639.49 949
5640.20 941
5640.91 953
5641.61 984
5642.32 925
5643.03 864
5643.74 849
5644.45 823
5645.16 812
5645.87 804
5646.58 832
5647.29 814
5648.00 829
5648.70 874
5649.41 869
5650.12 905
5650.83 872
5651.54 859
5652.25 835
5652.96 832
5653.67 841
5654.38 852
5655.09 887
5655.80 884
5656.51 878
5657.22 839
5657.93 894
5658.64 921
5659.35 948
5660.06 976
5660.77 1000
5661.48 989
5662.19 935
5662.90 915
5663.61 909
5664.32 949
5665.03 877
5665.74 832
5666.45 897
5667.16 881
5667.87 875
5668.58 875
5669.29 963
5670.00 973
5670.71 1070
5671.42 1164
5672.13 1146
5672.84 1183
5673.56 1104
5674.27 997
5674.98 949
5675.69 937
5676.40 911
5677.11 829
5677.82 865
5678.53 838
5679.24 849
5679.95 864
5680.67 883
5681.38 858
5682.09 835
5682.80 857
5683.51 895
5684.22 851
5684.93 862
5685.65 883
5686.36 871
5687.07 826
5687.78 803
5688.49 840
5689.20 805
5689.92 809
5690.63 808
5691.34 819
5692.05 782
5692.76 763
5693.47 839
5694.19 797
5694.90 769
5695.61 731
5696.32 788
5697.04 770
5697.75 769
5698.46 738
5699.17 790
5699.89 778
5700.60 763
5701.31 761
5702.02 785
5702.74 766
5703.45 764
5704.16 758
5704.87 802
5705.59 783
5706.30 762
5707.01 796
5707.72 779
5708.44 838
5709.15 833
5709.86 777
5710.58 745
5711.29 770
5712.00 815
5712.72 764
5713.43 745
5714.14 775
5714.86 749
5715.57 716
5716.28 705
5717.00 749
5717.71 666
5718.42 706
5719.14 741
5719.85 733
5720.56 732
5721.28 691
5721.99 720
5722.71 754
5723.42 815
5724.13 824
5724.85 778
5725.56 770
5726.28 781
5726.99 785
5727.70 866
5728.42 870
5729.13 834
5729.85 831
5730.56 798
5731.28 793
5731.99 820
5732.70 770
5733.42 762
5734.13 819
5734.85 761
5735.56 754
5736.28 764
5736.99 760
5737.71 737
5738.42 765
5739.14 733
5739.85 715
5740.57 698
5741.28 760
5742.00 752
5742.71 769
5743.43 753
5744.14 743
5744.86 761
5745.57 788
5746.29 727
5747.00 715
5747.72 723
5748.43 758
5749.15 736
5749.87 742
5750.58 759
5751.30 753
5752.01 758
5752.73 779
5753.44 791
5754.16 808
5754.88 773
5755.59 866
5756.31 881
5757.02 865
5757.74 905
5758.46 885
5759.17 904
5759.89 896
5760.60 901
5761.32 845
5762.04 828
5762.75 856
5763.47 854
5764.19 861
5764.90 900
5765.62 981
5766.34 983
5767.05 970
5767.77 1018
5768.49 1253
5769.20 1420
5769.92 1469
5770.64 1559
5771.35 1654
5772.07 1698
5772.79 1529
5773.50 1376
5774.22 1226
5774.94 1069
5775.65 1046
5776.37 989
5777.09 875
5777.81 907
5778.52 945
5779.24 931
5779.96 910
5780.68 892
5781.39 891
5782.11 957
5782.83 1013
5783.55 990
5784.26 910
5784.98 932
5785.70 933
5786.42 909
5787.14 912
5787.85 900
5788.57 896
5789.29 864
5790.01 878
5790.73 875
5791.44 852
5792.16 821
5792.88 845
5793.60 862
5794.32 841
5795.03 951
5795.75 894
5796.47 859
5797.19 871
5797.91 876
5798.63 838
5799.35 848
5800.06 898
5800.78 877
5801.50 877
5802.22 847
5802.94 801
5803.66 771
5804.38 779
5805.10 831
5805.82 842
5806.53 848
5807.25 846
5807.97 842
5808.69 759
5809.41 789
5810.13 840
5810.85 816
5811.57 756
5812.29 809
5813.01 800
5813.73 788
5814.45 798
5815.17 840
5815.89 795
5816.61 773
5817.33 815
5818.05 793
5818.77 814
5819.49 822
5820.20 814
5820.92 833
5821.64 857
5822.36 818
5823.09 775
5823.81 838
5824.53 826
5825.25 802
5825.97 788
5826.69 794
5827.41 834
5828.13 780
5828.85 795
5829.57 801
5830.29 788
5831.01 796
5831.73 825
5832.45 817
5833.17 820
5833.89 850
5834.61 814
5835.33 785
5836.05 774
5836.78 793
5837.50 739
5838.22 771
5838.94 756
5839.66 771
5840.38 782
5841.10 773
5841.82 771
5842.54 804
5843.27 817
5843.99 779
5844.71 816
5845.43 807
5846.15 797
5846.87 760
5847.59 781
5848.32 769
5849.04 758
5849.76 818
5850.48 836
5851.20 847
5851.93 780
5852.65 824
5853.37 843
5854.09 867
5854.81 870
5855.54 815
5856.26 828
5856.98 782
5857.70 816
5858.42 742
5859.15 776
5859.87 813
5860.59 780
5861.31 782
5862.04 765
5862.76 845
5863.48 863
5864.20 823
5864.93 904
5865.65 841
5866.37 789
5867.10 854
5867.82 814
5868.54 839
5869.26 891
5869.99 841
5870.71 881
5871.43 883
5872.16 843
5872.88 833
5873.60 868
5874.33 881
5875.05 848
5875.77 861
5876.50 841
5877.22 947
5877.94 876
5878.67 894
5879.39 931
5880.11 951
5880.84 923
5881.56 947
5882.28 970
5883.01 974
5883.73 891
5884.46 940
5885.18 983
5885.90 1060
5886.63 959
5887.35 941
5888.08 944
5888.80 948
5889.52 905
5890.25 922
5890.97 987
5891.70 935
5892.42 924
5893.15 906
5893.87 907
5894.59 918
5895.32 886
5896.04 963
5896.77 946
5897.49 937
5898.22 918
5898.94 947
5899.67 963
5900.39 979
5901.12 954
5901.84 1005
5902.57 1041
5903.29 1023
5904.02 1061
5904.74 1076
5905.47 1010
5906.19 994
5906.92 1039
5907.64 1078
5908.37 1043
5909.09 1053
5909.82 1025
5910.55 1080
5911.27 1080
5912.00 1088
5912.72 1092
5913.45 1135
5914.17 1159
5914.90 1082
5915.63 1109
5916.35 1100
5917.08 1173
5917.80 1168
5918.53 1169
5919.25 1200
5919.98 1195
5920.71 1230
5921.43 1217
5922.16 1158
5922.89 1220
5923.61 1292
5924.34 1237
5925.06 1221
5925.79 1274
5926.52 1297
5927.24 1297
5927.97 1353
5928.70 1412
5929.42 1375
5930.15 1370
5930.88 1441
5931.60 1503
5932.33 1539
5933.06 1463
5933.78 1525
5934.51 1557
5935.24 1580
5935.97 1553
5936.69 1582
5937.42 1593
5938.15 1633
5938.87 1638
5939.60 1730
5940.33 1772
5941.06 1825
5941.78 1862
5942.51 1823
5943.24 1846
5943.97 1970
5944.69 1986
5945.42 2095
5946.15 2062
5946.88 2043
5947.60 2138
5948.33 2182
5949.06 2235
5949.79 2292
5950.52 2450
5951.24 2520
5951.97 2833
5952.70 3101
5953.43 3253
5954.16 3270
5954.88 3233
5955.61 3263
5956.34 3207
5957.07 3086
5957.80 2947
5958.53 2965
5959.25 2788
5959.98 2799
5960.71 2862
5961.44 2839
5962.17 2817
5962.90 2956
5963.63 2984
5964.36 3114
5965.08 3280
5965.81 3614
5966.54 3834
5967.27 4026
5968.00 4054
5968.73 4054
5969.46 3952
5970.19 3982
5970.92 3967
5971.65 3717
5972.37 3705
5973.10 3642
5973.83 3648
5974.56 3682
5975.29 3578
5976.02 3535
5976.75 3605
5977.48 3691
5978.21 3712
5978.94 3948
5979.67 4015
5980.40 4103
5981.13 4371
5981.86 4520
5982.59 4536
5983.32 4578
5984.05 4566
5984.78 4612
5985.51 4507
5986.24 4501
5986.97 4561
5987.70 4590
5988.43 4558
5989.16 4497
5989.89 4485
5990.62 4624
5991.35 4624
5992.08 4621
5992.81 4568
5993.54 4693
5994.27 4875
5995.00 4978
5995.74 5145
5996.47 5320
5997.20 5354
5997.93 5376
5998.66 5407
5999.39 5437
6000.12 5377
6000.85 5276
6001.58 5108
6002.31 5162
6003.04 5052
6003.78 5009
6004.51 4910
6005.24 4827
6005.97 4832
6006.70 4907
6007.43 5059
6008.16 5102
6008.90 5658
6009.63 6618
6010.36 7844
6011.09 9873
6011.82 12544
6012.55 14828
6013.29 16952
6014.02 18758
6014.75 19443
6015.48 19067
6016.21 18200
6016.95 16538
6017.68 14457
6018.41 12685
6019.14 10662
6019.87 8709
6020.61 7486
6021.34 6431
6022.07 5572
6022.80 5078
6023.54 4628
6024.27 4242
6025.00 4087
6025.73 3949
6026.47 3895
6027.20 3883
6027.93 3794
6028.66 3958
6029.40 4085
6030.13 4077
6030.86 4135
6031.59 4087
6032.33 3752
6033.06 3574
6033.79 3361
6034.53 3144
6035.26 3018
6035.99 2921
6036.73 2835
6037.46 2873
6038.19 2890
6038.93 2956
6039.66 2955
6040.39 3154
6041.13 3258
6041.86 3115
6042.59 3190
6043.33 3197
6044.06 3199
6044.79 3225
6045.53 3365
6046.26 3323
6047.00 3276
6047.73 3375
6048.46 3505
6049.20 3546
6049.93 3785
6050.67 3907
6051.40 4167
6052.13 4547
6052.87 4749
6053.60 4859
6054.34 4868
6055.07 4676
6055.81 4411
6056.54 4203
6057.27 4054
6058.01 3866
6058.74 3742
6059.48 3641
6060.21 3580
6060.95 3591
6061.68 3605
6062.42 3420
6063.15 3490
6063.89 3380
6064.62 3336
6065.36 3259
6066.09 3299
6066.83 3192
6067.56 3127
6068.30 3109
6069.03 3110
6069.77 3086
6070.50 2982
6071.24 2916
6071.97 2883
6072.71 2830
6073.44 2804
6074.18 2880
6074.91 2891
6075.65 2843
6076.39 2807
6077.12 2771
6077.86 2804
6078.59 2797
6079.33 2769
6080.06 2630
6080.80 2673
6081.54 2647
6082.27 2525
6083.01 2507
6083.74 2562
6084.48 2416
6085.22 2415
6085.95 2395
6086.69 2432
6087.42 2371
6088.16 2430
6088.90 2483
6089.63 2507
6090.37 2463
6091.11 2533
6091.84 2582
6092.58 2484
6093.32 2475
6094.05 2469
6094.79 2473
6095.53 2367
6096.26 2355
6097.00 2307
6097.74 2272
6098.47 2225
6099.21 2282
6099.95 2274
6100.69 2250
6101.42 2259
6102.16 2201
6102.90 2184
6103.63 2202
6104.37 2228
6105.11 2211
6105.85 2094
6106.58 2153
6107.32 2137
6108.06 2017
6108.80 2053
6109.53 2137
6110.27 2162
6111.01 2140
6111.75 2156
6112.49 2171
6113.22 2290
6113.96 2272
6114.70 2303
6115.44 2406
6116.17 2495
6116.91 2484
6117.65 2504
6118.39 2584
6119.13 2574
6119.87 2493
6120.60 2490
6121.34 2451
6122.08 2459
6122.82 2447
6123.56 2536
6124.30 2499
6125.03 2445
6125.77 2472
6126.51 2497
6127.25 2517
6127.99 2611
6128.73 2515
6129.47 2532
6130.21 2457
6130.94 2500
6131.68 2468
6132.42 2530
6133.16 2515
6133.90 2547
6134.64 2528
6135.38 2603
6136.12 2718
6136.86 2749
6137.60 2841
6138.34 2901
6139.08 3002
6139.81 3061
6140.55 3213
6141.29 3199
6142.03 3248
6142.77 3187
6143.51 3181
6144.25 3063
6144.99 3052
6145.73 3087
6146.47 3078
6147.21 3088
6147.95 3062
6148.69 3007
6149.43 2978
6150.17 3039
6150.91 3131
6151.65 3139
6152.39 3132
6153.13 3279
6153.87 3294
6154.61 3304
6155.35 3525
6156.09 3619
6156.83 3710
6157.58 3859
6158.32 4038
6159.06 3987
6159.80 3925
6160.54 3945
6161.28 4014
6162.02 4092
6162.76 4179
6163.50 4392
6164.24 4496
6164.98 4720
6165.72 5014
6166.46 5113
6167.21 5265
6167.95 5363
6168.69 5198
6169.43 5223
6170.17 5167
6170.91 5044
6171.65 4896
6172.39 4875
6173.14 4636
6173.88 4602
6174.62 4536
6175.36 4446
6176.10 4548
6176.84 4575
6177.59 4708
6178.33 4893
6179.07 5449
6179.81 6211
6180.55 7108
6181.30 8164
6182.04 9416
6182.78 10371
6183.52 11226
6184.26 11511
6185.01 11200
6185.75 10703
6186.49 10038
6187.23 9011
6187.97 8073
6188.72 7448
6189.46 6702
6190.20 6212
6190.94 6128
6191.69 6001
6192.43 5835
6193.17 5786
6193.92 5711
6194.66 5757
6195.40 5835
6196.14 5697
6196.89 5646
6197.63 5522
6198.37 5464
6199.12 5430
6199.86 5368
6200.60 5276
6201.34 5403
6202.09 5404
6202.83 5552
6203.57 5716
6204.32 6256
6205.06 7471
6205.80 9200
6206.55 11964
6207.29 15194
6208.03 18915
6208.78 22419
6209.52 24778
6210.27 25708
6211.01 25262
6211.75 23713
6212.50 20964
6213.24 18143
6213.98 15193
6214.73 12555
6215.47 10371
6216.22 8509
6216.96 7271
6217.71 6181
6218.45 5528
6219.19 5071
6219.94 4744
6220.68 4555
6221.43 4466
6222.17 4268
6222.92 4299
6223.66 4190
6224.40 4015
6225.15 3898
6225.89 3771
6226.64 3602
6227.38 3451
6228.13 3301
6228.87 3053
6229.62 2940
6230.36 2743
6231.11 2727
6231.85 2585
6232.60 2607
6233.34 2727
6234.09 2639
6234.83 2774
6235.58 2868
6236.32 2904
6237.07 2924
6237.81 3020
6238.56 3046
6239.30 3151
6240.05 3327
6240.80 3384
6241.54 3368
6242.29 3476
6243.03 3365
6243.78 3357
6244.52 3347
6245.27 3576
6246.02 3833
6246.76 3820
6247.51 3864
6248.25 3957
6249.00 3945
6249.75 3773
6250.49 3670
6251.24 3579
6251.98 3451
6252.73 3328
6253.48 3234
6254.22 3176
6254.97 3140
6255.72 3017
6256.46 3049
6257.21 3028
6257.95 2939
6258.70 2954
6259.45 2938
6260.19 2855
6260.94 2878
6261.69 2967
6262.43 2948
6263.18 2868
6263.93 2778
6264.68 2716
6265.42 2795
6266.17 2655
6266.92 2603
6267.66 2683
6268.41 2676
6269.16 2687
6269.91 2726
6270.65 2761
6271.40 2818
6272.15 2675
6272.89 2703
6273.64 2697
6274.39 2667
6275.14 2622
6275.88 2662
6276.63 2667
6277.38 2738
6278.13 2642
6278.88 2582
6279.62 2577
6280.37 2486
6281.12 2346
6281.87 2378
6282.62 2281
6283.36 2248
6284.11 2235
6284.86 2204
6285.61 2193
6286.36 2192
6287.10 2166
6287.85 2190
6288.60 2137
6289.35 2123
6290.10 2169
6290.85 2069
6291.59 2014
6292.34 1988
6293.09 1955
6293.84 1977
6294.59 1940
6295.34 1900
6296.09 1841
6296.84 1818
6297.58 1831
6298.33 1889
6299.08 1885
6299.83 1802
6300.58 1736
6301.33 1728
6302.08 1724
6302.83 1732
6303.58 1716
6304.33 1694
6305.08 1642
6305.83 1627
6306.58 1662
6307.32 1676
6308.07 1713
6308.82 1722
6309.57 1773
6310.32 1824
6311.07 1798
6311.82 1759
6312.57 1765
6313.32 1765
6314.07 1766
6314.82 1691
6315.57 1812
6316.32 1791
6317.07 1751
6317.82 1737
6318.57 1764
6319.32 1687
6320.07 1637
6320.82 1645
6321.57 1588
6322.32 1518
6323.07 1486
6323.82 1523
6324.58 1491
6325.33 1529
6326.08 1532
6326.83 1575
6327.58 1544
6328.33 1491
6329.08 1563
6329.83 1571
6330.58 1578
6331.33 1522
6332.08 1519
6332.83 1566
6333.58 1506
6334.34 1483
6335.09 1517
6335.84 1525
6336.59 1503
6337.34 1538
6338.09 1573
6338.84 1519
6339.59 1544
6340.35 1533
6341.10 1505
6341.85 1474
6342.60 1439
6343.35 1455
6344.10 1457
6344.86 1469
6345.61 1441
6346.36 1444
6347.11 1475
6347.86 1488
6348.62 1555
6349.37 1567
6350.12 1601
6350.87 1639
6351.62 1707
6352.38 1728
6353.13 1800
6353.88 1888
6354.63 1907
6355.38 1913
6356.14 1873
6356.89 1756
6357.64 1747
6358.39 1712
6359.15 1664
6359.90 1581
6360.65 1508
6361.40 1482
6362.16 1513
6362.91 1517
6363.66 1528
6364.42 1451
6365.17 1512
6365.92 1590
6366.67 1702
6367.43 1770
6368.18 1837
6368.93 1858
6369.69 1866
6370.44 1757
6371.19 1714
6371.95 1592
6372.70 1590
6373.45 1512
6374.21 1436
6374.96 1444
6375.71 1381
6376.47 1380
6377.22 1386
6377.98 1400
6378.73 1450
6379.48 1554
6380.24 1549
6380.99 1501
6381.74 1493
6382.50 1554
6383.25 1485
6384.01 1514
6384.76 1485
6385.51 1488
6386.27 1417
6387.02 1318
6387.78 1367
6388.53 1321
6389.29 1323
6390.04 1283
6390.79 1258
6391.55 1320
6392.30 1277
6393.06 1275
6393.81 1247
6394.57 1282
6395.32 1305
6396.08 1260
6396.83 1292
6397.59 1321
6398.34 1287
6399.10 1208
6399.85 1277
6400.61 1239
6401.36 1278
6402.12 1253
6402.87 1247
6403.63 1234
6404.38 1198
6405.14 1223
6405.89 1310
6406.65 1318
6407.40 1301
6408.16 1347
6408.91 1339
6409.67 1350
6410.43 1332
6411.18 1359
6411.94 1368
6412.69 1289
6413.45 1266
6414.20 1298
6414.96 1298
6415.72 1265
6416.47 1212
6417.23 1240
6417.98 1245
6418.74 1262
6419.50 1249
6420.25 1260
6421.01 1222
6421.77 1299
6422.52 1309
6423.28 1248
6424.03 1267
6424.79 1292
6425.55 1315
6426.30 1237
6427.06 1276
6427.82 1227
6428.57 1284
6429.33 1247
6430.09 1178
6430.84 1289
6431.60 1292
6432.36 1295
6433.11 1321
6433.87 1375
6434.63 1380
6435.39 1350
6436.14 1392
6436.90 1360
6437.66 1364
6438.41 1390
6439.17 1377
6439.93 1371
6440.69 1464
6441.44 1506
6442.20 1439
6442.96 1456
6443.72 1443
6444.47 1437
6445.23 1502
6445.99 1452
6446.75 1483
6447.50 1500
6448.26 1495
6449.02 1543
6449.78 1541
6450.54 1586
6451.29 1541
6452.05 1524
6452.81 1485
6453.57 1520
6454.33 1597
6455.08 1560
6455.84 1522
6456.60 1600
6457.36 1549
6458.12 1537
6458.88 1549
6459.64 1685
6460.39 1693
6461.15 1660
6461.91 1674
6462.67 1744
6463.43 1753
6464.19 1791
6464.95 1915
6465.70 1973
6466.46 1951
6467.22 1973
6467.98 2010
6468.74 2015
6469.50 1914
6470.26 1944
6471.02 1928
6471.78 1941
6472.54 1905
6473.30 2024
6474.05 1991
6474.81 1915
6475.57 1994
6476.33 2030
6477.09 2033
6477.85 2054
6478.61 2140
6479.37 2225
6480.13 2221
6480.89 2250
6481.65 2292
6482.41 2280
6483.17 2331
6483.93 2378
6484.69 2386
6485.45 2405
6486.21 2547
6486.97 2475
6487.73 2547
6488.49 2551
6489.25 2557
6490.01 2614
6490.77 2738
6491.53 2842
6492.29 2886
6493.05 2970
6493.81 3038
6494.57 3035
6495.33 3098
6496.10 3032
6496.86 3002
6497.62 3041
6498.38 2938
6499.14 2935
6499.90 2890
6500.66 2964
6501.42 3041
6502.18 3111
6502.94 3254
6503.70 3497
6504.47 4038
6505.23 5042
6505.99 6686
6506.75 8866
6507.51 11284
6508.27 13520
6509.03 14710
6509.79 15101
6510.56 14412
6511.32 13303
6512.08 11682
6512.84 9968
6513.60 8322
6514.36 6964
6515.13 5844
6515.89 5038
6516.65 4566
6517.41 4095
6518.17 3744
6518.94 3532
6519.70 3476
6520.46 3433
6521.22 3290
6521.98 3399
6522.75 3373
6523.51 3369
6524.27 3415
6525.03 3629
6525.79 3805
6526.56 3944
6527.32 4173
6528.08 4269
6528.84 4311
6529.61 4263
6530.37 4079
6531.13 3960
6531.90 3903
6532.66 3967
6533.42 4225
6534.18 4707
6534.95 5341
6535.71 6130
6536.47 6586
6537.24 6946
6538.00 6912
6538.76 6693
6539.53 6117
6540.29 5561
6541.05 4928
6541.82 4303
6542.58 4017
6543.34 3761
6544.11 3462
6544.87 3440
6545.63 3501
6546.40 3535
6547.16 3602
6547.92 3609
6548.69 3566
6549.45 3440
6550.21 3314
6550.98 3209
6551.74 3141
6552.51 3131
6553.27 3178
6554.03 3093
6554.80 3064
6555.56 3042
6556.33 3035
6557.09 2985
6557.85 2987
6558.62 2959
6559.38 3073
6560.15 3162
6560.91 3196
6561.68 3260
6562.44 3329
6563.21 3296
6563.97 3341
6564.74 3410
6565.50 3365
6566.26 3269
6567.03 3281
6567.79 3253
6568.56 3277
6569.32 3338
6570.09 3211
6570.85 3267
6571.62 3296
6572.38 3309
6573.15 3416
6573.91 3450
6574.68 3431
6575.44 3465
6576.21 3505
6576.98 3557
6577.74 3469
6578.51 3514
6579.27 3499
6580.04 3470
6580.80 3500
6581.57 3481
6582.33 3459
6583.10 3512
6583.87 3549
6584.63 3566
6585.40 3495
6586.16 3555
6586.93 3469
6587.70 3495
6588.46 3476
6589.23 3506
6589.99 3615
6590.76 3803
6591.53 4039
6592.29 4519
6593.06 5002
6593.82 5444
6594.59 5941
6595.36 6126
6596.12 6227
6596.89 6275
6597.66 5975
6598.42 5774
6599.19 5388
6599.96 4805
6600.72 4412
6601.49 4053
6602.26 3713
6603.02 3487
6603.79 3290
6604.56 3147
6605.33 3142
6606.09 3016
6606.86 2869
6607.63 2914
6608.39 2877
6609.16 2854
6609.93 2897
6610.70 2872
6611.46 2854
6612.23 2856
6613.00 2842
6613.77 2834
6614.53 2778
6615.30 2764
6616.07 2804
6616.84 2801
6617.60 2763
6618.37 2785
6619.14 2777
6619.91 2965
6620.68 3027
6621.44 3198
6622.21 3405
6622.98 3550
6623.75 3585
6624.52 3543
6625.28 3539
6626.05 3522
6626.82 3407
6627.59 3215
6628.36 3163
6629.13 3104
6629.89 3082
6630.66 3016
6631.43 3087
6632.20 3195
6632.97 3361
6633.74 3501
6634.51 3633
6635.27 3784
6636.04 3968
6636.81 3904
6637.58 3913
6638.35 3952
6639.12 4017
6639.89 4272
6640.66 4582
6641.43 4716
6642.19 4878
6642.96 4833
6643.73 4795
6644.50 4542
6645.27 4282
6646.04 3973
6646.81 3608
6647.58 3323
6648.35 3161
6649.12 3016
6649.89 2828
6650.66 2703
6651.43 2592
6652.20 2622
6652.97 2641
6653.74 2477
6654.51 2522
6655.28 2540
6656.05 2633
6656.82 2543
6657.59 2518
6658.36 2499
6659.13 2478
6659.90 2418
6660.67 2389
6661.44 2355
6662.21 2327
6662.98 2312
6663.75 2327
6664.52 2303
6665.29 2296
6666.06 2251
6666.83 2312
6667.60 2366
6668.37 2376
6669.14 2404
6669.91 2495
6670.68 2584
6671.46 2660
6672.23 2645
6673.00 2614
6673.77 2599
6674.54 2561
6675.31 2523
6676.08 2524
6676.85 2585
6677.62 2632
6678.40 2621
6679.17 2669
6679.94 2632
6680.71 2757
6681.48 2806
6682.25 2760
6683.02 2807
6683.80 2948
6684.57 3157
6685.34 3306
6686.11 3352
6686.88 3383
6687.65 3291
6688.43 3158
6689.20 2919
6689.97 2754
6690.74 2666
6691.51 2492
6692.29 2391
6693.06 2329
6693.83 2282
6694.60 2226
6695.37 2195
6696.15 2197
6696.92 2180
6697.69 2139
6698.46 2164
6699.24 2137
6700.01 2069
6700.78 2137
6701.55 2058
6702.33 2086
6703.10 2059
6703.87 2095
6704.64 2122
6705.42 1989
6706.19 2033
6706.96 2058
6707.74 1950
6708.51 1899
6709.28 1921
6710.06 1886
6710.83 1841
6711.60 1825
6712.37 1866
6713.15 1859
6713.92 1839
6714.69 1785
6715.47 1829
6716.24 1786
6717.01 1799
6717.79 1724
6718.56 1788
6719.34 1849
6720.11 1797
6720.88 1858
6721.66 1768
6722.43 1752
6723.20 1716
6723.98 1793
6724.75 1784
6725.53 1809
6726.30 1706
6727.07 1712
6727.85 1708
6728.62 1770
6729.40 1739
6730.17 1719
6730.95 1724
6731.72 1790
6732.49 1832
6733.27 1842
6734.04 1896
6734.82 1816
6735.59 1843
6736.37 1941
6737.14 1923
6737.92 1922
6738.69 1882
6739.47 1907
6740.24 1939
6741.01 1860
6741.79 1916
6742.56 1891
6743.34 1893
6744.11 1934
6744.89 1975
6745.67 2048
6746.44 2013
6747.22 2041
6747.99 2045
6748.77 2085
6749.54 2088
6750.32 2059
6751.09 2227
6751.87 2463
6752.64 2588
6753.42 2704
6754.19 2702
6754.97 2700
6755.75 2537
6756.52 2435
6757.30 2344
6758.07 2295
6758.85 2196
6759.63 2136
6760.40 2147
6761.18 2081
6761.95 2065
6762.73 2069
6763.51 2077
6764.28 2113
6765.06 2126
6765.83 2284
6766.61 2256
6767.39 2277
6768.16 2346
6768.94 2361
6769.72 2341
6770.49 2272
6771.27 2125
6772.05 2012
6772.82 1952
6773.60 1924
6774.38 1869
6775.15 1825
6775.93 1867
6776.71 1850
6777.48 1826
6778.26 1850
6779.04 1921
6779.82 1897
6780.59 1822
6781.37 1863
6782.15 1790
6782.92 1762
6783.70 1760
6784.48 1697
6785.26 1763
6786.03 1740
6786.81 1746
6787.59 1676
6788.37 1683
6789.14 1719
6789.92 1614
6790.70 1632
6791.48 1643
6792.25 1616
6793.03 1591
6793.81 1610
6794.59 1466
6795.37 1503
6796.14 1521
6796.92 1508
6797.70 1535
6798.48 1637
6799.26 1629
6800.04 1515
6800.81 1593
6801.59 1560
6802.37 1532
6803.15 1497
6803.93 1561
6804.71 1544
6805.48 1579
6806.26 1607
6807.04 1570
6807.82 1625
6808.60 1567
6809.38 1477
6810.16 1537
6810.94 1551
6811.71 1501
6812.49 1504
6813.27 1534
6814.05 1548
6814.83 1554
6815.61 1560
6816.39 1603
6817.17 1602
6817.95 1543
6818.73 1539
6819.51 1627
6820.29 1615
6821.07 1587
6821.84 1589
6822.62 1685
6823.40 1669
6824.18 1591
6824.96 1615
6825.74 1619
6826.52 1658
6827.30 1621
6828.08 1542
6828.86 1563
6829.64 1515
6830.42 1505
6831.20 1530
6831.98 1494
6832.76 1567
6833.54 1559
6834.32 1620
6835.10 1780
6835.88 2114
6836.66 2365
6837.44 2751
6838.22 3270
6839.01 3657
6839.79 3760
6840.57 3714
6841.35 3618
6842.13 3373
6842.91 3064
6843.69 2762
6844.47 2441
6845.25 2264
6846.03 2148
6846.81 2014
6847.59 2073
6848.37 2253
6849.16 2381
6849.94 2715
6850.72 2915
6851.50 3043
6852.28 3105
6853.06 3091
6853.84 2891
6854.62 2800
6855.41 2382
6856.19 2324
6856.97 2159
6857.75 2032
6858.53 1876
6859.31 1841
6860.10 1777
6860.88 1653
6861.66 1657
6862.44 1662
6863.22 1683
6864.00 1677
6864.79 1704
6865.57 1731
6866.35 1784
6867.13 1793
6867.91 1846
6868.70 1907
6869.48 1913
6870.26 1848
6871.04 1795
6871.83 1797
6872.61 1812
6873.39 1846
6874.17 1871
6874.96 1882
6875.74 1966
6876.52 2037
6877.30 2054
6878.09 2123
6878.87 2187
6879.65 2294
6880.43 2327
6881.22 2447
6882.00 2503
6882.78 2479
6883.57 2634
6884.35 2668
6885.13 2703
6885.92 2900
6886.70 3125
6887.48 3577
6888.27 4039
6889.05 4343
6889.83 4387
6890.62 4278
6891.40 3977
6892.18 3631
6892.97 3286
6893.75 3075
6894.53 2902
6895.32 2747
6896.10 2557
6896.88 2488
6897.67 2470
6898.45 2329
6899.24 2351
6900.02 2360
6900.80 2369
6901.59 2318
6902.37 2332
6903.16 2340
6903.94 2366
6904.73 2346
6905.51 2351
6906.29 2318
6907.08 2257
6907.86 2293
6908.65 2353
6909.43 2159
6910.22 2173
6911.00 2133
6911.79 2162
6912.57 2140
6913.35 2129
6914.14 2093
6914.92 2152
6915.71 2158
6916.49 2099
6917.28 2091
6918.06 2091
6918.85 2077
6919.63 2130
6920.42 2083
6921.20 2090
6921.99 2076
6922.78 2148
6923.56 2119
6924.35 2082
6925.13 2109
6925.92 2245
6926.70 2242
6927.49 2290
6928.27 2287
6929.06 2330
6929.84 2229
6930.63 2262
6931.42 2239
6932.20 2258
6932.99 2321
6933.77 2284
6934.56 2276
6935.35 2266
6936.13 2313
6936.92 2356
6937.70 2464
6938.49 2560
6939.28 2684
6940.06 2900
6940.85 3176
6941.63 3340
6942.42 3490
6943.21 3653
6943.99 3821
6944.78 3900
6945.57 3905
6946.35 3837
6947.14 3793
6947.93 3788
6948.71 3936
6949.50 3863
6950.29 3753
6951.07 3604
6951.86 3536
6952.65 3419
6953.44 3217
6954.22 3244
6955.01 3234
6955.80 3165
6956.58 3226
6957.37 3181
6958.16 3243
6958.95 3201
6959.73 3247
6960.52 3271
6961.31 3259
6962.09 3258
6962.88 3325
6963.67 3417
6964.46 3620
6965.25 3803
6966.03 3808
6966.82 4048
6967.61 4308
6968.40 4505
6969.18 4746
6969.97 4827
6970.76 4893
6971.55 4947
6972.34 5015
6973.12 4977
6973.91 4925
6974.70 4913
6975.49 4858
6976.28 4868
6977.07 4872
6977.85 4904
6978.64 5009
6979.43 5406
6980.22 5790
6981.01 6387
6981.80 7539
6982.59 9412
6983.37 12206
6984.16 15425
6984.95 18974
6985.74 21692
6986.53 23189
6987.32 23580
6988.11 22539
6988.90 20679
6989.69 18210
6990.47 15337
6991.26 12772
6992.05 10393
6992.84 8527
6993.63 7077
6994.42 6048
6995.21 5206
6996.00 4648
6996.79 4175
6997.58 3875
6998.37 3660
6999.16 3505
6999.95 3366
7000.74 3292
7001.53 3236
7002.32 3175
7003.11 3031
7003.90 2950
7004.69 2837
7005.48 2661
7006.27 2513
7007.06 2385
7007.85 2234
7008.64 2214
7009.43 2192
7010.22 2208
7011.01 2254
7011.80 2430
7012.59 2604
7013.38 2737
7014.17 2733
7014.96 2765
7015.75 2705
7016.54 2667
7017.33 2679
7018.12 2724
7018.91 2617
7019.70 2587
7020.49 2646
7021.28 2812
7022.07 2940
7022.87 3124
7023.66 3270
7024.45 3425
7025.24 3457
7026.03 3315
7026.82 3367
7027.61 3171
7028.40 3046
7029.19 2971
7029.99 2838
7030.78 2678
7031.57 2584
7032.36 2490
7033.15 2454
7033.94 2453
7034.74 2422
7035.53 2496
7036.32 2445
7037.11 2455
7037.90 2583
7038.69 2621
7039.49 2509
7040.28 2432
7041.07 2607
7041.86 2577
7042.65 2701
7043.45 2739
7044.24 2754
7045.03 2764
7045.82 2756
7046.61 2757
7047.41 2812
7048.20 2761
7048.99 2811
7049.78 2910
7050.58 3034
7051.37 3018
7052.16 2996
7052.95 2904
7053.75 2789
7054.54 2651
7055.33 2578
7056.13 2509
7056.92 2482
7057.71 2515
7058.50 2523
7059.30 2486
7060.09 2555
7060.88 2537
7061.68 2536
7062.47 2567
7063.26 2466
7064.06 2439
7064.85 2410
7065.64 2365
7066.44 2293
7067.23 2232
7068.02 2141
7068.82 2077
7069.61 2103
7070.40 2047
7071.20 2054
7071.99 1978
7072.78 1936
7073.58 1928
7074.37 1872
7075.17 1803
7075.96 1818
7076.75 1787
7077.55 1807
7078.34 1775
7079.14 1751
7079.93 1775
7080.72 1722
7081.52 1758
7082.31 1651
7083.11 1698
7083.90 1693
7084.70 1639
7085.49 1640
7086.28 1651
7087.08 1669
7087.87 1646
7088.67 1633
7089.46 1626
7090.26 1613
7091.05 1538
7091.85 1599
7092.64 1548
7093.44 1582
7094.23 1485
7095.03 1451
7095.82 1443
7096.62 1437
7097.41 1393
7098.21 1459
7099.00 1505
7099.80 1449
7100.59 1486
7101.39 1460
7102.18 1395
7102.98 1408
7103.77 1352
7104.57 1397
7105.37 1411
7106.16 1362
7106.96 1338
7107.75 1232
7108.55 1237
7109.34 1264
7110.14 1327
7110.94 1260
7111.73 1237
7112.53 1329
7113.32 1340
7114.12 1329
7114.92 1299
7115.71 1358
7116.51 1380
7117.30 1401
7118.10 1322
7118.90 1270
7119.69 1306
7120.49 1303
7121.29 1281
7122.08 1287
7122.88 1296
7123.68 1293
7124.47 1253
7125.27 1254
7126.07 1246
7126.86 1253
7127.66 1299
7128.46 1388
7129.25 1412
7130.05 1423
7130.85 1412
7131.64 1487
7132.44 1483
7133.24 1435
7134.04 1406
7134.83 1319
7135.63 1341
7136.43 1245
7137.23 1241
7138.02 1228
7138.82 1166
7139.62 1179
7140.42 1165
7141.21 1167
7142.01 1113
7142.81 1129
7143.61 1153
7144.40 1191
7145.20 1185
7146.00 1126
7146.80 1129
7147.59 1139
7148.39 1113
7149.19 1097
7149.99 1076
7150.79 1041
7151.59 1042
7152.38 1100
7153.18 1089
7153.98 1126
7154.78 1108
7155.58 1113
7156.38 1148
7157.17 1186
7157.97 1230
7158.77 1165
7159.57 1208
7160.37 1158
7161.17 1136
7161.97 1158
7162.76 1059
7163.56 1102
7164.36 1104
7165.16 1053
7165.96 1077
7166.76 1077
7167.56 1059
7168.36 1051
7169.16 1053
7169.96 1052
7170.75 1050
7171.55 1021
7172.35 1029
7173.15 1042
7173.95 1017
7174.75 1011
7175.55 999
7176.35 1007
7177.15 988
7177.95 968
7178.75 946
7179.55 931
7180.35 935
7181.15 1013
7181.95 967
7182.75 942
7183.55 935
7184.35 1014
7185.15 961
7185.95 927
7186.75 994
7187.55 1004
7188.35 933
7189.15 922
7189.95 871
7190.75 894
7191.55 917
7192.35 918
7193.15 888
7193.95 891
7194.75 891
7195.55 897
7196.35 922
7197.15 884
7197.95 885
7198.76 869
7199.56 958
7200.36 932
7201.16 911
7201.96 885
7202.76 905
7203.56 919
7204.36 889
7205.16 905
7205.96 935
7206.77 906
7207.57 927
7208.37 899
7209.17 881
7209.97 877
7210.77 914
7211.57 897
7212.38 912
7213.18 896
7213.98 911
7214.78 931
7215.58 914
7216.38 874
7217.19 898
7217.99 963
7218.79 964
7219.59 972
7220.39 942
7221.20 977
7222.00 1007
7222.80 991
7223.60 992
7224.40 949
7225.21 955
7226.01 967
7226.81 917
7227.61 949
7228.42 937
7229.22 944
7230.02 973
7230.82 991
7231.63 972
7232.43 959
7233.23 1018
7234.03 1025
7234.84 1076
7235.64 1129
7236.44 1184
7237.25 1251
7238.05 1229
7238.85 1207
7239.65 1131
7240.46 1071
7241.26 1125
7242.06 1082
7242.87 1001
7243.67 1035
7244.47 1056
7245.28 1093
7246.08 1021
7246.88 1035
7247.69 1041
7248.49 961
7249.30 966
7250.10 981
7250.90 980
7251.71 968
7252.51 1000
7253.31 985
7254.12 1000
7254.92 1003
7255.73 1021
7256.53 1034
7257.33 1012
7258.14 1005
7258.94 988
7259.75 960
7260.55 1013
7261.35 1000
7262.16 996
7262.96 1013
7263.77 1023
7264.57 972
7265.38 961
7266.18 1039
7266.99 996
7267.79 1024
7268.59 1026
7269.40 1040
7270.20 1048
7271.01 997
7271.81 1030
7272.62 1027
7273.42 1043
7274.23 1079
7275.03 1038
7275.84 1076
7276.64 1081
7277.45 1079
7278.25 1165
7279.06 1131
7279.86 1143
7280.67 1193
7281.48 1303
7282.28 1524
7283.09 1743
7283.89 1966
7284.70 2223
7285.50 2279
7286.31 2200
7287.11 2161
7287.92 2041
7288.73 1832
7289.53 1713
7290.34 1546
7291.14 1362
7291.95 1284
7292.76 1237
7293.56 1175
7294.37 1163
7295.17 1098
7295.98 1070
7296.79 1075
7297.59 1139
7298.40 1090
7299.21 1122
7300.01 1217
7300.82 1173
7301.62 1207
7302.43 1215
7303.24 1136
7304.04 1128
7304.85 1139
7305.66 1146
7306.46 1195
7307.27 1255
7308.08 1216
7308.89 1192
7309.69 1220
7310.50 1272
7311.31 1323
7312.11 1338
7312.92 1330
7313.73 1297
7314.53 1293
7315.34 1323
7316.15 1416
7316.96 1540
7317.76 1646
7318.57 1792
7319.38 1946
7320.19 2159
7320.99 2054
7321.80 2010
7322.61 1931
7323.42 1810
7324.22 1666
7325.03 1592
7325.84 1565
7326.65 1399
7327.46 1348
7328.26 1300
7329.07 1327
7329.88 1254
7330.69 1172
7331.50 1216
7332.30 1154
7333.11 1167
7333.92 1172
7334.73 1199
7335.54 1196
7336.35 1224
7337.15 1241
7337.96 1244
7338.77 1195
7339.58 1219
7340.39 1200
7341.20 1201
7342.01 1195
7342.82 1184
7343.62 1129
7344.43 1144
7345.24 1153
7346.05 1119
7346.86 1091
7347.67 1055
7348.48 1072
7349.29 1149
7350.10 1077
7350.91 1055
7351.71 1083
7352.52 1051
7353.33 1051
7354.14 1027
7354.95 1035
7355.76 1067
7356.57 1056
7357.38 985
7358.19 1035
7359.00 1068
7359.81 1097
7360.62 1078
7361.43 1087
7362.24 1034
7363.05 1102
7363.86 1142
7364.67 1158
7365.48 1141
7366.29 1162
7367.10 1165
7367.91 1126
7368.72 1166
7369.53 1123
7370.34 1106
7371.15 1143
7371.96 1089
7372.77 1101
7373.58 1018
7374.39 1067
7375.20 1075
7376.01 1076
7376.82 1089
7377.63 1183
7378.45 1212
7379.26 1286
7380.07 1372
7380.88 1463
7381.69 1515
7382.50 1579
7383.31 1545
7384.12 1526
7384.93 1449
7385.74 1343
7386.56 1247
7387.37 1183
7388.18 1103
7388.99 1050
7389.80 1048
7390.61 1039
7391.42 1001
7392.24 1023
7393.05 953
7393.86 946
7394.67 926
7395.48 890
7396.29 904
7397.10 921
7397.92 959
7398.73 924
7399.54 946
7400.35 914
7401.16 912
7401.98 944
7402.79 953
7403.60 957
7404.41 942
7405.23 923
7406.04 872
7406.85 880
7407.66 886
7408.47 907
7409.29 930
7410.10 892
7410.91 867
7411.72 885
7412.54 821
7413.35 849
7414.16 875
7414.98 883
7415.79 837
7416.60 828
7417.41 827
7418.23 833
7419.04 825
7419.85 852
7420.67 839
7421.48 823
7422.29 807
7423.11 847
7423.92 830
7424.73 870
7425.54 782
7426.36 838
7427.17 862
7427.99 828
7428.80 777
7429.61 808
7430.43 843
7431.24 849
7432.05 825
7432.87 801
7433.68 787
7434.49 838
7435.31 830
7436.12 857
7436.94 905
7437.75 873
7438.56 896
7439.38 872
7440.19 906
7441.01 888
7441.82 895
7442.64 851
7443.45 838
7444.26 831
7445.08 864
7445.89 854
7446.71 840
7447.52 829
7448.34 789
7449.15 822
7449.97 786
7450.78 834
7451.59 770
7452.41 788
7453.22 811
7454.04 820
7454.85 795
7455.67 808
7456.48 829
7457.30 789
7458.11 749
7458.93 816
7459.74 822
7460.56 797
7461.38 772
7462.19 739
7463.01 741
7463.82 776
7464.64 776
7465.45 778
7466.27 750
7467.08 787
7467.90 762
7468.72 782
7469.53 758
7470.35 766
7471.16 754
7471.98 747
7472.79 751
7473.61 759
7474.43 772
7475.24 783
7476.06 764
7476.87 751
7477.69 767
7478.51 729
7479.32 713
7480.14 729
7480.96 763
7481.77 781
7482.59 796
7483.41 772
7484.22 763
7485.04 761
7485.85 737
7486.67 734
7487.49 746
7488.31 723
7489.12 738
7489.94 713
7490.76 723
7491.57 735
7492.39 718
7493.21 752
7494.02 789
7494.84 715
7495.66 733
7496.48 758
7497.29 733
7498.11 757
7498.93 719
7499.74 730
7500.56 737
7501.38 781
7502.20 758
7503.01 733
7503.83 752
7504.65 736
7505.47 714
7506.29 712
7507.10 767
7507.92 718
7508.74 761
7509.56 721
7510.37 738
7511.19 742
7512.01 756
7512.83 724
7513.65 697
7514.47 733
7515.28 716
7516.10 709
7516.92 733
7517.74 739
7518.56 687
7519.38 691
7520.19 720
7521.01 715
7521.83 727
7522.65 732
7523.47 705
7524.29 752
7525.11 703
7525.92 739
7526.74 768
7527.56 727
7528.38 740
7529.20 741
7530.02 767
7530.84 705
7531.66 754
7532.48 763
7533.30 741
7534.12 703
7534.93 749
7535.75 753
7536.57 771
7537.39 749
7538.21 738
7539.03 755
7539.85 747
7540.67 743
7541.49 770
7542.31 716
7543.13 742
7543.95 808
7544.77 783
7545.59 805
7546.41 840
7547.23 842
7548.05 765
7548.87 734
7549.69 723
7550.51 750
7551.33 749
7552.15 753
7552.97 734
7553.79 733
7554.61 715
7555.43 739
7556.25 711
7557.07 700
7557.89 714
7558.71 680
7559.53 750
7560.36 725
7561.18 746
7562.00 739
7562.82 731
7563.64 715
7564.46 744
7565.28 749
7566.10 730
7566.92 755
7567.74 742
7568.56 743
7569.39 735
7570.21 727
7571.03 745
7571.85 777
7572.67 757
7573.49 772
7574.31 771
7575.14 810
7575.96 777
7576.78 748
7577.60 747
7578.42 766
7579.24 747
7580.06 823
7580.89 823
7581.71 779
7582.53 794
7583.35 815
7584.17 800
7585.00 759
7585.82 774
7586.64 800
7587.46 838
7588.29 839
7589.11 799
7589.93 837
7590.75 870
7591.57 813
7592.40 861
7593.22 899
7594.04 931
7594.86 914
7595.69 882
7596.51 899
7597.33 877
7598.15 923
7598.98 939
7599.80 941
7600.62 921
7601.45 931
7602.27 998
7603.09 1003
7603.92 1036
7604.74 1046
7605.56 1031
7606.38 1098
7607.21 1080
7608.03 1049
7608.85 1107
7609.68 1034
7610.50 965
7611.32 959
7612.15 990
7612.97 980
7613.80 997
7614.62 1013
7615.44 1056
7616.27 1060
7617.09 1170
7617.91 1208
7618.74 1226
7619.56 1239
7620.39 1218
7621.21 1216
7622.03 1166
7622.86 1149
7623.68 1150
7624.51 1145
7625.33 1031
7626.15 1084
7626.98 1124
7627.80 1107
7628.63 1087
7629.45 1111
7630.28 1130
7631.10 1190
7631.93 1195
7632.75 1150
7633.58 1181
7634.40 1163
7635.22 1116
7636.05 1133
7636.87 1063
7637.70 1018
7638.52 986
7639.35 960
7640.17 940
7641.00 881
7641.82 887
7642.65 918
7643.47 929
7644.30 964
7645.13 1022
7645.95 1007
7646.78 1024
7647.60 1027
7648.43 1027
7649.25 1075
7650.08 1012
7650.90 987
7651.73 1018
7652.55 973
7653.38 964
7654.21 947
7655.03 907
7655.86 854
7656.68 808
7657.51 846
7658.34 860
7659.16 829
7659.99 805
7660.81 829
7661.64 793
7662.47 835
7663.29 800
7664.12 810
7664.95 804
7665.77 794
7666.60 798
7667.42 813
7668.25 806
7669.08 818
7669.90 831
7670.73 825
7671.56 777
7672.38 757
7673.21 733
7674.04 785
7674.87 774
7675.69 756
7676.52 779
7677.35 802
7678.17 765
7679.00 755
7679.83 781
7680.65 748
7681.48 810
7682.31 813
7683.14 756
7683.96 824
7684.79 922
7685.62 896
7686.45 889
7687.27 846
7688.10 852
7688.93 884
7689.76 825
7690.58 840
7691.41 840
7692.24 802
7693.07 816
7693.90 831
7694.72 805
7695.55 838
7696.38 857
7697.21 850
7698.04 889
7698.86 946
7699.69 935
7700.52 922
7701.35 913
7702.18 809
7703.01 814
7703.83 806
7704.66 817
7705.49 771
7706.32 780
7707.15 768
7707.98 729
7708.81 788
7709.63 776
7710.46 733
7711.29 729
7712.12 761
7712.95 739
7713.78 743
7714.61 698
7715.44 686
7716.27 734
7717.10 738
7717.93 728
7718.75 695
7719.58 721
7720.41 730
7721.24 730
7722.07 718
7722.90 720
7723.73 694
7724.56 711
7725.39 768
7726.22 755
7727.05 803
7727.88 805
7728.71 846
7729.54 838
7730.37 853
7731.20 877
7732.03 822
7732.86 786
7733.69 750
7734.52 757
7735.35 736
7736.18 783
7737.01 747
7737.84 693
7738.67 684
7739.50 704
7740.33 685
7741.16 686
7741.99 687
7742.82 722
7743.65 689
7744.48 680
7745.31 698
7746.14 745
7746.98 755
7747.81 803
7748.64 796
7749.47 806
7750.30 737
7751.13 734
7751.96 746
7752.79 700
7753.62 698
7754.45 717
7755.29 770
7756.12 705
7756.95 690
7757.78 652
7758.61 629
7759.44 648
7760.27 640
7761.11 639
7761.94 660
7762.77 637
7763.60 676
7764.43 660
7765.26 644
7766.10 652
7766.93 697
7767.76 701
7768.59 750
7769.42 745
7770.26 676
7771.09 659
7771.92 673
7772.75 713
7773.58 691
7774.42 704
7775.25 704
7776.08 675
7776.91 647
7777.75 671
7778.58 697
7779.41 671
7780.24 661
7781.08 680
7781.91 687
7782.74 678
7783.57 672
7784.41 696
7785.24 681
7786.07 695
7786.91 689
7787.74 727
7788.57 660
7789.40 669
7790.24 720
7791.07 732
7791.90 717
7792.74 703
7793.57 710
7794.40 709
7795.24 706
7796.07 697
7796.90 729
7797.74 731
7798.57 745
7799.40 737
7800.24 724
7801.07 705
7801.91 722
7802.74 718
7803.57 783
7804.41 744
7805.24 761
7806.07 792
7806.91 777
7807.74 750
7808.58 748
7809.41 777
7810.25 818
7811.08 853
7811.91 871
7812.75 884
7813.58 984
7814.42 944
7815.25 1056
7816.09 1037
7816.92 1095
7817.75 1093
7818.59 1031
7819.42 1091
7820.26 1013
7821.09 1043
7821.93 1045
7822.76 1013
7823.60 1054
7824.43 1033
7825.27 981
7826.10 917
7826.94 956
7827.77 951
7828.61 951
7829.44 872
7830.28 876
7831.11 930
7831.95 918
7832.78 955
7833.62 1014
7834.46 974
7835.29 1020
7836.13 1007
7836.96 963
7837.80 928
7838.63 904
7839.47 912
7840.31 891
7841.14 897
7841.98 792
7842.81 765
7843.65 838
7844.48 850
7845.32 784
7846.16 761
7846.99 794
7847.83 756
7848.67 764
7849.50 787
7850.34 751
7851.17 788
7852.01 795
7852.85 801
7853.68 765
7854.52 787
7855.36 747
7856.19 760
7857.03 772
7857.87 791
7858.70 782
7859.54 764
7860.38 760
7861.21 792
7862.05 759
7862.89 753
7863.72 739
7864.56 730
7865.40 714
7866.24 763
7867.07 763
7867.91 742
7868.75 731
7869.59 785
7870.42 804
7871.26 785
7872.10 820
7872.94 822
7873.77 800
7874.61 801
7875.45 838
7876.29 851
7877.12 920
7877.96 941
7878.80 957
7879.64 991
7880.47 963
7881.31 998
7882.15 1039
7882.99 999
7883.83 984
7884.66 947
7885.50 927
7886.34 893
7887.18 864
7888.02 866
7888.86 863
7889.69 877
7890.53 831
7891.37 882
7892.21 896
7893.05 934
7893.89 929
7894.73 872
7895.56 927
7896.40 875
7897.24 862
7898.08 861
7898.92 837
7899.76 827
7900.60 813
7901.44 801
7902.28 809
7903.12 754
7903.95 775
7904.79 780
7905.63 781
7906.47 802
7907.31 842
7908.15 819
7908.99 832
7909.83 814
7910.67 801
7911.51 814
7912.35 836
7913.19 852
7914.03 897
7914.87 954
7915.71 1022
7916.55 1112
7917.39 1193
7918.23 1222
7919.07 1318
7919.91 1327
7920.75 1254
7921.59 1175
7922.43 1162
7923.27 1055
7924.11 974
7924.95 999
7925.79 941
7926.63 897
7927.47 837
7928.31 831
7929.15 835
7929.99 762
7930.83 730
7931.67 762
7932.51 774
7933.35 737
7934.19 739
7935.04 754
7935.88 796
7936.72 792
7937.56 706
7938.40 715
7939.24 697
7940.08 700
7940.92 675
7941.76 692
7942.60 743
7943.45 756
7944.29 738
7945.13 735
7945.97 709
7946.81 735
7947.65 756
7948.49 801
7949.34 798
7950.18 761
7951.02 786
7951.86 787
7952.70 811
7953.54 820
7954.39 826
7955.23 861
7956.07 817
7956.91 878
7957.75 843
7958.60 868
7959.44 904
7960.28 914
7961.12 871
7961.96 904
7962.81 882
7963.65 843
7964.49 870
7965.33 914
7966.18 945
7967.02 1032
7967.86 1099
7968.70 1092
7969.55 1093
7970.39 1043
7971.23 979
7972.08 903
7972.92 857
7973.76 860
7974.60 805
7975.45 814
7976.29 836
7977.13 803
7977.98 720
7978.82 706
7979.66 758
7980.51 723
7981.35 725
7982.19 687
7983.04 685
7983.88 683
7984.72 718
7985.57 718
7986.41 725
7987.25 655
7988.10 678
7988.94 686
7989.78 654
7990.63 653
7991.47 692
7992.32 654
7993.16 620
7994.00 618
7994.85 634
7995.69 653
7996.54 664
7997.38 651
7998.22 574
7999.07 603
7999.91 633
8000.76 629
8001.60 593
8002.45 601
8003.29 613
8004.13 602
8004.98 625
8005.82 595
8006.67 595
8007.51 567
8008.36 588
8009.20 553
8010.05 585
8010.89 568
8011.74 591
8012.58 553
8013.43 532
8014.27 532
8015.12 555
8015.96 538
8016.81 539
8017.65 565
8018.50 593
8019.34 593
8020.19 579
8021.03 536
8021.88 527
8022.72 565
8023.57 537
8024.41 537
8025.26 549
8026.11 565
8026.95 512
8027.80 544
8028.64 553
8029.49 563
8030.33 566
8031.18 546
8032.03 548
8032.87 548
8033.72 576
8034.56 526
8035.41 567
8036.26 608
8037.10 584
8037.95 563
8038.80 558
8039.64 550
8040.49 569
8041.34 537
8042.18 583
8043.03 555
8043.87 543
8044.72 549
8045.57 571
8046.41 545
8047.26 543
8048.11 579
8048.96 625
8049.80 596
8050.65 565
8051.50 597
8052.34 565
8053.19 544
8054.04 555
8054.88 548
8055.73 524
8056.58 518
8057.43 502
8058.27 540
8059.12 564
8059.97 577
8060.82 546
8061.66 507
8062.51 536
8063.36 531
8064.21 574
8065.05 576
8065.90 601
8066.75 545
8067.60 530
8068.44 541
8069.29 524
8070.14 514
8070.99 524
8071.84 533
8072.68 507
8073.53 488
8074.38 529
8075.23 521
8076.08 509
8076.93 539
8077.77 541
8078.62 561
8079.47 609
8080.32 570
8081.17 532
8082.02 544
8082.87 527
8083.71 559
8084.56 528
8085.41 553
8086.26 598
8087.11 616
8087.96 574
8088.81 570
8089.66 610
8090.51 592
8091.35 560
8092.20 548
8093.05 558
8093.90 590
8094.75 563
8095.60 536
8096.45 540
8097.30 528
8098.15 553
8099.00 533
8099.85 600
8100.70 554
8101.55 502
8102.40 521
8103.25 526
8104.10 515
8104.95 519
8105.80 512
8106.65 511
8107.50 545
8108.35 556
8109.20 551
8110.05 528
8110.90 522
8111.75 548
8112.60 515
8113.45 546
8114.30 520
8115.15 508
8116.00 486
8116.85 521
8117.70 561
8118.55 559
8119.40 521
8120.25 523
8121.10 541
8121.95 568
8122.80 539
8123.65 558
8124.50 541
8125.35 579
8126.20 607
8127.06 573
8127.91 560
8128.76 580
8129.61 565
8130.46 583
8131.31 584
8132.16 588
8133.01 625
8133.86 638
8134.72 653
8135.57 632
8136.42 616
8137.27 603
8138.12 618
8138.97 577
8139.83 540
8140.68 598
8141.53 582
8142.38 580
8143.23 549
8144.08 568
8144.94 575
8145.79 586
8146.64 621
8147.49 613
8148.34 573
8149.20 599
8150.05 632
8150.90 596
8151.75 588
8152.60 624
8153.46 619
8154.31 631
8155.16 682
8156.01 668
8156.87 653
8157.72 686
8158.57 671
8159.42 598
8160.28 598
8161.13 602
8161.98 584
8162.84 589
8163.69 548
8164.54 588
8165.39 535
8166.25 560
8167.10 557
8167.95 565
8168.81 517
8169.66 552
8170.51 515
8171.37 538
8172.22 541
8173.07 571
8173.93 515
8174.78 521
8175.63 537
8176.49 516
8177.34 533
8178.19 527
8179.05 512
8179.90 492
8180.76 512
8181.61 501
8182.46 502
8183.32 560
8184.17 500
8185.02 534
8185.88 537
8186.73 506
8187.59 495
8188.44 487
8189.30 490
8190.15 501
8191.00 486
8191.86 488
8192.71 498
8193.57 474
8194.42 478
8195.28 532
8196.13 482
8196.99 524
8197.84 515
8198.69 529
8199.55 499
8200.40 513
8201.26 499
8202.11 538
8202.97 516
8203.82 496
8204.68 497
8205.53 492
8206.39 501
8207.24 471
8208.10 538
8208.95 542
8209.81 541
8210.67 549
8211.52 532
8212.38 545
8213.23 491
8214.09 513
8214.94 539
8215.80 567
8216.65 577
8217.51 549
8218.37 531
8219.22 559
8220.08 539
8220.93 515
8221.79 527
8222.64 535
8223.50 537
8224.36 539
8225.21 533
8226.07 518
8226.92 504
8227.78 474
8228.64 476
8229.49 504
8230.35 517
8231.21 502
8232.06 493
8232.92 514
8233.78 484
8234.63 485
8235.49 483
8236.35 474
8237.20 495
8238.06 485
8238.92 499
8239.77 483
8240.63 459
8241.49 469
8242.34 473
8243.20 467
8244.06 460
8244.91 461
8245.77 479
8246.63 506
8247.49 508
8248.34 456
8249.20 468
8250.06 489
8250.92 493
8251.77 491
8252.63 515
8253.49 505
8254.35 459
8255.20 479
8256.06 448
8256.92 484
8257.78 480
8258.63 453
8259.49 471
8260.35 466
8261.21 499
8262.07 430
8262.92 488
8263.78 467
8264.64 487
8265.50 493
8266.36 475
8267.22 505
8268.07 484
8268.93 513
8269.79 497
8270.65 476
8271.51 514
8272.37 519
8273.22 521
8274.08 526
8274.94 494
8275.80 497
8276.66 509
8277.52 555
8278.38 526
8279.24 572
8280.09 546
8280.95 580
8281.81 563
8282.67 564
8283.53 517
8284.39 504
8285.25 494
8286.11 529
8286.97 484
8287.83 458
8288.69 526
8289.55 508
8290.41 535
8291.26 526
8292.12 552
8292.98 559
8293.84 563
8294.70 555
8295.56 570
8296.42 530
8297.28 557
8298.14 499
8299.00 531
8299.86 550
8300.72 514
8301.58 491
8302.44 482
8303.30 494
8304.16 507
8305.02 506
8305.88 504
8306.74 499
8307.60 510
8308.46 521
8309.33 470
8310.19 541
8311.05 488
8311.91 480
8312.77 496
8313.63 479
8314.49 527
8315.35 476
8316.21 517
8317.07 475
8317.93 440
8318.79 447
8319.65 509
8320.52 482
8321.38 475
8322.24 479
8323.10 478
8323.96 497
8324.82 485
8325.68 437
8326.54 463
8327.41 475
8328.27 466
8329.13 483
8329.99 465
8330.85 506
8331.71 481
8332.57 520
8333.44 497
8334.30 529
8335.16 485
8336.02 495
8336.88 492
8337.75 462
8338.61 486
8339.47 428
8340.33 451
8341.19 486
8342.06 482
8342.92 443
8343.78 464
8344.64 463
8345.50 471
8346.37 458
8347.23 485
8348.09 480
8348.95 486
8349.82 467
8350.68 494
8351.54 493
8352.40 478
8353.27 503
8354.13 461
8354.99 464
8355.86 456
8356.72 485
8357.58 480
8358.45 462
8359.31 482
8360.17 465
8361.03 514
8361.90 516
8362.76 476
8363.62 500
8364.49 481
8365.35 451
8366.21 486
8367.08 492
8367.94 488
8368.80 482
8369.67 511
8370.53 495
8371.40 459
8372.26 497
8373.12 472
8373.99 485
8374.85 474
8375.71 510
8376.58 508
8377.44 489
8378.31 486
8379.17 506
8380.03 525
8380.90 511
8381.76 496
8382.63 488
8383.49 513
8384.36 503
8385.22 505
8386.08 512
8386.95 515
8387.81 531
8388.68 486
8389.54 491
8390.41 501
8391.27 518
8392.14 510
8393.00 475
8393.87 479
8394.73 521
8395.60 524
8396.46 488
8397.33 532
8398.19 500
8399.06 511
8399.92 545
8400.79 506
8401.65 533
8402.52 535
8403.38 574
8404.25 506
8405.11 554
8405.98 579
8406.84 531
8407.71 517
8408.58 495
8409.44 528
8410.31 540
8411.17 548
8412.04 547
8412.90 525
8413.77 588
8414.64 548
8415.50 540
8416.37 561
8417.23 558
8418.10 527
8418.97 575
8419.83 542
8420.70 541
8421.56 563
8422.43 597
8423.30 582
8424.16 593
8425.03 590
8425.90 581
8426.76 619
8427.63 627
8428.50 655
8429.36 618
8430.23 618
8431.10 634
8431.96 664
8432.83 622
8433.70 660
8434.56 692
8435.43 699
8436.30 685
8437.16 689
8438.03 750
8438.90 743
8439.77 728
8440.63 758
8441.50 788
8442.37 824
8443.24 828
8444.10 871
8444.97 881
8445.84 828
8446.71 863
8447.57 915
8448.44 881
8449.31 898
8450.18 881
8451.04 865
8451.91 876
8452.78 966
8453.65 1062
8454.52 1236
8455.38 1368
8456.25 1425
8457.12 1488
8457.99 1500
8458.86 1479
8459.72 1405
8460.59 1341
8461.46 1238
8462.33 1107
8463.20 1082
8464.07 976
8464.93 962
8465.80 868
8466.67 847
8467.54 824
8468.41 792
8469.28 803
8470.15 796
8471.02 831
8471.88 766
8472.75 736
8473.62 768
8474.49 778
8475.36 735
8476.23 719
8477.10 743
8477.97 783
8478.84 795
8479.71 780
8480.58 847
8481.44 837
8482.31 850
8483.18 878
8484.05 849
8484.92 848
8485.79 819
8486.66 844
8487.53 789
8488.40 778
8489.27 808
8490.14 781
8491.01 722
8491.88 699
8492.75 754
8493.62 742
8494.49 723
8495.36 749
8496.23 777
8497.10 737
8497.97 743
8498.84 731
8499.71 709
8500.58 732
8501.45 709
8502.32 690
8503.19 721
8504.06 700
8504.93 699
8505.80 717
8506.67 758
8507.55 743
8508.42 766
8509.29 783
8510.16 779
8511.03 755
8511.90 764
8512.77 749
8513.64 737
8514.51 775
8515.38 793
8516.25 814
8517.13 803
8518.00 778
8518.87 829
8519.74 846
8520.61 820
8521.48 850
8522.35 908
8523.23 977
8524.10 1080
8524.97 1142
8525.84 1285
8526.71 1315
8527.58 1307
8528.46 1331
8529.33 1248
8530.20 1206
8531.07 1127
8531.94 1067
8532.81 1029
8533.69 951
8534.56 955
8535.43 889
8536.30 825
8537.18 840
8538.05 855
8538.92 779
8539.79 765
8540.66 777
8541.54 788
8542.41 742
8543.28 705
8544.15 695
8545.03 753
8545.90 752
8546.77 721
8547.64 731
8548.52 723
8549.39 738
8550.26 736
8551.14 794
8552.01 846
8552.88 934
8553.76 957
8554.63 982
8555.50 979
8556.37 960
8557.25 929
8558.12 924
8558.99 902
8559.87 825
8560.74 749
8561.61 760
8562.49 781
8563.36 783
8564.24 723
8565.11 724
8565.98 712
8566.86 712
8567.73 708
8568.60 712
8569.48 684
8570.35 694
8571.23 712
8572.10 672
8572.97 673
8573.85 688
8574.72 675
8575.60 653
8576.47 681
8577.34 721
8578.22 698
8579.09 659
8579.97 690
8580.84 710
8581.72 670
8582.59 685
8583.47 696
8584.34 704
8585.21 697
8586.09 726
8586.96 754
8587.84 751
8588.71 745
8589.59 702
8590.46 711
8591.34 696
8592.21 709
8593.09 716
8593.96 740
8594.84 802
8595.71 757
8596.59 743
8597.46 799
8598.34 750
8599.22 725
8600.09 749
8600.97 745
8601.84 780
8602.72 760
8603.59 783
8604.47 767
8605.34 782
8606.22 842
8607.10 850
8607.97 823
8608.85 795
8609.72 784
8610.60 793
8611.47 814
8612.35 834
8613.23 871
8614.10 869
8614.98 901
8615.86 881
8616.73 880
8617.61 926
8618.48 869
8619.36 919
8620.24 898
8621.11 960
8621.99 1003
8622.87 995
8623.74 949
8624.62 960
8625.50 981
8626.37 993
8627.25 1014
8628.13 986
8629.00 997
8629.88 1052
8630.76 1025
8631.64 1005
8632.51 1031
8633.39 1002
8634.27 1035
8635.14 1040
8636.02 1052
8636.90 1034
8637.78 1045
8638.65 1020
8639.53 1046
8640.41 1072
8641.29 1093
8642.16 1116
8643.04 1114
8643.92 1124
8644.80 1122
8645.67 1155
8646.55 1237
8647.43 1190
8648.31 1280
8649.18 1333
8650.06 1310
8650.94 1249
8651.82 1243
8652.70 1228
8653.58 1212
8654.45 1298
8655.33 1317
8656.21 1342
8657.09 1386
8657.97 1426
8658.84 1522
8659.72 1620
8660.60 1731
8661.48 1846
8662.36 2053
8663.24 2217
8664.12 2419
8664.99 2547
8665.87 2650
8666.75 2640
8667.63 2487
8668.51 2462
8669.39 2233
8670.27 2164
8671.15 2093
8672.03 2093
8672.91 2026
8673.78 2047
8674.66 2083
8675.54 2120
8676.42 2121
8677.30 2004
8678.18 1856
8679.06 1774
8679.94 1691
8680.82 1621
8681.70 1516
8682.58 1455
8683.46 1374
8684.34 1345
8685.22 1349
8686.10 1371
8686.98 1381
8687.86 1396
8688.74 1464
8689.62 1600
8690.50 1755
8691.38 1998
8692.26 2182
8693.14 2279
8694.02 2332
8694.90 2272
8695.78 2147
8696.66 2077
8697.54 1925
8698.42 1809
8699.30 1732
8700.18 1683
8701.06 1649
8701.94 1706
8702.82 1669
8703.70 1708
8704.58 1653
8705.46 1567
8706.34 1451
8707.23 1394
8708.11 1276
8708.99 1177
8709.87 1148
8710.75 1100
8711.63 997
8712.51 980
8713.39 980
8714.27 944
8715.16 933
8716.04 929
8716.92 905
8717.80 877
8718.68 861
8719.56 860
8720.44 886
8721.33 903
8722.21 893
8723.09 869
8723.97 850
8724.85 915
8725.73 893
8726.62 896
8727.50 906
8728.38 954
8729.26 925
8730.14 946
8731.03 943
8731.91 951
8732.79 929
8733.67 902
8734.55 1001
8735.44 942
8736.32 907
8737.20 920
8738.08 880
8738.97 893
8739.85 894
8740.73 918
8741.61 940
8742.50 944
8743.38 905
8744.26 871
8745.14 882
8746.03 879
8746.91 874
8747.79 862
8748.68 853
8749.56 890
8750.44 876
8751.33 872
8752.21 851
8753.09 887
8753.97 833
8754.86 887
8755.74 863
8756.62 916
8757.51 931
8758.39 875
8759.28 880
8760.16 953
8761.04 932
8761.93 904
8762.81 925
8763.69 884
8764.58 894
8765.46 830
8766.34 873
8767.23 899
8768.11 842
8769.00 815
8769.88 862
8770.76 876
8771.65 856
8772.53 859
8773.42 847
8774.30 886
8775.19 835
8776.07 838
8776.95 815
8777.84 829
8778.72 812
8779.61 816
8780.49 822
8781.38 813
8782.26 806
8783.15 786
8784.03 782
8784.92 810
8785.80 822
8786.69 819
8787.57 834
8788.46 839
8789.34 851
8790.23 814
8791.11 767
8792.00 777
8792.88 778
8793.77 783
8794.65 732
8795.54 715
8796.42 708
8797.31 737
8798.19 735
8799.08 746
8799.96 705
8800.85 696
8801.74 681
8802.62 700
8803.51 703
8804.39 686
8805.28 700
8806.16 715
8807.05 700
8807.94 687
8808.82 698
8809.71 685
8810.59 696
8811.48 721
8812.37 676
8813.25 723
8814.14 727
8815.03 660
8815.91 729
8816.80 708
8817.68 723
8818.57 722
8819.46 749
8820.34 739
8821.23 742
8822.12 730
8823.00 685
8823.89 683
8824.78 679
8825.66 683
8826.55 700
8827.44 668
8828.33 654
8829.21 668
8830.10 614
8830.99 638
8831.87 650
8832.76 624
8833.65 630
8834.54 638
8835.42 660
8836.31 612
8837.20 626
8838.08 630
8838.97 600
8839.86 597
8840.75 598
8841.64 600
8842.52 601
8843.41 564
8844.30 580
8845.19 582
8846.07 591
8846.96 609
8847.85 569
8848.74 587
8849.63 579
8850.51 585
8851.40 555
8852.29 549
8853.18 567
8854.07 520
8854.96 528
8855.84 561
8856.73 520
8857.62 491
8858.51 528
8859.40 537
8860.29 554
8861.17 542
8862.06 523
8862.95 548
8863.84 546
8864.73 533
8865.62 543
8866.51 521
8867.40 500
8868.29 514
8869.17 516
8870.06 501
8870.95 462
8871.84 473
8872.73 501
8873.62 501
8874.51 525
8875.40 511
8876.29 539
8877.18 532
8878.07 500
8878.96 488
8879.85 480
8880.74 524
8881.63 485
8882.51 519
8883.40 513
8884.29 473
8885.18 493
8886.07 475
8886.96 507
8887.85 497
8888.74 497
8889.63 472
8890.52 463
8891.41 485
8892.30 494
8893.19 516
8894.09 497
8894.98 460
8895.87 504
8896.76 490
8897.65 477
8898.54 475
8899.43 450
8900.32 487
8901.21 483
8902.10 441
8902.99 466
8903.88 440
8904.77 472
8905.66 463
8906.55 444
8907.44 412
8908.34 437
8909.23 452
8910.12 454
8911.01 452
8911.90 433
8912.79 418
8913.68 490
8914.57 495
8915.47 459
8916.36 439
8917.25 437
8918.14 482
8919.03 476
8919.92 430
8920.81 423
8921.71 432
8922.60 454
8923.49 450
8924.38 425
8925.27 436
8926.16 428
8927.06 429
8927.95 454
8928.84 434
8929.73 385
8930.62 419
8931.52 435
8932.41 429
8933.30 438
8934.19 406
8935.09 387
8935.98 446
8936.87 433
8937.76 432
8938.66 419
8939.55 450
8940.44 443
8941.33 420
8942.23 403
8943.12 438
8944.01 433
8944.90 423
8945.80 430
8946.69 433
8947.58 424
8948.48 395
8949.37 430
8950.26 388
8951.16 386
8952.05 414
8952.94 409
8953.84 412
8954.73 391
8955.62 412
8956.52 419
8957.41 444
8958.30 403
8959.20 399
8960.09 398
8960.98 427
8961.88 408
8962.77 400
8963.66 402
8964.56 439
8965.45 448
8966.35 444
8967.24 412
8968.13 400
8969.03 441
8969.92 448
8970.82 427
8971.71 423
8972.60 417
8973.50 428
8974.39 417
8975.29 421
8976.18 420
8977.08 431
8977.97 440
8978.87 421
8979.76 407
8980.65 398
8981.55 388
8982.44 407
8983.34 398
8984.23 393
8985.13 425
8986.02 427
8986.92 429
8987.81 415
8988.71 410
8989.60 445
8990.50 409
8991.39 407
8992.29 431
8993.18 410
8994.08 425
8994.97 419
8995.87 443
8996.76 411
8997.66 420
8998.56 407
8999.45 442
9000.35 413
9001.24 418
9002.14 397
9003.03 437
9003.93 423
9004.83 389
9005.72 415
9006.62 408
9007.51 411
9008.41 388
9009.31 396
9010.20 389
9011.10 385
9011.99 404
9012.89 374
9013.79 400
9014.68 386
9015.58 427
9016.48 393
9017.37 379
9018.27 389
9019.16 410
9020.06 361
9020.96 385
9021.85 386
9022.75 369
9023.65 380
9024.54 407
9025.44 405
9026.34 399
9027.24 370
9028.13 362
9029.03 391
9029.93 391
9030.82 366
9031.72 369
9032.62 383
9033.52 383
9034.41 348
9035.31 346
9036.21 408
9037.10 393
9038.00 395
9038.90 403
9039.80 398
9040.69 365
9041.59 409
9042.49 368
9043.39 372
9044.29 385
9045.18 395
9046.08 409
9046.98 386
9047.88 411
9048.78 418
9049.67 430
9050.57 410
9051.47 411
9052.37 404
9053.27 388
9054.16 399
9055.06 413
9055.96 403
9056.86 442
9057.76 391
9058.66 421
9059.55 417
9060.45 410
9061.35 387
9062.25 426
9063.15 414
9064.05 405
9064.95 401
9065.85 420
9066.74 436
9067.64 425
9068.54 407
9069.44 423
9070.34 437
9071.24 444
9072.14 405
9073.04 398
9073.94 396
9074.84 411
9075.74 397
9076.64 414
9077.53 437
9078.43 407
9079.33 396
9080.23 422
9081.13 416
9082.03 413
9082.93 411
9083.83 403
9084.73 441
9085.63 421
9086.53 436
9087.43 438
9088.33 395
9089.23 387
9090.13 403
9091.03 410
9091.93 423
9092.83 421
9093.73 412
9094.63 410
9095.53 406
9096.43 427
9097.33 433
9098.23 400
9099.13 403
9100.04 397
9100.94 381
9101.84 424
9102.74 443
9103.64 414
9104.54 416
9105.44 418
9106.34 407
9107.24 399
9108.14 407
9109.04 379
9109.94 395
9110.85 400
9111.75 428
9112.65 406
9113.55 412
9114.45 425
9115.35 401
9116.25 434
9117.15 432
9118.06 435
9118.96 404
9119.86 373
9120.76 380
9121.66 407
9122.56 426
9123.46 449
9124.37 433
9125.27 435
9126.17 449
9127.07 406
9127.97 424
9128.88 429
9129.78 429
9130.68 433
9131.58 419
9132.48 422
9133.39 452
9134.29 427
9135.19 400
9136.09 405
9137.00 398
9137.90 400
9138.80 400
9139.70 382
9140.61 390
9141.51 401
9142.41 393
9143.31 401
9144.22 388
9145.12 392
9146.02 365
9146.92 395
9147.83 412
9148.73 392
9149.63 422
9150.54 378
9151.44 420
9152.34 393
9153.25 401
9154.15 428
9155.05 407
9155.96 418
9156.86 423
9157.76 392
9158.67 426
9159.57 426
9160.47 399
9161.38 423
9162.28 413
9163.18 414
9164.09 411
9164.99 436
9165.90 436
9166.80 403
9167.70 412
9168.61 424
9169.51 400
9170.42 398
9171.32 407
9172.22 430
9173.13 424
9174.03 414
9174.94 395
9175.84 412
9176.74 412
9177.65 387
9178.55 357
9179.46 390
9180.36 411
9181.27 427
9182.17 413
9183.08 408
9183.98 425
9184.89 407
9185.79 394
9186.70 392
9187.60 412
9188.51 428
9189.41 465
9190.32 425
9191.22 442
9192.13 433
9193.03 419
9193.94 428
9194.84 421
9195.75 435
9196.65 476
9197.56 503
9198.46 463
9199.37 488
9200.27 480
9201.18 517
9202.08 547
9202.99 524
9203.90 501
9204.80 522
9205.71 484
9206.61 472
9207.52 468
9208.42 447
9209.33 469
9210.24 433
9211.14 432
9212.05 415
9212.95 455
9213.86 449
9214.77 442
9215.67 399
9216.58 384
9217.49 401
9218.39 417
9219.30 414
9220.21 395
9221.11 421
9222.02 446
9222.93 458
9223.83 437
9224.74 425
9225.65 410
9226.55 415
9227.46 420
9228.37 412
9229.27 443
9230.18 392
9231.09 386
9231.99 394
9232.90 386
9233.81 429
9234.72 432
9235.62 392
9236.53 395
9237.44 403
9238.34 431
9239.25 396
9240.16 378
9241.07 383
9241.97 408
9242.88 404
9243.79 383
9244.70 409
9245.61 404
9246.51 431
9247.42 396
9248.33 396
9249.24 384
9250.14 376
9251.05 375
9251.96 385
9252.87 380
9253.78 382
9254.69 399
9255.59 390
9256.50 404
9257.41 363
9258.32 424
9259.23 401
9260.14 430
9261.04 396
9261.95 369
9262.86 398
9263.77 385
9264.68 382
9265.59 371
9266.50 381
9267.40 393
9268.31 423
9269.22 406
9270.13 390
9271.04 405
9271.95 416
9272.86 402
9273.77 407
9274.68 384
9275.59 402
9276.49 408
9277.40 429
9278.31 430
9279.22 420
9280.13 407
9281.04 444
9281.95 457
9282.86 437
9283.77 422
9284.68 384
9285.59 420
9286.50 414
9287.41 386
9288.32 395
9289.23 405
9290.14 407
9291.05 409
9291.96 403
9292.87 392
9293.78 431
9294.69 368
9295.60 404
9296.51 412
9297.42 404
9298.33 404
9299.24 438
9300.15 479
9301.06 430
9301.97 418
9302.88 431
9303.79 456
9304.70 437
9305.61 414
9306.53 418
9307.44 447
9308.35 466
9309.26 470
9310.17 473
9311.08 474
9311.99 435
9312.90 444
9313.81 450
9314.72 461
9315.63 464
9316.55 475
9317.46 444
9318.37 451
9319.28 434
9320.19 433
9321.10 450
9322.01 445
9322.93 474
9323.84 426
9324.75 458
9325.66 431
9326.57 429
9327.48 431
9328.40 448
9329.31 448
9330.22 442
9331.13 451
9332.04 458
9332.96 432
9333.87 438
9334.78 441
9335.69 424
9336.60 466
9337.52 472
9338.43 480
9339.34 428
9340.25 444
9341.17 471
9342.08 479
9342.99 479
9343.90 468
9344.82 427
9345.73 406
9346.64 429
9347.55 420
9348.47 449
9349.38 482
9350.29 448
9351.21 445
9352.12 465
9353.03 442
9353.94 478
9354.86 459
9355.77 471
9356.68 488
9357.60 474
9358.51 467
9359.42 470
9360.34 486
9361.25 482
9362.16 491
9363.08 480
9363.99 467
9364.90 483
9365.82 479
9366.73 478
9367.65 495
9368.56 462
9369.47 485
9370.39 492
9371.30 496
9372.21 494
9373.13 476
9374.04 489
9374.96 446
9375.87 488
9376.79 507
9377.70 511
9378.61 507
9379.53 516
9380.44 490
9381.36 511
9382.27 503
9383.19 498
9384.10 547
9385.01 531
9385.93 536
9386.84 525
9387.76 486
9388.67 540
9389.59 548
9390.50 562
9391.42 585
9392.33 548
9393.25 563
9394.16 583
9395.08 583
9395.99 595
9396.91 604
9397.82 592
9398.74 572
9399.65 593
9400.57 600
9401.48 574
9402.40 565
9403.32 556
9404.23 531
9405.15 528
9406.06 571
9406.98 588
9407.89 554
9408.81 541
9409.73 546
9410.64 586
9411.56 560
9412.47 552
9413.39 557
9414.30 586
9415.22 580
9416.14 570
9417.05 585
9417.97 579
9418.89 574
9419.80 567
9420.72 614
9421.63 586
9422.55 623
9423.47 609
9424.38 651
9425.30 648
9426.22 634
9427.13 632
9428.05 663
9428.97 658
9429.88 633
9430.80 617
9431.72 638
9432.63 643
9433.55 674
9434.47 652
9435.38 707
9436.30 736
9437.22 778
9438.14 793
9439.05 781
9439.97 814
9440.89 841
9441.81 895
9442.72 856
9443.64 903
9444.56 889
9445.47 854
9446.39 847
9447.31 818
9448.23 867
9449.15 819
9450.06 813
9450.98 855
9451.90 925
9452.82 914
9453.73 997
9454.65 1017
9455.57 1005
9456.49 967
9457.41 932
9458.32 890
9459.24 836
9460.16 781
9461.08 772
9462.00 743
9462.92 713
9463.83 709
9464.75 693
9465.67 647
9466.59 650
9467.51 703
9468.43 631
9469.35 660
9470.26 648
9471.18 663
9472.10 635
9473.02 647
9473.94 674
9474.86 637
9475.78 633
9476.70 643
9477.62 650
9478.54 639
9479.45 661
9480.37 653
9481.29 665
9482.21 674
9483.13 658
9484.05 658
9484.97 656
9485.89 669
9486.81 695
9487.73 644
9488.65 654
9489.57 678
9490.49 658
9491.41 677
9492.33 657
9493.25 670
9494.17 697
9495.09 724
9496.01 657
9496.93 688
9497.85 719
9498.77 726
9499.69 688
9500.61 709
9501.53 696
9502.45 783
9503.37 782
9504.29 764
9505.21 751
9506.13 747
9507.05 737
9507.97 773
9508.89 738
9509.81 744
9510.73 769
9511.65 793
9512.57 808
9513.49 884
9514.42 830
9515.34 868
9516.26 902
9517.18 969
9518.10 1054
9519.02 1038
9519.94 1150
9520.86 1253
9521.78 1272
9522.71 1256
9523.63 1319
9524.55 1355
9525.47 1289
9526.39 1254
9527.31 1188
9528.23 1077
9529.16 1043
9530.08 1003
9531.00 960
9531.92 922
9532.84 896
9533.76 877
9534.69 884
9535.61 859
9536.53 878
9537.45 838
9538.37 840
9539.30 827
9540.22 803
9541.14 810
9542.06 811
9542.98 759
9543.91 751
9544.83 771
9545.75 791
9546.67 784
9547.60 774
9548.52 782
9549.44 791
9550.36 765
9551.29 736
9552.21 779
9553.13 837
9554.06 822
9554.98 784
9555.90 820
9556.82 818
9557.75 823
9558.67 813
9559.59 835
9560.52 821
9561.44 819
9562.36 881
9563.29 852
9564.21 829
9565.13 837
9566.06 823
9566.98 810
9567.90 831
9568.83 801
9569.75 866
9570.67 831
9571.60 816
9572.52 833
9573.44 837
9574.37 848
9575.29 871
9576.22 923
9577.14 911
9578.06 886
9578.99 894
9579.91 1005
9580.84 982
9581.76 985
9582.68 1000
9583.61 996
9584.53 945
9585.46 937
9586.38 939
9587.31 947
9588.23 921
9589.15 932
9590.08 950
9591.00 925
9591.93 1004
9592.85 1018
9593.78 1078
9594.70 1087
9595.63 1091
9596.55 1185
9597.48 1222
9598.40 1244
9599.33 1288
9600.25 1362
9601.18 1413
9602.10 1349
9603.03 1296
9603.95 1294
9604.88 1267
9605.80 1179
9606.73 1170
9607.65 1135
9608.58 1109
9609.50 1045
9610.43 1051
9611.35 1111
9612.28 1028
9613.21 1013
9614.13 1043
9615.06 1040
9615.98 1059
9616.91 1003
9617.84 1004
9618.76 1006
9619.69 1038
9620.61 1036
9621.54 1049
9622.47 1039
9623.39 1045
9624.32 1058
9625.24 1057
9626.17 1050
9627.10 1079
9628.02 1143
9628.95 1090
9629.88 1126
9630.80 1128
9631.73 1121
9632.65 1095
9633.58 1165
9634.51 1168
9635.43 1127
9636.36 1119
9637.29 1150
9638.22 1196
9639.14 1227
9640.07 1232
9641.00 1257
9641.92 1253
9642.85 1302
9643.78 1300
9644.70 1351
9645.63 1342
9646.56 1410
9647.49 1380
9648.41 1383
9649.34 1414
9650.27 1361
9651.20 1361
9652.12 1400
9653.05 1366
9653.98 1329
9654.91 1344
9655.83 1351
9656.76 1347
9657.69 1337
9658.62 1400
9659.55 1309
9660.47 1316
9661.40 1407
9662.33 1334
9663.26 1365
9664.19 1437
9665.11 1478
9666.04 1429
9666.97 1460
9667.90 1489
9668.83 1472
9669.75 1498
9670.68 1497
9671.61 1483
9672.54 1531
9673.47 1629
9674.40 1589
9675.33 1641
9676.25 1622
9677.18 1690
9678.11 1620
9679.04 1658
9679.97 1665
9680.90 1664
9681.83 1656
9682.76 1723
9683.69 1752
9684.61 1726
9685.54 1736
9686.47 1788
9687.40 1818
9688.33 1728
9689.26 1761
9690.19 1817
9691.12 1758
9692.05 1732
9692.98 1814
9693.91 1867
9694.84 1902
9695.77 1870
9696.70 1940
9697.63 2010
9698.56 2012
9699.49 2103
9700.42 2176
9701.35 2086
9702.28 2054
9703.21 2042
9704.14 1993
9705.07 1947
9706.00 1913
9706.93 1851
9707.86 1855
9708.79 1852
9709.72 1818
9710.65 1946
9711.58 1921
9712.51 1982
9713.44 2063
9714.37 2164
9715.30 2254
9716.23 2268
9717.16 2272
9718.09 2195
9719.02 2133
9719.95 2020
9720.88 1981
9721.81 1904
9722.75 1781
9723.68 1632
9724.61 1632
9725.54 1574
9726.47 1514
9727.40 1463
9728.33 1478
9729.26 1494
9730.19 1475
9731.13 1497
9732.06 1444
9732.99 1438
9733.92 1461
9734.85 1461
9735.78 1503
9736.71 1436
9737.65 1416
9738.58 1403
9739.51 1348
9740.44 1309
9741.37 1339
9742.30 1318
9743.24 1261
9744.17 1203
9745.10 1181
9746.03 1150
9746.96 1147
9747.90 1099
9748.83 1148
9749.76 1162
9750.69 1136
9751.63 1090
9752.56 1097
9753.49 1103
9754.42 1106
9755.36 1096
9756.29 1068
9757.22 1031
9758.15 992
9759.09 1048
9760.02 1035
9760.95 1037
9761.88 1021
9762.82 1035
9763.75 989
9764.68 1011
9765.62 1040
9766.55 1045
9767.48 1069
9768.41 1029
9769.35 1027
9770.28 1032
9771.21 996
9772.15 1043
9773.08 1058
9774.01 989
9774.95 1014
9775.88 988
9776.81 1026
9777.75 988
9778.68 1018
9779.62 1047
9780.55 1105
9781.48 1048
9782.42 1049
9783.35 1045
9784.28 1051
9785.22 1078
9786.15 1014
9787.09 1025
9788.02 1014
9788.95 1000
9789.89 1003
9790.82 973
9791.76 1008
9792.69 989
9793.63 922
9794.56 930
9795.49 990
9796.43 978
9797.36 1011
9798.30 1023
9799.23 1027
9800.17 1026
9801.10 1022
9802.04 996
9802.97 977
9803.91 913
9804.84 940
9805.78 917
9806.71 858
9807.65 849
9808.58 822
9809.52 848
9810.45 845
9811.39 828
9812.32 833
9813.26 820
9814.19 811
9815.13 796
9816.06 752
9817.00 825
9817.93 826
9818.87 793
9819.80 778
9820.74 794
9821.68 796
9822.61 761
9823.55 732
9824.48 728
9825.42 738
9826.35 722
9827.29 726
9828.23 736
9829.16 716
9830.10 704
9831.03 729
9831.97 722
9832.91 729
9833.84 722
9834.78 705
9835.72 693
9836.65 700
9837.59 705
9838.52 721
9839.46 694
9840.40 725
9841.33 754
9842.27 734
9843.21 709
9844.14 687
9845.08 713
9846.02 727
9846.95 729
9847.89 704
9848.83 687
9849.77 709
9850.70 724
9851.64 747
9852.58 707
9853.51 708
9854.45 695
9855.39 721
9856.33 696
9857.26 670
9858.20 696
9859.14 731
9860.08 741
9861.01 726
9861.95 701
9862.89 672
9863.83 687
9864.76 712
9865.70 687
9866.64 690
9867.58 689
9868.51 664
9869.45 666
9870.39 654
9871.33 657
9872.27 710
9873.20 713
9874.14 666
9875.08 668
9876.02 658
9876.96 677
9877.90 645
9878.83 669
9879.77 629
9880.71 623
9881.65 625
9882.59 650
9883.53 666
9884.47 617
9885.40 632
9886.34 668
9887.28 631
9888.22 607
9889.16 634
9890.10 656
9891.04 623
9891.98 598
9892.91 626
9893.85 633
9894.79 618
9895.73 610
9896.67 653
9897.61 615
9898.55 634
9899.49 628
9900.43 615
9901.37 621
9902.31 614
9903.25 652
9904.19 672
9905.13 603
9906.07 593
9907.01 648
9907.95 613
9908.89 610
9909.83 619
9910.77 629
9911.71 641
9912.65 599
9913.59 620
9914.53 628
9915.47 628
9916.41 620
9917.35 627
9918.29 667
9919.23 678
9920.17 677
9921.11 655
9922.05 685
9922.99 718
9923.93 789
9924.87 825
9925.81 837
9926.75 849
9927.69 874
9928.63 871
9929.57 827
9930.51 822
9931.45 829
9932.39 829
9933.34 760
9934.28 713
9935.22 725
9936.16 678
9937.10 687
9938.04 658
9938.98 627
9939.92 638
9940.87 635
9941.81 615
9942.75 643
9943.69 629
9944.63 657
9945.57 680
9946.51 690
9947.46 704
9948.40 744
9949.34 781
9950.28 763
9951.22 805
9952.16 797
9953.11 784
9954.05 772
9954.99 756
9955.93 698
9956.87 680
9957.82 702
9958.76 672
9959.70 593
9960.64 639
9961.59 595
9962.53 595
9963.47 569
9964.41 566
9965.35 568
9966.30 554
9967.24 590
9968.18 551
9969.13 527
9970.07 542
9971.01 528
9971.95 529
9972.90 529
9973.84 545
9974.78 533
9975.73 518
9976.67 518
9977.61 550
9978.55 529
9979.50 520
9980.44 515
9981.38 526
9982.33 525
9983.27 527
9984.21 523
9985.16 533
9986.10 513
9987.04 542
9987.99 547
9988.93 564
9989.88 528
9990.82 520
9991.76 542
9992.71 550
9993.65 523
9994.59 514
9995.54 515
9996.48 516
9997.43 537
9998.37 551
9999.31 519
10000.26 508
10001.20 491
10002.15 509
10003.09 531
10004.04 474
10004.98 506
10005.92 520
10006.87 478
10007.81 489
10008.76 513
10009.70 533
10010.65 513
10011.59 491
10012.54 460
10013.48 477
10014.43 485
10015.37 494
10016.32 485
10017.26 485
10018.21 478
10019.15 477
10020.10 515
10021.04 485
10021.99 482
10022.93 506
10023.88 487
10024.82 461
10025.77 495
10026.71 484
10027.66 487
10028.60 474
10029.55 457
10030.49 483
10031.44 441
10032.39 453
10033.33 456
10034.28 474
10035.22 479
10036.17 444
10037.11 471
10038.06 494
10039.01 464
10039.95 445
10040.90 466
10041.84 471
10042.79 430
10043.74 443
10044.68 479
10045.63 465
10046.58 430
10047.52 447
10048.47 456
10049.41 461
10050.36 444
10051.31 447
10052.25 463
10053.20 423
10054.15 427
10055.09 453
10056.04 442
10056.99 412
10057.93 424
10058.88 433
10059.83 444
10060.78 446
10061.72 480
10062.67 434
10063.62 438
10064.56 443
10065.51 435
10066.46 434
10067.41 408
10068.35 448
10069.30 446
10070.25 428
10071.20 428
10072.14 436
10073.09 455
10074.04 423
10074.99 400
10075.93 415
10076.88 424
10077.83 466
10078.78 427
10079.72 448
10080.67 417
10081.62 423
10082.57 444
10083.52 441
10084.46 436
10085.41 435
10086.36 437
10087.31 414
10088.26 422
10089.21 395
10090.15 395
10091.10 456
10092.05 455
10093.00 426
10093.95 451
10094.90 437
10095.85 412
10096.79 410
10097.74 445
10098.69 449
10099.64 433
10100.59 436
10101.54 440
10102.49 403
10103.44 401
10104.39 457
10105.33 415
10106.28 412
10107.23 434
10108.18 452
10109.13 428
10110.08 424
10111.03 426
10111.98 419
10112.93 406
10113.88 439
10114.83 397
10115.78 392
10116.73 427
10117.68 427
10118.63 397
10119.58 399
10120.53 413
10121.48 417
10122.43 413
10123.38 451
10124.33 431
10125.28 435
10126.23 442
10127.18 406
10128.13 410
10129.08 426
10130.03 441
10130.98 458
10131.93 423
10132.88 406
10133.83 468
10134.78 451
10135.73 476
10136.68 452
10137.63 476
10138.58 442
10139.53 463
10140.48 466
10141.43 461
10142.38 451
10143.33 464
10144.29 456
10145.24 456
10146.19 463
10147.14 458
10148.09 477
10149.04 473
10149.99 496
10150.94 474
10151.89 488
10152.85 450
10153.80 463
10154.75 482
10155.70 470
10156.65 508
10157.60 496
10158.55 500
10159.51 507
10160.46 502
10161.41 475
10162.36 461
10163.31 459
10164.26 490
10165.22 488
10166.17 496
10167.12 507
10168.07 495
10169.02 504
10169.98 469
10170.93 518
10171.88 509
10172.83 522
10173.79 499
10174.74 521
10175.69 542
10176.64 540
10177.60 544
10178.55 552
10179.50 536
10180.45 533
10181.41 555
10182.36 554
10183.31 543
10184.26 536
10185.22 540
10186.17 547
10187.12 520
10188.08 535
10189.03 558
10189.98 555
10190.93 589
10191.89 578
10192.84 557
10193.79 567
10194.75 562
10195.70 576
10196.65 584
10197.61 599
10198.56 548
10199.51 538
10200.47 550
10201.42 552
10202.38 599
10203.33 617
10204.28 631
10205.24 631
10206.19 641
10207.14 652
10208.10 651
10209.05 658
10210.01 643
10210.96 667
10211.91 663
10212.87 600
10213.82 584
10214.78 611
10215.73 577
10216.69 583
10217.64 595
10218.59 544
10219.55 586
10220.50 542
10221.46 588
10222.41 591
10223.37 587
10224.32 565
10225.28 602
10226.23 615
10227.19 586
10228.14 597
10229.10 573
10230.05 662
10231.01 715
10231.96 697
10232.92 682
10233.87 738
10234.83 767
10235.78 786
10236.74 809
10237.69 837
10238.65 784
10239.60 761
10240.56 746
10241.51 709
10242.47 725
10243.42 711
10244.38 657
10245.34 642
10246.29 604
10247.25 595
10248.20 580
10249.16 573
10250.11 577
10251.07 551
10252.03 560
10252.98 555
10253.94 563
10254.89 519
10255.85 519
10256.81 539
10257.76 552
10258.72 549
10259.68 536
10260.63 544
10261.59 512
10262.55 513
10263.50 476
10264.46 486
10265.41 494
10266.37 495
10267.33 488
10268.28 466
10269.24 476
10270.20 493
10271.16 474
10272.11 477
10273.07 525
10274.03 486
10274.98 524
10275.94 507
10276.90 467
10277.85 474
10278.81 499
10279.77 494
10280.73 478
10281.68 437
10282.64 450
10283.60 466
10284.56 476
10285.51 471
10286.47 464
10287.43 498
10288.39 424
10289.34 449
10290.30 456
10291.26 466
10292.22 452
10293.18 463
10294.13 491
10295.09 496
10296.05 486
10297.01 482
10297.97 491
10298.92 476
10299.88 477
10300.84 456
10301.80 475
10302.76 488
10303.72 491
10304.67 449
10305.63 462
10306.59 463
10307.55 490
10308.51 477
10309.47 491
10310.43 483
10311.38 473
10312.34 507
10313.30 476
10314.26 488
10315.22 517
10316.18 525
10317.14 521
10318.10 477
10319.06 479
10320.01 503
10320.97 470
10321.93 499
10322.89 467
10323.85 498
10324.81 478
10325.77 476
10326.73 494
10327.69 484
10328.65 472
10329.61 504
10330.57 515
10331.53 498
10332.49 492
10333.45 493
10334.41 484
10335.37 448
10336.33 465
10337.29 488
10338.25 455
10339.21 434
10340.17 439
10341.13 426
10342.09 409
10343.05 421
10344.01 435
10344.97 446
10345.93 456
10346.89 421
10347.85 428
10348.81 406
10349.77 415
10350.73 394
10351.69 423
10352.65 423
10353.61 423
10354.57 432
10355.53 425
10356.49 403
10357.46 423
10358.42 384
10359.38 386
10360.34 399
10361.30 383
10362.26 371
10363.22 390
10364.18 397
10365.14 399
10366.11 423
10367.07 404
10368.03 399
10368.99 397
10369.95 403
10370.91 395
10371.87 428
10372.84 387
10373.80 386
10374.76 402
10375.72 376
10376.68 390
10377.64 436
10378.61 414
10379.57 415
10380.53 396
10381.49 384
10382.45 408
10383.42 417
10384.38 395
10385.34 393
10386.30 410
10387.27 387
10388.23 400
10389.19 390
10390.15 402
10391.11 385
10392.08 406
10393.04 391
10394.00 391
10394.96 393
10395.93 406
10396.89 374
10397.85 415
10398.82 395
10399.78 367
10400.74 372
10401.70 387
10402.67 364
10403.63 373
10404.59 350
10405.56 375
10406.52 399
10407.48 377
10408.45 373
10409.41 394
10410.37 383
10411.34 366
10412.30 380
10413.26 375
10414.23 383
10415.19 369
10416.15 362
10417.12 384
10418.08 388
10419.04 391
10420.01 380
10420.97 388
10421.94 386
10422.90 366
10423.86 350
10424.83 397
10425.79 364
10426.76 382
10427.72 343
10428.68 354
10429.65 375
10430.61 394
10431.58 389
10432.54 371
10433.51 375
10434.47 364
10435.44 420
10436.40 365
10437.36 359
10438.33 355
10439.29 392
10440.26 375
10441.22 378
10442.19 363
10443.15 378
10444.12 359
10445.08 355
10446.05 367
10447.01 362
10447.98 366
10448.94 355
10449.91 355
10450.87 321
10451.84 375
10452.80 359
10453.77 387
10454.73 374
10455.70 371
10456.67 357
10457.63 361
10458.60 345
10459.56 368
10460.53 347
10461.49 367
10462.46 368
10463.43 362
10464.39 370
10465.36 379
10466.32 372
10467.29 375
10468.25 363
10469.22 389
10470.19 380
10471.15 353
10472.12 366
10473.09 348
10474.05 381
10475.02 360
10475.98 349
10476.95 368
10477.92 410
10478.88 397
10479.85 389
10480.82 381
10481.78 367
10482.75 363
10483.72 389
10484.68 386
10485.65 421
10486.62 386
10487.58 386
10488.55 357
10489.52 356
10490.49 348
10491.45 340
10492.42 340
10493.39 369
10494.35 356
10495.32 356
10496.29 330
10497.26 343
10498.22 335
10499.19 349
10500.16 344
10501.13 342
10502.09 339
10503.06 328
10504.03 344
10505.00 329
10505.96 355
10506.93 353
10507.90 369
10508.87 350
10509.84 352
10510.80 314
10511.77 329
10512.74 326
10513.71 352
10514.68 357
10515.64 351
10516.61 336
10517.58 345
10518.55 314
10519.52 323
10520.49 341
10521.45 333
10522.42 355
10523.39 351
10524.36 336
10525.33 356
10526.30 353
10527.27 330
10528.23 351
10529.20 353
10530.17 337
10531.14 348
10532.11 347
10533.08 317
10534.05 338
10535.02 331
10535.99 343
10536.96 349
10537.93 355
10538.89 367
10539.86 365
10540.83 368
10541.80 362
10542.77 339
10543.74 355
10544.71 365
10545.68 382
10546.65 348
10547.62 357
10548.59 355
10549.56 377
10550.53 369
10551.50 362
10552.47 330
10553.44 361
10554.41 336
10555.38 382
10556.35 382
10557.32 376
10558.29 381
10559.26 378
10560.23 379
10561.20 390
10562.17 397
10563.14 399
10564.11 423
10565.08 378
10566.05 376
10567.02 360
10567.99 419
10568.96 400
10569.93 372
10570.91 364
10571.88 383
10572.85 395
10573.82 389
10574.79 381
10575.76 351
10576.73 373
10577.70 399
10578.67 382
10579.64 339
10580.62 370
10581.59 361
10582.56 360
10583.53 359
10584.50 409
10585.47 404
10586.44 410
10587.42 414
10588.39 417
10589.36 392
10590.33 400
10591.30 397
10592.27 412
10593.25 372
10594.22 401
10595.19 389
10596.16 366
10597.13 425
10598.10 416
10599.08 413
10600.05 420
10601.02 436
10601.99 427
10602.97 419
10603.94 413
10604.91 455
10605.88 478
10606.85 518
10607.83 552
10608.80 503
10609.77 526
10610.74 532
10611.72 516
10612.69 526
10613.66 512
10614.64 484
10615.61 474
10616.58 452
10617.55 456
10618.53 420
10619.50 438
10620.47 453
10621.45 422
10622.42 387
10623.39 417
10624.37 440
10625.34 424
10626.31 420
10627.29 410
10628.26 416
10629.23 408
10630.21 421
10631.18 392
10632.15 386
10633.13 372
10634.10 393
10635.07 425
10636.05 424
10637.02 417
10638.00 427
10638.97 473
10639.94 476
10640.92 463
10641.89 472
10642.87 456
10643.84 450
10644.81 421
10645.79 409
10646.76 431
10647.74 395
10648.71 401
10649.68 410
10650.66 411
10651.63 398
10652.61 402
10653.58 398
10654.56 358
10655.53 351
10656.51 355
10657.48 350
10658.46 365
10659.43 343
10660.41 355
10661.38 410
10662.36 364
10663.33 325
10664.31 346
10665.28 367
10666.26 344
10667.23 325
10668.21 355
10669.18 356
10670.16 330
10671.13 319
10672.11 355
10673.08 356
10674.06 390
10675.03 372
10676.01 391
10676.99 364
10677.96 375
10678.94 378
10679.91 368
10680.89 383
10681.86 365
10682.84 395
10683.82 403
10684.79 382
10685.77 361
10686.74 381
10687.72 372
10688.70 371
10689.67 373
10690.65 404
10691.63 371
10692.60 383
10693.58 351
10694.55 379
10695.53 348
10696.51 383
10697.48 370
10698.46 351
10699.44 337
10700.41 363
10701.39 366
10702.37 381
10703.34 340
10704.32 355
10705.30 376
10706.27 360
10707.25 365
10708.23 380
10709.21 352
10710.18 350
10711.16 390
10712.14 341
10713.11 383
10714.09 346
10715.07 350
10716.05 385
10717.02 374
10718.00 367
10718.98 367
10719.96 375
10720.93 350
10721.91 354
10722.89 348
10723.87 351
10724.85 345
10725.82 376
10726.80 383
10727.78 377
10728.76 372
10729.74 360
10730.71 357
10731.69 363
10732.67 364
10733.65 357
10734.63 349
10735.60 375
10736.58 346
10737.56 378
10738.54 374
10739.52 378
10740.50 363
10741.48 347
10742.45 335
10743.43 383
10744.41 357
10745.39 367
10746.37 365
10747.35 410
10748.33 358
10749.31 348
10750.28 343
10751.26 364
10752.24 363
10753.22 350
10754.20 379
10755.18 384
10756.16 386
10757.14 385
10758.12 365
10759.10 391
10760.08 368
10761.06 409
10762.04 370
10763.01 374
10763.99 367
10764.97 369
10765.95 369
10766.93 380
10767.91 362
10768.89 389
10769.87 398
10770.85 381
10771.83 351
10772.81 352
10773.79 369
10774.77 357
10775.75 350
10776.73 406
10777.71 393
10778.69 414
10779.67 393
10780.65 399
10781.63 380
10782.62 410
10783.60 419
10784.58 421
10785.56 393
10786.54 399
10787.52 403
10788.50 399
10789.48 409
10790.46 381
10791.44 429
10792.42 391
10793.40 395
10794.38 405
10795.37 413
10796.35 377
10797.33 378
10798.31 380
10799.29 372
10800.27 386
10801.25 412
10802.23 414
10803.21 422
10804.20 399
10805.18 420
10806.16 404
10807.14 396
10808.12 392
10809.10 372
10810.09 406
10811.07 443
10812.05 422
10813.03 401
10814.01 406
10815.00 381
10815.98 439
10816.96 434
10817.94 427
10818.92 425
10819.91 439
10820.89 475
10821.87 418
10822.85 445
10823.83 419
10824.82 431
10825.80 432
10826.78 420
10827.76 460
10828.75 444
10829.73 456
10830.71 452
10831.69 464
10832.68 437
10833.66 420
10834.64 455
10835.63 435
10836.61 441
10837.59 420
10838.57 450
10839.56 459
10840.54 448
10841.52 443
10842.51 474
10843.49 496
10844.47 483
10845.46 471
10846.44 466
10847.42 437
10848.41 472
10849.39 465
10850.37 474
10851.36 508
10852.34 499
10853.32 477
10854.31 481
10855.29 457
10856.28 442
10857.26 512
10858.24 516
10859.23 496
10860.21 467
10861.20 489
10862.18 471
10863.16 491
10864.15 492
10865.13 490
10866.12 494
10867.10 484
10868.08 505
10869.07 512
10870.05 516
10871.04 527
10872.02 507
10873.01 511
10873.99 517
10874.98 538
10875.96 545
10876.95 484
10877.93 516
10878.92 541
10879.90 557
10880.89 513
10881.87 569
10882.86 552
10883.84 577
10884.83 541
10885.81 534
10886.80 576
10887.78 583
10888.77 591
10889.75 594
10890.74 581
10891.72 585
10892.71 620
10893.69 612
10894.68 589
10895.66 590
10896.65 619
10897.64 663
10898.62 646
10899.61 596
10900.59 593
10901.58 634
10902.56 657
10903.55 642
10904.54 641
10905.52 679
10906.51 652
10907.49 664
10908.48 706
10909.47 680
10910.45 663
10911.44 704
10912.43 759
10913.41 731
10914.40 701
10915.39 768
10916.37 758
10917.36 743
10918.35 760
10919.33 806
10920.32 805
10921.31 786
10922.29 781
10923.28 785
10924.27 756
10925.25 753
10926.24 808
10927.23 816
10928.21 799
10929.20 789
10930.19 816
10931.18 785
10932.16 823
10933.15 844
10934.14 817
10935.12 814
10936.11 825
10937.10 861
10938.09 892
10939.07 921
10940.06 903
10941.05 916
10942.04 880
10943.02 882
10944.01 908
10945.00 948
10945.99 994
10946.98 987
10947.96 996
10948.95 1037
10949.94 1049
10950.93 1120
10951.92 1165
10952.90 1147
10953.89 1204
10954.88 1294
10955.87 1345
10956.86 1384
10957.85 1454
10958.83 1483
10959.82 1521
10960.81 1525
10961.80 1526
10962.79 1451
10963.78 1474
10964.77 1447
10965.75 1347
10966.74 1265
10967.73 1230
10968.72 1204
10969.71 1217
10970.70 1175
10971.69 1122
10972.68 1094
10973.67 1081
10974.66 1041
10975.64 1024
10976.63 1071
10977.62 1034
10978.61 1050
10979.60 1054
10980.59 1055
10981.58 1049
10982.57 1032
10983.56 1098
10984.55 1099
10985.54 1109
10986.53 1069
10987.52 1112
10988.51 1210
10989.50 1205
10990.49 1205
10991.48 1276
10992.47 1362
10993.46 1419
10994.45 1544
10995.44 1570
10996.43 1677
10997.42 1787
10998.41 1874
10999.40 1993
11000.39 2016
11001.38 1968
11002.37 1971
11003.36 1975
11004.35 1949
11005.34 1788
11006.33 1679
11007.32 1588
11008.31 1486
11009.30 1394
11010.30 1243
11011.29 1117
11012.28 1093
11013.27 1060
11014.26 1004
11015.25 976
11016.24 923
11017.23 904
11018.22 866
11019.21 871
11020.21 812
11021.20 816
11022.19 826
11023.18 815
11024.17 786
11025.16 768
11026.15 794
11027.14 764
11028.14 746
11029.13 756
11030.12 751
11031.11 752
11032.10 737
11033.09 794
11034.09 766
11035.08 733
11036.07 742
11037.06 739
11038.05 734
11039.05 748
11040.04 743
11041.03 721
11042.02 713
11043.02 721
11044.01 696
11045.00 708
11045.99 700
11046.98 685
11047.98 664
11048.97 654
11049.96 664
11050.95 667
11051.95 665
11052.94 649
11053.93 643
11054.93 656
11055.92 659
11056.91 669
11057.90 626
11058.90 672
11059.89 664
11060.88 664
11061.88 667
11062.87 663
11063.86 684
11064.86 677
11065.85 697
11066.84 678
11067.84 648
11068.83 654
11069.82 672
11070.82 665
11071.81 691
11072.80 679
11073.80 665
11074.79 717
11075.78 687
11076.78 665
11077.77 660
11078.77 654
11079.76 685
11080.75 702
11081.75 656
11082.74 640
11083.74 616
11084.73 635
11085.72 666
11086.72 608
11087.71 613
11088.71 627
11089.70 652
11090.70 655
11091.69 594
11092.68 586
11093.68 586
11094.67 627
11095.67 623
11096.66 592
11097.66 597
11098.65 615
11099.65 621
11100.64 562
11101.64 566
11102.63 565
11103.63 634
11104.62 565
11105.62 594
11106.61 604
11107.61 581
11108.60 589
11109.60 558
11110.59 562
11111.59 532
11112.58 567
11113.58 569
11114.57 558
11115.57 564
11116.56 546
11117.56 564
11118.56 565
11119.55 553
11120.55 552
11121.54 550
11122.54 546
11123.54 515
11124.53 518
11125.53 559
11126.52 553
11127.52 527
11128.51 544
11129.51 503
11130.51 486
11131.50 545
11132.50 544
11133.50 521
11134.49 492
11135.49 477
11136.49 540
11137.48 513
11138.48 475
11139.47 496
11140.47 500
11141.47 492
11142.46 529
11143.46 505
11144.46 516
11145.46 501
11146.45 492
11147.45 508
11148.45 501
11149.44 478
11150.44 482
11151.44 511
11152.43 469
11153.43 477
11154.43 469
11155.43 497
11156.42 482
11157.42 440
11158.42 458
11159.42 463
11160.41 468
11161.41 471
11162.41 440
11163.41 471
11164.40 457
11165.40 456
11166.40 479
11167.40 468
11168.39 457
11169.39 475
11170.39 442
11171.39 457
11172.39 488
11173.38 454
11174.38 462
11175.38 424
11176.38 458
11177.38 440
11178.38 467
11179.37 425
11180.37 432
11181.37 449
11182.37 422
11183.37 436
11184.37 440
11185.37 461
11186.36 461
11187.36 432
11188.36 436
11189.36 448
11190.36 471
11191.36 433
11192.36 449
11193.36 450
11194.36 444
11195.35 477
11196.35 440
11197.35 470
11198.35 433
11199.35 414
11200.35 434
11201.35 462
11202.35 494
11203.35 467
11204.35 471
11205.35 457
11206.35 483
11207.35 470
11208.35 497
11209.35 448
11210.35 470
11211.35 451
11212.35 466
11213.35 457
11214.35 478
11215.34 491
11216.35 440
11217.35 438
11218.35 422
11219.35 452
11220.35 432
11221.35 432
11222.35 464
11223.35 462
11224.35 444
11225.35 460
11226.35 437
11227.35 438
11228.35 421
11229.35 457
11230.35 424
11231.35 462
11232.35 447
11233.35 460
11234.35 449
11235.35 455
11236.35 447
11237.36 441
11238.36 447
11239.36 447
11240.36 467
11241.36 454
11242.36 452
11243.36 442
11244.36 460
11245.36 446
11246.37 417
11247.37 429
11248.37 454
11249.37 452
11250.37 471
11251.37 444
11252.38 471
11253.38 509
11254.38 440
11255.38 506
11256.38 451
11257.38 474
11258.39 493
11259.39 447
11260.39 465
11261.39 481
11262.39 440
11263.40 481
11264.40 474
11265.40 514
11266.40 495
11267.40 488
11268.41 461
11269.41 500
11270.41 531
11271.41 520
11272.42 541
11273.42 528
11274.42 501
11275.42 522
11276.43 496
11277.43 500
11278.43 542
11279.44 519
11280.44 500
11281.44 503
11282.44 527
11283.45 496
11284.45 506
11285.45 498
11286.46 480
11287.46 501
11288.46 482
11289.47 482
11290.47 458
11291.47 464
11292.48 449
11293.48 436
11294.48 425
11295.49 416
11296.49 437
11297.49 445
11298.50 463
11299.50 452
11300.51 484
11301.51 469
11302.51 464
11303.52 446
11304.52 444
11305.53 417
11306.53 413
11307.53 439
11308.54 457
11309.54 486
11310.55 460
11311.55 477
11312.55 479
11313.56 478
11314.56 462
11315.57 473
11316.57 469
11317.58 466
11318.58 481
11319.59 497
11320.59 496
11321.59 489
11322.60 487
11323.60 491
11324.61 484
11325.61 471
11326.62 448
11327.62 471
11328.63 458
11329.63 469
11330.64 469
11331.64 464
11332.65 482
11333.65 469
11334.66 471
11335.67 487
11336.67 505
11337.68 553
11338.68 558
11339.69 553
11340.69 577
11341.70 582
11342.70 578
11343.71 591
11344.72 551
11345.72 561
11346.73 511
11347.73 524
11348.74 501
11349.74 498
11350.75 471
11351.76 485
11352.76 453
11353.77 417
11354.78 443
11355.78 441
11356.79 405
11357.79 436
11358.80 445
11359.81 437
11360.81 444
11361.82 427
11362.83 449
11363.83 415
11364.84 416
11365.85 418
11366.85 425
11367.86 413
11368.87 418
11369.87 382
11370.88 396
11371.89 380
11372.89 399
11373.90 383
11374.91 375
11375.92 407
11376.92 429
11377.93 388
11378.94 395
11379.94 429
11380.95 385
11381.96 418
11382.97 397
11383.97 370
11384.98 371
11385.99 427
11387.00 407
11388.00 419
11389.01 412
11390.02 414
11391.03 397
11392.04 397
11393.04 418
11394.05 378
11395.06 385
11396.07 369
11397.08 378
11398.08 383
11399.09 383
11400.10 357
11401.11 409
11402.12 394
11403.12 394
11404.13 430
11405.14 425
11406.15 396
11407.16 358
11408.17 377
11409.18 381
11410.18 377
11411.19 383
11412.20 424
11413.21 381
11414.22 383
11415.23 377
11416.24 378
11417.25 385
11418.25 386
11419.26 392
11420.27 388
11421.28 398
11422.29 404
11423.30 394
11424.31 394
11425.32 384
11426.33 405
11427.34 385
11428.35 356
11429.36 380
11430.37 359
11431.38 426
11432.39 393
11433.39 409
11434.40 420
11435.41 413
11436.42 412
11437.43 386
11438.44 394
11439.45 386
11440.46 394
11441.47 393
11442.48 390
11443.49 401
11444.50 396
11445.51 417
11446.52 382
11447.53 390
11448.55 395
11449.56 420
11450.57 363
11451.58 413
11452.59 420
11453.60 390
11454.61 388
11455.62 425
11456.63 400
11457.64 373
11458.65 381
11459.66 391
11460.67 397
11461.68 403
11462.69 396
11463.71 413
11464.72 413
11465.73 407
11466.74 384
11467.75 378
11468.76 396
11469.77 403
11470.78 421
11471.80 409
11472.81 420
11473.82 403
11474.83 402
11475.84 402
11476.85 426
11477.86 398
11478.88 406
11479.89 417
11480.90 419
11481.91 407
11482.92 388
11483.93 420
11484.95 412
11485.96 437
11486.97 416
11487.98 432
11489.00 415
11490.01 440
11491.02 411
11492.03 421
11493.04 430
11494.06 451
11495.07 433
11496.08 428
11497.09 442
11498.11 457
11499.12 458
11500.13 435
11501.14 453
11502.16 412
11503.17 446
11504.18 443
11505.20 469
11506.21 426
11507.22 460
11508.23 460
11509.25 480
11510.26 482
11511.27 466
11512.29 496
11513.30 475
11514.31 489
11515.33 481
11516.34 507
11517.35 507
11518.37 555
11519.38 540
11520.39 522
11521.41 558
11522.42 550
11523.43 533
11524.45 566
11525.46 577
11526.47 568
11527.49 574
11528.50 618
11529.52 638
11530.53 661
11531.54 665
11532.56 727
11533.57 739
11534.59 743
11535.60 850
11536.62 839
11537.63 873
11538.64 907
11539.66 956
11540.67 949
11541.69 956
11542.70 932
11543.72 906
11544.73 848
11545.75 800
11546.76 802
11547.77 714
11548.79 698
11549.80 654
11550.82 636
11551.83 597
11552.85 560
11553.86 531
11554.88 494
11555.89 475
11556.91 441
11557.92 493
11558.94 471
11559.95 434
11560.97 457
11561.99 479
11563.00 438
11564.02 440
11565.03 462
11566.05 479
11567.06 451
11568.08 444
11569.09 446
11570.11 478
11571.13 484
11572.14 409
11573.16 414
11574.17 429
11575.19 424
11576.20 436
11577.22 464
11578.24 443
11579.25 414
11580.27 403
11581.29 432
11582.30 454
11583.32 423
11584.33 411
11585.35 408
11586.37 406
11587.38 436
11588.40 413
11589.42 399
11590.43 408
11591.45 395
11592.47 393
11593.48 396
11594.50 385
11595.52 410
11596.53 440
11597.55 397
11598.57 394
11599.58 404
11600.60 403
11601.62 427
11602.64 433
11603.65 438
11604.67 438
11605.69 413
11606.70 428
11607.72 408
11608.74 395
11609.76 419
11610.77 422
11611.79 418
11612.81 414
11613.83 415
11614.84 444
11615.86 414
11616.88 400
11617.90 420
11618.92 421
11619.93 426
11620.95 421
11621.97 436
11622.99 422
11624.01 396
11625.02 405
11626.04 408
11627.06 422
11628.08 394
11629.10 421
11630.11 418
11631.13 406
11632.15 407
11633.17 399
11634.19 417
11635.21 390
11636.23 400
11637.24 378
11638.26 364
11639.28 412
11640.30 407
11641.32 336
11642.34 386
11643.36 366
11644.38 369
11645.39 385
11646.41 376
11647.43 400
11648.45 363
11649.47 359
11650.49 374
11651.51 368
11652.53 385
11653.55 390
11654.57 385
11655.59 424
11656.61 372
11657.63 378
11658.65 367
11659.67 352
11660.69 374
11661.70 360
11662.72 388
11663.74 383
11664.76 378
11665.78 390
11666.80 382
11667.82 346
11668.84 360
11669.86 377
11670.88 353
11671.90 364
11672.92 380
11673.95 355
11674.97 374
11675.99 356
11677.01 365
11678.03 346
11679.05 338
11680.07 344
11681.09 327
11682.11 387
11683.13 357
11684.15 401
11685.17 371
11686.19 372
11687.21 384
11688.23 372
11689.25 359
11690.28 332
11691.30 322
11692.32 320
11693.34 359
11694.36 350
11695.38 341
11696.40 340
11697.42 342
11698.44 330
11699.47 345
11700.49 344
11701.51 327
11702.53 348
11703.55 338
11704.57 348
11705.60 359
11706.62 339
11707.64 357
11708.66 307
11709.68 309
11710.70 315
11711.73 332
11712.75 319
11713.77 313
11714.79 318
11715.81 356
11716.84 344
11717.86 307
11718.88 324
11719.90 297
11720.92 331
11721.95 327
11722.97 322
11723.99 342
11725.01 336
11726.04 340
11727.06 349
11728.08 347
11729.11 374
11730.13 361
11731.15 337
11732.17 323
11733.20 339
11734.22 346
11735.24 328
11736.26 332
11737.29 351
11738.31 349
11739.33 313
11740.36 336
11741.38 327
11742.40 349
11743.43 323
11744.45 344
11745.47 329
11746.50 333
11747.52 342
11748.54 345
11749.57 349
11750.59 309
11751.62 328
11752.64 322
11753.66 370
11754.69 331
11755.71 313
11756.73 344
11757.76 356
11758.78 370
11759.81 349
11760.83 341
11761.85 351
11762.88 393
11763.90 358
11764.93 393
11765.95 347
11766.98 363
11768.00 369
11769.02 376
11770.05 375
11771.07 353
11772.10 374
11773.12 395
11774.15 373
11775.17 380
11776.20 406
11777.22 388
11778.25 385
11779.27 370
11780.30 378
11781.32 367
11782.35 378
11783.37 371
11784.40 391
11785.42 370
11786.45 394
11787.47 420
11788.50 432
11789.52 399
11790.55 401
11791.57 387
11792.60 361
11793.62 393
11794.65 364
11795.67 397
11796.70 376
11797.73 356
11798.75 363
11799.78 367
11800.80 417
11801.83 398
11802.85 417
11803.88 391
11804.91 388
11805.93 404
11806.96 407
11807.98 401
11809.01 403
11810.04 391
11811.06 371
11812.09 387
11813.12 402
11814.14 374
11815.17 384
11816.19 421
11817.22 407
11818.25 395
11819.27 422
11820.30 404
11821.33 424
11822.35 408
11823.38 442
11824.41 417
11825.44 415
11826.46 430
11827.49 446
11828.52 428
11829.54 441
11830.57 449
11831.60 442
11832.62 431
11833.65 472
11834.68 450
11835.71 439
11836.73 439
11837.76 439
11838.79 439
11839.82 462
11840.84 477
11841.87 447
11842.90 477
11843.93 467
11844.95 459
11845.98 451
11847.01 474
11848.04 468
11849.07 485
11850.09 495
11851.12 482
11852.15 498
11853.18 478
11854.21 475
11855.23 468
11856.26 469
11857.29 518
11858.32 512
11859.35 524
11860.38 549
11861.40 564
11862.43 524
11863.46 492
11864.49 511
11865.52 567
11866.55 560
11867.58 542
11868.60 530
11869.63 533
11870.66 547
11871.69 553
11872.72 571
11873.75 549
11874.78 548
11875.81 571
11876.84 578
11877.86 564
11878.89 565
11879.92 579
11880.95 594
11881.98 564
11883.01 587
11884.04 611
11885.07 597
11886.10 634
11887.13 667
11888.16 653
11889.19 672
11890.22 648
11891.25 688
11892.28 707
11893.31 690
11894.34 718
11895.37 771
11896.40 763
11897.43 763
11898.46 818
11899.49 868
11900.52 874
11901.55 875
11902.58 902
11903.61 912
11904.64 969
11905.67 969
11906.70 1005
11907.73 949
11908.76 954
11909.79 923
11910.82 910
11911.85 870
11912.88 835
11913.91 839
11914.94 863
11915.97 818
11917.01 820
11918.04 788
11919.07 777
11920.10 781
11921.13 767
11922.16 813
11923.19 797
11924.22 797
11925.25 839
11926.28 854
11927.32 921
11928.35 941
11929.38 953
11930.41 1025
11931.44 973
11932.47 965
11933.50 989
11934.54 993
11935.57 1015
11936.60 916
11937.63 914
11938.66 898
11939.70 851
11940.73 812
11941.76 759
11942.79 756
11943.82 740
11944.85 690
11945.89 688
11946.92 662
11947.95 655
11948.98 636
11950.02 648
11951.05 678
11952.08 652
11953.11 645
11954.15 626
11955.18 599
11956.21 620
11957.24 578
11958.28 579
11959.31 606
11960.34 585
11961.37 606
11962.41 619
11963.44 603
11964.47 620
11965.51 627
11966.54 570
11967.57 588
11968.60 601
11969.64 611
11970.67 611
11971.70 589
11972.74 620
11973.77 651
11974.80 623
11975.84 640
11976.87 625
11977.90 631
11978.94 626
11979.97 650
11981.00 625
11982.04 652
11983.07 613
11984.11 611
11985.14 646
11986.17 647
11987.21 616
11988.24 658
11989.28 629
11990.31 620
11991.34 643
11992.38 630
11993.41 640
11994.45 659
11995.48 650
11996.51 670
11997.55 671
11998.58 672
11999.62 710
12000.65 688
12001.69 670
12002.72 688
12003.76 711
12004.79 669
12005.82 664
12006.86 687
12007.89 748
12008.93 754
12009.96 756
12011.00 749
12012.03 794
12013.07 782
12014.10 777
12015.14 790
12016.17 780
12017.21 789
12018.24 767
12019.28 790
12020.32 806
12021.35 769
12022.39 786
12023.42 765
12024.46 774
12025.49 783
12026.53 780
12027.56 789
12028.60 804
12029.64 809
12030.67 797
12031.71 824
12032.74 849
12033.78 815
12034.81 804
12035.85 822
12036.89 803
12037.92 825
12038.96 821
12039.99 834
12041.03 829
12042.07 812
12043.10 845
12044.14 859
12045.18 815
12046.21 871
12047.25 898
12048.29 911
12049.32 902
12050.36 908
12051.40 904
12052.43 968
12053.47 986
12054.51 990
12055.54 1017
12056.58 1002
12057.62 1025
12058.65 1029
12059.69 1055
12060.73 1016
12061.76 1051
12062.80 1031
12063.84 972
12064.88 922
12065.91 965
12066.95 898
12067.99 841
12069.03 858
12070.06 809
12071.10 782
12072.14 776
12073.18 802
12074.21 776
12075.25 774
12076.29 803
12077.33 771
12078.36 768
12079.40 749
12080.44 738
12081.48 772
12082.52 759
12083.55 739
12084.59 698
12085.63 738
12086.67 752
12087.71 765
12088.74 754
12089.78 736
12090.82 771
12091.86 831
12092.90 818
12093.94 840
12094.98 809
12096.01 814
12097.05 853
12098.09 868
12099.13 870
12100.17 889
12101.21 938
12102.25 913
12103.28 921
12104.32 907
12105.36 905
12106.40 900
12107.44 846
12108.48 906
12109.52 843
12110.56 856
12111.60 834
12112.64 816
12113.68 772
12114.72 700
12115.76 733
12116.79 725
12117.83 685
12118.87 687
12119.91 646
12120.95 625
12121.99 610
12123.03 618
12124.07 605
12125.11 624
12126.15 599
12127.19 582
12128.23 580
12129.27 565
12130.31 598
12131.35 554
12132.39 551
12133.43 562
12134.47 570
12135.51 583
12136.55 558
12137.59 552
12138.63 564
12139.67 591
12140.71 553
12141.76 549
12142.80 577
12143.84 538
12144.88 578
12145.92 551
12146.96 559
12148.00 552
12149.04 536
12150.08 530
12151.12 535
12152.16 553
12153.20 513
12154.25 519
12155.29 528
12156.33 521
12157.37 512
12158.41 502
12159.45 479
12160.49 496
12161.53 515
12162.58 498
12163.62 501
12164.66 514
12165.70 526
12166.74 510
12167.78 485
12168.82 496
12169.87 518
12170.91 490
12171.95 498
12172.99 502
12174.03 492
12175.08 501
12176.12 506
12177.16 465
12178.20 500
12179.24 519
12180.29 469
12181.33 498
12182.37 492
12183.41 485
12184.46 493
12185.50 474
12186.54 473
12187.58 484
12188.63 505
12189.67 499
12190.71 497
12191.75 485
12192.80 499
12193.84 467
12194.88 479
12195.92 475
12196.97 503
12198.01 493
12199.05 510
12200.10 479
12201.14 485
12202.18 492
12203.23 499
12204.27 465
12205.31 509
12206.36 499
12207.40 474
12208.44 461
12209.49 497
12210.53 485
12211.57 451
12212.62 499
12213.66 471
12214.70 471
12215.75 448
12216.79 477
12217.84 420
12218.88 475
12219.92 483
12220.97 460
12222.01 454
12223.06 434
12224.10 432
12225.14 465
12226.19 437
12227.23 441
12228.28 419
12229.32 432
12230.36 451
12231.41 451
12232.45 420
12233.50 440
12234.54 427
12235.59 424
12236.63 459
12237.68 421
12238.72 473
12239.77 412
12240.81 462
12241.86 448
12242.90 441
12243.94 448
12244.99 436
12246.03 457
12247.08 401
12248.13 471
12249.17 420
12250.22 413
12251.26 410
12252.31 450
12253.35 459
12254.40 422
12255.44 419
12256.49 426
12257.53 432
12258.58 394
12259.62 422
12260.67 403
12261.72 404
12262.76 383
12263.81 404
12264.85 437
12265.90 388
12266.94 371
12267.99 359
12269.04 394
12270.08 391
12271.13 389
12272.17 385
12273.22 386
12274.27 382
12275.31 407
12276.36 381
12277.41 367
12278.45 369
12279.50 379
12280.55 385
12281.59 396
12282.64 413
12283.69 379
12284.73 381
12285.78 378
12286.83 425
12287.87 392
12288.92 385
12289.97 381
12291.01 384
12292.06 383
12293.11 378
12294.15 349
12295.20 365
12296.25 399
12297.30 384
12298.34 354
12299.39 365
12300.44 342
12301.48 383
12302.53 403
12303.58 400
12304.63 363
12305.67 387
12306.72 392
12307.77 388
12308.82 371
12309.87 375
12310.91 372
12311.96 385
12313.01 382
12314.06 375
12315.10 383
12316.15 376
12317.20 393
12318.25 367
12319.30 342
12320.34 385
12321.39 350
12322.44 368
12323.49 349
12324.54 345
12325.59 336
12326.63 364
12327.68 362
12328.73 360
12329.78 348
12330.83 372
12331.88 325
12332.93 357
12333.98 375
12335.02 360
12336.07 330
12337.12 352
12338.17 367
12339.22 338
12340.27 349
12341.32 319
12342.37 358
12343.42 345
12344.47 320
12345.51 344
12346.56 341
12347.61 339
12348.66 342
12349.71 331
12350.76 349
12351.81 335
12352.86 333
12353.91 347
12354.96 333
12356.01 339
12357.06 326
12358.11 344
12359.16 340
12360.21 337
12361.26 339
12362.31 368
12363.36 346
12364.41 351
12365.46 370
12366.51 336
12367.56 317
12368.61 359
12369.66 358
12370.71 362
12371.76 364
12372.81 344
12373.86 368
12374.91 362
12375.96 372
12377.01 355
12378.06 364
12379.11 357
12380.17 394
12381.22 397
12382.27 336
12383.32 359
12384.37 371
12385.42 362
12386.47 362
12387.52 382
12388.57 351
12389.62 364
12390.67 339
12391.73 343
12392.78 339
12393.83 362
12394.88 355
12395.93 377
12396.98 363
12398.03 373
12399.09 366
12400.14 372
12401.19 374
12402.24 359
12403.29 351
12404.34 361
12405.40 363
12406.45 356
12407.50 348
12408.55 348
12409.60 355
12410.66 378
12411.71 367
12412.76 363
12413.81 334
12414.86 355
12415.92 377
12416.97 377
12418.02 371
12419.07 385
12420.13 391
12421.18 391
12422.23 364
12423.28 375
12424.34 385
12425.39 368
12426.44 373
12427.49 381
12428.55 385
12429.60 404
12430.65 410
12431.71 398
12432.76 389
12433.81 390
12434.86 408
12435.92 397
12436.97 382
12438.02 412
12439.08 386
12440.13 393
12441.18 411
12442.24 369
12443.29 367
12444.34 382
12445.40 397
12446.45 404
12447.50 383
12448.56 391
12449.61 443
12450.67 414
12451.72 384
12452.77 386
12453.83 430
12454.88 430
12455.94 427
12456.99 458
12458.04 427
12459.10 443
12460.15 434
12461.21 474
12462.26 487
12463.31 542
12464.37 513
12465.42 513
12466.48 538
12467.53 535
12468.59 568
12469.64 594
12470.70 606
12471.75 661
12472.80 698
12473.86 700
12474.91 713
12475.97 755
12477.02 775
12478.08 804
12479.13 785
12480.19 765
12481.24 750
12482.30 728
12483.35 689
12484.41 696
12485.46 704
12486.52 651
12487.57 581
12488.63 612
12489.69 576
12490.74 570
12491.80 520
12492.85 530
12493.91 518
12494.96 491
12496.02 479
12497.07 496
12498.13 486
12499.19 448
12500.24 459
12501.30 463
12502.35 470
12503.41 457
12504.47 471
12505.52 466
12506.58 466
12507.63 461
12508.69 478
12509.75 481
12510.80 466
12511.86 444
12512.91 458
12513.97 482
12515.03 479
12516.08 490
12517.14 467
12518.20 473
12519.25 473
12520.31 482
12521.37 465
12522.42 473
12523.48 478
12524.54 491
12525.59 470
12526.65 467
12527.71 497
12528.77 513
12529.82 476
12530.88 474
12531.94 464
12532.99 477
12534.05 471
12535.11 458
12536.17 507
12537.22 484
12538.28 497
12539.34 503
12540.40 522
12541.45 524
12542.51 493
12543.57 506
12544.63 535
12545.68 537
12546.74 520
12547.80 592
12548.86 587
12549.92 598
12550.97 597
12552.03 603
12553.09 612
12554.15 590
12555.21 592
12556.26 633
12557.32 633
12558.38 601
12559.44 614
12560.50 618
12561.56 568
12562.61 532
12563.67 574
12564.73 576
12565.79 523
12566.85 556
12567.91 546
12568.97 496
12570.02 523
12571.08 525
12572.14 512
12573.20 479
12574.26 485
12575.32 478
12576.38 491
12577.44 485
12578.50 476
12579.56 497
12580.61 521
12581.67 489
12582.73 502
12583.79 458
12584.85 471
12585.91 443
12586.97 496
12588.03 498
12589.09 481
12590.15 459
12591.21 519
12592.27 489
12593.33 483
12594.39 456
12595.45 467
12596.51 454
12597.57 495
12598.63 511
12599.69 510
12600.75 469
12601.81 463
12602.87 497
12603.93 483
12604.99 491
12606.05 488
12607.11 495
12608.17 495
12609.23 493
12610.29 503
12611.35 538
12612.41 507
12613.47 529
12614.53 537
12615.59 502
12616.66 529
12617.72 540
12618.78 539
12619.84 535
12620.90 573
12621.96 544
12623.02 553
12624.08 564
12625.14 548
12626.20 579
12627.26 568
12628.33 597
12629.39 608
12630.45 617
12631.51 608
12632.57 605
12633.63 611
12634.69 583
12635.76 605
12636.82 593
12637.88 575
12638.94 600
12640.00 569
12641.06 579
12642.13 511
12643.19 548
12644.25 514
12645.31 503
12646.37 515
12647.44 520
12648.50 508
12649.56 469
12650.62 486
12651.68 496
12652.75 507
12653.81 498
12654.87 493
12655.93 505
12657.00 480
12658.06 509
12659.12 477
12660.18 461
12661.25 497
12662.31 472
12663.37 479
12664.43 483
12665.50 482
12666.56 488
12667.62 492
12668.69 516
12669.75 480
12670.81 475
12671.88 495
12672.94 514
12674.00 524
12675.06 512
12676.13 502
12677.19 492
12678.25 472
12679.32 505
12680.38 515
12681.44 504
12682.51 497
12683.57 493
12684.64 551
12685.70 521
12686.76 492
12687.83 517
12688.89 517
12689.95 533
12691.02 522
12692.08 522
12693.15 537
12694.21 530
12695.27 516
12696.34 538
12697.40 556
12698.47 566
12699.53 542
12700.59 547
12701.66 548
12702.72 576
12703.79 555
12704.85 544
12705.92 557
12706.98 614
12708.05 588
12709.11 602
12710.18 591
12711.24 577
12712.30 593
12713.37 607
12714.43 584
12715.50 621
12716.56 605
12717.63 598
12718.69 639
12719.76 619
12720.82 629
12721.89 622
12722.95 618
12724.02 607
12725.09 645
12726.15 632
12727.22 652
12728.28 681
12729.35 662
12730.41 665
12731.48 665
12732.54 683
12733.61 677
12734.68 674
12735.74 683
12736.81 641
12737.87 620
12738.94 627
12740.00 652
12741.07 648
12742.14 633
12743.20 618
12744.27 585
12745.33 555
12746.40 560
12747.47 560
12748.53 522
12749.60 497
12750.67 506
12751.73 518
12752.80 500
12753.87 491
12754.93 477
12756.00 472
12757.07 485
12758.13 454
12759.20 462
12760.27 467
12761.33 444
12762.40 448
12763.47 465
12764.53 472
12765.60 479
12766.67 465
12767.73 483
12768.80 469
12769.87 426
12770.94 447
12772.00 480
12773.07 441
12774.14 406
12775.21 447
12776.27 416
12777.34 462
12778.41 431
12779.48 419
12780.54 416
12781.61 440
12782.68 435
12783.75 420
12784.81 435
12785.88 417
12786.95 417
12788.02 412
12789.09 426
12790.15 406
12791.22 422
12792.29 430
12793.36 409
12794.43 418
12795.49 397
12796.56 401
12797.63 405
12798.70 422
12799.77 385
12800.84 376
12801.90 406
12802.97 449
12804.04 418
12805.11 404
12806.18 414
12807.25 445
12808.32 421
12809.39 405
12810.45 378
12811.52 406
12812.59 411
12813.66 452
12814.73 437
12815.80 420
12816.87 437
12817.94 453
12819.01 428
12820.08 430
12821.15 433
12822.21 426
12823.28 428
12824.35 406
12825.42 445
12826.49 425
12827.56 417
12828.63 433
12829.70 418
12830.77 419
12831.84 413
12832.91 416
12833.98 406
12835.05 418
12836.12 384
12837.19 408
12838.26 386
12839.33 391
12840.40 388
12841.47 385
12842.54 376
12843.61 383
12844.68 393
12845.75 384
12846.82 366
12847.89 369
12848.96 353
12850.03 358
12851.10 379
12852.18 372
12853.25 367
12854.32 363
12855.39 366
12856.46 372
12857.53 349
12858.60 335
12859.67 388
12860.74 367
12861.81 355
12862.88 360
12863.96 349
12865.03 328
12866.10 338
12867.17 348
12868.24 352
12869.31 341
12870.38 352
12871.45 340
12872.53 349
12873.60 330
12874.67 326
12875.74 345
12876.81 363
12877.88 344
12878.96 332
12880.03 333
12881.10 348
12882.17 341
12883.24 326
12884.31 330
12885.39 328
12886.46 333
12887.53 341
12888.60 307
12889.68 315
12890.75 286
12891.82 334
12892.89 338
12893.96 339
12895.04 321
12896.11 325
12897.18 318
12898.25 306
12899.33 310
12900.40 295
12901.47 336
12902.54 345
12903.62 321
12904.69 299
12905.76 284
12906.84 297
12907.91 313
12908.98 316
12910.06 303
12911.13 285
12912.20 305
12913.27 304
12914.35 308
12915.42 312
12916.49 300
12917.57 304
12918.64 276
12919.71 293
12920.79 303
12921.86 304
12922.94 305
12924.01 311
12925.08 256
12926.16 282
12927.23 303
12928.30 288
12929.38 286
12930.45 279
12931.53 279
12932.60 287
12933.67 275
12934.75 266
12935.82 301
12936.90 309
12937.97 297
12939.04 304
12940.12 300
12941.19 290
12942.27 313
12943.34 300
12944.42 294
12945.49 302
12946.56 302
12947.64 298
12948.71 301
12949.79 260
12950.86 286
12951.94 331
12953.01 284
12954.09 275
12955.16 290
12956.24 302
12957.31 299
12958.39 307
12959.46 317
12960.54 304
12961.61 259
12962.69 283
12963.76 316
12964.84 288
12965.91 305
12966.99 314
12968.07 305
12969.14 267
12970.22 293
12971.29 296
12972.37 282
12973.44 279
12974.52 283
12975.59 297
12976.67 257
12977.75 287
12978.82 281
12979.90 311
12980.97 296
12982.05 282
12983.13 294
12984.20 325
12985.28 312
12986.35 294
12987.43 280
12988.51 290
12989.58 298
12990.66 288
12991.74 311
12992.81 297
12993.89 300
12994.97 323
12996.04 306
12997.12 290
12998.20 314
12999.27 307
13000.35 296
13001.43 280
13002.50 315
13003.58 325
13004.66 313
13005.73 294
13006.81 279
13007.89 313
13008.97 317
13010.04 300
13011.12 320
13012.20 314
13013.27 297
13014.35 311
13015.43 321
13016.51 309
13017.58 294
13018.66 294
13019.74 318
13020.82 299
13021.89 294
13022.97 294
13024.05 302
13025.13 321
13026.21 297
13027.28 326
13028.36 305
13029.44 304
13030.52 304
13031.60 310
13032.67 301
13033.75 302
13034.83 299
13035.91 326
13036.99 307
13038.07 301
13039.14 312
13040.22 330
13041.30 339
13042.38 336
13043.46 318
13044.54 334
13045.62 288
13046.69 286
13047.77 319
13048.85 326
13049.93 302
13051.01 320
13052.09 300
13053.17 324
13054.25 320
13055.33 278
13056.40 345
13057.48 317
13058.56 287
13059.64 281
13060.72 308
13061.80 329
13062.88 286
13063.96 308
13065.04 311
13066.12 302
13067.20 323
13068.28 318
13069.36 306
13070.44 304
13071.52 303
13072.60 303
13073.68 270
13074.76 288
13075.84 289
13076.92 255
13078.00 291
13079.08 308
13080.16 325
13081.24 303
13082.32 330
13083.40 304
13084.48 347
13085.56 306
13086.64 294
13087.72 299
13088.80 311
13089.88 331
13090.96 323
13092.04 329
13093.12 333
13094.20 341
13095.28 307
13096.36 307
13097.44 331
13098.52 340
13099.61 307
13100.69 317
13101.77 309
13102.85 300
13103.93 310
13105.01 316
13106.09 329
13107.17 345
13108.25 331
13109.34 328
13110.42 315
13111.50 338
13112.58 302
13113.66 320
13114.74 347
13115.82 340
13116.91 352
13117.99 330
13119.07 338
13120.15 336
13121.23 357
13122.31 346
13123.40 349
13124.48 371
13125.56 352
13126.64 348
13127.72 345
13128.81 342
13129.89 342
13130.97 391
13132.05 351
13133.14 355
13134.22 347
13135.30 332
13136.38 356
13137.47 355
13138.55 331
13139.63 337
13140.71 359
13141.80 344
13142.88 334
13143.96 339
13145.04 347
13146.13 342
13147.21 336
13148.29 370
13149.38 370
13150.46 352
13151.54 341
13152.62 355
13153.71 355
13154.79 357
13155.87 339
13156.96 347
13158.04 374
13159.12 351
13160.21 363
13161.29 355
13162.37 342
13163.46 375
13164.54 347
13165.62 340
13166.71 352
13167.79 340
13168.88 365
13169.96 367
13171.04 357
13172.13 341
13173.21 362
13174.30 339
13175.38 341
13176.46 334
13177.55 340
13178.63 336
13179.72 341
13180.80 334
13181.88 337
13182.97 341
13184.05 342
13185.14 356
13186.22 353
13187.31 373
13188.39 370
13189.48 355
13190.56 374
13191.65 340
13192.73 352
13193.81 365
13194.90 393
13195.98 414
13197.07 348
13198.15 383
13199.24 392
13200.32 364
13201.41 349
13202.49 387
13203.58 358
13204.67 329
13205.75 362
13206.84 352
13207.92 354
13209.01 341
13210.09 372
13211.18 347
13212.26 378
13213.35 383
13214.43 364
13215.52 361
13216.61 364
13217.69 345
13218.78 392
13219.86 373
13220.95 366
13222.04 396
13223.12 390
13224.21 382
13225.29 401
13226.38 407
13227.47 418
13228.55 371
13229.64 377
13230.72 383
13231.81 394
13232.90 353
13233.98 349
13235.07 394
13236.16 413
13237.24 392
13238.33 399
13239.42 395
13240.50 374
13241.59 379
13242.68 398
13243.76 398
13244.85 402
13245.94 395
13247.02 414
13248.11 409
13249.20 404
13250.29 402
13251.37 438
13252.46 430
13253.55 404
13254.63 432
13255.72 433
13256.81 425
13257.90 467
13258.98 459
13260.07 454
13261.16 446
13262.25 446
13263.33 437
13264.42 456
13265.51 432
13266.60 438
13267.69 459
13268.77 468
13269.86 446
13270.95 457
13272.04 473
13273.13 442
13274.21 468
13275.30 510
13276.39 479
13277.48 498
13278.57 501
13279.65 472
13280.74 507
13281.83 505
13282.92 534
13284.01 529
13285.10 514
13286.19 490
13287.27 518
13288.36 495
13289.45 512
13290.54 532
13291.63 525
13292.72 542
13293.81 539
13294.90 547
13295.98 576
13297.07 575
13298.16 563
13299.25 593
13300.34 599
13301.43 601
13302.52 603
13303.61 624
13304.70 585
13305.79 583
13306.88 583
13307.97 599
13309.06 605
13310.15 629
13311.24 609
13312.32 624
13313.41 656
13314.50 659
13315.59 687
13316.68 681
13317.77 637
13318.86 643
13319.95 630
13321.04 654
13322.13 670
13323.22 666
13324.31 667
13325.40 652
13326.49 688
13327.58 643
13328.68 687
13329.77 727
13330.86 689
13331.95 711
13333.04 717
13334.13 734
13335.22 720
13336.31 731
13337.40 736
13338.49 721
13339.58 754
13340.67 761
13341.76 762
13342.85 798
13343.94 760
13345.04 763
13346.13 773
13347.22 744
13348.31 736
13349.40 752
13350.49 741
13351.58 743
13352.67 789
13353.77 759
13354.86 798
13355.95 749
13357.04 765
13358.13 729
13359.22 754
13360.31 776
13361.41 839
13362.50 803
13363.59 809
13364.68 834
13365.77 884
13366.87 875
13367.96 849
13369.05 932
13370.14 847
13371.23 861
13372.33 866
13373.42 862
13374.51 823
13375.60 815
13376.69 824
13377.79 810
13378.88 793
13379.97 756
13381.06 740
13382.16 728
13383.25 719
13384.34 716
13385.43 685
13386.53 677
13387.62 660
13388.71 645
13389.81 639
13390.90 637
13391.99 628
13393.08 603
13394.18 624
13395.27 581
13396.36 578
13397.46 652
13398.55 627
13399.64 590
13400.74 594
13401.83 575
13402.92 601
13404.02 589
13405.11 579
13406.20 588
13407.30 589
13408.39 561
13409.48 544
13410.58 599
13411.67 611
13412.77 573
13413.86 589
13414.95 562
13416.05 553
13417.14 572
13418.23 588
13419.33 567
13420.42 557
13421.52 532
13422.61 560
13423.71 559
13424.80 591
13425.89 613
13426.99 615
13428.08 572
13429.18 575
13430.27 558
13431.37 602
13432.46 580
13433.56 599
13434.65 615
13435.74 588
13436.84 601
13437.93 613
13439.03 613
13440.12 591
13441.22 608
13442.31 620
13443.41 648
13444.50 665
13445.60 645
13446.69 645
13447.79 639
13448.88 655
13449.98 613
13451.08 665
13452.17 663
13453.27 659
13454.36 655
13455.46 652
13456.55 673
13457.65 666
13458.74 684
13459.84 694
13460.94 647
13462.03 682
13463.13 681
13464.22 696
13465.32 682
13466.41 692
13467.51 711
13468.61 703
13469.70 691
13470.80 659
13471.90 689
13472.99 706
13474.09 738
13475.18 726
13476.28 719
13477.38 731
13478.47 713
13479.57 729
13480.67 737
13481.76 724
13482.86 744
13483.96 752
13485.05 751
13486.15 742
13487.25 737
13488.34 774
13489.44 779
13490.54 781
13491.63 773
13492.73 807
13493.83 848
13494.93 824
13496.02 841
13497.12 804
13498.22 831
13499.31 862
13500.41 848
13501.51 886
13502.61 894
13503.70 896
13504.80 900
13505.90 886
13507.00 881
13508.09 844
13509.19 874
13510.29 828
13511.39 843
13512.49 842
13513.58 836
13514.68 819
13515.78 832
13516.88 804
13517.98 793
13519.07 791
13520.17 767
13521.27 770
13522.37 727
13523.47 744
13524.57 726
13525.66 750
13526.76 706
13527.86 731
13528.96 719
13530.06 746
13531.16 728
13532.25 728
13533.35 726
13534.45 720
13535.55 672
13536.65 644
13537.75 646
13538.85 690
13539.95 674
13541.05 649
13542.14 665
13543.24 637
13544.34 636
13545.44 605
13546.54 606
13547.64 581
13548.74 589
13549.84 596
13550.94 578
13552.04 578
13553.14 560
13554.24 595
13555.34 564
13556.44 516
13557.54 547
13558.64 548
13559.74 540
13560.84 536
13561.94 530
13563.04 565
13564.13 575
13565.23 555
13566.34 537
13567.44 562
13568.54 558
13569.64 571
13570.74 540
13571.84 531
13572.94 550
13574.04 552
13575.14 559
13576.24 535
13577.34 479
13578.44 527
13579.54 510
13580.64 495
13581.74 519
13582.84 550
13583.94 521
13585.04 532
13586.14 529
13587.24 552
13588.35 530
13589.45 515
13590.55 530
13591.65 529
13592.75 544
13593.85 515
13594.95 528
13596.05 525
13597.15 568
13598.26 538
13599.36 540
13600.46 512
13601.56 519
13602.66 522
13603.76 542
13604.86 528
13605.97 553
13607.07 537
13608.17 525
13609.27 532
13610.37 526
13611.47 526
13612.58 525
13613.68 494
13614.78 518
13615.88 509
13616.98 546
13618.09 506
13619.19 498
13620.29 508
13621.39 527
13622.50 516
13623.60 514
13624.70 503
13625.80 513
13626.91 510
13628.01 536
13629.11 530
13630.21 494
13631.32 517
13632.42 531
13633.52 499
13634.62 526
13635.73 553
13636.83 518
13637.93 534
13639.04 542
13640.14 532
13641.24 535
13642.35 529
13643.45 543
13644.55 542
13645.65 527
13646.76 541
13647.86 527
13648.96 501
13650.07 520
13651.17 516
13652.28 501
13653.38 494
13654.48 534
13655.59 513
13656.69 559
13657.79 531
13658.90 536
13660.00 533
13661.11 518
13662.21 504
13663.31 541
13664.42 541
13665.52 513
13666.63 528
13667.73 483
13668.83 516
13669.94 506
13671.04 521
13672.15 480
13673.25 498
13674.36 509
13675.46 530
13676.56 526
13677.67 471
13678.77 518
13679.88 497
13680.98 507
13682.09 508
13683.19 510
13684.30 501
13685.40 529
13686.51 531
13687.61 532
13688.72 517
13689.82 546
13690.93 542
13692.03 550
13693.14 539
13694.24 552
13695.35 555
13696.45 551
13697.56 554
13698.66 544
13699.77 573
13700.87 551
13701.98 593
13703.09 575
13704.19 591
13705.30 587
13706.40 551
13707.51 571
13708.61 568
13709.72 575
13710.83 576
13711.93 626
13713.04 628
13714.14 623
13715.25 629
13716.36 646
13717.46 626
13718.57 654
13719.67 663
13720.78 667
13721.89 600
13722.99 654
13724.10 656
13725.21 686
13726.31 691
13727.42 707
13728.53 667
13729.63 686
13730.74 691
13731.85 676
13732.95 700
13734.06 720
13735.17 715
13736.27 731
13737.38 753
13738.49 732
13739.59 762
13740.70 717
13741.81 751
13742.92 751
13744.02 752
13745.13 765
13746.24 785
13747.35 815
13748.45 798
13749.56 775
13750.67 807
13751.78 855
13752.88 824
13753.99 859
13755.10 875
13756.21 928
13757.31 905
13758.42 939
13759.53 936
13760.64 994
13761.75 998
13762.85 1070
13763.96 1077
13765.07 1083
13766.18 1149
13767.29 1182
13768.39 1230
13769.50 1263
13770.61 1256
13771.72 1258
13772.83 1242
13773.94 1281
13775.04 1323
13776.15 1285
13777.26 1266
13778.37 1250
13779.48 1252
13780.59 1202
13781.70 1189
13782.80 1117
13783.91 1121
13785.02 1069
13786.13 979
13787.24 987
13788.35 919
13789.46 850
13790.57 832
13791.68 832
13792.79 784
13793.90 752
13795.00 711
13796.11 764
13797.22 752
13798.33 708
13799.44 667
13800.55 662
13801.66 702
13802.77 657
13803.88 681
13804.99 644
13806.10 656
13807.21 662
13808.32 655
13809.43 664
13810.54 630
13811.65 624
13812.76 631
13813.87 602
13814.98 612
13816.09 590
13817.20 618
13818.31 624
13819.42 586
13820.53 588
13821.64 603
13822.75 595
13823.86 583
13824.97 600
13826.08 558
13827.19 539
13828.30 545
13829.41 586
13830.53 574
13831.64 551
13832.75 541
13833.86 581
13834.97 562
13836.08 496
13837.19 553
13838.30 543
13839.41 533
13840.52 557
13841.64 594
13842.75 557
13843.86 545
13844.97 547
13846.08 528
13847.19 554
13848.30 573
13849.41 582
13850.53 598
13851.64 577
13852.75 574
13853.86 581
13854.97 570
13856.08 552
13857.20 585
13858.31 567
13859.42 569
13860.53 551
13861.64 573
13862.76 601
13863.87 529
13864.98 594
13866.09 569
13867.20 582
13868.32 579
13869.43 582
13870.54 568
13871.65 590
13872.77 556
13873.88 595
13874.99 620
13876.10 575
13877.22 590
13878.33 596
13879.44 624
13880.55 616
13881.67 632
13882.78 586
13883.89 602
13885.01 606
13886.12 625
13887.23 643
13888.34 673
13889.46 653
13890.57 628
13891.68 653
13892.80 649
13893.91 685
13895.02 694
13896.14 697
13897.25 683
13898.36 729
13899.48 705
13900.59 711
13901.70 688
13902.82 656
13903.93 636
13905.05 636
13906.16 608
13907.27 631
13908.39 651
13909.50 581
13910.61 572
13911.73 580
13912.84 591
13913.96 582
13915.07 573
13916.19 555
13917.30 559
13918.41 519
13919.53 524
13920.64 529
13921.76 509
13922.87 514
13923.99 536
13925.10 492
13926.21 506
13927.33 515
13928.44 519
13929.56 543
13930.67 531
13931.79 500
13932.90 498
13934.02 522
13935.13 505
13936.25 514
13937.36 485
13938.48 513
13939.59 496
13940.71 515
13941.82 521
13942.94 497
13944.05 489
13945.17 463
13946.28 455
13947.40 460
13948.52 499
13949.63 497
13950.75 460
13951.86 476
13952.98 470
13954.09 451
13955.21 463
13956.32 485
13957.44 488
13958.56 441
13959.67 469
13960.79 463
13961.90 467
13963.02 479
13964.14 451
13965.25 459
13966.37 445
13967.48 469
13968.60 450
13969.72 470
13970.83 462
13971.95 468
13973.07 415
13974.18 444
13975.30 464
13976.42 485
13977.53 479
13978.65 472
13979.77 458
13980.88 466
13982.00 464
13983.12 474
13984.23 456
13985.35 479
13986.47 472
13987.58 454
13988.70 457
13989.82 468
13990.94 509
13992.05 470
13993.17 447
13994.29 427
13995.40 466
13996.52 451
13997.64 429
13998.76 443
13999.87 477
14000.99 471
14002.11 453
14003.23 471
14004.35 453
14005.46 462
14006.58 471
14007.70 476
14008.82 471
14009.93 463
14011.05 491
14012.17 502
14013.29 464
14014.41 476
14015.52 491
14016.64 451
14017.76 468
14018.88 473
14020.00 452
14021.12 448
14022.23 457
14023.35 471
14024.47 480
14025.59 460
14026.71 468
14027.83 475
14028.95 452
14030.06 462
14031.18 484
14032.30 464
14033.42 460
14034.54 436
14035.66 488
14036.78 481
14037.90 504
14039.02 487
14040.14 481
14041.25 510
14042.37 492
14043.49 508
14044.61 498
14045.73 490
14046.85 494
14047.97 494
14049.09 509
14050.21 491
14051.33 480
14052.45 522
14053.57 514
14054.69 496
14055.81 528
14056.93 515
14058.05 539
14059.17 528
14060.29 504
14061.41 517
14062.53 517
14063.65 534
14064.77 546
14065.89 528
14067.01 543
14068.13 529
14069.25 572
14070.37 569
14071.49 586
14072.61 587
14073.73 583
14074.85 609
14075.97 578
14077.09 589
14078.21 607
14079.33 607
14080.45 606
14081.57 614
14082.69 624
14083.82 607
14084.94 624
14086.06 629
14087.18 604
14088.30 636
14089.42 633
14090.54 648
14091.66 636
14092.78 598
14093.91 603
14095.03 606
14096.15 629
14097.27 621
14098.39 625
14099.51 623
14100.63 643
14101.76 572
14102.88 631
14104.00 603
14105.12 630
14106.24 593
14107.36 617
14108.49 598
14109.61 551
14110.73 533
14111.85 574
14112.97 562
14114.10 531
14115.22 509
14116.34 523
14117.46 566
14118.58 554
14119.71 504
14120.83 512
14121.95 511
14123.07 499
14124.20 499
14125.32 486
14126.44 510
14127.56 497
14128.69 490
14129.81 462
14130.93 465
14132.06 452
14133.18 453
14134.30 445
14135.42 445
14136.55 447
14137.67 465
14138.79 451
14139.92 417
14141.04 418
14142.16 446
14143.29 442
14144.41 438
14145.53 447
14146.66 449
14147.78 439
14148.90 443
14150.03 429
14151.15 437
14152.27 454
14153.40 426
14154.52 431
14155.64 413
14156.77 440
14157.89 415
14159.02 396
14160.14 452
14161.26 440
14162.39 434
14163.51 418
14164.64 448
14165.76 449
14166.88 443
14168.01 417
14169.13 426
14170.26 438
14171.38 392
14172.51 436
14173.63 407
14174.75 406
14175.88 396
14177.00 395
14178.13 412
14179.25 404
14180.38 405
14181.50 407
14182.63 394
14183.75 377
14184.88 407
14186.00 395
14187.13 408
14188.25 427
14189.38 422
14190.50 402
14191.63 400
14192.75 411
14193.88 417
14195.00 373
14196.13 376
14197.25 371
14198.38 397
14199.50 370
14200.63 375
14201.76 398
14202.88 380
14204.01 386
14205.13 384
14206.26 378
14207.38 415
14208.51 378
14209.64 395
14210.76 381
14211.89 377
14213.01 372
14214.14 368
14215.27 357
14216.39 367
14217.52 342
14218.64 375
14219.77 392
14220.90 375
14222.02 358
14223.15 354
14224.28 352
14225.40 360
14226.53 368
14227.66 384
14228.78 357
14229.91 352
14231.04 355
14232.16 387
14233.29 359
14234.42 349
14235.54 359
14236.67 385
14237.80 378
14238.92 364
14240.05 357
14241.18 359
14242.31 365
14243.43 385
14244.56 359
14245.69 324
14246.82 356
14247.94 326
14249.07 364
14250.20 322
14251.33 339
14252.45 361
14253.58 364
14254.71 360
14255.84 354
14256.96 349
14258.09 332
14259.22 325
14260.35 333
14261.47 345
14262.60 349
14263.73 359
14264.86 325
14265.99 316
14267.12 325
14268.24 308
14269.37 341
14270.50 356
14271.63 324
14272.76 313
14273.89 322
14275.01 340
14276.14 325
14277.27 329
14278.40 329
14279.53 336
14280.66 335
14281.79 312
14282.91 310
14284.04 293
14285.17 316
14286.30 315
14287.43 289
14288.56 305
14289.69 325
14290.82 293
14291.95 281
14293.08 303
14294.20 308
14295.33 342
14296.46 305
14297.59 287
14298.72 314
14299.85 308
14300.98 303
14302.11 297
14303.24 298
14304.37 302
14305.50 313
14306.63 316
14307.76 290
14308.89 307
14310.02 315
14311.15 294
14312.28 323
14313.41 304
14314.54 293
14315.67 323
14316.80 315
14317.93 279
14319.06 280
14320.19 306
14321.32 286
14322.45 290
14323.58 285
14324.71 277
14325.84 300
14326.97 309
14328.10 311
14329.23 307
14330.36 265
14331.49 276
14332.62 303
14333.76 302
14334.89 301
14336.02 301
14337.15 281
14338.28 272
14339.41 290
14340.54 272
14341.67 279
14342.80 304
14343.93 303
14345.07 265
14346.20 296
14347.33 294
14348.46 258
14349.59 288
14350.72 301
14351.85 283
14352.99 268
14354.12 281
14355.25 279
14356.38 270
14357.51 301
14358.64 289
14359.78 279
14360.91 278
14362.04 292
14363.17 272
14364.30 255
14365.44 267
14366.57 290
14367.70 295
14368.83 284
14369.96 285
14371.10 289
14372.23 295
14373.36 271
14374.49 288
14375.63 262
14376.76 250
14377.89 270
14379.02 289
14380.16 294
14381.29 295
14382.42 294
14383.55 304
14384.69 288
14385.82 259
14386.95 285
14388.09 299
14389.22 270
14390.35 287
14391.49 281
14392.62 269
14393.75 285
14394.89 290
14396.02 292
14397.15 291
14398.28 295
14399.42 315
14400.55 303
14401.69 293
14402.82 318
14403.95 281
14405.09 277
14406.22 268
14407.35 287
14408.49 312
14409.62 302
14410.75 299
14411.89 283
14413.02 275
14414.16 310
14415.29 327
14416.42 308
14417.56 309
14418.69 310
14419.83 324
14420.96 298
14422.10 300
14423.23 296
14424.36 302
14425.50 306
14426.63 319
14427.77 323
14428.90 327
14430.04 300
14431.17 309
14432.31 294
14433.44 313
14434.58 309
14435.71 300
14436.85 307
14437.98 315
14439.12 322
14440.25 327
14441.39 314
14442.52 347
14443.66 337
14444.79 302
14445.93 314
14447.06 318
14448.20 325
14449.33 324
14450.47 310
14451.60 327
14452.74 313
14453.87 323
14455.01 297
14456.14 315
14457.28 313
14458.42 317
14459.55 331
14460.69 338
14461.82 339
14462.96 330
14464.10 370
14465.23 338
14466.37 312
14467.50 347
14468.64 349
14469.78 323
14470.91 314
14472.05 344
14473.18 341
14474.32 315
14475.46 317
14476.59 331
14477.73 350
14478.87 339
14480.00 320
14481.14 345
14482.28 338
14483.41 322
14484.55 344
14485.69 327
14486.82 309
14487.96 326
14489.10 300
14490.23 320
14491.37 303
14492.51 296
14493.65 323
14494.78 315
14495.92 321
14497.06 314
14498.19 293
14499.33 301
14500.47 299
14501.61 297
14502.74 288
14503.88 287
14505.02 302
14506.16 273
14507.29 289
14508.43 290
14509.57 318
14510.71 303
14511.85 311
14512.98 302
14514.12 284
14515.26 293
14516.40 309
14517.54 306
14518.67 280
14519.81 297
14520.95 306
14522.09 304
14523.23 284
14524.36 312
14525.50 281
14526.64 309
14527.78 295
14528.92 291
14530.06 274
14531.19 299
14532.33 284
14533.47 269
14534.61 306
14535.75 308
14536.89 327
14538.03 299
14539.17 307
14540.31 282
14541.44 295
14542.58 282
14543.72 298
14544.86 310
14546.00 280
14547.14 280
14548.28 289
14549.42 307
14550.56 276
14551.70 278
14552.84 304
14553.98 284
14555.12 308
14556.25 318
14557.39 306
14558.53 316
14559.67 333
14560.81 305
14561.95 324
14563.09 304
14564.23 309
14565.37 316
14566.51 292
14567.65 321
14568.79 327
14569.93 325
14571.07 369
14572.21 310
14573.35 318
14574.49 325
14575.63 357
14576.77 339
14577.92 329
14579.06 336
14580.20 358
14581.34 337
14582.48 349
14583.62 330
14584.76 332
14585.90 342
14587.04 350
14588.18 354
14589.32 336
14590.46 349
14591.60 336
14592.74 358
14593.89 348
14595.03 361
14596.17 363
14597.31 370
14598.45 354
14599.59 363
14600.73 400
14601.87 385
14603.02 367
14604.16 396
14605.30 397
14606.44 374
14607.58 360
14608.72 373
14609.86 383
14611.01 388
14612.15 413
14613.29 402
14614.43 394
14615.57 391
14616.72 424
14617.86 417
14619.00 406
14620.14 446
14621.28 430
14622.43 421
14623.57 413
14624.71 429
14625.85 453
14627.00 456
14628.14 445
14629.28 434
14630.42 451
14631.56 483
14632.71 491
14633.85 496
14634.99 497
14636.14 478
14637.28 485
14638.42 493
14639.56 483
14640.71 473
14641.85 493
14642.99 436
14644.14 456
14645.28 462
14646.42 435
14647.56 452
14648.71 434
14649.85 395
14650.99 412
14652.14 381
14653.28 373
14654.42 372
14655.57 384
14656.71 363
14657.85 356
14659.00 375
14660.14 363
14661.29 336
14662.43 330
14663.57 346
14664.72 322
14665.86 309
14667.00 316
14668.15 324
14669.29 301
14670.44 300
14671.58 305
14672.73 307
14673.87 301
14675.01 285
14676.16 311
14677.30 297
14678.45 287
14679.59 309
14680.74 294
14681.88 306
14683.02 293
14684.17 291
14685.31 300
14686.46 284
14687.60 298
14688.75 285
14689.89 304
14691.04 279
14692.18 267
14693.33 277
14694.47 292
14695.62 248
14696.76 270
14697.91 290
14699.05 269
14700.20 278
14701.34 284
14702.49 273
14703.63 299
14704.78 265
14705.92 253
14707.07 270
14708.22 294
14709.36 295
14710.51 270
14711.65 269
14712.80 260
14713.94 269
14715.09 247
14716.23 267
14717.38 267
14718.53 261
14719.67 275
14720.82 259
14721.96 276
14723.11 294
14724.26 285
14725.40 267
14726.55 281
14727.70 288
14728.84 274
14729.99 254
14731.13 267
14732.28 284
14733.43 270
14734.57 273
14735.72 260
14736.87 263
14738.01 280
14739.16 260
14740.31 303
14741.45 288
14742.60 257
14743.75 258
14744.89 275
14746.04 275
14747.19 258
14748.34 239
14749.48 249
14750.63 245
14751.78 249
14752.92 294
14754.07 268
14755.22 244
14756.37 257
14757.51 247
14758.66 260
14759.81 248
14760.96 240
14762.10 249
14763.25 245
14764.40 230
14765.55 230
14766.70 244
14767.84 271
14768.99 247
14770.14 235
14771.29 251
14772.43 244
14773.58 227
14774.73 244
14775.88 235
14777.03 250
14778.18 248
14779.32 234
14780.47 245
14781.62 235
14782.77 231
14783.92 246
14785.07 250
14786.21 234
14787.36 255
14788.51 239
14789.66 214
14790.81 210
14791.96 232
14793.11 243
14794.26 238
14795.40 234
14796.55 230
14797.70 205
14798.85 216
14800.00 212
14801.15 219
14802.30 213
14803.45 212
14804.60 225
14805.75 230
14806.90 218
14808.05 213
14809.19 241
14810.34 233
14811.49 225
14812.64 202
14813.79 207
14814.94 201
14816.09 208
14817.24 214
14818.39 204
14819.54 185
14820.69 207
14821.84 226
14822.99 219
14824.14 207
14825.29 202
14826.44 217
14827.59 198
14828.74 206
14829.89 213
14831.04 217
14832.19 214
14833.34 214
14834.49 199
14835.64 191
14836.79 206
14837.95 188
14839.10 213
14840.25 218
14841.40 199
14842.55 191
14843.70 191
14844.85 192
14846.00 193
14847.15 193
14848.30 211
14849.45 206
14850.60 174
14851.76 207
14852.91 211
14854.06 224
14855.21 204
14856.36 205
14857.51 236
14858.66 224
14859.81 204
14860.97 229
14862.12 205
14863.27 209
14864.42 209
14865.57 215
14866.72 208
14867.88 208
14869.03 198
14870.18 210
14871.33 197
14872.48 197
14873.64 207
14874.79 220
14875.94 192
14877.09 208
14878.24 188
14879.40 224
14880.55 226
14881.70 224
14882.85 217
14884.00 178
14885.16 190
14886.31 194
14887.46 207
14888.61 194
14889.77 206
14890.92 187
14892.07 203
14893.23 206
14894.38 173
14895.53 179
14896.68 192
14897.84 194
14898.99 195
14900.14 190
14901.30 180
14902.45 169
14903.60 195
14904.75 186
14905.91 181
14907.06 181
14908.21 201
14909.37 198
14910.52 168
14911.67 178
14912.83 210
14913.98 199
14915.14 194
14916.29 187
14917.44 201
14918.60 189
14919.75 199
14920.90 202
14922.06 184
14923.21 180
14924.37 216
14925.52 213
14926.67 209
14927.83 182
14928.98 173
14930.14 184
14931.29 180
14932.44 165
14933.60 181
14934.75 202
14935.91 176
14937.06 170
14938.22 186
14939.37 185
14940.52 195
14941.68 193
14942.83 177
14943.99 174
14945.14 171
14946.30 199
14947.45 195
14948.61 206
14949.76 197
14950.92 194
14952.07 203
14953.23 207
14954.38 187
14955.54 212
14956.69 221
14957.85 193
14959.00 199
14960.16 205
14961.31 218
14962.47 188
14963.62 205
14964.78 200
14965.94 188
14967.09 190
14968.25 204
14969.40 176
14970.56 188
14971.71 213
14972.87 193
14974.03 194
14975.18 196
14976.34 218
14977.49 197
14978.65 201
14979.81 197
14980.96 182
14982.12 193
14983.27 191
14984.43 190
14985.59 196
14986.74 197
14987.90 172
14989.06 189
14990.21 201
14991.37 194
14992.53 183
14993.68 199
14994.84 189
14996.00 189
14997.15 168
14998.31 209
14999.47 196
15000.62 190
15001.78 201
15002.94 195
15004.09 173
15005.25 171
15006.41 180
15007.56 179
15008.72 179
15009.88 169
15011.04 189
15012.19 198
15013.35 197
15014.51 179
15015.67 191
15016.82 176
15017.98 186
15019.14 185
15020.30 189
15021.45 177
15022.61 194
15023.77 204
15024.93 189
15026.08 183
15027.24 185
15028.40 184
15029.56 163
15030.72 182
15031.87 170
15033.03 190
15034.19 190
15035.35 184
15036.51 163
15037.67 165
15038.82 181
15039.98 174
15041.14 175
15042.30 163
15043.46 192
15044.62 185
15045.78 176
15046.93 186
15048.09 178
15049.25 167
15050.41 168
15051.57 179
15052.73 178
15053.89 161
15055.05 165
15056.20 194
15057.36 183
15058.52 178
15059.68 159
15060.84 178
15062.00 153
15063.16 172
15064.32 183
15065.48 164
15066.64 169
15067.80 159
15068.96 162
15070.12 178
15071.28 166
15072.44 170
15073.60 177
15074.76 169
15075.91 180
15077.07 170
15078.23 175
15079.39 168
15080.55 182
15081.71 171
15082.87 169
15084.03 156
15085.19 149
15086.35 175
15087.51 178
15088.68 179
15089.84 165
15091.00 179
15092.16 181
15093.32 172
15094.48 172
15095.64 192
15096.80 170
15097.96 180
15099.12 169
15100.28 157
15101.44 169
15102.60 176
15103.76 173
15104.92 174
15106.08 183
15107.25 188
15108.41 189
15109.57 177
15110.73 175
15111.89 169
15113.05 184
15114.21 170
15115.37 182
15116.54 158
15117.70 165
15118.86 191
15120.02 190
15121.18 178
15122.34 171
15123.50 184
15124.67 181
15125.83 181
15126.99 192
15128.15 190
15129.31 197
15130.47 181
15131.64 182
15132.80 171
15133.96 175
15135.12 203
15136.28 189
15137.45 194
15138.61 181
15139.77 175
15140.93 205
15142.10 173
15143.26 195
15144.42 184
15145.58 192
15146.75 183
15147.91 168
15149.07 199
15150.23 187
15151.40 187
15152.56 196
15153.72 177
15154.88 169
15156.05 174
15157.21 196
15158.37 193
15159.54 209
15160.70 183
15161.86 182
15163.03 191
15164.19 185
15165.35 176
15166.52 190
15167.68 223
15168.84 189
15170.01 204
15171.17 209
15172.33 181
15173.50 187
15174.66 192
15175.82 217
15176.99 209
15178.15 206
15179.31 201
15180.48 196
15181.64 193
15182.81 215
15183.97 191
15185.13 204
15186.30 214
15187.46 223
15188.63 194
15189.79 203
15190.95 218
15192.12 217
15193.28 204
15194.45 215
15195.61 191
15196.78 215
15197.94 230
15199.10 216
15200.27 217
15201.43 204
15202.60 215
15203.76 226
15204.93 211
15206.09 183
15207.26 191
15208.42 253
15209.59 193
15210.75 211
15211.92 233
15213.08 235
15214.25 236
15215.41 219
15216.58 231
15217.74 246
15218.91 225
15220.07 219
15221.24 220
15222.40 208
15223.57 240
15224.74 233
15225.90 246
15227.07 255
15228.23 225
15229.40 242
15230.56 237
15231.73 231
15232.89 238
15234.06 242
15235.23 240
15236.39 267
15237.56 269
15238.72 236
15239.89 260
15241.06 258
15242.22 242
15243.39 248
15244.56 257
15245.72 236
15246.89 232
15248.05 240
15249.22 220
15250.39 219
15251.55 229
15252.72 254
15253.89 235
15255.05 226
15256.22 234
15257.39 211
15258.55 228
15259.72 225
15260.89 247
15262.05 234
15263.22 231
15264.39 245
15265.56 229
15266.72 230
15267.89 217
15269.06 196
15270.22 216
15271.39 195
15272.56 204
15273.73 198
15274.89 202
15276.06 210
15277.23 217
15278.40 220
15279.56 198
15280.73 204
15281.90 218
15283.07 213
15284.23 191
15285.40 210
15286.57 187
15287.74 184
15288.91 218
15290.07 227
15291.24 219
15292.41 188
15293.58 229
15294.75 191
15295.92 217
15297.08 198
15298.25 198
15299.42 203
15300.59 199
15301.76 231
15302.93 205
15304.09 239
15305.26 203
15306.43 220
15307.60 222
15308.77 209
15309.94 200
15311.11 218
15312.28 199
15313.44 225
15314.61 195
15315.78 198
15316.95 218
15318.12 218
15319.29 201
15320.46 218
15321.63 203
15322.80 212
15323.97 221
15325.14 223
15326.30 194
15327.47 194
15328.64 227
15329.81 225
15330.98 209
15332.15 200
15333.32 224
15334.49 208
15335.66 228
15336.83 210
15338.00 212
15339.17 218
15340.34 234
15341.51 226
15342.68 232
15343.85 233
15345.02 221
15346.19 242
15347.36 237
15348.53 239
15349.70 238
15350.87 232
15352.04 241
15353.21 241
15354.38 248
15355.55 248
15356.72 245
15357.90 250
15359.07 265
15360.24 229
15361.41 231
15362.58 235
15363.75 237
15364.92 243
15366.09 264
15367.26 240
15368.43 242
15369.60 245
15370.77 258
15371.95 264
15373.12 266
15374.29 256
15375.46 238
15376.63 238
15377.80 246
15378.97 232
15380.15 232
15381.32 255
15382.49 249
15383.66 238
15384.83 228
15386.00 262
15387.17 257
15388.35 240
15389.52 228
15390.69 260
15391.86 232
15393.03 255
15394.21 248
15395.38 238
15396.55 225
15397.72 238
15398.89 240
15400.07 236
15401.24 239
15402.41 220
15403.58 223
15404.76 230
15405.93 212
15407.10 231
15408.27 221
15409.45 236
15410.62 207
15411.79 222
15412.96 229
15414.14 214
15415.31 214
15416.48 206
15417.66 192
15418.83 218
15420.00 197
15421.17 194
15422.35 196
15423.52 193
15424.69 189
15425.87 200
15427.04 189
15428.21 187
15429.39 182
15430.56 190
15431.73 198
15432.91 192
15434.08 191
15435.25 177
15436.43 173
15437.60 188
15438.77 160
15439.95 172
15441.12 169
15442.30 171
15443.47 185
15444.64 190
15445.82 188
15446.99 179
15448.17 184
15449.34 187
15450.51 190
15451.69 202
15452.86 203
15454.04 189
15455.21 175
15456.39 187
15457.56 192
15458.73 184
15459.91 196
15461.08 209
15462.26 198
15463.43 184
15464.61 194
15465.78 187
15466.96 162
15468.13 171
15469.31 168
15470.48 191
15471.66 174
15472.83 171
15474.01 155
15475.18 185
15476.36 195
15477.53 207
15478.71 189
15479.88 158
15481.06 176
15482.23 185
15483.41 186
15484.58 187
15485.76 174
15486.93 176
15488.11 185
15489.29 178
15490.46 190
15491.64 194
15492.81 198
15493.99 191
15495.16 196
15496.34 183
15497.52 184
15498.69 191
15499.87 191
15501.04 194
15502.22 209
15503.40 200
15504.57 195
15505.75 187
15506.92 201
15508.10 215
15509.28 176
15510.45 168
15511.63 204
15512.81 188
15513.98 186
15515.16 170
15516.34 171
15517.51 186
15518.69 223
15519.87 189
15521.04 182
15522.22 190
15523.40 183
15524.57 184
15525.75 195
15526.93 174
15528.11 187
15529.28 182
15530.46 197
15531.64 188
15532.81 187
15533.99 192
15535.17 177
15536.35 209
15537.52 178
15538.70 192
15539.88 198
15541.06 180
15542.23 163
15543.41 182
15544.59 179
15545.77 199
15546.95 184
15548.12 203
15549.30 206
15550.48 181
15551.66 205
15552.83 231
15554.01 186
15555.19 196
15556.37 198
15557.55 191
15558.73 182
15559.90 188
15561.08 216
15562.26 201
15563.44 207
15564.62 188
15565.80 186
15566.97 195
15568.15 183
15569.33 199
15570.51 178
15571.69 195
15572.87 191
15574.05 193
15575.23 195
15576.40 189
15577.58 191
15578.76 199
15579.94 178
15581.12 215
15582.30 216
15583.48 204
15584.66 202
15585.84 203
15587.02 235
15588.20 225
15589.38 230
15590.56 225
15591.73 233
15592.91 231
15594.09 211
15595.27 227
15596.45 225
15597.63 207
15598.81 234
15599.99 246
15601.17 235
15602.35 225
15603.53 215
15604.71 213
15605.89 237
15607.07 244
15608.25 245
15609.43 235
15610.61 240
15611.79 250
15612.97 246
15614.15 263
15615.33 228
15616.51 249
15617.69 252
15618.88 281
15620.06 254
15621.24 255
15622.42 248
15623.60 251
15624.78 272
15625.96 257
15627.14 266
15628.32 263
15629.50 257
15630.68 260
15631.86 275
15633.05 259
15634.23 284
15635.41 254
15636.59 264
15637.77 272
15638.95 288
15640.13 266
15641.31 277
15642.50 284
15643.68 279
15644.86 301
15646.04 264
15647.22 258
15648.40 272
15649.58 271
15650.77 272
15651.95 266
15653.13 294
15654.31 289
15655.49 297
15656.68 296
15657.86 300
15659.04 290
15660.22 289
15661.40 296
15662.59 259
15663.77 272
15664.95 285
15666.13 298
15667.32 312
15668.50 272
15669.68 299
15670.86 283
15672.05 285
15673.23 274
15674.41 269
15675.59 272
15676.78 269
15677.96 292
15679.14 261
15680.32 295
15681.51 263
15682.69 268
15683.87 245
15685.06 274
15686.24 266
15687.42 280
15688.61 286
15689.79 273
15690.97 272
15692.16 261
15693.34 239
15694.52 240
15695.71 245
15696.89 243
15698.07 240
15699.26 256
15700.44 273
15701.62 247
15702.81 258
15703.99 246
15705.17 241
15706.36 249
15707.54 256
15708.73 266
15709.91 259
15711.09 253
15712.28 262
15713.46 253
15714.65 265
15715.83 259
15717.02 254
15718.20 281
15719.38 255
15720.57 260
15721.75 253
15722.94 270
15724.12 251
15725.31 278
15726.49 274
15727.68 280
15728.86 293
15730.04 239
15731.23 289
15732.41 270
15733.60 300
15734.78 317
15735.97 282
15737.15 282
15738.34 304
15739.52 256
15740.71 287
15741.89 280
15743.08 286
15744.27 296
15745.45 290
15746.64 299
15747.82 279
15749.01 277
15750.19 281
15751.38 320
15752.56 317
15753.75 286
15754.93 296
15756.12 303
15757.31 270
15758.49 304
15759.68 314
15760.86 309
15762.05 296
15763.24 307
15764.42 303
15765.61 307
15766.79 283
15767.98 291
15769.17 320
15770.35 322
15771.54 312
15772.72 291
15773.91 308
15775.10 311
15776.28 286
15777.47 281
15778.66 299
15779.84 300
15781.03 303
15782.22 292
15783.40 287
15784.59 278
15785.78 285
15786.96 298
15788.15 268
15789.34 284
15790.53 283
15791.71 263
15792.90 258
15794.09 252
15795.27 264
15796.46 267
15797.65 267
15798.84 255
15800.02 286
15801.21 273
15802.40 250
15803.59 245
15804.77 239
15805.96 256
15807.15 280
15808.34 259
15809.52 243
15810.71 253
15811.90 251
15813.09 269
15814.28 267
15815.46 260
15816.65 229
15817.84 233
15819.03 259
15820.22 247
15821.40 241
15822.59 235
15823.78 247
15824.97 234
15826.16 253
15827.35 254
15828.53 236
15829.72 257
15830.91 245
15832.10 292
15833.29 235
15834.48 261
15835.67 249
15836.85 276
15838.04 255
15839.23 244
15840.42 245
15841.61 257
15842.80 256
15843.99 242
15845.18 247
15846.37 254
15847.55 257
15848.74 233
15849.93 259
15851.12 243
15852.31 269
15853.50 256
15854.69 242
15855.88 242
15857.07 240
15858.26 250
15859.45 258
15860.64 259
15861.83 267
15863.02 276
15864.21 252
15865.40 255
15866.59 269
15867.78 245
15868.97 284
15870.16 255
15871.35 254
15872.54 264
15873.73 263
15874.92 263
15876.11 254
15877.30 239
15878.49 271
15879.68 265
15880.87 262
15882.06 273
15883.25 258
15884.44 278
15885.63 246
15886.82 266
15888.01 258
15889.20 295
15890.39 262
15891.59 281
15892.78 293
15893.97 282
15895.16 288
15896.35 265
15897.54 291
15898.73 303
15899.92 269
15901.11 293
15902.30 313
15903.50 301
15904.69 299
15905.88 293
15907.07 303
15908.26 332
15909.45 300
15910.64 310
15911.84 307
15913.03 334
15914.22 310
15915.41 307
15916.60 298
15917.79 302
15918.99 309
15920.18 335
15921.37 319
15922.56 305
15923.75 287
15924.95 326
15926.14 344
15927.33 292
15928.52 312
15929.71 311
15930.91 323
15932.10 317
15933.29 313
15934.48 308
15935.68 312
15936.87 316
15938.06 306
15939.25 304
15940.45 309
15941.64 306
15942.83 301
15944.03 307
15945.22 281
15946.41 302
15947.60 277
15948.80 263
15949.99 257
15951.18 267
15952.38 250
15953.57 228
15954.76 261
15955.96 232
15957.15 224
15958.34 262
15959.54 228
15960.73 232
15961.92 240
15963.12 228
15964.31 242
15965.50 226
15966.70 189
15967.89 231
15969.08 203
15970.28 226
15971.47 205
15972.67 192
15973.86 224
15975.05 233
15976.25 231
15977.44 194
15978.64 197
15979.83 220
15981.02 198
15982.22 214
15983.41 200
15984.61 205
15985.80 213
15987.00 199
15988.19 181
15989.38 177
15990.58 187
15991.77 196
15992.97 200
15994.16 179
15995.36 211
15996.55 191
15997.75 193
15998.94 196
16000.14 173
16001.33 201
16002.53 184
16003.72 191
16004.92 184
16006.11 194
16007.31 177
16008.50 163
16009.70 192
16010.89 196
16012.09 160
16013.28 190
16014.48 187
16015.67 196
16016.87 190
16018.07 186
16019.26 195
16020.46 181
16021.65 207
16022.85 199
16024.04 208
16025.24 190
16026.44 176
16027.63 189
16028.83 190
16030.02 170
16031.22 174
16032.42 164
16033.61 186
16034.81 197
16036.00 182
16037.20 170
16038.40 167
16039.59 183
16040.79 185
16041.99 189
16043.18 166
16044.38 177
16045.58 182
16046.77 171
16047.97 180
16049.17 167
16050.36 171
16051.56 187
16052.76 184
16053.95 182
16055.15 162
16056.35 165
16057.54 168
16058.74 175
16059.94 195
16061.14 190
16062.33 168
16063.53 175
16064.73 174
16065.92 164
16067.12 169
16068.32 161
16069.52 172
16070.71 173
16071.91 156
16073.11 178
16074.31 163
16075.50 189
16076.70 198
16077.90 187
16079.10 174
16080.30 180
16081.49 177
16082.69 187
16083.89 163
16085.09 158
16086.29 163
16087.48 174
16088.68 192
16089.88 160
16091.08 158
16092.28 175
16093.48 185
16094.67 181
16095.87 179
16097.07 153
16098.27 163
16099.47 175
16100.67 177
16101.87 195
16103.06 194
16104.26 179
16105.46 173
16106.66 157
16107.86 171
16109.06 157
16110.26 163
16111.46 161
16112.66 171
16113.86 162
16115.05 149
16116.25 166
16117.45 175
16118.65 172
16119.85 164
16121.05 165
16122.25 171
16123.45 182
16124.65 168
16125.85 149
16127.05 146
16128.25 150
16129.45 182
16130.65 157
16131.85 149
16133.05 147
16134.25 182
16135.45 164
16136.65 177
16137.85 171
16139.05 150
16140.25 129
16141.45 142
16142.65 134
16143.85 172
16145.05 166
16146.25 146
16147.45 168
16148.65 164
16149.85 184
16151.05 149
16152.25 158
16153.45 179
16154.65 146
16155.85 149
16157.05 165
16158.25 154
16159.46 157
16160.66 138
16161.86 156
16163.06 156
16164.26 149
16165.46 149
16166.66 151
16167.86 166
16169.06 154
16170.27 155
16171.47 162
16172.67 166
16173.87 175
16175.07 161
16176.27 151
16177.47 134
16178.67 153
16179.88 172
16181.08 150
16182.28 166
16183.48 166
16184.68 158
16185.89 170
16187.09 154
16188.29 146
16189.49 162
16190.69 166
16191.90 146
16193.10 176
16194.30 154
16195.50 166
16196.70 172
16197.91 188
16199.11 177
16200.31 172
16201.51 158
16202.72 168
16203.92 168
16205.12 146
16206.32 145
16207.53 155
16208.73 170
16209.93 167
16211.13 181
16212.34 158
16213.54 168
16214.74 152
16215.95 164
16217.15 161
16218.35 167
16219.55 166
16220.76 163
16221.96 176
16223.16 172
16224.37 187
16225.57 178
16226.77 167
16227.98 169
16229.18 179
16230.38 181
16231.59 180
16232.79 176
16233.99 179
16235.20 174
16236.40 177
16237.61 160
16238.81 169
16240.01 181
16241.22 173
16242.42 189
16243.63 168
16244.83 184
16246.03 167
16247.24 199
16248.44 173
16249.65 196
16250.85 186
16252.05 173
16253.26 195
16254.46 182
16255.67 162
16256.87 177
16258.08 183
16259.28 191
16260.49 186
16261.69 171
16262.89 191
16264.10 213
16265.30 209
16266.51 205
16267.71 186
16268.92 181
16270.12 195
16271.33 183
16272.53 180
16273.74 200
16274.94 186
16276.15 194
16277.35 190
16278.56 196
16279.77 193
16280.97 186
16282.18 184
16283.38 190
16284.59 209
16285.79 189
16287.00 188
16288.20 211
16289.41 201
16290.61 202
16291.82 200
16293.03 169
16294.23 190
16295.44 184
16296.64 199
16297.85 191
16299.06 191
16300.26 169
16301.47 204
16302.67 186
16303.88 195
16305.09 199
16306.29 199
16307.50 192
16308.71 193
16309.91 209
16311.12 171
16312.33 170
16313.53 192
16314.74 189
16315.95 177
16317.15 172
16318.36 186
16319.57 183
16320.77 192
16321.98 178
16323.19 186
16324.39 184
16325.60 155
16326.81 186
16328.01 181
16329.22 169
16330.43 203
16331.64 176
16332.84 165
16334.05 163
16335.26 168
16336.47 163
16337.67 173
16338.88 184
16340.09 190
16341.30 164
16342.50 179
16343.71 149
16344.92 163
16346.13 162
16347.33 158
16348.54 152
16349.75 182
16350.96 170
16352.17 159
16353.37 143
16354.58 150
16355.79 175
16357.00 147
16358.21 161
16359.41 159
16360.62 153
16361.83 146
16363.04 174
16364.25 171
16365.46 165
16366.67 173
16367.87 161
16369.08 171
16370.29 143
16371.50 153
16372.71 149
16373.92 159
16375.13 146
16376.34 154
16377.54 153
16378.75 150
16379.96 146
16381.17 162
16382.38 176
16383.59 147
16384.80 152
16386.01 134
16387.22 140
16388.43 161
16389.64 154
16390.85 163
16392.05 160
16393.26 155
16394.47 156
16395.68 158
16396.89 158
16398.10 160
16399.31 152
16400.52 151
16401.73 144
16402.94 145
16404.15 166
16405.36 165
16406.57 142
16407.78 158
16408.99 150
16410.20 158
16411.41 168
16412.62 146
16413.83 166
16415.04 155
16416.25 164
16417.46 157
16418.67 158
16419.88 177
16421.10 169
16422.31 147
16423.52 158
16424.73 146
16425.94 162
16427.15 163
16428.36 162
16429.57 133
16430.78 152
16431.99 148
16433.20 157
16434.41 154
16435.63 157
16436.84 156
16438.05 152
16439.26 134
16440.47 162
16441.68 152
16442.89 128
16444.10 147
16445.32 142
16446.53 158
16447.74 154
16448.95 141
16450.16 139
16451.37 134
16452.59 147
16453.80 132
16455.01 158
16456.22 153
16457.43 152
16458.64 155
16459.86 141
16461.07 143
16462.28 160
16463.49 161
16464.70 142
16465.92 154
16467.13 149
16468.34 136
16469.55 139
16470.77 152
16471.98 152
16473.19 142
16474.40 162
16475.62 172
16476.83 159
16478.04 138
16479.25 136
16480.47 157
16481.68 164
16482.89 149
16484.11 131
16485.32 156
16486.53 167
16487.74 146
16488.96 152
16490.17 157
16491.38 147
16492.60 137
16493.81 159
16495.02 133
16496.24 127
16497.45 149
16498.66 142
16499.88 128
16501.09 142
16502.30 134
16503.52 121
16504.73 136
16505.94 114
16507.16 141
16508.37 137
16509.59 128
16510.80 158
16512.01 155
16513.23 148
16514.44 145
16515.66 144
16516.87 150
16518.08 139
16519.30 150
16520.51 155
16521.73 154
16522.94 148
16524.16 133
16525.37 157
16526.58 154
16527.80 145
16529.01 156
16530.23 173
16531.44 132
16532.66 151
16533.87 148
16535.09 146
16536.30 146
16537.52 151
16538.73 150
16539.95 156
16541.16 167
16542.38 154
16543.59 165
16544.81 161
16546.02 149
16547.24 152
16548.45 165
16549.67 188
16550.88 154
16552.10 146
16553.31 172
16554.53 156
16555.74 160
16556.96 149
16558.18 149
16559.39 167
16560.61 186
16561.82 186
16563.04 177
16564.25 171
16565.47 169
16566.69 161
16567.90 162
16569.12 172
16570.33 162
16571.55 170
16572.77 153
16573.98 164
16575.20 166
16576.41 182
16577.63 170
16578.85 170
16580.06 171
16581.28 161
16582.50 168
16583.71 189
16584.93 177
16586.15 179
16587.36 160
16588.58 183
16589.80 158
16591.01 157
16592.23 159
16593.45 159
16594.66 166
16595.88 165
16597.10 145
16598.32 149
16599.53 162
16600.75 170
16601.97 181
16603.18 151
16604.40 159
16605.62 139
16606.84 152
16608.05 155
16609.27 122
16610.49 161
16611.71 169
16612.92 145
16614.14 119
16615.36 146
16616.58 144
16617.79 142
16619.01 128
16620.23 139
16621.45 143
16622.67 154
16623.88 149
16625.10 155
16626.32 148
16627.54 139
16628.76 149
16629.97 157
16631.19 135
16632.41 141
16633.63 163
16634.85 148
16636.07 154
16637.29 136
16638.50 152
16639.72 154
16640.94 158
16642.16 140
16643.38 130
16644.60 148
16645.82 150
16647.03 145
16648.25 160
16649.47 137
16650.69 132
16651.91 152
16653.13 127
16654.35 145
16655.57 150
16656.79 142
16658.01 150
16659.23 141
16660.45 123
16661.66 143
16662.88 145
16664.10 133
16665.32 123
16666.54 153
16667.76 131
16668.98 127
16670.20 114
16671.42 125
16672.64 132
16673.86 137
16675.08 127
16676.30 147
16677.52 142
16678.74 134
16679.96 140
16681.18 149
16682.40 120
16683.62 161
16684.84 148
16686.06 145
16687.28 131
16688.50 152
16689.72 138
16690.94 145
16692.16 147
16693.39 129
16694.61 142
16695.83 144
16697.05 144
16698.27 130
16699.49 142
16700.71 139
16701.93 147
16703.15 128
16704.37 151
16705.59 143
16706.81 154
16708.04 138
16709.26 132
16710.48 126
16711.70 157
16712.92 147
16714.14 139
16715.36 136
16716.58 126
16717.81 137
16719.03 133
16720.25 143
16721.47 144
16722.69 142
16723.91 135
16725.14 143
16726.36 119
16727.58 152
16728.80 130
16730.02 125
16731.24 123
16732.47 136
16733.69 145
16734.91 144
16736.13 139
16737.36 154
16738.58 148
16739.80 150
16741.02 148
16742.24 137
16743.47 131
16744.69 143
16745.91 136
16747.13 139
16748.36 130
16749.58 129
16750.80 151
16752.02 131
16753.25 131
16754.47 123
16755.69 133
16756.92 125
16758.14 117
16759.36 132
16760.59 126
16761.81 159
16763.03 134
16764.25 144
16765.48 126
16766.70 132
16767.92 152
16769.15 134
16770.37 128
16771.59 120
16772.82 128
16774.04 147
16775.27 130
16776.49 123
16777.71 121
16778.94 133
16780.16 142
16781.38 130
16782.61 128
16783.83 127
16785.06 130
16786.28 139
16787.50 135
16788.73 126
16789.95 131
16791.18 134
16792.40 148
16793.62 128
16794.85 119
16796.07 145
16797.30 139
16798.52 121
16799.75 115
16800.97 141
16802.19 137
16803.42 139
16804.64 146
16805.87 140
16807.09 124
16808.32 131
16809.54 136
16810.77 124
16811.99 130
16813.22 116
16814.44 143
16815.67 136
16816.89 143
16818.12 121
16819.34 156
16820.57 157
16821.79 170
16823.02 136
16824.24 141
16825.47 143
16826.70 142
16827.92 132
16829.15 148
16830.37 137
16831.60 142
16832.82 149
16834.05 139
16835.27 139
16836.50 146
16837.73 162
16838.95 133
16840.18 142
16841.40 134
16842.63 134
16843.86 147
16845.08 137
16846.31 154
16847.53 158
16848.76 162
16849.99 171
16851.21 183
16852.44 155
16853.67 162
16854.89 162
16856.12 152
16857.35 159
16858.57 167
16859.80 161
16861.03 171
16862.25 182
16863.48 178
16864.71 149
16865.93 157
16867.16 159
16868.39 176
16869.61 177
16870.84 182
16872.07 160
16873.30 170
16874.52 182
16875.75 194
16876.98 197
16878.20 185
16879.43 204
16880.66 186
16881.89 176
16883.11 180
16884.34 177
16885.57 165
16886.80 180
16888.02 198
16889.25 181
16890.48 169
16891.71 179
16892.94 175
16894.16 163
16895.39 163
16896.62 189
16897.85 198
16899.08 195
16900.30 186
16901.53 187
16902.76 204
16903.99 188
16905.22 180
16906.45 191
16907.67 160
16908.90 160
16910.13 177
16911.36 173
16912.59 172
16913.82 176
16915.04 191
16916.27 168
16917.50 167
16918.73 163
16919.96 151
16921.19 159
16922.42 160
16923.65 158
16924.88 187
16926.10 140
16927.33 161
16928.56 168
16929.79 172
16931.02 151
16932.25 146
16933.48 169
16934.71 175
16935.94 151
16937.17 161
16938.40 189
16939.63 167
16940.86 157
16942.09 168
16943.32 159
16944.55 151
16945.78 141
16947.01 162
16948.24 153
16949.47 140
16950.70 167
16951.93 184
16953.16 155
16954.39 154
16955.62 175
16956.85 170
16958.08 153
16959.31 145
16960.54 152
16961.77 149
16963.00 158
16964.23 148
16965.46 173
16966.69 146
16967.92 163
16969.15 167
16970.38 183
16971.61 166
16972.84 155
16974.07 169
16975.30 151
16976.54 160
16977.77 154
16979.00 174
16980.23 154
16981.46 138
16982.69 167
16983.92 168
16985.15 129
16986.38 147
16987.62 169
16988.85 167
16990.08 145
16991.31 155
16992.54 150
16993.77 157
16995.00 145
16996.24 151
16997.47 140
16998.70 127
16999.93 130
17001.16 149
17002.39 149
17003.63 135
17004.86 146
17006.09 145
17007.32 147
17008.55 136
17009.79 131
17011.02 153
17012.25 129
17013.48 137
17014.72 152
17015.95 159
17017.18 146
17018.41 142
17019.64 160
17020.88 160
17022.11 143
17023.34 148
17024.58 141
17025.81 150
17027.04 139
17028.27 132
17029.51 140
17030.74 148
17031.97 134
17033.21 145
17034.44 150
17035.67 148
17036.90 133
17038.14 123
17039.37 156
17040.60 114
17041.84 130
17043.07 155
17044.30 150
17045.54 132
17046.77 130
17048.00 126
17049.24 132
17050.47 130
17051.70 150
17052.94 146
17054.17 123
17055.41 116
17056.64 125
17057.87 134
17059.11 114
17060.34 132
17061.58 150
17062.81 144
17064.04 112
17065.28 131
17066.51 130
17067.75 125
17068.98 110
17070.21 132
17071.45 149
17072.68 138
17073.92 127
17075.15 124
17076.39 126
17077.62 122
17078.86 128
17080.09 111
17081.33 138
17082.56 123
17083.80 135
17085.03 135
17086.26 125
17087.50 116
17088.73 140
17089.97 145
17091.20 118
17092.44 135
17093.68 125
17094.91 130
17096.15 94
17097.38 108
17098.62 114
17099.85 121
17101.09 123
17102.32 136
17103.56 116
17104.79 122
17106.03 117
17107.26 152
17108.50 127
17109.74 109
17110.97 126
17112.21 133
17113.44 121
17114.68 123
17115.92 139
17117.15 130
17118.39 125
17119.62 124
17120.86 116
17122.10 131
17123.33 111
17124.57 111
17125.80 140
17127.04 141
17128.28 103
17129.51 121
17130.75 122
17131.99 120
17133.22 104
17134.46 130
17135.70 131
17136.93 133
17138.17 120
17139.41 127
17140.64 141
17141.88 116
17143.12 110
17144.35 134
17145.59 112
17146.83 120
17148.07 122
17149.30 122
17150.54 107
17151.78 110
17153.02 110
17154.25 114
17155.49 119
17156.73 107
17157.96 120
17159.20 135
17160.44 105
17161.68 106
17162.92 120
17164.15 118
17165.39 127
17166.63 136
17167.87 136
17169.10 119
17170.34 126
17171.58 112
17172.82 113
17174.06 102
17175.29 114
17176.53 134
17177.77 123
17179.01 95
17180.25 105
17181.49 113
17182.72 135
17183.96 105
17185.20 111
17186.44 113
17187.68 118
17188.92 113
17190.15 127
17191.39 125
17192.63 100
17193.87 118
17195.11 120
17196.35 117
17197.59 102
17198.83 102
17200.07 121
17201.30 114
17202.54 115
17203.78 116
17205.02 130
17206.26 123
17207.50 123
17208.74 110
17209.98 114
17211.22 103
17212.46 106
17213.70 120
17214.94 133
17216.18 104
17217.42 112
17218.66 115
17219.90 111
17221.14 102
17222.38 132
17223.62 123
17224.86 104
17226.10 100
17227.34 121
17228.58 115
17229.82 109
17231.06 111
17232.30 110
17233.54 110
17234.78 111
17236.02 116
17237.26 115
17238.50 101
17239.74 105
17240.98 132
17242.22 120
17243.46 102
17244.70 117
17245.94 109
17247.18 104
17248.42 91
17249.66 98
17250.90 107
17252.14 115
17253.39 98
17254.63 113
17255.87 123
17257.11 111
17258.35 113
17259.59 109
17260.83 115
17262.07 96
17263.31 109
17264.56 107
17265.80 129
17267.04 92
17268.28 102
17269.52 106
17270.76 119
17272.00 96
17273.25 111
17274.49 99
17275.73 84
17276.97 105
17278.21 104
17279.45 103
17280.70 94
17281.94 108
17283.18 102
17284.42 104
17285.66 114
17286.91 110
17288.15 106
17289.39 103
17290.63 103
17291.88 109
17293.12 98
17294.36 104
17295.60 107
17296.85 118
17298.09 99
17299.33 94
17300.57 97
17301.82 103
17303.06 92
17304.30 75
17305.54 98
17306.79 106
17308.03 96
17309.27 99
17310.52 91
17311.76 110
17313.00 96
17314.25 112
17315.49 106
17316.73 106
17317.97 95
17319.22 98
17320.46 103
17321.71 115
17322.95 86
17324.19 84
17325.44 97
17326.68 110
17327.92 110
17329.17 101
17330.41 89
17331.65 84
17332.90 98
17334.14 97
17335.39 111
17336.63 109
17337.87 88
17339.12 99
17340.36 119
17341.61 113
17342.85 100
17344.09 105
17345.34 90
17346.58 97
17347.83 87
17349.07 100
17350.32 101
17351.56 129
17352.80 106
17354.05 97
17355.29 90
17356.54 97
17357.78 97
17359.03 110
17360.27 88
17361.52 117
17362.76 104
17364.01 100
17365.25 85
17366.50 105
17367.74 93
17368.99 81
17370.23 102
17371.48 92
17372.72 93
17373.97 89
17375.21 116
17376.46 103
17377.70 112
17378.95 103
17380.19 115
17381.44 89
17382.69 96
17383.93 90
17385.18 115
17386.42 113
17387.67 96
17388.91 109
17390.16 114
17391.41 98
17392.65 86
17393.90 93
17395.14 89
17396.39 99
17397.64 97
17398.88 88
17400.13 91
17401.37 105
17402.62 96
17403.87 114
17405.11 107
17406.36 91
17407.61 106
17408.85 98
17410.10 96
17411.35 86
17412.59 106
17413.84 97
17415.09 102
17416.33 95
17417.58 102
17418.83 110
17420.07 101
17421.32 115
17422.57 102
17423.82 103
17425.06 106
17426.31 99
17427.56 90
17428.80 100
17430.05 110
17431.30 128
17432.55 91
17433.79 109
17435.04 120
17436.29 105
17437.54 101
17438.78 97
17440.03 97
17441.28 100
17442.53 93
17443.77 103
17445.02 114
17446.27 102
17447.52 101
17448.77 97
17450.01 102
17451.26 93
17452.51 101
17453.76 104
17455.01 105
17456.25 105
17457.50 103
17458.75 106
17460.00 107
17461.25 97
17462.50 105
17463.74 91
17464.99 103
17466.24 107
17467.49 110
17468.74 93
17469.99 108
17471.24 114
17472.49 105
17473.73 110
17474.98 94
17476.23 117
17477.48 92
17478.73 121
17479.98 117
17481.23 103
17482.48 104
17483.73 98
17484.98 125
17486.23 117
17487.47 117
17488.72 99
17489.97 116
17491.22 126
17492.47 127
17493.72 120
17494.97 112
17496.22 91
17497.47 104
17498.72 106
17499.97 99
17501.22 97
17502.47 102
17503.72 113
17504.97 110
17506.22 114
17507.47 113
17508.72 122
17509.97 129
17511.22 100
17512.47 108
17513.72 113
17514.97 112
17516.22 133
17517.47 111
17518.72 108
17519.97 103
17521.22 98
17522.47 114
17523.72 100
17524.98 106
17526.23 114
17527.48 130
17528.73 132
17529.98 95
17531.23 112
17532.48 112
17533.73 112
17534.98 124
17536.23 118
17537.48 105
17538.74 113
17539.99 117
17541.24 125
17542.49 111
17543.74 120
17544.99 117
17546.24 123
17547.50 130
17548.75 113
17550.00 113
17551.25 101
17552.50 132
17553.75 109
17555.01 111
17556.26 121
17557.51 116
17558.76 117
17560.01 116
17561.26 115
17562.52 102
17563.77 116
17565.02 127
17566.27 125
17567.53 106
17568.78 128
17570.03 122
17571.28 117
17572.53 119
17573.79 135
17575.04 118
17576.29 110
17577.54 141
17578.80 133
17580.05 110
17581.30 120
17582.56 136
17583.81 135
17585.06 134
17586.31 142
17587.57 140
17588.82 137
17590.07 124
17591.33 107
17592.58 125
17593.83 131
17595.08 128
17596.34 118
17597.59 122
17598.84 112
17600.10 132
17601.35 108
17602.61 131
17603.86 126
17605.11 116
17606.37 135
17607.62 127
17608.87 124
17610.13 137
17611.38 134
17612.63 119
17613.89 116
17615.14 126
17616.40 147
17617.65 134
17618.90 147
17620.16 149
17621.41 124
17622.67 129
17623.92 138
17625.17 132
17626.43 136
17627.68 140
17628.94 142
17630.19 145
17631.45 110
17632.70 131
17633.96 117
17635.21 143
17636.47 130
17637.72 120
17638.97 131
17640.23 138
17641.48 156
17642.74 126
17643.99 136
17645.25 127
17646.50 120
17647.76 133
17649.01 144
17650.27 136
17651.52 132
17652.78 131
17654.04 141
17655.29 122
17656.55 137
17657.80 131
17659.06 118
17660.31 116
17661.57 121
17662.82 129
17664.08 117
17665.33 115
17666.59 120
17667.85 138
17669.10 110
17670.36 121
17671.61 118
17672.87 127
17674.13 131
17675.38 128
17676.64 134
17677.89 122
17679.15 116
17680.41 118
17681.66 137
17682.92 127
17684.18 121
17685.43 105
17686.69 100
17687.95 117
17689.20 136
17690.46 123
17691.71 129
17692.97 113
17694.23 109
17695.49 114
17696.74 123
17698.00 105
17699.26 117
17700.51 115
17701.77 110
17703.03 114
17704.28 106
17705.54 89
17706.80 95
17708.06 101
17709.31 102
17710.57 103
17711.83 117
17713.08 113
17714.34 111
17715.60 109
17716.86 108
17718.11 129
17719.37 129
17720.63 118
17721.89 89
17723.15 104
17724.40 110
17725.66 119
17726.92 118
17728.18 100
17729.43 110
17730.69 101
17731.95 97
17733.21 110
17734.47 115
17735.73 120
17736.98 113
17738.24 99
17739.50 113
17740.76 98
17742.02 116
17743.28 117
17744.53 96
17745.79 124
17747.05 104
17748.31 113
17749.57 105
17750.83 113
17752.09 115
17753.34 106
17754.60 96
17755.86 112
17757.12 123
17758.38 128
17759.64 99
17760.90 111
17762.16 105
17763.42 120
17764.68 119
17765.94 93
17767.19 92
17768.45 97
17769.71 114
17770.97 104
17772.23 93
17773.49 96
17774.75 111
17776.01 100
17777.27 95
17778.53 95
17779.79 95
17781.05 107
17782.31 117
17783.57 115
17784.83 106
17786.09 103
17787.35 98
17788.61 104
17789.87 107
17791.13 97
17792.39 104
17793.65 115
17794.91 101
17796.17 87
17797.43 84
17798.69 104
17799.95 112
17801.21 110
17802.47 91
17803.73 94
17805.00 95
17806.26 117
17807.52 92
17808.78 95
17810.04 93
17811.30 98
17812.56 97
17813.82 93
17815.08 100
17816.34 96
17817.60 96
17818.87 92
17820.13 90
17821.39 89
17822.65 96
17823.91 114
17825.17 101
17826.43 85
17827.69 89
17828.96 91
17830.22 118
17831.48 119
17832.74 92
17834.00 90
17835.26 84
17836.53 98
17837.79 81
17839.05 90
17840.31 102
17841.57 93
17842.84 91
17844.10 92
17845.36 106
17846.62 74
17847.88 89
17849.15 88
17850.41 99
17851.67 102
17852.93 97
17854.20 103
17855.46 107
17856.72 99
17857.98 88
17859.25 81
17860.51 84
17861.77 102
17863.03 89
17864.30 80
17865.56 92
17866.82 90
17868.09 98
17869.35 100
17870.61 108
17871.87 98
17873.14 74
17874.40 94
17875.66 101
17876.93 88
17878.19 75
17879.45 92
17880.72 104
17881.98 106
17883.24 93
17884.51 90
17885.77 96
17887.03 106
17888.30 106
17889.56 92
17890.83 91
17892.09 91
17893.35 102
17894.62 99
17895.88 93
17897.14 91
17898.41 89
17899.67 107
17900.94 96
17902.20 87
17903.46 81
17904.73 79
17905.99 95
17907.26 106
17908.52 88
17909.79 101
17911.05 99
17912.32 97
17913.58 88
17914.84 108
17916.11 90
17917.37 89
17918.64 104
17919.90 95
17921.17 96
17922.43 104
17923.70 104
17924.96 81
17926.23 99
17927.49 89
17928.76 106
17930.02 91
17931.29 105
17932.55 98
17933.82 101
17935.08 87
17936.35 94
17937.61 89
17938.88 98
17940.14 109
17941.41 110
17942.68 103
17943.94 96
17945.21 98
17946.47 99
17947.74 114
17949.00 91
17950.27 108
17951.54 97
17952.80 86
17954.07 91
17955.33 89
17956.60 95
17957.87 84
17959.13 87
17960.40 71
17961.66 87
17962.93 102
17964.20 96
17965.46 92
17966.73 82
17968.00 91
17969.26 78
17970.53 95
17971.80 93
17973.06 103
17974.33 91
17975.60 91
17976.86 83
17978.13 88
17979.40 98
17980.66 85
17981.93 92
17983.20 99
17984.46 98
17985.73 86
17987.00 66
17988.26 109
17989.53 90
17990.80 95
17992.07 94
17993.33 99
17994.60 90
17995.87 92
17997.14 93
17998.40 102
17999.67 107
18000.94 93
18002.21 92
18003.47 92
18004.74 96
18006.01 91
18007.28 89
18008.55 90
18009.81 90
18011.08 84
18012.35 93
18013.62 86
18014.89 96
18016.15 91
18017.42 87
18018.69 96
18019.96 85
18021.23 90
18022.49 102
18023.76 97
18025.03 85
18026.30 89
18027.57 102
18028.84 84
18030.11 101
18031.37 105
18032.64 95
18033.91 104
18035.18 98
18036.45 97
18037.72 92
18038.99 88
18040.26 99
18041.53 97
18042.79 108
18044.06 84
18045.33 91
18046.60 88
18047.87 101
18049.14 83
18050.41 91
18051.68 87
18052.95 86
18054.22 89
18055.49 97
18056.76 91
18058.03 100
18059.30 87
18060.57 102
18061.84 105
18063.11 92
18064.38 98
18065.65 103
18066.92 99
18068.19 92
18069.46 98
18070.73 92
18072.00 107
18073.27 111
18074.54 102
18075.81 104
18077.08 98
18078.35 93
18079.62 94
18080.89 93
18082.16 97
18083.43 87
18084.70 86
18085.97 93
18087.24 107
18088.51 83
18089.78 83
18091.05 91
18092.32 95
18093.59 90
18094.87 86
18096.14 92
18097.41 93
18098.68 89
18099.95 96
18101.22 92
18102.49 84
18103.76 88
18105.03 77
18106.31 102
18107.58 94
18108.85 97
18110.12 101
18111.39 100
18112.66 88
18113.93 92
18115.21 97
18116.48 92
18117.75 93
18119.02 89
18120.29 87
18121.56 96
18122.84 102
18124.11 102
18125.38 110
18126.65 111
18127.92 102
18129.20 89
18130.47 114
18131.74 93
18133.01 95
18134.29 100
18135.56 98
18136.83 103
18138.10 90
18139.38 95
18140.65 87
18141.92 96
18143.19 88
18144.47 76
18145.74 91
18147.01 95
18148.28 84
18149.56 93
18150.83 80
18152.10 80
18153.38 98
18154.65 87
18155.92 89
18157.19 85
18158.47 95
18159.74 80
18161.01 89
18162.29 105
18163.56 102
18164.83 98
18166.11 100
18167.38 106
18168.65 96
18169.93 88
18171.20 91
18172.48 87
18173.75 92
18175.02 79
18176.30 81
18177.57 96
18178.84 89
18180.12 83
18181.39 68
18182.67 101
18183.94 104
18185.21 100
18186.49 82
18187.76 84
18189.04 92
18190.31 85
18191.59 82
18192.86 93
18194.13 83
18195.41 98
18196.68 90
18197.96 78
18199.23 91
18200.51 94
18201.78 118
18203.06 89
18204.33 80
18205.61 90
18206.88 96
18208.16 93
18209.43 80
18210.71 98
18211.98 96
18213.26 96
18214.53 94
18215.81 87
18217.08 93
18218.36 85
18219.63 84
18220.91 93
18222.18 85
18223.46 94
18224.73 94
18226.01 99
18227.28 95
18228.56 87
18229.84 88
18231.11 95
18232.39 103
18233.66 79
18234.94 93
18236.21 92
18237.49 86
18238.77 102
18240.04 100
18241.32 93
18242.59 97
18243.87 81
18245.15 91
18246.42 96
18247.70 103
18248.98 99
18250.25 93
18251.53 105
18252.81 100
18254.08 84
18255.36 76
18256.63 91
18257.91 94
18259.19 102
18260.46 96
18261.74 101
18263.02 82
18264.30 108
18265.57 81
18266.85 82
18268.13 91
18269.40 105
18270.68 86
18271.96 93
18273.23 96
18274.51 85
18275.79 108
18277.07 94
18278.34 101
18279.62 89
18280.90 87
18282.18 99
18283.45 106
18284.73 100
18286.01 90
18287.29 96
18288.56 94
18289.84 89
18291.12 101
18292.40 81
18293.68 93
18294.95 99
18296.23 97
18297.51 94
18298.79 85
18300.07 103
18301.34 99
18302.62 87
18303.90 85
18305.18 77
18306.46 93
18307.74 92
18309.01 88
18310.29 81
18311.57 86
18312.85 73
18314.13 103
18315.41 88
18316.69 105
18317.96 70
18319.24 91
18320.52 88
18321.80 99
18323.08 90
18324.36 107
18325.64 89
18326.92 104
18328.20 109
18329.47 80
18330.75 99
18332.03 85
18333.31 97
18334.59 74
18335.87 92
18337.15 86
18338.43 89
18339.71 83
18340.99 116
18342.27 87
18343.55 90
18344.83 107
18346.11 109
18347.39 89
18348.67 82
18349.95 108
18351.23 83
18352.51 98
18353.79 85
18355.07 96
18356.35 76
18357.63 94
18358.91 102
18360.19 86
18361.47 75
18362.75 98
18364.03 94
18365.31 93
18366.59 104
18367.87 98
18369.15 98
18370.43 83
18371.71 83
18372.99 87
18374.27 76
18375.55 80
18376.83 91
18378.12 102
18379.40 105
18380.68 82
18381.96 83
18383.24 99
18384.52 100
18385.80 93
18387.08 90
18388.36 77
18389.65 88
18390.93 86
18392.21 102
18393.49 103
18394.77 96
18396.05 96
18397.33 99
18398.62 91
18399.90 67
18401.18 86
18402.46 95
18403.74 94
18405.02 85
18406.31 77
18407.59 99
18408.87 104
18410.15 92
18411.43 107
18412.72 92
18414.00 85
18415.28 94
18416.56 89
18417.84 73
18419.13 78
18420.41 81
18421.69 72
18422.97 96
18424.26 67
18425.54 87
18426.82 83
18428.10 84
18429.39 84
18430.67 94
18431.95 77
18433.23 88
18434.52 97
18435.80 96
18437.08 91
18438.37 82
18439.65 90
18440.93 65
18442.22 90
18443.50 103
18444.78 109
18446.06 86
18447.35 75
18448.63 74
18449.91 87
18451.20 94
18452.48 73
18453.76 80
18455.05 90
18456.33 95
18457.62 82
18458.90 99
18460.18 84
18461.47 92
18462.75 99
18464.03 93
18465.32 71
18466.60 67
18467.89 101
18469.17 90
18470.45 85
18471.74 89
18473.02 100
18474.31 96
18475.59 92
18476.88 82
18478.16 88
18479.44 87
18480.73 100
18482.01 99
18483.30 92
18484.58 77
18485.87 96
18487.15 96
18488.44 79
18489.72 86
18491.01 81
18492.29 104
18493.58 97
18494.86 70
18496.15 80
18497.43 80
18498.72 91
18500.00 83
18501.29 99
18502.57 91
18503.86 97
18505.14 98
18506.43 77
18507.71 108
18509.00 86
18510.28 90
18511.57 90
18512.85 85
18514.14 89
18515.42 99
18516.71 110
18518.00 78
18519.28 98
18520.57 97
18521.85 89
18523.14 73
18524.43 94
18525.71 89
18527.00 78
18528.28 69
18529.57 92
18530.86 82
18532.14 91
18533.43 79
18534.71 88
18536.00 92
18537.29 90
18538.57 92
18539.86 89
18541.15 99
18542.43 87
18543.72 94
18545.01 79
18546.29 87
18547.58 104
18548.87 74
18550.15 81
18551.44 90
18552.73 80
18554.01 93
18555.30 89
18556.59 82
18557.88 90
18559.16 84
18560.45 104
18561.74 83
18563.02 92
18564.31 83
18565.60 96
18566.89 98
18568.17 85
18569.46 101
18570.75 89
18572.04 91
18573.32 93
18574.61 96
18575.90 90
18577.19 104
18578.48 83
18579.76 92
18581.05 83
18582.34 98
18583.63 77
18584.92 93
18586.20 85
18587.49 91
18588.78 98
18590.07 82
18591.36 85
18592.64 88
18593.93 85
18595.22 90
18596.51 83
18597.80 106
18599.09 93
18600.38 83
18601.66 94
18602.95 99
18604.24 73
18605.53 80
18606.82 93
18608.11 93
18609.40 86
18610.69 81
18611.98 101
18613.26 96
18614.55 78
18615.84 87
18617.13 90
18618.42 111
18619.71 100
18621.00 111
18622.29 102
18623.58 89
18624.87 94
18626.16 93
18627.45 87
18628.74 95
18630.03 81
18631.32 88
18632.61 106
18633.89 87
18635.18 74
18636.47 94
18637.76 83
18639.05 90
18640.34 94
18641.63 92
18642.92 90
18644.21 86
18645.50 114
18646.79 86
18648.09 92
18649.38 82
18650.67 92
18651.96 88
18653.25 82
18654.54 90
18655.83 84
18657.12 97
18658.41 92
18659.70 98
18660.99 78
18662.28 89
18663.57 82
18664.86 83
18666.15 82
18667.44 86
18668.74 84
18670.03 90
18671.32 96
18672.61 79
18673.90 97
18675.19 89
18676.48 82
18677.77 67
18679.06 76
18680.36 83
18681.65 86
18682.94 99
18684.23 84
18685.52 89
18686.81 102
18688.11 82
18689.40 82
18690.69 106
18691.98 98
18693.27 84
18694.56 90
18695.86 102
18697.15 86
18698.44 88
18699.73 80
18701.02 70
18702.32 94
18703.61 80
18704.90 81
18706.19 88
18707.48 85
18708.78 88
18710.07 81
18711.36 77
18712.65 80
18713.95 90
18715.24 72
18716.53 84
18717.83 74
18719.12 78
18720.41 75
18721.70 90
18723.00 69
18724.29 72
18725.58 84
18726.87 72
18728.17 70
18729.46 84
18730.75 80
18732.05 67
18733.34 77
18734.63 79
18735.93 89
18737.22 74
18738.51 90
18739.81 72
18741.10 75
18742.39 77
18743.69 79
18744.98 75
18746.27 80
18747.57 85
18748.86 101
18750.16 87
18751.45 103
18752.74 98
18754.04 76
18755.33 88
18756.63 80
18757.92 77
18759.21 64
18760.51 83
18761.80 86
18763.10 83
18764.39 88
18765.69 83
18766.98 96
18768.27 70
18769.57 80
18770.86 93
18772.16 92
18773.45 75
18774.75 80
18776.04 81
18777.34 81
18778.63 79
18779.93 89
18781.22 88
18782.52 72
18783.81 76
18785.11 71
18786.40 87
18787.70 96
18788.99 95
18790.29 79
18791.58 72
18792.88 76
18794.17 79
18795.47 80
18796.76 76
18798.06 74
18799.35 76
18800.65 68
18801.94 68
18803.24 71
18804.54 60
18805.83 87
18807.13 77
18808.42 77
18809.72 80
18811.01 86
18812.31 68
18813.61 80
18814.90 76
18816.20 67
18817.49 78
18818.79 90
18820.09 84
18821.38 92
18822.68 76
18823.98 80
18825.27 77
18826.57 81
18827.87 78
18829.16 94
18830.46 80
18831.75 80
18833.05 77
18834.35 90
18835.64 82
18836.94 70
18838.24 82
18839.54 80
18840.83 92
18842.13 87
18843.43 86
18844.72 93
18846.02 80
18847.32 93
18848.61 84
18849.91 85
18851.21 99
18852.51 85
18853.80 73
18855.10 75
18856.40 84
18857.70 83
18858.99 87
18860.29 74
18861.59 84
18862.89 83
18864.18 93
18865.48 91
18866.78 80
18868.08 74
18869.38 87
18870.67 81
18871.97 70
18873.27 80
18874.57 95
18875.87 83
18877.16 79
18878.46 78
18879.76 81
18881.06 80
18882.36 81
18883.66 83
18884.95 86
18886.25 67
18887.55 82
18888.85 100
18890.15 92
18891.45 93
18892.75 84
18894.04 90
18895.34 78
18896.64 83
18897.94 85
18899.24 86
18900.54 63
18901.84 65
18903.14 66
18904.44 83
18905.74 90
18907.03 88
18908.33 69
18909.63 97
18910.93 81
18912.23 80
18913.53 70
18914.83 92
18916.13 74
18917.43 78
18918.73 83
18920.03 85
18921.33 73
18922.63 78
18923.93 89
18925.23 81
18926.53 67
18927.83 68
18929.13 84
18930.43 83
18931.73 74
18933.03 96
18934.33 75
18935.63 96
18936.93 66
18938.23 72
18939.53 58
18940.83 75
18942.13 89
18943.43 82
18944.73 74
18946.03 71
18947.33 82
18948.63 84
18949.93 69
18951.23 57
18952.53 90
18953.84 67
18955.14 71
18956.44 86
18957.74 86
18959.04 79
18960.34 70
18961.64 76
18962.94 84
18964.24 75
18965.54 74
18966.85 75
18968.15 72
18969.45 78
18970.75 76
18972.05 92
18973.35 76
18974.65 88
18975.96 74
18977.26 78
18978.56 65
18979.86 63
18981.16 69
18982.46 84
18983.77 83
18985.07 90
18986.37 69
18987.67 78
18988.97 67
18990.28 77
18991.58 70
18992.88 81
18994.18 82
18995.49 93
18996.79 81
18998.09 87
18999.39 83
19000.69 73
19002.00 79
19003.30 84
19004.60 81
19005.90 79
19007.21 63
19008.51 72
19009.81 79
19011.12 74
19012.42 63
19013.72 82
19015.02 77
19016.33 80
19017.63 75
19018.93 80
19020.24 80
19021.54 78
19022.84 64
19024.15 76
19025.45 64
19026.75 80
19028.06 83
19029.36 84
19030.66 82
19031.97 74
19033.27 82
19034.57 76
19035.88 72
19037.18 79
19038.48 77
19039.79 88
19041.09 80
19042.40 86
19043.70 97
19045.00 95
19046.31 66
19047.61 76
19048.92 85
19050.22 83
19051.52 81
19052.83 92
19054.13 83
19055.44 76
19056.74 76
19058.05 79
19059.35 77
19060.65 80
19061.96 72
19063.26 92
19064.57 70
19065.87 74
19067.18 95
19068.48 77
19069.79 85
19071.09 76
19072.40 82
19073.70 93
19075.01 95
19076.31 72
19077.62 77
19078.92 69
19080.23 82
19081.53 72
19082.84 66
19084.14 83
19085.45 78
19086.75 98
19088.06 81
19089.36 84
19090.67 67
19091.98 82
19093.28 82
19094.59 81
19095.89 68
19097.20 76
19098.50 92
19099.81 91
19101.12 70
19102.42 79
19103.73 75
19105.03 59
19106.34 66
19107.65 79
19108.95 91
19110.26 83
19111.56 86
19112.87 97
19114.18 75
19115.48 78
19116.79 83
19118.10 77
19119.40 74
19120.71 81
19122.02 86
19123.32 72
19124.63 65
19125.94 82
19127.24 78
19128.55 75
19129.86 79
19131.16 89
19132.47 89
19133.78 85
19135.08 90
19136.39 87
19137.70 79
19139.01 75
19140.31 93
19141.62 102
19142.93 82
19144.23 85
19145.54 86
19146.85 87
19148.16 82
19149.46 84
19150.77 87
19152.08 98
19153.39 77
19154.69 67
19156.00 71
19157.31 99
19158.62 66
19159.93 86
19161.23 71
19162.54 57
19163.85 74
19165.16 101
19166.47 75
19167.77 82
19169.08 81
19170.39 93
19171.70 92
19173.01 79
19174.32 74
19175.62 81
19176.93 75
19178.24 57
19179.55 61
19180.86 74
19182.17 89
19183.48 82
19184.78 69
19186.09 80
19187.40 81
19188.71 77
19190.02 92
19191.33 79
19192.64 78
19193.95 76
19195.26 74
19196.56 73
19197.87 74
19199.18 86
19200.49 71
19201.80 71
19203.11 67
19204.42 83
19205.73 73
19207.04 71
19208.35 72
19209.66 91
19210.97 78
19212.28 79
19213.59 84
19214.90 75
19216.21 70
19217.52 68
19218.83 78
19220.14 71
19221.45 86
19222.76 83
19224.07 70
19225.38 85
19226.69 82
19228.00 70
19229.31 88
19230.62 76
19231.93 70
19233.24 78
19234.55 70
19235.86 65
19237.17 76
19238.48 82
19239.79 74
19241.10 77
19242.41 89
19243.72 85
19245.03 85
19246.35 73
19247.66 62
19248.97 61
19250.28 71
19251.59 90
19252.90 81
19254.21 76
19255.52 57
19256.83 71
19258.14 74
19259.46 82
19260.77 65
19262.08 68
19263.39 89
19264.70 91
19266.01 61
19267.32 80
19268.64 80
19269.95 69
19271.26 71
19272.57 72
19273.88 79
19275.20 65
19276.51 74
19277.82 74
19279.13 72
19280.44 85
19281.75 84
19283.07 92
19284.38 71
19285.69 73
19287.00 83
19288.32 80
19289.63 75
19290.94 88
19292.25 74
19293.57 84
19294.88 54
19296.19 83
19297.50 89
19298.82 81
19300.13 80
19301.44 61
19302.75 89
19304.07 70
19305.38 68
19306.69 78
19308.01 82
19309.32 78
19310.63 80
19311.94 78
19313.26 88
19314.57 70
19315.88 98
19317.20 95
19318.51 86
19319.82 75
19321.14 80
19322.45 94
19323.76 84
19325.08 73
19326.39 75
19327.70 82
19329.02 72
19330.33 87
19331.65 82
19332.96 89
19334.27 69
19335.59 93
19336.90 76
19338.22 80
19339.53 76
19340.84 71
19342.16 77
19343.47 87
19344.79 82
19346.10 83
19347.41 83
19348.73 74
19350.04 78
19351.36 73
19352.67 91
19353.99 74
19355.30 72
19356.62 76
19357.93 74
19359.25 64
19360.56 78
19361.87 75
19363.19 65
19364.50 70
19365.82 71
19367.13 80
19368.45 69
19369.76 85
19371.08 74
19372.39 67
19373.71 51
19375.02 69
19376.34 72
19377.66 73
19378.97 61
19380.29 69
19381.60 77
19382.92 66
19384.23 54
19385.55 65
19386.86 83
19388.18 68
19389.50 61
19390.81 79
19392.13 59
19393.44 55
19394.76 94
19396.07 89
19397.39 83
19398.71 76
19400.02 104
19401.34 88
19402.65 59
19403.97 69
19405.29 77
19406.60 88
19407.92 67
19409.24 84
19410.55 71
19411.87 76
19413.19 72
19414.50 92
19415.82 79
19417.14 78
19418.45 62
19419.77 79
19421.09 72
19422.40 72
19423.72 59
19425.04 76
19426.35 85
19427.67 74
19428.99 91
19430.30 87
19431.62 73
19432.94 89
19434.26 84
19435.57 81
19436.89 86
19438.21 77
19439.53 93
19440.84 66
19442.16 59
19443.48 81
19444.80 94
19446.11 78
19447.43 79
19448.75 95
19450.07 71
19451.38 77
19452.70 66
19454.02 78
19455.34 56
19456.66 77
19457.97 60
19459.29 74
19460.61 77
19461.93 88
19463.25 65
19464.57 75
19465.88 72
19467.20 77
19468.52 91
19469.84 89
19471.16 83
19472.48 67
19473.79 87
19475.11 75
19476.43 93
19477.75 77
19479.07 71
19480.39 73
19481.71 66
19483.03 87
19484.34 87
19485.66 64
19486.98 70
19488.30 94
19489.62 85
19490.94 63
19492.26 72
19493.58 77
19494.90 60
19496.22 82
19497.54 76
19498.86 73
19500.18 80
19501.50 80
19502.81 66
19504.13 66
19505.45 73
19506.77 81
19508.09 90
19509.41 91
19510.73 81
19512.05 78
19513.37 94
19514.69 83
19516.01 69
19517.33 77
19518.65 90
19519.97 91
19521.29 79
19522.61 70
19523.93 81
19525.25 75
19526.57 93
19527.89 90
19529.22 82
19530.54 70
19531.86 83
19533.18 73
19534.50 74
19535.82 77
19537.14 71
19538.46 85
19539.78 67
19541.10 87
19542.42 66
19543.74 89
19545.06 75
19546.39 82
19547.71 77
19549.03 77
19550.35 58
19551.67 73
19552.99 75
19554.31 59
19555.63 72
19556.96 77
19558.28 81
19559.60 83
19560.92 54
19562.24 61
19563.56 85
19564.88 80
19566.21 69
19567.53 83
19568.85 82
19570.17 67
19571.49 81
19572.82 69
19574.14 68
19575.46 67
19576.78 79
19578.10 90
19579.43 70
19580.75 71
19582.07 66
19583.39 72
19584.72 69
19586.04 87
19587.36 84
19588.68 74
19590.01 58
19591.33 80
19592.65 80
19593.97 83
19595.30 76
19596.62 88
19597.94 83
19599.26 68
19600.59 74
19601.91 77
19603.23 69
19604.56 63
19605.88 84
19607.20 62
19608.53 88
19609.85 86
19611.17 82
19612.49 78
19613.82 73
19615.14 64
19616.47 75
19617.79 79
19619.11 68
19620.44 68
19621.76 73
19623.08 64
19624.41 82
19625.73 99
19627.05 81
19628.38 86
19629.70 80
19631.03 64
19632.35 63
19633.67 85
19635.00 78
19636.32 77
19637.65 79
19638.97 76
19640.29 71
19641.62 72
19642.94 69
19644.27 56
19645.59 76
19646.92 81
19648.24 89
19649.57 77
19650.89 64
19652.21 79
19653.54 66
19654.86 83
19656.19 83
19657.51 85
19658.84 75
19660.16 78
19661.49 71
19662.81 93
19664.14 74
19665.46 63
19666.79 75
19668.11 78
19669.44 81
19670.76 82
19672.09 81
19673.41 83
19674.74 70
19676.07 90
19677.39 80
19678.72 70
19680.04 76
19681.37 70
19682.69 72
19684.02 65
19685.34 77
19686.67 76
19688.00 87
19689.32 71
19690.65 61
19691.97 74
19693.30 82
19694.63 84
19695.95 80
19697.28 82
19698.60 81
19699.93 73
19701.26 66
19702.58 73
19703.91 82
19705.24 72
19706.56 74
19707.89 84
19709.22 89
19710.54 78
19711.87 81
19713.20 83
19714.52 76
19715.85 68
19717.18 91
19718.50 76
19719.83 74
19721.16 65
19722.48 88
19723.81 63
19725.14 76
19726.47 71
19727.79 78
19729.12 75
19730.45 77
19731.77 63
19733.10 81
19734.43 71
19735.76 69
19737.08 73
19738.41 75
19739.74 80
19741.07 67
19742.39 82
19743.72 75
19745.05 76
19746.38 72
19747.71 72
19749.03 75
19750.36 61
19751.69 76
19753.02 84
19754.35 82
19755.67 80
19757.00 65
19758.33 74
19759.66 75
19760.99 68
19762.31 83
19763.64 77
19764.97 74
19766.30 66
19767.63 76
19768.96 64
19770.29 64
19771.61 59
19772.94 71
19774.27 82
19775.60 87
19776.93 79
19778.26 63
19779.59 68
19780.92 78
19782.25 82
19783.57 86
19784.90 73
19786.23 74
19787.56 71
19788.89 75
19790.22 81
19791.55 88
19792.88 74
19794.21 73
19795.54 73
19796.87 85
19798.20 66
19799.53 77
19800.86 85
19802.19 77
19803.52 73
19804.85 69
19806.18 67
19807.50 71
19808.83 65
19810.16 81
19811.49 78
19812.82 81
19814.15 73
19815.49 71
19816.82 71
19818.15 62
19819.48 71
19820.81 79
19822.14 86
19823.47 73
19824.80 89
19826.13 95
19827.46 82
19828.79 90
19830.12 73
19831.45 76
19832.78 74
19834.11 78
19835.44 76
19836.77 69
19838.10 81
19839.44 64
19840.77 84
19842.10 68
19843.43 79
19844.76 70
19846.09 80
19847.42 90
19848.75 59
19850.08 74
19851.42 77
19852.75 73
19854.08 80
19855.41 74
19856.74 75
19858.07 57
19859.40 63
19860.74 75
19862.07 86
19863.40 67
19864.73 70
19866.06 80
19867.40 64
19868.73 59
19870.06 71
19871.39 68
19872.72 67
19874.06 78
19875.39 75
19876.72 82
19878.05 81
19879.38 75
19880.72 70
19882.05 67
19883.38 67
19884.71 75
19886.05 74
19887.38 70
19888.71 73
19890.04 65
19891.38 60
19892.71 72
19894.04 73
19895.38 80
19896.71 87
19898.04 75
19899.37 83
19900.71 67
19902.04 84
19903.37 68
19904.71 73
19906.04 87
19907.37 86
19908.71 51
19910.04 57
19911.37 72
19912.71 76
19914.04 69
19915.37 88
19916.71 98
19918.04 76
19919.37 64
19920.71 61
19922.04 66
19923.37 77
19924.71 81
19926.04 76
19927.38 75
19928.71 81
19930.04 74
19931.38 75
19932.71 84
19934.05 86
19935.38 91
19936.71 83
19938.05 83
19939.38 75
19940.72 70
19942.05 63
19943.39 62
19944.72 74
19946.06 74
19947.39 75
19948.72 69
19950.06 82
19951.39 82
19952.73 73
19954.06 62
19955.40 74
19956.73 79
19958.07 90
19959.40 95
19960.74 93
19962.07 80
19963.41 73
19964.74 80
19966.08 77
19967.41 77
19968.75 84
19970.08 77
19971.42 69
19972.76 72
19974.09 75
19975.43 80
19976.76 67
19978.10 70
19979.43 70
19980.77 75
19982.10 69
19983.44 75
19984.78 82
19986.11 82
19987.45 87
19988.78 80
19990.12 72
19991.46 72
19992.79 72
19994.13 65
19995.46 77
19996.80 85
19998.14 64
19999.47 81
20000.81 84
20002.15 72
20003.48 64
20004.82 81
20006.16 81
20007.49 68
20008.83 82
20010.17 65
20011.50 72
20012.84 72
20014.18 73
20015.51 79
20016.85 77
20018.19 63
20019.52 82
20020.86 70
20022.20 77
20023.53 69
20024.87 77
20026.21 74
20027.55 87
20028.88 62
20030.22 79
20031.56 80
20032.90 80
20034.23 95
20035.57 93
20036.91 81
20038.25 93
20039.58 77
20040.92 79
20042.26 83
20043.60 59
20044.93 68
20046.27 77
20047.61 75
20048.95 76
20050.29 88
20051.62 66
20052.96 65
20054.30 66
20055.64 87
20056.98 74
20058.32 78
20059.65 82
20060.99 79
20062.33 70
20063.67 64
20065.01 64
20066.35 71
20067.68 59
20069.02 73
20070.36 81
20071.70 78
20073.04 75
20074.38 69
20075.72 89
20077.06 79
20078.40 78
20079.73 67
20081.07 72
20082.41 78
20083.75 80
20085.09 84
20086.43 71
20087.77 70
20089.11 76
20090.45 82
20091.79 89
20093.13 73
20094.47 89
20095.81 83
20097.15 84
20098.48 66
20099.82 68
20101.16 71
20102.50 86
20103.84 60
20105.18 93
20106.52 84
20107.86 76
20109.20 75
20110.54 73
20111.88 67
20113.22 70
20114.56 74
20115.90 88
20117.24 84
20118.58 68
20119.93 54
20121.27 95
20122.61 80
20123.95 66
20125.29 64
20126.63 75
20127.97 83
20129.31 68
20130.65 71
20131.99 66
20133.33 72
20134.67 68
20136.01 81
