# Supplementary material for: MALDI-TOF MS typing enables the classification of brewing yeasts of the genus Saccharomyces to major beer styles
Source: PLoS One. 2017 Aug 9;12(8):e0181694. doi: 10.1371/journal.pone.0181694 (PMC5549903; doi:10.1371/journal.pone.0181694)
Supplement: S6 File — The directory includes 90 raw files and was zipped to “.zip”; the folder has three strains with 30 spectra per strain; S1 Text explains the raw files with an example and Table 1 represents the yeast strains used within the experiment. (ZIP) [file pone.0181694.s009.zip › 16-18/30275-3470-Lag-Lag-Lag-YPG-18h-E-E_2015-07-14_2_0_E5_1.dat]

2000.53 1027
2000.95 1077
2001.37 949
2001.79 943
2002.21 916
2002.64 978
2003.06 1103
2003.48 1097
2003.90 1005
2004.32 1003
2004.75 1008
2005.17 887
2005.59 930
2006.01 1075
2006.43 1047
2006.86 964
2007.28 1024
2007.70 984
2008.12 939
2008.55 966
2008.97 932
2009.39 865
2009.81 862
2010.24 842
2010.66 873
2011.08 939
2011.50 871
2011.93 821
2012.35 823
2012.77 885
2013.20 851
2013.62 804
2014.04 880
2014.46 940
2014.89 862
2015.31 941
2015.73 984
2016.16 951
2016.58 821
2017.00 920
2017.43 972
2017.85 838
2018.27 870
2018.70 1075
2019.12 1155
2019.54 952
2019.97 883
2020.39 969
2020.82 965
2021.24 986
2021.66 1038
2022.09 956
2022.51 1059
2022.94 1066
2023.36 1070
2023.78 988
2024.21 864
2024.63 772
2025.06 904
2025.48 841
2025.90 949
2026.33 913
2026.75 842
2027.18 829
2027.60 916
2028.03 945
2028.45 885
2028.88 938
2029.30 964
2029.72 981
2030.15 899
2030.57 931
2031.00 871
2031.42 934
2031.85 910
2032.27 880
2032.70 858
2033.12 881
2033.55 870
2033.97 942
2034.40 901
2034.82 919
2035.25 1020
2035.67 945
2036.10 849
2036.52 863
2036.95 902
2037.38 947
2037.80 883
2038.23 990
2038.65 896
2039.08 816
2039.50 894
2039.93 844
2040.36 901
2040.78 900
2041.21 881
2041.63 986
2042.06 767
2042.48 810
2042.91 831
2043.34 796
2043.76 969
2044.19 947
2044.62 1043
2045.04 967
2045.47 822
2045.89 771
2046.32 923
2046.75 814
2047.17 910
2047.60 875
2048.03 912
2048.45 819
2048.88 801
2049.31 911
2049.73 934
2050.16 944
2050.59 972
2051.01 944
2051.44 1014
2051.87 1086
2052.29 1089
2052.72 1030
2053.15 912
2053.58 832
2054.00 774
2054.43 877
2054.86 919
2055.28 926
2055.71 791
2056.14 893
2056.57 1048
2056.99 1055
2057.42 1059
2057.85 1092
2058.28 1025
2058.71 956
2059.13 1155
2059.56 1140
2059.99 1057
2060.42 972
2060.84 968
2061.27 923
2061.70 1022
2062.13 1029
2062.56 894
2062.98 1058
2063.41 1132
2063.84 1081
2064.27 997
2064.70 998
2065.13 1131
2065.55 975
2065.98 998
2066.41 1138
2066.84 960
2067.27 1053
2067.70 1136
2068.13 1023
2068.55 1005
2068.98 994
2069.41 935
2069.84 949
2070.27 1001
2070.70 955
2071.13 927
2071.56 1027
2071.99 892
2072.41 901
2072.84 890
2073.27 924
2073.70 869
2074.13 1007
2074.56 1057
2074.99 858
2075.42 946
2075.85 1025
2076.28 1023
2076.71 910
2077.14 936
2077.57 896
2078.00 1061
2078.43 1079
2078.86 981
2079.29 1067
2079.72 1041
2080.15 941
2080.58 1020
2081.01 1033
2081.44 1114
2081.87 1091
2082.30 975
2082.73 761
2083.16 902
2083.59 904
2084.02 912
2084.45 1038
2084.88 999
2085.31 949
2085.74 898
2086.17 1033
2086.60 984
2087.03 919
2087.46 807
2087.89 941
2088.32 938
2088.75 990
2089.18 923
2089.62 760
2090.05 852
2090.48 858
2090.91 1002
2091.34 861
2091.77 868
2092.20 878
2092.63 969
2093.06 1002
2093.49 866
2093.93 914
2094.36 888
2094.79 870
2095.22 929
2095.65 895
2096.08 832
2096.52 859
2096.95 852
2097.38 872
2097.81 959
2098.24 902
2098.67 979
2099.11 866
2099.54 863
2099.97 950
2100.40 963
2100.83 843
2101.27 830
2101.70 764
2102.13 787
2102.56 884
2102.99 788
2103.43 971
2103.86 905
2104.29 918
2104.72 968
2105.16 933
2105.59 849
2106.02 912
2106.45 861
2106.89 905
2107.32 1029
2107.75 975
2108.19 870
2108.62 1105
2109.05 1060
2109.48 1005
2109.92 864
2110.35 750
2110.78 974
2111.22 867
2111.65 908
2112.08 921
2112.52 816
2112.95 769
2113.38 903
2113.82 868
2114.25 803
2114.68 840
2115.12 1025
2115.55 922
2115.98 939
2116.42 916
2116.85 847
2117.28 856
2117.72 774
2118.15 800
2118.59 741
2119.02 826
2119.45 817
2119.89 848
2120.32 934
2120.76 933
2121.19 850
2121.62 763
2122.06 910
2122.49 1011
2122.93 885
2123.36 823
2123.80 919
2124.23 870
2124.66 832
2125.10 850
2125.53 873
2125.97 891
2126.40 907
2126.84 974
2127.27 942
2127.71 961
2128.14 869
2128.58 938
2129.01 900
2129.45 1011
2129.88 1057
2130.32 1155
2130.75 1005
2131.19 972
2131.62 955
2132.06 1049
2132.49 1121
2132.93 1090
2133.36 1045
2133.80 1017
2134.23 1000
2134.67 809
2135.11 920
2135.54 787
2135.98 835
2136.41 1008
2136.85 941
2137.28 922
2137.72 862
2138.16 781
2138.59 892
2139.03 897
2139.46 909
2139.90 921
2140.34 900
2140.77 898
2141.21 1010
2141.64 944
2142.08 953
2142.52 1062
2142.95 1020
2143.39 893
2143.83 987
2144.26 1029
2144.70 959
2145.14 928
2145.57 898
2146.01 925
2146.45 847
2146.88 803
2147.32 854
2147.76 931
2148.19 946
2148.63 852
2149.07 956
2149.50 1198
2149.94 1201
2150.38 1348
2150.81 1202
2151.25 1201
2151.69 1219
2152.13 1290
2152.56 1069
2153.00 1154
2153.44 1068
2153.88 979
2154.31 1003
2154.75 898
2155.19 1012
2155.63 995
2156.06 1082
2156.50 1024
2156.94 1028
2157.38 897
2157.82 894
2158.25 1089
2158.69 1030
2159.13 1081
2159.57 967
2160.01 872
2160.44 1089
2160.88 912
2161.32 949
2161.76 938
2162.20 1003
2162.63 1049
2163.07 1016
2163.51 957
2163.95 1024
2164.39 1085
2164.83 971
2165.27 1021
2165.70 1117
2166.14 1013
2166.58 967
2167.02 873
2167.46 1033
2167.90 1127
2168.34 1030
2168.78 900
2169.22 989
2169.65 1086
2170.09 1060
2170.53 1190
2170.97 996
2171.41 1015
2171.85 1053
2172.29 1091
2172.73 998
2173.17 1091
2173.61 1144
2174.05 1060
2174.49 1013
2174.93 926
2175.37 967
2175.81 1062
2176.25 1158
2176.69 1193
2177.13 1088
2177.57 1128
2178.01 1182
2178.45 1005
2178.89 1254
2179.33 1210
2179.77 1247
2180.21 1021
2180.65 986
2181.09 982
2181.53 1006
2181.97 1037
2182.41 1025
2182.85 938
2183.29 854
2183.73 993
2184.17 1064
2184.61 975
2185.05 795
2185.49 887
2185.93 1059
2186.37 1051
2186.81 1101
2187.25 1036
2187.69 990
2188.14 1006
2188.58 998
2189.02 1039
2189.46 1059
2189.90 1101
2190.34 1145
2190.78 927
2191.22 999
2191.66 971
2192.11 1016
2192.55 958
2192.99 986
2193.43 960
2193.87 873
2194.31 1101
2194.76 1029
2195.20 1128
2195.64 1040
2196.08 1056
2196.52 1048
2196.96 1091
2197.41 1084
2197.85 1187
2198.29 1145
2198.73 1012
2199.17 894
2199.62 1029
2200.06 1039
2200.50 823
2200.94 1088
2201.38 966
2201.83 861
2202.27 1041
2202.71 1090
2203.15 963
2203.60 855
2204.04 1095
2204.48 991
2204.92 943
2205.37 1035
2205.81 1039
2206.25 1084
2206.70 1090
2207.14 1058
2207.58 1045
2208.02 1014
2208.47 984
2208.91 1061
2209.35 1190
2209.80 1085
2210.24 1129
2210.68 1195
2211.13 1146
2211.57 1178
2212.01 1179
2212.46 1034
2212.90 1115
2213.34 1247
2213.79 1088
2214.23 1011
2214.67 1077
2215.12 926
2215.56 989
2216.00 1140
2216.45 1036
2216.89 975
2217.34 1048
2217.78 1021
2218.22 1017
2218.67 934
2219.11 983
2219.56 1073
2220.00 990
2220.44 1002
2220.89 1042
2221.33 1107
2221.78 1151
2222.22 1156
2222.67 966
2223.11 1068
2223.55 1166
2224.00 1172
2224.44 1076
2224.89 1079
2225.33 1062
2225.78 1067
2226.22 1079
2226.67 1073
2227.11 1180
2227.56 1113
2228.00 1212
2228.45 1189
2228.89 1135
2229.34 1066
2229.78 1149
2230.23 1372
2230.67 1134
2231.12 1248
2231.56 1234
2232.01 1338
2232.45 1301
2232.90 1091
2233.35 1146
2233.79 1212
2234.24 1185
2234.68 1243
2235.13 1104
2235.57 1072
2236.02 1106
2236.46 1089
2236.91 924
2237.36 1009
2237.80 1116
2238.25 1019
2238.69 1110
2239.14 921
2239.59 949
2240.03 982
2240.48 958
2240.92 1011
2241.37 934
2241.82 947
2242.26 946
2242.71 987
2243.16 1015
2243.60 1058
2244.05 969
2244.50 958
2244.94 992
2245.39 1011
2245.84 1025
2246.28 929
2246.73 1055
2247.18 1153
2247.62 1000
2248.07 940
2248.52 886
2248.96 1006
2249.41 924
2249.86 927
2250.31 1033
2250.75 964
2251.20 1001
2251.65 997
2252.10 942
2252.54 1039
2252.99 1010
2253.44 1117
2253.89 1176
2254.33 1129
2254.78 1246
2255.23 1264
2255.68 1087
2256.12 1002
2256.57 984
2257.02 1066
2257.47 988
2257.91 860
2258.36 1004
2258.81 948
2259.26 948
2259.71 989
2260.16 1013
2260.60 1081
2261.05 945
2261.50 1006
2261.95 1145
2262.40 1084
2262.84 1189
2263.29 1181
2263.74 1132
2264.19 1231
2264.64 1212
2265.09 1106
2265.54 1159
2265.98 1120
2266.43 1129
2266.88 1223
2267.33 1219
2267.78 1294
2268.23 1394
2268.68 1364
2269.13 1306
2269.58 1213
2270.03 1216
2270.47 1443
2270.92 1433
2271.37 1298
2271.82 1305
2272.27 1262
2272.72 1272
2273.17 1264
2273.62 1249
2274.07 1407
2274.52 1229
2274.97 1273
2275.42 1388
2275.87 1438
2276.32 1376
2276.77 1396
2277.22 1505
2277.67 1365
2278.12 1430
2278.57 1407
2279.02 1270
2279.47 1342
2279.92 1375
2280.37 1221
2280.82 1198
2281.27 1157
2281.72 1052
2282.17 1126
2282.62 1086
2283.07 1084
2283.52 1034
2283.97 924
2284.42 1062
2284.87 950
2285.32 884
2285.77 951
2286.22 1047
2286.67 1035
2287.13 908
2287.58 1010
2288.03 1173
2288.48 1189
2288.93 1422
2289.38 1503
2289.83 1557
2290.28 1780
2290.73 1785
2291.18 1699
2291.64 1796
2292.09 1824
2292.54 1810
2292.99 1594
2293.44 1516
2293.89 1474
2294.34 1460
2294.80 1369
2295.25 1328
2295.70 1392
2296.15 1273
2296.60 1074
2297.05 1105
2297.51 1115
2297.96 1045
2298.41 1128
2298.86 1065
2299.31 951
2299.77 1008
2300.22 1055
2300.67 1152
2301.12 1055
2301.57 1026
2302.03 1008
2302.48 984
2302.93 929
2303.38 988
2303.84 1044
2304.29 1063
2304.74 1023
2305.19 1036
2305.65 911
2306.10 1093
2306.55 1069
2307.01 1016
2307.46 1046
2307.91 1093
2308.36 1058
2308.82 1074
2309.27 1061
2309.72 1141
2310.18 1201
2310.63 1335
2311.08 1304
2311.54 1114
2311.99 1115
2312.44 1241
2312.90 1295
2313.35 1152
2313.80 1137
2314.26 1195
2314.71 1046
2315.16 1153
2315.62 1130
2316.07 1077
2316.52 1126
2316.98 1128
2317.43 1251
2317.88 1112
2318.34 1165
2318.79 1081
2319.25 1055
2319.70 1245
2320.15 1166
2320.61 1340
2321.06 1282
2321.52 1122
2321.97 1079
2322.43 1230
2322.88 1311
2323.33 1209
2323.79 1010
2324.24 1235
2324.70 1282
2325.15 1380
2325.61 1490
2326.06 1388
2326.52 1318
2326.97 1530
2327.43 1412
2327.88 1315
2328.34 1416
2328.79 1204
2329.25 1183
2329.70 1347
2330.16 1195
2330.61 1166
2331.07 1120
2331.52 1110
2331.98 1343
2332.43 1317
2332.89 1008
2333.34 1048
2333.80 1042
2334.25 1018
2334.71 921
2335.16 943
2335.62 1137
2336.08 988
2336.53 1088
2336.99 954
2337.44 1013
2337.90 1052
2338.35 976
2338.81 1015
2339.27 1115
2339.72 1172
2340.18 1186
2340.63 1113
2341.09 1261
2341.55 1178
2342.00 984
2342.46 1208
2342.91 1144
2343.37 1130
2343.83 1150
2344.28 1037
2344.74 1076
2345.20 985
2345.65 921
2346.11 981
2346.57 1022
2347.02 1174
2347.48 1232
2347.94 1149
2348.39 1144
2348.85 1213
2349.31 1200
2349.76 1255
2350.22 1229
2350.68 1212
2351.14 1238
2351.59 1130
2352.05 1020
2352.51 1047
2352.96 1016
2353.42 1033
2353.88 1092
2354.34 1141
2354.79 1057
2355.25 1040
2355.71 1013
2356.17 1049
2356.62 1062
2357.08 1016
2357.54 992
2358.00 1060
2358.46 1117
2358.91 1099
2359.37 1123
2359.83 1035
2360.29 1130
2360.74 1146
2361.20 1203
2361.66 1271
2362.12 1303
2362.58 1126
2363.04 1244
2363.49 1284
2363.95 1265
2364.41 1171
2364.87 1084
2365.33 1054
2365.79 1087
2366.24 1087
2366.70 1069
2367.16 1423
2367.62 1162
2368.08 1132
2368.54 1117
2369.00 1086
2369.46 1079
2369.91 1097
2370.37 1148
2370.83 1116
2371.29 1195
2371.75 1121
2372.21 1059
2372.67 964
2373.13 1075
2373.59 1107
2374.05 982
2374.51 1170
2374.97 1184
2375.42 1163
2375.88 1297
2376.34 1275
2376.80 1200
2377.26 1163
2377.72 1053
2378.18 1073
2378.64 1079
2379.10 1127
2379.56 1135
2380.02 1024
2380.48 1021
2380.94 987
2381.40 1052
2381.86 1297
2382.32 1063
2382.78 859
2383.24 912
2383.70 1018
2384.16 966
2384.62 1041
2385.08 1196
2385.54 1072
2386.00 1063
2386.47 1005
2386.93 1166
2387.39 951
2387.85 927
2388.31 1011
2388.77 938
2389.23 1064
2389.69 1121
2390.15 1029
2390.61 1029
2391.07 1089
2391.53 1243
2391.99 1196
2392.46 1074
2392.92 1067
2393.38 1070
2393.84 1075
2394.30 1121
2394.76 991
2395.22 940
2395.68 1068
2396.15 1193
2396.61 1097
2397.07 1067
2397.53 1221
2397.99 1178
2398.45 1150
2398.92 1117
2399.38 1190
2399.84 1127
2400.30 1167
2400.76 1043
2401.23 1058
2401.69 1086
2402.15 1144
2402.61 973
2403.07 896
2403.54 1030
2404.00 1077
2404.46 1090
2404.92 1098
2405.38 959
2405.85 991
2406.31 1030
2406.77 1166
2407.23 1056
2407.70 1032
2408.16 1044
2408.62 1036
2409.08 881
2409.55 895
2410.01 843
2410.47 821
2410.94 825
2411.40 940
2411.86 1019
2412.32 961
2412.79 1025
2413.25 986
2413.71 1122
2414.18 1060
2414.64 1029
2415.10 1006
2415.57 1019
2416.03 1068
2416.49 1199
2416.96 1226
2417.42 1253
2417.88 1211
2418.35 1162
2418.81 1061
2419.28 1141
2419.74 1230
2420.20 1055
2420.67 1098
2421.13 1235
2421.59 1094
2422.06 1149
2422.52 1192
2422.99 1081
2423.45 1032
2423.91 1140
2424.38 1149
2424.84 1261
2425.31 1222
2425.77 1055
2426.24 1117
2426.70 1043
2427.16 1007
2427.63 959
2428.09 1151
2428.56 1013
2429.02 1026
2429.49 1075
2429.95 1176
2430.42 1025
2430.88 957
2431.35 938
2431.81 963
2432.28 1082
2432.74 1027
2433.21 976
2433.67 1086
2434.14 1035
2434.60 1069
2435.07 1094
2435.53 1023
2436.00 1186
2436.46 1124
2436.93 1029
2437.39 964
2437.86 1075
2438.32 1217
2438.79 1176
2439.26 1173
2439.72 1150
2440.19 1241
2440.65 1178
2441.12 1203
2441.58 1162
2442.05 1155
2442.52 1232
2442.98 1165
2443.45 1126
2443.91 1122
2444.38 1160
2444.85 1165
2445.31 1341
2445.78 1177
2446.24 998
2446.71 1082
2447.18 1017
2447.64 1012
2448.11 888
2448.58 914
2449.04 951
2449.51 883
2449.98 1037
2450.44 1112
2450.91 954
2451.38 956
2451.84 1002
2452.31 1026
2452.78 966
2453.24 898
2453.71 1020
2454.18 1001
2454.64 1044
2455.11 1040
2455.58 1046
2456.05 1021
2456.51 1016
2456.98 1031
2457.45 933
2457.92 960
2458.38 1007
2458.85 1066
2459.32 1090
2459.79 1098
2460.25 928
2460.72 1097
2461.19 1064
2461.66 1045
2462.12 1036
2462.59 1059
2463.06 997
2463.53 919
2464.00 1046
2464.46 1066
2464.93 991
2465.40 1056
2465.87 916
2466.34 917
2466.80 942
2467.27 1000
2467.74 948
2468.21 1088
2468.68 1085
2469.15 986
2469.61 1019
2470.08 954
2470.55 1036
2471.02 966
2471.49 1064
2471.96 1066
2472.43 1004
2472.89 1110
2473.36 1198
2473.83 1192
2474.30 1056
2474.77 944
2475.24 934
2475.71 972
2476.18 1010
2476.65 1003
2477.12 935
2477.59 1029
2478.05 1118
2478.52 1004
2478.99 1021
2479.46 939
2479.93 1196
2480.40 1151
2480.87 1064
2481.34 1132
2481.81 1092
2482.28 995
2482.75 1022
2483.22 983
2483.69 953
2484.16 1050
2484.63 1074
2485.10 1022
2485.57 1088
2486.04 1074
2486.51 1165
2486.98 1109
2487.45 1220
2487.92 1174
2488.39 1241
2488.86 1170
2489.33 1071
2489.80 1117
2490.27 1277
2490.74 1033
2491.21 935
2491.68 1083
2492.15 1139
2492.62 984
2493.10 999
2493.57 1180
2494.04 1042
2494.51 1039
2494.98 1190
2495.45 1151
2495.92 1076
2496.39 1079
2496.86 1149
2497.33 1038
2497.80 1250
2498.28 1179
2498.75 978
2499.22 1005
2499.69 950
2500.16 908
2500.63 942
2501.10 1040
2501.58 1038
2502.05 1140
2502.52 1133
2502.99 1067
2503.46 1082
2503.93 1080
2504.41 1081
2504.88 1079
2505.35 1078
2505.82 1180
2506.29 1191
2506.76 1151
2507.24 1111
2507.71 1080
2508.18 1033
2508.65 1082
2509.13 1269
2509.60 1196
2510.07 1193
2510.54 1248
2511.01 1278
2511.49 1266
2511.96 1454
2512.43 1481
2512.90 1443
2513.38 1605
2513.85 1573
2514.32 1436
2514.80 1265
2515.27 1431
2515.74 1439
2516.21 1192
2516.69 1128
2517.16 1087
2517.63 1147
2518.11 1021
2518.58 1055
2519.05 1087
2519.53 1165
2520.00 1090
2520.47 1121
2520.95 1205
2521.42 1073
2521.89 1042
2522.37 1095
2522.84 1137
2523.31 1119
2523.79 1076
2524.26 1125
2524.73 1049
2525.21 1139
2525.68 1097
2526.16 1101
2526.63 1114
2527.10 1072
2527.58 1184
2528.05 1201
2528.52 1297
2529.00 1076
2529.47 1067
2529.95 988
2530.42 1079
2530.90 1169
2531.37 1207
2531.84 1110
2532.32 1068
2532.79 1172
2533.27 1197
2533.74 1168
2534.22 1198
2534.69 1203
2535.17 1209
2535.64 1231
2536.12 1129
2536.59 1178
2537.07 1084
2537.54 1041
2538.02 1005
2538.49 1172
2538.97 1186
2539.44 1094
2539.92 1000
2540.39 1064
2540.87 1155
2541.34 1098
2541.82 1088
2542.29 1209
2542.77 1113
2543.24 1052
2543.72 1147
2544.19 1098
2544.67 1136
2545.14 1180
2545.62 1150
2546.10 1167
2546.57 1180
2547.05 1371
2547.52 1347
2548.00 1240
2548.47 1287
2548.95 1302
2549.43 1387
2549.90 1323
2550.38 1367
2550.86 1185
2551.33 1190
2551.81 1407
2552.28 1442
2552.76 1331
2553.24 1369
2553.71 1161
2554.19 1108
2554.67 1262
2555.14 1281
2555.62 1248
2556.10 1195
2556.57 1271
2557.05 1144
2557.53 1259
2558.00 1072
2558.48 1132
2558.96 1201
2559.43 1163
2559.91 1244
2560.39 1071
2560.86 1109
2561.34 1035
2561.82 1143
2562.30 1127
2562.77 1144
2563.25 1006
2563.73 1189
2564.21 1056
2564.68 1049
2565.16 1029
2565.64 984
2566.12 1038
2566.59 1032
2567.07 977
2567.55 894
2568.03 1105
2568.50 1240
2568.98 1101
2569.46 1015
2569.94 1088
2570.42 1100
2570.89 966
2571.37 973
2571.85 1022
2572.33 993
2572.81 1043
2573.28 929
2573.76 1005
2574.24 1092
2574.72 1138
2575.20 1166
2575.68 1113
2576.15 1151
2576.63 964
2577.11 1028
2577.59 1040
2578.07 1100
2578.55 1034
2579.03 1096
2579.50 1051
2579.98 1021
2580.46 1014
2580.94 1091
2581.42 1145
2581.90 1145
2582.38 1062
2582.86 911
2583.34 850
2583.82 999
2584.30 1095
2584.77 1060
2585.25 1128
2585.73 1155
2586.21 1171
2586.69 1084
2587.17 1075
2587.65 1029
2588.13 1055
2588.61 1027
2589.09 1102
2589.57 1038
2590.05 1057
2590.53 1120
2591.01 1138
2591.49 1142
2591.97 1018
2592.45 943
2592.93 1047
2593.41 1194
2593.89 1143
2594.37 1207
2594.85 1163
2595.33 1108
2595.81 1059
2596.29 1205
2596.77 1058
2597.25 1036
2597.73 1144
2598.21 1136
2598.69 1075
2599.17 1043
2599.65 1081
2600.14 1067
2600.62 1101
2601.10 1019
2601.58 1047
2602.06 1140
2602.54 1027
2603.02 1089
2603.50 1094
2603.98 992
2604.46 1024
2604.95 1082
2605.43 1110
2605.91 1015
2606.39 1029
2606.87 1055
2607.35 1066
2607.83 1083
2608.31 1081
2608.80 1025
2609.28 1105
2609.76 1014
2610.24 1013
2610.72 1024
2611.20 976
2611.69 1050
2612.17 1124
2612.65 1166
2613.13 972
2613.61 936
2614.10 984
2614.58 1027
2615.06 1148
2615.54 1098
2616.02 1143
2616.51 1258
2616.99 1013
2617.47 1059
2617.95 1157
2618.44 1097
2618.92 1066
2619.40 1050
2619.88 1104
2620.37 1100
2620.85 1092
2621.33 1006
2621.81 1147
2622.30 1124
2622.78 1153
2623.26 1146
2623.75 1070
2624.23 1025
2624.71 1061
2625.19 1151
2625.68 1189
2626.16 1114
2626.64 972
2627.13 1082
2627.61 1123
2628.09 1104
2628.58 1184
2629.06 1184
2629.54 1109
2630.03 1059
2630.51 1030
2630.99 1105
2631.48 1087
2631.96 1050
2632.45 1101
2632.93 1131
2633.41 1206
2633.90 1287
2634.38 1319
2634.86 1104
2635.35 1055
2635.83 1007
2636.32 1236
2636.80 1147
2637.28 1099
2637.77 1035
2638.25 1021
2638.74 1087
2639.22 1138
2639.71 1053
2640.19 1126
2640.68 1055
2641.16 1060
2641.64 1136
2642.13 974
2642.61 924
2643.10 1035
2643.58 1169
2644.07 1113
2644.55 1086
2645.04 1106
2645.52 1067
2646.01 1119
2646.49 1084
2646.98 994
2647.46 1062
2647.95 1080
2648.43 1081
2648.92 1093
2649.40 1111
2649.89 1069
2650.37 1124
2650.86 1300
2651.34 1215
2651.83 1052
2652.32 1095
2652.80 1109
2653.29 1096
2653.77 1184
2654.26 1209
2654.74 1097
2655.23 1146
2655.72 1129
2656.20 1053
2656.69 1168
2657.17 1115
2657.66 1028
2658.15 1174
2658.63 1121
2659.12 1086
2659.60 1138
2660.09 1079
2660.58 1150
2661.06 1062
2661.55 997
2662.04 1245
2662.52 1175
2663.01 1059
2663.49 1028
2663.98 1074
2664.47 1015
2664.95 1012
2665.44 1083
2665.93 1321
2666.42 1320
2666.90 1075
2667.39 1145
2667.88 1114
2668.36 1118
2668.85 1074
2669.34 1147
2669.82 1096
2670.31 1016
2670.80 1157
2671.29 1229
2671.77 1217
2672.26 1267
2672.75 1217
2673.24 1276
2673.72 1457
2674.21 1394
2674.70 1427
2675.19 1263
2675.67 1445
2676.16 1439
2676.65 1359
2677.14 1339
2677.62 1355
2678.11 1284
2678.60 1396
2679.09 1239
2679.58 1291
2680.06 1230
2680.55 1174
2681.04 1243
2681.53 1177
2682.02 1228
2682.51 1171
2682.99 1178
2683.48 1223
2683.97 1106
2684.46 1193
2684.95 1204
2685.44 1166
2685.92 1192
2686.41 1318
2686.90 1238
2687.39 1098
2687.88 1141
2688.37 1113
2688.86 1096
2689.35 1375
2689.83 1226
2690.32 1064
2690.81 1107
2691.30 1145
2691.79 1077
2692.28 1003
2692.77 1135
2693.26 1061
2693.75 999
2694.24 1164
2694.73 1099
2695.22 1103
2695.71 993
2696.20 1054
2696.68 1209
2697.17 1371
2697.66 1211
2698.15 1283
2698.64 1220
2699.13 1167
2699.62 1157
2700.11 1204
2700.60 1087
2701.09 1060
2701.58 1022
2702.07 1142
2702.56 1178
2703.05 1133
2703.54 1221
2704.03 1209
2704.52 1167
2705.01 1186
2705.50 1096
2706.00 1106
2706.49 1011
2706.98 1159
2707.47 1109
2707.96 1213
2708.45 1136
2708.94 1059
2709.43 1051
2709.92 1174
2710.41 1132
2710.90 1048
2711.39 1032
2711.88 1116
2712.37 1156
2712.87 1019
2713.36 1114
2713.85 1219
2714.34 1156
2714.83 1137
2715.32 1064
2715.81 1032
2716.30 1010
2716.80 1077
2717.29 1063
2717.78 904
2718.27 1100
2718.76 1095
2719.25 1107
2719.75 1107
2720.24 992
2720.73 1001
2721.22 1217
2721.71 1095
2722.20 1174
2722.70 1106
2723.19 1184
2723.68 1171
2724.17 1201
2724.66 1148
2725.16 1229
2725.65 1098
2726.14 1029
2726.63 1083
2727.13 960
2727.62 1016
2728.11 990
2728.60 989
2729.10 1073
2729.59 1043
2730.08 1091
2730.57 1162
2731.07 1188
2731.56 1192
2732.05 1064
2732.54 1099
2733.04 1100
2733.53 1205
2734.02 1223
2734.52 1199
2735.01 1141
2735.50 1148
2736.00 1248
2736.49 1322
2736.98 1143
2737.47 1230
2737.97 1353
2738.46 1182
2738.95 1226
2739.45 1275
2739.94 1179
2740.44 1146
2740.93 1161
2741.42 1180
2741.92 1170
2742.41 1086
2742.90 1107
2743.40 1245
2743.89 1174
2744.39 1122
2744.88 1074
2745.37 1242
2745.87 1157
2746.36 1059
2746.86 1159
2747.35 1133
2747.84 1185
2748.34 1272
2748.83 1324
2749.33 1234
2749.82 1146
2750.32 1060
2750.81 1113
2751.30 1132
2751.80 1052
2752.29 985
2752.79 973
2753.28 1112
2753.78 1084
2754.27 1095
2754.77 1132
2755.26 1041
2755.76 1146
2756.25 1125
2756.75 1118
2757.24 1101
2757.74 1032
2758.23 1118
2758.73 1136
2759.22 1089
2759.72 1133
2760.21 994
2760.71 980
2761.20 999
2761.70 1134
2762.20 967
2762.69 985
2763.19 1099
2763.68 1177
2764.18 1060
2764.67 1064
2765.17 1073
2765.67 1100
2766.16 1135
2766.66 1068
2767.15 1023
2767.65 1078
2768.14 1116
2768.64 1088
2769.14 1122
2769.63 1185
2770.13 1136
2770.63 1109
2771.12 1065
2771.62 1030
2772.11 1180
2772.61 1178
2773.11 1150
2773.60 1069
2774.10 1122
2774.60 1211
2775.09 1237
2775.59 1291
2776.09 1178
2776.58 1152
2777.08 1268
2777.58 1264
2778.07 1244
2778.57 1164
2779.07 1138
2779.57 1121
2780.06 947
2780.56 1047
2781.06 1154
2781.55 1086
2782.05 1021
2782.55 1083
2783.05 1161
2783.54 1247
2784.04 1074
2784.54 1151
2785.04 1198
2785.53 1122
2786.03 998
2786.53 1021
2787.03 1185
2787.52 1140
2788.02 1210
2788.52 1155
2789.02 1160
2789.52 1172
2790.01 1082
2790.51 1129
2791.01 1170
2791.51 1139
2792.01 1065
2792.50 1168
2793.00 1153
2793.50 1141
2794.00 1226
2794.50 1231
2795.00 1043
2795.50 1186
2795.99 1047
2796.49 1183
2796.99 1256
2797.49 1359
2797.99 1292
2798.49 1238
2798.99 1115
2799.48 1139
2799.98 1065
2800.48 1184
2800.98 1271
2801.48 1222
2801.98 1081
2802.48 1154
2802.98 1058
2803.48 1114
2803.98 1100
2804.48 1004
2804.97 1045
2805.47 1063
2805.97 1158
2806.47 1324
2806.97 1279
2807.47 1327
2807.97 1087
2808.47 1091
2808.97 1125
2809.47 1225
2809.97 1214
2810.47 1296
2810.97 1142
2811.47 1216
2811.97 1342
2812.47 1394
2812.97 1325
2813.47 1368
2813.97 1333
2814.47 1366
2814.97 1359
2815.47 1329
2815.97 1297
2816.47 1194
2816.97 1210
2817.47 1133
2817.97 1192
2818.47 1213
2818.97 1162
2819.47 1105
2819.98 1094
2820.48 1074
2820.98 1144
2821.48 1136
2821.98 1097
2822.48 1155
2822.98 1147
2823.48 1004
2823.98 1050
2824.48 1035
2824.98 1136
2825.49 1113
2825.99 1199
2826.49 1322
2826.99 1237
2827.49 994
2827.99 996
2828.49 1116
2828.99 952
2829.50 984
2830.00 1027
2830.50 952
2831.00 987
2831.50 1062
2832.00 1064
2832.51 1047
2833.01 1166
2833.51 1168
2834.01 1140
2834.51 1147
2835.02 1049
2835.52 1071
2836.02 1057
2836.52 1045
2837.02 1127
2837.53 1154
2838.03 1135
2838.53 1182
2839.03 1185
2839.54 1178
2840.04 1114
2840.54 1032
2841.04 1117
2841.55 1162
2842.05 1318
2842.55 1195
2843.05 1317
2843.56 1277
2844.06 1137
2844.56 1134
2845.07 1166
2845.57 1180
2846.07 1092
2846.57 1089
2847.08 1243
2847.58 1161
2848.08 1171
2848.59 1293
2849.09 1412
2849.59 1345
2850.10 1364
2850.60 1378
2851.10 1345
2851.61 1228
2852.11 1214
2852.61 1228
2853.12 1085
2853.62 1095
2854.12 1212
2854.63 1118
2855.13 1189
2855.64 1178
2856.14 1157
2856.64 1054
2857.15 1102
2857.65 1169
2858.16 1208
2858.66 1171
2859.16 1422
2859.67 1327
2860.17 1148
2860.68 1174
2861.18 1074
2861.69 1168
2862.19 1166
2862.69 1149
2863.20 1186
2863.70 1178
2864.21 1038
2864.71 1070
2865.22 1071
2865.72 989
2866.23 1113
2866.73 1069
2867.24 1118
2867.74 1200
2868.25 1126
2868.75 1165
2869.26 1100
2869.76 1107
2870.27 1143
2870.77 1117
2871.28 1188
2871.78 1283
2872.29 1325
2872.79 1334
2873.30 1391
2873.80 1414
2874.31 1312
2874.81 1141
2875.32 1331
2875.83 1234
2876.33 1102
2876.84 1101
2877.34 1265
2877.85 1291
2878.35 1346
2878.86 1261
2879.37 1226
2879.87 1177
2880.38 1244
2880.88 1201
2881.39 1159
2881.90 1123
2882.40 1083
2882.91 1077
2883.41 1159
2883.92 1136
2884.43 1199
2884.93 1292
2885.44 1496
2885.95 1330
2886.45 1306
2886.96 1145
2887.47 1238
2887.97 1359
2888.48 1334
2888.99 1141
2889.49 1156
2890.00 1223
2890.51 1244
2891.01 1259
2891.52 1194
2892.03 1267
2892.54 1191
2893.04 1194
2893.55 1303
2894.06 1340
2894.56 1360
2895.07 1293
2895.58 1247
2896.09 1268
2896.59 1445
2897.10 1390
2897.61 1484
2898.12 1428
2898.62 1467
2899.13 1170
2899.64 1162
2900.15 1272
2900.65 1233
2901.16 1217
2901.67 1230
2902.18 1265
2902.69 1264
2903.19 1263
2903.70 1177
2904.21 1208
2904.72 1341
2905.23 1250
2905.73 1117
2906.24 1253
2906.75 1281
2907.26 1202
2907.77 1240
2908.28 1162
2908.79 1103
2909.29 1084
2909.80 1235
2910.31 1124
2910.82 1214
2911.33 1220
2911.84 1221
2912.35 1081
2912.85 1169
2913.36 1293
2913.87 1293
2914.38 1234
2914.89 1111
2915.40 1117
2915.91 1241
2916.42 1285
2916.93 1058
2917.44 1129
2917.95 1258
2918.45 1466
2918.96 1288
2919.47 1186
2919.98 1321
2920.49 1337
2921.00 1190
2921.51 1137
2922.02 1126
2922.53 1159
2923.04 1298
2923.55 1363
2924.06 1349
2924.57 1406
2925.08 1303
2925.59 1361
2926.10 1345
2926.61 1464
2927.12 1329
2927.63 1269
2928.14 1274
2928.65 1291
2929.16 1252
2929.67 1219
2930.18 1238
2930.69 1108
2931.20 1137
2931.71 1186
2932.22 1178
2932.73 1157
2933.25 1215
2933.76 1279
2934.27 1214
2934.78 1169
2935.29 1356
2935.80 1087
2936.31 1183
2936.82 1288
2937.33 1238
2937.84 1228
2938.35 1146
2938.87 1196
2939.38 1389
2939.89 1472
2940.40 1737
2940.91 1505
2941.42 1488
2941.93 1590
2942.44 1555
2942.96 1651
2943.47 1708
2943.98 1566
2944.49 1468
2945.00 1443
2945.51 1462
2946.03 1516
2946.54 1395
2947.05 1300
2947.56 1353
2948.07 1312
2948.59 1214
2949.10 1223
2949.61 1152
2950.12 1132
2950.63 1101
2951.15 1126
2951.66 1115
2952.17 1195
2952.68 1198
2953.19 1184
2953.71 1071
2954.22 1109
2954.73 1091
2955.24 1004
2955.76 1102
2956.27 1179
2956.78 1253
2957.30 1115
2957.81 1200
2958.32 1254
2958.83 1237
2959.35 1200
2959.86 1215
2960.37 1236
2960.89 1168
2961.40 1369
2961.91 1265
2962.43 1184
2962.94 1122
2963.45 1199
2963.96 1235
2964.48 1140
2964.99 1272
2965.51 1146
2966.02 1116
2966.53 1359
2967.05 1263
2967.56 1241
2968.07 1105
2968.59 1295
2969.10 1206
2969.61 1117
2970.13 1139
2970.64 1275
2971.16 1342
2971.67 1211
2972.18 1156
2972.70 1376
2973.21 1283
2973.73 1227
2974.24 1352
2974.75 1356
2975.27 1382
2975.78 1270
2976.30 1136
2976.81 1240
2977.33 1380
2977.84 1408
2978.36 1288
2978.87 1370
2979.38 1433
2979.90 1415
2980.41 1420
2980.93 1234
2981.44 1320
2981.96 1305
2982.47 1434
2982.99 1279
2983.50 1335
2984.02 1381
2984.53 1386
2985.05 1458
2985.56 1348
2986.08 1395
2986.59 1500
2987.11 1553
2987.63 1467
2988.14 1497
2988.66 1549
2989.17 1543
2989.69 1390
2990.20 1406
2990.72 1427
2991.23 1449
2991.75 1483
2992.27 1577
2992.78 1424
2993.30 1430
2993.81 1450
2994.33 1436
2994.84 1607
2995.36 1662
2995.88 1756
2996.39 1723
2996.91 1731
2997.43 1703
2997.94 1838
2998.46 1728
2998.97 1740
2999.49 1900
3000.01 1958
3000.52 1789
3001.04 1826
3001.56 1988
3002.07 2122
3002.59 2373
3003.11 2558
3003.62 2651
3004.14 3025
3004.66 3428
3005.17 3554
3005.69 3406
3006.21 3603
3006.72 3606
3007.24 3158
3007.76 3153
3008.28 2956
3008.79 2635
3009.31 2358
3009.83 1996
3010.34 1896
3010.86 1848
3011.38 1683
3011.90 1767
3012.41 1397
3012.93 1421
3013.45 1491
3013.97 1472
3014.48 1494
3015.00 1424
3015.52 1473
3016.04 1583
3016.56 1567
3017.07 1504
3017.59 1471
3018.11 1366
3018.63 1470
3019.15 1479
3019.66 1364
3020.18 1264
3020.70 1320
3021.22 1327
3021.74 1422
3022.26 1539
3022.77 1402
3023.29 1355
3023.81 1285
3024.33 1445
3024.85 1541
3025.37 1428
3025.88 1540
3026.40 1575
3026.92 1553
3027.44 1499
3027.96 1235
3028.48 1409
3029.00 1297
3029.52 1272
3030.04 1380
3030.55 1348
3031.07 1313
3031.59 1359
3032.11 1442
3032.63 1369
3033.15 1295
3033.67 1253
3034.19 1312
3034.71 1364
3035.23 1332
3035.75 1346
3036.27 1398
3036.79 1394
3037.31 1264
3037.83 1214
3038.35 1339
3038.87 1285
3039.39 1217
3039.91 1210
3040.42 1280
3040.94 1324
3041.46 1276
3041.98 1175
3042.50 1254
3043.03 1219
3043.55 1202
3044.07 1303
3044.59 1219
3045.11 1185
3045.63 1286
3046.15 1452
3046.67 1347
3047.19 1249
3047.71 1459
3048.23 1317
3048.75 1223
3049.27 1317
3049.79 1271
3050.31 1396
3050.83 1359
3051.35 1319
3051.87 1263
3052.39 1192
3052.92 1202
3053.44 1264
3053.96 1286
3054.48 1257
3055.00 1294
3055.52 1215
3056.04 1152
3056.56 1326
3057.09 1141
3057.61 1146
3058.13 1246
3058.65 1415
3059.17 1287
3059.69 1292
3060.21 1238
3060.74 1248
3061.26 1245
3061.78 1220
3062.30 1440
3062.82 1372
3063.34 1223
3063.87 1339
3064.39 1341
3064.91 1423
3065.43 1483
3065.95 1530
3066.48 1422
3067.00 1423
3067.52 1446
3068.04 1564
3068.57 1587
3069.09 1440
3069.61 1404
3070.13 1343
3070.66 1489
3071.18 1482
3071.70 1506
3072.22 1567
3072.75 1573
3073.27 1461
3073.79 1524
3074.31 1576
3074.84 1592
3075.36 1412
3075.88 1328
3076.41 1394
3076.93 1589
3077.45 1640
3077.97 1609
3078.50 1669
3079.02 1716
3079.54 1750
3080.07 1877
3080.59 1716
3081.11 1834
3081.64 1966
3082.16 1949
3082.68 1888
3083.21 1821
3083.73 1759
3084.26 1774
3084.78 1910
3085.30 1929
3085.83 1791
3086.35 1867
3086.87 1936
3087.40 2076
3087.92 2117
3088.45 2438
3088.97 2637
3089.49 2903
3090.02 3073
3090.54 3320
3091.07 3288
3091.59 3174
3092.11 3061
3092.64 2943
3093.16 2882
3093.69 2546
3094.21 2255
3094.74 2044
3095.26 1964
3095.79 1847
3096.31 1814
3096.84 1895
3097.36 1858
3097.89 1921
3098.41 2017
3098.93 1928
3099.46 1947
3099.98 2124
3100.51 2413
3101.03 2676
3101.56 3127
3102.09 3160
3102.61 3328
3103.14 3729
3103.66 4199
3104.19 4380
3104.71 4825
3105.24 4322
3105.76 3501
3106.29 3459
3106.81 2883
3107.34 2709
3107.86 2564
3108.39 2405
3108.92 2096
3109.44 1843
3109.97 2143
3110.49 1957
3111.02 1681
3111.55 1754
3112.07 1853
3112.60 1815
3113.12 1646
3113.65 1601
3114.18 1680
3114.70 1607
3115.23 1605
3115.75 1761
3116.28 1775
3116.81 1688
3117.33 1478
3117.86 1603
3118.39 1524
3118.91 1606
3119.44 1713
3119.97 1694
3120.49 1682
3121.02 1680
3121.55 1746
3122.07 1739
3122.60 1735
3123.13 1833
3123.65 1676
3124.18 1669
3124.71 1644
3125.24 1634
3125.76 1808
3126.29 1658
3126.82 1507
3127.34 1613
3127.87 1557
3128.40 1592
3128.93 1434
3129.45 1328
3129.98 1608
3130.51 1471
3131.04 1369
3131.56 1322
3132.09 1368
3132.62 1444
3133.15 1377
3133.68 1295
3134.20 1457
3134.73 1573
3135.26 1491
3135.79 1308
3136.32 1324
3136.84 1382
3137.37 1388
3137.90 1416
3138.43 1449
3138.96 1406
3139.48 1294
3140.01 1393
3140.54 1467
3141.07 1299
3141.60 1341
3142.13 1356
3142.66 1283
3143.18 1455
3143.71 1381
3144.24 1336
3144.77 1253
3145.30 1398
3145.83 1378
3146.36 1334
3146.89 1346
3147.41 1491
3147.94 1405
3148.47 1430
3149.00 1517
3149.53 1658
3150.06 1560
3150.59 1584
3151.12 1527
3151.65 1440
3152.18 1458
3152.71 1482
3153.24 1561
3153.77 1390
3154.30 1495
3154.82 1406
3155.35 1430
3155.88 1382
3156.41 1349
3156.94 1391
3157.47 1515
3158.00 1408
3158.53 1315
3159.06 1494
3159.59 1511
3160.12 1438
3160.65 1580
3161.18 1596
3161.71 1465
3162.24 1499
3162.77 1513
3163.30 1401
3163.83 1414
3164.37 1490
3164.90 1327
3165.43 1392
3165.96 1494
3166.49 1233
3167.02 1342
3167.55 1225
3168.08 1084
3168.61 1179
3169.14 1173
3169.67 1222
3170.20 1178
3170.73 1155
3171.26 1102
3171.80 1414
3172.33 1300
3172.86 1374
3173.39 1372
3173.92 1413
3174.45 1366
3174.98 1480
3175.51 1390
3176.05 1427
3176.58 1339
3177.11 1336
3177.64 1347
3178.17 1396
3178.70 1367
3179.23 1387
3179.77 1273
3180.30 1214
3180.83 1197
3181.36 1243
3181.89 1222
3182.43 1192
3182.96 1210
3183.49 1144
3184.02 1155
3184.55 1192
3185.09 1206
3185.62 1071
3186.15 1101
3186.68 1132
3187.21 1190
3187.75 1285
3188.28 1184
3188.81 1202
3189.34 1268
3189.88 1222
3190.41 1270
3190.94 1348
3191.47 1284
3192.01 1278
3192.54 1286
3193.07 1284
3193.61 1282
3194.14 1265
3194.67 1287
3195.20 1363
3195.74 1307
3196.27 1295
3196.80 1275
3197.34 1418
3197.87 1484
3198.40 1379
3198.94 1432
3199.47 1466
3200.00 1423
3200.54 1470
3201.07 1484
3201.60 1396
3202.14 1429
3202.67 1409
3203.21 1482
3203.74 1416
3204.27 1304
3204.81 1422
3205.34 1417
3205.87 1475
3206.41 1446
3206.94 1328
3207.48 1462
3208.01 1634
3208.54 1779
3209.08 1789
3209.61 1757
3210.15 1827
3210.68 1821
3211.22 1950
3211.75 1902
3212.28 1884
3212.82 1885
3213.35 1761
3213.89 1653
3214.42 1745
3214.96 1803
3215.49 1805
3216.03 1510
3216.56 1583
3217.10 1514
3217.63 1273
3218.17 1487
3218.70 1280
3219.24 1219
3219.77 1445
3220.31 1457
3220.84 1285
3221.38 1439
3221.91 1565
3222.45 1585
3222.98 1575
3223.52 1625
3224.05 1813
3224.59 1764
3225.12 1696
3225.66 1745
3226.19 1700
3226.73 1718
3227.27 1663
3227.80 1502
3228.34 1412
3228.87 1622
3229.41 1573
3229.94 1371
3230.48 1431
3231.02 1546
3231.55 1665
3232.09 1675
3232.62 1610
3233.16 1617
3233.70 1572
3234.23 1472
3234.77 1535
3235.31 1668
3235.84 1503
3236.38 1541
3236.91 1610
3237.45 1579
3237.99 1579
3238.52 1670
3239.06 1707
3239.60 1658
3240.13 1615
3240.67 1477
3241.21 1392
3241.75 1557
3242.28 1612
3242.82 1628
3243.36 1593
3243.89 1579
3244.43 1541
3244.97 1614
3245.50 1736
3246.04 1737
3246.58 1703
3247.12 1689
3247.65 1733
3248.19 1726
3248.73 1935
3249.27 1870
3249.80 2030
3250.34 2058
3250.88 2382
3251.42 2631
3251.95 2832
3252.49 2678
3253.03 3002
3253.57 3083
3254.11 3178
3254.64 3063
3255.18 3041
3255.72 2846
3256.26 2704
3256.80 2620
3257.33 2505
3257.87 2433
3258.41 2256
3258.95 2236
3259.49 2234
3260.02 2141
3260.56 2094
3261.10 2236
3261.64 2326
3262.18 2738
3262.72 2643
3263.26 2502
3263.79 2876
3264.33 2908
3264.87 3169
3265.41 3395
3265.95 3369
3266.49 3505
3267.03 3577
3267.57 3662
3268.11 3558
3268.64 3123
3269.18 2941
3269.72 3122
3270.26 2859
3270.80 2625
3271.34 2227
3271.88 2164
3272.42 2261
3272.96 2002
3273.50 1868
3274.04 2006
3274.58 2175
3275.12 2220
3275.66 2249
3276.20 2355
3276.74 2254
3277.28 2286
3277.82 2464
3278.36 2295
3278.90 2197
3279.44 2204
3279.98 2443
3280.52 2295
3281.06 2133
3281.60 2115
3282.14 2136
3282.68 2051
3283.22 2266
3283.76 2159
3284.30 2200
3284.84 2154
3285.38 2076
3285.92 2121
3286.46 2237
3287.00 2332
3287.54 2267
3288.08 2144
3288.62 2144
3289.16 2235
3289.70 2168
3290.24 2165
3290.79 2249
3291.33 2325
3291.87 2461
3292.41 2530
3292.95 2479
3293.49 2605
3294.03 2777
3294.57 3085
3295.11 3263
3295.66 3486
3296.20 3449
3296.74 3301
3297.28 3355
3297.82 3149
3298.36 3251
3298.90 3238
3299.45 3051
3299.99 2935
3300.53 2781
3301.07 2551
3301.61 2492
3302.16 2519
3302.70 2319
3303.24 2236
3303.78 2291
3304.32 2332
3304.87 2228
3305.41 2248
3305.95 2324
3306.49 2250
3307.03 2368
3307.58 2516
3308.12 2252
3308.66 2158
3309.20 2251
3309.75 2156
3310.29 2178
3310.83 2281
3311.37 2399
3311.92 2509
3312.46 2567
3313.00 2457
3313.54 2351
3314.09 2403
3314.63 2447
3315.17 2486
3315.72 2644
3316.26 2565
3316.80 2702
3317.35 3085
3317.89 3324
3318.43 3448
3318.97 3834
3319.52 3560
3320.06 3838
3320.60 3820
3321.15 3511
3321.69 3478
3322.23 3808
3322.78 3605
3323.32 3411
3323.87 3279
3324.41 3181
3324.95 3189
3325.50 3195
3326.04 3062
3326.58 3132
3327.13 2902
3327.67 2765
3328.22 2981
3328.76 2805
3329.30 2717
3329.85 2726
3330.39 2999
3330.94 3451
3331.48 3931
3332.03 4631
3332.57 5837
3333.11 7004
3333.66 8963
3334.20 10125
3334.75 12095
3335.29 14763
3335.84 16387
3336.38 17488
3336.93 17944
3337.47 17858
3338.02 17572
3338.56 16269
3339.11 14637
3339.65 12697
3340.20 10565
3340.74 8615
3341.29 7485
3341.83 6076
3342.38 5174
3342.92 4120
3343.47 3512
3344.01 3069
3344.56 2878
3345.10 2730
3345.65 2470
3346.19 2569
3346.74 2454
3347.28 2435
3347.83 2369
3348.38 2264
3348.92 2113
3349.47 2174
3350.01 2259
3350.56 2331
3351.10 2142
3351.65 1946
3352.20 1847
3352.74 2111
3353.29 2252
3353.83 1969
3354.38 2071
3354.93 2063
3355.47 2261
3356.02 2202
3356.56 2053
3357.11 2149
3357.66 2099
3358.20 2216
3358.75 2216
3359.30 2219
3359.84 2249
3360.39 2077
3360.94 1928
3361.48 2150
3362.03 2186
3362.58 2216
3363.12 2297
3363.67 2084
3364.22 2107
3364.76 2185
3365.31 2134
3365.86 2065
3366.41 2143
3366.95 2178
3367.50 2020
3368.05 2088
3368.59 2133
3369.14 2143
3369.69 2125
3370.24 2244
3370.78 2332
3371.33 2522
3371.88 2847
3372.43 3202
3372.97 3459
3373.52 3675
3374.07 3869
3374.62 4069
3375.17 4106
3375.71 3922
3376.26 3582
3376.81 3508
3377.36 3436
3377.91 3058
3378.45 2685
3379.00 2732
3379.55 2380
3380.10 2268
3380.65 2056
3381.19 1971
3381.74 1973
3382.29 1705
3382.84 1697
3383.39 1751
3383.94 1765
3384.49 1719
3385.03 1695
3385.58 1614
3386.13 1627
3386.68 1693
3387.23 1726
3387.78 1702
3388.33 1454
3388.88 1467
3389.42 1498
3389.97 1489
3390.52 1556
3391.07 1580
3391.62 1583
3392.17 1580
3392.72 1544
3393.27 1611
3393.82 1731
3394.37 1658
3394.92 1741
3395.47 1641
3396.02 1731
3396.57 1718
3397.11 1727
3397.66 1798
3398.21 1863
3398.76 1721
3399.31 1901
3399.86 1981
3400.41 1818
3400.96 1741
3401.51 1599
3402.06 1589
3402.61 1629
3403.16 1532
3403.71 1595
3404.26 1596
3404.81 1643
3405.36 1616
3405.91 1525
3406.46 1619
3407.02 1508
3407.57 1458
3408.12 1541
3408.67 1772
3409.22 1861
3409.77 1843
3410.32 2008
3410.87 2173
3411.42 2084
3411.97 1966
3412.52 2052
3413.07 2239
3413.62 2096
3414.17 2128
3414.73 2037
3415.28 2278
3415.83 2267
3416.38 2159
3416.93 1865
3417.48 1862
3418.03 1778
3418.58 1754
3419.14 1715
3419.69 1573
3420.24 1588
3420.79 1605
3421.34 1476
3421.89 1402
3422.44 1339
3423.00 1354
3423.55 1574
3424.10 1486
3424.65 1437
3425.20 1420
3425.76 1454
3426.31 1538
3426.86 1660
3427.41 1551
3427.96 1444
3428.52 1351
3429.07 1245
3429.62 1346
3430.17 1314
3430.72 1281
3431.28 1434
3431.83 1673
3432.38 1577
3432.93 1334
3433.49 1300
3434.04 1375
3434.59 1516
3435.14 1370
3435.70 1339
3436.25 1382
3436.80 1448
3437.36 1448
3437.91 1481
3438.46 1381
3439.01 1299
3439.57 1291
3440.12 1378
3440.67 1429
3441.23 1414
3441.78 1401
3442.33 1492
3442.89 1443
3443.44 1575
3443.99 1491
3444.55 1317
3445.10 1340
3445.65 1487
3446.21 1459
3446.76 1357
3447.31 1401
3447.87 1344
3448.42 1388
3448.98 1364
3449.53 1372
3450.08 1208
3450.64 1210
3451.19 1250
3451.75 1284
3452.30 1230
3452.85 1237
3453.41 1214
3453.96 1205
3454.52 1288
3455.07 1344
3455.62 1299
3456.18 1356
3456.73 1391
3457.29 1349
3457.84 1422
3458.40 1295
3458.95 1442
3459.51 1365
3460.06 1280
3460.62 1397
3461.17 1442
3461.72 1298
3462.28 1340
3462.83 1351
3463.39 1589
3463.94 1429
3464.50 1409
3465.05 1462
3465.61 1557
3466.17 1417
3466.72 1332
3467.28 1463
3467.83 1528
3468.39 1624
3468.94 1643
3469.50 1531
3470.05 1493
3470.61 1486
3471.16 1660
3471.72 1571
3472.27 1621
3472.83 1702
3473.39 1609
3473.94 1699
3474.50 1685
3475.05 1792
3475.61 1617
3476.17 1550
3476.72 1566
3477.28 1750
3477.83 1654
3478.39 1791
3478.95 2020
3479.50 1978
3480.06 1879
3480.61 1818
3481.17 1845
3481.73 1847
3482.28 1779
3482.84 1716
3483.40 1819
3483.95 1877
3484.51 1853
3485.07 1822
3485.62 1964
3486.18 1991
3486.74 2158
3487.29 2237
3487.85 2143
3488.41 2372
3488.97 2720
3489.52 3272
3490.08 3727
3490.64 4346
3491.19 4878
3491.75 5754
3492.31 6225
3492.87 6413
3493.42 6497
3493.98 6272
3494.54 5840
3495.09 5459
3495.65 4777
3496.21 4424
3496.77 3631
3497.33 2982
3497.88 2735
3498.44 2589
3499.00 2273
3499.56 2049
3500.11 2266
3500.67 2328
3501.23 2167
3501.79 2180
3502.35 2371
3502.90 2299
3503.46 2416
3504.02 2470
3504.58 2713
3505.14 2578
3505.70 2643
3506.25 2591
3506.81 2750
3507.37 2614
3507.93 2559
3508.49 2302
3509.05 2349
3509.61 2409
3510.16 2052
3510.72 2034
3511.28 1992
3511.84 2090
3512.40 2084
3512.96 1816
3513.52 1766
3514.08 1661
3514.63 1710
3515.19 1637
3515.75 1721
3516.31 1612
3516.87 1772
3517.43 1692
3517.99 1481
3518.55 1522
3519.11 1470
3519.67 1539
3520.23 1539
3520.79 1570
3521.35 1555
3521.91 1481
3522.47 1481
3523.03 1470
3523.59 1509
3524.15 1587
3524.71 1620
3525.26 1561
3525.82 1657
3526.38 1654
3526.94 1612
3527.50 1466
3528.07 1529
3528.63 1561
3529.19 1473
3529.75 1505
3530.31 1471
3530.87 1446
3531.43 1502
3531.99 1462
3532.55 1486
3533.11 1544
3533.67 1432
3534.23 1431
3534.79 1331
3535.35 1438
3535.91 1429
3536.47 1396
3537.03 1423
3537.59 1382
3538.15 1486
3538.72 1525
3539.28 1574
3539.84 1541
3540.40 1446
3540.96 1456
3541.52 1547
3542.08 1526
3542.64 1581
3543.20 1612
3543.77 1669
3544.33 1614
3544.89 1654
3545.45 1726
3546.01 1672
3546.57 1554
3547.14 1545
3547.70 1512
3548.26 1590
3548.82 1530
3549.38 1522
3549.94 1545
3550.51 1583
3551.07 1337
3551.63 1359
3552.19 1331
3552.75 1299
3553.32 1305
3553.88 1153
3554.44 1118
3555.00 1173
3555.56 1273
3556.13 1401
3556.69 1290
3557.25 1259
3557.81 1213
3558.38 1323
3558.94 1322
3559.50 1306
3560.06 1195
3560.63 1241
3561.19 1263
3561.75 1248
3562.32 1350
3562.88 1275
3563.44 1195
3564.00 1208
3564.57 1314
3565.13 1241
3565.69 1321
3566.26 1165
3566.82 1315
3567.38 1352
3567.95 1359
3568.51 1389
3569.07 1455
3569.64 1385
3570.20 1279
3570.76 1223
3571.33 1245
3571.89 1171
3572.45 1457
3573.02 1272
3573.58 1293
3574.15 1290
3574.71 1323
3575.27 1464
3575.84 1475
3576.40 1467
3576.96 1406
3577.53 1454
3578.09 1554
3578.66 1592
3579.22 1702
3579.79 1610
3580.35 1602
3580.91 1549
3581.48 1496
3582.04 1547
3582.61 1429
3583.17 1356
3583.74 1377
3584.30 1355
3584.87 1294
3585.43 1264
3585.99 1220
3586.56 1191
3587.12 1103
3587.69 1074
3588.25 1111
3588.82 1238
3589.38 1187
3589.95 1170
3590.51 1185
3591.08 1213
3591.64 1268
3592.21 1249
3592.77 1324
3593.34 1195
3593.91 1200
3594.47 1178
3595.04 1204
3595.60 1206
3596.17 1443
3596.73 1424
3597.30 1408
3597.86 1193
3598.43 1324
3599.00 1275
3599.56 1348
3600.13 1222
3600.69 1267
3601.26 1400
3601.82 1285
3602.39 1300
3602.96 1278
3603.52 1358
3604.09 1334
3604.65 1133
3605.22 1169
3605.79 1201
3606.35 1301
3606.92 1216
3607.49 1088
3608.05 1105
3608.62 1108
3609.19 1160
3609.75 1134
3610.32 1122
3610.89 1101
3611.45 1053
3612.02 1066
3612.59 1245
3613.15 1052
3613.72 1224
3614.29 1249
3614.85 1265
3615.42 1413
3615.99 1657
3616.55 1792
3617.12 1885
3617.69 1975
3618.26 2055
3618.82 2137
3619.39 2141
3619.96 1997
3620.53 2105
3621.09 1920
3621.66 1816
3622.23 1870
3622.80 1762
3623.36 1536
3623.93 1281
3624.50 1305
3625.07 1317
3625.63 1221
3626.20 1133
3626.77 1087
3627.34 1163
3627.91 1225
3628.47 1111
3629.04 1195
3629.61 1157
3630.18 1120
3630.75 1034
3631.31 1078
3631.88 1171
3632.45 1135
3633.02 1208
3633.59 1116
3634.16 1095
3634.73 1125
3635.29 1171
3635.86 1234
3636.43 1141
3637.00 1132
3637.57 1229
3638.14 1250
3638.71 1285
3639.28 1221
3639.84 1194
3640.41 1272
3640.98 1248
3641.55 1489
3642.12 1303
3642.69 1416
3643.26 1487
3643.83 1401
3644.40 1407
3644.97 1309
3645.54 1321
3646.11 1395
3646.67 1338
3647.24 1314
3647.81 1279
3648.38 1268
3648.95 1219
3649.52 1309
3650.09 1388
3650.66 1384
3651.23 1407
3651.80 1440
3652.37 1459
3652.94 1412
3653.51 1315
3654.08 1293
3654.65 1295
3655.22 1409
3655.79 1384
3656.36 1316
3656.93 1425
3657.50 1382
3658.07 1452
3658.64 1340
3659.21 1307
3659.78 1465
3660.35 1381
3660.93 1429
3661.50 1296
3662.07 1309
3662.64 1422
3663.21 1310
3663.78 1372
3664.35 1433
3664.92 1379
3665.49 1375
3666.06 1444
3666.63 1619
3667.20 1469
3667.78 1401
3668.35 1367
3668.92 1507
3669.49 1387
3670.06 1522
3670.63 1533
3671.20 1329
3671.77 1311
3672.35 1345
3672.92 1319
3673.49 1282
3674.06 1385
3674.63 1383
3675.20 1319
3675.78 1369
3676.35 1414
3676.92 1402
3677.49 1409
3678.06 1312
3678.64 1264
3679.21 1310
3679.78 1295
3680.35 1292
3680.92 1273
3681.50 1246
3682.07 1172
3682.64 1231
3683.21 1297
3683.79 1317
3684.36 1181
3684.93 1215
3685.50 1267
3686.07 1031
3686.65 1199
3687.22 1231
3687.79 1309
3688.37 1299
3688.94 1318
3689.51 1382
3690.08 1458
3690.66 1462
3691.23 1484
3691.80 1358
3692.38 1319
3692.95 1314
3693.52 1232
3694.10 1286
3694.67 1395
3695.24 1298
3695.81 1235
3696.39 1275
3696.96 1245
3697.54 1089
3698.11 1122
3698.68 1110
3699.26 1147
3699.83 1198
3700.40 1125
3700.98 1166
3701.55 1202
3702.12 1171
3702.70 1235
3703.27 1232
3703.85 1274
3704.42 1247
3704.99 1182
3705.57 1179
3706.14 1152
3706.72 1226
3707.29 1291
3707.86 1254
3708.44 1348
3709.01 1376
3709.59 1316
3710.16 1377
3710.74 1304
3711.31 1312
3711.89 1285
3712.46 1211
3713.03 1176
3713.61 1225
3714.18 1369
3714.76 1261
3715.33 1233
3715.91 1329
3716.48 1306
3717.06 1353
3717.63 1295
3718.21 1225
3718.78 1269
3719.36 1169
3719.93 1147
3720.51 1269
3721.08 1161
3721.66 1095
3722.23 1002
3722.81 1016
3723.39 1079
3723.96 1099
3724.54 1012
3725.11 1106
3725.69 1247
3726.26 1038
3726.84 1105
3727.41 1218
3727.99 1243
3728.57 1308
3729.14 1183
3729.72 1148
3730.29 1188
3730.87 1427
3731.45 1540
3732.02 1617
3732.60 1731
3733.17 1726
3733.75 1814
3734.33 1834
3734.90 1800
3735.48 1821
3736.06 1740
3736.63 1754
3737.21 1677
3737.79 1540
3738.36 1457
3738.94 1316
3739.52 1301
3740.09 1384
3740.67 1358
3741.25 1327
3741.82 1218
3742.40 1097
3742.98 1143
3743.55 1037
3744.13 958
3744.71 1087
3745.28 1196
3745.86 1126
3746.44 1181
3747.02 998
3747.59 990
3748.17 1046
3748.75 1086
3749.33 1146
3749.90 1127
3750.48 1160
3751.06 1182
3751.64 1243
3752.21 1241
3752.79 1082
3753.37 1052
3753.95 1207
3754.52 1101
3755.10 1039
3755.68 1195
3756.26 1227
3756.84 1218
3757.41 1195
3757.99 1142
3758.57 1235
3759.15 1179
3759.73 1124
3760.31 1106
3760.88 1190
3761.46 1216
3762.04 1239
3762.62 1337
3763.20 1408
3763.78 1205
3764.35 1331
3764.93 1249
3765.51 1267
3766.09 1266
3766.67 1202
3767.25 1207
3767.83 1265
3768.41 1255
3768.99 1156
3769.56 1195
3770.14 1244
3770.72 1298
3771.30 1240
3771.88 1207
3772.46 1166
3773.04 1198
3773.62 1252
3774.20 1274
3774.78 1247
3775.36 1124
3775.94 1122
3776.52 1272
3777.10 1254
3777.67 1211
3778.25 1191
3778.83 1229
3779.41 1276
3779.99 1088
3780.57 1004
3781.15 1088
3781.73 1177
3782.31 1028
3782.89 1095
3783.47 1200
3784.05 1104
3784.63 1192
3785.21 1060
3785.79 1072
3786.37 1139
3786.95 1132
3787.54 1038
3788.12 1107
3788.70 1168
3789.28 1088
3789.86 1107
3790.44 1160
3791.02 1041
3791.60 1036
3792.18 1135
3792.76 1158
3793.34 1158
3793.92 1055
3794.50 1058
3795.08 1118
3795.66 1174
3796.25 1031
3796.83 1107
3797.41 989
3797.99 908
3798.57 1118
3799.15 1063
3799.73 1058
3800.31 1084
3800.90 1108
3801.48 1187
3802.06 1346
3802.64 1218
3803.22 1069
3803.80 1085
3804.39 1244
3804.97 1169
3805.55 1177
3806.13 1179
3806.71 1383
3807.29 1270
3807.88 1287
3808.46 1353
3809.04 1431
3809.62 1380
3810.20 1421
3810.79 1376
3811.37 1510
3811.95 1411
3812.53 1269
3813.12 1315
3813.70 1427
3814.28 1383
3814.86 1313
3815.45 1222
3816.03 1244
3816.61 1295
3817.19 1243
3817.78 1243
3818.36 1297
3818.94 1213
3819.52 1089
3820.11 1038
3820.69 1047
3821.27 1157
3821.86 1192
3822.44 1180
3823.02 1013
3823.61 1063
3824.19 1183
3824.77 1144
3825.36 1187
3825.94 1186
3826.52 1271
3827.11 1189
3827.69 1194
3828.27 1066
3828.86 1087
3829.44 1307
3830.02 1221
3830.61 1158
3831.19 1220
3831.77 1146
3832.36 1129
3832.94 1069
3833.53 1202
3834.11 1231
3834.69 1382
3835.28 1213
3835.86 1244
3836.45 1166
3837.03 1264
3837.61 1223
3838.20 1189
3838.78 1199
3839.37 1140
3839.95 1202
3840.54 1165
3841.12 1189
3841.70 1296
3842.29 1316
3842.87 1178
3843.46 1261
3844.04 1258
3844.63 1277
3845.21 1299
3845.80 1416
3846.38 1502
3846.97 1527
3847.55 1397
3848.14 1307
3848.72 1326
3849.31 1306
3849.89 1345
3850.48 1254
3851.06 1310
3851.65 1272
3852.23 1211
3852.82 1242
3853.40 1229
3853.99 1163
3854.58 1229
3855.16 1323
3855.75 1403
3856.33 1338
3856.92 1300
3857.50 1377
3858.09 1662
3858.68 1854
3859.26 2085
3859.85 2269
3860.43 2329
3861.02 2686
3861.60 2931
3862.19 2962
3862.78 2878
3863.36 2904
3863.95 2781
3864.54 2696
3865.12 2512
3865.71 2289
3866.29 2126
3866.88 2051
3867.47 1758
3868.05 1687
3868.64 1428
3869.23 1402
3869.81 1364
3870.40 1307
3870.99 1251
3871.57 1289
3872.16 1478
3872.75 1296
3873.33 1211
3873.92 1366
3874.51 1418
3875.10 1420
3875.68 1458
3876.27 1297
3876.86 1314
3877.44 1280
3878.03 1178
3878.62 1189
3879.21 1230
3879.79 1207
3880.38 1226
3880.97 1203
3881.56 1230
3882.14 1258
3882.73 1136
3883.32 1178
3883.91 1073
3884.49 1135
3885.08 1257
3885.67 1300
3886.26 1219
3886.85 1211
3887.43 1205
3888.02 1158
3888.61 1364
3889.20 1414
3889.79 1460
3890.38 1361
3890.96 1434
3891.55 1639
3892.14 1641
3892.73 1548
3893.32 1425
3893.91 1293
3894.49 1334
3895.08 1398
3895.67 1423
3896.26 1421
3896.85 1294
3897.44 1463
3898.03 1509
3898.61 1457
3899.20 1452
3899.79 1404
3900.38 1459
3900.97 1555
3901.56 1421
3902.15 1305
3902.74 1283
3903.33 1217
3903.92 1298
3904.51 1370
3905.09 1210
3905.68 1248
3906.27 1265
3906.86 1262
3907.45 1174
3908.04 1143
3908.63 1229
3909.22 1229
3909.81 1149
3910.40 1232
3910.99 1291
3911.58 1195
3912.17 1256
3912.76 1136
3913.35 1242
3913.94 1150
3914.53 1014
3915.12 1077
3915.71 1192
3916.30 1149
3916.89 1058
3917.48 1016
3918.07 1041
3918.66 1037
3919.25 1069
3919.84 1172
3920.43 1113
3921.02 1071
3921.61 988
3922.20 1059
3922.80 1134
3923.39 1038
3923.98 1117
3924.57 1217
3925.16 1200
3925.75 1100
3926.34 1052
3926.93 1041
3927.52 1020
3928.11 1067
3928.70 1094
3929.30 1133
3929.89 1084
3930.48 1039
3931.07 1143
3931.66 1042
3932.25 981
3932.84 994
3933.44 984
3934.03 1053
3934.62 1069
3935.21 1182
3935.80 1085
3936.39 939
3936.98 1189
3937.58 1157
3938.17 1095
3938.76 1225
3939.35 1261
3939.94 1060
3940.54 1121
3941.13 1161
3941.72 1182
3942.31 1183
3942.90 1200
3943.50 1240
3944.09 1127
3944.68 1017
3945.27 1060
3945.87 1134
3946.46 1102
3947.05 1119
3947.64 941
3948.24 1000
3948.83 957
3949.42 914
3950.01 1013
3950.61 1103
3951.20 1027
3951.79 1151
3952.39 1062
3952.98 997
3953.57 1041
3954.16 1090
3954.76 1060
3955.35 1050
3955.94 1014
3956.54 1194
3957.13 1097
3957.72 1168
3958.32 1270
3958.91 1172
3959.50 1162
3960.10 1171
3960.69 1221
3961.28 1220
3961.88 1180
3962.47 1112
3963.07 1248
3963.66 1166
3964.25 1224
3964.85 1296
3965.44 1234
3966.03 1194
3966.63 1350
3967.22 1282
3967.82 1351
3968.41 1430
3969.00 1346
3969.60 1247
3970.19 1172
3970.79 1228
3971.38 1160
3971.98 1162
3972.57 1218
3973.17 1260
3973.76 1189
3974.35 1108
3974.95 1108
3975.54 1234
3976.14 1309
3976.73 1205
3977.33 1295
3977.92 1242
3978.52 1381
3979.11 1386
3979.71 1295
3980.30 1300
3980.90 1421
3981.49 1270
3982.09 1182
3982.68 1165
3983.28 1213
3983.87 1241
3984.47 1177
3985.06 1281
3985.66 1353
3986.25 1167
3986.85 1128
3987.45 1267
3988.04 1189
3988.64 1227
3989.23 1272
3989.83 1334
3990.42 1300
3991.02 1262
3991.62 1102
3992.21 1188
3992.81 1295
3993.40 1293
3994.00 1350
3994.60 1221
3995.19 1269
3995.79 1334
3996.38 1484
3996.98 1515
3997.58 1416
3998.17 1391
3998.77 1519
3999.37 1523
3999.96 1371
4000.56 1407
4001.15 1228
4001.75 1206
4002.35 1287
4002.94 1154
4003.54 1215
4004.14 1220
4004.73 1095
4005.33 1160
4005.93 1140
4006.53 1169
4007.12 1294
4007.72 1184
4008.32 1231
4008.91 1195
4009.51 1158
4010.11 1117
4010.71 1127
4011.30 1074
4011.90 1154
4012.50 1148
4013.10 1075
4013.69 1108
4014.29 1137
4014.89 1139
4015.49 1203
4016.08 1311
4016.68 1317
4017.28 1311
4017.88 1304
4018.47 1285
4019.07 1426
4019.67 1262
4020.27 1273
4020.87 1244
4021.46 1124
4022.06 1223
4022.66 1307
4023.26 1264
4023.86 1099
4024.45 1121
4025.05 1304
4025.65 1234
4026.25 1246
4026.85 1340
4027.45 1257
4028.05 1263
4028.64 1326
4029.24 1303
4029.84 1264
4030.44 1421
4031.04 1506
4031.64 1402
4032.24 1367
4032.84 1290
4033.43 1349
4034.03 1368
4034.63 1403
4035.23 1363
4035.83 1425
4036.43 1292
4037.03 1164
4037.63 1226
4038.23 1149
4038.83 1195
4039.43 1375
4040.03 1214
4040.63 994
4041.22 1005
4041.82 1070
4042.42 1047
4043.02 1069
4043.62 1146
4044.22 1110
4044.82 1120
4045.42 1044
4046.02 1073
4046.62 1010
4047.22 1048
4047.82 1073
4048.42 1051
4049.02 984
4049.62 985
4050.22 1026
4050.82 973
4051.42 1148
4052.02 976
4052.62 1044
4053.22 1230
4053.83 1089
4054.43 992
4055.03 947
4055.63 979
4056.23 1017
4056.83 1031
4057.43 969
4058.03 1009
4058.63 1046
4059.23 1055
4059.83 1042
4060.43 1111
4061.03 1267
4061.64 1129
4062.24 1085
4062.84 1095
4063.44 1145
4064.04 1283
4064.64 1350
4065.24 1420
4065.84 1329
4066.45 1346
4067.05 1331
4067.65 1207
4068.25 1269
4068.85 1215
4069.45 1193
4070.05 1192
4070.66 1272
4071.26 1226
4071.86 1099
4072.46 1145
4073.06 1157
4073.67 1130
4074.27 1101
4074.87 1063
4075.47 1018
4076.07 903
4076.68 913
4077.28 984
4077.88 1019
4078.48 939
4079.09 1033
4079.69 1041
4080.29 988
4080.89 1076
4081.50 1030
4082.10 1092
4082.70 1056
4083.30 1033
4083.91 974
4084.51 928
4085.11 1036
4085.71 1060
4086.32 1038
4086.92 991
4087.52 1021
4088.13 989
4088.73 974
4089.33 1017
4089.94 1048
4090.54 1017
4091.14 976
4091.74 1034
4092.35 889
4092.95 945
4093.55 1003
4094.16 1102
4094.76 1070
4095.37 1123
4095.97 1113
4096.57 1127
4097.18 969
4097.78 946
4098.38 933
4098.99 1067
4099.59 1097
4100.20 1093
4100.80 1100
4101.40 970
4102.01 1104
4102.61 1142
4103.22 1108
4103.82 1056
4104.42 1004
4105.03 1073
4105.63 1015
4106.24 948
4106.84 974
4107.45 1069
4108.05 1046
4108.65 1106
4109.26 1078
4109.86 1094
4110.47 1037
4111.07 1007
4111.68 946
4112.28 989
4112.89 916
4113.49 987
4114.10 939
4114.70 972
4115.31 1027
4115.91 994
4116.52 990
4117.12 1011
4117.73 1138
4118.33 903
4118.94 945
4119.54 944
4120.15 948
4120.75 951
4121.36 995
4121.97 1018
4122.57 1052
4123.18 1017
4123.78 1024
4124.39 948
4124.99 946
4125.60 823
4126.21 942
4126.81 924
4127.42 893
4128.02 995
4128.63 1153
4129.24 1044
4129.84 1105
4130.45 999
4131.05 975
4131.66 994
4132.27 1071
4132.87 938
4133.48 983
4134.08 1008
4134.69 1017
4135.30 1020
4135.90 1027
4136.51 1081
4137.12 1094
4137.72 1168
4138.33 1147
4138.94 1086
4139.54 1102
4140.15 1141
4140.76 1193
4141.37 1276
4141.97 1209
4142.58 1239
4143.19 1269
4143.79 1171
4144.40 1210
4145.01 1147
4145.61 1078
4146.22 1135
4146.83 1147
4147.44 1150
4148.04 1202
4148.65 1085
4149.26 1124
4149.87 1015
4150.47 1001
4151.08 1007
4151.69 986
4152.30 1053
4152.91 1054
4153.51 997
4154.12 1005
4154.73 1032
4155.34 965
4155.94 1027
4156.55 919
4157.16 1038
4157.77 1065
4158.38 988
4158.99 1036
4159.59 992
4160.20 999
4160.81 996
4161.42 1022
4162.03 1176
4162.64 1097
4163.24 1032
4163.85 980
4164.46 1039
4165.07 943
4165.68 943
4166.29 995
4166.90 1047
4167.51 1009
4168.11 998
4168.72 1116
4169.33 1272
4169.94 1102
4170.55 1064
4171.16 1085
4171.77 1168
4172.38 1344
4172.99 1128
4173.60 1063
4174.21 1175
4174.81 1185
4175.42 1251
4176.03 1173
4176.64 1177
4177.25 1271
4177.86 1111
4178.47 1143
4179.08 1105
4179.69 1161
4180.30 1078
4180.91 1081
4181.52 1038
4182.13 1091
4182.74 1062
4183.35 920
4183.96 959
4184.57 985
4185.18 1006
4185.79 1038
4186.40 991
4187.01 992
4187.62 1016
4188.23 976
4188.84 913
4189.45 958
4190.06 1026
4190.67 1070
4191.29 950
4191.90 989
4192.51 1042
4193.12 1097
4193.73 1190
4194.34 1307
4194.95 1162
4195.56 1113
4196.17 1156
4196.78 1124
4197.39 1162
4198.00 1247
4198.62 1097
4199.23 1107
4199.84 1076
4200.45 1123
4201.06 1057
4201.67 1177
4202.28 1117
4202.89 1148
4203.51 1037
4204.12 1031
4204.73 924
4205.34 1065
4205.95 1069
4206.56 955
4207.18 1098
4207.79 1028
4208.40 1026
4209.01 1114
4209.62 1140
4210.24 1096
4210.85 1083
4211.46 1138
4212.07 1128
4212.68 1090
4213.30 1086
4213.91 1175
4214.52 1109
4215.13 1090
4215.74 1054
4216.36 1114
4216.97 1123
4217.58 1100
4218.19 1139
4218.81 1283
4219.42 1168
4220.03 1200
4220.65 1328
4221.26 1432
4221.87 1349
4222.48 1460
4223.10 1372
4223.71 1449
4224.32 1449
4224.94 1334
4225.55 1573
4226.16 1522
4226.78 1398
4227.39 1545
4228.00 1575
4228.61 1547
4229.23 1609
4229.84 1580
4230.46 1376
4231.07 1463
4231.68 1362
4232.30 1304
4232.91 1464
4233.52 1275
4234.14 1269
4234.75 1193
4235.36 1265
4235.98 1351
4236.59 1406
4237.21 1262
4237.82 1120
4238.43 1132
4239.05 1064
4239.66 1104
4240.28 1117
4240.89 1224
4241.50 1246
4242.12 1177
4242.73 1196
4243.35 1123
4243.96 1124
4244.58 1009
4245.19 1031
4245.81 1104
4246.42 1139
4247.03 1031
4247.65 1174
4248.26 1142
4248.88 1127
4249.49 1202
4250.11 1031
4250.72 1095
4251.34 1117
4251.95 1073
4252.57 990
4253.18 1139
4253.80 1079
4254.41 1236
4255.03 1236
4255.64 1109
4256.26 1116
4256.88 1104
4257.49 1210
4258.11 1286
4258.72 1225
4259.34 1101
4259.95 1150
4260.57 1203
4261.18 1206
4261.80 1183
4262.42 1218
4263.03 1254
4263.65 1321
4264.26 1306
4264.88 1306
4265.49 1312
4266.11 1277
4266.73 1223
4267.34 1203
4267.96 1124
4268.58 1194
4269.19 1104
4269.81 1194
4270.42 1181
4271.04 1220
4271.66 1179
4272.27 1188
4272.89 1121
4273.51 1121
4274.12 1258
4274.74 1281
4275.36 1207
4275.97 1235
4276.59 1337
4277.21 1278
4277.82 1235
4278.44 1351
4279.06 1233
4279.67 1287
4280.29 1289
4280.91 1172
4281.53 1267
4282.14 1245
4282.76 1160
4283.38 1066
4283.99 1137
4284.61 1189
4285.23 1139
4285.85 1172
4286.46 1081
4287.08 1090
4287.70 1028
4288.32 930
4288.93 1033
4289.55 1160
4290.17 1038
4290.79 1031
4291.41 1066
4292.02 1003
4292.64 1054
4293.26 1050
4293.88 1106
4294.50 1087
4295.11 974
4295.73 1010
4296.35 1099
4296.97 1100
4297.59 1053
4298.21 1123
4298.82 1057
4299.44 1056
4300.06 1064
4300.68 1017
4301.30 1009
4301.92 1069
4302.53 1044
4303.15 1055
4303.77 1107
4304.39 1116
4305.01 1060
4305.63 1100
4306.25 1099
4306.87 1070
4307.49 1105
4308.10 1144
4308.72 1190
4309.34 1173
4309.96 1077
4310.58 1028
4311.20 1014
4311.82 996
4312.44 1071
4313.06 1059
4313.68 1080
4314.30 1115
4314.92 1151
4315.54 1216
4316.16 1187
4316.78 1257
4317.40 1185
4318.02 1127
4318.64 1337
4319.26 1233
4319.88 1140
4320.50 1159
4321.11 1133
4321.74 1275
4322.36 1311
4322.98 1283
4323.60 1268
4324.22 1365
4324.84 1203
4325.46 1271
4326.08 1348
4326.70 1321
4327.32 1287
4327.94 1334
4328.56 1479
4329.18 1506
4329.80 1460
4330.42 1633
4331.04 1833
4331.66 1894
4332.28 2042
4332.90 2172
4333.52 2184
4334.15 2126
4334.77 2298
4335.39 2376
4336.01 2318
4336.63 2249
4337.25 2279
4337.87 2236
4338.49 2309
4339.11 2340
4339.74 2191
4340.36 2093
4340.98 2003
4341.60 1911
4342.22 1909
4342.84 1899
4343.46 1861
4344.09 2095
4344.71 2099
4345.33 2300
4345.95 2450
4346.57 2720
4347.19 2841
4347.82 2842
4348.44 2879
4349.06 2736
4349.68 2672
4350.30 2634
4350.93 2517
4351.55 2108
4352.17 2136
4352.79 1934
4353.42 2064
4354.04 1964
4354.66 1962
4355.28 1720
4355.91 1448
4356.53 1583
4357.15 1564
4357.77 1393
4358.40 1589
4359.02 1637
4359.64 1437
4360.26 1336
4360.89 1479
4361.51 1378
4362.13 1546
4362.76 1508
4363.38 1414
4364.00 1376
4364.62 1361
4365.25 1360
4365.87 1361
4366.49 1280
4367.12 1310
4367.74 1310
4368.36 1333
4368.99 1415
4369.61 1340
4370.23 1343
4370.86 1257
4371.48 1220
4372.11 1210
4372.73 1212
4373.35 1194
4373.98 1201
4374.60 1244
4375.22 1194
4375.85 1246
4376.47 1325
4377.10 1344
4377.72 1227
4378.34 1264
4378.97 1295
4379.59 1172
4380.22 1137
4380.84 1309
4381.47 1142
4382.09 1263
4382.71 1175
4383.34 1158
4383.96 1153
4384.59 1190
4385.21 1197
4385.84 1105
4386.46 1128
4387.09 1256
4387.71 1239
4388.34 1216
4388.96 1247
4389.59 1230
4390.21 1162
4390.84 1244
4391.46 1167
4392.09 1235
4392.71 1223
4393.34 1143
4393.96 1255
4394.59 1180
4395.21 1118
4395.84 1215
4396.46 1151
4397.09 1109
4397.71 1122
4398.34 1060
4398.96 1102
4399.59 1167
4400.22 1078
4400.84 1178
4401.47 1102
4402.09 1098
4402.72 1071
4403.34 1023
4403.97 1159
4404.60 1158
4405.22 1170
4405.85 1070
4406.47 1196
4407.10 1172
4407.73 1075
4408.35 1153
4408.98 1205
4409.61 1216
4410.23 1268
4410.86 1086
4411.48 1066
4412.11 1106
4412.74 1051
4413.36 1190
4413.99 1205
4414.62 1132
4415.24 1119
4415.87 1061
4416.50 1088
4417.12 1175
4417.75 1153
4418.38 1165
4419.01 1213
4419.63 1132
4420.26 1194
4420.89 1074
4421.51 1053
4422.14 1154
4422.77 1106
4423.40 1144
4424.02 1035
4424.65 1100
4425.28 1094
4425.91 1106
4426.53 1116
4427.16 1064
4427.79 1050
4428.42 1059
4429.04 1018
4429.67 1070
4430.30 1041
4430.93 1065
4431.55 1084
4432.18 1139
4432.81 1125
4433.44 1100
4434.07 1161
4434.69 1110
4435.32 1109
4435.95 1109
4436.58 1118
4437.21 1030
4437.84 1019
4438.46 1088
4439.09 1186
4439.72 1068
4440.35 1042
4440.98 1068
4441.61 1112
4442.24 1140
4442.86 1058
4443.49 1121
4444.12 1186
4444.75 1027
4445.38 1032
4446.01 1024
4446.64 1166
4447.27 1151
4447.90 1158
4448.52 1266
4449.15 1103
4449.78 1160
4450.41 1217
4451.04 1219
4451.67 1140
4452.30 1032
4452.93 1104
4453.56 1136
4454.19 1223
4454.82 1066
4455.45 1137
4456.08 1254
4456.71 1392
4457.34 1359
4457.97 1199
4458.60 1251
4459.23 1154
4459.86 1194
4460.49 1051
4461.12 1078
4461.75 1293
4462.38 1217
4463.01 1046
4463.64 1050
4464.27 1044
4464.90 1049
4465.53 1035
4466.16 984
4466.79 1041
4467.42 1030
4468.05 898
4468.68 1041
4469.31 1029
4469.94 1020
4470.57 970
4471.20 1133
4471.83 1034
4472.46 961
4473.09 933
4473.72 1056
4474.35 1121
4474.99 1062
4475.62 1140
4476.25 1073
4476.88 1059
4477.51 1070
4478.14 970
4478.77 983
4479.40 980
4480.03 1093
4480.67 1004
4481.30 1007
4481.93 1012
4482.56 1093
4483.19 1011
4483.82 1029
4484.46 1086
4485.09 1130
4485.72 1065
4486.35 1081
4486.98 1208
4487.61 1295
4488.25 1158
4488.88 1145
4489.51 1148
4490.14 1060
4490.77 1095
4491.41 1193
4492.04 1095
4492.67 1098
4493.30 1025
4493.94 1080
4494.57 1138
4495.20 1178
4495.83 1164
4496.46 1222
4497.10 1197
4497.73 1226
4498.36 1240
4498.99 1216
4499.63 1306
4500.26 1397
4500.89 1413
4501.53 1498
4502.16 1539
4502.79 1451
4503.42 1692
4504.06 1652
4504.69 1605
4505.32 1584
4505.96 1471
4506.59 1402
4507.22 1317
4507.86 1434
4508.49 1397
4509.12 1368
4509.76 1366
4510.39 1452
4511.02 1342
4511.66 1228
4512.29 1216
4512.92 1283
4513.56 1264
4514.19 1237
4514.83 1144
4515.46 1176
4516.09 1233
4516.73 1314
4517.36 1181
4517.99 1335
4518.63 1127
4519.26 1141
4519.90 1244
4520.53 1126
4521.17 1237
4521.80 1163
4522.43 1153
4523.07 1183
4523.70 1082
4524.34 1095
4524.97 1231
4525.61 1174
4526.24 1290
4526.88 1448
4527.51 1418
4528.14 1604
4528.78 1902
4529.41 2174
4530.05 2407
4530.68 2523
4531.32 2741
4531.95 2946
4532.59 2889
4533.22 3017
4533.86 2933
4534.49 2889
4535.13 2618
4535.76 2319
4536.40 2052
4537.04 1747
4537.67 1583
4538.31 1503
4538.94 1408
4539.58 1386
4540.21 1330
4540.85 1253
4541.48 1196
4542.12 1237
4542.76 1150
4543.39 1105
4544.03 1106
4544.66 1029
4545.30 1074
4545.93 1115
4546.57 1027
4547.21 1105
4547.84 1145
4548.48 1235
4549.11 1154
4549.75 1022
4550.39 980
4551.02 1173
4551.66 1081
4552.30 1162
4552.93 1198
4553.57 1160
4554.21 1120
4554.84 1187
4555.48 1094
4556.12 1222
4556.75 1129
4557.39 1045
4558.03 968
4558.66 1057
4559.30 1131
4559.94 1242
4560.57 1188
4561.21 1200
4561.85 1192
4562.48 1237
4563.12 1151
4563.76 1141
4564.40 1198
4565.03 1254
4565.67 1219
4566.31 1207
4566.95 1221
4567.58 1188
4568.22 1391
4568.86 1277
4569.50 1237
4570.13 1292
4570.77 1365
4571.41 1489
4572.05 1406
4572.68 1301
4573.32 1366
4573.96 1319
4574.60 1207
4575.24 1230
4575.87 1305
4576.51 1200
4577.15 1185
4577.79 1224
4578.43 1108
4579.06 990
4579.70 1212
4580.34 1031
4580.98 958
4581.62 1058
4582.26 1181
4582.90 1059
4583.53 1101
4584.17 1140
4584.81 1188
4585.45 1078
4586.09 1114
4586.73 1307
4587.37 1139
4588.01 1154
4588.64 1042
4589.28 1114
4589.92 1291
4590.56 1394
4591.20 1411
4591.84 1541
4592.48 1557
4593.12 1507
4593.76 1568
4594.40 1381
4595.04 1409
4595.68 1450
4596.31 1285
4596.95 1185
4597.59 1189
4598.23 1149
4598.87 1209
4599.51 1089
4600.15 1012
4600.79 1072
4601.43 1073
4602.07 1068
4602.71 1094
4603.35 1103
4603.99 1070
4604.63 1136
4605.27 1055
4605.91 1021
4606.55 1000
4607.19 1079
4607.83 1150
4608.47 1185
4609.11 1242
4609.75 1163
4610.39 1222
4611.03 1101
4611.68 1103
4612.32 1136
4612.96 1150
4613.60 1154
4614.24 1084
4614.88 1161
4615.52 1027
4616.16 1123
4616.80 1231
4617.44 1090
4618.08 1008
4618.72 1045
4619.36 1041
4620.01 1008
4620.65 994
4621.29 1061
4621.93 1039
4622.57 1001
4623.21 1083
4623.85 1048
4624.50 1025
4625.14 993
4625.78 971
4626.42 1056
4627.06 916
4627.70 1009
4628.34 981
4628.99 959
4629.63 1023
4630.27 986
4630.91 956
4631.55 954
4632.20 932
4632.84 1053
4633.48 1108
4634.12 968
4634.76 1136
4635.41 1210
4636.05 1270
4636.69 1120
4637.33 1120
4637.98 1084
4638.62 1179
4639.26 1145
4639.90 1141
4640.55 1126
4641.19 1033
4641.83 1058
4642.47 1029
4643.12 995
4643.76 1014
4644.40 1042
4645.04 1052
4645.69 1059
4646.33 977
4646.97 1197
4647.62 1076
4648.26 1094
4648.90 1106
4649.55 944
4650.19 1060
4650.83 1047
4651.48 1014
4652.12 1091
4652.76 1163
4653.41 1238
4654.05 1161
4654.69 1101
4655.34 1073
4655.98 1122
4656.62 1116
4657.27 1012
4657.91 923
4658.55 951
4659.20 840
4659.84 894
4660.49 1058
4661.13 1011
4661.77 961
4662.42 980
4663.06 970
4663.71 873
4664.35 972
4664.99 961
4665.64 1000
4666.28 887
4666.93 963
4667.57 854
4668.22 1006
4668.86 964
4669.51 909
4670.15 871
4670.79 817
4671.44 913
4672.08 958
4672.73 1027
4673.37 1008
4674.02 996
4674.66 1037
4675.31 1020
4675.95 991
4676.60 961
4677.24 884
4677.89 976
4678.53 1009
4679.18 1030
4679.82 1060
4680.47 1029
4681.12 1068
4681.76 963
4682.41 969
4683.05 989
4683.70 1039
4684.34 1040
4684.99 914
4685.63 888
4686.28 932
4686.93 983
4687.57 962
4688.22 961
4688.86 982
4689.51 981
4690.15 1071
4690.80 1112
4691.45 1079
4692.09 1038
4692.74 1117
4693.39 1116
4694.03 1106
4694.68 1024
4695.32 1048
4695.97 1034
4696.62 1012
4697.26 1103
4697.91 1085
4698.56 1150
4699.20 1299
4699.85 1287
4700.50 1287
4701.14 1309
4701.79 1103
4702.44 1162
4703.08 1245
4703.73 1219
4704.38 1111
4705.02 979
4705.67 1056
4706.32 1129
4706.97 1063
4707.61 1092
4708.26 1201
4708.91 951
4709.55 1070
4710.20 1026
4710.85 1041
4711.50 1039
4712.14 1152
4712.79 1092
4713.44 1073
4714.09 1137
4714.73 1068
4715.38 1088
4716.03 1071
4716.68 1094
4717.33 1032
4717.97 1080
4718.62 1093
4719.27 1151
4719.92 1109
4720.57 1045
4721.21 1037
4721.86 1100
4722.51 1152
4723.16 1126
4723.81 1080
4724.45 1124
4725.10 1109
4725.75 1165
4726.40 1235
4727.05 1256
4727.70 1273
4728.35 1051
4728.99 1103
4729.64 1142
4730.29 1105
4730.94 1105
4731.59 1098
4732.24 1072
4732.89 1020
4733.54 1015
4734.19 1052
4734.83 1002
4735.48 917
4736.13 970
4736.78 1031
4737.43 901
4738.08 980
4738.73 1089
4739.38 1073
4740.03 1121
4740.68 1228
4741.33 1082
4741.98 1120
4742.63 1025
4743.28 1212
4743.93 1081
4744.58 1081
4745.23 1030
4745.87 1133
4746.52 1214
4747.17 1043
4747.82 962
4748.47 961
4749.12 1144
4749.77 1137
4750.42 1197
4751.08 1238
4751.73 1120
4752.38 1001
4753.03 1154
4753.68 1064
4754.33 1124
4754.98 1246
4755.63 1127
4756.28 1098
4756.93 1048
4757.58 944
4758.23 970
4758.88 1130
4759.53 1279
4760.18 1122
4760.83 1165
4761.48 1132
4762.13 1214
4762.79 1154
4763.44 1275
4764.09 1269
4764.74 1304
4765.39 1196
4766.04 1261
4766.69 1215
4767.34 1170
4767.99 1180
4768.65 1027
4769.30 1019
4769.95 1157
4770.60 1242
4771.25 1094
4771.90 1027
4772.56 1148
4773.21 1163
4773.86 1083
4774.51 1108
4775.16 1124
4775.81 1112
4776.47 1184
4777.12 1118
4777.77 1088
4778.42 1106
4779.07 1088
4779.73 1078
4780.38 1047
4781.03 1143
4781.68 1198
4782.34 1167
4782.99 1201
4783.64 1275
4784.29 1092
4784.94 1039
4785.60 1127
4786.25 986
4786.90 1074
4787.56 1216
4788.21 1102
4788.86 1070
4789.51 1254
4790.17 1240
4790.82 1169
4791.47 1066
4792.13 1174
4792.78 1252
4793.43 1170
4794.08 1156
4794.74 1164
4795.39 1118
4796.04 1146
4796.70 1131
4797.35 1147
4798.00 1249
4798.66 1205
4799.31 1267
4799.96 1398
4800.62 1400
4801.27 1345
4801.93 1354
4802.58 1344
4803.23 1317
4803.89 1302
4804.54 1355
4805.19 1301
4805.85 1239
4806.50 1222
4807.16 1185
4807.81 1234
4808.46 1117
4809.12 1160
4809.77 1177
4810.43 1167
4811.08 1188
4811.73 1113
4812.39 1135
4813.04 1279
4813.70 1266
4814.35 1252
4815.01 1123
4815.66 1193
4816.32 1267
4816.97 1342
4817.63 1376
4818.28 1359
4818.94 1375
4819.59 1342
4820.24 1336
4820.90 1298
4821.55 1405
4822.21 1554
4822.86 1518
4823.52 1617
4824.18 1762
4824.83 1738
4825.49 1644
4826.14 1527
4826.80 1359
4827.45 1407
4828.11 1474
4828.76 1400
4829.42 1361
4830.07 1392
4830.73 1448
4831.38 1311
4832.04 1351
4832.70 1422
4833.35 1513
4834.01 1484
4834.66 1533
4835.32 1514
4835.98 1549
4836.63 1758
4837.29 1719
4837.94 1621
4838.60 1763
4839.26 1506
4839.91 1702
4840.57 1648
4841.22 1535
4841.88 1574
4842.54 1598
4843.19 1686
4843.85 1890
4844.51 1658
4845.16 1630
4845.82 1741
4846.48 1704
4847.13 1757
4847.79 1820
4848.45 1884
4849.10 2016
4849.76 2086
4850.42 1922
4851.07 1906
4851.73 2011
4852.39 2063
4853.05 2073
4853.70 1977
4854.36 2014
4855.02 1903
4855.68 2009
4856.33 2162
4856.99 2094
4857.65 2241
4858.30 2352
4858.96 2335
4859.62 2488
4860.28 2508
4860.94 2616
4861.59 2377
4862.25 2098
4862.91 2021
4863.57 1990
4864.22 2049
4864.88 1970
4865.54 1869
4866.20 1715
4866.86 1860
4867.51 1886
4868.17 1926
4868.83 1904
4869.49 1881
4870.15 1806
4870.81 1795
4871.46 1648
4872.12 1619
4872.78 1647
4873.44 1750
4874.10 1595
4874.76 1466
4875.41 1444
4876.07 1499
4876.73 1650
4877.39 1669
4878.05 1614
4878.71 1873
4879.37 1731
4880.03 1681
4880.69 1903
4881.34 1603
4882.00 1359
4882.66 1534
4883.32 1528
4883.98 1450
4884.64 1459
4885.30 1414
4885.96 1387
4886.62 1403
4887.28 1346
4887.94 1380
4888.60 1520
4889.26 1438
4889.92 1288
4890.58 1354
4891.24 1477
4891.89 1337
4892.55 1318
4893.21 1437
4893.87 1369
4894.53 1453
4895.19 1338
4895.85 1405
4896.51 1114
4897.17 1197
4897.83 1287
4898.49 1375
4899.16 1397
4899.82 1279
4900.48 1349
4901.14 1320
4901.80 1250
4902.46 1240
4903.12 1259
4903.78 1255
4904.44 1243
4905.10 1203
4905.76 1121
4906.42 1199
4907.08 1228
4907.74 1074
4908.40 1105
4909.06 1172
4909.72 1233
4910.39 1178
4911.05 1178
4911.71 1154
4912.37 1232
4913.03 1091
4913.69 1123
4914.35 1164
4915.01 1124
4915.68 1094
4916.34 1073
4917.00 1005
4917.66 1050
4918.32 1002
4918.98 1000
4919.64 1090
4920.31 981
4920.97 920
4921.63 1020
4922.29 982
4922.95 969
4923.62 1087
4924.28 1117
4924.94 945
4925.60 872
4926.26 1022
4926.93 962
4927.59 942
4928.25 1080
4928.91 1109
4929.57 965
4930.24 1014
4930.90 997
4931.56 1044
4932.22 1003
4932.89 981
4933.55 1025
4934.21 986
4934.87 1040
4935.54 998
4936.20 946
4936.86 959
4937.53 1038
4938.19 1031
4938.85 1002
4939.51 1010
4940.18 1115
4940.84 962
4941.50 1019
4942.17 972
4942.83 1038
4943.49 1036
4944.16 999
4944.82 1049
4945.48 1057
4946.15 962
4946.81 901
4947.47 912
4948.14 906
4948.80 938
4949.46 1071
4950.13 906
4950.79 972
4951.45 1013
4952.12 907
4952.78 929
4953.45 991
4954.11 947
4954.77 1012
4955.44 978
4956.10 1011
4956.77 968
4957.43 1019
4958.09 978
4958.76 1009
4959.42 1073
4960.09 1128
4960.75 1162
4961.42 1208
4962.08 1173
4962.75 1221
4963.41 1165
4964.07 1131
4964.74 1163
4965.40 1197
4966.07 1220
4966.73 1152
4967.40 1135
4968.06 1092
4968.73 1051
4969.39 1046
4970.06 991
4970.72 905
4971.39 927
4972.05 982
4972.72 916
4973.38 901
4974.05 979
4974.71 1040
4975.38 1111
4976.05 1048
4976.71 1066
4977.38 1039
4978.04 946
4978.71 951
4979.37 894
4980.04 906
4980.70 952
4981.37 942
4982.04 1051
4982.70 981
4983.37 1046
4984.03 985
4984.70 1051
4985.37 1032
4986.03 1021
4986.70 996
4987.36 956
4988.03 940
4988.70 807
4989.36 882
4990.03 924
4990.70 939
4991.36 923
4992.03 967
4992.69 982
4993.36 866
4994.03 938
4994.69 917
4995.36 1059
4996.03 913
4996.69 971
4997.36 936
4998.03 885
4998.70 966
4999.36 932
5000.03 999
5000.70 834
5001.36 976
5002.03 967
5002.70 1010
5003.37 910
5004.03 907
5004.70 879
5005.37 898
5006.03 953
5006.70 821
5007.37 876
5008.04 946
5008.70 982
5009.37 974
5010.04 987
5010.71 869
5011.38 928
5012.04 945
5012.71 1001
5013.38 973
5014.05 1016
5014.72 882
5015.38 893
5016.05 866
5016.72 875
5017.39 848
5018.06 839
5018.72 872
5019.39 831
5020.06 964
5020.73 976
5021.40 965
5022.07 980
5022.73 982
5023.40 871
5024.07 874
5024.74 952
5025.41 976
5026.08 845
5026.75 957
5027.42 972
5028.08 919
5028.75 919
5029.42 900
5030.09 785
5030.76 813
5031.43 953
5032.10 815
5032.77 781
5033.44 881
5034.11 915
5034.78 869
5035.45 852
5036.11 897
5036.78 888
5037.45 855
5038.12 880
5038.79 835
5039.46 813
5040.13 882
5040.80 816
5041.47 860
5042.14 945
5042.81 937
5043.48 952
5044.15 1022
5044.82 975
5045.49 866
5046.16 883
5046.83 965
5047.50 965
5048.17 874
5048.84 907
5049.51 842
5050.18 853
5050.85 856
5051.52 851
5052.19 896
5052.86 937
5053.54 991
5054.21 904
5054.88 904
5055.55 867
5056.22 851
5056.89 896
5057.56 903
5058.23 909
5058.90 906
5059.57 816
5060.24 795
5060.91 947
5061.59 906
5062.26 901
5062.93 893
5063.60 906
5064.27 896
5064.94 883
5065.61 937
5066.28 977
5066.96 807
5067.63 818
5068.30 887
5068.97 886
5069.64 992
5070.31 1026
5070.99 843
5071.66 974
5072.33 854
5073.00 807
5073.67 823
5074.35 851
5075.02 947
5075.69 923
5076.36 854
5077.03 852
5077.71 852
5078.38 884
5079.05 1056
5079.72 1024
5080.39 877
5081.07 878
5081.74 1019
5082.41 929
5083.08 896
5083.76 921
5084.43 1059
5085.10 983
5085.78 963
5086.45 936
5087.12 953
5087.79 1039
5088.47 1087
5089.14 1095
5089.81 1048
5090.49 981
5091.16 1023
5091.83 1069
5092.51 1067
5093.18 1021
5093.85 1091
5094.52 1085
5095.20 999
5095.87 1015
5096.54 1028
5097.22 956
5097.89 1036
5098.57 979
5099.24 948
5099.91 949
5100.59 995
5101.26 977
5101.93 1034
5102.61 916
5103.28 933
5103.96 941
5104.63 1005
5105.30 1017
5105.98 961
5106.65 922
5107.33 944
5108.00 1002
5108.67 981
5109.35 959
5110.02 1028
5110.70 942
5111.37 863
5112.05 876
5112.72 909
5113.40 883
5114.07 926
5114.74 966
5115.42 934
5116.09 887
5116.77 947
5117.44 1048
5118.12 1009
5118.79 1024
5119.47 964
5120.14 1171
5120.82 1260
5121.49 1105
5122.17 1189
5122.84 1192
5123.52 1201
5124.19 1057
5124.87 983
5125.54 1014
5126.22 1031
5126.90 959
5127.57 941
5128.25 938
5128.92 903
5129.60 927
5130.27 949
5130.95 907
5131.62 976
5132.30 968
5132.98 983
5133.65 972
5134.33 935
5135.00 810
5135.68 870
5136.36 904
5137.03 940
5137.71 977
5138.38 890
5139.06 914
5139.74 884
5140.41 956
5141.09 1019
5141.77 1033
5142.44 966
5143.12 860
5143.80 978
5144.47 874
5145.15 923
5145.83 903
5146.50 867
5147.18 907
5147.86 891
5148.53 859
5149.21 830
5149.89 879
5150.56 898
5151.24 891
5151.92 830
5152.60 833
5153.27 818
5153.95 900
5154.63 889
5155.30 839
5155.98 924
5156.66 874
5157.34 799
5158.01 849
5158.69 808
5159.37 876
5160.05 850
5160.72 838
5161.40 1124
5162.08 935
5162.76 898
5163.44 928
5164.11 925
5164.79 937
5165.47 894
5166.15 871
5166.83 925
5167.50 890
5168.18 868
5168.86 872
5169.54 872
5170.22 911
5170.89 960
5171.57 917
5172.25 957
5172.93 905
5173.61 819
5174.29 848
5174.97 885
5175.64 822
5176.32 761
5177.00 798
5177.68 815
5178.36 749
5179.04 810
5179.72 858
5180.40 832
5181.08 938
5181.75 951
5182.43 874
5183.11 872
5183.79 886
5184.47 872
5185.15 825
5185.83 877
5186.51 879
5187.19 720
5187.87 752
5188.55 737
5189.23 832
5189.91 798
5190.59 797
5191.27 825
5191.95 810
5192.63 902
5193.31 967
5193.98 852
5194.66 801
5195.34 800
5196.02 820
5196.70 838
5197.38 840
5198.07 926
5198.75 879
5199.43 914
5200.11 857
5200.79 810
5201.47 754
5202.15 818
5202.83 798
5203.51 846
5204.19 758
5204.87 814
5205.55 895
5206.23 952
5206.91 850
5207.59 790
5208.27 906
5208.95 774
5209.63 792
5210.31 918
5211.00 877
5211.68 905
5212.36 916
5213.04 867
5213.72 917
5214.40 949
5215.08 955
5215.76 936
5216.45 963
5217.13 942
5217.81 841
5218.49 928
5219.17 937
5219.85 836
5220.53 923
5221.22 1049
5221.90 1071
5222.58 934
5223.26 895
5223.94 942
5224.62 859
5225.31 835
5225.99 926
5226.67 1018
5227.35 991
5228.03 834
5228.72 925
5229.40 877
5230.08 876
5230.76 884
5231.45 961
5232.13 816
5232.81 899
5233.49 933
5234.18 983
5234.86 879
5235.54 854
5236.22 956
5236.91 944
5237.59 982
5238.27 1018
5238.95 939
5239.64 987
5240.32 996
5241.00 848
5241.69 964
5242.37 1040
5243.05 915
5243.73 1031
5244.42 985
5245.10 977
5245.78 942
5246.47 928
5247.15 959
5247.83 922
5248.52 964
5249.20 1059
5249.88 1001
5250.57 855
5251.25 866
5251.94 941
5252.62 929
5253.30 956
5253.99 916
5254.67 853
5255.35 860
5256.04 878
5256.72 835
5257.41 901
5258.09 931
5258.77 994
5259.46 928
5260.14 882
5260.83 943
5261.51 883
5262.20 914
5262.88 986
5263.56 870
5264.25 879
5264.93 979
5265.62 924
5266.30 936
5266.99 926
5267.67 1018
5268.36 973
5269.04 892
5269.73 915
5270.41 830
5271.10 852
5271.78 953
5272.47 852
5273.15 835
5273.84 867
5274.52 968
5275.21 938
5275.89 984
5276.58 870
5277.26 948
5277.95 920
5278.63 775
5279.32 863
5280.00 913
5280.69 952
5281.37 950
5282.06 932
5282.75 994
5283.43 963
5284.12 961
5284.80 944
5285.49 995
5286.17 925
5286.86 1026
5287.55 954
5288.23 919
5288.92 919
5289.60 827
5290.29 929
5290.98 943
5291.66 899
5292.35 1000
5293.04 911
5293.72 958
5294.41 892
5295.10 810
5295.78 813
5296.47 929
5297.15 949
5297.84 944
5298.53 956
5299.21 987
5299.90 985
5300.59 982
5301.28 1044
5301.96 1037
5302.65 1068
5303.34 1092
5304.02 1158
5304.71 1145
5305.40 1096
5306.08 1189
5306.77 1137
5307.46 1151
5308.15 1050
5308.83 1182
5309.52 1141
5310.21 1066
5310.90 1076
5311.58 1164
5312.27 1065
5312.96 1193
5313.65 1289
5314.33 1302
5315.02 1310
5315.71 1269
5316.40 1297
5317.09 1262
5317.77 1364
5318.46 1327
5319.15 1208
5319.84 1195
5320.53 1181
5321.21 1208
5321.90 1211
5322.59 1167
5323.28 1185
5323.97 1217
5324.65 1040
5325.34 963
5326.03 984
5326.72 949
5327.41 918
5328.10 881
5328.79 1032
5329.47 964
5330.16 906
5330.85 923
5331.54 975
5332.23 923
5332.92 999
5333.61 868
5334.30 951
5334.99 1007
5335.67 993
5336.36 1116
5337.05 999
5337.74 972
5338.43 952
5339.12 994
5339.81 993
5340.50 959
5341.19 1009
5341.88 998
5342.57 1011
5343.26 1000
5343.95 983
5344.64 1046
5345.33 1032
5346.02 1017
5346.71 1027
5347.40 1037
5348.09 1157
5348.78 1159
5349.47 1232
5350.16 1376
5350.85 1525
5351.54 1637
5352.23 1589
5352.92 1633
5353.61 1450
5354.30 1386
5354.99 1452
5355.68 1314
5356.37 1188
5357.06 996
5357.75 1089
5358.44 1157
5359.13 1026
5359.82 917
5360.51 944
5361.20 906
5361.89 954
5362.58 976
5363.27 1012
5363.97 911
5364.66 980
5365.35 868
5366.04 913
5366.73 1016
5367.42 968
5368.11 1002
5368.80 936
5369.49 941
5370.19 899
5370.88 947
5371.57 821
5372.26 924
5372.95 818
5373.64 805
5374.33 958
5375.03 984
5375.72 867
5376.41 940
5377.10 916
5377.79 873
5378.49 793
5379.18 808
5379.87 897
5380.56 878
5381.25 941
5381.95 863
5382.64 836
5383.33 938
5384.02 931
5384.71 903
5385.41 889
5386.10 926
5386.79 962
5387.48 947
5388.18 872
5388.87 905
5389.56 1022
5390.25 1027
5390.95 924
5391.64 989
5392.33 983
5393.02 933
5393.72 1025
5394.41 932
5395.10 948
5395.80 913
5396.49 921
5397.18 1002
5397.88 877
5398.57 835
5399.26 911
5399.95 907
5400.65 815
5401.34 881
5402.03 925
5402.73 845
5403.42 812
5404.12 889
5404.81 826
5405.50 883
5406.20 1004
5406.89 950
5407.58 942
5408.28 960
5408.97 1034
5409.66 893
5410.36 911
5411.05 987
5411.75 818
5412.44 898
5413.13 915
5413.83 965
5414.52 917
5415.22 958
5415.91 924
5416.61 905
5417.30 915
5417.99 970
5418.69 862
5419.38 884
5420.08 937
5420.77 1059
5421.47 1065
5422.16 969
5422.86 1021
5423.55 1051
5424.25 886
5424.94 839
5425.64 962
5426.33 922
5427.03 931
5427.72 898
5428.42 901
5429.11 943
5429.81 1012
5430.50 914
5431.20 976
5431.89 1060
5432.59 977
5433.28 1026
5433.98 1038
5434.67 949
5435.37 998
5436.06 1072
5436.76 995
5437.46 1007
5438.15 1028
5438.85 1170
5439.54 1268
5440.24 1050
5440.93 1081
5441.63 1094
5442.33 992
5443.02 1045
5443.72 1126
5444.41 1043
5445.11 1121
5445.81 1242
5446.50 1237
5447.20 1395
5447.90 1355
5448.59 1315
5449.29 1268
5449.98 1330
5450.68 1278
5451.38 1235
5452.07 1337
5452.77 1264
5453.47 1251
5454.16 1224
5454.86 1132
5455.56 1049
5456.25 1101
5456.95 1025
5457.65 1048
5458.35 1121
5459.04 978
5459.74 1114
5460.44 1109
5461.13 1141
5461.83 1197
5462.53 1125
5463.23 1303
5463.92 1222
5464.62 1217
5465.32 1248
5466.02 1271
5466.71 1343
5467.41 1392
5468.11 1341
5468.81 1226
5469.50 1152
5470.20 1116
5470.90 1117
5471.60 1219
5472.29 1179
5472.99 1296
5473.69 1170
5474.39 1157
5475.09 1158
5475.78 1340
5476.48 1435
5477.18 1377
5477.88 1402
5478.58 1457
5479.28 1686
5479.97 1696
5480.67 1903
5481.37 1977
5482.07 1947
5482.77 1967
5483.47 1813
5484.17 1831
5484.86 1814
5485.56 1723
5486.26 1569
5486.96 1448
5487.66 1558
5488.36 1449
5489.06 1440
5489.76 1388
5490.45 1372
5491.15 1417
5491.85 1505
5492.55 1617
5493.25 1598
5493.95 1528
5494.65 1521
5495.35 1513
5496.05 1626
5496.75 1587
5497.45 1707
5498.15 1819
5498.85 1885
5499.55 2229
5500.25 2425
5500.95 2720
5501.65 2845
5502.35 2994
5503.04 2751
5503.74 2629
5504.44 2583
5505.14 2438
5505.84 1970
5506.54 1781
5507.24 1569
5507.94 1394
5508.65 1434
5509.35 1476
5510.05 1345
5510.75 1362
5511.45 1289
5512.15 1374
5512.85 1250
5513.55 1310
5514.25 1366
5514.95 1374
5515.65 1335
5516.35 1344
5517.05 1314
5517.75 1351
5518.45 1258
5519.15 1212
5519.85 1370
5520.56 1272
5521.26 1246
5521.96 1278
5522.66 1208
5523.36 1261
5524.06 1196
5524.76 1079
5525.46 1198
5526.16 1194
5526.87 1190
5527.57 1181
5528.27 1160
5528.97 1125
5529.67 1000
5530.37 1057
5531.07 1019
5531.78 1037
5532.48 1022
5533.18 1142
5533.88 1035
5534.58 1072
5535.29 1069
5535.99 1139
5536.69 1044
5537.39 1156
5538.09 1116
5538.80 1085
5539.50 1055
5540.20 1017
5540.90 1145
5541.60 1147
5542.31 1086
5543.01 1108
5543.71 1139
5544.41 950
5545.12 1017
5545.82 1114
5546.52 1048
5547.22 949
5547.93 997
5548.63 970
5549.33 1017
5550.04 1048
5550.74 983
5551.44 1039
5552.14 1049
5552.85 1087
5553.55 1046
5554.25 965
5554.96 1045
5555.66 1012
5556.36 1091
5557.07 1058
5557.77 987
5558.47 999
5559.18 921
5559.88 927
5560.58 989
5561.29 1068
5561.99 1086
5562.69 1155
5563.40 1121
5564.10 1073
5564.80 1080
5565.51 1121
5566.21 1051
5566.92 1074
5567.62 1095
5568.32 991
5569.03 920
5569.73 948
5570.44 1053
5571.14 940
5571.84 942
5572.55 904
5573.25 861
5573.96 999
5574.66 1059
5575.37 1007
5576.07 949
5576.78 1008
5577.48 911
5578.18 1047
5578.89 964
5579.59 1035
5580.30 922
5581.00 910
5581.71 927
5582.41 925
5583.12 800
5583.82 918
5584.53 856
5585.23 846
5585.94 872
5586.64 978
5587.35 1001
5588.05 851
5588.76 867
5589.46 898
5590.17 982
5590.88 922
5591.58 846
5592.29 884
5592.99 953
5593.70 895
5594.40 861
5595.11 919
5595.81 867
5596.52 848
5597.23 866
5597.93 968
5598.64 910
5599.34 934
5600.05 907
5600.76 1019
5601.46 1090
5602.17 978
5602.87 820
5603.58 944
5604.29 961
5604.99 885
5605.70 912
5606.41 925
5607.11 876
5607.82 904
5608.52 822
5609.23 844
5609.94 918
5610.64 892
5611.35 749
5612.06 868
5612.76 815
5613.47 859
5614.18 854
5614.89 807
5615.59 896
5616.30 962
5617.01 945
5617.71 916
5618.42 849
5619.13 918
5619.84 792
5620.54 789
5621.25 779
5621.96 782
5622.66 900
5623.37 964
5624.08 806
5624.79 777
5625.49 864
5626.20 837
5626.91 905
5627.62 874
5628.33 951
5629.03 930
5629.74 961
5630.45 852
5631.16 899
5631.87 900
5632.57 974
5633.28 960
5633.99 933
5634.70 1001
5635.41 988
5636.11 1029
5636.82 991
5637.53 980
5638.24 964
5638.95 1071
5639.66 1168
5640.36 1052
5641.07 1037
5641.78 976
5642.49 1011
5643.20 911
5643.91 951
5644.62 901
5645.33 939
5646.03 924
5646.74 938
5647.45 930
5648.16 907
5648.87 921
5649.58 954
5650.29 974
5651.00 907
5651.71 922
5652.42 926
5653.13 994
5653.84 930
5654.54 1005
5655.25 1010
5655.96 988
5656.67 1028
5657.38 956
5658.09 902
5658.80 941
5659.51 844
5660.22 911
5660.93 984
5661.64 1031
5662.35 939
5663.06 965
5663.77 975
5664.48 955
5665.19 978
5665.90 941
5666.61 938
5667.32 843
5668.03 922
5668.74 993
5669.45 894
5670.16 1030
5670.87 1124
5671.58 1073
5672.29 985
5673.01 1093
5673.72 1008
5674.43 1015
5675.14 1003
5675.85 988
5676.56 1035
5677.27 967
5677.98 1118
5678.69 930
5679.40 853
5680.11 855
5680.82 824
5681.54 836
5682.25 860
5682.96 984
5683.67 1033
5684.38 966
5685.09 972
5685.80 946
5686.51 1001
5687.23 945
5687.94 954
5688.65 915
5689.36 898
5690.07 970
5690.78 960
5691.50 956
5692.21 930
5692.92 1014
5693.63 915
5694.34 799
5695.06 825
5695.77 889
5696.48 1042
5697.19 881
5697.90 847
5698.62 974
5699.33 954
5700.04 932
5700.75 979
5701.46 909
5702.18 943
5702.89 918
5703.60 896
5704.31 899
5705.03 864
5705.74 788
5706.45 817
5707.17 891
5707.88 906
5708.59 828
5709.30 862
5710.02 949
5710.73 847
5711.44 842
5712.16 877
5712.87 872
5713.58 886
5714.30 792
5715.01 777
5715.72 889
5716.43 867
5717.15 872
5717.86 957
5718.58 1009
5719.29 884
5720.00 857
5720.72 828
5721.43 894
5722.14 834
5722.86 898
5723.57 973
5724.28 906
5725.00 813
5725.71 931
5726.43 881
5727.14 841
5727.85 877
5728.57 913
5729.28 918
5730.00 952
5730.71 897
5731.42 959
5732.14 958
5732.85 933
5733.57 938
5734.28 952
5735.00 928
5735.71 1028
5736.43 1010
5737.14 938
5737.85 874
5738.57 916
5739.28 949
5740.00 932
5740.71 841
5741.43 909
5742.14 962
5742.86 971
5743.57 841
5744.29 950
5745.00 1004
5745.72 981
5746.43 986
5747.15 1006
5747.86 949
5748.58 960
5749.30 945
5750.01 996
5750.73 943
5751.44 1092
5752.16 1139
5752.87 1076
5753.59 1052
5754.30 1134
5755.02 1129
5755.74 1174
5756.45 1185
5757.17 1271
5757.88 1228
5758.60 1073
5759.31 1156
5760.03 1238
5760.75 1132
5761.46 1203
5762.18 1214
5762.90 1197
5763.61 1164
5764.33 1171
5765.04 1233
5765.76 1317
5766.48 1306
5767.19 1314
5767.91 1351
5768.63 1565
5769.34 1812
5770.06 1965
5770.78 2189
5771.49 2484
5772.21 2484
5772.93 2323
5773.64 2238
5774.36 1960
5775.08 1724
5775.79 1534
5776.51 1413
5777.23 1275
5777.95 1261
5778.66 1419
5779.38 1341
5780.10 1359
5780.81 1245
5781.53 1338
5782.25 1367
5782.97 1458
5783.68 1460
5784.40 1428
5785.12 1514
5785.84 1477
5786.55 1288
5787.27 1318
5787.99 1279
5788.71 1355
5789.43 1298
5790.14 1207
5790.86 1239
5791.58 1177
5792.30 1244
5793.02 1247
5793.73 1355
5794.45 1268
5795.17 1255
5795.89 1227
5796.61 1211
5797.33 1275
5798.04 1235
5798.76 1294
5799.48 1403
5800.20 1472
5800.92 1547
5801.64 1547
5802.36 1413
5803.07 1461
5803.79 1426
5804.51 1357
5805.23 1359
5805.95 1180
5806.67 1220
5807.39 1282
5808.11 1256
5808.82 1183
5809.54 1178
5810.26 1238
5810.98 1234
5811.70 1229
5812.42 1207
5813.14 1208
5813.86 1113
5814.58 1111
5815.30 1051
5816.02 993
5816.74 1040
5817.46 1097
5818.18 1094
5818.90 1155
5819.62 1138
5820.34 1124
5821.06 972
5821.78 975
5822.50 1073
5823.22 1107
5823.94 1096
5824.66 1053
5825.38 1059
5826.10 1007
5826.82 1045
5827.54 1024
5828.26 967
5828.98 1059
5829.70 896
5830.42 1038
5831.14 1053
5831.86 948
5832.58 967
5833.30 1049
5834.02 1072
5834.74 1106
5835.46 990
5836.18 978
5836.90 983
5837.62 1034
5838.34 1081
5839.07 1081
5839.79 1015
5840.51 968
5841.23 959
5841.95 922
5842.67 929
5843.39 1040
5844.11 1086
5844.83 1027
5845.56 959
5846.28 1074
5847.00 922
5847.72 915
5848.44 1027
5849.16 1065
5849.88 1061
5850.61 1022
5851.33 1002
5852.05 1025
5852.77 1034
5853.49 1017
5854.22 1108
5854.94 1082
5855.66 1053
5856.38 1063
5857.10 1112
5857.83 1053
5858.55 973
5859.27 1009
5859.99 936
5860.71 990
5861.44 1042
5862.16 1033
5862.88 1036
5863.60 1036
5864.33 1039
5865.05 975
5865.77 982
5866.49 992
5867.22 986
5867.94 1107
5868.66 984
5869.38 1069
5870.11 1009
5870.83 974
5871.55 990
5872.28 1003
5873.00 1055
5873.72 1013
5874.45 1029
5875.17 1016
5875.89 1064
5876.62 1157
5877.34 1088
5878.06 1060
5878.79 1139
5879.51 1092
5880.23 1133
5880.96 1155
5881.68 1027
5882.40 1017
5883.13 1021
5883.85 1082
5884.57 1031
5885.30 1031
5886.02 1082
5886.75 1141
5887.47 1129
5888.19 1151
5888.92 1074
5889.64 1063
5890.37 1068
5891.09 1123
5891.81 1110
5892.54 1113
5893.26 1122
5893.99 1069
5894.71 1176
5895.44 1118
5896.16 1061
5896.88 1009
5897.61 1085
5898.33 1095
5899.06 1065
5899.78 1060
5900.51 1143
5901.23 1133
5901.96 1082
5902.68 1129
5903.41 1079
5904.13 1048
5904.86 1175
5905.58 1146
5906.31 1184
5907.03 1204
5907.76 1192
5908.48 1239
5909.21 1201
5909.93 1116
5910.66 1088
5911.38 1145
5912.11 1193
5912.83 1190
5913.56 1186
5914.29 1272
5915.01 1311
5915.74 1309
5916.46 1242
5917.19 1211
5917.91 1235
5918.64 1343
5919.37 1296
5920.09 1258
5920.82 1300
5921.54 1447
5922.27 1352
5923.00 1235
5923.72 1254
5924.45 1392
5925.17 1420
5925.90 1370
5926.63 1418
5927.35 1313
5928.08 1506
5928.81 1553
5929.53 1564
5930.26 1590
5930.99 1557
5931.71 1569
5932.44 1491
5933.17 1378
5933.89 1482
5934.62 1541
5935.35 1617
5936.07 1692
5936.80 1706
5937.53 1712
5938.25 1678
5938.98 1742
5939.71 1591
5940.44 1755
5941.16 1899
5941.89 1852
5942.62 1758
5943.35 1799
5944.07 1825
5944.80 1848
5945.53 1803
5946.26 1935
5946.98 2011
5947.71 2015
5948.44 2113
5949.17 2065
5949.89 2053
5950.62 2165
5951.35 2356
5952.08 2461
5952.80 2682
5953.53 2817
5954.26 2889
5954.99 2803
5955.72 2737
5956.45 2623
5957.17 2710
5957.90 2713
5958.63 2714
5959.36 2586
5960.09 2516
5960.82 2730
5961.54 2633
5962.27 2595
5963.00 2659
5963.73 2852
5964.46 2972
5965.19 3101
5965.92 3277
5966.64 3327
5967.37 3697
5968.10 3893
5968.83 3769
5969.56 3805
5970.29 3678
5971.02 3613
5971.75 3370
5972.48 3153
5973.21 3195
5973.93 3167
5974.66 3166
5975.39 3050
5976.12 2952
5976.85 3080
5977.58 3043
5978.31 2917
5979.04 3180
5979.77 3146
5980.50 3165
5981.23 3323
5981.96 3446
5982.69 3650
5983.42 3542
5984.15 3458
5984.88 3548
5985.61 3617
5986.34 3601
5987.07 3562
5987.80 3540
5988.53 3647
5989.26 3517
5989.99 3429
5990.72 3611
5991.45 3647
5992.18 3710
5992.91 3658
5993.64 3659
5994.37 3803
5995.10 3736
5995.83 3909
5996.56 4022
5997.29 3978
5998.02 3950
5998.75 4096
5999.49 4078
6000.22 4139
6000.95 4156
6001.68 3957
6002.41 3979
6003.14 3826
6003.87 3847
6004.60 3825
6005.33 3737
6006.06 3719
6006.80 3669
6007.53 3867
6008.26 3920
6008.99 4063
6009.72 4507
6010.45 5121
6011.18 6008
6011.92 7097
6012.65 8084
6013.38 9019
6014.11 10118
6014.84 10818
6015.57 11088
6016.31 10874
6017.04 10745
6017.77 9896
6018.50 8682
6019.23 7578
6019.97 6573
6020.70 5582
6021.43 5178
6022.16 4729
6022.89 3950
6023.63 3496
6024.36 3255
6025.09 3261
6025.82 3208
6026.56 3111
6027.29 3031
6028.02 3150
6028.75 3180
6029.49 3057
6030.22 2995
6030.95 3009
6031.68 3068
6032.42 3083
6033.15 3020
6033.88 2964
6034.62 2847
6035.35 2796
6036.08 2588
6036.81 2590
6037.55 2666
6038.28 2798
6039.01 2725
6039.75 2767
6040.48 2678
6041.21 2575
6041.95 2586
6042.68 2780
6043.41 2676
6044.15 2804
6044.88 2847
6045.61 2950
6046.35 2818
6047.08 2949
6047.82 3111
6048.55 3072
6049.28 3087
6050.02 3283
6050.75 3528
6051.49 3606
6052.22 3522
6052.95 3766
6053.69 3758
6054.42 4011
6055.16 3961
6055.89 3911
6056.62 3639
6057.36 3406
6058.09 3317
6058.83 3240
6059.56 3095
6060.30 2927
6061.03 2868
6061.77 2870
6062.50 2813
6063.23 2785
6063.97 2766
6064.70 2885
6065.44 2703
6066.17 2676
6066.91 2726
6067.64 2730
6068.38 2695
6069.11 2551
6069.85 2620
6070.58 2601
6071.32 2429
6072.05 2432
6072.79 2458
6073.52 2438
6074.26 2289
6075.00 2364
6075.73 2443
6076.47 2528
6077.20 2367
6077.94 2196
6078.67 2298
6079.41 2236
6080.14 2230
6080.88 2215
6081.62 2284
6082.35 2324
6083.09 2302
6083.82 2175
6084.56 2134
6085.30 1942
6086.03 2138
6086.77 2048
6087.50 2046
6088.24 2179
6088.98 2217
6089.71 2129
6090.45 2072
6091.19 2144
6091.92 2270
6092.66 2276
6093.39 2263
6094.13 2185
6094.87 2144
6095.60 2121
6096.34 2089
6097.08 2171
6097.81 2008
6098.55 2066
6099.29 2000
6100.03 2004
6100.76 1961
6101.50 1900
6102.24 1873
6102.97 1943
6103.71 1960
6104.45 1928
6105.18 1934
6105.92 2014
6106.66 1815
6107.40 1958
6108.13 1999
6108.87 1922
6109.61 1927
6110.35 2071
6111.08 2022
6111.82 2008
6112.56 2151
6113.30 2194
6114.03 2140
6114.77 2123
6115.51 2091
6116.25 2099
6116.99 2047
6117.72 2101
6118.46 2256
6119.20 2089
6119.94 2124
6120.68 2195
6121.41 2194
6122.15 2252
6122.89 2292
6123.63 2229
6124.37 2142
6125.11 2067
6125.84 2118
6126.58 2162
6127.32 2156
6128.06 2217
6128.80 2378
6129.54 2372
6130.28 2274
6131.02 2271
6131.75 2340
6132.49 2244
6133.23 2206
6133.97 2221
6134.71 2274
6135.45 2343
6136.19 2453
6136.93 2374
6137.67 2469
6138.41 2514
6139.14 2571
6139.88 2778
6140.62 2833
6141.36 2891
6142.10 2861
6142.84 2883
6143.58 2909
6144.32 2885
6145.06 2983
6145.80 2841
6146.54 2770
6147.28 2763
6148.02 2725
6148.76 2633
6149.50 2581
6150.24 2770
6150.98 2745
6151.72 2830
6152.46 2798
6153.20 2813
6153.94 2785
6154.68 3073
6155.42 2870
6156.16 2751
6156.90 2787
6157.64 2883
6158.38 3035
6159.12 2984
6159.86 3069
6160.60 3108
6161.34 3125
6162.08 3241
6162.82 3289
6163.57 3352
6164.31 3244
6165.05 3484
6165.79 3443
6166.53 3649
6167.27 3906
6168.01 3932
6168.75 4132
6169.49 4063
6170.23 4277
6170.98 4168
6171.72 3995
6172.46 4121
6173.20 4000
6173.94 3879
6174.68 3876
6175.42 3760
6176.16 3650
6176.91 3784
6177.65 3830
6178.39 3963
6179.13 4265
6179.87 4704
6180.61 5285
6181.36 5874
6182.10 6694
6182.84 7765
6183.58 8815
6184.32 9532
6185.07 9339
6185.81 9494
6186.55 9356
6187.29 8384
6188.03 7342
6188.78 6915
6189.52 6315
6190.26 5514
6191.00 5140
6191.75 4673
6192.49 4190
6193.23 4151
6193.97 4099
6194.72 4239
6195.46 4115
6196.20 4101
6196.94 4234
6197.69 4193
6198.43 4064
6199.17 4107
6199.92 4029
6200.66 4010
6201.40 3821
6202.15 3853
6202.89 3836
6203.63 3965
6204.37 3928
6205.12 4122
6205.86 4744
6206.60 5494
6207.35 6529
6208.09 7988
6208.83 9538
6209.58 10991
6210.32 12402
6211.07 12867
6211.81 12862
6212.55 12338
6213.30 11070
6214.04 9897
6214.78 8536
6215.53 7060
6216.27 6104
6217.02 5383
6217.76 4565
6218.50 4131
6219.25 3683
6219.99 3620
6220.74 3333
6221.48 3161
6222.22 3303
6222.97 3282
6223.71 3275
6224.46 3313
6225.20 3135
6225.95 3105
6226.69 3186
6227.44 2969
6228.18 2930
6228.92 2751
6229.67 2633
6230.41 2549
6231.16 2511
6231.90 2349
6232.65 2274
6233.39 2369
6234.14 2241
6234.88 2189
6235.63 2347
6236.37 2420
6237.12 2504
6237.86 2504
6238.61 2482
6239.35 2627
6240.10 2676
6240.85 2667
6241.59 2776
6242.34 2776
6243.08 2728
6243.83 2645
6244.57 2763
6245.32 2766
6246.06 2813
6246.81 2897
6247.56 2924
6248.30 2873
6249.05 2965
6249.79 2970
6250.54 2902
6251.29 2841
6252.03 2688
6252.78 2703
6253.52 2624
6254.27 2691
6255.02 2521
6255.76 2394
6256.51 2501
6257.26 2336
6258.00 2399
6258.75 2337
6259.49 2315
6260.24 2267
6260.99 2196
6261.73 2205
6262.48 2230
6263.23 2093
6263.97 2181
6264.72 2080
6265.47 2206
6266.21 2055
6266.96 2023
6267.71 2002
6268.46 2087
6269.20 2035
6269.95 2131
6270.70 1990
6271.44 2087
6272.19 2073
6272.94 2054
6273.69 2078
6274.43 2152
6275.18 2059
6275.93 2025
6276.68 2089
6277.42 2131
6278.17 2069
6278.92 2128
6279.67 2090
6280.41 1953
6281.16 2145
6281.91 1946
6282.66 1921
6283.41 1960
6284.15 1977
6284.90 1855
6285.65 1809
6286.40 1793
6287.15 1810
6287.89 1771
6288.64 1777
6289.39 1763
6290.14 1670
6290.89 1625
6291.64 1709
6292.38 1580
6293.13 1728
6293.88 1622
6294.63 1664
6295.38 1731
6296.13 1739
6296.88 1670
6297.62 1656
6298.37 1709
6299.12 1646
6299.87 1708
6300.62 1515
6301.37 1539
6302.12 1563
6302.87 1565
6303.62 1526
6304.37 1546
6305.11 1531
6305.86 1579
6306.61 1620
6307.36 1637
6308.11 1622
6308.86 1631
6309.61 1589
6310.36 1632
6311.11 1542
6311.86 1616
6312.61 1707
6313.36 1617
6314.11 1626
6314.86 1663
6315.61 1714
6316.36 1722
6317.11 1789
6317.86 1778
6318.61 1690
6319.36 1761
6320.11 1587
6320.86 1543
6321.61 1538
6322.36 1611
6323.11 1496
6323.86 1594
6324.61 1535
6325.36 1498
6326.11 1462
6326.86 1484
6327.61 1404
6328.36 1410
6329.11 1502
6329.86 1650
6330.61 1550
6331.37 1468
6332.12 1416
6332.87 1375
6333.62 1370
6334.37 1447
6335.12 1425
6335.87 1375
6336.62 1414
6337.37 1383
6338.12 1334
6338.88 1366
6339.63 1348
6340.38 1319
6341.13 1328
6341.88 1379
6342.63 1413
6343.38 1433
6344.14 1465
6344.89 1378
6345.64 1429
6346.39 1326
6347.14 1328
6347.89 1392
6348.65 1366
6349.40 1406
6350.15 1530
6350.90 1607
6351.65 1541
6352.41 1560
6353.16 1553
6353.91 1709
6354.66 1752
6355.41 1636
6356.17 1705
6356.92 1711
6357.67 1587
6358.42 1610
6359.18 1603
6359.93 1519
6360.68 1542
6361.43 1425
6362.19 1420
6362.94 1452
6363.69 1418
6364.44 1465
6365.20 1431
6365.95 1453
6366.70 1458
6367.46 1450
6368.21 1539
6368.96 1451
6369.71 1495
6370.47 1495
6371.22 1524
6371.97 1472
6372.73 1364
6373.48 1430
6374.23 1492
6374.99 1406
6375.74 1438
6376.49 1412
6377.25 1376
6378.00 1390
6378.75 1336
6379.51 1271
6380.26 1212
6381.02 1328
6381.77 1333
6382.52 1456
6383.28 1424
6384.03 1401
6384.78 1388
6385.54 1324
6386.29 1399
6387.05 1249
6387.80 1337
6388.56 1343
6389.31 1287
6390.06 1328
6390.82 1371
6391.57 1336
6392.33 1313
6393.08 1414
6393.84 1417
6394.59 1397
6395.34 1364
6396.10 1365
6396.85 1414
6397.61 1375
6398.36 1490
6399.12 1484
6399.87 1394
6400.63 1457
6401.38 1466
6402.14 1356
6402.89 1304
6403.65 1329
6404.40 1340
6405.16 1293
6405.91 1250
6406.67 1251
6407.42 1284
6408.18 1349
6408.93 1284
6409.69 1380
6410.45 1339
6411.20 1319
6411.96 1255
6412.71 1353
6413.47 1365
6414.22 1517
6414.98 1370
6415.73 1347
6416.49 1316
6417.25 1428
6418.00 1366
6418.76 1390
6419.51 1305
6420.27 1372
6421.03 1345
6421.78 1355
6422.54 1325
6423.29 1392
6424.05 1415
6424.81 1343
6425.56 1353
6426.32 1446
6427.08 1390
6427.83 1377
6428.59 1371
6429.35 1387
6430.10 1420
6430.86 1609
6431.62 1539
6432.37 1438
6433.13 1445
6433.89 1498
6434.64 1475
6435.40 1526
6436.16 1561
6436.91 1490
6437.67 1488
6438.43 1473
6439.19 1513
6439.94 1529
6440.70 1440
6441.46 1501
6442.21 1374
6442.97 1496
6443.73 1554
6444.49 1648
6445.24 1563
6446.00 1578
6446.76 1554
6447.52 1542
6448.28 1634
6449.03 1578
6449.79 1614
6450.55 1578
6451.31 1614
6452.06 1581
6452.82 1717
6453.58 1793
6454.34 1660
6455.10 1746
6455.85 1721
6456.61 1582
6457.37 1657
6458.13 1687
6458.89 1655
6459.65 1712
6460.40 1770
6461.16 1708
6461.92 1808
6462.68 1862
6463.44 1941
6464.20 1903
6464.96 1813
6465.71 1937
6466.47 2081
6467.23 2128
6467.99 2011
6468.75 2042
6469.51 2008
6470.27 2081
6471.03 1983
6471.79 1958
6472.54 1987
6473.30 2103
6474.06 2047
6474.82 2035
6475.58 2001
6476.34 2048
6477.10 2046
6477.86 2101
6478.62 2137
6479.38 2216
6480.14 2178
6480.90 2205
6481.66 2222
6482.42 2305
6483.18 2301
6483.94 2366
6484.70 2339
6485.46 2431
6486.22 2351
6486.98 2490
6487.74 2552
6488.50 2673
6489.26 2611
6490.02 2679
6490.78 2668
6491.54 2653
6492.30 2814
6493.06 2865
6493.82 2863
6494.58 2847
6495.34 2918
6496.10 2987
6496.86 2944
6497.62 3123
6498.38 3064
6499.14 3024
6499.90 3025
6500.66 2904
6501.42 2965
6502.19 2942
6502.95 3000
6503.71 3146
6504.47 3279
6505.23 3588
6505.99 4079
6506.75 4711
6507.51 5731
6508.27 6873
6509.04 7502
6509.80 8764
6510.56 9277
6511.32 9164
6512.08 9109
6512.84 8282
6513.60 7352
6514.37 6536
6515.13 5604
6515.89 4915
6516.65 4436
6517.41 3932
6518.17 3708
6518.94 3619
6519.70 3557
6520.46 3390
6521.22 3602
6521.98 3458
6522.75 3326
6523.51 3473
6524.27 3579
6525.03 3765
6525.79 3991
6526.56 4155
6527.32 4273
6528.08 4563
6528.84 4610
6529.61 4782
6530.37 4640
6531.13 4514
6531.89 4551
6532.66 4460
6533.42 4549
6534.18 4895
6534.94 5474
6535.71 6343
6536.47 7010
6537.23 7993
6538.00 8558
6538.76 8783
6539.52 8466
6540.29 8008
6541.05 7273
6541.81 6613
6542.57 5457
6543.34 5081
6544.10 4454
6544.86 4085
6545.63 3927
6546.39 3725
6547.16 3670
6547.92 3617
6548.68 3683
6549.45 3605
6550.21 3485
6550.97 3471
6551.74 3498
6552.50 3506
6553.26 3530
6554.03 3657
6554.79 4146
6555.56 4204
6556.32 4134
6557.08 4302
6557.85 4088
6558.61 4099
6559.38 4063
6560.14 3815
6560.91 3628
6561.67 3429
6562.43 3293
6563.20 3258
6563.96 3171
6564.73 3317
6565.49 3351
6566.26 3405
6567.02 3308
6567.79 3201
6568.55 3077
6569.32 3359
6570.08 3360
6570.85 3392
6571.61 3312
6572.38 3348
6573.14 3346
6573.91 3419
6574.67 3492
6575.44 3668
6576.20 3569
6576.97 3518
6577.73 3460
6578.50 3401
6579.26 3434
6580.03 3499
6580.79 3527
6581.56 3389
6582.32 3679
6583.09 3532
6583.86 3459
6584.62 3521
6585.39 3553
6586.15 3427
6586.92 3518
6587.68 3622
6588.45 3623
6589.22 3420
6589.98 3471
6590.75 3459
6591.51 3702
6592.28 3813
6593.05 3912
6593.81 4170
6594.58 4560
6595.35 4668
6596.11 5018
6596.88 5150
6597.64 4981
6598.41 4656
6599.18 4649
6599.94 4364
6600.71 4066
6601.48 3893
6602.24 3814
6603.01 3586
6603.78 3366
6604.54 3366
6605.31 3111
6606.08 2952
6606.85 2949
6607.61 3020
6608.38 2913
6609.15 2890
6609.91 2910
6610.68 2892
6611.45 3016
6612.22 3068
6612.98 3060
6613.75 3026
6614.52 2886
6615.28 2940
6616.05 2925
6616.82 2850
6617.59 2754
6618.36 2998
6619.12 2800
6619.89 2924
6620.66 3007
6621.43 3082
6622.19 3255
6622.96 3435
6623.73 3601
6624.50 3744
6625.27 3596
6626.03 3507
6626.80 3386
6627.57 3244
6628.34 3118
6629.11 2871
6629.88 2781
6630.64 2895
6631.41 2917
6632.18 2946
6632.95 2996
6633.72 2984
6634.49 3099
6635.25 3255
6636.02 3374
6636.79 3524
6637.56 3681
6638.33 3589
6639.10 3498
6639.87 3504
6640.64 3485
6641.41 3525
6642.17 3678
6642.94 3455
6643.71 3658
6644.48 3614
6645.25 3558
6646.02 3204
6646.79 3120
6647.56 2772
6648.33 2558
6649.10 2617
6649.87 2534
6650.64 2327
6651.41 2329
6652.18 2378
6652.95 2329
6653.71 2375
6654.48 2379
6655.25 2316
6656.02 2416
6656.79 2403
6657.56 2398
6658.33 2256
6659.10 2113
6659.87 2150
6660.64 2181
6661.41 2229
6662.18 2068
6662.95 2149
6663.72 2160
6664.50 2165
6665.27 2102
6666.04 2188
6666.81 2254
6667.58 2274
6668.35 2196
6669.12 2213
6669.89 2238
6670.66 2289
6671.43 2236
6672.20 2330
6672.97 2424
6673.74 2410
6674.51 2378
6675.28 2367
6676.06 2370
6676.83 2352
6677.60 2322
6678.37 2417
6679.14 2402
6679.91 2289
6680.68 2305
6681.45 2437
6682.22 2334
6683.00 2378
6683.77 2512
6684.54 2632
6685.31 2712
6686.08 2773
6686.85 2825
6687.63 2967
6688.40 2743
6689.17 2825
6689.94 2498
6690.71 2327
6691.48 2149
6692.26 2164
6693.03 2050
6693.80 2100
6694.57 2120
6695.34 2009
6696.12 1999
6696.89 1973
6697.66 2143
6698.43 1982
6699.21 2039
6699.98 1952
6700.75 1970
6701.52 2063
6702.30 1878
6703.07 1941
6703.84 1911
6704.61 1939
6705.39 1938
6706.16 1965
6706.93 1882
6707.70 1899
6708.48 1905
6709.25 1834
6710.02 1755
6710.80 1790
6711.57 1740
6712.34 1708
6713.12 1942
6713.89 1782
6714.66 1729
6715.44 1717
6716.21 1744
6716.98 1721
6717.76 1667
6718.53 1656
6719.30 1644
6720.08 1694
6720.85 1630
6721.62 1669
6722.40 1639
6723.17 1574
6723.94 1586
6724.72 1706
6725.49 1772
6726.27 1735
6727.04 1642
6727.81 1672
6728.59 1702
6729.36 1608
6730.14 1593
6730.91 1676
6731.68 1696
6732.46 1712
6733.23 1743
6734.01 1668
6734.78 1632
6735.56 1734
6736.33 1770
6737.10 1850
6737.88 1886
6738.65 1847
6739.43 1804
6740.20 1797
6740.98 1769
6741.75 1687
6742.53 1720
6743.30 1767
6744.08 1758
6744.85 1731
6745.63 1887
6746.40 1746
6747.18 1840
6747.95 1829
6748.73 1919
6749.50 1846
6750.28 1818
6751.05 1914
6751.83 1995
6752.60 2075
6753.38 2131
6754.16 2394
6754.93 2467
6755.71 2274
6756.48 2168
6757.26 2131
6758.03 2053
6758.81 2054
6759.59 1865
6760.36 2027
6761.14 2004
6761.91 1945
6762.69 1886
6763.46 1924
6764.24 1858
6765.02 1780
6765.79 1866
6766.57 1836
6767.35 1777
6768.12 1788
6768.90 1752
6769.67 1781
6770.45 1825
6771.23 1850
6772.00 1809
6772.78 1728
6773.56 1688
6774.33 1740
6775.11 1708
6775.89 1773
6776.66 1769
6777.44 1761
6778.22 1651
6778.99 1561
6779.77 1661
6780.55 1555
6781.33 1635
6782.10 1620
6782.88 1540
6783.66 1696
6784.43 1622
6785.21 1629
6785.99 1562
6786.77 1558
6787.54 1715
6788.32 1720
6789.10 1640
6789.88 1664
6790.65 1730
6791.43 1724
6792.21 1623
6792.99 1631
6793.76 1620
6794.54 1450
6795.32 1596
6796.10 1427
6796.88 1442
6797.65 1438
6798.43 1516
6799.21 1573
6799.99 1458
6800.77 1505
6801.55 1451
6802.32 1567
6803.10 1581
6803.88 1453
6804.66 1478
6805.44 1487
6806.22 1508
6806.99 1637
6807.77 1540
6808.55 1423
6809.33 1413
6810.11 1357
6810.89 1384
6811.67 1478
6812.44 1551
6813.22 1376
6814.00 1315
6814.78 1487
6815.56 1515
6816.34 1532
6817.12 1485
6817.90 1410
6818.68 1516
6819.46 1469
6820.24 1542
6821.02 1429
6821.79 1453
6822.57 1396
6823.35 1406
6824.13 1575
6824.91 1469
6825.69 1471
6826.47 1462
6827.25 1347
6828.03 1457
6828.81 1461
6829.59 1445
6830.37 1482
6831.15 1427
6831.93 1481
6832.71 1391
6833.49 1516
6834.27 1630
6835.05 1497
6835.83 1489
6836.61 1619
6837.39 1763
6838.17 1830
6838.95 1966
6839.73 2081
6840.51 2309
6841.29 2443
6842.07 2173
6842.85 2149
6843.64 2049
6844.42 2020
6845.20 1955
6845.98 1799
6846.76 1721
6847.54 1820
6848.32 1840
6849.10 1738
6849.88 1949
6850.66 2071
6851.44 2198
6852.23 2429
6853.01 2459
6853.79 2454
6854.57 2323
6855.35 2179
6856.13 2105
6856.91 1983
6857.69 1855
6858.48 1723
6859.26 1643
6860.04 1753
6860.82 1664
6861.60 1604
6862.38 1597
6863.17 1612
6863.95 1509
6864.73 1621
6865.51 1691
6866.29 1702
6867.07 1672
6867.86 1730
6868.64 1719
6869.42 1769
6870.20 1689
6870.99 1724
6871.77 1766
6872.55 1724
6873.33 1665
6874.11 1685
6874.90 1728
6875.68 1812
6876.46 1756
6877.24 1796
6878.03 1689
6878.81 1742
6879.59 1915
6880.38 1974
6881.16 1998
6881.94 2099
6882.72 2191
6883.51 2108
6884.29 2197
6885.07 2228
6885.86 2266
6886.64 2484
6887.42 2704
6888.20 2867
6888.99 3373
6889.77 3550
6890.55 3608
6891.34 3572
6892.12 3476
6892.90 3085
6893.69 2810
6894.47 2610
6895.26 2434
6896.04 2276
6896.82 2187
6897.61 2026
6898.39 2104
6899.17 2127
6899.96 2076
6900.74 2025
6901.53 2043
6902.31 2139
6903.09 2162
6903.88 2144
6904.66 2257
6905.45 2166
6906.23 2184
6907.01 2059
6907.80 2141
6908.58 2284
6909.37 2080
6910.15 2095
6910.94 2121
6911.72 1980
6912.51 1897
6913.29 2004
6914.07 2163
6914.86 2167
6915.64 2282
6916.43 2143
6917.21 2067
6918.00 2004
6918.78 1993
6919.57 1998
6920.35 2044
6921.14 2134
6921.92 2053
6922.71 2022
6923.49 1955
6924.28 2002
6925.06 2258
6925.85 2158
6926.64 2127
6927.42 2131
6928.21 2304
6928.99 2286
6929.78 2262
6930.56 2193
6931.35 2207
6932.13 2404
6932.92 2325
6933.71 2239
6934.49 2206
6935.28 2204
6936.06 2336
6936.85 2376
6937.63 2366
6938.42 2470
6939.21 2467
6939.99 2658
6940.78 2673
6941.57 2769
6942.35 2803
6943.14 3046
6943.92 3319
6944.71 3318
6945.50 3220
6946.28 3500
6947.07 3568
6947.86 3592
6948.64 3455
6949.43 3612
6950.22 3687
6951.00 3557
6951.79 3302
6952.58 3273
6953.36 3108
6954.15 3078
6954.94 3008
6955.72 2944
6956.51 3083
6957.30 3124
6958.09 3032
6958.87 3062
6959.66 2911
6960.45 2976
6961.24 3129
6962.02 3177
6962.81 3178
6963.60 3142
6964.38 3105
6965.17 3160
6965.96 3185
6966.75 3563
6967.54 3715
6968.32 3968
6969.11 4028
6969.90 4334
6970.69 4284
6971.47 4337
6972.26 4411
6973.05 4318
6973.84 4581
6974.63 4848
6975.41 4584
6976.20 4602
6976.99 4419
6977.78 4324
6978.57 4314
6979.36 4418
6980.14 4652
6980.93 4718
6981.72 5237
6982.51 6044
6983.30 6970
6984.09 8593
6984.88 10853
6985.66 13189
6986.45 15673
6987.24 17087
6988.03 17641
6988.82 17910
6989.61 16920
6990.40 14990
6991.19 13331
6991.98 10968
6992.76 9086
6993.55 7333
6994.34 5930
6995.13 5017
6995.92 4410
6996.71 3892
6997.50 3574
6998.29 3363
6999.08 3061
6999.87 2963
7000.66 2827
7001.45 2880
7002.24 2940
7003.03 2975
7003.82 2911
7004.61 2819
7005.40 2725
7006.19 2655
7006.98 2567
7007.77 2309
7008.56 2135
7009.35 2213
7010.14 2167
7010.93 2132
7011.72 2277
7012.51 2411
7013.30 2535
7014.09 2666
7014.88 2852
7015.67 2844
7016.46 2928
7017.25 2891
7018.04 2769
7018.83 2644
7019.62 2632
7020.41 2541
7021.20 2630
7021.99 2684
7022.78 2741
7023.57 2874
7024.37 3041
7025.16 3446
7025.95 3514
7026.74 3651
7027.53 3612
7028.32 3289
7029.11 3199
7029.90 3072
7030.69 2981
7031.49 2811
7032.28 2683
7033.07 2552
7033.86 2371
7034.65 2369
7035.44 2411
7036.23 2396
7037.03 2303
7037.82 2427
7038.61 2433
7039.40 2433
7040.19 2466
7040.98 2425
7041.78 2466
7042.57 2630
7043.36 2571
7044.15 2625
7044.94 2709
7045.74 2719
7046.53 2598
7047.32 2544
7048.11 2722
7048.91 2634
7049.70 2732
7050.49 2935
7051.28 2959
7052.08 3021
7052.87 3031
7053.66 2987
7054.45 3080
7055.25 2838
7056.04 2615
7056.83 2536
7057.62 2480
7058.42 2512
7059.21 2513
7060.00 2490
7060.80 2487
7061.59 2685
7062.38 2547
7063.17 2396
7063.97 2374
7064.76 2431
7065.55 2402
7066.35 2342
7067.14 2379
7067.93 2268
7068.73 2212
7069.52 2179
7070.31 2150
7071.11 2052
7071.90 1877
7072.69 1925
7073.49 1888
7074.28 1874
7075.08 1848
7075.87 1985
7076.66 1883
7077.46 1901
7078.25 1711
7079.05 1716
7079.84 1758
7080.63 1803
7081.43 1830
7082.22 1854
7083.02 1754
7083.81 1829
7084.60 1794
7085.40 1688
7086.19 1838
7086.99 1866
7087.78 1932
7088.58 2083
7089.37 2147
7090.17 2136
7090.96 2043
7091.76 1956
7092.55 1869
7093.34 1912
7094.14 1934
7094.93 1739
7095.73 1602
7096.52 1644
7097.32 1525
7098.11 1491
7098.91 1488
7099.70 1575
7100.50 1561
7101.29 1462
7102.09 1557
7102.89 1498
7103.68 1525
7104.48 1456
7105.27 1363
7106.07 1431
7106.86 1350
7107.66 1374
7108.45 1348
7109.25 1423
7110.05 1486
7110.84 1356
7111.64 1340
7112.43 1313
7113.23 1313
7114.02 1281
7114.82 1271
7115.62 1311
7116.41 1358
7117.21 1301
7118.00 1301
7118.80 1256
7119.60 1258
7120.39 1266
7121.19 1270
7121.99 1415
7122.78 1441
7123.58 1277
7124.38 1369
7125.17 1353
7125.97 1317
7126.77 1233
7127.56 1290
7128.36 1225
7129.16 1296
7129.95 1272
7130.75 1358
7131.55 1350
7132.34 1293
7133.14 1342
7133.94 1345
7134.73 1297
7135.53 1299
7136.33 1283
7137.13 1240
7137.92 1204
7138.72 1212
7139.52 1137
7140.32 1160
7141.11 1166
7141.91 1139
7142.71 1193
7143.51 1179
7144.30 1190
7145.10 1213
7145.90 1097
7146.70 1063
7147.49 1117
7148.29 1197
7149.09 1231
7149.89 1147
7150.69 1098
7151.48 1054
7152.28 1089
7153.08 1083
7153.88 1127
7154.68 1104
7155.47 1090
7156.27 993
7157.07 993
7157.87 1139
7158.67 1181
7159.47 1084
7160.27 1132
7161.06 1196
7161.86 1144
7162.66 1189
7163.46 1208
7164.26 1097
7165.06 1139
7165.86 1081
7166.66 1032
7167.45 1075
7168.25 1101
7169.05 988
7169.85 1033
7170.65 1049
7171.45 1067
7172.25 1060
7173.05 1124
7173.85 975
7174.65 1045
7175.45 1096
7176.25 1023
7177.04 1001
7177.84 996
7178.64 917
7179.44 912
7180.24 966
7181.04 1030
7181.84 1037
7182.64 952
7183.44 948
7184.24 1077
7185.04 976
7185.84 1032
7186.64 1025
7187.44 997
7188.24 909
7189.04 855
7189.84 951
7190.64 882
7191.44 949
7192.24 960
7193.04 962
7193.84 993
7194.64 903
7195.44 869
7196.25 938
7197.05 997
7197.85 965
7198.65 973
7199.45 924
7200.25 1030
7201.05 1025
7201.85 892
7202.65 945
7203.45 940
7204.25 944
7205.05 851
7205.86 936
7206.66 890
7207.46 934
7208.26 974
7209.06 868
7209.86 922
7210.66 872
7211.46 885
7212.27 900
7213.07 989
7213.87 943
7214.67 935
7215.47 904
7216.27 874
7217.07 832
7217.88 863
7218.68 928
7219.48 923
7220.28 897
7221.08 911
7221.89 903
7222.69 995
7223.49 1043
7224.29 931
7225.09 942
7225.90 1008
7226.70 1013
7227.50 980
7228.30 960
7229.11 992
7229.91 914
7230.71 940
7231.51 945
7232.32 871
7233.12 843
7233.92 994
7234.72 940
7235.53 1007
7236.33 1063
7237.13 1151
7237.93 1146
7238.74 1107
7239.54 1133
7240.34 1065
7241.15 1090
7241.95 978
7242.75 976
7243.56 957
7244.36 945
7245.16 988
7245.97 1029
7246.77 955
7247.57 1005
7248.38 1007
7249.18 988
7249.98 968
7250.79 986
7251.59 1043
7252.39 1040
7253.20 1037
7254.00 1055
7254.81 1048
7255.61 1095
7256.41 1008
7257.22 1012
7258.02 996
7258.82 1006
7259.63 1063
7260.43 985
7261.24 1017
7262.04 974
7262.85 1022
7263.65 1024
7264.45 978
7265.26 855
7266.06 948
7266.87 981
7267.67 1000
7268.48 1030
7269.28 953
7270.09 1051
7270.89 1084
7271.70 1020
7272.50 1087
7273.30 1104
7274.11 1081
7274.91 1090
7275.72 1071
7276.52 1107
7277.33 1112
7278.13 1078
7278.94 1017
7279.74 1042
7280.55 1086
7281.36 1125
7282.16 1303
7282.97 1511
7283.77 1447
7284.58 1535
7285.38 1645
7286.19 1804
7286.99 1896
7287.80 1907
7288.60 1843
7289.41 1749
7290.22 1563
7291.02 1553
7291.83 1430
7292.63 1430
7293.44 1262
7294.25 1247
7295.05 1212
7295.86 1156
7296.66 1167
7297.47 1181
7298.28 1177
7299.08 1203
7299.89 1167
7300.70 1093
7301.50 1226
7302.31 1204
7303.11 1107
7303.92 1111
7304.73 1104
7305.53 1109
7306.34 1096
7307.15 1122
7307.95 1129
7308.76 1212
7309.57 1221
7310.37 1300
7311.18 1356
7311.99 1317
7312.80 1330
7313.60 1252
7314.41 1364
7315.22 1278
7316.02 1458
7316.83 1475
7317.64 1553
7318.45 1602
7319.25 1836
7320.06 1880
7320.87 2030
7321.68 2037
7322.48 2010
7323.29 1933
7324.10 1819
7324.91 1777
7325.71 1619
7326.52 1456
7327.33 1399
7328.14 1348
7328.95 1272
7329.75 1316
7330.56 1202
7331.37 1254
7332.18 1178
7332.99 1249
7333.79 1267
7334.60 1242
7335.41 1322
7336.22 1323
7337.03 1266
7337.84 1264
7338.64 1248
7339.45 1408
7340.26 1352
7341.07 1283
7341.88 1344
7342.69 1382
7343.50 1326
7344.30 1292
7345.11 1228
7345.92 1199
7346.73 1181
7347.54 1179
7348.35 1269
7349.16 1186
7349.97 1093
7350.78 1154
7351.58 1106
7352.39 1129
7353.20 1099
7354.01 1091
7354.82 1049
7355.63 1094
7356.44 1035
7357.25 1126
7358.06 1102
7358.87 1157
7359.68 1211
7360.49 1206
7361.30 1285
7362.11 1195
7362.92 1077
7363.73 1164
7364.54 1190
7365.35 1275
7366.16 1234
7366.97 1188
7367.78 1163
7368.59 1297
7369.40 1153
7370.21 1111
7371.02 1043
7371.83 1108
7372.64 994
7373.45 1043
7374.26 1114
7375.07 1013
7375.88 976
7376.69 969
7377.50 1099
7378.31 1088
7379.12 1110
7379.93 1237
7380.74 1283
7381.55 1325
7382.37 1325
7383.18 1456
7383.99 1501
7384.80 1432
7385.61 1380
7386.42 1335
7387.23 1277
7388.04 1166
7388.85 1186
7389.67 1130
7390.48 1096
7391.29 1075
7392.10 1033
7392.91 1004
7393.72 936
7394.53 954
7395.35 967
7396.16 954
7396.97 952
7397.78 1067
7398.59 1041
7399.40 967
7400.22 982
7401.03 981
7401.84 985
7402.65 1023
7403.46 1039
7404.28 1039
7405.09 1089
7405.90 1007
7406.71 968
7407.52 977
7408.34 929
7409.15 932
7409.96 969
7410.77 929
7411.59 937
7412.40 900
7413.21 986
7414.02 880
7414.84 898
7415.65 893
7416.46 862
7417.27 856
7418.09 835
7418.90 836
7419.71 857
7420.53 894
7421.34 927
7422.15 884
7422.97 812
7423.78 799
7424.59 758
7425.40 833
7426.22 836
7427.03 854
7427.84 805
7428.66 880
7429.47 901
7430.28 840
7431.10 777
7431.91 804
7432.73 822
7433.54 774
7434.35 733
7435.17 733
7435.98 819
7436.79 757
7437.61 711
7438.42 855
7439.24 927
7440.05 862
7440.86 882
7441.68 867
7442.49 855
7443.31 815
7444.12 789
7444.94 751
7445.75 827
7446.56 832
7447.38 814
7448.19 779
7449.01 775
7449.82 829
7450.64 734
7451.45 735
7452.27 744
7453.08 782
7453.90 832
7454.71 768
7455.52 796
7456.34 826
7457.15 779
7457.97 699
7458.78 781
7459.60 777
7460.42 758
7461.23 673
7462.05 782
7462.86 847
7463.68 771
7464.49 742
7465.31 747
7466.12 742
7466.94 777
7467.75 752
7468.57 727
7469.38 736
7470.20 829
7471.02 784
7471.83 698
7472.65 798
7473.46 816
7474.28 815
7475.10 764
7475.91 757
7476.73 768
7477.54 772
7478.36 755
7479.18 757
7479.99 733
7480.81 707
7481.62 835
7482.44 774
7483.26 750
7484.07 785
7484.89 795
7485.71 749
7486.52 743
7487.34 844
7488.16 787
7488.97 835
7489.79 774
7490.61 763
7491.42 753
7492.24 785
7493.06 776
7493.87 785
7494.69 791
7495.51 839
7496.33 804
7497.14 775
7497.96 805
7498.78 801
7499.59 815
7500.41 820
7501.23 794
7502.05 790
7502.86 740
7503.68 747
7504.50 759
7505.32 716
7506.13 755
7506.95 807
7507.77 741
7508.59 759
7509.40 752
7510.22 764
7511.04 771
7511.86 783
7512.68 818
7513.49 782
7514.31 761
7515.13 737
7515.95 786
7516.77 805
7517.59 775
7518.40 692
7519.22 637
7520.04 768
7520.86 739
7521.68 744
7522.50 791
7523.31 782
7524.13 746
7524.95 764
7525.77 745
7526.59 729
7527.41 709
7528.23 728
7529.05 774
7529.86 716
7530.68 645
7531.50 683
7532.32 735
7533.14 709
7533.96 745
7534.78 683
7535.60 717
7536.42 701
7537.24 680
7538.06 680
7538.88 721
7539.70 787
7540.51 736
7541.33 708
7542.15 720
7542.97 770
7543.79 778
7544.61 723
7545.43 755
7546.25 690
7547.07 685
7547.89 763
7548.71 763
7549.53 733
7550.35 732
7551.17 701
7551.99 711
7552.81 756
7553.63 761
7554.45 709
7555.27 692
7556.09 780
7556.91 797
7557.73 765
7558.56 739
7559.38 809
7560.20 840
7561.02 789
7561.84 783
7562.66 777
7563.48 719
7564.30 760
7565.12 805
7565.94 724
7566.76 750
7567.58 800
7568.40 850
7569.23 734
7570.05 708
7570.87 786
7571.69 716
7572.51 723
7573.33 743
7574.15 754
7574.97 764
7575.80 761
7576.62 731
7577.44 760
7578.26 800
7579.08 834
7579.90 784
7580.73 724
7581.55 738
7582.37 772
7583.19 754
7584.01 829
7584.83 750
7585.66 693
7586.48 807
7587.30 774
7588.12 783
7588.95 728
7589.77 804
7590.59 816
7591.41 786
7592.23 852
7593.06 781
7593.88 829
7594.70 866
7595.52 852
7596.35 759
7597.17 866
7597.99 1034
7598.81 934
7599.64 811
7600.46 803
7601.28 814
7602.11 990
7602.93 995
7603.75 942
7604.57 922
7605.40 946
7606.22 888
7607.04 919
7607.87 993
7608.69 950
7609.51 986
7610.34 966
7611.16 943
7611.98 965
7612.81 920
7613.63 939
7614.45 942
7615.28 899
7616.10 913
7616.92 956
7617.75 1055
7618.57 1024
7619.40 1067
7620.22 1170
7621.04 1094
7621.87 1239
7622.69 1216
7623.52 1148
7624.34 1088
7625.16 1030
7625.99 987
7626.81 975
7627.64 1073
7628.46 1064
7629.28 1050
7630.11 956
7630.93 990
7631.76 932
7632.58 991
7633.41 998
7634.23 1072
7635.06 1044
7635.88 980
7636.71 988
7637.53 921
7638.36 890
7639.18 921
7640.01 867
7640.83 795
7641.66 794
7642.48 836
7643.31 713
7644.13 787
7644.96 835
7645.78 892
7646.61 909
7647.43 992
7648.26 871
7649.08 920
7649.91 878
7650.73 917
7651.56 938
7652.38 932
7653.21 918
7654.04 926
7654.86 983
7655.69 877
7656.51 829
7657.34 888
7658.16 878
7658.99 772
7659.82 753
7660.64 758
7661.47 740
7662.29 748
7663.12 762
7663.95 691
7664.77 723
7665.60 795
7666.43 833
7667.25 823
7668.08 786
7668.91 794
7669.73 788
7670.56 753
7671.38 763
7672.21 767
7673.04 723
7673.87 725
7674.69 727
7675.52 811
7676.35 796
7677.17 791
7678.00 794
7678.83 727
7679.65 731
7680.48 760
7681.31 729
7682.13 791
7682.96 745
7683.79 743
7684.62 837
7685.44 810
7686.27 785
7687.10 794
7687.93 854
7688.75 823
7689.58 770
7690.41 782
7691.24 776
7692.06 843
7692.89 806
7693.72 793
7694.55 782
7695.38 776
7696.20 847
7697.03 807
7697.86 887
7698.69 959
7699.52 953
7700.34 829
7701.17 813
7702.00 880
7702.83 856
7703.66 831
7704.49 892
7705.31 750
7706.14 825
7706.97 803
7707.80 773
7708.63 835
7709.46 805
7710.29 822
7711.11 711
7711.94 703
7712.77 820
7713.60 791
7714.43 708
7715.26 799
7716.09 819
7716.92 842
7717.75 841
7718.58 720
7719.40 751
7720.23 710
7721.06 730
7721.89 783
7722.72 788
7723.55 700
7724.38 693
7725.21 687
7726.04 777
7726.87 732
7727.70 762
7728.53 822
7729.36 875
7730.19 843
7731.02 770
7731.85 779
7732.68 775
7733.51 857
7734.34 780
7735.17 819
7736.00 771
7736.83 824
7737.66 751
7738.49 742
7739.32 727
7740.15 731
7740.98 694
7741.81 688
7742.64 808
7743.47 708
7744.30 740
7745.13 730
7745.96 691
7746.79 804
7747.62 956
7748.45 1067
7749.29 1040
7750.12 1059
7750.95 1040
7751.78 968
7752.61 961
7753.44 868
7754.27 898
7755.10 875
7755.93 823
7756.76 754
7757.60 802
7758.43 713
7759.26 695
7760.09 697
7760.92 707
7761.75 702
7762.58 738
7763.42 779
7764.25 777
7765.08 764
7765.91 762
7766.74 710
7767.57 757
7768.41 743
7769.24 707
7770.07 659
7770.90 690
7771.73 752
7772.57 679
7773.40 662
7774.23 663
7775.06 673
7775.90 685
7776.73 682
7777.56 739
7778.39 722
7779.22 725
7780.06 692
7780.89 761
7781.72 755
7782.55 714
7783.39 747
7784.22 756
7785.05 713
7785.89 717
7786.72 763
7787.55 816
7788.38 756
7789.22 719
7790.05 766
7790.88 690
7791.72 725
7792.55 759
7793.38 748
7794.22 746
7795.05 751
7795.88 720
7796.72 744
7797.55 733
7798.38 711
7799.22 791
7800.05 718
7800.88 750
7801.72 804
7802.55 796
7803.38 864
7804.22 826
7805.05 771
7805.89 797
7806.72 858
7807.55 827
7808.39 812
7809.22 852
7810.06 837
7810.89 840
7811.72 894
7812.56 932
7813.39 905
7814.23 897
7815.06 863
7815.89 962
7816.73 969
7817.56 1021
7818.40 1054
7819.23 1093
7820.07 1079
7820.90 1017
7821.74 1006
7822.57 1075
7823.41 1102
7824.24 1109
7825.08 1076
7825.91 1046
7826.75 1027
7827.58 1025
7828.42 979
7829.25 880
7830.09 952
7830.92 1011
7831.76 975
7832.59 863
7833.43 945
7834.26 966
7835.10 995
7835.93 992
7836.77 1152
7837.60 1100
7838.44 906
7839.28 901
7840.11 889
7840.95 847
7841.78 958
7842.62 941
7843.45 904
7844.29 872
7845.13 831
7845.96 808
7846.80 817
7847.63 834
7848.47 812
7849.31 874
7850.14 775
7850.98 822
7851.82 908
7852.65 843
7853.49 798
7854.32 815
7855.16 812
7856.00 742
7856.83 836
7857.67 785
7858.51 746
7859.34 750
7860.18 759
7861.02 791
7861.85 900
7862.69 827
7863.53 829
7864.37 784
7865.20 849
7866.04 947
7866.88 817
7867.71 795
7868.55 852
7869.39 774
7870.23 786
7871.06 813
7871.90 771
7872.74 847
7873.57 851
7874.41 853
7875.25 844
7876.09 838
7876.93 930
7877.76 1003
7878.60 1053
7879.44 1048
7880.28 1040
7881.11 1114
7881.95 1131
7882.79 1137
7883.63 1126
7884.47 1041
7885.30 1110
7886.14 1017
7886.98 974
7887.82 1016
7888.66 869
7889.50 884
7890.33 1004
7891.17 1015
7892.01 950
7892.85 1013
7893.69 959
7894.53 969
7895.36 931
7896.20 904
7897.04 968
7897.88 901
7898.72 875
7899.56 831
7900.40 865
7901.24 784
7902.08 741
7902.91 890
7903.75 881
7904.59 826
7905.43 848
7906.27 846
7907.11 757
7907.95 777
7908.79 922
7909.63 838
7910.47 836
7911.31 921
7912.15 858
7912.99 887
7913.83 847
7914.67 884
7915.50 978
7916.34 977
7917.18 1071
7918.02 1023
7918.86 1174
7919.70 1140
7920.54 1078
7921.38 1148
7922.22 1134
7923.06 1016
7923.90 1062
7924.74 1021
7925.58 952
7926.42 840
7927.27 851
7928.11 797
7928.95 823
7929.79 756
7930.63 739
7931.47 844
7932.31 712
7933.15 769
7933.99 727
7934.83 696
7935.67 739
7936.51 774
7937.35 684
7938.19 768
7939.03 737
7939.88 738
7940.72 764
7941.56 783
7942.40 761
7943.24 705
7944.08 777
7944.92 793
7945.76 808
7946.60 743
7947.45 736
7948.29 817
7949.13 831
7949.97 775
7950.81 673
7951.65 761
7952.50 791
7953.34 741
7954.18 794
7955.02 852
7955.86 849
7956.70 791
7957.55 834
7958.39 795
7959.23 850
7960.07 849
7960.91 868
7961.76 842
7962.60 826
7963.44 867
7964.28 825
7965.13 760
7965.97 842
7966.81 817
7967.65 919
7968.50 1023
7969.34 1046
7970.18 1073
7971.02 940
7971.87 867
7972.71 874
7973.55 829
7974.39 826
7975.24 770
7976.08 704
7976.92 769
7977.77 709
7978.61 760
7979.45 744
7980.30 797
7981.14 721
7981.98 745
7982.83 737
7983.67 722
7984.51 689
7985.36 683
7986.20 734
7987.04 774
7987.89 670
7988.73 729
7989.57 702
7990.42 653
7991.26 669
7992.10 705
7992.95 759
7993.79 714
7994.64 728
7995.48 690
7996.32 689
7997.17 628
7998.01 664
7998.86 678
7999.70 688
8000.54 596
8001.39 607
8002.23 598
8003.08 594
8003.92 644
8004.77 546
8005.61 666
8006.45 665
8007.30 658
8008.14 617
8008.99 645
8009.83 654
8010.68 581
8011.52 571
8012.37 627
8013.21 695
8014.06 630
8014.90 630
8015.75 612
8016.59 559
8017.44 569
8018.28 583
8019.13 683
8019.97 585
8020.82 573
8021.66 611
8022.51 578
8023.35 563
8024.20 547
8025.05 610
8025.89 619
8026.74 675
8027.58 622
8028.43 611
8029.27 621
8030.12 608
8030.96 710
8031.81 647
8032.66 588
8033.50 540
8034.35 580
8035.19 570
8036.04 649
8036.89 617
8037.73 602
8038.58 576
8039.43 545
8040.27 544
8041.12 585
8041.96 627
8042.81 625
8043.66 596
8044.50 574
8045.35 607
8046.20 580
8047.04 549
8047.89 589
8048.74 589
8049.58 587
8050.43 562
8051.28 617
8052.12 596
8052.97 572
8053.82 632
8054.67 647
8055.51 644
8056.36 588
8057.21 580
8058.05 619
8058.90 561
8059.75 546
8060.60 539
8061.44 562
8062.29 597
8063.14 594
8063.99 634
8064.83 577
8065.68 552
8066.53 489
8067.38 527
8068.22 533
8069.07 548
8069.92 610
8070.77 590
8071.62 569
8072.46 540
8073.31 580
8074.16 566
8075.01 562
8075.86 578
8076.71 578
8077.55 567
8078.40 549
8079.25 580
8080.10 587
8080.95 580
8081.80 533
8082.64 601
8083.49 626
8084.34 618
8085.19 614
8086.04 620
8086.89 627
8087.74 652
8088.58 606
8089.43 607
8090.28 566
8091.13 582
8091.98 525
8092.83 564
8093.68 546
8094.53 609
8095.38 536
8096.23 507
8097.08 518
8097.93 508
8098.77 514
8099.62 544
8100.47 512
8101.32 576
8102.17 597
8103.02 573
8103.87 598
8104.72 657
8105.57 609
8106.42 513
8107.27 538
8108.12 542
8108.97 594
8109.82 554
8110.67 564
8111.52 642
8112.37 554
8113.22 514
8114.07 530
8114.92 549
8115.77 518
8116.62 577
8117.47 632
8118.32 534
8119.17 510
8120.02 575
8120.87 633
8121.72 629
8122.58 541
8123.43 600
8124.28 637
8125.13 666
8125.98 561
8126.83 551
8127.68 542
8128.53 536
8129.38 567
8130.23 578
8131.08 554
8131.94 607
8132.79 582
8133.64 559
8134.49 602
8135.34 554
8136.19 504
8137.04 604
8137.89 592
8138.75 663
8139.60 534
8140.45 560
8141.30 610
8142.15 594
8143.00 668
8143.86 638
8144.71 629
8145.56 596
8146.41 573
8147.26 652
8148.12 612
8148.97 558
8149.82 565
8150.67 644
8151.52 658
8152.38 606
8153.23 622
8154.08 654
8154.93 688
8155.78 575
8156.64 693
8157.49 656
8158.34 714
8159.19 659
8160.05 612
8160.90 643
8161.75 606
8162.61 621
8163.46 623
8164.31 587
8165.16 608
8166.02 572
8166.87 528
8167.72 536
8168.58 657
8169.43 566
8170.28 531
8171.14 630
8171.99 662
8172.84 616
8173.70 537
8174.55 519
8175.40 576
8176.26 545
8177.11 596
8177.96 586
8178.82 558
8179.67 596
8180.52 548
8181.38 516
8182.23 513
8183.08 535
8183.94 502
8184.79 533
8185.65 573
8186.50 517
8187.35 508
8188.21 560
8189.06 478
8189.92 483
8190.77 539
8191.63 533
8192.48 563
8193.33 564
8194.19 498
8195.04 574
8195.90 476
8196.75 530
8197.61 576
8198.46 546
8199.32 540
8200.17 542
8201.02 525
8201.88 582
8202.73 575
8203.59 535
8204.44 583
8205.30 536
8206.15 515
8207.01 496
8207.86 564
8208.72 524
8209.57 525
8210.43 576
8211.29 584
8212.14 501
8213.00 539
8213.85 560
8214.71 508
8215.56 523
8216.42 565
8217.27 552
8218.13 537
8218.98 560
8219.84 578
8220.70 479
8221.55 477
8222.41 494
8223.26 582
8224.12 529
8224.98 550
8225.83 585
8226.69 547
8227.54 540
8228.40 512
8229.26 570
8230.11 504
8230.97 559
8231.83 569
8232.68 540
8233.54 523
8234.39 535
8235.25 510
8236.11 507
8236.96 483
8237.82 519
8238.68 558
8239.53 588
8240.39 541
8241.25 550
8242.11 538
8242.96 552
8243.82 648
8244.68 567
8245.53 545
8246.39 487
8247.25 540
8248.10 511
8248.96 579
8249.82 564
8250.68 507
8251.53 546
8252.39 539
8253.25 521
8254.11 539
8254.96 550
8255.82 501
8256.68 521
8257.54 564
8258.39 562
8259.25 569
8260.11 526
8260.97 535
8261.83 511
8262.68 499
8263.54 515
8264.40 501
8265.26 546
8266.12 541
8266.97 558
8267.83 548
8268.69 525
8269.55 524
8270.41 535
8271.27 489
8272.12 498
8272.98 529
8273.84 505
8274.70 591
8275.56 597
8276.42 594
8277.28 623
8278.13 605
8278.99 585
8279.85 673
8280.71 611
8281.57 674
8282.43 666
8283.29 621
8284.15 614
8285.01 611
8285.87 587
8286.72 616
8287.58 626
8288.44 580
8289.30 597
8290.16 571
8291.02 551
8291.88 606
8292.74 615
8293.60 642
8294.46 659
8295.32 618
8296.18 625
8297.04 640
8297.90 616
8298.76 595
8299.62 621
8300.48 588
8301.34 586
8302.20 617
8303.06 595
8303.92 533
8304.78 560
8305.64 579
8306.50 564
8307.36 558
8308.22 560
8309.08 617
8309.94 573
8310.80 553
8311.66 546
8312.52 560
8313.38 590
8314.24 552
8315.10 602
8315.96 580
8316.83 570
8317.69 519
8318.55 491
8319.41 530
8320.27 494
8321.13 525
8321.99 553
8322.85 571
8323.71 557
8324.57 542
8325.44 537
8326.30 563
8327.16 525
8328.02 534
8328.88 564
8329.74 573
8330.60 515
8331.47 530
8332.33 548
8333.19 561
8334.05 604
8334.91 571
8335.77 540
8336.64 611
8337.50 557
8338.36 517
8339.22 525
8340.08 576
8340.94 538
8341.81 551
8342.67 552
8343.53 531
8344.39 620
8345.26 584
8346.12 565
8346.98 617
8347.84 560
8348.71 606
8349.57 632
8350.43 597
8351.29 536
8352.16 632
8353.02 630
8353.88 603
8354.74 593
8355.61 661
8356.47 606
8357.33 606
8358.19 571
8359.06 616
8359.92 630
8360.78 607
8361.65 563
8362.51 537
8363.37 582
8364.24 564
8365.10 624
8365.96 596
8366.83 609
8367.69 556
8368.55 628
8369.42 572
8370.28 580
8371.14 583
8372.01 589
8372.87 582
8373.73 592
8374.60 604
8375.46 579
8376.33 609
8377.19 616
8378.05 657
8378.92 632
8379.78 630
8380.65 579
8381.51 570
8382.37 603
8383.24 564
8384.10 586
8384.97 597
8385.83 630
8386.70 635
8387.56 591
8388.42 604
8389.29 549
8390.15 612
8391.02 645
8391.88 614
8392.75 593
8393.61 582
8394.48 628
8395.34 631
8396.21 569
8397.07 558
8397.94 586
8398.80 628
8399.67 592
8400.53 612
8401.40 651
8402.26 668
8403.13 613
8403.99 609
8404.86 642
8405.72 655
8406.59 655
8407.45 616
8408.32 697
8409.19 732
8410.05 671
8410.92 664
8411.78 736
8412.65 728
8413.51 702
8414.38 711
8415.25 717
8416.11 748
8416.98 732
8417.84 716
8418.71 724
8419.58 759
8420.44 620
8421.31 662
8422.17 684
8423.04 650
8423.91 647
8424.77 705
8425.64 684
8426.51 729
8427.37 780
8428.24 785
8429.11 792
8429.97 748
8430.84 787
8431.71 776
8432.57 806
8433.44 810
8434.31 853
8435.17 765
8436.04 815
8436.91 770
8437.77 850
8438.64 783
8439.51 853
8440.38 876
8441.24 959
8442.11 963
8442.98 915
8443.84 941
8444.71 1026
8445.58 1043
8446.45 1016
8447.31 1045
8448.18 1062
8449.05 961
8449.92 956
8450.78 970
8451.65 1004
8452.52 1116
8453.39 1037
8454.26 1129
8455.12 1344
8455.99 1561
8456.86 1762
8457.73 1935
8458.60 2089
8459.46 2274
8460.33 2082
8461.20 1907
8462.07 1911
8462.94 1592
8463.81 1303
8464.67 1237
8465.54 1184
8466.41 1091
8467.28 1017
8468.15 1024
8469.02 920
8469.89 880
8470.75 948
8471.62 914
8472.49 832
8473.36 821
8474.23 858
8475.10 846
8475.97 753
8476.84 810
8477.71 819
8478.57 847
8479.44 882
8480.31 803
8481.18 862
8482.05 955
8482.92 941
8483.79 864
8484.66 915
8485.53 899
8486.40 922
8487.27 888
8488.14 850
8489.01 924
8489.88 903
8490.75 887
8491.62 892
8492.49 842
8493.36 852
8494.23 878
8495.10 918
8495.97 1020
8496.84 928
8497.71 999
8498.58 995
8499.45 907
8500.32 914
8501.19 915
8502.06 881
8502.93 886
8503.80 839
8504.67 871
8505.54 876
8506.41 860
8507.28 859
8508.15 896
8509.02 891
8509.89 801
8510.76 826
8511.63 898
8512.51 947
8513.38 916
8514.25 814
8515.12 891
8515.99 914
8516.86 983
8517.73 953
8518.60 904
8519.47 955
8520.35 934
8521.22 1002
8522.09 913
8522.96 913
8523.83 971
8524.70 1054
8525.57 1000
8526.45 1187
8527.32 1423
8528.19 1407
8529.06 1394
8529.93 1362
8530.80 1397
8531.68 1365
8532.55 1225
8533.42 1243
8534.29 1130
8535.16 1014
8536.04 957
8536.91 1013
8537.78 1026
8538.65 1019
8539.52 1083
8540.40 1010
8541.27 997
8542.14 858
8543.01 892
8543.89 854
8544.76 902
8545.63 846
8546.50 876
8547.38 906
8548.25 941
8549.12 845
8549.99 859
8550.87 786
8551.74 870
8552.61 931
8553.49 972
8554.36 1032
8555.23 1061
8556.11 1104
8556.98 1167
8557.85 1161
8558.73 1013
8559.60 1017
8560.47 1047
8561.35 1039
8562.22 938
8563.09 872
8563.97 908
8564.84 839
8565.71 863
8566.59 857
8567.46 856
8568.33 896
8569.21 851
8570.08 819
8570.96 779
8571.83 771
8572.70 779
8573.58 837
8574.45 863
8575.33 795
8576.20 872
8577.07 903
8577.95 879
8578.82 901
8579.70 857
8580.57 840
8581.45 828
8582.32 828
8583.19 906
8584.07 878
8584.94 896
8585.82 857
8586.69 851
8587.57 909
8588.44 891
8589.32 872
8590.19 940
8591.07 911
8591.94 934
8592.82 988
8593.69 971
8594.57 1023
8595.44 989
8596.32 839
8597.19 894
8598.07 972
8598.94 944
8599.82 952
8600.69 995
8601.57 958
8602.44 947
8603.32 995
8604.20 1073
8605.07 1071
8605.95 997
8606.82 1007
8607.70 1056
8608.57 1069
8609.45 1085
8610.33 1023
8611.20 1071
8612.08 1147
8612.95 1071
8613.83 1078
8614.71 1092
8615.58 1031
8616.46 1140
8617.33 1085
8618.21 1127
8619.09 1180
8619.96 1164
8620.84 1123
8621.72 1150
8622.59 1177
8623.47 1223
8624.35 1214
8625.22 1181
8626.10 1251
8626.98 1268
8627.85 1332
8628.73 1359
8629.61 1388
8630.48 1423
8631.36 1406
8632.24 1437
8633.11 1362
8633.99 1470
8634.87 1433
8635.74 1434
8636.62 1422
8637.50 1477
8638.38 1447
8639.25 1394
8640.13 1431
8641.01 1439
8641.89 1457
8642.76 1430
8643.64 1452
8644.52 1470
8645.40 1493
8646.27 1518
8647.15 1625
8648.03 1688
8648.91 1633
8649.79 1698
8650.66 1770
8651.54 1731
8652.42 1728
8653.30 1821
8654.18 1812
8655.05 1786
8655.93 1708
8656.81 1828
8657.69 1706
8658.57 1741
8659.45 1808
8660.32 1913
8661.20 2062
8662.08 2178
8662.96 2266
8663.84 2485
8664.72 2714
8665.60 2825
8666.47 3150
8667.35 3297
8668.23 3279
8669.11 3185
8669.99 2966
8670.87 2732
8671.75 2785
8672.63 2646
8673.51 2748
8674.38 2810
8675.26 2898
8676.14 2984
8677.02 3252
8677.90 3132
8678.78 3024
8679.66 2815
8680.54 2605
8681.42 2534
8682.30 2274
8683.18 2032
8684.06 1939
8684.94 1885
8685.82 1826
8686.70 1862
8687.58 1837
8688.46 1813
8689.34 1816
8690.22 1999
8691.10 2153
8691.98 2480
8692.86 2867
8693.74 2995
8694.62 3343
8695.50 3385
8696.38 3331
8697.26 3129
8698.14 3011
8699.02 2675
8699.90 2397
8700.78 2224
8701.66 2173
8702.54 2146
8703.42 2225
8704.30 2121
8705.18 2178
8706.06 2234
8706.94 2158
8707.82 1919
8708.71 1857
8709.59 1662
8710.47 1569
8711.35 1592
8712.23 1568
8713.11 1408
8713.99 1375
8714.87 1391
8715.75 1321
8716.64 1372
8717.52 1244
8718.40 1236
8719.28 1254
8720.16 1220
8721.04 1223
8721.92 1282
8722.81 1218
8723.69 1266
8724.57 1277
8725.45 1286
8726.33 1255
8727.21 1248
8728.10 1236
8728.98 1275
8729.86 1300
8730.74 1290
8731.62 1237
8732.51 1316
8733.39 1369
8734.27 1324
8735.15 1256
8736.03 1312
8736.92 1323
8737.80 1382
8738.68 1294
8739.56 1144
8740.45 1185
8741.33 1262
8742.21 1238
8743.09 1250
8743.98 1271
8744.86 1205
8745.74 1203
8746.63 1120
8747.51 1146
8748.39 1136
8749.27 1203
8750.16 1191
8751.04 1131
8751.92 1178
8752.81 1163
8753.69 1162
8754.57 1204
8755.46 1178
8756.34 1116
8757.22 1204
8758.11 1261
8758.99 1207
8759.87 1197
8760.76 1197
8761.64 1246
8762.52 1274
8763.41 1201
8764.29 1169
8765.17 1185
8766.06 1158
8766.94 1263
8767.83 1273
8768.71 1227
8769.59 1193
8770.48 1191
8771.36 1249
8772.25 1177
8773.13 1192
8774.01 1211
8774.90 1170
8775.78 1082
8776.67 1141
8777.55 1153
8778.44 1203
8779.32 1203
8780.20 1116
8781.09 1229
8781.97 1332
8782.86 1365
8783.74 1412
8784.63 1313
8785.51 1331
8786.40 1292
8787.28 1368
8788.17 1262
8789.05 1124
8789.94 1115
8790.82 1057
8791.71 1044
8792.59 1054
8793.48 1023
8794.36 981
8795.25 995
8796.13 967
8797.02 973
8797.90 950
8798.79 964
8799.67 900
8800.56 942
8801.45 902
8802.33 1004
8803.22 978
8804.10 894
8804.99 924
8805.87 852
8806.76 909
8807.65 892
8808.53 935
8809.42 889
8810.30 894
8811.19 834
8812.08 859
8812.96 861
8813.85 832
8814.73 819
8815.62 938
8816.51 903
8817.39 795
8818.28 860
8819.17 901
8820.05 894
8820.94 913
8821.83 933
8822.71 883
8823.60 834
8824.49 893
8825.37 866
8826.26 807
8827.15 787
8828.03 814
8828.92 809
8829.81 747
8830.69 834
8831.58 812
8832.47 711
8833.36 750
8834.24 741
8835.13 748
8836.02 774
8836.90 776
8837.79 741
8838.68 725
8839.57 768
8840.45 757
8841.34 716
8842.23 765
8843.12 807
8844.01 784
8844.89 769
8845.78 851
8846.67 850
8847.56 757
8848.44 724
8849.33 779
8850.22 737
8851.11 717
8852.00 779
8852.88 769
8853.77 756
8854.66 738
8855.55 695
8856.44 747
8857.33 781
8858.21 690
8859.10 713
8859.99 683
8860.88 724
8861.77 701
8862.66 691
8863.55 732
8864.43 724
8865.32 657
8866.21 695
8867.10 675
8867.99 628
8868.88 654
8869.77 697
8870.66 678
8871.55 630
8872.44 613
8873.32 625
8874.21 644
8875.10 607
8875.99 630
8876.88 680
8877.77 673
8878.66 651
8879.55 612
8880.44 623
8881.33 617
8882.22 627
8883.11 576
8884.00 580
8884.89 603
8885.78 631
8886.67 596
8887.56 585
8888.45 602
8889.34 599
8890.23 605
8891.12 650
8892.01 603
8892.90 628
8893.79 636
8894.68 626
8895.57 569
8896.46 593
8897.35 595
8898.24 591
8899.13 594
8900.02 636
8900.91 562
8901.80 587
8902.69 630
8903.58 640
8904.47 604
8905.36 583
8906.26 517
8907.15 591
8908.04 593
8908.93 559
8909.82 589
8910.71 569
8911.60 613
8912.49 578
8913.38 532
8914.28 573
8915.17 547
8916.06 530
8916.95 587
8917.84 532
8918.73 555
8919.62 567
8920.52 561
8921.41 578
8922.30 499
8923.19 560
8924.08 609
8924.97 566
8925.87 561
8926.76 531
8927.65 553
8928.54 533
8929.43 482
8930.33 549
8931.22 569
8932.11 583
8933.00 534
8933.89 542
8934.79 486
8935.68 555
8936.57 587
8937.46 568
8938.36 548
8939.25 513
8940.14 485
8941.03 505
8941.93 489
8942.82 482
8943.71 521
8944.60 504
8945.50 546
8946.39 535
8947.28 482
8948.18 542
8949.07 527
8949.96 531
8950.85 451
8951.75 470
8952.64 492
8953.53 522
8954.43 529
8955.32 516
8956.21 497
8957.11 519
8958.00 527
8958.89 577
8959.79 592
8960.68 482
8961.57 587
8962.47 510
8963.36 494
8964.26 472
8965.15 503
8966.04 498
8966.94 503
8967.83 510
8968.73 571
8969.62 527
8970.51 504
8971.41 496
8972.30 495
8973.20 544
8974.09 590
8974.98 493
8975.88 496
8976.77 540
8977.67 484
8978.56 454
8979.46 500
8980.35 538
8981.25 522
8982.14 517
8983.03 571
8983.93 493
8984.82 508
8985.72 470
8986.61 535
8987.51 517
8988.40 519
8989.30 533
8990.19 487
8991.09 521
8991.98 579
8992.88 584
8993.77 484
8994.67 465
8995.56 534
8996.46 509
8997.36 462
8998.25 484
8999.15 474
9000.04 520
9000.94 478
9001.83 558
9002.73 476
9003.62 493
9004.52 542
9005.42 483
9006.31 438
9007.21 474
9008.10 479
9009.00 480
9009.90 523
9010.79 535
9011.69 520
9012.58 506
9013.48 471
9014.38 550
9015.27 513
9016.17 488
9017.07 480
9017.96 459
9018.86 515
9019.76 456
9020.65 496
9021.55 507
9022.44 509
9023.34 455
9024.24 490
9025.14 535
9026.03 550
9026.93 412
9027.83 495
9028.72 547
9029.62 535
9030.52 503
9031.41 460
9032.31 486
9033.21 540
9034.11 517
9035.00 575
9035.90 483
9036.80 467
9037.69 472
9038.59 465
9039.49 502
9040.39 563
9041.28 472
9042.18 461
9043.08 558
9043.98 522
9044.88 505
9045.77 506
9046.67 487
9047.57 526
9048.47 491
9049.36 471
9050.26 535
9051.16 500
9052.06 486
9052.96 503
9053.86 499
9054.75 472
9055.65 491
9056.55 487
9057.45 557
9058.35 523
9059.25 445
9060.14 532
9061.04 538
9061.94 455
9062.84 442
9063.74 471
9064.64 518
9065.54 494
9066.44 534
9067.33 497
9068.23 498
9069.13 478
9070.03 488
9070.93 482
9071.83 482
9072.73 459
9073.63 527
9074.53 474
9075.43 469
9076.33 519
9077.22 497
9078.12 516
9079.02 553
9079.92 528
9080.82 552
9081.72 459
9082.62 467
9083.52 481
9084.42 477
9085.32 507
9086.22 473
9087.12 465
9088.02 472
9088.92 538
9089.82 514
9090.72 516
9091.62 562
9092.52 519
9093.42 502
9094.32 523
9095.22 503
9096.12 482
9097.02 510
9097.92 437
9098.82 478
9099.72 525
9100.62 471
9101.52 477
9102.43 484
9103.33 497
9104.23 451
9105.13 510
9106.03 484
9106.93 440
9107.83 423
9108.73 457
9109.63 446
9110.53 477
9111.43 472
9112.33 463
9113.24 495
9114.14 466
9115.04 489
9115.94 456
9116.84 493
9117.74 474
9118.64 489
9119.55 507
9120.45 498
9121.35 537
9122.25 474
9123.15 429
9124.05 460
9124.96 498
9125.86 505
9126.76 467
9127.66 441
9128.56 434
9129.46 473
9130.37 505
9131.27 484
9132.17 477
9133.07 461
9133.97 554
9134.88 459
9135.78 464
9136.68 480
9137.58 484
9138.49 503
9139.39 461
9140.29 533
9141.19 466
9142.10 511
9143.00 456
9143.90 500
9144.80 465
9145.71 523
9146.61 472
9147.51 491
9148.42 443
9149.32 456
9150.22 471
9151.12 493
9152.03 494
9152.93 479
9153.83 455
9154.74 467
9155.64 504
9156.54 437
9157.45 457
9158.35 498
9159.25 501
9160.16 488
9161.06 478
9161.96 455
9162.87 445
9163.77 482
9164.68 465
9165.58 491
9166.48 488
9167.39 429
9168.29 465
9169.19 479
9170.10 493
9171.00 469
9171.91 471
9172.81 512
9173.72 513
9174.62 496
9175.52 474
9176.43 522
9177.33 527
9178.24 457
9179.14 490
9180.05 474
9180.95 475
9181.85 452
9182.76 486
9183.66 501
9184.57 435
9185.47 415
9186.38 564
9187.28 524
9188.19 532
9189.09 586
9190.00 540
9190.90 508
9191.81 502
9192.71 546
9193.62 448
9194.52 486
9195.43 506
9196.33 524
9197.24 474
9198.14 499
9199.05 514
9199.96 499
9200.86 519
9201.77 561
9202.67 489
9203.58 547
9204.48 555
9205.39 490
9206.29 501
9207.20 464
9208.11 514
9209.01 538
9209.92 476
9210.82 444
9211.73 455
9212.64 454
9213.54 463
9214.45 446
9215.35 518
9216.26 635
9217.17 531
9218.07 486
9218.98 498
9219.89 480
9220.79 477
9221.70 515
9222.61 481
9223.51 473
9224.42 434
9225.33 453
9226.23 486
9227.14 488
9228.05 410
9228.95 442
9229.86 468
9230.77 418
9231.67 471
9232.58 474
9233.49 457
9234.40 468
9235.30 470
9236.21 507
9237.12 465
9238.02 460
9238.93 479
9239.84 439
9240.75 459
9241.65 514
9242.56 460
9243.47 468
9244.38 462
9245.28 438
9246.19 456
9247.10 518
9248.01 507
9248.92 378
9249.82 404
9250.73 444
9251.64 459
9252.55 473
9253.46 410
9254.36 512
9255.27 492
9256.18 461
9257.09 489
9258.00 456
9258.90 496
9259.81 455
9260.72 387
9261.63 480
9262.54 491
9263.45 515
9264.36 531
9265.26 455
9266.17 412
9267.08 454
9267.99 452
9268.90 456
9269.81 459
9270.72 449
9271.63 421
9272.54 473
9273.44 483
9274.35 452
9275.26 454
9276.17 528
9277.08 501
9277.99 519
9278.90 525
9279.81 452
9280.72 474
9281.63 472
9282.54 454
9283.45 487
9284.36 441
9285.27 510
9286.18 489
9287.09 431
9288.00 511
9288.91 486
9289.82 453
9290.73 515
9291.64 445
9292.55 415
9293.46 443
9294.37 464
9295.28 425
9296.19 477
9297.10 504
9298.01 499
9298.92 469
9299.83 466
9300.74 488
9301.65 513
9302.56 488
9303.47 492
9304.38 513
9305.29 508
9306.20 470
9307.11 523
9308.02 519
9308.93 481
9309.84 485
9310.75 456
9311.67 466
9312.58 486
9313.49 443
9314.40 487
9315.31 520
9316.22 526
9317.13 538
9318.04 528
9318.95 494
9319.87 507
9320.78 484
9321.69 523
9322.60 440
9323.51 449
9324.42 473
9325.34 431
9326.25 514
9327.16 456
9328.07 506
9328.98 475
9329.89 478
9330.81 454
9331.72 473
9332.63 524
9333.54 491
9334.45 459
9335.37 467
9336.28 469
9337.19 425
9338.10 456
9339.01 530
9339.93 423
9340.84 398
9341.75 474
9342.66 401
9343.58 462
9344.49 461
9345.40 500
9346.31 461
9347.23 433
9348.14 485
9349.05 544
9349.97 489
9350.88 443
9351.79 478
9352.70 483
9353.62 468
9354.53 486
9355.44 522
9356.36 502
9357.27 470
9358.18 486
9359.10 470
9360.01 475
9360.92 483
9361.84 498
9362.75 460
9363.66 441
9364.58 461
9365.49 501
9366.40 468
9367.32 530
9368.23 455
9369.15 448
9370.06 506
9370.97 548
9371.89 522
9372.80 467
9373.71 475
9374.63 519
9375.54 521
9376.46 514
9377.37 504
9378.29 499
9379.20 515
9380.11 536
9381.03 563
9381.94 497
9382.86 493
9383.77 550
9384.69 563
9385.60 528
9386.51 517
9387.43 521
9388.34 488
9389.26 526
9390.17 512
9391.09 579
9392.00 541
9392.92 508
9393.83 544
9394.75 551
9395.66 552
9396.58 578
9397.49 580
9398.41 592
9399.32 530
9400.24 570
9401.15 512
9402.07 508
9402.99 555
9403.90 529
9404.82 473
9405.73 538
9406.65 529
9407.56 536
9408.48 535
9409.39 606
9410.31 563
9411.23 526
9412.14 507
9413.06 505
9413.97 557
9414.89 520
9415.81 526
9416.72 486
9417.64 539
9418.55 539
9419.47 589
9420.39 550
9421.30 469
9422.22 520
9423.14 543
9424.05 556
9424.97 560
9425.89 585
9426.80 532
9427.72 534
9428.64 572
9429.55 619
9430.47 593
9431.39 587
9432.30 552
9433.22 569
9434.14 548
9435.05 556
9435.97 585
9436.89 644
9437.80 578
9438.72 568
9439.64 577
9440.56 644
9441.47 606
9442.39 570
9443.31 694
9444.23 752
9445.14 716
9446.06 637
9446.98 617
9447.90 686
9448.81 662
9449.73 655
9450.65 625
9451.57 615
9452.48 698
9453.40 739
9454.32 707
9455.24 734
9456.16 793
9457.07 807
9457.99 811
9458.91 791
9459.83 791
9460.75 657
9461.66 674
9462.58 659
9463.50 596
9464.42 601
9465.34 588
9466.26 613
9467.18 646
9468.09 646
9469.01 629
9469.93 576
9470.85 637
9471.77 697
9472.69 623
9473.61 650
9474.53 647
9475.44 597
9476.36 597
9477.28 584
9478.20 625
9479.12 649
9480.04 652
9480.96 664
9481.88 646
9482.80 719
9483.72 690
9484.64 705
9485.56 667
9486.47 652
9487.39 695
9488.31 677
9489.23 649
9490.15 628
9491.07 681
9491.99 703
9492.91 681
9493.83 669
9494.75 640
9495.67 577
9496.59 600
9497.51 623
9498.43 610
9499.35 607
9500.27 637
9501.19 652
9502.11 638
9503.03 638
9503.95 631
9504.87 653
9505.79 631
9506.71 594
9507.64 641
9508.56 662
9509.48 602
9510.40 696
9511.32 703
9512.24 667
9513.16 723
9514.08 691
9515.00 721
9515.92 748
9516.84 683
9517.76 695
9518.68 706
9519.61 719
9520.53 788
9521.45 817
9522.37 850
9523.29 851
9524.21 882
9525.13 829
9526.05 840
9526.98 801
9527.90 818
9528.82 852
9529.74 752
9530.66 730
9531.58 706
9532.51 742
9533.43 837
9534.35 753
9535.27 804
9536.19 752
9537.11 726
9538.04 761
9538.96 729
9539.88 758
9540.80 737
9541.73 719
9542.65 798
9543.57 779
9544.49 726
9545.41 740
9546.34 730
9547.26 738
9548.18 759
9549.10 756
9550.03 732
9550.95 734
9551.87 697
9552.79 746
9553.72 716
9554.64 727
9555.56 789
9556.49 779
9557.41 752
9558.33 807
9559.25 768
9560.18 785
9561.10 814
9562.02 821
9562.95 797
9563.87 814
9564.79 872
9565.72 777
9566.64 871
9567.56 828
9568.49 816
9569.41 820
9570.33 794
9571.26 807
9572.18 809
9573.11 838
9574.03 777
9574.95 824
9575.88 816
9576.80 786
9577.72 821
9578.65 848
9579.57 894
9580.50 857
9581.42 874
9582.34 923
9583.27 878
9584.19 917
9585.12 884
9586.04 872
9586.97 901
9587.89 886
9588.81 899
9589.74 941
9590.66 910
9591.59 825
9592.51 960
9593.44 963
9594.36 932
9595.29 940
9596.21 913
9597.14 898
9598.06 940
9598.99 1040
9599.91 1050
9600.84 1094
9601.76 1159
9602.69 1185
9603.61 1145
9604.54 1129
9605.46 1159
9606.39 1219
9607.31 1078
9608.24 1059
9609.16 1058
9610.09 1063
9611.01 1013
9611.94 994
9612.87 1010
9613.79 912
9614.72 937
9615.64 954
9616.57 906
9617.49 955
9618.42 1031
9619.35 970
9620.27 946
9621.20 985
9622.12 990
9623.05 975
9623.98 976
9624.90 991
9625.83 1001
9626.76 1010
9627.68 1047
9628.61 1118
9629.53 1151
9630.46 1162
9631.39 1174
9632.31 1144
9633.24 1103
9634.17 1183
9635.09 1181
9636.02 1136
9636.95 1035
9637.87 1096
9638.80 1143
9639.73 1176
9640.65 1192
9641.58 1239
9642.51 1285
9643.44 1262
9644.36 1290
9645.29 1340
9646.22 1331
9647.14 1372
9648.07 1387
9649.00 1354
9649.93 1358
9650.85 1306
9651.78 1388
9652.71 1409
9653.64 1279
9654.56 1225
9655.49 1260
9656.42 1281
9657.35 1265
9658.27 1390
9659.20 1245
9660.13 1233
9661.06 1263
9661.99 1319
9662.91 1355
9663.84 1326
9664.77 1281
9665.70 1310
9666.63 1275
9667.56 1332
9668.48 1446
9669.41 1370
9670.34 1374
9671.27 1395
9672.20 1382
9673.13 1400
9674.05 1386
9674.98 1368
9675.91 1497
9676.84 1631
9677.77 1636
9678.70 1492
9679.63 1422
9680.56 1502
9681.48 1425
9682.41 1554
9683.34 1484
9684.27 1496
9685.20 1594
9686.13 1525
9687.06 1454
9687.99 1487
9688.92 1514
9689.85 1494
9690.78 1487
9691.71 1559
9692.63 1495
9693.56 1421
9694.49 1493
9695.42 1538
9696.35 1655
9697.28 1681
9698.21 1680
9699.14 1807
9700.07 1864
9701.00 2020
9701.93 2024
9702.86 2093
9703.79 2078
9704.72 1870
9705.65 1812
9706.58 1736
9707.51 1685
9708.44 1615
9709.37 1626
9710.30 1631
9711.23 1696
9712.16 1559
9713.09 1576
9714.02 1610
9714.95 1778
9715.89 1853
9716.82 1759
9717.75 1857
9718.68 1976
9719.61 1939
9720.54 1990
9721.47 1701
9722.40 1703
9723.33 1579
9724.26 1436
9725.19 1344
9726.12 1322
9727.06 1357
9727.99 1343
9728.92 1294
9729.85 1194
9730.78 1235
9731.71 1203
9732.64 1195
9733.57 1302
9734.51 1342
9735.44 1300
9736.37 1341
9737.30 1358
9738.23 1348
9739.16 1323
9740.10 1319
9741.03 1220
9741.96 1264
9742.89 1266
9743.82 1235
9744.75 1131
9745.69 1120
9746.62 1061
9747.55 1104
9748.48 1065
9749.41 1050
9750.35 1065
9751.28 1052
9752.21 1096
9753.14 1074
9754.08 1019
9755.01 1029
9755.94 1029
9756.87 1021
9757.81 1036
9758.74 1027
9759.67 1016
9760.60 1044
9761.54 1032
9762.47 978
9763.40 973
9764.34 1006
9765.27 972
9766.20 971
9767.13 1018
9768.07 978
9769.00 1033
9769.93 1016
9770.87 1001
9771.80 1010
9772.73 1016
9773.67 965
9774.60 949
9775.53 975
9776.47 948
9777.40 991
9778.33 986
9779.27 1004
9780.20 1040
9781.14 979
9782.07 999
9783.00 982
9783.94 992
9784.87 986
9785.80 999
9786.74 992
9787.67 1031
9788.61 1037
9789.54 966
9790.47 944
9791.41 928
9792.34 974
9793.28 929
9794.21 899
9795.15 819
9796.08 899
9797.01 871
9797.95 955
9798.88 941
9799.82 846
9800.75 952
9801.69 975
9802.62 959
9803.56 962
9804.49 893
9805.43 931
9806.36 864
9807.30 851
9808.23 801
9809.17 895
9810.10 850
9811.04 790
9811.97 821
9812.91 799
9813.84 764
9814.78 743
9815.71 692
9816.65 731
9817.58 773
9818.52 791
9819.46 811
9820.39 838
9821.33 756
9822.26 755
9823.20 731
9824.13 710
9825.07 724
9826.00 789
9826.94 660
9827.88 684
9828.81 714
9829.75 715
9830.68 730
9831.62 749
9832.56 741
9833.49 685
9834.43 660
9835.37 706
9836.30 752
9837.24 729
9838.17 726
9839.11 659
9840.05 727
9840.98 754
9841.92 732
9842.86 650
9843.79 626
9844.73 665
9845.67 719
9846.60 665
9847.54 724
9848.48 707
9849.42 717
9850.35 666
9851.29 679
9852.23 688
9853.16 687
9854.10 690
9855.04 688
9855.98 676
9856.91 726
9857.85 719
9858.79 734
9859.72 682
9860.66 631
9861.60 679
9862.54 717
9863.47 678
9864.41 648
9865.35 673
9866.29 591
9867.23 606
9868.16 584
9869.10 691
9870.04 658
9870.98 653
9871.92 576
9872.85 572
9873.79 640
9874.73 634
9875.67 653
9876.61 624
9877.54 655
9878.48 664
9879.42 699
9880.36 704
9881.30 640
9882.24 604
9883.18 634
9884.11 743
9885.05 724
9885.99 625
9886.93 682
9887.87 656
9888.81 619
9889.75 566
9890.69 609
9891.62 653
9892.56 611
9893.50 647
9894.44 638
9895.38 645
9896.32 635
9897.26 636
9898.20 612
9899.14 602
9900.08 597
9901.02 618
9901.96 577
9902.90 557
9903.83 556
9904.77 587
9905.71 643
9906.65 629
9907.59 609
9908.53 603
9909.47 608
9910.41 574
9911.35 668
9912.29 654
9913.23 600
9914.17 653
9915.11 650
9916.05 566
9916.99 625
9917.93 621
9918.87 617
9919.81 584
9920.75 642
9921.69 619
9922.64 576
9923.58 635
9924.52 666
9925.46 711
9926.40 765
9927.34 785
9928.28 731
9929.22 768
9930.16 841
9931.10 905
9932.04 795
9932.98 824
9933.92 793
9934.87 691
9935.81 713
9936.75 682
9937.69 530
9938.63 574
9939.57 607
9940.51 650
9941.45 584
9942.39 583
9943.34 633
9944.28 547
9945.22 567
9946.16 571
9947.10 582
9948.04 625
9948.99 651
9949.93 617
9950.87 633
9951.81 644
9952.75 625
9953.69 606
9954.64 606
9955.58 639
9956.52 617
9957.46 691
9958.41 661
9959.35 617
9960.29 610
9961.23 534
9962.17 596
9963.12 602
9964.06 604
9965.00 608
9965.94 549
9966.89 535
9967.83 542
9968.77 508
9969.71 539
9970.66 552
9971.60 544
9972.54 554
9973.49 592
9974.43 612
9975.37 576
9976.31 516
9977.26 571
9978.20 576
9979.14 548
9980.09 561
9981.03 568
9981.97 541
9982.92 539
9983.86 517
9984.80 566
9985.75 591
9986.69 623
9987.63 600
9988.58 574
9989.52 505
9990.46 527
9991.41 580
9992.35 597
9993.30 557
9994.24 553
9995.18 571
9996.13 542
9997.07 574
9998.02 540
9998.96 478
9999.90 506
10000.85 545
10001.79 566
10002.74 549
10003.68 572
10004.62 517
10005.57 516
10006.51 529
10007.46 492
10008.40 532
10009.35 555
10010.29 565
10011.24 535
10012.18 515
10013.13 522
10014.07 510
10015.01 534
10015.96 515
10016.90 525
10017.85 539
10018.79 516
10019.74 477
10020.68 467
10021.63 507
10022.58 526
10023.52 507
10024.47 495
10025.41 479
10026.36 499
10027.30 502
10028.25 500
10029.19 491
10030.14 464
10031.08 482
10032.03 495
10032.98 538
10033.92 531
10034.87 468
10035.81 526
10036.76 454
10037.70 522
10038.65 555
10039.60 467
10040.54 475
10041.49 555
10042.43 485
10043.38 455
10044.33 495
10045.27 513
10046.22 542
10047.17 518
10048.11 492
10049.06 511
10050.00 522
10050.95 533
10051.90 531
10052.84 499
10053.79 477
10054.74 485
10055.68 516
10056.63 427
10057.58 475
10058.52 512
10059.47 444
10060.42 454
10061.37 472
10062.31 485
10063.26 498
10064.21 490
10065.15 452
10066.10 467
10067.05 473
10068.00 472
10068.94 408
10069.89 459
10070.84 483
10071.79 487
10072.73 492
10073.68 436
10074.63 443
10075.58 457
10076.52 474
10077.47 454
10078.42 467
10079.37 512
10080.32 467
10081.26 480
10082.21 480
10083.16 466
10084.11 450
10085.06 441
10086.00 462
10086.95 516
10087.90 456
10088.85 462
10089.80 444
10090.75 431
10091.69 466
10092.64 464
10093.59 444
10094.54 503
10095.49 511
10096.44 467
10097.39 422
10098.33 457
10099.28 493
10100.23 470
10101.18 485
10102.13 503
10103.08 458
10104.03 437
10104.98 440
10105.93 445
10106.87 513
10107.82 505
10108.77 423
10109.72 455
10110.67 480
10111.62 511
10112.57 497
10113.52 446
10114.47 450
10115.42 473
10116.37 476
10117.32 485
10118.27 504
10119.22 506
10120.17 499
10121.12 441
10122.07 476
10123.02 521
10123.97 514
10124.92 565
10125.87 509
10126.82 445
10127.77 498
10128.72 509
10129.67 492
10130.62 459
10131.57 527
10132.52 456
10133.47 450
10134.42 542
10135.37 490
10136.32 515
10137.27 522
10138.22 538
10139.17 505
10140.12 473
10141.07 511
10142.02 523
10142.98 496
10143.93 493
10144.88 515
10145.83 495
10146.78 501
10147.73 532
10148.68 489
10149.63 564
10150.58 513
10151.54 464
10152.49 531
10153.44 490
10154.39 510
10155.34 469
10156.29 477
10157.24 469
10158.20 457
10159.15 531
10160.10 520
10161.05 521
10162.00 571
10162.95 522
10163.91 561
10164.86 507
10165.81 609
10166.76 522
10167.71 543
10168.67 545
10169.62 558
10170.57 601
10171.52 587
10172.47 512
10173.43 519
10174.38 499
10175.33 575
10176.28 577
10177.24 565
10178.19 575
10179.14 608
10180.09 649
10181.05 616
10182.00 568
10182.95 616
10183.90 637
10184.86 643
10185.81 565
10186.76 543
10187.72 525
10188.67 544
10189.62 558
10190.58 621
10191.53 609
10192.48 597
10193.43 581
10194.39 597
10195.34 530
10196.29 524
10197.25 622
10198.20 627
10199.16 603
10200.11 553
10201.06 564
10202.02 650
10202.97 576
10203.92 608
10204.88 549
10205.83 596
10206.78 654
10207.74 676
10208.69 643
10209.65 649
10210.60 679
10211.55 718
10212.51 644
10213.46 589
10214.42 588
10215.37 570
10216.33 547
10217.28 577
10218.23 596
10219.19 588
10220.14 596
10221.10 553
10222.05 571
10223.01 565
10223.96 578
10224.92 502
10225.87 557
10226.83 592
10227.78 560
10228.74 570
10229.69 596
10230.65 598
10231.60 566
10232.56 577
10233.51 587
10234.47 566
10235.42 641
10236.38 652
10237.33 678
10238.29 700
10239.24 686
10240.20 662
10241.15 661
10242.11 665
10243.06 650
10244.02 664
10244.98 557
10245.93 539
10246.89 532
10247.84 605
10248.80 620
10249.75 583
10250.71 546
10251.67 493
10252.62 470
10253.58 537
10254.53 555
10255.49 548
10256.45 547
10257.40 548
10258.36 509
10259.32 562
10260.27 539
10261.23 525
10262.18 486
10263.14 491
10264.10 486
10265.05 551
10266.01 500
10266.97 503
10267.92 468
10268.88 507
10269.84 457
10270.79 452
10271.75 502
10272.71 497
10273.67 460
10274.62 460
10275.58 503
10276.54 533
10277.49 492
10278.45 459
10279.41 479
10280.37 505
10281.32 445
10282.28 442
10283.24 484
10284.19 500
10285.15 502
10286.11 481
10287.07 472
10288.03 470
10288.98 455
10289.94 470
10290.90 479
10291.86 476
10292.81 544
10293.77 544
10294.73 470
10295.69 499
10296.65 512
10297.60 517
10298.56 500
10299.52 477
10300.48 459
10301.44 424
10302.40 475
10303.35 497
10304.31 489
10305.27 486
10306.23 481
10307.19 450
10308.15 544
10309.10 514
10310.06 485
10311.02 454
10311.98 437
10312.94 436
10313.90 464
10314.86 479
10315.82 473
10316.78 527
10317.73 451
10318.69 489
10319.65 473
10320.61 501
10321.57 566
10322.53 525
10323.49 440
10324.45 448
10325.41 473
10326.37 462
10327.33 475
10328.29 485
10329.25 437
10330.21 480
10331.17 492
10332.13 481
10333.09 525
10334.04 484
10335.00 493
10335.96 557
10336.92 523
10337.88 459
10338.84 440
10339.80 422
10340.76 445
10341.72 453
10342.68 445
10343.65 467
10344.61 460
10345.57 446
10346.53 381
10347.49 417
10348.45 454
10349.41 414
10350.37 429
10351.33 433
10352.29 426
10353.25 400
10354.21 445
10355.17 477
10356.13 469
10357.09 475
10358.05 434
10359.02 415
10359.98 406
10360.94 430
10361.90 418
10362.86 399
10363.82 386
10364.78 398
10365.74 419
10366.70 460
10367.67 432
10368.63 422
10369.59 483
10370.55 435
10371.51 438
10372.47 458
10373.43 418
10374.40 425
10375.36 411
10376.32 363
10377.28 420
10378.24 456
10379.21 443
10380.17 441
10381.13 406
10382.09 365
10383.05 414
10384.02 471
10384.98 437
10385.94 419
10386.90 423
10387.86 429
10388.83 408
10389.79 408
10390.75 447
10391.71 437
10392.68 453
10393.64 441
10394.60 455
10395.56 435
10396.53 433
10397.49 434
10398.45 401
10399.42 409
10400.38 425
10401.34 442
10402.30 396
10403.27 442
10404.23 375
10405.19 442
10406.16 433
10407.12 396
10408.08 416
10409.05 385
10410.01 410
10410.97 405
10411.94 430
10412.90 387
10413.86 395
10414.83 415
10415.79 434
10416.75 416
10417.72 412
10418.68 393
10419.65 409
10420.61 456
10421.57 435
10422.54 489
10423.50 442
10424.46 420
10425.43 398
10426.39 435
10427.36 431
10428.32 446
10429.29 425
10430.25 421
10431.21 427
10432.18 430
10433.14 417
10434.11 359
10435.07 395
10436.04 443
10437.00 415
10437.97 381
10438.93 372
10439.90 395
10440.86 440
10441.82 426
10442.79 376
10443.75 396
10444.72 428
10445.68 379
10446.65 368
10447.61 357
10448.58 372
10449.54 399
10450.51 392
10451.48 414
10452.44 376
10453.41 363
10454.37 363
10455.34 357
10456.30 405
10457.27 430
10458.23 446
10459.20 395
10460.16 361
10461.13 348
10462.10 352
10463.06 344
10464.03 406
10464.99 403
10465.96 429
10466.93 370
10467.89 412
10468.86 382
10469.82 338
10470.79 369
10471.76 375
10472.72 372
10473.69 350
10474.65 375
10475.62 414
10476.59 431
10477.55 380
10478.52 353
10479.49 374
10480.45 382
10481.42 416
10482.39 415
10483.35 386
10484.32 346
10485.29 425
10486.25 429
10487.22 430
10488.19 478
10489.15 491
10490.12 418
10491.09 373
10492.06 377
10493.02 429
10493.99 417
10494.96 397
10495.92 373
10496.89 355
10497.86 396
10498.83 362
10499.79 389
10500.76 456
10501.73 399
10502.70 431
10503.66 393
10504.63 376
10505.60 374
10506.57 429
10507.54 395
10508.50 437
10509.47 387
10510.44 368
10511.41 411
10512.38 443
10513.34 380
10514.31 382
10515.28 398
10516.25 391
10517.22 394
10518.19 409
10519.15 387
10520.12 382
10521.09 361
10522.06 396
10523.03 413
10524.00 395
10524.96 385
10525.93 415
10526.90 445
10527.87 460
10528.84 362
10529.81 402
10530.78 363
10531.75 413
10532.72 422
10533.68 360
10534.65 375
10535.62 386
10536.59 396
10537.56 410
10538.53 445
10539.50 408
10540.47 436
10541.44 412
10542.41 429
10543.38 409
10544.35 440
10545.32 422
10546.29 409
10547.26 419
10548.23 402
10549.20 364
10550.17 396
10551.13 438
10552.10 414
10553.07 365
10554.04 363
10555.01 406
10555.98 403
10556.96 400
10557.93 402
10558.90 402
10559.87 397
10560.84 434
10561.81 413
10562.78 433
10563.75 443
10564.72 444
10565.69 466
10566.66 442
10567.63 440
10568.60 455
10569.57 406
10570.54 432
10571.51 412
10572.48 410
10573.45 450
10574.42 453
10575.40 420
10576.37 454
10577.34 457
10578.31 434
10579.28 448
10580.25 448
10581.22 434
10582.19 437
10583.17 423
10584.14 397
10585.11 453
10586.08 454
10587.05 430
10588.02 430
10588.99 418
10589.97 417
10590.94 456
10591.91 444
10592.88 413
10593.85 428
10594.82 434
10595.80 516
10596.77 473
10597.74 442
10598.71 438
10599.68 439
10600.66 439
10601.63 416
10602.60 427
10603.57 424
10604.55 481
10605.52 481
10606.49 418
10607.46 455
10608.44 481
10609.41 445
10610.38 508
10611.35 524
10612.33 524
10613.30 532
10614.27 571
10615.24 531
10616.22 564
10617.19 492
10618.16 480
10619.14 480
10620.11 462
10621.08 451
10622.05 459
10623.03 503
10624.00 418
10624.97 430
10625.95 441
10626.92 471
10627.89 470
10628.87 456
10629.84 428
10630.81 405
10631.79 455
10632.76 443
10633.74 402
10634.71 442
10635.68 463
10636.66 405
10637.63 441
10638.60 482
10639.58 480
10640.55 533
10641.53 551
10642.50 489
10643.47 522
10644.45 524
10645.42 519
10646.40 487
10647.37 539
10648.35 507
10649.32 489
10650.29 501
10651.27 478
10652.24 434
10653.22 447
10654.19 470
10655.17 453
10656.14 398
10657.12 442
10658.09 488
10659.07 478
10660.04 490
10661.02 429
10661.99 443
10662.97 454
10663.94 412
10664.92 439
10665.89 401
10666.87 463
10667.84 456
10668.82 429
10669.79 426
10670.77 451
10671.74 489
10672.72 454
10673.69 459
10674.67 450
10675.65 404
10676.62 422
10677.60 437
10678.57 437
10679.55 414
10680.52 414
10681.50 366
10682.48 415
10683.45 457
10684.43 462
10685.40 384
10686.38 392
10687.36 416
10688.33 443
10689.31 420
10690.28 411
10691.26 397
10692.24 374
10693.21 414
10694.19 408
10695.17 367
10696.14 368
10697.12 388
10698.10 437
10699.07 423
10700.05 425
10701.03 420
10702.00 375
10702.98 413
10703.96 427
10704.93 404
10705.91 426
10706.89 405
10707.86 451
10708.84 423
10709.82 395
10710.80 362
10711.77 393
10712.75 418
10713.73 483
10714.70 366
10715.68 388
10716.66 414
10717.64 394
10718.61 431
10719.59 377
10720.57 434
10721.55 407
10722.53 416
10723.50 417
10724.48 398
10725.46 419
10726.44 413
10727.41 425
10728.39 394
10729.37 370
10730.35 419
10731.33 401
10732.31 399
10733.28 428
10734.26 403
10735.24 361
10736.22 406
10737.20 386
10738.17 424
10739.15 390
10740.13 422
10741.11 392
10742.09 447
10743.07 445
10744.05 418
10745.03 413
10746.00 386
10746.98 373
10747.96 393
10748.94 378
10749.92 390
10750.90 396
10751.88 428
10752.86 448
10753.84 408
10754.82 418
10755.79 404
10756.77 441
10757.75 489
10758.73 410
10759.71 354
10760.69 406
10761.67 416
10762.65 420
10763.63 384
10764.61 459
10765.59 455
10766.57 388
10767.55 387
10768.53 420
10769.51 445
10770.49 468
10771.47 413
10772.45 441
10773.43 421
10774.41 409
10775.39 463
10776.37 420
10777.35 380
10778.33 460
10779.31 399
10780.29 432
10781.27 475
10782.25 463
10783.23 405
10784.21 415
10785.19 463
10786.17 453
10787.15 423
10788.13 452
10789.12 434
10790.10 450
10791.08 415
10792.06 410
10793.04 418
10794.02 430
10795.00 487
10795.98 424
10796.96 416
10797.94 416
10798.93 455
10799.91 395
10800.89 421
10801.87 409
10802.85 444
10803.83 441
10804.81 385
10805.80 372
10806.78 402
10807.76 427
10808.74 457
10809.72 418
10810.70 427
10811.69 432
10812.67 453
10813.65 405
10814.63 419
10815.61 441
10816.59 393
10817.58 417
10818.56 417
10819.54 505
10820.52 438
10821.51 478
10822.49 440
10823.47 399
10824.45 431
10825.43 443
10826.42 449
10827.40 429
10828.38 443
10829.37 434
10830.35 444
10831.33 425
10832.31 434
10833.30 425
10834.28 430
10835.26 421
10836.24 406
10837.23 477
10838.21 506
10839.19 469
10840.18 433
10841.16 466
10842.14 484
10843.13 450
10844.11 502
10845.09 508
10846.08 435
10847.06 426
10848.04 456
10849.03 506
10850.01 475
10850.99 461
10851.98 486
10852.96 508
10853.94 471
10854.93 500
10855.91 508
10856.90 506
10857.88 542
10858.86 564
10859.85 539
10860.83 525
10861.82 509
10862.80 480
10863.78 468
10864.77 536
10865.75 617
10866.74 517
10867.72 525
10868.71 501
10869.69 499
10870.67 503
10871.66 519
10872.64 585
10873.63 544
10874.61 521
10875.60 535
10876.58 546
10877.57 512
10878.55 503
10879.54 518
10880.52 512
10881.51 557
10882.49 547
10883.48 562
10884.46 523
10885.45 607
10886.43 579
10887.42 611
10888.40 561
10889.39 543
10890.37 557
10891.36 547
10892.34 623
10893.33 626
10894.32 652
10895.30 698
10896.29 632
10897.27 559
10898.26 597
10899.24 594
10900.23 607
10901.22 630
10902.20 596
10903.19 603
10904.17 586
10905.16 676
10906.15 602
10907.13 694
10908.12 682
10909.10 671
10910.09 706
10911.08 677
10912.06 684
10913.05 694
10914.04 736
10915.02 750
10916.01 722
10917.00 799
10917.98 734
10918.97 752
10919.96 705
10920.94 794
10921.93 749
10922.92 742
10923.90 745
10924.89 661
10925.88 729
10926.86 676
10927.85 676
10928.84 724
10929.82 818
10930.81 779
10931.80 802
10932.79 796
10933.77 775
10934.76 695
10935.75 741
10936.74 757
10937.72 743
10938.71 763
10939.70 740
10940.69 746
10941.67 847
10942.66 773
10943.65 815
10944.64 799
10945.63 822
10946.61 809
10947.60 798
10948.59 810
10949.58 813
10950.57 908
10951.55 908
10952.54 872
10953.53 849
10954.52 862
10955.51 982
10956.49 1065
10957.48 1038
10958.47 1192
10959.46 1222
10960.45 1261
10961.44 1269
10962.43 1244
10963.41 1295
10964.40 1199
10965.39 1175
10966.38 1148
10967.37 1136
10968.36 1002
10969.35 932
10970.34 887
10971.33 878
10972.31 922
10973.30 846
10974.29 850
10975.28 790
10976.27 806
10977.26 832
10978.25 862
10979.24 867
10980.23 931
10981.22 895
10982.21 881
10983.20 892
10984.19 857
10985.18 910
10986.17 968
10987.16 940
10988.15 937
10989.14 918
10990.13 890
10991.12 831
10992.11 837
10993.10 956
10994.09 927
10995.08 987
10996.07 1088
10997.06 1124
10998.05 1196
10999.04 1279
11000.03 1398
11001.02 1506
11002.01 1632
11003.00 1712
11003.99 1782
11004.98 1827
11005.97 1653
11006.96 1505
11007.95 1453
11008.94 1247
11009.93 1195
11010.92 1060
11011.91 939
11012.91 930
11013.90 826
11014.89 838
11015.88 832
11016.87 795
11017.86 753
11018.85 751
11019.84 778
11020.83 733
11021.83 714
11022.82 769
11023.81 745
11024.80 710
11025.79 693
11026.78 653
11027.77 683
11028.77 723
11029.76 673
11030.75 709
11031.74 693
11032.73 629
11033.72 711
11034.72 734
11035.71 743
11036.70 688
11037.69 747
11038.68 769
11039.68 759
11040.67 772
11041.66 739
11042.65 694
11043.65 735
11044.64 731
11045.63 681
11046.62 635
11047.62 657
11048.61 682
11049.60 628
11050.59 628
11051.59 623
11052.58 620
11053.57 650
11054.56 592
11055.56 575
11056.55 630
11057.54 642
11058.54 646
11059.53 661
11060.52 661
11061.51 629
11062.51 645
11063.50 601
11064.49 658
11065.49 602
11066.48 590
11067.47 622
11068.47 676
11069.46 660
11070.45 669
11071.45 648
11072.44 588
11073.44 602
11074.43 565
11075.42 604
11076.42 604
11077.41 634
11078.40 603
11079.40 567
11080.39 621
11081.39 630
11082.38 638
11083.37 640
11084.37 597
11085.36 596
11086.36 643
11087.35 624
11088.35 595
11089.34 566
11090.33 542
11091.33 523
11092.32 625
11093.32 645
11094.31 591
11095.31 557
11096.30 534
11097.30 617
11098.29 598
11099.29 580
11100.28 568
11101.28 578
11102.27 550
11103.27 515
11104.26 496
11105.26 509
11106.25 551
11107.25 504
11108.24 510
11109.24 511
11110.23 543
11111.23 525
11112.22 542
11113.22 525
11114.21 515
11115.21 476
11116.20 480
11117.20 534
11118.20 536
11119.19 590
11120.19 571
11121.18 522
11122.18 561
11123.17 503
11124.17 477
11125.17 498
11126.16 501
11127.16 531
11128.15 469
11129.15 442
11130.15 445
11131.14 505
11132.14 483
11133.14 465
11134.13 458
11135.13 534
11136.13 518
11137.12 462
11138.12 507
11139.11 506
11140.11 490
11141.11 544
11142.10 520
11143.10 493
11144.10 461
11145.10 473
11146.09 464
11147.09 476
11148.09 550
11149.08 536
11150.08 478
11151.08 503
11152.07 522
11153.07 508
11154.07 501
11155.07 450
11156.06 478
11157.06 469
11158.06 462
11159.06 460
11160.05 456
11161.05 466
11162.05 454
11163.05 437
11164.04 455
11165.04 473
11166.04 449
11167.04 469
11168.04 429
11169.03 425
11170.03 459
11171.03 503
11172.03 474
11173.03 447
11174.02 489
11175.02 422
11176.02 428
11177.02 473
11178.02 410
11179.02 487
11180.01 476
11181.01 395
11182.01 404
11183.01 406
11184.01 465
11185.01 444
11186.00 439
11187.00 467
11188.00 443
11189.00 457
11190.00 464
11191.00 435
11192.00 476
11193.00 435
11194.00 471
11195.00 432
11195.99 449
11196.99 485
11197.99 475
11198.99 472
11199.99 465
11200.99 480
11201.99 496
11202.99 434
11203.99 453
11204.99 460
11205.99 433
11206.99 427
11207.99 474
11208.99 449
11209.99 438
11210.99 465
11211.99 494
11212.99 517
11213.99 498
11214.99 515
11215.99 509
11216.99 447
11217.99 490
11218.99 458
11219.99 432
11220.99 453
11221.99 440
11222.99 468
11223.99 497
11224.99 484
11225.99 453
11226.99 472
11227.99 443
11228.99 453
11229.99 452
11230.99 495
11231.99 485
11232.99 503
11233.99 482
11235.00 491
11236.00 459
11237.00 489
11238.00 502
11239.00 447
11240.00 465
11241.00 438
11242.00 448
11243.00 459
11244.01 449
11245.01 480
11246.01 449
11247.01 511
11248.01 468
11249.01 472
11250.01 468
11251.02 464
11252.02 484
11253.02 534
11254.02 559
11255.02 503
11256.02 494
11257.03 519
11258.03 471
11259.03 486
11260.03 534
11261.03 548
11262.04 510
11263.04 473
11264.04 464
11265.04 494
11266.05 475
11267.05 510
11268.05 525
11269.05 520
11270.05 521
11271.06 498
11272.06 500
11273.06 515
11274.07 547
11275.07 579
11276.07 538
11277.07 534
11278.08 549
11279.08 549
11280.08 571
11281.08 485
11282.09 523
11283.09 559
11284.09 537
11285.10 482
11286.10 447
11287.10 468
11288.11 470
11289.11 488
11290.11 472
11291.12 479
11292.12 493
11293.12 450
11294.13 488
11295.13 484
11296.13 470
11297.14 432
11298.14 452
11299.15 472
11300.15 468
11301.15 427
11302.16 408
11303.16 477
11304.16 466
11305.17 431
11306.17 464
11307.18 471
11308.18 524
11309.19 499
11310.19 503
11311.19 497
11312.20 484
11313.20 512
11314.21 531
11315.21 483
11316.22 462
11317.22 434
11318.23 472
11319.23 443
11320.23 437
11321.24 459
11322.24 522
11323.25 617
11324.25 596
11325.26 483
11326.26 490
11327.27 495
11328.27 488
11329.28 509
11330.28 523
11331.29 519
11332.29 530
11333.30 488
11334.30 496
11335.31 481
11336.32 487
11337.32 503
11338.33 486
11339.33 495
11340.34 511
11341.34 526
11342.35 537
11343.35 608
11344.36 596
11345.37 598
11346.37 563
11347.38 547
11348.38 516
11349.39 501
11350.40 496
11351.40 485
11352.41 479
11353.41 485
11354.42 472
11355.43 433
11356.43 458
11357.44 468
11358.45 452
11359.45 423
11360.46 464
11361.46 450
11362.47 432
11363.48 477
11364.48 495
11365.49 475
11366.50 451
11367.51 452
11368.51 462
11369.52 478
11370.53 441
11371.53 403
11372.54 454
11373.55 467
11374.55 446
11375.56 494
11376.57 449
11377.58 450
11378.58 425
11379.59 439
11380.60 517
11381.60 488
11382.61 473
11383.62 454
11384.63 445
11385.63 468
11386.64 472
11387.65 485
11388.66 440
11389.67 464
11390.67 446
11391.68 407
11392.69 440
11393.70 461
11394.71 500
11395.71 462
11396.72 470
11397.73 472
11398.74 461
11399.75 484
11400.75 437
11401.76 455
11402.77 453
11403.78 439
11404.79 485
11405.80 478
11406.80 476
11407.81 531
11408.82 505
11409.83 478
11410.84 458
11411.85 458
11412.86 488
11413.87 452
11414.87 463
11415.88 514
11416.89 520
11417.90 512
11418.91 518
11419.92 499
11420.93 516
11421.94 455
11422.95 461
11423.96 518
11424.97 496
11425.98 448
11426.98 437
11427.99 437
11429.00 476
11430.01 478
11431.02 464
11432.03 459
11433.04 513
11434.05 530
11435.06 530
11436.07 470
11437.08 521
11438.09 536
11439.10 493
11440.11 515
11441.12 486
11442.13 464
11443.14 444
11444.15 470
11445.16 484
11446.17 526
11447.18 476
11448.19 475
11449.20 459
11450.21 508
11451.22 489
11452.23 446
11453.25 548
11454.26 485
11455.27 512
11456.28 551
11457.29 549
11458.30 520
11459.31 484
11460.32 476
11461.33 510
11462.34 513
11463.35 464
11464.36 490
11465.38 527
11466.39 568
11467.40 501
11468.41 520
11469.42 532
11470.43 526
11471.44 503
11472.46 505
11473.47 570
11474.48 581
11475.49 547
11476.50 532
11477.51 573
11478.52 495
11479.54 528
11480.55 542
11481.56 496
11482.57 489
11483.58 546
11484.60 574
11485.61 558
11486.62 568
11487.63 590
11488.64 571
11489.66 559
11490.67 543
11491.68 532
11492.69 544
11493.71 587
11494.72 575
11495.73 573
11496.74 593
11497.76 613
11498.77 567
11499.78 597
11500.79 641
11501.81 654
11502.82 639
11503.83 608
11504.84 612
11505.86 604
11506.87 594
11507.88 598
11508.90 635
11509.91 613
11510.92 614
11511.94 618
11512.95 634
11513.96 666
11514.98 585
11515.99 690
11517.00 687
11518.02 681
11519.03 734
11520.04 697
11521.06 770
11522.07 760
11523.08 688
11524.10 787
11525.11 794
11526.13 834
11527.14 799
11528.15 873
11529.17 878
11530.18 899
11531.20 856
11532.21 873
11533.22 950
11534.24 898
11535.25 952
11536.27 996
11537.28 1065
11538.29 1212
11539.31 1344
11540.32 1427
11541.34 1722
11542.35 1788
11543.37 1756
11544.38 1681
11545.40 1609
11546.41 1534
11547.43 1395
11548.44 1283
11549.46 1148
11550.47 995
11551.49 913
11552.50 863
11553.52 753
11554.53 716
11555.55 730
11556.56 688
11557.58 644
11558.59 664
11559.61 656
11560.62 694
11561.64 705
11562.65 690
11563.67 704
11564.68 667
11565.70 664
11566.71 631
11567.73 608
11568.75 669
11569.76 686
11570.78 682
11571.79 711
11572.81 645
11573.83 681
11574.84 739
11575.86 680
11576.87 723
11577.89 703
11578.91 629
11579.92 665
11580.94 665
11581.95 701
11582.97 611
11583.99 639
11585.00 662
11586.02 657
11587.04 704
11588.05 636
11589.07 667
11590.09 633
11591.10 687
11592.12 685
11593.14 656
11594.15 696
11595.17 689
11596.19 649
11597.20 676
11598.22 690
11599.24 735
11600.25 782
11601.27 860
11602.29 837
11603.31 843
11604.32 865
11605.34 820
11606.36 828
11607.38 764
11608.39 742
11609.41 747
11610.43 714
11611.45 651
11612.46 633
11613.48 671
11614.50 586
11615.52 663
11616.53 692
11617.55 698
11618.57 682
11619.59 683
11620.61 668
11621.62 628
11622.64 684
11623.66 697
11624.68 658
11625.70 617
11626.71 640
11627.73 596
11628.75 586
11629.77 597
11630.79 593
11631.81 621
11632.82 637
11633.84 598
11634.86 581
11635.88 606
11636.90 624
11637.92 553
11638.94 551
11639.96 538
11640.97 577
11641.99 599
11643.01 512
11644.03 547
11645.05 569
11646.07 523
11647.09 527
11648.11 531
11649.13 537
11650.15 516
11651.17 524
11652.18 524
11653.20 520
11654.22 536
11655.24 530
11656.26 497
11657.28 471
11658.30 517
11659.32 488
11660.34 511
11661.36 521
11662.38 516
11663.40 521
11664.42 537
11665.44 499
11666.46 492
11667.48 461
11668.50 461
11669.52 464
11670.54 477
11671.56 495
11672.58 468
11673.60 511
11674.62 488
11675.64 447
11676.66 490
11677.68 458
11678.70 481
11679.72 521
11680.74 478
11681.77 467
11682.79 535
11683.81 523
11684.83 515
11685.85 520
11686.87 499
11687.89 565
11688.91 511
11689.93 507
11690.95 494
11691.97 519
11693.00 501
11694.02 493
11695.04 500
11696.06 476
11697.08 500
11698.10 510
11699.12 462
11700.14 464
11701.17 517
11702.19 453
11703.21 427
11704.23 434
11705.25 483
11706.27 442
11707.30 452
11708.32 478
11709.34 418
11710.36 433
11711.38 454
11712.41 524
11713.43 517
11714.45 489
11715.47 483
11716.49 475
11717.52 531
11718.54 444
11719.56 469
11720.58 432
11721.61 419
11722.63 456
11723.65 453
11724.67 450
11725.70 434
11726.72 410
11727.74 390
11728.76 402
11729.79 417
11730.81 438
11731.83 487
11732.86 487
11733.88 453
11734.90 440
11735.92 444
11736.95 410
11737.97 370
11738.99 484
11740.02 474
11741.04 421
11742.06 440
11743.09 437
11744.11 454
11745.13 458
11746.16 418
11747.18 428
11748.20 422
11749.23 410
11750.25 417
11751.27 410
11752.30 440
11753.32 426
11754.35 428
11755.37 500
11756.39 430
11757.42 412
11758.44 440
11759.47 432
11760.49 422
11761.51 459
11762.54 435
11763.56 471
11764.59 467
11765.61 417
11766.64 369
11767.66 425
11768.68 474
11769.71 438
11770.73 416
11771.76 413
11772.78 417
11773.81 421
11774.83 465
11775.86 459
11776.88 445
11777.91 482
11778.93 526
11779.96 483
11780.98 485
11782.01 474
11783.03 446
11784.06 441
11785.08 471
11786.11 451
11787.13 465
11788.16 456
11789.18 457
11790.21 492
11791.23 492
11792.26 474
11793.28 422
11794.31 451
11795.34 449
11796.36 442
11797.39 477
11798.41 470
11799.44 455
11800.46 444
11801.49 410
11802.52 491
11803.54 479
11804.57 449
11805.59 439
11806.62 464
11807.65 519
11808.67 479
11809.70 471
11810.73 471
11811.75 511
11812.78 470
11813.80 464
11814.83 449
11815.86 463
11816.88 478
11817.91 510
11818.94 498
11819.96 547
11820.99 508
11822.02 520
11823.04 528
11824.07 526
11825.10 495
11826.13 564
11827.15 492
11828.18 478
11829.21 531
11830.23 511
11831.26 535
11832.29 504
11833.32 513
11834.34 522
11835.37 489
11836.40 503
11837.42 629
11838.45 557
11839.48 496
11840.51 463
11841.54 518
11842.56 523
11843.59 585
11844.62 496
11845.65 509
11846.67 517
11847.70 526
11848.73 543
11849.76 569
11850.79 558
11851.81 543
11852.84 523
11853.87 563
11854.90 558
11855.93 561
11856.95 507
11857.98 523
11859.01 516
11860.04 512
11861.07 568
11862.10 571
11863.13 608
11864.15 612
11865.18 573
11866.21 584
11867.24 648
11868.27 596
11869.30 578
11870.33 521
11871.36 585
11872.38 611
11873.41 620
11874.44 586
11875.47 551
11876.50 614
11877.53 616
11878.56 668
11879.59 645
11880.62 632
11881.65 608
11882.68 688
11883.71 671
11884.74 671
11885.77 708
11886.80 695
11887.82 671
11888.85 695
11889.88 642
11890.91 693
11891.94 726
11892.97 736
11894.00 717
11895.03 675
11896.06 717
11897.09 727
11898.12 701
11899.15 755
11900.18 809
11901.21 749
11902.24 792
11903.27 869
11904.31 872
11905.34 994
11906.37 973
11907.40 933
11908.43 942
11909.46 928
11910.49 900
11911.52 922
11912.55 932
11913.58 833
11914.61 772
11915.64 779
11916.67 828
11917.70 853
11918.73 805
11919.77 762
11920.80 740
11921.83 757
11922.86 724
11923.89 714
11924.92 738
11925.95 732
11926.98 772
11928.02 843
11929.05 842
11930.08 849
11931.11 927
11932.14 1026
11933.17 1057
11934.21 1050
11935.24 1092
11936.27 1216
11937.30 1164
11938.33 1161
11939.36 1069
11940.40 1034
11941.43 907
11942.46 891
11943.49 847
11944.52 728
11945.56 729
11946.59 755
11947.62 708
11948.65 658
11949.69 666
11950.72 682
11951.75 731
11952.78 687
11953.82 725
11954.85 689
11955.88 647
11956.91 669
11957.95 709
11958.98 641
11960.01 674
11961.04 687
11962.08 634
11963.11 622
11964.14 658
11965.18 670
11966.21 718
11967.24 677
11968.27 665
11969.31 661
11970.34 627
11971.37 641
11972.41 676
11973.44 669
11974.47 684
11975.51 665
11976.54 682
11977.58 702
11978.61 717
11979.64 699
11980.68 649
11981.71 697
11982.74 725
11983.78 660
11984.81 695
11985.85 676
11986.88 677
11987.91 674
11988.95 671
11989.98 674
11991.02 687
11992.05 692
11993.08 670
11994.12 688
11995.15 707
11996.19 626
11997.22 666
11998.26 697
11999.29 662
12000.32 706
12001.36 701
12002.39 707
12003.43 731
12004.46 760
12005.50 733
12006.53 739
12007.57 722
12008.60 706
12009.64 754
12010.67 759
12011.71 792
12012.74 749
12013.78 738
12014.81 790
12015.85 742
12016.88 755
12017.92 849
12018.95 820
12019.99 845
12021.02 819
12022.06 785
12023.10 785
12024.13 779
12025.17 803
12026.20 796
12027.24 764
12028.27 820
12029.31 794
12030.34 801
12031.38 754
12032.42 724
12033.45 774
12034.49 819
12035.52 831
12036.56 766
12037.60 749
12038.63 832
12039.67 796
12040.71 762
12041.74 763
12042.78 840
12043.81 781
12044.85 799
12045.89 801
12046.92 806
12047.96 834
12049.00 837
12050.03 855
12051.07 837
12052.11 791
12053.14 775
12054.18 853
12055.22 846
12056.25 799
12057.29 903
12058.33 887
12059.37 965
12060.40 951
12061.44 948
12062.48 948
12063.51 930
12064.55 916
12065.59 872
12066.63 810
12067.66 897
12068.70 853
12069.74 851
12070.78 842
12071.81 789
12072.85 829
12073.89 805
12074.93 750
12075.97 748
12077.00 765
12078.04 732
12079.08 809
12080.12 755
12081.15 757
12082.19 783
12083.23 851
12084.27 773
12085.31 690
12086.35 690
12087.38 717
12088.42 770
12089.46 782
12090.50 728
12091.54 790
12092.58 804
12093.61 833
12094.65 755
12095.69 707
12096.73 783
12097.77 813
12098.81 807
12099.85 853
12100.89 897
12101.92 922
12102.96 929
12104.00 897
12105.04 968
12106.08 980
12107.12 984
12108.16 968
12109.20 979
12110.24 979
12111.28 954
12112.32 826
12113.36 790
12114.39 819
12115.43 767
12116.47 708
12117.51 641
12118.55 659
12119.59 661
12120.63 654
12121.67 674
12122.71 660
12123.75 654
12124.79 677
12125.83 647
12126.87 627
12127.91 635
12128.95 656
12129.99 620
12131.03 651
12132.07 607
12133.11 618
12134.15 617
12135.19 549
12136.23 568
12137.27 611
12138.31 609
12139.35 609
12140.40 625
12141.44 589
12142.48 586
12143.52 624
12144.56 630
12145.60 612
12146.64 576
12147.68 642
12148.72 604
12149.76 626
12150.80 605
12151.84 580
12152.89 550
12153.93 568
12154.97 528
12156.01 521
12157.05 499
12158.09 506
12159.13 537
12160.17 520
12161.22 494
12162.26 563
12163.30 529
12164.34 523
12165.38 565
12166.42 510
12167.47 579
12168.51 562
12169.55 572
12170.59 537
12171.63 525
12172.67 525
12173.72 576
12174.76 597
12175.80 528
12176.84 548
12177.89 483
12178.93 511
12179.97 564
12181.01 570
12182.05 540
12183.10 572
12184.14 595
12185.18 522
12186.22 545
12187.27 544
12188.31 477
12189.35 499
12190.39 547
12191.44 522
12192.48 518
12193.52 565
12194.57 497
12195.61 516
12196.65 503
12197.69 530
12198.74 486
12199.78 514
12200.82 498
12201.87 506
12202.91 521
12203.95 521
12205.00 521
12206.04 522
12207.08 532
12208.13 478
12209.17 497
12210.21 523
12211.26 547
12212.30 466
12213.35 488
12214.39 473
12215.43 485
12216.48 435
12217.52 434
12218.56 446
12219.61 494
12220.65 496
12221.70 505
12222.74 483
12223.78 442
12224.83 461
12225.87 494
12226.92 497
12227.96 463
12229.01 429
12230.05 487
12231.10 464
12232.14 498
12233.18 501
12234.23 457
12235.27 435
12236.32 481
12237.36 504
12238.41 466
12239.45 468
12240.50 429
12241.54 458
12242.59 490
12243.63 443
12244.68 464
12245.72 471
12246.77 472
12247.81 472
12248.86 493
12249.90 487
12250.95 437
12251.99 464
12253.04 408
12254.08 443
12255.13 391
12256.18 421
12257.22 469
12258.27 444
12259.31 429
12260.36 426
12261.40 458
12262.45 429
12263.50 434
12264.54 373
12265.59 457
12266.63 456
12267.68 480
12268.73 464
12269.77 383
12270.82 404
12271.86 443
12272.91 410
12273.96 369
12275.00 407
12276.05 461
12277.10 486
12278.14 447
12279.19 412
12280.23 411
12281.28 389
12282.33 413
12283.37 446
12284.42 416
12285.47 397
12286.52 444
12287.56 482
12288.61 415
12289.66 354
12290.70 381
12291.75 419
12292.80 405
12293.84 371
12294.89 406
12295.94 391
12296.99 381
12298.03 387
12299.08 396
12300.13 392
12301.18 387
12302.22 401
12303.27 399
12304.32 409
12305.37 426
12306.41 392
12307.46 384
12308.51 391
12309.56 428
12310.60 427
12311.65 409
12312.70 421
12313.75 399
12314.80 414
12315.84 395
12316.89 389
12317.94 397
12318.99 404
12320.04 367
12321.09 386
12322.13 394
12323.18 408
12324.23 419
12325.28 376
12326.33 395
12327.38 398
12328.42 369
12329.47 392
12330.52 413
12331.57 392
12332.62 416
12333.67 413
12334.72 420
12335.77 383
12336.82 410
12337.86 373
12338.91 365
12339.96 349
12341.01 393
12342.06 391
12343.11 386
12344.16 343
12345.21 361
12346.26 431
12347.31 399
12348.36 370
12349.41 411
12350.46 362
12351.51 365
12352.56 376
12353.60 397
12354.65 393
12355.70 390
12356.75 418
12357.80 403
12358.85 373
12359.90 323
12360.95 392
12362.00 398
12363.05 379
12364.10 390
12365.15 374
12366.20 365
12367.25 363
12368.31 380
12369.36 353
12370.41 402
12371.46 422
12372.51 411
12373.56 360
12374.61 349
12375.66 361
12376.71 356
12377.76 362
12378.81 397
12379.86 398
12380.91 381
12381.96 407
12383.01 402
12384.07 387
12385.12 398
12386.17 393
12387.22 419
12388.27 433
12389.32 402
12390.37 400
12391.42 412
12392.47 425
12393.53 397
12394.58 401
12395.63 431
12396.68 409
12397.73 368
12398.78 352
12399.84 401
12400.89 406
12401.94 426
12402.99 443
12404.04 437
12405.09 383
12406.15 401
12407.20 449
12408.25 398
12409.30 406
12410.35 402
12411.41 419
12412.46 412
12413.51 405
12414.56 388
12415.62 383
12416.67 408
12417.72 406
12418.77 384
12419.83 373
12420.88 440
12421.93 384
12422.98 432
12424.04 384
12425.09 408
12426.14 388
12427.19 371
12428.25 409
12429.30 418
12430.35 434
12431.41 438
12432.46 412
12433.51 363
12434.57 358
12435.62 435
12436.67 412
12437.72 416
12438.78 420
12439.83 406
12440.88 406
12441.94 434
12442.99 409
12444.05 433
12445.10 398
12446.15 407
12447.21 414
12448.26 420
12449.31 406
12450.37 454
12451.42 447
12452.48 439
12453.53 462
12454.58 466
12455.64 485
12456.69 478
12457.75 481
12458.80 462
12459.85 466
12460.91 454
12461.96 460
12463.02 433
12464.07 463
12465.13 448
12466.18 476
12467.23 495
12468.29 437
12469.34 418
12470.40 491
12471.45 527
12472.51 538
12473.56 537
12474.62 544
12475.67 568
12476.73 623
12477.78 614
12478.84 772
12479.89 742
12480.95 791
12482.00 771
12483.06 746
12484.11 677
12485.17 666
12486.22 636
12487.28 646
12488.33 529
12489.39 522
12490.45 485
12491.50 472
12492.56 497
12493.61 533
12494.67 486
12495.72 493
12496.78 443
12497.84 440
12498.89 480
12499.95 523
12501.00 522
12502.06 453
12503.11 452
12504.17 456
12505.23 460
12506.28 511
12507.34 472
12508.40 477
12509.45 496
12510.51 522
12511.56 500
12512.62 500
12513.68 468
12514.73 528
12515.79 501
12516.85 475
12517.90 451
12518.96 474
12520.02 480
12521.07 492
12522.13 463
12523.19 475
12524.24 487
12525.30 472
12526.36 447
12527.42 467
12528.47 474
12529.53 472
12530.59 447
12531.64 452
12532.70 457
12533.76 484
12534.82 468
12535.87 420
12536.93 482
12537.99 472
12539.05 444
12540.10 507
12541.16 550
12542.22 487
12543.28 460
12544.34 449
12545.39 491
12546.45 493
12547.51 464
12548.57 496
12549.62 469
12550.68 529
12551.74 534
12552.80 540
12553.86 586
12554.92 565
12555.97 532
12557.03 576
12558.09 565
12559.15 481
12560.21 499
12561.27 537
12562.32 576
12563.38 535
12564.44 536
12565.50 482
12566.56 507
12567.62 527
12568.68 497
12569.74 484
12570.79 492
12571.85 467
12572.91 491
12573.97 511
12575.03 499
12576.09 440
12577.15 449
12578.21 455
12579.27 447
12580.33 486
12581.39 472
12582.45 476
12583.50 436
12584.56 446
12585.62 450
12586.68 455
12587.74 501
12588.80 489
12589.86 439
12590.92 452
12591.98 435
12593.04 502
12594.10 492
12595.16 493
12596.22 450
12597.28 488
12598.34 463
12599.40 496
12600.46 516
12601.52 448
12602.58 419
12603.64 452
12604.70 427
12605.76 459
12606.82 434
12607.88 460
12608.94 455
12610.01 440
12611.07 516
12612.13 489
12613.19 479
12614.25 491
12615.31 440
12616.37 434
12617.43 444
12618.49 466
12619.55 495
12620.61 545
12621.67 551
12622.74 525
12623.80 525
12624.86 500
12625.92 514
12626.98 530
12628.04 510
12629.10 521
12630.16 532
12631.23 562
12632.29 569
12633.35 580
12634.41 581
12635.47 574
12636.53 579
12637.60 606
12638.66 508
12639.72 472
12640.78 530
12641.84 498
12642.90 448
12643.97 460
12645.03 492
12646.09 482
12647.15 423
12648.22 443
12649.28 471
12650.34 465
12651.40 467
12652.46 480
12653.53 478
12654.59 440
12655.65 475
12656.71 443
12657.78 477
12658.84 449
12659.90 430
12660.96 418
12662.03 467
12663.09 453
12664.15 455
12665.22 435
12666.28 486
12667.34 510
12668.41 463
12669.47 444
12670.53 454
12671.59 505
12672.66 465
12673.72 468
12674.78 437
12675.85 393
12676.91 445
12677.97 445
12679.04 443
12680.10 445
12681.16 477
12682.23 468
12683.29 449
12684.36 441
12685.42 451
12686.48 474
12687.55 498
12688.61 478
12689.67 476
12690.74 455
12691.80 439
12692.87 474
12693.93 469
12695.00 499
12696.06 460
12697.12 490
12698.19 492
12699.25 497
12700.32 554
12701.38 500
12702.45 500
12703.51 509
12704.57 440
12705.64 497
12706.70 502
12707.77 505
12708.83 503
12709.90 491
12710.96 490
12712.03 488
12713.09 490
12714.16 501
12715.22 531
12716.29 507
12717.35 456
12718.42 496
12719.48 591
12720.55 511
12721.61 456
12722.68 522
12723.74 523
12724.81 497
12725.87 485
12726.94 482
12728.01 509
12729.07 512
12730.14 525
12731.20 536
12732.27 514
12733.33 531
12734.40 556
12735.47 557
12736.53 481
12737.60 501
12738.66 510
12739.73 556
12740.80 510
12741.86 499
12742.93 487
12743.99 487
12745.06 486
12746.13 490
12747.19 463
12748.26 498
12749.33 515
12750.39 479
12751.46 446
12752.53 466
12753.59 473
12754.66 446
12755.73 469
12756.79 470
12757.86 469
12758.93 469
12759.99 488
12761.06 480
12762.13 464
12763.19 403
12764.26 409
12765.33 421
12766.39 457
12767.46 403
12768.53 417
12769.60 415
12770.66 416
12771.73 436
12772.80 450
12773.87 397
12774.93 457
12776.00 421
12777.07 396
12778.14 400
12779.20 428
12780.27 439
12781.34 415
12782.41 401
12783.47 425
12784.54 390
12785.61 411
12786.68 397
12787.75 391
12788.81 377
12789.88 396
12790.95 383
12792.02 425
12793.09 424
12794.16 438
12795.22 391
12796.29 432
12797.36 397
12798.43 417
12799.50 388
12800.57 364
12801.64 420
12802.70 418
12803.77 418
12804.84 401
12805.91 410
12806.98 440
12808.05 427
12809.12 424
12810.19 421
12811.25 420
12812.32 388
12813.39 398
12814.46 359
12815.53 415
12816.60 424
12817.67 379
12818.74 441
12819.81 447
12820.88 408
12821.95 397
12823.02 438
12824.09 376
12825.16 407
12826.23 402
12827.30 438
12828.36 474
12829.43 446
12830.50 368
12831.57 360
12832.64 419
12833.71 463
12834.78 396
12835.85 383
12836.92 381
12837.99 418
12839.06 429
12840.13 399
12841.21 388
12842.28 406
12843.35 382
12844.42 393
12845.49 365
12846.56 389
12847.63 435
12848.70 395
12849.77 418
12850.84 344
12851.91 384
12852.98 406
12854.05 394
12855.12 384
12856.19 369
12857.26 399
12858.34 433
12859.41 376
12860.48 360
12861.55 362
12862.62 352
12863.69 390
12864.76 333
12865.83 341
12866.91 362
12867.98 360
12869.05 350
12870.12 348
12871.19 328
12872.26 346
12873.33 333
12874.41 381
12875.48 375
12876.55 356
12877.62 333
12878.69 336
12879.76 346
12880.84 334
12881.91 302
12882.98 333
12884.05 373
12885.12 312
12886.20 340
12887.27 318
12888.34 377
12889.41 347
12890.49 334
12891.56 345
12892.63 331
12893.70 319
12894.78 357
12895.85 296
12896.92 338
12897.99 338
12899.07 313
12900.14 317
12901.21 339
12902.28 317
12903.36 311
12904.43 308
12905.50 299
12906.58 318
12907.65 315
12908.72 344
12909.80 314
12910.87 327
12911.94 361
12913.02 333
12914.09 325
12915.16 345
12916.24 329
12917.31 341
12918.38 329
12919.46 313
12920.53 324
12921.60 353
12922.68 370
12923.75 310
12924.82 310
12925.90 308
12926.97 337
12928.05 298
12929.12 294
12930.19 336
12931.27 368
12932.34 293
12933.42 296
12934.49 329
12935.56 340
12936.64 338
12937.71 306
12938.79 311
12939.86 315
12940.94 326
12942.01 337
12943.08 340
12944.16 323
12945.23 351
12946.31 347
12947.38 302
12948.46 294
12949.53 337
12950.61 317
12951.68 321
12952.76 358
12953.83 264
12954.91 256
12955.98 334
12957.06 337
12958.13 325
12959.21 284
12960.28 299
12961.36 270
12962.43 324
12963.51 333
12964.58 302
12965.66 348
12966.74 321
12967.81 306
12968.89 286
12969.96 287
12971.04 335
12972.11 312
12973.19 289
12974.27 272
12975.34 319
12976.42 352
12977.49 328
12978.57 337
12979.65 320
12980.72 315
12981.80 268
12982.87 337
12983.95 310
12985.03 314
12986.10 326
12987.18 346
12988.26 326
12989.33 346
12990.41 346
12991.48 328
12992.56 319
12993.64 288
12994.71 305
12995.79 275
12996.87 327
12997.94 301
12999.02 359
13000.10 336
13001.18 372
13002.25 356
13003.33 326
13004.41 304
13005.48 347
13006.56 311
13007.64 302
13008.72 344
13009.79 337
13010.87 354
13011.95 379
13013.02 346
13014.10 333
13015.18 360
13016.26 335
13017.33 354
13018.41 336
13019.49 358
13020.57 342
13021.65 309
13022.72 332
13023.80 345
13024.88 327
13025.96 318
13027.04 324
13028.11 328
13029.19 298
13030.27 328
13031.35 323
13032.43 301
13033.50 297
13034.58 316
13035.66 352
13036.74 330
13037.82 311
13038.90 360
13039.98 352
13041.05 306
13042.13 354
13043.21 350
13044.29 354
13045.37 359
13046.45 339
13047.53 347
13048.61 358
13049.68 327
13050.76 342
13051.84 348
13052.92 368
13054.00 329
13055.08 341
13056.16 366
13057.24 321
13058.32 330
13059.40 344
13060.48 315
13061.56 295
13062.64 337
13063.71 347
13064.79 347
13065.87 326
13066.95 292
13068.03 311
13069.11 318
13070.19 330
13071.27 335
13072.35 362
13073.43 338
13074.51 331
13075.59 342
13076.67 360
13077.75 354
13078.83 359
13079.91 354
13080.99 298
13082.07 298
13083.15 333
13084.23 355
13085.31 333
13086.40 331
13087.48 353
13088.56 302
13089.64 291
13090.72 338
13091.80 360
13092.88 328
13093.96 319
13095.04 357
13096.12 367
13097.20 331
13098.28 346
13099.36 349
13100.45 321
13101.53 346
13102.61 333
13103.69 327
13104.77 285
13105.85 310
13106.93 330
13108.01 294
13109.10 315
13110.18 300
13111.26 312
13112.34 338
13113.42 368
13114.50 328
13115.58 331
13116.67 316
13117.75 336
13118.83 366
13119.91 370
13120.99 368
13122.08 332
13123.16 336
13124.24 351
13125.32 345
13126.40 344
13127.49 401
13128.57 393
13129.65 350
13130.73 292
13131.82 344
13132.90 405
13133.98 394
13135.06 370
13136.15 387
13137.23 360
13138.31 363
13139.39 341
13140.48 341
13141.56 355
13142.64 395
13143.72 363
13144.81 331
13145.89 327
13146.97 331
13148.06 383
13149.14 378
13150.22 327
13151.31 349
13152.39 356
13153.47 352
13154.56 309
13155.64 310
13156.72 351
13157.81 330
13158.89 372
13159.97 342
13161.06 304
13162.14 327
13163.22 334
13164.31 375
13165.39 325
13166.47 401
13167.56 376
13168.64 357
13169.73 356
13170.81 410
13171.89 395
13172.98 395
13174.06 380
13175.15 371
13176.23 370
13177.31 358
13178.40 372
13179.48 358
13180.57 357
13181.65 387
13182.74 359
13183.82 348
13184.91 368
13185.99 383
13187.07 381
13188.16 331
13189.24 350
13190.33 362
13191.41 373
13192.50 367
13193.58 323
13194.67 330
13195.75 349
13196.84 400
13197.92 430
13199.01 397
13200.09 373
13201.18 387
13202.26 346
13203.35 392
13204.44 383
13205.52 419
13206.61 373
13207.69 350
13208.78 342
13209.86 356
13210.95 383
13212.03 392
13213.12 385
13214.21 398
13215.29 385
13216.38 382
13217.46 394
13218.55 368
13219.63 426
13220.72 400
13221.81 332
13222.89 393
13223.98 388
13225.07 380
13226.15 400
13227.24 369
13228.32 365
13229.41 361
13230.50 377
13231.58 353
13232.67 377
13233.76 401
13234.84 371
13235.93 382
13237.02 367
13238.10 404
13239.19 372
13240.28 418
13241.36 383
13242.45 433
13243.54 372
13244.62 431
13245.71 438
13246.80 401
13247.89 381
13248.97 431
13250.06 448
13251.15 450
13252.23 445
13253.32 423
13254.41 434
13255.50 483
13256.58 456
13257.67 437
13258.76 429
13259.85 433
13260.94 426
13262.02 399
13263.11 429
13264.20 418
13265.29 432
13266.37 459
13267.46 389
13268.55 397
13269.64 467
13270.73 460
13271.81 455
13272.90 472
13273.99 474
13275.08 466
13276.17 421
13277.26 405
13278.34 442
13279.43 457
13280.52 460
13281.61 427
13282.70 441
13283.79 455
13284.88 473
13285.96 479
13287.05 481
13288.14 510
13289.23 501
13290.32 465
13291.41 527
13292.50 546
13293.59 479
13294.68 504
13295.76 483
13296.85 473
13297.94 506
13299.03 501
13300.12 473
13301.21 509
13302.30 494
13303.39 488
13304.48 519
13305.57 539
13306.66 467
13307.75 529
13308.84 583
13309.93 500
13311.02 475
13312.11 531
13313.20 594
13314.29 575
13315.38 576
13316.47 578
13317.56 549
13318.65 532
13319.74 540
13320.83 516
13321.92 527
13323.01 529
13324.10 590
13325.19 601
13326.28 582
13327.37 582
13328.46 567
13329.55 556
13330.64 547
13331.73 592
13332.82 648
13333.91 634
13335.00 609
13336.09 587
13337.18 566
13338.27 557
13339.37 583
13340.46 595
13341.55 620
13342.64 611
13343.73 583
13344.82 605
13345.91 608
13347.00 655
13348.09 663
13349.19 609
13350.28 616
13351.37 649
13352.46 657
13353.55 634
13354.64 582
13355.73 622
13356.83 636
13357.92 594
13359.01 637
13360.10 574
13361.19 645
13362.28 668
13363.38 665
13364.47 652
13365.56 594
13366.65 649
13367.74 677
13368.84 670
13369.93 718
13371.02 718
13372.11 728
13373.21 802
13374.30 740
13375.39 727
13376.48 651
13377.58 638
13378.67 669
13379.76 618
13380.85 610
13381.95 664
13383.04 612
13384.13 551
13385.22 572
13386.32 586
13387.41 567
13388.50 535
13389.60 541
13390.69 502
13391.78 541
13392.87 540
13393.97 522
13395.06 520
13396.15 549
13397.25 577
13398.34 540
13399.43 537
13400.53 521
13401.62 514
13402.71 534
13403.81 583
13404.90 565
13406.00 544
13407.09 524
13408.18 511
13409.28 516
13410.37 545
13411.46 516
13412.56 526
13413.65 505
13414.75 509
13415.84 479
13416.93 513
13418.03 579
13419.12 540
13420.22 569
13421.31 564
13422.41 516
13423.50 534
13424.59 527
13425.69 561
13426.78 511
13427.88 519
13428.97 529
13430.07 564
13431.16 495
13432.26 534
13433.35 536
13434.45 492
13435.54 513
13436.64 533
13437.73 539
13438.82 537
13439.92 566
13441.02 579
13442.11 576
13443.21 571
13444.30 569
13445.40 539
13446.49 515
13447.59 526
13448.68 532
13449.78 543
13450.87 566
13451.97 601
13453.06 566
13454.16 524
13455.25 545
13456.35 589
13457.45 621
13458.54 583
13459.64 602
13460.73 612
13461.83 590
13462.93 571
13464.02 619
13465.12 595
13466.21 607
13467.31 562
13468.41 586
13469.50 586
13470.60 618
13471.70 654
13472.79 659
13473.89 604
13474.98 618
13476.08 600
13477.18 633
13478.27 608
13479.37 633
13480.47 626
13481.56 670
13482.66 613
13483.76 618
13484.85 583
13485.95 674
13487.05 635
13488.15 597
13489.24 608
13490.34 605
13491.44 582
13492.53 626
13493.63 662
13494.73 670
13495.83 593
13496.92 629
13498.02 739
13499.12 687
13500.22 667
13501.31 738
13502.41 753
13503.51 734
13504.61 722
13505.70 723
13506.80 709
13507.90 689
13509.00 727
13510.09 779
13511.19 777
13512.29 738
13513.39 688
13514.49 666
13515.58 630
13516.68 695
13517.78 670
13518.88 639
13519.98 676
13521.08 606
13522.17 653
13523.27 677
13524.37 632
13525.47 610
13526.57 670
13527.67 664
13528.77 715
13529.86 653
13530.96 612
13532.06 601
13533.16 574
13534.26 613
13535.36 712
13536.46 613
13537.56 581
13538.66 587
13539.75 594
13540.85 563
13541.95 599
13543.05 601
13544.15 580
13545.25 601
13546.35 573
13547.45 549
13548.55 549
13549.65 524
13550.75 501
13551.85 479
13552.95 534
13554.05 495
13555.15 445
13556.25 480
13557.35 545
13558.45 505
13559.55 460
13560.65 476
13561.75 496
13562.85 500
13563.95 475
13565.05 524
13566.15 562
13567.25 510
13568.35 489
13569.45 465
13570.55 502
13571.65 454
13572.75 493
13573.85 517
13574.95 526
13576.05 543
13577.15 523
13578.25 533
13579.35 579
13580.45 531
13581.55 466
13582.65 488
13583.75 537
13584.86 521
13585.96 533
13587.06 544
13588.16 487
13589.26 477
13590.36 530
13591.46 484
13592.56 517
13593.66 500
13594.77 482
13595.87 484
13596.97 469
13598.07 489
13599.17 505
13600.27 564
13601.37 532
13602.48 562
13603.58 498
13604.68 562
13605.78 554
13606.88 528
13607.99 572
13609.09 542
13610.19 459
13611.29 464
13612.39 496
13613.50 506
13614.60 506
13615.70 513
13616.80 490
13617.90 532
13619.01 534
13620.11 500
13621.21 502
13622.31 433
13623.42 503
13624.52 551
13625.62 551
13626.72 462
13627.83 505
13628.93 497
13630.03 499
13631.13 510
13632.24 511
13633.34 512
13634.44 510
13635.55 529
13636.65 466
13637.75 488
13638.86 527
13639.96 511
13641.06 517
13642.17 480
13643.27 507
13644.37 493
13645.48 494
13646.58 524
13647.68 497
13648.79 464
13649.89 445
13650.99 488
13652.10 530
13653.20 487
13654.30 492
13655.41 472
13656.51 449
13657.62 452
13658.72 439
13659.82 512
13660.93 484
13662.03 455
13663.14 431
13664.24 457
13665.34 507
13666.45 500
13667.55 512
13668.66 460
13669.76 457
13670.87 475
13671.97 498
13673.07 517
13674.18 508
13675.28 532
13676.39 501
13677.49 493
13678.60 470
13679.70 562
13680.81 469
13681.91 490
13683.02 461
13684.12 449
13685.23 454
13686.33 519
13687.44 472
13688.54 499
13689.65 484
13690.75 471
13691.86 527
13692.96 565
13694.07 499
13695.17 486
13696.28 502
13697.39 534
13698.49 519
13699.60 511
13700.70 523
13701.81 506
13702.91 514
13704.02 516
13705.13 519
13706.23 524
13707.34 517
13708.44 567
13709.55 506
13710.65 529
13711.76 471
13712.87 476
13713.97 517
13715.08 559
13716.19 529
13717.29 520
13718.40 544
13719.50 536
13720.61 548
13721.72 580
13722.82 576
13723.93 575
13725.04 592
13726.14 584
13727.25 520
13728.36 569
13729.46 597
13730.57 577
13731.68 601
13732.78 618
13733.89 605
13735.00 636
13736.11 644
13737.21 674
13738.32 610
13739.43 646
13740.53 679
13741.64 619
13742.75 603
13743.86 578
13744.96 609
13746.07 703
13747.18 618
13748.29 642
13749.39 615
13750.50 602
13751.61 676
13752.72 693
13753.82 676
13754.93 706
13756.04 645
13757.15 679
13758.26 758
13759.36 651
13760.47 742
13761.58 707
13762.69 746
13763.80 787
13764.91 787
13766.01 768
13767.12 808
13768.23 901
13769.34 881
13770.45 851
13771.56 874
13772.66 947
13773.77 924
13774.88 923
13775.99 1044
13777.10 1048
13778.21 1080
13779.32 987
13780.42 970
13781.53 1017
13782.64 953
13783.75 929
13784.86 974
13785.97 976
13787.08 800
13788.19 782
13789.30 827
13790.41 800
13791.52 713
13792.63 658
13793.73 687
13794.84 646
13795.95 568
13797.06 589
13798.17 606
13799.28 622
13800.39 673
13801.50 662
13802.61 583
13803.72 546
13804.83 592
13805.94 600
13807.05 566
13808.16 527
13809.27 616
13810.38 609
13811.49 539
13812.60 564
13813.71 528
13814.82 538
13815.93 534
13817.04 577
13818.15 603
13819.26 561
13820.37 546
13821.48 530
13822.59 501
13823.71 507
13824.82 547
13825.93 575
13827.04 524
13828.15 513
13829.26 518
13830.37 528
13831.48 508
13832.59 492
13833.70 479
13834.81 516
13835.92 550
13837.04 561
13838.15 517
13839.26 469
13840.37 483
13841.48 515
13842.59 491
13843.70 511
13844.81 540
13845.93 507
13847.04 534
13848.15 521
13849.26 503
13850.37 532
13851.48 498
13852.60 479
13853.71 523
13854.82 516
13855.93 556
13857.04 542
13858.16 524
13859.27 527
13860.38 570
13861.49 523
13862.60 470
13863.72 547
13864.83 518
13865.94 545
13867.05 561
13868.17 565
13869.28 549
13870.39 552
13871.50 525
13872.62 499
13873.73 565
13874.84 512
13875.95 520
13877.07 534
13878.18 500
13879.29 482
13880.40 500
13881.52 511
13882.63 546
13883.74 572
13884.86 524
13885.97 520
13887.08 530
13888.20 597
13889.31 569
13890.42 567
13891.54 549
13892.65 546
13893.76 588
13894.88 595
13895.99 555
13897.10 579
13898.22 570
13899.33 568
13900.44 609
13901.56 541
13902.67 571
13903.79 549
13904.90 562
13906.01 621
13907.13 593
13908.24 542
13909.36 565
13910.47 530
13911.58 487
13912.70 430
13913.81 474
13914.93 501
13916.04 503
13917.16 498
13918.27 489
13919.38 499
13920.50 506
13921.61 454
13922.73 456
13923.84 453
13924.96 486
13926.07 467
13927.19 469
13928.30 468
13929.42 449
13930.53 515
13931.65 427
13932.76 423
13933.88 463
13934.99 502
13936.11 468
13937.22 452
13938.34 467
13939.45 483
13940.57 478
13941.68 481
13942.80 465
13943.91 476
13945.03 471
13946.14 460
13947.26 468
13948.38 440
13949.49 427
13950.61 453
13951.72 431
13952.84 487
13953.95 473
13955.07 427
13956.19 426
13957.30 426
13958.42 416
13959.53 465
13960.65 480
13961.77 437
13962.88 427
13964.00 477
13965.11 453
13966.23 451
13967.35 479
13968.46 418
13969.58 428
13970.70 475
13971.81 461
13972.93 420
13974.05 455
13975.16 445
13976.28 455
13977.40 487
13978.51 440
13979.63 431
13980.75 497
13981.86 446
13982.98 421
13984.10 430
13985.22 458
13986.33 459
13987.45 467
13988.57 433
13989.68 447
13990.80 452
13991.92 475
13993.04 463
13994.15 418
13995.27 410
13996.39 482
13997.51 446
13998.62 427
13999.74 432
14000.86 466
14001.98 425
14003.10 449
14004.21 452
14005.33 421
14006.45 452
14007.57 436
14008.68 459
14009.80 421
14010.92 450
14012.04 436
14013.16 444
14014.28 496
14015.39 478
14016.51 441
14017.63 477
14018.75 432
14019.87 491
14020.99 482
14022.10 481
14023.22 468
14024.34 411
14025.46 397
14026.58 447
14027.70 506
14028.82 457
14029.94 378
14031.05 413
14032.17 453
14033.29 445
14034.41 427
14035.53 439
14036.65 472
14037.77 462
14038.89 445
14040.01 467
14041.13 446
14042.25 440
14043.37 472
14044.49 447
14045.60 460
14046.72 432
14047.84 437
14048.96 468
14050.08 487
14051.20 490
14052.32 502
14053.44 500
14054.56 476
14055.68 440
14056.80 470
14057.92 506
14059.04 437
14060.16 491
14061.28 485
14062.40 473
14063.52 511
14064.64 492
14065.76 500
14066.88 494
14068.00 515
14069.12 519
14070.25 546
14071.37 564
14072.49 557
14073.61 510
14074.73 496
14075.85 583
14076.97 541
14078.09 575
14079.21 558
14080.33 576
14081.45 613
14082.57 587
14083.69 603
14084.82 619
14085.94 563
14087.06 565
14088.18 643
14089.30 607
14090.42 601
14091.54 577
14092.66 596
14093.79 657
14094.91 652
14096.03 649
14097.15 657
14098.27 593
14099.39 656
14100.52 685
14101.64 710
14102.76 714
14103.88 634
14105.00 675
14106.12 654
14107.25 617
14108.37 660
14109.49 594
14110.61 606
14111.74 564
14112.86 538
14113.98 586
14115.10 534
14116.22 532
14117.35 529
14118.47 554
14119.59 516
14120.71 499
14121.84 554
14122.96 529
14124.08 527
14125.20 532
14126.33 528
14127.45 494
14128.57 486
14129.70 514
14130.82 458
14131.94 492
14133.06 499
14134.19 487
14135.31 490
14136.43 450
14137.56 472
14138.68 509
14139.80 505
14140.93 547
14142.05 490
14143.17 507
14144.30 495
14145.42 517
14146.54 462
14147.67 429
14148.79 446
14149.91 486
14151.04 498
14152.16 492
14153.29 465
14154.41 470
14155.53 503
14156.66 494
14157.78 436
14158.91 487
14160.03 504
14161.15 486
14162.28 447
14163.40 442
14164.53 480
14165.65 468
14166.78 475
14167.90 465
14169.02 462
14170.15 501
14171.27 527
14172.40 469
14173.52 434
14174.65 428
14175.77 426
14176.90 419
14178.02 437
14179.15 448
14180.27 438
14181.40 430
14182.52 486
14183.65 469
14184.77 494
14185.90 411
14187.02 441
14188.15 442
14189.27 438
14190.40 420
14191.52 433
14192.65 447
14193.77 437
14194.90 406
14196.02 450
14197.15 460
14198.27 442
14199.40 428
14200.53 414
14201.65 456
14202.78 425
14203.90 402
14205.03 405
14206.16 422
14207.28 425
14208.41 457
14209.53 423
14210.66 405
14211.79 360
14212.91 394
14214.04 410
14215.16 402
14216.29 419
14217.42 383
14218.54 406
14219.67 432
14220.80 398
14221.92 403
14223.05 374
14224.18 388
14225.30 391
14226.43 411
14227.56 395
14228.68 403
14229.81 374
14230.94 369
14232.06 370
14233.19 402
14234.32 384
14235.44 395
14236.57 391
14237.70 365
14238.83 349
14239.95 379
14241.08 374
14242.21 381
14243.34 382
14244.46 383
14245.59 395
14246.72 373
14247.85 373
14248.97 368
14250.10 416
14251.23 365
14252.36 381
14253.48 386
14254.61 375
14255.74 401
14256.87 372
14258.00 384
14259.12 399
14260.25 371
14261.38 358
14262.51 346
14263.64 372
14264.76 357
14265.89 353
14267.02 360
14268.15 377
14269.28 352
14270.41 378
14271.53 353
14272.66 377
14273.79 377
14274.92 365
14276.05 352
14277.18 353
14278.31 340
14279.44 325
14280.56 345
14281.69 391
14282.82 360
14283.95 323
14285.08 317
14286.21 356
14287.34 327
14288.47 337
14289.60 319
14290.73 337
14291.86 326
14292.98 332
14294.11 303
14295.24 339
14296.37 355
14297.50 343
14298.63 329
14299.76 340
14300.89 296
14302.02 336
14303.15 366
14304.28 335
14305.41 289
14306.54 319
14307.67 326
14308.80 346
14309.93 376
14311.06 323
14312.19 331
14313.32 324
14314.45 306
14315.58 308
14316.71 319
14317.84 372
14318.97 353
14320.10 323
14321.23 320
14322.36 323
14323.49 336
14324.62 315
14325.76 331
14326.89 317
14328.02 297
14329.15 305
14330.28 340
14331.41 294
14332.54 285
14333.67 294
14334.80 336
14335.93 360
14337.06 316
14338.20 266
14339.33 319
14340.46 315
14341.59 326
14342.72 309
14343.85 333
14344.98 289
14346.12 315
14347.25 324
14348.38 266
14349.51 277
14350.64 269
14351.77 293
14352.90 328
14354.04 313
14355.17 293
14356.30 296
14357.43 324
14358.56 352
14359.70 314
14360.83 339
14361.96 290
14363.09 322
14364.22 315
14365.36 307
14366.49 293
14367.62 289
14368.75 303
14369.89 301
14371.02 314
14372.15 281
14373.28 315
14374.42 324
14375.55 300
14376.68 304
14377.81 313
14378.95 305
14380.08 301
14381.21 263
14382.35 280
14383.48 271
14384.61 310
14385.74 305
14386.88 277
14388.01 285
14389.14 328
14390.28 268
14391.41 300
14392.54 287
14393.68 307
14394.81 326
14395.94 302
14397.08 274
14398.21 317
14399.34 335
14400.48 275
14401.61 317
14402.75 281
14403.88 301
14405.01 313
14406.15 297
14407.28 290
14408.41 257
14409.55 263
14410.68 292
14411.82 291
14412.95 302
14414.08 313
14415.22 284
14416.35 268
14417.49 256
14418.62 271
14419.76 278
14420.89 296
14422.02 302
14423.16 261
14424.29 294
14425.43 284
14426.56 321
14427.70 298
14428.83 332
14429.97 349
14431.10 336
14432.24 315
14433.37 322
14434.51 332
14435.64 362
14436.78 315
14437.91 334
14439.05 310
14440.18 329
14441.32 360
14442.45 346
14443.59 328
14444.72 320
14445.86 342
14446.99 322
14448.13 334
14449.27 329
14450.40 309
14451.54 376
14452.67 366
14453.81 314
14454.94 379
14456.08 341
14457.22 322
14458.35 306
14459.49 321
14460.62 337
14461.76 327
14462.90 313
14464.03 346
14465.17 302
14466.30 354
14467.44 380
14468.58 347
14469.71 395
14470.85 422
14471.99 345
14473.12 311
14474.26 358
14475.40 350
14476.53 325
14477.67 358
14478.81 368
14479.94 385
14481.08 356
14482.22 385
14483.35 355
14484.49 331
14485.63 348
14486.76 289
14487.90 295
14489.04 310
14490.17 285
14491.31 297
14492.45 339
14493.59 342
14494.72 335
14495.86 307
14497.00 334
14498.14 382
14499.27 325
14500.41 298
14501.55 279
14502.69 320
14503.82 341
14504.96 340
14506.10 387
14507.24 332
14508.37 320
14509.51 343
14510.65 335
14511.79 332
14512.93 349
14514.06 348
14515.20 312
14516.34 318
14517.48 324
14518.62 333
14519.76 324
14520.89 295
14522.03 342
14523.17 347
14524.31 337
14525.45 318
14526.59 295
14527.73 300
14528.86 337
14530.00 302
14531.14 290
14532.28 323
14533.42 358
14534.56 271
14535.70 287
14536.84 305
14537.98 362
14539.11 361
14540.25 332
14541.39 337
14542.53 296
14543.67 297
14544.81 315
14545.95 350
14547.09 301
14548.23 311
14549.37 297
14550.51 295
14551.65 304
14552.79 337
14553.93 326
14555.07 333
14556.21 342
14557.35 309
14558.49 312
14559.63 315
14560.77 295
14561.91 339
14563.05 342
14564.19 333
14565.33 378
14566.47 345
14567.61 334
14568.75 332
14569.89 363
14571.03 373
14572.17 340
14573.31 340
14574.45 347
14575.59 326
14576.73 323
14577.87 313
14579.01 311
14580.15 318
14581.29 320
14582.43 320
14583.57 316
14584.71 335
14585.85 370
14587.00 321
14588.14 342
14589.28 360
14590.42 355
14591.56 379
14592.70 365
14593.84 352
14594.98 400
14596.12 392
14597.27 325
14598.41 364
14599.55 354
14600.69 336
14601.83 393
14602.97 356
14604.12 359
14605.26 359
14606.40 376
14607.54 374
14608.68 381
14609.82 374
14610.97 365
14612.11 355
14613.25 405
14614.39 434
14615.53 383
14616.68 459
14617.82 479
14618.96 410
14620.10 376
14621.25 450
14622.39 433
14623.53 378
14624.67 422
14625.81 439
14626.96 426
14628.10 395
14629.24 405
14630.39 407
14631.53 417
14632.67 482
14633.81 440
14634.96 505
14636.10 510
14637.24 563
14638.38 521
14639.53 495
14640.67 562
14641.81 541
14642.96 567
14644.10 566
14645.24 533
14646.39 521
14647.53 463
14648.67 461
14649.82 424
14650.96 376
14652.10 384
14653.25 412
14654.39 380
14655.53 393
14656.68 370
14657.82 378
14658.97 357
14660.11 336
14661.25 299
14662.40 342
14663.54 350
14664.69 339
14665.83 386
14666.97 382
14668.12 345
14669.26 336
14670.41 306
14671.55 341
14672.69 322
14673.84 302
14674.98 313
14676.13 308
14677.27 317
14678.42 363
14679.56 349
14680.71 307
14681.85 320
14683.00 295
14684.14 318
14685.29 308
14686.43 289
14687.57 283
14688.72 277
14689.86 289
14691.01 332
14692.15 321
14693.30 345
14694.45 310
14695.59 287
14696.74 253
14697.88 296
14699.03 309
14700.17 292
14701.32 253
14702.46 317
14703.61 324
14704.75 295
14705.90 306
14707.04 305
14708.19 295
14709.34 263
14710.48 277
14711.63 303
14712.77 287
14713.92 309
14715.07 303
14716.21 313
14717.36 274
14718.50 294
14719.65 304
14720.80 275
14721.94 308
14723.09 281
14724.24 281
14725.38 280
14726.53 302
14727.67 282
14728.82 270
14729.97 319
14731.11 302
14732.26 285
14733.41 300
14734.55 319
14735.70 280
14736.85 285
14737.99 283
14739.14 296
14740.29 291
14741.44 272
14742.58 270
14743.73 266
14744.88 262
14746.02 272
14747.17 267
14748.32 279
14749.47 261
14750.61 262
14751.76 249
14752.91 267
14754.06 261
14755.20 264
14756.35 269
14757.50 263
14758.65 265
14759.79 277
14760.94 278
14762.09 297
14763.24 299
14764.38 307
14765.53 298
14766.68 247
14767.83 263
14768.98 255
14770.13 245
14771.27 241
14772.42 241
14773.57 259
14774.72 279
14775.87 268
14777.01 261
14778.16 229
14779.31 252
14780.46 237
14781.61 262
14782.76 264
14783.91 251
14785.05 250
14786.20 222
14787.35 223
14788.50 250
14789.65 256
14790.80 238
14791.95 271
14793.10 238
14794.25 224
14795.39 185
14796.54 227
14797.69 197
14798.84 231
14799.99 239
14801.14 207
14802.29 224
14803.44 232
14804.59 197
14805.74 197
14806.89 232
14808.04 241
14809.19 266
14810.34 216
14811.49 215
14812.64 231
14813.79 228
14814.94 201
14816.09 211
14817.24 245
14818.39 246
14819.54 227
14820.69 240
14821.84 230
14822.99 222
14824.14 213
14825.29 182
14826.44 206
14827.59 199
14828.74 178
14829.89 197
14831.04 231
14832.19 249
14833.34 225
14834.49 229
14835.64 236
14836.79 221
14837.94 231
14839.09 192
14840.24 176
14841.40 216
14842.55 198
14843.70 222
14844.85 223
14846.00 204
14847.15 223
14848.30 248
14849.45 214
14850.60 186
14851.76 201
14852.91 217
14854.06 239
14855.21 216
14856.36 204
14857.51 214
14858.66 208
14859.82 192
14860.97 195
14862.12 212
14863.27 217
14864.42 236
14865.57 229
14866.73 227
14867.88 212
14869.03 204
14870.18 212
14871.33 221
14872.49 189
14873.64 196
14874.79 228
14875.94 245
14877.10 216
14878.25 208
14879.40 217
14880.55 228
14881.71 216
14882.86 242
14884.01 202
14885.16 204
14886.32 205
14887.47 214
14888.62 209
14889.77 197
14890.93 236
14892.08 210
14893.23 202
14894.39 207
14895.54 236
14896.69 235
14897.84 240
14899.00 195
14900.15 197
14901.30 193
14902.46 194
14903.61 204
14904.76 220
14905.92 244
14907.07 235
14908.22 205
14909.38 217
14910.53 194
14911.69 214
14912.84 211
14913.99 209
14915.15 207
14916.30 183
14917.45 195
14918.61 208
14919.76 171
14920.92 223
14922.07 206
14923.22 195
14924.38 222
14925.53 222
14926.69 223
14927.84 213
14928.99 244
14930.15 235
14931.30 221
14932.46 215
14933.61 207
14934.77 233
14935.92 216
14937.08 213
14938.23 224
14939.39 197
14940.54 217
14941.70 197
14942.85 222
14944.00 225
14945.16 208
14946.31 196
14947.47 221
14948.62 203
14949.78 199
14950.94 203
14952.09 228
14953.25 214
14954.40 187
14955.56 185
14956.71 191
14957.87 202
14959.02 213
14960.18 201
14961.33 208
14962.49 193
14963.64 184
14964.80 198
14965.96 217
14967.11 202
14968.27 205
14969.42 173
14970.58 214
14971.74 243
14972.89 202
14974.05 240
14975.20 227
14976.36 237
14977.52 211
14978.67 216
14979.83 227
14980.98 237
14982.14 195
14983.30 218
14984.45 239
14985.61 204
14986.77 229
14987.92 229
14989.08 193
14990.24 211
14991.39 225
14992.55 186
14993.71 205
14994.86 203
14996.02 210
14997.18 216
14998.33 191
14999.49 190
15000.65 203
15001.81 204
15002.96 209
15004.12 198
15005.28 188
15006.43 219
15007.59 215
15008.75 199
15009.91 172
15011.06 188
15012.22 178
15013.38 177
15014.54 202
15015.69 204
15016.85 180
15018.01 253
15019.17 214
15020.33 196
15021.48 197
15022.64 178
15023.80 200
15024.96 231
15026.12 206
15027.27 216
15028.43 211
15029.59 188
15030.75 192
15031.91 202
15033.07 205
15034.22 190
15035.38 211
15036.54 235
15037.70 191
15038.86 189
15040.02 216
15041.17 220
15042.33 208
15043.49 189
15044.65 181
15045.81 197
15046.97 210
15048.13 193
15049.29 194
15050.45 206
15051.60 182
15052.76 211
15053.92 199
15055.08 195
15056.24 220
15057.40 203
15058.56 210
15059.72 195
15060.88 197
15062.04 238
15063.20 178
15064.36 213
15065.52 197
15066.68 213
15067.84 201
15069.00 191
15070.16 211
15071.32 185
15072.48 200
15073.63 230
15074.79 208
15075.95 213
15077.11 188
15078.27 211
15079.44 219
15080.60 221
15081.76 198
15082.92 215
15084.08 202
15085.24 195
15086.40 172
15087.56 160
15088.72 180
15089.88 209
15091.04 236
15092.20 197
15093.36 216
15094.52 210
15095.68 231
15096.84 186
15098.00 196
15099.16 213
15100.32 204
15101.49 182
15102.65 184
15103.81 220
15104.97 176
15106.13 217
15107.29 201
15108.45 255
15109.61 233
15110.78 219
15111.94 207
15113.10 195
15114.26 215
15115.42 213
15116.58 189
15117.74 200
15118.91 197
15120.07 210
15121.23 211
15122.39 192
15123.55 212
15124.71 211
15125.88 186
15127.04 173
15128.20 208
15129.36 187
15130.52 211
15131.69 250
15132.85 241
15134.01 215
15135.17 243
15136.34 218
15137.50 210
15138.66 199
15139.82 227
15140.99 222
15142.15 212
15143.31 196
15144.47 186
15145.64 217
15146.80 178
15147.96 220
15149.12 195
15150.29 203
15151.45 210
15152.61 222
15153.78 202
15154.94 204
15156.10 209
15157.27 227
15158.43 225
15159.59 201
15160.75 207
15161.92 231
15163.08 253
15164.24 204
15165.41 177
15166.57 224
15167.74 216
15168.90 236
15170.06 186
15171.23 193
15172.39 220
15173.55 238
15174.72 227
15175.88 182
15177.05 201
15178.21 211
15179.37 237
15180.54 216
15181.70 233
15182.87 222
15184.03 251
15185.19 242
15186.36 233
15187.52 222
15188.69 239
15189.85 273
15191.02 248
15192.18 235
15193.34 248
15194.51 260
15195.67 248
15196.84 273
15198.00 231
15199.17 224
15200.33 231
15201.50 250
15202.66 236
15203.83 246
15204.99 273
15206.16 270
15207.32 225
15208.49 238
15209.65 267
15210.82 243
15211.98 252
15213.15 243
15214.31 244
15215.48 206
15216.64 226
15217.81 258
15218.97 259
15220.14 264
15221.31 241
15222.47 233
15223.64 267
15224.80 298
15225.97 262
15227.13 277
15228.30 245
15229.47 257
15230.63 239
15231.80 278
15232.96 219
15234.13 268
15235.30 254
15236.46 251
15237.63 266
15238.79 283
15239.96 268
15241.13 317
15242.29 253
15243.46 252
15244.63 262
15245.79 270
15246.96 288
15248.13 266
15249.29 259
15250.46 245
15251.63 213
15252.79 252
15253.96 265
15255.13 250
15256.29 233
15257.46 227
15258.63 259
15259.80 265
15260.96 283
15262.13 251
15263.30 232
15264.46 243
15265.63 225
15266.80 220
15267.97 250
15269.13 224
15270.30 248
15271.47 207
15272.64 237
15273.80 216
15274.97 218
15276.14 242
15277.31 248
15278.47 227
15279.64 245
15280.81 188
15281.98 209
15283.15 213
15284.31 244
15285.48 219
15286.65 198
15287.82 244
15288.99 243
15290.15 255
15291.32 243
15292.49 240
15293.66 208
15294.83 219
15296.00 193
15297.16 193
15298.33 189
15299.50 185
15300.67 198
15301.84 192
15303.01 173
15304.18 184
15305.35 177
15306.51 204
15307.68 222
15308.85 208
15310.02 196
15311.19 239
15312.36 222
15313.53 221
15314.70 222
15315.87 242
15317.04 248
15318.21 224
15319.37 199
15320.54 197
15321.71 204
15322.88 167
15324.05 212
15325.22 194
15326.39 228
15327.56 204
15328.73 195
15329.90 219
15331.07 208
15332.24 220
15333.41 196
15334.58 200
15335.75 215
15336.92 223
15338.09 216
15339.26 253
15340.43 235
15341.60 223
15342.77 277
15343.94 225
15345.11 227
15346.28 228
15347.45 227
15348.62 244
15349.79 271
15350.96 207
15352.13 195
15353.31 200
15354.48 243
15355.65 225
15356.82 229
15357.99 234
15359.16 218
15360.33 206
15361.50 205
15362.67 230
15363.84 227
15365.01 226
15366.19 261
15367.36 225
15368.53 219
15369.70 210
15370.87 239
15372.04 227
15373.21 215
15374.38 255
15375.56 239
15376.73 220
15377.90 194
15379.07 214
15380.24 224
15381.41 239
15382.59 228
15383.76 214
15384.93 206
15386.10 230
15387.27 225
15388.45 203
15389.62 228
15390.79 237
15391.96 217
15393.13 230
15394.31 220
15395.48 241
15396.65 250
15397.82 241
15399.00 204
15400.17 197
15401.34 229
15402.51 250
15403.69 228
15404.86 234
15406.03 234
15407.20 252
15408.38 201
15409.55 214
15410.72 216
15411.89 229
15413.07 199
15414.24 212
15415.41 229
15416.59 211
15417.76 206
15418.93 211
15420.11 219
15421.28 205
15422.45 192
15423.63 215
15424.80 202
15425.97 208
15427.15 210
15428.32 209
15429.49 223
15430.67 208
15431.84 237
15433.01 193
15434.19 193
15435.36 195
15436.54 197
15437.71 207
15438.88 211
15440.06 213
15441.23 219
15442.41 222
15443.58 218
15444.75 214
15445.93 220
15447.10 205
15448.28 179
15449.45 202
15450.63 236
15451.80 217
15452.97 208
15454.15 215
15455.32 190
15456.50 233
15457.67 208
15458.85 225
15460.02 189
15461.20 196
15462.37 215
15463.55 218
15464.72 205
15465.90 214
15467.07 208
15468.25 205
15469.42 218
15470.60 218
15471.77 256
15472.95 216
15474.12 209
15475.30 225
15476.47 212
15477.65 202
15478.82 224
15480.00 216
15481.17 212
15482.35 195
15483.53 213
15484.70 213
15485.88 185
15487.05 212
15488.23 236
15489.40 211
15490.58 201
15491.76 227
15492.93 206
15494.11 203
15495.28 202
15496.46 201
15497.64 228
15498.81 237
15499.99 216
15501.17 206
15502.34 172
15503.52 214
15504.69 167
15505.87 226
15507.05 215
15508.22 197
15509.40 216
15510.58 231
15511.75 222
15512.93 231
15514.11 205
15515.28 236
15516.46 199
15517.64 201
15518.81 198
15519.99 234
15521.17 228
15522.35 255
15523.52 221
15524.70 247
15525.88 248
15527.05 224
15528.23 227
15529.41 207
15530.59 240
15531.76 213
15532.94 207
15534.12 228
15535.30 220
15536.47 220
15537.65 214
15538.83 215
15540.01 217
15541.19 246
15542.36 248
15543.54 228
15544.72 211
15545.90 204
15547.08 225
15548.25 203
15549.43 203
15550.61 225
15551.79 246
15552.97 226
15554.14 237
15555.32 246
15556.50 257
15557.68 219
15558.86 200
15560.04 202
15561.22 220
15562.39 246
15563.57 218
15564.75 208
15565.93 233
15567.11 250
15568.29 244
15569.47 264
15570.65 234
15571.82 231
15573.00 204
15574.18 219
15575.36 221
15576.54 228
15577.72 228
15578.90 259
15580.08 263
15581.26 242
15582.44 280
15583.62 294
15584.80 245
15585.98 256
15587.16 248
15588.34 219
15589.51 236
15590.69 301
15591.87 244
15593.05 280
15594.23 272
15595.41 256
15596.59 279
15597.77 245
15598.95 260
15600.13 286
15601.31 285
15602.49 292
15603.67 287
15604.85 280
15606.03 279
15607.21 291
15608.40 274
15609.58 252
15610.76 283
15611.94 301
15613.12 330
15614.30 267
15615.48 265
15616.66 284
15617.84 257
15619.02 271
15620.20 307
15621.38 263
15622.56 288
15623.74 307
15624.93 309
15626.11 301
15627.29 320
15628.47 294
15629.65 300
15630.83 294
15632.01 305
15633.19 297
15634.37 311
15635.56 312
15636.74 316
15637.92 332
15639.10 360
15640.28 346
15641.46 368
15642.65 340
15643.83 328
15645.01 288
15646.19 280
15647.37 276
15648.55 351
15649.74 344
15650.92 377
15652.10 337
15653.28 309
15654.46 316
15655.65 300
15656.83 328
15658.01 322
15659.19 313
15660.38 319
15661.56 385
15662.74 334
15663.92 334
15665.11 294
15666.29 323
15667.47 349
15668.65 334
15669.84 295
15671.02 289
15672.20 295
15673.38 307
15674.57 311
15675.75 308
15676.93 337
15678.12 319
15679.30 316
15680.48 277
15681.67 299
15682.85 319
15684.03 290
15685.22 271
15686.40 263
15687.58 274
15688.77 310
15689.95 334
15691.13 301
15692.32 294
15693.50 328
15694.68 300
15695.87 279
15697.05 282
15698.23 280
15699.42 319
15700.60 310
15701.79 287
15702.97 271
15704.15 300
15705.34 323
15706.52 294
15707.71 280
15708.89 286
15710.07 314
15711.26 351
15712.44 343
15713.63 319
15714.81 330
15716.00 276
15717.18 294
15718.37 305
15719.55 326
15720.73 277
15721.92 311
15723.10 326
15724.29 360
15725.47 354
15726.66 325
15727.84 347
15729.03 324
15730.21 298
15731.40 314
15732.58 312
15733.77 289
15734.95 330
15736.14 306
15737.32 348
15738.51 305
15739.69 304
15740.88 323
15742.07 356
15743.25 289
15744.44 315
15745.62 331
15746.81 313
15747.99 356
15749.18 353
15750.36 303
15751.55 329
15752.74 335
15753.92 326
15755.11 327
15756.29 387
15757.48 379
15758.67 369
15759.85 322
15761.04 326
15762.22 378
15763.41 370
15764.60 382
15765.78 347
15766.97 339
15768.16 332
15769.34 355
15770.53 334
15771.72 326
15772.90 304
15774.09 337
15775.28 335
15776.46 346
15777.65 361
15778.84 339
15780.02 338
15781.21 347
15782.40 366
15783.58 349
15784.77 341
15785.96 331
15787.14 333
15788.33 324
15789.52 302
15790.71 284
15791.89 280
15793.08 303
15794.27 316
15795.46 298
15796.64 330
15797.83 327
15799.02 287
15800.21 300
15801.39 300
15802.58 311
15803.77 291
15804.96 302
15806.14 279
15807.33 298
15808.52 339
15809.71 327
15810.90 289
15812.08 296
15813.27 299
15814.46 252
15815.65 296
15816.84 330
15818.03 304
15819.21 286
15820.40 253
15821.59 263
15822.78 288
15823.97 288
15825.16 304
15826.35 291
15827.53 282
15828.72 289
15829.91 276
15831.10 257
15832.29 252
15833.48 299
15834.67 256
15835.86 272
15837.04 280
15838.23 245
15839.42 237
15840.61 271
15841.80 321
15842.99 319
15844.18 267
15845.37 264
15846.56 272
15847.75 265
15848.94 258
15850.13 247
15851.32 267
15852.51 294
15853.70 284
15854.89 289
15856.07 247
15857.26 245
15858.45 241
15859.64 262
15860.83 277
15862.02 265
15863.21 268
15864.40 276
15865.59 265
15866.78 266
15867.97 282
15869.16 291
15870.36 295
15871.55 287
15872.74 280
15873.93 256
15875.12 257
15876.31 266
15877.50 260
15878.69 273
15879.88 267
15881.07 270
15882.26 287
15883.45 259
15884.64 287
15885.83 274
15887.02 229
15888.21 282
15889.41 266
15890.60 271
15891.79 254
15892.98 250
15894.17 264
15895.36 259
15896.55 241
15897.74 260
15898.93 251
15900.13 250
15901.32 249
15902.51 276
15903.70 278
15904.89 270
15906.08 303
15907.28 282
15908.47 300
15909.66 295
15910.85 310
15912.04 290
15913.23 279
15914.43 324
15915.62 312
15916.81 291
15918.00 269
15919.19 289
15920.39 294
15921.58 291
15922.77 247
15923.96 314
15925.16 325
15926.35 263
15927.54 254
15928.73 303
15929.93 331
15931.12 262
15932.31 272
15933.50 291
15934.70 312
15935.89 292
15937.08 279
15938.27 281
15939.47 292
15940.66 302
15941.85 302
15943.05 261
15944.24 239
15945.43 270
15946.63 283
15947.82 279
15949.01 280
15950.21 263
15951.40 262
15952.59 280
15953.79 218
15954.98 233
15956.17 235
15957.37 271
15958.56 249
15959.75 226
15960.95 207
15962.14 231
15963.33 245
15964.53 227
15965.72 213
15966.92 234
15968.11 209
15969.30 230
15970.50 211
15971.69 226
15972.89 257
15974.08 225
15975.27 238
15976.47 200
15977.66 235
15978.86 210
15980.05 230
15981.25 246
15982.44 240
15983.63 243
15984.83 214
15986.02 216
15987.22 216
15988.41 216
15989.61 210
15990.80 201
15992.00 238
15993.19 215
15994.39 221
15995.58 237
15996.78 211
15997.97 181
15999.17 167
16000.36 225
16001.56 191
16002.75 224
16003.95 207
16005.14 185
16006.34 197
16007.53 206
16008.73 200
16009.93 180
16011.12 184
16012.32 197
16013.51 203
16014.71 207
16015.90 183
16017.10 193
16018.30 212
16019.49 194
16020.69 201
16021.88 198
16023.08 207
16024.28 210
16025.47 187
16026.67 210
16027.86 187
16029.06 190
16030.26 198
16031.45 206
16032.65 198
16033.85 177
16035.04 185
16036.24 177
16037.43 190
16038.63 207
16039.83 198
16041.02 202
16042.22 208
16043.42 219
16044.61 216
16045.81 228
16047.01 198
16048.21 204
16049.40 228
16050.60 189
16051.80 206
16052.99 188
16054.19 199
16055.39 172
16056.59 179
16057.78 184
16058.98 191
16060.18 198
16061.37 182
16062.57 226
16063.77 195
16064.97 185
16066.16 196
16067.36 212
16068.56 175
16069.76 176
16070.96 216
16072.15 216
16073.35 199
16074.55 175
16075.75 177
16076.95 190
16078.14 202
16079.34 154
16080.54 194
16081.74 226
16082.94 212
16084.13 167
16085.33 199
16086.53 234
16087.73 181
16088.93 165
16090.13 193
16091.33 205
16092.52 190
16093.72 207
16094.92 210
16096.12 196
16097.32 191
16098.52 200
16099.72 173
16100.92 162
16102.11 213
16103.31 194
16104.51 206
16105.71 180
16106.91 185
16108.11 200
16109.31 213
16110.51 201
16111.71 213
16112.91 230
16114.11 186
16115.31 208
16116.51 213
16117.70 186
16118.90 190
16120.10 179
16121.30 168
16122.50 168
16123.70 174
16124.90 181
16126.10 157
16127.30 178
16128.50 187
16129.70 217
16130.90 218
16132.10 176
16133.30 191
16134.50 199
16135.70 215
16136.90 167
16138.10 155
16139.30 178
16140.50 175
16141.71 212
16142.91 188
16144.11 154
16145.31 171
16146.51 175
16147.71 174
16148.91 200
16150.11 179
16151.31 190
16152.51 197
16153.71 174
16154.91 184
16156.11 199
16157.31 206
16158.52 217
16159.72 182
16160.92 179
16162.12 198
16163.32 215
16164.52 191
16165.72 185
16166.92 188
16168.13 189
16169.33 220
16170.53 210
16171.73 197
16172.93 197
16174.13 212
16175.34 161
16176.54 184
16177.74 197
16178.94 178
16180.14 189
16181.34 216
16182.55 233
16183.75 201
16184.95 203
16186.15 213
16187.35 177
16188.56 209
16189.76 198
16190.96 180
16192.16 191
16193.37 182
16194.57 200
16195.77 209
16196.97 204
16198.18 173
16199.38 159
16200.58 165
16201.78 168
16202.99 197
16204.19 196
16205.39 193
16206.60 201
16207.80 196
16209.00 163
16210.20 156
16211.41 189
16212.61 179
16213.81 179
16215.02 173
16216.22 175
16217.42 181
16218.63 181
16219.83 195
16221.03 181
16222.24 223
16223.44 197
16224.64 190
16225.85 205
16227.05 195
16228.25 206
16229.46 192
16230.66 170
16231.87 214
16233.07 188
16234.27 212
16235.48 201
16236.68 210
16237.89 202
16239.09 235
16240.29 236
16241.50 187
16242.70 187
16243.91 174
16245.11 204
16246.31 190
16247.52 208
16248.72 210
16249.93 212
16251.13 204
16252.34 221
16253.54 226
16254.75 250
16255.95 224
16257.16 201
16258.36 203
16259.57 208
16260.77 220
16261.97 189
16263.18 204
16264.38 209
16265.59 209
16266.80 240
16268.00 202
16269.21 211
16270.41 205
16271.62 218
16272.82 235
16274.03 217
16275.23 208
16276.44 198
16277.64 244
16278.85 229
16280.05 220
16281.26 233
16282.47 202
16283.67 237
16284.88 199
16286.08 191
16287.29 240
16288.49 193
16289.70 180
16290.91 177
16292.11 195
16293.32 222
16294.52 241
16295.73 197
16296.94 186
16298.14 185
16299.35 189
16300.56 223
16301.76 197
16302.97 196
16304.18 208
16305.38 214
16306.59 194
16307.79 194
16309.00 197
16310.21 215
16311.42 174
16312.62 196
16313.83 201
16315.04 222
16316.24 201
16317.45 192
16318.66 197
16319.86 224
16321.07 212
16322.28 223
16323.49 215
16324.69 189
16325.90 217
16327.11 185
16328.31 194
16329.52 193
16330.73 236
16331.94 208
16333.14 180
16334.35 192
16335.56 199
16336.77 179
16337.98 197
16339.18 220
16340.39 173
16341.60 231
16342.81 225
16344.01 174
16345.22 173
16346.43 176
16347.64 199
16348.85 198
16350.05 161
16351.26 181
16352.47 191
16353.68 173
16354.89 195
16356.10 208
16357.30 193
16358.51 180
16359.72 194
16360.93 193
16362.14 196
16363.35 182
16364.56 183
16365.77 192
16366.97 168
16368.18 193
16369.39 219
16370.60 225
16371.81 174
16373.02 160
16374.23 193
16375.44 201
16376.65 178
16377.86 165
16379.06 198
16380.27 185
16381.48 165
16382.69 158
16383.90 175
16385.11 179
16386.32 214
16387.53 189
16388.74 180
16389.95 184
16391.16 191
16392.37 197
16393.58 186
16394.79 200
16396.00 173
16397.21 190
16398.42 171
16399.63 166
16400.84 168
16402.05 194
16403.26 189
16404.47 201
16405.68 187
16406.89 194
16408.10 214
16409.31 184
16410.52 152
16411.73 172
16412.94 179
16414.15 171
16415.36 161
16416.57 145
16417.78 177
16419.00 170
16420.21 171
16421.42 175
16422.63 184
16423.84 179
16425.05 197
16426.26 179
16427.47 174
16428.68 182
16429.89 212
16431.11 221
16432.32 221
16433.53 165
16434.74 143
16435.95 192
16437.16 187
16438.37 170
16439.59 169
16440.80 183
16442.01 198
16443.22 186
16444.43 187
16445.64 168
16446.86 187
16448.07 177
16449.28 147
16450.49 194
16451.70 189
16452.91 184
16454.13 171
16455.34 163
16456.55 183
16457.76 175
16458.98 178
16460.19 200
16461.40 188
16462.61 181
16463.82 165
16465.04 158
16466.25 133
16467.46 147
16468.67 163
16469.89 162
16471.10 160
16472.31 160
16473.53 128
16474.74 160
16475.95 165
16477.16 146
16478.38 198
16479.59 186
16480.80 177
16482.02 180
16483.23 184
16484.44 179
16485.66 195
16486.87 162
16488.08 149
16489.30 164
16490.51 151
16491.72 182
16492.94 189
16494.15 210
16495.36 171
16496.58 141
16497.79 182
16499.00 172
16500.22 164
16501.43 160
16502.65 169
16503.86 189
16505.07 161
16506.29 153
16507.50 141
16508.71 133
16509.93 169
16511.14 180
16512.36 213
16513.57 170
16514.79 169
16516.00 180
16517.21 165
16518.43 166
16519.64 171
16520.86 163
16522.07 179
16523.29 162
16524.50 163
16525.72 163
16526.93 166
16528.15 150
16529.36 149
16530.58 147
16531.79 171
16533.01 166
16534.22 142
16535.44 154
16536.65 158
16537.87 168
16539.08 182
16540.30 175
16541.51 183
16542.73 168
16543.94 148
16545.16 198
16546.37 174
16547.59 142
16548.80 155
16550.02 173
16551.24 180
16552.45 168
16553.67 158
16554.88 176
16556.10 179
16557.31 185
16558.53 181
16559.75 183
16560.96 200
16562.18 213
16563.39 185
16564.61 176
16565.83 180
16567.04 206
16568.26 211
16569.47 160
16570.69 155
16571.91 173
16573.12 195
16574.34 163
16575.56 169
16576.77 161
16577.99 199
16579.21 177
16580.42 181
16581.64 180
16582.86 198
16584.07 215
16585.29 187
16586.51 197
16587.72 198
16588.94 218
16590.16 229
16591.38 205
16592.59 183
16593.81 190
16595.03 207
16596.24 183
16597.46 170
16598.68 195
16599.90 200
16601.11 226
16602.33 186
16603.55 141
16604.77 164
16605.98 177
16607.20 155
16608.42 178
16609.64 154
16610.86 170
16612.07 172
16613.29 171
16614.51 170
16615.73 150
16616.95 159
16618.16 198
16619.38 186
16620.60 154
16621.82 156
16623.04 167
16624.25 180
16625.47 165
16626.69 175
16627.91 172
16629.13 149
16630.35 160
16631.57 152
16632.78 157
16634.00 141
16635.22 157
16636.44 165
16637.66 162
16638.88 168
16640.10 181
16641.32 163
16642.53 156
16643.75 168
16644.97 158
16646.19 156
16647.41 172
16648.63 170
16649.85 157
16651.07 187
16652.29 166
16653.51 139
16654.73 190
16655.95 179
16657.17 155
16658.39 160
16659.61 172
16660.83 174
16662.04 171
16663.26 166
16664.48 145
16665.70 153
16666.92 152
16668.14 136
16669.36 166
16670.58 162
16671.80 175
16673.02 162
16674.24 186
16675.46 152
16676.68 172
16677.91 172
16679.13 172
16680.35 186
16681.57 189
16682.79 160
16684.01 177
16685.23 147
16686.45 156
16687.67 152
16688.89 130
16690.11 140
16691.33 140
16692.55 158
16693.77 163
16694.99 187
16696.21 159
16697.44 184
16698.66 186
16699.88 158
16701.10 143
16702.32 145
16703.54 159
16704.76 191
16705.98 139
16707.21 143
16708.43 170
16709.65 159
16710.87 160
16712.09 168
16713.31 160
16714.53 159
16715.76 173
16716.98 139
16718.20 154
16719.42 146
16720.64 172
16721.87 158
16723.09 135
16724.31 120
16725.53 157
16726.75 184
16727.98 170
16729.20 175
16730.42 149
16731.64 162
16732.86 158
16734.09 144
16735.31 141
16736.53 149
16737.75 167
16738.98 139
16740.20 130
16741.42 162
16742.64 151
16743.87 162
16745.09 168
16746.31 163
16747.54 156
16748.76 138
16749.98 161
16751.20 157
16752.43 120
16753.65 149
16754.87 164
16756.10 175
16757.32 199
16758.54 168
16759.77 158
16760.99 143
16762.21 144
16763.44 157
16764.66 147
16765.88 138
16767.11 158
16768.33 168
16769.55 157
16770.78 144
16772.00 193
16773.23 183
16774.45 148
16775.67 163
16776.90 171
16778.12 194
16779.35 164
16780.57 157
16781.79 159
16783.02 179
16784.24 151
16785.47 142
16786.69 141
16787.91 179
16789.14 126
16790.36 145
16791.59 157
16792.81 157
16794.04 140
16795.26 140
16796.49 155
16797.71 144
16798.94 133
16800.16 172
16801.38 158
16802.61 131
16803.83 155
16805.06 146
16806.28 140
16807.51 159
16808.73 143
16809.96 166
16811.18 184
16812.41 134
16813.64 145
16814.86 148
16816.09 171
16817.31 159
16818.54 151
16819.76 141
16820.99 147
16822.21 147
16823.44 147
16824.66 157
16825.89 151
16827.12 151
16828.34 138
16829.57 165
16830.79 168
16832.02 164
16833.25 156
16834.47 186
16835.70 150
16836.92 144
16838.15 175
16839.38 151
16840.60 146
16841.83 165
16843.06 160
16844.28 150
16845.51 150
16846.73 153
16847.96 159
16849.19 147
16850.41 156
16851.64 154
16852.87 165
16854.09 163
16855.32 161
16856.55 156
16857.77 159
16859.00 168
16860.23 186
16861.46 160
16862.68 167
16863.91 186
16865.14 172
16866.36 169
16867.59 168
16868.82 158
16870.05 160
16871.27 187
16872.50 175
16873.73 175
16874.96 153
16876.18 179
16877.41 194
16878.64 165
16879.87 164
16881.09 184
16882.32 161
16883.55 167
16884.78 162
16886.01 198
16887.23 184
16888.46 184
16889.69 162
16890.92 165
16892.15 179
16893.37 165
16894.60 171
16895.83 197
16897.06 152
16898.29 182
16899.51 200
16900.74 185
16901.97 171
16903.20 155
16904.43 213
16905.66 167
16906.89 131
16908.12 164
16909.34 185
16910.57 161
16911.80 164
16913.03 167
16914.26 172
16915.49 153
16916.72 194
16917.95 221
16919.18 156
16920.40 158
16921.63 177
16922.86 188
16924.09 174
16925.32 170
16926.55 157
16927.78 159
16929.01 176
16930.24 206
16931.47 153
16932.70 192
16933.93 183
16935.16 164
16936.39 174
16937.62 182
16938.85 136
16940.08 186
16941.31 203
16942.54 150
16943.77 163
16945.00 169
16946.23 135
16947.46 158
16948.69 171
16949.92 179
16951.15 181
16952.38 173
16953.61 175
16954.84 159
16956.07 184
16957.30 164
16958.53 167
16959.76 211
16960.99 165
16962.22 182
16963.45 156
16964.68 168
16965.92 154
16967.15 182
16968.38 165
16969.61 191
16970.84 181
16972.07 184
16973.30 156
16974.53 163
16975.76 143
16976.99 174
16978.23 178
16979.46 152
16980.69 151
16981.92 161
16983.15 163
16984.38 184
16985.61 195
16986.85 188
16988.08 148
16989.31 174
16990.54 143
16991.77 153
16993.00 171
16994.24 167
16995.47 178
16996.70 165
16997.93 173
16999.16 180
17000.40 133
17001.63 179
17002.86 148
17004.09 148
17005.32 172
17006.56 180
17007.79 163
17009.02 158
17010.25 155
17011.49 162
17012.72 177
17013.95 176
17015.18 138
17016.42 147
17017.65 159
17018.88 137
17020.12 158
17021.35 160
17022.58 166
17023.81 171
17025.05 175
17026.28 152
17027.51 162
17028.75 149
17029.98 144
17031.21 136
17032.45 145
17033.68 150
17034.91 156
17036.15 149
17037.38 163
17038.61 148
17039.85 178
17041.08 159
17042.31 151
17043.55 153
17044.78 150
17046.01 142
17047.25 113
17048.48 155
17049.72 145
17050.95 170
17052.18 159
17053.42 155
17054.65 178
17055.89 142
17057.12 155
17058.35 125
17059.59 117
17060.82 125
17062.06 151
17063.29 147
17064.53 171
17065.76 153
17066.99 137
17068.23 143
17069.46 146
17070.70 147
17071.93 150
17073.17 139
17074.40 125
17075.64 137
17076.87 151
17078.11 152
17079.34 166
17080.58 139
17081.81 165
17083.05 142
17084.28 130
17085.52 125
17086.75 143
17087.99 136
17089.22 159
17090.46 143
17091.69 170
17092.93 139
17094.16 151
17095.40 164
17096.64 164
17097.87 140
17099.11 143
17100.34 164
17101.58 181
17102.81 135
17104.05 117
17105.29 148
17106.52 136
17107.76 132
17108.99 156
17110.23 134
17111.47 133
17112.70 126
17113.94 152
17115.17 158
17116.41 163
17117.65 168
17118.88 151
17120.12 135
17121.36 158
17122.59 157
17123.83 129
17125.07 165
17126.30 140
17127.54 138
17128.78 152
17130.01 137
17131.25 125
17132.49 156
17133.72 170
17134.96 176
17136.20 171
17137.43 150
17138.67 146
17139.91 124
17141.15 143
17142.38 150
17143.62 144
17144.86 149
17146.10 152
17147.33 142
17148.57 153
17149.81 122
17151.05 149
17152.28 127
17153.52 134
17154.76 142
17156.00 167
17157.23 182
17158.47 143
17159.71 144
17160.95 140
17162.19 133
17163.42 148
17164.66 159
17165.90 131
17167.14 126
17168.38 140
17169.61 134
17170.85 154
17172.09 126
17173.33 144
17174.57 148
17175.81 165
17177.04 168
17178.28 148
17179.52 164
17180.76 161
17182.00 162
17183.24 112
17184.48 131
17185.71 149
17186.95 141
17188.19 132
17189.43 115
17190.67 133
17191.91 141
17193.15 175
17194.39 122
17195.63 129
17196.87 145
17198.11 122
17199.34 136
17200.58 134
17201.82 136
17203.06 131
17204.30 133
17205.54 128
17206.78 120
17208.02 143
17209.26 148
17210.50 155
17211.74 176
17212.98 127
17214.22 156
17215.46 145
17216.70 153
17217.94 114
17219.18 136
17220.42 144
17221.66 146
17222.90 155
17224.14 148
17225.38 120
17226.62 136
17227.86 139
17229.10 161
17230.34 142
17231.58 130
17232.82 122
17234.06 155
17235.30 160
17236.54 120
17237.78 125
17239.03 152
17240.27 150
17241.51 129
17242.75 143
17243.99 139
17245.23 136
17246.47 161
17247.71 129
17248.95 150
17250.19 144
17251.43 148
17252.68 145
17253.92 150
17255.16 133
17256.40 103
17257.64 123
17258.88 131
17260.12 100
17261.37 119
17262.61 150
17263.85 146
17265.09 138
17266.33 136
17267.57 125
17268.82 133
17270.06 133
17271.30 126
17272.54 114
17273.78 111
17275.03 125
17276.27 119
17277.51 121
17278.75 143
17279.99 139
17281.24 136
17282.48 143
17283.72 138
17284.96 146
17286.21 144
17287.45 131
17288.69 135
17289.93 140
17291.18 121
17292.42 133
17293.66 124
17294.90 134
17296.15 138
17297.39 144
17298.63 120
17299.88 124
17301.12 125
17302.36 161
17303.60 139
17304.85 110
17306.09 139
17307.33 113
17308.58 143
17309.82 134
17311.06 159
17312.31 150
17313.55 151
17314.79 136
17316.04 147
17317.28 146
17318.52 103
17319.77 140
17321.01 131
17322.26 132
17323.50 115
17324.74 111
17325.99 133
17327.23 119
17328.48 118
17329.72 120
17330.96 120
17332.21 128
17333.45 129
17334.70 116
17335.94 157
17337.18 151
17338.43 132
17339.67 146
17340.92 138
17342.16 129
17343.41 143
17344.65 154
17345.90 145
17347.14 157
17348.38 133
17349.63 137
17350.87 124
17352.12 140
17353.36 138
17354.61 128
17355.85 123
17357.10 122
17358.34 133
17359.59 115
17360.83 140
17362.08 134
17363.32 137
17364.57 147
17365.81 113
17367.06 127
17368.31 119
17369.55 123
17370.80 129
17372.04 138
17373.29 105
17374.53 127
17375.78 126
17377.02 137
17378.27 132
17379.52 121
17380.76 105
17382.01 132
17383.25 151
17384.50 121
17385.75 97
17386.99 118
17388.24 124
17389.48 108
17390.73 141
17391.98 112
17393.22 121
17394.47 126
17395.71 143
17396.96 116
17398.21 154
17399.45 134
17400.70 117
17401.95 145
17403.19 149
17404.44 148
17405.69 133
17406.93 137
17408.18 136
17409.43 132
17410.67 130
17411.92 141
17413.17 118
17414.42 127
17415.66 141
17416.91 139
17418.16 132
17419.40 114
17420.65 127
17421.90 147
17423.15 136
17424.39 151
17425.64 158
17426.89 126
17428.14 115
17429.38 142
17430.63 132
17431.88 154
17433.13 129
17434.37 122
17435.62 132
17436.87 142
17438.12 165
17439.37 124
17440.61 99
17441.86 133
17443.11 123
17444.36 133
17445.61 132
17446.85 124
17448.10 145
17449.35 159
17450.60 141
17451.85 129
17453.10 99
17454.34 127
17455.59 157
17456.84 150
17458.09 138
17459.34 120
17460.59 131
17461.84 148
17463.09 135
17464.33 123
17465.58 111
17466.83 137
17468.08 108
17469.33 125
17470.58 150
17471.83 143
17473.08 181
17474.33 133
17475.58 136
17476.83 120
17478.07 158
17479.32 140
17480.57 124
17481.82 146
17483.07 129
17484.32 136
17485.57 150
17486.82 137
17488.07 124
17489.32 145
17490.57 151
17491.82 152
17493.07 152
17494.32 157
17495.57 143
17496.82 166
17498.07 147
17499.32 145
17500.57 156
17501.82 144
17503.07 160
17504.32 158
17505.57 139
17506.82 159
17508.07 176
17509.32 150
17510.57 137
17511.82 140
17513.07 124
17514.32 126
17515.58 158
17516.83 168
17518.08 147
17519.33 173
17520.58 144
17521.83 175
17523.08 169
17524.33 146
17525.58 137
17526.83 159
17528.08 144
17529.34 151
17530.59 167
17531.84 116
17533.09 155
17534.34 154
17535.59 138
17536.84 156
17538.09 152
17539.35 152
17540.60 167
17541.85 152
17543.10 162
17544.35 177
17545.60 169
17546.86 160
17548.11 151
17549.36 153
17550.61 171
17551.86 186
17553.12 163
17554.37 129
17555.62 161
17556.87 145
17558.12 147
17559.38 145
17560.63 139
17561.88 148
17563.13 157
17564.39 163
17565.64 141
17566.89 157
17568.14 143
17569.40 142
17570.65 159
17571.90 154
17573.15 166
17574.41 183
17575.66 135
17576.91 160
17578.17 174
17579.42 179
17580.67 177
17581.92 155
17583.18 141
17584.43 149
17585.68 167
17586.94 198
17588.19 184
17589.44 164
17590.70 148
17591.95 139
17593.20 146
17594.46 159
17595.71 131
17596.97 167
17598.22 155
17599.47 162
17600.73 144
17601.98 132
17603.23 142
17604.49 148
17605.74 187
17607.00 162
17608.25 136
17609.50 140
17610.76 156
17612.01 143
17613.27 138
17614.52 136
17615.77 149
17617.03 150
17618.28 141
17619.54 178
17620.79 153
17622.05 138
17623.30 175
17624.56 156
17625.81 191
17627.06 151
17628.32 148
17629.57 148
17630.83 141
17632.08 161
17633.34 160
17634.59 134
17635.85 165
17637.10 178
17638.36 169
17639.61 173
17640.87 150
17642.12 146
17643.38 141
17644.63 140
17645.89 136
17647.15 132
17648.40 159
17649.66 150
17650.91 195
17652.17 176
17653.42 168
17654.68 172
17655.93 179
17657.19 146
17658.45 162
17659.70 123
17660.96 147
17662.21 157
17663.47 156
17664.73 149
17665.98 140
17667.24 134
17668.49 137
17669.75 123
17671.01 130
17672.26 162
17673.52 166
17674.77 144
17676.03 150
17677.29 175
17678.54 153
17679.80 117
17681.06 126
17682.31 139
17683.57 139
17684.83 165
17686.08 133
17687.34 132
17688.60 129
17689.85 135
17691.11 160
17692.37 148
17693.63 146
17694.88 136
17696.14 146
17697.40 127
17698.65 132
17699.91 138
17701.17 153
17702.43 127
17703.68 133
17704.94 118
17706.20 120
17707.46 116
17708.71 121
17709.97 114
17711.23 132
17712.49 132
17713.74 131
17715.00 140
17716.26 128
17717.52 121
17718.78 126
17720.03 151
17721.29 138
17722.55 123
17723.81 139
17725.07 137
17726.32 147
17727.58 131
17728.84 121
17730.10 146
17731.36 142
17732.62 137
17733.87 118
17735.13 134
17736.39 125
17737.65 134
17738.91 106
17740.17 130
17741.43 152
17742.69 147
17743.94 131
17745.20 125
17746.46 123
17747.72 130
17748.98 136
17750.24 140
17751.50 130
17752.76 126
17754.02 151
17755.28 130
17756.53 124
17757.79 144
17759.05 130
17760.31 144
17761.57 116
17762.83 103
17764.09 130
17765.35 149
17766.61 175
17767.87 170
17769.13 141
17770.39 123
17771.65 115
17772.91 137
17774.17 131
17775.43 128
17776.69 103
17777.95 123
17779.21 130
17780.47 120
17781.73 125
17782.99 104
17784.25 122
17785.51 135
17786.77 114
17788.03 148
17789.29 125
17790.55 121
17791.81 114
17793.07 116
17794.33 146
17795.59 141
17796.86 121
17798.12 117
17799.38 151
17800.64 142
17801.90 140
17803.16 116
17804.42 157
17805.68 142
17806.94 123
17808.20 142
17809.47 127
17810.73 121
17811.99 138
17813.25 97
17814.51 104
17815.77 128
17817.03 125
17818.29 157
17819.56 134
17820.82 150
17822.08 140
17823.34 126
17824.60 122
17825.86 120
17827.13 97
17828.39 124
17829.65 126
17830.91 123
17832.17 136
17833.44 145
17834.70 133
17835.96 117
17837.22 126
17838.48 133
17839.75 135
17841.01 127
17842.27 152
17843.53 146
17844.80 136
17846.06 134
17847.32 143
17848.58 110
17849.85 105
17851.11 113
17852.37 101
17853.63 132
17854.90 127
17856.16 124
17857.42 137
17858.69 95
17859.95 139
17861.21 116
17862.47 116
17863.74 100
17865.00 112
17866.26 112
17867.53 113
17868.79 128
17870.05 113
17871.32 115
17872.58 114
17873.84 119
17875.11 110
17876.37 106
17877.63 111
17878.90 113
17880.16 137
17881.43 129
17882.69 127
17883.95 130
17885.22 148
17886.48 141
17887.74 126
17889.01 122
17890.27 103
17891.54 119
17892.80 139
17894.07 118
17895.33 140
17896.59 112
17897.86 114
17899.12 125
17900.39 119
17901.65 115
17902.92 106
17904.18 112
17905.44 138
17906.71 121
17907.97 107
17909.24 137
17910.50 115
17911.77 132
17913.03 133
17914.30 116
17915.56 110
17916.83 121
17918.09 101
17919.36 114
17920.62 127
17921.89 112
17923.15 130
17924.42 140
17925.68 95
17926.95 125
17928.21 112
17929.48 127
17930.75 134
17932.01 127
17933.28 117
17934.54 116
17935.81 122
17937.07 108
17938.34 106
17939.61 129
17940.87 161
17942.14 125
17943.40 126
17944.67 128
17945.93 118
17947.20 120
17948.47 129
17949.73 144
17951.00 114
17952.27 122
17953.53 143
17954.80 110
17956.06 122
17957.33 120
17958.60 109
17959.86 122
17961.13 123
17962.40 114
17963.66 122
17964.93 123
17966.20 131
17967.46 119
17968.73 136
17970.00 134
17971.26 121
17972.53 133
17973.80 134
17975.07 150
17976.33 169
17977.60 118
17978.87 136
17980.13 118
17981.40 98
17982.67 117
17983.94 114
17985.20 136
17986.47 135
17987.74 119
17989.01 149
17990.27 117
17991.54 138
17992.81 125
17994.08 136
17995.34 139
17996.61 110
17997.88 111
17999.15 145
18000.42 141
18001.68 136
18002.95 117
18004.22 118
18005.49 129
18006.76 132
18008.02 129
18009.29 136
18010.56 122
18011.83 103
18013.10 129
18014.37 137
18015.63 127
18016.90 143
18018.17 104
18019.44 115
18020.71 143
18021.98 134
18023.25 142
18024.51 157
18025.78 132
18027.05 142
18028.32 127
18029.59 132
18030.86 132
18032.13 147
18033.40 135
18034.67 128
18035.94 126
18037.20 132
18038.47 136
18039.74 135
18041.01 121
18042.28 147
18043.55 114
18044.82 125
18046.09 103
18047.36 151
18048.63 124
18049.90 118
18051.17 107
18052.44 113
18053.71 123
18054.98 132
18056.25 107
18057.52 128
18058.79 114
18060.06 123
18061.33 105
18062.60 107
18063.87 112
18065.14 134
18066.41 129
18067.68 116
18068.95 123
18070.22 110
18071.49 116
18072.76 122
18074.03 128
18075.30 129
18076.57 128
18077.84 111
18079.11 126
18080.39 127
18081.66 143
18082.93 126
18084.20 123
18085.47 130
18086.74 131
18088.01 129
18089.28 114
18090.55 109
18091.82 105
18093.10 134
18094.37 113
18095.64 113
18096.91 129
18098.18 134
18099.45 116
18100.72 127
18102.00 140
18103.27 103
18104.54 131
18105.81 158
18107.08 164
18108.35 148
18109.63 130
18110.90 154
18112.17 144
18113.44 146
18114.71 135
18115.98 174
18117.26 121
18118.53 121
18119.80 119
18121.07 123
18122.35 137
18123.62 147
18124.89 126
18126.16 122
18127.43 108
18128.71 128
18129.98 99
18131.25 130
18132.52 128
18133.80 124
18135.07 135
18136.34 158
18137.62 119
18138.89 111
18140.16 120
18141.43 122
18142.71 124
18143.98 132
18145.25 132
18146.53 146
18147.80 166
18149.07 127
18150.35 134
18151.62 109
18152.89 105
18154.17 165
18155.44 141
18156.71 137
18157.99 120
18159.26 106
18160.53 115
18161.81 140
18163.08 145
18164.35 143
18165.63 136
18166.90 122
18168.18 107
18169.45 125
18170.72 135
18172.00 104
18173.27 118
18174.55 120
18175.82 123
18177.09 140
18178.37 140
18179.64 124
18180.92 145
18182.19 162
18183.47 138
18184.74 151
18186.01 167
18187.29 112
18188.56 125
18189.84 116
18191.11 114
18192.39 124
18193.66 155
18194.94 134
18196.21 153
18197.49 124
18198.76 147
18200.04 109
18201.31 140
18202.59 132
18203.86 130
18205.14 145
18206.41 150
18207.69 111
18208.96 114
18210.24 115
18211.51 138
18212.79 144
18214.06 118
18215.34 126
18216.62 158
18217.89 131
18219.17 111
18220.44 128
18221.72 116
18222.99 104
18224.27 124
18225.55 148
18226.82 124
18228.10 114
18229.37 152
18230.65 131
18231.93 124
18233.20 126
18234.48 136
18235.75 115
18237.03 118
18238.31 109
18239.58 125
18240.86 174
18242.14 140
18243.41 113
18244.69 107
18245.97 143
18247.24 116
18248.52 137
18249.80 124
18251.07 110
18252.35 118
18253.63 117
18254.90 133
18256.18 136
18257.46 107
18258.73 119
18260.01 145
18261.29 107
18262.57 101
18263.84 134
18265.12 131
18266.40 120
18267.67 130
18268.95 135
18270.23 108
18271.51 117
18272.78 102
18274.06 118
18275.34 125
18276.62 136
18277.89 134
18279.17 122
18280.45 105
18281.73 122
18283.01 147
18284.28 143
18285.56 122
18286.84 139
18288.12 137
18289.40 156
18290.67 124
18291.95 146
18293.23 115
18294.51 110
18295.79 107
18297.07 134
18298.34 105
18299.62 122
18300.90 164
18302.18 136
18303.46 119
18304.74 119
18306.02 109
18307.29 123
18308.57 132
18309.85 136
18311.13 130
18312.41 124
18313.69 142
18314.97 134
18316.25 112
18317.53 121
18318.80 127
18320.08 135
18321.36 119
18322.64 110
18323.92 140
18325.20 129
18326.48 123
18327.76 152
18329.04 122
18330.32 109
18331.60 149
18332.88 148
18334.16 128
18335.44 127
18336.72 131
18338.00 171
18339.28 147
18340.56 142
18341.84 120
18343.12 121
18344.40 147
18345.68 121
18346.96 107
18348.24 122
18349.52 137
18350.80 153
18352.08 161
18353.36 135
18354.64 128
18355.92 119
18357.20 129
18358.48 111
18359.76 121
18361.04 108
18362.32 133
18363.60 130
18364.88 126
18366.16 120
18367.45 114
18368.73 124
18370.01 115
18371.29 136
18372.57 144
18373.85 111
18375.13 113
18376.41 135
18377.69 131
18378.98 133
18380.26 126
18381.54 148
18382.82 126
18384.10 131
18385.38 130
18386.66 109
18387.95 127
18389.23 129
18390.51 124
18391.79 100
18393.07 111
18394.35 116
18395.64 108
18396.92 133
18398.20 136
18399.48 124
18400.76 112
18402.05 123
18403.33 163
18404.61 135
18405.89 135
18407.17 138
18408.46 125
18409.74 141
18411.02 146
18412.30 135
18413.59 112
18414.87 131
18416.15 146
18417.43 115
18418.72 113
18420.00 126
18421.28 133
18422.56 138
18423.85 107
18425.13 91
18426.41 137
18427.70 136
18428.98 134
18430.26 113
18431.54 111
18432.83 131
18434.11 135
18435.39 105
18436.68 118
18437.96 129
18439.24 133
18440.53 128
18441.81 146
18443.09 90
18444.38 98
18445.66 135
18446.95 105
18448.23 119
18449.51 147
18450.80 126
18452.08 131
18453.36 127
18454.65 121
18455.93 119
18457.22 109
18458.50 106
18459.78 106
18461.07 97
18462.35 140
18463.64 131
18464.92 148
18466.21 130
18467.49 115
18468.77 121
18470.06 117
18471.34 128
18472.63 122
18473.91 106
18475.20 147
18476.48 159
18477.77 105
18479.05 121
18480.34 101
18481.62 115
18482.91 111
18484.19 108
18485.47 113
18486.76 137
18488.04 141
18489.33 130
18490.62 127
18491.90 158
18493.19 120
18494.47 160
18495.76 121
18497.04 119
18498.33 137
18499.61 164
18500.90 122
18502.18 137
18503.47 114
18504.75 125
18506.04 128
18507.33 104
18508.61 133
18509.90 157
18511.18 124
18512.47 136
18513.76 113
18515.04 125
18516.33 126
18517.61 145
18518.90 157
18520.19 150
18521.47 119
18522.76 125
18524.04 142
18525.33 125
18526.62 145
18527.90 121
18529.19 136
18530.48 133
18531.76 131
18533.05 118
18534.34 110
18535.62 142
18536.91 142
18538.20 132
18539.48 140
18540.77 126
18542.06 101
18543.34 114
18544.63 153
18545.92 137
18547.21 112
18548.49 149
18549.78 165
18551.07 119
18552.36 84
18553.64 135
18554.93 133
18556.22 147
18557.50 128
18558.79 122
18560.08 139
18561.37 138
18562.66 134
18563.94 111
18565.23 118
18566.52 118
18567.81 148
18569.09 172
18570.38 116
18571.67 104
18572.96 126
18574.25 147
18575.53 107
18576.82 121
18578.11 117
18579.40 148
18580.69 127
18581.98 121
18583.26 131
18584.55 101
18585.84 124
18587.13 145
18588.42 126
18589.71 102
18590.99 104
18592.28 129
18593.57 121
18594.86 115
18596.15 113
18597.44 129
18598.73 127
18600.02 108
18601.31 110
18602.59 109
18603.88 120
18605.17 147
18606.46 132
18607.75 112
18609.04 99
18610.33 118
18611.62 119
18612.91 116
18614.20 117
18615.49 126
18616.78 140
18618.07 116
18619.36 137
18620.65 128
18621.94 140
18623.23 130
18624.52 94
18625.81 107
18627.10 115
18628.39 117
18629.68 115
18630.97 123
18632.26 113
18633.55 108
18634.84 123
18636.13 101
18637.42 119
18638.71 105
18640.00 134
18641.29 121
18642.58 128
18643.87 141
18645.16 124
18646.45 135
18647.74 133
18649.03 107
18650.32 122
18651.61 122
18652.90 105
18654.19 129
18655.48 87
18656.78 119
18658.07 135
18659.36 137
18660.65 125
18661.94 120
18663.23 119
18664.52 109
18665.81 104
18667.10 113
18668.40 131
18669.69 126
18670.98 107
18672.27 110
18673.56 110
18674.85 134
18676.14 133
18677.44 116
18678.73 113
18680.02 122
18681.31 125
18682.60 115
18683.90 141
18685.19 143
18686.48 136
18687.77 124
18689.06 119
18690.36 124
18691.65 113
18692.94 120
18694.23 130
18695.52 110
18696.82 111
18698.11 104
18699.40 97
18700.69 115
18701.99 121
18703.28 114
18704.57 141
18705.86 133
18707.16 124
18708.45 115
18709.74 91
18711.04 124
18712.33 132
18713.62 102
18714.91 96
18716.21 122
18717.50 138
18718.79 109
18720.09 110
18721.38 117
18722.67 134
18723.97 115
18725.26 100
18726.55 109
18727.85 143
18729.14 123
18730.43 141
18731.73 129
18733.02 112
18734.31 130
18735.61 143
18736.90 133
18738.19 132
18739.49 122
18740.78 94
18742.08 124
18743.37 125
18744.66 130
18745.96 135
18747.25 94
18748.55 90
18749.84 105
18751.13 142
18752.43 107
18753.72 147
18755.02 80
18756.31 100
18757.61 106
18758.90 95
18760.20 104
18761.49 135
18762.78 120
18764.08 143
18765.37 116
18766.67 104
18767.96 117
18769.26 111
18770.55 121
18771.85 116
18773.14 136
18774.44 110
18775.73 100
18777.03 115
18778.32 98
18779.62 77
18780.91 97
18782.21 130
18783.50 113
18784.80 101
18786.10 87
18787.39 104
18788.69 108
18789.98 118
18791.28 123
18792.57 129
18793.87 112
18795.16 123
18796.46 113
18797.76 116
18799.05 131
18800.35 133
18801.64 122
18802.94 116
18804.24 91
18805.53 111
18806.83 86
18808.12 95
18809.42 96
18810.72 124
18812.01 128
18813.31 115
18814.61 90
18815.90 93
18817.20 118
18818.50 111
18819.79 122
18821.09 122
18822.39 87
18823.68 118
18824.98 104
18826.28 102
18827.57 120
18828.87 103
18830.17 109
18831.46 122
18832.76 114
18834.06 115
18835.35 99
18836.65 100
18837.95 93
18839.25 109
18840.54 99
18841.84 102
18843.14 92
18844.44 108
18845.73 111
18847.03 106
18848.33 114
18849.63 125
18850.92 127
18852.22 114
18853.52 94
18854.82 100
18856.11 109
18857.41 148
18858.71 128
18860.01 123
18861.31 101
18862.60 101
18863.90 113
18865.20 110
18866.50 126
18867.80 119
18869.10 131
18870.39 124
18871.69 118
18872.99 119
18874.29 111
18875.59 126
18876.89 109
18878.18 120
18879.48 128
18880.78 126
18882.08 144
18883.38 131
18884.68 129
18885.98 121
18887.28 117
18888.57 147
18889.87 123
18891.17 123
18892.47 100
18893.77 115
18895.07 114
18896.37 128
18897.67 103
18898.97 93
18900.27 113
18901.57 118
18902.87 114
18904.17 100
18905.47 101
18906.76 92
18908.06 131
18909.36 129
18910.66 122
18911.96 128
18913.26 127
18914.56 137
18915.86 124
18917.16 106
18918.46 117
18919.76 133
18921.06 135
18922.36 131
18923.66 128
18924.96 117
18926.26 129
18927.56 113
18928.86 126
18930.17 139
18931.47 131
18932.77 130
18934.07 89
18935.37 126
18936.67 144
18937.97 136
18939.27 106
18940.57 93
18941.87 121
18943.17 109
18944.47 121
18945.77 140
18947.07 142
18948.38 106
18949.68 127
18950.98 121
18952.28 134
18953.58 99
18954.88 113
18956.18 112
18957.48 109
18958.79 97
18960.09 119
18961.39 117
18962.69 130
18963.99 113
18965.29 93
18966.59 129
18967.90 118
18969.20 142
18970.50 149
18971.80 126
18973.10 124
18974.41 135
18975.71 121
18977.01 120
18978.31 92
18979.61 95
18980.92 103
18982.22 131
18983.52 141
18984.82 91
18986.12 104
18987.43 111
18988.73 111
18990.03 121
18991.33 116
18992.64 131
18993.94 119
18995.24 119
18996.54 108
18997.85 96
18999.15 125
19000.45 124
19001.76 136
19003.06 131
19004.36 105
19005.66 113
19006.97 134
19008.27 134
19009.57 113
19010.88 95
19012.18 93
19013.48 111
19014.79 121
19016.09 117
19017.39 100
19018.70 110
19020.00 95
19021.30 116
19022.61 117
19023.91 106
19025.22 107
19026.52 110
19027.82 99
19029.13 101
19030.43 90
19031.73 93
19033.04 104
19034.34 120
19035.65 91
19036.95 109
19038.25 98
19039.56 103
19040.86 139
19042.17 126
19043.47 131
19044.78 115
19046.08 121
19047.38 120
19048.69 102
19049.99 119
19051.30 105
19052.60 112
19053.91 121
19055.21 127
19056.52 114
19057.82 99
19059.13 137
19060.43 133
19061.74 105
19063.04 119
19064.35 102
19065.65 87
19066.96 118
19068.26 116
19069.57 104
19070.87 121
19072.18 128
19073.48 112
19074.79 100
19076.09 101
19077.40 125
19078.70 103
19080.01 121
19081.32 119
19082.62 101
19083.93 116
19085.23 108
19086.54 110
19087.84 95
19089.15 121
19090.46 96
19091.76 109
19093.07 98
19094.37 98
19095.68 109
19096.99 120
19098.29 114
19099.60 98
19100.90 106
19102.21 111
19103.52 134
19104.82 118
19106.13 122
19107.44 119
19108.74 104
19110.05 104
19111.36 111
19112.66 94
19113.97 113
19115.28 134
19116.58 112
19117.89 115
19119.20 95
19120.50 108
19121.81 100
19123.12 122
19124.43 106
19125.73 106
19127.04 103
19128.35 136
19129.65 109
19130.96 125
19132.27 103
19133.58 125
19134.88 127
19136.19 154
19137.50 129
19138.81 103
19140.11 124
19141.42 130
19142.73 127
19144.04 113
19145.34 114
19146.65 114
19147.96 120
19149.27 112
19150.58 92
19151.88 125
19153.19 138
19154.50 85
19155.81 108
19157.12 120
19158.42 116
19159.73 129
19161.04 128
19162.35 121
19163.66 129
19164.97 138
19166.28 95
19167.58 126
19168.89 102
19170.20 94
19171.51 115
19172.82 108
19174.13 124
19175.44 125
19176.75 93
19178.05 118
19179.36 116
19180.67 149
19181.98 111
19183.29 120
19184.60 105
19185.91 116
19187.22 103
19188.53 100
19189.84 115
19191.15 127
19192.46 143
19193.76 141
19195.07 116
19196.38 115
19197.69 93
19199.00 102
19200.31 112
19201.62 97
19202.93 137
19204.24 127
19205.55 130
19206.86 138
19208.17 91
19209.48 101
19210.79 116
19212.10 107
19213.41 115
19214.72 134
19216.03 108
19217.34 96
19218.65 103
19219.96 100
19221.27 111
19222.58 96
19223.89 134
19225.20 127
19226.52 116
19227.83 133
19229.14 120
19230.45 111
19231.76 123
19233.07 110
19234.38 125
19235.69 121
19237.00 105
19238.31 102
19239.62 109
19240.93 128
19242.25 116
19243.56 70
19244.87 103
19246.18 97
19247.49 119
19248.80 105
19250.11 119
19251.42 106
19252.74 111
19254.05 116
19255.36 112
19256.67 106
19257.98 97
19259.29 111
19260.61 108
19261.92 99
19263.23 114
19264.54 127
19265.85 113
19267.17 100
19268.48 122
19269.79 116
19271.10 102
19272.41 118
19273.73 146
19275.04 115
19276.35 107
19277.66 109
19278.98 92
19280.29 114
19281.60 130
19282.91 117
19284.23 114
19285.54 124
19286.85 131
19288.16 106
19289.48 115
19290.79 98
19292.10 110
19293.41 130
19294.73 99
19296.04 121
19297.35 128
19298.67 104
19299.98 121
19301.29 96
19302.61 97
19303.92 110
19305.23 137
19306.55 135
19307.86 125
19309.17 104
19310.49 98
19311.80 110
19313.11 103
19314.43 103
19315.74 110
19317.05 121
19318.37 106
19319.68 114
19320.99 97
19322.31 104
19323.62 118
19324.94 116
19326.25 97
19327.56 116
19328.88 99
19330.19 118
19331.51 125
19332.82 118
19334.14 129
19335.45 119
19336.76 106
19338.08 103
19339.39 112
19340.71 106
19342.02 85
19343.34 130
19344.65 97
19345.97 110
19347.28 112
19348.59 105
19349.91 115
19351.22 114
19352.54 101
19353.85 113
19355.17 113
19356.48 118
19357.80 110
19359.11 130
19360.43 104
19361.74 101
19363.06 113
19364.38 96
19365.69 99
19367.01 108
19368.32 119
19369.64 112
19370.95 109
19372.27 110
19373.58 103
19374.90 113
19376.21 101
19377.53 92
19378.85 109
19380.16 113
19381.48 89
19382.79 132
19384.11 108
19385.43 120
19386.74 101
19388.06 100
19389.37 114
19390.69 109
19392.01 101
19393.32 101
19394.64 124
19395.96 116
19397.27 109
19398.59 103
19399.91 109
19401.22 112
19402.54 114
19403.85 74
19405.17 111
19406.49 117
19407.80 121
19409.12 117
19410.44 103
19411.76 97
19413.07 108
19414.39 110
19415.71 118
19417.02 74
19418.34 102
19419.66 90
19420.98 112
19422.29 110
19423.61 94
19424.93 131
19426.24 105
19427.56 94
19428.88 105
19430.20 105
19431.51 113
19432.83 106
19434.15 112
19435.47 82
19436.79 94
19438.10 116
19439.42 116
19440.74 107
19442.06 91
19443.37 83
19444.69 96
19446.01 95
19447.33 130
19448.65 107
19449.97 112
19451.28 113
19452.60 137
19453.92 117
19455.24 106
19456.56 134
19457.88 137
19459.19 127
19460.51 121
19461.83 114
19463.15 106
19464.47 93
19465.79 93
19467.11 105
19468.42 93
19469.74 108
19471.06 109
19472.38 128
19473.70 114
19475.02 110
19476.34 108
19477.66 97
19478.98 115
19480.30 89
19481.62 93
19482.93 118
19484.25 132
19485.57 108
19486.89 112
19488.21 113
19489.53 135
19490.85 121
19492.17 102
19493.49 88
19494.81 117
19496.13 146
19497.45 103
19498.77 103
19500.09 100
19501.41 96
19502.73 123
19504.05 96
19505.37 102
19506.69 92
19508.01 119
19509.33 110
19510.65 108
19511.97 84
19513.29 106
19514.61 140
19515.93 116
19517.25 93
19518.57 144
19519.89 120
19521.21 110
19522.54 103
19523.86 125
19525.18 136
19526.50 140
19527.82 121
19529.14 123
19530.46 98
19531.78 109
19533.10 149
19534.42 132
19535.74 121
19537.07 132
19538.39 122
19539.71 124
19541.03 111
19542.35 123
19543.67 142
19544.99 122
19546.31 138
19547.64 127
19548.96 94
19550.28 109
19551.60 113
19552.92 113
19554.24 111
19555.57 125
19556.89 115
19558.21 107
19559.53 99
19560.85 100
19562.18 97
19563.50 76
19564.82 109
19566.14 105
19567.46 102
19568.79 125
19570.11 128
19571.43 106
19572.75 107
19574.08 123
19575.40 113
19576.72 113
19578.04 109
19579.37 115
19580.69 114
19582.01 116
19583.33 121
19584.66 121
19585.98 123
19587.30 104
19588.63 103
19589.95 129
19591.27 132
19592.59 89
19593.92 90
19595.24 95
19596.56 118
19597.89 122
19599.21 104
19600.53 104
19601.86 101
19603.18 93
19604.50 120
19605.83 126
19607.15 121
19608.47 127
19609.80 108
19611.12 121
19612.45 120
19613.77 124
19615.09 129
19616.42 115
19617.74 109
19619.06 138
19620.39 114
19621.71 117
19623.04 130
19624.36 127
19625.69 125
19627.01 104
19628.33 107
19629.66 113
19630.98 122
19632.31 103
19633.63 125
19634.96 113
19636.28 147
19637.60 154
19638.93 115
19640.25 107
19641.58 83
19642.90 135
19644.23 119
19645.55 112
19646.88 124
19648.20 115
19649.53 100
19650.85 107
19652.18 76
19653.50 99
19654.83 114
19656.15 101
19657.48 103
19658.80 105
19660.13 120
19661.45 145
19662.78 130
19664.11 127
19665.43 143
19666.76 127
19668.08 109
19669.41 102
19670.73 128
19672.06 117
19673.39 139
19674.71 134
19676.04 124
19677.36 111
19678.69 111
19680.01 117
19681.34 116
19682.67 103
19683.99 113
19685.32 119
19686.65 117
19687.97 95
19689.30 127
19690.62 112
19691.95 94
19693.28 123
19694.60 100
19695.93 82
19697.26 96
19698.58 107
19699.91 114
19701.24 122
19702.56 116
19703.89 119
19705.22 104
19706.54 111
19707.87 111
19709.20 88
19710.53 104
19711.85 111
19713.18 117
19714.51 111
19715.83 102
19717.16 113
19718.49 130
19719.82 112
19721.14 112
19722.47 108
19723.80 102
19725.13 94
19726.45 103
19727.78 113
19729.11 132
19730.44 134
19731.76 112
19733.09 106
19734.42 122
19735.75 122
19737.08 131
19738.40 132
19739.73 101
19741.06 115
19742.39 101
19743.72 92
19745.04 104
19746.37 137
19747.70 120
19749.03 119
19750.36 94
19751.69 92
19753.01 108
19754.34 100
19755.67 91
19757.00 123
19758.33 108
19759.66 125
19760.99 118
19762.31 120
19763.64 116
19764.97 121
19766.30 109
19767.63 97
19768.96 99
19770.29 96
19771.62 114
19772.95 102
19774.28 115
19775.60 88
19776.93 99
19778.26 91
19779.59 119
19780.92 114
19782.25 100
19783.58 118
19784.91 99
19786.24 112
19787.57 119
19788.90 125
19790.23 107
19791.56 129
19792.89 121
19794.22 110
19795.55 135
19796.88 99
19798.21 128
19799.54 133
19800.87 111
19802.20 113
19803.53 95
19804.86 114
19806.19 106
19807.52 126
19808.85 100
19810.18 104
19811.51 115
19812.84 118
19814.17 95
19815.50 98
19816.83 97
19818.16 95
19819.49 104
19820.83 92
19822.16 102
19823.49 102
19824.82 122
19826.15 125
19827.48 108
19828.81 128
19830.14 109
19831.47 100
19832.80 106
19834.14 114
19835.47 112
19836.80 111
19838.13 127
19839.46 119
19840.79 127
19842.12 103
19843.46 98
19844.79 127
19846.12 108
19847.45 119
19848.78 111
19850.11 126
19851.45 87
19852.78 100
19854.11 93
19855.44 103
19856.77 120
19858.11 117
19859.44 118
19860.77 115
19862.10 140
19863.43 102
19864.77 122
19866.10 115
19867.43 113
19868.76 124
19870.10 128
19871.43 120
19872.76 117
19874.09 92
19875.43 103
19876.76 100
19878.09 96
19879.42 118
19880.76 114
19882.09 103
19883.42 97
19884.75 101
19886.09 110
19887.42 92
19888.75 99
19890.09 97
19891.42 103
19892.75 125
19894.09 132
19895.42 110
19896.75 105
19898.09 108
19899.42 104
19900.75 98
19902.09 88
19903.42 126
19904.75 139
19906.09 84
19907.42 85
19908.75 130
19910.09 131
19911.42 130
19912.76 99
19914.09 95
19915.42 125
19916.76 133
19918.09 114
19919.43 111
19920.76 106
19922.09 102
19923.43 108
19924.76 111
19926.10 89
19927.43 109
19928.77 130
19930.10 111
19931.43 104
19932.77 90
19934.10 132
19935.44 123
19936.77 111
19938.11 97
19939.44 94
19940.78 122
19942.11 118
19943.45 104
19944.78 127
19946.12 110
19947.45 110
19948.79 107
19950.12 107
19951.46 90
19952.79 120
19954.13 96
19955.46 99
19956.80 93
19958.13 125
19959.47 130
19960.80 110
19962.14 95
19963.48 102
19964.81 146
19966.15 100
19967.48 102
19968.82 124
19970.15 110
19971.49 113
19972.83 110
19974.16 109
19975.50 103
19976.83 116
19978.17 107
19979.51 118
19980.84 115
19982.18 109
19983.51 97
19984.85 126
19986.19 137
19987.52 104
19988.86 116
19990.20 125
19991.53 118
19992.87 119
19994.21 113
19995.54 107
19996.88 105
19998.22 87
19999.55 121
20000.89 115
20002.23 138
20003.56 106
20004.90 107
20006.24 121
20007.57 131
20008.91 113
20010.25 112
20011.59 99
20012.92 104
20014.26 117
20015.60 109
20016.94 88
20018.27 101
20019.61 149
20020.95 115
20022.28 119
20023.62 97
20024.96 99
20026.30 110
20027.64 132
20028.97 111
20030.31 116
20031.65 115
20032.99 111
20034.32 106
20035.66 112
20037.00 103
20038.34 109
20039.68 139
20041.02 120
20042.35 124
20043.69 106
20045.03 116
20046.37 85
20047.71 102
20049.05 114
20050.38 99
20051.72 116
20053.06 130
20054.40 122
20055.74 108
20057.08 101
20058.42 154
20059.75 107
20061.09 95
20062.43 122
20063.77 104
20065.11 103
20066.45 101
20067.79 115
20069.13 112
20070.47 124
20071.81 140
20073.14 125
20074.48 120
20075.82 100
20077.16 112
20078.50 119
20079.84 114
20081.18 123
20082.52 142
20083.86 131
20085.20 96
20086.54 100
20087.88 114
20089.22 107
20090.56 150
20091.90 100
20093.24 109
20094.58 89
20095.92 117
20097.26 120
20098.60 101
20099.94 115
20101.28 109
20102.62 123
20103.96 128
20105.30 134
20106.64 131
20107.98 142
20109.32 151
20110.66 125
20112.00 114
20113.34 106
20114.68 125
20116.02 118
20117.36 101
20118.71 114
20120.05 116
20121.39 122
20122.73 104
20124.07 101
20125.41 90
20126.75 121
20128.09 132
20129.43 103
20130.77 95
20132.12 90
20133.46 106
20134.80 117
20136.14 124
20137.48 107
20138.82 113
20140.16 113
20141.51 107
20142.85 109
20144.19 93
20145.53 95
