# Supplementary material for: MALDI-TOF MS typing enables the classification of brewing yeasts of the genus Saccharomyces to major beer styles
Source: PLoS One. 2017 Aug 9;12(8):e0181694. doi: 10.1371/journal.pone.0181694 (PMC5549903; doi:10.1371/journal.pone.0181694)
Supplement: S6 File — The directory includes 90 raw files and was zipped to “.zip”; the folder has three strains with 30 spectra per strain; S1 Text explains the raw files with an example and Table 1 represents the yeast strains used within the experiment. (ZIP) [file pone.0181694.s009.zip › 16-18/30277-59-Lag-Lag-Lag-YPG-18h-E-E_2016-09-23_7_0_A8_1.dat]

1999.90 2347
2000.32 2436
2000.75 2527
2001.17 2553
2001.59 2590
2002.01 2501
2002.43 2523
2002.86 2418
2003.28 2290
2003.70 2265
2004.12 2114
2004.54 2020
2004.97 2018
2005.39 2033
2005.81 2111
2006.23 2056
2006.66 2078
2007.08 2111
2007.50 2051
2007.92 2156
2008.35 2141
2008.77 2028
2009.19 2094
2009.61 2059
2010.04 2112
2010.46 2089
2010.88 1989
2011.31 2060
2011.73 2059
2012.15 1955
2012.57 1977
2013.00 2005
2013.42 1903
2013.84 1945
2014.27 1985
2014.69 2005
2015.11 1896
2015.54 1899
2015.96 1953
2016.38 2065
2016.81 2094
2017.23 2147
2017.65 2126
2018.08 2168
2018.50 2195
2018.93 2190
2019.35 2218
2019.77 2224
2020.20 2235
2020.62 2277
2021.04 2257
2021.47 2241
2021.89 2250
2022.32 2255
2022.74 2181
2023.17 2280
2023.59 2114
2024.01 2100
2024.44 2194
2024.86 2144
2025.29 2050
2025.71 2043
2026.14 1994
2026.56 2068
2026.98 2020
2027.41 2015
2027.83 1992
2028.26 1983
2028.68 1917
2029.11 1862
2029.53 1857
2029.96 1847
2030.38 1907
2030.81 1883
2031.23 1886
2031.66 1897
2032.08 1937
2032.51 1921
2032.93 2000
2033.36 2013
2033.78 2059
2034.21 2109
2034.63 2051
2035.06 2069
2035.49 1995
2035.91 2024
2036.34 2002
2036.76 1959
2037.19 1937
2037.61 1960
2038.04 1949
2038.47 1967
2038.89 1927
2039.32 1965
2039.74 1958
2040.17 1890
2040.59 1884
2041.02 1976
2041.45 2065
2041.87 1962
2042.30 1942
2042.73 1905
2043.15 1919
2043.58 1925
2044.00 1990
2044.43 1952
2044.86 1991
2045.28 1986
2045.71 1992
2046.14 2051
2046.56 1949
2046.99 2038
2047.42 2004
2047.84 1971
2048.27 1944
2048.70 1887
2049.12 1914
2049.55 1900
2049.98 1945
2050.40 1989
2050.83 1916
2051.26 1907
2051.69 1934
2052.11 1988
2052.54 1971
2052.97 1884
2053.40 1908
2053.82 1965
2054.25 2007
2054.68 1997
2055.10 2034
2055.53 2024
2055.96 2103
2056.39 2197
2056.82 2155
2057.24 2257
2057.67 2324
2058.10 2368
2058.53 2419
2058.95 2388
2059.38 2347
2059.81 2287
2060.24 2254
2060.67 2189
2061.09 2208
2061.52 2105
2061.95 2146
2062.38 2137
2062.81 2116
2063.24 2192
2063.66 2223
2064.09 2230
2064.52 2451
2064.95 2478
2065.38 2684
2065.81 2807
2066.24 2879
2066.66 2849
2067.09 2938
2067.52 2810
2067.95 2606
2068.38 2537
2068.81 2491
2069.24 2329
2069.67 2219
2070.10 2127
2070.52 2015
2070.95 2089
2071.38 2044
2071.81 2037
2072.24 2078
2072.67 2059
2073.10 2057
2073.53 2055
2073.96 2128
2074.39 2160
2074.82 2158
2075.25 2205
2075.68 2149
2076.11 2286
2076.54 2222
2076.97 2278
2077.40 2205
2077.83 2171
2078.26 2153
2078.69 2109
2079.12 2175
2079.55 2134
2079.98 2196
2080.41 2214
2080.84 2191
2081.27 2156
2081.70 2106
2082.13 1989
2082.56 2040
2082.99 2031
2083.42 2000
2083.85 1929
2084.28 1960
2084.71 1984
2085.14 1970
2085.57 2034
2086.00 2021
2086.43 1982
2086.86 1989
2087.29 2006
2087.73 2026
2088.16 2039
2088.59 2003
2089.02 1983
2089.45 1894
2089.88 1936
2090.31 1916
2090.74 1872
2091.17 1886
2091.61 1953
2092.04 1923
2092.47 1880
2092.90 1858
2093.33 1868
2093.76 1933
2094.19 1835
2094.63 1872
2095.06 1875
2095.49 1899
2095.92 1968
2096.35 1848
2096.78 1804
2097.22 1837
2097.65 1818
2098.08 1889
2098.51 1815
2098.94 1807
2099.38 1789
2099.81 1800
2100.24 1772
2100.67 1801
2101.11 1769
2101.54 1762
2101.97 1795
2102.40 1790
2102.83 1778
2103.27 1789
2103.70 1849
2104.13 1827
2104.56 1829
2105.00 1873
2105.43 1896
2105.86 1891
2106.30 1936
2106.73 1998
2107.16 2014
2107.59 2038
2108.03 2036
2108.46 2053
2108.89 2053
2109.33 2122
2109.76 1995
2110.19 1983
2110.63 2038
2111.06 1982
2111.49 1937
2111.93 1895
2112.36 1848
2112.79 1942
2113.23 1942
2113.66 1897
2114.09 1905
2114.53 1862
2114.96 1967
2115.40 1873
2115.83 1859
2116.26 1883
2116.70 1782
2117.13 1863
2117.56 1868
2118.00 1842
2118.43 1855
2118.87 1766
2119.30 1790
2119.73 1758
2120.17 1838
2120.60 1859
2121.04 1894
2121.47 1910
2121.91 1815
2122.34 1850
2122.78 1852
2123.21 1951
2123.64 1942
2124.08 1937
2124.51 1856
2124.95 1920
2125.38 1827
2125.82 1824
2126.25 1904
2126.69 1878
2127.12 1896
2127.56 1918
2127.99 1959
2128.43 1942
2128.86 1960
2129.30 1972
2129.73 1991
2130.17 2005
2130.60 2012
2131.04 2117
2131.47 2082
2131.91 2017
2132.35 2005
2132.78 2047
2133.22 1944
2133.65 1977
2134.09 2056
2134.52 1992
2134.96 1971
2135.40 1925
2135.83 1815
2136.27 1907
2136.70 1930
2137.14 1954
2137.57 1913
2138.01 1879
2138.45 1860
2138.88 1933
2139.32 1936
2139.76 1925
2140.19 1873
2140.63 1883
2141.06 1773
2141.50 1783
2141.94 1885
2142.37 1867
2142.81 1918
2143.25 1875
2143.68 1868
2144.12 1862
2144.56 1824
2144.99 1798
2145.43 1742
2145.87 1764
2146.30 1896
2146.74 1878
2147.18 1894
2147.62 1925
2148.05 1996
2148.49 2027
2148.93 2052
2149.36 2151
2149.80 2182
2150.24 2252
2150.68 2311
2151.11 2273
2151.55 2283
2151.99 2237
2152.43 2211
2152.86 2139
2153.30 2131
2153.74 2071
2154.18 2114
2154.61 2097
2155.05 2113
2155.49 2147
2155.93 2205
2156.37 2146
2156.80 2192
2157.24 2206
2157.68 2161
2158.12 2140
2158.56 2118
2158.99 2133
2159.43 2139
2159.87 2218
2160.31 2190
2160.75 2064
2161.19 1965
2161.62 2007
2162.06 1977
2162.50 2017
2162.94 2044
2163.38 2102
2163.82 2128
2164.26 2167
2164.69 2281
2165.13 2329
2165.57 2455
2166.01 2333
2166.45 2377
2166.89 2468
2167.33 2417
2167.77 2283
2168.21 2315
2168.65 2254
2169.08 2262
2169.52 2222
2169.96 2209
2170.40 2243
2170.84 2234
2171.28 2252
2171.72 2319
2172.16 2263
2172.60 2283
2173.04 2285
2173.48 2300
2173.92 2335
2174.36 2404
2174.80 2446
2175.24 2438
2175.68 2691
2176.12 2708
2176.56 2712
2177.00 2518
2177.44 2531
2177.88 2457
2178.32 2398
2178.76 2371
2179.20 2365
2179.64 2267
2180.08 2248
2180.52 2179
2180.96 2214
2181.40 2095
2181.84 2111
2182.28 2133
2182.72 2030
2183.16 1975
2183.60 1968
2184.04 1929
2184.48 1890
2184.93 1985
2185.37 1989
2185.81 1906
2186.25 1881
2186.69 1922
2187.13 1868
2187.57 1953
2188.01 2032
2188.45 2043
2188.89 2079
2189.34 2137
2189.78 2077
2190.22 1986
2190.66 2051
2191.10 2224
2191.54 2059
2191.98 2053
2192.43 2108
2192.87 2200
2193.31 2176
2193.75 2256
2194.19 2402
2194.63 2434
2195.08 2405
2195.52 2462
2195.96 2518
2196.40 2436
2196.84 2394
2197.29 2334
2197.73 2254
2198.17 2322
2198.61 2106
2199.06 2057
2199.50 2060
2199.94 2040
2200.38 2015
2200.82 1929
2201.27 1988
2201.71 1986
2202.15 2005
2202.59 2053
2203.04 2031
2203.48 2001
2203.92 2104
2204.37 2132
2204.81 2145
2205.25 2087
2205.69 2129
2206.14 2100
2206.58 2142
2207.02 2154
2207.47 2203
2207.91 2154
2208.35 2159
2208.80 2146
2209.24 2202
2209.68 2131
2210.13 2190
2210.57 2124
2211.01 2120
2211.46 2189
2211.90 2289
2212.34 2307
2212.79 2224
2213.23 2087
2213.67 2137
2214.12 2184
2214.56 2302
2215.01 2256
2215.45 2214
2215.89 2173
2216.34 2069
2216.78 2101
2217.23 2086
2217.67 2041
2218.11 1970
2218.56 1978
2219.00 2007
2219.45 2011
2219.89 1994
2220.34 2122
2220.78 2222
2221.22 2180
2221.67 2173
2222.11 2283
2222.56 2294
2223.00 2245
2223.45 2281
2223.89 2173
2224.34 2183
2224.78 2262
2225.23 2308
2225.67 2370
2226.12 2364
2226.56 2368
2227.01 2383
2227.45 2358
2227.90 2300
2228.34 2371
2228.79 2461
2229.23 2449
2229.68 2410
2230.12 2463
2230.57 2539
2231.01 2613
2231.46 2589
2231.90 2562
2232.35 2540
2232.80 2614
2233.24 2588
2233.69 2538
2234.13 2563
2234.58 2539
2235.02 2443
2235.47 2350
2235.92 2263
2236.36 2236
2236.81 2214
2237.25 2056
2237.70 2059
2238.15 2115
2238.59 2071
2239.04 2012
2239.49 1921
2239.93 1992
2240.38 2016
2240.82 1950
2241.27 1902
2241.72 1915
2242.16 1902
2242.61 1864
2243.06 1946
2243.50 1972
2243.95 1885
2244.40 1908
2244.84 1871
2245.29 1878
2245.74 1886
2246.19 1907
2246.63 1798
2247.08 1825
2247.53 1833
2247.97 1835
2248.42 1902
2248.87 1923
2249.32 1928
2249.76 1941
2250.21 1891
2250.66 2018
2251.10 1998
2251.55 1906
2252.00 1936
2252.45 2020
2252.89 2103
2253.34 2086
2253.79 2038
2254.24 2056
2254.69 1997
2255.13 2053
2255.58 1994
2256.03 1924
2256.48 1885
2256.93 1882
2257.37 1952
2257.82 1927
2258.27 1899
2258.72 1909
2259.17 1893
2259.61 1849
2260.06 1996
2260.51 2001
2260.96 2053
2261.41 2069
2261.86 2023
2262.31 2031
2262.75 2029
2263.20 2087
2263.65 2214
2264.10 2175
2264.55 2118
2265.00 2094
2265.45 2156
2265.90 2100
2266.34 2147
2266.79 2098
2267.24 2123
2267.69 2004
2268.14 2078
2268.59 2116
2269.04 2087
2269.49 2177
2269.94 2280
2270.39 2321
2270.84 2347
2271.29 2456
2271.74 2421
2272.18 2429
2272.63 2393
2273.08 2408
2273.53 2430
2273.98 2374
2274.43 2294
2274.88 2272
2275.33 2431
2275.78 2436
2276.23 2345
2276.68 2311
2277.13 2311
2277.58 2388
2278.03 2347
2278.48 2313
2278.93 2299
2279.38 2145
2279.83 2116
2280.28 2044
2280.73 1974
2281.19 2012
2281.64 1977
2282.09 1958
2282.54 1982
2282.99 1948
2283.44 1919
2283.89 1914
2284.34 1915
2284.79 1893
2285.24 1937
2285.69 1956
2286.14 1878
2286.59 1914
2287.04 1918
2287.50 1964
2287.95 2019
2288.40 1944
2288.85 1981
2289.30 2177
2289.75 2198
2290.20 2309
2290.65 2290
2291.11 2344
2291.56 2442
2292.01 2489
2292.46 2507
2292.91 2501
2293.36 2422
2293.82 2428
2294.27 2363
2294.72 2247
2295.17 2249
2295.62 2202
2296.07 2245
2296.53 2090
2296.98 1988
2297.43 1992
2297.88 2033
2298.33 2039
2298.79 2007
2299.24 2014
2299.69 2009
2300.14 1911
2300.60 1988
2301.05 1943
2301.50 1876
2301.95 1835
2302.41 1810
2302.86 1750
2303.31 1835
2303.76 1862
2304.22 1824
2304.67 1766
2305.12 1740
2305.57 1793
2306.03 1835
2306.48 1821
2306.93 1941
2307.39 1842
2307.84 1889
2308.29 1965
2308.75 2037
2309.20 2138
2309.65 2271
2310.11 2288
2310.56 2234
2311.01 2254
2311.47 2304
2311.92 2224
2312.37 2210
2312.83 2151
2313.28 2168
2313.73 2138
2314.19 2147
2314.64 2039
2315.09 2071
2315.55 2041
2316.00 2053
2316.46 2014
2316.91 2074
2317.36 2035
2317.82 2021
2318.27 2064
2318.73 2144
2319.18 2180
2319.63 2188
2320.09 2192
2320.54 2331
2321.00 2303
2321.45 2243
2321.91 2172
2322.36 2167
2322.82 2176
2323.27 2322
2323.72 2311
2324.18 2477
2324.63 2635
2325.09 2780
2325.54 2835
2326.00 3078
2326.45 3141
2326.91 3082
2327.36 2975
2327.82 2664
2328.27 2593
2328.73 2385
2329.18 2280
2329.64 2177
2330.09 2208
2330.55 2065
2331.00 2027
2331.46 2073
2331.92 2000
2332.37 1917
2332.83 1968
2333.28 1928
2333.74 1885
2334.19 2001
2334.65 1990
2335.10 1947
2335.56 1917
2336.02 1937
2336.47 1941
2336.93 1973
2337.38 1971
2337.84 1948
2338.30 1881
2338.75 1927
2339.21 1926
2339.66 1887
2340.12 1988
2340.58 1978
2341.03 1985
2341.49 1925
2341.95 1991
2342.40 1934
2342.86 1874
2343.32 1887
2343.77 1960
2344.23 1929
2344.68 1881
2345.14 1879
2345.60 1915
2346.06 1954
2346.51 1953
2346.97 1966
2347.43 1904
2347.88 2011
2348.34 2087
2348.80 2052
2349.25 2078
2349.71 2171
2350.17 2075
2350.63 1978
2351.08 2007
2351.54 1975
2352.00 1885
2352.46 1892
2352.91 1908
2353.37 1904
2353.83 1948
2354.29 1925
2354.74 1974
2355.20 1938
2355.66 1864
2356.12 1919
2356.57 1957
2357.03 1855
2357.49 1890
2357.95 1851
2358.41 1823
2358.86 1881
2359.32 2095
2359.78 2052
2360.24 2040
2360.70 2095
2361.15 2218
2361.61 2268
2362.07 2213
2362.53 2140
2362.99 2177
2363.45 2187
2363.91 2198
2364.36 2141
2364.82 2092
2365.28 2130
2365.74 2047
2366.20 2067
2366.66 2113
2367.12 2169
2367.57 2194
2368.03 2117
2368.49 2141
2368.95 2054
2369.41 2072
2369.87 2024
2370.33 2009
2370.79 1931
2371.25 1938
2371.71 1980
2372.17 1966
2372.63 1965
2373.09 2038
2373.54 2139
2374.00 2020
2374.46 2194
2374.92 2364
2375.38 2343
2375.84 2290
2376.30 2303
2376.76 2345
2377.22 2368
2377.68 2250
2378.14 2178
2378.60 2251
2379.06 2231
2379.52 2153
2379.98 2108
2380.44 2093
2380.90 2054
2381.36 2086
2381.82 2057
2382.28 2047
2382.74 2098
2383.20 2084
2383.66 2035
2384.12 1919
2384.59 1900
2385.05 1937
2385.51 1979
2385.97 1930
2386.43 1903
2386.89 1901
2387.35 1797
2387.81 1905
2388.27 1948
2388.73 1926
2389.19 1883
2389.65 1877
2390.12 1974
2390.58 2006
2391.04 2038
2391.50 2021
2391.96 2016
2392.42 1973
2392.88 1946
2393.34 2036
2393.81 2027
2394.27 2034
2394.73 1946
2395.19 1915
2395.65 1996
2396.11 1993
2396.57 1928
2397.04 2005
2397.50 2043
2397.96 2083
2398.42 2043
2398.88 2163
2399.35 2160
2399.81 2118
2400.27 2062
2400.73 2000
2401.19 1971
2401.66 1932
2402.12 1965
2402.58 1897
2403.04 1829
2403.51 1931
2403.97 1893
2404.43 1811
2404.89 1863
2405.36 1898
2405.82 1882
2406.28 1859
2406.74 1944
2407.21 1939
2407.67 1938
2408.13 1931
2408.59 1857
2409.06 1903
2409.52 1842
2409.98 1769
2410.45 1825
2410.91 1847
2411.37 1846
2411.84 1885
2412.30 1891
2412.76 1882
2413.23 1848
2413.69 1904
2414.15 1964
2414.62 1967
2415.08 1985
2415.54 1992
2416.01 2016
2416.47 2040
2416.93 2045
2417.40 2074
2417.86 1990
2418.32 2002
2418.79 1942
2419.25 2121
2419.72 2042
2420.18 1906
2420.64 1880
2421.11 1972
2421.57 1995
2422.04 1930
2422.50 1953
2422.96 2029
2423.43 2005
2423.89 1959
2424.36 1949
2424.82 1990
2425.29 2030
2425.75 1977
2426.22 1931
2426.68 1992
2427.15 1932
2427.61 1976
2428.07 1866
2428.54 1806
2429.00 1715
2429.47 1782
2429.93 1840
2430.40 1790
2430.86 1758
2431.33 1819
2431.79 1906
2432.26 1759
2432.72 1827
2433.19 1850
2433.65 1925
2434.12 1843
2434.59 1931
2435.05 1939
2435.52 1982
2435.98 1967
2436.45 1993
2436.91 2040
2437.38 2021
2437.84 1923
2438.31 1978
2438.78 2039
2439.24 2035
2439.71 2093
2440.17 2097
2440.64 2049
2441.10 2130
2441.57 2259
2442.04 2150
2442.50 2142
2442.97 2057
2443.44 2074
2443.90 2097
2444.37 2000
2444.83 1953
2445.30 1976
2445.77 1882
2446.23 1895
2446.70 1875
2447.17 1819
2447.63 1774
2448.10 1806
2448.57 1825
2449.03 1843
2449.50 1838
2449.97 1765
2450.43 1821
2450.90 1865
2451.37 1858
2451.83 1824
2452.30 1859
2452.77 1888
2453.24 1929
2453.70 1944
2454.17 1848
2454.64 1852
2455.10 1859
2455.57 1800
2456.04 1808
2456.51 1800
2456.97 1737
2457.44 1844
2457.91 1802
2458.38 1827
2458.84 1845
2459.31 1924
2459.78 1801
2460.25 1826
2460.72 1843
2461.18 1859
2461.65 1797
2462.12 1804
2462.59 1783
2463.06 1762
2463.52 1810
2463.99 1847
2464.46 1764
2464.93 1853
2465.40 1878
2465.86 1828
2466.33 1830
2466.80 1958
2467.27 1863
2467.74 1820
2468.21 1805
2468.68 1860
2469.14 1836
2469.61 1849
2470.08 1797
2470.55 1833
2471.02 1869
2471.49 1851
2471.96 1847
2472.43 1779
2472.90 1815
2473.36 1875
2473.83 1799
2474.30 1715
2474.77 1795
2475.24 1923
2475.71 1884
2476.18 1956
2476.65 1857
2477.12 1857
2477.59 1890
2478.06 1872
2478.53 1804
2479.00 1832
2479.47 1848
2479.94 1797
2480.41 1923
2480.87 1882
2481.34 1776
2481.81 1768
2482.28 1756
2482.75 1769
2483.22 1702
2483.69 1742
2484.16 1752
2484.63 1775
2485.10 1703
2485.57 1781
2486.05 1815
2486.52 1844
2486.99 1940
2487.46 1921
2487.93 1923
2488.40 2012
2488.87 1958
2489.34 2022
2489.81 2010
2490.28 1965
2490.75 2009
2491.22 2016
2491.69 1897
2492.16 1899
2492.63 1846
2493.10 1793
2493.58 1895
2494.05 1961
2494.52 1935
2494.99 1930
2495.46 1960
2495.93 2039
2496.40 1964
2496.87 1996
2497.34 1924
2497.82 1877
2498.29 1976
2498.76 1864
2499.23 1915
2499.70 1893
2500.17 1821
2500.64 1732
2501.12 1644
2501.59 1690
2502.06 1717
2502.53 1678
2503.00 1706
2503.48 1675
2503.95 1639
2504.42 1722
2504.89 1721
2505.36 1650
2505.84 1682
2506.31 1669
2506.78 1758
2507.25 1787
2507.72 1818
2508.20 1793
2508.67 1821
2509.14 1794
2509.61 1956
2510.09 2043
2510.56 2091
2511.03 2252
2511.50 2379
2511.98 2485
2512.45 2553
2512.92 2554
2513.40 2699
2513.87 2560
2514.34 2509
2514.81 2410
2515.29 2382
2515.76 2260
2516.23 2203
2516.71 2120
2517.18 2153
2517.65 2126
2518.13 2110
2518.60 2138
2519.07 2123
2519.55 2099
2520.02 2216
2520.49 2226
2520.97 2273
2521.44 2168
2521.91 2033
2522.39 2086
2522.86 2056
2523.34 2004
2523.81 1991
2524.28 1964
2524.76 1846
2525.23 1810
2525.70 1887
2526.18 1950
2526.65 2030
2527.13 2082
2527.60 2039
2528.08 2150
2528.55 2110
2529.02 2136
2529.50 2027
2529.97 2069
2530.45 2043
2530.92 2017
2531.40 2045
2531.87 1984
2532.34 1983
2532.82 2007
2533.29 1979
2533.77 2041
2534.24 2055
2534.72 2085
2535.19 1938
2535.67 1978
2536.14 1982
2536.62 1886
2537.09 2003
2537.57 1963
2538.04 1894
2538.52 1897
2538.99 1972
2539.47 1974
2539.94 1992
2540.42 1985
2540.90 1990
2541.37 2021
2541.85 1940
2542.32 2079
2542.80 2004
2543.27 1954
2543.75 1934
2544.22 1800
2544.70 1870
2545.18 1907
2545.65 1894
2546.13 1899
2546.60 1989
2547.08 2092
2547.56 2080
2548.03 2131
2548.51 2160
2548.98 2250
2549.46 2255
2549.94 2190
2550.41 2251
2550.89 2246
2551.37 2271
2551.84 2225
2552.32 2217
2552.80 2148
2553.27 2057
2553.75 2022
2554.23 2086
2554.70 2050
2555.18 1966
2555.66 1991
2556.13 2038
2556.61 1992
2557.09 1906
2557.56 1962
2558.04 2024
2558.52 1923
2558.99 1850
2559.47 1996
2559.95 1956
2560.43 1966
2560.90 1889
2561.38 1815
2561.86 1887
2562.33 1823
2562.81 1760
2563.29 1751
2563.77 1820
2564.25 1786
2564.72 1759
2565.20 1752
2565.68 1750
2566.16 1752
2566.63 1825
2567.11 1836
2567.59 1764
2568.07 1737
2568.55 1798
2569.02 1848
2569.50 1747
2569.98 1714
2570.46 1636
2570.94 1785
2571.41 1810
2571.89 1749
2572.37 1702
2572.85 1696
2573.33 1735
2573.81 1710
2574.28 1701
2574.76 1836
2575.24 1797
2575.72 1762
2576.20 1795
2576.68 1776
2577.16 1750
2577.64 1836
2578.11 1890
2578.59 1762
2579.07 1844
2579.55 1806
2580.03 1806
2580.51 1783
2580.99 1836
2581.47 1889
2581.95 1801
2582.43 1847
2582.91 1853
2583.39 1832
2583.86 1788
2584.34 1786
2584.82 1788
2585.30 1804
2585.78 1821
2586.26 1893
2586.74 1813
2587.22 1818
2587.70 1905
2588.18 1826
2588.66 1842
2589.14 1842
2589.62 1863
2590.10 1786
2590.58 1840
2591.06 1777
2591.54 1790
2592.02 1753
2592.50 1709
2592.98 1769
2593.46 1756
2593.94 1752
2594.42 1762
2594.90 1821
2595.38 1782
2595.86 1804
2596.35 1687
2596.83 1766
2597.31 1766
2597.79 1726
2598.27 1686
2598.75 1616
2599.23 1708
2599.71 1690
2600.19 1676
2600.67 1642
2601.15 1699
2601.63 1720
2602.12 1661
2602.60 1785
2603.08 1833
2603.56 1844
2604.04 1876
2604.52 1892
2605.00 1954
2605.48 1865
2605.97 1885
2606.45 1909
2606.93 1893
2607.41 1851
2607.89 1844
2608.37 1839
2608.86 1832
2609.34 1819
2609.82 1868
2610.30 1793
2610.78 1787
2611.26 1805
2611.75 1789
2612.23 1828
2612.71 1760
2613.19 1747
2613.68 1758
2614.16 1729
2614.64 1740
2615.12 1824
2615.60 1803
2616.09 1831
2616.57 1799
2617.05 1747
2617.53 1776
2618.02 1846
2618.50 1851
2618.98 1888
2619.46 1847
2619.95 1821
2620.43 1885
2620.91 1828
2621.40 1821
2621.88 1709
2622.36 1759
2622.85 1775
2623.33 1685
2623.81 1724
2624.29 1785
2624.78 1892
2625.26 1823
2625.74 1866
2626.23 1900
2626.71 1931
2627.19 1864
2627.68 1935
2628.16 1981
2628.64 1958
2629.13 1937
2629.61 1975
2630.10 2000
2630.58 1992
2631.06 2165
2631.55 2152
2632.03 2243
2632.51 2235
2633.00 2234
2633.48 2139
2633.97 2130
2634.45 2051
2634.94 2014
2635.42 2055
2635.90 2061
2636.39 1995
2636.87 1934
2637.36 1774
2637.84 1856
2638.33 1808
2638.81 1828
2639.29 1834
2639.78 1736
2640.26 1772
2640.75 1785
2641.23 1752
2641.72 1793
2642.20 1828
2642.69 1866
2643.17 1853
2643.66 1796
2644.14 1799
2644.63 1789
2645.11 1877
2645.60 1803
2646.08 1821
2646.57 1754
2647.05 1761
2647.54 1819
2648.02 1841
2648.51 1854
2648.99 1854
2649.48 1877
2649.97 1805
2650.45 1758
2650.94 1755
2651.42 1828
2651.91 1815
2652.39 1814
2652.88 1844
2653.37 1937
2653.85 1951
2654.34 1981
2654.82 2026
2655.31 1980
2655.80 1996
2656.28 1998
2656.77 2030
2657.25 2027
2657.74 2054
2658.23 1977
2658.71 1978
2659.20 1950
2659.69 1823
2660.17 1799
2660.66 1782
2661.14 1777
2661.63 1783
2662.12 1637
2662.60 1715
2663.09 1780
2663.58 1791
2664.06 1753
2664.55 1735
2665.04 1719
2665.53 1749
2666.01 1724
2666.50 1695
2666.99 1754
2667.47 1819
2667.96 1835
2668.45 1760
2668.94 1727
2669.42 1767
2669.91 1789
2670.40 1780
2670.88 1795
2671.37 1859
2671.86 1881
2672.35 1941
2672.83 1952
2673.32 2033
2673.81 2200
2674.30 2280
2674.79 2411
2675.27 2324
2675.76 2325
2676.25 2377
2676.74 2409
2677.23 2289
2677.71 2133
2678.20 2092
2678.69 2022
2679.18 1959
2679.67 1980
2680.15 1872
2680.64 1795
2681.13 1799
2681.62 1760
2682.11 1786
2682.60 1824
2683.08 1808
2683.57 1873
2684.06 1841
2684.55 1811
2685.04 1762
2685.53 1723
2686.02 1833
2686.51 1778
2686.99 1677
2687.48 1709
2687.97 1780
2688.46 1820
2688.95 1782
2689.44 1859
2689.93 1951
2690.42 1860
2690.91 1828
2691.40 1877
2691.89 1819
2692.38 1888
2692.87 1960
2693.35 1969
2693.84 1923
2694.33 1937
2694.82 1907
2695.31 1980
2695.80 1955
2696.29 1862
2696.78 1871
2697.27 1836
2697.76 1774
2698.25 1777
2698.74 1798
2699.23 1840
2699.72 1798
2700.21 1800
2700.70 1801
2701.19 1779
2701.68 1731
2702.17 1799
2702.66 1862
2703.15 1814
2703.64 1869
2704.13 1875
2704.62 1926
2705.12 1863
2705.61 1830
2706.10 1838
2706.59 1735
2707.08 1814
2707.57 1783
2708.06 1836
2708.55 1789
2709.04 1834
2709.53 1786
2710.02 1745
2710.51 1755
2711.01 1743
2711.50 1735
2711.99 1663
2712.48 1703
2712.97 1785
2713.46 1772
2713.95 1821
2714.44 1793
2714.94 1765
2715.43 1721
2715.92 1687
2716.41 1753
2716.90 1679
2717.39 1676
2717.89 1673
2718.38 1609
2718.87 1669
2719.36 1708
2719.85 1721
2720.34 1723
2720.84 1762
2721.33 1831
2721.82 1929
2722.31 1935
2722.80 1926
2723.30 1952
2723.79 1982
2724.28 1889
2724.77 1823
2725.27 1832
2725.76 1770
2726.25 1753
2726.74 1729
2727.24 1701
2727.73 1626
2728.22 1728
2728.71 1810
2729.21 1803
2729.70 1750
2730.19 1731
2730.69 1799
2731.18 1758
2731.67 1789
2732.16 1866
2732.66 1918
2733.15 1941
2733.64 1895
2734.14 1853
2734.63 1898
2735.12 1982
2735.62 1927
2736.11 1972
2736.60 1965
2737.10 1976
2737.59 2032
2738.08 2069
2738.58 2056
2739.07 1961
2739.56 2030
2740.06 2041
2740.55 2030
2741.05 1868
2741.54 1788
2742.03 1782
2742.53 1823
2743.02 1893
2743.52 1816
2744.01 1775
2744.50 1815
2745.00 1816
2745.49 1829
2745.99 1841
2746.48 1871
2746.97 1955
2747.47 1973
2747.96 2069
2748.46 2049
2748.95 1957
2749.45 1865
2749.94 1935
2750.44 1852
2750.93 1772
2751.43 1773
2751.92 1788
2752.42 1823
2752.91 1783
2753.41 1714
2753.90 1699
2754.40 1765
2754.89 1871
2755.39 1814
2755.88 1792
2756.38 1851
2756.87 1810
2757.37 1787
2757.86 1794
2758.36 1816
2758.85 1888
2759.35 1905
2759.84 1900
2760.34 1849
2760.83 1906
2761.33 1991
2761.83 1998
2762.32 2051
2762.82 2066
2763.31 2128
2763.81 2050
2764.30 1915
2764.80 1826
2765.30 1942
2765.79 1904
2766.29 1860
2766.78 1805
2767.28 1801
2767.78 1820
2768.27 1787
2768.77 1760
2769.27 1771
2769.76 1721
2770.26 1725
2770.76 1722
2771.25 1768
2771.75 1774
2772.24 1757
2772.74 1815
2773.24 1830
2773.73 1933
2774.23 1944
2774.73 2096
2775.23 2171
2775.72 2248
2776.22 2203
2776.72 2181
2777.21 2342
2777.71 2311
2778.21 2214
2778.70 2141
2779.20 2088
2779.70 2036
2780.20 2092
2780.69 1975
2781.19 1912
2781.69 1817
2782.19 1833
2782.68 1868
2783.18 1815
2783.68 1795
2784.18 1780
2784.67 1771
2785.17 1729
2785.67 1697
2786.17 1715
2786.67 1683
2787.16 1716
2787.66 1721
2788.16 1736
2788.66 1738
2789.16 1764
2789.65 1788
2790.15 1806
2790.65 1759
2791.15 1785
2791.65 1831
2792.15 1860
2792.64 1758
2793.14 1777
2793.64 1778
2794.14 1723
2794.64 1775
2795.14 1848
2795.64 1731
2796.13 1857
2796.63 1811
2797.13 1811
2797.63 1819
2798.13 1872
2798.63 1899
2799.13 1878
2799.63 1824
2800.13 1789
2800.62 1749
2801.12 1770
2801.62 1741
2802.12 1793
2802.62 1734
2803.12 1760
2803.62 1716
2804.12 1721
2804.62 1702
2805.12 1729
2805.62 1749
2806.12 1714
2806.62 1773
2807.12 1743
2807.62 1763
2808.12 1768
2808.62 1790
2809.12 1887
2809.62 1965
2810.12 1995
2810.62 1973
2811.12 2007
2811.62 2198
2812.12 2193
2812.62 2206
2813.12 2210
2813.62 2278
2814.12 2284
2814.62 2239
2815.12 2153
2815.62 2165
2816.12 2114
2816.62 2136
2817.12 2022
2817.62 1907
2818.12 1909
2818.62 1897
2819.12 1845
2819.63 1804
2820.13 1811
2820.63 1687
2821.13 1686
2821.63 1744
2822.13 1774
2822.63 1739
2823.13 1656
2823.63 1727
2824.13 1779
2824.64 1745
2825.14 1684
2825.64 1663
2826.14 1669
2826.64 1649
2827.14 1692
2827.64 1679
2828.15 1661
2828.65 1704
2829.15 1703
2829.65 1736
2830.15 1678
2830.65 1605
2831.16 1593
2831.66 1601
2832.16 1645
2832.66 1657
2833.16 1661
2833.67 1687
2834.17 1658
2834.67 1713
2835.17 1707
2835.68 1793
2836.18 1813
2836.68 1833
2837.18 1803
2837.68 1875
2838.19 1806
2838.69 1764
2839.19 1737
2839.70 1797
2840.20 1807
2840.70 1775
2841.20 1733
2841.71 1720
2842.21 1831
2842.71 1749
2843.21 1705
2843.72 1652
2844.22 1726
2844.72 1721
2845.23 1782
2845.73 1853
2846.23 1854
2846.74 1783
2847.24 1842
2847.74 1995
2848.25 1950
2848.75 2050
2849.25 2004
2849.76 2011
2850.26 2067
2850.76 1962
2851.27 1913
2851.77 1829
2852.28 1848
2852.78 1869
2853.28 1812
2853.79 1797
2854.29 1711
2854.79 1821
2855.30 1897
2855.80 1792
2856.31 1747
2856.81 1809
2857.31 1787
2857.82 1841
2858.32 1838
2858.83 1784
2859.33 1783
2859.84 1754
2860.34 1867
2860.85 1865
2861.35 1837
2861.85 1750
2862.36 1728
2862.86 1756
2863.37 1684
2863.87 1715
2864.38 1632
2864.88 1722
2865.39 1790
2865.89 1680
2866.40 1656
2866.90 1677
2867.41 1716
2867.91 1686
2868.42 1783
2868.92 1785
2869.43 1785
2869.93 1845
2870.44 1819
2870.94 1912
2871.45 2040
2871.96 1964
2872.46 2112
2872.97 2118
2873.47 2136
2873.98 2046
2874.48 2088
2874.99 2148
2875.49 2201
2876.00 2051
2876.51 2083
2877.01 2122
2877.52 2089
2878.02 2040
2878.53 1952
2879.04 1932
2879.54 1853
2880.05 1867
2880.55 1792
2881.06 1865
2881.57 1875
2882.07 1863
2882.58 1885
2883.09 1809
2883.59 1757
2884.10 1844
2884.61 1833
2885.11 1869
2885.62 1978
2886.13 2050
2886.63 2092
2887.14 2055
2887.65 2161
2888.15 2082
2888.66 2130
2889.17 2244
2889.67 2226
2890.18 2181
2890.69 2251
2891.20 2202
2891.70 2134
2892.21 2126
2892.72 2077
2893.22 2095
2893.73 2038
2894.24 1993
2894.75 2052
2895.25 2002
2895.76 1968
2896.27 2071
2896.78 1972
2897.29 2053
2897.79 2063
2898.30 2079
2898.81 2075
2899.32 2104
2899.82 2030
2900.33 2060
2900.84 1977
2901.35 1970
2901.86 1964
2902.36 1954
2902.87 1864
2903.38 1792
2903.89 1893
2904.40 1844
2904.91 1876
2905.41 1899
2905.92 2063
2906.43 2057
2906.94 2015
2907.45 1956
2907.96 1988
2908.47 1990
2908.97 1881
2909.48 1854
2909.99 1808
2910.50 1930
2911.01 1862
2911.52 1797
2912.03 1846
2912.54 1828
2913.05 1868
2913.55 1880
2914.06 1815
2914.57 1811
2915.08 1802
2915.59 1844
2916.10 1893
2916.61 1832
2917.12 1847
2917.63 1892
2918.14 1935
2918.65 1814
2919.16 1739
2919.67 1784
2920.18 1830
2920.69 1846
2921.20 1877
2921.71 1901
2922.22 1885
2922.73 1892
2923.24 1905
2923.75 1895
2924.26 1929
2924.77 1946
2925.28 1858
2925.79 1882
2926.30 1950
2926.81 1882
2927.32 1835
2927.83 1821
2928.34 1778
2928.85 1811
2929.36 1787
2929.87 1802
2930.38 1818
2930.89 1861
2931.40 1770
2931.91 1773
2932.42 1719
2932.93 1831
2933.45 1714
2933.96 1714
2934.47 1750
2934.98 1723
2935.49 1735
2936.00 1722
2936.51 1761
2937.02 1820
2937.53 1827
2938.04 1929
2938.56 2060
2939.07 2079
2939.58 2268
2940.09 2379
2940.60 2498
2941.11 2592
2941.62 2689
2942.14 2712
2942.65 2710
2943.16 2640
2943.67 2575
2944.18 2529
2944.70 2470
2945.21 2390
2945.72 2260
2946.23 2210
2946.74 2113
2947.26 2029
2947.77 1945
2948.28 1905
2948.79 1888
2949.30 1839
2949.82 1782
2950.33 1804
2950.84 1695
2951.35 1613
2951.87 1690
2952.38 1710
2952.89 1696
2953.40 1665
2953.92 1713
2954.43 1740
2954.94 1739
2955.45 1755
2955.97 1723
2956.48 1861
2956.99 1868
2957.51 1840
2958.02 1842
2958.53 1855
2959.04 1896
2959.56 1851
2960.07 1876
2960.58 1868
2961.10 1873
2961.61 1915
2962.12 1935
2962.64 1980
2963.15 1899
2963.66 1949
2964.18 1951
2964.69 1924
2965.21 1883
2965.72 1918
2966.23 1969
2966.75 1888
2967.26 1918
2967.77 1865
2968.29 1892
2968.80 1843
2969.32 1832
2969.83 1793
2970.34 1826
2970.86 1813
2971.37 1958
2971.89 1900
2972.40 1876
2972.91 1965
2973.43 1913
2973.94 2052
2974.46 2124
2974.97 2043
2975.49 2078
2976.00 2036
2976.52 2051
2977.03 2043
2977.55 2091
2978.06 2057
2978.57 2003
2979.09 2058
2979.60 2007
2980.12 2042
2980.63 2130
2981.15 2172
2981.66 2211
2982.18 2124
2982.69 2195
2983.21 2255
2983.73 2190
2984.24 2212
2984.76 2332
2985.27 2341
2985.79 2366
2986.30 2463
2986.82 2416
2987.33 2450
2987.85 2483
2988.36 2610
2988.88 2642
2989.40 2608
2989.91 2623
2990.43 2606
2990.94 2679
2991.46 2593
2991.97 2599
2992.49 2533
2993.01 2575
2993.52 2559
2994.04 2512
2994.55 2494
2995.07 2570
2995.59 2665
2996.10 2772
2996.62 2920
2997.14 3024
2997.65 3202
2998.17 3384
2998.69 3301
2999.20 3228
2999.72 3309
3000.24 3282
3000.75 3376
3001.27 3575
3001.79 3642
3002.30 3792
3002.82 4585
3003.34 5409
3003.85 6444
3004.37 7614
3004.89 8944
3005.40 10164
3005.92 10889
3006.44 11517
3006.96 11033
3007.47 10589
3007.99 9516
3008.51 8255
3009.03 7048
3009.54 5976
3010.06 4975
3010.58 4191
3011.10 3628
3011.61 3313
3012.13 3235
3012.65 3052
3013.17 2835
3013.68 2887
3014.20 2806
3014.72 2738
3015.24 2818
3015.76 2758
3016.27 2656
3016.79 2688
3017.31 2730
3017.83 2741
3018.35 2689
3018.86 2626
3019.38 2683
3019.90 2564
3020.42 2522
3020.94 2527
3021.46 2485
3021.97 2513
3022.49 2538
3023.01 2691
3023.53 2732
3024.05 2756
3024.57 2839
3025.09 2900
3025.61 2850
3026.12 2735
3026.64 2668
3027.16 2671
3027.68 2580
3028.20 2486
3028.72 2433
3029.24 2422
3029.76 2429
3030.28 2350
3030.80 2253
3031.32 2233
3031.84 2270
3032.35 2260
3032.87 2297
3033.39 2316
3033.91 2278
3034.43 2296
3034.95 2317
3035.47 2252
3035.99 2277
3036.51 2210
3037.03 2218
3037.55 2238
3038.07 2139
3038.59 2207
3039.11 2253
3039.63 2202
3040.15 2172
3040.67 2110
3041.19 2116
3041.71 2128
3042.23 2096
3042.75 2043
3043.27 2115
3043.79 2157
3044.31 2181
3044.83 2172
3045.35 2100
3045.87 2150
3046.40 2180
3046.92 2109
3047.44 2117
3047.96 2124
3048.48 2071
3049.00 2046
3049.52 2093
3050.04 2050
3050.56 2095
3051.08 2114
3051.60 1955
3052.12 1978
3052.65 1971
3053.17 2010
3053.69 1990
3054.21 1987
3054.73 1994
3055.25 1997
3055.77 2035
3056.30 2096
3056.82 2138
3057.34 2157
3057.86 2096
3058.38 2251
3058.90 2205
3059.42 2142
3059.95 2130
3060.47 2066
3060.99 2031
3061.51 2098
3062.03 2146
3062.56 2127
3063.08 2057
3063.60 2031
3064.12 2091
3064.64 2119
3065.17 2218
3065.69 2244
3066.21 2269
3066.73 2207
3067.26 2242
3067.78 2376
3068.30 2433
3068.82 2423
3069.35 2362
3069.87 2296
3070.39 2351
3070.91 2402
3071.44 2318
3071.96 2412
3072.48 2375
3073.01 2331
3073.53 2330
3074.05 2320
3074.57 2400
3075.10 2346
3075.62 2449
3076.14 2486
3076.67 2449
3077.19 2470
3077.71 2594
3078.24 2579
3078.76 2626
3079.28 2684
3079.81 2800
3080.33 2958
3080.85 2989
3081.38 2976
3081.90 3031
3082.42 3022
3082.95 3187
3083.47 3100
3084.00 3100
3084.52 3093
3085.04 3013
3085.57 2994
3086.09 3066
3086.62 3027
3087.14 3090
3087.66 3270
3088.19 3550
3088.71 3978
3089.24 4462
3089.76 5205
3090.29 5812
3090.81 6080
3091.33 6344
3091.86 6214
3092.38 5961
3092.91 5608
3093.43 5009
3093.96 4506
3094.48 4238
3095.01 3886
3095.53 3759
3096.06 3720
3096.58 3644
3097.11 3571
3097.63 3545
3098.16 3561
3098.68 3630
3099.21 3767
3099.73 3968
3100.26 4241
3100.78 4883
3101.31 5955
3101.83 7536
3102.36 8944
3102.88 10895
3103.41 12368
3103.93 13173
3104.46 13596
3104.99 13249
3105.51 12504
3106.04 10970
3106.56 9246
3107.09 7873
3107.61 6579
3108.14 5703
3108.67 4882
3109.19 4303
3109.72 3925
3110.24 3838
3110.77 3639
3111.30 3656
3111.82 3679
3112.35 3384
3112.87 3425
3113.40 3438
3113.93 3202
3114.45 3206
3114.98 3068
3115.51 2913
3116.03 2743
3116.56 2695
3117.09 2629
3117.61 2634
3118.14 2575
3118.67 2481
3119.19 2572
3119.72 2658
3120.25 2714
3120.77 2793
3121.30 2945
3121.83 3035
3122.35 3195
3122.88 3171
3123.41 3288
3123.94 3267
3124.46 3196
3124.99 3173
3125.52 2900
3126.05 2823
3126.57 2757
3127.10 2720
3127.63 2768
3128.16 2643
3128.68 2677
3129.21 2579
3129.74 2616
3130.27 2614
3130.79 2595
3131.32 2394
3131.85 2386
3132.38 2470
3132.91 2447
3133.43 2344
3133.96 2364
3134.49 2335
3135.02 2294
3135.55 2321
3136.07 2315
3136.60 2221
3137.13 2224
3137.66 2276
3138.19 2153
3138.72 2174
3139.24 2157
3139.77 2193
3140.30 2183
3140.83 2261
3141.36 2142
3141.89 2089
3142.42 2095
3142.95 2085
3143.47 2114
3144.00 2119
3144.53 1998
3145.06 2109
3145.59 2118
3146.12 2221
3146.65 2170
3147.18 2221
3147.71 2238
3148.24 2233
3148.76 2282
3149.29 2334
3149.82 2426
3150.35 2450
3150.88 2324
3151.41 2392
3151.94 2299
3152.47 2266
3153.00 2283
3153.53 2226
3154.06 2243
3154.59 2279
3155.12 2328
3155.65 2239
3156.18 2160
3156.71 2227
3157.24 2212
3157.77 2250
3158.30 2201
3158.83 2216
3159.36 2292
3159.89 2321
3160.42 2387
3160.95 2405
3161.48 2377
3162.01 2369
3162.54 2346
3163.07 2362
3163.60 2365
3164.13 2212
3164.66 2169
3165.20 2104
3165.73 2025
3166.26 2027
3166.79 2038
3167.32 1962
3167.85 2012
3168.38 1948
3168.91 1931
3169.44 1944
3169.97 2086
3170.50 2078
3171.04 2151
3171.57 2221
3172.10 2435
3172.63 2511
3173.16 2582
3173.69 2751
3174.22 2894
3174.75 3054
3175.29 3021
3175.82 2864
3176.35 2863
3176.88 2854
3177.41 2580
3177.94 2537
3178.48 2365
3179.01 2269
3179.54 2242
3180.07 2020
3180.60 1953
3181.14 1917
3181.67 1894
3182.20 1867
3182.73 1834
3183.26 1858
3183.80 1886
3184.33 1844
3184.86 1828
3185.39 1843
3185.93 1886
3186.46 1940
3186.99 1883
3187.52 1913
3188.06 1946
3188.59 1828
3189.12 1883
3189.65 1984
3190.19 1984
3190.72 1997
3191.25 1949
3191.79 1888
3192.32 1957
3192.85 2000
3193.38 1997
3193.92 1988
3194.45 1894
3194.98 1942
3195.52 1930
3196.05 1891
3196.58 1873
3197.12 1942
3197.65 1997
3198.18 2105
3198.72 2099
3199.25 2192
3199.78 2231
3200.32 2103
3200.85 2181
3201.39 2115
3201.92 2052
3202.45 2097
3202.99 2042
3203.52 2030
3204.05 2134
3204.59 2071
3205.12 2115
3205.66 2135
3206.19 2109
3206.72 2221
3207.26 2230
3207.79 2310
3208.33 2444
3208.86 2557
3209.40 2742
3209.93 2772
3210.47 2727
3211.00 2974
3211.53 3102
3212.07 3013
3212.60 2963
3213.14 2952
3213.67 2864
3214.21 2628
3214.74 2561
3215.28 2517
3215.81 2309
3216.35 2183
3216.88 2099
3217.42 2011
3217.95 2043
3218.49 2013
3219.02 1964
3219.56 1911
3220.09 1987
3220.63 2019
3221.16 2088
3221.70 2195
3222.23 2142
3222.77 2153
3223.31 2317
3223.84 2405
3224.38 2458
3224.91 2479
3225.45 2449
3225.98 2447
3226.52 2477
3227.06 2536
3227.59 2387
3228.13 2258
3228.66 2329
3229.20 2352
3229.74 2308
3230.27 2264
3230.81 2343
3231.34 2419
3231.88 2399
3232.42 2332
3232.95 2357
3233.49 2394
3234.03 2395
3234.56 2359
3235.10 2487
3235.64 2525
3236.17 2583
3236.71 2536
3237.25 2632
3237.78 2644
3238.32 2728
3238.86 2881
3239.39 2830
3239.93 2831
3240.47 2794
3241.00 2783
3241.54 2702
3242.08 2588
3242.61 2583
3243.15 2706
3243.69 2633
3244.23 2642
3244.76 2681
3245.30 2753
3245.84 2729
3246.38 2838
3246.91 2841
3247.45 2944
3247.99 2915
3248.53 2969
3249.06 3162
3249.60 3181
3250.14 3604
3250.68 3952
3251.21 4535
3251.75 5232
3252.29 6489
3252.83 7308
3253.37 8184
3253.90 8964
3254.44 9093
3254.98 8636
3255.52 8131
3256.06 7508
3256.60 6511
3257.13 5619
3257.67 4788
3258.21 4253
3258.75 3995
3259.29 3687
3259.83 3651
3260.36 3549
3260.90 3752
3261.44 3818
3261.98 3907
3262.52 4101
3263.06 4234
3263.60 4384
3264.14 4553
3264.68 4530
3265.21 4479
3265.75 4708
3266.29 4787
3266.83 4898
3267.37 4943
3267.91 5086
3268.45 4971
3268.99 4711
3269.53 4560
3270.07 4237
3270.61 4139
3271.15 3859
3271.69 3503
3272.23 3375
3272.76 3231
3273.30 3236
3273.84 3213
3274.38 3202
3274.92 3142
3275.46 3067
3276.00 2968
3276.54 2774
3277.08 2907
3277.62 2879
3278.16 2879
3278.70 2759
3279.24 2735
3279.78 2746
3280.32 2715
3280.86 2821
3281.41 2824
3281.95 2707
3282.49 2684
3283.03 2774
3283.57 2842
3284.11 2737
3284.65 2765
3285.19 2809
3285.73 2944
3286.27 2967
3286.81 3085
3287.35 3122
3287.89 3119
3288.43 3081
3288.97 3040
3289.52 3058
3290.06 2998
3290.60 3092
3291.14 3148
3291.68 3216
3292.22 3292
3292.76 3279
3293.30 3372
3293.85 3701
3294.39 3808
3294.93 4085
3295.47 4516
3296.01 4795
3296.55 5092
3297.09 5297
3297.64 5230
3298.18 5174
3298.72 4855
3299.26 4627
3299.80 4317
3300.34 4109
3300.89 3845
3301.43 3511
3301.97 3417
3302.51 3147
3303.06 3112
3303.60 3133
3304.14 3041
3304.68 2991
3305.22 2952
3305.77 3028
3306.31 2979
3306.85 2927
3307.39 2915
3307.94 2954
3308.48 3002
3309.02 3112
3309.56 3066
3310.11 3231
3310.65 3249
3311.19 3291
3311.74 3265
3312.28 3301
3312.82 3351
3313.36 3336
3313.91 3240
3314.45 3321
3314.99 3413
3315.54 3472
3316.08 3552
3316.62 3751
3317.17 3934
3317.71 4113
3318.25 4273
3318.80 4534
3319.34 4708
3319.88 4884
3320.43 5139
3320.97 5161
3321.51 5005
3322.06 4800
3322.60 4702
3323.14 4348
3323.69 4183
3324.23 3911
3324.78 3772
3325.32 3750
3325.86 3518
3326.41 3463
3326.95 3443
3327.50 3346
3328.04 3377
3328.59 3360
3329.13 3317
3329.67 3333
3330.22 3282
3330.76 3369
3331.31 3556
3331.85 3912
3332.40 4720
3332.94 5749
3333.49 7288
3334.03 9289
3334.57 11374
3335.12 13773
3335.66 16039
3336.21 17692
3336.75 19188
3337.30 19570
3337.84 19244
3338.39 18224
3338.93 16345
3339.48 14569
3340.02 12603
3340.57 10590
3341.11 8907
3341.66 7342
3342.20 6265
3342.75 5251
3343.30 4430
3343.84 3955
3344.39 3586
3344.93 3491
3345.48 3229
3346.02 3050
3346.57 3003
3347.11 2978
3347.66 2982
3348.21 2929
3348.75 2985
3349.30 3068
3349.84 3100
3350.39 3031
3350.94 3101
3351.48 2956
3352.03 2965
3352.57 3007
3353.12 2997
3353.67 2882
3354.21 2855
3354.76 2809
3355.31 2713
3355.85 2756
3356.40 2683
3356.95 2631
3357.49 2531
3358.04 2513
3358.59 2485
3359.13 2479
3359.68 2323
3360.23 2455
3360.77 2420
3361.32 2466
3361.87 2524
3362.41 2538
3362.96 2608
3363.51 2608
3364.05 2620
3364.60 2623
3365.15 2670
3365.70 2642
3366.24 2622
3366.79 2542
3367.34 2580
3367.89 2519
3368.43 2481
3368.98 2421
3369.53 2485
3370.08 2487
3370.62 2597
3371.17 2607
3371.72 2741
3372.27 2877
3372.81 3010
3373.36 3115
3373.91 3316
3374.46 3447
3375.01 3558
3375.55 3547
3376.10 3455
3376.65 3396
3377.20 3194
3377.75 3118
3378.30 2967
3378.84 2720
3379.39 2586
3379.94 2398
3380.49 2383
3381.04 2307
3381.59 2298
3382.13 2233
3382.68 2239
3383.23 2232
3383.78 2238
3384.33 2239
3384.88 2122
3385.43 2093
3385.98 2115
3386.52 2150
3387.07 2109
3387.62 2172
3388.17 2065
3388.72 2080
3389.27 2044
3389.82 2149
3390.37 2111
3390.92 2153
3391.47 2086
3392.02 2021
3392.57 2002
3393.12 2010
3393.66 2053
3394.21 2102
3394.76 2043
3395.31 2063
3395.86 2086
3396.41 2091
3396.96 2093
3397.51 2163
3398.06 2191
3398.61 2193
3399.16 2223
3399.71 2227
3400.26 2200
3400.81 2143
3401.36 2108
3401.91 2230
3402.46 2042
3403.01 2037
3403.56 1945
3404.11 1976
3404.66 2022
3405.21 2089
3405.77 2076
3406.32 1988
3406.87 1946
3407.42 1943
3407.97 1992
3408.52 2029
3409.07 1998
3409.62 2034
3410.17 2032
3410.72 2127
3411.27 2215
3411.82 2335
3412.37 2414
3412.93 2309
3413.48 2398
3414.03 2368
3414.58 2261
3415.13 2319
3415.68 2424
3416.23 2488
3416.78 2471
3417.34 2568
3417.89 2797
3418.44 2896
3418.99 2994
3419.54 3051
3420.09 2958
3420.65 2914
3421.20 2882
3421.75 2722
3422.30 2549
3422.85 2432
3423.40 2518
3423.96 2672
3424.51 2705
3425.06 2717
3425.61 2686
3426.17 2720
3426.72 2615
3427.27 2530
3427.82 2394
3428.37 2274
3428.93 2157
3429.48 2147
3430.03 2025
3430.58 2006
3431.14 1973
3431.69 1998
3432.24 1940
3432.79 1977
3433.35 2047
3433.90 2001
3434.45 2085
3435.01 2022
3435.56 2083
3436.11 2039
3436.66 2087
3437.22 2111
3437.77 2139
3438.32 2163
3438.88 2143
3439.43 2057
3439.98 2141
3440.54 2131
3441.09 2099
3441.64 2143
3442.20 2119
3442.75 2229
3443.30 2084
3443.86 2220
3444.41 2137
3444.96 2115
3445.52 2066
3446.07 2067
3446.63 1965
3447.18 1891
3447.73 1893
3448.29 1894
3448.84 1907
3449.40 1877
3449.95 1873
3450.50 1855
3451.06 1888
3451.61 1916
3452.17 1804
3452.72 1848
3453.27 1816
3453.83 1836
3454.38 1875
3454.94 1830
3455.49 1801
3456.05 1879
3456.60 1871
3457.16 1872
3457.71 1876
3458.27 1990
3458.82 1947
3459.38 1955
3459.93 1891
3460.49 1860
3461.04 1868
3461.60 1961
3462.15 2012
3462.71 2022
3463.26 1964
3463.82 1972
3464.37 1974
3464.93 2066
3465.48 2120
3466.04 2049
3466.59 2023
3467.15 2097
3467.70 2142
3468.26 2182
3468.81 2216
3469.37 2235
3469.93 2232
3470.48 2365
3471.04 2461
3471.59 2513
3472.15 2645
3472.70 2724
3473.26 2715
3473.82 2606
3474.37 2599
3474.93 2541
3475.48 2611
3476.04 2591
3476.60 2447
3477.15 2557
3477.71 2608
3478.27 2505
3478.82 2642
3479.38 2660
3479.93 2641
3480.49 2605
3481.05 2671
3481.60 2785
3482.16 2725
3482.72 2827
3483.27 2897
3483.83 2992
3484.39 3025
3484.95 3028
3485.50 3114
3486.06 3230
3486.62 3259
3487.17 3360
3487.73 3393
3488.29 3563
3488.84 3980
3489.40 4683
3489.96 5565
3490.52 7032
3491.07 8764
3491.63 10825
3492.19 13026
3492.75 14454
3493.30 15509
3493.86 15508
3494.42 14334
3494.98 13204
3495.53 11244
3496.09 9408
3496.65 7702
3497.21 6335
3497.77 5356
3498.32 4909
3498.88 4440
3499.44 4255
3500.00 4114
3500.56 4050
3501.11 3978
3501.67 4093
3502.23 4215
3502.79 4331
3503.35 4520
3503.91 4848
3504.46 5037
3505.02 5239
3505.58 5334
3506.14 5404
3506.70 5355
3507.26 5121
3507.81 4915
3508.37 4656
3508.93 4378
3509.49 4012
3510.05 3858
3510.61 3833
3511.17 3748
3511.73 3583
3512.29 3541
3512.85 3495
3513.40 3487
3513.96 3211
3514.52 2987
3515.08 2769
3515.64 2734
3516.20 2575
3516.76 2524
3517.32 2452
3517.88 2380
3518.44 2374
3519.00 2386
3519.56 2394
3520.12 2333
3520.68 2395
3521.24 2410
3521.80 2326
3522.36 2400
3522.92 2412
3523.48 2391
3524.04 2412
3524.60 2460
3525.16 2451
3525.72 2497
3526.28 2413
3526.84 2345
3527.40 2440
3527.96 2347
3528.52 2405
3529.08 2306
3529.64 2306
3530.20 2408
3530.76 2380
3531.32 2346
3531.88 2405
3532.44 2336
3533.00 2352
3533.56 2330
3534.12 2337
3534.68 2404
3535.25 2324
3535.81 2330
3536.37 2403
3536.93 2318
3537.49 2335
3538.05 2194
3538.61 2276
3539.17 2392
3539.73 2357
3540.30 2264
3540.86 2191
3541.42 2234
3541.98 2283
3542.54 2337
3543.10 2336
3543.66 2253
3544.23 2293
3544.79 2346
3545.35 2343
3545.91 2288
3546.47 2208
3547.03 2260
3547.60 2297
3548.16 2322
3548.72 2272
3549.28 2217
3549.84 2195
3550.41 2228
3550.97 2180
3551.53 2087
3552.09 2090
3552.65 2116
3553.22 1998
3553.78 1960
3554.34 1938
3554.90 1892
3555.47 1904
3556.03 1919
3556.59 1936
3557.15 1933
3557.72 1990
3558.28 1983
3558.84 1917
3559.41 1951
3559.97 1954
3560.53 1967
3561.09 1931
3561.66 1882
3562.22 2014
3562.78 2045
3563.35 2091
3563.91 2109
3564.47 2147
3565.04 2140
3565.60 2270
3566.16 2227
3566.73 2203
3567.29 2272
3567.85 2244
3568.42 2199
3568.98 2129
3569.54 2162
3570.11 2135
3570.67 2129
3571.23 2065
3571.80 2000
3572.36 2079
3572.93 2055
3573.49 2172
3574.05 2168
3574.62 2268
3575.18 2463
3575.75 2745
3576.31 2804
3576.87 2975
3577.44 3249
3578.00 3419
3578.57 3358
3579.13 3364
3579.70 3334
3580.26 3233
3580.82 3007
3581.39 2892
3581.95 2702
3582.52 2547
3583.08 2373
3583.65 2245
3584.21 2219
3584.78 2128
3585.34 2118
3585.91 2090
3586.47 1995
3587.04 1983
3587.60 1945
3588.17 1888
3588.73 1903
3589.30 1815
3589.86 1734
3590.43 1832
3590.99 1838
3591.56 1827
3592.12 1792
3592.69 1806
3593.25 1810
3593.82 1730
3594.39 1738
3594.95 1803
3595.52 1837
3596.08 1939
3596.65 1987
3597.21 1908
3597.78 1859
3598.35 2006
3598.91 1949
3599.48 1979
3600.04 1905
3600.61 1865
3601.18 1878
3601.74 1864
3602.31 1778
3602.87 1714
3603.44 1797
3604.01 1801
3604.57 1755
3605.14 1783
3605.71 1803
3606.27 1742
3606.84 1725
3607.41 1759
3607.97 1775
3608.54 1757
3609.11 1776
3609.67 1690
3610.24 1615
3610.81 1689
3611.37 1631
3611.94 1671
3612.51 1619
3613.07 1665
3613.64 1747
3614.21 1726
3614.78 1845
3615.34 1928
3615.91 2005
3616.48 2208
3617.04 2415
3617.61 2570
3618.18 2637
3618.75 2784
3619.31 2831
3619.88 2834
3620.45 2727
3621.02 2698
3621.58 2631
3622.15 2423
3622.72 2309
3623.29 2210
3623.86 2141
3624.42 2008
3624.99 1893
3625.56 1768
3626.13 1764
3626.70 1784
3627.26 1678
3627.83 1704
3628.40 1674
3628.97 1715
3629.54 1698
3630.11 1640
3630.67 1652
3631.24 1765
3631.81 1753
3632.38 1723
3632.95 1713
3633.52 1653
3634.08 1656
3634.65 1668
3635.22 1679
3635.79 1729
3636.36 1714
3636.93 1700
3637.50 1703
3638.07 1714
3638.64 1715
3639.20 1777
3639.77 1844
3640.34 1922
3640.91 2165
3641.48 2225
3642.05 2308
3642.62 2294
3643.19 2314
3643.76 2352
3644.33 2341
3644.90 2189
3645.47 2154
3646.04 1989
3646.61 1914
3647.18 1882
3647.75 1924
3648.32 1870
3648.89 1906
3649.46 1979
3650.03 1866
3650.60 1917
3651.17 2015
3651.74 2091
3652.31 2176
3652.88 2244
3653.45 2330
3654.02 2384
3654.59 2388
3655.16 2237
3655.73 2276
3656.30 2196
3656.87 2083
3657.44 2095
3658.01 2122
3658.58 2136
3659.15 2094
3659.72 2070
3660.29 2109
3660.86 2165
3661.43 2180
3662.00 2187
3662.58 2122
3663.15 2066
3663.72 2035
3664.29 2121
3664.86 2172
3665.43 2310
3666.00 2319
3666.57 2484
3667.14 2552
3667.72 2568
3668.29 2534
3668.86 2393
3669.43 2292
3670.00 2117
3670.57 1952
3671.14 2016
3671.72 1931
3672.29 1805
3672.86 1811
3673.43 1860
3674.00 1881
3674.57 1939
3675.15 1949
3675.72 1848
3676.29 1952
3676.86 1985
3677.43 1988
3678.01 2015
3678.58 1948
3679.15 1970
3679.72 1883
3680.30 1928
3680.87 1826
3681.44 1848
3682.01 1866
3682.58 1893
3683.16 1796
3683.73 1867
3684.30 1753
3684.88 1844
3685.45 1870
3686.02 1805
3686.59 1744
3687.17 1745
3687.74 1853
3688.31 1858
3688.88 1950
3689.46 2102
3690.03 2093
3690.60 2064
3691.18 2156
3691.75 2104
3692.32 2117
3692.90 2066
3693.47 2111
3694.04 1954
3694.62 1887
3695.19 1788
3695.76 1849
3696.34 1848
3696.91 1751
3697.48 1816
3698.06 1683
3698.63 1679
3699.21 1811
3699.78 1766
3700.35 1737
3700.93 1816
3701.50 1787
3702.08 1770
3702.65 1837
3703.22 1888
3703.80 1795
3704.37 1800
3704.95 1823
3705.52 1829
3706.09 1870
3706.67 1867
3707.24 1877
3707.82 1854
3708.39 1855
3708.97 1877
3709.54 1881
3710.12 1840
3710.69 1829
3711.26 1806
3711.84 1821
3712.41 1834
3712.99 1817
3713.56 1690
3714.14 1702
3714.71 1681
3715.29 1699
3715.86 1680
3716.44 1761
3717.01 1657
3717.59 1683
3718.16 1699
3718.74 1672
3719.32 1710
3719.89 1625
3720.47 1639
3721.04 1663
3721.62 1640
3722.19 1580
3722.77 1637
3723.34 1656
3723.92 1631
3724.49 1538
3725.07 1591
3725.65 1547
3726.22 1455
3726.80 1519
3727.37 1590
3727.95 1572
3728.53 1606
3729.10 1591
3729.68 1668
3730.25 1653
3730.83 1708
3731.41 1823
3731.98 1959
3732.56 2068
3733.14 2080
3733.71 2275
3734.29 2339
3734.87 2221
3735.44 2210
3736.02 2193
3736.60 2132
3737.17 2079
3737.75 1970
3738.33 1881
3738.90 1874
3739.48 1776
3740.06 1810
3740.63 1723
3741.21 1679
3741.79 1645
3742.36 1587
3742.94 1608
3743.52 1646
3744.10 1570
3744.67 1505
3745.25 1555
3745.83 1588
3746.40 1500
3746.98 1453
3747.56 1511
3748.14 1584
3748.71 1597
3749.29 1554
3749.87 1517
3750.45 1437
3751.03 1487
3751.60 1536
3752.18 1547
3752.76 1569
3753.34 1471
3753.92 1498
3754.49 1506
3755.07 1545
3755.65 1518
3756.23 1475
3756.81 1474
3757.38 1547
3757.96 1566
3758.54 1567
3759.12 1584
3759.70 1623
3760.28 1639
3760.85 1727
3761.43 1738
3762.01 1768
3762.59 1842
3763.17 1889
3763.75 1826
3764.33 1787
3764.91 1806
3765.48 1800
3766.06 1802
3766.64 1746
3767.22 1743
3767.80 1704
3768.38 1633
3768.96 1739
3769.54 1705
3770.12 1686
3770.70 1742
3771.28 1793
3771.85 1842
3772.43 1866
3773.01 1822
3773.59 1852
3774.17 1716
3774.75 1663
3775.33 1694
3775.91 1710
3776.49 1633
3777.07 1583
3777.65 1603
3778.23 1609
3778.81 1657
3779.39 1606
3779.97 1675
3780.55 1782
3781.13 1701
3781.71 1644
3782.29 1572
3782.87 1646
3783.45 1594
3784.03 1534
3784.61 1582
3785.19 1538
3785.77 1477
3786.35 1482
3786.93 1502
3787.51 1468
3788.10 1483
3788.68 1514
3789.26 1519
3789.84 1496
3790.42 1560
3791.00 1556
3791.58 1611
3792.16 1625
3792.74 1554
3793.32 1557
3793.90 1648
3794.48 1655
3795.07 1641
3795.65 1705
3796.23 1662
3796.81 1624
3797.39 1643
3797.97 1601
3798.55 1637
3799.14 1707
3799.72 1732
3800.30 1649
3800.88 1600
3801.46 1703
3802.04 1801
3802.62 1813
3803.21 1809
3803.79 1797
3804.37 1809
3804.95 1758
3805.53 1775
3806.12 1810
3806.70 1953
3807.28 2037
3807.86 2195
3808.44 2263
3809.03 2321
3809.61 2462
3810.19 2524
3810.77 2490
3811.36 2391
3811.94 2427
3812.52 2260
3813.10 2192
3813.69 2098
3814.27 2089
3814.85 2137
3815.43 2102
3816.02 2084
3816.60 2016
3817.18 2002
3817.77 2019
3818.35 1978
3818.93 1848
3819.51 1814
3820.10 1853
3820.68 1853
3821.26 1884
3821.85 1861
3822.43 1830
3823.01 1872
3823.60 1890
3824.18 1881
3824.76 1841
3825.35 1842
3825.93 1820
3826.51 1851
3827.10 1845
3827.68 1736
3828.27 1707
3828.85 1638
3829.43 1646
3830.02 1667
3830.60 1652
3831.18 1652
3831.77 1630
3832.35 1648
3832.94 1657
3833.52 1691
3834.10 1746
3834.69 1674
3835.27 1656
3835.86 1679
3836.44 1660
3837.03 1723
3837.61 1715
3838.19 1713
3838.78 1673
3839.36 1652
3839.95 1696
3840.53 1703
3841.12 1622
3841.70 1597
3842.29 1638
3842.87 1687
3843.46 1651
3844.04 1703
3844.63 1755
3845.21 1747
3845.80 1817
3846.38 1919
3846.97 1947
3847.55 1992
3848.14 1930
3848.72 1843
3849.31 1919
3849.89 1824
3850.48 1760
3851.06 1800
3851.65 1801
3852.23 1749
3852.82 1714
3853.41 1785
3853.99 1765
3854.58 1746
3855.16 1789
3855.75 1706
3856.33 1726
3856.92 1761
3857.51 1769
3858.09 1758
3858.68 1804
3859.26 1935
3859.85 2184
3860.44 2362
3861.02 2570
3861.61 2702
3862.20 2774
3862.78 2763
3863.37 2820
3863.95 2908
3864.54 2741
3865.13 2527
3865.71 2426
3866.30 2389
3866.89 2172
3867.47 2028
3868.06 1999
3868.65 1901
3869.23 1839
3869.82 1673
3870.41 1585
3870.99 1628
3871.58 1710
3872.17 1660
3872.76 1714
3873.34 1714
3873.93 1702
3874.52 1713
3875.10 1763
3875.69 1698
3876.28 1682
3876.87 1665
3877.45 1677
3878.04 1625
3878.63 1634
3879.22 1648
3879.80 1584
3880.39 1592
3880.98 1571
3881.57 1549
3882.15 1561
3882.74 1646
3883.33 1551
3883.92 1512
3884.51 1536
3885.09 1564
3885.68 1587
3886.27 1588
3886.86 1633
3887.45 1662
3888.04 1672
3888.62 1787
3889.21 1806
3889.80 1849
3890.39 1901
3890.98 1936
3891.57 1911
3892.15 1909
3892.74 1867
3893.33 1931
3893.92 1916
3894.51 1859
3895.10 1808
3895.69 1719
3896.28 1717
3896.86 1731
3897.45 1704
3898.04 1671
3898.63 1613
3899.22 1740
3899.81 1800
3900.40 1729
3900.99 1702
3901.58 1647
3902.17 1714
3902.76 1668
3903.34 1659
3903.93 1682
3904.52 1735
3905.11 1686
3905.70 1705
3906.29 1706
3906.88 1767
3907.47 1864
3908.06 1852
3908.65 1911
3909.24 1847
3909.83 1777
3910.42 1853
3911.01 1792
3911.60 1728
3912.19 1623
3912.78 1638
3913.37 1589
3913.96 1567
3914.55 1500
3915.14 1583
3915.73 1580
3916.32 1572
3916.91 1665
3917.50 1510
3918.09 1518
3918.68 1524
3919.28 1525
3919.87 1522
3920.46 1504
3921.05 1463
3921.64 1390
3922.23 1407
3922.82 1457
3923.41 1456
3924.00 1388
3924.59 1410
3925.18 1451
3925.77 1441
3926.37 1458
3926.96 1396
3927.55 1402
3928.14 1381
3928.73 1392
3929.32 1422
3929.91 1369
3930.51 1393
3931.10 1419
3931.69 1391
3932.28 1428
3932.87 1368
3933.46 1335
3934.05 1339
3934.65 1280
3935.24 1356
3935.83 1385
3936.42 1372
3937.01 1374
3937.61 1435
3938.20 1466
3938.79 1453
3939.38 1512
3939.97 1527
3940.57 1576
3941.16 1570
3941.75 1578
3942.34 1597
3942.94 1638
3943.53 1687
3944.12 1761
3944.71 1741
3945.31 1636
3945.90 1626
3946.49 1576
3947.08 1550
3947.68 1485
3948.27 1479
3948.86 1431
3949.45 1372
3950.05 1418
3950.64 1434
3951.23 1455
3951.83 1503
3952.42 1460
3953.01 1552
3953.61 1543
3954.20 1546
3954.79 1567
3955.39 1506
3955.98 1575
3956.57 1668
3957.17 1688
3957.76 1725
3958.35 1779
3958.95 1794
3959.54 1842
3960.13 1856
3960.73 1893
3961.32 1847
3961.92 1847
3962.51 1846
3963.10 1723
3963.70 1766
3964.29 1869
3964.88 1764
3965.48 1847
3966.07 1883
3966.67 1923
3967.26 1986
3967.86 2080
3968.45 2144
3969.04 2117
3969.64 2048
3970.23 1957
3970.83 1862
3971.42 1824
3972.02 1829
3972.61 1730
3973.21 1680
3973.80 1607
3974.40 1587
3974.99 1614
3975.58 1751
3976.18 1896
3976.77 1958
3977.37 2005
3977.96 2132
3978.56 2059
3979.15 2075
3979.75 1936
3980.35 1865
3980.94 1786
3981.54 1788
3982.13 1725
3982.73 1731
3983.32 1669
3983.92 1686
3984.51 1610
3985.11 1640
3985.70 1636
3986.30 1622
3986.90 1624
3987.49 1723
3988.09 1665
3988.68 1661
3989.28 1613
3989.87 1686
3990.47 1762
3991.07 1783
3991.66 1768
3992.26 1759
3992.85 1786
3993.45 1848
3994.05 1875
3994.64 1857
3995.24 1866
3995.84 1846
3996.43 1835
3997.03 1862
3997.62 1848
3998.22 1835
3998.82 1824
3999.41 1862
4000.01 1875
4000.61 1792
4001.20 1754
4001.80 1773
4002.40 1809
4003.00 1732
4003.59 1746
4004.19 1667
4004.79 1616
4005.38 1658
4005.98 1680
4006.58 1550
4007.17 1505
4007.77 1575
4008.37 1683
4008.97 1578
4009.56 1614
4010.16 1585
4010.76 1535
4011.36 1573
4011.95 1526
4012.55 1595
4013.15 1492
4013.75 1570
4014.34 1634
4014.94 1516
4015.54 1550
4016.14 1613
4016.74 1623
4017.33 1673
4017.93 1724
4018.53 1812
4019.13 1769
4019.73 1857
4020.32 1951
4020.92 1866
4021.52 1897
4022.12 1878
4022.72 1736
4023.32 1634
4023.91 1731
4024.51 1788
4025.11 1763
4025.71 1729
4026.31 1746
4026.91 1809
4027.51 1847
4028.10 1918
4028.70 1978
4029.30 2022
4029.90 2014
4030.50 1989
4031.10 2005
4031.70 2035
4032.30 2011
4032.90 2009
4033.49 2001
4034.09 2031
4034.69 1999
4035.29 2035
4035.89 2051
4036.49 2057
4037.09 1892
4037.69 1834
4038.29 1729
4038.89 1730
4039.49 1655
4040.09 1575
4040.69 1528
4041.29 1471
4041.89 1484
4042.49 1510
4043.09 1451
4043.69 1489
4044.29 1506
4044.89 1541
4045.49 1562
4046.09 1519
4046.69 1543
4047.29 1558
4047.89 1486
4048.49 1415
4049.09 1528
4049.69 1544
4050.29 1571
4050.89 1523
4051.49 1514
4052.09 1539
4052.69 1464
4053.29 1462
4053.89 1480
4054.49 1424
4055.09 1442
4055.69 1490
4056.30 1480
4056.90 1475
4057.50 1449
4058.10 1418
4058.70 1456
4059.30 1448
4059.90 1445
4060.50 1453
4061.10 1407
4061.71 1477
4062.31 1476
4062.91 1522
4063.51 1534
4064.11 1568
4064.71 1621
4065.31 1726
4065.92 1701
4066.52 1676
4067.12 1765
4067.72 1691
4068.32 1633
4068.92 1615
4069.53 1655
4070.13 1545
4070.73 1494
4071.33 1502
4071.93 1429
4072.54 1434
4073.14 1343
4073.74 1366
4074.34 1367
4074.94 1386
4075.55 1417
4076.15 1388
4076.75 1349
4077.35 1414
4077.96 1346
4078.56 1355
4079.16 1319
4079.76 1291
4080.37 1329
4080.97 1319
4081.57 1374
4082.17 1307
4082.78 1274
4083.38 1356
4083.98 1354
4084.59 1292
4085.19 1290
4085.79 1336
4086.39 1318
4087.00 1391
4087.60 1319
4088.20 1268
4088.81 1265
4089.41 1373
4090.01 1335
4090.62 1331
4091.22 1357
4091.82 1368
4092.43 1385
4093.03 1375
4093.63 1347
4094.24 1389
4094.84 1313
4095.45 1394
4096.05 1315
4096.65 1449
4097.26 1401
4097.86 1418
4098.47 1384
4099.07 1441
4099.67 1438
4100.28 1401
4100.88 1347
4101.49 1351
4102.09 1330
4102.69 1320
4103.30 1380
4103.90 1363
4104.51 1345
4105.11 1398
4105.72 1373
4106.32 1362
4106.93 1316
4107.53 1433
4108.13 1450
4108.74 1409
4109.34 1430
4109.95 1389
4110.55 1346
4111.16 1363
4111.76 1335
4112.37 1301
4112.97 1289
4113.58 1286
4114.18 1270
4114.79 1276
4115.39 1315
4116.00 1264
4116.60 1286
4117.21 1250
4117.82 1212
4118.42 1280
4119.03 1224
4119.63 1260
4120.24 1270
4120.84 1308
4121.45 1308
4122.05 1278
4122.66 1260
4123.27 1287
4123.87 1327
4124.48 1302
4125.08 1270
4125.69 1272
4126.30 1284
4126.90 1261
4127.51 1239
4128.11 1276
4128.72 1270
4129.33 1315
4129.93 1286
4130.54 1260
4131.15 1252
4131.75 1338
4132.36 1251
4132.96 1307
4133.57 1284
4134.18 1387
4134.78 1389
4135.39 1443
4136.00 1479
4136.60 1464
4137.21 1464
4137.82 1464
4138.43 1423
4139.03 1539
4139.64 1498
4140.25 1553
4140.85 1577
4141.46 1627
4142.07 1559
4142.68 1563
4143.28 1579
4143.89 1622
4144.50 1639
4145.10 1589
4145.71 1595
4146.32 1597
4146.93 1538
4147.53 1469
4148.14 1404
4148.75 1395
4149.36 1418
4149.97 1436
4150.57 1337
4151.18 1310
4151.79 1330
4152.40 1276
4153.00 1256
4153.61 1280
4154.22 1303
4154.83 1306
4155.44 1274
4156.05 1267
4156.65 1215
4157.26 1372
4157.87 1341
4158.48 1306
4159.09 1292
4159.70 1348
4160.30 1462
4160.91 1386
4161.52 1417
4162.13 1376
4162.74 1383
4163.35 1395
4163.96 1401
4164.56 1414
4165.17 1386
4165.78 1333
4166.39 1363
4167.00 1385
4167.61 1405
4168.22 1378
4168.83 1416
4169.44 1388
4170.05 1381
4170.66 1406
4171.26 1456
4171.87 1440
4172.48 1485
4173.09 1534
4173.70 1567
4174.31 1562
4174.92 1474
4175.53 1531
4176.14 1461
4176.75 1525
4177.36 1516
4177.97 1514
4178.58 1505
4179.19 1475
4179.80 1450
4180.41 1383
4181.02 1422
4181.63 1438
4182.24 1499
4182.85 1486
4183.46 1432
4184.07 1383
4184.68 1421
4185.29 1457
4185.90 1399
4186.51 1412
4187.12 1385
4187.73 1405
4188.34 1409
4188.95 1346
4189.56 1359
4190.18 1348
4190.79 1349
4191.40 1370
4192.01 1411
4192.62 1432
4193.23 1442
4193.84 1431
4194.45 1516
4195.06 1437
4195.67 1548
4196.28 1499
4196.90 1525
4197.51 1507
4198.12 1516
4198.73 1458
4199.34 1325
4199.95 1350
4200.56 1351
4201.18 1347
4201.79 1321
4202.40 1323
4203.01 1336
4203.62 1241
4204.23 1302
4204.85 1283
4205.46 1351
4206.07 1389
4206.68 1404
4207.29 1363
4207.90 1455
4208.52 1470
4209.13 1363
4209.74 1404
4210.35 1480
4210.97 1491
4211.58 1451
4212.19 1457
4212.80 1439
4213.41 1414
4214.03 1394
4214.64 1538
4215.25 1438
4215.86 1433
4216.48 1438
4217.09 1487
4217.70 1545
4218.32 1622
4218.93 1675
4219.54 1716
4220.15 1701
4220.77 1668
4221.38 1765
4221.99 1687
4222.61 1621
4223.22 1613
4223.83 1653
4224.44 1600
4225.06 1550
4225.67 1607
4226.28 1650
4226.90 1718
4227.51 1819
4228.13 1903
4228.74 2041
4229.35 2052
4229.97 2048
4230.58 1959
4231.19 1888
4231.81 1868
4232.42 1819
4233.03 1754
4233.65 1681
4234.26 1641
4234.88 1651
4235.49 1663
4236.10 1620
4236.72 1620
4237.33 1672
4237.95 1670
4238.56 1583
4239.17 1575
4239.79 1593
4240.40 1620
4241.02 1557
4241.63 1523
4242.25 1589
4242.86 1536
4243.48 1557
4244.09 1586
4244.71 1662
4245.32 1633
4245.93 1640
4246.55 1603
4247.16 1614
4247.78 1671
4248.39 1581
4249.01 1632
4249.62 1560
4250.24 1506
4250.85 1517
4251.47 1547
4252.08 1504
4252.70 1531
4253.32 1511
4253.93 1545
4254.55 1535
4255.16 1517
4255.78 1510
4256.39 1446
4257.01 1527
4257.62 1497
4258.24 1457
4258.85 1510
4259.47 1585
4260.09 1609
4260.70 1660
4261.32 1623
4261.93 1756
4262.55 1765
4263.17 1872
4263.78 1894
4264.40 2037
4265.01 1904
4265.63 1885
4266.25 1909
4266.86 1821
4267.48 1783
4268.10 1711
4268.71 1642
4269.33 1653
4269.94 1681
4270.56 1592
4271.18 1595
4271.79 1624
4272.41 1577
4273.03 1469
4273.64 1499
4274.26 1589
4274.88 1635
4275.49 1595
4276.11 1612
4276.73 1800
4277.35 1785
4277.96 1878
4278.58 1896
4279.20 1877
4279.81 1718
4280.43 1793
4281.05 1737
4281.67 1670
4282.28 1588
4282.90 1541
4283.52 1570
4284.14 1473
4284.75 1425
4285.37 1436
4285.99 1440
4286.61 1460
4287.22 1379
4287.84 1390
4288.46 1341
4289.08 1350
4289.70 1366
4290.31 1354
4290.93 1343
4291.55 1324
4292.17 1418
4292.79 1388
4293.40 1451
4294.02 1414
4294.64 1413
4295.26 1435
4295.88 1358
4296.50 1350
4297.11 1461
4297.73 1415
4298.35 1409
4298.97 1383
4299.59 1405
4300.21 1437
4300.83 1469
4301.44 1464
4302.06 1476
4302.68 1486
4303.30 1481
4303.92 1534
4304.54 1464
4305.16 1521
4305.78 1508
4306.40 1513
4307.02 1496
4307.63 1435
4308.25 1496
4308.87 1481
4309.49 1518
4310.11 1451
4310.73 1519
4311.35 1458
4311.97 1468
4312.59 1477
4313.21 1452
4313.83 1465
4314.45 1465
4315.07 1469
4315.69 1524
4316.31 1517
4316.93 1490
4317.55 1544
4318.17 1540
4318.79 1531
4319.41 1481
4320.03 1425
4320.65 1428
4321.27 1472
4321.89 1462
4322.51 1524
4323.13 1564
4323.75 1608
4324.37 1631
4324.99 1631
4325.61 1647
4326.23 1636
4326.85 1779
4327.47 1772
4328.09 1763
4328.71 1823
4329.33 1921
4329.96 1956
4330.58 2086
4331.20 2444
4331.82 2740
4332.44 3001
4333.06 3270
4333.68 3434
4334.30 3511
4334.92 3421
4335.54 3327
4336.17 3086
4336.79 3049
4337.41 3002
4338.03 2993
4338.65 2979
4339.27 2994
4339.89 2915
4340.52 2690
4341.14 2518
4341.76 2378
4342.38 2311
4343.00 2309
4343.62 2177
4344.25 2371
4344.87 2482
4345.49 2782
4346.11 3043
4346.73 3257
4347.36 3570
4347.98 3528
4348.60 3406
4349.22 3327
4349.84 3398
4350.47 3204
4351.09 3042
4351.71 2879
4352.33 2895
4352.96 2885
4353.58 2812
4354.20 2588
4354.82 2552
4355.45 2348
4356.07 2174
4356.69 2033
4357.31 1999
4357.94 2006
4358.56 1864
4359.18 1863
4359.81 1873
4360.43 1858
4361.05 1861
4361.68 1928
4362.30 1815
4362.92 1781
4363.55 1767
4364.17 1705
4364.79 1800
4365.42 1744
4366.04 1734
4366.66 1788
4367.29 1660
4367.91 1670
4368.53 1693
4369.16 1691
4369.78 1688
4370.40 1589
4371.03 1565
4371.65 1580
4372.27 1566
4372.90 1516
4373.52 1511
4374.15 1544
4374.77 1559
4375.39 1556
4376.02 1481
4376.64 1524
4377.27 1494
4377.89 1569
4378.52 1583
4379.14 1557
4379.76 1526
4380.39 1560
4381.01 1567
4381.64 1579
4382.26 1589
4382.89 1549
4383.51 1604
4384.14 1597
4384.76 1564
4385.39 1531
4386.01 1509
4386.64 1537
4387.26 1551
4387.89 1529
4388.51 1567
4389.14 1574
4389.76 1452
4390.39 1468
4391.01 1459
4391.64 1427
4392.26 1461
4392.89 1458
4393.51 1506
4394.14 1444
4394.76 1501
4395.39 1410
4396.01 1459
4396.64 1499
4397.26 1465
4397.89 1484
4398.52 1443
4399.14 1436
4399.77 1390
4400.39 1424
4401.02 1419
4401.65 1379
4402.27 1351
4402.90 1374
4403.52 1388
4404.15 1467
4404.78 1438
4405.40 1372
4406.03 1328
4406.65 1387
4407.28 1469
4407.91 1437
4408.53 1426
4409.16 1396
4409.79 1396
4410.41 1366
4411.04 1450
4411.67 1443
4412.29 1469
4412.92 1371
4413.55 1313
4414.17 1378
4414.80 1372
4415.43 1358
4416.05 1449
4416.68 1476
4417.31 1386
4417.94 1440
4418.56 1380
4419.19 1404
4419.82 1460
4420.44 1380
4421.07 1383
4421.70 1378
4422.33 1442
4422.95 1390
4423.58 1407
4424.21 1395
4424.84 1378
4425.46 1300
4426.09 1273
4426.72 1304
4427.35 1326
4427.97 1300
4428.60 1326
4429.23 1322
4429.86 1292
4430.49 1335
4431.11 1336
4431.74 1338
4432.37 1291
4433.00 1416
4433.63 1364
4434.26 1389
4434.88 1434
4435.51 1398
4436.14 1420
4436.77 1435
4437.40 1504
4438.03 1456
4438.65 1606
4439.28 1604
4439.91 1546
4440.54 1522
4441.17 1523
4441.80 1490
4442.43 1416
4443.06 1386
4443.68 1430
4444.31 1437
4444.94 1462
4445.57 1572
4446.20 1672
4446.83 1752
4447.46 1715
4448.09 1721
4448.72 1739
4449.35 1764
4449.98 1728
4450.61 1652
4451.24 1576
4451.86 1594
4452.49 1549
4453.12 1601
4453.75 1604
4454.38 1581
4455.01 1646
4455.64 1741
4456.27 1911
4456.90 1944
4457.53 1921
4458.16 1963
4458.79 1815
4459.42 1819
4460.05 1811
4460.68 1740
4461.31 1567
4461.94 1504
4462.57 1500
4463.20 1450
4463.83 1413
4464.46 1363
4465.09 1394
4465.72 1409
4466.36 1388
4466.99 1390
4467.62 1416
4468.25 1447
4468.88 1416
4469.51 1408
4470.14 1465
4470.77 1485
4471.40 1397
4472.03 1365
4472.66 1365
4473.29 1400
4473.93 1395
4474.56 1375
4475.19 1285
4475.82 1362
4476.45 1349
4477.08 1389
4477.71 1343
4478.34 1324
4478.98 1352
4479.61 1312
4480.24 1372
4480.87 1381
4481.50 1344
4482.13 1352
4482.76 1378
4483.40 1354
4484.03 1466
4484.66 1473
4485.29 1435
4485.92 1465
4486.56 1479
4487.19 1416
4487.82 1444
4488.45 1428
4489.08 1438
4489.72 1382
4490.35 1412
4490.98 1377
4491.61 1409
4492.25 1439
4492.88 1452
4493.51 1433
4494.14 1444
4494.78 1520
4495.41 1482
4496.04 1386
4496.67 1446
4497.31 1485
4497.94 1509
4498.57 1554
4499.20 1564
4499.84 1620
4500.47 1775
4501.10 1994
4501.74 2086
4502.37 2150
4503.00 2204
4503.64 2278
4504.27 2242
4504.90 2099
4505.53 2080
4506.17 1941
4506.80 1942
4507.43 1887
4508.07 1858
4508.70 1821
4509.34 1727
4509.97 1771
4510.60 1782
4511.24 1803
4511.87 1791
4512.50 1758
4513.14 1689
4513.77 1652
4514.41 1703
4515.04 1666
4515.67 1547
4516.31 1596
4516.94 1549
4517.58 1483
4518.21 1516
4518.84 1520
4519.48 1509
4520.11 1402
4520.75 1384
4521.38 1469
4522.02 1452
4522.65 1484
4523.28 1484
4523.92 1489
4524.55 1525
4525.19 1464
4525.82 1439
4526.46 1491
4527.09 1506
4527.73 1522
4528.36 1570
4529.00 1721
4529.63 1824
4530.27 1957
4530.90 2058
4531.54 2210
4532.17 2326
4532.81 2470
4533.44 2412
4534.08 2323
4534.71 2167
4535.35 2066
4535.99 1953
4536.62 1829
4537.26 1715
4537.89 1663
4538.53 1564
4539.16 1527
4539.80 1469
4540.43 1393
4541.07 1381
4541.71 1422
4542.34 1437
4542.98 1427
4543.61 1385
4544.25 1293
4544.89 1336
4545.52 1323
4546.16 1321
4546.79 1291
4547.43 1281
4548.07 1256
4548.70 1214
4549.34 1233
4549.98 1231
4550.61 1267
4551.25 1192
4551.89 1210
4552.52 1202
4553.16 1260
4553.80 1260
4554.43 1271
4555.07 1182
4555.71 1237
4556.34 1261
4556.98 1228
4557.62 1295
4558.25 1248
4558.89 1263
4559.53 1305
4560.16 1329
4560.80 1315
4561.44 1359
4562.08 1326
4562.71 1339
4563.35 1327
4563.99 1344
4564.63 1327
4565.26 1368
4565.90 1395
4566.54 1409
4567.18 1385
4567.81 1406
4568.45 1446
4569.09 1500
4569.73 1435
4570.36 1396
4571.00 1476
4571.64 1437
4572.28 1390
4572.92 1373
4573.55 1461
4574.19 1435
4574.83 1425
4575.47 1465
4576.11 1421
4576.75 1426
4577.38 1409
4578.02 1419
4578.66 1410
4579.30 1325
4579.94 1325
4580.58 1330
4581.21 1383
4581.85 1469
4582.49 1413
4583.13 1403
4583.77 1477
4584.41 1495
4585.05 1506
4585.69 1476
4586.32 1444
4586.96 1405
4587.60 1501
4588.24 1606
4588.88 1668
4589.52 1729
4590.16 1792
4590.80 1930
4591.44 2151
4592.08 2392
4592.72 2424
4593.36 2477
4594.00 2411
4594.63 2287
4595.27 2128
4595.91 1940
4596.55 1795
4597.19 1693
4597.83 1701
4598.47 1577
4599.11 1602
4599.75 1589
4600.39 1562
4601.03 1595
4601.67 1611
4602.31 1616
4602.95 1604
4603.59 1609
4604.23 1630
4604.87 1599
4605.51 1585
4606.15 1570
4606.79 1567
4607.43 1524
4608.08 1423
4608.72 1405
4609.36 1452
4610.00 1411
4610.64 1445
4611.28 1399
4611.92 1384
4612.56 1354
4613.20 1365
4613.84 1355
4614.48 1378
4615.12 1408
4615.76 1397
4616.41 1403
4617.05 1332
4617.69 1322
4618.33 1326
4618.97 1346
4619.61 1338
4620.25 1273
4620.89 1249
4621.54 1270
4622.18 1276
4622.82 1224
4623.46 1235
4624.10 1252
4624.74 1236
4625.38 1225
4626.03 1204
4626.67 1296
4627.31 1177
4627.95 1251
4628.59 1289
4629.24 1247
4629.88 1225
4630.52 1288
4631.16 1376
4631.80 1446
4632.45 1505
4633.09 1604
4633.73 1573
4634.37 1536
4635.02 1565
4635.66 1444
4636.30 1445
4636.94 1442
4637.58 1408
4638.23 1404
4638.87 1424
4639.51 1422
4640.16 1408
4640.80 1431
4641.44 1437
4642.08 1460
4642.73 1379
4643.37 1347
4644.01 1394
4644.66 1345
4645.30 1365
4645.94 1361
4646.58 1361
4647.23 1382
4647.87 1362
4648.51 1377
4649.16 1304
4649.80 1317
4650.44 1339
4651.09 1282
4651.73 1379
4652.37 1377
4653.02 1387
4653.66 1400
4654.31 1398
4654.95 1410
4655.59 1396
4656.24 1337
4656.88 1372
4657.52 1382
4658.17 1312
4658.81 1354
4659.46 1283
4660.10 1271
4660.75 1335
4661.39 1312
4662.03 1303
4662.68 1310
4663.32 1267
4663.97 1226
4664.61 1281
4665.26 1260
4665.90 1222
4666.54 1234
4667.19 1253
4667.83 1191
4668.48 1205
4669.12 1191
4669.77 1168
4670.41 1230
4671.06 1243
4671.70 1186
4672.35 1166
4672.99 1201
4673.64 1201
4674.28 1164
4674.93 1212
4675.57 1229
4676.22 1271
4676.86 1220
4677.51 1262
4678.15 1380
4678.80 1350
4679.44 1252
4680.09 1278
4680.73 1293
4681.38 1242
4682.03 1272
4682.67 1295
4683.32 1351
4683.96 1330
4684.61 1310
4685.25 1298
4685.90 1302
4686.55 1308
4687.19 1362
4687.84 1319
4688.48 1297
4689.13 1314
4689.78 1373
4690.42 1396
4691.07 1459
4691.72 1518
4692.36 1550
4693.01 1484
4693.65 1512
4694.30 1519
4694.95 1570
4695.59 1696
4696.24 1710
4696.89 1656
4697.53 1677
4698.18 1682
4698.83 1651
4699.47 1697
4700.12 1814
4700.77 1790
4701.41 1772
4702.06 1735
4702.71 1782
4703.36 1665
4704.00 1607
4704.65 1607
4705.30 1571
4705.94 1590
4706.59 1559
4707.24 1475
4707.89 1580
4708.53 1561
4709.18 1495
4709.83 1503
4710.48 1524
4711.12 1490
4711.77 1490
4712.42 1465
4713.07 1452
4713.71 1555
4714.36 1557
4715.01 1609
4715.66 1601
4716.31 1587
4716.95 1523
4717.60 1508
4718.25 1511
4718.90 1599
4719.55 1636
4720.19 1701
4720.84 1765
4721.49 1844
4722.14 1935
4722.79 1931
4723.44 1995
4724.08 1843
4724.73 1827
4725.38 1807
4726.03 1863
4726.68 1982
4727.33 2052
4727.98 1959
4728.63 2017
4729.27 2046
4729.92 1929
4730.57 1879
4731.22 1679
4731.87 1670
4732.52 1680
4733.17 1592
4733.82 1559
4734.47 1552
4735.12 1498
4735.77 1543
4736.41 1454
4737.06 1467
4737.71 1466
4738.36 1447
4739.01 1442
4739.66 1501
4740.31 1542
4740.96 1592
4741.61 1549
4742.26 1494
4742.91 1500
4743.56 1538
4744.21 1560
4744.86 1538
4745.51 1496
4746.16 1520
4746.81 1520
4747.46 1500
4748.11 1479
4748.76 1591
4749.41 1554
4750.06 1536
4750.71 1591
4751.36 1589
4752.01 1665
4752.66 1641
4753.31 1741
4753.96 1731
4754.61 1714
4755.26 1708
4755.92 1720
4756.57 1685
4757.22 1632
4757.87 1686
4758.52 1689
4759.17 1750
4759.82 1843
4760.47 2081
4761.12 2234
4761.77 2254
4762.42 2386
4763.08 2464
4763.73 2375
4764.38 2263
4765.03 2163
4765.68 2031
4766.33 1916
4766.98 1708
4767.64 1708
4768.29 1695
4768.94 1668
4769.59 1686
4770.24 1631
4770.89 1662
4771.54 1558
4772.20 1529
4772.85 1556
4773.50 1553
4774.15 1581
4774.80 1645
4775.46 1575
4776.11 1606
4776.76 1525
4777.41 1550
4778.06 1522
4778.72 1547
4779.37 1551
4780.02 1483
4780.67 1537
4781.33 1535
4781.98 1550
4782.63 1536
4783.28 1516
4783.94 1477
4784.59 1474
4785.24 1411
4785.89 1445
4786.55 1486
4787.20 1565
4787.85 1503
4788.51 1491
4789.16 1514
4789.81 1574
4790.46 1551
4791.12 1671
4791.77 1702
4792.42 1671
4793.08 1698
4793.73 1601
4794.38 1604
4795.04 1667
4795.69 1625
4796.34 1686
4797.00 1637
4797.65 1684
4798.30 1773
4798.96 1927
4799.61 2004
4800.27 2138
4800.92 2268
4801.57 2333
4802.23 2276
4802.88 2232
4803.53 2203
4804.19 2103
4804.84 1944
4805.50 1840
4806.15 1862
4806.81 1838
4807.46 1704
4808.11 1757
4808.77 1672
4809.42 1703
4810.08 1721
4810.73 1712
4811.39 1683
4812.04 1661
4812.69 1693
4813.35 1714
4814.00 1750
4814.66 1758
4815.31 1726
4815.97 1773
4816.62 1806
4817.28 1818
4817.93 1833
4818.59 1868
4819.24 1840
4819.90 1863
4820.55 1927
4821.21 1896
4821.86 1963
4822.52 2053
4823.17 2155
4823.83 2132
4824.48 2134
4825.14 2190
4825.79 2173
4826.45 2037
4827.11 1989
4827.76 2082
4828.42 2049
4829.07 2023
4829.73 1977
4830.38 1904
4831.04 1946
4831.70 1969
4832.35 1935
4833.01 2027
4833.66 2122
4834.32 2180
4834.98 2176
4835.63 2226
4836.29 2247
4836.94 2295
4837.60 2379
4838.26 2386
4838.91 2360
4839.57 2420
4840.23 2455
4840.88 2412
4841.54 2466
4842.20 2511
4842.85 2435
4843.51 2459
4844.17 2546
4844.82 2515
4845.48 2564
4846.14 2673
4846.79 2636
4847.45 2691
4848.11 2709
4848.76 2774
4849.42 2926
4850.08 3220
4850.73 3478
4851.39 3510
4852.05 3425
4852.71 3401
4853.36 3305
4854.02 3320
4854.68 3186
4855.34 3196
4855.99 3273
4856.65 3302
4857.31 3649
4857.97 4049
4858.62 4471
4859.28 4708
4859.94 4640
4860.60 4592
4861.25 4300
4861.91 3954
4862.57 3823
4863.23 3499
4863.89 3311
4864.54 3229
4865.20 3115
4865.86 3154
4866.52 3159
4867.18 3157
4867.84 3407
4868.49 3341
4869.15 3256
4869.81 3224
4870.47 3224
4871.13 3059
4871.79 2840
4872.44 2726
4873.10 2730
4873.76 2640
4874.42 2708
4875.08 2570
4875.74 2490
4876.40 2519
4877.06 2528
4877.72 2530
4878.37 2551
4879.03 2710
4879.69 2666
4880.35 2696
4881.01 2617
4881.67 2474
4882.33 2374
4882.99 2401
4883.65 2339
4884.31 2250
4884.97 2176
4885.63 2263
4886.29 2245
4886.95 2129
4887.61 2084
4888.26 2100
4888.92 2053
4889.58 2073
4890.24 2024
4890.90 2024
4891.56 2063
4892.22 1988
4892.88 2078
4893.54 2138
4894.20 2101
4894.86 1944
4895.52 1922
4896.18 1973
4896.84 1926
4897.51 1852
4898.17 1870
4898.83 1923
4899.49 1936
4900.15 1902
4900.81 1971
4901.47 2002
4902.13 2021
4902.79 1892
4903.45 1838
4904.11 1824
4904.77 1752
4905.43 1697
4906.09 1661
4906.75 1738
4907.41 1686
4908.08 1667
4908.74 1589
4909.40 1633
4910.06 1604
4910.72 1570
4911.38 1590
4912.04 1608
4912.70 1623
4913.37 1582
4914.03 1496
4914.69 1481
4915.35 1465
4916.01 1471
4916.67 1432
4917.33 1410
4918.00 1455
4918.66 1497
4919.32 1443
4919.98 1485
4920.64 1410
4921.31 1429
4921.97 1433
4922.63 1448
4923.29 1422
4923.95 1399
4924.62 1481
4925.28 1452
4925.94 1390
4926.60 1438
4927.26 1459
4927.93 1429
4928.59 1439
4929.25 1472
4929.91 1473
4930.58 1409
4931.24 1420
4931.90 1439
4932.56 1507
4933.23 1538
4933.89 1460
4934.55 1429
4935.22 1451
4935.88 1408
4936.54 1432
4937.20 1384
4937.87 1401
4938.53 1436
4939.19 1423
4939.86 1449
4940.52 1356
4941.18 1304
4941.85 1346
4942.51 1365
4943.17 1367
4943.84 1433
4944.50 1412
4945.16 1347
4945.83 1365
4946.49 1336
4947.15 1410
4947.82 1367
4948.48 1297
4949.15 1269
4949.81 1235
4950.47 1242
4951.14 1258
4951.80 1250
4952.47 1291
4953.13 1272
4953.79 1313
4954.46 1369
4955.12 1252
4955.79 1307
4956.45 1335
4957.11 1332
4957.78 1337
4958.44 1387
4959.11 1345
4959.77 1422
4960.44 1547
4961.10 1577
4961.77 1639
4962.43 1639
4963.10 1715
4963.76 1808
4964.42 1818
4965.09 1865
4965.75 1845
4966.42 1705
4967.08 1658
4967.75 1602
4968.41 1467
4969.08 1424
4969.74 1439
4970.41 1405
4971.08 1310
4971.74 1347
4972.41 1401
4973.07 1441
4973.74 1408
4974.40 1467
4975.07 1505
4975.73 1481
4976.40 1563
4977.06 1622
4977.73 1594
4978.40 1530
4979.06 1517
4979.73 1513
4980.39 1485
4981.06 1434
4981.73 1380
4982.39 1349
4983.06 1303
4983.72 1282
4984.39 1297
4985.06 1272
4985.72 1303
4986.39 1283
4987.05 1263
4987.72 1279
4988.39 1240
4989.05 1222
4989.72 1237
4990.39 1179
4991.05 1212
4991.72 1184
4992.39 1158
4993.05 1201
4993.72 1210
4994.39 1196
4995.05 1227
4995.72 1219
4996.39 1206
4997.05 1196
4997.72 1180
4998.39 1201
4999.06 1262
4999.72 1193
5000.39 1148
5001.06 1215
5001.73 1153
5002.39 1141
5003.06 1211
5003.73 1156
5004.39 1185
5005.06 1163
5005.73 1122
5006.40 1120
5007.07 1176
5007.73 1155
5008.40 1073
5009.07 1114
5009.74 1178
5010.40 1196
5011.07 1184
5011.74 1167
5012.41 1223
5013.08 1155
5013.74 1107
5014.41 1142
5015.08 1190
5015.75 1204
5016.42 1154
5017.09 1177
5017.75 1116
5018.42 1093
5019.09 1109
5019.76 1098
5020.43 1108
5021.10 1124
5021.76 1157
5022.43 1142
5023.10 1099
5023.77 1144
5024.44 1141
5025.11 1178
5025.78 1135
5026.45 1111
5027.12 1102
5027.78 1095
5028.45 1118
5029.12 1133
5029.79 1091
5030.46 1069
5031.13 1102
5031.80 1104
5032.47 1136
5033.14 1088
5033.81 1044
5034.48 1093
5035.15 1086
5035.82 1070
5036.49 1067
5037.16 1083
5037.83 1112
5038.50 1110
5039.16 1099
5039.83 1063
5040.50 1065
5041.17 1095
5041.84 1092
5042.51 1097
5043.18 1031
5043.85 1051
5044.52 1083
5045.20 1085
5045.87 1089
5046.54 1044
5047.21 1069
5047.88 1091
5048.55 1082
5049.22 1166
5049.89 1162
5050.56 1142
5051.23 1098
5051.90 1144
5052.57 1134
5053.24 1103
5053.91 1074
5054.58 1103
5055.25 1101
5055.92 1094
5056.60 1116
5057.27 1101
5057.94 1036
5058.61 1105
5059.28 1077
5059.95 1130
5060.62 1109
5061.29 1099
5061.96 1118
5062.64 1123
5063.31 1117
5063.98 1075
5064.65 1136
5065.32 1116
5065.99 1095
5066.66 1080
5067.34 1045
5068.01 1063
5068.68 1121
5069.35 1124
5070.02 1119
5070.70 1130
5071.37 1132
5072.04 1165
5072.71 1106
5073.38 1119
5074.06 1129
5074.73 1128
5075.40 1156
5076.07 1152
5076.74 1184
5077.42 1157
5078.09 1205
5078.76 1233
5079.43 1287
5080.11 1302
5080.78 1238
5081.45 1261
5082.12 1265
5082.80 1214
5083.47 1225
5084.14 1287
5084.82 1250
5085.49 1207
5086.16 1230
5086.83 1162
5087.51 1235
5088.18 1164
5088.85 1208
5089.53 1337
5090.20 1359
5090.87 1347
5091.55 1371
5092.22 1375
5092.89 1325
5093.57 1371
5094.24 1298
5094.91 1248
5095.59 1256
5096.26 1233
5096.93 1210
5097.61 1185
5098.28 1189
5098.96 1174
5099.63 1227
5100.30 1250
5100.98 1163
5101.65 1168
5102.32 1186
5103.00 1175
5103.67 1203
5104.35 1263
5105.02 1264
5105.70 1180
5106.37 1228
5107.04 1239
5107.72 1219
5108.39 1237
5109.07 1179
5109.74 1237
5110.42 1189
5111.09 1199
5111.77 1184
5112.44 1192
5113.11 1200
5113.79 1171
5114.46 1201
5115.14 1262
5115.81 1268
5116.49 1288
5117.16 1296
5117.84 1355
5118.51 1481
5119.19 1609
5119.86 1626
5120.54 1632
5121.21 1750
5121.89 1720
5122.57 1598
5123.24 1543
5123.92 1490
5124.59 1434
5125.27 1415
5125.94 1319
5126.62 1339
5127.29 1331
5127.97 1291
5128.64 1262
5129.32 1215
5130.00 1236
5130.67 1300
5131.35 1369
5132.02 1229
5132.70 1305
5133.38 1283
5134.05 1257
5134.73 1274
5135.40 1263
5136.08 1238
5136.76 1234
5137.43 1243
5138.11 1287
5138.79 1291
5139.46 1293
5140.14 1293
5140.82 1235
5141.49 1168
5142.17 1157
5142.85 1238
5143.52 1220
5144.20 1157
5144.88 1132
5145.55 1116
5146.23 1116
5146.91 1036
5147.58 1161
5148.26 1128
5148.94 1125
5149.61 1100
5150.29 1133
5150.97 1184
5151.65 1112
5152.32 1075
5153.00 1081
5153.68 1083
5154.36 1138
5155.03 1141
5155.71 1109
5156.39 1111
5157.07 1083
5157.74 1139
5158.42 1187
5159.10 1128
5159.78 1162
5160.45 1196
5161.13 1183
5161.81 1187
5162.49 1161
5163.17 1130
5163.84 1124
5164.52 1161
5165.20 1211
5165.88 1247
5166.56 1234
5167.24 1250
5167.91 1267
5168.59 1220
5169.27 1130
5169.95 1114
5170.63 1118
5171.31 1061
5171.98 1029
5172.66 1089
5173.34 1042
5174.02 1035
5174.70 1070
5175.38 1108
5176.06 1110
5176.74 1092
5177.41 1070
5178.09 1108
5178.77 1138
5179.45 1155
5180.13 1169
5180.81 1099
5181.49 1147
5182.17 1148
5182.85 1122
5183.53 1083
5184.21 1074
5184.89 1103
5185.57 1059
5186.24 1016
5186.92 1037
5187.60 1041
5188.28 1041
5188.96 1094
5189.64 1025
5190.32 1041
5191.00 1103
5191.68 1094
5192.36 1114
5193.04 1084
5193.72 1087
5194.40 1064
5195.08 971
5195.76 1027
5196.44 1079
5197.12 1006
5197.80 1026
5198.48 994
5199.16 1024
5199.84 1040
5200.52 1063
5201.21 1040
5201.89 1097
5202.57 1111
5203.25 992
5203.93 1040
5204.61 1054
5205.29 1025
5205.97 1018
5206.65 1034
5207.33 1016
5208.01 1058
5208.69 1080
5209.37 1115
5210.06 1085
5210.74 1132
5211.42 1194
5212.10 1180
5212.78 1100
5213.46 1114
5214.14 1137
5214.82 1135
5215.51 1195
5216.19 1177
5216.87 1161
5217.55 1233
5218.23 1174
5218.91 1129
5219.60 1143
5220.28 1149
5220.96 1210
5221.64 1180
5222.32 1243
5223.00 1278
5223.69 1288
5224.37 1306
5225.05 1285
5225.73 1258
5226.41 1173
5227.10 1145
5227.78 1152
5228.46 1078
5229.14 1149
5229.83 1102
5230.51 1114
5231.19 1052
5231.87 1118
5232.56 1118
5233.24 1130
5233.92 1152
5234.60 1209
5235.29 1159
5235.97 1173
5236.65 1183
5237.34 1218
5238.02 1201
5238.70 1219
5239.38 1199
5240.07 1213
5240.75 1263
5241.43 1362
5242.12 1376
5242.80 1303
5243.48 1256
5244.17 1323
5244.85 1268
5245.53 1262
5246.22 1190
5246.90 1214
5247.58 1093
5248.27 1116
5248.95 1145
5249.63 1165
5250.32 1169
5251.00 1188
5251.69 1258
5252.37 1235
5253.05 1288
5253.74 1272
5254.42 1280
5255.11 1243
5255.79 1189
5256.47 1190
5257.16 1195
5257.84 1136
5258.53 1124
5259.21 1152
5259.89 1162
5260.58 1163
5261.26 1244
5261.95 1219
5262.63 1268
5263.32 1288
5264.00 1224
5264.69 1290
5265.37 1212
5266.06 1185
5266.74 1209
5267.43 1230
5268.11 1170
5268.79 1178
5269.48 1174
5270.16 1164
5270.85 1145
5271.53 1128
5272.22 1168
5272.91 1178
5273.59 1155
5274.28 1156
5274.96 1150
5275.65 1204
5276.33 1197
5277.02 1205
5277.70 1171
5278.39 1196
5279.07 1180
5279.76 1212
5280.45 1205
5281.13 1156
5281.82 1193
5282.50 1226
5283.19 1217
5283.87 1156
5284.56 1138
5285.25 1188
5285.93 1143
5286.62 1167
5287.30 1116
5287.99 1160
5288.68 1140
5289.36 1107
5290.05 1094
5290.74 1118
5291.42 1131
5292.11 1109
5292.79 1182
5293.48 1137
5294.17 1113
5294.85 1146
5295.54 1192
5296.23 1226
5296.91 1227
5297.60 1184
5298.29 1266
5298.98 1306
5299.66 1340
5300.35 1399
5301.04 1324
5301.72 1349
5302.41 1397
5303.10 1406
5303.78 1546
5304.47 1602
5305.16 1767
5305.85 1820
5306.53 1832
5307.22 1844
5307.91 1794
5308.60 1671
5309.28 1638
5309.97 1639
5310.66 1644
5311.35 1712
5312.03 1793
5312.72 1843
5313.41 1831
5314.10 1959
5314.79 2023
5315.47 2003
5316.16 1998
5316.85 1977
5317.54 1951
5318.23 1913
5318.91 1865
5319.60 1706
5320.29 1786
5320.98 1793
5321.67 1736
5322.36 1664
5323.04 1512
5323.73 1448
5324.42 1426
5325.11 1440
5325.80 1317
5326.49 1324
5327.18 1327
5327.86 1297
5328.55 1271
5329.24 1271
5329.93 1214
5330.62 1278
5331.31 1234
5332.00 1223
5332.69 1223
5333.38 1219
5334.06 1165
5334.75 1161
5335.44 1181
5336.13 1236
5336.82 1163
5337.51 1109
5338.20 1099
5338.89 1098
5339.58 1125
5340.27 1128
5340.96 1143
5341.65 1126
5342.34 1159
5343.03 1162
5343.72 1182
5344.41 1179
5345.10 1210
5345.79 1198
5346.48 1227
5347.17 1275
5347.86 1327
5348.55 1314
5349.24 1432
5349.93 1535
5350.62 1446
5351.31 1502
5352.00 1441
5352.69 1389
5353.38 1395
5354.07 1415
5354.76 1418
5355.45 1306
5356.14 1215
5356.83 1200
5357.52 1196
5358.21 1150
5358.90 1141
5359.59 1179
5360.29 1186
5360.98 1109
5361.67 1096
5362.36 1157
5363.05 1173
5363.74 1154
5364.43 1164
5365.12 1136
5365.81 1173
5366.50 1181
5367.20 1128
5367.89 1093
5368.58 1130
5369.27 1164
5369.96 1153
5370.65 1125
5371.34 1120
5372.04 1102
5372.73 1133
5373.42 1071
5374.11 1088
5374.80 1105
5375.49 1099
5376.19 1106
5376.88 1055
5377.57 1045
5378.26 1115
5378.95 1135
5379.65 1129
5380.34 1133
5381.03 1104
5381.72 1078
5382.42 1069
5383.11 1104
5383.80 1112
5384.49 1095
5385.19 1109
5385.88 1092
5386.57 1107
5387.26 1149
5387.96 1189
5388.65 1201
5389.34 1166
5390.03 1247
5390.73 1234
5391.42 1238
5392.11 1198
5392.80 1240
5393.50 1287
5394.19 1245
5394.88 1212
5395.58 1223
5396.27 1177
5396.96 1163
5397.66 1126
5398.35 1137
5399.04 1113
5399.74 1046
5400.43 1032
5401.12 1078
5401.82 1107
5402.51 1110
5403.20 1054
5403.90 1112
5404.59 1142
5405.29 1165
5405.98 1130
5406.67 1211
5407.37 1179
5408.06 1186
5408.75 1247
5409.45 1159
5410.14 1139
5410.84 1152
5411.53 1072
5412.23 1144
5412.92 1121
5413.61 1161
5414.31 1128
5415.00 1111
5415.70 1164
5416.39 1195
5417.09 1190
5417.78 1183
5418.47 1205
5419.17 1204
5419.86 1156
5420.56 1236
5421.25 1249
5421.95 1349
5422.64 1287
5423.34 1247
5424.03 1244
5424.73 1217
5425.42 1230
5426.12 1194
5426.81 1206
5427.51 1207
5428.20 1199
5428.90 1220
5429.59 1212
5430.29 1177
5430.99 1177
5431.68 1209
5432.38 1219
5433.07 1201
5433.77 1276
5434.46 1235
5435.16 1266
5435.85 1278
5436.55 1280
5437.25 1346
5437.94 1360
5438.64 1374
5439.33 1317
5440.03 1310
5440.73 1259
5441.42 1311
5442.12 1310
5442.81 1256
5443.51 1298
5444.21 1379
5444.90 1409
5445.60 1450
5446.29 1484
5446.99 1590
5447.69 1738
5448.38 1807
5449.08 1848
5449.78 1855
5450.47 1908
5451.17 1823
5451.87 1675
5452.56 1602
5453.26 1557
5453.96 1522
5454.65 1428
5455.35 1393
5456.05 1420
5456.75 1402
5457.44 1412
5458.14 1446
5458.84 1392
5459.53 1391
5460.23 1443
5460.93 1479
5461.63 1431
5462.32 1449
5463.02 1512
5463.72 1570
5464.42 1460
5465.11 1502
5465.81 1516
5466.51 1538
5467.21 1554
5467.90 1538
5468.60 1579
5469.30 1611
5470.00 1543
5470.70 1540
5471.39 1626
5472.09 1590
5472.79 1687
5473.49 1756
5474.19 1775
5474.88 1758
5475.58 1800
5476.28 1872
5476.98 1902
5477.68 1994
5478.38 2105
5479.07 2273
5479.77 2515
5480.47 3068
5481.17 3271
5481.87 3359
5482.57 3375
5483.27 3216
5483.96 2922
5484.66 2675
5485.36 2523
5486.06 2306
5486.76 2206
5487.46 2220
5488.16 2089
5488.86 2161
5489.56 2089
5490.26 2074
5490.96 2065
5491.65 2144
5492.35 2174
5493.05 2090
5493.75 2231
5494.45 2265
5495.15 2282
5495.85 2432
5496.55 2279
5497.25 2387
5497.95 2445
5498.65 2729
5499.35 2987
5500.05 3538
5500.75 4095
5501.45 4670
5502.15 4994
5502.85 5360
5503.55 5050
5504.25 4357
5504.95 3819
5505.65 3282
5506.35 2836
5507.05 2541
5507.75 2370
5508.45 2233
5509.15 2096
5509.85 2002
5510.55 1973
5511.25 1935
5511.95 1838
5512.65 1834
5513.35 1855
5514.05 1830
5514.76 1881
5515.46 1899
5516.16 1911
5516.86 1857
5517.56 1828
5518.26 1802
5518.96 1785
5519.66 1838
5520.36 1823
5521.06 1820
5521.77 1826
5522.47 1778
5523.17 1691
5523.87 1654
5524.57 1572
5525.27 1615
5525.97 1595
5526.67 1535
5527.38 1544
5528.08 1499
5528.78 1490
5529.48 1416
5530.18 1415
5530.88 1453
5531.59 1398
5532.29 1355
5532.99 1415
5533.69 1426
5534.39 1464
5535.10 1462
5535.80 1445
5536.50 1412
5537.20 1388
5537.90 1372
5538.61 1390
5539.31 1425
5540.01 1410
5540.71 1386
5541.42 1288
5542.12 1327
5542.82 1360
5543.52 1375
5544.23 1348
5544.93 1355
5545.63 1270
5546.33 1303
5547.04 1341
5547.74 1248
5548.44 1286
5549.15 1299
5549.85 1307
5550.55 1289
5551.26 1274
5551.96 1279
5552.66 1246
5553.36 1247
5554.07 1265
5554.77 1245
5555.47 1371
5556.18 1302
5556.88 1216
5557.58 1240
5558.29 1267
5558.99 1275
5559.70 1302
5560.40 1310
5561.10 1273
5561.81 1299
5562.51 1317
5563.21 1337
5563.92 1335
5564.62 1358
5565.33 1354
5566.03 1342
5566.73 1313
5567.44 1301
5568.14 1296
5568.85 1260
5569.55 1273
5570.25 1246
5570.96 1237
5571.66 1324
5572.37 1282
5573.07 1285
5573.78 1307
5574.48 1300
5575.19 1288
5575.89 1336
5576.59 1330
5577.30 1321
5578.00 1311
5578.71 1229
5579.41 1273
5580.12 1222
5580.82 1236
5581.53 1292
5582.23 1263
5582.94 1175
5583.64 1206
5584.35 1156
5585.05 1213
5585.76 1206
5586.46 1220
5587.17 1232
5587.88 1177
5588.58 1221
5589.29 1228
5589.99 1133
5590.70 1166
5591.40 1142
5592.11 1203
5592.81 1255
5593.52 1222
5594.23 1136
5594.93 1125
5595.64 1146
5596.34 1129
5597.05 1050
5597.76 1117
5598.46 1145
5599.17 1168
5599.87 1120
5600.58 1172
5601.29 1104
5601.99 1106
5602.70 1124
5603.41 1137
5604.11 1177
5604.82 1166
5605.52 1185
5606.23 1197
5606.94 1130
5607.64 1180
5608.35 1129
5609.06 1142
5609.76 1155
5610.47 1126
5611.18 1139
5611.88 1079
5612.59 1153
5613.30 1160
5614.01 1191
5614.71 1164
5615.42 1172
5616.13 1180
5616.83 1146
5617.54 1190
5618.25 1169
5618.96 1122
5619.66 1161
5620.37 1211
5621.08 1201
5621.79 1191
5622.49 1156
5623.20 1154
5623.91 1151
5624.62 1181
5625.32 1184
5626.03 1178
5626.74 1187
5627.45 1228
5628.16 1226
5628.86 1239
5629.57 1281
5630.28 1265
5630.99 1209
5631.70 1231
5632.40 1274
5633.11 1314
5633.82 1332
5634.53 1273
5635.24 1334
5635.95 1384
5636.65 1335
5637.36 1404
5638.07 1417
5638.78 1446
5639.49 1389
5640.20 1520
5640.91 1498
5641.61 1484
5642.32 1454
5643.03 1465
5643.74 1376
5644.45 1359
5645.16 1377
5645.87 1357
5646.58 1290
5647.29 1241
5648.00 1314
5648.70 1241
5649.41 1252
5650.12 1307
5650.83 1297
5651.54 1265
5652.25 1242
5652.96 1289
5653.67 1326
5654.38 1318
5655.09 1301
5655.80 1344
5656.51 1413
5657.22 1369
5657.93 1353
5658.64 1443
5659.35 1454
5660.06 1480
5660.77 1429
5661.48 1402
5662.19 1442
5662.90 1444
5663.61 1431
5664.32 1427
5665.03 1386
5665.74 1359
5666.45 1371
5667.16 1366
5667.87 1325
5668.58 1380
5669.29 1397
5670.00 1499
5670.71 1515
5671.42 1636
5672.13 1664
5672.84 1775
5673.56 1771
5674.27 1706
5674.98 1615
5675.69 1464
5676.40 1412
5677.11 1354
5677.82 1326
5678.53 1275
5679.24 1311
5679.95 1286
5680.67 1295
5681.38 1326
5682.09 1315
5682.80 1351
5683.51 1316
5684.22 1286
5684.93 1267
5685.65 1311
5686.36 1351
5687.07 1284
5687.78 1227
5688.49 1274
5689.20 1314
5689.92 1236
5690.63 1215
5691.34 1182
5692.05 1198
5692.76 1171
5693.47 1222
5694.19 1218
5694.90 1208
5695.61 1196
5696.32 1144
5697.04 1167
5697.75 1173
5698.46 1252
5699.17 1216
5699.89 1150
5700.60 1162
5701.31 1218
5702.02 1153
5702.74 1127
5703.45 1174
5704.16 1219
5704.87 1161
5705.59 1176
5706.30 1185
5707.01 1201
5707.72 1270
5708.44 1199
5709.15 1183
5709.86 1238
5710.58 1203
5711.29 1132
5712.00 1145
5712.72 1146
5713.43 1144
5714.14 1121
5714.86 1121
5715.57 1105
5716.28 1026
5717.00 1097
5717.71 1157
5718.42 1141
5719.14 1089
5719.85 1059
5720.56 1114
5721.28 1205
5721.99 1125
5722.71 1179
5723.42 1171
5724.13 1183
5724.85 1207
5725.56 1162
5726.28 1210
5726.99 1205
5727.70 1231
5728.42 1188
5729.13 1191
5729.85 1175
5730.56 1176
5731.28 1174
5731.99 1199
5732.70 1131
5733.42 1161
5734.13 1140
5734.85 1131
5735.56 1075
5736.28 1138
5736.99 1145
5737.71 1129
5738.42 1151
5739.14 1084
5739.85 1109
5740.57 1101
5741.28 1095
5742.00 1127
5742.71 1177
5743.43 1177
5744.14 1193
5744.86 1168
5745.57 1163
5746.29 1140
5747.00 1150
5747.72 1186
5748.43 1120
5749.15 1125
5749.87 1135
5750.58 1160
5751.30 1124
5752.01 1181
5752.73 1152
5753.44 1151
5754.16 1224
5754.88 1239
5755.59 1251
5756.31 1236
5757.02 1248
5757.74 1330
5758.46 1280
5759.17 1224
5759.89 1341
5760.60 1442
5761.32 1404
5762.04 1329
5762.75 1319
5763.47 1374
5764.19 1413
5764.90 1433
5765.62 1435
5766.34 1404
5767.05 1417
5767.77 1497
5768.49 1663
5769.20 1844
5769.92 2085
5770.64 2547
5771.35 2842
5772.07 2821
5772.79 2814
5773.50 2655
5774.22 2426
5774.94 2109
5775.65 1898
5776.37 1720
5777.09 1614
5777.81 1512
5778.52 1503
5779.24 1487
5779.96 1446
5780.68 1457
5781.39 1442
5782.11 1408
5782.83 1537
5783.55 1491
5784.26 1430
5784.98 1482
5785.70 1461
5786.42 1449
5787.14 1429
5787.85 1423
5788.57 1415
5789.29 1403
5790.01 1414
5790.73 1351
5791.44 1403
5792.16 1354
5792.88 1321
5793.60 1318
5794.32 1292
5795.03 1258
5795.75 1286
5796.47 1265
5797.19 1299
5797.91 1254
5798.63 1306
5799.35 1255
5800.06 1238
5800.78 1294
5801.50 1369
5802.22 1303
5802.94 1282
5803.66 1334
5804.38 1251
5805.10 1263
5805.82 1284
5806.53 1200
5807.25 1239
5807.97 1239
5808.69 1256
5809.41 1223
5810.13 1200
5810.85 1240
5811.57 1294
5812.29 1248
5813.01 1210
5813.73 1147
5814.45 1145
5815.17 1120
5815.89 1175
5816.61 1127
5817.33 1095
5818.05 1145
5818.77 1157
5819.49 1150
5820.20 1206
5820.92 1184
5821.64 1130
5822.36 1180
5823.09 1215
5823.81 1180
5824.53 1164
5825.25 1185
5825.97 1210
5826.69 1244
5827.41 1135
5828.13 1185
5828.85 1122
5829.57 1116
5830.29 1173
5831.01 1196
5831.73 1165
5832.45 1176
5833.17 1206
5833.89 1184
5834.61 1206
5835.33 1173
5836.05 1160
5836.78 1141
5837.50 1170
5838.22 1189
5838.94 1126
5839.66 1120
5840.38 1121
5841.10 1132
5841.82 1123
5842.54 1111
5843.27 1131
5843.99 1114
5844.71 1135
5845.43 1188
5846.15 1160
5846.87 1142
5847.59 1100
5848.32 1142
5849.04 1089
5849.76 1120
5850.48 1092
5851.20 1157
5851.93 1152
5852.65 1175
5853.37 1167
5854.09 1154
5854.81 1151
5855.54 1149
5856.26 1195
5856.98 1166
5857.70 1218
5858.42 1180
5859.15 1197
5859.87 1184
5860.59 1125
5861.31 1186
5862.04 1175
5862.76 1155
5863.48 1169
5864.20 1168
5864.93 1155
5865.65 1161
5866.37 1244
5867.10 1175
5867.82 1230
5868.54 1225
5869.26 1153
5869.99 1195
5870.71 1201
5871.43 1160
5872.16 1188
5872.88 1213
5873.60 1215
5874.33 1132
5875.05 1165
5875.77 1139
5876.50 1158
5877.22 1165
5877.94 1205
5878.67 1324
5879.39 1339
5880.11 1315
5880.84 1336
5881.56 1342
5882.28 1308
5883.01 1303
5883.73 1317
5884.46 1333
5885.18 1329
5885.90 1307
5886.63 1321
5887.35 1380
5888.08 1380
5888.80 1374
5889.52 1323
5890.25 1281
5890.97 1295
5891.70 1258
5892.42 1272
5893.15 1284
5893.87 1268
5894.59 1316
5895.32 1310
5896.04 1341
5896.77 1325
5897.49 1258
5898.22 1317
5898.94 1250
5899.67 1241
5900.39 1253
5901.12 1293
5901.84 1341
5902.57 1409
5903.29 1376
5904.02 1374
5904.74 1404
5905.47 1407
5906.19 1386
5906.92 1368
5907.64 1388
5908.37 1428
5909.09 1412
5909.82 1383
5910.55 1412
5911.27 1417
5912.00 1431
5912.72 1453
5913.45 1445
5914.17 1485
5914.90 1440
5915.63 1418
5916.35 1533
5917.08 1530
5917.80 1507
5918.53 1548
5919.25 1538
5919.98 1550
5920.71 1537
5921.43 1626
5922.16 1594
5922.89 1581
5923.61 1621
5924.34 1705
5925.06 1696
5925.79 1705
5926.52 1702
5927.24 1726
5927.97 1767
5928.70 1793
5929.42 1733
5930.15 1773
5930.88 1819
5931.60 1850
5932.33 1866
5933.06 1910
5933.78 1928
5934.51 1968
5935.24 1979
5935.97 1996
5936.69 2044
5937.42 2092
5938.15 2100
5938.87 2092
5939.60 2123
5940.33 2165
5941.06 2208
5941.78 2220
5942.51 2285
5943.24 2318
5943.97 2391
5944.69 2433
5945.42 2420
5946.15 2627
5946.88 2616
5947.60 2627
5948.33 2702
5949.06 2817
5949.79 2829
5950.52 2930
5951.24 3160
5951.97 3465
5952.70 3749
5953.43 4019
5954.16 4192
5954.88 4496
5955.61 4385
5956.34 4178
5957.07 3958
5957.80 3880
5958.53 3796
5959.25 3699
5959.98 3649
5960.71 3612
5961.44 3533
5962.17 3553
5962.90 3627
5963.63 3733
5964.36 3717
5965.08 3806
5965.81 4207
5966.54 4605
5967.27 4885
5968.00 5300
5968.73 5354
5969.46 5242
5970.19 5213
5970.92 5165
5971.65 4971
5972.37 4890
5973.10 4768
5973.83 4587
5974.56 4603
5975.29 4540
5976.02 4577
5976.75 4558
5977.48 4516
5978.21 4561
5978.94 4621
5979.67 4887
5980.40 4970
5981.13 5234
5981.86 5324
5982.59 5529
5983.32 5671
5984.05 5721
5984.78 5634
5985.51 5666
5986.24 5725
5986.97 5749
5987.70 5699
5988.43 5617
5989.16 5679
5989.89 5690
5990.62 5584
5991.35 5684
5992.08 5628
5992.81 5732
5993.54 5815
5994.27 6018
5995.00 6071
5995.74 6228
5996.47 6351
5997.20 6533
5997.93 6655
5998.66 6661
5999.39 6714
6000.12 6605
6000.85 6694
6001.58 6579
6002.31 6477
6003.04 6388
6003.78 6284
6004.51 6092
6005.24 6104
6005.97 6045
6006.70 6063
6007.43 6053
6008.16 6207
6008.90 6751
6009.63 7380
6010.36 8584
6011.09 10407
6011.82 12794
6012.55 15782
6013.29 18931
6014.02 21573
6014.75 23479
6015.48 24282
6016.21 23957
6016.95 22751
6017.68 20812
6018.41 18405
6019.14 15972
6019.87 13796
6020.61 11707
6021.34 10031
6022.07 8655
6022.80 7707
6023.54 6894
6024.27 6376
6025.00 5879
6025.73 5638
6026.47 5418
6027.20 5304
6027.93 5137
6028.66 5173
6029.40 5311
6030.13 5508
6030.86 5580
6031.59 5602
6032.33 5442
6033.06 5231
6033.79 4702
6034.53 4461
6035.26 4303
6035.99 4044
6036.73 3934
6037.46 3904
6038.19 3845
6038.93 3815
6039.66 3830
6040.39 3973
6041.13 4050
6041.86 4047
6042.59 4058
6043.33 4147
6044.06 4089
6044.79 4115
6045.53 4294
6046.26 4305
6047.00 4364
6047.73 4388
6048.46 4446
6049.20 4614
6049.93 4733
6050.67 4952
6051.40 5229
6052.13 5604
6052.87 5990
6053.60 6274
6054.34 6421
6055.07 6368
6055.81 6208
6056.54 5847
6057.27 5630
6058.01 5393
6058.74 5143
6059.48 4961
6060.21 4803
6060.95 4636
6061.68 4562
6062.42 4623
6063.15 4442
6063.89 4420
6064.62 4367
6065.36 4365
6066.09 4265
6066.83 4071
6067.56 4015
6068.30 4009
6069.03 4024
6069.77 3938
6070.50 3791
6071.24 3887
6071.97 3817
6072.71 3758
6073.44 3747
6074.18 3686
6074.91 3676
6075.65 3671
6076.39 3707
6077.12 3672
6077.86 3640
6078.59 3599
6079.33 3528
6080.06 3495
6080.80 3381
6081.54 3311
6082.27 3324
6083.01 3217
6083.74 3171
6084.48 3078
6085.22 3003
6085.95 3009
6086.69 3049
6087.42 3046
6088.16 2957
6088.90 2939
6089.63 3105
6090.37 3144
6091.11 3123
6091.84 3117
6092.58 3148
6093.32 3197
6094.05 3162
6094.79 3146
6095.53 3063
6096.26 3043
6097.00 2983
6097.74 2869
6098.47 2835
6099.21 2850
6099.95 2826
6100.69 2807
6101.42 2784
6102.16 2750
6102.90 2754
6103.63 2775
6104.37 2784
6105.11 2712
6105.85 2755
6106.58 2699
6107.32 2637
6108.06 2573
6108.80 2642
6109.53 2640
6110.27 2717
6111.01 2741
6111.75 2667
6112.49 2639
6113.22 2736
6113.96 2836
6114.70 2884
6115.44 2942
6116.17 2976
6116.91 3009
6117.65 3108
6118.39 3152
6119.13 3114
6119.87 3098
6120.60 2994
6121.34 3024
6122.08 2966
6122.82 2986
6123.56 2953
6124.30 2876
6125.03 2933
6125.77 2993
6126.51 2969
6127.25 3006
6127.99 3005
6128.73 2990
6129.47 2925
6130.21 2840
6130.94 2951
6131.68 3006
6132.42 2983
6133.16 2887
6133.90 2891
6134.64 2900
6135.38 2957
6136.12 3061
6136.86 3098
6137.60 3140
6138.34 3333
6139.08 3451
6139.81 3499
6140.55 3582
6141.29 3613
6142.03 3620
6142.77 3644
6143.51 3712
6144.25 3674
6144.99 3627
6145.73 3603
6146.47 3627
6147.21 3622
6147.95 3619
6148.69 3499
6149.43 3483
6150.17 3574
6150.91 3551
6151.65 3562
6152.39 3519
6153.13 3583
6153.87 3613
6154.61 3666
6155.35 3774
6156.09 3772
6156.83 3865
6157.58 3843
6158.32 3911
6159.06 4001
6159.80 3993
6160.54 4023
6161.28 4076
6162.02 4202
6162.76 4302
6163.50 4482
6164.24 4711
6164.98 5021
6165.72 5240
6166.46 5602
6167.21 5688
6167.95 5908
6168.69 5971
6169.43 6042
6170.17 5941
6170.91 5843
6171.65 5793
6172.39 5682
6173.14 5519
6173.88 5466
6174.62 5357
6175.36 5388
6176.10 5207
6176.84 5243
6177.59 5314
6178.33 5542
6179.07 5862
6179.81 6388
6180.55 7292
6181.30 8439
6182.04 9771
6182.78 11333
6183.52 12614
6184.26 13255
6185.01 13462
6185.75 13441
6186.49 12650
6187.23 11738
6187.97 10794
6188.72 9872
6189.46 8944
6190.20 8082
6190.94 7799
6191.69 7389
6192.43 7087
6193.17 6893
6193.92 6920
6194.66 6686
6195.40 6571
6196.14 6625
6196.89 6568
6197.63 6563
6198.37 6415
6199.12 6476
6199.86 6366
6200.60 6346
6201.34 6410
6202.09 6381
6202.83 6329
6203.57 6416
6204.32 6820
6205.06 7702
6205.80 8944
6206.55 11239
6207.29 14227
6208.03 18117
6208.78 22273
6209.52 26199
6210.27 28812
6211.01 29607
6211.75 29046
6212.50 26867
6213.24 24714
6213.98 21549
6214.73 18408
6215.47 15548
6216.22 13072
6216.96 11062
6217.71 9422
6218.45 8295
6219.19 7326
6219.94 6748
6220.68 6275
6221.43 5817
6222.17 5601
6222.92 5445
6223.66 5328
6224.40 5279
6225.15 5129
6225.89 4946
6226.64 4742
6227.38 4524
6228.13 4347
6228.87 4083
6229.62 3815
6230.36 3652
6231.11 3564
6231.85 3522
6232.60 3458
6233.34 3437
6234.09 3402
6234.83 3409
6235.58 3417
6236.32 3480
6237.07 3530
6237.81 3671
6238.56 3826
6239.30 3919
6240.05 4107
6240.80 4316
6241.54 4568
6242.29 4716
6243.03 4520
6243.78 4534
6244.52 4517
6245.27 4497
6246.02 4538
6246.76 4652
6247.51 4848
6248.25 4917
6249.00 4944
6249.75 4932
6250.49 4871
6251.24 4704
6251.98 4674
6252.73 4570
6253.48 4370
6254.22 4085
6254.97 4023
6255.72 3959
6256.46 3865
6257.21 3794
6257.95 3778
6258.70 3843
6259.45 3808
6260.19 3742
6260.94 3718
6261.69 3616
6262.43 3619
6263.18 3590
6263.93 3545
6264.68 3621
6265.42 3548
6266.17 3476
6266.92 3422
6267.66 3397
6268.41 3404
6269.16 3390
6269.91 3444
6270.65 3460
6271.40 3463
6272.15 3400
6272.89 3488
6273.64 3484
6274.39 3400
6275.14 3408
6275.88 3447
6276.63 3439
6277.38 3526
6278.13 3521
6278.88 3454
6279.62 3513
6280.37 3362
6281.12 3322
6281.87 3282
6282.62 3163
6283.36 3165
6284.11 3035
6284.86 2993
6285.61 3030
6286.36 2944
6287.10 2930
6287.85 2931
6288.60 2885
6289.35 2816
6290.10 2763
6290.85 2679
6291.59 2680
6292.34 2652
6293.09 2668
6293.84 2573
6294.59 2535
6295.34 2548
6296.09 2511
6296.84 2500
6297.58 2512
6298.33 2442
6299.08 2413
6299.83 2431
6300.58 2384
6301.33 2303
6302.08 2324
6302.83 2221
6303.58 2298
6304.33 2215
6305.08 2199
6305.83 2271
6306.58 2271
6307.32 2320
6308.07 2296
6308.82 2292
6309.57 2314
6310.32 2292
6311.07 2369
6311.82 2389
6312.57 2417
6313.32 2440
6314.07 2400
6314.82 2416
6315.57 2466
6316.32 2523
6317.07 2549
6317.82 2497
6318.57 2514
6319.32 2421
6320.07 2359
6320.82 2319
6321.57 2212
6322.32 2169
6323.07 2126
6323.82 2125
6324.58 2119
6325.33 2109
6326.08 2121
6326.83 2092
6327.58 2165
6328.33 2192
6329.08 2252
6329.83 2134
6330.58 2196
6331.33 2146
6332.08 2016
6332.83 2023
6333.58 2107
6334.34 2118
6335.09 2111
6335.84 2050
6336.59 2027
6337.34 2166
6338.09 2104
6338.84 2035
6339.59 2159
6340.35 2098
6341.10 2039
6341.85 1993
6342.60 1977
6343.35 1990
6344.10 1977
6344.86 1959
6345.61 1918
6346.36 1982
6347.11 2026
6347.86 2037
6348.62 2063
6349.37 2076
6350.12 2130
6350.87 2144
6351.62 2267
6352.38 2323
6353.13 2383
6353.88 2583
6354.63 2644
6355.38 2662
6356.14 2613
6356.89 2593
6357.64 2523
6358.39 2481
6359.15 2446
6359.90 2307
6360.65 2270
6361.40 2250
6362.16 2233
6362.91 2122
6363.66 2072
6364.42 2041
6365.17 2055
6365.92 2098
6366.67 2297
6367.43 2385
6368.18 2484
6368.93 2652
6369.69 2644
6370.44 2593
6371.19 2433
6371.95 2383
6372.70 2376
6373.45 2191
6374.21 2077
6374.96 2052
6375.71 2028
6376.47 2001
6377.22 2001
6377.98 1996
6378.73 2026
6379.48 2072
6380.24 2079
6380.99 2119
6381.74 2211
6382.50 2182
6383.25 2137
6384.01 2138
6384.76 2114
6385.51 2099
6386.27 2019
6387.02 1937
6387.78 2032
6388.53 1933
6389.29 1911
6390.04 1963
6390.79 1936
6391.55 1928
6392.30 1845
6393.06 1787
6393.81 1874
6394.57 1808
6395.32 1794
6396.08 1808
6396.83 1819
6397.59 1828
6398.34 1838
6399.10 1795
6399.85 1776
6400.61 1727
6401.36 1720
6402.12 1783
6402.87 1785
6403.63 1742
6404.38 1696
6405.14 1719
6405.89 1725
6406.65 1747
6407.40 1729
6408.16 1744
6408.91 1773
6409.67 1826
6410.43 1839
6411.18 1909
6411.94 1901
6412.69 1821
6413.45 1856
6414.20 1786
6414.96 1756
6415.72 1869
6416.47 1843
6417.23 1754
6417.98 1852
6418.74 1800
6419.50 1877
6420.25 1840
6421.01 1801
6421.77 1744
6422.52 1811
6423.28 1816
6424.03 1725
6424.79 1763
6425.55 1787
6426.30 1727
6427.06 1758
6427.82 1703
6428.57 1756
6429.33 1784
6430.09 1744
6430.84 1765
6431.60 1713
6432.36 1775
6433.11 1761
6433.87 1753
6434.63 1735
6435.39 1866
6436.14 1853
6436.90 1792
6437.66 1835
6438.41 1909
6439.17 1938
6439.93 1919
6440.69 1914
6441.44 2005
6442.20 1982
6442.96 1923
6443.72 1906
6444.47 1961
6445.23 1977
6445.99 1941
6446.75 1957
6447.50 1847
6448.26 1926
6449.02 2004
6449.78 2036
6450.54 2047
6451.29 2038
6452.05 2035
6452.81 2011
6453.57 2008
6454.33 2009
6455.08 1984
6455.84 2037
6456.60 2079
6457.36 2032
6458.12 2005
6458.88 2004
6459.64 2030
6460.39 2042
6461.15 2073
6461.91 2150
6462.67 2231
6463.43 2262
6464.19 2339
6464.95 2368
6465.70 2376
6466.46 2516
6467.22 2542
6467.98 2439
6468.74 2526
6469.50 2558
6470.26 2490
6471.02 2491
6471.78 2386
6472.54 2452
6473.30 2505
6474.05 2594
6474.81 2549
6475.57 2521
6476.33 2591
6477.09 2633
6477.85 2614
6478.61 2666
6479.37 2765
6480.13 2807
6480.89 2888
6481.65 2796
6482.41 2862
6483.17 2930
6483.93 2971
6484.69 2976
6485.45 2975
6486.21 3020
6486.97 2982
6487.73 3107
6488.49 3224
6489.25 3238
6490.01 3315
6490.77 3368
6491.53 3478
6492.29 3660
6493.05 3658
6493.81 3818
6494.57 3813
6495.33 3873
6496.10 3843
6496.86 3855
6497.62 3745
6498.38 3652
6499.14 3685
6499.90 3694
6500.66 3622
6501.42 3726
6502.18 3716
6502.94 3908
6503.70 4014
6504.47 4432
6505.23 5268
6505.99 6836
6506.75 9043
6507.51 11902
6508.27 14920
6509.03 17356
6509.79 18746
6510.56 19258
6511.32 18618
6512.08 17015
6512.84 15149
6513.60 13309
6514.36 11165
6515.13 9457
6515.89 8198
6516.65 7047
6517.41 6196
6518.17 5523
6518.94 5111
6519.70 4826
6520.46 4601
6521.22 4428
6521.98 4260
6522.75 4263
6523.51 4224
6524.27 4300
6525.03 4401
6525.79 4411
6526.56 4615
6527.32 4874
6528.08 5003
6528.84 5058
6529.61 5145
6530.37 5027
6531.13 4889
6531.90 4793
6532.66 4754
6533.42 4940
6534.18 5380
6534.95 5984
6535.71 6887
6536.47 7757
6537.24 8235
6538.00 8680
6538.76 8674
6539.53 8400
6540.29 7753
6541.05 7054
6541.82 6357
6542.58 5762
6543.34 5288
6544.11 4881
6544.87 4697
6545.63 4640
6546.40 4677
6547.16 4605
6547.92 4581
6548.69 4530
6549.45 4459
6550.21 4372
6550.98 4308
6551.74 4228
6552.51 4052
6553.27 3996
6554.03 3984
6554.80 3780
6555.56 3693
6556.33 3691
6557.09 3708
6557.85 3631
6558.62 3644
6559.38 3715
6560.15 3805
6560.91 3768
6561.68 3868
6562.44 3908
6563.21 3977
6563.97 3963
6564.74 4039
6565.50 4059
6566.26 4019
6567.03 4000
6567.79 3944
6568.56 3995
6569.32 3949
6570.09 3934
6570.85 3910
6571.62 4005
6572.38 4002
6573.15 4098
6573.91 3997
6574.68 4131
6575.44 4246
6576.21 4296
6576.98 4308
6577.74 4257
6578.51 4204
6579.27 4155
6580.04 4175
6580.80 4297
6581.57 4225
6582.33 4200
6583.10 4200
6583.87 4223
6584.63 4352
6585.40 4378
6586.16 4329
6586.93 4281
6587.70 4290
6588.46 4275
6589.23 4263
6589.99 4255
6590.76 4343
6591.53 4528
6592.29 4812
6593.06 5232
6593.82 5765
6594.59 6373
6595.36 6757
6596.12 7085
6596.89 7071
6597.66 7184
6598.42 7006
6599.19 6575
6599.96 6127
6600.72 5772
6601.49 5278
6602.26 4945
6603.02 4636
6603.79 4353
6604.56 4048
6605.33 3867
6606.09 3805
6606.86 3786
6607.63 3749
6608.39 3680
6609.16 3582
6609.93 3523
6610.70 3562
6611.46 3618
6612.23 3552
6613.00 3496
6613.77 3519
6614.53 3406
6615.30 3450
6616.07 3405
6616.84 3362
6617.60 3331
6618.37 3447
6619.14 3388
6619.91 3493
6620.68 3617
6621.44 3692
6622.21 3861
6622.98 3972
6623.75 4105
6624.52 4196
6625.28 4293
6626.05 4172
6626.82 4142
6627.59 4115
6628.36 4006
6629.13 3829
6629.89 3675
6630.66 3642
6631.43 3639
6632.20 3784
6632.97 3880
6633.74 4099
6634.51 4219
6635.27 4387
6636.04 4718
6636.81 4777
6637.58 4673
6638.35 4771
6639.12 4834
6639.89 5001
6640.66 5093
6641.43 5390
6642.19 5578
6642.96 5673
6643.73 5607
6644.50 5542
6645.27 5411
6646.04 4967
6646.81 4664
6647.58 4507
6648.35 4192
6649.12 3906
6649.89 3695
6650.66 3539
6651.43 3493
6652.20 3380
6652.97 3395
6653.74 3308
6654.51 3375
6655.28 3278
6656.05 3330
6656.82 3357
6657.59 3268
6658.36 3227
6659.13 3144
6659.90 3193
6660.67 3102
6661.44 3047
6662.21 3091
6662.98 3121
6663.75 2961
6664.52 2978
6665.29 3066
6666.06 2930
6666.83 2975
6667.60 2980
6668.37 2977
6669.14 2921
6669.91 3010
6670.68 3143
6671.46 3294
6672.23 3321
6673.00 3366
6673.77 3366
6674.54 3313
6675.31 3292
6676.08 3302
6676.85 3249
6677.62 3288
6678.40 3338
6679.17 3430
6679.94 3432
6680.71 3520
6681.48 3555
6682.25 3652
6683.02 3700
6683.80 3686
6684.57 3851
6685.34 4049
6686.11 4291
6686.88 4362
6687.65 4514
6688.43 4414
6689.20 4209
6689.97 3934
6690.74 3610
6691.51 3423
6692.29 3285
6693.06 3196
6693.83 3039
6694.60 2956
6695.37 2958
6696.15 2927
6696.92 2874
6697.69 2864
6698.46 2830
6699.24 2788
6700.01 2872
6700.78 2765
6701.55 2636
6702.33 2655
6703.10 2736
6703.87 2739
6704.64 2673
6705.42 2669
6706.19 2710
6706.96 2668
6707.74 2653
6708.51 2589
6709.28 2589
6710.06 2534
6710.83 2610
6711.60 2522
6712.37 2533
6713.15 2411
6713.92 2405
6714.69 2434
6715.47 2415
6716.24 2359
6717.01 2355
6717.79 2315
6718.56 2344
6719.34 2355
6720.11 2357
6720.88 2360
6721.66 2399
6722.43 2392
6723.20 2422
6723.98 2404
6724.75 2321
6725.53 2329
6726.30 2372
6727.07 2347
6727.85 2360
6728.62 2283
6729.40 2302
6730.17 2328
6730.95 2317
6731.72 2374
6732.49 2396
6733.27 2440
6734.04 2467
6734.82 2354
6735.59 2466
6736.37 2454
6737.14 2510
6737.92 2474
6738.69 2520
6739.47 2587
6740.24 2540
6741.01 2614
6741.79 2516
6742.56 2542
6743.34 2526
6744.11 2491
6744.89 2595
6745.67 2669
6746.44 2645
6747.22 2703
6747.99 2788
6748.77 2794
6749.54 2837
6750.32 2890
6751.09 3041
6751.87 3094
6752.64 3235
6753.42 3390
6754.19 3548
6754.97 3647
6755.75 3684
6756.52 3558
6757.30 3375
6758.07 3270
6758.85 3205
6759.63 3010
6760.40 2963
6761.18 2957
6761.95 2924
6762.73 2883
6763.51 2940
6764.28 2865
6765.06 2894
6765.83 2998
6766.61 2968
6767.39 3038
6768.16 3118
6768.94 3062
6769.72 3028
6770.49 3161
6771.27 3096
6772.05 3010
6772.82 2882
6773.60 2848
6774.38 2846
6775.15 2699
6775.93 2613
6776.71 2530
6777.48 2466
6778.26 2438
6779.04 2465
6779.82 2569
6780.59 2625
6781.37 2553
6782.15 2470
6782.92 2462
6783.70 2466
6784.48 2417
6785.26 2419
6786.03 2391
6786.81 2459
6787.59 2344
6788.37 2306
6789.14 2339
6789.92 2253
6790.70 2201
6791.48 2152
6792.25 2193
6793.03 2192
6793.81 2260
6794.59 2233
6795.37 2181
6796.14 2179
6796.92 2163
6797.70 2068
6798.48 2176
6799.26 2176
6800.04 2145
6800.81 2151
6801.59 2138
6802.37 2112
6803.15 2132
6803.93 2220
6804.71 2306
6805.48 2228
6806.26 2196
6807.04 2250
6807.82 2305
6808.60 2222
6809.38 2185
6810.16 2169
6810.94 2157
6811.71 2135
6812.49 2156
6813.27 2172
6814.05 2188
6814.83 2157
6815.61 2198
6816.39 2135
6817.17 2105
6817.95 2176
6818.73 2158
6819.51 2191
6820.29 2171
6821.07 2217
6821.84 2177
6822.62 2166
6823.40 2164
6824.18 2212
6824.96 2241
6825.74 2194
6826.52 2196
6827.30 2176
6828.08 2152
6828.86 2054
6829.64 2070
6830.42 2095
6831.20 2066
6831.98 2162
6832.76 2106
6833.54 2126
6834.32 2148
6835.10 2258
6835.88 2400
6836.66 2811
6837.44 3260
6838.22 3888
6839.01 4459
6839.79 4771
6840.57 4893
6841.35 5072
6842.13 4931
6842.91 4479
6843.69 4125
6844.47 3844
6845.25 3627
6846.03 3319
6846.81 3121
6847.59 3027
6848.37 3015
6849.16 3201
6849.94 3502
6850.72 3767
6851.50 4002
6852.28 4127
6853.06 4175
6853.84 4129
6854.62 3944
6855.41 3697
6856.19 3476
6856.97 3240
6857.75 2969
6858.53 2874
6859.31 2648
6860.10 2497
6860.88 2456
6861.66 2360
6862.44 2245
6863.22 2231
6864.00 2273
6864.79 2291
6865.57 2328
6866.35 2328
6867.13 2458
6867.91 2537
6868.70 2557
6869.48 2509
6870.26 2528
6871.04 2515
6871.83 2480
6872.61 2466
6873.39 2486
6874.17 2623
6874.96 2678
6875.74 2618
6876.52 2671
6877.30 2739
6878.09 2782
6878.87 2861
6879.65 2993
6880.43 3065
6881.22 3161
6882.00 3304
6882.78 3387
6883.57 3408
6884.35 3439
6885.13 3489
6885.92 3600
6886.70 3893
6887.48 4297
6888.27 4804
6889.05 5384
6889.83 5849
6890.62 5903
6891.40 5854
6892.18 5583
6892.97 5140
6893.75 4693
6894.53 4291
6895.32 4001
6896.10 3649
6896.88 3547
6897.67 3430
6898.45 3297
6899.24 3170
6900.02 3173
6900.80 3122
6901.59 3143
6902.37 3148
6903.16 3175
6903.94 3096
6904.73 3098
6905.51 3095
6906.29 3051
6907.08 3030
6907.86 3019
6908.65 3026
6909.43 2945
6910.22 2939
6911.00 2880
6911.79 2798
6912.57 2751
6913.35 2783
6914.14 2730
6914.92 2713
6915.71 2794
6916.49 2721
6917.28 2857
6918.06 2820
6918.85 2712
6919.63 2760
6920.42 2745
6921.20 2744
6921.99 2724
6922.78 2694
6923.56 2728
6924.35 2735
6925.13 2762
6925.92 2760
6926.70 2788
6927.49 2827
6928.27 2874
6929.06 2920
6929.84 2954
6930.63 2931
6931.42 2986
6932.20 3036
6932.99 2949
6933.77 2866
6934.56 2888
6935.35 2897
6936.13 2904
6936.92 2936
6937.70 3062
6938.49 3182
6939.28 3220
6940.06 3401
6940.85 3633
6941.63 3818
6942.42 4052
6943.21 4279
6943.99 4434
6944.78 4571
6945.57 4602
6946.35 4639
6947.14 4718
6947.93 4740
6948.71 4813
6949.50 4952
6950.29 4987
6951.07 4897
6951.86 4703
6952.65 4522
6953.44 4441
6954.22 4291
6955.01 4227
6955.80 4165
6956.58 4175
6957.37 4118
6958.16 4126
6958.95 4086
6959.73 3945
6960.52 4009
6961.31 4172
6962.09 4166
6962.88 4090
6963.67 4157
6964.46 4285
6965.25 4469
6966.03 4570
6966.82 4815
6967.61 4992
6968.40 5200
6969.18 5472
6969.97 5681
6970.76 5826
6971.55 5973
6972.34 6122
6973.12 6132
6973.91 5862
6974.70 5840
6975.49 5852
6976.28 5913
6977.07 5911
6977.85 5917
6978.64 6123
6979.43 6335
6980.22 6462
6981.01 7083
6981.80 8091
6982.59 9643
6983.37 11951
6984.16 15082
6984.95 18788
6985.74 22514
6986.53 25418
6987.32 27164
6988.11 27313
6988.90 26326
6989.69 24549
6990.47 22011
6991.26 19124
6992.05 16358
6992.84 13814
6993.63 11711
6994.42 9941
6995.21 8608
6996.00 7426
6996.79 6537
6997.58 5989
6998.37 5475
6999.16 5109
6999.95 4835
7000.74 4607
7001.53 4434
7002.32 4332
7003.11 4107
7003.90 4075
7004.69 3973
7005.48 3756
7006.27 3528
7007.06 3328
7007.85 3153
7008.64 2989
7009.43 3006
7010.22 2932
7011.01 3037
7011.80 3029
7012.59 3177
7013.38 3334
7014.17 3442
7014.96 3589
7015.75 3640
7016.54 3547
7017.33 3455
7018.12 3378
7018.91 3442
7019.70 3430
7020.49 3462
7021.28 3465
7022.07 3707
7022.87 3912
7023.66 4073
7024.45 4168
7025.24 4348
7026.03 4485
7026.82 4444
7027.61 4408
7028.40 4262
7029.19 4202
7029.99 4041
7030.78 3860
7031.57 3711
7032.36 3616
7033.15 3449
7033.94 3358
7034.74 3331
7035.53 3308
7036.32 3192
7037.11 3310
7037.90 3344
7038.69 3331
7039.49 3360
7040.28 3344
7041.07 3413
7041.86 3417
7042.65 3492
7043.45 3509
7044.24 3684
7045.03 3694
7045.82 3653
7046.61 3555
7047.41 3554
7048.20 3614
7048.99 3747
7049.78 3869
7050.58 3953
7051.37 4026
7052.16 4059
7052.95 4072
7053.75 4061
7054.54 3850
7055.33 3672
7056.13 3569
7056.92 3457
7057.71 3394
7058.50 3490
7059.30 3541
7060.09 3548
7060.88 3566
7061.68 3528
7062.47 3373
7063.26 3382
7064.06 3380
7064.85 3282
7065.64 3240
7066.44 3242
7067.23 3087
7068.02 3028
7068.82 3060
7069.61 3002
7070.40 2930
7071.20 2874
7071.99 2788
7072.78 2733
7073.58 2725
7074.37 2633
7075.17 2641
7075.96 2613
7076.75 2512
7077.55 2498
7078.34 2499
7079.14 2487
7079.93 2469
7080.72 2413
7081.52 2398
7082.31 2373
7083.11 2405
7083.90 2338
7084.70 2359
7085.49 2335
7086.28 2319
7087.08 2408
7087.87 2319
7088.67 2364
7089.46 2307
7090.26 2376
7091.05 2302
7091.85 2301
7092.64 2234
7093.44 2239
7094.23 2196
7095.03 2164
7095.82 2064
7096.62 2013
7097.41 1996
7098.21 2043
7099.00 1992
7099.80 2079
7100.59 2044
7101.39 2014
7102.18 2038
7102.98 2026
7103.77 2037
7104.57 2036
7105.37 1925
7106.16 1945
7106.96 1990
7107.75 1937
7108.55 1907
7109.34 1854
7110.14 1859
7110.94 1886
7111.73 1874
7112.53 1880
7113.32 1856
7114.12 1900
7114.92 1950
7115.71 1933
7116.51 1947
7117.30 1931
7118.10 1916
7118.90 1900
7119.69 1939
7120.49 1831
7121.29 1845
7122.08 1869
7122.88 1800
7123.68 1834
7124.47 1821
7125.27 1815
7126.07 1839
7126.86 1787
7127.66 1846
7128.46 1863
7129.25 1896
7130.05 1946
7130.85 1993
7131.64 2002
7132.44 1961
7133.24 1936
7134.04 1919
7134.83 1950
7135.63 1843
7136.43 1820
7137.23 1852
7138.02 1796
7138.82 1800
7139.62 1759
7140.42 1771
7141.21 1758
7142.01 1670
7142.81 1648
7143.61 1675
7144.40 1647
7145.20 1657
7146.00 1694
7146.80 1634
7147.59 1617
7148.39 1645
7149.19 1609
7149.99 1565
7150.79 1522
7151.59 1523
7152.38 1585
7153.18 1595
7153.98 1580
7154.78 1562
7155.58 1576
7156.38 1632
7157.17 1650
7157.97 1694
7158.77 1714
7159.57 1693
7160.37 1678
7161.17 1702
7161.97 1682
7162.76 1675
7163.56 1637
7164.36 1596
7165.16 1574
7165.96 1551
7166.76 1580
7167.56 1577
7168.36 1582
7169.16 1500
7169.96 1498
7170.75 1535
7171.55 1553
7172.35 1534
7173.15 1520
7173.95 1517
7174.75 1482
7175.55 1517
7176.35 1452
7177.15 1477
7177.95 1384
7178.75 1416
7179.55 1417
7180.35 1444
7181.15 1371
7181.95 1405
7182.75 1460
7183.55 1409
7184.35 1410
7185.15 1475
7185.95 1421
7186.75 1464
7187.55 1439
7188.35 1389
7189.15 1402
7189.95 1381
7190.75 1392
7191.55 1423
7192.35 1330
7193.15 1317
7193.95 1346
7194.75 1345
7195.55 1316
7196.35 1339
7197.15 1317
7197.95 1338
7198.76 1294
7199.56 1343
7200.36 1353
7201.16 1281
7201.96 1348
7202.76 1339
7203.56 1377
7204.36 1373
7205.16 1377
7205.96 1354
7206.77 1326
7207.57 1326
7208.37 1324
7209.17 1345
7209.97 1381
7210.77 1344
7211.57 1383
7212.38 1432
7213.18 1491
7213.98 1452
7214.78 1453
7215.58 1405
7216.38 1408
7217.19 1408
7217.99 1445
7218.79 1447
7219.59 1429
7220.39 1469
7221.20 1490
7222.00 1485
7222.80 1455
7223.60 1482
7224.40 1454
7225.21 1486
7226.01 1450
7226.81 1479
7227.61 1507
7228.42 1485
7229.22 1441
7230.02 1398
7230.82 1415
7231.63 1414
7232.43 1411
7233.23 1373
7234.03 1497
7234.84 1601
7235.64 1600
7236.44 1650
7237.25 1713
7238.05 1783
7238.85 1847
7239.65 1845
7240.46 1792
7241.26 1679
7242.06 1652
7242.87 1556
7243.67 1478
7244.47 1483
7245.28 1436
7246.08 1455
7246.88 1429
7247.69 1436
7248.49 1423
7249.30 1476
7250.10 1441
7250.90 1410
7251.71 1437
7252.51 1412
7253.31 1422
7254.12 1496
7254.92 1423
7255.73 1456
7256.53 1434
7257.33 1474
7258.14 1477
7258.94 1478
7259.75 1417
7260.55 1416
7261.35 1390
7262.16 1382
7262.96 1410
7263.77 1403
7264.57 1402
7265.38 1443
7266.18 1459
7266.99 1376
7267.79 1403
7268.59 1464
7269.40 1465
7270.20 1480
7271.01 1464
7271.81 1445
7272.62 1444
7273.42 1501
7274.23 1497
7275.03 1450
7275.84 1458
7276.64 1508
7277.45 1525
7278.25 1522
7279.06 1518
7279.86 1544
7280.67 1621
7281.48 1734
7282.28 1888
7283.09 2130
7283.89 2343
7284.70 2585
7285.50 2776
7286.31 2862
7287.11 2819
7287.92 2754
7288.73 2624
7289.53 2484
7290.34 2288
7291.14 2158
7291.95 2056
7292.76 1913
7293.56 1775
7294.37 1716
7295.17 1686
7295.98 1626
7296.79 1583
7297.59 1575
7298.40 1632
7299.21 1595
7300.01 1598
7300.82 1675
7301.62 1568
7302.43 1567
7303.24 1615
7304.04 1611
7304.85 1633
7305.66 1649
7306.46 1661
7307.27 1558
7308.08 1625
7308.89 1645
7309.69 1687
7310.50 1762
7311.31 1721
7312.11 1771
7312.92 1836
7313.73 1780
7314.53 1749
7315.34 1861
7316.15 1881
7316.96 1885
7317.76 2059
7318.57 2303
7319.38 2502
7320.19 2612
7320.99 2815
7321.80 2847
7322.61 2821
7323.42 2732
7324.22 2519
7325.03 2422
7325.84 2274
7326.65 2112
7327.46 2002
7328.26 1981
7329.07 1905
7329.88 1787
7330.69 1805
7331.50 1763
7332.30 1717
7333.11 1750
7333.92 1710
7334.73 1716
7335.54 1694
7336.35 1659
7337.15 1657
7337.96 1690
7338.77 1678
7339.58 1686
7340.39 1729
7341.20 1737
7342.01 1685
7342.82 1716
7343.62 1727
7344.43 1647
7345.24 1631
7346.05 1561
7346.86 1547
7347.67 1534
7348.48 1530
7349.29 1514
7350.10 1519
7350.91 1498
7351.71 1502
7352.52 1534
7353.33 1454
7354.14 1455
7354.95 1485
7355.76 1409
7356.57 1448
7357.38 1413
7358.19 1464
7359.00 1475
7359.81 1492
7360.62 1500
7361.43 1483
7362.24 1480
7363.05 1476
7363.86 1537
7364.67 1629
7365.48 1587
7366.29 1592
7367.10 1635
7367.91 1666
7368.72 1625
7369.53 1598
7370.34 1554
7371.15 1563
7371.96 1569
7372.77 1556
7373.58 1477
7374.39 1502
7375.20 1449
7376.01 1499
7376.82 1560
7377.63 1585
7378.45 1645
7379.26 1716
7380.07 1820
7380.88 1985
7381.69 1978
7382.50 2092
7383.31 2169
7384.12 2090
7384.93 2118
7385.74 2042
7386.56 1837
7387.37 1761
7388.18 1706
7388.99 1625
7389.80 1508
7390.61 1467
7391.42 1455
7392.24 1390
7393.05 1408
7393.86 1378
7394.67 1378
7395.48 1342
7396.29 1348
7397.10 1367
7397.92 1386
7398.73 1281
7399.54 1290
7400.35 1308
7401.16 1353
7401.98 1269
7402.79 1321
7403.60 1381
7404.41 1337
7405.23 1248
7406.04 1305
7406.85 1271
7407.66 1256
7408.47 1244
7409.29 1261
7410.10 1283
7410.91 1233
7411.72 1267
7412.54 1248
7413.35 1238
7414.16 1182
7414.98 1184
7415.79 1276
7416.60 1247
7417.41 1198
7418.23 1214
7419.04 1285
7419.85 1246
7420.67 1228
7421.48 1227
7422.29 1233
7423.11 1171
7423.92 1205
7424.73 1188
7425.54 1146
7426.36 1202
7427.17 1183
7427.99 1209
7428.80 1152
7429.61 1189
7430.43 1223
7431.24 1228
7432.05 1219
7432.87 1178
7433.68 1144
7434.49 1200
7435.31 1196
7436.12 1222
7436.94 1199
7437.75 1174
7438.56 1245
7439.38 1247
7440.19 1248
7441.01 1204
7441.82 1230
7442.64 1260
7443.45 1238
7444.26 1241
7445.08 1274
7445.89 1224
7446.71 1190
7447.52 1219
7448.34 1194
7449.15 1168
7449.97 1117
7450.78 1167
7451.59 1156
7452.41 1124
7453.22 1105
7454.04 1160
7454.85 1201
7455.67 1194
7456.48 1186
7457.30 1142
7458.11 1142
7458.93 1133
7459.74 1150
7460.56 1102
7461.38 1138
7462.19 1109
7463.01 1152
7463.82 1148
7464.64 1128
7465.45 1112
7466.27 1111
7467.08 1093
7467.90 1116
7468.72 1148
7469.53 1137
7470.35 1121
7471.16 1126
7471.98 1160
7472.79 1172
7473.61 1180
7474.43 1201
7475.24 1247
7476.06 1195
7476.87 1186
7477.69 1147
7478.51 1181
7479.32 1183
7480.14 1182
7480.96 1191
7481.77 1157
7482.59 1137
7483.41 1135
7484.22 1147
7485.04 1152
7485.85 1197
7486.67 1183
7487.49 1131
7488.31 1177
7489.12 1139
7489.94 1136
7490.76 1117
7491.57 1110
7492.39 1108
7493.21 1143
7494.02 1154
7494.84 1105
7495.66 1094
7496.48 1124
7497.29 1076
7498.11 1142
7498.93 1165
7499.74 1104
7500.56 1114
7501.38 1110
7502.20 1131
7503.01 1144
7503.83 1109
7504.65 1149
7505.47 1154
7506.29 1156
7507.10 1121
7507.92 1132
7508.74 1093
7509.56 1134
7510.37 1131
7511.19 1089
7512.01 1074
7512.83 1095
7513.65 1097
7514.47 1070
7515.28 1122
7516.10 1092
7516.92 1077
7517.74 1091
7518.56 1103
7519.38 1070
7520.19 1085
7521.01 1044
7521.83 1090
7522.65 1041
7523.47 1062
7524.29 1042
7525.11 1069
7525.92 1094
7526.74 1054
7527.56 1150
7528.38 1080
7529.20 1114
7530.02 1126
7530.84 1124
7531.66 1134
7532.48 1158
7533.30 1146
7534.12 1104
7534.93 1125
7535.75 1132
7536.57 1124
7537.39 1115
7538.21 1105
7539.03 1082
7539.85 1130
7540.67 1059
7541.49 1078
7542.31 1112
7543.13 1107
7543.95 1067
7544.77 1107
7545.59 1136
7546.41 1176
7547.23 1123
7548.05 1128
7548.87 1138
7549.69 1155
7550.51 1078
7551.33 1049
7552.15 1071
7552.97 1093
7553.79 1057
7554.61 1056
7555.43 1078
7556.25 1098
7557.07 1070
7557.89 1054
7558.71 1033
7559.53 1106
7560.36 1092
7561.18 1066
7562.00 1135
7562.82 1104
7563.64 1098
7564.46 1115
7565.28 1060
7566.10 1125
7566.92 1114
7567.74 1063
7568.56 1093
7569.39 1083
7570.21 1085
7571.03 1103
7571.85 1068
7572.67 1115
7573.49 1075
7574.31 1085
7575.14 1094
7575.96 1088
7576.78 1106
7577.60 1129
7578.42 1119
7579.24 1093
7580.06 1131
7580.89 1152
7581.71 1116
7582.53 1100
7583.35 1069
7584.17 1130
7585.00 1145
7585.82 1153
7586.64 1161
7587.46 1213
7588.29 1238
7589.11 1260
7589.93 1242
7590.75 1268
7591.57 1243
7592.40 1227
7593.22 1283
7594.04 1288
7594.86 1256
7595.69 1260
7596.51 1335
7597.33 1303
7598.15 1383
7598.98 1349
7599.80 1402
7600.62 1409
7601.45 1414
7602.27 1378
7603.09 1455
7603.92 1497
7604.74 1498
7605.56 1563
7606.38 1598
7607.21 1542
7608.03 1559
7608.85 1531
7609.68 1577
7610.50 1559
7611.32 1447
7612.15 1448
7612.97 1419
7613.80 1487
7614.62 1459
7615.44 1481
7616.27 1539
7617.09 1644
7617.91 1728
7618.74 1770
7619.56 1898
7620.39 1936
7621.21 1883
7622.03 1820
7622.86 1794
7623.68 1857
7624.51 1789
7625.33 1710
7626.15 1747
7626.98 1716
7627.80 1686
7628.63 1693
7629.45 1669
7630.28 1662
7631.10 1759
7631.93 1795
7632.75 1825
7633.58 1820
7634.40 1768
7635.22 1738
7636.05 1689
7636.87 1686
7637.70 1600
7638.52 1589
7639.35 1513
7640.17 1451
7641.00 1404
7641.82 1420
7642.65 1421
7643.47 1386
7644.30 1415
7645.13 1397
7645.95 1402
7646.78 1495
7647.60 1577
7648.43 1550
7649.25 1539
7650.08 1499
7650.90 1453
7651.73 1488
7652.55 1412
7653.38 1454
7654.21 1413
7655.03 1415
7655.86 1358
7656.68 1254
7657.51 1283
7658.34 1288
7659.16 1286
7659.99 1280
7660.81 1267
7661.64 1194
7662.47 1135
7663.29 1208
7664.12 1181
7664.95 1232
7665.77 1212
7666.60 1230
7667.42 1230
7668.25 1188
7669.08 1189
7669.90 1215
7670.73 1214
7671.56 1158
7672.38 1182
7673.21 1153
7674.04 1169
7674.87 1127
7675.69 1135
7676.52 1102
7677.35 1081
7678.17 1091
7679.00 1049
7679.83 1124
7680.65 1103
7681.48 1127
7682.31 1106
7683.14 1135
7683.96 1199
7684.79 1240
7685.62 1257
7686.45 1328
7687.27 1364
7688.10 1352
7688.93 1327
7689.76 1247
7690.58 1240
7691.41 1231
7692.24 1235
7693.07 1138
7693.90 1169
7694.72 1188
7695.55 1202
7696.38 1188
7697.21 1225
7698.04 1276
7698.86 1320
7699.69 1361
7700.52 1383
7701.35 1386
7702.18 1321
7703.01 1336
7703.83 1304
7704.66 1229
7705.49 1149
7706.32 1197
7707.15 1187
7707.98 1101
7708.81 1152
7709.63 1128
7710.46 1091
7711.29 1136
7712.12 1141
7712.95 1097
7713.78 1049
7714.61 1066
7715.44 1104
7716.27 1047
7717.10 1024
7717.93 1060
7718.75 1091
7719.58 1093
7720.41 1047
7721.24 1036
7722.07 1064
7722.90 1109
7723.73 1080
7724.56 1090
7725.39 1073
7726.22 1094
7727.05 1073
7727.88 1137
7728.71 1147
7729.54 1219
7730.37 1199
7731.20 1245
7732.03 1201
7732.86 1187
7733.69 1181
7734.52 1140
7735.35 1142
7736.18 1139
7737.01 1122
7737.84 1064
7738.67 1071
7739.50 1091
7740.33 1057
7741.16 1033
7741.99 1037
7742.82 1018
7743.65 1029
7744.48 1061
7745.31 1030
7746.14 1029
7746.98 1037
7747.81 1053
7748.64 1147
7749.47 1113
7750.30 1142
7751.13 1097
7751.96 1088
7752.79 1093
7753.62 1047
7754.45 1006
7755.29 1045
7756.12 994
7756.95 1005
7757.78 1018
7758.61 1006
7759.44 1019
7760.27 969
7761.11 952
7761.94 945
7762.77 986
7763.60 1009
7764.43 987
7765.26 966
7766.10 1007
7766.93 995
7767.76 1010
7768.59 999
7769.42 1027
7770.26 1002
7771.09 965
7771.92 1014
7772.75 1037
7773.58 951
7774.42 1004
7775.25 996
7776.08 969
7776.91 960
7777.75 987
7778.58 953
7779.41 953
7780.24 989
7781.08 1000
7781.91 1001
7782.74 1019
7783.57 978
7784.41 993
7785.24 997
7786.07 1025
7786.91 1015
7787.74 1020
7788.57 1025
7789.40 1016
7790.24 971
7791.07 1029
7791.90 1035
7792.74 1037
7793.57 1020
7794.40 1004
7795.24 1065
7796.07 1042
7796.90 1095
7797.74 1066
7798.57 1085
7799.40 1100
7800.24 1065
7801.07 1073
7801.91 1098
7802.74 1122
7803.57 1101
7804.41 1113
7805.24 1131
7806.07 1070
7806.91 1148
7807.74 1133
7808.58 1121
7809.41 1146
7810.25 1208
7811.08 1172
7811.91 1190
7812.75 1290
7813.58 1279
7814.42 1333
7815.25 1442
7816.09 1528
7816.92 1589
7817.75 1577
7818.59 1611
7819.42 1570
7820.26 1596
7821.09 1544
7821.93 1556
7822.76 1543
7823.60 1581
7824.43 1565
7825.27 1474
7826.10 1418
7826.94 1402
7827.77 1406
7828.61 1461
7829.44 1408
7830.28 1421
7831.11 1413
7831.95 1369
7832.78 1339
7833.62 1410
7834.46 1468
7835.29 1480
7836.13 1505
7836.96 1498
7837.80 1479
7838.63 1417
7839.47 1427
7840.31 1308
7841.14 1315
7841.98 1314
7842.81 1297
7843.65 1303
7844.48 1243
7845.32 1210
7846.16 1218
7846.99 1217
7847.83 1246
7848.67 1197
7849.50 1175
7850.34 1183
7851.17 1159
7852.01 1153
7852.85 1180
7853.68 1191
7854.52 1134
7855.36 1190
7856.19 1181
7857.03 1161
7857.87 1215
7858.70 1208
7859.54 1197
7860.38 1185
7861.21 1190
7862.05 1222
7862.89 1167
7863.72 1174
7864.56 1174
7865.40 1149
7866.24 1151
7867.07 1117
7867.91 1123
7868.75 1130
7869.59 1131
7870.42 1234
7871.26 1183
7872.10 1183
7872.94 1239
7873.77 1204
7874.61 1248
7875.45 1263
7876.29 1406
7877.12 1396
7877.96 1440
7878.80 1515
7879.64 1547
7880.47 1557
7881.31 1589
7882.15 1580
7882.99 1567
7883.83 1606
7884.66 1545
7885.50 1542
7886.34 1467
7887.18 1435
7888.02 1418
7888.86 1388
7889.69 1418
7890.53 1362
7891.37 1447
7892.21 1469
7893.05 1497
7893.89 1535
7894.73 1472
7895.56 1439
7896.40 1402
7897.24 1378
7898.08 1373
7898.92 1375
7899.76 1302
7900.60 1335
7901.44 1328
7902.28 1309
7903.12 1311
7903.95 1287
7904.79 1241
7905.63 1269
7906.47 1263
7907.31 1352
7908.15 1247
7908.99 1299
7909.83 1283
7910.67 1293
7911.51 1245
7912.35 1216
7913.19 1359
7914.03 1410
7914.87 1530
7915.71 1546
7916.55 1662
7917.39 1753
7918.23 1876
7919.07 1892
7919.91 1966
7920.75 2005
7921.59 1962
7922.43 1841
7923.27 1781
7924.11 1680
7924.95 1610
7925.79 1501
7926.63 1426
7927.47 1331
7928.31 1290
7929.15 1311
7929.99 1273
7930.83 1253
7931.67 1241
7932.51 1202
7933.35 1173
7934.19 1155
7935.04 1130
7935.88 1163
7936.72 1123
7937.56 1105
7938.40 1101
7939.24 1085
7940.08 1154
7940.92 1091
7941.76 1165
7942.60 1158
7943.45 1129
7944.29 1086
7945.13 1169
7945.97 1181
7946.81 1176
7947.65 1140
7948.49 1202
7949.34 1185
7950.18 1165
7951.02 1191
7951.86 1215
7952.70 1226
7953.54 1236
7954.39 1350
7955.23 1373
7956.07 1373
7956.91 1361
7957.75 1366
7958.60 1414
7959.44 1412
7960.28 1427
7961.12 1445
7961.96 1404
7962.81 1340
7963.65 1364
7964.49 1389
7965.33 1334
7966.18 1396
7967.02 1504
7967.86 1525
7968.70 1585
7969.55 1657
7970.39 1660
7971.23 1662
7972.08 1591
7972.92 1503
7973.76 1459
7974.60 1432
7975.45 1364
7976.29 1281
7977.13 1249
7977.98 1178
7978.82 1152
7979.66 1226
7980.51 1219
7981.35 1154
7982.19 1175
7983.04 1125
7983.88 1115
7984.72 1127
7985.57 1097
7986.41 1092
7987.25 1075
7988.10 1112
7988.94 1118
7989.78 1053
7990.63 1015
7991.47 1060
7992.32 1052
7993.16 1041
7994.00 984
7994.85 994
7995.69 1034
7996.54 943
7997.38 952
7998.22 926
7999.07 952
7999.91 949
8000.76 976
8001.60 974
8002.45 945
8003.29 940
8004.13 913
8004.98 884
8005.82 904
8006.67 892
8007.51 876
8008.36 871
8009.20 896
8010.05 924
8010.89 882
8011.74 880
8012.58 898
8013.43 852
8014.27 840
8015.12 823
8015.96 850
8016.81 857
8017.65 838
8018.50 846
8019.34 846
8020.19 846
8021.03 828
8021.88 821
8022.72 834
8023.57 800
8024.41 876
8025.26 817
8026.11 860
8026.95 865
8027.80 853
8028.64 813
8029.49 803
8030.33 809
8031.18 836
8032.03 843
8032.87 845
8033.72 822
8034.56 817
8035.41 857
8036.26 793
8037.10 861
8037.95 852
8038.80 881
8039.64 882
8040.49 869
8041.34 871
8042.18 864
8043.03 870
8043.87 819
8044.72 843
8045.57 845
8046.41 878
8047.26 833
8048.11 833
8048.96 861
8049.80 856
8050.65 828
8051.50 866
8052.34 874
8053.19 897
8054.04 850
8054.88 849
8055.73 826
8056.58 845
8057.43 840
8058.27 860
8059.12 831
8059.97 810
8060.82 816
8061.66 796
8062.51 807
8063.36 788
8064.21 803
8065.05 767
8065.90 848
8066.75 832
8067.60 803
8068.44 811
8069.29 817
8070.14 799
8070.99 809
8071.84 790
8072.68 772
8073.53 778
8074.38 798
8075.23 788
8076.08 783
8076.93 780
8077.77 748
8078.62 770
8079.47 785
8080.32 838
8081.17 817
8082.02 799
8082.87 788
8083.71 816
8084.56 843
8085.41 832
8086.26 837
8087.11 847
8087.96 863
8088.81 893
8089.66 848
8090.51 827
8091.35 845
8092.20 815
8093.05 832
8093.90 808
8094.75 801
8095.60 802
8096.45 831
8097.30 823
8098.15 799
8099.00 775
8099.85 779
8100.70 817
8101.55 791
8102.40 772
8103.25 800
8104.10 817
8104.95 798
8105.80 801
8106.65 769
8107.50 759
8108.35 773
8109.20 810
8110.05 741
8110.90 753
8111.75 782
8112.60 777
8113.45 800
8114.30 758
8115.15 778
8116.00 769
8116.85 784
8117.70 738
8118.55 803
8119.40 824
8120.25 799
8121.10 789
8121.95 807
8122.80 824
8123.65 819
8124.50 786
8125.35 778
8126.20 813
8127.06 778
8127.91 781
8128.76 773
8129.61 791
8130.46 796
8131.31 877
8132.16 838
8133.01 900
8133.86 872
8134.72 897
8135.57 867
8136.42 878
8137.27 871
8138.12 856
8138.97 841
8139.83 832
8140.68 824
8141.53 824
8142.38 829
8143.23 793
8144.08 843
8144.94 824
8145.79 804
8146.64 857
8147.49 898
8148.34 794
8149.20 836
8150.05 844
8150.90 833
8151.75 885
8152.60 886
8153.46 913
8154.31 930
8155.16 938
8156.01 888
8156.87 969
8157.72 960
8158.57 992
8159.42 950
8160.28 951
8161.13 888
8161.98 912
8162.84 871
8163.69 843
8164.54 824
8165.39 805
8166.25 809
8167.10 812
8167.95 832
8168.81 778
8169.66 767
8170.51 773
8171.37 833
8172.22 826
8173.07 816
8173.93 759
8174.78 773
8175.63 794
8176.49 771
8177.34 800
8178.19 769
8179.05 787
8179.90 719
8180.76 729
8181.61 732
8182.46 732
8183.32 736
8184.17 763
8185.02 691
8185.88 714
8186.73 739
8187.59 750
8188.44 729
8189.30 722
8190.15 705
8191.00 690
8191.86 694
8192.71 695
8193.57 738
8194.42 741
8195.28 751
8196.13 721
8196.99 784
8197.84 739
8198.69 744
8199.55 729
8200.40 716
8201.26 732
8202.11 753
8202.97 727
8203.82 777
8204.68 722
8205.53 725
8206.39 774
8207.24 736
8208.10 751
8208.95 739
8209.81 765
8210.67 766
8211.52 775
8212.38 785
8213.23 760
8214.09 761
8214.94 786
8215.80 780
8216.65 804
8217.51 850
8218.37 812
8219.22 819
8220.08 806
8220.93 801
8221.79 806
8222.64 792
8223.50 739
8224.36 763
8225.21 755
8226.07 812
8226.92 780
8227.78 749
8228.64 718
8229.49 764
8230.35 772
8231.21 719
8232.06 732
8232.92 729
8233.78 717
8234.63 722
8235.49 746
8236.35 756
8237.20 756
8238.06 727
8238.92 718
8239.77 689
8240.63 693
8241.49 671
8242.34 695
8243.20 706
8244.06 689
8244.91 692
8245.77 675
8246.63 739
8247.49 720
8248.34 705
8249.20 714
8250.06 673
8250.92 717
8251.77 704
8252.63 707
8253.49 728
8254.35 705
8255.20 681
8256.06 696
8256.92 679
8257.78 756
8258.63 733
8259.49 740
8260.35 703
8261.21 679
8262.07 712
8262.92 724
8263.78 689
8264.64 652
8265.50 685
8266.36 767
8267.22 742
8268.07 667
8268.93 672
8269.79 695
8270.65 764
8271.51 715
8272.37 730
8273.22 707
8274.08 723
8274.94 747
8275.80 733
8276.66 740
8277.52 753
8278.38 793
8279.24 816
8280.09 824
8280.95 780
8281.81 800
8282.67 821
8283.53 846
8284.39 798
8285.25 810
8286.11 780
8286.97 781
8287.83 762
8288.69 754
8289.55 727
8290.41 716
8291.26 712
8292.12 808
8292.98 764
8293.84 787
8294.70 789
8295.56 800
8296.42 774
8297.28 778
8298.14 797
8299.00 784
8299.86 767
8300.72 784
8301.58 778
8302.44 763
8303.30 735
8304.16 758
8305.02 769
8305.88 725
8306.74 752
8307.60 741
8308.46 723
8309.33 727
8310.19 701
8311.05 745
8311.91 708
8312.77 729
8313.63 725
8314.49 750
8315.35 726
8316.21 731
8317.07 751
8317.93 755
8318.79 733
8319.65 692
8320.52 678
8321.38 706
8322.24 688
8323.10 654
8323.96 661
8324.82 663
8325.68 695
8326.54 706
8327.41 688
8328.27 656
8329.13 678
8329.99 713
8330.85 693
8331.71 661
8332.57 654
8333.44 695
8334.30 672
8335.16 667
8336.02 678
8336.88 665
8337.75 645
8338.61 682
8339.47 682
8340.33 698
8341.19 654
8342.06 677
8342.92 710
8343.78 680
8344.64 670
8345.50 669
8346.37 697
8347.23 697
8348.09 726
8348.95 741
8349.82 721
8350.68 709
8351.54 707
8352.40 724
8353.27 696
8354.13 735
8354.99 723
8355.86 705
8356.72 684
8357.58 700
8358.45 675
8359.31 686
8360.17 692
8361.03 696
8361.90 718
8362.76 743
8363.62 739
8364.49 680
8365.35 703
8366.21 681
8367.08 662
8367.94 685
8368.80 699
8369.67 716
8370.53 701
8371.40 696
8372.26 708
8373.12 731
8373.99 725
8374.85 705
8375.71 730
8376.58 700
8377.44 738
8378.31 686
8379.17 674
8380.03 717
8380.90 679
8381.76 720
8382.63 718
8383.49 740
8384.36 723
8385.22 712
8386.08 739
8386.95 740
8387.81 741
8388.68 733
8389.54 747
8390.41 690
8391.27 700
8392.14 717
8393.00 719
8393.87 714
8394.73 713
8395.60 710
8396.46 681
8397.33 723
8398.19 727
8399.06 710
8399.92 763
8400.79 761
8401.65 765
8402.52 758
8403.38 737
8404.25 772
8405.11 784
8405.98 760
8406.84 769
8407.71 760
8408.58 760
8409.44 743
8410.31 744
8411.17 784
8412.04 787
8412.90 787
8413.77 793
8414.64 810
8415.50 797
8416.37 792
8417.23 845
8418.10 839
8418.97 825
8419.83 806
8420.70 770
8421.56 792
8422.43 821
8423.30 851
8424.16 845
8425.03 844
8425.90 864
8426.76 854
8427.63 906
8428.50 853
8429.36 920
8430.23 911
8431.10 888
8431.96 902
8432.83 917
8433.70 951
8434.56 944
8435.43 961
8436.30 967
8437.16 971
8438.03 985
8438.90 1033
8439.77 1031
8440.63 1112
8441.50 1126
8442.37 1154
8443.24 1193
8444.10 1201
8444.97 1224
8445.84 1200
8446.71 1216
8447.57 1265
8448.44 1261
8449.31 1241
8450.18 1289
8451.04 1267
8451.91 1308
8452.78 1401
8453.65 1423
8454.52 1566
8455.38 1686
8456.25 1856
8457.12 2020
8457.99 1958
8458.86 2057
8459.72 1988
8460.59 1904
8461.46 1820
8462.33 1740
8463.20 1739
8464.07 1556
8464.93 1469
8465.80 1376
8466.67 1350
8467.54 1319
8468.41 1265
8469.28 1226
8470.15 1187
8471.02 1155
8471.88 1134
8472.75 1127
8473.62 1137
8474.49 1136
8475.36 1153
8476.23 1175
8477.10 1131
8477.97 1172
8478.84 1143
8479.71 1152
8480.58 1184
8481.44 1223
8482.31 1216
8483.18 1216
8484.05 1250
8484.92 1194
8485.79 1164
8486.66 1157
8487.53 1161
8488.40 1148
8489.27 1160
8490.14 1073
8491.01 1095
8491.88 1083
8492.75 1068
8493.62 1065
8494.49 1031
8495.36 1054
8496.23 1074
8497.10 1041
8497.97 1065
8498.84 1093
8499.71 1072
8500.58 1025
8501.45 1000
8502.32 1057
8503.19 1066
8504.06 1012
8504.93 1028
8505.80 1047
8506.67 1055
8507.55 1046
8508.42 1078
8509.29 1075
8510.16 1107
8511.03 1102
8511.90 1065
8512.77 1127
8513.64 1083
8514.51 1139
8515.38 1107
8516.25 1093
8517.13 1208
8518.00 1139
8518.87 1131
8519.74 1182
8520.61 1172
8521.48 1196
8522.35 1224
8523.23 1280
8524.10 1419
8524.97 1456
8525.84 1550
8526.71 1609
8527.58 1650
8528.46 1740
8529.33 1735
8530.20 1658
8531.07 1577
8531.94 1511
8532.81 1465
8533.69 1383
8534.56 1416
8535.43 1317
8536.30 1244
8537.18 1214
8538.05 1159
8538.92 1152
8539.79 1175
8540.66 1164
8541.54 1099
8542.41 1103
8543.28 1069
8544.15 1102
8545.03 1108
8545.90 1055
8546.77 1032
8547.64 1056
8548.52 1064
8549.39 999
8550.26 1044
8551.14 1146
8552.01 1183
8552.88 1205
8553.76 1264
8554.63 1376
8555.50 1378
8556.37 1370
8557.25 1445
8558.12 1428
8558.99 1354
8559.87 1316
8560.74 1299
8561.61 1241
8562.49 1190
8563.36 1088
8564.24 1109
8565.11 1043
8565.98 1060
8566.86 1045
8567.73 1010
8568.60 1031
8569.48 985
8570.35 1004
8571.23 1019
8572.10 976
8572.97 946
8573.85 940
8574.72 952
8575.60 944
8576.47 896
8577.34 984
8578.22 943
8579.09 910
8579.97 942
8580.84 906
8581.72 971
8582.59 952
8583.47 943
8584.34 945
8585.21 922
8586.09 937
8586.96 965
8587.84 947
8588.71 983
8589.59 956
8590.46 999
8591.34 971
8592.21 989
8593.09 990
8593.96 991
8594.84 1065
8595.71 1058
8596.59 1046
8597.46 1029
8598.34 1024
8599.22 1025
8600.09 1042
8600.97 1017
8601.84 975
8602.72 1057
8603.59 1084
8604.47 1069
8605.34 1029
8606.22 1054
8607.10 1074
8607.97 1077
8608.85 1037
8609.72 1082
8610.60 1019
8611.47 1038
8612.35 1095
8613.23 1129
8614.10 1103
8614.98 1071
8615.86 1113
8616.73 1122
8617.61 1145
8618.48 1165
8619.36 1196
8620.24 1193
8621.11 1215
8621.99 1238
8622.87 1290
8623.74 1282
8624.62 1267
8625.50 1250
8626.37 1302
8627.25 1291
8628.13 1290
8629.00 1349
8629.88 1332
8630.76 1302
8631.64 1292
8632.51 1319
8633.39 1374
8634.27 1398
8635.14 1367
8636.02 1387
8636.90 1366
8637.78 1405
8638.65 1420
8639.53 1403
8640.41 1416
8641.29 1435
8642.16 1446
8643.04 1410
8643.92 1411
8644.80 1496
8645.67 1525
8646.55 1541
8647.43 1580
8648.31 1568
8649.18 1551
8650.06 1575
8650.94 1633
8651.82 1601
8652.70 1666
8653.58 1672
8654.45 1689
8655.33 1695
8656.21 1698
8657.09 1737
8657.97 1787
8658.84 1886
8659.72 1939
8660.60 2006
8661.48 2142
8662.36 2389
8663.24 2588
8664.12 2727
8664.99 2949
8665.87 3116
8666.75 3103
8667.63 3166
8668.51 3131
8669.39 3042
8670.27 2977
8671.15 2876
8672.03 2844
8672.91 2894
8673.78 2868
8674.66 2933
8675.54 2894
8676.42 2789
8677.30 2865
8678.18 2720
8679.06 2500
8679.94 2462
8680.82 2341
8681.70 2247
8682.58 2100
8683.46 2030
8684.34 2007
8685.22 1843
8686.10 1830
8686.98 1885
8687.86 1876
8688.74 1967
8689.62 2044
8690.50 2221
8691.38 2357
8692.26 2570
8693.14 2669
8694.02 2710
8694.90 2744
8695.78 2699
8696.66 2691
8697.54 2682
8698.42 2480
8699.30 2377
8700.18 2390
8701.06 2319
8701.94 2358
8702.82 2364
8703.70 2304
8704.58 2239
8705.46 2255
8706.34 2156
8707.23 2062
8708.11 2013
8708.99 1895
8709.87 1806
8710.75 1711
8711.63 1582
8712.51 1528
8713.39 1395
8714.27 1410
8715.16 1309
8716.04 1328
8716.92 1302
8717.80 1245
8718.68 1244
8719.56 1252
8720.44 1207
8721.33 1189
8722.21 1152
8723.09 1210
8723.97 1205
8724.85 1168
8725.73 1214
8726.62 1227
8727.50 1225
8728.38 1278
8729.26 1314
8730.14 1290
8731.03 1320
8731.91 1313
8732.79 1295
8733.67 1264
8734.55 1277
8735.44 1204
8736.32 1244
8737.20 1227
8738.08 1239
8738.97 1232
8739.85 1210
8740.73 1305
8741.61 1247
8742.50 1239
8743.38 1184
8744.26 1258
8745.14 1263
8746.03 1208
8746.91 1215
8747.79 1201
8748.68 1173
8749.56 1152
8750.44 1126
8751.33 1135
8752.21 1138
8753.09 1142
8753.97 1165
8754.86 1198
8755.74 1193
8756.62 1181
8757.51 1239
8758.39 1199
8759.28 1197
8760.16 1229
8761.04 1226
8761.93 1216
8762.81 1214
8763.69 1209
8764.58 1232
8765.46 1213
8766.34 1190
8767.23 1199
8768.11 1172
8769.00 1166
8769.88 1198
8770.76 1213
8771.65 1195
8772.53 1194
8773.42 1130
8774.30 1191
8775.19 1161
8776.07 1153
8776.95 1107
8777.84 1114
8778.72 1131
8779.61 1115
8780.49 1135
8781.38 1129
8782.26 1168
8783.15 1121
8784.03 1121
8784.92 1148
8785.80 1189
8786.69 1135
8787.57 1147
8788.46 1133
8789.34 1161
8790.23 1178
8791.11 1178
8792.00 1122
8792.88 1123
8793.77 1149
8794.65 1090
8795.54 1056
8796.42 1066
8797.31 1039
8798.19 1039
8799.08 1019
8799.96 1013
8800.85 977
8801.74 1015
8802.62 1015
8803.51 1005
8804.39 995
8805.28 936
8806.16 909
8807.05 931
8807.94 937
8808.82 976
8809.71 990
8810.59 975
8811.48 942
8812.37 1006
8813.25 964
8814.14 986
8815.03 975
8815.91 965
8816.80 1013
8817.68 1027
8818.57 1010
8819.46 1023
8820.34 1065
8821.23 1035
8822.12 1007
8823.00 1010
8823.89 1017
8824.78 959
8825.66 974
8826.55 997
8827.44 949
8828.33 971
8829.21 958
8830.10 998
8830.99 948
8831.87 935
8832.76 906
8833.65 888
8834.54 953
8835.42 886
8836.31 915
8837.20 950
8838.08 891
8838.97 893
8839.86 888
8840.75 873
8841.64 856
8842.52 840
8843.41 878
8844.30 870
8845.19 794
8846.07 805
8846.96 820
8847.85 818
8848.74 826
8849.63 825
8850.51 852
8851.40 822
8852.29 833
8853.18 830
8854.07 779
8854.96 762
8855.84 770
8856.73 796
8857.62 748
8858.51 769
8859.40 724
8860.29 766
8861.17 795
8862.06 806
8862.95 785
8863.84 755
8864.73 802
8865.62 777
8866.51 779
8867.40 767
8868.29 749
8869.17 772
8870.06 729
8870.95 772
8871.84 767
8872.73 734
8873.62 717
8874.51 750
8875.40 731
8876.29 730
8877.18 732
8878.07 708
8878.96 705
8879.85 707
8880.74 666
8881.63 644
8882.51 710
8883.40 727
8884.29 698
8885.18 686
8886.07 693
8886.96 716
8887.85 715
8888.74 724
8889.63 718
8890.52 668
8891.41 662
8892.30 696
8893.19 710
8894.09 667
8894.98 710
8895.87 675
8896.76 668
8897.65 640
8898.54 626
8899.43 630
8900.32 658
8901.21 714
8902.10 664
8902.99 615
8903.88 616
8904.77 613
8905.66 655
8906.55 629
8907.44 619
8908.34 666
8909.23 636
8910.12 657
8911.01 631
8911.90 668
8912.79 655
8913.68 683
8914.57 687
8915.47 660
8916.36 649
8917.25 685
8918.14 643
8919.03 622
8919.92 634
8920.81 612
8921.71 594
8922.60 609
8923.49 620
8924.38 627
8925.27 620
8926.16 612
8927.06 593
8927.95 573
8928.84 600
8929.73 656
8930.62 629
8931.52 605
8932.41 630
8933.30 611
8934.19 617
8935.09 568
8935.98 573
8936.87 595
8937.76 605
8938.66 611
8939.55 581
8940.44 602
8941.33 584
8942.23 599
8943.12 588
8944.01 595
8944.90 596
8945.80 593
8946.69 595
8947.58 588
8948.48 599
8949.37 604
8950.26 578
8951.16 582
8952.05 566
8952.94 572
8953.84 563
8954.73 582
8955.62 580
8956.52 598
8957.41 598
8958.30 598
8959.20 595
8960.09 579
8960.98 558
8961.88 597
8962.77 602
8963.66 602
8964.56 606
8965.45 602
8966.35 581
8967.24 625
8968.13 612
8969.03 606
8969.92 570
8970.82 629
8971.71 657
8972.60 615
8973.50 611
8974.39 587
8975.29 556
8976.18 579
8977.08 589
8977.97 554
8978.87 561
8979.76 577
8980.65 548
8981.55 545
8982.44 559
8983.34 597
8984.23 594
8985.13 564
8986.02 601
8986.92 561
8987.81 597
8988.71 580
8989.60 566
8990.50 595
8991.39 552
8992.29 583
8993.18 625
8994.08 582
8994.97 581
8995.87 593
8996.76 589
8997.66 619
8998.56 585
8999.45 582
9000.35 593
9001.24 597
9002.14 545
9003.03 591
9003.93 566
9004.83 543
9005.72 551
9006.62 540
9007.51 556
9008.41 517
9009.31 550
9010.20 546
9011.10 563
9011.99 524
9012.89 537
9013.79 552
9014.68 548
9015.58 565
9016.48 551
9017.37 529
9018.27 551
9019.16 539
9020.06 533
9020.96 557
9021.85 508
9022.75 510
9023.65 526
9024.54 563
9025.44 552
9026.34 530
9027.24 544
9028.13 549
9029.03 542
9029.93 569
9030.82 545
9031.72 560
9032.62 555
9033.52 554
9034.41 558
9035.31 542
9036.21 575
9037.10 529
9038.00 550
9038.90 541
9039.80 532
9040.69 580
9041.59 536
9042.49 571
9043.39 529
9044.29 566
9045.18 580
9046.08 549
9046.98 558
9047.88 578
9048.78 515
9049.67 518
9050.57 540
9051.47 584
9052.37 553
9053.27 545
9054.16 563
9055.06 561
9055.96 563
9056.86 557
9057.76 564
9058.66 542
9059.55 585
9060.45 598
9061.35 592
9062.25 562
9063.15 613
9064.05 568
9064.95 595
9065.85 562
9066.74 593
9067.64 540
9068.54 566
9069.44 549
9070.34 551
9071.24 577
9072.14 616
9073.04 583
9073.94 547
9074.84 547
9075.74 574
9076.64 590
9077.53 611
9078.43 562
9079.33 566
9080.23 567
9081.13 580
9082.03 565
9082.93 581
9083.83 600
9084.73 582
9085.63 565
9086.53 589
9087.43 588
9088.33 566
9089.23 591
9090.13 634
9091.03 599
9091.93 583
9092.83 623
9093.73 607
9094.63 570
9095.53 613
9096.43 637
9097.33 596
9098.23 631
9099.13 603
9100.04 648
9100.94 622
9101.84 587
9102.74 582
9103.64 605
9104.54 593
9105.44 578
9106.34 564
9107.24 560
9108.14 608
9109.04 584
9109.94 616
9110.85 544
9111.75 557
9112.65 546
9113.55 588
9114.45 579
9115.35 558
9116.25 590
9117.15 592
9118.06 571
9118.96 568
9119.86 569
9120.76 603
9121.66 621
9122.56 580
9123.46 587
9124.37 609
9125.27 604
9126.17 630
9127.07 610
9127.97 603
9128.88 579
9129.78 580
9130.68 645
9131.58 575
9132.48 591
9133.39 621
9134.29 592
9135.19 573
9136.09 548
9137.00 550
9137.90 566
9138.80 533
9139.70 555
9140.61 579
9141.51 569
9142.41 583
9143.31 588
9144.22 582
9145.12 537
9146.02 554
9146.92 584
9147.83 554
9148.73 531
9149.63 534
9150.54 523
9151.44 534
9152.34 578
9153.25 558
9154.15 572
9155.05 555
9155.96 557
9156.86 542
9157.76 562
9158.67 535
9159.57 556
9160.47 558
9161.38 579
9162.28 574
9163.18 538
9164.09 562
9164.99 597
9165.90 555
9166.80 585
9167.70 585
9168.61 554
9169.51 541
9170.42 562
9171.32 550
9172.22 518
9173.13 565
9174.03 583
9174.94 575
9175.84 573
9176.74 590
9177.65 611
9178.55 607
9179.46 567
9180.36 559
9181.27 590
9182.17 586
9183.08 578
9183.98 581
9184.89 595
9185.79 603
9186.70 591
9187.60 581
9188.51 568
9189.41 532
9190.32 598
9191.22 608
9192.13 600
9193.03 595
9193.94 598
9194.84 649
9195.75 603
9196.65 602
9197.56 653
9198.46 669
9199.37 684
9200.27 682
9201.18 686
9202.08 680
9202.99 687
9203.90 707
9204.80 680
9205.71 655
9206.61 660
9207.52 681
9208.42 676
9209.33 632
9210.24 614
9211.14 637
9212.05 587
9212.95 548
9213.86 580
9214.77 575
9215.67 615
9216.58 653
9217.49 599
9218.39 626
9219.30 618
9220.21 636
9221.11 596
9222.02 604
9222.93 599
9223.83 586
9224.74 584
9225.65 593
9226.55 535
9227.46 537
9228.37 557
9229.27 574
9230.18 572
9231.09 532
9231.99 530
9232.90 524
9233.81 592
9234.72 548
9235.62 582
9236.53 556
9237.44 511
9238.34 564
9239.25 553
9240.16 536
9241.07 539
9241.97 548
9242.88 553
9243.79 533
9244.70 541
9245.61 568
9246.51 540
9247.42 550
9248.33 547
9249.24 528
9250.14 500
9251.05 541
9251.96 559
9252.87 543
9253.78 524
9254.69 572
9255.59 546
9256.50 533
9257.41 512
9258.32 536
9259.23 565
9260.14 559
9261.04 542
9261.95 524
9262.86 575
9263.77 554
9264.68 551
9265.59 525
9266.50 511
9267.40 553
9268.31 575
9269.22 582
9270.13 585
9271.04 554
9271.95 558
9272.86 558
9273.77 585
9274.68 567
9275.59 566
9276.49 598
9277.40 564
9278.31 511
9279.22 524
9280.13 586
9281.04 593
9281.95 566
9282.86 585
9283.77 568
9284.68 565
9285.59 552
9286.50 559
9287.41 537
9288.32 547
9289.23 535
9290.14 537
9291.05 574
9291.96 555
9292.87 555
9293.78 578
9294.69 566
9295.60 579
9296.51 550
9297.42 556
9298.33 593
9299.24 603
9300.15 600
9301.06 587
9301.97 586
9302.88 598
9303.79 627
9304.70 563
9305.61 577
9306.53 562
9307.44 596
9308.35 607
9309.26 635
9310.17 637
9311.08 621
9311.99 666
9312.90 671
9313.81 641
9314.72 634
9315.63 669
9316.55 666
9317.46 598
9318.37 594
9319.28 661
9320.19 575
9321.10 604
9322.01 589
9322.93 641
9323.84 628
9324.75 583
9325.66 624
9326.57 600
9327.48 587
9328.40 592
9329.31 587
9330.22 582
9331.13 572
9332.04 587
9332.96 569
9333.87 588
9334.78 604
9335.69 614
9336.60 596
9337.52 604
9338.43 650
9339.34 611
9340.25 629
9341.17 616
9342.08 643
9342.99 634
9343.90 608
9344.82 629
9345.73 655
9346.64 592
9347.55 591
9348.47 601
9349.38 582
9350.29 634
9351.21 637
9352.12 641
9353.03 619
9353.94 647
9354.86 660
9355.77 637
9356.68 658
9357.60 610
9358.51 609
9359.42 659
9360.34 659
9361.25 651
9362.16 624
9363.08 664
9363.99 591
9364.90 610
9365.82 612
9366.73 650
9367.65 660
9368.56 625
9369.47 654
9370.39 684
9371.30 639
9372.21 680
9373.13 643
9374.04 633
9374.96 676
9375.87 632
9376.79 634
9377.70 645
9378.61 626
9379.53 664
9380.44 674
9381.36 657
9382.27 666
9383.19 690
9384.10 717
9385.01 699
9385.93 716
9386.84 702
9387.76 689
9388.67 720
9389.59 735
9390.50 723
9391.42 753
9392.33 725
9393.25 733
9394.16 796
9395.08 784
9395.99 773
9396.91 804
9397.82 802
9398.74 776
9399.65 795
9400.57 763
9401.48 749
9402.40 772
9403.32 802
9404.23 756
9405.15 776
9406.06 751
9406.98 803
9407.89 762
9408.81 751
9409.73 761
9410.64 750
9411.56 791
9412.47 787
9413.39 776
9414.30 765
9415.22 795
9416.14 771
9417.05 742
9417.97 763
9418.89 781
9419.80 762
9420.72 783
9421.63 817
9422.55 792
9423.47 906
9424.38 908
9425.30 900
9426.22 852
9427.13 804
9428.05 867
9428.97 890
9429.88 875
9430.80 890
9431.72 891
9432.63 928
9433.55 955
9434.47 945
9435.38 984
9436.30 996
9437.22 1016
9438.14 1044
9439.05 1063
9439.97 1092
9440.89 1174
9441.81 1189
9442.72 1191
9443.64 1207
9444.56 1208
9445.47 1275
9446.39 1246
9447.31 1250
9448.23 1217
9449.15 1227
9450.06 1279
9450.98 1251
9451.90 1313
9452.82 1339
9453.73 1328
9454.65 1407
9455.57 1392
9456.49 1340
9457.41 1330
9458.32 1289
9459.24 1234
9460.16 1160
9461.08 1136
9462.00 1090
9462.92 1039
9463.83 1008
9464.75 928
9465.67 912
9466.59 900
9467.51 888
9468.43 899
9469.35 915
9470.26 895
9471.18 851
9472.10 826
9473.02 844
9473.94 877
9474.86 895
9475.78 894
9476.70 856
9477.62 860
9478.54 856
9479.45 879
9480.37 895
9481.29 908
9482.21 927
9483.13 912
9484.05 888
9484.97 882
9485.89 889
9486.81 885
9487.73 898
9488.65 917
9489.57 922
9490.49 912
9491.41 913
9492.33 907
9493.25 919
9494.17 898
9495.09 906
9496.01 900
9496.93 931
9497.85 904
9498.77 892
9499.69 986
9500.61 959
9501.53 999
9502.45 991
9503.37 964
9504.29 1018
9505.21 1011
9506.13 1037
9507.05 1013
9507.97 1075
9508.89 1069
9509.81 1124
9510.73 1077
9511.65 1066
9512.57 1076
9513.49 1104
9514.42 1094
9515.34 1113
9516.26 1205
9517.18 1231
9518.10 1309
9519.02 1381
9519.94 1485
9520.86 1568
9521.78 1649
9522.71 1756
9523.63 1767
9524.55 1768
9525.47 1830
9526.39 1737
9527.31 1712
9528.23 1667
9529.16 1574
9530.08 1521
9531.00 1413
9531.92 1350
9532.84 1353
9533.76 1323
9534.69 1314
9535.61 1255
9536.53 1212
9537.45 1204
9538.37 1188
9539.30 1140
9540.22 1096
9541.14 1118
9542.06 1069
9542.98 1054
9543.91 1041
9544.83 1074
9545.75 1063
9546.67 1012
9547.60 1022
9548.52 1021
9549.44 1013
9550.36 992
9551.29 1065
9552.21 1062
9553.13 1040
9554.06 1071
9554.98 1050
9555.90 1004
9556.82 1053
9557.75 1085
9558.67 1111
9559.59 1060
9560.52 1046
9561.44 1061
9562.36 1098
9563.29 1108
9564.21 1117
9565.13 1107
9566.06 1145
9566.98 1120
9567.90 1083
9568.83 1111
9569.75 1106
9570.67 1156
9571.60 1117
9572.52 1146
9573.44 1098
9574.37 1118
9575.29 1154
9576.22 1154
9577.14 1163
9578.06 1151
9578.99 1240
9579.91 1213
9580.84 1221
9581.76 1285
9582.68 1252
9583.61 1224
9584.53 1273
9585.46 1294
9586.38 1278
9587.31 1242
9588.23 1284
9589.15 1244
9590.08 1273
9591.00 1235
9591.93 1280
9592.85 1308
9593.78 1340
9594.70 1301
9595.63 1338
9596.55 1434
9597.48 1473
9598.40 1525
9599.33 1551
9600.25 1634
9601.18 1686
9602.10 1702
9603.03 1666
9603.95 1644
9604.88 1627
9605.80 1553
9606.73 1503
9607.65 1509
9608.58 1491
9609.50 1420
9610.43 1410
9611.35 1404
9612.28 1421
9613.21 1365
9614.13 1341
9615.06 1360
9615.98 1359
9616.91 1294
9617.84 1339
9618.76 1288
9619.69 1280
9620.61 1302
9621.54 1367
9622.47 1348
9623.39 1314
9624.32 1356
9625.24 1335
9626.17 1350
9627.10 1352
9628.02 1369
9628.95 1335
9629.88 1363
9630.80 1399
9631.73 1388
9632.65 1448
9633.58 1427
9634.51 1426
9635.43 1439
9636.36 1431
9637.29 1500
9638.22 1487
9639.14 1464
9640.07 1522
9641.00 1578
9641.92 1621
9642.85 1711
9643.78 1686
9644.70 1610
9645.63 1620
9646.56 1631
9647.49 1676
9648.41 1690
9649.34 1743
9650.27 1726
9651.20 1720
9652.12 1716
9653.05 1693
9653.98 1737
9654.91 1740
9655.83 1796
9656.76 1757
9657.69 1752
9658.62 1701
9659.55 1727
9660.47 1707
9661.40 1695
9662.33 1730
9663.26 1712
9664.19 1784
9665.11 1798
9666.04 1791
9666.97 1776
9667.90 1808
9668.83 1824
9669.75 1918
9670.68 1932
9671.61 1899
9672.54 1906
9673.47 1937
9674.40 1931
9675.33 1939
9676.25 1981
9677.18 2036
9678.11 2048
9679.04 2136
9679.97 2143
9680.90 2147
9681.83 2192
9682.76 2197
9683.69 2104
9684.61 2156
9685.54 2177
9686.47 2206
9687.40 2262
9688.33 2233
9689.26 2239
9690.19 2198
9691.12 2291
9692.05 2239
9692.98 2225
9693.91 2335
9694.84 2410
9695.77 2380
9696.70 2420
9697.63 2590
9698.56 2554
9699.49 2603
9700.42 2693
9701.35 2741
9702.28 2763
9703.21 2731
9704.14 2601
9705.07 2549
9706.00 2517
9706.93 2501
9707.86 2486
9708.79 2455
9709.72 2446
9710.65 2444
9711.58 2501
9712.51 2536
9713.44 2628
9714.37 2668
9715.30 2681
9716.23 2745
9717.16 2816
9718.09 2753
9719.02 2749
9719.95 2666
9720.88 2660
9721.81 2526
9722.75 2430
9723.68 2338
9724.61 2261
9725.54 2244
9726.47 2087
9727.40 2062
9728.33 1997
9729.26 2012
9730.19 1982
9731.13 1978
9732.06 1976
9732.99 1971
9733.92 1916
9734.85 1902
9735.78 1941
9736.71 1877
9737.65 1819
9738.58 1809
9739.51 1829
9740.44 1767
9741.37 1740
9742.30 1706
9743.24 1654
9744.17 1580
9745.10 1675
9746.03 1600
9746.96 1562
9747.90 1528
9748.83 1514
9749.76 1507
9750.69 1506
9751.63 1452
9752.56 1490
9753.49 1393
9754.42 1439
9755.36 1417
9756.29 1361
9757.22 1383
9758.15 1346
9759.09 1373
9760.02 1332
9760.95 1343
9761.88 1349
9762.82 1330
9763.75 1360
9764.68 1344
9765.62 1338
9766.55 1381
9767.48 1340
9768.41 1304
9769.35 1329
9770.28 1291
9771.21 1358
9772.15 1384
9773.08 1366
9774.01 1365
9774.95 1326
9775.88 1340
9776.81 1333
9777.75 1322
9778.68 1344
9779.62 1323
9780.55 1357
9781.48 1357
9782.42 1334
9783.35 1386
9784.28 1395
9785.22 1422
9786.15 1427
9787.09 1363
9788.02 1364
9788.95 1369
9789.89 1315
9790.82 1302
9791.76 1319
9792.69 1289
9793.63 1303
9794.56 1315
9795.49 1310
9796.43 1293
9797.36 1316
9798.30 1293
9799.23 1324
9800.17 1335
9801.10 1354
9802.04 1341
9802.97 1370
9803.91 1309
9804.84 1220
9805.78 1245
9806.71 1222
9807.65 1189
9808.58 1129
9809.52 1123
9810.45 1127
9811.39 1104
9812.32 1060
9813.26 1075
9814.19 1032
9815.13 1073
9816.06 1035
9817.00 1044
9817.93 1016
9818.87 986
9819.80 1002
9820.74 937
9821.68 977
9822.61 981
9823.55 989
9824.48 991
9825.42 999
9826.35 994
9827.29 971
9828.23 974
9829.16 952
9830.10 991
9831.03 949
9831.97 985
9832.91 957
9833.84 962
9834.78 932
9835.72 949
9836.65 954
9837.59 922
9838.52 916
9839.46 906
9840.40 982
9841.33 935
9842.27 928
9843.21 976
9844.14 928
9845.08 928
9846.02 885
9846.95 916
9847.89 953
9848.83 949
9849.77 920
9850.70 924
9851.64 968
9852.58 911
9853.51 920
9854.45 897
9855.39 889
9856.33 904
9857.26 866
9858.20 890
9859.14 902
9860.08 881
9861.01 914
9861.95 921
9862.89 862
9863.83 880
9864.76 918
9865.70 913
9866.64 903
9867.58 885
9868.51 873
9869.45 917
9870.39 903
9871.33 893
9872.27 873
9873.20 877
9874.14 882
9875.08 875
9876.02 861
9876.96 852
9877.90 849
9878.83 859
9879.77 897
9880.71 864
9881.65 867
9882.59 871
9883.53 883
9884.47 880
9885.40 852
9886.34 821
9887.28 832
9888.22 825
9889.16 848
9890.10 868
9891.04 860
9891.98 839
9892.91 860
9893.85 861
9894.79 835
9895.73 849
9896.67 883
9897.61 861
9898.55 833
9899.49 842
9900.43 815
9901.37 815
9902.31 797
9903.25 843
9904.19 867
9905.13 826
9906.07 826
9907.01 843
9907.95 889
9908.89 877
9909.83 845
9910.77 845
9911.71 924
9912.65 834
9913.59 847
9914.53 852
9915.47 871
9916.41 851
9917.35 904
9918.29 899
9919.23 882
9920.17 883
9921.11 897
9922.05 925
9922.99 925
9923.93 1008
9924.87 1018
9925.81 1096
9926.75 1140
9927.69 1191
9928.63 1174
9929.57 1151
9930.51 1187
9931.45 1185
9932.39 1165
9933.34 1080
9934.28 1040
9935.22 1052
9936.16 1018
9937.10 952
9938.04 967
9938.98 877
9939.92 904
9940.87 869
9941.81 873
9942.75 884
9943.69 898
9944.63 856
9945.57 920
9946.51 966
9947.46 945
9948.40 995
9949.34 1025
9950.28 1050
9951.22 1039
9952.16 1064
9953.11 1102
9954.05 1086
9954.99 1061
9955.93 1016
9956.87 1043
9957.82 953
9958.76 968
9959.70 959
9960.64 905
9961.59 921
9962.53 871
9963.47 856
9964.41 798
9965.35 819
9966.30 804
9967.24 765
9968.18 777
9969.13 801
9970.07 789
9971.01 745
9971.95 727
9972.90 745
9973.84 740
9974.78 717
9975.73 699
9976.67 702
9977.61 740
9978.55 747
9979.50 713
9980.44 736
9981.38 713
9982.33 753
9983.27 706
9984.21 700
9985.16 707
9986.10 734
9987.04 773
9987.99 753
9988.93 724
9989.88 701
9990.82 733
9991.76 777
9992.71 744
9993.65 723
9994.59 737
9995.54 716
9996.48 694
9997.43 680
9998.37 687
9999.31 676
10000.26 702
10001.20 687
10002.15 699
10003.09 677
10004.04 691
10004.98 671
10005.92 704
10006.87 664
10007.81 658
10008.76 697
10009.70 659
10010.65 691
10011.59 664
10012.54 699
10013.48 649
10014.43 663
10015.37 680
10016.32 658
10017.26 642
10018.21 633
10019.15 641
10020.10 658
10021.04 666
10021.99 668
10022.93 638
10023.88 668
10024.82 655
10025.77 619
10026.71 662
10027.66 639
10028.60 648
10029.55 655
10030.49 654
10031.44 657
10032.39 679
10033.33 637
10034.28 645
10035.22 622
10036.17 631
10037.11 614
10038.06 626
10039.01 648
10039.95 601
10040.90 618
10041.84 576
10042.79 575
10043.74 618
10044.68 629
10045.63 611
10046.58 597
10047.52 612
10048.47 627
10049.41 626
10050.36 593
10051.31 621
10052.25 645
10053.20 606
10054.15 626
10055.09 577
10056.04 591
10056.99 600
10057.93 578
10058.88 599
10059.83 600
10060.78 575
10061.72 571
10062.67 565
10063.62 595
10064.56 603
10065.51 652
10066.46 606
10067.41 588
10068.35 575
10069.30 560
10070.25 565
10071.20 599
10072.14 562
10073.09 590
10074.04 550
10074.99 570
10075.93 601
10076.88 596
10077.83 621
10078.78 590
10079.72 587
10080.67 592
10081.62 596
10082.57 567
10083.52 558
10084.46 553
10085.41 578
10086.36 583
10087.31 572
10088.26 585
10089.21 580
10090.15 596
10091.10 598
10092.05 562
10093.00 551
10093.95 562
10094.90 562
10095.85 528
10096.79 555
10097.74 590
10098.69 583
10099.64 558
10100.59 567
10101.54 559
10102.49 558
10103.44 587
10104.39 561
10105.33 563
10106.28 591
10107.23 550
10108.18 593
10109.13 572
10110.08 599
10111.03 559
10111.98 587
10112.93 575
10113.88 574
10114.83 573
10115.78 546
10116.73 575
10117.68 593
10118.63 562
10119.58 553
10120.53 605
10121.48 595
10122.43 588
10123.38 586
10124.33 582
10125.28 612
10126.23 594
10127.18 590
10128.13 611
10129.08 561
10130.03 603
10130.98 606
10131.93 607
10132.88 577
10133.83 552
10134.78 583
10135.73 594
10136.68 591
10137.63 601
10138.58 594
10139.53 582
10140.48 618
10141.43 615
10142.38 635
10143.33 638
10144.29 668
10145.24 610
10146.19 600
10147.14 621
10148.09 582
10149.04 634
10149.99 633
10150.94 625
10151.89 638
10152.85 632
10153.80 649
10154.75 639
10155.70 644
10156.65 625
10157.60 635
10158.55 665
10159.51 642
10160.46 661
10161.41 649
10162.36 673
10163.31 669
10164.26 688
10165.22 713
10166.17 709
10167.12 731
10168.07 710
10169.02 670
10169.98 655
10170.93 684
10171.88 729
10172.83 717
10173.79 692
10174.74 762
10175.69 750
10176.64 772
10177.60 781
10178.55 769
10179.50 787
10180.45 783
10181.41 785
10182.36 763
10183.31 798
10184.26 804
10185.22 768
10186.17 763
10187.12 805
10188.08 760
10189.03 768
10189.98 793
10190.93 781
10191.89 739
10192.84 805
10193.79 814
10194.75 781
10195.70 768
10196.65 768
10197.61 804
10198.56 766
10199.51 785
10200.47 773
10201.42 772
10202.38 792
10203.33 821
10204.28 803
10205.24 863
10206.19 841
10207.14 866
10208.10 904
10209.05 872
10210.01 889
10210.96 874
10211.91 883
10212.87 900
10213.82 878
10214.78 871
10215.73 848
10216.69 849
10217.64 840
10218.59 835
10219.55 788
10220.50 752
10221.46 812
10222.41 798
10223.37 820
10224.32 779
10225.28 792
10226.23 805
10227.19 792
10228.14 828
10229.10 820
10230.05 804
10231.01 825
10231.96 875
10232.92 860
10233.87 906
10234.83 939
10235.78 1005
10236.74 998
10237.69 1029
10238.65 1027
10239.60 1033
10240.56 1065
10241.51 1021
10242.47 931
10243.42 928
10244.38 949
10245.34 923
10246.29 891
10247.25 858
10248.20 821
10249.16 799
10250.11 808
10251.07 819
10252.03 824
10252.98 803
10253.94 790
10254.89 770
10255.85 761
10256.81 725
10257.76 767
10258.72 774
10259.68 719
10260.63 693
10261.59 668
10262.55 673
10263.50 684
10264.46 669
10265.41 694
10266.37 679
10267.33 711
10268.28 676
10269.24 662
10270.20 693
10271.16 692
10272.11 687
10273.07 692
10274.03 667
10274.98 700
10275.94 694
10276.90 646
10277.85 675
10278.81 686
10279.77 648
10280.73 649
10281.68 627
10282.64 630
10283.60 609
10284.56 625
10285.51 668
10286.47 632
10287.43 603
10288.39 608
10289.34 648
10290.30 663
10291.26 607
10292.22 632
10293.18 642
10294.13 686
10295.09 648
10296.05 653
10297.01 632
10297.97 609
10298.92 629
10299.88 612
10300.84 600
10301.80 618
10302.76 612
10303.72 612
10304.67 609
10305.63 641
10306.59 616
10307.55 631
10308.51 609
10309.47 625
10310.43 643
10311.38 642
10312.34 634
10313.30 674
10314.26 665
10315.22 644
10316.18 630
10317.14 643
10318.10 646
10319.06 651
10320.01 651
10320.97 649
10321.93 663
10322.89 632
10323.85 628
10324.81 606
10325.77 635
10326.73 627
10327.69 627
10328.65 664
10329.61 647
10330.57 654
10331.53 659
10332.49 662
10333.45 621
10334.41 652
10335.37 673
10336.33 665
10337.29 646
10338.25 598
10339.21 593
10340.17 574
10341.13 580
10342.09 594
10343.05 585
10344.01 571
10344.97 566
10345.93 594
10346.89 528
10347.85 576
10348.81 564
10349.77 587
10350.73 551
10351.69 546
10352.65 594
10353.61 535
10354.57 545
10355.53 556
10356.49 544
10357.46 534
10358.42 527
10359.38 519
10360.34 515
10361.30 535
10362.26 493
10363.22 502
10364.18 530
10365.14 516
10366.11 530
10367.07 526
10368.03 550
10368.99 542
10369.95 540
10370.91 506
10371.87 521
10372.84 524
10373.80 489
10374.76 520
10375.72 522
10376.68 528
10377.64 546
10378.61 570
10379.57 525
10380.53 515
10381.49 547
10382.45 515
10383.42 534
10384.38 488
10385.34 529
10386.30 526
10387.27 496
10388.23 502
10389.19 530
10390.15 491
10391.11 496
10392.08 492
10393.04 494
10394.00 554
10394.96 527
10395.93 480
10396.89 469
10397.85 489
10398.82 513
10399.78 495
10400.74 499
10401.70 493
10402.67 505
10403.63 499
10404.59 491
10405.56 492
10406.52 493
10407.48 502
10408.45 490
10409.41 475
10410.37 492
10411.34 472
10412.30 480
10413.26 503
10414.23 501
10415.19 483
10416.15 507
10417.12 506
10418.08 475
10419.04 481
10420.01 484
10420.97 529
10421.94 518
10422.90 504
10423.86 515
10424.83 511
10425.79 512
10426.76 477
10427.72 469
10428.68 465
10429.65 495
10430.61 455
10431.58 464
10432.54 486
10433.51 474
10434.47 489
10435.44 446
10436.40 466
10437.36 444
10438.33 464
10439.29 492
10440.26 479
10441.22 494
10442.19 449
10443.15 467
10444.12 484
10445.08 452
10446.05 468
10447.01 484
10447.98 465
10448.94 465
10449.91 436
10450.87 447
10451.84 453
10452.80 453
10453.77 462
10454.73 440
10455.70 444
10456.67 456
10457.63 454
10458.60 495
10459.56 466
10460.53 452
10461.49 465
10462.46 485
10463.43 453
10464.39 445
10465.36 456
10466.32 454
10467.29 486
10468.25 485
10469.22 484
10470.19 487
10471.15 477
10472.12 468
10473.09 477
10474.05 480
10475.02 471
10475.98 484
10476.95 483
10477.92 479
10478.88 523
10479.85 503
10480.82 508
10481.78 504
10482.75 496
10483.72 511
10484.68 495
10485.65 489
10486.62 509
10487.58 485
10488.55 449
10489.52 452
10490.49 462
10491.45 449
10492.42 440
10493.39 468
10494.35 457
10495.32 462
10496.29 443
10497.26 437
10498.22 482
10499.19 459
10500.16 469
10501.13 460
10502.09 429
10503.06 435
10504.03 430
10505.00 419
10505.96 453
10506.93 431
10507.90 437
10508.87 450
10509.84 432
10510.80 474
10511.77 441
10512.74 439
10513.71 442
10514.68 450
10515.64 457
10516.61 442
10517.58 447
10518.55 455
10519.52 465
10520.49 494
10521.45 459
10522.42 433
10523.39 422
10524.36 449
10525.33 453
10526.30 478
10527.27 454
10528.23 438
10529.20 436
10530.17 428
10531.14 441
10532.11 442
10533.08 444
10534.05 459
10535.02 470
10535.99 475
10536.96 464
10537.93 454
10538.89 488
10539.86 482
10540.83 441
10541.80 448
10542.77 456
10543.74 456
10544.71 478
10545.68 458
10546.65 486
10547.62 476
10548.59 486
10549.56 481
10550.53 496
10551.50 497
10552.47 462
10553.44 459
10554.41 463
10555.38 466
10556.35 454
10557.32 473
10558.29 449
10559.26 481
10560.23 491
10561.20 481
10562.17 514
10563.14 502
10564.11 487
10565.08 493
10566.05 466
10567.02 469
10567.99 504
10568.96 468
10569.93 480
10570.91 479
10571.88 442
10572.85 458
10573.82 463
10574.79 484
10575.76 435
10576.73 449
10577.70 477
10578.67 451
10579.64 481
10580.62 491
10581.59 488
10582.56 494
10583.53 492
10584.50 496
10585.47 489
10586.44 483
10587.42 491
10588.39 493
10589.36 502
10590.33 498
10591.30 516
10592.27 530
10593.25 522
10594.22 515
10595.19 520
10596.16 492
10597.13 514
10598.10 478
10599.08 536
10600.05 540
10601.02 546
10601.99 551
10602.97 542
10603.94 557
10604.91 567
10605.88 589
10606.85 595
10607.83 645
10608.80 612
10609.77 636
10610.74 689
10611.72 675
10612.69 704
10613.66 674
10614.64 663
10615.61 659
10616.58 619
10617.55 608
10618.53 610
10619.50 641
10620.47 608
10621.45 580
10622.42 576
10623.39 578
10624.37 623
10625.34 542
10626.31 523
10627.29 572
10628.26 594
10629.23 565
10630.21 525
10631.18 540
10632.15 538
10633.13 541
10634.10 566
10635.07 531
10636.05 568
10637.02 565
10638.00 603
10638.97 568
10639.94 568
10640.92 589
10641.89 578
10642.87 578
10643.84 567
10644.81 579
10645.79 579
10646.76 578
10647.74 537
10648.71 534
10649.68 544
10650.66 539
10651.63 561
10652.61 541
10653.58 508
10654.56 458
10655.53 478
10656.51 483
10657.48 489
10658.46 473
10659.43 475
10660.41 482
10661.38 508
10662.36 447
10663.33 445
10664.31 507
10665.28 509
10666.26 463
10667.23 454
10668.21 457
10669.18 458
10670.16 462
10671.13 455
10672.11 450
10673.08 451
10674.06 443
10675.03 475
10676.01 473
10676.99 488
10677.96 443
10678.94 482
10679.91 494
10680.89 476
10681.86 465
10682.84 489
10683.82 478
10684.79 478
10685.77 498
10686.74 505
10687.72 491
10688.70 464
10689.67 451
10690.65 483
10691.63 466
10692.60 475
10693.58 472
10694.55 473
10695.53 475
10696.51 485
10697.48 456
10698.46 463
10699.44 430
10700.41 433
10701.39 457
10702.37 472
10703.34 455
10704.32 456
10705.30 427
10706.27 463
10707.25 449
10708.23 441
10709.21 466
10710.18 423
10711.16 461
10712.14 460
10713.11 447
10714.09 464
10715.07 460
10716.05 465
10717.02 418
10718.00 449
10718.98 453
10719.96 443
10720.93 439
10721.91 449
10722.89 418
10723.87 458
10724.85 430
10725.82 460
10726.80 479
10727.78 456
10728.76 444
10729.74 460
10730.71 469
10731.69 474
10732.67 435
10733.65 467
10734.63 458
10735.60 470
10736.58 442
10737.56 465
10738.54 473
10739.52 466
10740.50 485
10741.48 442
10742.45 455
10743.43 470
10744.41 492
10745.39 459
10746.37 474
10747.35 431
10748.33 473
10749.31 457
10750.28 472
10751.26 441
10752.24 443
10753.22 449
10754.20 443
10755.18 447
10756.16 467
10757.14 458
10758.12 428
10759.10 449
10760.08 478
10761.06 477
10762.04 471
10763.01 498
10763.99 483
10764.97 442
10765.95 476
10766.93 516
10767.91 485
10768.89 460
10769.87 480
10770.85 466
10771.83 472
10772.81 481
10773.79 441
10774.77 458
10775.75 487
10776.73 474
10777.71 466
10778.69 464
10779.67 468
10780.65 504
10781.63 511
10782.62 472
10783.60 479
10784.58 459
10785.56 531
10786.54 497
10787.52 484
10788.50 483
10789.48 509
10790.46 521
10791.44 468
10792.42 463
10793.40 474
10794.38 505
10795.37 465
10796.35 476
10797.33 478
10798.31 472
10799.29 487
10800.27 503
10801.25 487
10802.23 454
10803.21 493
10804.20 451
10805.18 464
10806.16 460
10807.14 480
10808.12 471
10809.10 471
10810.09 482
10811.07 507
10812.05 488
10813.03 503
10814.01 474
10815.00 527
10815.98 493
10816.96 502
10817.94 492
10818.92 544
10819.91 527
10820.89 468
10821.87 466
10822.85 488
10823.83 523
10824.82 477
10825.80 476
10826.78 474
10827.76 512
10828.75 495
10829.73 515
10830.71 490
10831.69 483
10832.68 524
10833.66 528
10834.64 515
10835.63 502
10836.61 528
10837.59 505
10838.57 508
10839.56 474
10840.54 504
10841.52 503
10842.51 513
10843.49 543
10844.47 511
10845.46 514
10846.44 537
10847.42 511
10848.41 523
10849.39 518
10850.37 546
10851.36 539
10852.34 514
10853.32 524
10854.31 522
10855.29 526
10856.28 515
10857.26 526
10858.24 549
10859.23 531
10860.21 551
10861.20 577
10862.18 580
10863.16 568
10864.15 585
10865.13 562
10866.12 589
10867.10 555
10868.08 603
10869.07 558
10870.05 574
10871.04 592
10872.02 604
10873.01 572
10873.99 548
10874.98 572
10875.96 573
10876.95 601
10877.93 586
10878.92 609
10879.90 594
10880.89 610
10881.87 559
10882.86 587
10883.84 607
10884.83 622
10885.81 602
10886.80 652
10887.78 622
10888.77 623
10889.75 629
10890.74 631
10891.72 663
10892.71 647
10893.69 654
10894.68 679
10895.66 651
10896.65 639
10897.64 675
10898.62 672
10899.61 685
10900.59 673
10901.58 708
10902.56 682
10903.55 704
10904.54 721
10905.52 700
10906.51 747
10907.49 723
10908.48 747
10909.47 757
10910.45 741
10911.44 743
10912.43 764
10913.41 792
10914.40 774
10915.39 802
10916.37 818
10917.36 798
10918.35 820
10919.33 832
10920.32 797
10921.31 886
10922.29 843
10923.28 823
10924.27 830
10925.25 811
10926.24 853
10927.23 840
10928.21 846
10929.20 868
10930.19 823
10931.18 892
10932.16 913
10933.15 921
10934.14 916
10935.12 876
10936.11 895
10937.10 921
10938.09 947
10939.07 941
10940.06 957
10941.05 1003
10942.04 993
10943.02 967
10944.01 1002
10945.00 1042
10945.99 1044
10946.98 1052
10947.96 1106
10948.95 1099
10949.94 1103
10950.93 1146
10951.92 1140
10952.90 1242
10953.89 1320
10954.88 1355
10955.87 1356
10956.86 1425
10957.85 1453
10958.83 1529
10959.82 1509
10960.81 1563
10961.80 1562
10962.79 1595
10963.78 1505
10964.77 1567
10965.75 1576
10966.74 1488
10967.73 1428
10968.72 1429
10969.71 1376
10970.70 1311
10971.69 1289
10972.68 1280
10973.67 1244
10974.66 1231
10975.64 1218
10976.63 1237
10977.62 1189
10978.61 1154
10979.60 1163
10980.59 1214
10981.58 1158
10982.57 1144
10983.56 1161
10984.55 1199
10985.54 1177
10986.53 1207
10987.52 1228
10988.51 1244
10989.50 1277
10990.49 1335
10991.48 1365
10992.47 1422
10993.46 1420
10994.45 1504
10995.44 1599
10996.43 1747
10997.42 1779
10998.41 1878
10999.40 1994
11000.39 2039
11001.38 2045
11002.37 2026
11003.36 2017
11004.35 1971
11005.34 1913
11006.33 1849
11007.32 1811
11008.31 1704
11009.30 1589
11010.30 1548
11011.29 1475
11012.28 1435
11013.27 1361
11014.26 1292
11015.25 1248
11016.24 1174
11017.23 1071
11018.22 1050
11019.21 1032
11020.21 1029
11021.20 1014
11022.19 994
11023.18 953
11024.17 960
11025.16 915
11026.15 899
11027.14 913
11028.14 942
11029.13 913
11030.12 895
11031.11 896
11032.10 892
11033.09 862
11034.09 839
11035.08 882
11036.07 907
11037.06 885
11038.05 879
11039.05 876
11040.04 833
11041.03 854
11042.02 887
11043.02 854
11044.01 847
11045.00 828
11045.99 850
11046.98 836
11047.98 797
11048.97 794
11049.96 787
11050.95 823
11051.95 769
11052.94 720
11053.93 758
11054.93 756
11055.92 805
11056.91 751
11057.90 783
11058.90 791
11059.89 775
11060.88 768
11061.88 783
11062.87 772
11063.86 750
11064.86 755
11065.85 754
11066.84 766
11067.84 751
11068.83 775
11069.82 770
11070.82 751
11071.81 737
11072.80 761
11073.80 771
11074.79 809
11075.78 762
11076.78 788
11077.77 768
11078.77 769
11079.76 787
11080.75 744
11081.75 739
11082.74 739
11083.74 777
11084.73 793
11085.72 771
11086.72 761
11087.71 772
11088.71 728
11089.70 730
11090.70 745
11091.69 723
11092.68 740
11093.68 691
11094.67 702
11095.67 708
11096.66 672
11097.66 724
11098.65 675
11099.65 684
11100.64 720
11101.64 680
11102.63 724
11103.63 686
11104.62 658
11105.62 706
11106.61 695
11107.61 683
11108.60 709
11109.60 703
11110.59 706
11111.59 686
11112.58 653
11113.58 665
11114.57 662
11115.57 666
11116.56 677
11117.56 669
11118.56 656
11119.55 635
11120.55 663
11121.54 666
11122.54 667
11123.54 693
11124.53 680
11125.53 675
11126.52 634
11127.52 664
11128.51 631
11129.51 644
11130.51 680
11131.50 668
11132.50 664
11133.50 644
11134.49 649
11135.49 601
11136.49 641
11137.48 645
11138.48 611
11139.47 602
11140.47 625
11141.47 627
11142.46 583
11143.46 603
11144.46 614
11145.46 640
11146.45 620
11147.45 617
11148.45 617
11149.44 617
11150.44 579
11151.44 631
11152.43 586
11153.43 594
11154.43 597
11155.43 598
11156.42 581
11157.42 591
11158.42 611
11159.42 587
11160.41 611
11161.41 626
11162.41 624
11163.41 624
11164.40 604
11165.40 577
11166.40 609
11167.40 616
11168.39 607
11169.39 579
11170.39 562
11171.39 588
11172.39 566
11173.38 603
11174.38 606
11175.38 583
11176.38 570
11177.38 583
11178.38 592
11179.37 628
11180.37 591
11181.37 591
11182.37 584
11183.37 613
11184.37 607
11185.37 578
11186.36 567
11187.36 584
11188.36 596
11189.36 574
11190.36 582
11191.36 601
11192.36 630
11193.36 592
11194.36 580
11195.35 585
11196.35 581
11197.35 595
11198.35 581
11199.35 623
11200.35 615
11201.35 605
11202.35 612
11203.35 613
11204.35 644
11205.35 607
11206.35 630
11207.35 650
11208.35 644
11209.35 644
11210.35 648
11211.35 623
11212.35 640
11213.35 695
11214.35 678
11215.34 657
11216.35 627
11217.35 642
11218.35 650
11219.35 620
11220.35 661
11221.35 623
11222.35 602
11223.35 592
11224.35 589
11225.35 579
11226.35 611
11227.35 593
11228.35 602
11229.35 634
11230.35 590
11231.35 592
11232.35 627
11233.35 639
11234.35 602
11235.35 634
11236.35 628
11237.36 622
11238.36 579
11239.36 587
11240.36 615
11241.36 587
11242.36 624
11243.36 593
11244.36 623
11245.36 594
11246.37 614
11247.37 628
11248.37 613
11249.37 611
11250.37 634
11251.37 664
11252.38 651
11253.38 628
11254.38 644
11255.38 653
11256.38 631
11257.38 601
11258.39 653
11259.39 661
11260.39 612
11261.39 625
11262.39 640
11263.40 660
11264.40 685
11265.40 657
11266.40 644
11267.40 668
11268.41 659
11269.41 655
11270.41 693
11271.41 685
11272.42 679
11273.42 693
11274.42 716
11275.42 725
11276.43 712
11277.43 719
11278.43 728
11279.44 727
11280.44 714
11281.44 718
11282.44 717
11283.45 692
11284.45 679
11285.45 647
11286.46 675
11287.46 664
11288.46 623
11289.47 688
11290.47 651
11291.47 639
11292.48 625
11293.48 627
11294.48 622
11295.49 648
11296.49 609
11297.49 573
11298.50 601
11299.50 598
11300.51 636
11301.51 600
11302.51 576
11303.52 592
11304.52 633
11305.53 609
11306.53 590
11307.53 616
11308.54 587
11309.54 598
11310.55 627
11311.55 628
11312.55 607
11313.56 612
11314.56 617
11315.57 609
11316.57 624
11317.58 608
11318.58 574
11319.59 579
11320.59 637
11321.59 672
11322.60 634
11323.60 655
11324.61 622
11325.61 619
11326.62 656
11327.62 648
11328.63 651
11329.63 658
11330.64 653
11331.64 656
11332.65 647
11333.65 655
11334.66 669
11335.67 651
11336.67 651
11337.68 677
11338.68 701
11339.69 704
11340.69 677
11341.70 712
11342.70 722
11343.71 736
11344.72 698
11345.72 719
11346.73 703
11347.73 670
11348.74 675
11349.74 663
11350.75 646
11351.76 660
11352.76 605
11353.77 576
11354.78 626
11355.78 595
11356.79 554
11357.79 606
11358.80 596
11359.81 547
11360.81 553
11361.82 543
11362.83 524
11363.83 553
11364.84 550
11365.85 566
11366.85 569
11367.86 512
11368.87 544
11369.87 557
11370.88 515
11371.89 545
11372.89 521
11373.90 526
11374.91 535
11375.92 514
11376.92 501
11377.93 506
11378.94 496
11379.94 498
11380.95 490
11381.96 482
11382.97 521
11383.97 507
11384.98 491
11385.99 494
11387.00 510
11388.00 510
11389.01 500
11390.02 485
11391.03 486
11392.04 519
11393.04 491
11394.05 480
11395.06 507
11396.07 504
11397.08 529
11398.08 537
11399.09 491
11400.10 505
11401.11 494
11402.12 466
11403.12 478
11404.13 466
11405.14 468
11406.15 514
11407.16 512
11408.17 467
11409.18 498
11410.18 491
11411.19 530
11412.20 514
11413.21 519
11414.22 541
11415.23 501
11416.24 479
11417.25 513
11418.25 518
11419.26 497
11420.27 530
11421.28 551
11422.29 548
11423.30 511
11424.31 510
11425.32 508
11426.33 501
11427.34 542
11428.35 503
11429.36 515
11430.37 503
11431.38 526
11432.39 539
11433.39 511
11434.40 516
11435.41 534
11436.42 528
11437.43 500
11438.44 494
11439.45 503
11440.46 528
11441.47 529
11442.48 482
11443.49 482
11444.50 495
11445.51 535
11446.52 532
11447.53 502
11448.55 483
11449.56 511
11450.57 488
11451.58 498
11452.59 506
11453.60 522
11454.61 512
11455.62 511
11456.63 501
11457.64 493
11458.65 506
11459.66 487
11460.67 471
11461.68 504
11462.69 506
11463.71 516
11464.72 498
11465.73 471
11466.74 491
11467.75 517
11468.76 492
11469.77 498
11470.78 516
11471.80 510
11472.81 509
11473.82 524
11474.83 479
11475.84 494
11476.85 513
11477.86 522
11478.88 537
11479.89 500
11480.90 512
11481.91 528
11482.92 506
11483.93 498
11484.95 537
11485.96 515
11486.97 523
11487.98 496
11489.00 531
11490.01 561
11491.02 532
11492.03 526
11493.04 540
11494.06 566
11495.07 547
11496.08 548
11497.09 527
11498.11 560
11499.12 581
11500.13 575
11501.14 559
11502.16 569
11503.17 574
11504.18 565
11505.20 597
11506.21 569
11507.22 597
11508.23 588
11509.25 606
11510.26 570
11511.27 580
11512.29 585
11513.30 608
11514.31 623
11515.33 657
11516.34 663
11517.35 660
11518.37 709
11519.38 703
11520.39 719
11521.41 706
11522.42 742
11523.43 758
11524.45 764
11525.46 753
11526.47 797
11527.49 813
11528.50 846
11529.52 846
11530.53 875
11531.54 925
11532.56 1019
11533.57 964
11534.59 983
11535.60 1075
11536.62 1156
11537.63 1195
11538.64 1211
11539.66 1201
11540.67 1247
11541.69 1276
11542.70 1243
11543.72 1219
11544.73 1217
11545.75 1198
11546.76 1170
11547.77 1111
11548.79 1017
11549.80 945
11550.82 916
11551.83 905
11552.85 836
11553.86 849
11554.88 748
11555.89 759
11556.91 721
11557.92 647
11558.94 668
11559.95 672
11560.97 686
11561.99 598
11563.00 653
11564.02 640
11565.03 652
11566.05 606
11567.06 583
11568.08 618
11569.09 566
11570.11 606
11571.13 593
11572.14 575
11573.16 575
11574.17 604
11575.19 556
11576.20 557
11577.22 595
11578.24 552
11579.25 577
11580.27 567
11581.29 555
11582.30 559
11583.32 549
11584.33 530
11585.35 539
11586.37 542
11587.38 535
11588.40 529
11589.42 514
11590.43 523
11591.45 509
11592.47 538
11593.48 509
11594.50 534
11595.52 530
11596.53 487
11597.55 547
11598.57 523
11599.58 522
11600.60 542
11601.62 536
11602.64 556
11603.65 533
11604.67 567
11605.69 558
11606.70 571
11607.72 572
11608.74 508
11609.76 518
11610.77 541
11611.79 526
11612.81 530
11613.83 544
11614.84 515
11615.86 550
11616.88 563
11617.90 536
11618.92 541
11619.93 559
11620.95 563
11621.97 550
11622.99 530
11624.01 551
11625.02 531
11626.04 551
11627.06 503
11628.08 510
11629.10 497
11630.11 524
11631.13 533
11632.15 519
11633.17 501
11634.19 515
11635.21 558
11636.23 529
11637.24 505
11638.26 535
11639.28 499
11640.30 467
11641.32 499
11642.34 473
11643.36 474
11644.38 483
11645.39 513
11646.41 500
11647.43 481
11648.45 478
11649.47 479
11650.49 462
11651.51 476
11652.53 488
11653.55 472
11654.57 475
11655.59 474
11656.61 491
11657.63 448
11658.65 441
11659.67 433
11660.69 464
11661.70 445
11662.72 464
11663.74 457
11664.76 446
11665.78 442
11666.80 437
11667.82 458
11668.84 437
11669.86 450
11670.88 417
11671.90 415
11672.92 441
11673.95 448
11674.97 427
11675.99 423
11677.01 431
11678.03 445
11679.05 431
11680.07 423
11681.09 424
11682.11 429
11683.13 450
11684.15 442
11685.17 436
11686.19 465
11687.21 432
11688.23 408
11689.25 429
11690.28 425
11691.30 459
11692.32 439
11693.34 409
11694.36 419
11695.38 433
11696.40 454
11697.42 429
11698.44 433
11699.47 432
11700.49 423
11701.51 414
11702.53 439
11703.55 429
11704.57 383
11705.60 400
11706.62 429
11707.64 427
11708.66 412
11709.68 414
11710.70 411
11711.73 422
11712.75 385
11713.77 401
11714.79 427
11715.81 421
11716.84 413
11717.86 424
11718.88 409
11719.90 417
11720.92 403
11721.95 451
11722.97 433
11723.99 426
11725.01 393
11726.04 427
11727.06 414
11728.08 405
11729.11 418
11730.13 434
11731.15 413
11732.17 398
11733.20 437
11734.22 422
11735.24 432
11736.26 414
11737.29 411
11738.31 420
11739.33 403
11740.36 408
11741.38 408
11742.40 429
11743.43 411
11744.45 396
11745.47 430
11746.50 415
11747.52 409
11748.54 403
11749.57 385
11750.59 431
11751.62 398
11752.64 402
11753.66 400
11754.69 399
11755.71 450
11756.73 420
11757.76 418
11758.78 423
11759.81 434
11760.83 440
11761.85 440
11762.88 405
11763.90 474
11764.93 426
11765.95 449
11766.98 442
11768.00 457
11769.02 443
11770.05 458
11771.07 454
11772.10 437
11773.12 445
11774.15 441
11775.17 447
11776.20 426
11777.22 445
11778.25 453
11779.27 463
11780.30 468
11781.32 449
11782.35 439
11783.37 443
11784.40 446
11785.42 470
11786.45 464
11787.47 465
11788.50 418
11789.52 434
11790.55 444
11791.57 470
11792.60 473
11793.62 507
11794.65 471
11795.67 462
11796.70 463
11797.73 441
11798.75 451
11799.78 449
11800.80 439
11801.83 436
11802.85 457
11803.88 420
11804.91 424
11805.93 482
11806.96 467
11807.98 476
11809.01 469
11810.04 455
11811.06 445
11812.09 477
11813.12 481
11814.14 475
11815.17 458
11816.19 488
11817.22 494
11818.25 481
11819.27 469
11820.30 472
11821.33 473
11822.35 457
11823.38 466
11824.41 486
11825.44 509
11826.46 481
11827.49 524
11828.52 496
11829.54 484
11830.57 476
11831.60 509
11832.62 500
11833.65 475
11834.68 493
11835.71 505
11836.73 530
11837.76 536
11838.79 525
11839.82 477
11840.84 499
11841.87 497
11842.90 508
11843.93 512
11844.95 515
11845.98 513
11847.01 521
11848.04 532
11849.07 508
11850.09 516
11851.12 535
11852.15 573
11853.18 589
11854.21 578
11855.23 586
11856.26 592
11857.29 555
11858.32 564
11859.35 589
11860.38 621
11861.40 573
11862.43 591
11863.46 586
11864.49 612
11865.52 611
11866.55 613
11867.58 614
11868.60 642
11869.63 601
11870.66 626
11871.69 621
11872.72 651
11873.75 631
11874.78 664
11875.81 676
11876.84 648
11877.86 669
11878.89 678
11879.92 706
11880.95 686
11881.98 682
11883.01 697
11884.04 704
11885.07 687
11886.10 714
11887.13 715
11888.16 743
11889.19 743
11890.22 792
11891.25 811
11892.28 839
11893.31 825
11894.34 813
11895.37 821
11896.40 867
11897.43 926
11898.46 948
11899.49 977
11900.52 959
11901.55 1012
11902.58 1062
11903.61 1067
11904.64 1086
11905.67 1115
11906.70 1081
11907.73 1090
11908.76 1114
11909.79 1131
11910.82 1121
11911.85 1085
11912.88 1081
11913.91 1040
11914.94 1024
11915.97 1013
11917.01 1000
11918.04 1009
11919.07 973
11920.10 941
11921.13 934
11922.16 901
11923.19 958
11924.22 968
11925.25 986
11926.28 999
11927.32 981
11928.35 1062
11929.38 1088
11930.41 1094
11931.44 1104
11932.47 1153
11933.50 1100
11934.54 1112
11935.57 1091
11936.60 1085
11937.63 1088
11938.66 1081
11939.70 1040
11940.73 1050
11941.76 1009
11942.79 959
11943.82 938
11944.85 886
11945.89 873
11946.92 805
11947.95 809
11948.98 759
11950.02 799
11951.05 798
11952.08 779
11953.11 738
11954.15 707
11955.18 713
11956.21 732
11957.24 724
11958.28 729
11959.31 706
11960.34 683
11961.37 698
11962.41 745
11963.44 721
11964.47 677
11965.51 688
11966.54 687
11967.57 718
11968.60 671
11969.64 692
11970.67 711
11971.70 707
11972.74 708
11973.77 686
11974.80 717
11975.84 718
11976.87 691
11977.90 713
11978.94 719
11979.97 691
11981.00 700
11982.04 717
11983.07 722
11984.11 726
11985.14 717
11986.17 731
11987.21 692
11988.24 754
11989.28 739
11990.31 761
11991.34 748
11992.38 783
11993.41 755
11994.45 747
11995.48 732
11996.51 753
11997.55 743
11998.58 768
11999.62 755
12000.65 786
12001.69 762
12002.72 781
12003.76 829
12004.79 791
12005.82 832
12006.86 841
12007.89 798
12008.93 840
12009.96 899
12011.00 878
12012.03 879
12013.07 924
12014.10 907
12015.14 907
12016.17 905
12017.21 957
12018.24 905
12019.28 928
12020.32 925
12021.35 945
12022.39 931
12023.42 955
12024.46 945
12025.49 977
12026.53 985
12027.56 947
12028.60 953
12029.64 951
12030.67 973
12031.71 956
12032.74 968
12033.78 952
12034.81 972
12035.85 943
12036.89 988
12037.92 960
12038.96 994
12039.99 987
12041.03 1003
12042.07 1002
12043.10 1027
12044.14 1030
12045.18 992
12046.21 993
12047.25 1004
12048.29 1039
12049.32 1056
12050.36 1102
12051.40 1137
12052.43 1116
12053.47 1136
12054.51 1178
12055.54 1206
12056.58 1199
12057.62 1206
12058.65 1221
12059.69 1226
12060.73 1244
12061.76 1226
12062.80 1170
12063.84 1167
12064.88 1174
12065.91 1172
12066.95 1126
12067.99 1112
12069.03 1071
12070.06 1089
12071.10 1016
12072.14 1024
12073.18 1017
12074.21 964
12075.25 973
12076.29 924
12077.33 935
12078.36 944
12079.40 948
12080.44 900
12081.48 879
12082.52 911
12083.55 930
12084.59 891
12085.63 910
12086.67 903
12087.71 903
12088.74 904
12089.78 902
12090.82 934
12091.86 937
12092.90 922
12093.94 947
12094.98 985
12096.01 959
12097.05 1057
12098.09 1022
12099.13 1007
12100.17 993
12101.21 1032
12102.25 1040
12103.28 1069
12104.32 1094
12105.36 1073
12106.40 1065
12107.44 1047
12108.48 1072
12109.52 1028
12110.56 1055
12111.60 1019
12112.64 983
12113.68 959
12114.72 996
12115.76 902
12116.79 893
12117.83 887
12118.87 826
12119.91 789
12120.95 767
12121.99 725
12123.03 724
12124.07 709
12125.11 709
12126.15 719
12127.19 727
12128.23 710
12129.27 667
12130.31 738
12131.35 679
12132.39 715
12133.43 686
12134.47 714
12135.51 684
12136.55 708
12137.59 674
12138.63 651
12139.67 682
12140.71 692
12141.76 662
12142.80 655
12143.84 656
12144.88 658
12145.92 641
12146.96 642
12148.00 673
12149.04 688
12150.08 642
12151.12 625
12152.16 629
12153.20 620
12154.25 599
12155.29 614
12156.33 611
12157.37 615
12158.41 597
12159.45 603
12160.49 583
12161.53 574
12162.58 574
12163.62 619
12164.66 614
12165.70 626
12166.74 584
12167.78 596
12168.82 577
12169.87 574
12170.91 602
12171.95 594
12172.99 570
12174.03 593
12175.08 597
12176.12 596
12177.16 579
12178.20 567
12179.24 605
12180.29 584
12181.33 562
12182.37 566
12183.41 594
12184.46 592
12185.50 563
12186.54 562
12187.58 543
12188.63 584
12189.67 562
12190.71 544
12191.75 576
12192.80 546
12193.84 579
12194.88 578
12195.92 537
12196.97 540
12198.01 616
12199.05 570
12200.10 534
12201.14 568
12202.18 559
12203.23 563
12204.27 540
12205.31 539
12206.36 547
12207.40 541
12208.44 543
12209.49 550
12210.53 553
12211.57 543
12212.62 550
12213.66 541
12214.70 544
12215.75 530
12216.79 549
12217.84 534
12218.88 523
12219.92 554
12220.97 519
12222.01 513
12223.06 510
12224.10 517
12225.14 519
12226.19 528
12227.23 540
12228.28 527
12229.32 521
12230.36 505
12231.41 521
12232.45 510
12233.50 533
12234.54 533
12235.59 491
12236.63 471
12237.68 522
12238.72 507
12239.77 507
12240.81 498
12241.86 518
12242.90 513
12243.94 535
12244.99 513
12246.03 529
12247.08 514
12248.13 525
12249.17 558
12250.22 518
12251.26 528
12252.31 508
12253.35 520
12254.40 492
12255.44 486
12256.49 478
12257.53 526
12258.58 479
12259.62 488
12260.67 464
12261.72 478
12262.76 478
12263.81 515
12264.85 455
12265.90 435
12266.94 452
12267.99 444
12269.04 454
12270.08 463
12271.13 460
12272.17 458
12273.22 463
12274.27 443
12275.31 438
12276.36 446
12277.41 477
12278.45 461
12279.50 448
12280.55 460
12281.59 436
12282.64 465
12283.69 453
12284.73 440
12285.78 436
12286.83 454
12287.87 432
12288.92 431
12289.97 415
12291.01 443
12292.06 441
12293.11 441
12294.15 429
12295.20 429
12296.25 442
12297.30 459
12298.34 466
12299.39 431
12300.44 433
12301.48 426
12302.53 432
12303.58 436
12304.63 398
12305.67 415
12306.72 456
12307.77 420
12308.82 447
12309.87 440
12310.91 461
12311.96 422
12313.01 410
12314.06 425
12315.10 418
12316.15 399
12317.20 425
12318.25 427
12319.30 439
12320.34 428
12321.39 422
12322.44 432
12323.49 410
12324.54 400
12325.59 420
12326.63 434
12327.68 419
12328.73 382
12329.78 392
12330.83 399
12331.88 411
12332.93 398
12333.98 411
12335.02 383
12336.07 399
12337.12 410
12338.17 397
12339.22 401
12340.27 404
12341.32 383
12342.37 384
12343.42 371
12344.47 397
12345.51 391
12346.56 395
12347.61 393
12348.66 410
12349.71 421
12350.76 418
12351.81 390
12352.86 396
12353.91 407
12354.96 372
12356.01 384
12357.06 385
12358.11 411
12359.16 397
12360.21 379
12361.26 395
12362.31 399
12363.36 428
12364.41 403
12365.46 404
12366.51 401
12367.56 391
12368.61 405
12369.66 401
12370.71 397
12371.76 396
12372.81 400
12373.86 433
12374.91 393
12375.96 407
12377.01 425
12378.06 419
12379.11 386
12380.17 453
12381.22 421
12382.27 416
12383.32 408
12384.37 408
12385.42 413
12386.47 413
12387.52 444
12388.57 416
12389.62 439
12390.67 393
12391.73 400
12392.78 416
12393.83 399
12394.88 411
12395.93 422
12396.98 405
12398.03 400
12399.09 400
12400.14 433
12401.19 437
12402.24 444
12403.29 438
12404.34 422
12405.40 429
12406.45 432
12407.50 421
12408.55 452
12409.60 418
12410.66 432
12411.71 444
12412.76 435
12413.81 423
12414.86 442
12415.92 459
12416.97 423
12418.02 383
12419.07 424
12420.13 431
12421.18 439
12422.23 429
12423.28 437
12424.34 450
12425.39 453
12426.44 439
12427.49 430
12428.55 451
12429.60 476
12430.65 472
12431.71 473
12432.76 465
12433.81 473
12434.86 496
12435.92 448
12436.97 462
12438.02 467
12439.08 465
12440.13 487
12441.18 510
12442.24 466
12443.29 486
12444.34 465
12445.40 468
12446.45 454
12447.50 477
12448.56 511
12449.61 503
12450.67 507
12451.72 510
12452.77 523
12453.83 523
12454.88 514
12455.94 529
12456.99 520
12458.04 517
12459.10 553
12460.15 544
12461.21 538
12462.26 570
12463.31 588
12464.37 614
12465.42 615
12466.48 677
12467.53 662
12468.59 686
12469.64 718
12470.70 749
12471.75 778
12472.80 783
12473.86 815
12474.91 918
12475.97 882
12477.02 881
12478.08 949
12479.13 957
12480.19 995
12481.24 950
12482.30 999
12483.35 937
12484.41 934
12485.46 904
12486.52 893
12487.57 852
12488.63 803
12489.69 793
12490.74 796
12491.80 734
12492.85 732
12493.91 681
12494.96 698
12496.02 679
12497.07 620
12498.13 650
12499.19 639
12500.24 602
12501.30 598
12502.35 638
12503.41 605
12504.47 584
12505.52 632
12506.58 601
12507.63 578
12508.69 581
12509.75 555
12510.80 581
12511.86 575
12512.91 569
12513.97 569
12515.03 589
12516.08 561
12517.14 571
12518.20 597
12519.25 606
12520.31 631
12521.37 604
12522.42 626
12523.48 573
12524.54 604
12525.59 602
12526.65 606
12527.71 596
12528.77 614
12529.82 632
12530.88 641
12531.94 652
12532.99 636
12534.05 633
12535.11 582
12536.17 573
12537.22 600
12538.28 644
12539.34 622
12540.40 625
12541.45 637
12542.51 683
12543.57 671
12544.63 681
12545.68 675
12546.74 674
12547.80 704
12548.86 723
12549.92 713
12550.97 737
12552.03 745
12553.09 762
12554.15 763
12555.21 748
12556.26 773
12557.32 776
12558.38 768
12559.44 739
12560.50 748
12561.56 759
12562.61 763
12563.67 726
12564.73 670
12565.79 750
12566.85 697
12567.91 677
12568.97 670
12570.02 684
12571.08 666
12572.14 641
12573.20 637
12574.26 640
12575.32 644
12576.38 619
12577.44 610
12578.50 608
12579.56 608
12580.61 593
12581.67 637
12582.73 621
12583.79 614
12584.85 610
12585.91 580
12586.97 570
12588.03 603
12589.09 595
12590.15 560
12591.21 602
12592.27 567
12593.33 588
12594.39 594
12595.45 590
12596.51 597
12597.57 587
12598.63 626
12599.69 581
12600.75 571
12601.81 612
12602.87 598
12603.93 587
12604.99 609
12606.05 606
12607.11 579
12608.17 586
12609.23 620
12610.29 614
12611.35 618
12612.41 625
12613.47 625
12614.53 631
12615.59 633
12616.66 668
12617.72 632
12618.78 619
12619.84 647
12620.90 666
12621.96 678
12623.02 638
12624.08 726
12625.14 744
12626.20 734
12627.26 705
12628.33 740
12629.39 749
12630.45 719
12631.51 742
12632.57 723
12633.63 744
12634.69 742
12635.76 724
12636.82 714
12637.88 713
12638.94 700
12640.00 698
12641.06 702
12642.13 682
12643.19 677
12644.25 686
12645.31 635
12646.37 642
12647.44 671
12648.50 628
12649.56 628
12650.62 625
12651.68 595
12652.75 603
12653.81 577
12654.87 626
12655.93 589
12657.00 580
12658.06 580
12659.12 585
12660.18 637
12661.25 594
12662.31 599
12663.37 597
12664.43 571
12665.50 565
12666.56 582
12667.62 615
12668.69 572
12669.75 588
12670.81 602
12671.88 589
12672.94 575
12674.00 594
12675.06 590
12676.13 586
12677.19 597
12678.25 636
12679.32 611
12680.38 624
12681.44 619
12682.51 636
12683.57 635
12684.64 603
12685.70 601
12686.76 617
12687.83 634
12688.89 621
12689.95 603
12691.02 606
12692.08 650
12693.15 648
12694.21 634
12695.27 627
12696.34 607
12697.40 623
12698.47 662
12699.53 652
12700.59 667
12701.66 626
12702.72 658
12703.79 707
12704.85 661
12705.92 654
12706.98 711
12708.05 714
12709.11 720
12710.18 725
12711.24 726
12712.30 706
12713.37 718
12714.43 718
12715.50 717
12716.56 708
12717.63 717
12718.69 757
12719.76 723
12720.82 720
12721.89 746
12722.95 762
12724.02 711
12725.09 718
12726.15 728
12727.22 786
12728.28 796
12729.35 794
12730.41 775
12731.48 770
12732.54 794
12733.61 813
12734.68 811
12735.74 811
12736.81 818
12737.87 797
12738.94 808
12740.00 813
12741.07 771
12742.14 762
12743.20 733
12744.27 733
12745.33 686
12746.40 698
12747.47 696
12748.53 692
12749.60 667
12750.67 668
12751.73 654
12752.80 613
12753.87 616
12754.93 602
12756.00 626
12757.07 599
12758.13 560
12759.20 572
12760.27 601
12761.33 613
12762.40 598
12763.47 581
12764.53 626
12765.60 593
12766.67 552
12767.73 560
12768.80 540
12769.87 555
12770.94 589
12772.00 561
12773.07 560
12774.14 532
12775.21 533
12776.27 552
12777.34 527
12778.41 536
12779.48 546
12780.54 557
12781.61 498
12782.68 489
12783.75 507
12784.81 515
12785.88 520
12786.95 503
12788.02 508
12789.09 488
12790.15 509
12791.22 472
12792.29 463
12793.36 488
12794.43 516
12795.49 488
12796.56 509
12797.63 492
12798.70 505
12799.77 484
12800.84 486
12801.90 503
12802.97 486
12804.04 478
12805.11 470
12806.18 504
12807.25 500
12808.32 483
12809.39 510
12810.45 501
12811.52 482
12812.59 492
12813.66 498
12814.73 492
12815.80 523
12816.87 496
12817.94 558
12819.01 543
12820.08 517
12821.15 505
12822.21 513
12823.28 548
12824.35 546
12825.42 560
12826.49 514
12827.56 508
12828.63 514
12829.70 504
12830.77 515
12831.84 497
12832.91 496
12833.98 529
12835.05 484
12836.12 513
12837.19 495
12838.26 506
12839.33 476
12840.40 487
12841.47 487
12842.54 473
12843.61 481
12844.68 481
12845.75 458
12846.82 439
12847.89 445
12848.96 459
12850.03 450
12851.10 430
12852.18 415
12853.25 431
12854.32 451
12855.39 458
12856.46 456
12857.53 412
12858.60 417
12859.67 437
12860.74 461
12861.81 421
12862.88 410
12863.96 424
12865.03 416
12866.10 388
12867.17 395
12868.24 409
12869.31 411
12870.38 406
12871.45 400
12872.53 407
12873.60 384
12874.67 386
12875.74 400
12876.81 369
12877.88 381
12878.96 395
12880.03 373
12881.10 367
12882.17 385
12883.24 377
12884.31 380
12885.39 408
12886.46 393
12887.53 363
12888.60 398
12889.68 408
12890.75 363
12891.82 379
12892.89 381
12893.96 343
12895.04 376
12896.11 400
12897.18 390
12898.25 373
12899.33 359
12900.40 400
12901.47 409
12902.54 389
12903.62 378
12904.69 382
12905.76 382
12906.84 355
12907.91 372
12908.98 390
12910.06 365
12911.13 336
12912.20 371
12913.27 362
12914.35 368
12915.42 363
12916.49 386
12917.57 373
12918.64 342
12919.71 356
12920.79 358
12921.86 360
12922.94 333
12924.01 369
12925.08 360
12926.16 366
12927.23 342
12928.30 361
12929.38 337
12930.45 341
12931.53 343
12932.60 331
12933.67 357
12934.75 356
12935.82 350
12936.90 343
12937.97 350
12939.04 328
12940.12 353
12941.19 353
12942.27 361
12943.34 337
12944.42 369
12945.49 328
12946.56 313
12947.64 312
12948.71 325
12949.79 328
12950.86 329
12951.94 317
12953.01 328
12954.09 326
12955.16 327
12956.24 333
12957.31 322
12958.39 337
12959.46 302
12960.54 345
12961.61 294
12962.69 330
12963.76 320
12964.84 355
12965.91 349
12966.99 324
12968.07 309
12969.14 316
12970.22 338
12971.29 333
12972.37 326
12973.44 321
12974.52 338
12975.59 332
12976.67 349
12977.75 329
12978.82 315
12979.90 338
12980.97 362
12982.05 358
12983.13 344
12984.20 345
12985.28 346
12986.35 346
12987.43 326
12988.51 340
12989.58 341
12990.66 337
12991.74 330
12992.81 347
12993.89 304
12994.97 351
12996.04 346
12997.12 338
12998.20 361
12999.27 347
13000.35 331
13001.43 330
13002.50 345
13003.58 341
13004.66 339
13005.73 305
13006.81 337
13007.89 324
13008.97 382
13010.04 324
13011.12 326
13012.20 318
13013.27 325
13014.35 349
13015.43 326
13016.51 352
13017.58 336
13018.66 347
13019.74 317
13020.82 339
13021.89 354
13022.97 342
13024.05 316
13025.13 348
13026.21 318
13027.28 329
13028.36 358
13029.44 345
13030.52 346
13031.60 347
13032.67 332
13033.75 330
13034.83 355
13035.91 338
13036.99 337
13038.07 341
13039.14 374
13040.22 321
13041.30 360
13042.38 358
13043.46 362
13044.54 341
13045.62 372
13046.69 341
13047.77 364
13048.85 366
13049.93 350
13051.01 349
13052.09 340
13053.17 383
13054.25 371
13055.33 350
13056.40 326
13057.48 362
13058.56 308
13059.64 349
13060.72 336
13061.80 332
13062.88 335
13063.96 331
13065.04 320
13066.12 349
13067.20 345
13068.28 328
13069.36 356
13070.44 335
13071.52 328
13072.60 310
13073.68 338
13074.76 336
13075.84 352
13076.92 322
13078.00 349
13079.08 327
13080.16 321
13081.24 332
13082.32 337
13083.40 339
13084.48 340
13085.56 327
13086.64 338
13087.72 349
13088.80 313
13089.88 334
13090.96 321
13092.04 341
13093.12 355
13094.20 326
13095.28 327
13096.36 339
13097.44 356
13098.52 361
13099.61 335
13100.69 361
13101.77 350
13102.85 361
13103.93 359
13105.01 336
13106.09 354
13107.17 343
13108.25 372
13109.34 342
13110.42 369
13111.50 366
13112.58 346
13113.66 331
13114.74 360
13115.82 348
13116.91 355
13117.99 370
13119.07 391
13120.15 372
13121.23 337
13122.31 379
13123.40 368
13124.48 384
13125.56 350
13126.64 360
13127.72 341
13128.81 360
13129.89 381
13130.97 368
13132.05 362
13133.14 388
13134.22 360
13135.30 367
13136.38 390
13137.47 350
13138.55 354
13139.63 361
13140.71 375
13141.80 351
13142.88 381
13143.96 360
13145.04 357
13146.13 363
13147.21 368
13148.29 352
13149.38 348
13150.46 396
13151.54 365
13152.62 345
13153.71 364
13154.79 392
13155.87 391
13156.96 402
13158.04 378
13159.12 390
13160.21 382
13161.29 373
13162.37 381
13163.46 394
13164.54 372
13165.62 393
13166.71 384
13167.79 375
13168.88 356
13169.96 349
13171.04 376
13172.13 367
13173.21 390
13174.30 385
13175.38 408
13176.46 376
13177.55 384
13178.63 389
13179.72 400
13180.80 381
13181.88 413
13182.97 385
13184.05 370
13185.14 401
13186.22 361
13187.31 375
13188.39 401
13189.48 357
13190.56 352
13191.65 367
13192.73 383
13193.81 376
13194.90 374
13195.98 395
13197.07 377
13198.15 387
13199.24 395
13200.32 407
13201.41 377
13202.49 382
13203.58 398
13204.67 371
13205.75 386
13206.84 369
13207.92 404
13209.01 390
13210.09 379
13211.18 359
13212.26 395
13213.35 392
13214.43 393
13215.52 391
13216.61 377
13217.69 391
13218.78 412
13219.86 400
13220.95 416
13222.04 382
13223.12 416
13224.21 392
13225.29 393
13226.38 374
13227.47 392
13228.55 419
13229.64 403
13230.72 415
13231.81 394
13232.90 402
13233.98 416
13235.07 414
13236.16 419
13237.24 436
13238.33 413
13239.42 386
13240.50 415
13241.59 398
13242.68 424
13243.76 411
13244.85 447
13245.94 415
13247.02 415
13248.11 426
13249.20 438
13250.29 445
13251.37 422
13252.46 453
13253.55 464
13254.63 450
13255.72 456
13256.81 440
13257.90 463
13258.98 488
13260.07 465
13261.16 463
13262.25 466
13263.33 475
13264.42 500
13265.51 484
13266.60 461
13267.69 472
13268.77 495
13269.86 521
13270.95 485
13272.04 470
13273.13 486
13274.21 452
13275.30 522
13276.39 534
13277.48 531
13278.57 480
13279.65 548
13280.74 532
13281.83 519
13282.92 506
13284.01 550
13285.10 516
13286.19 518
13287.27 537
13288.36 560
13289.45 569
13290.54 560
13291.63 571
13292.72 568
13293.81 555
13294.90 568
13295.98 581
13297.07 566
13298.16 558
13299.25 605
13300.34 634
13301.43 589
13302.52 596
13303.61 626
13304.70 617
13305.79 605
13306.88 608
13307.97 643
13309.06 649
13310.15 682
13311.24 638
13312.32 689
13313.41 700
13314.50 669
13315.59 690
13316.68 715
13317.77 717
13318.86 704
13319.95 716
13321.04 688
13322.13 719
13323.22 704
13324.31 704
13325.40 711
13326.49 714
13327.58 693
13328.68 720
13329.77 738
13330.86 745
13331.95 756
13333.04 774
13334.13 751
13335.22 768
13336.31 756
13337.40 759
13338.49 753
13339.58 797
13340.67 803
13341.76 766
13342.85 792
13343.94 791
13345.04 816
13346.13 803
13347.22 773
13348.31 781
13349.40 812
13350.49 808
13351.58 805
13352.67 806
13353.77 814
13354.86 793
13355.95 793
13357.04 844
13358.13 869
13359.22 854
13360.31 836
13361.41 848
13362.50 847
13363.59 859
13364.68 894
13365.77 905
13366.87 923
13367.96 921
13369.05 908
13370.14 947
13371.23 937
13372.33 966
13373.42 934
13374.51 916
13375.60 923
13376.69 870
13377.79 860
13378.88 838
13379.97 819
13381.06 824
13382.16 793
13383.25 779
13384.34 762
13385.43 784
13386.53 757
13387.62 722
13388.71 710
13389.81 710
13390.90 681
13391.99 687
13393.08 682
13394.18 702
13395.27 654
13396.36 660
13397.46 670
13398.55 654
13399.64 632
13400.74 627
13401.83 657
13402.92 666
13404.02 637
13405.11 648
13406.20 626
13407.30 661
13408.39 642
13409.48 618
13410.58 627
13411.67 634
13412.77 664
13413.86 607
13414.95 638
13416.05 601
13417.14 621
13418.23 642
13419.33 638
13420.42 613
13421.52 638
13422.61 643
13423.71 631
13424.80 630
13425.89 605
13426.99 640
13428.08 630
13429.18 616
13430.27 626
13431.37 644
13432.46 607
13433.56 599
13434.65 635
13435.74 628
13436.84 668
13437.93 713
13439.03 681
13440.12 629
13441.22 624
13442.31 660
13443.41 681
13444.50 687
13445.60 652
13446.69 692
13447.79 668
13448.88 680
13449.98 696
13451.08 693
13452.17 688
13453.27 688
13454.36 721
13455.46 737
13456.55 698
13457.65 713
13458.74 710
13459.84 724
13460.94 740
13462.03 743
13463.13 764
13464.22 764
13465.32 765
13466.41 756
13467.51 759
13468.61 756
13469.70 735
13470.80 752
13471.90 728
13472.99 742
13474.09 785
13475.18 769
13476.28 739
13477.38 792
13478.47 791
13479.57 810
13480.67 817
13481.76 812
13482.86 811
13483.96 845
13485.05 866
13486.15 847
13487.25 822
13488.34 811
13489.44 861
13490.54 862
13491.63 880
13492.73 844
13493.83 843
13494.93 883
13496.02 919
13497.12 906
13498.22 875
13499.31 954
13500.41 948
13501.51 959
13502.61 929
13503.70 933
13504.80 934
13505.90 956
13507.00 969
13508.09 940
13509.19 939
13510.29 954
13511.39 955
13512.49 929
13513.58 941
13514.68 926
13515.78 906
13516.88 951
13517.98 909
13519.07 883
13520.17 878
13521.27 827
13522.37 855
13523.47 825
13524.57 862
13525.66 820
13526.76 796
13527.86 818
13528.96 801
13530.06 813
13531.16 794
13532.25 793
13533.35 754
13534.45 794
13535.55 784
13536.65 772
13537.75 744
13538.85 735
13539.95 726
13541.05 713
13542.14 702
13543.24 686
13544.34 664
13545.44 659
13546.54 674
13547.64 664
13548.74 658
13549.84 650
13550.94 698
13552.04 646
13553.14 656
13554.24 651
13555.34 626
13556.44 619
13557.54 634
13558.64 601
13559.74 589
13560.84 586
13561.94 610
13563.04 620
13564.13 588
13565.23 558
13566.34 554
13567.44 612
13568.54 598
13569.64 556
13570.74 561
13571.84 588
13572.94 564
13574.04 602
13575.14 579
13576.24 560
13577.34 585
13578.44 559
13579.54 563
13580.64 577
13581.74 566
13582.84 568
13583.94 585
13585.04 573
13586.14 555
13587.24 622
13588.35 579
13589.45 559
13590.55 573
13591.65 553
13592.75 551
13593.85 579
13594.95 568
13596.05 559
13597.15 561
13598.26 569
13599.36 566
13600.46 593
13601.56 602
13602.66 597
13603.76 568
13604.86 554
13605.97 561
13607.07 578
13608.17 575
13609.27 595
13610.37 559
13611.47 602
13612.58 549
13613.68 583
13614.78 577
13615.88 572
13616.98 547
13618.09 575
13619.19 569
13620.29 538
13621.39 527
13622.50 555
13623.60 595
13624.70 597
13625.80 594
13626.91 570
13628.01 626
13629.11 606
13630.21 613
13631.32 588
13632.42 578
13633.52 605
13634.62 600
13635.73 588
13636.83 561
13637.93 604
13639.04 585
13640.14 617
13641.24 583
13642.35 590
13643.45 569
13644.55 578
13645.65 590
13646.76 579
13647.86 551
13648.96 580
13650.07 584
13651.17 570
13652.28 573
13653.38 572
13654.48 556
13655.59 612
13656.69 582
13657.79 583
13658.90 585
13660.00 571
13661.11 589
13662.21 573
13663.31 536
13664.42 525
13665.52 541
13666.63 600
13667.73 558
13668.83 542
13669.94 571
13671.04 562
13672.15 568
13673.25 578
13674.36 556
13675.46 561
13676.56 560
13677.67 555
13678.77 574
13679.88 570
13680.98 565
13682.09 562
13683.19 544
13684.30 586
13685.40 559
13686.51 561
13687.61 571
13688.72 551
13689.82 575
13690.93 583
13692.03 586
13693.14 561
13694.24 564
13695.35 551
13696.45 563
13697.56 608
13698.66 607
13699.77 576
13700.87 642
13701.98 591
13703.09 588
13704.19 623
13705.30 616
13706.40 576
13707.51 597
13708.61 609
13709.72 610
13710.83 610
13711.93 629
13713.04 639
13714.14 651
13715.25 659
13716.36 672
13717.46 690
13718.57 665
13719.67 697
13720.78 656
13721.89 694
13722.99 687
13724.10 704
13725.21 698
13726.31 716
13727.42 733
13728.53 744
13729.63 755
13730.74 770
13731.85 690
13732.95 733
13734.06 744
13735.17 715
13736.27 775
13737.38 809
13738.49 772
13739.59 842
13740.70 802
13741.81 799
13742.92 839
13744.02 823
13745.13 829
13746.24 850
13747.35 870
13748.45 883
13749.56 872
13750.67 873
13751.78 870
13752.88 900
13753.99 905
13755.10 932
13756.21 978
13757.31 1030
13758.42 1046
13759.53 1045
13760.64 1059
13761.75 1069
13762.85 1110
13763.96 1151
13765.07 1190
13766.18 1232
13767.29 1286
13768.39 1276
13769.50 1262
13770.61 1281
13771.72 1337
13772.83 1353
13773.94 1400
13775.04 1338
13776.15 1373
13777.26 1361
13778.37 1340
13779.48 1303
13780.59 1366
13781.70 1340
13782.80 1272
13783.91 1262
13785.02 1194
13786.13 1138
13787.24 1161
13788.35 1125
13789.46 1087
13790.57 1103
13791.68 1023
13792.79 966
13793.90 979
13795.00 928
13796.11 932
13797.22 903
13798.33 863
13799.44 804
13800.55 789
13801.66 799
13802.77 780
13803.88 769
13804.99 743
13806.10 733
13807.21 702
13808.32 715
13809.43 706
13810.54 712
13811.65 687
13812.76 687
13813.87 730
13814.98 746
13816.09 700
13817.20 688
13818.31 688
13819.42 685
13820.53 652
13821.64 682
13822.75 671
13823.86 703
13824.97 675
13826.08 656
13827.19 628
13828.30 654
13829.41 644
13830.53 660
13831.64 663
13832.75 627
13833.86 662
13834.97 635
13836.08 625
13837.19 611
13838.30 595
13839.41 629
13840.52 647
13841.64 630
13842.75 620
13843.86 659
13844.97 672
13846.08 599
13847.19 595
13848.30 639
13849.41 652
13850.53 658
13851.64 613
13852.75 628
13853.86 615
13854.97 607
13856.08 634
13857.20 627
13858.31 624
13859.42 655
13860.53 658
13861.64 670
13862.76 669
13863.87 678
13864.98 658
13866.09 677
13867.20 641
13868.32 625
13869.43 624
13870.54 635
13871.65 656
13872.77 634
13873.88 664
13874.99 674
13876.10 664
13877.22 661
13878.33 667
13879.44 656
13880.55 675
13881.67 677
13882.78 701
13883.89 693
13885.01 732
13886.12 727
13887.23 717
13888.34 720
13889.46 765
13890.57 733
13891.68 730
13892.80 733
13893.91 754
13895.02 754
13896.14 754
13897.25 739
13898.36 763
13899.48 788
13900.59 775
13901.70 775
13902.82 772
13903.93 752
13905.05 760
13906.16 744
13907.27 733
13908.39 739
13909.50 736
13910.61 714
13911.73 713
13912.84 691
13913.96 709
13915.07 668
13916.19 663
13917.30 682
13918.41 646
13919.53 635
13920.64 607
13921.76 627
13922.87 652
13923.99 631
13925.10 602
13926.21 634
13927.33 590
13928.44 590
13929.56 626
13930.67 608
13931.79 607
13932.90 588
13934.02 595
13935.13 609
13936.25 575
13937.36 583
13938.48 626
13939.59 571
13940.71 557
13941.82 546
13942.94 597
13944.05 596
13945.17 560
13946.28 580
13947.40 586
13948.52 558
13949.63 543
13950.75 552
13951.86 550
13952.98 583
13954.09 554
13955.21 544
13956.32 535
13957.44 509
13958.56 520
13959.67 522
13960.79 522
13961.90 522
13963.02 522
13964.14 539
13965.25 530
13966.37 531
13967.48 538
13968.60 550
13969.72 548
13970.83 521
13971.95 506
13973.07 523
13974.18 539
13975.30 545
13976.42 554
13977.53 523
13978.65 523
13979.77 515
13980.88 573
13982.00 535
13983.12 511
13984.23 537
13985.35 521
13986.47 522
13987.58 534
13988.70 542
13989.82 516
13990.94 498
13992.05 529
13993.17 550
13994.29 510
13995.40 526
13996.52 486
13997.64 518
13998.76 503
13999.87 531
14000.99 551
14002.11 533
14003.23 520
14004.35 543
14005.46 557
14006.58 552
14007.70 547
14008.82 541
14009.93 514
14011.05 535
14012.17 504
14013.29 548
14014.41 572
14015.52 505
14016.64 535
14017.76 551
14018.88 539
14020.00 546
14021.12 521
14022.23 515
14023.35 516
14024.47 520
14025.59 530
14026.71 540
14027.83 506
14028.95 522
14030.06 559
14031.18 539
14032.30 539
14033.42 544
14034.54 548
14035.66 554
14036.78 540
14037.90 553
14039.02 557
14040.14 534
14041.25 576
14042.37 566
14043.49 571
14044.61 564
14045.73 571
14046.85 556
14047.97 601
14049.09 590
14050.21 562
14051.33 599
14052.45 576
14053.57 622
14054.69 619
14055.81 610
14056.93 587
14058.05 599
14059.17 627
14060.29 629
14061.41 601
14062.53 619
14063.65 616
14064.77 647
14065.89 654
14067.01 631
14068.13 682
14069.25 672
14070.37 662
14071.49 677
14072.61 706
14073.73 678
14074.85 663
14075.97 712
14077.09 701
14078.21 714
14079.33 720
14080.45 713
14081.57 669
14082.69 687
14083.82 703
14084.94 733
14086.06 716
14087.18 736
14088.30 703
14089.42 727
14090.54 725
14091.66 716
14092.78 762
14093.91 751
14095.03 752
14096.15 779
14097.27 758
14098.39 739
14099.51 757
14100.63 812
14101.76 739
14102.88 712
14104.00 734
14105.12 739
14106.24 731
14107.36 710
14108.49 729
14109.61 737
14110.73 688
14111.85 693
14112.97 677
14114.10 674
14115.22 643
14116.34 665
14117.46 635
14118.58 657
14119.71 619
14120.83 633
14121.95 609
14123.07 625
14124.20 608
14125.32 576
14126.44 583
14127.56 570
14128.69 548
14129.81 578
14130.93 588
14132.06 609
14133.18 572
14134.30 537
14135.42 554
14136.55 543
14137.67 518
14138.79 544
14139.92 518
14141.04 554
14142.16 537
14143.29 534
14144.41 518
14145.53 492
14146.66 496
14147.78 518
14148.90 531
14150.03 519
14151.15 512
14152.27 553
14153.40 514
14154.52 503
14155.64 501
14156.77 533
14157.89 539
14159.02 510
14160.14 505
14161.26 503
14162.39 485
14163.51 465
14164.64 506
14165.76 535
14166.88 526
14168.01 507
14169.13 489
14170.26 497
14171.38 506
14172.51 477
14173.63 491
14174.75 510
14175.88 474
14177.00 487
14178.13 495
14179.25 490
14180.38 490
14181.50 465
14182.63 483
14183.75 473
14184.88 474
14186.00 478
14187.13 465
14188.25 472
14189.38 459
14190.50 452
14191.63 469
14192.75 465
14193.88 469
14195.00 438
14196.13 456
14197.25 440
14198.38 435
14199.50 442
14200.63 459
14201.76 455
14202.88 472
14204.01 487
14205.13 453
14206.26 495
14207.38 469
14208.51 488
14209.64 420
14210.76 460
14211.89 480
14213.01 465
14214.14 439
14215.27 439
14216.39 446
14217.52 435
14218.64 439
14219.77 447
14220.90 448
14222.02 451
14223.15 486
14224.28 434
14225.40 405
14226.53 430
14227.66 460
14228.78 454
14229.91 417
14231.04 423
14232.16 440
14233.29 458
14234.42 430
14235.54 434
14236.67 453
14237.80 416
14238.92 410
14240.05 464
14241.18 413
14242.31 422
14243.43 412
14244.56 427
14245.69 419
14246.82 408
14247.94 431
14249.07 439
14250.20 448
14251.33 425
14252.45 445
14253.58 411
14254.71 417
14255.84 404
14256.96 437
14258.09 443
14259.22 413
14260.35 419
14261.47 415
14262.60 398
14263.73 410
14264.86 396
14265.99 410
14267.12 390
14268.24 405
14269.37 391
14270.50 384
14271.63 381
14272.76 400
14273.89 375
14275.01 371
14276.14 387
14277.27 384
14278.40 385
14279.53 409
14280.66 393
14281.79 392
14282.91 384
14284.04 385
14285.17 349
14286.30 379
14287.43 382
14288.56 364
14289.69 409
14290.82 394
14291.95 386
14293.08 361
14294.20 353
14295.33 357
14296.46 364
14297.59 357
14298.72 380
14299.85 381
14300.98 354
14302.11 349
14303.24 379
14304.37 357
14305.50 371
14306.63 363
14307.76 362
14308.89 363
14310.02 360
14311.15 375
14312.28 381
14313.41 365
14314.54 341
14315.67 341
14316.80 369
14317.93 377
14319.06 340
14320.19 362
14321.32 357
14322.45 356
14323.58 335
14324.71 340
14325.84 336
14326.97 342
14328.10 378
14329.23 368
14330.36 353
14331.49 316
14332.62 349
14333.76 361
14334.89 371
14336.02 352
14337.15 356
14338.28 355
14339.41 328
14340.54 353
14341.67 362
14342.80 351
14343.93 329
14345.07 361
14346.20 366
14347.33 331
14348.46 301
14349.59 335
14350.72 356
14351.85 352
14352.99 330
14354.12 345
14355.25 331
14356.38 346
14357.51 352
14358.64 341
14359.78 321
14360.91 336
14362.04 338
14363.17 341
14364.30 332
14365.44 351
14366.57 373
14367.70 339
14368.83 325
14369.96 306
14371.10 348
14372.23 336
14373.36 344
14374.49 349
14375.63 349
14376.76 352
14377.89 349
14379.02 347
14380.16 359
14381.29 343
14382.42 346
14383.55 345
14384.69 355
14385.82 356
14386.95 358
14388.09 336
14389.22 362
14390.35 330
14391.49 348
14392.62 365
14393.75 334
14394.89 348
14396.02 369
14397.15 364
14398.28 355
14399.42 364
14400.55 369
14401.69 349
14402.82 364
14403.95 356
14405.09 364
14406.22 367
14407.35 355
14408.49 367
14409.62 381
14410.75 379
14411.89 356
14413.02 380
14414.16 388
14415.29 378
14416.42 367
14417.56 345
14418.69 375
14419.83 387
14420.96 393
14422.10 374
14423.23 382
14424.36 400
14425.50 416
14426.63 407
14427.77 395
14428.90 391
14430.04 407
14431.17 403
14432.31 412
14433.44 415
14434.58 419
14435.71 395
14436.85 421
14437.98 411
14439.12 402
14440.25 423
14441.39 411
14442.52 402
14443.66 409
14444.79 426
14445.93 394
14447.06 418
14448.20 401
14449.33 407
14450.47 411
14451.60 425
14452.74 422
14453.87 392
14455.01 425
14456.14 427
14457.28 424
14458.42 425
14459.55 411
14460.69 421
14461.82 427
14462.96 427
14464.10 432
14465.23 414
14466.37 433
14467.50 449
14468.64 434
14469.78 417
14470.91 435
14472.05 421
14473.18 431
14474.32 427
14475.46 458
14476.59 423
14477.73 418
14478.87 415
14480.00 399
14481.14 398
14482.28 392
14483.41 375
14484.55 406
14485.69 358
14486.82 385
14487.96 372
14489.10 395
14490.23 385
14491.37 404
14492.51 369
14493.65 370
14494.78 398
14495.92 411
14497.06 367
14498.19 359
14499.33 381
14500.47 373
14501.61 396
14502.74 359
14503.88 384
14505.02 363
14506.16 345
14507.29 372
14508.43 370
14509.57 361
14510.71 357
14511.85 374
14512.98 370
14514.12 360
14515.26 349
14516.40 358
14517.54 355
14518.67 344
14519.81 358
14520.95 363
14522.09 375
14523.23 358
14524.36 338
14525.50 351
14526.64 343
14527.78 345
14528.92 337
14530.06 349
14531.19 373
14532.33 342
14533.47 345
14534.61 368
14535.75 331
14536.89 342
14538.03 336
14539.17 347
14540.31 353
14541.44 334
14542.58 353
14543.72 352
14544.86 355
14546.00 374
14547.14 343
14548.28 340
14549.42 349
14550.56 353
14551.70 353
14552.84 345
14553.98 348
14555.12 351
14556.25 332
14557.39 350
14558.53 341
14559.67 350
14560.81 370
14561.95 346
14563.09 343
14564.23 341
14565.37 374
14566.51 373
14567.65 349
14568.79 366
14569.93 342
14571.07 344
14572.21 378
14573.35 356
14574.49 362
14575.63 359
14576.77 370
14577.92 391
14579.06 379
14580.20 342
14581.34 366
14582.48 363
14583.62 375
14584.76 395
14585.90 410
14587.04 408
14588.18 373
14589.32 388
14590.46 381
14591.60 416
14592.74 393
14593.89 399
14595.03 425
14596.17 396
14597.31 412
14598.45 402
14599.59 413
14600.73 420
14601.87 407
14603.02 432
14604.16 392
14605.30 416
14606.44 443
14607.58 426
14608.72 428
14609.86 419
14611.01 451
14612.15 417
14613.29 448
14614.43 435
14615.57 467
14616.72 449
14617.86 442
14619.00 442
14620.14 446
14621.28 478
14622.43 471
14623.57 476
14624.71 460
14625.85 502
14627.00 520
14628.14 490
14629.28 509
14630.42 509
14631.56 504
14632.71 529
14633.85 506
14634.99 520
14636.14 531
14637.28 540
14638.42 562
14639.56 501
14640.71 536
14641.85 520
14642.99 556
14644.14 516
14645.28 531
14646.42 509
14647.56 496
14648.71 494
14649.85 483
14650.99 434
14652.14 436
14653.28 456
14654.42 457
14655.57 415
14656.71 405
14657.85 436
14659.00 419
14660.14 387
14661.29 363
14662.43 380
14663.57 380
14664.72 390
14665.86 379
14667.00 373
14668.15 354
14669.29 350
14670.44 363
14671.58 350
14672.73 340
14673.87 344
14675.01 341
14676.16 338
14677.30 370
14678.45 349
14679.59 344
14680.74 342
14681.88 355
14683.02 338
14684.17 349
14685.31 306
14686.46 304
14687.60 299
14688.75 332
14689.89 318
14691.04 335
14692.18 305
14693.33 314
14694.47 308
14695.62 335
14696.76 331
14697.91 315
14699.05 311
14700.20 305
14701.34 292
14702.49 314
14703.63 330
14704.78 300
14705.92 298
14707.07 287
14708.22 316
14709.36 283
14710.51 315
14711.65 302
14712.80 315
14713.94 291
14715.09 297
14716.23 311
14717.38 304
14718.53 308
14719.67 292
14720.82 297
14721.96 277
14723.11 291
14724.26 298
14725.40 323
14726.55 307
14727.70 304
14728.84 302
14729.99 307
14731.13 286
14732.28 262
14733.43 295
14734.57 275
14735.72 304
14736.87 294
14738.01 309
14739.16 274
14740.31 300
14741.45 288
14742.60 278
14743.75 289
14744.89 289
14746.04 292
14747.19 286
14748.34 286
14749.48 287
14750.63 296
14751.78 282
14752.92 274
14754.07 283
14755.22 282
14756.37 276
14757.51 282
14758.66 269
14759.81 298
14760.96 272
14762.10 274
14763.25 278
14764.40 271
14765.55 262
14766.70 272
14767.84 276
14768.99 269
14770.14 289
14771.29 277
14772.43 281
14773.58 259
14774.73 266
14775.88 274
14777.03 277
14778.18 262
14779.32 251
14780.47 289
14781.62 285
14782.77 275
14783.92 270
14785.07 254
14786.21 279
14787.36 264
14788.51 274
14789.66 260
14790.81 253
14791.96 253
14793.11 259
14794.26 278
14795.40 260
14796.55 255
14797.70 254
14798.85 302
14800.00 248
14801.15 282
14802.30 259
14803.45 253
14804.60 229
14805.75 229
14806.90 247
14808.05 236
14809.19 252
14810.34 249
14811.49 264
14812.64 225
14813.79 237
14814.94 250
14816.09 248
14817.24 284
14818.39 257
14819.54 243
14820.69 221
14821.84 220
14822.99 250
14824.14 236
14825.29 224
14826.44 223
14827.59 245
14828.74 234
14829.89 247
14831.04 247
14832.19 222
14833.34 250
14834.49 233
14835.64 237
14836.79 231
14837.95 228
14839.10 227
14840.25 228
14841.40 235
14842.55 225
14843.70 209
14844.85 248
14846.00 230
14847.15 208
14848.30 236
14849.45 254
14850.60 228
14851.76 219
14852.91 227
14854.06 234
14855.21 238
14856.36 233
14857.51 210
14858.66 212
14859.81 213
14860.97 224
14862.12 246
14863.27 230
14864.42 212
14865.57 222
14866.72 222
14867.88 233
14869.03 219
14870.18 243
14871.33 221
14872.48 238
14873.64 227
14874.79 261
14875.94 223
14877.09 222
14878.24 217
14879.40 222
14880.55 203
14881.70 249
14882.85 228
14884.00 226
14885.16 219
14886.31 192
14887.46 229
14888.61 204
14889.77 210
14890.92 242
14892.07 228
14893.23 238
14894.38 211
14895.53 225
14896.68 231
14897.84 241
14898.99 217
14900.14 214
14901.30 210
14902.45 214
14903.60 205
14904.75 222
14905.91 201
14907.06 225
14908.21 198
14909.37 218
14910.52 218
14911.67 179
14912.83 201
14913.98 228
14915.14 207
14916.29 225
14917.44 233
14918.60 210
14919.75 232
14920.90 193
14922.06 235
14923.21 231
14924.37 206
14925.52 212
14926.67 229
14927.83 214
14928.98 232
14930.14 240
14931.29 217
14932.44 225
14933.60 202
14934.75 221
14935.91 201
14937.06 225
14938.22 227
14939.37 239
14940.52 219
14941.68 236
14942.83 217
14943.99 242
14945.14 220
14946.30 226
14947.45 222
14948.61 230
14949.76 216
14950.92 219
14952.07 238
14953.23 220
14954.38 229
14955.54 225
14956.69 213
14957.85 221
14959.00 238
14960.16 239
14961.31 242
14962.47 235
14963.62 224
14964.78 243
14965.94 232
14967.09 249
14968.25 235
14969.40 240
14970.56 230
14971.71 255
14972.87 239
14974.03 228
14975.18 226
14976.34 260
14977.49 248
14978.65 223
14979.81 217
14980.96 225
14982.12 201
14983.27 229
14984.43 232
14985.59 229
14986.74 232
14987.90 209
14989.06 231
14990.21 210
14991.37 225
14992.53 217
14993.68 212
14994.84 237
14996.00 244
14997.15 206
14998.31 245
14999.47 215
15000.62 232
15001.78 238
15002.94 218
15004.09 221
15005.25 218
15006.41 251
15007.56 210
15008.72 205
15009.88 219
15011.04 212
15012.19 223
15013.35 199
15014.51 214
15015.67 214
15016.82 192
15017.98 195
15019.14 202
15020.30 210
15021.45 200
15022.61 208
15023.77 204
15024.93 213
15026.08 191
15027.24 210
15028.40 222
15029.56 199
15030.72 233
15031.87 227
15033.03 210
15034.19 204
15035.35 216
15036.51 230
15037.67 199
15038.82 209
15039.98 203
15041.14 192
15042.30 214
15043.46 223
15044.62 202
15045.78 201
15046.93 208
15048.09 188
15049.25 189
15050.41 205
15051.57 198
15052.73 194
15053.89 204
15055.05 195
15056.20 206
15057.36 200
15058.52 178
15059.68 167
15060.84 189
15062.00 183
15063.16 227
15064.32 199
15065.48 212
15066.64 200
15067.80 193
15068.96 197
15070.12 194
15071.28 209
15072.44 205
15073.60 195
15074.76 199
15075.91 207
15077.07 198
15078.23 196
15079.39 193
15080.55 222
15081.71 216
15082.87 218
15084.03 207
15085.19 195
15086.35 200
15087.51 187
15088.68 191
15089.84 186
15091.00 196
15092.16 193
15093.32 194
15094.48 209
15095.64 212
15096.80 211
15097.96 203
15099.12 197
15100.28 188
15101.44 211
15102.60 213
15103.76 206
15104.92 191
15106.08 187
15107.25 182
15108.41 198
15109.57 194
15110.73 209
15111.89 183
15113.05 183
15114.21 205
15115.37 202
15116.54 188
15117.70 204
15118.86 213
15120.02 192
15121.18 195
15122.34 209
15123.50 205
15124.67 170
15125.83 209
15126.99 213
15128.15 214
15129.31 182
15130.47 194
15131.64 210
15132.80 201
15133.96 206
15135.12 196
15136.28 197
15137.45 216
15138.61 184
15139.77 215
15140.93 208
15142.10 192
15143.26 202
15144.42 233
15145.58 228
15146.75 192
15147.91 223
15149.07 222
15150.23 240
15151.40 216
15152.56 211
15153.72 219
15154.88 209
15156.05 217
15157.21 227
15158.37 213
15159.54 204
15160.70 227
15161.86 192
15163.03 210
15164.19 212
15165.35 223
15166.52 212
15167.68 219
15168.84 225
15170.01 212
15171.17 253
15172.33 226
15173.50 217
15174.66 241
15175.82 227
15176.99 232
15178.15 234
15179.31 224
15180.48 205
15181.64 215
15182.81 228
15183.97 229
15185.13 243
15186.30 237
15187.46 247
15188.63 242
15189.79 209
15190.95 217
15192.12 246
15193.28 252
15194.45 242
15195.61 228
15196.78 239
15197.94 276
15199.10 251
15200.27 242
15201.43 248
15202.60 256
15203.76 242
15204.93 260
15206.09 275
15207.26 248
15208.42 235
15209.59 247
15210.75 245
15211.92 257
15213.08 260
15214.25 261
15215.41 270
15216.58 276
15217.74 260
15218.91 247
15220.07 260
15221.24 258
15222.40 283
15223.57 247
15224.74 252
15225.90 264
15227.07 275
15228.23 279
15229.40 289
15230.56 257
15231.73 266
15232.89 311
15234.06 277
15235.23 281
15236.39 283
15237.56 278
15238.72 279
15239.89 291
15241.06 284
15242.22 313
15243.39 313
15244.56 306
15245.72 317
15246.89 279
15248.05 298
15249.22 308
15250.39 288
15251.55 296
15252.72 316
15253.89 305
15255.05 288
15256.22 285
15257.39 279
15258.55 284
15259.72 272
15260.89 261
15262.05 272
15263.22 257
15264.39 243
15265.56 270
15266.72 266
15267.89 258
15269.06 255
15270.22 237
15271.39 269
15272.56 277
15273.73 234
15274.89 260
15276.06 246
15277.23 252
15278.40 251
15279.56 238
15280.73 227
15281.90 232
15283.07 226
15284.23 248
15285.40 232
15286.57 225
15287.74 215
15288.91 219
15290.07 210
15291.24 209
15292.41 224
15293.58 236
15294.75 247
15295.92 234
15297.08 215
15298.25 243
15299.42 222
15300.59 250
15301.76 246
15302.93 251
15304.09 226
15305.26 225
15306.43 226
15307.60 228
15308.77 237
15309.94 242
15311.11 226
15312.28 249
15313.44 241
15314.61 251
15315.78 274
15316.95 249
15318.12 227
15319.29 240
15320.46 227
15321.63 238
15322.80 246
15323.97 237
15325.14 252
15326.30 251
15327.47 255
15328.64 241
15329.81 224
15330.98 240
15332.15 248
15333.32 252
15334.49 267
15335.66 242
15336.83 256
15338.00 255
15339.17 241
15340.34 247
15341.51 251
15342.68 257
15343.85 229
15345.02 258
15346.19 243
15347.36 243
15348.53 251
15349.70 271
15350.87 256
15352.04 245
15353.21 271
15354.38 262
15355.55 289
15356.72 300
15357.90 282
15359.07 293
15360.24 301
15361.41 270
15362.58 279
15363.75 287
15364.92 290
15366.09 282
15367.26 273
15368.43 288
15369.60 276
15370.77 291
15371.95 285
15373.12 306
15374.29 288
15375.46 278
15376.63 289
15377.80 263
15378.97 273
15380.15 296
15381.32 286
15382.49 292
15383.66 292
15384.83 295
15386.00 286
15387.17 289
15388.35 268
15389.52 243
15390.69 304
15391.86 256
15393.03 283
15394.21 253
15395.38 266
15396.55 261
15397.72 292
15398.89 293
15400.07 273
15401.24 270
15402.41 273
15403.58 245
15404.76 235
15405.93 250
15407.10 243
15408.27 259
15409.45 260
15410.62 249
15411.79 260
15412.96 225
15414.14 241
15415.31 241
15416.48 237
15417.66 265
15418.83 223
15420.00 225
15421.17 214
15422.35 220
15423.52 201
15424.69 205
15425.87 236
15427.04 220
15428.21 220
15429.39 212
15430.56 209
15431.73 203
15432.91 223
15434.08 217
15435.25 211
15436.43 217
15437.60 217
15438.77 203
15439.95 201
15441.12 224
15442.30 209
15443.47 235
15444.64 212
15445.82 217
15446.99 234
15448.17 221
15449.34 213
15450.51 202
15451.69 212
15452.86 222
15454.04 217
15455.21 201
15456.39 217
15457.56 202
15458.73 215
15459.91 213
15461.08 209
15462.26 210
15463.43 212
15464.61 201
15465.78 231
15466.96 203
15468.13 226
15469.31 191
15470.48 196
15471.66 210
15472.83 217
15474.01 197
15475.18 211
15476.36 204
15477.53 201
15478.71 215
15479.88 209
15481.06 216
15482.23 189
15483.41 194
15484.58 217
15485.76 205
15486.93 209
15488.11 221
15489.29 224
15490.46 206
15491.64 207
15492.81 210
15493.99 209
15495.16 225
15496.34 208
15497.52 182
15498.69 197
15499.87 186
15501.04 202
15502.22 223
15503.40 213
15504.57 215
15505.75 198
15506.92 204
15508.10 202
15509.28 215
15510.45 230
15511.63 204
15512.81 207
15513.98 204
15515.16 213
15516.34 217
15517.51 239
15518.69 197
15519.87 183
15521.04 205
15522.22 202
15523.40 225
15524.57 219
15525.75 200
15526.93 210
15528.11 213
15529.28 231
15530.46 218
15531.64 223
15532.81 234
15533.99 219
15535.17 234
15536.35 219
15537.52 211
15538.70 221
15539.88 223
15541.06 225
15542.23 234
15543.41 204
15544.59 202
15545.77 226
15546.95 222
15548.12 196
15549.30 211
15550.48 199
15551.66 233
15552.83 201
15554.01 203
15555.19 201
15556.37 239
15557.55 213
15558.73 230
15559.90 236
15561.08 227
15562.26 202
15563.44 226
15564.62 244
15565.80 244
15566.97 240
15568.15 250
15569.33 246
15570.51 235
15571.69 248
15572.87 231
15574.05 234
15575.23 236
15576.40 244
15577.58 242
15578.76 225
15579.94 217
15581.12 239
15582.30 246
15583.48 238
15584.66 252
15585.84 275
15587.02 260
15588.20 245
15589.38 266
15590.56 244
15591.73 254
15592.91 263
15594.09 268
15595.27 262
15596.45 249
15597.63 250
15598.81 268
15599.99 277
15601.17 255
15602.35 246
15603.53 285
15604.71 281
15605.89 282
15607.07 277
15608.25 274
15609.43 276
15610.61 312
15611.79 285
15612.97 298
15614.15 280
15615.33 285
15616.51 309
15617.69 288
15618.88 290
15620.06 294
15621.24 335
15622.42 323
15623.60 317
15624.78 305
15625.96 302
15627.14 305
15628.32 302
15629.50 313
15630.68 315
15631.86 303
15633.05 305
15634.23 324
15635.41 317
15636.59 334
15637.77 352
15638.95 347
15640.13 341
15641.31 339
15642.50 343
15643.68 368
15644.86 354
15646.04 338
15647.22 346
15648.40 341
15649.58 333
15650.77 339
15651.95 348
15653.13 367
15654.31 347
15655.49 341
15656.68 345
15657.86 330
15659.04 334
15660.22 356
15661.40 333
15662.59 330
15663.77 318
15664.95 346
15666.13 354
15667.32 342
15668.50 350
15669.68 337
15670.86 329
15672.05 325
15673.23 334
15674.41 348
15675.59 334
15676.78 354
15677.96 348
15679.14 320
15680.32 325
15681.51 327
15682.69 313
15683.87 344
15685.06 303
15686.24 311
15687.42 316
15688.61 329
15689.79 311
15690.97 307
15692.16 309
15693.34 317
15694.52 307
15695.71 306
15696.89 311
15698.07 332
15699.26 325
15700.44 322
15701.62 308
15702.81 299
15703.99 322
15705.17 326
15706.36 319
15707.54 311
15708.73 333
15709.91 345
15711.09 331
15712.28 309
15713.46 334
15714.65 306
15715.83 341
15717.02 305
15718.20 322
15719.38 328
15720.57 351
15721.75 346
15722.94 343
15724.12 330
15725.31 329
15726.49 349
15727.68 341
15728.86 343
15730.04 329
15731.23 342
15732.41 367
15733.60 334
15734.78 352
15735.97 344
15737.15 365
15738.34 360
15739.52 359
15740.71 371
15741.89 383
15743.08 385
15744.27 392
15745.45 376
15746.64 389
15747.82 388
15749.01 372
15750.19 374
15751.38 383
15752.56 407
15753.75 420
15754.93 404
15756.12 391
15757.31 389
15758.49 398
15759.68 403
15760.86 394
15762.05 419
15763.24 405
15764.42 394
15765.61 379
15766.79 412
15767.98 391
15769.17 392
15770.35 399
15771.54 403
15772.72 407
15773.91 390
15775.10 405
15776.28 376
15777.47 391
15778.66 397
15779.84 412
15781.03 406
15782.22 400
15783.40 370
15784.59 378
15785.78 372
15786.96 377
15788.15 367
15789.34 362
15790.53 357
15791.71 367
15792.90 334
15794.09 353
15795.27 344
15796.46 334
15797.65 342
15798.84 324
15800.02 341
15801.21 348
15802.40 350
15803.59 301
15804.77 325
15805.96 341
15807.15 345
15808.34 339
15809.52 311
15810.71 325
15811.90 311
15813.09 323
15814.28 308
15815.46 325
15816.65 295
15817.84 305
15819.03 325
15820.22 322
15821.40 303
15822.59 317
15823.78 298
15824.97 289
15826.16 318
15827.35 318
15828.53 315
15829.72 297
15830.91 316
15832.10 293
15833.29 300
15834.48 294
15835.67 313
15836.85 314
15838.04 315
15839.23 290
15840.42 336
15841.61 312
15842.80 301
15843.99 286
15845.18 309
15846.37 348
15847.55 333
15848.74 328
15849.93 317
15851.12 343
15852.31 308
15853.50 313
15854.69 291
15855.88 321
15857.07 313
15858.26 311
15859.45 323
15860.64 334
15861.83 304
15863.02 317
15864.21 303
15865.40 303
15866.59 328
15867.78 324
15868.97 310
15870.16 324
15871.35 323
15872.54 314
15873.73 352
15874.92 313
15876.11 325
15877.30 305
15878.49 315
15879.68 329
15880.87 305
15882.06 339
15883.25 332
15884.44 340
15885.63 344
15886.82 343
15888.01 335
15889.20 338
15890.39 326
15891.59 332
15892.78 331
15893.97 380
15895.16 357
15896.35 351
15897.54 341
15898.73 344
15899.92 358
15901.11 360
15902.30 350
15903.50 372
15904.69 365
15905.88 369
15907.07 371
15908.26 356
15909.45 393
15910.64 382
15911.84 398
15913.03 360
15914.22 370
15915.41 391
15916.60 373
15917.79 387
15918.99 378
15920.18 378
15921.37 380
15922.56 355
15923.75 370
15924.95 398
15926.14 430
15927.33 428
15928.52 396
15929.71 395
15930.91 386
15932.10 409
15933.29 390
15934.48 365
15935.68 376
15936.87 399
15938.06 377
15939.25 375
15940.45 358
15941.64 386
15942.83 380
15944.03 355
15945.22 385
15946.41 329
15947.60 338
15948.80 314
15949.99 322
15951.18 306
15952.38 316
15953.57 302
15954.76 298
15955.96 303
15957.15 313
15958.34 313
15959.54 292
15960.73 319
15961.92 298
15963.12 294
15964.31 271
15965.50 283
15966.70 252
15967.89 266
15969.08 258
15970.28 257
15971.47 246
15972.67 250
15973.86 256
15975.05 251
15976.25 237
15977.44 248
15978.64 251
15979.83 242
15981.02 268
15982.22 244
15983.41 238
15984.61 216
15985.80 223
15987.00 218
15988.19 220
15989.38 229
15990.58 226
15991.77 224
15992.97 243
15994.16 219
15995.36 218
15996.55 237
15997.75 214
15998.94 202
16000.14 220
16001.33 253
16002.53 212
16003.72 229
16004.92 198
16006.11 206
16007.31 220
16008.50 234
16009.70 211
16010.89 224
16012.09 240
16013.28 228
16014.48 244
16015.67 205
16016.87 211
16018.07 200
16019.26 216
16020.46 202
16021.65 217
16022.85 208
16024.04 214
16025.24 224
16026.44 215
16027.63 209
16028.83 213
16030.02 212
16031.22 217
16032.42 223
16033.61 195
16034.81 198
16036.00 196
16037.20 210
16038.40 189
16039.59 218
16040.79 189
16041.99 223
16043.18 212
16044.38 205
16045.58 198
16046.77 200
16047.97 234
16049.17 215
16050.36 200
16051.56 188
16052.76 188
16053.95 212
16055.15 197
16056.35 194
16057.54 209
16058.74 208
16059.94 198
16061.14 185
16062.33 170
16063.53 187
16064.73 194
16065.92 190
16067.12 211
16068.32 194
16069.52 184
16070.71 210
16071.91 201
16073.11 196
16074.31 194
16075.50 200
16076.70 176
16077.90 189
16079.10 188
16080.30 181
16081.49 190
16082.69 192
16083.89 186
16085.09 193
16086.29 192
16087.48 176
16088.68 185
16089.88 186
16091.08 175
16092.28 192
16093.48 192
16094.67 178
16095.87 196
16097.07 179
16098.27 180
16099.47 174
16100.67 151
16101.87 167
16103.06 160
16104.26 201
16105.46 181
16106.66 165
16107.86 159
16109.06 185
16110.26 195
16111.46 191
16112.66 164
16113.86 167
16115.05 187
16116.25 196
16117.45 186
16118.65 187
16119.85 181
16121.05 174
16122.25 155
16123.45 154
16124.65 157
16125.85 174
16127.05 189
16128.25 183
16129.45 169
16130.65 164
16131.85 169
16133.05 167
16134.25 162
16135.45 169
16136.65 163
16137.85 161
16139.05 185
16140.25 193
16141.45 176
16142.65 156
16143.85 166
16145.05 164
16146.25 165
16147.45 186
16148.65 159
16149.85 178
16151.05 183
16152.25 189
16153.45 175
16154.65 174
16155.85 175
16157.05 158
16158.25 165
16159.46 177
16160.66 154
16161.86 166
16163.06 168
16164.26 150
16165.46 155
16166.66 157
16167.86 162
16169.06 158
16170.27 176
16171.47 168
16172.67 152
16173.87 186
16175.07 189
16176.27 167
16177.47 170
16178.67 173
16179.88 179
16181.08 183
16182.28 189
16183.48 187
16184.68 173
16185.89 169
16187.09 171
16188.29 160
16189.49 169
16190.69 187
16191.90 179
16193.10 178
16194.30 168
16195.50 162
16196.70 163
16197.91 180
16199.11 157
16200.31 165
16201.51 168
16202.72 181
16203.92 201
16205.12 183
16206.32 168
16207.53 170
16208.73 182
16209.93 158
16211.13 170
16212.34 177
16213.54 174
16214.74 172
16215.95 194
16217.15 198
16218.35 163
16219.55 174
16220.76 171
16221.96 176
16223.16 179
16224.37 186
16225.57 203
16226.77 188
16227.98 175
16229.18 196
16230.38 179
16231.59 197
16232.79 186
16233.99 180
16235.20 184
16236.40 199
16237.61 209
16238.81 195
16240.01 193
16241.22 184
16242.42 189
16243.63 171
16244.83 177
16246.03 189
16247.24 200
16248.44 190
16249.65 205
16250.85 190
16252.05 197
16253.26 200
16254.46 194
16255.67 190
16256.87 192
16258.08 201
16259.28 212
16260.49 196
16261.69 209
16262.89 197
16264.10 195
16265.30 206
16266.51 200
16267.71 201
16268.92 202
16270.12 216
16271.33 207
16272.53 216
16273.74 190
16274.94 197
16276.15 215
16277.35 216
16278.56 219
16279.77 203
16280.97 198
16282.18 174
16283.38 220
16284.59 222
16285.79 220
16287.00 198
16288.20 206
16289.41 208
16290.61 201
16291.82 194
16293.03 211
16294.23 200
16295.44 226
16296.64 200
16297.85 197
16299.06 217
16300.26 214
16301.47 219
16302.67 219
16303.88 219
16305.09 212
16306.29 218
16307.50 202
16308.71 209
16309.91 196
16311.12 197
16312.33 189
16313.53 218
16314.74 194
16315.95 201
16317.15 204
16318.36 203
16319.57 217
16320.77 200
16321.98 206
16323.19 204
16324.39 221
16325.60 207
16326.81 210
16328.01 197
16329.22 211
16330.43 196
16331.64 204
16332.84 191
16334.05 168
16335.26 201
16336.47 193
16337.67 198
16338.88 182
16340.09 181
16341.30 184
16342.50 197
16343.71 168
16344.92 168
16346.13 179
16347.33 177
16348.54 189
16349.75 179
16350.96 158
16352.17 161
16353.37 186
16354.58 192
16355.79 181
16357.00 176
16358.21 171
16359.41 162
16360.62 165
16361.83 166
16363.04 176
16364.25 189
16365.46 170
16366.67 174
16367.87 178
16369.08 149
16370.29 163
16371.50 172
16372.71 162
16373.92 163
16375.13 144
16376.34 163
16377.54 172
16378.75 157
16379.96 170
16381.17 188
16382.38 189
16383.59 160
16384.80 184
16386.01 161
16387.22 174
16388.43 191
16389.64 170
16390.85 187
16392.05 185
16393.26 161
16394.47 148
16395.68 167
16396.89 179
16398.10 190
16399.31 168
16400.52 183
16401.73 171
16402.94 181
16404.15 176
16405.36 191
16406.57 170
16407.78 170
16408.99 167
16410.20 172
16411.41 158
16412.62 175
16413.83 178
16415.04 160
16416.25 183
16417.46 169
16418.67 170
16419.88 161
16421.10 167
16422.31 173
16423.52 160
16424.73 169
16425.94 180
16427.15 161
16428.36 159
16429.57 162
16430.78 154
16431.99 154
16433.20 155
16434.41 181
16435.63 174
16436.84 176
16438.05 174
16439.26 171
16440.47 181
16441.68 167
16442.89 153
16444.10 178
16445.32 174
16446.53 151
16447.74 176
16448.95 148
16450.16 168
16451.37 167
16452.59 159
16453.80 169
16455.01 159
16456.22 163
16457.43 183
16458.64 153
16459.86 149
16461.07 150
16462.28 174
16463.49 152
16464.70 158
16465.92 147
16467.13 168
16468.34 152
16469.55 161
16470.77 131
16471.98 160
16473.19 171
16474.40 174
16475.62 167
16476.83 162
16478.04 167
16479.25 145
16480.47 177
16481.68 164
16482.89 157
16484.11 165
16485.32 160
16486.53 160
16487.74 156
16488.96 149
16490.17 156
16491.38 167
16492.60 153
16493.81 163
16495.02 171
16496.24 158
16497.45 152
16498.66 164
16499.88 157
16501.09 143
16502.30 159
16503.52 148
16504.73 154
16505.94 157
16507.16 161
16508.37 160
16509.59 151
16510.80 172
16512.01 156
16513.23 165
16514.44 166
16515.66 160
16516.87 156
16518.08 126
16519.30 151
16520.51 152
16521.73 169
16522.94 163
16524.16 172
16525.37 159
16526.58 167
16527.80 166
16529.01 150
16530.23 176
16531.44 156
16532.66 163
16533.87 153
16535.09 178
16536.30 170
16537.52 157
16538.73 164
16539.95 180
16541.16 167
16542.38 170
16543.59 176
16544.81 174
16546.02 184
16547.24 201
16548.45 169
16549.67 170
16550.88 191
16552.10 163
16553.31 175
16554.53 162
16555.74 172
16556.96 174
16558.18 157
16559.39 182
16560.61 181
16561.82 188
16563.04 159
16564.25 157
16565.47 177
16566.69 181
16567.90 195
16569.12 189
16570.33 180
16571.55 169
16572.77 172
16573.98 192
16575.20 197
16576.41 166
16577.63 174
16578.85 186
16580.06 181
16581.28 162
16582.50 178
16583.71 173
16584.93 170
16586.15 172
16587.36 187
16588.58 174
16589.80 191
16591.01 154
16592.23 157
16593.45 155
16594.66 172
16595.88 190
16597.10 172
16598.32 166
16599.53 152
16600.75 159
16601.97 171
16603.18 173
16604.40 151
16605.62 158
16606.84 171
16608.05 158
16609.27 160
16610.49 149
16611.71 166
16612.92 171
16614.14 175
16615.36 156
16616.58 143
16617.79 154
16619.01 155
16620.23 166
16621.45 178
16622.67 144
16623.88 170
16625.10 164
16626.32 154
16627.54 133
16628.76 158
16629.97 154
16631.19 144
16632.41 130
16633.63 160
16634.85 161
16636.07 150
16637.29 152
16638.50 152
16639.72 141
16640.94 148
16642.16 164
16643.38 151
16644.60 151
16645.82 148
16647.03 155
16648.25 147
16649.47 166
16650.69 140
16651.91 156
16653.13 155
16654.35 157
16655.57 145
16656.79 148
16658.01 155
16659.23 150
16660.45 135
16661.66 129
16662.88 137
16664.10 122
16665.32 133
16666.54 146
16667.76 135
16668.98 151
16670.20 141
16671.42 136
16672.64 145
16673.86 134
16675.08 133
16676.30 137
16677.52 127
16678.74 150
16679.96 132
16681.18 152
16682.40 149
16683.62 153
16684.84 154
16686.06 140
16687.28 142
16688.50 158
16689.72 127
16690.94 138
16692.16 136
16693.39 134
16694.61 120
16695.83 138
16697.05 139
16698.27 149
16699.49 138
16700.71 150
16701.93 149
16703.15 155
16704.37 148
16705.59 145
16706.81 159
16708.04 135
16709.26 131
16710.48 136
16711.70 142
16712.92 129
16714.14 158
16715.36 150
16716.58 135
16717.81 138
16719.03 134
16720.25 163
16721.47 146
16722.69 148
16723.91 153
16725.14 160
16726.36 141
16727.58 151
16728.80 143
16730.02 135
16731.24 130
16732.47 143
16733.69 146
16734.91 123
16736.13 153
16737.36 156
16738.58 156
16739.80 142
16741.02 129
16742.24 141
16743.47 143
16744.69 152
16745.91 152
16747.13 138
16748.36 150
16749.58 148
16750.80 130
16752.02 123
16753.25 134
16754.47 122
16755.69 143
16756.92 145
16758.14 137
16759.36 149
16760.59 142
16761.81 144
16763.03 123
16764.25 140
16765.48 153
16766.70 136
16767.92 129
16769.15 149
16770.37 141
16771.59 126
16772.82 125
16774.04 140
16775.27 140
16776.49 147
16777.71 130
16778.94 129
16780.16 146
16781.38 129
16782.61 141
16783.83 125
16785.06 129
16786.28 135
16787.50 143
16788.73 132
16789.95 136
16791.18 127
16792.40 147
16793.62 158
16794.85 144
16796.07 125
16797.30 145
16798.52 170
16799.75 122
16800.97 148
16802.19 147
16803.42 152
16804.64 141
16805.87 158
16807.09 146
16808.32 157
16809.54 140
16810.77 146
16811.99 158
16813.22 143
16814.44 128
16815.67 154
16816.89 141
16818.12 135
16819.34 135
16820.57 139
16821.79 172
16823.02 151
16824.24 132
16825.47 135
16826.70 152
16827.92 152
16829.15 169
16830.37 159
16831.60 164
16832.82 150
16834.05 164
16835.27 159
16836.50 170
16837.73 160
16838.95 170
16840.18 164
16841.40 150
16842.63 171
16843.86 173
16845.08 169
16846.31 163
16847.53 188
16848.76 179
16849.99 174
16851.21 169
16852.44 156
16853.67 164
16854.89 152
16856.12 169
16857.35 181
16858.57 172
16859.80 186
16861.03 183
16862.25 197
16863.48 184
16864.71 189
16865.93 203
16867.16 209
16868.39 173
16869.61 193
16870.84 198
16872.07 206
16873.30 217
16874.52 195
16875.75 189
16876.98 206
16878.20 187
16879.43 192
16880.66 204
16881.89 208
16883.11 203
16884.34 221
16885.57 207
16886.80 213
16888.02 224
16889.25 232
16890.48 208
16891.71 186
16892.94 203
16894.16 194
16895.39 223
16896.62 209
16897.85 210
16899.08 187
16900.30 213
16901.53 207
16902.76 214
16903.99 218
16905.22 206
16906.45 216
16907.67 218
16908.90 208
16910.13 198
16911.36 223
16912.59 214
16913.82 191
16915.04 194
16916.27 205
16917.50 195
16918.73 188
16919.96 181
16921.19 196
16922.42 188
16923.65 196
16924.88 213
16926.10 217
16927.33 175
16928.56 170
16929.79 188
16931.02 186
16932.25 174
16933.48 183
16934.71 189
16935.94 185
16937.17 188
16938.40 176
16939.63 180
16940.86 186
16942.09 183
16943.32 166
16944.55 202
16945.78 181
16947.01 171
16948.24 185
16949.47 203
16950.70 174
16951.93 189
16953.16 188
16954.39 196
16955.62 169
16956.85 163
16958.08 168
16959.31 180
16960.54 193
16961.77 200
16963.00 195
16964.23 164
16965.46 189
16966.69 198
16967.92 177
16969.15 192
16970.38 174
16971.61 187
16972.84 157
16974.07 159
16975.30 176
16976.54 167
16977.77 187
16979.00 175
16980.23 180
16981.46 156
16982.69 176
16983.92 175
16985.15 166
16986.38 175
16987.62 168
16988.85 170
16990.08 178
16991.31 169
16992.54 145
16993.77 162
16995.00 175
16996.24 146
16997.47 142
16998.70 163
16999.93 163
17001.16 166
17002.39 169
17003.63 168
17004.86 155
17006.09 156
17007.32 149
17008.55 165
17009.79 161
17011.02 161
17012.25 164
17013.48 153
17014.72 152
17015.95 155
17017.18 164
17018.41 170
17019.64 137
17020.88 150
17022.11 168
17023.34 143
17024.58 139
17025.81 162
17027.04 173
17028.27 168
17029.51 161
17030.74 167
17031.97 163
17033.21 155
17034.44 153
17035.67 155
17036.90 166
17038.14 132
17039.37 135
17040.60 142
17041.84 153
17043.07 128
17044.30 150
17045.54 141
17046.77 140
17048.00 140
17049.24 137
17050.47 132
17051.70 136
17052.94 132
17054.17 158
17055.41 157
17056.64 130
17057.87 136
17059.11 136
17060.34 146
17061.58 138
17062.81 150
17064.04 134
17065.28 125
17066.51 122
17067.75 155
17068.98 135
17070.21 150
17071.45 138
17072.68 126
17073.92 127
17075.15 135
17076.39 125
17077.62 139
17078.86 139
17080.09 127
17081.33 140
17082.56 134
17083.80 111
17085.03 128
17086.26 131
17087.50 138
17088.73 114
17089.97 139
17091.20 135
17092.44 123
17093.68 116
17094.91 132
17096.15 140
17097.38 135
17098.62 127
17099.85 120
17101.09 130
17102.32 118
17103.56 120
17104.79 140
17106.03 126
17107.26 110
17108.50 126
17109.74 126
17110.97 127
17112.21 115
17113.44 123
17114.68 126
17115.92 121
17117.15 106
17118.39 121
17119.62 124
17120.86 123
17122.10 115
17123.33 131
17124.57 143
17125.80 131
17127.04 123
17128.28 131
17129.51 120
17130.75 137
17131.99 142
17133.22 127
17134.46 121
17135.70 122
17136.93 155
17138.17 130
17139.41 146
17140.64 122
17141.88 134
17143.12 130
17144.35 126
17145.59 110
17146.83 151
17148.07 133
17149.30 123
17150.54 121
17151.78 115
17153.02 138
17154.25 106
17155.49 146
17156.73 110
17157.96 119
17159.20 121
17160.44 143
17161.68 125
17162.92 115
17164.15 124
17165.39 125
17166.63 119
17167.87 112
17169.10 136
17170.34 108
17171.58 109
17172.82 130
17174.06 112
17175.29 116
17176.53 102
17177.77 124
17179.01 129
17180.25 111
17181.49 117
17182.72 116
17183.96 114
17185.20 131
17186.44 111
17187.68 119
17188.92 112
17190.15 125
17191.39 111
17192.63 123
17193.87 126
17195.11 110
17196.35 114
17197.59 118
17198.83 94
17200.07 106
17201.30 118
17202.54 122
17203.78 125
17205.02 110
17206.26 111
17207.50 121
17208.74 120
17209.98 108
17211.22 132
17212.46 111
17213.70 98
17214.94 122
17216.18 124
17217.42 111
17218.66 105
17219.90 115
17221.14 133
17222.38 114
17223.62 112
17224.86 105
17226.10 124
17227.34 128
17228.58 104
17229.82 111
17231.06 114
17232.30 100
17233.54 114
17234.78 106
17236.02 106
17237.26 103
17238.50 103
17239.74 111
17240.98 98
17242.22 84
17243.46 127
17244.70 106
17245.94 126
17247.18 105
17248.42 120
17249.66 114
17250.90 121
17252.14 111
17253.39 93
17254.63 94
17255.87 103
17257.11 116
17258.35 111
17259.59 103
17260.83 101
17262.07 121
17263.31 127
17264.56 96
17265.80 127
17267.04 109
17268.28 125
17269.52 97
17270.76 104
17272.00 120
17273.25 100
17274.49 122
17275.73 104
17276.97 96
17278.21 105
17279.45 94
17280.70 112
17281.94 94
17283.18 98
17284.42 88
17285.66 118
17286.91 104
17288.15 105
17289.39 105
17290.63 107
17291.88 110
17293.12 105
17294.36 91
17295.60 100
17296.85 100
17298.09 98
17299.33 89
17300.57 87
17301.82 100
17303.06 93
17304.30 107
17305.54 100
17306.79 77
17308.03 102
17309.27 105
17310.52 103
17311.76 101
17313.00 105
17314.25 85
17315.49 96
17316.73 101
17317.97 97
17319.22 113
17320.46 107
17321.71 92
17322.95 114
17324.19 95
17325.44 93
17326.68 95
17327.92 109
17329.17 115
17330.41 104
17331.65 113
17332.90 99
17334.14 104
17335.39 95
17336.63 94
17337.87 89
17339.12 85
17340.36 97
17341.61 103
17342.85 96
17344.09 83
17345.34 99
17346.58 99
17347.83 89
17349.07 83
17350.32 88
17351.56 104
17352.80 99
17354.05 101
17355.29 94
17356.54 92
17357.78 104
17359.03 117
17360.27 103
17361.52 101
17362.76 106
17364.01 102
17365.25 107
17366.50 89
17367.74 77
17368.99 93
17370.23 96
17371.48 103
17372.72 93
17373.97 94
17375.21 88
17376.46 115
17377.70 106
17378.95 90
17380.19 99
17381.44 110
17382.69 112
17383.93 102
17385.18 115
17386.42 98
17387.67 105
17388.91 83
17390.16 88
17391.41 96
17392.65 103
17393.90 101
17395.14 85
17396.39 115
17397.64 103
17398.88 100
17400.13 97
17401.37 86
17402.62 100
17403.87 124
17405.11 118
17406.36 107
17407.61 102
17408.85 104
17410.10 119
17411.35 120
17412.59 107
17413.84 95
17415.09 94
17416.33 93
17417.58 97
17418.83 97
17420.07 107
17421.32 82
17422.57 80
17423.82 95
17425.06 99
17426.31 105
17427.56 91
17428.80 93
17430.05 116
17431.30 99
17432.55 96
17433.79 95
17435.04 106
17436.29 110
17437.54 92
17438.78 109
17440.03 101
17441.28 128
17442.53 115
17443.77 108
17445.02 123
17446.27 105
17447.52 110
17448.77 111
17450.01 111
17451.26 102
17452.51 105
17453.76 98
17455.01 89
17456.25 107
17457.50 120
17458.75 123
17460.00 107
17461.25 119
17462.50 99
17463.74 104
17464.99 110
17466.24 96
17467.49 102
17468.74 103
17469.99 102
17471.24 104
17472.49 115
17473.73 119
17474.98 92
17476.23 100
17477.48 96
17478.73 101
17479.98 109
17481.23 116
17482.48 100
17483.73 104
17484.98 114
17486.23 107
17487.47 120
17488.72 110
17489.97 129
17491.22 90
17492.47 113
17493.72 108
17494.97 101
17496.22 96
17497.47 98
17498.72 97
17499.97 106
17501.22 100
17502.47 105
17503.72 118
17504.97 106
17506.22 102
17507.47 109
17508.72 114
17509.97 99
17511.22 123
17512.47 103
17513.72 116
17514.97 116
17516.22 123
17517.47 115
17518.72 126
17519.97 110
17521.22 106
17522.47 109
17523.72 102
17524.98 110
17526.23 107
17527.48 109
17528.73 102
17529.98 109
17531.23 114
17532.48 114
17533.73 136
17534.98 122
17536.23 123
17537.48 114
17538.74 127
17539.99 126
17541.24 111
17542.49 109
17543.74 104
17544.99 101
17546.24 110
17547.50 122
17548.75 139
17550.00 131
17551.25 130
17552.50 119
17553.75 110
17555.01 133
17556.26 123
17557.51 120
17558.76 121
17560.01 120
17561.26 101
17562.52 108
17563.77 108
17565.02 119
17566.27 116
17567.53 132
17568.78 135
17570.03 121
17571.28 118
17572.53 108
17573.79 131
17575.04 131
17576.29 132
17577.54 147
17578.80 138
17580.05 128
17581.30 113
17582.56 110
17583.81 105
17585.06 118
17586.31 121
17587.57 131
17588.82 131
17590.07 129
17591.33 132
17592.58 122
17593.83 133
17595.08 139
17596.34 136
17597.59 131
17598.84 138
17600.10 119
17601.35 119
17602.61 126
17603.86 136
17605.11 136
17606.37 133
17607.62 127
17608.87 144
17610.13 128
17611.38 130
17612.63 143
17613.89 142
17615.14 147
17616.40 146
17617.65 157
17618.90 151
17620.16 134
17621.41 132
17622.67 151
17623.92 140
17625.17 161
17626.43 137
17627.68 159
17628.94 146
17630.19 136
17631.45 118
17632.70 133
17633.96 140
17635.21 145
17636.47 131
17637.72 133
17638.97 131
17640.23 153
17641.48 132
17642.74 117
17643.99 143
17645.25 150
17646.50 145
17647.76 134
17649.01 131
17650.27 131
17651.52 121
17652.78 126
17654.04 149
17655.29 138
17656.55 120
17657.80 127
17659.06 140
17660.31 125
17661.57 122
17662.82 131
17664.08 127
17665.33 113
17666.59 127
17667.85 129
17669.10 117
17670.36 114
17671.61 134
17672.87 115
17674.13 125
17675.38 116
17676.64 124
17677.89 115
17679.15 116
17680.41 122
17681.66 136
17682.92 123
17684.18 135
17685.43 140
17686.69 107
17687.95 102
17689.20 112
17690.46 104
17691.71 107
17692.97 94
17694.23 106
17695.49 111
17696.74 124
17698.00 105
17699.26 102
17700.51 120
17701.77 115
17703.03 115
17704.28 109
17705.54 104
17706.80 113
17708.06 123
17709.31 116
17710.57 117
17711.83 124
17713.08 129
17714.34 124
17715.60 110
17716.86 107
17718.11 88
17719.37 107
17720.63 102
17721.89 114
17723.15 105
17724.40 106
17725.66 118
17726.92 110
17728.18 98
17729.43 99
17730.69 109
17731.95 117
17733.21 108
17734.47 112
17735.73 119
17736.98 114
17738.24 101
17739.50 86
17740.76 97
17742.02 116
17743.28 108
17744.53 105
17745.79 111
17747.05 109
17748.31 116
17749.57 113
17750.83 104
17752.09 108
17753.34 123
17754.60 123
17755.86 110
17757.12 108
17758.38 111
17759.64 94
17760.90 88
17762.16 108
17763.42 110
17764.68 118
17765.94 115
17767.19 120
17768.45 111
17769.71 113
17770.97 115
17772.23 107
17773.49 117
17774.75 94
17776.01 90
17777.27 105
17778.53 109
17779.79 110
17781.05 104
17782.31 109
17783.57 104
17784.83 100
17786.09 96
17787.35 107
17788.61 100
17789.87 114
17791.13 121
17792.39 97
17793.65 117
17794.91 92
17796.17 121
17797.43 95
17798.69 90
17799.95 93
17801.21 86
17802.47 96
17803.73 118
17805.00 95
17806.26 104
17807.52 96
17808.78 108
17810.04 114
17811.30 97
17812.56 107
17813.82 93
17815.08 97
17816.34 96
17817.60 74
17818.87 86
17820.13 100
17821.39 96
17822.65 94
17823.91 94
17825.17 85
17826.43 96
17827.69 91
17828.96 100
17830.22 84
17831.48 88
17832.74 92
17834.00 99
17835.26 89
17836.53 84
17837.79 87
17839.05 112
17840.31 103
17841.57 111
17842.84 102
17844.10 94
17845.36 98
17846.62 90
17847.88 112
17849.15 92
17850.41 109
17851.67 87
17852.93 100
17854.20 95
17855.46 74
17856.72 90
17857.98 107
17859.25 84
17860.51 82
17861.77 77
17863.03 89
17864.30 91
17865.56 92
17866.82 109
17868.09 99
17869.35 117
17870.61 87
17871.87 100
17873.14 88
17874.40 105
17875.66 75
17876.93 90
17878.19 104
17879.45 114
17880.72 105
17881.98 98
17883.24 112
17884.51 95
17885.77 110
17887.03 95
17888.30 88
17889.56 96
17890.83 94
17892.09 87
17893.35 80
17894.62 83
17895.88 97
17897.14 101
17898.41 97
17899.67 88
17900.94 85
17902.20 76
17903.46 81
17904.73 110
17905.99 104
17907.26 92
17908.52 80
17909.79 99
17911.05 86
17912.32 83
17913.58 81
17914.84 85
17916.11 91
17917.37 98
17918.64 86
17919.90 89
17921.17 89
17922.43 70
17923.70 93
17924.96 105
17926.23 98
17927.49 90
17928.76 86
17930.02 92
17931.29 99
17932.55 97
17933.82 99
17935.08 94
17936.35 90
17937.61 84
17938.88 79
17940.14 83
17941.41 97
17942.68 92
17943.94 82
17945.21 86
17946.47 73
17947.74 104
17949.00 86
17950.27 109
17951.54 90
17952.80 93
17954.07 94
17955.33 90
17956.60 85
17957.87 83
17959.13 82
17960.40 75
17961.66 96
17962.93 90
17964.20 85
17965.46 79
17966.73 94
17968.00 99
17969.26 101
17970.53 100
17971.80 84
17973.06 92
17974.33 82
17975.60 93
17976.86 92
17978.13 83
17979.40 88
17980.66 90
17981.93 84
17983.20 87
17984.46 91
17985.73 82
17987.00 83
17988.26 107
17989.53 83
17990.80 94
17992.07 87
17993.33 86
17994.60 92
17995.87 86
17997.14 91
17998.40 116
17999.67 101
18000.94 83
18002.21 99
18003.47 97
18004.74 85
18006.01 102
18007.28 74
18008.55 90
18009.81 108
18011.08 90
18012.35 97
18013.62 92
18014.89 79
18016.15 70
18017.42 98
18018.69 100
18019.96 94
18021.23 94
18022.49 79
18023.76 116
18025.03 91
18026.30 87
18027.57 88
18028.84 108
18030.11 72
18031.37 96
18032.64 80
18033.91 106
18035.18 90
18036.45 88
18037.72 103
18038.99 77
18040.26 76
18041.53 92
18042.79 83
18044.06 80
18045.33 91
18046.60 86
18047.87 98
18049.14 78
18050.41 84
18051.68 84
18052.95 95
18054.22 91
18055.49 90
18056.76 76
18058.03 93
18059.30 94
18060.57 86
18061.84 89
18063.11 85
18064.38 79
18065.65 84
18066.92 89
18068.19 79
18069.46 87
18070.73 99
18072.00 95
18073.27 87
18074.54 81
18075.81 105
18077.08 99
18078.35 91
18079.62 84
18080.89 72
18082.16 89
18083.43 93
18084.70 89
18085.97 89
18087.24 104
18088.51 102
18089.78 82
18091.05 84
18092.32 87
18093.59 95
18094.87 90
18096.14 98
18097.41 87
18098.68 81
18099.95 81
18101.22 106
18102.49 86
18103.76 68
18105.03 93
18106.31 90
18107.58 81
18108.85 96
18110.12 103
18111.39 76
18112.66 90
18113.93 97
18115.21 84
18116.48 87
18117.75 90
18119.02 79
18120.29 83
18121.56 101
18122.84 84
18124.11 94
18125.38 76
18126.65 78
18127.92 84
18129.20 88
18130.47 82
18131.74 88
18133.01 79
18134.29 95
18135.56 63
18136.83 83
18138.10 63
18139.38 80
18140.65 88
18141.92 89
18143.19 89
18144.47 80
18145.74 95
18147.01 92
18148.28 94
18149.56 81
18150.83 85
18152.10 90
18153.38 85
18154.65 99
18155.92 87
18157.19 79
18158.47 91
18159.74 94
18161.01 75
18162.29 89
18163.56 94
18164.83 90
18166.11 75
18167.38 70
18168.65 89
18169.93 91
18171.20 86
18172.48 86
18173.75 80
18175.02 71
18176.30 78
18177.57 101
18178.84 79
18180.12 70
18181.39 97
18182.67 83
18183.94 92
18185.21 85
18186.49 88
18187.76 76
18189.04 101
18190.31 85
18191.59 96
18192.86 79
18194.13 83
18195.41 71
18196.68 97
18197.96 92
18199.23 74
18200.51 94
18201.78 87
18203.06 88
18204.33 72
18205.61 83
18206.88 88
18208.16 80
18209.43 79
18210.71 92
18211.98 88
18213.26 86
18214.53 75
18215.81 70
18217.08 85
18218.36 81
18219.63 86
18220.91 85
18222.18 75
18223.46 81
18224.73 88
18226.01 89
18227.28 89
18228.56 77
18229.84 104
18231.11 69
18232.39 64
18233.66 73
18234.94 95
18236.21 100
18237.49 91
18238.77 76
18240.04 64
18241.32 85
18242.59 76
18243.87 91
18245.15 86
18246.42 88
18247.70 76
18248.98 84
18250.25 79
18251.53 84
18252.81 84
18254.08 94
18255.36 86
18256.63 106
18257.91 92
18259.19 86
18260.46 83
18261.74 80
18263.02 82
18264.30 87
18265.57 86
18266.85 77
18268.13 100
18269.40 86
18270.68 90
18271.96 71
18273.23 79
18274.51 85
18275.79 73
18277.07 86
18278.34 71
18279.62 81
18280.90 81
18282.18 77
18283.45 99
18284.73 84
18286.01 74
18287.29 77
18288.56 82
18289.84 86
18291.12 77
18292.40 92
18293.68 82
18294.95 78
18296.23 85
18297.51 94
18298.79 98
18300.07 91
18301.34 98
18302.62 84
18303.90 95
18305.18 79
18306.46 103
18307.74 100
18309.01 88
18310.29 97
18311.57 103
18312.85 90
18314.13 76
18315.41 81
18316.69 98
18317.96 81
18319.24 90
18320.52 97
18321.80 88
18323.08 92
18324.36 90
18325.64 101
18326.92 90
18328.20 91
18329.47 90
18330.75 95
18332.03 93
18333.31 94
18334.59 90
18335.87 101
18337.15 81
18338.43 94
18339.71 101
18340.99 90
18342.27 94
18343.55 88
18344.83 105
18346.11 95
18347.39 92
18348.67 88
18349.95 99
18351.23 77
18352.51 78
18353.79 88
18355.07 103
18356.35 67
18357.63 92
18358.91 95
18360.19 95
18361.47 83
18362.75 74
18364.03 92
18365.31 81
18366.59 80
18367.87 86
18369.15 93
18370.43 91
18371.71 86
18372.99 85
18374.27 74
18375.55 68
18376.83 79
18378.12 85
18379.40 94
18380.68 76
18381.96 79
18383.24 70
18384.52 63
18385.80 73
18387.08 86
18388.36 75
18389.65 76
18390.93 94
18392.21 87
18393.49 86
18394.77 82
18396.05 81
18397.33 90
18398.62 88
18399.90 90
18401.18 77
18402.46 90
18403.74 73
18405.02 86
18406.31 78
18407.59 88
18408.87 88
18410.15 90
18411.43 93
18412.72 78
18414.00 82
18415.28 75
18416.56 103
18417.84 86
18419.13 73
18420.41 89
18421.69 93
18422.97 80
18424.26 80
18425.54 73
18426.82 98
18428.10 83
18429.39 77
18430.67 78
18431.95 82
18433.23 66
18434.52 85
18435.80 86
18437.08 81
18438.37 80
18439.65 84
18440.93 102
18442.22 82
18443.50 83
18444.78 77
18446.06 95
18447.35 89
18448.63 82
18449.91 94
18451.20 75
18452.48 84
18453.76 89
18455.05 94
18456.33 90
18457.62 94
18458.90 80
18460.18 83
18461.47 74
18462.75 73
18464.03 77
18465.32 76
18466.60 78
18467.89 94
18469.17 91
18470.45 93
18471.74 93
18473.02 95
18474.31 84
18475.59 82
18476.88 75
18478.16 91
18479.44 89
18480.73 78
18482.01 76
18483.30 70
18484.58 76
18485.87 75
18487.15 78
18488.44 84
18489.72 81
18491.01 68
18492.29 75
18493.58 81
18494.86 65
18496.15 66
18497.43 66
18498.72 87
18500.00 67
18501.29 90
18502.57 67
18503.86 74
18505.14 80
18506.43 76
18507.71 86
18509.00 86
18510.28 66
18511.57 81
18512.85 74
18514.14 70
18515.42 79
18516.71 69
18518.00 84
18519.28 84
18520.57 78
18521.85 81
18523.14 83
18524.43 106
18525.71 88
18527.00 81
18528.28 69
18529.57 78
18530.86 95
18532.14 80
18533.43 77
18534.71 70
18536.00 78
18537.29 72
18538.57 78
18539.86 71
18541.15 96
18542.43 79
18543.72 85
18545.01 75
18546.29 94
18547.58 77
18548.87 87
18550.15 86
18551.44 106
18552.73 76
18554.01 82
18555.30 93
18556.59 104
18557.88 101
18559.16 64
18560.45 86
18561.74 80
18563.02 87
18564.31 89
18565.60 92
18566.89 102
18568.17 81
18569.46 83
18570.75 86
18572.04 87
18573.32 73
18574.61 83
18575.90 73
18577.19 83
18578.48 64
18579.76 89
18581.05 105
18582.34 70
18583.63 88
18584.92 83
18586.20 88
18587.49 88
18588.78 94
18590.07 76
18591.36 87
18592.64 91
18593.93 83
18595.22 85
18596.51 95
18597.80 74
18599.09 82
18600.38 105
18601.66 89
18602.95 69
18604.24 78
18605.53 86
18606.82 84
18608.11 86
18609.40 94
18610.69 76
18611.98 83
18613.26 90
18614.55 100
18615.84 87
18617.13 81
18618.42 92
18619.71 96
18621.00 91
18622.29 80
18623.58 81
18624.87 97
18626.16 90
18627.45 88
18628.74 92
18630.03 85
18631.32 95
18632.61 71
18633.89 88
18635.18 84
18636.47 85
18637.76 95
18639.05 77
18640.34 91
18641.63 79
18642.92 81
18644.21 94
18645.50 68
18646.79 83
18648.09 94
18649.38 70
18650.67 90
18651.96 68
18653.25 67
18654.54 86
18655.83 70
18657.12 85
18658.41 87
18659.70 61
18660.99 89
18662.28 68
18663.57 85
18664.86 60
18666.15 87
18667.44 97
18668.74 95
18670.03 75
18671.32 76
18672.61 87
18673.90 67
18675.19 92
18676.48 84
18677.77 87
18679.06 76
18680.36 87
18681.65 88
18682.94 81
18684.23 68
18685.52 78
18686.81 94
18688.11 79
18689.40 69
18690.69 81
18691.98 87
18693.27 87
18694.56 74
18695.86 75
18697.15 88
18698.44 82
18699.73 75
18701.02 73
18702.32 86
18703.61 77
18704.90 77
18706.19 62
18707.48 55
18708.78 73
18710.07 84
18711.36 72
18712.65 68
18713.95 68
18715.24 85
18716.53 86
18717.83 81
18719.12 76
18720.41 76
18721.70 79
18723.00 78
18724.29 70
18725.58 77
18726.87 72
18728.17 82
18729.46 82
18730.75 71
18732.05 61
18733.34 68
18734.63 75
18735.93 71
18737.22 66
18738.51 77
18739.81 90
18741.10 69
18742.39 82
18743.69 81
18744.98 74
18746.27 69
18747.57 74
18748.86 83
18750.16 71
18751.45 66
18752.74 68
18754.04 77
18755.33 69
18756.63 67
18757.92 83
18759.21 83
18760.51 86
18761.80 73
18763.10 78
18764.39 83
18765.69 70
18766.98 60
18768.27 84
18769.57 78
18770.86 61
18772.16 80
18773.45 64
18774.75 74
18776.04 73
18777.34 88
18778.63 79
18779.93 78
18781.22 90
18782.52 76
18783.81 66
18785.11 63
18786.40 70
18787.70 84
18788.99 51
18790.29 62
18791.58 90
18792.88 90
18794.17 66
18795.47 69
18796.76 73
18798.06 87
18799.35 73
18800.65 69
18801.94 79
18803.24 63
18804.54 70
18805.83 84
18807.13 72
18808.42 71
18809.72 68
18811.01 86
18812.31 88
18813.61 75
18814.90 59
18816.20 65
18817.49 92
18818.79 75
18820.09 69
18821.38 70
18822.68 67
18823.98 73
18825.27 63
18826.57 70
18827.87 70
18829.16 64
18830.46 72
18831.75 71
18833.05 55
18834.35 51
18835.64 74
18836.94 82
18838.24 83
18839.54 76
18840.83 79
18842.13 66
18843.43 70
18844.72 81
18846.02 79
18847.32 65
18848.61 69
18849.91 75
18851.21 59
18852.51 61
18853.80 58
18855.10 80
18856.40 78
18857.70 60
18858.99 86
18860.29 83
18861.59 54
18862.89 63
18864.18 65
18865.48 66
18866.78 64
18868.08 71
18869.38 65
18870.67 73
18871.97 73
18873.27 87
18874.57 89
18875.87 66
18877.16 65
18878.46 63
18879.76 80
18881.06 79
18882.36 75
18883.66 80
18884.95 82
18886.25 80
18887.55 63
18888.85 87
18890.15 81
18891.45 84
18892.75 74
18894.04 68
18895.34 70
18896.64 78
18897.94 66
18899.24 70
18900.54 67
18901.84 63
18903.14 71
18904.44 73
18905.74 67
18907.03 65
18908.33 76
18909.63 71
18910.93 65
18912.23 70
18913.53 77
18914.83 66
18916.13 65
18917.43 91
18918.73 62
18920.03 56
18921.33 67
18922.63 70
18923.93 77
18925.23 69
18926.53 86
18927.83 74
18929.13 77
18930.43 77
18931.73 57
18933.03 61
18934.33 70
18935.63 79
18936.93 73
18938.23 70
18939.53 71
18940.83 73
18942.13 63
18943.43 62
18944.73 70
18946.03 77
18947.33 77
18948.63 68
18949.93 65
18951.23 70
18952.53 59
18953.84 71
18955.14 63
18956.44 68
18957.74 74
18959.04 67
18960.34 57
18961.64 61
18962.94 67
18964.24 79
18965.54 85
18966.85 80
18968.15 75
18969.45 64
18970.75 78
18972.05 77
18973.35 72
18974.65 66
18975.96 74
18977.26 77
18978.56 67
18979.86 66
18981.16 70
18982.46 68
18983.77 69
18985.07 71
18986.37 62
18987.67 65
18988.97 59
18990.28 75
18991.58 58
18992.88 54
18994.18 84
18995.49 70
18996.79 57
18998.09 66
18999.39 62
19000.69 55
19002.00 73
19003.30 70
19004.60 83
19005.90 72
19007.21 77
19008.51 69
19009.81 74
19011.12 64
19012.42 74
19013.72 67
19015.02 73
19016.33 66
19017.63 65
19018.93 77
19020.24 75
19021.54 79
19022.84 79
19024.15 66
19025.45 67
19026.75 65
19028.06 65
19029.36 94
19030.66 82
19031.97 72
19033.27 55
19034.57 86
19035.88 79
19037.18 72
19038.48 71
19039.79 64
19041.09 75
19042.40 78
19043.70 72
19045.00 62
19046.31 65
19047.61 77
19048.92 74
19050.22 62
19051.52 73
19052.83 68
19054.13 78
19055.44 63
19056.74 65
19058.05 74
19059.35 69
19060.65 67
19061.96 58
19063.26 77
19064.57 59
19065.87 64
19067.18 72
19068.48 69
19069.79 70
19071.09 64
19072.40 67
19073.70 84
19075.01 60
19076.31 68
19077.62 71
19078.92 81
19080.23 66
19081.53 62
19082.84 66
19084.14 70
19085.45 57
19086.75 67
19088.06 60
19089.36 62
19090.67 71
19091.98 67
19093.28 70
19094.59 75
19095.89 79
19097.20 71
19098.50 74
19099.81 70
19101.12 72
19102.42 65
19103.73 90
19105.03 74
19106.34 68
19107.65 69
19108.95 65
19110.26 78
19111.56 54
19112.87 76
19114.18 60
19115.48 69
19116.79 68
19118.10 53
19119.40 80
19120.71 71
19122.02 69
19123.32 59
19124.63 69
19125.94 69
19127.24 74
19128.55 54
19129.86 57
19131.16 65
19132.47 66
19133.78 72
19135.08 66
19136.39 72
19137.70 64
19139.01 74
19140.31 60
19141.62 87
19142.93 61
19144.23 76
19145.54 73
19146.85 70
19148.16 58
19149.46 70
19150.77 69
19152.08 71
19153.39 77
19154.69 75
19156.00 74
19157.31 67
19158.62 76
19159.93 80
19161.23 66
19162.54 70
19163.85 62
19165.16 64
19166.47 77
19167.77 65
19169.08 77
19170.39 67
19171.70 81
19173.01 65
19174.32 65
19175.62 67
19176.93 60
19178.24 85
19179.55 75
19180.86 63
19182.17 66
19183.48 81
19184.78 78
19186.09 79
19187.40 67
19188.71 77
19190.02 64
19191.33 76
19192.64 71
19193.95 65
19195.26 52
19196.56 66
19197.87 64
19199.18 59
19200.49 77
19201.80 66
19203.11 69
19204.42 61
19205.73 84
19207.04 83
19208.35 62
19209.66 61
19210.97 75
19212.28 61
19213.59 75
19214.90 75
19216.21 72
19217.52 72
19218.83 58
19220.14 71
19221.45 82
19222.76 87
19224.07 76
19225.38 62
19226.69 70
19228.00 87
19229.31 85
19230.62 74
19231.93 63
19233.24 67
19234.55 67
19235.86 62
19237.17 64
19238.48 77
19239.79 69
19241.10 63
19242.41 69
19243.72 75
19245.03 66
19246.35 68
19247.66 74
19248.97 70
19250.28 65
19251.59 67
19252.90 74
19254.21 63
19255.52 79
19256.83 66
19258.14 71
19259.46 51
19260.77 68
19262.08 68
19263.39 66
19264.70 68
19266.01 79
19267.32 78
19268.64 74
19269.95 84
19271.26 57
19272.57 64
19273.88 56
19275.20 72
19276.51 50
19277.82 80
19279.13 69
19280.44 80
19281.75 60
19283.07 67
19284.38 69
19285.69 63
19287.00 61
19288.32 68
19289.63 70
19290.94 76
19292.25 68
19293.57 46
19294.88 64
19296.19 65
19297.50 63
19298.82 56
19300.13 64
19301.44 49
19302.75 61
19304.07 56
19305.38 54
19306.69 61
19308.01 62
19309.32 64
19310.63 63
19311.94 78
19313.26 70
19314.57 62
19315.88 76
19317.20 63
19318.51 63
19319.82 76
19321.14 65
19322.45 75
19323.76 61
19325.08 72
19326.39 72
19327.70 70
19329.02 77
19330.33 82
19331.65 62
19332.96 71
19334.27 70
19335.59 59
19336.90 67
19338.22 66
19339.53 55
19340.84 66
19342.16 62
19343.47 55
19344.79 60
19346.10 69
19347.41 64
19348.73 67
19350.04 61
19351.36 79
19352.67 71
19353.99 62
19355.30 63
19356.62 66
19357.93 67
19359.25 72
19360.56 65
19361.87 74
19363.19 69
19364.50 69
19365.82 71
19367.13 69
19368.45 81
19369.76 83
19371.08 83
19372.39 55
19373.71 56
19375.02 51
19376.34 66
19377.66 74
19378.97 70
19380.29 65
19381.60 57
19382.92 54
19384.23 69
19385.55 70
19386.86 76
19388.18 68
19389.50 74
19390.81 64
19392.13 69
19393.44 64
19394.76 57
19396.07 61
19397.39 67
19398.71 69
19400.02 74
19401.34 61
19402.65 66
19403.97 56
19405.29 60
19406.60 59
19407.92 59
19409.24 70
19410.55 71
19411.87 66
19413.19 55
19414.50 63
19415.82 65
19417.14 59
19418.45 60
19419.77 52
19421.09 75
19422.40 77
19423.72 83
19425.04 69
19426.35 67
19427.67 60
19428.99 62
19430.30 62
19431.62 64
19432.94 71
19434.26 68
19435.57 60
19436.89 56
19438.21 74
19439.53 65
19440.84 60
19442.16 60
19443.48 69
19444.80 67
19446.11 54
19447.43 69
19448.75 68
19450.07 65
19451.38 72
19452.70 74
19454.02 60
19455.34 69
19456.66 59
19457.97 64
19459.29 54
19460.61 66
19461.93 67
19463.25 56
19464.57 74
19465.88 66
19467.20 55
19468.52 62
19469.84 60
19471.16 66
19472.48 67
19473.79 59
19475.11 79
19476.43 63
19477.75 63
19479.07 71
19480.39 72
19481.71 67
19483.03 72
19484.34 68
19485.66 68
19486.98 52
19488.30 72
19489.62 75
19490.94 70
19492.26 74
19493.58 61
19494.90 62
19496.22 60
19497.54 54
19498.86 44
19500.18 73
19501.50 50
19502.81 54
19504.13 53
19505.45 63
19506.77 64
19508.09 71
19509.41 71
19510.73 72
19512.05 69
19513.37 65
19514.69 70
19516.01 72
19517.33 64
19518.65 69
19519.97 67
19521.29 69
19522.61 77
19523.93 61
19525.25 73
19526.57 74
19527.89 66
19529.22 66
19530.54 64
19531.86 78
19533.18 70
19534.50 82
19535.82 66
19537.14 69
19538.46 71
19539.78 59
19541.10 68
19542.42 60
19543.74 68
19545.06 51
19546.39 66
19547.71 64
19549.03 45
19550.35 67
19551.67 79
19552.99 67
19554.31 65
19555.63 55
19556.96 63
19558.28 71
19559.60 62
19560.92 44
19562.24 63
19563.56 65
19564.88 66
19566.21 65
19567.53 54
19568.85 61
19570.17 51
19571.49 56
19572.82 71
19574.14 59
19575.46 52
19576.78 53
19578.10 67
19579.43 57
19580.75 59
19582.07 57
19583.39 63
19584.72 57
19586.04 70
19587.36 72
19588.68 46
19590.01 57
19591.33 66
19592.65 73
19593.97 65
19595.30 58
19596.62 66
19597.94 54
19599.26 62
19600.59 46
19601.91 56
19603.23 71
19604.56 54
19605.88 57
19607.20 50
19608.53 58
19609.85 53
19611.17 73
19612.49 53
19613.82 58
19615.14 66
19616.47 66
19617.79 70
19619.11 48
19620.44 64
19621.76 60
19623.08 60
19624.41 61
19625.73 56
19627.05 68
19628.38 61
19629.70 49
19631.03 59
19632.35 66
19633.67 62
19635.00 74
19636.32 54
19637.65 70
19638.97 66
19640.29 64
19641.62 58
19642.94 74
19644.27 57
19645.59 69
19646.92 68
19648.24 55
19649.57 58
19650.89 61
19652.21 55
19653.54 68
19654.86 58
19656.19 63
19657.51 58
19658.84 63
19660.16 72
19661.49 74
19662.81 68
19664.14 55
19665.46 67
19666.79 62
19668.11 64
19669.44 63
19670.76 59
19672.09 58
19673.41 61
19674.74 50
19676.07 56
19677.39 67
19678.72 72
19680.04 66
19681.37 53
19682.69 51
19684.02 54
19685.34 60
19686.67 68
19688.00 63
19689.32 59
19690.65 62
19691.97 62
19693.30 69
19694.63 66
19695.95 58
19697.28 70
19698.60 75
19699.93 67
19701.26 65
19702.58 72
19703.91 60
19705.24 76
19706.56 61
19707.89 67
19709.22 61
19710.54 67
19711.87 63
19713.20 53
19714.52 63
19715.85 81
19717.18 59
19718.50 56
19719.83 56
19721.16 54
19722.48 60
19723.81 56
19725.14 71
19726.47 55
19727.79 71
19729.12 57
19730.45 72
19731.77 65
19733.10 62
19734.43 60
19735.76 58
19737.08 53
19738.41 59
19739.74 63
19741.07 66
19742.39 60
19743.72 58
19745.05 62
19746.38 59
19747.71 78
19749.03 41
19750.36 66
19751.69 63
19753.02 58
19754.35 53
19755.67 64
19757.00 58
19758.33 68
19759.66 70
19760.99 70
19762.31 74
19763.64 39
19764.97 62
19766.30 58
19767.63 62
19768.96 44
19770.29 53
19771.61 64
19772.94 73
19774.27 57
19775.60 58
19776.93 50
19778.26 60
19779.59 68
19780.92 80
19782.25 59
19783.57 59
19784.90 71
19786.23 62
19787.56 65
19788.89 65
19790.22 69
19791.55 60
19792.88 66
19794.21 64
19795.54 70
19796.87 66
19798.20 59
19799.53 62
19800.86 70
19802.19 74
19803.52 53
19804.85 68
19806.18 86
19807.50 62
19808.83 53
19810.16 57
19811.49 75
19812.82 75
19814.15 62
19815.49 70
19816.82 69
19818.15 60
19819.48 69
19820.81 68
19822.14 71
19823.47 62
19824.80 69
19826.13 72
19827.46 56
19828.79 51
19830.12 56
19831.45 61
19832.78 53
19834.11 67
19835.44 74
19836.77 62
19838.10 58
19839.44 61
19840.77 56
19842.10 61
19843.43 53
19844.76 78
19846.09 69
19847.42 61
19848.75 58
19850.08 70
19851.42 57
19852.75 66
19854.08 70
19855.41 72
19856.74 71
19858.07 48
19859.40 56
19860.74 65
19862.07 69
19863.40 54
19864.73 72
19866.06 67
19867.40 75
19868.73 59
19870.06 71
19871.39 73
19872.72 75
19874.06 49
19875.39 60
19876.72 61
19878.05 64
19879.38 61
19880.72 64
19882.05 75
19883.38 78
19884.71 57
19886.05 57
19887.38 66
19888.71 73
19890.04 63
19891.38 63
19892.71 77
19894.04 62
19895.38 68
19896.71 62
19898.04 51
19899.37 73
19900.71 77
19902.04 61
19903.37 53
19904.71 70
19906.04 77
19907.37 55
19908.71 57
19910.04 58
19911.37 68
19912.71 61
19914.04 53
19915.37 66
19916.71 66
19918.04 48
19919.37 51
19920.71 79
19922.04 60
19923.37 62
19924.71 60
19926.04 82
19927.38 59
19928.71 57
19930.04 63
19931.38 60
19932.71 59
19934.05 62
19935.38 72
19936.71 66
19938.05 70
19939.38 53
19940.72 57
19942.05 64
19943.39 61
19944.72 65
19946.06 67
19947.39 66
19948.72 60
19950.06 64
19951.39 56
19952.73 52
19954.06 60
19955.40 70
19956.73 62
19958.07 67
19959.40 59
19960.74 66
19962.07 51
19963.41 78
19964.74 69
19966.08 62
19967.41 61
19968.75 52
19970.08 65
19971.42 59
19972.76 65
19974.09 65
19975.43 69
19976.76 63
19978.10 71
19979.43 50
19980.77 58
19982.10 64
19983.44 66
19984.78 70
19986.11 62
19987.45 64
19988.78 75
19990.12 74
19991.46 64
19992.79 69
19994.13 70
19995.46 56
19996.80 66
19998.14 62
19999.47 61
20000.81 76
20002.15 56
20003.48 72
20004.82 62
20006.16 68
20007.49 66
20008.83 83
20010.17 68
20011.50 51
20012.84 71
20014.18 54
20015.51 74
20016.85 59
20018.19 74
20019.52 72
20020.86 61
20022.20 54
20023.53 56
20024.87 61
20026.21 74
20027.55 64
20028.88 75
20030.22 59
20031.56 67
20032.90 79
20034.23 57
20035.57 63
20036.91 65
20038.25 68
20039.58 70
20040.92 63
20042.26 63
20043.60 67
20044.93 82
20046.27 74
20047.61 60
20048.95 60
20050.29 78
20051.62 75
20052.96 67
20054.30 70
20055.64 71
20056.98 66
20058.32 69
20059.65 53
20060.99 52
20062.33 69
20063.67 94
20065.01 59
20066.35 66
20067.68 56
20069.02 64
20070.36 70
20071.70 65
20073.04 60
20074.38 73
20075.72 65
20077.06 71
20078.40 58
20079.73 54
20081.07 62
20082.41 72
20083.75 69
20085.09 62
20086.43 66
20087.77 65
20089.11 65
20090.45 54
20091.79 47
20093.13 70
20094.47 69
20095.81 67
20097.15 71
20098.48 70
20099.82 65
20101.16 74
20102.50 52
20103.84 71
20105.18 62
20106.52 63
20107.86 48
20109.20 73
20110.54 62
20111.88 65
20113.22 60
20114.56 51
20115.90 78
20117.24 64
20118.58 55
20119.93 65
20121.27 72
20122.61 63
20123.95 65
20125.29 60
20126.63 60
20127.97 66
20129.31 60
20130.65 66
20131.99 49
20133.33 56
20134.67 71
20136.01 72
