# Supplementary material for: MALDI-TOF MS typing enables the classification of brewing yeasts of the genus Saccharomyces to major beer styles
Source: PLoS One. 2017 Aug 9;12(8):e0181694. doi: 10.1371/journal.pone.0181694 (PMC5549903; doi:10.1371/journal.pone.0181694)
Supplement: S6 File — The directory includes 90 raw files and was zipped to “.zip”; the folder has three strains with 30 spectra per strain; S1 Text explains the raw files with an example and Table 1 represents the yeast strains used within the experiment. (ZIP) [file pone.0181694.s009.zip › 16-18/30275-3470-Lag-Lag-Lag-YPG-18h-E-E_2015-07-13_2_0_B11_1.dat]

2000.66 1143
2001.08 1104
2001.50 1131
2001.92 1117
2002.34 1079
2002.77 1130
2003.19 1070
2003.61 1005
2004.03 1060
2004.45 1030
2004.88 1067
2005.30 1130
2005.72 1098
2006.14 1084
2006.56 1156
2006.99 1135
2007.41 1107
2007.83 1125
2008.25 1162
2008.67 1186
2009.10 1274
2009.52 1073
2009.94 1034
2010.36 1148
2010.79 1149
2011.21 1202
2011.63 1103
2012.06 1140
2012.48 1017
2012.90 1064
2013.32 1128
2013.75 1108
2014.17 1106
2014.59 1064
2015.02 1154
2015.44 1106
2015.86 1025
2016.28 980
2016.71 1085
2017.13 1192
2017.55 1079
2017.98 1136
2018.40 1109
2018.82 1162
2019.25 1163
2019.67 1150
2020.09 1132
2020.52 1083
2020.94 1090
2021.37 1122
2021.79 1150
2022.21 1164
2022.64 1072
2023.06 1018
2023.48 894
2023.91 1074
2024.33 1045
2024.76 1090
2025.18 1020
2025.60 1002
2026.03 1012
2026.45 1006
2026.88 1057
2027.30 1018
2027.73 1075
2028.15 966
2028.57 1004
2029.00 1026
2029.42 1014
2029.85 1099
2030.27 1089
2030.70 1061
2031.12 1146
2031.55 1113
2031.97 994
2032.40 1041
2032.82 1104
2033.25 980
2033.67 995
2034.10 1089
2034.52 1099
2034.95 1119
2035.37 1113
2035.80 1045
2036.22 1082
2036.65 1024
2037.07 968
2037.50 903
2037.92 1080
2038.35 1250
2038.77 1144
2039.20 1068
2039.63 1081
2040.05 1027
2040.48 969
2040.90 1052
2041.33 1022
2041.75 1077
2042.18 952
2042.61 1054
2043.03 991
2043.46 923
2043.88 936
2044.31 1043
2044.74 1073
2045.16 1146
2045.59 1120
2046.01 1124
2046.44 1154
2046.87 1237
2047.29 952
2047.72 1006
2048.15 1132
2048.57 1270
2049.00 1141
2049.43 1087
2049.85 1150
2050.28 1038
2050.71 931
2051.13 1011
2051.56 1006
2051.99 1025
2052.41 910
2052.84 996
2053.27 1055
2053.69 945
2054.12 1040
2054.55 1028
2054.98 1088
2055.40 1213
2055.83 1292
2056.26 1173
2056.68 1179
2057.11 1256
2057.54 1257
2057.97 1304
2058.39 1278
2058.82 1226
2059.25 1258
2059.68 1204
2060.11 1163
2060.53 1196
2060.96 1063
2061.39 1051
2061.82 1069
2062.24 1075
2062.67 971
2063.10 1002
2063.53 1182
2063.96 1228
2064.39 1165
2064.81 1094
2065.24 1256
2065.67 1362
2066.10 1379
2066.53 1453
2066.95 1256
2067.38 1211
2067.81 1080
2068.24 1269
2068.67 1168
2069.10 1062
2069.53 1204
2069.96 1179
2070.38 1162
2070.81 1172
2071.24 1192
2071.67 1159
2072.10 1205
2072.53 1152
2072.96 1117
2073.39 1195
2073.82 1118
2074.24 1113
2074.67 1168
2075.10 1279
2075.53 1125
2075.96 1198
2076.39 1208
2076.82 1109
2077.25 1177
2077.68 1104
2078.11 1207
2078.54 1192
2078.97 1023
2079.40 1109
2079.83 1133
2080.26 1094
2080.69 1096
2081.12 1262
2081.55 1252
2081.98 1217
2082.41 1216
2082.84 1187
2083.27 1150
2083.70 1150
2084.13 1148
2084.56 1278
2084.99 1157
2085.42 1090
2085.85 1145
2086.28 1000
2086.71 1095
2087.14 1111
2087.57 1111
2088.00 909
2088.43 846
2088.86 993
2089.29 1179
2089.73 1088
2090.16 1118
2090.59 1058
2091.02 1037
2091.45 963
2091.88 992
2092.31 988
2092.74 942
2093.17 1028
2093.60 1058
2094.04 1042
2094.47 1028
2094.90 1098
2095.33 1195
2095.76 1033
2096.19 1019
2096.62 935
2097.06 967
2097.49 1047
2097.92 968
2098.35 928
2098.78 846
2099.21 932
2099.65 1014
2100.08 1144
2100.51 916
2100.94 925
2101.37 1144
2101.81 1237
2102.24 1042
2102.67 901
2103.10 955
2103.53 1060
2103.97 1127
2104.40 1071
2104.83 1064
2105.26 1021
2105.70 1062
2106.13 1218
2106.56 1238
2106.99 1156
2107.43 1146
2107.86 950
2108.29 1021
2108.72 1261
2109.16 1163
2109.59 949
2110.02 1067
2110.46 1178
2110.89 1139
2111.32 1075
2111.75 1171
2112.19 1158
2112.62 1066
2113.05 1160
2113.49 1141
2113.92 1142
2114.35 1127
2114.79 1043
2115.22 1115
2115.65 1023
2116.09 1029
2116.52 1053
2116.95 1048
2117.39 1160
2117.82 978
2118.26 1041
2118.69 937
2119.12 925
2119.56 1007
2119.99 1024
2120.42 1132
2120.86 1097
2121.29 1035
2121.73 1037
2122.16 1080
2122.59 995
2123.03 1136
2123.46 1061
2123.90 1016
2124.33 1017
2124.77 990
2125.20 1077
2125.64 1076
2126.07 1110
2126.50 1024
2126.94 985
2127.37 1073
2127.81 1096
2128.24 1103
2128.68 1171
2129.11 1213
2129.55 1167
2129.98 1169
2130.42 1130
2130.85 1124
2131.29 1033
2131.72 1212
2132.16 1210
2132.59 1191
2133.03 1072
2133.46 972
2133.90 1141
2134.33 1161
2134.77 987
2135.20 1037
2135.64 1001
2136.08 1106
2136.51 1058
2136.95 1097
2137.38 1078
2137.82 1123
2138.25 1012
2138.69 1093
2139.13 1157
2139.56 1087
2140.00 1046
2140.43 1050
2140.87 1126
2141.31 1059
2141.74 1021
2142.18 997
2142.61 1010
2143.05 907
2143.49 1062
2143.92 1031
2144.36 1171
2144.80 1132
2145.23 1035
2145.67 1074
2146.11 1006
2146.54 1071
2146.98 1029
2147.42 1213
2147.85 1140
2148.29 1223
2148.73 1306
2149.16 1322
2149.60 1318
2150.04 1312
2150.47 1212
2150.91 1231
2151.35 1186
2151.79 1282
2152.22 1180
2152.66 1009
2153.10 1190
2153.53 1113
2153.97 1313
2154.41 1135
2154.85 1042
2155.28 1054
2155.72 1038
2156.16 1229
2156.60 1271
2157.03 1149
2157.47 1217
2157.91 1205
2158.35 989
2158.79 1120
2159.22 1078
2159.66 963
2160.10 1007
2160.54 1023
2160.98 1024
2161.41 1018
2161.85 1036
2162.29 968
2162.73 1028
2163.17 1234
2163.60 1236
2164.04 1334
2164.48 1226
2164.92 1279
2165.36 1231
2165.80 1190
2166.24 1074
2166.67 1075
2167.11 1078
2167.55 1149
2167.99 1178
2168.43 1245
2168.87 1312
2169.31 1243
2169.75 1194
2170.19 1179
2170.62 1180
2171.06 1274
2171.50 1453
2171.94 1353
2172.38 1179
2172.82 1347
2173.26 1330
2173.70 1336
2174.14 1417
2174.58 1266
2175.02 1289
2175.46 1457
2175.90 1430
2176.34 1371
2176.78 1344
2177.22 1310
2177.66 1195
2178.10 1297
2178.54 1351
2178.97 1339
2179.41 1360
2179.85 1099
2180.29 1131
2180.74 1328
2181.18 1149
2181.62 1117
2182.06 1060
2182.50 1010
2182.94 1179
2183.38 1153
2183.82 1206
2184.26 962
2184.70 1107
2185.14 1087
2185.58 1134
2186.02 1117
2186.46 1218
2186.90 1229
2187.34 1331
2187.78 1226
2188.22 1268
2188.66 1108
2189.11 1238
2189.55 1326
2189.99 1229
2190.43 1314
2190.87 1196
2191.31 1113
2191.75 1136
2192.19 1122
2192.63 1144
2193.08 1294
2193.52 1336
2193.96 1213
2194.40 1323
2194.84 1300
2195.28 1440
2195.72 1316
2196.17 1287
2196.61 1225
2197.05 1317
2197.49 1243
2197.93 1124
2198.37 1021
2198.82 1095
2199.26 1194
2199.70 1104
2200.14 1173
2200.58 1131
2201.03 1011
2201.47 1017
2201.91 1157
2202.35 1168
2202.80 1179
2203.24 1087
2203.68 1011
2204.12 1077
2204.57 1171
2205.01 1117
2205.45 1163
2205.89 1216
2206.34 1165
2206.78 1298
2207.22 1134
2207.66 1255
2208.11 1424
2208.55 1503
2208.99 1355
2209.44 1160
2209.88 1238
2210.32 1306
2210.76 1168
2211.21 1199
2211.65 1181
2212.09 1106
2212.54 1236
2212.98 1183
2213.42 1083
2213.87 1223
2214.31 1358
2214.75 1215
2215.20 1190
2215.64 1191
2216.09 1185
2216.53 1192
2216.97 1129
2217.42 1046
2217.86 1069
2218.30 1061
2218.75 1169
2219.19 1301
2219.64 1067
2220.08 1074
2220.52 1295
2220.97 1299
2221.41 1279
2221.86 1244
2222.30 1241
2222.75 1195
2223.19 1271
2223.63 1304
2224.08 1302
2224.52 1184
2224.97 1319
2225.41 1295
2225.86 1369
2226.30 1299
2226.75 1458
2227.19 1482
2227.64 1395
2228.08 1243
2228.53 1247
2228.97 1390
2229.42 1472
2229.86 1391
2230.31 1407
2230.75 1369
2231.20 1308
2231.64 1375
2232.09 1407
2232.53 1508
2232.98 1486
2233.42 1368
2233.87 1322
2234.31 1372
2234.76 1293
2235.20 1182
2235.65 1191
2236.10 1113
2236.54 1099
2236.99 1105
2237.43 1088
2237.88 1237
2238.32 1120
2238.77 1214
2239.22 1112
2239.66 1114
2240.11 1175
2240.55 1144
2241.00 1162
2241.45 1069
2241.89 1083
2242.34 1104
2242.79 1074
2243.23 1097
2243.68 1125
2244.12 1042
2244.57 1012
2245.02 1272
2245.46 1175
2245.91 1149
2246.36 1218
2246.80 1104
2247.25 1101
2247.70 1096
2248.14 1128
2248.59 1158
2249.04 1194
2249.49 1061
2249.93 1117
2250.38 1082
2250.83 1123
2251.27 1231
2251.72 1105
2252.17 1071
2252.62 1240
2253.06 1147
2253.51 1244
2253.96 1157
2254.40 1063
2254.85 1147
2255.30 1158
2255.75 1002
2256.20 964
2256.64 1017
2257.09 1115
2257.54 1056
2257.99 1082
2258.43 1044
2258.88 1172
2259.33 1256
2259.78 1190
2260.23 1138
2260.67 1338
2261.12 1278
2261.57 1217
2262.02 1358
2262.47 1553
2262.92 1390
2263.36 1283
2263.81 1254
2264.26 1383
2264.71 1188
2265.16 1095
2265.61 1254
2266.05 1292
2266.50 1286
2266.95 1252
2267.40 1269
2267.85 1220
2268.30 1251
2268.75 1294
2269.20 1314
2269.65 1476
2270.09 1396
2270.54 1437
2270.99 1309
2271.44 1352
2271.89 1431
2272.34 1419
2272.79 1317
2273.24 1335
2273.69 1462
2274.14 1461
2274.59 1511
2275.04 1451
2275.49 1477
2275.94 1488
2276.38 1435
2276.83 1552
2277.28 1473
2277.73 1691
2278.18 1457
2278.63 1342
2279.08 1456
2279.53 1404
2279.98 1301
2280.43 1290
2280.88 1258
2281.33 1248
2281.78 1159
2282.23 1090
2282.68 1161
2283.13 1046
2283.59 1142
2284.04 1095
2284.49 1067
2284.94 1017
2285.39 1048
2285.84 1119
2286.29 1120
2286.74 1225
2287.19 1263
2287.64 1357
2288.09 1404
2288.54 1510
2288.99 1490
2289.44 1595
2289.89 1703
2290.35 1694
2290.80 1781
2291.25 1868
2291.70 1674
2292.15 1765
2292.60 1821
2293.05 1622
2293.50 1624
2293.96 1504
2294.41 1351
2294.86 1319
2295.31 1351
2295.76 1236
2296.21 1234
2296.66 1173
2297.12 1243
2297.57 1133
2298.02 1277
2298.47 1287
2298.92 1164
2299.38 1292
2299.83 1321
2300.28 1217
2300.73 1211
2301.18 1211
2301.64 1096
2302.09 970
2302.54 1046
2302.99 1064
2303.44 1114
2303.90 1152
2304.35 1198
2304.80 1058
2305.25 1018
2305.71 1208
2306.16 1216
2306.61 1223
2307.07 1074
2307.52 1094
2307.97 1403
2308.42 1388
2308.88 1404
2309.33 1350
2309.78 1311
2310.23 1331
2310.69 1399
2311.14 1178
2311.59 1290
2312.05 1344
2312.50 1315
2312.95 1269
2313.41 1284
2313.86 1186
2314.31 1217
2314.77 1161
2315.22 1174
2315.67 1084
2316.13 1057
2316.58 1087
2317.04 1178
2317.49 1249
2317.94 1267
2318.40 1228
2318.85 1209
2319.30 1371
2319.76 1367
2320.21 1286
2320.67 1239
2321.12 1323
2321.57 1407
2322.03 1356
2322.48 1302
2322.94 1272
2323.39 1297
2323.85 1482
2324.30 1558
2324.75 1506
2325.21 1677
2325.66 1748
2326.12 1542
2326.57 1631
2327.03 1462
2327.48 1333
2327.94 1221
2328.39 1311
2328.85 1408
2329.30 1316
2329.76 1324
2330.21 1236
2330.67 1236
2331.12 1242
2331.58 1122
2332.03 1109
2332.49 1160
2332.94 1126
2333.40 1116
2333.85 1254
2334.31 1265
2334.76 1165
2335.22 1022
2335.67 1208
2336.13 1179
2336.58 1049
2337.04 1025
2337.50 1189
2337.95 1375
2338.41 1208
2338.86 1114
2339.32 1039
2339.77 1149
2340.23 1271
2340.69 1169
2341.14 1191
2341.60 1336
2342.05 1144
2342.51 1115
2342.97 1161
2343.42 1303
2343.88 1332
2344.34 1244
2344.79 1201
2345.25 1310
2345.70 1098
2346.16 1221
2346.62 1465
2347.07 1389
2347.53 1262
2347.99 1261
2348.44 1354
2348.90 1298
2349.36 1262
2349.81 1275
2350.27 1329
2350.73 1123
2351.19 1078
2351.64 1124
2352.10 1077
2352.56 1119
2353.01 1190
2353.47 1175
2353.93 1018
2354.39 1120
2354.84 1067
2355.30 1021
2355.76 937
2356.22 971
2356.67 1070
2357.13 1073
2357.59 1189
2358.05 1259
2358.50 1153
2358.96 1220
2359.42 1148
2359.88 1209
2360.33 1329
2360.79 1353
2361.25 1216
2361.71 1336
2362.17 1303
2362.62 1253
2363.08 1301
2363.54 1145
2364.00 1129
2364.46 1234
2364.92 1154
2365.37 1307
2365.83 1289
2366.29 1236
2366.75 1288
2367.21 1362
2367.67 1462
2368.12 1130
2368.58 1190
2369.04 1269
2369.50 1193
2369.96 1108
2370.42 1158
2370.88 1172
2371.34 1183
2371.80 1159
2372.25 1104
2372.71 1128
2373.17 1126
2373.63 1245
2374.09 1293
2374.55 1153
2375.01 1219
2375.47 1165
2375.93 1256
2376.39 1175
2376.85 1275
2377.31 1272
2377.77 1263
2378.23 1371
2378.69 1284
2379.15 1299
2379.61 1208
2380.06 1202
2380.52 1102
2380.98 1179
2381.44 1319
2381.90 1087
2382.36 1232
2382.82 1089
2383.28 1049
2383.74 1252
2384.20 1215
2384.67 1271
2385.13 1236
2385.59 1214
2386.05 1118
2386.51 1003
2386.97 1062
2387.43 1159
2387.89 1083
2388.35 1026
2388.81 1177
2389.27 1168
2389.73 1196
2390.19 1253
2390.65 1211
2391.11 1329
2391.57 1273
2392.03 1114
2392.50 1312
2392.96 1276
2393.42 1207
2393.88 1216
2394.34 1123
2394.80 1105
2395.26 1157
2395.72 1305
2396.19 1243
2396.65 1218
2397.11 1189
2397.57 1224
2398.03 1304
2398.49 1342
2398.95 1170
2399.42 1058
2399.88 1176
2400.34 1258
2400.80 1082
2401.26 1065
2401.73 1048
2402.19 1025
2402.65 1031
2403.11 1015
2403.57 1122
2404.04 1099
2404.50 1165
2404.96 1179
2405.42 1130
2405.88 1204
2406.35 1124
2406.81 1159
2407.27 1102
2407.73 1147
2408.20 1021
2408.66 1060
2409.12 1003
2409.58 1109
2410.05 1122
2410.51 1103
2410.97 1060
2411.43 1050
2411.90 1138
2412.36 1245
2412.82 1237
2413.29 1233
2413.75 1146
2414.21 1081
2414.68 1088
2415.14 1105
2415.60 1214
2416.07 1201
2416.53 1231
2416.99 1150
2417.46 1181
2417.92 1290
2418.38 1110
2418.85 1148
2419.31 1216
2419.77 1320
2420.24 1267
2420.70 1304
2421.16 1233
2421.63 1129
2422.09 1090
2422.56 1079
2423.02 1029
2423.48 1065
2423.95 1186
2424.41 1217
2424.88 1140
2425.34 1194
2425.80 1254
2426.27 1177
2426.73 1146
2427.20 1088
2427.66 1144
2428.13 1087
2428.59 1112
2429.05 1047
2429.52 1240
2429.98 1039
2430.45 996
2430.91 1026
2431.38 1163
2431.84 1182
2432.31 1129
2432.77 1023
2433.24 1050
2433.70 1035
2434.17 1165
2434.63 1040
2435.10 1178
2435.56 1209
2436.03 1241
2436.49 1073
2436.96 1110
2437.42 1246
2437.89 1167
2438.35 1175
2438.82 1253
2439.28 1355
2439.75 1325
2440.22 1313
2440.68 1226
2441.15 1248
2441.61 1335
2442.08 1217
2442.54 1169
2443.01 1249
2443.48 1347
2443.94 1200
2444.41 1141
2444.87 1300
2445.34 1239
2445.81 1194
2446.27 1237
2446.74 1055
2447.20 1013
2447.67 1019
2448.14 1027
2448.60 1110
2449.07 954
2449.54 1033
2450.00 1014
2450.47 1191
2450.94 1209
2451.40 1081
2451.87 1041
2452.34 1145
2452.80 1092
2453.27 1109
2453.74 1032
2454.20 1099
2454.67 1294
2455.14 1246
2455.60 1069
2456.07 1043
2456.54 1086
2457.01 1100
2457.47 1164
2457.94 1222
2458.41 1173
2458.88 1045
2459.34 1014
2459.81 1071
2460.28 1136
2460.74 1248
2461.21 1267
2461.68 1241
2462.15 1119
2462.62 1150
2463.08 1219
2463.55 1213
2464.02 1067
2464.49 1083
2464.95 1160
2465.42 1137
2465.89 1194
2466.36 1101
2466.83 1100
2467.30 1077
2467.76 1141
2468.23 1098
2468.70 1110
2469.17 1067
2469.64 1067
2470.10 1034
2470.57 1127
2471.04 1115
2471.51 1078
2471.98 1141
2472.45 1060
2472.92 1144
2473.39 1097
2473.85 1174
2474.32 1097
2474.79 1042
2475.26 999
2475.73 1065
2476.20 1067
2476.67 1188
2477.14 1187
2477.61 1077
2478.07 1117
2478.54 985
2479.01 1041
2479.48 1039
2479.95 1110
2480.42 1190
2480.89 1023
2481.36 984
2481.83 992
2482.30 1106
2482.77 1179
2483.24 1128
2483.71 1060
2484.18 1085
2484.65 1139
2485.12 1170
2485.59 1156
2486.06 1122
2486.53 1206
2487.00 1295
2487.47 1407
2487.94 1267
2488.41 1238
2488.88 1363
2489.35 1326
2489.82 1159
2490.29 1218
2490.76 1140
2491.23 1155
2491.70 1075
2492.17 1230
2492.64 1153
2493.11 1191
2493.58 1106
2494.05 1235
2494.52 1288
2494.99 1082
2495.47 1297
2495.94 1161
2496.41 1024
2496.88 1129
2497.35 1249
2497.82 1136
2498.29 1098
2498.76 1048
2499.23 1190
2499.70 1078
2500.18 1051
2500.65 1094
2501.12 1044
2501.59 993
2502.06 980
2502.53 1140
2503.00 1163
2503.48 1147
2503.95 1120
2504.42 1059
2504.89 1162
2505.36 1207
2505.83 1132
2506.31 1106
2506.78 1181
2507.25 1241
2507.72 1194
2508.19 1312
2508.67 1231
2509.14 1355
2509.61 1353
2510.08 1349
2510.56 1401
2511.03 1542
2511.50 1632
2511.97 1622
2512.44 1628
2512.92 1733
2513.39 1628
2513.86 1601
2514.33 1412
2514.81 1301
2515.28 1413
2515.75 1315
2516.23 1330
2516.70 1241
2517.17 1292
2517.64 1212
2518.12 1280
2518.59 1302
2519.06 1156
2519.54 1160
2520.01 1309
2520.48 1241
2520.96 1230
2521.43 1236
2521.90 1291
2522.38 1199
2522.85 1104
2523.32 965
2523.80 1034
2524.27 1145
2524.74 1165
2525.22 1151
2525.69 1046
2526.16 1157
2526.64 1307
2527.11 1221
2527.59 1263
2528.06 1179
2528.53 1193
2529.01 1301
2529.48 1260
2529.96 1315
2530.43 1223
2530.90 1261
2531.38 1235
2531.85 1204
2532.33 1155
2532.80 1225
2533.28 1161
2533.75 1099
2534.22 1132
2534.70 1267
2535.17 1152
2535.65 1063
2536.12 1170
2536.60 1206
2537.07 1281
2537.55 1296
2538.02 1281
2538.50 1170
2538.97 1267
2539.45 1304
2539.92 1339
2540.40 1216
2540.87 1246
2541.35 1270
2541.82 1201
2542.30 1117
2542.77 1183
2543.25 1267
2543.72 1281
2544.20 1284
2544.67 1265
2545.15 1104
2545.62 1180
2546.10 1338
2546.58 1533
2547.05 1438
2547.53 1368
2548.00 1398
2548.48 1429
2548.95 1524
2549.43 1547
2549.91 1401
2550.38 1520
2550.86 1661
2551.33 1422
2551.81 1405
2552.29 1356
2552.76 1441
2553.24 1436
2553.72 1268
2554.19 1311
2554.67 1378
2555.14 1357
2555.62 1363
2556.10 1360
2556.57 1281
2557.05 1233
2557.53 1264
2558.00 1255
2558.48 1449
2558.96 1448
2559.43 1310
2559.91 1344
2560.39 1191
2560.87 1168
2561.34 1217
2561.82 1402
2562.30 1225
2562.77 1266
2563.25 1079
2563.73 1255
2564.21 1316
2564.68 1141
2565.16 1093
2565.64 1089
2566.11 1184
2566.59 1088
2567.07 1200
2567.55 1136
2568.03 1088
2568.50 1102
2568.98 997
2569.46 1113
2569.94 1188
2570.41 1277
2570.89 1216
2571.37 1229
2571.85 1113
2572.33 1169
2572.80 1247
2573.28 1135
2573.76 1073
2574.24 1121
2574.72 1165
2575.19 1163
2575.67 1170
2576.15 1182
2576.63 1085
2577.11 1202
2577.59 1337
2578.07 1227
2578.54 1122
2579.02 1282
2579.50 1146
2579.98 1164
2580.46 1337
2580.94 1086
2581.42 1110
2581.90 1230
2582.37 1060
2582.85 1074
2583.33 1112
2583.81 1075
2584.29 1099
2584.77 1052
2585.25 1111
2585.73 1009
2586.21 1178
2586.69 1162
2587.17 1257
2587.65 1320
2588.13 1208
2588.61 1178
2589.08 1260
2589.56 1211
2590.04 1307
2590.52 1146
2591.00 1157
2591.48 1279
2591.96 1280
2592.44 1259
2592.92 1247
2593.40 1107
2593.88 1149
2594.36 1134
2594.84 1058
2595.32 1119
2595.80 1214
2596.28 1195
2596.76 1171
2597.24 1170
2597.72 1256
2598.21 1030
2598.69 1038
2599.17 1175
2599.65 1161
2600.13 1134
2600.61 1064
2601.09 1114
2601.57 1087
2602.05 972
2602.53 954
2603.01 1116
2603.49 1116
2603.97 1096
2604.45 1016
2604.94 1184
2605.42 1025
2605.90 1085
2606.38 1077
2606.86 1190
2607.34 1209
2607.82 1148
2608.30 1130
2608.79 1099
2609.27 1160
2609.75 1171
2610.23 1163
2610.71 1159
2611.19 1197
2611.68 1168
2612.16 1143
2612.64 1132
2613.12 1270
2613.60 1247
2614.08 1224
2614.57 1187
2615.05 1295
2615.53 1163
2616.01 1144
2616.49 1170
2616.98 1183
2617.46 1254
2617.94 1142
2618.42 1087
2618.91 1183
2619.39 1097
2619.87 1076
2620.35 1110
2620.84 1122
2621.32 1168
2621.80 1133
2622.28 1071
2622.77 1085
2623.25 1096
2623.73 964
2624.21 1186
2624.70 1251
2625.18 1033
2625.66 1098
2626.15 1083
2626.63 1088
2627.11 1160
2627.60 1234
2628.08 1194
2628.56 1169
2629.05 1139
2629.53 1140
2630.01 1308
2630.50 1309
2630.98 1223
2631.46 1254
2631.95 1225
2632.43 1336
2632.91 1313
2633.40 1142
2633.88 1174
2634.36 1114
2634.85 1400
2635.33 1288
2635.82 1171
2636.30 1352
2636.78 1221
2637.27 1080
2637.75 1082
2638.24 1061
2638.72 1092
2639.20 1249
2639.69 1108
2640.17 1080
2640.66 1141
2641.14 1213
2641.63 1230
2642.11 1192
2642.60 1072
2643.08 1087
2643.56 1140
2644.05 1081
2644.53 1138
2645.02 1096
2645.50 1072
2645.99 1182
2646.47 1237
2646.96 1198
2647.44 1163
2647.93 1152
2648.41 1110
2648.90 1167
2649.38 1189
2649.87 1147
2650.35 1108
2650.84 1130
2651.32 1217
2651.81 1072
2652.30 1089
2652.78 1150
2653.27 1157
2653.75 1234
2654.24 1238
2654.72 1260
2655.21 1198
2655.69 1329
2656.18 1232
2656.67 1110
2657.15 1189
2657.64 1223
2658.12 1162
2658.61 1154
2659.10 1172
2659.58 1190
2660.07 1030
2660.55 1101
2661.04 1267
2661.53 1138
2662.01 1083
2662.50 1122
2662.99 1067
2663.47 1028
2663.96 1221
2664.44 1205
2664.93 1416
2665.42 1402
2665.90 1356
2666.39 1249
2666.88 1313
2667.36 1306
2667.85 1335
2668.34 1240
2668.83 1248
2669.31 1154
2669.80 1230
2670.29 1268
2670.77 1122
2671.26 1313
2671.75 1359
2672.24 1462
2672.72 1584
2673.21 1492
2673.70 1468
2674.18 1640
2674.67 1580
2675.16 1470
2675.65 1573
2676.13 1469
2676.62 1489
2677.11 1345
2677.60 1284
2678.09 1258
2678.57 1429
2679.06 1406
2679.55 1295
2680.04 1243
2680.53 1247
2681.01 1217
2681.50 1103
2681.99 1204
2682.48 1200
2682.97 1317
2683.45 1385
2683.94 1286
2684.43 1209
2684.92 1251
2685.41 1249
2685.90 1221
2686.38 1308
2686.87 1288
2687.36 1095
2687.85 1225
2688.34 1178
2688.83 1210
2689.32 1126
2689.81 1232
2690.29 1141
2690.78 1124
2691.27 1314
2691.76 1187
2692.25 1305
2692.74 1383
2693.23 1357
2693.72 1155
2694.21 1252
2694.70 1196
2695.19 1150
2695.68 1218
2696.16 1222
2696.65 1180
2697.14 1145
2697.63 1191
2698.12 1305
2698.61 1233
2699.10 1086
2699.59 1223
2700.08 1191
2700.57 1217
2701.06 1215
2701.55 1245
2702.04 1241
2702.53 1277
2703.02 1238
2703.51 1213
2704.00 1211
2704.49 1149
2704.98 1163
2705.47 1201
2705.96 1204
2706.45 1033
2706.94 1150
2707.43 1197
2707.92 1144
2708.41 1134
2708.91 1219
2709.40 1204
2709.89 1222
2710.38 1197
2710.87 1126
2711.36 1248
2711.85 1174
2712.34 1248
2712.83 1130
2713.32 1089
2713.81 1218
2714.30 1210
2714.80 1214
2715.29 1198
2715.78 1093
2716.27 1073
2716.76 1114
2717.25 1281
2717.74 1239
2718.23 1350
2718.73 1218
2719.22 1172
2719.71 1106
2720.20 1268
2720.69 1244
2721.18 1130
2721.68 1235
2722.17 1254
2722.66 1123
2723.15 1325
2723.64 1308
2724.14 1173
2724.63 1059
2725.12 989
2725.61 1127
2726.10 1161
2726.60 1074
2727.09 1147
2727.58 1172
2728.07 1147
2728.56 1117
2729.06 1152
2729.55 1142
2730.04 1118
2730.53 1115
2731.03 1200
2731.52 1152
2732.01 1079
2732.51 1259
2733.00 1376
2733.49 1221
2733.98 1279
2734.48 1241
2734.97 1352
2735.46 1377
2735.96 1177
2736.45 1239
2736.94 1368
2737.43 1304
2737.93 1299
2738.42 1309
2738.91 1153
2739.41 1192
2739.90 1094
2740.39 1058
2740.89 1016
2741.38 1133
2741.88 1163
2742.37 1252
2742.86 1164
2743.36 1216
2743.85 1244
2744.34 1154
2744.84 1131
2745.33 1275
2745.83 1398
2746.32 1185
2746.81 1151
2747.31 1180
2747.80 1242
2748.30 1380
2748.79 1227
2749.28 1101
2749.78 1232
2750.27 1215
2750.77 1086
2751.26 1069
2751.76 1003
2752.25 1273
2752.74 1159
2753.24 999
2753.73 1077
2754.23 1122
2754.72 1128
2755.22 1212
2755.71 1133
2756.21 1206
2756.70 1121
2757.20 1218
2757.69 1186
2758.19 1137
2758.68 1143
2759.18 1169
2759.67 1407
2760.17 1367
2760.66 1060
2761.16 1197
2761.65 1084
2762.15 1207
2762.64 1219
2763.14 1171
2763.64 1271
2764.13 1210
2764.63 1112
2765.12 1086
2765.62 1128
2766.11 1161
2766.61 1040
2767.11 1138
2767.60 1119
2768.10 1113
2768.59 1116
2769.09 1105
2769.59 1134
2770.08 1163
2770.58 1147
2771.07 1143
2771.57 1298
2772.07 1302
2772.56 1263
2773.06 1157
2773.56 1096
2774.05 1198
2774.55 1333
2775.04 1297
2775.54 1272
2776.04 1265
2776.53 1321
2777.03 1351
2777.53 1371
2778.03 1243
2778.52 1181
2779.02 1093
2779.52 1161
2780.01 1070
2780.51 1310
2781.01 1308
2781.50 1111
2782.00 1158
2782.50 1165
2783.00 1130
2783.49 1116
2783.99 1093
2784.49 1088
2784.99 1128
2785.48 1122
2785.98 1100
2786.48 1123
2786.98 1168
2787.47 1145
2787.97 1122
2788.47 1133
2788.97 1087
2789.46 1125
2789.96 1091
2790.46 1085
2790.96 1101
2791.46 1135
2791.95 1150
2792.45 1145
2792.95 1181
2793.45 1135
2793.95 1099
2794.44 1102
2794.94 1263
2795.44 1365
2795.94 1367
2796.44 1282
2796.94 1351
2797.44 1402
2797.93 1359
2798.43 1297
2798.93 1411
2799.43 1179
2799.93 1161
2800.43 1251
2800.93 1180
2801.43 1254
2801.92 1175
2802.42 1225
2802.92 1159
2803.42 1072
2803.92 1154
2804.42 1240
2804.92 1219
2805.42 1139
2805.92 1229
2806.42 1399
2806.92 1365
2807.42 1314
2807.91 1298
2808.41 1385
2808.91 1326
2809.41 1224
2809.91 1389
2810.41 1461
2810.91 1449
2811.41 1549
2811.91 1483
2812.41 1508
2812.91 1493
2813.41 1346
2813.91 1418
2814.41 1465
2814.91 1391
2815.41 1462
2815.91 1318
2816.41 1340
2816.91 1199
2817.41 1172
2817.91 1280
2818.41 1199
2818.91 1330
2819.42 1376
2819.92 1252
2820.42 1187
2820.92 1127
2821.42 1148
2821.92 1226
2822.42 1091
2822.92 1109
2823.42 1160
2823.92 1194
2824.42 1185
2824.92 1185
2825.42 1062
2825.93 1121
2826.43 1151
2826.93 1159
2827.43 1233
2827.93 1211
2828.43 1098
2828.93 1099
2829.43 1129
2829.94 1092
2830.44 1126
2830.94 1147
2831.44 1190
2831.94 1238
2832.44 1186
2832.95 1088
2833.45 1126
2833.95 1151
2834.45 1226
2834.95 1168
2835.45 1177
2835.96 1272
2836.46 1209
2836.96 1236
2837.46 1218
2837.97 1220
2838.47 1197
2838.97 1232
2839.47 1087
2839.97 1140
2840.48 1112
2840.98 1184
2841.48 1180
2841.98 1181
2842.49 1349
2842.99 1450
2843.49 1214
2843.99 1110
2844.50 1146
2845.00 1282
2845.50 1277
2846.01 1338
2846.51 1134
2847.01 1263
2847.51 1347
2848.02 1340
2848.52 1353
2849.02 1394
2849.53 1417
2850.03 1230
2850.53 1281
2851.04 1229
2851.54 1273
2852.04 1128
2852.55 1090
2853.05 1104
2853.55 1139
2854.06 1271
2854.56 1253
2855.06 1225
2855.57 1219
2856.07 1268
2856.58 1273
2857.08 1155
2857.58 1214
2858.09 1394
2858.59 1463
2859.10 1321
2859.60 1325
2860.10 1229
2860.61 1302
2861.11 1227
2861.62 1140
2862.12 1124
2862.62 1132
2863.13 1107
2863.63 1200
2864.14 1259
2864.64 1192
2865.15 1241
2865.65 1201
2866.16 1295
2866.66 1166
2867.17 1308
2867.67 1125
2868.18 1265
2868.68 1288
2869.19 1254
2869.69 1182
2870.20 1409
2870.70 1565
2871.21 1349
2871.71 1403
2872.22 1416
2872.72 1335
2873.23 1465
2873.73 1344
2874.24 1195
2874.74 1230
2875.25 1394
2875.75 1458
2876.26 1233
2876.76 1288
2877.27 1303
2877.78 1349
2878.28 1255
2878.79 1111
2879.29 1219
2879.80 1284
2880.30 1229
2880.81 1215
2881.32 1248
2881.82 1409
2882.33 1463
2882.83 1463
2883.34 1415
2883.85 1620
2884.35 1618
2884.86 1627
2885.37 1685
2885.87 1738
2886.38 1619
2886.88 1527
2887.39 1609
2887.90 1629
2888.40 1637
2888.91 1541
2889.42 1647
2889.92 1445
2890.43 1498
2890.94 1390
2891.45 1299
2891.95 1468
2892.46 1467
2892.97 1411
2893.47 1535
2893.98 1338
2894.49 1296
2894.99 1489
2895.50 1463
2896.01 1603
2896.52 1556
2897.02 1573
2897.53 1516
2898.04 1532
2898.55 1487
2899.05 1531
2899.56 1418
2900.07 1447
2900.58 1439
2901.08 1401
2901.59 1469
2902.10 1380
2902.61 1375
2903.12 1501
2903.62 1485
2904.13 1401
2904.64 1354
2905.15 1272
2905.66 1172
2906.16 1249
2906.67 1205
2907.18 1422
2907.69 1390
2908.20 1371
2908.71 1315
2909.21 1180
2909.72 1254
2910.23 1318
2910.74 1376
2911.25 1242
2911.76 1246
2912.26 1217
2912.77 1125
2913.28 1225
2913.79 1217
2914.30 1207
2914.81 1245
2915.32 1387
2915.83 1271
2916.34 1217
2916.85 1162
2917.35 1137
2917.86 1243
2918.37 1350
2918.88 1399
2919.39 1318
2919.90 1349
2920.41 1381
2920.92 1382
2921.43 1425
2921.94 1380
2922.45 1373
2922.96 1396
2923.47 1368
2923.98 1540
2924.49 1681
2925.00 1567
2925.51 1464
2926.02 1540
2926.53 1481
2927.04 1409
2927.55 1248
2928.06 1257
2928.57 1418
2929.08 1316
2929.59 1133
2930.10 1113
2930.61 1192
2931.12 1245
2931.63 1307
2932.14 1262
2932.65 1236
2933.16 1182
2933.67 1230
2934.18 1249
2934.69 1286
2935.20 1240
2935.71 1272
2936.22 1175
2936.73 1331
2937.25 1377
2937.76 1410
2938.27 1409
2938.78 1529
2939.29 1533
2939.80 1493
2940.31 1653
2940.82 1729
2941.33 1884
2941.85 1945
2942.36 1843
2942.87 1737
2943.38 1674
2943.89 1459
2944.40 1515
2944.91 1570
2945.43 1479
2945.94 1415
2946.45 1463
2946.96 1381
2947.47 1268
2947.98 1387
2948.50 1259
2949.01 1167
2949.52 1201
2950.03 1272
2950.54 1201
2951.06 1196
2951.57 1250
2952.08 1249
2952.59 1324
2953.10 1272
2953.62 1202
2954.13 1263
2954.64 1231
2955.15 1380
2955.67 1339
2956.18 1370
2956.69 1364
2957.20 1301
2957.72 1219
2958.23 1388
2958.74 1284
2959.25 1273
2959.77 1118
2960.28 1216
2960.79 1221
2961.31 1229
2961.82 1213
2962.33 1425
2962.85 1583
2963.36 1524
2963.87 1396
2964.39 1489
2964.90 1313
2965.41 1504
2965.93 1467
2966.44 1350
2966.95 1331
2967.47 1352
2967.98 1415
2968.49 1326
2969.01 1253
2969.52 1373
2970.03 1243
2970.55 1320
2971.06 1249
2971.58 1311
2972.09 1346
2972.60 1322
2973.12 1236
2973.63 1301
2974.15 1255
2974.66 1130
2975.17 1466
2975.69 1419
2976.20 1327
2976.72 1246
2977.23 1540
2977.74 1394
2978.26 1550
2978.77 1443
2979.29 1679
2979.80 1596
2980.32 1583
2980.83 1369
2981.35 1456
2981.86 1458
2982.38 1432
2982.89 1419
2983.41 1529
2983.92 1594
2984.44 1401
2984.95 1522
2985.47 1621
2985.98 1588
2986.50 1501
2987.01 1600
2987.53 1749
2988.04 1850
2988.56 1645
2989.07 1715
2989.59 1796
2990.10 1533
2990.62 1727
2991.13 1598
2991.65 1664
2992.17 1746
2992.68 1450
2993.20 1463
2993.71 1553
2994.23 1667
2994.74 1801
2995.26 1789
2995.78 1843
2996.29 1925
2996.81 1996
2997.32 1983
2997.84 1930
2998.36 1896
2998.87 1959
2999.39 2031
2999.91 2078
3000.42 2158
3000.94 2280
3001.45 2604
3001.97 2852
3002.49 3075
3003.00 3754
3003.52 3853
3004.04 4238
3004.55 4618
3005.07 4558
3005.59 4970
3006.10 4648
3006.62 4356
3007.14 3936
3007.66 3601
3008.17 3017
3008.69 2594
3009.21 2255
3009.72 1986
3010.24 1732
3010.76 1695
3011.28 1658
3011.79 1658
3012.31 1861
3012.83 1911
3013.35 1592
3013.86 1523
3014.38 1619
3014.90 1635
3015.42 1612
3015.93 1495
3016.45 1457
3016.97 1635
3017.49 1678
3018.00 1639
3018.52 1603
3019.04 1528
3019.56 1710
3020.08 1559
3020.59 1533
3021.11 1569
3021.63 1621
3022.15 1699
3022.67 1669
3023.19 1855
3023.70 1841
3024.22 1609
3024.74 1679
3025.26 1679
3025.78 1704
3026.30 1657
3026.81 1474
3027.33 1640
3027.85 1533
3028.37 1540
3028.89 1487
3029.41 1377
3029.93 1431
3030.45 1338
3030.97 1492
3031.48 1583
3032.00 1553
3032.52 1424
3033.04 1348
3033.56 1499
3034.08 1523
3034.60 1402
3035.12 1342
3035.64 1343
3036.16 1480
3036.68 1426
3037.20 1481
3037.72 1470
3038.24 1568
3038.76 1442
3039.27 1466
3039.79 1467
3040.31 1451
3040.83 1320
3041.35 1338
3041.87 1234
3042.39 1497
3042.91 1413
3043.43 1483
3043.95 1320
3044.47 1386
3044.99 1458
3045.51 1408
3046.03 1319
3046.56 1355
3047.08 1310
3047.60 1351
3048.12 1370
3048.64 1464
3049.16 1480
3049.68 1348
3050.20 1446
3050.72 1435
3051.24 1326
3051.76 1232
3052.28 1401
3052.80 1471
3053.32 1254
3053.84 1184
3054.37 1326
3054.89 1213
3055.41 1377
3055.93 1336
3056.45 1448
3056.97 1325
3057.49 1275
3058.01 1410
3058.53 1477
3059.06 1379
3059.58 1316
3060.10 1362
3060.62 1383
3061.14 1477
3061.66 1509
3062.19 1426
3062.71 1363
3063.23 1512
3063.75 1472
3064.27 1417
3064.79 1471
3065.32 1382
3065.84 1407
3066.36 1574
3066.88 1570
3067.40 1621
3067.93 1577
3068.45 1581
3068.97 1515
3069.49 1683
3070.02 1714
3070.54 1673
3071.06 1743
3071.58 1698
3072.10 1617
3072.63 1589
3073.15 1669
3073.67 1839
3074.20 1778
3074.72 1569
3075.24 1696
3075.76 1735
3076.29 1794
3076.81 1843
3077.33 1777
3077.86 1832
3078.38 1888
3078.90 1950
3079.42 2007
3079.95 1953
3080.47 2045
3080.99 2037
3081.52 2116
3082.04 2055
3082.56 1943
3083.09 2038
3083.61 2012
3084.13 1946
3084.66 2030
3085.18 1958
3085.71 1937
3086.23 2210
3086.75 2446
3087.28 2543
3087.80 3032
3088.32 3238
3088.85 3320
3089.37 3615
3089.90 3687
3090.42 3802
3090.94 3774
3091.47 3663
3091.99 3064
3092.52 3029
3093.04 2832
3093.57 2742
3094.09 2246
3094.61 2224
3095.14 2190
3095.66 2217
3096.19 2319
3096.71 2267
3097.24 2185
3097.76 2287
3098.29 2278
3098.81 2475
3099.34 2658
3099.86 3001
3100.39 3203
3100.91 3472
3101.44 3947
3101.96 4164
3102.49 4780
3103.01 5017
3103.54 5108
3104.06 5008
3104.59 4583
3105.11 4154
3105.64 3769
3106.16 3295
3106.69 2975
3107.21 2608
3107.74 2457
3108.26 2419
3108.79 2397
3109.32 2132
3109.84 2192
3110.37 2105
3110.89 2141
3111.42 2108
3111.94 2149
3112.47 2129
3113.00 2014
3113.52 1914
3114.05 2039
3114.57 1959
3115.10 1779
3115.63 1698
3116.15 1803
3116.68 1830
3117.21 1775
3117.73 1648
3118.26 1801
3118.78 1876
3119.31 1968
3119.84 2053
3120.36 1958
3120.89 1809
3121.42 2074
3121.94 1978
3122.47 1715
3123.00 1848
3123.52 1932
3124.05 1754
3124.58 1877
3125.11 1766
3125.63 1785
3126.16 1657
3126.69 1628
3127.21 1635
3127.74 1730
3128.27 1645
3128.80 1560
3129.32 1609
3129.85 1571
3130.38 1522
3130.91 1581
3131.43 1626
3131.96 1393
3132.49 1564
3133.02 1544
3133.54 1609
3134.07 1435
3134.60 1550
3135.13 1500
3135.65 1399
3136.18 1341
3136.71 1409
3137.24 1386
3137.77 1292
3138.29 1341
3138.82 1406
3139.35 1477
3139.88 1383
3140.41 1262
3140.94 1419
3141.46 1390
3141.99 1274
3142.52 1412
3143.05 1295
3143.58 1333
3144.11 1454
3144.64 1484
3145.16 1420
3145.69 1478
3146.22 1536
3146.75 1376
3147.28 1409
3147.81 1516
3148.34 1549
3148.87 1600
3149.40 1443
3149.92 1501
3150.45 1611
3150.98 1625
3151.51 1500
3152.04 1477
3152.57 1510
3153.10 1474
3153.63 1464
3154.16 1484
3154.69 1446
3155.22 1579
3155.75 1689
3156.28 1647
3156.81 1651
3157.34 1470
3157.87 1512
3158.40 1481
3158.93 1520
3159.46 1671
3159.99 1736
3160.52 1591
3161.05 1533
3161.58 1501
3162.11 1551
3162.64 1698
3163.17 1540
3163.70 1430
3164.23 1426
3164.76 1463
3165.29 1537
3165.82 1445
3166.35 1189
3166.88 1388
3167.41 1354
3167.94 1352
3168.47 1537
3169.00 1313
3169.53 1395
3170.06 1335
3170.59 1488
3171.12 1511
3171.65 1559
3172.19 1554
3172.72 1601
3173.25 1496
3173.78 1505
3174.31 1594
3174.84 1553
3175.37 1481
3175.90 1517
3176.44 1519
3176.97 1587
3177.50 1469
3178.03 1514
3178.56 1429
3179.09 1425
3179.62 1387
3180.16 1326
3180.69 1289
3181.22 1418
3181.75 1531
3182.28 1422
3182.81 1310
3183.35 1132
3183.88 1159
3184.41 1213
3184.94 1338
3185.47 1344
3186.01 1338
3186.54 1316
3187.07 1353
3187.60 1352
3188.14 1290
3188.67 1406
3189.20 1437
3189.73 1291
3190.26 1205
3190.80 1333
3191.33 1412
3191.86 1386
3192.39 1323
3192.93 1346
3193.46 1336
3193.99 1385
3194.53 1512
3195.06 1426
3195.59 1315
3196.12 1320
3196.66 1340
3197.19 1357
3197.72 1433
3198.26 1394
3198.79 1391
3199.32 1461
3199.86 1408
3200.39 1346
3200.92 1569
3201.46 1654
3201.99 1611
3202.52 1394
3203.06 1536
3203.59 1563
3204.12 1623
3204.66 1575
3205.19 1574
3205.73 1624
3206.26 1803
3206.79 1826
3207.33 1823
3207.86 1796
3208.39 2105
3208.93 1990
3209.46 1857
3210.00 2139
3210.53 2223
3211.07 2105
3211.60 2019
3212.13 2063
3212.67 1928
3213.20 2032
3213.74 1917
3214.27 1805
3214.81 1751
3215.34 1565
3215.88 1576
3216.41 1580
3216.94 1416
3217.48 1549
3218.01 1493
3218.55 1656
3219.08 1568
3219.62 1489
3220.15 1560
3220.69 1547
3221.22 1680
3221.76 1662
3222.29 1875
3222.83 1728
3223.36 1811
3223.90 1722
3224.43 1900
3224.97 1923
3225.51 1751
3226.04 1783
3226.58 1865
3227.11 1635
3227.65 1812
3228.18 1617
3228.72 1681
3229.25 1612
3229.79 1560
3230.33 1945
3230.86 1788
3231.40 1639
3231.93 1863
3232.47 1795
3233.01 1718
3233.54 1983
3234.08 1968
3234.61 2051
3235.15 1910
3235.69 1877
3236.22 1950
3236.76 1828
3237.30 1936
3237.83 2027
3238.37 1958
3238.91 2080
3239.44 1935
3239.98 1703
3240.51 1936
3241.05 2027
3241.59 1856
3242.13 1936
3242.66 2038
3243.20 1916
3243.74 1913
3244.27 1889
3244.81 1903
3245.35 1967
3245.88 2147
3246.42 2008
3246.96 2027
3247.50 2048
3248.03 2245
3248.57 2306
3249.11 2354
3249.64 2602
3250.18 3082
3250.72 3185
3251.26 3742
3251.79 3954
3252.33 3694
3252.87 3787
3253.41 4243
3253.95 3986
3254.48 3700
3255.02 3680
3255.56 3543
3256.10 3157
3256.64 2983
3257.17 2860
3257.71 2665
3258.25 2697
3258.79 2823
3259.33 2849
3259.86 2861
3260.40 2840
3260.94 3069
3261.48 3109
3262.02 3031
3262.56 3273
3263.09 3730
3263.63 4010
3264.17 3874
3264.71 3761
3265.25 4132
3265.79 4374
3266.33 4683
3266.87 4355
3267.40 4453
3267.94 4507
3268.48 3761
3269.02 3545
3269.56 3204
3270.10 3060
3270.64 3009
3271.18 2606
3271.72 2691
3272.26 2613
3272.80 2406
3273.33 2553
3273.87 2827
3274.41 2874
3274.95 2892
3275.49 2591
3276.03 2830
3276.57 2929
3277.11 2924
3277.65 3076
3278.19 2682
3278.73 2607
3279.27 2748
3279.81 2589
3280.35 2578
3280.89 2589
3281.43 2474
3281.97 2210
3282.51 2239
3283.05 2314
3283.59 2396
3284.13 2546
3284.67 2486
3285.21 2500
3285.75 2648
3286.29 2715
3286.83 2544
3287.37 2659
3287.91 2620
3288.45 2959
3289.00 2870
3289.54 2789
3290.08 2866
3290.62 3016
3291.16 3249
3291.70 3243
3292.24 3322
3292.78 3470
3293.32 3592
3293.86 4001
3294.40 4196
3294.95 4184
3295.49 4584
3296.03 4222
3296.57 4147
3297.11 4199
3297.65 4020
3298.19 3928
3298.74 3680
3299.28 3471
3299.82 3293
3300.36 3106
3300.90 3156
3301.44 2856
3301.98 2841
3302.53 2800
3303.07 2828
3303.61 2702
3304.15 2792
3304.69 2843
3305.24 3042
3305.78 3123
3306.32 3046
3306.86 2899
3307.40 2725
3307.95 2968
3308.49 2961
3309.03 3088
3309.57 3028
3310.12 3018
3310.66 3047
3311.20 3160
3311.74 3079
3312.29 3127
3312.83 3161
3313.37 3180
3313.91 3164
3314.46 3334
3315.00 3265
3315.54 3583
3316.09 3856
3316.63 4238
3317.17 4185
3317.71 4313
3318.26 4809
3318.80 4949
3319.34 4959
3319.89 4949
3320.43 4942
3320.97 4964
3321.52 4937
3322.06 4666
3322.60 4372
3323.15 4473
3323.69 4161
3324.23 4179
3324.78 4210
3325.32 3811
3325.86 4002
3326.41 3887
3326.95 3849
3327.50 3760
3328.04 3639
3328.58 4017
3329.13 4304
3329.67 4586
3330.22 5624
3330.76 6814
3331.30 8524
3331.85 10591
3332.39 13124
3332.94 15986
3333.48 18882
3334.03 22446
3334.57 24768
3335.11 25655
3335.66 26605
3336.20 27197
3336.75 26261
3337.29 24721
3337.84 22551
3338.38 19845
3338.93 16883
3339.47 13540
3340.02 11205
3340.56 8979
3341.11 7489
3341.65 6239
3342.20 5016
3342.74 4563
3343.29 4146
3343.83 3849
3344.38 3658
3344.92 3412
3345.47 3205
3346.01 3133
3346.56 3115
3347.10 3206
3347.65 3358
3348.19 3453
3348.74 3591
3349.29 3534
3349.83 3537
3350.38 3730
3350.92 3741
3351.47 3430
3352.01 3375
3352.56 3715
3353.11 3634
3353.65 3637
3354.20 3550
3354.74 3406
3355.29 3131
3355.84 2902
3356.38 2891
3356.93 2797
3357.47 2698
3358.02 2571
3358.57 2607
3359.11 2635
3359.66 2568
3360.21 2765
3360.75 2851
3361.30 2697
3361.85 2726
3362.39 2769
3362.94 2829
3363.49 2883
3364.03 2915
3364.58 3006
3365.13 2747
3365.67 2760
3366.22 2754
3366.77 2734
3367.31 2665
3367.86 2697
3368.41 2832
3368.96 2912
3369.50 3065
3370.05 3232
3370.60 3387
3371.15 3628
3371.69 4037
3372.24 4187
3372.79 4492
3373.34 4656
3373.88 4685
3374.43 5076
3374.98 4684
3375.53 4345
3376.07 3958
3376.62 3656
3377.17 3404
3377.72 3332
3378.27 3269
3378.81 2669
3379.36 2586
3379.91 2387
3380.46 2272
3381.01 2478
3381.55 2302
3382.10 2315
3382.65 2416
3383.20 2176
3383.75 2417
3384.30 2086
3384.84 2179
3385.39 2044
3385.94 2204
3386.49 2028
3387.04 2126
3387.59 2141
3388.14 2078
3388.69 2158
3389.23 2077
3389.78 2052
3390.33 2051
3390.88 1925
3391.43 2152
3391.98 1994
3392.53 1856
3393.08 1937
3393.63 2026
3394.18 1892
3394.72 2078
3395.27 1915
3395.82 1829
3396.37 2061
3396.92 1853
3397.47 1965
3398.02 1859
3398.57 1774
3399.12 1947
3399.67 1944
3400.22 1737
3400.77 1847
3401.32 1886
3401.87 1854
3402.42 1916
3402.97 1864
3403.52 1757
3404.07 1767
3404.62 1740
3405.17 1827
3405.72 1832
3406.27 1935
3406.82 2072
3407.37 2082
3407.92 1990
3408.47 2192
3409.02 2400
3409.57 2486
3410.12 2371
3410.67 2458
3411.22 2470
3411.78 2648
3412.33 2619
3412.88 2501
3413.43 2439
3413.98 2292
3414.53 2426
3415.08 2360
3415.63 2171
3416.18 2128
3416.73 2033
3417.28 2058
3417.84 2108
3418.39 1965
3418.94 1872
3419.49 1904
3420.04 1733
3420.59 1682
3421.14 1710
3421.69 1795
3422.25 1837
3422.80 1567
3423.35 1664
3423.90 1692
3424.45 1545
3425.00 1682
3425.56 1804
3426.11 1691
3426.66 1859
3427.21 1783
3427.76 1781
3428.32 1701
3428.87 1615
3429.42 1798
3429.97 1763
3430.52 1437
3431.08 1562
3431.63 1528
3432.18 1588
3432.73 1710
3433.29 1619
3433.84 1519
3434.39 1427
3434.94 1584
3435.50 1607
3436.05 1499
3436.60 1686
3437.15 1670
3437.71 1552
3438.26 1591
3438.81 1743
3439.37 1648
3439.92 1713
3440.47 1599
3441.02 1601
3441.58 1567
3442.13 1431
3442.68 1442
3443.24 1455
3443.79 1488
3444.34 1521
3444.90 1577
3445.45 1429
3446.00 1337
3446.56 1349
3447.11 1266
3447.66 1445
3448.22 1551
3448.77 1611
3449.33 1679
3449.88 1543
3450.43 1502
3450.99 1546
3451.54 1593
3452.09 1538
3452.65 1437
3453.20 1460
3453.76 1468
3454.31 1433
3454.86 1499
3455.42 1538
3455.97 1518
3456.53 1527
3457.08 1598
3457.64 1431
3458.19 1542
3458.75 1443
3459.30 1395
3459.85 1371
3460.41 1516
3460.96 1433
3461.52 1428
3462.07 1639
3462.63 1680
3463.18 1633
3463.74 1565
3464.29 1760
3464.85 1790
3465.40 1856
3465.96 1677
3466.51 1619
3467.07 1745
3467.62 1634
3468.18 1812
3468.73 1818
3469.29 1725
3469.84 1818
3470.40 1836
3470.95 1773
3471.51 1900
3472.07 1985
3472.62 1975
3473.18 1991
3473.73 1866
3474.29 1873
3474.84 1863
3475.40 2034
3475.96 1968
3476.51 1901
3477.07 1926
3477.62 1806
3478.18 1944
3478.74 2047
3479.29 2249
3479.85 2271
3480.40 2261
3480.96 2339
3481.52 2206
3482.07 2281
3482.63 2435
3483.19 2269
3483.74 2247
3484.30 2357
3484.86 2555
3485.41 2459
3485.97 2443
3486.53 2448
3487.08 2622
3487.64 2918
3488.20 3525
3488.75 3947
3489.31 4811
3489.87 6046
3490.42 6825
3490.98 7142
3491.54 7867
3492.09 8417
3492.65 7847
3493.21 7281
3493.77 6945
3494.32 6126
3494.88 5059
3495.44 4444
3496.00 4011
3496.55 3504
3497.11 3059
3497.67 2846
3498.23 2636
3498.78 2715
3499.34 2865
3499.90 2775
3500.46 2619
3501.01 2695
3501.57 2718
3502.13 2885
3502.69 2950
3503.25 3161
3503.80 3231
3504.36 2936
3504.92 2980
3505.48 3126
3506.04 3105
3506.60 2831
3507.15 2780
3507.71 2523
3508.27 2465
3508.83 2511
3509.39 2443
3509.95 2369
3510.50 2404
3511.06 2294
3511.62 2166
3512.18 2208
3512.74 2088
3513.30 1987
3513.86 1903
3514.42 1938
3514.98 1643
3515.53 1487
3516.09 1659
3516.65 1642
3517.21 1595
3517.77 1694
3518.33 1676
3518.89 1781
3519.45 1639
3520.01 1614
3520.57 1856
3521.13 1790
3521.69 1616
3522.25 1763
3522.81 1745
3523.36 1795
3523.92 1615
3524.48 1730
3525.04 1837
3525.60 1743
3526.16 1586
3526.72 1604
3527.28 1688
3527.84 1641
3528.40 1696
3528.96 1722
3529.52 1710
3530.08 1679
3530.64 1689
3531.20 1600
3531.76 1687
3532.32 1537
3532.89 1576
3533.45 1528
3534.01 1603
3534.57 1634
3535.13 1493
3535.69 1697
3536.25 1695
3536.81 1763
3537.37 1620
3537.93 1722
3538.49 1627
3539.05 1617
3539.61 1611
3540.17 1566
3540.74 1591
3541.30 1642
3541.86 1703
3542.42 1730
3542.98 1647
3543.54 1867
3544.10 1775
3544.66 1549
3545.22 1636
3545.79 1700
3546.35 1581
3546.91 1656
3547.47 1675
3548.03 1589
3548.59 1490
3549.16 1416
3549.72 1455
3550.28 1463
3550.84 1347
3551.40 1295
3551.96 1529
3552.53 1362
3553.09 1399
3553.65 1351
3554.21 1391
3554.77 1386
3555.34 1479
3555.90 1437
3556.46 1380
3557.02 1293
3557.59 1301
3558.15 1502
3558.71 1419
3559.27 1326
3559.84 1369
3560.40 1401
3560.96 1451
3561.52 1336
3562.09 1513
3562.65 1672
3563.21 1452
3563.77 1357
3564.34 1473
3564.90 1592
3565.46 1702
3566.03 1444
3566.59 1520
3567.15 1538
3567.72 1536
3568.28 1482
3568.84 1325
3569.41 1263
3569.97 1384
3570.53 1399
3571.10 1438
3571.66 1396
3572.22 1491
3572.79 1508
3573.35 1432
3573.91 1550
3574.48 1651
3575.04 1627
3575.60 1629
3576.17 1602
3576.73 1768
3577.30 1791
3577.86 1820
3578.42 1775
3578.99 1622
3579.55 1566
3580.12 1411
3580.68 1449
3581.24 1510
3581.81 1384
3582.37 1497
3582.94 1541
3583.50 1430
3584.07 1399
3584.63 1340
3585.20 1247
3585.76 1271
3586.32 1367
3586.89 1462
3587.45 1334
3588.02 1337
3588.58 1389
3589.15 1337
3589.71 1352
3590.28 1315
3590.84 1351
3591.41 1223
3591.97 1211
3592.54 1316
3593.10 1282
3593.67 1190
3594.23 1245
3594.80 1204
3595.36 1302
3595.93 1227
3596.50 1282
3597.06 1334
3597.63 1433
3598.19 1337
3598.76 1296
3599.32 1482
3599.89 1439
3600.45 1301
3601.02 1397
3601.59 1331
3602.15 1289
3602.72 1348
3603.28 1312
3603.85 1306
3604.42 1304
3604.98 1264
3605.55 1249
3606.11 1376
3606.68 1378
3607.25 1322
3607.81 1321
3608.38 1333
3608.95 1192
3609.51 1144
3610.08 1163
3610.65 1136
3611.21 1248
3611.78 1474
3612.35 1473
3612.91 1340
3613.48 1368
3614.05 1520
3614.61 1580
3615.18 1802
3615.75 1824
3616.31 1813
3616.88 2024
3617.45 2122
3618.01 2298
3618.58 2157
3619.15 1974
3619.72 2060
3620.28 1993
3620.85 1835
3621.42 1701
3621.99 1536
3622.55 1431
3623.12 1283
3623.69 1237
3624.26 1268
3624.82 1217
3625.39 1218
3625.96 1156
3626.53 1221
3627.09 1156
3627.66 1192
3628.23 1289
3628.80 1186
3629.37 1209
3629.93 1208
3630.50 1159
3631.07 1242
3631.64 1195
3632.21 1141
3632.77 1189
3633.34 1149
3633.91 1258
3634.48 1255
3635.05 1164
3635.62 1268
3636.19 1234
3636.75 1130
3637.32 1116
3637.89 1297
3638.46 1432
3639.03 1499
3639.60 1491
3640.17 1610
3640.73 1590
3641.30 1477
3641.87 1678
3642.44 1500
3643.01 1407
3643.58 1485
3644.15 1462
3644.72 1471
3645.29 1398
3645.86 1493
3646.43 1548
3647.00 1269
3647.57 1325
3648.13 1362
3648.70 1326
3649.27 1378
3649.84 1317
3650.41 1525
3650.98 1501
3651.55 1553
3652.12 1522
3652.69 1567
3653.26 1509
3653.83 1477
3654.40 1653
3654.97 1440
3655.54 1481
3656.11 1430
3656.68 1520
3657.25 1550
3657.82 1649
3658.39 1702
3658.96 1695
3659.53 1562
3660.10 1621
3660.67 1533
3661.24 1440
3661.82 1499
3662.39 1448
3662.96 1644
3663.53 1566
3664.10 1627
3664.67 1643
3665.24 1790
3665.81 1924
3666.38 1808
3666.95 1692
3667.52 1609
3668.09 1390
3668.67 1441
3669.24 1580
3669.81 1558
3670.38 1442
3670.95 1279
3671.52 1342
3672.09 1370
3672.66 1334
3673.24 1437
3673.81 1555
3674.38 1451
3674.95 1355
3675.52 1406
3676.09 1493
3676.66 1578
3677.24 1483
3677.81 1420
3678.38 1337
3678.95 1336
3679.52 1419
3680.10 1434
3680.67 1528
3681.24 1418
3681.81 1334
3682.38 1330
3682.96 1341
3683.53 1270
3684.10 1233
3684.67 1273
3685.25 1186
3685.82 1334
3686.39 1381
3686.96 1378
3687.54 1383
3688.11 1398
3688.68 1412
3689.25 1412
3689.83 1560
3690.40 1399
3690.97 1460
3691.54 1480
3692.12 1424
3692.69 1370
3693.26 1420
3693.84 1399
3694.41 1349
3694.98 1331
3695.56 1324
3696.13 1228
3696.70 1245
3697.28 1208
3697.85 1308
3698.42 1370
3699.00 1219
3699.57 1167
3700.14 1236
3700.72 1245
3701.29 1195
3701.86 1288
3702.44 1371
3703.01 1441
3703.58 1418
3704.16 1292
3704.73 1167
3705.31 1349
3705.88 1346
3706.45 1193
3707.03 1188
3707.60 1368
3708.18 1313
3708.75 1469
3709.33 1359
3709.90 1429
3710.47 1434
3711.05 1443
3711.62 1259
3712.20 1223
3712.77 1380
3713.35 1403
3713.92 1257
3714.50 1155
3715.07 1243
3715.64 1051
3716.22 1074
3716.79 1165
3717.37 1069
3717.94 1262
3718.52 1151
3719.09 1217
3719.67 1302
3720.24 1312
3720.82 1278
3721.39 1302
3721.97 1072
3722.54 998
3723.12 1200
3723.70 1068
3724.27 1015
3724.85 1085
3725.42 1237
3726.00 1117
3726.57 1132
3727.15 1250
3727.72 1227
3728.30 1205
3728.88 1371
3729.45 1449
3730.03 1469
3730.60 1640
3731.18 1514
3731.75 1730
3732.33 1786
3732.91 1748
3733.48 1874
3734.06 1873
3734.64 1905
3735.21 1875
3735.79 1704
3736.36 1608
3736.94 1506
3737.52 1498
3738.09 1480
3738.67 1446
3739.25 1329
3739.82 1311
3740.40 1363
3740.98 1283
3741.55 1224
3742.13 1272
3742.71 1293
3743.28 1128
3743.86 1271
3744.44 1379
3745.01 1415
3745.59 1380
3746.17 1150
3746.75 1279
3747.32 1449
3747.90 1275
3748.48 1262
3749.05 1236
3749.63 1123
3750.21 1239
3750.79 1287
3751.36 1235
3751.94 1181
3752.52 1210
3753.10 1177
3753.67 1310
3754.25 1214
3754.83 1197
3755.41 1213
3755.99 1208
3756.56 1194
3757.14 1199
3757.72 1188
3758.30 1324
3758.88 1305
3759.45 1205
3760.03 1213
3760.61 1247
3761.19 1317
3761.77 1326
3762.35 1371
3762.92 1258
3763.50 1243
3764.08 1362
3764.66 1399
3765.24 1347
3765.82 1305
3766.39 1488
3766.97 1198
3767.55 1297
3768.13 1320
3768.71 1295
3769.29 1394
3769.87 1370
3770.45 1273
3771.03 1300
3771.60 1321
3772.18 1300
3772.76 1419
3773.34 1276
3773.92 1357
3774.50 1399
3775.08 1192
3775.66 1169
3776.24 1168
3776.82 1101
3777.40 1233
3777.98 1151
3778.56 1169
3779.14 1206
3779.72 1104
3780.30 1219
3780.88 1325
3781.46 1188
3782.04 1243
3782.61 1132
3783.19 1150
3783.77 1209
3784.35 1181
3784.93 1245
3785.52 1193
3786.10 1196
3786.68 1190
3787.26 1244
3787.84 1256
3788.42 1196
3789.00 1266
3789.58 1211
3790.16 1315
3790.74 1299
3791.32 1195
3791.90 1317
3792.48 1295
3793.06 1252
3793.64 1159
3794.22 1286
3794.80 1282
3795.38 1219
3795.96 1300
3796.55 1270
3797.13 1235
3797.71 1190
3798.29 1313
3798.87 1193
3799.45 1376
3800.03 1397
3800.61 1365
3801.19 1456
3801.78 1264
3802.36 1410
3802.94 1403
3803.52 1433
3804.10 1419
3804.68 1459
3805.27 1395
3805.85 1571
3806.43 1646
3807.01 1589
3807.59 1705
3808.17 1720
3808.76 1717
3809.34 1778
3809.92 1732
3810.50 1657
3811.08 1558
3811.67 1467
3812.25 1516
3812.83 1467
3813.41 1547
3814.00 1449
3814.58 1315
3815.16 1388
3815.74 1438
3816.32 1311
3816.91 1426
3817.49 1360
3818.07 1418
3818.66 1370
3819.24 1387
3819.82 1293
3820.40 1357
3820.99 1454
3821.57 1299
3822.15 1457
3822.73 1347
3823.32 1328
3823.90 1339
3824.48 1252
3825.07 1330
3825.65 1459
3826.23 1419
3826.82 1308
3827.40 1347
3827.98 1187
3828.57 1258
3829.15 1284
3829.73 1350
3830.32 1254
3830.90 1242
3831.48 1344
3832.07 1302
3832.65 1232
3833.24 1271
3833.82 1464
3834.40 1346
3834.99 1288
3835.57 1332
3836.16 1248
3836.74 1300
3837.32 1191
3837.91 1287
3838.49 1314
3839.08 1428
3839.66 1336
3840.24 1190
3840.83 1264
3841.41 1285
3842.00 1450
3842.58 1387
3843.17 1545
3843.75 1527
3844.34 1508
3844.92 1668
3845.51 1490
3846.09 1471
3846.67 1531
3847.26 1503
3847.84 1491
3848.43 1432
3849.01 1454
3849.60 1506
3850.18 1386
3850.77 1494
3851.35 1302
3851.94 1329
3852.53 1415
3853.11 1440
3853.70 1411
3854.28 1385
3854.87 1415
3855.45 1397
3856.04 1534
3856.62 1551
3857.21 1609
3857.79 1831
3858.38 2001
3858.97 2096
3859.55 2495
3860.14 2636
3860.72 2736
3861.31 2842
3861.90 2890
3862.48 2962
3863.07 2675
3863.65 2415
3864.24 2297
3864.83 2022
3865.41 1916
3866.00 1859
3866.58 1631
3867.17 1482
3867.76 1444
3868.34 1551
3868.93 1478
3869.52 1485
3870.10 1330
3870.69 1414
3871.28 1317
3871.86 1314
3872.45 1223
3873.04 1429
3873.62 1449
3874.21 1359
3874.80 1292
3875.38 1350
3875.97 1290
3876.56 1291
3877.15 1198
3877.73 1191
3878.32 1283
3878.91 1200
3879.49 1232
3880.08 1231
3880.67 1183
3881.26 1242
3881.84 1218
3882.43 1235
3883.02 1185
3883.61 1171
3884.19 1088
3884.78 1202
3885.37 1259
3885.96 1279
3886.55 1250
3887.13 1419
3887.72 1345
3888.31 1555
3888.90 1502
3889.49 1403
3890.07 1403
3890.66 1416
3891.25 1449
3891.84 1383
3892.43 1423
3893.01 1362
3893.60 1459
3894.19 1518
3894.78 1357
3895.37 1271
3895.96 1329
3896.55 1469
3897.13 1466
3897.72 1296
3898.31 1254
3898.90 1326
3899.49 1362
3900.08 1527
3900.67 1445
3901.26 1356
3901.84 1339
3902.43 1277
3903.02 1250
3903.61 1286
3904.20 1318
3904.79 1296
3905.38 1291
3905.97 1429
3906.56 1373
3907.15 1481
3907.74 1329
3908.33 1238
3908.92 1270
3909.50 1196
3910.09 1193
3910.68 1203
3911.27 1151
3911.86 1103
3912.45 1130
3913.04 1169
3913.63 1148
3914.22 1138
3914.81 1206
3915.40 1187
3915.99 1108
3916.58 1111
3917.17 1222
3917.76 1128
3918.35 1166
3918.94 1069
3919.53 1125
3920.12 1128
3920.72 1124
3921.31 1096
3921.90 1055
3922.49 1148
3923.08 1298
3923.67 1228
3924.26 1214
3924.85 1099
3925.44 1110
3926.03 1103
3926.62 1032
3927.21 1096
3927.80 1145
3928.39 1033
3928.99 1026
3929.58 1110
3930.17 1202
3930.76 1050
3931.35 1117
3931.94 1183
3932.53 1213
3933.12 1165
3933.72 1056
3934.31 1057
3934.90 1095
3935.49 1232
3936.08 1138
3936.67 1054
3937.26 1113
3937.86 1110
3938.45 1204
3939.04 1178
3939.63 1105
3940.22 1177
3940.82 1198
3941.41 1247
3942.00 1194
3942.59 1260
3943.18 1277
3943.78 1289
3944.37 1326
3944.96 1391
3945.55 1205
3946.14 1056
3946.74 1149
3947.33 1126
3947.92 1127
3948.51 1189
3949.11 1068
3949.70 1046
3950.29 1130
3950.88 1143
3951.48 1115
3952.07 1100
3952.66 1147
3953.26 1202
3953.85 1175
3954.44 1159
3955.03 1157
3955.63 1306
3956.22 1299
3956.81 1298
3957.41 1270
3958.00 1296
3958.59 1223
3959.19 1348
3959.78 1234
3960.37 1173
3960.97 1296
3961.56 1243
3962.15 1230
3962.75 1282
3963.34 1371
3963.93 1211
3964.53 1416
3965.12 1412
3965.72 1494
3966.31 1440
3966.90 1603
3967.50 1417
3968.09 1487
3968.69 1403
3969.28 1425
3969.87 1451
3970.47 1420
3971.06 1322
3971.66 1197
3972.25 1111
3972.85 1298
3973.44 1540
3974.03 1395
3974.63 1290
3975.22 1416
3975.82 1478
3976.41 1606
3977.01 1322
3977.60 1528
3978.20 1545
3978.79 1339
3979.39 1299
3979.98 1368
3980.58 1330
3981.17 1398
3981.77 1312
3982.36 1232
3982.96 1166
3983.55 1238
3984.15 1287
3984.74 1392
3985.34 1306
3985.93 1368
3986.53 1414
3987.12 1332
3987.72 1289
3988.31 1313
3988.91 1193
3989.50 1332
3990.10 1419
3990.70 1339
3991.29 1318
3991.89 1276
3992.48 1293
3993.08 1284
3993.67 1373
3994.27 1378
3994.87 1311
3995.46 1422
3996.06 1389
3996.65 1417
3997.25 1381
3997.85 1424
3998.44 1325
3999.04 1393
3999.64 1350
4000.23 1303
4000.83 1224
4001.43 1147
4002.02 1294
4002.62 1373
4003.21 1461
4003.81 1204
4004.41 1266
4005.00 1230
4005.60 1173
4006.20 1313
4006.80 1279
4007.39 1242
4007.99 1253
4008.59 1159
4009.18 1089
4009.78 1177
4010.38 1232
4010.97 1331
4011.57 1322
4012.17 1326
4012.77 1316
4013.36 1247
4013.96 1277
4014.56 1303
4015.16 1321
4015.75 1227
4016.35 1331
4016.95 1403
4017.55 1403
4018.14 1514
4018.74 1542
4019.34 1476
4019.94 1459
4020.54 1330
4021.13 1181
4021.73 1274
4022.33 1292
4022.93 1328
4023.53 1312
4024.12 1183
4024.72 1243
4025.32 1330
4025.92 1359
4026.52 1360
4027.12 1406
4027.71 1474
4028.31 1380
4028.91 1515
4029.51 1570
4030.11 1566
4030.71 1606
4031.31 1515
4031.90 1435
4032.50 1636
4033.10 1614
4033.70 1484
4034.30 1201
4034.90 1243
4035.50 1273
4036.10 1300
4036.70 1246
4037.29 1264
4037.89 1153
4038.49 1147
4039.09 1177
4039.69 1122
4040.29 1129
4040.89 1229
4041.49 1282
4042.09 1163
4042.69 1057
4043.29 1139
4043.89 1150
4044.49 1161
4045.09 1176
4045.69 1057
4046.29 1072
4046.89 1092
4047.49 1041
4048.09 1120
4048.69 1254
4049.29 1069
4049.89 1054
4050.49 1146
4051.09 1180
4051.69 1071
4052.29 1100
4052.89 1014
4053.49 1158
4054.09 1189
4054.69 1198
4055.29 1115
4055.89 1149
4056.49 1132
4057.09 1132
4057.69 1058
4058.29 1164
4058.89 1157
4059.49 1110
4060.09 1065
4060.70 1098
4061.30 1161
4061.90 1193
4062.50 1133
4063.10 1141
4063.70 1250
4064.30 1313
4064.90 1415
4065.50 1309
4066.11 1136
4066.71 1260
4067.31 1288
4067.91 1146
4068.51 1132
4069.11 1154
4069.71 1043
4070.32 1043
4070.92 1126
4071.52 1133
4072.12 1095
4072.72 1096
4073.32 1037
4073.93 1087
4074.53 986
4075.13 1004
4075.73 965
4076.33 1035
4076.94 984
4077.54 1024
4078.14 1002
4078.74 1001
4079.34 1007
4079.95 917
4080.55 1083
4081.15 1069
4081.75 989
4082.36 891
4082.96 949
4083.56 1018
4084.16 1038
4084.77 980
4085.37 993
4085.97 1043
4086.58 1014
4087.18 1018
4087.78 998
4088.38 1059
4088.99 1071
4089.59 1117
4090.19 1088
4090.80 1018
4091.40 1079
4092.00 986
4092.61 1069
4093.21 1001
4093.81 1043
4094.42 1113
4095.02 1058
4095.62 1025
4096.23 1057
4096.83 1202
4097.43 1131
4098.04 1041
4098.64 1067
4099.24 1044
4099.85 1080
4100.45 1059
4101.06 1084
4101.66 987
4102.26 1066
4102.87 917
4103.47 1034
4104.08 983
4104.68 1053
4105.28 1049
4105.89 1014
4106.49 1047
4107.10 1053
4107.70 1070
4108.31 1006
4108.91 1120
4109.51 933
4110.12 1088
4110.72 1012
4111.33 1013
4111.93 1032
4112.54 903
4113.14 1005
4113.75 945
4114.35 989
4114.96 996
4115.56 906
4116.17 990
4116.77 972
4117.38 999
4117.98 1026
4118.59 930
4119.19 1066
4119.80 996
4120.40 941
4121.01 885
4121.61 972
4122.22 1026
4122.82 1028
4123.43 1036
4124.04 998
4124.64 1066
4125.25 990
4125.85 973
4126.46 1101
4127.06 969
4127.67 1005
4128.28 1053
4128.88 973
4129.49 1015
4130.09 1091
4130.70 1167
4131.31 972
4131.91 954
4132.52 1048
4133.12 1070
4133.73 1106
4134.34 1115
4134.94 1032
4135.55 1013
4136.16 993
4136.76 1053
4137.37 1106
4137.98 1152
4138.58 1127
4139.19 1127
4139.80 1131
4140.40 1206
4141.01 1210
4141.62 1179
4142.22 1103
4142.83 1066
4143.44 1221
4144.04 1155
4144.65 1285
4145.26 1167
4145.86 1087
4146.47 1120
4147.08 1064
4147.69 917
4148.29 1041
4148.90 1171
4149.51 1053
4150.12 999
4150.72 941
4151.33 1037
4151.94 1015
4152.55 914
4153.15 1021
4153.76 957
4154.37 869
4154.98 988
4155.59 925
4156.19 1053
4156.80 1058
4157.41 959
4158.02 1017
4158.63 1100
4159.23 1130
4159.84 1122
4160.45 1039
4161.06 1044
4161.67 1010
4162.28 1090
4162.88 1126
4163.49 1149
4164.10 1101
4164.71 1061
4165.32 1034
4165.93 1065
4166.53 992
4167.14 1074
4167.75 1184
4168.36 1242
4168.97 1230
4169.58 1272
4170.19 1267
4170.80 1232
4171.41 1200
4172.01 1207
4172.62 1220
4173.23 1247
4173.84 1123
4174.45 1113
4175.06 1180
4175.67 1113
4176.28 1082
4176.89 1204
4177.50 1084
4178.11 1054
4178.72 1206
4179.33 1160
4179.94 995
4180.55 1025
4181.16 1042
4181.77 1027
4182.38 1035
4182.99 1014
4183.60 1101
4184.21 973
4184.82 991
4185.43 928
4186.04 1099
4186.65 1107
4187.26 1096
4187.87 1013
4188.48 1037
4189.09 1154
4189.70 1036
4190.31 1125
4190.92 1069
4191.53 1084
4192.14 1135
4192.75 1087
4193.36 1136
4193.97 1161
4194.58 1206
4195.19 1229
4195.80 1197
4196.41 1192
4197.03 1182
4197.64 1069
4198.25 1084
4198.86 1101
4199.47 1045
4200.08 990
4200.69 921
4201.30 996
4201.91 1113
4202.53 1188
4203.14 1058
4203.75 1005
4204.36 1088
4204.97 976
4205.58 1102
4206.19 1082
4206.81 1043
4207.42 1056
4208.03 1194
4208.64 1173
4209.25 1081
4209.86 1160
4210.48 1150
4211.09 1137
4211.70 1094
4212.31 1192
4212.92 1195
4213.54 1218
4214.15 1206
4214.76 1189
4215.37 1265
4215.99 1286
4216.60 1276
4217.21 1194
4217.82 1189
4218.43 1292
4219.05 1434
4219.66 1343
4220.27 1293
4220.89 1510
4221.50 1488
4222.11 1432
4222.72 1420
4223.34 1428
4223.95 1372
4224.56 1409
4225.17 1641
4225.79 1900
4226.40 1846
4227.01 1786
4227.63 1670
4228.24 1727
4228.85 1776
4229.47 1600
4230.08 1490
4230.69 1411
4231.31 1375
4231.92 1459
4232.53 1227
4233.15 1278
4233.76 1289
4234.37 1405
4234.99 1292
4235.60 1311
4236.22 1238
4236.83 1232
4237.44 1227
4238.06 1340
4238.67 1255
4239.28 1118
4239.90 1213
4240.51 1081
4241.13 1108
4241.74 1271
4242.36 1240
4242.97 1200
4243.58 1171
4244.20 1244
4244.81 1107
4245.43 1089
4246.04 1099
4246.66 1105
4247.27 1209
4247.89 1183
4248.50 1028
4249.11 1168
4249.73 1260
4250.34 1193
4250.96 1183
4251.57 1245
4252.19 1111
4252.80 1112
4253.42 1207
4254.03 1137
4254.65 1307
4255.26 1093
4255.88 1166
4256.49 1206
4257.11 1212
4257.72 1297
4258.34 1086
4258.96 1199
4259.57 1351
4260.19 1297
4260.80 1432
4261.42 1244
4262.03 1372
4262.65 1426
4263.26 1505
4263.88 1512
4264.50 1377
4265.11 1300
4265.73 1331
4266.34 1525
4266.96 1439
4267.58 1280
4268.19 1337
4268.81 1297
4269.42 1189
4270.04 1279
4270.66 1307
4271.27 1127
4271.89 1047
4272.51 1262
4273.12 1217
4273.74 1278
4274.36 1295
4274.97 1336
4275.59 1466
4276.20 1524
4276.82 1502
4277.44 1486
4278.06 1515
4278.67 1429
4279.29 1315
4279.91 1251
4280.52 1206
4281.14 1338
4281.76 1381
4282.37 1294
4282.99 1206
4283.61 1184
4284.23 1166
4284.84 1111
4285.46 1095
4286.08 1125
4286.69 1112
4287.31 1224
4287.93 1177
4288.55 1230
4289.16 1030
4289.78 1051
4290.40 1156
4291.02 1158
4291.64 1184
4292.25 1222
4292.87 1168
4293.49 1201
4294.11 1126
4294.73 1079
4295.34 1178
4295.96 1222
4296.58 1083
4297.20 1157
4297.82 1095
4298.43 1118
4299.05 1175
4299.67 1149
4300.29 1170
4300.91 1170
4301.53 1198
4302.14 1202
4302.76 1225
4303.38 1136
4304.00 1320
4304.62 1187
4305.24 1216
4305.86 1270
4306.48 1284
4307.09 1223
4307.71 1152
4308.33 1112
4308.95 1279
4309.57 1276
4310.19 1229
4310.81 1216
4311.43 1199
4312.05 1209
4312.67 1407
4313.29 1280
4313.90 1315
4314.52 1396
4315.14 1204
4315.76 1337
4316.38 1496
4317.00 1410
4317.62 1326
4318.24 1379
4318.86 1363
4319.48 1354
4320.10 1406
4320.72 1459
4321.34 1410
4321.96 1451
4322.58 1519
4323.20 1478
4323.82 1574
4324.44 1686
4325.06 1524
4325.68 1556
4326.30 1651
4326.92 1811
4327.54 1695
4328.16 1952
4328.78 2169
4329.40 2310
4330.02 2267
4330.64 2590
4331.27 2722
4331.89 2844
4332.51 2966
4333.13 3104
4333.75 3022
4334.37 3120
4334.99 3234
4335.61 2896
4336.23 2972
4336.85 2894
4337.47 2872
4338.09 2771
4338.72 2590
4339.34 2437
4339.96 2675
4340.58 2469
4341.20 2379
4341.82 2380
4342.44 2537
4343.07 2697
4343.69 2713
4344.31 2865
4344.93 3288
4345.55 3495
4346.17 3730
4346.79 3883
4347.42 3862
4348.04 3599
4348.66 3305
4349.28 3354
4349.90 2994
4350.53 2891
4351.15 2642
4351.77 2492
4352.39 2489
4353.01 2404
4353.64 2198
4354.26 2044
4354.88 1794
4355.50 1957
4356.13 1941
4356.75 1783
4357.37 1755
4357.99 1632
4358.62 1679
4359.24 1619
4359.86 1674
4360.48 1661
4361.11 1629
4361.73 1691
4362.35 1671
4362.98 1418
4363.60 1622
4364.22 1769
4364.84 1675
4365.47 1563
4366.09 1684
4366.71 1632
4367.34 1522
4367.96 1469
4368.58 1404
4369.21 1292
4369.83 1346
4370.45 1517
4371.08 1481
4371.70 1447
4372.32 1386
4372.95 1541
4373.57 1461
4374.20 1352
4374.82 1227
4375.44 1275
4376.07 1392
4376.69 1409
4377.31 1325
4377.94 1310
4378.56 1368
4379.19 1353
4379.81 1260
4380.43 1302
4381.06 1317
4381.68 1287
4382.31 1396
4382.93 1430
4383.56 1375
4384.18 1395
4384.80 1443
4385.43 1297
4386.05 1264
4386.68 1320
4387.30 1281
4387.93 1315
4388.55 1259
4389.18 1366
4389.80 1434
4390.43 1460
4391.05 1397
4391.68 1318
4392.30 1247
4392.93 1306
4393.55 1375
4394.18 1287
4394.80 1313
4395.43 1299
4396.05 1218
4396.68 1286
4397.30 1268
4397.93 1218
4398.55 1147
4399.18 1173
4399.80 1241
4400.43 1188
4401.06 1286
4401.68 1351
4402.31 1317
4402.93 1264
4403.56 1259
4404.18 1328
4404.81 1284
4405.44 1227
4406.06 1367
4406.69 1301
4407.31 1226
4407.94 1205
4408.57 1335
4409.19 1334
4409.82 1349
4410.45 1372
4411.07 1214
4411.70 1169
4412.32 1222
4412.95 1171
4413.58 1165
4414.20 1055
4414.83 1105
4415.46 1208
4416.08 1164
4416.71 1090
4417.34 1120
4417.96 1228
4418.59 1146
4419.22 1018
4419.84 1131
4420.47 1143
4421.10 1266
4421.73 1198
4422.35 1224
4422.98 1185
4423.61 1178
4424.23 1185
4424.86 1214
4425.49 1194
4426.12 1137
4426.74 1184
4427.37 1105
4428.00 1017
4428.63 1056
4429.25 1186
4429.88 1159
4430.51 1075
4431.14 1165
4431.77 1087
4432.39 1182
4433.02 1293
4433.65 1075
4434.28 1151
4434.90 1149
4435.53 1157
4436.16 1160
4436.79 1283
4437.42 1124
4438.05 1112
4438.67 1148
4439.30 1104
4439.93 1140
4440.56 1147
4441.19 1137
4441.82 1024
4442.44 1065
4443.07 1093
4443.70 1202
4444.33 1213
4444.96 1211
4445.59 1307
4446.22 1298
4446.85 1214
4447.47 1281
4448.10 1245
4448.73 1234
4449.36 1056
4449.99 1194
4450.62 1111
4451.25 1093
4451.88 1175
4452.51 1244
4453.14 1348
4453.77 1346
4454.40 1312
4455.02 1381
4455.65 1441
4456.28 1397
4456.91 1386
4457.54 1329
4458.17 1390
4458.80 1299
4459.43 1191
4460.06 1093
4460.69 1132
4461.32 1067
4461.95 1136
4462.58 1035
4463.21 1100
4463.84 1122
4464.47 1063
4465.10 992
4465.73 1001
4466.36 1122
4466.99 1119
4467.62 1174
4468.25 1155
4468.88 1163
4469.51 1117
4470.14 1125
4470.78 1073
4471.41 1093
4472.04 1025
4472.67 1187
4473.30 1117
4473.93 1045
4474.56 1120
4475.19 1061
4475.82 1098
4476.45 1073
4477.08 1070
4477.71 1164
4478.35 1235
4478.98 1235
4479.61 1251
4480.24 1187
4480.87 1252
4481.50 1290
4482.13 1147
4482.76 1170
4483.40 1202
4484.03 1226
4484.66 1159
4485.29 1146
4485.92 1226
4486.55 1178
4487.19 1146
4487.82 1250
4488.45 1151
4489.08 1224
4489.71 1180
4490.34 1087
4490.98 1128
4491.61 1264
4492.24 1301
4492.87 1194
4493.50 1234
4494.14 1170
4494.77 1161
4495.40 1246
4496.03 1223
4496.67 1283
4497.30 1267
4497.93 1278
4498.56 1440
4499.20 1469
4499.83 1543
4500.46 1599
4501.09 1598
4501.73 1663
4502.36 1587
4502.99 1454
4503.63 1552
4504.26 1567
4504.89 1399
4505.52 1470
4506.16 1355
4506.79 1342
4507.42 1381
4508.06 1284
4508.69 1270
4509.32 1353
4509.96 1390
4510.59 1334
4511.22 1234
4511.86 1241
4512.49 1434
4513.12 1331
4513.76 1309
4514.39 1214
4515.02 1123
4515.66 1177
4516.29 1081
4516.93 1239
4517.56 1134
4518.19 1154
4518.83 1312
4519.46 1323
4520.10 1262
4520.73 1167
4521.36 1139
4522.00 1186
4522.63 1224
4523.27 1181
4523.90 1365
4524.54 1305
4525.17 1380
4525.80 1655
4526.44 1604
4527.07 1697
4527.71 1904
4528.34 2139
4528.98 2342
4529.61 2675
4530.25 2661
4530.88 2888
4531.52 2978
4532.15 2817
4532.79 2654
4533.42 2413
4534.06 2155
4534.69 2058
4535.33 1826
4535.96 1719
4536.60 1491
4537.23 1398
4537.87 1250
4538.50 1213
4539.14 1272
4539.77 1199
4540.41 1282
4541.04 1161
4541.68 1105
4542.31 1076
4542.95 1129
4543.59 1216
4544.22 1238
4544.86 1185
4545.49 1187
4546.13 1154
4546.77 1094
4547.40 1051
4548.04 1073
4548.67 1302
4549.31 1136
4549.95 1119
4550.58 1269
4551.22 1122
4551.85 959
4552.49 1073
4553.13 1132
4553.76 1067
4554.40 1091
4555.04 1163
4555.67 1181
4556.31 1059
4556.95 1092
4557.58 1268
4558.22 1058
4558.86 1145
4559.49 1233
4560.13 1168
4560.77 1105
4561.40 1153
4562.04 1196
4562.68 1229
4563.31 1253
4563.95 1214
4564.59 1200
4565.23 1274
4565.86 1331
4566.50 1296
4567.14 1311
4567.77 1400
4568.41 1383
4569.05 1559
4569.69 1410
4570.32 1355
4570.96 1241
4571.60 1258
4572.24 1272
4572.88 1242
4573.51 1362
4574.15 1255
4574.79 1303
4575.43 1198
4576.06 1207
4576.70 1227
4577.34 1115
4577.98 1102
4578.62 1130
4579.26 1205
4579.89 1136
4580.53 1144
4581.17 1154
4581.81 1100
4582.45 1231
4583.09 1181
4583.72 1195
4584.36 1239
4585.00 1271
4585.64 1303
4586.28 1317
4586.92 1264
4587.56 1258
4588.19 1415
4588.83 1473
4589.47 1516
4590.11 1538
4590.75 1562
4591.39 1641
4592.03 1563
4592.67 1513
4593.31 1419
4593.95 1522
4594.58 1393
4595.22 1327
4595.86 1211
4596.50 1268
4597.14 1200
4597.78 1104
4598.42 1393
4599.06 1164
4599.70 1062
4600.34 1321
4600.98 1233
4601.62 1229
4602.26 1187
4602.90 1174
4603.54 1117
4604.18 1168
4604.82 1143
4605.46 1273
4606.10 1260
4606.74 1244
4607.38 1181
4608.02 1155
4608.66 1142
4609.30 1192
4609.94 1242
4610.58 1147
4611.22 1153
4611.86 1114
4612.50 1029
4613.14 1078
4613.78 1201
4614.42 1203
4615.06 1101
4615.70 1115
4616.35 1152
4616.99 1086
4617.63 1034
4618.27 964
4618.91 1078
4619.55 1096
4620.19 1038
4620.83 997
4621.47 1086
4622.11 1031
4622.76 949
4623.40 937
4624.04 957
4624.68 1046
4625.32 993
4625.96 1011
4626.60 1061
4627.25 978
4627.89 1100
4628.53 1123
4629.17 1144
4629.81 1308
4630.45 1280
4631.10 1199
4631.74 1208
4632.38 1266
4633.02 1170
4633.66 1209
4634.30 1292
4634.95 1304
4635.59 1179
4636.23 1167
4636.87 1211
4637.52 1215
4638.16 1175
4638.80 1181
4639.44 1216
4640.08 1133
4640.73 1099
4641.37 1130
4642.01 1231
4642.66 1060
4643.30 1089
4643.94 1095
4644.58 1109
4645.23 1165
4645.87 1123
4646.51 1174
4647.15 1199
4647.80 1114
4648.44 1130
4649.08 1104
4649.73 1001
4650.37 1175
4651.01 1159
4651.66 1046
4652.30 1104
4652.94 1098
4653.59 1252
4654.23 1217
4654.87 1131
4655.52 1160
4656.16 1174
4656.80 1178
4657.45 1073
4658.09 1026
4658.73 964
4659.38 998
4660.02 1089
4660.67 999
4661.31 1051
4661.95 975
4662.60 1025
4663.24 1115
4663.89 1038
4664.53 903
4665.17 919
4665.82 940
4666.46 1023
4667.11 1074
4667.75 1025
4668.40 936
4669.04 984
4669.68 1022
4670.33 1164
4670.97 1131
4671.62 1015
4672.26 1073
4672.91 1087
4673.55 1024
4674.20 982
4674.84 1013
4675.49 1068
4676.13 1104
4676.78 1211
4677.42 1103
4678.07 1083
4678.71 1062
4679.36 1026
4680.00 1071
4680.65 1157
4681.29 1093
4681.94 1068
4682.58 1107
4683.23 1032
4683.87 1051
4684.52 997
4685.16 1198
4685.81 1239
4686.46 1140
4687.10 1214
4687.75 1181
4688.39 1099
4689.04 1202
4689.68 1196
4690.33 1351
4690.98 1243
4691.62 1106
4692.27 1118
4692.91 1167
4693.56 1330
4694.21 1117
4694.85 1368
4695.50 1442
4696.15 1396
4696.79 1334
4697.44 1186
4698.08 1297
4698.73 1432
4699.38 1510
4700.02 1584
4700.67 1480
4701.32 1595
4701.96 1407
4702.61 1264
4703.26 1301
4703.90 1214
4704.55 1291
4705.20 1248
4705.84 1262
4706.49 1150
4707.14 1157
4707.79 1139
4708.43 1273
4709.08 1227
4709.73 1192
4710.37 1210
4711.02 1264
4711.67 1117
4712.32 1203
4712.96 1198
4713.61 1116
4714.26 1196
4714.91 1275
4715.55 1176
4716.20 1229
4716.85 1312
4717.50 1147
4718.15 1191
4718.79 1191
4719.44 1314
4720.09 1280
4720.74 1161
4721.39 1168
4722.03 1234
4722.68 1293
4723.33 1259
4723.98 1225
4724.63 1224
4725.27 1250
4725.92 1217
4726.57 1254
4727.22 1270
4727.87 1120
4728.52 1086
4729.16 1198
4729.81 1228
4730.46 1124
4731.11 1237
4731.76 1266
4732.41 1067
4733.06 1134
4733.71 1155
4734.36 1306
4735.00 1291
4735.65 1128
4736.30 1046
4736.95 1137
4737.60 1298
4738.25 1248
4738.90 1217
4739.55 1236
4740.20 1251
4740.85 1223
4741.50 1143
4742.15 1198
4742.80 1100
4743.44 1102
4744.09 1120
4744.74 1148
4745.39 1235
4746.04 1082
4746.69 1164
4747.34 1211
4747.99 1214
4748.64 1362
4749.29 1345
4749.94 1211
4750.59 1303
4751.24 1358
4751.89 1263
4752.54 1258
4753.19 1242
4753.84 1301
4754.49 1292
4755.14 1222
4755.79 1259
4756.44 1232
4757.10 1300
4757.75 1191
4758.40 1083
4759.05 1246
4759.70 1368
4760.35 1277
4761.00 1183
4761.65 1285
4762.30 1256
4762.95 1226
4763.60 1206
4764.25 1228
4764.90 1339
4765.56 1362
4766.21 1243
4766.86 1094
4767.51 1147
4768.16 1192
4768.81 1113
4769.46 1291
4770.11 1199
4770.77 1227
4771.42 1137
4772.07 1182
4772.72 1180
4773.37 1153
4774.02 1157
4774.67 1125
4775.33 1098
4775.98 1214
4776.63 1197
4777.28 1115
4777.93 1084
4778.59 1159
4779.24 1110
4779.89 1177
4780.54 1132
4781.19 1116
4781.85 1164
4782.50 1199
4783.15 1254
4783.80 1208
4784.46 1237
4785.11 1194
4785.76 1198
4786.41 1177
4787.07 1190
4787.72 1208
4788.37 1182
4789.02 1231
4789.68 1367
4790.33 1318
4790.98 1315
4791.63 1403
4792.29 1205
4792.94 1343
4793.59 1295
4794.25 1278
4794.90 1324
4795.55 1381
4796.21 1407
4796.86 1420
4797.51 1285
4798.17 1374
4798.82 1350
4799.47 1397
4800.13 1548
4800.78 1646
4801.43 1553
4802.09 1520
4802.74 1418
4803.39 1324
4804.05 1314
4804.70 1388
4805.35 1397
4806.01 1285
4806.66 1205
4807.32 1274
4807.97 1258
4808.62 1255
4809.28 1364
4809.93 1406
4810.59 1419
4811.24 1273
4811.89 1264
4812.55 1299
4813.20 1351
4813.86 1385
4814.51 1428
4815.17 1542
4815.82 1485
4816.48 1486
4817.13 1461
4817.78 1328
4818.44 1479
4819.09 1474
4819.75 1498
4820.40 1538
4821.06 1519
4821.71 1665
4822.37 1767
4823.02 1824
4823.68 1813
4824.33 1705
4824.99 1641
4825.64 1568
4826.30 1565
4826.95 1597
4827.61 1529
4828.26 1669
4828.92 1597
4829.58 1517
4830.23 1434
4830.89 1435
4831.54 1554
4832.20 1569
4832.85 1555
4833.51 1769
4834.16 1857
4834.82 1874
4835.48 1896
4836.13 1791
4836.79 1914
4837.44 1979
4838.10 1992
4838.76 2019
4839.41 1922
4840.07 2000
4840.72 1762
4841.38 1807
4842.04 1827
4842.69 2007
4843.35 1746
4844.01 1672
4844.66 1789
4845.32 1788
4845.98 2027
4846.63 2024
4847.29 2105
4847.95 2141
4848.60 2287
4849.26 2489
4849.92 2401
4850.57 2549
4851.23 2548
4851.89 2564
4852.54 2475
4853.20 2397
4853.86 2275
4854.51 2339
4855.17 2387
4855.83 2466
4856.49 2770
4857.14 2927
4857.80 2915
4858.46 2808
4859.12 2805
4859.77 2638
4860.43 2540
4861.09 2256
4861.75 2118
4862.40 2111
4863.06 1971
4863.72 2146
4864.38 2208
4865.03 2237
4865.69 2322
4866.35 2198
4867.01 2384
4867.67 2287
4868.32 2147
4868.98 2119
4869.64 1896
4870.30 1888
4870.96 2013
4871.62 1918
4872.27 1955
4872.93 1856
4873.59 1967
4874.25 1926
4874.91 1868
4875.57 1823
4876.22 1987
4876.88 1930
4877.54 1875
4878.20 1871
4878.86 1959
4879.52 1916
4880.18 1959
4880.84 1926
4881.49 1697
4882.15 1687
4882.81 1564
4883.47 1571
4884.13 1684
4884.79 1620
4885.45 1564
4886.11 1703
4886.77 1656
4887.43 1642
4888.09 1650
4888.75 1481
4889.41 1569
4890.07 1552
4890.72 1560
4891.38 1723
4892.04 1667
4892.70 1443
4893.36 1346
4894.02 1440
4894.68 1485
4895.34 1442
4896.00 1418
4896.66 1469
4897.32 1359
4897.98 1570
4898.64 1486
4899.30 1496
4899.96 1414
4900.62 1465
4901.28 1370
4901.94 1316
4902.60 1412
4903.27 1400
4903.93 1322
4904.59 1288
4905.25 1217
4905.91 1307
4906.57 1310
4907.23 1463
4907.89 1282
4908.55 1359
4909.21 1397
4909.87 1385
4910.53 1287
4911.19 1271
4911.85 1215
4912.52 1162
4913.18 1261
4913.84 1335
4914.50 1226
4915.16 1239
4915.82 1194
4916.48 1187
4917.14 1069
4917.81 1094
4918.47 1227
4919.13 1178
4919.79 1165
4920.45 1186
4921.11 1178
4921.77 1085
4922.44 1053
4923.10 1099
4923.76 1163
4924.42 1127
4925.08 1113
4925.75 1127
4926.41 1177
4927.07 1111
4927.73 1135
4928.39 1309
4929.06 1059
4929.72 1002
4930.38 1088
4931.04 1023
4931.71 1044
4932.37 1212
4933.03 1213
4933.69 1150
4934.36 1107
4935.02 1134
4935.68 1169
4936.34 1200
4937.01 1141
4937.67 1100
4938.33 1082
4938.99 1104
4939.66 1106
4940.32 1059
4940.98 1148
4941.65 1168
4942.31 1144
4942.97 1136
4943.63 1047
4944.30 1128
4944.96 1094
4945.62 1073
4946.29 1095
4946.95 1093
4947.61 1131
4948.28 1118
4948.94 1132
4949.61 1057
4950.27 1140
4950.93 1078
4951.60 1133
4952.26 1093
4952.92 1003
4953.59 1087
4954.25 1020
4954.92 1086
4955.58 1121
4956.24 1085
4956.91 1172
4957.57 1138
4958.24 1296
4958.90 1199
4959.56 1147
4960.23 1243
4960.89 1288
4961.56 1402
4962.22 1486
4962.89 1455
4963.55 1378
4964.21 1314
4964.88 1180
4965.54 1215
4966.21 1202
4966.87 1129
4967.54 1134
4968.20 986
4968.87 1061
4969.53 1049
4970.20 1047
4970.86 1103
4971.53 1085
4972.19 961
4972.86 950
4973.52 981
4974.19 1063
4974.85 1190
4975.52 1202
4976.18 1110
4976.85 1115
4977.51 1171
4978.18 1141
4978.85 990
4979.51 1043
4980.18 1070
4980.84 1024
4981.51 1100
4982.17 1095
4982.84 1035
4983.50 1028
4984.17 1024
4984.84 1068
4985.50 1034
4986.17 949
4986.83 963
4987.50 1058
4988.17 1055
4988.83 1005
4989.50 969
4990.17 1014
4990.83 1102
4991.50 1038
4992.16 988
4992.83 986
4993.50 1059
4994.16 977
4994.83 871
4995.50 1015
4996.16 1067
4996.83 1028
4997.50 995
4998.16 1011
4998.83 1032
4999.50 966
5000.16 944
5000.83 891
5001.50 925
5002.17 961
5002.83 941
5003.50 919
5004.17 972
5004.83 888
5005.50 915
5006.17 1061
5006.84 1024
5007.50 901
5008.17 997
5008.84 1041
5009.51 957
5010.17 1007
5010.84 960
5011.51 831
5012.18 1001
5012.84 968
5013.51 941
5014.18 1010
5014.85 1097
5015.52 869
5016.18 901
5016.85 950
5017.52 1023
5018.19 921
5018.86 880
5019.52 982
5020.19 1004
5020.86 1010
5021.53 967
5022.20 1017
5022.87 1007
5023.54 973
5024.20 946
5024.87 952
5025.54 907
5026.21 979
5026.88 938
5027.55 1000
5028.22 1006
5028.88 868
5029.55 925
5030.22 879
5030.89 949
5031.56 932
5032.23 837
5032.90 896
5033.57 925
5034.24 958
5034.91 900
5035.58 947
5036.25 873
5036.91 885
5037.58 904
5038.25 885
5038.92 985
5039.59 948
5040.26 986
5040.93 997
5041.60 1022
5042.27 1050
5042.94 907
5043.61 945
5044.28 992
5044.95 990
5045.62 984
5046.29 1022
5046.96 967
5047.63 960
5048.30 962
5048.97 1027
5049.64 984
5050.31 862
5050.98 879
5051.65 944
5052.32 943
5052.99 964
5053.66 850
5054.33 883
5055.00 928
5055.68 942
5056.35 919
5057.02 896
5057.69 865
5058.36 936
5059.03 881
5059.70 815
5060.37 960
5061.04 1032
5061.71 1019
5062.38 983
5063.06 1045
5063.73 919
5064.40 906
5065.07 908
5065.74 996
5066.41 1044
5067.08 968
5067.75 829
5068.43 895
5069.10 1030
5069.77 1019
5070.44 994
5071.11 948
5071.78 1008
5072.46 980
5073.13 970
5073.80 993
5074.47 1053
5075.14 1041
5075.81 1071
5076.49 1063
5077.16 1002
5077.83 949
5078.50 980
5079.18 981
5079.85 944
5080.52 997
5081.19 930
5081.86 944
5082.54 1029
5083.21 965
5083.88 911
5084.55 882
5085.23 876
5085.90 913
5086.57 1072
5087.25 1001
5087.92 1084
5088.59 1088
5089.26 976
5089.94 1103
5090.61 1160
5091.28 1137
5091.96 1110
5092.63 1160
5093.30 1175
5093.97 977
5094.65 1004
5095.32 1102
5095.99 990
5096.67 1034
5097.34 978
5098.01 950
5098.69 935
5099.36 1014
5100.04 1035
5100.71 916
5101.38 943
5102.06 1005
5102.73 1009
5103.40 1011
5104.08 976
5104.75 1005
5105.43 1017
5106.10 1031
5106.77 994
5107.45 1037
5108.12 1078
5108.80 1041
5109.47 1095
5110.14 1014
5110.82 980
5111.49 970
5112.17 981
5112.84 983
5113.52 964
5114.19 868
5114.87 975
5115.54 1016
5116.21 1177
5116.89 1128
5117.56 1066
5118.24 1130
5118.91 1157
5119.59 1204
5120.26 1163
5120.94 1030
5121.61 1067
5122.29 1123
5122.96 1160
5123.64 1177
5124.31 1139
5124.99 1167
5125.66 989
5126.34 921
5127.01 963
5127.69 846
5128.37 1034
5129.04 1105
5129.72 1121
5130.39 1169
5131.07 1015
5131.74 968
5132.42 969
5133.09 1015
5133.77 993
5134.45 1011
5135.12 1021
5135.80 1005
5136.47 981
5137.15 1116
5137.83 1100
5138.50 1094
5139.18 1184
5139.85 1002
5140.53 998
5141.21 964
5141.88 961
5142.56 994
5143.24 932
5143.91 982
5144.59 935
5145.27 937
5145.94 939
5146.62 923
5147.30 899
5147.97 933
5148.65 916
5149.33 986
5150.00 980
5150.68 986
5151.36 895
5152.03 856
5152.71 891
5153.39 778
5154.07 870
5154.74 947
5155.42 937
5156.10 886
5156.77 833
5157.45 961
5158.13 878
5158.81 962
5159.48 990
5160.16 1018
5160.84 1053
5161.52 953
5162.19 996
5162.87 986
5163.55 1001
5164.23 966
5164.91 972
5165.58 983
5166.26 909
5166.94 966
5167.62 916
5168.30 902
5168.97 973
5169.65 916
5170.33 933
5171.01 964
5171.69 977
5172.37 940
5173.04 1043
5173.72 1015
5174.40 978
5175.08 924
5175.76 1036
5176.44 954
5177.11 974
5177.79 950
5178.47 943
5179.15 918
5179.83 957
5180.51 939
5181.19 869
5181.87 876
5182.55 873
5183.22 916
5183.90 885
5184.58 926
5185.26 934
5185.94 844
5186.62 869
5187.30 917
5187.98 841
5188.66 909
5189.34 864
5190.02 896
5190.70 909
5191.38 894
5192.06 879
5192.74 913
5193.42 869
5194.10 855
5194.78 952
5195.46 949
5196.14 888
5196.82 979
5197.50 932
5198.18 866
5198.86 872
5199.54 851
5200.22 825
5200.90 903
5201.58 868
5202.26 979
5202.94 981
5203.62 858
5204.30 903
5204.98 941
5205.66 931
5206.34 949
5207.02 965
5207.70 993
5208.38 935
5209.06 953
5209.74 908
5210.42 1002
5211.10 1001
5211.79 938
5212.47 1017
5213.15 1085
5213.83 1025
5214.51 926
5215.19 972
5215.87 1088
5216.55 1001
5217.23 927
5217.92 981
5218.60 947
5219.28 965
5219.96 1010
5220.64 1135
5221.32 1036
5222.00 868
5222.69 934
5223.37 903
5224.05 1003
5224.73 960
5225.41 992
5226.10 951
5226.78 942
5227.46 976
5228.14 1025
5228.82 936
5229.51 1051
5230.19 1015
5230.87 979
5231.55 938
5232.23 966
5232.92 1005
5233.60 988
5234.28 994
5234.96 1013
5235.65 943
5236.33 963
5237.01 1085
5237.69 1037
5238.38 1041
5239.06 1023
5239.74 993
5240.42 1001
5241.11 962
5241.79 993
5242.47 982
5243.16 998
5243.84 1019
5244.52 980
5245.21 890
5245.89 944
5246.57 939
5247.26 872
5247.94 1008
5248.62 1009
5249.31 992
5249.99 1187
5250.67 1108
5251.36 1101
5252.04 1180
5252.72 963
5253.41 964
5254.09 937
5254.77 986
5255.46 1026
5256.14 1032
5256.83 968
5257.51 913
5258.19 914
5258.88 1029
5259.56 1091
5260.25 1139
5260.93 1145
5261.61 1050
5262.30 1066
5262.98 1154
5263.67 1089
5264.35 1114
5265.04 1166
5265.72 1096
5266.40 1015
5267.09 1006
5267.77 1009
5268.46 1034
5269.14 1114
5269.83 988
5270.51 968
5271.20 1064
5271.88 1056
5272.57 1049
5273.25 1016
5273.94 932
5274.62 907
5275.31 965
5275.99 922
5276.68 1029
5277.36 1029
5278.05 1037
5278.73 993
5279.42 963
5280.10 923
5280.79 1119
5281.47 989
5282.16 935
5282.85 946
5283.53 976
5284.22 996
5284.90 940
5285.59 984
5286.27 1002
5286.96 1042
5287.65 1011
5288.33 1018
5289.02 1044
5289.70 984
5290.39 887
5291.08 973
5291.76 971
5292.45 971
5293.13 1032
5293.82 1074
5294.51 973
5295.19 1101
5295.88 1047
5296.57 1096
5297.25 1097
5297.94 1059
5298.63 1066
5299.31 1188
5300.00 1255
5300.69 1185
5301.37 1137
5302.06 1225
5302.75 1143
5303.43 1212
5304.12 1274
5304.81 1247
5305.49 1223
5306.18 1310
5306.87 1315
5307.56 1379
5308.24 1378
5308.93 1361
5309.62 1260
5310.30 1273
5310.99 1373
5311.68 1301
5312.37 1406
5313.05 1365
5313.74 1413
5314.43 1369
5315.12 1394
5315.81 1341
5316.49 1227
5317.18 1267
5317.87 1269
5318.56 1367
5319.24 1471
5319.93 1306
5320.62 1270
5321.31 1212
5322.00 1136
5322.68 1173
5323.37 1161
5324.06 1044
5324.75 1075
5325.44 990
5326.13 993
5326.81 1019
5327.50 1032
5328.19 1067
5328.88 992
5329.57 961
5330.26 1014
5330.95 974
5331.63 991
5332.32 994
5333.01 948
5333.70 969
5334.39 1046
5335.08 1066
5335.77 1020
5336.46 967
5337.15 949
5337.84 1004
5338.52 1040
5339.21 953
5339.90 966
5340.59 1057
5341.28 1051
5341.97 1060
5342.66 1020
5343.35 1025
5344.04 1084
5344.73 1118
5345.42 1201
5346.11 1233
5346.80 1282
5347.49 1310
5348.18 1390
5348.87 1444
5349.56 1486
5350.25 1441
5350.94 1390
5351.63 1485
5352.32 1471
5353.01 1315
5353.70 1229
5354.39 1197
5355.08 1177
5355.77 1075
5356.46 1020
5357.15 1030
5357.84 1072
5358.53 1048
5359.22 1038
5359.91 1110
5360.60 1037
5361.29 1000
5361.98 1090
5362.67 1117
5363.36 1007
5364.06 913
5364.75 936
5365.44 1010
5366.13 973
5366.82 1010
5367.51 999
5368.20 993
5368.89 903
5369.58 947
5370.27 841
5370.97 1005
5371.66 986
5372.35 947
5373.04 995
5373.73 919
5374.42 942
5375.11 921
5375.81 864
5376.50 865
5377.19 1005
5377.88 934
5378.57 916
5379.26 879
5379.96 931
5380.65 975
5381.34 920
5382.03 926
5382.72 919
5383.42 1060
5384.11 979
5384.80 898
5385.49 956
5386.19 879
5386.88 981
5387.57 1035
5388.26 1061
5388.96 1153
5389.65 1087
5390.34 1058
5391.03 1054
5391.73 935
5392.42 1031
5393.11 1016
5393.80 1081
5394.50 927
5395.19 1023
5395.88 976
5396.57 882
5397.27 840
5397.96 877
5398.65 853
5399.35 921
5400.04 1013
5400.73 887
5401.43 847
5402.12 882
5402.81 904
5403.51 1013
5404.20 898
5404.89 927
5405.59 1036
5406.28 1036
5406.97 1042
5407.67 916
5408.36 1031
5409.06 986
5409.75 920
5410.44 946
5411.14 1024
5411.83 949
5412.52 937
5413.22 958
5413.91 897
5414.61 915
5415.30 938
5415.99 977
5416.69 1143
5417.38 984
5418.08 951
5418.77 1011
5419.47 1078
5420.16 989
5420.86 884
5421.55 943
5422.24 1082
5422.94 990
5423.63 956
5424.33 976
5425.02 1071
5425.72 1012
5426.41 987
5427.11 947
5427.80 983
5428.50 1005
5429.19 1007
5429.89 1068
5430.58 952
5431.28 967
5431.97 1082
5432.67 1063
5433.36 1148
5434.06 1111
5434.75 1130
5435.45 974
5436.15 1038
5436.84 1100
5437.54 1083
5438.23 1121
5438.93 1063
5439.62 1065
5440.32 1146
5441.01 1061
5441.71 1069
5442.41 1036
5443.10 1090
5443.80 1230
5444.49 1288
5445.19 1352
5445.89 1321
5446.58 1400
5447.28 1338
5447.98 1296
5448.67 1429
5449.37 1438
5450.06 1331
5450.76 1255
5451.46 1238
5452.15 1281
5452.85 1315
5453.55 1087
5454.24 1075
5454.94 1139
5455.64 1097
5456.33 1097
5457.03 1241
5457.73 1228
5458.42 1265
5459.12 1213
5459.82 1226
5460.51 1107
5461.21 1147
5461.91 1282
5462.61 1272
5463.30 1335
5464.00 1325
5464.70 1276
5465.40 1379
5466.09 1317
5466.79 1207
5467.49 1322
5468.18 1396
5468.88 1395
5469.58 1316
5470.28 1378
5470.98 1294
5471.67 1263
5472.37 1329
5473.07 1498
5473.77 1503
5474.46 1424
5475.16 1600
5475.86 1631
5476.56 1569
5477.26 1722
5477.95 1908
5478.65 2146
5479.35 2173
5480.05 2257
5480.75 2258
5481.45 2118
5482.14 2081
5482.84 1991
5483.54 1927
5484.24 1719
5484.94 1739
5485.64 1582
5486.34 1611
5487.03 1489
5487.73 1639
5488.43 1699
5489.13 1552
5489.83 1568
5490.53 1684
5491.23 1659
5491.93 1729
5492.63 1869
5493.33 1809
5494.02 1907
5494.72 1927
5495.42 1900
5496.12 2111
5496.82 2328
5497.52 2471
5498.22 2695
5498.92 2897
5499.62 3199
5500.32 3405
5501.02 3341
5501.72 3308
5502.42 2887
5503.12 2480
5503.82 2216
5504.52 1854
5505.22 1771
5505.92 1673
5506.62 1575
5507.32 1695
5508.02 1668
5508.72 1505
5509.42 1538
5510.12 1411
5510.82 1437
5511.52 1508
5512.22 1470
5512.92 1411
5513.62 1508
5514.32 1515
5515.02 1615
5515.72 1478
5516.42 1419
5517.12 1452
5517.82 1430
5518.52 1419
5519.22 1464
5519.93 1516
5520.63 1455
5521.33 1406
5522.03 1412
5522.73 1309
5523.43 1161
5524.13 1235
5524.83 1234
5525.53 1305
5526.23 1215
5526.94 1231
5527.64 1306
5528.34 1207
5529.04 1185
5529.74 1264
5530.44 1166
5531.14 1125
5531.85 1092
5532.55 1118
5533.25 1141
5533.95 1272
5534.65 1105
5535.35 1168
5536.06 1152
5536.76 1249
5537.46 1127
5538.16 1045
5538.86 1127
5539.57 1173
5540.27 1266
5540.97 1120
5541.67 1098
5542.37 1105
5543.08 1093
5543.78 1056
5544.48 1158
5545.18 1061
5545.89 1025
5546.59 1065
5547.29 1027
5547.99 1000
5548.70 1030
5549.40 1046
5550.10 1065
5550.81 1181
5551.51 1128
5552.21 1101
5552.91 1067
5553.62 1023
5554.32 983
5555.02 1079
5555.73 1143
5556.43 1189
5557.13 1079
5557.84 1020
5558.54 1074
5559.24 1145
5559.95 1108
5560.65 1092
5561.35 1273
5562.06 1198
5562.76 1147
5563.46 1124
5564.17 1079
5564.87 1068
5565.57 1132
5566.28 1136
5566.98 1105
5567.69 1003
5568.39 1063
5569.09 1090
5569.80 1017
5570.50 1146
5571.21 1114
5571.91 956
5572.61 958
5573.32 1057
5574.02 1165
5574.73 1158
5575.43 997
5576.14 1036
5576.84 1095
5577.54 1114
5578.25 1099
5578.95 1071
5579.66 1021
5580.36 1047
5581.07 1058
5581.77 1002
5582.48 1015
5583.18 1026
5583.89 989
5584.59 989
5585.30 927
5586.00 979
5586.71 998
5587.41 938
5588.12 934
5588.82 1036
5589.53 1049
5590.23 914
5590.94 922
5591.64 964
5592.35 920
5593.05 1038
5593.76 1003
5594.47 925
5595.17 965
5595.88 931
5596.58 1034
5597.29 1039
5597.99 966
5598.70 967
5599.41 901
5600.11 831
5600.82 892
5601.52 972
5602.23 959
5602.94 1022
5603.64 943
5604.35 952
5605.05 958
5605.76 1009
5606.47 1004
5607.17 958
5607.88 1026
5608.59 940
5609.29 869
5610.00 905
5610.70 887
5611.41 927
5612.12 979
5612.82 930
5613.53 937
5614.24 1015
5614.95 906
5615.65 925
5616.36 1015
5617.07 987
5617.77 990
5618.48 903
5619.19 1002
5619.89 982
5620.60 959
5621.31 965
5622.02 948
5622.72 949
5623.43 1024
5624.14 959
5624.85 988
5625.55 1048
5626.26 967
5626.97 1094
5627.68 1114
5628.38 1092
5629.09 1163
5629.80 1107
5630.51 1100
5631.21 1054
5631.92 1076
5632.63 1181
5633.34 1185
5634.05 1218
5634.75 1050
5635.46 1098
5636.17 1125
5636.88 1141
5637.59 1265
5638.30 1300
5639.00 1104
5639.71 1187
5640.42 1137
5641.13 1095
5641.84 1078
5642.55 994
5643.26 986
5643.96 942
5644.67 1024
5645.38 1065
5646.09 1112
5646.80 1087
5647.51 986
5648.22 998
5648.93 951
5649.64 1018
5650.34 1039
5651.05 1138
5651.76 1045
5652.47 1120
5653.18 1110
5653.89 1031
5654.60 1027
5655.31 1024
5656.02 1030
5656.73 1007
5657.44 1092
5658.15 1128
5658.86 1189
5659.57 1210
5660.28 1121
5660.99 1082
5661.70 1055
5662.41 1090
5663.12 1061
5663.83 1024
5664.54 1063
5665.25 1122
5665.96 1069
5666.67 1104
5667.38 1188
5668.09 1156
5668.80 1085
5669.51 1178
5670.22 1186
5670.93 1283
5671.64 1295
5672.35 1215
5673.06 1208
5673.77 1267
5674.48 1282
5675.19 1161
5675.90 1048
5676.61 1182
5677.32 1135
5678.03 1015
5678.74 989
5679.45 1027
5680.17 1072
5680.88 1042
5681.59 1025
5682.30 1011
5683.01 1070
5683.72 999
5684.43 945
5685.14 1012
5685.85 1059
5686.57 962
5687.28 973
5687.99 1062
5688.70 1042
5689.41 984
5690.12 959
5690.84 978
5691.55 1002
5692.26 980
5692.97 1028
5693.68 919
5694.39 925
5695.11 969
5695.82 969
5696.53 917
5697.24 980
5697.95 937
5698.67 1008
5699.38 1023
5700.09 902
5700.80 928
5701.51 902
5702.23 942
5702.94 1007
5703.65 972
5704.36 999
5705.08 1004
5705.79 1050
5706.50 1082
5707.21 978
5707.93 1063
5708.64 1082
5709.35 963
5710.07 1014
5710.78 995
5711.49 980
5712.20 976
5712.92 867
5713.63 979
5714.34 967
5715.06 880
5715.77 984
5716.48 881
5717.20 890
5717.91 936
5718.62 982
5719.34 1024
5720.05 1052
5720.76 1025
5721.48 955
5722.19 1073
5722.90 950
5723.62 955
5724.33 951
5725.05 1034
5725.76 1015
5726.47 1032
5727.19 987
5727.90 993
5728.61 1020
5729.33 993
5730.04 1064
5730.76 990
5731.47 971
5732.19 1032
5732.90 1026
5733.61 1016
5734.33 1093
5735.04 1080
5735.76 926
5736.47 961
5737.19 993
5737.90 1024
5738.61 1106
5739.33 986
5740.04 991
5740.76 944
5741.47 923
5742.19 946
5742.90 1096
5743.62 1114
5744.33 1042
5745.05 915
5745.76 1003
5746.48 1031
5747.19 982
5747.91 1078
5748.62 1121
5749.34 1154
5750.05 1182
5750.77 1121
5751.49 1055
5752.20 1101
5752.92 1135
5753.63 1197
5754.35 1215
5755.06 1245
5755.78 1202
5756.49 1136
5757.21 1098
5757.93 1234
5758.64 1271
5759.36 1350
5760.07 1318
5760.79 1141
5761.51 1267
5762.22 1349
5762.94 1377
5763.65 1394
5764.37 1356
5765.09 1517
5765.80 1659
5766.52 1796
5767.24 2011
5767.95 2235
5768.67 2428
5769.39 2610
5770.10 2646
5770.82 2626
5771.53 2496
5772.25 2252
5772.97 2052
5773.69 1877
5774.40 1726
5775.12 1713
5775.84 1670
5776.55 1501
5777.27 1626
5777.99 1494
5778.70 1476
5779.42 1497
5780.14 1639
5780.86 1569
5781.57 1554
5782.29 1588
5783.01 1493
5783.72 1472
5784.44 1534
5785.16 1567
5785.88 1470
5786.59 1485
5787.31 1386
5788.03 1254
5788.75 1317
5789.47 1366
5790.18 1405
5790.90 1395
5791.62 1401
5792.34 1383
5793.06 1335
5793.77 1218
5794.49 1233
5795.21 1379
5795.93 1295
5796.65 1455
5797.36 1524
5798.08 1522
5798.80 1630
5799.52 1594
5800.24 1516
5800.96 1571
5801.67 1440
5802.39 1440
5803.11 1487
5803.83 1361
5804.55 1371
5805.27 1300
5805.99 1288
5806.71 1334
5807.42 1274
5808.14 1237
5808.86 1168
5809.58 1257
5810.30 1211
5811.02 1137
5811.74 1096
5812.46 1215
5813.18 1169
5813.90 1081
5814.62 1169
5815.34 1191
5816.05 1093
5816.77 1128
5817.49 1230
5818.21 1264
5818.93 1232
5819.65 1140
5820.37 1027
5821.09 1149
5821.81 1185
5822.53 1205
5823.25 1169
5823.97 1133
5824.69 1133
5825.41 1179
5826.13 1127
5826.85 1138
5827.57 1166
5828.29 1188
5829.01 1192
5829.73 1063
5830.45 1031
5831.17 1069
5831.89 1158
5832.61 1026
5833.33 1081
5834.05 1053
5834.78 1049
5835.50 1055
5836.22 1064
5836.94 1160
5837.66 1030
5838.38 1074
5839.10 1092
5839.82 1124
5840.54 1094
5841.26 1074
5841.98 1046
5842.70 1119
5843.43 1112
5844.15 1081
5844.87 1063
5845.59 1121
5846.31 1044
5847.03 1113
5847.75 1153
5848.47 1147
5849.20 974
5849.92 981
5850.64 1029
5851.36 1075
5852.08 1021
5852.80 1105
5853.53 1079
5854.25 1114
5854.97 1038
5855.69 1006
5856.41 1089
5857.14 1101
5857.86 1016
5858.58 996
5859.30 965
5860.02 1016
5860.75 1070
5861.47 1099
5862.19 1090
5862.91 1008
5863.64 1066
5864.36 1069
5865.08 1059
5865.80 1059
5866.52 1036
5867.25 1159
5867.97 1131
5868.69 1167
5869.42 1124
5870.14 1060
5870.86 1065
5871.58 1050
5872.31 1066
5873.03 1098
5873.75 1164
5874.48 1048
5875.20 1034
5875.92 1047
5876.65 1114
5877.37 1091
5878.09 1102
5878.81 1013
5879.54 1080
5880.26 1173
5880.99 1194
5881.71 1095
5882.43 1129
5883.16 1093
5883.88 1077
5884.60 1061
5885.33 1124
5886.05 1121
5886.77 1086
5887.50 1081
5888.22 1094
5888.95 1172
5889.67 1100
5890.39 1059
5891.12 1179
5891.84 1071
5892.57 1048
5893.29 1147
5894.01 1117
5894.74 1157
5895.46 1065
5896.19 1127
5896.91 1104
5897.64 1233
5898.36 1142
5899.09 1147
5899.81 1224
5900.53 1122
5901.26 1135
5901.98 1256
5902.71 1354
5903.43 1268
5904.16 1263
5904.88 1250
5905.61 1220
5906.33 1196
5907.06 1200
5907.78 1146
5908.51 1235
5909.23 1177
5909.96 1168
5910.68 1254
5911.41 1318
5912.14 1270
5912.86 1352
5913.59 1261
5914.31 1330
5915.04 1358
5915.76 1394
5916.49 1394
5917.21 1328
5917.94 1342
5918.67 1389
5919.39 1419
5920.12 1292
5920.84 1363
5921.57 1453
5922.29 1438
5923.02 1483
5923.75 1452
5924.47 1562
5925.20 1446
5925.93 1591
5926.65 1584
5927.38 1529
5928.10 1489
5928.83 1631
5929.56 1559
5930.28 1601
5931.01 1630
5931.74 1563
5932.46 1606
5933.19 1735
5933.92 1760
5934.64 1743
5935.37 1719
5936.10 1738
5936.82 1747
5937.55 1714
5938.28 1829
5939.00 1877
5939.73 1945
5940.46 1885
5941.19 1970
5941.91 1962
5942.64 2057
5943.37 2057
5944.09 1989
5944.82 2102
5945.55 2088
5946.28 2091
5947.00 2269
5947.73 2280
5948.46 2617
5949.19 2698
5949.92 2803
5950.64 2946
5951.37 3140
5952.10 3048
5952.83 3146
5953.55 3351
5954.28 2937
5955.01 2849
5955.74 2899
5956.47 2842
5957.19 2727
5957.92 2774
5958.65 2657
5959.38 2841
5960.11 2912
5960.84 2828
5961.56 2868
5962.29 3114
5963.02 3193
5963.75 3514
5964.48 3748
5965.21 3943
5965.94 3932
5966.66 4261
5967.39 4092
5968.12 3947
5968.85 3787
5969.58 3826
5970.31 3616
5971.04 3327
5971.77 3273
5972.50 3356
5973.22 3343
5973.95 3286
5974.68 3263
5975.41 3267
5976.14 3240
5976.87 3299
5977.60 3429
5978.33 3478
5979.06 3654
5979.79 3526
5980.52 3652
5981.25 3734
5981.98 3721
5982.71 3828
5983.44 3649
5984.17 3828
5984.90 3841
5985.63 3764
5986.36 3829
5987.09 3892
5987.82 3801
5988.55 3689
5989.28 3739
5990.01 3802
5990.74 3740
5991.47 3910
5992.20 4123
5992.93 4053
5993.66 4053
5994.39 3995
5995.12 3963
5995.85 4005
5996.58 4032
5997.31 4270
5998.04 4111
5998.77 4055
5999.50 4220
6000.23 4212
6000.96 4111
6001.69 3989
6002.42 4182
6003.16 4033
6003.89 3857
6004.62 4008
6005.35 4246
6006.08 4136
6006.81 4414
6007.54 4710
6008.27 5859
6009.00 6395
6009.74 7280
6010.47 8080
6011.20 9232
6011.93 10586
6012.66 10944
6013.39 11063
6014.13 11008
6014.86 10454
6015.59 9492
6016.32 8924
6017.05 7616
6017.78 6728
6018.52 5801
6019.25 4950
6019.98 4510
6020.71 3974
6021.44 3674
6022.18 3499
6022.91 3449
6023.64 3370
6024.37 3288
6025.10 3280
6025.84 3427
6026.57 3225
6027.30 3298
6028.03 3397
6028.77 3350
6029.50 3474
6030.23 3388
6030.96 3387
6031.70 3023
6032.43 3128
6033.16 2962
6033.90 2827
6034.63 2785
6035.36 2792
6036.09 2738
6036.83 2834
6037.56 2950
6038.29 2893
6039.03 2873
6039.76 3060
6040.49 2866
6041.23 2823
6041.96 3078
6042.69 3164
6043.43 3178
6044.16 3079
6044.89 3199
6045.63 3422
6046.36 3444
6047.09 3341
6047.83 3480
6048.56 3664
6049.29 3686
6050.03 3763
6050.76 4176
6051.50 4211
6052.23 4333
6052.96 4212
6053.70 4252
6054.43 3897
6055.17 3586
6055.90 3443
6056.63 3337
6057.37 3207
6058.10 3034
6058.84 3098
6059.57 3074
6060.31 2989
6061.04 2902
6061.77 2932
6062.51 3008
6063.24 2983
6063.98 2906
6064.71 2812
6065.45 2682
6066.18 2727
6066.92 2844
6067.65 2790
6068.39 2586
6069.12 2626
6069.86 2636
6070.59 2530
6071.33 2654
6072.06 2571
6072.80 2570
6073.53 2585
6074.27 2493
6075.00 2301
6075.74 2441
6076.47 2407
6077.21 2442
6077.95 2255
6078.68 2283
6079.42 2272
6080.15 2351
6080.89 2184
6081.62 2318
6082.36 2276
6083.09 2252
6083.83 2239
6084.57 2177
6085.30 2233
6086.04 2291
6086.77 2153
6087.51 2245
6088.25 2180
6088.98 2193
6089.72 2335
6090.46 2311
6091.19 2344
6091.93 2295
6092.66 2260
6093.40 2291
6094.14 2184
6094.87 2137
6095.61 2142
6096.35 2036
6097.08 2184
6097.82 2214
6098.56 2062
6099.29 2024
6100.03 2149
6100.77 2124
6101.50 2052
6102.24 2125
6102.98 2002
6103.72 1934
6104.45 2063
6105.19 2073
6105.93 2102
6106.66 2000
6107.40 2064
6108.14 2007
6108.88 2052
6109.61 2038
6110.35 2134
6111.09 2191
6111.83 2171
6112.56 2130
6113.30 2176
6114.04 2218
6114.78 2178
6115.51 2316
6116.25 2274
6116.99 2171
6117.73 2202
6118.47 2140
6119.20 2136
6119.94 2167
6120.68 2062
6121.42 2244
6122.16 2415
6122.89 2294
6123.63 2239
6124.37 2165
6125.11 2348
6125.85 2341
6126.59 2313
6127.32 2292
6128.06 2195
6128.80 2338
6129.54 2323
6130.28 2405
6131.02 2504
6131.76 2282
6132.49 2299
6133.23 2451
6133.97 2418
6134.71 2431
6135.45 2420
6136.19 2424
6136.93 2520
6137.67 2584
6138.41 2782
6139.15 2868
6139.88 2795
6140.62 2871
6141.36 2888
6142.10 2818
6142.84 2883
6143.58 2802
6144.32 2842
6145.06 2861
6145.80 2801
6146.54 2753
6147.28 2845
6148.02 2669
6148.76 2611
6149.50 2673
6150.24 2723
6150.98 2778
6151.72 2850
6152.46 2929
6153.20 2865
6153.94 2902
6154.68 2902
6155.42 3006
6156.16 2963
6156.90 2947
6157.64 3076
6158.38 3011
6159.12 3168
6159.86 3135
6160.60 3194
6161.34 3100
6162.08 3250
6162.82 3347
6163.56 3547
6164.30 3792
6165.05 3985
6165.79 3914
6166.53 3961
6167.27 4215
6168.01 4107
6168.75 4104
6169.49 4283
6170.23 4087
6170.97 3956
6171.71 3903
6172.46 3758
6173.20 3829
6173.94 3788
6174.68 3725
6175.42 3928
6176.16 4099
6176.90 4344
6177.64 4529
6178.39 5280
6179.13 6075
6179.87 6743
6180.61 7980
6181.35 8477
6182.09 9182
6182.84 9500
6183.58 9501
6184.32 9370
6185.06 8376
6185.80 7452
6186.55 6439
6187.29 5746
6188.03 5489
6188.77 5003
6189.52 4571
6190.26 4523
6191.00 4456
6191.74 4166
6192.48 4063
6193.23 4157
6193.97 4097
6194.71 4056
6195.45 4215
6196.20 4152
6196.94 4090
6197.68 4144
6198.43 4220
6199.17 4152
6199.91 3960
6200.65 4014
6201.40 4055
6202.14 4182
6202.88 4430
6203.63 4909
6204.37 5817
6205.11 6746
6205.86 8098
6206.60 9531
6207.34 10808
6208.09 11579
6208.83 12226
6209.57 12254
6210.32 12001
6211.06 11131
6211.80 9832
6212.55 8670
6213.29 7122
6214.03 6124
6214.78 5363
6215.52 4755
6216.26 4182
6217.01 4054
6217.75 3765
6218.50 3463
6219.24 3405
6219.98 3455
6220.73 3333
6221.47 3384
6222.22 3504
6222.96 3587
6223.71 3480
6224.45 3489
6225.19 3331
6225.94 3206
6226.68 3190
6227.43 3138
6228.17 2943
6228.92 2895
6229.66 2702
6230.41 2636
6231.15 2687
6231.90 2666
6232.64 2624
6233.39 2627
6234.13 2480
6234.87 2537
6235.62 2609
6236.36 2714
6237.11 2782
6237.86 2807
6238.60 2777
6239.35 3080
6240.09 2930
6240.84 2984
6241.58 2902
6242.33 2946
6243.07 2847
6243.82 2890
6244.56 3063
6245.31 2988
6246.05 3006
6246.80 3022
6247.55 2952
6248.29 2985
6249.04 2887
6249.78 2942
6250.53 2771
6251.27 2590
6252.02 2560
6252.77 2389
6253.51 2471
6254.26 2442
6255.01 2500
6255.75 2346
6256.50 2337
6257.24 2413
6257.99 2473
6258.74 2476
6259.48 2390
6260.23 2491
6260.98 2274
6261.72 2330
6262.47 2260
6263.22 2224
6263.96 2343
6264.71 2200
6265.46 2070
6266.20 2137
6266.95 2155
6267.70 2127
6268.44 2094
6269.19 2046
6269.94 2132
6270.68 2106
6271.43 2127
6272.18 2094
6272.93 2030
6273.67 2014
6274.42 2131
6275.17 2156
6275.92 2093
6276.66 2192
6277.41 2303
6278.16 2245
6278.91 2066
6279.65 2089
6280.40 2146
6281.15 2059
6281.90 2113
6282.64 2002
6283.39 1930
6284.14 1918
6284.89 1902
6285.64 1889
6286.38 1847
6287.13 1740
6287.88 1746
6288.63 1825
6289.38 1827
6290.12 1834
6290.87 1823
6291.62 1792
6292.37 1627
6293.12 1676
6293.87 1770
6294.61 1717
6295.36 1738
6296.11 1742
6296.86 1690
6297.61 1690
6298.36 1709
6299.11 1636
6299.86 1654
6300.60 1669
6301.35 1658
6302.10 1728
6302.85 1680
6303.60 1634
6304.35 1528
6305.10 1611
6305.85 1731
6306.60 1619
6307.35 1685
6308.10 1746
6308.85 1640
6309.59 1762
6310.34 1858
6311.09 1711
6311.84 1820
6312.59 1742
6313.34 1737
6314.09 1828
6314.84 1804
6315.59 1876
6316.34 1763
6317.09 1745
6317.84 1703
6318.59 1727
6319.34 1736
6320.09 1665
6320.84 1606
6321.59 1618
6322.34 1556
6323.09 1604
6323.84 1619
6324.59 1463
6325.34 1509
6326.09 1562
6326.84 1564
6327.59 1637
6328.34 1594
6329.09 1474
6329.85 1450
6330.60 1478
6331.35 1482
6332.10 1555
6332.85 1593
6333.60 1602
6334.35 1467
6335.10 1409
6335.85 1533
6336.60 1504
6337.35 1495
6338.10 1412
6338.86 1464
6339.61 1451
6340.36 1353
6341.11 1344
6341.86 1485
6342.61 1521
6343.36 1522
6344.12 1431
6344.87 1479
6345.62 1458
6346.37 1401
6347.12 1560
6347.87 1494
6348.62 1387
6349.38 1585
6350.13 1596
6350.88 1679
6351.63 1524
6352.38 1693
6353.14 1853
6353.89 1693
6354.64 1633
6355.39 1720
6356.14 1716
6356.90 1654
6357.65 1705
6358.40 1561
6359.15 1541
6359.91 1521
6360.66 1392
6361.41 1496
6362.16 1665
6362.92 1591
6363.67 1525
6364.42 1480
6365.17 1538
6365.93 1547
6366.68 1602
6367.43 1586
6368.19 1491
6368.94 1521
6369.69 1417
6370.44 1539
6371.20 1523
6371.95 1549
6372.70 1506
6373.46 1536
6374.21 1495
6374.96 1476
6375.72 1509
6376.47 1511
6377.22 1459
6377.98 1426
6378.73 1596
6379.48 1580
6380.24 1580
6380.99 1601
6381.75 1654
6382.50 1569
6383.25 1512
6384.01 1541
6384.76 1475
6385.51 1538
6386.27 1457
6387.02 1551
6387.78 1536
6388.53 1594
6389.28 1412
6390.04 1410
6390.79 1495
6391.55 1515
6392.30 1496
6393.06 1477
6393.81 1515
6394.56 1474
6395.32 1474
6396.07 1472
6396.83 1477
6397.58 1425
6398.34 1446
6399.09 1475
6399.85 1495
6400.60 1356
6401.36 1370
6402.11 1509
6402.87 1504
6403.62 1500
6404.38 1435
6405.13 1383
6405.89 1460
6406.64 1448
6407.40 1355
6408.15 1445
6408.91 1603
6409.66 1554
6410.42 1489
6411.17 1358
6411.93 1401
6412.68 1441
6413.44 1543
6414.20 1603
6414.95 1491
6415.71 1555
6416.46 1488
6417.22 1469
6417.97 1519
6418.73 1389
6419.49 1524
6420.24 1523
6421.00 1528
6421.75 1477
6422.51 1434
6423.27 1460
6424.02 1457
6424.78 1471
6425.54 1501
6426.29 1407
6427.05 1467
6427.80 1536
6428.56 1401
6429.32 1448
6430.07 1399
6430.83 1499
6431.59 1467
6432.34 1386
6433.10 1383
6433.86 1607
6434.61 1507
6435.37 1532
6436.13 1559
6436.88 1512
6437.64 1448
6438.40 1484
6439.16 1579
6439.91 1587
6440.67 1574
6441.43 1478
6442.18 1529
6442.94 1490
6443.70 1622
6444.46 1748
6445.21 1632
6445.97 1622
6446.73 1672
6447.49 1642
6448.24 1748
6449.00 1755
6449.76 1730
6450.52 1605
6451.28 1687
6452.03 1729
6452.79 1639
6453.55 1772
6454.31 1703
6455.06 1746
6455.82 1635
6456.58 1626
6457.34 1669
6458.10 1779
6458.86 1765
6459.61 1706
6460.37 1834
6461.13 1876
6461.89 1880
6462.65 1921
6463.41 1972
6464.16 2002
6464.92 2112
6465.68 1882
6466.44 1998
6467.20 2061
6467.96 2074
6468.72 2023
6469.48 2011
6470.23 2091
6470.99 2194
6471.75 2175
6472.51 1976
6473.27 2013
6474.03 2141
6474.79 2217
6475.55 2202
6476.31 2157
6477.07 2289
6477.83 2270
6478.59 2354
6479.35 2420
6480.10 2305
6480.86 2463
6481.62 2388
6482.38 2415
6483.14 2438
6483.90 2368
6484.66 2416
6485.42 2429
6486.18 2517
6486.94 2654
6487.70 2434
6488.46 2641
6489.22 2838
6489.98 2899
6490.74 2908
6491.50 3039
6492.26 3017
6493.02 3026
6493.78 2979
6494.54 3121
6495.30 3195
6496.06 3205
6496.82 3062
6497.59 3154
6498.35 3108
6499.11 3162
6499.87 3169
6500.63 3141
6501.39 3396
6502.15 3518
6502.91 4049
6503.67 4584
6504.43 5221
6505.19 6331
6505.95 7678
6506.71 8403
6507.48 8958
6508.24 9527
6509.00 9586
6509.76 9420
6510.52 8458
6511.28 7498
6512.04 6923
6512.80 5781
6513.57 5153
6514.33 4679
6515.09 4181
6515.85 3911
6516.61 3845
6517.37 3888
6518.14 3650
6518.90 3619
6519.66 3683
6520.42 3767
6521.18 3723
6521.95 3866
6522.71 4194
6523.47 4213
6524.23 4272
6524.99 4454
6525.76 4689
6526.52 4797
6527.28 4729
6528.04 4695
6528.80 4746
6529.57 4899
6530.33 5171
6531.09 5411
6531.85 5588
6532.62 6043
6533.38 6787
6534.14 7675
6534.91 8550
6535.67 9091
6536.43 9269
6537.19 8958
6537.96 8718
6538.72 7868
6539.48 7065
6540.25 5928
6541.01 5286
6541.77 4760
6542.53 4327
6543.30 4077
6544.06 3936
6544.82 3782
6545.59 3717
6546.35 3785
6547.11 3698
6547.88 3532
6548.64 3671
6549.41 3689
6550.17 3847
6550.93 3821
6551.70 4101
6552.46 4459
6553.22 4597
6553.99 4581
6554.75 4499
6555.52 4479
6556.28 4434
6557.04 4259
6557.81 4039
6558.57 3721
6559.34 3806
6560.10 3748
6560.86 3533
6561.63 3528
6562.39 3562
6563.16 3497
6563.92 3500
6564.69 3552
6565.45 3410
6566.21 3419
6566.98 3494
6567.74 3303
6568.51 3423
6569.27 3483
6570.04 3384
6570.80 3375
6571.57 3521
6572.33 3632
6573.10 3776
6573.86 3783
6574.63 3815
6575.39 3963
6576.16 3837
6576.92 3570
6577.69 3591
6578.45 3536
6579.22 3468
6579.98 3631
6580.75 3652
6581.51 3671
6582.28 3749
6583.05 3800
6583.81 3642
6584.58 3604
6585.34 3657
6586.11 3651
6586.87 3659
6587.64 3583
6588.41 3589
6589.17 3681
6589.94 3909
6590.70 4215
6591.47 4438
6592.24 4513
6593.00 4766
6593.77 5056
6594.53 5030
6595.30 4954
6596.07 4807
6596.83 4552
6597.60 4427
6598.37 4172
6599.13 3866
6599.90 3686
6600.66 3526
6601.43 3447
6602.20 3230
6602.96 3156
6603.73 3200
6604.50 3077
6605.26 3037
6606.03 3008
6606.80 3198
6607.57 3130
6608.33 3046
6609.10 3023
6609.87 3095
6610.63 2986
6611.40 2982
6612.17 3135
6612.94 2972
6613.70 2923
6614.47 2974
6615.24 2992
6616.00 2856
6616.77 2829
6617.54 2940
6618.31 3136
6619.08 3270
6619.84 3324
6620.61 3471
6621.38 3534
6622.15 3513
6622.91 3679
6623.68 3669
6624.45 3622
6625.22 3356
6625.99 3442
6626.75 3314
6627.52 3016
6628.29 3021
6629.06 3073
6629.83 3057
6630.59 3003
6631.36 3150
6632.13 3406
6632.90 3288
6633.67 3439
6634.44 3732
6635.21 3707
6635.97 3534
6636.74 3668
6637.51 3651
6638.28 3734
6639.05 3688
6639.82 3744
6640.59 3835
6641.36 3869
6642.12 3777
6642.89 3773
6643.66 3566
6644.43 3345
6645.20 3188
6645.97 2867
6646.74 2866
6647.51 2790
6648.28 2691
6649.05 2626
6649.82 2499
6650.59 2525
6651.36 2516
6652.12 2541
6652.89 2595
6653.66 2631
6654.43 2581
6655.20 2359
6655.97 2418
6656.74 2411
6657.51 2418
6658.28 2336
6659.05 2377
6659.82 2576
6660.59 2522
6661.36 2333
6662.13 2338
6662.90 2338
6663.67 2340
6664.44 2373
6665.21 2347
6665.98 2441
6666.75 2455
6667.52 2474
6668.30 2541
6669.07 2486
6669.84 2558
6670.61 2630
6671.38 2412
6672.15 2395
6672.92 2511
6673.69 2384
6674.46 2500
6675.23 2630
6676.00 2629
6676.77 2662
6677.54 2644
6678.32 2660
6679.09 2638
6679.86 2669
6680.63 2710
6681.40 2770
6682.17 2955
6682.94 3190
6683.71 3151
6684.49 3070
6685.26 3212
6686.03 3082
6686.80 2890
6687.57 2790
6688.34 2574
6689.11 2372
6689.89 2381
6690.66 2315
6691.43 2430
6692.20 2347
6692.97 2132
6693.75 2084
6694.52 2183
6695.29 2169
6696.06 2216
6696.83 2171
6697.61 2091
6698.38 2090
6699.15 2103
6699.92 2143
6700.70 2223
6701.47 2071
6702.24 2084
6703.01 2117
6703.79 2211
6704.56 2099
6705.33 2014
6706.10 2107
6706.88 2085
6707.65 1987
6708.42 2018
6709.19 2006
6709.97 1975
6710.74 1857
6711.51 1924
6712.29 1905
6713.06 1934
6713.83 1997
6714.61 2024
6715.38 1999
6716.15 1821
6716.92 1891
6717.70 1887
6718.47 1848
6719.24 1806
6720.02 1937
6720.79 1899
6721.57 1826
6722.34 1831
6723.11 1826
6723.89 1834
6724.66 1855
6725.43 1940
6726.21 1983
6726.98 1892
6727.76 1900
6728.53 1939
6729.30 1917
6730.08 1793
6730.85 1963
6731.63 1965
6732.40 1912
6733.17 1834
6733.95 1741
6734.72 1734
6735.50 1905
6736.27 1939
6737.05 1994
6737.82 2098
6738.59 2037
6739.37 1909
6740.14 1975
6740.92 2018
6741.69 1948
6742.47 2029
6743.24 2117
6744.02 2162
6744.79 2134
6745.57 2006
6746.34 2109
6747.12 2297
6747.89 2336
6748.67 2228
6749.44 2345
6750.22 2645
6750.99 2670
6751.77 2605
6752.54 2704
6753.32 2773
6754.09 2763
6754.87 2657
6755.65 2441
6756.42 2351
6757.20 2311
6757.97 2370
6758.75 2344
6759.52 2264
6760.30 2309
6761.08 2254
6761.85 2261
6762.63 2142
6763.40 2130
6764.18 2092
6764.96 2113
6765.73 2127
6766.51 2171
6767.28 2082
6768.06 2032
6768.84 2013
6769.61 1873
6770.39 1868
6771.17 2034
6771.94 1982
6772.72 1937
6773.50 1930
6774.27 1863
6775.05 1871
6775.82 1794
6776.60 1807
6777.38 1820
6778.16 1787
6778.93 1736
6779.71 1833
6780.49 1955
6781.26 1855
6782.04 1785
6782.82 1792
6783.59 1833
6784.37 1869
6785.15 1704
6785.93 1655
6786.70 1688
6787.48 1698
6788.26 1615
6789.04 1520
6789.81 1804
6790.59 1678
6791.37 1657
6792.15 1608
6792.92 1617
6793.70 1712
6794.48 1600
6795.26 1703
6796.03 1580
6796.81 1695
6797.59 1599
6798.37 1574
6799.15 1639
6799.92 1653
6800.70 1617
6801.48 1686
6802.26 1815
6803.04 1874
6803.81 1697
6804.59 1796
6805.37 1808
6806.15 1754
6806.93 1634
6807.71 1704
6808.49 1719
6809.26 1682
6810.04 1673
6810.82 1643
6811.60 1629
6812.38 1701
6813.16 1663
6813.94 1619
6814.72 1613
6815.49 1562
6816.27 1585
6817.05 1599
6817.83 1687
6818.61 1670
6819.39 1781
6820.17 1665
6820.95 1536
6821.73 1712
6822.51 1721
6823.29 1728
6824.07 1670
6824.85 1601
6825.62 1627
6826.40 1621
6827.18 1537
6827.96 1590
6828.74 1514
6829.52 1496
6830.30 1597
6831.08 1643
6831.86 1636
6832.64 1591
6833.42 1647
6834.20 1712
6834.98 1860
6835.76 1942
6836.54 2155
6837.32 2404
6838.10 2391
6838.88 2402
6839.66 2415
6840.44 2335
6841.22 2402
6842.01 2062
6842.79 2089
6843.57 2052
6844.35 1845
6845.13 1819
6845.91 1784
6846.69 2087
6847.47 2174
6848.25 2325
6849.03 2192
6849.81 2426
6850.59 2541
6851.37 2466
6852.16 2484
6852.94 2392
6853.72 2262
6854.50 2249
6855.28 2221
6856.06 1957
6856.84 1823
6857.62 1957
6858.41 1846
6859.19 1875
6859.97 1925
6860.75 1800
6861.53 1804
6862.31 1751
6863.09 1884
6863.88 1998
6864.66 1909
6865.44 1893
6866.22 1954
6867.00 1973
6867.79 2045
6868.57 1947
6869.35 1862
6870.13 1844
6870.91 1956
6871.70 1992
6872.48 2005
6873.26 1913
6874.04 1992
6874.83 1910
6875.61 2008
6876.39 2132
6877.17 2152
6877.96 2168
6878.74 2120
6879.52 2338
6880.30 2479
6881.09 2561
6881.87 2621
6882.65 2742
6883.43 2687
6884.22 2763
6885.00 2931
6885.78 3253
6886.57 3706
6887.35 3872
6888.13 4124
6888.92 3969
6889.70 3817
6890.48 3677
6891.26 3315
6892.05 2843
6892.83 2798
6893.62 2507
6894.40 2344
6895.18 2251
6895.97 2163
6896.75 2265
6897.53 2273
6898.32 2203
6899.10 2167
6899.88 2271
6900.67 2357
6901.45 2263
6902.24 2352
6903.02 2331
6903.80 2252
6904.59 2202
6905.37 2361
6906.16 2279
6906.94 2479
6907.72 2439
6908.51 2160
6909.29 2184
6910.08 2288
6910.86 2245
6911.65 2134
6912.43 2086
6913.21 2113
6914.00 2168
6914.78 2021
6915.57 2050
6916.35 2128
6917.14 2031
6917.92 2077
6918.71 2176
6919.49 2228
6920.28 2251
6921.06 2129
6921.85 2077
6922.63 2202
6923.42 2238
6924.20 2388
6924.99 2326
6925.77 2419
6926.56 2534
6927.34 2570
6928.13 2505
6928.91 2404
6929.70 2395
6930.49 2379
6931.27 2343
6932.06 2359
6932.84 2426
6933.63 2468
6934.41 2397
6935.20 2420
6935.99 2495
6936.77 2735
6937.56 2667
6938.34 2747
6939.13 2887
6939.92 3025
6940.70 3386
6941.49 3402
6942.27 3361
6943.06 3494
6943.85 3307
6944.63 3458
6945.42 3510
6946.21 3685
6946.99 3669
6947.78 3781
6948.57 3582
6949.35 3548
6950.14 3443
6950.92 3346
6951.71 3319
6952.50 3114
6953.29 3122
6954.07 3018
6954.86 2952
6955.65 2943
6956.43 2986
6957.22 3090
6958.01 3016
6958.79 3016
6959.58 3210
6960.37 3031
6961.16 3149
6961.94 3152
6962.73 3286
6963.52 3379
6964.31 3534
6965.09 3688
6965.88 3815
6966.67 3951
6967.46 4188
6968.24 4363
6969.03 4438
6969.82 4529
6970.61 4624
6971.39 4509
6972.18 4596
6972.97 4648
6973.76 4480
6974.55 4405
6975.33 4316
6976.12 4569
6976.91 4774
6977.70 4956
6978.49 5176
6979.27 5594
6980.06 6327
6980.85 7955
6981.64 9730
6982.43 11498
6983.22 13482
6984.01 15475
6984.79 16962
6985.58 17856
6986.37 17445
6987.16 16438
6987.95 14841
6988.74 12657
6989.53 10509
6990.32 8775
6991.10 7161
6991.89 5877
6992.68 5050
6993.47 4250
6994.26 4025
6995.05 3582
6995.84 3426
6996.63 3258
6997.42 3177
6998.21 3351
6999.00 3129
6999.79 3170
7000.58 3372
7001.36 3127
7002.15 3069
7002.94 3038
7003.73 2954
7004.52 2791
7005.31 2693
7006.10 2584
7006.89 2483
7007.68 2506
7008.47 2514
7009.26 2566
7010.05 2620
7010.84 2740
7011.63 2705
7012.42 2844
7013.21 2822
7014.00 2844
7014.79 2736
7015.58 2680
7016.37 2897
7017.16 2705
7017.96 2824
7018.75 2877
7019.54 3060
7020.33 3298
7021.12 3199
7021.91 3161
7022.70 3344
7023.49 3333
7024.28 3305
7025.07 3464
7025.86 3426
7026.65 3331
7027.44 3025
7028.24 3034
7029.03 2973
7029.82 2866
7030.61 2639
7031.40 2665
7032.19 2679
7032.98 2747
7033.77 2644
7034.57 2603
7035.36 2719
7036.15 2616
7036.94 2670
7037.73 2747
7038.52 2846
7039.32 2741
7040.11 2825
7040.90 2699
7041.69 2815
7042.48 2834
7043.27 2807
7044.07 2782
7044.86 2700
7045.65 2698
7046.44 2907
7047.23 3052
7048.03 3137
7048.82 3344
7049.61 3548
7050.40 3381
7051.20 3329
7051.99 3176
7052.78 3035
7053.57 2984
7054.37 2756
7055.16 2647
7055.95 2691
7056.74 2939
7057.54 3003
7058.33 2931
7059.12 2778
7059.91 2732
7060.71 2807
7061.50 2716
7062.29 2646
7063.09 2601
7063.88 2576
7064.67 2468
7065.47 2479
7066.26 2403
7067.05 2231
7067.85 2239
7068.64 2363
7069.43 2375
7070.23 2279
7071.02 2056
7071.81 2081
7072.61 1992
7073.40 1937
7074.19 2027
7074.99 1962
7075.78 1917
7076.57 2061
7077.37 2020
7078.16 2049
7078.96 2062
7079.75 2079
7080.54 1986
7081.34 1796
7082.13 2011
7082.93 2117
7083.72 1958
7084.51 2155
7085.31 2152
7086.10 2123
7086.90 2167
7087.69 2234
7088.49 2016
7089.28 2014
7090.08 2087
7090.87 1957
7091.66 1929
7092.46 1927
7093.25 1776
7094.05 1790
7094.84 1735
7095.64 1871
7096.43 1850
7097.23 1855
7098.02 1771
7098.82 1660
7099.61 1592
7100.41 1595
7101.20 1608
7102.00 1662
7102.79 1607
7103.59 1564
7104.38 1510
7105.18 1481
7105.98 1542
7106.77 1567
7107.57 1554
7108.36 1548
7109.16 1577
7109.95 1472
7110.75 1415
7111.54 1358
7112.34 1424
7113.14 1516
7113.93 1538
7114.73 1404
7115.52 1489
7116.32 1463
7117.12 1423
7117.91 1487
7118.71 1549
7119.50 1446
7120.30 1344
7121.10 1387
7121.89 1471
7122.69 1485
7123.49 1400
7124.28 1336
7125.08 1321
7125.88 1562
7126.67 1534
7127.47 1472
7128.27 1524
7129.06 1572
7129.86 1546
7130.66 1460
7131.45 1435
7132.25 1376
7133.05 1355
7133.84 1431
7134.64 1324
7135.44 1319
7136.23 1444
7137.03 1472
7137.83 1346
7138.63 1411
7139.42 1360
7140.22 1360
7141.02 1298
7141.82 1263
7142.61 1328
7143.41 1297
7144.21 1314
7145.01 1290
7145.80 1239
7146.60 1263
7147.40 1208
7148.20 1226
7148.99 1263
7149.79 1143
7150.59 1223
7151.39 1205
7152.19 1176
7152.98 1192
7153.78 1253
7154.58 1323
7155.38 1238
7156.18 1296
7156.98 1263
7157.77 1222
7158.57 1272
7159.37 1238
7160.17 1167
7160.97 1101
7161.77 1235
7162.56 1223
7163.36 1206
7164.16 1178
7164.96 1154
7165.76 1070
7166.56 1108
7167.36 1090
7168.16 1093
7168.95 1150
7169.75 1141
7170.55 1138
7171.35 1173
7172.15 1133
7172.95 1124
7173.75 1039
7174.55 1047
7175.35 1092
7176.15 1003
7176.95 1060
7177.75 1059
7178.55 1007
7179.35 986
7180.14 1002
7180.94 1058
7181.74 1062
7182.54 1150
7183.34 1059
7184.14 1090
7184.94 1050
7185.74 1112
7186.54 1032
7187.34 1049
7188.14 1132
7188.94 1123
7189.74 930
7190.54 908
7191.34 905
7192.14 951
7192.94 971
7193.74 1019
7194.54 980
7195.35 1018
7196.15 977
7196.95 1004
7197.75 988
7198.55 1049
7199.35 1002
7200.15 977
7200.95 941
7201.75 1045
7202.55 1027
7203.35 1068
7204.15 1000
7204.95 1035
7205.75 1021
7206.56 1017
7207.36 1044
7208.16 1000
7208.96 1027
7209.76 979
7210.56 1045
7211.36 980
7212.16 956
7212.97 1066
7213.77 1059
7214.57 1035
7215.37 1097
7216.17 1087
7216.97 1095
7217.78 963
7218.58 1093
7219.38 1126
7220.18 1114
7220.98 1105
7221.78 1136
7222.59 1104
7223.39 984
7224.19 1064
7224.99 1012
7225.79 1084
7226.60 1166
7227.40 1170
7228.20 1115
7229.00 1059
7229.81 1020
7230.61 1012
7231.41 1060
7232.21 1158
7233.02 1232
7233.82 1250
7234.62 1246
7235.42 1305
7236.23 1192
7237.03 1244
7237.83 1300
7238.63 1212
7239.44 1218
7240.24 1046
7241.04 1060
7241.85 1054
7242.65 1032
7243.45 1117
7244.26 1039
7245.06 1168
7245.86 1094
7246.67 1001
7247.47 1121
7248.27 1110
7249.08 1134
7249.88 1192
7250.68 1135
7251.49 1106
7252.29 1100
7253.09 1117
7253.90 1172
7254.70 1200
7255.50 1089
7256.31 1164
7257.11 1073
7257.92 1082
7258.72 1018
7259.52 1031
7260.33 1070
7261.13 1112
7261.94 998
7262.74 941
7263.54 1066
7264.35 1121
7265.15 1101
7265.96 1136
7266.76 1226
7267.57 1203
7268.37 1215
7269.18 1206
7269.98 1156
7270.78 1093
7271.59 1112
7272.39 1103
7273.20 1161
7274.00 1129
7274.81 1176
7275.61 1088
7276.42 1130
7277.22 1142
7278.03 1315
7278.83 1453
7279.64 1362
7280.44 1535
7281.25 1618
7282.05 1843
7282.86 1968
7283.66 2154
7284.47 2205
7285.28 2031
7286.08 1930
7286.89 1859
7287.69 1696
7288.50 1532
7289.30 1306
7290.11 1288
7290.91 1248
7291.72 1183
7292.53 1212
7293.33 1168
7294.14 1263
7294.94 1144
7295.75 1173
7296.56 1264
7297.36 1275
7298.17 1216
7298.97 1271
7299.78 1352
7300.59 1278
7301.39 1190
7302.20 1121
7303.01 1199
7303.81 1224
7304.62 1202
7305.43 1262
7306.23 1294
7307.04 1294
7307.85 1278
7308.65 1275
7309.46 1429
7310.27 1420
7311.07 1515
7311.88 1523
7312.69 1429
7313.49 1446
7314.30 1566
7315.11 1767
7315.91 1787
7316.72 1949
7317.53 2153
7318.34 2366
7319.14 2435
7319.95 2300
7320.76 2138
7321.57 2056
7322.37 1959
7323.18 1811
7323.99 1631
7324.80 1533
7325.60 1564
7326.41 1466
7327.22 1493
7328.03 1528
7328.83 1408
7329.64 1453
7330.45 1492
7331.26 1473
7332.07 1418
7332.87 1347
7333.68 1352
7334.49 1434
7335.30 1427
7336.11 1481
7336.92 1405
7337.72 1435
7338.53 1521
7339.34 1362
7340.15 1445
7340.96 1518
7341.77 1353
7342.57 1425
7343.38 1456
7344.19 1316
7345.00 1383
7345.81 1234
7346.62 1165
7347.43 1143
7348.24 1261
7349.05 1229
7349.85 1272
7350.66 1204
7351.47 1263
7352.28 1186
7353.09 1252
7353.90 1250
7354.71 1225
7355.52 1205
7356.33 1275
7357.14 1179
7357.95 1221
7358.76 1334
7359.57 1422
7360.38 1416
7361.18 1219
7361.99 1344
7362.80 1326
7363.61 1283
7364.42 1314
7365.23 1246
7366.04 1133
7366.85 1136
7367.66 1098
7368.47 1152
7369.28 1185
7370.09 1200
7370.90 1190
7371.71 1089
7372.52 1126
7373.33 1201
7374.14 1230
7374.96 1164
7375.77 1279
7376.58 1318
7377.39 1309
7378.20 1350
7379.01 1373
7379.82 1296
7380.63 1457
7381.44 1482
7382.25 1456
7383.06 1454
7383.87 1383
7384.68 1291
7385.49 1272
7386.31 1221
7387.12 1127
7387.93 1098
7388.74 1101
7389.55 1130
7390.36 1041
7391.17 1015
7391.98 1049
7392.79 941
7393.61 1063
7394.42 1003
7395.23 1015
7396.04 1004
7396.85 1030
7397.66 990
7398.48 1137
7399.29 1156
7400.10 1135
7400.91 1038
7401.72 1108
7402.53 1021
7403.35 1011
7404.16 995
7404.97 985
7405.78 829
7406.59 945
7407.41 921
7408.22 977
7409.03 991
7409.84 921
7410.66 917
7411.47 977
7412.28 950
7413.09 1040
7413.91 958
7414.72 961
7415.53 945
7416.34 938
7417.16 825
7417.97 849
7418.78 889
7419.60 842
7420.41 950
7421.22 962
7422.03 905
7422.85 832
7423.66 854
7424.47 902
7425.29 906
7426.10 902
7426.91 852
7427.73 881
7428.54 958
7429.35 951
7430.17 880
7430.98 823
7431.79 832
7432.61 877
7433.42 856
7434.23 876
7435.05 893
7435.86 862
7436.67 808
7437.49 923
7438.30 859
7439.12 832
7439.93 845
7440.74 802
7441.56 845
7442.37 873
7443.19 905
7444.00 852
7444.82 849
7445.63 867
7446.44 800
7447.26 827
7448.07 862
7448.89 873
7449.70 849
7450.52 787
7451.33 786
7452.15 774
7452.96 795
7453.77 897
7454.59 851
7455.40 809
7456.22 886
7457.03 850
7457.85 796
7458.66 820
7459.48 857
7460.29 851
7461.11 801
7461.92 853
7462.74 876
7463.55 898
7464.37 810
7465.19 780
7466.00 793
7466.82 797
7467.63 881
7468.45 850
7469.26 881
7470.08 859
7470.89 865
7471.71 956
7472.53 928
7473.34 937
7474.16 942
7474.97 903
7475.79 918
7476.60 843
7477.42 824
7478.24 887
7479.05 838
7479.87 857
7480.69 890
7481.50 884
7482.32 868
7483.13 879
7483.95 860
7484.77 924
7485.58 887
7486.40 925
7487.22 902
7488.03 818
7488.85 766
7489.67 771
7490.48 806
7491.30 817
7492.12 918
7492.93 892
7493.75 859
7494.57 915
7495.38 910
7496.20 910
7497.02 876
7497.84 824
7498.65 873
7499.47 808
7500.29 832
7501.10 863
7501.92 814
7502.74 856
7503.56 856
7504.37 847
7505.19 782
7506.01 862
7506.83 833
7507.64 834
7508.46 867
7509.28 822
7510.10 809
7510.92 852
7511.73 838
7512.55 923
7513.37 886
7514.19 901
7515.01 825
7515.82 780
7516.64 780
7517.46 888
7518.28 888
7519.10 853
7519.91 828
7520.73 798
7521.55 890
7522.37 838
7523.19 846
7524.01 823
7524.83 865
7525.64 860
7526.46 866
7527.28 808
7528.10 813
7528.92 843
7529.74 785
7530.56 798
7531.38 844
7532.20 833
7533.01 836
7533.83 783
7534.65 865
7535.47 838
7536.29 831
7537.11 808
7537.93 920
7538.75 802
7539.57 829
7540.39 894
7541.21 879
7542.03 820
7542.85 855
7543.67 877
7544.49 914
7545.31 824
7546.12 841
7546.94 871
7547.76 913
7548.58 817
7549.40 782
7550.22 801
7551.04 903
7551.86 833
7552.68 834
7553.50 861
7554.33 890
7555.15 838
7555.97 824
7556.79 791
7557.61 817
7558.43 826
7559.25 830
7560.07 821
7560.89 810
7561.71 902
7562.53 871
7563.35 887
7564.17 790
7564.99 841
7565.81 856
7566.63 923
7567.45 922
7568.28 867
7569.10 838
7569.92 847
7570.74 807
7571.56 813
7572.38 873
7573.20 890
7574.02 911
7574.84 868
7575.67 816
7576.49 939
7577.31 849
7578.13 891
7578.95 914
7579.77 938
7580.60 932
7581.42 939
7582.24 968
7583.06 940
7583.88 1004
7584.70 997
7585.53 987
7586.35 997
7587.17 991
7587.99 1040
7588.81 971
7589.64 946
7590.46 1028
7591.28 1129
7592.10 1085
7592.93 1009
7593.75 1092
7594.57 1104
7595.39 1161
7596.21 1160
7597.04 1043
7597.86 1076
7598.68 1063
7599.51 1040
7600.33 1066
7601.15 1099
7601.97 1123
7602.80 1238
7603.62 1241
7604.44 1294
7605.27 1303
7606.09 1189
7606.91 1130
7607.73 1157
7608.56 1073
7609.38 1091
7610.20 1065
7611.03 1097
7611.85 1145
7612.67 1205
7613.50 1174
7614.32 1171
7615.14 1236
7615.97 1376
7616.79 1434
7617.62 1414
7618.44 1386
7619.26 1468
7620.09 1459
7620.91 1372
7621.73 1288
7622.56 1276
7623.38 1253
7624.21 1228
7625.03 1258
7625.85 1238
7626.68 1165
7627.50 1253
7628.33 1255
7629.15 1341
7629.98 1240
7630.80 1341
7631.62 1354
7632.45 1289
7633.27 1295
7634.10 1273
7634.92 1271
7635.75 1175
7636.57 1102
7637.40 1067
7638.22 990
7639.05 994
7639.87 1003
7640.70 992
7641.52 1016
7642.35 1048
7643.17 1091
7644.00 1080
7644.82 1048
7645.65 1090
7646.47 1203
7647.30 1172
7648.12 1246
7648.95 1089
7649.77 1093
7650.60 1072
7651.42 1107
7652.25 1031
7653.07 973
7653.90 1030
7654.73 1018
7655.55 951
7656.38 982
7657.20 933
7658.03 967
7658.85 955
7659.68 873
7660.51 893
7661.33 889
7662.16 887
7662.98 874
7663.81 811
7664.64 846
7665.46 866
7666.29 959
7667.12 914
7667.94 940
7668.77 880
7669.59 830
7670.42 823
7671.25 891
7672.07 894
7672.90 833
7673.73 846
7674.55 852
7675.38 884
7676.21 864
7677.03 938
7677.86 988
7678.69 866
7679.52 815
7680.34 837
7681.17 939
7682.00 983
7682.82 1018
7683.65 971
7684.48 946
7685.31 952
7686.13 930
7686.96 939
7687.79 949
7688.62 864
7689.44 888
7690.27 846
7691.10 916
7691.93 1009
7692.75 953
7693.58 911
7694.41 933
7695.24 962
7696.07 932
7696.89 950
7697.72 986
7698.55 1018
7699.38 999
7700.21 931
7701.03 944
7701.86 915
7702.69 879
7703.52 843
7704.35 911
7705.17 807
7706.00 816
7706.83 843
7707.66 888
7708.49 830
7709.32 858
7710.15 852
7710.97 889
7711.80 848
7712.63 797
7713.46 774
7714.29 761
7715.12 782
7715.95 847
7716.78 797
7717.61 817
7718.44 876
7719.26 849
7720.09 865
7720.92 889
7721.75 918
7722.58 827
7723.41 791
7724.24 869
7725.07 779
7725.90 797
7726.73 822
7727.56 830
7728.39 898
7729.22 899
7730.05 881
7730.88 855
7731.71 831
7732.54 862
7733.37 831
7734.20 854
7735.03 769
7735.86 790
7736.69 812
7737.52 751
7738.35 843
7739.18 820
7740.01 787
7740.84 827
7741.67 841
7742.50 824
7743.33 823
7744.16 937
7744.99 929
7745.82 952
7746.65 1052
7747.48 1125
7748.31 1087
7749.14 987
7749.97 969
7750.80 897
7751.64 813
7752.47 793
7753.30 848
7754.13 847
7754.96 759
7755.79 813
7756.62 804
7757.45 874
7758.28 842
7759.12 861
7759.95 921
7760.78 826
7761.61 814
7762.44 808
7763.27 800
7764.10 854
7764.94 778
7765.77 797
7766.60 756
7767.43 771
7768.26 795
7769.09 721
7769.93 755
7770.76 744
7771.59 785
7772.42 821
7773.25 726
7774.09 730
7774.92 741
7775.75 786
7776.58 837
7777.41 806
7778.25 786
7779.08 815
7779.91 825
7780.74 722
7781.58 776
7782.41 727
7783.24 828
7784.07 769
7784.91 850
7785.74 735
7786.57 731
7787.41 791
7788.24 799
7789.07 842
7789.90 826
7790.74 796
7791.57 785
7792.40 844
7793.24 871
7794.07 808
7794.90 819
7795.74 874
7796.57 854
7797.40 852
7798.24 849
7799.07 893
7799.90 861
7800.74 866
7801.57 951
7802.40 894
7803.24 839
7804.07 877
7804.90 914
7805.74 901
7806.57 995
7807.41 1009
7808.24 924
7809.07 882
7809.91 992
7810.74 1020
7811.58 1006
7812.41 977
7813.24 1053
7814.08 1115
7814.91 1131
7815.75 1060
7816.58 1083
7817.42 1135
7818.25 1109
7819.09 1166
7819.92 1168
7820.75 1212
7821.59 1120
7822.42 1208
7823.26 1202
7824.09 1198
7824.93 1166
7825.76 1059
7826.60 1139
7827.43 1158
7828.27 1045
7829.10 991
7829.94 1162
7830.77 1100
7831.61 1043
7832.44 1099
7833.28 1177
7834.11 1179
7834.95 1107
7835.78 1115
7836.62 1077
7837.46 995
7838.29 957
7839.13 984
7839.96 1055
7840.80 1036
7841.63 918
7842.47 964
7843.31 1027
7844.14 984
7844.98 868
7845.81 936
7846.65 899
7847.48 867
7848.32 847
7849.16 940
7849.99 948
7850.83 887
7851.67 864
7852.50 849
7853.34 956
7854.17 921
7855.01 934
7855.85 955
7856.68 1046
7857.52 951
7858.36 900
7859.19 874
7860.03 937
7860.87 944
7861.70 931
7862.54 1010
7863.38 824
7864.21 924
7865.05 886
7865.89 865
7866.73 959
7867.56 999
7868.40 895
7869.24 863
7870.07 922
7870.91 1014
7871.75 1044
7872.59 960
7873.42 1090
7874.26 1014
7875.10 1185
7875.94 1263
7876.77 1238
7877.61 1308
7878.45 1269
7879.29 1262
7880.12 1252
7880.96 1212
7881.80 1148
7882.64 1136
7883.48 1322
7884.31 1153
7885.15 1042
7885.99 1117
7886.83 1074
7887.67 1107
7888.50 1184
7889.34 1222
7890.18 1153
7891.02 1139
7891.86 1138
7892.70 1134
7893.53 1133
7894.37 1060
7895.21 1062
7896.05 1068
7896.89 1050
7897.73 1021
7898.57 1035
7899.41 1004
7900.24 1005
7901.08 918
7901.92 952
7902.76 1035
7903.60 1024
7904.44 917
7905.28 958
7906.12 936
7906.96 887
7907.80 909
7908.63 901
7909.47 1023
7910.31 987
7911.15 1028
7911.99 1068
7912.83 1134
7913.67 1126
7914.51 1149
7915.35 1161
7916.19 1221
7917.03 1193
7917.87 1272
7918.71 1268
7919.55 1259
7920.39 1196
7921.23 1116
7922.07 1030
7922.91 995
7923.75 913
7924.59 818
7925.43 844
7926.27 853
7927.11 895
7927.95 860
7928.79 885
7929.63 846
7930.47 893
7931.31 822
7932.15 892
7932.99 915
7933.83 874
7934.67 895
7935.52 845
7936.36 816
7937.20 836
7938.04 809
7938.88 871
7939.72 848
7940.56 911
7941.40 895
7942.24 897
7943.08 923
7943.92 869
7944.77 887
7945.61 890
7946.45 949
7947.29 853
7948.13 869
7948.97 915
7949.81 864
7950.66 961
7951.50 1064
7952.34 994
7953.18 1013
7954.02 1014
7954.86 1088
7955.71 1036
7956.55 1049
7957.39 962
7958.23 979
7959.07 1047
7959.92 974
7960.76 1026
7961.60 997
7962.44 1036
7963.28 1072
7964.13 1119
7964.97 1136
7965.81 1191
7966.65 1199
7967.50 1144
7968.34 1205
7969.18 1166
7970.02 992
7970.87 992
7971.71 908
7972.55 891
7973.39 938
7974.24 827
7975.08 850
7975.92 828
7976.76 778
7977.61 824
7978.45 865
7979.29 910
7980.14 827
7980.98 823
7981.82 874
7982.67 878
7983.51 784
7984.35 836
7985.20 846
7986.04 811
7986.88 733
7987.73 762
7988.57 778
7989.41 714
7990.26 797
7991.10 687
7991.94 701
7992.79 709
7993.63 734
7994.48 678
7995.32 778
7996.16 729
7997.01 707
7997.85 708
7998.70 741
7999.54 772
8000.38 683
8001.23 680
8002.07 729
8002.92 694
8003.76 750
8004.61 716
8005.45 631
8006.29 679
8007.14 622
8007.98 609
8008.83 709
8009.67 736
8010.52 638
8011.36 627
8012.21 672
8013.05 651
8013.90 680
8014.74 631
8015.59 565
8016.43 609
8017.28 595
8018.12 655
8018.97 677
8019.81 687
8020.66 634
8021.50 622
8022.35 692
8023.19 654
8024.04 702
8024.88 656
8025.73 651
8026.57 648
8027.42 682
8028.27 692
8029.11 719
8029.96 766
8030.80 704
8031.65 675
8032.49 669
8033.34 682
8034.19 679
8035.03 696
8035.88 734
8036.72 699
8037.57 604
8038.42 692
8039.26 740
8040.11 753
8040.96 711
8041.80 634
8042.65 693
8043.49 720
8044.34 717
8045.19 713
8046.03 665
8046.88 627
8047.73 651
8048.57 676
8049.42 644
8050.27 672
8051.11 683
8051.96 674
8052.81 717
8053.66 661
8054.50 629
8055.35 640
8056.20 661
8057.04 640
8057.89 664
8058.74 652
8059.59 608
8060.43 643
8061.28 560
8062.13 642
8062.97 659
8063.82 605
8064.67 581
8065.52 607
8066.37 606
8067.21 530
8068.06 562
8068.91 593
8069.76 600
8070.60 586
8071.45 594
8072.30 596
8073.15 618
8074.00 631
8074.84 585
8075.69 601
8076.54 638
8077.39 613
8078.24 632
8079.08 645
8079.93 588
8080.78 623
8081.63 680
8082.48 594
8083.33 550
8084.18 564
8085.02 624
8085.87 655
8086.72 618
8087.57 643
8088.42 625
8089.27 596
8090.12 608
8090.97 648
8091.81 652
8092.66 592
8093.51 638
8094.36 639
8095.21 661
8096.06 613
8096.91 604
8097.76 594
8098.61 615
8099.46 581
8100.31 647
8101.16 623
8102.01 557
8102.86 669
8103.71 594
8104.55 649
8105.40 604
8106.25 633
8107.10 612
8107.95 604
8108.80 627
8109.65 562
8110.50 588
8111.35 550
8112.20 586
8113.05 610
8113.90 661
8114.75 622
8115.60 594
8116.45 518
8117.30 557
8118.16 650
8119.01 574
8119.86 602
8120.71 642
8121.56 629
8122.41 582
8123.26 555
8124.11 648
8124.96 701
8125.81 635
8126.66 571
8127.51 642
8128.36 645
8129.21 681
8130.06 719
8130.92 731
8131.77 674
8132.62 704
8133.47 726
8134.32 663
8135.17 718
8136.02 673
8136.87 632
8137.73 594
8138.58 630
8139.43 624
8140.28 661
8141.13 694
8141.98 652
8142.83 677
8143.69 672
8144.54 664
8145.39 713
8146.24 671
8147.09 631
8147.95 677
8148.80 683
8149.65 660
8150.50 644
8151.35 689
8152.21 653
8153.06 768
8153.91 787
8154.76 779
8155.61 750
8156.47 705
8157.32 794
8158.17 699
8159.02 647
8159.88 634
8160.73 603
8161.58 595
8162.44 639
8163.29 611
8164.14 594
8164.99 636
8165.85 665
8166.70 670
8167.55 612
8168.41 582
8169.26 617
8170.11 616
8170.96 594
8171.82 629
8172.67 607
8173.52 585
8174.38 579
8175.23 569
8176.08 577
8176.94 567
8177.79 600
8178.64 601
8179.50 596
8180.35 560
8181.21 538
8182.06 674
8182.91 651
8183.77 633
8184.62 559
8185.47 576
8186.33 594
8187.18 510
8188.04 584
8188.89 524
8189.74 533
8190.60 578
8191.45 585
8192.31 566
8193.16 574
8194.02 562
8194.87 537
8195.72 539
8196.58 540
8197.43 595
8198.29 591
8199.14 579
8200.00 649
8200.85 566
8201.71 539
8202.56 590
8203.42 587
8204.27 614
8205.13 631
8205.98 606
8206.84 653
8207.69 563
8208.55 488
8209.40 511
8210.26 569
8211.11 590
8211.97 576
8212.82 605
8213.68 577
8214.53 540
8215.39 585
8216.24 632
8217.10 632
8217.96 633
8218.81 598
8219.67 598
8220.52 616
8221.38 587
8222.23 608
8223.09 630
8223.95 654
8224.80 643
8225.66 627
8226.51 620
8227.37 536
8228.23 613
8229.08 620
8229.94 557
8230.79 620
8231.65 569
8232.51 531
8233.36 543
8234.22 576
8235.08 574
8235.93 613
8236.79 527
8237.65 576
8238.50 577
8239.36 524
8240.22 597
8241.07 571
8241.93 600
8242.79 540
8243.64 530
8244.50 584
8245.36 604
8246.21 587
8247.07 507
8247.93 552
8248.79 628
8249.64 570
8250.50 629
8251.36 593
8252.22 632
8253.07 623
8253.93 544
8254.79 621
8255.65 617
8256.50 545
8257.36 512
8258.22 584
8259.08 581
8259.93 549
8260.79 535
8261.65 635
8262.51 588
8263.37 503
8264.22 550
8265.08 557
8265.94 583
8266.80 600
8267.66 548
8268.51 575
8269.37 602
8270.23 601
8271.09 643
8271.95 642
8272.81 643
8273.66 552
8274.52 628
8275.38 629
8276.24 707
8277.10 671
8277.96 729
8278.82 670
8279.67 701
8280.53 696
8281.39 678
8282.25 659
8283.11 639
8283.97 639
8284.83 604
8285.69 641
8286.55 630
8287.41 598
8288.27 577
8289.12 629
8289.98 639
8290.84 667
8291.70 718
8292.56 676
8293.42 678
8294.28 645
8295.14 709
8296.00 700
8296.86 664
8297.72 647
8298.58 641
8299.44 586
8300.30 626
8301.16 614
8302.02 636
8302.88 656
8303.74 620
8304.60 594
8305.46 593
8306.32 659
8307.18 623
8308.04 567
8308.90 597
8309.76 653
8310.62 591
8311.48 632
8312.34 669
8313.20 637
8314.06 569
8314.92 612
8315.78 599
8316.65 577
8317.51 630
8318.37 605
8319.23 589
8320.09 606
8320.95 565
8321.81 627
8322.67 629
8323.53 610
8324.39 588
8325.26 568
8326.12 525
8326.98 607
8327.84 619
8328.70 618
8329.56 529
8330.42 580
8331.28 647
8332.15 647
8333.01 570
8333.87 598
8334.73 608
8335.59 665
8336.45 644
8337.32 557
8338.18 596
8339.04 603
8339.90 603
8340.76 609
8341.63 600
8342.49 629
8343.35 628
8344.21 579
8345.07 650
8345.94 637
8346.80 615
8347.66 591
8348.52 690
8349.39 642
8350.25 637
8351.11 638
8351.97 595
8352.84 614
8353.70 606
8354.56 575
8355.42 635
8356.29 656
8357.15 609
8358.01 596
8358.88 639
8359.74 654
8360.60 656
8361.46 633
8362.33 608
8363.19 612
8364.05 635
8364.92 617
8365.78 617
8366.64 638
8367.51 585
8368.37 576
8369.23 634
8370.10 676
8370.96 667
8371.82 658
8372.69 650
8373.55 620
8374.42 596
8375.28 635
8376.14 683
8377.01 673
8377.87 639
8378.73 610
8379.60 691
8380.46 611
8381.33 613
8382.19 621
8383.06 698
8383.92 644
8384.78 664
8385.65 672
8386.51 647
8387.38 633
8388.24 696
8389.11 673
8389.97 654
8390.83 664
8391.70 633
8392.56 635
8393.43 639
8394.29 685
8395.16 684
8396.02 671
8396.89 629
8397.75 606
8398.62 668
8399.48 665
8400.35 616
8401.21 671
8402.08 729
8402.94 595
8403.81 581
8404.67 610
8405.54 737
8406.40 653
8407.27 667
8408.14 709
8409.00 741
8409.87 746
8410.73 678
8411.60 693
8412.46 708
8413.33 717
8414.19 729
8415.06 739
8415.93 815
8416.79 817
8417.66 737
8418.52 777
8419.39 755
8420.26 776
8421.12 770
8421.99 760
8422.85 777
8423.72 773
8424.59 841
8425.45 784
8426.32 822
8427.19 867
8428.05 875
8428.92 867
8429.79 804
8430.65 866
8431.52 837
8432.39 896
8433.25 821
8434.12 891
8434.99 1002
8435.85 955
8436.72 942
8437.59 988
8438.45 892
8439.32 1023
8440.19 1076
8441.06 1031
8441.92 1159
8442.79 1075
8443.66 1048
8444.52 1042
8445.39 1108
8446.26 1042
8447.13 1087
8447.99 1133
8448.86 1113
8449.73 1149
8450.60 1161
8451.47 1263
8452.33 1521
8453.20 1700
8454.07 1848
8454.94 2101
8455.80 2249
8456.67 2166
8457.54 2165
8458.41 1900
8459.28 1693
8460.14 1665
8461.01 1453
8461.88 1321
8462.75 1255
8463.62 1118
8464.49 1029
8465.35 968
8466.22 964
8467.09 944
8467.96 997
8468.83 958
8469.70 904
8470.57 985
8471.43 923
8472.30 902
8473.17 892
8474.04 944
8474.91 963
8475.78 919
8476.65 941
8477.52 907
8478.39 845
8479.25 933
8480.12 1021
8480.99 1015
8481.86 973
8482.73 935
8483.60 869
8484.47 926
8485.34 930
8486.21 989
8487.08 982
8487.95 946
8488.82 1001
8489.69 934
8490.56 901
8491.43 984
8492.30 1053
8493.17 1006
8494.04 996
8494.91 1090
8495.78 1054
8496.65 1022
8497.52 989
8498.39 893
8499.26 871
8500.13 906
8501.00 888
8501.87 854
8502.74 934
8503.61 950
8504.48 841
8505.35 859
8506.22 905
8507.09 900
8507.96 926
8508.83 871
8509.70 995
8510.57 979
8511.44 946
8512.31 1013
8513.19 1010
8514.06 1034
8514.93 942
8515.80 1029
8516.67 1045
8517.54 1037
8518.41 1040
8519.28 1067
8520.15 933
8521.03 1045
8521.90 1151
8522.77 1190
8523.64 1345
8524.51 1434
8525.38 1452
8526.25 1426
8527.13 1508
8528.00 1431
8528.87 1330
8529.74 1261
8530.61 1169
8531.48 1150
8532.36 1146
8533.23 1145
8534.10 1059
8534.97 1065
8535.84 1048
8536.72 1023
8537.59 1057
8538.46 1017
8539.33 952
8540.20 964
8541.08 934
8541.95 890
8542.82 957
8543.69 953
8544.57 938
8545.44 906
8546.31 893
8547.18 952
8548.06 917
8548.93 962
8549.80 982
8550.67 1031
8551.55 1100
8552.42 1140
8553.29 1259
8554.17 1250
8555.04 1232
8555.91 1170
8556.79 1027
8557.66 992
8558.53 982
8559.41 950
8560.28 971
8561.15 1044
8562.03 936
8562.90 962
8563.77 1002
8564.65 898
8565.52 914
8566.39 944
8567.27 944
8568.14 912
8569.01 893
8569.89 849
8570.76 911
8571.64 941
8572.51 829
8573.38 911
8574.26 896
8575.13 827
8576.01 871
8576.88 853
8577.75 963
8578.63 903
8579.50 884
8580.38 882
8581.25 928
8582.12 932
8583.00 920
8583.87 889
8584.75 955
8585.62 1029
8586.50 962
8587.37 1020
8588.25 1071
8589.12 970
8590.00 897
8590.87 992
8591.75 993
8592.62 1023
8593.50 988
8594.37 1051
8595.25 1052
8596.12 1068
8597.00 988
8597.87 1031
8598.75 1074
8599.62 1089
8600.50 1095
8601.37 1013
8602.25 1093
8603.12 1131
8604.00 1138
8604.87 1100
8605.75 1155
8606.63 1183
8607.50 1195
8608.38 1216
8609.25 1257
8610.13 1198
8611.01 1155
8611.88 1160
8612.76 1209
8613.63 1243
8614.51 1182
8615.39 1241
8616.26 1301
8617.14 1299
8618.01 1311
8618.89 1313
8619.77 1345
8620.64 1430
8621.52 1455
8622.40 1417
8623.27 1413
8624.15 1389
8625.03 1450
8625.90 1491
8626.78 1408
8627.66 1407
8628.53 1509
8629.41 1503
8630.29 1627
8631.16 1600
8632.04 1619
8632.92 1560
8633.79 1669
8634.67 1573
8635.55 1541
8636.42 1599
8637.30 1582
8638.18 1674
8639.06 1691
8639.93 1806
8640.81 1738
8641.69 1657
8642.57 1678
8643.44 1778
8644.32 1830
8645.20 1787
8646.08 1798
8646.95 1874
8647.83 1886
8648.71 1937
8649.59 1952
8650.47 1895
8651.34 1913
8652.22 1872
8653.10 1930
8653.98 1890
8654.86 1990
8655.73 2164
8656.61 2113
8657.49 2128
8658.37 2302
8659.25 2398
8660.13 2517
8661.00 2640
8661.88 3217
8662.76 3546
8663.64 3659
8664.52 3717
8665.40 3870
8666.27 3685
8667.15 3382
8668.03 3492
8668.91 3240
8669.79 3115
8670.67 3254
8671.55 3233
8672.43 3298
8673.31 3467
8674.19 3641
8675.06 3409
8675.94 3362
8676.82 3279
8677.70 2849
8678.58 2677
8679.46 2438
8680.34 2323
8681.22 2097
8682.10 2008
8682.98 2023
8683.86 1987
8684.74 1944
8685.62 2049
8686.50 2176
8687.38 2402
8688.26 2742
8689.14 3018
8690.02 3385
8690.90 3650
8691.78 3921
8692.66 4052
8693.54 3718
8694.42 3550
8695.30 3291
8696.18 3008
8697.06 2897
8697.94 2710
8698.82 2494
8699.70 2474
8700.58 2466
8701.46 2458
8702.34 2418
8703.22 2420
8704.10 2318
8704.98 2101
8705.86 1968
8706.74 2010
8707.62 1829
8708.50 1644
8709.39 1485
8710.27 1462
8711.15 1531
8712.03 1457
8712.91 1439
8713.79 1443
8714.67 1366
8715.55 1389
8716.43 1346
8717.32 1336
8718.20 1330
8719.08 1321
8719.96 1352
8720.84 1348
8721.72 1411
8722.60 1272
8723.49 1336
8724.37 1407
8725.25 1454
8726.13 1344
8727.01 1365
8727.89 1398
8728.78 1419
8729.66 1384
8730.54 1473
8731.42 1483
8732.30 1499
8733.19 1463
8734.07 1377
8734.95 1374
8735.83 1335
8736.71 1405
8737.60 1342
8738.48 1488
8739.36 1467
8740.24 1449
8741.13 1402
8742.01 1373
8742.89 1406
8743.77 1343
8744.66 1269
8745.54 1311
8746.42 1293
8747.31 1209
8748.19 1271
8749.07 1220
8749.95 1209
8750.84 1302
8751.72 1320
8752.60 1339
8753.49 1319
8754.37 1161
8755.25 1283
8756.14 1277
8757.02 1263
8757.90 1236
8758.79 1294
8759.67 1298
8760.55 1328
8761.44 1273
8762.32 1234
8763.20 1273
8764.09 1271
8764.97 1293
8765.85 1272
8766.74 1284
8767.62 1348
8768.51 1316
8769.39 1271
8770.27 1275
8771.16 1323
8772.04 1263
8772.93 1337
8773.81 1285
8774.69 1117
8775.58 1100
8776.46 1131
8777.35 1079
8778.23 1186
8779.12 1265
8780.00 1251
8780.88 1322
8781.77 1438
8782.65 1430
8783.54 1312
8784.42 1344
8785.31 1301
8786.19 1163
8787.08 1077
8787.96 1057
8788.85 1143
8789.73 1128
8790.62 992
8791.50 1114
8792.39 1099
8793.27 1075
8794.16 1068
8795.04 1063
8795.93 1110
8796.81 1096
8797.70 1015
8798.58 1068
8799.47 1085
8800.35 989
8801.24 972
8802.13 1028
8803.01 993
8803.90 973
8804.78 955
8805.67 945
8806.55 909
8807.44 958
8808.33 960
8809.21 994
8810.10 936
8810.98 968
8811.87 1002
8812.76 1054
8813.64 955
8814.53 920
8815.41 1039
8816.30 1074
8817.19 1049
8818.07 916
8818.96 909
8819.85 991
8820.73 945
8821.62 937
8822.51 919
8823.39 920
8824.28 939
8825.17 979
8826.05 863
8826.94 966
8827.83 895
8828.71 903
8829.60 878
8830.49 801
8831.37 853
8832.26 835
8833.15 788
8834.04 813
8834.92 799
8835.81 791
8836.70 877
8837.58 786
8838.47 856
8839.36 884
8840.25 907
8841.13 918
8842.02 904
8842.91 882
8843.80 828
8844.69 786
8845.57 803
8846.46 790
8847.35 773
8848.24 713
8849.12 787
8850.01 814
8850.90 766
8851.79 837
8852.68 720
8853.56 697
8854.45 729
8855.34 824
8856.23 786
8857.12 777
8858.01 777
8858.89 793
8859.78 783
8860.67 735
8861.56 775
8862.45 743
8863.34 771
8864.23 731
8865.12 680
8866.00 704
8866.89 666
8867.78 690
8868.67 753
8869.56 638
8870.45 670
8871.34 683
8872.23 681
8873.12 759
8874.00 712
8874.89 656
8875.78 632
8876.67 687
8877.56 747
8878.45 714
8879.34 703
8880.23 673
8881.12 671
8882.01 741
8882.90 658
8883.79 639
8884.68 646
8885.57 610
8886.46 635
8887.35 616
8888.24 654
8889.13 651
8890.02 651
8890.91 690
8891.80 687
8892.69 648
8893.58 693
8894.47 667
8895.36 674
8896.25 662
8897.14 626
8898.03 631
8898.92 670
8899.81 642
8900.70 624
8901.59 624
8902.48 617
8903.37 602
8904.26 560
8905.15 614
8906.05 599
8906.94 653
8907.83 648
8908.72 566
8909.61 552
8910.50 647
8911.39 677
8912.28 596
8913.17 611
8914.06 638
8914.96 604
8915.85 612
8916.74 628
8917.63 578
8918.52 573
8919.41 566
8920.30 612
8921.20 564
8922.09 591
8922.98 572
8923.87 506
8924.76 541
8925.65 591
8926.55 635
8927.44 626
8928.33 629
8929.22 578
8930.11 591
8931.01 534
8931.90 529
8932.79 607
8933.68 567
8934.57 591
8935.47 547
8936.36 564
8937.25 589
8938.14 616
8939.04 642
8939.93 599
8940.82 552
8941.71 516
8942.61 533
8943.50 572
8944.39 594
8945.28 557
8946.18 572
8947.07 651
8947.96 559
8948.86 539
8949.75 571
8950.64 547
8951.54 636
8952.43 551
8953.32 547
8954.21 606
8955.11 591
8956.00 590
8956.89 559
8957.79 557
8958.68 541
8959.57 481
8960.47 545
8961.36 577
8962.26 531
8963.15 548
8964.04 547
8964.94 550
8965.83 518
8966.72 580
8967.62 482
8968.51 490
8969.41 600
8970.30 566
8971.19 531
8972.09 577
8972.98 610
8973.88 553
8974.77 542
8975.67 514
8976.56 491
8977.45 503
8978.35 543
8979.24 536
8980.14 582
8981.03 588
8981.93 569
8982.82 514
8983.72 529
8984.61 484
8985.51 560
8986.40 550
8987.29 569
8988.19 515
8989.08 523
8989.98 525
8990.87 519
8991.77 562
8992.66 571
8993.56 534
8994.46 482
8995.35 479
8996.25 529
8997.14 487
8998.04 492
8998.93 503
8999.83 503
9000.72 530
9001.62 546
9002.51 507
9003.41 517
9004.31 498
9005.20 548
9006.10 544
9006.99 511
9007.89 512
9008.78 451
9009.68 486
9010.58 530
9011.47 516
9012.37 467
9013.27 524
9014.16 552
9015.06 538
9015.95 531
9016.85 539
9017.75 491
9018.64 495
9019.54 541
9020.44 571
9021.33 483
9022.23 507
9023.13 495
9024.02 482
9024.92 505
9025.82 490
9026.71 494
9027.61 491
9028.51 503
9029.40 477
9030.30 466
9031.20 475
9032.09 495
9032.99 461
9033.89 471
9034.79 461
9035.68 414
9036.58 493
9037.48 497
9038.38 496
9039.27 549
9040.17 516
9041.07 526
9041.97 527
9042.86 516
9043.76 527
9044.66 521
9045.56 532
9046.45 469
9047.35 466
9048.25 492
9049.15 557
9050.05 525
9050.94 504
9051.84 517
9052.74 526
9053.64 517
9054.54 526
9055.44 499
9056.33 514
9057.23 508
9058.13 502
9059.03 524
9059.93 498
9060.83 503
9061.72 549
9062.62 556
9063.52 476
9064.42 512
9065.32 544
9066.22 610
9067.12 536
9068.02 562
9068.91 533
9069.81 562
9070.71 516
9071.61 517
9072.51 510
9073.41 528
9074.31 556
9075.21 561
9076.11 513
9077.01 500
9077.91 506
9078.81 542
9079.71 516
9080.60 525
9081.50 516
9082.40 529
9083.30 585
9084.20 531
9085.10 561
9086.00 618
9086.90 558
9087.80 530
9088.70 539
9089.60 486
9090.50 507
9091.40 626
9092.30 610
9093.20 525
9094.10 445
9095.00 500
9095.90 512
9096.80 529
9097.70 494
9098.60 546
9099.50 528
9100.41 531
9101.31 577
9102.21 556
9103.11 553
9104.01 553
9104.91 515
9105.81 536
9106.71 494
9107.61 500
9108.51 488
9109.41 487
9110.31 522
9111.21 500
9112.12 538
9113.02 530
9113.92 467
9114.82 500
9115.72 522
9116.62 533
9117.52 513
9118.42 545
9119.33 493
9120.23 517
9121.13 576
9122.03 582
9122.93 460
9123.83 502
9124.74 555
9125.64 510
9126.54 537
9127.44 494
9128.34 564
9129.24 533
9130.15 549
9131.05 506
9131.95 479
9132.85 506
9133.75 523
9134.66 498
9135.56 487
9136.46 486
9137.36 534
9138.27 597
9139.17 498
9140.07 547
9140.97 554
9141.88 511
9142.78 522
9143.68 476
9144.58 522
9145.49 492
9146.39 507
9147.29 503
9148.20 440
9149.10 498
9150.00 490
9150.90 471
9151.81 525
9152.71 541
9153.61 508
9154.52 484
9155.42 541
9156.32 535
9157.23 503
9158.13 500
9159.03 502
9159.94 573
9160.84 558
9161.74 491
9162.65 474
9163.55 516
9164.45 495
9165.36 499
9166.26 510
9167.17 509
9168.07 571
9168.97 537
9169.88 519
9170.78 516
9171.69 491
9172.59 490
9173.49 515
9174.40 499
9175.30 543
9176.21 519
9177.11 471
9178.01 514
9178.92 517
9179.82 491
9180.73 564
9181.63 452
9182.54 442
9183.44 492
9184.35 460
9185.25 504
9186.16 500
9187.06 546
9187.97 535
9188.87 507
9189.78 521
9190.68 490
9191.59 511
9192.49 488
9193.40 522
9194.30 502
9195.21 550
9196.11 558
9197.02 530
9197.92 580
9198.83 600
9199.73 588
9200.64 591
9201.54 587
9202.45 591
9203.35 626
9204.26 528
9205.17 530
9206.07 531
9206.98 471
9207.88 541
9208.79 484
9209.69 494
9210.60 526
9211.51 529
9212.41 548
9213.32 510
9214.22 486
9215.13 532
9216.04 557
9216.94 555
9217.85 558
9218.76 562
9219.66 505
9220.57 496
9221.48 486
9222.38 508
9223.29 496
9224.20 450
9225.10 484
9226.01 521
9226.92 471
9227.82 454
9228.73 480
9229.64 522
9230.54 468
9231.45 456
9232.36 433
9233.26 510
9234.17 484
9235.08 480
9235.99 509
9236.89 520
9237.80 495
9238.71 517
9239.61 528
9240.52 499
9241.43 516
9242.34 452
9243.24 520
9244.15 545
9245.06 500
9245.97 513
9246.88 514
9247.78 448
9248.69 460
9249.60 436
9250.51 459
9251.41 483
9252.32 500
9253.23 509
9254.14 479
9255.05 531
9255.96 527
9256.86 508
9257.77 489
9258.68 487
9259.59 472
9260.50 455
9261.41 459
9262.31 536
9263.22 506
9264.13 517
9265.04 463
9265.95 526
9266.86 500
9267.77 511
9268.67 532
9269.58 525
9270.49 454
9271.40 448
9272.31 479
9273.22 481
9274.13 497
9275.04 547
9275.95 497
9276.86 520
9277.76 517
9278.67 497
9279.58 483
9280.49 555
9281.40 519
9282.31 503
9283.22 473
9284.13 512
9285.04 477
9285.95 487
9286.86 489
9287.77 527
9288.68 492
9289.59 512
9290.50 540
9291.41 475
9292.32 523
9293.23 512
9294.14 526
9295.05 512
9295.96 548
9296.87 505
9297.78 528
9298.69 505
9299.60 505
9300.51 550
9301.42 484
9302.33 470
9303.24 513
9304.15 521
9305.06 485
9305.97 528
9306.88 531
9307.80 538
9308.71 602
9309.62 485
9310.53 503
9311.44 546
9312.35 534
9313.26 513
9314.17 512
9315.08 520
9315.99 534
9316.91 487
9317.82 494
9318.73 554
9319.64 503
9320.55 502
9321.46 473
9322.37 494
9323.28 509
9324.20 515
9325.11 546
9326.02 496
9326.93 489
9327.84 506
9328.75 498
9329.67 552
9330.58 566
9331.49 515
9332.40 553
9333.31 615
9334.23 488
9335.14 443
9336.05 527
9336.96 525
9337.87 585
9338.79 603
9339.70 521
9340.61 475
9341.52 504
9342.44 529
9343.35 517
9344.26 540
9345.17 539
9346.09 536
9347.00 517
9347.91 544
9348.82 468
9349.74 490
9350.65 524
9351.56 523
9352.48 529
9353.39 471
9354.30 467
9355.21 509
9356.13 487
9357.04 521
9357.95 518
9358.87 527
9359.78 566
9360.69 519
9361.61 533
9362.52 553
9363.43 587
9364.35 551
9365.26 504
9366.18 562
9367.09 519
9368.00 501
9368.92 580
9369.83 522
9370.74 461
9371.66 470
9372.57 486
9373.49 534
9374.40 544
9375.31 522
9376.23 518
9377.14 545
9378.06 552
9378.97 578
9379.88 520
9380.80 517
9381.71 459
9382.63 506
9383.54 585
9384.46 593
9385.37 557
9386.29 550
9387.20 536
9388.11 523
9389.03 561
9389.94 589
9390.86 584
9391.77 570
9392.69 584
9393.60 643
9394.52 592
9395.43 578
9396.35 577
9397.26 568
9398.18 571
9399.09 531
9400.01 540
9400.92 567
9401.84 547
9402.76 556
9403.67 571
9404.59 574
9405.50 667
9406.42 570
9407.33 521
9408.25 483
9409.16 586
9410.08 577
9411.00 485
9411.91 589
9412.83 591
9413.74 552
9414.66 612
9415.58 556
9416.49 587
9417.41 546
9418.32 526
9419.24 570
9420.16 537
9421.07 562
9421.99 669
9422.91 623
9423.82 580
9424.74 571
9425.65 592
9426.57 626
9427.49 558
9428.40 628
9429.32 617
9430.24 612
9431.15 604
9432.07 603
9432.99 612
9433.90 664
9434.82 644
9435.74 678
9436.66 689
9437.57 673
9438.49 648
9439.41 705
9440.32 651
9441.24 694
9442.16 708
9443.08 725
9443.99 731
9444.91 631
9445.83 705
9446.75 657
9447.66 656
9448.58 699
9449.50 805
9450.42 752
9451.33 800
9452.25 808
9453.17 854
9454.09 863
9455.01 797
9455.92 721
9456.84 689
9457.76 642
9458.68 610
9459.60 638
9460.51 678
9461.43 673
9462.35 644
9463.27 624
9464.19 617
9465.11 638
9466.02 621
9466.94 662
9467.86 673
9468.78 594
9469.70 663
9470.62 618
9471.54 649
9472.46 675
9473.37 621
9474.29 609
9475.21 660
9476.13 677
9477.05 649
9477.97 718
9478.89 800
9479.81 770
9480.73 752
9481.65 832
9482.56 781
9483.48 791
9484.40 679
9485.32 661
9486.24 661
9487.16 686
9488.08 709
9489.00 663
9489.92 628
9490.84 620
9491.76 674
9492.68 666
9493.60 672
9494.52 682
9495.44 614
9496.36 607
9497.28 663
9498.20 677
9499.12 675
9500.04 638
9500.96 654
9501.88 669
9502.80 685
9503.72 716
9504.64 675
9505.56 698
9506.48 711
9507.40 719
9508.32 709
9509.24 649
9510.16 638
9511.08 778
9512.00 761
9512.93 687
9513.85 713
9514.77 756
9515.69 790
9516.61 752
9517.53 808
9518.45 865
9519.37 863
9520.29 902
9521.21 900
9522.14 854
9523.06 901
9523.98 910
9524.90 942
9525.82 845
9526.74 814
9527.66 787
9528.59 749
9529.51 857
9530.43 839
9531.35 774
9532.27 778
9533.19 812
9534.11 811
9535.04 769
9535.96 739
9536.88 754
9537.80 736
9538.72 704
9539.65 766
9540.57 787
9541.49 756
9542.41 776
9543.34 841
9544.26 747
9545.18 679
9546.10 724
9547.02 730
9547.95 753
9548.87 771
9549.79 809
9550.71 852
9551.64 801
9552.56 811
9553.48 872
9554.41 840
9555.33 851
9556.25 817
9557.17 834
9558.10 823
9559.02 865
9559.94 867
9560.87 815
9561.79 901
9562.71 803
9563.64 821
9564.56 842
9565.48 887
9566.41 871
9567.33 868
9568.25 842
9569.18 843
9570.10 827
9571.02 878
9571.95 880
9572.87 897
9573.79 881
9574.72 966
9575.64 917
9576.56 933
9577.49 886
9578.41 878
9579.34 919
9580.26 970
9581.18 951
9582.11 935
9583.03 909
9583.96 927
9584.88 944
9585.81 968
9586.73 982
9587.65 974
9588.58 1017
9589.50 979
9590.43 962
9591.35 968
9592.28 987
9593.20 985
9594.13 1007
9595.05 1019
9595.98 1089
9596.90 1192
9597.83 1170
9598.75 1215
9599.68 1323
9600.60 1262
9601.53 1194
9602.45 1064
9603.38 1090
9604.30 1127
9605.23 1225
9606.15 1107
9607.08 1107
9608.00 1046
9608.93 1011
9609.85 1057
9610.78 1122
9611.70 1026
9612.63 1024
9613.55 1068
9614.48 1170
9615.41 1105
9616.33 1023
9617.26 1037
9618.18 1123
9619.11 1139
9620.04 1149
9620.96 1104
9621.89 1111
9622.81 1204
9623.74 1194
9624.67 1104
9625.59 1153
9626.52 1200
9627.44 1160
9628.37 1125
9629.30 1098
9630.22 1107
9631.15 1116
9632.08 1195
9633.00 1158
9633.93 1212
9634.86 1221
9635.78 1264
9636.71 1248
9637.64 1271
9638.56 1231
9639.49 1321
9640.42 1313
9641.34 1320
9642.27 1307
9643.20 1360
9644.13 1405
9645.05 1416
9645.98 1342
9646.91 1338
9647.83 1270
9648.76 1412
9649.69 1406
9650.62 1325
9651.54 1403
9652.47 1373
9653.40 1378
9654.33 1307
9655.25 1306
9656.18 1368
9657.11 1282
9658.04 1388
9658.96 1361
9659.89 1339
9660.82 1364
9661.75 1424
9662.68 1339
9663.60 1476
9664.53 1379
9665.46 1385
9666.39 1414
9667.32 1409
9668.25 1467
9669.17 1361
9670.10 1384
9671.03 1343
9671.96 1444
9672.89 1535
9673.82 1473
9674.74 1454
9675.67 1498
9676.60 1511
9677.53 1506
9678.46 1656
9679.39 1658
9680.32 1695
9681.25 1673
9682.17 1631
9683.10 1611
9684.03 1623
9684.96 1600
9685.89 1612
9686.82 1666
9687.75 1675
9688.68 1646
9689.61 1576
9690.54 1631
9691.47 1637
9692.40 1664
9693.33 1594
9694.25 1739
9695.18 1906
9696.11 1823
9697.04 1864
9697.97 1941
9698.90 2064
9699.83 2091
9700.76 2072
9701.69 2014
9702.62 1869
9703.55 1810
9704.48 1716
9705.41 1644
9706.34 1772
9707.27 1518
9708.20 1568
9709.13 1638
9710.06 1649
9710.99 1785
9711.92 1789
9712.85 1859
9713.78 2028
9714.71 2036
9715.65 1921
9716.58 1935
9717.51 1851
9718.44 1785
9719.37 1697
9720.30 1616
9721.23 1541
9722.16 1483
9723.09 1447
9724.02 1398
9724.95 1341
9725.88 1318
9726.82 1400
9727.75 1344
9728.68 1379
9729.61 1463
9730.54 1416
9731.47 1437
9732.40 1444
9733.33 1496
9734.27 1420
9735.20 1393
9736.13 1377
9737.06 1289
9737.99 1264
9738.92 1229
9739.86 1252
9740.79 1275
9741.72 1184
9742.65 1235
9743.58 1231
9744.51 1217
9745.45 1118
9746.38 1125
9747.31 1073
9748.24 1031
9749.17 1057
9750.11 1080
9751.04 1050
9751.97 1110
9752.90 1131
9753.84 1173
9754.77 1091
9755.70 1125
9756.63 1166
9757.57 1133
9758.50 1142
9759.43 1098
9760.36 1128
9761.30 1114
9762.23 1092
9763.16 1087
9764.09 1117
9765.03 1136
9765.96 1158
9766.89 1068
9767.83 1086
9768.76 1125
9769.69 1112
9770.63 1081
9771.56 1087
9772.49 1047
9773.43 1123
9774.36 1086
9775.29 1094
9776.23 1024
9777.16 1019
9778.09 1038
9779.03 1080
9779.96 1112
9780.89 1073
9781.83 1105
9782.76 1044
9783.70 1041
9784.63 1030
9785.56 1075
9786.50 1085
9787.43 1044
9788.37 903
9789.30 921
9790.23 939
9791.17 1029
9792.10 994
9793.04 943
9793.97 982
9794.90 1034
9795.84 938
9796.77 1059
9797.71 1065
9798.64 1030
9799.58 964
9800.51 952
9801.45 979
9802.38 955
9803.32 877
9804.25 805
9805.19 871
9806.12 873
9807.05 855
9807.99 850
9808.92 856
9809.86 775
9810.80 858
9811.73 817
9812.67 812
9813.60 821
9814.54 846
9815.47 753
9816.41 752
9817.34 887
9818.28 912
9819.21 760
9820.15 742
9821.08 806
9822.02 788
9822.96 784
9823.89 751
9824.83 762
9825.76 775
9826.70 723
9827.63 777
9828.57 773
9829.51 789
9830.44 716
9831.38 751
9832.31 750
9833.25 729
9834.19 704
9835.12 754
9836.06 759
9837.00 789
9837.93 786
9838.87 733
9839.81 803
9840.74 779
9841.68 821
9842.61 766
9843.55 751
9844.49 800
9845.43 764
9846.36 739
9847.30 717
9848.24 651
9849.17 720
9850.11 766
9851.05 830
9851.98 746
9852.92 794
9853.86 780
9854.79 796
9855.73 775
9856.67 755
9857.61 741
9858.54 703
9859.48 792
9860.42 695
9861.36 629
9862.29 741
9863.23 666
9864.17 658
9865.11 732
9866.04 730
9866.98 670
9867.92 741
9868.86 721
9869.80 761
9870.73 782
9871.67 717
9872.61 657
9873.55 687
9874.49 690
9875.42 699
9876.36 734
9877.30 683
9878.24 682
9879.18 694
9880.12 708
9881.05 711
9881.99 668
9882.93 672
9883.87 736
9884.81 702
9885.75 736
9886.69 693
9887.63 629
9888.56 627
9889.50 675
9890.44 651
9891.38 644
9892.32 682
9893.26 684
9894.20 701
9895.14 734
9896.08 616
9897.02 690
9897.95 703
9898.89 661
9899.83 671
9900.77 651
9901.71 629
9902.65 644
9903.59 636
9904.53 660
9905.47 703
9906.41 655
9907.35 676
9908.29 659
9909.23 632
9910.17 717
9911.11 663
9912.05 655
9912.99 612
9913.93 616
9914.87 630
9915.81 621
9916.75 706
9917.69 670
9918.63 647
9919.57 671
9920.51 687
9921.45 710
9922.39 748
9923.33 735
9924.27 798
9925.21 927
9926.15 957
9927.09 886
9928.03 878
9928.97 745
9929.92 744
9930.86 762
9931.80 773
9932.74 730
9933.68 682
9934.62 675
9935.56 622
9936.50 681
9937.44 721
9938.38 656
9939.33 685
9940.27 648
9941.21 727
9942.15 717
9943.09 701
9944.03 639
9944.97 626
9945.92 623
9946.86 671
9947.80 715
9948.74 691
9949.68 626
9950.62 662
9951.57 665
9952.51 712
9953.45 753
9954.39 704
9955.33 625
9956.28 649
9957.22 590
9958.16 591
9959.10 601
9960.04 628
9960.99 657
9961.93 667
9962.87 642
9963.81 657
9964.76 646
9965.70 679
9966.64 657
9967.58 616
9968.53 611
9969.47 667
9970.41 648
9971.35 571
9972.30 571
9973.24 573
9974.18 621
9975.13 585
9976.07 629
9977.01 662
9977.95 635
9978.90 631
9979.84 602
9980.78 607
9981.73 570
9982.67 533
9983.61 599
9984.56 645
9985.50 587
9986.44 627
9987.39 655
9988.33 643
9989.27 578
9990.22 572
9991.16 554
9992.11 593
9993.05 593
9993.99 596
9994.94 606
9995.88 612
9996.82 567
9997.77 569
9998.71 594
9999.66 561
10000.60 535
10001.55 572
10002.49 637
10003.43 548
10004.38 607
10005.32 627
10006.27 548
10007.21 600
10008.16 615
10009.10 567
10010.04 527
10010.99 528
10011.93 539
10012.88 543
10013.82 517
10014.77 569
10015.71 578
10016.66 587
10017.60 561
10018.55 535
10019.49 590
10020.44 577
10021.38 529
10022.33 562
10023.27 563
10024.22 537
10025.16 531
10026.11 532
10027.05 549
10028.00 498
10028.95 565
10029.89 557
10030.84 518
10031.78 512
10032.73 515
10033.67 532
10034.62 507
10035.57 544
10036.51 563
10037.46 539
10038.40 534
10039.35 550
10040.30 596
10041.24 524
10042.19 537
10043.13 498
10044.08 513
10045.03 529
10045.97 509
10046.92 466
10047.86 481
10048.81 507
10049.76 501
10050.70 478
10051.65 507
10052.60 538
10053.54 516
10054.49 488
10055.44 484
10056.38 443
10057.33 496
10058.28 537
10059.22 516
10060.17 509
10061.12 553
10062.07 556
10063.01 577
10063.96 508
10064.91 468
10065.85 444
10066.80 454
10067.75 538
10068.70 491
10069.64 501
10070.59 488
10071.54 487
10072.49 513
10073.43 484
10074.38 438
10075.33 434
10076.28 478
10077.22 504
10078.17 492
10079.12 487
10080.07 492
10081.02 533
10081.96 544
10082.91 504
10083.86 518
10084.81 500
10085.76 522
10086.70 509
10087.65 484
10088.60 475
10089.55 531
10090.50 515
10091.45 521
10092.39 475
10093.34 550
10094.29 488
10095.24 515
10096.19 532
10097.14 496
10098.09 511
10099.03 577
10099.98 536
10100.93 487
10101.88 518
10102.83 497
10103.78 531
10104.73 547
10105.68 500
10106.63 529
10107.58 547
10108.53 538
10109.47 515
10110.42 547
10111.37 547
10112.32 488
10113.27 489
10114.22 484
10115.17 470
10116.12 483
10117.07 460
10118.02 496
10118.97 540
10119.92 556
10120.87 525
10121.82 541
10122.77 550
10123.72 520
10124.67 494
10125.62 509
10126.57 520
10127.52 495
10128.47 476
10129.42 519
10130.37 551
10131.32 551
10132.27 552
10133.22 522
10134.17 546
10135.12 547
10136.07 506
10137.02 491
10137.97 490
10138.92 560
10139.87 517
10140.83 544
10141.78 534
10142.73 547
10143.68 536
10144.63 593
10145.58 601
10146.53 565
10147.48 557
10148.43 576
10149.38 559
10150.34 552
10151.29 560
10152.24 547
10153.19 534
10154.14 556
10155.09 577
10156.04 578
10156.99 578
10157.95 647
10158.90 622
10159.85 595
10160.80 551
10161.75 581
10162.70 543
10163.66 589
10164.61 599
10165.56 608
10166.51 651
10167.46 618
10168.42 568
10169.37 533
10170.32 605
10171.27 661
10172.23 625
10173.18 621
10174.13 647
10175.08 620
10176.03 614
10176.99 651
10177.94 609
10178.89 629
10179.84 670
10180.80 654
10181.75 715
10182.70 707
10183.66 767
10184.61 702
10185.56 700
10186.51 706
10187.47 701
10188.42 714
10189.37 708
10190.33 616
10191.28 618
10192.23 713
10193.19 724
10194.14 650
10195.09 643
10196.05 668
10197.00 671
10197.95 619
10198.91 690
10199.86 686
10200.81 703
10201.77 762
10202.72 730
10203.67 747
10204.63 719
10205.58 783
10206.53 776
10207.49 778
10208.44 686
10209.40 747
10210.35 757
10211.30 714
10212.26 711
10213.21 631
10214.17 642
10215.12 720
10216.08 679
10217.03 640
10217.98 650
10218.94 664
10219.89 743
10220.85 706
10221.80 623
10222.76 665
10223.71 682
10224.67 665
10225.62 579
10226.58 606
10227.53 603
10228.49 730
10229.44 684
10230.40 617
10231.35 662
10232.31 724
10233.26 786
10234.22 735
10235.17 755
10236.13 796
10237.08 743
10238.04 789
10238.99 774
10239.95 674
10240.90 658
10241.86 680
10242.81 664
10243.77 559
10244.72 600
10245.68 623
10246.64 593
10247.59 607
10248.55 685
10249.50 649
10250.46 589
10251.42 617
10252.37 578
10253.33 566
10254.28 604
10255.24 511
10256.20 526
10257.15 503
10258.11 508
10259.06 478
10260.02 543
10260.98 562
10261.93 569
10262.89 571
10263.85 508
10264.80 548
10265.76 546
10266.72 536
10267.67 523
10268.63 586
10269.59 620
10270.54 607
10271.50 576
10272.46 604
10273.41 587
10274.37 514
10275.33 513
10276.29 557
10277.24 561
10278.20 530
10279.16 482
10280.11 559
10281.07 535
10282.03 525
10282.99 506
10283.94 519
10284.90 534
10285.86 536
10286.82 531
10287.77 495
10288.73 518
10289.69 542
10290.65 454
10291.61 475
10292.56 519
10293.52 482
10294.48 499
10295.44 512
10296.39 515
10297.35 475
10298.31 506
10299.27 514
10300.23 543
10301.19 547
10302.14 520
10303.10 497
10304.06 504
10305.02 506
10305.98 466
10306.94 431
10307.89 525
10308.85 498
10309.81 493
10310.77 496
10311.73 524
10312.69 495
10313.65 481
10314.61 527
10315.57 518
10316.52 507
10317.48 533
10318.44 568
10319.40 540
10320.36 503
10321.32 500
10322.28 547
10323.24 498
10324.20 525
10325.16 513
10326.12 540
10327.08 509
10328.04 492
10328.99 492
10329.95 522
10330.91 542
10331.87 532
10332.83 510
10333.79 510
10334.75 503
10335.71 482
10336.67 501
10337.63 425
10338.59 402
10339.55 435
10340.51 449
10341.47 482
10342.43 479
10343.39 482
10344.35 499
10345.31 452
10346.27 440
10347.23 424
10348.20 532
10349.16 511
10350.12 466
10351.08 425
10352.04 446
10353.00 457
10353.96 453
10354.92 424
10355.88 418
10356.84 412
10357.80 478
10358.76 440
10359.72 399
10360.69 474
10361.65 460
10362.61 457
10363.57 415
10364.53 412
10365.49 422
10366.45 480
10367.41 442
10368.38 396
10369.34 419
10370.30 415
10371.26 431
10372.22 434
10373.18 399
10374.14 467
10375.11 467
10376.07 423
10377.03 413
10377.99 429
10378.95 410
10379.92 433
10380.88 467
10381.84 405
10382.80 396
10383.76 437
10384.73 464
10385.69 454
10386.65 418
10387.61 412
10388.57 415
10389.54 441
10390.50 441
10391.46 465
10392.42 425
10393.39 423
10394.35 443
10395.31 448
10396.27 406
10397.24 451
10398.20 409
10399.16 419
10400.13 406
10401.09 459
10402.05 422
10403.02 409
10403.98 447
10404.94 389
10405.90 400
10406.87 425
10407.83 462
10408.79 468
10409.76 436
10410.72 467
10411.68 479
10412.65 511
10413.61 501
10414.57 437
10415.54 457
10416.50 465
10417.47 497
10418.43 440
10419.39 436
10420.36 444
10421.32 446
10422.28 430
10423.25 371
10424.21 469
10425.18 473
10426.14 388
10427.10 432
10428.07 389
10429.03 400
10430.00 374
10430.96 376
10431.93 392
10432.89 385
10433.85 476
10434.82 423
10435.78 432
10436.75 484
10437.71 393
10438.68 392
10439.64 445
10440.61 399
10441.57 401
10442.54 396
10443.50 386
10444.47 388
10445.43 407
10446.40 424
10447.36 419
10448.33 444
10449.29 425
10450.26 425
10451.22 366
10452.19 387
10453.15 417
10454.12 414
10455.08 419
10456.05 382
10457.01 410
10457.98 490
10458.95 400
10459.91 392
10460.88 431
10461.84 413
10462.81 404
10463.77 397
10464.74 401
10465.71 410
10466.67 458
10467.64 385
10468.60 420
10469.57 404
10470.54 448
10471.50 443
10472.47 432
10473.44 418
10474.40 410
10475.37 364
10476.33 392
10477.30 442
10478.27 445
10479.23 449
10480.20 460
10481.17 436
10482.13 414
10483.10 381
10484.07 390
10485.03 425
10486.00 435
10486.97 367
10487.93 388
10488.90 424
10489.87 443
10490.84 447
10491.80 403
10492.77 413
10493.74 396
10494.70 399
10495.67 412
10496.64 445
10497.61 397
10498.57 405
10499.54 390
10500.51 409
10501.48 440
10502.44 433
10503.41 390
10504.38 350
10505.35 344
10506.31 423
10507.28 408
10508.25 416
10509.22 412
10510.19 401
10511.15 387
10512.12 396
10513.09 402
10514.06 399
10515.03 410
10516.00 430
10516.96 394
10517.93 417
10518.90 427
10519.87 418
10520.84 387
10521.81 382
10522.77 413
10523.74 448
10524.71 393
10525.68 405
10526.65 471
10527.62 402
10528.59 403
10529.56 381
10530.52 420
10531.49 447
10532.46 424
10533.43 417
10534.40 469
10535.37 425
10536.34 446
10537.31 430
10538.28 418
10539.25 430
10540.22 436
10541.18 464
10542.15 392
10543.12 434
10544.09 397
10545.06 409
10546.03 404
10547.00 427
10547.97 424
10548.94 438
10549.91 472
10550.88 465
10551.85 425
10552.82 430
10553.79 422
10554.76 376
10555.73 400
10556.70 393
10557.67 413
10558.64 423
10559.61 430
10560.58 443
10561.55 471
10562.52 453
10563.49 442
10564.46 484
10565.43 455
10566.40 442
10567.38 420
10568.35 454
10569.32 483
10570.29 447
10571.26 400
10572.23 437
10573.20 450
10574.17 425
10575.14 478
10576.11 405
10577.08 431
10578.06 423
10579.03 410
10580.00 420
10580.97 423
10581.94 438
10582.91 425
10583.88 424
10584.85 421
10585.83 407
10586.80 431
10587.77 455
10588.74 440
10589.71 448
10590.68 481
10591.66 467
10592.63 421
10593.60 415
10594.57 424
10595.54 416
10596.51 474
10597.49 425
10598.46 459
10599.43 422
10600.40 448
10601.37 458
10602.35 455
10603.32 505
10604.29 470
10605.26 499
10606.24 463
10607.21 526
10608.18 538
10609.15 523
10610.13 528
10611.10 556
10612.07 521
10613.04 521
10614.02 547
10614.99 517
10615.96 483
10616.94 466
10617.91 464
10618.88 485
10619.85 519
10620.83 497
10621.80 519
10622.77 473
10623.75 432
10624.72 454
10625.69 458
10626.67 495
10627.64 461
10628.61 537
10629.59 489
10630.56 420
10631.53 473
10632.51 463
10633.48 469
10634.46 562
10635.43 555
10636.40 582
10637.38 550
10638.35 531
10639.32 519
10640.30 602
10641.27 552
10642.25 518
10643.22 482
10644.19 490
10645.17 486
10646.14 485
10647.12 449
10648.09 386
10649.07 422
10650.04 464
10651.01 434
10651.99 453
10652.96 438
10653.94 399
10654.91 387
10655.89 341
10656.86 403
10657.84 407
10658.81 432
10659.79 385
10660.76 370
10661.74 376
10662.71 409
10663.69 373
10664.66 370
10665.64 440
10666.61 435
10667.59 422
10668.56 350
10669.54 382
10670.51 394
10671.49 379
10672.46 395
10673.44 400
10674.42 383
10675.39 428
10676.37 440
10677.34 418
10678.32 461
10679.29 481
10680.27 462
10681.25 487
10682.22 464
10683.20 442
10684.17 488
10685.15 448
10686.12 398
10687.10 418
10688.08 437
10689.05 393
10690.03 379
10691.01 457
10691.98 446
10692.96 458
10693.94 419
10694.91 413
10695.89 396
10696.86 454
10697.84 404
10698.82 447
10699.79 432
10700.77 413
10701.75 401
10702.72 388
10703.70 417
10704.68 418
10705.66 447
10706.63 422
10707.61 459
10708.59 440
10709.56 401
10710.54 404
10711.52 446
10712.50 428
10713.47 438
10714.45 421
10715.43 408
10716.41 434
10717.38 486
10718.36 392
10719.34 450
10720.32 482
10721.29 457
10722.27 438
10723.25 399
10724.23 390
10725.20 385
10726.18 370
10727.16 381
10728.14 393
10729.12 366
10730.09 376
10731.07 409
10732.05 416
10733.03 420
10734.01 444
10734.99 429
10735.96 389
10736.94 408
10737.92 429
10738.90 451
10739.88 442
10740.86 468
10741.83 480
10742.81 447
10743.79 390
10744.77 393
10745.75 451
10746.73 474
10747.71 421
10748.69 408
10749.67 434
10750.64 414
10751.62 454
10752.60 454
10753.58 436
10754.56 420
10755.54 423
10756.52 444
10757.50 464
10758.48 452
10759.46 418
10760.44 424
10761.42 481
10762.40 447
10763.38 403
10764.35 394
10765.33 412
10766.31 411
10767.29 415
10768.27 462
10769.25 486
10770.23 457
10771.21 461
10772.19 420
10773.17 458
10774.15 435
10775.13 432
10776.11 454
10777.09 440
10778.07 433
10779.05 417
10780.04 422
10781.02 441
10782.00 471
10782.98 481
10783.96 434
10784.94 462
10785.92 437
10786.90 445
10787.88 434
10788.86 473
10789.84 456
10790.82 423
10791.80 407
10792.78 410
10793.77 471
10794.75 456
10795.73 450
10796.71 391
10797.69 404
10798.67 418
10799.65 413
10800.63 425
10801.61 416
10802.60 379
10803.58 392
10804.56 413
10805.54 388
10806.52 409
10807.50 416
10808.49 442
10809.47 425
10810.45 387
10811.43 503
10812.41 451
10813.39 412
10814.38 409
10815.36 416
10816.34 459
10817.32 478
10818.30 465
10819.29 416
10820.27 443
10821.25 420
10822.23 432
10823.22 402
10824.20 476
10825.18 435
10826.16 456
10827.15 432
10828.13 481
10829.11 466
10830.09 465
10831.08 479
10832.06 434
10833.04 448
10834.02 436
10835.01 479
10835.99 505
10836.97 426
10837.96 475
10838.94 493
10839.92 450
10840.90 429
10841.89 453
10842.87 490
10843.85 459
10844.84 481
10845.82 464
10846.80 466
10847.79 459
10848.77 479
10849.76 448
10850.74 453
10851.72 490
10852.71 490
10853.69 522
10854.67 526
10855.66 485
10856.64 529
10857.62 544
10858.61 517
10859.59 515
10860.58 501
10861.56 525
10862.55 491
10863.53 536
10864.51 475
10865.50 525
10866.48 536
10867.47 572
10868.45 576
10869.44 521
10870.42 522
10871.40 526
10872.39 555
10873.37 513
10874.36 586
10875.34 558
10876.33 547
10877.31 587
10878.30 527
10879.28 546
10880.27 570
10881.25 550
10882.24 552
10883.22 539
10884.21 601
10885.19 630
10886.18 523
10887.16 580
10888.15 558
10889.13 605
10890.12 617
10891.10 631
10892.09 590
10893.07 607
10894.06 578
10895.05 601
10896.03 613
10897.02 647
10898.00 608
10898.99 584
10899.97 607
10900.96 622
10901.95 657
10902.93 643
10903.92 579
10904.90 630
10905.89 680
10906.88 646
10907.86 602
10908.85 630
10909.84 712
10910.82 711
10911.81 692
10912.79 710
10913.78 695
10914.77 647
10915.75 736
10916.74 765
10917.73 710
10918.71 705
10919.70 707
10920.69 769
10921.67 767
10922.66 714
10923.65 767
10924.63 734
10925.62 735
10926.61 732
10927.60 720
10928.58 797
10929.57 737
10930.56 733
10931.54 753
10932.53 801
10933.52 751
10934.51 746
10935.49 808
10936.48 764
10937.47 837
10938.46 798
10939.44 853
10940.43 887
10941.42 848
10942.41 913
10943.39 842
10944.38 872
10945.37 862
10946.36 810
10947.35 900
10948.33 938
10949.32 848
10950.31 940
10951.30 1004
10952.29 1002
10953.28 1025
10954.26 1082
10955.25 1128
10956.24 1214
10957.23 1261
10958.22 1251
10959.21 1237
10960.19 1298
10961.18 1287
10962.17 1187
10963.16 1134
10964.15 1029
10965.14 1030
10966.13 996
10967.11 995
10968.10 950
10969.09 911
10970.08 918
10971.07 939
10972.06 908
10973.05 888
10974.04 879
10975.03 940
10976.02 928
10977.01 917
10978.00 840
10978.98 862
10979.97 970
10980.96 903
10981.95 889
10982.94 925
10983.93 939
10984.92 962
10985.91 1000
10986.90 942
10987.89 960
10988.88 977
10989.87 964
10990.86 1006
10991.85 1048
10992.84 1118
10993.83 1139
10994.82 1209
10995.81 1296
10996.80 1461
10997.79 1551
10998.78 1628
10999.77 1635
11000.76 1662
11001.75 1692
11002.74 1538
11003.73 1449
11004.72 1365
11005.72 1245
11006.71 1097
11007.70 1020
11008.69 1010
11009.68 943
11010.67 855
11011.66 869
11012.65 829
11013.64 815
11014.63 831
11015.62 789
11016.61 796
11017.61 785
11018.60 842
11019.59 784
11020.58 714
11021.57 789
11022.56 806
11023.55 784
11024.55 733
11025.54 694
11026.53 756
11027.52 752
11028.51 728
11029.50 698
11030.49 716
11031.49 734
11032.48 693
11033.47 718
11034.46 743
11035.45 743
11036.45 716
11037.44 732
11038.43 781
11039.42 707
11040.41 747
11041.41 741
11042.40 709
11043.39 665
11044.38 658
11045.38 618
11046.37 632
11047.36 625
11048.35 640
11049.35 611
11050.34 673
11051.33 654
11052.32 651
11053.32 622
11054.31 659
11055.30 606
11056.30 608
11057.29 589
11058.28 631
11059.27 640
11060.27 651
11061.26 631
11062.25 641
11063.25 635
11064.24 689
11065.23 658
11066.23 652
11067.22 647
11068.21 648
11069.21 597
11070.20 661
11071.19 702
11072.19 678
11073.18 663
11074.17 690
11075.17 651
11076.16 644
11077.16 679
11078.15 668
11079.14 628
11080.14 639
11081.13 636
11082.13 641
11083.12 639
11084.11 638
11085.11 573
11086.10 593
11087.10 606
11088.09 621
11089.09 584
11090.08 612
11091.07 590
11092.07 604
11093.06 588
11094.06 627
11095.05 598
11096.05 655
11097.04 579
11098.04 561
11099.03 557
11100.03 576
11101.02 557
11102.02 550
11103.01 589
11104.01 584
11105.00 558
11106.00 538
11106.99 533
11107.99 526
11108.98 527
11109.98 570
11110.97 576
11111.97 575
11112.96 552
11113.96 571
11114.95 538
11115.95 558
11116.95 561
11117.94 520
11118.94 512
11119.93 569
11120.93 526
11121.92 473
11122.92 491
11123.92 515
11124.91 566
11125.91 584
11126.90 531
11127.90 513
11128.90 536
11129.89 497
11130.89 518
11131.89 516
11132.88 547
11133.88 558
11134.87 550
11135.87 516
11136.87 531
11137.86 557
11138.86 603
11139.86 537
11140.85 530
11141.85 525
11142.85 517
11143.84 544
11144.84 501
11145.84 514
11146.84 572
11147.83 550
11148.83 548
11149.83 538
11150.82 526
11151.82 548
11152.82 485
11153.82 504
11154.81 543
11155.81 502
11156.81 462
11157.80 509
11158.80 501
11159.80 525
11160.80 460
11161.79 520
11162.79 531
11163.79 502
11164.79 467
11165.79 478
11166.78 507
11167.78 501
11168.78 507
11169.78 506
11170.78 540
11171.77 521
11172.77 536
11173.77 538
11174.77 513
11175.77 496
11176.76 463
11177.76 463
11178.76 505
11179.76 501
11180.76 489
11181.76 470
11182.76 490
11183.75 525
11184.75 500
11185.75 571
11186.75 530
11187.75 456
11188.75 483
11189.75 456
11190.75 497
11191.74 466
11192.74 502
11193.74 530
11194.74 519
11195.74 464
11196.74 520
11197.74 539
11198.74 533
11199.74 562
11200.74 529
11201.74 509
11202.74 532
11203.74 494
11204.74 491
11205.73 497
11206.73 514
11207.73 522
11208.73 532
11209.73 511
11210.73 544
11211.73 523
11212.73 522
11213.73 506
11214.73 500
11215.73 528
11216.73 449
11217.73 538
11218.73 533
11219.73 517
11220.73 563
11221.73 524
11222.73 489
11223.74 524
11224.74 503
11225.74 490
11226.74 491
11227.74 496
11228.74 525
11229.74 588
11230.74 531
11231.74 505
11232.74 506
11233.74 554
11234.74 496
11235.74 488
11236.74 540
11237.75 550
11238.75 508
11239.75 482
11240.75 546
11241.75 551
11242.75 534
11243.75 515
11244.75 596
11245.76 535
11246.76 526
11247.76 536
11248.76 530
11249.76 588
11250.76 542
11251.76 537
11252.77 577
11253.77 533
11254.77 536
11255.77 525
11256.77 563
11257.78 505
11258.78 551
11259.78 556
11260.78 571
11261.78 578
11262.79 546
11263.79 527
11264.79 568
11265.79 611
11266.79 634
11267.80 594
11268.80 567
11269.80 584
11270.80 663
11271.81 668
11272.81 648
11273.81 640
11274.81 602
11275.82 574
11276.82 563
11277.82 624
11278.83 535
11279.83 550
11280.83 529
11281.83 545
11282.84 510
11283.84 517
11284.84 488
11285.85 512
11286.85 560
11287.85 595
11288.86 528
11289.86 508
11290.86 526
11291.87 449
11292.87 514
11293.87 508
11294.88 513
11295.88 520
11296.89 561
11297.89 519
11298.89 501
11299.90 499
11300.90 497
11301.90 523
11302.91 507
11303.91 531
11304.92 455
11305.92 511
11306.92 504
11307.93 541
11308.93 492
11309.94 520
11310.94 519
11311.95 541
11312.95 484
11313.95 477
11314.96 552
11315.96 509
11316.97 594
11317.97 587
11318.98 510
11319.98 540
11320.99 545
11321.99 504
11323.00 463
11324.00 522
11325.01 503
11326.01 489
11327.02 496
11328.02 556
11329.03 519
11330.03 468
11331.04 550
11332.04 491
11333.05 533
11334.05 570
11335.06 554
11336.06 557
11337.07 573
11338.07 631
11339.08 648
11340.09 617
11341.09 596
11342.10 624
11343.10 609
11344.11 592
11345.11 532
11346.12 548
11347.13 601
11348.13 530
11349.14 565
11350.14 498
11351.15 474
11352.16 486
11353.16 498
11354.17 520
11355.17 480
11356.18 552
11357.19 547
11358.19 540
11359.20 535
11360.21 497
11361.21 501
11362.22 489
11363.23 515
11364.23 497
11365.24 477
11366.25 486
11367.25 504
11368.26 451
11369.27 446
11370.27 480
11371.28 511
11372.29 419
11373.29 471
11374.30 500
11375.31 520
11376.32 493
11377.32 481
11378.33 478
11379.34 465
11380.35 489
11381.35 457
11382.36 422
11383.37 466
11384.38 510
11385.38 491
11386.39 512
11387.40 518
11388.41 457
11389.41 496
11390.42 519
11391.43 444
11392.44 441
11393.45 458
11394.45 477
11395.46 461
11396.47 471
11397.48 466
11398.49 517
11399.49 492
11400.50 484
11401.51 479
11402.52 515
11403.53 496
11404.54 480
11405.54 530
11406.55 500
11407.56 442
11408.57 496
11409.58 476
11410.59 501
11411.60 461
11412.61 503
11413.61 520
11414.62 562
11415.63 526
11416.64 461
11417.65 488
11418.66 471
11419.67 518
11420.68 552
11421.69 573
11422.70 560
11423.71 485
11424.71 445
11425.72 480
11426.73 497
11427.74 506
11428.75 514
11429.76 513
11430.77 532
11431.78 570
11432.79 577
11433.80 558
11434.81 562
11435.82 503
11436.83 508
11437.84 513
11438.85 533
11439.86 504
11440.87 541
11441.88 535
11442.89 498
11443.90 519
11444.91 488
11445.92 480
11446.93 478
11447.94 515
11448.95 496
11449.96 560
11450.97 537
11451.98 527
11452.99 515
11454.01 520
11455.02 547
11456.03 558
11457.04 529
11458.05 563
11459.06 560
11460.07 502
11461.08 488
11462.09 496
11463.10 549
11464.11 515
11465.13 499
11466.14 534
11467.15 537
11468.16 549
11469.17 587
11470.18 549
11471.19 558
11472.20 585
11473.22 528
11474.23 491
11475.24 455
11476.25 539
11477.26 544
11478.27 539
11479.29 562
11480.30 593
11481.31 585
11482.32 560
11483.33 565
11484.35 551
11485.36 579
11486.37 556
11487.38 552
11488.39 551
11489.41 555
11490.42 576
11491.43 604
11492.44 545
11493.46 599
11494.47 663
11495.48 588
11496.49 576
11497.51 570
11498.52 547
11499.53 645
11500.54 637
11501.56 617
11502.57 698
11503.58 644
11504.59 608
11505.61 612
11506.62 639
11507.63 661
11508.65 663
11509.66 663
11510.67 665
11511.69 684
11512.70 624
11513.71 663
11514.73 673
11515.74 665
11516.75 743
11517.77 710
11518.78 819
11519.79 808
11520.81 817
11521.82 845
11522.83 856
11523.85 817
11524.86 868
11525.88 860
11526.89 894
11527.90 899
11528.92 931
11529.93 982
11530.95 944
11531.96 1070
11532.97 1232
11533.99 1240
11535.00 1410
11536.02 1554
11537.03 1599
11538.05 1665
11539.06 1742
11540.07 1743
11541.09 1710
11542.10 1551
11543.12 1545
11544.13 1309
11545.15 1240
11546.16 1147
11547.18 1005
11548.19 946
11549.21 821
11550.22 754
11551.24 741
11552.25 756
11553.27 746
11554.28 740
11555.30 694
11556.31 735
11557.33 758
11558.34 660
11559.36 674
11560.37 661
11561.39 701
11562.40 709
11563.42 673
11564.43 667
11565.45 632
11566.47 676
11567.48 668
11568.50 679
11569.51 658
11570.53 709
11571.54 692
11572.56 666
11573.58 677
11574.59 720
11575.61 761
11576.62 736
11577.64 710
11578.66 756
11579.67 707
11580.69 712
11581.70 708
11582.72 689
11583.74 621
11584.75 647
11585.77 617
11586.79 647
11587.80 624
11588.82 614
11589.84 668
11590.85 590
11591.87 629
11592.89 677
11593.90 671
11594.92 730
11595.94 790
11596.95 729
11597.97 842
11598.99 902
11600.01 875
11601.02 871
11602.04 825
11603.06 844
11604.07 744
11605.09 683
11606.11 721
11607.13 670
11608.14 650
11609.16 663
11610.18 681
11611.20 685
11612.21 718
11613.23 695
11614.25 710
11615.27 625
11616.29 595
11617.30 651
11618.32 659
11619.34 642
11620.36 666
11621.38 623
11622.39 612
11623.41 623
11624.43 626
11625.45 622
11626.47 630
11627.48 630
11628.50 616
11629.52 556
11630.54 585
11631.56 600
11632.58 574
11633.59 628
11634.61 627
11635.63 593
11636.65 578
11637.67 539
11638.69 605
11639.71 559
11640.73 569
11641.75 568
11642.76 568
11643.78 595
11644.80 547
11645.82 594
11646.84 581
11647.86 553
11648.88 519
11649.90 530
11650.92 569
11651.94 538
11652.96 544
11653.98 497
11655.00 550
11656.01 550
11657.03 564
11658.05 521
11659.07 497
11660.09 532
11661.11 523
11662.13 534
11663.15 550
11664.17 529
11665.19 474
11666.21 504
11667.23 527
11668.25 522
11669.27 500
11670.29 497
11671.31 477
11672.33 524
11673.35 510
11674.37 512
11675.39 464
11676.42 493
11677.44 529
11678.46 473
11679.48 491
11680.50 481
11681.52 562
11682.54 538
11683.56 519
11684.58 488
11685.60 459
11686.62 512
11687.64 508
11688.66 459
11689.69 493
11690.71 517
11691.73 535
11692.75 520
11693.77 460
11694.79 485
11695.81 485
11696.83 476
11697.85 451
11698.88 464
11699.90 441
11700.92 483
11701.94 503
11702.96 556
11703.98 528
11705.01 484
11706.03 461
11707.05 483
11708.07 433
11709.09 452
11710.12 466
11711.14 484
11712.16 467
11713.18 444
11714.20 479
11715.23 494
11716.25 426
11717.27 418
11718.29 427
11719.31 438
11720.34 440
11721.36 436
11722.38 415
11723.40 452
11724.43 473
11725.45 468
11726.47 430
11727.49 461
11728.52 433
11729.54 468
11730.56 523
11731.59 465
11732.61 460
11733.63 478
11734.65 437
11735.68 447
11736.70 507
11737.72 428
11738.75 421
11739.77 449
11740.79 468
11741.82 452
11742.84 439
11743.86 446
11744.89 451
11745.91 469
11746.93 421
11747.96 459
11748.98 455
11750.01 466
11751.03 495
11752.05 537
11753.08 526
11754.10 540
11755.12 464
11756.15 423
11757.17 480
11758.20 493
11759.22 464
11760.24 483
11761.27 448
11762.29 445
11763.32 487
11764.34 488
11765.37 506
11766.39 491
11767.41 475
11768.44 483
11769.46 490
11770.49 446
11771.51 452
11772.54 465
11773.56 474
11774.59 469
11775.61 498
11776.64 496
11777.66 481
11778.69 487
11779.71 470
11780.74 452
11781.76 475
11782.79 429
11783.81 441
11784.84 459
11785.86 477
11786.89 468
11787.91 494
11788.94 513
11789.96 448
11790.99 496
11792.01 509
11793.04 461
11794.07 463
11795.09 443
11796.12 474
11797.14 441
11798.17 463
11799.19 511
11800.22 495
11801.25 438
11802.27 478
11803.30 491
11804.32 448
11805.35 423
11806.38 441
11807.40 522
11808.43 527
11809.45 493
11810.48 502
11811.51 510
11812.53 572
11813.56 491
11814.59 462
11815.61 547
11816.64 560
11817.67 473
11818.69 499
11819.72 482
11820.75 495
11821.77 531
11822.80 518
11823.83 491
11824.85 508
11825.88 517
11826.91 542
11827.94 527
11828.96 538
11829.99 542
11831.02 572
11832.04 607
11833.07 576
11834.10 562
11835.13 531
11836.15 522
11837.18 541
11838.21 540
11839.24 571
11840.26 592
11841.29 542
11842.32 583
11843.35 561
11844.37 542
11845.40 635
11846.43 577
11847.46 530
11848.49 546
11849.51 521
11850.54 585
11851.57 572
11852.60 587
11853.63 596
11854.65 588
11855.68 603
11856.71 610
11857.74 629
11858.77 647
11859.80 624
11860.83 613
11861.85 637
11862.88 634
11863.91 628
11864.94 622
11865.97 578
11867.00 594
11868.03 632
11869.05 628
11870.08 596
11871.11 626
11872.14 599
11873.17 655
11874.20 638
11875.23 643
11876.26 646
11877.29 694
11878.32 693
11879.35 706
11880.38 703
11881.40 657
11882.43 739
11883.46 744
11884.49 719
11885.52 758
11886.55 841
11887.58 769
11888.61 734
11889.64 767
11890.67 796
11891.70 761
11892.73 760
11893.76 789
11894.79 764
11895.82 823
11896.85 887
11897.88 916
11898.91 959
11899.94 979
11900.97 1021
11902.00 1030
11903.03 1125
11904.06 1011
11905.09 1035
11906.12 1044
11907.15 1012
11908.18 930
11909.22 899
11910.25 891
11911.28 936
11912.31 899
11913.34 855
11914.37 884
11915.40 927
11916.43 867
11917.46 818
11918.49 842
11919.52 879
11920.55 821
11921.59 880
11922.62 864
11923.65 880
11924.68 946
11925.71 992
11926.74 1045
11927.77 1190
11928.81 1292
11929.84 1274
11930.87 1182
11931.90 1286
11932.93 1303
11933.96 1214
11935.00 1132
11936.03 1030
11937.06 1057
11938.09 972
11939.12 896
11940.15 895
11941.19 947
11942.22 857
11943.25 755
11944.28 818
11945.31 785
11946.35 750
11947.38 750
11948.41 700
11949.44 745
11950.48 767
11951.51 738
11952.54 688
11953.57 731
11954.61 769
11955.64 714
11956.67 747
11957.70 728
11958.74 782
11959.77 788
11960.80 736
11961.84 768
11962.87 706
11963.90 737
11964.93 738
11965.97 728
11967.00 746
11968.03 778
11969.07 736
11970.10 768
11971.13 764
11972.17 698
11973.20 750
11974.23 846
11975.27 757
11976.30 734
11977.33 720
11978.37 688
11979.40 659
11980.44 758
11981.47 706
11982.50 681
11983.54 766
11984.57 718
11985.60 784
11986.64 768
11987.67 738
11988.71 738
11989.74 768
11990.77 736
11991.81 756
11992.84 779
11993.88 765
11994.91 784
11995.95 774
11996.98 744
11998.02 805
11999.05 790
12000.08 724
12001.12 770
12002.15 768
12003.19 830
12004.22 785
12005.26 836
12006.29 776
12007.33 824
12008.36 882
12009.40 839
12010.43 805
12011.47 805
12012.50 899
12013.54 904
12014.57 882
12015.61 875
12016.64 812
12017.68 919
12018.71 849
12019.75 818
12020.78 818
12021.82 834
12022.86 856
12023.89 886
12024.93 888
12025.96 883
12027.00 866
12028.03 827
12029.07 799
12030.11 842
12031.14 851
12032.18 878
12033.21 854
12034.25 849
12035.29 892
12036.32 862
12037.36 844
12038.39 817
12039.43 809
12040.47 848
12041.50 838
12042.54 889
12043.58 935
12044.61 914
12045.65 851
12046.69 923
12047.72 879
12048.76 945
12049.80 975
12050.83 966
12051.87 979
12052.91 956
12053.94 957
12054.98 993
12056.02 1065
12057.05 1017
12058.09 1020
12059.13 1062
12060.16 935
12061.20 992
12062.24 956
12063.28 874
12064.31 896
12065.35 892
12066.39 827
12067.43 810
12068.46 856
12069.50 853
12070.54 807
12071.58 788
12072.61 832
12073.65 838
12074.69 836
12075.73 862
12076.76 840
12077.80 855
12078.84 882
12079.88 822
12080.92 759
12081.95 755
12082.99 837
12084.03 848
12085.07 864
12086.11 854
12087.15 723
12088.18 846
12089.22 879
12090.26 876
12091.30 880
12092.34 896
12093.38 875
12094.42 946
12095.45 865
12096.49 885
12097.53 977
12098.57 1005
12099.61 1007
12100.65 1009
12101.69 1097
12102.73 1042
12103.76 1034
12104.80 1033
12105.84 1043
12106.88 1014
12107.92 953
12108.96 879
12110.00 796
12111.04 791
12112.08 763
12113.12 772
12114.16 722
12115.20 679
12116.24 738
12117.28 690
12118.32 696
12119.36 703
12120.40 682
12121.44 706
12122.47 699
12123.51 642
12124.55 674
12125.59 642
12126.63 629
12127.67 633
12128.71 674
12129.76 663
12130.80 668
12131.84 643
12132.88 631
12133.92 617
12134.96 653
12136.00 649
12137.04 651
12138.08 633
12139.12 656
12140.16 668
12141.20 712
12142.24 688
12143.28 625
12144.32 628
12145.36 632
12146.40 628
12147.44 599
12148.49 570
12149.53 648
12150.57 600
12151.61 632
12152.65 629
12153.69 594
12154.73 628
12155.77 610
12156.81 557
12157.86 548
12158.90 551
12159.94 593
12160.98 578
12162.02 542
12163.06 599
12164.10 593
12165.15 575
12166.19 575
12167.23 535
12168.27 558
12169.31 523
12170.36 568
12171.40 587
12172.44 583
12173.48 590
12174.52 563
12175.57 550
12176.61 636
12177.65 553
12178.69 533
12179.73 542
12180.78 590
12181.82 569
12182.86 589
12183.90 583
12184.95 570
12185.99 569
12187.03 555
12188.07 547
12189.12 524
12190.16 550
12191.20 572
12192.25 555
12193.29 494
12194.33 475
12195.37 529
12196.42 540
12197.46 502
12198.50 512
12199.55 537
12200.59 557
12201.63 569
12202.68 527
12203.72 555
12204.76 567
12205.81 512
12206.85 515
12207.89 502
12208.94 525
12209.98 494
12211.02 517
12212.07 529
12213.11 492
12214.16 479
12215.20 545
12216.24 519
12217.29 492
12218.33 495
12219.37 531
12220.42 534
12221.46 485
12222.51 535
12223.55 500
12224.60 533
12225.64 543
12226.68 510
12227.73 429
12228.77 468
12229.82 499
12230.86 490
12231.91 543
12232.95 502
12234.00 491
12235.04 492
12236.08 490
12237.13 529
12238.17 495
12239.22 488
12240.26 510
12241.31 499
12242.35 516
12243.40 504
12244.44 476
12245.49 491
12246.53 498
12247.58 515
12248.62 484
12249.67 514
12250.72 495
12251.76 446
12252.81 487
12253.85 472
12254.90 424
12255.94 486
12256.99 478
12258.03 503
12259.08 468
12260.13 464
12261.17 455
12262.22 412
12263.26 458
12264.31 460
12265.35 483
12266.40 455
12267.45 474
12268.49 457
12269.54 400
12270.59 457
12271.63 405
12272.68 451
12273.72 427
12274.77 428
12275.82 460
12276.86 461
12277.91 420
12278.96 419
12280.00 445
12281.05 436
12282.10 387
12283.14 421
12284.19 430
12285.24 436
12286.28 457
12287.33 432
12288.38 445
12289.42 444
12290.47 435
12291.52 475
12292.57 453
12293.61 468
12294.66 461
12295.71 444
12296.75 433
12297.80 431
12298.85 393
12299.90 462
12300.94 437
12301.99 440
12303.04 394
12304.09 407
12305.13 440
12306.18 430
12307.23 420
12308.28 407
12309.33 397
12310.37 386
12311.42 410
12312.47 402
12313.52 425
12314.57 412
12315.61 355
12316.66 397
12317.71 408
12318.76 409
12319.81 377
12320.85 402
12321.90 438
12322.95 437
12324.00 369
12325.05 337
12326.10 390
12327.15 382
12328.19 372
12329.24 378
12330.29 355
12331.34 363
12332.39 356
12333.44 385
12334.49 389
12335.54 418
12336.59 416
12337.63 394
12338.68 442
12339.73 388
12340.78 386
12341.83 411
12342.88 368
12343.93 391
12344.98 389
12346.03 372
12347.08 445
12348.13 426
12349.18 417
12350.23 417
12351.28 436
12352.33 398
12353.38 413
12354.43 401
12355.48 451
12356.52 417
12357.57 429
12358.62 434
12359.67 413
12360.72 433
12361.77 424
12362.82 423
12363.88 389
12364.93 359
12365.98 358
12367.03 384
12368.08 401
12369.13 416
12370.18 441
12371.23 428
12372.28 419
12373.33 442
12374.38 446
12375.43 370
12376.48 399
12377.53 439
12378.58 426
12379.63 420
12380.68 368
12381.73 419
12382.79 372
12383.84 385
12384.89 391
12385.94 396
12386.99 414
12388.04 376
12389.09 412
12390.14 393
12391.20 390
12392.25 406
12393.30 386
12394.35 365
12395.40 430
12396.45 429
12397.50 420
12398.56 399
12399.61 404
12400.66 413
12401.71 418
12402.76 393
12403.81 418
12404.87 413
12405.92 398
12406.97 422
12408.02 414
12409.07 436
12410.13 433
12411.18 399
12412.23 416
12413.28 405
12414.34 396
12415.39 366
12416.44 378
12417.49 404
12418.55 451
12419.60 391
12420.65 380
12421.70 406
12422.76 428
12423.81 454
12424.86 458
12425.91 446
12426.97 452
12428.02 456
12429.07 416
12430.13 411
12431.18 410
12432.23 446
12433.29 419
12434.34 443
12435.39 412
12436.44 399
12437.50 425
12438.55 404
12439.61 408
12440.66 408
12441.71 411
12442.77 414
12443.82 451
12444.87 463
12445.93 422
12446.98 450
12448.03 475
12449.09 443
12450.14 398
12451.20 435
12452.25 433
12453.30 416
12454.36 426
12455.41 444
12456.47 466
12457.52 462
12458.57 459
12459.63 438
12460.68 466
12461.74 472
12462.79 502
12463.85 495
12464.90 505
12465.95 504
12467.01 455
12468.06 489
12469.12 568
12470.17 551
12471.23 611
12472.28 633
12473.34 694
12474.39 732
12475.45 749
12476.50 801
12477.56 787
12478.61 777
12479.67 683
12480.72 677
12481.78 661
12482.83 637
12483.89 684
12484.94 643
12486.00 553
12487.05 506
12488.11 540
12489.17 480
12490.22 474
12491.28 489
12492.33 515
12493.39 493
12494.44 459
12495.50 483
12496.55 451
12497.61 426
12498.67 433
12499.72 488
12500.78 464
12501.83 455
12502.89 428
12503.95 452
12505.00 457
12506.06 456
12507.12 531
12508.17 448
12509.23 458
12510.28 430
12511.34 450
12512.40 497
12513.45 512
12514.51 519
12515.57 556
12516.62 468
12517.68 510
12518.74 501
12519.79 462
12520.85 439
12521.91 467
12522.96 420
12524.02 455
12525.08 482
12526.14 485
12527.19 474
12528.25 493
12529.31 514
12530.36 468
12531.42 423
12532.48 476
12533.54 452
12534.59 489
12535.65 470
12536.71 406
12537.77 390
12538.82 431
12539.88 463
12540.94 476
12542.00 454
12543.05 490
12544.11 519
12545.17 563
12546.23 544
12547.29 509
12548.34 556
12549.40 560
12550.46 590
12551.52 580
12552.58 601
12553.64 538
12554.69 580
12555.75 585
12556.81 580
12557.87 622
12558.93 534
12559.99 522
12561.04 545
12562.10 501
12563.16 581
12564.22 488
12565.28 467
12566.34 503
12567.40 483
12568.45 484
12569.51 499
12570.57 550
12571.63 511
12572.69 462
12573.75 496
12574.81 490
12575.87 500
12576.93 472
12577.99 491
12579.05 469
12580.11 496
12581.16 480
12582.22 471
12583.28 496
12584.34 467
12585.40 527
12586.46 517
12587.52 496
12588.58 505
12589.64 479
12590.70 512
12591.76 474
12592.82 469
12593.88 479
12594.94 525
12596.00 460
12597.06 430
12598.12 478
12599.18 452
12600.24 442
12601.30 461
12602.36 474
12603.42 436
12604.48 449
12605.54 522
12606.60 449
12607.66 476
12608.72 454
12609.79 482
12610.85 509
12611.91 525
12612.97 503
12614.03 476
12615.09 526
12616.15 525
12617.21 547
12618.27 521
12619.33 556
12620.39 527
12621.45 498
12622.52 549
12623.58 499
12624.64 548
12625.70 611
12626.76 616
12627.82 637
12628.88 595
12629.95 567
12631.01 541
12632.07 561
12633.13 544
12634.19 543
12635.25 512
12636.31 538
12637.38 587
12638.44 541
12639.50 483
12640.56 492
12641.62 483
12642.69 489
12643.75 490
12644.81 498
12645.87 449
12646.93 461
12648.00 513
12649.06 479
12650.12 442
12651.18 468
12652.25 456
12653.31 522
12654.37 435
12655.43 447
12656.50 491
12657.56 469
12658.62 451
12659.68 450
12660.75 473
12661.81 477
12662.87 494
12663.94 458
12665.00 450
12666.06 483
12667.12 502
12668.19 465
12669.25 486
12670.31 442
12671.38 433
12672.44 490
12673.50 503
12674.57 469
12675.63 417
12676.69 478
12677.76 492
12678.82 486
12679.88 472
12680.95 484
12682.01 473
12683.07 486
12684.14 439
12685.20 479
12686.27 426
12687.33 451
12688.39 480
12689.46 511
12690.52 543
12691.59 493
12692.65 502
12693.71 497
12694.78 472
12695.84 486
12696.91 510
12697.97 566
12699.04 520
12700.10 532
12701.16 514
12702.23 524
12703.29 512
12704.36 484
12705.42 538
12706.49 568
12707.55 488
12708.62 452
12709.68 478
12710.75 488
12711.81 516
12712.88 509
12713.94 509
12715.01 553
12716.07 552
12717.14 525
12718.20 502
12719.27 490
12720.33 538
12721.40 486
12722.46 509
12723.53 499
12724.59 501
12725.66 498
12726.72 508
12727.79 520
12728.86 504
12729.92 522
12730.99 554
12732.05 507
12733.12 574
12734.18 558
12735.25 566
12736.32 522
12737.38 515
12738.45 556
12739.51 585
12740.58 528
12741.65 488
12742.71 493
12743.78 482
12744.85 498
12745.91 480
12746.98 490
12748.04 446
12749.11 461
12750.18 476
12751.24 459
12752.31 471
12753.38 510
12754.44 479
12755.51 493
12756.58 515
12757.64 504
12758.71 549
12759.78 512
12760.85 494
12761.91 488
12762.98 461
12764.05 536
12765.11 456
12766.18 466
12767.25 480
12768.32 438
12769.38 457
12770.45 462
12771.52 462
12772.58 436
12773.65 479
12774.72 422
12775.79 474
12776.86 394
12777.92 466
12778.99 463
12780.06 470
12781.13 429
12782.19 434
12783.26 424
12784.33 399
12785.40 407
12786.47 409
12787.53 455
12788.60 394
12789.67 436
12790.74 456
12791.81 443
12792.87 465
12793.94 446
12795.01 424
12796.08 423
12797.15 408
12798.22 420
12799.29 431
12800.35 447
12801.42 418
12802.49 436
12803.56 423
12804.63 411
12805.70 421
12806.77 442
12807.84 437
12808.90 401
12809.97 476
12811.04 460
12812.11 442
12813.18 466
12814.25 443
12815.32 441
12816.39 435
12817.46 471
12818.53 419
12819.60 429
12820.67 427
12821.74 466
12822.81 412
12823.88 433
12824.94 432
12826.01 473
12827.08 487
12828.15 430
12829.22 396
12830.29 426
12831.36 443
12832.43 430
12833.50 440
12834.57 456
12835.64 460
12836.71 395
12837.78 423
12838.85 404
12839.92 386
12840.99 407
12842.07 399
12843.14 390
12844.21 398
12845.28 368
12846.35 360
12847.42 393
12848.49 383
12849.56 388
12850.63 404
12851.70 412
12852.77 388
12853.84 351
12854.91 355
12855.98 371
12857.06 351
12858.13 364
12859.20 386
12860.27 351
12861.34 341
12862.41 381
12863.48 373
12864.55 429
12865.62 375
12866.70 375
12867.77 350
12868.84 392
12869.91 366
12870.98 373
12872.05 386
12873.13 352
12874.20 340
12875.27 396
12876.34 348
12877.41 369
12878.48 376
12879.56 390
12880.63 390
12881.70 348
12882.77 341
12883.84 300
12884.92 321
12885.99 322
12887.06 353
12888.13 350
12889.21 367
12890.28 355
12891.35 345
12892.42 359
12893.50 362
12894.57 302
12895.64 321
12896.71 351
12897.79 352
12898.86 362
12899.93 346
12901.00 384
12902.08 376
12903.15 332
12904.22 321
12905.30 333
12906.37 319
12907.44 333
12908.52 327
12909.59 320
12910.66 334
12911.73 369
12912.81 333
12913.88 298
12914.96 333
12916.03 277
12917.10 328
12918.18 313
12919.25 295
12920.32 314
12921.40 323
12922.47 351
12923.54 322
12924.62 321
12925.69 330
12926.77 358
12927.84 352
12928.91 335
12929.99 319
12931.06 312
12932.14 342
12933.21 330
12934.28 340
12935.36 305
12936.43 303
12937.51 335
12938.58 339
12939.66 317
12940.73 296
12941.80 359
12942.88 328
12943.95 365
12945.03 338
12946.10 344
12947.18 322
12948.25 329
12949.33 295
12950.40 321
12951.48 334
12952.55 329
12953.63 314
12954.70 303
12955.78 316
12956.85 314
12957.93 306
12959.00 329
12960.08 309
12961.15 317
12962.23 364
12963.30 312
12964.38 298
12965.46 317
12966.53 351
12967.61 344
12968.68 315
12969.76 352
12970.83 300
12971.91 279
12972.99 348
12974.06 330
12975.14 316
12976.21 358
12977.29 352
12978.37 299
12979.44 321
12980.52 306
12981.59 338
12982.67 323
12983.75 337
12984.82 327
12985.90 273
12986.98 301
12988.05 290
12989.13 312
12990.20 333
12991.28 334
12992.36 314
12993.43 364
12994.51 336
12995.59 284
12996.67 318
12997.74 319
12998.82 310
12999.90 317
13000.97 316
13002.05 324
13003.13 323
13004.20 372
13005.28 351
13006.36 287
13007.44 261
13008.51 314
13009.59 353
13010.67 311
13011.75 351
13012.82 319
13013.90 321
13014.98 342
13016.06 326
13017.13 322
13018.21 314
13019.29 318
13020.37 301
13021.44 300
13022.52 317
13023.60 323
13024.68 344
13025.76 361
13026.83 320
13027.91 352
13028.99 346
13030.07 357
13031.15 323
13032.23 297
13033.30 312
13034.38 355
13035.46 315
13036.54 326
13037.62 317
13038.70 319
13039.77 318
13040.85 318
13041.93 345
13043.01 324
13044.09 330
13045.17 359
13046.25 326
13047.33 393
13048.40 346
13049.48 313
13050.56 383
13051.64 312
13052.72 309
13053.80 335
13054.88 336
13055.96 325
13057.04 332
13058.12 338
13059.20 301
13060.28 299
13061.36 300
13062.44 293
13063.51 341
13064.59 335
13065.67 339
13066.75 325
13067.83 338
13068.91 344
13069.99 357
13071.07 321
13072.15 328
13073.23 326
13074.31 306
13075.39 310
13076.47 345
13077.55 370
13078.63 316
13079.71 305
13080.79 336
13081.87 329
13082.96 347
13084.04 324
13085.12 299
13086.20 329
13087.28 328
13088.36 353
13089.44 356
13090.52 317
13091.60 310
13092.68 306
13093.76 334
13094.84 325
13095.92 335
13097.00 336
13098.09 320
13099.17 348
13100.25 329
13101.33 320
13102.41 341
13103.49 300
13104.57 291
13105.65 328
13106.74 305
13107.82 340
13108.90 338
13109.98 341
13111.06 328
13112.14 313
13113.22 329
13114.31 379
13115.39 332
13116.47 320
13117.55 336
13118.63 353
13119.72 342
13120.80 372
13121.88 348
13122.96 346
13124.04 334
13125.13 334
13126.21 317
13127.29 313
13128.37 341
13129.45 322
13130.54 327
13131.62 354
13132.70 334
13133.78 320
13134.87 351
13135.95 369
13137.03 319
13138.11 320
13139.20 326
13140.28 329
13141.36 303
13142.45 359
13143.53 360
13144.61 347
13145.69 346
13146.78 377
13147.86 344
13148.94 344
13150.03 348
13151.11 333
13152.19 348
13153.28 356
13154.36 362
13155.44 339
13156.53 374
13157.61 323
13158.69 327
13159.78 323
13160.86 352
13161.94 373
13163.03 350
13164.11 367
13165.20 352
13166.28 325
13167.36 331
13168.45 325
13169.53 339
13170.62 342
13171.70 342
13172.78 371
13173.87 332
13174.95 346
13176.04 308
13177.12 307
13178.21 323
13179.29 326
13180.37 339
13181.46 397
13182.54 347
13183.63 341
13184.71 328
13185.80 370
13186.88 341
13187.97 321
13189.05 374
13190.14 414
13191.22 402
13192.31 332
13193.39 378
13194.48 394
13195.56 390
13196.65 372
13197.73 386
13198.82 332
13199.90 365
13200.99 377
13202.07 361
13203.16 400
13204.24 323
13205.33 332
13206.41 331
13207.50 343
13208.58 365
13209.67 385
13210.76 357
13211.84 368
13212.93 379
13214.01 365
13215.10 416
13216.19 386
13217.27 355
13218.36 370
13219.44 419
13220.53 409
13221.62 440
13222.70 399
13223.79 398
13224.87 378
13225.96 365
13227.05 387
13228.13 360
13229.22 361
13230.31 371
13231.39 403
13232.48 363
13233.57 389
13234.65 435
13235.74 437
13236.83 413
13237.91 395
13239.00 402
13240.09 440
13241.17 401
13242.26 413
13243.35 402
13244.43 396
13245.52 411
13246.61 379
13247.70 351
13248.78 370
13249.87 387
13250.96 435
13252.05 391
13253.13 375
13254.22 422
13255.31 458
13256.39 445
13257.48 411
13258.57 410
13259.66 431
13260.75 417
13261.83 417
13262.92 441
13264.01 419
13265.10 448
13266.19 475
13267.27 492
13268.36 438
13269.45 434
13270.54 459
13271.63 460
13272.71 469
13273.80 459
13274.89 470
13275.98 445
13277.07 456
13278.16 481
13279.24 539
13280.33 492
13281.42 440
13282.51 459
13283.60 459
13284.69 464
13285.78 450
13286.86 468
13287.95 437
13289.04 453
13290.13 468
13291.22 517
13292.31 546
13293.40 502
13294.49 536
13295.58 586
13296.67 529
13297.76 504
13298.84 518
13299.93 496
13301.02 526
13302.11 588
13303.20 598
13304.29 536
13305.38 522
13306.47 525
13307.56 531
13308.65 533
13309.74 537
13310.83 559
13311.92 584
13313.01 539
13314.10 548
13315.19 593
13316.28 605
13317.37 569
13318.46 539
13319.55 611
13320.64 576
13321.73 563
13322.82 603
13323.91 591
13325.00 554
13326.09 583
13327.18 586
13328.27 569
13329.36 597
13330.45 588
13331.54 522
13332.64 586
13333.73 652
13334.82 664
13335.91 599
13337.00 600
13338.09 650
13339.18 615
13340.27 666
13341.36 675
13342.45 645
13343.54 612
13344.64 608
13345.73 555
13346.82 660
13347.91 616
13349.00 617
13350.09 626
13351.18 668
13352.28 650
13353.37 579
13354.46 614
13355.55 624
13356.64 656
13357.73 618
13358.83 678
13359.92 714
13361.01 706
13362.10 683
13363.19 699
13364.29 665
13365.38 671
13366.47 747
13367.56 753
13368.65 775
13369.75 759
13370.84 750
13371.93 696
13373.02 755
13374.12 715
13375.21 674
13376.30 628
13377.39 606
13378.49 641
13379.58 634
13380.67 565
13381.76 600
13382.86 597
13383.95 587
13385.04 544
13386.13 570
13387.23 582
13388.32 548
13389.41 522
13390.51 529
13391.60 527
13392.69 559
13393.79 555
13394.88 575
13395.97 555
13397.07 549
13398.16 570
13399.25 559
13400.35 524
13401.44 530
13402.53 519
13403.63 555
13404.72 542
13405.81 623
13406.91 591
13408.00 539
13409.10 585
13410.19 555
13411.28 479
13412.38 586
13413.47 600
13414.57 605
13415.66 581
13416.75 515
13417.85 587
13418.94 531
13420.04 576
13421.13 580
13422.22 527
13423.32 540
13424.41 558
13425.51 571
13426.60 553
13427.70 578
13428.79 549
13429.89 582
13430.98 596
13432.08 573
13433.17 549
13434.27 554
13435.36 538
13436.46 583
13437.55 602
13438.65 565
13439.74 565
13440.84 631
13441.93 573
13443.03 576
13444.12 597
13445.22 599
13446.31 544
13447.41 561
13448.50 571
13449.60 616
13450.69 634
13451.79 641
13452.89 615
13453.98 558
13455.08 658
13456.17 609
13457.27 586
13458.36 580
13459.46 604
13460.56 651
13461.65 650
13462.75 686
13463.84 647
13464.94 624
13466.04 727
13467.13 707
13468.23 690
13469.32 659
13470.42 689
13471.52 681
13472.61 633
13473.71 604
13474.81 597
13475.90 625
13477.00 634
13478.10 645
13479.19 653
13480.29 703
13481.39 635
13482.48 621
13483.58 679
13484.68 684
13485.77 640
13486.87 674
13487.97 628
13489.07 669
13490.16 713
13491.26 713
13492.36 730
13493.45 736
13494.55 687
13495.65 773
13496.75 808
13497.84 808
13498.94 810
13500.04 781
13501.14 845
13502.23 836
13503.33 833
13504.43 778
13505.53 773
13506.63 833
13507.72 740
13508.82 749
13509.92 745
13511.02 698
13512.12 703
13513.21 712
13514.31 734
13515.41 712
13516.51 684
13517.61 671
13518.70 685
13519.80 680
13520.90 646
13522.00 651
13523.10 672
13524.20 622
13525.30 673
13526.39 661
13527.49 649
13528.59 648
13529.69 658
13530.79 625
13531.89 577
13532.99 603
13534.09 627
13535.18 580
13536.28 634
13537.38 600
13538.48 643
13539.58 578
13540.68 593
13541.78 623
13542.88 583
13543.98 575
13545.08 550
13546.18 535
13547.28 540
13548.38 536
13549.48 481
13550.57 526
13551.67 556
13552.77 579
13553.87 552
13554.97 521
13556.07 559
13557.17 556
13558.27 512
13559.37 505
13560.47 551
13561.57 543
13562.67 519
13563.77 540
13564.87 524
13565.97 497
13567.07 507
13568.17 485
13569.28 471
13570.38 486
13571.48 444
13572.58 503
13573.68 510
13574.78 536
13575.88 481
13576.98 528
13578.08 541
13579.18 498
13580.28 502
13581.38 534
13582.48 535
13583.58 485
13584.69 502
13585.79 566
13586.89 575
13587.99 519
13589.09 495
13590.19 499
13591.29 544
13592.39 509
13593.49 502
13594.60 486
13595.70 526
13596.80 510
13597.90 470
13599.00 516
13600.10 499
13601.21 531
13602.31 540
13603.41 541
13604.51 520
13605.61 471
13606.71 512
13607.82 520
13608.92 541
13610.02 492
13611.12 522
13612.22 534
13613.33 490
13614.43 469
13615.53 532
13616.63 543
13617.74 510
13618.84 547
13619.94 520
13621.04 537
13622.15 562
13623.25 542
13624.35 552
13625.45 564
13626.56 478
13627.66 480
13628.76 496
13629.86 521
13630.97 512
13632.07 496
13633.17 505
13634.28 484
13635.38 547
13636.48 483
13637.59 511
13638.69 517
13639.79 530
13640.90 525
13642.00 524
13643.10 504
13644.21 524
13645.31 506
13646.41 541
13647.52 515
13648.62 517
13649.72 482
13650.83 502
13651.93 531
13653.03 513
13654.14 520
13655.24 535
13656.35 530
13657.45 504
13658.55 534
13659.66 549
13660.76 453
13661.87 518
13662.97 486
13664.07 506
13665.18 509
13666.28 534
13667.39 552
13668.49 553
13669.60 560
13670.70 523
13671.81 535
13672.91 553
13674.01 495
13675.12 539
13676.22 480
13677.33 490
13678.43 528
13679.54 487
13680.64 546
13681.75 522
13682.85 521
13683.96 498
13685.06 500
13686.17 508
13687.27 557
13688.38 522
13689.48 487
13690.59 469
13691.69 524
13692.80 544
13693.91 566
13695.01 555
13696.12 522
13697.22 510
13698.33 471
13699.43 520
13700.54 526
13701.64 510
13702.75 477
13703.86 552
13704.96 571
13706.07 553
13707.17 530
13708.28 541
13709.39 534
13710.49 512
13711.60 513
13712.70 539
13713.81 610
13714.92 592
13716.02 545
13717.13 529
13718.24 572
13719.34 604
13720.45 616
13721.56 622
13722.66 622
13723.77 609
13724.88 625
13725.98 683
13727.09 635
13728.20 619
13729.30 661
13730.41 627
13731.52 633
13732.62 634
13733.73 664
13734.84 652
13735.94 660
13737.05 628
13738.16 629
13739.27 656
13740.37 670
13741.48 664
13742.59 689
13743.70 631
13744.80 635
13745.91 655
13747.02 614
13748.13 650
13749.23 655
13750.34 668
13751.45 653
13752.56 721
13753.67 726
13754.77 700
13755.88 761
13756.99 769
13758.10 781
13759.21 802
13760.31 810
13761.42 778
13762.53 839
13763.64 836
13764.75 895
13765.85 860
13766.96 899
13768.07 962
13769.18 1038
13770.29 1001
13771.40 1021
13772.51 1017
13773.61 1128
13774.72 1133
13775.83 1115
13776.94 1109
13778.05 1059
13779.16 1013
13780.27 1017
13781.38 957
13782.48 900
13783.59 835
13784.70 808
13785.81 741
13786.92 766
13788.03 739
13789.14 695
13790.25 650
13791.36 701
13792.47 633
13793.58 607
13794.69 624
13795.80 657
13796.91 596
13798.02 601
13799.13 581
13800.24 631
13801.35 549
13802.45 580
13803.56 567
13804.67 595
13805.78 632
13806.89 571
13808.00 564
13809.11 612
13810.22 607
13811.34 604
13812.45 596
13813.56 564
13814.67 560
13815.78 603
13816.89 593
13818.00 584
13819.11 531
13820.22 561
13821.33 591
13822.44 569
13823.55 563
13824.66 569
13825.77 561
13826.88 577
13827.99 548
13829.10 495
13830.22 548
13831.33 531
13832.44 512
13833.55 534
13834.66 513
13835.77 521
13836.88 536
13837.99 572
13839.10 565
13840.22 571
13841.33 539
13842.44 546
13843.55 552
13844.66 523
13845.77 533
13846.88 577
13848.00 527
13849.11 510
13850.22 566
13851.33 528
13852.44 561
13853.56 602
13854.67 544
13855.78 527
13856.89 514
13858.00 568
13859.12 551
13860.23 520
13861.34 574
13862.45 562
13863.56 580
13864.68 531
13865.79 550
13866.90 616
13868.01 556
13869.13 542
13870.24 606
13871.35 580
13872.46 587
13873.58 588
13874.69 586
13875.80 615
13876.91 599
13878.03 566
13879.14 542
13880.25 577
13881.37 546
13882.48 557
13883.59 587
13884.71 610
13885.82 591
13886.93 590
13888.05 586
13889.16 628
13890.27 604
13891.39 652
13892.50 628
13893.61 665
13894.73 660
13895.84 661
13896.95 664
13898.07 577
13899.18 620
13900.29 584
13901.41 550
13902.52 646
13903.64 582
13904.75 550
13905.86 590
13906.98 551
13908.09 540
13909.21 541
13910.32 547
13911.43 500
13912.55 534
13913.66 541
13914.78 565
13915.89 534
13917.01 500
13918.12 501
13919.24 528
13920.35 511
13921.46 514
13922.58 543
13923.69 524
13924.81 529
13925.92 518
13927.04 518
13928.15 495
13929.27 515
13930.38 522
13931.50 530
13932.61 512
13933.73 495
13934.84 514
13935.96 498
13937.07 528
13938.19 504
13939.30 461
13940.42 513
13941.54 517
13942.65 543
13943.77 499
13944.88 514
13946.00 520
13947.11 503
13948.23 522
13949.34 514
13950.46 493
13951.58 488
13952.69 478
13953.81 486
13954.92 518
13956.04 536
13957.16 479
13958.27 467
13959.39 472
13960.50 466
13961.62 482
13962.74 485
13963.85 474
13964.97 487
13966.09 446
13967.20 483
13968.32 480
13969.44 469
13970.55 455
13971.67 455
13972.79 461
13973.90 504
13975.02 563
13976.14 542
13977.25 563
13978.37 494
13979.49 458
13980.60 450
13981.72 472
13982.84 528
13983.95 516
13985.07 466
13986.19 500
13987.31 520
13988.42 490
13989.54 516
13990.66 491
13991.78 524
13992.89 476
13994.01 483
13995.13 507
13996.25 541
13997.36 522
13998.48 542
13999.60 479
14000.72 495
14001.83 481
14002.95 530
14004.07 518
14005.19 554
14006.31 512
14007.42 546
14008.54 533
14009.66 500
14010.78 486
14011.90 462
14013.02 486
14014.13 480
14015.25 528
14016.37 468
14017.49 461
14018.61 530
14019.73 450
14020.84 499
14021.96 513
14023.08 524
14024.20 481
14025.32 451
14026.44 517
14027.56 525
14028.68 502
14029.80 514
14030.91 465
14032.03 510
14033.15 513
14034.27 479
14035.39 507
14036.51 496
14037.63 455
14038.75 526
14039.87 475
14040.99 484
14042.11 507
14043.23 493
14044.35 548
14045.47 547
14046.58 554
14047.70 545
14048.82 562
14049.94 540
14051.06 526
14052.18 569
14053.30 572
14054.42 576
14055.54 570
14056.66 550
14057.78 533
14058.90 602
14060.02 589
14061.14 556
14062.26 614
14063.38 629
14064.51 627
14065.63 608
14066.75 559
14067.87 647
14068.99 584
14070.11 638
14071.23 644
14072.35 678
14073.47 657
14074.59 651
14075.71 674
14076.83 680
14077.95 648
14079.07 701
14080.19 690
14081.32 691
14082.44 682
14083.56 702
14084.68 727
14085.80 680
14086.92 738
14088.04 685
14089.16 698
14090.29 725
14091.41 664
14092.53 784
14093.65 755
14094.77 695
14095.89 737
14097.01 715
14098.14 725
14099.26 732
14100.38 731
14101.50 745
14102.62 718
14103.75 690
14104.87 688
14105.99 659
14107.11 641
14108.23 675
14109.36 662
14110.48 674
14111.60 683
14112.72 634
14113.84 637
14114.97 644
14116.09 637
14117.21 576
14118.33 578
14119.46 612
14120.58 583
14121.70 599
14122.82 628
14123.95 574
14125.07 546
14126.19 615
14127.32 542
14128.44 541
14129.56 570
14130.68 588
14131.81 535
14132.93 624
14134.05 568
14135.18 561
14136.30 529
14137.42 540
14138.55 548
14139.67 534
14140.79 534
14141.92 539
14143.04 536
14144.16 577
14145.29 537
14146.41 535
14147.54 562
14148.66 534
14149.78 538
14150.91 496
14152.03 481
14153.15 539
14154.28 543
14155.40 501
14156.53 488
14157.65 557
14158.77 510
14159.90 502
14161.02 507
14162.15 571
14163.27 574
14164.40 501
14165.52 473
14166.64 489
14167.77 528
14168.89 542
14170.02 520
14171.14 528
14172.27 537
14173.39 521
14174.52 541
14175.64 537
14176.77 505
14177.89 522
14179.02 483
14180.14 473
14181.27 480
14182.39 502
14183.52 502
14184.64 529
14185.77 472
14186.89 459
14188.02 464
14189.14 514
14190.27 516
14191.39 483
14192.52 464
14193.64 492
14194.77 480
14195.90 497
14197.02 481
14198.15 460
14199.27 460
14200.40 482
14201.52 441
14202.65 492
14203.78 491
14204.90 468
14206.03 465
14207.15 514
14208.28 486
14209.41 501
14210.53 495
14211.66 430
14212.78 499
14213.91 446
14215.04 432
14216.16 433
14217.29 423
14218.42 431
14219.54 419
14220.67 444
14221.80 495
14222.92 434
14224.05 429
14225.18 458
14226.30 467
14227.43 480
14228.56 431
14229.68 437
14230.81 455
14231.94 461
14233.06 422
14234.19 419
14235.32 379
14236.45 425
14237.57 428
14238.70 422
14239.83 462
14240.96 429
14242.08 419
14243.21 422
14244.34 437
14245.47 450
14246.59 431
14247.72 436
14248.85 411
14249.98 419
14251.10 443
14252.23 385
14253.36 395
14254.49 404
14255.62 438
14256.74 411
14257.87 427
14259.00 472
14260.13 398
14261.26 370
14262.38 392
14263.51 363
14264.64 384
14265.77 364
14266.90 356
14268.03 394
14269.15 382
14270.28 394
14271.41 418
14272.54 384
14273.67 406
14274.80 382
14275.93 372
14277.06 368
14278.18 435
14279.31 388
14280.44 339
14281.57 351
14282.70 360
14283.83 401
14284.96 386
14286.09 380
14287.22 361
14288.35 376
14289.48 345
14290.60 366
14291.73 347
14292.86 398
14293.99 397
14295.12 354
14296.25 351
14297.38 346
14298.51 360
14299.64 327
14300.77 320
14301.90 361
14303.03 397
14304.16 402
14305.29 390
14306.42 346
14307.55 340
14308.68 375
14309.81 382
14310.94 328
14312.07 316
14313.20 339
14314.33 342
14315.46 355
14316.59 339
14317.72 361
14318.85 342
14319.98 319
14321.11 335
14322.24 320
14323.38 300
14324.51 343
14325.64 345
14326.77 352
14327.90 363
14329.03 328
14330.16 309
14331.29 352
14332.42 329
14333.55 333
14334.68 338
14335.82 322
14336.95 344
14338.08 345
14339.21 329
14340.34 325
14341.47 329
14342.60 319
14343.73 341
14344.87 328
14346.00 328
14347.13 332
14348.26 345
14349.39 340
14350.52 305
14351.66 308
14352.79 309
14353.92 321
14355.05 294
14356.18 279
14357.32 308
14358.45 298
14359.58 342
14360.71 342
14361.84 330
14362.98 332
14364.11 323
14365.24 323
14366.37 319
14367.51 295
14368.64 351
14369.77 349
14370.90 317
14372.04 307
14373.17 331
14374.30 327
14375.43 336
14376.57 318
14377.70 307
14378.83 287
14379.97 312
14381.10 322
14382.23 316
14383.36 299
14384.50 309
14385.63 302
14386.76 298
14387.90 321
14389.03 321
14390.16 300
14391.30 298
14392.43 299
14393.56 312
14394.70 329
14395.83 342
14396.96 375
14398.10 287
14399.23 341
14400.37 307
14401.50 340
14402.63 327
14403.77 306
14404.90 346
14406.03 323
14407.17 321
14408.30 319
14409.44 325
14410.57 386
14411.70 358
14412.84 320
14413.97 317
14415.11 335
14416.24 318
14417.38 328
14418.51 318
14419.64 330
14420.78 333
14421.91 311
14423.05 340
14424.18 325
14425.32 301
14426.45 306
14427.59 324
14428.72 309
14429.86 308
14430.99 329
14432.13 346
14433.26 296
14434.40 311
14435.53 346
14436.67 348
14437.80 328
14438.94 353
14440.07 364
14441.21 333
14442.34 329
14443.48 295
14444.61 334
14445.75 328
14446.89 337
14448.02 363
14449.16 330
14450.29 366
14451.43 347
14452.56 327
14453.70 366
14454.84 360
14455.97 361
14457.11 350
14458.24 336
14459.38 328
14460.52 359
14461.65 385
14462.79 402
14463.92 390
14465.06 382
14466.20 343
14467.33 368
14468.47 384
14469.61 358
14470.74 389
14471.88 390
14473.02 338
14474.15 344
14475.29 360
14476.43 383
14477.56 379
14478.70 364
14479.84 374
14480.97 371
14482.11 338
14483.25 352
14484.38 391
14485.52 341
14486.66 361
14487.79 370
14488.93 363
14490.07 337
14491.21 304
14492.34 331
14493.48 344
14494.62 326
14495.76 323
14496.89 324
14498.03 370
14499.17 340
14500.31 326
14501.44 331
14502.58 345
14503.72 393
14504.86 386
14506.00 356
14507.13 358
14508.27 332
14509.41 374
14510.55 374
14511.69 358
14512.82 348
14513.96 405
14515.10 337
14516.24 333
14517.38 328
14518.51 316
14519.65 328
14520.79 338
14521.93 348
14523.07 337
14524.21 330
14525.35 314
14526.48 340
14527.62 333
14528.76 344
14529.90 338
14531.04 332
14532.18 301
14533.32 327
14534.46 349
14535.60 358
14536.73 314
14537.87 328
14539.01 353
14540.15 331
14541.29 342
14542.43 317
14543.57 329
14544.71 327
14545.85 317
14546.99 351
14548.13 349
14549.27 355
14550.41 355
14551.55 353
14552.69 335
14553.83 301
14554.97 318
14556.11 316
14557.25 343
14558.39 351
14559.53 357
14560.67 342
14561.81 327
14562.95 370
14564.09 384
14565.23 378
14566.37 348
14567.51 378
14568.65 396
14569.79 388
14570.93 315
14572.07 335
14573.21 384
14574.35 362
14575.49 375
14576.63 367
14577.77 384
14578.91 360
14580.05 361
14581.19 325
14582.33 345
14583.48 363
14584.62 358
14585.76 381
14586.90 418
14588.04 448
14589.18 399
14590.32 384
14591.46 384
14592.60 387
14593.75 344
14594.89 406
14596.03 387
14597.17 403
14598.31 399
14599.45 419
14600.59 444
14601.74 416
14602.88 387
14604.02 411
14605.16 396
14606.30 393
14607.44 412
14608.59 420
14609.73 389
14610.87 451
14612.01 434
14613.15 410
14614.30 433
14615.44 494
14616.58 437
14617.72 433
14618.87 458
14620.01 455
14621.15 398
14622.29 393
14623.44 419
14624.58 496
14625.72 495
14626.86 545
14628.01 497
14629.15 547
14630.29 512
14631.43 513
14632.58 527
14633.72 570
14634.86 575
14636.01 536
14637.15 564
14638.29 512
14639.44 542
14640.58 521
14641.72 540
14642.86 528
14644.01 462
14645.15 430
14646.29 398
14647.44 447
14648.58 430
14649.73 426
14650.87 366
14652.01 375
14653.16 409
14654.30 353
14655.44 349
14656.59 350
14657.73 383
14658.87 376
14660.02 390
14661.16 387
14662.31 353
14663.45 384
14664.59 366
14665.74 357
14666.88 347
14668.03 313
14669.17 344
14670.32 335
14671.46 353
14672.60 369
14673.75 362
14674.89 359
14676.04 340
14677.18 354
14678.33 320
14679.47 328
14680.62 323
14681.76 329
14682.91 339
14684.05 286
14685.20 321
14686.34 285
14687.49 301
14688.63 326
14689.78 263
14690.92 286
14692.07 346
14693.21 352
14694.36 334
14695.50 327
14696.65 310
14697.79 275
14698.94 298
14700.08 336
14701.23 291
14702.38 286
14703.52 285
14704.67 307
14705.81 300
14706.96 320
14708.10 287
14709.25 326
14710.40 301
14711.54 301
14712.69 285
14713.83 297
14714.98 323
14716.13 319
14717.27 290
14718.42 288
14719.56 324
14720.71 304
14721.86 281
14723.00 316
14724.15 319
14725.30 341
14726.44 311
14727.59 314
14728.74 297
14729.88 256
14731.03 298
14732.18 303
14733.32 282
14734.47 311
14735.62 293
14736.76 318
14737.91 283
14739.06 287
14740.20 297
14741.35 297
14742.50 262
14743.65 289
14744.79 296
14745.94 292
14747.09 330
14748.23 316
14749.38 265
14750.53 267
14751.68 292
14752.82 324
14753.97 284
14755.12 253
14756.27 273
14757.42 268
14758.56 237
14759.71 241
14760.86 265
14762.01 300
14763.15 291
14764.30 296
14765.45 259
14766.60 270
14767.75 306
14768.90 271
14770.04 234
14771.19 272
14772.34 274
14773.49 257
14774.64 256
14775.79 256
14776.93 271
14778.08 263
14779.23 290
14780.38 267
14781.53 260
14782.68 255
14783.83 265
14784.97 274
14786.12 270
14787.27 307
14788.42 278
14789.57 256
14790.72 255
14791.87 259
14793.02 221
14794.17 250
14795.32 240
14796.46 296
14797.61 251
14798.76 235
14799.91 246
14801.06 229
14802.21 255
14803.36 276
14804.51 247
14805.66 208
14806.81 232
14807.96 259
14809.11 234
14810.26 222
14811.41 213
14812.56 214
14813.71 241
14814.86 219
14816.01 230
14817.16 240
14818.31 262
14819.46 246
14820.61 225
14821.76 241
14822.91 227
14824.06 264
14825.21 269
14826.36 235
14827.51 254
14828.66 228
14829.81 233
14830.96 242
14832.11 225
14833.26 241
14834.42 218
14835.57 260
14836.72 242
14837.87 244
14839.02 235
14840.17 233
14841.32 236
14842.47 241
14843.62 253
14844.77 251
14845.92 260
14847.08 252
14848.23 231
14849.38 203
14850.53 223
14851.68 252
14852.83 242
14853.98 222
14855.14 217
14856.29 216
14857.44 217
14858.59 237
14859.74 196
14860.89 211
14862.05 223
14863.20 207
14864.35 204
14865.50 245
14866.65 212
14867.81 215
14868.96 203
14870.11 249
14871.26 249
14872.41 240
14873.57 227
14874.72 250
14875.87 199
14877.02 197
14878.18 212
14879.33 224
14880.48 181
14881.63 202
14882.79 224
14883.94 201
14885.09 256
14886.24 240
14887.40 211
14888.55 202
14889.70 210
14890.86 226
14892.01 214
14893.16 227
14894.31 192
14895.47 187
14896.62 214
14897.77 227
14898.93 191
14900.08 223
14901.23 237
14902.39 249
14903.54 219
14904.69 189
14905.85 220
14907.00 242
14908.16 219
14909.31 214
14910.46 199
14911.62 214
14912.77 215
14913.92 196
14915.08 212
14916.23 180
14917.39 197
14918.54 210
14919.69 221
14920.85 214
14922.00 196
14923.16 213
14924.31 213
14925.46 183
14926.62 188
14927.77 220
14928.93 248
14930.08 225
14931.24 217
14932.39 216
14933.55 195
14934.70 257
14935.85 222
14937.01 203
14938.16 220
14939.32 213
14940.47 202
14941.63 205
14942.78 224
14943.94 233
14945.09 244
14946.25 227
14947.40 216
14948.56 212
14949.71 209
14950.87 204
14952.03 185
14953.18 232
14954.34 222
14955.49 232
14956.65 221
14957.80 224
14958.96 232
14960.11 280
14961.27 245
14962.42 184
14963.58 214
14964.74 242
14965.89 243
14967.05 234
14968.20 231
14969.36 232
14970.52 225
14971.67 223
14972.83 232
14973.98 262
14975.14 216
14976.30 220
14977.45 271
14978.61 272
14979.77 261
14980.92 263
14982.08 240
14983.24 227
14984.39 222
14985.55 223
14986.70 203
14987.86 207
14989.02 242
14990.18 234
14991.33 236
14992.49 242
14993.65 197
14994.80 212
14995.96 206
14997.12 190
14998.27 207
14999.43 206
15000.59 223
15001.75 244
15002.90 215
15004.06 246
15005.22 191
15006.37 182
15007.53 195
15008.69 189
15009.85 212
15011.00 213
15012.16 173
15013.32 194
15014.48 188
15015.64 196
15016.79 184
15017.95 203
15019.11 158
15020.27 174
15021.43 195
15022.58 194
15023.74 219
15024.90 224
15026.06 191
15027.22 197
15028.37 205
15029.53 201
15030.69 197
15031.85 169
15033.01 192
15034.17 176
15035.32 185
15036.48 223
15037.64 192
15038.80 230
15039.96 184
15041.12 209
15042.28 233
15043.44 190
15044.59 189
15045.75 194
15046.91 201
15048.07 227
15049.23 189
15050.39 206
15051.55 216
15052.71 177
15053.87 216
15055.03 204
15056.19 210
15057.35 177
15058.50 205
15059.66 218
15060.82 216
15061.98 204
15063.14 204
15064.30 204
15065.46 212
15066.62 242
15067.78 207
15068.94 201
15070.10 197
15071.26 195
15072.42 195
15073.58 190
15074.74 210
15075.90 207
15077.06 194
15078.22 205
15079.38 226
15080.54 226
15081.70 217
15082.86 190
15084.02 202
15085.18 212
15086.34 229
15087.50 206
15088.67 188
15089.83 195
15090.99 223
15092.15 203
15093.31 205
15094.47 197
15095.63 195
15096.79 204
15097.95 159
15099.11 175
15100.27 203
15101.43 194
15102.60 208
15103.76 189
15104.92 197
15106.08 226
15107.24 216
15108.40 215
15109.56 215
15110.72 204
15111.89 239
15113.05 212
15114.21 184
15115.37 237
15116.53 232
15117.69 220
15118.86 226
15120.02 239
15121.18 222
15122.34 195
15123.50 206
15124.67 207
15125.83 243
15126.99 224
15128.15 209
15129.31 232
15130.48 243
15131.64 227
15132.80 266
15133.96 237
15135.13 208
15136.29 217
15137.45 210
15138.61 221
15139.78 230
15140.94 222
15142.10 227
15143.26 220
15144.43 233
15145.59 214
15146.75 225
15147.91 210
15149.08 218
15150.24 206
15151.40 190
15152.57 226
15153.73 215
15154.89 244
15156.06 203
15157.22 225
15158.38 222
15159.55 248
15160.71 245
15161.87 218
15163.04 231
15164.20 195
15165.36 232
15166.53 247
15167.69 229
15168.85 230
15170.02 247
15171.18 257
15172.35 232
15173.51 258
15174.67 204
15175.84 201
15177.00 221
15178.17 224
15179.33 248
15180.49 253
15181.66 233
15182.82 213
15183.99 218
15185.15 235
15186.31 259
15187.48 265
15188.64 253
15189.81 275
15190.97 262
15192.14 217
15193.30 209
15194.47 223
15195.63 213
15196.80 209
15197.96 238
15199.13 272
15200.29 249
15201.46 247
15202.62 252
15203.79 245
15204.95 223
15206.12 270
15207.28 210
15208.45 260
15209.61 236
15210.78 269
15211.94 254
15213.11 206
15214.27 262
15215.44 229
15216.60 264
15217.77 236
15218.93 238
15220.10 266
15221.27 252
15222.43 255
15223.60 264
15224.76 286
15225.93 261
15227.10 274
15228.26 246
15229.43 221
15230.59 250
15231.76 268
15232.93 225
15234.09 271
15235.26 277
15236.42 289
15237.59 252
15238.76 233
15239.92 261
15241.09 267
15242.26 253
15243.42 228
15244.59 260
15245.76 267
15246.92 285
15248.09 290
15249.26 283
15250.42 262
15251.59 247
15252.76 282
15253.92 272
15255.09 222
15256.26 273
15257.43 267
15258.59 253
15259.76 228
15260.93 236
15262.09 252
15263.26 273
15264.43 270
15265.60 227
15266.76 240
15267.93 253
15269.10 275
15270.27 270
15271.43 255
15272.60 229
15273.77 238
15274.94 267
15276.10 234
15277.27 261
15278.44 258
15279.61 233
15280.78 222
15281.94 216
15283.11 226
15284.28 282
15285.45 243
15286.62 260
15287.79 226
15288.95 236
15290.12 207
15291.29 247
15292.46 230
15293.63 225
15294.80 220
15295.96 232
15297.13 222
15298.30 237
15299.47 239
15300.64 240
15301.81 226
15302.98 256
15304.15 221
15305.31 219
15306.48 234
15307.65 249
15308.82 226
15309.99 258
15311.16 229
15312.33 212
15313.50 200
15314.67 229
15315.84 230
15317.01 207
15318.18 210
15319.34 221
15320.51 256
15321.68 227
15322.85 225
15324.02 229
15325.19 250
15326.36 251
15327.53 228
15328.70 235
15329.87 223
15331.04 204
15332.21 228
15333.38 211
15334.55 198
15335.72 220
15336.89 220
15338.06 232
15339.23 220
15340.40 217
15341.57 217
15342.74 224
15343.91 203
15345.08 227
15346.26 251
15347.43 238
15348.60 274
15349.77 264
15350.94 215
15352.11 227
15353.28 238
15354.45 233
15355.62 226
15356.79 223
15357.96 271
15359.13 274
15360.30 230
15361.48 208
15362.65 218
15363.82 245
15364.99 259
15366.16 248
15367.33 282
15368.50 242
15369.67 238
15370.85 281
15372.02 241
15373.19 206
15374.36 223
15375.53 237
15376.70 203
15377.88 213
15379.05 205
15380.22 229
15381.39 215
15382.56 197
15383.73 205
15384.91 249
15386.08 230
15387.25 202
15388.42 253
15389.59 250
15390.77 220
15391.94 264
15393.11 251
15394.28 205
15395.46 219
15396.63 235
15397.80 237
15398.97 197
15400.15 217
15401.32 194
15402.49 223
15403.66 234
15404.84 235
15406.01 251
15407.18 260
15408.36 248
15409.53 197
15410.70 235
15411.87 240
15413.05 226
15414.22 236
15415.39 203
15416.57 216
15417.74 222
15418.91 209
15420.09 223
15421.26 200
15422.43 188
15423.61 190
15424.78 209
15425.95 210
15427.13 209
15428.30 218
15429.47 191
15430.65 196
15431.82 195
15433.00 188
15434.17 205
15435.34 251
15436.52 232
15437.69 212
15438.87 209
15440.04 190
15441.21 181
15442.39 212
15443.56 215
15444.74 199
15445.91 205
15447.09 186
15448.26 178
15449.43 186
15450.61 201
15451.78 209
15452.96 193
15454.13 183
15455.31 215
15456.48 181
15457.66 184
15458.83 240
15460.01 208
15461.18 212
15462.36 217
15463.53 199
15464.71 190
15465.88 202
15467.06 203
15468.23 213
15469.41 200
15470.58 190
15471.76 175
15472.93 200
15474.11 226
15475.28 236
15476.46 208
15477.63 209
15478.81 224
15479.99 224
15481.16 221
15482.34 207
15483.51 198
15484.69 225
15485.86 267
15487.04 232
15488.22 236
15489.39 231
15490.57 212
15491.74 235
15492.92 228
15494.10 208
15495.27 198
15496.45 237
15497.62 213
15498.80 195
15499.98 210
15501.15 213
15502.33 242
15503.51 212
15504.68 215
15505.86 223
15507.04 202
15508.21 201
15509.39 197
15510.57 209
15511.74 224
15512.92 222
15514.10 213
15515.27 203
15516.45 196
15517.63 186
15518.81 205
15519.98 226
15521.16 240
15522.34 218
15523.51 217
15524.69 215
15525.87 205
15527.05 210
15528.22 216
15529.40 222
15530.58 235
15531.76 268
15532.93 242
15534.11 218
15535.29 226
15536.47 235
15537.64 226
15538.82 224
15540.00 293
15541.18 227
15542.36 238
15543.53 222
15544.71 234
15545.89 262
15547.07 235
15548.25 234
15549.43 218
15550.60 222
15551.78 240
15552.96 198
15554.14 170
15555.32 219
15556.50 236
15557.67 220
15558.85 203
15560.03 219
15561.21 224
15562.39 222
15563.57 224
15564.75 200
15565.93 187
15567.10 243
15568.28 258
15569.46 235
15570.64 242
15571.82 247
15573.00 247
15574.18 229
15575.36 252
15576.54 239
15577.72 262
15578.90 257
15580.08 242
15581.26 218
15582.43 233
15583.61 243
15584.79 226
15585.97 236
15587.15 247
15588.33 211
15589.51 249
15590.69 252
15591.87 261
15593.05 255
15594.23 259
15595.41 250
15596.59 245
15597.77 264
15598.95 244
15600.13 265
15601.31 274
15602.49 292
15603.67 251
15604.85 266
15606.03 281
15607.21 259
15608.40 263
15609.58 288
15610.76 297
15611.94 318
15613.12 287
15614.30 259
15615.48 281
15616.66 300
15617.84 274
15619.02 275
15620.20 304
15621.38 288
15622.56 302
15623.75 278
15624.93 252
15626.11 287
15627.29 297
15628.47 309
15629.65 330
15630.83 281
15632.01 290
15633.20 273
15634.38 272
15635.56 323
15636.74 309
15637.92 266
15639.10 302
15640.29 316
15641.47 306
15642.65 328
15643.83 314
15645.01 340
15646.19 306
15647.38 295
15648.56 325
15649.74 310
15650.92 322
15652.10 326
15653.29 349
15654.47 303
15655.65 317
15656.83 277
15658.02 338
15659.20 333
15660.38 325
15661.56 350
15662.75 344
15663.93 311
15665.11 285
15666.29 289
15667.48 307
15668.66 290
15669.84 334
15671.03 341
15672.21 329
15673.39 303
15674.57 265
15675.76 296
15676.94 293
15678.12 305
15679.31 325
15680.49 328
15681.67 273
15682.86 376
15684.04 299
15685.22 257
15686.41 296
15687.59 303
15688.77 290
15689.96 302
15691.14 310
15692.32 289
15693.51 301
15694.69 273
15695.88 304
15697.06 290
15698.24 312
15699.43 291
15700.61 294
15701.80 310
15702.98 314
15704.16 301
15705.35 339
15706.53 327
15707.72 316
15708.90 323
15710.09 364
15711.27 312
15712.45 312
15713.64 314
15714.82 321
15716.01 319
15717.19 290
15718.38 340
15719.56 375
15720.75 347
15721.93 314
15723.12 297
15724.30 299
15725.49 280
15726.67 307
15727.86 334
15729.04 307
15730.23 327
15731.41 327
15732.60 303
15733.78 359
15734.97 336
15736.15 359
15737.34 342
15738.52 338
15739.71 350
15740.89 341
15742.08 345
15743.27 379
15744.45 356
15745.64 329
15746.82 365
15748.01 373
15749.19 376
15750.38 416
15751.57 372
15752.75 338
15753.94 381
15755.12 389
15756.31 353
15757.50 352
15758.68 391
15759.87 402
15761.05 414
15762.24 415
15763.43 391
15764.61 396
15765.80 398
15766.99 362
15768.17 303
15769.36 366
15770.55 351
15771.73 357
15772.92 349
15774.11 343
15775.29 347
15776.48 367
15777.67 350
15778.85 323
15780.04 345
15781.23 324
15782.42 321
15783.60 336
15784.79 343
15785.98 375
15787.16 306
15788.35 335
15789.54 304
15790.73 283
15791.91 331
15793.10 324
15794.29 311
15795.48 347
15796.66 310
15797.85 303
15799.04 310
15800.23 357
15801.41 339
15802.60 328
15803.79 307
15804.98 329
15806.17 287
15807.35 324
15808.54 293
15809.73 287
15810.92 311
15812.11 303
15813.30 331
15814.48 296
15815.67 254
15816.86 259
15818.05 264
15819.24 317
15820.43 278
15821.61 284
15822.80 281
15823.99 316
15825.18 284
15826.37 273
15827.56 266
15828.75 298
15829.94 288
15831.12 255
15832.31 282
15833.50 293
15834.69 291
15835.88 277
15837.07 289
15838.26 312
15839.45 292
15840.64 311
15841.83 283
15843.02 287
15844.21 324
15845.39 310
15846.58 319
15847.77 323
15848.96 277
15850.15 291
15851.34 259
15852.53 314
15853.72 228
15854.91 253
15856.10 300
15857.29 284
15858.48 273
15859.67 263
15860.86 276
15862.05 300
15863.24 308
15864.43 301
15865.62 309
15866.81 292
15868.00 289
15869.19 297
15870.38 299
15871.57 314
15872.76 279
15873.96 280
15875.15 302
15876.34 303
15877.53 324
15878.72 272
15879.91 258
15881.10 273
15882.29 264
15883.48 258
15884.67 310
15885.86 320
15887.05 288
15888.25 256
15889.44 266
15890.63 256
15891.82 272
15893.01 303
15894.20 330
15895.39 347
15896.58 305
15897.78 297
15898.97 276
15900.16 334
15901.35 337
15902.54 346
15903.73 317
15904.92 305
15906.12 312
15907.31 310
15908.50 345
15909.69 323
15910.88 321
15912.08 315
15913.27 283
15914.46 321
15915.65 331
15916.84 303
15918.04 333
15919.23 328
15920.42 317
15921.61 321
15922.81 335
15924.00 322
15925.19 299
15926.38 295
15927.58 311
15928.77 346
15929.96 316
15931.15 342
15932.35 320
15933.54 336
15934.73 347
15935.92 297
15937.12 315
15938.31 338
15939.50 354
15940.70 319
15941.89 312
15943.08 303
15944.28 270
15945.47 275
15946.66 302
15947.86 290
15949.05 269
15950.24 241
15951.44 277
15952.63 258
15953.82 269
15955.02 253
15956.21 236
15957.40 300
15958.60 273
15959.79 249
15960.99 245
15962.18 280
15963.37 268
15964.57 265
15965.76 246
15966.96 227
15968.15 255
15969.34 240
15970.54 211
15971.73 231
15972.93 252
15974.12 239
15975.31 214
15976.51 251
15977.70 244
15978.90 210
15980.09 240
15981.29 226
15982.48 231
15983.68 205
15984.87 227
15986.07 177
15987.26 191
15988.46 201
15989.65 215
15990.85 198
15992.04 219
15993.24 239
15994.43 239
15995.63 230
15996.82 218
15998.02 235
15999.21 216
16000.41 219
16001.60 228
16002.80 194
16003.99 226
16005.19 201
16006.38 213
16007.58 214
16008.77 213
16009.97 206
16011.17 186
16012.36 191
16013.56 231
16014.75 222
16015.95 226
16017.14 210
16018.34 229
16019.54 219
16020.73 189
16021.93 191
16023.13 221
16024.32 209
16025.52 194
16026.71 177
16027.91 184
16029.11 194
16030.30 215
16031.50 201
16032.70 186
16033.89 218
16035.09 217
16036.29 196
16037.48 180
16038.68 204
16039.88 207
16041.07 160
16042.27 174
16043.47 209
16044.66 242
16045.86 226
16047.06 203
16048.25 195
16049.45 219
16050.65 211
16051.85 208
16053.04 205
16054.24 197
16055.44 207
16056.64 184
16057.83 208
16059.03 177
16060.23 170
16061.43 197
16062.62 181
16063.82 191
16065.02 189
16066.22 172
16067.41 198
16068.61 240
16069.81 215
16071.01 184
16072.21 211
16073.40 162
16074.60 210
16075.80 221
16077.00 187
16078.20 188
16079.39 165
16080.59 203
16081.79 202
16082.99 201
16084.19 198
16085.39 198
16086.58 201
16087.78 199
16088.98 180
16090.18 199
16091.38 186
16092.58 188
16093.78 175
16094.98 185
16096.17 182
16097.37 190
16098.57 193
16099.77 175
16100.97 183
16102.17 184
16103.37 189
16104.57 210
16105.77 186
16106.97 143
16108.17 178
16109.36 170
16110.56 187
16111.76 194
16112.96 180
16114.16 173
16115.36 177
16116.56 187
16117.76 195
16118.96 166
16120.16 170
16121.36 184
16122.56 201
16123.76 185
16124.96 163
16126.16 188
16127.36 180
16128.56 172
16129.76 161
16130.96 186
16132.16 217
16133.36 178
16134.56 169
16135.76 178
16136.96 171
16138.16 152
16139.36 164
16140.56 195
16141.76 187
16142.97 180
16144.17 203
16145.37 169
16146.57 216
16147.77 216
16148.97 185
16150.17 171
16151.37 187
16152.57 192
16153.77 168
16154.97 186
16156.18 187
16157.38 184
16158.58 185
16159.78 173
16160.98 221
16162.18 190
16163.38 204
16164.58 162
16165.79 172
16166.99 181
16168.19 210
16169.39 221
16170.59 156
16171.79 219
16173.00 175
16174.20 206
16175.40 195
16176.60 212
16177.80 219
16179.01 229
16180.21 180
16181.41 191
16182.61 180
16183.81 198
16185.02 189
16186.22 204
16187.42 203
16188.62 157
16189.82 183
16191.03 156
16192.23 156
16193.43 164
16194.63 179
16195.84 190
16197.04 161
16198.24 175
16199.45 171
16200.65 165
16201.85 158
16203.05 199
16204.26 195
16205.46 197
16206.66 164
16207.87 194
16209.07 182
16210.27 193
16211.48 187
16212.68 164
16213.88 188
16215.08 198
16216.29 227
16217.49 161
16218.70 189
16219.90 203
16221.10 179
16222.31 176
16223.51 208
16224.71 184
16225.92 181
16227.12 177
16228.32 180
16229.53 188
16230.73 211
16231.94 198
16233.14 187
16234.34 168
16235.55 175
16236.75 159
16237.96 195
16239.16 192
16240.36 182
16241.57 190
16242.77 192
16243.98 201
16245.18 238
16246.39 210
16247.59 202
16248.80 183
16250.00 173
16251.21 214
16252.41 212
16253.61 194
16254.82 201
16256.02 186
16257.23 190
16258.43 200
16259.64 204
16260.84 199
16262.05 181
16263.25 195
16264.46 193
16265.66 161
16266.87 199
16268.08 202
16269.28 196
16270.49 202
16271.69 190
16272.90 202
16274.10 230
16275.31 241
16276.51 214
16277.72 194
16278.92 202
16280.13 227
16281.34 212
16282.54 190
16283.75 183
16284.95 194
16286.16 216
16287.37 236
16288.57 191
16289.78 224
16290.98 166
16292.19 203
16293.40 182
16294.60 210
16295.81 233
16297.02 215
16298.22 217
16299.43 185
16300.63 201
16301.84 194
16303.05 195
16304.25 197
16305.46 179
16306.67 190
16307.87 209
16309.08 213
16310.29 214
16311.50 202
16312.70 193
16313.91 186
16315.12 208
16316.32 208
16317.53 214
16318.74 195
16319.94 176
16321.15 177
16322.36 188
16323.57 213
16324.77 208
16325.98 212
16327.19 213
16328.40 194
16329.60 175
16330.81 186
16332.02 181
16333.23 165
16334.43 191
16335.64 188
16336.85 166
16338.06 187
16339.27 198
16340.47 218
16341.68 194
16342.89 184
16344.10 223
16345.31 179
16346.51 191
16347.72 213
16348.93 217
16350.14 191
16351.35 178
16352.56 184
16353.77 228
16354.97 208
16356.18 182
16357.39 178
16358.60 177
16359.81 192
16361.02 197
16362.23 172
16363.43 187
16364.64 193
16365.85 192
16367.06 200
16368.27 207
16369.48 165
16370.69 150
16371.90 185
16373.11 207
16374.32 172
16375.53 180
16376.73 188
16377.94 201
16379.15 189
16380.36 181
16381.57 152
16382.78 190
16383.99 156
16385.20 159
16386.41 153
16387.62 166
16388.83 198
16390.04 175
16391.25 178
16392.46 179
16393.67 157
16394.88 176
16396.09 155
16397.30 190
16398.51 156
16399.72 154
16400.93 159
16402.14 195
16403.35 160
16404.56 177
16405.77 196
16406.98 153
16408.19 170
16409.40 178
16410.61 210
16411.82 188
16413.04 192
16414.25 173
16415.46 190
16416.67 172
16417.88 170
16419.09 194
16420.30 199
16421.51 181
16422.72 152
16423.93 170
16425.14 181
16426.36 157
16427.57 192
16428.78 160
16429.99 162
16431.20 154
16432.41 186
16433.62 174
16434.83 185
16436.05 206
16437.26 155
16438.47 170
16439.68 194
16440.89 174
16442.10 181
16443.32 205
16444.53 177
16445.74 151
16446.95 164
16448.16 172
16449.38 163
16450.59 190
16451.80 156
16453.01 183
16454.22 183
16455.44 196
16456.65 188
16457.86 169
16459.07 174
16460.29 190
16461.50 184
16462.71 172
16463.92 149
16465.14 175
16466.35 184
16467.56 186
16468.77 202
16469.99 170
16471.20 181
16472.41 183
16473.63 167
16474.84 163
16476.05 167
16477.26 187
16478.48 208
16479.69 178
16480.90 196
16482.12 168
16483.33 141
16484.54 164
16485.76 164
16486.97 156
16488.18 179
16489.40 181
16490.61 155
16491.82 163
16493.04 167
16494.25 167
16495.47 162
16496.68 167
16497.89 153
16499.11 151
16500.32 174
16501.53 163
16502.75 162
16503.96 152
16505.18 195
16506.39 179
16507.61 173
16508.82 178
16510.03 163
16511.25 163
16512.46 167
16513.68 176
16514.89 162
16516.11 135
16517.32 184
16518.53 159
16519.75 159
16520.96 150
16522.18 181
16523.39 181
16524.61 149
16525.82 183
16527.04 179
16528.25 164
16529.47 163
16530.68 160
16531.90 141
16533.11 162
16534.33 165
16535.54 165
16536.76 158
16537.97 154
16539.19 170
16540.40 176
16541.62 196
16542.84 185
16544.05 199
16545.27 203
16546.48 208
16547.70 182
16548.91 184
16550.13 185
16551.35 185
16552.56 179
16553.78 181
16554.99 185
16556.21 202
16557.42 164
16558.64 198
16559.86 181
16561.07 192
16562.29 210
16563.51 195
16564.72 188
16565.94 202
16567.15 172
16568.37 189
16569.59 175
16570.80 193
16572.02 179
16573.24 170
16574.45 180
16575.67 172
16576.89 157
16578.10 160
16579.32 168
16580.54 197
16581.75 188
16582.97 170
16584.19 220
16585.41 187
16586.62 171
16587.84 184
16589.06 183
16590.27 223
16591.49 200
16592.71 174
16593.93 160
16595.14 202
16596.36 164
16597.58 182
16598.80 204
16600.01 206
16601.23 203
16602.45 160
16603.67 188
16604.88 156
16606.10 181
16607.32 160
16608.54 164
16609.76 153
16610.97 171
16612.19 178
16613.41 169
16614.63 150
16615.85 141
16617.06 147
16618.28 160
16619.50 181
16620.72 164
16621.94 166
16623.16 148
16624.37 146
16625.59 133
16626.81 154
16628.03 141
16629.25 162
16630.47 185
16631.69 165
16632.90 168
16634.12 180
16635.34 188
16636.56 198
16637.78 174
16639.00 175
16640.22 173
16641.44 164
16642.66 160
16643.88 178
16645.09 163
16646.31 141
16647.53 143
16648.75 148
16649.97 154
16651.19 156
16652.41 150
16653.63 172
16654.85 154
16656.07 178
16657.29 159
16658.51 154
16659.73 139
16660.95 162
16662.17 155
16663.39 148
16664.61 139
16665.83 140
16667.05 157
16668.27 179
16669.49 141
16670.71 131
16671.93 128
16673.15 156
16674.37 154
16675.59 173
16676.81 175
16678.03 152
16679.25 152
16680.47 156
16681.69 143
16682.91 186
16684.13 177
16685.35 151
16686.58 136
16687.80 154
16689.02 140
16690.24 141
16691.46 170
16692.68 168
16693.90 187
16695.12 164
16696.34 142
16697.56 142
16698.79 153
16700.01 188
16701.23 146
16702.45 158
16703.67 138
16704.89 148
16706.11 157
16707.34 169
16708.56 146
16709.78 132
16711.00 163
16712.22 176
16713.44 175
16714.67 139
16715.89 160
16717.11 165
16718.33 153
16719.55 134
16720.78 144
16722.00 144
16723.22 156
16724.44 153
16725.66 137
16726.89 161
16728.11 138
16729.33 147
16730.55 148
16731.78 122
16733.00 149
16734.22 153
16735.44 124
16736.67 140
16737.89 150
16739.11 119
16740.33 148
16741.56 163
16742.78 140
16744.00 163
16745.22 189
16746.45 150
16747.67 150
16748.89 158
16750.12 168
16751.34 166
16752.56 158
16753.79 150
16755.01 151
16756.23 165
16757.46 156
16758.68 136
16759.90 151
16761.13 143
16762.35 156
16763.57 156
16764.80 166
16766.02 161
16767.24 168
16768.47 189
16769.69 159
16770.92 170
16772.14 163
16773.36 155
16774.59 174
16775.81 145
16777.04 136
16778.26 179
16779.48 170
16780.71 161
16781.93 163
16783.16 166
16784.38 167
16785.61 154
16786.83 135
16788.05 134
16789.28 155
16790.50 179
16791.73 179
16792.95 160
16794.18 139
16795.40 168
16796.63 161
16797.85 148
16799.08 129
16800.30 149
16801.53 155
16802.75 144
16803.98 177
16805.20 144
16806.43 165
16807.65 182
16808.88 146
16810.10 149
16811.33 149
16812.55 181
16813.78 177
16815.00 155
16816.23 176
16817.46 162
16818.68 171
16819.91 191
16821.13 163
16822.36 171
16823.58 150
16824.81 156
16826.04 177
16827.26 164
16828.49 155
16829.71 177
16830.94 158
16832.17 167
16833.39 169
16834.62 144
16835.84 147
16837.07 156
16838.30 161
16839.52 173
16840.75 213
16841.98 180
16843.20 153
16844.43 162
16845.66 164
16846.88 157
16848.11 144
16849.34 146
16850.56 140
16851.79 164
16853.02 218
16854.24 156
16855.47 158
16856.70 174
16857.92 159
16859.15 164
16860.38 176
16861.61 165
16862.83 156
16864.06 188
16865.29 187
16866.52 169
16867.74 181
16868.97 173
16870.20 204
16871.42 223
16872.65 199
16873.88 181
16875.11 198
16876.34 184
16877.56 182
16878.79 165
16880.02 166
16881.25 187
16882.47 196
16883.70 214
16884.93 181
16886.16 196
16887.39 232
16888.62 216
16889.84 225
16891.07 190
16892.30 183
16893.53 190
16894.76 178
16895.98 192
16897.21 184
16898.44 194
16899.67 170
16900.90 203
16902.13 202
16903.36 183
16904.59 173
16905.81 176
16907.04 187
16908.27 203
16909.50 205
16910.73 199
16911.96 193
16913.19 163
16914.42 196
16915.65 172
16916.88 148
16918.10 148
16919.33 191
16920.56 187
16921.79 180
16923.02 154
16924.25 183
16925.48 231
16926.71 198
16927.94 184
16929.17 194
16930.40 200
16931.63 188
16932.86 171
16934.09 180
16935.32 150
16936.55 153
16937.78 168
16939.01 161
16940.24 163
16941.47 182
16942.70 180
16943.93 164
16945.16 182
16946.39 179
16947.62 159
16948.85 203
16950.08 197
16951.31 181
16952.54 171
16953.77 178
16955.00 182
16956.23 210
16957.46 196
16958.69 174
16959.93 198
16961.16 220
16962.39 197
16963.62 159
16964.85 201
16966.08 190
16967.31 161
16968.54 159
16969.77 161
16971.00 157
16972.24 165
16973.47 189
16974.70 166
16975.93 183
16977.16 160
16978.39 147
16979.62 155
16980.85 148
16982.09 173
16983.32 160
16984.55 163
16985.78 166
16987.01 170
16988.24 195
16989.48 209
16990.71 180
16991.94 189
16993.17 168
16994.40 180
16995.64 184
16996.87 174
16998.10 165
16999.33 153
17000.57 173
17001.80 157
17003.03 172
17004.26 158
17005.49 158
17006.73 154
17007.96 152
17009.19 141
17010.42 149
17011.66 156
17012.89 178
17014.12 183
17015.36 153
17016.59 155
17017.82 173
17019.05 139
17020.29 146
17021.52 159
17022.75 149
17023.99 172
17025.22 157
17026.45 166
17027.69 204
17028.92 179
17030.15 126
17031.39 152
17032.62 141
17033.85 143
17035.09 144
17036.32 151
17037.55 172
17038.79 162
17040.02 154
17041.25 143
17042.49 132
17043.72 134
17044.96 156
17046.19 175
17047.42 132
17048.66 157
17049.89 163
17051.13 148
17052.36 123
17053.59 144
17054.83 148
17056.06 144
17057.30 134
17058.53 122
17059.77 150
17061.00 163
17062.23 138
17063.47 156
17064.70 151
17065.94 129
17067.17 150
17068.41 131
17069.64 152
17070.88 137
17072.11 143
17073.35 151
17074.58 165
17075.82 139
17077.05 133
17078.29 151
17079.52 131
17080.76 156
17081.99 135
17083.23 155
17084.46 133
17085.70 128
17086.93 136
17088.17 147
17089.40 128
17090.64 145
17091.88 146
17093.11 146
17094.35 124
17095.58 146
17096.82 125
17098.05 148
17099.29 124
17100.53 171
17101.76 164
17103.00 149
17104.23 153
17105.47 146
17106.71 160
17107.94 150
17109.18 125
17110.41 141
17111.65 135
17112.89 135
17114.12 129
17115.36 156
17116.60 153
17117.83 161
17119.07 143
17120.31 162
17121.54 142
17122.78 136
17124.02 152
17125.25 153
17126.49 134
17127.73 136
17128.96 127
17130.20 146
17131.44 173
17132.67 142
17133.91 143
17135.15 161
17136.39 157
17137.62 140
17138.86 146
17140.10 152
17141.33 144
17142.57 153
17143.81 150
17145.05 128
17146.28 128
17147.52 175
17148.76 139
17150.00 163
17151.24 134
17152.47 130
17153.71 131
17154.95 148
17156.19 146
17157.42 168
17158.66 147
17159.90 157
17161.14 162
17162.38 134
17163.61 150
17164.85 118
17166.09 135
17167.33 128
17168.57 144
17169.81 151
17171.04 132
17172.28 152
17173.52 148
17174.76 137
17176.00 152
17177.24 138
17178.48 153
17179.72 134
17180.95 138
17182.19 113
17183.43 118
17184.67 129
17185.91 125
17187.15 141
17188.39 118
17189.63 146
17190.87 143
17192.10 112
17193.34 142
17194.58 120
17195.82 159
17197.06 132
17198.30 148
17199.54 158
17200.78 129
17202.02 126
17203.26 129
17204.50 117
17205.74 129
17206.98 134
17208.22 131
17209.46 118
17210.70 127
17211.94 130
17213.18 120
17214.42 136
17215.66 141
17216.90 146
17218.14 123
17219.38 126
17220.62 122
17221.86 137
17223.10 130
17224.34 123
17225.58 119
17226.82 149
17228.06 138
17229.30 115
17230.54 116
17231.78 111
17233.02 123
17234.26 123
17235.50 126
17236.75 139
17237.99 138
17239.23 131
17240.47 143
17241.71 134
17242.95 123
17244.19 136
17245.43 131
17246.67 138
17247.92 133
17249.16 122
17250.40 123
17251.64 151
17252.88 122
17254.12 118
17255.36 168
17256.60 153
17257.85 128
17259.09 118
17260.33 119
17261.57 138
17262.81 114
17264.05 151
17265.30 133
17266.54 109
17267.78 120
17269.02 114
17270.26 133
17271.51 123
17272.75 133
17273.99 120
17275.23 153
17276.48 126
17277.72 133
17278.96 102
17280.20 119
17281.44 129
17282.69 172
17283.93 139
17285.17 145
17286.41 116
17287.66 95
17288.90 112
17290.14 98
17291.39 92
17292.63 97
17293.87 111
17295.11 131
17296.36 141
17297.60 172
17298.84 148
17300.09 123
17301.33 145
17302.57 141
17303.82 134
17305.06 137
17306.30 109
17307.55 133
17308.79 131
17310.03 137
17311.28 108
17312.52 119
17313.76 135
17315.01 133
17316.25 123
17317.49 118
17318.74 118
17319.98 142
17321.23 116
17322.47 131
17323.71 129
17324.96 116
17326.20 121
17327.45 112
17328.69 134
17329.93 132
17331.18 156
17332.42 148
17333.67 119
17334.91 112
17336.16 113
17337.40 107
17338.64 120
17339.89 93
17341.13 119
17342.38 101
17343.62 126
17344.87 109
17346.11 130
17347.36 138
17348.60 117
17349.85 125
17351.09 143
17352.34 153
17353.58 112
17354.83 118
17356.07 130
17357.32 142
17358.56 133
17359.81 118
17361.05 128
17362.30 120
17363.54 136
17364.79 120
17366.03 110
17367.28 106
17368.53 105
17369.77 123
17371.02 131
17372.26 130
17373.51 122
17374.75 127
17376.00 126
17377.25 137
17378.49 110
17379.74 147
17380.98 111
17382.23 132
17383.48 126
17384.72 109
17385.97 129
17387.21 113
17388.46 119
17389.71 136
17390.95 124
17392.20 105
17393.45 117
17394.69 122
17395.94 142
17397.19 133
17398.43 129
17399.68 131
17400.93 121
17402.17 149
17403.42 141
17404.67 111
17405.91 145
17407.16 117
17408.41 112
17409.65 112
17410.90 123
17412.15 123
17413.40 138
17414.64 159
17415.89 160
17417.14 144
17418.39 149
17419.63 128
17420.88 127
17422.13 125
17423.38 110
17424.62 119
17425.87 108
17427.12 115
17428.37 119
17429.61 114
17430.86 100
17432.11 116
17433.36 109
17434.60 133
17435.85 121
17437.10 118
17438.35 138
17439.60 126
17440.85 117
17442.09 128
17443.34 132
17444.59 107
17445.84 122
17447.09 132
17448.34 141
17449.58 156
17450.83 138
17452.08 135
17453.33 143
17454.58 116
17455.83 145
17457.08 138
17458.32 147
17459.57 137
17460.82 141
17462.07 140
17463.32 155
17464.57 123
17465.82 125
17467.07 132
17468.32 133
17469.57 126
17470.81 130
17472.06 136
17473.31 146
17474.56 122
17475.81 158
17477.06 122
17478.31 129
17479.56 125
17480.81 128
17482.06 137
17483.31 103
17484.56 114
17485.81 132
17487.06 148
17488.31 125
17489.56 96
17490.81 130
17492.06 147
17493.31 140
17494.56 108
17495.81 123
17497.06 131
17498.31 154
17499.56 135
17500.81 145
17502.06 130
17503.31 121
17504.56 133
17505.81 143
17507.06 144
17508.31 145
17509.56 111
17510.81 118
17512.06 120
17513.32 131
17514.57 135
17515.82 149
17517.07 149
17518.32 156
17519.57 134
17520.82 123
17522.07 149
17523.32 155
17524.57 154
17525.83 151
17527.08 145
17528.33 137
17529.58 125
17530.83 124
17532.08 123
17533.33 163
17534.59 149
17535.84 125
17537.09 115
17538.34 149
17539.59 170
17540.84 161
17542.10 148
17543.35 127
17544.60 141
17545.85 130
17547.10 130
17548.36 142
17549.61 139
17550.86 158
17552.11 145
17553.36 150
17554.62 118
17555.87 152
17557.12 165
17558.37 136
17559.63 125
17560.88 123
17562.13 145
17563.38 146
17564.64 174
17565.89 139
17567.14 146
17568.39 173
17569.65 150
17570.90 140
17572.15 128
17573.41 156
17574.66 143
17575.91 141
17577.16 129
17578.42 133
17579.67 134
17580.92 116
17582.18 136
17583.43 165
17584.68 137
17585.94 139
17587.19 129
17588.44 146
17589.70 159
17590.95 136
17592.20 143
17593.46 138
17594.71 129
17595.97 141
17597.22 129
17598.47 126
17599.73 151
17600.98 160
17602.23 151
17603.49 154
17604.74 151
17606.00 140
17607.25 136
17608.51 181
17609.76 160
17611.01 137
17612.27 136
17613.52 151
17614.78 154
17616.03 136
17617.29 133
17618.54 167
17619.79 130
17621.05 161
17622.30 135
17623.56 132
17624.81 149
17626.07 144
17627.32 142
17628.58 174
17629.83 156
17631.09 138
17632.34 142
17633.60 130
17634.85 141
17636.11 155
17637.36 167
17638.62 160
17639.87 155
17641.13 148
17642.39 152
17643.64 128
17644.90 153
17646.15 133
17647.41 148
17648.66 142
17649.92 150
17651.17 158
17652.43 151
17653.69 152
17654.94 131
17656.20 148
17657.45 161
17658.71 121
17659.97 122
17661.22 113
17662.48 132
17663.73 145
17664.99 110
17666.25 124
17667.50 113
17668.76 121
17670.02 147
17671.27 141
17672.53 148
17673.78 173
17675.04 117
17676.30 112
17677.55 124
17678.81 150
17680.07 137
17681.32 128
17682.58 121
17683.84 125
17685.10 154
17686.35 132
17687.61 112
17688.87 120
17690.12 125
17691.38 133
17692.64 111
17693.89 111
17695.15 125
17696.41 118
17697.67 122
17698.92 133
17700.18 118
17701.44 123
17702.70 158
17703.95 149
17705.21 119
17706.47 140
17707.73 107
17708.98 158
17710.24 125
17711.50 111
17712.76 123
17714.02 127
17715.27 135
17716.53 131
17717.79 110
17719.05 127
17720.31 137
17721.57 129
17722.82 116
17724.08 114
17725.34 115
17726.60 131
17727.86 113
17729.12 114
17730.37 135
17731.63 158
17732.89 140
17734.15 132
17735.41 126
17736.67 113
17737.93 144
17739.18 169
17740.44 144
17741.70 134
17742.96 124
17744.22 131
17745.48 121
17746.74 133
17748.00 126
17749.26 139
17750.52 125
17751.78 126
17753.04 94
17754.29 112
17755.55 167
17756.81 132
17758.07 113
17759.33 129
17760.59 117
17761.85 115
17763.11 116
17764.37 113
17765.63 150
17766.89 120
17768.15 128
17769.41 130
17770.67 116
17771.93 129
17773.19 117
17774.45 119
17775.71 112
17776.97 124
17778.23 141
17779.49 133
17780.75 118
17782.01 130
17783.27 148
17784.53 128
17785.79 124
17787.05 125
17788.31 117
17789.58 129
17790.84 124
17792.10 118
17793.36 108
17794.62 123
17795.88 120
17797.14 114
17798.40 125
17799.66 91
17800.92 154
17802.18 125
17803.45 163
17804.71 140
17805.97 118
17807.23 118
17808.49 98
17809.75 122
17811.01 123
17812.27 140
17813.54 119
17814.80 137
17816.06 125
17817.32 88
17818.58 127
17819.84 118
17821.11 152
17822.37 128
17823.63 98
17824.89 96
17826.15 108
17827.42 148
17828.68 123
17829.94 100
17831.20 104
17832.46 91
17833.73 133
17834.99 131
17836.25 92
17837.51 119
17838.78 130
17840.04 94
17841.30 106
17842.56 125
17843.83 117
17845.09 91
17846.35 109
17847.61 113
17848.88 135
17850.14 139
17851.40 143
17852.66 114
17853.93 91
17855.19 94
17856.45 117
17857.72 125
17858.98 129
17860.24 110
17861.51 117
17862.77 122
17864.03 114
17865.30 115
17866.56 100
17867.82 102
17869.09 111
17870.35 118
17871.61 101
17872.88 117
17874.14 94
17875.40 115
17876.67 96
17877.93 124
17879.20 129
17880.46 135
17881.72 106
17882.99 115
17884.25 117
17885.52 127
17886.78 122
17888.04 136
17889.31 91
17890.57 106
17891.84 100
17893.10 121
17894.36 111
17895.63 110
17896.89 133
17898.16 143
17899.42 135
17900.69 121
17901.95 103
17903.22 91
17904.48 100
17905.75 124
17907.01 140
17908.28 143
17909.54 139
17910.81 108
17912.07 101
17913.34 144
17914.60 129
17915.87 113
17917.13 123
17918.40 120
17919.66 95
17920.93 107
17922.19 96
17923.46 110
17924.72 120
17925.99 112
17927.25 127
17928.52 99
17929.79 141
17931.05 128
17932.32 116
17933.58 101
17934.85 95
17936.11 102
17937.38 111
17938.65 121
17939.91 134
17941.18 97
17942.44 120
17943.71 139
17944.98 121
17946.24 104
17947.51 102
17948.77 99
17950.04 92
17951.31 115
17952.57 109
17953.84 109
17955.11 137
17956.37 127
17957.64 119
17958.91 110
17960.17 123
17961.44 104
17962.71 111
17963.97 106
17965.24 114
17966.51 92
17967.77 116
17969.04 107
17970.31 105
17971.58 110
17972.84 116
17974.11 112
17975.38 103
17976.64 92
17977.91 95
17979.18 97
17980.45 104
17981.71 109
17982.98 104
17984.25 114
17985.52 101
17986.78 121
17988.05 132
17989.32 95
17990.59 113
17991.86 119
17993.12 100
17994.39 127
17995.66 120
17996.93 121
17998.20 128
17999.46 110
18000.73 149
18002.00 130
18003.27 130
18004.54 127
18005.80 118
18007.07 121
18008.34 142
18009.61 122
18010.88 112
18012.15 114
18013.42 117
18014.68 94
18015.95 94
18017.22 91
18018.49 95
18019.76 120
18021.03 78
18022.30 83
18023.57 133
18024.83 139
18026.10 116
18027.37 94
18028.64 105
18029.91 139
18031.18 124
18032.45 120
18033.72 129
18034.99 126
18036.26 128
18037.53 147
18038.80 117
18040.07 125
18041.34 115
18042.60 116
18043.87 99
18045.14 117
18046.41 119
18047.68 102
18048.95 125
18050.22 109
18051.49 104
18052.76 102
18054.03 110
18055.30 117
18056.57 115
18057.84 117
18059.11 118
18060.38 123
18061.65 123
18062.92 138
18064.20 121
18065.47 101
18066.74 122
18068.01 122
18069.28 101
18070.55 107
18071.82 137
18073.09 116
18074.36 95
18075.63 87
18076.90 95
18078.17 104
18079.44 147
18080.71 133
18081.99 119
18083.26 118
18084.53 109
18085.80 101
18087.07 107
18088.34 116
18089.61 118
18090.88 132
18092.15 139
18093.43 108
18094.70 134
18095.97 131
18097.24 124
18098.51 122
18099.78 109
18101.06 127
18102.33 144
18103.60 133
18104.87 134
18106.14 104
18107.41 119
18108.69 134
18109.96 107
18111.23 118
18112.50 119
18113.77 141
18115.05 99
18116.32 113
18117.59 125
18118.86 115
18120.14 114
18121.41 113
18122.68 112
18123.95 85
18125.23 114
18126.50 118
18127.77 119
18129.04 102
18130.32 104
18131.59 116
18132.86 109
18134.13 107
18135.41 124
18136.68 116
18137.95 115
18139.23 134
18140.50 110
18141.77 111
18143.05 107
18144.32 98
18145.59 113
18146.87 98
18148.14 114
18149.41 100
18150.69 126
18151.96 114
18153.23 130
18154.51 99
18155.78 107
18157.05 111
18158.33 116
18159.60 104
18160.88 109
18162.15 158
18163.42 153
18164.70 119
18165.97 132
18167.24 98
18168.52 117
18169.79 117
18171.07 126
18172.34 119
18173.62 104
18174.89 122
18176.16 128
18177.44 121
18178.71 118
18179.99 121
18181.26 134
18182.54 139
18183.81 118
18185.09 109
18186.36 101
18187.63 111
18188.91 130
18190.18 113
18191.46 109
18192.73 122
18194.01 152
18195.28 115
18196.56 116
18197.83 103
18199.11 115
18200.38 144
18201.66 115
18202.94 134
18204.21 130
18205.49 141
18206.76 122
18208.04 134
18209.31 130
18210.59 124
18211.86 147
18213.14 133
18214.41 135
18215.69 144
18216.97 124
18218.24 108
18219.52 162
18220.79 130
18222.07 126
18223.35 139
18224.62 118
18225.90 124
18227.17 108
18228.45 126
18229.73 113
18231.00 153
18232.28 136
18233.56 117
18234.83 121
18236.11 122
18237.38 107
18238.66 147
18239.94 142
18241.21 139
18242.49 103
18243.77 87
18245.04 132
18246.32 101
18247.60 110
18248.87 89
18250.15 106
18251.43 122
18252.71 119
18253.98 119
18255.26 119
18256.54 138
18257.81 106
18259.09 123
18260.37 100
18261.65 119
18262.92 110
18264.20 137
18265.48 130
18266.76 101
18268.03 81
18269.31 105
18270.59 100
18271.87 107
18273.14 120
18274.42 93
18275.70 130
18276.98 121
18278.26 84
18279.53 97
18280.81 119
18282.09 99
18283.37 101
18284.65 138
18285.92 106
18287.20 102
18288.48 110
18289.76 125
18291.04 137
18292.32 139
18293.59 118
18294.87 110
18296.15 127
18297.43 131
18298.71 129
18299.99 115
18301.27 104
18302.54 110
18303.82 110
18305.10 126
18306.38 117
18307.66 140
18308.94 127
18310.22 119
18311.50 91
18312.78 100
18314.06 117
18315.33 110
18316.61 129
18317.89 150
18319.17 115
18320.45 134
18321.73 149
18323.01 143
18324.29 133
18325.57 119
18326.85 112
18328.13 114
18329.41 121
18330.69 106
18331.97 100
18333.25 103
18334.53 98
18335.81 106
18337.09 86
18338.37 119
18339.65 129
18340.93 105
18342.21 119
18343.49 121
18344.77 130
18346.05 122
18347.33 119
18348.61 117
18349.89 104
18351.17 95
18352.45 116
18353.73 99
18355.01 95
18356.29 118
18357.57 117
18358.85 126
18360.14 113
18361.42 109
18362.70 123
18363.98 119
18365.26 93
18366.54 113
18367.82 118
18369.10 109
18370.38 132
18371.66 117
18372.95 130
18374.23 112
18375.51 114
18376.79 123
18378.07 133
18379.35 135
18380.63 110
18381.92 126
18383.20 111
18384.48 123
18385.76 145
18387.04 145
18388.32 91
18389.61 103
18390.89 104
18392.17 112
18393.45 119
18394.73 110
18396.02 117
18397.30 116
18398.58 105
18399.86 113
18401.14 123
18402.43 109
18403.71 124
18404.99 113
18406.27 115
18407.56 109
18408.84 120
18410.12 121
18411.40 115
18412.69 106
18413.97 119
18415.25 107
18416.53 116
18417.82 117
18419.10 110
18420.38 105
18421.67 139
18422.95 126
18424.23 103
18425.51 130
18426.80 129
18428.08 113
18429.36 102
18430.65 105
18431.93 122
18433.21 144
18434.50 131
18435.78 108
18437.06 103
18438.35 130
18439.63 116
18440.92 124
18442.20 131
18443.48 114
18444.77 140
18446.05 132
18447.33 123
18448.62 102
18449.90 115
18451.19 126
18452.47 106
18453.75 95
18455.04 90
18456.32 110
18457.61 131
18458.89 132
18460.17 144
18461.46 128
18462.74 130
18464.03 120
18465.31 125
18466.60 115
18467.88 111
18469.17 107
18470.45 136
18471.74 144
18473.02 126
18474.30 97
18475.59 102
18476.87 89
18478.16 93
18479.44 129
18480.73 107
18482.01 108
18483.30 116
18484.58 136
18485.87 121
18487.16 113
18488.44 119
18489.73 125
18491.01 102
18492.30 123
18493.58 103
18494.87 107
18496.15 135
18497.44 122
18498.72 123
18500.01 112
18501.30 90
18502.58 102
18503.87 131
18505.15 130
18506.44 128
18507.73 103
18509.01 123
18510.30 99
18511.58 110
18512.87 119
18514.16 131
18515.44 122
18516.73 145
18518.01 116
18519.30 117
18520.59 113
18521.87 119
18523.16 111
18524.45 89
18525.73 99
18527.02 123
18528.31 126
18529.59 166
18530.88 141
18532.17 112
18533.45 92
18534.74 117
18536.03 117
18537.31 113
18538.60 88
18539.89 106
18541.18 118
18542.46 110
18543.75 125
18545.04 131
18546.32 142
18547.61 157
18548.90 135
18550.19 135
18551.47 115
18552.76 120
18554.05 105
18555.34 112
18556.62 109
18557.91 121
18559.20 116
18560.49 113
18561.78 99
18563.06 104
18564.35 134
18565.64 116
18566.93 121
18568.22 99
18569.50 99
18570.79 109
18572.08 131
18573.37 160
18574.66 136
18575.94 119
18577.23 119
18578.52 118
18579.81 109
18581.10 105
18582.39 97
18583.68 100
18584.96 102
18586.25 95
18587.54 80
18588.83 101
18590.12 95
18591.41 106
18592.70 87
18593.99 106
18595.27 104
18596.56 103
18597.85 118
18599.14 123
18600.43 101
18601.72 108
18603.01 113
18604.30 113
18605.59 116
18606.88 101
18608.17 116
18609.46 88
18610.75 121
18612.04 114
18613.33 129
18614.62 118
18615.90 113
18617.19 110
18618.48 119
18619.77 101
18621.06 111
18622.35 104
18623.64 108
18624.93 131
18626.22 110
18627.51 116
18628.80 121
18630.09 136
18631.39 130
18632.68 103
18633.97 120
18635.26 85
18636.55 120
18637.84 120
18639.13 109
18640.42 125
18641.71 123
18643.00 98
18644.29 105
18645.58 111
18646.87 113
18648.16 119
18649.45 109
18650.74 112
18652.04 134
18653.33 97
18654.62 91
18655.91 106
18657.20 107
18658.49 131
18659.78 104
18661.07 115
18662.36 123
18663.66 98
18664.95 138
18666.24 102
18667.53 107
18668.82 120
18670.11 104
18671.41 128
18672.70 106
18673.99 124
18675.28 96
18676.57 93
18677.86 99
18679.16 109
18680.45 93
18681.74 97
18683.03 104
18684.32 96
18685.62 95
18686.91 107
18688.20 100
18689.49 102
18690.79 118
18692.08 77
18693.37 124
18694.66 98
18695.96 104
18697.25 97
18698.54 89
18699.83 103
18701.13 121
18702.42 111
18703.71 101
18705.00 88
18706.30 93
18707.59 98
18708.88 113
18710.18 118
18711.47 130
18712.76 96
18714.05 109
18715.35 117
18716.64 84
18717.93 78
18719.23 92
18720.52 113
18721.81 89
18723.11 94
18724.40 83
18725.69 98
18726.99 102
18728.28 103
18729.58 114
18730.87 86
18732.16 93
18733.46 97
18734.75 96
18736.04 101
18737.34 91
18738.63 86
18739.93 95
18741.22 109
18742.51 97
18743.81 106
18745.10 94
18746.40 120
18747.69 81
18748.99 90
18750.28 92
18751.58 111
18752.87 93
18754.16 96
18755.46 80
18756.75 98
18758.05 88
18759.34 93
18760.64 87
18761.93 78
18763.23 120
18764.52 127
18765.82 85
18767.11 91
18768.41 113
18769.70 131
18771.00 106
18772.29 105
18773.59 110
18774.88 107
18776.18 110
18777.47 109
18778.77 111
18780.06 111
18781.36 100
18782.65 117
18783.95 101
18785.25 119
18786.54 119
18787.84 110
18789.13 94
18790.43 89
18791.72 83
18793.02 89
18794.32 105
18795.61 101
18796.91 110
18798.20 96
18799.50 88
18800.80 81
18802.09 93
18803.39 115
18804.69 96
18805.98 104
18807.28 91
18808.57 98
18809.87 104
18811.17 127
18812.46 101
18813.76 85
18815.06 97
18816.35 106
18817.65 105
18818.95 89
18820.24 106
18821.54 112
18822.84 108
18824.13 110
18825.43 90
18826.73 95
18828.03 90
18829.32 99
18830.62 92
18831.92 106
18833.21 91
18834.51 96
18835.81 94
18837.11 109
18838.40 101
18839.70 103
18841.00 104
18842.30 98
18843.59 100
18844.89 86
18846.19 82
18847.49 95
18848.79 98
18850.08 98
18851.38 110
18852.68 97
18853.98 114
18855.27 88
18856.57 80
18857.87 93
18859.17 117
18860.47 118
18861.77 111
18863.06 120
18864.36 90
18865.66 78
18866.96 88
18868.26 102
18869.56 124
18870.85 106
18872.15 94
18873.45 84
18874.75 81
18876.05 96
18877.35 87
18878.65 109
18879.95 100
18881.24 85
18882.54 105
18883.84 113
18885.14 93
18886.44 115
18887.74 92
18889.04 106
18890.34 82
18891.64 95
18892.94 102
18894.24 80
18895.54 98
18896.84 88
18898.13 100
18899.43 108
18900.73 87
18902.03 96
18903.33 87
18904.63 97
18905.93 84
18907.23 104
18908.53 104
18909.83 114
18911.13 89
18912.43 95
18913.73 121
18915.03 107
18916.33 94
18917.63 117
18918.93 91
18920.23 104
18921.53 78
18922.83 76
18924.13 84
18925.43 108
18926.74 106
18928.04 94
18929.34 92
18930.64 128
18931.94 106
18933.24 91
18934.54 80
18935.84 89
18937.14 101
18938.44 95
18939.74 107
18941.04 90
18942.34 108
18943.65 121
18944.95 100
18946.25 126
18947.55 120
18948.85 105
18950.15 122
18951.45 116
18952.75 94
18954.06 104
18955.36 86
18956.66 93
18957.96 100
18959.26 106
18960.56 90
18961.87 95
18963.17 98
18964.47 88
18965.77 105
18967.07 89
18968.37 151
18969.68 92
18970.98 79
18972.28 120
18973.58 135
18974.88 109
18976.19 94
18977.49 102
18978.79 119
18980.09 117
18981.40 98
18982.70 102
18984.00 95
18985.30 123
18986.61 98
18987.91 88
18989.21 87
18990.51 111
18991.82 94
18993.12 117
18994.42 92
18995.73 100
18997.03 106
18998.33 96
18999.63 110
19000.94 127
19002.24 99
19003.54 107
19004.85 111
19006.15 87
19007.45 75
19008.76 81
19010.06 88
19011.36 103
19012.67 116
19013.97 92
19015.27 91
19016.58 91
19017.88 80
19019.18 87
19020.49 81
19021.79 99
19023.10 94
19024.40 91
19025.70 94
19027.01 90
19028.31 93
19029.62 105
19030.92 83
19032.22 107
19033.53 104
19034.83 114
19036.14 96
19037.44 97
19038.75 113
19040.05 124
19041.35 90
19042.66 111
19043.96 83
19045.27 93
19046.57 117
19047.88 87
19049.18 91
19050.49 83
19051.79 107
19053.10 105
19054.40 128
19055.71 87
19057.01 95
19058.32 96
19059.62 120
19060.93 100
19062.23 98
19063.54 90
19064.84 103
19066.15 103
19067.45 117
19068.76 116
19070.06 90
19071.37 85
19072.67 103
19073.98 103
19075.29 118
19076.59 100
19077.90 102
19079.20 113
19080.51 107
19081.81 110
19083.12 89
19084.43 108
19085.73 114
19087.04 124
19088.34 77
19089.65 93
19090.96 121
19092.26 114
19093.57 99
19094.87 96
19096.18 116
19097.49 99
19098.79 90
19100.10 118
19101.41 114
19102.71 116
19104.02 99
19105.33 88
19106.63 92
19107.94 94
19109.25 96
19110.55 82
19111.86 98
19113.17 90
19114.47 102
19115.78 102
19117.09 128
19118.40 109
19119.70 98
19121.01 107
19122.32 110
19123.62 88
19124.93 87
19126.24 97
19127.55 114
19128.85 92
19130.16 95
19131.47 114
19132.78 86
19134.08 108
19135.39 107
19136.70 116
19138.01 99
19139.32 113
19140.62 90
19141.93 102
19143.24 103
19144.55 100
19145.85 110
19147.16 123
19148.47 112
19149.78 77
19151.09 107
19152.40 108
19153.70 91
19155.01 98
19156.32 154
19157.63 115
19158.94 100
19160.25 99
19161.55 103
19162.86 122
19164.17 102
19165.48 121
19166.79 121
19168.10 102
19169.41 107
19170.72 103
19172.02 120
19173.33 95
19174.64 96
19175.95 106
19177.26 94
19178.57 101
19179.88 91
19181.19 102
19182.50 105
19183.81 117
19185.12 114
19186.43 102
19187.74 85
19189.05 100
19190.35 103
19191.66 108
19192.97 103
19194.28 88
19195.59 93
19196.90 110
19198.21 105
19199.52 93
19200.83 103
19202.14 106
19203.45 93
19204.76 81
19206.07 82
19207.38 81
19208.69 98
19210.00 106
19211.31 115
19212.62 123
19213.93 95
19215.24 93
19216.56 106
19217.87 88
19219.18 99
19220.49 112
19221.80 106
19223.11 96
19224.42 91
19225.73 94
19227.04 96
19228.35 131
19229.66 118
19230.97 69
19232.28 88
19233.60 97
19234.91 103
19236.22 95
19237.53 105
19238.84 124
19240.15 116
19241.46 81
19242.77 79
19244.09 105
19245.40 76
19246.71 88
19248.02 102
19249.33 119
19250.64 96
19251.95 93
19253.27 107
19254.58 124
19255.89 99
19257.20 97
19258.51 100
19259.83 100
19261.14 89
19262.45 87
19263.76 98
19265.07 111
19266.39 88
19267.70 99
19269.01 93
19270.32 103
19271.63 86
19272.95 106
19274.26 105
19275.57 84
19276.88 88
19278.20 109
19279.51 84
19280.82 103
19282.14 106
19283.45 98
19284.76 94
19286.07 105
19287.39 101
19288.70 113
19290.01 104
19291.33 103
19292.64 109
19293.95 85
19295.26 104
19296.58 104
19297.89 88
19299.20 82
19300.52 92
19301.83 86
19303.14 121
19304.46 86
19305.77 86
19307.09 95
19308.40 84
19309.71 79
19311.03 95
19312.34 99
19313.65 102
19314.97 95
19316.28 109
19317.60 98
19318.91 102
19320.22 78
19321.54 101
19322.85 86
19324.17 92
19325.48 110
19326.79 94
19328.11 105
19329.42 96
19330.74 120
19332.05 106
19333.37 82
19334.68 108
19335.99 107
19337.31 110
19338.62 79
19339.94 86
19341.25 108
19342.57 114
19343.88 103
19345.20 97
19346.51 76
19347.83 86
19349.14 114
19350.46 103
19351.77 104
19353.09 88
19354.40 86
19355.72 110
19357.03 98
19358.35 128
19359.66 124
19360.98 111
19362.29 103
19363.61 88
19364.93 85
19366.24 97
19367.56 72
19368.87 111
19370.19 92
19371.50 110
19372.82 116
19374.14 122
19375.45 98
19376.77 104
19378.08 115
19379.40 127
19380.72 97
19382.03 85
19383.35 96
19384.66 103
19385.98 89
19387.30 72
19388.61 90
19389.93 90
19391.25 85
19392.56 81
19393.88 78
19395.20 93
19396.51 95
19397.83 96
19399.15 71
19400.46 88
19401.78 117
19403.10 101
19404.41 69
19405.73 102
19407.05 82
19408.36 92
19409.68 107
19411.00 110
19412.31 95
19413.63 87
19414.95 97
19416.27 103
19417.58 98
19418.90 80
19420.22 81
19421.54 96
19422.85 79
19424.17 87
19425.49 87
19426.81 115
19428.12 112
19429.44 87
19430.76 92
19432.08 81
19433.40 120
19434.71 126
19436.03 106
19437.35 87
19438.67 101
19439.99 97
19441.30 114
19442.62 85
19443.94 111
19445.26 95
19446.58 111
19447.89 103
19449.21 101
19450.53 94
19451.85 110
19453.17 96
19454.49 93
19455.81 114
19457.12 87
19458.44 88
19459.76 110
19461.08 98
19462.40 104
19463.72 114
19465.04 102
19466.36 110
19467.68 115
19468.99 108
19470.31 113
19471.63 80
19472.95 111
19474.27 84
19475.59 97
19476.91 84
19478.23 99
19479.55 125
19480.87 99
19482.19 72
19483.51 123
19484.83 105
19486.15 94
19487.47 82
19488.79 93
19490.11 73
19491.43 94
19492.75 111
19494.07 107
19495.39 98
19496.71 95
19498.03 96
19499.35 103
19500.67 90
19501.99 87
19503.31 90
19504.63 122
19505.95 80
19507.27 96
19508.59 82
19509.91 85
19511.23 87
19512.55 77
19513.87 99
19515.19 105
19516.51 98
19517.83 111
19519.15 105
19520.47 107
19521.79 91
19523.12 88
19524.44 76
19525.76 83
19527.08 98
19528.40 95
19529.72 94
19531.04 93
19532.36 117
19533.68 98
19535.01 89
19536.33 105
19537.65 113
19538.97 123
19540.29 107
19541.61 92
19542.93 101
19544.26 104
19545.58 111
19546.90 109
19548.22 92
19549.54 101
19550.87 100
19552.19 92
19553.51 107
19554.83 98
19556.15 87
19557.47 109
19558.80 83
19560.12 97
19561.44 83
19562.76 88
19564.09 86
19565.41 94
19566.73 107
19568.05 97
19569.38 112
19570.70 117
19572.02 89
19573.34 93
19574.67 92
19575.99 93
19577.31 104
19578.63 80
19579.96 100
19581.28 91
19582.60 98
19583.93 95
19585.25 95
19586.57 100
19587.90 95
19589.22 108
19590.54 119
19591.86 123
19593.19 90
19594.51 94
19595.83 105
19597.16 91
19598.48 96
19599.81 123
19601.13 97
19602.45 109
19603.78 106
19605.10 98
19606.42 96
19607.75 107
19609.07 118
19610.40 108
19611.72 116
19613.04 117
19614.37 97
19615.69 95
19617.02 103
19618.34 91
19619.66 93
19620.99 99
19622.31 108
19623.64 91
19624.96 84
19626.29 97
19627.61 94
19628.93 98
19630.26 104
19631.58 83
19632.91 105
19634.23 88
19635.56 99
19636.88 98
19638.21 73
19639.53 85
19640.86 112
19642.18 88
19643.51 103
19644.83 105
19646.16 82
19647.48 102
19648.81 101
19650.13 100
19651.46 91
19652.78 101
19654.11 114
19655.43 104
19656.76 83
19658.08 100
19659.41 118
19660.74 79
19662.06 89
19663.39 92
19664.71 112
19666.04 108
19667.36 81
19668.69 105
19670.02 88
19671.34 117
19672.67 110
19673.99 104
19675.32 115
19676.65 108
19677.97 105
19679.30 99
19680.63 81
19681.95 88
19683.28 111
19684.60 106
19685.93 74
19687.26 89
19688.58 97
19689.91 98
19691.24 103
19692.56 80
19693.89 101
19695.22 93
19696.54 120
19697.87 78
19699.20 91
19700.52 94
19701.85 119
19703.18 112
19704.51 123
19705.83 82
19707.16 96
19708.49 93
19709.81 97
19711.14 81
19712.47 80
19713.80 101
19715.12 89
19716.45 86
19717.78 83
19719.11 102
19720.43 118
19721.76 127
19723.09 108
19724.42 93
19725.74 91
19727.07 74
19728.40 94
19729.73 98
19731.06 84
19732.38 81
19733.71 123
19735.04 103
19736.37 97
19737.70 88
19739.02 106
19740.35 88
19741.68 75
19743.01 113
19744.34 112
19745.67 84
19747.00 94
19748.32 101
19749.65 103
19750.98 105
19752.31 101
19753.64 87
19754.97 89
19756.30 122
19757.62 108
19758.95 100
19760.28 106
19761.61 98
19762.94 110
19764.27 95
19765.60 95
19766.93 120
19768.26 100
19769.59 92
19770.92 91
19772.25 97
19773.57 103
19774.90 91
19776.23 79
19777.56 96
19778.89 94
19780.22 114
19781.55 82
19782.88 118
19784.21 116
19785.54 94
19786.87 98
19788.20 85
19789.53 96
19790.86 104
19792.19 83
19793.52 111
19794.85 91
19796.18 121
19797.51 90
19798.84 98
19800.17 86
19801.50 104
19802.83 94
19804.16 92
19805.49 73
19806.82 101
19808.16 100
19809.49 106
19810.82 92
19812.15 101
19813.48 96
19814.81 107
19816.14 91
19817.47 100
19818.80 125
19820.13 88
19821.46 100
19822.79 89
19824.13 94
19825.46 86
19826.79 97
19828.12 113
19829.45 84
19830.78 127
19832.11 96
19833.44 84
19834.78 104
19836.11 89
19837.44 94
19838.77 99
19840.10 96
19841.43 111
19842.77 102
19844.10 102
19845.43 96
19846.76 91
19848.09 92
19849.42 92
19850.76 96
19852.09 88
19853.42 108
19854.75 115
19856.09 114
19857.42 121
19858.75 121
19860.08 111
19861.41 112
19862.75 84
19864.08 97
19865.41 98
19866.74 98
19868.08 90
19869.41 96
19870.74 85
19872.08 95
19873.41 114
19874.74 102
19876.07 87
19877.41 75
19878.74 85
19880.07 95
19881.41 91
19882.74 93
19884.07 93
19885.40 100
19886.74 125
19888.07 124
19889.40 96
19890.74 126
19892.07 102
19893.40 88
19894.74 94
19896.07 84
19897.41 91
19898.74 110
19900.07 92
19901.41 94
19902.74 99
19904.07 96
19905.41 110
19906.74 88
19908.08 86
19909.41 86
19910.74 115
19912.08 86
19913.41 73
19914.75 89
19916.08 118
19917.41 138
19918.75 96
19920.08 110
19921.42 96
19922.75 104
19924.09 99
19925.42 97
19926.76 78
19928.09 95
19929.42 100
19930.76 109
19932.09 98
19933.43 77
19934.76 91
19936.10 137
19937.43 105
19938.77 85
19940.10 112
19941.44 96
19942.77 82
19944.11 95
19945.44 83
19946.78 85
19948.11 96
19949.45 113
19950.79 97
19952.12 93
19953.46 97
19954.79 108
19956.13 107
19957.46 101
19958.80 99
19960.13 110
19961.47 107
19962.81 114
19964.14 94
19965.48 86
19966.81 104
19968.15 104
19969.49 80
19970.82 121
19972.16 94
19973.49 102
19974.83 104
19976.17 102
19977.50 107
19978.84 113
19980.18 104
19981.51 97
19982.85 82
19984.18 95
19985.52 102
19986.86 109
19988.19 112
19989.53 89
19990.87 109
19992.20 95
19993.54 108
19994.88 93
19996.21 105
19997.55 103
19998.89 98
20000.23 91
20001.56 100
20002.90 115
20004.24 70
20005.57 91
20006.91 112
20008.25 114
20009.59 111
20010.92 82
20012.26 91
20013.60 95
20014.94 104
20016.27 116
20017.61 78
20018.95 87
20020.29 90
20021.62 101
20022.96 100
20024.30 103
20025.64 94
20026.98 111
20028.31 116
20029.65 114
20030.99 100
20032.33 100
20033.67 114
20035.00 106
20036.34 101
20037.68 95
20039.02 121
20040.36 101
20041.70 102
20043.03 104
20044.37 93
20045.71 121
20047.05 93
20048.39 106
20049.73 80
20051.07 98
20052.41 104
20053.74 133
20055.08 96
20056.42 107
20057.76 100
20059.10 111
20060.44 97
20061.78 86
20063.12 84
20064.46 83
20065.80 86
20067.13 109
20068.47 106
20069.81 106
20071.15 112
20072.49 101
20073.83 90
20075.17 84
20076.51 68
20077.85 102
20079.19 104
20080.53 118
20081.87 111
20083.21 92
20084.55 102
20085.89 114
20087.23 127
20088.57 103
20089.91 117
20091.25 91
20092.59 94
20093.93 98
20095.27 93
20096.61 98
20097.95 99
20099.29 100
20100.63 111
20101.97 104
20103.31 105
20104.65 93
20105.99 106
20107.33 95
20108.67 80
20110.02 98
20111.36 100
20112.70 65
20114.04 79
20115.38 87
20116.72 111
20118.06 97
20119.40 84
20120.74 105
20122.08 113
20123.43 144
20124.77 143
20126.11 111
20127.45 122
20128.79 107
20130.13 98
20131.47 84
20132.81 108
20134.16 123
20135.50 102
20136.84 88
20138.18 100
20139.52 113
20140.86 99
20142.21 105
20143.55 104
20144.89 105
