# Supplementary material for: MALDI-TOF MS typing enables the classification of brewing yeasts of the genus Saccharomyces to major beer styles
Source: PLoS One. 2017 Aug 9;12(8):e0181694. doi: 10.1371/journal.pone.0181694 (PMC5549903; doi:10.1371/journal.pone.0181694)
Supplement: S6 File — The directory includes 90 raw files and was zipped to “.zip”; the folder has three strains with 30 spectra per strain; S1 Text explains the raw files with an example and Table 1 represents the yeast strains used within the experiment. (ZIP) [file pone.0181694.s009.zip › 16-18/30276-3478-Lag-Lag-Lag-YPG-18h-E-E_2016-09-27_9_0_A2_1.dat]

1999.34 1954
1999.77 2053
2000.19 2089
2000.61 1983
2001.03 2038
2001.45 2056
2001.88 2031
2002.30 1945
2002.72 1948
2003.14 1970
2003.56 1969
2003.99 1862
2004.41 1903
2004.83 1966
2005.25 1963
2005.68 1938
2006.10 2015
2006.52 2052
2006.94 2077
2007.37 2028
2007.79 2026
2008.21 1974
2008.64 1994
2009.06 2075
2009.48 2021
2009.90 1981
2010.33 1862
2010.75 1881
2011.17 1919
2011.60 1871
2012.02 1849
2012.44 1802
2012.87 1893
2013.29 1769
2013.71 1739
2014.14 1788
2014.56 1844
2014.98 1783
2015.41 1881
2015.83 1973
2016.25 2096
2016.68 2011
2017.10 1955
2017.53 2051
2017.95 2100
2018.37 2064
2018.80 2078
2019.22 2177
2019.65 2136
2020.07 2003
2020.49 2160
2020.92 2089
2021.34 2020
2021.77 2044
2022.19 1928
2022.61 1902
2023.04 1950
2023.46 1955
2023.89 1888
2024.31 1850
2024.74 1885
2025.16 1870
2025.59 1908
2026.01 1870
2026.44 1940
2026.86 2045
2027.29 1940
2027.71 1974
2028.14 2075
2028.56 2098
2028.98 1964
2029.41 1996
2029.84 1961
2030.26 2015
2030.69 2039
2031.11 2029
2031.54 1999
2031.96 2075
2032.39 2103
2032.81 2119
2033.24 2037
2033.66 2024
2034.09 2032
2034.51 2035
2034.94 1969
2035.37 1997
2035.79 1991
2036.22 2069
2036.64 1991
2037.07 1997
2037.49 1987
2037.92 2025
2038.35 2017
2038.77 1995
2039.20 2067
2039.62 2072
2040.05 2061
2040.48 1991
2040.90 2004
2041.33 2004
2041.76 1996
2042.18 2053
2042.61 1965
2043.03 1921
2043.46 1929
2043.89 1982
2044.31 1952
2044.74 1910
2045.17 1877
2045.59 1905
2046.02 1891
2046.45 1964
2046.87 1933
2047.30 1900
2047.73 2003
2048.16 1998
2048.58 1911
2049.01 1972
2049.44 1980
2049.86 1922
2050.29 1951
2050.72 2065
2051.15 1962
2051.57 1971
2052.00 1887
2052.43 1843
2052.86 1866
2053.28 1786
2053.71 1827
2054.14 1971
2054.57 1983
2054.99 1924
2055.42 1821
2055.85 2034
2056.28 2031
2056.70 2037
2057.13 2127
2057.56 2189
2057.99 2096
2058.42 2046
2058.84 2088
2059.27 1999
2059.70 2005
2060.13 2037
2060.56 2032
2060.99 1934
2061.41 1998
2061.84 1944
2062.27 1826
2062.70 1924
2063.13 1951
2063.56 2056
2063.99 1964
2064.41 2041
2064.84 2144
2065.27 2223
2065.70 2192
2066.13 2290
2066.56 2188
2066.99 2173
2067.42 2110
2067.85 2036
2068.27 1943
2068.70 1971
2069.13 1994
2069.56 1945
2069.99 1974
2070.42 1895
2070.85 1836
2071.28 1878
2071.71 1952
2072.14 1922
2072.57 1905
2073.00 1965
2073.43 2025
2073.86 2053
2074.29 2117
2074.72 2107
2075.15 2107
2075.58 2132
2076.01 2193
2076.44 2178
2076.87 2050
2077.30 2012
2077.73 2059
2078.16 2144
2078.59 2094
2079.02 2082
2079.45 2124
2079.88 2025
2080.31 2051
2080.74 2047
2081.17 2106
2081.60 2026
2082.03 1919
2082.46 1883
2082.89 1902
2083.32 1843
2083.75 1880
2084.18 1883
2084.61 2000
2085.04 1998
2085.47 2016
2085.90 2052
2086.34 1999
2086.77 1987
2087.20 1942
2087.63 1843
2088.06 1842
2088.49 1825
2088.92 1859
2089.35 1863
2089.79 1818
2090.22 1810
2090.65 1896
2091.08 1836
2091.51 1933
2091.94 1890
2092.37 1904
2092.81 2018
2093.24 2058
2093.67 2023
2094.10 2094
2094.53 2144
2094.96 1963
2095.40 2016
2095.83 1930
2096.26 1949
2096.69 1935
2097.12 1989
2097.56 1968
2097.99 1808
2098.42 1806
2098.85 1848
2099.29 1773
2099.72 1679
2100.15 1775
2100.58 1741
2101.01 1733
2101.45 1815
2101.88 1795
2102.31 1871
2102.75 1868
2103.18 1893
2103.61 1848
2104.04 1965
2104.48 1969
2104.91 1857
2105.34 1851
2105.77 1840
2106.21 1795
2106.64 1935
2107.07 2021
2107.51 1896
2107.94 1937
2108.37 1960
2108.81 1852
2109.24 1888
2109.67 1805
2110.11 1775
2110.54 1763
2110.97 1846
2111.41 1817
2111.84 1835
2112.27 1845
2112.71 1809
2113.14 1789
2113.58 1744
2114.01 1737
2114.44 1669
2114.88 1761
2115.31 1823
2115.75 1771
2116.18 1788
2116.61 1746
2117.05 1730
2117.48 1828
2117.92 1746
2118.35 1793
2118.78 1796
2119.22 1886
2119.65 1846
2120.09 1927
2120.52 1931
2120.96 1921
2121.39 1959
2121.83 2041
2122.26 2046
2122.69 2076
2123.13 1947
2123.56 2033
2124.00 2042
2124.43 2018
2124.87 1981
2125.30 2021
2125.74 2014
2126.17 1941
2126.61 1909
2127.04 1899
2127.48 1833
2127.91 1867
2128.35 1887
2128.79 1925
2129.22 2003
2129.66 2059
2130.09 2068
2130.53 2074
2130.96 2070
2131.40 2148
2131.83 2095
2132.27 2036
2132.70 2096
2133.14 2061
2133.58 2073
2134.01 1977
2134.45 2050
2134.88 2019
2135.32 2045
2135.76 2112
2136.19 2115
2136.63 2133
2137.06 2152
2137.50 2073
2137.94 2111
2138.37 2162
2138.81 2032
2139.25 2051
2139.68 2028
2140.12 1962
2140.56 1949
2140.99 1997
2141.43 1958
2141.87 1850
2142.30 1813
2142.74 1876
2143.18 1808
2143.61 1832
2144.05 1890
2144.49 1955
2144.92 1894
2145.36 1869
2145.80 1967
2146.23 1992
2146.67 2077
2147.11 2065
2147.55 2170
2147.98 2190
2148.42 2367
2148.86 2533
2149.30 2605
2149.73 2624
2150.17 2560
2150.61 2578
2151.05 2535
2151.48 2469
2151.92 2427
2152.36 2312
2152.80 2235
2153.23 2304
2153.67 2222
2154.11 2060
2154.55 2040
2154.99 2077
2155.42 1970
2155.86 2070
2156.30 2064
2156.74 1992
2157.18 1951
2157.61 1989
2158.05 1964
2158.49 1900
2158.93 1947
2159.37 2023
2159.81 2030
2160.24 2033
2160.68 2059
2161.12 2081
2161.56 2089
2162.00 2041
2162.44 2010
2162.88 2001
2163.32 2041
2163.75 1986
2164.19 2039
2164.63 2150
2165.07 2155
2165.51 2216
2165.95 2126
2166.39 2037
2166.83 2070
2167.27 2136
2167.71 2138
2168.15 2058
2168.59 2066
2169.02 2144
2169.46 2098
2169.90 2177
2170.34 2064
2170.78 2064
2171.22 2101
2171.66 2115
2172.10 2037
2172.54 2101
2172.98 2042
2173.42 2049
2173.86 2099
2174.30 2209
2174.74 2246
2175.18 2280
2175.62 2295
2176.06 2233
2176.50 2385
2176.94 2449
2177.38 2385
2177.82 2430
2178.26 2534
2178.70 2543
2179.14 2457
2179.58 2453
2180.02 2439
2180.47 2420
2180.91 2429
2181.35 2331
2181.79 2223
2182.23 2226
2182.67 2168
2183.11 2187
2183.55 2149
2183.99 2138
2184.43 2100
2184.87 2090
2185.31 2107
2185.76 2071
2186.20 1967
2186.64 2094
2187.08 2204
2187.52 2206
2187.96 2216
2188.40 2168
2188.84 2296
2189.29 2298
2189.73 2350
2190.17 2381
2190.61 2280
2191.05 2195
2191.49 2210
2191.94 2286
2192.38 2262
2192.82 2205
2193.26 2246
2193.70 2270
2194.14 2382
2194.59 2512
2195.03 2544
2195.47 2433
2195.91 2496
2196.36 2479
2196.80 2427
2197.24 2409
2197.68 2363
2198.12 2334
2198.57 2371
2199.01 2226
2199.45 2220
2199.89 2220
2200.34 2169
2200.78 2168
2201.22 2040
2201.66 2129
2202.11 2093
2202.55 2148
2202.99 2288
2203.44 2286
2203.88 2325
2204.32 2441
2204.76 2413
2205.21 2486
2205.65 2434
2206.09 2413
2206.54 2428
2206.98 2352
2207.42 2399
2207.87 2395
2208.31 2362
2208.75 2386
2209.20 2304
2209.64 2362
2210.08 2394
2210.53 2444
2210.97 2469
2211.42 2351
2211.86 2331
2212.30 2283
2212.75 2277
2213.19 2322
2213.63 2318
2214.08 2210
2214.52 2239
2214.97 2348
2215.41 2273
2215.85 2174
2216.30 2149
2216.74 2147
2217.19 2132
2217.63 2026
2218.08 2114
2218.52 2123
2218.97 2041
2219.41 2112
2219.85 2129
2220.30 2188
2220.74 2208
2221.19 2221
2221.63 2335
2222.08 2349
2222.52 2308
2222.97 2371
2223.41 2442
2223.86 2552
2224.30 2503
2224.75 2550
2225.19 2578
2225.64 2547
2226.08 2564
2226.53 2566
2226.97 2604
2227.42 2449
2227.86 2518
2228.31 2430
2228.75 2377
2229.20 2444
2229.65 2506
2230.09 2565
2230.54 2566
2230.98 2608
2231.43 2907
2231.87 3103
2232.32 3156
2232.76 3204
2233.21 3219
2233.66 3373
2234.10 3378
2234.55 3371
2234.99 3284
2235.44 3255
2235.89 3211
2236.33 3055
2236.78 2943
2237.23 2832
2237.67 2851
2238.12 2908
2238.56 2832
2239.01 2638
2239.46 2654
2239.90 2600
2240.35 2492
2240.80 2364
2241.24 2358
2241.69 2272
2242.14 2249
2242.58 2199
2243.03 2101
2243.48 2094
2243.93 2082
2244.37 2032
2244.82 1985
2245.27 1959
2245.71 1978
2246.16 2042
2246.61 1927
2247.05 1920
2247.50 1968
2247.95 1994
2248.40 2106
2248.84 2098
2249.29 2149
2249.74 2138
2250.19 2208
2250.63 2411
2251.08 2401
2251.53 2336
2251.98 2354
2252.43 2325
2252.87 2319
2253.32 2314
2253.77 2243
2254.22 2315
2254.66 2282
2255.11 2274
2255.56 2196
2256.01 2121
2256.46 2089
2256.91 2065
2257.35 2125
2257.80 2104
2258.25 1957
2258.70 2030
2259.15 2021
2259.60 2065
2260.04 2064
2260.49 2077
2260.94 2124
2261.39 2181
2261.84 2194
2262.29 2185
2262.74 2259
2263.19 2237
2263.63 2242
2264.08 2201
2264.53 2275
2264.98 2334
2265.43 2326
2265.88 2259
2266.33 2326
2266.78 2340
2267.23 2314
2267.68 2331
2268.13 2384
2268.58 2437
2269.02 2457
2269.47 2586
2269.92 2641
2270.37 2630
2270.82 2718
2271.27 2702
2271.72 2681
2272.17 2708
2272.62 2610
2273.07 2518
2273.52 2589
2273.97 2548
2274.42 2498
2274.87 2547
2275.32 2506
2275.77 2566
2276.22 2509
2276.67 2560
2277.12 2558
2277.57 2544
2278.02 2479
2278.47 2452
2278.92 2377
2279.37 2403
2279.82 2331
2280.27 2185
2280.73 2275
2281.18 2245
2281.63 2230
2282.08 2250
2282.53 2220
2282.98 2153
2283.43 2252
2283.88 2098
2284.33 2131
2284.78 2080
2285.23 2097
2285.68 2208
2286.14 2117
2286.59 2079
2287.04 2170
2287.49 2197
2287.94 2150
2288.39 2252
2288.84 2434
2289.30 2551
2289.75 2579
2290.20 2601
2290.65 2674
2291.10 2887
2291.55 2990
2292.00 3045
2292.46 3079
2292.91 3067
2293.36 3248
2293.81 3343
2294.26 3208
2294.72 3120
2295.17 3174
2295.62 3222
2296.07 3105
2296.52 2925
2296.98 2887
2297.43 2886
2297.88 2700
2298.33 2603
2298.79 2492
2299.24 2438
2299.69 2380
2300.14 2271
2300.60 2178
2301.05 2196
2301.50 2112
2301.95 2108
2302.41 2029
2302.86 2105
2303.31 2143
2303.76 2045
2304.22 2014
2304.67 2064
2305.12 2113
2305.58 2063
2306.03 2198
2306.48 2253
2306.94 2140
2307.39 2231
2307.84 2307
2308.30 2434
2308.75 2548
2309.20 2551
2309.66 2572
2310.11 2710
2310.56 2715
2311.02 2664
2311.47 2634
2311.92 2688
2312.38 2507
2312.83 2427
2313.28 2348
2313.74 2278
2314.19 2388
2314.65 2318
2315.10 2349
2315.55 2389
2316.01 2420
2316.46 2420
2316.92 2484
2317.37 2484
2317.83 2528
2318.28 2526
2318.73 2602
2319.19 2511
2319.64 2600
2320.10 2705
2320.55 2638
2321.01 2572
2321.46 2526
2321.92 2457
2322.37 2555
2322.82 2461
2323.28 2533
2323.73 2574
2324.19 2627
2324.64 2700
2325.10 2829
2325.55 2894
2326.01 2859
2326.46 2676
2326.92 2640
2327.37 2538
2327.83 2436
2328.29 2481
2328.74 2281
2329.20 2368
2329.65 2319
2330.11 2304
2330.56 2307
2331.02 2365
2331.47 2337
2331.93 2322
2332.38 2339
2332.84 2359
2333.30 2375
2333.75 2370
2334.21 2252
2334.66 2246
2335.12 2317
2335.58 2354
2336.03 2320
2336.49 2356
2336.94 2323
2337.40 2251
2337.86 2270
2338.31 2245
2338.77 2238
2339.22 2230
2339.68 2257
2340.14 2264
2340.59 2302
2341.05 2336
2341.51 2267
2341.96 2233
2342.42 2253
2342.88 2323
2343.33 2326
2343.79 2238
2344.25 2240
2344.70 2333
2345.16 2380
2345.62 2441
2346.08 2450
2346.53 2554
2346.99 2597
2347.45 2602
2347.90 2609
2348.36 2618
2348.82 2672
2349.28 2721
2349.73 2741
2350.19 2586
2350.65 2466
2351.11 2522
2351.56 2446
2352.02 2364
2352.48 2221
2352.94 2272
2353.39 2244
2353.85 2106
2354.31 2179
2354.77 2053
2355.22 2136
2355.68 2097
2356.14 2137
2356.60 2213
2357.06 2150
2357.51 2083
2357.97 2145
2358.43 2274
2358.89 2301
2359.35 2367
2359.81 2467
2360.26 2511
2360.72 2510
2361.18 2424
2361.64 2543
2362.10 2463
2362.56 2460
2363.02 2487
2363.47 2519
2363.93 2629
2364.39 2557
2364.85 2602
2365.31 2665
2365.77 2695
2366.23 2751
2366.69 2769
2367.15 2689
2367.60 2704
2368.06 2654
2368.52 2579
2368.98 2570
2369.44 2525
2369.90 2423
2370.36 2384
2370.82 2246
2371.28 2197
2371.74 2198
2372.20 2171
2372.66 2170
2373.12 2143
2373.58 2114
2374.04 2114
2374.50 2077
2374.96 2166
2375.42 2118
2375.88 2105
2376.34 2154
2376.80 2207
2377.26 2315
2377.72 2183
2378.18 2138
2378.64 2155
2379.10 2194
2379.56 2171
2380.02 2160
2380.48 2163
2380.94 2075
2381.40 2047
2381.86 2081
2382.32 2119
2382.78 2187
2383.24 2196
2383.70 2207
2384.16 2190
2384.62 2211
2385.08 2243
2385.54 2270
2386.00 2366
2386.47 2311
2386.93 2211
2387.39 2221
2387.85 2248
2388.31 2249
2388.77 2246
2389.23 2205
2389.69 2220
2390.15 2098
2390.62 2266
2391.08 2207
2391.54 2181
2392.00 2202
2392.46 2084
2392.92 2152
2393.38 2170
2393.85 2150
2394.31 2187
2394.77 2131
2395.23 2175
2395.69 2207
2396.16 2134
2396.62 2124
2397.08 2201
2397.54 2245
2398.00 2211
2398.47 2196
2398.93 2185
2399.39 2172
2399.85 2162
2400.31 2054
2400.78 1996
2401.24 2044
2401.70 2009
2402.16 2040
2402.63 1998
2403.09 2032
2403.55 2118
2404.01 2060
2404.48 2036
2404.94 2158
2405.40 2042
2405.86 2180
2406.33 2274
2406.79 2145
2407.25 2156
2407.72 2103
2408.18 2138
2408.64 2138
2409.11 2114
2409.57 2009
2410.03 2023
2410.49 2031
2410.96 1934
2411.42 1965
2411.88 2009
2412.35 1943
2412.81 2006
2413.28 2018
2413.74 1984
2414.20 1966
2414.67 1958
2415.13 1989
2415.59 2089
2416.06 2058
2416.52 2122
2416.98 2170
2417.45 2256
2417.91 2202
2418.38 2199
2418.84 2341
2419.30 2396
2419.77 2300
2420.23 2320
2420.70 2352
2421.16 2378
2421.63 2370
2422.09 2322
2422.55 2413
2423.02 2408
2423.48 2420
2423.95 2423
2424.41 2388
2424.88 2323
2425.34 2301
2425.81 2208
2426.27 2132
2426.74 2107
2427.20 2108
2427.67 2143
2428.13 1936
2428.60 1978
2429.06 1993
2429.53 1993
2429.99 1970
2430.46 1991
2430.92 1958
2431.39 1967
2431.85 1927
2432.32 1936
2432.78 2059
2433.25 2032
2433.71 2092
2434.18 2118
2434.64 2155
2435.11 2147
2435.58 2180
2436.04 2237
2436.51 2193
2436.97 2230
2437.44 2252
2437.90 2229
2438.37 2320
2438.84 2416
2439.30 2543
2439.77 2452
2440.23 2548
2440.70 2559
2441.17 2489
2441.63 2472
2442.10 2450
2442.57 2319
2443.03 2355
2443.50 2453
2443.96 2318
2444.43 2303
2444.90 2273
2445.36 2328
2445.83 2312
2446.30 2272
2446.76 2297
2447.23 2213
2447.70 2246
2448.16 2198
2448.63 2181
2449.10 2135
2449.57 2140
2450.03 2146
2450.50 2056
2450.97 2041
2451.43 2098
2451.90 2043
2452.37 1948
2452.84 1926
2453.30 1978
2453.77 1934
2454.24 1992
2454.71 2043
2455.17 2014
2455.64 1963
2456.11 2049
2456.58 2024
2457.04 2022
2457.51 2019
2457.98 1906
2458.45 2054
2458.91 1973
2459.38 1902
2459.85 1944
2460.32 1958
2460.79 1997
2461.25 1966
2461.72 1963
2462.19 2009
2462.66 2067
2463.13 2004
2463.60 2048
2464.06 2056
2464.53 1971
2465.00 2021
2465.47 2071
2465.94 2077
2466.41 2043
2466.87 2081
2467.34 2099
2467.81 2156
2468.28 2065
2468.75 2047
2469.22 2009
2469.69 2075
2470.16 2094
2470.63 2043
2471.09 2085
2471.56 2068
2472.03 2123
2472.50 1981
2472.97 1928
2473.44 2006
2473.91 1945
2474.38 1996
2474.85 2001
2475.32 2014
2475.79 1959
2476.26 1964
2476.73 1978
2477.20 2039
2477.67 2056
2478.14 2069
2478.60 2085
2479.07 2024
2479.54 2143
2480.01 2172
2480.48 2098
2480.95 2096
2481.42 2030
2481.89 1914
2482.36 1984
2482.83 1868
2483.30 1979
2483.77 1982
2484.25 2002
2484.72 1972
2485.19 2058
2485.66 2076
2486.13 2069
2486.60 2226
2487.07 2192
2487.54 2086
2488.01 2113
2488.48 2157
2488.95 2164
2489.42 2261
2489.89 2115
2490.36 2003
2490.83 2011
2491.30 2090
2491.78 2065
2492.25 2059
2492.72 2063
2493.19 2191
2493.66 2096
2494.13 2137
2494.60 2154
2495.07 2215
2495.55 2176
2496.02 2133
2496.49 2106
2496.96 2139
2497.43 2088
2497.90 2033
2498.37 1999
2498.85 2035
2499.32 2014
2499.79 1924
2500.26 1965
2500.73 1962
2501.20 1870
2501.68 1929
2502.15 1934
2502.62 1986
2503.09 1883
2503.56 1958
2504.04 1965
2504.51 1959
2504.98 1973
2505.45 2064
2505.93 2028
2506.40 2021
2506.87 2015
2507.34 2132
2507.82 2188
2508.29 2136
2508.76 2254
2509.23 2236
2509.71 2205
2510.18 2184
2510.65 2245
2511.12 2361
2511.60 2247
2512.07 2295
2512.54 2257
2513.02 2293
2513.49 2351
2513.96 2344
2514.44 2289
2514.91 2217
2515.38 2218
2515.85 2219
2516.33 2235
2516.80 2164
2517.27 2159
2517.75 2149
2518.22 2116
2518.70 2130
2519.17 2185
2519.64 2268
2520.12 2241
2520.59 2169
2521.06 2221
2521.54 2179
2522.01 2134
2522.49 2084
2522.96 2063
2523.43 1948
2523.91 2040
2524.38 2146
2524.86 2013
2525.33 2006
2525.80 2100
2526.28 2023
2526.75 2039
2527.23 2027
2527.70 2035
2528.18 2064
2528.65 2082
2529.12 2038
2529.60 2067
2530.07 2100
2530.55 2128
2531.02 2040
2531.50 2115
2531.97 2100
2532.45 2145
2532.92 2121
2533.40 2179
2533.87 2195
2534.35 2134
2534.82 2102
2535.30 2133
2535.77 2046
2536.25 2120
2536.72 2125
2537.20 2193
2537.67 2155
2538.15 2083
2538.62 2146
2539.10 2079
2539.57 2153
2540.05 2114
2540.53 2115
2541.00 2249
2541.48 2238
2541.95 2185
2542.43 2077
2542.90 2052
2543.38 2044
2543.86 2117
2544.33 2069
2544.81 2125
2545.28 2152
2545.76 2235
2546.24 2236
2546.71 2292
2547.19 2387
2547.66 2522
2548.14 2530
2548.62 2547
2549.09 2587
2549.57 2479
2550.05 2496
2550.52 2555
2551.00 2627
2551.48 2514
2551.95 2446
2552.43 2502
2552.91 2463
2553.38 2519
2553.86 2526
2554.34 2464
2554.81 2400
2555.29 2403
2555.77 2367
2556.24 2338
2556.72 2335
2557.20 2331
2557.68 2285
2558.15 2242
2558.63 2146
2559.11 2144
2559.58 2132
2560.06 2039
2560.54 1957
2561.02 2075
2561.49 1984
2561.97 2041
2562.45 2060
2562.93 2020
2563.41 2030
2563.88 1980
2564.36 2011
2564.84 2022
2565.32 2134
2565.79 2057
2566.27 2002
2566.75 1978
2567.23 2015
2567.71 2062
2568.18 1951
2568.66 1991
2569.14 2011
2569.62 2036
2570.10 2099
2570.58 2028
2571.05 1960
2571.53 1958
2572.01 1939
2572.49 1997
2572.97 1966
2573.45 1960
2573.93 1992
2574.40 1959
2574.88 1924
2575.36 2046
2575.84 2003
2576.32 1997
2576.80 2029
2577.28 2023
2577.76 2059
2578.24 2052
2578.72 2009
2579.19 2014
2579.67 2035
2580.15 2050
2580.63 2151
2581.11 2079
2581.59 1953
2582.07 1958
2582.55 1971
2583.03 1959
2583.51 1914
2583.99 1861
2584.47 1951
2584.95 1925
2585.43 1935
2585.91 1944
2586.39 1970
2586.87 2120
2587.35 2004
2587.83 1935
2588.31 1991
2588.79 2007
2589.27 1997
2589.75 2010
2590.23 2099
2590.71 2028
2591.19 2051
2591.67 2030
2592.15 2030
2592.63 2005
2593.11 2023
2593.59 2019
2594.07 1942
2594.55 1923
2595.03 1943
2595.51 1926
2595.99 1837
2596.47 1909
2596.96 1987
2597.44 1836
2597.92 1837
2598.40 1918
2598.88 1887
2599.36 1924
2599.84 1878
2600.32 1956
2600.80 1978
2601.28 1985
2601.77 2005
2602.25 1957
2602.73 1995
2603.21 2075
2603.69 2165
2604.17 2125
2604.65 2084
2605.14 2062
2605.62 2130
2606.10 2152
2606.58 2069
2607.06 2130
2607.54 2120
2608.03 2122
2608.51 2216
2608.99 2227
2609.47 2177
2609.95 2271
2610.44 2199
2610.92 2154
2611.40 2149
2611.88 2066
2612.37 2100
2612.85 2092
2613.33 2040
2613.81 1938
2614.29 2021
2614.78 1960
2615.26 1945
2615.74 2028
2616.22 1984
2616.71 1881
2617.19 1909
2617.67 1941
2618.16 2048
2618.64 1880
2619.12 1966
2619.60 1979
2620.09 1923
2620.57 1948
2621.05 2056
2621.54 2070
2622.02 2033
2622.50 1979
2622.99 2015
2623.47 2160
2623.95 2020
2624.44 2011
2624.92 1935
2625.40 2008
2625.89 2059
2626.37 2040
2626.85 2017
2627.34 1963
2627.82 2013
2628.30 2117
2628.79 2003
2629.27 1990
2629.76 1969
2630.24 1936
2630.72 1874
2631.21 1953
2631.69 1973
2632.18 2036
2632.66 2042
2633.14 1952
2633.63 2042
2634.11 2029
2634.60 1917
2635.08 1886
2635.57 1925
2636.05 1941
2636.53 1939
2637.02 1929
2637.50 1967
2637.99 2000
2638.47 1945
2638.96 1969
2639.44 1943
2639.93 1954
2640.41 2055
2640.90 1996
2641.38 2065
2641.87 2090
2642.35 1977
2642.84 1924
2643.32 2005
2643.81 1980
2644.29 1913
2644.78 1945
2645.26 2037
2645.75 2082
2646.23 2008
2646.72 1874
2647.20 1939
2647.69 1893
2648.18 1881
2648.66 1941
2649.15 2103
2649.63 1943
2650.12 1950
2650.60 1959
2651.09 1929
2651.58 2086
2652.06 2044
2652.55 2081
2653.03 2068
2653.52 2047
2654.01 1991
2654.49 2135
2654.98 2056
2655.46 2135
2655.95 2064
2656.44 2089
2656.92 2052
2657.41 2065
2657.90 2146
2658.38 2154
2658.87 2121
2659.36 2070
2659.84 2087
2660.33 2104
2660.82 2099
2661.30 1987
2661.79 2039
2662.28 1939
2662.76 1938
2663.25 2060
2663.74 2038
2664.22 2007
2664.71 2018
2665.20 1948
2665.68 2000
2666.17 2090
2666.66 2131
2667.15 2075
2667.63 2041
2668.12 2057
2668.61 2045
2669.10 2099
2669.58 2071
2670.07 2127
2670.56 2224
2671.05 2253
2671.53 2238
2672.02 2210
2672.51 2252
2673.00 2255
2673.48 2275
2673.97 2314
2674.46 2339
2674.95 2500
2675.44 2510
2675.92 2385
2676.41 2345
2676.90 2455
2677.39 2386
2677.88 2350
2678.37 2338
2678.85 2289
2679.34 2327
2679.83 2207
2680.32 2189
2680.81 2229
2681.30 2203
2681.79 2238
2682.27 2321
2682.76 2274
2683.25 2282
2683.74 2290
2684.23 2224
2684.72 2239
2685.21 2067
2685.70 2055
2686.18 2016
2686.67 2091
2687.16 2003
2687.65 1960
2688.14 2014
2688.63 1956
2689.12 2020
2689.61 2084
2690.10 2059
2690.59 2095
2691.08 2134
2691.57 2073
2692.06 2104
2692.55 2184
2693.04 2205
2693.53 2231
2694.02 2222
2694.51 2212
2694.99 2221
2695.48 2224
2695.97 2208
2696.46 2253
2696.95 2196
2697.44 2179
2697.93 2139
2698.42 2144
2698.92 2154
2699.41 2196
2699.90 2253
2700.39 2341
2700.88 2246
2701.37 2287
2701.86 2340
2702.35 2261
2702.84 2276
2703.33 2290
2703.82 2242
2704.31 2248
2704.80 2255
2705.29 2178
2705.78 2264
2706.27 2215
2706.76 2180
2707.25 2117
2707.75 2132
2708.24 2129
2708.73 2057
2709.22 1992
2709.71 2007
2710.20 2018
2710.69 1959
2711.18 1928
2711.68 1989
2712.17 2025
2712.66 1927
2713.15 2087
2713.64 2016
2714.13 2007
2714.62 1986
2715.12 2082
2715.61 2019
2716.10 2035
2716.59 2059
2717.08 2042
2717.57 2036
2718.07 2013
2718.56 2080
2719.05 1979
2719.54 2049
2720.03 2117
2720.53 2142
2721.02 2226
2721.51 2194
2722.00 2298
2722.50 2304
2722.99 2228
2723.48 2268
2723.97 2272
2724.47 2189
2724.96 2065
2725.45 2123
2725.94 2062
2726.44 2120
2726.93 2059
2727.42 2052
2727.91 2095
2728.41 2070
2728.90 2013
2729.39 2108
2729.89 2192
2730.38 2153
2730.87 2333
2731.37 2236
2731.86 2166
2732.35 2271
2732.84 2259
2733.34 2189
2733.83 2289
2734.32 2416
2734.82 2399
2735.31 2363
2735.81 2347
2736.30 2256
2736.79 2244
2737.29 2197
2737.78 2256
2738.27 2153
2738.77 2154
2739.26 2188
2739.75 2123
2740.25 2165
2740.74 2121
2741.24 2160
2741.73 2045
2742.22 1898
2742.72 1942
2743.21 1911
2743.71 1943
2744.20 1914
2744.70 2004
2745.19 1909
2745.68 1862
2746.18 1904
2746.67 1961
2747.17 1961
2747.66 1930
2748.16 1953
2748.65 1941
2749.15 2002
2749.64 1941
2750.14 2039
2750.63 2019
2751.13 1932
2751.62 1911
2752.12 1917
2752.61 1924
2753.11 1858
2753.60 1992
2754.10 2018
2754.59 1997
2755.09 2051
2755.58 2036
2756.08 2150
2756.57 2103
2757.07 2114
2757.56 2097
2758.06 2150
2758.56 2047
2759.05 2036
2759.55 2166
2760.04 2165
2760.54 2103
2761.03 2084
2761.53 2241
2762.03 2107
2762.52 2064
2763.02 2062
2763.51 1998
2764.01 1999
2764.51 2119
2765.00 2200
2765.50 2122
2765.99 2089
2766.49 2023
2766.99 1987
2767.48 1951
2767.98 1971
2768.48 2005
2768.97 1979
2769.47 1973
2769.97 2020
2770.46 2009
2770.96 1991
2771.46 2056
2771.95 2087
2772.45 2049
2772.95 2085
2773.44 2111
2773.94 2102
2774.44 2105
2774.93 2043
2775.43 2116
2775.93 2090
2776.43 2081
2776.92 2179
2777.42 2191
2777.92 2186
2778.41 2140
2778.91 2140
2779.41 2188
2779.91 2228
2780.40 2228
2780.90 2198
2781.40 2165
2781.90 2194
2782.39 2124
2782.89 2132
2783.39 2104
2783.89 2050
2784.39 2037
2784.88 2169
2785.38 2233
2785.88 2083
2786.38 2125
2786.88 2173
2787.37 2198
2787.87 2197
2788.37 2218
2788.87 2119
2789.37 2156
2789.87 2134
2790.36 2145
2790.86 2175
2791.36 2166
2791.86 2105
2792.36 2067
2792.86 2170
2793.36 2165
2793.85 2236
2794.35 2307
2794.85 2352
2795.35 2352
2795.85 2320
2796.35 2350
2796.85 2408
2797.35 2383
2797.85 2380
2798.34 2414
2798.84 2402
2799.34 2363
2799.84 2376
2800.34 2331
2800.84 2295
2801.34 2237
2801.84 2288
2802.34 2153
2802.84 2154
2803.34 2161
2803.84 2038
2804.34 2137
2804.84 2104
2805.34 2157
2805.84 2185
2806.34 2302
2806.84 2305
2807.34 2345
2807.84 2505
2808.34 2582
2808.84 2559
2809.34 2585
2809.84 2483
2810.34 2466
2810.84 2558
2811.34 2457
2811.84 2473
2812.34 2506
2812.84 2421
2813.34 2319
2813.84 2242
2814.34 2266
2814.84 2276
2815.34 2234
2815.84 2194
2816.34 2239
2816.84 2194
2817.34 2196
2817.85 2273
2818.35 2222
2818.85 2330
2819.35 2322
2819.85 2272
2820.35 2194
2820.85 2166
2821.35 2237
2821.85 2156
2822.35 2129
2822.86 2088
2823.36 2080
2823.86 2066
2824.36 1975
2824.86 2023
2825.36 2116
2825.87 2140
2826.37 2092
2826.87 1967
2827.37 2066
2827.87 2076
2828.37 2004
2828.88 1926
2829.38 1955
2829.88 1995
2830.38 1987
2830.88 2057
2831.39 1956
2831.89 1958
2832.39 2053
2832.89 2030
2833.39 2114
2833.90 2032
2834.40 2019
2834.90 2038
2835.40 2023
2835.91 2119
2836.41 2041
2836.91 2099
2837.41 2058
2837.92 2041
2838.42 2091
2838.92 2095
2839.42 2048
2839.93 2123
2840.43 2127
2840.93 2111
2841.44 2114
2841.94 2154
2842.44 2120
2842.95 2070
2843.45 2146
2843.95 2141
2844.45 2088
2844.96 2106
2845.46 2113
2845.96 2105
2846.47 2097
2846.97 2135
2847.48 2189
2847.98 2139
2848.48 2142
2848.99 2240
2849.49 2212
2849.99 2276
2850.50 2225
2851.00 2162
2851.50 2129
2852.01 2169
2852.51 2079
2853.02 2032
2853.52 1985
2854.02 2038
2854.53 2025
2855.03 2092
2855.54 2010
2856.04 2116
2856.55 2097
2857.05 2075
2857.55 2164
2858.06 2165
2858.56 2244
2859.07 2261
2859.57 2240
2860.08 2205
2860.58 2264
2861.09 2195
2861.59 2266
2862.10 2233
2862.60 2198
2863.11 2235
2863.61 2318
2864.12 2387
2864.62 2299
2865.13 2283
2865.63 2269
2866.14 2197
2866.64 2227
2867.15 2286
2867.65 2287
2868.16 2251
2868.66 2196
2869.17 2185
2869.67 2088
2870.18 2171
2870.68 2177
2871.19 2141
2871.69 2116
2872.20 2150
2872.71 2265
2873.21 2213
2873.72 2166
2874.22 2171
2874.73 2185
2875.24 2183
2875.74 2174
2876.25 2142
2876.75 2123
2877.26 2125
2877.77 2054
2878.27 2154
2878.78 2141
2879.28 2097
2879.79 2057
2880.30 2121
2880.80 2114
2881.31 2191
2881.82 2146
2882.32 2200
2882.83 2205
2883.34 2352
2883.84 2324
2884.35 2350
2884.86 2431
2885.36 2553
2885.87 2498
2886.38 2632
2886.88 2607
2887.39 2645
2887.90 2706
2888.41 2764
2888.91 2769
2889.42 2839
2889.93 2803
2890.43 2686
2890.94 2629
2891.45 2568
2891.96 2503
2892.46 2495
2892.97 2540
2893.48 2611
2893.99 2578
2894.49 2542
2895.00 2432
2895.51 2385
2896.02 2443
2896.53 2463
2897.03 2433
2897.54 2455
2898.05 2370
2898.56 2453
2899.07 2502
2899.57 2415
2900.08 2384
2900.59 2436
2901.10 2574
2901.61 2525
2902.11 2540
2902.62 2622
2903.13 2560
2903.64 2635
2904.15 2641
2904.66 2664
2905.16 2734
2905.67 2773
2906.18 2900
2906.69 2886
2907.20 2889
2907.71 2769
2908.22 2650
2908.73 2613
2909.24 2479
2909.74 2464
2910.25 2333
2910.76 2294
2911.27 2321
2911.78 2307
2912.29 2257
2912.80 2285
2913.31 2236
2913.82 2221
2914.33 2243
2914.84 2286
2915.35 2264
2915.86 2253
2916.36 2325
2916.87 2317
2917.38 2294
2917.89 2381
2918.40 2440
2918.91 2403
2919.42 2448
2919.93 2458
2920.44 2453
2920.95 2498
2921.46 2543
2921.97 2625
2922.48 2654
2922.99 2635
2923.50 2670
2924.01 2750
2924.52 2723
2925.03 2748
2925.54 2897
2926.05 2800
2926.57 2690
2927.08 2603
2927.59 2554
2928.10 2414
2928.61 2473
2929.12 2301
2929.63 2314
2930.14 2272
2930.65 2230
2931.16 2202
2931.67 2118
2932.18 2087
2932.69 2070
2933.20 2210
2933.72 2233
2934.23 2104
2934.74 2145
2935.25 2256
2935.76 2323
2936.27 2293
2936.78 2264
2937.29 2368
2937.81 2402
2938.32 2326
2938.83 2445
2939.34 2559
2939.85 2573
2940.36 2668
2940.88 2694
2941.39 2687
2941.90 2787
2942.41 2747
2942.92 2751
2943.43 2739
2943.95 2729
2944.46 2716
2944.97 2752
2945.48 2703
2945.99 2613
2946.51 2662
2947.02 2602
2947.53 2543
2948.04 2463
2948.56 2430
2949.07 2443
2949.58 2326
2950.09 2270
2950.61 2281
2951.12 2296
2951.63 2221
2952.14 2275
2952.66 2291
2953.17 2186
2953.68 2266
2954.19 2168
2954.71 2207
2955.22 2152
2955.73 2146
2956.25 2191
2956.76 2167
2957.27 2166
2957.79 2122
2958.30 2136
2958.81 2199
2959.33 2254
2959.84 2202
2960.35 2275
2960.87 2320
2961.38 2290
2961.89 2318
2962.41 2344
2962.92 2357
2963.43 2451
2963.95 2443
2964.46 2409
2964.97 2337
2965.49 2436
2966.00 2462
2966.52 2381
2967.03 2340
2967.54 2372
2968.06 2487
2968.57 2417
2969.09 2400
2969.60 2418
2970.12 2483
2970.63 2487
2971.14 2410
2971.66 2425
2972.17 2498
2972.69 2506
2973.20 2509
2973.72 2417
2974.23 2455
2974.75 2372
2975.26 2441
2975.77 2429
2976.29 2467
2976.80 2564
2977.32 2499
2977.83 2545
2978.35 2682
2978.86 2707
2979.38 2637
2979.89 2614
2980.41 2692
2980.92 2684
2981.44 2679
2981.95 2748
2982.47 2746
2982.99 2771
2983.50 2811
2984.02 2871
2984.53 2892
2985.05 2900
2985.56 2908
2986.08 2836
2986.59 2892
2987.11 2946
2987.63 2894
2988.14 2941
2988.66 2820
2989.17 2819
2989.69 2828
2990.20 2808
2990.72 2930
2991.24 2862
2991.75 2795
2992.27 2836
2992.79 2877
2993.30 2835
2993.82 2770
2994.33 2905
2994.85 2966
2995.37 3103
2995.88 3207
2996.40 3383
2996.92 3630
2997.43 3832
2997.95 4149
2998.47 3951
2998.98 3859
2999.50 4022
3000.02 4017
3000.53 3837
3001.05 3881
3001.57 4075
3002.08 4286
3002.60 4593
3003.12 5155
3003.64 5860
3004.15 6423
3004.67 7329
3005.19 7799
3005.70 8182
3006.22 8249
3006.74 7914
3007.26 7307
3007.77 6687
3008.29 6045
3008.81 5536
3009.33 4822
3009.84 4308
3010.36 3928
3010.88 3715
3011.40 3644
3011.92 3225
3012.43 3240
3012.95 3168
3013.47 3101
3013.99 3079
3014.50 3033
3015.02 3030
3015.54 2985
3016.06 3029
3016.58 2979
3017.10 2915
3017.61 2971
3018.13 2841
3018.65 2908
3019.17 2930
3019.69 3072
3020.21 2897
3020.73 2797
3021.24 2813
3021.76 2857
3022.28 2861
3022.80 2985
3023.32 3041
3023.84 3108
3024.36 3213
3024.88 3173
3025.39 3124
3025.91 3089
3026.43 3205
3026.95 3027
3027.47 2964
3027.99 2983
3028.51 2934
3029.03 2845
3029.55 2723
3030.07 2595
3030.59 2709
3031.11 2584
3031.63 2742
3032.15 2675
3032.66 2580
3033.18 2601
3033.70 2644
3034.22 2677
3034.74 2692
3035.26 2686
3035.78 2649
3036.30 2645
3036.82 2771
3037.34 2744
3037.86 2712
3038.38 2699
3038.90 2731
3039.42 2744
3039.94 2709
3040.46 2639
3040.98 2585
3041.51 2522
3042.03 2517
3042.55 2538
3043.07 2576
3043.59 2537
3044.11 2512
3044.63 2543
3045.15 2496
3045.67 2530
3046.19 2513
3046.71 2534
3047.23 2551
3047.75 2618
3048.27 2525
3048.79 2453
3049.32 2498
3049.84 2525
3050.36 2439
3050.88 2425
3051.40 2444
3051.92 2477
3052.44 2548
3052.96 2513
3053.49 2462
3054.01 2433
3054.53 2501
3055.05 2446
3055.57 2474
3056.09 2418
3056.62 2453
3057.14 2488
3057.66 2480
3058.18 2482
3058.70 2511
3059.22 2555
3059.75 2560
3060.27 2604
3060.79 2506
3061.31 2468
3061.83 2546
3062.36 2722
3062.88 2725
3063.40 2752
3063.92 2770
3064.45 2833
3064.97 2928
3065.49 2967
3066.01 2996
3066.54 3005
3067.06 3065
3067.58 3069
3068.10 3130
3068.63 3229
3069.15 3182
3069.67 3136
3070.19 3089
3070.72 3101
3071.24 3066
3071.76 3082
3072.29 3022
3072.81 3019
3073.33 3005
3073.85 3047
3074.38 2972
3074.90 3085
3075.42 3142
3075.95 3253
3076.47 3291
3076.99 3449
3077.52 3648
3078.04 3762
3078.57 3945
3079.09 4134
3079.61 4262
3080.14 4218
3080.66 4199
3081.18 4114
3081.71 4128
3082.23 4146
3082.76 4072
3083.28 4018
3083.80 3930
3084.33 3884
3084.85 3873
3085.38 3713
3085.90 3552
3086.42 3642
3086.95 3870
3087.47 4018
3088.00 4365
3088.52 4886
3089.05 5270
3089.57 5996
3090.09 6495
3090.62 6501
3091.14 6969
3091.67 7071
3092.19 6574
3092.72 5949
3093.24 5625
3093.77 5258
3094.29 5083
3094.82 4982
3095.34 5113
3095.87 5252
3096.39 5414
3096.92 5481
3097.44 5468
3097.97 5612
3098.49 5618
3099.02 5431
3099.54 5432
3100.07 5662
3100.59 5664
3101.12 6125
3101.64 6791
3102.17 7394
3102.70 7890
3103.22 8750
3103.75 9112
3104.27 8819
3104.80 8384
3105.32 7895
3105.85 7344
3106.38 6221
3106.90 5519
3107.43 4996
3107.95 4591
3108.48 4108
3109.01 3950
3109.53 3707
3110.06 3473
3110.58 3518
3111.11 3470
3111.64 3408
3112.16 3407
3112.69 3196
3113.22 3160
3113.74 3114
3114.27 3116
3114.80 3092
3115.32 3034
3115.85 2967
3116.38 2887
3116.90 2902
3117.43 2871
3117.96 2836
3118.48 2928
3119.01 2983
3119.54 3150
3120.06 3158
3120.59 3294
3121.12 3267
3121.65 3374
3122.17 3519
3122.70 3454
3123.23 3293
3123.76 3324
3124.28 3297
3124.81 3193
3125.34 3155
3125.87 3166
3126.39 3265
3126.92 3092
3127.45 2978
3127.98 2913
3128.50 2833
3129.03 2756
3129.56 2769
3130.09 2788
3130.62 2649
3131.14 2723
3131.67 2689
3132.20 2626
3132.73 2690
3133.26 2571
3133.78 2608
3134.31 2638
3134.84 2657
3135.37 2684
3135.90 2685
3136.43 2653
3136.95 2669
3137.48 2534
3138.01 2675
3138.54 2635
3139.07 2561
3139.60 2590
3140.13 2516
3140.65 2462
3141.18 2433
3141.71 2402
3142.24 2421
3142.77 2459
3143.30 2348
3143.83 2455
3144.36 2336
3144.89 2277
3145.42 2394
3145.94 2519
3146.47 2523
3147.00 2571
3147.53 2585
3148.06 2537
3148.59 2605
3149.12 2629
3149.65 2640
3150.18 2657
3150.71 2602
3151.24 2653
3151.77 2622
3152.30 2585
3152.83 2632
3153.36 2532
3153.89 2544
3154.42 2545
3154.95 2574
3155.48 2605
3156.01 2521
3156.54 2386
3157.07 2316
3157.60 2461
3158.13 2516
3158.66 2459
3159.19 2388
3159.72 2481
3160.25 2484
3160.78 2463
3161.31 2449
3161.84 2455
3162.37 2368
3162.90 2438
3163.43 2420
3163.97 2361
3164.50 2298
3165.03 2372
3165.56 2308
3166.09 2300
3166.62 2304
3167.15 2320
3167.68 2301
3168.21 2267
3168.74 2313
3169.28 2211
3169.81 2204
3170.34 2285
3170.87 2273
3171.40 2138
3171.93 2290
3172.46 2355
3172.99 2320
3173.53 2422
3174.06 2508
3174.59 2468
3175.12 2420
3175.65 2404
3176.18 2407
3176.72 2349
3177.25 2321
3177.78 2310
3178.31 2355
3178.84 2242
3179.38 2328
3179.91 2217
3180.44 2239
3180.97 2267
3181.50 2238
3182.04 2198
3182.57 2157
3183.10 2217
3183.63 2173
3184.17 2095
3184.70 2207
3185.23 2166
3185.76 2208
3186.30 2138
3186.83 2136
3187.36 2163
3187.89 2212
3188.43 2240
3188.96 2223
3189.49 2151
3190.03 2231
3190.56 2227
3191.09 2215
3191.63 2289
3192.16 2220
3192.69 2245
3193.22 2237
3193.76 2175
3194.29 2203
3194.82 2240
3195.36 2266
3195.89 2284
3196.43 2230
3196.96 2228
3197.49 2328
3198.03 2348
3198.56 2344
3199.09 2350
3199.63 2301
3200.16 2326
3200.69 2363
3201.23 2383
3201.76 2394
3202.30 2397
3202.83 2403
3203.36 2363
3203.90 2298
3204.43 2427
3204.97 2462
3205.50 2468
3206.04 2502
3206.57 2569
3207.10 2745
3207.64 3042
3208.17 3093
3208.71 3240
3209.24 3227
3209.78 3365
3210.31 3555
3210.85 3714
3211.38 3836
3211.91 3763
3212.45 3650
3212.98 3660
3213.52 3522
3214.05 3357
3214.59 3183
3215.12 2985
3215.66 2790
3216.19 2742
3216.73 2565
3217.26 2531
3217.80 2486
3218.34 2322
3218.87 2326
3219.41 2314
3219.94 2268
3220.48 2277
3221.01 2324
3221.55 2516
3222.08 2569
3222.62 2605
3223.15 2784
3223.69 2956
3224.23 3074
3224.76 3136
3225.30 3225
3225.83 3321
3226.37 3206
3226.91 3203
3227.44 3120
3227.98 3132
3228.51 2930
3229.05 2865
3229.59 2900
3230.12 2699
3230.66 2677
3231.20 2790
3231.73 2790
3232.27 2778
3232.81 2805
3233.34 2836
3233.88 2827
3234.41 2869
3234.95 3059
3235.49 3080
3236.02 3144
3236.56 3245
3237.10 3359
3237.64 3343
3238.17 3393
3238.71 3322
3239.25 3176
3239.78 3088
3240.32 3176
3240.86 3035
3241.39 3025
3241.93 3051
3242.47 3087
3243.01 2998
3243.54 2908
3244.08 3004
3244.62 3033
3245.16 3019
3245.69 3009
3246.23 3084
3246.77 3150
3247.31 3195
3247.84 3275
3248.38 3241
3248.92 3383
3249.46 3415
3250.00 3711
3250.53 3965
3251.07 4484
3251.61 5118
3252.15 5935
3252.69 6784
3253.22 7036
3253.76 7370
3254.30 7364
3254.84 7092
3255.38 6589
3255.92 5836
3256.45 5522
3256.99 5017
3257.53 4508
3258.07 4266
3258.61 3846
3259.15 3986
3259.69 3948
3260.23 3851
3260.76 4016
3261.30 4172
3261.84 4140
3262.38 4181
3262.92 4260
3263.46 4463
3264.00 4665
3264.54 4814
3265.08 4908
3265.62 5299
3266.15 5578
3266.69 5688
3267.23 5901
3267.77 6119
3268.31 5907
3268.85 5619
3269.39 5299
3269.93 5008
3270.47 4600
3271.01 4137
3271.55 3872
3272.09 3684
3272.63 3663
3273.17 3577
3273.71 3574
3274.25 3459
3274.79 3438
3275.33 3473
3275.87 3443
3276.41 3473
3276.95 3431
3277.49 3431
3278.03 3494
3278.57 3605
3279.11 3439
3279.65 3379
3280.19 3583
3280.73 3629
3281.27 3517
3281.81 3521
3282.35 3431
3282.89 3365
3283.43 3352
3283.97 3372
3284.52 3392
3285.06 3299
3285.60 3368
3286.14 3475
3286.68 3450
3287.22 3410
3287.76 3416
3288.30 3307
3288.84 3352
3289.38 3423
3289.93 3618
3290.47 3604
3291.01 3705
3291.55 3919
3292.09 4077
3292.63 4158
3293.17 4267
3293.72 4694
3294.26 4899
3294.80 5194
3295.34 5406
3295.88 5556
3296.42 5802
3296.97 5821
3297.51 5584
3298.05 5291
3298.59 5157
3299.13 5000
3299.68 4785
3300.22 4451
3300.76 4288
3301.30 4187
3301.84 4059
3302.39 4005
3302.93 3886
3303.47 3927
3304.01 3860
3304.56 3810
3305.10 3834
3305.64 3834
3306.18 3743
3306.73 3791
3307.27 3813
3307.81 3916
3308.35 3998
3308.90 3874
3309.44 4147
3309.98 4056
3310.52 4201
3311.07 4167
3311.61 4273
3312.15 4284
3312.70 4284
3313.24 4330
3313.78 4293
3314.33 4243
3314.87 4306
3315.41 4386
3315.96 4563
3316.50 4799
3317.04 5020
3317.59 5215
3318.13 5615
3318.67 6008
3319.22 6243
3319.76 6509
3320.30 6626
3320.85 6603
3321.39 6652
3321.94 6485
3322.48 6346
3323.02 6262
3323.57 6042
3324.11 5670
3324.66 5350
3325.20 5264
3325.74 5188
3326.29 5045
3326.83 5119
3327.38 4907
3327.92 4908
3328.47 4760
3329.01 4860
3329.55 4936
3330.10 5046
3330.64 5281
3331.19 5790
3331.73 6721
3332.28 7985
3332.82 10215
3333.37 12833
3333.91 16430
3334.46 20252
3335.00 24039
3335.55 27087
3336.09 28963
3336.64 29687
3337.18 29548
3337.73 28179
3338.27 25697
3338.82 23194
3339.36 20190
3339.91 17170
3340.45 14228
3341.00 11840
3341.54 9798
3342.09 8325
3342.63 7051
3343.18 6261
3343.73 5656
3344.27 5072
3344.82 4688
3345.36 4557
3345.91 4289
3346.45 4173
3347.00 4120
3347.55 4036
3348.09 4023
3348.64 3873
3349.18 3698
3349.73 3661
3350.28 3706
3350.82 3591
3351.37 3524
3351.92 3535
3352.46 3465
3353.01 3347
3353.55 3429
3354.10 3298
3354.65 3346
3355.19 3426
3355.74 3402
3356.29 3295
3356.83 3370
3357.38 3336
3357.93 3398
3358.47 3408
3359.02 3383
3359.57 3317
3360.12 3379
3360.66 3437
3361.21 3544
3361.76 3590
3362.30 3592
3362.85 3661
3363.40 3733
3363.95 3770
3364.49 3678
3365.04 3723
3365.59 3682
3366.14 3643
3366.68 3694
3367.23 3529
3367.78 3529
3368.33 3505
3368.87 3365
3369.42 3394
3369.97 3487
3370.52 3450
3371.06 3706
3371.61 3957
3372.16 4241
3372.71 4514
3373.26 4644
3373.80 4853
3374.35 4942
3374.90 5064
3375.45 4916
3376.00 4650
3376.54 4396
3377.09 4178
3377.64 3861
3378.19 3668
3378.74 3532
3379.29 3409
3379.84 3228
3380.38 3079
3380.93 3016
3381.48 2956
3382.03 2877
3382.58 2894
3383.13 2829
3383.68 2831
3384.23 2811
3384.77 2705
3385.32 2600
3385.87 2770
3386.42 2721
3386.97 2621
3387.52 2588
3388.07 2589
3388.62 2618
3389.17 2631
3389.72 2664
3390.27 2690
3390.82 2705
3391.37 2673
3391.92 2637
3392.46 2611
3393.01 2636
3393.56 2680
3394.11 2660
3394.66 2727
3395.21 2747
3395.76 2713
3396.31 2783
3396.86 2919
3397.41 2853
3397.96 2926
3398.51 3085
3399.06 3006
3399.61 3135
3400.16 3017
3400.71 2941
3401.26 2839
3401.81 2713
3402.37 2703
3402.92 2802
3403.47 2754
3404.02 2598
3404.57 2486
3405.12 2551
3405.67 2444
3406.22 2502
3406.77 2506
3407.32 2445
3407.87 2470
3408.42 2491
3408.97 2617
3409.52 2653
3410.08 2763
3410.63 2779
3411.18 2940
3411.73 3004
3412.28 3073
3412.83 3084
3413.38 3160
3413.93 3103
3414.48 3009
3415.04 3070
3415.59 2987
3416.14 2986
3416.69 3043
3417.24 3163
3417.79 3193
3418.35 3201
3418.90 3069
3419.45 3187
3420.00 3179
3420.55 3092
3421.10 2964
3421.66 2841
3422.21 2832
3422.76 2723
3423.31 2682
3423.86 2756
3424.42 2729
3424.97 2704
3425.52 2640
3426.07 2627
3426.63 2505
3427.18 2447
3427.73 2545
3428.28 2485
3428.84 2471
3429.39 2400
3429.94 2422
3430.49 2360
3431.05 2406
3431.60 2460
3432.15 2430
3432.70 2335
3433.26 2349
3433.81 2353
3434.36 2419
3434.92 2367
3435.47 2494
3436.02 2478
3436.58 2425
3437.13 2561
3437.68 2606
3438.24 2638
3438.79 2653
3439.34 2676
3439.90 2657
3440.45 2615
3441.00 2622
3441.56 2515
3442.11 2466
3442.66 2443
3443.22 2344
3443.77 2484
3444.32 2399
3444.88 2439
3445.43 2428
3445.99 2371
3446.54 2337
3447.09 2283
3447.65 2229
3448.20 2281
3448.76 2293
3449.31 2271
3449.86 2273
3450.42 2337
3450.97 2337
3451.53 2283
3452.08 2342
3452.64 2289
3453.19 2193
3453.75 2165
3454.30 2200
3454.85 2295
3455.41 2215
3455.96 2228
3456.52 2188
3457.07 2127
3457.63 2187
3458.18 2299
3458.74 2364
3459.29 2400
3459.85 2414
3460.40 2308
3460.96 2274
3461.51 2336
3462.07 2355
3462.62 2400
3463.18 2430
3463.73 2417
3464.29 2454
3464.85 2477
3465.40 2511
3465.96 2473
3466.51 2536
3467.07 2557
3467.62 2544
3468.18 2571
3468.73 2608
3469.29 2613
3469.85 2640
3470.40 2635
3470.96 2790
3471.51 2898
3472.07 2985
3472.63 2941
3473.18 2925
3473.74 2835
3474.29 2857
3474.85 2722
3475.41 2715
3475.96 2740
3476.52 2754
3477.08 2788
3477.63 2876
3478.19 2897
3478.75 2999
3479.30 3119
3479.86 3247
3480.42 3232
3480.97 3398
3481.53 3342
3482.09 3435
3482.64 3582
3483.20 3600
3483.76 3540
3484.31 3516
3484.87 3627
3485.43 3628
3485.98 3709
3486.54 3689
3487.10 3612
3487.66 3732
3488.21 4000
3488.77 4430
3489.33 4950
3489.89 5874
3490.44 7045
3491.00 8368
3491.56 9953
3492.12 11171
3492.67 12481
3493.23 12712
3493.79 12289
3494.35 11398
3494.90 10125
3495.46 9035
3496.02 7789
3496.58 6804
3497.14 5867
3497.69 5232
3498.25 4857
3498.81 4564
3499.37 4454
3499.93 4184
3500.49 4156
3501.04 4212
3501.60 4345
3502.16 4466
3502.72 4619
3503.28 4986
3503.84 5294
3504.39 5444
3504.95 5577
3505.51 5607
3506.07 5788
3506.63 5565
3507.19 5311
3507.75 5170
3508.31 4824
3508.86 4625
3509.42 4156
3509.98 3850
3510.54 3815
3511.10 3740
3511.66 3659
3512.22 3363
3512.78 3332
3513.34 3174
3513.90 3017
3514.46 2889
3515.02 2856
3515.58 2851
3516.13 2737
3516.69 2677
3517.25 2689
3517.81 2745
3518.37 2677
3518.93 2664
3519.49 2638
3520.05 2766
3520.61 2799
3521.17 2817
3521.73 2823
3522.29 2882
3522.85 2907
3523.41 3031
3523.97 2983
3524.53 3168
3525.09 3154
3525.65 3089
3526.21 3015
3526.77 2976
3527.33 2918
3527.89 2911
3528.46 2837
3529.02 2860
3529.58 2852
3530.14 2769
3530.70 2773
3531.26 2670
3531.82 2644
3532.38 2562
3532.94 2644
3533.50 2639
3534.06 2654
3534.62 2718
3535.18 2653
3535.75 2604
3536.31 2671
3536.87 2660
3537.43 2629
3537.99 2665
3538.55 2541
3539.11 2512
3539.67 2554
3540.24 2534
3540.80 2506
3541.36 2482
3541.92 2467
3542.48 2625
3543.04 2601
3543.61 2650
3544.17 2567
3544.73 2572
3545.29 2649
3545.85 2535
3546.41 2543
3546.98 2533
3547.54 2433
3548.10 2460
3548.66 2423
3549.23 2399
3549.79 2306
3550.35 2307
3550.91 2302
3551.47 2307
3552.04 2252
3552.60 2305
3553.16 2301
3553.72 2275
3554.29 2254
3554.85 2284
3555.41 2175
3555.97 2194
3556.54 2251
3557.10 2172
3557.66 2188
3558.23 2222
3558.79 2252
3559.35 2245
3559.91 2261
3560.48 2180
3561.04 2242
3561.60 2302
3562.17 2368
3562.73 2396
3563.29 2494
3563.86 2407
3564.42 2332
3564.98 2357
3565.55 2389
3566.11 2361
3566.67 2448
3567.24 2432
3567.80 2421
3568.36 2330
3568.93 2348
3569.49 2234
3570.06 2201
3570.62 2173
3571.18 2212
3571.75 2159
3572.31 2160
3572.88 2141
3573.44 2140
3574.00 2250
3574.57 2316
3575.13 2489
3575.70 2546
3576.26 2666
3576.82 2835
3577.39 2909
3577.95 2862
3578.52 2929
3579.08 2936
3579.65 2888
3580.21 2779
3580.78 2804
3581.34 2726
3581.91 2606
3582.47 2485
3583.04 2370
3583.60 2394
3584.17 2299
3584.73 2283
3585.30 2207
3585.86 2102
3586.43 2023
3586.99 2065
3587.56 2145
3588.12 2052
3588.69 2020
3589.25 1974
3589.82 2035
3590.38 2041
3590.95 2087
3591.51 2128
3592.08 2095
3592.64 2079
3593.21 2079
3593.78 2006
3594.34 2111
3594.91 2136
3595.47 2213
3596.04 2175
3596.60 2215
3597.17 2273
3597.74 2270
3598.30 2314
3598.87 2345
3599.43 2342
3600.00 2270
3600.57 2288
3601.13 2215
3601.70 2107
3602.27 2067
3602.83 2016
3603.40 1936
3603.96 1963
3604.53 1966
3605.10 2025
3605.66 1901
3606.23 1895
3606.80 1928
3607.36 1899
3607.93 1837
3608.50 1814
3609.07 1867
3609.63 1797
3610.20 1825
3610.77 1800
3611.33 1840
3611.90 1851
3612.47 1799
3613.03 1864
3613.60 1830
3614.17 1967
3614.74 2032
3615.30 2032
3615.87 2166
3616.44 2312
3617.01 2490
3617.57 2537
3618.14 2701
3618.71 2775
3619.28 2849
3619.84 2814
3620.41 2740
3620.98 2551
3621.55 2433
3622.12 2376
3622.68 2242
3623.25 2194
3623.82 2123
3624.39 2072
3624.96 2096
3625.52 2010
3626.09 1883
3626.66 1793
3627.23 1859
3627.80 1808
3628.37 1876
3628.93 1882
3629.50 1980
3630.07 1878
3630.64 1922
3631.21 1920
3631.78 1994
3632.34 1981
3632.91 1888
3633.48 1881
3634.05 1918
3634.62 1930
3635.19 1893
3635.76 1891
3636.33 1932
3636.90 1859
3637.47 1916
3638.03 1923
3638.60 1955
3639.17 2046
3639.74 2081
3640.31 2200
3640.88 2201
3641.45 2260
3642.02 2377
3642.59 2458
3643.16 2454
3643.73 2381
3644.30 2204
3644.87 2257
3645.44 2211
3646.01 2118
3646.58 2052
3647.15 1994
3647.72 1883
3648.29 1986
3648.86 2034
3649.43 2050
3650.00 2104
3650.57 2159
3651.14 2095
3651.71 2177
3652.28 2254
3652.85 2312
3653.42 2221
3653.99 2286
3654.56 2343
3655.13 2399
3655.70 2380
3656.27 2339
3656.84 2336
3657.41 2300
3657.98 2353
3658.55 2397
3659.12 2516
3659.69 2521
3660.27 2571
3660.84 2615
3661.41 2562
3661.98 2547
3662.55 2381
3663.12 2229
3663.69 2321
3664.26 2356
3664.83 2305
3665.41 2318
3665.98 2484
3666.55 2488
3667.12 2474
3667.69 2472
3668.26 2492
3668.83 2437
3669.41 2214
3669.98 2164
3670.55 2207
3671.12 2262
3671.69 2177
3672.26 2233
3672.84 2210
3673.41 2241
3673.98 2297
3674.55 2357
3675.12 2458
3675.70 2525
3676.27 2585
3676.84 2563
3677.41 2569
3677.98 2611
3678.56 2614
3679.13 2587
3679.70 2536
3680.27 2430
3680.85 2383
3681.42 2466
3681.99 2506
3682.56 2335
3683.14 2148
3683.71 2150
3684.28 2183
3684.86 2119
3685.43 2105
3686.00 2132
3686.57 2110
3687.15 2188
3687.72 2274
3688.29 2362
3688.87 2464
3689.44 2657
3690.01 2755
3690.59 2790
3691.16 2785
3691.73 2858
3692.31 2813
3692.88 2723
3693.45 2545
3694.03 2499
3694.60 2379
3695.17 2246
3695.75 2226
3696.32 2134
3696.89 2122
3697.47 2036
3698.04 2027
3698.62 1958
3699.19 1947
3699.76 1988
3700.34 1995
3700.91 1990
3701.49 1991
3702.06 2095
3702.63 2038
3703.21 2046
3703.78 2094
3704.36 2087
3704.93 2102
3705.51 2130
3706.08 2045
3706.65 2120
3707.23 2152
3707.80 2076
3708.38 2082
3708.95 2145
3709.53 2153
3710.10 2232
3710.68 2178
3711.25 2106
3711.83 2134
3712.40 2100
3712.98 2054
3713.55 1941
3714.13 2010
3714.70 2015
3715.28 1913
3715.85 1974
3716.43 1915
3717.00 1869
3717.58 1860
3718.15 1899
3718.73 1864
3719.30 1908
3719.88 1977
3720.46 1838
3721.03 1814
3721.61 1885
3722.18 1863
3722.76 1828
3723.33 1861
3723.91 1838
3724.49 1822
3725.06 1800
3725.64 1774
3726.21 1817
3726.79 1865
3727.37 1857
3727.94 1881
3728.52 1972
3729.09 1937
3729.67 1918
3730.25 2032
3730.82 2114
3731.40 2284
3731.98 2278
3732.55 2380
3733.13 2523
3733.71 2563
3734.28 2524
3734.86 2468
3735.44 2426
3736.01 2344
3736.59 2274
3737.17 2264
3737.74 2238
3738.32 2075
3738.90 2091
3739.47 2067
3740.05 2049
3740.63 1953
3741.20 1979
3741.78 1953
3742.36 1976
3742.94 1921
3743.51 1819
3744.09 1868
3744.67 1913
3745.25 1917
3745.82 1918
3746.40 1885
3746.98 1900
3747.56 1973
3748.13 2080
3748.71 2001
3749.29 1963
3749.87 1937
3750.45 1836
3751.02 1881
3751.60 1791
3752.18 1750
3752.76 1912
3753.34 1904
3753.91 1781
3754.49 1779
3755.07 1757
3755.65 1877
3756.23 1878
3756.80 1797
3757.38 1788
3757.96 1868
3758.54 1903
3759.12 1892
3759.70 1946
3760.28 2023
3760.85 1967
3761.43 1913
3762.01 1935
3762.59 2030
3763.17 2041
3763.75 1963
3764.33 1963
3764.91 1929
3765.49 1826
3766.06 1896
3766.64 1823
3767.22 1821
3767.80 1791
3768.38 1733
3768.96 1749
3769.54 1721
3770.12 1826
3770.70 1776
3771.28 1787
3771.86 1853
3772.44 1822
3773.02 1908
3773.60 1852
3774.18 1879
3774.76 1776
3775.34 1777
3775.92 1797
3776.50 1771
3777.08 1769
3777.66 1742
3778.24 1782
3778.82 1764
3779.40 1730
3779.98 1781
3780.56 1815
3781.14 1717
3781.72 1750
3782.30 1748
3782.88 1765
3783.46 1769
3784.04 1749
3784.62 1754
3785.20 1735
3785.78 1820
3786.36 1802
3786.94 1730
3787.52 1714
3788.10 1704
3788.68 1743
3789.26 1785
3789.84 1735
3790.43 1785
3791.01 1750
3791.59 1765
3792.17 1679
3792.75 1732
3793.33 1746
3793.91 1722
3794.49 1779
3795.07 1708
3795.66 1649
3796.24 1677
3796.82 1664
3797.40 1644
3797.98 1719
3798.56 1727
3799.15 1690
3799.73 1664
3800.31 1706
3800.89 1713
3801.47 1778
3802.05 1776
3802.64 1868
3803.22 1845
3803.80 1901
3804.38 1871
3804.96 1801
3805.55 1873
3806.13 1838
3806.71 1934
3807.29 1996
3807.87 2038
3808.46 2115
3809.04 2060
3809.62 2140
3810.20 2192
3810.79 2219
3811.37 2175
3811.95 2101
3812.53 2034
3813.12 2030
3813.70 2019
3814.28 1989
3814.87 1987
3815.45 2038
3816.03 2059
3816.61 1964
3817.20 1904
3817.78 1915
3818.36 1946
3818.95 1925
3819.53 1883
3820.11 1867
3820.70 1850
3821.28 1900
3821.86 1917
3822.45 1869
3823.03 1794
3823.61 1840
3824.20 1837
3824.78 1823
3825.36 1863
3825.95 1863
3826.53 1856
3827.11 1808
3827.70 1759
3828.28 1725
3828.87 1881
3829.45 1914
3830.03 1890
3830.62 1922
3831.20 1989
3831.79 2016
3832.37 1992
3832.95 2011
3833.54 2052
3834.12 2069
3834.71 1993
3835.29 1972
3835.88 1949
3836.46 1899
3837.05 1952
3837.63 1909
3838.21 1891
3838.80 1859
3839.38 1844
3839.97 1887
3840.55 1801
3841.14 1738
3841.72 1785
3842.31 1832
3842.89 1809
3843.48 1821
3844.06 1844
3844.65 1952
3845.23 2017
3845.82 2134
3846.40 2211
3846.99 2164
3847.57 2089
3848.16 2104
3848.74 2197
3849.33 2063
3849.92 1910
3850.50 1921
3851.09 1856
3851.67 1880
3852.26 1898
3852.84 1996
3853.43 1983
3854.02 1940
3854.60 1945
3855.19 1988
3855.77 1899
3856.36 1947
3856.94 2024
3857.53 2036
3858.12 2062
3858.70 2208
3859.29 2355
3859.88 2396
3860.46 2513
3861.05 2693
3861.63 2754
3862.22 2828
3862.81 2835
3863.39 2833
3863.98 2863
3864.57 2781
3865.15 2692
3865.74 2653
3866.33 2404
3866.91 2278
3867.50 2191
3868.09 2116
3868.67 2015
3869.26 1973
3869.85 1963
3870.44 1958
3871.02 1969
3871.61 1974
3872.20 1948
3872.78 2002
3873.37 2029
3873.96 1996
3874.55 2049
3875.13 2143
3875.72 2134
3876.31 2069
3876.90 2050
3877.48 2048
3878.07 1990
3878.66 1986
3879.25 1954
3879.83 1973
3880.42 1841
3881.01 1890
3881.60 1897
3882.19 1923
3882.77 1842
3883.36 1864
3883.95 1856
3884.54 1823
3885.13 1834
3885.71 1759
3886.30 1816
3886.89 1883
3887.48 1860
3888.07 1929
3888.66 2006
3889.24 2048
3889.83 2028
3890.42 2083
3891.01 2110
3891.60 2137
3892.19 2042
3892.78 2023
3893.36 2076
3893.95 2091
3894.54 2103
3895.13 1977
3895.72 1917
3896.31 1912
3896.90 1821
3897.49 1824
3898.08 1812
3898.67 1847
3899.26 1903
3899.84 1854
3900.43 1966
3901.02 1911
3901.61 1779
3902.20 1882
3902.79 1873
3903.38 1847
3903.97 1914
3904.56 1918
3905.15 1783
3905.74 1820
3906.33 1920
3906.92 1964
3907.51 1856
3908.10 2000
3908.69 1972
3909.28 1934
3909.87 1798
3910.46 1836
3911.05 1853
3911.64 1697
3912.23 1709
3912.82 1679
3913.41 1703
3914.00 1693
3914.59 1680
3915.18 1583
3915.77 1702
3916.36 1748
3916.95 1731
3917.54 1726
3918.13 1752
3918.72 1756
3919.32 1685
3919.91 1706
3920.50 1753
3921.09 1778
3921.68 1755
3922.27 1777
3922.86 1781
3923.45 1717
3924.04 1768
3924.63 1707
3925.23 1685
3925.82 1675
3926.41 1642
3927.00 1598
3927.59 1619
3928.18 1643
3928.77 1688
3929.36 1645
3929.96 1648
3930.55 1647
3931.14 1637
3931.73 1605
3932.32 1668
3932.91 1595
3933.51 1610
3934.10 1619
3934.69 1606
3935.28 1602
3935.87 1628
3936.47 1585
3937.06 1632
3937.65 1605
3938.24 1652
3938.83 1616
3939.43 1680
3940.02 1735
3940.61 1649
3941.20 1689
3941.80 1724
3942.39 1716
3942.98 1792
3943.57 1731
3944.17 1747
3944.76 1713
3945.35 1780
3945.94 1705
3946.54 1631
3947.13 1734
3947.72 1646
3948.32 1586
3948.91 1616
3949.50 1587
3950.10 1596
3950.69 1592
3951.28 1676
3951.87 1730
3952.47 1773
3953.06 1695
3953.65 1649
3954.25 1654
3954.84 1757
3955.43 1749
3956.03 1698
3956.62 1756
3957.22 1807
3957.81 1817
3958.40 1837
3959.00 1941
3959.59 1964
3960.18 1940
3960.78 1885
3961.37 1845
3961.97 1866
3962.56 1852
3963.15 1892
3963.75 1833
3964.34 1857
3964.94 1875
3965.53 1920
3966.12 2014
3966.72 2061
3967.31 2106
3967.91 2068
3968.50 2069
3969.10 2036
3969.69 2004
3970.29 1989
3970.88 1899
3971.47 1940
3972.07 1919
3972.66 1825
3973.26 1857
3973.85 1798
3974.45 1807
3975.04 1800
3975.64 1838
3976.23 1980
3976.83 1987
3977.42 2041
3978.02 2139
3978.61 2069
3979.21 2028
3979.80 1986
3980.40 1987
3981.00 1943
3981.59 1950
3982.19 1836
3982.78 1814
3983.38 1851
3983.97 1878
3984.57 1887
3985.16 1921
3985.76 1950
3986.36 1955
3986.95 1826
3987.55 1849
3988.14 1885
3988.74 1914
3989.34 1916
3989.93 1869
3990.53 1940
3991.12 1960
3991.72 1976
3992.32 1950
3992.91 1950
3993.51 2009
3994.10 1965
3994.70 1982
3995.30 2059
3995.89 2110
3996.49 2087
3997.09 2061
3997.68 2130
3998.28 2130
3998.88 2137
3999.47 2148
4000.07 2168
4000.67 2170
4001.26 2142
4001.86 1998
4002.46 1970
4003.06 2065
4003.65 1943
4004.25 1892
4004.85 1900
4005.44 1852
4006.04 1858
4006.64 1839
4007.24 1843
4007.83 1789
4008.43 1772
4009.03 1721
4009.63 1823
4010.22 1813
4010.82 1767
4011.42 1765
4012.02 1775
4012.61 1818
4013.21 1820
4013.81 1824
4014.41 1861
4015.01 1910
4015.60 1996
4016.20 2024
4016.80 2041
4017.40 2145
4018.00 2099
4018.59 2083
4019.19 2126
4019.79 2116
4020.39 2153
4020.99 2000
4021.59 1930
4022.18 1909
4022.78 1940
4023.38 1962
4023.98 1895
4024.58 1886
4025.18 1857
4025.78 1827
4026.37 1833
4026.97 1814
4027.57 1880
4028.17 1870
4028.77 1875
4029.37 1957
4029.97 1915
4030.57 1946
4031.17 1944
4031.76 1958
4032.36 2021
4032.96 1935
4033.56 1875
4034.16 1942
4034.76 1996
4035.36 2013
4035.96 1944
4036.56 1982
4037.16 1908
4037.76 1859
4038.36 1787
4038.96 1766
4039.56 1704
4040.16 1736
4040.76 1714
4041.36 1691
4041.96 1773
4042.56 1665
4043.16 1627
4043.76 1702
4044.36 1649
4044.96 1638
4045.56 1702
4046.16 1625
4046.76 1629
4047.36 1655
4047.96 1610
4048.56 1616
4049.16 1685
4049.76 1601
4050.36 1586
4050.96 1662
4051.56 1753
4052.16 1697
4052.76 1626
4053.36 1699
4053.97 1632
4054.57 1623
4055.17 1632
4055.77 1667
4056.37 1687
4056.97 1689
4057.57 1638
4058.17 1702
4058.77 1673
4059.37 1698
4059.98 1689
4060.58 1658
4061.18 1706
4061.78 1646
4062.38 1693
4062.98 1765
4063.58 1815
4064.19 1912
4064.79 1883
4065.39 2012
4065.99 1981
4066.59 1896
4067.19 1890
4067.80 1881
4068.40 1926
4069.00 1925
4069.60 1809
4070.20 1780
4070.81 1640
4071.41 1669
4072.01 1608
4072.61 1611
4073.21 1620
4073.82 1605
4074.42 1571
4075.02 1574
4075.62 1585
4076.23 1566
4076.83 1555
4077.43 1563
4078.03 1544
4078.64 1527
4079.24 1483
4079.84 1513
4080.44 1538
4081.05 1566
4081.65 1545
4082.25 1520
4082.86 1514
4083.46 1545
4084.06 1468
4084.67 1451
4085.27 1468
4085.87 1514
4086.47 1493
4087.08 1553
4087.68 1527
4088.28 1536
4088.89 1543
4089.49 1574
4090.09 1593
4090.70 1627
4091.30 1565
4091.91 1605
4092.51 1536
4093.11 1529
4093.72 1661
4094.32 1605
4094.92 1626
4095.53 1567
4096.13 1684
4096.74 1663
4097.34 1614
4097.94 1659
4098.55 1646
4099.15 1606
4099.76 1546
4100.36 1607
4100.97 1685
4101.57 1659
4102.17 1574
4102.78 1503
4103.38 1587
4103.99 1585
4104.59 1624
4105.20 1570
4105.80 1554
4106.41 1607
4107.01 1562
4107.62 1582
4108.22 1543
4108.82 1559
4109.43 1540
4110.03 1513
4110.64 1459
4111.24 1466
4111.85 1505
4112.45 1470
4113.06 1514
4113.67 1441
4114.27 1425
4114.88 1515
4115.48 1535
4116.09 1489
4116.69 1505
4117.30 1541
4117.90 1502
4118.51 1561
4119.11 1468
4119.72 1476
4120.33 1483
4120.93 1444
4121.54 1469
4122.14 1519
4122.75 1465
4123.35 1483
4123.96 1480
4124.57 1469
4125.17 1535
4125.78 1514
4126.39 1525
4126.99 1458
4127.60 1421
4128.20 1477
4128.81 1496
4129.42 1507
4130.02 1525
4130.63 1441
4131.24 1469
4131.84 1510
4132.45 1540
4133.06 1645
4133.66 1569
4134.27 1709
4134.88 1681
4135.48 1630
4136.09 1650
4136.70 1673
4137.30 1683
4137.91 1637
4138.52 1626
4139.12 1727
4139.73 1681
4140.34 1650
4140.95 1583
4141.55 1627
4142.16 1660
4142.77 1666
4143.38 1607
4143.98 1620
4144.59 1665
4145.20 1706
4145.81 1728
4146.41 1682
4147.02 1609
4147.63 1634
4148.24 1639
4148.84 1528
4149.45 1511
4150.06 1452
4150.67 1499
4151.28 1464
4151.88 1476
4152.49 1458
4153.10 1466
4153.71 1521
4154.32 1538
4154.92 1475
4155.53 1462
4156.14 1473
4156.75 1444
4157.36 1486
4157.97 1543
4158.57 1515
4159.18 1502
4159.79 1588
4160.40 1626
4161.01 1628
4161.62 1640
4162.23 1579
4162.84 1571
4163.44 1520
4164.05 1605
4164.66 1670
4165.27 1664
4165.88 1613
4166.49 1632
4167.10 1659
4167.71 1707
4168.32 1760
4168.93 1763
4169.54 1797
4170.15 1814
4170.75 1775
4171.36 1790
4171.97 1850
4172.58 1856
4173.19 1868
4173.80 1873
4174.41 1810
4175.02 1725
4175.63 1693
4176.24 1638
4176.85 1644
4177.46 1604
4178.07 1555
4178.68 1581
4179.29 1534
4179.90 1508
4180.51 1538
4181.12 1536
4181.73 1453
4182.34 1522
4182.95 1570
4183.56 1595
4184.17 1618
4184.78 1577
4185.39 1633
4186.00 1580
4186.61 1568
4187.23 1590
4187.84 1594
4188.45 1528
4189.06 1491
4189.67 1467
4190.28 1545
4190.89 1431
4191.50 1526
4192.11 1554
4192.72 1573
4193.33 1548
4193.94 1545
4194.56 1581
4195.17 1668
4195.78 1698
4196.39 1605
4197.00 1640
4197.61 1647
4198.22 1639
4198.84 1598
4199.45 1596
4200.06 1601
4200.67 1520
4201.28 1564
4201.89 1613
4202.50 1569
4203.12 1555
4203.73 1541
4204.34 1578
4204.95 1530
4205.56 1589
4206.18 1588
4206.79 1533
4207.40 1638
4208.01 1608
4208.62 1632
4209.24 1654
4209.85 1655
4210.46 1681
4211.07 1688
4211.69 1752
4212.30 1767
4212.91 1731
4213.52 1742
4214.14 1759
4214.75 1716
4215.36 1746
4215.97 1788
4216.59 1795
4217.20 1798
4217.81 1796
4218.43 1829
4219.04 1796
4219.65 1811
4220.26 1897
4220.88 1880
4221.49 2032
4222.10 2112
4222.72 2008
4223.33 2102
4223.94 2240
4224.56 2145
4225.17 2091
4225.78 2193
4226.40 2186
4227.01 2377
4227.62 2460
4228.24 2609
4228.85 2800
4229.46 2816
4230.08 2695
4230.69 2676
4231.31 2528
4231.92 2364
4232.53 2211
4233.15 2128
4233.76 2073
4234.38 2082
4234.99 2119
4235.60 2073
4236.22 2026
4236.83 2020
4237.45 1924
4238.06 1910
4238.68 1979
4239.29 1919
4239.90 1820
4240.52 1865
4241.13 1933
4241.75 1929
4242.36 1976
4242.98 1941
4243.59 1923
4244.21 1967
4244.82 1895
4245.44 1912
4246.05 1959
4246.67 1902
4247.28 1966
4247.90 1858
4248.51 1874
4249.13 1843
4249.74 1817
4250.36 1834
4250.97 1801
4251.59 1813
4252.20 1898
4252.82 1870
4253.43 1918
4254.05 1874
4254.66 1818
4255.28 1826
4255.89 1774
4256.51 1852
4257.13 1880
4257.74 1838
4258.36 1846
4258.97 1907
4259.59 1876
4260.21 1883
4260.82 1920
4261.44 1967
4262.05 2082
4262.67 2260
4263.29 2382
4263.90 2470
4264.52 2504
4265.13 2392
4265.75 2284
4266.37 2283
4266.98 2080
4267.60 2046
4268.22 2119
4268.83 2037
4269.45 1979
4270.07 1973
4270.68 1996
4271.30 1914
4271.92 1984
4272.53 1859
4273.15 1875
4273.77 1967
4274.38 1925
4275.00 1890
4275.62 1861
4276.23 1904
4276.85 1993
4277.47 1948
4278.09 2061
4278.70 2052
4279.32 2031
4279.94 1932
4280.56 1903
4281.17 1819
4281.79 1770
4282.41 1789
4283.03 1778
4283.64 1699
4284.26 1721
4284.88 1676
4285.50 1724
4286.11 1651
4286.73 1743
4287.35 1676
4287.97 1641
4288.59 1670
4289.20 1658
4289.82 1646
4290.44 1656
4291.06 1668
4291.68 1639
4292.29 1674
4292.91 1630
4293.53 1644
4294.15 1612
4294.77 1717
4295.39 1628
4296.00 1664
4296.62 1663
4297.24 1621
4297.86 1674
4298.48 1746
4299.10 1707
4299.72 1677
4300.33 1668
4300.95 1619
4301.57 1642
4302.19 1675
4302.81 1741
4303.43 1732
4304.05 1754
4304.67 1719
4305.29 1663
4305.91 1724
4306.53 1697
4307.14 1692
4307.76 1673
4308.38 1671
4309.00 1688
4309.62 1691
4310.24 1707
4310.86 1637
4311.48 1652
4312.10 1733
4312.72 1724
4313.34 1743
4313.96 1815
4314.58 1806
4315.20 1813
4315.82 1841
4316.44 1854
4317.06 1920
4317.68 1905
4318.30 1978
4318.92 1934
4319.54 1825
4320.16 1847
4320.78 1821
4321.40 1860
4322.02 1905
4322.64 1925
4323.26 1883
4323.88 1870
4324.50 1967
4325.12 1964
4325.74 1986
4326.36 2053
4326.99 2077
4327.61 2057
4328.23 2136
4328.85 2225
4329.47 2304
4330.09 2344
4330.71 2622
4331.33 2836
4331.95 3215
4332.57 3491
4333.19 3687
4333.82 3852
4334.44 3866
4335.06 3688
4335.68 3523
4336.30 3432
4336.92 3140
4337.54 2912
4338.17 2914
4338.79 2811
4339.41 2743
4340.03 2720
4340.65 2729
4341.27 2627
4341.90 2517
4342.52 2521
4343.14 2393
4343.76 2461
4344.38 2656
4345.01 2832
4345.63 2979
4346.25 3162
4346.87 3349
4347.49 3546
4348.12 3541
4348.74 3426
4349.36 3251
4349.98 3222
4350.61 3104
4351.23 3109
4351.85 3095
4352.47 2934
4353.10 2909
4353.72 2798
4354.34 2759
4354.96 2562
4355.59 2329
4356.21 2274
4356.83 2259
4357.46 2208
4358.08 2136
4358.70 2183
4359.32 2143
4359.95 2110
4360.57 2009
4361.19 2003
4361.82 2006
4362.44 1930
4363.06 1967
4363.69 2021
4364.31 2053
4364.93 2042
4365.56 1995
4366.18 1963
4366.80 1945
4367.43 1879
4368.05 1919
4368.67 1984
4369.30 1949
4369.92 1949
4370.55 1896
4371.17 1912
4371.79 1936
4372.42 1888
4373.04 1875
4373.67 1816
4374.29 1778
4374.91 1882
4375.54 1842
4376.16 1846
4376.79 1855
4377.41 1952
4378.04 2002
4378.66 1946
4379.28 2011
4379.91 2037
4380.53 1989
4381.16 2017
4381.78 1968
4382.41 2073
4383.03 2080
4383.66 2056
4384.28 2082
4384.91 2159
4385.53 2122
4386.16 2029
4386.78 2018
4387.41 2065
4388.03 2040
4388.66 2026
4389.28 2166
4389.91 2317
4390.53 2385
4391.16 2466
4391.78 2549
4392.41 2666
4393.03 2670
4393.66 2546
4394.28 2472
4394.91 2347
4395.54 2269
4396.16 2187
4396.79 2086
4397.41 1899
4398.04 1887
4398.66 1916
4399.29 1960
4399.92 1936
4400.54 1889
4401.17 1938
4401.79 1915
4402.42 1914
4403.05 1870
4403.67 1914
4404.30 1853
4404.93 1827
4405.55 1778
4406.18 1809
4406.80 1800
4407.43 1811
4408.06 1824
4408.68 1805
4409.31 1862
4409.94 1827
4410.56 1833
4411.19 1857
4411.82 1833
4412.44 1831
4413.07 1866
4413.70 1768
4414.33 1796
4414.95 1812
4415.58 1785
4416.21 1742
4416.83 1669
4417.46 1688
4418.09 1695
4418.72 1605
4419.34 1644
4419.97 1678
4420.60 1690
4421.22 1677
4421.85 1559
4422.48 1647
4423.11 1590
4423.73 1536
4424.36 1548
4424.99 1555
4425.62 1546
4426.25 1551
4426.87 1562
4427.50 1571
4428.13 1550
4428.76 1586
4429.39 1616
4430.01 1548
4430.64 1662
4431.27 1655
4431.90 1637
4432.53 1542
4433.15 1512
4433.78 1454
4434.41 1493
4435.04 1513
4435.67 1587
4436.30 1608
4436.93 1578
4437.55 1553
4438.18 1549
4438.81 1566
4439.44 1592
4440.07 1592
4440.70 1587
4441.33 1615
4441.96 1559
4442.58 1578
4443.21 1609
4443.84 1576
4444.47 1597
4445.10 1614
4445.73 1572
4446.36 1682
4446.99 1711
4447.62 1741
4448.25 1709
4448.88 1688
4449.51 1660
4450.14 1604
4450.76 1593
4451.39 1600
4452.02 1626
4452.65 1602
4453.28 1563
4453.91 1594
4454.54 1615
4455.17 1696
4455.80 1751
4456.43 1681
4457.06 1766
4457.69 1810
4458.32 1818
4458.95 1813
4459.58 1778
4460.21 1678
4460.84 1616
4461.47 1563
4462.10 1559
4462.73 1593
4463.36 1574
4464.00 1468
4464.63 1477
4465.26 1526
4465.89 1494
4466.52 1536
4467.15 1473
4467.78 1436
4468.41 1504
4469.04 1564
4469.67 1468
4470.30 1491
4470.93 1507
4471.56 1499
4472.20 1492
4472.83 1459
4473.46 1426
4474.09 1415
4474.72 1482
4475.35 1507
4475.98 1517
4476.61 1444
4477.25 1476
4477.88 1440
4478.51 1466
4479.14 1466
4479.77 1483
4480.40 1557
4481.03 1595
4481.67 1598
4482.30 1503
4482.93 1568
4483.56 1584
4484.19 1637
4484.83 1688
4485.46 1642
4486.09 1659
4486.72 1662
4487.35 1659
4487.99 1675
4488.62 1624
4489.25 1626
4489.88 1642
4490.52 1582
4491.15 1574
4491.78 1541
4492.41 1563
4493.05 1560
4493.68 1591
4494.31 1553
4494.94 1501
4495.58 1569
4496.21 1533
4496.84 1573
4497.47 1641
4498.11 1673
4498.74 1688
4499.37 1625
4500.01 1739
4500.64 1870
4501.27 1882
4501.91 1949
4502.54 2052
4503.17 2113
4503.80 2105
4504.44 2082
4505.07 1980
4505.71 1938
4506.34 1884
4506.97 1940
4507.61 1943
4508.24 1893
4508.87 1788
4509.51 1848
4510.14 1728
4510.77 1814
4511.41 1750
4512.04 1798
4512.68 1731
4513.31 1682
4513.94 1677
4514.58 1666
4515.21 1644
4515.85 1601
4516.48 1620
4517.11 1599
4517.75 1551
4518.38 1512
4519.02 1596
4519.65 1626
4520.29 1609
4520.92 1635
4521.55 1597
4522.19 1619
4522.82 1558
4523.46 1613
4524.09 1573
4524.73 1601
4525.36 1620
4526.00 1626
4526.63 1635
4527.27 1721
4527.90 1813
4528.54 1879
4529.17 1908
4529.81 2071
4530.44 2264
4531.08 2402
4531.71 2447
4532.35 2700
4532.98 2688
4533.62 2691
4534.25 2503
4534.89 2317
4535.53 2298
4536.16 2080
4536.80 1996
4537.43 1901
4538.07 1797
4538.70 1702
4539.34 1667
4539.98 1618
4540.61 1498
4541.25 1535
4541.88 1580
4542.52 1567
4543.16 1520
4543.79 1520
4544.43 1493
4545.06 1581
4545.70 1510
4546.34 1529
4546.97 1498
4547.61 1460
4548.25 1503
4548.88 1537
4549.52 1517
4550.15 1417
4550.79 1451
4551.43 1545
4552.06 1593
4552.70 1563
4553.34 1515
4553.97 1598
4554.61 1620
4555.25 1525
4555.89 1545
4556.52 1516
4557.16 1542
4557.80 1541
4558.43 1573
4559.07 1533
4559.71 1522
4560.35 1514
4560.98 1500
4561.62 1536
4562.26 1483
4562.89 1533
4563.53 1557
4564.17 1481
4564.81 1388
4565.44 1467
4566.08 1490
4566.72 1550
4567.36 1611
4568.00 1580
4568.63 1565
4569.27 1586
4569.91 1581
4570.55 1655
4571.19 1667
4571.82 1538
4572.46 1583
4573.10 1596
4573.74 1636
4574.38 1553
4575.01 1558
4575.65 1470
4576.29 1473
4576.93 1462
4577.57 1533
4578.21 1464
4578.84 1448
4579.48 1435
4580.12 1451
4580.76 1401
4581.40 1495
4582.04 1550
4582.68 1496
4583.32 1596
4583.95 1683
4584.59 1542
4585.23 1548
4585.87 1587
4586.51 1733
4587.15 1777
4587.79 1859
4588.43 1851
4589.07 1854
4589.71 1868
4590.35 1818
4590.99 1840
4591.62 1910
4592.26 1862
4592.90 1859
4593.54 1836
4594.18 1905
4594.82 1812
4595.46 1768
4596.10 1655
4596.74 1710
4597.38 1687
4598.02 1608
4598.66 1590
4599.30 1661
4599.94 1604
4600.58 1584
4601.22 1588
4601.86 1620
4602.50 1558
4603.14 1596
4603.78 1553
4604.42 1577
4605.06 1600
4605.70 1564
4606.34 1535
4606.98 1590
4607.62 1573
4608.27 1593
4608.91 1552
4609.55 1593
4610.19 1587
4610.83 1654
4611.47 1626
4612.11 1654
4612.75 1692
4613.39 1689
4614.03 1671
4614.67 1595
4615.31 1605
4615.96 1634
4616.60 1648
4617.24 1661
4617.88 1604
4618.52 1605
4619.16 1617
4619.80 1553
4620.44 1554
4621.09 1523
4621.73 1524
4622.37 1549
4623.01 1521
4623.65 1520
4624.29 1487
4624.94 1437
4625.58 1452
4626.22 1470
4626.86 1518
4627.50 1514
4628.15 1463
4628.79 1507
4629.43 1542
4630.07 1578
4630.71 1600
4631.36 1587
4632.00 1716
4632.64 1672
4633.28 1690
4633.93 1745
4634.57 1742
4635.21 1705
4635.85 1769
4636.50 1788
4637.14 1756
4637.78 1880
4638.42 1836
4639.07 1959
4639.71 2089
4640.35 1961
4640.99 1928
4641.64 1931
4642.28 1838
4642.92 1790
4643.57 1778
4644.21 1714
4644.85 1656
4645.50 1630
4646.14 1627
4646.78 1594
4647.43 1586
4648.07 1659
4648.71 1617
4649.36 1612
4650.00 1650
4650.64 1691
4651.29 1835
4651.93 1925
4652.57 1822
4653.22 1913
4653.86 2030
4654.50 2016
4655.15 1891
4655.79 1856
4656.44 1795
4657.08 1713
4657.72 1654
4658.37 1607
4659.01 1594
4659.66 1514
4660.30 1516
4660.94 1564
4661.59 1471
4662.23 1526
4662.88 1501
4663.52 1426
4664.17 1415
4664.81 1328
4665.46 1334
4666.10 1399
4666.74 1462
4667.39 1434
4668.03 1415
4668.68 1406
4669.32 1371
4669.97 1338
4670.61 1406
4671.26 1337
4671.90 1324
4672.55 1379
4673.19 1393
4673.84 1390
4674.48 1392
4675.13 1423
4675.77 1415
4676.42 1415
4677.07 1420
4677.71 1468
4678.36 1438
4679.00 1433
4679.65 1458
4680.29 1466
4680.94 1464
4681.58 1460
4682.23 1495
4682.88 1487
4683.52 1490
4684.17 1519
4684.81 1516
4685.46 1494
4686.10 1517
4686.75 1485
4687.40 1487
4688.04 1453
4688.69 1561
4689.34 1601
4689.98 1595
4690.63 1564
4691.27 1574
4691.92 1602
4692.57 1595
4693.21 1554
4693.86 1629
4694.51 1633
4695.15 1659
4695.80 1730
4696.45 1639
4697.09 1615
4697.74 1727
4698.39 1659
4699.03 1660
4699.68 1788
4700.33 1827
4700.97 1780
4701.62 1756
4702.27 1738
4702.92 1674
4703.56 1633
4704.21 1621
4704.86 1654
4705.50 1591
4706.15 1531
4706.80 1668
4707.45 1547
4708.09 1490
4708.74 1530
4709.39 1523
4710.04 1596
4710.68 1529
4711.33 1585
4711.98 1585
4712.63 1613
4713.28 1603
4713.92 1612
4714.57 1568
4715.22 1603
4715.87 1601
4716.52 1565
4717.16 1609
4717.81 1562
4718.46 1509
4719.11 1526
4719.76 1500
4720.41 1576
4721.05 1609
4721.70 1671
4722.35 1606
4723.00 1674
4723.65 1575
4724.30 1523
4724.94 1584
4725.59 1627
4726.24 1588
4726.89 1617
4727.54 1618
4728.19 1612
4728.84 1720
4729.49 1586
4730.14 1637
4730.78 1625
4731.43 1524
4732.08 1540
4732.73 1518
4733.38 1603
4734.03 1580
4734.68 1518
4735.33 1508
4735.98 1500
4736.63 1509
4737.28 1495
4737.93 1594
4738.58 1615
4739.23 1641
4739.88 1635
4740.53 1704
4741.18 1711
4741.83 1714
4742.47 1745
4743.12 1692
4743.77 1668
4744.42 1570
4745.07 1555
4745.72 1571
4746.37 1592
4747.03 1549
4747.68 1582
4748.33 1638
4748.98 1629
4749.63 1606
4750.28 1642
4750.93 1631
4751.58 1704
4752.23 1727
4752.88 1764
4753.53 1809
4754.18 1756
4754.83 1735
4755.48 1721
4756.13 1718
4756.78 1585
4757.43 1612
4758.08 1636
4758.74 1679
4759.39 1635
4760.04 1606
4760.69 1682
4761.34 1703
4761.99 1726
4762.64 1703
4763.29 1809
4763.94 1781
4764.60 1724
4765.25 1643
4765.90 1666
4766.55 1664
4767.20 1634
4767.85 1545
4768.51 1604
4769.16 1651
4769.81 1641
4770.46 1608
4771.11 1569
4771.76 1610
4772.42 1618
4773.07 1626
4773.72 1691
4774.37 1681
4775.02 1657
4775.68 1675
4776.33 1632
4776.98 1594
4777.63 1640
4778.29 1645
4778.94 1696
4779.59 1661
4780.24 1684
4780.89 1734
4781.55 1679
4782.20 1690
4782.85 1720
4783.51 1597
4784.16 1660
4784.81 1662
4785.46 1655
4786.12 1674
4786.77 1710
4787.42 1749
4788.08 1754
4788.73 1728
4789.38 1728
4790.03 1798
4790.69 1776
4791.34 1798
4791.99 1824
4792.65 1869
4793.30 1749
4793.95 1831
4794.61 1895
4795.26 1793
4795.91 1821
4796.57 1881
4797.22 1903
4797.87 1890
4798.53 1929
4799.18 1932
4799.84 2126
4800.49 2323
4801.14 2341
4801.80 2392
4802.45 2433
4803.11 2374
4803.76 2270
4804.41 2128
4805.07 2005
4805.72 1944
4806.38 1937
4807.03 1913
4807.68 1909
4808.34 1927
4808.99 1932
4809.65 1964
4810.30 1938
4810.96 1920
4811.61 1854
4812.27 1943
4812.92 2020
4813.58 2081
4814.23 2028
4814.89 2013
4815.54 2040
4816.19 2134
4816.85 2197
4817.50 2155
4818.16 2144
4818.81 2072
4819.47 2132
4820.13 2155
4820.78 2195
4821.44 2267
4822.09 2445
4822.75 2454
4823.40 2518
4824.06 2569
4824.71 2608
4825.37 2529
4826.02 2500
4826.68 2423
4827.33 2358
4827.99 2383
4828.65 2271
4829.30 2284
4829.96 2155
4830.61 2239
4831.27 2315
4831.93 2326
4832.58 2280
4833.24 2325
4833.89 2420
4834.55 2420
4835.21 2489
4835.86 2574
4836.52 2559
4837.17 2561
4837.83 2732
4838.49 2770
4839.14 2705
4839.80 2771
4840.46 2773
4841.11 2675
4841.77 2642
4842.43 2669
4843.08 2764
4843.74 2802
4844.40 2808
4845.05 2749
4845.71 2705
4846.37 2810
4847.02 2783
4847.68 2800
4848.34 2903
4849.00 2998
4849.65 3176
4850.31 3284
4850.97 3367
4851.62 3377
4852.28 3405
4852.94 3312
4853.60 3256
4854.25 3207
4854.91 3178
4855.57 3105
4856.23 3221
4856.88 3350
4857.54 3585
4858.20 3863
4858.86 4068
4859.52 4252
4860.17 4235
4860.83 4100
4861.49 3914
4862.15 3603
4862.81 3424
4863.46 3320
4864.12 3190
4864.78 3060
4865.44 3024
4866.10 3025
4866.75 3018
4867.41 3169
4868.07 3298
4868.73 3206
4869.39 3155
4870.05 3100
4870.71 2983
4871.36 2888
4872.02 2819
4872.68 2810
4873.34 2684
4874.00 2711
4874.66 2701
4875.32 2589
4875.98 2576
4876.63 2564
4877.29 2517
4877.95 2491
4878.61 2534
4879.27 2576
4879.93 2584
4880.59 2591
4881.25 2550
4881.91 2438
4882.57 2421
4883.23 2319
4883.89 2360
4884.55 2251
4885.21 2233
4885.87 2245
4886.52 2246
4887.18 2191
4887.84 2174
4888.50 2229
4889.16 2169
4889.82 2174
4890.48 2243
4891.14 2215
4891.80 2177
4892.46 2181
4893.12 2189
4893.78 2190
4894.44 2166
4895.10 2179
4895.76 2115
4896.42 2052
4897.09 2041
4897.75 2016
4898.41 2017
4899.07 2079
4899.73 2039
4900.39 2098
4901.05 2031
4901.71 2047
4902.37 2006
4903.03 1999
4903.69 1999
4904.35 1879
4905.01 1918
4905.67 1849
4906.33 1898
4907.00 1893
4907.66 1866
4908.32 1849
4908.98 1837
4909.64 1795
4910.30 1733
4910.96 1749
4911.62 1692
4912.29 1714
4912.95 1699
4913.61 1731
4914.27 1802
4914.93 1729
4915.59 1720
4916.26 1636
4916.92 1714
4917.58 1588
4918.24 1631
4918.90 1669
4919.56 1647
4920.23 1607
4920.89 1578
4921.55 1629
4922.21 1582
4922.87 1530
4923.54 1636
4924.20 1604
4924.86 1542
4925.52 1541
4926.19 1578
4926.85 1612
4927.51 1599
4928.17 1594
4928.84 1592
4929.50 1559
4930.16 1556
4930.82 1584
4931.49 1584
4932.15 1581
4932.81 1566
4933.47 1509
4934.14 1531
4934.80 1527
4935.46 1571
4936.13 1574
4936.79 1555
4937.45 1582
4938.11 1558
4938.78 1557
4939.44 1541
4940.10 1575
4940.77 1509
4941.43 1496
4942.09 1500
4942.76 1528
4943.42 1479
4944.08 1458
4944.75 1489
4945.41 1529
4946.08 1490
4946.74 1458
4947.40 1482
4948.07 1466
4948.73 1414
4949.39 1436
4950.06 1435
4950.72 1423
4951.39 1402
4952.05 1407
4952.71 1471
4953.38 1383
4954.04 1426
4954.71 1396
4955.37 1391
4956.04 1436
4956.70 1370
4957.36 1357
4958.03 1453
4958.69 1457
4959.36 1473
4960.02 1445
4960.69 1538
4961.35 1623
4962.02 1609
4962.68 1680
4963.35 1734
4964.01 1759
4964.68 1677
4965.34 1740
4966.01 1646
4966.67 1688
4967.34 1633
4968.00 1619
4968.67 1531
4969.33 1480
4970.00 1502
4970.66 1429
4971.33 1364
4971.99 1406
4972.66 1442
4973.32 1448
4973.99 1433
4974.66 1459
4975.32 1508
4975.99 1482
4976.65 1492
4977.32 1438
4977.98 1444
4978.65 1445
4979.32 1405
4979.98 1427
4980.65 1380
4981.31 1406
4981.98 1419
4982.65 1365
4983.31 1357
4983.98 1377
4984.64 1383
4985.31 1387
4985.98 1439
4986.64 1389
4987.31 1338
4987.98 1417
4988.64 1376
4989.31 1374
4989.98 1371
4990.64 1333
4991.31 1366
4991.98 1401
4992.64 1432
4993.31 1357
4993.98 1348
4994.64 1388
4995.31 1454
4995.98 1388
4996.64 1381
4997.31 1309
4997.98 1282
4998.65 1296
4999.31 1261
4999.98 1211
5000.65 1193
5001.31 1284
5001.98 1336
5002.65 1332
5003.32 1274
5003.98 1262
5004.65 1251
5005.32 1265
5005.99 1218
5006.66 1293
5007.32 1292
5007.99 1228
5008.66 1307
5009.33 1381
5009.99 1354
5010.66 1329
5011.33 1379
5012.00 1421
5012.67 1314
5013.33 1270
5014.00 1349
5014.67 1324
5015.34 1263
5016.01 1278
5016.68 1283
5017.34 1324
5018.01 1321
5018.68 1288
5019.35 1350
5020.02 1371
5020.69 1373
5021.36 1387
5022.02 1457
5022.69 1519
5023.36 1554
5024.03 1496
5024.70 1498
5025.37 1453
5026.04 1425
5026.71 1442
5027.38 1432
5028.05 1378
5028.71 1328
5029.38 1305
5030.05 1260
5030.72 1265
5031.39 1320
5032.06 1274
5032.73 1183
5033.40 1262
5034.07 1214
5034.74 1262
5035.41 1255
5036.08 1272
5036.75 1263
5037.42 1296
5038.09 1303
5038.76 1227
5039.43 1246
5040.10 1263
5040.77 1304
5041.44 1315
5042.11 1264
5042.78 1298
5043.45 1347
5044.12 1351
5044.79 1487
5045.46 1444
5046.13 1403
5046.80 1376
5047.47 1388
5048.14 1384
5048.81 1337
5049.48 1330
5050.15 1362
5050.82 1331
5051.49 1375
5052.16 1330
5052.83 1322
5053.51 1336
5054.18 1314
5054.85 1297
5055.52 1364
5056.19 1325
5056.86 1297
5057.53 1326
5058.20 1291
5058.87 1295
5059.55 1341
5060.22 1317
5060.89 1276
5061.56 1315
5062.23 1326
5062.90 1279
5063.57 1241
5064.25 1279
5064.92 1271
5065.59 1286
5066.26 1244
5066.93 1239
5067.60 1289
5068.28 1222
5068.95 1266
5069.62 1285
5070.29 1226
5070.96 1321
5071.64 1287
5072.31 1312
5072.98 1337
5073.65 1338
5074.32 1270
5075.00 1337
5075.67 1314
5076.34 1340
5077.01 1279
5077.69 1359
5078.36 1318
5079.03 1349
5079.70 1325
5080.38 1375
5081.05 1325
5081.72 1337
5082.39 1388
5083.07 1443
5083.74 1346
5084.41 1310
5085.09 1330
5085.76 1363
5086.43 1351
5087.10 1386
5087.78 1441
5088.45 1448
5089.12 1383
5089.80 1447
5090.47 1539
5091.14 1562
5091.82 1545
5092.49 1537
5093.16 1505
5093.84 1548
5094.51 1506
5095.18 1499
5095.86 1439
5096.53 1380
5097.21 1448
5097.88 1425
5098.55 1408
5099.23 1364
5099.90 1348
5100.57 1339
5101.25 1343
5101.92 1380
5102.60 1378
5103.27 1409
5103.95 1437
5104.62 1461
5105.29 1455
5105.97 1462
5106.64 1421
5107.32 1437
5107.99 1385
5108.67 1374
5109.34 1413
5110.01 1345
5110.69 1331
5111.36 1337
5112.04 1386
5112.71 1344
5113.39 1340
5114.06 1352
5114.74 1367
5115.41 1400
5116.09 1361
5116.76 1441
5117.44 1546
5118.11 1545
5118.79 1682
5119.46 1777
5120.14 1791
5120.81 1745
5121.49 1731
5122.16 1701
5122.84 1620
5123.52 1579
5124.19 1495
5124.87 1513
5125.54 1496
5126.22 1404
5126.89 1433
5127.57 1400
5128.24 1439
5128.92 1434
5129.60 1379
5130.27 1398
5130.95 1419
5131.62 1423
5132.30 1383
5132.98 1450
5133.65 1447
5134.33 1311
5135.01 1376
5135.68 1416
5136.36 1371
5137.03 1398
5137.71 1433
5138.39 1459
5139.06 1405
5139.74 1416
5140.42 1447
5141.09 1383
5141.77 1365
5142.45 1316
5143.12 1287
5143.80 1288
5144.48 1280
5145.15 1295
5145.83 1250
5146.51 1268
5147.18 1271
5147.86 1280
5148.54 1289
5149.22 1263
5149.89 1262
5150.57 1273
5151.25 1315
5151.93 1311
5152.60 1320
5153.28 1281
5153.96 1258
5154.63 1311
5155.31 1323
5155.99 1343
5156.67 1370
5157.35 1353
5158.02 1394
5158.70 1408
5159.38 1416
5160.06 1466
5160.73 1471
5161.41 1406
5162.09 1404
5162.77 1310
5163.45 1343
5164.12 1426
5164.80 1396
5165.48 1385
5166.16 1405
5166.84 1436
5167.52 1339
5168.19 1406
5168.87 1425
5169.55 1359
5170.23 1359
5170.91 1327
5171.59 1358
5172.27 1273
5172.94 1259
5173.62 1272
5174.30 1257
5174.98 1284
5175.66 1277
5176.34 1285
5177.02 1258
5177.70 1271
5178.38 1341
5179.06 1291
5179.73 1403
5180.41 1357
5181.09 1346
5181.77 1312
5182.45 1271
5183.13 1282
5183.81 1284
5184.49 1274
5185.17 1242
5185.85 1308
5186.53 1291
5187.21 1280
5187.89 1224
5188.57 1288
5189.25 1275
5189.93 1154
5190.61 1206
5191.29 1199
5191.97 1155
5192.65 1223
5193.33 1223
5194.01 1314
5194.69 1260
5195.37 1221
5196.05 1209
5196.73 1250
5197.41 1262
5198.09 1235
5198.77 1310
5199.45 1344
5200.13 1307
5200.81 1266
5201.49 1321
5202.17 1333
5202.85 1285
5203.53 1233
5204.21 1316
5204.89 1285
5205.58 1264
5206.26 1266
5206.94 1304
5207.62 1266
5208.30 1344
5208.98 1312
5209.66 1353
5210.34 1356
5211.02 1351
5211.71 1409
5212.39 1374
5213.07 1342
5213.75 1365
5214.43 1361
5215.11 1420
5215.79 1421
5216.48 1401
5217.16 1375
5217.84 1412
5218.52 1415
5219.20 1345
5219.88 1319
5220.57 1343
5221.25 1379
5221.93 1428
5222.61 1522
5223.29 1469
5223.98 1446
5224.66 1428
5225.34 1501
5226.02 1406
5226.70 1354
5227.39 1394
5228.07 1381
5228.75 1352
5229.43 1332
5230.12 1350
5230.80 1309
5231.48 1345
5232.16 1393
5232.85 1428
5233.53 1393
5234.21 1413
5234.89 1409
5235.58 1429
5236.26 1432
5236.94 1466
5237.63 1491
5238.31 1502
5238.99 1555
5239.67 1559
5240.36 1570
5241.04 1507
5241.72 1442
5242.41 1514
5243.09 1504
5243.77 1466
5244.46 1388
5245.14 1424
5245.82 1449
5246.51 1389
5247.19 1407
5247.88 1422
5248.56 1431
5249.24 1428
5249.93 1409
5250.61 1414
5251.29 1458
5251.98 1384
5252.66 1408
5253.35 1430
5254.03 1412
5254.71 1363
5255.40 1373
5256.08 1386
5256.77 1325
5257.45 1346
5258.14 1368
5258.82 1295
5259.50 1317
5260.19 1297
5260.87 1357
5261.56 1460
5262.24 1492
5262.93 1472
5263.61 1451
5264.30 1480
5264.98 1535
5265.67 1544
5266.35 1506
5267.03 1489
5267.72 1450
5268.40 1481
5269.09 1423
5269.77 1481
5270.46 1430
5271.14 1484
5271.83 1459
5272.52 1465
5273.20 1420
5273.89 1440
5274.57 1383
5275.26 1394
5275.94 1360
5276.63 1428
5277.31 1418
5278.00 1425
5278.68 1422
5279.37 1434
5280.06 1422
5280.74 1459
5281.43 1477
5282.11 1464
5282.80 1516
5283.48 1555
5284.17 1530
5284.86 1491
5285.54 1446
5286.23 1412
5286.92 1497
5287.60 1386
5288.29 1407
5288.97 1445
5289.66 1383
5290.35 1434
5291.03 1370
5291.72 1416
5292.41 1365
5293.09 1421
5293.78 1371
5294.47 1363
5295.15 1402
5295.84 1472
5296.53 1519
5297.21 1524
5297.90 1539
5298.59 1545
5299.27 1558
5299.96 1535
5300.65 1569
5301.33 1568
5302.02 1585
5302.71 1574
5303.40 1666
5304.08 1703
5304.77 1801
5305.46 1736
5306.15 1821
5306.83 1797
5307.52 1801
5308.21 1858
5308.90 1739
5309.58 1678
5310.27 1723
5310.96 1714
5311.65 1773
5312.33 1644
5313.02 1857
5313.71 1962
5314.40 1936
5315.09 1892
5315.77 1900
5316.46 1950
5317.15 1910
5317.84 1848
5318.53 1828
5319.21 1828
5319.90 1854
5320.59 1873
5321.28 1974
5321.97 1876
5322.66 1861
5323.35 1798
5324.03 1695
5324.72 1695
5325.41 1644
5326.10 1641
5326.79 1594
5327.48 1541
5328.17 1561
5328.86 1600
5329.54 1552
5330.23 1538
5330.92 1501
5331.61 1591
5332.30 1488
5332.99 1464
5333.68 1477
5334.37 1467
5335.06 1496
5335.75 1459
5336.44 1500
5337.12 1480
5337.81 1417
5338.50 1429
5339.19 1439
5339.88 1445
5340.57 1468
5341.26 1472
5341.95 1488
5342.64 1492
5343.33 1490
5344.02 1508
5344.71 1528
5345.40 1551
5346.09 1605
5346.78 1626
5347.47 1639
5348.16 1715
5348.85 1879
5349.54 1912
5350.23 2029
5350.92 2187
5351.61 2210
5352.30 2322
5352.99 2266
5353.68 2267
5354.37 2076
5355.07 2051
5355.76 1888
5356.45 1789
5357.14 1670
5357.83 1617
5358.52 1521
5359.21 1557
5359.90 1548
5360.59 1525
5361.28 1544
5361.97 1621
5362.66 1601
5363.36 1510
5364.05 1538
5364.74 1511
5365.43 1510
5366.12 1509
5366.81 1493
5367.50 1457
5368.19 1436
5368.89 1331
5369.58 1372
5370.27 1352
5370.96 1330
5371.65 1331
5372.34 1312
5373.04 1342
5373.73 1348
5374.42 1321
5375.11 1364
5375.80 1381
5376.49 1354
5377.19 1369
5377.88 1368
5378.57 1369
5379.26 1336
5379.96 1364
5380.65 1349
5381.34 1350
5382.03 1379
5382.72 1342
5383.42 1367
5384.11 1419
5384.80 1382
5385.49 1365
5386.19 1364
5386.88 1351
5387.57 1417
5388.26 1438
5388.96 1453
5389.65 1531
5390.34 1510
5391.04 1525
5391.73 1550
5392.42 1520
5393.12 1464
5393.81 1547
5394.50 1572
5395.19 1502
5395.89 1445
5396.58 1360
5397.27 1356
5397.97 1418
5398.66 1413
5399.35 1401
5400.05 1392
5400.74 1425
5401.43 1378
5402.13 1379
5402.82 1438
5403.52 1474
5404.21 1443
5404.90 1448
5405.60 1448
5406.29 1452
5406.98 1368
5407.68 1470
5408.37 1490
5409.07 1430
5409.76 1420
5410.45 1481
5411.15 1418
5411.84 1458
5412.54 1473
5413.23 1478
5413.93 1416
5414.62 1476
5415.32 1494
5416.01 1415
5416.70 1444
5417.40 1456
5418.09 1474
5418.79 1505
5419.48 1496
5420.18 1513
5420.87 1478
5421.57 1531
5422.26 1543
5422.96 1593
5423.65 1586
5424.35 1532
5425.04 1552
5425.74 1534
5426.43 1461
5427.13 1491
5427.82 1477
5428.52 1567
5429.21 1539
5429.91 1540
5430.60 1544
5431.30 1489
5432.00 1516
5432.69 1575
5433.39 1609
5434.08 1582
5434.78 1543
5435.47 1528
5436.17 1602
5436.86 1567
5437.56 1633
5438.26 1624
5438.95 1627
5439.65 1557
5440.34 1624
5441.04 1584
5441.74 1591
5442.43 1624
5443.13 1624
5443.83 1680
5444.52 1788
5445.22 1919
5445.91 2040
5446.61 2281
5447.31 2481
5448.00 2606
5448.70 2710
5449.40 2709
5450.09 2749
5450.79 2604
5451.49 2441
5452.18 2384
5452.88 2219
5453.58 2106
5454.27 2050
5454.97 1971
5455.67 1866
5456.37 1859
5457.06 1795
5457.76 1742
5458.46 1761
5459.15 1736
5459.85 1756
5460.55 1798
5461.25 1789
5461.94 1821
5462.64 1875
5463.34 1952
5464.04 1985
5464.73 1855
5465.43 1914
5466.13 1905
5466.83 1861
5467.53 1884
5468.22 1831
5468.92 1839
5469.62 1827
5470.32 1919
5471.01 1835
5471.71 1938
5472.41 1959
5473.11 1955
5473.81 1978
5474.51 2013
5475.20 2093
5475.90 2094
5476.60 2090
5477.30 2108
5478.00 2263
5478.70 2296
5479.39 2466
5480.09 2670
5480.79 2853
5481.49 3124
5482.19 3083
5482.89 3097
5483.59 2894
5484.29 2748
5484.98 2741
5485.68 2621
5486.38 2506
5487.08 2411
5487.78 2361
5488.48 2351
5489.18 2321
5489.88 2322
5490.58 2426
5491.28 2432
5491.98 2426
5492.68 2438
5493.37 2481
5494.07 2545
5494.77 2570
5495.47 2512
5496.17 2565
5496.87 2601
5497.57 2650
5498.27 2653
5498.97 2908
5499.67 3284
5500.37 3785
5501.07 4264
5501.77 4643
5502.47 4954
5503.17 4913
5503.87 4478
5504.57 4080
5505.27 3651
5505.97 3257
5506.67 2995
5507.37 2731
5508.07 2504
5508.77 2344
5509.47 2265
5510.17 2288
5510.87 2245
5511.58 2261
5512.28 2172
5512.98 2241
5513.68 2234
5514.38 2232
5515.08 2255
5515.78 2225
5516.48 2204
5517.18 2208
5517.88 2166
5518.58 2125
5519.28 2115
5519.99 2261
5520.69 2255
5521.39 2254
5522.09 2242
5522.79 2224
5523.49 2085
5524.19 2010
5524.90 2044
5525.60 1996
5526.30 1913
5527.00 1856
5527.70 1847
5528.40 1755
5529.10 1853
5529.81 1813
5530.51 1865
5531.21 1768
5531.91 1771
5532.61 1830
5533.32 1760
5534.02 1816
5534.72 1768
5535.42 1769
5536.12 1817
5536.83 1869
5537.53 1767
5538.23 1750
5538.93 1739
5539.64 1833
5540.34 1834
5541.04 1844
5541.74 1772
5542.45 1720
5543.15 1817
5543.85 1802
5544.55 1820
5545.26 1734
5545.96 1751
5546.66 1827
5547.36 1739
5548.07 1783
5548.77 1760
5549.47 1788
5550.18 1767
5550.88 1718
5551.58 1731
5552.29 1711
5552.99 1704
5553.69 1646
5554.40 1690
5555.10 1628
5555.80 1649
5556.51 1604
5557.21 1598
5557.91 1625
5558.62 1544
5559.32 1527
5560.02 1569
5560.73 1590
5561.43 1695
5562.14 1657
5562.84 1616
5563.54 1694
5564.25 1777
5564.95 1814
5565.65 1726
5566.36 1672
5567.06 1655
5567.77 1687
5568.47 1723
5569.18 1772
5569.88 1669
5570.58 1634
5571.29 1586
5571.99 1571
5572.70 1603
5573.40 1644
5574.11 1616
5574.81 1647
5575.52 1639
5576.22 1567
5576.93 1607
5577.63 1700
5578.33 1725
5579.04 1653
5579.74 1585
5580.45 1553
5581.15 1521
5581.86 1540
5582.56 1570
5583.27 1496
5583.97 1393
5584.68 1478
5585.39 1492
5586.09 1500
5586.80 1492
5587.50 1526
5588.21 1532
5588.91 1492
5589.62 1467
5590.32 1466
5591.03 1495
5591.73 1511
5592.44 1487
5593.15 1418
5593.85 1479
5594.56 1467
5595.26 1475
5595.97 1463
5596.68 1461
5597.38 1446
5598.09 1447
5598.79 1429
5599.50 1511
5600.21 1456
5600.91 1450
5601.62 1462
5602.33 1501
5603.03 1492
5603.74 1526
5604.44 1403
5605.15 1466
5605.86 1455
5606.56 1468
5607.27 1413
5607.98 1406
5608.68 1375
5609.39 1425
5610.10 1421
5610.80 1375
5611.51 1339
5612.22 1423
5612.93 1427
5613.63 1432
5614.34 1390
5615.05 1428
5615.75 1432
5616.46 1409
5617.17 1434
5617.88 1422
5618.58 1470
5619.29 1432
5620.00 1480
5620.71 1461
5621.41 1426
5622.12 1445
5622.83 1441
5623.54 1437
5624.24 1433
5624.95 1461
5625.66 1475
5626.37 1472
5627.08 1443
5627.78 1494
5628.49 1512
5629.20 1479
5629.91 1480
5630.62 1586
5631.32 1506
5632.03 1575
5632.74 1595
5633.45 1540
5634.16 1565
5634.86 1586
5635.57 1614
5636.28 1595
5636.99 1624
5637.70 1682
5638.41 1621
5639.12 1684
5639.82 1744
5640.53 1743
5641.24 1829
5641.95 1771
5642.66 1686
5643.37 1770
5644.08 1700
5644.79 1648
5645.50 1611
5646.21 1578
5646.91 1570
5647.62 1514
5648.33 1556
5649.04 1556
5649.75 1583
5650.46 1582
5651.17 1588
5651.88 1631
5652.59 1635
5653.30 1575
5654.01 1559
5654.72 1675
5655.43 1617
5656.14 1621
5656.85 1644
5657.56 1694
5658.27 1621
5658.98 1602
5659.69 1695
5660.40 1662
5661.11 1700
5661.82 1744
5662.53 1717
5663.24 1743
5663.95 1683
5664.66 1670
5665.37 1664
5666.08 1596
5666.79 1646
5667.50 1675
5668.21 1635
5668.92 1575
5669.63 1729
5670.34 1701
5671.05 1722
5671.76 1765
5672.47 1852
5673.18 1888
5673.89 1829
5674.61 1880
5675.32 1790
5676.03 1715
5676.74 1576
5677.45 1601
5678.16 1615
5678.87 1594
5679.58 1657
5680.29 1629
5681.01 1633
5681.72 1641
5682.43 1588
5683.14 1623
5683.85 1653
5684.56 1609
5685.27 1614
5685.99 1635
5686.70 1607
5687.41 1589
5688.12 1605
5688.83 1581
5689.54 1509
5690.26 1525
5690.97 1484
5691.68 1557
5692.39 1541
5693.10 1552
5693.82 1523
5694.53 1500
5695.24 1487
5695.95 1466
5696.67 1533
5697.38 1420
5698.09 1416
5698.80 1431
5699.51 1493
5700.23 1460
5700.94 1442
5701.65 1518
5702.36 1541
5703.08 1531
5703.79 1502
5704.50 1593
5705.22 1607
5705.93 1606
5706.64 1604
5707.35 1554
5708.07 1553
5708.78 1558
5709.49 1558
5710.21 1524
5710.92 1464
5711.63 1501
5712.35 1477
5713.06 1456
5713.77 1452
5714.49 1471
5715.20 1468
5715.91 1444
5716.63 1443
5717.34 1445
5718.05 1447
5718.77 1457
5719.48 1458
5720.19 1486
5720.91 1490
5721.62 1502
5722.34 1486
5723.05 1517
5723.76 1541
5724.48 1473
5725.19 1577
5725.91 1558
5726.62 1584
5727.33 1695
5728.05 1743
5728.76 1826
5729.48 1775
5730.19 1783
5730.91 1761
5731.62 1705
5732.34 1754
5733.05 1677
5733.76 1608
5734.48 1578
5735.19 1589
5735.91 1560
5736.62 1629
5737.34 1597
5738.05 1564
5738.77 1588
5739.48 1555
5740.20 1597
5740.91 1639
5741.63 1666
5742.34 1662
5743.06 1658
5743.77 1671
5744.49 1639
5745.20 1663
5745.92 1664
5746.63 1639
5747.35 1675
5748.07 1693
5748.78 1659
5749.50 1670
5750.21 1711
5750.93 1728
5751.64 1764
5752.36 1826
5753.07 1825
5753.79 1858
5754.51 1951
5755.22 2027
5755.94 2080
5756.65 2155
5757.37 2195
5758.09 2206
5758.80 2337
5759.52 2314
5760.24 2340
5760.95 2337
5761.67 2232
5762.38 2253
5763.10 2265
5763.82 2258
5764.53 2291
5765.25 2266
5765.97 2317
5766.68 2357
5767.40 2356
5768.12 2462
5768.83 2751
5769.55 2983
5770.27 3473
5770.98 4048
5771.70 4422
5772.42 4520
5773.13 4378
5773.85 4023
5774.57 3501
5775.29 3157
5776.00 2807
5776.72 2657
5777.44 2470
5778.16 2416
5778.87 2425
5779.59 2388
5780.31 2437
5781.03 2502
5781.74 2373
5782.46 2293
5783.18 2286
5783.90 2421
5784.61 2485
5785.33 2529
5786.05 2508
5786.77 2487
5787.48 2442
5788.20 2367
5788.92 2311
5789.64 2349
5790.36 2294
5791.08 2276
5791.79 2164
5792.51 2195
5793.23 2201
5793.95 2136
5794.67 2095
5795.38 2062
5796.10 2026
5796.82 2021
5797.54 2082
5798.26 2168
5798.98 2234
5799.70 2256
5800.41 2380
5801.13 2550
5801.85 2571
5802.57 2559
5803.29 2651
5804.01 2499
5804.73 2344
5805.45 2231
5806.17 2141
5806.89 2076
5807.60 2016
5808.32 2063
5809.04 2020
5809.76 2034
5810.48 2017
5811.20 2035
5811.92 1982
5812.64 1960
5813.36 1974
5814.08 1963
5814.80 1996
5815.52 1910
5816.24 1912
5816.96 1920
5817.68 1878
5818.40 1883
5819.12 1880
5819.84 1896
5820.56 1845
5821.28 1821
5822.00 1797
5822.72 1763
5823.44 1864
5824.16 1874
5824.88 1814
5825.60 1733
5826.32 1786
5827.04 1810
5827.76 1855
5828.48 1756
5829.20 1780
5829.92 1820
5830.64 1760
5831.36 1752
5832.08 1738
5832.80 1842
5833.52 1811
5834.25 1739
5834.97 1703
5835.69 1704
5836.41 1698
5837.13 1716
5837.85 1684
5838.57 1725
5839.29 1695
5840.01 1648
5840.73 1741
5841.46 1788
5842.18 1724
5842.90 1714
5843.62 1749
5844.34 1746
5845.06 1781
5845.78 1707
5846.51 1701
5847.23 1609
5847.95 1655
5848.67 1662
5849.39 1633
5850.11 1631
5850.84 1692
5851.56 1729
5852.28 1692
5853.00 1650
5853.72 1648
5854.45 1701
5855.17 1723
5855.89 1724
5856.61 1715
5857.33 1687
5858.06 1633
5858.78 1650
5859.50 1648
5860.22 1655
5860.95 1676
5861.67 1631
5862.39 1647
5863.11 1663
5863.84 1647
5864.56 1692
5865.28 1646
5866.01 1618
5866.73 1651
5867.45 1664
5868.17 1618
5868.90 1591
5869.62 1622
5870.34 1654
5871.07 1673
5871.79 1600
5872.51 1610
5873.24 1714
5873.96 1606
5874.68 1626
5875.41 1612
5876.13 1643
5876.85 1622
5877.58 1649
5878.30 1628
5879.02 1652
5879.75 1619
5880.47 1674
5881.19 1724
5881.92 1685
5882.64 1653
5883.37 1652
5884.09 1682
5884.81 1699
5885.54 1695
5886.26 1689
5886.99 1702
5887.71 1747
5888.43 1825
5889.16 1788
5889.88 1730
5890.61 1778
5891.33 1796
5892.05 1750
5892.78 1735
5893.50 1728
5894.23 1727
5894.95 1759
5895.68 1786
5896.40 1748
5897.13 1755
5897.85 1796
5898.58 1789
5899.30 1778
5900.03 1804
5900.75 1805
5901.48 1795
5902.20 1761
5902.93 1817
5903.65 1829
5904.38 1859
5905.10 1910
5905.83 1924
5906.55 1826
5907.28 1847
5908.00 1891
5908.73 1895
5909.45 1944
5910.18 2009
5910.90 1980
5911.63 1997
5912.36 1972
5913.08 1936
5913.81 1920
5914.53 1982
5915.26 2040
5915.98 2062
5916.71 2042
5917.44 2101
5918.16 2073
5918.89 2059
5919.61 2033
5920.34 2117
5921.07 2152
5921.79 2135
5922.52 2182
5923.25 2150
5923.97 2248
5924.70 2217
5925.42 2275
5926.15 2313
5926.88 2322
5927.60 2319
5928.33 2378
5929.06 2339
5929.78 2407
5930.51 2460
5931.24 2484
5931.96 2538
5932.69 2545
5933.42 2494
5934.15 2521
5934.87 2596
5935.60 2594
5936.33 2633
5937.05 2678
5937.78 2743
5938.51 2696
5939.24 2716
5939.96 2890
5940.69 2922
5941.42 2923
5942.14 2993
5942.87 2969
5943.60 3052
5944.33 3020
5945.06 3070
5945.78 3215
5946.51 3271
5947.24 3350
5947.97 3315
5948.69 3440
5949.42 3461
5950.15 3542
5950.88 3555
5951.61 3673
5952.33 3950
5953.06 4142
5953.79 4359
5954.52 4435
5955.25 4446
5955.98 4523
5956.70 4487
5957.43 4451
5958.16 4446
5958.89 4448
5959.62 4398
5960.35 4414
5961.07 4450
5961.80 4437
5962.53 4376
5963.26 4543
5963.99 4614
5964.72 4696
5965.45 4806
5966.18 5209
5966.90 5617
5967.63 5785
5968.36 6027
5969.09 6093
5969.82 6170
5970.55 5987
5971.28 5818
5972.01 5677
5972.74 5473
5973.47 5479
5974.20 5524
5974.93 5475
5975.66 5380
5976.39 5325
5977.12 5306
5977.84 5420
5978.57 5573
5979.30 5606
5980.03 5835
5980.76 6036
5981.49 6125
5982.22 6376
5982.95 6424
5983.68 6422
5984.41 6560
5985.14 6560
5985.87 6523
5986.60 6558
5987.33 6591
5988.06 6558
5988.79 6479
5989.53 6687
5990.26 6620
5990.99 6700
5991.72 6667
5992.45 6830
5993.18 6854
5993.91 6907
5994.64 7000
5995.37 7122
5996.10 7337
5996.83 7501
5997.56 7561
5998.29 7628
5999.02 7777
5999.75 7763
6000.49 7712
6001.22 7576
6001.95 7520
6002.68 7555
6003.41 7366
6004.14 7144
6004.87 7068
6005.60 7006
6006.34 6866
6007.07 6864
6007.80 7060
6008.53 7407
6009.26 7925
6009.99 8863
6010.72 10161
6011.46 11931
6012.19 14239
6012.92 16874
6013.65 19368
6014.38 21115
6015.12 22560
6015.85 22812
6016.58 22107
6017.31 20250
6018.04 18303
6018.78 16482
6019.51 14354
6020.24 12406
6020.97 10815
6021.70 9418
6022.44 8318
6023.17 7482
6023.90 6939
6024.63 6488
6025.37 6154
6026.10 5936
6026.83 5813
6027.56 5584
6028.30 5620
6029.03 5533
6029.76 5519
6030.50 5608
6031.23 5503
6031.96 5426
6032.69 5285
6033.43 5162
6034.16 4892
6034.89 4711
6035.63 4547
6036.36 4406
6037.09 4362
6037.83 4420
6038.56 4436
6039.29 4467
6040.03 4523
6040.76 4565
6041.49 4698
6042.23 4778
6042.96 4760
6043.69 4859
6044.43 4877
6045.16 4846
6045.90 4863
6046.63 4956
6047.36 5033
6048.10 4880
6048.83 4905
6049.57 5128
6050.30 5217
6051.03 5382
6051.77 5624
6052.50 5927
6053.24 6122
6053.97 6289
6054.70 6335
6055.44 6352
6056.17 6164
6056.91 6176
6057.64 6083
6058.38 5747
6059.11 5650
6059.85 5599
6060.58 5589
6061.32 5430
6062.05 5303
6062.79 5186
6063.52 5294
6064.26 5149
6064.99 5175
6065.72 5080
6066.46 5039
6067.20 4986
6067.93 4921
6068.67 4787
6069.40 4787
6070.14 4806
6070.87 4782
6071.61 4723
6072.34 4601
6073.08 4549
6073.81 4438
6074.55 4478
6075.28 4465
6076.02 4365
6076.76 4350
6077.49 4456
6078.23 4443
6078.96 4411
6079.70 4262
6080.43 4228
6081.17 4245
6081.91 4214
6082.64 4085
6083.38 3995
6084.11 4019
6084.85 3938
6085.59 3863
6086.32 3853
6087.06 3828
6087.80 3815
6088.53 3754
6089.27 3797
6090.00 3802
6090.74 3851
6091.48 3909
6092.21 3928
6092.95 3963
6093.69 3995
6094.42 3921
6095.16 3794
6095.90 3841
6096.63 3841
6097.37 3768
6098.11 3656
6098.85 3665
6099.58 3693
6100.32 3515
6101.06 3579
6101.79 3553
6102.53 3533
6103.27 3523
6104.01 3546
6104.74 3489
6105.48 3516
6106.22 3481
6106.96 3437
6107.69 3451
6108.43 3509
6109.17 3566
6109.91 3427
6110.64 3467
6111.38 3570
6112.12 3588
6112.86 3558
6113.59 3703
6114.33 3710
6115.07 3592
6115.81 3658
6116.55 3854
6117.28 3871
6118.02 3808
6118.76 3858
6119.50 3849
6120.24 3827
6120.98 3829
6121.71 3816
6122.45 3801
6123.19 3795
6123.93 3892
6124.67 3943
6125.41 3946
6126.15 4003
6126.88 3867
6127.62 3916
6128.36 3933
6129.10 3903
6129.84 3899
6130.58 3952
6131.32 3929
6132.06 3945
6132.80 3861
6133.53 3925
6134.27 4019
6135.01 4095
6135.75 4120
6136.49 4250
6137.23 4361
6137.97 4589
6138.71 4682
6139.45 4874
6140.19 4991
6140.93 5112
6141.67 5238
6142.41 5232
6143.15 5386
6143.89 5326
6144.63 5236
6145.37 5057
6146.11 5038
6146.85 4970
6147.59 4883
6148.33 4770
6149.07 4731
6149.81 4771
6150.55 4694
6151.29 4765
6152.03 4829
6152.77 4751
6153.51 4857
6154.25 4978
6154.99 5043
6155.73 5006
6156.47 5115
6157.21 5250
6157.95 5253
6158.69 5288
6159.43 5441
6160.17 5354
6160.91 5314
6161.65 5355
6162.39 5563
6163.13 5648
6163.88 5891
6164.62 6162
6165.36 6516
6166.10 6658
6166.84 6933
6167.58 7079
6168.32 7226
6169.06 7397
6169.80 7403
6170.55 7235
6171.29 7116
6172.03 7125
6172.77 6961
6173.51 6908
6174.25 6781
6174.99 6823
6175.74 6843
6176.48 6779
6177.22 6961
6177.96 7082
6178.70 7431
6179.44 8045
6180.19 8993
6180.93 10245
6181.67 12216
6182.41 14272
6183.15 16022
6183.90 17593
6184.64 18468
6185.38 18483
6186.12 17754
6186.87 16704
6187.61 15075
6188.35 13693
6189.09 12265
6189.84 10974
6190.58 10069
6191.32 9306
6192.06 8796
6192.81 8379
6193.55 8084
6194.29 7888
6195.03 7763
6195.78 7513
6196.52 7439
6197.26 7263
6198.01 7209
6198.75 7168
6199.49 7020
6200.23 6928
6200.98 6864
6201.72 6852
6202.46 6833
6203.21 6923
6203.95 7049
6204.69 7354
6205.44 8036
6206.18 9248
6206.92 10887
6207.67 13443
6208.41 16549
6209.15 19528
6209.90 21939
6210.64 23412
6211.39 23549
6212.13 22739
6212.87 21047
6213.62 18964
6214.36 16533
6215.11 14249
6215.85 12333
6216.59 10584
6217.34 9296
6218.08 8205
6218.83 7326
6219.57 6876
6220.31 6494
6221.06 6166
6221.80 5904
6222.55 5859
6223.29 5782
6224.04 5713
6224.78 5613
6225.53 5481
6226.27 5298
6227.02 5082
6227.76 4912
6228.50 4738
6229.25 4602
6229.99 4434
6230.74 4359
6231.48 4247
6232.23 4203
6232.97 4125
6233.72 4151
6234.46 4184
6235.21 4182
6235.96 4215
6236.70 4275
6237.45 4349
6238.19 4442
6238.94 4528
6239.68 4711
6240.43 5048
6241.17 5099
6241.92 5190
6242.66 5238
6243.41 5249
6244.16 5096
6244.90 5008
6245.65 5029
6246.39 4983
6247.14 5113
6247.88 5209
6248.63 5115
6249.38 5114
6250.12 5063
6250.87 4917
6251.62 4990
6252.36 4906
6253.11 4931
6253.85 4735
6254.60 4612
6255.35 4540
6256.09 4595
6256.84 4572
6257.59 4592
6258.33 4523
6259.08 4488
6259.83 4458
6260.57 4448
6261.32 4401
6262.07 4298
6262.81 4333
6263.56 4298
6264.31 4206
6265.05 4131
6265.80 4161
6266.55 4101
6267.30 4171
6268.04 4160
6268.79 4025
6269.54 4005
6270.28 4035
6271.03 4096
6271.78 3959
6272.53 3942
6273.27 4087
6274.02 4069
6274.77 4050
6275.52 4062
6276.26 4178
6277.01 4153
6277.76 4178
6278.51 4221
6279.25 4179
6280.00 4261
6280.75 4056
6281.50 4050
6282.25 3984
6282.99 3743
6283.74 3677
6284.49 3599
6285.24 3565
6285.99 3463
6286.74 3419
6287.48 3447
6288.23 3345
6288.98 3297
6289.73 3280
6290.48 3237
6291.23 3177
6291.97 3181
6292.72 3174
6293.47 3128
6294.22 3039
6294.97 3030
6295.72 3131
6296.47 3165
6297.22 3159
6297.96 3160
6298.71 3062
6299.46 2993
6300.21 3000
6300.96 3005
6301.71 3076
6302.46 3010
6303.21 2998
6303.96 2928
6304.71 2893
6305.46 2910
6306.21 2899
6306.96 2868
6307.71 2910
6308.45 2977
6309.20 2964
6309.95 2951
6310.70 2993
6311.45 2996
6312.20 3081
6312.95 3062
6313.70 3079
6314.45 3128
6315.20 3083
6315.95 3080
6316.70 3144
6317.45 3152
6318.20 3256
6318.95 3231
6319.70 3126
6320.45 3078
6321.20 3011
6321.95 2873
6322.70 2861
6323.46 2860
6324.21 2818
6324.96 2750
6325.71 2788
6326.46 2802
6327.21 2809
6327.96 2803
6328.71 2835
6329.46 2770
6330.21 2745
6330.96 2801
6331.71 2793
6332.46 2734
6333.21 2770
6333.97 2677
6334.72 2730
6335.47 2655
6336.22 2623
6336.97 2704
6337.72 2706
6338.47 2695
6339.22 2678
6339.98 2666
6340.73 2671
6341.48 2659
6342.23 2633
6342.98 2714
6343.73 2615
6344.49 2671
6345.24 2727
6345.99 2661
6346.74 2703
6347.49 2660
6348.24 2808
6349.00 2764
6349.75 2808
6350.50 2795
6351.25 2886
6352.01 2910
6352.76 3027
6353.51 3128
6354.26 3279
6355.01 3359
6355.77 3300
6356.52 3267
6357.27 3319
6358.02 3212
6358.78 3124
6359.53 3036
6360.28 2916
6361.03 2998
6361.79 3000
6362.54 2863
6363.29 2844
6364.05 2865
6364.80 2793
6365.55 2873
6366.30 2876
6367.06 2990
6367.81 3095
6368.56 3261
6369.32 3366
6370.07 3329
6370.82 3258
6371.58 3190
6372.33 3146
6373.08 3084
6373.84 3043
6374.59 2960
6375.34 2907
6376.10 2974
6376.85 2886
6377.60 2814
6378.36 2814
6379.11 2903
6379.87 2876
6380.62 2934
6381.37 2861
6382.13 2951
6382.88 2964
6383.64 2955
6384.39 2914
6385.14 2817
6385.90 2833
6386.65 2836
6387.41 2840
6388.16 2707
6388.91 2748
6389.67 2689
6390.42 2590
6391.18 2685
6391.93 2645
6392.69 2584
6393.44 2610
6394.20 2655
6394.95 2625
6395.71 2687
6396.46 2676
6397.21 2648
6397.97 2704
6398.72 2636
6399.48 2637
6400.23 2665
6400.99 2629
6401.74 2729
6402.50 2588
6403.26 2476
6404.01 2498
6404.77 2577
6405.52 2504
6406.28 2444
6407.03 2470
6407.79 2476
6408.54 2471
6409.30 2535
6410.05 2483
6410.81 2599
6411.56 2544
6412.32 2600
6413.08 2503
6413.83 2508
6414.59 2567
6415.34 2505
6416.10 2583
6416.86 2578
6417.61 2574
6418.37 2532
6419.12 2610
6419.88 2586
6420.64 2512
6421.39 2488
6422.15 2514
6422.91 2509
6423.66 2477
6424.42 2482
6425.17 2531
6425.93 2504
6426.69 2409
6427.44 2468
6428.20 2499
6428.96 2499
6429.71 2459
6430.47 2422
6431.23 2550
6431.98 2548
6432.74 2547
6433.50 2533
6434.26 2544
6435.01 2577
6435.77 2561
6436.53 2673
6437.28 2719
6438.04 2681
6438.80 2667
6439.56 2650
6440.31 2698
6441.07 2774
6441.83 2733
6442.59 2790
6443.34 2795
6444.10 2797
6444.86 2774
6445.62 2783
6446.37 2822
6447.13 2815
6447.89 2866
6448.65 2906
6449.40 2952
6450.16 2951
6450.92 2943
6451.68 3021
6452.44 2904
6453.19 2857
6453.95 2937
6454.71 2936
6455.47 2956
6456.23 3028
6456.99 3001
6457.74 3028
6458.50 2914
6459.26 2950
6460.02 3083
6460.78 3063
6461.54 3068
6462.30 3135
6463.05 3145
6463.81 3328
6464.57 3360
6465.33 3361
6466.09 3488
6466.85 3580
6467.61 3515
6468.37 3622
6469.13 3594
6469.88 3520
6470.64 3556
6471.40 3579
6472.16 3566
6472.92 3641
6473.68 3565
6474.44 3640
6475.20 3698
6475.96 3825
6476.72 3798
6477.48 3766
6478.24 3772
6479.00 3869
6479.76 3959
6480.52 3994
6481.28 4056
6482.04 4066
6482.80 4125
6483.56 4273
6484.32 4331
6485.08 4382
6485.84 4350
6486.60 4423
6487.36 4490
6488.12 4539
6488.88 4622
6489.64 4612
6490.40 4696
6491.16 4749
6491.92 4940
6492.68 5127
6493.44 5200
6494.20 5275
6494.96 5203
6495.72 5311
6496.48 5349
6497.24 5382
6498.00 5287
6498.76 5179
6499.52 5107
6500.28 5134
6501.05 5111
6501.81 5231
6502.57 5440
6503.33 5526
6504.09 5818
6504.85 6422
6505.61 7393
6506.37 8992
6507.13 11302
6507.90 14277
6508.66 17251
6509.42 19131
6510.18 20402
6510.94 20501
6511.70 19475
6512.46 17696
6513.23 15681
6513.99 13835
6514.75 12020
6515.51 10414
6516.27 9081
6517.03 7963
6517.80 7391
6518.56 6975
6519.32 6663
6520.08 6347
6520.84 6189
6521.61 6142
6522.37 5955
6523.13 5863
6523.89 5978
6524.66 5948
6525.42 6176
6526.18 6152
6526.94 6451
6527.71 6648
6528.47 6636
6529.23 6651
6529.99 6774
6530.76 6614
6531.52 6600
6532.28 6612
6533.04 6785
6533.81 7492
6534.57 8377
6535.33 9612
6536.10 11270
6536.86 12814
6537.62 13776
6538.38 14333
6539.15 13972
6539.91 13223
6540.67 12135
6541.44 11118
6542.20 9865
6542.96 8728
6543.73 7676
6544.49 7185
6545.25 6732
6546.02 6490
6546.78 6279
6547.55 6221
6548.31 6041
6549.07 5920
6549.84 5737
6550.60 5618
6551.36 5572
6552.13 5385
6552.89 5362
6553.66 5372
6554.42 5272
6555.18 5269
6555.95 5094
6556.71 5159
6557.48 5063
6558.24 5066
6559.01 5094
6559.77 5046
6560.53 5057
6561.30 5238
6562.06 5286
6562.83 5326
6563.59 5305
6564.36 5483
6565.12 5496
6565.89 5541
6566.65 5585
6567.42 5447
6568.18 5538
6568.95 5564
6569.71 5552
6570.48 5604
6571.24 5607
6572.01 5577
6572.77 5652
6573.54 5750
6574.30 5805
6575.07 5905
6575.83 5814
6576.60 5899
6577.36 5991
6578.13 6003
6578.89 5981
6579.66 5977
6580.42 6021
6581.19 5953
6581.96 6031
6582.72 6018
6583.49 6144
6584.25 6189
6585.02 6253
6585.78 6165
6586.55 6190
6587.32 6094
6588.08 6068
6588.85 6032
6589.61 6124
6590.38 6069
6591.15 6067
6591.91 6214
6592.68 6518
6593.45 6873
6594.21 7117
6594.98 7533
6595.74 7935
6596.51 8112
6597.28 8202
6598.04 8183
6598.81 7890
6599.58 7600
6600.34 7375
6601.11 6931
6601.88 6616
6602.64 6388
6603.41 6069
6604.18 5814
6604.95 5570
6605.71 5366
6606.48 5284
6607.25 5217
6608.01 5316
6608.78 5335
6609.55 5389
6610.32 5403
6611.08 5321
6611.85 5270
6612.62 5305
6613.38 5308
6614.15 5255
6614.92 5212
6615.69 5015
6616.46 4971
6617.22 4999
6617.99 5009
6618.76 5103
6619.53 5109
6620.29 5228
6621.06 5311
6621.83 5637
6622.60 5788
6623.37 6050
6624.13 6251
6624.90 6213
6625.67 6217
6626.44 6203
6627.21 6018
6627.98 5785
6628.74 5688
6629.51 5470
6630.28 5363
6631.05 5232
6631.82 5265
6632.59 5289
6633.35 5415
6634.12 5573
6634.89 5746
6635.66 5997
6636.43 6160
6637.20 6338
6637.97 6330
6638.74 6475
6639.51 6614
6640.27 6854
6641.04 7078
6641.81 7353
6642.58 7537
6643.35 7598
6644.12 7689
6644.89 7447
6645.66 7044
6646.43 6703
6647.20 6227
6647.97 5808
6648.74 5477
6649.51 5230
6650.28 4963
6651.05 4831
6651.82 4685
6652.58 4457
6653.35 4346
6654.12 4414
6654.89 4337
6655.66 4286
6656.43 4285
6657.20 4299
6657.97 4177
6658.74 4133
6659.51 4024
6660.28 4035
6661.05 3996
6661.83 3968
6662.60 3925
6663.37 3925
6664.14 3875
6664.91 3952
6665.68 3896
6666.45 3825
6667.22 3776
6667.99 3876
6668.76 3959
6669.53 3872
6670.30 3957
6671.07 4133
6671.84 4192
6672.61 4243
6673.38 4295
6674.16 4257
6674.93 4208
6675.70 4229
6676.47 4088
6677.24 4206
6678.01 4271
6678.78 4271
6679.55 4240
6680.33 4265
6681.10 4377
6681.87 4405
6682.64 4423
6683.41 4360
6684.18 4479
6684.95 4564
6685.73 4641
6686.50 4816
6687.27 4935
6688.04 4938
6688.81 4857
6689.58 4777
6690.36 4645
6691.13 4453
6691.90 4289
6692.67 4195
6693.44 4110
6694.22 3990
6694.99 3907
6695.76 3796
6696.53 3692
6697.31 3741
6698.08 3644
6698.85 3618
6699.62 3588
6700.40 3666
6701.17 3598
6701.94 3563
6702.71 3517
6703.49 3542
6704.26 3496
6705.03 3509
6705.80 3462
6706.58 3486
6707.35 3443
6708.12 3372
6708.90 3404
6709.67 3379
6710.44 3363
6711.22 3342
6711.99 3218
6712.76 3252
6713.54 3187
6714.31 3194
6715.08 3243
6715.86 3148
6716.63 3152
6717.40 3150
6718.18 3085
6718.95 3092
6719.72 3055
6720.50 3141
6721.27 3082
6722.04 3017
6722.82 3065
6723.59 3035
6724.37 2992
6725.14 2962
6725.91 3048
6726.69 3105
6727.46 3008
6728.24 3021
6729.01 2943
6729.78 2901
6730.56 2885
6731.33 2965
6732.11 3000
6732.88 2955
6733.66 2978
6734.43 3061
6735.20 3013
6735.98 3037
6736.75 2993
6737.53 3040
6738.30 3169
6739.08 3111
6739.85 3164
6740.63 3112
6741.40 3095
6742.18 3201
6742.95 3087
6743.73 3136
6744.50 3207
6745.28 3214
6746.05 3232
6746.83 3216
6747.60 3255
6748.38 3223
6749.15 3220
6749.93 3321
6750.70 3316
6751.48 3438
6752.25 3596
6753.03 3666
6753.81 3849
6754.58 3911
6755.36 3969
6756.13 3928
6756.91 3819
6757.68 3695
6758.46 3629
6759.24 3638
6760.01 3659
6760.79 3594
6761.56 3508
6762.34 3576
6763.12 3524
6763.89 3440
6764.67 3436
6765.44 3382
6766.22 3396
6767.00 3337
6767.77 3411
6768.55 3479
6769.33 3500
6770.10 3482
6770.88 3403
6771.66 3340
6772.43 3294
6773.21 3225
6773.99 3217
6774.76 3171
6775.54 3073
6776.32 3079
6777.09 3083
6777.87 2960
6778.65 2965
6779.42 2993
6780.20 2980
6780.98 3017
6781.76 3049
6782.53 2981
6783.31 2933
6784.09 2893
6784.87 2889
6785.64 2850
6786.42 2914
6787.20 2878
6787.98 2889
6788.75 2853
6789.53 2813
6790.31 2802
6791.09 2708
6791.86 2719
6792.64 2602
6793.42 2670
6794.20 2556
6794.98 2631
6795.75 2662
6796.53 2625
6797.31 2574
6798.09 2629
6798.87 2601
6799.64 2528
6800.42 2549
6801.20 2578
6801.98 2701
6802.76 2657
6803.54 2623
6804.31 2637
6805.09 2657
6805.87 2724
6806.65 2719
6807.43 2750
6808.21 2699
6808.99 2662
6809.76 2722
6810.54 2644
6811.32 2707
6812.10 2684
6812.88 2652
6813.66 2685
6814.44 2683
6815.22 2618
6816.00 2651
6816.78 2780
6817.55 2717
6818.33 2694
6819.11 2772
6819.89 2718
6820.67 2812
6821.45 2792
6822.23 2762
6823.01 2670
6823.79 2739
6824.57 2690
6825.35 2699
6826.13 2697
6826.91 2654
6827.69 2657
6828.47 2625
6829.25 2642
6830.03 2626
6830.81 2628
6831.59 2568
6832.37 2702
6833.15 2640
6833.93 2734
6834.71 2823
6835.49 2865
6836.27 3135
6837.05 3463
6837.83 4014
6838.61 4617
6839.39 5145
6840.17 5635
6840.95 5847
6841.73 5616
6842.51 5496
6843.29 5135
6844.08 4658
6844.86 4296
6845.64 4085
6846.42 3875
6847.20 3707
6847.98 3476
6848.76 3485
6849.54 3650
6850.32 3753
6851.10 3890
6851.89 3978
6852.67 4083
6853.45 4127
6854.23 4024
6855.01 3894
6855.79 3742
6856.57 3578
6857.35 3357
6858.14 3149
6858.92 3104
6859.70 2975
6860.48 2842
6861.26 2851
6862.04 2906
6862.83 2805
6863.61 2806
6864.39 2753
6865.17 2784
6865.95 2821
6866.74 2937
6867.52 2934
6868.30 2969
6869.08 2974
6869.86 2987
6870.65 2949
6871.43 2997
6872.21 3034
6872.99 2955
6873.78 2971
6874.56 3065
6875.34 3128
6876.12 3215
6876.91 3214
6877.69 3300
6878.47 3337
6879.25 3454
6880.04 3478
6880.82 3692
6881.60 3982
6882.39 4168
6883.17 4405
6883.95 4433
6884.74 4401
6885.52 4372
6886.30 4376
6887.08 4433
6887.87 4597
6888.65 4649
6889.43 5011
6890.22 4996
6891.00 4949
6891.78 4948
6892.57 4821
6893.35 4688
6894.14 4445
6894.92 4311
6895.70 4136
6896.49 4160
6897.27 4033
6898.05 3943
6898.84 3898
6899.62 3831
6900.41 3819
6901.19 3793
6901.97 3791
6902.76 3738
6903.54 3736
6904.33 3700
6905.11 3747
6905.89 3658
6906.68 3643
6907.46 3699
6908.25 3651
6909.03 3588
6909.82 3545
6910.60 3576
6911.39 3604
6912.17 3526
6912.96 3511
6913.74 3509
6914.52 3546
6915.31 3576
6916.09 3582
6916.88 3624
6917.66 3568
6918.45 3550
6919.23 3510
6920.02 3619
6920.80 3507
6921.59 3559
6922.37 3561
6923.16 3681
6923.95 3662
6924.73 3659
6925.52 3747
6926.30 3751
6927.09 3821
6927.87 3810
6928.66 3724
6929.44 3860
6930.23 3860
6931.01 3903
6931.80 3914
6932.59 3874
6933.37 3886
6934.16 3968
6934.94 4012
6935.73 4050
6936.52 3950
6937.30 4006
6938.09 4153
6938.87 4331
6939.66 4511
6940.45 4626
6941.23 4785
6942.02 5148
6942.81 5521
6943.59 5627
6944.38 5721
6945.16 5839
6945.95 5927
6946.74 5872
6947.52 5966
6948.31 6074
6949.10 6003
6949.88 6039
6950.67 6173
6951.46 6171
6952.25 6029
6953.03 5860
6953.82 5683
6954.61 5564
6955.39 5480
6956.18 5433
6956.97 5518
6957.75 5381
6958.54 5374
6959.33 5395
6960.12 5465
6960.90 5340
6961.69 5516
6962.48 5611
6963.27 5601
6964.05 5665
6964.84 5795
6965.63 5908
6966.42 6099
6967.20 6265
6967.99 6695
6968.78 7082
6969.57 7327
6970.36 7536
6971.14 7653
6971.93 7744
6972.72 7858
6973.51 7663
6974.30 7663
6975.08 7863
6975.87 7789
6976.66 7845
6977.45 7925
6978.24 7973
6979.03 8378
6979.81 8586
6980.60 8911
6981.39 9563
6982.18 10653
6982.97 12415
6983.76 14732
6984.55 18065
6985.34 21972
6986.12 25269
6986.91 27966
6987.70 29545
6988.49 29518
6989.28 28102
6990.07 26023
6990.86 23304
6991.65 20097
6992.44 17173
6993.23 14635
6994.01 12571
6994.80 10817
6995.59 9375
6996.38 8479
6997.17 7525
6997.96 6917
6998.75 6423
6999.54 6099
7000.33 5851
7001.12 5575
7001.91 5500
7002.70 5378
7003.49 5165
7004.28 5008
7005.07 4792
7005.86 4537
7006.65 4402
7007.44 4180
7008.23 4083
7009.02 3986
7009.81 3988
7010.60 4170
7011.39 4153
7012.18 4196
7012.97 4461
7013.76 4597
7014.55 4667
7015.34 4734
7016.13 4688
7016.92 4742
7017.71 4657
7018.50 4554
7019.29 4439
7020.08 4387
7020.88 4391
7021.67 4320
7022.46 4408
7023.25 4529
7024.04 4639
7024.83 4845
7025.62 4949
7026.41 4966
7027.20 4839
7027.99 4898
7028.79 4748
7029.58 4696
7030.37 4639
7031.16 4455
7031.95 4390
7032.74 4372
7033.53 4128
7034.33 4035
7035.12 4050
7035.91 4081
7036.70 4031
7037.49 4132
7038.28 4130
7039.08 4205
7039.87 4281
7040.66 4272
7041.45 4311
7042.24 4445
7043.04 4456
7043.83 4454
7044.62 4415
7045.41 4328
7046.20 4346
7047.00 4374
7047.79 4467
7048.58 4508
7049.37 4601
7050.17 4677
7050.96 4713
7051.75 4922
7052.54 4972
7053.34 4965
7054.13 4859
7054.92 4595
7055.71 4577
7056.51 4442
7057.30 4437
7058.09 4379
7058.89 4323
7059.68 4402
7060.47 4384
7061.26 4356
7062.06 4337
7062.85 4317
7063.64 4162
7064.44 4057
7065.23 3966
7066.02 3954
7066.82 3934
7067.61 3833
7068.40 3828
7069.20 3737
7069.99 3661
7070.78 3635
7071.58 3638
7072.37 3487
7073.17 3435
7073.96 3430
7074.75 3347
7075.55 3388
7076.34 3320
7077.13 3326
7077.93 3211
7078.72 3106
7079.52 3090
7080.31 3069
7081.10 3082
7081.90 3104
7082.69 3029
7083.49 3015
7084.28 2985
7085.08 3019
7085.87 3010
7086.67 3035
7087.46 3094
7088.25 3206
7089.05 3202
7089.84 3282
7090.64 3234
7091.43 3169
7092.23 2995
7093.02 2940
7093.82 2880
7094.61 2818
7095.41 2768
7096.20 2699
7097.00 2682
7097.79 2684
7098.59 2623
7099.38 2617
7100.18 2575
7100.97 2478
7101.77 2568
7102.56 2581
7103.36 2539
7104.15 2555
7104.95 2445
7105.75 2408
7106.54 2388
7107.34 2398
7108.13 2338
7108.93 2312
7109.72 2307
7110.52 2289
7111.32 2310
7112.11 2316
7112.91 2335
7113.70 2291
7114.50 2203
7115.30 2284
7116.09 2286
7116.89 2293
7117.68 2310
7118.48 2292
7119.28 2255
7120.07 2292
7120.87 2269
7121.67 2245
7122.46 2254
7123.26 2241
7124.06 2182
7124.85 2220
7125.65 2234
7126.45 2214
7127.24 2268
7128.04 2196
7128.84 2276
7129.63 2272
7130.43 2356
7131.23 2413
7132.02 2395
7132.82 2373
7133.62 2327
7134.41 2301
7135.21 2275
7136.01 2256
7136.81 2238
7137.60 2225
7138.40 2134
7139.20 2184
7140.00 2193
7140.79 2080
7141.59 2060
7142.39 2075
7143.19 2038
7143.98 2033
7144.78 2051
7145.58 2083
7146.38 2114
7147.18 2018
7147.97 1946
7148.77 1975
7149.57 2010
7150.37 1987
7151.17 1995
7151.96 1940
7152.76 1991
7153.56 2024
7154.36 2045
7155.16 2071
7155.95 2055
7156.75 2067
7157.55 2005
7158.35 2085
7159.15 2146
7159.95 2141
7160.75 2163
7161.54 2091
7162.34 2088
7163.14 2086
7163.94 2086
7164.74 2088
7165.54 2121
7166.34 2093
7167.14 2123
7167.93 2059
7168.73 2044
7169.53 2072
7170.33 2007
7171.13 1885
7171.93 1922
7172.73 1860
7173.53 1883
7174.33 1788
7175.13 1874
7175.93 1806
7176.73 1820
7177.53 1784
7178.33 1724
7179.13 1771
7179.93 1749
7180.73 1771
7181.53 1835
7182.32 1842
7183.12 1925
7183.92 1881
7184.72 1828
7185.52 1784
7186.32 1783
7187.12 1896
7187.92 1798
7188.72 1752
7189.53 1770
7190.33 1741
7191.13 1694
7191.93 1725
7192.73 1756
7193.53 1732
7194.33 1735
7195.13 1725
7195.93 1743
7196.73 1687
7197.53 1632
7198.33 1720
7199.13 1733
7199.93 1685
7200.73 1706
7201.53 1733
7202.33 1833
7203.14 1760
7203.94 1780
7204.74 1770
7205.54 1780
7206.34 1731
7207.14 1753
7207.94 1773
7208.74 1778
7209.55 1819
7210.35 1734
7211.15 1784
7211.95 1785
7212.75 1800
7213.55 1821
7214.35 1807
7215.16 1808
7215.96 1814
7216.76 1758
7217.56 1795
7218.36 1791
7219.16 1829
7219.97 1844
7220.77 1797
7221.57 1801
7222.37 1856
7223.17 1862
7223.98 1843
7224.78 1776
7225.58 1815
7226.38 1883
7227.19 1874
7227.99 1903
7228.79 1869
7229.59 1839
7230.40 1882
7231.20 1905
7232.00 1931
7232.80 1927
7233.61 1963
7234.41 2089
7235.21 2166
7236.01 2240
7236.82 2469
7237.62 2530
7238.42 2642
7239.23 2690
7240.03 2619
7240.83 2498
7241.63 2369
7242.44 2228
7243.24 2246
7244.04 2171
7244.85 2193
7245.65 2023
7246.45 2016
7247.26 2077
7248.06 2044
7248.86 2042
7249.67 2031
7250.47 1965
7251.28 1972
7252.08 2046
7252.88 2014
7253.69 2088
7254.49 2087
7255.29 2112
7256.10 2153
7256.90 2125
7257.71 2148
7258.51 2112
7259.31 2045
7260.12 2055
7260.92 2004
7261.73 2002
7262.53 2087
7263.34 2107
7264.14 2141
7264.94 2052
7265.75 2128
7266.55 2179
7267.36 2139
7268.16 2118
7268.97 2149
7269.77 2160
7270.58 2169
7271.38 2132
7272.19 2122
7272.99 2120
7273.80 2142
7274.60 2144
7275.41 2107
7276.21 2188
7277.02 2193
7277.82 2152
7278.63 2168
7279.43 2213
7280.24 2293
7281.04 2354
7281.85 2455
7282.65 2644
7283.46 2817
7284.26 3090
7285.07 3404
7285.87 3774
7286.68 3767
7287.49 3753
7288.29 3606
7289.10 3363
7289.90 3152
7290.71 3028
7291.52 2855
7292.32 2683
7293.13 2532
7293.93 2476
7294.74 2392
7295.55 2374
7296.35 2319
7297.16 2227
7297.96 2264
7298.77 2311
7299.58 2251
7300.38 2281
7301.19 2308
7302.00 2268
7302.80 2285
7303.61 2370
7304.42 2357
7305.22 2305
7306.03 2308
7306.84 2371
7307.64 2390
7308.45 2465
7309.26 2504
7310.06 2583
7310.87 2799
7311.68 2829
7312.48 2811
7313.29 2822
7314.10 2867
7314.90 2795
7315.71 2822
7316.52 2782
7317.33 2834
7318.13 2952
7318.94 3224
7319.75 3339
7320.56 3470
7321.36 3645
7322.17 3756
7322.98 3688
7323.79 3674
7324.59 3534
7325.40 3414
7326.21 3230
7327.02 3013
7327.83 2869
7328.63 2840
7329.44 2741
7330.25 2644
7331.06 2526
7331.87 2465
7332.67 2476
7333.48 2510
7334.29 2507
7335.10 2453
7335.91 2444
7336.72 2486
7337.52 2436
7338.33 2509
7339.14 2578
7339.95 2649
7340.76 2677
7341.57 2634
7342.38 2653
7343.18 2771
7343.99 2656
7344.80 2545
7345.61 2656
7346.42 2568
7347.23 2485
7348.04 2540
7348.85 2501
7349.66 2472
7350.46 2443
7351.27 2393
7352.08 2430
7352.89 2457
7353.70 2402
7354.51 2356
7355.32 2350
7356.13 2392
7356.94 2413
7357.75 2478
7358.56 2550
7359.37 2669
7360.18 2591
7360.99 2862
7361.80 2907
7362.61 3015
7363.42 3046
7364.23 2979
7365.04 2962
7365.85 2921
7366.66 2892
7367.47 2766
7368.28 2710
7369.09 2674
7369.90 2563
7370.71 2548
7371.52 2459
7372.33 2373
7373.14 2361
7373.95 2393
7374.76 2374
7375.57 2359
7376.38 2356
7377.19 2310
7378.00 2357
7378.81 2515
7379.62 2615
7380.43 2761
7381.24 2910
7382.06 3171
7382.87 3273
7383.68 3312
7384.49 3303
7385.30 3210
7386.11 3065
7386.92 2931
7387.73 2707
7388.54 2593
7389.36 2536
7390.17 2340
7390.98 2296
7391.79 2261
7392.60 2198
7393.41 2156
7394.22 2132
7395.04 2093
7395.85 2036
7396.66 1997
7397.47 2022
7398.28 2024
7399.09 2062
7399.91 2100
7400.72 2207
7401.53 2155
7402.34 2204
7403.15 2190
7403.97 2150
7404.78 2103
7405.59 2101
7406.40 2069
7407.21 2056
7408.03 2034
7408.84 1959
7409.65 2003
7410.46 1983
7411.28 1954
7412.09 1949
7412.90 1920
7413.71 1906
7414.53 1837
7415.34 1800
7416.15 1760
7416.96 1820
7417.78 1757
7418.59 1706
7419.40 1670
7420.22 1711
7421.03 1780
7421.84 1682
7422.66 1693
7423.47 1646
7424.28 1639
7425.09 1742
7425.91 1720
7426.72 1648
7427.53 1629
7428.35 1652
7429.16 1608
7429.98 1619
7430.79 1627
7431.60 1653
7432.42 1692
7433.23 1579
7434.04 1649
7434.86 1556
7435.67 1607
7436.48 1583
7437.30 1613
7438.11 1623
7438.93 1589
7439.74 1589
7440.55 1588
7441.37 1596
7442.18 1632
7443.00 1637
7443.81 1624
7444.63 1569
7445.44 1617
7446.25 1617
7447.07 1596
7447.88 1548
7448.70 1509
7449.51 1544
7450.33 1519
7451.14 1549
7451.96 1561
7452.77 1551
7453.59 1506
7454.40 1510
7455.22 1543
7456.03 1569
7456.85 1547
7457.66 1560
7458.48 1537
7459.29 1526
7460.11 1589
7460.92 1500
7461.74 1479
7462.55 1500
7463.37 1526
7464.18 1557
7465.00 1542
7465.81 1508
7466.63 1513
7467.44 1566
7468.26 1508
7469.08 1605
7469.89 1588
7470.71 1607
7471.52 1606
7472.34 1642
7473.15 1633
7473.97 1595
7474.79 1582
7475.60 1583
7476.42 1593
7477.23 1599
7478.05 1596
7478.87 1593
7479.68 1586
7480.50 1586
7481.32 1569
7482.13 1595
7482.95 1629
7483.76 1674
7484.58 1656
7485.40 1674
7486.21 1700
7487.03 1718
7487.85 1664
7488.66 1592
7489.48 1541
7490.30 1517
7491.11 1511
7491.93 1443
7492.75 1462
7493.57 1444
7494.38 1459
7495.20 1476
7496.02 1497
7496.83 1440
7497.65 1466
7498.47 1508
7499.29 1486
7500.10 1431
7500.92 1394
7501.74 1422
7502.55 1416
7503.37 1382
7504.19 1348
7505.01 1365
7505.83 1353
7506.64 1363
7507.46 1396
7508.28 1340
7509.10 1349
7509.91 1321
7510.73 1375
7511.55 1374
7512.37 1356
7513.19 1359
7514.00 1348
7514.82 1348
7515.64 1326
7516.46 1344
7517.28 1348
7518.10 1315
7518.91 1319
7519.73 1303
7520.55 1346
7521.37 1271
7522.19 1241
7523.01 1294
7523.82 1351
7524.64 1317
7525.46 1342
7526.28 1340
7527.10 1335
7527.92 1338
7528.74 1338
7529.56 1367
7530.38 1324
7531.19 1310
7532.01 1318
7532.83 1298
7533.65 1305
7534.47 1304
7535.29 1350
7536.11 1302
7536.93 1286
7537.75 1303
7538.57 1344
7539.39 1270
7540.21 1271
7541.03 1306
7541.85 1297
7542.67 1286
7543.48 1330
7544.30 1378
7545.12 1351
7545.94 1411
7546.76 1341
7547.58 1308
7548.40 1273
7549.22 1329
7550.04 1312
7550.86 1342
7551.68 1346
7552.50 1360
7553.32 1351
7554.14 1305
7554.97 1301
7555.79 1291
7556.61 1339
7557.43 1315
7558.25 1314
7559.07 1369
7559.89 1359
7560.71 1307
7561.53 1376
7562.35 1364
7563.17 1373
7563.99 1373
7564.81 1325
7565.63 1347
7566.45 1356
7567.28 1301
7568.10 1357
7568.92 1435
7569.74 1405
7570.56 1332
7571.38 1337
7572.20 1345
7573.02 1353
7573.84 1341
7574.67 1346
7575.49 1329
7576.31 1328
7577.13 1356
7577.95 1401
7578.77 1355
7579.60 1318
7580.42 1335
7581.24 1377
7582.06 1339
7582.88 1308
7583.70 1331
7584.53 1360
7585.35 1327
7586.17 1358
7586.99 1380
7587.81 1417
7588.64 1413
7589.46 1431
7590.28 1404
7591.10 1418
7591.93 1428
7592.75 1400
7593.57 1472
7594.39 1461
7595.22 1441
7596.04 1429
7596.86 1489
7597.68 1501
7598.51 1441
7599.33 1520
7600.15 1526
7600.97 1525
7601.80 1585
7602.62 1566
7603.44 1531
7604.27 1621
7605.09 1685
7605.91 1652
7606.73 1661
7607.56 1660
7608.38 1598
7609.20 1625
7610.03 1608
7610.85 1617
7611.67 1661
7612.50 1644
7613.32 1629
7614.15 1565
7614.97 1627
7615.79 1676
7616.62 1708
7617.44 1779
7618.26 1915
7619.09 1881
7619.91 1945
7620.73 2019
7621.56 2020
7622.38 1950
7623.21 1995
7624.03 1935
7624.85 1898
7625.68 1847
7626.50 1909
7627.33 1945
7628.15 1902
7628.98 1852
7629.80 1904
7630.62 1885
7631.45 1868
7632.27 1873
7633.10 1879
7633.92 1895
7634.75 1868
7635.57 1879
7636.40 1822
7637.22 1765
7638.05 1772
7638.87 1678
7639.70 1666
7640.52 1603
7641.35 1602
7642.17 1572
7643.00 1567
7643.82 1539
7644.65 1582
7645.47 1604
7646.30 1643
7647.12 1664
7647.95 1661
7648.77 1673
7649.60 1720
7650.42 1664
7651.25 1687
7652.08 1655
7652.90 1669
7653.73 1657
7654.55 1640
7655.38 1624
7656.20 1520
7657.03 1481
7657.86 1460
7658.68 1454
7659.51 1398
7660.33 1410
7661.16 1489
7661.99 1456
7662.81 1414
7663.64 1382
7664.46 1434
7665.29 1441
7666.12 1430
7666.94 1447
7667.77 1506
7668.60 1406
7669.42 1407
7670.25 1475
7671.08 1412
7671.90 1340
7672.73 1354
7673.56 1391
7674.38 1395
7675.21 1365
7676.04 1417
7676.86 1345
7677.69 1394
7678.52 1400
7679.34 1408
7680.17 1428
7681.00 1377
7681.83 1369
7682.65 1366
7683.48 1354
7684.31 1358
7685.13 1404
7685.96 1493
7686.79 1485
7687.62 1437
7688.44 1473
7689.27 1462
7690.10 1484
7690.93 1467
7691.76 1490
7692.58 1527
7693.41 1454
7694.24 1459
7695.07 1402
7695.89 1499
7696.72 1482
7697.55 1510
7698.38 1451
7699.21 1545
7700.03 1506
7700.86 1546
7701.69 1498
7702.52 1513
7703.35 1493
7704.18 1476
7705.00 1507
7705.83 1490
7706.66 1427
7707.49 1410
7708.32 1387
7709.15 1428
7709.98 1422
7710.80 1381
7711.63 1407
7712.46 1411
7713.29 1425
7714.12 1382
7714.95 1427
7715.78 1420
7716.61 1409
7717.44 1408
7718.27 1407
7719.09 1448
7719.92 1429
7720.75 1400
7721.58 1318
7722.41 1409
7723.24 1349
7724.07 1343
7724.90 1382
7725.73 1409
7726.56 1382
7727.39 1382
7728.22 1477
7729.05 1529
7729.88 1498
7730.71 1455
7731.54 1493
7732.37 1569
7733.20 1570
7734.03 1515
7734.86 1501
7735.69 1499
7736.52 1421
7737.35 1383
7738.18 1358
7739.01 1307
7739.84 1379
7740.67 1310
7741.50 1332
7742.33 1369
7743.16 1421
7743.99 1394
7744.82 1423
7745.65 1537
7746.48 1560
7747.31 1723
7748.14 1826
7748.98 1867
7749.81 1948
7750.64 1946
7751.47 1861
7752.30 1833
7753.13 1731
7753.96 1708
7754.79 1595
7755.62 1560
7756.45 1495
7757.29 1439
7758.12 1458
7758.95 1398
7759.78 1404
7760.61 1382
7761.44 1363
7762.27 1336
7763.11 1290
7763.94 1288
7764.77 1292
7765.60 1237
7766.43 1312
7767.26 1335
7768.10 1267
7768.93 1279
7769.76 1253
7770.59 1277
7771.42 1305
7772.26 1281
7773.09 1304
7773.92 1309
7774.75 1329
7775.58 1315
7776.42 1257
7777.25 1333
7778.08 1306
7778.91 1278
7779.75 1288
7780.58 1307
7781.41 1295
7782.24 1313
7783.08 1311
7783.91 1285
7784.74 1349
7785.57 1332
7786.41 1304
7787.24 1309
7788.07 1353
7788.91 1379
7789.74 1336
7790.57 1355
7791.40 1367
7792.24 1356
7793.07 1379
7793.90 1344
7794.74 1340
7795.57 1414
7796.40 1415
7797.24 1383
7798.07 1373
7798.90 1432
7799.74 1463
7800.57 1450
7801.40 1448
7802.24 1517
7803.07 1465
7803.91 1451
7804.74 1499
7805.57 1456
7806.41 1464
7807.24 1507
7808.07 1541
7808.91 1555
7809.74 1533
7810.58 1513
7811.41 1570
7812.25 1547
7813.08 1538
7813.91 1604
7814.75 1757
7815.58 1842
7816.42 1762
7817.25 1854
7818.09 1883
7818.92 1893
7819.75 1856
7820.59 1822
7821.42 1827
7822.26 1841
7823.09 1899
7823.93 1945
7824.76 1926
7825.60 1930
7826.43 1905
7827.27 1893
7828.10 1898
7828.94 1905
7829.77 1860
7830.61 1824
7831.44 1757
7832.28 1778
7833.11 1836
7833.95 1866
7834.78 1850
7835.62 1814
7836.46 1930
7837.29 1928
7838.13 1911
7838.96 1946
7839.80 1911
7840.63 1866
7841.47 1838
7842.31 1795
7843.14 1760
7843.98 1701
7844.81 1714
7845.65 1681
7846.48 1596
7847.32 1570
7848.16 1554
7848.99 1601
7849.83 1518
7850.67 1521
7851.50 1519
7852.34 1510
7853.17 1460
7854.01 1496
7854.85 1503
7855.68 1512
7856.52 1472
7857.36 1429
7858.19 1452
7859.03 1516
7859.87 1479
7860.70 1432
7861.54 1426
7862.38 1493
7863.21 1464
7864.05 1425
7864.89 1437
7865.73 1436
7866.56 1480
7867.40 1512
7868.24 1459
7869.07 1419
7869.91 1500
7870.75 1476
7871.59 1494
7872.42 1563
7873.26 1556
7874.10 1455
7874.94 1545
7875.77 1574
7876.61 1576
7877.45 1607
7878.29 1677
7879.12 1744
7879.96 1782
7880.80 1763
7881.64 1792
7882.47 1815
7883.31 1834
7884.15 1802
7884.99 1761
7885.83 1760
7886.67 1679
7887.50 1706
7888.34 1620
7889.18 1622
7890.02 1617
7890.86 1677
7891.69 1750
7892.53 1728
7893.37 1700
7894.21 1749
7895.05 1732
7895.89 1697
7896.73 1712
7897.57 1668
7898.40 1675
7899.24 1639
7900.08 1555
7900.92 1616
7901.76 1596
7902.60 1509
7903.44 1535
7904.28 1536
7905.12 1524
7905.95 1562
7906.79 1552
7907.63 1599
7908.47 1563
7909.31 1511
7910.15 1609
7910.99 1544
7911.83 1559
7912.67 1618
7913.51 1595
7914.35 1661
7915.19 1671
7916.03 1798
7916.87 1873
7917.71 1960
7918.55 1968
7919.39 2008
7920.23 1977
7921.07 2007
7921.91 1956
7922.75 1906
7923.59 1871
7924.43 1803
7925.27 1751
7926.11 1657
7926.95 1595
7927.79 1572
7928.63 1540
7929.47 1550
7930.31 1558
7931.15 1506
7931.99 1547
7932.83 1534
7933.67 1480
7934.51 1429
7935.35 1372
7936.19 1380
7937.04 1396
7937.88 1435
7938.72 1381
7939.56 1355
7940.40 1385
7941.24 1380
7942.08 1370
7942.92 1406
7943.76 1431
7944.60 1394
7945.45 1407
7946.29 1411
7947.13 1428
7947.97 1392
7948.81 1383
7949.65 1429
7950.49 1437
7951.34 1413
7952.18 1413
7953.02 1415
7953.86 1433
7954.70 1475
7955.54 1479
7956.39 1510
7957.23 1512
7958.07 1591
7958.91 1581
7959.75 1526
7960.60 1555
7961.44 1559
7962.28 1559
7963.12 1584
7963.96 1500
7964.81 1456
7965.65 1420
7966.49 1462
7967.33 1452
7968.18 1571
7969.02 1585
7969.86 1595
7970.70 1607
7971.55 1552
7972.39 1601
7973.23 1531
7974.08 1473
7974.92 1461
7975.76 1476
7976.60 1421
7977.45 1401
7978.29 1385
7979.13 1366
7979.98 1308
7980.82 1326
7981.66 1366
7982.51 1303
7983.35 1247
7984.19 1274
7985.04 1240
7985.88 1283
7986.72 1252
7987.57 1218
7988.41 1232
7989.25 1247
7990.10 1248
7990.94 1215
7991.78 1207
7992.63 1169
7993.47 1180
7994.32 1188
7995.16 1187
7996.00 1170
7996.85 1148
7997.69 1101
7998.53 1131
7999.38 1136
8000.22 1089
8001.07 1148
8001.91 1131
8002.76 1086
8003.60 1145
8004.44 1140
8005.29 1121
8006.13 1126
8006.98 1144
8007.82 1170
8008.67 1105
8009.51 1132
8010.36 1078
8011.20 1050
8012.05 1082
8012.89 1001
8013.74 1036
8014.58 1081
8015.43 1037
8016.27 1000
8017.12 1072
8017.96 1060
8018.81 1035
8019.65 1051
8020.50 971
8021.34 1033
8022.19 1021
8023.03 1037
8023.88 1068
8024.72 1036
8025.57 1025
8026.41 1055
8027.26 1062
8028.11 1064
8028.95 1111
8029.80 1109
8030.64 1020
8031.49 1036
8032.33 1022
8033.18 1059
8034.03 1066
8034.87 1076
8035.72 1067
8036.56 1042
8037.41 1070
8038.26 1040
8039.10 1026
8039.95 1044
8040.80 1087
8041.64 1061
8042.49 1086
8043.33 1056
8044.18 1061
8045.03 1092
8045.87 1101
8046.72 1105
8047.57 1103
8048.41 1095
8049.26 1056
8050.11 1044
8050.95 1011
8051.80 1070
8052.65 1013
8053.49 1035
8054.34 1046
8055.19 1039
8056.04 1003
8056.88 973
8057.73 961
8058.58 989
8059.42 1018
8060.27 1037
8061.12 945
8061.97 988
8062.81 959
8063.66 980
8064.51 960
8065.36 951
8066.20 950
8067.05 1003
8067.90 950
8068.75 969
8069.60 916
8070.44 939
8071.29 921
8072.14 921
8072.99 950
8073.84 960
8074.68 960
8075.53 962
8076.38 926
8077.23 969
8078.08 949
8078.92 891
8079.77 924
8080.62 969
8081.47 927
8082.32 977
8083.17 913
8084.02 951
8084.86 894
8085.71 913
8086.56 942
8087.41 923
8088.26 945
8089.11 885
8089.96 924
8090.81 910
8091.65 929
8092.50 936
8093.35 934
8094.20 933
8095.05 935
8095.90 936
8096.75 922
8097.60 891
8098.45 898
8099.30 926
8100.15 929
8101.00 909
8101.85 852
8102.70 904
8103.54 939
8104.39 896
8105.24 937
8106.09 912
8106.94 949
8107.79 908
8108.64 890
8109.49 913
8110.34 903
8111.19 949
8112.04 967
8112.89 910
8113.74 926
8114.59 910
8115.44 885
8116.29 957
8117.14 953
8117.99 944
8118.84 968
8119.70 983
8120.55 978
8121.40 937
8122.25 952
8123.10 963
8123.95 988
8124.80 977
8125.65 997
8126.50 989
8127.35 982
8128.20 962
8129.05 958
8129.90 969
8130.76 949
8131.61 1011
8132.46 1019
8133.31 999
8134.16 1020
8135.01 1023
8135.86 1016
8136.71 1016
8137.56 995
8138.42 998
8139.27 989
8140.12 1011
8140.97 960
8141.82 920
8142.67 947
8143.53 974
8144.38 980
8145.23 1046
8146.08 969
8146.93 971
8147.78 972
8148.64 973
8149.49 1024
8150.34 1022
8151.19 1002
8152.05 1035
8152.90 965
8153.75 990
8154.60 1085
8155.45 1023
8156.31 1071
8157.16 1052
8158.01 1100
8158.86 1024
8159.72 1026
8160.57 1049
8161.42 1003
8162.27 1014
8163.13 952
8163.98 930
8164.83 952
8165.69 968
8166.54 974
8167.39 917
8168.24 963
8169.10 948
8169.95 915
8170.80 962
8171.66 924
8172.51 932
8173.36 968
8174.22 932
8175.07 896
8175.92 934
8176.78 905
8177.63 868
8178.48 889
8179.34 923
8180.19 894
8181.04 916
8181.90 909
8182.75 913
8183.61 906
8184.46 882
8185.31 847
8186.17 869
8187.02 889
8187.87 887
8188.73 893
8189.58 880
8190.44 907
8191.29 930
8192.15 916
8193.00 910
8193.85 906
8194.71 923
8195.56 912
8196.42 856
8197.27 856
8198.13 905
8198.98 905
8199.84 879
8200.69 871
8201.55 886
8202.40 928
8203.25 909
8204.11 849
8204.96 846
8205.82 879
8206.67 856
8207.53 898
8208.38 904
8209.24 850
8210.09 856
8210.95 865
8211.81 885
8212.66 824
8213.52 849
8214.37 852
8215.23 847
8216.08 883
8216.94 868
8217.79 864
8218.65 863
8219.50 879
8220.36 923
8221.22 952
8222.07 942
8222.93 942
8223.78 961
8224.64 970
8225.50 986
8226.35 947
8227.21 962
8228.06 944
8228.92 922
8229.78 888
8230.63 877
8231.49 879
8232.34 932
8233.20 863
8234.06 889
8234.91 864
8235.77 837
8236.63 856
8237.48 906
8238.34 879
8239.20 829
8240.05 918
8240.91 864
8241.77 850
8242.62 847
8243.48 887
8244.34 864
8245.19 860
8246.05 865
8246.91 864
8247.77 822
8248.62 903
8249.48 885
8250.34 846
8251.20 859
8252.05 875
8252.91 874
8253.77 913
8254.62 875
8255.48 886
8256.34 883
8257.20 825
8258.06 893
8258.91 911
8259.77 939
8260.63 893
8261.49 865
8262.34 863
8263.20 880
8264.06 881
8264.92 917
8265.78 924
8266.63 932
8267.49 924
8268.35 920
8269.21 879
8270.07 843
8270.93 908
8271.78 946
8272.64 906
8273.50 862
8274.36 898
8275.22 925
8276.08 973
8276.93 926
8277.79 950
8278.65 963
8279.51 925
8280.37 913
8281.23 913
8282.09 919
8282.95 933
8283.81 936
8284.66 942
8285.52 931
8286.38 944
8287.24 960
8288.10 945
8288.96 936
8289.82 905
8290.68 943
8291.54 915
8292.40 930
8293.26 971
8294.12 950
8294.98 993
8295.84 958
8296.70 958
8297.56 966
8298.42 954
8299.28 937
8300.13 985
8300.99 998
8301.85 963
8302.71 942
8303.57 970
8304.43 975
8305.29 961
8306.16 936
8307.02 940
8307.88 913
8308.74 967
8309.60 958
8310.46 947
8311.32 950
8312.18 948
8313.04 963
8313.90 970
8314.76 956
8315.62 875
8316.48 966
8317.34 969
8318.20 950
8319.06 950
8319.92 888
8320.78 934
8321.65 961
8322.51 917
8323.37 923
8324.23 913
8325.09 936
8325.95 930
8326.81 920
8327.67 938
8328.53 920
8329.40 915
8330.26 914
8331.12 885
8331.98 929
8332.84 936
8333.70 941
8334.57 946
8335.43 930
8336.29 914
8337.15 944
8338.01 989
8338.87 964
8339.74 953
8340.60 952
8341.46 975
8342.32 961
8343.18 986
8344.05 1011
8344.91 947
8345.77 961
8346.63 1004
8347.49 969
8348.36 970
8349.22 983
8350.08 983
8350.94 973
8351.81 982
8352.67 950
8353.53 977
8354.39 991
8355.26 983
8356.12 950
8356.98 940
8357.85 937
8358.71 1007
8359.57 1009
8360.43 976
8361.30 970
8362.16 953
8363.02 1005
8363.89 1001
8364.75 1023
8365.61 1039
8366.48 993
8367.34 946
8368.20 976
8369.07 965
8369.93 937
8370.79 974
8371.66 1020
8372.52 1032
8373.38 978
8374.25 999
8375.11 1003
8375.98 1009
8376.84 1036
8377.70 1008
8378.57 1019
8379.43 1035
8380.30 1050
8381.16 1017
8382.02 1038
8382.89 1036
8383.75 1044
8384.62 1053
8385.48 1074
8386.34 1042
8387.21 1069
8388.07 1088
8388.94 1069
8389.80 1100
8390.67 1032
8391.53 1021
8392.40 1077
8393.26 1093
8394.13 1109
8394.99 1083
8395.85 1052
8396.72 1097
8397.58 1087
8398.45 1099
8399.31 1100
8400.18 1085
8401.04 1142
8401.91 1125
8402.77 1159
8403.64 1163
8404.50 1171
8405.37 1147
8406.24 1177
8407.10 1202
8407.97 1176
8408.83 1177
8409.70 1157
8410.56 1155
8411.43 1159
8412.29 1212
8413.16 1186
8414.03 1217
8414.89 1233
8415.76 1228
8416.62 1213
8417.49 1261
8418.35 1262
8419.22 1270
8420.09 1295
8420.95 1286
8421.82 1311
8422.69 1360
8423.55 1404
8424.42 1357
8425.28 1365
8426.15 1338
8427.02 1366
8427.88 1388
8428.75 1414
8429.62 1446
8430.48 1463
8431.35 1475
8432.22 1448
8433.08 1470
8433.95 1537
8434.82 1575
8435.68 1576
8436.55 1546
8437.42 1670
8438.28 1662
8439.15 1659
8440.02 1725
8440.89 1695
8441.75 1759
8442.62 1816
8443.49 1846
8444.35 1858
8445.22 1897
8446.09 1935
8446.96 2014
8447.82 1989
8448.69 2051
8449.56 2044
8450.43 2087
8451.29 2131
8452.16 2149
8453.03 2304
8453.90 2467
8454.76 2669
8455.63 3073
8456.50 3319
8457.37 3569
8458.24 3794
8459.10 3838
8459.97 3735
8460.84 3564
8461.71 3420
8462.58 3199
8463.45 2911
8464.31 2668
8465.18 2486
8466.05 2355
8466.92 2302
8467.79 2169
8468.66 2129
8469.52 2016
8470.39 1961
8471.26 1907
8472.13 1885
8473.00 1851
8473.87 1726
8474.74 1754
8475.61 1811
8476.47 1691
8477.34 1684
8478.21 1734
8479.08 1700
8479.95 1744
8480.82 1825
8481.69 1873
8482.56 1849
8483.43 1937
8484.30 2020
8485.17 2010
8486.04 1956
8486.91 1902
8487.78 1896
8488.64 1877
8489.51 1790
8490.38 1808
8491.25 1812
8492.12 1771
8492.99 1780
8493.86 1737
8494.73 1762
8495.60 1719
8496.47 1698
8497.34 1722
8498.21 1708
8499.08 1707
8499.95 1673
8500.82 1678
8501.69 1614
8502.56 1650
8503.43 1583
8504.30 1580
8505.17 1656
8506.05 1661
8506.92 1705
8507.79 1703
8508.66 1726
8509.53 1739
8510.40 1782
8511.27 1753
8512.14 1792
8513.01 1754
8513.88 1758
8514.75 1758
8515.62 1718
8516.49 1839
8517.37 1834
8518.24 1859
8519.11 1928
8519.98 1832
8520.85 1910
8521.72 1964
8522.59 2079
8523.46 2171
8524.33 2403
8525.21 2599
8526.08 2803
8526.95 2881
8527.82 3017
8528.69 3190
8529.56 3082
8530.44 2967
8531.31 2866
8532.18 2708
8533.05 2604
8533.92 2419
8534.80 2309
8535.67 2218
8536.54 2165
8537.41 2098
8538.28 2079
8539.16 1996
8540.03 1918
8540.90 1884
8541.77 1878
8542.64 1830
8543.52 1771
8544.39 1698
8545.26 1675
8546.13 1716
8547.01 1676
8547.88 1669
8548.75 1683
8549.62 1715
8550.50 1740
8551.37 1796
8552.24 1902
8553.12 1913
8553.99 1976
8554.86 2076
8555.73 1994
8556.61 2035
8557.48 2025
8558.35 2016
8559.23 1971
8560.10 1867
8560.97 1847
8561.85 1835
8562.72 1790
8563.59 1728
8564.47 1711
8565.34 1711
8566.21 1634
8567.09 1600
8567.96 1619
8568.83 1571
8569.71 1576
8570.58 1537
8571.46 1553
8572.33 1495
8573.20 1526
8574.08 1543
8574.95 1496
8575.83 1461
8576.70 1511
8577.57 1476
8578.45 1475
8579.32 1507
8580.20 1464
8581.07 1494
8581.94 1460
8582.82 1458
8583.69 1525
8584.57 1510
8585.44 1492
8586.32 1554
8587.19 1570
8588.07 1573
8588.94 1614
8589.82 1592
8590.69 1578
8591.57 1629
8592.44 1612
8593.32 1639
8594.19 1627
8595.07 1635
8595.94 1647
8596.82 1635
8597.69 1696
8598.57 1632
8599.44 1691
8600.32 1672
8601.19 1686
8602.07 1655
8602.94 1680
8603.82 1731
8604.69 1683
8605.57 1707
8606.44 1775
8607.32 1800
8608.20 1755
8609.07 1768
8609.95 1765
8610.82 1826
8611.70 1779
8612.57 1754
8613.45 1842
8614.33 1781
8615.20 1861
8616.08 1854
8616.95 1817
8617.83 1910
8618.71 1960
8619.58 1979
8620.46 1989
8621.34 2002
8622.21 2047
8623.09 2022
8623.97 2054
8624.84 2102
8625.72 2160
8626.59 2150
8627.47 2144
8628.35 2138
8629.22 2105
8630.10 2070
8630.98 2152
8631.86 2186
8632.73 2171
8633.61 2188
8634.49 2196
8635.36 2208
8636.24 2198
8637.12 2212
8637.99 2249
8638.87 2255
8639.75 2257
8640.63 2284
8641.50 2330
8642.38 2326
8643.26 2332
8644.14 2346
8645.01 2371
8645.89 2487
8646.77 2577
8647.65 2567
8648.52 2574
8649.40 2621
8650.28 2687
8651.16 2615
8652.04 2660
8652.91 2612
8653.79 2702
8654.67 2718
8655.55 2732
8656.43 2820
8657.30 2851
8658.18 2846
8659.06 2961
8659.94 3182
8660.82 3301
8661.70 3425
8662.57 3726
8663.45 4024
8664.33 4408
8665.21 4673
8666.09 4951
8666.97 5087
8667.85 5064
8668.72 4994
8669.60 4763
8670.48 4557
8671.36 4334
8672.24 4200
8673.12 4136
8674.00 3988
8674.88 3858
8675.76 3775
8676.63 3643
8677.51 3607
8678.39 3499
8679.27 3379
8680.15 3145
8681.03 3041
8681.91 3051
8682.79 2970
8683.67 2822
8684.55 2728
8685.43 2786
8686.31 2745
8687.19 2681
8688.07 2678
8688.95 2782
8689.83 2884
8690.71 2995
8691.59 3236
8692.47 3399
8693.35 3523
8694.23 3576
8695.11 3663
8695.99 3720
8696.87 3618
8697.75 3525
8698.63 3492
8699.51 3403
8700.39 3290
8701.27 3267
8702.15 3256
8703.03 3235
8703.91 3214
8704.79 3157
8705.67 3111
8706.55 3016
8707.43 2883
8708.31 2795
8709.19 2586
8710.07 2522
8710.96 2433
8711.84 2356
8712.72 2332
8713.60 2239
8714.48 2182
8715.36 2087
8716.24 2085
8717.12 2016
8718.00 1971
8718.89 2000
8719.77 2021
8720.65 1942
8721.53 1915
8722.41 1979
8723.29 1991
8724.17 1969
8725.06 1966
8725.94 1999
8726.82 1931
8727.70 1990
8728.58 2047
8729.46 2078
8730.35 2021
8731.23 2005
8732.11 2028
8732.99 2095
8733.87 2043
8734.76 2061
8735.64 2141
8736.52 2030
8737.40 2063
8738.29 2145
8739.17 2119
8740.05 2077
8740.93 2076
8741.81 2126
8742.70 2112
8743.58 2113
8744.46 2087
8745.34 2091
8746.23 2070
8747.11 2072
8747.99 2065
8748.88 2013
8749.76 2053
8750.64 1984
8751.52 1959
8752.41 1996
8753.29 2077
8754.17 2145
8755.06 2093
8755.94 2087
8756.82 2185
8757.71 2237
8758.59 2237
8759.47 2269
8760.36 2288
8761.24 2281
8762.12 2270
8763.01 2237
8763.89 2260
8764.77 2274
8765.66 2331
8766.54 2345
8767.42 2348
8768.31 2334
8769.19 2235
8770.08 2286
8770.96 2358
8771.84 2324
8772.73 2303
8773.61 2271
8774.50 2239
8775.38 2278
8776.26 2225
8777.15 2290
8778.03 2403
8778.92 2453
8779.80 2585
8780.69 2722
8781.57 2896
8782.46 3081
8783.34 3290
8784.22 3325
8785.11 3344
8785.99 3339
8786.88 3233
8787.76 3137
8788.65 2917
8789.53 2732
8790.42 2608
8791.30 2425
8792.19 2338
8793.07 2275
8793.96 2172
8794.84 2060
8795.73 1982
8796.61 1936
8797.50 1886
8798.38 1910
8799.27 1814
8800.15 1789
8801.04 1779
8801.93 1760
8802.81 1685
8803.70 1662
8804.58 1659
8805.47 1638
8806.35 1594
8807.24 1591
8808.12 1591
8809.01 1570
8809.90 1600
8810.78 1548
8811.67 1515
8812.55 1546
8813.44 1565
8814.33 1551
8815.21 1533
8816.10 1536
8816.98 1492
8817.87 1543
8818.76 1474
8819.64 1586
8820.53 1566
8821.42 1538
8822.30 1557
8823.19 1521
8824.08 1515
8824.96 1454
8825.85 1544
8826.74 1490
8827.62 1408
8828.51 1440
8829.40 1427
8830.28 1382
8831.17 1420
8832.06 1369
8832.94 1411
8833.83 1410
8834.72 1349
8835.61 1391
8836.49 1398
8837.38 1380
8838.27 1364
8839.16 1366
8840.04 1355
8840.93 1351
8841.82 1378
8842.70 1430
8843.59 1386
8844.48 1402
8845.37 1354
8846.26 1371
8847.14 1420
8848.03 1411
8848.92 1358
8849.81 1392
8850.69 1383
8851.58 1327
8852.47 1295
8853.36 1285
8854.25 1290
8855.13 1303
8856.02 1344
8856.91 1324
8857.80 1344
8858.69 1294
8859.58 1287
8860.46 1317
8861.35 1270
8862.24 1272
8863.13 1276
8864.02 1292
8864.91 1262
8865.80 1287
8866.68 1299
8867.57 1225
8868.46 1264
8869.35 1247
8870.24 1253
8871.13 1236
8872.02 1203
8872.91 1187
8873.80 1197
8874.69 1209
8875.57 1188
8876.46 1183
8877.35 1193
8878.24 1159
8879.13 1130
8880.02 1092
8880.91 1108
8881.80 1161
8882.69 1141
8883.58 1081
8884.47 1114
8885.36 1112
8886.25 1098
8887.14 1168
8888.03 1106
8888.92 1082
8889.81 1089
8890.70 1052
8891.59 1073
8892.48 1103
8893.37 1030
8894.26 1033
8895.15 1062
8896.04 1050
8896.93 1010
8897.82 1029
8898.71 991
8899.60 1014
8900.49 977
8901.38 985
8902.27 996
8903.16 1013
8904.05 946
8904.94 949
8905.83 973
8906.72 938
8907.61 922
8908.50 949
8909.40 967
8910.29 952
8911.18 934
8912.07 948
8912.96 975
8913.85 947
8914.74 944
8915.63 982
8916.52 970
8917.42 923
8918.31 935
8919.20 894
8920.09 894
8920.98 934
8921.87 913
8922.76 902
8923.66 948
8924.55 939
8925.44 920
8926.33 917
8927.22 905
8928.11 894
8929.01 873
8929.90 927
8930.79 883
8931.68 929
8932.57 910
8933.47 898
8934.36 861
8935.25 960
8936.14 885
8937.03 855
8937.93 850
8938.82 864
8939.71 865
8940.60 828
8941.50 837
8942.39 872
8943.28 850
8944.17 839
8945.07 837
8945.96 855
8946.85 840
8947.75 840
8948.64 843
8949.53 845
8950.42 856
8951.32 864
8952.21 817
8953.10 814
8954.00 804
8954.89 792
8955.78 843
8956.68 843
8957.57 847
8958.46 821
8959.36 821
8960.25 857
8961.14 821
8962.04 826
8962.93 851
8963.82 856
8964.72 828
8965.61 823
8966.50 852
8967.40 820
8968.29 835
8969.19 810
8970.08 828
8970.97 813
8971.87 806
8972.76 826
8973.66 822
8974.55 859
8975.44 843
8976.34 813
8977.23 793
8978.13 819
8979.02 808
8979.91 811
8980.81 807
8981.70 814
8982.60 791
8983.49 769
8984.39 768
8985.28 819
8986.18 802
8987.07 789
8987.97 759
8988.86 783
8989.76 758
8990.65 797
8991.55 825
8992.44 769
8993.34 787
8994.23 787
8995.13 780
8996.02 797
8996.92 816
8997.81 765
8998.71 773
8999.60 813
9000.50 778
9001.39 760
9002.29 787
9003.18 743
9004.08 735
9004.98 794
9005.87 783
9006.77 741
9007.66 747
9008.56 730
9009.45 759
9010.35 750
9011.25 758
9012.14 779
9013.04 754
9013.93 768
9014.83 732
9015.73 757
9016.62 744
9017.52 800
9018.42 762
9019.31 746
9020.21 760
9021.10 780
9022.00 746
9022.90 751
9023.79 762
9024.69 722
9025.59 765
9026.48 755
9027.38 764
9028.28 723
9029.17 748
9030.07 723
9030.97 724
9031.87 792
9032.76 766
9033.66 751
9034.56 745
9035.45 783
9036.35 752
9037.25 715
9038.15 751
9039.04 731
9039.94 744
9040.84 763
9041.73 767
9042.63 758
9043.53 736
9044.43 719
9045.33 739
9046.22 720
9047.12 749
9048.02 748
9048.92 774
9049.81 766
9050.71 756
9051.61 794
9052.51 742
9053.41 746
9054.30 793
9055.20 745
9056.10 743
9057.00 747
9057.90 758
9058.80 764
9059.69 751
9060.59 765
9061.49 751
9062.39 784
9063.29 746
9064.19 767
9065.08 754
9065.98 752
9066.88 768
9067.78 780
9068.68 793
9069.58 789
9070.48 782
9071.38 742
9072.27 778
9073.17 753
9074.07 774
9074.97 772
9075.87 728
9076.77 762
9077.67 782
9078.57 753
9079.47 747
9080.37 769
9081.27 740
9082.17 793
9083.07 765
9083.97 751
9084.87 763
9085.76 761
9086.66 764
9087.56 766
9088.46 755
9089.36 772
9090.26 741
9091.16 762
9092.06 777
9092.96 756
9093.86 755
9094.76 749
9095.66 783
9096.56 764
9097.46 758
9098.36 749
9099.26 769
9100.17 748
9101.07 762
9101.97 719
9102.87 750
9103.77 733
9104.67 775
9105.57 743
9106.47 776
9107.37 714
9108.27 775
9109.17 742
9110.07 769
9110.97 776
9111.87 756
9112.77 740
9113.68 756
9114.58 724
9115.48 742
9116.38 710
9117.28 756
9118.18 760
9119.08 731
9119.98 737
9120.89 741
9121.79 746
9122.69 749
9123.59 763
9124.49 749
9125.39 745
9126.29 724
9127.20 726
9128.10 735
9129.00 711
9129.90 746
9130.80 727
9131.71 787
9132.61 748
9133.51 775
9134.41 752
9135.31 768
9136.22 781
9137.12 736
9138.02 741
9138.92 746
9139.83 731
9140.73 793
9141.63 750
9142.53 782
9143.43 733
9144.34 704
9145.24 741
9146.14 766
9147.05 795
9147.95 726
9148.85 765
9149.75 732
9150.66 710
9151.56 762
9152.46 744
9153.37 746
9154.27 728
9155.17 732
9156.07 743
9156.98 747
9157.88 717
9158.78 803
9159.69 774
9160.59 774
9161.49 744
9162.40 766
9163.30 731
9164.20 777
9165.11 732
9166.01 798
9166.92 792
9167.82 774
9168.72 787
9169.63 783
9170.53 749
9171.43 754
9172.34 821
9173.24 790
9174.15 782
9175.05 775
9175.95 785
9176.86 748
9177.76 775
9178.67 788
9179.57 750
9180.48 743
9181.38 779
9182.28 787
9183.19 757
9184.09 763
9185.00 724
9185.90 758
9186.81 770
9187.71 767
9188.62 750
9189.52 755
9190.43 759
9191.33 742
9192.24 811
9193.14 749
9194.05 776
9194.95 751
9195.86 729
9196.76 748
9197.67 795
9198.57 794
9199.48 782
9200.38 753
9201.29 767
9202.19 791
9203.10 814
9204.00 783
9204.91 776
9205.81 806
9206.72 771
9207.63 775
9208.53 786
9209.44 807
9210.34 759
9211.25 758
9212.15 751
9213.06 783
9213.97 764
9214.87 774
9215.78 779
9216.68 803
9217.59 753
9218.50 789
9219.40 820
9220.31 817
9221.22 778
9222.12 774
9223.03 786
9223.94 772
9224.84 723
9225.75 761
9226.65 777
9227.56 741
9228.47 727
9229.37 768
9230.28 798
9231.19 739
9232.10 734
9233.00 747
9233.91 761
9234.82 785
9235.72 767
9236.63 727
9237.54 753
9238.44 766
9239.35 772
9240.26 735
9241.17 697
9242.07 787
9242.98 798
9243.89 764
9244.80 760
9245.70 773
9246.61 790
9247.52 755
9248.43 741
9249.33 750
9250.24 731
9251.15 738
9252.06 758
9252.97 772
9253.87 732
9254.78 751
9255.69 769
9256.60 769
9257.51 771
9258.41 737
9259.32 726
9260.23 744
9261.14 778
9262.05 751
9262.96 740
9263.86 752
9264.77 756
9265.68 754
9266.59 735
9267.50 763
9268.41 773
9269.32 800
9270.22 754
9271.13 785
9272.04 732
9272.95 759
9273.86 738
9274.77 740
9275.68 748
9276.59 763
9277.50 792
9278.40 772
9279.31 748
9280.22 768
9281.13 771
9282.04 781
9282.95 795
9283.86 761
9284.77 809
9285.68 732
9286.59 746
9287.50 771
9288.41 760
9289.32 786
9290.23 786
9291.14 800
9292.05 740
9292.96 769
9293.87 823
9294.78 794
9295.69 801
9296.60 864
9297.51 833
9298.42 807
9299.33 792
9300.24 799
9301.15 837
9302.06 863
9302.97 801
9303.88 777
9304.79 795
9305.70 796
9306.61 803
9307.52 823
9308.43 806
9309.34 875
9310.25 831
9311.16 825
9312.07 856
9312.98 855
9313.90 853
9314.81 829
9315.72 876
9316.63 881
9317.54 816
9318.45 804
9319.36 821
9320.27 827
9321.18 829
9322.10 798
9323.01 820
9323.92 821
9324.83 785
9325.74 800
9326.65 818
9327.56 786
9328.48 766
9329.39 772
9330.30 757
9331.21 825
9332.12 808
9333.03 806
9333.95 820
9334.86 856
9335.77 812
9336.68 784
9337.59 832
9338.51 828
9339.42 860
9340.33 819
9341.24 757
9342.15 781
9343.07 793
9343.98 796
9344.89 824
9345.80 777
9346.72 770
9347.63 755
9348.54 821
9349.45 875
9350.37 833
9351.28 836
9352.19 828
9353.11 837
9354.02 837
9354.93 858
9355.84 802
9356.76 832
9357.67 826
9358.58 797
9359.50 815
9360.41 837
9361.32 816
9362.24 864
9363.15 821
9364.06 779
9364.98 811
9365.89 833
9366.80 780
9367.72 825
9368.63 829
9369.54 776
9370.46 825
9371.37 811
9372.28 860
9373.20 821
9374.11 801
9375.03 796
9375.94 813
9376.85 809
9377.77 808
9378.68 843
9379.60 849
9380.51 830
9381.42 820
9382.34 822
9383.25 841
9384.17 880
9385.08 863
9386.00 873
9386.91 858
9387.82 853
9388.74 850
9389.65 893
9390.57 878
9391.48 883
9392.40 933
9393.31 928
9394.23 935
9395.14 952
9396.06 984
9396.97 964
9397.89 956
9398.80 930
9399.72 960
9400.63 952
9401.55 938
9402.46 951
9403.38 923
9404.29 881
9405.21 910
9406.12 925
9407.04 905
9407.95 879
9408.87 886
9409.79 935
9410.70 906
9411.62 864
9412.53 924
9413.45 915
9414.36 893
9415.28 910
9416.20 878
9417.11 894
9418.03 935
9418.94 875
9419.86 927
9420.78 903
9421.69 914
9422.61 946
9423.52 904
9424.44 972
9425.36 954
9426.27 961
9427.19 998
9428.11 950
9429.02 956
9429.94 973
9430.86 964
9431.77 958
9432.69 969
9433.61 941
9434.52 936
9435.44 965
9436.36 980
9437.27 1017
9438.19 1012
9439.11 1029
9440.02 1015
9440.94 1053
9441.86 1062
9442.78 1033
9443.69 1052
9444.61 1051
9445.53 1021
9446.44 1073
9447.36 1075
9448.28 1060
9449.20 1114
9450.11 1115
9451.03 1080
9451.95 1144
9452.87 1174
9453.78 1166
9454.70 1189
9455.62 1182
9456.54 1189
9457.46 1182
9458.37 1204
9459.29 1214
9460.21 1091
9461.13 1105
9462.05 1109
9462.96 1062
9463.88 1034
9464.80 1065
9465.72 1052
9466.64 1058
9467.56 1067
9468.47 1021
9469.39 1010
9470.31 997
9471.23 1026
9472.15 1058
9473.07 1025
9473.98 1007
9474.90 1019
9475.82 1068
9476.74 1059
9477.66 1028
9478.58 1054
9479.50 1070
9480.42 1072
9481.34 1058
9482.26 1158
9483.17 1143
9484.09 1131
9485.01 1118
9485.93 1074
9486.85 1092
9487.77 1090
9488.69 1093
9489.61 1114
9490.53 1071
9491.45 1085
9492.37 1079
9493.29 1054
9494.21 1024
9495.13 1039
9496.05 1055
9496.97 1058
9497.89 1045
9498.81 1078
9499.73 1066
9500.65 1030
9501.57 1084
9502.49 1114
9503.41 1100
9504.33 1112
9505.25 1079
9506.17 1145
9507.09 1141
9508.01 1111
9508.93 1136
9509.85 1202
9510.77 1157
9511.69 1155
9512.61 1149
9513.53 1190
9514.45 1162
9515.37 1219
9516.29 1214
9517.21 1238
9518.13 1245
9519.05 1236
9519.98 1285
9520.90 1311
9521.82 1400
9522.74 1418
9523.66 1394
9524.58 1393
9525.50 1459
9526.42 1344
9527.34 1381
9528.27 1383
9529.19 1377
9530.11 1381
9531.03 1325
9531.95 1342
9532.87 1349
9533.79 1287
9534.72 1309
9535.64 1315
9536.56 1317
9537.48 1382
9538.40 1324
9539.32 1333
9540.25 1331
9541.17 1312
9542.09 1358
9543.01 1332
9543.93 1377
9544.86 1388
9545.78 1340
9546.70 1322
9547.62 1334
9548.55 1351
9549.47 1399
9550.39 1398
9551.31 1383
9552.24 1394
9553.16 1389
9554.08 1363
9555.00 1390
9555.93 1397
9556.85 1412
9557.77 1425
9558.69 1435
9559.62 1433
9560.54 1441
9561.46 1463
9562.39 1466
9563.31 1490
9564.23 1487
9565.15 1447
9566.08 1447
9567.00 1456
9567.92 1461
9568.85 1517
9569.77 1507
9570.69 1492
9571.62 1527
9572.54 1543
9573.46 1541
9574.39 1537
9575.31 1580
9576.23 1613
9577.16 1609
9578.08 1578
9579.01 1647
9579.93 1675
9580.85 1652
9581.78 1601
9582.70 1642
9583.63 1621
9584.55 1647
9585.47 1669
9586.40 1672
9587.32 1670
9588.25 1718
9589.17 1754
9590.09 1759
9591.02 1764
9591.94 1749
9592.87 1783
9593.79 1771
9594.72 1854
9595.64 1914
9596.57 1892
9597.49 2002
9598.42 2050
9599.34 2133
9600.26 2134
9601.19 2145
9602.11 2181
9603.04 2188
9603.96 2216
9604.89 2152
9605.81 2128
9606.74 2130
9607.66 2097
9608.59 2058
9609.51 2016
9610.44 1991
9611.37 2015
9612.29 1956
9613.22 1887
9614.14 1959
9615.07 1953
9615.99 1931
9616.92 1913
9617.84 1913
9618.77 1897
9619.70 1887
9620.62 1951
9621.55 1998
9622.47 1930
9623.40 1895
9624.32 1947
9625.25 1970
9626.18 1998
9627.10 2001
9628.03 2024
9628.95 2098
9629.88 2092
9630.81 2088
9631.73 2055
9632.66 2109
9633.59 2103
9634.51 2141
9635.44 2171
9636.37 2177
9637.29 2224
9638.22 2228
9639.15 2205
9640.07 2251
9641.00 2291
9641.93 2317
9642.85 2366
9643.78 2466
9644.71 2465
9645.63 2442
9646.56 2533
9647.49 2510
9648.41 2514
9649.34 2620
9650.27 2611
9651.20 2627
9652.12 2525
9653.05 2534
9653.98 2507
9654.91 2513
9655.83 2546
9656.76 2474
9657.69 2491
9658.62 2481
9659.54 2504
9660.47 2438
9661.40 2478
9662.33 2570
9663.25 2542
9664.18 2562
9665.11 2568
9666.04 2541
9666.97 2605
9667.89 2577
9668.82 2673
9669.75 2706
9670.68 2719
9671.61 2759
9672.53 2785
9673.46 2813
9674.39 2701
9675.32 2710
9676.25 2775
9677.18 2824
9678.11 2897
9679.03 2885
9679.96 2880
9680.89 2944
9681.82 2936
9682.75 2976
9683.68 2928
9684.61 2931
9685.54 3041
9686.46 3000
9687.39 2956
9688.32 2985
9689.25 2987
9690.18 3042
9691.11 3036
9692.04 3008
9692.97 3074
9693.90 3039
9694.83 3084
9695.76 3113
9696.69 3171
9697.61 3270
9698.54 3358
9699.47 3283
9700.40 3377
9701.33 3400
9702.26 3456
9703.19 3356
9704.12 3299
9705.05 3315
9705.98 3255
9706.91 3182
9707.84 3101
9708.77 3123
9709.70 3110
9710.63 3179
9711.56 3231
9712.49 3265
9713.42 3288
9714.35 3314
9715.28 3381
9716.21 3396
9717.14 3410
9718.07 3421
9719.00 3365
9719.94 3308
9720.87 3155
9721.80 3069
9722.73 3025
9723.66 2965
9724.59 2889
9725.52 2742
9726.45 2688
9727.38 2624
9728.31 2614
9729.24 2554
9730.17 2464
9731.10 2491
9732.04 2484
9732.97 2486
9733.90 2464
9734.83 2515
9735.76 2457
9736.69 2421
9737.62 2369
9738.55 2363
9739.49 2304
9740.42 2261
9741.35 2263
9742.28 2242
9743.21 2241
9744.14 2162
9745.08 2147
9746.01 2069
9746.94 2067
9747.87 2076
9748.80 2127
9749.74 2037
9750.67 2015
9751.60 2055
9752.53 2015
9753.46 1953
9754.40 1977
9755.33 1957
9756.26 1954
9757.19 1901
9758.13 1876
9759.06 1836
9759.99 1880
9760.92 1865
9761.85 1906
9762.79 1898
9763.72 1814
9764.65 1835
9765.59 1854
9766.52 1921
9767.45 1923
9768.38 1935
9769.32 1925
9770.25 1866
9771.18 1909
9772.12 1863
9773.05 1845
9773.98 1881
9774.92 1871
9775.85 1891
9776.78 1839
9777.71 1882
9778.65 1844
9779.58 1802
9780.52 1872
9781.45 1875
9782.38 1828
9783.32 1873
9784.25 1921
9785.18 1848
9786.12 1864
9787.05 1911
9787.98 1813
9788.92 1823
9789.85 1750
9790.79 1802
9791.72 1788
9792.65 1786
9793.59 1746
9794.52 1754
9795.46 1764
9796.39 1725
9797.32 1688
9798.26 1732
9799.19 1731
9800.13 1716
9801.06 1745
9802.00 1713
9802.93 1690
9803.87 1696
9804.80 1665
9805.73 1632
9806.67 1617
9807.60 1605
9808.54 1532
9809.47 1528
9810.41 1542
9811.34 1476
9812.28 1495
9813.21 1532
9814.15 1474
9815.08 1454
9816.02 1483
9816.95 1435
9817.89 1477
9818.82 1469
9819.76 1445
9820.69 1399
9821.63 1420
9822.57 1372
9823.50 1370
9824.44 1392
9825.37 1356
9826.31 1378
9827.24 1364
9828.18 1355
9829.11 1346
9830.05 1342
9830.99 1346
9831.92 1337
9832.86 1362
9833.79 1288
9834.73 1313
9835.67 1333
9836.60 1298
9837.54 1298
9838.47 1304
9839.41 1310
9840.35 1300
9841.28 1308
9842.22 1293
9843.16 1313
9844.09 1314
9845.03 1348
9845.97 1297
9846.90 1299
9847.84 1264
9848.78 1305
9849.71 1384
9850.65 1295
9851.59 1249
9852.52 1279
9853.46 1288
9854.40 1255
9855.33 1236
9856.27 1247
9857.21 1266
9858.14 1242
9859.08 1265
9860.02 1200
9860.96 1248
9861.89 1261
9862.83 1226
9863.77 1191
9864.71 1201
9865.64 1217
9866.58 1151
9867.52 1218
9868.46 1194
9869.39 1249
9870.33 1181
9871.27 1185
9872.21 1141
9873.15 1101
9874.08 1147
9875.02 1159
9875.96 1127
9876.90 1169
9877.83 1185
9878.77 1085
9879.71 1074
9880.65 1129
9881.59 1173
9882.53 1150
9883.46 1125
9884.40 1068
9885.34 1173
9886.28 1141
9887.22 1148
9888.16 1142
9889.10 1142
9890.03 1133
9890.97 1066
9891.91 1094
9892.85 1065
9893.79 1061
9894.73 1083
9895.67 1090
9896.61 1051
9897.54 1073
9898.48 1080
9899.42 1077
9900.36 1028
9901.30 1045
9902.24 1087
9903.18 1064
9904.12 1032
9905.06 1114
9906.00 1098
9906.94 1050
9907.88 1044
9908.82 1031
9909.76 1032
9910.70 1053
9911.63 1095
9912.57 1055
9913.51 1057
9914.45 1066
9915.39 1017
9916.33 1053
9917.27 1056
9918.21 1038
9919.15 1049
9920.09 1088
9921.03 1084
9921.97 1132
9922.91 1114
9923.85 1195
9924.79 1231
9925.74 1299
9926.68 1316
9927.62 1339
9928.56 1349
9929.50 1340
9930.44 1351
9931.38 1353
9932.32 1259
9933.26 1276
9934.20 1244
9935.14 1200
9936.08 1109
9937.02 1147
9937.96 1100
9938.90 1125
9939.85 1080
9940.79 1081
9941.73 1039
9942.67 1090
9943.61 1034
9944.55 1039
9945.49 1020
9946.43 1018
9947.38 1016
9948.32 1046
9949.26 1072
9950.20 1088
9951.14 1095
9952.08 1100
9953.02 1046
9953.97 1123
9954.91 1089
9955.85 1032
9956.79 1042
9957.73 1048
9958.68 1003
9959.62 962
9960.56 948
9961.50 1025
9962.44 1024
9963.39 954
9964.33 922
9965.27 925
9966.21 920
9967.15 900
9968.10 939
9969.04 883
9969.98 938
9970.92 902
9971.87 950
9972.81 920
9973.75 924
9974.69 884
9975.64 935
9976.58 904
9977.52 862
9978.47 885
9979.41 915
9980.35 893
9981.29 897
9982.24 937
9983.18 904
9984.12 941
9985.07 842
9986.01 890
9986.95 858
9987.90 869
9988.84 887
9989.78 898
9990.73 915
9991.67 861
9992.61 901
9993.56 919
9994.50 877
9995.44 821
9996.39 845
9997.33 895
9998.27 886
9999.22 873
10000.16 888
10001.11 842
10002.05 861
10002.99 836
10003.94 856
10004.88 875
10005.83 846
10006.77 850
10007.72 877
10008.66 889
10009.60 844
10010.55 833
10011.49 832
10012.44 847
10013.38 855
10014.33 868
10015.27 853
10016.21 831
10017.16 861
10018.10 874
10019.05 861
10019.99 888
10020.94 826
10021.88 830
10022.83 861
10023.77 858
10024.72 848
10025.66 809
10026.61 794
10027.55 823
10028.50 853
10029.44 875
10030.39 830
10031.33 806
10032.28 842
10033.23 828
10034.17 801
10035.12 802
10036.06 781
10037.01 816
10037.95 822
10038.90 828
10039.84 840
10040.79 850
10041.74 803
10042.68 782
10043.63 770
10044.57 810
10045.52 819
10046.47 831
10047.41 796
10048.36 790
10049.30 780
10050.25 789
10051.20 781
10052.14 806
10053.09 839
10054.04 825
10054.98 784
10055.93 772
10056.88 805
10057.82 807
10058.77 759
10059.72 716
10060.66 792
10061.61 796
10062.56 799
10063.50 800
10064.45 820
10065.40 844
10066.34 813
10067.29 832
10068.24 826
10069.18 830
10070.13 800
10071.08 798
10072.03 813
10072.97 833
10073.92 801
10074.87 782
10075.82 794
10076.76 801
10077.71 803
10078.66 811
10079.61 801
10080.55 788
10081.50 812
10082.45 775
10083.40 788
10084.34 758
10085.29 786
10086.24 794
10087.19 790
10088.14 819
10089.08 824
10090.03 779
10090.98 786
10091.93 780
10092.88 796
10093.83 775
10094.77 739
10095.72 756
10096.67 793
10097.62 798
10098.57 836
10099.52 806
10100.46 818
10101.41 776
10102.36 753
10103.31 762
10104.26 774
10105.21 765
10106.16 787
10107.11 773
10108.05 769
10109.00 796
10109.95 799
10110.90 805
10111.85 819
10112.80 774
10113.75 817
10114.70 803
10115.65 833
10116.60 781
10117.55 802
10118.50 801
10119.45 783
10120.39 791
10121.34 752
10122.29 802
10123.24 812
10124.19 813
10125.14 837
10126.09 800
10127.04 802
10127.99 785
10128.94 788
10129.89 785
10130.84 765
10131.79 828
10132.74 842
10133.69 847
10134.64 873
10135.59 866
10136.54 859
10137.49 806
10138.44 815
10139.39 815
10140.34 806
10141.30 815
10142.25 834
10143.20 884
10144.15 875
10145.10 859
10146.05 859
10147.00 881
10147.95 924
10148.90 908
10149.85 851
10150.80 885
10151.75 878
10152.70 891
10153.66 888
10154.61 832
10155.56 879
10156.51 922
10157.46 945
10158.41 909
10159.36 904
10160.31 937
10161.27 924
10162.22 900
10163.17 883
10164.12 925
10165.07 944
10166.02 931
10166.98 969
10167.93 971
10168.88 946
10169.83 959
10170.78 969
10171.73 997
10172.69 954
10173.64 997
10174.59 1006
10175.54 986
10176.50 1007
10177.45 1046
10178.40 1040
10179.35 1016
10180.30 988
10181.26 1000
10182.21 1013
10183.16 1036
10184.11 1010
10185.07 1021
10186.02 1113
10186.97 1037
10187.92 1056
10188.88 1054
10189.83 1051
10190.78 1052
10191.74 1064
10192.69 1050
10193.64 1072
10194.59 1065
10195.55 1067
10196.50 1082
10197.45 1109
10198.41 1052
10199.36 1072
10200.31 1145
10201.27 1160
10202.22 1151
10203.17 1129
10204.13 1195
10205.08 1175
10206.03 1179
10206.99 1194
10207.94 1221
10208.89 1250
10209.85 1252
10210.80 1268
10211.76 1237
10212.71 1221
10213.66 1238
10214.62 1233
10215.57 1186
10216.53 1158
10217.48 1180
10218.43 1144
10219.39 1132
10220.34 1111
10221.30 1114
10222.25 1076
10223.21 1097
10224.16 1117
10225.11 1117
10226.07 1093
10227.02 1072
10227.98 1088
10228.93 1087
10229.89 1154
10230.84 1121
10231.80 1154
10232.75 1191
10233.71 1206
10234.66 1217
10235.62 1277
10236.57 1301
10237.53 1332
10238.48 1380
10239.44 1385
10240.39 1332
10241.35 1305
10242.30 1260
10243.26 1274
10244.21 1208
10245.17 1158
10246.12 1120
10247.08 1113
10248.03 1108
10248.99 1108
10249.94 1112
10250.90 1077
10251.86 1030
10252.81 1017
10253.77 1017
10254.72 1017
10255.68 1052
10256.63 1054
10257.59 964
10258.55 991
10259.50 984
10260.46 1018
10261.41 1027
10262.37 960
10263.33 987
10264.28 956
10265.24 920
10266.20 954
10267.15 923
10268.11 973
10269.07 955
10270.02 1010
10270.98 990
10271.94 1022
10272.89 965
10273.85 961
10274.81 946
10275.76 961
10276.72 962
10277.68 949
10278.63 949
10279.59 925
10280.55 938
10281.50 962
10282.46 946
10283.42 873
10284.38 909
10285.33 907
10286.29 917
10287.25 899
10288.20 863
10289.16 911
10290.12 885
10291.08 883
10292.03 866
10292.99 877
10293.95 888
10294.91 892
10295.86 876
10296.82 892
10297.78 887
10298.74 905
10299.70 864
10300.65 886
10301.61 896
10302.57 920
10303.53 943
10304.49 914
10305.44 893
10306.40 897
10307.36 877
10308.32 860
10309.28 870
10310.24 881
10311.19 922
10312.15 903
10313.11 909
10314.07 933
10315.03 928
10315.99 921
10316.95 932
10317.90 955
10318.86 979
10319.82 915
10320.78 946
10321.74 924
10322.70 909
10323.66 884
10324.62 911
10325.58 873
10326.54 873
10327.49 890
10328.45 868
10329.41 862
10330.37 898
10331.33 906
10332.29 930
10333.25 858
10334.21 875
10335.17 874
10336.13 890
10337.09 841
10338.05 892
10339.01 895
10339.97 850
10340.93 825
10341.89 833
10342.85 848
10343.81 823
10344.77 850
10345.73 841
10346.69 844
10347.65 823
10348.61 805
10349.57 821
10350.53 780
10351.49 801
10352.45 855
10353.41 775
10354.37 778
10355.33 809
10356.29 792
10357.25 793
10358.21 777
10359.17 775
10360.13 776
10361.09 754
10362.06 773
10363.02 757
10363.98 767
10364.94 736
10365.90 754
10366.86 788
10367.82 751
10368.78 739
10369.74 779
10370.70 790
10371.67 777
10372.63 703
10373.59 775
10374.55 796
10375.51 710
10376.47 722
10377.43 747
10378.40 758
10379.36 754
10380.32 701
10381.28 754
10382.24 725
10383.20 731
10384.17 725
10385.13 755
10386.09 739
10387.05 692
10388.01 756
10388.98 727
10389.94 753
10390.90 768
10391.86 720
10392.82 725
10393.79 722
10394.75 733
10395.71 721
10396.67 705
10397.64 696
10398.60 732
10399.56 727
10400.52 703
10401.49 710
10402.45 743
10403.41 760
10404.37 737
10405.34 701
10406.30 716
10407.26 733
10408.23 696
10409.19 724
10410.15 748
10411.11 718
10412.08 711
10413.04 742
10414.00 761
10414.97 696
10415.93 710
10416.89 721
10417.86 753
10418.82 714
10419.78 725
10420.75 766
10421.71 757
10422.68 704
10423.64 734
10424.60 777
10425.57 745
10426.53 734
10427.49 715
10428.46 730
10429.42 708
10430.39 695
10431.35 698
10432.31 735
10433.28 703
10434.24 686
10435.21 695
10436.17 678
10437.13 698
10438.10 705
10439.06 683
10440.03 671
10440.99 700
10441.96 696
10442.92 733
10443.89 671
10444.85 665
10445.82 713
10446.78 676
10447.74 720
10448.71 680
10449.67 663
10450.64 681
10451.60 686
10452.57 666
10453.53 657
10454.50 683
10455.46 678
10456.43 674
10457.39 650
10458.36 652
10459.33 659
10460.29 647
10461.26 661
10462.22 708
10463.19 698
10464.15 701
10465.12 652
10466.08 697
10467.05 673
10468.01 688
10468.98 698
10469.95 676
10470.91 676
10471.88 684
10472.84 687
10473.81 732
10474.78 683
10475.74 692
10476.71 657
10477.67 729
10478.64 713
10479.61 691
10480.57 696
10481.54 711
10482.51 722
10483.47 725
10484.44 738
10485.41 741
10486.37 730
10487.34 680
10488.30 668
10489.27 680
10490.24 731
10491.20 715
10492.17 715
10493.14 691
10494.11 668
10495.07 648
10496.04 685
10497.01 717
10497.97 677
10498.94 667
10499.91 698
10500.88 692
10501.84 667
10502.81 689
10503.78 667
10504.74 652
10505.71 681
10506.68 663
10507.65 691
10508.61 662
10509.58 654
10510.55 671
10511.52 672
10512.49 657
10513.45 682
10514.42 688
10515.39 672
10516.36 693
10517.32 638
10518.29 667
10519.26 681
10520.23 680
10521.20 679
10522.17 696
10523.13 692
10524.10 673
10525.07 673
10526.04 673
10527.01 691
10527.98 682
10528.94 712
10529.91 670
10530.88 672
10531.85 651
10532.82 668
10533.79 695
10534.76 715
10535.72 708
10536.69 673
10537.66 743
10538.63 728
10539.60 711
10540.57 698
10541.54 725
10542.51 708
10543.48 748
10544.45 708
10545.42 696
10546.38 703
10547.35 695
10548.32 684
10549.29 722
10550.26 734
10551.23 730
10552.20 731
10553.17 729
10554.14 709
10555.11 694
10556.08 681
10557.05 738
10558.02 782
10558.99 745
10559.96 717
10560.93 772
10561.90 754
10562.87 771
10563.84 773
10564.81 822
10565.78 797
10566.75 770
10567.72 768
10568.69 748
10569.66 735
10570.63 747
10571.60 751
10572.57 777
10573.54 763
10574.51 725
10575.48 701
10576.46 748
10577.43 738
10578.40 744
10579.37 713
10580.34 731
10581.31 733
10582.28 737
10583.25 709
10584.22 756
10585.19 754
10586.16 785
10587.14 792
10588.11 760
10589.08 717
10590.05 724
10591.02 734
10591.99 727
10592.96 734
10593.94 751
10594.91 742
10595.88 759
10596.85 767
10597.82 773
10598.79 756
10599.77 775
10600.74 767
10601.71 770
10602.68 749
10603.65 760
10604.62 787
10605.60 810
10606.57 855
10607.54 839
10608.51 831
10609.49 823
10610.46 856
10611.43 863
10612.40 859
10613.37 905
10614.35 902
10615.32 844
10616.29 891
10617.26 843
10618.24 832
10619.21 793
10620.18 834
10621.16 828
10622.13 774
10623.10 815
10624.07 826
10625.05 829
10626.02 773
10626.99 777
10627.97 800
10628.94 781
10629.91 775
10630.89 775
10631.86 799
10632.83 788
10633.80 797
10634.78 797
10635.75 842
10636.73 855
10637.70 864
10638.67 851
10639.65 862
10640.62 860
10641.59 868
10642.57 880
10643.54 844
10644.51 860
10645.49 827
10646.46 821
10647.44 813
10648.41 815
10649.38 798
10650.36 778
10651.33 774
10652.31 752
10653.28 737
10654.25 743
10655.23 736
10656.20 736
10657.18 736
10658.15 689
10659.13 667
10660.10 693
10661.08 697
10662.05 703
10663.03 666
10664.00 673
10664.97 699
10665.95 719
10666.92 663
10667.90 691
10668.87 681
10669.85 691
10670.82 660
10671.80 684
10672.77 651
10673.75 645
10674.72 708
10675.70 707
10676.68 651
10677.65 671
10678.63 726
10679.60 698
10680.58 702
10681.55 739
10682.53 724
10683.50 703
10684.48 682
10685.45 736
10686.43 738
10687.41 670
10688.38 707
10689.36 680
10690.33 655
10691.31 657
10692.29 710
10693.26 719
10694.24 676
10695.21 683
10696.19 731
10697.17 735
10698.14 702
10699.12 657
10700.10 645
10701.07 693
10702.05 650
10703.02 641
10704.00 685
10704.98 661
10705.95 626
10706.93 654
10707.91 655
10708.88 664
10709.86 673
10710.84 658
10711.82 695
10712.79 687
10713.77 639
10714.75 670
10715.72 672
10716.70 687
10717.68 669
10718.65 689
10719.63 702
10720.61 658
10721.59 644
10722.56 672
10723.54 662
10724.52 692
10725.50 704
10726.47 673
10727.45 670
10728.43 674
10729.41 661
10730.38 673
10731.36 667
10732.34 685
10733.32 658
10734.30 681
10735.27 687
10736.25 690
10737.23 680
10738.21 698
10739.19 709
10740.16 707
10741.14 707
10742.12 682
10743.10 666
10744.08 686
10745.06 713
10746.03 705
10747.01 689
10747.99 713
10748.97 682
10749.95 712
10750.93 695
10751.91 679
10752.88 721
10753.86 684
10754.84 707
10755.82 676
10756.80 667
10757.78 669
10758.76 694
10759.74 728
10760.72 675
10761.70 658
10762.67 687
10763.65 710
10764.63 683
10765.61 703
10766.59 664
10767.57 655
10768.55 699
10769.53 707
10770.51 698
10771.49 672
10772.47 689
10773.45 700
10774.43 709
10775.41 703
10776.39 724
10777.37 721
10778.35 710
10779.33 677
10780.31 720
10781.29 713
10782.27 705
10783.25 728
10784.23 721
10785.21 732
10786.19 725
10787.17 722
10788.15 728
10789.13 739
10790.11 789
10791.09 767
10792.07 755
10793.05 725
10794.03 738
10795.01 733
10795.99 760
10796.97 724
10797.96 714
10798.94 736
10799.92 682
10800.90 682
10801.88 691
10802.86 722
10803.84 702
10804.82 727
10805.80 721
10806.79 723
10807.77 733
10808.75 721
10809.73 706
10810.71 672
10811.69 676
10812.67 689
10813.65 736
10814.64 698
10815.62 743
10816.60 727
10817.58 755
10818.56 750
10819.54 729
10820.53 741
10821.51 733
10822.49 706
10823.47 719
10824.45 747
10825.44 776
10826.42 723
10827.40 767
10828.38 762
10829.37 763
10830.35 735
10831.33 737
10832.31 794
10833.29 765
10834.28 786
10835.26 800
10836.24 780
10837.22 797
10838.21 748
10839.19 739
10840.17 782
10841.16 780
10842.14 780
10843.12 805
10844.10 816
10845.09 820
10846.07 836
10847.05 848
10848.04 806
10849.02 841
10850.00 819
10850.99 876
10851.97 826
10852.95 864
10853.94 844
10854.92 863
10855.90 884
10856.89 907
10857.87 905
10858.85 881
10859.84 829
10860.82 862
10861.80 884
10862.79 868
10863.77 884
10864.76 909
10865.74 876
10866.72 901
10867.71 853
10868.69 850
10869.68 873
10870.66 882
10871.64 918
10872.63 933
10873.61 873
10874.60 882
10875.58 898
10876.56 916
10877.55 934
10878.53 968
10879.52 918
10880.50 913
10881.49 944
10882.47 961
10883.46 967
10884.44 944
10885.43 930
10886.41 942
10887.40 963
10888.38 947
10889.37 946
10890.35 970
10891.34 958
10892.32 958
10893.31 950
10894.29 1010
10895.28 1021
10896.26 996
10897.25 1001
10898.23 992
10899.22 1029
10900.20 989
10901.19 1052
10902.17 1080
10903.16 1083
10904.15 1053
10905.13 1060
10906.12 1098
10907.10 1062
10908.09 1077
10909.07 1110
10910.06 1176
10911.05 1130
10912.03 1118
10913.02 1164
10914.00 1175
10914.99 1143
10915.98 1197
10916.96 1175
10917.95 1156
10918.94 1186
10919.92 1199
10920.91 1178
10921.89 1140
10922.88 1216
10923.87 1276
10924.85 1289
10925.84 1206
10926.83 1238
10927.81 1218
10928.80 1215
10929.79 1214
10930.77 1265
10931.76 1256
10932.75 1322
10933.74 1271
10934.72 1265
10935.71 1281
10936.70 1319
10937.68 1394
10938.67 1383
10939.66 1428
10940.65 1414
10941.63 1442
10942.62 1375
10943.61 1455
10944.59 1419
10945.58 1416
10946.57 1443
10947.56 1437
10948.54 1474
10949.53 1500
10950.52 1566
10951.51 1615
10952.50 1659
10953.48 1671
10954.47 1738
10955.46 1777
10956.45 1828
10957.44 1832
10958.42 1891
10959.41 1948
10960.40 1978
10961.39 1987
10962.38 1962
10963.36 1923
10964.35 1928
10965.34 1899
10966.33 1893
10967.32 1844
10968.31 1847
10969.30 1793
10970.28 1739
10971.27 1752
10972.26 1677
10973.25 1680
10974.24 1647
10975.23 1660
10976.22 1667
10977.21 1617
10978.19 1621
10979.18 1643
10980.17 1655
10981.16 1631
10982.15 1654
10983.14 1651
10984.13 1716
10985.12 1696
10986.11 1678
10987.10 1659
10988.09 1737
10989.08 1720
10990.07 1819
10991.06 1828
10992.04 1828
10993.03 1909
10994.02 1978
10995.01 2064
10996.00 2045
10996.99 2212
10997.98 2350
10998.97 2379
10999.96 2421
11000.95 2544
11001.94 2564
11002.93 2614
11003.92 2544
11004.91 2464
11005.90 2456
11006.89 2362
11007.88 2310
11008.87 2181
11009.87 2071
11010.86 1988
11011.85 1902
11012.84 1801
11013.83 1745
11014.82 1696
11015.81 1613
11016.80 1575
11017.79 1540
11018.78 1457
11019.77 1482
11020.76 1409
11021.75 1384
11022.74 1414
11023.74 1370
11024.73 1367
11025.72 1347
11026.71 1299
11027.70 1269
11028.69 1323
11029.68 1324
11030.67 1281
11031.67 1297
11032.66 1233
11033.65 1179
11034.64 1205
11035.63 1228
11036.62 1211
11037.61 1261
11038.61 1241
11039.60 1168
11040.59 1195
11041.58 1215
11042.57 1190
11043.56 1202
11044.56 1177
11045.55 1203
11046.54 1215
11047.53 1136
11048.53 1109
11049.52 1149
11050.51 1165
11051.50 1147
11052.49 1170
11053.49 1152
11054.48 1110
11055.47 1094
11056.46 1107
11057.46 1140
11058.45 1175
11059.44 1173
11060.43 1152
11061.43 1153
11062.42 1152
11063.41 1169
11064.41 1131
11065.40 1128
11066.39 1163
11067.38 1160
11068.38 1180
11069.37 1141
11070.36 1147
11071.36 1121
11072.35 1160
11073.34 1137
11074.34 1150
11075.33 1147
11076.32 1132
11077.32 1129
11078.31 1130
11079.30 1188
11080.30 1180
11081.29 1193
11082.28 1195
11083.28 1143
11084.27 1119
11085.27 1131
11086.26 1150
11087.25 1156
11088.25 1125
11089.24 1119
11090.24 1130
11091.23 1103
11092.22 1099
11093.22 1095
11094.21 1108
11095.21 1074
11096.20 1049
11097.19 1054
11098.19 1040
11099.18 1043
11100.18 1010
11101.17 1070
11102.17 1072
11103.16 1065
11104.16 1068
11105.15 1066
11106.15 1051
11107.14 1041
11108.13 1043
11109.13 1061
11110.12 1056
11111.12 1021
11112.11 1047
11113.11 1047
11114.10 1054
11115.10 1020
11116.09 1016
11117.09 1027
11118.09 1012
11119.08 1005
11120.08 1029
11121.07 1001
11122.07 1002
11123.06 961
11124.06 992
11125.05 995
11126.05 1016
11127.04 1038
11128.04 999
11129.04 996
11130.03 955
11131.03 973
11132.02 1010
11133.02 996
11134.02 979
11135.01 948
11136.01 955
11137.00 905
11138.00 952
11139.00 946
11139.99 942
11140.99 943
11141.98 958
11142.98 935
11143.98 935
11144.97 975
11145.97 997
11146.97 951
11147.96 925
11148.96 971
11149.96 942
11150.95 918
11151.95 931
11152.95 919
11153.94 936
11154.94 934
11155.94 931
11156.93 888
11157.93 902
11158.93 877
11159.93 906
11160.92 906
11161.92 925
11162.92 921
11163.92 906
11164.91 915
11165.91 865
11166.91 864
11167.90 891
11168.90 903
11169.90 900
11170.90 877
11171.90 877
11172.89 877
11173.89 840
11174.89 883
11175.89 859
11176.88 848
11177.88 867
11178.88 851
11179.88 891
11180.88 898
11181.87 870
11182.87 821
11183.87 839
11184.87 845
11185.87 859
11186.87 860
11187.86 873
11188.86 878
11189.86 889
11190.86 887
11191.86 887
11192.86 865
11193.86 859
11194.85 873
11195.85 886
11196.85 902
11197.85 895
11198.85 871
11199.85 869
11200.85 910
11201.85 864
11202.84 876
11203.84 887
11204.84 877
11205.84 854
11206.84 891
11207.84 902
11208.84 927
11209.84 913
11210.84 886
11211.84 880
11212.84 897
11213.84 923
11214.84 924
11215.84 906
11216.84 912
11217.84 907
11218.84 888
11219.84 925
11220.84 908
11221.84 886
11222.84 902
11223.84 941
11224.84 895
11225.84 947
11226.84 942
11227.84 863
11228.84 931
11229.84 891
11230.84 851
11231.84 900
11232.84 872
11233.84 895
11234.84 903
11235.84 882
11236.84 894
11237.84 968
11238.84 973
11239.84 852
11240.84 873
11241.84 901
11242.84 898
11243.84 941
11244.84 924
11245.85 869
11246.85 910
11247.85 944
11248.85 927
11249.85 934
11250.85 951
11251.85 944
11252.85 958
11253.86 946
11254.86 971
11255.86 951
11256.86 953
11257.86 970
11258.86 945
11259.86 958
11260.87 972
11261.87 993
11262.87 954
11263.87 950
11264.87 956
11265.87 1027
11266.88 1038
11267.88 1039
11268.88 1061
11269.88 1056
11270.88 1057
11271.89 1025
11272.89 1050
11273.89 1057
11274.89 1042
11275.90 1070
11276.90 1058
11277.90 1069
11278.90 1061
11279.90 1053
11280.91 1086
11281.91 1135
11282.91 1103
11283.92 1043
11284.92 1041
11285.92 1013
11286.92 1004
11287.93 965
11288.93 990
11289.93 1004
11290.94 979
11291.94 988
11292.94 947
11293.94 950
11294.95 941
11295.95 939
11296.95 929
11297.96 928
11298.96 954
11299.96 976
11300.97 988
11301.97 923
11302.97 945
11303.98 955
11304.98 966
11305.98 938
11306.99 914
11307.99 912
11309.00 899
11310.00 904
11311.00 918
11312.01 929
11313.01 912
11314.02 939
11315.02 939
11316.02 953
11317.03 951
11318.03 915
11319.04 979
11320.04 956
11321.04 962
11322.05 982
11323.05 987
11324.06 1001
11325.06 987
11326.07 976
11327.07 939
11328.08 952
11329.08 982
11330.09 994
11331.09 937
11332.10 945
11333.10 932
11334.10 932
11335.11 974
11336.11 946
11337.12 988
11338.12 1026
11339.13 996
11340.14 1012
11341.14 990
11342.15 1007
11343.15 995
11344.16 1057
11345.16 1022
11346.17 1051
11347.17 1053
11348.18 1002
11349.18 983
11350.19 973
11351.19 960
11352.20 937
11353.21 948
11354.21 943
11355.22 953
11356.22 971
11357.23 949
11358.24 928
11359.24 906
11360.25 885
11361.25 917
11362.26 897
11363.27 907
11364.27 887
11365.28 905
11366.28 878
11367.29 876
11368.30 889
11369.30 893
11370.31 912
11371.32 878
11372.32 875
11373.33 859
11374.34 869
11375.34 873
11376.35 880
11377.36 885
11378.36 918
11379.37 906
11380.38 877
11381.38 888
11382.39 876
11383.40 886
11384.41 858
11385.41 883
11386.42 854
11387.43 860
11388.43 867
11389.44 841
11390.45 848
11391.46 836
11392.46 837
11393.47 843
11394.48 862
11395.49 884
11396.49 840
11397.50 851
11398.51 846
11399.52 873
11400.53 890
11401.53 846
11402.54 846
11403.55 871
11404.56 882
11405.57 882
11406.57 893
11407.58 898
11408.59 910
11409.60 903
11410.61 913
11411.61 905
11412.62 935
11413.63 964
11414.64 887
11415.65 870
11416.66 914
11417.67 943
11418.67 894
11419.68 911
11420.69 910
11421.70 931
11422.71 915
11423.72 941
11424.73 921
11425.74 905
11426.74 874
11427.75 891
11428.76 895
11429.77 879
11430.78 859
11431.79 919
11432.80 925
11433.81 918
11434.82 934
11435.83 921
11436.84 914
11437.85 920
11438.86 913
11439.87 908
11440.88 949
11441.88 895
11442.89 939
11443.90 974
11444.91 945
11445.92 957
11446.93 918
11447.94 914
11448.95 903
11449.96 982
11450.97 931
11451.98 931
11452.99 944
11454.00 951
11455.01 952
11456.02 948
11457.04 971
11458.05 942
11459.06 945
11460.07 964
11461.08 966
11462.09 968
11463.10 963
11464.11 931
11465.12 987
11466.13 963
11467.14 966
11468.15 978
11469.16 960
11470.17 961
11471.18 982
11472.20 983
11473.21 957
11474.22 953
11475.23 969
11476.24 978
11477.25 1016
11478.26 1029
11479.27 991
11480.28 1006
11481.30 1051
11482.31 1081
11483.32 1049
11484.33 1031
11485.34 1072
11486.35 1095
11487.37 1046
11488.38 1060
11489.39 1073
11490.40 1142
11491.41 1101
11492.42 1144
11493.44 1116
11494.45 1087
11495.46 1124
11496.47 1131
11497.48 1148
11498.50 1119
11499.51 1134
11500.52 1147
11501.53 1169
11502.55 1137
11503.56 1168
11504.57 1187
11505.58 1218
11506.60 1243
11507.61 1250
11508.62 1244
11509.63 1265
11510.65 1290
11511.66 1348
11512.67 1337
11513.68 1331
11514.70 1364
11515.71 1400
11516.72 1400
11517.74 1460
11518.75 1493
11519.76 1505
11520.78 1530
11521.79 1521
11522.80 1545
11523.81 1617
11524.83 1640
11525.84 1657
11526.85 1737
11527.87 1714
11528.88 1731
11529.90 1892
11530.91 1916
11531.92 1997
11532.94 2077
11533.95 2138
11534.96 2222
11535.98 2311
11536.99 2387
11538.01 2511
11539.02 2589
11540.03 2653
11541.05 2723
11542.06 2753
11543.08 2715
11544.09 2683
11545.10 2593
11546.12 2490
11547.13 2391
11548.15 2309
11549.16 2238
11550.18 2124
11551.19 2030
11552.20 1900
11553.22 1803
11554.23 1731
11555.25 1685
11556.26 1675
11557.28 1583
11558.29 1478
11559.31 1440
11560.32 1444
11561.34 1414
11562.35 1380
11563.37 1305
11564.38 1285
11565.40 1296
11566.41 1323
11567.43 1263
11568.44 1282
11569.46 1321
11570.47 1331
11571.49 1262
11572.50 1260
11573.52 1250
11574.53 1270
11575.55 1347
11576.57 1293
11577.58 1250
11578.60 1193
11579.61 1222
11580.63 1259
11581.64 1237
11582.66 1188
11583.68 1218
11584.69 1221
11585.71 1192
11586.72 1222
11587.74 1280
11588.76 1231
11589.77 1189
11590.79 1265
11591.81 1238
11592.82 1261
11593.84 1302
11594.85 1353
11595.87 1390
11596.89 1385
11597.90 1422
11598.92 1463
11599.94 1474
11600.95 1535
11601.97 1494
11602.99 1553
11604.00 1507
11605.02 1487
11606.04 1462
11607.05 1415
11608.07 1418
11609.09 1371
11610.11 1333
11611.12 1351
11612.14 1373
11613.16 1344
11614.17 1318
11615.19 1262
11616.21 1277
11617.23 1265
11618.24 1265
11619.26 1255
11620.28 1244
11621.30 1249
11622.31 1220
11623.33 1191
11624.35 1207
11625.37 1195
11626.38 1189
11627.40 1184
11628.42 1164
11629.44 1166
11630.46 1182
11631.47 1186
11632.49 1167
11633.51 1125
11634.53 1149
11635.55 1148
11636.56 1134
11637.58 1121
11638.60 1134
11639.62 1116
11640.64 1103
11641.66 1097
11642.67 1091
11643.69 1093
11644.71 1043
11645.73 1037
11646.75 1071
11647.77 1006
11648.79 1038
11649.80 1037
11650.82 1020
11651.84 1025
11652.86 996
11653.88 1031
11654.90 1045
11655.92 1012
11656.94 999
11657.96 1025
11658.98 986
11660.00 991
11661.01 954
11662.03 1007
11663.05 1009
11664.07 976
11665.09 985
11666.11 970
11667.13 938
11668.15 979
11669.17 969
11670.19 949
11671.21 951
11672.23 925
11673.25 938
11674.27 928
11675.29 894
11676.31 924
11677.33 942
11678.35 964
11679.37 962
11680.39 898
11681.41 891
11682.43 888
11683.45 963
11684.47 928
11685.49 934
11686.51 924
11687.53 890
11688.55 908
11689.57 889
11690.59 947
11691.61 876
11692.63 904
11693.66 893
11694.68 900
11695.70 861
11696.72 859
11697.74 834
11698.76 876
11699.78 861
11700.80 863
11701.82 879
11702.84 885
11703.86 837
11704.89 823
11705.91 863
11706.93 847
11707.95 830
11708.97 831
11709.99 835
11711.01 838
11712.04 841
11713.06 841
11714.08 837
11715.10 848
11716.12 783
11717.14 816
11718.17 796
11719.19 812
11720.21 770
11721.23 836
11722.25 799
11723.28 781
11724.30 807
11725.32 810
11726.34 758
11727.36 791
11728.39 782
11729.41 804
11730.43 790
11731.45 776
11732.48 777
11733.50 780
11734.52 739
11735.54 759
11736.57 759
11737.59 759
11738.61 766
11739.63 747
11740.66 778
11741.68 768
11742.70 738
11743.72 728
11744.75 784
11745.77 777
11746.79 796
11747.82 784
11748.84 763
11749.86 786
11750.89 750
11751.91 769
11752.93 747
11753.96 729
11754.98 763
11756.00 793
11757.03 762
11758.05 732
11759.07 744
11760.10 732
11761.12 750
11762.14 765
11763.17 787
11764.19 780
11765.22 755
11766.24 770
11767.26 762
11768.29 751
11769.31 765
11770.34 761
11771.36 784
11772.38 785
11773.41 768
11774.43 775
11775.46 785
11776.48 752
11777.51 789
11778.53 774
11779.55 794
11780.58 772
11781.60 761
11782.63 756
11783.65 743
11784.68 775
11785.70 791
11786.73 793
11787.75 790
11788.78 805
11789.80 802
11790.83 774
11791.85 743
11792.88 761
11793.90 757
11794.93 808
11795.95 770
11796.98 784
11798.00 787
11799.03 733
11800.05 741
11801.08 762
11802.10 758
11803.13 772
11804.15 772
11805.18 794
11806.21 775
11807.23 770
11808.26 811
11809.28 756
11810.31 771
11811.33 754
11812.36 773
11813.39 790
11814.41 787
11815.44 775
11816.46 793
11817.49 796
11818.52 783
11819.54 790
11820.57 786
11821.59 744
11822.62 780
11823.65 802
11824.67 819
11825.70 810
11826.73 835
11827.75 838
11828.78 836
11829.81 833
11830.83 846
11831.86 854
11832.89 821
11833.91 882
11834.94 839
11835.97 849
11836.99 865
11838.02 824
11839.05 826
11840.08 844
11841.10 858
11842.13 828
11843.16 834
11844.18 846
11845.21 897
11846.24 858
11847.27 882
11848.29 845
11849.32 853
11850.35 843
11851.38 863
11852.40 911
11853.43 901
11854.46 889
11855.49 870
11856.51 894
11857.54 917
11858.57 952
11859.60 941
11860.63 951
11861.65 900
11862.68 915
11863.71 969
11864.74 941
11865.77 960
11866.80 967
11867.82 979
11868.85 973
11869.88 951
11870.91 965
11871.94 989
11872.97 1002
11873.99 980
11875.02 1003
11876.05 1051
11877.08 996
11878.11 1035
11879.14 1065
11880.17 1029
11881.20 1065
11882.22 1073
11883.25 1046
11884.28 1064
11885.31 1064
11886.34 1072
11887.37 1069
11888.40 1115
11889.43 1122
11890.46 1112
11891.49 1077
11892.52 1088
11893.55 1155
11894.57 1177
11895.60 1198
11896.63 1172
11897.66 1183
11898.69 1235
11899.72 1263
11900.75 1311
11901.78 1293
11902.81 1369
11903.84 1375
11904.87 1362
11905.90 1402
11906.93 1373
11907.96 1404
11908.99 1390
11910.02 1394
11911.05 1431
11912.08 1361
11913.11 1386
11914.14 1336
11915.17 1295
11916.20 1365
11917.23 1400
11918.26 1322
11919.29 1352
11920.33 1332
11921.36 1366
11922.39 1342
11923.42 1353
11924.45 1353
11925.48 1403
11926.51 1438
11927.54 1475
11928.57 1524
11929.60 1532
11930.63 1561
11931.66 1568
11932.70 1678
11933.73 1668
11934.76 1537
11935.79 1573
11936.82 1609
11937.85 1581
11938.88 1522
11939.91 1486
11940.95 1503
11941.98 1434
11943.01 1350
11944.04 1330
11945.07 1308
11946.10 1276
11947.14 1257
11948.17 1214
11949.20 1190
11950.23 1223
11951.26 1170
11952.29 1147
11953.33 1135
11954.36 1111
11955.39 1108
11956.42 1086
11957.46 1073
11958.49 1089
11959.52 1093
11960.55 1105
11961.58 1082
11962.62 1081
11963.65 1117
11964.68 1079
11965.71 1101
11966.75 1119
11967.78 1104
11968.81 1067
11969.84 1051
11970.88 1037
11971.91 1084
11972.94 1060
11973.98 1072
11975.01 1108
11976.04 1084
11977.07 1076
11978.11 1093
11979.14 1121
11980.17 1124
11981.21 1098
11982.24 1133
11983.27 1098
11984.31 1100
11985.34 1121
11986.37 1077
11987.41 1123
11988.44 1090
11989.47 1138
11990.51 1137
11991.54 1096
11992.58 1115
11993.61 1143
11994.64 1141
11995.68 1155
11996.71 1145
11997.74 1164
11998.78 1188
11999.81 1213
12000.85 1229
12001.88 1179
12002.91 1182
12003.95 1194
12004.98 1238
12006.02 1213
12007.05 1208
12008.09 1234
12009.12 1227
12010.15 1240
12011.19 1248
12012.22 1239
12013.26 1265
12014.29 1297
12015.33 1288
12016.36 1278
12017.40 1301
12018.43 1240
12019.47 1279
12020.50 1350
12021.54 1328
12022.57 1327
12023.61 1316
12024.64 1327
12025.68 1385
12026.71 1347
12027.75 1376
12028.78 1339
12029.82 1357
12030.85 1364
12031.89 1347
12032.92 1333
12033.96 1349
12034.99 1363
12036.03 1316
12037.07 1333
12038.10 1345
12039.14 1358
12040.17 1379
12041.21 1476
12042.24 1399
12043.28 1365
12044.32 1376
12045.35 1352
12046.39 1399
12047.42 1424
12048.46 1440
12049.50 1444
12050.53 1445
12051.57 1414
12052.61 1427
12053.64 1444
12054.68 1494
12055.71 1494
12056.75 1525
12057.79 1533
12058.82 1527
12059.86 1528
12060.90 1505
12061.93 1512
12062.97 1455
12064.01 1463
12065.04 1457
12066.08 1444
12067.12 1422
12068.15 1419
12069.19 1395
12070.23 1392
12071.27 1333
12072.30 1350
12073.34 1327
12074.38 1296
12075.41 1296
12076.45 1327
12077.49 1288
12078.53 1267
12079.56 1267
12080.60 1319
12081.64 1230
12082.68 1215
12083.71 1221
12084.75 1202
12085.79 1208
12086.83 1220
12087.86 1253
12088.90 1264
12089.94 1248
12090.98 1296
12092.02 1358
12093.05 1267
12094.09 1284
12095.13 1312
12096.17 1328
12097.21 1295
12098.25 1319
12099.28 1346
12100.32 1327
12101.36 1366
12102.40 1363
12103.44 1357
12104.48 1352
12105.51 1363
12106.55 1365
12107.59 1322
12108.63 1357
12109.67 1315
12110.71 1288
12111.75 1270
12112.79 1225
12113.82 1225
12114.86 1207
12115.90 1159
12116.94 1172
12117.98 1144
12119.02 1119
12120.06 1087
12121.10 1081
12122.14 1063
12123.18 1093
12124.22 1119
12125.25 1061
12126.29 1021
12127.33 1032
12128.37 1007
12129.41 1025
12130.45 1006
12131.49 998
12132.53 986
12133.57 1017
12134.61 1023
12135.65 966
12136.69 979
12137.73 987
12138.77 993
12139.81 984
12140.85 997
12141.89 966
12142.93 996
12143.97 969
12145.01 949
12146.05 940
12147.09 901
12148.13 1001
12149.17 995
12150.21 977
12151.25 913
12152.29 929
12153.34 921
12154.38 921
12155.42 940
12156.46 949
12157.50 932
12158.54 961
12159.58 927
12160.62 924
12161.66 946
12162.70 936
12163.74 917
12164.78 902
12165.83 935
12166.87 885
12167.91 892
12168.95 927
12169.99 905
12171.03 881
12172.07 868
12173.11 927
12174.16 893
12175.20 892
12176.24 918
12177.28 887
12178.32 874
12179.36 892
12180.41 910
12181.45 932
12182.49 899
12183.53 879
12184.57 896
12185.62 879
12186.66 880
12187.70 877
12188.74 873
12189.78 899
12190.83 861
12191.87 881
12192.91 907
12193.95 910
12195.00 876
12196.04 877
12197.08 892
12198.12 888
12199.17 890
12200.21 875
12201.25 887
12202.29 834
12203.34 849
12204.38 844
12205.42 854
12206.46 835
12207.51 861
12208.55 834
12209.59 805
12210.64 856
12211.68 818
12212.72 839
12213.77 836
12214.81 807
12215.85 805
12216.90 828
12217.94 818
12218.98 836
12220.03 811
12221.07 808
12222.11 783
12223.16 768
12224.20 793
12225.24 756
12226.29 793
12227.33 807
12228.37 816
12229.42 807
12230.46 793
12231.51 793
12232.55 788
12233.59 805
12234.64 837
12235.68 825
12236.73 824
12237.77 786
12238.82 781
12239.86 805
12240.90 817
12241.95 772
12242.99 808
12244.04 766
12245.08 800
12246.13 804
12247.17 784
12248.22 770
12249.26 769
12250.31 777
12251.35 768
12252.39 787
12253.44 773
12254.48 746
12255.53 731
12256.57 711
12257.62 754
12258.66 754
12259.71 754
12260.75 742
12261.80 753
12262.85 749
12263.89 731
12264.94 741
12265.98 723
12267.03 717
12268.07 746
12269.12 711
12270.16 731
12271.21 716
12272.25 719
12273.30 711
12274.35 696
12275.39 709
12276.44 738
12277.48 759
12278.53 747
12279.58 742
12280.62 737
12281.67 722
12282.71 697
12283.76 703
12284.81 682
12285.85 733
12286.90 710
12287.95 690
12288.99 680
12290.04 692
12291.08 745
12292.13 680
12293.18 655
12294.22 707
12295.27 719
12296.32 724
12297.36 677
12298.41 689
12299.46 710
12300.50 692
12301.55 703
12302.60 694
12303.65 664
12304.69 683
12305.74 718
12306.79 701
12307.83 691
12308.88 695
12309.93 673
12310.98 690
12312.02 690
12313.07 697
12314.12 655
12315.17 686
12316.21 679
12317.26 725
12318.31 698
12319.36 674
12320.40 669
12321.45 692
12322.50 697
12323.55 694
12324.60 666
12325.64 672
12326.69 695
12327.74 707
12328.79 684
12329.84 669
12330.88 690
12331.93 667
12332.98 693
12334.03 658
12335.08 678
12336.13 666
12337.17 672
12338.22 701
12339.27 689
12340.32 658
12341.37 642
12342.42 640
12343.47 635
12344.51 676
12345.56 666
12346.61 626
12347.66 686
12348.71 680
12349.76 675
12350.81 678
12351.86 661
12352.91 688
12353.95 697
12355.00 694
12356.05 665
12357.10 616
12358.15 652
12359.20 691
12360.25 686
12361.30 690
12362.35 655
12363.40 681
12364.45 675
12365.50 702
12366.55 650
12367.60 698
12368.65 718
12369.70 672
12370.75 684
12371.80 665
12372.85 698
12373.90 699
12374.95 693
12376.00 683
12377.05 656
12378.10 685
12379.15 686
12380.20 695
12381.25 646
12382.30 657
12383.35 706
12384.40 726
12385.45 707
12386.50 653
12387.55 706
12388.60 723
12389.65 681
12390.70 677
12391.75 691
12392.80 689
12393.86 701
12394.91 715
12395.96 652
12397.01 689
12398.06 698
12399.11 707
12400.16 726
12401.21 704
12402.26 718
12403.32 688
12404.37 723
12405.42 739
12406.47 697
12407.52 693
12408.57 735
12409.62 720
12410.68 706
12411.73 713
12412.78 733
12413.83 716
12414.88 708
12415.93 697
12416.99 746
12418.04 724
12419.09 724
12420.14 713
12421.19 696
12422.25 709
12423.30 750
12424.35 746
12425.40 763
12426.45 751
12427.51 735
12428.56 745
12429.61 706
12430.66 774
12431.72 776
12432.77 790
12433.82 780
12434.87 793
12435.93 803
12436.98 808
12438.03 763
12439.08 785
12440.14 813
12441.19 770
12442.24 772
12443.30 771
12444.35 765
12445.40 814
12446.45 818
12447.51 808
12448.56 813
12449.61 815
12450.67 829
12451.72 825
12452.77 827
12453.83 856
12454.88 882
12455.93 887
12456.99 880
12458.04 866
12459.10 864
12460.15 905
12461.20 950
12462.26 949
12463.31 996
12464.36 988
12465.42 1053
12466.47 1054
12467.53 1035
12468.58 1083
12469.63 1139
12470.69 1190
12471.74 1238
12472.80 1262
12473.85 1335
12474.90 1377
12475.96 1386
12477.01 1436
12478.07 1468
12479.12 1465
12480.18 1477
12481.23 1503
12482.29 1500
12483.34 1399
12484.40 1395
12485.45 1368
12486.50 1347
12487.56 1247
12488.61 1258
12489.67 1233
12490.72 1171
12491.78 1174
12492.83 1105
12493.89 1080
12494.94 1079
12496.00 1006
12497.05 1051
12498.11 1011
12499.17 1038
12500.22 962
12501.28 963
12502.33 994
12503.39 956
12504.44 973
12505.50 936
12506.55 942
12507.61 926
12508.67 915
12509.72 928
12510.78 925
12511.83 927
12512.89 904
12513.94 907
12515.00 912
12516.06 941
12517.11 915
12518.17 927
12519.22 931
12520.28 955
12521.34 942
12522.39 964
12523.45 942
12524.51 919
12525.56 932
12526.62 949
12527.68 906
12528.73 912
12529.79 942
12530.85 908
12531.90 904
12532.96 920
12534.02 904
12535.07 890
12536.13 898
12537.19 947
12538.24 935
12539.30 905
12540.36 946
12541.41 931
12542.47 935
12543.53 940
12544.59 943
12545.64 932
12546.70 968
12547.76 980
12548.82 973
12549.87 997
12550.93 987
12551.99 1005
12553.05 1008
12554.10 990
12555.16 1039
12556.22 1047
12557.28 1063
12558.33 1031
12559.39 1029
12560.45 1056
12561.51 995
12562.57 1055
12563.62 1019
12564.68 1009
12565.74 1005
12566.80 1042
12567.86 1026
12568.91 1014
12569.97 1002
12571.03 987
12572.09 977
12573.15 1016
12574.21 1005
12575.26 979
12576.32 1002
12577.38 997
12578.44 1030
12579.50 990
12580.56 953
12581.62 965
12582.68 984
12583.73 981
12584.79 962
12585.85 971
12586.91 971
12587.97 996
12589.03 966
12590.09 984
12591.15 961
12592.21 958
12593.27 954
12594.33 967
12595.38 1013
12596.44 984
12597.50 996
12598.56 972
12599.62 1000
12600.68 990
12601.74 986
12602.80 966
12603.86 992
12604.92 969
12605.98 999
12607.04 1030
12608.10 1023
12609.16 1067
12610.22 1007
12611.28 1014
12612.34 1027
12613.40 993
12614.46 1071
12615.52 1067
12616.58 1069
12617.64 1092
12618.70 1108
12619.76 1071
12620.82 1065
12621.88 1092
12622.94 1128
12624.00 1121
12625.07 1141
12626.13 1147
12627.19 1114
12628.25 1155
12629.31 1162
12630.37 1146
12631.43 1150
12632.49 1152
12633.55 1169
12634.61 1171
12635.67 1139
12636.73 1158
12637.80 1137
12638.86 1134
12639.92 1078
12640.98 1115
12642.04 1099
12643.10 1094
12644.16 1052
12645.23 1063
12646.29 1075
12647.35 1063
12648.41 1043
12649.47 1025
12650.53 1049
12651.59 1049
12652.66 995
12653.72 1034
12654.78 1010
12655.84 1004
12656.90 1015
12657.97 1025
12659.03 1019
12660.09 1047
12661.15 1040
12662.21 1026
12663.28 1039
12664.34 1064
12665.40 1059
12666.46 1005
12667.53 1008
12668.59 1017
12669.65 1052
12670.71 1018
12671.78 1044
12672.84 1025
12673.90 1026
12674.96 1045
12676.03 1064
12677.09 1107
12678.15 1131
12679.22 1088
12680.28 1088
12681.34 1100
12682.40 1063
12683.47 1074
12684.53 1106
12685.59 1161
12686.66 1118
12687.72 1140
12688.78 1123
12689.85 1168
12690.91 1134
12691.97 1143
12693.04 1161
12694.10 1163
12695.16 1154
12696.23 1184
12697.29 1192
12698.35 1201
12699.42 1266
12700.48 1247
12701.55 1294
12702.61 1230
12703.67 1287
12704.74 1296
12705.80 1316
12706.87 1311
12707.93 1337
12708.99 1350
12710.06 1345
12711.12 1328
12712.19 1351
12713.25 1368
12714.32 1321
12715.38 1310
12716.44 1345
12717.51 1356
12718.57 1348
12719.64 1332
12720.70 1361
12721.77 1357
12722.83 1363
12723.90 1380
12724.96 1314
12726.03 1431
12727.09 1396
12728.16 1357
12729.22 1343
12730.29 1368
12731.35 1394
12732.42 1394
12733.48 1391
12734.55 1410
12735.61 1442
12736.68 1412
12737.74 1429
12738.81 1402
12739.87 1377
12740.94 1382
12742.00 1398
12743.07 1396
12744.14 1293
12745.20 1288
12746.27 1302
12747.33 1313
12748.40 1310
12749.46 1232
12750.53 1263
12751.60 1217
12752.66 1202
12753.73 1140
12754.79 1156
12755.86 1181
12756.93 1205
12757.99 1137
12759.06 1097
12760.12 1119
12761.19 1112
12762.26 1132
12763.32 1133
12764.39 1094
12765.46 1072
12766.52 1087
12767.59 1087
12768.66 1058
12769.72 1021
12770.79 1076
12771.86 1085
12772.92 1024
12773.99 1040
12775.06 1048
12776.12 1048
12777.19 989
12778.26 985
12779.33 982
12780.39 1017
12781.46 1011
12782.53 978
12783.59 999
12784.66 954
12785.73 959
12786.80 987
12787.86 942
12788.93 958
12790.00 971
12791.07 936
12792.13 926
12793.20 908
12794.27 942
12795.34 945
12796.40 926
12797.47 941
12798.54 908
12799.61 904
12800.68 906
12801.74 907
12802.81 946
12803.88 906
12804.95 909
12806.02 920
12807.09 901
12808.15 948
12809.22 902
12810.29 876
12811.36 888
12812.43 897
12813.50 904
12814.56 909
12815.63 889
12816.70 888
12817.77 894
12818.84 969
12819.91 940
12820.98 951
12822.04 963
12823.11 918
12824.18 933
12825.25 954
12826.32 967
12827.39 915
12828.46 915
12829.53 952
12830.60 916
12831.67 921
12832.74 878
12833.81 862
12834.87 889
12835.94 923
12837.01 919
12838.08 933
12839.15 896
12840.22 878
12841.29 839
12842.36 821
12843.43 868
12844.50 851
12845.57 880
12846.64 859
12847.71 823
12848.78 808
12849.85 835
12850.92 887
12851.99 879
12853.06 836
12854.13 831
12855.20 835
12856.27 862
12857.34 800
12858.41 784
12859.48 777
12860.55 818
12861.62 819
12862.69 762
12863.77 788
12864.84 785
12865.91 782
12866.98 750
12868.05 765
12869.12 723
12870.19 802
12871.26 768
12872.33 788
12873.40 727
12874.47 748
12875.54 717
12876.62 773
12877.69 750
12878.76 758
12879.83 772
12880.90 732
12881.97 735
12883.04 762
12884.12 770
12885.19 744
12886.26 716
12887.33 736
12888.40 728
12889.47 663
12890.54 699
12891.62 716
12892.69 682
12893.76 678
12894.83 695
12895.90 707
12896.98 694
12898.05 685
12899.12 668
12900.19 694
12901.26 682
12902.34 692
12903.41 651
12904.48 648
12905.55 678
12906.63 698
12907.70 664
12908.77 648
12909.84 659
12910.92 663
12911.99 659
12913.06 661
12914.13 667
12915.21 642
12916.28 651
12917.35 655
12918.42 664
12919.50 638
12920.57 667
12921.64 620
12922.72 629
12923.79 629
12924.86 659
12925.94 646
12927.01 638
12928.08 610
12929.16 610
12930.23 646
12931.30 629
12932.38 652
12933.45 643
12934.52 636
12935.60 593
12936.67 615
12937.74 584
12938.82 599
12939.89 615
12940.97 631
12942.04 606
12943.11 612
12944.19 593
12945.26 587
12946.34 632
12947.41 611
12948.48 636
12949.56 623
12950.63 628
12951.71 594
12952.78 630
12953.85 610
12954.93 611
12956.00 583
12957.08 591
12958.15 583
12959.23 581
12960.30 583
12961.38 599
12962.45 581
12963.53 576
12964.60 604
12965.68 589
12966.75 645
12967.83 597
12968.90 592
12969.98 562
12971.05 560
12972.13 569
12973.20 606
12974.28 570
12975.35 560
12976.43 568
12977.50 579
12978.58 566
12979.65 571
12980.73 587
12981.80 582
12982.88 582
12983.95 549
12985.03 576
12986.11 545
12987.18 573
12988.26 573
12989.33 566
12990.41 617
12991.48 572
12992.56 551
12993.64 578
12994.71 575
12995.79 565
12996.86 576
12997.94 562
12999.02 598
13000.09 592
13001.17 586
13002.25 562
13003.32 561
13004.40 576
13005.48 566
13006.55 575
13007.63 585
13008.71 596
13009.78 592
13010.86 553
13011.94 589
13013.01 602
13014.09 542
13015.17 561
13016.24 565
13017.32 550
13018.40 549
13019.47 585
13020.55 586
13021.63 586
13022.71 626
13023.78 567
13024.86 598
13025.94 607
13027.01 589
13028.09 572
13029.17 609
13030.25 550
13031.32 601
13032.40 596
13033.48 600
13034.56 566
13035.64 619
13036.71 589
13037.79 647
13038.87 602
13039.95 565
13041.02 604
13042.10 603
13043.18 610
13044.26 550
13045.34 594
13046.41 583
13047.49 616
13048.57 583
13049.65 600
13050.73 578
13051.81 597
13052.88 586
13053.96 581
13055.04 574
13056.12 584
13057.20 619
13058.28 575
13059.36 551
13060.44 581
13061.51 591
13062.59 578
13063.67 587
13064.75 578
13065.83 564
13066.91 548
13067.99 550
13069.07 556
13070.15 555
13071.23 581
13072.30 580
13073.38 595
13074.46 560
13075.54 566
13076.62 555
13077.70 565
13078.78 562
13079.86 577
13080.94 600
13082.02 618
13083.10 612
13084.18 565
13085.26 580
13086.34 563
13087.42 578
13088.50 567
13089.58 549
13090.66 583
13091.74 558
13092.82 542
13093.90 577
13094.98 568
13096.06 565
13097.14 576
13098.22 613
13099.30 605
13100.38 601
13101.46 565
13102.54 559
13103.62 550
13104.70 572
13105.78 598
13106.86 576
13107.94 586
13109.03 597
13110.11 603
13111.19 601
13112.27 595
13113.35 596
13114.43 613
13115.51 601
13116.59 624
13117.67 600
13118.75 607
13119.84 612
13120.92 626
13122.00 628
13123.08 619
13124.16 604
13125.24 633
13126.32 629
13127.41 609
13128.49 627
13129.57 634
13130.65 611
13131.73 601
13132.81 628
13133.90 632
13134.98 623
13136.06 624
13137.14 650
13138.22 629
13139.30 633
13140.39 584
13141.47 605
13142.55 599
13143.63 593
13144.72 584
13145.80 617
13146.88 612
13147.96 619
13149.04 621
13150.13 595
13151.21 641
13152.29 639
13153.38 602
13154.46 626
13155.54 661
13156.62 625
13157.71 620
13158.79 636
13159.87 622
13160.95 592
13162.04 601
13163.12 575
13164.20 595
13165.29 631
13166.37 609
13167.45 650
13168.54 632
13169.62 650
13170.70 642
13171.79 624
13172.87 647
13173.95 609
13175.04 660
13176.12 674
13177.20 620
13178.29 591
13179.37 627
13180.45 607
13181.54 600
13182.62 627
13183.71 628
13184.79 630
13185.87 651
13186.96 627
13188.04 657
13189.13 629
13190.21 625
13191.29 612
13192.38 639
13193.46 636
13194.55 649
13195.63 631
13196.72 606
13197.80 627
13198.88 627
13199.97 651
13201.05 638
13202.14 646
13203.22 652
13204.31 610
13205.39 618
13206.48 640
13207.56 702
13208.65 680
13209.73 673
13210.82 664
13211.90 637
13212.99 645
13214.07 637
13215.16 623
13216.24 639
13217.33 654
13218.41 631
13219.50 645
13220.58 670
13221.67 646
13222.75 664
13223.84 684
13224.92 679
13226.01 677
13227.10 671
13228.18 689
13229.27 683
13230.35 656
13231.44 662
13232.52 662
13233.61 716
13234.70 727
13235.78 704
13236.87 691
13237.95 720
13239.04 733
13240.13 730
13241.21 730
13242.30 711
13243.39 724
13244.47 695
13245.56 712
13246.64 697
13247.73 732
13248.82 722
13249.90 729
13250.99 709
13252.08 728
13253.16 739
13254.25 740
13255.34 731
13256.42 766
13257.51 783
13258.60 741
13259.69 758
13260.77 767
13261.86 755
13262.95 760
13264.03 772
13265.12 744
13266.21 789
13267.30 796
13268.38 762
13269.47 747
13270.56 783
13271.64 827
13272.73 797
13273.82 808
13274.91 859
13275.99 804
13277.08 838
13278.17 832
13279.26 826
13280.35 831
13281.43 840
13282.52 813
13283.61 848
13284.70 822
13285.79 867
13286.87 894
13287.96 888
13289.05 887
13290.14 857
13291.23 863
13292.31 903
13293.40 907
13294.49 900
13295.58 895
13296.67 896
13297.76 917
13298.85 891
13299.93 924
13301.02 922
13302.11 974
13303.20 968
13304.29 930
13305.38 949
13306.47 1004
13307.56 1035
13308.64 967
13309.73 1023
13310.82 1003
13311.91 982
13313.00 1029
13314.09 1010
13315.18 1014
13316.27 1007
13317.36 1023
13318.45 1025
13319.54 1001
13320.63 1040
13321.72 1063
13322.81 1046
13323.89 1093
13324.98 1071
13326.07 1079
13327.16 1051
13328.25 1057
13329.34 1080
13330.43 1072
13331.52 1038
13332.61 1090
13333.70 1094
13334.79 1097
13335.88 1116
13336.97 1106
13338.06 1120
13339.15 1138
13340.24 1152
13341.33 1163
13342.42 1132
13343.52 1155
13344.61 1167
13345.70 1127
13346.79 1141
13347.88 1185
13348.97 1146
13350.06 1168
13351.15 1193
13352.24 1183
13353.33 1157
13354.42 1155
13355.51 1183
13356.60 1221
13357.69 1181
13358.79 1211
13359.88 1181
13360.97 1183
13362.06 1214
13363.15 1178
13364.24 1168
13365.33 1237
13366.42 1271
13367.51 1273
13368.61 1243
13369.70 1202
13370.79 1256
13371.88 1252
13372.97 1242
13374.06 1237
13375.16 1260
13376.25 1232
13377.34 1186
13378.43 1162
13379.52 1186
13380.61 1195
13381.71 1149
13382.80 1120
13383.89 1101
13384.98 1126
13386.08 1109
13387.17 1029
13388.26 1035
13389.35 1065
13390.44 1043
13391.54 1064
13392.63 991
13393.72 1029
13394.81 1007
13395.91 1002
13397.00 993
13398.09 1006
13399.18 975
13400.28 1012
13401.37 961
13402.46 996
13403.56 986
13404.65 945
13405.74 927
13406.83 970
13407.93 986
13409.02 921
13410.11 927
13411.21 955
13412.30 991
13413.39 937
13414.49 924
13415.58 944
13416.67 953
13417.77 991
13418.86 939
13419.95 892
13421.05 937
13422.14 975
13423.23 948
13424.33 932
13425.42 950
13426.52 956
13427.61 994
13428.70 1009
13429.80 955
13430.89 956
13431.98 986
13433.08 1019
13434.17 1002
13435.27 986
13436.36 938
13437.46 999
13438.55 1005
13439.64 1055
13440.74 1064
13441.83 1000
13442.93 995
13444.02 994
13445.12 1015
13446.21 1001
13447.31 1001
13448.40 1073
13449.50 1041
13450.59 1027
13451.68 1017
13452.78 1023
13453.87 1051
13454.97 1078
13456.06 1070
13457.16 1032
13458.25 1063
13459.35 1045
13460.44 1081
13461.54 1106
13462.64 1104
13463.73 1140
13464.83 1159
13465.92 1119
13467.02 1107
13468.11 1134
13469.21 1150
13470.30 1140
13471.40 1120
13472.49 1143
13473.59 1181
13474.69 1154
13475.78 1153
13476.88 1166
13477.97 1114
13479.07 1143
13480.17 1184
13481.26 1165
13482.36 1177
13483.45 1144
13484.55 1142
13485.65 1176
13486.74 1158
13487.84 1164
13488.93 1187
13490.03 1180
13491.13 1210
13492.22 1267
13493.32 1226
13494.42 1245
13495.51 1207
13496.61 1266
13497.71 1261
13498.80 1271
13499.90 1325
13501.00 1294
13502.09 1337
13503.19 1331
13504.29 1338
13505.38 1344
13506.48 1366
13507.58 1283
13508.68 1339
13509.77 1327
13510.87 1322
13511.97 1280
13513.07 1287
13514.16 1292
13515.26 1278
13516.36 1231
13517.45 1237
13518.55 1225
13519.65 1229
13520.75 1205
13521.85 1204
13522.94 1168
13524.04 1103
13525.14 1150
13526.24 1144
13527.33 1141
13528.43 1119
13529.53 1141
13530.63 1085
13531.73 1082
13532.82 1097
13533.92 1123
13535.02 1060
13536.12 1051
13537.22 1044
13538.32 1035
13539.41 1064
13540.51 1025
13541.61 1065
13542.71 1050
13543.81 1030
13544.91 954
13546.00 997
13547.10 1027
13548.20 962
13549.30 935
13550.40 941
13551.50 936
13552.60 918
13553.70 902
13554.80 920
13555.89 918
13556.99 904
13558.09 879
13559.19 893
13560.29 911
13561.39 894
13562.49 917
13563.59 904
13564.69 870
13565.79 882
13566.89 858
13567.99 862
13569.09 862
13570.19 895
13571.29 880
13572.39 899
13573.49 888
13574.59 919
13575.69 905
13576.79 894
13577.88 891
13578.98 932
13580.08 882
13581.19 880
13582.29 901
13583.39 870
13584.49 881
13585.59 883
13586.69 886
13587.79 877
13588.89 902
13589.99 898
13591.09 904
13592.19 881
13593.29 909
13594.39 842
13595.49 883
13596.59 929
13597.69 895
13598.79 867
13599.89 874
13600.99 866
13602.09 902
13603.20 869
13604.30 861
13605.40 867
13606.50 878
13607.60 902
13608.70 912
13609.80 924
13610.90 880
13612.01 892
13613.11 888
13614.21 849
13615.31 859
13616.41 855
13617.51 886
13618.61 901
13619.72 908
13620.82 861
13621.92 911
13623.02 867
13624.12 900
13625.22 883
13626.33 906
13627.43 914
13628.53 926
13629.63 891
13630.73 901
13631.84 916
13632.94 910
13634.04 925
13635.14 873
13636.25 887
13637.35 906
13638.45 904
13639.55 905
13640.65 956
13641.76 904
13642.86 878
13643.96 895
13645.07 906
13646.17 863
13647.27 874
13648.37 895
13649.48 892
13650.58 858
13651.68 894
13652.79 928
13653.89 891
13654.99 906
13656.09 891
13657.20 876
13658.30 877
13659.40 850
13660.51 860
13661.61 879
13662.71 896
13663.82 893
13664.92 889
13666.02 901
13667.13 889
13668.23 908
13669.34 879
13670.44 873
13671.54 873
13672.65 823
13673.75 866
13674.85 854
13675.96 872
13677.06 876
13678.17 881
13679.27 890
13680.37 886
13681.48 921
13682.58 871
13683.69 879
13684.79 887
13685.89 895
13687.00 894
13688.10 926
13689.21 890
13690.31 942
13691.42 936
13692.52 930
13693.63 881
13694.73 942
13695.84 912
13696.94 933
13698.05 911
13699.15 935
13700.25 988
13701.36 937
13702.46 985
13703.57 940
13704.67 956
13705.78 938
13706.89 965
13707.99 942
13709.10 992
13710.20 984
13711.31 990
13712.41 999
13713.52 967
13714.62 965
13715.73 1014
13716.83 1036
13717.94 1044
13719.04 1039
13720.15 1042
13721.26 1027
13722.36 1053
13723.47 1044
13724.57 993
13725.68 1028
13726.79 1082
13727.89 1140
13729.00 1092
13730.10 1089
13731.21 1115
13732.32 1113
13733.42 1086
13734.53 1090
13735.63 1141
13736.74 1176
13737.85 1128
13738.95 1150
13740.06 1186
13741.17 1165
13742.27 1155
13743.38 1186
13744.49 1217
13745.59 1233
13746.70 1267
13747.81 1257
13748.91 1300
13750.02 1281
13751.13 1295
13752.23 1311
13753.34 1352
13754.45 1409
13755.56 1393
13756.66 1395
13757.77 1443
13758.88 1483
13759.98 1471
13761.09 1512
13762.20 1533
13763.31 1572
13764.41 1573
13765.52 1552
13766.63 1587
13767.74 1628
13768.84 1639
13769.95 1616
13771.06 1625
13772.17 1613
13773.28 1631
13774.38 1577
13775.49 1595
13776.60 1597
13777.71 1528
13778.82 1547
13779.92 1542
13781.03 1517
13782.14 1448
13783.25 1474
13784.36 1432
13785.46 1411
13786.57 1383
13787.68 1319
13788.79 1325
13789.90 1336
13791.01 1265
13792.12 1286
13793.22 1257
13794.33 1204
13795.44 1167
13796.55 1209
13797.66 1145
13798.77 1131
13799.88 1109
13800.99 1109
13802.10 1078
13803.20 1116
13804.31 1068
13805.42 1032
13806.53 1013
13807.64 1031
13808.75 1068
13809.86 1043
13810.97 1051
13812.08 1019
13813.19 996
13814.30 960
13815.41 1001
13816.52 994
13817.63 1009
13818.74 996
13819.84 985
13820.95 954
13822.06 949
13823.17 935
13824.28 957
13825.39 932
13826.50 954
13827.61 982
13828.72 943
13829.83 993
13830.94 946
13832.05 932
13833.16 926
13834.28 936
13835.39 909
13836.50 936
13837.61 953
13838.72 991
13839.83 936
13840.94 936
13842.05 955
13843.16 971
13844.27 974
13845.38 947
13846.49 956
13847.60 947
13848.71 962
13849.82 952
13850.93 960
13852.05 948
13853.16 974
13854.27 1000
13855.38 981
13856.49 965
13857.60 979
13858.71 987
13859.82 958
13860.94 949
13862.05 1004
13863.16 1012
13864.27 1021
13865.38 978
13866.49 1003
13867.60 1004
13868.72 1000
13869.83 1007
13870.94 1011
13872.05 1036
13873.16 1000
13874.27 988
13875.39 975
13876.50 1023
13877.61 958
13878.72 1014
13879.83 1075
13880.95 1029
13882.06 1024
13883.17 1079
13884.28 1102
13885.40 1071
13886.51 1106
13887.62 1126
13888.73 1115
13889.85 1099
13890.96 1073
13892.07 1128
13893.18 1132
13894.30 1129
13895.41 1122
13896.52 1197
13897.63 1142
13898.75 1165
13899.86 1126
13900.97 1132
13902.09 1122
13903.20 1150
13904.31 1159
13905.43 1103
13906.54 1094
13907.65 1070
13908.77 1095
13909.88 1035
13910.99 1047
13912.11 1048
13913.22 976
13914.33 944
13915.45 996
13916.56 977
13917.67 982
13918.79 993
13919.90 969
13921.01 968
13922.13 931
13923.24 917
13924.36 946
13925.47 921
13926.58 956
13927.70 937
13928.81 869
13929.93 893
13931.04 916
13932.15 869
13933.27 909
13934.38 927
13935.50 887
13936.61 864
13937.73 909
13938.84 890
13939.95 875
13941.07 860
13942.18 894
13943.30 872
13944.41 880
13945.53 860
13946.64 854
13947.76 813
13948.87 851
13949.99 844
13951.10 832
13952.22 829
13953.33 838
13954.45 859
13955.56 845
13956.68 811
13957.79 824
13958.91 818
13960.02 816
13961.14 842
13962.25 846
13963.37 832
13964.49 833
13965.60 834
13966.72 811
13967.83 836
13968.95 820
13970.06 843
13971.18 848
13972.30 819
13973.41 803
13974.53 869
13975.64 831
13976.76 831
13977.88 809
13978.99 837
13980.11 833
13981.22 846
13982.34 824
13983.46 854
13984.57 848
13985.69 833
13986.80 826
13987.92 823
13989.04 828
13990.15 816
13991.27 814
13992.39 819
13993.50 799
13994.62 840
13995.74 839
13996.85 853
13997.97 826
13999.09 861
14000.21 842
14001.32 822
14002.44 823
14003.56 844
14004.67 862
14005.79 843
14006.91 835
14008.02 840
14009.14 852
14010.26 844
14011.38 856
14012.49 866
14013.61 829
14014.73 836
14015.85 849
14016.96 827
14018.08 873
14019.20 844
14020.32 812
14021.44 824
14022.55 836
14023.67 846
14024.79 820
14025.91 859
14027.02 840
14028.14 855
14029.26 834
14030.38 851
14031.50 837
14032.62 839
14033.73 827
14034.85 827
14035.97 863
14037.09 843
14038.21 870
14039.33 850
14040.44 838
14041.56 886
14042.68 891
14043.80 856
14044.92 852
14046.04 884
14047.16 881
14048.27 851
14049.39 883
14050.51 888
14051.63 877
14052.75 849
14053.87 849
14054.99 927
14056.11 879
14057.23 926
14058.35 917
14059.47 870
14060.59 924
14061.70 923
14062.82 890
14063.94 943
14065.06 935
14066.18 932
14067.30 923
14068.42 947
14069.54 969
14070.66 968
14071.78 971
14072.90 963
14074.02 1005
14075.14 980
14076.26 1002
14077.38 999
14078.50 978
14079.62 1019
14080.74 1022
14081.86 998
14082.98 1003
14084.10 1044
14085.22 998
14086.34 1005
14087.46 1032
14088.58 1054
14089.70 1032
14090.82 1037
14091.94 1088
14093.07 1054
14094.19 994
14095.31 1082
14096.43 1045
14097.55 1075
14098.67 1060
14099.79 1089
14100.91 1112
14102.03 1124
14103.15 1073
14104.27 1060
14105.39 1061
14106.52 1066
14107.64 1042
14108.76 1039
14109.88 1022
14111.00 1040
14112.12 1063
14113.24 1019
14114.37 994
14115.49 1016
14116.61 990
14117.73 984
14118.85 1009
14119.97 999
14121.10 949
14122.22 938
14123.34 935
14124.46 921
14125.58 929
14126.70 893
14127.83 881
14128.95 901
14130.07 912
14131.19 857
14132.32 838
14133.44 881
14134.56 863
14135.68 853
14136.80 836
14137.93 809
14139.05 821
14140.17 786
14141.29 828
14142.42 813
14143.54 816
14144.66 768
14145.78 789
14146.91 807
14148.03 792
14149.15 773
14150.28 744
14151.40 755
14152.52 789
14153.65 755
14154.77 743
14155.89 766
14157.01 743
14158.14 781
14159.26 808
14160.38 793
14161.51 774
14162.63 757
14163.75 760
14164.88 773
14166.00 745
14167.12 770
14168.25 752
14169.37 802
14170.50 773
14171.62 760
14172.74 744
14173.87 762
14174.99 735
14176.12 739
14177.24 733
14178.36 717
14179.49 759
14180.61 730
14181.74 733
14182.86 732
14183.98 734
14185.11 722
14186.23 720
14187.36 699
14188.48 735
14189.61 712
14190.73 719
14191.85 713
14192.98 701
14194.10 744
14195.23 705
14196.35 704
14197.48 722
14198.60 717
14199.73 692
14200.85 684
14201.98 697
14203.10 720
14204.23 720
14205.35 708
14206.48 682
14207.60 688
14208.73 655
14209.85 721
14210.98 657
14212.10 702
14213.23 676
14214.36 650
14215.48 656
14216.61 645
14217.73 689
14218.86 672
14219.98 665
14221.11 658
14222.23 682
14223.36 683
14224.49 686
14225.61 661
14226.74 675
14227.86 663
14228.99 638
14230.12 670
14231.24 703
14232.37 675
14233.49 653
14234.62 650
14235.75 647
14236.87 636
14238.00 651
14239.13 635
14240.25 646
14241.38 667
14242.51 658
14243.63 670
14244.76 664
14245.89 617
14247.01 641
14248.14 624
14249.27 631
14250.39 629
14251.52 632
14252.65 641
14253.77 633
14254.90 634
14256.03 666
14257.15 656
14258.28 651
14259.41 619
14260.54 666
14261.66 654
14262.79 635
14263.92 651
14265.05 630
14266.17 612
14267.30 602
14268.43 615
14269.56 619
14270.68 605
14271.81 596
14272.94 638
14274.07 589
14275.20 615
14276.32 597
14277.45 605
14278.58 580
14279.71 569
14280.83 640
14281.96 657
14283.09 567
14284.22 556
14285.35 599
14286.48 587
14287.60 571
14288.73 562
14289.86 568
14290.99 560
14292.12 558
14293.25 574
14294.38 545
14295.50 545
14296.63 541
14297.76 581
14298.89 571
14300.02 548
14301.15 526
14302.28 557
14303.41 547
14304.53 553
14305.66 570
14306.79 573
14307.92 563
14309.05 582
14310.18 528
14311.31 565
14312.44 528
14313.57 567
14314.70 549
14315.83 542
14316.96 512
14318.09 563
14319.22 557
14320.35 561
14321.48 557
14322.60 530
14323.73 539
14324.86 535
14325.99 536
14327.12 530
14328.25 518
14329.38 552
14330.51 522
14331.64 523
14332.77 538
14333.90 515
14335.03 507
14336.17 533
14337.30 539
14338.43 507
14339.56 537
14340.69 540
14341.82 532
14342.95 543
14344.08 543
14345.21 524
14346.34 526
14347.47 527
14348.60 518
14349.73 535
14350.86 515
14351.99 534
14353.12 539
14354.26 546
14355.39 559
14356.52 503
14357.65 556
14358.78 557
14359.91 512
14361.04 510
14362.17 518
14363.30 502
14364.44 533
14365.57 507
14366.70 539
14367.83 531
14368.96 516
14370.09 533
14371.23 513
14372.36 523
14373.49 531
14374.62 518
14375.75 509
14376.88 554
14378.02 502
14379.15 529
14380.28 531
14381.41 565
14382.54 592
14383.68 557
14384.81 512
14385.94 556
14387.07 581
14388.21 554
14389.34 513
14390.47 543
14391.60 557
14392.73 528
14393.87 550
14395.00 549
14396.13 569
14397.27 518
14398.40 516
14399.53 545
14400.66 551
14401.80 561
14402.93 560
14404.06 568
14405.19 539
14406.33 548
14407.46 524
14408.59 556
14409.73 580
14410.86 557
14411.99 573
14413.13 568
14414.26 579
14415.39 585
14416.53 591
14417.66 572
14418.79 613
14419.93 615
14421.06 604
14422.19 599
14423.33 600
14424.46 592
14425.60 639
14426.73 620
14427.86 623
14429.00 613
14430.13 633
14431.27 628
14432.40 620
14433.53 648
14434.67 615
14435.80 629
14436.94 621
14438.07 616
14439.21 621
14440.34 626
14441.47 630
14442.61 663
14443.74 643
14444.88 644
14446.01 673
14447.15 661
14448.28 660
14449.42 661
14450.55 668
14451.69 669
14452.82 669
14453.96 692
14455.09 703
14456.23 694
14457.36 662
14458.50 657
14459.63 696
14460.77 704
14461.90 681
14463.04 698
14464.17 710
14465.31 699
14466.44 697
14467.58 715
14468.71 702
14469.85 721
14470.98 761
14472.12 710
14473.26 707
14474.39 699
14475.53 730
14476.66 751
14477.80 703
14478.93 732
14480.07 703
14481.21 693
14482.34 694
14483.48 703
14484.61 701
14485.75 713
14486.89 708
14488.02 692
14489.16 683
14490.30 681
14491.43 704
14492.57 707
14493.70 690
14494.84 694
14495.98 669
14497.11 723
14498.25 707
14499.39 661
14500.52 704
14501.66 679
14502.80 675
14503.93 689
14505.07 719
14506.21 682
14507.35 657
14508.48 683
14509.62 702
14510.76 675
14511.89 701
14513.03 658
14514.17 676
14515.31 642
14516.44 662
14517.58 647
14518.72 666
14519.86 661
14520.99 645
14522.13 621
14523.27 615
14524.41 608
14525.54 624
14526.68 627
14527.82 571
14528.96 614
14530.09 606
14531.23 602
14532.37 572
14533.51 603
14534.65 608
14535.78 592
14536.92 596
14538.06 555
14539.20 598
14540.34 589
14541.48 612
14542.61 599
14543.75 581
14544.89 586
14546.03 587
14547.17 574
14548.31 588
14549.45 574
14550.58 561
14551.72 550
14552.86 561
14554.00 568
14555.14 561
14556.28 583
14557.42 554
14558.56 575
14559.70 614
14560.83 583
14561.97 559
14563.11 551
14564.25 572
14565.39 579
14566.53 584
14567.67 566
14568.81 543
14569.95 582
14571.09 562
14572.23 531
14573.37 576
14574.51 586
14575.65 586
14576.79 592
14577.93 589
14579.07 561
14580.21 611
14581.35 597
14582.49 600
14583.63 610
14584.77 588
14585.91 592
14587.05 593
14588.19 604
14589.33 582
14590.47 571
14591.61 565
14592.75 610
14593.89 617
14595.03 613
14596.17 642
14597.31 629
14598.45 633
14599.59 622
14600.73 638
14601.87 616
14603.01 616
14604.15 625
14605.29 670
14606.43 642
14607.58 638
14608.72 626
14609.86 637
14611.00 642
14612.14 625
14613.28 589
14614.42 603
14615.56 619
14616.70 649
14617.85 684
14618.99 671
14620.13 642
14621.27 662
14622.41 631
14623.55 662
14624.69 677
14625.84 714
14626.98 712
14628.12 679
14629.26 723
14630.40 724
14631.54 708
14632.69 689
14633.83 695
14634.97 730
14636.11 741
14637.25 724
14638.40 685
14639.54 662
14640.68 675
14641.82 686
14642.97 729
14644.11 703
14645.25 712
14646.39 692
14647.54 682
14648.68 667
14649.82 628
14650.96 627
14652.11 647
14653.25 615
14654.39 626
14655.53 581
14656.68 551
14657.82 600
14658.96 627
14660.11 585
14661.25 568
14662.39 572
14663.53 590
14664.68 581
14665.82 585
14666.96 567
14668.11 560
14669.25 507
14670.39 537
14671.54 532
14672.68 505
14673.82 535
14674.97 515
14676.11 499
14677.26 498
14678.40 522
14679.54 516
14680.69 496
14681.83 519
14682.97 504
14684.12 490
14685.26 513
14686.41 488
14687.55 457
14688.69 475
14689.84 490
14690.98 473
14692.13 452
14693.27 468
14694.42 467
14695.56 449
14696.70 448
14697.85 458
14698.99 485
14700.14 450
14701.28 440
14702.43 469
14703.57 481
14704.72 444
14705.86 438
14707.01 459
14708.15 446
14709.30 450
14710.44 453
14711.58 456
14712.73 466
14713.87 446
14715.02 432
14716.17 439
14717.31 406
14718.46 466
14719.60 458
14720.75 450
14721.89 400
14723.04 433
14724.18 464
14725.33 457
14726.47 413
14727.62 451
14728.76 427
14729.91 420
14731.06 430
14732.20 421
14733.35 433
14734.49 442
14735.64 456
14736.79 427
14737.93 425
14739.08 444
14740.22 446
14741.37 447
14742.52 430
14743.66 396
14744.81 424
14745.95 449
14747.10 462
14748.25 436
14749.39 416
14750.54 440
14751.69 419
14752.83 413
14753.98 438
14755.13 427
14756.27 439
14757.42 415
14758.57 431
14759.71 432
14760.86 384
14762.01 443
14763.15 426
14764.30 412
14765.45 393
14766.60 403
14767.74 401
14768.89 427
14770.04 399
14771.18 387
14772.33 410
14773.48 359
14774.63 380
14775.77 401
14776.92 432
14778.07 393
14779.22 404
14780.36 382
14781.51 375
14782.66 421
14783.81 407
14784.96 415
14786.10 407
14787.25 396
14788.40 393
14789.55 386
14790.70 371
14791.84 396
14792.99 376
14794.14 392
14795.29 372
14796.44 388
14797.58 363
14798.73 356
14799.88 380
14801.03 377
14802.18 411
14803.33 406
14804.48 391
14805.62 395
14806.77 360
14807.92 341
14809.07 397
14810.22 382
14811.37 389
14812.52 371
14813.67 379
14814.81 380
14815.96 360
14817.11 379
14818.26 367
14819.41 362
14820.56 349
14821.71 380
14822.86 376
14824.01 378
14825.16 362
14826.31 357
14827.46 362
14828.61 370
14829.76 353
14830.91 361
14832.06 327
14833.20 332
14834.35 373
14835.50 378
14836.65 397
14837.80 362
14838.95 344
14840.10 344
14841.25 366
14842.40 348
14843.55 333
14844.70 358
14845.85 323
14847.00 320
14848.15 340
14849.31 311
14850.46 340
14851.61 337
14852.76 349
14853.91 332
14855.06 357
14856.21 348
14857.36 329
14858.51 378
14859.66 347
14860.81 352
14861.96 344
14863.11 363
14864.26 336
14865.41 330
14866.57 349
14867.72 309
14868.87 340
14870.02 344
14871.17 332
14872.32 339
14873.47 317
14874.62 331
14875.77 340
14876.93 332
14878.08 332
14879.23 323
14880.38 313
14881.53 349
14882.68 349
14883.84 307
14884.99 337
14886.14 341
14887.29 344
14888.44 314
14889.59 311
14890.75 310
14891.90 372
14893.05 339
14894.20 311
14895.35 313
14896.51 323
14897.66 321
14898.81 317
14899.96 318
14901.12 346
14902.27 338
14903.42 356
14904.57 329
14905.73 312
14906.88 336
14908.03 329
14909.18 313
14910.34 341
14911.49 340
14912.64 328
14913.79 350
14914.95 335
14916.10 320
14917.25 333
14918.41 334
14919.56 343
14920.71 341
14921.87 361
14923.02 313
14924.17 337
14925.33 319
14926.48 321
14927.63 344
14928.79 311
14929.94 318
14931.09 339
14932.25 330
14933.40 310
14934.55 339
14935.71 332
14936.86 308
14938.01 332
14939.17 320
14940.32 315
14941.48 294
14942.63 289
14943.78 322
14944.94 345
14946.09 320
14947.25 313
14948.40 318
14949.55 295
14950.71 301
14951.86 316
14953.02 307
14954.17 318
14955.33 310
14956.48 310
14957.63 310
14958.79 323
14959.94 319
14961.10 304
14962.25 347
14963.41 342
14964.56 327
14965.72 314
14966.87 326
14968.03 326
14969.18 309
14970.34 330
14971.49 306
14972.65 337
14973.80 346
14974.96 335
14976.11 368
14977.27 333
14978.42 342
14979.58 331
14980.73 363
14981.89 322
14983.05 312
14984.20 302
14985.36 314
14986.51 304
14987.67 294
14988.82 322
14989.98 305
14991.13 314
14992.29 320
14993.45 321
14994.60 318
14995.76 315
14996.91 310
14998.07 328
14999.23 300
15000.38 315
15001.54 308
15002.70 310
15003.85 332
15005.01 296
15006.16 300
15007.32 277
15008.48 313
15009.63 315
15010.79 314
15011.95 302
15013.10 300
15014.26 302
15015.42 318
15016.57 297
15017.73 309
15018.89 327
15020.04 303
15021.20 283
15022.36 288
15023.52 296
15024.67 279
15025.83 293
15026.99 318
15028.14 294
15029.30 293
15030.46 288
15031.62 308
15032.77 297
15033.93 293
15035.09 304
15036.25 311
15037.40 337
15038.56 311
15039.72 285
15040.88 299
15042.03 293
15043.19 305
15044.35 310
15045.51 291
15046.67 308
15047.82 322
15048.98 325
15050.14 317
15051.30 291
15052.46 288
15053.61 302
15054.77 313
15055.93 301
15057.09 295
15058.25 284
15059.41 275
15060.56 317
15061.72 308
15062.88 291
15064.04 302
15065.20 306
15066.36 305
15067.52 312
15068.68 290
15069.83 314
15070.99 302
15072.15 311
15073.31 279
15074.47 285
15075.63 292
15076.79 292
15077.95 300
15079.11 298
15080.27 310
15081.43 328
15082.58 305
15083.74 310
15084.90 333
15086.06 315
15087.22 325
15088.38 327
15089.54 318
15090.70 301
15091.86 315
15093.02 314
15094.18 293
15095.34 315
15096.50 318
15097.66 311
15098.82 299
15099.98 314
15101.14 287
15102.30 298
15103.46 295
15104.62 313
15105.78 326
15106.94 320
15108.10 312
15109.26 308
15110.42 315
15111.58 294
15112.74 340
15113.90 338
15115.06 297
15116.22 318
15117.39 327
15118.55 301
15119.71 333
15120.87 322
15122.03 318
15123.19 315
15124.35 310
15125.51 325
15126.67 306
15127.83 339
15128.99 313
15130.16 323
15131.32 338
15132.48 314
15133.64 301
15134.80 316
15135.96 309
15137.12 341
15138.28 332
15139.45 301
15140.61 361
15141.77 348
15142.93 362
15144.09 340
15145.25 333
15146.42 338
15147.58 328
15148.74 366
15149.90 330
15151.06 335
15152.23 355
15153.39 298
15154.55 317
15155.71 292
15156.87 340
15158.04 340
15159.20 360
15160.36 342
15161.52 341
15162.69 345
15163.85 343
15165.01 337
15166.17 323
15167.34 315
15168.50 337
15169.66 320
15170.82 337
15171.99 340
15173.15 359
15174.31 358
15175.48 386
15176.64 358
15177.80 353
15178.96 375
15180.13 353
15181.29 366
15182.45 364
15183.62 353
15184.78 353
15185.94 368
15187.11 362
15188.27 340
15189.43 342
15190.60 357
15191.76 349
15192.92 345
15194.09 368
15195.25 371
15196.42 362
15197.58 374
15198.74 372
15199.91 387
15201.07 391
15202.23 390
15203.40 400
15204.56 383
15205.73 384
15206.89 371
15208.05 374
15209.22 391
15210.38 385
15211.55 399
15212.71 394
15213.88 378
15215.04 393
15216.21 388
15217.37 405
15218.53 402
15219.70 388
15220.86 418
15222.03 400
15223.19 421
15224.36 426
15225.52 395
15226.69 410
15227.85 410
15229.02 407
15230.18 395
15231.35 400
15232.51 419
15233.68 429
15234.84 393
15236.01 385
15237.17 426
15238.34 435
15239.50 432
15240.67 389
15241.83 426
15243.00 398
15244.17 417
15245.33 414
15246.50 421
15247.66 423
15248.83 416
15249.99 397
15251.16 410
15252.33 419
15253.49 410
15254.66 414
15255.82 411
15256.99 429
15258.16 430
15259.32 439
15260.49 418
15261.65 406
15262.82 415
15263.99 421
15265.15 398
15266.32 385
15267.49 401
15268.65 381
15269.82 399
15270.98 395
15272.15 383
15273.32 391
15274.48 399
15275.65 398
15276.82 397
15277.99 383
15279.15 394
15280.32 420
15281.49 419
15282.65 373
15283.82 379
15284.99 400
15286.15 362
15287.32 375
15288.49 352
15289.66 369
15290.82 363
15291.99 402
15293.16 372
15294.33 399
15295.49 388
15296.66 375
15297.83 361
15299.00 360
15300.16 380
15301.33 386
15302.50 387
15303.67 387
15304.83 355
15306.00 375
15307.17 399
15308.34 383
15309.51 350
15310.67 388
15311.84 349
15313.01 388
15314.18 371
15315.35 379
15316.52 372
15317.68 348
15318.85 393
15320.02 360
15321.19 404
15322.36 370
15323.53 387
15324.69 367
15325.86 335
15327.03 375
15328.20 379
15329.37 396
15330.54 378
15331.71 401
15332.88 389
15334.05 367
15335.21 359
15336.38 372
15337.55 366
15338.72 387
15339.89 380
15341.06 393
15342.23 392
15343.40 370
15344.57 367
15345.74 394
15346.91 376
15348.08 403
15349.25 389
15350.42 371
15351.58 353
15352.75 336
15353.92 386
15355.09 378
15356.26 364
15357.43 385
15358.60 369
15359.77 404
15360.94 400
15362.11 390
15363.28 395
15364.45 402
15365.62 381
15366.79 375
15367.96 346
15369.13 395
15370.31 400
15371.48 394
15372.65 368
15373.82 389
15374.99 395
15376.16 381
15377.33 369
15378.50 373
15379.67 374
15380.84 394
15382.01 388
15383.18 390
15384.35 371
15385.52 400
15386.69 398
15387.87 365
15389.04 362
15390.21 357
15391.38 420
15392.55 359
15393.72 373
15394.89 382
15396.06 378
15397.24 391
15398.41 365
15399.58 369
15400.75 376
15401.92 406
15403.09 372
15404.26 358
15405.44 332
15406.61 361
15407.78 347
15408.95 330
15410.12 353
15411.30 369
15412.47 341
15413.64 355
15414.81 371
15415.98 344
15417.16 342
15418.33 344
15419.50 363
15420.67 384
15421.84 371
15423.02 360
15424.19 365
15425.36 357
15426.53 336
15427.71 347
15428.88 363
15430.05 326
15431.22 327
15432.40 312
15433.57 344
15434.74 357
15435.92 358
15437.09 360
15438.26 342
15439.43 332
15440.61 321
15441.78 340
15442.95 327
15444.13 357
15445.30 360
15446.47 365
15447.65 320
15448.82 327
15449.99 305
15451.17 325
15452.34 334
15453.51 322
15454.69 353
15455.86 352
15457.03 341
15458.21 339
15459.38 333
15460.56 307
15461.73 354
15462.90 359
15464.08 350
15465.25 336
15466.43 332
15467.60 345
15468.77 343
15469.95 349
15471.12 350
15472.30 345
15473.47 324
15474.64 324
15475.82 325
15476.99 340
15478.17 335
15479.34 348
15480.52 337
15481.69 349
15482.87 335
15484.04 336
15485.22 350
15486.39 334
15487.56 338
15488.74 330
15489.91 352
15491.09 336
15492.26 334
15493.44 340
15494.61 325
15495.79 340
15496.96 382
15498.14 359
15499.32 340
15500.49 337
15501.67 361
15502.84 351
15504.02 323
15505.19 316
15506.37 311
15507.54 325
15508.72 359
15509.89 358
15511.07 338
15512.25 338
15513.42 315
15514.60 348
15515.77 330
15516.95 360
15518.13 338
15519.30 354
15520.48 342
15521.65 321
15522.83 333
15524.01 383
15525.18 357
15526.36 365
15527.53 346
15528.71 359
15529.89 369
15531.06 368
15532.24 371
15533.42 372
15534.59 383
15535.77 378
15536.95 375
15538.12 361
15539.30 336
15540.48 360
15541.65 392
15542.83 382
15544.01 363
15545.18 399
15546.36 378
15547.54 374
15548.72 363
15549.89 397
15551.07 382
15552.25 382
15553.42 373
15554.60 361
15555.78 368
15556.96 376
15558.13 412
15559.31 407
15560.49 432
15561.67 394
15562.84 413
15564.02 417
15565.20 411
15566.38 362
15567.56 383
15568.73 378
15569.91 388
15571.09 403
15572.27 392
15573.45 376
15574.62 391
15575.80 420
15576.98 420
15578.16 455
15579.34 391
15580.52 414
15581.69 401
15582.87 405
15584.05 416
15585.23 410
15586.41 417
15587.59 442
15588.76 421
15589.94 444
15591.12 443
15592.30 454
15593.48 436
15594.66 436
15595.84 437
15597.02 473
15598.20 460
15599.37 445
15600.55 467
15601.73 430
15602.91 448
15604.09 435
15605.27 438
15606.45 447
15607.63 482
15608.81 469
15609.99 468
15611.17 458
15612.35 485
15613.53 495
15614.71 495
15615.89 486
15617.07 501
15618.25 484
15619.43 488
15620.60 528
15621.78 512
15622.96 520
15624.14 529
15625.32 542
15626.50 522
15627.68 515
15628.87 498
15630.05 538
15631.23 546
15632.41 548
15633.59 542
15634.77 543
15635.95 589
15637.13 572
15638.31 547
15639.49 562
15640.67 574
15641.85 564
15643.03 596
15644.21 572
15645.39 607
15646.57 586
15647.75 596
15648.93 591
15650.12 583
15651.30 563
15652.48 568
15653.66 592
15654.84 563
15656.02 558
15657.20 558
15658.38 581
15659.56 586
15660.75 581
15661.93 553
15663.11 568
15664.29 577
15665.47 602
15666.65 586
15667.84 586
15669.02 565
15670.20 567
15671.38 573
15672.56 571
15673.74 568
15674.93 557
15676.11 559
15677.29 558
15678.47 572
15679.65 534
15680.84 561
15682.02 561
15683.20 528
15684.38 573
15685.56 558
15686.75 518
15687.93 544
15689.11 565
15690.29 517
15691.48 532
15692.66 533
15693.84 552
15695.02 538
15696.21 552
15697.39 509
15698.57 524
15699.76 526
15700.94 544
15702.12 555
15703.30 552
15704.49 580
15705.67 534
15706.85 520
15708.04 509
15709.22 573
15710.40 549
15711.59 508
15712.77 518
15713.95 546
15715.14 572
15716.32 533
15717.50 559
15718.69 532
15719.87 530
15721.05 585
15722.24 544
15723.42 547
15724.61 542
15725.79 561
15726.97 580
15728.16 549
15729.34 594
15730.53 566
15731.71 564
15732.89 587
15734.08 545
15735.26 547
15736.45 603
15737.63 577
15738.81 613
15740.00 603
15741.18 577
15742.37 589
15743.55 585
15744.74 588
15745.92 602
15747.11 654
15748.29 624
15749.48 573
15750.66 579
15751.84 606
15753.03 583
15754.21 601
15755.40 612
15756.58 637
15757.77 633
15758.95 600
15760.14 623
15761.32 630
15762.51 637
15763.70 633
15764.88 669
15766.07 656
15767.25 652
15768.44 629
15769.62 638
15770.81 630
15771.99 646
15773.18 585
15774.36 627
15775.55 643
15776.74 614
15777.92 620
15779.11 611
15780.29 568
15781.48 583
15782.67 625
15783.85 608
15785.04 613
15786.22 612
15787.41 602
15788.60 578
15789.78 555
15790.97 591
15792.15 578
15793.34 589
15794.53 580
15795.71 538
15796.90 558
15798.09 561
15799.27 546
15800.46 536
15801.65 562
15802.83 575
15804.02 545
15805.21 525
15806.39 538
15807.58 501
15808.77 522
15809.95 544
15811.14 559
15812.33 528
15813.52 551
15814.70 509
15815.89 507
15817.08 519
15818.26 536
15819.45 512
15820.64 497
15821.83 495
15823.01 523
15824.20 490
15825.39 495
15826.58 491
15827.76 492
15828.95 487
15830.14 495
15831.33 516
15832.52 518
15833.70 482
15834.89 494
15836.08 512
15837.27 503
15838.46 483
15839.64 490
15840.83 471
15842.02 477
15843.21 501
15844.40 484
15845.58 497
15846.77 489
15847.96 511
15849.15 477
15850.34 492
15851.53 489
15852.72 482
15853.90 478
15855.09 468
15856.28 464
15857.47 480
15858.66 463
15859.85 452
15861.04 478
15862.23 473
15863.41 463
15864.60 493
15865.79 508
15866.98 479
15868.17 496
15869.36 497
15870.55 453
15871.74 448
15872.93 526
15874.12 507
15875.31 485
15876.50 498
15877.69 500
15878.88 473
15880.06 492
15881.25 473
15882.44 500
15883.63 499
15884.82 463
15886.01 475
15887.20 506
15888.39 507
15889.58 486
15890.77 519
15891.96 539
15893.15 512
15894.34 512
15895.53 537
15896.72 534
15897.91 495
15899.10 497
15900.30 499
15901.49 484
15902.68 530
15903.87 507
15905.06 528
15906.25 546
15907.44 531
15908.63 573
15909.82 534
15911.01 525
15912.20 521
15913.39 513
15914.58 527
15915.77 544
15916.96 550
15918.16 536
15919.35 524
15920.54 533
15921.73 541
15922.92 555
15924.11 547
15925.30 510
15926.49 546
15927.69 505
15928.88 514
15930.07 544
15931.26 528
15932.45 489
15933.64 497
15934.84 519
15936.03 502
15937.22 498
15938.41 490
15939.60 525
15940.79 490
15941.99 471
15943.18 486
15944.37 467
15945.56 477
15946.75 487
15947.95 457
15949.14 435
15950.33 455
15951.52 431
15952.72 448
15953.91 437
15955.10 424
15956.29 420
15957.49 444
15958.68 418
15959.87 433
15961.06 416
15962.26 428
15963.45 436
15964.64 427
15965.83 396
15967.03 373
15968.22 388
15969.41 411
15970.61 396
15971.80 403
15972.99 382
15974.19 398
15975.38 366
15976.57 359
15977.76 367
15978.96 376
15980.15 372
15981.34 381
15982.54 341
15983.73 343
15984.93 356
15986.12 340
15987.31 347
15988.51 350
15989.70 343
15990.89 342
15992.09 363
15993.28 333
15994.48 347
15995.67 364
15996.86 357
15998.06 353
15999.25 344
16000.45 344
16001.64 356
16002.83 337
16004.03 341
16005.22 358
16006.42 330
16007.61 349
16008.81 334
16010.00 329
16011.19 334
16012.39 340
16013.58 337
16014.78 335
16015.97 337
16017.17 339
16018.36 324
16019.56 313
16020.75 346
16021.95 340
16023.14 343
16024.34 326
16025.53 330
16026.73 339
16027.92 331
16029.12 308
16030.31 325
16031.51 309
16032.70 339
16033.90 319
16035.09 313
16036.29 300
16037.48 312
16038.68 346
16039.88 318
16041.07 315
16042.27 332
16043.46 332
16044.66 324
16045.85 321
16047.05 295
16048.25 327
16049.44 311
16050.64 306
16051.83 332
16053.03 334
16054.23 321
16055.42 295
16056.62 307
16057.82 314
16059.01 325
16060.21 304
16061.40 294
16062.60 303
16063.80 304
16064.99 298
16066.19 314
16067.39 317
16068.58 316
16069.78 309
16070.98 306
16072.17 300
16073.37 308
16074.57 292
16075.76 292
16076.96 317
16078.16 285
16079.36 282
16080.55 308
16081.75 298
16082.95 278
16084.14 301
16085.34 277
16086.54 308
16087.74 301
16088.93 305
16090.13 296
16091.33 292
16092.53 309
16093.72 267
16094.92 301
16096.12 285
16097.32 301
16098.51 295
16099.71 301
16100.91 282
16102.11 301
16103.31 300
16104.50 277
16105.70 277
16106.90 309
16108.10 276
16109.30 282
16110.49 279
16111.69 302
16112.89 288
16114.09 273
16115.29 304
16116.49 264
16117.68 279
16118.88 271
16120.08 298
16121.28 270
16122.48 264
16123.68 288
16124.88 285
16126.08 276
16127.27 280
16128.47 244
16129.67 288
16130.87 276
16132.07 240
16133.27 289
16134.47 247
16135.67 283
16136.87 237
16138.07 284
16139.27 318
16140.46 276
16141.66 261
16142.86 282
16144.06 269
16145.26 270
16146.46 269
16147.66 263
16148.86 251
16150.06 259
16151.26 292
16152.46 275
16153.66 238
16154.86 246
16156.06 267
16157.26 271
16158.46 272
16159.66 264
16160.86 283
16162.06 257
16163.26 266
16164.46 244
16165.66 249
16166.86 268
16168.06 267
16169.26 258
16170.46 258
16171.66 261
16172.86 257
16174.06 277
16175.26 250
16176.47 265
16177.67 255
16178.87 294
16180.07 256
16181.27 249
16182.47 280
16183.67 252
16184.87 269
16186.07 264
16187.27 290
16188.47 277
16189.68 288
16190.88 272
16192.08 286
16193.28 284
16194.48 281
16195.68 268
16196.88 302
16198.08 283
16199.29 285
16200.49 262
16201.69 266
16202.89 285
16204.09 285
16205.29 292
16206.50 277
16207.70 298
16208.90 285
16210.10 266
16211.30 252
16212.51 325
16213.71 286
16214.91 275
16216.11 276
16217.31 302
16218.52 300
16219.72 311
16220.92 279
16222.12 291
16223.33 290
16224.53 296
16225.73 305
16226.93 261
16228.14 286
16229.34 264
16230.54 294
16231.74 269
16232.95 311
16234.15 298
16235.35 283
16236.56 276
16237.76 277
16238.96 277
16240.16 304
16241.37 289
16242.57 298
16243.77 269
16244.98 275
16246.18 309
16247.38 291
16248.59 286
16249.79 277
16250.99 292
16252.20 305
16253.40 302
16254.60 316
16255.81 316
16257.01 314
16258.22 306
16259.42 294
16260.62 305
16261.83 302
16263.03 299
16264.23 322
16265.44 269
16266.64 313
16267.85 321
16269.05 336
16270.25 300
16271.46 311
16272.66 320
16273.87 306
16275.07 301
16276.28 322
16277.48 322
16278.69 302
16279.89 304
16281.09 292
16282.30 326
16283.50 290
16284.71 328
16285.91 318
16287.12 325
16288.32 280
16289.53 311
16290.73 303
16291.94 308
16293.14 308
16294.35 320
16295.55 307
16296.76 328
16297.96 315
16299.17 281
16300.37 316
16301.58 333
16302.78 323
16303.99 281
16305.19 318
16306.40 282
16307.61 341
16308.81 324
16310.02 317
16311.22 302
16312.43 323
16313.63 317
16314.84 296
16316.05 297
16317.25 287
16318.46 314
16319.66 309
16320.87 307
16322.08 277
16323.28 310
16324.49 310
16325.69 326
16326.90 297
16328.11 286
16329.31 266
16330.52 276
16331.73 303
16332.93 277
16334.14 290
16335.35 280
16336.55 283
16337.76 283
16338.97 312
16340.17 307
16341.38 281
16342.59 281
16343.79 244
16345.00 252
16346.21 231
16347.41 282
16348.62 294
16349.83 285
16351.03 278
16352.24 276
16353.45 291
16354.66 281
16355.86 276
16357.07 283
16358.28 280
16359.49 288
16360.69 294
16361.90 264
16363.11 272
16364.32 287
16365.52 275
16366.73 277
16367.94 257
16369.15 285
16370.35 262
16371.56 272
16372.77 268
16373.98 268
16375.19 268
16376.39 231
16377.60 253
16378.81 279
16380.02 263
16381.23 258
16382.44 258
16383.64 256
16384.85 274
16386.06 250
16387.27 236
16388.48 250
16389.69 252
16390.90 265
16392.10 280
16393.31 264
16394.52 263
16395.73 269
16396.94 269
16398.15 284
16399.36 263
16400.57 256
16401.77 273
16402.98 266
16404.19 243
16405.40 244
16406.61 242
16407.82 255
16409.03 249
16410.24 251
16411.45 285
16412.66 273
16413.87 275
16415.08 264
16416.29 252
16417.50 238
16418.71 240
16419.92 245
16421.12 288
16422.33 254
16423.54 271
16424.75 273
16425.96 275
16427.17 271
16428.38 255
16429.59 269
16430.80 245
16432.01 252
16433.22 272
16434.43 260
16435.64 264
16436.86 234
16438.07 271
16439.28 272
16440.49 255
16441.70 277
16442.91 275
16444.12 264
16445.33 261
16446.54 256
16447.75 268
16448.96 256
16450.17 253
16451.38 254
16452.59 300
16453.80 249
16455.02 260
16456.23 258
16457.44 265
16458.65 234
16459.86 254
16461.07 263
16462.28 248
16463.49 249
16464.70 248
16465.92 266
16467.13 254
16468.34 257
16469.55 269
16470.76 271
16471.97 254
16473.19 246
16474.40 249
16475.61 235
16476.82 249
16478.03 260
16479.24 224
16480.46 252
16481.67 239
16482.88 262
16484.09 264
16485.30 246
16486.52 243
16487.73 263
16488.94 248
16490.15 241
16491.37 229
16492.58 235
16493.79 266
16495.00 238
16496.21 244
16497.43 264
16498.64 246
16499.85 250
16501.07 242
16502.28 231
16503.49 245
16504.70 260
16505.92 255
16507.13 246
16508.34 241
16509.56 253
16510.77 243
16511.98 270
16513.19 254
16514.41 247
16515.62 246
16516.83 264
16518.05 242
16519.26 249
16520.47 254
16521.69 227
16522.90 238
16524.11 271
16525.33 250
16526.54 228
16527.76 243
16528.97 249
16530.18 266
16531.40 242
16532.61 243
16533.82 258
16535.04 271
16536.25 268
16537.47 275
16538.68 261
16539.89 244
16541.11 271
16542.32 250
16543.54 254
16544.75 276
16545.97 270
16547.18 261
16548.39 269
16549.61 273
16550.82 268
16552.04 264
16553.25 244
16554.47 244
16555.68 253
16556.90 268
16558.11 248
16559.33 268
16560.54 264
16561.76 269
16562.97 269
16564.19 271
16565.40 259
16566.62 268
16567.83 248
16569.05 259
16570.26 264
16571.48 260
16572.69 266
16573.91 278
16575.12 260
16576.34 272
16577.55 289
16578.77 297
16579.98 270
16581.20 276
16582.42 266
16583.63 239
16584.85 283
16586.06 258
16587.28 265
16588.49 253
16589.71 283
16590.93 264
16592.14 276
16593.36 272
16594.57 256
16595.79 245
16597.01 245
16598.22 244
16599.44 266
16600.66 283
16601.87 241
16603.09 234
16604.30 252
16605.52 257
16606.74 262
16607.95 249
16609.17 261
16610.39 271
16611.60 273
16612.82 254
16614.04 251
16615.25 248
16616.47 246
16617.69 242
16618.91 257
16620.12 266
16621.34 251
16622.56 234
16623.77 234
16624.99 277
16626.21 262
16627.43 240
16628.64 252
16629.86 276
16631.08 250
16632.30 237
16633.51 238
16634.73 220
16635.95 258
16637.17 252
16638.38 223
16639.60 238
16640.82 244
16642.04 240
16643.26 231
16644.47 238
16645.69 245
16646.91 239
16648.13 257
16649.35 247
16650.56 237
16651.78 262
16653.00 253
16654.22 239
16655.44 234
16656.65 225
16657.87 249
16659.09 231
16660.31 224
16661.53 236
16662.75 223
16663.97 231
16665.18 270
16666.40 229
16667.62 241
16668.84 248
16670.06 248
16671.28 233
16672.50 239
16673.72 234
16674.94 244
16676.15 237
16677.37 249
16678.59 232
16679.81 222
16681.03 250
16682.25 247
16683.47 248
16684.69 215
16685.91 232
16687.13 249
16688.35 229
16689.57 222
16690.79 223
16692.01 241
16693.23 241
16694.45 234
16695.67 247
16696.89 238
16698.11 233
16699.33 237
16700.55 233
16701.77 220
16702.99 222
16704.21 247
16705.43 235
16706.65 223
16707.87 223
16709.09 224
16710.31 234
16711.53 247
16712.75 252
16713.97 225
16715.19 260
16716.41 249
16717.63 218
16718.85 224
16720.07 234
16721.29 231
16722.51 221
16723.73 244
16724.95 246
16726.18 223
16727.40 231
16728.62 235
16729.84 228
16731.06 224
16732.28 218
16733.50 252
16734.72 258
16735.94 230
16737.17 205
16738.39 227
16739.61 239
16740.83 245
16742.05 236
16743.27 204
16744.49 219
16745.72 232
16746.94 234
16748.16 235
16749.38 225
16750.60 219
16751.83 238
16753.05 229
16754.27 227
16755.49 211
16756.71 234
16757.94 238
16759.16 229
16760.38 229
16761.60 219
16762.82 215
16764.05 224
16765.27 223
16766.49 221
16767.71 243
16768.94 203
16770.16 217
16771.38 241
16772.60 239
16773.83 237
16775.05 260
16776.27 235
16777.49 216
16778.72 228
16779.94 234
16781.16 219
16782.39 202
16783.61 223
16784.83 206
16786.06 226
16787.28 223
16788.50 233
16789.73 235
16790.95 226
16792.17 218
16793.40 249
16794.62 244
16795.84 218
16797.07 212
16798.29 214
16799.51 234
16800.74 222
16801.96 232
16803.18 220
16804.41 259
16805.63 241
16806.86 244
16808.08 229
16809.30 247
16810.53 230
16811.75 223
16812.98 233
16814.20 230
16815.42 207
16816.65 243
16817.87 266
16819.10 244
16820.32 261
16821.54 246
16822.77 264
16823.99 258
16825.22 276
16826.44 259
16827.67 268
16828.89 253
16830.12 263
16831.34 269
16832.57 253
16833.79 243
16835.02 233
16836.24 238
16837.47 244
16838.69 248
16839.92 262
16841.14 255
16842.37 246
16843.59 247
16844.82 235
16846.04 292
16847.27 259
16848.49 255
16849.72 279
16850.94 266
16852.17 264
16853.39 260
16854.62 290
16855.85 241
16857.07 286
16858.30 273
16859.52 276
16860.75 261
16861.97 254
16863.20 288
16864.43 287
16865.65 279
16866.88 263
16868.10 268
16869.33 281
16870.56 289
16871.78 296
16873.01 300
16874.24 302
16875.46 296
16876.69 275
16877.92 312
16879.14 292
16880.37 290
16881.59 296
16882.82 302
16884.05 309
16885.27 344
16886.50 307
16887.73 323
16888.96 316
16890.18 329
16891.41 322
16892.64 317
16893.86 336
16895.09 328
16896.32 330
16897.54 318
16898.77 338
16900.00 329
16901.23 342
16902.45 299
16903.68 301
16904.91 307
16906.14 313
16907.36 271
16908.59 295
16909.82 305
16911.05 276
16912.27 289
16913.50 300
16914.73 297
16915.96 281
16917.19 309
16918.41 291
16919.64 299
16920.87 282
16922.10 289
16923.33 271
16924.55 277
16925.78 281
16927.01 291
16928.24 271
16929.47 277
16930.69 298
16931.92 299
16933.15 260
16934.38 254
16935.61 283
16936.84 286
16938.07 305
16939.29 288
16940.52 256
16941.75 267
16942.98 277
16944.21 267
16945.44 274
16946.67 256
16947.90 260
16949.13 258
16950.35 274
16951.58 288
16952.81 279
16954.04 289
16955.27 269
16956.50 284
16957.73 273
16958.96 285
16960.19 248
16961.42 265
16962.65 274
16963.88 270
16965.11 266
16966.34 262
16967.57 246
16968.80 240
16970.03 251
16971.26 265
16972.49 260
16973.72 260
16974.95 263
16976.18 250
16977.41 272
16978.64 248
16979.87 270
16981.10 240
16982.33 251
16983.56 257
16984.79 261
16986.02 265
16987.25 249
16988.48 257
16989.71 265
16990.94 248
16992.17 250
16993.40 263
16994.63 265
16995.86 254
16997.09 237
16998.32 239
16999.55 247
17000.79 254
17002.02 253
17003.25 237
17004.48 223
17005.71 247
17006.94 250
17008.17 255
17009.40 261
17010.63 237
17011.87 244
17013.10 232
17014.33 221
17015.56 240
17016.79 259
17018.02 233
17019.25 261
17020.49 231
17021.72 250
17022.95 248
17024.18 229
17025.41 266
17026.64 237
17027.88 241
17029.11 231
17030.34 260
17031.57 240
17032.80 246
17034.04 222
17035.27 232
17036.50 250
17037.73 245
17038.97 241
17040.20 238
17041.43 241
17042.66 234
17043.90 226
17045.13 236
17046.36 244
17047.59 256
17048.83 251
17050.06 253
17051.29 234
17052.52 247
17053.76 230
17054.99 220
17056.22 252
17057.46 236
17058.69 242
17059.92 228
17061.15 220
17062.39 205
17063.62 214
17064.85 243
17066.09 231
17067.32 224
17068.55 217
17069.79 243
17071.02 234
17072.25 229
17073.49 217
17074.72 237
17075.96 227
17077.19 212
17078.42 223
17079.66 223
17080.89 219
17082.12 228
17083.36 233
17084.59 237
17085.83 202
17087.06 230
17088.29 226
17089.53 213
17090.76 209
17092.00 211
17093.23 221
17094.46 225
17095.70 216
17096.93 212
17098.17 203
17099.40 221
17100.64 196
17101.87 211
17103.11 188
17104.34 191
17105.58 194
17106.81 215
17108.05 209
17109.28 214
17110.51 226
17111.75 207
17112.98 201
17114.22 208
17115.45 188
17116.69 199
17117.93 204
17119.16 219
17120.40 220
17121.63 204
17122.87 224
17124.10 191
17125.34 195
17126.57 202
17127.81 215
17129.04 185
17130.28 187
17131.51 218
17132.75 225
17133.99 208
17135.22 196
17136.46 214
17137.69 208
17138.93 209
17140.17 204
17141.40 190
17142.64 199
17143.87 209
17145.11 206
17146.35 237
17147.58 189
17148.82 202
17150.05 208
17151.29 214
17152.53 205
17153.76 219
17155.00 206
17156.24 205
17157.47 222
17158.71 214
17159.95 210
17161.18 190
17162.42 194
17163.66 194
17164.89 208
17166.13 187
17167.37 211
17168.60 201
17169.84 219
17171.08 214
17172.32 203
17173.55 199
17174.79 208
17176.03 200
17177.26 199
17178.50 200
17179.74 217
17180.98 208
17182.21 184
17183.45 193
17184.69 190
17185.93 204
17187.16 184
17188.40 212
17189.64 182
17190.88 184
17192.12 208
17193.35 203
17194.59 213
17195.83 187
17197.07 211
17198.31 187
17199.54 169
17200.78 182
17202.02 217
17203.26 207
17204.50 207
17205.73 198
17206.97 178
17208.21 183
17209.45 195
17210.69 184
17211.93 195
17213.17 184
17214.40 186
17215.64 187
17216.88 179
17218.12 196
17219.36 187
17220.60 186
17221.84 181
17223.08 190
17224.31 193
17225.55 196
17226.79 171
17228.03 184
17229.27 203
17230.51 207
17231.75 195
17232.99 216
17234.23 203
17235.47 194
17236.71 175
17237.95 184
17239.19 187
17240.43 172
17241.66 163
17242.90 177
17244.14 194
17245.38 159
17246.62 183
17247.86 196
17249.10 187
17250.34 181
17251.58 171
17252.82 166
17254.06 165
17255.30 215
17256.54 194
17257.78 176
17259.02 172
17260.26 201
17261.50 197
17262.74 188
17263.99 185
17265.23 178
17266.47 179
17267.71 163
17268.95 177
17270.19 166
17271.43 177
17272.67 189
17273.91 169
17275.15 190
17276.39 178
17277.63 165
17278.87 178
17280.11 169
17281.36 176
17282.60 194
17283.84 181
17285.08 177
17286.32 178
17287.56 173
17288.80 169
17290.04 184
17291.29 186
17292.53 185
17293.77 177
17295.01 171
17296.25 170
17297.49 176
17298.73 190
17299.98 188
17301.22 172
17302.46 169
17303.70 205
17304.94 173
17306.19 194
17307.43 173
17308.67 154
17309.91 198
17311.15 199
17312.40 173
17313.64 174
17314.88 158
17316.12 158
17317.37 172
17318.61 175
17319.85 176
17321.09 181
17322.33 173
17323.58 179
17324.82 166
17326.06 173
17327.31 167
17328.55 200
17329.79 197
17331.03 164
17332.28 187
17333.52 170
17334.76 176
17336.01 175
17337.25 189
17338.49 190
17339.73 180
17340.98 173
17342.22 157
17343.46 161
17344.71 167
17345.95 151
17347.19 155
17348.44 163
17349.68 173
17350.92 162
17352.17 159
17353.41 156
17354.66 149
17355.90 179
17357.14 185
17358.39 168
17359.63 177
17360.87 169
17362.12 152
17363.36 171
17364.61 157
17365.85 166
17367.09 173
17368.34 151
17369.58 182
17370.83 157
17372.07 172
17373.32 195
17374.56 200
17375.80 171
17377.05 184
17378.29 169
17379.54 197
17380.78 177
17382.03 174
17383.27 165
17384.52 168
17385.76 170
17387.01 190
17388.25 170
17389.50 189
17390.74 182
17391.99 168
17393.23 156
17394.48 172
17395.72 183
17396.97 164
17398.21 150
17399.46 177
17400.70 182
17401.95 171
17403.19 176
17404.44 178
17405.68 156
17406.93 153
17408.18 165
17409.42 159
17410.67 148
17411.91 172
17413.16 180
17414.40 168
17415.65 174
17416.90 186
17418.14 178
17419.39 165
17420.63 190
17421.88 187
17423.13 180
17424.37 185
17425.62 175
17426.86 164
17428.11 171
17429.36 175
17430.60 180
17431.85 184
17433.10 181
17434.34 165
17435.59 173
17436.84 169
17438.08 174
17439.33 189
17440.58 172
17441.82 186
17443.07 172
17444.32 173
17445.56 166
17446.81 163
17448.06 187
17449.30 189
17450.55 187
17451.80 177
17453.05 161
17454.29 192
17455.54 177
17456.79 170
17458.04 166
17459.28 174
17460.53 176
17461.78 150
17463.03 167
17464.27 177
17465.52 188
17466.77 180
17468.02 184
17469.26 191
17470.51 188
17471.76 189
17473.01 189
17474.25 215
17475.50 214
17476.75 190
17478.00 195
17479.25 187
17480.50 177
17481.74 194
17482.99 207
17484.24 202
17485.49 196
17486.74 197
17487.99 192
17489.23 192
17490.48 172
17491.73 201
17492.98 166
17494.23 204
17495.48 192
17496.73 173
17497.97 174
17499.22 173
17500.47 192
17501.72 193
17502.97 192
17504.22 172
17505.47 220
17506.72 188
17507.97 209
17509.22 200
17510.46 187
17511.71 199
17512.96 200
17514.21 194
17515.46 183
17516.71 193
17517.96 206
17519.21 206
17520.46 197
17521.71 186
17522.96 218
17524.21 182
17525.46 201
17526.71 201
17527.96 208
17529.21 202
17530.46 202
17531.71 206
17532.96 206
17534.21 182
17535.46 191
17536.71 213
17537.96 203
17539.21 217
17540.46 208
17541.71 200
17542.96 210
17544.21 208
17545.46 214
17546.71 201
17547.96 226
17549.21 207
17550.46 210
17551.71 197
17552.97 196
17554.22 198
17555.47 213
17556.72 195
17557.97 201
17559.22 233
17560.47 197
17561.72 206
17562.97 191
17564.22 199
17565.48 207
17566.73 216
17567.98 208
17569.23 213
17570.48 182
17571.73 184
17572.98 185
17574.24 175
17575.49 182
17576.74 207
17577.99 183
17579.24 195
17580.49 196
17581.75 201
17583.00 213
17584.25 196
17585.50 195
17586.75 208
17588.00 190
17589.26 201
17590.51 174
17591.76 223
17593.01 218
17594.27 199
17595.52 213
17596.77 211
17598.02 185
17599.27 218
17600.53 218
17601.78 221
17603.03 209
17604.28 193
17605.54 184
17606.79 191
17608.04 202
17609.30 202
17610.55 202
17611.80 196
17613.05 201
17614.31 201
17615.56 176
17616.81 187
17618.07 200
17619.32 199
17620.57 192
17621.83 220
17623.08 202
17624.33 213
17625.59 206
17626.84 211
17628.09 196
17629.35 211
17630.60 200
17631.85 199
17633.11 215
17634.36 212
17635.61 192
17636.87 168
17638.12 196
17639.38 210
17640.63 189
17641.88 195
17643.14 197
17644.39 216
17645.65 192
17646.90 208
17648.15 209
17649.41 200
17650.66 182
17651.92 198
17653.17 196
17654.42 217
17655.68 198
17656.93 197
17658.19 207
17659.44 194
17660.70 196
17661.95 156
17663.21 187
17664.46 193
17665.72 201
17666.97 211
17668.23 209
17669.48 186
17670.74 199
17671.99 209
17673.25 198
17674.50 187
17675.76 193
17677.01 189
17678.27 194
17679.52 208
17680.78 177
17682.03 186
17683.29 192
17684.54 210
17685.80 193
17687.05 182
17688.31 191
17689.57 190
17690.82 165
17692.08 192
17693.33 194
17694.59 211
17695.84 180
17697.10 160
17698.36 183
17699.61 181
17700.87 187
17702.12 202
17703.38 188
17704.64 175
17705.89 185
17707.15 174
17708.40 174
17709.66 193
17710.92 184
17712.17 182
17713.43 182
17714.69 153
17715.94 157
17717.20 176
17718.46 183
17719.71 191
17720.97 194
17722.23 181
17723.48 177
17724.74 203
17726.00 180
17727.25 179
17728.51 186
17729.77 178
17731.03 189
17732.28 185
17733.54 195
17734.80 186
17736.05 189
17737.31 175
17738.57 179
17739.83 178
17741.08 194
17742.34 178
17743.60 198
17744.86 174
17746.11 179
17747.37 186
17748.63 171
17749.89 186
17751.15 178
17752.40 189
17753.66 174
17754.92 180
17756.18 204
17757.43 183
17758.69 168
17759.95 175
17761.21 179
17762.47 191
17763.73 183
17764.98 184
17766.24 169
17767.50 175
17768.76 178
17770.02 194
17771.28 192
17772.53 170
17773.79 165
17775.05 202
17776.31 185
17777.57 206
17778.83 182
17780.09 193
17781.35 179
17782.60 176
17783.86 195
17785.12 196
17786.38 182
17787.64 171
17788.90 172
17790.16 180
17791.42 191
17792.68 183
17793.94 180
17795.20 160
17796.46 189
17797.72 162
17798.97 155
17800.23 173
17801.49 174
17802.75 179
17804.01 188
17805.27 163
17806.53 154
17807.79 163
17809.05 160
17810.31 171
17811.57 153
17812.83 183
17814.09 171
17815.35 172
17816.61 167
17817.87 181
17819.13 173
17820.39 174
17821.65 172
17822.91 178
17824.17 175
17825.43 170
17826.69 192
17827.96 182
17829.22 180
17830.48 153
17831.74 166
17833.00 147
17834.26 165
17835.52 181
17836.78 161
17838.04 144
17839.30 146
17840.56 175
17841.82 178
17843.09 179
17844.35 167
17845.61 165
17846.87 154
17848.13 133
17849.39 146
17850.65 172
17851.91 161
17853.18 179
17854.44 160
17855.70 154
17856.96 173
17858.22 151
17859.48 173
17860.74 174
17862.01 160
17863.27 168
17864.53 156
17865.79 154
17867.05 163
17868.32 169
17869.58 185
17870.84 148
17872.10 160
17873.36 169
17874.63 171
17875.89 161
17877.15 163
17878.41 165
17879.68 151
17880.94 159
17882.20 197
17883.46 189
17884.73 179
17885.99 178
17887.25 168
17888.51 172
17889.78 141
17891.04 178
17892.30 142
17893.56 151
17894.83 143
17896.09 140
17897.35 165
17898.62 158
17899.88 162
17901.14 159
17902.41 146
17903.67 145
17904.93 160
17906.20 143
17907.46 162
17908.72 137
17909.99 148
17911.25 154
17912.51 172
17913.78 176
17915.04 177
17916.30 144
17917.57 163
17918.83 156
17920.09 145
17921.36 150
17922.62 148
17923.89 162
17925.15 171
17926.41 165
17927.68 156
17928.94 140
17930.21 173
17931.47 154
17932.73 166
17934.00 153
17935.26 151
17936.53 161
17937.79 152
17939.06 169
17940.32 151
17941.59 129
17942.85 157
17944.11 148
17945.38 160
17946.64 135
17947.91 151
17949.17 178
17950.44 139
17951.70 147
17952.97 153
17954.23 153
17955.50 148
17956.76 166
17958.03 175
17959.29 176
17960.56 165
17961.82 155
17963.09 136
17964.35 173
17965.62 143
17966.89 140
17968.15 155
17969.42 161
17970.68 155
17971.95 161
17973.21 151
17974.48 158
17975.74 172
17977.01 160
17978.28 169
17979.54 157
17980.81 189
17982.07 154
17983.34 149
17984.61 136
17985.87 151
17987.14 165
17988.40 168
17989.67 156
17990.94 160
17992.20 142
17993.47 153
17994.74 153
17996.00 143
17997.27 159
17998.54 163
17999.80 144
18001.07 136
18002.34 156
18003.60 144
18004.87 150
18006.14 145
18007.40 154
18008.67 159
18009.94 152
18011.20 160
18012.47 157
18013.74 155
18015.00 140
18016.27 165
18017.54 139
18018.81 142
18020.07 137
18021.34 157
18022.61 156
18023.88 142
18025.14 152
18026.41 155
18027.68 171
18028.95 158
18030.21 162
18031.48 160
18032.75 166
18034.02 158
18035.28 165
18036.55 162
18037.82 159
18039.09 138
18040.36 162
18041.62 153
18042.89 180
18044.16 161
18045.43 173
18046.70 169
18047.97 153
18049.23 166
18050.50 163
18051.77 163
18053.04 153
18054.31 159
18055.58 184
18056.84 158
18058.11 144
18059.38 142
18060.65 157
18061.92 168
18063.19 162
18064.46 152
18065.73 157
18067.00 150
18068.26 146
18069.53 163
18070.80 153
18072.07 159
18073.34 170
18074.61 162
18075.88 170
18077.15 147
18078.42 171
18079.69 155
18080.96 175
18082.23 166
18083.50 168
18084.77 180
18086.03 174
18087.30 144
18088.57 140
18089.84 156
18091.11 149
18092.38 180
18093.65 167
18094.92 164
18096.19 162
18097.46 162
18098.73 158
18100.00 169
18101.27 172
18102.54 157
18103.81 177
18105.08 184
18106.35 170
18107.63 161
18108.90 163
18110.17 173
18111.44 166
18112.71 161
18113.98 170
18115.25 157
18116.52 159
18117.79 152
18119.06 148
18120.33 174
18121.60 157
18122.87 162
18124.14 152
18125.42 181
18126.69 152
18127.96 149
18129.23 159
18130.50 157
18131.77 175
18133.04 163
18134.31 129
18135.58 150
18136.86 164
18138.13 188
18139.40 163
18140.67 162
18141.94 156
18143.21 184
18144.49 144
18145.76 165
18147.03 159
18148.30 158
18149.57 174
18150.84 161
18152.12 165
18153.39 150
18154.66 178
18155.93 160
18157.20 166
18158.48 172
18159.75 140
18161.02 168
18162.29 151
18163.57 146
18164.84 156
18166.11 150
18167.38 162
18168.66 156
18169.93 178
18171.20 165
18172.47 149
18173.75 167
18175.02 159
18176.29 153
18177.56 135
18178.84 170
18180.11 161
18181.38 176
18182.66 147
18183.93 155
18185.20 164
18186.48 171
18187.75 155
18189.02 164
18190.30 156
18191.57 157
18192.84 163
18194.12 170
18195.39 150
18196.66 160
18197.94 153
18199.21 174
18200.48 161
18201.76 158
18203.03 144
18204.30 159
18205.58 154
18206.85 155
18208.13 173
18209.40 167
18210.67 168
18211.95 156
18213.22 150
18214.50 141
18215.77 143
18217.04 153
18218.32 148
18219.59 157
18220.87 167
18222.14 146
18223.42 160
18224.69 166
18225.97 165
18227.24 158
18228.51 176
18229.79 162
18231.06 153
18232.34 179
18233.61 157
18234.89 185
18236.16 164
18237.44 159
18238.71 170
18239.99 181
18241.26 156
18242.54 131
18243.81 159
18245.09 166
18246.36 163
18247.64 169
18248.91 171
18250.19 162
18251.47 167
18252.74 159
18254.02 151
18255.29 159
18256.57 150
18257.84 170
18259.12 161
18260.39 166
18261.67 148
18262.95 164
18264.22 154
18265.50 173
18266.77 164
18268.05 164
18269.33 153
18270.60 156
18271.88 145
18273.15 168
18274.43 162
18275.71 183
18276.98 171
18278.26 155
18279.54 175
18280.81 153
18282.09 163
18283.37 165
18284.64 179
18285.92 165
18287.20 171
18288.47 176
18289.75 158
18291.03 162
18292.30 155
18293.58 175
18294.86 174
18296.13 167
18297.41 156
18298.69 169
18299.96 149
18301.24 174
18302.52 174
18303.80 161
18305.07 182
18306.35 184
18307.63 149
18308.91 177
18310.18 173
18311.46 165
18312.74 165
18314.02 160
18315.29 159
18316.57 166
18317.85 178
18319.13 154
18320.40 161
18321.68 161
18322.96 167
18324.24 179
18325.52 172
18326.79 174
18328.07 156
18329.35 155
18330.63 164
18331.91 165
18333.19 151
18334.46 170
18335.74 157
18337.02 173
18338.30 166
18339.58 148
18340.86 174
18342.13 177
18343.41 175
18344.69 160
18345.97 164
18347.25 179
18348.53 163
18349.81 168
18351.09 182
18352.36 174
18353.64 162
18354.92 165
18356.20 167
18357.48 159
18358.76 155
18360.04 161
18361.32 169
18362.60 176
18363.88 162
18365.16 143
18366.44 168
18367.72 167
18369.00 148
18370.27 161
18371.55 153
18372.83 158
18374.11 144
18375.39 158
18376.67 161
18377.95 158
18379.23 164
18380.51 185
18381.79 170
18383.07 158
18384.35 157
18385.63 181
18386.91 155
18388.19 157
18389.47 164
18390.75 177
18392.03 182
18393.31 165
18394.60 171
18395.88 159
18397.16 162
18398.44 159
18399.72 162
18401.00 169
18402.28 171
18403.56 168
18404.84 187
18406.12 156
18407.40 168
18408.68 155
18409.96 168
18411.24 178
18412.53 164
18413.81 178
18415.09 158
18416.37 158
18417.65 158
18418.93 167
18420.21 132
18421.49 159
18422.78 161
18424.06 185
18425.34 156
18426.62 143
18427.90 156
18429.18 144
18430.46 139
18431.75 159
18433.03 195
18434.31 159
18435.59 149
18436.87 149
18438.16 163
18439.44 153
18440.72 148
18442.00 153
18443.28 156
18444.57 158
18445.85 160
18447.13 167
18448.41 168
18449.70 158
18450.98 156
18452.26 179
18453.54 166
18454.83 164
18456.11 148
18457.39 169
18458.67 186
18459.96 155
18461.24 163
18462.52 167
18463.80 168
18465.09 172
18466.37 162
18467.65 151
18468.94 165
18470.22 150
18471.50 170
18472.78 142
18474.07 146
18475.35 163
18476.63 170
18477.92 170
18479.20 171
18480.48 142
18481.77 154
18483.05 150
18484.34 148
18485.62 146
18486.90 149
18488.19 133
18489.47 166
18490.75 158
18492.04 143
18493.32 152
18494.61 152
18495.89 160
18497.17 160
18498.46 156
18499.74 167
18501.03 151
18502.31 138
18503.59 139
18504.88 192
18506.16 180
18507.45 144
18508.73 124
18510.02 152
18511.30 171
18512.58 178
18513.87 158
18515.15 184
18516.44 179
18517.72 147
18519.01 152
18520.29 135
18521.58 147
18522.86 163
18524.15 165
18525.43 170
18526.72 156
18528.00 143
18529.29 163
18530.57 156
18531.86 157
18533.14 175
18534.43 148
18535.71 150
18537.00 156
18538.28 146
18539.57 154
18540.86 169
18542.14 141
18543.43 169
18544.71 146
18546.00 171
18547.28 192
18548.57 172
18549.85 154
18551.14 158
18552.43 172
18553.71 171
18555.00 156
18556.28 131
18557.57 160
18558.86 155
18560.14 143
18561.43 158
18562.72 140
18564.00 156
18565.29 173
18566.57 166
18567.86 163
18569.15 158
18570.43 158
18571.72 160
18573.01 163
18574.29 184
18575.58 163
18576.87 179
18578.15 163
18579.44 166
18580.73 142
18582.01 184
18583.30 176
18584.59 168
18585.88 177
18587.16 165
18588.45 173
18589.74 165
18591.02 159
18592.31 176
18593.60 150
18594.89 160
18596.17 165
18597.46 151
18598.75 170
18600.04 167
18601.32 173
18602.61 148
18603.90 166
18605.19 165
18606.47 165
18607.76 179
18609.05 188
18610.34 165
18611.63 154
18612.91 142
18614.20 175
18615.49 164
18616.78 156
18618.07 167
18619.35 171
18620.64 177
18621.93 175
18623.22 183
18624.51 161
18625.80 181
18627.09 155
18628.37 167
18629.66 174
18630.95 161
18632.24 152
18633.53 171
18634.82 166
18636.11 166
18637.39 158
18638.68 140
18639.97 175
18641.26 186
18642.55 177
18643.84 171
18645.13 177
18646.42 144
18647.71 154
18649.00 157
18650.29 164
18651.58 166
18652.86 182
18654.15 149
18655.44 141
18656.73 156
18658.02 164
18659.31 161
18660.60 157
18661.89 171
18663.18 157
18664.47 162
18665.76 157
18667.05 163
18668.34 145
18669.63 154
18670.92 158
18672.21 161
18673.50 152
18674.79 183
18676.08 180
18677.37 170
18678.66 169
18679.95 155
18681.24 169
18682.53 155
18683.82 146
18685.11 160
18686.40 174
18687.69 151
18688.99 154
18690.28 156
18691.57 167
18692.86 147
18694.15 148
18695.44 146
18696.73 140
18698.02 151
18699.31 143
18700.60 170
18701.89 140
18703.19 160
18704.48 127
18705.77 142
18707.06 160
18708.35 154
18709.64 145
18710.93 147
18712.22 173
18713.52 154
18714.81 161
18716.10 152
18717.39 163
18718.68 162
18719.97 157
18721.27 146
18722.56 164
18723.85 144
18725.14 168
18726.43 158
18727.72 163
18729.02 150
18730.31 156
18731.60 161
18732.89 165
18734.19 140
18735.48 135
18736.77 153
18738.06 145
18739.35 166
18740.65 149
18741.94 157
18743.23 168
18744.52 162
18745.82 145
18747.11 155
18748.40 147
18749.70 141
18750.99 157
18752.28 134
18753.57 156
18754.87 157
18756.16 155
18757.45 135
18758.75 139
18760.04 160
18761.33 163
18762.63 131
18763.92 148
18765.21 153
18766.50 152
18767.80 145
18769.09 138
18770.38 147
18771.68 150
18772.97 169
18774.27 152
18775.56 155
18776.85 139
18778.15 164
18779.44 140
18780.73 154
18782.03 142
18783.32 134
18784.62 158
18785.91 137
18787.20 142
18788.50 146
18789.79 164
18791.09 149
18792.38 162
18793.67 138
18794.97 143
18796.26 172
18797.56 159
18798.85 146
18800.15 148
18801.44 134
18802.74 155
18804.03 166
18805.32 143
18806.62 148
18807.91 149
18809.21 142
18810.50 146
18811.80 152
18813.09 149
18814.39 154
18815.68 138
18816.98 151
18818.27 130
18819.57 154
18820.86 162
18822.16 158
18823.45 147
18824.75 134
18826.05 120
18827.34 136
18828.64 152
18829.93 138
18831.23 156
18832.52 152
18833.82 170
18835.11 145
18836.41 157
18837.71 141
18839.00 156
18840.30 148
18841.59 146
18842.89 169
18844.18 128
18845.48 153
18846.78 158
18848.07 152
18849.37 150
18850.67 158
18851.96 151
18853.26 160
18854.55 158
18855.85 162
18857.15 169
18858.44 152
18859.74 144
18861.04 127
18862.33 159
18863.63 141
18864.93 153
18866.22 130
18867.52 130
18868.82 142
18870.11 140
18871.41 161
18872.71 155
18874.00 150
18875.30 166
18876.60 161
18877.90 157
18879.19 140
18880.49 136
18881.79 140
18883.09 151
18884.38 148
18885.68 142
18886.98 166
18888.27 148
18889.57 148
18890.87 154
18892.17 154
18893.47 147
18894.76 178
18896.06 156
18897.36 153
18898.66 163
18899.95 142
18901.25 147
18902.55 141
18903.85 149
18905.15 137
18906.44 154
18907.74 176
18909.04 148
18910.34 136
18911.64 144
18912.94 155
18914.23 154
18915.53 143
18916.83 153
18918.13 148
18919.43 125
18920.73 146
18922.03 156
18923.32 143
18924.62 141
18925.92 152
18927.22 160
18928.52 137
18929.82 155
18931.12 145
18932.42 149
18933.72 164
18935.01 135
18936.31 134
18937.61 150
18938.91 144
18940.21 134
18941.51 138
18942.81 152
18944.11 154
18945.41 153
18946.71 167
18948.01 157
18949.31 125
18950.61 158
18951.91 146
18953.21 157
18954.51 141
18955.81 145
18957.11 163
18958.41 142
18959.71 131
18961.01 125
18962.31 135
18963.61 150
18964.91 173
18966.21 141
18967.51 143
18968.81 143
18970.11 148
18971.41 134
18972.71 134
18974.01 136
18975.31 150
18976.61 142
18977.91 125
18979.21 135
18980.51 134
18981.81 148
18983.11 149
18984.41 145
18985.71 145
18987.02 148
18988.32 133
18989.62 148
18990.92 144
18992.22 142
18993.52 135
18994.82 153
18996.12 145
18997.42 121
18998.73 144
19000.03 134
19001.33 144
19002.63 137
19003.93 140
19005.23 145
19006.53 134
19007.84 134
19009.14 140
19010.44 141
19011.74 149
19013.04 145
19014.34 143
19015.65 151
19016.95 128
19018.25 127
19019.55 143
19020.85 133
19022.16 133
19023.46 153
19024.76 127
19026.06 142
19027.37 142
19028.67 152
19029.97 148
19031.27 141
19032.57 135
19033.88 147
19035.18 132
19036.48 138
19037.79 133
19039.09 125
19040.39 139
19041.69 139
19043.00 180
19044.30 166
19045.60 154
19046.90 145
19048.21 157
19049.51 146
19050.81 144
19052.12 125
19053.42 129
19054.72 148
19056.03 137
19057.33 151
19058.63 141
19059.94 137
19061.24 139
19062.54 158
19063.85 159
19065.15 137
19066.45 144
19067.76 138
19069.06 142
19070.37 133
19071.67 137
19072.97 149
19074.28 143
19075.58 139
19076.88 142
19078.19 129
19079.49 150
19080.80 137
19082.10 140
19083.41 132
19084.71 140
19086.01 131
19087.32 152
19088.62 157
19089.93 152
19091.23 155
19092.54 169
19093.84 135
19095.14 150
19096.45 133
19097.75 145
19099.06 152
19100.36 137
19101.67 161
19102.97 121
19104.28 131
19105.58 130
19106.89 156
19108.19 152
19109.50 146
19110.80 143
19112.11 136
19113.41 134
19114.72 137
19116.02 133
19117.33 147
19118.64 148
19119.94 158
19121.25 155
19122.55 163
19123.86 169
19125.16 159
19126.47 167
19127.77 151
19129.08 147
19130.39 142
19131.69 156
19133.00 132
19134.30 134
19135.61 152
19136.92 166
19138.22 140
19139.53 139
19140.83 145
19142.14 146
19143.45 145
19144.75 114
19146.06 143
19147.37 127
19148.67 167
19149.98 150
19151.28 158
19152.59 129
19153.90 151
19155.20 142
19156.51 143
19157.82 146
19159.12 145
19160.43 157
19161.74 146
19163.05 137
19164.35 155
19165.66 160
19166.97 149
19168.27 138
19169.58 162
19170.89 158
19172.19 140
19173.50 139
19174.81 145
19176.12 160
19177.42 134
19178.73 163
19180.04 155
19181.35 133
19182.65 137
19183.96 139
19185.27 147
19186.58 124
19187.89 140
19189.19 135
19190.50 166
19191.81 141
19193.12 145
19194.42 140
19195.73 159
19197.04 148
19198.35 139
19199.66 149
19200.97 135
19202.27 137
19203.58 137
19204.89 149
19206.20 134
19207.51 136
19208.82 151
19210.12 151
19211.43 133
19212.74 125
19214.05 135
19215.36 147
19216.67 135
19217.98 144
19219.28 156
19220.59 129
19221.90 137
19223.21 138
19224.52 150
19225.83 137
19227.14 155
19228.45 141
19229.76 135
19231.07 136
19232.38 140
19233.68 147
19234.99 136
19236.30 150
19237.61 152
19238.92 153
19240.23 140
19241.54 140
19242.85 134
19244.16 153
19245.47 138
19246.78 153
19248.09 127
19249.40 143
19250.71 113
19252.02 151
19253.33 136
19254.64 132
19255.95 138
19257.26 154
19258.57 143
19259.88 131
19261.19 121
19262.50 155
19263.81 144
19265.12 132
19266.43 139
19267.74 139
19269.05 147
19270.36 142
19271.67 153
19272.99 130
19274.30 136
19275.61 144
19276.92 147
19278.23 131
19279.54 155
19280.85 164
19282.16 120
19283.47 151
19284.78 133
19286.09 156
19287.41 149
19288.72 157
19290.03 134
19291.34 105
19292.65 124
19293.96 154
19295.27 128
19296.58 132
19297.90 135
19299.21 131
19300.52 153
19301.83 124
19303.14 155
19304.45 127
19305.77 141
19307.08 134
19308.39 125
19309.70 134
19311.01 140
19312.33 140
19313.64 144
19314.95 145
19316.26 141
19317.57 132
19318.89 136
19320.20 146
19321.51 140
19322.82 150
19324.14 132
19325.45 121
19326.76 155
19328.07 154
19329.39 141
19330.70 147
19332.01 139
19333.32 141
19334.64 152
19335.95 132
19337.26 147
19338.58 133
19339.89 136
19341.20 140
19342.51 130
19343.83 119
19345.14 135
19346.45 135
19347.77 142
19349.08 127
19350.39 125
19351.71 136
19353.02 136
19354.33 139
19355.65 136
19356.96 146
19358.27 143
19359.59 133
19360.90 135
19362.21 128
19363.53 126
19364.84 134
19366.16 135
19367.47 142
19368.78 116
19370.10 157
19371.41 161
19372.73 149
19374.04 145
19375.35 133
19376.67 161
19377.98 154
19379.30 130
19380.61 128
19381.93 131
19383.24 143
19384.55 142
19385.87 138
19387.18 157
19388.50 128
19389.81 130
19391.13 136
19392.44 147
19393.76 130
19395.07 140
19396.39 162
19397.70 125
19399.02 128
19400.33 133
19401.65 110
19402.96 126
19404.28 143
19405.59 139
19406.91 132
19408.22 117
19409.54 133
19410.85 130
19412.17 145
19413.48 129
19414.80 141
19416.11 138
19417.43 135
19418.75 156
19420.06 140
19421.38 136
19422.69 122
19424.01 128
19425.32 136
19426.64 135
19427.96 132
19429.27 144
19430.59 118
19431.90 130
19433.22 129
19434.54 124
19435.85 139
19437.17 139
19438.49 136
19439.80 136
19441.12 147
19442.43 127
19443.75 144
19445.07 131
19446.38 133
19447.70 135
19449.02 158
19450.33 139
19451.65 125
19452.97 133
19454.28 139
19455.60 130
19456.92 134
19458.23 134
19459.55 142
19460.87 124
19462.19 122
19463.50 131
19464.82 137
19466.14 147
19467.45 129
19468.77 146
19470.09 120
19471.41 148
19472.72 127
19474.04 141
19475.36 132
19476.68 147
19477.99 124
19479.31 154
19480.63 152
19481.95 124
19483.27 118
19484.58 143
19485.90 132
19487.22 110
19488.54 125
19489.85 133
19491.17 137
19492.49 137
19493.81 130
19495.13 137
19496.45 117
19497.76 125
19499.08 143
19500.40 147
19501.72 116
19503.04 124
19504.36 146
19505.67 141
19506.99 145
19508.31 140
19509.63 149
19510.95 149
19512.27 123
19513.59 129
19514.91 125
19516.22 147
19517.54 145
19518.86 138
19520.18 121
19521.50 108
19522.82 129
19524.14 133
19525.46 124
19526.78 118
19528.10 130
19529.42 143
19530.74 128
19532.06 106
19533.37 141
19534.69 138
19536.01 122
19537.33 132
19538.65 126
19539.97 128
19541.29 153
19542.61 125
19543.93 133
19545.25 142
19546.57 119
19547.89 128
19549.21 119
19550.53 127
19551.85 110
19553.17 126
19554.49 117
19555.81 120
19557.13 112
19558.45 162
19559.77 132
19561.09 118
19562.41 125
19563.74 130
19565.06 122
19566.38 125
19567.70 135
19569.02 136
19570.34 124
19571.66 144
19572.98 141
19574.30 127
19575.62 129
19576.94 122
19578.26 150
19579.59 133
19580.91 129
19582.23 131
19583.55 140
19584.87 148
19586.19 107
19587.51 129
19588.83 126
19590.16 142
19591.48 131
19592.80 145
19594.12 140
19595.44 118
19596.76 133
19598.08 131
19599.41 130
19600.73 131
19602.05 134
19603.37 132
19604.69 123
19606.02 137
19607.34 147
19608.66 139
19609.98 145
19611.30 141
19612.63 154
19613.95 151
19615.27 158
19616.59 117
19617.91 134
19619.24 115
19620.56 142
19621.88 129
19623.20 147
19624.53 127
19625.85 136
19627.17 123
19628.50 141
19629.82 136
19631.14 156
19632.46 155
19633.79 135
19635.11 149
19636.43 137
19637.76 145
19639.08 136
19640.40 132
19641.72 128
19643.05 153
19644.37 133
19645.69 143
19647.02 146
19648.34 133
19649.66 120
19650.99 133
19652.31 156
19653.64 131
19654.96 144
19656.28 137
19657.61 147
19658.93 118
19660.25 131
19661.58 129
19662.90 129
19664.23 131
19665.55 118
19666.87 141
19668.20 149
19669.52 128
19670.85 124
19672.17 143
19673.49 141
19674.82 140
19676.14 131
19677.47 139
19678.79 134
19680.12 148
19681.44 134
19682.76 145
19684.09 155
19685.41 143
19686.74 147
19688.06 130
19689.39 127
19690.71 133
19692.04 137
19693.36 126
19694.69 133
19696.01 145
19697.34 143
19698.66 144
19699.99 150
19701.31 148
19702.64 161
19703.96 137
19705.29 138
19706.61 150
19707.94 150
19709.26 133
19710.59 139
19711.92 155
19713.24 151
19714.57 151
19715.89 132
19717.22 149
19718.54 131
19719.87 122
19721.20 132
19722.52 132
19723.85 138
19725.17 140
19726.50 142
19727.83 146
19729.15 129
19730.48 134
19731.80 146
19733.13 147
19734.46 148
19735.78 131
19737.11 125
19738.44 150
19739.76 152
19741.09 132
19742.41 120
19743.74 131
19745.07 131
19746.39 137
19747.72 126
19749.05 111
19750.37 144
19751.70 141
19753.03 126
19754.36 131
19755.68 127
19757.01 140
19758.34 130
19759.66 118
19760.99 130
19762.32 133
19763.65 142
19764.97 132
19766.30 137
19767.63 128
19768.95 133
19770.28 151
19771.61 141
19772.94 126
19774.27 138
19775.59 139
19776.92 124
19778.25 125
19779.58 132
19780.90 137
19782.23 135
19783.56 138
19784.89 144
19786.22 136
19787.54 158
19788.87 141
19790.20 109
19791.53 133
19792.86 136
19794.18 150
19795.51 135
19796.84 138
19798.17 118
19799.50 123
19800.83 130
19802.16 159
19803.48 150
19804.81 141
19806.14 152
19807.47 122
19808.80 142
19810.13 117
19811.46 151
19812.79 143
19814.11 129
19815.44 130
19816.77 145
19818.10 119
19819.43 119
19820.76 128
19822.09 124
19823.42 144
19824.75 115
19826.08 139
19827.41 128
19828.74 142
19830.07 136
19831.39 142
19832.72 113
19834.05 134
19835.38 119
19836.71 144
19838.04 142
19839.37 130
19840.70 127
19842.03 111
19843.36 136
19844.69 131
19846.02 127
19847.35 138
19848.68 126
19850.01 127
19851.34 136
19852.67 133
19854.00 138
19855.33 138
19856.66 145
19857.99 126
19859.33 136
19860.66 124
19861.99 142
19863.32 134
19864.65 118
19865.98 134
19867.31 131
19868.64 158
19869.97 143
19871.30 140
19872.63 120
19873.96 146
19875.29 146
19876.63 143
19877.96 128
19879.29 138
19880.62 137
19881.95 119
19883.28 145
19884.61 130
19885.94 134
19887.28 144
19888.61 128
19889.94 125
19891.27 153
19892.60 136
19893.93 177
19895.26 128
19896.60 140
19897.93 128
19899.26 137
19900.59 134
19901.92 125
19903.26 148
19904.59 135
19905.92 136
19907.25 111
19908.58 121
19909.92 108
19911.25 149
19912.58 126
19913.91 134
19915.24 124
19916.58 131
19917.91 138
19919.24 120
19920.57 132
19921.91 133
19923.24 142
19924.57 138
19925.91 135
19927.24 123
19928.57 124
19929.90 130
19931.24 144
19932.57 115
19933.90 137
19935.24 128
19936.57 127
19937.90 134
19939.23 124
19940.57 140
19941.90 148
19943.23 145
19944.57 123
19945.90 135
19947.23 140
19948.57 130
19949.90 120
19951.23 144
19952.57 162
19953.90 140
19955.24 132
19956.57 151
19957.90 136
19959.24 136
19960.57 128
19961.90 140
19963.24 126
19964.57 134
19965.91 131
19967.24 136
19968.58 135
19969.91 131
19971.24 152
19972.58 135
19973.91 134
19975.25 139
19976.58 155
19977.92 117
19979.25 121
19980.58 151
19981.92 135
19983.25 133
19984.59 125
19985.92 129
19987.26 148
19988.59 147
19989.93 119
19991.26 128
19992.60 124
19993.93 152
19995.27 147
19996.60 146
19997.94 128
19999.27 137
20000.61 150
20001.94 146
20003.28 150
20004.61 123
20005.95 136
20007.28 132
20008.62 149
20009.96 138
20011.29 129
20012.63 123
20013.96 136
20015.30 136
20016.63 150
20017.97 147
20019.30 143
20020.64 137
20021.98 140
20023.31 153
20024.65 153
20025.98 149
20027.32 137
20028.66 130
20029.99 131
20031.33 166
20032.67 132
20034.00 151
20035.34 133
20036.67 140
20038.01 130
20039.35 158
20040.68 122
20042.02 135
20043.36 125
20044.69 134
20046.03 132
20047.37 130
20048.70 137
20050.04 141
20051.38 142
20052.71 127
20054.05 141
20055.39 130
20056.73 126
20058.06 140
20059.40 138
20060.74 138
20062.07 138
20063.41 123
20064.75 138
20066.09 140
20067.42 134
20068.76 140
20070.10 138
20071.44 133
20072.77 133
20074.11 139
20075.45 154
20076.79 143
20078.13 125
20079.46 145
20080.80 146
20082.14 148
20083.48 130
20084.81 138
20086.15 137
20087.49 151
20088.83 138
20090.17 135
20091.51 132
20092.84 135
20094.18 147
20095.52 115
20096.86 137
20098.20 149
20099.54 153
20100.87 141
20102.21 144
20103.55 130
20104.89 141
20106.23 139
20107.57 125
20108.91 122
20110.25 106
20111.58 131
20112.92 128
20114.26 145
20115.60 121
20116.94 143
20118.28 156
20119.62 141
20120.96 124
20122.30 132
20123.64 128
20124.98 127
20126.31 134
20127.65 118
20128.99 130
