# Supplementary material for: MALDI-TOF MS typing enables the classification of brewing yeasts of the genus Saccharomyces to major beer styles
Source: PLoS One. 2017 Aug 9;12(8):e0181694. doi: 10.1371/journal.pone.0181694 (PMC5549903; doi:10.1371/journal.pone.0181694)
Supplement: S6 File — The directory includes 90 raw files and was zipped to “.zip”; the folder has three strains with 30 spectra per strain; S1 Text explains the raw files with an example and Table 1 represents the yeast strains used within the experiment. (ZIP) [file pone.0181694.s009.zip › 16-18/30275-3470-Lag-Lag-Lag-YPG-18h-E-E_2015-07-16_1_0_B10_1.dat]

2000.53 908
2000.95 1009
2001.37 940
2001.79 1024
2002.21 1128
2002.64 1011
2003.06 931
2003.48 843
2003.90 702
2004.32 875
2004.75 904
2005.17 864
2005.59 929
2006.01 857
2006.43 829
2006.86 901
2007.28 891
2007.70 938
2008.12 879
2008.55 855
2008.97 816
2009.39 977
2009.81 1012
2010.24 927
2010.66 824
2011.08 704
2011.50 715
2011.93 834
2012.35 836
2012.77 921
2013.20 842
2013.62 801
2014.04 827
2014.46 736
2014.89 669
2015.31 833
2015.73 875
2016.16 833
2016.58 725
2017.00 840
2017.43 1029
2017.85 920
2018.27 936
2018.70 912
2019.12 946
2019.54 973
2019.97 846
2020.39 855
2020.82 962
2021.24 789
2021.66 833
2022.09 854
2022.51 862
2022.94 899
2023.36 929
2023.78 903
2024.21 985
2024.63 927
2025.06 855
2025.48 767
2025.90 667
2026.33 757
2026.75 879
2027.18 969
2027.60 856
2028.03 803
2028.45 823
2028.88 786
2029.30 994
2029.72 886
2030.15 890
2030.57 842
2031.00 776
2031.42 743
2031.85 884
2032.27 902
2032.70 795
2033.12 775
2033.55 816
2033.97 743
2034.40 706
2034.82 741
2035.25 782
2035.67 833
2036.10 755
2036.52 827
2036.95 861
2037.38 877
2037.80 725
2038.23 865
2038.65 761
2039.08 730
2039.50 876
2039.93 778
2040.36 691
2040.78 783
2041.21 812
2041.63 758
2042.06 708
2042.48 794
2042.91 817
2043.34 777
2043.76 836
2044.19 759
2044.62 716
2045.04 835
2045.47 956
2045.89 897
2046.32 987
2046.75 832
2047.17 888
2047.60 804
2048.03 790
2048.45 737
2048.88 865
2049.31 799
2049.73 789
2050.16 852
2050.59 724
2051.01 710
2051.44 751
2051.87 811
2052.29 706
2052.72 655
2053.15 773
2053.58 689
2054.00 710
2054.43 785
2054.86 808
2055.28 853
2055.71 893
2056.14 808
2056.57 928
2056.99 1006
2057.42 909
2057.85 881
2058.28 807
2058.71 963
2059.13 981
2059.56 834
2059.99 800
2060.42 726
2060.84 839
2061.27 902
2061.70 886
2062.13 864
2062.56 900
2062.98 912
2063.41 858
2063.84 813
2064.27 842
2064.70 999
2065.13 978
2065.55 1157
2065.98 893
2066.41 1049
2066.84 1115
2067.27 962
2067.70 867
2068.13 973
2068.55 843
2068.98 815
2069.41 719
2069.84 741
2070.27 715
2070.70 824
2071.13 840
2071.56 786
2071.99 898
2072.41 868
2072.84 855
2073.27 899
2073.70 813
2074.13 840
2074.56 731
2074.99 881
2075.42 1000
2075.85 860
2076.28 883
2076.71 852
2077.14 893
2077.57 757
2078.00 894
2078.43 894
2078.86 976
2079.29 855
2079.72 856
2080.15 942
2080.58 956
2081.01 928
2081.44 830
2081.87 869
2082.30 762
2082.73 830
2083.16 749
2083.59 770
2084.02 873
2084.45 831
2084.88 869
2085.31 832
2085.74 885
2086.17 879
2086.60 851
2087.03 795
2087.46 750
2087.89 793
2088.32 826
2088.75 854
2089.18 783
2089.62 776
2090.05 805
2090.48 831
2090.91 773
2091.34 753
2091.77 865
2092.20 803
2092.63 816
2093.06 818
2093.49 922
2093.93 911
2094.36 783
2094.79 893
2095.22 883
2095.65 858
2096.08 740
2096.52 836
2096.95 815
2097.38 806
2097.81 747
2098.24 840
2098.67 747
2099.11 813
2099.54 811
2099.97 824
2100.40 755
2100.83 813
2101.27 882
2101.70 671
2102.13 758
2102.56 741
2102.99 657
2103.43 774
2103.86 880
2104.29 809
2104.72 818
2105.16 820
2105.59 806
2106.02 844
2106.45 786
2106.89 791
2107.32 782
2107.75 696
2108.19 785
2108.62 748
2109.05 707
2109.48 811
2109.92 776
2110.35 739
2110.78 700
2111.22 767
2111.65 842
2112.08 820
2112.52 768
2112.95 727
2113.38 814
2113.82 823
2114.25 733
2114.68 793
2115.12 699
2115.55 785
2115.98 839
2116.42 852
2116.85 734
2117.28 705
2117.72 764
2118.15 823
2118.59 781
2119.02 835
2119.45 858
2119.89 696
2120.32 788
2120.76 808
2121.19 895
2121.62 796
2122.06 901
2122.49 894
2122.93 762
2123.36 710
2123.80 704
2124.23 787
2124.66 748
2125.10 764
2125.53 819
2125.97 883
2126.40 854
2126.84 891
2127.27 888
2127.71 803
2128.14 826
2128.58 928
2129.01 945
2129.45 769
2129.88 816
2130.32 967
2130.75 1031
2131.19 1088
2131.62 1051
2132.06 1010
2132.49 1061
2132.93 1060
2133.36 886
2133.80 879
2134.23 884
2134.67 846
2135.11 738
2135.54 782
2135.98 844
2136.41 934
2136.85 870
2137.28 708
2137.72 785
2138.16 656
2138.59 695
2139.03 780
2139.46 694
2139.90 783
2140.34 813
2140.77 844
2141.21 754
2141.64 949
2142.08 837
2142.52 774
2142.95 760
2143.39 781
2143.83 758
2144.26 717
2144.70 821
2145.14 863
2145.57 729
2146.01 672
2146.45 870
2146.88 985
2147.32 879
2147.76 950
2148.19 934
2148.63 945
2149.07 924
2149.50 1038
2149.94 1131
2150.38 1025
2150.81 1041
2151.25 1190
2151.69 1034
2152.13 913
2152.56 1051
2153.00 934
2153.44 928
2153.88 922
2154.31 878
2154.75 796
2155.19 884
2155.63 941
2156.06 994
2156.50 921
2156.94 1018
2157.38 965
2157.82 872
2158.25 884
2158.69 784
2159.13 921
2159.57 853
2160.01 871
2160.44 757
2160.88 860
2161.32 951
2161.76 818
2162.20 761
2162.63 812
2163.07 910
2163.51 908
2163.95 937
2164.39 866
2164.83 955
2165.27 1010
2165.70 985
2166.14 984
2166.58 927
2167.02 1037
2167.46 966
2167.90 1141
2168.34 937
2168.78 957
2169.22 911
2169.65 890
2170.09 925
2170.53 1016
2170.97 1161
2171.41 1024
2171.85 1008
2172.29 967
2172.73 1109
2173.17 1222
2173.61 978
2174.05 1036
2174.49 1223
2174.93 1046
2175.37 1147
2175.81 1178
2176.25 1071
2176.69 1211
2177.13 1225
2177.57 1044
2178.01 1109
2178.45 1106
2178.89 958
2179.33 1067
2179.77 985
2180.21 1024
2180.65 980
2181.09 854
2181.53 974
2181.97 947
2182.41 990
2182.85 875
2183.29 920
2183.73 948
2184.17 877
2184.61 865
2185.05 840
2185.49 769
2185.93 798
2186.37 752
2186.81 905
2187.25 930
2187.69 980
2188.14 896
2188.58 857
2189.02 978
2189.46 936
2189.90 853
2190.34 855
2190.78 832
2191.22 908
2191.66 797
2192.11 859
2192.55 938
2192.99 945
2193.43 883
2193.87 896
2194.31 1044
2194.76 948
2195.20 984
2195.64 966
2196.08 1046
2196.52 1106
2196.96 977
2197.41 1059
2197.85 1047
2198.29 977
2198.73 896
2199.17 900
2199.62 868
2200.06 821
2200.50 813
2200.94 895
2201.38 890
2201.83 842
2202.27 853
2202.71 719
2203.15 797
2203.60 824
2204.04 860
2204.48 828
2204.92 932
2205.37 853
2205.81 926
2206.25 903
2206.70 785
2207.14 911
2207.58 876
2208.02 927
2208.47 1044
2208.91 961
2209.35 851
2209.80 936
2210.24 950
2210.68 939
2211.13 906
2211.57 902
2212.01 917
2212.46 937
2212.90 890
2213.34 967
2213.79 957
2214.23 833
2214.67 904
2215.12 965
2215.56 892
2216.00 755
2216.45 829
2216.89 838
2217.34 841
2217.78 797
2218.22 791
2218.67 860
2219.11 770
2219.56 805
2220.00 746
2220.44 816
2220.89 823
2221.33 941
2221.78 961
2222.22 840
2222.67 877
2223.11 979
2223.55 1016
2224.00 1034
2224.44 943
2224.89 1041
2225.33 1024
2225.78 1017
2226.22 1045
2226.67 1028
2227.11 1074
2227.56 1011
2228.00 946
2228.45 1125
2228.89 1138
2229.34 1064
2229.78 1076
2230.23 1146
2230.67 1096
2231.12 1119
2231.56 1075
2232.01 988
2232.45 946
2232.90 1102
2233.35 1067
2233.79 1174
2234.24 1019
2234.68 991
2235.13 900
2235.57 973
2236.02 1028
2236.46 959
2236.91 924
2237.36 796
2237.80 802
2238.25 849
2238.69 712
2239.14 849
2239.59 878
2240.03 877
2240.48 943
2240.92 979
2241.37 986
2241.82 920
2242.26 917
2242.71 876
2243.16 864
2243.60 756
2244.05 810
2244.50 769
2244.94 794
2245.39 812
2245.84 814
2246.28 862
2246.73 870
2247.18 880
2247.62 774
2248.07 815
2248.52 858
2248.96 811
2249.41 848
2249.86 878
2250.31 769
2250.75 826
2251.20 861
2251.65 842
2252.10 670
2252.54 847
2252.99 892
2253.44 923
2253.89 917
2254.33 860
2254.78 971
2255.23 817
2255.68 877
2256.12 802
2256.57 708
2257.02 826
2257.47 769
2257.91 776
2258.36 860
2258.81 1014
2259.26 941
2259.71 890
2260.16 827
2260.60 925
2261.05 934
2261.50 953
2261.95 887
2262.40 958
2262.84 891
2263.29 1070
2263.74 920
2264.19 915
2264.64 924
2265.09 800
2265.54 794
2265.98 916
2266.43 1006
2266.88 949
2267.33 870
2267.78 915
2268.23 1044
2268.68 1109
2269.13 942
2269.58 1009
2270.03 1132
2270.47 1013
2270.92 1025
2271.37 894
2271.82 984
2272.27 1047
2272.72 1125
2273.17 1102
2273.62 1112
2274.07 1150
2274.52 1083
2274.97 1189
2275.42 1332
2275.87 1179
2276.32 1200
2276.77 1216
2277.22 1250
2277.67 1242
2278.12 1074
2278.57 930
2279.02 1104
2279.47 1128
2279.92 1051
2280.37 1076
2280.82 948
2281.27 981
2281.72 867
2282.17 856
2282.62 995
2283.07 969
2283.52 831
2283.97 953
2284.42 894
2284.87 961
2285.32 927
2285.77 800
2286.22 818
2286.67 916
2287.13 1019
2287.58 968
2288.03 982
2288.48 1122
2288.93 1058
2289.38 1083
2289.83 1308
2290.28 1300
2290.73 1414
2291.18 1472
2291.64 1466
2292.09 1346
2292.54 1267
2292.99 1447
2293.44 1345
2293.89 1223
2294.34 1212
2294.80 1000
2295.25 982
2295.70 1085
2296.15 1056
2296.60 928
2297.05 877
2297.51 851
2297.96 846
2298.41 1004
2298.86 871
2299.31 767
2299.77 799
2300.22 800
2300.67 773
2301.12 715
2301.57 727
2302.03 751
2302.48 868
2302.93 764
2303.38 659
2303.84 687
2304.29 706
2304.74 729
2305.19 798
2305.65 834
2306.10 763
2306.55 835
2307.01 862
2307.46 732
2307.91 846
2308.36 881
2308.82 836
2309.27 823
2309.72 928
2310.18 910
2310.63 897
2311.08 978
2311.54 1045
2311.99 969
2312.44 886
2312.90 907
2313.35 1148
2313.80 1198
2314.26 1034
2314.71 944
2315.16 946
2315.62 926
2316.07 1007
2316.52 1046
2316.98 1104
2317.43 953
2317.88 947
2318.34 913
2318.79 965
2319.25 1007
2319.70 981
2320.15 1150
2320.61 1092
2321.06 894
2321.52 997
2321.97 893
2322.43 1070
2322.88 991
2323.33 894
2323.79 1060
2324.24 982
2324.70 927
2325.15 988
2325.61 1124
2326.06 1164
2326.52 1147
2326.97 1299
2327.43 1213
2327.88 1131
2328.34 1051
2328.79 1013
2329.25 882
2329.70 934
2330.16 917
2330.61 942
2331.07 874
2331.52 814
2331.98 1019
2332.43 1034
2332.89 818
2333.34 966
2333.80 975
2334.25 857
2334.71 749
2335.16 787
2335.62 790
2336.08 910
2336.53 783
2336.99 809
2337.44 893
2337.90 866
2338.35 856
2338.81 913
2339.27 886
2339.72 841
2340.18 889
2340.63 962
2341.09 894
2341.55 948
2342.00 986
2342.46 947
2342.91 1030
2343.37 919
2343.83 872
2344.28 962
2344.74 1001
2345.20 985
2345.65 992
2346.11 1034
2346.57 855
2347.02 925
2347.48 973
2347.94 927
2348.39 876
2348.85 871
2349.31 979
2349.76 971
2350.22 884
2350.68 940
2351.14 852
2351.59 708
2352.05 828
2352.51 848
2352.96 844
2353.42 910
2353.88 903
2354.34 878
2354.79 860
2355.25 824
2355.71 770
2356.17 807
2356.62 675
2357.08 815
2357.54 862
2358.00 927
2358.46 948
2358.91 962
2359.37 924
2359.83 984
2360.29 1018
2360.74 1022
2361.20 930
2361.66 1078
2362.12 948
2362.58 985
2363.04 898
2363.49 856
2363.95 914
2364.41 1039
2364.87 943
2365.33 1089
2365.79 1147
2366.24 1142
2366.70 1111
2367.16 1129
2367.62 1017
2368.08 913
2368.54 861
2369.00 847
2369.46 896
2369.91 815
2370.37 830
2370.83 910
2371.29 997
2371.75 907
2372.21 856
2372.67 833
2373.13 923
2373.59 1127
2374.05 1026
2374.51 876
2374.97 817
2375.42 971
2375.88 1065
2376.34 1127
2376.80 967
2377.26 948
2377.72 965
2378.18 1104
2378.64 1044
2379.10 974
2379.56 1007
2380.02 1005
2380.48 967
2380.94 829
2381.40 858
2381.86 955
2382.32 888
2382.78 923
2383.24 946
2383.70 843
2384.16 931
2384.62 895
2385.08 965
2385.54 877
2386.00 809
2386.47 878
2386.93 951
2387.39 840
2387.85 839
2388.31 837
2388.77 970
2389.23 994
2389.69 973
2390.15 912
2390.61 847
2391.07 868
2391.53 860
2391.99 1017
2392.46 1046
2392.92 939
2393.38 992
2393.84 844
2394.30 1076
2394.76 1006
2395.22 1025
2395.68 997
2396.15 982
2396.61 1110
2397.07 1019
2397.53 885
2397.99 837
2398.45 829
2398.92 917
2399.38 1090
2399.84 971
2400.30 890
2400.76 1057
2401.23 1035
2401.69 927
2402.15 784
2402.61 885
2403.07 930
2403.54 866
2404.00 798
2404.46 766
2404.92 1027
2405.38 910
2405.85 818
2406.31 902
2406.77 933
2407.23 950
2407.70 896
2408.16 853
2408.62 804
2409.08 753
2409.55 732
2410.01 870
2410.47 832
2410.94 820
2411.40 843
2411.86 877
2412.32 907
2412.79 892
2413.25 822
2413.71 863
2414.18 894
2414.64 835
2415.10 830
2415.57 788
2416.03 826
2416.49 844
2416.96 1015
2417.42 973
2417.88 913
2418.35 933
2418.81 893
2419.28 770
2419.74 788
2420.20 866
2420.67 950
2421.13 859
2421.59 883
2422.06 862
2422.52 991
2422.99 873
2423.45 946
2423.91 1073
2424.38 964
2424.84 890
2425.31 920
2425.77 912
2426.24 969
2426.70 978
2427.16 934
2427.63 937
2428.09 824
2428.56 818
2429.02 891
2429.49 769
2429.95 772
2430.42 751
2430.88 766
2431.35 839
2431.81 949
2432.28 902
2432.74 899
2433.21 751
2433.67 813
2434.14 889
2434.60 825
2435.07 801
2435.53 695
2436.00 807
2436.46 1016
2436.93 971
2437.39 788
2437.86 783
2438.32 850
2438.79 896
2439.26 900
2439.72 1007
2440.19 1053
2440.65 952
2441.12 949
2441.58 924
2442.05 786
2442.52 945
2442.98 917
2443.45 1111
2443.91 925
2444.38 805
2444.85 827
2445.31 919
2445.78 921
2446.24 950
2446.71 840
2447.18 794
2447.64 891
2448.11 767
2448.58 792
2449.04 780
2449.51 920
2449.98 806
2450.44 787
2450.91 858
2451.38 730
2451.84 746
2452.31 809
2452.78 910
2453.24 840
2453.71 829
2454.18 840
2454.64 952
2455.11 910
2455.58 743
2456.05 858
2456.51 820
2456.98 874
2457.45 854
2457.92 833
2458.38 868
2458.85 833
2459.32 782
2459.79 734
2460.25 744
2460.72 717
2461.19 704
2461.66 796
2462.12 817
2462.59 818
2463.06 732
2463.53 903
2464.00 755
2464.46 819
2464.93 756
2465.40 897
2465.87 866
2466.34 664
2466.80 791
2467.27 909
2467.74 815
2468.21 775
2468.68 742
2469.15 801
2469.61 870
2470.08 873
2470.55 907
2471.02 769
2471.49 850
2471.96 963
2472.43 986
2472.89 904
2473.36 827
2473.83 852
2474.30 863
2474.77 888
2475.24 897
2475.71 794
2476.18 828
2476.65 826
2477.12 850
2477.59 950
2478.05 856
2478.52 785
2478.99 811
2479.46 741
2479.93 761
2480.40 711
2480.87 818
2481.34 770
2481.81 835
2482.28 867
2482.75 714
2483.22 656
2483.69 681
2484.16 770
2484.63 754
2485.10 773
2485.57 863
2486.04 849
2486.51 941
2486.98 925
2487.45 872
2487.92 859
2488.39 919
2488.86 834
2489.33 926
2489.80 897
2490.27 897
2490.74 958
2491.21 1004
2491.68 882
2492.15 850
2492.62 900
2493.10 861
2493.57 764
2494.04 904
2494.51 850
2494.98 807
2495.45 816
2495.92 1021
2496.39 941
2496.86 887
2497.33 870
2497.80 888
2498.28 851
2498.75 864
2499.22 881
2499.69 825
2500.16 878
2500.63 966
2501.10 840
2501.58 837
2502.05 843
2502.52 803
2502.99 764
2503.46 835
2503.93 844
2504.41 752
2504.88 813
2505.35 847
2505.82 826
2506.29 815
2506.76 811
2507.24 838
2507.71 908
2508.18 1001
2508.65 1009
2509.13 878
2509.60 851
2510.07 973
2510.54 1208
2511.01 1250
2511.49 1105
2511.96 1169
2512.43 1153
2512.90 1245
2513.38 1141
2513.85 1177
2514.32 1141
2514.80 1212
2515.27 1214
2515.74 1088
2516.21 897
2516.69 1050
2517.16 957
2517.63 891
2518.11 816
2518.58 896
2519.05 854
2519.53 939
2520.00 871
2520.47 849
2520.95 862
2521.42 977
2521.89 973
2522.37 908
2522.84 966
2523.31 888
2523.79 897
2524.26 823
2524.73 913
2525.21 1017
2525.68 904
2526.16 865
2526.63 810
2527.10 974
2527.58 1055
2528.05 1043
2528.52 1011
2529.00 1021
2529.47 1037
2529.95 1049
2530.42 1137
2530.90 964
2531.37 892
2531.84 879
2532.32 929
2532.79 957
2533.27 1012
2533.74 914
2534.22 1016
2534.69 915
2535.17 831
2535.64 895
2536.12 896
2536.59 873
2537.07 822
2537.54 837
2538.02 929
2538.49 969
2538.97 979
2539.44 1011
2539.92 928
2540.39 877
2540.87 927
2541.34 830
2541.82 810
2542.29 930
2542.77 912
2543.24 833
2543.72 823
2544.19 985
2544.67 827
2545.14 946
2545.62 1062
2546.10 947
2546.57 848
2547.05 957
2547.52 1151
2548.00 1100
2548.47 1201
2548.95 1414
2549.43 1294
2549.90 1347
2550.38 1181
2550.86 1274
2551.33 1181
2551.81 1373
2552.28 1101
2552.76 1127
2553.24 1220
2553.71 1129
2554.19 969
2554.67 920
2555.14 1060
2555.62 931
2556.10 995
2556.57 960
2557.05 937
2557.53 915
2558.00 1072
2558.48 1238
2558.96 891
2559.43 782
2559.91 946
2560.39 957
2560.86 881
2561.34 827
2561.82 826
2562.30 966
2562.77 815
2563.25 798
2563.73 805
2564.21 745
2564.68 873
2565.16 918
2565.64 752
2566.12 787
2566.59 841
2567.07 812
2567.55 659
2568.03 712
2568.50 823
2568.98 724
2569.46 708
2569.94 898
2570.42 806
2570.89 791
2571.37 830
2571.85 865
2572.33 772
2572.81 811
2573.28 865
2573.76 923
2574.24 808
2574.72 683
2575.20 792
2575.68 891
2576.15 901
2576.63 828
2577.11 874
2577.59 940
2578.07 848
2578.55 847
2579.03 942
2579.50 949
2579.98 868
2580.46 857
2580.94 848
2581.42 847
2581.90 891
2582.38 839
2582.86 822
2583.34 828
2583.82 874
2584.30 782
2584.77 785
2585.25 765
2585.73 865
2586.21 784
2586.69 850
2587.17 832
2587.65 823
2588.13 854
2588.61 836
2589.09 765
2589.57 799
2590.05 798
2590.53 895
2591.01 788
2591.49 761
2591.97 888
2592.45 837
2592.93 781
2593.41 928
2593.89 775
2594.37 752
2594.85 750
2595.33 772
2595.81 893
2596.29 799
2596.77 856
2597.25 765
2597.73 738
2598.21 842
2598.69 816
2599.17 653
2599.65 719
2600.14 766
2600.62 884
2601.10 845
2601.58 825
2602.06 795
2602.54 824
2603.02 809
2603.50 798
2603.98 846
2604.46 817
2604.95 825
2605.43 771
2605.91 683
2606.39 761
2606.87 655
2607.35 707
2607.83 801
2608.31 756
2608.80 879
2609.28 805
2609.76 753
2610.24 839
2610.72 769
2611.20 677
2611.69 753
2612.17 839
2612.65 868
2613.13 827
2613.61 915
2614.10 936
2614.58 851
2615.06 759
2615.54 766
2616.02 937
2616.51 766
2616.99 897
2617.47 845
2617.95 788
2618.44 774
2618.92 771
2619.40 777
2619.88 837
2620.37 911
2620.85 854
2621.33 857
2621.81 796
2622.30 905
2622.78 886
2623.26 867
2623.75 753
2624.23 793
2624.71 900
2625.19 758
2625.68 935
2626.16 905
2626.64 858
2627.13 901
2627.61 979
2628.09 940
2628.58 935
2629.06 987
2629.54 957
2630.03 1002
2630.51 848
2630.99 806
2631.48 987
2631.96 980
2632.45 1052
2632.93 1026
2633.41 1069
2633.90 964
2634.38 1023
2634.86 932
2635.35 830
2635.83 757
2636.32 733
2636.80 838
2637.28 818
2637.77 771
2638.25 758
2638.74 779
2639.22 817
2639.71 787
2640.19 752
2640.68 855
2641.16 896
2641.64 788
2642.13 826
2642.61 777
2643.10 760
2643.58 929
2644.07 881
2644.55 837
2645.04 885
2645.52 879
2646.01 985
2646.49 770
2646.98 788
2647.46 735
2647.95 734
2648.43 877
2648.92 906
2649.40 847
2649.89 834
2650.37 882
2650.86 890
2651.34 773
2651.83 841
2652.32 838
2652.80 903
2653.29 813
2653.77 875
2654.26 928
2654.74 946
2655.23 911
2655.72 950
2656.20 957
2656.69 908
2657.17 845
2657.66 874
2658.15 922
2658.63 740
2659.12 744
2659.60 793
2660.09 902
2660.58 857
2661.06 787
2661.55 737
2662.04 799
2662.52 830
2663.01 1046
2663.49 810
2663.98 909
2664.47 940
2664.95 789
2665.44 845
2665.93 849
2666.42 914
2666.90 918
2667.39 926
2667.88 977
2668.36 941
2668.85 857
2669.34 786
2669.82 826
2670.31 758
2670.80 896
2671.29 1063
2671.77 1149
2672.26 1045
2672.75 981
2673.24 976
2673.72 1002
2674.21 1015
2674.70 1054
2675.19 1023
2675.67 1087
2676.16 1018
2676.65 1091
2677.14 1053
2677.62 1083
2678.11 958
2678.60 823
2679.09 794
2679.58 846
2680.06 815
2680.55 730
2681.04 901
2681.53 846
2682.02 800
2682.51 777
2682.99 773
2683.48 835
2683.97 889
2684.46 924
2684.95 918
2685.44 743
2685.92 819
2686.41 902
2686.90 795
2687.39 876
2687.88 839
2688.37 822
2688.86 729
2689.35 753
2689.83 879
2690.32 767
2690.81 890
2691.30 993
2691.79 865
2692.28 809
2692.77 929
2693.26 964
2693.75 906
2694.24 1070
2694.73 851
2695.22 887
2695.71 890
2696.20 966
2696.68 882
2697.17 916
2697.66 798
2698.15 801
2698.64 728
2699.13 833
2699.62 872
2700.11 846
2700.60 743
2701.09 876
2701.58 873
2702.07 799
2702.56 1008
2703.05 1019
2703.54 820
2704.03 812
2704.52 877
2705.01 900
2705.50 927
2706.00 872
2706.49 931
2706.98 890
2707.47 808
2707.96 768
2708.45 736
2708.94 827
2709.43 810
2709.92 856
2710.41 894
2710.90 819
2711.39 813
2711.88 796
2712.37 811
2712.87 808
2713.36 855
2713.85 920
2714.34 852
2714.83 849
2715.32 822
2715.81 807
2716.30 906
2716.80 974
2717.29 797
2717.78 781
2718.27 960
2718.76 903
2719.25 847
2719.75 843
2720.24 869
2720.73 800
2721.22 880
2721.71 862
2722.20 837
2722.70 990
2723.19 1006
2723.68 944
2724.17 938
2724.66 911
2725.16 776
2725.65 721
2726.14 783
2726.63 751
2727.13 807
2727.62 863
2728.11 807
2728.60 898
2729.10 860
2729.59 790
2730.08 815
2730.57 857
2731.07 800
2731.56 771
2732.05 860
2732.54 808
2733.04 849
2733.53 744
2734.02 934
2734.52 944
2735.01 924
2735.50 975
2736.00 933
2736.49 825
2736.98 952
2737.47 1045
2737.97 925
2738.46 891
2738.95 1063
2739.45 916
2739.94 864
2740.44 892
2740.93 893
2741.42 836
2741.92 843
2742.41 899
2742.90 867
2743.40 845
2743.89 870
2744.39 837
2744.88 780
2745.37 853
2745.87 862
2746.36 900
2746.86 925
2747.35 904
2747.84 982
2748.34 1027
2748.83 983
2749.33 860
2749.82 881
2750.32 967
2750.81 948
2751.30 878
2751.80 938
2752.29 791
2752.79 815
2753.28 949
2753.78 833
2754.27 748
2754.77 822
2755.26 771
2755.76 719
2756.25 821
2756.75 721
2757.24 770
2757.74 736
2758.23 775
2758.73 749
2759.22 690
2759.72 798
2760.21 907
2760.71 846
2761.20 804
2761.70 854
2762.20 863
2762.69 940
2763.19 886
2763.68 939
2764.18 956
2764.67 996
2765.17 939
2765.67 951
2766.16 952
2766.66 855
2767.15 964
2767.65 893
2768.14 849
2768.64 932
2769.14 896
2769.63 890
2770.13 741
2770.63 660
2771.12 812
2771.62 857
2772.11 908
2772.61 927
2773.11 1011
2773.60 1007
2774.10 961
2774.60 1044
2775.09 958
2775.59 936
2776.09 890
2776.58 848
2777.08 893
2777.58 809
2778.07 740
2778.57 863
2779.07 934
2779.57 923
2780.06 872
2780.56 815
2781.06 824
2781.55 977
2782.05 943
2782.55 836
2783.05 916
2783.54 754
2784.04 742
2784.54 779
2785.04 790
2785.53 768
2786.03 804
2786.53 787
2787.03 786
2787.52 723
2788.02 666
2788.52 744
2789.02 842
2789.52 849
2790.01 903
2790.51 822
2791.01 860
2791.51 775
2792.01 797
2792.50 838
2793.00 864
2793.50 828
2794.00 798
2794.50 881
2795.00 812
2795.50 751
2795.99 885
2796.49 1005
2796.99 923
2797.49 951
2797.99 970
2798.49 930
2798.99 963
2799.48 824
2799.98 925
2800.48 770
2800.98 863
2801.48 887
2801.98 822
2802.48 769
2802.98 852
2803.48 817
2803.98 837
2804.48 833
2804.97 819
2805.47 821
2805.97 850
2806.47 876
2806.97 991
2807.47 861
2807.97 874
2808.47 1077
2808.97 846
2809.47 916
2809.97 1027
2810.47 986
2810.97 1008
2811.47 1071
2811.97 1092
2812.47 1039
2812.97 1049
2813.47 1110
2813.97 967
2814.47 934
2814.97 972
2815.47 876
2815.97 853
2816.47 1039
2816.97 977
2817.47 880
2817.97 871
2818.47 927
2818.97 936
2819.47 896
2819.98 880
2820.48 795
2820.98 739
2821.48 823
2821.98 892
2822.48 843
2822.98 847
2823.48 878
2823.98 899
2824.48 856
2824.98 878
2825.49 887
2825.99 950
2826.49 824
2826.99 1043
2827.49 787
2827.99 789
2828.49 860
2828.99 823
2829.50 810
2830.00 792
2830.50 683
2831.00 743
2831.50 728
2832.00 692
2832.51 686
2833.01 679
2833.51 759
2834.01 771
2834.51 635
2835.02 732
2835.52 763
2836.02 739
2836.52 811
2837.02 910
2837.53 999
2838.03 973
2838.53 817
2839.03 882
2839.54 896
2840.04 794
2840.54 682
2841.04 700
2841.55 842
2842.05 939
2842.55 774
2843.05 807
2843.56 959
2844.06 854
2844.56 845
2845.07 858
2845.57 825
2846.07 862
2846.57 979
2847.08 933
2847.58 821
2848.08 974
2848.59 855
2849.09 790
2849.59 756
2850.10 843
2850.60 820
2851.10 909
2851.61 796
2852.11 786
2852.61 841
2853.12 838
2853.62 804
2854.12 821
2854.63 797
2855.13 791
2855.64 740
2856.14 836
2856.64 800
2857.15 772
2857.65 808
2858.16 840
2858.66 934
2859.16 951
2859.67 955
2860.17 846
2860.68 869
2861.18 793
2861.69 951
2862.19 892
2862.69 826
2863.20 927
2863.70 886
2864.21 834
2864.71 824
2865.22 829
2865.72 942
2866.23 829
2866.73 798
2867.24 887
2867.74 905
2868.25 915
2868.75 882
2869.26 880
2869.76 1024
2870.27 1002
2870.77 1011
2871.28 932
2871.78 824
2872.29 933
2872.79 1046
2873.30 1114
2873.80 1144
2874.31 968
2874.81 984
2875.32 1047
2875.83 1057
2876.33 1033
2876.84 1053
2877.34 1011
2877.85 842
2878.35 786
2878.86 763
2879.37 980
2879.87 839
2880.38 852
2880.88 889
2881.39 957
2881.90 885
2882.40 893
2882.91 984
2883.41 1024
2883.92 952
2884.43 995
2884.93 874
2885.44 1072
2885.95 957
2886.45 1016
2886.96 1020
2887.47 870
2887.97 1009
2888.48 1104
2888.99 961
2889.49 1109
2890.00 1007
2890.51 1095
2891.01 1050
2891.52 1003
2892.03 923
2892.54 910
2893.04 864
2893.55 976
2894.06 1112
2894.56 1082
2895.07 1069
2895.58 1106
2896.09 1071
2896.59 998
2897.10 1007
2897.61 1035
2898.12 1054
2898.62 968
2899.13 904
2899.64 985
2900.15 1009
2900.65 1015
2901.16 943
2901.67 897
2902.18 899
2902.69 907
2903.19 952
2903.70 1000
2904.21 1000
2904.72 1038
2905.23 880
2905.73 880
2906.24 909
2906.75 913
2907.26 1066
2907.77 1070
2908.28 914
2908.79 893
2909.29 905
2909.80 893
2910.31 851
2910.82 760
2911.33 698
2911.84 718
2912.35 761
2912.85 788
2913.36 853
2913.87 939
2914.38 916
2914.89 846
2915.40 761
2915.91 840
2916.42 823
2916.93 896
2917.44 891
2917.95 892
2918.45 812
2918.96 801
2919.47 831
2919.98 871
2920.49 879
2921.00 861
2921.51 914
2922.02 797
2922.53 926
2923.04 1075
2923.55 1024
2924.06 899
2924.57 968
2925.08 947
2925.59 1109
2926.10 1156
2926.61 1024
2927.12 1019
2927.63 1009
2928.14 952
2928.65 909
2929.16 951
2929.67 808
2930.18 963
2930.69 965
2931.20 933
2931.71 966
2932.22 791
2932.73 903
2933.25 881
2933.76 822
2934.27 797
2934.78 764
2935.29 775
2935.80 842
2936.31 863
2936.82 953
2937.33 983
2937.84 919
2938.35 1068
2938.87 998
2939.38 1254
2939.89 1149
2940.40 1093
2940.91 1157
2941.42 1153
2941.93 1174
2942.44 1044
2942.96 1179
2943.47 1158
2943.98 1177
2944.49 1050
2945.00 1041
2945.51 1180
2946.03 1023
2946.54 867
2947.05 932
2947.56 948
2948.07 864
2948.59 806
2949.10 913
2949.61 902
2950.12 832
2950.63 747
2951.15 859
2951.66 854
2952.17 782
2952.68 721
2953.19 897
2953.71 852
2954.22 809
2954.73 714
2955.24 861
2955.76 822
2956.27 870
2956.78 821
2957.30 838
2957.81 925
2958.32 845
2958.83 800
2959.35 862
2959.86 838
2960.37 908
2960.89 877
2961.40 874
2961.91 921
2962.43 851
2962.94 878
2963.45 890
2963.96 947
2964.48 1038
2964.99 1058
2965.51 834
2966.02 887
2966.53 957
2967.05 1032
2967.56 973
2968.07 928
2968.59 902
2969.10 890
2969.61 1029
2970.13 856
2970.64 908
2971.16 930
2971.67 938
2972.18 975
2972.70 914
2973.21 917
2973.73 917
2974.24 841
2974.75 902
2975.27 831
2975.78 931
2976.30 905
2976.81 814
2977.33 868
2977.84 959
2978.36 964
2978.87 900
2979.38 1008
2979.90 931
2980.41 932
2980.93 986
2981.44 1127
2981.96 1216
2982.47 1224
2982.99 1094
2983.50 951
2984.02 1162
2984.53 1202
2985.05 1186
2985.56 1319
2986.08 1091
2986.59 1090
2987.11 1179
2987.63 1246
2988.14 1188
2988.66 1272
2989.17 1234
2989.69 1313
2990.20 1193
2990.72 1209
2991.23 1174
2991.75 1332
2992.27 1185
2992.78 1284
2993.30 1142
2993.81 1074
2994.33 1094
2994.84 1284
2995.36 1218
2995.88 1315
2996.39 1498
2996.91 1327
2997.43 1349
2997.94 1433
2998.46 1580
2998.97 1651
2999.49 1697
3000.01 1716
3000.52 1801
3001.04 1791
3001.56 1949
3002.07 2271
3002.59 2316
3003.11 2747
3003.62 2687
3004.14 3074
3004.66 3455
3005.17 3718
3005.69 4142
3006.21 4075
3006.72 3820
3007.24 3911
3007.76 3285
3008.28 3000
3008.79 2712
3009.31 2371
3009.83 2042
3010.34 1762
3010.86 1675
3011.38 1389
3011.90 1313
3012.41 1339
3012.93 1263
3013.45 1260
3013.97 1198
3014.48 1102
3015.00 1230
3015.52 1270
3016.04 1230
3016.56 1214
3017.07 1152
3017.59 1145
3018.11 1110
3018.63 1106
3019.15 1378
3019.66 1298
3020.18 1175
3020.70 1265
3021.22 1046
3021.74 1141
3022.26 1179
3022.77 1130
3023.29 1086
3023.81 1341
3024.33 1124
3024.85 1003
3025.37 1187
3025.88 1092
3026.40 1232
3026.92 1077
3027.44 1065
3027.96 1177
3028.48 1105
3029.00 1020
3029.52 1025
3030.04 982
3030.55 936
3031.07 1038
3031.59 810
3032.11 863
3032.63 910
3033.15 950
3033.67 1037
3034.19 957
3034.71 1096
3035.23 1075
3035.75 988
3036.27 1043
3036.79 961
3037.31 929
3037.83 1031
3038.35 1052
3038.87 1072
3039.39 1005
3039.91 988
3040.42 1032
3040.94 962
3041.46 955
3041.98 917
3042.50 916
3043.03 901
3043.55 909
3044.07 1029
3044.59 1011
3045.11 1049
3045.63 1052
3046.15 1006
3046.67 908
3047.19 1010
3047.71 978
3048.23 977
3048.75 983
3049.27 922
3049.79 948
3050.31 866
3050.83 898
3051.35 959
3051.87 1000
3052.39 848
3052.92 803
3053.44 849
3053.96 920
3054.48 806
3055.00 922
3055.52 919
3056.04 884
3056.56 862
3057.09 947
3057.61 910
3058.13 836
3058.65 851
3059.17 921
3059.69 849
3060.21 1005
3060.74 905
3061.26 980
3061.78 1022
3062.30 1078
3062.82 1047
3063.34 1007
3063.87 1013
3064.39 1025
3064.91 1011
3065.43 1114
3065.95 1301
3066.48 1266
3067.00 1099
3067.52 1232
3068.04 1238
3068.57 1150
3069.09 1076
3069.61 1101
3070.13 985
3070.66 1070
3071.18 1135
3071.70 1242
3072.22 1047
3072.75 1086
3073.27 995
3073.79 963
3074.31 1069
3074.84 1223
3075.36 1283
3075.88 1237
3076.41 1168
3076.93 1237
3077.45 1254
3077.97 1374
3078.50 1282
3079.02 1284
3079.54 1247
3080.07 1229
3080.59 1320
3081.11 1417
3081.64 1207
3082.16 1382
3082.68 1522
3083.21 1433
3083.73 1421
3084.26 1342
3084.78 1295
3085.30 1568
3085.83 1521
3086.35 1587
3086.87 1706
3087.40 1984
3087.92 2124
3088.45 2251
3088.97 2314
3089.49 2376
3090.02 2598
3090.54 2560
3091.07 2356
3091.59 2442
3092.11 2519
3092.64 2596
3093.16 2411
3093.69 2178
3094.21 1896
3094.74 1875
3095.26 1686
3095.79 1637
3096.31 1506
3096.84 1529
3097.36 1517
3097.89 1457
3098.41 1613
3098.93 1712
3099.46 2081
3099.98 2153
3100.51 2189
3101.03 2258
3101.56 2483
3102.09 2781
3102.61 2933
3103.14 2961
3103.66 3263
3104.19 3306
3104.71 3253
3105.24 3246
3105.76 3228
3106.29 2826
3106.81 2594
3107.34 2176
3107.86 1821
3108.39 1734
3108.92 1693
3109.44 1559
3109.97 1266
3110.49 1414
3111.02 1262
3111.55 1234
3112.07 1343
3112.60 1323
3113.12 1389
3113.65 1310
3114.18 1216
3114.70 1274
3115.23 1186
3115.75 1153
3116.28 1180
3116.81 1063
3117.33 1073
3117.86 1164
3118.39 1202
3118.91 1282
3119.44 1192
3119.97 1171
3120.49 1118
3121.02 1253
3121.55 1328
3122.07 1172
3122.60 1227
3123.13 1250
3123.65 1165
3124.18 1232
3124.71 1348
3125.24 1185
3125.76 1223
3126.29 1200
3126.82 1166
3127.34 1042
3127.87 1072
3128.40 1144
3128.93 990
3129.45 944
3129.98 932
3130.51 927
3131.04 1103
3131.56 1045
3132.09 915
3132.62 1159
3133.15 1051
3133.68 1023
3134.20 1077
3134.73 978
3135.26 943
3135.79 998
3136.32 1034
3136.84 935
3137.37 929
3137.90 1003
3138.43 958
3138.96 868
3139.48 915
3140.01 1012
3140.54 947
3141.07 903
3141.60 844
3142.13 861
3142.66 917
3143.18 921
3143.71 1018
3144.24 932
3144.77 819
3145.30 969
3145.83 987
3146.36 873
3146.89 989
3147.41 1001
3147.94 1104
3148.47 1078
3149.00 1111
3149.53 1129
3150.06 1016
3150.59 947
3151.12 951
3151.65 1089
3152.18 1127
3152.71 1115
3153.24 1098
3153.77 1054
3154.30 1029
3154.82 1038
3155.35 1003
3155.88 1084
3156.41 1055
3156.94 1036
3157.47 1137
3158.00 1069
3158.53 1065
3159.06 1003
3159.59 1016
3160.12 996
3160.65 1076
3161.18 1188
3161.71 1042
3162.24 981
3162.77 1098
3163.30 1113
3163.83 1115
3164.37 997
3164.90 1058
3165.43 989
3165.96 926
3166.49 913
3167.02 1017
3167.55 1105
3168.08 1069
3168.61 987
3169.14 959
3169.67 974
3170.20 894
3170.73 891
3171.26 985
3171.80 1103
3172.33 1161
3172.86 1078
3173.39 1163
3173.92 1244
3174.45 1180
3174.98 1103
3175.51 1249
3176.05 1257
3176.58 1142
3177.11 1089
3177.64 1123
3178.17 1088
3178.70 1069
3179.23 982
3179.77 1121
3180.30 1144
3180.83 958
3181.36 897
3181.89 838
3182.43 996
3182.96 971
3183.49 894
3184.02 894
3184.55 868
3185.09 804
3185.62 893
3186.15 924
3186.68 894
3187.21 900
3187.75 986
3188.28 889
3188.81 959
3189.34 980
3189.88 1084
3190.41 1067
3190.94 981
3191.47 1000
3192.01 920
3192.54 809
3193.07 1066
3193.61 1054
3194.14 1090
3194.67 1026
3195.20 1002
3195.74 929
3196.27 977
3196.80 1050
3197.34 1110
3197.87 1032
3198.40 869
3198.94 1010
3199.47 1115
3200.00 1168
3200.54 1122
3201.07 1067
3201.60 1119
3202.14 1130
3202.67 1135
3203.21 1142
3203.74 1129
3204.27 1151
3204.81 1115
3205.34 1265
3205.87 1341
3206.41 1265
3206.94 1148
3207.48 1207
3208.01 1271
3208.54 1359
3209.08 1390
3209.61 1446
3210.15 1449
3210.68 1461
3211.22 1506
3211.75 1494
3212.28 1649
3212.82 1589
3213.35 1414
3213.89 1322
3214.42 1412
3214.96 1257
3215.49 1065
3216.03 1144
3216.56 1143
3217.10 1062
3217.63 963
3218.17 1100
3218.70 1057
3219.24 1111
3219.77 1129
3220.31 948
3220.84 1153
3221.38 1221
3221.91 1184
3222.45 1281
3222.98 1324
3223.52 1416
3224.05 1466
3224.59 1456
3225.12 1267
3225.66 1458
3226.19 1433
3226.73 1376
3227.27 1353
3227.80 1269
3228.34 1281
3228.87 1249
3229.41 1187
3229.94 1218
3230.48 1198
3231.02 1170
3231.55 1296
3232.09 1243
3232.62 1279
3233.16 1343
3233.70 1277
3234.23 1278
3234.77 1259
3235.31 1359
3235.84 1243
3236.38 1197
3236.91 1285
3237.45 1344
3237.99 1298
3238.52 1271
3239.06 1247
3239.60 1282
3240.13 1298
3240.67 1290
3241.21 1427
3241.75 1426
3242.28 1362
3242.82 1238
3243.36 1351
3243.89 1419
3244.43 1416
3244.97 1541
3245.50 1565
3246.04 1735
3246.58 1681
3247.12 1621
3247.65 1601
3248.19 1725
3248.73 1680
3249.27 1800
3249.80 2124
3250.34 2459
3250.88 2671
3251.42 2481
3251.95 2619
3252.49 2940
3253.03 3306
3253.57 3092
3254.11 3365
3254.64 3784
3255.18 3735
3255.72 3277
3256.26 3151
3256.80 2788
3257.33 2541
3257.87 2404
3258.41 2310
3258.95 2163
3259.49 2262
3260.02 2393
3260.56 2363
3261.10 2586
3261.64 2269
3262.18 2295
3262.72 2589
3263.26 2760
3263.79 2913
3264.33 2930
3264.87 3179
3265.41 3279
3265.95 3381
3266.49 3382
3267.03 3648
3267.57 3958
3268.11 3506
3268.64 3454
3269.18 3448
3269.72 3117
3270.26 2830
3270.80 2428
3271.34 2369
3271.88 2312
3272.42 2049
3272.96 1987
3273.50 1962
3274.04 2101
3274.58 2022
3275.12 2048
3275.66 2007
3276.20 2049
3276.74 2354
3277.28 2575
3277.82 2370
3278.36 2176
3278.90 2241
3279.44 2082
3279.98 2051
3280.52 1913
3281.06 1902
3281.60 2009
3282.14 1854
3282.68 1821
3283.22 1796
3283.76 1653
3284.30 1888
3284.84 1853
3285.38 1887
3285.92 1809
3286.46 1710
3287.00 1950
3287.54 1916
3288.08 2000
3288.62 2015
3289.16 2048
3289.70 2034
3290.24 1952
3290.79 2295
3291.33 2256
3291.87 2410
3292.41 2564
3292.95 2456
3293.49 2721
3294.03 2995
3294.57 3094
3295.11 3410
3295.66 3214
3296.20 3437
3296.74 3307
3297.28 3265
3297.82 3100
3298.36 2855
3298.90 2814
3299.45 2737
3299.99 2774
3300.53 2576
3301.07 2256
3301.61 2167
3302.16 2307
3302.70 2081
3303.24 2166
3303.78 2149
3304.32 2022
3304.87 2057
3305.41 1962
3305.95 1992
3306.49 1992
3307.03 1956
3307.58 1997
3308.12 1800
3308.66 1881
3309.20 2147
3309.75 2258
3310.29 2236
3310.83 2100
3311.37 2214
3311.92 2267
3312.46 2340
3313.00 2283
3313.54 2419
3314.09 2327
3314.63 2194
3315.17 2306
3315.72 2406
3316.26 2533
3316.80 2909
3317.35 3012
3317.89 3153
3318.43 3212
3318.97 3530
3319.52 3508
3320.06 3805
3320.60 4110
3321.15 3824
3321.69 3837
3322.23 3968
3322.78 3902
3323.32 4056
3323.87 3867
3324.41 3675
3324.95 3419
3325.50 3330
3326.04 3281
3326.58 3355
3327.13 3044
3327.67 3113
3328.22 3186
3328.76 3029
3329.30 3175
3329.85 3677
3330.39 4261
3330.94 5132
3331.48 6466
3332.03 8273
3332.57 9780
3333.11 11727
3333.66 14281
3334.20 16791
3334.75 19419
3335.29 21540
3335.84 23460
3336.38 24626
3336.93 25008
3337.47 24752
3338.02 23520
3338.56 21741
3339.11 19949
3339.65 17946
3340.20 15368
3340.74 12578
3341.29 9882
3341.83 7903
3342.38 6353
3342.92 5271
3343.47 4205
3344.01 3650
3344.56 3274
3345.10 2964
3345.65 2702
3346.19 2484
3346.74 2314
3347.28 2263
3347.83 2198
3348.38 2041
3348.92 1943
3349.47 1956
3350.01 2090
3350.56 2017
3351.10 1979
3351.65 1766
3352.20 1905
3352.74 1918
3353.29 1894
3353.83 1742
3354.38 1710
3354.93 1725
3355.47 1820
3356.02 1753
3356.56 1646
3357.11 1900
3357.66 1914
3358.20 1730
3358.75 1668
3359.30 1674
3359.84 1728
3360.39 1751
3360.94 1773
3361.48 2042
3362.03 2190
3362.58 2060
3363.12 2051
3363.67 2186
3364.22 2156
3364.76 2045
3365.31 2051
3365.86 2151
3366.41 2225
3366.95 1984
3367.50 1982
3368.05 1980
3368.59 1868
3369.14 1814
3369.69 1910
3370.24 2001
3370.78 2033
3371.33 1981
3371.88 2234
3372.43 2267
3372.97 2510
3373.52 2623
3374.07 2570
3374.62 2602
3375.17 2658
3375.71 2617
3376.26 2344
3376.81 2193
3377.36 2080
3377.91 2143
3378.45 2091
3379.00 1791
3379.55 1559
3380.10 1670
3380.65 1498
3381.19 1546
3381.74 1744
3382.29 1500
3382.84 1459
3383.39 1566
3383.94 1586
3384.49 1543
3385.03 1572
3385.58 1422
3386.13 1421
3386.68 1327
3387.23 1259
3387.78 1285
3388.33 1399
3388.88 1262
3389.42 1350
3389.97 1135
3390.52 1112
3391.07 1194
3391.62 1290
3392.17 1146
3392.72 1155
3393.27 1194
3393.82 1200
3394.37 1289
3394.92 1355
3395.47 1272
3396.02 1385
3396.57 1124
3397.11 1234
3397.66 1098
3398.21 1117
3398.76 1107
3399.31 1186
3399.86 1075
3400.41 1185
3400.96 1226
3401.51 1014
3402.06 1074
3402.61 1110
3403.16 989
3403.71 1062
3404.26 1093
3404.81 990
3405.36 1119
3405.91 1026
3406.46 1034
3407.02 1164
3407.57 1288
3408.12 1099
3408.67 1065
3409.22 1258
3409.77 1377
3410.32 1421
3410.87 1427
3411.42 1459
3411.97 1232
3412.52 1409
3413.07 1452
3413.62 1332
3414.17 1317
3414.73 1306
3415.28 1423
3415.83 1423
3416.38 1364
3416.93 1183
3417.48 1125
3418.03 1348
3418.58 1418
3419.14 1272
3419.69 1261
3420.24 1122
3420.79 1189
3421.34 1139
3421.89 1417
3422.44 1274
3423.00 1210
3423.55 1249
3424.10 1318
3424.65 1435
3425.20 1221
3425.76 1218
3426.31 1388
3426.86 1287
3427.41 1058
3427.96 1130
3428.52 1132
3429.07 1055
3429.62 1040
3430.17 1081
3430.72 967
3431.28 1094
3431.83 1127
3432.38 1109
3432.93 1189
3433.49 1103
3434.04 1083
3434.59 1084
3435.14 1153
3435.70 1087
3436.25 1065
3436.80 940
3437.36 1053
3437.91 1082
3438.46 1148
3439.01 1220
3439.57 1140
3440.12 1082
3440.67 1109
3441.23 1037
3441.78 1049
3442.33 974
3442.89 953
3443.44 980
3443.99 1077
3444.55 964
3445.10 1009
3445.65 1063
3446.21 1075
3446.76 886
3447.31 1006
3447.87 1132
3448.42 1094
3448.98 1034
3449.53 945
3450.08 1028
3450.64 935
3451.19 1034
3451.75 1139
3452.30 1043
3452.85 910
3453.41 980
3453.96 988
3454.52 1037
3455.07 1079
3455.62 1098
3456.18 1012
3456.73 1039
3457.29 1036
3457.84 923
3458.40 1116
3458.95 965
3459.51 988
3460.06 1003
3460.62 945
3461.17 925
3461.72 1086
3462.28 1175
3462.83 1116
3463.39 992
3463.94 989
3464.50 978
3465.05 1138
3465.61 1166
3466.17 1079
3466.72 1054
3467.28 1057
3467.83 1181
3468.39 1200
3468.94 1183
3469.50 1114
3470.05 1274
3470.61 1231
3471.16 1275
3471.72 1189
3472.27 1215
3472.83 1303
3473.39 1360
3473.94 1418
3474.50 1362
3475.05 1369
3475.61 1421
3476.17 1424
3476.72 1404
3477.28 1515
3477.83 1637
3478.39 1568
3478.95 1526
3479.50 1511
3480.06 1369
3480.61 1437
3481.17 1561
3481.73 1559
3482.28 1625
3482.84 1543
3483.40 1702
3483.95 1782
3484.51 1728
3485.07 1735
3485.62 1653
3486.18 1804
3486.74 1915
3487.29 1913
3487.85 2232
3488.41 2672
3488.97 2992
3489.52 3521
3490.08 3895
3490.64 4007
3491.19 4910
3491.75 5641
3492.31 5999
3492.87 6298
3493.42 5994
3493.98 6254
3494.54 5976
3495.09 5736
3495.65 4799
3496.21 4132
3496.77 3548
3497.33 2919
3497.88 2641
3498.44 2408
3499.00 2205
3499.56 2133
3500.11 2072
3500.67 1912
3501.23 1926
3501.79 1970
3502.35 2106
3502.90 2196
3503.46 2049
3504.02 2197
3504.58 2364
3505.14 2017
3505.70 2252
3506.25 2177
3506.81 2141
3507.37 2076
3507.93 2444
3508.49 2072
3509.05 1995
3509.61 1937
3510.16 1926
3510.72 1579
3511.28 1542
3511.84 1571
3512.40 1722
3512.96 1408
3513.52 1343
3514.08 1339
3514.63 1310
3515.19 1303
3515.75 1209
3516.31 1142
3516.87 1094
3517.43 1133
3517.99 1112
3518.55 1121
3519.11 1060
3519.67 1133
3520.23 1033
3520.79 1041
3521.35 1053
3521.91 1136
3522.47 1114
3523.03 1234
3523.59 1132
3524.15 1082
3524.71 973
3525.26 1183
3525.82 1240
3526.38 1187
3526.94 1101
3527.50 1026
3528.07 1094
3528.63 1139
3529.19 1174
3529.75 1232
3530.31 1113
3530.87 1214
3531.43 1169
3531.99 1088
3532.55 1000
3533.11 1046
3533.67 1093
3534.23 1027
3534.79 1028
3535.35 1004
3535.91 1128
3536.47 1174
3537.03 1178
3537.59 1026
3538.15 964
3538.72 982
3539.28 1042
3539.84 1187
3540.40 1109
3540.96 1011
3541.52 1074
3542.08 988
3542.64 1027
3543.20 1044
3543.77 1044
3544.33 1144
3544.89 1104
3545.45 1089
3546.01 1021
3546.57 1129
3547.14 1177
3547.70 1103
3548.26 1091
3548.82 1104
3549.38 1042
3549.94 1006
3550.51 957
3551.07 986
3551.63 953
3552.19 923
3552.75 1000
3553.32 874
3553.88 924
3554.44 979
3555.00 960
3555.56 865
3556.13 883
3556.69 923
3557.25 938
3557.81 875
3558.38 985
3558.94 900
3559.50 908
3560.06 853
3560.63 841
3561.19 873
3561.75 897
3562.32 1082
3562.88 923
3563.44 913
3564.00 978
3564.57 983
3565.13 984
3565.69 1050
3566.26 981
3566.82 942
3567.38 904
3567.95 978
3568.51 966
3569.07 864
3569.64 962
3570.20 943
3570.76 931
3571.33 913
3571.89 924
3572.45 927
3573.02 998
3573.58 955
3574.15 1065
3574.71 1218
3575.27 1052
3575.84 1199
3576.40 1173
3576.96 1222
3577.53 1339
3578.09 1347
3578.66 1257
3579.22 1309
3579.79 1149
3580.35 1057
3580.91 1307
3581.48 1235
3582.04 1115
3582.61 1032
3583.17 1037
3583.74 1124
3584.30 1005
3584.87 883
3585.43 886
3585.99 886
3586.56 823
3587.12 802
3587.69 845
3588.25 864
3588.82 848
3589.38 877
3589.95 974
3590.51 812
3591.08 835
3591.64 752
3592.21 863
3592.77 994
3593.34 833
3593.91 752
3594.47 886
3595.04 962
3595.60 995
3596.17 932
3596.73 838
3597.30 941
3597.86 919
3598.43 810
3599.00 880
3599.56 738
3600.13 806
3600.69 944
3601.26 804
3601.82 890
3602.39 850
3602.96 863
3603.52 742
3604.09 837
3604.65 868
3605.22 853
3605.79 867
3606.35 788
3606.92 800
3607.49 909
3608.05 849
3608.62 804
3609.19 659
3609.75 703
3610.32 758
3610.89 745
3611.45 722
3612.02 847
3612.59 785
3613.15 820
3613.72 967
3614.29 1011
3614.85 1018
3615.42 1022
3615.99 1011
3616.55 1222
3617.12 1336
3617.69 1286
3618.26 1302
3618.82 1478
3619.39 1510
3619.96 1343
3620.53 1298
3621.09 1343
3621.66 1214
3622.23 1201
3622.80 1153
3623.36 1067
3623.93 1042
3624.50 969
3625.07 836
3625.63 826
3626.20 859
3626.77 809
3627.34 862
3627.91 772
3628.47 800
3629.04 811
3629.61 783
3630.18 770
3630.75 808
3631.31 760
3631.88 816
3632.45 795
3633.02 741
3633.59 865
3634.16 754
3634.73 728
3635.29 667
3635.86 684
3636.43 708
3637.00 737
3637.57 729
3638.14 865
3638.71 809
3639.28 825
3639.84 885
3640.41 943
3640.98 1026
3641.55 1007
3642.12 1010
3642.69 1073
3643.26 872
3643.83 946
3644.40 1046
3644.97 1009
3645.54 928
3646.11 889
3646.67 894
3647.24 919
3647.81 881
3648.38 819
3648.95 976
3649.52 958
3650.09 961
3650.66 1056
3651.23 1052
3651.80 970
3652.37 1052
3652.94 1103
3653.51 972
3654.08 1081
3654.65 971
3655.22 920
3655.79 908
3656.36 1039
3656.93 947
3657.50 921
3658.07 823
3658.64 922
3659.21 1008
3659.78 1094
3660.35 972
3660.93 987
3661.50 973
3662.07 1041
3662.64 1012
3663.21 916
3663.78 992
3664.35 1035
3664.92 1098
3665.49 1054
3666.06 1054
3666.63 1080
3667.20 1035
3667.78 950
3668.35 987
3668.92 931
3669.49 909
3670.06 846
3670.63 959
3671.20 1069
3671.77 977
3672.35 996
3672.92 995
3673.49 960
3674.06 884
3674.63 893
3675.20 970
3675.78 984
3676.35 858
3676.92 896
3677.49 959
3678.06 967
3678.64 999
3679.21 920
3679.78 927
3680.35 830
3680.92 972
3681.50 953
3682.07 849
3682.64 918
3683.21 850
3683.79 751
3684.36 664
3684.93 724
3685.50 802
3686.07 852
3686.65 883
3687.22 796
3687.79 832
3688.37 921
3688.94 928
3689.51 996
3690.08 869
3690.66 886
3691.23 1047
3691.80 982
3692.38 960
3692.95 1018
3693.52 885
3694.10 911
3694.67 864
3695.24 880
3695.81 833
3696.39 834
3696.96 917
3697.54 1004
3698.11 959
3698.68 870
3699.26 846
3699.83 924
3700.40 827
3700.98 663
3701.55 761
3702.12 857
3702.70 757
3703.27 798
3703.85 867
3704.42 876
3704.99 813
3705.57 937
3706.14 998
3706.72 948
3707.29 850
3707.86 905
3708.44 934
3709.01 920
3709.59 879
3710.16 881
3710.74 886
3711.31 895
3711.89 870
3712.46 915
3713.03 873
3713.61 969
3714.18 953
3714.76 930
3715.33 886
3715.91 756
3716.48 939
3717.06 920
3717.63 844
3718.21 833
3718.78 793
3719.36 765
3719.93 743
3720.51 716
3721.08 718
3721.66 661
3722.23 642
3722.81 718
3723.39 638
3723.96 778
3724.54 686
3725.11 673
3725.69 766
3726.26 738
3726.84 751
3727.41 829
3727.99 761
3728.57 833
3729.14 846
3729.72 815
3730.29 966
3730.87 1020
3731.45 1116
3732.02 1188
3732.60 1198
3733.17 1102
3733.75 1200
3734.33 1179
3734.90 1066
3735.48 1088
3736.06 1166
3736.63 1076
3737.21 1071
3737.79 1064
3738.36 968
3738.94 918
3739.52 811
3740.09 765
3740.67 728
3741.25 812
3741.82 828
3742.40 778
3742.98 775
3743.55 780
3744.13 723
3744.71 688
3745.28 716
3745.86 691
3746.44 748
3747.02 720
3747.59 822
3748.17 749
3748.75 790
3749.33 846
3749.90 832
3750.48 695
3751.06 658
3751.64 725
3752.21 646
3752.79 658
3753.37 752
3753.95 715
3754.52 675
3755.10 671
3755.68 716
3756.26 812
3756.84 726
3757.41 796
3757.99 757
3758.57 776
3759.15 697
3759.73 766
3760.31 756
3760.88 804
3761.46 864
3762.04 912
3762.62 940
3763.20 866
3763.78 949
3764.35 1004
3764.93 925
3765.51 796
3766.09 868
3766.67 828
3767.25 866
3767.83 871
3768.41 784
3768.99 843
3769.56 819
3770.14 766
3770.72 775
3771.30 816
3771.88 779
3772.46 825
3773.04 837
3773.62 844
3774.20 698
3774.78 733
3775.36 773
3775.94 800
3776.52 772
3777.10 741
3777.67 648
3778.25 702
3778.83 836
3779.41 776
3779.99 792
3780.57 717
3781.15 733
3781.73 823
3782.31 763
3782.89 748
3783.47 748
3784.05 600
3784.63 656
3785.21 699
3785.79 665
3786.37 692
3786.95 732
3787.54 745
3788.12 767
3788.70 692
3789.28 673
3789.86 742
3790.44 716
3791.02 669
3791.60 696
3792.18 757
3792.76 672
3793.34 643
3793.92 722
3794.50 779
3795.08 764
3795.66 735
3796.25 820
3796.83 786
3797.41 730
3797.99 746
3798.57 694
3799.15 794
3799.73 725
3800.31 689
3800.90 758
3801.48 775
3802.06 820
3802.64 762
3803.22 725
3803.80 828
3804.39 937
3804.97 798
3805.55 759
3806.13 873
3806.71 872
3807.29 957
3807.88 872
3808.46 906
3809.04 1020
3809.62 1033
3810.20 953
3810.79 839
3811.37 908
3811.95 997
3812.53 838
3813.12 759
3813.70 896
3814.28 858
3814.86 863
3815.45 871
3816.03 811
3816.61 812
3817.19 831
3817.78 863
3818.36 795
3818.94 746
3819.52 720
3820.11 760
3820.69 749
3821.27 809
3821.86 752
3822.44 696
3823.02 849
3823.61 833
3824.19 800
3824.77 708
3825.36 771
3825.94 812
3826.52 833
3827.11 760
3827.69 800
3828.27 730
3828.86 714
3829.44 854
3830.02 795
3830.61 804
3831.19 822
3831.77 697
3832.36 798
3832.94 741
3833.53 887
3834.11 819
3834.69 807
3835.28 843
3835.86 859
3836.45 832
3837.03 734
3837.61 870
3838.20 823
3838.78 878
3839.37 844
3839.95 861
3840.54 834
3841.12 848
3841.70 738
3842.29 787
3842.87 875
3843.46 826
3844.04 851
3844.63 842
3845.21 989
3845.80 1036
3846.38 867
3846.97 828
3847.55 888
3848.14 1024
3848.72 903
3849.31 813
3849.89 889
3850.48 789
3851.06 944
3851.65 845
3852.23 903
3852.82 910
3853.40 894
3853.99 902
3854.58 794
3855.16 798
3855.75 788
3856.33 885
3856.92 1017
3857.50 1010
3858.09 1105
3858.68 1201
3859.26 1134
3859.85 1299
3860.43 1384
3861.02 1466
3861.60 1803
3862.19 1726
3862.78 1783
3863.36 1717
3863.95 1712
3864.54 1702
3865.12 1648
3865.71 1501
3866.29 1417
3866.88 1294
3867.47 1111
3868.05 1097
3868.64 986
3869.23 950
3869.81 862
3870.40 909
3870.99 815
3871.57 806
3872.16 853
3872.75 907
3873.33 922
3873.92 865
3874.51 936
3875.10 1078
3875.68 1073
3876.27 915
3876.86 843
3877.44 882
3878.03 700
3878.62 846
3879.21 842
3879.79 836
3880.38 802
3880.97 782
3881.56 828
3882.14 846
3882.73 851
3883.32 766
3883.91 795
3884.49 783
3885.08 816
3885.67 835
3886.26 771
3886.85 863
3887.43 897
3888.02 898
3888.61 1006
3889.20 898
3889.79 1009
3890.38 961
3890.96 1004
3891.55 932
3892.14 887
3892.73 911
3893.32 898
3893.91 950
3894.49 880
3895.08 997
3895.67 799
3896.26 940
3896.85 936
3897.44 933
3898.03 880
3898.61 803
3899.20 798
3899.79 790
3900.38 832
3900.97 845
3901.56 799
3902.15 829
3902.74 841
3903.33 862
3903.92 800
3904.51 814
3905.09 787
3905.68 818
3906.27 763
3906.86 828
3907.45 914
3908.04 856
3908.63 745
3909.22 786
3909.81 803
3910.40 840
3910.99 852
3911.58 830
3912.17 771
3912.76 723
3913.35 795
3913.94 743
3914.53 676
3915.12 743
3915.71 831
3916.30 752
3916.89 699
3917.48 720
3918.07 714
3918.66 710
3919.25 681
3919.84 618
3920.43 584
3921.02 773
3921.61 752
3922.20 823
3922.80 777
3923.39 715
3923.98 772
3924.57 794
3925.16 727
3925.75 757
3926.34 716
3926.93 632
3927.52 591
3928.11 564
3928.70 663
3929.30 652
3929.89 708
3930.48 625
3931.07 674
3931.66 718
3932.25 663
3932.84 671
3933.44 689
3934.03 691
3934.62 700
3935.21 733
3935.80 691
3936.39 735
3936.98 710
3937.58 672
3938.17 682
3938.76 737
3939.35 664
3939.94 679
3940.54 701
3941.13 712
3941.72 687
3942.31 667
3942.90 812
3943.50 817
3944.09 746
3944.68 788
3945.27 924
3945.87 782
3946.46 717
3947.05 744
3947.64 739
3948.24 757
3948.83 747
3949.42 679
3950.01 681
3950.61 718
3951.20 707
3951.79 647
3952.39 700
3952.98 693
3953.57 693
3954.16 709
3954.76 718
3955.35 733
3955.94 800
3956.54 768
3957.13 856
3957.72 822
3958.32 790
3958.91 861
3959.50 886
3960.10 693
3960.69 814
3961.28 814
3961.88 793
3962.47 779
3963.07 818
3963.66 822
3964.25 881
3964.85 841
3965.44 928
3966.03 907
3966.63 1009
3967.22 954
3967.82 958
3968.41 805
3969.00 841
3969.60 828
3970.19 838
3970.79 875
3971.38 862
3971.98 913
3972.57 824
3973.17 864
3973.76 818
3974.35 800
3974.95 946
3975.54 1108
3976.14 1041
3976.73 910
3977.33 839
3977.92 924
3978.52 928
3979.11 903
3979.71 943
3980.30 917
3980.90 811
3981.49 856
3982.09 977
3982.68 910
3983.28 810
3983.87 837
3984.47 914
3985.06 857
3985.66 820
3986.25 823
3986.85 862
3987.45 893
3988.04 843
3988.64 924
3989.23 867
3989.83 898
3990.42 795
3991.02 898
3991.62 800
3992.21 851
3992.81 988
3993.40 914
3994.00 905
3994.60 901
3995.19 948
3995.79 917
3996.38 918
3996.98 944
3997.58 969
3998.17 895
3998.77 863
3999.37 985
3999.96 916
4000.56 820
4001.15 892
4001.75 939
4002.35 902
4002.94 962
4003.54 887
4004.14 816
4004.73 863
4005.33 734
4005.93 690
4006.53 739
4007.12 785
4007.72 798
4008.32 765
4008.91 818
4009.51 838
4010.11 851
4010.71 722
4011.30 817
4011.90 754
4012.50 828
4013.10 851
4013.69 894
4014.29 782
4014.89 815
4015.49 820
4016.08 874
4016.68 800
4017.28 823
4017.88 887
4018.47 860
4019.07 961
4019.67 909
4020.27 836
4020.87 836
4021.46 876
4022.06 881
4022.66 909
4023.26 873
4023.86 856
4024.45 901
4025.05 939
4025.65 900
4026.25 999
4026.85 1088
4027.45 913
4028.05 1125
4028.64 923
4029.24 942
4029.84 942
4030.44 1015
4031.04 1089
4031.64 939
4032.24 1026
4032.84 963
4033.43 1132
4034.03 1075
4034.63 947
4035.23 988
4035.83 952
4036.43 987
4037.03 830
4037.63 870
4038.23 800
4038.83 761
4039.43 775
4040.03 785
4040.63 813
4041.22 767
4041.82 797
4042.42 783
4043.02 794
4043.62 740
4044.22 716
4044.82 681
4045.42 660
4046.02 764
4046.62 830
4047.22 744
4047.82 760
4048.42 778
4049.02 691
4049.62 760
4050.22 731
4050.82 697
4051.42 797
4052.02 778
4052.62 710
4053.22 798
4053.83 699
4054.43 744
4055.03 736
4055.63 663
4056.23 693
4056.83 774
4057.43 761
4058.03 694
4058.63 797
4059.23 716
4059.83 672
4060.43 707
4061.03 778
4061.64 858
4062.24 769
4062.84 717
4063.44 761
4064.04 726
4064.64 714
4065.24 802
4065.84 847
4066.45 854
4067.05 888
4067.65 781
4068.25 725
4068.85 737
4069.45 781
4070.05 777
4070.66 791
4071.26 723
4071.86 774
4072.46 823
4073.06 639
4073.67 630
4074.27 622
4074.87 639
4075.47 670
4076.07 612
4076.68 616
4077.28 647
4077.88 634
4078.48 710
4079.09 704
4079.69 637
4080.29 637
4080.89 690
4081.50 729
4082.10 634
4082.70 639
4083.30 610
4083.91 622
4084.51 730
4085.11 716
4085.71 726
4086.32 715
4086.92 801
4087.52 640
4088.13 618
4088.73 677
4089.33 554
4089.94 680
4090.54 616
4091.14 671
4091.74 695
4092.35 677
4092.95 706
4093.55 611
4094.16 628
4094.76 699
4095.37 709
4095.97 645
4096.57 743
4097.18 668
4097.78 709
4098.38 694
4098.99 708
4099.59 709
4100.20 714
4100.80 799
4101.40 715
4102.01 643
4102.61 748
4103.22 663
4103.82 613
4104.42 671
4105.03 751
4105.63 645
4106.24 725
4106.84 700
4107.45 674
4108.05 656
4108.65 646
4109.26 681
4109.86 747
4110.47 628
4111.07 648
4111.68 613
4112.28 716
4112.89 649
4113.49 621
4114.10 635
4114.70 735
4115.31 660
4115.91 663
4116.52 586
4117.12 618
4117.73 601
4118.33 690
4118.94 692
4119.54 667
4120.15 630
4120.75 572
4121.36 629
4121.97 621
4122.57 606
4123.18 615
4123.78 612
4124.39 658
4124.99 686
4125.60 648
4126.21 691
4126.81 745
4127.42 731
4128.02 727
4128.63 620
4129.24 695
4129.84 661
4130.45 594
4131.05 662
4131.66 782
4132.27 762
4132.87 656
4133.48 662
4134.08 666
4134.69 625
4135.30 752
4135.90 733
4136.51 629
4137.12 706
4137.72 693
4138.33 762
4138.94 732
4139.54 644
4140.15 739
4140.76 648
4141.37 750
4141.97 760
4142.58 654
4143.19 711
4143.79 744
4144.40 808
4145.01 774
4145.61 671
4146.22 682
4146.83 681
4147.44 745
4148.04 777
4148.65 763
4149.26 631
4149.87 642
4150.47 648
4151.08 702
4151.69 655
4152.30 647
4152.91 641
4153.51 632
4154.12 650
4154.73 661
4155.34 719
4155.94 668
4156.55 645
4157.16 672
4157.77 552
4158.38 678
4158.99 640
4159.59 574
4160.20 695
4160.81 751
4161.42 830
4162.03 666
4162.64 679
4163.24 666
4163.85 672
4164.46 667
4165.07 658
4165.68 714
4166.29 647
4166.90 722
4167.51 675
4168.11 708
4168.72 718
4169.33 690
4169.94 709
4170.55 657
4171.16 713
4171.77 763
4172.38 910
4172.99 923
4173.60 795
4174.21 804
4174.81 853
4175.42 851
4176.03 815
4176.64 700
4177.25 703
4177.86 712
4178.47 784
4179.08 737
4179.69 704
4180.30 758
4180.91 751
4181.52 703
4182.13 705
4182.74 673
4183.35 616
4183.96 605
4184.57 711
4185.18 714
4185.79 623
4186.40 678
4187.01 681
4187.62 583
4188.23 608
4188.84 640
4189.45 529
4190.06 589
4190.67 688
4191.29 718
4191.90 609
4192.51 679
4193.12 678
4193.73 731
4194.34 717
4194.95 694
4195.56 732
4196.17 702
4196.78 691
4197.39 657
4198.00 747
4198.62 669
4199.23 666
4199.84 777
4200.45 700
4201.06 671
4201.67 624
4202.28 669
4202.89 644
4203.51 622
4204.12 651
4204.73 597
4205.34 658
4205.95 618
4206.56 666
4207.18 664
4207.79 678
4208.40 651
4209.01 660
4209.62 626
4210.24 717
4210.85 714
4211.46 702
4212.07 734
4212.68 717
4213.30 854
4213.91 792
4214.52 676
4215.13 624
4215.74 664
4216.36 664
4216.97 656
4217.58 638
4218.19 663
4218.81 735
4219.42 751
4220.03 802
4220.65 894
4221.26 898
4221.87 878
4222.48 936
4223.10 850
4223.71 879
4224.32 1104
4224.94 1067
4225.55 883
4226.16 859
4226.78 965
4227.39 988
4228.00 975
4228.61 1039
4229.23 968
4229.84 1026
4230.46 936
4231.07 1077
4231.68 1036
4232.30 931
4232.91 806
4233.52 818
4234.14 964
4234.75 939
4235.36 844
4235.98 678
4236.59 747
4237.21 798
4237.82 755
4238.43 740
4239.05 860
4239.66 879
4240.28 893
4240.89 786
4241.50 799
4242.12 761
4242.73 767
4243.35 709
4243.96 811
4244.58 768
4245.19 708
4245.81 720
4246.42 708
4247.03 697
4247.65 704
4248.26 848
4248.88 809
4249.49 817
4250.11 715
4250.72 722
4251.34 794
4251.95 721
4252.57 771
4253.18 781
4253.80 699
4254.41 659
4255.03 678
4255.64 768
4256.26 723
4256.88 848
4257.49 814
4258.11 712
4258.72 916
4259.34 837
4259.95 699
4260.57 634
4261.18 831
4261.80 819
4262.42 836
4263.03 842
4263.65 850
4264.26 879
4264.88 909
4265.49 922
4266.11 772
4266.73 753
4267.34 877
4267.96 865
4268.58 799
4269.19 820
4269.81 864
4270.42 807
4271.04 830
4271.66 772
4272.27 813
4272.89 756
4273.51 768
4274.12 759
4274.74 783
4275.36 788
4275.97 845
4276.59 926
4277.21 960
4277.82 780
4278.44 882
4279.06 896
4279.67 749
4280.29 934
4280.91 783
4281.53 754
4282.14 704
4282.76 621
4283.38 711
4283.99 730
4284.61 728
4285.23 702
4285.85 618
4286.46 751
4287.08 689
4287.70 715
4288.32 761
4288.93 618
4289.55 633
4290.17 708
4290.79 740
4291.41 690
4292.02 654
4292.64 713
4293.26 764
4293.88 679
4294.50 690
4295.11 707
4295.73 585
4296.35 666
4296.97 660
4297.59 683
4298.21 658
4298.82 736
4299.44 814
4300.06 731
4300.68 652
4301.30 774
4301.92 716
4302.53 728
4303.15 877
4303.77 813
4304.39 745
4305.01 734
4305.63 782
4306.25 750
4306.87 743
4307.49 760
4308.10 756
4308.72 780
4309.34 781
4309.96 758
4310.58 808
4311.20 793
4311.82 826
4312.44 872
4313.06 781
4313.68 798
4314.30 770
4314.92 812
4315.54 808
4316.16 812
4316.78 784
4317.40 822
4318.02 794
4318.64 776
4319.26 872
4319.88 853
4320.50 814
4321.11 730
4321.74 794
4322.36 794
4322.98 891
4323.60 939
4324.22 958
4324.84 1026
4325.46 983
4326.08 940
4326.70 1016
4327.32 1105
4327.94 1092
4328.56 1182
4329.18 1236
4329.80 1357
4330.42 1350
4331.04 1474
4331.66 1601
4332.28 1704
4332.90 1798
4333.52 1730
4334.15 1934
4334.77 1863
4335.39 1904
4336.01 2091
4336.63 2163
4337.25 2140
4337.87 2232
4338.49 2135
4339.11 1987
4339.74 2058
4340.36 2102
4340.98 1773
4341.60 1859
4342.22 1808
4342.84 1648
4343.46 1716
4344.09 1915
4344.71 1928
4345.33 2064
4345.95 2155
4346.57 2043
4347.19 2052
4347.82 2268
4348.44 2042
4349.06 2209
4349.68 2127
4350.30 1951
4350.93 1768
4351.55 1705
4352.17 1790
4352.79 1706
4353.42 1589
4354.04 1521
4354.66 1398
4355.28 1444
4355.91 1301
4356.53 1137
4357.15 1208
4357.77 1135
4358.40 1117
4359.02 1027
4359.64 1081
4360.26 1029
4360.89 1045
4361.51 1059
4362.13 1048
4362.76 1043
4363.38 902
4364.00 958
4364.62 921
4365.25 928
4365.87 949
4366.49 890
4367.12 910
4367.74 912
4368.36 870
4368.99 911
4369.61 977
4370.23 978
4370.86 866
4371.48 830
4372.11 692
4372.73 723
4373.35 831
4373.98 858
4374.60 892
4375.22 824
4375.85 747
4376.47 826
4377.10 743
4377.72 748
4378.34 802
4378.97 769
4379.59 888
4380.22 891
4380.84 880
4381.47 825
4382.09 834
4382.71 797
4383.34 786
4383.96 773
4384.59 788
4385.21 744
4385.84 834
4386.46 832
4387.09 751
4387.71 763
4388.34 685
4388.96 733
4389.59 811
4390.21 801
4390.84 774
4391.46 818
4392.09 808
4392.71 730
4393.34 777
4393.96 714
4394.59 721
4395.21 698
4395.84 681
4396.46 658
4397.09 674
4397.71 660
4398.34 628
4398.96 783
4399.59 759
4400.22 692
4400.84 725
4401.47 741
4402.09 659
4402.72 724
4403.34 784
4403.97 654
4404.60 654
4405.22 764
4405.85 767
4406.47 832
4407.10 767
4407.73 746
4408.35 692
4408.98 800
4409.61 773
4410.23 735
4410.86 748
4411.48 761
4412.11 623
4412.74 710
4413.36 795
4413.99 689
4414.62 645
4415.24 695
4415.87 770
4416.50 766
4417.12 712
4417.75 678
4418.38 646
4419.01 686
4419.63 710
4420.26 621
4420.89 699
4421.51 708
4422.14 678
4422.77 750
4423.40 715
4424.02 791
4424.65 815
4425.28 758
4425.91 684
4426.53 674
4427.16 808
4427.79 763
4428.42 713
4429.04 696
4429.67 655
4430.30 734
4430.93 701
4431.55 717
4432.18 693
4432.81 619
4433.44 766
4434.07 749
4434.69 737
4435.32 720
4435.95 747
4436.58 729
4437.21 748
4437.84 676
4438.46 707
4439.09 831
4439.72 775
4440.35 780
4440.98 769
4441.61 675
4442.24 707
4442.86 739
4443.49 676
4444.12 687
4444.75 641
4445.38 754
4446.01 728
4446.64 850
4447.27 821
4447.90 788
4448.52 916
4449.15 853
4449.78 746
4450.41 799
4451.04 875
4451.67 745
4452.30 769
4452.93 841
4453.56 789
4454.19 840
4454.82 904
4455.45 923
4456.08 806
4456.71 990
4457.34 1025
4457.97 880
4458.60 847
4459.23 799
4459.86 788
4460.49 778
4461.12 747
4461.75 720
4462.38 605
4463.01 776
4463.64 751
4464.27 700
4464.90 684
4465.53 786
4466.16 745
4466.79 665
4467.42 695
4468.05 635
4468.68 674
4469.31 624
4469.94 796
4470.57 741
4471.20 575
4471.83 603
4472.46 636
4473.09 716
4473.72 684
4474.35 659
4474.99 631
4475.62 689
4476.25 636
4476.88 660
4477.51 694
4478.14 665
4478.77 639
4479.40 688
4480.03 713
4480.67 660
4481.30 667
4481.93 697
4482.56 705
4483.19 673
4483.82 704
4484.46 758
4485.09 694
4485.72 682
4486.35 679
4486.98 655
4487.61 771
4488.25 778
4488.88 727
4489.51 692
4490.14 644
4490.77 743
4491.41 769
4492.04 672
4492.67 711
4493.30 698
4493.94 739
4494.57 691
4495.20 811
4495.83 786
4496.46 745
4497.10 885
4497.73 872
4498.36 759
4498.99 983
4499.63 876
4500.26 1053
4500.89 906
4501.53 911
4502.16 928
4502.79 1000
4503.42 977
4504.06 1134
4504.69 966
4505.32 851
4505.96 990
4506.59 971
4507.22 1014
4507.86 984
4508.49 933
4509.12 837
4509.76 856
4510.39 857
4511.02 937
4511.66 814
4512.29 831
4512.92 848
4513.56 910
4514.19 818
4514.83 850
4515.46 830
4516.09 766
4516.73 769
4517.36 737
4517.99 731
4518.63 725
4519.26 697
4519.90 782
4520.53 741
4521.17 846
4521.80 791
4522.43 746
4523.07 659
4523.70 684
4524.34 740
4524.97 774
4525.61 882
4526.24 981
4526.88 982
4527.51 1006
4528.14 1033
4528.78 1193
4529.41 1414
4530.05 1447
4530.68 1610
4531.32 1739
4531.95 1669
4532.59 1821
4533.22 1626
4533.86 1585
4534.49 1528
4535.13 1405
4535.76 1367
4536.40 1401
4537.04 1174
4537.67 1010
4538.31 876
4538.94 887
4539.58 851
4540.21 772
4540.85 665
4541.48 694
4542.12 708
4542.76 723
4543.39 802
4544.03 750
4544.66 724
4545.30 739
4545.93 670
4546.57 654
4547.21 626
4547.84 690
4548.48 714
4549.11 639
4549.75 634
4550.39 661
4551.02 678
4551.66 703
4552.30 719
4552.93 719
4553.57 729
4554.21 773
4554.84 699
4555.48 728
4556.12 636
4556.75 678
4557.39 709
4558.03 697
4558.66 685
4559.30 807
4559.94 799
4560.57 829
4561.21 800
4561.85 700
4562.48 754
4563.12 807
4563.76 674
4564.40 677
4565.03 711
4565.67 674
4566.31 744
4566.95 806
4567.58 783
4568.22 765
4568.86 796
4569.50 779
4570.13 809
4570.77 833
4571.41 789
4572.05 850
4572.68 843
4573.32 735
4573.96 684
4574.60 774
4575.24 839
4575.87 760
4576.51 749
4577.15 745
4577.79 740
4578.43 658
4579.06 655
4579.70 687
4580.34 678
4580.98 707
4581.62 756
4582.26 748
4582.90 721
4583.53 793
4584.17 732
4584.81 796
4585.45 850
4586.09 767
4586.73 740
4587.37 719
4588.01 870
4588.64 991
4589.28 978
4589.92 1028
4590.56 1071
4591.20 1029
4591.84 1044
4592.48 1094
4593.12 1009
4593.76 1036
4594.40 1220
4595.04 1137
4595.68 956
4596.31 847
4596.95 824
4597.59 839
4598.23 730
4598.87 816
4599.51 746
4600.15 762
4600.79 741
4601.43 803
4602.07 770
4602.71 765
4603.35 799
4603.99 740
4604.63 726
4605.27 838
4605.91 852
4606.55 758
4607.19 804
4607.83 683
4608.47 748
4609.11 818
4609.75 704
4610.39 602
4611.03 699
4611.68 679
4612.32 746
4612.96 704
4613.60 720
4614.24 761
4614.88 773
4615.52 646
4616.16 688
4616.80 704
4617.44 736
4618.08 621
4618.72 684
4619.36 602
4620.01 715
4620.65 573
4621.29 620
4621.93 656
4622.57 594
4623.21 644
4623.85 628
4624.50 644
4625.14 660
4625.78 652
4626.42 649
4627.06 713
4627.70 679
4628.34 677
4628.99 658
4629.63 684
4630.27 644
4630.91 565
4631.55 681
4632.20 651
4632.84 696
4633.48 756
4634.12 762
4634.76 671
4635.41 652
4636.05 731
4636.69 756
4637.33 840
4637.98 755
4638.62 827
4639.26 776
4639.90 741
4640.55 805
4641.19 863
4641.83 785
4642.47 788
4643.12 751
4643.76 724
4644.40 722
4645.04 717
4645.69 758
4646.33 735
4646.97 768
4647.62 710
4648.26 689
4648.90 713
4649.55 666
4650.19 686
4650.83 639
4651.48 698
4652.12 734
4652.76 698
4653.41 625
4654.05 664
4654.69 737
4655.34 731
4655.98 623
4656.62 690
4657.27 693
4657.91 711
4658.55 702
4659.20 638
4659.84 716
4660.49 796
4661.13 672
4661.77 638
4662.42 626
4663.06 639
4663.71 655
4664.35 643
4664.99 546
4665.64 655
4666.28 693
4666.93 643
4667.57 648
4668.22 586
4668.86 624
4669.51 670
4670.15 634
4670.79 588
4671.44 558
4672.08 484
4672.73 528
4673.37 544
4674.02 593
4674.66 634
4675.31 667
4675.95 693
4676.60 681
4677.24 644
4677.89 561
4678.53 660
4679.18 654
4679.82 653
4680.47 663
4681.12 655
4681.76 644
4682.41 604
4683.05 599
4683.70 606
4684.34 668
4684.99 593
4685.63 630
4686.28 706
4686.93 688
4687.57 705
4688.22 650
4688.86 660
4689.51 672
4690.15 709
4690.80 775
4691.45 742
4692.09 740
4692.74 764
4693.39 716
4694.03 706
4694.68 703
4695.32 761
4695.97 697
4696.62 763
4697.26 746
4697.91 698
4698.56 653
4699.20 784
4699.85 811
4700.50 785
4701.14 782
4701.79 760
4702.44 823
4703.08 760
4703.73 940
4704.38 813
4705.02 727
4705.67 791
4706.32 715
4706.97 684
4707.61 586
4708.26 731
4708.91 613
4709.55 597
4710.20 698
4710.85 697
4711.50 833
4712.14 796
4712.79 762
4713.44 682
4714.09 646
4714.73 718
4715.38 707
4716.03 642
4716.68 719
4717.33 653
4717.97 718
4718.62 872
4719.27 688
4719.92 746
4720.57 649
4721.21 732
4721.86 752
4722.51 769
4723.16 757
4723.81 733
4724.45 663
4725.10 659
4725.75 828
4726.40 765
4727.05 696
4727.70 818
4728.35 852
4728.99 788
4729.64 754
4730.29 810
4730.94 832
4731.59 718
4732.24 650
4732.89 711
4733.54 660
4734.19 730
4734.83 674
4735.48 633
4736.13 630
4736.78 743
4737.43 690
4738.08 641
4738.73 648
4739.38 763
4740.03 749
4740.68 734
4741.33 768
4741.98 660
4742.63 749
4743.28 638
4743.93 649
4744.58 781
4745.23 677
4745.87 769
4746.52 728
4747.17 726
4747.82 638
4748.47 677
4749.12 768
4749.77 848
4750.42 738
4751.08 880
4751.73 779
4752.38 708
4753.03 755
4753.68 731
4754.33 710
4754.98 618
4755.63 744
4756.28 893
4756.93 836
4757.58 840
4758.23 809
4758.88 681
4759.53 627
4760.18 759
4760.83 804
4761.48 857
4762.13 860
4762.79 743
4763.44 754
4764.09 902
4764.74 876
4765.39 813
4766.04 933
4766.69 831
4767.34 768
4767.99 712
4768.65 721
4769.30 812
4769.95 843
4770.60 797
4771.25 716
4771.90 696
4772.56 810
4773.21 732
4773.86 728
4774.51 812
4775.16 693
4775.81 770
4776.47 781
4777.12 748
4777.77 711
4778.42 835
4779.07 741
4779.73 742
4780.38 756
4781.03 698
4781.68 728
4782.34 721
4782.99 712
4783.64 777
4784.29 821
4784.94 742
4785.60 710
4786.25 779
4786.90 707
4787.56 764
4788.21 753
4788.86 705
4789.51 816
4790.17 850
4790.82 846
4791.47 762
4792.13 911
4792.78 799
4793.43 794
4794.08 821
4794.74 787
4795.39 750
4796.04 843
4796.70 910
4797.35 834
4798.00 916
4798.66 954
4799.31 1042
4799.96 983
4800.62 1068
4801.27 937
4801.93 905
4802.58 904
4803.23 962
4803.89 935
4804.54 858
4805.19 858
4805.85 943
4806.50 989
4807.16 916
4807.81 824
4808.46 929
4809.12 1011
4809.77 991
4810.43 934
4811.08 806
4811.73 858
4812.39 958
4813.04 945
4813.70 876
4814.35 905
4815.01 927
4815.66 955
4816.32 968
4816.97 951
4817.63 986
4818.28 977
4818.94 1025
4819.59 1138
4820.24 1105
4820.90 1011
4821.55 1094
4822.21 1233
4822.86 1214
4823.52 1310
4824.18 1313
4824.83 1247
4825.49 1069
4826.14 1071
4826.80 1108
4827.45 1057
4828.11 1047
4828.76 1007
4829.42 1006
4830.07 1062
4830.73 1122
4831.38 1099
4832.04 1149
4832.70 1063
4833.35 1146
4834.01 1220
4834.66 1151
4835.32 1252
4835.98 1174
4836.63 1310
4837.29 1370
4837.94 1271
4838.60 1288
4839.26 1301
4839.91 1235
4840.57 1276
4841.22 1407
4841.88 1326
4842.54 1216
4843.19 1408
4843.85 1403
4844.51 1350
4845.16 1452
4845.82 1412
4846.48 1462
4847.13 1542
4847.79 1536
4848.45 1508
4849.10 1654
4849.76 1578
4850.42 1715
4851.07 1724
4851.73 1524
4852.39 1585
4853.05 1657
4853.70 1704
4854.36 1550
4855.02 1836
4855.68 1865
4856.33 2172
4856.99 2122
4857.65 2272
4858.30 2368
4858.96 2035
4859.62 2123
4860.28 2274
4860.94 2223
4861.59 2195
4862.25 1817
4862.91 1781
4863.57 1641
4864.22 1596
4864.88 1732
4865.54 1503
4866.20 1497
4866.86 1585
4867.51 1578
4868.17 1497
4868.83 1833
4869.49 1609
4870.15 1474
4870.81 1399
4871.46 1408
4872.12 1371
4872.78 1438
4873.44 1398
4874.10 1392
4874.76 1489
4875.41 1625
4876.07 1393
4876.73 1332
4877.39 1306
4878.05 1222
4878.71 1429
4879.37 1457
4880.03 1356
4880.69 1338
4881.34 1326
4882.00 1350
4882.66 1265
4883.32 1205
4883.98 1151
4884.64 1174
4885.30 1152
4885.96 1178
4886.62 1140
4887.28 1137
4887.94 1072
4888.60 1099
4889.26 1107
4889.92 1113
4890.58 1065
4891.24 983
4891.89 964
4892.55 984
4893.21 1080
4893.87 1132
4894.53 1083
4895.19 1044
4895.85 995
4896.51 979
4897.17 980
4897.83 927
4898.49 957
4899.16 961
4899.82 871
4900.48 777
4901.14 926
4901.80 835
4902.46 800
4903.12 850
4903.78 917
4904.44 886
4905.10 847
4905.76 767
4906.42 797
4907.08 859
4907.74 830
4908.40 787
4909.06 816
4909.72 760
4910.39 847
4911.05 791
4911.71 736
4912.37 784
4913.03 746
4913.69 671
4914.35 664
4915.01 746
4915.68 795
4916.34 780
4917.00 712
4917.66 731
4918.32 715
4918.98 744
4919.64 659
4920.31 694
4920.97 708
4921.63 729
4922.29 733
4922.95 739
4923.62 735
4924.28 716
4924.94 795
4925.60 742
4926.26 731
4926.93 743
4927.59 754
4928.25 806
4928.91 749
4929.57 797
4930.24 759
4930.90 751
4931.56 678
4932.22 689
4932.89 773
4933.55 721
4934.21 730
4934.87 733
4935.54 775
4936.20 675
4936.86 649
4937.53 740
4938.19 765
4938.85 722
4939.51 726
4940.18 693
4940.84 663
4941.50 577
4942.17 684
4942.83 676
4943.49 657
4944.16 698
4944.82 702
4945.48 716
4946.15 672
4946.81 768
4947.47 684
4948.14 698
4948.80 606
4949.46 560
4950.13 598
4950.79 665
4951.45 625
4952.12 653
4952.78 556
4953.45 604
4954.11 716
4954.77 729
4955.44 722
4956.10 772
4956.77 705
4957.43 690
4958.09 827
4958.76 766
4959.42 742
4960.09 780
4960.75 763
4961.42 837
4962.08 823
4962.75 767
4963.41 778
4964.07 806
4964.74 865
4965.40 873
4966.07 840
4966.73 747
4967.40 786
4968.06 761
4968.73 811
4969.39 718
4970.06 637
4970.72 627
4971.39 617
4972.05 628
4972.72 691
4973.38 748
4974.05 657
4974.71 720
4975.38 686
4976.05 660
4976.71 721
4977.38 790
4978.04 753
4978.71 627
4979.37 629
4980.04 614
4980.70 650
4981.37 593
4982.04 626
4982.70 587
4983.37 651
4984.03 652
4984.70 643
4985.37 645
4986.03 666
4986.70 681
4987.36 611
4988.03 563
4988.70 614
4989.36 598
4990.03 613
4990.70 679
4991.36 689
4992.03 690
4992.69 715
4993.36 628
4994.03 657
4994.69 612
4995.36 561
4996.03 749
4996.69 738
4997.36 607
4998.03 706
4998.70 610
4999.36 602
5000.03 655
5000.70 540
5001.36 606
5002.03 619
5002.70 602
5003.37 615
5004.03 594
5004.70 644
5005.37 596
5006.03 671
5006.70 626
5007.37 657
5008.04 659
5008.70 664
5009.37 633
5010.04 671
5010.71 680
5011.38 623
5012.04 620
5012.71 617
5013.38 580
5014.05 606
5014.72 641
5015.38 626
5016.05 585
5016.72 604
5017.39 634
5018.06 583
5018.72 530
5019.39 564
5020.06 592
5020.73 543
5021.40 608
5022.07 673
5022.73 757
5023.40 681
5024.07 664
5024.74 634
5025.41 638
5026.08 705
5026.75 599
5027.42 553
5028.08 566
5028.75 522
5029.42 608
5030.09 695
5030.76 594
5031.43 524
5032.10 655
5032.77 553
5033.44 568
5034.11 536
5034.78 541
5035.45 610
5036.11 554
5036.78 628
5037.45 536
5038.12 504
5038.79 632
5039.46 620
5040.13 607
5040.80 632
5041.47 559
5042.14 563
5042.81 539
5043.48 499
5044.15 625
5044.82 726
5045.49 638
5046.16 647
5046.83 572
5047.50 561
5048.17 592
5048.84 605
5049.51 666
5050.18 658
5050.85 645
5051.52 590
5052.19 594
5052.86 632
5053.54 619
5054.21 648
5054.88 695
5055.55 604
5056.22 580
5056.89 587
5057.56 567
5058.23 678
5058.90 524
5059.57 579
5060.24 564
5060.91 562
5061.59 685
5062.26 619
5062.93 629
5063.60 577
5064.27 540
5064.94 551
5065.61 611
5066.28 609
5066.96 615
5067.63 609
5068.30 523
5068.97 646
5069.64 590
5070.31 591
5070.99 623
5071.66 636
5072.33 550
5073.00 503
5073.67 605
5074.35 578
5075.02 633
5075.69 605
5076.36 614
5077.03 536
5077.71 620
5078.38 701
5079.05 660
5079.72 600
5080.39 672
5081.07 587
5081.74 540
5082.41 607
5083.08 618
5083.76 584
5084.43 603
5085.10 637
5085.78 662
5086.45 613
5087.12 663
5087.79 639
5088.47 653
5089.14 638
5089.81 699
5090.49 703
5091.16 692
5091.83 692
5092.51 730
5093.18 655
5093.85 592
5094.52 547
5095.20 619
5095.87 657
5096.54 642
5097.22 588
5097.89 563
5098.57 549
5099.24 597
5099.91 713
5100.59 690
5101.26 632
5101.93 629
5102.61 644
5103.28 650
5103.96 624
5104.63 641
5105.30 673
5105.98 687
5106.65 587
5107.33 628
5108.00 659
5108.67 612
5109.35 589
5110.02 589
5110.70 586
5111.37 662
5112.05 683
5112.72 548
5113.40 631
5114.07 683
5114.74 628
5115.42 630
5116.09 603
5116.77 609
5117.44 693
5118.12 744
5118.79 685
5119.47 750
5120.14 690
5120.82 577
5121.49 758
5122.17 764
5122.84 648
5123.52 659
5124.19 655
5124.87 627
5125.54 618
5126.22 525
5126.90 602
5127.57 601
5128.25 581
5128.92 610
5129.60 628
5130.27 635
5130.95 640
5131.62 558
5132.30 544
5132.98 643
5133.65 493
5134.33 573
5135.00 618
5135.68 610
5136.36 550
5137.03 543
5137.71 574
5138.38 668
5139.06 739
5139.74 671
5140.41 647
5141.09 709
5141.77 656
5142.44 600
5143.12 532
5143.80 479
5144.47 588
5145.15 632
5145.83 556
5146.50 551
5147.18 546
5147.86 479
5148.53 448
5149.21 510
5149.89 516
5150.56 573
5151.24 638
5151.92 615
5152.60 532
5153.27 478
5153.95 528
5154.63 622
5155.30 640
5155.98 674
5156.66 579
5157.34 612
5158.01 588
5158.69 658
5159.37 692
5160.05 638
5160.72 579
5161.40 530
5162.08 564
5162.76 731
5163.44 636
5164.11 650
5164.79 631
5165.47 609
5166.15 571
5166.83 706
5167.50 688
5168.18 580
5168.86 567
5169.54 585
5170.22 669
5170.89 660
5171.57 480
5172.25 536
5172.93 587
5173.61 552
5174.29 498
5174.97 550
5175.64 526
5176.32 570
5177.00 553
5177.68 530
5178.36 558
5179.04 548
5179.72 623
5180.40 564
5181.08 505
5181.75 548
5182.43 480
5183.11 516
5183.79 563
5184.47 508
5185.15 571
5185.83 554
5186.51 555
5187.19 536
5187.87 510
5188.55 500
5189.23 519
5189.91 505
5190.59 573
5191.27 495
5191.95 521
5192.63 627
5193.31 605
5193.98 604
5194.66 508
5195.34 490
5196.02 564
5196.70 565
5197.38 542
5198.07 501
5198.75 517
5199.43 506
5200.11 542
5200.79 509
5201.47 531
5202.15 559
5202.83 510
5203.51 596
5204.19 582
5204.87 586
5205.55 550
5206.23 506
5206.91 619
5207.59 650
5208.27 547
5208.95 547
5209.63 528
5210.31 571
5211.00 592
5211.68 580
5212.36 635
5213.04 685
5213.72 606
5214.40 614
5215.08 607
5215.76 516
5216.45 553
5217.13 575
5217.81 555
5218.49 627
5219.17 678
5219.85 627
5220.53 670
5221.22 711
5221.90 731
5222.58 704
5223.26 630
5223.94 621
5224.62 540
5225.31 700
5225.99 715
5226.67 567
5227.35 537
5228.03 530
5228.72 512
5229.40 460
5230.08 523
5230.76 627
5231.45 559
5232.13 595
5232.81 607
5233.49 625
5234.18 683
5234.86 655
5235.54 510
5236.22 587
5236.91 619
5237.59 652
5238.27 506
5238.95 553
5239.64 573
5240.32 616
5241.00 566
5241.69 612
5242.37 618
5243.05 621
5243.73 665
5244.42 532
5245.10 637
5245.78 625
5246.47 578
5247.15 577
5247.83 541
5248.52 659
5249.20 645
5249.88 544
5250.57 631
5251.25 626
5251.94 663
5252.62 599
5253.30 602
5253.99 623
5254.67 598
5255.35 677
5256.04 627
5256.72 596
5257.41 554
5258.09 517
5258.77 573
5259.46 619
5260.14 640
5260.83 576
5261.51 591
5262.20 618
5262.88 549
5263.56 600
5264.25 629
5264.93 647
5265.62 624
5266.30 581
5266.99 590
5267.67 572
5268.36 644
5269.04 640
5269.73 726
5270.41 691
5271.10 567
5271.78 585
5272.47 648
5273.15 586
5273.84 587
5274.52 523
5275.21 506
5275.89 487
5276.58 510
5277.26 607
5277.95 617
5278.63 602
5279.32 573
5280.00 605
5280.69 598
5281.37 626
5282.06 667
5282.75 621
5283.43 515
5284.12 665
5284.80 627
5285.49 558
5286.17 577
5286.86 709
5287.55 659
5288.23 610
5288.92 646
5289.60 582
5290.29 573
5290.98 540
5291.66 575
5292.35 591
5293.04 689
5293.72 665
5294.41 628
5295.10 544
5295.78 602
5296.47 638
5297.15 629
5297.84 591
5298.53 621
5299.21 771
5299.90 853
5300.59 870
5301.28 825
5301.96 736
5302.65 798
5303.34 741
5304.02 763
5304.71 823
5305.40 796
5306.08 813
5306.77 816
5307.46 821
5308.15 859
5308.83 809
5309.52 773
5310.21 900
5310.90 796
5311.58 796
5312.27 839
5312.96 813
5313.65 907
5314.33 769
5315.02 865
5315.71 936
5316.40 819
5317.09 801
5317.77 896
5318.46 846
5319.15 795
5319.84 882
5320.53 797
5321.21 794
5321.90 833
5322.59 829
5323.28 753
5323.97 678
5324.65 688
5325.34 754
5326.03 674
5326.72 709
5327.41 703
5328.10 795
5328.79 791
5329.47 654
5330.16 584
5330.85 550
5331.54 627
5332.23 617
5332.92 576
5333.61 655
5334.30 627
5334.99 638
5335.67 674
5336.36 662
5337.05 613
5337.74 616
5338.43 668
5339.12 611
5339.81 734
5340.50 664
5341.19 646
5341.88 546
5342.57 629
5343.26 630
5343.95 736
5344.64 716
5345.33 668
5346.02 715
5346.71 756
5347.40 663
5348.09 757
5348.78 744
5349.47 729
5350.16 795
5350.85 854
5351.54 868
5352.23 779
5352.92 832
5353.61 870
5354.30 876
5354.99 802
5355.68 793
5356.37 677
5357.06 673
5357.75 771
5358.44 707
5359.13 679
5359.82 676
5360.51 635
5361.20 585
5361.89 619
5362.58 585
5363.27 567
5363.97 653
5364.66 504
5365.35 573
5366.04 557
5366.73 572
5367.42 572
5368.11 545
5368.80 565
5369.49 632
5370.19 578
5370.88 652
5371.57 611
5372.26 543
5372.95 590
5373.64 565
5374.33 493
5375.03 552
5375.72 604
5376.41 623
5377.10 694
5377.79 568
5378.49 581
5379.18 611
5379.87 592
5380.56 558
5381.25 571
5381.95 543
5382.64 601
5383.33 561
5384.02 525
5384.71 488
5385.41 573
5386.10 646
5386.79 567
5387.48 559
5388.18 610
5388.87 580
5389.56 614
5390.25 659
5390.95 594
5391.64 679
5392.33 692
5393.02 667
5393.72 641
5394.41 598
5395.10 595
5395.80 564
5396.49 547
5397.18 540
5397.88 478
5398.57 565
5399.26 604
5399.95 550
5400.65 549
5401.34 561
5402.03 638
5402.73 655
5403.42 574
5404.12 594
5404.81 528
5405.50 549
5406.20 614
5406.89 708
5407.58 610
5408.28 603
5408.97 614
5409.66 704
5410.36 711
5411.05 680
5411.75 714
5412.44 650
5413.13 586
5413.83 676
5414.52 583
5415.22 625
5415.91 650
5416.61 631
5417.30 657
5417.99 710
5418.69 661
5419.38 657
5420.08 724
5420.77 733
5421.47 724
5422.16 649
5422.86 647
5423.55 623
5424.25 596
5424.94 552
5425.64 603
5426.33 704
5427.03 623
5427.72 757
5428.42 748
5429.11 573
5429.81 492
5430.50 578
5431.20 638
5431.89 611
5432.59 667
5433.28 721
5433.98 725
5434.67 663
5435.37 742
5436.06 682
5436.76 580
5437.46 748
5438.15 699
5438.85 667
5439.54 699
5440.24 660
5440.93 688
5441.63 554
5442.33 625
5443.02 717
5443.72 634
5444.41 657
5445.11 680
5445.81 784
5446.50 737
5447.20 753
5447.90 835
5448.59 875
5449.29 867
5449.98 818
5450.68 890
5451.38 938
5452.07 867
5452.77 822
5453.47 879
5454.16 848
5454.86 709
5455.56 759
5456.25 730
5456.95 745
5457.65 791
5458.35 761
5459.04 792
5459.74 797
5460.44 761
5461.13 854
5461.83 814
5462.53 858
5463.23 950
5463.92 944
5464.62 837
5465.32 890
5466.02 856
5466.71 826
5467.41 851
5468.11 855
5468.81 939
5469.50 818
5470.20 908
5470.90 850
5471.60 874
5472.29 837
5472.99 874
5473.69 888
5474.39 957
5475.09 971
5475.78 1007
5476.48 1164
5477.18 1263
5477.88 1227
5478.58 1278
5479.28 1432
5479.97 1434
5480.67 1476
5481.37 1470
5482.07 1565
5482.77 1549
5483.47 1399
5484.17 1467
5484.86 1401
5485.56 1279
5486.26 1256
5486.96 1192
5487.66 1087
5488.36 1091
5489.06 1042
5489.76 1114
5490.45 1235
5491.15 1169
5491.85 1173
5492.55 1169
5493.25 1128
5493.95 1236
5494.65 1175
5495.35 1222
5496.05 1377
5496.75 1460
5497.45 1455
5498.15 1572
5498.85 1817
5499.55 2082
5500.25 2249
5500.95 2177
5501.65 2314
5502.35 2552
5503.04 2552
5503.74 2392
5504.44 1951
5505.14 1700
5505.84 1548
5506.54 1391
5507.24 1265
5507.94 1127
5508.65 1082
5509.35 1071
5510.05 1117
5510.75 1005
5511.45 980
5512.15 1086
5512.85 1076
5513.55 1001
5514.25 1053
5514.95 1032
5515.65 1037
5516.35 1055
5517.05 894
5517.75 882
5518.45 958
5519.15 1001
5519.85 946
5520.56 928
5521.26 895
5521.96 903
5522.66 915
5523.36 830
5524.06 806
5524.76 797
5525.46 771
5526.16 679
5526.87 753
5527.57 711
5528.27 650
5528.97 716
5529.67 753
5530.37 725
5531.07 739
5531.78 774
5532.48 763
5533.18 716
5533.88 702
5534.58 750
5535.29 644
5535.99 685
5536.69 761
5537.39 672
5538.09 632
5538.80 661
5539.50 695
5540.20 676
5540.90 707
5541.60 693
5542.31 655
5543.01 719
5543.71 743
5544.41 675
5545.12 635
5545.82 664
5546.52 684
5547.22 667
5547.93 663
5548.63 691
5549.33 659
5550.04 645
5550.74 637
5551.44 680
5552.14 756
5552.85 697
5553.55 741
5554.25 701
5554.96 708
5555.66 636
5556.36 608
5557.07 693
5557.77 607
5558.47 604
5559.18 614
5559.88 659
5560.58 735
5561.29 646
5561.99 619
5562.69 685
5563.40 788
5564.10 682
5564.80 733
5565.51 703
5566.21 630
5566.92 659
5567.62 667
5568.32 653
5569.03 638
5569.73 587
5570.44 579
5571.14 551
5571.84 519
5572.55 613
5573.25 562
5573.96 578
5574.66 622
5575.37 651
5576.07 611
5576.78 639
5577.48 601
5578.18 632
5578.89 619
5579.59 601
5580.30 599
5581.00 632
5581.71 629
5582.41 617
5583.12 549
5583.82 551
5584.53 544
5585.23 570
5585.94 582
5586.64 591
5587.35 595
5588.05 553
5588.76 620
5589.46 563
5590.17 583
5590.88 557
5591.58 562
5592.29 579
5592.99 581
5593.70 606
5594.40 626
5595.11 596
5595.81 581
5596.52 554
5597.23 621
5597.93 583
5598.64 641
5599.34 622
5600.05 538
5600.76 588
5601.46 535
5602.17 641
5602.87 620
5603.58 554
5604.29 575
5604.99 532
5605.70 602
5606.41 575
5607.11 563
5607.82 649
5608.52 574
5609.23 489
5609.94 470
5610.64 591
5611.35 566
5612.06 565
5612.76 539
5613.47 575
5614.18 609
5614.89 622
5615.59 548
5616.30 574
5617.01 627
5617.71 577
5618.42 594
5619.13 587
5619.84 552
5620.54 552
5621.25 576
5621.96 609
5622.66 558
5623.37 514
5624.08 580
5624.79 592
5625.49 491
5626.20 550
5626.91 669
5627.62 612
5628.33 576
5629.03 581
5629.74 599
5630.45 597
5631.16 605
5631.87 584
5632.57 560
5633.28 594
5633.99 565
5634.70 714
5635.41 736
5636.11 745
5636.82 677
5637.53 683
5638.24 655
5638.95 759
5639.66 646
5640.36 681
5641.07 660
5641.78 740
5642.49 602
5643.20 673
5643.91 631
5644.62 663
5645.33 622
5646.03 582
5646.74 619
5647.45 654
5648.16 554
5648.87 590
5649.58 645
5650.29 615
5651.00 580
5651.71 611
5652.42 605
5653.13 629
5653.84 636
5654.54 656
5655.25 591
5655.96 625
5656.67 596
5657.38 581
5658.09 624
5658.80 689
5659.51 643
5660.22 578
5660.93 536
5661.64 567
5662.35 659
5663.06 644
5663.77 616
5664.48 650
5665.19 641
5665.90 629
5666.61 583
5667.32 596
5668.03 667
5668.74 717
5669.45 705
5670.16 661
5670.87 708
5671.58 773
5672.29 766
5673.01 788
5673.72 730
5674.43 636
5675.14 706
5675.85 609
5676.56 635
5677.27 627
5677.98 611
5678.69 550
5679.40 630
5680.11 610
5680.82 601
5681.54 575
5682.25 659
5682.96 623
5683.67 662
5684.38 720
5685.09 601
5685.80 574
5686.51 599
5687.23 702
5687.94 681
5688.65 618
5689.36 653
5690.07 616
5690.78 672
5691.50 711
5692.21 611
5692.92 579
5693.63 495
5694.34 547
5695.06 634
5695.77 624
5696.48 599
5697.19 588
5697.90 533
5698.62 553
5699.33 591
5700.04 656
5700.75 607
5701.46 606
5702.18 613
5702.89 576
5703.60 548
5704.31 555
5705.03 546
5705.74 577
5706.45 517
5707.17 493
5707.88 554
5708.59 602
5709.30 624
5710.02 604
5710.73 575
5711.44 582
5712.16 612
5712.87 600
5713.58 623
5714.30 585
5715.01 539
5715.72 554
5716.43 585
5717.15 593
5717.86 516
5718.58 495
5719.29 466
5720.00 502
5720.72 607
5721.43 614
5722.14 536
5722.86 574
5723.57 605
5724.28 604
5725.00 568
5725.71 573
5726.43 611
5727.14 616
5727.85 647
5728.57 605
5729.28 609
5730.00 563
5730.71 590
5731.42 595
5732.14 622
5732.85 656
5733.57 576
5734.28 534
5735.00 612
5735.71 579
5736.43 645
5737.14 553
5737.85 546
5738.57 602
5739.28 652
5740.00 677
5740.71 616
5741.43 613
5742.14 618
5742.86 655
5743.57 594
5744.29 621
5745.00 586
5745.72 552
5746.43 656
5747.15 646
5747.86 647
5748.58 682
5749.30 637
5750.01 629
5750.73 645
5751.44 680
5752.16 600
5752.87 665
5753.59 622
5754.30 699
5755.02 716
5755.74 695
5756.45 689
5757.17 662
5757.88 743
5758.60 674
5759.31 695
5760.03 734
5760.75 818
5761.46 768
5762.18 809
5762.90 836
5763.61 726
5764.33 764
5765.04 838
5765.76 872
5766.48 967
5767.19 987
5767.91 1123
5768.63 1198
5769.34 1356
5770.06 1452
5770.78 1468
5771.49 1502
5772.21 1524
5772.93 1491
5773.64 1386
5774.36 1371
5775.08 1144
5775.79 1062
5776.51 1063
5777.23 983
5777.95 852
5778.66 879
5779.38 862
5780.10 976
5780.81 929
5781.53 886
5782.25 889
5782.97 914
5783.68 899
5784.40 986
5785.12 918
5785.84 835
5786.55 765
5787.27 783
5787.99 812
5788.71 872
5789.43 845
5790.14 913
5790.86 928
5791.58 933
5792.30 848
5793.02 790
5793.73 734
5794.45 755
5795.17 799
5795.89 863
5796.61 835
5797.33 739
5798.04 824
5798.76 801
5799.48 790
5800.20 873
5800.92 871
5801.64 846
5802.36 803
5803.07 837
5803.79 814
5804.51 751
5805.23 797
5805.95 730
5806.67 743
5807.39 688
5808.11 769
5808.82 683
5809.54 720
5810.26 689
5810.98 642
5811.70 723
5812.42 748
5813.14 760
5813.86 702
5814.58 683
5815.30 775
5816.02 794
5816.74 744
5817.46 848
5818.18 681
5818.90 683
5819.62 708
5820.34 662
5821.06 700
5821.78 716
5822.50 668
5823.22 730
5823.94 652
5824.66 634
5825.38 695
5826.10 698
5826.82 701
5827.54 669
5828.26 691
5828.98 746
5829.70 645
5830.42 636
5831.14 583
5831.86 606
5832.58 641
5833.30 602
5834.02 667
5834.74 533
5835.46 642
5836.18 570
5836.90 575
5837.62 661
5838.34 645
5839.07 686
5839.79 691
5840.51 722
5841.23 765
5841.95 660
5842.67 667
5843.39 672
5844.11 699
5844.83 634
5845.56 668
5846.28 680
5847.00 633
5847.72 799
5848.44 662
5849.16 665
5849.88 657
5850.61 634
5851.33 666
5852.05 644
5852.77 587
5853.49 644
5854.22 689
5854.94 682
5855.66 575
5856.38 600
5857.10 685
5857.83 683
5858.55 689
5859.27 714
5859.99 658
5860.71 736
5861.44 704
5862.16 646
5862.88 690
5863.60 667
5864.33 728
5865.05 694
5865.77 635
5866.49 610
5867.22 657
5867.94 674
5868.66 664
5869.38 613
5870.11 670
5870.83 649
5871.55 658
5872.28 694
5873.00 664
5873.72 733
5874.45 695
5875.17 669
5875.89 651
5876.62 646
5877.34 666
5878.06 681
5878.79 640
5879.51 714
5880.23 767
5880.96 681
5881.68 685
5882.40 718
5883.13 695
5883.85 657
5884.57 745
5885.30 765
5886.02 736
5886.75 789
5887.47 730
5888.19 764
5888.92 720
5889.64 794
5890.37 843
5891.09 758
5891.81 741
5892.54 802
5893.26 854
5893.99 685
5894.71 715
5895.44 692
5896.16 765
5896.88 770
5897.61 848
5898.33 773
5899.06 844
5899.78 737
5900.51 717
5901.23 786
5901.96 945
5902.68 876
5903.41 812
5904.13 784
5904.86 716
5905.58 793
5906.31 775
5907.03 785
5907.76 807
5908.48 757
5909.21 836
5909.93 807
5910.66 789
5911.38 785
5912.11 785
5912.83 845
5913.56 886
5914.29 913
5915.01 843
5915.74 943
5916.46 915
5917.19 949
5917.91 904
5918.64 955
5919.37 965
5920.09 980
5920.82 926
5921.54 1007
5922.27 1021
5923.00 912
5923.72 1060
5924.45 1131
5925.17 1041
5925.90 1071
5926.63 1086
5927.35 1121
5928.08 1096
5928.81 1074
5929.53 1146
5930.26 1020
5930.99 980
5931.71 1106
5932.44 1174
5933.17 1161
5933.89 1064
5934.62 1226
5935.35 1196
5936.07 1101
5936.80 1186
5937.53 1288
5938.25 1398
5938.98 1417
5939.71 1369
5940.44 1468
5941.16 1417
5941.89 1362
5942.62 1307
5943.35 1386
5944.07 1479
5944.80 1522
5945.53 1593
5946.26 1575
5946.98 1605
5947.71 1664
5948.44 1751
5949.17 1811
5949.89 1838
5950.62 2014
5951.35 2182
5952.08 2289
5952.80 2225
5953.53 2542
5954.26 2261
5954.99 2187
5955.72 2370
5956.45 2190
5957.17 2320
5957.90 2230
5958.63 2167
5959.36 2161
5960.09 2100
5960.82 2162
5961.54 2273
5962.27 2173
5963.00 2262
5963.73 2235
5964.46 2346
5965.19 2463
5965.92 2680
5966.64 2825
5967.37 3141
5968.10 2987
5968.83 3008
5969.56 3020
5970.29 3023
5971.02 3033
5971.75 2882
5972.48 2836
5973.21 2576
5973.93 2540
5974.66 2627
5975.39 2565
5976.12 2409
5976.85 2605
5977.58 2582
5978.31 2742
5979.04 2764
5979.77 2848
5980.50 2857
5981.23 2856
5981.96 2982
5982.69 3030
5983.42 2955
5984.15 2954
5984.88 3021
5985.61 3035
5986.34 3172
5987.07 3216
5987.80 3066
5988.53 2895
5989.26 3019
5989.99 3115
5990.72 3123
5991.45 3205
5992.18 3150
5992.91 3130
5993.64 3404
5994.37 3431
5995.10 3444
5995.83 3519
5996.56 3626
5997.29 3567
5998.02 3661
5998.75 3541
5999.49 3520
6000.22 3670
6000.95 3636
6001.68 3625
6002.41 3393
6003.14 3404
6003.87 3504
6004.60 3335
6005.33 3368
6006.06 3365
6006.80 3486
6007.53 3731
6008.26 3791
6008.99 4291
6009.72 4948
6010.45 5414
6011.18 6582
6011.92 7658
6012.65 8409
6013.38 9167
6014.11 9970
6014.84 10543
6015.57 10768
6016.31 10437
6017.04 9449
6017.77 9035
6018.50 8063
6019.23 6886
6019.97 5895
6020.70 5061
6021.43 4350
6022.16 3806
6022.89 3321
6023.63 3089
6024.36 2940
6025.09 2718
6025.82 2595
6026.56 2451
6027.29 2444
6028.02 2476
6028.75 2500
6029.49 2541
6030.22 2520
6030.95 2506
6031.68 2581
6032.42 2482
6033.15 2384
6033.88 2225
6034.62 2153
6035.35 2137
6036.08 2190
6036.81 2048
6037.55 2035
6038.28 2176
6039.01 2261
6039.75 2244
6040.48 2343
6041.21 2230
6041.95 2315
6042.68 2379
6043.41 2480
6044.15 2356
6044.88 2396
6045.61 2319
6046.35 2388
6047.08 2406
6047.82 2509
6048.55 2446
6049.28 2629
6050.02 2801
6050.75 2780
6051.49 2912
6052.22 3126
6052.95 3051
6053.69 3255
6054.42 3479
6055.16 3430
6055.89 3182
6056.62 3107
6057.36 2933
6058.09 2700
6058.83 2674
6059.56 2702
6060.30 2398
6061.03 2337
6061.77 2316
6062.50 2243
6063.23 2285
6063.97 2264
6064.70 2203
6065.44 2127
6066.17 2139
6066.91 2098
6067.64 2077
6068.38 2062
6069.11 2008
6069.85 1954
6070.58 2035
6071.32 1883
6072.05 1943
6072.79 1925
6073.52 1910
6074.26 1855
6075.00 1798
6075.73 1749
6076.47 1748
6077.20 1739
6077.94 1692
6078.67 1608
6079.41 1509
6080.14 1610
6080.88 1481
6081.62 1450
6082.35 1542
6083.09 1584
6083.82 1534
6084.56 1504
6085.30 1466
6086.03 1482
6086.77 1459
6087.50 1445
6088.24 1580
6088.98 1531
6089.71 1539
6090.45 1539
6091.19 1467
6091.92 1461
6092.66 1563
6093.39 1537
6094.13 1554
6094.87 1553
6095.60 1599
6096.34 1475
6097.08 1471
6097.81 1463
6098.55 1418
6099.29 1338
6100.03 1379
6100.76 1348
6101.50 1433
6102.24 1453
6102.97 1408
6103.71 1397
6104.45 1365
6105.18 1390
6105.92 1412
6106.66 1302
6107.40 1249
6108.13 1232
6108.87 1309
6109.61 1337
6110.35 1509
6111.08 1387
6111.82 1319
6112.56 1379
6113.30 1365
6114.03 1325
6114.77 1442
6115.51 1418
6116.25 1412
6116.99 1408
6117.72 1491
6118.46 1562
6119.20 1508
6119.94 1455
6120.68 1440
6121.41 1464
6122.15 1502
6122.89 1473
6123.63 1624
6124.37 1632
6125.11 1613
6125.84 1502
6126.58 1669
6127.32 1602
6128.06 1525
6128.80 1611
6129.54 1683
6130.28 1758
6131.02 1674
6131.75 1528
6132.49 1460
6133.23 1482
6133.97 1631
6134.71 1537
6135.45 1566
6136.19 1734
6136.93 1871
6137.67 1902
6138.41 1796
6139.14 1822
6139.88 2019
6140.62 1952
6141.36 1874
6142.10 1956
6142.84 1982
6143.58 1964
6144.32 1992
6145.06 2047
6145.80 2049
6146.54 2032
6147.28 1910
6148.02 1940
6148.76 1858
6149.50 1859
6150.24 1918
6150.98 1885
6151.72 1805
6152.46 1843
6153.20 1924
6153.94 1880
6154.68 2038
6155.42 2075
6156.16 2007
6156.90 1945
6157.64 1969
6158.38 1889
6159.12 1944
6159.86 2032
6160.60 2089
6161.34 2111
6162.08 2287
6162.82 2349
6163.57 2438
6164.31 2443
6165.05 2681
6165.79 2790
6166.53 2710
6167.27 2749
6168.01 2772
6168.75 2839
6169.49 2867
6170.23 2873
6170.98 2930
6171.72 2825
6172.46 2942
6173.20 2755
6173.94 2636
6174.68 2790
6175.42 2775
6176.16 2859
6176.91 2968
6177.65 2989
6178.39 3262
6179.13 3611
6179.87 3880
6180.61 4502
6181.36 5108
6182.10 5462
6182.84 6068
6183.58 6477
6184.32 6825
6185.07 6906
6185.81 6789
6186.55 6680
6187.29 6403
6188.03 5506
6188.78 4902
6189.52 4325
6190.26 3863
6191.00 3411
6191.75 3302
6192.49 3151
6193.23 3020
6193.97 2863
6194.72 2879
6195.46 2897
6196.20 2774
6196.94 2887
6197.69 2754
6198.43 2810
6199.17 2989
6199.92 2908
6200.66 2692
6201.40 2774
6202.15 2666
6202.89 2989
6203.63 3026
6204.37 3235
6205.12 3567
6205.86 4195
6206.60 4649
6207.35 5530
6208.09 6422
6208.83 6971
6209.58 7704
6210.32 8382
6211.07 8722
6211.81 8564
6212.55 8324
6213.30 7597
6214.04 6645
6214.78 5682
6215.53 4827
6216.27 4114
6217.02 3445
6217.76 2985
6218.50 2644
6219.25 2519
6219.99 2204
6220.74 2314
6221.48 2270
6222.22 2214
6222.97 2171
6223.71 2163
6224.46 2171
6225.20 2064
6225.95 2009
6226.69 1978
6227.44 1965
6228.18 1788
6228.92 1730
6229.67 1749
6230.41 1724
6231.16 1714
6231.90 1706
6232.65 1542
6233.39 1589
6234.14 1527
6234.88 1478
6235.63 1526
6236.37 1645
6237.12 1665
6237.86 1614
6238.61 1774
6239.35 1907
6240.10 1815
6240.85 1735
6241.59 1722
6242.34 1986
6243.08 1880
6243.83 1755
6244.57 1757
6245.32 1783
6246.06 1838
6246.81 1764
6247.56 1846
6248.30 1730
6249.05 1728
6249.79 1763
6250.54 1792
6251.29 1749
6252.03 1737
6252.78 1715
6253.52 1642
6254.27 1603
6255.02 1537
6255.76 1598
6256.51 1558
6257.26 1527
6258.00 1513
6258.75 1466
6259.49 1480
6260.24 1433
6260.99 1414
6261.73 1376
6262.48 1344
6263.23 1374
6263.97 1349
6264.72 1366
6265.47 1360
6266.21 1383
6266.96 1362
6267.71 1349
6268.46 1297
6269.20 1297
6269.95 1307
6270.70 1323
6271.44 1375
6272.19 1326
6272.94 1277
6273.69 1254
6274.43 1280
6275.18 1328
6275.93 1313
6276.68 1281
6277.42 1306
6278.17 1331
6278.92 1375
6279.67 1311
6280.41 1251
6281.16 1220
6281.91 1219
6282.66 1322
6283.41 1186
6284.15 1208
6284.90 1169
6285.65 1200
6286.40 1195
6287.15 1079
6287.89 1024
6288.64 1047
6289.39 1127
6290.14 1122
6290.89 1082
6291.64 1049
6292.38 1088
6293.13 1092
6293.88 1097
6294.63 1080
6295.38 1121
6296.13 1036
6296.88 1052
6297.62 1122
6298.37 1180
6299.12 991
6299.87 975
6300.62 1021
6301.37 1095
6302.12 1112
6302.87 1041
6303.62 1047
6304.37 1015
6305.11 1029
6305.86 1017
6306.61 951
6307.36 961
6308.11 1032
6308.86 1098
6309.61 993
6310.36 1001
6311.11 1083
6311.86 1069
6312.61 1110
6313.36 1108
6314.11 1073
6314.86 1071
6315.61 1108
6316.36 1200
6317.11 1230
6317.86 1257
6318.61 1088
6319.36 1061
6320.11 1068
6320.86 1060
6321.61 1005
6322.36 939
6323.11 1019
6323.86 959
6324.61 906
6325.36 948
6326.11 975
6326.86 961
6327.61 976
6328.36 997
6329.11 940
6329.86 1000
6330.61 1067
6331.37 977
6332.12 1006
6332.87 988
6333.62 1000
6334.37 1058
6335.12 988
6335.87 954
6336.62 934
6337.37 906
6338.12 861
6338.88 1003
6339.63 975
6340.38 954
6341.13 885
6341.88 976
6342.63 933
6343.38 904
6344.14 980
6344.89 948
6345.64 938
6346.39 881
6347.14 896
6347.89 956
6348.65 1016
6349.40 935
6350.15 928
6350.90 925
6351.65 1080
6352.41 1113
6353.16 1077
6353.91 1045
6354.66 1123
6355.41 1125
6356.17 1047
6356.92 1072
6357.67 1128
6358.42 1067
6359.18 1061
6359.93 1090
6360.68 1129
6361.43 1046
6362.19 938
6362.94 882
6363.69 892
6364.44 1033
6365.20 1008
6365.95 1067
6366.70 1043
6367.46 1067
6368.21 1046
6368.96 1034
6369.71 995
6370.47 993
6371.22 964
6371.97 920
6372.73 979
6373.48 951
6374.23 1007
6374.99 1011
6375.74 957
6376.49 980
6377.25 998
6378.00 964
6378.75 907
6379.51 978
6380.26 1039
6381.02 974
6381.77 919
6382.52 964
6383.28 964
6384.03 964
6384.78 1002
6385.54 1006
6386.29 1013
6387.05 1046
6387.80 983
6388.56 1002
6389.31 963
6390.06 989
6390.82 964
6391.57 985
6392.33 896
6393.08 994
6393.84 884
6394.59 940
6395.34 941
6396.10 930
6396.85 903
6397.61 912
6398.36 866
6399.12 912
6399.87 956
6400.63 881
6401.38 890
6402.14 835
6402.89 845
6403.65 898
6404.40 925
6405.16 940
6405.91 949
6406.67 897
6407.42 956
6408.18 911
6408.93 935
6409.69 975
6410.45 953
6411.20 999
6411.96 984
6412.71 1078
6413.47 1020
6414.22 1015
6414.98 936
6415.73 949
6416.49 1027
6417.25 935
6418.00 951
6418.76 949
6419.51 1003
6420.27 1023
6421.03 982
6421.78 967
6422.54 963
6423.29 918
6424.05 985
6424.81 950
6425.56 864
6426.32 992
6427.08 1065
6427.83 1050
6428.59 968
6429.35 964
6430.10 1043
6430.86 1123
6431.62 1074
6432.37 955
6433.13 897
6433.89 916
6434.64 935
6435.40 1055
6436.16 1090
6436.91 1071
6437.67 1014
6438.43 1050
6439.19 1059
6439.94 1108
6440.70 1106
6441.46 1161
6442.21 1084
6442.97 1176
6443.73 1201
6444.49 1137
6445.24 1126
6446.00 1180
6446.76 1135
6447.52 1083
6448.28 1257
6449.03 1276
6449.79 1330
6450.55 1342
6451.31 1295
6452.06 1337
6452.82 1304
6453.58 1293
6454.34 1265
6455.10 1324
6455.85 1253
6456.61 1251
6457.37 1315
6458.13 1370
6458.89 1325
6459.65 1409
6460.40 1351
6461.16 1414
6461.92 1313
6462.68 1368
6463.44 1405
6464.20 1604
6464.96 1558
6465.71 1595
6466.47 1607
6467.23 1677
6467.99 1624
6468.75 1685
6469.51 1562
6470.27 1572
6471.03 1530
6471.79 1610
6472.54 1668
6473.30 1719
6474.06 1616
6474.82 1793
6475.58 1808
6476.34 1787
6477.10 1785
6477.86 1665
6478.62 1912
6479.38 1914
6480.14 1798
6480.90 1902
6481.66 1919
6482.42 1929
6483.18 2105
6483.94 2081
6484.70 1927
6485.46 2044
6486.22 2111
6486.98 2094
6487.74 2158
6488.50 2140
6489.26 2110
6490.02 2135
6490.78 2372
6491.54 2481
6492.30 2484
6493.06 2507
6493.82 2615
6494.58 2767
6495.34 2708
6496.10 2805
6496.86 2728
6497.62 2748
6498.38 2644
6499.14 2534
6499.90 2744
6500.66 2565
6501.42 2706
6502.19 2867
6502.95 3100
6503.71 3405
6504.47 3852
6505.23 4450
6505.99 5226
6506.75 6125
6507.51 6945
6508.27 7796
6509.04 8430
6509.80 9101
6510.56 9382
6511.32 9186
6512.08 8588
6512.84 7620
6513.60 6933
6514.37 6116
6515.13 5225
6515.89 4579
6516.65 4087
6517.41 3626
6518.17 3350
6518.94 3241
6519.70 3290
6520.46 3327
6521.22 3287
6521.98 3285
6522.75 3382
6523.51 3351
6524.27 3397
6525.03 3475
6525.79 3638
6526.56 4000
6527.32 3868
6528.08 4018
6528.84 4147
6529.61 4175
6530.37 4286
6531.13 4340
6531.89 4386
6532.66 4286
6533.42 4904
6534.18 5718
6534.94 6453
6535.71 7060
6536.47 7692
6537.23 8542
6538.00 8775
6538.76 8657
6539.52 8426
6540.29 7853
6541.05 6920
6541.81 5847
6542.57 5157
6543.34 4476
6544.10 3924
6544.86 3517
6545.63 3229
6546.39 3179
6547.16 2995
6547.92 2886
6548.68 2923
6549.45 2905
6550.21 2999
6550.97 2883
6551.74 3011
6552.50 3289
6553.26 3480
6554.03 3523
6554.79 3759
6555.56 3739
6556.32 3853
6557.08 3973
6557.85 3779
6558.61 3737
6559.38 3666
6560.14 3284
6560.91 3154
6561.67 2907
6562.43 2714
6563.20 2827
6563.96 2869
6564.73 2720
6565.49 2639
6566.26 2754
6567.02 2732
6567.79 2688
6568.55 2715
6569.32 2667
6570.08 2756
6570.85 2625
6571.61 2674
6572.38 2560
6573.14 2644
6573.91 2605
6574.67 2581
6575.44 2715
6576.20 2806
6576.97 2719
6577.73 2751
6578.50 2668
6579.26 2700
6580.03 2611
6580.79 2641
6581.56 2732
6582.32 2761
6583.09 2741
6583.86 2704
6584.62 2645
6585.39 2672
6586.15 2657
6586.92 2730
6587.68 2645
6588.45 2646
6589.22 2723
6589.98 2710
6590.75 2792
6591.51 2867
6592.28 3173
6593.05 3323
6593.81 3487
6594.58 3604
6595.35 3449
6596.11 3619
6596.88 3728
6597.64 3786
6598.41 3581
6599.18 3537
6599.94 3166
6600.71 2933
6601.48 2796
6602.24 2614
6603.01 2569
6603.78 2450
6604.54 2339
6605.31 2280
6606.08 2380
6606.85 2237
6607.61 2103
6608.38 2087
6609.15 2169
6609.91 2105
6610.68 2249
6611.45 2265
6612.22 2223
6612.98 2256
6613.75 2212
6614.52 2161
6615.28 2054
6616.05 2137
6616.82 2047
6617.59 2154
6618.36 2052
6619.12 2169
6619.89 2258
6620.66 2328
6621.43 2446
6622.19 2407
6622.96 2453
6623.73 2516
6624.50 2550
6625.27 2742
6626.03 2508
6626.80 2407
6627.57 2284
6628.34 2234
6629.11 2173
6629.88 2052
6630.64 2104
6631.41 2135
6632.18 2302
6632.95 2451
6633.72 2391
6634.49 2432
6635.25 2579
6636.02 2620
6636.79 2547
6637.56 2633
6638.33 2669
6639.10 2752
6639.87 2674
6640.64 2793
6641.41 2813
6642.17 2702
6642.94 2795
6643.71 2548
6644.48 2641
6645.25 2453
6646.02 2414
6646.79 2354
6647.56 2259
6648.33 2022
6649.10 1947
6649.87 1889
6650.64 1780
6651.41 1684
6652.18 1771
6652.95 1717
6653.71 1596
6654.48 1701
6655.25 1780
6656.02 1738
6656.79 1751
6657.56 1867
6658.33 1816
6659.10 1605
6659.87 1680
6660.64 1741
6661.41 1641
6662.18 1620
6662.95 1561
6663.72 1488
6664.50 1638
6665.27 1708
6666.04 1748
6666.81 1640
6667.58 1698
6668.35 1900
6669.12 1810
6669.89 1796
6670.66 1810
6671.43 1794
6672.20 1783
6672.97 1777
6673.74 1722
6674.51 1711
6675.28 1786
6676.06 1886
6676.83 1842
6677.60 1751
6678.37 1728
6679.14 1812
6679.91 1958
6680.68 1939
6681.45 2006
6682.22 2189
6683.00 2128
6683.77 2036
6684.54 2327
6685.31 2251
6686.08 2323
6686.85 2407
6687.63 2126
6688.40 2042
6689.17 1929
6689.94 1892
6690.71 1729
6691.48 1663
6692.26 1725
6693.03 1572
6693.80 1567
6694.57 1471
6695.34 1520
6696.12 1648
6696.89 1445
6697.66 1536
6698.43 1606
6699.21 1570
6699.98 1412
6700.75 1477
6701.52 1548
6702.30 1486
6703.07 1559
6703.84 1447
6704.61 1446
6705.39 1413
6706.16 1353
6706.93 1418
6707.70 1329
6708.48 1373
6709.25 1436
6710.02 1412
6710.80 1224
6711.57 1300
6712.34 1346
6713.12 1423
6713.89 1284
6714.66 1257
6715.44 1399
6716.21 1236
6716.98 1250
6717.76 1302
6718.53 1234
6719.30 1158
6720.08 1177
6720.85 1156
6721.62 1225
6722.40 1227
6723.17 1306
6723.94 1294
6724.72 1375
6725.49 1140
6726.27 1174
6727.04 1239
6727.81 1330
6728.59 1198
6729.36 1230
6730.14 1234
6730.91 1326
6731.68 1295
6732.46 1228
6733.23 1284
6734.01 1258
6734.78 1301
6735.56 1295
6736.33 1344
6737.10 1276
6737.88 1254
6738.65 1259
6739.43 1239
6740.20 1295
6740.98 1415
6741.75 1411
6742.53 1366
6743.30 1357
6744.08 1377
6744.85 1380
6745.63 1453
6746.40 1523
6747.18 1454
6747.95 1503
6748.73 1512
6749.50 1520
6750.28 1574
6751.05 1686
6751.83 1629
6752.60 1852
6753.38 2098
6754.16 1896
6754.93 1862
6755.71 1888
6756.48 1720
6757.26 1750
6758.03 1710
6758.81 1651
6759.59 1596
6760.36 1582
6761.14 1513
6761.91 1525
6762.69 1604
6763.46 1562
6764.24 1453
6765.02 1524
6765.79 1550
6766.57 1496
6767.35 1366
6768.12 1348
6768.90 1443
6769.67 1397
6770.45 1351
6771.23 1371
6772.00 1387
6772.78 1276
6773.56 1175
6774.33 1298
6775.11 1344
6775.89 1286
6776.66 1274
6777.44 1204
6778.22 1242
6778.99 1156
6779.77 1212
6780.55 1261
6781.33 1195
6782.10 1247
6782.88 1279
6783.66 1319
6784.43 1213
6785.21 1140
6785.99 1156
6786.77 1145
6787.54 1158
6788.32 1200
6789.10 1160
6789.88 1075
6790.65 1174
6791.43 1170
6792.21 1118
6792.99 1003
6793.76 1024
6794.54 1073
6795.32 1069
6796.10 1002
6796.88 1070
6797.65 1059
6798.43 1055
6799.21 1102
6799.99 1139
6800.77 1127
6801.55 1106
6802.32 986
6803.10 1104
6803.88 1107
6804.66 1105
6805.44 1097
6806.22 1080
6806.99 1057
6807.77 1074
6808.55 1107
6809.33 1084
6810.11 1028
6810.89 1087
6811.67 1040
6812.44 1052
6813.22 1063
6814.00 1092
6814.78 1070
6815.56 1046
6816.34 1129
6817.12 1068
6817.90 1073
6818.68 1210
6819.46 1088
6820.24 1044
6821.02 1098
6821.79 1064
6822.57 1009
6823.35 1115
6824.13 1002
6824.91 1034
6825.69 982
6826.47 1029
6827.25 1067
6828.03 1104
6828.81 1029
6829.59 1154
6830.37 1124
6831.15 1004
6831.93 1113
6832.71 1156
6833.49 1093
6834.27 1202
6835.05 1292
6835.83 1334
6836.61 1358
6837.39 1400
6838.17 1467
6838.95 1740
6839.73 1793
6840.51 1855
6841.29 1814
6842.07 1797
6842.85 1709
6843.64 1662
6844.42 1623
6845.20 1490
6845.98 1347
6846.76 1421
6847.54 1392
6848.32 1507
6849.10 1620
6849.88 1730
6850.66 1985
6851.44 1807
6852.23 1892
6853.01 2017
6853.79 1968
6854.57 1975
6855.35 1875
6856.13 1755
6856.91 1515
6857.69 1358
6858.48 1406
6859.26 1383
6860.04 1261
6860.82 1285
6861.60 1273
6862.38 1185
6863.17 1166
6863.95 1271
6864.73 1313
6865.51 1360
6866.29 1258
6867.07 1276
6867.86 1324
6868.64 1403
6869.42 1599
6870.20 1470
6870.99 1423
6871.77 1334
6872.55 1406
6873.33 1406
6874.11 1365
6874.90 1365
6875.68 1320
6876.46 1418
6877.24 1390
6878.03 1288
6878.81 1435
6879.59 1486
6880.38 1598
6881.16 1757
6881.94 1852
6882.72 1792
6883.51 1782
6884.29 1761
6885.07 2028
6885.86 2323
6886.64 2454
6887.42 2463
6888.20 2804
6888.99 3028
6889.77 2911
6890.55 2932
6891.34 2880
6892.12 2693
6892.90 2648
6893.69 2519
6894.47 2114
6895.26 2026
6896.04 1858
6896.82 1740
6897.61 1721
6898.39 1763
6899.17 1838
6899.96 1653
6900.74 1636
6901.53 1640
6902.31 1709
6903.09 1721
6903.88 1692
6904.66 1688
6905.45 1624
6906.23 1599
6907.01 1691
6907.80 1591
6908.58 1487
6909.37 1604
6910.15 1539
6910.94 1559
6911.72 1582
6912.51 1581
6913.29 1517
6914.07 1432
6914.86 1487
6915.64 1509
6916.43 1505
6917.21 1473
6918.00 1482
6918.78 1492
6919.57 1484
6920.35 1516
6921.14 1481
6921.92 1525
6922.71 1479
6923.49 1484
6924.28 1547
6925.06 1514
6925.85 1524
6926.64 1540
6927.42 1576
6928.21 1648
6928.99 1681
6929.78 1590
6930.56 1528
6931.35 1729
6932.13 1767
6932.92 1698
6933.71 1673
6934.49 1676
6935.28 1626
6936.06 1639
6936.85 1760
6937.63 1913
6938.42 1994
6939.21 2003
6939.99 2087
6940.78 2193
6941.57 2331
6942.35 2293
6943.14 2396
6943.92 2624
6944.71 2723
6945.50 2665
6946.28 2696
6947.07 2797
6947.86 2705
6948.64 2795
6949.43 2916
6950.22 2656
6951.00 2444
6951.79 2512
6952.58 2446
6953.36 2385
6954.15 2465
6954.94 2407
6955.72 2405
6956.51 2288
6957.30 2285
6958.09 2355
6958.87 2249
6959.66 2287
6960.45 2463
6961.24 2437
6962.02 2437
6962.81 2422
6963.60 2474
6964.38 2466
6965.17 2535
6965.96 2787
6966.75 2913
6967.54 2940
6968.32 3150
6969.11 3470
6969.90 3452
6970.69 3759
6971.47 3706
6972.26 3695
6973.05 3809
6973.84 3680
6974.63 3644
6975.41 3665
6976.20 3576
6976.99 3439
6977.78 3654
6978.57 3898
6979.36 3962
6980.14 4261
6980.93 4889
6981.72 5665
6982.51 6836
6983.30 8122
6984.09 9738
6984.88 11585
6985.66 13174
6986.45 14277
6987.24 15030
6988.03 14892
6988.82 14642
6989.61 13480
6990.40 11814
6991.19 10078
6991.98 8180
6992.76 6988
6993.55 5357
6994.34 4372
6995.13 3677
6995.92 3263
6996.71 3104
6997.50 2707
6998.29 2338
6999.08 2314
6999.87 2202
7000.66 2208
7001.45 2182
7002.24 2188
7003.03 2163
7003.82 2164
7004.61 2012
7005.40 1854
7006.19 1872
7006.98 1695
7007.77 1613
7008.56 1685
7009.35 1681
7010.14 1617
7010.93 1665
7011.72 1816
7012.51 1866
7013.30 1959
7014.09 2025
7014.88 1974
7015.67 2035
7016.46 2000
7017.25 1942
7018.04 1874
7018.83 1853
7019.62 1906
7020.41 1986
7021.20 1954
7021.99 1869
7022.78 1919
7023.57 2082
7024.37 2130
7025.16 2085
7025.95 2130
7026.74 2118
7027.53 2180
7028.32 2073
7029.11 1997
7029.90 1961
7030.69 1769
7031.49 1768
7032.28 1721
7033.07 1623
7033.86 1632
7034.65 1653
7035.44 1683
7036.23 1738
7037.03 1734
7037.82 1721
7038.61 1754
7039.40 1873
7040.19 1754
7040.98 1747
7041.78 1815
7042.57 1941
7043.36 1882
7044.15 1756
7044.94 1820
7045.74 1762
7046.53 1794
7047.32 1870
7048.11 1981
7048.91 2009
7049.70 2061
7050.49 2037
7051.28 2065
7052.08 1997
7052.87 2132
7053.66 2062
7054.45 2000
7055.25 1979
7056.04 1885
7056.83 1862
7057.62 1815
7058.42 1784
7059.21 1679
7060.00 1675
7060.80 1578
7061.59 1554
7062.38 1624
7063.17 1663
7063.97 1583
7064.76 1585
7065.55 1648
7066.35 1609
7067.14 1536
7067.93 1421
7068.73 1555
7069.52 1425
7070.31 1353
7071.11 1361
7071.90 1289
7072.69 1332
7073.49 1304
7074.28 1388
7075.08 1275
7075.87 1169
7076.66 1234
7077.46 1224
7078.25 1120
7079.05 1169
7079.84 1171
7080.63 1120
7081.43 1162
7082.22 1221
7083.02 1238
7083.81 1161
7084.60 1209
7085.40 1180
7086.19 1213
7086.99 1443
7087.78 1248
7088.58 1261
7089.37 1344
7090.17 1296
7090.96 1372
7091.76 1265
7092.55 1348
7093.34 1233
7094.14 1151
7094.93 1017
7095.73 1044
7096.52 1089
7097.32 1029
7098.11 1032
7098.91 1024
7099.70 1017
7100.50 1014
7101.29 1038
7102.09 975
7102.89 1018
7103.68 930
7104.48 985
7105.27 952
7106.07 1038
7106.86 1023
7107.66 833
7108.45 938
7109.25 993
7110.05 924
7110.84 875
7111.64 902
7112.43 951
7113.23 861
7114.02 843
7114.82 902
7115.62 889
7116.41 898
7117.21 860
7118.00 878
7118.80 959
7119.60 957
7120.39 920
7121.19 878
7121.99 883
7122.78 898
7123.58 924
7124.38 844
7125.17 808
7125.97 898
7126.77 843
7127.56 883
7128.36 898
7129.16 904
7129.95 1018
7130.75 905
7131.55 903
7132.34 918
7133.14 886
7133.94 907
7134.73 902
7135.53 919
7136.33 889
7137.13 920
7137.92 869
7138.72 872
7139.52 806
7140.32 849
7141.11 823
7141.91 751
7142.71 724
7143.51 729
7144.30 732
7145.10 763
7145.90 752
7146.70 744
7147.49 710
7148.29 796
7149.09 732
7149.89 746
7150.69 801
7151.48 775
7152.28 726
7153.08 727
7153.88 719
7154.68 774
7155.47 715
7156.27 708
7157.07 797
7157.87 749
7158.67 750
7159.47 883
7160.27 764
7161.06 789
7161.86 830
7162.66 809
7163.46 779
7164.26 721
7165.06 677
7165.86 671
7166.66 749
7167.45 749
7168.25 761
7169.05 750
7169.85 688
7170.65 780
7171.45 808
7172.25 688
7173.05 728
7173.85 676
7174.65 673
7175.45 623
7176.25 671
7177.04 751
7177.84 687
7178.64 657
7179.44 666
7180.24 659
7181.04 671
7181.84 664
7182.64 644
7183.44 665
7184.24 664
7185.04 661
7185.84 656
7186.64 587
7187.44 735
7188.24 716
7189.04 710
7189.84 632
7190.64 524
7191.44 560
7192.24 625
7193.04 612
7193.84 525
7194.64 571
7195.44 599
7196.25 555
7197.05 583
7197.85 663
7198.65 639
7199.45 656
7200.25 610
7201.05 586
7201.85 624
7202.65 665
7203.45 644
7204.25 534
7205.05 576
7205.86 609
7206.66 539
7207.46 555
7208.26 535
7209.06 630
7209.86 635
7210.66 622
7211.46 706
7212.27 646
7213.07 617
7213.87 615
7214.67 605
7215.47 643
7216.27 683
7217.07 661
7217.88 650
7218.68 686
7219.48 580
7220.28 654
7221.08 622
7221.89 606
7222.69 631
7223.49 630
7224.29 601
7225.09 603
7225.90 566
7226.70 606
7227.50 675
7228.30 660
7229.11 604
7229.91 618
7230.71 600
7231.51 608
7232.32 636
7233.12 743
7233.92 696
7234.72 747
7235.53 692
7236.33 760
7237.13 814
7237.93 849
7238.74 852
7239.54 764
7240.34 830
7241.15 797
7241.95 712
7242.75 738
7243.56 707
7244.36 686
7245.16 640
7245.97 701
7246.77 707
7247.57 764
7248.38 708
7249.18 641
7249.98 594
7250.79 675
7251.59 764
7252.39 731
7253.20 684
7254.00 711
7254.81 770
7255.61 721
7256.41 756
7257.22 799
7258.02 796
7258.82 752
7259.63 709
7260.43 729
7261.24 659
7262.04 620
7262.85 725
7263.65 770
7264.45 707
7265.26 648
7266.06 638
7266.87 760
7267.67 673
7268.48 724
7269.28 728
7270.09 758
7270.89 745
7271.70 711
7272.50 755
7273.30 724
7274.11 672
7274.91 788
7275.72 816
7276.52 751
7277.33 758
7278.13 733
7278.94 774
7279.74 847
7280.55 805
7281.36 862
7282.16 893
7282.97 992
7283.77 1157
7284.58 1255
7285.38 1273
7286.19 1300
7286.99 1324
7287.80 1236
7288.60 1112
7289.41 1050
7290.22 1042
7291.02 925
7291.83 891
7292.63 832
7293.44 793
7294.25 732
7295.05 712
7295.86 875
7296.66 842
7297.47 870
7298.28 873
7299.08 859
7299.89 907
7300.70 899
7301.50 835
7302.31 774
7303.11 773
7303.92 825
7304.73 833
7305.53 834
7306.34 802
7307.15 838
7307.95 819
7308.76 865
7309.57 896
7310.37 907
7311.18 947
7311.99 986
7312.80 975
7313.60 1050
7314.41 1001
7315.22 956
7316.02 1108
7316.83 1335
7317.64 1549
7318.45 1620
7319.25 1686
7320.06 1736
7320.87 1800
7321.68 1754
7322.48 1684
7323.29 1451
7324.10 1294
7324.91 1302
7325.71 1100
7326.52 1186
7327.33 1093
7328.14 974
7328.95 971
7329.75 981
7330.56 961
7331.37 921
7332.18 1036
7332.99 939
7333.79 992
7334.60 1007
7335.41 972
7336.22 1072
7337.03 1045
7337.84 972
7338.64 927
7339.45 916
7340.26 893
7341.07 900
7341.88 876
7342.69 880
7343.50 927
7344.30 1030
7345.11 906
7345.92 850
7346.73 925
7347.54 864
7348.35 917
7349.16 780
7349.97 780
7350.78 696
7351.58 744
7352.39 805
7353.20 806
7354.01 792
7354.82 809
7355.63 776
7356.44 799
7357.25 800
7358.06 796
7358.87 791
7359.68 825
7360.49 834
7361.30 829
7362.11 852
7362.92 832
7363.73 788
7364.54 739
7365.35 771
7366.16 794
7366.97 772
7367.78 795
7368.59 800
7369.40 747
7370.21 784
7371.02 759
7371.83 714
7372.64 823
7373.45 740
7374.26 736
7375.07 744
7375.88 689
7376.69 712
7377.50 803
7378.31 842
7379.12 816
7379.93 910
7380.74 805
7381.55 793
7382.37 831
7383.18 898
7383.99 928
7384.80 854
7385.61 793
7386.42 754
7387.23 748
7388.04 772
7388.85 703
7389.67 818
7390.48 750
7391.29 711
7392.10 706
7392.91 708
7393.72 663
7394.53 615
7395.35 651
7396.16 747
7396.97 628
7397.78 596
7398.59 602
7399.40 661
7400.22 620
7401.03 616
7401.84 669
7402.65 700
7403.46 646
7404.28 645
7405.09 611
7405.90 585
7406.71 617
7407.52 598
7408.34 683
7409.15 659
7409.96 590
7410.77 626
7411.59 546
7412.40 554
7413.21 544
7414.02 514
7414.84 536
7415.65 617
7416.46 602
7417.27 584
7418.09 531
7418.90 538
7419.71 571
7420.53 564
7421.34 596
7422.15 547
7422.97 468
7423.78 476
7424.59 525
7425.40 558
7426.22 560
7427.03 571
7427.84 510
7428.66 555
7429.47 581
7430.28 547
7431.10 588
7431.91 576
7432.73 537
7433.54 531
7434.35 543
7435.17 555
7435.98 592
7436.79 481
7437.61 489
7438.42 476
7439.24 492
7440.05 577
7440.86 539
7441.68 510
7442.49 525
7443.31 521
7444.12 524
7444.94 544
7445.75 517
7446.56 461
7447.38 505
7448.19 507
7449.01 462
7449.82 524
7450.64 538
7451.45 495
7452.27 487
7453.08 471
7453.90 482
7454.71 505
7455.52 529
7456.34 475
7457.15 435
7457.97 482
7458.78 550
7459.60 541
7460.42 485
7461.23 506
7462.05 472
7462.86 468
7463.68 500
7464.49 486
7465.31 579
7466.12 502
7466.94 454
7467.75 547
7468.57 583
7469.38 628
7470.20 502
7471.02 502
7471.83 554
7472.65 549
7473.46 520
7474.28 519
7475.10 564
7475.91 607
7476.73 525
7477.54 533
7478.36 576
7479.18 530
7479.99 545
7480.81 526
7481.62 593
7482.44 575
7483.26 540
7484.07 513
7484.89 467
7485.71 488
7486.52 500
7487.34 569
7488.16 576
7488.97 523
7489.79 540
7490.61 533
7491.42 551
7492.24 493
7493.06 562
7493.87 552
7494.69 553
7495.51 534
7496.33 484
7497.14 535
7497.96 498
7498.78 506
7499.59 523
7500.41 538
7501.23 435
7502.05 500
7502.86 585
7503.68 559
7504.50 533
7505.32 601
7506.13 630
7506.95 584
7507.77 519
7508.59 463
7509.40 528
7510.22 484
7511.04 411
7511.86 495
7512.68 480
7513.49 474
7514.31 517
7515.13 519
7515.95 532
7516.77 528
7517.59 555
7518.40 493
7519.22 433
7520.04 470
7520.86 522
7521.68 510
7522.50 482
7523.31 542
7524.13 511
7524.95 526
7525.77 526
7526.59 479
7527.41 477
7528.23 496
7529.05 512
7529.86 499
7530.68 480
7531.50 458
7532.32 479
7533.14 435
7533.96 462
7534.78 491
7535.60 427
7536.42 448
7537.24 510
7538.06 488
7538.88 466
7539.70 427
7540.51 417
7541.33 432
7542.15 443
7542.97 485
7543.79 489
7544.61 464
7545.43 528
7546.25 513
7547.07 463
7547.89 504
7548.71 533
7549.53 480
7550.35 506
7551.17 488
7551.99 466
7552.81 428
7553.63 496
7554.45 428
7555.27 434
7556.09 415
7556.91 478
7557.73 499
7558.56 475
7559.38 497
7560.20 476
7561.02 438
7561.84 500
7562.66 518
7563.48 495
7564.30 441
7565.12 465
7565.94 545
7566.76 581
7567.58 515
7568.40 500
7569.23 460
7570.05 544
7570.87 545
7571.69 490
7572.51 485
7573.33 470
7574.15 489
7574.97 463
7575.80 526
7576.62 463
7577.44 393
7578.26 498
7579.08 559
7579.90 470
7580.73 422
7581.55 494
7582.37 469
7583.19 495
7584.01 495
7584.83 440
7585.66 506
7586.48 513
7587.30 430
7588.12 472
7588.95 508
7589.77 470
7590.59 499
7591.41 548
7592.23 520
7593.06 518
7593.88 555
7594.70 501
7595.52 518
7596.35 544
7597.17 572
7597.99 580
7598.81 545
7599.64 558
7600.46 536
7601.28 517
7602.11 642
7602.93 542
7603.75 647
7604.57 593
7605.40 659
7606.22 621
7607.04 592
7607.87 618
7608.69 556
7609.51 573
7610.34 575
7611.16 564
7611.98 571
7612.81 638
7613.63 610
7614.45 566
7615.28 615
7616.10 598
7616.92 627
7617.75 710
7618.57 717
7619.40 629
7620.22 584
7621.04 727
7621.87 667
7622.69 586
7623.52 611
7624.34 603
7625.16 637
7625.99 663
7626.81 556
7627.64 594
7628.46 654
7629.28 580
7630.11 612
7630.93 549
7631.76 544
7632.58 657
7633.41 662
7634.23 617
7635.06 591
7635.88 566
7636.71 604
7637.53 532
7638.36 532
7639.18 507
7640.01 517
7640.83 558
7641.66 484
7642.48 522
7643.31 537
7644.13 540
7644.96 507
7645.78 497
7646.61 557
7647.43 597
7648.26 604
7649.08 579
7649.91 588
7650.73 604
7651.56 592
7652.38 608
7653.21 594
7654.04 573
7654.86 572
7655.69 564
7656.51 618
7657.34 546
7658.16 519
7658.99 514
7659.82 520
7660.64 494
7661.47 480
7662.29 513
7663.12 519
7663.95 485
7664.77 473
7665.60 522
7666.43 509
7667.25 523
7668.08 540
7668.91 461
7669.73 434
7670.56 483
7671.38 430
7672.21 468
7673.04 506
7673.87 475
7674.69 475
7675.52 441
7676.35 472
7677.17 429
7678.00 424
7678.83 393
7679.65 484
7680.48 453
7681.31 440
7682.13 427
7682.96 488
7683.79 548
7684.62 550
7685.44 570
7686.27 486
7687.10 484
7687.93 643
7688.75 514
7689.58 497
7690.41 457
7691.24 451
7692.06 464
7692.89 504
7693.72 541
7694.55 518
7695.38 562
7696.20 588
7697.03 585
7697.86 495
7698.69 556
7699.52 557
7700.34 527
7701.17 557
7702.00 572
7702.83 486
7703.66 516
7704.49 510
7705.31 551
7706.14 498
7706.97 486
7707.80 479
7708.63 457
7709.46 574
7710.29 507
7711.11 477
7711.94 456
7712.77 461
7713.60 488
7714.43 510
7715.26 522
7716.09 405
7716.92 422
7717.75 566
7718.58 573
7719.40 490
7720.23 460
7721.06 477
7721.89 494
7722.72 489
7723.55 459
7724.38 534
7725.21 540
7726.04 491
7726.87 551
7727.70 595
7728.53 558
7729.36 500
7730.19 593
7731.02 553
7731.85 579
7732.68 662
7733.51 582
7734.34 477
7735.17 489
7736.00 496
7736.83 498
7737.66 430
7738.49 547
7739.32 451
7740.15 461
7740.98 473
7741.81 482
7742.64 490
7743.47 490
7744.30 527
7745.13 562
7745.96 534
7746.79 571
7747.62 589
7748.45 585
7749.29 594
7750.12 653
7750.95 602
7751.78 568
7752.61 588
7753.44 510
7754.27 478
7755.10 525
7755.93 495
7756.76 457
7757.60 482
7758.43 501
7759.26 545
7760.09 558
7760.92 455
7761.75 489
7762.58 511
7763.42 475
7764.25 497
7765.08 466
7765.91 482
7766.74 483
7767.57 507
7768.41 491
7769.24 492
7770.07 464
7770.90 434
7771.73 446
7772.57 491
7773.40 521
7774.23 488
7775.06 426
7775.90 421
7776.73 466
7777.56 473
7778.39 502
7779.22 515
7780.06 464
7780.89 468
7781.72 397
7782.55 469
7783.39 540
7784.22 497
7785.05 506
7785.89 461
7786.72 483
7787.55 517
7788.38 461
7789.22 424
7790.05 453
7790.88 468
7791.72 469
7792.55 496
7793.38 454
7794.22 465
7795.05 550
7795.88 481
7796.72 518
7797.55 499
7798.38 468
7799.22 499
7800.05 518
7800.88 518
7801.72 505
7802.55 484
7803.38 521
7804.22 572
7805.05 604
7805.89 604
7806.72 620
7807.55 576
7808.39 537
7809.22 476
7810.06 546
7810.89 598
7811.72 577
7812.56 514
7813.39 552
7814.23 599
7815.06 599
7815.89 596
7816.73 656
7817.56 654
7818.40 652
7819.23 718
7820.07 710
7820.90 707
7821.74 692
7822.57 662
7823.41 718
7824.24 737
7825.08 705
7825.91 653
7826.75 700
7827.58 707
7828.42 725
7829.25 671
7830.09 642
7830.92 608
7831.76 595
7832.59 672
7833.43 684
7834.26 653
7835.10 741
7835.93 692
7836.77 686
7837.60 583
7838.44 629
7839.28 684
7840.11 656
7840.95 635
7841.78 593
7842.62 569
7843.45 577
7844.29 525
7845.13 613
7845.96 567
7846.80 641
7847.63 604
7848.47 579
7849.31 554
7850.14 537
7850.98 534
7851.82 540
7852.65 502
7853.49 562
7854.32 573
7855.16 625
7856.00 533
7856.83 514
7857.67 587
7858.51 537
7859.34 568
7860.18 506
7861.02 567
7861.85 581
7862.69 622
7863.53 599
7864.37 560
7865.20 557
7866.04 593
7866.88 599
7867.71 571
7868.55 620
7869.39 579
7870.23 628
7871.06 565
7871.90 552
7872.74 560
7873.57 547
7874.41 613
7875.25 632
7876.09 649
7876.93 702
7877.76 766
7878.60 745
7879.44 718
7880.28 765
7881.11 764
7881.95 770
7882.79 726
7883.63 710
7884.47 689
7885.30 741
7886.14 745
7886.98 603
7887.82 648
7888.66 616
7889.50 627
7890.33 631
7891.17 609
7892.01 643
7892.85 656
7893.69 640
7894.53 583
7895.36 726
7896.20 704
7897.04 656
7897.88 653
7898.72 569
7899.56 622
7900.40 571
7901.24 612
7902.08 606
7902.91 599
7903.75 602
7904.59 592
7905.43 597
7906.27 631
7907.11 666
7907.95 624
7908.79 541
7909.63 572
7910.47 597
7911.31 663
7912.15 567
7912.99 616
7913.83 647
7914.67 681
7915.50 748
7916.34 809
7917.18 807
7918.02 872
7918.86 913
7919.70 876
7920.54 810
7921.38 817
7922.22 866
7923.06 915
7923.90 861
7924.74 699
7925.58 597
7926.42 559
7927.27 575
7928.11 560
7928.95 567
7929.79 577
7930.63 535
7931.47 541
7932.31 511
7933.15 571
7933.99 486
7934.83 515
7935.67 522
7936.51 441
7937.35 488
7938.19 516
7939.03 498
7939.88 479
7940.72 532
7941.56 437
7942.40 443
7943.24 473
7944.08 482
7944.92 519
7945.76 502
7946.60 507
7947.45 483
7948.29 508
7949.13 493
7949.97 445
7950.81 477
7951.65 504
7952.50 512
7953.34 525
7954.18 551
7955.02 505
7955.86 535
7956.70 502
7957.55 518
7958.39 600
7959.23 625
7960.07 546
7960.91 523
7961.76 496
7962.60 492
7963.44 545
7964.28 505
7965.13 494
7965.97 538
7966.81 563
7967.65 599
7968.50 654
7969.34 674
7970.18 665
7971.02 544
7971.87 601
7972.71 578
7973.55 568
7974.39 559
7975.24 531
7976.08 462
7976.92 482
7977.77 511
7978.61 547
7979.45 497
7980.30 429
7981.14 427
7981.98 466
7982.83 501
7983.67 455
7984.51 462
7985.36 448
7986.20 428
7987.04 483
7987.89 475
7988.73 491
7989.57 458
7990.42 481
7991.26 417
7992.10 448
7992.95 435
7993.79 497
7994.64 483
7995.48 472
7996.32 452
7997.17 479
7998.01 434
7998.86 453
7999.70 382
8000.54 396
8001.39 408
8002.23 438
8003.08 384
8003.92 400
8004.77 453
8005.61 400
8006.45 402
8007.30 390
8008.14 396
8008.99 354
8009.83 428
8010.68 471
8011.52 409
8012.37 435
8013.21 416
8014.06 428
8014.90 455
8015.75 396
8016.59 390
8017.44 358
8018.28 370
8019.13 407
8019.97 407
8020.82 390
8021.66 388
8022.51 342
8023.35 412
8024.20 376
8025.05 416
8025.89 401
8026.74 363
8027.58 399
8028.43 388
8029.27 439
8030.12 449
8030.96 376
8031.81 371
8032.66 404
8033.50 391
8034.35 365
8035.19 361
8036.04 360
8036.89 408
8037.73 452
8038.58 394
8039.43 379
8040.27 371
8041.12 392
8041.96 464
8042.81 398
8043.66 345
8044.50 402
8045.35 435
8046.20 419
8047.04 398
8047.89 339
8048.74 402
8049.58 426
8050.43 414
8051.28 377
8052.12 423
8052.97 371
8053.82 441
8054.67 440
8055.51 418
8056.36 399
8057.21 398
8058.05 399
8058.90 394
8059.75 416
8060.60 420
8061.44 413
8062.29 380
8063.14 390
8063.99 404
8064.83 384
8065.68 378
8066.53 366
8067.38 387
8068.22 386
8069.07 344
8069.92 403
8070.77 397
8071.62 369
8072.46 355
8073.31 355
8074.16 356
8075.01 397
8075.86 355
8076.71 392
8077.55 360
8078.40 376
8079.25 396
8080.10 351
8080.95 369
8081.80 367
8082.64 325
8083.49 381
8084.34 393
8085.19 349
8086.04 350
8086.89 352
8087.74 326
8088.58 386
8089.43 472
8090.28 398
8091.13 345
8091.98 414
8092.83 369
8093.68 440
8094.53 390
8095.38 371
8096.23 383
8097.08 410
8097.93 444
8098.77 451
8099.62 416
8100.47 404
8101.32 409
8102.17 458
8103.02 458
8103.87 396
8104.72 411
8105.57 392
8106.42 431
8107.27 416
8108.12 406
8108.97 394
8109.82 385
8110.67 380
8111.52 350
8112.37 368
8113.22 372
8114.07 346
8114.92 397
8115.77 452
8116.62 379
8117.47 398
8118.32 432
8119.17 344
8120.02 358
8120.87 405
8121.72 390
8122.58 444
8123.43 412
8124.28 403
8125.13 361
8125.98 352
8126.83 450
8127.68 445
8128.53 431
8129.38 414
8130.23 397
8131.08 422
8131.94 421
8132.79 463
8133.64 449
8134.49 455
8135.34 508
8136.19 530
8137.04 406
8137.89 430
8138.75 434
8139.60 462
8140.45 478
8141.30 429
8142.15 389
8143.00 445
8143.86 392
8144.71 455
8145.56 480
8146.41 505
8147.26 453
8148.12 470
8148.97 479
8149.82 439
8150.67 447
8151.52 447
8152.38 447
8153.23 477
8154.08 466
8154.93 523
8155.78 481
8156.64 496
8157.49 521
8158.34 546
8159.19 496
8160.05 469
8160.90 408
8161.75 427
8162.61 391
8163.46 404
8164.31 426
8165.16 417
8166.02 424
8166.87 447
8167.72 452
8168.58 463
8169.43 433
8170.28 447
8171.14 414
8171.99 428
8172.84 411
8173.70 439
8174.55 361
8175.40 402
8176.26 427
8177.11 438
8177.96 415
8178.82 443
8179.67 443
8180.52 421
8181.38 411
8182.23 394
8183.08 415
8183.94 409
8184.79 392
8185.65 370
8186.50 407
8187.35 384
8188.21 363
8189.06 404
8189.92 373
8190.77 380
8191.63 386
8192.48 416
8193.33 342
8194.19 339
8195.04 332
8195.90 378
8196.75 390
8197.61 371
8198.46 408
8199.32 334
8200.17 341
8201.02 375
8201.88 374
8202.73 341
8203.59 350
8204.44 356
8205.30 342
8206.15 433
8207.01 343
8207.86 340
8208.72 364
8209.57 372
8210.43 410
8211.29 357
8212.14 387
8213.00 413
8213.85 388
8214.71 386
8215.56 323
8216.42 401
8217.27 416
8218.13 466
8218.98 458
8219.84 435
8220.70 429
8221.55 337
8222.41 405
8223.26 433
8224.12 412
8224.98 442
8225.83 427
8226.69 373
8227.54 366
8228.40 401
8229.26 381
8230.11 434
8230.97 404
8231.83 353
8232.68 342
8233.54 364
8234.39 329
8235.25 354
8236.11 334
8236.96 335
8237.82 377
8238.68 378
8239.53 341
8240.39 390
8241.25 381
8242.11 363
8242.96 385
8243.82 424
8244.68 374
8245.53 374
8246.39 326
8247.25 317
8248.10 317
8248.96 300
8249.82 306
8250.68 333
8251.53 361
8252.39 314
8253.25 386
8254.11 394
8254.96 396
8255.82 419
8256.68 426
8257.54 353
8258.39 367
8259.25 350
8260.11 318
8260.97 382
8261.83 382
8262.68 398
8263.54 414
8264.40 334
8265.26 308
8266.12 317
8266.97 374
8267.83 368
8268.69 368
8269.55 369
8270.41 377
8271.27 351
8272.12 390
8272.98 405
8273.84 366
8274.70 359
8275.56 323
8276.42 370
8277.28 391
8278.13 418
8278.99 411
8279.85 416
8280.71 457
8281.57 427
8282.43 445
8283.29 452
8284.15 400
8285.01 409
8285.87 404
8286.72 387
8287.58 370
8288.44 406
8289.30 398
8290.16 366
8291.02 412
8291.88 435
8292.74 387
8293.60 412
8294.46 456
8295.32 408
8296.18 411
8297.04 385
8297.90 416
8298.76 396
8299.62 432
8300.48 443
8301.34 317
8302.20 324
8303.06 399
8303.92 408
8304.78 357
8305.64 364
8306.50 392
8307.36 457
8308.22 475
8309.08 410
8309.94 351
8310.80 387
8311.66 404
8312.52 368
8313.38 392
8314.24 430
8315.10 430
8315.96 379
8316.83 391
8317.69 353
8318.55 406
8319.41 388
8320.27 384
8321.13 388
8321.99 381
8322.85 358
8323.71 334
8324.57 369
8325.44 380
8326.30 400
8327.16 393
8328.02 375
8328.88 358
8329.74 353
8330.60 326
8331.47 396
8332.33 326
8333.19 354
8334.05 389
8334.91 404
8335.77 363
8336.64 374
8337.50 409
8338.36 368
8339.22 329
8340.08 330
8340.94 371
8341.81 362
8342.67 372
8343.53 365
8344.39 315
8345.26 345
8346.12 348
8346.98 433
8347.84 422
8348.71 446
8349.57 416
8350.43 374
8351.29 385
8352.16 396
8353.02 357
8353.88 376
8354.74 421
8355.61 410
8356.47 341
8357.33 344
8358.19 380
8359.06 336
8359.92 369
8360.78 345
8361.65 358
8362.51 357
8363.37 389
8364.24 370
8365.10 443
8365.96 474
8366.83 419
8367.69 398
8368.55 417
8369.42 443
8370.28 384
8371.14 395
8372.01 385
8372.87 365
8373.73 339
8374.60 390
8375.46 410
8376.33 416
8377.19 381
8378.05 347
8378.92 359
8379.78 409
8380.65 364
8381.51 391
8382.37 410
8383.24 417
8384.10 380
8384.97 406
8385.83 382
8386.70 406
8387.56 404
8388.42 344
8389.29 400
8390.15 388
8391.02 353
8391.88 391
8392.75 418
8393.61 438
8394.48 421
8395.34 420
8396.21 389
8397.07 425
8397.94 405
8398.80 363
8399.67 360
8400.53 380
8401.40 421
8402.26 417
8403.13 366
8403.99 363
8404.86 389
8405.72 424
8406.59 431
8407.45 381
8408.32 445
8409.19 414
8410.05 448
8410.92 417
8411.78 461
8412.65 448
8413.51 445
8414.38 496
8415.25 451
8416.11 434
8416.98 433
8417.84 412
8418.71 452
8419.58 486
8420.44 449
8421.31 424
8422.17 450
8423.04 502
8423.91 542
8424.77 497
8425.64 493
8426.51 462
8427.37 421
8428.24 438
8429.11 461
8429.97 491
8430.84 473
8431.71 537
8432.57 495
8433.44 519
8434.31 605
8435.17 586
8436.04 576
8436.91 591
8437.77 588
8438.64 636
8439.51 673
8440.38 632
8441.24 589
8442.11 608
8442.98 693
8443.84 677
8444.71 726
8445.58 691
8446.45 653
8447.31 730
8448.18 699
8449.05 663
8449.92 653
8450.78 648
8451.65 734
8452.52 774
8453.39 845
8454.26 966
8455.12 995
8455.99 1123
8456.86 1158
8457.73 1312
8458.60 1343
8459.46 1413
8460.33 1186
8461.20 1103
8462.07 1042
8462.94 953
8463.81 957
8464.67 806
8465.54 669
8466.41 570
8467.28 586
8468.15 590
8469.02 584
8469.89 606
8470.75 565
8471.62 556
8472.49 548
8473.36 553
8474.23 546
8475.10 546
8475.97 558
8476.84 591
8477.71 498
8478.57 576
8479.44 523
8480.31 535
8481.18 526
8482.05 596
8482.92 564
8483.79 592
8484.66 594
8485.53 562
8486.40 614
8487.27 525
8488.14 541
8489.01 539
8489.88 560
8490.75 540
8491.62 528
8492.49 593
8493.36 610
8494.23 609
8495.10 612
8495.97 621
8496.84 567
8497.71 562
8498.58 611
8499.45 566
8500.32 541
8501.19 500
8502.06 545
8502.93 580
8503.80 544
8504.67 492
8505.54 545
8506.41 545
8507.28 572
8508.15 552
8509.02 545
8509.89 596
8510.76 660
8511.63 712
8512.51 588
8513.38 572
8514.25 593
8515.12 603
8515.99 607
8516.86 568
8517.73 615
8518.60 602
8519.47 622
8520.35 605
8521.22 609
8522.09 593
8522.96 680
8523.83 782
8524.70 762
8525.57 804
8526.45 892
8527.32 927
8528.19 854
8529.06 996
8529.93 975
8530.80 868
8531.68 784
8532.55 764
8533.42 652
8534.29 672
8535.16 692
8536.04 683
8536.91 652
8537.78 711
8538.65 643
8539.52 678
8540.40 716
8541.27 580
8542.14 563
8543.01 532
8543.89 557
8544.76 538
8545.63 528
8546.50 508
8547.38 565
8548.25 566
8549.12 582
8549.99 552
8550.87 590
8551.74 613
8552.61 645
8553.49 680
8554.36 656
8555.23 752
8556.11 658
8556.98 685
8557.85 653
8558.73 626
8559.60 626
8560.47 682
8561.35 684
8562.22 572
8563.09 520
8563.97 555
8564.84 543
8565.71 519
8566.59 497
8567.46 626
8568.33 582
8569.21 552
8570.08 549
8570.96 549
8571.83 563
8572.70 508
8573.58 581
8574.45 571
8575.33 499
8576.20 522
8577.07 501
8577.95 565
8578.82 583
8579.70 516
8580.57 575
8581.45 553
8582.32 569
8583.19 554
8584.07 557
8584.94 537
8585.82 530
8586.69 542
8587.57 542
8588.44 593
8589.32 598
8590.19 576
8591.07 640
8591.94 634
8592.82 619
8593.69 631
8594.57 662
8595.44 630
8596.32 626
8597.19 611
8598.07 641
8598.94 629
8599.82 630
8600.69 731
8601.57 675
8602.44 624
8603.32 707
8604.20 660
8605.07 646
8605.95 673
8606.82 670
8607.70 784
8608.57 770
8609.45 725
8610.33 681
8611.20 715
8612.08 725
8612.95 755
8613.83 699
8614.71 712
8615.58 731
8616.46 730
8617.33 789
8618.21 743
8619.09 725
8619.96 818
8620.84 903
8621.72 880
8622.59 804
8623.47 807
8624.35 872
8625.22 912
8626.10 895
8626.98 948
8627.85 932
8628.73 942
8629.61 926
8630.48 892
8631.36 996
8632.24 965
8633.11 1066
8633.99 1033
8634.87 966
8635.74 985
8636.62 962
8637.50 941
8638.38 1049
8639.25 1030
8640.13 1014
8641.01 1056
8641.89 1143
8642.76 1111
8643.64 1101
8644.52 1103
8645.40 1129
8646.27 1113
8647.15 1195
8648.03 1195
8648.91 1211
8649.79 1161
8650.66 1234
8651.54 1170
8652.42 1216
8653.30 1359
8654.18 1352
8655.05 1196
8655.93 1269
8656.81 1350
8657.69 1394
8658.57 1443
8659.45 1418
8660.32 1423
8661.20 1566
8662.08 1756
8662.96 1816
8663.84 1918
8664.72 2064
8665.60 2332
8666.47 2353
8667.35 2296
8668.23 2239
8669.11 2141
8669.99 2213
8670.87 2218
8671.75 2162
8672.63 2273
8673.51 2491
8674.38 2478
8675.26 2752
8676.14 2755
8677.02 2820
8677.90 2780
8678.78 2430
8679.66 2260
8680.54 1969
8681.42 1816
8682.30 1686
8683.18 1659
8684.06 1425
8684.94 1317
8685.82 1348
8686.70 1336
8687.58 1422
8688.46 1481
8689.34 1612
8690.22 1753
8691.10 2088
8691.98 2221
8692.86 2378
8693.74 2350
8694.62 2524
8695.50 2543
8696.38 2349
8697.26 2194
8698.14 2054
8699.02 1895
8699.90 1698
8700.78 1576
8701.66 1616
8702.54 1573
8703.42 1571
8704.30 1661
8705.18 1591
8706.06 1548
8706.94 1452
8707.82 1340
8708.71 1223
8709.59 1162
8710.47 1071
8711.35 978
8712.23 988
8713.11 1021
8713.99 904
8714.87 972
8715.75 954
8716.64 953
8717.52 847
8718.40 908
8719.28 899
8720.16 779
8721.04 811
8721.92 827
8722.81 850
8723.69 919
8724.57 921
8725.45 801
8726.33 829
8727.21 807
8728.10 786
8728.98 879
8729.86 904
8730.74 838
8731.62 860
8732.51 840
8733.39 867
8734.27 848
8735.15 873
8736.03 827
8736.92 819
8737.80 849
8738.68 813
8739.56 893
8740.45 818
8741.33 786
8742.21 793
8743.09 845
8743.98 802
8744.86 798
8745.74 799
8746.63 775
8747.51 792
8748.39 801
8749.27 759
8750.16 730
8751.04 724
8751.92 750
8752.81 712
8753.69 756
8754.57 780
8755.46 750
8756.34 754
8757.22 767
8758.11 771
8758.99 800
8759.87 890
8760.76 831
8761.64 756
8762.52 774
8763.41 759
8764.29 788
8765.17 764
8766.06 744
8766.94 766
8767.83 789
8768.71 731
8769.59 738
8770.48 768
8771.36 740
8772.25 782
8773.13 710
8774.01 716
8774.90 682
8775.78 717
8776.67 728
8777.55 671
8778.44 665
8779.32 688
8780.20 706
8781.09 685
8781.97 687
8782.86 672
8783.74 649
8784.63 668
8785.51 707
8786.40 716
8787.28 668
8788.17 637
8789.05 700
8789.94 683
8790.82 640
8791.71 655
8792.59 636
8793.48 620
8794.36 588
8795.25 618
8796.13 644
8797.02 566
8797.90 613
8798.79 584
8799.67 585
8800.56 546
8801.45 531
8802.33 518
8803.22 559
8804.10 575
8804.99 543
8805.87 602
8806.76 636
8807.65 625
8808.53 503
8809.42 594
8810.30 608
8811.19 517
8812.08 509
8812.96 549
8813.85 575
8814.73 577
8815.62 588
8816.51 569
8817.39 552
8818.28 593
8819.17 536
8820.05 530
8820.94 485
8821.83 547
8822.71 496
8823.60 527
8824.49 556
8825.37 505
8826.26 536
8827.15 540
8828.03 494
8828.92 450
8829.81 433
8830.69 469
8831.58 511
8832.47 496
8833.36 474
8834.24 434
8835.13 455
8836.02 502
8836.90 496
8837.79 455
8838.68 439
8839.57 462
8840.45 501
8841.34 480
8842.23 468
8843.12 493
8844.01 438
8844.89 483
8845.78 516
8846.67 448
8847.56 490
8848.44 454
8849.33 460
8850.22 456
8851.11 437
8852.00 470
8852.88 449
8853.77 401
8854.66 405
8855.55 362
8856.44 412
8857.33 406
8858.21 452
8859.10 477
8859.99 450
8860.88 469
8861.77 464
8862.66 458
8863.55 407
8864.43 447
8865.32 385
8866.21 415
8867.10 412
8867.99 458
8868.88 385
8869.77 373
8870.66 408
8871.55 377
8872.44 336
8873.32 378
8874.21 447
8875.10 418
8875.99 361
8876.88 390
8877.77 415
8878.66 440
8879.55 453
8880.44 440
8881.33 380
8882.22 393
8883.11 444
8884.00 331
8884.89 333
8885.78 346
8886.67 387
8887.56 383
8888.45 332
8889.34 323
8890.23 326
8891.12 367
8892.01 349
8892.90 392
8893.79 377
8894.68 435
8895.57 337
8896.46 338
8897.35 389
8898.24 341
8899.13 307
8900.02 353
8900.91 400
8901.80 331
8902.69 311
8903.58 369
8904.47 358
8905.36 361
8906.26 371
8907.15 355
8908.04 353
8908.93 371
8909.82 352
8910.71 391
8911.60 381
8912.49 329
8913.38 391
8914.28 408
8915.17 328
8916.06 311
8916.95 342
8917.84 350
8918.73 345
8919.62 302
8920.52 315
8921.41 334
8922.30 356
8923.19 326
8924.08 317
8924.97 319
8925.87 325
8926.76 350
8927.65 309
8928.54 371
8929.43 343
8930.33 329
8931.22 375
8932.11 376
8933.00 314
8933.89 319
8934.79 280
8935.68 281
8936.57 328
8937.46 346
8938.36 318
8939.25 330
8940.14 363
8941.03 328
8941.93 352
8942.82 376
8943.71 304
8944.60 321
8945.50 286
8946.39 320
8947.28 380
8948.18 392
8949.07 379
8949.96 281
8950.85 340
8951.75 335
8952.64 334
8953.53 339
8954.43 394
8955.32 367
8956.21 316
8957.11 319
8958.00 327
8958.89 323
8959.79 356
8960.68 323
8961.57 362
8962.47 321
8963.36 328
8964.26 329
8965.15 317
8966.04 323
8966.94 310
8967.83 361
8968.73 379
8969.62 327
8970.51 348
8971.41 351
8972.30 324
8973.20 356
8974.09 382
8974.98 289
8975.88 335
8976.77 377
8977.67 300
8978.56 363
8979.46 332
8980.35 366
8981.25 317
8982.14 314
8983.03 311
8983.93 360
8984.82 309
8985.72 330
8986.61 294
8987.51 326
8988.40 363
8989.30 267
8990.19 221
8991.09 267
8991.98 294
8992.88 295
8993.77 347
8994.67 342
8995.56 315
8996.46 357
8997.36 351
8998.25 313
8999.15 336
9000.04 293
9000.94 293
9001.83 312
9002.73 310
9003.62 337
9004.52 345
9005.42 303
9006.31 325
9007.21 318
9008.10 309
9009.00 331
9009.90 358
9010.79 309
9011.69 307
9012.58 267
9013.48 274
9014.38 313
9015.27 268
9016.17 347
9017.07 339
9017.96 269
9018.86 279
9019.76 310
9020.65 324
9021.55 317
9022.44 322
9023.34 366
9024.24 361
9025.14 303
9026.03 327
9026.93 330
9027.83 356
9028.72 322
9029.62 314
9030.52 325
9031.41 299
9032.31 290
9033.21 303
9034.11 305
9035.00 346
9035.90 319
9036.80 293
9037.69 325
9038.59 319
9039.49 310
9040.39 300
9041.28 310
9042.18 321
9043.08 319
9043.98 273
9044.88 341
9045.77 338
9046.67 296
9047.57 328
9048.47 321
9049.36 308
9050.26 332
9051.16 320
9052.06 303
9052.96 304
9053.86 319
9054.75 343
9055.65 297
9056.55 302
9057.45 366
9058.35 329
9059.25 341
9060.14 340
9061.04 294
9061.94 296
9062.84 281
9063.74 320
9064.64 355
9065.54 356
9066.44 352
9067.33 315
9068.23 279
9069.13 301
9070.03 358
9070.93 316
9071.83 301
9072.73 334
9073.63 350
9074.53 343
9075.43 369
9076.33 358
9077.22 355
9078.12 350
9079.02 339
9079.92 387
9080.82 388
9081.72 323
9082.62 345
9083.52 304
9084.42 298
9085.32 315
9086.22 333
9087.12 316
9088.02 294
9088.92 275
9089.82 312
9090.72 370
9091.62 343
9092.52 376
9093.42 345
9094.32 339
9095.22 330
9096.12 334
9097.02 312
9097.92 324
9098.82 363
9099.72 344
9100.62 324
9101.52 302
9102.43 314
9103.33 337
9104.23 327
9105.13 279
9106.03 328
9106.93 321
9107.83 324
9108.73 362
9109.63 404
9110.53 322
9111.43 306
9112.33 304
9113.24 347
9114.14 357
9115.04 324
9115.94 313
9116.84 250
9117.74 336
9118.64 354
9119.55 287
9120.45 302
9121.35 328
9122.25 321
9123.15 343
9124.05 333
9124.96 334
9125.86 360
9126.76 332
9127.66 320
9128.56 319
9129.46 340
9130.37 310
9131.27 306
9132.17 324
9133.07 307
9133.97 320
9134.88 309
9135.78 295
9136.68 310
9137.58 325
9138.49 343
9139.39 322
9140.29 325
9141.19 309
9142.10 291
9143.00 314
9143.90 309
9144.80 335
9145.71 321
9146.61 281
9147.51 268
9148.42 313
9149.32 296
9150.22 340
9151.12 318
9152.03 280
9152.93 320
9153.83 321
9154.74 302
9155.64 305
9156.54 294
9157.45 315
9158.35 326
9159.25 319
9160.16 298
9161.06 292
9161.96 323
9162.87 341
9163.77 335
9164.68 289
9165.58 281
9166.48 310
9167.39 317
9168.29 310
9169.19 337
9170.10 307
9171.00 325
9171.91 361
9172.81 317
9173.72 288
9174.62 296
9175.52 299
9176.43 329
9177.33 304
9178.24 345
9179.14 329
9180.05 298
9180.95 315
9181.85 325
9182.76 322
9183.66 284
9184.57 239
9185.47 267
9186.38 296
9187.28 294
9188.19 325
9189.09 326
9190.00 316
9190.90 351
9191.81 332
9192.71 307
9193.62 309
9194.52 358
9195.43 329
9196.33 274
9197.24 317
9198.14 339
9199.05 314
9199.96 365
9200.86 373
9201.77 336
9202.67 390
9203.58 342
9204.48 326
9205.39 308
9206.29 321
9207.20 323
9208.11 356
9209.01 309
9209.92 335
9210.82 356
9211.73 365
9212.64 332
9213.54 314
9214.45 329
9215.35 306
9216.26 264
9217.17 278
9218.07 287
9218.98 265
9219.89 293
9220.79 336
9221.70 404
9222.61 353
9223.51 284
9224.42 347
9225.33 344
9226.23 331
9227.14 341
9228.05 314
9228.95 316
9229.86 342
9230.77 292
9231.67 283
9232.58 318
9233.49 326
9234.40 261
9235.30 286
9236.21 337
9237.12 331
9238.02 329
9238.93 302
9239.84 281
9240.75 336
9241.65 340
9242.56 298
9243.47 267
9244.38 292
9245.28 324
9246.19 298
9247.10 321
9248.01 331
9248.92 333
9249.82 291
9250.73 341
9251.64 298
9252.55 273
9253.46 267
9254.36 320
9255.27 311
9256.18 314
9257.09 289
9258.00 293
9258.90 300
9259.81 304
9260.72 266
9261.63 302
9262.54 295
9263.45 288
9264.36 313
9265.26 297
9266.17 305
9267.08 328
9267.99 279
9268.90 295
9269.81 313
9270.72 305
9271.63 250
9272.54 297
9273.44 286
9274.35 229
9275.26 293
9276.17 305
9277.08 349
9277.99 349
9278.90 296
9279.81 275
9280.72 258
9281.63 298
9282.54 300
9283.45 297
9284.36 302
9285.27 311
9286.18 306
9287.09 286
9288.00 279
9288.91 289
9289.82 282
9290.73 299
9291.64 291
9292.55 326
9293.46 314
9294.37 322
9295.28 307
9296.19 293
9297.10 331
9298.01 313
9298.92 275
9299.83 317
9300.74 300
9301.65 344
9302.56 326
9303.47 332
9304.38 316
9305.29 315
9306.20 300
9307.11 310
9308.02 320
9308.93 406
9309.84 333
9310.75 328
9311.67 331
9312.58 313
9313.49 325
9314.40 334
9315.31 353
9316.22 315
9317.13 314
9318.04 317
9318.95 352
9319.87 320
9320.78 357
9321.69 310
9322.60 333
9323.51 336
9324.42 326
9325.34 315
9326.25 291
9327.16 309
9328.07 354
9328.98 290
9329.89 262
9330.81 287
9331.72 314
9332.63 339
9333.54 325
9334.45 347
9335.37 304
9336.28 310
9337.19 360
9338.10 312
9339.01 336
9339.93 350
9340.84 307
9341.75 320
9342.66 357
9343.58 364
9344.49 336
9345.40 311
9346.31 289
9347.23 319
9348.14 288
9349.05 328
9349.97 343
9350.88 306
9351.79 358
9352.70 311
9353.62 340
9354.53 316
9355.44 325
9356.36 348
9357.27 382
9358.18 328
9359.10 364
9360.01 355
9360.92 326
9361.84 325
9362.75 296
9363.66 331
9364.58 357
9365.49 298
9366.40 344
9367.32 344
9368.23 334
9369.15 312
9370.06 322
9370.97 347
9371.89 292
9372.80 328
9373.71 326
9374.63 336
9375.54 309
9376.46 320
9377.37 333
9378.29 348
9379.20 322
9380.11 302
9381.03 317
9381.94 308
9382.86 306
9383.77 385
9384.69 369
9385.60 373
9386.51 370
9387.43 352
9388.34 352
9389.26 357
9390.17 389
9391.09 372
9392.00 404
9392.92 344
9393.83 408
9394.75 432
9395.66 402
9396.58 375
9397.49 411
9398.41 369
9399.32 357
9400.24 336
9401.15 386
9402.07 356
9402.99 367
9403.90 349
9404.82 394
9405.73 365
9406.65 343
9407.56 368
9408.48 341
9409.39 372
9410.31 370
9411.23 382
9412.14 371
9413.06 343
9413.97 390
9414.89 351
9415.81 368
9416.72 360
9417.64 397
9418.55 369
9419.47 366
9420.39 338
9421.30 339
9422.22 354
9423.14 403
9424.05 381
9424.97 391
9425.89 337
9426.80 421
9427.72 411
9428.64 435
9429.55 373
9430.47 403
9431.39 420
9432.30 425
9433.22 418
9434.14 444
9435.05 374
9435.97 426
9436.89 473
9437.80 402
9438.72 447
9439.64 503
9440.56 480
9441.47 449
9442.39 439
9443.31 483
9444.23 489
9445.14 429
9446.06 440
9446.98 420
9447.90 467
9448.81 498
9449.73 459
9450.65 478
9451.57 545
9452.48 511
9453.40 517
9454.32 515
9455.24 597
9456.16 553
9457.07 511
9457.99 496
9458.91 539
9459.83 450
9460.75 499
9461.66 507
9462.58 444
9463.50 446
9464.42 427
9465.34 447
9466.26 451
9467.18 409
9468.09 446
9469.01 442
9469.93 466
9470.85 407
9471.77 456
9472.69 429
9473.61 384
9474.53 441
9475.44 482
9476.36 447
9477.28 455
9478.20 477
9479.12 511
9480.04 507
9480.96 509
9481.88 529
9482.80 456
9483.72 469
9484.64 467
9485.56 376
9486.47 457
9487.39 490
9488.31 460
9489.23 481
9490.15 474
9491.07 430
9491.99 407
9492.91 380
9493.83 446
9494.75 389
9495.67 440
9496.59 424
9497.51 420
9498.43 483
9499.35 494
9500.27 483
9501.19 531
9502.11 508
9503.03 442
9503.95 542
9504.87 478
9505.79 498
9506.71 532
9507.64 553
9508.56 507
9509.48 508
9510.40 518
9511.32 491
9512.24 452
9513.16 481
9514.08 461
9515.00 453
9515.92 501
9516.84 555
9517.76 534
9518.68 585
9519.61 655
9520.53 653
9521.45 643
9522.37 616
9523.29 626
9524.21 620
9525.13 646
9526.05 621
9526.98 572
9527.90 621
9528.82 583
9529.74 548
9530.66 572
9531.58 553
9532.51 572
9533.43 536
9534.35 569
9535.27 620
9536.19 604
9537.11 583
9538.04 568
9538.96 532
9539.88 590
9540.80 581
9541.73 575
9542.65 505
9543.57 510
9544.49 530
9545.41 524
9546.34 543
9547.26 519
9548.18 514
9549.10 586
9550.03 560
9550.95 491
9551.87 479
9552.79 488
9553.72 521
9554.64 534
9555.56 599
9556.49 512
9557.41 526
9558.33 530
9559.25 596
9560.18 622
9561.10 620
9562.02 593
9562.95 589
9563.87 660
9564.79 641
9565.72 614
9566.64 635
9567.56 563
9568.49 593
9569.41 602
9570.33 590
9571.26 592
9572.18 583
9573.11 603
9574.03 590
9574.95 611
9575.88 605
9576.80 610
9577.72 643
9578.65 711
9579.57 646
9580.50 689
9581.42 684
9582.34 668
9583.27 686
9584.19 714
9585.12 718
9586.04 747
9586.97 687
9587.89 596
9588.81 664
9589.74 675
9590.66 680
9591.59 700
9592.51 731
9593.44 719
9594.36 691
9595.29 769
9596.21 748
9597.14 812
9598.06 797
9598.99 829
9599.91 900
9600.84 951
9601.76 862
9602.69 886
9603.61 926
9604.54 948
9605.46 861
9606.39 873
9607.31 776
9608.24 711
9609.16 787
9610.09 808
9611.01 748
9611.94 806
9612.87 768
9613.79 795
9614.72 773
9615.64 763
9616.57 844
9617.49 800
9618.42 779
9619.35 729
9620.27 743
9621.20 761
9622.12 761
9623.05 803
9623.98 803
9624.90 894
9625.83 799
9626.76 876
9627.68 874
9628.61 869
9629.53 894
9630.46 922
9631.39 846
9632.31 768
9633.24 810
9634.17 882
9635.09 918
9636.02 996
9636.95 921
9637.87 890
9638.80 931
9639.73 985
9640.65 1026
9641.58 984
9642.51 1014
9643.44 1179
9644.36 1201
9645.29 1127
9646.22 1104
9647.14 1158
9648.07 1122
9649.00 1108
9649.93 1052
9650.85 1044
9651.78 1077
9652.71 1072
9653.64 1076
9654.56 1086
9655.49 1135
9656.42 1205
9657.35 1104
9658.27 1026
9659.20 967
9660.13 986
9661.06 1030
9661.99 1048
9662.91 942
9663.84 1000
9664.77 1060
9665.70 1207
9666.63 1160
9667.56 1205
9668.48 1181
9669.41 1167
9670.34 1095
9671.27 1152
9672.20 1300
9673.13 1268
9674.05 1301
9674.98 1277
9675.91 1251
9676.84 1248
9677.77 1227
9678.70 1249
9679.63 1217
9680.56 1174
9681.48 1222
9682.41 1302
9683.34 1306
9684.27 1294
9685.20 1243
9686.13 1301
9687.06 1238
9687.99 1378
9688.92 1320
9689.85 1322
9690.78 1229
9691.71 1261
9692.63 1281
9693.56 1374
9694.49 1252
9695.42 1304
9696.35 1404
9697.28 1496
9698.21 1531
9699.14 1574
9700.07 1613
9701.00 1723
9701.93 1689
9702.86 1689
9703.79 1662
9704.72 1519
9705.65 1454
9706.58 1418
9707.51 1343
9708.44 1369
9709.37 1394
9710.30 1320
9711.23 1418
9712.16 1473
9713.09 1554
9714.02 1618
9714.95 1736
9715.89 1789
9716.82 1740
9717.75 1680
9718.68 1684
9719.61 1594
9720.54 1559
9721.47 1413
9722.40 1241
9723.33 1285
9724.26 1194
9725.19 1081
9726.12 1011
9727.06 1048
9727.99 1114
9728.92 1089
9729.85 1088
9730.78 1133
9731.71 1129
9732.64 1107
9733.57 1117
9734.51 1134
9735.44 1200
9736.37 983
9737.30 1007
9738.23 991
9739.16 973
9740.10 921
9741.03 944
9741.96 965
9742.89 969
9743.82 869
9744.75 860
9745.69 822
9746.62 892
9747.55 845
9748.48 813
9749.41 849
9750.35 809
9751.28 808
9752.21 807
9753.14 728
9754.08 763
9755.01 796
9755.94 824
9756.87 858
9757.81 821
9758.74 742
9759.67 734
9760.60 759
9761.54 741
9762.47 749
9763.40 757
9764.34 806
9765.27 774
9766.20 732
9767.13 723
9768.07 745
9769.00 768
9769.93 800
9770.87 741
9771.80 791
9772.73 789
9773.67 798
9774.60 767
9775.53 720
9776.47 776
9777.40 794
9778.33 802
9779.27 741
9780.20 664
9781.14 711
9782.07 776
9783.00 728
9783.94 714
9784.87 753
9785.80 773
9786.74 731
9787.67 667
9788.61 688
9789.54 684
9790.47 660
9791.41 652
9792.34 670
9793.28 674
9794.21 714
9795.15 690
9796.08 637
9797.01 657
9797.95 701
9798.88 648
9799.82 665
9800.75 658
9801.69 592
9802.62 626
9803.56 602
9804.49 603
9805.43 686
9806.36 626
9807.30 600
9808.23 649
9809.17 642
9810.10 573
9811.04 613
9811.97 617
9812.91 583
9813.84 598
9814.78 569
9815.71 552
9816.65 494
9817.58 497
9818.52 558
9819.46 518
9820.39 464
9821.33 522
9822.26 491
9823.20 506
9824.13 545
9825.07 547
9826.00 528
9826.94 522
9827.88 545
9828.81 527
9829.75 524
9830.68 516
9831.62 477
9832.56 485
9833.49 448
9834.43 461
9835.37 515
9836.30 495
9837.24 461
9838.17 446
9839.11 452
9840.05 465
9840.98 500
9841.92 504
9842.86 433
9843.79 444
9844.73 502
9845.67 463
9846.60 508
9847.54 505
9848.48 484
9849.42 469
9850.35 499
9851.29 520
9852.23 509
9853.16 487
9854.10 474
9855.04 492
9855.98 468
9856.91 425
9857.85 428
9858.79 481
9859.72 456
9860.66 456
9861.60 477
9862.54 451
9863.47 442
9864.41 444
9865.35 461
9866.29 480
9867.23 479
9868.16 498
9869.10 470
9870.04 423
9870.98 445
9871.92 476
9872.85 490
9873.79 495
9874.73 448
9875.67 516
9876.61 457
9877.54 491
9878.48 408
9879.42 406
9880.36 429
9881.30 415
9882.24 457
9883.18 442
9884.11 397
9885.05 418
9885.99 435
9886.93 375
9887.87 383
9888.81 431
9889.75 430
9890.69 471
9891.62 446
9892.56 404
9893.50 388
9894.44 419
9895.38 406
9896.32 406
9897.26 454
9898.20 384
9899.14 408
9900.08 401
9901.02 360
9901.96 430
9902.90 385
9903.83 363
9904.77 429
9905.71 439
9906.65 430
9907.59 447
9908.53 475
9909.47 510
9910.41 415
9911.35 379
9912.29 438
9913.23 398
9914.17 391
9915.11 399
9916.05 420
9916.99 418
9917.93 414
9918.87 421
9919.81 492
9920.75 456
9921.69 447
9922.64 445
9923.58 403
9924.52 431
9925.46 533
9926.40 529
9927.34 601
9928.28 637
9929.22 611
9930.16 600
9931.10 619
9932.04 541
9932.98 521
9933.92 467
9934.87 473
9935.81 459
9936.75 427
9937.69 392
9938.63 474
9939.57 406
9940.51 417
9941.45 408
9942.39 411
9943.34 375
9944.28 378
9945.22 374
9946.16 417
9947.10 387
9948.04 444
9948.99 402
9949.93 422
9950.87 468
9951.81 465
9952.75 476
9953.69 521
9954.64 479
9955.58 470
9956.52 478
9957.46 389
9958.41 439
9959.35 412
9960.29 384
9961.23 400
9962.17 416
9963.12 377
9964.06 339
9965.00 353
9965.94 384
9966.89 359
9967.83 405
9968.77 386
9969.71 374
9970.66 351
9971.60 397
9972.54 367
9973.49 356
9974.43 328
9975.37 380
9976.31 388
9977.26 385
9978.20 396
9979.14 409
9980.09 373
9981.03 382
9981.97 386
9982.92 390
9983.86 408
9984.80 373
9985.75 352
9986.69 353
9987.63 339
9988.58 338
9989.52 383
9990.46 411
9991.41 371
9992.35 401
9993.30 439
9994.24 321
9995.18 348
9996.13 364
9997.07 335
9998.02 352
9998.96 375
9999.90 412
10000.85 386
10001.79 372
10002.74 378
10003.68 354
10004.62 329
10005.57 326
10006.51 358
10007.46 391
10008.40 362
10009.35 336
10010.29 356
10011.24 401
10012.18 367
10013.13 362
10014.07 320
10015.01 340
10015.96 318
10016.90 360
10017.85 378
10018.79 375
10019.74 353
10020.68 359
10021.63 337
10022.58 369
10023.52 359
10024.47 381
10025.41 331
10026.36 373
10027.30 374
10028.25 331
10029.19 344
10030.14 374
10031.08 330
10032.03 308
10032.98 356
10033.92 334
10034.87 348
10035.81 348
10036.76 342
10037.70 283
10038.65 355
10039.60 336
10040.54 337
10041.49 355
10042.43 322
10043.38 369
10044.33 283
10045.27 318
10046.22 338
10047.17 320
10048.11 322
10049.06 302
10050.00 324
10050.95 307
10051.90 272
10052.84 299
10053.79 348
10054.74 331
10055.68 294
10056.63 324
10057.58 374
10058.52 352
10059.47 296
10060.42 296
10061.37 311
10062.31 351
10063.26 324
10064.21 301
10065.15 315
10066.10 326
10067.05 293
10068.00 351
10068.94 350
10069.89 286
10070.84 328
10071.79 344
10072.73 343
10073.68 361
10074.63 391
10075.58 317
10076.52 317
10077.47 301
10078.42 336
10079.37 322
10080.32 302
10081.26 376
10082.21 322
10083.16 316
10084.11 336
10085.06 330
10086.00 312
10086.95 302
10087.90 315
10088.85 288
10089.80 335
10090.75 317
10091.69 363
10092.64 328
10093.59 286
10094.54 291
10095.49 309
10096.44 362
10097.39 329
10098.33 299
10099.28 342
10100.23 341
10101.18 374
10102.13 332
10103.08 311
10104.03 305
10104.98 290
10105.93 289
10106.87 283
10107.82 321
10108.77 300
10109.72 325
10110.67 349
10111.62 323
10112.57 313
10113.52 318
10114.47 278
10115.42 286
10116.37 310
10117.32 327
10118.27 302
10119.22 293
10120.17 306
10121.12 281
10122.07 330
10123.02 360
10123.97 350
10124.92 358
10125.87 310
10126.82 359
10127.77 289
10128.72 313
10129.67 308
10130.62 331
10131.57 307
10132.52 354
10133.47 374
10134.42 367
10135.37 315
10136.32 330
10137.27 329
10138.22 317
10139.17 316
10140.12 391
10141.07 386
10142.02 339
10142.98 322
10143.93 317
10144.88 377
10145.83 290
10146.78 319
10147.73 379
10148.68 341
10149.63 334
10150.58 312
10151.54 331
10152.49 373
10153.44 351
10154.39 333
10155.34 308
10156.29 364
10157.24 363
10158.20 348
10159.15 329
10160.10 370
10161.05 381
10162.00 360
10162.95 377
10163.91 342
10164.86 390
10165.81 384
10166.76 344
10167.71 384
10168.67 363
10169.62 395
10170.57 344
10171.52 357
10172.47 331
10173.43 381
10174.38 401
10175.33 335
10176.28 339
10177.24 370
10178.19 415
10179.14 388
10180.09 339
10181.05 371
10182.00 347
10182.95 363
10183.90 414
10184.86 442
10185.81 372
10186.76 400
10187.72 393
10188.67 401
10189.62 404
10190.58 449
10191.53 391
10192.48 404
10193.43 437
10194.39 422
10195.34 428
10196.29 412
10197.25 414
10198.20 421
10199.16 404
10200.11 352
10201.06 441
10202.02 413
10202.97 437
10203.92 383
10204.88 402
10205.83 439
10206.78 431
10207.74 431
10208.69 431
10209.65 474
10210.60 498
10211.55 452
10212.51 380
10213.46 369
10214.42 418
10215.37 493
10216.33 429
10217.28 383
10218.23 411
10219.19 396
10220.14 407
10221.10 422
10222.05 408
10223.01 418
10223.96 421
10224.92 372
10225.87 364
10226.83 365
10227.78 417
10228.74 400
10229.69 336
10230.65 378
10231.60 396
10232.56 445
10233.51 436
10234.47 427
10235.42 388
10236.38 425
10237.33 431
10238.29 497
10239.24 447
10240.20 422
10241.15 414
10242.11 437
10243.06 462
10244.02 416
10244.98 392
10245.93 400
10246.89 395
10247.84 361
10248.80 396
10249.75 345
10250.71 332
10251.67 344
10252.62 349
10253.58 315
10254.53 369
10255.49 343
10256.45 310
10257.40 380
10258.36 360
10259.32 335
10260.27 393
10261.23 342
10262.18 362
10263.14 348
10264.10 337
10265.05 354
10266.01 350
10266.97 326
10267.92 332
10268.88 318
10269.84 333
10270.79 326
10271.75 305
10272.71 347
10273.67 326
10274.62 315
10275.58 338
10276.54 303
10277.49 298
10278.45 335
10279.41 330
10280.37 349
10281.32 313
10282.28 332
10283.24 300
10284.19 335
10285.15 326
10286.11 353
10287.07 333
10288.03 334
10288.98 307
10289.94 299
10290.90 338
10291.86 338
10292.81 295
10293.77 339
10294.73 304
10295.69 370
10296.65 380
10297.60 347
10298.56 326
10299.52 326
10300.48 312
10301.44 352
10302.40 364
10303.35 343
10304.31 358
10305.27 308
10306.23 242
10307.19 310
10308.15 358
10309.10 363
10310.06 329
10311.02 331
10311.98 339
10312.94 344
10313.90 374
10314.86 302
10315.82 318
10316.78 346
10317.73 383
10318.69 350
10319.65 314
10320.61 330
10321.57 332
10322.53 334
10323.49 358
10324.45 348
10325.41 330
10326.37 318
10327.33 365
10328.29 342
10329.25 358
10330.21 349
10331.17 340
10332.13 365
10333.09 349
10334.04 368
10335.00 355
10335.96 342
10336.92 350
10337.88 381
10338.84 318
10339.80 297
10340.76 317
10341.72 293
10342.68 262
10343.65 314
10344.61 252
10345.57 295
10346.53 293
10347.49 265
10348.45 336
10349.41 284
10350.37 278
10351.33 284
10352.29 286
10353.25 265
10354.21 233
10355.17 255
10356.13 278
10357.09 263
10358.05 308
10359.02 289
10359.98 345
10360.94 332
10361.90 301
10362.86 301
10363.82 271
10364.78 275
10365.74 240
10366.70 294
10367.67 284
10368.63 280
10369.59 263
10370.55 306
10371.51 270
10372.47 276
10373.43 272
10374.40 254
10375.36 308
10376.32 343
10377.28 298
10378.24 304
10379.21 319
10380.17 262
10381.13 293
10382.09 263
10383.05 302
10384.02 297
10384.98 270
10385.94 267
10386.90 285
10387.86 237
10388.83 236
10389.79 232
10390.75 298
10391.71 311
10392.68 263
10393.64 220
10394.60 253
10395.56 276
10396.53 251
10397.49 252
10398.45 255
10399.42 260
10400.38 290
10401.34 246
10402.30 251
10403.27 271
10404.23 262
10405.19 262
10406.16 278
10407.12 264
10408.08 288
10409.05 272
10410.01 250
10410.97 257
10411.94 258
10412.90 300
10413.86 293
10414.83 283
10415.79 270
10416.75 276
10417.72 291
10418.68 329
10419.65 286
10420.61 294
10421.57 268
10422.54 280
10423.50 290
10424.46 282
10425.43 301
10426.39 265
10427.36 316
10428.32 295
10429.29 270
10430.25 232
10431.21 229
10432.18 245
10433.14 222
10434.11 270
10435.07 242
10436.04 209
10437.00 244
10437.97 261
10438.93 229
10439.90 234
10440.86 299
10441.82 273
10442.79 290
10443.75 242
10444.72 274
10445.68 271
10446.65 267
10447.61 214
10448.58 264
10449.54 269
10450.51 275
10451.48 306
10452.44 269
10453.41 230
10454.37 268
10455.34 252
10456.30 244
10457.27 256
10458.23 279
10459.20 302
10460.16 264
10461.13 280
10462.10 284
10463.06 273
10464.03 270
10464.99 238
10465.96 234
10466.93 223
10467.89 237
10468.86 236
10469.82 278
10470.79 293
10471.76 247
10472.72 291
10473.69 287
10474.65 255
10475.62 243
10476.59 272
10477.55 237
10478.52 251
10479.49 293
10480.45 264
10481.42 248
10482.39 271
10483.35 272
10484.32 310
10485.29 287
10486.25 276
10487.22 259
10488.19 259
10489.15 276
10490.12 236
10491.09 233
10492.06 264
10493.02 291
10493.99 275
10494.96 300
10495.92 283
10496.89 255
10497.86 253
10498.83 255
10499.79 265
10500.76 286
10501.73 264
10502.70 272
10503.66 261
10504.63 253
10505.60 285
10506.57 263
10507.54 252
10508.50 292
10509.47 239
10510.44 270
10511.41 213
10512.38 247
10513.34 251
10514.31 262
10515.28 260
10516.25 280
10517.22 272
10518.19 224
10519.15 252
10520.12 239
10521.09 242
10522.06 248
10523.03 277
10524.00 277
10524.96 245
10525.93 240
10526.90 248
10527.87 242
10528.84 255
10529.81 272
10530.78 231
10531.75 270
10532.72 296
10533.68 293
10534.65 262
10535.62 331
10536.59 257
10537.56 287
10538.53 281
10539.50 256
10540.47 253
10541.44 248
10542.41 261
10543.38 255
10544.35 212
10545.32 212
10546.29 264
10547.26 278
10548.23 296
10549.20 283
10550.17 269
10551.13 278
10552.10 282
10553.07 266
10554.04 263
10555.01 297
10555.98 266
10556.96 284
10557.93 267
10558.90 267
10559.87 329
10560.84 290
10561.81 282
10562.78 270
10563.75 278
10564.72 289
10565.69 252
10566.66 263
10567.63 308
10568.60 293
10569.57 319
10570.54 287
10571.51 258
10572.48 246
10573.45 262
10574.42 312
10575.40 283
10576.37 266
10577.34 257
10578.31 289
10579.28 302
10580.25 314
10581.22 246
10582.19 292
10583.17 282
10584.14 294
10585.11 287
10586.08 318
10587.05 273
10588.02 285
10588.99 248
10589.97 251
10590.94 273
10591.91 268
10592.88 246
10593.85 282
10594.82 304
10595.80 307
10596.77 305
10597.74 283
10598.71 308
10599.68 324
10600.66 305
10601.63 267
10602.60 294
10603.57 266
10604.55 287
10605.52 291
10606.49 340
10607.46 314
10608.44 315
10609.41 363
10610.38 426
10611.35 460
10612.33 398
10613.30 398
10614.27 337
10615.24 339
10616.22 332
10617.19 326
10618.16 338
10619.14 362
10620.11 332
10621.08 314
10622.05 335
10623.03 320
10624.00 288
10624.97 335
10625.95 296
10626.92 320
10627.89 293
10628.87 283
10629.84 304
10630.81 292
10631.79 314
10632.76 284
10633.74 328
10634.71 293
10635.68 295
10636.66 314
10637.63 326
10638.60 363
10639.58 330
10640.55 290
10641.53 308
10642.50 347
10643.47 332
10644.45 343
10645.42 327
10646.40 340
10647.37 335
10648.35 343
10649.32 298
10650.29 300
10651.27 314
10652.24 288
10653.22 274
10654.19 275
10655.17 289
10656.14 315
10657.12 255
10658.09 253
10659.07 227
10660.04 228
10661.02 289
10661.99 277
10662.97 284
10663.94 275
10664.92 265
10665.89 217
10666.87 259
10667.84 285
10668.82 234
10669.79 249
10670.77 297
10671.74 278
10672.72 254
10673.69 263
10674.67 307
10675.65 256
10676.62 225
10677.60 299
10678.57 277
10679.55 257
10680.52 294
10681.50 312
10682.48 271
10683.45 282
10684.43 250
10685.40 280
10686.38 290
10687.36 300
10688.33 266
10689.31 337
10690.28 314
10691.26 275
10692.24 260
10693.21 235
10694.19 259
10695.17 284
10696.14 234
10697.12 249
10698.10 249
10699.07 279
10700.05 257
10701.03 281
10702.00 251
10702.98 221
10703.96 288
10704.93 244
10705.91 273
10706.89 289
10707.86 280
10708.84 275
10709.82 311
10710.80 267
10711.77 251
10712.75 282
10713.73 253
10714.70 302
10715.68 292
10716.66 232
10717.64 231
10718.61 252
10719.59 249
10720.57 257
10721.55 292
10722.53 262
10723.50 279
10724.48 265
10725.46 252
10726.44 262
10727.41 292
10728.39 314
10729.37 289
10730.35 240
10731.33 276
10732.31 291
10733.28 276
10734.26 280
10735.24 306
10736.22 256
10737.20 287
10738.17 298
10739.15 259
10740.13 218
10741.11 240
10742.09 292
10743.07 288
10744.05 278
10745.03 276
10746.00 271
10746.98 303
10747.96 276
10748.94 278
10749.92 245
10750.90 260
10751.88 274
10752.86 242
10753.84 253
10754.82 259
10755.79 276
10756.77 255
10757.75 272
10758.73 259
10759.71 261
10760.69 274
10761.67 266
10762.65 249
10763.63 266
10764.61 248
10765.59 281
10766.57 296
10767.55 247
10768.53 244
10769.51 272
10770.49 290
10771.47 325
10772.45 235
10773.43 296
10774.41 318
10775.39 301
10776.37 257
10777.35 282
10778.33 234
10779.31 289
10780.29 298
10781.27 303
10782.25 271
10783.23 303
10784.21 284
10785.19 275
10786.17 262
10787.15 281
10788.13 258
10789.12 299
10790.10 299
10791.08 270
10792.06 270
10793.04 326
10794.02 288
10795.00 326
10795.98 282
10796.96 282
10797.94 260
10798.93 286
10799.91 242
10800.89 261
10801.87 288
10802.85 328
10803.83 307
10804.81 251
10805.80 271
10806.78 293
10807.76 292
10808.74 325
10809.72 304
10810.70 293
10811.69 269
10812.67 309
10813.65 289
10814.63 266
10815.61 284
10816.59 308
10817.58 348
10818.56 340
10819.54 353
10820.52 362
10821.51 309
10822.49 300
10823.47 272
10824.45 313
10825.43 298
10826.42 332
10827.40 300
10828.38 343
10829.37 302
10830.35 277
10831.33 272
10832.31 296
10833.30 338
10834.28 301
10835.26 315
10836.24 311
10837.23 318
10838.21 340
10839.19 322
10840.18 326
10841.16 301
10842.14 323
10843.13 346
10844.11 314
10845.09 338
10846.08 364
10847.06 275
10848.04 336
10849.03 368
10850.01 332
10850.99 348
10851.98 319
10852.96 316
10853.94 302
10854.93 334
10855.91 363
10856.90 385
10857.88 337
10858.86 371
10859.85 330
10860.83 382
10861.82 409
10862.80 410
10863.78 365
10864.77 389
10865.75 389
10866.74 438
10867.72 404
10868.71 394
10869.69 365
10870.67 405
10871.66 415
10872.64 420
10873.63 382
10874.61 391
10875.60 378
10876.58 355
10877.57 355
10878.55 366
10879.54 397
10880.52 417
10881.51 421
10882.49 398
10883.48 423
10884.46 393
10885.45 367
10886.43 416
10887.42 416
10888.40 433
10889.39 437
10890.37 427
10891.36 385
10892.34 419
10893.33 410
10894.32 387
10895.30 419
10896.29 461
10897.27 471
10898.26 452
10899.24 450
10900.23 450
10901.22 404
10902.20 448
10903.19 445
10904.17 495
10905.16 493
10906.15 441
10907.13 390
10908.12 481
10909.10 464
10910.09 485
10911.08 478
10912.06 445
10913.05 513
10914.04 526
10915.02 543
10916.01 465
10917.00 521
10917.98 557
10918.97 551
10919.96 521
10920.94 596
10921.93 529
10922.92 515
10923.90 543
10924.89 536
10925.88 497
10926.86 539
10927.85 600
10928.84 534
10929.82 537
10930.81 591
10931.80 595
10932.79 572
10933.77 527
10934.76 577
10935.75 662
10936.74 615
10937.72 583
10938.71 591
10939.70 616
10940.69 640
10941.67 668
10942.66 688
10943.65 669
10944.64 609
10945.63 569
10946.61 619
10947.60 663
10948.59 632
10949.58 617
10950.57 653
10951.55 636
10952.54 687
10953.53 700
10954.52 820
10955.51 828
10956.49 853
10957.48 946
10958.47 1018
10959.46 1056
10960.45 1065
10961.44 1030
10962.43 1002
10963.41 936
10964.40 973
10965.39 937
10966.38 763
10967.37 768
10968.36 747
10969.35 754
10970.34 675
10971.33 699
10972.31 699
10973.30 653
10974.29 657
10975.28 735
10976.27 709
10977.26 663
10978.25 680
10979.24 687
10980.23 676
10981.22 640
10982.21 666
10983.20 653
10984.19 692
10985.18 690
10986.17 725
10987.16 775
10988.15 731
10989.14 695
10990.13 715
10991.12 728
10992.11 775
10993.10 808
10994.09 861
10995.08 855
10996.07 1018
10997.06 1051
10998.05 1136
10999.04 1323
11000.03 1349
11001.02 1430
11002.01 1446
11003.00 1440
11003.99 1308
11004.98 1265
11005.97 1078
11006.96 1041
11007.95 862
11008.94 850
11009.93 737
11010.92 668
11011.91 624
11012.91 602
11013.90 631
11014.89 572
11015.88 580
11016.87 555
11017.86 581
11018.85 638
11019.84 487
11020.83 510
11021.83 509
11022.82 483
11023.81 518
11024.80 530
11025.79 487
11026.78 517
11027.77 538
11028.77 484
11029.76 485
11030.75 521
11031.74 519
11032.73 480
11033.72 502
11034.72 534
11035.71 496
11036.70 484
11037.69 476
11038.68 512
11039.68 518
11040.67 482
11041.66 487
11042.65 505
11043.65 484
11044.64 460
11045.63 492
11046.62 489
11047.62 487
11048.61 467
11049.60 458
11050.59 417
11051.59 418
11052.58 390
11053.57 439
11054.56 411
11055.56 432
11056.55 425
11057.54 401
11058.54 346
11059.53 396
11060.52 428
11061.51 458
11062.51 416
11063.50 429
11064.49 423
11065.49 426
11066.48 396
11067.47 425
11068.47 459
11069.46 449
11070.45 415
11071.45 421
11072.44 423
11073.44 423
11074.43 452
11075.42 430
11076.42 405
11077.41 388
11078.40 461
11079.40 429
11080.39 469
11081.39 488
11082.38 435
11083.37 482
11084.37 439
11085.36 404
11086.36 421
11087.35 412
11088.35 427
11089.34 381
11090.33 355
11091.33 387
11092.32 386
11093.32 461
11094.31 373
11095.31 418
11096.30 447
11097.30 440
11098.29 367
11099.29 380
11100.28 421
11101.28 366
11102.27 405
11103.27 347
11104.26 373
11105.26 374
11106.25 351
11107.25 347
11108.24 390
11109.24 387
11110.23 369
11111.23 347
11112.22 376
11113.22 371
11114.21 347
11115.21 316
11116.20 361
11117.20 350
11118.20 333
11119.19 272
11120.19 290
11121.18 346
11122.18 310
11123.17 308
11124.17 340
11125.17 322
11126.16 317
11127.16 308
11128.15 328
11129.15 310
11130.15 271
11131.14 323
11132.14 321
11133.14 300
11134.13 298
11135.13 317
11136.13 296
11137.12 313
11138.12 342
11139.11 331
11140.11 280
11141.11 299
11142.10 279
11143.10 255
11144.10 294
11145.10 295
11146.09 326
11147.09 335
11148.09 311
11149.08 304
11150.08 311
11151.08 345
11152.07 321
11153.07 323
11154.07 310
11155.07 311
11156.06 294
11157.06 345
11158.06 310
11159.06 298
11160.05 299
11161.05 307
11162.05 313
11163.05 307
11164.04 265
11165.04 291
11166.04 330
11167.04 296
11168.04 318
11169.03 313
11170.03 368
11171.03 295
11172.03 299
11173.03 333
11174.02 320
11175.02 265
11176.02 275
11177.02 312
11178.02 281
11179.02 285
11180.01 275
11181.01 311
11182.01 330
11183.01 278
11184.01 288
11185.01 291
11186.00 267
11187.00 317
11188.00 306
11189.00 345
11190.00 340
11191.00 357
11192.00 316
11193.00 280
11194.00 277
11195.00 309
11195.99 294
11196.99 278
11197.99 298
11198.99 274
11199.99 311
11200.99 259
11201.99 303
11202.99 241
11203.99 258
11204.99 297
11205.99 294
11206.99 314
11207.99 355
11208.99 399
11209.99 351
11210.99 310
11211.99 300
11212.99 331
11213.99 336
11214.99 333
11215.99 299
11216.99 349
11217.99 349
11218.99 324
11219.99 325
11220.99 304
11221.99 293
11222.99 319
11223.99 320
11224.99 319
11225.99 355
11226.99 304
11227.99 342
11228.99 318
11229.99 303
11230.99 325
11231.99 368
11232.99 314
11233.99 325
11235.00 314
11236.00 352
11237.00 380
11238.00 334
11239.00 285
11240.00 316
11241.00 345
11242.00 311
11243.00 288
11244.01 307
11245.01 359
11246.01 338
11247.01 346
11248.01 303
11249.01 327
11250.01 372
11251.02 416
11252.02 383
11253.02 347
11254.02 325
11255.02 333
11256.02 381
11257.03 348
11258.03 320
11259.03 308
11260.03 331
11261.03 336
11262.04 290
11263.04 313
11264.04 314
11265.04 321
11266.05 339
11267.05 321
11268.05 349
11269.05 354
11270.05 365
11271.06 408
11272.06 384
11273.06 393
11274.07 392
11275.07 393
11276.07 325
11277.07 350
11278.08 347
11279.08 301
11280.08 296
11281.08 341
11282.09 324
11283.09 312
11284.09 337
11285.10 342
11286.10 335
11287.10 331
11288.11 320
11289.11 302
11290.11 314
11291.12 302
11292.12 304
11293.12 287
11294.13 288
11295.13 308
11296.13 272
11297.14 326
11298.14 275
11299.15 266
11300.15 255
11301.15 265
11302.16 338
11303.16 330
11304.16 282
11305.17 282
11306.17 279
11307.18 314
11308.18 292
11309.19 299
11310.19 302
11311.19 279
11312.20 263
11313.20 299
11314.21 324
11315.21 299
11316.22 296
11317.22 332
11318.23 374
11319.23 383
11320.23 324
11321.24 299
11322.24 321
11323.25 358
11324.25 364
11325.26 325
11326.26 325
11327.27 278
11328.27 310
11329.28 299
11330.28 298
11331.29 332
11332.29 315
11333.30 312
11334.30 275
11335.31 336
11336.32 328
11337.32 339
11338.33 351
11339.33 322
11340.34 333
11341.34 385
11342.35 374
11343.35 344
11344.36 346
11345.37 328
11346.37 321
11347.38 327
11348.38 326
11349.39 317
11350.40 305
11351.40 306
11352.41 312
11353.41 292
11354.42 303
11355.43 265
11356.43 272
11357.44 250
11358.45 292
11359.45 293
11360.46 305
11361.46 304
11362.47 303
11363.48 318
11364.48 316
11365.49 301
11366.50 274
11367.51 282
11368.51 292
11369.52 315
11370.53 295
11371.53 292
11372.54 316
11373.55 321
11374.55 316
11375.56 316
11376.57 331
11377.58 291
11378.58 309
11379.59 301
11380.60 294
11381.60 297
11382.61 322
11383.62 298
11384.63 282
11385.63 275
11386.64 259
11387.65 316
11388.66 359
11389.67 295
11390.67 282
11391.68 277
11392.69 327
11393.70 321
11394.71 307
11395.71 327
11396.72 299
11397.73 275
11398.74 314
11399.75 323
11400.75 334
11401.76 336
11402.77 317
11403.78 344
11404.79 313
11405.80 314
11406.80 325
11407.81 287
11408.82 296
11409.83 272
11410.84 278
11411.85 314
11412.86 309
11413.87 338
11414.87 310
11415.88 326
11416.89 343
11417.90 303
11418.91 300
11419.92 271
11420.93 261
11421.94 282
11422.95 337
11423.96 308
11424.97 319
11425.98 353
11426.98 316
11427.99 289
11429.00 264
11430.01 315
11431.02 319
11432.03 267
11433.04 292
11434.05 346
11435.06 337
11436.07 307
11437.08 269
11438.09 287
11439.10 278
11440.11 306
11441.12 286
11442.13 264
11443.14 285
11444.15 304
11445.16 311
11446.17 333
11447.18 351
11448.19 308
11449.20 279
11450.21 322
11451.22 273
11452.23 284
11453.25 308
11454.26 320
11455.27 322
11456.28 314
11457.29 274
11458.30 275
11459.31 336
11460.32 325
11461.33 310
11462.34 249
11463.35 290
11464.36 361
11465.38 351
11466.39 376
11467.40 334
11468.41 321
11469.42 290
11470.43 302
11471.44 331
11472.46 392
11473.47 339
11474.48 341
11475.49 348
11476.50 371
11477.51 338
11478.52 325
11479.54 338
11480.55 357
11481.56 344
11482.57 312
11483.58 351
11484.60 332
11485.61 353
11486.62 328
11487.63 341
11488.64 354
11489.66 377
11490.67 316
11491.68 372
11492.69 376
11493.71 319
11494.72 354
11495.73 389
11496.74 339
11497.76 378
11498.77 371
11499.78 380
11500.79 354
11501.81 389
11502.82 369
11503.83 361
11504.84 387
11505.86 390
11506.87 419
11507.88 407
11508.90 441
11509.91 400
11510.92 424
11511.94 430
11512.95 436
11513.96 429
11514.98 406
11515.99 432
11517.00 405
11518.02 432
11519.03 494
11520.04 478
11521.06 510
11522.07 555
11523.08 508
11524.10 549
11525.11 512
11526.13 539
11527.14 512
11528.15 467
11529.17 502
11530.18 558
11531.20 520
11532.21 549
11533.22 593
11534.24 581
11535.25 690
11536.27 783
11537.28 881
11538.29 868
11539.31 923
11540.32 1066
11541.34 1024
11542.35 1082
11543.37 991
11544.38 941
11545.40 873
11546.41 737
11547.43 623
11548.44 584
11549.46 541
11550.47 471
11551.49 428
11552.50 435
11553.52 470
11554.53 434
11555.55 460
11556.56 443
11557.58 401
11558.59 398
11559.61 405
11560.62 457
11561.64 438
11562.65 357
11563.67 372
11564.68 414
11565.70 455
11566.71 451
11567.73 392
11568.75 363
11569.76 399
11570.78 434
11571.79 407
11572.81 426
11573.83 425
11574.84 376
11575.86 412
11576.87 428
11577.89 368
11578.91 392
11579.92 416
11580.94 407
11581.95 389
11582.97 421
11583.99 390
11585.00 392
11586.02 326
11587.04 337
11588.05 357
11589.07 393
11590.09 384
11591.10 368
11592.12 371
11593.14 387
11594.15 415
11595.17 407
11596.19 401
11597.20 403
11598.22 455
11599.24 463
11600.25 457
11601.27 502
11602.29 486
11603.31 494
11604.32 483
11605.34 421
11606.36 420
11607.38 472
11608.39 419
11609.41 385
11610.43 357
11611.45 334
11612.46 394
11613.48 407
11614.50 394
11615.52 345
11616.53 385
11617.55 430
11618.57 393
11619.59 344
11620.61 345
11621.62 363
11622.64 351
11623.66 350
11624.68 392
11625.70 366
11626.71 407
11627.73 416
11628.75 435
11629.77 383
11630.79 375
11631.81 392
11632.82 402
11633.84 347
11634.86 379
11635.88 406
11636.90 335
11637.92 334
11638.94 306
11639.96 361
11640.97 367
11641.99 371
11643.01 313
11644.03 331
11645.05 342
11646.07 327
11647.09 347
11648.11 302
11649.13 317
11650.15 320
11651.17 326
11652.18 337
11653.20 309
11654.22 277
11655.24 286
11656.26 301
11657.28 318
11658.30 275
11659.32 307
11660.34 298
11661.36 291
11662.38 276
11663.40 260
11664.42 280
11665.44 298
11666.46 312
11667.48 265
11668.50 300
11669.52 265
11670.54 268
11671.56 273
11672.58 315
11673.60 350
11674.62 303
11675.64 314
11676.66 334
11677.68 274
11678.70 279
11679.72 281
11680.74 261
11681.77 305
11682.79 311
11683.81 334
11684.83 344
11685.85 298
11686.87 307
11687.89 274
11688.91 264
11689.93 329
11690.95 304
11691.97 267
11693.00 278
11694.02 250
11695.04 302
11696.06 297
11697.08 315
11698.10 312
11699.12 261
11700.14 267
11701.17 274
11702.19 250
11703.21 251
11704.23 258
11705.25 286
11706.27 269
11707.30 251
11708.32 255
11709.34 271
11710.36 317
11711.38 298
11712.41 289
11713.43 247
11714.45 285
11715.47 334
11716.49 272
11717.52 233
11718.54 305
11719.56 287
11720.58 318
11721.61 298
11722.63 274
11723.65 243
11724.67 255
11725.70 268
11726.72 282
11727.74 245
11728.76 286
11729.79 297
11730.81 260
11731.83 288
11732.86 261
11733.88 277
11734.90 292
11735.92 279
11736.95 276
11737.97 278
11738.99 274
11740.02 259
11741.04 252
11742.06 257
11743.09 261
11744.11 306
11745.13 283
11746.16 285
11747.18 272
11748.20 270
11749.23 248
11750.25 249
11751.27 277
11752.30 272
11753.32 261
11754.35 257
11755.37 253
11756.39 299
11757.42 279
11758.44 290
11759.47 244
11760.49 286
11761.51 287
11762.54 271
11763.56 262
11764.59 274
11765.61 310
11766.64 346
11767.66 312
11768.68 268
11769.71 267
11770.73 260
11771.76 283
11772.78 256
11773.81 288
11774.83 322
11775.86 294
11776.88 322
11777.91 319
11778.93 308
11779.96 261
11780.98 276
11782.01 250
11783.03 306
11784.06 297
11785.08 295
11786.11 259
11787.13 326
11788.16 331
11789.18 276
11790.21 299
11791.23 288
11792.26 333
11793.28 346
11794.31 256
11795.34 289
11796.36 269
11797.39 287
11798.41 322
11799.44 290
11800.46 264
11801.49 313
11802.52 267
11803.54 282
11804.57 295
11805.59 314
11806.62 277
11807.65 319
11808.67 318
11809.70 281
11810.73 334
11811.75 322
11812.78 310
11813.80 315
11814.83 288
11815.86 332
11816.88 372
11817.91 400
11818.94 381
11819.96 382
11820.99 331
11822.02 297
11823.04 294
11824.07 320
11825.10 302
11826.13 310
11827.15 350
11828.18 285
11829.21 311
11830.23 314
11831.26 356
11832.29 333
11833.32 340
11834.34 340
11835.37 390
11836.40 373
11837.42 360
11838.45 377
11839.48 372
11840.51 350
11841.54 330
11842.56 343
11843.59 339
11844.62 400
11845.65 333
11846.67 373
11847.70 360
11848.73 313
11849.76 353
11850.79 389
11851.81 386
11852.84 413
11853.87 411
11854.90 409
11855.93 408
11856.95 379
11857.98 369
11859.01 378
11860.04 386
11861.07 399
11862.10 396
11863.13 420
11864.15 437
11865.18 396
11866.21 403
11867.24 415
11868.27 431
11869.30 392
11870.33 440
11871.36 437
11872.38 447
11873.41 450
11874.44 460
11875.47 479
11876.50 422
11877.53 424
11878.56 423
11879.59 410
11880.62 446
11881.65 459
11882.68 440
11883.71 414
11884.74 479
11885.77 499
11886.80 484
11887.82 458
11888.85 492
11889.88 508
11890.91 542
11891.94 495
11892.97 534
11894.00 548
11895.03 506
11896.06 558
11897.09 515
11898.12 541
11899.15 604
11900.18 628
11901.21 698
11902.24 704
11903.27 740
11904.31 685
11905.34 667
11906.37 696
11907.40 657
11908.43 672
11909.46 665
11910.49 628
11911.52 677
11912.55 594
11913.58 687
11914.61 615
11915.64 561
11916.67 626
11917.70 570
11918.73 566
11919.77 598
11920.80 621
11921.83 565
11922.86 634
11923.89 640
11924.92 643
11925.95 597
11926.98 633
11928.02 688
11929.05 745
11930.08 849
11931.11 827
11932.14 851
11933.17 901
11934.21 924
11935.24 866
11936.27 839
11937.30 740
11938.33 698
11939.36 685
11940.40 620
11941.43 604
11942.46 613
11943.49 530
11944.52 514
11945.56 463
11946.59 474
11947.62 509
11948.65 493
11949.69 560
11950.72 524
11951.75 519
11952.78 499
11953.82 459
11954.85 428
11955.88 499
11956.91 562
11957.95 511
11958.98 474
11960.01 465
11961.04 471
11962.08 413
11963.11 466
11964.14 489
11965.18 461
11966.21 471
11967.24 468
11968.27 436
11969.31 476
11970.34 445
11971.37 497
11972.41 506
11973.44 481
11974.47 440
11975.51 456
11976.54 453
11977.58 456
11978.61 464
11979.64 434
11980.68 488
11981.71 454
11982.74 503
11983.78 513
11984.81 441
11985.85 491
11986.88 467
11987.91 483
11988.95 495
11989.98 488
11991.02 528
11992.05 491
11993.08 506
11994.12 514
11995.15 541
11996.19 502
11997.22 514
11998.26 537
11999.29 527
12000.32 518
12001.36 506
12002.39 542
12003.43 574
12004.46 548
12005.50 545
12006.53 600
12007.57 578
12008.60 603
12009.64 565
12010.67 588
12011.71 510
12012.74 505
12013.78 554
12014.81 601
12015.85 563
12016.88 505
12017.92 539
12018.95 603
12019.99 614
12021.02 536
12022.06 596
12023.10 597
12024.13 564
12025.17 613
12026.20 569
12027.24 563
12028.27 561
12029.31 521
12030.34 573
12031.38 574
12032.42 561
12033.45 559
12034.49 529
12035.52 550
12036.56 597
12037.60 577
12038.63 552
12039.67 576
12040.71 638
12041.74 553
12042.78 559
12043.81 557
12044.85 679
12045.89 613
12046.92 615
12047.96 605
12049.00 664
12050.03 609
12051.07 612
12052.11 640
12053.14 669
12054.18 696
12055.22 685
12056.25 683
12057.29 764
12058.33 740
12059.37 731
12060.40 740
12061.44 774
12062.48 730
12063.51 710
12064.55 689
12065.59 696
12066.63 681
12067.66 591
12068.70 600
12069.74 569
12070.78 570
12071.81 579
12072.85 573
12073.89 527
12074.93 550
12075.97 518
12077.00 547
12078.04 559
12079.08 549
12080.12 563
12081.15 577
12082.19 585
12083.23 612
12084.27 601
12085.31 563
12086.35 553
12087.38 579
12088.42 574
12089.46 622
12090.50 615
12091.54 564
12092.58 585
12093.61 634
12094.65 580
12095.69 608
12096.73 596
12097.77 587
12098.81 617
12099.85 662
12100.89 654
12101.92 772
12102.96 775
12104.00 754
12105.04 743
12106.08 786
12107.12 787
12108.16 778
12109.20 711
12110.24 659
12111.28 716
12112.32 624
12113.36 613
12114.39 536
12115.43 503
12116.47 479
12117.51 483
12118.55 463
12119.59 431
12120.63 405
12121.67 461
12122.71 442
12123.75 396
12124.79 415
12125.83 436
12126.87 413
12127.91 404
12128.95 439
12129.99 422
12131.03 393
12132.07 399
12133.11 372
12134.15 395
12135.19 435
12136.23 422
12137.27 376
12138.31 402
12139.35 392
12140.40 365
12141.44 374
12142.48 387
12143.52 401
12144.56 392
12145.60 385
12146.64 408
12147.68 397
12148.72 352
12149.76 386
12150.80 376
12151.84 368
12152.89 382
12153.93 354
12154.97 360
12156.01 357
12157.05 360
12158.09 380
12159.13 355
12160.17 355
12161.22 392
12162.26 387
12163.30 375
12164.34 370
12165.38 319
12166.42 355
12167.47 387
12168.51 389
12169.55 339
12170.59 341
12171.63 326
12172.67 346
12173.72 383
12174.76 377
12175.80 387
12176.84 383
12177.89 393
12178.93 366
12179.97 398
12181.01 344
12182.05 329
12183.10 345
12184.14 349
12185.18 350
12186.22 363
12187.27 363
12188.31 356
12189.35 358
12190.39 343
12191.44 363
12192.48 399
12193.52 350
12194.57 318
12195.61 368
12196.65 289
12197.69 359
12198.74 327
12199.78 358
12200.82 352
12201.87 393
12202.91 391
12203.95 388
12205.00 379
12206.04 339
12207.08 340
12208.13 308
12209.17 327
12210.21 324
12211.26 318
12212.30 342
12213.35 366
12214.39 343
12215.43 325
12216.48 352
12217.52 302
12218.56 313
12219.61 313
12220.65 316
12221.70 336
12222.74 317
12223.78 350
12224.83 335
12225.87 338
12226.92 299
12227.96 320
12229.01 316
12230.05 299
12231.10 310
12232.14 282
12233.18 277
12234.23 292
12235.27 285
12236.32 317
12237.36 319
12238.41 284
12239.45 287
12240.50 279
12241.54 337
12242.59 295
12243.63 291
12244.68 284
12245.72 304
12246.77 328
12247.81 335
12248.86 326
12249.90 347
12250.95 359
12251.99 321
12253.04 337
12254.08 286
12255.13 279
12256.18 306
12257.22 320
12258.27 309
12259.31 285
12260.36 271
12261.40 277
12262.45 282
12263.50 319
12264.54 312
12265.59 338
12266.63 288
12267.68 268
12268.73 256
12269.77 252
12270.82 255
12271.86 270
12272.91 235
12273.96 252
12275.00 271
12276.05 309
12277.10 302
12278.14 281
12279.19 289
12280.23 284
12281.28 247
12282.33 293
12283.37 242
12284.42 270
12285.47 259
12286.52 283
12287.56 272
12288.61 282
12289.66 261
12290.70 246
12291.75 268
12292.80 237
12293.84 238
12294.89 271
12295.94 281
12296.99 306
12298.03 286
12299.08 231
12300.13 256
12301.18 221
12302.22 221
12303.27 209
12304.32 245
12305.37 262
12306.41 256
12307.46 262
12308.51 287
12309.56 261
12310.60 305
12311.65 265
12312.70 282
12313.75 249
12314.80 231
12315.84 266
12316.89 250
12317.94 240
12318.99 271
12320.04 250
12321.09 277
12322.13 254
12323.18 266
12324.23 250
12325.28 227
12326.33 223
12327.38 247
12328.42 261
12329.47 275
12330.52 272
12331.57 280
12332.62 241
12333.67 248
12334.72 259
12335.77 262
12336.82 264
12337.86 244
12338.91 223
12339.96 245
12341.01 234
12342.06 269
12343.11 244
12344.16 234
12345.21 254
12346.26 237
12347.31 251
12348.36 235
12349.41 236
12350.46 225
12351.51 226
12352.56 275
12353.60 217
12354.65 260
12355.70 283
12356.75 289
12357.80 257
12358.85 271
12359.90 229
12360.95 266
12362.00 274
12363.05 267
12364.10 246
12365.15 226
12366.20 257
12367.25 273
12368.31 264
12369.36 193
12370.41 291
12371.46 292
12372.51 254
12373.56 265
12374.61 259
12375.66 266
12376.71 277
12377.76 244
12378.81 293
12379.86 275
12380.91 297
12381.96 299
12383.01 300
12384.07 296
12385.12 278
12386.17 249
12387.22 270
12388.27 251
12389.32 229
12390.37 263
12391.42 253
12392.47 264
12393.53 245
12394.58 274
12395.63 271
12396.68 254
12397.73 233
12398.78 232
12399.84 264
12400.89 294
12401.94 239
12402.99 233
12404.04 256
12405.09 281
12406.15 250
12407.20 239
12408.25 252
12409.30 248
12410.35 250
12411.41 255
12412.46 261
12413.51 276
12414.56 272
12415.62 268
12416.67 286
12417.72 310
12418.77 299
12419.83 266
12420.88 244
12421.93 287
12422.98 244
12424.04 257
12425.09 240
12426.14 257
12427.19 293
12428.25 243
12429.30 237
12430.35 268
12431.41 270
12432.46 262
12433.51 286
12434.57 226
12435.62 272
12436.67 269
12437.72 257
12438.78 279
12439.83 279
12440.88 309
12441.94 308
12442.99 235
12444.05 235
12445.10 265
12446.15 286
12447.21 274
12448.26 271
12449.31 271
12450.37 242
12451.42 300
12452.48 296
12453.53 305
12454.58 271
12455.64 310
12456.69 314
12457.75 286
12458.80 289
12459.85 324
12460.91 301
12461.96 322
12463.02 316
12464.07 301
12465.13 320
12466.18 297
12467.23 347
12468.29 328
12469.34 354
12470.40 401
12471.45 395
12472.51 405
12473.56 432
12474.62 460
12475.67 477
12476.73 568
12477.78 597
12478.84 542
12479.89 519
12480.95 553
12482.00 486
12483.06 506
12484.11 500
12485.17 480
12486.22 467
12487.28 367
12488.33 350
12489.39 344
12490.45 372
12491.50 340
12492.56 299
12493.61 286
12494.67 321
12495.72 286
12496.78 289
12497.84 304
12498.89 329
12499.95 326
12501.00 316
12502.06 346
12503.11 337
12504.17 333
12505.23 362
12506.28 324
12507.34 308
12508.40 291
12509.45 284
12510.51 311
12511.56 351
12512.62 328
12513.68 329
12514.73 314
12515.79 300
12516.85 309
12517.90 299
12518.96 317
12520.02 299
12521.07 303
12522.13 269
12523.19 301
12524.24 327
12525.30 282
12526.36 296
12527.42 289
12528.47 287
12529.53 305
12530.59 290
12531.64 303
12532.70 314
12533.76 278
12534.82 292
12535.87 288
12536.93 311
12537.99 342
12539.05 322
12540.10 315
12541.16 324
12542.22 332
12543.28 334
12544.34 344
12545.39 397
12546.45 371
12547.51 361
12548.57 360
12549.62 381
12550.68 335
12551.74 377
12552.80 409
12553.86 411
12554.92 418
12555.97 408
12557.03 389
12558.09 384
12559.15 365
12560.21 386
12561.27 402
12562.32 362
12563.38 401
12564.44 400
12565.50 376
12566.56 344
12567.62 336
12568.68 337
12569.74 329
12570.79 324
12571.85 311
12572.91 327
12573.97 309
12575.03 316
12576.09 324
12577.15 326
12578.21 321
12579.27 309
12580.33 307
12581.39 311
12582.45 314
12583.50 303
12584.56 286
12585.62 280
12586.68 319
12587.74 290
12588.80 279
12589.86 337
12590.92 328
12591.98 292
12593.04 290
12594.10 274
12595.16 314
12596.22 364
12597.28 322
12598.34 323
12599.40 334
12600.46 328
12601.52 302
12602.58 289
12603.64 325
12604.70 280
12605.76 266
12606.82 334
12607.88 322
12608.94 311
12610.01 264
12611.07 277
12612.13 333
12613.19 322
12614.25 323
12615.31 304
12616.37 301
12617.43 351
12618.49 310
12619.55 330
12620.61 323
12621.67 307
12622.74 338
12623.80 302
12624.86 294
12625.92 359
12626.98 322
12628.04 356
12629.10 388
12630.16 362
12631.23 350
12632.29 354
12633.35 325
12634.41 363
12635.47 380
12636.53 334
12637.60 341
12638.66 341
12639.72 334
12640.78 282
12641.84 355
12642.90 364
12643.97 360
12645.03 296
12646.09 293
12647.15 299
12648.22 282
12649.28 305
12650.34 282
12651.40 298
12652.46 312
12653.53 320
12654.59 285
12655.65 341
12656.71 343
12657.78 301
12658.84 311
12659.90 317
12660.96 318
12662.03 296
12663.09 297
12664.15 297
12665.22 276
12666.28 321
12667.34 314
12668.41 317
12669.47 304
12670.53 323
12671.59 293
12672.66 288
12673.72 290
12674.78 306
12675.85 318
12676.91 314
12677.97 322
12679.04 290
12680.10 320
12681.16 338
12682.23 336
12683.29 305
12684.36 308
12685.42 305
12686.48 289
12687.55 280
12688.61 315
12689.67 298
12690.74 324
12691.80 303
12692.87 294
12693.93 284
12695.00 275
12696.06 326
12697.12 308
12698.19 338
12699.25 342
12700.32 278
12701.38 298
12702.45 319
12703.51 369
12704.57 311
12705.64 314
12706.70 328
12707.77 355
12708.83 376
12709.90 309
12710.96 372
12712.03 360
12713.09 348
12714.16 327
12715.22 341
12716.29 342
12717.35 342
12718.42 325
12719.48 355
12720.55 325
12721.61 333
12722.68 365
12723.74 334
12724.81 302
12725.87 300
12726.94 371
12728.01 330
12729.07 331
12730.14 360
12731.20 354
12732.27 335
12733.33 354
12734.40 335
12735.47 346
12736.53 347
12737.60 295
12738.66 300
12739.73 304
12740.80 299
12741.86 322
12742.93 362
12743.99 323
12745.06 320
12746.13 311
12747.19 326
12748.26 317
12749.33 320
12750.39 322
12751.46 314
12752.53 292
12753.59 291
12754.66 265
12755.73 267
12756.79 323
12757.86 363
12758.93 311
12759.99 303
12761.06 319
12762.13 308
12763.19 259
12764.26 245
12765.33 269
12766.39 236
12767.46 303
12768.53 290
12769.60 279
12770.66 258
12771.73 279
12772.80 309
12773.87 278
12774.93 259
12776.00 220
12777.07 248
12778.14 322
12779.20 273
12780.27 277
12781.34 252
12782.41 281
12783.47 276
12784.54 248
12785.61 280
12786.68 226
12787.75 230
12788.81 253
12789.88 247
12790.95 260
12792.02 251
12793.09 244
12794.16 314
12795.22 260
12796.29 286
12797.36 302
12798.43 257
12799.50 228
12800.57 234
12801.64 242
12802.70 274
12803.77 237
12804.84 233
12805.91 255
12806.98 249
12808.05 241
12809.12 266
12810.19 258
12811.25 268
12812.32 226
12813.39 283
12814.46 240
12815.53 255
12816.60 251
12817.67 245
12818.74 246
12819.81 268
12820.88 255
12821.95 242
12823.02 218
12824.09 250
12825.16 258
12826.23 300
12827.30 254
12828.36 253
12829.43 272
12830.50 271
12831.57 267
12832.64 254
12833.71 243
12834.78 244
12835.85 247
12836.92 231
12837.99 244
12839.06 227
12840.13 256
12841.21 239
12842.28 285
12843.35 247
12844.42 252
12845.49 275
12846.56 249
12847.63 273
12848.70 247
12849.77 246
12850.84 235
12851.91 248
12852.98 222
12854.05 261
12855.12 251
12856.19 243
12857.26 246
12858.34 230
12859.41 231
12860.48 233
12861.55 211
12862.62 235
12863.69 220
12864.76 233
12865.83 224
12866.91 236
12867.98 298
12869.05 242
12870.12 221
12871.19 185
12872.26 198
12873.33 223
12874.41 266
12875.48 226
12876.55 216
12877.62 218
12878.69 205
12879.76 228
12880.84 213
12881.91 201
12882.98 240
12884.05 214
12885.12 255
12886.20 260
12887.27 232
12888.34 253
12889.41 221
12890.49 194
12891.56 208
12892.63 201
12893.70 211
12894.78 216
12895.85 202
12896.92 187
12897.99 226
12899.07 260
12900.14 230
12901.21 253
12902.28 213
12903.36 209
12904.43 199
12905.50 163
12906.58 176
12907.65 189
12908.72 220
12909.80 239
12910.87 221
12911.94 232
12913.02 208
12914.09 218
12915.16 182
12916.24 248
12917.31 256
12918.38 222
12919.46 187
12920.53 176
12921.60 202
12922.68 166
12923.75 221
12924.82 204
12925.90 230
12926.97 201
12928.05 183
12929.12 218
12930.19 207
12931.27 204
12932.34 229
12933.42 202
12934.49 177
12935.56 202
12936.64 218
12937.71 223
12938.79 202
12939.86 188
12940.94 168
12942.01 205
12943.08 170
12944.16 156
12945.23 174
12946.31 193
12947.38 190
12948.46 183
12949.53 202
12950.61 250
12951.68 189
12952.76 226
12953.83 181
12954.91 206
12955.98 233
12957.06 233
12958.13 205
12959.21 223
12960.28 182
12961.36 227
12962.43 204
12963.51 193
12964.58 200
12965.66 201
12966.74 213
12967.81 189
12968.89 166
12969.96 182
12971.04 189
12972.11 217
12973.19 214
12974.27 217
12975.34 206
12976.42 224
12977.49 181
12978.57 181
12979.65 189
12980.72 205
12981.80 186
12982.87 189
12983.95 200
12985.03 240
12986.10 255
12987.18 194
12988.26 198
12989.33 182
12990.41 196
12991.48 219
12992.56 198
12993.64 175
12994.71 218
12995.79 216
12996.87 198
12997.94 223
12999.02 181
13000.10 186
13001.18 223
13002.25 192
13003.33 201
13004.41 199
13005.48 219
13006.56 197
13007.64 185
13008.72 235
13009.79 214
13010.87 224
13011.95 204
13013.02 207
13014.10 189
13015.18 186
13016.26 182
13017.33 195
13018.41 204
13019.49 185
13020.57 195
13021.65 182
13022.72 218
13023.80 206
13024.88 235
13025.96 197
13027.04 212
13028.11 216
13029.19 225
13030.27 234
13031.35 192
13032.43 211
13033.50 215
13034.58 206
13035.66 231
13036.74 235
13037.82 200
13038.90 191
13039.98 216
13041.05 212
13042.13 217
13043.21 208
13044.29 189
13045.37 227
13046.45 215
13047.53 201
13048.61 209
13049.68 248
13050.76 243
13051.84 237
13052.92 258
13054.00 245
13055.08 240
13056.16 214
13057.24 203
13058.32 183
13059.40 197
13060.48 226
13061.56 226
13062.64 202
13063.71 258
13064.79 208
13065.87 214
13066.95 216
13068.03 230
13069.11 224
13070.19 227
13071.27 219
13072.35 212
13073.43 234
13074.51 218
13075.59 226
13076.67 233
13077.75 238
13078.83 196
13079.91 197
13080.99 198
13082.07 209
13083.15 222
13084.23 226
13085.31 206
13086.40 190
13087.48 194
13088.56 209
13089.64 179
13090.72 212
13091.80 231
13092.88 205
13093.96 218
13095.04 234
13096.12 200
13097.20 220
13098.28 227
13099.36 205
13100.45 232
13101.53 260
13102.61 250
13103.69 216
13104.77 218
13105.85 192
13106.93 217
13108.01 221
13109.10 213
13110.18 217
13111.26 212
13112.34 227
13113.42 197
13114.50 168
13115.58 215
13116.67 246
13117.75 239
13118.83 254
13119.91 273
13120.99 253
13122.08 228
13123.16 242
13124.24 198
13125.32 174
13126.40 185
13127.49 213
13128.57 204
13129.65 202
13130.73 225
13131.82 243
13132.90 240
13133.98 225
13135.06 219
13136.15 205
13137.23 230
13138.31 243
13139.39 212
13140.48 182
13141.56 217
13142.64 236
13143.72 236
13144.81 231
13145.89 253
13146.97 233
13148.06 242
13149.14 207
13150.22 212
13151.31 207
13152.39 232
13153.47 225
13154.56 213
13155.64 249
13156.72 225
13157.81 225
13158.89 254
13159.97 252
13161.06 222
13162.14 241
13163.22 219
13164.31 209
13165.39 205
13166.47 234
13167.56 256
13168.64 231
13169.73 244
13170.81 232
13171.89 255
13172.98 235
13174.06 228
13175.15 251
13176.23 240
13177.31 244
13178.40 250
13179.48 202
13180.57 264
13181.65 255
13182.74 270
13183.82 249
13184.91 242
13185.99 259
13187.07 277
13188.16 224
13189.24 211
13190.33 243
13191.41 209
13192.50 251
13193.58 285
13194.67 281
13195.75 231
13196.84 227
13197.92 243
13199.01 230
13200.09 244
13201.18 229
13202.26 252
13203.35 250
13204.44 223
13205.52 242
13206.61 215
13207.69 235
13208.78 218
13209.86 211
13210.95 221
13212.03 243
13213.12 291
13214.21 259
13215.29 235
13216.38 257
13217.46 253
13218.55 264
13219.63 294
13220.72 262
13221.81 289
13222.89 267
13223.98 238
13225.07 260
13226.15 294
13227.24 271
13228.32 262
13229.41 258
13230.50 281
13231.58 278
13232.67 275
13233.76 284
13234.84 263
13235.93 254
13237.02 273
13238.10 294
13239.19 328
13240.28 268
13241.36 265
13242.45 302
13243.54 323
13244.62 287
13245.71 291
13246.80 285
13247.89 303
13248.97 311
13250.06 298
13251.15 285
13252.23 272
13253.32 264
13254.41 316
13255.50 310
13256.58 294
13257.67 298
13258.76 317
13259.85 311
13260.94 312
13262.02 246
13263.11 286
13264.20 296
13265.29 292
13266.37 332
13267.46 351
13268.55 318
13269.64 319
13270.73 295
13271.81 327
13272.90 303
13273.99 326
13275.08 302
13276.17 337
13277.26 303
13278.34 324
13279.43 330
13280.52 298
13281.61 318
13282.70 334
13283.79 339
13284.88 368
13285.96 333
13287.05 309
13288.14 316
13289.23 314
13290.32 362
13291.41 417
13292.50 344
13293.59 337
13294.68 364
13295.76 410
13296.85 387
13297.94 350
13299.03 385
13300.12 415
13301.21 393
13302.30 424
13303.39 450
13304.48 421
13305.57 357
13306.66 395
13307.75 440
13308.84 423
13309.93 444
13311.02 414
13312.11 417
13313.20 447
13314.29 473
13315.38 460
13316.47 386
13317.56 377
13318.65 379
13319.74 418
13320.83 417
13321.92 407
13323.01 424
13324.10 423
13325.19 433
13326.28 458
13327.37 448
13328.46 406
13329.55 426
13330.64 455
13331.73 445
13332.82 472
13333.91 446
13335.00 468
13336.09 482
13337.18 499
13338.27 435
13339.37 494
13340.46 497
13341.55 460
13342.64 456
13343.73 434
13344.82 469
13345.91 478
13347.00 507
13348.09 507
13349.19 485
13350.28 464
13351.37 471
13352.46 516
13353.55 512
13354.64 449
13355.73 494
13356.83 424
13357.92 453
13359.01 427
13360.10 489
13361.19 527
13362.28 511
13363.38 488
13364.47 544
13365.56 591
13366.65 613
13367.74 592
13368.84 628
13369.93 558
13371.02 596
13372.11 534
13373.21 616
13374.30 613
13375.39 570
13376.48 549
13377.58 513
13378.67 475
13379.76 496
13380.85 519
13381.95 439
13383.04 429
13384.13 456
13385.22 416
13386.32 413
13387.41 422
13388.50 397
13389.60 394
13390.69 408
13391.78 416
13392.87 437
13393.97 408
13395.06 404
13396.15 381
13397.25 402
13398.34 411
13399.43 373
13400.53 369
13401.62 407
13402.71 359
13403.81 384
13404.90 385
13406.00 375
13407.09 375
13408.18 401
13409.28 400
13410.37 386
13411.46 395
13412.56 388
13413.65 430
13414.75 411
13415.84 393
13416.93 377
13418.03 410
13419.12 420
13420.22 383
13421.31 381
13422.41 363
13423.50 395
13424.59 401
13425.69 422
13426.78 433
13427.88 413
13428.97 364
13430.07 422
13431.16 405
13432.26 379
13433.35 367
13434.45 417
13435.54 385
13436.64 470
13437.73 410
13438.82 423
13439.92 460
13441.02 447
13442.11 393
13443.21 381
13444.30 423
13445.40 429
13446.49 399
13447.59 408
13448.68 417
13449.78 452
13450.87 464
13451.97 386
13453.06 450
13454.16 508
13455.25 452
13456.35 494
13457.45 443
13458.54 446
13459.64 403
13460.73 404
13461.83 469
13462.93 447
13464.02 483
13465.12 483
13466.21 455
13467.31 472
13468.41 477
13469.50 448
13470.60 469
13471.70 470
13472.79 438
13473.89 489
13474.98 469
13476.08 466
13477.18 495
13478.27 457
13479.37 462
13480.47 490
13481.56 494
13482.66 541
13483.76 464
13484.85 471
13485.95 491
13487.05 543
13488.15 526
13489.24 495
13490.34 516
13491.44 536
13492.53 539
13493.63 555
13494.73 555
13495.83 585
13496.92 526
13498.02 525
13499.12 523
13500.22 571
13501.31 588
13502.41 623
13503.51 618
13504.61 575
13505.70 585
13506.80 549
13507.90 593
13509.00 593
13510.09 554
13511.19 512
13512.29 518
13513.39 516
13514.49 573
13515.58 516
13516.68 455
13517.78 458
13518.88 501
13519.98 512
13521.08 416
13522.17 471
13523.27 499
13524.37 484
13525.47 450
13526.57 461
13527.67 448
13528.77 452
13529.86 443
13530.96 453
13532.06 467
13533.16 429
13534.26 377
13535.36 361
13536.46 408
13537.56 362
13538.66 418
13539.75 406
13540.85 392
13541.95 427
13543.05 391
13544.15 377
13545.25 421
13546.35 398
13547.45 352
13548.55 337
13549.65 375
13550.75 350
13551.85 332
13552.95 346
13554.05 364
13555.15 311
13556.25 323
13557.35 342
13558.45 356
13559.55 344
13560.65 350
13561.75 343
13562.85 321
13563.95 344
13565.05 334
13566.15 338
13567.25 376
13568.35 354
13569.45 354
13570.55 320
13571.65 316
13572.75 361
13573.85 346
13574.95 307
13576.05 304
13577.15 342
13578.25 340
13579.35 288
13580.45 302
13581.55 344
13582.65 322
13583.75 358
13584.86 343
13585.96 357
13587.06 351
13588.16 333
13589.26 329
13590.36 337
13591.46 355
13592.56 341
13593.66 328
13594.77 313
13595.87 354
13596.97 377
13598.07 362
13599.17 356
13600.27 371
13601.37 379
13602.48 372
13603.58 383
13604.68 350
13605.78 334
13606.88 317
13607.99 357
13609.09 326
13610.19 313
13611.29 357
13612.39 369
13613.50 408
13614.60 356
13615.70 358
13616.80 343
13617.90 310
13619.01 327
13620.11 347
13621.21 343
13622.31 351
13623.42 347
13624.52 316
13625.62 332
13626.72 317
13627.83 303
13628.93 335
13630.03 327
13631.13 325
13632.24 335
13633.34 344
13634.44 324
13635.55 332
13636.65 346
13637.75 334
13638.86 334
13639.96 351
13641.06 359
13642.17 336
13643.27 314
13644.37 328
13645.48 375
13646.58 395
13647.68 293
13648.79 337
13649.89 413
13650.99 338
13652.10 345
13653.20 293
13654.30 384
13655.41 365
13656.51 336
13657.62 378
13658.72 361
13659.82 356
13660.93 334
13662.03 324
13663.14 325
13664.24 355
13665.34 367
13666.45 390
13667.55 370
13668.66 309
13669.76 315
13670.87 328
13671.97 323
13673.07 348
13674.18 345
13675.28 340
13676.39 337
13677.49 325
13678.60 342
13679.70 375
13680.81 351
13681.91 342
13683.02 355
13684.12 312
13685.23 333
13686.33 320
13687.44 322
13688.54 335
13689.65 331
13690.75 347
13691.86 325
13692.96 376
13694.07 368
13695.17 327
13696.28 339
13697.39 385
13698.49 349
13699.60 330
13700.70 359
13701.81 380
13702.91 375
13704.02 359
13705.13 390
13706.23 370
13707.34 414
13708.44 388
13709.55 361
13710.65 382
13711.76 417
13712.87 352
13713.97 371
13715.08 354
13716.19 401
13717.29 407
13718.40 409
13719.50 398
13720.61 439
13721.72 421
13722.82 390
13723.93 421
13725.04 421
13726.14 424
13727.25 422
13728.36 457
13729.46 492
13730.57 480
13731.68 467
13732.78 433
13733.89 412
13735.00 419
13736.11 448
13737.21 453
13738.32 477
13739.43 404
13740.53 451
13741.64 496
13742.75 472
13743.86 429
13744.96 502
13746.07 491
13747.18 512
13748.29 495
13749.39 507
13750.50 470
13751.61 504
13752.72 544
13753.82 523
13754.93 582
13756.04 598
13757.15 631
13758.26 585
13759.36 590
13760.47 561
13761.58 649
13762.69 655
13763.80 690
13764.91 697
13766.01 656
13767.12 708
13768.23 704
13769.34 733
13770.45 758
13771.56 834
13772.66 849
13773.77 926
13774.88 914
13775.99 937
13777.10 921
13778.21 938
13779.32 864
13780.42 809
13781.53 797
13782.64 743
13783.75 739
13784.86 731
13785.97 597
13787.08 565
13788.19 540
13789.30 533
13790.41 518
13791.52 477
13792.63 494
13793.73 530
13794.84 500
13795.95 506
13797.06 445
13798.17 410
13799.28 414
13800.39 421
13801.50 418
13802.61 383
13803.72 411
13804.83 414
13805.94 434
13807.05 399
13808.16 403
13809.27 392
13810.38 393
13811.49 382
13812.60 390
13813.71 385
13814.82 380
13815.93 404
13817.04 378
13818.15 347
13819.26 370
13820.37 401
13821.48 379
13822.59 391
13823.71 385
13824.82 368
13825.93 382
13827.04 371
13828.15 329
13829.26 343
13830.37 373
13831.48 361
13832.59 333
13833.70 356
13834.81 353
13835.92 354
13837.04 350
13838.15 337
13839.26 346
13840.37 391
13841.48 413
13842.59 366
13843.70 390
13844.81 368
13845.93 384
13847.04 354
13848.15 334
13849.26 389
13850.37 354
13851.48 338
13852.60 368
13853.71 352
13854.82 365
13855.93 367
13857.04 357
13858.16 394
13859.27 389
13860.38 345
13861.49 341
13862.60 341
13863.72 404
13864.83 369
13865.94 356
13867.05 358
13868.17 360
13869.28 378
13870.39 352
13871.50 357
13872.62 373
13873.73 331
13874.84 354
13875.95 358
13877.07 368
13878.18 358
13879.29 363
13880.40 339
13881.52 346
13882.63 363
13883.74 337
13884.86 388
13885.97 343
13887.08 398
13888.20 394
13889.31 374
13890.42 337
13891.54 378
13892.65 354
13893.76 350
13894.88 359
13895.99 377
13897.10 387
13898.22 380
13899.33 388
13900.44 357
13901.56 328
13902.67 351
13903.79 368
13904.90 374
13906.01 365
13907.13 325
13908.24 369
13909.36 323
13910.47 317
13911.58 345
13912.70 365
13913.81 335
13914.93 336
13916.04 318
13917.16 286
13918.27 333
13919.38 304
13920.50 299
13921.61 318
13922.73 326
13923.84 268
13924.96 271
13926.07 287
13927.19 318
13928.30 300
13929.42 359
13930.53 315
13931.65 319
13932.76 319
13933.88 293
13934.99 345
13936.11 304
13937.22 303
13938.34 314
13939.45 287
13940.57 273
13941.68 338
13942.80 311
13943.91 290
13945.03 275
13946.14 276
13947.26 289
13948.38 302
13949.49 318
13950.61 306
13951.72 316
13952.84 292
13953.95 315
13955.07 343
13956.19 315
13957.30 320
13958.42 329
13959.53 340
13960.65 287
13961.77 302
13962.88 282
13964.00 266
13965.11 273
13966.23 247
13967.35 291
13968.46 286
13969.58 275
13970.70 285
13971.81 303
13972.93 285
13974.05 302
13975.16 298
13976.28 308
13977.40 275
13978.51 269
13979.63 266
13980.75 297
13981.86 291
13982.98 282
13984.10 290
13985.22 286
13986.33 275
13987.45 318
13988.57 266
13989.68 302
13990.80 297
13991.92 265
13993.04 258
13994.15 278
13995.27 292
13996.39 286
13997.51 284
13998.62 263
13999.74 279
14000.86 273
14001.98 271
14003.10 309
14004.21 277
14005.33 280
14006.45 300
14007.57 319
14008.68 304
14009.80 289
14010.92 302
14012.04 294
14013.16 308
14014.28 283
14015.39 271
14016.51 323
14017.63 297
14018.75 312
14019.87 252
14020.99 301
14022.10 291
14023.22 294
14024.34 259
14025.46 270
14026.58 302
14027.70 296
14028.82 297
14029.94 263
14031.05 285
14032.17 307
14033.29 281
14034.41 279
14035.53 260
14036.65 331
14037.77 327
14038.89 325
14040.01 322
14041.13 273
14042.25 279
14043.37 316
14044.49 338
14045.60 300
14046.72 333
14047.84 298
14048.96 298
14050.08 321
14051.20 275
14052.32 291
14053.44 296
14054.56 306
14055.68 325
14056.80 333
14057.92 383
14059.04 336
14060.16 308
14061.28 302
14062.40 301
14063.52 328
14064.64 345
14065.76 350
14066.88 369
14068.00 355
14069.12 358
14070.25 365
14071.37 364
14072.49 339
14073.61 374
14074.73 365
14075.85 369
14076.97 386
14078.09 410
14079.21 384
14080.33 378
14081.45 372
14082.57 389
14083.69 411
14084.82 371
14085.94 396
14087.06 387
14088.18 414
14089.30 421
14090.42 419
14091.54 433
14092.66 444
14093.79 412
14094.91 430
14096.03 410
14097.15 435
14098.27 451
14099.39 450
14100.52 450
14101.64 462
14102.76 409
14103.88 440
14105.00 414
14106.12 417
14107.25 398
14108.37 375
14109.49 353
14110.61 371
14111.74 402
14112.86 341
14113.98 420
14115.10 389
14116.22 356
14117.35 361
14118.47 353
14119.59 380
14120.71 340
14121.84 323
14122.96 351
14124.08 383
14125.20 379
14126.33 321
14127.45 344
14128.57 314
14129.70 319
14130.82 314
14131.94 265
14133.06 311
14134.19 287
14135.31 308
14136.43 353
14137.56 342
14138.68 310
14139.80 317
14140.93 328
14142.05 320
14143.17 279
14144.30 283
14145.42 324
14146.54 308
14147.67 297
14148.79 255
14149.91 293
14151.04 317
14152.16 322
14153.29 289
14154.41 274
14155.53 297
14156.66 284
14157.78 282
14158.91 275
14160.03 288
14161.15 260
14162.28 279
14163.40 303
14164.53 284
14165.65 299
14166.78 284
14167.90 307
14169.02 290
14170.15 268
14171.27 272
14172.40 325
14173.52 295
14174.65 287
14175.77 283
14176.90 297
14178.02 322
14179.15 284
14180.27 321
14181.40 301
14182.52 248
14183.65 289
14184.77 275
14185.90 266
14187.02 271
14188.15 251
14189.27 294
14190.40 307
14191.52 267
14192.65 249
14193.77 285
14194.90 279
14196.02 303
14197.15 290
14198.27 303
14199.40 244
14200.53 254
14201.65 260
14202.78 280
14203.90 272
14205.03 248
14206.16 276
14207.28 275
14208.41 285
14209.53 241
14210.66 275
14211.79 273
14212.91 228
14214.04 246
14215.16 291
14216.29 250
14217.42 268
14218.54 210
14219.67 258
14220.80 242
14221.92 242
14223.05 257
14224.18 248
14225.30 230
14226.43 232
14227.56 235
14228.68 244
14229.81 285
14230.94 321
14232.06 283
14233.19 259
14234.32 235
14235.44 226
14236.57 240
14237.70 208
14238.83 226
14239.95 231
14241.08 230
14242.21 264
14243.34 237
14244.46 239
14245.59 267
14246.72 244
14247.85 267
14248.97 235
14250.10 231
14251.23 232
14252.36 236
14253.48 217
14254.61 234
14255.74 233
14256.87 223
14258.00 263
14259.12 248
14260.25 240
14261.38 258
14262.51 226
14263.64 249
14264.76 254
14265.89 221
14267.02 251
14268.15 229
14269.28 246
14270.41 224
14271.53 220
14272.66 204
14273.79 204
14274.92 216
14276.05 225
14277.18 213
14278.31 219
14279.44 240
14280.56 225
14281.69 242
14282.82 249
14283.95 218
14285.08 224
14286.21 236
14287.34 234
14288.47 247
14289.60 218
14290.73 226
14291.86 259
14292.98 216
14294.11 184
14295.24 201
14296.37 169
14297.50 236
14298.63 210
14299.76 228
14300.89 222
14302.02 225
14303.15 236
14304.28 206
14305.41 187
14306.54 226
14307.67 218
14308.80 195
14309.93 218
14311.06 207
14312.19 182
14313.32 190
14314.45 218
14315.58 206
14316.71 208
14317.84 226
14318.97 206
14320.10 210
14321.23 184
14322.36 201
14323.49 191
14324.62 180
14325.76 217
14326.89 212
14328.02 199
14329.15 203
14330.28 190
14331.41 207
14332.54 219
14333.67 222
14334.80 216
14335.93 176
14337.06 182
14338.20 180
14339.33 185
14340.46 219
14341.59 170
14342.72 210
14343.85 188
14344.98 210
14346.12 189
14347.25 193
14348.38 162
14349.51 174
14350.64 194
14351.77 183
14352.90 172
14354.04 180
14355.17 185
14356.30 189
14357.43 203
14358.56 187
14359.70 206
14360.83 206
14361.96 205
14363.09 177
14364.22 191
14365.36 185
14366.49 177
14367.62 189
14368.75 192
14369.89 156
14371.02 191
14372.15 186
14373.28 186
14374.42 210
14375.55 155
14376.68 176
14377.81 175
14378.95 168
14380.08 212
14381.21 208
14382.35 168
14383.48 179
14384.61 181
14385.74 177
14386.88 182
14388.01 177
14389.14 200
14390.28 195
14391.41 207
14392.54 208
14393.68 189
14394.81 165
14395.94 173
14397.08 182
14398.21 180
14399.34 172
14400.48 203
14401.61 172
14402.75 196
14403.88 194
14405.01 184
14406.15 207
14407.28 194
14408.41 204
14409.55 209
14410.68 209
14411.82 162
14412.95 190
14414.08 198
14415.22 177
14416.35 185
14417.49 220
14418.62 239
14419.76 229
14420.89 212
14422.02 232
14423.16 219
14424.29 198
14425.43 190
14426.56 211
14427.70 194
14428.83 192
14429.97 187
14431.10 210
14432.24 220
14433.37 218
14434.51 216
14435.64 184
14436.78 212
14437.91 196
14439.05 215
14440.18 249
14441.32 232
14442.45 204
14443.59 184
14444.72 204
14445.86 213
14446.99 207
14448.13 205
14449.27 196
14450.40 198
14451.54 193
14452.67 221
14453.81 194
14454.94 188
14456.08 206
14457.22 200
14458.35 193
14459.49 227
14460.62 220
14461.76 242
14462.90 214
14464.03 193
14465.17 217
14466.30 237
14467.44 215
14468.58 219
14469.71 233
14470.85 243
14471.99 228
14473.12 203
14474.26 236
14475.40 225
14476.53 218
14477.67 218
14478.81 245
14479.94 254
14481.08 250
14482.22 254
14483.35 257
14484.49 219
14485.63 202
14486.76 191
14487.90 215
14489.04 236
14490.17 235
14491.31 249
14492.45 255
14493.59 243
14494.72 204
14495.86 251
14497.00 226
14498.14 225
14499.27 246
14500.41 209
14501.55 211
14502.69 216
14503.82 240
14504.96 262
14506.10 238
14507.24 207
14508.37 245
14509.51 237
14510.65 234
14511.79 226
14512.93 246
14514.06 211
14515.20 240
14516.34 224
14517.48 220
14518.62 233
14519.76 244
14520.89 214
14522.03 198
14523.17 217
14524.31 248
14525.45 243
14526.59 187
14527.73 196
14528.86 188
14530.00 199
14531.14 208
14532.28 222
14533.42 203
14534.56 204
14535.70 190
14536.84 220
14537.98 197
14539.11 212
14540.25 235
14541.39 227
14542.53 216
14543.67 218
14544.81 233
14545.95 203
14547.09 237
14548.23 197
14549.37 200
14550.51 200
14551.65 201
14552.79 217
14553.93 225
14555.07 243
14556.21 210
14557.35 207
14558.49 270
14559.63 258
14560.77 237
14561.91 231
14563.05 239
14564.19 256
14565.33 205
14566.47 243
14567.61 231
14568.75 249
14569.89 247
14571.03 228
14572.17 261
14573.31 241
14574.45 283
14575.59 254
14576.73 236
14577.87 249
14579.01 255
14580.15 264
14581.29 252
14582.43 256
14583.57 269
14584.71 276
14585.85 281
14587.00 241
14588.14 254
14589.28 257
14590.42 274
14591.56 254
14592.70 292
14593.84 308
14594.98 259
14596.12 294
14597.27 288
14598.41 283
14599.55 255
14600.69 249
14601.83 250
14602.97 286
14604.12 294
14605.26 292
14606.40 301
14607.54 293
14608.68 287
14609.82 293
14610.97 326
14612.11 314
14613.25 346
14614.39 335
14615.53 344
14616.68 330
14617.82 318
14618.96 307
14620.10 321
14621.25 331
14622.39 314
14623.53 336
14624.67 374
14625.81 367
14626.96 367
14628.10 400
14629.24 378
14630.39 397
14631.53 398
14632.67 419
14633.81 383
14634.96 438
14636.10 404
14637.24 468
14638.38 471
14639.53 447
14640.67 398
14641.81 377
14642.96 389
14644.10 369
14645.24 382
14646.39 384
14647.53 323
14648.67 337
14649.82 313
14650.96 344
14652.10 282
14653.25 282
14654.39 267
14655.53 251
14656.68 246
14657.82 241
14658.97 261
14660.11 273
14661.25 284
14662.40 268
14663.54 256
14664.69 235
14665.83 235
14666.97 228
14668.12 251
14669.26 237
14670.41 250
14671.55 238
14672.69 235
14673.84 233
14674.98 226
14676.13 209
14677.27 221
14678.42 233
14679.56 249
14680.71 222
14681.85 230
14683.00 223
14684.14 179
14685.29 207
14686.43 190
14687.57 242
14688.72 201
14689.86 206
14691.01 217
14692.15 235
14693.30 182
14694.45 174
14695.59 213
14696.74 196
14697.88 196
14699.03 182
14700.17 191
14701.32 193
14702.46 213
14703.61 192
14704.75 196
14705.90 216
14707.04 216
14708.19 191
14709.34 226
14710.48 206
14711.63 176
14712.77 178
14713.92 166
14715.07 187
14716.21 213
14717.36 221
14718.50 200
14719.65 224
14720.80 211
14721.94 198
14723.09 196
14724.24 211
14725.38 243
14726.53 191
14727.67 170
14728.82 192
14729.97 176
14731.11 205
14732.26 160
14733.41 186
14734.55 183
14735.70 171
14736.85 187
14737.99 209
14739.14 204
14740.29 171
14741.44 195
14742.58 181
14743.73 183
14744.88 191
14746.02 190
14747.17 160
14748.32 187
14749.47 185
14750.61 160
14751.76 167
14752.91 210
14754.06 178
14755.20 216
14756.35 187
14757.50 176
14758.65 181
14759.79 189
14760.94 166
14762.09 179
14763.24 184
14764.38 182
14765.53 185
14766.68 199
14767.83 169
14768.98 150
14770.13 155
14771.27 179
14772.42 193
14773.57 196
14774.72 191
14775.87 164
14777.01 169
14778.16 160
14779.31 132
14780.46 159
14781.61 162
14782.76 183
14783.91 178
14785.05 177
14786.20 166
14787.35 167
14788.50 154
14789.65 156
14790.80 184
14791.95 189
14793.10 191
14794.25 156
14795.39 143
14796.54 150
14797.69 157
14798.84 149
14799.99 144
14801.14 158
14802.29 131
14803.44 156
14804.59 173
14805.74 121
14806.89 151
14808.04 147
14809.19 160
14810.34 143
14811.49 116
14812.64 133
14813.79 153
14814.94 173
14816.09 144
14817.24 170
14818.39 146
14819.54 169
14820.69 150
14821.84 153
14822.99 166
14824.14 158
14825.29 121
14826.44 128
14827.59 139
14828.74 132
14829.89 136
14831.04 144
14832.19 145
14833.34 145
14834.49 133
14835.64 139
14836.79 169
14837.94 120
14839.09 152
14840.24 130
14841.40 147
14842.55 148
14843.70 160
14844.85 157
14846.00 159
14847.15 144
14848.30 141
14849.45 126
14850.60 136
14851.76 163
14852.91 115
14854.06 135
14855.21 134
14856.36 139
14857.51 140
14858.66 130
14859.82 153
14860.97 154
14862.12 143
14863.27 139
14864.42 168
14865.57 128
14866.73 160
14867.88 141
14869.03 125
14870.18 136
14871.33 139
14872.49 149
14873.64 144
14874.79 142
14875.94 155
14877.10 173
14878.25 136
14879.40 136
14880.55 170
14881.71 157
14882.86 154
14884.01 181
14885.16 195
14886.32 155
14887.47 150
14888.62 140
14889.77 171
14890.93 182
14892.08 145
14893.23 155
14894.39 154
14895.54 144
14896.69 161
14897.84 134
14899.00 156
14900.15 161
14901.30 133
14902.46 143
14903.61 127
14904.76 129
14905.92 133
14907.07 135
14908.22 122
14909.38 119
14910.53 136
14911.69 163
14912.84 184
14913.99 134
14915.15 118
14916.30 153
14917.45 141
14918.61 115
14919.76 143
14920.92 129
14922.07 116
14923.22 122
14924.38 136
14925.53 152
14926.69 115
14927.84 110
14928.99 124
14930.15 164
14931.30 139
14932.46 130
14933.61 147
14934.77 135
14935.92 154
14937.08 179
14938.23 118
14939.39 127
14940.54 119
14941.70 127
14942.85 134
14944.00 141
14945.16 151
14946.31 169
14947.47 158
14948.62 128
14949.78 145
14950.94 133
14952.09 151
14953.25 163
14954.40 133
14955.56 125
14956.71 136
14957.87 155
14959.02 140
14960.18 146
14961.33 141
14962.49 148
14963.64 134
14964.80 166
14965.96 147
14967.11 151
14968.27 159
14969.42 158
14970.58 169
14971.74 161
14972.89 141
14974.05 167
14975.20 154
14976.36 124
14977.52 139
14978.67 156
14979.83 143
14980.98 155
14982.14 151
14983.30 166
14984.45 162
14985.61 149
14986.77 161
14987.92 143
14989.08 138
14990.24 122
14991.39 134
14992.55 147
14993.71 133
14994.86 136
14996.02 134
14997.18 117
14998.33 168
14999.49 170
15000.65 146
15001.81 146
15002.96 115
15004.12 125
15005.28 147
15006.43 148
15007.59 145
15008.75 135
15009.91 108
15011.06 140
15012.22 125
15013.38 121
15014.54 109
15015.69 123
15016.85 130
15018.01 129
15019.17 115
15020.33 116
15021.48 128
15022.64 110
15023.80 115
15024.96 119
15026.12 132
15027.27 157
15028.43 130
15029.59 139
15030.75 105
15031.91 105
15033.07 120
15034.22 127
15035.38 129
15036.54 142
15037.70 101
15038.86 134
15040.02 130
15041.17 114
15042.33 154
15043.49 145
15044.65 128
15045.81 136
15046.97 132
15048.13 141
15049.29 112
15050.45 124
15051.60 122
15052.76 108
15053.92 109
15055.08 154
15056.24 118
15057.40 102
15058.56 127
15059.72 119
15060.88 128
15062.04 122
15063.20 128
15064.36 149
15065.52 123
15066.68 103
15067.84 147
15069.00 131
15070.16 152
15071.32 143
15072.48 117
15073.63 129
15074.79 131
15075.95 135
15077.11 141
15078.27 138
15079.44 126
15080.60 127
15081.76 123
15082.92 139
15084.08 122
15085.24 131
15086.40 113
15087.56 157
15088.72 119
15089.88 133
15091.04 141
15092.20 122
15093.36 144
15094.52 129
15095.68 119
15096.84 132
15098.00 130
15099.16 146
15100.32 154
15101.49 137
15102.65 133
15103.81 122
15104.97 149
15106.13 151
15107.29 143
15108.45 143
15109.61 145
15110.78 130
15111.94 138
15113.10 126
15114.26 125
15115.42 137
15116.58 142
15117.74 129
15118.91 116
15120.07 117
15121.23 117
15122.39 144
15123.55 139
15124.71 124
15125.88 130
15127.04 132
15128.20 130
15129.36 145
15130.52 137
15131.69 159
15132.85 133
15134.01 128
15135.17 124
15136.34 114
15137.50 117
15138.66 115
15139.82 146
15140.99 131
15142.15 125
15143.31 126
15144.47 129
15145.64 133
15146.80 141
15147.96 172
15149.12 149
15150.29 126
15151.45 128
15152.61 152
15153.78 143
15154.94 146
15156.10 153
15157.27 155
15158.43 152
15159.59 158
15160.75 152
15161.92 128
15163.08 155
15164.24 144
15165.41 165
15166.57 180
15167.74 163
15168.90 151
15170.06 145
15171.23 157
15172.39 140
15173.55 142
15174.72 146
15175.88 123
15177.05 163
15178.21 160
15179.37 176
15180.54 135
15181.70 146
15182.87 134
15184.03 129
15185.19 145
15186.36 149
15187.52 131
15188.69 174
15189.85 167
15191.02 164
15192.18 134
15193.34 147
15194.51 142
15195.67 134
15196.84 167
15198.00 159
15199.17 164
15200.33 146
15201.50 148
15202.66 153
15203.83 160
15204.99 143
15206.16 136
15207.32 147
15208.49 138
15209.65 164
15210.82 149
15211.98 157
15213.15 174
15214.31 147
15215.48 156
15216.64 148
15217.81 136
15218.97 165
15220.14 144
15221.31 154
15222.47 185
15223.64 179
15224.80 133
15225.97 167
15227.13 136
15228.30 141
15229.47 161
15230.63 142
15231.80 124
15232.96 149
15234.13 145
15235.30 141
15236.46 204
15237.63 165
15238.79 152
15239.96 185
15241.13 156
15242.29 167
15243.46 170
15244.63 161
15245.79 190
15246.96 160
15248.13 157
15249.29 202
15250.46 169
15251.63 143
15252.79 148
15253.96 149
15255.13 150
15256.29 139
15257.46 135
15258.63 166
15259.80 168
15260.96 167
15262.13 134
15263.30 144
15264.46 131
15265.63 113
15266.80 149
15267.97 138
15269.13 142
15270.30 123
15271.47 136
15272.64 146
15273.80 161
15274.97 139
15276.14 141
15277.31 154
15278.47 129
15279.64 141
15280.81 139
15281.98 135
15283.15 145
15284.31 141
15285.48 155
15286.65 151
15287.82 157
15288.99 186
15290.15 127
15291.32 135
15292.49 146
15293.66 154
15294.83 135
15296.00 159
15297.16 162
15298.33 157
15299.50 158
15300.67 141
15301.84 140
15303.01 126
15304.18 188
15305.35 172
15306.51 137
15307.68 145
15308.85 148
15310.02 122
15311.19 139
15312.36 110
15313.53 131
15314.70 115
15315.87 138
15317.04 132
15318.21 164
15319.37 149
15320.54 139
15321.71 154
15322.88 125
15324.05 134
15325.22 139
15326.39 145
15327.56 151
15328.73 116
15329.90 133
15331.07 143
15332.24 110
15333.41 127
15334.58 130
15335.75 145
15336.92 157
15338.09 133
15339.26 111
15340.43 132
15341.60 144
15342.77 142
15343.94 136
15345.11 121
15346.28 134
15347.45 151
15348.62 132
15349.79 117
15350.96 142
15352.13 164
15353.31 134
15354.48 165
15355.65 137
15356.82 105
15357.99 124
15359.16 142
15360.33 118
15361.50 138
15362.67 140
15363.84 138
15365.01 149
15366.19 143
15367.36 147
15368.53 150
15369.70 133
15370.87 142
15372.04 128
15373.21 133
15374.38 143
15375.56 126
15376.73 145
15377.90 147
15379.07 160
15380.24 138
15381.41 138
15382.59 142
15383.76 133
15384.93 137
15386.10 160
15387.27 160
15388.45 149
15389.62 137
15390.79 136
15391.96 130
15393.13 165
15394.31 139
15395.48 134
15396.65 156
15397.82 129
15399.00 161
15400.17 143
15401.34 139
15402.51 138
15403.69 141
15404.86 127
15406.03 102
15407.20 123
15408.38 143
15409.55 131
15410.72 171
15411.89 177
15413.07 158
15414.24 138
15415.41 99
15416.59 123
15417.76 123
15418.93 126
15420.11 115
15421.28 109
15422.45 119
15423.63 107
15424.80 115
15425.97 121
15427.15 155
15428.32 127
15429.49 120
15430.67 137
15431.84 140
15433.01 117
15434.19 131
15435.36 129
15436.54 126
15437.71 148
15438.88 112
15440.06 133
15441.23 144
15442.41 125
15443.58 147
15444.75 111
15445.93 119
15447.10 111
15448.28 134
15449.45 117
15450.63 128
15451.80 126
15452.97 109
15454.15 121
15455.32 106
15456.50 111
15457.67 126
15458.85 151
15460.02 121
15461.20 117
15462.37 128
15463.55 120
15464.72 121
15465.90 133
15467.07 127
15468.25 139
15469.42 149
15470.60 107
15471.77 117
15472.95 141
15474.12 122
15475.30 118
15476.47 130
15477.65 130
15478.82 138
15480.00 144
15481.17 129
15482.35 111
15483.53 148
15484.70 124
15485.88 142
15487.05 128
15488.23 130
15489.40 134
15490.58 162
15491.76 152
15492.93 112
15494.11 109
15495.28 103
15496.46 96
15497.64 114
15498.81 122
15499.99 149
15501.17 149
15502.34 139
15503.52 124
15504.69 116
15505.87 113
15507.05 114
15508.22 113
15509.40 152
15510.58 130
15511.75 120
15512.93 135
15514.11 137
15515.28 138
15516.46 139
15517.64 128
15518.81 158
15519.99 136
15521.17 121
15522.35 132
15523.52 152
15524.70 137
15525.88 148
15527.05 160
15528.23 149
15529.41 113
15530.59 104
15531.76 112
15532.94 162
15534.12 141
15535.30 142
15536.47 140
15537.65 125
15538.83 135
15540.01 150
15541.19 146
15542.36 136
15543.54 145
15544.72 116
15545.90 120
15547.08 122
15548.25 137
15549.43 128
15550.61 129
15551.79 119
15552.97 144
15554.14 144
15555.32 163
15556.50 114
15557.68 116
15558.86 149
15560.04 182
15561.22 146
15562.39 158
15563.57 154
15564.75 137
15565.93 153
15567.11 143
15568.29 151
15569.47 145
15570.65 160
15571.82 169
15573.00 170
15574.18 136
15575.36 147
15576.54 162
15577.72 172
15578.90 128
15580.08 154
15581.26 154
15582.44 160
15583.62 146
15584.80 132
15585.98 130
15587.16 126
15588.34 152
15589.51 148
15590.69 144
15591.87 161
15593.05 158
15594.23 140
15595.41 141
15596.59 126
15597.77 145
15598.95 169
15600.13 143
15601.31 140
15602.49 152
15603.67 143
15604.85 179
15606.03 170
15607.21 180
15608.40 199
15609.58 186
15610.76 174
15611.94 184
15613.12 168
15614.30 172
15615.48 196
15616.66 175
15617.84 178
15619.02 178
15620.20 188
15621.38 184
15622.56 194
15623.74 192
15624.93 196
15626.11 190
15627.29 183
15628.47 200
15629.65 193
15630.83 197
15632.01 175
15633.19 196
15634.37 205
15635.56 218
15636.74 185
15637.92 177
15639.10 204
15640.28 213
15641.46 218
15642.65 231
15643.83 208
15645.01 214
15646.19 211
15647.37 208
15648.55 185
15649.74 186
15650.92 212
15652.10 199
15653.28 193
15654.46 216
15655.65 210
15656.83 192
15658.01 198
15659.19 222
15660.38 205
15661.56 198
15662.74 206
15663.92 186
15665.11 175
15666.29 169
15667.47 182
15668.65 193
15669.84 203
15671.02 193
15672.20 214
15673.38 210
15674.57 203
15675.75 177
15676.93 162
15678.12 186
15679.30 193
15680.48 185
15681.67 185
15682.85 190
15684.03 186
15685.22 200
15686.40 191
15687.58 194
15688.77 189
15689.95 192
15691.13 197
15692.32 152
15693.50 199
15694.68 171
15695.87 174
15697.05 207
15698.23 228
15699.42 196
15700.60 169
15701.79 184
15702.97 198
15704.15 189
15705.34 200
15706.52 175
15707.71 167
15708.89 180
15710.07 190
15711.26 197
15712.44 187
15713.63 177
15714.81 221
15716.00 195
15717.18 197
15718.37 202
15719.55 194
15720.73 188
15721.92 179
15723.10 205
15724.29 203
15725.47 182
15726.66 170
15727.84 217
15729.03 197
15730.21 234
15731.40 235
15732.58 216
15733.77 202
15734.95 218
15736.14 213
15737.32 206
15738.51 202
15739.69 191
15740.88 187
15742.07 223
15743.25 206
15744.44 203
15745.62 219
15746.81 261
15747.99 253
15749.18 230
15750.36 176
15751.55 216
15752.74 246
15753.92 237
15755.11 203
15756.29 198
15757.48 237
15758.67 223
15759.85 217
15761.04 207
15762.22 184
15763.41 212
15764.60 219
15765.78 201
15766.97 208
15768.16 227
15769.34 216
15770.53 228
15771.72 212
15772.90 196
15774.09 219
15775.28 235
15776.46 181
15777.65 200
15778.84 199
15780.02 231
15781.21 215
15782.40 196
15783.58 183
15784.77 193
15785.96 197
15787.14 210
15788.33 192
15789.52 145
15790.71 173
15791.89 203
15793.08 213
15794.27 197
15795.46 187
15796.64 220
15797.83 181
15799.02 210
15800.21 195
15801.39 191
15802.58 210
15803.77 173
15804.96 198
15806.14 198
15807.33 169
15808.52 178
15809.71 173
15810.90 176
15812.08 175
15813.27 167
15814.46 145
15815.65 177
15816.84 171
15818.03 142
15819.21 190
15820.40 179
15821.59 164
15822.78 175
15823.97 192
15825.16 175
15826.35 165
15827.53 168
15828.72 181
15829.91 159
15831.10 166
15832.29 176
15833.48 176
15834.67 175
15835.86 150
15837.04 164
15838.23 191
15839.42 170
15840.61 169
15841.80 173
15842.99 157
15844.18 156
15845.37 159
15846.56 168
15847.75 164
15848.94 179
15850.13 153
15851.32 144
15852.51 151
15853.70 151
15854.89 167
15856.07 177
15857.26 151
15858.45 148
15859.64 151
15860.83 146
15862.02 159
15863.21 145
15864.40 141
15865.59 150
15866.78 166
15867.97 163
15869.16 151
15870.36 164
15871.55 159
15872.74 169
15873.93 178
15875.12 173
15876.31 158
15877.50 163
15878.69 135
15879.88 146
15881.07 154
15882.26 169
15883.45 152
15884.64 180
15885.83 156
15887.02 167
15888.21 157
15889.41 153
15890.60 144
15891.79 145
15892.98 171
15894.17 146
15895.36 150
15896.55 151
15897.74 200
15898.93 189
15900.13 199
15901.32 153
15902.51 172
15903.70 164
15904.89 162
15906.08 183
15907.28 161
15908.47 153
15909.66 175
15910.85 138
15912.04 150
15913.23 163
15914.43 157
15915.62 172
15916.81 180
15918.00 152
15919.19 161
15920.39 175
15921.58 188
15922.77 178
15923.96 188
15925.16 176
15926.35 174
15927.54 165
15928.73 185
15929.93 151
15931.12 146
15932.31 181
15933.50 153
15934.70 116
15935.89 160
15937.08 153
15938.27 172
15939.47 141
15940.66 139
15941.85 172
15943.05 179
15944.24 164
15945.43 158
15946.63 145
15947.82 136
15949.01 158
15950.21 197
15951.40 146
15952.59 160
15953.79 166
15954.98 156
15956.17 134
15957.37 128
15958.56 156
15959.75 140
15960.95 143
15962.14 137
15963.33 115
15964.53 125
15965.72 133
15966.92 146
15968.11 130
15969.30 125
15970.50 134
15971.69 130
15972.89 151
15974.08 128
15975.27 118
15976.47 116
15977.66 166
15978.86 107
15980.05 136
15981.25 130
15982.44 101
15983.63 98
15984.83 118
15986.02 108
15987.22 116
15988.41 119
15989.61 160
15990.80 122
15992.00 108
15993.19 129
15994.39 127
15995.58 124
15996.78 117
15997.97 138
15999.17 134
16000.36 165
16001.56 152
16002.75 133
16003.95 133
16005.14 132
16006.34 114
16007.53 105
16008.73 131
16009.93 143
16011.12 122
16012.32 117
16013.51 106
16014.71 130
16015.90 124
16017.10 97
16018.30 116
16019.49 98
16020.69 95
16021.88 128
16023.08 123
16024.28 118
16025.47 113
16026.67 119
16027.86 102
16029.06 106
16030.26 93
16031.45 118
16032.65 131
16033.85 83
16035.04 105
16036.24 108
16037.43 111
16038.63 114
16039.83 125
16041.02 117
16042.22 123
16043.42 116
16044.61 119
16045.81 121
16047.01 103
16048.21 98
16049.40 115
16050.60 128
16051.80 124
16052.99 123
16054.19 108
16055.39 129
16056.59 110
16057.78 124
16058.98 94
16060.18 120
16061.37 108
16062.57 103
16063.77 102
16064.97 103
16066.16 133
16067.36 95
16068.56 107
16069.76 110
16070.96 102
16072.15 103
16073.35 111
16074.55 103
16075.75 92
16076.95 86
16078.14 115
16079.34 101
16080.54 110
16081.74 108
16082.94 125
16084.13 86
16085.33 115
16086.53 109
16087.73 97
16088.93 116
16090.13 93
16091.33 128
16092.52 127
16093.72 125
16094.92 101
16096.12 109
16097.32 157
16098.52 116
16099.72 148
16100.92 138
16102.11 121
16103.31 125
16104.51 128
16105.71 120
16106.91 149
16108.11 134
16109.31 113
16110.51 134
16111.71 114
16112.91 92
16114.11 127
16115.31 105
16116.51 115
16117.70 140
16118.90 124
16120.10 101
16121.30 94
16122.50 114
16123.70 99
16124.90 114
16126.10 143
16127.30 105
16128.50 122
16129.70 106
16130.90 112
16132.10 113
16133.30 114
16134.50 91
16135.70 121
16136.90 113
16138.10 120
16139.30 88
16140.50 107
16141.71 82
16142.91 112
16144.11 116
16145.31 119
16146.51 125
16147.71 112
16148.91 81
16150.11 83
16151.31 115
16152.51 109
16153.71 126
16154.91 119
16156.11 108
16157.31 98
16158.52 110
16159.72 117
16160.92 104
16162.12 103
16163.32 130
16164.52 115
16165.72 91
16166.92 88
16168.13 137
16169.33 128
16170.53 101
16171.73 123
16172.93 114
16174.13 121
16175.34 137
16176.54 113
16177.74 88
16178.94 105
16180.14 95
16181.34 122
16182.55 125
16183.75 101
16184.95 84
16186.15 95
16187.35 127
16188.56 132
16189.76 113
16190.96 110
16192.16 121
16193.37 111
16194.57 138
16195.77 143
16196.97 143
16198.18 125
16199.38 132
16200.58 135
16201.78 140
16202.99 98
16204.19 121
16205.39 127
16206.60 98
16207.80 92
16209.00 143
16210.20 127
16211.41 119
16212.61 126
16213.81 128
16215.02 99
16216.22 116
16217.42 140
16218.63 153
16219.83 135
16221.03 119
16222.24 138
16223.44 126
16224.64 135
16225.85 131
16227.05 122
16228.25 124
16229.46 116
16230.66 114
16231.87 115
16233.07 135
16234.27 179
16235.48 164
16236.68 164
16237.89 126
16239.09 138
16240.29 134
16241.50 153
16242.70 135
16243.91 125
16245.11 127
16246.31 133
16247.52 111
16248.72 130
16249.93 109
16251.13 133
16252.34 144
16253.54 142
16254.75 158
16255.95 141
16257.16 141
16258.36 148
16259.57 135
16260.77 137
16261.97 141
16263.18 137
16264.38 127
16265.59 123
16266.80 140
16268.00 156
16269.21 168
16270.41 173
16271.62 171
16272.82 168
16274.03 147
16275.23 145
16276.44 140
16277.64 156
16278.85 152
16280.05 170
16281.26 130
16282.47 146
16283.67 121
16284.88 121
16286.08 146
16287.29 141
16288.49 128
16289.70 127
16290.91 132
16292.11 162
16293.32 155
16294.52 133
16295.73 154
16296.94 148
16298.14 124
16299.35 133
16300.56 144
16301.76 133
16302.97 147
16304.18 166
16305.38 134
16306.59 139
16307.79 130
16309.00 160
16310.21 147
16311.42 129
16312.62 153
16313.83 137
16315.04 144
16316.24 139
16317.45 156
16318.66 117
16319.86 115
16321.07 121
16322.28 127
16323.49 124
16324.69 130
16325.90 111
16327.11 130
16328.31 105
16329.52 137
16330.73 144
16331.94 153
16333.14 151
16334.35 144
16335.56 123
16336.77 123
16337.98 145
16339.18 115
16340.39 89
16341.60 119
16342.81 131
16344.01 134
16345.22 123
16346.43 122
16347.64 126
16348.85 111
16350.05 121
16351.26 118
16352.47 125
16353.68 132
16354.89 118
16356.10 127
16357.30 141
16358.51 139
16359.72 141
16360.93 113
16362.14 114
16363.35 128
16364.56 115
16365.77 129
16366.97 120
16368.18 128
16369.39 128
16370.60 140
16371.81 116
16373.02 120
16374.23 110
16375.44 138
16376.65 132
16377.86 117
16379.06 105
16380.27 97
16381.48 106
16382.69 103
16383.90 91
16385.11 110
16386.32 94
16387.53 89
16388.74 88
16389.95 116
16391.16 119
16392.37 119
16393.58 117
16394.79 113
16396.00 109
16397.21 97
16398.42 123
16399.63 116
16400.84 84
16402.05 114
16403.26 106
16404.47 110
16405.68 104
16406.89 96
16408.10 126
16409.31 112
16410.52 111
16411.73 129
16412.94 93
16414.15 119
16415.36 162
16416.57 119
16417.78 118
16419.00 113
16420.21 110
16421.42 91
16422.63 93
16423.84 117
16425.05 130
16426.26 113
16427.47 119
16428.68 99
16429.89 152
16431.11 139
16432.32 143
16433.53 116
16434.74 130
16435.95 115
16437.16 110
16438.37 95
16439.59 127
16440.80 120
16442.01 114
16443.22 101
16444.43 100
16445.64 105
16446.86 104
16448.07 111
16449.28 91
16450.49 91
16451.70 100
16452.91 114
16454.13 107
16455.34 105
16456.55 101
16457.76 126
16458.98 88
16460.19 89
16461.40 155
16462.61 136
16463.82 115
16465.04 101
16466.25 101
16467.46 131
16468.67 113
16469.89 84
16471.10 84
16472.31 98
16473.53 99
16474.74 91
16475.95 99
16477.16 88
16478.38 107
16479.59 104
16480.80 93
16482.02 100
16483.23 95
16484.44 116
16485.66 153
16486.87 129
16488.08 93
16489.30 85
16490.51 113
16491.72 104
16492.94 121
16494.15 103
16495.36 84
16496.58 126
16497.79 112
16499.00 90
16500.22 120
16501.43 118
16502.65 124
16503.86 111
16505.07 128
16506.29 97
16507.50 122
16508.71 112
16509.93 95
16511.14 111
16512.36 100
16513.57 114
16514.79 111
16516.00 130
16517.21 127
16518.43 104
16519.64 116
16520.86 100
16522.07 100
16523.29 102
16524.50 107
16525.72 99
16526.93 89
16528.15 100
16529.36 102
16530.58 104
16531.79 116
16533.01 99
16534.22 121
16535.44 117
16536.65 108
16537.87 97
16539.08 112
16540.30 113
16541.51 132
16542.73 118
16543.94 101
16545.16 103
16546.37 122
16547.59 119
16548.80 133
16550.02 106
16551.24 118
16552.45 123
16553.67 121
16554.88 107
16556.10 101
16557.31 103
16558.53 96
16559.75 109
16560.96 113
16562.18 100
16563.39 99
16564.61 98
16565.83 88
16567.04 84
16568.26 91
16569.47 103
16570.69 103
16571.91 109
16573.12 108
16574.34 118
16575.56 121
16576.77 127
16577.99 156
16579.21 119
16580.42 136
16581.64 107
16582.86 121
16584.07 116
16585.29 119
16586.51 92
16587.72 122
16588.94 140
16590.16 158
16591.38 137
16592.59 129
16593.81 108
16595.03 111
16596.24 103
16597.46 110
16598.68 110
16599.90 97
16601.11 80
16602.33 98
16603.55 107
16604.77 99
16605.98 98
16607.20 121
16608.42 98
16609.64 90
16610.86 104
16612.07 93
16613.29 115
16614.51 115
16615.73 94
16616.95 94
16618.16 95
16619.38 98
16620.60 94
16621.82 100
16623.04 122
16624.25 117
16625.47 88
16626.69 86
16627.91 95
16629.13 102
16630.35 104
16631.57 99
16632.78 112
16634.00 89
16635.22 80
16636.44 70
16637.66 92
16638.88 101
16640.10 151
16641.32 99
16642.53 109
16643.75 120
16644.97 106
16646.19 106
16647.41 108
16648.63 109
16649.85 105
16651.07 106
16652.29 89
16653.51 113
16654.73 87
16655.95 84
16657.17 117
16658.39 101
16659.61 109
16660.83 98
16662.04 103
16663.26 101
16664.48 92
16665.70 101
16666.92 104
16668.14 106
16669.36 81
16670.58 101
16671.80 110
16673.02 97
16674.24 105
16675.46 113
16676.68 94
16677.91 85
16679.13 96
16680.35 101
16681.57 101
16682.79 87
16684.01 102
16685.23 106
16686.45 108
16687.67 83
16688.89 92
16690.11 82
16691.33 85
16692.55 91
16693.77 102
16694.99 95
16696.21 93
16697.44 103
16698.66 71
16699.88 101
16701.10 103
16702.32 119
16703.54 93
16704.76 95
16705.98 113
16707.21 94
16708.43 104
16709.65 108
16710.87 94
16712.09 85
16713.31 94
16714.53 67
16715.76 87
16716.98 128
16718.20 110
16719.42 85
16720.64 105
16721.87 126
16723.09 115
16724.31 79
16725.53 122
16726.75 110
16727.98 81
16729.20 94
16730.42 102
16731.64 90
16732.86 81
16734.09 106
16735.31 111
16736.53 71
16737.75 98
16738.98 112
16740.20 123
16741.42 87
16742.64 106
16743.87 104
16745.09 99
16746.31 76
16747.54 89
16748.76 91
16749.98 122
16751.20 114
16752.43 105
16753.65 96
16754.87 98
16756.10 112
16757.32 95
16758.54 95
16759.77 104
16760.99 103
16762.21 96
16763.44 79
16764.66 87
16765.88 96
16767.11 99
16768.33 94
16769.55 73
16770.78 85
16772.00 89
16773.23 109
16774.45 98
16775.67 86
16776.90 102
16778.12 109
16779.35 120
16780.57 103
16781.79 70
16783.02 87
16784.24 114
16785.47 129
16786.69 94
16787.91 83
16789.14 94
16790.36 100
16791.59 90
16792.81 86
16794.04 105
16795.26 111
16796.49 101
16797.71 99
16798.94 90
16800.16 129
16801.38 87
16802.61 96
16803.83 87
16805.06 104
16806.28 81
16807.51 97
16808.73 100
16809.96 103
16811.18 100
16812.41 113
16813.64 109
16814.86 89
16816.09 76
16817.31 87
16818.54 102
16819.76 132
16820.99 88
16822.21 93
16823.44 103
16824.66 94
16825.89 81
16827.12 83
16828.34 98
16829.57 78
16830.79 84
16832.02 94
16833.25 101
16834.47 116
16835.70 119
16836.92 88
16838.15 92
16839.38 102
16840.60 106
16841.83 102
16843.06 108
16844.28 92
16845.51 113
16846.73 105
16847.96 132
16849.19 96
16850.41 105
16851.64 107
16852.87 84
16854.09 95
16855.32 104
16856.55 105
16857.77 99
16859.00 95
16860.23 90
16861.46 106
16862.68 99
16863.91 113
16865.14 112
16866.36 101
16867.59 105
16868.82 101
16870.05 96
16871.27 96
16872.50 96
16873.73 95
16874.96 99
16876.18 120
16877.41 101
16878.64 100
16879.87 96
16881.09 106
16882.32 111
16883.55 100
16884.78 111
16886.01 92
16887.23 88
16888.46 114
16889.69 95
16890.92 114
16892.15 123
16893.37 113
16894.60 153
16895.83 143
16897.06 91
16898.29 106
16899.51 116
16900.74 133
16901.97 125
16903.20 118
16904.43 120
16905.66 129
16906.89 126
16908.12 100
16909.34 130
16910.57 111
16911.80 128
16913.03 96
16914.26 127
16915.49 97
16916.72 120
16917.95 111
16919.18 108
16920.40 100
16921.63 100
16922.86 113
16924.09 96
16925.32 102
16926.55 99
16927.78 112
16929.01 89
16930.24 92
16931.47 94
16932.70 122
16933.93 95
16935.16 86
16936.39 118
16937.62 115
16938.85 106
16940.08 111
16941.31 106
16942.54 115
16943.77 105
16945.00 94
16946.23 92
16947.46 106
16948.69 94
16949.92 98
16951.15 108
16952.38 111
16953.61 120
16954.84 122
16956.07 114
16957.30 126
16958.53 109
16959.76 114
16960.99 142
16962.22 113
16963.45 113
16964.68 125
16965.92 98
16967.15 106
16968.38 107
16969.61 114
16970.84 112
16972.07 106
16973.30 99
16974.53 100
16975.76 130
16976.99 120
16978.23 98
16979.46 91
16980.69 81
16981.92 113
16983.15 113
16984.38 101
16985.61 93
16986.85 99
16988.08 116
16989.31 103
16990.54 94
16991.77 76
16993.00 90
16994.24 104
16995.47 105
16996.70 109
16997.93 109
16999.16 95
17000.40 94
17001.63 107
17002.86 111
17004.09 114
17005.32 98
17006.56 97
17007.79 81
17009.02 105
17010.25 115
17011.49 90
17012.72 134
17013.95 124
17015.18 125
17016.42 108
17017.65 105
17018.88 75
17020.12 99
17021.35 104
17022.58 102
17023.81 110
17025.05 128
17026.28 104
17027.51 116
17028.75 109
17029.98 83
17031.21 114
17032.45 114
17033.68 97
17034.91 114
17036.15 106
17037.38 121
17038.61 116
17039.85 99
17041.08 92
17042.31 111
17043.55 98
17044.78 86
17046.01 78
17047.25 97
17048.48 95
17049.72 87
17050.95 111
17052.18 90
17053.42 91
17054.65 102
17055.89 121
17057.12 78
17058.35 100
17059.59 94
17060.82 99
17062.06 89
17063.29 76
17064.53 107
17065.76 89
17066.99 75
17068.23 94
17069.46 82
17070.70 87
17071.93 87
17073.17 83
17074.40 74
17075.64 79
17076.87 92
17078.11 103
17079.34 80
17080.58 79
17081.81 83
17083.05 91
17084.28 90
17085.52 94
17086.75 88
17087.99 88
17089.22 86
17090.46 80
17091.69 86
17092.93 118
17094.16 80
17095.40 85
17096.64 103
17097.87 95
17099.11 93
17100.34 90
17101.58 102
17102.81 89
17104.05 92
17105.29 91
17106.52 93
17107.76 99
17108.99 77
17110.23 88
17111.47 106
17112.70 75
17113.94 88
17115.17 105
17116.41 91
17117.65 81
17118.88 88
17120.12 83
17121.36 74
17122.59 116
17123.83 101
17125.07 67
17126.30 82
17127.54 108
17128.78 81
17130.01 77
17131.25 80
17132.49 89
17133.72 86
17134.96 96
17136.20 98
17137.43 84
17138.67 88
17139.91 84
17141.15 76
17142.38 100
17143.62 92
17144.86 96
17146.10 82
17147.33 82
17148.57 84
17149.81 74
17151.05 84
17152.28 82
17153.52 55
17154.76 90
17156.00 93
17157.23 113
17158.47 90
17159.71 78
17160.95 92
17162.19 81
17163.42 88
17164.66 70
17165.90 87
17167.14 88
17168.38 86
17169.61 92
17170.85 67
17172.09 77
17173.33 74
17174.57 71
17175.81 85
17177.04 102
17178.28 73
17179.52 82
17180.76 94
17182.00 66
17183.24 88
17184.48 106
17185.71 76
17186.95 77
17188.19 76
17189.43 73
17190.67 84
17191.91 73
17193.15 81
17194.39 79
17195.63 93
17196.87 92
17198.11 92
17199.34 87
17200.58 102
17201.82 110
17203.06 92
17204.30 117
17205.54 75
17206.78 92
17208.02 82
17209.26 60
17210.50 61
17211.74 86
17212.98 93
17214.22 88
17215.46 111
17216.70 75
17217.94 86
17219.18 89
17220.42 103
17221.66 96
17222.90 99
17224.14 89
17225.38 85
17226.62 84
17227.86 114
17229.10 94
17230.34 94
17231.58 80
17232.82 94
17234.06 92
17235.30 100
17236.54 81
17237.78 62
17239.03 84
17240.27 87
17241.51 80
17242.75 79
17243.99 85
17245.23 80
17246.47 93
17247.71 102
17248.95 100
17250.19 78
17251.43 94
17252.68 85
17253.92 87
17255.16 81
17256.40 102
17257.64 84
17258.88 91
17260.12 72
17261.37 75
17262.61 62
17263.85 60
17265.09 58
17266.33 79
17267.57 89
17268.82 62
17270.06 86
17271.30 89
17272.54 72
17273.78 92
17275.03 90
17276.27 76
17277.51 90
17278.75 87
17279.99 80
17281.24 59
17282.48 73
17283.72 77
17284.96 77
17286.21 78
17287.45 69
17288.69 103
17289.93 98
17291.18 87
17292.42 75
17293.66 72
17294.90 82
17296.15 84
17297.39 72
17298.63 75
17299.88 79
17301.12 74
17302.36 69
17303.60 84
17304.85 76
17306.09 60
17307.33 55
17308.58 87
17309.82 80
17311.06 67
17312.31 102
17313.55 97
17314.79 94
17316.04 76
17317.28 86
17318.52 70
17319.77 73
17321.01 70
17322.26 92
17323.50 90
17324.74 64
17325.99 70
17327.23 74
17328.48 76
17329.72 76
17330.96 88
17332.21 70
17333.45 93
17334.70 70
17335.94 88
17337.18 94
17338.43 81
17339.67 81
17340.92 75
17342.16 73
17343.41 95
17344.65 70
17345.90 65
17347.14 87
17348.38 75
17349.63 76
17350.87 75
17352.12 70
17353.36 89
17354.61 74
17355.85 84
17357.10 72
17358.34 70
17359.59 85
17360.83 108
17362.08 97
17363.32 66
17364.57 106
17365.81 72
17367.06 79
17368.31 89
17369.55 68
17370.80 60
17372.04 79
17373.29 94
17374.53 73
17375.78 70
17377.02 58
17378.27 80
17379.52 67
17380.76 66
17382.01 80
17383.25 85
17384.50 97
17385.75 77
17386.99 60
17388.24 90
17389.48 73
17390.73 69
17391.98 73
17393.22 70
17394.47 75
17395.71 62
17396.96 96
17398.21 83
17399.45 72
17400.70 62
17401.95 81
17403.19 75
17404.44 65
17405.69 102
17406.93 101
17408.18 95
17409.43 85
17410.67 69
17411.92 80
17413.17 79
17414.42 82
17415.66 93
17416.91 108
17418.16 87
17419.40 80
17420.65 90
17421.90 72
17423.15 87
17424.39 99
17425.64 82
17426.89 63
17428.14 63
17429.38 94
17430.63 84
17431.88 90
17433.13 73
17434.37 74
17435.62 105
17436.87 93
17438.12 84
17439.37 80
17440.61 77
17441.86 81
17443.11 85
17444.36 95
17445.61 80
17446.85 100
17448.10 105
17449.35 87
17450.60 86
17451.85 76
17453.10 95
17454.34 69
17455.59 82
17456.84 71
17458.09 81
17459.34 90
17460.59 96
17461.84 106
17463.09 95
17464.33 100
17465.58 79
17466.83 73
17468.08 85
17469.33 86
17470.58 93
17471.83 85
17473.08 123
17474.33 87
17475.58 76
17476.83 105
17478.07 126
17479.32 92
17480.57 73
17481.82 100
17483.07 84
17484.32 79
17485.57 85
17486.82 77
17488.07 88
17489.32 99
17490.57 75
17491.82 65
17493.07 87
17494.32 82
17495.57 102
17496.82 104
17498.07 81
17499.32 87
17500.57 81
17501.82 72
17503.07 84
17504.32 82
17505.57 76
17506.82 79
17508.07 77
17509.32 72
17510.57 89
17511.82 95
17513.07 66
17514.32 86
17515.58 94
17516.83 79
17518.08 91
17519.33 86
17520.58 105
17521.83 105
17523.08 123
17524.33 83
17525.58 86
17526.83 92
17528.08 83
17529.34 85
17530.59 108
17531.84 104
17533.09 103
17534.34 85
17535.59 103
17536.84 99
17538.09 115
17539.35 98
17540.60 91
17541.85 112
17543.10 94
17544.35 112
17545.60 120
17546.86 116
17548.11 96
17549.36 104
17550.61 69
17551.86 84
17553.12 85
17554.37 82
17555.62 77
17556.87 70
17558.12 67
17559.38 88
17560.63 98
17561.88 85
17563.13 91
17564.39 104
17565.64 94
17566.89 74
17568.14 91
17569.40 85
17570.65 83
17571.90 78
17573.15 72
17574.41 103
17575.66 73
17576.91 81
17578.17 86
17579.42 78
17580.67 86
17581.92 95
17583.18 86
17584.43 73
17585.68 73
17586.94 83
17588.19 73
17589.44 83
17590.70 82
17591.95 80
17593.20 81
17594.46 90
17595.71 97
17596.97 109
17598.22 91
17599.47 97
17600.73 103
17601.98 101
17603.23 72
17604.49 81
17605.74 96
17607.00 90
17608.25 72
17609.50 106
17610.76 112
17612.01 107
17613.27 124
17614.52 115
17615.77 75
17617.03 90
17618.28 93
17619.54 131
17620.79 113
17622.05 93
17623.30 79
17624.56 86
17625.81 92
17627.06 100
17628.32 88
17629.57 75
17630.83 85
17632.08 95
17633.34 85
17634.59 81
17635.85 72
17637.10 90
17638.36 73
17639.61 86
17640.87 81
17642.12 81
17643.38 90
17644.63 96
17645.89 98
17647.15 78
17648.40 85
17649.66 111
17650.91 79
17652.17 78
17653.42 83
17654.68 67
17655.93 87
17657.19 77
17658.45 88
17659.70 99
17660.96 87
17662.21 77
17663.47 87
17664.73 98
17665.98 72
17667.24 78
17668.49 86
17669.75 74
17671.01 66
17672.26 75
17673.52 85
17674.77 75
17676.03 64
17677.29 72
17678.54 90
17679.80 88
17681.06 103
17682.31 85
17683.57 80
17684.83 66
17686.08 90
17687.34 86
17688.60 69
17689.85 95
17691.11 82
17692.37 88
17693.63 65
17694.88 71
17696.14 79
17697.40 79
17698.65 92
17699.91 79
17701.17 82
17702.43 86
17703.68 79
17704.94 69
17706.20 73
17707.46 93
17708.71 94
17709.97 97
17711.23 82
17712.49 88
17713.74 77
17715.00 70
17716.26 93
17717.52 78
17718.78 77
17720.03 78
17721.29 91
17722.55 79
17723.81 63
17725.07 80
17726.32 78
17727.58 75
17728.84 74
17730.10 85
17731.36 83
17732.62 70
17733.87 74
17735.13 71
17736.39 65
17737.65 68
17738.91 60
17740.17 63
17741.43 72
17742.69 84
17743.94 73
17745.20 87
17746.46 78
17747.72 81
17748.98 92
17750.24 86
17751.50 82
17752.76 87
17754.02 84
17755.28 73
17756.53 76
17757.79 70
17759.05 81
17760.31 57
17761.57 74
17762.83 70
17764.09 77
17765.35 68
17766.61 80
17767.87 81
17769.13 76
17770.39 65
17771.65 102
17772.91 69
17774.17 78
17775.43 104
17776.69 79
17777.95 69
17779.21 79
17780.47 82
17781.73 97
17782.99 96
17784.25 69
17785.51 88
17786.77 80
17788.03 68
17789.29 67
17790.55 61
17791.81 84
17793.07 78
17794.33 89
17795.59 75
17796.86 55
17798.12 58
17799.38 60
17800.64 76
17801.90 68
17803.16 66
17804.42 76
17805.68 57
17806.94 68
17808.20 68
17809.47 68
17810.73 75
17811.99 55
17813.25 81
17814.51 84
17815.77 75
17817.03 68
17818.29 87
17819.56 118
17820.82 77
17822.08 59
17823.34 53
17824.60 61
17825.86 60
17827.13 70
17828.39 93
17829.65 90
17830.91 90
17832.17 79
17833.44 99
17834.70 64
17835.96 63
17837.22 84
17838.48 80
17839.75 91
17841.01 84
17842.27 81
17843.53 76
17844.80 58
17846.06 56
17847.32 84
17848.58 88
17849.85 66
17851.11 72
17852.37 77
17853.63 64
17854.90 53
17856.16 65
17857.42 81
17858.69 72
17859.95 93
17861.21 81
17862.47 54
17863.74 64
17865.00 66
17866.26 72
17867.53 74
17868.79 74
17870.05 58
17871.32 56
17872.58 78
17873.84 85
17875.11 65
17876.37 73
17877.63 70
17878.90 57
17880.16 57
17881.43 72
17882.69 60
17883.95 61
17885.22 76
17886.48 87
17887.74 63
17889.01 60
17890.27 63
17891.54 54
17892.80 44
17894.07 58
17895.33 71
17896.59 84
17897.86 61
17899.12 67
17900.39 66
17901.65 102
17902.92 88
17904.18 59
17905.44 70
17906.71 65
17907.97 70
17909.24 83
17910.50 78
17911.77 67
17913.03 73
17914.30 72
17915.56 80
17916.83 86
17918.09 84
17919.36 74
17920.62 80
17921.89 69
17923.15 85
17924.42 69
17925.68 61
17926.95 76
17928.21 62
17929.48 81
17930.75 88
17932.01 82
17933.28 67
17934.54 69
17935.81 62
17937.07 55
17938.34 68
17939.61 54
17940.87 66
17942.14 60
17943.40 69
17944.67 75
17945.93 87
17947.20 69
17948.47 69
17949.73 87
17951.00 61
17952.27 48
17953.53 62
17954.80 76
17956.06 69
17957.33 70
17958.60 58
17959.86 72
17961.13 77
17962.40 58
17963.66 67
17964.93 84
17966.20 87
17967.46 67
17968.73 64
17970.00 77
17971.26 83
17972.53 74
17973.80 68
17975.07 67
17976.33 64
17977.60 75
17978.87 73
17980.13 68
17981.40 71
17982.67 105
17983.94 80
17985.20 74
17986.47 74
17987.74 91
17989.01 73
17990.27 80
17991.54 71
17992.81 52
17994.08 57
17995.34 79
17996.61 76
17997.88 72
17999.15 78
18000.42 69
18001.68 90
18002.95 57
18004.22 69
18005.49 104
18006.76 84
18008.02 96
18009.29 82
18010.56 76
18011.83 91
18013.10 73
18014.37 64
18015.63 76
18016.90 86
18018.17 67
18019.44 80
18020.71 51
18021.98 79
18023.25 94
18024.51 82
18025.78 74
18027.05 86
18028.32 80
18029.59 91
18030.86 82
18032.13 65
18033.40 65
18034.67 88
18035.94 79
18037.20 93
18038.47 49
18039.74 81
18041.01 97
18042.28 101
18043.55 84
18044.82 98
18046.09 87
18047.36 74
18048.63 74
18049.90 92
18051.17 70
18052.44 66
18053.71 76
18054.98 84
18056.25 81
18057.52 76
18058.79 92
18060.06 80
18061.33 68
18062.60 75
18063.87 88
18065.14 98
18066.41 110
18067.68 66
18068.95 56
18070.22 57
18071.49 87
18072.76 79
18074.03 56
18075.30 85
18076.57 101
18077.84 84
18079.11 84
18080.39 81
18081.66 59
18082.93 74
18084.20 78
18085.47 95
18086.74 84
18088.01 78
18089.28 82
18090.55 84
18091.82 73
18093.10 79
18094.37 81
18095.64 78
18096.91 89
18098.18 85
18099.45 64
18100.72 79
18102.00 78
18103.27 61
18104.54 78
18105.81 84
18107.08 65
18108.35 70
18109.63 76
18110.90 69
18112.17 69
18113.44 86
18114.71 101
18115.98 96
18117.26 78
18118.53 93
18119.80 75
18121.07 75
18122.35 46
18123.62 71
18124.89 72
18126.16 76
18127.43 87
18128.71 74
18129.98 70
18131.25 73
18132.52 74
18133.80 87
18135.07 74
18136.34 102
18137.62 86
18138.89 100
18140.16 89
18141.43 82
18142.71 74
18143.98 72
18145.25 66
18146.53 72
18147.80 70
18149.07 79
18150.35 68
18151.62 66
18152.89 56
18154.17 65
18155.44 47
18156.71 62
18157.99 67
18159.26 70
18160.53 87
18161.81 69
18163.08 66
18164.35 75
18165.63 83
18166.90 95
18168.18 83
18169.45 64
18170.72 76
18172.00 79
18173.27 71
18174.55 96
18175.82 72
18177.09 89
18178.37 75
18179.64 66
18180.92 81
18182.19 102
18183.47 80
18184.74 88
18186.01 67
18187.29 64
18188.56 86
18189.84 66
18191.11 91
18192.39 72
18193.66 77
18194.94 69
18196.21 75
18197.49 98
18198.76 87
18200.04 95
18201.31 78
18202.59 67
18203.86 90
18205.14 85
18206.41 75
18207.69 84
18208.96 76
18210.24 62
18211.51 82
18212.79 75
18214.06 64
18215.34 64
18216.62 85
18217.89 81
18219.17 64
18220.44 94
18221.72 91
18222.99 77
18224.27 70
18225.55 72
18226.82 82
18228.10 82
18229.37 76
18230.65 76
18231.93 79
18233.20 72
18234.48 61
18235.75 71
18237.03 97
18238.31 56
18239.58 76
18240.86 66
18242.14 75
18243.41 74
18244.69 84
18245.97 76
18247.24 68
18248.52 77
18249.80 72
18251.07 72
18252.35 69
18253.63 56
18254.90 57
18256.18 65
18257.46 74
18258.73 93
18260.01 84
18261.29 80
18262.57 81
18263.84 77
18265.12 73
18266.40 49
18267.67 51
18268.95 56
18270.23 65
18271.51 99
18272.78 78
18274.06 70
18275.34 66
18276.62 63
18277.89 73
18279.17 86
18280.45 89
18281.73 69
18283.01 65
18284.28 74
18285.56 77
18286.84 74
18288.12 82
18289.40 77
18290.67 79
18291.95 60
18293.23 87
18294.51 83
18295.79 82
18297.07 62
18298.34 73
18299.62 74
18300.90 80
18302.18 64
18303.46 89
18304.74 70
18306.02 50
18307.29 74
18308.57 66
18309.85 72
18311.13 85
18312.41 84
18313.69 98
18314.97 83
18316.25 80
18317.53 72
18318.80 72
18320.08 92
18321.36 85
18322.64 73
18323.92 73
18325.20 88
18326.48 114
18327.76 111
18329.04 87
18330.32 91
18331.60 96
18332.88 68
18334.16 81
18335.44 86
18336.72 76
18338.00 68
18339.28 68
18340.56 59
18341.84 63
18343.12 76
18344.40 67
18345.68 81
18346.96 66
18348.24 77
18349.52 106
18350.80 106
18352.08 106
18353.36 64
18354.64 60
18355.92 56
18357.20 58
18358.48 85
18359.76 75
18361.04 90
18362.32 78
18363.60 66
18364.88 72
18366.16 78
18367.45 76
18368.73 69
18370.01 68
18371.29 58
18372.57 73
18373.85 80
18375.13 66
18376.41 66
18377.69 85
18378.98 91
18380.26 111
18381.54 84
18382.82 73
18384.10 75
18385.38 84
18386.66 60
18387.95 76
18389.23 81
18390.51 94
18391.79 94
18393.07 69
18394.35 98
18395.64 81
18396.92 86
18398.20 78
18399.48 82
18400.76 64
18402.05 61
18403.33 69
18404.61 71
18405.89 69
18407.17 78
18408.46 77
18409.74 72
18411.02 83
18412.30 99
18413.59 89
18414.87 83
18416.15 76
18417.43 69
18418.72 88
18420.00 74
18421.28 61
18422.56 84
18423.85 68
18425.13 88
18426.41 82
18427.70 73
18428.98 70
18430.26 65
18431.54 72
18432.83 63
18434.11 78
18435.39 71
18436.68 63
18437.96 55
18439.24 75
18440.53 103
18441.81 81
18443.09 79
18444.38 75
18445.66 69
18446.95 77
18448.23 70
18449.51 65
18450.80 75
18452.08 72
18453.36 76
18454.65 59
18455.93 69
18457.22 71
18458.50 87
18459.78 73
18461.07 96
18462.35 83
18463.64 71
18464.92 73
18466.21 73
18467.49 64
18468.77 74
18470.06 60
18471.34 70
18472.63 79
18473.91 58
18475.20 76
18476.48 64
18477.77 65
18479.05 65
18480.34 75
18481.62 63
18482.91 83
18484.19 75
18485.47 77
18486.76 79
18488.04 62
18489.33 82
18490.62 90
18491.90 96
18493.19 58
18494.47 65
18495.76 63
18497.04 62
18498.33 94
18499.61 81
18500.90 76
18502.18 63
18503.47 58
18504.75 83
18506.04 73
18507.33 76
18508.61 60
18509.90 79
18511.18 73
18512.47 86
18513.76 65
18515.04 68
18516.33 73
18517.61 71
18518.90 67
18520.19 83
18521.47 80
18522.76 83
18524.04 88
18525.33 70
18526.62 76
18527.90 79
18529.19 87
18530.48 83
18531.76 84
18533.05 64
18534.34 76
18535.62 70
18536.91 74
18538.20 79
18539.48 69
18540.77 65
18542.06 65
18543.34 82
18544.63 72
18545.92 62
18547.21 80
18548.49 93
18549.78 66
18551.07 71
18552.36 77
18553.64 73
18554.93 88
18556.22 84
18557.50 87
18558.79 63
18560.08 73
18561.37 67
18562.66 61
18563.94 93
18565.23 69
18566.52 48
18567.81 74
18569.09 66
18570.38 59
18571.67 75
18572.96 64
18574.25 65
18575.53 67
18576.82 68
18578.11 85
18579.40 87
18580.69 79
18581.98 72
18583.26 55
18584.55 71
18585.84 86
18587.13 73
18588.42 71
18589.71 76
18590.99 71
18592.28 69
18593.57 77
18594.86 74
18596.15 76
18597.44 63
18598.73 74
18600.02 104
18601.31 62
18602.59 86
18603.88 83
18605.17 72
18606.46 71
18607.75 63
18609.04 81
18610.33 96
18611.62 87
18612.91 83
18614.20 79
18615.49 86
18616.78 72
18618.07 77
18619.36 56
18620.65 56
18621.94 75
18623.23 80
18624.52 76
18625.81 68
18627.10 71
18628.39 71
18629.68 67
18630.97 68
18632.26 72
18633.55 77
18634.84 54
18636.13 56
18637.42 52
18638.71 53
18640.00 76
18641.29 67
18642.58 47
18643.87 52
18645.16 69
18646.45 62
18647.74 79
18649.03 73
18650.32 54
18651.61 80
18652.90 48
18654.19 90
18655.48 77
18656.78 43
18658.07 62
18659.36 78
18660.65 62
18661.94 65
18663.23 58
18664.52 57
18665.81 69
18667.10 69
18668.40 78
18669.69 68
18670.98 82
18672.27 88
18673.56 77
18674.85 83
18676.14 87
18677.44 78
18678.73 82
18680.02 67
18681.31 57
18682.60 69
18683.90 72
18685.19 61
18686.48 69
18687.77 65
18689.06 71
18690.36 56
18691.65 62
18692.94 78
18694.23 66
18695.52 54
18696.82 70
18698.11 60
18699.40 46
18700.69 62
18701.99 71
18703.28 69
18704.57 52
18705.86 52
18707.16 64
18708.45 79
18709.74 57
18711.04 68
18712.33 67
18713.62 53
18714.91 83
18716.21 71
18717.50 55
18718.79 62
18720.09 51
18721.38 64
18722.67 57
18723.97 77
18725.26 53
18726.55 68
18727.85 86
18729.14 93
18730.43 61
18731.73 77
18733.02 78
18734.31 98
18735.61 54
18736.90 89
18738.19 66
18739.49 68
18740.78 76
18742.08 75
18743.37 62
18744.66 57
18745.96 69
18747.25 76
18748.55 65
18749.84 55
18751.13 65
18752.43 89
18753.72 64
18755.02 75
18756.31 55
18757.61 60
18758.90 77
18760.20 79
18761.49 47
18762.78 58
18764.08 57
18765.37 70
18766.67 50
18767.96 75
18769.26 71
18770.55 55
18771.85 67
18773.14 62
18774.44 57
18775.73 70
18777.03 52
18778.32 66
18779.62 63
18780.91 48
18782.21 59
18783.50 66
18784.80 70
18786.10 64
18787.39 63
18788.69 52
18789.98 57
18791.28 82
18792.57 79
18793.87 43
18795.16 51
18796.46 60
18797.76 53
18799.05 52
18800.35 62
18801.64 78
18802.94 63
18804.24 75
18805.53 49
18806.83 62
18808.12 60
18809.42 66
18810.72 102
18812.01 73
18813.31 68
18814.61 63
18815.90 54
18817.20 45
18818.50 50
18819.79 67
18821.09 82
18822.39 86
18823.68 61
18824.98 72
18826.28 70
18827.57 64
18828.87 73
18830.17 72
18831.46 68
18832.76 62
18834.06 59
18835.35 50
18836.65 82
18837.95 62
18839.25 74
18840.54 78
18841.84 51
18843.14 46
18844.44 62
18845.73 65
18847.03 81
18848.33 58
18849.63 64
18850.92 58
18852.22 51
18853.52 76
18854.82 43
18856.11 65
18857.41 59
18858.71 55
18860.01 69
18861.31 58
18862.60 56
18863.90 67
18865.20 59
18866.50 56
18867.80 60
18869.10 68
18870.39 68
18871.69 57
18872.99 73
18874.29 60
18875.59 50
18876.89 82
18878.18 51
18879.48 83
18880.78 66
18882.08 59
18883.38 62
18884.68 53
18885.98 61
18887.28 62
18888.57 83
18889.87 72
18891.17 59
18892.47 70
18893.77 66
18895.07 62
18896.37 66
18897.67 55
18898.97 59
18900.27 53
18901.57 46
18902.87 69
18904.17 86
18905.47 65
18906.76 62
18908.06 56
18909.36 34
18910.66 77
18911.96 58
18913.26 54
18914.56 63
18915.86 50
18917.16 54
18918.46 71
18919.76 56
18921.06 70
18922.36 55
18923.66 91
18924.96 65
18926.26 53
18927.56 50
18928.86 63
18930.17 44
18931.47 53
18932.77 59
18934.07 69
18935.37 79
18936.67 78
18937.97 73
18939.27 72
18940.57 81
18941.87 68
18943.17 57
18944.47 69
18945.77 72
18947.07 48
18948.38 51
18949.68 46
18950.98 61
18952.28 61
18953.58 62
18954.88 68
18956.18 58
18957.48 60
18958.79 53
18960.09 66
18961.39 84
18962.69 63
18963.99 60
18965.29 71
18966.59 58
18967.90 59
18969.20 57
18970.50 65
18971.80 70
18973.10 58
18974.41 63
18975.71 60
18977.01 59
18978.31 61
18979.61 78
18980.92 73
18982.22 71
18983.52 60
18984.82 73
18986.12 67
18987.43 59
18988.73 63
18990.03 46
18991.33 67
18992.64 59
18993.94 80
18995.24 63
18996.54 59
18997.85 64
18999.15 69
19000.45 65
19001.76 64
19003.06 60
19004.36 66
19005.66 69
19006.97 66
19008.27 66
19009.57 62
19010.88 63
19012.18 75
19013.48 82
19014.79 52
19016.09 60
19017.39 52
19018.70 50
19020.00 57
19021.30 48
19022.61 47
19023.91 42
19025.22 65
19026.52 69
19027.82 71
19029.13 60
19030.43 62
19031.73 62
19033.04 71
19034.34 50
19035.65 62
19036.95 64
19038.25 56
19039.56 81
19040.86 53
19042.17 63
19043.47 63
19044.78 79
19046.08 71
19047.38 65
19048.69 53
19049.99 42
19051.30 65
19052.60 50
19053.91 41
19055.21 46
19056.52 59
19057.82 69
19059.13 68
19060.43 74
19061.74 90
19063.04 66
19064.35 74
19065.65 53
19066.96 50
19068.26 80
19069.57 59
19070.87 41
19072.18 72
19073.48 56
19074.79 64
19076.09 81
19077.40 77
19078.70 58
19080.01 66
19081.32 77
19082.62 68
19083.93 64
19085.23 50
19086.54 63
19087.84 45
19089.15 53
19090.46 44
19091.76 72
19093.07 70
19094.37 71
19095.68 53
19096.99 58
19098.29 52
19099.60 60
19100.90 67
19102.21 71
19103.52 58
19104.82 58
19106.13 71
19107.44 81
19108.74 63
19110.05 61
19111.36 62
19112.66 67
19113.97 49
19115.28 60
19116.58 60
19117.89 55
19119.20 49
19120.50 52
19121.81 58
19123.12 80
19124.43 82
19125.73 77
19127.04 62
19128.35 65
19129.65 61
19130.96 68
19132.27 52
19133.58 66
19134.88 65
19136.19 54
19137.50 55
19138.81 64
19140.11 62
19141.42 78
19142.73 71
19144.04 52
19145.34 64
19146.65 68
19147.96 60
19149.27 66
19150.58 63
19151.88 76
19153.19 82
19154.50 59
19155.81 59
19157.12 74
19158.42 55
19159.73 57
19161.04 47
19162.35 66
19163.66 57
19164.97 76
19166.28 46
19167.58 59
19168.89 79
19170.20 62
19171.51 68
19172.82 58
19174.13 73
19175.44 56
19176.75 69
19178.05 58
19179.36 48
19180.67 65
19181.98 77
19183.29 69
19184.60 65
19185.91 66
19187.22 64
19188.53 68
19189.84 61
19191.15 64
19192.46 66
19193.76 76
19195.07 58
19196.38 58
19197.69 56
19199.00 77
19200.31 69
19201.62 43
19202.93 57
19204.24 95
19205.55 81
19206.86 78
19208.17 58
19209.48 45
19210.79 60
19212.10 64
19213.41 75
19214.72 80
19216.03 56
19217.34 62
19218.65 71
19219.96 62
19221.27 45
19222.58 69
19223.89 71
19225.20 72
19226.52 68
19227.83 51
19229.14 78
19230.45 78
19231.76 63
19233.07 78
19234.38 77
19235.69 68
19237.00 50
19238.31 71
19239.62 68
19240.93 56
19242.25 94
19243.56 73
19244.87 65
19246.18 74
19247.49 84
19248.80 95
19250.11 80
19251.42 93
19252.74 71
19254.05 94
19255.36 85
19256.67 51
19257.98 60
19259.29 66
19260.61 56
19261.92 77
19263.23 64
19264.54 67
19265.85 68
19267.17 75
19268.48 71
19269.79 75
19271.10 56
19272.41 47
19273.73 58
19275.04 56
19276.35 55
19277.66 58
19278.98 49
19280.29 60
19281.60 49
19282.91 50
19284.23 62
19285.54 66
19286.85 48
19288.16 69
19289.48 72
19290.79 70
19292.10 54
19293.41 56
19294.73 69
19296.04 55
19297.35 55
19298.67 47
19299.98 70
19301.29 71
19302.61 54
19303.92 52
19305.23 56
19306.55 73
19307.86 76
19309.17 59
19310.49 72
19311.80 67
19313.11 76
19314.43 71
19315.74 70
19317.05 78
19318.37 67
19319.68 86
19320.99 66
19322.31 47
19323.62 69
19324.94 61
19326.25 62
19327.56 59
19328.88 67
19330.19 60
19331.51 71
19332.82 46
19334.14 48
19335.45 67
19336.76 77
19338.08 67
19339.39 69
19340.71 66
19342.02 75
19343.34 46
19344.65 52
19345.97 55
19347.28 73
19348.59 58
19349.91 46
19351.22 48
19352.54 58
19353.85 57
19355.17 49
19356.48 62
19357.80 55
19359.11 76
19360.43 101
19361.74 61
19363.06 63
19364.38 68
19365.69 62
19367.01 60
19368.32 59
19369.64 64
19370.95 65
19372.27 73
19373.58 63
19374.90 77
19376.21 70
19377.53 56
19378.85 54
19380.16 70
19381.48 63
19382.79 64
19384.11 61
19385.43 82
19386.74 57
19388.06 62
19389.37 53
19390.69 60
19392.01 66
19393.32 74
19394.64 76
19395.96 77
19397.27 61
19398.59 66
19399.91 80
19401.22 71
19402.54 64
19403.85 56
19405.17 63
19406.49 69
19407.80 60
19409.12 76
19410.44 58
19411.76 63
19413.07 58
19414.39 58
19415.71 50
19417.02 62
19418.34 61
19419.66 65
19420.98 70
19422.29 68
19423.61 62
19424.93 52
19426.24 67
19427.56 57
19428.88 48
19430.20 73
19431.51 53
19432.83 73
19434.15 66
19435.47 60
19436.79 62
19438.10 63
19439.42 55
19440.74 62
19442.06 82
19443.37 56
19444.69 52
19446.01 46
19447.33 67
19448.65 78
19449.97 55
19451.28 60
19452.60 60
19453.92 61
19455.24 48
19456.56 57
19457.88 49
19459.19 63
19460.51 72
19461.83 58
19463.15 67
19464.47 60
19465.79 57
19467.11 52
19468.42 53
19469.74 69
19471.06 66
19472.38 104
19473.70 56
19475.02 69
19476.34 66
19477.66 76
19478.98 80
19480.30 82
19481.62 68
19482.93 63
19484.25 73
19485.57 69
19486.89 48
19488.21 56
19489.53 60
19490.85 61
19492.17 60
19493.49 78
19494.81 45
19496.13 68
19497.45 72
19498.77 45
19500.09 48
19501.41 66
19502.73 70
19504.05 56
19505.37 55
19506.69 63
19508.01 70
19509.33 75
19510.65 57
19511.97 53
19513.29 62
19514.61 60
19515.93 79
19517.25 58
19518.57 64
19519.89 70
19521.21 64
19522.54 55
19523.86 64
19525.18 67
19526.50 63
19527.82 67
19529.14 68
19530.46 73
19531.78 68
19533.10 67
19534.42 64
19535.74 57
19537.07 65
19538.39 60
19539.71 73
19541.03 60
19542.35 60
19543.67 50
19544.99 55
19546.31 63
19547.64 56
19548.96 71
19550.28 79
19551.60 71
19552.92 64
19554.24 59
19555.57 89
19556.89 87
19558.21 73
19559.53 74
19560.85 59
19562.18 59
19563.50 59
19564.82 58
19566.14 63
19567.46 73
19568.79 61
19570.11 67
19571.43 62
19572.75 78
19574.08 73
19575.40 78
19576.72 86
19578.04 58
19579.37 60
19580.69 65
19582.01 66
19583.33 55
19584.66 60
19585.98 70
19587.30 61
19588.63 64
19589.95 64
19591.27 58
19592.59 62
19593.92 77
19595.24 62
19596.56 58
19597.89 69
19599.21 61
19600.53 66
19601.86 54
19603.18 70
19604.50 65
19605.83 51
19607.15 54
19608.47 62
19609.80 76
19611.12 52
19612.45 54
19613.77 59
19615.09 79
19616.42 68
19617.74 56
19619.06 58
19620.39 46
19621.71 77
19623.04 67
19624.36 60
19625.69 55
19627.01 51
19628.33 73
19629.66 55
19630.98 63
19632.31 62
19633.63 47
19634.96 62
19636.28 50
19637.60 46
19638.93 65
19640.25 83
19641.58 53
19642.90 62
19644.23 69
19645.55 70
19646.88 51
19648.20 47
19649.53 64
19650.85 66
19652.18 52
19653.50 56
19654.83 58
19656.15 70
19657.48 41
19658.80 73
19660.13 64
19661.45 41
19662.78 58
19664.11 49
19665.43 65
19666.76 67
19668.08 53
19669.41 71
19670.73 75
19672.06 72
19673.39 66
19674.71 64
19676.04 61
19677.36 55
19678.69 54
19680.01 67
19681.34 53
19682.67 83
19683.99 87
19685.32 63
19686.65 82
19687.97 61
19689.30 86
19690.62 83
19691.95 59
19693.28 61
19694.60 60
19695.93 57
19697.26 76
19698.58 88
19699.91 66
19701.24 55
19702.56 68
19703.89 60
19705.22 58
19706.54 74
19707.87 67
19709.20 55
19710.53 45
19711.85 68
19713.18 70
19714.51 62
19715.83 91
19717.16 80
19718.49 70
19719.82 58
19721.14 80
19722.47 61
19723.80 65
19725.13 55
19726.45 69
19727.78 57
19729.11 76
19730.44 61
19731.76 89
19733.09 62
19734.42 66
19735.75 68
19737.08 82
19738.40 57
19739.73 62
19741.06 69
19742.39 72
19743.72 64
19745.04 49
19746.37 66
19747.70 69
19749.03 63
19750.36 73
19751.69 62
19753.01 68
19754.34 51
19755.67 65
19757.00 61
19758.33 53
19759.66 77
19760.99 81
19762.31 49
19763.64 65
19764.97 66
19766.30 65
19767.63 46
19768.96 65
19770.29 81
19771.62 58
19772.95 62
19774.28 74
19775.60 70
19776.93 94
19778.26 72
19779.59 63
19780.92 68
19782.25 64
19783.58 62
19784.91 52
19786.24 54
19787.57 53
19788.90 71
19790.23 79
19791.56 55
19792.89 80
19794.22 53
19795.55 54
19796.88 58
19798.21 51
19799.54 60
19800.87 77
19802.20 62
19803.53 55
19804.86 54
19806.19 52
19807.52 64
19808.85 57
19810.18 54
19811.51 73
19812.84 62
19814.17 53
19815.50 63
19816.83 63
19818.16 79
19819.49 53
19820.83 80
19822.16 78
19823.49 69
19824.82 54
19826.15 60
19827.48 58
19828.81 54
19830.14 47
19831.47 58
19832.80 57
19834.14 58
19835.47 70
19836.80 68
19838.13 46
19839.46 66
19840.79 66
19842.12 80
19843.46 76
19844.79 49
19846.12 62
19847.45 53
19848.78 54
19850.11 64
19851.45 71
19852.78 83
19854.11 62
19855.44 62
19856.77 64
19858.11 53
19859.44 60
19860.77 61
19862.10 52
19863.43 52
19864.77 57
19866.10 53
19867.43 67
19868.76 76
19870.10 67
19871.43 60
19872.76 59
19874.09 64
19875.43 65
19876.76 65
19878.09 76
19879.42 71
19880.76 79
19882.09 63
19883.42 56
19884.75 58
19886.09 71
19887.42 75
19888.75 54
19890.09 65
19891.42 81
19892.75 70
19894.09 61
19895.42 58
19896.75 66
19898.09 80
19899.42 61
19900.75 60
19902.09 73
19903.42 64
19904.75 63
19906.09 62
19907.42 67
19908.75 77
19910.09 67
19911.42 65
19912.76 51
19914.09 83
19915.42 62
19916.76 69
19918.09 60
19919.43 69
19920.76 69
19922.09 90
19923.43 62
19924.76 54
19926.10 70
19927.43 59
19928.77 82
19930.10 62
19931.43 79
19932.77 77
19934.10 63
19935.44 73
19936.77 77
19938.11 50
19939.44 64
19940.78 50
19942.11 73
19943.45 65
19944.78 64
19946.12 65
19947.45 61
19948.79 50
19950.12 51
19951.46 58
19952.79 75
19954.13 63
19955.46 78
19956.80 55
19958.13 63
19959.47 57
19960.80 65
19962.14 61
19963.48 68
19964.81 66
19966.15 67
19967.48 58
19968.82 51
19970.15 65
19971.49 64
19972.83 55
19974.16 65
19975.50 58
19976.83 65
19978.17 72
19979.51 63
19980.84 46
19982.18 82
19983.51 108
19984.85 63
19986.19 65
19987.52 64
19988.86 54
19990.20 56
19991.53 64
19992.87 74
19994.21 56
19995.54 51
19996.88 78
19998.22 66
19999.55 68
20000.89 67
20002.23 67
20003.56 59
20004.90 69
20006.24 65
20007.57 55
20008.91 57
20010.25 73
20011.59 82
20012.92 92
20014.26 58
20015.60 59
20016.94 67
20018.27 88
20019.61 63
20020.95 66
20022.28 80
20023.62 74
20024.96 64
20026.30 65
20027.64 69
20028.97 67
20030.31 94
20031.65 70
20032.99 68
20034.32 68
20035.66 54
20037.00 81
20038.34 63
20039.68 52
20041.02 48
20042.35 72
20043.69 81
20045.03 58
20046.37 65
20047.71 74
20049.05 84
20050.38 82
20051.72 68
20053.06 70
20054.40 77
20055.74 74
20057.08 64
20058.42 71
20059.75 76
20061.09 69
20062.43 82
20063.77 59
20065.11 49
20066.45 68
20067.79 82
20069.13 79
20070.47 57
20071.81 78
20073.14 70
20074.48 77
20075.82 65
20077.16 68
20078.50 69
20079.84 75
20081.18 53
20082.52 72
20083.86 54
20085.20 54
20086.54 57
20087.88 68
20089.22 62
20090.56 66
20091.90 60
20093.24 69
20094.58 59
20095.92 58
20097.26 39
20098.60 67
20099.94 62
20101.28 53
20102.62 64
20103.96 70
20105.30 76
20106.64 59
20107.98 55
20109.32 61
20110.66 67
20112.00 70
20113.34 76
20114.68 79
20116.02 65
20117.36 93
20118.71 61
20120.05 63
20121.39 64
20122.73 77
20124.07 77
20125.41 67
20126.75 77
20128.09 60
20129.43 64
20130.77 64
20132.12 83
20133.46 81
20134.80 58
20136.14 49
20137.48 62
20138.82 70
20140.16 60
20141.51 50
20142.85 82
20144.19 66
20145.53 77
