# Supplementary material for: MALDI-TOF MS typing enables the classification of brewing yeasts of the genus Saccharomyces to major beer styles
Source: PLoS One. 2017 Aug 9;12(8):e0181694. doi: 10.1371/journal.pone.0181694 (PMC5549903; doi:10.1371/journal.pone.0181694)
Supplement: S6 File — The directory includes 90 raw files and was zipped to “.zip”; the folder has three strains with 30 spectra per strain; S1 Text explains the raw files with an example and Table 1 represents the yeast strains used within the experiment. (ZIP) [file pone.0181694.s009.zip › 16-18/30277-59-Lag-Lag-Lag-YPG-18h-E-E_2016-09-22_6_0_A12_1.dat]

1999.90 3935
2000.32 3973
2000.75 4015
2001.17 3923
2001.59 3886
2002.01 3979
2002.43 3993
2002.86 3903
2003.28 3811
2003.70 3823
2004.12 3813
2004.54 3696
2004.97 3774
2005.39 3737
2005.81 3716
2006.23 3833
2006.66 3782
2007.08 3711
2007.50 3757
2007.92 3865
2008.35 4028
2008.77 3947
2009.19 3971
2009.61 3917
2010.04 3855
2010.46 3852
2010.88 3952
2011.31 3900
2011.73 3816
2012.15 3852
2012.57 3722
2013.00 3729
2013.42 3625
2013.84 3570
2014.27 3614
2014.69 3717
2015.11 3732
2015.54 3716
2015.96 3785
2016.38 3873
2016.81 4061
2017.23 4057
2017.65 4065
2018.08 4202
2018.50 4230
2018.93 4264
2019.35 4275
2019.77 4285
2020.20 4254
2020.62 4290
2021.04 4217
2021.47 4255
2021.89 4195
2022.32 4195
2022.74 4143
2023.17 4090
2023.59 3930
2024.01 3905
2024.44 3862
2024.86 3816
2025.29 3812
2025.71 3835
2026.14 3795
2026.56 3817
2026.98 3770
2027.41 3754
2027.83 3658
2028.26 3622
2028.68 3647
2029.11 3679
2029.53 3560
2029.96 3452
2030.38 3394
2030.81 3419
2031.23 3380
2031.66 3343
2032.08 3431
2032.51 3519
2032.93 3555
2033.36 3566
2033.78 3629
2034.21 3609
2034.63 3702
2035.06 3726
2035.49 3870
2035.91 3918
2036.34 3909
2036.76 3966
2037.19 4147
2037.61 4041
2038.04 3975
2038.47 4050
2038.89 4025
2039.32 4007
2039.74 3993
2040.17 4016
2040.59 3950
2041.02 3907
2041.45 3758
2041.87 3822
2042.30 3814
2042.73 3727
2043.15 3629
2043.58 3585
2044.00 3498
2044.43 3544
2044.86 3616
2045.28 3730
2045.71 3760
2046.14 3616
2046.56 3596
2046.99 3701
2047.42 3880
2047.84 3709
2048.27 3814
2048.70 3830
2049.12 3707
2049.55 3691
2049.98 3676
2050.40 3611
2050.83 3573
2051.26 3656
2051.69 3621
2052.11 3638
2052.54 3610
2052.97 3536
2053.40 3512
2053.82 3627
2054.25 3659
2054.68 3649
2055.10 3673
2055.53 3688
2055.96 3687
2056.39 3683
2056.82 3828
2057.24 3766
2057.67 3759
2058.10 3761
2058.53 3749
2058.95 3786
2059.38 3698
2059.81 3673
2060.24 3635
2060.67 3558
2061.09 3636
2061.52 3723
2061.95 3868
2062.38 3882
2062.81 3887
2063.24 3831
2063.66 3941
2064.09 3912
2064.52 4026
2064.95 4078
2065.38 4127
2065.81 4278
2066.24 4230
2066.66 4237
2067.09 4164
2067.52 4097
2067.95 4020
2068.38 3948
2068.81 3743
2069.24 3679
2069.67 3617
2070.10 3545
2070.52 3517
2070.95 3541
2071.38 3492
2071.81 3600
2072.24 3658
2072.67 3643
2073.10 3729
2073.53 3814
2073.96 3910
2074.39 4045
2074.82 4048
2075.25 4062
2075.68 4188
2076.11 4144
2076.54 3950
2076.97 4089
2077.40 4112
2077.83 4229
2078.26 4207
2078.69 4201
2079.12 4224
2079.55 4370
2079.98 4340
2080.41 4276
2080.84 4332
2081.27 4460
2081.70 4511
2082.13 4543
2082.56 4507
2082.99 4605
2083.42 4604
2083.85 4455
2084.28 4390
2084.71 4317
2085.14 4357
2085.57 4300
2086.00 4348
2086.43 4449
2086.86 4435
2087.29 4502
2087.73 4564
2088.16 4336
2088.59 4275
2089.02 4203
2089.45 4194
2089.88 4198
2090.31 4023
2090.74 4010
2091.17 4003
2091.61 3959
2092.04 3987
2092.47 3900
2092.90 3829
2093.33 3941
2093.76 4044
2094.19 3982
2094.63 3934
2095.06 4102
2095.49 4099
2095.92 4118
2096.35 3944
2096.78 3950
2097.22 3950
2097.65 3842
2098.08 3726
2098.51 3836
2098.94 3671
2099.38 3663
2099.81 3681
2100.24 3672
2100.67 3649
2101.11 3721
2101.54 3536
2101.97 3546
2102.40 3527
2102.83 3561
2103.27 3617
2103.70 3697
2104.13 3679
2104.56 3651
2105.00 3710
2105.43 3808
2105.86 3972
2106.30 4095
2106.73 4155
2107.16 4198
2107.59 4276
2108.03 4411
2108.46 4607
2108.89 4640
2109.33 4649
2109.76 4713
2110.19 4594
2110.63 4615
2111.06 4583
2111.49 4337
2111.93 4258
2112.36 4257
2112.79 4175
2113.23 4025
2113.66 3962
2114.09 3906
2114.53 3851
2114.96 3743
2115.40 3720
2115.83 3730
2116.26 3681
2116.70 3616
2117.13 3547
2117.56 3614
2118.00 3583
2118.43 3486
2118.87 3590
2119.30 3586
2119.73 3713
2120.17 3824
2120.60 3772
2121.04 3830
2121.47 3909
2121.91 4009
2122.34 4043
2122.78 3952
2123.21 3996
2123.64 3970
2124.08 3966
2124.51 3955
2124.95 4052
2125.38 4110
2125.82 4037
2126.25 4063
2126.69 4146
2127.12 4209
2127.56 4334
2127.99 4493
2128.43 4796
2128.86 5036
2129.30 5180
2129.73 5390
2130.17 5603
2130.60 5498
2131.04 5551
2131.47 5394
2131.91 5263
2132.35 5180
2132.78 5059
2133.22 4838
2133.65 4586
2134.09 4610
2134.52 4440
2134.96 4347
2135.40 4376
2135.83 4264
2136.27 4217
2136.70 4192
2137.14 4242
2137.57 4093
2138.01 4091
2138.45 4044
2138.88 4017
2139.32 3904
2139.76 3993
2140.19 3958
2140.63 3939
2141.06 3855
2141.50 3651
2141.94 3682
2142.37 3752
2142.81 3780
2143.25 3800
2143.68 3755
2144.12 3746
2144.56 3827
2144.99 3772
2145.43 3762
2145.87 3820
2146.30 3795
2146.74 3836
2147.18 4072
2147.62 3986
2148.05 4247
2148.49 4443
2148.93 4675
2149.36 4861
2149.80 5132
2150.24 5200
2150.68 5324
2151.11 5345
2151.55 5332
2151.99 5426
2152.43 5260
2152.86 5181
2153.30 5173
2153.74 5136
2154.18 4922
2154.61 4752
2155.05 4692
2155.49 4548
2155.93 4533
2156.37 4379
2156.80 4403
2157.24 4447
2157.68 4561
2158.12 4733
2158.56 4826
2158.99 4803
2159.43 4742
2159.87 4756
2160.31 4798
2160.75 4862
2161.19 4974
2161.62 5022
2162.06 5053
2162.50 5061
2162.94 5080
2163.38 5115
2163.82 5124
2164.26 5078
2164.69 5123
2165.13 5162
2165.57 5122
2166.01 5051
2166.45 4917
2166.89 4677
2167.33 4718
2167.77 4565
2168.21 4501
2168.65 4497
2169.08 4542
2169.52 4533
2169.96 4775
2170.40 4803
2170.84 4947
2171.28 5106
2171.72 4978
2172.16 4925
2172.60 4945
2173.04 4787
2173.48 4946
2173.92 4981
2174.36 5059
2174.80 5036
2175.24 5052
2175.68 5223
2176.12 5222
2176.56 5102
2177.00 5132
2177.44 5144
2177.88 5204
2178.32 5160
2178.76 5201
2179.20 5237
2179.64 5325
2180.08 5272
2180.52 5320
2180.96 5250
2181.40 4958
2181.84 4998
2182.28 4844
2182.72 4684
2183.16 4514
2183.60 4341
2184.04 4274
2184.48 4300
2184.93 4243
2185.37 4055
2185.81 4038
2186.25 4198
2186.69 4310
2187.13 4444
2187.57 4730
2188.01 4940
2188.45 5223
2188.89 5309
2189.34 5338
2189.78 5408
2190.22 5446
2190.66 5337
2191.10 5215
2191.54 5068
2191.98 4878
2192.43 4827
2192.87 4686
2193.31 4656
2193.75 4791
2194.19 4876
2194.63 4957
2195.08 5194
2195.52 5319
2195.96 5304
2196.40 5427
2196.84 5445
2197.29 5455
2197.73 5262
2198.17 5129
2198.61 4996
2199.06 4875
2199.50 4828
2199.94 4793
2200.38 4647
2200.82 4511
2201.27 4429
2201.71 4346
2202.15 4331
2202.59 4302
2203.04 4462
2203.48 4443
2203.92 4487
2204.37 4443
2204.81 4561
2205.25 4704
2205.69 4774
2206.14 4984
2206.58 5059
2207.02 5098
2207.47 5117
2207.91 5100
2208.35 5058
2208.80 5099
2209.24 5078
2209.68 5153
2210.13 5180
2210.57 5149
2211.01 5115
2211.46 5093
2211.90 5039
2212.34 5021
2212.79 4934
2213.23 4890
2213.67 4878
2214.12 4876
2214.56 4910
2215.01 4850
2215.45 4699
2215.89 4614
2216.34 4437
2216.78 4528
2217.23 4429
2217.67 4191
2218.11 4225
2218.56 4261
2219.00 4254
2219.45 4219
2219.89 4339
2220.34 4407
2220.78 4511
2221.22 4670
2221.67 4765
2222.11 4842
2222.56 4898
2223.00 5007
2223.45 5269
2223.89 5401
2224.34 5617
2224.78 5857
2225.23 6032
2225.67 6412
2226.12 6462
2226.56 6393
2227.01 6370
2227.45 6363
2227.90 6350
2228.34 6218
2228.79 6368
2229.23 6330
2229.68 6388
2230.12 6272
2230.57 6343
2231.01 6416
2231.46 6530
2231.90 6362
2232.35 6342
2232.80 6444
2233.24 6524
2233.69 6359
2234.13 6109
2234.58 5867
2235.02 5622
2235.47 5444
2235.92 5321
2236.36 5264
2236.81 5109
2237.25 5012
2237.70 4928
2238.15 4989
2238.59 4956
2239.04 4925
2239.49 4838
2239.93 4790
2240.38 4707
2240.82 4546
2241.27 4444
2241.72 4547
2242.16 4353
2242.61 4319
2243.06 4273
2243.50 4281
2243.95 4390
2244.40 4222
2244.84 4257
2245.29 4264
2245.74 4266
2246.19 4291
2246.63 4245
2247.08 4279
2247.53 4414
2247.97 4449
2248.42 4509
2248.87 4628
2249.32 4708
2249.76 4593
2250.21 4480
2250.66 4649
2251.10 4669
2251.55 4575
2252.00 4512
2252.45 4662
2252.89 4723
2253.34 4653
2253.79 4776
2254.24 4600
2254.69 4645
2255.13 4678
2255.58 4602
2256.03 4610
2256.48 4561
2256.93 4411
2257.37 4402
2257.82 4274
2258.27 4246
2258.72 4358
2259.17 4295
2259.61 4267
2260.06 4213
2260.51 4322
2260.96 4442
2261.41 4434
2261.86 4589
2262.31 4675
2262.75 4714
2263.20 4906
2263.65 4760
2264.10 4803
2264.55 4884
2265.00 4809
2265.45 4870
2265.90 4914
2266.34 4891
2266.79 4817
2267.24 4836
2267.69 4908
2268.14 5060
2268.59 5254
2269.04 5481
2269.49 5731
2269.94 5873
2270.39 6128
2270.84 6246
2271.29 6565
2271.74 6804
2272.18 6964
2272.63 7123
2273.08 7219
2273.53 7262
2273.98 7639
2274.43 8203
2274.88 8636
2275.33 9140
2275.78 9810
2276.23 10307
2276.68 10634
2277.13 10788
2277.58 10590
2278.03 10273
2278.48 9745
2278.93 9049
2279.38 8413
2279.83 7585
2280.28 7063
2280.73 6528
2281.19 5893
2281.64 5665
2282.09 5308
2282.54 5114
2282.99 4958
2283.44 4770
2283.89 4660
2284.34 4660
2284.79 4631
2285.24 4488
2285.69 4522
2286.14 4467
2286.59 4408
2287.04 4439
2287.50 4717
2287.95 4880
2288.40 5238
2288.85 5864
2289.30 6440
2289.75 7146
2290.20 7745
2290.65 8277
2291.11 8641
2291.56 8791
2292.01 8907
2292.46 8523
2292.91 8307
2293.36 7917
2293.82 7459
2294.27 7037
2294.72 6591
2295.17 6275
2295.62 6009
2296.07 5611
2296.53 5399
2296.98 5188
2297.43 5004
2297.88 4913
2298.33 5024
2298.79 4915
2299.24 4894
2299.69 4847
2300.14 4748
2300.60 4812
2301.05 4638
2301.50 4715
2301.95 4638
2302.41 4564
2302.86 4567
2303.31 4513
2303.76 4502
2304.22 4567
2304.67 4526
2305.12 4515
2305.57 4501
2306.03 4525
2306.48 4613
2306.93 4645
2307.39 4614
2307.84 4699
2308.29 4806
2308.75 4948
2309.20 5205
2309.65 5275
2310.11 5487
2310.56 5487
2311.01 5741
2311.47 5723
2311.92 5767
2312.37 5677
2312.83 5482
2313.28 5404
2313.73 5433
2314.19 5356
2314.64 5198
2315.09 5166
2315.55 5204
2316.00 4997
2316.46 4981
2316.91 4910
2317.36 4981
2317.82 5084
2318.27 5068
2318.73 5097
2319.18 5242
2319.63 5221
2320.09 5433
2320.54 5395
2321.00 5491
2321.45 5496
2321.91 5454
2322.36 5296
2322.82 5164
2323.27 4974
2323.72 4860
2324.18 4870
2324.63 4908
2325.09 4960
2325.54 5058
2326.00 4926
2326.45 5000
2326.91 5077
2327.36 4961
2327.82 4762
2328.27 4933
2328.73 4880
2329.18 4749
2329.64 4793
2330.09 4811
2330.55 4542
2331.00 4583
2331.46 4549
2331.92 4458
2332.37 4503
2332.83 4403
2333.28 4438
2333.74 4544
2334.19 4489
2334.65 4567
2335.10 4528
2335.56 4465
2336.02 4469
2336.47 4573
2336.93 4594
2337.38 4651
2337.84 4748
2338.30 4565
2338.75 4677
2339.21 4489
2339.66 4368
2340.12 4326
2340.58 4459
2341.03 4455
2341.49 4607
2341.95 4481
2342.40 4459
2342.86 4430
2343.32 4372
2343.77 4446
2344.23 4433
2344.68 4365
2345.14 4285
2345.60 4169
2346.06 4296
2346.51 4354
2346.97 4227
2347.43 4256
2347.88 4251
2348.34 4407
2348.80 4478
2349.25 4549
2349.71 4653
2350.17 4698
2350.63 4682
2351.08 4638
2351.54 4768
2352.00 4759
2352.46 4823
2352.91 4710
2353.37 4685
2353.83 4719
2354.29 4696
2354.74 4777
2355.20 4747
2355.66 4589
2356.12 4619
2356.57 4626
2357.03 4710
2357.49 4709
2357.95 4660
2358.41 4716
2358.86 4699
2359.32 4828
2359.78 4942
2360.24 4859
2360.70 5077
2361.15 5249
2361.61 5186
2362.07 5230
2362.53 5305
2362.99 5243
2363.45 5244
2363.91 5237
2364.36 5136
2364.82 5114
2365.28 5148
2365.74 5110
2366.20 5298
2366.66 5335
2367.12 5236
2367.57 5158
2368.03 5194
2368.49 5272
2368.95 5336
2369.41 5296
2369.87 5293
2370.33 5490
2370.79 5560
2371.25 5721
2371.71 5879
2372.17 6155
2372.63 6351
2373.09 6449
2373.54 7105
2374.00 7384
2374.46 7609
2374.92 7808
2375.38 7746
2375.84 7735
2376.30 7565
2376.76 7319
2377.22 7033
2377.68 6607
2378.14 6247
2378.60 6151
2379.06 5888
2379.52 5777
2379.98 5607
2380.44 5518
2380.90 5453
2381.36 5190
2381.82 5107
2382.28 4903
2382.74 4752
2383.20 4649
2383.66 4641
2384.12 4593
2384.59 4546
2385.05 4416
2385.51 4253
2385.97 4423
2386.43 4445
2386.89 4490
2387.35 4548
2387.81 4585
2388.27 4639
2388.73 4701
2389.19 4903
2389.65 5053
2390.12 4937
2390.58 5043
2391.04 5155
2391.50 5384
2391.96 5444
2392.42 5531
2392.88 5476
2393.34 5420
2393.81 5276
2394.27 5236
2394.73 5114
2395.19 5242
2395.65 5158
2396.11 5105
2396.57 5144
2397.04 5243
2397.50 5300
2397.96 5427
2398.42 5692
2398.88 5632
2399.35 5690
2399.81 5744
2400.27 5795
2400.73 5646
2401.19 5567
2401.66 5434
2402.12 5229
2402.58 5201
2403.04 5180
2403.51 5321
2403.97 5311
2404.43 5400
2404.89 5341
2405.36 5325
2405.82 5376
2406.28 5474
2406.74 5479
2407.21 5402
2407.67 5342
2408.13 5237
2408.59 5072
2409.06 4875
2409.52 4953
2409.98 4855
2410.45 4820
2410.91 4730
2411.37 4739
2411.84 4776
2412.30 4811
2412.76 4893
2413.23 4785
2413.69 4943
2414.15 5104
2414.62 4992
2415.08 4861
2415.54 4899
2416.01 4922
2416.47 4902
2416.93 4785
2417.40 4785
2417.86 4708
2418.32 4677
2418.79 4819
2419.25 4857
2419.72 4974
2420.18 4996
2420.64 5170
2421.11 5101
2421.57 5171
2422.04 5140
2422.50 5002
2422.96 5161
2423.43 4955
2423.89 4848
2424.36 4907
2424.82 4816
2425.29 4689
2425.75 4566
2426.22 4525
2426.68 4484
2427.15 4499
2427.61 4342
2428.07 4251
2428.54 4346
2429.00 4331
2429.47 4238
2429.93 4278
2430.40 4250
2430.86 4257
2431.33 4279
2431.79 4307
2432.26 4239
2432.72 4376
2433.19 4455
2433.65 4503
2434.12 4591
2434.59 4766
2435.05 4894
2435.52 4918
2435.98 4962
2436.45 5003
2436.91 4990
2437.38 5010
2437.84 4865
2438.31 5003
2438.78 4976
2439.24 4972
2439.71 5123
2440.17 5020
2440.64 4964
2441.10 5054
2441.57 5107
2442.04 5145
2442.50 5049
2442.97 5091
2443.44 4868
2443.90 4779
2444.37 4700
2444.83 4663
2445.30 4682
2445.77 4600
2446.23 4639
2446.70 4625
2447.17 4565
2447.63 4304
2448.10 4411
2448.57 4363
2449.03 4342
2449.50 4349
2449.97 4484
2450.43 4648
2450.90 4588
2451.37 4775
2451.83 4887
2452.30 4865
2452.77 4804
2453.24 4928
2453.70 4806
2454.17 4581
2454.64 4480
2455.10 4427
2455.57 4379
2456.04 4450
2456.51 4471
2456.97 4466
2457.44 4481
2457.91 4363
2458.38 4492
2458.84 4528
2459.31 4625
2459.78 4692
2460.25 4523
2460.72 4597
2461.18 4490
2461.65 4499
2462.12 4513
2462.59 4435
2463.06 4390
2463.52 4462
2463.99 4373
2464.46 4546
2464.93 4469
2465.40 4535
2465.86 4552
2466.33 4706
2466.80 4700
2467.27 4823
2467.74 4828
2468.21 4773
2468.68 4805
2469.14 4885
2469.61 4923
2470.08 4887
2470.55 4848
2471.02 4780
2471.49 4706
2471.96 4693
2472.43 4641
2472.90 4444
2473.36 4628
2473.83 4701
2474.30 4837
2474.77 5145
2475.24 5202
2475.71 5446
2476.18 5393
2476.65 5540
2477.12 5757
2477.59 5505
2478.06 5434
2478.53 5208
2479.00 5130
2479.47 5169
2479.94 4914
2480.41 4732
2480.87 4705
2481.34 4560
2481.81 4524
2482.28 4270
2482.75 4206
2483.22 4191
2483.69 4109
2484.16 3979
2484.63 3893
2485.10 4063
2485.57 4136
2486.05 4225
2486.52 4404
2486.99 4443
2487.46 4530
2487.93 4527
2488.40 4555
2488.87 4640
2489.34 4711
2489.81 4610
2490.28 4704
2490.75 4767
2491.22 4799
2491.69 4695
2492.16 4761
2492.63 4815
2493.10 4770
2493.58 4719
2494.05 4810
2494.52 5013
2494.99 5221
2495.46 5259
2495.93 5301
2496.40 5364
2496.87 5548
2497.34 5699
2497.82 5643
2498.29 5425
2498.76 5282
2499.23 5186
2499.70 5053
2500.17 4893
2500.64 4863
2501.12 4619
2501.59 4465
2502.06 4372
2502.53 4370
2503.00 4226
2503.48 4235
2503.95 4275
2504.42 4291
2504.89 4435
2505.36 4512
2505.84 4487
2506.31 4550
2506.78 4678
2507.25 4818
2507.72 4895
2508.20 5100
2508.67 5170
2509.14 5316
2509.61 5630
2510.09 5992
2510.56 6628
2511.03 7253
2511.50 7762
2511.98 8379
2512.45 8927
2512.92 9163
2513.40 9133
2513.87 9058
2514.34 8711
2514.81 8249
2515.29 7715
2515.76 7102
2516.23 6821
2516.71 6206
2517.18 5791
2517.65 5676
2518.13 5459
2518.60 5277
2519.07 5198
2519.55 5098
2520.02 4967
2520.49 4938
2520.97 4821
2521.44 4930
2521.91 4845
2522.39 4809
2522.86 4731
2523.34 4601
2523.81 4525
2524.28 4382
2524.76 4447
2525.23 4418
2525.70 4485
2526.18 4540
2526.65 4669
2527.13 4702
2527.60 4653
2528.08 4727
2528.55 4728
2529.02 4723
2529.50 4764
2529.97 4677
2530.45 4798
2530.92 4750
2531.40 4691
2531.87 4925
2532.34 4911
2532.82 4990
2533.29 5036
2533.77 5038
2534.24 5041
2534.72 5015
2535.19 5008
2535.67 5049
2536.14 4968
2536.62 5003
2537.09 5145
2537.57 5143
2538.04 4947
2538.52 4888
2538.99 5010
2539.47 5017
2539.94 5058
2540.42 5083
2540.90 5007
2541.37 5024
2541.85 4998
2542.32 5052
2542.80 5177
2543.27 5156
2543.75 5150
2544.22 5139
2544.70 5074
2545.18 5363
2545.65 5756
2546.13 6069
2546.60 6369
2547.08 6636
2547.56 6873
2548.03 7145
2548.51 7566
2548.98 7499
2549.46 7473
2549.94 7342
2550.41 7093
2550.89 6946
2551.37 6828
2551.84 6693
2552.32 6594
2552.80 6308
2553.27 6356
2553.75 6315
2554.23 6200
2554.70 6071
2555.18 6053
2555.66 5916
2556.13 5661
2556.61 5541
2557.09 5443
2557.56 5528
2558.04 5469
2558.52 5457
2558.99 5512
2559.47 5364
2559.95 5304
2560.43 5200
2560.90 5107
2561.38 4996
2561.86 4954
2562.33 4929
2562.81 4874
2563.29 4765
2563.77 4792
2564.25 4609
2564.72 4538
2565.20 4588
2565.68 4502
2566.16 4544
2566.63 4561
2567.11 4721
2567.59 4679
2568.07 4669
2568.55 4582
2569.02 4499
2569.50 4516
2569.98 4398
2570.46 4378
2570.94 4377
2571.41 4360
2571.89 4366
2572.37 4474
2572.85 4333
2573.33 4327
2573.81 4374
2574.28 4469
2574.76 4478
2575.24 4526
2575.72 4600
2576.20 4514
2576.68 4530
2577.16 4581
2577.64 4588
2578.11 4479
2578.59 4571
2579.07 4447
2579.55 4655
2580.03 4622
2580.51 4583
2580.99 4568
2581.47 4640
2581.95 4711
2582.43 4579
2582.91 4600
2583.39 4508
2583.86 4606
2584.34 4609
2584.82 4484
2585.30 4531
2585.78 4523
2586.26 4407
2586.74 4466
2587.22 4548
2587.70 4683
2588.18 4618
2588.66 4558
2589.14 4530
2589.62 4481
2590.10 4437
2590.58 4397
2591.06 4347
2591.54 4374
2592.02 4450
2592.50 4409
2592.98 4379
2593.46 4343
2593.94 4311
2594.42 4291
2594.90 4337
2595.38 4259
2595.86 4324
2596.35 4510
2596.83 4442
2597.31 4400
2597.79 4398
2598.27 4402
2598.75 4423
2599.23 4515
2599.71 4378
2600.19 4363
2600.67 4353
2601.15 4303
2601.63 4387
2602.12 4421
2602.60 4452
2603.08 4391
2603.56 4545
2604.04 4644
2604.52 4832
2605.00 4914
2605.48 5010
2605.97 4942
2606.45 4851
2606.93 4952
2607.41 4937
2607.89 4934
2608.37 4830
2608.86 4810
2609.34 4710
2609.82 4684
2610.30 4715
2610.78 4758
2611.26 4674
2611.75 4555
2612.23 4365
2612.71 4390
2613.19 4363
2613.68 4417
2614.16 4531
2614.64 4374
2615.12 4280
2615.60 4446
2616.09 4491
2616.57 4554
2617.05 4641
2617.53 4656
2618.02 4781
2618.50 4888
2618.98 4775
2619.46 4819
2619.95 4815
2620.43 4720
2620.91 4834
2621.40 4951
2621.88 4838
2622.36 4897
2622.85 4905
2623.33 5088
2623.81 4951
2624.29 4906
2624.78 4974
2625.26 4957
2625.74 4898
2626.23 4829
2626.71 4902
2627.19 4719
2627.68 4751
2628.16 4766
2628.64 4751
2629.13 4779
2629.61 4935
2630.10 5045
2630.58 5121
2631.06 5575
2631.55 5637
2632.03 5691
2632.51 5822
2633.00 5855
2633.48 5735
2633.97 5812
2634.45 5762
2634.94 5602
2635.42 5415
2635.90 5369
2636.39 5298
2636.87 5076
2637.36 5086
2637.84 5167
2638.33 5080
2638.81 5187
2639.29 5046
2639.78 5109
2640.26 5062
2640.75 4991
2641.23 4889
2641.72 4684
2642.20 4711
2642.69 4746
2643.17 4679
2643.66 4531
2644.14 4554
2644.63 4722
2645.11 4600
2645.60 4596
2646.08 4654
2646.57 4601
2647.05 4829
2647.54 4812
2648.02 4931
2648.51 4786
2648.99 4827
2649.48 4842
2649.97 4950
2650.45 4947
2650.94 5036
2651.42 5047
2651.91 5144
2652.39 5177
2652.88 5118
2653.37 5073
2653.85 5119
2654.34 5241
2654.82 5429
2655.31 5512
2655.80 5419
2656.28 5483
2656.77 5459
2657.25 5467
2657.74 5414
2658.23 5263
2658.71 5311
2659.20 5350
2659.69 5242
2660.17 5250
2660.66 5424
2661.14 5569
2661.63 5770
2662.12 5877
2662.60 5910
2663.09 5802
2663.58 5963
2664.06 5899
2664.55 5913
2665.04 5754
2665.53 5708
2666.01 5567
2666.50 5484
2666.99 5349
2667.47 5225
2667.96 5172
2668.45 5142
2668.94 5069
2669.42 4883
2669.91 4904
2670.40 4847
2670.88 4738
2671.37 4672
2671.86 4676
2672.35 4750
2672.83 4825
2673.32 4990
2673.81 5257
2674.30 5355
2674.79 5539
2675.27 5724
2675.76 5724
2676.25 5667
2676.74 5788
2677.23 5645
2677.71 5579
2678.20 5436
2678.69 5383
2679.18 5200
2679.67 5121
2680.15 5118
2680.64 5261
2681.13 5419
2681.62 5227
2682.11 5150
2682.60 5240
2683.08 5304
2683.57 5251
2684.06 5238
2684.55 5205
2685.04 5210
2685.53 5104
2686.02 4972
2686.51 4995
2686.99 5068
2687.48 5050
2687.97 4977
2688.46 5040
2688.95 5073
2689.44 5062
2689.93 5080
2690.42 5118
2690.91 5237
2691.40 5285
2691.89 5432
2692.38 5762
2692.87 5779
2693.35 6113
2693.84 6261
2694.33 6354
2694.82 6762
2695.31 6952
2695.80 7110
2696.29 7232
2696.78 7013
2697.27 7061
2697.76 6739
2698.25 6548
2698.74 6310
2699.23 6107
2699.72 5882
2700.21 5585
2700.70 5631
2701.19 5485
2701.68 5375
2702.17 5284
2702.66 5294
2703.15 5152
2703.64 4990
2704.13 5115
2704.62 5074
2705.12 4862
2705.61 4942
2706.10 4912
2706.59 4917
2707.08 4649
2707.57 4589
2708.06 4724
2708.55 4553
2709.04 4639
2709.53 4634
2710.02 4532
2710.51 4606
2711.01 4616
2711.50 4780
2711.99 4762
2712.48 4891
2712.97 4961
2713.46 5016
2713.95 5180
2714.44 5127
2714.94 5202
2715.43 5133
2715.92 5211
2716.41 5065
2716.90 5047
2717.39 4941
2717.89 4826
2718.38 4704
2718.87 4715
2719.36 4702
2719.85 4927
2720.34 5006
2720.84 5258
2721.33 5568
2721.82 6006
2722.31 6538
2722.80 6868
2723.30 7105
2723.79 7239
2724.28 7140
2724.77 7106
2725.27 6912
2725.76 6558
2726.25 6337
2726.74 6061
2727.24 5855
2727.73 5802
2728.22 5710
2728.71 5577
2729.21 5493
2729.70 5541
2730.19 5680
2730.69 5721
2731.18 5885
2731.67 6043
2732.16 6258
2732.66 6373
2733.15 6378
2733.64 6656
2734.14 6786
2734.63 6798
2735.12 6763
2735.62 6651
2736.11 6838
2736.60 7043
2737.10 7165
2737.59 7420
2738.08 7523
2738.58 7622
2739.07 7640
2739.56 7407
2740.06 7420
2740.55 7094
2741.05 6760
2741.54 6610
2742.03 6123
2742.53 5831
2743.02 5600
2743.52 5582
2744.01 5434
2744.50 5349
2745.00 5288
2745.49 5379
2745.99 5373
2746.48 5375
2746.97 5346
2747.47 5278
2747.96 5342
2748.46 5278
2748.95 5267
2749.45 5223
2749.94 5141
2750.44 5022
2750.93 5057
2751.43 5125
2751.92 5223
2752.42 5080
2752.91 5010
2753.41 5209
2753.90 5241
2754.40 5096
2754.89 5150
2755.39 5256
2755.88 5367
2756.38 5314
2756.87 5375
2757.37 5271
2757.86 5251
2758.36 5240
2758.85 5275
2759.35 5428
2759.84 5567
2760.34 5614
2760.83 5630
2761.33 5822
2761.83 6050
2762.32 6278
2762.82 6286
2763.31 6267
2763.81 6144
2764.30 6099
2764.80 6218
2765.30 6312
2765.79 6316
2766.29 6158
2766.78 6085
2767.28 5978
2767.78 5846
2768.27 5669
2768.77 5540
2769.27 5383
2769.76 5371
2770.26 5260
2770.76 5279
2771.25 5320
2771.75 5349
2772.24 5190
2772.74 5296
2773.24 5243
2773.73 5466
2774.23 5663
2774.73 5932
2775.23 6099
2775.72 6209
2776.22 6379
2776.72 6639
2777.21 6648
2777.71 6609
2778.21 6572
2778.70 6437
2779.20 6228
2779.70 6038
2780.20 5910
2780.69 5655
2781.19 5531
2781.69 5404
2782.19 5447
2782.68 5564
2783.18 5591
2783.68 5526
2784.18 5569
2784.67 5516
2785.17 5422
2785.67 5211
2786.17 5371
2786.67 5285
2787.16 5164
2787.66 5025
2788.16 4919
2788.66 4893
2789.16 4837
2789.65 4864
2790.15 4852
2790.65 4877
2791.15 4814
2791.65 4841
2792.15 4754
2792.64 4572
2793.14 4613
2793.64 4688
2794.14 4561
2794.64 4647
2795.14 4738
2795.64 4770
2796.13 4866
2796.63 5022
2797.13 5224
2797.63 5228
2798.13 5305
2798.63 5242
2799.13 5404
2799.63 5187
2800.13 5169
2800.62 5308
2801.12 5113
2801.62 5018
2802.12 5003
2802.62 5048
2803.12 5108
2803.62 5126
2804.12 5306
2804.62 5456
2805.12 5644
2805.62 5655
2806.12 5820
2806.62 5828
2807.12 5863
2807.62 5827
2808.12 5799
2808.62 5816
2809.12 5722
2809.62 5659
2810.12 5583
2810.62 5648
2811.12 5648
2811.62 5633
2812.12 5726
2812.62 5655
2813.12 5810
2813.62 5793
2814.12 5706
2814.62 5704
2815.12 5649
2815.62 5579
2816.12 5452
2816.62 5261
2817.12 5145
2817.62 4978
2818.12 4952
2818.62 4981
2819.12 4774
2819.63 4854
2820.13 4845
2820.63 4766
2821.13 4764
2821.63 4668
2822.13 4633
2822.63 4728
2823.13 4759
2823.63 4532
2824.13 4629
2824.64 4667
2825.14 4679
2825.64 4707
2826.14 4850
2826.64 4770
2827.14 4750
2827.64 4820
2828.15 4725
2828.65 4666
2829.15 4587
2829.65 4578
2830.15 4415
2830.65 4341
2831.16 4370
2831.66 4336
2832.16 4334
2832.66 4295
2833.16 4171
2833.67 4264
2834.17 4427
2834.67 4462
2835.17 4498
2835.68 4569
2836.18 4671
2836.68 4668
2837.18 4767
2837.68 4869
2838.19 4874
2838.69 4898
2839.19 4937
2839.70 4744
2840.20 4778
2840.70 4812
2841.20 4826
2841.71 4634
2842.21 4593
2842.71 4600
2843.21 4596
2843.72 4719
2844.22 4736
2844.72 4723
2845.23 4786
2845.73 4876
2846.23 5077
2846.74 4984
2847.24 4985
2847.74 5117
2848.25 5264
2848.75 5199
2849.25 5070
2849.76 5132
2850.26 5012
2850.76 5130
2851.27 4962
2851.77 4749
2852.28 4691
2852.78 4611
2853.28 4666
2853.79 4612
2854.29 4636
2854.79 4621
2855.30 4659
2855.80 4675
2856.31 4722
2856.81 4888
2857.31 4894
2857.82 4894
2858.32 4941
2858.83 4956
2859.33 4822
2859.84 4795
2860.34 4755
2860.85 4796
2861.35 4691
2861.85 4537
2862.36 4510
2862.86 4531
2863.37 4485
2863.87 4496
2864.38 4431
2864.88 4374
2865.39 4418
2865.89 4390
2866.40 4473
2866.90 4623
2867.41 4922
2867.91 5022
2868.42 5146
2868.92 5481
2869.43 5630
2869.93 5735
2870.44 5894
2870.94 5938
2871.45 5882
2871.96 5718
2872.46 5518
2872.97 5463
2873.47 5382
2873.98 5319
2874.48 5193
2874.99 5359
2875.49 5107
2876.00 5068
2876.51 5062
2877.01 5106
2877.52 5120
2878.02 5222
2878.53 5100
2879.04 5156
2879.54 5086
2880.05 5107
2880.55 5113
2881.06 4935
2881.57 4999
2882.07 5025
2882.58 4856
2883.09 4718
2883.59 4745
2884.10 4735
2884.61 4703
2885.11 4636
2885.62 4648
2886.13 4736
2886.63 4693
2887.14 4639
2887.65 4721
2888.15 4878
2888.66 4770
2889.17 4785
2889.67 4973
2890.18 4978
2890.69 5013
2891.20 4981
2891.70 5102
2892.21 4972
2892.72 4980
2893.22 4880
2893.73 4884
2894.24 4879
2894.75 5085
2895.25 4966
2895.76 5063
2896.27 5272
2896.78 5387
2897.29 5351
2897.79 5237
2898.30 5385
2898.81 5313
2899.32 5368
2899.82 5353
2900.33 5200
2900.84 5197
2901.35 5173
2901.86 5190
2902.36 5030
2902.87 5097
2903.38 5099
2903.89 5160
2904.40 5083
2904.91 5114
2905.41 5161
2905.92 5144
2906.43 5183
2906.94 5270
2907.45 5222
2907.96 5113
2908.47 5135
2908.97 5016
2909.48 4935
2909.99 4935
2910.50 5000
2911.01 4812
2911.52 4781
2912.03 4586
2912.54 4704
2913.05 4763
2913.55 4838
2914.06 4778
2914.57 4749
2915.08 4743
2915.59 4789
2916.10 4866
2916.61 4905
2917.12 5050
2917.63 5123
2918.14 5343
2918.65 5431
2919.16 5456
2919.67 5591
2920.18 5710
2920.69 5711
2921.20 5821
2921.71 5836
2922.22 5740
2922.73 5763
2923.24 5624
2923.75 5602
2924.26 5571
2924.77 5375
2925.28 5378
2925.79 5270
2926.30 5187
2926.81 5073
2927.32 5035
2927.83 4988
2928.34 5039
2928.85 5122
2929.36 5098
2929.87 5149
2930.38 5096
2930.89 5150
2931.40 5226
2931.91 5089
2932.42 4961
2932.93 4964
2933.45 5034
2933.96 4990
2934.47 4933
2934.98 5022
2935.49 4930
2936.00 5189
2936.51 5424
2937.02 5514
2937.53 5515
2938.04 5732
2938.56 5884
2939.07 6087
2939.58 6412
2940.09 6518
2940.60 6637
2941.11 6918
2941.62 7066
2942.14 6960
2942.65 7028
2943.16 6919
2943.67 6692
2944.18 6456
2944.70 6176
2945.21 6023
2945.72 5832
2946.23 5464
2946.74 5400
2947.26 5339
2947.77 5222
2948.28 5014
2948.79 4781
2949.30 4824
2949.82 4892
2950.33 4619
2950.84 4530
2951.35 4527
2951.87 4527
2952.38 4508
2952.89 4362
2953.40 4297
2953.92 4356
2954.43 4386
2954.94 4266
2955.45 4312
2955.97 4348
2956.48 4429
2956.99 4615
2957.51 4537
2958.02 4590
2958.53 4531
2959.04 4533
2959.56 4573
2960.07 4713
2960.58 4783
2961.10 4763
2961.61 4877
2962.12 5167
2962.64 5311
2963.15 5311
2963.66 5349
2964.18 5368
2964.69 5296
2965.21 5213
2965.72 5116
2966.23 5055
2966.75 5096
2967.26 5021
2967.77 4705
2968.29 4739
2968.80 4576
2969.32 4549
2969.83 4667
2970.34 4653
2970.86 4622
2971.37 4714
2971.89 4693
2972.40 4720
2972.91 4834
2973.43 4825
2973.94 4928
2974.46 5123
2974.97 5252
2975.49 5235
2976.00 5195
2976.52 5105
2977.03 5144
2977.55 5195
2978.06 5165
2978.57 5051
2979.09 5097
2979.60 5032
2980.12 4878
2980.63 4836
2981.15 4857
2981.66 4857
2982.18 4812
2982.69 4807
2983.21 4728
2983.73 4743
2984.24 4873
2984.76 4912
2985.27 4950
2985.79 4972
2986.30 5070
2986.82 5178
2987.33 5180
2987.85 5302
2988.36 5389
2988.88 5552
2989.40 5560
2989.91 5422
2990.43 5561
2990.94 5636
2991.46 5863
2991.97 6005
2992.49 6055
2993.01 6060
2993.52 6024
2994.04 6033
2994.55 6197
2995.07 6103
2995.59 6180
2996.10 6197
2996.62 6054
2997.14 6258
2997.65 6446
2998.17 6334
2998.69 6380
2999.20 6284
2999.72 6434
3000.24 6360
3000.75 6130
3001.27 6195
3001.79 5923
3002.30 6116
3002.82 6422
3003.34 6724
3003.85 7394
3004.37 8218
3004.89 8974
3005.40 9862
3005.92 10403
3006.44 10505
3006.96 10634
3007.47 10026
3007.99 9319
3008.51 8630
3009.03 7754
3009.54 6870
3010.06 6335
3010.58 5910
3011.10 5793
3011.61 5462
3012.13 5224
3012.65 5203
3013.17 5008
3013.68 5023
3014.20 5009
3014.72 4959
3015.24 5158
3015.76 5298
3016.27 5090
3016.79 5136
3017.31 5362
3017.83 5404
3018.35 5395
3018.86 5367
3019.38 5456
3019.90 5492
3020.42 5308
3020.94 5144
3021.46 5185
3021.97 5211
3022.49 5090
3023.01 5188
3023.53 5092
3024.05 5157
3024.57 5280
3025.09 5436
3025.61 5549
3026.12 5392
3026.64 5377
3027.16 5332
3027.68 5297
3028.20 5225
3028.72 5068
3029.24 5138
3029.76 5072
3030.28 5005
3030.80 5111
3031.32 5222
3031.84 5342
3032.35 5325
3032.87 5453
3033.39 5554
3033.91 5579
3034.43 5749
3034.95 5747
3035.47 5807
3035.99 5795
3036.51 5792
3037.03 5775
3037.55 5752
3038.07 5751
3038.59 5479
3039.11 5343
3039.63 5300
3040.15 5129
3040.67 5062
3041.19 5045
3041.71 4975
3042.23 4866
3042.75 4973
3043.27 4945
3043.79 4922
3044.31 4989
3044.83 5193
3045.35 5254
3045.87 5245
3046.40 5229
3046.92 5364
3047.44 5311
3047.96 5430
3048.48 5365
3049.00 5303
3049.52 5432
3050.04 5381
3050.56 5409
3051.08 5560
3051.60 5499
3052.12 5473
3052.65 5394
3053.17 5243
3053.69 5260
3054.21 5209
3054.73 5159
3055.25 5018
3055.77 5170
3056.30 5220
3056.82 4998
3057.34 5016
3057.86 5054
3058.38 5086
3058.90 5050
3059.42 5040
3059.95 5067
3060.47 4943
3060.99 4956
3061.51 5025
3062.03 5066
3062.56 5087
3063.08 5016
3063.60 5302
3064.12 5310
3064.64 5389
3065.17 5558
3065.69 5511
3066.21 5595
3066.73 5635
3067.26 5606
3067.78 5519
3068.30 5529
3068.82 5499
3069.35 5407
3069.87 5390
3070.39 5328
3070.91 5264
3071.44 5348
3071.96 5279
3072.48 5336
3073.01 5431
3073.53 5526
3074.05 5563
3074.57 5620
3075.10 5525
3075.62 5690
3076.14 5734
3076.67 5805
3077.19 5824
3077.71 5983
3078.24 6007
3078.76 6089
3079.28 6262
3079.81 6394
3080.33 6502
3080.85 6639
3081.38 6707
3081.90 6592
3082.42 6532
3082.95 6462
3083.47 6406
3084.00 6393
3084.52 6322
3085.04 6310
3085.57 6331
3086.09 6141
3086.62 6096
3087.14 6294
3087.66 6460
3088.19 6759
3088.71 6919
3089.24 7533
3089.76 7973
3090.29 8905
3090.81 9252
3091.33 9440
3091.86 9523
3092.38 9118
3092.91 8590
3093.43 8105
3093.96 7511
3094.48 7127
3095.01 6708
3095.53 6523
3096.06 6370
3096.58 6168
3097.11 6111
3097.63 6105
3098.16 5959
3098.68 5884
3099.21 5800
3099.73 5954
3100.26 6118
3100.78 6319
3101.31 6946
3101.83 7801
3102.36 8768
3102.88 9734
3103.41 10833
3103.93 11560
3104.46 11603
3104.99 11416
3105.51 10681
3106.04 9846
3106.56 8832
3107.09 8040
3107.61 7208
3108.14 6509
3108.67 6331
3109.19 6103
3109.72 5992
3110.24 5759
3110.77 5812
3111.30 5769
3111.82 5567
3112.35 5499
3112.87 5439
3113.40 5301
3113.93 5304
3114.45 5299
3114.98 5388
3115.51 5346
3116.03 5354
3116.56 5438
3117.09 5432
3117.61 5356
3118.14 5517
3118.67 5511
3119.19 5695
3119.72 5917
3120.25 6120
3120.77 6311
3121.30 6482
3121.83 6638
3122.35 6788
3122.88 6727
3123.41 6739
3123.94 6732
3124.46 6364
3124.99 6429
3125.52 6414
3126.05 6368
3126.57 6258
3127.10 6085
3127.63 6106
3128.16 6104
3128.68 6015
3129.21 5858
3129.74 5747
3130.27 5598
3130.79 5511
3131.32 5452
3131.85 5304
3132.38 5187
3132.91 5179
3133.43 5285
3133.96 5168
3134.49 5132
3135.02 5219
3135.55 4999
3136.07 4973
3136.60 4977
3137.13 4883
3137.66 4912
3138.19 4981
3138.72 4991
3139.24 4899
3139.77 4959
3140.30 5020
3140.83 4939
3141.36 4886
3141.89 4838
3142.42 4837
3142.95 4978
3143.47 5017
3144.00 4992
3144.53 5061
3145.06 5159
3145.59 5263
3146.12 5360
3146.65 5601
3147.18 5692
3147.71 5929
3148.24 6119
3148.76 6311
3149.29 6552
3149.82 6707
3150.35 6674
3150.88 6662
3151.41 6705
3151.94 6587
3152.47 6374
3153.00 6238
3153.53 6330
3154.06 6127
3154.59 5868
3155.12 5890
3155.65 5826
3156.18 5711
3156.71 5721
3157.24 6023
3157.77 6129
3158.30 6349
3158.83 6652
3159.36 6965
3159.89 7420
3160.42 7544
3160.95 7398
3161.48 7405
3162.01 7421
3162.54 7301
3163.07 7119
3163.60 6953
3164.13 6989
3164.66 6573
3165.20 6276
3165.73 6154
3166.26 5849
3166.79 5644
3167.32 5409
3167.85 5382
3168.38 5172
3168.91 5050
3169.44 5151
3169.97 4893
3170.50 4971
3171.04 5123
3171.57 5238
3172.10 5475
3172.63 5753
3173.16 6198
3173.69 6515
3174.22 6859
3174.75 6899
3175.29 6873
3175.82 7035
3176.35 6898
3176.88 6627
3177.41 6324
3177.94 5971
3178.48 5640
3179.01 5497
3179.54 5335
3180.07 5158
3180.60 5180
3181.14 5046
3181.67 4788
3182.20 4827
3182.73 4841
3183.26 4774
3183.80 4901
3184.33 4864
3184.86 4998
3185.39 5052
3185.93 5012
3186.46 4963
3186.99 5026
3187.52 5114
3188.06 5066
3188.59 4966
3189.12 5071
3189.65 5096
3190.19 5119
3190.72 5152
3191.25 5076
3191.79 5134
3192.32 5233
3192.85 5278
3193.38 5302
3193.92 5363
3194.45 5300
3194.98 5380
3195.52 5290
3196.05 5316
3196.58 5329
3197.12 5439
3197.65 5526
3198.18 5560
3198.72 5589
3199.25 5668
3199.78 5788
3200.32 5679
3200.85 5606
3201.39 5697
3201.92 5633
3202.45 5575
3202.99 5458
3203.52 5364
3204.05 5245
3204.59 5070
3205.12 5092
3205.66 5064
3206.19 5052
3206.72 5243
3207.26 5296
3207.79 5505
3208.33 5646
3208.86 5982
3209.40 6151
3209.93 6549
3210.47 6963
3211.00 7241
3211.53 7495
3212.07 7715
3212.60 7839
3213.14 7504
3213.67 7459
3214.21 7309
3214.74 6874
3215.28 6600
3215.81 6245
3216.35 6185
3216.88 6174
3217.42 6013
3217.95 5869
3218.49 5856
3219.02 5752
3219.56 5733
3220.09 5789
3220.63 5716
3221.16 5865
3221.70 6222
3222.23 6505
3222.77 6910
3223.31 7445
3223.84 8168
3224.38 8568
3224.91 8901
3225.45 9034
3225.98 8809
3226.52 8571
3227.06 8326
3227.59 7873
3228.13 7528
3228.66 6973
3229.20 6616
3229.74 6246
3230.27 5917
3230.81 5548
3231.34 5414
3231.88 5481
3232.42 5523
3232.95 5520
3233.49 5680
3234.03 5692
3234.56 5665
3235.10 5802
3235.64 6113
3236.17 6006
3236.71 6053
3237.25 6016
3237.78 5942
3238.32 5984
3238.86 6154
3239.39 6070
3239.93 6000
3240.47 5967
3241.00 5727
3241.54 5619
3242.08 5638
3242.61 5523
3243.15 5434
3243.69 5417
3244.23 5373
3244.76 5465
3245.30 5389
3245.84 5566
3246.38 5583
3246.91 5596
3247.45 5544
3247.99 5669
3248.53 5796
3249.06 5848
3249.60 5862
3250.14 5988
3250.68 6398
3251.21 6858
3251.75 7560
3252.29 8386
3252.83 9540
3253.37 10537
3253.90 11023
3254.44 11196
3254.98 10992
3255.52 10332
3256.06 9435
3256.60 8743
3257.13 7988
3257.67 7658
3258.21 7172
3258.75 6885
3259.29 6729
3259.83 6755
3260.36 6831
3260.90 7019
3261.44 7205
3261.98 7612
3262.52 8039
3263.06 8335
3263.60 8578
3264.14 8590
3264.68 8628
3265.21 8470
3265.75 8521
3266.29 8340
3266.83 8275
3267.37 8097
3267.91 8036
3268.45 7772
3268.99 7567
3269.53 7187
3270.07 6861
3270.61 6545
3271.15 6251
3271.69 6006
3272.23 5900
3272.76 5973
3273.30 5949
3273.84 5957
3274.38 6138
3274.92 6152
3275.46 6247
3276.00 6306
3276.54 6415
3277.08 6338
3277.62 6355
3278.16 6465
3278.70 6380
3279.24 6402
3279.78 6306
3280.32 6169
3280.86 6140
3281.41 5935
3281.95 5931
3282.49 5958
3283.03 5862
3283.57 5991
3284.11 5886
3284.65 6061
3285.19 6252
3285.73 6482
3286.27 6599
3286.81 6667
3287.35 6680
3287.89 6811
3288.43 6788
3288.97 6673
3289.52 6747
3290.06 6555
3290.60 6418
3291.14 6518
3291.68 6624
3292.22 6559
3292.76 6815
3293.30 6975
3293.85 7169
3294.39 7292
3294.93 7656
3295.47 7944
3296.01 8266
3296.55 8618
3297.09 8835
3297.64 8844
3298.18 8640
3298.72 8348
3299.26 8061
3299.80 7743
3300.34 7556
3300.89 7406
3301.43 7206
3301.97 6940
3302.51 6682
3303.06 6670
3303.60 6436
3304.14 6542
3304.68 6377
3305.22 6121
3305.77 6224
3306.31 6041
3306.85 5836
3307.39 5758
3307.94 5796
3308.48 5812
3309.02 5805
3309.56 5872
3310.11 5954
3310.65 6096
3311.19 6095
3311.74 6166
3312.28 6200
3312.82 6217
3313.36 6124
3313.91 6052
3314.45 6248
3314.99 6284
3315.54 6292
3316.08 6488
3316.62 6672
3317.17 6887
3317.71 7107
3318.25 7366
3318.80 7525
3319.34 7787
3319.88 8175
3320.43 8493
3320.97 8331
3321.51 8400
3322.06 8118
3322.60 7992
3323.14 7625
3323.69 7272
3324.23 7084
3324.78 6900
3325.32 6794
3325.86 6765
3326.41 6612
3326.95 6489
3327.50 6423
3328.04 6233
3328.59 6118
3329.13 6234
3329.67 6237
3330.22 6270
3330.76 6409
3331.31 6708
3331.85 7212
3332.40 8051
3332.94 9464
3333.49 11536
3334.03 14582
3334.57 17776
3335.12 21278
3335.66 24674
3336.21 27095
3336.75 28168
3337.30 28083
3337.84 27056
3338.39 25230
3338.93 22739
3339.48 20020
3340.02 17219
3340.57 14855
3341.11 12452
3341.66 10807
3342.20 9629
3342.75 8613
3343.30 7704
3343.84 7288
3344.39 6868
3344.93 6493
3345.48 6311
3346.02 6362
3346.57 6376
3347.11 6550
3347.66 6783
3348.21 6801
3348.75 6971
3349.30 7023
3349.84 6823
3350.39 6897
3350.94 6823
3351.48 6720
3352.03 6372
3352.57 6079
3353.12 5919
3353.67 5697
3354.21 5796
3354.76 5502
3355.31 5416
3355.85 5419
3356.40 5245
3356.95 5345
3357.49 5295
3358.04 5142
3358.59 5262
3359.13 5167
3359.68 5121
3360.23 5152
3360.77 5171
3361.32 5106
3361.87 5227
3362.41 5292
3362.96 5184
3363.51 5408
3364.05 5396
3364.60 5393
3365.15 5362
3365.70 5271
3366.24 5170
3366.79 5052
3367.34 5027
3367.89 5031
3368.43 4955
3368.98 4937
3369.53 5058
3370.08 5145
3370.62 5196
3371.17 5432
3371.72 5499
3372.27 5575
3372.81 5791
3373.36 5993
3373.91 6199
3374.46 6219
3375.01 6223
3375.55 6129
3376.10 6096
3376.65 5894
3377.20 5760
3377.75 5675
3378.30 5361
3378.84 5231
3379.39 5092
3379.94 4957
3380.49 4906
3381.04 4883
3381.59 4756
3382.13 4787
3382.68 4853
3383.23 4800
3383.78 4694
3384.33 4743
3384.88 4802
3385.43 4910
3385.98 4945
3386.52 4871
3387.07 4875
3387.62 4855
3388.17 4907
3388.72 4873
3389.27 4924
3389.82 4956
3390.37 4860
3390.92 4956
3391.47 4931
3392.02 4878
3392.57 4767
3393.12 4851
3393.66 4784
3394.21 4685
3394.76 4727
3395.31 4683
3395.86 4627
3396.41 4693
3396.96 4887
3397.51 4964
3398.06 5085
3398.61 5087
3399.16 5053
3399.71 5050
3400.26 4973
3400.81 5013
3401.36 4985
3401.91 4825
3402.46 4731
3403.01 4700
3403.56 4626
3404.11 4650
3404.66 4629
3405.21 4550
3405.77 4520
3406.32 4579
3406.87 4471
3407.42 4505
3407.97 4475
3408.52 4464
3409.07 4525
3409.62 4513
3410.17 4652
3410.72 4647
3411.27 4620
3411.82 4712
3412.37 4782
3412.93 4628
3413.48 4740
3414.03 4670
3414.58 4655
3415.13 4673
3415.68 4699
3416.23 4623
3416.78 4687
3417.34 4685
3417.89 4736
3418.44 4818
3418.99 4667
3419.54 4756
3420.09 4680
3420.65 4816
3421.20 4722
3421.75 4663
3422.30 4505
3422.85 4423
3423.40 4464
3423.96 4525
3424.51 4565
3425.06 4481
3425.61 4402
3426.17 4429
3426.72 4383
3427.27 4186
3427.82 4282
3428.37 4198
3428.93 4127
3429.48 4180
3430.03 4176
3430.58 4141
3431.14 4194
3431.69 4174
3432.24 4197
3432.79 4302
3433.35 4456
3433.90 4458
3434.45 4354
3435.01 4341
3435.56 4453
3436.11 4520
3436.66 4568
3437.22 4485
3437.77 4545
3438.32 4614
3438.88 4550
3439.43 4684
3439.98 4695
3440.54 4617
3441.09 4696
3441.64 4530
3442.20 4457
3442.75 4556
3443.30 4620
3443.86 4574
3444.41 4546
3444.96 4371
3445.52 4366
3446.07 4489
3446.63 4338
3447.18 4283
3447.73 4185
3448.29 4211
3448.84 4266
3449.40 4219
3449.95 4255
3450.50 4183
3451.06 4232
3451.61 4188
3452.17 4212
3452.72 4246
3453.27 4261
3453.83 4371
3454.38 4360
3454.94 4388
3455.49 4430
3456.05 4437
3456.60 4631
3457.16 4719
3457.71 4779
3458.27 4856
3458.82 4931
3459.38 4900
3459.93 4817
3460.49 4821
3461.04 4759
3461.60 4674
3462.15 4577
3462.71 4516
3463.26 4523
3463.82 4707
3464.37 4569
3464.93 4484
3465.48 4610
3466.04 4653
3466.59 4737
3467.15 4750
3467.70 4643
3468.26 4628
3468.81 4785
3469.37 4868
3469.93 4884
3470.48 5056
3471.04 5098
3471.59 5289
3472.15 5392
3472.70 5355
3473.26 5352
3473.82 5457
3474.37 5299
3474.93 5259
3475.48 5208
3476.04 5161
3476.60 5175
3477.15 5245
3477.71 5360
3478.27 5588
3478.82 5979
3479.38 6013
3479.93 6025
3480.49 6293
3481.05 6243
3481.60 6277
3482.16 6245
3482.72 6100
3483.27 6034
3483.83 6017
3484.39 5917
3484.95 5975
3485.50 6041
3486.06 6044
3486.62 5912
3487.17 5870
3487.73 5845
3488.29 5849
3488.84 6101
3489.40 6601
3489.96 7276
3490.52 8171
3491.07 9551
3491.63 11212
3492.19 12853
3492.75 14492
3493.30 15005
3493.86 15092
3494.42 14362
3494.98 13195
3495.53 11727
3496.09 10179
3496.65 9451
3497.21 8667
3497.77 8146
3498.32 8031
3498.88 8049
3499.44 8224
3500.00 8299
3500.56 8315
3501.11 8260
3501.67 8231
3502.23 8167
3502.79 8147
3503.35 7931
3503.91 8085
3504.46 8232
3505.02 8402
3505.58 8575
3506.14 8736
3506.70 8551
3507.26 8208
3507.81 7774
3508.37 7415
3508.93 7120
3509.49 6742
3510.05 6484
3510.61 6457
3511.17 6232
3511.73 6059
3512.29 6091
3512.85 5984
3513.40 5825
3513.96 5683
3514.52 5560
3515.08 5353
3515.64 5244
3516.20 5284
3516.76 5192
3517.32 5031
3517.88 5077
3518.44 5153
3519.00 5157
3519.56 5162
3520.12 5148
3520.68 5030
3521.24 5171
3521.80 5088
3522.36 5082
3522.92 5109
3523.48 5223
3524.04 5262
3524.60 5439
3525.16 5469
3525.72 5589
3526.28 5613
3526.84 5860
3527.40 5807
3527.96 5863
3528.52 5927
3529.08 5869
3529.64 5841
3530.20 5634
3530.76 5543
3531.32 5364
3531.88 5236
3532.44 5121
3533.00 5054
3533.56 5324
3534.12 5368
3534.68 5496
3535.25 5525
3535.81 5657
3536.37 5871
3536.93 5988
3537.49 5949
3538.05 6056
3538.61 6084
3539.17 6052
3539.73 5871
3540.30 5806
3540.86 5632
3541.42 5446
3541.98 5342
3542.54 5186
3543.10 5422
3543.66 5359
3544.23 5235
3544.79 5441
3545.35 5363
3545.91 5461
3546.47 5539
3547.03 5594
3547.60 5640
3548.16 5765
3548.72 5596
3549.28 5564
3549.84 5531
3550.41 5560
3550.97 5632
3551.53 5517
3552.09 5440
3552.65 5341
3553.22 5151
3553.78 5049
3554.34 5026
3554.90 4901
3555.47 4746
3556.03 4635
3556.59 4666
3557.15 4581
3557.72 4641
3558.28 4621
3558.84 4764
3559.41 4861
3559.97 5000
3560.53 5172
3561.09 5199
3561.66 5071
3562.22 4962
3562.78 5063
3563.35 5008
3563.91 5138
3564.47 5108
3565.04 5080
3565.60 5126
3566.16 5168
3566.73 5203
3567.29 5366
3567.85 5389
3568.42 5498
3568.98 5597
3569.54 5717
3570.11 5815
3570.67 5705
3571.23 5618
3571.80 5508
3572.36 5499
3572.93 5483
3573.49 5347
3574.05 5414
3574.62 5580
3575.18 5615
3575.75 5925
3576.31 6035
3576.87 6390
3577.44 6593
3578.00 6676
3578.57 6586
3579.13 6488
3579.70 6310
3580.26 5972
3580.82 5891
3581.39 5807
3581.95 5684
3582.52 5594
3583.08 5327
3583.65 5233
3584.21 5230
3584.78 5195
3585.34 5150
3585.91 5128
3586.47 5007
3587.04 5032
3587.60 5007
3588.17 4924
3588.73 4968
3589.30 4808
3589.86 4808
3590.43 4690
3590.99 4723
3591.56 4731
3592.12 4688
3592.69 4654
3593.25 4916
3593.82 5079
3594.39 5222
3594.95 5578
3595.52 5838
3596.08 6056
3596.65 6223
3597.21 6290
3597.78 6398
3598.35 6498
3598.91 6381
3599.48 6225
3600.04 6067
3600.61 5906
3601.18 5738
3601.74 5490
3602.31 5375
3602.87 5254
3603.44 5174
3604.01 5134
3604.57 5151
3605.14 5273
3605.71 5203
3606.27 5125
3606.84 5263
3607.41 5173
3607.97 5128
3608.54 4971
3609.11 4948
3609.67 4871
3610.24 4745
3610.81 4669
3611.37 4670
3611.94 4604
3612.51 4528
3613.07 4566
3613.64 4511
3614.21 4607
3614.78 4735
3615.34 4874
3615.91 5231
3616.48 5768
3617.04 6446
3617.61 6968
3618.18 7677
3618.75 7852
3619.31 8169
3619.88 8130
3620.45 7788
3621.02 7582
3621.58 6991
3622.15 6603
3622.72 6046
3623.29 5563
3623.86 5358
3624.42 5085
3624.99 4880
3625.56 4666
3626.13 4586
3626.70 4541
3627.26 4444
3627.83 4269
3628.40 4269
3628.97 4337
3629.54 4299
3630.11 4220
3630.67 4164
3631.24 4228
3631.81 4297
3632.38 4327
3632.95 4260
3633.52 4244
3634.08 4188
3634.65 4261
3635.22 4116
3635.79 4151
3636.36 4171
3636.93 4157
3637.50 4115
3638.07 4219
3638.64 4251
3639.20 4218
3639.77 4274
3640.34 4346
3640.91 4310
3641.48 4436
3642.05 4469
3642.62 4596
3643.19 4613
3643.76 4557
3644.33 4628
3644.90 4646
3645.47 4678
3646.04 4576
3646.61 4593
3647.18 4622
3647.75 4580
3648.32 4649
3648.89 4457
3649.46 4535
3650.03 4556
3650.60 4407
3651.17 4387
3651.74 4552
3652.31 4450
3652.88 4424
3653.45 4542
3654.02 4456
3654.59 4530
3655.16 4422
3655.73 4381
3656.30 4431
3656.87 4511
3657.44 4447
3658.01 4419
3658.58 4521
3659.15 4583
3659.72 4683
3660.29 4591
3660.86 4663
3661.43 4488
3662.00 4450
3662.58 4583
3663.15 4608
3663.72 4637
3664.29 4677
3664.86 4575
3665.43 4694
3666.00 4671
3666.57 4724
3667.14 4811
3667.72 4790
3668.29 4722
3668.86 4567
3669.43 4393
3670.00 4311
3670.57 4269
3671.14 4177
3671.72 4208
3672.29 4303
3672.86 4544
3673.43 4722
3674.00 5062
3674.57 5246
3675.15 5595
3675.72 5774
3676.29 5844
3676.86 5921
3677.43 5706
3678.01 5532
3678.58 5507
3679.15 5337
3679.72 5152
3680.30 5136
3680.87 4949
3681.44 4777
3682.01 4581
3682.58 4500
3683.16 4531
3683.73 4542
3684.30 4524
3684.88 4463
3685.45 4478
3686.02 4531
3686.59 4438
3687.17 4494
3687.74 4410
3688.31 4407
3688.88 4442
3689.46 4421
3690.03 4403
3690.60 4430
3691.18 4594
3691.75 4509
3692.32 4559
3692.90 4581
3693.47 4644
3694.04 4710
3694.62 4687
3695.19 4593
3695.76 4575
3696.34 4590
3696.91 4693
3697.48 4659
3698.06 4512
3698.63 4451
3699.21 4430
3699.78 4378
3700.35 4223
3700.93 4339
3701.50 4273
3702.08 4276
3702.65 4344
3703.22 4241
3703.80 4255
3704.37 4304
3704.95 4361
3705.52 4323
3706.09 4379
3706.67 4343
3707.24 4400
3707.82 4389
3708.39 4403
3708.97 4394
3709.54 4504
3710.12 4529
3710.69 4539
3711.26 4429
3711.84 4440
3712.41 4501
3712.99 4433
3713.56 4433
3714.14 4329
3714.71 4298
3715.29 4316
3715.86 4264
3716.44 4239
3717.01 4174
3717.59 4028
3718.16 3960
3718.74 4005
3719.32 3922
3719.89 3944
3720.47 4061
3721.04 4028
3721.62 3978
3722.19 3956
3722.77 3911
3723.34 3999
3723.92 4019
3724.49 3984
3725.07 3962
3725.65 4025
3726.22 4006
3726.80 3842
3727.37 3852
3727.95 3946
3728.53 4025
3729.10 4033
3729.68 4164
3730.25 4433
3730.83 4659
3731.41 4906
3731.98 5344
3732.56 5666
3733.14 6077
3733.71 6418
3734.29 6504
3734.87 6556
3735.44 6415
3736.02 6130
3736.60 5921
3737.17 5706
3737.75 5358
3738.33 5041
3738.90 4834
3739.48 4652
3740.06 4508
3740.63 4335
3741.21 4229
3741.79 4175
3742.36 4043
3742.94 3963
3743.52 3927
3744.10 3892
3744.67 3829
3745.25 3820
3745.83 3861
3746.40 3937
3746.98 3980
3747.56 4058
3748.14 3992
3748.71 3977
3749.29 4046
3749.87 4178
3750.45 4311
3751.03 4397
3751.60 4358
3752.18 4563
3752.76 4499
3753.34 4490
3753.92 4509
3754.49 4459
3755.07 4502
3755.65 4361
3756.23 4287
3756.81 4268
3757.38 4245
3757.96 4195
3758.54 4157
3759.12 4208
3759.70 4342
3760.28 4353
3760.85 4573
3761.43 4694
3762.01 4955
3762.59 4911
3763.17 4990
3763.75 5070
3764.33 4898
3764.91 4933
3765.48 4969
3766.06 4783
3766.64 4652
3767.22 4625
3767.80 4480
3768.38 4302
3768.96 4135
3769.54 4143
3770.12 4190
3770.70 4064
3771.28 4085
3771.85 4189
3772.43 4229
3773.01 4186
3773.59 4041
3774.17 4030
3774.75 4047
3775.33 3982
3775.91 4045
3776.49 4159
3777.07 4215
3777.65 4330
3778.23 4432
3778.81 4533
3779.39 4595
3779.97 4498
3780.55 4478
3781.13 4416
3781.71 4307
3782.29 4315
3782.87 4146
3783.45 4011
3784.03 3840
3784.61 3886
3785.19 4035
3785.77 4008
3786.35 3914
3786.93 3953
3787.51 4054
3788.10 4216
3788.68 4216
3789.26 4225
3789.84 4158
3790.42 4261
3791.00 4418
3791.58 4345
3792.16 4232
3792.74 4166
3793.32 4107
3793.90 4114
3794.48 4163
3795.07 4098
3795.65 4067
3796.23 3929
3796.81 3972
3797.39 3878
3797.97 3861
3798.55 3818
3799.14 3963
3799.72 3840
3800.30 3850
3800.88 4021
3801.46 4063
3802.04 4105
3802.62 4211
3803.21 4263
3803.79 4183
3804.37 4314
3804.95 4313
3805.53 4370
3806.12 4348
3806.70 4588
3807.28 4803
3807.86 5124
3808.44 5430
3809.03 5625
3809.61 5825
3810.19 5851
3810.77 5880
3811.36 5726
3811.94 5386
3812.52 5155
3813.10 4950
3813.69 4815
3814.27 4749
3814.85 4671
3815.43 4812
3816.02 4849
3816.60 4995
3817.18 5008
3817.77 4963
3818.35 4872
3818.93 4691
3819.51 4709
3820.10 4553
3820.68 4457
3821.26 4394
3821.85 4373
3822.43 4431
3823.01 4423
3823.60 4550
3824.18 4436
3824.76 4592
3825.35 4353
3825.93 4276
3826.51 4255
3827.10 4100
3827.68 4126
3828.27 4058
3828.85 4040
3829.43 3957
3830.02 4027
3830.60 4037
3831.18 4027
3831.77 4024
3832.35 4066
3832.94 4110
3833.52 4184
3834.10 4250
3834.69 4349
3835.27 4461
3835.86 4558
3836.44 4551
3837.03 4749
3837.61 4877
3838.19 4887
3838.78 4754
3839.36 4766
3839.95 4785
3840.53 4536
3841.12 4380
3841.70 4268
3842.29 4247
3842.87 4149
3843.46 4169
3844.04 4075
3844.63 4099
3845.21 4272
3845.80 4225
3846.38 4216
3846.97 4310
3847.55 4354
3848.14 4275
3848.72 4315
3849.31 4307
3849.89 4227
3850.48 4351
3851.06 4391
3851.65 4481
3852.23 4574
3852.82 4598
3853.41 4577
3853.99 4547
3854.58 4534
3855.16 4488
3855.75 4493
3856.33 4539
3856.92 4576
3857.51 4559
3858.09 4689
3858.68 5050
3859.26 5322
3859.85 5861
3860.44 6417
3861.02 7125
3861.61 7710
3862.20 8151
3862.78 8282
3863.37 8195
3863.95 7945
3864.54 7398
3865.13 6936
3865.71 6541
3866.30 6078
3866.89 5542
3867.47 5316
3868.06 4908
3868.65 4683
3869.23 4529
3869.82 4324
3870.41 4232
3870.99 4204
3871.58 4122
3872.17 4195
3872.76 4174
3873.34 4305
3873.93 4194
3874.52 4243
3875.10 4410
3875.69 4492
3876.28 4245
3876.87 4277
3877.45 4164
3878.04 4153
3878.63 4030
3879.22 4005
3879.80 4179
3880.39 4088
3880.98 4032
3881.57 4003
3882.15 3963
3882.74 3847
3883.33 3946
3883.92 3846
3884.51 3751
3885.09 3752
3885.68 3779
3886.27 3800
3886.86 3824
3887.45 3822
3888.04 3946
3888.62 4019
3889.21 4153
3889.80 4122
3890.39 4259
3890.98 4372
3891.57 4423
3892.15 4500
3892.74 4526
3893.33 4475
3893.92 4470
3894.51 4493
3895.10 4434
3895.69 4441
3896.28 4378
3896.86 4268
3897.45 4193
3898.04 4329
3898.63 4350
3899.22 4401
3899.81 4547
3900.40 4633
3900.99 4667
3901.58 4518
3902.17 4573
3902.76 4559
3903.34 4397
3903.93 4277
3904.52 4312
3905.11 4274
3905.70 4152
3906.29 4164
3906.88 4133
3907.47 4109
3908.06 4012
3908.65 4158
3909.24 4185
3909.83 4115
3910.42 4129
3911.01 4064
3911.60 3934
3912.19 3901
3912.78 3894
3913.37 3897
3913.96 3848
3914.55 4016
3915.14 4053
3915.73 4056
3916.32 4099
3916.91 4104
3917.50 4148
3918.09 4129
3918.68 3953
3919.28 3917
3919.87 3871
3920.46 3897
3921.05 3933
3921.64 3812
3922.23 3824
3922.82 3856
3923.41 3920
3924.00 3831
3924.59 3986
3925.18 4008
3925.77 4027
3926.37 4054
3926.96 3981
3927.55 3951
3928.14 4012
3928.73 3899
3929.32 3825
3929.91 3837
3930.51 3757
3931.10 3637
3931.69 3692
3932.28 3732
3932.87 3732
3933.46 3644
3934.05 3674
3934.65 3610
3935.24 3542
3935.83 3652
3936.42 3661
3937.01 3683
3937.61 3660
3938.20 3662
3938.79 3915
3939.38 4106
3939.97 4265
3940.57 4207
3941.16 4504
3941.75 4744
3942.34 4863
3942.94 5082
3943.53 5121
3944.12 5148
3944.71 5148
3945.31 5091
3945.90 4951
3946.49 4811
3947.08 4653
3947.68 4469
3948.27 4460
3948.86 4225
3949.45 4136
3950.05 3954
3950.64 3836
3951.23 3899
3951.83 3906
3952.42 3892
3953.01 3859
3953.61 3939
3954.20 3952
3954.79 3897
3955.39 4022
3955.98 4128
3956.57 4304
3957.17 4268
3957.76 4421
3958.35 4442
3958.95 4411
3959.54 4496
3960.13 4472
3960.73 4427
3961.32 4359
3961.92 4225
3962.51 4127
3963.10 4193
3963.70 4127
3964.29 4141
3964.88 4114
3965.48 4180
3966.07 4289
3966.67 4343
3967.26 4281
3967.86 4391
3968.45 4491
3969.04 4550
3969.64 4520
3970.23 4571
3970.83 4429
3971.42 4329
3972.02 4266
3972.61 4178
3973.21 4064
3973.80 4114
3974.40 4001
3974.99 3952
3975.58 3957
3976.18 4041
3976.77 4132
3977.37 4216
3977.96 4356
3978.56 4493
3979.15 4378
3979.75 4371
3980.35 4335
3980.94 4308
3981.54 4367
3982.13 4412
3982.73 4392
3983.32 4416
3983.92 4466
3984.51 4361
3985.11 4460
3985.70 4540
3986.30 4503
3986.90 4488
3987.49 4631
3988.09 4675
3988.68 4612
3989.28 4494
3989.87 4484
3990.47 4569
3991.07 4423
3991.66 4418
3992.26 4420
3992.85 4455
3993.45 4591
3994.05 4633
3994.64 4820
3995.24 4801
3995.84 4817
3996.43 4855
3997.03 4930
3997.62 4966
3998.22 4968
3998.82 4875
3999.41 4611
4000.01 4553
4000.61 4508
4001.20 4434
4001.80 4395
4002.40 4256
4003.00 4303
4003.59 4242
4004.19 4193
4004.79 4295
4005.38 4303
4005.98 4330
4006.58 4465
4007.17 4463
4007.77 4490
4008.37 4394
4008.97 4240
4009.56 4150
4010.16 4139
4010.76 4090
4011.36 4071
4011.95 3910
4012.55 3943
4013.15 4027
4013.75 4044
4014.34 4029
4014.94 4002
4015.54 3998
4016.14 4076
4016.74 3987
4017.33 4113
4017.93 4224
4018.53 4234
4019.13 4432
4019.73 4512
4020.32 4611
4020.92 4593
4021.52 4532
4022.12 4486
4022.72 4548
4023.32 4528
4023.91 4568
4024.51 4631
4025.11 4785
4025.71 4974
4026.31 5418
4026.91 5821
4027.51 6304
4028.10 6780
4028.70 7241
4029.30 7499
4029.90 7715
4030.50 7604
4031.10 7278
4031.70 7039
4032.30 6681
4032.90 6331
4033.49 6065
4034.09 5833
4034.69 5650
4035.29 5580
4035.89 5467
4036.49 5384
4037.09 5188
4037.69 4997
4038.29 4779
4038.89 4499
4039.49 4410
4040.09 4315
4040.69 4142
4041.29 3926
4041.89 3873
4042.49 3801
4043.09 3912
4043.69 4033
4044.29 3936
4044.89 4003
4045.49 4035
4046.09 4014
4046.69 4048
4047.29 4100
4047.89 4216
4048.49 4361
4049.09 4494
4049.69 4609
4050.29 4713
4050.89 4704
4051.49 4716
4052.09 4752
4052.69 4837
4053.29 4716
4053.89 4664
4054.49 4595
4055.09 4492
4055.69 4434
4056.30 4410
4056.90 4354
4057.50 4323
4058.10 4284
4058.70 4288
4059.30 4349
4059.90 4419
4060.50 4545
4061.10 4655
4061.71 4800
4062.31 4952
4062.91 5058
4063.51 5150
4064.11 5298
4064.71 5381
4065.31 5403
4065.92 5643
4066.52 5841
4067.12 5636
4067.72 5628
4068.32 5508
4068.92 5309
4069.53 5126
4070.13 4861
4070.73 4461
4071.33 4333
4071.93 4199
4072.54 4094
4073.14 4078
4073.74 3888
4074.34 3863
4074.94 3765
4075.55 3731
4076.15 3658
4076.75 3735
4077.35 3772
4077.96 3703
4078.56 3678
4079.16 3796
4079.76 3909
4080.37 3883
4080.97 3995
4081.57 3986
4082.17 4065
4082.78 4042
4083.38 3935
4083.98 3771
4084.59 3740
4085.19 3780
4085.79 3789
4086.39 3766
4087.00 3825
4087.60 3901
4088.20 3964
4088.81 3835
4089.41 3862
4090.01 4222
4090.62 4188
4091.22 4180
4091.82 3985
4092.43 3948
4093.03 3981
4093.63 3940
4094.24 3794
4094.84 3796
4095.45 3806
4096.05 3832
4096.65 3933
4097.26 3892
4097.86 3920
4098.47 4015
4099.07 3922
4099.67 3917
4100.28 3839
4100.88 3881
4101.49 3823
4102.09 3641
4102.69 3594
4103.30 3611
4103.90 3616
4104.51 3597
4105.11 3702
4105.72 3638
4106.32 3708
4106.93 3614
4107.53 3744
4108.13 3723
4108.74 3624
4109.34 3681
4109.95 3661
4110.55 3648
4111.16 3598
4111.76 3672
4112.37 3774
4112.97 3625
4113.58 3650
4114.18 3658
4114.79 3638
4115.39 3677
4116.00 3687
4116.60 3755
4117.21 3664
4117.82 3751
4118.42 3812
4119.03 3897
4119.63 3924
4120.24 3835
4120.84 3700
4121.45 3777
4122.05 3654
4122.66 3634
4123.27 3530
4123.87 3576
4124.48 3636
4125.08 3645
4125.69 3530
4126.30 3527
4126.90 3500
4127.51 3553
4128.11 3609
4128.72 3522
4129.33 3546
4129.93 3506
4130.54 3513
4131.15 3540
4131.75 3507
4132.36 3538
4132.96 3664
4133.57 3696
4134.18 3667
4134.78 3792
4135.39 3872
4136.00 4055
4136.60 4075
4137.21 4034
4137.82 4060
4138.43 4109
4139.03 4020
4139.64 4059
4140.25 4182
4140.85 4306
4141.46 4539
4142.07 4726
4142.68 4911
4143.28 5041
4143.89 5103
4144.50 5054
4145.10 4890
4145.71 4828
4146.32 4855
4146.93 4660
4147.53 4407
4148.14 4261
4148.75 4118
4149.36 4046
4149.97 3850
4150.57 3849
4151.18 3750
4151.79 3619
4152.40 3627
4153.00 3504
4153.61 3482
4154.22 3466
4154.83 3474
4155.44 3421
4156.05 3405
4156.65 3444
4157.26 3326
4157.87 3395
4158.48 3402
4159.09 3382
4159.70 3398
4160.30 3415
4160.91 3353
4161.52 3472
4162.13 3691
4162.74 3601
4163.35 3561
4163.96 3683
4164.56 3693
4165.17 3674
4165.78 3721
4166.39 3756
4167.00 3706
4167.61 3752
4168.22 3841
4168.83 3848
4169.44 3639
4170.05 3645
4170.66 3634
4171.26 3665
4171.87 3695
4172.48 3736
4173.09 3630
4173.70 3805
4174.31 3920
4174.92 4018
4175.53 4173
4176.14 4244
4176.75 4253
4177.36 4243
4177.97 4329
4178.58 4337
4179.19 4171
4179.80 4093
4180.41 4120
4181.02 4021
4181.63 3901
4182.24 3849
4182.85 3826
4183.46 3876
4184.07 3736
4184.68 3747
4185.29 3607
4185.90 3648
4186.51 3621
4187.12 3556
4187.73 3608
4188.34 3633
4188.95 3641
4189.56 3613
4190.18 3570
4190.79 3622
4191.40 3703
4192.01 3658
4192.62 3803
4193.23 3899
4193.84 3925
4194.45 3941
4195.06 3962
4195.67 3969
4196.28 3874
4196.90 3744
4197.51 3721
4198.12 3591
4198.73 3542
4199.34 3461
4199.95 3480
4200.56 3425
4201.18 3420
4201.79 3418
4202.40 3439
4203.01 3441
4203.62 3548
4204.23 3552
4204.85 3633
4205.46 3691
4206.07 3687
4206.68 3687
4207.29 3687
4207.90 3808
4208.52 3865
4209.13 3796
4209.74 3756
4210.35 3744
4210.97 3727
4211.58 3680
4212.19 3717
4212.80 3772
4213.41 3766
4214.03 3836
4214.64 3734
4215.25 3748
4215.86 3811
4216.48 3684
4217.09 3720
4217.70 3893
4218.32 3974
4218.93 4053
4219.54 4109
4220.15 4210
4220.77 4310
4221.38 4375
4221.99 4258
4222.61 4254
4223.22 4127
4223.83 4102
4224.44 3987
4225.06 3934
4225.67 3763
4226.28 3874
4226.90 3867
4227.51 3970
4228.13 4313
4228.74 4503
4229.35 4563
4229.97 4714
4230.58 4768
4231.19 4653
4231.81 4561
4232.42 4502
4233.03 4424
4233.65 4390
4234.26 4378
4234.88 4444
4235.49 4401
4236.10 4549
4236.72 4584
4237.33 4591
4237.95 4462
4238.56 4463
4239.17 4333
4239.79 4358
4240.40 4228
4241.02 4085
4241.63 4013
4242.25 4023
4242.86 3992
4243.48 3896
4244.09 3949
4244.71 3919
4245.32 3906
4245.93 3975
4246.55 3986
4247.16 4123
4247.78 4120
4248.39 4145
4249.01 4148
4249.62 4211
4250.24 4149
4250.85 4162
4251.47 4238
4252.08 4210
4252.70 4209
4253.32 4157
4253.93 4147
4254.55 4092
4255.16 4096
4255.78 4065
4256.39 3960
4257.01 3995
4257.62 3948
4258.24 3979
4258.85 3963
4259.47 4112
4260.09 4157
4260.70 4169
4261.32 4404
4261.93 4501
4262.55 4696
4263.17 4978
4263.78 5278
4264.40 5376
4265.01 5432
4265.63 5362
4266.25 5321
4266.86 5248
4267.48 5233
4268.10 5099
4268.71 4901
4269.33 4757
4269.94 4613
4270.56 4404
4271.18 4393
4271.79 4255
4272.41 4148
4273.03 4142
4273.64 4013
4274.26 4002
4274.88 4036
4275.49 4059
4276.11 4173
4276.73 4296
4277.35 4504
4277.96 4687
4278.58 4835
4279.20 4809
4279.81 4794
4280.43 4802
4281.05 4689
4281.67 4506
4282.28 4238
4282.90 4090
4283.52 3899
4284.14 3809
4284.75 3729
4285.37 3610
4285.99 3602
4286.61 3593
4287.22 3429
4287.84 3480
4288.46 3585
4289.08 3597
4289.70 3669
4290.31 3588
4290.93 3588
4291.55 3767
4292.17 3804
4292.79 3750
4293.40 3818
4294.02 3808
4294.64 3804
4295.26 3758
4295.88 3805
4296.50 3791
4297.11 3773
4297.73 3721
4298.35 3672
4298.97 3708
4299.59 3682
4300.21 3729
4300.83 3871
4301.44 4037
4302.06 4128
4302.68 4304
4303.30 4325
4303.92 4433
4304.54 4496
4305.16 4426
4305.78 4358
4306.40 4341
4307.02 4102
4307.63 4040
4308.25 3875
4308.87 3754
4309.49 3676
4310.11 3613
4310.73 3554
4311.35 3527
4311.97 3471
4312.59 3386
4313.21 3402
4313.83 3443
4314.45 3496
4315.07 3494
4315.69 3469
4316.31 3403
4316.93 3386
4317.55 3556
4318.17 3556
4318.79 3607
4319.41 3513
4320.03 3474
4320.65 3433
4321.27 3541
4321.89 3591
4322.51 3572
4323.13 3668
4323.75 3740
4324.37 3760
4324.99 3743
4325.61 3860
4326.23 3866
4326.85 3923
4327.47 4057
4328.09 4014
4328.71 4097
4329.33 4100
4329.96 4278
4330.58 4448
4331.20 4805
4331.82 5175
4332.44 5509
4333.06 6011
4333.68 6272
4334.30 6324
4334.92 6175
4335.54 5979
4336.17 5803
4336.79 5703
4337.41 5686
4338.03 5712
4338.65 5578
4339.27 5410
4339.89 5383
4340.52 5320
4341.14 5158
4341.76 5012
4342.38 4925
4343.00 4880
4343.62 4999
4344.25 4981
4344.87 5159
4345.49 5373
4346.11 5575
4346.73 5921
4347.36 6376
4347.98 6482
4348.60 6464
4349.22 6254
4349.84 6084
4350.47 5879
4351.09 5625
4351.71 5635
4352.33 5421
4352.96 5401
4353.58 5198
4354.20 5206
4354.82 4978
4355.45 4714
4356.07 4624
4356.69 4492
4357.31 4359
4357.94 4194
4358.56 4157
4359.18 4231
4359.81 4215
4360.43 4126
4361.05 4022
4361.68 3930
4362.30 4025
4362.92 3963
4363.55 3844
4364.17 3825
4364.79 3878
4365.42 3901
4366.04 3837
4366.66 3770
4367.29 3756
4367.91 3683
4368.53 3732
4369.16 3553
4369.78 3644
4370.40 3457
4371.03 3510
4371.65 3529
4372.27 3518
4372.90 3471
4373.52 3582
4374.15 3626
4374.77 3638
4375.39 3627
4376.02 3678
4376.64 3599
4377.27 3606
4377.89 3631
4378.52 3614
4379.14 3814
4379.76 3800
4380.39 3699
4381.01 3590
4381.64 3630
4382.26 3584
4382.89 3589
4383.51 3506
4384.14 3458
4384.76 3347
4385.39 3439
4386.01 3383
4386.64 3408
4387.26 3290
4387.89 3316
4388.51 3348
4389.14 3302
4389.76 3258
4390.39 3259
4391.01 3236
4391.64 3216
4392.26 3206
4392.89 3235
4393.51 3292
4394.14 3253
4394.76 3255
4395.39 3310
4396.01 3258
4396.64 3226
4397.26 3264
4397.89 3236
4398.52 3162
4399.14 3200
4399.77 3161
4400.39 3164
4401.02 3198
4401.65 3208
4402.27 3187
4402.90 3118
4403.52 3284
4404.15 3336
4404.78 3274
4405.40 3272
4406.03 3388
4406.65 3423
4407.28 3459
4407.91 3530
4408.53 3407
4409.16 3532
4409.79 3499
4410.41 3470
4411.04 3590
4411.67 3653
4412.29 3809
4412.92 3879
4413.55 3954
4414.17 4033
4414.80 3971
4415.43 4005
4416.05 3903
4416.68 3916
4417.31 3897
4417.94 3700
4418.56 3616
4419.19 3489
4419.82 3289
4420.44 3366
4421.07 3438
4421.70 3329
4422.33 3289
4422.95 3308
4423.58 3280
4424.21 3226
4424.84 3157
4425.46 3193
4426.09 3189
4426.72 3156
4427.35 2988
4427.97 3130
4428.60 3087
4429.23 3044
4429.86 3096
4430.49 3128
4431.11 3202
4431.74 3129
4432.37 3102
4433.00 3192
4433.63 3186
4434.26 3132
4434.88 3152
4435.51 3186
4436.14 3205
4436.77 3217
4437.40 3237
4438.03 3313
4438.65 3149
4439.28 3090
4439.91 3069
4440.54 3051
4441.17 3094
4441.80 3123
4442.43 3094
4443.06 3046
4443.68 3124
4444.31 3161
4444.94 3165
4445.57 3154
4446.20 3257
4446.83 3368
4447.46 3459
4448.09 3530
4448.72 3491
4449.35 3499
4449.98 3394
4450.61 3369
4451.24 3355
4451.86 3282
4452.49 3302
4453.12 3273
4453.75 3355
4454.38 3418
4455.01 3475
4455.64 3527
4456.27 3560
4456.90 3636
4457.53 3760
4458.16 3796
4458.79 3743
4459.42 3624
4460.05 3450
4460.68 3309
4461.31 3283
4461.94 3209
4462.57 3178
4463.20 3161
4463.83 3068
4464.46 3141
4465.09 3038
4465.72 3033
4466.36 3014
4466.99 3118
4467.62 3250
4468.25 3202
4468.88 3310
4469.51 3466
4470.14 3504
4470.77 3505
4471.40 3385
4472.03 3418
4472.66 3394
4473.29 3425
4473.93 3360
4474.56 3305
4475.19 3237
4475.82 3272
4476.45 3175
4477.08 3194
4477.71 3230
4478.34 3175
4478.98 3066
4479.61 3084
4480.24 3159
4480.87 3218
4481.50 3193
4482.13 3240
4482.76 3335
4483.40 3311
4484.03 3369
4484.66 3409
4485.29 3420
4485.92 3420
4486.56 3350
4487.19 3534
4487.82 3557
4488.45 3577
4489.08 3693
4489.72 3675
4490.35 3688
4490.98 3637
4491.61 3553
4492.25 3512
4492.88 3599
4493.51 3605
4494.14 3535
4494.78 3516
4495.41 3536
4496.04 3500
4496.67 3504
4497.31 3460
4497.94 3573
4498.57 3558
4499.20 3711
4499.84 4079
4500.47 4632
4501.10 5287
4501.74 6337
4502.37 7186
4503.00 7941
4503.64 8277
4504.27 8599
4504.90 8538
4505.53 8099
4506.17 7379
4506.80 6801
4507.43 6248
4508.07 5628
4508.70 5171
4509.34 4831
4509.97 4545
4510.60 4454
4511.24 4275
4511.87 4150
4512.50 4118
4513.14 4036
4513.77 3868
4514.41 3774
4515.04 3722
4515.67 3532
4516.31 3540
4516.94 3480
4517.58 3377
4518.21 3314
4518.84 3407
4519.48 3369
4520.11 3214
4520.75 3249
4521.38 3332
4522.02 3293
4522.65 3369
4523.28 3342
4523.92 3394
4524.55 3430
4525.19 3464
4525.82 3386
4526.46 3509
4527.09 3632
4527.73 3614
4528.36 3805
4529.00 3908
4529.63 4052
4530.27 4312
4530.90 4496
4531.54 4724
4532.17 4716
4532.81 4824
4533.44 4779
4534.08 4856
4534.71 4684
4535.35 4499
4535.99 4314
4536.62 4197
4537.26 4116
4537.89 4088
4538.53 4006
4539.16 4016
4539.80 4121
4540.43 4060
4541.07 4058
4541.71 4134
4542.34 4075
4542.98 4093
4543.61 4107
4544.25 4029
4544.89 3728
4545.52 3663
4546.16 3597
4546.79 3446
4547.43 3429
4548.07 3323
4548.70 3232
4549.34 3279
4549.98 3358
4550.61 3305
4551.25 3210
4551.89 3287
4552.52 3216
4553.16 3207
4553.80 3259
4554.43 3231
4555.07 3150
4555.71 3173
4556.34 3124
4556.98 3126
4557.62 3092
4558.25 3150
4558.89 3133
4559.53 3247
4560.16 3261
4560.80 3281
4561.44 3290
4562.08 3333
4562.71 3378
4563.35 3276
4563.99 3323
4564.63 3279
4565.26 3261
4565.90 3317
4566.54 3323
4567.18 3262
4567.81 3393
4568.45 3357
4569.09 3383
4569.73 3500
4570.36 3398
4571.00 3447
4571.64 3429
4572.28 3377
4572.92 3499
4573.55 3489
4574.19 3518
4574.83 3521
4575.47 3512
4576.11 3553
4576.75 3417
4577.38 3535
4578.02 3529
4578.66 3422
4579.30 3336
4579.94 3323
4580.58 3257
4581.21 3237
4581.85 3146
4582.49 3237
4583.13 3196
4583.77 3243
4584.41 3227
4585.05 3146
4585.69 3131
4586.32 3226
4586.96 3210
4587.60 3220
4588.24 3339
4588.88 3360
4589.52 3342
4590.16 3424
4590.80 3475
4591.44 3708
4592.08 3743
4592.72 3923
4593.36 4063
4594.00 3976
4594.63 3887
4595.27 3704
4595.91 3532
4596.55 3466
4597.19 3278
4597.83 3244
4598.47 3211
4599.11 3215
4599.75 3265
4600.39 3268
4601.03 3258
4601.67 3385
4602.31 3461
4602.95 3598
4603.59 3842
4604.23 3853
4604.87 4048
4605.51 4072
4606.15 4002
4606.79 3856
4607.43 3782
4608.08 3694
4608.72 3612
4609.36 3535
4610.00 3469
4610.64 3344
4611.28 3344
4611.92 3306
4612.56 3397
4613.20 3512
4613.84 3570
4614.48 3602
4615.12 3631
4615.76 3837
4616.41 3807
4617.05 3767
4617.69 3769
4618.33 3653
4618.97 3515
4619.61 3497
4620.25 3402
4620.89 3306
4621.54 3115
4622.18 2986
4622.82 2942
4623.46 3020
4624.10 2925
4624.74 2935
4625.38 2914
4626.03 2920
4626.67 2943
4627.31 3054
4627.95 3011
4628.59 3019
4629.24 3005
4629.88 3102
4630.52 3113
4631.16 3110
4631.80 3100
4632.45 3250
4633.09 3166
4633.73 3229
4634.37 3253
4635.02 3211
4635.66 3202
4636.30 3083
4636.94 3030
4637.58 3008
4638.23 3071
4638.87 3064
4639.51 3051
4640.16 3124
4640.80 3057
4641.44 3058
4642.08 3038
4642.73 3000
4643.37 3120
4644.01 3158
4644.66 3094
4645.30 3149
4645.94 3207
4646.58 3221
4647.23 3235
4647.87 3270
4648.51 3209
4649.16 3220
4649.80 3228
4650.44 3210
4651.09 3233
4651.73 3287
4652.37 3217
4653.02 3207
4653.66 3272
4654.31 3239
4654.95 3111
4655.59 3159
4656.24 3170
4656.88 3062
4657.52 3055
4658.17 2946
4658.81 3013
4659.46 2972
4660.10 3020
4660.75 3015
4661.39 2965
4662.03 2977
4662.68 2921
4663.32 2956
4663.97 2915
4664.61 2847
4665.26 2848
4665.90 2874
4666.54 2928
4667.19 2865
4667.83 2856
4668.48 2830
4669.12 2838
4669.77 2828
4670.41 2812
4671.06 2782
4671.70 2865
4672.35 2870
4672.99 2938
4673.64 2914
4674.28 2901
4674.93 3025
4675.57 3023
4676.22 2998
4676.86 2986
4677.51 2921
4678.15 2973
4678.80 3063
4679.44 3051
4680.09 3097
4680.73 3054
4681.38 3020
4682.03 2995
4682.67 3016
4683.32 2998
4683.96 2915
4684.61 2962
4685.25 3068
4685.90 3128
4686.55 2994
4687.19 3103
4687.84 3054
4688.48 3091
4689.13 3114
4689.78 3097
4690.42 3096
4691.07 3112
4691.72 3099
4692.36 3154
4693.01 3211
4693.65 3206
4694.30 3266
4694.95 3343
4695.59 3412
4696.24 3406
4696.89 3543
4697.53 3438
4698.18 3403
4698.83 3386
4699.47 3572
4700.12 3612
4700.77 3563
4701.41 3679
4702.06 3674
4702.71 3592
4703.36 3379
4704.00 3450
4704.65 3453
4705.30 3330
4705.94 3264
4706.59 3353
4707.24 3414
4707.89 3383
4708.53 3375
4709.18 3368
4709.83 3403
4710.48 3382
4711.12 3341
4711.77 3362
4712.42 3256
4713.07 3238
4713.71 3250
4714.36 3257
4715.01 3305
4715.66 3318
4716.31 3254
4716.95 3216
4717.60 3215
4718.25 3203
4718.90 3205
4719.55 3213
4720.19 3293
4720.84 3427
4721.49 3473
4722.14 3546
4722.79 3582
4723.44 3566
4724.08 3513
4724.73 3482
4725.38 3450
4726.03 3350
4726.68 3338
4727.33 3398
4727.98 3297
4728.63 3300
4729.27 3391
4729.92 3478
4730.57 3419
4731.22 3249
4731.87 3265
4732.52 3253
4733.17 3078
4733.82 3097
4734.47 3160
4735.12 3118
4735.77 3064
4736.41 3122
4737.06 3112
4737.71 3070
4738.36 3135
4739.01 3151
4739.66 3159
4740.31 3198
4740.96 3244
4741.61 3167
4742.26 3127
4742.91 3097
4743.56 3099
4744.21 3155
4744.86 3160
4745.51 3201
4746.16 3106
4746.81 3113
4747.46 3162
4748.11 3291
4748.76 3380
4749.41 3578
4750.06 3790
4750.71 3936
4751.36 4216
4752.01 4435
4752.66 4759
4753.31 4756
4753.96 4676
4754.61 4565
4755.26 4334
4755.92 4147
4756.57 4046
4757.22 3783
4757.87 3670
4758.52 3573
4759.17 3433
4759.82 3404
4760.47 3399
4761.12 3419
4761.77 3356
4762.42 3318
4763.08 3342
4763.73 3388
4764.38 3244
4765.03 3179
4765.68 3240
4766.33 3150
4766.98 3300
4767.64 3331
4768.29 3366
4768.94 3391
4769.59 3562
4770.24 3683
4770.89 3677
4771.54 3803
4772.20 3713
4772.85 3746
4773.50 3655
4774.15 3581
4774.80 3473
4775.46 3369
4776.11 3301
4776.76 3215
4777.41 3129
4778.06 3086
4778.72 3203
4779.37 3139
4780.02 3099
4780.67 3127
4781.33 3200
4781.98 3156
4782.63 3122
4783.28 3262
4783.94 3184
4784.59 3188
4785.24 3182
4785.89 3219
4786.55 3214
4787.20 3168
4787.85 3213
4788.51 3338
4789.16 3426
4789.81 3398
4790.46 3510
4791.12 3486
4791.77 3470
4792.42 3543
4793.08 3500
4793.73 3494
4794.38 3367
4795.04 3355
4795.69 3315
4796.34 3298
4797.00 3337
4797.65 3290
4798.30 3429
4798.96 3357
4799.61 3423
4800.27 3563
4800.92 3673
4801.57 3805
4802.23 3903
4802.88 3842
4803.53 3726
4804.19 3754
4804.84 3650
4805.50 3529
4806.15 3547
4806.81 3504
4807.46 3413
4808.11 3487
4808.77 3500
4809.42 3419
4810.08 3432
4810.73 3367
4811.39 3537
4812.04 3558
4812.69 3497
4813.35 3557
4814.00 3564
4814.66 3569
4815.31 3588
4815.97 3629
4816.62 3736
4817.28 3709
4817.93 3728
4818.59 3838
4819.24 3864
4819.90 3849
4820.55 3887
4821.21 3870
4821.86 3785
4822.52 3707
4823.17 3808
4823.83 3900
4824.48 3801
4825.14 3647
4825.79 3600
4826.45 3485
4827.11 3497
4827.76 3582
4828.42 3529
4829.07 3536
4829.73 3491
4830.38 3535
4831.04 3634
4831.70 3622
4832.35 3888
4833.01 3994
4833.66 4029
4834.32 4142
4834.98 4180
4835.63 4289
4836.29 4201
4836.94 4270
4837.60 4360
4838.26 4327
4838.91 4286
4839.57 4321
4840.23 4304
4840.88 4199
4841.54 4368
4842.20 4353
4842.85 4288
4843.51 4337
4844.17 4331
4844.82 4432
4845.48 4436
4846.14 4319
4846.79 4203
4847.45 4278
4848.11 4309
4848.76 4403
4849.42 4516
4850.08 4727
4850.73 4880
4851.39 4992
4852.05 5006
4852.71 4900
4853.36 4918
4854.02 4812
4854.68 4746
4855.34 4716
4855.99 4766
4856.65 4935
4857.31 5071
4857.97 5503
4858.62 5711
4859.28 5861
4859.94 5995
4860.60 6027
4861.25 5755
4861.91 5444
4862.57 5272
4863.23 5281
4863.89 5209
4864.54 5020
4865.20 5025
4865.86 5072
4866.52 5243
4867.18 5155
4867.84 5112
4868.49 4985
4869.15 4926
4869.81 4918
4870.47 4878
4871.13 4738
4871.79 4809
4872.44 4749
4873.10 4891
4873.76 4911
4874.42 4970
4875.08 4895
4875.74 4820
4876.40 4852
4877.06 4699
4877.72 4685
4878.37 4674
4879.03 4633
4879.69 4850
4880.35 4941
4881.01 4813
4881.67 4745
4882.33 4807
4882.99 4703
4883.65 4622
4884.31 4590
4884.97 4507
4885.63 4504
4886.29 4322
4886.95 4322
4887.61 4182
4888.26 4063
4888.92 3941
4889.58 3885
4890.24 3739
4890.90 3798
4891.56 3843
4892.22 3871
4892.88 3857
4893.54 3900
4894.20 3819
4894.86 3755
4895.52 3729
4896.18 3709
4896.84 3503
4897.51 3486
4898.17 3569
4898.83 3598
4899.49 3738
4900.15 3943
4900.81 4051
4901.47 4189
4902.13 4294
4902.79 4179
4903.45 4119
4904.11 4012
4904.77 3843
4905.43 3792
4906.09 3637
4906.75 3592
4907.41 3574
4908.08 3534
4908.74 3499
4909.40 3546
4910.06 3470
4910.72 3597
4911.38 3615
4912.04 3512
4912.70 3505
4913.37 3428
4914.03 3343
4914.69 3356
4915.35 3367
4916.01 3225
4916.67 3177
4917.33 3023
4918.00 3062
4918.66 3012
4919.32 3031
4919.98 2975
4920.64 3011
4921.31 2934
4921.97 3039
4922.63 3072
4923.29 3016
4923.95 3045
4924.62 3063
4925.28 3061
4925.94 3059
4926.60 2990
4927.26 3017
4927.93 2939
4928.59 2998
4929.25 3005
4929.91 2984
4930.58 3008
4931.24 3031
4931.90 3018
4932.56 3050
4933.23 3006
4933.89 3048
4934.55 3126
4935.22 3171
4935.88 3207
4936.54 3239
4937.20 3282
4937.87 3286
4938.53 3183
4939.19 3206
4939.86 3152
4940.52 3123
4941.18 3138
4941.85 3058
4942.51 3058
4943.17 2998
4943.84 3014
4944.50 2989
4945.16 2929
4945.83 3084
4946.49 3105
4947.15 3015
4947.82 2968
4948.48 2947
4949.15 2869
4949.81 2853
4950.47 2869
4951.14 2867
4951.80 2903
4952.47 2911
4953.13 2864
4953.79 2843
4954.46 2837
4955.12 2906
4955.79 2883
4956.45 2856
4957.11 2858
4957.78 2961
4958.44 2966
4959.11 2983
4959.77 3057
4960.44 3152
4961.10 3184
4961.77 3251
4962.43 3454
4963.10 3453
4963.76 3555
4964.42 3545
4965.09 3485
4965.75 3483
4966.42 3454
4967.08 3296
4967.75 3282
4968.41 3155
4969.08 3085
4969.74 3045
4970.41 2983
4971.08 2921
4971.74 2958
4972.41 2949
4973.07 2999
4973.74 3041
4974.40 3101
4975.07 3119
4975.73 3184
4976.40 3240
4977.06 3338
4977.73 3334
4978.40 3147
4979.06 3191
4979.73 3210
4980.39 3192
4981.06 3086
4981.73 2980
4982.39 2923
4983.06 2951
4983.72 2932
4984.39 2918
4985.06 2849
4985.72 2783
4986.39 2777
4987.05 2857
4987.72 2846
4988.39 2803
4989.05 2792
4989.72 2864
4990.39 2914
4991.05 2921
4991.72 2817
4992.39 2821
4993.05 2891
4993.72 2943
4994.39 2944
4995.05 3070
4995.72 3105
4996.39 3144
4997.05 3201
4997.72 3204
4998.39 3267
4999.06 3218
4999.72 3059
5000.39 3086
5001.06 3032
5001.73 2880
5002.39 2830
5003.06 2778
5003.73 2751
5004.39 2702
5005.06 2687
5005.73 2704
5006.40 2737
5007.07 2732
5007.73 2703
5008.40 2806
5009.07 2816
5009.74 2810
5010.40 2782
5011.07 2910
5011.74 2962
5012.41 2920
5013.08 2853
5013.74 2808
5014.41 2937
5015.08 2808
5015.75 2946
5016.42 2823
5017.09 2810
5017.75 2804
5018.42 2766
5019.09 2885
5019.76 2873
5020.43 2872
5021.10 3000
5021.76 3083
5022.43 3267
5023.10 3227
5023.77 3406
5024.44 3365
5025.11 3310
5025.78 3282
5026.45 3230
5027.12 3188
5027.78 3189
5028.45 3185
5029.12 3115
5029.79 3102
5030.46 3141
5031.13 3009
5031.80 3006
5032.47 3029
5033.14 2987
5033.81 2960
5034.48 2941
5035.15 2908
5035.82 2896
5036.49 2893
5037.16 2816
5037.83 2803
5038.50 2753
5039.16 2797
5039.83 2813
5040.50 2779
5041.17 2733
5041.84 2681
5042.51 2747
5043.18 2784
5043.85 2716
5044.52 2791
5045.20 2890
5045.87 2833
5046.54 2749
5047.21 2805
5047.88 2843
5048.55 2930
5049.22 3118
5049.89 3020
5050.56 3078
5051.23 3112
5051.90 3092
5052.57 3160
5053.24 3221
5053.91 3223
5054.58 3249
5055.25 3288
5055.92 3271
5056.60 3125
5057.27 3193
5057.94 3202
5058.61 3127
5059.28 3092
5059.95 3162
5060.62 3143
5061.29 3215
5061.96 3269
5062.64 3214
5063.31 3185
5063.98 3135
5064.65 3159
5065.32 3053
5065.99 2930
5066.66 2996
5067.34 2963
5068.01 2949
5068.68 2903
5069.35 2959
5070.02 2969
5070.70 2944
5071.37 3026
5072.04 3022
5072.71 3036
5073.38 3083
5074.06 3176
5074.73 3290
5075.40 3354
5076.07 3316
5076.74 3307
5077.42 3300
5078.09 3296
5078.76 3382
5079.43 3464
5080.11 3525
5080.78 3533
5081.45 3594
5082.12 3576
5082.80 3585
5083.47 3467
5084.14 3452
5084.82 3423
5085.49 3357
5086.16 3336
5086.83 3351
5087.51 3605
5088.18 3816
5088.85 4087
5089.53 4672
5090.20 5282
5090.87 5649
5091.55 5989
5092.22 6255
5092.89 6488
5093.57 6233
5094.24 6002
5094.91 5780
5095.59 5421
5096.26 4940
5096.93 4533
5097.61 4270
5098.28 4132
5098.96 3894
5099.63 3761
5100.30 3574
5100.98 3518
5101.65 3500
5102.32 3506
5103.00 3587
5103.67 3654
5104.35 3695
5105.02 3656
5105.70 3760
5106.37 3706
5107.04 3478
5107.72 3479
5108.39 3406
5109.07 3310
5109.74 3210
5110.42 3146
5111.09 3098
5111.77 3099
5112.44 3204
5113.11 3231
5113.79 3290
5114.46 3328
5115.14 3371
5115.81 3433
5116.49 3492
5117.16 3565
5117.84 3933
5118.51 4275
5119.19 4511
5119.86 4876
5120.54 5133
5121.21 5032
5121.89 5040
5122.57 4886
5123.24 4592
5123.92 4379
5124.59 4196
5125.27 3902
5125.94 3708
5126.62 3568
5127.29 3634
5127.97 3477
5128.64 3360
5129.32 3364
5130.00 3392
5130.67 3454
5131.35 3493
5132.02 3448
5132.70 3454
5133.38 3441
5134.05 3399
5134.73 3368
5135.40 3357
5136.08 3277
5136.76 3309
5137.43 3359
5138.11 3373
5138.79 3600
5139.46 3639
5140.14 3715
5140.82 3748
5141.49 3738
5142.17 3801
5142.85 3723
5143.52 3683
5144.20 3517
5144.88 3477
5145.55 3412
5146.23 3267
5146.91 3223
5147.58 3201
5148.26 3151
5148.94 3098
5149.61 3112
5150.29 3039
5150.97 3055
5151.65 3061
5152.32 3045
5153.00 2967
5153.68 2957
5154.36 2968
5155.03 2974
5155.71 3025
5156.39 3092
5157.07 3096
5157.74 3164
5158.42 3193
5159.10 3146
5159.78 3184
5160.45 3201
5161.13 3120
5161.81 3072
5162.49 3069
5163.17 2986
5163.84 2983
5164.52 2960
5165.20 2892
5165.88 2961
5166.56 2995
5167.24 3032
5167.91 2984
5168.59 3029
5169.27 2964
5169.95 2988
5170.63 2882
5171.31 2937
5171.98 2796
5172.66 2770
5173.34 2804
5174.02 2745
5174.70 2786
5175.38 2845
5176.06 2872
5176.74 2919
5177.41 2922
5178.09 2993
5178.77 3003
5179.45 2998
5180.13 3079
5180.81 3014
5181.49 3086
5182.17 3020
5182.85 2934
5183.53 2907
5184.21 2953
5184.89 2981
5185.57 2951
5186.24 2932
5186.92 2858
5187.60 2722
5188.28 2789
5188.96 2764
5189.64 2685
5190.32 2608
5191.00 2694
5191.68 2620
5192.36 2630
5193.04 2619
5193.72 2605
5194.40 2588
5195.08 2633
5195.76 2615
5196.44 2584
5197.12 2612
5197.80 2639
5198.48 2754
5199.16 2703
5199.84 2755
5200.52 2765
5201.21 2788
5201.89 2820
5202.57 2823
5203.25 2830
5203.93 2745
5204.61 2759
5205.29 2768
5205.97 2658
5206.65 2774
5207.33 2753
5208.01 2800
5208.69 2753
5209.37 2771
5210.06 2890
5210.74 2797
5211.42 2789
5212.10 2782
5212.78 2775
5213.46 2671
5214.14 2735
5214.82 2735
5215.51 2732
5216.19 2684
5216.87 2716
5217.55 2716
5218.23 2733
5218.91 2742
5219.60 2743
5220.28 2742
5220.96 2669
5221.64 2781
5222.32 2768
5223.00 2823
5223.69 2959
5224.37 2862
5225.05 2819
5225.73 2812
5226.41 2810
5227.10 2714
5227.78 2674
5228.46 2601
5229.14 2619
5229.83 2613
5230.51 2668
5231.19 2659
5231.87 2609
5232.56 2590
5233.24 2668
5233.92 2662
5234.60 2635
5235.29 2714
5235.97 2688
5236.65 2852
5237.34 2923
5238.02 2874
5238.70 2917
5239.38 3026
5240.07 3061
5240.75 3156
5241.43 3194
5242.12 3147
5242.80 3170
5243.48 3108
5244.17 2999
5244.85 2920
5245.53 2972
5246.22 2965
5246.90 2942
5247.58 3085
5248.27 3052
5248.95 3123
5249.63 3056
5250.32 3071
5251.00 3143
5251.69 3090
5252.37 3144
5253.05 3109
5253.74 3149
5254.42 3078
5255.11 3008
5255.79 2921
5256.47 2952
5257.16 2844
5257.84 2822
5258.53 2767
5259.21 2684
5259.89 2737
5260.58 2756
5261.26 2786
5261.95 2888
5262.63 3021
5263.32 3075
5264.00 3063
5264.69 3062
5265.37 3016
5266.06 3014
5266.74 3006
5267.43 3017
5268.11 2971
5268.79 2931
5269.48 2898
5270.16 2851
5270.85 2861
5271.53 2929
5272.22 2938
5272.91 2978
5273.59 2973
5274.28 2819
5274.96 2810
5275.65 2903
5276.33 2843
5277.02 2825
5277.70 2873
5278.39 2907
5279.07 2998
5279.76 3092
5280.45 3113
5281.13 3173
5281.82 3365
5282.50 3374
5283.19 3305
5283.87 3331
5284.56 3243
5285.25 3184
5285.93 3195
5286.62 3098
5287.30 3089
5287.99 2986
5288.68 2923
5289.36 2859
5290.05 2873
5290.74 2884
5291.42 2937
5292.11 2918
5292.79 2866
5293.48 2801
5294.17 2842
5294.85 2913
5295.54 2990
5296.23 3113
5296.91 3151
5297.60 3170
5298.29 3333
5298.98 3522
5299.66 3670
5300.35 3826
5301.04 3732
5301.72 3700
5302.41 3638
5303.10 3588
5303.78 3625
5304.47 3707
5305.16 3646
5305.85 3638
5306.53 3728
5307.22 3726
5307.91 3588
5308.60 3592
5309.28 3444
5309.97 3398
5310.66 3423
5311.35 3525
5312.03 3532
5312.72 3642
5313.41 3786
5314.10 3864
5314.79 3909
5315.47 4045
5316.16 3993
5316.85 3925
5317.54 3887
5318.23 3817
5318.91 3838
5319.60 3750
5320.29 3744
5320.98 3568
5321.67 3527
5322.36 3483
5323.04 3391
5323.73 3186
5324.42 3046
5325.11 2950
5325.80 2975
5326.49 2900
5327.18 2872
5327.86 2843
5328.55 2833
5329.24 2778
5329.93 2849
5330.62 2895
5331.31 2845
5332.00 2814
5332.69 2864
5333.38 2828
5334.06 2689
5334.75 2734
5335.44 2763
5336.13 2792
5336.82 2764
5337.51 2758
5338.20 2805
5338.89 2727
5339.58 2745
5340.27 2743
5340.96 2682
5341.65 2612
5342.34 2665
5343.03 2685
5343.72 2673
5344.41 2693
5345.10 2674
5345.79 2850
5346.48 3017
5347.17 3048
5347.86 3142
5348.55 3250
5349.24 3419
5349.93 3506
5350.62 3721
5351.31 3717
5352.00 3657
5352.69 3645
5353.38 3498
5354.07 3359
5354.76 3175
5355.45 3081
5356.14 2944
5356.83 2864
5357.52 2829
5358.21 2789
5358.90 2768
5359.59 2811
5360.29 2921
5360.98 3009
5361.67 3170
5362.36 3256
5363.05 3287
5363.74 3349
5364.43 3309
5365.12 3312
5365.81 3075
5366.50 3033
5367.20 2916
5367.89 2834
5368.58 2867
5369.27 2772
5369.96 2765
5370.65 2654
5371.34 2704
5372.04 2728
5372.73 2683
5373.42 2726
5374.11 2749
5374.80 2693
5375.49 2739
5376.19 2763
5376.88 2614
5377.57 2671
5378.26 2625
5378.95 2598
5379.65 2656
5380.34 2644
5381.03 2635
5381.72 2635
5382.42 2641
5383.11 2614
5383.80 2594
5384.49 2613
5385.19 2564
5385.88 2517
5386.57 2538
5387.26 2628
5387.96 2685
5388.65 2786
5389.34 2884
5390.03 2983
5390.73 3039
5391.42 3083
5392.11 3047
5392.80 3022
5393.50 2999
5394.19 2982
5394.88 2919
5395.58 2930
5396.27 2838
5396.96 2862
5397.66 2781
5398.35 2675
5399.04 2561
5399.74 2615
5400.43 2676
5401.12 2600
5401.82 2641
5402.51 2619
5403.20 2677
5403.90 2553
5404.59 2677
5405.29 2608
5405.98 2623
5406.67 2673
5407.37 2644
5408.06 2734
5408.75 2680
5409.45 2681
5410.14 2643
5410.84 2629
5411.53 2650
5412.23 2633
5412.92 2651
5413.61 2695
5414.31 2668
5415.00 2757
5415.70 2786
5416.39 2763
5417.09 2703
5417.78 2765
5418.47 2762
5419.17 2804
5419.86 2779
5420.56 2731
5421.25 2735
5421.95 2746
5422.64 2847
5423.34 2796
5424.03 2805
5424.73 2767
5425.42 2764
5426.12 2739
5426.81 2735
5427.51 2771
5428.20 2671
5428.90 2726
5429.59 2625
5430.29 2644
5430.99 2576
5431.68 2594
5432.38 2715
5433.07 2698
5433.77 2730
5434.46 2643
5435.16 2599
5435.85 2633
5436.55 2650
5437.25 2642
5437.94 2634
5438.64 2749
5439.33 2724
5440.03 2669
5440.73 2691
5441.42 2772
5442.12 2729
5442.81 2745
5443.51 2828
5444.21 2852
5444.90 2849
5445.60 2903
5446.29 3125
5446.99 3173
5447.69 3223
5448.38 3364
5449.08 3327
5449.78 3462
5450.47 3408
5451.17 3303
5451.87 3397
5452.56 3285
5453.26 3257
5453.96 3146
5454.65 3098
5455.35 3149
5456.05 3085
5456.75 3092
5457.44 3018
5458.14 2988
5458.84 3035
5459.53 2934
5460.23 2967
5460.93 3070
5461.63 3163
5462.32 3293
5463.02 3527
5463.72 3697
5464.42 3763
5465.11 3794
5465.81 3767
5466.51 3683
5467.21 3588
5467.90 3409
5468.60 3308
5469.30 3286
5470.00 3264
5470.70 3107
5471.39 3128
5472.09 3174
5472.79 3255
5473.49 3220
5474.19 3229
5474.88 3182
5475.58 3206
5476.28 3195
5476.98 3269
5477.68 3320
5478.38 3460
5479.07 3739
5479.77 3958
5480.47 4327
5481.17 4594
5481.87 4750
5482.57 4949
5483.27 4838
5483.96 4602
5484.66 4346
5485.36 4171
5486.06 4034
5486.76 3968
5487.46 3741
5488.16 3757
5488.86 3672
5489.56 3653
5490.26 3670
5490.96 3624
5491.65 3658
5492.35 3726
5493.05 3850
5493.75 3933
5494.45 3915
5495.15 3979
5495.85 3942
5496.55 3959
5497.25 3990
5497.95 4135
5498.65 4436
5499.35 4753
5500.05 5159
5500.75 5750
5501.45 6335
5502.15 7088
5502.85 7031
5503.55 7074
5504.25 6651
5504.95 5996
5505.65 5313
5506.35 4690
5507.05 4338
5507.75 4182
5508.45 3904
5509.15 3767
5509.85 3696
5510.55 3602
5511.25 3532
5511.95 3418
5512.65 3413
5513.35 3548
5514.05 3507
5514.76 3438
5515.46 3395
5516.16 3501
5516.86 3539
5517.56 3459
5518.26 3321
5518.96 3293
5519.66 3372
5520.36 3351
5521.06 3295
5521.77 3320
5522.47 3337
5523.17 3278
5523.87 3222
5524.57 3171
5525.27 3050
5525.97 3058
5526.67 3008
5527.38 2927
5528.08 2853
5528.78 2858
5529.48 2930
5530.18 2835
5530.88 2842
5531.59 2829
5532.29 2781
5532.99 2773
5533.69 2831
5534.39 2839
5535.10 2787
5535.80 2803
5536.50 2905
5537.20 2912
5537.90 2946
5538.61 2903
5539.31 2899
5540.01 2859
5540.71 2896
5541.42 2844
5542.12 2762
5542.82 2767
5543.52 2740
5544.23 2723
5544.93 2749
5545.63 2705
5546.33 2611
5547.04 2624
5547.74 2682
5548.44 2684
5549.15 2736
5549.85 2691
5550.55 2640
5551.26 2692
5551.96 2750
5552.66 2711
5553.36 2763
5554.07 2689
5554.77 2637
5555.47 2763
5556.18 2672
5556.88 2579
5557.58 2625
5558.29 2638
5558.99 2684
5559.70 2597
5560.40 2588
5561.10 2641
5561.81 2710
5562.51 2757
5563.21 2858
5563.92 2906
5564.62 2908
5565.33 2939
5566.03 2965
5566.73 2939
5567.44 2866
5568.14 2776
5568.85 2777
5569.55 2706
5570.25 2651
5570.96 2614
5571.66 2582
5572.37 2533
5573.07 2656
5573.78 2740
5574.48 2762
5575.19 2767
5575.89 2781
5576.59 2900
5577.30 2785
5578.00 2766
5578.71 2833
5579.41 2713
5580.12 2690
5580.82 2671
5581.53 2668
5582.23 2630
5582.94 2580
5583.64 2678
5584.35 2710
5585.05 2654
5585.76 2808
5586.46 2911
5587.17 2899
5587.88 2897
5588.58 2912
5589.29 2856
5589.99 2778
5590.70 2811
5591.40 2754
5592.11 2729
5592.81 2632
5593.52 2726
5594.23 2675
5594.93 2669
5595.64 2592
5596.34 2610
5597.05 2548
5597.76 2545
5598.46 2484
5599.17 2477
5599.87 2414
5600.58 2312
5601.29 2362
5601.99 2417
5602.70 2423
5603.41 2463
5604.11 2489
5604.82 2509
5605.52 2561
5606.23 2506
5606.94 2504
5607.64 2507
5608.35 2466
5609.06 2540
5609.76 2543
5610.47 2594
5611.18 2574
5611.88 2617
5612.59 2696
5613.30 2718
5614.01 2651
5614.71 2598
5615.42 2473
5616.13 2457
5616.83 2479
5617.54 2477
5618.25 2449
5618.96 2425
5619.66 2511
5620.37 2474
5621.08 2470
5621.79 2526
5622.49 2527
5623.20 2475
5623.91 2420
5624.62 2455
5625.32 2514
5626.03 2496
5626.74 2562
5627.45 2518
5628.16 2503
5628.86 2612
5629.57 2570
5630.28 2616
5630.99 2640
5631.70 2578
5632.40 2538
5633.11 2629
5633.82 2561
5634.53 2586
5635.24 2624
5635.95 2623
5636.65 2693
5637.36 2696
5638.07 2666
5638.78 2830
5639.49 2781
5640.20 2806
5640.91 2926
5641.61 2860
5642.32 2886
5643.03 2976
5643.74 2897
5644.45 2813
5645.16 2729
5645.87 2632
5646.58 2642
5647.29 2582
5648.00 2593
5648.70 2615
5649.41 2674
5650.12 2669
5650.83 2631
5651.54 2691
5652.25 2691
5652.96 2650
5653.67 2693
5654.38 2771
5655.09 2752
5655.80 2745
5656.51 2861
5657.22 2977
5657.93 3139
5658.64 3028
5659.35 3042
5660.06 3107
5660.77 3132
5661.48 3096
5662.19 3084
5662.90 2958
5663.61 2902
5664.32 2839
5665.03 2810
5665.74 2813
5666.45 2835
5667.16 2799
5667.87 2815
5668.58 2913
5669.29 2830
5670.00 2837
5670.71 2900
5671.42 3034
5672.13 3061
5672.84 3163
5673.56 3124
5674.27 3171
5674.98 2981
5675.69 2774
5676.40 2664
5677.11 2682
5677.82 2555
5678.53 2649
5679.24 2594
5679.95 2589
5680.67 2612
5681.38 2626
5682.09 2791
5682.80 2783
5683.51 2752
5684.22 2714
5684.93 2639
5685.65 2668
5686.36 2628
5687.07 2581
5687.78 2604
5688.49 2563
5689.20 2585
5689.92 2616
5690.63 2522
5691.34 2612
5692.05 2708
5692.76 2672
5693.47 2662
5694.19 2566
5694.90 2633
5695.61 2573
5696.32 2617
5697.04 2566
5697.75 2482
5698.46 2506
5699.17 2431
5699.89 2421
5700.60 2478
5701.31 2518
5702.02 2433
5702.74 2371
5703.45 2432
5704.16 2455
5704.87 2529
5705.59 2593
5706.30 2593
5707.01 2516
5707.72 2629
5708.44 2620
5709.15 2583
5709.86 2542
5710.58 2485
5711.29 2476
5712.00 2402
5712.72 2388
5713.43 2332
5714.14 2387
5714.86 2351
5715.57 2364
5716.28 2338
5717.00 2336
5717.71 2352
5718.42 2367
5719.14 2376
5719.85 2373
5720.56 2304
5721.28 2368
5721.99 2426
5722.71 2446
5723.42 2590
5724.13 2644
5724.85 2674
5725.56 2573
5726.28 2543
5726.99 2597
5727.70 2588
5728.42 2555
5729.13 2590
5729.85 2651
5730.56 2660
5731.28 2602
5731.99 2553
5732.70 2545
5733.42 2479
5734.13 2485
5734.85 2526
5735.56 2502
5736.28 2514
5736.99 2540
5737.71 2618
5738.42 2571
5739.14 2571
5739.85 2643
5740.57 2645
5741.28 2627
5742.00 2562
5742.71 2427
5743.43 2427
5744.14 2404
5744.86 2389
5745.57 2361
5746.29 2523
5747.00 2409
5747.72 2443
5748.43 2403
5749.15 2376
5749.87 2402
5750.58 2485
5751.30 2551
5752.01 2516
5752.73 2498
5753.44 2578
5754.16 2625
5754.88 2599
5755.59 2626
5756.31 2736
5757.02 2761
5757.74 2824
5758.46 2807
5759.17 2773
5759.89 2804
5760.60 2745
5761.32 2791
5762.04 2827
5762.75 2774
5763.47 2801
5764.19 2822
5764.90 2908
5765.62 2864
5766.34 2849
5767.05 2817
5767.77 2790
5768.49 2888
5769.20 3041
5769.92 3256
5770.64 3514
5771.35 3800
5772.07 4077
5772.79 4151
5773.50 4118
5774.22 3934
5774.94 3654
5775.65 3446
5776.37 3209
5777.09 3166
5777.81 3158
5778.52 3200
5779.24 3272
5779.96 3356
5780.68 3346
5781.39 3379
5782.11 3408
5782.83 3298
5783.55 3102
5784.26 3011
5784.98 2925
5785.70 2818
5786.42 2787
5787.14 2773
5787.85 2780
5788.57 2772
5789.29 2685
5790.01 2662
5790.73 2677
5791.44 2661
5792.16 2639
5792.88 2680
5793.60 2673
5794.32 2630
5795.03 2589
5795.75 2649
5796.47 2683
5797.19 2736
5797.91 2706
5798.63 2644
5799.35 2681
5800.06 2747
5800.78 2726
5801.50 2753
5802.22 2748
5802.94 2681
5803.66 2790
5804.38 2723
5805.10 2712
5805.82 2758
5806.53 2862
5807.25 2970
5807.97 2998
5808.69 3068
5809.41 3048
5810.13 3138
5810.85 3067
5811.57 2975
5812.29 2915
5813.01 2912
5813.73 2784
5814.45 2591
5815.17 2659
5815.89 2732
5816.61 2611
5817.33 2565
5818.05 2574
5818.77 2702
5819.49 2675
5820.20 2693
5820.92 2673
5821.64 2812
5822.36 2874
5823.09 2844
5823.81 2920
5824.53 2955
5825.25 2927
5825.97 2943
5826.69 2806
5827.41 2839
5828.13 2784
5828.85 2683
5829.57 2674
5830.29 2593
5831.01 2432
5831.73 2519
5832.45 2540
5833.17 2557
5833.89 2476
5834.61 2471
5835.33 2466
5836.05 2473
5836.78 2510
5837.50 2450
5838.22 2451
5838.94 2475
5839.66 2412
5840.38 2451
5841.10 2440
5841.82 2411
5842.54 2561
5843.27 2501
5843.99 2456
5844.71 2438
5845.43 2465
5846.15 2432
5846.87 2426
5847.59 2350
5848.32 2406
5849.04 2408
5849.76 2400
5850.48 2487
5851.20 2499
5851.93 2522
5852.65 2479
5853.37 2543
5854.09 2564
5854.81 2546
5855.54 2575
5856.26 2498
5856.98 2456
5857.70 2465
5858.42 2426
5859.15 2416
5859.87 2398
5860.59 2435
5861.31 2392
5862.04 2485
5862.76 2448
5863.48 2445
5864.20 2445
5864.93 2386
5865.65 2442
5866.37 2410
5867.10 2461
5867.82 2441
5868.54 2454
5869.26 2402
5869.99 2453
5870.71 2505
5871.43 2558
5872.16 2648
5872.88 2559
5873.60 2590
5874.33 2620
5875.05 2567
5875.77 2558
5876.50 2461
5877.22 2508
5877.94 2493
5878.67 2411
5879.39 2449
5880.11 2465
5880.84 2465
5881.56 2528
5882.28 2497
5883.01 2489
5883.73 2485
5884.46 2538
5885.18 2504
5885.90 2504
5886.63 2538
5887.35 2648
5888.08 2631
5888.80 2630
5889.52 2606
5890.25 2595
5890.97 2623
5891.70 2580
5892.42 2475
5893.15 2521
5893.87 2473
5894.59 2461
5895.32 2459
5896.04 2462
5896.77 2464
5897.49 2474
5898.22 2549
5898.94 2466
5899.67 2488
5900.39 2462
5901.12 2528
5901.84 2527
5902.57 2543
5903.29 2554
5904.02 2553
5904.74 2472
5905.47 2506
5906.19 2460
5906.92 2493
5907.64 2502
5908.37 2495
5909.09 2538
5909.82 2571
5910.55 2577
5911.27 2613
5912.00 2605
5912.72 2585
5913.45 2549
5914.17 2590
5914.90 2556
5915.63 2555
5916.35 2638
5917.08 2729
5917.80 2747
5918.53 2692
5919.25 2717
5919.98 2731
5920.71 2717
5921.43 2762
5922.16 2751
5922.89 2758
5923.61 2785
5924.34 2878
5925.06 2925
5925.79 2901
5926.52 2903
5927.24 3019
5927.97 2997
5928.70 3016
5929.42 2989
5930.15 3108
5930.88 3090
5931.60 3064
5932.33 3111
5933.06 3107
5933.78 3171
5934.51 3228
5935.24 3336
5935.97 3314
5936.69 3354
5937.42 3300
5938.15 3351
5938.87 3442
5939.60 3537
5940.33 3547
5941.06 3587
5941.78 3530
5942.51 3624
5943.24 3666
5943.97 3750
5944.69 3785
5945.42 3846
5946.15 4038
5946.88 3974
5947.60 4043
5948.33 4065
5949.06 4211
5949.79 4286
5950.52 4312
5951.24 4500
5951.97 4690
5952.70 4981
5953.43 5332
5954.16 5635
5954.88 5947
5955.61 5965
5956.34 5939
5957.07 5768
5957.80 5514
5958.53 5344
5959.25 5182
5959.98 5157
5960.71 5057
5961.44 5045
5962.17 4981
5962.90 4924
5963.63 4972
5964.36 5038
5965.08 5199
5965.81 5351
5966.54 5668
5967.27 6141
5968.00 6580
5968.73 6751
5969.46 6791
5970.19 6656
5970.92 6555
5971.65 6419
5972.37 6169
5973.10 6080
5973.83 5924
5974.56 5812
5975.29 5733
5976.02 5624
5976.75 5662
5977.48 5613
5978.21 5644
5978.94 5853
5979.67 5964
5980.40 6030
5981.13 6169
5981.86 6291
5982.59 6604
5983.32 6740
5984.05 6800
5984.78 6799
5985.51 6977
5986.24 6938
5986.97 6868
5987.70 6932
5988.43 6908
5989.16 6856
5989.89 6829
5990.62 7051
5991.35 7257
5992.08 7307
5992.81 7488
5993.54 7548
5994.27 7749
5995.00 7690
5995.74 7685
5996.47 7868
5997.20 7735
5997.93 7945
5998.66 8134
5999.39 7981
6000.12 8014
6000.85 7718
6001.58 7523
6002.31 7504
6003.04 7291
6003.78 7139
6004.51 6988
6005.24 6859
6005.97 6875
6006.70 6895
6007.43 6915
6008.16 7108
6008.90 7388
6009.63 7826
6010.36 8938
6011.09 10291
6011.82 11851
6012.55 14076
6013.29 16496
6014.02 18735
6014.75 20559
6015.48 21354
6016.21 21264
6016.95 20576
6017.68 19290
6018.41 17428
6019.14 15690
6019.87 13789
6020.61 11893
6021.34 10435
6022.07 9171
6022.80 8356
6023.54 7559
6024.27 7047
6025.00 6534
6025.73 6298
6026.47 6074
6027.20 5937
6027.93 5901
6028.66 5818
6029.40 5961
6030.13 6241
6030.86 6339
6031.59 6351
6032.33 6462
6033.06 6108
6033.79 5770
6034.53 5495
6035.26 5338
6035.99 4999
6036.73 4982
6037.46 4900
6038.19 4923
6038.93 4837
6039.66 4861
6040.39 4960
6041.13 5062
6041.86 5113
6042.59 5079
6043.33 5153
6044.06 5009
6044.79 5052
6045.53 5117
6046.26 5190
6047.00 5245
6047.73 5237
6048.46 5317
6049.20 5360
6049.93 5507
6050.67 5694
6051.40 5982
6052.13 6179
6052.87 6532
6053.60 6908
6054.34 7207
6055.07 7314
6055.81 7198
6056.54 6905
6057.27 6620
6058.01 6399
6058.74 6105
6059.48 5863
6060.21 5629
6060.95 5533
6061.68 5419
6062.42 5324
6063.15 5297
6063.89 5185
6064.62 5173
6065.36 5117
6066.09 5049
6066.83 4967
6067.56 5017
6068.30 4865
6069.03 4778
6069.77 4753
6070.50 4632
6071.24 4584
6071.97 4588
6072.71 4499
6073.44 4566
6074.18 4494
6074.91 4551
6075.65 4613
6076.39 4584
6077.12 4525
6077.86 4498
6078.59 4584
6079.33 4459
6080.06 4390
6080.80 4408
6081.54 4390
6082.27 4223
6083.01 4252
6083.74 4152
6084.48 4137
6085.22 4134
6085.95 4175
6086.69 4055
6087.42 4063
6088.16 4055
6088.90 4181
6089.63 4320
6090.37 4411
6091.11 4658
6091.84 4804
6092.58 4806
6093.32 4830
6094.05 4751
6094.79 4619
6095.53 4467
6096.26 4330
6097.00 4207
6097.74 4092
6098.47 3980
6099.21 3937
6099.95 3905
6100.69 3959
6101.42 3783
6102.16 3743
6102.90 3785
6103.63 3878
6104.37 3816
6105.11 3669
6105.85 3710
6106.58 3814
6107.32 3804
6108.06 3731
6108.80 3758
6109.53 3692
6110.27 3675
6111.01 3619
6111.75 3661
6112.49 3702
6113.22 3788
6113.96 3766
6114.70 3986
6115.44 4126
6116.17 4239
6116.91 4363
6117.65 4508
6118.39 4646
6119.13 4567
6119.87 4497
6120.60 4418
6121.34 4251
6122.08 4204
6122.82 4156
6123.56 4148
6124.30 4061
6125.03 4107
6125.77 4186
6126.51 4107
6127.25 4150
6127.99 4112
6128.73 4223
6129.47 4232
6130.21 4133
6130.94 4183
6131.68 4235
6132.42 4158
6133.16 4259
6133.90 4245
6134.64 4231
6135.38 4283
6136.12 4289
6136.86 4444
6137.60 4504
6138.34 4567
6139.08 4774
6139.81 4970
6140.55 5073
6141.29 5110
6142.03 5145
6142.77 5113
6143.51 5129
6144.25 5101
6144.99 5119
6145.73 5033
6146.47 4948
6147.21 4851
6147.95 4981
6148.69 4948
6149.43 4870
6150.17 4787
6150.91 4763
6151.65 4799
6152.39 4916
6153.13 4879
6153.87 4882
6154.61 4940
6155.35 5025
6156.09 5085
6156.83 5070
6157.58 5186
6158.32 5366
6159.06 5276
6159.80 5297
6160.54 5352
6161.28 5306
6162.02 5524
6162.76 5685
6163.50 5729
6164.24 5977
6164.98 6252
6165.72 6424
6166.46 6784
6167.21 7005
6167.95 7162
6168.69 7182
6169.43 7328
6170.17 7307
6170.91 7315
6171.65 7218
6172.39 7173
6173.14 7086
6173.88 6873
6174.62 6925
6175.36 6857
6176.10 6853
6176.84 6769
6177.59 6918
6178.33 7072
6179.07 7288
6179.81 7866
6180.55 8908
6181.30 10277
6182.04 11925
6182.78 13569
6183.52 15280
6184.26 16539
6185.01 17184
6185.75 16855
6186.49 16053
6187.23 15073
6187.97 13771
6188.72 12491
6189.46 11269
6190.20 10276
6190.94 9246
6191.69 8724
6192.43 8240
6193.17 7955
6193.92 7674
6194.66 7610
6195.40 7490
6196.14 7258
6196.89 7130
6197.63 7055
6198.37 6833
6199.12 6796
6199.86 6868
6200.60 6837
6201.34 6755
6202.09 6773
6202.83 6738
6203.57 6838
6204.32 7050
6205.06 7532
6205.80 8261
6206.55 9771
6207.29 11879
6208.03 14693
6208.78 17674
6209.52 20592
6210.27 22853
6211.01 24210
6211.75 23999
6212.50 22835
6213.24 20974
6213.98 18850
6214.73 16414
6215.47 14054
6216.22 11916
6216.96 10300
6217.71 8964
6218.45 8053
6219.19 7332
6219.94 6813
6220.68 6498
6221.43 6254
6222.17 6268
6222.92 6083
6223.66 5854
6224.40 5722
6225.15 5668
6225.89 5492
6226.64 5293
6227.38 5114
6228.13 5053
6228.87 4800
6229.62 4564
6230.36 4426
6231.11 4328
6231.85 4159
6232.60 4217
6233.34 4230
6234.09 4200
6234.83 4123
6235.58 4185
6236.32 4255
6237.07 4248
6237.81 4258
6238.56 4333
6239.30 4311
6240.05 4403
6240.80 4400
6241.54 4392
6242.29 4522
6243.03 4643
6243.78 4668
6244.52 4694
6245.27 4870
6246.02 4916
6246.76 5070
6247.51 5168
6248.25 5265
6249.00 5406
6249.75 5263
6250.49 5254
6251.24 5163
6251.98 5086
6252.73 5059
6253.48 4910
6254.22 4775
6254.97 4777
6255.72 4573
6256.46 4393
6257.21 4361
6257.95 4380
6258.70 4321
6259.45 4278
6260.19 4262
6260.94 4055
6261.69 3988
6262.43 3996
6263.18 4056
6263.93 4072
6264.68 4002
6265.42 3942
6266.17 3918
6266.92 3825
6267.66 3920
6268.41 3892
6269.16 3888
6269.91 3864
6270.65 3864
6271.40 3972
6272.15 4076
6272.89 4018
6273.64 3968
6274.39 3893
6275.14 4010
6275.88 3940
6276.63 3924
6277.38 3956
6278.13 3984
6278.88 3938
6279.62 3860
6280.37 3960
6281.12 3794
6281.87 3733
6282.62 3686
6283.36 3611
6284.11 3544
6284.86 3561
6285.61 3430
6286.36 3499
6287.10 3480
6287.85 3373
6288.60 3412
6289.35 3375
6290.10 3378
6290.85 3316
6291.59 3357
6292.34 3328
6293.09 3323
6293.84 3307
6294.59 3264
6295.34 3245
6296.09 3278
6296.84 3230
6297.58 3223
6298.33 3240
6299.08 3268
6299.83 3217
6300.58 3180
6301.33 3171
6302.08 3039
6302.83 2981
6303.58 3011
6304.33 3076
6305.08 3127
6305.83 3267
6306.58 3111
6307.32 3077
6308.07 3096
6308.82 3160
6309.57 3173
6310.32 3167
6311.07 3244
6311.82 3298
6312.57 3270
6313.32 3253
6314.07 3265
6314.82 3333
6315.57 3273
6316.32 3340
6317.07 3414
6317.82 3405
6318.57 3443
6319.32 3387
6320.07 3393
6320.82 3281
6321.57 3159
6322.32 3029
6323.07 3011
6323.82 3091
6324.58 3056
6325.33 3010
6326.08 2933
6326.83 2952
6327.58 2949
6328.33 3023
6329.08 3037
6329.83 3068
6330.58 3134
6331.33 3047
6332.08 3065
6332.83 3075
6333.58 3030
6334.34 2964
6335.09 2965
6335.84 2927
6336.59 3009
6337.34 2971
6338.09 3001
6338.84 2970
6339.59 2949
6340.35 2921
6341.10 2989
6341.85 2991
6342.60 2988
6343.35 3019
6344.10 2905
6344.86 2915
6345.61 3000
6346.36 3048
6347.11 3140
6347.86 3207
6348.62 3283
6349.37 3330
6350.12 3457
6350.87 3459
6351.62 3447
6352.38 3560
6353.13 3474
6353.88 3474
6354.63 3489
6355.38 3547
6356.14 3580
6356.89 3467
6357.64 3441
6358.39 3432
6359.15 3367
6359.90 3316
6360.65 3264
6361.40 3239
6362.16 3195
6362.91 3065
6363.66 3134
6364.42 3134
6365.17 3103
6365.92 3148
6366.67 3174
6367.43 3311
6368.18 3468
6368.93 3598
6369.69 3692
6370.44 3728
6371.19 3754
6371.95 3655
6372.70 3586
6373.45 3301
6374.21 3224
6374.96 3205
6375.71 3117
6376.47 3042
6377.22 3072
6377.98 2990
6378.73 3014
6379.48 3056
6380.24 3122
6380.99 3178
6381.74 3230
6382.50 3273
6383.25 3263
6384.01 3319
6384.76 3352
6385.51 3340
6386.27 3237
6387.02 3117
6387.78 3150
6388.53 3109
6389.29 3029
6390.04 3055
6390.79 3041
6391.55 3052
6392.30 3067
6393.06 3032
6393.81 2957
6394.57 2984
6395.32 2993
6396.08 3072
6396.83 3151
6397.59 3211
6398.34 3234
6399.10 3268
6399.85 3185
6400.61 3148
6401.36 3111
6402.12 3106
6402.87 3072
6403.63 3074
6404.38 3008
6405.14 2921
6405.89 2982
6406.65 3006
6407.40 2971
6408.16 2988
6408.91 2974
6409.67 2910
6410.43 2992
6411.18 3018
6411.94 3068
6412.69 3056
6413.45 3017
6414.20 2961
6414.96 2981
6415.72 2954
6416.47 2970
6417.23 2997
6417.98 3037
6418.74 3012
6419.50 2957
6420.25 2881
6421.01 2841
6421.77 2850
6422.52 2829
6423.28 2835
6424.03 2819
6424.79 2845
6425.55 2902
6426.30 2845
6427.06 2819
6427.82 2861
6428.57 2846
6429.33 2793
6430.09 2814
6430.84 2834
6431.60 2847
6432.36 2840
6433.11 2868
6433.87 2911
6434.63 3014
6435.39 3096
6436.14 2992
6436.90 3041
6437.66 2983
6438.41 3015
6439.17 2958
6439.93 3025
6440.69 3034
6441.44 3141
6442.20 3164
6442.96 3078
6443.72 3095
6444.47 3144
6445.23 3174
6445.99 3130
6446.75 3076
6447.50 3124
6448.26 3124
6449.02 3182
6449.78 3256
6450.54 3255
6451.29 3304
6452.05 3340
6452.81 3333
6453.57 3273
6454.33 3329
6455.08 3291
6455.84 3294
6456.60 3308
6457.36 3406
6458.12 3413
6458.88 3482
6459.64 3488
6460.39 3379
6461.15 3432
6461.91 3440
6462.67 3399
6463.43 3550
6464.19 3556
6464.95 3659
6465.70 3740
6466.46 3820
6467.22 3859
6467.98 3814
6468.74 3939
6469.50 3799
6470.26 3874
6471.02 3823
6471.78 3887
6472.54 3899
6473.30 4048
6474.05 4037
6474.81 4012
6475.57 4076
6476.33 4072
6477.09 4225
6477.85 4208
6478.61 4228
6479.37 4338
6480.13 4393
6480.89 4470
6481.65 4342
6482.41 4511
6483.17 4754
6483.93 4812
6484.69 4872
6485.45 4989
6486.21 4992
6486.97 5111
6487.73 5204
6488.49 5112
6489.25 5181
6490.01 5165
6490.77 5223
6491.53 5310
6492.29 5385
6493.05 5448
6493.81 5462
6494.57 5431
6495.33 5434
6496.10 5338
6496.86 5376
6497.62 5389
6498.38 5220
6499.14 5303
6499.90 5223
6500.66 5259
6501.42 5325
6502.18 5295
6502.94 5406
6503.70 5615
6504.47 6031
6505.23 6822
6505.99 8118
6506.75 10154
6507.51 13092
6508.27 16203
6509.03 19284
6509.79 21358
6510.56 22103
6511.32 21950
6512.08 20538
6512.84 18506
6513.60 16272
6514.36 14306
6515.13 12279
6515.89 10597
6516.65 9270
6517.41 8288
6518.17 7539
6518.94 6925
6519.70 6552
6520.46 6344
6521.22 6053
6521.98 5846
6522.75 5921
6523.51 5894
6524.27 5944
6525.03 6014
6525.79 6229
6526.56 6353
6527.32 6631
6528.08 6880
6528.84 7045
6529.61 7121
6530.37 7094
6531.13 7020
6531.90 6926
6532.66 6878
6533.42 6930
6534.18 7032
6534.95 7559
6535.71 8200
6536.47 9134
6537.24 9879
6538.00 10269
6538.76 10374
6539.53 10192
6540.29 9486
6541.05 8791
6541.82 8122
6542.58 7431
6543.34 6744
6544.11 6356
6544.87 6137
6545.63 6049
6546.40 5980
6547.16 5942
6547.92 5925
6548.69 5923
6549.45 5912
6550.21 5942
6550.98 5748
6551.74 5536
6552.51 5521
6553.27 5540
6554.03 5420
6554.80 5253
6555.56 5185
6556.33 5281
6557.09 5248
6557.85 5183
6558.62 5238
6559.38 5255
6560.15 5253
6560.91 5354
6561.68 5368
6562.44 5485
6563.21 5573
6563.97 5658
6564.74 5687
6565.50 5631
6566.26 5551
6567.03 5644
6567.79 5586
6568.56 5585
6569.32 5619
6570.09 5605
6570.85 5685
6571.62 5764
6572.38 5715
6573.15 5757
6573.91 5842
6574.68 6016
6575.44 5912
6576.21 5867
6576.98 6001
6577.74 6027
6578.51 6053
6579.27 5964
6580.04 5886
6580.80 5948
6581.57 6039
6582.33 5992
6583.10 5973
6583.87 6108
6584.63 6105
6585.40 6121
6586.16 6050
6586.93 6077
6587.70 6094
6588.46 6085
6589.23 6179
6589.99 6073
6590.76 6140
6591.53 6451
6592.29 6661
6593.06 7162
6593.82 7804
6594.59 8349
6595.36 8910
6596.12 9440
6596.89 9697
6597.66 9742
6598.42 9547
6599.19 9044
6599.96 8561
6600.72 8155
6601.49 7600
6602.26 6967
6603.02 6553
6603.79 6163
6604.56 5983
6605.33 5694
6606.09 5499
6606.86 5252
6607.63 5251
6608.39 5229
6609.16 5236
6609.93 5072
6610.70 5088
6611.46 5087
6612.23 5061
6613.00 5007
6613.77 5028
6614.53 4977
6615.30 4923
6616.07 4916
6616.84 4935
6617.60 4972
6618.37 4997
6619.14 5027
6619.91 5167
6620.68 5240
6621.44 5314
6622.21 5584
6622.98 5880
6623.75 6068
6624.52 6256
6625.28 6427
6626.05 6354
6626.82 6123
6627.59 5866
6628.36 5819
6629.13 5594
6629.89 5374
6630.66 5338
6631.43 5185
6632.20 5292
6632.97 5439
6633.74 5537
6634.51 5816
6635.27 6021
6636.04 6221
6636.81 6400
6637.58 6519
6638.35 6593
6639.12 6653
6639.89 6851
6640.66 6938
6641.43 7200
6642.19 7557
6642.96 7773
6643.73 7985
6644.50 7919
6645.27 7714
6646.04 7352
6646.81 6912
6647.58 6445
6648.35 6019
6649.12 5689
6649.89 5277
6650.66 5127
6651.43 4980
6652.20 4808
6652.97 4712
6653.74 4587
6654.51 4538
6655.28 4567
6656.05 4554
6656.82 4541
6657.59 4606
6658.36 4629
6659.13 4596
6659.90 4491
6660.67 4389
6661.44 4483
6662.21 4456
6662.98 4438
6663.75 4411
6664.52 4239
6665.29 4240
6666.06 4322
6666.83 4206
6667.60 4286
6668.37 4185
6669.14 4255
6669.91 4319
6670.68 4356
6671.46 4441
6672.23 4570
6673.00 4558
6673.77 4554
6674.54 4571
6675.31 4539
6676.08 4548
6676.85 4418
6677.62 4490
6678.40 4524
6679.17 4520
6679.94 4599
6680.71 4511
6681.48 4598
6682.25 4738
6683.02 4761
6683.80 4891
6684.57 5059
6685.34 5272
6686.11 5391
6686.88 5515
6687.65 5680
6688.43 5644
6689.20 5464
6689.97 5336
6690.74 5029
6691.51 4762
6692.29 4601
6693.06 4314
6693.83 4248
6694.60 4089
6695.37 4014
6696.15 3989
6696.92 3980
6697.69 3883
6698.46 3865
6699.24 3904
6700.01 3967
6700.78 3898
6701.55 3838
6702.33 3886
6703.10 3840
6703.87 3826
6704.64 3830
6705.42 3829
6706.19 3802
6706.96 3871
6707.74 3764
6708.51 3617
6709.28 3481
6710.06 3431
6710.83 3483
6711.60 3507
6712.37 3446
6713.15 3513
6713.92 3431
6714.69 3411
6715.47 3367
6716.24 3401
6717.01 3363
6717.79 3289
6718.56 3376
6719.34 3334
6720.11 3317
6720.88 3326
6721.66 3314
6722.43 3279
6723.20 3329
6723.98 3400
6724.75 3378
6725.53 3380
6726.30 3325
6727.07 3251
6727.85 3329
6728.62 3294
6729.40 3351
6730.17 3260
6730.95 3311
6731.72 3303
6732.49 3373
6733.27 3305
6734.04 3347
6734.82 3430
6735.59 3381
6736.37 3460
6737.14 3499
6737.92 3440
6738.69 3539
6739.47 3564
6740.24 3508
6741.01 3559
6741.79 3455
6742.56 3493
6743.34 3519
6744.11 3581
6744.89 3561
6745.67 3549
6746.44 3678
6747.22 3801
6747.99 3836
6748.77 3822
6749.54 3956
6750.32 4035
6751.09 4121
6751.87 4159
6752.64 4242
6753.42 4328
6754.19 4460
6754.97 4530
6755.75 4499
6756.52 4491
6757.30 4413
6758.07 4328
6758.85 4247
6759.63 4022
6760.40 3900
6761.18 3843
6761.95 3815
6762.73 3728
6763.51 3705
6764.28 3729
6765.06 3690
6765.83 3692
6766.61 3732
6767.39 3889
6768.16 3925
6768.94 3988
6769.72 4060
6770.49 3973
6771.27 3982
6772.05 3996
6772.82 3808
6773.60 3820
6774.38 3689
6775.15 3554
6775.93 3563
6776.71 3494
6777.48 3508
6778.26 3450
6779.04 3497
6779.82 3442
6780.59 3443
6781.37 3404
6782.15 3387
6782.92 3380
6783.70 3431
6784.48 3371
6785.26 3259
6786.03 3257
6786.81 3270
6787.59 3202
6788.37 3183
6789.14 3176
6789.92 3174
6790.70 3117
6791.48 3067
6792.25 3038
6793.03 2882
6793.81 2878
6794.59 2948
6795.37 2882
6796.14 2909
6796.92 2942
6797.70 2952
6798.48 2945
6799.26 2917
6800.04 2992
6800.81 3049
6801.59 3002
6802.37 2972
6803.15 2932
6803.93 2912
6804.71 2977
6805.48 2999
6806.26 2977
6807.04 3081
6807.82 3084
6808.60 3163
6809.38 3042
6810.16 3022
6810.94 2953
6811.71 2929
6812.49 2898
6813.27 2932
6814.05 2858
6814.83 2832
6815.61 2887
6816.39 2875
6817.17 2938
6817.95 2997
6818.73 2979
6819.51 2981
6820.29 2933
6821.07 2929
6821.84 2894
6822.62 2957
6823.40 2973
6824.18 2867
6824.96 2950
6825.74 2975
6826.52 2886
6827.30 2851
6828.08 2854
6828.86 2814
6829.64 2836
6830.42 2800
6831.20 2803
6831.98 2882
6832.76 2842
6833.54 2803
6834.32 2810
6835.10 2914
6835.88 3008
6836.66 3094
6837.44 3308
6838.22 3584
6839.01 3772
6839.79 4074
6840.57 4183
6841.35 4239
6842.13 4162
6842.91 4043
6843.69 3946
6844.47 3787
6845.25 3654
6846.03 3481
6846.81 3306
6847.59 3221
6848.37 3308
6849.16 3367
6849.94 3352
6850.72 3596
6851.50 3814
6852.28 3872
6853.06 3945
6853.84 3941
6854.62 3791
6855.41 3780
6856.19 3647
6856.97 3525
6857.75 3492
6858.53 3276
6859.31 3209
6860.10 3172
6860.88 3087
6861.66 3063
6862.44 3091
6863.22 3008
6864.00 3086
6864.79 3148
6865.57 3135
6866.35 3133
6867.13 3239
6867.91 3315
6868.70 3385
6869.48 3317
6870.26 3411
6871.04 3428
6871.83 3373
6872.61 3457
6873.39 3474
6874.17 3461
6874.96 3484
6875.74 3497
6876.52 3464
6877.30 3491
6878.09 3601
6878.87 3673
6879.65 3649
6880.43 3815
6881.22 3889
6882.00 3981
6882.78 4005
6883.57 4115
6884.35 4221
6885.13 4323
6885.92 4414
6886.70 4718
6887.48 5163
6888.27 5595
6889.05 6048
6889.83 6534
6890.62 6848
6891.40 6826
6892.18 6630
6892.97 6339
6893.75 5868
6894.53 5351
6895.32 4917
6896.10 4637
6896.88 4471
6897.67 4189
6898.45 4052
6899.24 4012
6900.02 3972
6900.80 3867
6901.59 3794
6902.37 3848
6903.16 3887
6903.94 3844
6904.73 3839
6905.51 3855
6906.29 3795
6907.08 3733
6907.86 3718
6908.65 3682
6909.43 3752
6910.22 3637
6911.00 3602
6911.79 3578
6912.57 3519
6913.35 3542
6914.14 3471
6914.92 3472
6915.71 3461
6916.49 3476
6917.28 3581
6918.06 3589
6918.85 3616
6919.63 3687
6920.42 3673
6921.20 3689
6921.99 3681
6922.78 3585
6923.56 3651
6924.35 3650
6925.13 3698
6925.92 3719
6926.70 3710
6927.49 3809
6928.27 3769
6929.06 3876
6929.84 3848
6930.63 3907
6931.42 3963
6932.20 3882
6932.99 3838
6933.77 3962
6934.56 3953
6935.35 3955
6936.13 3918
6936.92 3962
6937.70 4012
6938.49 4110
6939.28 4196
6940.06 4309
6940.85 4516
6941.63 4804
6942.42 5048
6943.21 5155
6943.99 5517
6944.78 5626
6945.57 5717
6946.35 5778
6947.14 5915
6947.93 5858
6948.71 5896
6949.50 5867
6950.29 5895
6951.07 5803
6951.86 5763
6952.65 5652
6953.44 5604
6954.22 5541
6955.01 5388
6955.80 5248
6956.58 5140
6957.37 5091
6958.16 5101
6958.95 5075
6959.73 5094
6960.52 5132
6961.31 5132
6962.09 5201
6962.88 5201
6963.67 5202
6964.46 5366
6965.25 5489
6966.03 5627
6966.82 5852
6967.61 6059
6968.40 6211
6969.18 6492
6969.97 6810
6970.76 6783
6971.55 7059
6972.34 7018
6973.12 6975
6973.91 7161
6974.70 7047
6975.49 6992
6976.28 6986
6977.07 6933
6977.85 6929
6978.64 7111
6979.43 7276
6980.22 7548
6981.01 8197
6981.80 9074
6982.59 10328
6983.37 12112
6984.16 14626
6984.95 17786
6985.74 20913
6986.53 23933
6987.32 25755
6988.11 26160
6988.90 25846
6989.69 24375
6990.47 22428
6991.26 19890
6992.05 17153
6992.84 14744
6993.63 12589
6994.42 10700
6995.21 9367
6996.00 8165
6996.79 7206
6997.58 6563
6998.37 6039
6999.16 5612
6999.95 5356
7000.74 5203
7001.53 5104
7002.32 4933
7003.11 4802
7003.90 4737
7004.69 4568
7005.48 4491
7006.27 4283
7007.06 4156
7007.85 4013
7008.64 3910
7009.43 3885
7010.22 3833
7011.01 3935
7011.80 4052
7012.59 4178
7013.38 4221
7014.17 4372
7014.96 4570
7015.75 4563
7016.54 4612
7017.33 4565
7018.12 4591
7018.91 4532
7019.70 4533
7020.49 4426
7021.28 4545
7022.07 4529
7022.87 4643
7023.66 4873
7024.45 4935
7025.24 5012
7026.03 5192
7026.82 5366
7027.61 5490
7028.40 5470
7029.19 5486
7029.99 5477
7030.78 5387
7031.57 5245
7032.36 5120
7033.15 4934
7033.94 4761
7034.74 4642
7035.53 4631
7036.32 4517
7037.11 4460
7037.90 4505
7038.69 4518
7039.49 4513
7040.28 4620
7041.07 4512
7041.86 4584
7042.65 4644
7043.45 4822
7044.24 4858
7045.03 4961
7045.82 5042
7046.61 5106
7047.41 5023
7048.20 5055
7048.99 5185
7049.78 5245
7050.58 5259
7051.37 5276
7052.16 5430
7052.95 5452
7053.75 5502
7054.54 5374
7055.33 5185
7056.13 4984
7056.92 4796
7057.71 4689
7058.50 4750
7059.30 4649
7060.09 4620
7060.88 4601
7061.68 4614
7062.47 4499
7063.26 4495
7064.06 4410
7064.85 4355
7065.64 4299
7066.44 4227
7067.23 4103
7068.02 4181
7068.82 4182
7069.61 4095
7070.40 4138
7071.20 4111
7071.99 3969
7072.78 3994
7073.58 3954
7074.37 3986
7075.17 4014
7075.96 3939
7076.75 3926
7077.55 3883
7078.34 3805
7079.14 3840
7079.93 3889
7080.72 3882
7081.52 3822
7082.31 3820
7083.11 3764
7083.90 3799
7084.70 3753
7085.49 3655
7086.28 3617
7087.08 3595
7087.87 3633
7088.67 3699
7089.46 3704
7090.26 3731
7091.05 3691
7091.85 3650
7092.64 3744
7093.44 3630
7094.23 3685
7095.03 3756
7095.82 3800
7096.62 3915
7097.41 3966
7098.21 3809
7099.00 3807
7099.80 3742
7100.59 3765
7101.39 3660
7102.18 3618
7102.98 3563
7103.77 3403
7104.57 3333
7105.37 3223
7106.16 3164
7106.96 3088
7107.75 3064
7108.55 2972
7109.34 2952
7110.14 2978
7110.94 2890
7111.73 2820
7112.53 2857
7113.32 2843
7114.12 2867
7114.92 2790
7115.71 2824
7116.51 2838
7117.30 2887
7118.10 2936
7118.90 2892
7119.69 2908
7120.49 2930
7121.29 3016
7122.08 3016
7122.88 2972
7123.68 2935
7124.47 2878
7125.27 2851
7126.07 2905
7126.86 2809
7127.66 2811
7128.46 2854
7129.25 2913
7130.05 2863
7130.85 2912
7131.64 2961
7132.44 2962
7133.24 2897
7134.04 2943
7134.83 2909
7135.63 2891
7136.43 2840
7137.23 2786
7138.02 2755
7138.82 2730
7139.62 2697
7140.42 2707
7141.21 2623
7142.01 2632
7142.81 2582
7143.61 2519
7144.40 2537
7145.20 2531
7146.00 2509
7146.80 2475
7147.59 2517
7148.39 2476
7149.19 2512
7149.99 2467
7150.79 2543
7151.59 2458
7152.38 2377
7153.18 2449
7153.98 2527
7154.78 2520
7155.58 2478
7156.38 2558
7157.17 2584
7157.97 2559
7158.77 2541
7159.57 2569
7160.37 2570
7161.17 2501
7161.97 2461
7162.76 2492
7163.56 2429
7164.36 2400
7165.16 2489
7165.96 2436
7166.76 2334
7167.56 2366
7168.36 2388
7169.16 2340
7169.96 2369
7170.75 2333
7171.55 2370
7172.35 2272
7173.15 2254
7173.95 2315
7174.75 2301
7175.55 2264
7176.35 2229
7177.15 2162
7177.95 2158
7178.75 2201
7179.55 2197
7180.35 2163
7181.15 2124
7181.95 2236
7182.75 2276
7183.55 2247
7184.35 2218
7185.15 2212
7185.95 2230
7186.75 2200
7187.55 2163
7188.35 2211
7189.15 2193
7189.95 2223
7190.75 2209
7191.55 2179
7192.35 2162
7193.15 2129
7193.95 2126
7194.75 2068
7195.55 2124
7196.35 2058
7197.15 2061
7197.95 2149
7198.76 2150
7199.56 2225
7200.36 2170
7201.16 2159
7201.96 2244
7202.76 2214
7203.56 2199
7204.36 2210
7205.16 2166
7205.96 2272
7206.77 2232
7207.57 2134
7208.37 2091
7209.17 2163
7209.97 2131
7210.77 2150
7211.57 2116
7212.38 2158
7213.18 2163
7213.98 2129
7214.78 2249
7215.58 2129
7216.38 2113
7217.19 2108
7217.99 2147
7218.79 2125
7219.59 2126
7220.39 2181
7221.20 2166
7222.00 2223
7222.80 2193
7223.60 2229
7224.40 2264
7225.21 2315
7226.01 2259
7226.81 2289
7227.61 2269
7228.42 2324
7229.22 2238
7230.02 2205
7230.82 2179
7231.63 2133
7232.43 2100
7233.23 2152
7234.03 2215
7234.84 2204
7235.64 2198
7236.44 2276
7237.25 2266
7238.05 2279
7238.85 2356
7239.65 2361
7240.46 2327
7241.26 2315
7242.06 2299
7242.87 2285
7243.67 2214
7244.47 2274
7245.28 2154
7246.08 2154
7246.88 2095
7247.69 2062
7248.49 2038
7249.30 2101
7250.10 2072
7250.90 1962
7251.71 2065
7252.51 2056
7253.31 2018
7254.12 2038
7254.92 2095
7255.73 2040
7256.53 2033
7257.33 2036
7258.14 2043
7258.94 2124
7259.75 2166
7260.55 2133
7261.35 2115
7262.16 2190
7262.96 2172
7263.77 2100
7264.57 2115
7265.38 2162
7266.18 2139
7266.99 2097
7267.79 2048
7268.59 2039
7269.40 2006
7270.20 2018
7271.01 2048
7271.81 1992
7272.62 2056
7273.42 2089
7274.23 2031
7275.03 2055
7275.84 2079
7276.64 2061
7277.45 2078
7278.25 2141
7279.06 2104
7279.86 2099
7280.67 2108
7281.48 2241
7282.28 2316
7283.09 2288
7283.89 2399
7284.70 2455
7285.50 2552
7286.31 2624
7287.11 2599
7287.92 2579
7288.73 2577
7289.53 2504
7290.34 2399
7291.14 2313
7291.95 2268
7292.76 2204
7293.56 2184
7294.37 2114
7295.17 2075
7295.98 2108
7296.79 2102
7297.59 2131
7298.40 2037
7299.21 2052
7300.01 2124
7300.82 2148
7301.62 2133
7302.43 2123
7303.24 2151
7304.04 2215
7304.85 2176
7305.66 2153
7306.46 2214
7307.27 2143
7308.08 2186
7308.89 2179
7309.69 2223
7310.50 2259
7311.31 2273
7312.11 2356
7312.92 2378
7313.73 2451
7314.53 2406
7315.34 2366
7316.15 2446
7316.96 2554
7317.76 2684
7318.57 3002
7319.38 3181
7320.19 3510
7320.99 3712
7321.80 3773
7322.61 3757
7323.42 3549
7324.22 3340
7325.03 3150
7325.84 2965
7326.65 2783
7327.46 2672
7328.26 2559
7329.07 2535
7329.88 2395
7330.69 2307
7331.50 2267
7332.30 2299
7333.11 2337
7333.92 2390
7334.73 2319
7335.54 2310
7336.35 2301
7337.15 2282
7337.96 2313
7338.77 2380
7339.58 2382
7340.39 2264
7341.20 2221
7342.01 2203
7342.82 2189
7343.62 2236
7344.43 2227
7345.24 2146
7346.05 2090
7346.86 2113
7347.67 2116
7348.48 2060
7349.29 2020
7350.10 2086
7350.91 2046
7351.71 2033
7352.52 1999
7353.33 1936
7354.14 2014
7354.95 1961
7355.76 1932
7356.57 1920
7357.38 1943
7358.19 1894
7359.00 1872
7359.81 1903
7360.62 1874
7361.43 1866
7362.24 1896
7363.05 2009
7363.86 1912
7364.67 1910
7365.48 1896
7366.29 1861
7367.10 1911
7367.91 1930
7368.72 1977
7369.53 1944
7370.34 1913
7371.15 1918
7371.96 1932
7372.77 1959
7373.58 1962
7374.39 1882
7375.20 1895
7376.01 1895
7376.82 1931
7377.63 1913
7378.45 1903
7379.26 1890
7380.07 1975
7380.88 2020
7381.69 2074
7382.50 2141
7383.31 2192
7384.12 2214
7384.93 2238
7385.74 2101
7386.56 2105
7387.37 2043
7388.18 2005
7388.99 1936
7389.80 1912
7390.61 1987
7391.42 1883
7392.24 1787
7393.05 1828
7393.86 1888
7394.67 1860
7395.48 1800
7396.29 1771
7397.10 1851
7397.92 1839
7398.73 1776
7399.54 1806
7400.35 1800
7401.16 1825
7401.98 1830
7402.79 1813
7403.60 1799
7404.41 1837
7405.23 1799
7406.04 1903
7406.85 1902
7407.66 1825
7408.47 1815
7409.29 1810
7410.10 1785
7410.91 1800
7411.72 1776
7412.54 1777
7413.35 1727
7414.16 1737
7414.98 1729
7415.79 1708
7416.60 1733
7417.41 1732
7418.23 1737
7419.04 1711
7419.85 1697
7420.67 1757
7421.48 1718
7422.29 1764
7423.11 1759
7423.92 1731
7424.73 1679
7425.54 1668
7426.36 1767
7427.17 1749
7427.99 1730
7428.80 1718
7429.61 1678
7430.43 1715
7431.24 1706
7432.05 1764
7432.87 1735
7433.68 1693
7434.49 1706
7435.31 1670
7436.12 1726
7436.94 1652
7437.75 1686
7438.56 1685
7439.38 1718
7440.19 1721
7441.01 1736
7441.82 1769
7442.64 1738
7443.45 1765
7444.26 1745
7445.08 1782
7445.89 1708
7446.71 1728
7447.52 1731
7448.34 1727
7449.15 1741
7449.97 1718
7450.78 1737
7451.59 1711
7452.41 1678
7453.22 1740
7454.04 1696
7454.85 1731
7455.67 1757
7456.48 1728
7457.30 1747
7458.11 1677
7458.93 1738
7459.74 1742
7460.56 1786
7461.38 1696
7462.19 1670
7463.01 1691
7463.82 1740
7464.64 1793
7465.45 1715
7466.27 1766
7467.08 1749
7467.90 1793
7468.72 1792
7469.53 1815
7470.35 1818
7471.16 1862
7471.98 1830
7472.79 1838
7473.61 1833
7474.43 1900
7475.24 1920
7476.06 1967
7476.87 1957
7477.69 1962
7478.51 1911
7479.32 1939
7480.14 1939
7480.96 1948
7481.77 1882
7482.59 1921
7483.41 1882
7484.22 1926
7485.04 1959
7485.85 1890
7486.67 1921
7487.49 1850
7488.31 1862
7489.12 1849
7489.94 1819
7490.76 1816
7491.57 1796
7492.39 1840
7493.21 1776
7494.02 1779
7494.84 1815
7495.66 1866
7496.48 1802
7497.29 1778
7498.11 1803
7498.93 1867
7499.74 1780
7500.56 1780
7501.38 1817
7502.20 1825
7503.01 1872
7503.83 1871
7504.65 1863
7505.47 1913
7506.29 1940
7507.10 1922
7507.92 1871
7508.74 1866
7509.56 1846
7510.37 1912
7511.19 1865
7512.01 1912
7512.83 1898
7513.65 1913
7514.47 1973
7515.28 1992
7516.10 1908
7516.92 1881
7517.74 1891
7518.56 1848
7519.38 1831
7520.19 1788
7521.01 1828
7521.83 1773
7522.65 1761
7523.47 1785
7524.29 1762
7525.11 1832
7525.92 1827
7526.74 1854
7527.56 1793
7528.38 1844
7529.20 1888
7530.02 1910
7530.84 1828
7531.66 1875
7532.48 1867
7533.30 1890
7534.12 1918
7534.93 1903
7535.75 1938
7536.57 1899
7537.39 1929
7538.21 1917
7539.03 1992
7539.85 1978
7540.67 1993
7541.49 2013
7542.31 1950
7543.13 1981
7543.95 1938
7544.77 1942
7545.59 1895
7546.41 1950
7547.23 1939
7548.05 1905
7548.87 1938
7549.69 1928
7550.51 1938
7551.33 1909
7552.15 1912
7552.97 1936
7553.79 1942
7554.61 1997
7555.43 1977
7556.25 2013
7557.07 2055
7557.89 2074
7558.71 2092
7559.53 2143
7560.36 2146
7561.18 2132
7562.00 2131
7562.82 2137
7563.64 2120
7564.46 2082
7565.28 2105
7566.10 2074
7566.92 2027
7567.74 2031
7568.56 2057
7569.39 2115
7570.21 2061
7571.03 2097
7571.85 2135
7572.67 2093
7573.49 2087
7574.31 2098
7575.14 2086
7575.96 2096
7576.78 2061
7577.60 2140
7578.42 2117
7579.24 2168
7580.06 2173
7580.89 2226
7581.71 2152
7582.53 2146
7583.35 2219
7584.17 2246
7585.00 2258
7585.82 2225
7586.64 2264
7587.46 2271
7588.29 2212
7589.11 2265
7589.93 2322
7590.75 2295
7591.57 2375
7592.40 2363
7593.22 2332
7594.04 2360
7594.86 2314
7595.69 2400
7596.51 2481
7597.33 2443
7598.15 2479
7598.98 2455
7599.80 2563
7600.62 2605
7601.45 2644
7602.27 2700
7603.09 2732
7603.92 2726
7604.74 2831
7605.56 2915
7606.38 2926
7607.21 2944
7608.03 2967
7608.85 2931
7609.68 2830
7610.50 2808
7611.32 2883
7612.15 2824
7612.97 2822
7613.80 2758
7614.62 2857
7615.44 2927
7616.27 3068
7617.09 3192
7617.91 3280
7618.74 3362
7619.56 3507
7620.39 3574
7621.21 3606
7622.03 3618
7622.86 3524
7623.68 3401
7624.51 3311
7625.33 3251
7626.15 3254
7626.98 3221
7627.80 3224
7628.63 3160
7629.45 3154
7630.28 3207
7631.10 3290
7631.93 3362
7632.75 3330
7633.58 3410
7634.40 3406
7635.22 3371
7636.05 3255
7636.87 3183
7637.70 3072
7638.52 2951
7639.35 2880
7640.17 2793
7641.00 2729
7641.82 2659
7642.65 2606
7643.47 2522
7644.30 2566
7645.13 2623
7645.95 2704
7646.78 2759
7647.60 2823
7648.43 2745
7649.25 2789
7650.08 2671
7650.90 2665
7651.73 2633
7652.55 2534
7653.38 2445
7654.21 2354
7655.03 2259
7655.86 2279
7656.68 2239
7657.51 2210
7658.34 2203
7659.16 2202
7659.99 2140
7660.81 2110
7661.64 2146
7662.47 2140
7663.29 2145
7664.12 2128
7664.95 2074
7665.77 2096
7666.60 2130
7667.42 2114
7668.25 2073
7669.08 2082
7669.90 2131
7670.73 2116
7671.56 2070
7672.38 2080
7673.21 2091
7674.04 2088
7674.87 1942
7675.69 1949
7676.52 2010
7677.35 2033
7678.17 2016
7679.00 2047
7679.83 1986
7680.65 2003
7681.48 2000
7682.31 1966
7683.14 1953
7683.96 2007
7684.79 2108
7685.62 2150
7686.45 2206
7687.27 2190
7688.10 2190
7688.93 2156
7689.76 2150
7690.58 2145
7691.41 2150
7692.24 2187
7693.07 2033
7693.90 2083
7694.72 2114
7695.55 2101
7696.38 2055
7697.21 2137
7698.04 2146
7698.86 2239
7699.69 2201
7700.52 2319
7701.35 2312
7702.18 2269
7703.01 2241
7703.83 2303
7704.66 2224
7705.49 2172
7706.32 2127
7707.15 2148
7707.98 2060
7708.81 2015
7709.63 1993
7710.46 1967
7711.29 1960
7712.12 1936
7712.95 1946
7713.78 2014
7714.61 1994
7715.44 1922
7716.27 1917
7717.10 1937
7717.93 1906
7718.75 1902
7719.58 1873
7720.41 1846
7721.24 1789
7722.07 1759
7722.90 1746
7723.73 1794
7724.56 1778
7725.39 1744
7726.22 1752
7727.05 1832
7727.88 1770
7728.71 1898
7729.54 1798
7730.37 1775
7731.20 1844
7732.03 1841
7732.86 1829
7733.69 1792
7734.52 1807
7735.35 1778
7736.18 1804
7737.01 1796
7737.84 1764
7738.67 1786
7739.50 1806
7740.33 1741
7741.16 1690
7741.99 1731
7742.82 1690
7743.65 1712
7744.48 1710
7745.31 1702
7746.14 1726
7746.98 1750
7747.81 1773
7748.64 1814
7749.47 1904
7750.30 1933
7751.13 1846
7751.96 1844
7752.79 1821
7753.62 1771
7754.45 1758
7755.29 1767
7756.12 1747
7756.95 1774
7757.78 1674
7758.61 1656
7759.44 1657
7760.27 1610
7761.11 1651
7761.94 1735
7762.77 1676
7763.60 1693
7764.43 1662
7765.26 1633
7766.10 1683
7766.93 1686
7767.76 1766
7768.59 1760
7769.42 1791
7770.26 1783
7771.09 1764
7771.92 1762
7772.75 1770
7773.58 1721
7774.42 1684
7775.25 1742
7776.08 1739
7776.91 1746
7777.75 1775
7778.58 1751
7779.41 1744
7780.24 1787
7781.08 1760
7781.91 1700
7782.74 1681
7783.57 1694
7784.41 1710
7785.24 1693
7786.07 1723
7786.91 1700
7787.74 1666
7788.57 1729
7789.40 1789
7790.24 1694
7791.07 1680
7791.90 1761
7792.74 1717
7793.57 1710
7794.40 1747
7795.24 1749
7796.07 1717
7796.90 1721
7797.74 1734
7798.57 1782
7799.40 1717
7800.24 1764
7801.07 1801
7801.91 1819
7802.74 1799
7803.57 1805
7804.41 1851
7805.24 1843
7806.07 1830
7806.91 1813
7807.74 1983
7808.58 1901
7809.41 1949
7810.25 1946
7811.08 1925
7811.91 1963
7812.75 2033
7813.58 2087
7814.42 2174
7815.25 2139
7816.09 2201
7816.92 2191
7817.75 2254
7818.59 2280
7819.42 2243
7820.26 2242
7821.09 2297
7821.93 2296
7822.76 2313
7823.60 2341
7824.43 2449
7825.27 2398
7826.10 2382
7826.94 2354
7827.77 2351
7828.61 2313
7829.44 2291
7830.28 2231
7831.11 2182
7831.95 2166
7832.78 2241
7833.62 2285
7834.46 2329
7835.29 2360
7836.13 2411
7836.96 2426
7837.80 2395
7838.63 2374
7839.47 2384
7840.31 2361
7841.14 2240
7841.98 2252
7842.81 2243
7843.65 2166
7844.48 2071
7845.32 2074
7846.16 2032
7846.99 2044
7847.83 2033
7848.67 2030
7849.50 2006
7850.34 2024
7851.17 2031
7852.01 2017
7852.85 2017
7853.68 2072
7854.52 2037
7855.36 2105
7856.19 2097
7857.03 1990
7857.87 2012
7858.70 2071
7859.54 2026
7860.38 2014
7861.21 2004
7862.05 2132
7862.89 2189
7863.72 2159
7864.56 2068
7865.40 2062
7866.24 2102
7867.07 2121
7867.91 2096
7868.75 2119
7869.59 2187
7870.42 2151
7871.26 2152
7872.10 2139
7872.94 2146
7873.77 2199
7874.61 2202
7875.45 2213
7876.29 2375
7877.12 2433
7877.96 2477
7878.80 2669
7879.64 2792
7880.47 2935
7881.31 2989
7882.15 3096
7882.99 3189
7883.83 3274
7884.66 3208
7885.50 3179
7886.34 3129
7887.18 3016
7888.02 2903
7888.86 2835
7889.69 2731
7890.53 2612
7891.37 2608
7892.21 2647
7893.05 2586
7893.89 2626
7894.73 2607
7895.56 2589
7896.40 2585
7897.24 2569
7898.08 2559
7898.92 2517
7899.76 2432
7900.60 2388
7901.44 2355
7902.28 2333
7903.12 2311
7903.95 2246
7904.79 2264
7905.63 2216
7906.47 2239
7907.31 2137
7908.15 2141
7908.99 2172
7909.83 2097
7910.67 2135
7911.51 2103
7912.35 2134
7913.19 2108
7914.03 2205
7914.87 2296
7915.71 2349
7916.55 2407
7917.39 2453
7918.23 2463
7919.07 2461
7919.91 2475
7920.75 2531
7921.59 2534
7922.43 2442
7923.27 2402
7924.11 2360
7924.95 2297
7925.79 2205
7926.63 2140
7927.47 2061
7928.31 2133
7929.15 2126
7929.99 2113
7930.83 2038
7931.67 2042
7932.51 2037
7933.35 2032
7934.19 2074
7935.04 2070
7935.88 2045
7936.72 2005
7937.56 2080
7938.40 1993
7939.24 2016
7940.08 2015
7940.92 2032
7941.76 2042
7942.60 2031
7943.45 2032
7944.29 2053
7945.13 2137
7945.97 2087
7946.81 2103
7947.65 2108
7948.49 2137
7949.34 2253
7950.18 2262
7951.02 2278
7951.86 2261
7952.70 2265
7953.54 2354
7954.39 2404
7955.23 2489
7956.07 2535
7956.91 2531
7957.75 2533
7958.60 2638
7959.44 2567
7960.28 2603
7961.12 2560
7961.96 2593
7962.81 2595
7963.65 2610
7964.49 2543
7965.33 2573
7966.18 2601
7967.02 2705
7967.86 2797
7968.70 3048
7969.55 3092
7970.39 3069
7971.23 3039
7972.08 3157
7972.92 3044
7973.76 2989
7974.60 2939
7975.45 2914
7976.29 2887
7977.13 2779
7977.98 2734
7978.82 2739
7979.66 2609
7980.51 2560
7981.35 2507
7982.19 2406
7983.04 2355
7983.88 2272
7984.72 2179
7985.57 2166
7986.41 2132
7987.25 2129
7988.10 2131
7988.94 2055
7989.78 2027
7990.63 2046
7991.47 1990
7992.32 1983
7993.16 1957
7994.00 1903
7994.85 1893
7995.69 1850
7996.54 1874
7997.38 1849
7998.22 1834
7999.07 1793
7999.91 1842
8000.76 1861
8001.60 1820
8002.45 1868
8003.29 1881
8004.13 1770
8004.98 1813
8005.82 1872
8006.67 1761
8007.51 1775
8008.36 1760
8009.20 1727
8010.05 1703
8010.89 1769
8011.74 1807
8012.58 1848
8013.43 1838
8014.27 1826
8015.12 1856
8015.96 1785
8016.81 1816
8017.65 1791
8018.50 1760
8019.34 1704
8020.19 1728
8021.03 1740
8021.88 1658
8022.72 1670
8023.57 1579
8024.41 1669
8025.26 1654
8026.11 1627
8026.95 1661
8027.80 1613
8028.64 1613
8029.49 1654
8030.33 1623
8031.18 1613
8032.03 1615
8032.87 1628
8033.72 1657
8034.56 1611
8035.41 1676
8036.26 1667
8037.10 1627
8037.95 1676
8038.80 1673
8039.64 1661
8040.49 1673
8041.34 1723
8042.18 1659
8043.03 1683
8043.87 1647
8044.72 1736
8045.57 1708
8046.41 1586
8047.26 1596
8048.11 1659
8048.96 1555
8049.80 1593
8050.65 1620
8051.50 1553
8052.34 1572
8053.19 1544
8054.04 1588
8054.88 1549
8055.73 1532
8056.58 1579
8057.43 1559
8058.27 1560
8059.12 1527
8059.97 1553
8060.82 1501
8061.66 1483
8062.51 1502
8063.36 1525
8064.21 1500
8065.05 1496
8065.90 1462
8066.75 1505
8067.60 1447
8068.44 1411
8069.29 1466
8070.14 1468
8070.99 1439
8071.84 1470
8072.68 1430
8073.53 1416
8074.38 1466
8075.23 1444
8076.08 1431
8076.93 1466
8077.77 1475
8078.62 1458
8079.47 1437
8080.32 1418
8081.17 1448
8082.02 1451
8082.87 1395
8083.71 1447
8084.56 1408
8085.41 1432
8086.26 1417
8087.11 1418
8087.96 1433
8088.81 1399
8089.66 1475
8090.51 1451
8091.35 1439
8092.20 1480
8093.05 1457
8093.90 1445
8094.75 1478
8095.60 1468
8096.45 1445
8097.30 1451
8098.15 1486
8099.00 1483
8099.85 1450
8100.70 1477
8101.55 1478
8102.40 1491
8103.25 1411
8104.10 1431
8104.95 1464
8105.80 1461
8106.65 1464
8107.50 1434
8108.35 1380
8109.20 1401
8110.05 1382
8110.90 1451
8111.75 1408
8112.60 1371
8113.45 1424
8114.30 1467
8115.15 1439
8116.00 1427
8116.85 1427
8117.70 1465
8118.55 1446
8119.40 1481
8120.25 1423
8121.10 1454
8121.95 1480
8122.80 1448
8123.65 1446
8124.50 1466
8125.35 1423
8126.20 1478
8127.06 1497
8127.91 1487
8128.76 1482
8129.61 1463
8130.46 1498
8131.31 1444
8132.16 1496
8133.01 1521
8133.86 1549
8134.72 1524
8135.57 1585
8136.42 1605
8137.27 1523
8138.12 1502
8138.97 1509
8139.83 1485
8140.68 1475
8141.53 1476
8142.38 1455
8143.23 1450
8144.08 1475
8144.94 1469
8145.79 1459
8146.64 1538
8147.49 1533
8148.34 1503
8149.20 1479
8150.05 1453
8150.90 1493
8151.75 1496
8152.60 1542
8153.46 1568
8154.31 1540
8155.16 1626
8156.01 1646
8156.87 1620
8157.72 1701
8158.57 1730
8159.42 1659
8160.28 1681
8161.13 1621
8161.98 1556
8162.84 1541
8163.69 1527
8164.54 1489
8165.39 1492
8166.25 1511
8167.10 1444
8167.95 1425
8168.81 1389
8169.66 1394
8170.51 1403
8171.37 1352
8172.22 1348
8173.07 1332
8173.93 1379
8174.78 1323
8175.63 1360
8176.49 1341
8177.34 1351
8178.19 1329
8179.05 1350
8179.90 1362
8180.76 1328
8181.61 1291
8182.46 1325
8183.32 1306
8184.17 1315
8185.02 1325
8185.88 1331
8186.73 1365
8187.59 1343
8188.44 1358
8189.30 1381
8190.15 1328
8191.00 1331
8191.86 1352
8192.71 1377
8193.57 1370
8194.42 1370
8195.28 1329
8196.13 1356
8196.99 1360
8197.84 1393
8198.69 1371
8199.55 1358
8200.40 1343
8201.26 1383
8202.11 1369
8202.97 1362
8203.82 1374
8204.68 1321
8205.53 1347
8206.39 1342
8207.24 1279
8208.10 1365
8208.95 1353
8209.81 1308
8210.67 1287
8211.52 1302
8212.38 1310
8213.23 1330
8214.09 1362
8214.94 1363
8215.80 1345
8216.65 1328
8217.51 1381
8218.37 1369
8219.22 1348
8220.08 1399
8220.93 1389
8221.79 1435
8222.64 1414
8223.50 1411
8224.36 1372
8225.21 1364
8226.07 1407
8226.92 1354
8227.78 1321
8228.64 1335
8229.49 1332
8230.35 1316
8231.21 1265
8232.06 1303
8232.92 1336
8233.78 1288
8234.63 1347
8235.49 1359
8236.35 1341
8237.20 1301
8238.06 1306
8238.92 1332
8239.77 1319
8240.63 1318
8241.49 1293
8242.34 1318
8243.20 1298
8244.06 1291
8244.91 1322
8245.77 1334
8246.63 1349
8247.49 1344
8248.34 1339
8249.20 1304
8250.06 1319
8250.92 1287
8251.77 1327
8252.63 1338
8253.49 1365
8254.35 1403
8255.20 1339
8256.06 1331
8256.92 1356
8257.78 1321
8258.63 1356
8259.49 1342
8260.35 1364
8261.21 1377
8262.07 1321
8262.92 1362
8263.78 1353
8264.64 1352
8265.50 1336
8266.36 1391
8267.22 1432
8268.07 1468
8268.93 1496
8269.79 1464
8270.65 1469
8271.51 1528
8272.37 1484
8273.22 1504
8274.08 1485
8274.94 1514
8275.80 1459
8276.66 1437
8277.52 1455
8278.38 1488
8279.24 1552
8280.09 1568
8280.95 1556
8281.81 1621
8282.67 1626
8283.53 1644
8284.39 1584
8285.25 1522
8286.11 1521
8286.97 1527
8287.83 1504
8288.69 1519
8289.55 1500
8290.41 1507
8291.26 1567
8292.12 1534
8292.98 1557
8293.84 1609
8294.70 1568
8295.56 1576
8296.42 1593
8297.28 1586
8298.14 1587
8299.00 1584
8299.86 1589
8300.72 1624
8301.58 1591
8302.44 1606
8303.30 1549
8304.16 1530
8305.02 1483
8305.88 1532
8306.74 1506
8307.60 1531
8308.46 1557
8309.33 1475
8310.19 1485
8311.05 1492
8311.91 1467
8312.77 1527
8313.63 1546
8314.49 1539
8315.35 1543
8316.21 1497
8317.07 1499
8317.93 1466
8318.79 1501
8319.65 1507
8320.52 1505
8321.38 1488
8322.24 1473
8323.10 1517
8323.96 1511
8324.82 1524
8325.68 1512
8326.54 1474
8327.41 1489
8328.27 1518
8329.13 1498
8329.99 1551
8330.85 1533
8331.71 1509
8332.57 1538
8333.44 1535
8334.30 1576
8335.16 1637
8336.02 1529
8336.88 1538
8337.75 1529
8338.61 1555
8339.47 1558
8340.33 1595
8341.19 1599
8342.06 1590
8342.92 1597
8343.78 1610
8344.64 1632
8345.50 1600
8346.37 1708
8347.23 1773
8348.09 1836
8348.95 1905
8349.82 1978
8350.68 2055
8351.54 2074
8352.40 2087
8353.27 2051
8354.13 1994
8354.99 1977
8355.86 1960
8356.72 1823
8357.58 1744
8358.45 1705
8359.31 1689
8360.17 1687
8361.03 1624
8361.90 1585
8362.76 1539
8363.62 1591
8364.49 1569
8365.35 1577
8366.21 1540
8367.08 1553
8367.94 1569
8368.80 1587
8369.67 1579
8370.53 1583
8371.40 1547
8372.26 1572
8373.12 1599
8373.99 1572
8374.85 1579
8375.71 1563
8376.58 1583
8377.44 1599
8378.31 1594
8379.17 1594
8380.03 1601
8380.90 1588
8381.76 1644
8382.63 1604
8383.49 1702
8384.36 1693
8385.22 1750
8386.08 1796
8386.95 1855
8387.81 1900
8388.68 1920
8389.54 1894
8390.41 1902
8391.27 1840
8392.14 1809
8393.00 1822
8393.87 1791
8394.73 1723
8395.60 1712
8396.46 1709
8397.33 1682
8398.19 1629
8399.06 1599
8399.92 1620
8400.79 1664
8401.65 1715
8402.52 1703
8403.38 1692
8404.25 1725
8405.11 1734
8405.98 1722
8406.84 1732
8407.71 1748
8408.58 1707
8409.44 1650
8410.31 1715
8411.17 1665
8412.04 1732
8412.90 1753
8413.77 1721
8414.64 1759
8415.50 1805
8416.37 1768
8417.23 1784
8418.10 1802
8418.97 1809
8419.83 1848
8420.70 1834
8421.56 1855
8422.43 1852
8423.30 1910
8424.16 1930
8425.03 1995
8425.90 1946
8426.76 1972
8427.63 1931
8428.50 1902
8429.36 1996
8430.23 2014
8431.10 2009
8431.96 1955
8432.83 1947
8433.70 1949
8434.56 1902
8435.43 2020
8436.30 2039
8437.16 1997
8438.03 1973
8438.90 1959
8439.77 2051
8440.63 2083
8441.50 2157
8442.37 2171
8443.24 2229
8444.10 2171
8444.97 2284
8445.84 2278
8446.71 2287
8447.57 2264
8448.44 2321
8449.31 2366
8450.18 2404
8451.04 2419
8451.91 2444
8452.78 2444
8453.65 2569
8454.52 2739
8455.38 2866
8456.25 3095
8457.12 3330
8457.99 3420
8458.86 3561
8459.72 3579
8460.59 3451
8461.46 3315
8462.33 3234
8463.20 3097
8464.07 2941
8464.93 2788
8465.80 2626
8466.67 2561
8467.54 2432
8468.41 2408
8469.28 2346
8470.15 2216
8471.02 2259
8471.88 2200
8472.75 2155
8473.62 2157
8474.49 2139
8475.36 2090
8476.23 2120
8477.10 2151
8477.97 2065
8478.84 2031
8479.71 2111
8480.58 2117
8481.44 2136
8482.31 2172
8483.18 2218
8484.05 2143
8484.92 2187
8485.79 2274
8486.66 2179
8487.53 2144
8488.40 2126
8489.27 2136
8490.14 2114
8491.01 2068
8491.88 2005
8492.75 1973
8493.62 2037
8494.49 2027
8495.36 2089
8496.23 2057
8497.10 2033
8497.97 2086
8498.84 2125
8499.71 2115
8500.58 2047
8501.45 2049
8502.32 1980
8503.19 2001
8504.06 2041
8504.93 1984
8505.80 1932
8506.67 1955
8507.55 2054
8508.42 2019
8509.29 2085
8510.16 2092
8511.03 2100
8511.90 2122
8512.77 2138
8513.64 2129
8514.51 2142
8515.38 2227
8516.25 2188
8517.13 2255
8518.00 2233
8518.87 2257
8519.74 2312
8520.61 2411
8521.48 2412
8522.35 2503
8523.23 2566
8524.10 2770
8524.97 2829
8525.84 2865
8526.71 2969
8527.58 3119
8528.46 3184
8529.33 3114
8530.20 3107
8531.07 3018
8531.94 2870
8532.81 2801
8533.69 2736
8534.56 2659
8535.43 2550
8536.30 2465
8537.18 2346
8538.05 2372
8538.92 2285
8539.79 2244
8540.66 2204
8541.54 2091
8542.41 2072
8543.28 2006
8544.15 2055
8545.03 2010
8545.90 1986
8546.77 2000
8547.64 1961
8548.52 1944
8549.39 1990
8550.26 1999
8551.14 2091
8552.01 2172
8552.88 2292
8553.76 2398
8554.63 2467
8555.50 2549
8556.37 2627
8557.25 2666
8558.12 2657
8558.99 2600
8559.87 2557
8560.74 2382
8561.61 2312
8562.49 2260
8563.36 2194
8564.24 2073
8565.11 2079
8565.98 2026
8566.86 1960
8567.73 1963
8568.60 1895
8569.48 1883
8570.35 1884
8571.23 1913
8572.10 1862
8572.97 1815
8573.85 1798
8574.72 1801
8575.60 1749
8576.47 1785
8577.34 1869
8578.22 1828
8579.09 1795
8579.97 1838
8580.84 1835
8581.72 1826
8582.59 1793
8583.47 1804
8584.34 1824
8585.21 1893
8586.09 1898
8586.96 1891
8587.84 1904
8588.71 1938
8589.59 1892
8590.46 1940
8591.34 1919
8592.21 1895
8593.09 1955
8593.96 1920
8594.84 1982
8595.71 1966
8596.59 1949
8597.46 2032
8598.34 2016
8599.22 1985
8600.09 2045
8600.97 1996
8601.84 2014
8602.72 2126
8603.59 2063
8604.47 2082
8605.34 2057
8606.22 2095
8607.10 2122
8607.97 2159
8608.85 2144
8609.72 2154
8610.60 2132
8611.47 2150
8612.35 2143
8613.23 2188
8614.10 2194
8614.98 2216
8615.86 2170
8616.73 2203
8617.61 2244
8618.48 2252
8619.36 2266
8620.24 2230
8621.11 2313
8621.99 2360
8622.87 2307
8623.74 2363
8624.62 2391
8625.50 2458
8626.37 2391
8627.25 2425
8628.13 2425
8629.00 2457
8629.88 2518
8630.76 2529
8631.64 2541
8632.51 2514
8633.39 2563
8634.27 2530
8635.14 2535
8636.02 2592
8636.90 2668
8637.78 2630
8638.65 2608
8639.53 2642
8640.41 2644
8641.29 2737
8642.16 2727
8643.04 2768
8643.92 2795
8644.80 2835
8645.67 2879
8646.55 2919
8647.43 2986
8648.31 3008
8649.18 3016
8650.06 3000
8650.94 3097
8651.82 3104
8652.70 3140
8653.58 3120
8654.45 3216
8655.33 3235
8656.21 3194
8657.09 3318
8657.97 3385
8658.84 3536
8659.72 3627
8660.60 3727
8661.48 4010
8662.36 4258
8663.24 4508
8664.12 4936
8664.99 5261
8665.87 5408
8666.75 5651
8667.63 5584
8668.51 5626
8669.39 5696
8670.27 5508
8671.15 5258
8672.03 5151
8672.91 5064
8673.78 4961
8674.66 5070
8675.54 4956
8676.42 4933
8677.30 4825
8678.18 4750
8679.06 4583
8679.94 4490
8680.82 4300
8681.70 4042
8682.58 3931
8683.46 3832
8684.34 3657
8685.22 3569
8686.10 3579
8686.98 3511
8687.86 3456
8688.74 3505
8689.62 3711
8690.50 3869
8691.38 4101
8692.26 4349
8693.14 4574
8694.02 4830
8694.90 4902
8695.78 4904
8696.66 4810
8697.54 4791
8698.42 4660
8699.30 4576
8700.18 4351
8701.06 4261
8701.94 4193
8702.82 4154
8703.70 4149
8704.58 3989
8705.46 3905
8706.34 3791
8707.23 3744
8708.11 3604
8708.99 3356
8709.87 3209
8710.75 3092
8711.63 2923
8712.51 2808
8713.39 2689
8714.27 2549
8715.16 2531
8716.04 2459
8716.92 2394
8717.80 2330
8718.68 2327
8719.56 2289
8720.44 2256
8721.33 2260
8722.21 2244
8723.09 2233
8723.97 2258
8724.85 2187
8725.73 2225
8726.62 2241
8727.50 2305
8728.38 2249
8729.26 2231
8730.14 2247
8731.03 2272
8731.91 2281
8732.79 2263
8733.67 2348
8734.55 2307
8735.44 2262
8736.32 2279
8737.20 2323
8738.08 2345
8738.97 2322
8739.85 2246
8740.73 2234
8741.61 2210
8742.50 2260
8743.38 2225
8744.26 2217
8745.14 2169
8746.03 2130
8746.91 2144
8747.79 2195
8748.68 2162
8749.56 2177
8750.44 2141
8751.33 2137
8752.21 2150
8753.09 2179
8753.97 2197
8754.86 2182
8755.74 2205
8756.62 2243
8757.51 2325
8758.39 2264
8759.28 2282
8760.16 2304
8761.04 2309
8761.93 2285
8762.81 2354
8763.69 2315
8764.58 2158
8765.46 2156
8766.34 2234
8767.23 2166
8768.11 2172
8769.00 2186
8769.88 2161
8770.76 2160
8771.65 2168
8772.53 2200
8773.42 2082
8774.30 2059
8775.19 2051
8776.07 2030
8776.95 2073
8777.84 2049
8778.72 2067
8779.61 2034
8780.49 1999
8781.38 2034
8782.26 1961
8783.15 2044
8784.03 2064
8784.92 2032
8785.80 1994
8786.69 1985
8787.57 2012
8788.46 2046
8789.34 1991
8790.23 2000
8791.11 1976
8792.00 2061
8792.88 2024
8793.77 2073
8794.65 2047
8795.54 1955
8796.42 1978
8797.31 1967
8798.19 1954
8799.08 1892
8799.96 1870
8800.85 1870
8801.74 1856
8802.62 1790
8803.51 1761
8804.39 1839
8805.28 1815
8806.16 1867
8807.05 1858
8807.94 1880
8808.82 1797
8809.71 1795
8810.59 1819
8811.48 1822
8812.37 1775
8813.25 1821
8814.14 1794
8815.03 1797
8815.91 1798
8816.80 1778
8817.68 1872
8818.57 1845
8819.46 1862
8820.34 1871
8821.23 1878
8822.12 1881
8823.00 1848
8823.89 1853
8824.78 1838
8825.66 1851
8826.55 1827
8827.44 1809
8828.33 1753
8829.21 1738
8830.10 1734
8830.99 1783
8831.87 1788
8832.76 1741
8833.65 1702
8834.54 1726
8835.42 1693
8836.31 1701
8837.20 1667
8838.08 1629
8838.97 1601
8839.86 1621
8840.75 1564
8841.64 1549
8842.52 1548
8843.41 1536
8844.30 1551
8845.19 1540
8846.07 1575
8846.96 1589
8847.85 1563
8848.74 1525
8849.63 1517
8850.51 1505
8851.40 1511
8852.29 1513
8853.18 1493
8854.07 1471
8854.96 1493
8855.84 1421
8856.73 1480
8857.62 1438
8858.51 1400
8859.40 1403
8860.29 1425
8861.17 1429
8862.06 1417
8862.95 1375
8863.84 1407
8864.73 1361
8865.62 1338
8866.51 1382
8867.40 1395
8868.29 1378
8869.17 1410
8870.06 1404
8870.95 1351
8871.84 1337
8872.73 1370
8873.62 1376
8874.51 1372
8875.40 1337
8876.29 1390
8877.18 1351
8878.07 1376
8878.96 1359
8879.85 1360
8880.74 1311
8881.63 1316
8882.51 1331
8883.40 1311
8884.29 1277
8885.18 1323
8886.07 1336
8886.96 1342
8887.85 1305
8888.74 1315
8889.63 1315
8890.52 1341
8891.41 1324
8892.30 1298
8893.19 1315
8894.09 1332
8894.98 1357
8895.87 1290
8896.76 1269
8897.65 1342
8898.54 1325
8899.43 1282
8900.32 1244
8901.21 1271
8902.10 1269
8902.99 1231
8903.88 1231
8904.77 1237
8905.66 1236
8906.55 1287
8907.44 1273
8908.34 1214
8909.23 1249
8910.12 1191
8911.01 1227
8911.90 1209
8912.79 1216
8913.68 1261
8914.57 1233
8915.47 1175
8916.36 1214
8917.25 1194
8918.14 1158
8919.03 1196
8919.92 1212
8920.81 1223
8921.71 1200
8922.60 1183
8923.49 1156
8924.38 1186
8925.27 1196
8926.16 1217
8927.06 1176
8927.95 1208
8928.84 1201
8929.73 1149
8930.62 1146
8931.52 1133
8932.41 1206
8933.30 1183
8934.19 1167
8935.09 1210
8935.98 1193
8936.87 1175
8937.76 1145
8938.66 1130
8939.55 1169
8940.44 1202
8941.33 1152
8942.23 1150
8943.12 1159
8944.01 1156
8944.90 1179
8945.80 1111
8946.69 1157
8947.58 1129
8948.48 1173
8949.37 1134
8950.26 1193
8951.16 1195
8952.05 1219
8952.94 1184
8953.84 1171
8954.73 1177
8955.62 1184
8956.52 1195
8957.41 1136
8958.30 1178
8959.20 1145
8960.09 1159
8960.98 1214
8961.88 1175
8962.77 1177
8963.66 1234
8964.56 1211
8965.45 1215
8966.35 1139
8967.24 1175
8968.13 1216
8969.03 1204
8969.92 1204
8970.82 1245
8971.71 1187
8972.60 1223
8973.50 1207
8974.39 1219
8975.29 1233
8976.18 1226
8977.08 1200
8977.97 1191
8978.87 1169
8979.76 1174
8980.65 1211
8981.55 1243
8982.44 1174
8983.34 1162
8984.23 1181
8985.13 1180
8986.02 1197
8986.92 1227
8987.81 1191
8988.71 1184
8989.60 1187
8990.50 1233
8991.39 1202
8992.29 1218
8993.18 1225
8994.08 1266
8994.97 1230
8995.87 1217
8996.76 1217
8997.66 1199
8998.56 1144
8999.45 1138
9000.35 1124
9001.24 1141
9002.14 1127
9003.03 1110
9003.93 1117
9004.83 1125
9005.72 1134
9006.62 1169
9007.51 1113
9008.41 1103
9009.31 1095
9010.20 1047
9011.10 1090
9011.99 1109
9012.89 1107
9013.79 1084
9014.68 1053
9015.58 1096
9016.48 1117
9017.37 1096
9018.27 1125
9019.16 1116
9020.06 1084
9020.96 1098
9021.85 1101
9022.75 1125
9023.65 1125
9024.54 1140
9025.44 1175
9026.34 1146
9027.24 1134
9028.13 1135
9029.03 1106
9029.93 1068
9030.82 1109
9031.72 1114
9032.62 1113
9033.52 1132
9034.41 1140
9035.31 1126
9036.21 1121
9037.10 1102
9038.00 1124
9038.90 1104
9039.80 1095
9040.69 1121
9041.59 1110
9042.49 1140
9043.39 1106
9044.29 1131
9045.18 1125
9046.08 1145
9046.98 1127
9047.88 1148
9048.78 1144
9049.67 1134
9050.57 1129
9051.47 1123
9052.37 1161
9053.27 1193
9054.16 1194
9055.06 1176
9055.96 1168
9056.86 1182
9057.76 1162
9058.66 1165
9059.55 1174
9060.45 1209
9061.35 1183
9062.25 1166
9063.15 1244
9064.05 1180
9064.95 1182
9065.85 1227
9066.74 1208
9067.64 1227
9068.54 1182
9069.44 1196
9070.34 1211
9071.24 1173
9072.14 1199
9073.04 1178
9073.94 1164
9074.84 1222
9075.74 1211
9076.64 1179
9077.53 1182
9078.43 1241
9079.33 1234
9080.23 1208
9081.13 1185
9082.03 1170
9082.93 1186
9083.83 1213
9084.73 1191
9085.63 1184
9086.53 1225
9087.43 1266
9088.33 1228
9089.23 1227
9090.13 1220
9091.03 1248
9091.93 1212
9092.83 1205
9093.73 1229
9094.63 1214
9095.53 1261
9096.43 1221
9097.33 1230
9098.23 1262
9099.13 1232
9100.04 1212
9100.94 1206
9101.84 1196
9102.74 1228
9103.64 1216
9104.54 1187
9105.44 1141
9106.34 1187
9107.24 1165
9108.14 1199
9109.04 1141
9109.94 1174
9110.85 1166
9111.75 1174
9112.65 1193
9113.55 1147
9114.45 1104
9115.35 1134
9116.25 1168
9117.15 1136
9118.06 1088
9118.96 1111
9119.86 1130
9120.76 1141
9121.66 1141
9122.56 1167
9123.46 1135
9124.37 1143
9125.27 1137
9126.17 1123
9127.07 1170
9127.97 1157
9128.88 1149
9129.78 1141
9130.68 1181
9131.58 1142
9132.48 1100
9133.39 1096
9134.29 1150
9135.19 1126
9136.09 1137
9137.00 1156
9137.90 1104
9138.80 1105
9139.70 1126
9140.61 1118
9141.51 1144
9142.41 1146
9143.31 1132
9144.22 1108
9145.12 1151
9146.02 1147
9146.92 1141
9147.83 1137
9148.73 1146
9149.63 1164
9150.54 1146
9151.44 1193
9152.34 1135
9153.25 1164
9154.15 1175
9155.05 1172
9155.96 1178
9156.86 1173
9157.76 1176
9158.67 1163
9159.57 1151
9160.47 1137
9161.38 1136
9162.28 1156
9163.18 1138
9164.09 1141
9164.99 1155
9165.90 1110
9166.80 1081
9167.70 1108
9168.61 1155
9169.51 1131
9170.42 1162
9171.32 1117
9172.22 1133
9173.13 1116
9174.03 1095
9174.94 1141
9175.84 1126
9176.74 1149
9177.65 1128
9178.55 1121
9179.46 1128
9180.36 1103
9181.27 1093
9182.17 1185
9183.08 1138
9183.98 1155
9184.89 1159
9185.79 1104
9186.70 1147
9187.60 1095
9188.51 1174
9189.41 1173
9190.32 1118
9191.22 1095
9192.13 1163
9193.03 1127
9193.94 1131
9194.84 1124
9195.75 1161
9196.65 1139
9197.56 1167
9198.46 1166
9199.37 1200
9200.27 1236
9201.18 1187
9202.08 1178
9202.99 1209
9203.90 1190
9204.80 1190
9205.71 1164
9206.61 1157
9207.52 1181
9208.42 1164
9209.33 1133
9210.24 1121
9211.14 1109
9212.05 1118
9212.95 1080
9213.86 1108
9214.77 1095
9215.67 1094
9216.58 1107
9217.49 1089
9218.39 1134
9219.30 1148
9220.21 1185
9221.11 1134
9222.02 1131
9222.93 1168
9223.83 1174
9224.74 1152
9225.65 1172
9226.55 1195
9227.46 1124
9228.37 1157
9229.27 1177
9230.18 1120
9231.09 1163
9231.99 1130
9232.90 1108
9233.81 1125
9234.72 1113
9235.62 1113
9236.53 1144
9237.44 1118
9238.34 1132
9239.25 1138
9240.16 1120
9241.07 1080
9241.97 1091
9242.88 1080
9243.79 1095
9244.70 1132
9245.61 1115
9246.51 1092
9247.42 1116
9248.33 1095
9249.24 1123
9250.14 1044
9251.05 1052
9251.96 1057
9252.87 1076
9253.78 1049
9254.69 1057
9255.59 1056
9256.50 1056
9257.41 1050
9258.32 1047
9259.23 1077
9260.14 1085
9261.04 1101
9261.95 1131
9262.86 1099
9263.77 1074
9264.68 1078
9265.59 1088
9266.50 1097
9267.40 1065
9268.31 1060
9269.22 1014
9270.13 1043
9271.04 1070
9271.95 1083
9272.86 1090
9273.77 1075
9274.68 1081
9275.59 1070
9276.49 1105
9277.40 1068
9278.31 1065
9279.22 1086
9280.13 1036
9281.04 1085
9281.95 1077
9282.86 1075
9283.77 1078
9284.68 1090
9285.59 1052
9286.50 1054
9287.41 1051
9288.32 1143
9289.23 1097
9290.14 1049
9291.05 1118
9291.96 1102
9292.87 1129
9293.78 1106
9294.69 1142
9295.60 1104
9296.51 1146
9297.42 1166
9298.33 1214
9299.24 1213
9300.15 1208
9301.06 1186
9301.97 1170
9302.88 1240
9303.79 1199
9304.70 1214
9305.61 1177
9306.53 1156
9307.44 1163
9308.35 1176
9309.26 1203
9310.17 1168
9311.08 1143
9311.99 1182
9312.90 1189
9313.81 1154
9314.72 1156
9315.63 1179
9316.55 1154
9317.46 1160
9318.37 1174
9319.28 1170
9320.19 1203
9321.10 1170
9322.01 1137
9322.93 1105
9323.84 1128
9324.75 1077
9325.66 1077
9326.57 1107
9327.48 1089
9328.40 1098
9329.31 1081
9330.22 1116
9331.13 1114
9332.04 1108
9332.96 1079
9333.87 1128
9334.78 1120
9335.69 1122
9336.60 1139
9337.52 1135
9338.43 1096
9339.34 1127
9340.25 1141
9341.17 1100
9342.08 1062
9342.99 1065
9343.90 1094
9344.82 1095
9345.73 1094
9346.64 1083
9347.55 1117
9348.47 1104
9349.38 1067
9350.29 1120
9351.21 1147
9352.12 1113
9353.03 1121
9353.94 1072
9354.86 1121
9355.77 1157
9356.68 1102
9357.60 1113
9358.51 1136
9359.42 1094
9360.34 1103
9361.25 1137
9362.16 1110
9363.08 1139
9363.99 1109
9364.90 1069
9365.82 1083
9366.73 1108
9367.65 1129
9368.56 1106
9369.47 1078
9370.39 1124
9371.30 1096
9372.21 1087
9373.13 1124
9374.04 1157
9374.96 1132
9375.87 1091
9376.79 1122
9377.70 1094
9378.61 1130
9379.53 1196
9380.44 1149
9381.36 1091
9382.27 1094
9383.19 1118
9384.10 1123
9385.01 1151
9385.93 1161
9386.84 1146
9387.76 1144
9388.67 1139
9389.59 1168
9390.50 1187
9391.42 1183
9392.33 1195
9393.25 1227
9394.16 1186
9395.08 1204
9395.99 1189
9396.91 1249
9397.82 1282
9398.74 1198
9399.65 1255
9400.57 1247
9401.48 1240
9402.40 1208
9403.32 1169
9404.23 1171
9405.15 1177
9406.06 1171
9406.98 1136
9407.89 1142
9408.81 1162
9409.73 1133
9410.64 1159
9411.56 1157
9412.47 1134
9413.39 1140
9414.30 1143
9415.22 1183
9416.14 1147
9417.05 1202
9417.97 1208
9418.89 1204
9419.80 1238
9420.72 1203
9421.63 1202
9422.55 1187
9423.47 1205
9424.38 1233
9425.30 1199
9426.22 1209
9427.13 1220
9428.05 1235
9428.97 1214
9429.88 1211
9430.80 1189
9431.72 1260
9432.63 1259
9433.55 1244
9434.47 1267
9435.38 1295
9436.30 1283
9437.22 1257
9438.14 1280
9439.05 1324
9439.97 1357
9440.89 1371
9441.81 1406
9442.72 1419
9443.64 1408
9444.56 1450
9445.47 1410
9446.39 1443
9447.31 1410
9448.23 1423
9449.15 1398
9450.06 1451
9450.98 1455
9451.90 1444
9452.82 1441
9453.73 1462
9454.65 1491
9455.57 1518
9456.49 1489
9457.41 1458
9458.32 1480
9459.24 1458
9460.16 1406
9461.08 1393
9462.00 1333
9462.92 1334
9463.83 1319
9464.75 1271
9465.67 1250
9466.59 1234
9467.51 1226
9468.43 1229
9469.35 1198
9470.26 1170
9471.18 1179
9472.10 1186
9473.02 1193
9473.94 1174
9474.86 1178
9475.78 1176
9476.70 1201
9477.62 1208
9478.54 1214
9479.45 1180
9480.37 1188
9481.29 1233
9482.21 1206
9483.13 1251
9484.05 1238
9484.97 1243
9485.89 1227
9486.81 1189
9487.73 1206
9488.65 1176
9489.57 1183
9490.49 1177
9491.41 1208
9492.33 1228
9493.25 1206
9494.17 1238
9495.09 1200
9496.01 1187
9496.93 1205
9497.85 1246
9498.77 1217
9499.69 1226
9500.61 1239
9501.53 1238
9502.45 1217
9503.37 1236
9504.29 1252
9505.21 1246
9506.13 1237
9507.05 1223
9507.97 1264
9508.89 1241
9509.81 1249
9510.73 1282
9511.65 1279
9512.57 1247
9513.49 1306
9514.42 1268
9515.34 1315
9516.26 1332
9517.18 1326
9518.10 1339
9519.02 1400
9519.94 1422
9520.86 1422
9521.78 1417
9522.71 1412
9523.63 1455
9524.55 1448
9525.47 1495
9526.39 1505
9527.31 1467
9528.23 1439
9529.16 1491
9530.08 1453
9531.00 1434
9531.92 1425
9532.84 1426
9533.76 1442
9534.69 1433
9535.61 1424
9536.53 1385
9537.45 1359
9538.37 1344
9539.30 1338
9540.22 1374
9541.14 1399
9542.06 1357
9542.98 1338
9543.91 1398
9544.83 1364
9545.75 1329
9546.67 1356
9547.60 1333
9548.52 1340
9549.44 1370
9550.36 1349
9551.29 1367
9552.21 1360
9553.13 1388
9554.06 1429
9554.98 1395
9555.90 1431
9556.82 1408
9557.75 1407
9558.67 1437
9559.59 1499
9560.52 1438
9561.44 1432
9562.36 1468
9563.29 1442
9564.21 1507
9565.13 1498
9566.06 1457
9566.98 1460
9567.90 1510
9568.83 1557
9569.75 1474
9570.67 1527
9571.60 1540
9572.52 1560
9573.44 1509
9574.37 1576
9575.29 1635
9576.22 1629
9577.14 1630
9578.06 1615
9578.99 1625
9579.91 1683
9580.84 1702
9581.76 1681
9582.68 1695
9583.61 1690
9584.53 1697
9585.46 1657
9586.38 1731
9587.31 1707
9588.23 1670
9589.15 1726
9590.08 1711
9591.00 1687
9591.93 1714
9592.85 1766
9593.78 1766
9594.70 1748
9595.63 1821
9596.55 1815
9597.48 1833
9598.40 1850
9599.33 1896
9600.25 1951
9601.18 1930
9602.10 2013
9603.03 2015
9603.95 2013
9604.88 2021
9605.80 2011
9606.73 2008
9607.65 2002
9608.58 1962
9609.50 1964
9610.43 1910
9611.35 1862
9612.28 1838
9613.21 1814
9614.13 1793
9615.06 1805
9615.98 1815
9616.91 1793
9617.84 1764
9618.76 1772
9619.69 1785
9620.61 1797
9621.54 1802
9622.47 1801
9623.39 1844
9624.32 1807
9625.24 1829
9626.17 1856
9627.10 1871
9628.02 1892
9628.95 1929
9629.88 1962
9630.80 1886
9631.73 1867
9632.65 1881
9633.58 1948
9634.51 1967
9635.43 1927
9636.36 1934
9637.29 2012
9638.22 2013
9639.14 2053
9640.07 2067
9641.00 2072
9641.92 2069
9642.85 2146
9643.78 2158
9644.70 2170
9645.63 2188
9646.56 2213
9647.49 2214
9648.41 2212
9649.34 2247
9650.27 2291
9651.20 2256
9652.12 2192
9653.05 2284
9653.98 2278
9654.91 2284
9655.83 2272
9656.76 2234
9657.69 2242
9658.62 2278
9659.55 2358
9660.47 2351
9661.40 2300
9662.33 2288
9663.26 2337
9664.19 2371
9665.11 2374
9666.04 2406
9666.97 2449
9667.90 2518
9668.83 2460
9669.75 2480
9670.68 2544
9671.61 2575
9672.54 2563
9673.47 2528
9674.40 2566
9675.33 2611
9676.25 2655
9677.18 2642
9678.11 2623
9679.04 2693
9679.97 2677
9680.90 2630
9681.83 2698
9682.76 2734
9683.69 2667
9684.61 2694
9685.54 2769
9686.47 2767
9687.40 2701
9688.33 2694
9689.26 2798
9690.19 2757
9691.12 2712
9692.05 2746
9692.98 2766
9693.91 2880
9694.84 2906
9695.77 2940
9696.70 2990
9697.63 3078
9698.56 3139
9699.49 3122
9700.42 3215
9701.35 3190
9702.28 3221
9703.21 3263
9704.14 3250
9705.07 3188
9706.00 3208
9706.93 3144
9707.86 3166
9708.79 3071
9709.72 3003
9710.65 3077
9711.58 3019
9712.51 3059
9713.44 3166
9714.37 3164
9715.30 3220
9716.23 3242
9717.16 3241
9718.09 3206
9719.02 3247
9719.95 3285
9720.88 3245
9721.81 3099
9722.75 3118
9723.68 2999
9724.61 2891
9725.54 2832
9726.47 2714
9727.40 2667
9728.33 2638
9729.26 2586
9730.19 2569
9731.13 2517
9732.06 2469
9732.99 2539
9733.92 2498
9734.85 2531
9735.78 2522
9736.71 2532
9737.65 2419
9738.58 2412
9739.51 2417
9740.44 2387
9741.37 2345
9742.30 2328
9743.24 2330
9744.17 2273
9745.10 2251
9746.03 2266
9746.96 2199
9747.90 2203
9748.83 2157
9749.76 2156
9750.69 2125
9751.63 2038
9752.56 2059
9753.49 2102
9754.42 2055
9755.36 2002
9756.29 2014
9757.22 2028
9758.15 1996
9759.09 2014
9760.02 2038
9760.95 2011
9761.88 1985
9762.82 2049
9763.75 2077
9764.68 2083
9765.62 2075
9766.55 2069
9767.48 2105
9768.41 2053
9769.35 2087
9770.28 2133
9771.21 2130
9772.15 2096
9773.08 2145
9774.01 2149
9774.95 2107
9775.88 2112
9776.81 2106
9777.75 2047
9778.68 2065
9779.62 2006
9780.55 1999
9781.48 2023
9782.42 2076
9783.35 1983
9784.28 2067
9785.22 2075
9786.15 2097
9787.09 2098
9788.02 2046
9788.95 2033
9789.89 1989
9790.82 2046
9791.76 2005
9792.69 1973
9793.63 1961
9794.56 1980
9795.49 1990
9796.43 1991
9797.36 1972
9798.30 2000
9799.23 2018
9800.17 2032
9801.10 2049
9802.04 2039
9802.97 2018
9803.91 2040
9804.84 1992
9805.78 1978
9806.71 1937
9807.65 1904
9808.58 1848
9809.52 1789
9810.45 1792
9811.39 1730
9812.32 1702
9813.26 1702
9814.19 1690
9815.13 1665
9816.06 1628
9817.00 1589
9817.93 1588
9818.87 1586
9819.80 1632
9820.74 1541
9821.68 1583
9822.61 1607
9823.55 1597
9824.48 1606
9825.42 1575
9826.35 1524
9827.29 1584
9828.23 1590
9829.16 1512
9830.10 1521
9831.03 1578
9831.97 1510
9832.91 1549
9833.84 1577
9834.78 1580
9835.72 1552
9836.65 1530
9837.59 1563
9838.52 1596
9839.46 1578
9840.40 1581
9841.33 1570
9842.27 1564
9843.21 1594
9844.14 1573
9845.08 1569
9846.02 1554
9846.95 1581
9847.89 1570
9848.83 1567
9849.77 1562
9850.70 1547
9851.64 1529
9852.58 1530
9853.51 1558
9854.45 1592
9855.39 1591
9856.33 1602
9857.26 1573
9858.20 1567
9859.14 1578
9860.08 1528
9861.01 1565
9861.95 1562
9862.89 1589
9863.83 1549
9864.76 1574
9865.70 1541
9866.64 1582
9867.58 1478
9868.51 1467
9869.45 1528
9870.39 1531
9871.33 1498
9872.27 1553
9873.20 1586
9874.14 1563
9875.08 1526
9876.02 1525
9876.96 1509
9877.90 1518
9878.83 1542
9879.77 1540
9880.71 1506
9881.65 1469
9882.59 1510
9883.53 1496
9884.47 1466
9885.40 1467
9886.34 1459
9887.28 1449
9888.22 1474
9889.16 1459
9890.10 1418
9891.04 1446
9891.98 1442
9892.91 1474
9893.85 1420
9894.79 1430
9895.73 1457
9896.67 1459
9897.61 1434
9898.55 1429
9899.49 1396
9900.43 1374
9901.37 1371
9902.31 1390
9903.25 1386
9904.19 1382
9905.13 1403
9906.07 1377
9907.01 1437
9907.95 1420
9908.89 1434
9909.83 1452
9910.77 1441
9911.71 1440
9912.65 1439
9913.59 1457
9914.53 1458
9915.47 1447
9916.41 1432
9917.35 1500
9918.29 1501
9919.23 1525
9920.17 1453
9921.11 1503
9922.05 1611
9922.99 1591
9923.93 1616
9924.87 1683
9925.81 1744
9926.75 1795
9927.69 1846
9928.63 1897
9929.57 1883
9930.51 1868
9931.45 1893
9932.39 1869
9933.34 1809
9934.28 1779
9935.22 1699
9936.16 1662
9937.10 1643
9938.04 1589
9938.98 1539
9939.92 1500
9940.87 1491
9941.81 1473
9942.75 1449
9943.69 1428
9944.63 1434
9945.57 1455
9946.51 1485
9947.46 1514
9948.40 1534
9949.34 1548
9950.28 1561
9951.22 1559
9952.16 1626
9953.11 1633
9954.05 1657
9954.99 1617
9955.93 1607
9956.87 1589
9957.82 1599
9958.76 1559
9959.70 1514
9960.64 1534
9961.59 1463
9962.53 1410
9963.47 1399
9964.41 1338
9965.35 1334
9966.30 1352
9967.24 1338
9968.18 1295
9969.13 1295
9970.07 1284
9971.01 1292
9971.95 1243
9972.90 1255
9973.84 1239
9974.78 1279
9975.73 1267
9976.67 1266
9977.61 1225
9978.55 1218
9979.50 1219
9980.44 1203
9981.38 1220
9982.33 1254
9983.27 1214
9984.21 1201
9985.16 1236
9986.10 1242
9987.04 1214
9987.99 1226
9988.93 1245
9989.88 1270
9990.82 1281
9991.76 1257
9992.71 1240
9993.65 1224
9994.59 1217
9995.54 1200
9996.48 1184
9997.43 1216
9998.37 1230
9999.31 1175
10000.26 1192
10001.20 1202
10002.15 1168
10003.09 1191
10004.04 1187
10004.98 1205
10005.92 1211
10006.87 1203
10007.81 1181
10008.76 1141
10009.70 1159
10010.65 1189
10011.59 1165
10012.54 1192
10013.48 1169
10014.43 1142
10015.37 1162
10016.32 1183
10017.26 1190
10018.21 1185
10019.15 1166
10020.10 1184
10021.04 1187
10021.99 1144
10022.93 1164
10023.88 1183
10024.82 1147
10025.77 1217
10026.71 1141
10027.66 1169
10028.60 1236
10029.55 1200
10030.49 1156
10031.44 1152
10032.39 1156
10033.33 1163
10034.28 1186
10035.22 1159
10036.17 1139
10037.11 1123
10038.06 1111
10039.01 1120
10039.95 1139
10040.90 1116
10041.84 1151
10042.79 1129
10043.74 1119
10044.68 1112
10045.63 1115
10046.58 1142
10047.52 1131
10048.47 1116
10049.41 1072
10050.36 1125
10051.31 1085
10052.25 1069
10053.20 1083
10054.15 1051
10055.09 1055
10056.04 1067
10056.99 1059
10057.93 1089
10058.88 1067
10059.83 1050
10060.78 999
10061.72 1066
10062.67 1082
10063.62 1062
10064.56 1059
10065.51 1053
10066.46 1072
10067.41 1064
10068.35 1101
10069.30 1097
10070.25 1044
10071.20 1055
10072.14 1064
10073.09 1047
10074.04 1094
10074.99 1022
10075.93 1062
10076.88 1057
10077.83 1086
10078.78 1080
10079.72 1057
10080.67 1089
10081.62 1092
10082.57 1084
10083.52 1055
10084.46 1075
10085.41 1083
10086.36 1063
10087.31 1059
10088.26 1069
10089.21 1088
10090.15 1016
10091.10 1066
10092.05 1081
10093.00 1079
10093.95 1051
10094.90 1037
10095.85 1078
10096.79 1068
10097.74 1040
10098.69 1043
10099.64 1064
10100.59 1050
10101.54 1028
10102.49 1037
10103.44 1018
10104.39 1035
10105.33 1086
10106.28 1082
10107.23 1035
10108.18 1025
10109.13 1035
10110.08 1072
10111.03 1011
10111.98 1014
10112.93 1073
10113.88 1041
10114.83 1034
10115.78 1049
10116.73 1052
10117.68 1092
10118.63 1034
10119.58 1005
10120.53 1062
10121.48 1057
10122.43 1063
10123.38 1097
10124.33 1073
10125.28 1047
10126.23 1062
10127.18 1070
10128.13 1058
10129.08 1035
10130.03 1072
10130.98 1099
10131.93 1115
10132.88 1103
10133.83 1087
10134.78 1101
10135.73 1122
10136.68 1108
10137.63 1092
10138.58 1103
10139.53 1149
10140.48 1124
10141.43 1128
10142.38 1145
10143.33 1111
10144.29 1139
10145.24 1091
10146.19 1110
10147.14 1154
10148.09 1135
10149.04 1143
10149.99 1140
10150.94 1103
10151.89 1134
10152.85 1139
10153.80 1148
10154.75 1127
10155.70 1197
10156.65 1230
10157.60 1200
10158.55 1178
10159.51 1216
10160.46 1203
10161.41 1189
10162.36 1208
10163.31 1195
10164.26 1215
10165.22 1210
10166.17 1199
10167.12 1208
10168.07 1243
10169.02 1255
10169.98 1257
10170.93 1269
10171.88 1269
10172.83 1270
10173.79 1285
10174.74 1284
10175.69 1269
10176.64 1286
10177.60 1318
10178.55 1338
10179.50 1337
10180.45 1368
10181.41 1339
10182.36 1398
10183.31 1368
10184.26 1365
10185.22 1365
10186.17 1377
10187.12 1357
10188.08 1393
10189.03 1339
10189.98 1345
10190.93 1353
10191.89 1314
10192.84 1351
10193.79 1298
10194.75 1341
10195.70 1403
10196.65 1369
10197.61 1321
10198.56 1338
10199.51 1363
10200.47 1364
10201.42 1385
10202.38 1392
10203.33 1378
10204.28 1448
10205.24 1476
10206.19 1481
10207.14 1453
10208.10 1505
10209.05 1536
10210.01 1541
10210.96 1505
10211.91 1506
10212.87 1467
10213.82 1486
10214.78 1449
10215.73 1449
10216.69 1411
10217.64 1397
10218.59 1350
10219.55 1353
10220.50 1347
10221.46 1344
10222.41 1338
10223.37 1300
10224.32 1249
10225.28 1329
10226.23 1328
10227.19 1267
10228.14 1306
10229.10 1278
10230.05 1286
10231.01 1313
10231.96 1319
10232.92 1373
10233.87 1385
10234.83 1355
10235.78 1420
10236.74 1444
10237.69 1428
10238.65 1441
10239.60 1452
10240.56 1482
10241.51 1441
10242.47 1447
10243.42 1457
10244.38 1466
10245.34 1386
10246.29 1350
10247.25 1314
10248.20 1296
10249.16 1284
10250.11 1215
10251.07 1193
10252.03 1206
10252.98 1207
10253.94 1184
10254.89 1191
10255.85 1187
10256.81 1148
10257.76 1108
10258.72 1097
10259.68 1113
10260.63 1118
10261.59 1133
10262.55 1105
10263.50 1130
10264.46 1123
10265.41 1068
10266.37 1120
10267.33 1155
10268.28 1149
10269.24 1145
10270.20 1102
10271.16 1071
10272.11 1123
10273.07 1099
10274.03 1067
10274.98 1116
10275.94 1108
10276.90 1106
10277.85 1122
10278.81 1076
10279.77 1076
10280.73 1051
10281.68 1046
10282.64 1078
10283.60 1060
10284.56 1051
10285.51 1045
10286.47 1041
10287.43 1032
10288.39 1032
10289.34 1007
10290.30 1087
10291.26 1074
10292.22 1071
10293.18 1082
10294.13 1059
10295.09 1027
10296.05 1088
10297.01 1057
10297.97 1050
10298.92 1039
10299.88 1016
10300.84 1063
10301.80 1042
10302.76 1054
10303.72 1066
10304.67 993
10305.63 1034
10306.59 1036
10307.55 1023
10308.51 1015
10309.47 1021
10310.43 1055
10311.38 1025
10312.34 1014
10313.30 1006
10314.26 1003
10315.22 1017
10316.18 1032
10317.14 1050
10318.10 1058
10319.06 1031
10320.01 1097
10320.97 1041
10321.93 1014
10322.89 988
10323.85 1005
10324.81 1020
10325.77 986
10326.73 982
10327.69 987
10328.65 1023
10329.61 1059
10330.57 1033
10331.53 1033
10332.49 1008
10333.45 1002
10334.41 975
10335.37 1001
10336.33 1011
10337.29 991
10338.25 988
10339.21 984
10340.17 1006
10341.13 959
10342.09 979
10343.05 973
10344.01 967
10344.97 976
10345.93 971
10346.89 925
10347.85 989
10348.81 981
10349.77 940
10350.73 969
10351.69 963
10352.65 945
10353.61 995
10354.57 959
10355.53 961
10356.49 898
10357.46 914
10358.42 922
10359.38 877
10360.34 942
10361.30 962
10362.26 919
10363.22 894
10364.18 904
10365.14 890
10366.11 902
10367.07 922
10368.03 916
10368.99 904
10369.95 892
10370.91 888
10371.87 927
10372.84 896
10373.80 910
10374.76 927
10375.72 898
10376.68 889
10377.64 921
10378.61 891
10379.57 933
10380.53 918
10381.49 947
10382.45 895
10383.42 937
10384.38 882
10385.34 908
10386.30 908
10387.27 910
10388.23 917
10389.19 895
10390.15 884
10391.11 899
10392.08 857
10393.04 886
10394.00 925
10394.96 883
10395.93 908
10396.89 910
10397.85 879
10398.82 875
10399.78 942
10400.74 891
10401.70 907
10402.67 862
10403.63 890
10404.59 907
10405.56 931
10406.52 884
10407.48 924
10408.45 886
10409.41 868
10410.37 880
10411.34 874
10412.30 858
10413.26 869
10414.23 908
10415.19 894
10416.15 870
10417.12 904
10418.08 907
10419.04 917
10420.01 894
10420.97 910
10421.94 927
10422.90 931
10423.86 933
10424.83 911
10425.79 917
10426.76 904
10427.72 932
10428.68 931
10429.65 948
10430.61 878
10431.58 867
10432.54 895
10433.51 950
10434.47 901
10435.44 892
10436.40 901
10437.36 872
10438.33 909
10439.29 906
10440.26 864
10441.22 905
10442.19 890
10443.15 912
10444.12 882
10445.08 886
10446.05 866
10447.01 854
10447.98 905
10448.94 915
10449.91 883
10450.87 898
10451.84 889
10452.80 914
10453.77 894
10454.73 899
10455.70 899
10456.67 936
10457.63 952
10458.60 907
10459.56 889
10460.53 897
10461.49 917
10462.46 906
10463.43 931
10464.39 914
10465.36 914
10466.32 909
10467.29 927
10468.25 898
10469.22 919
10470.19 896
10471.15 923
10472.12 938
10473.09 925
10474.05 931
10475.02 913
10475.98 929
10476.95 944
10477.92 954
10478.88 958
10479.85 980
10480.82 1007
10481.78 973
10482.75 978
10483.72 1015
10484.68 990
10485.65 988
10486.62 1035
10487.58 973
10488.55 976
10489.52 992
10490.49 974
10491.45 979
10492.42 945
10493.39 956
10494.35 987
10495.32 975
10496.29 961
10497.26 921
10498.22 903
10499.19 902
10500.16 902
10501.13 910
10502.09 935
10503.06 910
10504.03 919
10505.00 895
10505.96 917
10506.93 936
10507.90 932
10508.87 921
10509.84 923
10510.80 918
10511.77 934
10512.74 926
10513.71 879
10514.68 871
10515.64 897
10516.61 911
10517.58 882
10518.55 878
10519.52 853
10520.49 913
10521.45 887
10522.42 864
10523.39 904
10524.36 893
10525.33 840
10526.30 859
10527.27 892
10528.23 862
10529.20 907
10530.17 914
10531.14 876
10532.11 854
10533.08 931
10534.05 929
10535.02 904
10535.99 884
10536.96 897
10537.93 917
10538.89 939
10539.86 926
10540.83 897
10541.80 936
10542.77 920
10543.74 926
10544.71 942
10545.68 906
10546.65 860
10547.62 894
10548.59 887
10549.56 927
10550.53 923
10551.50 907
10552.47 894
10553.44 907
10554.41 934
10555.38 940
10556.35 963
10557.32 965
10558.29 917
10559.26 919
10560.23 934
10561.20 921
10562.17 966
10563.14 991
10564.11 996
10565.08 966
10566.05 983
10567.02 967
10567.99 1006
10568.96 992
10569.93 947
10570.91 929
10571.88 958
10572.85 982
10573.82 964
10574.79 925
10575.76 963
10576.73 957
10577.70 964
10578.67 957
10579.64 937
10580.62 942
10581.59 981
10582.56 961
10583.53 908
10584.50 961
10585.47 978
10586.44 946
10587.42 983
10588.39 953
10589.36 989
10590.33 1003
10591.30 1047
10592.27 1012
10593.25 1003
10594.22 1038
10595.19 1004
10596.16 1006
10597.13 1012
10598.10 1026
10599.08 1027
10600.05 1029
10601.02 1011
10601.99 1062
10602.97 1041
10603.94 1011
10604.91 1057
10605.88 1064
10606.85 1110
10607.83 1141
10608.80 1149
10609.77 1121
10610.74 1156
10611.72 1183
10612.69 1120
10613.66 1177
10614.64 1157
10615.61 1143
10616.58 1097
10617.55 1062
10618.53 1066
10619.50 1091
10620.47 1050
10621.45 1022
10622.42 1048
10623.39 1022
10624.37 991
10625.34 965
10626.31 945
10627.29 960
10628.26 956
10629.23 906
10630.21 907
10631.18 965
10632.15 952
10633.13 940
10634.10 922
10635.07 906
10636.05 959
10637.02 930
10638.00 966
10638.97 956
10639.94 984
10640.92 1027
10641.89 1007
10642.87 999
10643.84 978
10644.81 990
10645.79 944
10646.76 954
10647.74 915
10648.71 967
10649.68 963
10650.66 910
10651.63 898
10652.61 902
10653.58 879
10654.56 902
10655.53 909
10656.51 899
10657.48 889
10658.46 857
10659.43 858
10660.41 841
10661.38 864
10662.36 879
10663.33 896
10664.31 861
10665.28 867
10666.26 829
10667.23 831
10668.21 860
10669.18 827
10670.16 852
10671.13 888
10672.11 871
10673.08 822
10674.06 833
10675.03 855
10676.01 875
10676.99 850
10677.96 879
10678.94 893
10679.91 859
10680.89 858
10681.86 877
10682.84 866
10683.82 833
10684.79 861
10685.77 869
10686.74 865
10687.72 900
10688.70 847
10689.67 864
10690.65 859
10691.63 839
10692.60 872
10693.58 882
10694.55 837
10695.53 864
10696.51 819
10697.48 834
10698.46 860
10699.44 796
10700.41 847
10701.39 861
10702.37 841
10703.34 830
10704.32 826
10705.30 865
10706.27 832
10707.25 812
10708.23 799
10709.21 816
10710.18 840
10711.16 841
10712.14 816
10713.11 839
10714.09 843
10715.07 868
10716.05 829
10717.02 799
10718.00 807
10718.98 832
10719.96 833
10720.93 815
10721.91 819
10722.89 852
10723.87 884
10724.85 854
10725.82 874
10726.80 868
10727.78 871
10728.76 895
10729.74 811
10730.71 843
10731.69 838
10732.67 840
10733.65 882
10734.63 857
10735.60 844
10736.58 839
10737.56 844
10738.54 862
10739.52 811
10740.50 842
10741.48 881
10742.45 847
10743.43 817
10744.41 868
10745.39 874
10746.37 884
10747.35 838
10748.33 837
10749.31 870
10750.28 869
10751.26 823
10752.24 802
10753.22 863
10754.20 874
10755.18 833
10756.16 830
10757.14 896
10758.12 906
10759.10 838
10760.08 836
10761.06 855
10762.04 864
10763.01 875
10763.99 837
10764.97 841
10765.95 863
10766.93 880
10767.91 880
10768.89 885
10769.87 896
10770.85 848
10771.83 870
10772.81 899
10773.79 894
10774.77 908
10775.75 874
10776.73 857
10777.71 926
10778.69 908
10779.67 896
10780.65 896
10781.63 917
10782.62 860
10783.60 874
10784.58 874
10785.56 914
10786.54 914
10787.52 872
10788.50 907
10789.48 914
10790.46 930
10791.44 940
10792.42 933
10793.40 883
10794.38 895
10795.37 877
10796.35 892
10797.33 919
10798.31 902
10799.29 874
10800.27 826
10801.25 854
10802.23 856
10803.21 887
10804.20 930
10805.18 885
10806.16 881
10807.14 885
10808.12 864
10809.10 863
10810.09 860
10811.07 849
10812.05 871
10813.03 886
10814.01 877
10815.00 888
10815.98 868
10816.96 869
10817.94 916
10818.92 872
10819.91 894
10820.89 944
10821.87 904
10822.85 894
10823.83 902
10824.82 895
10825.80 882
10826.78 860
10827.76 909
10828.75 915
10829.73 877
10830.71 910
10831.69 962
10832.68 1006
10833.66 940
10834.64 934
10835.63 945
10836.61 967
10837.59 942
10838.57 903
10839.56 893
10840.54 913
10841.52 933
10842.51 944
10843.49 941
10844.47 929
10845.46 952
10846.44 962
10847.42 937
10848.41 974
10849.39 960
10850.37 958
10851.36 981
10852.34 995
10853.32 989
10854.31 1028
10855.29 983
10856.28 1010
10857.26 1008
10858.24 1020
10859.23 1044
10860.21 1022
10861.20 1053
10862.18 1052
10863.16 1030
10864.15 1025
10865.13 1007
10866.12 1056
10867.10 1068
10868.08 1043
10869.07 1026
10870.05 1026
10871.04 1063
10872.02 1050
10873.01 1053
10873.99 1050
10874.98 1035
10875.96 1095
10876.95 1072
10877.93 1090
10878.92 1077
10879.90 1108
10880.89 1069
10881.87 1093
10882.86 1122
10883.84 1096
10884.83 1110
10885.81 1094
10886.80 1103
10887.78 1140
10888.77 1096
10889.75 1164
10890.74 1175
10891.72 1154
10892.71 1150
10893.69 1144
10894.68 1154
10895.66 1196
10896.65 1168
10897.64 1206
10898.62 1221
10899.61 1227
10900.59 1202
10901.58 1252
10902.56 1268
10903.55 1229
10904.54 1250
10905.52 1255
10906.51 1249
10907.49 1277
10908.48 1312
10909.47 1330
10910.45 1326
10911.44 1350
10912.43 1338
10913.41 1279
10914.40 1326
10915.39 1338
10916.37 1325
10917.36 1343
10918.35 1400
10919.33 1368
10920.32 1337
10921.31 1345
10922.29 1414
10923.28 1370
10924.27 1417
10925.25 1441
10926.24 1444
10927.23 1448
10928.21 1421
10929.20 1415
10930.19 1468
10931.18 1491
10932.16 1518
10933.15 1493
10934.14 1488
10935.12 1503
10936.11 1520
10937.10 1555
10938.09 1556
10939.07 1569
10940.06 1622
10941.05 1623
10942.04 1553
10943.02 1576
10944.01 1618
10945.00 1665
10945.99 1636
10946.98 1707
10947.96 1747
10948.95 1743
10949.94 1732
10950.93 1813
10951.92 1890
10952.90 1920
10953.89 1981
10954.88 2030
10955.87 2056
10956.86 2152
10957.85 2215
10958.83 2268
10959.82 2305
10960.81 2397
10961.80 2394
10962.79 2363
10963.78 2416
10964.77 2338
10965.75 2220
10966.74 2216
10967.73 2222
10968.72 2192
10969.71 2134
10970.70 2023
10971.69 2030
10972.68 2016
10973.67 1974
10974.66 1873
10975.64 1929
10976.63 1885
10977.62 1877
10978.61 1836
10979.60 1804
10980.59 1763
10981.58 1813
10982.57 1800
10983.56 1831
10984.55 1906
10985.54 1922
10986.53 1894
10987.52 1884
10988.51 1907
10989.50 1990
10990.49 1954
10991.48 1990
10992.47 2117
10993.46 2131
10994.45 2275
10995.44 2331
10996.43 2374
10997.42 2494
10998.41 2614
10999.40 2708
11000.39 2747
11001.38 2798
11002.37 2842
11003.36 2901
11004.35 2903
11005.34 2805
11006.33 2834
11007.32 2731
11008.31 2653
11009.30 2496
11010.30 2362
11011.29 2295
11012.28 2189
11013.27 2096
11014.26 1976
11015.25 1881
11016.24 1851
11017.23 1722
11018.22 1747
11019.21 1639
11020.21 1639
11021.20 1565
11022.19 1531
11023.18 1476
11024.17 1499
11025.16 1498
11026.15 1458
11027.14 1408
11028.14 1443
11029.13 1430
11030.12 1447
11031.11 1403
11032.10 1396
11033.09 1387
11034.09 1401
11035.08 1394
11036.07 1368
11037.06 1394
11038.05 1374
11039.05 1388
11040.04 1398
11041.03 1381
11042.02 1343
11043.02 1332
11044.01 1356
11045.00 1336
11045.99 1349
11046.98 1346
11047.98 1309
11048.97 1321
11049.96 1309
11050.95 1308
11051.95 1294
11052.94 1280
11053.93 1273
11054.93 1269
11055.92 1282
11056.91 1262
11057.90 1287
11058.90 1253
11059.89 1246
11060.88 1228
11061.88 1276
11062.87 1297
11063.86 1312
11064.86 1254
11065.85 1280
11066.84 1300
11067.84 1248
11068.83 1311
11069.82 1306
11070.82 1239
11071.81 1241
11072.80 1246
11073.80 1305
11074.79 1263
11075.78 1223
11076.78 1243
11077.77 1246
11078.77 1216
11079.76 1270
11080.75 1296
11081.75 1246
11082.74 1226
11083.74 1216
11084.73 1222
11085.72 1200
11086.72 1255
11087.71 1272
11088.71 1242
11089.70 1199
11090.70 1211
11091.69 1202
11092.68 1183
11093.68 1174
11094.67 1190
11095.67 1220
11096.66 1199
11097.66 1185
11098.65 1170
11099.65 1142
11100.64 1166
11101.64 1153
11102.63 1144
11103.63 1127
11104.62 1164
11105.62 1185
11106.61 1168
11107.61 1155
11108.60 1110
11109.60 1079
11110.59 1111
11111.59 1138
11112.58 1100
11113.58 1077
11114.57 1120
11115.57 1125
11116.56 1125
11117.56 1141
11118.56 1116
11119.55 1109
11120.55 1081
11121.54 1092
11122.54 1097
11123.54 1113
11124.53 1123
11125.53 1119
11126.52 1127
11127.52 1129
11128.51 1116
11129.51 1116
11130.51 1119
11131.50 1089
11132.50 1093
11133.50 1111
11134.49 1103
11135.49 1106
11136.49 1116
11137.48 1108
11138.48 1096
11139.47 1055
11140.47 1088
11141.47 1103
11142.46 1046
11143.46 1022
11144.46 1028
11145.46 1062
11146.45 1036
11147.45 1029
11148.45 1057
11149.44 1085
11150.44 1065
11151.44 1087
11152.43 1126
11153.43 1063
11154.43 1057
11155.43 1007
11156.42 1012
11157.42 1034
11158.42 1035
11159.42 1044
11160.41 1066
11161.41 1045
11162.41 1054
11163.41 1038
11164.40 1045
11165.40 1053
11166.40 1058
11167.40 1058
11168.39 1034
11169.39 1048
11170.39 1044
11171.39 1095
11172.39 1081
11173.38 1014
11174.38 1101
11175.38 1085
11176.38 1040
11177.38 1034
11178.38 1033
11179.37 1029
11180.37 1050
11181.37 1055
11182.37 1043
11183.37 1039
11184.37 1027
11185.37 1032
11186.36 1069
11187.36 1048
11188.36 1022
11189.36 1113
11190.36 1089
11191.36 1075
11192.36 1059
11193.36 1054
11194.36 1054
11195.35 1024
11196.35 1016
11197.35 1086
11198.35 1057
11199.35 1042
11200.35 1067
11201.35 1078
11202.35 1077
11203.35 1115
11204.35 1096
11205.35 1123
11206.35 1114
11207.35 1130
11208.35 1133
11209.35 1136
11210.35 1106
11211.35 1134
11212.35 1145
11213.35 1155
11214.35 1189
11215.34 1186
11216.35 1194
11217.35 1143
11218.35 1159
11219.35 1131
11220.35 1144
11221.35 1130
11222.35 1099
11223.35 1088
11224.35 1101
11225.35 1134
11226.35 1105
11227.35 1091
11228.35 1090
11229.35 1076
11230.35 1086
11231.35 1101
11232.35 1088
11233.35 1069
11234.35 1078
11235.35 1041
11236.35 1077
11237.36 1110
11238.36 1101
11239.36 1088
11240.36 1086
11241.36 1108
11242.36 1131
11243.36 1079
11244.36 1100
11245.36 1070
11246.37 1066
11247.37 1123
11248.37 1112
11249.37 1070
11250.37 1114
11251.37 1147
11252.38 1147
11253.38 1105
11254.38 1109
11255.38 1114
11256.38 1130
11257.38 1117
11258.39 1098
11259.39 1130
11260.39 1117
11261.39 1144
11262.39 1157
11263.40 1101
11264.40 1128
11265.40 1158
11266.40 1152
11267.40 1133
11268.41 1122
11269.41 1139
11270.41 1173
11271.41 1157
11272.42 1162
11273.42 1172
11274.42 1166
11275.42 1224
11276.43 1241
11277.43 1220
11278.43 1194
11279.44 1183
11280.44 1239
11281.44 1239
11282.44 1246
11283.45 1208
11284.45 1170
11285.45 1198
11286.46 1208
11287.46 1212
11288.46 1137
11289.47 1122
11290.47 1135
11291.47 1133
11292.48 1131
11293.48 1121
11294.48 1103
11295.49 1064
11296.49 1081
11297.49 1089
11298.50 1079
11299.50 1079
11300.51 1062
11301.51 1061
11302.51 1046
11303.52 1010
11304.52 1030
11305.53 1022
11306.53 1034
11307.53 1057
11308.54 1071
11309.54 1050
11310.55 1063
11311.55 1039
11312.55 1080
11313.56 1065
11314.56 1111
11315.57 1056
11316.57 1053
11317.58 1112
11318.58 1083
11319.59 1069
11320.59 1054
11321.59 1102
11322.60 1114
11323.60 1126
11324.61 1092
11325.61 1059
11326.62 1123
11327.62 1099
11328.63 1087
11329.63 1092
11330.64 1099
11331.64 1081
11332.65 1097
11333.65 1098
11334.66 1068
11335.67 1076
11336.67 1099
11337.68 1123
11338.68 1123
11339.69 1124
11340.69 1086
11341.70 1125
11342.70 1114
11343.71 1155
11344.72 1143
11345.72 1166
11346.73 1154
11347.73 1124
11348.74 1130
11349.74 1099
11350.75 1093
11351.76 1089
11352.76 1086
11353.77 1085
11354.78 1102
11355.78 1038
11356.79 1038
11357.79 1068
11358.80 1018
11359.81 982
11360.81 1018
11361.82 1003
11362.83 995
11363.83 986
11364.84 952
11365.85 934
11366.85 967
11367.86 978
11368.87 999
11369.87 940
11370.88 942
11371.89 971
11372.89 964
11373.90 961
11374.91 951
11375.92 959
11376.92 964
11377.93 953
11378.94 897
11379.94 880
11380.95 952
11381.96 939
11382.97 886
11383.97 902
11384.98 955
11385.99 948
11387.00 940
11388.00 909
11389.01 906
11390.02 943
11391.03 918
11392.04 909
11393.04 917
11394.05 925
11395.06 911
11396.07 915
11397.08 933
11398.08 926
11399.09 916
11400.10 884
11401.11 949
11402.12 931
11403.12 947
11404.13 927
11405.14 917
11406.15 905
11407.16 956
11408.17 927
11409.18 951
11410.18 983
11411.19 919
11412.20 911
11413.21 902
11414.22 931
11415.23 915
11416.24 937
11417.25 942
11418.25 987
11419.26 938
11420.27 884
11421.28 872
11422.29 894
11423.30 898
11424.31 938
11425.32 915
11426.33 923
11427.34 939
11428.35 901
11429.36 926
11430.37 975
11431.38 942
11432.39 891
11433.39 931
11434.40 916
11435.41 934
11436.42 942
11437.43 904
11438.44 930
11439.45 953
11440.46 942
11441.47 939
11442.48 979
11443.49 955
11444.50 940
11445.51 936
11446.52 938
11447.53 959
11448.55 946
11449.56 967
11450.57 925
11451.58 949
11452.59 962
11453.60 941
11454.61 946
11455.62 936
11456.63 940
11457.64 930
11458.65 921
11459.66 922
11460.67 917
11461.68 902
11462.69 912
11463.71 950
11464.72 933
11465.73 918
11466.74 944
11467.75 927
11468.76 968
11469.77 932
11470.78 946
11471.80 983
11472.81 954
11473.82 959
11474.83 942
11475.84 985
11476.85 961
11477.86 989
11478.88 971
11479.89 970
11480.90 955
11481.91 935
11482.92 963
11483.93 972
11484.95 954
11485.96 967
11486.97 955
11487.98 931
11489.00 936
11490.01 950
11491.02 968
11492.03 950
11493.04 949
11494.06 961
11495.07 964
11496.08 939
11497.09 949
11498.11 970
11499.12 973
11500.13 938
11501.14 932
11502.16 989
11503.17 975
11504.18 962
11505.20 969
11506.21 985
11507.22 962
11508.23 986
11509.25 996
11510.26 1007
11511.27 1008
11512.29 1015
11513.30 1026
11514.31 1018
11515.33 1037
11516.34 1065
11517.35 1080
11518.37 1038
11519.38 1089
11520.39 1088
11521.41 1107
11522.42 1100
11523.43 1116
11524.45 1110
11525.46 1151
11526.47 1180
11527.49 1146
11528.50 1209
11529.52 1238
11530.53 1260
11531.54 1287
11532.56 1320
11533.57 1347
11534.59 1350
11535.60 1415
11536.62 1442
11537.63 1497
11538.64 1499
11539.66 1542
11540.67 1556
11541.69 1535
11542.70 1640
11543.72 1676
11544.73 1642
11545.75 1604
11546.76 1575
11547.77 1504
11548.79 1415
11549.80 1397
11550.82 1362
11551.83 1301
11552.85 1259
11553.86 1233
11554.88 1199
11555.89 1134
11556.91 1064
11557.92 1092
11558.94 1051
11559.95 1039
11560.97 1026
11561.99 975
11563.00 982
11564.02 965
11565.03 944
11566.05 974
11567.06 977
11568.08 969
11569.09 927
11570.11 962
11571.13 968
11572.14 938
11573.16 956
11574.17 948
11575.19 882
11576.20 903
11577.22 893
11578.24 902
11579.25 940
11580.27 913
11581.29 943
11582.30 925
11583.32 902
11584.33 899
11585.35 907
11586.37 871
11587.38 877
11588.40 854
11589.42 854
11590.43 871
11591.45 912
11592.47 888
11593.48 889
11594.50 905
11595.52 879
11596.53 878
11597.55 903
11598.57 886
11599.58 869
11600.60 859
11601.62 899
11602.64 885
11603.65 871
11604.67 882
11605.69 901
11606.70 900
11607.72 876
11608.74 875
11609.76 903
11610.77 912
11611.79 924
11612.81 915
11613.83 885
11614.84 902
11615.86 886
11616.88 870
11617.90 878
11618.92 872
11619.93 825
11620.95 901
11621.97 899
11622.99 875
11624.01 879
11625.02 862
11626.04 893
11627.06 895
11628.08 848
11629.10 873
11630.11 859
11631.13 852
11632.15 879
11633.17 865
11634.19 873
11635.21 861
11636.23 847
11637.24 827
11638.26 868
11639.28 838
11640.30 849
11641.32 846
11642.34 854
11643.36 816
11644.38 808
11645.39 842
11646.41 853
11647.43 852
11648.45 843
11649.47 855
11650.49 831
11651.51 818
11652.53 845
11653.55 809
11654.57 810
11655.59 813
11656.61 821
11657.63 833
11658.65 818
11659.67 783
11660.69 772
11661.70 826
11662.72 838
11663.74 824
11664.76 780
11665.78 789
11666.80 814
11667.82 835
11668.84 830
11669.86 771
11670.88 814
11671.90 778
11672.92 745
11673.95 771
11674.97 757
11675.99 799
11677.01 790
11678.03 775
11679.05 762
11680.07 778
11681.09 791
11682.11 765
11683.13 738
11684.15 787
11685.17 779
11686.19 770
11687.21 814
11688.23 779
11689.25 779
11690.28 798
11691.30 789
11692.32 752
11693.34 751
11694.36 771
11695.38 750
11696.40 753
11697.42 762
11698.44 803
11699.47 761
11700.49 767
11701.51 761
11702.53 786
11703.55 776
11704.57 753
11705.60 750
11706.62 794
11707.64 772
11708.66 749
11709.68 757
11710.70 753
11711.73 779
11712.75 743
11713.77 739
11714.79 746
11715.81 748
11716.84 762
11717.86 756
11718.88 788
11719.90 773
11720.92 761
11721.95 739
11722.97 775
11723.99 755
11725.01 747
11726.04 802
11727.06 760
11728.08 768
11729.11 767
11730.13 764
11731.15 743
11732.17 777
11733.20 801
11734.22 773
11735.24 755
11736.26 794
11737.29 765
11738.31 760
11739.33 734
11740.36 750
11741.38 736
11742.40 768
11743.43 769
11744.45 768
11745.47 783
11746.50 767
11747.52 762
11748.54 763
11749.57 774
11750.59 770
11751.62 752
11752.64 779
11753.66 732
11754.69 738
11755.71 771
11756.73 789
11757.76 818
11758.78 788
11759.81 777
11760.83 799
11761.85 825
11762.88 795
11763.90 818
11764.93 768
11765.95 798
11766.98 781
11768.00 800
11769.02 810
11770.05 783
11771.07 824
11772.10 826
11773.12 813
11774.15 836
11775.17 794
11776.20 833
11777.22 857
11778.25 841
11779.27 839
11780.30 837
11781.32 827
11782.35 858
11783.37 851
11784.40 851
11785.42 838
11786.45 837
11787.47 871
11788.50 856
11789.52 822
11790.55 830
11791.57 852
11792.60 846
11793.62 822
11794.65 863
11795.67 836
11796.70 854
11797.73 850
11798.75 832
11799.78 825
11800.80 822
11801.83 853
11802.85 858
11803.88 834
11804.91 857
11805.93 832
11806.96 856
11807.98 854
11809.01 818
11810.04 807
11811.06 835
11812.09 843
11813.12 844
11814.14 850
11815.17 884
11816.19 845
11817.22 866
11818.25 906
11819.27 864
11820.30 898
11821.33 885
11822.35 911
11823.38 901
11824.41 866
11825.44 897
11826.46 869
11827.49 899
11828.52 915
11829.54 928
11830.57 931
11831.60 900
11832.62 906
11833.65 924
11834.68 921
11835.71 906
11836.73 927
11837.76 969
11838.79 938
11839.82 936
11840.84 950
11841.87 968
11842.90 966
11843.93 956
11844.95 970
11845.98 966
11847.01 998
11848.04 993
11849.07 1005
11850.09 1011
11851.12 1003
11852.15 990
11853.18 1063
11854.21 1013
11855.23 949
11856.26 1011
11857.29 1059
11858.32 1042
11859.35 1083
11860.38 1089
11861.40 1072
11862.43 1075
11863.46 1073
11864.49 1098
11865.52 1071
11866.55 1089
11867.58 1120
11868.60 1131
11869.63 1107
11870.66 1087
11871.69 1100
11872.72 1140
11873.75 1151
11874.78 1157
11875.81 1136
11876.84 1188
11877.86 1184
11878.89 1205
11879.92 1211
11880.95 1197
11881.98 1219
11883.01 1238
11884.04 1215
11885.07 1290
11886.10 1248
11887.13 1234
11888.16 1269
11889.19 1277
11890.22 1310
11891.25 1305
11892.28 1389
11893.31 1399
11894.34 1412
11895.37 1449
11896.40 1437
11897.43 1422
11898.46 1456
11899.49 1534
11900.52 1557
11901.55 1547
11902.58 1659
11903.61 1644
11904.64 1702
11905.67 1712
11906.70 1710
11907.73 1703
11908.76 1783
11909.79 1778
11910.82 1743
11911.85 1791
11912.88 1737
11913.91 1701
11914.94 1647
11915.97 1644
11917.01 1659
11918.04 1634
11919.07 1575
11920.10 1596
11921.13 1584
11922.16 1590
11923.19 1568
11924.22 1577
11925.25 1584
11926.28 1582
11927.32 1610
11928.35 1624
11929.38 1657
11930.41 1646
11931.44 1692
11932.47 1652
11933.50 1655
11934.54 1682
11935.57 1677
11936.60 1691
11937.63 1684
11938.66 1698
11939.70 1639
11940.73 1646
11941.76 1597
11942.79 1541
11943.82 1520
11944.85 1490
11945.89 1501
11946.92 1447
11947.95 1396
11948.98 1379
11950.02 1316
11951.05 1256
11952.08 1246
11953.11 1285
11954.15 1275
11955.18 1296
11956.21 1249
11957.24 1212
11958.28 1205
11959.31 1235
11960.34 1242
11961.37 1224
11962.41 1230
11963.44 1225
11964.47 1277
11965.51 1249
11966.54 1201
11967.57 1240
11968.60 1269
11969.64 1244
11970.67 1250
11971.70 1262
11972.74 1330
11973.77 1296
11974.80 1285
11975.84 1279
11976.87 1242
11977.90 1270
11978.94 1278
11979.97 1289
11981.00 1290
11982.04 1257
11983.07 1253
11984.11 1293
11985.14 1310
11986.17 1282
11987.21 1319
11988.24 1314
11989.28 1307
11990.31 1349
11991.34 1351
11992.38 1336
11993.41 1331
11994.45 1367
11995.48 1365
11996.51 1314
11997.55 1350
11998.58 1372
11999.62 1337
12000.65 1380
12001.69 1370
12002.72 1394
12003.76 1415
12004.79 1386
12005.82 1450
12006.86 1439
12007.89 1424
12008.93 1414
12009.96 1393
12011.00 1487
12012.03 1443
12013.07 1482
12014.10 1530
12015.14 1508
12016.17 1527
12017.21 1520
12018.24 1528
12019.28 1573
12020.32 1543
12021.35 1575
12022.39 1585
12023.42 1613
12024.46 1608
12025.49 1648
12026.53 1633
12027.56 1597
12028.60 1598
12029.64 1607
12030.67 1544
12031.71 1545
12032.74 1595
12033.78 1594
12034.81 1591
12035.85 1563
12036.89 1628
12037.92 1635
12038.96 1659
12039.99 1612
12041.03 1580
12042.07 1602
12043.10 1616
12044.14 1562
12045.18 1592
12046.21 1597
12047.25 1583
12048.29 1616
12049.32 1614
12050.36 1676
12051.40 1669
12052.43 1686
12053.47 1725
12054.51 1726
12055.54 1661
12056.58 1703
12057.62 1695
12058.65 1733
12059.69 1736
12060.73 1720
12061.76 1701
12062.80 1714
12063.84 1770
12064.88 1767
12065.91 1702
12066.95 1616
12067.99 1672
12069.03 1662
12070.06 1563
12071.10 1545
12072.14 1526
12073.18 1478
12074.21 1497
12075.25 1452
12076.29 1418
12077.33 1418
12078.36 1405
12079.40 1370
12080.44 1374
12081.48 1364
12082.52 1394
12083.55 1389
12084.59 1343
12085.63 1332
12086.67 1371
12087.71 1367
12088.74 1370
12089.78 1376
12090.82 1382
12091.86 1359
12092.90 1351
12093.94 1406
12094.98 1412
12096.01 1471
12097.05 1458
12098.09 1453
12099.13 1500
12100.17 1503
12101.21 1485
12102.25 1498
12103.28 1556
12104.32 1550
12105.36 1574
12106.40 1545
12107.44 1564
12108.48 1567
12109.52 1522
12110.56 1518
12111.60 1524
12112.64 1482
12113.68 1413
12114.72 1343
12115.76 1355
12116.79 1365
12117.83 1342
12118.87 1288
12119.91 1284
12120.95 1258
12121.99 1190
12123.03 1229
12124.07 1191
12125.11 1199
12126.15 1115
12127.19 1114
12128.23 1104
12129.27 1055
12130.31 1109
12131.35 1097
12132.39 1111
12133.43 1075
12134.47 1079
12135.51 1069
12136.55 1101
12137.59 1086
12138.63 1043
12139.67 1037
12140.71 1059
12141.76 1091
12142.80 1095
12143.84 1064
12144.88 1034
12145.92 1074
12146.96 1071
12148.00 1062
12149.04 1052
12150.08 1027
12151.12 1049
12152.16 1037
12153.20 1033
12154.25 1035
12155.29 1009
12156.33 1027
12157.37 1041
12158.41 1058
12159.45 964
12160.49 998
12161.53 953
12162.58 966
12163.62 964
12164.66 987
12165.70 1011
12166.74 989
12167.78 983
12168.82 983
12169.87 1002
12170.91 1001
12171.95 998
12172.99 993
12174.03 969
12175.08 982
12176.12 976
12177.16 959
12178.20 963
12179.24 970
12180.29 954
12181.33 969
12182.37 982
12183.41 935
12184.46 948
12185.50 946
12186.54 968
12187.58 916
12188.63 893
12189.67 908
12190.71 965
12191.75 970
12192.80 937
12193.84 901
12194.88 940
12195.92 956
12196.97 932
12198.01 929
12199.05 916
12200.10 886
12201.14 893
12202.18 904
12203.23 883
12204.27 916
12205.31 911
12206.36 917
12207.40 942
12208.44 853
12209.49 919
12210.53 875
12211.57 881
12212.62 857
12213.66 850
12214.70 855
12215.75 870
12216.79 911
12217.84 885
12218.88 865
12219.92 847
12220.97 821
12222.01 865
12223.06 828
12224.10 809
12225.14 844
12226.19 890
12227.23 853
12228.28 826
12229.32 801
12230.36 837
12231.41 827
12232.45 835
12233.50 827
12234.54 823
12235.59 810
12236.63 847
12237.68 840
12238.72 837
12239.77 822
12240.81 856
12241.86 813
12242.90 835
12243.94 830
12244.99 834
12246.03 812
12247.08 822
12248.13 819
12249.17 826
12250.22 847
12251.26 831
12252.31 848
12253.35 825
12254.40 810
12255.44 776
12256.49 808
12257.53 812
12258.58 788
12259.62 790
12260.67 792
12261.72 760
12262.76 772
12263.81 769
12264.85 819
12265.90 797
12266.94 763
12267.99 745
12269.04 783
12270.08 764
12271.13 749
12272.17 748
12273.22 776
12274.27 718
12275.31 736
12276.36 774
12277.41 754
12278.45 772
12279.50 747
12280.55 755
12281.59 737
12282.64 724
12283.69 740
12284.73 753
12285.78 740
12286.83 753
12287.87 759
12288.92 744
12289.97 725
12291.01 717
12292.06 719
12293.11 721
12294.15 731
12295.20 731
12296.25 707
12297.30 763
12298.34 746
12299.39 766
12300.44 717
12301.48 699
12302.53 706
12303.58 738
12304.63 743
12305.67 733
12306.72 744
12307.77 743
12308.82 748
12309.87 738
12310.91 740
12311.96 721
12313.01 715
12314.06 703
12315.10 719
12316.15 730
12317.20 729
12318.25 694
12319.30 726
12320.34 718
12321.39 702
12322.44 714
12323.49 714
12324.54 679
12325.59 685
12326.63 717
12327.68 720
12328.73 703
12329.78 684
12330.83 666
12331.88 689
12332.93 683
12333.98 668
12335.02 705
12336.07 704
12337.12 701
12338.17 668
12339.22 687
12340.27 673
12341.32 694
12342.37 670
12343.42 693
12344.47 700
12345.51 689
12346.56 700
12347.61 678
12348.66 663
12349.71 699
12350.76 694
12351.81 677
12352.86 681
12353.91 674
12354.96 687
12356.01 685
12357.06 709
12358.11 697
12359.16 675
12360.21 695
12361.26 681
12362.31 671
12363.36 667
12364.41 684
12365.46 686
12366.51 707
12367.56 704
12368.61 689
12369.66 649
12370.71 649
12371.76 658
12372.81 717
12373.86 663
12374.91 647
12375.96 658
12377.01 666
12378.06 681
12379.11 700
12380.17 664
12381.22 654
12382.27 698
12383.32 705
12384.37 704
12385.42 663
12386.47 638
12387.52 653
12388.57 713
12389.62 685
12390.67 679
12391.73 682
12392.78 670
12393.83 668
12394.88 677
12395.93 673
12396.98 683
12398.03 689
12399.09 676
12400.14 671
12401.19 691
12402.24 707
12403.29 735
12404.34 730
12405.40 715
12406.45 702
12407.50 713
12408.55 704
12409.60 716
12410.66 688
12411.71 715
12412.76 744
12413.81 734
12414.86 718
12415.92 711
12416.97 699
12418.02 697
12419.07 712
12420.13 704
12421.18 721
12422.23 716
12423.28 743
12424.34 711
12425.39 705
12426.44 706
12427.49 722
12428.55 728
12429.60 694
12430.65 715
12431.71 745
12432.76 727
12433.81 735
12434.86 750
12435.92 754
12436.97 769
12438.02 749
12439.08 731
12440.13 748
12441.18 735
12442.24 739
12443.29 740
12444.34 697
12445.40 695
12446.45 715
12447.50 735
12448.56 731
12449.61 725
12450.67 712
12451.72 715
12452.77 719
12453.83 709
12454.88 709
12455.94 708
12456.99 708
12458.04 717
12459.10 724
12460.15 708
12461.21 728
12462.26 717
12463.31 744
12464.37 753
12465.42 726
12466.48 726
12467.53 772
12468.59 776
12469.64 755
12470.70 797
12471.75 799
12472.80 795
12473.86 790
12474.91 804
12475.97 782
12477.02 776
12478.08 797
12479.13 782
12480.19 804
12481.24 806
12482.30 815
12483.35 796
12484.41 830
12485.46 826
12486.52 857
12487.57 845
12488.63 806
12489.69 797
12490.74 805
12491.80 762
12492.85 809
12493.91 792
12494.96 789
12496.02 806
12497.07 790
12498.13 780
12499.19 802
12500.24 759
12501.30 763
12502.35 768
12503.41 777
12504.47 754
12505.52 760
12506.58 775
12507.63 761
12508.69 739
12509.75 758
12510.80 762
12511.86 785
12512.91 799
12513.97 789
12515.03 797
12516.08 786
12517.14 769
12518.20 815
12519.25 804
12520.31 765
12521.37 773
12522.42 787
12523.48 783
12524.54 782
12525.59 793
12526.65 774
12527.71 816
12528.77 765
12529.82 784
12530.88 786
12531.94 800
12532.99 814
12534.05 799
12535.11 808
12536.17 812
12537.22 844
12538.28 778
12539.34 792
12540.40 816
12541.45 853
12542.51 853
12543.57 849
12544.63 833
12545.68 821
12546.74 829
12547.80 845
12548.86 860
12549.92 926
12550.97 900
12552.03 863
12553.09 857
12554.15 861
12555.21 904
12556.26 908
12557.32 895
12558.38 894
12559.44 867
12560.50 875
12561.56 899
12562.61 851
12563.67 843
12564.73 852
12565.79 858
12566.85 855
12567.91 809
12568.97 863
12570.02 857
12571.08 862
12572.14 824
12573.20 851
12574.26 819
12575.32 825
12576.38 827
12577.44 841
12578.50 850
12579.56 798
12580.61 809
12581.67 815
12582.73 812
12583.79 824
12584.85 845
12585.91 819
12586.97 812
12588.03 841
12589.09 843
12590.15 860
12591.21 818
12592.27 835
12593.33 846
12594.39 836
12595.45 809
12596.51 833
12597.57 835
12598.63 813
12599.69 848
12600.75 833
12601.81 849
12602.87 839
12603.93 865
12604.99 876
12606.05 873
12607.11 835
12608.17 866
12609.23 858
12610.29 849
12611.35 860
12612.41 890
12613.47 889
12614.53 895
12615.59 921
12616.66 900
12617.72 924
12618.78 921
12619.84 932
12620.90 933
12621.96 914
12623.02 926
12624.08 946
12625.14 964
12626.20 984
12627.26 984
12628.33 981
12629.39 970
12630.45 1022
12631.51 1022
12632.57 1023
12633.63 1009
12634.69 1040
12635.76 1030
12636.82 1057
12637.88 1064
12638.94 1000
12640.00 1016
12641.06 1039
12642.13 1003
12643.19 985
12644.25 987
12645.31 976
12646.37 929
12647.44 935
12648.50 931
12649.56 919
12650.62 936
12651.68 948
12652.75 908
12653.81 912
12654.87 909
12655.93 938
12657.00 941
12658.06 944
12659.12 935
12660.18 927
12661.25 924
12662.31 919
12663.37 907
12664.43 962
12665.50 943
12666.56 914
12667.62 938
12668.69 948
12669.75 916
12670.81 925
12671.88 926
12672.94 950
12674.00 929
12675.06 881
12676.13 899
12677.19 916
12678.25 959
12679.32 945
12680.38 967
12681.44 973
12682.51 976
12683.57 980
12684.64 962
12685.70 991
12686.76 974
12687.83 962
12688.89 962
12689.95 973
12691.02 987
12692.08 1005
12693.15 985
12694.21 1050
12695.27 1040
12696.34 1016
12697.40 1041
12698.47 1055
12699.53 1030
12700.59 1044
12701.66 1069
12702.72 1085
12703.79 1092
12704.85 1114
12705.92 1082
12706.98 1141
12708.05 1112
12709.11 1112
12710.18 1141
12711.24 1121
12712.30 1146
12713.37 1167
12714.43 1170
12715.50 1135
12716.56 1170
12717.63 1187
12718.69 1175
12719.76 1183
12720.82 1186
12721.89 1186
12722.95 1214
12724.02 1232
12725.09 1226
12726.15 1226
12727.22 1243
12728.28 1233
12729.35 1273
12730.41 1248
12731.48 1285
12732.54 1356
12733.61 1351
12734.68 1326
12735.74 1323
12736.81 1305
12737.87 1333
12738.94 1343
12740.00 1324
12741.07 1311
12742.14 1332
12743.20 1272
12744.27 1237
12745.33 1232
12746.40 1223
12747.47 1189
12748.53 1165
12749.60 1164
12750.67 1169
12751.73 1143
12752.80 1116
12753.87 1086
12754.93 1078
12756.00 1098
12757.07 1080
12758.13 995
12759.20 1017
12760.27 1017
12761.33 1016
12762.40 1045
12763.47 1026
12764.53 1028
12765.60 1037
12766.67 1027
12767.73 1032
12768.80 1015
12769.87 965
12770.94 996
12772.00 982
12773.07 965
12774.14 975
12775.21 943
12776.27 937
12777.34 929
12778.41 909
12779.48 943
12780.54 955
12781.61 932
12782.68 913
12783.75 918
12784.81 946
12785.88 941
12786.95 894
12788.02 902
12789.09 840
12790.15 942
12791.22 918
12792.29 906
12793.36 909
12794.43 917
12795.49 869
12796.56 891
12797.63 896
12798.70 871
12799.77 882
12800.84 873
12801.90 857
12802.97 876
12804.04 897
12805.11 906
12806.18 901
12807.25 913
12808.32 920
12809.39 899
12810.45 881
12811.52 898
12812.59 921
12813.66 924
12814.73 927
12815.80 930
12816.87 934
12817.94 915
12819.01 931
12820.08 954
12821.15 954
12822.21 966
12823.28 966
12824.35 966
12825.42 952
12826.49 969
12827.56 915
12828.63 956
12829.70 955
12830.77 916
12831.84 919
12832.91 911
12833.98 911
12835.05 923
12836.12 902
12837.19 880
12838.26 888
12839.33 869
12840.40 861
12841.47 891
12842.54 906
12843.61 860
12844.68 836
12845.75 817
12846.82 838
12847.89 843
12848.96 804
12850.03 802
12851.10 804
12852.18 779
12853.25 742
12854.32 794
12855.39 797
12856.46 818
12857.53 764
12858.60 790
12859.67 755
12860.74 776
12861.81 725
12862.88 755
12863.96 756
12865.03 757
12866.10 755
12867.17 746
12868.24 762
12869.31 741
12870.38 788
12871.45 763
12872.53 737
12873.60 743
12874.67 721
12875.74 744
12876.81 761
12877.88 725
12878.96 729
12880.03 730
12881.10 735
12882.17 754
12883.24 725
12884.31 733
12885.39 744
12886.46 714
12887.53 726
12888.60 688
12889.68 711
12890.75 709
12891.82 682
12892.89 709
12893.96 701
12895.04 680
12896.11 695
12897.18 673
12898.25 664
12899.33 704
12900.40 687
12901.47 674
12902.54 684
12903.62 709
12904.69 669
12905.76 680
12906.84 681
12907.91 698
12908.98 702
12910.06 674
12911.13 688
12912.20 681
12913.27 684
12914.35 648
12915.42 657
12916.49 684
12917.57 688
12918.64 683
12919.71 626
12920.79 635
12921.86 646
12922.94 631
12924.01 616
12925.08 627
12926.16 631
12927.23 649
12928.30 678
12929.38 634
12930.45 641
12931.53 665
12932.60 659
12933.67 652
12934.75 639
12935.82 638
12936.90 627
12937.97 610
12939.04 642
12940.12 645
12941.19 606
12942.27 650
12943.34 644
12944.42 628
12945.49 583
12946.56 608
12947.64 645
12948.71 669
12949.79 664
12950.86 636
12951.94 633
12953.01 662
12954.09 674
12955.16 619
12956.24 589
12957.31 613
12958.39 584
12959.46 629
12960.54 612
12961.61 613
12962.69 641
12963.76 641
12964.84 598
12965.91 607
12966.99 617
12968.07 637
12969.14 614
12970.22 615
12971.29 644
12972.37 611
12973.44 610
12974.52 597
12975.59 610
12976.67 591
12977.75 577
12978.82 589
12979.90 597
12980.97 610
12982.05 582
12983.13 599
12984.20 612
12985.28 595
12986.35 634
12987.43 603
12988.51 621
12989.58 591
12990.66 596
12991.74 620
12992.81 607
12993.89 601
12994.97 605
12996.04 628
12997.12 582
12998.20 588
12999.27 607
13000.35 588
13001.43 608
13002.50 601
13003.58 616
13004.66 591
13005.73 624
13006.81 586
13007.89 606
13008.97 624
13010.04 618
13011.12 583
13012.20 616
13013.27 610
13014.35 586
13015.43 603
13016.51 588
13017.58 611
13018.66 613
13019.74 608
13020.82 579
13021.89 598
13022.97 623
13024.05 612
13025.13 581
13026.21 640
13027.28 644
13028.36 599
13029.44 613
13030.52 617
13031.60 613
13032.67 589
13033.75 618
13034.83 633
13035.91 620
13036.99 607
13038.07 613
13039.14 585
13040.22 618
13041.30 564
13042.38 558
13043.46 594
13044.54 588
13045.62 634
13046.69 639
13047.77 579
13048.85 603
13049.93 587
13051.01 623
13052.09 618
13053.17 610
13054.25 587
13055.33 606
13056.40 588
13057.48 621
13058.56 600
13059.64 583
13060.72 592
13061.80 614
13062.88 614
13063.96 604
13065.04 575
13066.12 597
13067.20 601
13068.28 623
13069.36 603
13070.44 595
13071.52 635
13072.60 608
13073.68 603
13074.76 611
13075.84 603
13076.92 584
13078.00 622
13079.08 573
13080.16 579
13081.24 611
13082.32 596
13083.40 597
13084.48 566
13085.56 617
13086.64 615
13087.72 622
13088.80 645
13089.88 600
13090.96 592
13092.04 555
13093.12 572
13094.20 605
13095.28 605
13096.36 614
13097.44 642
13098.52 582
13099.61 613
13100.69 633
13101.77 625
13102.85 600
13103.93 606
13105.01 604
13106.09 625
13107.17 613
13108.25 632
13109.34 628
13110.42 635
13111.50 604
13112.58 581
13113.66 606
13114.74 606
13115.82 626
13116.91 660
13117.99 647
13119.07 644
13120.15 637
13121.23 648
13122.31 654
13123.40 659
13124.48 683
13125.56 697
13126.64 661
13127.72 619
13128.81 651
13129.89 635
13130.97 659
13132.05 681
13133.14 624
13134.22 622
13135.30 648
13136.38 665
13137.47 643
13138.55 621
13139.63 634
13140.71 639
13141.80 664
13142.88 657
13143.96 648
13145.04 618
13146.13 624
13147.21 679
13148.29 672
13149.38 670
13150.46 643
13151.54 684
13152.62 667
13153.71 655
13154.79 617
13155.87 626
13156.96 671
13158.04 667
13159.12 635
13160.21 613
13161.29 636
13162.37 641
13163.46 670
13164.54 632
13165.62 627
13166.71 651
13167.79 636
13168.88 675
13169.96 675
13171.04 630
13172.13 661
13173.21 638
13174.30 635
13175.38 640
13176.46 656
13177.55 663
13178.63 684
13179.72 656
13180.80 650
13181.88 687
13182.97 663
13184.05 668
13185.14 668
13186.22 649
13187.31 659
13188.39 701
13189.48 680
13190.56 678
13191.65 653
13192.73 651
13193.81 686
13194.90 683
13195.98 669
13197.07 672
13198.15 663
13199.24 669
13200.32 656
13201.41 671
13202.49 695
13203.58 681
13204.67 656
13205.75 677
13206.84 682
13207.92 689
13209.01 673
13210.09 682
13211.18 669
13212.26 676
13213.35 691
13214.43 696
13215.52 668
13216.61 670
13217.69 682
13218.78 694
13219.86 677
13220.95 690
13222.04 726
13223.12 718
13224.21 733
13225.29 697
13226.38 720
13227.47 701
13228.55 700
13229.64 682
13230.72 714
13231.81 731
13232.90 722
13233.98 723
13235.07 743
13236.16 766
13237.24 732
13238.33 724
13239.42 737
13240.50 733
13241.59 752
13242.68 743
13243.76 755
13244.85 741
13245.94 739
13247.02 751
13248.11 711
13249.20 748
13250.29 755
13251.37 736
13252.46 777
13253.55 812
13254.63 785
13255.72 775
13256.81 809
13257.90 798
13258.98 760
13260.07 775
13261.16 821
13262.25 797
13263.33 772
13264.42 813
13265.51 800
13266.60 849
13267.69 857
13268.77 845
13269.86 834
13270.95 836
13272.04 865
13273.13 865
13274.21 857
13275.30 859
13276.39 905
13277.48 896
13278.57 895
13279.65 898
13280.74 885
13281.83 887
13282.92 864
13284.01 910
13285.10 926
13286.19 895
13287.27 890
13288.36 936
13289.45 918
13290.54 932
13291.63 941
13292.72 950
13293.81 956
13294.90 943
13295.98 915
13297.07 956
13298.16 979
13299.25 967
13300.34 975
13301.43 971
13302.52 1001
13303.61 1005
13304.70 985
13305.79 987
13306.88 1035
13307.97 1033
13309.06 993
13310.15 1028
13311.24 1077
13312.32 1083
13313.41 1066
13314.50 1034
13315.59 1057
13316.68 1063
13317.77 1049
13318.86 1134
13319.95 1114
13321.04 1106
13322.13 1105
13323.22 1132
13324.31 1104
13325.40 1132
13326.49 1058
13327.58 1073
13328.68 1129
13329.77 1139
13330.86 1170
13331.95 1152
13333.04 1142
13334.13 1202
13335.22 1149
13336.31 1137
13337.40 1184
13338.49 1156
13339.58 1198
13340.67 1203
13341.76 1180
13342.85 1216
13343.94 1221
13345.04 1181
13346.13 1205
13347.22 1225
13348.31 1219
13349.40 1244
13350.49 1252
13351.58 1276
13352.67 1238
13353.77 1228
13354.86 1244
13355.95 1257
13357.04 1273
13358.13 1300
13359.22 1301
13360.31 1256
13361.41 1299
13362.50 1290
13363.59 1308
13364.68 1349
13365.77 1346
13366.87 1356
13367.96 1360
13369.05 1403
13370.14 1398
13371.23 1364
13372.33 1388
13373.42 1385
13374.51 1369
13375.60 1340
13376.69 1333
13377.79 1325
13378.88 1304
13379.97 1315
13381.06 1267
13382.16 1237
13383.25 1241
13384.34 1248
13385.43 1184
13386.53 1205
13387.62 1150
13388.71 1097
13389.81 1111
13390.90 1105
13391.99 1111
13393.08 1108
13394.18 1079
13395.27 1105
13396.36 1055
13397.46 1057
13398.55 1036
13399.64 1056
13400.74 1012
13401.83 1018
13402.92 1033
13404.02 1003
13405.11 1018
13406.20 1006
13407.30 1041
13408.39 1031
13409.48 1057
13410.58 1011
13411.67 1000
13412.77 1006
13413.86 1068
13414.95 1046
13416.05 1000
13417.14 1032
13418.23 1030
13419.33 1019
13420.42 1021
13421.52 1028
13422.61 1035
13423.71 1056
13424.80 1030
13425.89 1003
13426.99 1032
13428.08 1051
13429.18 1031
13430.27 1054
13431.37 1021
13432.46 1036
13433.56 1023
13434.65 1045
13435.74 1028
13436.84 1045
13437.93 1062
13439.03 1021
13440.12 1076
13441.22 1044
13442.31 1077
13443.41 1072
13444.50 1087
13445.60 1062
13446.69 1067
13447.79 1104
13448.88 1065
13449.98 1119
13451.08 1150
13452.17 1093
13453.27 1092
13454.36 1124
13455.46 1130
13456.55 1140
13457.65 1138
13458.74 1146
13459.84 1177
13460.94 1156
13462.03 1134
13463.13 1150
13464.22 1171
13465.32 1163
13466.41 1158
13467.51 1169
13468.61 1184
13469.70 1186
13470.80 1203
13471.90 1229
13472.99 1254
13474.09 1240
13475.18 1208
13476.28 1183
13477.38 1215
13478.47 1185
13479.57 1236
13480.67 1202
13481.76 1173
13482.86 1188
13483.96 1278
13485.05 1240
13486.15 1226
13487.25 1271
13488.34 1252
13489.44 1265
13490.54 1249
13491.63 1280
13492.73 1307
13493.83 1366
13494.93 1333
13496.02 1340
13497.12 1355
13498.22 1351
13499.31 1386
13500.41 1380
13501.51 1417
13502.61 1409
13503.70 1435
13504.80 1404
13505.90 1435
13507.00 1444
13508.09 1434
13509.19 1458
13510.29 1386
13511.39 1362
13512.49 1377
13513.58 1411
13514.68 1376
13515.78 1387
13516.88 1381
13517.98 1345
13519.07 1322
13520.17 1300
13521.27 1227
13522.37 1235
13523.47 1272
13524.57 1265
13525.66 1234
13526.76 1255
13527.86 1219
13528.96 1248
13530.06 1212
13531.16 1217
13532.25 1219
13533.35 1215
13534.45 1216
13535.55 1206
13536.65 1188
13537.75 1189
13538.85 1159
13539.95 1145
13541.05 1171
13542.14 1130
13543.24 1128
13544.34 1112
13545.44 1106
13546.54 1052
13547.64 1028
13548.74 1055
13549.84 1040
13550.94 1064
13552.04 1018
13553.14 997
13554.24 985
13555.34 1003
13556.44 995
13557.54 993
13558.64 1006
13559.74 1005
13560.84 973
13561.94 990
13563.04 973
13564.13 963
13565.23 964
13566.34 938
13567.44 958
13568.54 971
13569.64 927
13570.74 962
13571.84 1004
13572.94 992
13574.04 953
13575.14 952
13576.24 971
13577.34 970
13578.44 969
13579.54 947
13580.64 952
13581.74 928
13582.84 948
13583.94 981
13585.04 971
13586.14 960
13587.24 951
13588.35 975
13589.45 961
13590.55 956
13591.65 924
13592.75 925
13593.85 929
13594.95 890
13596.05 936
13597.15 932
13598.26 937
13599.36 982
13600.46 994
13601.56 972
13602.66 998
13603.76 957
13604.86 977
13605.97 962
13607.07 936
13608.17 944
13609.27 946
13610.37 950
13611.47 987
13612.58 961
13613.68 942
13614.78 977
13615.88 953
13616.98 957
13618.09 944
13619.19 946
13620.29 942
13621.39 939
13622.50 955
13623.60 989
13624.70 981
13625.80 984
13626.91 983
13628.01 984
13629.11 1021
13630.21 1005
13631.32 997
13632.42 995
13633.52 1007
13634.62 979
13635.73 944
13636.83 937
13637.93 972
13639.04 964
13640.14 970
13641.24 959
13642.35 964
13643.45 1026
13644.55 1015
13645.65 1001
13646.76 955
13647.86 1002
13648.96 949
13650.07 932
13651.17 948
13652.28 925
13653.38 939
13654.48 941
13655.59 954
13656.69 943
13657.79 945
13658.90 954
13660.00 954
13661.11 925
13662.21 924
13663.31 958
13664.42 965
13665.52 912
13666.63 953
13667.73 893
13668.83 935
13669.94 955
13671.04 933
13672.15 929
13673.25 936
13674.36 962
13675.46 930
13676.56 968
13677.67 942
13678.77 963
13679.88 937
13680.98 891
13682.09 918
13683.19 919
13684.30 945
13685.40 959
13686.51 935
13687.61 913
13688.72 928
13689.82 989
13690.93 1011
13692.03 1000
13693.14 974
13694.24 953
13695.35 945
13696.45 957
13697.56 944
13698.66 965
13699.77 956
13700.87 1014
13701.98 948
13703.09 985
13704.19 958
13705.30 969
13706.40 1068
13707.51 1030
13708.61 1034
13709.72 1038
13710.83 1036
13711.93 992
13713.04 1040
13714.14 1030
13715.25 989
13716.36 1070
13717.46 1062
13718.57 1085
13719.67 1055
13720.78 1076
13721.89 1094
13722.99 1114
13724.10 1121
13725.21 1100
13726.31 1100
13727.42 1130
13728.53 1188
13729.63 1210
13730.74 1179
13731.85 1205
13732.95 1226
13734.06 1212
13735.17 1197
13736.27 1232
13737.38 1215
13738.49 1313
13739.59 1248
13740.70 1294
13741.81 1277
13742.92 1304
13744.02 1295
13745.13 1269
13746.24 1291
13747.35 1330
13748.45 1311
13749.56 1334
13750.67 1382
13751.78 1419
13752.88 1391
13753.99 1409
13755.10 1444
13756.21 1485
13757.31 1475
13758.42 1525
13759.53 1546
13760.64 1540
13761.75 1612
13762.85 1609
13763.96 1632
13765.07 1656
13766.18 1664
13767.29 1750
13768.39 1754
13769.50 1761
13770.61 1868
13771.72 1840
13772.83 1847
13773.94 1847
13775.04 1865
13776.15 1910
13777.26 1934
13778.37 1923
13779.48 1907
13780.59 1890
13781.70 1859
13782.80 1844
13783.91 1815
13785.02 1778
13786.13 1747
13787.24 1683
13788.35 1707
13789.46 1602
13790.57 1554
13791.68 1561
13792.79 1498
13793.90 1430
13795.00 1353
13796.11 1340
13797.22 1326
13798.33 1271
13799.44 1254
13800.55 1260
13801.66 1202
13802.77 1181
13803.88 1139
13804.99 1139
13806.10 1113
13807.21 1139
13808.32 1122
13809.43 1078
13810.54 1096
13811.65 1082
13812.76 1065
13813.87 1076
13814.98 1065
13816.09 1120
13817.20 1049
13818.31 1019
13819.42 1033
13820.53 1043
13821.64 1055
13822.75 1027
13823.86 1014
13824.97 1038
13826.08 980
13827.19 1019
13828.30 1006
13829.41 997
13830.53 1006
13831.64 1031
13832.75 995
13833.86 1036
13834.97 1080
13836.08 1025
13837.19 1081
13838.30 1038
13839.41 1018
13840.52 1022
13841.64 974
13842.75 998
13843.86 1004
13844.97 1022
13846.08 1021
13847.19 1024
13848.30 998
13849.41 1007
13850.53 1016
13851.64 1019
13852.75 1063
13853.86 1049
13854.97 995
13856.08 984
13857.20 1009
13858.31 1012
13859.42 1002
13860.53 1025
13861.64 1038
13862.76 1051
13863.87 1071
13864.98 1086
13866.09 1045
13867.20 1000
13868.32 1015
13869.43 1053
13870.54 1053
13871.65 1018
13872.77 1009
13873.88 1046
13874.99 1090
13876.10 1073
13877.22 1066
13878.33 1068
13879.44 1083
13880.55 1060
13881.67 1090
13882.78 1102
13883.89 1089
13885.01 1103
13886.12 1108
13887.23 1106
13888.34 1107
13889.46 1162
13890.57 1134
13891.68 1157
13892.80 1139
13893.91 1167
13895.02 1175
13896.14 1145
13897.25 1173
13898.36 1150
13899.48 1160
13900.59 1119
13901.70 1148
13902.82 1176
13903.93 1166
13905.05 1160
13906.16 1154
13907.27 1168
13908.39 1172
13909.50 1098
13910.61 1088
13911.73 1085
13912.84 1061
13913.96 1047
13915.07 1034
13916.19 1040
13917.30 1030
13918.41 997
13919.53 1005
13920.64 1023
13921.76 962
13922.87 966
13923.99 966
13925.10 984
13926.21 957
13927.33 962
13928.44 964
13929.56 971
13930.67 946
13931.79 938
13932.90 943
13934.02 974
13935.13 946
13936.25 908
13937.36 963
13938.48 959
13939.59 944
13940.71 953
13941.82 950
13942.94 935
13944.05 911
13945.17 944
13946.28 927
13947.40 938
13948.52 915
13949.63 926
13950.75 915
13951.86 900
13952.98 930
13954.09 926
13955.21 948
13956.32 934
13957.44 920
13958.56 902
13959.67 857
13960.79 893
13961.90 918
13963.02 895
13964.14 887
13965.25 921
13966.37 885
13967.48 875
13968.60 892
13969.72 894
13970.83 863
13971.95 856
13973.07 873
13974.18 885
13975.30 933
13976.42 961
13977.53 922
13978.65 873
13979.77 899
13980.88 880
13982.00 890
13983.12 894
13984.23 877
13985.35 925
13986.47 933
13987.58 879
13988.70 871
13989.82 878
13990.94 932
13992.05 907
13993.17 887
13994.29 911
13995.40 922
13996.52 901
13997.64 910
13998.76 894
13999.87 909
14000.99 927
14002.11 931
14003.23 896
14004.35 922
14005.46 943
14006.58 933
14007.70 944
14008.82 925
14009.93 943
14011.05 931
14012.17 950
14013.29 921
14014.41 930
14015.52 938
14016.64 962
14017.76 953
14018.88 943
14020.00 927
14021.12 908
14022.23 919
14023.35 946
14024.47 937
14025.59 903
14026.71 945
14027.83 937
14028.95 949
14030.06 933
14031.18 961
14032.30 960
14033.42 957
14034.54 961
14035.66 980
14036.78 928
14037.90 967
14039.02 1015
14040.14 997
14041.25 989
14042.37 967
14043.49 982
14044.61 987
14045.73 992
14046.85 994
14047.97 1042
14049.09 1020
14050.21 1024
14051.33 1015
14052.45 1027
14053.57 1039
14054.69 1090
14055.81 1067
14056.93 1073
14058.05 1055
14059.17 1115
14060.29 1075
14061.41 1097
14062.53 1128
14063.65 1112
14064.77 1142
14065.89 1160
14067.01 1128
14068.13 1117
14069.25 1172
14070.37 1184
14071.49 1216
14072.61 1197
14073.73 1178
14074.85 1224
14075.97 1246
14077.09 1246
14078.21 1242
14079.33 1246
14080.45 1280
14081.57 1274
14082.69 1282
14083.82 1264
14084.94 1315
14086.06 1258
14087.18 1310
14088.30 1300
14089.42 1301
14090.54 1307
14091.66 1343
14092.78 1305
14093.91 1295
14095.03 1293
14096.15 1322
14097.27 1326
14098.39 1305
14099.51 1278
14100.63 1329
14101.76 1302
14102.88 1279
14104.00 1289
14105.12 1274
14106.24 1299
14107.36 1292
14108.49 1249
14109.61 1224
14110.73 1233
14111.85 1245
14112.97 1224
14114.10 1213
14115.22 1191
14116.34 1176
14117.46 1163
14118.58 1168
14119.71 1153
14120.83 1141
14121.95 1134
14123.07 1115
14124.20 1131
14125.32 1131
14126.44 1137
14127.56 1073
14128.69 1109
14129.81 1077
14130.93 1060
14132.06 1060
14133.18 1033
14134.30 1067
14135.42 1035
14136.55 1051
14137.67 1022
14138.79 999
14139.92 1035
14141.04 1044
14142.16 993
14143.29 1013
14144.41 1008
14145.53 968
14146.66 975
14147.78 965
14148.90 967
14150.03 1022
14151.15 974
14152.27 985
14153.40 968
14154.52 963
14155.64 1001
14156.77 1013
14157.89 983
14159.02 1007
14160.14 1018
14161.26 1004
14162.39 983
14163.51 947
14164.64 956
14165.76 930
14166.88 943
14168.01 959
14169.13 963
14170.26 926
14171.38 924
14172.51 914
14173.63 919
14174.75 954
14175.88 954
14177.00 926
14178.13 933
14179.25 964
14180.38 968
14181.50 941
14182.63 942
14183.75 912
14184.88 899
14186.00 915
14187.13 912
14188.25 897
14189.38 894
14190.50 921
14191.63 910
14192.75 906
14193.88 889
14195.00 896
14196.13 886
14197.25 918
14198.38 915
14199.50 893
14200.63 880
14201.76 843
14202.88 902
14204.01 909
14205.13 875
14206.26 879
14207.38 870
14208.51 889
14209.64 879
14210.76 866
14211.89 855
14213.01 894
14214.14 879
14215.27 887
14216.39 844
14217.52 852
14218.64 873
14219.77 818
14220.90 808
14222.02 870
14223.15 838
14224.28 860
14225.40 874
14226.53 864
14227.66 834
14228.78 815
14229.91 815
14231.04 843
14232.16 834
14233.29 799
14234.42 791
14235.54 790
14236.67 831
14237.80 842
14238.92 770
14240.05 803
14241.18 812
14242.31 808
14243.43 775
14244.56 828
14245.69 797
14246.82 790
14247.94 789
14249.07 788
14250.20 812
14251.33 776
14252.45 799
14253.58 813
14254.71 808
14255.84 799
14256.96 813
14258.09 794
14259.22 819
14260.35 770
14261.47 755
14262.60 774
14263.73 742
14264.86 748
14265.99 730
14267.12 745
14268.24 782
14269.37 754
14270.50 752
14271.63 735
14272.76 775
14273.89 741
14275.01 719
14276.14 738
14277.27 734
14278.40 726
14279.53 731
14280.66 735
14281.79 749
14282.91 742
14284.04 735
14285.17 748
14286.30 724
14287.43 707
14288.56 708
14289.69 753
14290.82 708
14291.95 722
14293.08 718
14294.20 747
14295.33 745
14296.46 711
14297.59 676
14298.72 697
14299.85 683
14300.98 700
14302.11 719
14303.24 671
14304.37 695
14305.50 724
14306.63 717
14307.76 662
14308.89 667
14310.02 692
14311.15 726
14312.28 707
14313.41 682
14314.54 666
14315.67 666
14316.80 694
14317.93 657
14319.06 689
14320.19 674
14321.32 661
14322.45 674
14323.58 689
14324.71 662
14325.84 669
14326.97 664
14328.10 636
14329.23 655
14330.36 637
14331.49 676
14332.62 682
14333.76 684
14334.89 642
14336.02 633
14337.15 642
14338.28 662
14339.41 660
14340.54 632
14341.67 670
14342.80 648
14343.93 625
14345.07 661
14346.20 642
14347.33 649
14348.46 650
14349.59 639
14350.72 652
14351.85 640
14352.99 637
14354.12 635
14355.25 633
14356.38 635
14357.51 636
14358.64 608
14359.78 657
14360.91 656
14362.04 666
14363.17 617
14364.30 640
14365.44 642
14366.57 632
14367.70 653
14368.83 642
14369.96 634
14371.10 659
14372.23 653
14373.36 647
14374.49 625
14375.63 635
14376.76 638
14377.89 626
14379.02 638
14380.16 613
14381.29 630
14382.42 638
14383.55 625
14384.69 650
14385.82 609
14386.95 623
14388.09 647
14389.22 639
14390.35 651
14391.49 648
14392.62 646
14393.75 653
14394.89 679
14396.02 640
14397.15 639
14398.28 624
14399.42 664
14400.55 675
14401.69 628
14402.82 640
14403.95 665
14405.09 668
14406.22 638
14407.35 659
14408.49 673
14409.62 697
14410.75 687
14411.89 628
14413.02 663
14414.16 634
14415.29 690
14416.42 671
14417.56 653
14418.69 670
14419.83 662
14420.96 674
14422.10 655
14423.23 661
14424.36 678
14425.50 689
14426.63 697
14427.77 692
14428.90 674
14430.04 685
14431.17 705
14432.31 703
14433.44 708
14434.58 675
14435.71 694
14436.85 701
14437.98 698
14439.12 654
14440.25 662
14441.39 711
14442.52 687
14443.66 692
14444.79 700
14445.93 646
14447.06 671
14448.20 689
14449.33 671
14450.47 678
14451.60 696
14452.74 718
14453.87 715
14455.01 707
14456.14 707
14457.28 697
14458.42 686
14459.55 709
14460.69 702
14461.82 709
14462.96 724
14464.10 681
14465.23 712
14466.37 722
14467.50 711
14468.64 700
14469.78 697
14470.91 713
14472.05 726
14473.18 757
14474.32 736
14475.46 702
14476.59 727
14477.73 728
14478.87 712
14480.00 699
14481.14 704
14482.28 734
14483.41 735
14484.55 710
14485.69 748
14486.82 731
14487.96 717
14489.10 679
14490.23 670
14491.37 700
14492.51 684
14493.65 674
14494.78 664
14495.92 679
14497.06 701
14498.19 671
14499.33 652
14500.47 676
14501.61 643
14502.74 659
14503.88 665
14505.02 664
14506.16 678
14507.29 663
14508.43 672
14509.57 663
14510.71 678
14511.85 669
14512.98 664
14514.12 691
14515.26 630
14516.40 663
14517.54 674
14518.67 661
14519.81 662
14520.95 646
14522.09 639
14523.23 652
14524.36 643
14525.50 688
14526.64 660
14527.78 630
14528.92 670
14530.06 646
14531.19 651
14532.33 674
14533.47 648
14534.61 668
14535.75 642
14536.89 619
14538.03 649
14539.17 691
14540.31 664
14541.44 646
14542.58 617
14543.72 642
14544.86 685
14546.00 670
14547.14 661
14548.28 640
14549.42 684
14550.56 643
14551.70 660
14552.84 643
14553.98 676
14555.12 698
14556.25 702
14557.39 682
14558.53 667
14559.67 675
14560.81 678
14561.95 646
14563.09 682
14564.23 719
14565.37 727
14566.51 714
14567.65 698
14568.79 700
14569.93 653
14571.07 689
14572.21 689
14573.35 721
14574.49 719
14575.63 735
14576.77 739
14577.92 731
14579.06 726
14580.20 696
14581.34 741
14582.48 751
14583.62 752
14584.76 700
14585.90 734
14587.04 755
14588.18 749
14589.32 755
14590.46 780
14591.60 802
14592.74 786
14593.89 803
14595.03 791
14596.17 769
14597.31 802
14598.45 800
14599.59 821
14600.73 817
14601.87 793
14603.02 832
14604.16 871
14605.30 882
14606.44 850
14607.58 840
14608.72 859
14609.86 886
14611.01 882
14612.15 892
14613.29 861
14614.43 863
14615.57 888
14616.72 874
14617.86 868
14619.00 881
14620.14 886
14621.28 904
14622.43 944
14623.57 957
14624.71 957
14625.85 931
14627.00 959
14628.14 1003
14629.28 984
14630.42 981
14631.56 1015
14632.71 1023
14633.85 1017
14634.99 1017
14636.14 1013
14637.28 1028
14638.42 1038
14639.56 1032
14640.71 1015
14641.85 1041
14642.99 1005
14644.14 1005
14645.28 996
14646.42 1003
14647.56 1010
14648.71 1015
14649.85 989
14650.99 996
14652.14 977
14653.28 914
14654.42 940
14655.57 845
14656.71 838
14657.85 805
14659.00 808
14660.14 777
14661.29 797
14662.43 775
14663.57 716
14664.72 710
14665.86 722
14667.00 703
14668.15 718
14669.29 695
14670.44 691
14671.58 696
14672.73 705
14673.87 695
14675.01 688
14676.16 684
14677.30 654
14678.45 640
14679.59 673
14680.74 700
14681.88 647
14683.02 659
14684.17 638
14685.31 652
14686.46 654
14687.60 651
14688.75 659
14689.89 639
14691.04 620
14692.18 617
14693.33 608
14694.47 612
14695.62 618
14696.76 653
14697.91 615
14699.05 613
14700.20 626
14701.34 579
14702.49 602
14703.63 582
14704.78 590
14705.92 625
14707.07 639
14708.22 601
14709.36 604
14710.51 604
14711.65 555
14712.80 588
14713.94 621
14715.09 602
14716.23 588
14717.38 605
14718.53 602
14719.67 597
14720.82 587
14721.96 604
14723.11 596
14724.26 591
14725.40 596
14726.55 604
14727.70 609
14728.84 571
14729.99 598
14731.13 598
14732.28 575
14733.43 565
14734.57 607
14735.72 574
14736.87 578
14738.01 568
14739.16 601
14740.31 582
14741.45 563
14742.60 598
14743.75 553
14744.89 567
14746.04 594
14747.19 583
14748.34 571
14749.48 583
14750.63 569
14751.78 579
14752.92 555
14754.07 553
14755.22 582
14756.37 556
14757.51 600
14758.66 577
14759.81 540
14760.96 551
14762.10 559
14763.25 547
14764.40 536
14765.55 535
14766.70 513
14767.84 550
14768.99 542
14770.14 553
14771.29 539
14772.43 548
14773.58 566
14774.73 537
14775.88 525
14777.03 527
14778.18 541
14779.32 547
14780.47 532
14781.62 492
14782.77 526
14783.92 543
14785.07 519
14786.21 535
14787.36 512
14788.51 537
14789.66 528
14790.81 525
14791.96 517
14793.11 526
14794.26 492
14795.40 510
14796.55 519
14797.70 515
14798.85 521
14800.00 517
14801.15 499
14802.30 516
14803.45 494
14804.60 491
14805.75 496
14806.90 494
14808.05 493
14809.19 505
14810.34 483
14811.49 476
14812.64 490
14813.79 488
14814.94 494
14816.09 477
14817.24 484
14818.39 493
14819.54 463
14820.69 491
14821.84 492
14822.99 503
14824.14 506
14825.29 515
14826.44 482
14827.59 451
14828.74 472
14829.89 477
14831.04 454
14832.19 489
14833.34 472
14834.49 440
14835.64 439
14836.79 459
14837.95 479
14839.10 458
14840.25 484
14841.40 437
14842.55 470
14843.70 460
14844.85 460
14846.00 457
14847.15 494
14848.30 461
14849.45 452
14850.60 425
14851.76 447
14852.91 444
14854.06 485
14855.21 473
14856.36 447
14857.51 454
14858.66 465
14859.81 459
14860.97 454
14862.12 448
14863.27 432
14864.42 439
14865.57 452
14866.72 486
14867.88 450
14869.03 456
14870.18 452
14871.33 431
14872.48 438
14873.64 462
14874.79 447
14875.94 456
14877.09 441
14878.24 445
14879.40 457
14880.55 465
14881.70 476
14882.85 439
14884.00 475
14885.16 437
14886.31 430
14887.46 463
14888.61 451
14889.77 445
14890.92 410
14892.07 421
14893.23 454
14894.38 483
14895.53 445
14896.68 452
14897.84 423
14898.99 442
14900.14 433
14901.30 455
14902.45 443
14903.60 462
14904.75 429
14905.91 436
14907.06 437
14908.21 415
14909.37 452
14910.52 452
14911.67 455
14912.83 401
14913.98 440
14915.14 444
14916.29 426
14917.44 454
14918.60 425
14919.75 441
14920.90 466
14922.06 453
14923.21 428
14924.37 423
14925.52 455
14926.67 465
14927.83 442
14928.98 421
14930.14 428
14931.29 449
14932.44 433
14933.60 432
14934.75 453
14935.91 471
14937.06 453
14938.22 445
14939.37 438
14940.52 439
14941.68 470
14942.83 448
14943.99 469
14945.14 447
14946.30 462
14947.45 455
14948.61 450
14949.76 448
14950.92 461
14952.07 429
14953.23 489
14954.38 483
14955.54 437
14956.69 414
14957.85 459
14959.00 458
14960.16 427
14961.31 480
14962.47 453
14963.62 451
14964.78 463
14965.94 445
14967.09 444
14968.25 468
14969.40 467
14970.56 465
14971.71 450
14972.87 453
14974.03 445
14975.18 450
14976.34 474
14977.49 429
14978.65 444
14979.81 460
14980.96 462
14982.12 470
14983.27 439
14984.43 446
14985.59 473
14986.74 457
14987.90 443
14989.06 422
14990.21 459
14991.37 440
14992.53 459
14993.68 434
14994.84 430
14996.00 448
14997.15 420
14998.31 439
14999.47 433
15000.62 436
15001.78 422
15002.94 412
15004.09 435
15005.25 427
15006.41 422
15007.56 450
15008.72 433
15009.88 411
15011.04 418
15012.19 430
15013.35 397
15014.51 401
15015.67 414
15016.82 421
15017.98 429
15019.14 413
15020.30 443
15021.45 417
15022.61 427
15023.77 401
15024.93 430
15026.08 421
15027.24 434
15028.40 432
15029.56 432
15030.72 414
15031.87 410
15033.03 418
15034.19 449
15035.35 436
15036.51 403
15037.67 406
15038.82 417
15039.98 409
15041.14 397
15042.30 430
15043.46 402
15044.62 452
15045.78 436
15046.93 383
15048.09 402
15049.25 364
15050.41 391
15051.57 417
15052.73 416
15053.89 410
15055.05 436
15056.20 431
15057.36 435
15058.52 441
15059.68 416
15060.84 412
15062.00 449
15063.16 448
15064.32 465
15065.48 435
15066.64 427
15067.80 439
15068.96 456
15070.12 426
15071.28 447
15072.44 417
15073.60 433
15074.76 419
15075.91 415
15077.07 425
15078.23 418
15079.39 435
15080.55 430
15081.71 461
15082.87 430
15084.03 438
15085.19 423
15086.35 403
15087.51 411
15088.68 441
15089.84 446
15091.00 431
15092.16 455
15093.32 436
15094.48 434
15095.64 440
15096.80 436
15097.96 416
15099.12 430
15100.28 440
15101.44 448
15102.60 434
15103.76 457
15104.92 436
15106.08 434
15107.25 447
15108.41 449
15109.57 445
15110.73 435
15111.89 432
15113.05 445
15114.21 436
15115.37 427
15116.54 430
15117.70 443
15118.86 425
15120.02 432
15121.18 419
15122.34 436
15123.50 474
15124.67 435
15125.83 434
15126.99 438
15128.15 470
15129.31 419
15130.47 427
15131.64 434
15132.80 476
15133.96 457
15135.12 453
15136.28 459
15137.45 445
15138.61 465
15139.77 461
15140.93 475
15142.10 436
15143.26 454
15144.42 445
15145.58 465
15146.75 456
15147.91 472
15149.07 452
15150.23 482
15151.40 468
15152.56 500
15153.72 492
15154.88 507
15156.05 491
15157.21 479
15158.37 462
15159.54 490
15160.70 462
15161.86 461
15163.03 495
15164.19 526
15165.35 508
15166.52 525
15167.68 491
15168.84 478
15170.01 471
15171.17 512
15172.33 506
15173.50 511
15174.66 481
15175.82 513
15176.99 527
15178.15 522
15179.31 517
15180.48 524
15181.64 527
15182.81 531
15183.97 511
15185.13 498
15186.30 516
15187.46 544
15188.63 548
15189.79 552
15190.95 530
15192.12 532
15193.28 526
15194.45 517
15195.61 574
15196.78 511
15197.94 545
15199.10 550
15200.27 568
15201.43 565
15202.60 577
15203.76 580
15204.93 564
15206.09 579
15207.26 538
15208.42 587
15209.59 567
15210.75 562
15211.92 549
15213.08 537
15214.25 537
15215.41 569
15216.58 611
15217.74 583
15218.91 570
15220.07 564
15221.24 602
15222.40 600
15223.57 615
15224.74 624
15225.90 567
15227.07 568
15228.23 591
15229.40 617
15230.56 629
15231.73 630
15232.89 641
15234.06 631
15235.23 619
15236.39 589
15237.56 589
15238.72 617
15239.89 650
15241.06 628
15242.22 615
15243.39 656
15244.56 665
15245.72 627
15246.89 665
15248.05 630
15249.22 642
15250.39 653
15251.55 647
15252.72 650
15253.89 621
15255.05 612
15256.22 613
15257.39 585
15258.55 596
15259.72 600
15260.89 583
15262.05 545
15263.22 572
15264.39 562
15265.56 548
15266.72 571
15267.89 585
15269.06 572
15270.22 551
15271.39 562
15272.56 562
15273.73 562
15274.89 538
15276.06 556
15277.23 534
15278.40 529
15279.56 542
15280.73 536
15281.90 536
15283.07 523
15284.23 540
15285.40 547
15286.57 552
15287.74 535
15288.91 489
15290.07 529
15291.24 520
15292.41 520
15293.58 527
15294.75 510
15295.92 496
15297.08 547
15298.25 531
15299.42 518
15300.59 541
15301.76 518
15302.93 517
15304.09 537
15305.26 548
15306.43 512
15307.60 496
15308.77 518
15309.94 548
15311.11 533
15312.28 517
15313.44 541
15314.61 529
15315.78 502
15316.95 541
15318.12 554
15319.29 526
15320.46 527
15321.63 551
15322.80 558
15323.97 547
15325.14 530
15326.30 500
15327.47 502
15328.64 501
15329.81 570
15330.98 519
15332.15 513
15333.32 524
15334.49 500
15335.66 525
15336.83 541
15338.00 530
15339.17 545
15340.34 537
15341.51 532
15342.68 541
15343.85 545
15345.02 563
15346.19 565
15347.36 552
15348.53 547
15349.70 548
15350.87 521
15352.04 536
15353.21 551
15354.38 529
15355.55 539
15356.72 587
15357.90 558
15359.07 567
15360.24 565
15361.41 566
15362.58 590
15363.75 593
15364.92 563
15366.09 580
15367.26 596
15368.43 599
15369.60 612
15370.77 593
15371.95 596
15373.12 598
15374.29 608
15375.46 594
15376.63 575
15377.80 553
15378.97 584
15380.15 596
15381.32 594
15382.49 583
15383.66 559
15384.83 578
15386.00 569
15387.17 592
15388.35 596
15389.52 530
15390.69 563
15391.86 575
15393.03 566
15394.21 536
15395.38 557
15396.55 526
15397.72 547
15398.89 538
15400.07 536
15401.24 558
15402.41 551
15403.58 576
15404.76 572
15405.93 549
15407.10 537
15408.27 557
15409.45 538
15410.62 535
15411.79 545
15412.96 555
15414.14 532
15415.31 490
15416.48 471
15417.66 511
15418.83 498
15420.00 506
15421.17 513
15422.35 487
15423.52 496
15424.69 489
15425.87 471
15427.04 482
15428.21 496
15429.39 485
15430.56 467
15431.73 513
15432.91 474
15434.08 471
15435.25 485
15436.43 456
15437.60 458
15438.77 474
15439.95 473
15441.12 483
15442.30 464
15443.47 448
15444.64 472
15445.82 468
15446.99 475
15448.17 457
15449.34 495
15450.51 480
15451.69 462
15452.86 471
15454.04 453
15455.21 511
15456.39 478
15457.56 486
15458.73 487
15459.91 440
15461.08 431
15462.26 469
15463.43 473
15464.61 462
15465.78 484
15466.96 469
15468.13 443
15469.31 457
15470.48 448
15471.66 470
15472.83 483
15474.01 493
15475.18 470
15476.36 473
15477.53 503
15478.71 474
15479.88 484
15481.06 465
15482.23 458
15483.41 453
15484.58 464
15485.76 465
15486.93 481
15488.11 462
15489.29 465
15490.46 471
15491.64 469
15492.81 480
15493.99 460
15495.16 478
15496.34 486
15497.52 509
15498.69 463
15499.87 463
15501.04 458
15502.22 486
15503.40 475
15504.57 447
15505.75 461
15506.92 483
15508.10 477
15509.28 490
15510.45 480
15511.63 472
15512.81 457
15513.98 467
15515.16 511
15516.34 479
15517.51 466
15518.69 458
15519.87 459
15521.04 481
15522.22 492
15523.40 477
15524.57 463
15525.75 470
15526.93 467
15528.11 482
15529.28 489
15530.46 459
15531.64 514
15532.81 501
15533.99 510
15535.17 505
15536.35 496
15537.52 485
15538.70 497
15539.88 482
15541.06 499
15542.23 496
15543.41 534
15544.59 517
15545.77 510
15546.95 503
15548.12 481
15549.30 523
15550.48 536
15551.66 533
15552.83 485
15554.01 477
15555.19 505
15556.37 519
15557.55 540
15558.73 498
15559.90 451
15561.08 520
15562.26 510
15563.44 510
15564.62 510
15565.80 538
15566.97 527
15568.15 511
15569.33 508
15570.51 555
15571.69 530
15572.87 528
15574.05 538
15575.23 577
15576.40 561
15577.58 530
15578.76 557
15579.94 532
15581.12 531
15582.30 528
15583.48 556
15584.66 541
15585.84 569
15587.02 566
15588.20 555
15589.38 583
15590.56 554
15591.73 565
15592.91 578
15594.09 587
15595.27 575
15596.45 582
15597.63 594
15598.81 576
15599.99 591
15601.17 603
15602.35 583
15603.53 591
15604.71 632
15605.89 616
15607.07 611
15608.25 604
15609.43 603
15610.61 627
15611.79 608
15612.97 611
15614.15 627
15615.33 611
15616.51 636
15617.69 673
15618.88 641
15620.06 673
15621.24 660
15622.42 658
15623.60 671
15624.78 659
15625.96 645
15627.14 678
15628.32 682
15629.50 698
15630.68 673
15631.86 670
15633.05 680
15634.23 703
15635.41 680
15636.59 728
15637.77 707
15638.95 680
15640.13 719
15641.31 734
15642.50 738
15643.68 743
15644.86 738
15646.04 729
15647.22 706
15648.40 725
15649.58 767
15650.77 760
15651.95 754
15653.13 724
15654.31 755
15655.49 745
15656.68 746
15657.86 783
15659.04 767
15660.22 770
15661.40 752
15662.59 737
15663.77 717
15664.95 758
15666.13 774
15667.32 727
15668.50 760
15669.68 756
15670.86 750
15672.05 749
15673.23 761
15674.41 728
15675.59 752
15676.78 734
15677.96 719
15679.14 740
15680.32 744
15681.51 760
15682.69 719
15683.87 736
15685.06 714
15686.24 686
15687.42 686
15688.61 693
15689.79 728
15690.97 745
15692.16 722
15693.34 691
15694.52 716
15695.71 697
15696.89 691
15698.07 711
15699.26 738
15700.44 730
15701.62 711
15702.81 751
15703.99 692
15705.17 711
15706.36 758
15707.54 766
15708.73 743
15709.91 736
15711.09 773
15712.28 766
15713.46 778
15714.65 757
15715.83 763
15717.02 773
15718.20 770
15719.38 766
15720.57 748
15721.75 758
15722.94 783
15724.12 774
15725.31 822
15726.49 807
15727.68 823
15728.86 815
15730.04 818
15731.23 778
15732.41 788
15733.60 834
15734.78 848
15735.97 828
15737.15 843
15738.34 857
15739.52 859
15740.71 827
15741.89 854
15743.08 872
15744.27 871
15745.45 910
15746.64 874
15747.82 862
15749.01 890
15750.19 882
15751.38 921
15752.56 923
15753.75 935
15754.93 957
15756.12 936
15757.31 916
15758.49 910
15759.68 968
15760.86 978
15762.05 984
15763.24 927
15764.42 968
15765.61 962
15766.79 935
15767.98 940
15769.17 994
15770.35 940
15771.54 972
15772.72 991
15773.91 961
15775.10 934
15776.28 924
15777.47 932
15778.66 920
15779.84 927
15781.03 928
15782.22 910
15783.40 889
15784.59 869
15785.78 874
15786.96 893
15788.15 858
15789.34 854
15790.53 834
15791.71 831
15792.90 849
15794.09 820
15795.27 831
15796.46 829
15797.65 819
15798.84 782
15800.02 769
15801.21 762
15802.40 755
15803.59 769
15804.77 789
15805.96 729
15807.15 778
15808.34 749
15809.52 743
15810.71 750
15811.90 740
15813.09 715
15814.28 729
15815.46 723
15816.65 708
15817.84 723
15819.03 742
15820.22 738
15821.40 730
15822.59 680
15823.78 711
15824.97 726
15826.16 711
15827.35 699
15828.53 695
15829.72 671
15830.91 725
15832.10 703
15833.29 713
15834.48 679
15835.67 717
15836.85 715
15838.04 754
15839.23 747
15840.42 712
15841.61 727
15842.80 689
15843.99 694
15845.18 713
15846.37 672
15847.55 686
15848.74 679
15849.93 682
15851.12 689
15852.31 694
15853.50 688
15854.69 721
15855.88 717
15857.07 709
15858.26 686
15859.45 719
15860.64 705
15861.83 709
15863.02 669
15864.21 695
15865.40 693
15866.59 710
15867.78 706
15868.97 722
15870.16 698
15871.35 700
15872.54 704
15873.73 706
15874.92 717
15876.11 707
15877.30 721
15878.49 715
15879.68 722
15880.87 706
15882.06 721
15883.25 727
15884.44 737
15885.63 756
15886.82 722
15888.01 758
15889.20 726
15890.39 723
15891.59 758
15892.78 723
15893.97 761
15895.16 757
15896.35 791
15897.54 771
15898.73 779
15899.92 772
15901.11 750
15902.30 766
15903.50 779
15904.69 794
15905.88 768
15907.07 809
15908.26 788
15909.45 760
15910.64 785
15911.84 792
15913.03 773
15914.22 783
15915.41 822
15916.60 811
15917.79 811
15918.99 824
15920.18 794
15921.37 815
15922.56 827
15923.75 861
15924.95 814
15926.14 808
15927.33 803
15928.52 827
15929.71 802
15930.91 818
15932.10 814
15933.29 801
15934.48 808
15935.68 778
15936.87 763
15938.06 768
15939.25 782
15940.45 786
15941.64 788
15942.83 738
15944.03 740
15945.22 797
15946.41 739
15947.60 755
15948.80 725
15949.99 689
15951.18 700
15952.38 659
15953.57 683
15954.76 674
15955.96 645
15957.15 667
15958.34 638
15959.54 637
15960.73 640
15961.92 622
15963.12 576
15964.31 589
15965.50 588
15966.70 607
15967.89 574
15969.08 576
15970.28 554
15971.47 563
15972.67 558
15973.86 569
15975.05 540
15976.25 575
15977.44 553
15978.64 547
15979.83 520
15981.02 531
15982.22 543
15983.41 557
15984.61 531
15985.80 531
15987.00 498
15988.19 505
15989.38 493
15990.58 523
15991.77 502
15992.97 514
15994.16 522
15995.36 526
15996.55 504
15997.75 510
15998.94 496
16000.14 509
16001.33 474
16002.53 470
16003.72 500
16004.92 466
16006.11 494
16007.31 494
16008.50 467
16009.70 477
16010.89 495
16012.09 482
16013.28 486
16014.48 496
16015.67 476
16016.87 484
16018.07 509
16019.26 494
16020.46 493
16021.65 456
16022.85 485
16024.04 477
16025.24 463
16026.44 460
16027.63 454
16028.83 446
16030.02 466
16031.22 462
16032.42 454
16033.61 462
16034.81 486
16036.00 473
16037.20 445
16038.40 448
16039.59 457
16040.79 448
16041.99 485
16043.18 461
16044.38 446
16045.58 469
16046.77 493
16047.97 447
16049.17 446
16050.36 468
16051.56 475
16052.76 456
16053.95 456
16055.15 444
16056.35 434
16057.54 442
16058.74 463
16059.94 461
16061.14 417
16062.33 419
16063.53 449
16064.73 466
16065.92 442
16067.12 446
16068.32 439
16069.52 473
16070.71 465
16071.91 436
16073.11 428
16074.31 453
16075.50 455
16076.70 429
16077.90 431
16079.10 434
16080.30 411
16081.49 406
16082.69 428
16083.89 431
16085.09 417
16086.29 429
16087.48 453
16088.68 422
16089.88 425
16091.08 420
16092.28 441
16093.48 423
16094.67 410
16095.87 424
16097.07 423
16098.27 407
16099.47 431
16100.67 424
16101.87 431
16103.06 413
16104.26 399
16105.46 440
16106.66 396
16107.86 423
16109.06 397
16110.26 414
16111.46 407
16112.66 408
16113.86 411
16115.05 397
16116.25 412
16117.45 411
16118.65 382
16119.85 393
16121.05 415
16122.25 415
16123.45 414
16124.65 397
16125.85 401
16127.05 380
16128.25 406
16129.45 380
16130.65 403
16131.85 362
16133.05 395
16134.25 389
16135.45 382
16136.65 416
16137.85 421
16139.05 395
16140.25 376
16141.45 393
16142.65 360
16143.85 373
16145.05 368
16146.25 406
16147.45 394
16148.65 366
16149.85 389
16151.05 417
16152.25 401
16153.45 404
16154.65 396
16155.85 388
16157.05 410
16158.25 379
16159.46 406
16160.66 394
16161.86 382
16163.06 391
16164.26 417
16165.46 405
16166.66 382
16167.86 374
16169.06 390
16170.27 400
16171.47 354
16172.67 376
16173.87 398
16175.07 414
16176.27 393
16177.47 400
16178.67 375
16179.88 372
16181.08 386
16182.28 383
16183.48 369
16184.68 390
16185.89 388
16187.09 369
16188.29 389
16189.49 399
16190.69 396
16191.90 415
16193.10 406
16194.30 384
16195.50 364
16196.70 390
16197.91 396
16199.11 404
16200.31 402
16201.51 367
16202.72 381
16203.92 407
16205.12 427
16206.32 370
16207.53 382
16208.73 383
16209.93 432
16211.13 403
16212.34 371
16213.54 385
16214.74 410
16215.95 399
16217.15 413
16218.35 400
16219.55 393
16220.76 412
16221.96 411
16223.16 408
16224.37 387
16225.57 399
16226.77 430
16227.98 405
16229.18 428
16230.38 418
16231.59 421
16232.79 402
16233.99 424
16235.20 417
16236.40 402
16237.61 446
16238.81 459
16240.01 424
16241.22 414
16242.42 406
16243.63 407
16244.83 427
16246.03 437
16247.24 421
16248.44 394
16249.65 398
16250.85 404
16252.05 434
16253.26 407
16254.46 396
16255.67 422
16256.87 421
16258.08 435
16259.28 448
16260.49 423
16261.69 410
16262.89 428
16264.10 446
16265.30 433
16266.51 406
16267.71 413
16268.92 445
16270.12 421
16271.33 429
16272.53 421
16273.74 443
16274.94 457
16276.15 417
16277.35 414
16278.56 444
16279.77 432
16280.97 408
16282.18 407
16283.38 456
16284.59 474
16285.79 440
16287.00 458
16288.20 432
16289.41 472
16290.61 461
16291.82 425
16293.03 439
16294.23 406
16295.44 447
16296.64 451
16297.85 430
16299.06 435
16300.26 451
16301.47 459
16302.67 444
16303.88 426
16305.09 440
16306.29 413
16307.50 432
16308.71 460
16309.91 442
16311.12 440
16312.33 450
16313.53 447
16314.74 439
16315.95 446
16317.15 444
16318.36 433
16319.57 422
16320.77 453
16321.98 416
16323.19 438
16324.39 433
16325.60 434
16326.81 423
16328.01 438
16329.22 415
16330.43 419
16331.64 424
16332.84 423
16334.05 404
16335.26 398
16336.47 424
16337.67 419
16338.88 410
16340.09 389
16341.30 390
16342.50 408
16343.71 405
16344.92 408
16346.13 386
16347.33 368
16348.54 367
16349.75 380
16350.96 400
16352.17 380
16353.37 381
16354.58 392
16355.79 394
16357.00 406
16358.21 385
16359.41 383
16360.62 389
16361.83 402
16363.04 380
16364.25 389
16365.46 365
16366.67 393
16367.87 382
16369.08 383
16370.29 388
16371.50 389
16372.71 422
16373.92 382
16375.13 377
16376.34 399
16377.54 428
16378.75 384
16379.96 375
16381.17 379
16382.38 390
16383.59 406
16384.80 376
16386.01 369
16387.22 378
16388.43 382
16389.64 384
16390.85 383
16392.05 359
16393.26 380
16394.47 387
16395.68 386
16396.89 363
16398.10 362
16399.31 366
16400.52 383
16401.73 375
16402.94 381
16404.15 390
16405.36 376
16406.57 361
16407.78 343
16408.99 371
16410.20 352
16411.41 352
16412.62 352
16413.83 390
16415.04 349
16416.25 365
16417.46 349
16418.67 371
16419.88 365
16421.10 384
16422.31 380
16423.52 366
16424.73 365
16425.94 363
16427.15 360
16428.36 363
16429.57 378
16430.78 358
16431.99 361
16433.20 326
16434.41 374
16435.63 368
16436.84 380
16438.05 368
16439.26 385
16440.47 379
16441.68 391
16442.89 373
16444.10 357
16445.32 397
16446.53 372
16447.74 389
16448.95 358
16450.16 379
16451.37 373
16452.59 392
16453.80 369
16455.01 369
16456.22 339
16457.43 337
16458.64 378
16459.86 357
16461.07 350
16462.28 350
16463.49 355
16464.70 368
16465.92 371
16467.13 349
16468.34 368
16469.55 361
16470.77 358
16471.98 354
16473.19 340
16474.40 355
16475.62 358
16476.83 363
16478.04 346
16479.25 334
16480.47 366
16481.68 370
16482.89 344
16484.11 365
16485.32 357
16486.53 377
16487.74 371
16488.96 385
16490.17 363
16491.38 393
16492.60 366
16493.81 345
16495.02 358
16496.24 385
16497.45 379
16498.66 400
16499.88 354
16501.09 347
16502.30 355
16503.52 365
16504.73 360
16505.94 367
16507.16 379
16508.37 398
16509.59 367
16510.80 380
16512.01 413
16513.23 373
16514.44 396
16515.66 365
16516.87 355
16518.08 392
16519.30 380
16520.51 387
16521.73 362
16522.94 352
16524.16 380
16525.37 407
16526.58 399
16527.80 382
16529.01 359
16530.23 350
16531.44 398
16532.66 391
16533.87 407
16535.09 408
16536.30 393
16537.52 394
16538.73 401
16539.95 362
16541.16 404
16542.38 445
16543.59 389
16544.81 388
16546.02 408
16547.24 426
16548.45 405
16549.67 397
16550.88 398
16552.10 384
16553.31 417
16554.53 406
16555.74 407
16556.96 398
16558.18 403
16559.39 408
16560.61 424
16561.82 417
16563.04 415
16564.25 423
16565.47 411
16566.69 419
16567.90 377
16569.12 389
16570.33 408
16571.55 398
16572.77 432
16573.98 396
16575.20 409
16576.41 393
16577.63 392
16578.85 416
16580.06 410
16581.28 398
16582.50 385
16583.71 381
16584.93 387
16586.15 376
16587.36 400
16588.58 414
16589.80 418
16591.01 370
16592.23 410
16593.45 399
16594.66 372
16595.88 358
16597.10 366
16598.32 370
16599.53 364
16600.75 353
16601.97 366
16603.18 382
16604.40 359
16605.62 367
16606.84 369
16608.05 360
16609.27 362
16610.49 369
16611.71 379
16612.92 342
16614.14 368
16615.36 375
16616.58 377
16617.79 347
16619.01 368
16620.23 378
16621.45 380
16622.67 372
16623.88 358
16625.10 360
16626.32 342
16627.54 356
16628.76 367
16629.97 342
16631.19 327
16632.41 350
16633.63 347
16634.85 355
16636.07 347
16637.29 336
16638.50 324
16639.72 345
16640.94 345
16642.16 352
16643.38 339
16644.60 336
16645.82 350
16647.03 354
16648.25 342
16649.47 330
16650.69 344
16651.91 343
16653.13 337
16654.35 312
16655.57 334
16656.79 337
16658.01 326
16659.23 330
16660.45 338
16661.66 340
16662.88 354
16664.10 356
16665.32 339
16666.54 349
16667.76 345
16668.98 342
16670.20 332
16671.42 336
16672.64 332
16673.86 327
16675.08 321
16676.30 337
16677.52 312
16678.74 354
16679.96 335
16681.18 339
16682.40 319
16683.62 342
16684.84 351
16686.06 319
16687.28 341
16688.50 332
16689.72 320
16690.94 330
16692.16 318
16693.39 324
16694.61 309
16695.83 331
16697.05 311
16698.27 308
16699.49 320
16700.71 313
16701.93 328
16703.15 325
16704.37 333
16705.59 324
16706.81 343
16708.04 359
16709.26 359
16710.48 329
16711.70 346
16712.92 319
16714.14 315
16715.36 308
16716.58 321
16717.81 332
16719.03 347
16720.25 318
16721.47 319
16722.69 365
16723.91 324
16725.14 311
16726.36 329
16727.58 308
16728.80 346
16730.02 330
16731.24 317
16732.47 316
16733.69 296
16734.91 306
16736.13 326
16737.36 302
16738.58 301
16739.80 310
16741.02 311
16742.24 328
16743.47 332
16744.69 306
16745.91 306
16747.13 325
16748.36 349
16749.58 308
16750.80 296
16752.02 312
16753.25 306
16754.47 310
16755.69 332
16756.92 359
16758.14 343
16759.36 332
16760.59 316
16761.81 288
16763.03 307
16764.25 312
16765.48 320
16766.70 296
16767.92 314
16769.15 311
16770.37 327
16771.59 292
16772.82 320
16774.04 315
16775.27 317
16776.49 319
16777.71 307
16778.94 302
16780.16 294
16781.38 317
16782.61 283
16783.83 325
16785.06 280
16786.28 295
16787.50 306
16788.73 292
16789.95 310
16791.18 314
16792.40 308
16793.62 311
16794.85 320
16796.07 318
16797.30 328
16798.52 311
16799.75 300
16800.97 324
16802.19 351
16803.42 287
16804.64 336
16805.87 303
16807.09 307
16808.32 291
16809.54 317
16810.77 303
16811.99 333
16813.22 333
16814.44 340
16815.67 308
16816.89 322
16818.12 322
16819.34 331
16820.57 349
16821.79 322
16823.02 343
16824.24 336
16825.47 327
16826.70 346
16827.92 311
16829.15 335
16830.37 330
16831.60 333
16832.82 308
16834.05 337
16835.27 348
16836.50 317
16837.73 360
16838.95 340
16840.18 346
16841.40 368
16842.63 348
16843.86 364
16845.08 369
16846.31 366
16847.53 362
16848.76 342
16849.99 356
16851.21 366
16852.44 347
16853.67 336
16854.89 371
16856.12 374
16857.35 412
16858.57 368
16859.80 374
16861.03 377
16862.25 389
16863.48 387
16864.71 396
16865.93 398
16867.16 401
16868.39 394
16869.61 387
16870.84 380
16872.07 403
16873.30 404
16874.52 409
16875.75 379
16876.98 389
16878.20 407
16879.43 408
16880.66 407
16881.89 413
16883.11 437
16884.34 424
16885.57 412
16886.80 425
16888.02 453
16889.25 405
16890.48 393
16891.71 431
16892.94 443
16894.16 448
16895.39 424
16896.62 420
16897.85 417
16899.08 430
16900.30 413
16901.53 426
16902.76 416
16903.99 421
16905.22 430
16906.45 413
16907.67 394
16908.90 398
16910.13 419
16911.36 415
16912.59 415
16913.82 379
16915.04 404
16916.27 357
16917.50 407
16918.73 399
16919.96 383
16921.19 373
16922.42 386
16923.65 387
16924.88 377
16926.10 395
16927.33 382
16928.56 348
16929.79 356
16931.02 375
16932.25 381
16933.48 397
16934.71 388
16935.94 366
16937.17 360
16938.40 368
16939.63 379
16940.86 372
16942.09 380
16943.32 356
16944.55 370
16945.78 385
16947.01 386
16948.24 377
16949.47 392
16950.70 386
16951.93 356
16953.16 363
16954.39 353
16955.62 368
16956.85 366
16958.08 355
16959.31 330
16960.54 367
16961.77 379
16963.00 395
16964.23 385
16965.46 375
16966.69 365
16967.92 375
16969.15 371
16970.38 367
16971.61 358
16972.84 364
16974.07 397
16975.30 369
16976.54 351
16977.77 364
16979.00 369
16980.23 357
16981.46 342
16982.69 338
16983.92 359
16985.15 322
16986.38 342
16987.62 328
16988.85 370
16990.08 340
16991.31 330
16992.54 344
16993.77 333
16995.00 336
16996.24 345
16997.47 339
16998.70 301
16999.93 347
17001.16 338
17002.39 318
17003.63 329
17004.86 353
17006.09 344
17007.32 352
17008.55 342
17009.79 324
17011.02 318
17012.25 328
17013.48 323
17014.72 328
17015.95 304
17017.18 338
17018.41 337
17019.64 325
17020.88 330
17022.11 323
17023.34 324
17024.58 341
17025.81 340
17027.04 329
17028.27 306
17029.51 337
17030.74 321
17031.97 299
17033.21 313
17034.44 311
17035.67 300
17036.90 348
17038.14 311
17039.37 319
17040.60 314
17041.84 322
17043.07 328
17044.30 323
17045.54 317
17046.77 305
17048.00 310
17049.24 335
17050.47 314
17051.70 324
17052.94 309
17054.17 294
17055.41 328
17056.64 322
17057.87 319
17059.11 297
17060.34 296
17061.58 284
17062.81 305
17064.04 290
17065.28 323
17066.51 311
17067.75 299
17068.98 296
17070.21 312
17071.45 316
17072.68 293
17073.92 314
17075.15 286
17076.39 302
17077.62 287
17078.86 299
17080.09 292
17081.33 297
17082.56 306
17083.80 306
17085.03 285
17086.26 290
17087.50 302
17088.73 291
17089.97 288
17091.20 248
17092.44 273
17093.68 260
17094.91 290
17096.15 268
17097.38 274
17098.62 293
17099.85 286
17101.09 284
17102.32 297
17103.56 276
17104.79 300
17106.03 283
17107.26 291
17108.50 283
17109.74 288
17110.97 292
17112.21 313
17113.44 304
17114.68 295
17115.92 282
17117.15 279
17118.39 301
17119.62 316
17120.86 289
17122.10 279
17123.33 305
17124.57 269
17125.80 281
17127.04 299
17128.28 291
17129.51 268
17130.75 277
17131.99 297
17133.22 289
17134.46 305
17135.70 293
17136.93 288
17138.17 273
17139.41 282
17140.64 277
17141.88 282
17143.12 272
17144.35 269
17145.59 279
17146.83 273
17148.07 273
17149.30 279
17150.54 307
17151.78 270
17153.02 266
17154.25 267
17155.49 268
17156.73 280
17157.96 273
17159.20 271
17160.44 281
17161.68 273
17162.92 265
17164.15 269
17165.39 266
17166.63 285
17167.87 282
17169.10 288
17170.34 270
17171.58 302
17172.82 265
17174.06 265
17175.29 303
17176.53 283
17177.77 292
17179.01 280
17180.25 278
17181.49 252
17182.72 248
17183.96 254
17185.20 281
17186.44 277
17187.68 264
17188.92 267
17190.15 271
17191.39 266
17192.63 261
17193.87 252
17195.11 256
17196.35 282
17197.59 261
17198.83 272
17200.07 270
17201.30 239
17202.54 224
17203.78 265
17205.02 250
17206.26 262
17207.50 248
17208.74 236
17209.98 254
17211.22 268
17212.46 265
17213.70 245
17214.94 253
17216.18 259
17217.42 258
17218.66 269
17219.90 268
17221.14 259
17222.38 257
17223.62 246
17224.86 242
17226.10 266
17227.34 262
17228.58 251
17229.82 267
17231.06 269
17232.30 264
17233.54 256
17234.78 274
17236.02 264
17237.26 240
17238.50 243
17239.74 246
17240.98 267
17242.22 268
17243.46 248
17244.70 262
17245.94 250
17247.18 260
17248.42 237
17249.66 264
17250.90 253
17252.14 259
17253.39 266
17254.63 251
17255.87 255
17257.11 235
17258.35 256
17259.59 261
17260.83 248
17262.07 256
17263.31 241
17264.56 269
17265.80 254
17267.04 245
17268.28 221
17269.52 250
17270.76 244
17272.00 260
17273.25 252
17274.49 246
17275.73 243
17276.97 247
17278.21 269
17279.45 247
17280.70 252
17281.94 260
17283.18 251
17284.42 237
17285.66 251
17286.91 267
17288.15 258
17289.39 260
17290.63 243
17291.88 238
17293.12 218
17294.36 245
17295.60 246
17296.85 245
17298.09 240
17299.33 249
17300.57 265
17301.82 252
17303.06 253
17304.30 251
17305.54 248
17306.79 238
17308.03 260
17309.27 234
17310.52 232
17311.76 259
17313.00 259
17314.25 272
17315.49 234
17316.73 245
17317.97 250
17319.22 235
17320.46 244
17321.71 240
17322.95 230
17324.19 251
17325.44 237
17326.68 240
17327.92 259
17329.17 258
17330.41 258
17331.65 268
17332.90 273
17334.14 265
17335.39 254
17336.63 222
17337.87 241
17339.12 242
17340.36 258
17341.61 247
17342.85 275
17344.09 259
17345.34 251
17346.58 246
17347.83 245
17349.07 250
17350.32 262
17351.56 252
17352.80 232
17354.05 230
17355.29 257
17356.54 260
17357.78 261
17359.03 246
17360.27 255
17361.52 271
17362.76 250
17364.01 237
17365.25 259
17366.50 267
17367.74 275
17368.99 262
17370.23 231
17371.48 233
17372.72 266
17373.97 268
17375.21 255
17376.46 251
17377.70 250
17378.95 254
17380.19 281
17381.44 248
17382.69 253
17383.93 257
17385.18 254
17386.42 257
17387.67 252
17388.91 262
17390.16 268
17391.41 253
17392.65 261
17393.90 274
17395.14 244
17396.39 263
17397.64 254
17398.88 269
17400.13 247
17401.37 235
17402.62 271
17403.87 270
17405.11 274
17406.36 264
17407.61 262
17408.85 248
17410.10 273
17411.35 261
17412.59 250
17413.84 241
17415.09 237
17416.33 249
17417.58 262
17418.83 243
17420.07 258
17421.32 260
17422.57 249
17423.82 239
17425.06 271
17426.31 283
17427.56 268
17428.80 287
17430.05 259
17431.30 260
17432.55 252
17433.79 260
17435.04 238
17436.29 225
17437.54 247
17438.78 269
17440.03 262
17441.28 260
17442.53 251
17443.77 255
17445.02 265
17446.27 265
17447.52 257
17448.77 257
17450.01 264
17451.26 258
17452.51 247
17453.76 265
17455.01 273
17456.25 290
17457.50 251
17458.75 255
17460.00 251
17461.25 254
17462.50 262
17463.74 264
17464.99 237
17466.24 249
17467.49 278
17468.74 269
17469.99 274
17471.24 244
17472.49 266
17473.73 275
17474.98 262
17476.23 257
17477.48 255
17478.73 267
17479.98 277
17481.23 280
17482.48 278
17483.73 267
17484.98 255
17486.23 296
17487.47 271
17488.72 265
17489.97 260
17491.22 284
17492.47 281
17493.72 276
17494.97 262
17496.22 240
17497.47 266
17498.72 281
17499.97 307
17501.22 283
17502.47 299
17503.72 290
17504.97 284
17506.22 275
17507.47 279
17508.72 273
17509.97 279
17511.22 271
17512.47 292
17513.72 290
17514.97 273
17516.22 265
17517.47 265
17518.72 275
17519.97 300
17521.22 284
17522.47 284
17523.72 281
17524.98 282
17526.23 305
17527.48 288
17528.73 298
17529.98 291
17531.23 303
17532.48 286
17533.73 298
17534.98 264
17536.23 307
17537.48 300
17538.74 297
17539.99 298
17541.24 301
17542.49 299
17543.74 305
17544.99 285
17546.24 306
17547.50 286
17548.75 315
17550.00 317
17551.25 287
17552.50 304
17553.75 298
17555.01 275
17556.26 321
17557.51 315
17558.76 292
17560.01 318
17561.26 311
17562.52 317
17563.77 309
17565.02 291
17566.27 292
17567.53 306
17568.78 313
17570.03 288
17571.28 307
17572.53 319
17573.79 315
17575.04 316
17576.29 324
17577.54 330
17578.80 311
17580.05 323
17581.30 346
17582.56 328
17583.81 348
17585.06 336
17586.31 312
17587.57 313
17588.82 302
17590.07 318
17591.33 347
17592.58 347
17593.83 332
17595.08 346
17596.34 329
17597.59 339
17598.84 317
17600.10 319
17601.35 301
17602.61 347
17603.86 350
17605.11 321
17606.37 338
17607.62 336
17608.87 338
17610.13 332
17611.38 304
17612.63 336
17613.89 346
17615.14 341
17616.40 335
17617.65 348
17618.90 359
17620.16 340
17621.41 361
17622.67 317
17623.92 340
17625.17 378
17626.43 361
17627.68 365
17628.94 366
17630.19 352
17631.45 336
17632.70 351
17633.96 358
17635.21 355
17636.47 346
17637.72 329
17638.97 349
17640.23 357
17641.48 368
17642.74 394
17643.99 349
17645.25 352
17646.50 343
17647.76 353
17649.01 365
17650.27 351
17651.52 355
17652.78 347
17654.04 328
17655.29 344
17656.55 324
17657.80 342
17659.06 324
17660.31 326
17661.57 337
17662.82 336
17664.08 319
17665.33 328
17666.59 305
17667.85 279
17669.10 298
17670.36 306
17671.61 298
17672.87 290
17674.13 309
17675.38 301
17676.64 321
17677.89 306
17679.15 301
17680.41 294
17681.66 292
17682.92 311
17684.18 315
17685.43 306
17686.69 298
17687.95 281
17689.20 280
17690.46 306
17691.71 273
17692.97 298
17694.23 283
17695.49 297
17696.74 281
17698.00 280
17699.26 286
17700.51 282
17701.77 289
17703.03 285
17704.28 285
17705.54 283
17706.80 290
17708.06 305
17709.31 280
17710.57 301
17711.83 288
17713.08 281
17714.34 294
17715.60 285
17716.86 291
17718.11 289
17719.37 276
17720.63 266
17721.89 269
17723.15 284
17724.40 282
17725.66 264
17726.92 253
17728.18 281
17729.43 304
17730.69 267
17731.95 250
17733.21 298
17734.47 277
17735.73 257
17736.98 275
17738.24 283
17739.50 275
17740.76 286
17742.02 271
17743.28 264
17744.53 270
17745.79 259
17747.05 271
17748.31 284
17749.57 273
17750.83 282
17752.09 267
17753.34 276
17754.60 283
17755.86 275
17757.12 263
17758.38 256
17759.64 267
17760.90 279
17762.16 262
17763.42 266
17764.68 259
17765.94 261
17767.19 307
17768.45 282
17769.71 277
17770.97 277
17772.23 280
17773.49 272
17774.75 269
17776.01 259
17777.27 252
17778.53 258
17779.79 250
17781.05 280
17782.31 241
17783.57 251
17784.83 262
17786.09 255
17787.35 240
17788.61 256
17789.87 242
17791.13 263
17792.39 274
17793.65 251
17794.91 229
17796.17 237
17797.43 229
17798.69 261
17799.95 268
17801.21 238
17802.47 224
17803.73 246
17805.00 261
17806.26 239
17807.52 228
17808.78 245
17810.04 233
17811.30 242
17812.56 244
17813.82 243
17815.08 254
17816.34 242
17817.60 236
17818.87 233
17820.13 240
17821.39 246
17822.65 249
17823.91 240
17825.17 229
17826.43 250
17827.69 232
17828.96 254
17830.22 233
17831.48 225
17832.74 227
17834.00 247
17835.26 231
17836.53 229
17837.79 220
17839.05 225
17840.31 236
17841.57 237
17842.84 230
17844.10 248
17845.36 248
17846.62 232
17847.88 223
17849.15 205
17850.41 244
17851.67 248
17852.93 222
17854.20 239
17855.46 207
17856.72 200
17857.98 240
17859.25 221
17860.51 219
17861.77 232
17863.03 253
17864.30 229
17865.56 227
17866.82 234
17868.09 220
17869.35 214
17870.61 223
17871.87 247
17873.14 203
17874.40 236
17875.66 237
17876.93 232
17878.19 243
17879.45 207
17880.72 227
17881.98 241
17883.24 245
17884.51 224
17885.77 223
17887.03 225
17888.30 217
17889.56 232
17890.83 220
17892.09 218
17893.35 197
17894.62 230
17895.88 241
17897.14 241
17898.41 221
17899.67 213
17900.94 212
17902.20 244
17903.46 224
17904.73 213
17905.99 208
17907.26 235
17908.52 219
17909.79 204
17911.05 234
17912.32 224
17913.58 233
17914.84 228
17916.11 226
17917.37 203
17918.64 191
17919.90 214
17921.17 231
17922.43 227
17923.70 229
17924.96 229
17926.23 210
17927.49 229
17928.76 208
17930.02 207
17931.29 225
17932.55 242
17933.82 232
17935.08 224
17936.35 231
17937.61 217
17938.88 220
17940.14 221
17941.41 228
17942.68 227
17943.94 232
17945.21 241
17946.47 237
17947.74 239
17949.00 213
17950.27 233
17951.54 235
17952.80 235
17954.07 231
17955.33 206
17956.60 224
17957.87 208
17959.13 218
17960.40 215
17961.66 243
17962.93 234
17964.20 231
17965.46 211
17966.73 212
17968.00 213
17969.26 214
17970.53 210
17971.80 214
17973.06 217
17974.33 232
17975.60 212
17976.86 229
17978.13 232
17979.40 203
17980.66 249
17981.93 218
17983.20 206
17984.46 226
17985.73 218
17987.00 194
17988.26 223
17989.53 223
17990.80 230
17992.07 207
17993.33 219
17994.60 229
17995.87 218
17997.14 249
17998.40 228
17999.67 213
18000.94 240
18002.21 233
18003.47 215
18004.74 218
18006.01 216
18007.28 198
18008.55 210
18009.81 217
18011.08 236
18012.35 225
18013.62 219
18014.89 220
18016.15 211
18017.42 215
18018.69 217
18019.96 224
18021.23 213
18022.49 228
18023.76 214
18025.03 222
18026.30 220
18027.57 233
18028.84 210
18030.11 227
18031.37 225
18032.64 223
18033.91 208
18035.18 191
18036.45 228
18037.72 215
18038.99 203
18040.26 224
18041.53 221
18042.79 221
18044.06 217
18045.33 209
18046.60 211
18047.87 219
18049.14 237
18050.41 215
18051.68 212
18052.95 215
18054.22 206
18055.49 216
18056.76 204
18058.03 202
18059.30 197
18060.57 218
18061.84 216
18063.11 231
18064.38 203
18065.65 207
18066.92 203
18068.19 210
18069.46 208
18070.73 209
18072.00 206
18073.27 206
18074.54 208
18075.81 224
18077.08 230
18078.35 228
18079.62 227
18080.89 214
18082.16 208
18083.43 226
18084.70 215
18085.97 230
18087.24 224
18088.51 214
18089.78 229
18091.05 213
18092.32 224
18093.59 213
18094.87 238
18096.14 237
18097.41 219
18098.68 231
18099.95 210
18101.22 232
18102.49 206
18103.76 243
18105.03 230
18106.31 224
18107.58 240
18108.85 228
18110.12 224
18111.39 234
18112.66 247
18113.93 228
18115.21 209
18116.48 227
18117.75 215
18119.02 229
18120.29 239
18121.56 226
18122.84 182
18124.11 210
18125.38 222
18126.65 207
18127.92 210
18129.20 217
18130.47 228
18131.74 231
18133.01 215
18134.29 207
18135.56 215
18136.83 217
18138.10 207
18139.38 240
18140.65 209
18141.92 224
18143.19 221
18144.47 213
18145.74 224
18147.01 202
18148.28 229
18149.56 235
18150.83 252
18152.10 208
18153.38 221
18154.65 195
18155.92 201
18157.19 217
18158.47 218
18159.74 217
18161.01 220
18162.29 218
18163.56 226
18164.83 228
18166.11 206
18167.38 208
18168.65 224
18169.93 213
18171.20 226
18172.48 215
18173.75 196
18175.02 219
18176.30 205
18177.57 211
18178.84 219
18180.12 211
18181.39 216
18182.67 207
18183.94 209
18185.21 232
18186.49 215
18187.76 194
18189.04 196
18190.31 204
18191.59 238
18192.86 206
18194.13 223
18195.41 228
18196.68 217
18197.96 220
18199.23 200
18200.51 227
18201.78 217
18203.06 230
18204.33 190
18205.61 221
18206.88 203
18208.16 214
18209.43 218
18210.71 202
18211.98 219
18213.26 220
18214.53 224
18215.81 203
18217.08 194
18218.36 223
18219.63 227
18220.91 229
18222.18 218
18223.46 215
18224.73 225
18226.01 192
18227.28 213
18228.56 204
18229.84 211
18231.11 233
18232.39 222
18233.66 202
18234.94 229
18236.21 218
18237.49 229
18238.77 234
18240.04 198
18241.32 220
18242.59 232
18243.87 224
18245.15 223
18246.42 233
18247.70 243
18248.98 238
18250.25 224
18251.53 227
18252.81 199
18254.08 213
18255.36 240
18256.63 235
18257.91 236
18259.19 235
18260.46 220
18261.74 224
18263.02 244
18264.30 202
18265.57 226
18266.85 245
18268.13 228
18269.40 212
18270.68 225
18271.96 225
18273.23 238
18274.51 218
18275.79 218
18277.07 202
18278.34 228
18279.62 231
18280.90 241
18282.18 244
18283.45 203
18284.73 215
18286.01 227
18287.29 247
18288.56 204
18289.84 243
18291.12 230
18292.40 220
18293.68 208
18294.95 203
18296.23 213
18297.51 225
18298.79 233
18300.07 211
18301.34 221
18302.62 226
18303.90 237
18305.18 213
18306.46 219
18307.74 232
18309.01 237
18310.29 236
18311.57 229
18312.85 229
18314.13 236
18315.41 228
18316.69 201
18317.96 229
18319.24 228
18320.52 226
18321.80 220
18323.08 222
18324.36 214
18325.64 222
18326.92 245
18328.20 238
18329.47 233
18330.75 229
18332.03 235
18333.31 235
18334.59 226
18335.87 222
18337.15 218
18338.43 224
18339.71 196
18340.99 220
18342.27 211
18343.55 223
18344.83 212
18346.11 221
18347.39 227
18348.67 226
18349.95 217
18351.23 219
18352.51 215
18353.79 217
18355.07 229
18356.35 240
18357.63 223
18358.91 220
18360.19 192
18361.47 208
18362.75 202
18364.03 240
18365.31 226
18366.59 230
18367.87 211
18369.15 221
18370.43 222
18371.71 208
18372.99 217
18374.27 210
18375.55 212
18376.83 217
18378.12 239
18379.40 232
18380.68 213
18381.96 213
18383.24 208
18384.52 205
18385.80 216
18387.08 236
18388.36 219
18389.65 228
18390.93 226
18392.21 219
18393.49 194
18394.77 245
18396.05 218
18397.33 215
18398.62 230
18399.90 211
18401.18 217
18402.46 221
18403.74 213
18405.02 219
18406.31 202
18407.59 201
18408.87 202
18410.15 216
18411.43 215
18412.72 211
18414.00 229
18415.28 201
18416.56 226
18417.84 200
18419.13 207
18420.41 203
18421.69 217
18422.97 211
18424.26 206
18425.54 204
18426.82 207
18428.10 211
18429.39 221
18430.67 204
18431.95 202
18433.23 215
18434.52 229
18435.80 217
18437.08 209
18438.37 214
18439.65 206
18440.93 196
18442.22 198
18443.50 228
18444.78 205
18446.06 215
18447.35 203
18448.63 209
18449.91 207
18451.20 202
18452.48 209
18453.76 196
18455.05 199
18456.33 193
18457.62 233
18458.90 190
18460.18 200
18461.47 204
18462.75 214
18464.03 207
18465.32 213
18466.60 220
18467.89 193
18469.17 189
18470.45 210
18471.74 213
18473.02 208
18474.31 222
18475.59 222
18476.88 217
18478.16 213
18479.44 201
18480.73 196
18482.01 224
18483.30 237
18484.58 207
18485.87 238
18487.15 206
18488.44 206
18489.72 209
18491.01 223
18492.29 219
18493.58 215
18494.86 183
18496.15 198
18497.43 219
18498.72 197
18500.00 203
18501.29 222
18502.57 226
18503.86 207
18505.14 218
18506.43 212
18507.71 210
18509.00 219
18510.28 205
18511.57 197
18512.85 219
18514.14 222
18515.42 211
18516.71 212
18518.00 207
18519.28 230
18520.57 216
18521.85 220
18523.14 200
18524.43 189
18525.71 205
18527.00 185
18528.28 197
18529.57 212
18530.86 217
18532.14 196
18533.43 196
18534.71 226
18536.00 184
18537.29 201
18538.57 238
18539.86 215
18541.15 201
18542.43 230
18543.72 216
18545.01 225
18546.29 207
18547.58 222
18548.87 203
18550.15 189
18551.44 191
18552.73 205
18554.01 204
18555.30 210
18556.59 223
18557.88 202
18559.16 198
18560.45 203
18561.74 222
18563.02 222
18564.31 221
18565.60 221
18566.89 210
18568.17 222
18569.46 214
18570.75 214
18572.04 190
18573.32 227
18574.61 210
18575.90 216
18577.19 206
18578.48 233
18579.76 228
18581.05 216
18582.34 229
18583.63 216
18584.92 224
18586.20 231
18587.49 205
18588.78 206
18590.07 241
18591.36 218
18592.64 219
18593.93 210
18595.22 209
18596.51 203
18597.80 236
18599.09 231
18600.38 213
18601.66 232
18602.95 205
18604.24 239
18605.53 227
18606.82 222
18608.11 224
18609.40 214
18610.69 222
18611.98 204
18613.26 233
18614.55 230
18615.84 223
18617.13 221
18618.42 219
18619.71 221
18621.00 218
18622.29 241
18623.58 226
18624.87 223
18626.16 214
18627.45 224
18628.74 217
18630.03 224
18631.32 210
18632.61 223
18633.89 222
18635.18 200
18636.47 179
18637.76 193
18639.05 212
18640.34 205
18641.63 206
18642.92 209
18644.21 203
18645.50 212
18646.79 226
18648.09 205
18649.38 201
18650.67 209
18651.96 200
18653.25 204
18654.54 200
18655.83 183
18657.12 194
18658.41 207
18659.70 211
18660.99 187
18662.28 172
18663.57 205
18664.86 200
18666.15 199
18667.44 195
18668.74 183
18670.03 191
18671.32 206
18672.61 188
18673.90 183
18675.19 184
18676.48 213
18677.77 196
18679.06 201
18680.36 193
18681.65 175
18682.94 189
18684.23 203
18685.52 216
18686.81 199
18688.11 196
18689.40 210
18690.69 180
18691.98 190
18693.27 198
18694.56 190
18695.86 195
18697.15 199
18698.44 191
18699.73 199
18701.02 191
18702.32 194
18703.61 187
18704.90 174
18706.19 183
18707.48 202
18708.78 186
18710.07 193
18711.36 191
18712.65 196
18713.95 194
18715.24 191
18716.53 190
18717.83 221
18719.12 203
18720.41 200
18721.70 188
18723.00 187
18724.29 181
18725.58 169
18726.87 180
18728.17 216
18729.46 205
18730.75 213
18732.05 187
18733.34 198
18734.63 202
18735.93 193
18737.22 202
18738.51 188
18739.81 197
18741.10 188
18742.39 200
18743.69 181
18744.98 165
18746.27 189
18747.57 185
18748.86 181
18750.16 201
18751.45 198
18752.74 197
18754.04 216
18755.33 183
18756.63 173
18757.92 190
18759.21 185
18760.51 186
18761.80 180
18763.10 185
18764.39 180
18765.69 192
18766.98 180
18768.27 182
18769.57 191
18770.86 200
18772.16 176
18773.45 173
18774.75 172
18776.04 180
18777.34 195
18778.63 186
18779.93 205
18781.22 189
18782.52 197
18783.81 184
18785.11 208
18786.40 166
18787.70 180
18788.99 203
18790.29 202
18791.58 192
18792.88 185
18794.17 195
18795.47 199
18796.76 196
18798.06 195
18799.35 176
18800.65 206
18801.94 192
18803.24 185
18804.54 204
18805.83 200
18807.13 175
18808.42 191
18809.72 188
18811.01 172
18812.31 183
18813.61 185
18814.90 201
18816.20 173
18817.49 211
18818.79 201
18820.09 201
18821.38 200
18822.68 184
18823.98 192
18825.27 193
18826.57 200
18827.87 174
18829.16 190
18830.46 181
18831.75 216
18833.05 200
18834.35 190
18835.64 196
18836.94 179
18838.24 212
18839.54 203
18840.83 190
18842.13 176
18843.43 200
18844.72 173
18846.02 192
18847.32 200
18848.61 205
18849.91 196
18851.21 182
18852.51 174
18853.80 173
18855.10 186
18856.40 160
18857.70 179
18858.99 193
18860.29 186
18861.59 180
18862.89 193
18864.18 181
18865.48 173
18866.78 188
18868.08 182
18869.38 196
18870.67 217
18871.97 185
18873.27 175
18874.57 165
18875.87 177
18877.16 206
18878.46 200
18879.76 197
18881.06 169
18882.36 185
18883.66 188
18884.95 187
18886.25 191
18887.55 175
18888.85 166
18890.15 187
18891.45 177
18892.75 167
18894.04 178
18895.34 188
18896.64 184
18897.94 175
18899.24 200
18900.54 181
18901.84 176
18903.14 177
18904.44 176
18905.74 191
18907.03 197
18908.33 191
18909.63 182
18910.93 181
18912.23 177
18913.53 181
18914.83 183
18916.13 181
18917.43 174
18918.73 183
18920.03 195
18921.33 187
18922.63 174
18923.93 170
18925.23 194
18926.53 207
18927.83 210
18929.13 224
18930.43 204
18931.73 193
18933.03 187
18934.33 191
18935.63 176
18936.93 205
18938.23 203
18939.53 197
18940.83 181
18942.13 170
18943.43 178
18944.73 187
18946.03 205
18947.33 184
18948.63 202
18949.93 173
18951.23 175
18952.53 184
18953.84 196
18955.14 203
18956.44 193
18957.74 187
18959.04 186
18960.34 172
18961.64 180
18962.94 175
18964.24 188
18965.54 198
18966.85 188
18968.15 176
18969.45 195
18970.75 173
18972.05 175
18973.35 191
18974.65 202
18975.96 197
18977.26 181
18978.56 182
18979.86 186
18981.16 179
18982.46 182
18983.77 186
18985.07 196
18986.37 181
18987.67 173
18988.97 197
18990.28 197
18991.58 182
18992.88 169
18994.18 176
18995.49 194
18996.79 186
18998.09 200
18999.39 183
19000.69 169
19002.00 177
19003.30 176
19004.60 182
19005.90 184
19007.21 192
19008.51 195
19009.81 175
19011.12 184
19012.42 156
19013.72 190
19015.02 168
19016.33 187
19017.63 170
19018.93 178
19020.24 188
19021.54 196
19022.84 176
19024.15 178
19025.45 172
19026.75 184
19028.06 173
19029.36 175
19030.66 169
19031.97 178
19033.27 172
19034.57 170
19035.88 197
19037.18 186
19038.48 203
19039.79 182
19041.09 201
19042.40 161
19043.70 192
19045.00 181
19046.31 196
19047.61 174
19048.92 173
19050.22 174
19051.52 182
19052.83 173
19054.13 178
19055.44 197
19056.74 212
19058.05 194
19059.35 167
19060.65 175
19061.96 182
19063.26 197
19064.57 172
19065.87 178
19067.18 178
19068.48 199
19069.79 192
19071.09 176
19072.40 162
19073.70 173
19075.01 172
19076.31 156
19077.62 176
19078.92 191
19080.23 181
19081.53 204
19082.84 202
19084.14 159
19085.45 185
19086.75 169
19088.06 193
19089.36 177
19090.67 184
19091.98 162
19093.28 172
19094.59 183
19095.89 174
19097.20 184
19098.50 182
19099.81 187
19101.12 185
19102.42 190
19103.73 183
19105.03 215
19106.34 204
19107.65 185
19108.95 175
19110.26 193
19111.56 189
19112.87 187
19114.18 201
19115.48 186
19116.79 183
19118.10 191
19119.40 208
19120.71 192
19122.02 214
19123.32 180
19124.63 201
19125.94 202
19127.24 183
19128.55 191
19129.86 192
19131.16 191
19132.47 185
19133.78 179
19135.08 197
19136.39 198
19137.70 194
19139.01 179
19140.31 161
19141.62 188
19142.93 176
19144.23 204
19145.54 202
19146.85 194
19148.16 187
19149.46 213
19150.77 186
19152.08 175
19153.39 181
19154.69 187
19156.00 187
19157.31 183
19158.62 193
19159.93 174
19161.23 196
19162.54 196
19163.85 205
19165.16 193
19166.47 210
19167.77 173
19169.08 192
19170.39 173
19171.70 188
19173.01 188
19174.32 174
19175.62 196
19176.93 215
19178.24 203
19179.55 184
19180.86 181
19182.17 184
19183.48 197
19184.78 184
19186.09 189
19187.40 169
19188.71 187
19190.02 160
19191.33 204
19192.64 198
19193.95 185
19195.26 185
19196.56 181
19197.87 178
19199.18 178
19200.49 179
19201.80 186
19203.11 180
19204.42 187
19205.73 180
19207.04 182
19208.35 182
19209.66 166
19210.97 186
19212.28 168
19213.59 205
19214.90 179
19216.21 185
19217.52 179
19218.83 191
19220.14 180
19221.45 172
19222.76 185
19224.07 183
19225.38 185
19226.69 171
19228.00 185
19229.31 179
19230.62 187
19231.93 201
19233.24 187
19234.55 196
19235.86 174
19237.17 161
19238.48 195
19239.79 167
19241.10 175
19242.41 199
19243.72 148
19245.03 167
19246.35 157
19247.66 192
19248.97 177
19250.28 167
19251.59 180
19252.90 189
19254.21 184
19255.52 199
19256.83 180
19258.14 167
19259.46 184
19260.77 197
19262.08 187
19263.39 167
19264.70 195
19266.01 177
19267.32 185
19268.64 188
19269.95 175
19271.26 165
19272.57 167
19273.88 170
19275.20 180
19276.51 180
19277.82 174
19279.13 177
19280.44 183
19281.75 175
19283.07 180
19284.38 182
19285.69 164
19287.00 174
19288.32 185
19289.63 181
19290.94 169
19292.25 169
19293.57 184
19294.88 190
19296.19 167
19297.50 184
19298.82 185
19300.13 195
19301.44 200
19302.75 168
19304.07 184
19305.38 166
19306.69 187
19308.01 181
19309.32 177
19310.63 188
19311.94 171
19313.26 151
19314.57 187
19315.88 173
19317.20 159
19318.51 186
19319.82 184
19321.14 187
19322.45 173
19323.76 170
19325.08 164
19326.39 166
19327.70 164
19329.02 178
19330.33 178
19331.65 171
19332.96 177
19334.27 183
19335.59 172
19336.90 193
19338.22 204
19339.53 158
19340.84 185
19342.16 183
19343.47 176
19344.79 183
19346.10 170
19347.41 169
19348.73 168
19350.04 163
19351.36 172
19352.67 175
19353.99 177
19355.30 163
19356.62 167
19357.93 174
19359.25 180
19360.56 162
19361.87 171
19363.19 187
19364.50 170
19365.82 176
19367.13 188
19368.45 182
19369.76 174
19371.08 192
19372.39 178
19373.71 191
19375.02 183
19376.34 186
19377.66 167
19378.97 187
19380.29 181
19381.60 173
19382.92 177
19384.23 178
19385.55 183
19386.86 182
19388.18 171
19389.50 160
19390.81 163
19392.13 174
19393.44 172
19394.76 151
19396.07 165
19397.39 157
19398.71 162
19400.02 182
19401.34 179
19402.65 177
19403.97 168
19405.29 183
19406.60 171
19407.92 165
19409.24 163
19410.55 187
19411.87 165
19413.19 166
19414.50 184
19415.82 174
19417.14 179
19418.45 165
19419.77 157
19421.09 171
19422.40 183
19423.72 161
19425.04 168
19426.35 171
19427.67 163
19428.99 168
19430.30 182
19431.62 165
19432.94 192
19434.26 176
19435.57 185
19436.89 177
19438.21 169
19439.53 180
19440.84 181
19442.16 161
19443.48 170
19444.80 175
19446.11 160
19447.43 167
19448.75 169
19450.07 188
19451.38 186
19452.70 180
19454.02 158
19455.34 183
19456.66 182
19457.97 193
19459.29 172
19460.61 134
19461.93 169
19463.25 167
19464.57 171
19465.88 179
19467.20 168
19468.52 175
19469.84 171
19471.16 158
19472.48 173
19473.79 165
19475.11 168
19476.43 168
19477.75 179
19479.07 168
19480.39 165
19481.71 164
19483.03 146
19484.34 162
19485.66 184
19486.98 171
19488.30 182
19489.62 205
19490.94 181
19492.26 175
19493.58 177
19494.90 176
19496.22 189
19497.54 183
19498.86 152
19500.18 156
19501.50 164
19502.81 171
19504.13 158
19505.45 164
19506.77 161
19508.09 164
19509.41 175
19510.73 170
19512.05 170
19513.37 170
19514.69 164
19516.01 181
19517.33 185
19518.65 173
19519.97 166
19521.29 192
19522.61 162
19523.93 157
19525.25 146
19526.57 165
19527.89 183
19529.22 173
19530.54 173
19531.86 168
19533.18 176
19534.50 167
19535.82 154
19537.14 170
19538.46 166
19539.78 180
19541.10 161
19542.42 195
19543.74 153
19545.06 163
19546.39 169
19547.71 182
19549.03 154
19550.35 182
19551.67 181
19552.99 175
19554.31 178
19555.63 189
19556.96 145
19558.28 165
19559.60 170
19560.92 155
19562.24 162
19563.56 181
19564.88 179
19566.21 186
19567.53 178
19568.85 170
19570.17 189
19571.49 193
19572.82 177
19574.14 168
19575.46 172
19576.78 178
19578.10 177
19579.43 157
19580.75 163
19582.07 160
19583.39 164
19584.72 162
19586.04 160
19587.36 162
19588.68 171
19590.01 174
19591.33 176
19592.65 188
19593.97 157
19595.30 174
19596.62 173
19597.94 181
19599.26 180
19600.59 174
19601.91 154
19603.23 140
19604.56 173
19605.88 181
19607.20 192
19608.53 176
19609.85 157
19611.17 163
19612.49 170
19613.82 188
19615.14 169
19616.47 172
19617.79 164
19619.11 166
19620.44 186
19621.76 178
19623.08 158
19624.41 177
19625.73 173
19627.05 193
19628.38 159
19629.70 149
19631.03 177
19632.35 193
19633.67 158
19635.00 160
19636.32 161
19637.65 157
19638.97 176
19640.29 178
19641.62 177
19642.94 160
19644.27 157
19645.59 158
19646.92 153
19648.24 164
19649.57 156
19650.89 178
19652.21 170
19653.54 172
19654.86 198
19656.19 177
19657.51 179
19658.84 177
19660.16 192
19661.49 180
19662.81 167
19664.14 182
19665.46 187
19666.79 165
19668.11 179
19669.44 153
19670.76 186
19672.09 187
19673.41 151
19674.74 159
19676.07 167
19677.39 172
19678.72 174
19680.04 183
19681.37 167
19682.69 157
19684.02 172
19685.34 186
19686.67 174
19688.00 156
19689.32 163
19690.65 182
19691.97 177
19693.30 163
19694.63 173
19695.95 185
19697.28 178
19698.60 170
19699.93 174
19701.26 160
19702.58 177
19703.91 174
19705.24 183
19706.56 177
19707.89 174
19709.22 178
19710.54 174
19711.87 175
19713.20 171
19714.52 184
19715.85 173
19717.18 179
19718.50 167
19719.83 173
19721.16 182
19722.48 173
19723.81 188
19725.14 191
19726.47 160
19727.79 171
19729.12 174
19730.45 197
19731.77 197
19733.10 181
19734.43 171
19735.76 165
19737.08 174
19738.41 172
19739.74 174
19741.07 190
19742.39 166
19743.72 156
19745.05 169
19746.38 171
19747.71 178
19749.03 174
19750.36 168
19751.69 167
19753.02 180
19754.35 174
19755.67 177
19757.00 190
19758.33 182
19759.66 181
19760.99 170
19762.31 178
19763.64 160
19764.97 147
19766.30 148
19767.63 182
19768.96 183
19770.29 171
19771.61 170
19772.94 162
19774.27 164
19775.60 175
19776.93 179
19778.26 183
19779.59 175
19780.92 189
19782.25 189
19783.57 193
19784.90 185
19786.23 172
19787.56 146
19788.89 153
19790.22 156
19791.55 176
19792.88 172
19794.21 193
19795.54 184
19796.87 183
19798.20 180
19799.53 168
19800.86 163
19802.19 160
19803.52 189
19804.85 178
19806.18 159
19807.50 165
19808.83 173
19810.16 176
19811.49 169
19812.82 177
19814.15 185
19815.49 188
19816.82 187
19818.15 159
19819.48 171
19820.81 174
19822.14 173
19823.47 168
19824.80 156
19826.13 145
19827.46 165
19828.79 174
19830.12 170
19831.45 174
19832.78 151
19834.11 153
19835.44 171
19836.77 165
19838.10 177
19839.44 167
19840.77 154
19842.10 153
19843.43 156
19844.76 170
19846.09 142
19847.42 179
19848.75 189
19850.08 158
19851.42 151
19852.75 176
19854.08 161
19855.41 173
19856.74 166
19858.07 180
19859.40 179
19860.74 188
19862.07 180
19863.40 163
19864.73 183
19866.06 196
19867.40 176
19868.73 181
19870.06 188
19871.39 183
19872.72 174
19874.06 161
19875.39 184
19876.72 191
19878.05 167
19879.38 171
19880.72 172
19882.05 172
19883.38 164
19884.71 165
19886.05 164
19887.38 161
19888.71 179
19890.04 162
19891.38 178
19892.71 191
19894.04 186
19895.38 186
19896.71 167
19898.04 178
19899.37 172
19900.71 186
19902.04 183
19903.37 164
19904.71 171
19906.04 188
19907.37 162
19908.71 169
19910.04 173
19911.37 176
19912.71 181
19914.04 170
19915.37 157
19916.71 165
19918.04 189
19919.37 186
19920.71 173
19922.04 175
19923.37 162
19924.71 184
19926.04 163
19927.38 179
19928.71 190
19930.04 191
19931.38 173
19932.71 187
19934.05 156
19935.38 176
19936.71 166
19938.05 177
19939.38 189
19940.72 170
19942.05 180
19943.39 172
19944.72 174
19946.06 178
19947.39 184
19948.72 185
19950.06 180
19951.39 148
19952.73 168
19954.06 180
19955.40 185
19956.73 164
19958.07 189
19959.40 176
19960.74 182
19962.07 165
19963.41 163
19964.74 175
19966.08 168
19967.41 183
19968.75 183
19970.08 165
19971.42 172
19972.76 167
19974.09 175
19975.43 199
19976.76 170
19978.10 183
19979.43 167
19980.77 174
19982.10 173
19983.44 174
19984.78 167
19986.11 169
19987.45 194
19988.78 194
19990.12 182
19991.46 156
19992.79 159
19994.13 188
19995.46 179
19996.80 178
19998.14 163
19999.47 174
20000.81 190
20002.15 176
20003.48 191
20004.82 183
20006.16 166
20007.49 186
20008.83 184
20010.17 173
20011.50 172
20012.84 185
20014.18 214
20015.51 178
20016.85 165
20018.19 182
20019.52 153
20020.86 158
20022.20 154
20023.53 162
20024.87 175
20026.21 161
20027.55 182
20028.88 184
20030.22 179
20031.56 173
20032.90 172
20034.23 193
20035.57 167
20036.91 173
20038.25 167
20039.58 175
20040.92 159
20042.26 179
20043.60 167
20044.93 174
20046.27 169
20047.61 161
20048.95 173
20050.29 178
20051.62 164
20052.96 166
20054.30 184
20055.64 183
20056.98 182
20058.32 175
20059.65 165
20060.99 170
20062.33 173
20063.67 184
20065.01 173
20066.35 199
20067.68 198
20069.02 179
20070.36 160
20071.70 177
20073.04 172
20074.38 188
20075.72 187
20077.06 181
20078.40 191
20079.73 182
20081.07 190
20082.41 173
20083.75 151
20085.09 161
20086.43 183
20087.77 176
20089.11 183
20090.45 186
20091.79 188
20093.13 160
20094.47 173
20095.81 176
20097.15 174
20098.48 186
20099.82 160
20101.16 185
20102.50 187
20103.84 192
20105.18 163
20106.52 168
20107.86 162
20109.20 178
20110.54 197
20111.88 168
20113.22 161
20114.56 153
20115.90 164
20117.24 164
20118.58 188
20119.93 177
20121.27 200
20122.61 188
20123.95 188
20125.29 195
20126.63 174
20127.97 177
20129.31 202
20130.65 180
20131.99 176
20133.33 186
20134.67 185
20136.01 194
