# Supplementary material for: MALDI-TOF MS typing enables the classification of brewing yeasts of the genus Saccharomyces to major beer styles
Source: PLoS One. 2017 Aug 9;12(8):e0181694. doi: 10.1371/journal.pone.0181694 (PMC5549903; doi:10.1371/journal.pone.0181694)
Supplement: S6 File — The directory includes 90 raw files and was zipped to “.zip”; the folder has three strains with 30 spectra per strain; S1 Text explains the raw files with an example and Table 1 represents the yeast strains used within the experiment. (ZIP) [file pone.0181694.s009.zip › 16-18/30275-3470-Lag-Lag-Lag-YPG-18h-E-E_2015-07-07__0_B3_1.dat]

2000.10 2302
2000.52 2209
2000.94 2182
2001.36 2088
2001.78 2259
2002.21 2235
2002.63 2181
2003.05 2158
2003.47 2063
2003.89 1980
2004.32 1983
2004.74 1992
2005.16 1995
2005.58 1791
2006.00 1880
2006.43 1821
2006.85 1725
2007.27 1833
2007.69 2000
2008.12 1858
2008.54 1764
2008.96 1898
2009.38 1830
2009.81 1895
2010.23 1878
2010.65 2078
2011.08 1903
2011.50 1732
2011.92 1798
2012.34 1846
2012.77 1725
2013.19 1825
2013.61 1807
2014.04 1984
2014.46 1759
2014.88 1759
2015.31 1930
2015.73 1769
2016.15 1766
2016.58 1764
2017.00 2058
2017.42 2136
2017.85 2112
2018.27 1974
2018.69 2180
2019.12 2063
2019.54 2087
2019.96 1925
2020.39 2018
2020.81 1939
2021.23 1904
2021.66 2005
2022.08 2110
2022.51 1959
2022.93 1842
2023.35 1879
2023.78 1811
2024.20 2019
2024.63 1941
2025.05 1860
2025.48 1990
2025.90 1980
2026.32 2019
2026.75 2042
2027.17 1871
2027.60 1824
2028.02 1747
2028.45 1909
2028.87 1735
2029.30 1748
2029.72 1790
2030.15 1838
2030.57 1852
2031.00 1639
2031.42 1704
2031.85 1768
2032.27 1547
2032.70 1699
2033.12 1723
2033.55 1687
2033.97 1811
2034.40 1837
2034.82 1756
2035.25 2100
2035.67 2042
2036.10 1934
2036.52 1823
2036.95 1760
2037.37 1889
2037.80 1950
2038.22 1920
2038.65 2028
2039.08 1927
2039.50 1762
2039.93 1941
2040.35 1815
2040.78 1892
2041.21 2040
2041.63 1974
2042.06 1969
2042.48 1840
2042.91 1952
2043.34 1894
2043.76 1883
2044.19 1969
2044.61 1977
2045.04 1949
2045.47 1861
2045.89 1853
2046.32 1841
2046.75 1779
2047.17 1953
2047.60 1837
2048.03 1618
2048.45 1645
2048.88 2106
2049.31 1883
2049.73 1790
2050.16 1857
2050.59 2020
2051.01 1776
2051.44 1768
2051.87 1747
2052.29 1646
2052.72 1833
2053.15 1782
2053.58 1678
2054.00 1950
2054.43 1750
2054.86 1900
2055.29 2001
2055.71 2146
2056.14 2232
2056.57 1912
2057.00 1884
2057.42 2039
2057.85 2282
2058.28 2162
2058.71 2179
2059.13 1947
2059.56 1968
2059.99 1850
2060.42 1957
2060.85 2195
2061.27 1999
2061.70 1755
2062.13 1731
2062.56 1830
2062.99 2032
2063.41 2172
2063.84 2125
2064.27 2268
2064.70 2362
2065.13 2329
2065.56 2312
2065.98 2657
2066.41 2685
2066.84 2468
2067.27 2488
2067.70 2415
2068.13 2289
2068.56 2078
2068.99 2209
2069.41 2018
2069.84 2045
2070.27 1869
2070.70 1963
2071.13 1859
2071.56 1843
2071.99 1888
2072.42 1941
2072.85 2040
2073.28 2127
2073.71 2044
2074.13 1875
2074.56 2026
2074.99 2101
2075.42 2109
2075.85 2170
2076.28 2011
2076.71 1923
2077.14 1905
2077.57 1904
2078.00 2059
2078.43 2178
2078.86 2133
2079.29 2082
2079.72 2006
2080.15 2096
2080.58 1803
2081.01 2169
2081.44 2130
2081.87 1936
2082.30 1994
2082.73 2084
2083.16 2101
2083.59 1916
2084.02 1834
2084.45 1801
2084.88 1964
2085.31 2006
2085.74 2250
2086.17 1749
2086.61 1818
2087.04 1862
2087.47 1755
2087.90 1731
2088.33 1770
2088.76 1716
2089.19 1687
2089.62 1630
2090.05 1794
2090.48 1751
2090.91 1874
2091.35 1912
2091.78 1767
2092.21 1731
2092.64 1626
2093.07 1622
2093.50 1884
2093.93 1761
2094.36 1833
2094.80 1777
2095.23 1621
2095.66 1747
2096.09 1829
2096.52 1783
2096.95 1805
2097.39 1860
2097.82 1726
2098.25 1680
2098.68 1682
2099.11 1696
2099.55 1670
2099.98 1943
2100.41 1898
2100.84 1694
2101.27 1637
2101.71 1637
2102.14 1723
2102.57 2014
2103.00 1871
2103.43 1759
2103.87 1801
2104.30 1826
2104.73 1762
2105.16 1756
2105.60 1871
2106.03 1855
2106.46 1951
2106.90 1847
2107.33 1885
2107.76 2075
2108.19 1922
2108.63 1927
2109.06 1837
2109.49 1935
2109.93 2092
2110.36 1946
2110.79 1833
2111.23 1884
2111.66 1813
2112.09 1809
2112.52 1922
2112.96 1852
2113.39 1730
2113.83 1828
2114.26 1707
2114.69 1637
2115.13 1769
2115.56 1889
2115.99 1818
2116.43 1702
2116.86 1674
2117.29 1771
2117.73 1844
2118.16 1712
2118.60 1573
2119.03 1803
2119.46 1680
2119.90 1838
2120.33 1805
2120.77 1797
2121.20 1809
2121.63 1676
2122.07 1601
2122.50 1772
2122.94 1698
2123.37 1842
2123.81 1834
2124.24 1929
2124.68 1732
2125.11 1695
2125.54 1723
2125.98 1674
2126.41 1796
2126.85 1819
2127.28 1831
2127.72 1951
2128.15 1846
2128.59 1879
2129.02 1997
2129.46 2034
2129.89 1900
2130.33 1938
2130.76 2140
2131.20 2069
2131.63 2138
2132.07 1968
2132.51 2072
2132.94 1987
2133.38 1966
2133.81 1998
2134.25 1981
2134.68 1973
2135.12 1881
2135.55 1815
2135.99 1693
2136.43 1735
2136.86 1837
2137.30 1788
2137.73 1792
2138.17 1873
2138.60 1723
2139.04 1677
2139.48 1594
2139.91 1762
2140.35 1825
2140.79 1688
2141.22 1851
2141.66 1797
2142.09 1846
2142.53 1821
2142.97 1616
2143.40 1750
2143.84 1981
2144.28 1879
2144.71 1590
2145.15 1724
2145.59 1758
2146.02 1789
2146.46 1711
2146.90 1899
2147.33 2072
2147.77 1925
2148.21 2097
2148.64 2079
2149.08 2151
2149.52 2432
2149.96 2640
2150.39 2522
2150.83 2714
2151.27 2848
2151.70 2417
2152.14 2319
2152.58 2346
2153.02 2343
2153.45 2239
2153.89 1945
2154.33 1836
2154.77 1853
2155.20 2007
2155.64 1952
2156.08 2130
2156.52 1910
2156.96 2129
2157.39 2086
2157.83 1867
2158.27 2020
2158.71 1846
2159.15 2054
2159.58 2048
2160.02 1973
2160.46 1884
2160.90 2031
2161.34 1807
2161.78 1864
2162.21 1873
2162.65 1793
2163.09 1996
2163.53 2137
2163.97 2156
2164.41 1974
2164.84 1910
2165.28 1946
2165.72 1945
2166.16 2086
2166.60 2141
2167.04 2043
2167.48 2211
2167.92 2255
2168.36 2135
2168.79 1989
2169.23 2229
2169.67 2163
2170.11 2197
2170.55 2118
2170.99 2129
2171.43 2217
2171.87 2240
2172.31 2536
2172.75 2330
2173.19 2389
2173.63 2368
2174.07 2389
2174.51 2592
2174.95 2388
2175.39 2528
2175.83 2905
2176.27 2732
2176.70 3005
2177.14 2586
2177.58 2459
2178.02 2569
2178.46 2421
2178.90 2481
2179.34 2430
2179.79 2209
2180.23 2232
2180.67 2274
2181.11 2276
2181.55 2300
2181.99 2164
2182.43 2042
2182.87 2058
2183.31 1985
2183.75 1881
2184.19 2181
2184.63 1931
2185.07 1868
2185.51 1921
2185.95 1922
2186.39 2043
2186.83 2040
2187.27 1987
2187.72 2038
2188.16 1855
2188.60 1928
2189.04 2248
2189.48 2120
2189.92 2035
2190.36 2142
2190.80 2125
2191.24 1983
2191.69 1779
2192.13 1804
2192.57 1974
2193.01 2101
2193.45 2352
2193.89 2382
2194.34 2320
2194.78 2217
2195.22 2399
2195.66 2464
2196.10 2389
2196.54 2651
2196.99 2360
2197.43 2261
2197.87 2133
2198.31 2013
2198.75 1929
2199.20 1972
2199.64 1883
2200.08 1928
2200.52 1991
2200.96 2116
2201.41 2018
2201.85 1823
2202.29 1983
2202.73 1887
2203.18 1933
2203.62 2054
2204.06 1986
2204.50 2028
2204.95 1936
2205.39 1832
2205.83 1764
2206.28 2182
2206.72 2093
2207.16 2280
2207.60 1993
2208.05 1983
2208.49 2135
2208.93 2189
2209.38 2218
2209.82 2166
2210.26 2380
2210.71 2404
2211.15 2322
2211.59 2253
2212.04 2201
2212.48 2213
2212.92 2209
2213.37 2032
2213.81 2057
2214.25 2094
2214.70 2035
2215.14 1933
2215.59 1854
2216.03 1976
2216.47 2024
2216.92 1871
2217.36 1780
2217.80 1674
2218.25 1757
2218.69 1947
2219.14 1953
2219.58 1902
2220.03 2104
2220.47 1971
2220.91 1898
2221.36 2004
2221.80 2091
2222.25 2171
2222.69 2057
2223.14 2080
2223.58 2043
2224.03 2320
2224.47 2554
2224.91 2296
2225.36 2306
2225.80 2285
2226.25 2166
2226.69 2294
2227.14 2462
2227.58 2554
2228.03 2563
2228.47 2499
2228.92 2404
2229.36 2394
2229.81 2548
2230.25 2364
2230.70 2606
2231.15 2594
2231.59 2691
2232.04 2668
2232.48 2532
2232.93 2801
2233.37 2680
2233.82 2339
2234.26 2339
2234.71 2353
2235.15 2310
2235.60 2352
2236.05 2403
2236.49 2226
2236.94 2113
2237.38 2070
2237.83 2015
2238.28 2236
2238.72 2172
2239.17 2007
2239.61 2012
2240.06 1998
2240.51 2042
2240.95 1974
2241.40 1936
2241.85 1985
2242.29 1845
2242.74 1910
2243.19 1984
2243.63 1990
2244.08 1947
2244.53 1885
2244.97 1911
2245.42 2001
2245.87 1915
2246.31 1917
2246.76 1729
2247.21 1715
2247.65 1757
2248.10 1855
2248.55 1794
2248.99 1873
2249.44 2179
2249.89 2045
2250.34 2113
2250.78 2057
2251.23 2002
2251.68 2049
2252.13 1930
2252.57 1935
2253.02 2021
2253.47 2170
2253.92 2112
2254.36 2024
2254.81 2110
2255.26 2016
2255.71 2087
2256.15 1999
2256.60 1808
2257.05 1924
2257.50 1889
2257.95 1924
2258.39 1896
2258.84 1823
2259.29 1887
2259.74 1841
2260.19 2051
2260.63 2090
2261.08 2312
2261.53 2267
2261.98 2382
2262.43 2231
2262.88 2022
2263.32 2313
2263.77 2210
2264.22 2273
2264.67 2233
2265.12 2218
2265.57 2415
2266.02 2352
2266.47 2180
2266.91 2292
2267.36 2183
2267.81 2286
2268.26 2364
2268.71 2381
2269.16 2700
2269.61 2721
2270.06 2560
2270.51 2619
2270.96 2561
2271.41 2422
2271.86 2579
2272.30 2718
2272.75 2538
2273.20 2543
2273.65 2664
2274.10 2660
2274.55 2821
2275.00 2930
2275.45 2836
2275.90 2915
2276.35 2960
2276.80 2855
2277.25 3055
2277.70 3053
2278.15 2869
2278.60 2695
2279.05 2743
2279.50 2621
2279.95 2418
2280.40 2357
2280.85 2361
2281.30 2084
2281.75 2157
2282.20 1923
2282.65 2054
2283.10 1975
2283.55 1969
2284.00 1890
2284.46 1930
2284.91 1866
2285.36 1799
2285.81 1970
2286.26 2035
2286.71 2041
2287.16 2135
2287.61 2405
2288.06 2519
2288.51 2456
2288.96 2495
2289.42 2942
2289.87 3117
2290.32 3307
2290.77 3369
2291.22 3825
2291.67 3573
2292.12 3686
2292.57 3540
2293.03 3286
2293.48 3162
2293.93 3066
2294.38 2697
2294.83 2396
2295.28 2482
2295.74 2532
2296.19 2526
2296.64 2282
2297.09 2329
2297.54 2087
2297.99 2146
2298.45 1964
2298.90 2240
2299.35 2125
2299.80 2126
2300.25 2068
2300.71 2083
2301.16 2086
2301.61 1925
2302.06 1855
2302.52 1958
2302.97 1867
2303.42 2084
2303.87 2050
2304.33 1826
2304.78 1825
2305.23 1855
2305.68 1820
2306.14 1872
2306.59 1909
2307.04 1882
2307.50 2113
2307.95 2199
2308.40 2005
2308.85 2188
2309.31 2304
2309.76 2415
2310.21 2313
2310.67 2368
2311.12 2336
2311.57 2311
2312.03 2337
2312.48 2062
2312.93 2129
2313.39 2407
2313.84 2219
2314.29 2180
2314.75 2120
2315.20 1969
2315.66 1974
2316.11 2096
2316.56 2132
2317.02 1987
2317.47 2167
2317.92 2037
2318.38 2136
2318.83 2111
2319.29 2086
2319.74 2126
2320.19 2119
2320.65 2254
2321.10 2197
2321.56 2273
2322.01 2375
2322.47 2272
2322.92 2389
2323.37 2384
2323.83 2547
2324.28 3023
2324.74 3287
2325.19 3241
2325.65 3280
2326.10 3502
2326.56 2886
2327.01 2853
2327.47 3043
2327.92 2838
2328.38 2444
2328.83 2493
2329.29 2358
2329.74 2250
2330.20 2148
2330.65 2302
2331.11 2061
2331.56 1876
2332.02 2049
2332.47 2098
2332.93 1966
2333.38 1907
2333.84 1788
2334.29 1841
2334.75 1922
2335.21 2054
2335.66 2086
2336.12 1926
2336.57 2064
2337.03 2034
2337.48 2019
2337.94 2104
2338.40 2129
2338.85 2275
2339.31 2162
2339.76 2053
2340.22 2164
2340.68 2144
2341.13 2295
2341.59 2160
2342.04 2191
2342.50 2310
2342.96 2240
2343.41 2080
2343.87 2223
2344.33 2067
2344.78 2307
2345.24 2430
2345.70 2345
2346.15 2303
2346.61 2263
2347.07 2334
2347.52 2221
2347.98 2217
2348.44 2076
2348.89 2496
2349.35 2281
2349.81 2047
2350.26 1982
2350.72 1992
2351.18 2031
2351.64 2085
2352.09 2098
2352.55 2234
2353.01 2082
2353.47 2153
2353.92 1898
2354.38 1703
2354.84 1966
2355.30 2006
2355.75 1930
2356.21 1851
2356.67 1781
2357.13 1892
2357.58 2101
2358.04 2014
2358.50 1901
2358.96 2004
2359.42 2042
2359.87 2057
2360.33 2277
2360.79 2336
2361.25 2381
2361.71 2422
2362.16 2292
2362.62 2281
2363.08 2402
2363.54 2390
2364.00 2402
2364.46 2171
2364.91 2357
2365.37 2283
2365.83 2227
2366.29 2266
2366.75 2111
2367.21 2154
2367.67 2174
2368.13 2115
2368.58 2055
2369.04 2056
2369.50 2175
2369.96 2150
2370.42 2023
2370.88 1874
2371.34 1950
2371.80 1813
2372.26 1853
2372.72 1936
2373.17 2052
2373.63 2106
2374.09 2093
2374.55 2289
2375.01 2217
2375.47 2249
2375.93 2355
2376.39 2329
2376.85 2180
2377.31 2237
2377.77 2430
2378.23 2293
2378.69 2180
2379.15 1895
2379.61 1937
2380.07 1916
2380.53 1980
2380.99 1945
2381.45 2241
2381.91 1952
2382.37 2061
2382.83 1870
2383.29 2032
2383.75 2038
2384.21 2079
2384.67 2174
2385.13 2201
2385.59 2138
2386.05 2019
2386.51 1940
2386.97 1994
2387.43 2093
2387.90 2054
2388.36 2065
2388.82 2080
2389.28 2253
2389.74 2310
2390.20 2138
2390.66 2011
2391.12 2193
2391.58 2149
2392.04 2196
2392.51 2302
2392.97 2251
2393.43 2228
2393.89 2184
2394.35 2225
2394.81 2077
2395.27 2049
2395.73 1977
2396.20 1944
2396.66 2237
2397.12 2210
2397.58 2108
2398.04 2125
2398.50 1951
2398.97 2092
2399.43 2125
2399.89 1993
2400.35 1959
2400.81 1912
2401.28 2204
2401.74 2221
2402.20 2022
2402.66 2126
2403.12 1977
2403.59 2004
2404.05 1910
2404.51 1896
2404.97 1986
2405.44 1945
2405.90 2077
2406.36 2132
2406.82 2045
2407.29 1923
2407.75 2073
2408.21 1973
2408.67 1925
2409.14 1867
2409.60 1671
2410.06 1654
2410.52 1743
2410.99 1711
2411.45 1787
2411.91 1871
2412.38 1882
2412.84 1767
2413.30 1846
2413.77 1920
2414.23 2087
2414.69 2019
2415.16 1867
2415.62 1964
2416.08 2008
2416.55 1970
2417.01 1973
2417.47 1966
2417.94 1842
2418.40 2035
2418.86 2036
2419.33 2133
2419.79 2168
2420.26 2084
2420.72 2001
2421.18 1984
2421.65 2019
2422.11 2029
2422.58 2007
2423.04 2031
2423.50 1999
2423.97 2367
2424.43 2410
2424.90 2243
2425.36 2209
2425.83 2315
2426.29 1968
2426.75 2083
2427.22 2083
2427.68 1925
2428.15 1806
2428.61 1760
2429.08 1994
2429.54 1927
2430.01 1944
2430.47 1818
2430.94 1973
2431.40 1819
2431.87 1833
2432.33 1934
2432.80 1791
2433.26 1912
2433.73 1949
2434.19 2010
2434.66 2043
2435.12 2114
2435.59 2035
2436.05 1940
2436.52 1924
2436.98 2023
2437.45 1989
2437.91 1984
2438.38 1956
2438.85 2147
2439.31 2268
2439.78 2217
2440.24 2258
2440.71 2464
2441.17 2418
2441.64 2485
2442.11 2392
2442.57 2239
2443.04 2312
2443.50 2381
2443.97 2127
2444.44 1998
2444.90 2281
2445.37 2109
2445.83 2103
2446.30 1885
2446.77 1981
2447.23 1859
2447.70 1742
2448.17 1835
2448.63 1991
2449.10 1922
2449.57 1875
2450.03 1909
2450.50 1970
2450.97 1821
2451.43 1950
2451.90 1916
2452.37 1995
2452.83 1871
2453.30 1920
2453.77 1923
2454.24 1924
2454.70 2019
2455.17 1938
2455.64 1738
2456.10 1761
2456.57 1808
2457.04 1934
2457.51 1822
2457.97 1890
2458.44 1793
2458.91 1557
2459.38 1806
2459.84 1924
2460.31 1773
2460.78 1774
2461.25 1679
2461.71 1819
2462.18 1693
2462.65 1735
2463.12 1598
2463.59 1771
2464.05 1820
2464.52 1664
2464.99 1710
2465.46 1895
2465.93 1851
2466.39 1967
2466.86 1844
2467.33 1887
2467.80 1877
2468.27 2085
2468.74 2063
2469.20 1994
2469.67 1939
2470.14 1906
2470.61 1758
2471.08 2059
2471.55 1966
2472.02 1769
2472.49 1919
2472.95 1916
2473.42 1902
2473.89 1835
2474.36 1882
2474.83 1906
2475.30 1928
2475.77 2090
2476.24 1934
2476.71 1842
2477.18 1847
2477.65 1841
2478.11 1821
2478.58 2120
2479.05 1946
2479.52 1646
2479.99 1585
2480.46 1876
2480.93 1732
2481.40 1801
2481.87 1802
2482.34 1874
2482.81 2001
2483.28 1885
2483.75 1757
2484.22 1845
2484.69 2057
2485.16 1837
2485.63 1910
2486.10 2121
2486.57 2038
2487.04 2049
2487.51 2183
2487.98 2250
2488.45 2006
2488.92 1995
2489.39 1975
2489.86 2071
2490.33 1963
2490.80 1776
2491.27 2011
2491.74 2063
2492.22 1865
2492.69 2022
2493.16 1866
2493.63 1812
2494.10 1833
2494.57 1895
2495.04 1940
2495.51 2053
2495.98 1903
2496.45 1926
2496.92 1901
2497.40 1934
2497.87 1810
2498.34 1816
2498.81 1820
2499.28 1998
2499.75 1856
2500.22 1801
2500.70 1816
2501.17 1690
2501.64 1732
2502.11 1687
2502.58 1795
2503.05 1836
2503.53 1700
2504.00 1751
2504.47 1782
2504.94 1782
2505.41 1764
2505.88 1910
2506.36 1885
2506.83 1863
2507.30 1793
2507.77 1818
2508.25 1959
2508.72 2132
2509.19 2339
2509.66 2235
2510.13 2216
2510.61 2297
2511.08 2505
2511.55 2582
2512.02 2611
2512.50 2908
2512.97 2942
2513.44 2958
2513.91 2874
2514.39 2626
2514.86 2605
2515.33 2511
2515.81 2404
2516.28 2259
2516.75 2239
2517.23 2133
2517.70 2130
2518.17 2190
2518.64 2039
2519.12 2202
2519.59 2165
2520.06 2157
2520.54 2259
2521.01 2089
2521.48 2057
2521.96 2007
2522.43 1970
2522.91 1977
2523.38 2204
2523.85 2104
2524.33 1979
2524.80 1995
2525.27 2024
2525.75 2061
2526.22 1962
2526.70 1953
2527.17 2138
2527.64 2250
2528.12 1943
2528.59 2092
2529.07 2110
2529.54 2075
2530.01 2227
2530.49 2130
2530.96 2112
2531.44 1982
2531.91 1948
2532.39 2029
2532.86 1923
2533.33 1900
2533.81 2101
2534.28 2149
2534.76 1964
2535.23 1972
2535.71 1992
2536.18 2060
2536.66 2177
2537.13 1950
2537.61 2038
2538.08 1821
2538.56 1953
2539.03 2236
2539.51 2096
2539.98 2119
2540.46 2199
2540.93 2153
2541.41 2171
2541.88 2066
2542.36 1944
2542.84 1849
2543.31 2118
2543.79 2153
2544.26 2265
2544.74 2350
2545.21 2288
2545.69 2376
2546.16 2223
2546.64 2458
2547.12 2432
2547.59 2369
2548.07 2532
2548.54 2470
2549.02 2660
2549.50 2524
2549.97 2630
2550.45 2727
2550.92 2361
2551.40 2357
2551.88 2527
2552.35 2329
2552.83 2244
2553.31 2263
2553.78 2136
2554.26 2055
2554.74 2297
2555.21 2367
2555.69 2342
2556.17 2415
2556.64 2465
2557.12 2185
2557.60 2309
2558.07 2341
2558.55 2247
2559.03 2103
2559.50 1871
2559.98 2089
2560.46 1988
2560.93 2065
2561.41 2118
2561.89 1919
2562.37 1906
2562.84 1861
2563.32 1990
2563.80 2033
2564.28 1986
2564.75 1856
2565.23 1790
2565.71 1765
2566.19 1814
2566.66 1860
2567.14 1798
2567.62 1765
2568.10 1913
2568.57 1791
2569.05 1720
2569.53 1757
2570.01 1704
2570.49 1788
2570.96 1689
2571.44 1704
2571.92 1752
2572.40 1722
2572.88 1691
2573.36 1753
2573.83 1747
2574.31 1665
2574.79 1666
2575.27 1813
2575.75 1900
2576.23 1766
2576.70 1747
2577.18 1894
2577.66 1802
2578.14 1809
2578.62 1862
2579.10 1813
2579.58 1798
2580.06 1822
2580.54 1893
2581.01 1899
2581.49 1769
2581.97 1673
2582.45 1790
2582.93 1733
2583.41 1783
2583.89 1743
2584.37 1826
2584.85 1770
2585.33 1655
2585.81 1760
2586.29 1657
2586.77 1802
2587.25 1798
2587.72 1754
2588.20 1772
2588.68 1827
2589.16 1702
2589.64 1750
2590.12 1704
2590.60 1739
2591.08 1795
2591.56 1741
2592.04 1735
2592.52 1976
2593.00 1774
2593.48 1800
2593.96 1756
2594.44 1930
2594.92 1891
2595.40 1976
2595.89 1848
2596.37 1697
2596.85 1647
2597.33 1737
2597.81 1826
2598.29 1788
2598.77 1566
2599.25 1626
2599.73 1818
2600.21 1837
2600.69 1921
2601.17 1788
2601.65 1717
2602.13 1802
2602.62 1898
2603.10 1883
2603.58 1818
2604.06 1861
2604.54 1744
2605.02 1730
2605.50 1671
2605.98 1983
2606.46 1768
2606.95 1714
2607.43 1871
2607.91 1908
2608.39 1850
2608.87 1809
2609.35 1705
2609.84 1902
2610.32 2084
2610.80 1666
2611.28 1699
2611.76 1778
2612.24 2012
2612.73 1859
2613.21 1754
2613.69 1821
2614.17 1949
2614.65 1943
2615.14 1940
2615.62 1863
2616.10 1874
2616.58 1896
2617.07 1924
2617.55 1811
2618.03 1857
2618.51 1825
2619.00 1836
2619.48 1834
2619.96 1777
2620.44 1863
2620.93 1650
2621.41 1883
2621.89 1857
2622.37 1709
2622.86 1727
2623.34 1890
2623.82 2007
2624.31 2002
2624.79 1941
2625.27 1986
2625.76 1927
2626.24 1768
2626.72 1890
2627.20 1775
2627.69 1967
2628.17 2064
2628.66 1837
2629.14 1857
2629.62 1966
2630.11 2033
2630.59 2083
2631.07 1935
2631.56 2082
2632.04 2083
2632.52 2124
2633.01 2246
2633.49 2246
2633.98 2191
2634.46 1965
2634.94 2107
2635.43 2170
2635.91 1899
2636.40 1834
2636.88 1971
2637.36 1913
2637.85 1921
2638.33 1834
2638.82 1940
2639.30 1740
2639.79 1879
2640.27 1779
2640.75 1646
2641.24 1738
2641.72 1896
2642.21 1910
2642.69 1798
2643.18 1743
2643.66 1670
2644.15 1920
2644.63 1659
2645.12 1711
2645.60 1788
2646.09 1708
2646.57 1880
2647.06 1812
2647.54 1756
2648.03 1882
2648.51 1855
2649.00 1834
2649.48 1844
2649.97 1771
2650.45 1771
2650.94 1825
2651.43 1856
2651.91 1789
2652.40 1712
2652.88 1690
2653.37 2003
2653.85 2037
2654.34 1887
2654.82 1771
2655.31 1720
2655.80 2048
2656.28 1773
2656.77 1824
2657.25 1843
2657.74 1746
2658.23 1857
2658.71 1959
2659.20 1796
2659.69 1760
2660.17 1812
2660.66 1752
2661.14 1896
2661.63 1822
2662.12 1904
2662.60 1936
2663.09 1785
2663.58 1649
2664.06 1913
2664.55 2010
2665.04 2138
2665.52 1957
2666.01 1768
2666.50 1800
2666.98 1902
2667.47 2130
2667.96 1974
2668.45 1795
2668.93 1886
2669.42 1900
2669.91 1973
2670.39 2264
2670.88 2159
2671.37 2106
2671.86 2156
2672.34 2306
2672.83 2410
2673.32 2625
2673.81 2385
2674.29 2247
2674.78 2511
2675.27 2527
2675.76 2560
2676.24 2482
2676.73 2592
2677.22 2572
2677.71 2091
2678.20 2382
2678.68 2169
2679.17 2275
2679.66 2127
2680.15 2103
2680.64 2096
2681.12 2014
2681.61 2096
2682.10 1988
2682.59 2071
2683.08 2000
2683.57 2048
2684.05 2059
2684.54 1982
2685.03 2070
2685.52 1991
2686.01 1982
2686.50 2090
2686.99 1834
2687.47 1718
2687.96 1742
2688.45 2010
2688.94 1963
2689.43 1888
2689.92 1924
2690.41 2106
2690.90 2000
2691.39 1858
2691.88 1863
2692.37 1894
2692.85 1968
2693.34 2134
2693.83 2184
2694.32 2092
2694.81 1870
2695.30 1793
2695.79 1945
2696.28 2012
2696.77 2216
2697.26 2054
2697.75 1980
2698.24 1890
2698.73 1923
2699.22 1902
2699.71 1876
2700.20 1792
2700.69 1800
2701.18 1850
2701.67 1934
2702.16 1837
2702.65 1991
2703.14 2048
2703.63 1962
2704.12 1856
2704.61 2018
2705.10 1916
2705.59 1967
2706.08 1978
2706.57 1972
2707.06 2042
2707.55 1863
2708.04 1807
2708.53 1875
2709.03 1801
2709.52 1837
2710.01 1793
2710.50 1774
2710.99 1699
2711.48 1846
2711.97 1892
2712.46 1872
2712.95 1753
2713.44 1676
2713.94 1823
2714.43 1820
2714.92 1687
2715.41 1752
2715.90 1653
2716.39 1700
2716.88 1613
2717.38 1700
2717.87 1908
2718.36 1854
2718.85 1989
2719.34 1918
2719.83 1958
2720.32 1819
2720.82 2041
2721.31 2036
2721.80 1974
2722.29 2168
2722.78 2295
2723.28 2249
2723.77 2161
2724.26 1988
2724.75 1978
2725.25 1985
2725.74 1866
2726.23 1885
2726.72 1897
2727.21 1831
2727.71 1910
2728.20 1862
2728.69 1829
2729.18 1814
2729.68 1765
2730.17 1798
2730.66 1872
2731.16 1989
2731.65 2075
2732.14 1993
2732.63 2194
2733.13 1995
2733.62 1894
2734.11 2009
2734.61 2027
2735.10 1948
2735.59 1874
2736.08 2003
2736.58 2174
2737.07 2043
2737.56 2128
2738.06 2253
2738.55 2247
2739.05 2268
2739.54 2241
2740.03 2073
2740.53 2101
2741.02 2153
2741.51 1973
2742.01 2053
2742.50 1914
2742.99 2019
2743.49 2034
2743.98 1828
2744.48 1789
2744.97 1850
2745.46 2182
2745.96 2071
2746.45 2095
2746.95 1990
2747.44 2022
2747.93 2185
2748.43 2152
2748.92 2261
2749.42 2291
2749.91 1794
2750.41 1800
2750.90 1749
2751.40 1937
2751.89 1949
2752.39 1798
2752.88 1902
2753.37 1939
2753.87 2058
2754.36 1868
2754.86 2145
2755.35 1966
2755.85 1848
2756.34 1992
2756.84 1840
2757.33 1942
2757.83 1794
2758.32 1920
2758.82 1970
2759.32 1758
2759.81 1908
2760.31 2075
2760.80 1846
2761.30 1984
2761.79 1962
2762.29 2070
2762.78 2038
2763.28 1951
2763.77 2171
2764.27 2130
2764.77 2172
2765.26 1971
2765.76 2029
2766.25 1861
2766.75 1995
2767.25 1761
2767.74 1935
2768.24 1881
2768.73 1744
2769.23 1729
2769.73 1785
2770.22 1809
2770.72 1833
2771.22 1802
2771.71 1924
2772.21 1845
2772.70 1828
2773.20 1788
2773.70 1922
2774.19 1813
2774.69 2071
2775.19 2278
2775.68 2001
2776.18 2055
2776.68 2198
2777.17 2299
2777.67 2224
2778.17 2060
2778.67 2272
2779.16 2040
2779.66 2009
2780.16 1994
2780.65 1937
2781.15 1969
2781.65 2206
2782.15 2114
2782.64 1849
2783.14 1789
2783.64 1967
2784.14 1837
2784.63 1763
2785.13 1793
2785.63 2001
2786.13 1800
2786.62 1840
2787.12 1985
2787.62 1708
2788.12 1754
2788.62 1699
2789.11 1890
2789.61 1920
2790.11 1807
2790.61 1865
2791.11 1801
2791.60 1758
2792.10 1803
2792.60 1823
2793.10 1739
2793.60 1746
2794.10 1963
2794.59 2023
2795.09 1842
2795.59 1870
2796.09 1940
2796.59 2086
2797.09 2276
2797.59 2362
2798.08 2145
2798.58 2135
2799.08 2214
2799.58 2006
2800.08 2143
2800.58 2193
2801.08 2013
2801.58 2149
2802.08 1972
2802.58 1819
2803.07 1819
2803.57 1683
2804.07 1820
2804.57 1798
2805.07 1897
2805.57 1990
2806.07 2065
2806.57 2051
2807.07 2099
2807.57 2073
2808.07 2198
2808.57 2230
2809.07 2280
2809.57 2553
2810.07 2475
2810.57 2314
2811.07 2242
2811.57 2272
2812.07 2404
2812.57 2561
2813.07 2594
2813.57 2579
2814.07 2440
2814.57 2534
2815.07 2570
2815.57 2614
2816.07 2503
2816.57 2529
2817.07 2267
2817.57 2287
2818.07 2226
2818.57 2167
2819.07 2233
2819.57 2040
2820.07 1858
2820.57 1912
2821.07 1998
2821.58 1862
2822.08 1835
2822.58 1931
2823.08 1919
2823.58 1967
2824.08 1899
2824.58 1895
2825.08 1878
2825.58 1922
2826.09 1918
2826.59 1922
2827.09 1786
2827.59 1838
2828.09 1899
2828.59 1899
2829.09 1719
2829.60 1663
2830.10 1679
2830.60 1736
2831.10 1638
2831.60 1711
2832.10 1729
2832.61 1546
2833.11 1634
2833.61 1698
2834.11 1862
2834.61 1867
2835.12 1918
2835.62 1930
2836.12 1912
2836.62 1778
2837.12 1861
2837.63 1880
2838.13 2099
2838.63 1947
2839.13 1857
2839.64 2149
2840.14 2047
2840.64 2048
2841.14 1870
2841.65 1822
2842.15 1861
2842.65 1779
2843.15 1812
2843.66 1974
2844.16 1818
2844.66 2008
2845.17 2011
2845.67 1889
2846.17 1905
2846.67 1961
2847.18 2043
2847.68 2153
2848.18 2243
2848.69 2123
2849.19 2157
2849.69 2133
2850.20 2188
2850.70 2138
2851.20 2103
2851.71 2095
2852.21 1999
2852.72 2020
2853.22 1942
2853.72 1854
2854.23 1737
2854.73 1669
2855.23 1787
2855.74 1987
2856.24 1957
2856.75 1860
2857.25 1839
2857.75 2012
2858.26 1964
2858.76 1991
2859.27 1948
2859.77 1940
2860.27 2078
2860.78 2208
2861.28 2166
2861.79 2224
2862.29 2205
2862.80 1977
2863.30 1946
2863.81 2020
2864.31 2012
2864.81 1983
2865.32 2000
2865.82 1974
2866.33 1831
2866.83 2088
2867.34 2022
2867.84 2091
2868.35 2108
2868.85 2194
2869.36 2204
2869.86 2191
2870.37 2197
2870.87 2194
2871.38 2253
2871.89 2291
2872.39 2317
2872.90 2291
2873.40 2336
2873.91 2329
2874.41 2308
2874.92 2251
2875.42 2219
2875.93 2283
2876.43 2297
2876.94 2291
2877.45 2139
2877.95 2238
2878.46 2139
2878.96 2035
2879.47 1976
2879.98 1885
2880.48 2082
2880.99 2132
2881.49 2315
2882.00 2147
2882.51 2209
2883.01 2395
2883.52 2146
2884.03 2256
2884.53 2296
2885.04 2465
2885.54 2453
2886.05 2265
2886.56 2326
2887.06 2431
2887.57 2523
2888.08 2570
2888.58 2741
2889.09 2730
2889.60 2662
2890.11 2369
2890.61 2335
2891.12 2402
2891.63 2699
2892.13 2393
2892.64 2360
2893.15 2260
2893.65 2194
2894.16 2214
2894.67 2308
2895.18 2315
2895.68 2532
2896.19 2921
2896.70 2612
2897.21 2646
2897.71 2415
2898.22 2562
2898.73 2401
2899.24 2533
2899.74 2484
2900.25 2527
2900.76 2459
2901.27 2334
2901.78 2221
2902.28 2316
2902.79 2436
2903.30 2578
2903.81 2305
2904.32 2164
2904.82 2264
2905.33 2366
2905.84 2156
2906.35 2104
2906.86 2317
2907.37 2201
2907.87 2038
2908.38 1841
2908.89 1972
2909.40 1904
2909.91 1965
2910.42 2037
2910.93 2090
2911.44 1796
2911.94 1983
2912.45 1948
2912.96 2224
2913.47 1996
2913.98 2173
2914.49 2219
2915.00 1995
2915.51 1941
2916.02 1992
2916.53 2206
2917.03 2031
2917.54 2078
2918.05 1976
2918.56 2150
2919.07 2031
2919.58 2240
2920.09 2212
2920.60 2249
2921.11 2149
2921.62 2128
2922.13 2131
2922.64 2354
2923.15 2297
2923.66 2358
2924.17 2368
2924.68 2511
2925.19 2637
2925.70 2597
2926.21 2515
2926.72 2576
2927.23 2452
2927.74 2302
2928.25 2297
2928.76 2257
2929.27 2303
2929.78 2183
2930.29 2149
2930.80 2100
2931.31 2000
2931.82 2129
2932.33 1968
2932.84 1946
2933.35 1944
2933.86 1986
2934.38 1841
2934.89 1930
2935.40 1964
2935.91 1982
2936.42 2033
2936.93 1968
2937.44 1924
2937.95 2159
2938.46 2343
2938.97 2479
2939.49 2606
2940.00 2520
2940.51 3146
2941.02 3232
2941.53 3184
2942.04 3240
2942.55 3054
2943.07 3143
2943.58 3005
2944.09 2989
2944.60 2939
2945.11 2594
2945.62 2333
2946.14 2257
2946.65 2236
2947.16 2229
2947.67 1873
2948.18 1953
2948.70 2157
2949.21 2058
2949.72 2029
2950.23 1976
2950.74 1988
2951.26 1920
2951.77 1894
2952.28 1839
2952.79 1723
2953.31 1829
2953.82 1916
2954.33 1775
2954.84 1952
2955.36 1777
2955.87 1858
2956.38 1961
2956.89 1930
2957.41 2137
2957.92 2084
2958.43 1859
2958.94 1825
2959.46 1873
2959.97 1845
2960.48 1924
2961.00 1972
2961.51 1985
2962.02 1860
2962.54 1925
2963.05 1970
2963.56 2104
2964.08 2138
2964.59 2113
2965.10 2119
2965.62 2200
2966.13 2226
2966.64 2115
2967.16 1971
2967.67 2104
2968.18 2085
2968.70 1879
2969.21 1869
2969.73 1925
2970.24 2092
2970.75 1911
2971.27 1848
2971.78 2068
2972.30 2167
2972.81 2050
2973.32 1987
2973.84 2006
2974.35 2100
2974.87 2012
2975.38 2295
2975.90 2157
2976.41 1993
2976.92 1955
2977.44 1954
2977.95 1978
2978.47 1994
2978.98 2131
2979.50 2088
2980.01 2159
2980.53 2131
2981.04 2206
2981.56 2367
2982.07 2136
2982.59 2197
2983.10 2408
2983.62 2351
2984.13 2432
2984.65 2181
2985.16 2255
2985.68 2201
2986.19 2053
2986.71 2086
2987.22 2419
2987.74 2327
2988.25 2395
2988.77 2519
2989.29 2433
2989.80 2563
2990.32 2597
2990.83 2353
2991.35 2631
2991.86 2561
2992.38 2519
2992.89 2697
2993.41 2700
2993.93 2644
2994.44 2494
2994.96 2616
2995.47 2658
2995.99 2483
2996.51 2603
2997.02 2788
2997.54 2624
2998.06 2775
2998.57 2951
2999.09 3171
2999.60 2959
3000.12 3006
3000.64 3329
3001.15 3472
3001.67 3773
3002.19 4374
3002.70 4733
3003.22 5137
3003.74 5800
3004.25 6446
3004.77 6539
3005.29 7057
3005.81 7375
3006.32 7207
3006.84 6562
3007.36 6240
3007.87 6103
3008.39 5037
3008.91 4596
3009.43 4004
3009.94 3366
3010.46 3303
3010.98 2930
3011.49 2802
3012.01 2604
3012.53 2643
3013.05 2538
3013.57 2431
3014.08 2607
3014.60 2719
3015.12 2509
3015.64 2299
3016.15 2282
3016.67 2536
3017.19 2584
3017.71 2619
3018.23 2442
3018.74 2482
3019.26 2242
3019.78 2255
3020.30 2472
3020.82 2482
3021.33 2477
3021.85 2497
3022.37 2480
3022.89 2453
3023.41 2534
3023.93 2480
3024.45 2554
3024.96 2484
3025.48 2366
3026.00 2612
3026.52 2286
3027.04 2298
3027.56 2399
3028.08 2362
3028.60 2396
3029.11 2256
3029.63 2181
3030.15 2091
3030.67 2137
3031.19 2268
3031.71 2341
3032.23 2276
3032.75 2186
3033.27 2236
3033.79 2310
3034.31 2157
3034.83 2213
3035.35 2036
3035.86 2149
3036.38 2151
3036.90 2096
3037.42 2168
3037.94 2339
3038.46 2381
3038.98 2372
3039.50 2181
3040.02 2155
3040.54 2060
3041.06 2093
3041.58 2169
3042.10 2173
3042.62 2035
3043.14 2190
3043.66 2207
3044.18 2291
3044.70 2081
3045.22 2279
3045.74 2185
3046.27 2203
3046.79 2215
3047.31 2444
3047.83 2252
3048.35 2038
3048.87 2011
3049.39 2090
3049.91 2120
3050.43 2049
3050.95 1994
3051.47 2068
3051.99 2040
3052.51 2080
3053.03 2089
3053.56 2094
3054.08 2020
3054.60 2216
3055.12 2063
3055.64 1937
3056.16 2107
3056.68 2038
3057.20 2080
3057.73 2138
3058.25 2042
3058.77 2079
3059.29 2062
3059.81 2150
3060.33 2084
3060.86 2078
3061.38 2150
3061.90 2270
3062.42 2123
3062.94 2221
3063.46 2276
3063.99 2350
3064.51 2374
3065.03 2385
3065.55 2395
3066.07 2619
3066.60 2486
3067.12 2331
3067.64 2509
3068.16 2511
3068.69 2430
3069.21 2538
3069.73 2455
3070.25 2472
3070.78 2548
3071.30 2527
3071.82 2550
3072.34 2561
3072.87 2568
3073.39 2574
3073.91 2558
3074.43 2542
3074.96 2617
3075.48 2582
3076.00 2755
3076.53 2750
3077.05 2626
3077.57 2801
3078.10 3009
3078.62 2995
3079.14 3110
3079.66 3056
3080.19 3195
3080.71 3577
3081.23 3400
3081.76 3396
3082.28 3238
3082.81 3318
3083.33 3751
3083.85 3421
3084.38 3247
3084.90 3358
3085.42 3438
3085.95 3392
3086.47 3479
3087.00 3610
3087.52 3862
3088.04 4546
3088.57 5231
3089.09 5688
3089.62 6181
3090.14 6735
3090.66 6967
3091.19 6826
3091.71 6794
3092.24 6509
3092.76 6563
3093.29 5853
3093.81 5204
3094.33 4570
3094.86 4395
3095.38 4173
3095.91 4080
3096.43 3927
3096.96 3795
3097.48 3854
3098.01 3794
3098.53 3972
3099.06 4230
3099.58 4371
3100.11 4548
3100.63 5350
3101.16 6063
3101.68 6454
3102.21 7379
3102.73 8376
3103.26 8987
3103.78 9234
3104.31 9644
3104.83 8983
3105.36 8748
3105.89 7632
3106.41 7015
3106.94 6230
3107.46 5318
3107.99 4721
3108.51 4139
3109.04 4146
3109.57 4037
3110.09 3942
3110.62 3790
3111.14 3496
3111.67 3427
3112.19 3397
3112.72 3491
3113.25 3395
3113.77 3282
3114.30 3168
3114.83 3186
3115.35 2941
3115.88 3063
3116.40 3197
3116.93 2856
3117.46 2821
3117.98 2874
3118.51 2682
3119.04 2808
3119.56 2937
3120.09 3056
3120.62 3173
3121.14 2748
3121.67 3105
3122.20 3048
3122.72 3176
3123.25 3028
3123.78 3017
3124.31 2932
3124.83 3008
3125.36 2999
3125.89 2886
3126.41 2878
3126.94 2835
3127.47 2626
3128.00 2566
3128.52 2603
3129.05 2625
3129.58 2729
3130.11 2696
3130.63 2639
3131.16 2756
3131.69 2705
3132.22 2384
3132.74 2391
3133.27 2439
3133.80 2492
3134.33 2393
3134.86 2471
3135.38 2327
3135.91 2323
3136.44 2352
3136.97 2487
3137.50 2340
3138.03 2204
3138.55 2018
3139.08 2150
3139.61 2156
3140.14 2151
3140.67 2108
3141.20 2248
3141.72 2143
3142.25 2143
3142.78 2269
3143.31 2094
3143.84 2054
3144.37 2237
3144.90 2153
3145.42 2234
3145.95 2343
3146.48 2342
3147.01 2411
3147.54 2348
3148.07 2428
3148.60 2567
3149.13 2752
3149.66 2704
3150.19 2705
3150.72 2693
3151.24 2604
3151.77 2725
3152.30 2591
3152.83 2551
3153.36 2468
3153.89 2471
3154.42 2510
3154.95 2707
3155.48 2739
3156.01 2524
3156.54 2524
3157.07 2801
3157.60 2923
3158.13 2753
3158.66 2679
3159.19 2766
3159.72 2532
3160.25 2617
3160.78 2411
3161.31 2601
3161.84 2600
3162.37 2841
3162.90 2475
3163.43 2326
3163.96 2407
3164.49 2390
3165.02 2330
3165.55 2437
3166.08 2478
3166.61 2355
3167.15 2261
3167.68 2211
3168.21 2217
3168.74 1995
3169.27 2096
3169.80 2107
3170.33 2281
3170.86 2136
3171.39 1986
3171.92 2058
3172.45 2414
3172.99 2531
3173.52 2635
3174.05 2562
3174.58 2541
3175.11 2740
3175.64 2505
3176.17 2660
3176.70 2643
3177.24 2767
3177.77 2633
3178.30 2454
3178.83 2190
3179.36 2376
3179.89 2359
3180.43 2291
3180.96 2106
3181.49 2302
3182.02 2271
3182.55 2054
3183.09 2073
3183.62 2347
3184.15 1960
3184.68 1901
3185.21 1950
3185.75 2082
3186.28 2088
3186.81 2093
3187.34 2089
3187.88 2012
3188.41 2094
3188.94 2138
3189.47 2160
3190.01 2109
3190.54 2059
3191.07 2198
3191.60 2143
3192.14 2294
3192.67 2074
3193.20 2181
3193.74 2186
3194.27 2150
3194.80 2158
3195.33 2136
3195.87 2131
3196.40 2032
3196.93 2094
3197.47 2306
3198.00 2162
3198.53 2125
3199.07 2306
3199.60 2248
3200.13 2128
3200.67 2233
3201.20 2262
3201.73 2352
3202.27 2395
3202.80 2538
3203.33 2516
3203.87 2490
3204.40 2655
3204.94 2378
3205.47 2472
3206.00 2465
3206.54 2635
3207.07 2822
3207.61 2753
3208.14 2851
3208.67 2917
3209.21 3219
3209.74 3399
3210.28 3497
3210.81 3584
3211.35 3804
3211.88 3581
3212.41 3647
3212.95 3404
3213.48 3524
3214.02 3180
3214.55 3056
3215.09 2966
3215.62 2590
3216.16 2536
3216.69 2555
3217.23 2454
3217.76 2427
3218.30 2395
3218.83 2538
3219.37 2491
3219.90 2285
3220.44 2391
3220.97 2445
3221.51 2535
3222.04 2555
3222.58 2721
3223.11 2641
3223.65 2860
3224.18 2854
3224.72 3224
3225.25 3200
3225.79 3287
3226.33 3234
3226.86 3153
3227.40 3131
3227.93 3163
3228.47 2965
3229.00 2771
3229.54 2901
3230.08 2964
3230.61 2986
3231.15 2705
3231.68 2866
3232.22 2922
3232.76 2735
3233.29 2803
3233.83 2827
3234.36 2960
3234.90 2775
3235.44 2997
3235.97 3097
3236.51 2998
3237.05 3124
3237.58 3014
3238.12 2966
3238.66 2915
3239.19 2863
3239.73 2705
3240.27 2671
3240.80 2827
3241.34 2928
3241.88 2958
3242.41 2717
3242.95 2722
3243.49 2692
3244.03 2884
3244.56 2939
3245.10 2946
3245.64 2755
3246.17 2820
3246.71 3056
3247.25 3148
3247.79 3105
3248.32 3142
3248.86 3236
3249.40 3396
3249.94 3845
3250.47 4261
3251.01 4478
3251.55 4916
3252.09 5054
3252.62 5304
3253.16 6285
3253.70 6553
3254.24 6621
3254.78 6286
3255.31 6025
3255.85 5751
3256.39 5021
3256.93 4788
3257.47 4263
3258.00 4003
3258.54 4101
3259.08 4245
3259.62 4131
3260.16 4231
3260.70 4785
3261.24 5047
3261.77 4813
3262.31 5043
3262.85 5601
3263.39 5757
3263.93 5659
3264.47 6199
3265.01 6076
3265.54 6379
3266.08 6756
3266.62 6845
3267.16 7008
3267.70 6819
3268.24 6475
3268.78 6469
3269.32 6376
3269.86 5873
3270.40 5490
3270.94 4748
3271.48 4470
3272.01 3877
3272.55 3940
3273.09 3987
3273.63 3882
3274.17 3926
3274.71 3744
3275.25 3926
3275.79 3986
3276.33 3691
3276.87 3737
3277.41 3877
3277.95 4064
3278.49 4086
3279.03 3745
3279.57 3779
3280.11 3604
3280.65 3591
3281.19 3468
3281.73 3563
3282.27 3486
3282.81 3137
3283.35 3425
3283.89 3644
3284.43 3555
3284.97 3504
3285.51 3640
3286.05 3799
3286.59 3571
3287.14 3512
3287.68 3769
3288.22 4043
3288.76 3955
3289.30 3849
3289.84 3865
3290.38 3965
3290.92 3975
3291.46 4125
3292.00 4113
3292.54 4335
3293.09 4421
3293.63 4734
3294.17 4910
3294.71 5466
3295.25 6255
3295.79 6311
3296.33 6318
3296.87 6515
3297.42 6329
3297.96 6133
3298.50 5922
3299.04 5533
3299.58 5298
3300.12 4935
3300.67 4707
3301.21 4123
3301.75 3965
3302.29 4119
3302.83 4041
3303.38 3782
3303.92 3833
3304.46 3968
3305.00 4049
3305.54 3755
3306.09 3961
3306.63 3797
3307.17 3886
3307.71 4086
3308.25 4248
3308.80 4104
3309.34 4390
3309.88 4685
3310.42 4286
3310.97 4464
3311.51 4313
3312.05 4697
3312.60 4591
3313.14 4585
3313.68 4479
3314.22 4560
3314.77 4373
3315.31 4851
3315.85 4805
3316.40 4773
3316.94 5225
3317.48 5583
3318.03 6221
3318.57 6495
3319.11 6931
3319.65 6846
3320.20 7196
3320.74 6596
3321.29 6799
3321.83 6827
3322.37 6594
3322.92 6427
3323.46 6216
3324.00 5738
3324.55 5541
3325.09 5496
3325.63 5147
3326.18 5111
3326.72 5007
3327.27 5014
3327.81 4707
3328.35 4794
3328.90 4965
3329.44 4982
3329.99 5343
3330.53 5913
3331.07 6531
3331.62 8358
3332.16 10272
3332.71 12858
3333.25 16287
3333.80 19788
3334.34 23382
3334.89 27515
3335.43 31101
3335.97 33190
3336.52 35756
3337.06 35983
3337.61 35227
3338.15 33849
3338.70 31332
3339.24 27697
3339.79 23361
3340.33 20076
3340.88 17095
3341.42 13801
3341.97 11052
3342.51 9171
3343.06 7710
3343.60 6431
3344.15 5539
3344.69 5212
3345.24 5194
3345.79 4912
3346.33 4645
3346.88 4731
3347.42 4909
3347.97 4938
3348.51 5020
3349.06 5222
3349.61 5738
3350.15 5232
3350.70 5150
3351.24 5574
3351.79 5855
3352.33 5647
3352.88 5487
3353.43 5343
3353.97 5424
3354.52 5294
3355.07 5047
3355.61 4881
3356.16 4625
3356.70 4262
3357.25 4166
3357.80 3803
3358.34 3687
3358.89 3695
3359.44 3365
3359.98 3350
3360.53 3203
3361.08 3476
3361.62 3717
3362.17 3567
3362.72 3494
3363.26 3548
3363.81 3655
3364.36 3614
3364.90 3800
3365.45 3877
3366.00 4201
3366.55 3758
3367.09 3400
3367.64 3533
3368.19 3712
3368.73 3488
3369.28 3725
3369.83 3543
3370.38 3626
3370.92 3757
3371.47 3871
3372.02 3865
3372.57 3887
3373.11 4030
3373.66 4508
3374.21 4615
3374.76 4501
3375.31 4553
3375.85 4388
3376.40 4385
3376.95 4387
3377.50 4148
3378.05 4025
3378.59 3684
3379.14 3292
3379.69 3371
3380.24 3265
3380.79 3362
3381.33 3341
3381.88 3276
3382.43 3187
3382.98 3033
3383.53 3146
3384.08 3307
3384.63 3355
3385.17 3140
3385.72 3111
3386.27 3121
3386.82 3150
3387.37 3143
3387.92 3144
3388.47 2925
3389.02 2966
3389.57 2985
3390.11 2779
3390.66 2656
3391.21 2931
3391.76 2888
3392.31 2799
3392.86 2817
3393.41 2885
3393.96 3039
3394.51 2865
3395.06 2680
3395.61 2488
3396.16 2340
3396.71 2293
3397.26 2445
3397.81 2654
3398.36 2515
3398.91 2584
3399.45 2338
3400.00 2419
3400.55 2309
3401.10 2491
3401.65 2471
3402.20 2461
3402.75 2497
3403.30 2412
3403.85 2527
3404.41 2350
3404.96 2413
3405.51 2418
3406.06 2288
3406.61 2451
3407.16 2443
3407.71 2371
3408.26 2483
3408.81 2545
3409.36 2666
3409.91 2765
3410.46 2632
3411.01 2666
3411.56 2720
3412.11 2826
3412.66 2897
3413.21 2761
3413.77 2673
3414.32 2886
3414.87 3072
3415.42 2812
3415.97 2787
3416.52 2723
3417.07 2954
3417.62 3106
3418.17 3113
3418.73 3095
3419.28 3144
3419.83 2961
3420.38 3091
3420.93 2721
3421.48 2803
3422.04 2877
3422.59 2800
3423.14 2752
3423.69 2877
3424.24 2671
3424.79 2846
3425.35 3203
3425.90 3062
3426.45 3079
3427.00 2904
3427.55 2905
3428.11 2665
3428.66 2605
3429.21 2409
3429.76 2366
3430.31 2534
3430.87 2341
3431.42 2438
3431.97 2414
3432.52 2428
3433.08 2356
3433.63 2301
3434.18 2343
3434.73 2444
3435.29 2594
3435.84 2456
3436.39 2316
3436.95 2390
3437.50 2384
3438.05 2501
3438.60 2234
3439.16 2620
3439.71 2615
3440.26 2467
3440.82 2312
3441.37 2626
3441.92 2732
3442.48 2655
3443.03 2487
3443.58 2564
3444.14 2700
3444.69 2550
3445.24 2448
3445.80 2275
3446.35 2351
3446.90 2311
3447.46 2339
3448.01 2203
3448.57 2438
3449.12 2284
3449.67 2307
3450.23 2464
3450.78 2431
3451.34 2148
3451.89 2365
3452.44 2334
3453.00 2064
3453.55 2139
3454.11 2055
3454.66 2193
3455.21 2087
3455.77 2255
3456.32 2456
3456.88 2265
3457.43 2333
3457.99 2328
3458.54 2588
3459.10 2401
3459.65 2333
3460.20 2421
3460.76 2357
3461.31 2413
3461.87 2337
3462.42 2250
3462.98 2371
3463.53 2501
3464.09 2461
3464.64 2547
3465.20 2380
3465.75 2461
3466.31 2519
3466.86 2705
3467.42 2572
3467.98 2637
3468.53 2801
3469.09 2684
3469.64 2800
3470.20 2884
3470.75 2962
3471.31 3024
3471.86 3300
3472.42 3042
3472.98 2961
3473.53 3163
3474.09 3245
3474.64 3012
3475.20 3143
3475.75 3308
3476.31 3189
3476.87 3036
3477.42 3093
3477.98 3271
3478.53 3414
3479.09 3457
3479.65 3463
3480.20 3447
3480.76 4059
3481.32 4002
3481.87 3568
3482.43 3660
3482.99 3684
3483.54 3834
3484.10 3762
3484.66 3806
3485.21 4083
3485.77 3733
3486.33 4041
3486.88 4237
3487.44 4098
3488.00 4671
3488.55 5559
3489.11 6702
3489.67 7997
3490.22 9530
3490.78 11423
3491.34 13905
3491.90 14817
3492.45 15441
3493.01 16633
3493.57 16840
3494.13 16300
3494.68 14959
3495.24 13541
3495.80 11490
3496.36 9476
3496.91 8311
3497.47 6913
3498.03 6359
3498.59 6040
3499.14 5920
3499.70 5749
3500.26 5678
3500.82 6143
3501.38 6294
3501.93 6871
3502.49 7561
3503.05 8259
3503.61 8973
3504.17 9936
3504.73 10162
3505.28 10559
3505.84 11280
3506.40 11637
3506.96 11467
3507.52 10285
3508.08 9259
3508.63 8246
3509.19 7963
3509.75 6831
3510.31 6449
3510.87 5675
3511.43 5170
3511.99 4952
3512.55 4195
3513.10 4107
3513.66 3788
3514.22 3482
3514.78 3401
3515.34 3296
3515.90 3292
3516.46 3368
3517.02 3131
3517.58 2866
3518.14 2913
3518.70 2938
3519.26 3079
3519.81 3012
3520.37 3180
3520.93 3003
3521.49 2720
3522.05 2957
3522.61 2959
3523.17 3050
3523.73 3418
3524.29 3273
3524.85 3105
3525.41 2937
3525.97 2963
3526.53 2942
3527.09 3083
3527.65 2923
3528.21 2875
3528.77 2903
3529.33 2977
3529.89 2820
3530.45 3131
3531.01 3115
3531.57 2979
3532.13 3404
3532.69 3260
3533.26 2994
3533.82 3067
3534.38 3315
3534.94 3259
3535.50 3429
3536.06 3264
3536.62 3319
3537.18 3366
3537.74 3079
3538.30 2788
3538.86 2914
3539.42 2734
3539.99 2786
3540.55 2981
3541.11 3185
3541.67 3059
3542.23 3073
3542.79 3076
3543.35 3143
3543.91 3444
3544.48 3307
3545.04 3066
3545.60 3043
3546.16 3047
3546.72 3145
3547.28 2979
3547.84 2909
3548.41 2730
3548.97 2801
3549.53 3003
3550.09 2783
3550.65 2804
3551.22 2577
3551.78 2539
3552.34 2571
3552.90 2275
3553.46 2508
3554.03 2541
3554.59 2532
3555.15 2215
3555.71 2649
3556.28 2663
3556.84 2420
3557.40 2405
3557.96 2566
3558.53 2390
3559.09 2496
3559.65 2626
3560.21 2541
3560.78 2547
3561.34 2535
3561.90 2564
3562.46 2425
3563.03 2373
3563.59 2476
3564.15 2414
3564.72 2438
3565.28 2632
3565.84 2700
3566.41 2746
3566.97 2974
3567.53 2632
3568.10 2520
3568.66 2741
3569.22 2311
3569.79 2332
3570.35 2486
3570.91 2454
3571.48 2460
3572.04 2547
3572.60 2443
3573.17 2638
3573.73 3001
3574.29 3595
3574.86 3719
3575.42 3943
3575.99 4257
3576.55 4607
3577.11 5062
3577.68 5231
3578.24 5390
3578.81 5235
3579.37 5329
3579.93 5042
3580.50 4551
3581.06 4141
3581.63 3730
3582.19 3445
3582.76 3221
3583.32 2913
3583.89 2725
3584.45 2601
3585.01 2478
3585.58 2263
3586.14 2326
3586.71 2359
3587.27 2333
3587.84 2190
3588.40 2450
3588.97 2367
3589.53 2191
3590.10 2099
3590.66 2225
3591.23 2083
3591.79 2164
3592.36 2176
3592.92 2039
3593.49 2103
3594.05 2087
3594.62 2283
3595.19 2140
3595.75 2020
3596.32 1993
3596.88 2167
3597.45 2060
3598.01 2235
3598.58 2197
3599.14 2164
3599.71 2297
3600.28 2271
3600.84 2208
3601.41 2125
3601.97 2152
3602.54 2254
3603.11 2267
3603.67 2162
3604.24 2298
3604.80 2336
3605.37 2377
3605.94 2343
3606.50 2107
3607.07 2113
3607.64 2119
3608.20 2024
3608.77 1958
3609.34 2015
3609.90 2027
3610.47 2089
3611.04 1975
3611.60 1994
3612.17 2041
3612.74 1883
3613.30 1954
3613.87 2128
3614.44 2498
3615.00 2534
3615.57 2522
3616.14 3084
3616.70 3389
3617.27 3590
3617.84 3921
3618.41 3856
3618.97 4122
3619.54 3991
3620.11 3937
3620.68 3971
3621.24 3732
3621.81 3222
3622.38 3274
3622.95 3029
3623.51 2681
3624.08 2467
3624.65 2556
3625.22 2322
3625.78 2064
3626.35 2007
3626.92 2136
3627.49 2015
3628.06 2024
3628.62 1945
3629.19 1888
3629.76 1922
3630.33 1838
3630.90 1866
3631.47 1819
3632.03 1917
3632.60 1795
3633.17 1861
3633.74 1851
3634.31 1827
3634.88 1951
3635.44 2097
3636.01 1949
3636.58 2113
3637.15 2043
3637.72 2008
3638.29 2319
3638.86 2313
3639.43 2372
3639.99 2525
3640.56 2763
3641.13 2800
3641.70 2966
3642.27 2815
3642.84 2813
3643.41 2927
3643.98 3020
3644.55 2924
3645.12 2790
3645.69 2604
3646.26 2608
3646.83 2464
3647.40 2361
3647.96 2266
3648.53 2322
3649.10 2367
3649.67 2555
3650.24 2383
3650.81 2376
3651.38 2637
3651.95 2632
3652.52 2831
3653.09 3016
3653.66 2759
3654.23 2822
3654.80 2604
3655.37 2543
3655.94 2479
3656.51 2624
3657.08 2588
3657.65 2371
3658.22 2618
3658.80 2801
3659.37 2756
3659.94 2548
3660.51 2785
3661.08 2733
3661.65 2534
3662.22 2582
3662.79 2496
3663.36 2560
3663.93 2735
3664.50 2925
3665.07 3155
3665.64 3490
3666.21 3433
3666.79 3666
3667.36 3650
3667.93 3370
3668.50 3426
3669.07 3334
3669.64 2992
3670.21 2789
3670.78 2919
3671.36 2509
3671.93 2520
3672.50 2501
3673.07 2355
3673.64 2365
3674.21 2452
3674.78 2339
3675.36 2312
3675.93 2240
3676.50 2366
3677.07 2590
3677.64 2535
3678.22 2452
3678.79 2448
3679.36 2433
3679.93 2373
3680.50 2341
3681.08 2221
3681.65 2184
3682.22 2194
3682.79 2164
3683.37 2147
3683.94 1926
3684.51 2008
3685.08 2010
3685.65 2064
3686.23 1950
3686.80 1984
3687.37 2186
3687.95 2185
3688.52 2012
3689.09 2357
3689.66 2409
3690.24 2581
3690.81 2666
3691.38 2506
3691.96 2625
3692.53 2540
3693.10 2592
3693.67 2461
3694.25 2305
3694.82 2239
3695.39 2067
3695.97 1983
3696.54 2107
3697.11 1862
3697.69 1931
3698.26 1868
3698.83 2068
3699.41 2073
3699.98 2053
3700.56 2073
3701.13 2143
3701.70 2087
3702.28 2109
3702.85 2074
3703.42 2062
3704.00 2152
3704.57 2102
3705.15 2171
3705.72 2145
3706.29 2261
3706.87 2198
3707.44 2200
3708.02 2135
3708.59 2443
3709.17 2185
3709.74 2015
3710.31 2165
3710.89 2091
3711.46 1948
3712.04 1942
3712.61 2038
3713.19 1911
3713.76 2149
3714.34 2148
3714.91 2067
3715.49 2039
3716.06 1815
3716.64 1958
3717.21 2067
3717.79 1938
3718.36 2021
3718.94 1982
3719.51 1855
3720.09 2031
3720.66 2063
3721.24 2200
3721.81 2116
3722.39 1856
3722.96 1605
3723.54 1774
3724.11 1843
3724.69 1901
3725.27 1935
3725.84 1837
3726.42 1842
3726.99 1707
3727.57 1822
3728.14 2009
3728.72 1989
3729.30 2196
3729.87 2135
3730.45 2164
3731.02 2297
3731.60 2416
3732.18 2635
3732.75 2878
3733.33 2853
3733.90 2971
3734.48 3157
3735.06 2972
3735.63 2957
3736.21 3007
3736.79 2802
3737.36 2675
3737.94 2599
3738.52 2379
3739.09 2345
3739.67 2003
3740.25 2007
3740.82 2076
3741.40 2059
3741.98 2075
3742.55 2013
3743.13 1928
3743.71 1913
3744.28 1947
3744.86 1980
3745.44 2119
3746.02 2084
3746.59 2094
3747.17 2194
3747.75 2304
3748.32 2336
3748.90 2335
3749.48 2242
3750.06 2309
3750.63 2374
3751.21 2144
3751.79 2125
3752.37 2077
3752.95 2162
3753.52 2039
3754.10 1990
3754.68 1922
3755.26 2133
3755.83 1944
3756.41 1915
3756.99 2035
3757.57 2012
3758.15 1965
3758.72 2083
3759.30 2304
3759.88 2184
3760.46 2140
3761.04 1964
3761.62 2164
3762.19 2348
3762.77 2430
3763.35 2301
3763.93 2317
3764.51 2239
3765.09 2133
3765.67 2040
3766.25 2092
3766.82 2145
3767.40 2172
3767.98 2109
3768.56 1945
3769.14 2146
3769.72 2041
3770.30 2012
3770.88 2020
3771.46 1950
3772.03 1867
3772.61 1853
3773.19 1834
3773.77 1929
3774.35 2043
3774.93 1913
3775.51 2038
3776.09 1974
3776.67 2047
3777.25 2193
3777.83 1980
3778.41 1886
3778.99 1811
3779.57 2043
3780.15 2052
3780.73 2023
3781.31 1908
3781.89 1802
3782.47 1868
3783.05 1927
3783.63 1664
3784.21 1782
3784.79 1874
3785.37 1774
3785.95 1935
3786.53 2025
3787.11 1890
3787.69 1842
3788.27 2079
3788.85 1956
3789.43 1824
3790.01 2111
3790.59 2043
3791.17 2100
3791.75 2077
3792.33 2008
3792.92 2070
3793.50 2131
3794.08 2145
3794.66 1977
3795.24 1962
3795.82 1990
3796.40 1834
3796.98 1909
3797.56 2006
3798.14 2068
3798.73 2119
3799.31 2105
3799.89 2151
3800.47 2068
3801.05 2283
3801.63 2431
3802.21 2323
3802.80 2539
3803.38 2627
3803.96 2675
3804.54 2628
3805.12 2670
3805.70 2820
3806.29 2669
3806.87 3059
3807.45 3022
3808.03 3271
3808.61 3464
3809.20 3357
3809.78 3593
3810.36 3664
3810.94 3478
3811.52 3477
3812.11 3308
3812.69 3268
3813.27 3291
3813.85 2975
3814.44 3355
3815.02 3530
3815.60 3443
3816.18 3363
3816.77 3543
3817.35 3309
3817.93 3070
3818.51 2921
3819.10 2825
3819.68 2609
3820.26 2568
3820.85 2587
3821.43 2723
3822.01 2581
3822.59 2500
3823.18 2570
3823.76 2639
3824.34 2665
3824.93 2579
3825.51 2628
3826.09 2271
3826.68 2334
3827.26 2284
3827.84 2169
3828.43 2082
3829.01 2157
3829.59 2263
3830.18 2120
3830.76 2079
3831.35 2269
3831.93 2065
3832.51 2120
3833.10 2377
3833.68 2142
3834.26 2224
3834.85 2125
3835.43 2232
3836.02 2249
3836.60 2182
3837.19 2114
3837.77 1987
3838.35 2061
3838.94 2249
3839.52 2079
3840.11 1962
3840.69 2156
3841.28 2169
3841.86 2052
3842.44 2069
3843.03 2090
3843.61 2260
3844.20 2331
3844.78 2441
3845.37 2383
3845.95 2468
3846.54 2355
3847.12 2441
3847.71 2334
3848.29 2148
3848.88 2222
3849.46 2361
3850.05 2154
3850.63 2110
3851.22 2011
3851.80 2082
3852.39 2097
3852.97 2105
3853.56 2138
3854.15 2033
3854.73 2013
3855.32 2020
3855.90 2283
3856.49 2278
3857.07 2416
3857.66 2436
3858.25 2774
3858.83 2970
3859.42 3111
3860.00 3468
3860.59 4051
3861.17 4541
3861.76 5035
3862.35 5144
3862.93 5212
3863.52 5233
3864.11 4823
3864.69 4469
3865.28 4091
3865.86 3571
3866.45 3351
3867.04 3176
3867.62 2850
3868.21 2573
3868.80 2211
3869.38 2223
3869.97 2091
3870.56 2057
3871.14 2153
3871.73 2009
3872.32 2132
3872.90 2079
3873.49 2091
3874.08 2005
3874.66 2070
3875.25 2166
3875.84 2288
3876.43 2102
3877.01 2113
3877.60 1950
3878.19 1922
3878.78 1934
3879.36 2046
3879.95 1939
3880.54 1826
3881.13 1889
3881.71 1774
3882.30 1792
3882.89 1809
3883.48 1767
3884.06 1783
3884.65 1729
3885.24 1839
3885.83 1847
3886.41 1839
3887.00 1871
3887.59 1844
3888.18 1915
3888.77 1905
3889.35 1941
3889.94 2141
3890.53 2212
3891.12 2030
3891.71 2208
3892.30 2008
3892.88 2089
3893.47 1984
3894.06 2027
3894.65 2290
3895.24 2008
3895.83 1930
3896.42 1885
3897.00 1934
3897.59 2096
3898.18 1955
3898.77 2022
3899.36 2134
3899.95 2203
3900.54 1942
3901.13 1899
3901.72 1937
3902.31 2050
3902.89 2001
3903.48 1973
3904.07 2029
3904.66 2163
3905.25 2033
3905.84 2025
3906.43 2062
3907.02 2160
3907.61 2088
3908.20 1949
3908.79 2226
3909.38 2200
3909.97 2068
3910.56 2081
3911.15 2169
3911.74 1986
3912.33 1807
3912.92 1693
3913.51 1645
3914.10 1615
3914.69 1770
3915.28 1853
3915.87 1878
3916.46 1998
3917.05 1990
3917.64 1968
3918.23 1955
3918.82 1976
3919.41 1940
3920.00 1749
3920.59 1835
3921.18 1822
3921.77 1671
3922.36 1583
3922.95 1693
3923.54 1737
3924.13 1648
3924.72 1533
3925.32 1679
3925.91 1641
3926.50 1570
3927.09 1565
3927.68 1518
3928.27 1550
3928.86 1523
3929.45 1592
3930.04 1568
3930.63 1522
3931.23 1570
3931.82 1549
3932.41 1707
3933.00 1431
3933.59 1413
3934.18 1482
3934.77 1561
3935.37 1512
3935.96 1468
3936.55 1571
3937.14 1713
3937.73 1716
3938.33 1715
3938.92 1758
3939.51 1834
3940.10 1709
3940.69 1753
3941.28 1925
3941.88 1745
3942.47 1916
3943.06 2001
3943.65 2020
3944.25 1883
3944.84 1895
3945.43 1838
3946.02 1888
3946.62 1963
3947.21 1703
3947.80 1657
3948.39 1530
3948.99 1727
3949.58 1757
3950.17 1518
3950.76 1496
3951.36 1623
3951.95 1705
3952.54 1592
3953.14 1744
3953.73 1822
3954.32 1833
3954.91 1734
3955.51 2039
3956.10 1920
3956.69 1693
3957.29 1789
3957.88 1821
3958.47 2053
3959.07 2076
3959.66 2168
3960.25 1957
3960.85 2065
3961.44 2114
3962.03 1870
3962.63 1880
3963.22 1864
3963.82 1961
3964.41 2174
3965.00 2395
3965.60 2323
3966.19 2182
3966.79 2559
3967.38 2688
3967.97 2719
3968.57 2779
3969.16 2623
3969.76 2709
3970.35 2564
3970.94 2394
3971.54 2216
3972.13 2175
3972.73 2008
3973.32 1980
3973.92 2088
3974.51 2172
3975.11 2392
3975.70 2566
3976.29 2703
3976.89 2959
3977.48 2956
3978.08 2788
3978.67 2887
3979.27 2902
3979.86 2694
3980.46 2685
3981.05 2288
3981.65 2378
3982.24 2294
3982.84 2245
3983.43 2314
3984.03 2312
3984.62 2101
3985.22 2205
3985.82 2112
3986.41 1935
3987.01 2167
3987.60 2139
3988.20 2128
3988.79 2119
3989.39 2059
3989.98 2017
3990.58 1934
3991.18 2064
3991.77 2048
3992.37 2239
3992.96 2222
3993.56 2284
3994.16 2145
3994.75 2175
3995.35 2409
3995.94 2355
3996.54 2314
3997.14 2347
3997.73 2214
3998.33 2265
3998.93 2219
3999.52 2452
4000.12 2475
4000.71 2078
4001.31 2161
4001.91 2159
4002.50 2012
4003.10 2064
4003.70 1918
4004.29 1973
4004.89 2107
4005.49 1913
4006.09 1879
4006.68 2190
4007.28 2013
4007.88 2183
4008.47 2048
4009.07 1846
4009.67 1902
4010.27 2140
4010.86 2125
4011.46 2159
4012.06 2044
4012.65 1992
4013.25 2030
4013.85 1862
4014.45 1973
4015.04 1977
4015.64 2112
4016.24 2334
4016.84 2155
4017.44 2100
4018.03 2154
4018.63 2243
4019.23 2348
4019.83 2222
4020.42 2281
4021.02 2287
4021.62 2280
4022.22 2308
4022.82 2144
4023.42 1945
4024.01 2146
4024.61 2167
4025.21 2299
4025.81 2013
4026.41 2176
4027.01 2406
4027.60 2414
4028.20 2465
4028.80 2540
4029.40 2610
4030.00 2613
4030.60 2639
4031.20 2679
4031.79 2407
4032.39 2449
4032.99 2603
4033.59 2529
4034.19 2488
4034.79 2359
4035.39 2298
4035.99 2346
4036.59 2243
4037.19 2050
4037.79 2187
4038.38 1958
4038.98 1827
4039.58 1981
4040.18 1861
4040.78 1895
4041.38 1825
4041.98 1843
4042.58 1898
4043.18 1609
4043.78 1512
4044.38 1558
4044.98 1719
4045.58 1555
4046.18 1591
4046.78 1678
4047.38 1570
4047.98 1651
4048.58 1639
4049.18 1695
4049.78 1817
4050.38 1828
4050.98 1834
4051.58 1799
4052.18 1720
4052.78 1779
4053.38 1780
4053.98 1652
4054.58 1839
4055.18 1820
4055.78 1867
4056.38 1725
4056.99 1562
4057.59 1548
4058.19 1782
4058.79 2077
4059.39 1767
4059.99 1866
4060.59 1621
4061.19 1833
4061.79 1744
4062.39 1784
4062.99 1787
4063.60 1889
4064.20 1944
4064.80 2048
4065.40 1949
4066.00 2108
4066.60 2036
4067.20 2010
4067.81 1971
4068.41 1923
4069.01 2031
4069.61 2009
4070.21 1955
4070.81 1877
4071.42 1913
4072.02 1798
4072.62 1699
4073.22 1690
4073.82 1762
4074.42 1851
4075.03 1748
4075.63 1704
4076.23 1476
4076.83 1750
4077.44 1638
4078.04 1710
4078.64 1580
4079.24 1693
4079.84 1687
4080.45 1578
4081.05 1636
4081.65 1598
4082.25 1713
4082.86 1661
4083.46 1589
4084.06 1614
4084.67 1510
4085.27 1587
4085.87 1466
4086.47 1490
4087.08 1655
4087.68 1598
4088.28 1678
4088.89 1550
4089.49 1567
4090.09 1588
4090.69 1521
4091.30 1516
4091.90 1570
4092.50 1597
4093.11 1602
4093.71 1495
4094.31 1697
4094.92 1668
4095.52 1535
4096.13 1637
4096.73 1689
4097.33 1782
4097.94 1688
4098.54 1707
4099.14 1719
4099.75 1662
4100.35 1669
4100.96 1741
4101.56 1680
4102.16 1685
4102.77 1717
4103.37 1720
4103.98 1561
4104.58 1510
4105.18 1519
4105.79 1606
4106.39 1487
4107.00 1607
4107.60 1717
4108.21 1560
4108.81 1546
4109.42 1547
4110.02 1520
4110.62 1644
4111.23 1721
4111.83 1658
4112.44 1648
4113.04 1637
4113.65 1731
4114.25 1728
4114.86 1646
4115.46 1528
4116.07 1531
4116.67 1527
4117.28 1465
4117.88 1518
4118.49 1425
4119.09 1604
4119.70 1594
4120.31 1728
4120.91 1644
4121.52 1536
4122.12 1497
4122.73 1537
4123.33 1542
4123.94 1560
4124.54 1656
4125.15 1471
4125.76 1531
4126.36 1597
4126.97 1512
4127.57 1483
4128.18 1516
4128.79 1552
4129.39 1509
4130.00 1553
4130.60 1638
4131.21 1654
4131.82 1597
4132.42 1767
4133.03 1761
4133.63 1839
4134.24 1742
4134.85 1689
4135.45 1859
4136.06 1716
4136.67 1685
4137.27 1656
4137.88 1791
4138.49 1917
4139.09 1757
4139.70 1806
4140.31 1904
4140.91 1981
4141.52 2077
4142.13 1850
4142.74 1852
4143.34 2100
4143.95 2026
4144.56 2198
4145.16 2058
4145.77 1974
4146.38 1887
4146.99 1822
4147.59 1742
4148.20 1767
4148.81 1831
4149.42 1758
4150.02 1721
4150.63 1808
4151.24 1783
4151.85 1697
4152.45 1676
4153.06 1627
4153.67 1637
4154.28 1519
4154.88 1508
4155.49 1586
4156.10 1668
4156.71 1716
4157.32 1627
4157.93 1773
4158.53 1648
4159.14 1694
4159.75 1828
4160.36 1812
4160.97 1758
4161.57 1909
4162.18 1825
4162.79 1930
4163.40 1777
4164.01 1638
4164.62 1685
4165.23 1652
4165.83 1730
4166.44 1886
4167.05 1854
4167.66 1824
4168.27 1724
4168.88 1846
4169.49 1897
4170.10 1872
4170.71 1694
4171.32 1989
4171.92 1950
4172.53 1797
4173.14 1829
4173.75 1891
4174.36 2015
4174.97 1830
4175.58 1868
4176.19 1877
4176.80 1654
4177.41 1705
4178.02 1902
4178.63 1842
4179.24 1803
4179.85 1692
4180.46 1777
4181.07 1851
4181.68 1614
4182.29 1707
4182.90 1642
4183.51 1699
4184.12 1706
4184.73 1621
4185.34 1780
4185.95 1587
4186.56 1581
4187.17 1738
4187.78 1663
4188.39 1645
4189.00 1610
4189.61 1645
4190.22 1727
4190.83 1807
4191.44 1749
4192.05 1741
4192.66 1830
4193.27 1797
4193.88 1684
4194.49 1813
4195.10 1883
4195.72 1809
4196.33 1795
4196.94 1771
4197.55 1664
4198.16 1621
4198.77 1823
4199.38 1850
4199.99 1597
4200.60 1685
4201.22 1760
4201.83 1493
4202.44 1513
4203.05 1633
4203.66 1650
4204.27 1610
4204.88 1676
4205.50 1713
4206.11 1813
4206.72 1737
4207.33 1880
4207.94 1731
4208.55 1825
4209.17 1881
4209.78 1933
4210.39 1922
4211.00 1757
4211.61 1784
4212.23 1791
4212.84 1793
4213.45 1903
4214.06 1846
4214.68 1931
4215.29 1851
4215.90 1890
4216.51 1925
4217.12 1965
4217.74 1938
4218.35 2093
4218.96 2267
4219.58 2357
4220.19 2439
4220.80 2601
4221.41 2553
4222.03 2516
4222.64 2524
4223.25 2461
4223.86 2476
4224.48 2509
4225.09 2401
4225.70 2397
4226.32 2741
4226.93 3028
4227.54 3283
4228.16 3353
4228.77 3294
4229.38 3405
4230.00 3627
4230.61 3484
4231.22 2988
4231.84 2908
4232.45 2763
4233.06 2710
4233.68 2499
4234.29 2229
4234.91 2107
4235.52 2196
4236.13 2298
4236.75 2261
4237.36 2443
4237.97 2259
4238.59 2115
4239.20 2027
4239.82 2093
4240.43 2191
4241.05 2178
4241.66 2185
4242.27 2079
4242.89 2124
4243.50 2187
4244.12 2078
4244.73 2066
4245.35 1974
4245.96 1885
4246.57 2033
4247.19 2066
4247.80 2079
4248.42 1920
4249.03 1826
4249.65 1901
4250.26 1868
4250.88 1688
4251.49 1882
4252.11 1883
4252.72 1905
4253.34 2018
4253.95 1958
4254.57 1948
4255.18 2104
4255.80 1916
4256.41 1993
4257.03 2041
4257.64 1954
4258.26 1897
4258.88 1965
4259.49 2001
4260.11 2099
4260.72 2184
4261.34 2245
4261.95 2550
4262.57 2493
4263.19 2577
4263.80 2510
4264.42 2752
4265.03 2657
4265.65 2607
4266.26 2674
4266.88 2678
4267.50 2543
4268.11 2239
4268.73 2239
4269.35 2270
4269.96 2264
4270.58 2204
4271.19 2103
4271.81 2157
4272.43 2054
4273.04 2236
4273.66 2299
4274.28 2341
4274.89 2307
4275.51 2498
4276.13 2722
4276.74 2722
4277.36 2761
4277.98 2830
4278.59 2648
4279.21 2877
4279.83 2864
4280.45 2873
4281.06 2425
4281.68 2371
4282.30 2296
4282.91 2105
4283.53 1898
4284.15 1846
4284.77 1813
4285.38 1975
4286.00 2004
4286.62 1857
4287.24 1984
4287.85 1865
4288.47 1854
4289.09 1798
4289.71 1780
4290.32 1809
4290.94 1827
4291.56 1647
4292.18 1713
4292.80 1834
4293.41 1901
4294.03 1937
4294.65 1857
4295.27 1751
4295.89 1674
4296.50 1824
4297.12 1820
4297.74 1768
4298.36 1736
4298.98 1910
4299.60 1770
4300.21 1984
4300.83 1941
4301.45 1845
4302.07 1927
4302.69 1951
4303.31 2073
4303.93 1996
4304.54 2097
4305.16 1903
4305.78 2008
4306.40 2040
4307.02 1820
4307.64 1822
4308.26 1893
4308.88 1833
4309.50 1876
4310.12 1848
4310.73 1968
4311.35 1978
4311.97 2027
4312.59 2021
4313.21 1934
4313.83 1930
4314.45 1910
4315.07 2032
4315.69 2054
4316.31 2093
4316.93 2122
4317.55 2072
4318.17 1937
4318.79 2052
4319.41 1986
4320.03 2063
4320.65 2031
4321.27 1896
4321.89 1881
4322.51 2058
4323.13 2099
4323.75 2198
4324.37 2118
4324.99 2355
4325.61 2371
4326.23 2385
4326.85 2595
4327.47 2752
4328.09 2772
4328.71 2806
4329.33 3068
4329.95 3464
4330.57 3459
4331.19 3919
4331.81 4042
4332.44 4555
4333.06 4778
4333.68 5132
4334.30 5651
4334.92 5387
4335.54 5483
4336.16 5228
4336.78 4610
4337.40 4485
4338.02 4473
4338.65 4536
4339.27 4361
4339.89 4116
4340.51 3739
4341.13 3655
4341.75 3460
4342.37 3445
4342.99 3618
4343.62 3708
4344.24 4379
4344.86 4805
4345.48 5385
4346.10 6058
4346.73 6809
4347.35 7279
4347.97 7345
4348.59 6973
4349.21 6577
4349.83 6373
4350.46 5429
4351.08 4949
4351.70 4450
4352.32 4249
4352.95 3829
4353.57 3563
4354.19 3203
4354.81 2874
4355.43 2987
4356.06 2885
4356.68 2868
4357.30 2800
4357.93 2740
4358.55 2738
4359.17 2537
4359.79 2674
4360.42 2600
4361.04 2576
4361.66 2633
4362.28 2479
4362.91 2658
4363.53 2356
4364.15 2388
4364.78 2307
4365.40 2375
4366.02 2295
4366.65 2399
4367.27 2279
4367.89 2112
4368.52 2236
4369.14 2212
4369.76 2057
4370.39 1964
4371.01 1959
4371.63 1767
4372.26 1592
4372.88 1811
4373.50 1914
4374.13 1876
4374.75 2033
4375.38 1862
4376.00 1988
4376.62 2085
4377.25 2005
4377.87 2008
4378.50 1940
4379.12 1976
4379.74 1951
4380.37 2210
4380.99 2107
4381.62 2032
4382.24 2057
4382.87 2158
4383.49 2043
4384.11 2076
4384.74 1859
4385.36 2172
4385.99 2068
4386.61 2054
4387.24 2173
4387.86 2021
4388.49 2027
4389.11 2152
4389.74 1921
4390.36 1973
4390.99 1964
4391.61 2140
4392.24 2134
4392.86 1950
4393.49 2051
4394.11 2094
4394.74 2079
4395.36 1957
4395.99 1934
4396.61 1909
4397.24 1954
4397.86 2009
4398.49 2203
4399.12 1986
4399.74 1971
4400.37 1998
4400.99 1944
4401.62 1992
4402.24 1865
4402.87 1710
4403.50 1885
4404.12 1720
4404.75 1803
4405.37 1699
4406.00 1725
4406.62 1801
4407.25 1706
4407.88 1916
4408.50 1846
4409.13 1872
4409.76 2066
4410.38 1732
4411.01 1815
4411.64 1872
4412.26 2014
4412.89 1906
4413.51 1834
4414.14 1961
4414.77 1845
4415.39 1751
4416.02 1743
4416.65 1749
4417.28 1748
4417.90 1774
4418.53 1927
4419.16 2136
4419.78 1824
4420.41 1685
4421.04 1882
4421.66 1700
4422.29 1703
4422.92 1735
4423.55 1635
4424.17 1790
4424.80 1883
4425.43 1661
4426.06 1748
4426.68 1752
4427.31 1706
4427.94 1743
4428.57 1638
4429.19 1632
4429.82 1661
4430.45 1788
4431.08 1588
4431.70 1677
4432.33 1589
4432.96 1499
4433.59 1726
4434.22 1755
4434.84 1604
4435.47 1660
4436.10 1720
4436.73 1844
4437.36 1839
4437.99 1666
4438.61 1846
4439.24 1727
4439.87 1655
4440.50 1729
4441.13 1789
4441.76 1771
4442.38 1817
4443.01 1723
4443.64 1754
4444.27 1775
4444.90 1891
4445.53 1926
4446.16 1999
4446.79 2036
4447.42 2185
4448.04 2188
4448.67 1907
4449.30 1956
4449.93 1973
4450.56 2042
4451.19 2025
4451.82 1896
4452.45 1976
4453.08 2130
4453.71 2073
4454.34 1951
4454.97 2109
4455.60 2314
4456.23 2448
4456.86 2538
4457.48 2751
4458.11 2428
4458.74 2157
4459.37 1991
4460.00 2122
4460.63 1960
4461.26 2033
4461.89 2064
4462.52 1899
4463.15 1827
4463.78 1772
4464.41 1910
4465.04 1795
4465.67 1730
4466.30 1649
4466.94 1788
4467.57 1791
4468.20 1631
4468.83 1693
4469.46 1829
4470.09 1901
4470.72 1902
4471.35 1875
4471.98 1898
4472.61 1714
4473.24 1661
4473.87 1764
4474.50 1781
4475.13 1653
4475.76 1549
4476.40 1658
4477.03 1671
4477.66 1734
4478.29 1683
4478.92 1680
4479.55 1747
4480.18 1573
4480.81 1681
4481.45 1652
4482.08 1804
4482.71 1830
4483.34 1820
4483.97 1632
4484.60 1730
4485.23 1780
4485.87 1800
4486.50 1772
4487.13 1785
4487.76 1738
4488.39 1956
4489.03 1907
4489.66 1888
4490.29 1847
4490.92 2019
4491.55 1847
4492.19 1922
4492.82 1936
4493.45 1996
4494.08 1946
4494.71 1892
4495.35 1897
4495.98 1836
4496.61 1845
4497.24 1916
4497.88 2064
4498.51 2016
4499.14 2230
4499.77 2346
4500.41 2530
4501.04 2623
4501.67 2866
4502.31 3219
4502.94 3097
4503.57 3139
4504.20 3121
4504.84 2704
4505.47 2741
4506.10 2695
4506.74 2478
4507.37 2450
4508.00 2652
4508.64 2673
4509.27 2453
4509.90 2509
4510.54 2239
4511.17 2119
4511.80 2026
4512.44 2199
4513.07 2158
4513.70 2072
4514.34 2048
4514.97 2011
4515.61 2111
4516.24 2129
4516.87 2095
4517.51 1776
4518.14 1874
4518.78 1736
4519.41 1876
4520.04 1873
4520.68 1685
4521.31 1781
4521.95 1954
4522.58 1866
4523.21 1899
4523.85 1988
4524.48 1790
4525.12 1829
4525.75 2020
4526.39 1954
4527.02 2177
4527.66 2526
4528.29 2666
4528.93 2865
4529.56 3261
4530.20 3580
4530.83 4021
4531.46 4262
4532.10 4745
4532.73 4661
4533.37 4657
4534.00 4629
4534.64 4105
4535.28 3825
4535.91 3589
4536.55 3131
4537.18 2764
4537.82 2600
4538.45 2256
4539.09 2091
4539.72 2023
4540.36 1904
4540.99 1925
4541.63 1919
4542.26 1770
4542.90 1812
4543.54 1681
4544.17 1792
4544.81 1726
4545.44 1675
4546.08 1549
4546.72 1746
4547.35 1718
4547.99 1818
4548.62 1869
4549.26 1809
4549.90 1744
4550.53 1876
4551.17 1754
4551.80 1779
4552.44 1766
4553.08 1735
4553.71 1743
4554.35 1545
4554.99 1663
4555.62 1746
4556.26 1727
4556.90 1751
4557.53 1750
4558.17 1818
4558.81 1722
4559.44 1614
4560.08 1687
4560.72 1821
4561.35 1769
4561.99 1642
4562.63 1775
4563.27 1880
4563.90 1725
4564.54 1795
4565.18 1655
4565.81 1907
4566.45 1814
4567.09 1949
4567.73 1972
4568.36 1967
4569.00 1869
4569.64 2016
4570.28 2019
4570.91 2008
4571.55 1949
4572.19 1886
4572.83 1907
4573.47 1973
4574.10 2166
4574.74 2006
4575.38 2118
4576.02 2033
4576.66 1798
4577.29 1735
4577.93 1783
4578.57 1708
4579.21 1921
4579.85 1956
4580.49 1955
4581.12 1893
4581.76 1928
4582.40 2019
4583.04 1823
4583.68 2059
4584.32 1952
4584.95 1958
4585.59 1931
4586.23 2106
4586.87 2100
4587.51 2047
4588.15 2229
4588.79 2426
4589.43 2547
4590.07 2703
4590.70 2919
4591.34 3118
4591.98 3491
4592.62 3582
4593.26 3859
4593.90 3602
4594.54 3327
4595.18 3078
4595.82 2775
4596.46 2552
4597.10 2390
4597.74 2228
4598.38 2107
4599.02 2194
4599.66 2061
4600.30 2088
4600.93 2217
4601.57 2129
4602.21 2224
4602.85 2128
4603.49 2145
4604.13 2184
4604.77 2176
4605.41 1934
4606.05 2043
4606.69 1976
4607.33 1900
4607.97 1896
4608.62 1827
4609.26 1776
4609.90 1761
4610.54 1932
4611.18 1869
4611.82 1730
4612.46 1814
4613.10 1695
4613.74 1712
4614.38 1782
4615.02 1879
4615.66 1972
4616.30 1899
4616.94 1843
4617.58 1761
4618.22 1574
4618.87 1607
4619.51 1827
4620.15 1646
4620.79 1772
4621.43 1570
4622.07 1549
4622.71 1676
4623.35 1630
4624.00 1647
4624.64 1497
4625.28 1652
4625.92 1679
4626.56 1697
4627.20 1641
4627.84 1653
4628.49 1696
4629.13 1643
4629.77 1790
4630.41 2028
4631.05 1940
4631.69 2177
4632.34 2075
4632.98 2083
4633.62 1879
4634.26 2115
4634.91 2208
4635.55 1884
4636.19 2034
4636.83 1853
4637.47 1933
4638.12 1884
4638.76 1869
4639.40 1785
4640.04 1853
4640.69 1883
4641.33 1922
4641.97 1963
4642.61 1799
4643.26 2007
4643.90 1992
4644.54 1776
4645.18 1835
4645.83 1961
4646.47 1814
4647.11 1746
4647.76 1814
4648.40 1782
4649.04 1676
4649.69 1716
4650.33 1648
4650.97 1616
4651.62 1734
4652.26 1832
4652.90 1841
4653.55 2018
4654.19 2012
4654.83 1875
4655.48 1830
4656.12 1947
4656.76 1866
4657.41 1877
4658.05 1895
4658.69 1790
4659.34 1526
4659.98 1633
4660.63 1708
4661.27 1846
4661.91 1533
4662.56 1421
4663.20 1538
4663.85 1608
4664.49 1607
4665.13 1538
4665.78 1499
4666.42 1712
4667.07 1550
4667.71 1500
4668.36 1571
4669.00 1489
4669.64 1646
4670.29 1455
4670.93 1499
4671.58 1573
4672.22 1531
4672.87 1574
4673.51 1555
4674.16 1674
4674.80 1727
4675.45 1673
4676.09 1699
4676.74 1737
4677.38 1768
4678.03 1627
4678.67 1666
4679.32 1614
4679.96 1670
4680.61 1879
4681.25 1754
4681.90 1704
4682.54 1851
4683.19 1654
4683.84 1724
4684.48 1729
4685.13 1744
4685.77 1681
4686.42 1685
4687.06 1698
4687.71 1733
4688.36 1849
4689.00 1803
4689.65 2060
4690.29 2030
4690.94 2040
4691.58 2221
4692.23 2247
4692.88 2258
4693.52 2186
4694.17 2207
4694.82 2511
4695.46 2576
4696.11 2555
4696.75 2498
4697.40 2790
4698.05 2640
4698.69 2836
4699.34 2781
4699.99 2987
4700.63 3328
4701.28 3387
4701.93 3210
4702.57 3015
4703.22 2871
4703.87 2778
4704.51 2627
4705.16 2623
4705.81 2431
4706.46 2398
4707.10 2286
4707.75 2212
4708.40 2128
4709.04 1952
4709.69 2072
4710.34 2193
4710.99 2244
4711.63 2158
4712.28 2077
4712.93 2160
4713.58 2064
4714.22 2104
4714.87 2080
4715.52 1947
4716.17 2106
4716.81 1954
4717.46 1797
4718.11 1805
4718.76 1752
4719.41 1809
4720.05 2085
4720.70 2049
4721.35 2028
4722.00 1959
4722.65 2026
4723.29 2049
4723.94 1994
4724.59 2041
4725.24 2132
4725.89 2176
4726.54 2211
4727.18 2126
4727.83 1930
4728.48 1905
4729.13 2233
4729.78 1967
4730.43 2036
4731.08 1959
4731.73 1836
4732.37 1803
4733.02 1733
4733.67 1811
4734.32 1721
4734.97 1682
4735.62 1746
4736.27 1662
4736.92 1709
4737.57 1711
4738.22 1622
4738.86 1855
4739.51 1839
4740.16 1780
4740.81 1903
4741.46 1904
4742.11 1893
4742.76 1723
4743.41 1849
4744.06 1629
4744.71 1737
4745.36 1795
4746.01 1667
4746.66 1944
4747.31 1880
4747.96 1706
4748.61 1983
4749.26 2034
4749.91 1974
4750.56 2128
4751.21 2130
4751.86 1946
4752.51 1918
4753.16 2078
4753.81 2189
4754.46 2241
4755.11 2023
4755.76 1940
4756.41 1750
4757.06 1864
4757.71 1810
4758.36 1962
4759.01 1940
4759.67 1955
4760.32 2023
4760.97 1933
4761.62 2138
4762.27 2172
4762.92 2210
4763.57 2119
4764.22 2063
4764.87 2159
4765.52 1881
4766.17 1824
4766.83 2016
4767.48 2035
4768.13 1938
4768.78 1952
4769.43 1994
4770.08 1757
4770.73 1799
4771.39 1759
4772.04 1810
4772.69 1724
4773.34 1807
4773.99 1795
4774.64 1678
4775.30 1761
4775.95 1823
4776.60 1738
4777.25 1784
4777.90 1774
4778.56 1676
4779.21 1736
4779.86 1826
4780.51 1841
4781.16 1574
4781.82 1687
4782.47 1592
4783.12 1557
4783.77 1568
4784.43 1586
4785.08 1702
4785.73 1648
4786.38 1598
4787.04 1629
4787.69 1649
4788.34 1690
4788.99 1702
4789.65 1741
4790.30 1680
4790.95 1896
4791.60 1768
4792.26 1854
4792.91 1770
4793.56 1946
4794.22 1922
4794.87 1909
4795.52 1729
4796.18 1714
4796.83 1854
4797.48 1904
4798.14 1817
4798.79 1985
4799.44 1955
4800.10 2001
4800.75 2102
4801.40 2198
4802.06 2144
4802.71 2231
4803.36 2071
4804.02 1909
4804.67 2031
4805.33 2079
4805.98 1924
4806.63 1867
4807.29 1919
4807.94 1869
4808.59 1860
4809.25 1870
4809.90 1863
4810.56 1807
4811.21 1812
4811.87 1987
4812.52 1978
4813.17 1954
4813.83 1997
4814.48 1945
4815.14 1961
4815.79 1917
4816.45 2055
4817.10 1971
4817.76 2007
4818.41 2182
4819.07 2036
4819.72 2085
4820.38 2114
4821.03 2260
4821.69 2390
4822.34 2519
4823.00 2557
4823.65 2316
4824.31 2583
4824.96 2577
4825.62 2707
4826.27 2493
4826.93 2455
4827.58 2491
4828.24 2457
4828.89 2264
4829.55 2463
4830.20 2437
4830.86 2347
4831.51 2407
4832.17 2344
4832.83 2517
4833.48 2611
4834.14 2595
4834.79 2670
4835.45 2637
4836.10 2624
4836.76 2561
4837.42 2861
4838.07 2771
4838.73 2702
4839.39 2830
4840.04 2851
4840.70 2862
4841.35 2876
4842.01 2945
4842.67 2854
4843.32 2776
4843.98 2911
4844.64 2732
4845.29 2775
4845.95 2839
4846.61 3068
4847.26 3328
4847.92 3301
4848.58 3525
4849.23 3807
4849.89 3742
4850.55 4186
4851.20 4372
4851.86 4488
4852.52 4214
4853.17 4108
4853.83 3947
4854.49 3686
4855.15 3874
4855.80 3823
4856.46 4017
4857.12 4055
4857.78 4117
4858.43 4240
4859.09 4294
4859.75 4356
4860.41 4106
4861.06 4036
4861.72 3782
4862.38 3507
4863.04 3375
4863.69 3307
4864.35 3343
4865.01 3453
4865.67 3433
4866.33 3372
4866.98 3498
4867.64 3470
4868.30 3650
4868.96 3621
4869.62 3425
4870.27 3412
4870.93 3302
4871.59 3208
4872.25 3027
4872.91 3050
4873.57 3077
4874.22 3019
4874.88 2903
4875.54 3126
4876.20 2960
4876.86 3044
4877.52 3286
4878.18 3394
4878.83 3415
4879.49 3835
4880.15 3557
4880.81 3428
4881.47 3273
4882.13 3498
4882.79 3261
4883.45 3168
4884.11 3194
4884.77 3047
4885.43 2791
4886.08 2781
4886.74 2695
4887.40 2578
4888.06 2758
4888.72 2851
4889.38 2707
4890.04 2786
4890.70 2852
4891.36 2881
4892.02 2912
4892.68 2747
4893.34 2954
4894.00 2848
4894.66 2895
4895.32 2758
4895.98 2602
4896.64 2586
4897.30 2572
4897.96 2484
4898.62 2327
4899.28 2533
4899.94 2796
4900.60 2641
4901.26 2857
4901.92 2728
4902.58 2783
4903.24 2625
4903.90 2648
4904.56 2333
4905.22 2491
4905.88 2341
4906.55 2294
4907.21 2200
4907.87 2218
4908.53 2308
4909.19 2237
4909.85 2108
4910.51 1972
4911.17 2038
4911.83 2079
4912.49 2171
4913.15 2035
4913.82 2050
4914.48 2125
4915.14 2003
4915.80 2054
4916.46 1977
4917.12 1900
4917.78 1926
4918.44 1899
4919.11 1786
4919.77 1726
4920.43 1779
4921.09 1709
4921.75 1752
4922.41 1783
4923.08 1806
4923.74 1802
4924.40 1799
4925.06 1783
4925.72 1764
4926.39 1812
4927.05 1800
4927.71 1697
4928.37 1631
4929.03 1764
4929.70 1831
4930.36 1851
4931.02 1800
4931.68 1865
4932.35 1829
4933.01 1801
4933.67 1908
4934.33 1840
4935.00 1777
4935.66 1834
4936.32 1883
4936.98 1918
4937.65 1829
4938.31 1761
4938.97 1849
4939.64 1934
4940.30 1982
4940.96 1885
4941.62 1904
4942.29 1741
4942.95 1795
4943.61 1947
4944.28 1842
4944.94 1783
4945.60 1841
4946.27 1888
4946.93 1714
4947.59 1776
4948.26 1784
4948.92 1763
4949.58 1744
4950.25 1528
4950.91 1559
4951.58 1620
4952.24 1729
4952.90 1801
4953.57 1789
4954.23 1780
4954.90 1712
4955.56 1617
4956.22 1723
4956.89 1711
4957.55 1742
4958.22 1841
4958.88 1869
4959.54 2225
4960.21 1981
4960.87 2085
4961.54 2223
4962.20 2258
4962.87 2328
4963.53 2481
4964.19 2583
4964.86 2505
4965.52 2509
4966.19 2471
4966.85 2354
4967.52 2333
4968.18 2121
4968.85 1816
4969.51 1898
4970.18 1914
4970.84 1661
4971.51 1791
4972.17 1759
4972.84 1772
4973.50 1997
4974.17 1936
4974.83 1939
4975.50 1951
4976.16 1994
4976.83 2102
4977.50 2150
4978.16 2357
4978.83 2211
4979.49 1709
4980.16 1732
4980.82 1928
4981.49 1772
4982.15 1695
4982.82 1548
4983.49 1471
4984.15 1543
4984.82 1553
4985.48 1589
4986.15 1673
4986.82 1711
4987.48 1671
4988.15 1635
4988.81 1668
4989.48 1874
4990.15 1724
4990.81 1638
4991.48 1577
4992.15 1744
4992.81 1548
4993.48 1613
4994.15 1556
4994.81 1463
4995.48 1536
4996.15 1558
4996.81 1594
4997.48 1520
4998.15 1424
4998.81 1435
4999.48 1482
5000.15 1438
5000.81 1465
5001.48 1475
5002.15 1545
5002.82 1601
5003.48 1510
5004.15 1523
5004.82 1416
5005.48 1623
5006.15 1798
5006.82 1513
5007.49 1552
5008.15 1525
5008.82 1454
5009.49 1436
5010.16 1535
5010.82 1533
5011.49 1649
5012.16 1473
5012.83 1474
5013.50 1479
5014.16 1480
5014.83 1633
5015.50 1517
5016.17 1575
5016.84 1547
5017.50 1495
5018.17 1482
5018.84 1448
5019.51 1447
5020.18 1499
5020.84 1465
5021.51 1470
5022.18 1514
5022.85 1530
5023.52 1709
5024.19 1532
5024.86 1691
5025.52 1588
5026.19 1536
5026.86 1574
5027.53 1488
5028.20 1547
5028.87 1534
5029.54 1654
5030.21 1680
5030.88 1504
5031.54 1496
5032.21 1509
5032.88 1403
5033.55 1438
5034.22 1423
5034.89 1481
5035.56 1472
5036.23 1581
5036.90 1595
5037.57 1577
5038.24 1508
5038.91 1513
5039.58 1404
5040.25 1320
5040.92 1335
5041.59 1349
5042.26 1503
5042.92 1521
5043.59 1619
5044.26 1482
5044.93 1451
5045.60 1466
5046.27 1537
5046.94 1539
5047.61 1400
5048.29 1406
5048.96 1552
5049.63 1558
5050.30 1566
5050.97 1520
5051.64 1502
5052.31 1609
5052.98 1514
5053.65 1554
5054.32 1500
5054.99 1513
5055.66 1451
5056.33 1641
5057.00 1719
5057.67 1606
5058.34 1434
5059.01 1464
5059.68 1383
5060.36 1422
5061.03 1464
5061.70 1566
5062.37 1621
5063.04 1426
5063.71 1462
5064.38 1663
5065.05 1533
5065.73 1649
5066.40 1618
5067.07 1610
5067.74 1568
5068.41 1435
5069.08 1477
5069.75 1481
5070.43 1443
5071.10 1456
5071.77 1509
5072.44 1556
5073.11 1458
5073.78 1488
5074.46 1691
5075.13 1672
5075.80 1715
5076.47 1680
5077.14 1769
5077.82 1876
5078.49 1868
5079.16 1844
5079.83 1951
5080.51 1873
5081.18 1965
5081.85 2022
5082.52 1836
5083.20 1893
5083.87 1827
5084.54 1734
5085.21 1756
5085.89 1834
5086.56 1731
5087.23 1781
5087.90 1788
5088.58 1954
5089.25 1909
5089.92 1976
5090.60 2066
5091.27 2173
5091.94 2020
5092.61 2073
5093.29 2005
5093.96 1926
5094.63 1933
5095.31 1807
5095.98 1919
5096.65 1978
5097.33 1712
5098.00 1768
5098.67 1753
5099.35 1739
5100.02 1745
5100.70 1778
5101.37 1898
5102.04 1886
5102.72 1813
5103.39 1769
5104.06 1962
5104.74 1961
5105.41 1940
5106.09 1957
5106.76 1881
5107.43 1846
5108.11 1710
5108.78 1602
5109.46 1735
5110.13 1630
5110.81 1672
5111.48 1598
5112.15 1701
5112.83 1729
5113.50 1708
5114.18 1617
5114.85 1759
5115.53 1778
5116.20 1894
5116.88 2068
5117.55 2135
5118.23 2219
5118.90 2323
5119.58 2484
5120.25 2342
5120.93 2339
5121.60 2303
5122.28 2200
5122.95 2165
5123.63 2157
5124.30 2170
5124.98 1963
5125.65 1944
5126.33 2036
5127.00 2105
5127.68 1811
5128.35 1744
5129.03 1818
5129.70 1738
5130.38 1871
5131.06 1821
5131.73 1818
5132.41 1952
5133.08 1847
5133.76 1842
5134.43 1895
5135.11 1856
5135.79 1836
5136.46 1816
5137.14 1695
5137.81 1763
5138.49 1702
5139.17 1602
5139.84 1757
5140.52 1847
5141.20 1699
5141.87 1716
5142.55 1809
5143.22 1609
5143.90 1660
5144.58 1752
5145.25 1582
5145.93 1566
5146.61 1534
5147.28 1472
5147.96 1515
5148.64 1376
5149.31 1440
5149.99 1383
5150.67 1492
5151.35 1516
5152.02 1445
5152.70 1461
5153.38 1448
5154.05 1426
5154.73 1477
5155.41 1524
5156.09 1494
5156.76 1537
5157.44 1548
5158.12 1703
5158.80 1591
5159.47 1597
5160.15 1537
5160.83 1423
5161.51 1414
5162.18 1436
5162.86 1407
5163.54 1389
5164.22 1508
5164.89 1622
5165.57 1589
5166.25 1653
5166.93 1595
5167.61 1494
5168.28 1460
5168.96 1510
5169.64 1487
5170.32 1419
5171.00 1375
5171.68 1455
5172.35 1492
5173.03 1417
5173.71 1386
5174.39 1514
5175.07 1458
5175.75 1560
5176.43 1553
5177.10 1598
5177.78 1547
5178.46 1502
5179.14 1469
5179.82 1412
5180.50 1325
5181.18 1387
5181.86 1485
5182.53 1567
5183.21 1525
5183.89 1525
5184.57 1436
5185.25 1536
5185.93 1337
5186.61 1432
5187.29 1459
5187.97 1396
5188.65 1536
5189.33 1406
5190.01 1360
5190.69 1393
5191.37 1331
5192.05 1379
5192.73 1355
5193.41 1376
5194.09 1506
5194.77 1356
5195.45 1411
5196.12 1413
5196.80 1502
5197.48 1334
5198.17 1309
5198.85 1352
5199.53 1373
5200.21 1386
5200.89 1282
5201.57 1263
5202.25 1256
5202.93 1516
5203.61 1426
5204.29 1485
5204.97 1410
5205.65 1519
5206.33 1541
5207.01 1537
5207.69 1621
5208.37 1668
5209.05 1616
5209.73 1577
5210.41 1649
5211.09 1733
5211.78 1680
5212.46 1797
5213.14 1921
5213.82 2020
5214.50 1888
5215.18 1875
5215.86 2026
5216.54 1755
5217.22 1896
5217.91 1817
5218.59 1861
5219.27 1788
5219.95 1839
5220.63 2045
5221.31 2004
5222.00 1943
5222.68 2179
5223.36 2214
5224.04 2105
5224.72 2127
5225.40 2149
5226.09 1948
5226.77 1895
5227.45 1654
5228.13 1805
5228.81 1771
5229.50 1725
5230.18 1624
5230.86 1732
5231.54 1556
5232.22 1662
5232.91 1780
5233.59 1618
5234.27 1723
5234.95 1664
5235.64 1635
5236.32 1612
5237.00 1804
5237.68 1757
5238.37 1875
5239.05 1769
5239.73 1661
5240.42 1601
5241.10 1906
5241.78 1907
5242.46 1778
5243.15 1632
5243.83 1767
5244.51 1628
5245.20 1635
5245.88 1581
5246.56 1538
5247.25 1483
5247.93 1602
5248.61 1762
5249.30 1680
5249.98 1723
5250.66 1903
5251.35 2083
5252.03 2120
5252.71 1941
5253.40 1796
5254.08 1912
5254.77 1953
5255.45 1714
5256.13 1811
5256.82 1903
5257.50 1733
5258.18 1722
5258.87 1663
5259.55 1736
5260.24 1901
5260.92 1818
5261.61 1825
5262.29 1753
5262.97 1786
5263.66 1916
5264.34 1894
5265.03 1743
5265.71 1796
5266.40 1747
5267.08 1643
5267.76 1697
5268.45 1665
5269.13 1700
5269.82 1451
5270.50 1486
5271.19 1624
5271.87 1747
5272.56 1574
5273.24 1557
5273.93 1613
5274.61 1548
5275.30 1497
5275.98 1571
5276.67 1472
5277.35 1419
5278.04 1508
5278.72 1534
5279.41 1705
5280.10 1678
5280.78 1583
5281.47 1534
5282.15 1617
5282.84 1691
5283.52 1616
5284.21 1523
5284.89 1606
5285.58 1596
5286.27 1600
5286.95 1683
5287.64 1559
5288.32 1681
5289.01 1635
5289.70 1397
5290.38 1539
5291.07 1640
5291.75 1564
5292.44 1467
5293.13 1494
5293.81 1639
5294.50 1526
5295.19 1660
5295.87 1683
5296.56 1759
5297.24 1596
5297.93 1750
5298.62 1785
5299.30 1665
5299.99 1744
5300.68 1906
5301.36 1911
5302.05 2076
5302.74 2133
5303.43 2376
5304.11 2413
5304.80 2296
5305.49 2280
5306.17 2342
5306.86 2333
5307.55 2172
5308.24 2273
5308.92 2346
5309.61 2334
5310.30 2563
5310.98 2579
5311.67 2543
5312.36 2839
5313.05 2655
5313.73 2694
5314.42 2644
5315.11 2602
5315.80 2552
5316.49 2495
5317.17 2525
5317.86 2390
5318.55 2402
5319.24 2344
5319.92 2293
5320.61 2225
5321.30 2179
5321.99 2156
5322.68 2171
5323.37 2176
5324.05 2128
5324.74 2112
5325.43 1900
5326.12 1890
5326.81 1887
5327.50 1776
5328.18 1776
5328.87 1654
5329.56 1558
5330.25 1733
5330.94 1773
5331.63 1650
5332.32 1566
5333.01 1663
5333.69 1758
5334.38 1802
5335.07 1535
5335.76 1612
5336.45 1627
5337.14 1644
5337.83 1731
5338.52 1587
5339.21 1666
5339.90 1612
5340.59 1445
5341.27 1580
5341.96 1569
5342.65 1722
5343.34 1578
5344.03 1500
5344.72 1730
5345.41 1691
5346.10 1666
5346.79 1699
5347.48 1825
5348.17 1977
5348.86 2113
5349.55 2095
5350.24 2349
5350.93 2315
5351.62 2279
5352.31 2421
5353.00 2454
5353.69 2305
5354.38 2148
5355.07 2019
5355.76 1901
5356.45 1908
5357.14 1875
5357.83 1594
5358.52 1611
5359.21 1658
5359.90 1687
5360.60 1757
5361.29 1838
5361.98 1820
5362.67 1642
5363.36 1747
5364.05 1659
5364.74 1599
5365.43 1702
5366.12 1649
5366.81 1618
5367.50 1626
5368.19 1478
5368.89 1496
5369.58 1536
5370.27 1521
5370.96 1503
5371.65 1393
5372.34 1448
5373.03 1378
5373.73 1469
5374.42 1478
5375.11 1349
5375.80 1394
5376.49 1254
5377.18 1556
5377.87 1494
5378.57 1557
5379.26 1466
5379.95 1556
5380.64 1488
5381.33 1530
5382.03 1453
5382.72 1379
5383.41 1367
5384.10 1476
5384.79 1414
5385.49 1448
5386.18 1513
5386.87 1411
5387.56 1475
5388.26 1504
5388.95 1503
5389.64 1530
5390.33 1536
5391.03 1618
5391.72 1538
5392.41 1622
5393.10 1713
5393.80 1665
5394.49 1533
5395.18 1647
5395.88 1587
5396.57 1719
5397.26 1817
5397.95 1509
5398.65 1428
5399.34 1409
5400.03 1445
5400.73 1422
5401.42 1387
5402.11 1351
5402.81 1436
5403.50 1341
5404.19 1481
5404.89 1543
5405.58 1515
5406.27 1481
5406.97 1446
5407.66 1496
5408.36 1548
5409.05 1542
5409.74 1582
5410.44 1556
5411.13 1536
5411.82 1569
5412.52 1613
5413.21 1414
5413.91 1569
5414.60 1386
5415.29 1479
5415.99 1450
5416.68 1398
5417.38 1495
5418.07 1518
5418.77 1584
5419.46 1440
5420.15 1503
5420.85 1681
5421.54 1770
5422.24 1727
5422.93 1730
5423.63 1606
5424.32 1582
5425.02 1560
5425.71 1507
5426.41 1547
5427.10 1645
5427.80 1568
5428.49 1548
5429.19 1583
5429.88 1650
5430.58 1522
5431.27 1457
5431.97 1534
5432.66 1710
5433.36 1570
5434.05 1615
5434.75 1569
5435.44 1701
5436.14 1825
5436.83 1851
5437.53 1761
5438.23 1804
5438.92 1806
5439.62 1777
5440.31 1841
5441.01 1753
5441.70 1616
5442.40 1620
5443.10 1734
5443.79 1711
5444.49 1800
5445.18 1893
5445.88 1999
5446.58 2028
5447.27 1943
5447.97 2029
5448.67 2070
5449.36 2090
5450.06 2078
5450.75 2110
5451.45 2145
5452.15 1960
5452.84 2049
5453.54 1852
5454.24 2005
5454.93 1803
5455.63 1916
5456.33 2066
5457.02 2068
5457.72 1991
5458.42 2016
5459.11 2055
5459.81 1915
5460.51 2006
5461.21 2150
5461.90 2258
5462.60 2264
5463.30 2159
5463.99 2169
5464.69 2185
5465.39 2439
5466.09 2135
5466.78 2215
5467.48 2302
5468.18 2156
5468.88 2044
5469.57 2125
5470.27 2147
5470.97 2274
5471.67 2367
5472.37 2438
5473.06 2345
5473.76 2409
5474.46 2397
5475.16 2590
5475.85 2558
5476.55 2578
5477.25 2787
5477.95 3116
5478.65 3413
5479.35 3877
5480.04 4403
5480.74 4679
5481.44 5007
5482.14 4768
5482.84 4510
5483.54 4388
5484.23 3971
5484.93 3651
5485.63 3338
5486.33 3351
5487.03 3167
5487.73 3216
5488.43 3336
5489.13 3170
5489.82 3053
5490.52 3091
5491.22 3251
5491.92 3134
5492.62 3296
5493.32 3691
5494.02 3465
5494.72 3496
5495.42 3521
5496.12 3739
5496.82 4096
5497.52 4369
5498.21 4753
5498.91 5198
5499.61 6059
5500.31 7660
5501.01 8631
5501.71 9405
5502.41 9420
5503.11 9118
5503.81 8406
5504.51 7298
5505.21 6041
5505.91 5191
5506.61 4418
5507.31 4125
5508.01 3885
5508.71 3517
5509.41 3528
5510.11 3395
5510.81 3287
5511.51 3298
5512.21 3182
5512.91 2723
5513.61 2829
5514.31 3132
5515.01 2812
5515.72 2866
5516.42 2975
5517.12 2842
5517.82 2761
5518.52 2814
5519.22 2681
5519.92 2380
5520.62 2517
5521.32 2682
5522.02 2640
5522.72 2410
5523.42 2544
5524.13 2289
5524.83 2220
5525.53 2036
5526.23 2009
5526.93 2142
5527.63 2084
5528.33 2011
5529.03 1943
5529.74 1855
5530.44 2049
5531.14 1929
5531.84 1916
5532.54 1968
5533.24 1967
5533.95 1855
5534.65 1868
5535.35 1943
5536.05 1856
5536.75 1917
5537.45 1985
5538.16 1985
5538.86 2033
5539.56 1954
5540.26 1824
5540.96 1807
5541.67 1945
5542.37 1837
5543.07 1799
5543.77 1870
5544.48 1876
5545.18 1843
5545.88 1743
5546.58 1720
5547.29 1784
5547.99 1848
5548.69 1817
5549.39 1668
5550.10 1699
5550.80 1766
5551.50 1731
5552.21 1768
5552.91 1713
5553.61 1861
5554.31 1782
5555.02 1686
5555.72 1679
5556.42 1747
5557.13 1636
5557.83 1600
5558.53 1774
5559.24 1836
5559.94 1715
5560.64 1834
5561.35 1810
5562.05 1858
5562.75 1942
5563.46 1894
5564.16 1843
5564.86 1825
5565.57 1761
5566.27 1750
5566.98 1771
5567.68 1740
5568.38 1719
5569.09 1661
5569.79 1612
5570.50 1626
5571.20 1724
5571.90 1748
5572.61 1638
5573.31 1592
5574.02 1687
5574.72 1753
5575.42 1726
5576.13 1911
5576.83 1831
5577.54 1688
5578.24 1691
5578.95 1706
5579.65 1757
5580.36 1876
5581.06 1567
5581.77 1600
5582.47 1614
5583.18 1408
5583.88 1615
5584.59 1540
5585.29 1476
5586.00 1501
5586.70 1690
5587.41 1678
5588.11 1635
5588.82 1672
5589.52 1592
5590.23 1670
5590.93 1561
5591.64 1630
5592.34 1605
5593.05 1576
5593.75 1618
5594.46 1608
5595.16 1662
5595.87 1509
5596.58 1623
5597.28 1523
5597.99 1537
5598.69 1506
5599.40 1378
5600.10 1423
5600.81 1509
5601.52 1572
5602.22 1430
5602.93 1595
5603.64 1678
5604.34 1544
5605.05 1575
5605.75 1463
5606.46 1464
5607.17 1576
5607.87 1553
5608.58 1731
5609.29 1609
5609.99 1470
5610.70 1406
5611.41 1503
5612.11 1549
5612.82 1555
5613.53 1483
5614.23 1504
5614.94 1663
5615.65 1659
5616.35 1595
5617.06 1463
5617.77 1404
5618.47 1385
5619.18 1417
5619.89 1475
5620.60 1387
5621.30 1510
5622.01 1504
5622.72 1685
5623.42 1621
5624.13 1640
5624.84 1655
5625.55 1599
5626.25 1605
5626.96 1744
5627.67 1714
5628.38 1577
5629.09 1587
5629.79 1705
5630.50 1855
5631.21 1995
5631.92 1868
5632.62 1794
5633.33 1809
5634.04 1944
5634.75 1961
5635.46 1957
5636.16 2031
5636.87 2147
5637.58 2040
5638.29 2152
5639.00 2123
5639.71 2240
5640.41 2089
5641.12 1980
5641.83 2017
5642.54 1974
5643.25 1966
5643.96 1932
5644.67 1843
5645.38 1857
5646.08 1799
5646.79 1738
5647.50 1722
5648.21 1562
5648.92 1701
5649.63 1770
5650.34 1760
5651.05 1538
5651.76 1760
5652.47 1730
5653.17 1695
5653.88 1778
5654.59 1743
5655.30 1729
5656.01 1592
5656.72 1711
5657.43 1687
5658.14 1658
5658.85 1811
5659.56 1749
5660.27 1786
5660.98 1697
5661.69 1665
5662.40 1752
5663.11 1908
5663.82 1850
5664.53 1759
5665.24 1756
5665.95 1886
5666.66 1627
5667.37 1597
5668.08 1678
5668.79 1728
5669.50 1816
5670.21 1970
5670.92 1979
5671.63 2113
5672.34 2183
5673.05 1994
5673.76 2046
5674.47 1999
5675.18 1879
5675.89 1653
5676.60 1695
5677.31 1760
5678.03 1725
5678.74 1621
5679.45 1678
5680.16 1717
5680.87 1738
5681.58 1552
5682.29 1662
5683.00 1632
5683.71 1610
5684.42 1712
5685.14 1740
5685.85 1660
5686.56 1569
5687.27 1603
5687.98 1776
5688.69 1573
5689.40 1598
5690.12 1613
5690.83 1764
5691.54 1727
5692.25 1399
5692.96 1531
5693.67 1563
5694.39 1670
5695.10 1545
5695.81 1435
5696.52 1335
5697.23 1327
5697.95 1436
5698.66 1613
5699.37 1424
5700.08 1494
5700.79 1488
5701.51 1448
5702.22 1409
5702.93 1605
5703.64 1542
5704.36 1589
5705.07 1600
5705.78 1390
5706.49 1501
5707.21 1534
5707.92 1535
5708.63 1625
5709.35 1584
5710.06 1473
5710.77 1453
5711.48 1422
5712.20 1342
5712.91 1386
5713.62 1385
5714.34 1342
5715.05 1425
5715.76 1433
5716.48 1350
5717.19 1406
5717.90 1381
5718.61 1433
5719.33 1520
5720.04 1480
5720.76 1525
5721.47 1471
5722.18 1448
5722.90 1461
5723.61 1475
5724.32 1498
5725.04 1482
5725.75 1461
5726.46 1602
5727.18 1691
5727.89 1544
5728.61 1749
5729.32 1703
5730.03 1707
5730.75 1722
5731.46 1614
5732.18 1578
5732.89 1543
5733.61 1506
5734.32 1627
5735.03 1642
5735.75 1562
5736.46 1546
5737.18 1590
5737.89 1634
5738.61 1593
5739.32 1602
5740.04 1542
5740.75 1576
5741.47 1559
5742.18 1468
5742.89 1470
5743.61 1371
5744.32 1416
5745.04 1456
5745.75 1437
5746.47 1466
5747.19 1533
5747.90 1411
5748.62 1528
5749.33 1580
5750.05 1561
5750.76 1516
5751.48 1500
5752.19 1658
5752.91 1678
5753.62 1730
5754.34 1808
5755.05 1816
5755.77 1832
5756.49 1775
5757.20 1687
5757.92 1758
5758.63 1838
5759.35 1727
5760.06 1821
5760.78 1712
5761.50 1708
5762.21 1819
5762.93 1806
5763.65 1822
5764.36 1853
5765.08 1798
5765.79 1897
5766.51 2111
5767.23 2255
5767.94 2377
5768.66 2563
5769.38 2844
5770.09 3374
5770.81 3575
5771.53 3652
5772.24 3725
5772.96 3486
5773.68 3179
5774.39 2908
5775.11 2688
5775.83 2490
5776.54 2284
5777.26 2179
5777.98 2162
5778.69 2037
5779.41 2005
5780.13 2165
5780.85 2196
5781.56 2097
5782.28 2193
5783.00 2112
5783.72 2032
5784.43 1989
5785.15 1956
5785.87 1903
5786.59 1937
5787.30 1832
5788.02 1877
5788.74 1826
5789.46 1802
5790.17 1847
5790.89 1819
5791.61 1904
5792.33 1932
5793.05 1808
5793.76 1840
5794.48 1914
5795.20 1787
5795.92 1845
5796.64 1799
5797.35 1793
5798.07 1823
5798.79 1786
5799.51 1953
5800.23 2226
5800.95 2218
5801.66 2290
5802.38 2280
5803.10 2247
5803.82 2190
5804.54 1972
5805.26 1887
5805.98 1823
5806.70 1735
5807.41 1705
5808.13 1791
5808.85 1775
5809.57 1733
5810.29 1646
5811.01 1709
5811.73 1825
5812.45 1616
5813.17 1583
5813.89 1678
5814.61 1537
5815.32 1444
5816.04 1579
5816.76 1476
5817.48 1521
5818.20 1633
5818.92 1591
5819.64 1664
5820.36 1743
5821.08 1644
5821.80 1657
5822.52 1692
5823.24 1529
5823.96 1601
5824.68 1573
5825.40 1637
5826.12 1653
5826.84 1622
5827.56 1591
5828.28 1624
5829.00 1637
5829.72 1579
5830.44 1567
5831.16 1496
5831.88 1625
5832.60 1605
5833.32 1505
5834.04 1477
5834.76 1488
5835.48 1486
5836.21 1439
5836.93 1401
5837.65 1412
5838.37 1437
5839.09 1360
5839.81 1550
5840.53 1434
5841.25 1432
5841.97 1411
5842.69 1426
5843.41 1475
5844.14 1410
5844.86 1332
5845.58 1361
5846.30 1521
5847.02 1451
5847.74 1504
5848.46 1507
5849.18 1550
5849.91 1491
5850.63 1451
5851.35 1485
5852.07 1407
5852.79 1358
5853.51 1431
5854.24 1485
5854.96 1570
5855.68 1338
5856.40 1313
5857.12 1378
5857.85 1502
5858.57 1482
5859.29 1341
5860.01 1503
5860.73 1569
5861.46 1475
5862.18 1465
5862.90 1456
5863.62 1582
5864.35 1433
5865.07 1397
5865.79 1525
5866.51 1487
5867.24 1532
5867.96 1638
5868.68 1587
5869.40 1526
5870.13 1696
5870.85 1533
5871.57 1585
5872.29 1495
5873.02 1522
5873.74 1539
5874.46 1546
5875.19 1435
5875.91 1495
5876.63 1576
5877.36 1527
5878.08 1689
5878.80 1663
5879.53 1723
5880.25 1850
5880.97 1682
5881.70 1708
5882.42 1874
5883.14 1722
5883.87 1566
5884.59 1545
5885.31 1727
5886.04 1585
5886.76 1522
5887.49 1623
5888.21 1662
5888.93 1611
5889.66 1496
5890.38 1662
5891.11 1691
5891.83 1489
5892.55 1542
5893.28 1604
5894.00 1546
5894.73 1660
5895.45 1677
5896.17 1496
5896.90 1568
5897.62 1660
5898.35 1479
5899.07 1550
5899.80 1592
5900.52 1561
5901.25 1437
5901.97 1617
5902.70 1644
5903.42 1713
5904.15 1716
5904.87 1636
5905.60 1633
5906.32 1610
5907.05 1608
5907.77 1655
5908.50 1720
5909.22 1617
5909.95 1585
5910.67 1744
5911.40 1781
5912.12 1715
5912.85 1678
5913.57 1652
5914.30 1823
5915.02 1896
5915.75 1784
5916.47 1941
5917.20 1913
5917.93 1650
5918.65 1667
5919.38 1785
5920.10 1807
5920.83 1743
5921.55 1786
5922.28 1882
5923.01 1930
5923.73 1929
5924.46 1911
5925.18 1814
5925.91 1749
5926.64 1916
5927.36 1884
5928.09 1971
5928.82 2134
5929.54 2203
5930.27 2193
5931.00 2087
5931.72 2022
5932.45 2241
5933.18 2171
5933.90 2235
5934.63 2406
5935.36 2215
5936.08 2015
5936.81 2243
5937.54 2509
5938.26 2484
5938.99 2390
5939.72 2465
5940.44 2593
5941.17 2663
5941.90 2649
5942.63 2681
5943.35 2878
5944.08 2703
5944.81 2826
5945.53 2787
5946.26 3033
5946.99 3038
5947.72 3017
5948.44 3162
5949.17 3231
5949.90 3575
5950.63 3828
5951.36 4219
5952.08 4991
5952.81 5452
5953.54 5763
5954.27 5665
5954.99 5677
5955.72 5552
5956.45 5131
5957.18 4600
5957.91 4475
5958.63 4368
5959.36 4133
5960.09 4109
5960.82 4168
5961.55 4399
5962.28 4435
5963.00 4422
5963.73 4612
5964.46 5196
5965.19 5627
5965.92 6539
5966.65 6916
5967.38 7434
5968.11 7714
5968.83 7719
5969.56 7392
5970.29 6951
5971.02 6357
5971.75 5523
5972.48 5399
5973.21 4987
5973.94 4664
5974.67 4725
5975.40 4658
5976.12 4541
5976.85 4429
5977.58 4750
5978.31 4578
5979.04 4632
5979.77 4741
5980.50 4837
5981.23 4846
5981.96 4979
5982.69 5285
5983.42 5209
5984.15 5180
5984.88 5363
5985.61 5183
5986.34 5213
5987.07 5205
5987.80 5098
5988.53 4974
5989.26 5054
5989.99 4973
5990.72 5202
5991.45 4867
5992.18 5016
5992.91 5018
5993.64 5045
5994.37 5128
5995.10 5483
5995.83 5445
5996.56 5568
5997.29 5652
5998.02 5675
5998.75 5352
5999.48 5495
6000.21 5265
6000.95 5434
6001.68 5638
6002.41 5215
6003.14 5293
6003.87 5022
6004.60 4901
6005.33 5311
6006.06 5304
6006.79 5333
6007.52 5755
6008.26 5987
6008.99 6842
6009.72 7998
6010.45 9249
6011.18 10864
6011.91 12245
6012.64 13917
6013.38 14701
6014.11 15118
6014.84 15591
6015.57 15308
6016.30 14512
6017.03 13356
6017.77 12099
6018.50 10616
6019.23 9172
6019.96 8237
6020.69 7366
6021.42 6359
6022.16 5476
6022.89 5390
6023.62 4980
6024.35 4690
6025.09 4692
6025.82 4493
6026.55 4480
6027.28 4322
6028.02 4635
6028.75 4573
6029.48 4525
6030.21 4728
6030.95 4935
6031.68 4667
6032.41 4468
6033.14 4247
6033.88 3860
6034.61 3762
6035.34 3624
6036.07 3580
6036.81 3615
6037.54 3772
6038.27 3799
6039.01 3720
6039.74 3794
6040.47 3853
6041.21 3750
6041.94 3849
6042.67 3850
6043.41 3684
6044.14 3862
6044.87 4051
6045.61 4040
6046.34 4091
6047.07 4182
6047.81 4348
6048.54 4323
6049.27 4292
6050.01 4453
6050.74 4809
6051.48 4959
6052.21 5192
6052.94 5391
6053.68 5494
6054.41 5667
6055.15 5350
6055.88 5208
6056.61 4929
6057.35 4731
6058.08 4300
6058.82 4069
6059.55 4112
6060.29 4064
6061.02 4090
6061.75 3749
6062.49 3588
6063.22 3733
6063.96 3817
6064.69 3867
6065.43 3753
6066.16 3624
6066.90 3598
6067.63 3670
6068.37 3502
6069.10 3461
6069.84 3539
6070.57 3440
6071.31 3357
6072.04 3233
6072.78 3357
6073.51 3240
6074.25 3166
6074.98 3316
6075.72 3179
6076.45 3059
6077.19 3110
6077.92 2979
6078.66 3111
6079.39 3189
6080.13 3159
6080.87 3186
6081.60 3085
6082.34 2872
6083.07 2847
6083.81 2931
6084.54 2787
6085.28 2769
6086.02 2771
6086.75 2804
6087.49 2866
6088.22 2801
6088.96 2916
6089.70 3041
6090.43 3098
6091.17 2923
6091.91 2909
6092.64 2845
6093.38 3093
6094.11 2994
6094.85 2849
6095.59 3067
6096.32 3021
6097.06 2796
6097.80 2697
6098.53 2656
6099.27 2631
6100.01 2576
6100.74 2549
6101.48 2486
6102.22 2474
6102.96 2564
6103.69 2492
6104.43 2520
6105.17 2516
6105.90 2630
6106.64 2566
6107.38 2666
6108.12 2566
6108.85 2488
6109.59 2501
6110.33 2550
6111.06 2772
6111.80 2817
6112.54 2832
6113.28 2720
6114.01 2735
6114.75 2774
6115.49 2898
6116.23 2916
6116.97 2849
6117.70 3024
6118.44 3029
6119.18 2955
6119.92 3069
6120.66 2995
6121.39 2836
6122.13 2967
6122.87 2829
6123.61 2960
6124.35 2845
6125.08 2964
6125.82 3032
6126.56 3059
6127.30 3142
6128.04 3002
6128.78 2925
6129.52 3022
6130.25 3037
6130.99 2991
6131.73 2999
6132.47 3010
6133.21 2928
6133.95 3119
6134.69 3015
6135.43 2902
6136.16 3120
6136.90 3301
6137.64 3222
6138.38 3477
6139.12 3438
6139.86 3603
6140.60 3737
6141.34 3597
6142.08 3612
6142.82 3487
6143.56 3525
6144.30 3600
6145.04 3606
6145.77 3647
6146.51 3367
6147.25 3377
6147.99 3518
6148.73 3341
6149.47 3466
6150.21 3631
6150.95 3705
6151.69 3435
6152.43 3632
6153.17 3584
6153.91 3700
6154.65 3756
6155.39 4057
6156.13 3946
6156.87 3873
6157.61 3851
6158.35 3949
6159.09 3929
6159.83 3943
6160.58 3881
6161.32 3944
6162.06 3929
6162.80 3913
6163.54 4083
6164.28 4325
6165.02 4501
6165.76 4916
6166.50 5130
6167.24 5172
6167.98 5627
6168.72 5663
6169.46 5445
6170.20 5447
6170.95 5362
6171.69 5259
6172.43 5233
6173.17 5194
6173.91 5208
6174.65 5080
6175.39 4870
6176.13 4843
6176.88 4833
6177.62 5136
6178.36 5547
6179.10 6221
6179.84 7081
6180.58 8293
6181.33 9670
6182.07 11751
6182.81 13520
6183.55 14690
6184.29 15539
6185.03 15440
6185.78 15196
6186.52 14006
6187.26 12704
6188.00 11205
6188.74 9767
6189.49 8374
6190.23 7552
6190.97 6994
6191.71 6700
6192.46 6361
6193.20 6034
6193.94 5917
6194.68 5905
6195.43 6069
6196.17 5985
6196.91 5953
6197.65 6325
6198.40 6162
6199.14 6241
6199.88 6154
6200.62 6252
6201.37 6064
6202.11 5831
6202.85 5887
6203.60 5967
6204.34 6281
6205.08 6873
6205.83 8043
6206.57 9685
6207.31 12335
6208.06 15471
6208.80 18235
6209.54 20701
6210.29 21401
6211.03 22613
6211.77 21779
6212.52 20012
6213.26 17784
6214.00 15453
6214.75 12897
6215.49 10771
6216.23 9391
6216.98 7743
6217.72 6886
6218.47 6000
6219.21 5421
6219.95 5333
6220.70 5022
6221.44 5175
6222.19 5266
6222.93 5210
6223.67 5248
6224.42 5396
6225.16 5377
6225.91 5478
6226.65 5374
6227.40 5177
6228.14 4997
6228.89 4522
6229.63 4289
6230.37 4190
6231.12 4051
6231.86 3920
6232.61 3853
6233.35 3788
6234.10 3803
6234.84 3583
6235.59 3730
6236.33 3802
6237.08 3719
6237.82 3895
6238.57 4344
6239.31 4613
6240.06 4558
6240.80 5028
6241.55 5116
6242.29 4742
6243.04 4526
6243.79 4521
6244.53 4333
6245.28 4135
6246.02 4160
6246.77 4076
6247.51 4191
6248.26 4041
6249.00 4112
6249.75 4170
6250.50 4382
6251.24 4165
6251.99 3947
6252.73 3662
6253.48 3744
6254.23 3760
6254.97 3624
6255.72 3707
6256.46 3705
6257.21 3612
6257.96 3640
6258.70 3679
6259.45 3678
6260.20 3385
6260.94 3459
6261.69 3410
6262.44 3395
6263.18 3374
6263.93 3358
6264.68 3468
6265.42 3530
6266.17 3166
6266.92 3262
6267.66 3276
6268.41 3255
6269.16 3382
6269.90 3348
6270.65 3282
6271.40 3185
6272.14 3202
6272.89 3243
6273.64 3268
6274.39 3309
6275.13 3355
6275.88 3504
6276.63 3562
6277.38 3759
6278.12 3707
6278.87 3683
6279.62 3689
6280.37 3757
6281.11 3545
6281.86 3419
6282.61 3264
6283.36 3119
6284.10 3000
6284.85 2891
6285.60 3107
6286.35 2982
6287.10 2838
6287.84 2857
6288.59 2887
6289.34 2875
6290.09 2842
6290.84 2835
6291.59 2706
6292.33 2704
6293.08 2863
6293.83 2823
6294.58 2787
6295.33 2890
6296.08 2788
6296.82 2885
6297.57 3048
6298.32 2843
6299.07 2614
6299.82 2774
6300.57 2857
6301.32 2850
6302.07 2585
6302.81 2631
6303.56 2496
6304.31 2608
6305.06 2490
6305.81 2695
6306.56 2656
6307.31 2643
6308.06 2579
6308.81 2696
6309.56 2765
6310.31 2922
6311.06 2930
6311.81 2773
6312.56 2939
6313.30 3044
6314.05 3081
6314.80 3200
6315.55 3123
6316.30 3301
6317.05 3490
6317.80 3493
6318.55 3382
6319.30 3046
6320.05 2877
6320.80 2863
6321.55 3022
6322.30 2766
6323.05 2637
6323.80 2602
6324.55 2695
6325.30 2589
6326.05 2510
6326.80 2527
6327.56 2713
6328.31 2710
6329.06 2580
6329.81 2595
6330.56 2463
6331.31 2538
6332.06 2554
6332.81 2507
6333.56 2442
6334.31 2411
6335.06 2453
6335.81 2394
6336.56 2241
6337.31 2199
6338.07 2323
6338.82 2503
6339.57 2409
6340.32 2179
6341.07 2287
6341.82 2297
6342.57 2234
6343.32 2253
6344.08 2419
6344.83 2318
6345.58 2486
6346.33 2348
6347.08 2387
6347.83 2505
6348.58 2449
6349.34 2582
6350.09 2566
6350.84 2646
6351.59 2712
6352.34 2848
6353.10 2928
6353.85 2910
6354.60 2944
6355.35 2999
6356.10 3047
6356.86 2964
6357.61 3091
6358.36 2990
6359.11 2757
6359.87 2676
6360.62 2668
6361.37 2612
6362.12 2554
6362.87 2513
6363.63 2396
6364.38 2622
6365.13 2625
6365.89 2664
6366.64 2653
6367.39 2692
6368.14 2743
6368.90 2843
6369.65 2666
6370.40 2706
6371.16 2856
6371.91 2673
6372.66 2606
6373.41 2490
6374.17 2475
6374.92 2398
6375.67 2439
6376.43 2456
6377.18 2416
6377.93 2473
6378.69 2545
6379.44 2495
6380.19 2611
6380.95 2619
6381.70 2526
6382.46 2560
6383.21 2617
6383.96 2561
6384.72 2413
6385.47 2364
6386.22 2594
6386.98 2321
6387.73 2282
6388.49 2408
6389.24 2412
6389.99 2499
6390.75 2578
6391.50 2429
6392.26 2310
6393.01 2377
6393.77 2309
6394.52 2426
6395.28 2221
6396.03 2298
6396.78 2270
6397.54 2170
6398.29 2284
6399.05 2391
6399.80 2279
6400.56 2268
6401.31 2323
6402.07 2263
6402.82 2211
6403.58 2422
6404.33 2401
6405.09 2276
6405.84 2309
6406.60 2256
6407.35 2283
6408.11 2377
6408.86 2373
6409.62 2460
6410.37 2615
6411.13 2578
6411.88 2455
6412.64 2571
6413.39 2713
6414.15 2464
6414.91 2582
6415.66 2703
6416.42 2578
6417.17 2639
6417.93 2489
6418.68 2669
6419.44 2512
6420.20 2401
6420.95 2318
6421.71 2301
6422.46 2307
6423.22 2337
6423.98 2142
6424.73 2067
6425.49 2107
6426.24 2264
6427.00 2134
6427.76 2013
6428.51 2051
6429.27 2178
6430.03 2230
6430.78 2098
6431.54 2128
6432.30 2162
6433.05 2422
6433.81 2325
6434.57 2311
6435.32 2182
6436.08 2267
6436.84 2164
6437.59 2178
6438.35 2197
6439.11 2262
6439.87 2313
6440.62 2111
6441.38 2055
6442.14 2068
6442.89 2106
6443.65 2078
6444.41 2170
6445.17 2288
6445.92 2226
6446.68 2169
6447.44 2265
6448.20 2282
6448.95 2383
6449.71 2394
6450.47 2137
6451.23 2306
6451.98 2143
6452.74 2355
6453.50 2297
6454.26 2305
6455.02 2401
6455.77 2298
6456.53 2255
6457.29 2382
6458.05 2398
6458.81 2419
6459.56 2373
6460.32 2311
6461.08 2523
6461.84 2647
6462.60 2498
6463.36 2428
6464.11 2391
6464.87 2504
6465.63 2617
6466.39 2613
6467.15 2611
6467.91 2588
6468.67 2644
6469.43 2534
6470.18 2632
6470.94 2673
6471.70 2587
6472.46 2450
6473.22 2550
6473.98 2627
6474.74 2668
6475.50 2825
6476.26 2743
6477.02 2609
6477.77 2735
6478.53 2818
6479.29 2965
6480.05 2906
6480.81 2834
6481.57 2932
6482.33 2956
6483.09 2965
6483.85 3208
6484.61 3150
6485.37 3269
6486.13 3203
6486.89 3171
6487.65 3395
6488.41 3398
6489.17 3184
6489.93 3433
6490.69 3623
6491.45 3549
6492.21 3784
6492.97 3681
6493.73 3850
6494.49 3925
6495.25 3851
6496.01 3944
6496.77 3842
6497.53 3786
6498.29 3967
6499.05 3830
6499.81 4038
6500.57 3954
6501.33 3923
6502.10 3915
6502.86 4126
6503.62 4313
6504.38 4478
6505.14 5131
6505.90 6315
6506.66 7817
6507.42 9157
6508.18 11094
6508.94 13104
6509.71 13608
6510.47 13495
6511.23 12860
6511.99 11677
6512.75 10604
6513.51 9277
6514.27 8127
6515.03 6808
6515.80 6211
6516.56 5741
6517.32 5326
6518.08 4928
6518.84 4660
6519.60 4760
6520.37 4704
6521.13 4938
6521.89 5042
6522.65 5014
6523.41 5257
6524.18 5752
6524.94 6074
6525.70 6549
6526.46 6694
6527.22 7047
6527.99 7352
6528.75 7361
6529.51 7512
6530.27 7118
6531.04 7054
6531.80 6870
6532.56 6814
6533.32 6745
6534.09 7657
6534.85 8927
6535.61 10609
6536.37 11805
6537.14 12962
6537.90 13555
6538.66 13361
6539.42 12130
6540.19 10954
6540.95 9684
6541.71 8271
6542.48 7163
6543.24 6492
6544.00 5863
6544.77 5234
6545.53 4678
6546.29 4431
6547.06 4318
6547.82 4395
6548.58 4403
6549.35 4247
6550.11 4224
6550.87 4327
6551.64 4473
6552.40 4661
6553.16 4889
6553.93 4939
6554.69 5288
6555.46 5251
6556.22 5406
6556.98 5191
6557.75 4796
6558.51 5021
6559.28 4745
6560.04 4574
6560.80 4446
6561.57 4389
6562.33 4381
6563.10 4422
6563.86 4296
6564.63 4365
6565.39 4432
6566.15 4472
6566.92 4386
6567.68 4212
6568.45 4194
6569.21 4330
6569.98 4332
6570.74 4177
6571.51 4147
6572.27 4327
6573.04 4196
6573.80 4271
6574.57 4402
6575.33 4533
6576.10 4586
6576.86 4578
6577.63 4571
6578.39 4578
6579.16 4590
6579.92 4456
6580.69 4757
6581.45 4812
6582.22 4780
6582.98 4880
6583.75 4934
6584.51 4831
6585.28 4919
6586.05 5083
6586.81 5034
6587.58 4943
6588.34 4745
6589.11 4659
6589.87 5030
6590.64 5177
6591.41 5535
6592.17 5797
6592.94 6164
6593.70 6960
6594.47 7144
6595.24 7651
6596.00 7788
6596.77 7933
6597.54 7828
6598.30 7207
6599.07 6869
6599.83 6567
6600.60 5969
6601.37 5658
6602.13 5212
6602.90 4948
6603.67 4697
6604.43 4607
6605.20 4395
6605.97 4283
6606.73 4287
6607.50 4189
6608.27 4281
6609.04 4352
6609.80 4504
6610.57 4153
6611.34 4034
6612.10 4192
6612.87 4253
6613.64 4260
6614.40 4320
6615.17 4099
6615.94 3953
6616.71 4172
6617.47 4205
6618.24 4158
6619.01 4443
6619.78 4792
6620.54 4995
6621.31 5242
6622.08 5394
6622.85 5608
6623.62 5744
6624.38 5843
6625.15 5808
6625.92 5589
6626.69 5518
6627.46 5291
6628.22 5020
6628.99 4652
6629.76 4466
6630.53 4550
6631.30 4746
6632.06 4953
6632.83 4885
6633.60 5488
6634.37 5439
6635.14 5866
6635.91 6153
6636.67 6193
6637.44 5992
6638.21 6152
6638.98 6137
6639.75 6568
6640.52 6670
6641.29 6882
6642.06 6734
6642.83 6815
6643.59 6649
6644.36 6537
6645.13 6083
6645.90 5820
6646.67 5236
6647.44 4919
6648.21 4479
6648.98 4408
6649.75 4375
6650.52 4053
6651.29 3986
6652.06 3921
6652.82 3814
6653.59 3875
6654.36 3876
6655.13 4036
6655.90 4061
6656.67 4141
6657.44 3916
6658.21 3882
6658.98 3939
6659.75 3780
6660.52 3641
6661.29 3537
6662.06 3654
6662.83 3713
6663.60 3784
6664.37 3667
6665.14 3525
6665.91 3775
6666.68 3698
6667.45 3852
6668.22 4132
6668.99 4077
6669.77 3997
6670.54 4078
6671.31 4091
6672.08 4169
6672.85 4143
6673.62 4269
6674.39 4325
6675.16 3979
6675.93 3938
6676.70 4054
6677.47 3995
6678.24 4120
6679.01 4035
6679.79 4317
6680.56 4339
6681.33 4504
6682.10 4755
6682.87 5016
6683.64 5352
6684.41 5663
6685.18 5970
6685.96 6054
6686.73 5799
6687.50 5892
6688.27 5401
6689.04 5027
6689.81 4776
6690.58 4317
6691.36 4213
6692.13 4278
6692.90 4175
6693.67 3962
6694.44 3752
6695.22 3710
6695.99 3599
6696.76 3679
6697.53 3520
6698.30 3635
6699.08 3644
6699.85 3598
6700.62 3702
6701.39 3594
6702.17 3470
6702.94 3524
6703.71 3530
6704.48 3457
6705.26 3527
6706.03 3366
6706.80 3432
6707.57 3168
6708.35 3216
6709.12 3209
6709.89 3237
6710.66 3256
6711.44 3216
6712.21 3045
6712.98 2961
6713.76 3214
6714.53 3109
6715.30 2976
6716.08 2897
6716.85 2856
6717.62 3032
6718.39 2886
6719.17 2946
6719.94 2968
6720.71 2956
6721.49 2891
6722.26 2898
6723.04 2885
6723.81 3012
6724.58 3026
6725.36 2963
6726.13 2882
6726.90 2812
6727.68 2787
6728.45 2986
6729.23 3079
6730.00 3113
6730.77 3194
6731.55 3002
6732.32 3016
6733.10 3138
6733.87 3138
6734.64 3059
6735.42 3234
6736.19 3341
6736.97 3259
6737.74 3316
6738.52 3385
6739.29 3380
6740.06 3473
6740.84 3263
6741.61 3478
6742.39 3475
6743.16 3419
6743.94 3379
6744.71 3443
6745.49 3401
6746.26 3531
6747.04 3710
6747.81 3691
6748.59 3681
6749.36 3873
6750.14 3976
6750.91 4383
6751.69 4526
6752.46 4631
6753.24 4825
6754.01 4896
6754.79 5062
6755.56 4726
6756.34 4723
6757.12 4527
6757.89 4436
6758.67 4522
6759.44 4321
6760.22 4406
6760.99 4437
6761.77 4200
6762.55 4133
6763.32 3914
6764.10 3748
6764.87 3968
6765.65 3808
6766.43 3671
6767.20 3753
6767.98 3926
6768.75 3770
6769.53 3831
6770.31 3784
6771.08 3753
6771.86 3435
6772.64 3351
6773.41 3203
6774.19 3215
6774.96 3183
6775.74 3081
6776.52 2991
6777.29 3194
6778.07 3078
6778.85 3073
6779.62 3301
6780.40 3411
6781.18 3307
6781.96 3208
6782.73 3135
6783.51 3192
6784.29 3097
6785.06 3169
6785.84 3376
6786.62 3329
6787.40 3081
6788.17 3099
6788.95 3008
6789.73 3014
6790.50 3064
6791.28 2975
6792.06 2979
6792.84 3061
6793.61 2978
6794.39 2954
6795.17 2769
6795.95 2922
6796.73 2781
6797.50 2862
6798.28 2818
6799.06 2880
6799.84 2881
6800.62 2959
6801.39 2940
6802.17 2940
6802.95 3012
6803.73 3136
6804.51 3399
6805.28 3357
6806.06 3383
6806.84 3419
6807.62 3339
6808.40 3261
6809.18 3098
6809.95 3174
6810.73 3085
6811.51 3027
6812.29 2800
6813.07 2902
6813.85 2999
6814.63 2920
6815.41 2948
6816.18 3185
6816.96 3027
6817.74 2931
6818.52 3003
6819.30 2962
6820.08 3080
6820.86 2974
6821.64 2956
6822.42 2880
6823.20 2766
6823.98 2883
6824.76 2830
6825.54 2871
6826.31 2918
6827.09 2843
6827.87 2942
6828.65 2933
6829.43 2771
6830.21 2905
6830.99 2858
6831.77 3027
6832.55 2961
6833.33 2894
6834.11 2893
6834.89 2848
6835.67 3135
6836.45 3445
6837.23 3622
6838.01 4105
6838.79 4398
6839.57 4780
6840.35 4835
6841.13 4803
6841.91 4521
6842.69 4341
6843.47 4212
6844.25 3951
6845.04 3762
6845.82 3552
6846.60 3260
6847.38 3482
6848.16 3465
6848.94 3799
6849.72 4220
6850.50 4590
6851.28 4811
6852.06 5005
6852.84 5204
6853.62 5086
6854.41 4620
6855.19 4494
6855.97 4301
6856.75 3934
6857.53 3843
6858.31 3621
6859.09 3367
6859.87 3179
6860.66 3125
6861.44 3007
6862.22 3241
6863.00 3060
6863.78 2958
6864.56 3215
6865.35 3294
6866.13 3355
6866.91 3378
6867.69 3569
6868.47 3586
6869.25 3713
6870.04 3558
6870.82 3559
6871.60 3442
6872.38 3308
6873.16 3290
6873.95 3356
6874.73 3267
6875.51 3255
6876.29 3405
6877.08 3564
6877.86 3379
6878.64 3503
6879.42 3805
6880.21 4104
6880.99 4262
6881.77 4369
6882.55 4615
6883.34 4597
6884.12 4712
6884.90 5003
6885.69 5283
6886.47 6042
6887.25 6618
6888.03 7779
6888.82 8671
6889.60 9080
6890.38 9423
6891.17 8800
6891.95 7986
6892.73 7018
6893.52 6009
6894.30 5368
6895.08 4846
6895.87 4830
6896.65 4446
6897.43 4171
6898.22 4118
6899.00 4154
6899.78 4007
6900.57 3859
6901.35 3945
6902.14 3941
6902.92 3837
6903.70 3877
6904.49 4065
6905.27 4172
6906.06 4025
6906.84 3893
6907.62 3899
6908.41 3920
6909.19 3767
6909.98 3804
6910.76 3628
6911.54 3477
6912.33 3294
6913.11 3418
6913.90 3371
6914.68 3309
6915.47 3383
6916.25 3413
6917.04 3371
6917.82 3386
6918.61 3347
6919.39 3195
6920.18 3172
6920.96 3255
6921.75 3260
6922.53 3293
6923.32 3470
6924.10 3322
6924.89 3223
6925.67 3254
6926.46 3471
6927.24 3417
6928.03 3344
6928.81 3628
6929.60 3570
6930.38 3552
6931.17 3512
6931.95 3493
6932.74 3391
6933.52 3365
6934.31 3384
6935.10 3433
6935.88 3422
6936.67 3436
6937.45 3601
6938.24 3771
6939.02 3766
6939.81 4113
6940.60 4186
6941.38 4612
6942.17 4832
6942.95 5125
6943.74 4923
6944.53 5531
6945.31 5622
6946.10 5553
6946.89 5797
6947.67 5914
6948.46 6358
6949.25 6449
6950.03 6706
6950.82 6310
6951.61 5989
6952.39 5730
6953.18 5420
6953.97 5126
6954.75 4876
6955.54 4846
6956.33 4863
6957.11 4572
6957.90 4721
6958.69 4766
6959.47 4615
6960.26 4827
6961.05 4888
6961.84 4783
6962.62 4816
6963.41 4944
6964.20 4924
6964.98 5057
6965.77 5196
6966.56 5413
6967.35 5841
6968.13 6154
6968.92 6376
6969.71 6612
6970.50 6827
6971.28 7019
6972.07 6826
6972.86 6956
6973.65 7086
6974.44 6933
6975.22 6633
6976.01 6531
6976.80 6665
6977.59 6518
6978.38 6703
6979.16 6914
6979.95 7457
6980.74 7922
6981.53 9230
6982.32 11321
6983.11 14072
6983.89 17976
6984.68 22463
6985.47 26287
6986.26 29756
6987.05 30986
6987.84 31276
6988.63 29938
6989.41 27774
6990.20 24357
6990.99 20381
6991.78 17076
6992.57 14008
6993.36 11469
6994.15 9571
6994.94 8165
6995.73 7266
6996.52 6365
6997.30 5821
6998.09 5569
6998.88 5551
6999.67 5485
7000.46 5547
7001.25 5730
7002.04 5601
7002.83 5678
7003.62 5416
7004.41 5164
7005.20 4802
7005.99 4727
7006.78 4226
7007.57 3813
7008.36 3488
7009.15 3275
7009.94 3435
7010.73 3503
7011.52 3621
7012.31 3765
7013.10 4036
7013.89 4008
7014.68 4179
7015.47 4140
7016.26 4214
7017.05 4217
7017.84 3995
7018.63 4103
7019.42 4147
7020.21 4105
7021.00 4235
7021.79 4235
7022.58 4249
7023.37 4599
7024.16 4804
7024.95 4778
7025.75 4795
7026.54 4714
7027.33 4856
7028.12 4934
7028.91 4937
7029.70 4641
7030.49 4830
7031.28 4504
7032.07 4364
7032.86 4235
7033.66 4406
7034.45 4454
7035.24 4513
7036.03 4561
7036.82 4612
7037.61 4785
7038.40 5005
7039.20 5133
7039.99 5008
7040.78 5159
7041.57 5385
7042.36 5245
7043.15 5452
7043.95 5702
7044.74 5668
7045.53 5572
7046.32 5458
7047.11 5578
7047.91 5571
7048.70 5989
7049.49 6601
7050.28 7378
7051.07 7665
7051.87 7466
7052.66 7466
7053.45 6679
7054.24 6457
7055.04 5925
7055.83 5625
7056.62 5251
7057.41 5160
7058.21 5258
7059.00 5158
7059.79 5405
7060.58 5014
7061.38 4764
7062.17 4862
7062.96 4740
7063.76 4537
7064.55 4506
7065.34 4635
7066.14 4403
7066.93 4486
7067.72 4234
7068.51 4090
7069.31 4156
7070.10 3999
7070.89 3904
7071.69 3751
7072.48 3646
7073.28 3664
7074.07 3527
7074.86 3457
7075.66 3329
7076.45 3232
7077.24 3447
7078.04 3311
7078.83 3223
7079.62 3182
7080.42 3276
7081.21 3370
7082.01 3276
7082.80 3265
7083.59 3243
7084.39 3227
7085.18 3304
7085.98 3376
7086.77 3472
7087.57 3694
7088.36 3810
7089.15 3908
7089.95 3776
7090.74 3725
7091.54 3466
7092.33 3152
7093.13 3257
7093.92 3082
7094.72 3056
7095.51 2962
7096.31 2895
7097.10 2974
7097.89 2993
7098.69 2850
7099.48 2792
7100.28 2853
7101.07 2747
7101.87 2849
7102.66 2696
7103.46 2622
7104.26 2577
7105.05 2584
7105.85 2446
7106.64 2492
7107.44 2549
7108.23 2477
7109.03 2359
7109.82 2531
7110.62 2472
7111.41 2299
7112.21 2411
7113.01 2390
7113.80 2434
7114.60 2518
7115.39 2579
7116.19 2428
7116.98 2381
7117.78 2467
7118.58 2502
7119.37 2508
7120.17 2495
7120.97 2516
7121.76 2550
7122.56 2534
7123.35 2434
7124.15 2570
7124.95 2464
7125.74 2579
7126.54 2430
7127.34 2498
7128.13 2623
7128.93 2642
7129.73 2657
7130.52 2620
7131.32 2660
7132.12 2791
7132.91 2766
7133.71 2594
7134.51 2546
7135.30 2619
7136.10 2640
7136.90 2496
7137.69 2484
7138.49 2518
7139.29 2336
7140.09 2258
7140.88 2178
7141.68 2172
7142.48 2217
7143.28 2160
7144.07 2173
7144.87 2217
7145.67 2335
7146.47 2131
7147.26 2092
7148.06 2137
7148.86 2151
7149.66 2086
7150.45 2116
7151.25 2202
7152.05 1955
7152.85 1984
7153.65 1996
7154.44 2070
7155.24 2029
7156.04 2149
7156.84 2114
7157.64 2096
7158.43 2217
7159.23 2210
7160.03 2222
7160.83 1997
7161.63 2142
7162.43 2192
7163.22 2101
7164.02 1940
7164.82 2032
7165.62 1837
7166.42 1929
7167.22 2002
7168.02 1874
7168.82 1849
7169.61 1947
7170.41 1898
7171.21 1933
7172.01 1894
7172.81 1886
7173.61 1901
7174.41 1879
7175.21 1855
7176.01 1780
7176.81 1669
7177.61 1821
7178.41 1683
7179.20 1718
7180.00 1927
7180.80 1860
7181.60 1822
7182.40 1744
7183.20 1833
7184.00 1704
7184.80 1770
7185.60 1720
7186.40 1772
7187.20 1911
7188.00 1716
7188.80 1765
7189.60 1824
7190.40 1772
7191.20 1699
7192.00 1638
7192.80 1623
7193.60 1672
7194.40 1730
7195.20 1672
7196.00 1668
7196.80 1648
7197.60 1660
7198.40 1757
7199.20 1725
7200.00 1653
7200.81 1786
7201.61 1817
7202.41 1770
7203.21 1866
7204.01 1836
7204.81 1805
7205.61 1744
7206.41 1580
7207.21 1688
7208.01 1701
7208.81 1709
7209.61 1711
7210.42 1740
7211.22 1686
7212.02 1608
7212.82 1793
7213.62 1696
7214.42 1660
7215.22 1658
7216.03 1726
7216.83 1814
7217.63 1781
7218.43 1638
7219.23 1733
7220.03 1877
7220.83 1841
7221.64 1730
7222.44 1735
7223.24 1753
7224.04 1699
7224.84 1691
7225.65 1824
7226.45 1924
7227.25 1847
7228.05 1875
7228.85 1793
7229.66 1734
7230.46 1759
7231.26 1750
7232.06 1781
7232.87 1822
7233.67 1824
7234.47 1903
7235.27 2036
7236.08 2048
7236.88 2273
7237.68 2322
7238.48 2155
7239.29 2258
7240.09 2149
7240.89 2088
7241.70 2066
7242.50 1891
7243.30 1958
7244.10 1787
7244.91 1781
7245.71 1853
7246.51 1817
7247.32 1874
7248.12 1793
7248.92 1747
7249.73 1754
7250.53 1740
7251.33 1759
7252.14 1808
7252.94 1934
7253.74 1883
7254.55 1897
7255.35 2116
7256.15 1995
7256.96 1843
7257.76 1867
7258.57 1902
7259.37 1838
7260.17 1782
7260.98 1858
7261.78 1710
7262.59 1784
7263.39 1798
7264.19 1930
7265.00 1828
7265.80 1761
7266.61 1810
7267.41 1845
7268.22 1915
7269.02 1883
7269.82 1853
7270.63 2027
7271.43 2103
7272.24 1972
7273.04 1907
7273.85 1935
7274.65 1982
7275.46 2066
7276.26 2043
7277.07 2135
7277.87 2021
7278.68 1973
7279.48 2191
7280.29 2277
7281.09 2507
7281.90 2741
7282.70 3168
7283.51 3679
7284.31 4243
7285.12 4491
7285.92 4589
7286.73 4683
7287.53 4494
7288.34 4349
7289.14 3846
7289.95 3457
7290.76 2995
7291.56 2708
7292.37 2655
7293.17 2445
7293.98 2386
7294.78 2141
7295.59 2083
7296.40 2131
7297.20 2120
7298.01 2014
7298.81 2182
7299.62 2276
7300.43 2317
7301.23 2343
7302.04 2227
7302.84 2135
7303.65 2115
7304.46 2232
7305.26 2163
7306.07 2274
7306.88 2032
7307.68 2288
7308.49 2363
7309.30 2438
7310.10 2471
7310.91 2667
7311.72 2615
7312.52 2761
7313.33 2792
7314.14 2607
7314.94 2744
7315.75 2977
7316.56 3501
7317.37 3802
7318.17 4124
7318.98 4700
7319.79 5170
7320.59 5322
7321.40 5424
7322.21 4851
7323.02 4437
7323.82 3958
7324.63 3619
7325.44 3352
7326.25 3107
7327.05 3141
7327.86 2947
7328.67 2891
7329.48 2738
7330.28 2664
7331.09 2580
7331.90 2581
7332.71 2587
7333.52 2724
7334.32 2632
7335.13 2649
7335.94 2645
7336.75 2649
7337.56 2486
7338.36 2597
7339.17 2587
7339.98 2569
7340.79 2511
7341.60 2582
7342.41 2608
7343.22 2480
7344.02 2397
7344.83 2380
7345.64 2402
7346.45 2312
7347.26 2254
7348.07 2092
7348.88 2078
7349.68 2004
7350.49 2041
7351.30 1928
7352.11 1928
7352.92 2017
7353.73 1980
7354.54 2007
7355.35 2112
7356.16 2034
7356.97 1976
7357.78 1993
7358.59 2181
7359.39 2066
7360.20 2001
7361.01 2189
7361.82 2256
7362.63 2133
7363.44 2226
7364.25 2157
7365.06 2068
7365.87 1951
7366.68 2227
7367.49 2173
7368.30 2204
7369.11 2145
7369.92 2062
7370.73 2036
7371.54 2071
7372.35 1988
7373.16 2007
7373.97 1883
7374.78 1960
7375.59 2042
7376.40 2044
7377.21 2086
7378.02 2068
7378.83 2431
7379.64 2421
7380.45 2538
7381.26 2671
7382.08 2851
7382.89 2958
7383.70 2946
7384.51 2745
7385.32 2684
7386.13 2422
7386.94 2278
7387.75 2206
7388.56 2184
7389.37 2028
7390.18 1968
7391.00 1883
7391.81 1981
7392.62 1891
7393.43 1882
7394.24 1821
7395.05 1796
7395.86 1795
7396.67 1784
7397.49 1800
7398.30 1754
7399.11 1872
7399.92 1922
7400.73 1794
7401.54 1776
7402.36 1851
7403.17 1824
7403.98 1814
7404.79 1688
7405.60 1627
7406.42 1716
7407.23 1661
7408.04 1603
7408.85 1534
7409.66 1576
7410.48 1580
7411.29 1503
7412.10 1604
7412.91 1689
7413.73 1654
7414.54 1570
7415.35 1611
7416.16 1492
7416.98 1511
7417.79 1483
7418.60 1505
7419.41 1487
7420.23 1423
7421.04 1509
7421.85 1601
7422.66 1482
7423.48 1570
7424.29 1544
7425.10 1566
7425.92 1393
7426.73 1465
7427.54 1373
7428.36 1345
7429.17 1508
7429.98 1495
7430.80 1382
7431.61 1413
7432.42 1564
7433.24 1464
7434.05 1438
7434.86 1435
7435.68 1403
7436.49 1448
7437.30 1530
7438.12 1559
7438.93 1497
7439.74 1510
7440.56 1596
7441.37 1514
7442.19 1460
7443.00 1392
7443.81 1448
7444.63 1524
7445.44 1553
7446.26 1467
7447.07 1466
7447.89 1513
7448.70 1416
7449.51 1449
7450.33 1432
7451.14 1462
7451.96 1517
7452.77 1461
7453.59 1443
7454.40 1472
7455.22 1600
7456.03 1531
7456.85 1533
7457.66 1394
7458.47 1514
7459.29 1442
7460.10 1491
7460.92 1388
7461.73 1372
7462.55 1450
7463.36 1590
7464.18 1425
7464.99 1484
7465.81 1458
7466.63 1613
7467.44 1596
7468.26 1634
7469.07 1486
7469.89 1615
7470.70 1711
7471.52 1559
7472.33 1791
7473.15 1793
7473.96 1812
7474.78 1814
7475.60 1717
7476.41 1678
7477.23 1764
7478.04 1598
7478.86 1568
7479.68 1598
7480.49 1669
7481.31 1656
7482.12 1671
7482.94 1596
7483.76 1580
7484.57 1533
7485.39 1624
7486.21 1779
7487.02 1623
7487.84 1709
7488.65 1689
7489.47 1614
7490.29 1635
7491.10 1522
7491.92 1672
7492.74 1545
7493.55 1707
7494.37 1577
7495.19 1578
7496.01 1605
7496.82 1565
7497.64 1599
7498.46 1614
7499.27 1607
7500.09 1561
7500.91 1535
7501.72 1708
7502.54 1754
7503.36 1584
7504.18 1588
7504.99 1582
7505.81 1527
7506.63 1475
7507.45 1544
7508.26 1426
7509.08 1600
7509.90 1565
7510.72 1639
7511.53 1651
7512.35 1650
7513.17 1631
7513.99 1599
7514.81 1613
7515.62 1557
7516.44 1509
7517.26 1501
7518.08 1473
7518.90 1520
7519.71 1411
7520.53 1549
7521.35 1427
7522.17 1429
7522.99 1497
7523.81 1415
7524.62 1506
7525.44 1592
7526.26 1577
7527.08 1651
7527.90 1606
7528.72 1604
7529.54 1492
7530.35 1517
7531.17 1498
7531.99 1565
7532.81 1548
7533.63 1545
7534.45 1539
7535.27 1538
7536.09 1518
7536.91 1641
7537.73 1595
7538.54 1601
7539.36 1467
7540.18 1468
7541.00 1461
7541.82 1510
7542.64 1575
7543.46 1691
7544.28 1491
7545.10 1727
7545.92 1628
7546.74 1642
7547.56 1687
7548.38 1703
7549.20 1694
7550.02 1629
7550.84 1589
7551.66 1618
7552.48 1500
7553.30 1498
7554.12 1590
7554.94 1561
7555.76 1478
7556.58 1635
7557.40 1671
7558.22 1632
7559.04 1596
7559.86 1617
7560.68 1538
7561.50 1698
7562.32 1676
7563.14 1682
7563.96 1647
7564.78 1734
7565.60 1758
7566.42 1678
7567.24 1655
7568.07 1567
7568.89 1742
7569.71 1841
7570.53 1764
7571.35 1592
7572.17 1610
7572.99 1830
7573.81 1743
7574.63 1720
7575.45 1736
7576.28 1715
7577.10 1696
7577.92 1747
7578.74 1716
7579.56 1698
7580.38 1688
7581.20 1661
7582.03 1768
7582.85 1800
7583.67 1926
7584.49 1976
7585.31 1903
7586.13 1982
7586.96 1967
7587.78 2081
7588.60 2081
7589.42 2155
7590.24 2055
7591.07 2004
7591.89 2160
7592.71 2068
7593.53 2041
7594.35 2091
7595.18 2353
7596.00 2450
7596.82 2420
7597.64 2403
7598.47 2399
7599.29 2562
7600.11 2487
7600.93 2689
7601.76 2583
7602.58 2637
7603.40 2829
7604.22 2905
7605.05 2999
7605.87 2868
7606.69 2985
7607.52 2889
7608.34 2991
7609.16 2913
7609.99 2747
7610.81 2752
7611.63 2752
7612.45 2600
7613.28 2566
7614.10 2585
7614.92 2754
7615.75 2901
7616.57 3178
7617.40 3600
7618.22 3737
7619.04 4017
7619.87 3984
7620.69 3884
7621.51 3662
7622.34 3492
7623.16 3361
7623.98 3289
7624.81 3278
7625.63 3136
7626.46 3317
7627.28 3170
7628.10 3085
7628.93 3099
7629.75 3282
7630.58 3404
7631.40 3571
7632.23 3692
7633.05 3709
7633.87 3690
7634.70 3479
7635.52 3438
7636.35 3116
7637.17 2939
7638.00 2809
7638.82 2594
7639.65 2447
7640.47 2354
7641.30 2426
7642.12 2336
7642.95 2192
7643.77 2357
7644.59 2443
7645.42 2625
7646.24 2759
7647.07 2852
7647.90 2937
7648.72 2665
7649.55 2603
7650.37 2548
7651.20 2526
7652.02 2443
7652.85 2225
7653.67 2047
7654.50 2076
7655.32 2008
7656.15 1832
7656.97 1853
7657.80 1900
7658.63 1796
7659.45 1729
7660.28 1818
7661.10 1793
7661.93 1736
7662.76 1739
7663.58 1782
7664.41 1758
7665.23 1747
7666.06 1816
7666.89 1787
7667.71 1802
7668.54 1770
7669.36 1700
7670.19 1651
7671.02 1798
7671.84 1643
7672.67 1735
7673.50 1725
7674.32 1692
7675.15 1761
7675.98 1698
7676.80 1578
7677.63 1575
7678.46 1665
7679.28 1727
7680.11 1745
7680.94 1706
7681.76 1805
7682.59 1923
7683.42 1916
7684.25 1922
7685.07 2099
7685.90 2119
7686.73 2076
7687.55 1980
7688.38 2005
7689.21 1843
7690.04 1819
7690.86 1824
7691.69 1859
7692.52 1954
7693.35 1772
7694.17 1801
7695.00 1807
7695.83 1830
7696.66 1946
7697.48 1985
7698.31 1931
7699.14 2104
7699.97 2146
7700.80 2067
7701.62 2074
7702.45 1939
7703.28 1832
7704.11 1799
7704.94 1832
7705.77 1716
7706.59 1694
7707.42 1716
7708.25 1770
7709.08 1693
7709.91 1698
7710.74 1591
7711.56 1682
7712.39 1776
7713.22 1632
7714.05 1630
7714.88 1638
7715.71 1612
7716.54 1600
7717.37 1583
7718.19 1528
7719.02 1677
7719.85 1500
7720.68 1476
7721.51 1636
7722.34 1673
7723.17 1575
7724.00 1468
7724.83 1523
7725.66 1556
7726.49 1553
7727.32 1566
7728.14 1504
7728.97 1550
7729.80 1487
7730.63 1628
7731.46 1642
7732.29 1580
7733.12 1502
7733.95 1499
7734.78 1462
7735.61 1484
7736.44 1430
7737.27 1394
7738.10 1430
7738.93 1288
7739.76 1344
7740.59 1348
7741.42 1367
7742.25 1318
7743.08 1313
7743.91 1409
7744.74 1452
7745.57 1550
7746.40 1633
7747.23 1693
7748.06 1784
7748.90 1992
7749.73 1929
7750.56 1908
7751.39 1783
7752.22 1703
7753.05 1636
7753.88 1543
7754.71 1472
7755.54 1396
7756.37 1545
7757.20 1468
7758.03 1377
7758.87 1512
7759.70 1468
7760.53 1399
7761.36 1366
7762.19 1434
7763.02 1351
7763.85 1415
7764.68 1527
7765.52 1513
7766.35 1380
7767.18 1376
7768.01 1460
7768.84 1474
7769.67 1441
7770.51 1358
7771.34 1429
7772.17 1447
7773.00 1382
7773.83 1378
7774.67 1373
7775.50 1372
7776.33 1352
7777.16 1404
7777.99 1332
7778.83 1446
7779.66 1304
7780.49 1467
7781.32 1568
7782.15 1380
7782.99 1364
7783.82 1388
7784.65 1360
7785.48 1397
7786.32 1445
7787.15 1444
7787.98 1402
7788.82 1459
7789.65 1512
7790.48 1550
7791.31 1552
7792.15 1534
7792.98 1417
7793.81 1541
7794.65 1491
7795.48 1423
7796.31 1532
7797.14 1569
7797.98 1653
7798.81 1653
7799.64 1636
7800.48 1592
7801.31 1534
7802.14 1656
7802.98 1795
7803.81 1817
7804.65 1774
7805.48 1808
7806.31 1850
7807.15 1781
7807.98 1786
7808.81 1873
7809.65 1915
7810.48 1766
7811.32 1800
7812.15 1945
7812.98 2140
7813.82 2183
7814.65 2205
7815.49 2392
7816.32 2483
7817.15 2425
7817.99 2297
7818.82 2313
7819.66 2338
7820.49 2539
7821.33 2739
7822.16 2794
7822.99 2868
7823.83 2960
7824.66 2952
7825.50 2884
7826.33 2716
7827.17 2660
7828.00 2474
7828.84 2399
7829.67 2420
7830.51 2394
7831.34 2590
7832.18 2631
7833.01 2905
7833.85 2919
7834.68 3046
7835.52 3045
7836.35 3158
7837.19 2902
7838.02 2821
7838.86 2544
7839.69 2636
7840.53 2365
7841.37 2328
7842.20 2327
7843.04 2178
7843.87 2319
7844.71 2167
7845.54 2050
7846.38 1948
7847.22 1996
7848.05 1921
7848.89 1984
7849.72 1893
7850.56 1931
7851.40 1911
7852.23 1859
7853.07 1853
7853.90 1913
7854.74 1967
7855.58 1929
7856.41 1895
7857.25 1882
7858.09 1964
7858.92 1959
7859.76 1941
7860.60 1970
7861.43 2031
7862.27 1870
7863.11 1867
7863.94 1838
7864.78 1858
7865.62 1977
7866.45 1932
7867.29 2056
7868.13 1982
7868.96 1903
7869.80 1913
7870.64 2041
7871.47 2041
7872.31 2208
7873.15 2265
7873.99 2117
7874.82 2128
7875.66 2317
7876.50 2502
7877.34 2678
7878.17 2852
7879.01 2927
7879.85 3019
7880.69 3035
7881.52 3079
7882.36 2992
7883.20 3048
7884.04 3085
7884.87 2732
7885.71 2643
7886.55 2606
7887.39 2439
7888.23 2336
7889.06 2366
7889.90 2485
7890.74 2462
7891.58 2529
7892.42 2603
7893.26 2722
7894.09 2654
7894.93 2528
7895.77 2429
7896.61 2386
7897.45 2169
7898.29 2085
7899.12 2089
7899.96 2135
7900.80 2192
7901.64 1891
7902.48 1920
7903.32 1921
7904.16 1883
7905.00 1802
7905.83 1827
7906.67 1926
7907.51 1833
7908.35 1760
7909.19 1828
7910.03 1802
7910.87 1796
7911.71 1923
7912.55 1927
7913.39 1906
7914.23 1909
7915.07 2118
7915.91 2025
7916.75 2015
7917.58 2151
7918.42 2162
7919.26 2120
7920.10 2240
7920.94 1985
7921.78 1956
7922.62 1980
7923.46 1937
7924.30 1931
7925.14 1837
7925.98 1684
7926.82 1649
7927.66 1747
7928.50 1627
7929.34 1543
7930.18 1622
7931.02 1615
7931.86 1677
7932.70 1655
7933.55 1582
7934.39 1636
7935.23 1606
7936.07 1625
7936.91 1664
7937.75 1715
7938.59 1787
7939.43 1620
7940.27 1606
7941.11 1781
7941.95 1607
7942.79 1614
7943.63 1671
7944.47 1647
7945.32 1701
7946.16 1773
7947.00 1777
7947.84 1769
7948.68 1769
7949.52 1830
7950.36 1857
7951.20 1918
7952.05 2105
7952.89 1932
7953.73 2060
7954.57 2114
7955.41 2204
7956.25 2245
7957.10 2347
7957.94 2476
7958.78 2488
7959.62 2330
7960.46 2444
7961.30 2376
7962.15 2273
7962.99 2436
7963.83 2407
7964.67 2337
7965.51 2475
7966.36 2614
7967.20 3064
7968.04 3213
7968.88 3330
7969.73 3166
7970.57 2956
7971.41 2775
7972.25 2601
7973.10 2338
7973.94 1998
7974.78 2040
7975.62 2145
7976.47 2075
7977.31 2021
7978.15 1888
7978.99 1820
7979.84 1885
7980.68 1846
7981.52 1715
7982.37 1749
7983.21 1773
7984.05 1719
7984.90 1733
7985.74 1667
7986.58 1747
7987.43 1763
7988.27 1671
7989.11 1686
7989.96 1564
7990.80 1632
7991.64 1698
7992.49 1574
7993.33 1557
7994.17 1532
7995.02 1388
7995.86 1465
7996.70 1423
7997.55 1421
7998.39 1406
7999.24 1390
8000.08 1405
8000.92 1447
8001.77 1403
8002.61 1322
8003.46 1273
8004.30 1284
8005.14 1325
8005.99 1392
8006.83 1356
8007.68 1293
8008.52 1178
8009.37 1183
8010.21 1241
8011.06 1354
8011.90 1230
8012.74 1231
8013.59 1317
8014.43 1318
8015.28 1300
8016.12 1311
8016.97 1200
8017.81 1227
8018.66 1187
8019.50 1202
8020.35 1269
8021.19 1325
8022.04 1162
8022.88 1268
8023.73 1296
8024.57 1214
8025.42 1163
8026.26 1120
8027.11 1159
8027.96 1181
8028.80 1232
8029.65 1262
8030.49 1170
8031.34 1240
8032.18 1349
8033.03 1323
8033.87 1274
8034.72 1219
8035.57 1210
8036.41 1238
8037.26 1194
8038.10 1172
8038.95 1154
8039.80 1286
8040.64 1250
8041.49 1246
8042.33 1231
8043.18 1175
8044.03 1200
8044.87 1258
8045.72 1203
8046.57 1236
8047.41 1237
8048.26 1333
8049.11 1178
8049.95 1085
8050.80 1142
8051.64 1202
8052.49 1207
8053.34 1241
8054.19 1284
8055.03 1168
8055.88 1259
8056.73 1235
8057.57 1190
8058.42 1156
8059.27 1234
8060.11 1256
8060.96 1145
8061.81 1180
8062.66 1155
8063.50 1210
8064.35 1222
8065.20 1096
8066.05 1161
8066.89 1215
8067.74 1146
8068.59 1122
8069.44 1134
8070.28 1199
8071.13 1160
8071.98 1164
8072.83 1015
8073.67 1067
8074.52 1106
8075.37 1105
8076.22 1059
8077.07 1183
8077.91 1084
8078.76 1016
8079.61 1017
8080.46 1101
8081.31 1017
8082.15 1080
8083.00 991
8083.85 1043
8084.70 1036
8085.55 976
8086.40 1124
8087.25 1154
8088.09 1006
8088.94 1128
8089.79 1095
8090.64 1117
8091.49 1011
8092.34 1137
8093.19 1080
8094.04 1138
8094.88 1160
8095.73 1217
8096.58 1163
8097.43 1098
8098.28 1151
8099.13 1176
8099.98 1151
8100.83 1157
8101.68 1067
8102.53 1159
8103.38 1245
8104.23 1138
8105.07 1212
8105.92 1192
8106.77 1101
8107.62 1118
8108.47 1198
8109.32 1141
8110.17 1078
8111.02 1102
8111.87 1118
8112.72 1037
8113.57 1067
8114.42 1137
8115.27 1095
8116.12 1053
8116.97 1067
8117.82 1117
8118.67 1291
8119.52 1244
8120.37 1113
8121.22 1230
8122.07 1169
8122.92 1164
8123.77 1203
8124.63 1195
8125.48 1257
8126.33 1301
8127.18 1262
8128.03 1242
8128.88 1210
8129.73 1227
8130.58 1211
8131.43 1192
8132.28 1205
8133.13 1480
8133.98 1428
8134.83 1394
8135.69 1372
8136.54 1280
8137.39 1300
8138.24 1290
8139.09 1200
8139.94 1223
8140.79 1238
8141.64 1208
8142.50 1195
8143.35 1223
8144.20 1166
8145.05 1290
8145.90 1317
8146.75 1252
8147.61 1296
8148.46 1233
8149.31 1236
8150.16 1312
8151.01 1366
8151.86 1323
8152.72 1320
8153.57 1301
8154.42 1456
8155.27 1485
8156.13 1585
8156.98 1647
8157.83 1539
8158.68 1474
8159.53 1372
8160.39 1325
8161.24 1219
8162.09 1238
8162.94 1182
8163.80 1157
8164.65 1141
8165.50 1177
8166.35 1178
8167.21 1176
8168.06 1282
8168.91 1204
8169.77 1105
8170.62 1165
8171.47 1067
8172.32 1117
8173.18 1178
8174.03 1184
8174.88 1235
8175.74 1135
8176.59 1046
8177.44 1075
8178.30 1085
8179.15 1079
8180.00 1110
8180.86 959
8181.71 1000
8182.56 900
8183.42 1014
8184.27 1079
8185.12 1059
8185.98 1023
8186.83 1048
8187.69 1063
8188.54 1001
8189.39 1042
8190.25 961
8191.10 979
8191.96 1049
8192.81 1053
8193.66 1069
8194.52 1033
8195.37 1054
8196.23 1080
8197.08 1111
8197.94 1092
8198.79 970
8199.64 984
8200.50 1036
8201.35 1086
8202.21 1074
8203.06 1049
8203.92 1048
8204.77 1026
8205.63 1059
8206.48 1106
8207.34 1058
8208.19 1054
8209.05 1062
8209.90 1074
8210.76 985
8211.61 1002
8212.47 1088
8213.32 1134
8214.18 1069
8215.03 1116
8215.89 1080
8216.74 1027
8217.60 1128
8218.45 1146
8219.31 1024
8220.16 1123
8221.02 1134
8221.87 1137
8222.73 1176
8223.59 1121
8224.44 1171
8225.30 1130
8226.15 1128
8227.01 1188
8227.87 1144
8228.72 1114
8229.58 1142
8230.43 1094
8231.29 1113
8232.15 1029
8233.00 1036
8233.86 1016
8234.71 1081
8235.57 1043
8236.43 1051
8237.28 1050
8238.14 1029
8239.00 1046
8239.85 1031
8240.71 989
8241.57 1042
8242.42 1029
8243.28 1024
8244.14 1032
8244.99 1019
8245.85 1064
8246.71 1091
8247.56 1008
8248.42 1093
8249.28 1038
8250.13 955
8250.99 975
8251.85 1025
8252.71 1015
8253.56 969
8254.42 894
8255.28 917
8256.13 973
8256.99 1027
8257.85 983
8258.71 1011
8259.56 1055
8260.42 1013
8261.28 948
8262.14 1005
8263.00 969
8263.85 937
8264.71 1087
8265.57 1090
8266.43 1087
8267.28 1094
8268.14 1031
8269.00 1021
8269.86 1083
8270.72 1138
8271.58 1148
8272.43 1130
8273.29 1039
8274.15 1057
8275.01 1160
8275.87 1129
8276.73 1117
8277.58 1139
8278.44 1202
8279.30 1257
8280.16 1167
8281.02 1199
8281.88 1276
8282.74 1231
8283.59 1251
8284.45 1183
8285.31 1094
8286.17 1090
8287.03 1101
8287.89 1095
8288.75 1064
8289.61 1082
8290.47 1137
8291.33 1244
8292.18 1289
8293.04 1323
8293.90 1412
8294.76 1427
8295.62 1429
8296.48 1431
8297.34 1490
8298.20 1249
8299.06 1221
8299.92 1104
8300.78 1198
8301.64 1145
8302.50 1208
8303.36 1122
8304.22 1203
8305.08 1175
8305.94 1120
8306.80 1186
8307.66 1112
8308.52 1169
8309.38 1096
8310.24 1116
8311.10 1029
8311.96 1052
8312.82 1044
8313.68 1193
8314.54 1095
8315.40 1032
8316.26 994
8317.12 1041
8317.98 1041
8318.84 1068
8319.70 1065
8320.56 1036
8321.43 962
8322.29 1048
8323.15 974
8324.01 998
8324.87 1074
8325.73 996
8326.59 1014
8327.45 962
8328.31 1002
8329.17 929
8330.04 915
8330.90 1088
8331.76 1103
8332.62 1090
8333.48 1068
8334.34 1081
8335.20 1003
8336.07 1026
8336.93 1045
8337.79 1033
8338.65 1037
8339.51 1037
8340.37 995
8341.24 1077
8342.10 994
8342.96 1039
8343.82 1033
8344.68 1038
8345.54 1090
8346.41 1078
8347.27 1118
8348.13 1091
8348.99 1085
8349.86 1120
8350.72 1114
8351.58 1101
8352.44 1099
8353.31 1100
8354.17 1163
8355.03 1055
8355.89 1032
8356.76 1110
8357.62 1051
8358.48 946
8359.34 1005
8360.21 1043
8361.07 1066
8361.93 1065
8362.79 1013
8363.66 1026
8364.52 1017
8365.38 1091
8366.25 1068
8367.11 1086
8367.97 1063
8368.84 1027
8369.70 923
8370.56 1058
8371.43 1064
8372.29 1072
8373.15 1076
8374.02 1028
8374.88 1009
8375.74 1043
8376.61 1013
8377.47 992
8378.33 1077
8379.20 1036
8380.06 1041
8380.93 1108
8381.79 1095
8382.65 1137
8383.52 1165
8384.38 1135
8385.25 1136
8386.11 1188
8386.97 1213
8387.84 1176
8388.70 1207
8389.57 1194
8390.43 1161
8391.30 1190
8392.16 1189
8393.02 1198
8393.89 1220
8394.75 1198
8395.62 1250
8396.48 1125
8397.35 1075
8398.21 1092
8399.08 1198
8399.94 1133
8400.81 1107
8401.67 1191
8402.54 1225
8403.40 1064
8404.27 1069
8405.13 1205
8406.00 1229
8406.86 1130
8407.73 1118
8408.59 1042
8409.46 1089
8410.32 1272
8411.19 1231
8412.05 1155
8412.92 1205
8413.78 1198
8414.65 1256
8415.52 1269
8416.38 1285
8417.25 1303
8418.11 1170
8418.98 1230
8419.84 1239
8420.71 1305
8421.58 1308
8422.44 1370
8423.31 1355
8424.17 1337
8425.04 1315
8425.91 1435
8426.77 1502
8427.64 1523
8428.51 1520
8429.37 1618
8430.24 1577
8431.10 1514
8431.97 1531
8432.84 1516
8433.70 1580
8434.57 1597
8435.44 1662
8436.30 1622
8437.17 1667
8438.04 1738
8438.90 1766
8439.77 1789
8440.64 1977
8441.51 1983
8442.37 1987
8443.24 2170
8444.11 2139
8444.97 2290
8445.84 2194
8446.71 2091
8447.58 2103
8448.44 2236
8449.31 2209
8450.18 2198
8451.04 2211
8451.91 2248
8452.78 2508
8453.65 2701
8454.51 3183
8455.38 3791
8456.25 4379
8457.12 4680
8457.99 4856
8458.85 4622
8459.72 4460
8460.59 4046
8461.46 3525
8462.33 3115
8463.19 2628
8464.06 2434
8464.93 2275
8465.80 2025
8466.67 2080
8467.53 1853
8468.40 1888
8469.27 1743
8470.14 1844
8471.01 1817
8471.88 1712
8472.75 1894
8473.61 1864
8474.48 1758
8475.35 1677
8476.22 1724
8477.09 1800
8477.96 1761
8478.83 1632
8479.70 1774
8480.56 1882
8481.43 1978
8482.30 1819
8483.17 1768
8484.04 1827
8484.91 1781
8485.78 1817
8486.65 1805
8487.52 1669
8488.39 1702
8489.26 1710
8490.13 1701
8491.00 1652
8491.87 1494
8492.73 1652
8493.60 1689
8494.47 1676
8495.34 1674
8496.21 1668
8497.08 1720
8497.95 1698
8498.82 1626
8499.69 1572
8500.56 1627
8501.43 1514
8502.30 1506
8503.17 1552
8504.04 1582
8504.91 1530
8505.78 1588
8506.65 1647
8507.52 1622
8508.39 1552
8509.27 1615
8510.14 1659
8511.01 1735
8511.88 1721
8512.75 1634
8513.62 1685
8514.49 1709
8515.36 1672
8516.23 1700
8517.10 1684
8517.97 1631
8518.84 1762
8519.71 1832
8520.59 1848
8521.46 1793
8522.33 2066
8523.20 2188
8524.07 2401
8524.94 2687
8525.81 2816
8526.68 2968
8527.55 3202
8528.43 3141
8529.30 2979
8530.17 2896
8531.04 2790
8531.91 2470
8532.78 2284
8533.66 2222
8534.53 2186
8535.40 2083
8536.27 2132
8537.14 2114
8538.01 1955
8538.89 1899
8539.76 2012
8540.63 2045
8541.50 1938
8542.38 1847
8543.25 1801
8544.12 1813
8544.99 1664
8545.86 1571
8546.74 1629
8547.61 1632
8548.48 1589
8549.35 1689
8550.23 1709
8551.10 2016
8551.97 2117
8552.84 2399
8553.72 2551
8554.59 2750
8555.46 2804
8556.34 2721
8557.21 2715
8558.08 2632
8558.95 2303
8559.83 2164
8560.70 2041
8561.57 1788
8562.45 1713
8563.32 1631
8564.19 1515
8565.07 1464
8565.94 1401
8566.81 1404
8567.69 1478
8568.56 1461
8569.43 1493
8570.31 1473
8571.18 1558
8572.05 1413
8572.93 1414
8573.80 1410
8574.68 1432
8575.55 1409
8576.42 1321
8577.30 1470
8578.17 1415
8579.05 1459
8579.92 1430
8580.79 1405
8581.67 1438
8582.54 1419
8583.42 1440
8584.29 1487
8585.16 1447
8586.04 1488
8586.91 1444
8587.79 1444
8588.66 1488
8589.54 1563
8590.41 1563
8591.29 1530
8592.16 1533
8593.04 1546
8593.91 1619
8594.78 1653
8595.66 1533
8596.53 1605
8597.41 1616
8598.28 1597
8599.16 1602
8600.03 1581
8600.91 1668
8601.78 1684
8602.66 1710
8603.54 1717
8604.41 1714
8605.29 1795
8606.16 1731
8607.04 1614
8607.91 1679
8608.79 1702
8609.66 1808
8610.54 1834
8611.41 1777
8612.29 1732
8613.17 1748
8614.04 1840
8614.92 1809
8615.79 1768
8616.67 1672
8617.55 1709
8618.42 1670
8619.30 1817
8620.17 1879
8621.05 1947
8621.93 2063
8622.80 2064
8623.68 1923
8624.55 2105
8625.43 2090
8626.31 1996
8627.18 2060
8628.06 2105
8628.94 2043
8629.81 2079
8630.69 2043
8631.57 2056
8632.44 2078
8633.32 2144
8634.20 2075
8635.07 2085
8635.95 2070
8636.83 2169
8637.71 2047
8638.58 2183
8639.46 2158
8640.34 2102
8641.21 2160
8642.09 2225
8642.97 2369
8643.85 2329
8644.72 2454
8645.60 2592
8646.48 2588
8647.35 2678
8648.23 2726
8649.11 2759
8649.99 2660
8650.87 2681
8651.74 2780
8652.62 2648
8653.50 2758
8654.38 2742
8655.25 2798
8656.13 2759
8657.01 2935
8657.89 2928
8658.77 3040
8659.64 3171
8660.52 3331
8661.40 3668
8662.28 4280
8663.16 4750
8664.04 5289
8664.91 5877
8665.79 6017
8666.67 6154
8667.55 6061
8668.43 5516
8669.31 5139
8670.19 4852
8671.06 4512
8671.94 4492
8672.82 4583
8673.70 4672
8674.58 4588
8675.46 4574
8676.34 4364
8677.22 4469
8678.10 4162
8678.97 3869
8679.85 3589
8680.73 3559
8681.61 3287
8682.49 3187
8683.37 3190
8684.25 2970
8685.13 3041
8686.01 2988
8686.89 2939
8687.77 3312
8688.65 3535
8689.53 3979
8690.41 4773
8691.29 5739
8692.17 6358
8693.05 7064
8693.93 7399
8694.81 7275
8695.69 6952
8696.57 6363
8697.45 5637
8698.33 4792
8699.21 4379
8700.09 4039
8700.97 3922
8701.85 3509
8702.73 3437
8703.61 3404
8704.49 3129
8705.37 3075
8706.25 2865
8707.13 2707
8708.01 2522
8708.89 2492
8709.77 2309
8710.65 2154
8711.53 2135
8712.41 2077
8713.29 2049
8714.17 1936
8715.06 1849
8715.94 1872
8716.82 1833
8717.70 1803
8718.58 1791
8719.46 1746
8720.34 1891
8721.22 1875
8722.10 1858
8722.99 1862
8723.87 1804
8724.75 1802
8725.63 1708
8726.51 1866
8727.39 1897
8728.27 1957
8729.16 2000
8730.04 1902
8730.92 1979
8731.80 1987
8732.68 1979
8733.56 2037
8734.45 1874
8735.33 1911
8736.21 1812
8737.09 1806
8737.97 1773
8738.86 1857
8739.74 1920
8740.62 1907
8741.50 1802
8742.39 1828
8743.27 1876
8744.15 1901
8745.03 1901
8745.92 1840
8746.80 1801
8747.68 1811
8748.56 1856
8749.45 1821
8750.33 1897
8751.21 1880
8752.09 1815
8752.98 1859
8753.86 1845
8754.74 1867
8755.63 2041
8756.51 2003
8757.39 1969
8758.27 2008
8759.16 1947
8760.04 2131
8760.92 2195
8761.81 2033
8762.69 1965
8763.57 2038
8764.46 2007
8765.34 2011
8766.22 1904
8767.11 1871
8767.99 1942
8768.88 1972
8769.76 1970
8770.64 1859
8771.53 1992
8772.41 2063
8773.29 2036
8774.18 1823
8775.06 1808
8775.95 1753
8776.83 1860
8777.71 1832
8778.60 1812
8779.48 1912
8780.37 1910
8781.25 1959
8782.14 1977
8783.02 1862
8783.90 1888
8784.79 2022
8785.67 2065
8786.56 1977
8787.44 1904
8788.33 1940
8789.21 1940
8790.10 1954
8790.98 1923
8791.87 1749
8792.75 1642
8793.64 1616
8794.52 1663
8795.41 1734
8796.29 1699
8797.18 1700
8798.06 1652
8798.95 1685
8799.83 1788
8800.72 1700
8801.60 1648
8802.49 1633
8803.37 1752
8804.26 1668
8805.14 1561
8806.03 1567
8806.91 1459
8807.80 1457
8808.69 1534
8809.57 1667
8810.46 1563
8811.34 1597
8812.23 1583
8813.11 1534
8814.00 1510
8814.89 1602
8815.77 1713
8816.66 1654
8817.54 1739
8818.43 1790
8819.32 1759
8820.20 1722
8821.09 1643
8821.98 1556
8822.86 1611
8823.75 1456
8824.64 1581
8825.52 1466
8826.41 1369
8827.29 1426
8828.18 1546
8829.07 1498
8829.95 1551
8830.84 1396
8831.73 1446
8832.62 1363
8833.50 1346
8834.39 1448
8835.28 1421
8836.16 1408
8837.05 1466
8837.94 1390
8838.82 1353
8839.71 1475
8840.60 1431
8841.49 1341
8842.37 1360
8843.26 1482
8844.15 1332
8845.04 1277
8845.92 1339
8846.81 1344
8847.70 1310
8848.59 1352
8849.47 1324
8850.36 1311
8851.25 1315
8852.14 1220
8853.03 1288
8853.91 1290
8854.80 1136
8855.69 1128
8856.58 1229
8857.47 1242
8858.35 1180
8859.24 1133
8860.13 1266
8861.02 1198
8861.91 1160
8862.79 1197
8863.68 1234
8864.57 1193
8865.46 1221
8866.35 1151
8867.24 1166
8868.13 1234
8869.01 1203
8869.90 1152
8870.79 1084
8871.68 1142
8872.57 1136
8873.46 1169
8874.35 1057
8875.24 1162
8876.13 1048
8877.01 1067
8877.90 1056
8878.79 1110
8879.68 1150
8880.57 1121
8881.46 1124
8882.35 1095
8883.24 1067
8884.13 1049
8885.02 1071
8885.91 1134
8886.80 1054
8887.69 1057
8888.58 1054
8889.47 994
8890.36 993
8891.25 972
8892.14 981
8893.03 1054
8893.92 1032
8894.81 977
8895.70 990
8896.59 1042
8897.48 1032
8898.37 969
8899.26 1009
8900.15 963
8901.04 921
8901.93 965
8902.82 995
8903.71 1040
8904.60 1004
8905.49 1030
8906.38 1053
8907.27 1029
8908.16 1045
8909.05 935
8909.94 948
8910.83 998
8911.72 1008
8912.61 984
8913.51 967
8914.40 1014
8915.29 1013
8916.18 993
8917.07 973
8917.96 992
8918.85 1023
8919.74 979
8920.63 1007
8921.53 1060
8922.42 1005
8923.31 917
8924.20 975
8925.09 993
8925.98 884
8926.87 953
8927.77 912
8928.66 933
8929.55 888
8930.44 920
8931.33 923
8932.22 925
8933.12 949
8934.01 949
8934.90 904
8935.79 924
8936.68 901
8937.58 899
8938.47 967
8939.36 906
8940.25 1006
8941.15 867
8942.04 969
8942.93 951
8943.82 921
8944.72 894
8945.61 914
8946.50 855
8947.39 844
8948.29 889
8949.18 889
8950.07 901
8950.96 921
8951.86 935
8952.75 898
8953.64 915
8954.54 887
8955.43 949
8956.32 969
8957.21 897
8958.11 982
8959.00 927
8959.89 877
8960.79 867
8961.68 848
8962.57 850
8963.47 843
8964.36 892
8965.25 888
8966.15 964
8967.04 968
8967.94 855
8968.83 858
8969.72 892
8970.62 898
8971.51 873
8972.40 931
8973.30 952
8974.19 864
8975.09 934
8975.98 948
8976.87 910
8977.77 963
8978.66 959
8979.56 1021
8980.45 960
8981.35 968
8982.24 963
8983.13 891
8984.03 888
8984.92 901
8985.82 953
8986.71 920
8987.61 958
8988.50 836
8989.40 836
8990.29 953
8991.19 916
8992.08 918
8992.98 943
8993.87 954
8994.77 856
8995.66 919
8996.56 874
8997.45 842
8998.35 880
8999.24 942
9000.14 866
9001.03 892
9001.93 938
9002.82 947
9003.72 880
9004.61 918
9005.51 879
9006.40 919
9007.30 889
9008.19 823
9009.09 970
9009.99 892
9010.88 872
9011.78 859
9012.67 912
9013.57 905
9014.47 927
9015.36 977
9016.26 948
9017.15 874
9018.05 880
9018.95 836
9019.84 871
9020.74 912
9021.63 864
9022.53 980
9023.43 935
9024.32 921
9025.22 848
9026.12 888
9027.01 846
9027.91 849
9028.81 927
9029.70 966
9030.60 850
9031.50 805
9032.39 819
9033.29 889
9034.19 840
9035.08 818
9035.98 895
9036.88 853
9037.78 905
9038.67 866
9039.57 888
9040.47 812
9041.37 884
9042.26 941
9043.16 849
9044.06 900
9044.95 996
9045.85 963
9046.75 866
9047.65 932
9048.54 824
9049.44 961
9050.34 997
9051.24 956
9052.14 1036
9053.03 864
9053.93 910
9054.83 954
9055.73 953
9056.63 963
9057.52 994
9058.42 932
9059.32 925
9060.22 969
9061.12 930
9062.02 977
9062.91 939
9063.81 953
9064.71 915
9065.61 952
9066.51 920
9067.41 952
9068.30 952
9069.20 903
9070.10 972
9071.00 950
9071.90 986
9072.80 1001
9073.70 1033
9074.60 962
9075.50 931
9076.39 996
9077.29 929
9078.19 978
9079.09 1007
9079.99 1054
9080.89 1065
9081.79 1103
9082.69 1026
9083.59 955
9084.49 1002
9085.39 1003
9086.29 1052
9087.19 1138
9088.09 1072
9088.99 1066
9089.88 1101
9090.78 1112
9091.68 1117
9092.58 1139
9093.48 1070
9094.38 1090
9095.28 1123
9096.18 1159
9097.08 1114
9097.98 1028
9098.88 1093
9099.78 1112
9100.68 1096
9101.59 1029
9102.49 1000
9103.39 1072
9104.29 1094
9105.19 965
9106.09 947
9106.99 955
9107.89 941
9108.79 997
9109.69 954
9110.59 984
9111.49 960
9112.39 908
9113.29 940
9114.19 925
9115.09 999
9116.00 1013
9116.90 1029
9117.80 920
9118.70 864
9119.60 925
9120.50 985
9121.40 978
9122.30 904
9123.21 838
9124.11 935
9125.01 926
9125.91 912
9126.81 834
9127.71 873
9128.61 939
9129.52 862
9130.42 869
9131.32 922
9132.22 840
9133.12 877
9134.02 916
9134.93 848
9135.83 789
9136.73 787
9137.63 868
9138.53 906
9139.44 839
9140.34 850
9141.24 846
9142.14 829
9143.05 863
9143.95 841
9144.85 821
9145.75 881
9146.66 921
9147.56 961
9148.46 842
9149.36 810
9150.27 820
9151.17 860
9152.07 904
9152.97 909
9153.88 840
9154.78 870
9155.68 882
9156.59 907
9157.49 949
9158.39 837
9159.30 866
9160.20 872
9161.10 898
9162.01 930
9162.91 781
9163.81 836
9164.72 935
9165.62 894
9166.52 832
9167.43 948
9168.33 1079
9169.23 1001
9170.14 933
9171.04 875
9171.94 947
9172.85 860
9173.75 913
9174.66 920
9175.56 901
9176.46 865
9177.37 859
9178.27 911
9179.18 867
9180.08 949
9180.98 849
9181.89 853
9182.79 823
9183.70 824
9184.60 767
9185.51 891
9186.41 849
9187.32 859
9188.22 899
9189.12 870
9190.03 851
9190.93 823
9191.84 855
9192.74 796
9193.65 826
9194.55 868
9195.46 1004
9196.36 1031
9197.27 953
9198.17 975
9199.08 1012
9199.98 1025
9200.89 1143
9201.79 1121
9202.70 1044
9203.60 1037
9204.51 1027
9205.41 1050
9206.32 950
9207.23 882
9208.13 919
9209.04 989
9209.94 792
9210.85 854
9211.75 858
9212.66 896
9213.57 931
9214.47 880
9215.38 960
9216.28 942
9217.19 881
9218.10 888
9219.00 867
9219.91 887
9220.81 914
9221.72 927
9222.63 845
9223.53 806
9224.44 865
9225.35 872
9226.25 880
9227.16 881
9228.06 797
9228.97 840
9229.88 843
9230.78 804
9231.69 860
9232.60 848
9233.50 921
9234.41 818
9235.32 795
9236.23 895
9237.13 886
9238.04 841
9238.95 793
9239.85 832
9240.76 832
9241.67 848
9242.57 876
9243.48 773
9244.39 840
9245.30 841
9246.20 825
9247.11 772
9248.02 779
9248.93 789
9249.83 798
9250.74 749
9251.65 748
9252.56 771
9253.47 844
9254.37 851
9255.28 796
9256.19 847
9257.10 917
9258.00 811
9258.91 878
9259.82 819
9260.73 812
9261.64 859
9262.55 852
9263.45 784
9264.36 789
9265.27 877
9266.18 862
9267.09 834
9268.00 830
9268.90 795
9269.81 848
9270.72 828
9271.63 837
9272.54 848
9273.45 862
9274.36 840
9275.27 831
9276.17 834
9277.08 880
9277.99 862
9278.90 764
9279.81 863
9280.72 798
9281.63 776
9282.54 817
9283.45 846
9284.36 823
9285.27 797
9286.17 828
9287.08 864
9287.99 819
9288.90 792
9289.81 783
9290.72 869
9291.63 787
9292.54 752
9293.45 871
9294.36 932
9295.27 829
9296.18 758
9297.09 766
9298.00 829
9298.91 820
9299.82 872
9300.73 792
9301.64 806
9302.55 807
9303.46 824
9304.37 838
9305.28 897
9306.19 866
9307.10 890
9308.01 884
9308.92 890
9309.83 901
9310.74 997
9311.66 946
9312.57 997
9313.48 885
9314.39 981
9315.30 960
9316.21 913
9317.12 943
9318.03 881
9318.94 881
9319.85 875
9320.76 926
9321.68 798
9322.59 890
9323.50 920
9324.41 900
9325.32 870
9326.23 781
9327.14 812
9328.05 832
9328.97 800
9329.88 773
9330.79 860
9331.70 872
9332.61 872
9333.52 921
9334.44 900
9335.35 846
9336.26 831
9337.17 811
9338.08 871
9339.00 791
9339.91 828
9340.82 936
9341.73 829
9342.64 852
9343.56 851
9344.47 841
9345.38 830
9346.29 803
9347.20 784
9348.12 825
9349.03 789
9349.94 801
9350.85 833
9351.77 856
9352.68 812
9353.59 785
9354.51 889
9355.42 914
9356.33 800
9357.24 860
9358.16 933
9359.07 721
9359.98 831
9360.90 774
9361.81 817
9362.72 727
9363.64 758
9364.55 810
9365.46 808
9366.37 816
9367.29 766
9368.20 861
9369.12 883
9370.03 794
9370.94 815
9371.86 797
9372.77 805
9373.68 905
9374.60 827
9375.51 863
9376.42 860
9377.34 921
9378.25 896
9379.17 912
9380.08 902
9380.99 917
9381.91 905
9382.82 963
9383.74 916
9384.65 915
9385.56 873
9386.48 917
9387.39 950
9388.31 905
9389.22 935
9390.14 965
9391.05 951
9391.97 1005
9392.88 953
9393.79 960
9394.71 1007
9395.62 997
9396.54 1072
9397.45 982
9398.37 1001
9399.28 1004
9400.20 971
9401.11 917
9402.03 895
9402.94 843
9403.86 865
9404.77 853
9405.69 909
9406.60 876
9407.52 839
9408.44 827
9409.35 841
9410.27 911
9411.18 888
9412.10 844
9413.01 843
9413.93 942
9414.84 897
9415.76 926
9416.68 857
9417.59 927
9418.51 947
9419.42 894
9420.34 817
9421.25 875
9422.17 936
9423.09 819
9424.00 856
9424.92 911
9425.84 874
9426.75 977
9427.67 912
9428.58 913
9429.50 943
9430.42 929
9431.33 899
9432.25 908
9433.17 940
9434.08 974
9435.00 972
9435.92 995
9436.83 1031
9437.75 1067
9438.67 1041
9439.58 976
9440.50 1067
9441.42 1000
9442.33 1066
9443.25 1041
9444.17 1098
9445.09 1132
9446.00 1055
9446.92 1020
9447.84 1069
9448.76 1088
9449.67 1157
9450.59 1096
9451.51 1209
9452.42 1247
9453.34 1427
9454.26 1356
9455.18 1331
9456.10 1389
9457.01 1303
9457.93 1243
9458.85 1190
9459.77 1105
9460.68 1058
9461.60 1134
9462.52 1084
9463.44 1015
9464.36 895
9465.27 1006
9466.19 978
9467.11 955
9468.03 1025
9468.95 985
9469.87 998
9470.78 985
9471.70 993
9472.62 955
9473.54 1004
9474.46 966
9475.38 983
9476.30 989
9477.21 1000
9478.13 1072
9479.05 1051
9479.97 983
9480.89 963
9481.81 1031
9482.73 1042
9483.65 1110
9484.57 1096
9485.48 1014
9486.40 981
9487.32 1007
9488.24 965
9489.16 959
9490.08 975
9491.00 1008
9491.92 970
9492.84 979
9493.76 896
9494.68 935
9495.60 961
9496.52 987
9497.44 941
9498.36 959
9499.28 948
9500.20 913
9501.12 993
9502.04 971
9502.96 958
9503.88 993
9504.80 1022
9505.72 1003
9506.64 968
9507.56 960
9508.48 906
9509.40 976
9510.32 1004
9511.24 998
9512.16 1019
9513.08 1027
9514.00 937
9514.92 991
9515.84 1042
9516.76 1090
9517.68 1078
9518.60 1159
9519.52 1201
9520.44 1326
9521.36 1496
9522.29 1405
9523.21 1399
9524.13 1427
9525.05 1374
9525.97 1328
9526.89 1283
9527.81 1261
9528.73 1300
9529.65 1192
9530.58 1114
9531.50 1157
9532.42 1093
9533.34 1062
9534.26 1111
9535.18 1180
9536.10 1141
9537.03 1113
9537.95 1056
9538.87 1044
9539.79 1134
9540.71 1114
9541.63 1081
9542.56 1033
9543.48 1104
9544.40 1094
9545.32 1028
9546.24 1120
9547.17 1106
9548.09 1121
9549.01 1035
9549.93 1093
9550.86 1034
9551.78 1012
9552.70 1052
9553.62 1075
9554.54 1061
9555.47 1119
9556.39 1128
9557.31 1137
9558.23 1078
9559.16 1127
9560.08 1143
9561.00 1126
9561.93 1174
9562.85 1100
9563.77 1104
9564.69 1189
9565.62 1161
9566.54 1214
9567.46 1183
9568.39 1123
9569.31 1106
9570.23 1134
9571.16 1149
9572.08 1245
9573.00 1209
9573.93 1244
9574.85 1202
9575.77 1217
9576.70 1221
9577.62 1253
9578.54 1229
9579.47 1258
9580.39 1248
9581.32 1365
9582.24 1290
9583.16 1208
9584.09 1265
9585.01 1333
9585.93 1254
9586.86 1289
9587.78 1230
9588.71 1257
9589.63 1195
9590.56 1259
9591.48 1265
9592.40 1212
9593.33 1270
9594.25 1320
9595.18 1376
9596.10 1390
9597.03 1502
9597.95 1493
9598.87 1504
9599.80 1554
9600.72 1475
9601.65 1616
9602.57 1490
9603.50 1534
9604.42 1559
9605.35 1543
9606.27 1532
9607.20 1349
9608.12 1380
9609.05 1424
9609.97 1398
9610.90 1323
9611.82 1267
9612.75 1350
9613.67 1432
9614.60 1418
9615.53 1392
9616.45 1400
9617.38 1364
9618.30 1342
9619.23 1381
9620.15 1361
9621.08 1431
9622.00 1396
9622.93 1415
9623.86 1394
9624.78 1401
9625.71 1385
9626.63 1407
9627.56 1535
9628.49 1555
9629.41 1525
9630.34 1454
9631.26 1517
9632.19 1571
9633.12 1573
9634.04 1546
9634.97 1635
9635.90 1590
9636.82 1597
9637.75 1692
9638.67 1680
9639.60 1733
9640.53 1825
9641.45 1767
9642.38 1710
9643.31 1734
9644.23 1824
9645.16 1833
9646.09 1818
9647.02 1904
9647.94 1924
9648.87 1967
9649.80 1955
9650.72 1899
9651.65 1831
9652.58 1827
9653.50 1828
9654.43 1859
9655.36 1722
9656.29 1746
9657.21 1767
9658.14 1746
9659.07 1899
9660.00 1915
9660.92 1881
9661.85 1863
9662.78 1859
9663.71 1827
9664.63 1943
9665.56 1795
9666.49 2003
9667.42 2110
9668.35 2037
9669.27 2012
9670.20 2083
9671.13 2112
9672.06 2177
9672.99 2078
9673.92 1990
9674.84 1959
9675.77 2259
9676.70 2228
9677.63 2272
9678.56 2249
9679.49 2366
9680.41 2297
9681.34 2291
9682.27 2286
9683.20 2283
9684.13 2398
9685.06 2391
9685.99 2408
9686.91 2315
9687.84 2459
9688.77 2405
9689.70 2268
9690.63 2377
9691.56 2490
9692.49 2515
9693.42 2480
9694.35 2635
9695.28 2798
9696.21 2921
9697.13 3126
9698.06 3340
9698.99 3500
9699.92 3543
9700.85 3631
9701.78 3507
9702.71 3349
9703.64 3243
9704.57 2926
9705.50 2868
9706.43 2806
9707.36 2601
9708.29 2612
9709.22 2594
9710.15 2569
9711.08 2490
9712.01 2591
9712.94 2714
9713.87 2770
9714.80 2883
9715.73 2977
9716.66 2850
9717.59 2803
9718.52 2817
9719.45 2725
9720.38 2486
9721.31 2399
9722.24 2315
9723.17 2168
9724.10 2184
9725.04 2075
9725.97 2184
9726.90 2084
9727.83 2020
9728.76 2045
9729.69 2000
9730.62 2063
9731.55 2135
9732.48 2164
9733.41 2121
9734.34 2080
9735.28 2138
9736.21 2128
9737.14 2089
9738.07 1999
9739.00 1998
9739.93 1929
9740.86 1828
9741.79 1894
9742.73 1876
9743.66 1763
9744.59 1884
9745.52 1896
9746.45 1769
9747.38 1754
9748.32 1737
9749.25 1768
9750.18 1780
9751.11 1712
9752.04 1783
9752.98 1752
9753.91 1761
9754.84 1742
9755.77 1732
9756.70 1722
9757.64 1754
9758.57 1669
9759.50 1676
9760.43 1759
9761.37 1770
9762.30 1767
9763.23 1701
9764.16 1617
9765.10 1848
9766.03 1929
9766.96 1884
9767.89 1976
9768.83 2005
9769.76 1970
9770.69 1946
9771.63 1939
9772.56 1959
9773.49 1839
9774.42 1895
9775.36 1907
9776.29 1779
9777.22 1878
9778.16 1902
9779.09 1905
9780.02 2066
9780.96 1912
9781.89 1841
9782.82 1880
9783.76 1935
9784.69 2002
9785.62 1925
9786.56 1951
9787.49 1917
9788.42 1860
9789.36 1835
9790.29 1795
9791.23 1635
9792.16 1723
9793.09 1821
9794.03 1790
9794.96 1731
9795.90 1746
9796.83 1811
9797.76 1874
9798.70 1941
9799.63 2089
9800.57 1950
9801.50 1877
9802.44 1961
9803.37 1822
9804.30 1714
9805.24 1655
9806.17 1564
9807.11 1541
9808.04 1477
9808.98 1480
9809.91 1452
9810.85 1443
9811.78 1440
9812.72 1394
9813.65 1418
9814.59 1475
9815.52 1419
9816.46 1442
9817.39 1423
9818.33 1375
9819.26 1349
9820.20 1355
9821.13 1303
9822.07 1324
9823.00 1309
9823.94 1295
9824.87 1322
9825.81 1322
9826.74 1366
9827.68 1282
9828.62 1306
9829.55 1320
9830.49 1288
9831.42 1279
9832.36 1263
9833.29 1291
9834.23 1256
9835.17 1295
9836.10 1344
9837.04 1296
9837.97 1307
9838.91 1312
9839.85 1308
9840.78 1273
9841.72 1325
9842.66 1329
9843.59 1375
9844.53 1341
9845.46 1382
9846.40 1356
9847.34 1325
9848.27 1301
9849.21 1377
9850.15 1395
9851.08 1339
9852.02 1378
9852.96 1355
9853.89 1402
9854.83 1294
9855.77 1451
9856.71 1350
9857.64 1319
9858.58 1305
9859.52 1354
9860.45 1324
9861.39 1304
9862.33 1302
9863.26 1316
9864.20 1247
9865.14 1290
9866.08 1309
9867.01 1277
9867.95 1220
9868.89 1248
9869.83 1272
9870.76 1233
9871.70 1321
9872.64 1344
9873.58 1296
9874.52 1334
9875.45 1345
9876.39 1265
9877.33 1255
9878.27 1221
9879.21 1257
9880.14 1208
9881.08 1187
9882.02 1294
9882.96 1177
9883.90 1213
9884.83 1195
9885.77 1171
9886.71 1155
9887.65 1217
9888.59 1216
9889.53 1197
9890.46 1221
9891.40 1158
9892.34 1152
9893.28 1223
9894.22 1242
9895.16 1197
9896.10 1213
9897.04 1209
9897.98 1195
9898.91 1172
9899.85 1122
9900.79 1119
9901.73 1132
9902.67 1159
9903.61 1207
9904.55 1271
9905.49 1342
9906.43 1284
9907.37 1242
9908.31 1253
9909.25 1237
9910.19 1251
9911.12 1309
9912.06 1294
9913.00 1274
9913.94 1254
9914.88 1176
9915.82 1273
9916.76 1297
9917.70 1262
9918.64 1364
9919.58 1285
9920.52 1303
9921.46 1397
9922.40 1466
9923.34 1500
9924.28 1663
9925.22 1840
9926.16 1901
9927.10 1850
9928.04 1885
9928.98 1902
9929.92 1896
9930.87 1852
9931.81 1709
9932.75 1567
9933.69 1537
9934.63 1453
9935.57 1428
9936.51 1395
9937.45 1243
9938.39 1224
9939.33 1237
9940.27 1202
9941.21 1267
9942.15 1202
9943.10 1290
9944.04 1282
9944.98 1260
9945.92 1258
9946.86 1236
9947.80 1248
9948.74 1412
9949.68 1447
9950.63 1464
9951.57 1451
9952.51 1432
9953.45 1540
9954.39 1390
9955.33 1388
9956.27 1333
9957.22 1379
9958.16 1319
9959.10 1232
9960.04 1191
9960.98 1262
9961.93 1280
9962.87 1205
9963.81 1188
9964.75 1144
9965.69 1157
9966.64 1072
9967.58 1183
9968.52 1208
9969.46 1103
9970.41 1055
9971.35 1092
9972.29 1128
9973.23 1073
9974.18 1054
9975.12 1155
9976.06 1178
9977.00 1104
9977.95 1116
9978.89 1140
9979.83 1127
9980.77 1101
9981.72 1159
9982.66 1116
9983.60 1167
9984.55 1052
9985.49 1123
9986.43 1085
9987.38 1046
9988.32 1120
9989.26 1055
9990.21 1118
9991.15 1101
9992.09 1056
9993.04 1068
9993.98 1060
9994.92 1080
9995.87 1127
9996.81 1055
9997.75 1085
9998.70 1068
9999.64 1017
10000.58 1056
10001.53 1094
10002.47 1041
10003.42 993
10004.36 981
10005.30 1028
10006.25 1110
10007.19 1037
10008.14 1069
10009.08 1007
10010.02 965
10010.97 998
10011.91 987
10012.86 1016
10013.80 966
10014.75 1048
10015.69 1011
10016.64 1019
10017.58 1008
10018.52 1045
10019.47 956
10020.41 957
10021.36 978
10022.30 984
10023.25 920
10024.19 961
10025.14 929
10026.08 961
10027.03 898
10027.97 1001
10028.92 960
10029.86 976
10030.81 964
10031.75 992
10032.70 959
10033.64 929
10034.59 951
10035.54 1054
10036.48 997
10037.43 972
10038.37 994
10039.32 998
10040.26 985
10041.21 920
10042.15 883
10043.10 878
10044.05 931
10044.99 902
10045.94 948
10046.88 967
10047.83 934
10048.78 931
10049.72 955
10050.67 971
10051.61 910
10052.56 922
10053.51 876
10054.45 1019
10055.40 980
10056.35 999
10057.29 943
10058.24 924
10059.19 949
10060.13 923
10061.08 860
10062.03 898
10062.97 919
10063.92 902
10064.87 913
10065.81 863
10066.76 955
10067.71 901
10068.65 882
10069.60 879
10070.55 896
10071.49 900
10072.44 924
10073.39 935
10074.34 908
10075.28 923
10076.23 940
10077.18 1002
10078.13 975
10079.07 930
10080.02 925
10080.97 918
10081.92 900
10082.86 908
10083.81 971
10084.76 923
10085.71 892
10086.66 930
10087.60 915
10088.55 946
10089.50 873
10090.45 981
10091.39 966
10092.34 865
10093.29 853
10094.24 893
10095.19 918
10096.14 893
10097.08 904
10098.03 937
10098.98 983
10099.93 929
10100.88 889
10101.83 901
10102.78 941
10103.72 895
10104.67 980
10105.62 998
10106.57 978
10107.52 1021
10108.47 896
10109.42 1003
10110.37 934
10111.31 870
10112.26 955
10113.21 983
10114.16 909
10115.11 894
10116.06 834
10117.01 958
10117.96 947
10118.91 943
10119.86 926
10120.81 926
10121.76 955
10122.71 963
10123.66 883
10124.61 940
10125.55 986
10126.50 1004
10127.45 1023
10128.40 922
10129.35 908
10130.30 903
10131.25 891
10132.20 933
10133.15 953
10134.10 978
10135.05 1015
10136.00 985
10136.95 1034
10137.90 1059
10138.85 934
10139.81 1045
10140.76 988
10141.71 888
10142.66 1050
10143.61 1085
10144.56 1030
10145.51 1082
10146.46 1044
10147.41 1154
10148.36 1218
10149.31 1089
10150.26 1078
10151.21 1080
10152.16 1062
10153.11 1170
10154.07 1146
10155.02 1146
10155.97 1106
10156.92 1056
10157.87 1056
10158.82 1097
10159.77 1134
10160.72 1146
10161.68 1163
10162.63 1212
10163.58 1244
10164.53 1136
10165.48 1120
10166.43 1155
10167.38 1185
10168.34 1215
10169.29 1255
10170.24 1297
10171.19 1301
10172.14 1342
10173.10 1340
10174.05 1397
10175.00 1392
10175.95 1413
10176.90 1466
10177.86 1557
10178.81 1464
10179.76 1537
10180.71 1585
10181.66 1519
10182.62 1522
10183.57 1532
10184.52 1519
10185.47 1535
10186.43 1558
10187.38 1609
10188.33 1553
10189.28 1464
10190.24 1480
10191.19 1548
10192.14 1487
10193.10 1433
10194.05 1553
10195.00 1495
10195.95 1530
10196.91 1592
10197.86 1523
10198.81 1612
10199.77 1566
10200.72 1701
10201.67 1627
10202.63 1658
10203.58 1708
10204.53 1832
10205.49 1973
10206.44 2060
10207.39 2079
10208.35 2125
10209.30 2000
10210.25 1879
10211.21 1817
10212.16 1752
10213.12 1779
10214.07 1646
10215.02 1585
10215.98 1568
10216.93 1446
10217.88 1547
10218.84 1495
10219.79 1550
10220.75 1557
10221.70 1449
10222.66 1379
10223.61 1365
10224.56 1351
10225.52 1340
10226.47 1424
10227.43 1436
10228.38 1353
10229.34 1344
10230.29 1290
10231.25 1444
10232.20 1489
10233.15 1459
10234.11 1507
10235.06 1666
10236.02 1665
10236.97 1633
10237.93 1672
10238.88 1702
10239.84 1579
10240.79 1616
10241.75 1528
10242.70 1390
10243.66 1276
10244.61 1217
10245.57 1132
10246.53 1195
10247.48 1264
10248.44 1212
10249.39 1193
10250.35 1219
10251.30 1237
10252.26 1250
10253.21 1226
10254.17 1216
10255.13 1133
10256.08 1177
10257.04 1075
10257.99 1106
10258.95 1048
10259.90 1090
10260.86 1048
10261.82 1065
10262.77 1095
10263.73 1084
10264.69 1058
10265.64 1061
10266.60 1015
10267.55 1122
10268.51 1070
10269.47 1132
10270.42 1119
10271.38 1040
10272.34 1077
10273.29 1035
10274.25 1064
10275.21 1053
10276.16 1017
10277.12 1043
10278.08 997
10279.03 1018
10279.99 1009
10280.95 1009
10281.90 976
10282.86 924
10283.82 1002
10284.78 1018
10285.73 1022
10286.69 909
10287.65 967
10288.60 985
10289.56 940
10290.52 923
10291.48 905
10292.43 982
10293.39 932
10294.35 971
10295.31 971
10296.26 928
10297.22 959
10298.18 972
10299.14 963
10300.10 910
10301.05 921
10302.01 881
10302.97 841
10303.93 914
10304.89 1011
10305.84 928
10306.80 902
10307.76 997
10308.72 994
10309.68 1008
10310.63 951
10311.59 973
10312.55 979
10313.51 1012
10314.47 991
10315.43 975
10316.39 967
10317.34 880
10318.30 936
10319.26 927
10320.22 917
10321.18 934
10322.14 958
10323.10 871
10324.06 849
10325.02 882
10325.97 958
10326.93 951
10327.89 941
10328.85 950
10329.81 932
10330.77 932
10331.73 886
10332.69 937
10333.65 934
10334.61 964
10335.57 896
10336.53 917
10337.49 873
10338.45 889
10339.41 799
10340.37 844
10341.32 853
10342.28 821
10343.24 790
10344.20 834
10345.16 842
10346.12 762
10347.08 802
10348.04 818
10349.00 863
10349.96 835
10350.92 859
10351.89 823
10352.85 843
10353.81 790
10354.77 786
10355.73 842
10356.69 783
10357.65 837
10358.61 829
10359.57 772
10360.53 794
10361.49 818
10362.45 818
10363.41 825
10364.37 792
10365.33 806
10366.29 842
10367.25 847
10368.22 755
10369.18 826
10370.14 853
10371.10 785
10372.06 781
10373.02 756
10373.98 838
10374.94 757
10375.91 812
10376.87 827
10377.83 850
10378.79 827
10379.75 813
10380.71 884
10381.67 818
10382.64 786
10383.60 801
10384.56 778
10385.52 727
10386.48 764
10387.45 825
10388.41 758
10389.37 795
10390.33 821
10391.29 796
10392.26 716
10393.22 738
10394.18 768
10395.14 794
10396.10 759
10397.07 771
10398.03 788
10398.99 812
10399.95 777
10400.92 734
10401.88 752
10402.84 779
10403.80 735
10404.77 785
10405.73 750
10406.69 754
10407.66 736
10408.62 754
10409.58 727
10410.54 776
10411.51 778
10412.47 783
10413.43 721
10414.40 674
10415.36 753
10416.32 814
10417.29 769
10418.25 786
10419.21 830
10420.18 880
10421.14 873
10422.10 772
10423.07 768
10424.03 794
10424.99 822
10425.96 738
10426.92 726
10427.89 743
10428.85 710
10429.81 739
10430.78 711
10431.74 681
10432.70 653
10433.67 729
10434.63 771
10435.60 662
10436.56 726
10437.53 741
10438.49 707
10439.45 753
10440.42 748
10441.38 766
10442.35 697
10443.31 698
10444.28 716
10445.24 729
10446.21 726
10447.17 676
10448.13 744
10449.10 718
10450.06 678
10451.03 743
10451.99 653
10452.96 681
10453.92 684
10454.89 726
10455.85 732
10456.82 741
10457.78 715
10458.75 714
10459.71 717
10460.68 714
10461.65 723
10462.61 758
10463.58 742
10464.54 701
10465.51 654
10466.47 691
10467.44 757
10468.40 704
10469.37 694
10470.34 688
10471.30 650
10472.27 678
10473.23 729
10474.20 725
10475.16 756
10476.13 727
10477.10 717
10478.06 680
10479.03 696
10480.00 731
10480.96 807
10481.93 742
10482.89 745
10483.86 727
10484.83 694
10485.79 696
10486.76 725
10487.73 725
10488.69 723
10489.66 690
10490.63 714
10491.59 613
10492.56 676
10493.53 670
10494.49 685
10495.46 660
10496.43 605
10497.39 687
10498.36 636
10499.33 644
10500.30 714
10501.26 654
10502.23 655
10503.20 684
10504.16 684
10505.13 695
10506.10 667
10507.07 600
10508.03 586
10509.00 621
10509.97 647
10510.94 711
10511.90 629
10512.87 681
10513.84 730
10514.81 755
10515.78 750
10516.74 686
10517.71 687
10518.68 741
10519.65 728
10520.62 697
10521.58 670
10522.55 700
10523.52 716
10524.49 693
10525.46 613
10526.42 707
10527.39 729
10528.36 695
10529.33 709
10530.30 636
10531.27 700
10532.24 755
10533.20 711
10534.17 728
10535.14 764
10536.11 681
10537.08 695
10538.05 708
10539.02 697
10539.99 673
10540.95 711
10541.92 784
10542.89 773
10543.86 723
10544.83 684
10545.80 775
10546.77 768
10547.74 694
10548.71 725
10549.68 712
10550.65 732
10551.62 737
10552.59 736
10553.56 736
10554.53 655
10555.49 674
10556.46 721
10557.43 731
10558.40 724
10559.37 688
10560.34 708
10561.31 783
10562.28 860
10563.25 782
10564.22 745
10565.19 804
10566.16 741
10567.13 724
10568.10 753
10569.07 760
10570.05 729
10571.02 718
10571.99 756
10572.96 720
10573.93 706
10574.90 663
10575.87 695
10576.84 737
10577.81 724
10578.78 740
10579.75 728
10580.72 750
10581.69 661
10582.66 739
10583.63 739
10584.61 752
10585.58 726
10586.55 725
10587.52 752
10588.49 737
10589.46 742
10590.43 747
10591.40 763
10592.38 793
10593.35 747
10594.32 770
10595.29 807
10596.26 787
10597.23 777
10598.20 791
10599.18 816
10600.15 804
10601.12 795
10602.09 808
10603.06 810
10604.03 832
10605.01 867
10605.98 821
10606.95 835
10607.92 914
10608.89 994
10609.87 1033
10610.84 954
10611.81 974
10612.78 994
10613.76 891
10614.73 935
10615.70 885
10616.67 916
10617.65 849
10618.62 838
10619.59 782
10620.56 789
10621.54 810
10622.51 864
10623.48 855
10624.45 840
10625.43 854
10626.40 841
10627.37 817
10628.35 806
10629.32 798
10630.29 762
10631.27 796
10632.24 848
10633.21 801
10634.19 762
10635.16 817
10636.13 817
10637.11 797
10638.08 901
10639.05 966
10640.03 944
10641.00 949
10641.97 1043
10642.95 1025
10643.92 872
10644.89 867
10645.87 860
10646.84 839
10647.82 745
10648.79 746
10649.76 750
10650.74 751
10651.71 754
10652.69 748
10653.66 713
10654.63 692
10655.61 728
10656.58 698
10657.56 640
10658.53 701
10659.51 724
10660.48 732
10661.46 698
10662.43 681
10663.40 712
10664.38 710
10665.35 657
10666.33 645
10667.30 627
10668.28 659
10669.25 681
10670.23 722
10671.20 698
10672.18 655
10673.15 672
10674.13 721
10675.10 736
10676.08 690
10677.05 696
10678.03 726
10679.00 746
10679.98 773
10680.96 833
10681.93 775
10682.91 707
10683.88 691
10684.86 729
10685.83 775
10686.81 709
10687.78 684
10688.76 688
10689.74 665
10690.71 641
10691.69 731
10692.66 710
10693.64 721
10694.62 662
10695.59 646
10696.57 748
10697.54 652
10698.52 638
10699.50 629
10700.47 639
10701.45 655
10702.43 648
10703.40 647
10704.38 705
10705.36 698
10706.33 704
10707.31 697
10708.29 680
10709.26 661
10710.24 762
10711.22 703
10712.19 638
10713.17 605
10714.15 704
10715.12 701
10716.10 692
10717.08 652
10718.05 668
10719.03 703
10720.01 657
10720.99 624
10721.96 764
10722.94 737
10723.92 686
10724.90 659
10725.87 693
10726.85 724
10727.83 670
10728.81 674
10729.78 615
10730.76 647
10731.74 720
10732.72 746
10733.69 692
10734.67 742
10735.65 741
10736.63 761
10737.61 728
10738.58 666
10739.56 653
10740.54 667
10741.52 709
10742.50 679
10743.47 711
10744.45 681
10745.43 726
10746.41 699
10747.39 668
10748.37 641
10749.35 682
10750.32 753
10751.30 726
10752.28 713
10753.26 667
10754.24 730
10755.22 730
10756.20 692
10757.18 651
10758.15 732
10759.13 753
10760.11 688
10761.09 720
10762.07 728
10763.05 700
10764.03 732
10765.01 686
10765.99 669
10766.97 671
10767.95 719
10768.93 733
10769.91 753
10770.88 731
10771.86 749
10772.84 731
10773.82 740
10774.80 719
10775.78 722
10776.76 799
10777.74 776
10778.72 745
10779.70 856
10780.68 832
10781.66 732
10782.64 715
10783.62 772
10784.60 795
10785.58 738
10786.56 733
10787.54 813
10788.52 780
10789.50 754
10790.48 737
10791.47 758
10792.45 763
10793.43 725
10794.41 719
10795.39 732
10796.37 712
10797.35 679
10798.33 687
10799.31 666
10800.29 693
10801.27 684
10802.25 749
10803.23 731
10804.22 754
10805.20 738
10806.18 742
10807.16 743
10808.14 720
10809.12 702
10810.10 719
10811.08 711
10812.07 732
10813.05 825
10814.03 786
10815.01 740
10815.99 715
10816.97 709
10817.95 687
10818.94 734
10819.92 721
10820.90 765
10821.88 729
10822.86 726
10823.85 711
10824.83 725
10825.81 742
10826.79 731
10827.77 675
10828.76 731
10829.74 763
10830.72 740
10831.70 766
10832.68 742
10833.67 716
10834.65 735
10835.63 787
10836.61 712
10837.60 787
10838.58 770
10839.56 787
10840.55 732
10841.53 717
10842.51 719
10843.49 746
10844.48 785
10845.46 798
10846.44 750
10847.43 842
10848.41 811
10849.39 806
10850.37 857
10851.36 775
10852.34 805
10853.32 824
10854.31 865
10855.29 801
10856.27 918
10857.26 899
10858.24 868
10859.22 792
10860.21 843
10861.19 844
10862.18 853
10863.16 885
10864.14 904
10865.13 900
10866.11 814
10867.09 869
10868.08 898
10869.06 868
10870.05 882
10871.03 933
10872.01 903
10873.00 912
10873.98 954
10874.97 910
10875.95 879
10876.94 929
10877.92 867
10878.90 804
10879.89 913
10880.87 936
10881.86 885
10882.84 854
10883.83 941
10884.81 959
10885.80 963
10886.78 939
10887.77 953
10888.75 942
10889.74 989
10890.72 1016
10891.71 959
10892.69 924
10893.68 962
10894.66 989
10895.65 961
10896.63 988
10897.62 964
10898.60 1036
10899.59 982
10900.57 1062
10901.56 1083
10902.54 1029
10903.53 1043
10904.52 1128
10905.50 1104
10906.49 1160
10907.47 1086
10908.46 1058
10909.44 1173
10910.43 1069
10911.42 1079
10912.40 1165
10913.39 1164
10914.37 1187
10915.36 1227
10916.35 1242
10917.33 1197
10918.32 1212
10919.31 1342
10920.29 1258
10921.28 1200
10922.26 1274
10923.25 1239
10924.24 1419
10925.22 1348
10926.21 1322
10927.20 1287
10928.18 1309
10929.17 1284
10930.16 1335
10931.14 1363
10932.13 1364
10933.12 1371
10934.10 1431
10935.09 1386
10936.08 1398
10937.07 1435
10938.05 1416
10939.04 1521
10940.03 1484
10941.01 1542
10942.00 1564
10942.99 1542
10943.98 1598
10944.96 1606
10945.95 1602
10946.94 1677
10947.93 1595
10948.91 1815
10949.90 1913
10950.89 1874
10951.88 1934
10952.86 1928
10953.85 2171
10954.84 2349
10955.83 2277
10956.82 2442
10957.80 2642
10958.79 2547
10959.78 2671
10960.77 2636
10961.76 2676
10962.75 2606
10963.73 2484
10964.72 2355
10965.71 2259
10966.70 2173
10967.69 2066
10968.68 2079
10969.66 2058
10970.65 1999
10971.64 1970
10972.63 1832
10973.62 1832
10974.61 1902
10975.60 1874
10976.58 1821
10977.57 1867
10978.56 1920
10979.55 1978
10980.54 1966
10981.53 1986
10982.52 2076
10983.51 2096
10984.50 2031
10985.49 2018
10986.48 2130
10987.47 2125
10988.45 2110
10989.44 2206
10990.43 2213
10991.42 2362
10992.41 2437
10993.40 2655
10994.39 2895
10995.38 3147
10996.37 3430
10997.36 3681
10998.35 4168
10999.34 4382
11000.33 4482
11001.32 4466
11002.31 4274
11003.30 3993
11004.29 3879
11005.28 3556
11006.27 3228
11007.26 3042
11008.25 2663
11009.24 2471
11010.23 2278
11011.22 2113
11012.21 2086
11013.20 1979
11014.19 1869
11015.18 1811
11016.18 1783
11017.17 1733
11018.16 1732
11019.15 1588
11020.14 1591
11021.13 1522
11022.12 1568
11023.11 1454
11024.10 1398
11025.09 1363
11026.08 1388
11027.08 1445
11028.07 1338
11029.06 1332
11030.05 1351
11031.04 1379
11032.03 1354
11033.02 1374
11034.01 1264
11035.01 1226
11036.00 1351
11036.99 1391
11037.98 1298
11038.97 1345
11039.96 1319
11040.96 1276
11041.95 1292
11042.94 1183
11043.93 1275
11044.92 1224
11045.92 1237
11046.91 1216
11047.90 1144
11048.89 1200
11049.88 1170
11050.88 1124
11051.87 1066
11052.86 1076
11053.85 1161
11054.85 1164
11055.84 1157
11056.83 1125
11057.82 1214
11058.82 1143
11059.81 1088
11060.80 1125
11061.79 1126
11062.79 1046
11063.78 1114
11064.77 1215
11065.76 1141
11066.76 1132
11067.75 1134
11068.74 1164
11069.74 1150
11070.73 1151
11071.72 1172
11072.72 1147
11073.71 1197
11074.70 1248
11075.70 1121
11076.69 1208
11077.68 1250
11078.68 1184
11079.67 1207
11080.66 1217
11081.66 1161
11082.65 1161
11083.64 1204
11084.64 1211
11085.63 1198
11086.62 1149
11087.62 1082
11088.61 1101
11089.61 1167
11090.60 1108
11091.59 1130
11092.59 1111
11093.58 1158
11094.58 1115
11095.57 1098
11096.57 1026
11097.56 1106
11098.55 1080
11099.55 1060
11100.54 1011
11101.54 1037
11102.53 1027
11103.53 1005
11104.52 1037
11105.52 973
11106.51 1062
11107.51 1103
11108.50 1030
11109.49 1084
11110.49 1077
11111.48 1038
11112.48 1057
11113.47 1051
11114.47 1027
11115.46 1097
11116.46 1065
11117.46 973
11118.45 980
11119.45 971
11120.44 1008
11121.44 1011
11122.43 986
11123.43 1028
11124.42 1003
11125.42 1010
11126.41 980
11127.41 1022
11128.41 1106
11129.40 1014
11130.40 992
11131.39 1023
11132.39 952
11133.38 938
11134.38 959
11135.38 953
11136.37 989
11137.37 914
11138.36 922
11139.36 955
11140.36 969
11141.35 968
11142.35 975
11143.35 968
11144.34 887
11145.34 945
11146.34 1005
11147.33 959
11148.33 992
11149.32 1011
11150.32 1076
11151.32 972
11152.31 1029
11153.31 1018
11154.31 931
11155.31 1001
11156.30 946
11157.30 991
11158.30 972
11159.29 991
11160.29 1021
11161.29 928
11162.28 1002
11163.28 979
11164.28 967
11165.28 937
11166.27 964
11167.27 928
11168.27 942
11169.27 934
11170.26 917
11171.26 953
11172.26 1038
11173.26 1046
11174.25 981
11175.25 977
11176.25 943
11177.25 914
11178.25 915
11179.24 892
11180.24 997
11181.24 964
11182.24 936
11183.24 988
11184.23 914
11185.23 973
11186.23 1027
11187.23 1091
11188.23 980
11189.23 1017
11190.22 1077
11191.22 987
11192.22 989
11193.22 1061
11194.22 1063
11195.22 1069
11196.22 976
11197.21 1007
11198.21 1052
11199.21 1114
11200.21 1079
11201.21 1034
11202.21 1036
11203.21 1030
11204.21 1135
11205.21 1034
11206.21 1103
11207.21 1112
11208.20 1167
11209.20 1199
11210.20 1143
11211.20 1134
11212.20 1136
11213.20 1079
11214.20 1149
11215.20 1097
11216.20 1125
11217.20 1073
11218.20 1106
11219.20 1124
11220.20 1034
11221.20 1097
11222.20 1151
11223.20 1083
11224.20 1009
11225.20 1017
11226.20 1037
11227.20 997
11228.20 1055
11229.20 1062
11230.20 1047
11231.20 1010
11232.20 1066
11233.20 1090
11234.20 1013
11235.20 1073
11236.20 1067
11237.20 1023
11238.20 1034
11239.20 1020
11240.20 1081
11241.20 935
11242.21 1015
11243.21 1092
11244.21 1051
11245.21 1098
11246.21 1070
11247.21 1087
11248.21 1068
11249.21 1010
11250.21 1129
11251.21 1044
11252.22 1090
11253.22 1080
11254.22 1132
11255.22 1203
11256.22 1161
11257.22 1193
11258.22 1119
11259.23 1140
11260.23 1173
11261.23 1114
11262.23 1053
11263.23 1085
11264.23 1079
11265.24 1088
11266.24 1115
11267.24 1129
11268.24 1173
11269.24 1187
11270.25 1229
11271.25 1267
11272.25 1234
11273.25 1343
11274.25 1231
11275.26 1215
11276.26 1257
11277.26 1255
11278.26 1282
11279.27 1194
11280.27 1257
11281.27 1209
11282.27 1118
11283.28 1075
11284.28 1083
11285.28 1001
11286.28 1128
11287.29 1053
11288.29 1023
11289.29 1005
11290.29 956
11291.30 1051
11292.30 995
11293.30 941
11294.31 989
11295.31 916
11296.31 943
11297.32 893
11298.32 913
11299.32 970
11300.33 909
11301.33 902
11302.33 909
11303.34 929
11304.34 894
11305.34 940
11306.35 886
11307.35 855
11308.35 903
11309.36 934
11310.36 948
11311.37 890
11312.37 993
11313.37 960
11314.38 934
11315.38 868
11316.39 923
11317.39 929
11318.39 1054
11319.40 981
11320.40 951
11321.41 937
11322.41 1008
11323.42 982
11324.42 992
11325.42 957
11326.43 927
11327.43 896
11328.44 876
11329.44 871
11330.45 892
11331.45 915
11332.46 909
11333.46 1000
11334.47 977
11335.47 1000
11336.48 1041
11337.48 1036
11338.49 936
11339.49 1004
11340.50 1113
11341.50 1121
11342.51 1103
11343.51 1109
11344.52 1063
11345.52 1009
11346.53 1034
11347.53 957
11348.54 971
11349.55 961
11350.55 962
11351.56 863
11352.56 934
11353.57 894
11354.57 897
11355.58 870
11356.59 812
11357.59 807
11358.60 833
11359.60 919
11360.61 817
11361.62 825
11362.62 843
11363.63 836
11364.63 844
11365.64 810
11366.65 744
11367.65 779
11368.66 805
11369.67 817
11370.67 802
11371.68 829
11372.69 787
11373.69 808
11374.70 874
11375.71 762
11376.71 852
11377.72 790
11378.73 828
11379.73 804
11380.74 861
11381.75 863
11382.75 780
11383.76 825
11384.77 807
11385.78 825
11386.78 834
11387.79 766
11388.80 778
11389.80 792
11390.81 789
11391.82 758
11392.83 818
11393.83 772
11394.84 798
11395.85 738
11396.86 780
11397.86 811
11398.87 778
11399.88 810
11400.89 770
11401.90 753
11402.90 833
11403.91 754
11404.92 774
11405.93 731
11406.94 755
11407.94 810
11408.95 812
11409.96 809
11410.97 824
11411.98 828
11412.99 810
11413.99 811
11415.00 842
11416.01 812
11417.02 784
11418.03 795
11419.04 809
11420.04 806
11421.05 821
11422.06 831
11423.07 830
11424.08 881
11425.09 788
11426.10 808
11427.11 836
11428.12 757
11429.13 757
11430.13 762
11431.14 766
11432.15 754
11433.16 780
11434.17 823
11435.18 780
11436.19 765
11437.20 791
11438.21 792
11439.22 770
11440.23 807
11441.24 789
11442.25 748
11443.26 789
11444.27 802
11445.28 813
11446.29 771
11447.30 785
11448.31 777
11449.32 776
11450.33 758
11451.34 832
11452.35 877
11453.36 801
11454.37 814
11455.38 853
11456.39 799
11457.40 840
11458.41 772
11459.42 780
11460.43 805
11461.44 767
11462.45 785
11463.46 793
11464.47 755
11465.48 792
11466.49 877
11467.50 867
11468.51 816
11469.52 802
11470.54 816
11471.55 762
11472.56 801
11473.57 816
11474.58 941
11475.59 873
11476.60 835
11477.61 809
11478.62 815
11479.64 793
11480.65 825
11481.66 865
11482.67 830
11483.68 813
11484.69 746
11485.70 821
11486.72 875
11487.73 896
11488.74 877
11489.75 801
11490.76 832
11491.77 771
11492.79 768
11493.80 864
11494.81 879
11495.82 912
11496.83 906
11497.85 858
11498.86 826
11499.87 794
11500.88 864
11501.90 872
11502.91 879
11503.92 879
11504.93 878
11505.95 903
11506.96 893
11507.97 912
11508.98 879
11510.00 948
11511.01 949
11512.02 890
11513.03 879
11514.05 952
11515.06 1043
11516.07 1043
11517.09 1004
11518.10 1116
11519.11 1053
11520.12 1034
11521.14 1086
11522.15 1097
11523.16 1139
11524.18 1140
11525.19 1144
11526.20 1188
11527.22 1177
11528.23 1171
11529.24 1151
11530.26 1260
11531.27 1349
11532.28 1346
11533.30 1506
11534.31 1495
11535.33 1654
11536.34 1702
11537.35 1834
11538.37 1989
11539.38 2012
11540.40 2034
11541.41 2029
11542.42 1959
11543.44 1851
11544.45 1705
11545.47 1577
11546.48 1492
11547.49 1372
11548.51 1389
11549.52 1288
11550.54 1228
11551.55 1138
11552.57 1082
11553.58 1049
11554.60 1038
11555.61 1054
11556.63 1018
11557.64 998
11558.65 935
11559.67 965
11560.68 930
11561.70 920
11562.71 883
11563.73 943
11564.74 854
11565.76 846
11566.77 908
11567.79 899
11568.81 840
11569.82 859
11570.84 904
11571.85 893
11572.87 843
11573.88 822
11574.90 880
11575.91 838
11576.93 922
11577.94 908
11578.96 866
11579.98 841
11580.99 885
11582.01 870
11583.02 889
11584.04 934
11585.05 790
11586.07 876
11587.09 877
11588.10 879
11589.12 826
11590.14 867
11591.15 835
11592.17 914
11593.18 947
11594.20 1025
11595.22 1021
11596.23 1025
11597.25 1001
11598.27 1033
11599.28 1090
11600.30 1061
11601.32 1060
11602.33 1003
11603.35 1095
11604.37 1017
11605.38 993
11606.40 982
11607.42 956
11608.43 945
11609.45 882
11610.47 850
11611.49 867
11612.50 905
11613.52 830
11614.54 858
11615.55 882
11616.57 852
11617.59 818
11618.61 840
11619.62 859
11620.64 909
11621.66 848
11622.68 834
11623.69 804
11624.71 778
11625.73 820
11626.75 781
11627.77 853
11628.78 863
11629.80 782
11630.82 842
11631.84 869
11632.85 814
11633.87 825
11634.89 814
11635.91 812
11636.93 745
11637.95 851
11638.96 815
11639.98 737
11641.00 745
11642.02 758
11643.04 755
11644.06 759
11645.07 776
11646.09 786
11647.11 743
11648.13 718
11649.15 753
11650.17 743
11651.19 787
11652.21 749
11653.23 702
11654.24 648
11655.26 651
11656.28 681
11657.30 696
11658.32 698
11659.34 762
11660.36 699
11661.38 664
11662.40 687
11663.42 672
11664.44 726
11665.46 714
11666.48 734
11667.49 720
11668.51 744
11669.53 683
11670.55 655
11671.57 670
11672.59 673
11673.61 724
11674.63 716
11675.65 809
11676.67 736
11677.69 682
11678.71 681
11679.73 684
11680.75 726
11681.77 704
11682.79 680
11683.81 683
11684.83 660
11685.85 673
11686.88 687
11687.90 700
11688.92 702
11689.94 698
11690.96 737
11691.98 751
11693.00 704
11694.02 704
11695.04 734
11696.06 720
11697.08 729
11698.10 632
11699.12 691
11700.14 755
11701.17 707
11702.19 691
11703.21 727
11704.23 665
11705.25 714
11706.27 704
11707.29 671
11708.31 711
11709.34 722
11710.36 755
11711.38 670
11712.40 724
11713.42 683
11714.44 651
11715.46 692
11716.49 698
11717.51 713
11718.53 675
11719.55 739
11720.57 661
11721.60 700
11722.62 668
11723.64 675
11724.66 771
11725.68 738
11726.71 686
11727.73 704
11728.75 730
11729.77 700
11730.80 682
11731.82 746
11732.84 701
11733.86 726
11734.88 704
11735.91 682
11736.93 640
11737.95 676
11738.98 743
11740.00 720
11741.02 681
11742.04 738
11743.07 729
11744.09 708
11745.11 747
11746.14 770
11747.16 734
11748.18 714
11749.20 643
11750.23 707
11751.25 693
11752.27 647
11753.30 659
11754.32 683
11755.34 655
11756.37 701
11757.39 662
11758.41 714
11759.44 698
11760.46 690
11761.49 701
11762.51 739
11763.53 713
11764.56 684
11765.58 711
11766.60 746
11767.63 705
11768.65 761
11769.68 780
11770.70 719
11771.72 749
11772.75 756
11773.77 782
11774.80 729
11775.82 736
11776.85 802
11777.87 787
11778.90 717
11779.92 743
11780.94 816
11781.97 794
11782.99 751
11784.02 749
11785.04 697
11786.07 716
11787.09 809
11788.12 809
11789.14 781
11790.17 784
11791.19 726
11792.22 758
11793.24 785
11794.27 752
11795.29 762
11796.32 788
11797.34 786
11798.37 753
11799.39 773
11800.42 740
11801.44 734
11802.47 752
11803.49 780
11804.52 780
11805.55 778
11806.57 846
11807.60 917
11808.62 858
11809.65 766
11810.67 778
11811.70 732
11812.73 819
11813.75 807
11814.78 809
11815.80 820
11816.83 768
11817.86 796
11818.88 820
11819.91 814
11820.94 776
11821.96 845
11822.99 866
11824.01 830
11825.04 850
11826.07 888
11827.09 893
11828.12 859
11829.15 893
11830.17 883
11831.20 869
11832.23 842
11833.25 807
11834.28 845
11835.31 870
11836.33 888
11837.36 858
11838.39 891
11839.42 902
11840.44 848
11841.47 881
11842.50 996
11843.52 925
11844.55 961
11845.58 968
11846.61 983
11847.63 993
11848.66 890
11849.69 962
11850.72 1008
11851.74 989
11852.77 1061
11853.80 973
11854.83 956
11855.85 1021
11856.88 1007
11857.91 1028
11858.94 1066
11859.97 1068
11860.99 1109
11862.02 1051
11863.05 1051
11864.08 1021
11865.11 1107
11866.13 1129
11867.16 1099
11868.19 1030
11869.22 1055
11870.25 1150
11871.28 1149
11872.30 1041
11873.33 1138
11874.36 1189
11875.39 1151
11876.42 1164
11877.45 1202
11878.48 1221
11879.51 1269
11880.53 1224
11881.56 1246
11882.59 1308
11883.62 1300
11884.65 1312
11885.68 1327
11886.71 1399
11887.74 1326
11888.77 1348
11889.80 1390
11890.83 1445
11891.85 1489
11892.88 1479
11893.91 1475
11894.94 1569
11895.97 1625
11897.00 1686
11898.03 1720
11899.06 1831
11900.09 1979
11901.12 2072
11902.15 2150
11903.18 2155
11904.21 2220
11905.24 2224
11906.27 2143
11907.30 2190
11908.33 2041
11909.36 2018
11910.39 1974
11911.42 1919
11912.45 1850
11913.48 1873
11914.51 1803
11915.54 1786
11916.57 1702
11917.60 1717
11918.63 1663
11919.66 1757
11920.69 1754
11921.73 1749
11922.76 1763
11923.79 1889
11924.82 2017
11925.85 2043
11926.88 2124
11927.91 2288
11928.94 2447
11929.97 2534
11931.00 2605
11932.03 2561
11933.07 2628
11934.10 2614
11935.13 2537
11936.16 2379
11937.19 2282
11938.22 2184
11939.25 2012
11940.28 1866
11941.32 1841
11942.35 1732
11943.38 1579
11944.41 1527
11945.44 1440
11946.47 1364
11947.51 1368
11948.54 1368
11949.57 1377
11950.60 1412
11951.63 1315
11952.66 1273
11953.70 1375
11954.73 1285
11955.76 1299
11956.79 1285
11957.83 1205
11958.86 1230
11959.89 1250
11960.92 1146
11961.95 1284
11962.99 1290
11964.02 1241
11965.05 1174
11966.08 1210
11967.12 1255
11968.15 1291
11969.18 1246
11970.22 1225
11971.25 1278
11972.28 1258
11973.31 1299
11974.35 1223
11975.38 1285
11976.41 1243
11977.45 1246
11978.48 1226
11979.51 1262
11980.55 1176
11981.58 1253
11982.61 1262
11983.64 1220
11984.68 1278
11985.71 1221
11986.75 1268
11987.78 1248
11988.81 1283
11989.85 1208
11990.88 1244
11991.91 1340
11992.95 1291
11993.98 1259
11995.01 1295
11996.05 1246
11997.08 1191
11998.12 1273
11999.15 1329
12000.18 1328
12001.22 1377
12002.25 1367
12003.29 1273
12004.32 1329
12005.35 1338
12006.39 1390
12007.42 1417
12008.46 1372
12009.49 1411
12010.53 1421
12011.56 1462
12012.60 1501
12013.63 1504
12014.67 1573
12015.70 1544
12016.73 1504
12017.77 1552
12018.80 1604
12019.84 1629
12020.87 1657
12021.91 1568
12022.94 1593
12023.98 1608
12025.01 1552
12026.05 1499
12027.08 1509
12028.12 1522
12029.15 1534
12030.19 1622
12031.23 1540
12032.26 1600
12033.30 1548
12034.33 1526
12035.37 1539
12036.40 1484
12037.44 1539
12038.47 1501
12039.51 1569
12040.55 1444
12041.58 1443
12042.62 1461
12043.65 1489
12044.69 1407
12045.73 1409
12046.76 1478
12047.80 1412
12048.83 1427
12049.87 1415
12050.91 1495
12051.94 1501
12052.98 1445
12054.01 1498
12055.05 1551
12056.09 1521
12057.12 1561
12058.16 1585
12059.20 1535
12060.23 1520
12061.27 1575
12062.31 1503
12063.34 1425
12064.38 1443
12065.42 1485
12066.45 1441
12067.49 1371
12068.53 1354
12069.57 1381
12070.60 1403
12071.64 1347
12072.68 1299
12073.71 1311
12074.75 1312
12075.79 1328
12076.83 1305
12077.86 1298
12078.90 1333
12079.94 1252
12080.98 1336
12082.01 1340
12083.05 1251
12084.09 1313
12085.13 1313
12086.16 1268
12087.20 1276
12088.24 1372
12089.28 1321
12090.32 1330
12091.35 1379
12092.39 1382
12093.43 1372
12094.47 1455
12095.51 1443
12096.54 1463
12097.58 1477
12098.62 1480
12099.66 1618
12100.70 1638
12101.74 1625
12102.77 1634
12103.81 1614
12104.85 1640
12105.89 1647
12106.93 1571
12107.97 1585
12109.01 1460
12110.04 1344
12111.08 1272
12112.12 1247
12113.16 1233
12114.20 1168
12115.24 1206
12116.28 1148
12117.32 1091
12118.36 1139
12119.39 1100
12120.43 1019
12121.47 1083
12122.51 1081
12123.55 1045
12124.59 1089
12125.63 993
12126.67 1023
12127.71 1021
12128.75 1040
12129.79 1066
12130.83 1049
12131.87 1010
12132.91 990
12133.95 958
12134.99 991
12136.03 940
12137.07 1008
12138.11 943
12139.15 947
12140.19 992
12141.23 975
12142.27 970
12143.31 979
12144.35 1010
12145.39 944
12146.43 890
12147.47 940
12148.51 975
12149.55 912
12150.59 1014
12151.63 988
12152.67 963
12153.71 886
12154.75 888
12155.79 966
12156.83 922
12157.88 900
12158.92 886
12159.96 920
12161.00 915
12162.04 954
12163.08 921
12164.12 939
12165.16 899
12166.20 912
12167.24 868
12168.29 916
12169.33 925
12170.37 860
12171.41 899
12172.45 868
12173.49 900
12174.53 897
12175.58 911
12176.62 871
12177.66 908
12178.70 869
12179.74 870
12180.78 843
12181.83 892
12182.87 857
12183.91 848
12184.95 893
12185.99 865
12187.04 806
12188.08 795
12189.12 835
12190.16 854
12191.20 833
12192.25 805
12193.29 902
12194.33 863
12195.37 874
12196.42 823
12197.46 854
12198.50 860
12199.54 847
12200.59 817
12201.63 859
12202.67 857
12203.72 839
12204.76 828
12205.80 874
12206.84 895
12207.89 819
12208.93 807
12209.97 795
12211.02 797
12212.06 808
12213.10 849
12214.15 801
12215.19 829
12216.23 826
12217.28 839
12218.32 867
12219.36 823
12220.41 815
12221.45 800
12222.49 828
12223.54 790
12224.58 813
12225.62 839
12226.67 811
12227.71 768
12228.76 792
12229.80 838
12230.84 822
12231.89 798
12232.93 879
12233.98 813
12235.02 770
12236.06 778
12237.11 828
12238.15 806
12239.20 813
12240.24 803
12241.29 850
12242.33 833
12243.37 798
12244.42 865
12245.46 827
12246.51 896
12247.55 818
12248.60 876
12249.64 895
12250.69 887
12251.73 862
12252.78 802
12253.82 805
12254.87 808
12255.91 854
12256.96 811
12258.00 759
12259.05 799
12260.09 792
12261.14 777
12262.18 816
12263.23 781
12264.27 717
12265.32 724
12266.36 755
12267.41 727
12268.45 756
12269.50 692
12270.55 739
12271.59 768
12272.64 733
12273.68 665
12274.73 733
12275.77 754
12276.82 708
12277.87 753
12278.91 728
12279.96 704
12281.00 728
12282.05 699
12283.10 777
12284.14 769
12285.19 792
12286.24 734
12287.28 783
12288.33 784
12289.38 753
12290.42 635
12291.47 716
12292.51 698
12293.56 652
12294.61 740
12295.65 694
12296.70 660
12297.75 717
12298.80 743
12299.84 694
12300.89 699
12301.94 768
12302.98 749
12304.03 694
12305.08 737
12306.12 719
12307.17 644
12308.22 699
12309.27 727
12310.31 705
12311.36 718
12312.41 656
12313.46 641
12314.50 681
12315.55 674
12316.60 678
12317.65 715
12318.69 718
12319.74 678
12320.79 672
12321.84 697
12322.88 703
12323.93 666
12324.98 662
12326.03 721
12327.08 710
12328.12 746
12329.17 653
12330.22 760
12331.27 692
12332.32 670
12333.37 715
12334.41 679
12335.46 705
12336.51 716
12337.56 693
12338.61 711
12339.66 677
12340.71 743
12341.75 699
12342.80 752
12343.85 734
12344.90 714
12345.95 720
12347.00 735
12348.05 672
12349.10 700
12350.15 696
12351.19 694
12352.24 653
12353.29 712
12354.34 719
12355.39 703
12356.44 707
12357.49 679
12358.54 664
12359.59 734
12360.64 727
12361.69 723
12362.74 686
12363.79 677
12364.84 709
12365.89 724
12366.94 818
12367.99 757
12369.04 725
12370.09 703
12371.14 760
12372.18 750
12373.24 739
12374.29 747
12375.34 775
12376.39 755
12377.44 700
12378.49 682
12379.54 712
12380.59 737
12381.64 770
12382.69 735
12383.74 757
12384.79 784
12385.84 802
12386.89 730
12387.94 683
12388.99 736
12390.04 787
12391.09 787
12392.14 762
12393.19 714
12394.24 739
12395.30 756
12396.35 807
12397.40 804
12398.45 762
12399.50 795
12400.55 775
12401.60 677
12402.65 734
12403.70 730
12404.76 745
12405.81 757
12406.86 745
12407.91 769
12408.96 776
12410.01 764
12411.07 762
12412.12 793
12413.17 756
12414.22 754
12415.27 751
12416.32 758
12417.38 766
12418.43 748
12419.48 824
12420.53 798
12421.58 770
12422.64 773
12423.69 788
12424.74 774
12425.79 841
12426.84 789
12427.90 777
12428.95 748
12430.00 687
12431.05 748
12432.11 786
12433.16 772
12434.21 787
12435.26 847
12436.32 795
12437.37 748
12438.42 792
12439.48 791
12440.53 779
12441.58 827
12442.63 810
12443.69 841
12444.74 835
12445.79 767
12446.85 754
12447.90 812
12448.95 793
12450.01 802
12451.06 858
12452.11 821
12453.17 849
12454.22 802
12455.27 894
12456.33 887
12457.38 885
12458.43 916
12459.49 883
12460.54 888
12461.60 908
12462.65 976
12463.70 970
12464.76 1037
12465.81 987
12466.86 1036
12467.92 1168
12468.97 1137
12470.03 1161
12471.08 1291
12472.14 1355
12473.19 1489
12474.24 1498
12475.30 1697
12476.35 1729
12477.41 1708
12478.46 1589
12479.52 1690
12480.57 1624
12481.63 1504
12482.68 1345
12483.73 1353
12484.79 1276
12485.84 1206
12486.90 1193
12487.95 1093
12489.01 1102
12490.06 1045
12491.12 1008
12492.17 981
12493.23 987
12494.28 925
12495.34 857
12496.39 939
12497.45 982
12498.51 951
12499.56 972
12500.62 907
12501.67 918
12502.73 951
12503.78 943
12504.84 936
12505.89 882
12506.95 921
12508.01 945
12509.06 868
12510.12 843
12511.17 879
12512.23 847
12513.28 871
12514.34 845
12515.40 803
12516.45 792
12517.51 899
12518.56 889
12519.62 889
12520.68 935
12521.73 877
12522.79 894
12523.85 835
12524.90 831
12525.96 841
12527.02 886
12528.07 888
12529.13 844
12530.19 888
12531.24 901
12532.30 837
12533.36 842
12534.41 917
12535.47 904
12536.53 927
12537.58 882
12538.64 915
12539.70 996
12540.75 1002
12541.81 932
12542.87 894
12543.93 970
12544.98 1047
12546.04 1095
12547.10 1133
12548.16 1109
12549.21 1139
12550.27 1115
12551.33 1087
12552.39 1153
12553.44 1174
12554.50 1190
12555.56 1213
12556.62 1259
12557.67 1158
12558.73 1199
12559.79 1267
12560.85 1180
12561.91 1108
12562.96 1075
12564.02 1044
12565.08 999
12566.14 971
12567.20 954
12568.26 992
12569.31 968
12570.37 969
12571.43 904
12572.49 933
12573.55 935
12574.61 908
12575.66 939
12576.72 904
12577.78 945
12578.84 932
12579.90 915
12580.96 909
12582.02 893
12583.08 868
12584.13 905
12585.19 908
12586.25 929
12587.31 840
12588.37 864
12589.43 862
12590.49 891
12591.55 831
12592.61 871
12593.67 946
12594.73 919
12595.79 879
12596.85 900
12597.91 935
12598.96 873
12600.02 865
12601.08 868
12602.14 873
12603.20 909
12604.26 929
12605.32 885
12606.38 863
12607.44 925
12608.50 942
12609.56 928
12610.62 948
12611.68 885
12612.74 921
12613.80 960
12614.86 1037
12615.92 1022
12616.98 958
12618.04 1059
12619.10 1023
12620.17 1019
12621.23 1036
12622.29 1067
12623.35 1067
12624.41 1034
12625.47 1112
12626.53 1062
12627.59 1183
12628.65 1133
12629.71 1235
12630.77 1206
12631.83 1193
12632.89 1195
12633.96 1067
12635.02 1156
12636.08 1046
12637.14 1060
12638.20 1044
12639.26 1021
12640.32 960
12641.38 946
12642.45 945
12643.51 971
12644.57 918
12645.63 941
12646.69 910
12647.75 888
12648.81 897
12649.88 870
12650.94 844
12652.00 865
12653.06 910
12654.12 931
12655.19 921
12656.25 920
12657.31 865
12658.37 862
12659.43 859
12660.50 847
12661.56 876
12662.62 874
12663.68 914
12664.75 883
12665.81 869
12666.87 820
12667.93 885
12668.99 901
12670.06 882
12671.12 889
12672.18 881
12673.25 916
12674.31 877
12675.37 894
12676.43 904
12677.50 863
12678.56 872
12679.62 845
12680.69 893
12681.75 923
12682.81 867
12683.87 948
12684.94 950
12686.00 852
12687.06 930
12688.13 953
12689.19 968
12690.25 911
12691.32 908
12692.38 941
12693.45 905
12694.51 928
12695.57 978
12696.64 967
12697.70 977
12698.76 1023
12699.83 1062
12700.89 974
12701.95 1076
12703.02 1019
12704.08 1047
12705.15 1049
12706.21 1066
12707.28 1047
12708.34 1097
12709.40 1079
12710.47 1056
12711.53 1129
12712.60 1090
12713.66 1067
12714.73 1078
12715.79 1061
12716.85 1071
12717.92 1116
12718.98 1074
12720.05 1058
12721.11 1070
12722.18 1098
12723.24 1008
12724.31 1003
12725.37 1022
12726.44 1039
12727.50 1024
12728.57 1078
12729.63 1074
12730.70 1114
12731.76 1160
12732.83 1110
12733.89 1091
12734.96 1083
12736.02 1044
12737.09 1108
12738.15 1009
12739.22 992
12740.29 982
12741.35 949
12742.42 1006
12743.48 1083
12744.55 962
12745.61 917
12746.68 967
12747.74 999
12748.81 925
12749.88 927
12750.94 930
12752.01 918
12753.07 900
12754.14 910
12755.21 958
12756.27 927
12757.34 925
12758.41 962
12759.47 946
12760.54 972
12761.60 882
12762.67 891
12763.74 886
12764.80 835
12765.87 868
12766.94 847
12768.00 923
12769.07 895
12770.14 845
12771.20 866
12772.27 833
12773.34 847
12774.40 842
12775.47 846
12776.54 921
12777.61 807
12778.67 797
12779.74 782
12780.81 803
12781.87 806
12782.94 790
12784.01 852
12785.08 794
12786.14 854
12787.21 938
12788.28 812
12789.35 861
12790.41 828
12791.48 855
12792.55 881
12793.62 884
12794.69 858
12795.75 845
12796.82 813
12797.89 828
12798.96 870
12800.02 831
12801.09 806
12802.16 859
12803.23 846
12804.30 875
12805.37 880
12806.43 932
12807.50 905
12808.57 944
12809.64 911
12810.71 865
12811.78 914
12812.84 912
12813.91 952
12814.98 839
12816.05 812
12817.12 903
12818.19 925
12819.26 974
12820.33 980
12821.39 913
12822.46 898
12823.53 1017
12824.60 949
12825.67 851
12826.74 896
12827.81 956
12828.88 973
12829.95 854
12831.02 933
12832.09 935
12833.16 892
12834.22 891
12835.29 898
12836.36 911
12837.43 925
12838.50 910
12839.57 863
12840.64 837
12841.71 846
12842.78 811
12843.85 783
12844.92 787
12845.99 776
12847.06 770
12848.13 718
12849.20 717
12850.27 742
12851.34 661
12852.41 733
12853.48 757
12854.55 673
12855.62 702
12856.69 658
12857.76 694
12858.83 691
12859.90 730
12860.97 725
12862.05 686
12863.12 720
12864.19 691
12865.26 709
12866.33 741
12867.40 682
12868.47 695
12869.54 692
12870.61 742
12871.68 741
12872.75 703
12873.82 721
12874.90 671
12875.97 650
12877.04 716
12878.11 732
12879.18 662
12880.25 660
12881.32 705
12882.40 678
12883.47 702
12884.54 713
12885.61 682
12886.68 685
12887.75 706
12888.82 665
12889.90 660
12890.97 684
12892.04 717
12893.11 649
12894.18 690
12895.26 685
12896.33 632
12897.40 655
12898.47 677
12899.54 681
12900.62 682
12901.69 685
12902.76 666
12903.83 693
12904.91 622
12905.98 630
12907.05 636
12908.12 691
12909.20 619
12910.27 584
12911.34 645
12912.41 614
12913.49 653
12914.56 598
12915.63 619
12916.71 610
12917.78 639
12918.85 619
12919.92 611
12921.00 668
12922.07 640
12923.14 603
12924.22 572
12925.29 625
12926.36 618
12927.44 583
12928.51 631
12929.58 613
12930.66 611
12931.73 645
12932.80 584
12933.88 629
12934.95 640
12936.02 609
12937.10 584
12938.17 577
12939.25 605
12940.32 588
12941.39 636
12942.47 636
12943.54 629
12944.62 625
12945.69 590
12946.76 575
12947.84 621
12948.91 578
12949.99 534
12951.06 581
12952.14 590
12953.21 595
12954.28 614
12955.36 585
12956.43 613
12957.51 593
12958.58 577
12959.66 614
12960.73 609
12961.81 564
12962.88 567
12963.96 610
12965.03 610
12966.11 575
12967.18 550
12968.26 560
12969.33 566
12970.41 632
12971.48 608
12972.56 547
12973.63 580
12974.71 572
12975.78 576
12976.86 588
12977.93 559
12979.01 583
12980.08 613
12981.16 587
12982.23 630
12983.31 618
12984.39 579
12985.46 581
12986.54 604
12987.61 577
12988.69 555
12989.77 570
12990.84 626
12991.92 658
12992.99 620
12994.07 608
12995.15 641
12996.22 599
12997.30 585
12998.37 576
12999.45 545
13000.53 600
13001.60 600
13002.68 632
13003.76 602
13004.83 576
13005.91 643
13006.99 599
13008.06 609
13009.14 615
13010.22 617
13011.29 619
13012.37 599
13013.45 588
13014.52 595
13015.60 621
13016.68 627
13017.75 598
13018.83 629
13019.91 612
13020.99 632
13022.06 603
13023.14 595
13024.22 602
13025.30 571
13026.37 615
13027.45 647
13028.53 611
13029.61 627
13030.68 613
13031.76 638
13032.84 610
13033.92 594
13034.99 684
13036.07 664
13037.15 647
13038.23 620
13039.31 575
13040.38 617
13041.46 631
13042.54 683
13043.62 660
13044.70 643
13045.77 612
13046.85 621
13047.93 610
13049.01 592
13050.09 561
13051.17 628
13052.24 579
13053.32 664
13054.40 642
13055.48 593
13056.56 616
13057.64 644
13058.72 595
13059.80 574
13060.87 605
13061.95 626
13063.03 621
13064.11 583
13065.19 558
13066.27 578
13067.35 599
13068.43 637
13069.51 607
13070.59 551
13071.67 615
13072.74 643
13073.82 628
13074.90 561
13075.98 585
13077.06 593
13078.14 566
13079.22 608
13080.30 583
13081.38 630
13082.46 592
13083.54 592
13084.62 589
13085.70 569
13086.78 582
13087.86 584
13088.94 611
13090.02 585
13091.10 622
13092.18 598
13093.26 589
13094.34 613
13095.42 619
13096.50 592
13097.58 597
13098.66 577
13099.74 578
13100.82 603
13101.90 608
13102.98 569
13104.07 574
13105.15 592
13106.23 609
13107.31 545
13108.39 556
13109.47 588
13110.55 594
13111.63 602
13112.71 591
13113.79 615
13114.87 662
13115.96 604
13117.04 631
13118.12 638
13119.20 603
13120.28 609
13121.36 618
13122.44 610
13123.52 605
13124.61 602
13125.69 636
13126.77 620
13127.85 631
13128.93 660
13130.01 601
13131.10 599
13132.18 597
13133.26 611
13134.34 586
13135.42 645
13136.51 694
13137.59 669
13138.67 634
13139.75 679
13140.83 629
13141.92 575
13143.00 565
13144.08 618
13145.16 634
13146.25 665
13147.33 580
13148.41 622
13149.49 674
13150.58 653
13151.66 681
13152.74 649
13153.82 614
13154.91 606
13155.99 643
13157.07 698
13158.15 644
13159.24 713
13160.32 625
13161.40 647
13162.49 637
13163.57 647
13164.65 655
13165.74 677
13166.82 665
13167.90 621
13168.99 638
13170.07 619
13171.15 614
13172.24 608
13173.32 589
13174.40 617
13175.49 607
13176.57 619
13177.65 623
13178.74 650
13179.82 673
13180.91 665
13181.99 658
13183.07 635
13184.16 646
13185.24 596
13186.32 600
13187.41 654
13188.49 643
13189.58 623
13190.66 594
13191.75 650
13192.83 660
13193.91 684
13195.00 669
13196.08 658
13197.17 688
13198.25 646
13199.34 622
13200.42 616
13201.51 591
13202.59 633
13203.68 703
13204.76 650
13205.85 644
13206.93 666
13208.01 597
13209.10 673
13210.18 660
13211.27 626
13212.36 667
13213.44 666
13214.53 651
13215.61 682
13216.70 651
13217.78 647
13218.87 691
13219.95 652
13221.04 657
13222.12 693
13223.21 672
13224.29 638
13225.38 640
13226.47 696
13227.55 686
13228.64 652
13229.72 638
13230.81 678
13231.89 666
13232.98 615
13234.07 682
13235.15 652
13236.24 644
13237.33 680
13238.41 693
13239.50 716
13240.58 688
13241.67 732
13242.76 791
13243.84 743
13244.93 721
13246.02 705
13247.10 648
13248.19 671
13249.28 735
13250.36 768
13251.45 723
13252.54 661
13253.62 711
13254.71 758
13255.80 751
13256.88 727
13257.97 735
13259.06 719
13260.14 753
13261.23 766
13262.32 715
13263.41 702
13264.49 740
13265.58 751
13266.67 712
13267.76 770
13268.84 779
13269.93 751
13271.02 764
13272.11 818
13273.19 792
13274.28 815
13275.37 809
13276.46 789
13277.54 830
13278.63 847
13279.72 785
13280.81 804
13281.90 913
13282.98 915
13284.07 898
13285.16 844
13286.25 890
13287.34 828
13288.42 883
13289.51 917
13290.60 909
13291.69 875
13292.78 908
13293.87 888
13294.95 905
13296.04 954
13297.13 941
13298.22 934
13299.31 879
13300.40 963
13301.49 989
13302.58 1028
13303.66 944
13304.75 966
13305.84 914
13306.93 1001
13308.02 998
13309.11 1013
13310.20 1029
13311.29 1049
13312.38 1059
13313.47 1090
13314.55 1091
13315.64 1023
13316.73 1037
13317.82 1102
13318.91 1074
13320.00 1070
13321.09 1116
13322.18 1122
13323.27 1098
13324.36 1100
13325.45 1034
13326.54 1051
13327.63 1071
13328.72 1117
13329.81 1121
13330.90 1212
13331.99 1132
13333.08 1121
13334.17 1145
13335.26 1090
13336.35 1101
13337.44 1168
13338.53 1184
13339.62 1198
13340.71 1199
13341.80 1227
13342.89 1256
13343.98 1200
13345.07 1181
13346.16 1213
13347.25 1203
13348.35 1196
13349.44 1244
13350.53 1297
13351.62 1156
13352.71 1235
13353.80 1313
13354.89 1313
13355.98 1339
13357.07 1351
13358.16 1333
13359.26 1404
13360.35 1262
13361.44 1286
13362.53 1386
13363.62 1557
13364.71 1453
13365.80 1449
13366.89 1458
13367.99 1506
13369.08 1506
13370.17 1542
13371.26 1472
13372.35 1343
13373.44 1349
13374.54 1338
13375.63 1322
13376.72 1295
13377.81 1212
13378.90 1236
13380.00 1167
13381.09 1117
13382.18 1120
13383.27 1126
13384.36 1198
13385.46 1080
13386.55 1079
13387.64 1053
13388.73 1012
13389.83 1022
13390.92 1019
13392.01 953
13393.10 981
13394.20 987
13395.29 988
13396.38 928
13397.47 951
13398.57 975
13399.66 936
13400.75 970
13401.84 958
13402.94 990
13404.03 972
13405.12 959
13406.22 943
13407.31 899
13408.40 959
13409.50 1060
13410.59 1007
13411.68 992
13412.78 945
13413.87 941
13414.96 964
13416.06 1023
13417.15 968
13418.24 975
13419.34 956
13420.43 947
13421.52 964
13422.62 977
13423.71 968
13424.81 977
13425.90 932
13426.99 933
13428.09 976
13429.18 1035
13430.27 1001
13431.37 1031
13432.46 1023
13433.56 987
13434.65 998
13435.75 1013
13436.84 980
13437.93 968
13439.03 929
13440.12 1002
13441.22 1006
13442.31 1039
13443.41 1062
13444.50 1027
13445.60 1052
13446.69 1024
13447.79 1060
13448.88 1058
13449.98 1075
13451.07 1020
13452.17 1032
13453.26 1061
13454.36 1066
13455.45 1099
13456.55 1152
13457.64 1165
13458.74 1153
13459.83 1138
13460.93 1218
13462.02 1188
13463.12 1178
13464.21 1193
13465.31 1187
13466.40 1224
13467.50 1234
13468.59 1206
13469.69 1221
13470.79 1193
13471.88 1200
13472.98 1245
13474.07 1255
13475.17 1222
13476.27 1269
13477.36 1290
13478.46 1260
13479.55 1355
13480.65 1286
13481.75 1329
13482.84 1268
13483.94 1252
13485.03 1261
13486.13 1315
13487.23 1323
13488.32 1304
13489.42 1295
13490.52 1310
13491.61 1363
13492.71 1376
13493.81 1466
13494.90 1419
13496.00 1408
13497.10 1445
13498.19 1480
13499.29 1513
13500.39 1507
13501.48 1548
13502.58 1546
13503.68 1502
13504.77 1533
13505.87 1479
13506.97 1460
13508.07 1369
13509.16 1446
13510.26 1378
13511.36 1370
13512.46 1455
13513.55 1420
13514.65 1416
13515.75 1300
13516.85 1355
13517.94 1330
13519.04 1389
13520.14 1296
13521.24 1148
13522.33 1234
13523.43 1313
13524.53 1291
13525.63 1203
13526.73 1131
13527.82 1120
13528.92 1203
13530.02 1136
13531.12 1130
13532.22 1100
13533.31 1092
13534.41 1126
13535.51 1155
13536.61 1062
13537.71 1020
13538.81 1079
13539.90 984
13541.00 998
13542.10 987
13543.20 1048
13544.30 1025
13545.40 946
13546.50 915
13547.60 949
13548.69 1001
13549.79 953
13550.89 986
13551.99 926
13553.09 928
13554.19 948
13555.29 982
13556.39 945
13557.49 913
13558.59 936
13559.69 1008
13560.78 980
13561.88 918
13562.98 880
13564.08 858
13565.18 936
13566.28 899
13567.38 956
13568.48 923
13569.58 872
13570.68 879
13571.78 926
13572.88 915
13573.98 840
13575.08 894
13576.18 906
13577.28 893
13578.38 923
13579.48 915
13580.58 932
13581.68 867
13582.78 943
13583.88 921
13584.98 902
13586.08 896
13587.18 924
13588.28 963
13589.38 907
13590.48 889
13591.59 925
13592.69 996
13593.79 917
13594.89 917
13595.99 940
13597.09 902
13598.19 896
13599.29 918
13600.39 880
13601.49 968
13602.59 976
13603.69 932
13604.80 979
13605.90 943
13607.00 923
13608.10 954
13609.20 1021
13610.30 946
13611.40 946
13612.51 964
13613.61 975
13614.71 917
13615.81 948
13616.91 966
13618.01 982
13619.11 993
13620.22 980
13621.32 920
13622.42 966
13623.52 984
13624.62 1021
13625.73 963
13626.83 989
13627.93 1018
13629.03 1031
13630.13 1000
13631.24 956
13632.34 1002
13633.44 999
13634.54 1061
13635.65 1064
13636.75 1016
13637.85 980
13638.95 969
13640.06 967
13641.16 982
13642.26 929
13643.36 995
13644.47 1047
13645.57 1024
13646.67 977
13647.78 977
13648.88 995
13649.98 1026
13651.08 977
13652.19 1003
13653.29 1092
13654.39 989
13655.50 970
13656.60 951
13657.70 901
13658.81 1008
13659.91 1028
13661.01 992
13662.12 1009
13663.22 966
13664.32 987
13665.43 1000
13666.53 984
13667.63 961
13668.74 976
13669.84 905
13670.95 978
13672.05 974
13673.15 960
13674.26 886
13675.36 954
13676.47 936
13677.57 944
13678.67 986
13679.78 871
13680.88 907
13681.99 967
13683.09 987
13684.20 941
13685.30 930
13686.40 912
13687.51 929
13688.61 961
13689.72 943
13690.82 874
13691.93 964
13693.03 957
13694.14 905
13695.24 967
13696.35 983
13697.45 962
13698.56 1047
13699.66 1007
13700.77 1021
13701.87 1038
13702.98 1016
13704.08 988
13705.19 935
13706.29 981
13707.40 1002
13708.50 984
13709.61 1043
13710.71 1064
13711.82 981
13712.92 997
13714.03 1073
13715.14 999
13716.24 1024
13717.35 1059
13718.45 1078
13719.56 1101
13720.66 1124
13721.77 1139
13722.88 1107
13723.98 1182
13725.09 1171
13726.19 1177
13727.30 1162
13728.41 1091
13729.51 1165
13730.62 1181
13731.73 1257
13732.83 1271
13733.94 1238
13735.04 1268
13736.15 1271
13737.26 1329
13738.36 1369
13739.47 1433
13740.58 1377
13741.68 1350
13742.79 1278
13743.90 1364
13745.00 1369
13746.11 1377
13747.22 1377
13748.32 1442
13749.43 1532
13750.54 1509
13751.65 1514
13752.75 1541
13753.86 1611
13754.97 1579
13756.07 1540
13757.18 1643
13758.29 1690
13759.40 1772
13760.50 1839
13761.61 1818
13762.72 1917
13763.83 2040
13764.93 2088
13766.04 2131
13767.15 2172
13768.26 2200
13769.37 2339
13770.47 2417
13771.58 2401
13772.69 2468
13773.80 2461
13774.91 2475
13776.01 2488
13777.12 2428
13778.23 2355
13779.34 2278
13780.45 2290
13781.55 2154
13782.66 1997
13783.77 1950
13784.88 1873
13785.99 1804
13787.10 1763
13788.20 1640
13789.31 1558
13790.42 1519
13791.53 1485
13792.64 1374
13793.75 1363
13794.86 1334
13795.97 1302
13797.07 1335
13798.18 1307
13799.29 1291
13800.40 1235
13801.51 1201
13802.62 1206
13803.73 1218
13804.84 1124
13805.95 1171
13807.06 1135
13808.17 1195
13809.28 1153
13810.39 1162
13811.49 1118
13812.60 1129
13813.71 1081
13814.82 1075
13815.93 1075
13817.04 1145
13818.15 1131
13819.26 1111
13820.37 1066
13821.48 1103
13822.59 995
13823.70 1011
13824.81 1000
13825.92 1066
13827.03 999
13828.14 994
13829.25 974
13830.36 1039
13831.47 1047
13832.58 983
13833.69 978
13834.80 1017
13835.92 996
13837.03 1012
13838.14 1046
13839.25 1021
13840.36 1047
13841.47 1023
13842.58 985
13843.69 1013
13844.80 1037
13845.91 1112
13847.02 1103
13848.13 1032
13849.24 1061
13850.36 1043
13851.47 1054
13852.58 1087
13853.69 1123
13854.80 1079
13855.91 1027
13857.02 1021
13858.13 1093
13859.25 1113
13860.36 1099
13861.47 1101
13862.58 1092
13863.69 1140
13864.80 1114
13865.91 1106
13867.03 1120
13868.14 1123
13869.25 1062
13870.36 1121
13871.47 1172
13872.59 1088
13873.70 1101
13874.81 1134
13875.92 1160
13877.03 1128
13878.15 1138
13879.26 1152
13880.37 1174
13881.48 1186
13882.60 1157
13883.71 1270
13884.82 1212
13885.93 1205
13887.05 1216
13888.16 1220
13889.27 1302
13890.38 1346
13891.50 1363
13892.61 1369
13893.72 1429
13894.83 1326
13895.95 1412
13897.06 1347
13898.17 1352
13899.29 1386
13900.40 1270
13901.51 1278
13902.63 1249
13903.74 1213
13904.85 1222
13905.97 1144
13907.08 1096
13908.19 1192
13909.31 1208
13910.42 1100
13911.53 1001
13912.65 1015
13913.76 1063
13914.87 1095
13915.99 1085
13917.10 1022
13918.21 1028
13919.33 1091
13920.44 1042
13921.56 1089
13922.67 1048
13923.78 1112
13924.90 1042
13926.01 1021
13927.13 1003
13928.24 1056
13929.35 1081
13930.47 1071
13931.58 1062
13932.70 1034
13933.81 970
13934.93 928
13936.04 988
13937.16 959
13938.27 1017
13939.38 1020
13940.50 1046
13941.61 1056
13942.73 1035
13943.84 964
13944.96 951
13946.07 946
13947.19 925
13948.30 988
13949.42 937
13950.53 975
13951.65 938
13952.76 945
13953.88 870
13954.99 924
13956.11 952
13957.23 984
13958.34 931
13959.46 931
13960.57 911
13961.69 925
13962.80 922
13963.92 864
13965.03 897
13966.15 921
13967.27 941
13968.38 897
13969.50 921
13970.61 916
13971.73 949
13972.84 969
13973.96 926
13975.08 963
13976.19 952
13977.31 975
13978.43 919
13979.54 822
13980.66 875
13981.77 975
13982.89 930
13984.01 943
13985.12 919
13986.24 904
13987.36 879
13988.47 898
13989.59 912
13990.71 852
13991.82 933
13992.94 922
13994.06 987
13995.17 902
13996.29 969
13997.41 975
13998.52 949
13999.64 960
14000.76 962
14001.88 918
14002.99 1014
14004.11 1032
14005.23 974
14006.34 970
14007.46 964
14008.58 1003
14009.70 953
14010.81 956
14011.93 976
14013.05 1009
14014.17 1005
14015.28 1114
14016.40 1066
14017.52 968
14018.64 966
14019.76 1013
14020.87 971
14021.99 998
14023.11 1043
14024.23 962
14025.35 949
14026.46 1031
14027.58 988
14028.70 983
14029.82 1047
14030.94 1024
14032.06 1020
14033.17 992
14034.29 1056
14035.41 1016
14036.53 1029
14037.65 1064
14038.77 1097
14039.88 1076
14041.00 1040
14042.12 1128
14043.24 1137
14044.36 1134
14045.48 1175
14046.60 1151
14047.72 1124
14048.84 1215
14049.95 1251
14051.07 1293
14052.19 1182
14053.31 1319
14054.43 1336
14055.55 1289
14056.67 1277
14057.79 1222
14058.91 1263
14060.03 1353
14061.15 1353
14062.27 1369
14063.39 1448
14064.51 1403
14065.63 1498
14066.75 1480
14067.87 1466
14068.99 1494
14070.11 1493
14071.23 1484
14072.35 1563
14073.47 1610
14074.59 1594
14075.71 1609
14076.83 1601
14077.95 1710
14079.07 1669
14080.19 1692
14081.31 1653
14082.43 1676
14083.55 1739
14084.67 1755
14085.79 1875
14086.91 1760
14088.03 1719
14089.15 1806
14090.27 1753
14091.39 1842
14092.51 1886
14093.63 1837
14094.75 1851
14095.87 1868
14097.00 1933
14098.12 1936
14099.24 1895
14100.36 1908
14101.48 1886
14102.60 1886
14103.72 1858
14104.84 1798
14105.96 1782
14107.09 1692
14108.21 1656
14109.33 1594
14110.45 1532
14111.57 1523
14112.69 1498
14113.81 1515
14114.94 1463
14116.06 1454
14117.18 1389
14118.30 1383
14119.42 1367
14120.55 1356
14121.67 1308
14122.79 1278
14123.91 1312
14125.03 1272
14126.16 1256
14127.28 1245
14128.40 1207
14129.52 1190
14130.64 1145
14131.77 1140
14132.89 1161
14134.01 1100
14135.13 1123
14136.26 1132
14137.38 1119
14138.50 1085
14139.62 1107
14140.75 1101
14141.87 1040
14142.99 1086
14144.11 1091
14145.24 1075
14146.36 1085
14147.48 1064
14148.61 1047
14149.73 1043
14150.85 1064
14151.98 1085
14153.10 1038
14154.22 1027
14155.35 1042
14156.47 1023
14157.59 1038
14158.72 1052
14159.84 1033
14160.96 1059
14162.09 1042
14163.21 1026
14164.33 1040
14165.46 952
14166.58 1015
14167.70 1042
14168.83 1103
14169.95 1061
14171.08 1012
14172.20 1022
14173.32 1024
14174.45 1003
14175.57 965
14176.70 1014
14177.82 976
14178.94 1005
14180.07 988
14181.19 978
14182.32 1003
14183.44 946
14184.57 898
14185.69 984
14186.81 1001
14187.94 887
14189.06 941
14190.19 1012
14191.31 904
14192.44 890
14193.56 929
14194.69 990
14195.81 941
14196.94 922
14198.06 878
14199.19 898
14200.31 894
14201.44 986
14202.56 941
14203.69 897
14204.81 924
14205.94 863
14207.06 974
14208.19 908
14209.31 861
14210.44 941
14211.57 937
14212.69 895
14213.82 889
14214.94 919
14216.07 861
14217.19 901
14218.32 946
14219.44 909
14220.57 800
14221.70 857
14222.82 919
14223.95 928
14225.07 801
14226.20 841
14227.33 862
14228.45 889
14229.58 848
14230.71 840
14231.83 915
14232.96 894
14234.08 837
14235.21 879
14236.34 875
14237.46 899
14238.59 886
14239.72 810
14240.84 821
14241.97 829
14243.10 885
14244.22 845
14245.35 848
14246.48 795
14247.60 809
14248.73 814
14249.86 844
14250.99 782
14252.11 790
14253.24 824
14254.37 815
14255.49 849
14256.62 764
14257.75 781
14258.88 782
14260.00 865
14261.13 798
14262.26 816
14263.39 805
14264.51 792
14265.64 771
14266.77 820
14267.90 798
14269.02 753
14270.15 800
14271.28 815
14272.41 760
14273.54 763
14274.66 807
14275.79 751
14276.92 721
14278.05 743
14279.18 785
14280.30 707
14281.43 719
14282.56 740
14283.69 742
14284.82 728
14285.95 770
14287.07 714
14288.20 672
14289.33 654
14290.46 664
14291.59 726
14292.72 714
14293.85 671
14294.98 668
14296.10 671
14297.23 661
14298.36 649
14299.49 695
14300.62 680
14301.75 683
14302.88 691
14304.01 688
14305.14 685
14306.27 683
14307.39 679
14308.52 685
14309.65 651
14310.78 676
14311.91 700
14313.04 653
14314.17 594
14315.30 665
14316.43 610
14317.56 618
14318.69 610
14319.82 649
14320.95 646
14322.08 614
14323.21 619
14324.34 667
14325.47 669
14326.60 696
14327.73 705
14328.86 668
14329.99 680
14331.12 688
14332.25 654
14333.38 649
14334.51 597
14335.64 597
14336.77 607
14337.90 611
14339.03 593
14340.16 625
14341.29 621
14342.42 664
14343.56 629
14344.69 595
14345.82 584
14346.95 611
14348.08 664
14349.21 648
14350.34 667
14351.47 635
14352.60 661
14353.73 605
14354.87 607
14356.00 620
14357.13 641
14358.26 646
14359.39 604
14360.52 639
14361.65 600
14362.78 613
14363.92 623
14365.05 580
14366.18 631
14367.31 591
14368.44 619
14369.57 589
14370.71 616
14371.84 587
14372.97 596
14374.10 577
14375.23 583
14376.37 574
14377.50 593
14378.63 599
14379.76 601
14380.89 619
14382.03 647
14383.16 603
14384.29 628
14385.42 589
14386.56 579
14387.69 588
14388.82 562
14389.95 613
14391.09 670
14392.22 671
14393.35 636
14394.48 659
14395.62 666
14396.75 632
14397.88 619
14399.02 600
14400.15 556
14401.28 567
14402.41 551
14403.55 600
14404.68 648
14405.81 638
14406.95 638
14408.08 607
14409.21 576
14410.35 596
14411.48 605
14412.61 650
14413.75 607
14414.88 583
14416.01 607
14417.15 644
14418.28 642
14419.42 640
14420.55 658
14421.68 695
14422.82 648
14423.95 634
14425.08 591
14426.22 609
14427.35 581
14428.49 598
14429.62 665
14430.75 551
14431.89 623
14433.02 631
14434.16 666
14435.29 645
14436.43 643
14437.56 662
14438.69 628
14439.83 620
14440.96 641
14442.10 656
14443.23 656
14444.37 640
14445.50 666
14446.64 664
14447.77 659
14448.91 683
14450.04 697
14451.18 638
14452.31 634
14453.45 659
14454.58 621
14455.72 654
14456.85 662
14457.99 660
14459.12 658
14460.26 623
14461.39 657
14462.53 685
14463.66 662
14464.80 665
14465.94 686
14467.07 685
14468.21 693
14469.34 697
14470.48 655
14471.61 660
14472.75 628
14473.89 673
14475.02 708
14476.16 689
14477.29 644
14478.43 645
14479.57 678
14480.70 668
14481.84 658
14482.97 634
14484.11 697
14485.25 696
14486.38 645
14487.52 657
14488.66 623
14489.79 695
14490.93 723
14492.07 651
14493.20 690
14494.34 693
14495.48 746
14496.61 681
14497.75 671
14498.89 635
14500.02 686
14501.16 678
14502.30 706
14503.43 697
14504.57 696
14505.71 718
14506.84 677
14507.98 658
14509.12 629
14510.26 641
14511.39 686
14512.53 655
14513.67 694
14514.81 653
14515.94 621
14517.08 626
14518.22 695
14519.36 638
14520.49 642
14521.63 675
14522.77 690
14523.91 614
14525.05 631
14526.18 657
14527.32 650
14528.46 670
14529.60 677
14530.74 629
14531.87 678
14533.01 636
14534.15 666
14535.29 662
14536.43 643
14537.56 643
14538.70 622
14539.84 596
14540.98 630
14542.12 635
14543.26 649
14544.40 648
14545.53 662
14546.67 659
14547.81 671
14548.95 649
14550.09 641
14551.23 689
14552.37 663
14553.51 622
14554.65 702
14555.78 687
14556.92 690
14558.06 660
14559.20 679
14560.34 724
14561.48 704
14562.62 710
14563.76 718
14564.90 753
14566.04 705
14567.18 747
14568.32 720
14569.46 716
14570.60 685
14571.74 745
14572.88 792
14574.02 736
14575.16 724
14576.30 726
14577.44 742
14578.58 751
14579.72 765
14580.86 783
14582.00 781
14583.14 760
14584.28 750
14585.42 769
14586.56 792
14587.70 802
14588.84 845
14589.98 860
14591.12 807
14592.26 800
14593.40 875
14594.54 843
14595.68 812
14596.82 824
14597.96 823
14599.10 835
14600.24 847
14601.38 899
14602.52 957
14603.67 880
14604.81 894
14605.95 883
14607.09 927
14608.23 935
14609.37 980
14610.51 983
14611.65 993
14612.79 930
14613.94 967
14615.08 971
14616.22 948
14617.36 943
14618.50 966
14619.64 1014
14620.79 990
14621.93 1020
14623.07 1095
14624.21 1112
14625.35 1173
14626.49 1113
14627.64 1154
14628.78 1145
14629.92 1234
14631.06 1195
14632.20 1226
14633.35 1322
14634.49 1244
14635.63 1307
14636.77 1280
14637.91 1258
14639.06 1238
14640.20 1170
14641.34 1085
14642.48 1115
14643.63 1068
14644.77 1073
14645.91 1012
14647.05 1031
14648.20 978
14649.34 947
14650.48 948
14651.63 859
14652.77 900
14653.91 850
14655.05 868
14656.20 808
14657.34 852
14658.48 824
14659.63 806
14660.77 788
14661.91 830
14663.06 775
14664.20 737
14665.34 747
14666.49 800
14667.63 703
14668.77 714
14669.92 717
14671.06 718
14672.20 700
14673.35 657
14674.49 727
14675.64 677
14676.78 635
14677.92 693
14679.07 671
14680.21 732
14681.35 689
14682.50 694
14683.64 621
14684.79 662
14685.93 660
14687.08 638
14688.22 622
14689.36 630
14690.51 620
14691.65 632
14692.80 625
14693.94 605
14695.09 558
14696.23 616
14697.38 681
14698.52 649
14699.66 630
14700.81 590
14701.95 574
14703.10 564
14704.24 580
14705.39 576
14706.53 600
14707.68 617
14708.82 598
14709.97 557
14711.11 633
14712.26 592
14713.40 600
14714.55 559
14715.69 597
14716.84 673
14717.99 610
14719.13 592
14720.28 605
14721.42 603
14722.57 650
14723.71 617
14724.86 588
14726.00 610
14727.15 651
14728.30 546
14729.44 548
14730.59 639
14731.73 626
14732.88 609
14734.03 599
14735.17 639
14736.32 565
14737.46 573
14738.61 607
14739.76 564
14740.90 565
14742.05 573
14743.20 591
14744.34 597
14745.49 530
14746.64 535
14747.78 544
14748.93 552
14750.08 611
14751.22 551
14752.37 517
14753.52 564
14754.66 549
14755.81 536
14756.96 517
14758.10 519
14759.25 518
14760.40 566
14761.54 551
14762.69 522
14763.84 518
14764.99 530
14766.13 512
14767.28 532
14768.43 572
14769.58 592
14770.72 529
14771.87 537
14773.02 536
14774.17 566
14775.31 549
14776.46 528
14777.61 535
14778.76 545
14779.90 512
14781.05 546
14782.20 531
14783.35 474
14784.50 493
14785.64 489
14786.79 504
14787.94 491
14789.09 499
14790.24 527
14791.38 528
14792.53 517
14793.68 491
14794.83 466
14795.98 523
14797.13 481
14798.28 450
14799.42 486
14800.57 477
14801.72 481
14802.87 449
14804.02 478
14805.17 493
14806.32 507
14807.47 503
14808.61 528
14809.76 497
14810.91 510
14812.06 481
14813.21 483
14814.36 464
14815.51 483
14816.66 486
14817.81 513
14818.96 479
14820.11 477
14821.26 469
14822.41 508
14823.55 497
14824.70 440
14825.85 477
14827.00 496
14828.15 496
14829.30 453
14830.45 486
14831.60 440
14832.75 441
14833.90 480
14835.05 433
14836.20 431
14837.35 461
14838.50 463
14839.65 470
14840.80 468
14841.95 449
14843.10 467
14844.25 457
14845.40 471
14846.55 466
14847.70 471
14848.86 444
14850.01 430
14851.16 430
14852.31 440
14853.46 453
14854.61 462
14855.76 472
14856.91 421
14858.06 428
14859.21 398
14860.36 432
14861.51 446
14862.66 423
14863.82 401
14864.97 436
14866.12 434
14867.27 419
14868.42 437
14869.57 435
14870.72 423
14871.87 440
14873.03 463
14874.18 448
14875.33 447
14876.48 435
14877.63 400
14878.78 423
14879.94 404
14881.09 423
14882.24 469
14883.39 462
14884.54 461
14885.70 423
14886.85 457
14888.00 448
14889.15 446
14890.30 447
14891.46 449
14892.61 516
14893.76 468
14894.91 410
14896.06 387
14897.22 456
14898.37 458
14899.52 489
14900.67 444
14901.83 418
14902.98 489
14904.13 471
14905.28 398
14906.44 396
14907.59 442
14908.74 424
14909.90 389
14911.05 363
14912.20 451
14913.36 448
14914.51 426
14915.66 503
14916.81 471
14917.97 438
14919.12 426
14920.27 408
14921.43 409
14922.58 401
14923.73 441
14924.89 471
14926.04 457
14927.19 435
14928.35 423
14929.50 460
14930.66 429
14931.81 437
14932.96 497
14934.12 444
14935.27 481
14936.42 421
14937.58 438
14938.73 451
14939.89 425
14941.04 424
14942.19 470
14943.35 435
14944.50 433
14945.66 456
14946.81 432
14947.97 459
14949.12 459
14950.27 428
14951.43 467
14952.58 485
14953.74 477
14954.89 479
14956.05 467
14957.20 490
14958.36 450
14959.51 496
14960.67 469
14961.82 459
14962.98 480
14964.13 519
14965.29 510
14966.44 540
14967.60 516
14968.75 522
14969.91 547
14971.06 511
14972.22 534
14973.37 479
14974.53 481
14975.68 476
14976.84 480
14977.99 456
14979.15 444
14980.31 468
14981.46 525
14982.62 518
14983.77 458
14984.93 469
14986.08 483
14987.24 448
14988.40 422
14989.55 447
14990.71 438
14991.86 456
14993.02 425
14994.18 440
14995.33 464
14996.49 500
14997.65 416
14998.80 427
14999.96 409
15001.11 434
15002.27 447
15003.43 409
15004.58 436
15005.74 415
15006.90 422
15008.05 431
15009.21 395
15010.37 416
15011.52 424
15012.68 430
15013.84 461
15014.99 472
15016.15 442
15017.31 429
15018.47 448
15019.62 432
15020.78 450
15021.94 454
15023.09 417
15024.25 389
15025.41 415
15026.57 436
15027.72 452
15028.88 435
15030.04 414
15031.20 430
15032.35 382
15033.51 433
15034.67 427
15035.83 414
15036.98 441
15038.14 420
15039.30 419
15040.46 432
15041.62 387
15042.77 392
15043.93 424
15045.09 434
15046.25 399
15047.41 429
15048.57 414
15049.72 427
15050.88 394
15052.04 396
15053.20 395
15054.36 439
15055.52 459
15056.67 403
15057.83 393
15058.99 433
15060.15 474
15061.31 437
15062.47 401
15063.63 439
15064.79 420
15065.94 424
15067.10 442
15068.26 404
15069.42 397
15070.58 413
15071.74 418
15072.90 449
15074.06 398
15075.22 406
15076.38 430
15077.54 411
15078.70 410
15079.85 410
15081.01 429
15082.17 436
15083.33 422
15084.49 414
15085.65 409
15086.81 427
15087.97 427
15089.13 422
15090.29 424
15091.45 430
15092.61 431
15093.77 444
15094.93 393
15096.09 404
15097.25 424
15098.41 429
15099.57 419
15100.73 433
15101.89 447
15103.05 464
15104.21 436
15105.37 397
15106.53 419
15107.69 404
15108.86 373
15110.02 407
15111.18 451
15112.34 418
15113.50 417
15114.66 430
15115.82 435
15116.98 446
15118.14 436
15119.30 461
15120.46 424
15121.62 403
15122.79 459
15123.95 464
15125.11 472
15126.27 459
15127.43 454
15128.59 465
15129.75 466
15130.91 481
15132.08 491
15133.24 488
15134.40 430
15135.56 440
15136.72 418
15137.88 434
15139.05 478
15140.21 468
15141.37 456
15142.53 495
15143.69 477
15144.85 483
15146.02 500
15147.18 438
15148.34 475
15149.50 508
15150.66 488
15151.83 491
15152.99 476
15154.15 467
15155.31 497
15156.48 472
15157.64 467
15158.80 538
15159.96 480
15161.13 495
15162.29 541
15163.45 562
15164.61 540
15165.78 527
15166.94 579
15168.10 536
15169.27 517
15170.43 571
15171.59 542
15172.75 529
15173.92 516
15175.08 577
15176.24 545
15177.41 549
15178.57 532
15179.73 546
15180.90 527
15182.06 552
15183.22 566
15184.39 583
15185.55 561
15186.71 562
15187.88 596
15189.04 592
15190.21 633
15191.37 589
15192.53 632
15193.70 631
15194.86 583
15196.02 566
15197.19 603
15198.35 559
15199.52 587
15200.68 641
15201.84 549
15203.01 602
15204.17 591
15205.34 578
15206.50 587
15207.67 559
15208.83 582
15209.99 641
15211.16 607
15212.32 645
15213.49 617
15214.65 607
15215.82 587
15216.98 662
15218.15 673
15219.31 677
15220.48 665
15221.64 699
15222.81 672
15223.97 661
15225.14 675
15226.30 616
15227.47 728
15228.63 685
15229.80 662
15230.96 716
15232.13 709
15233.29 703
15234.46 704
15235.62 745
15236.79 764
15237.95 699
15239.12 725
15240.29 675
15241.45 705
15242.62 720
15243.78 688
15244.95 678
15246.11 637
15247.28 682
15248.45 623
15249.61 685
15250.78 657
15251.94 627
15253.11 627
15254.28 660
15255.44 576
15256.61 546
15257.78 541
15258.94 616
15260.11 620
15261.27 527
15262.44 549
15263.61 605
15264.77 580
15265.94 559
15267.11 568
15268.27 489
15269.44 509
15270.61 568
15271.77 493
15272.94 487
15274.11 506
15275.27 515
15276.44 554
15277.61 468
15278.78 503
15279.94 539
15281.11 480
15282.28 487
15283.44 465
15284.61 464
15285.78 488
15286.95 453
15288.11 496
15289.28 510
15290.45 458
15291.62 452
15292.78 452
15293.95 433
15295.12 446
15296.29 532
15297.46 523
15298.62 497
15299.79 495
15300.96 483
15302.13 525
15303.30 517
15304.46 486
15305.63 458
15306.80 492
15307.97 479
15309.14 442
15310.30 450
15311.47 505
15312.64 488
15313.81 433
15314.98 509
15316.15 523
15317.31 489
15318.48 471
15319.65 512
15320.82 473
15321.99 514
15323.16 526
15324.33 526
15325.50 492
15326.66 481
15327.83 512
15329.00 543
15330.17 533
15331.34 512
15332.51 536
15333.68 522
15334.85 552
15336.02 512
15337.19 571
15338.36 518
15339.53 546
15340.70 556
15341.86 565
15343.03 483
15344.20 539
15345.37 495
15346.54 564
15347.71 525
15348.88 522
15350.05 553
15351.22 537
15352.39 549
15353.56 565
15354.73 549
15355.90 525
15357.07 549
15358.24 540
15359.41 543
15360.58 560
15361.75 567
15362.92 564
15364.09 609
15365.26 647
15366.43 619
15367.60 583
15368.78 590
15369.95 600
15371.12 630
15372.29 645
15373.46 602
15374.63 597
15375.80 566
15376.97 585
15378.14 624
15379.31 598
15380.48 547
15381.65 582
15382.83 598
15384.00 598
15385.17 591
15386.34 556
15387.51 572
15388.68 564
15389.85 562
15391.02 567
15392.20 561
15393.37 578
15394.54 525
15395.71 521
15396.88 563
15398.05 553
15399.22 566
15400.40 513
15401.57 497
15402.74 598
15403.91 547
15405.08 510
15406.26 552
15407.43 542
15408.60 467
15409.77 489
15410.94 494
15412.12 519
15413.29 558
15414.46 481
15415.63 471
15416.81 470
15417.98 485
15419.15 503
15420.32 496
15421.50 486
15422.67 497
15423.84 476
15425.01 463
15426.19 455
15427.36 442
15428.53 457
15429.70 479
15430.88 433
15432.05 509
15433.22 411
15434.40 447
15435.57 433
15436.74 408
15437.92 420
15439.09 419
15440.26 451
15441.44 424
15442.61 453
15443.78 454
15444.96 411
15446.13 434
15447.30 426
15448.48 410
15449.65 436
15450.82 405
15452.00 404
15453.17 443
15454.34 457
15455.52 487
15456.69 436
15457.87 440
15459.04 442
15460.21 447
15461.39 439
15462.56 437
15463.74 444
15464.91 425
15466.08 448
15467.26 429
15468.43 382
15469.61 440
15470.78 433
15471.96 417
15473.13 438
15474.31 416
15475.48 407
15476.65 482
15477.83 451
15479.00 398
15480.18 457
15481.35 451
15482.53 438
15483.70 426
15484.88 437
15486.05 437
15487.23 468
15488.40 453
15489.58 440
15490.75 416
15491.93 474
15493.10 449
15494.28 446
15495.45 437
15496.63 433
15497.81 440
15498.98 444
15500.16 464
15501.33 410
15502.51 425
15503.68 423
15504.86 435
15506.03 463
15507.21 444
15508.39 437
15509.56 471
15510.74 428
15511.91 420
15513.09 424
15514.27 470
15515.44 488
15516.62 464
15517.79 481
15518.97 465
15520.15 435
15521.32 435
15522.50 477
15523.68 465
15524.85 494
15526.03 406
15527.21 467
15528.38 462
15529.56 523
15530.74 573
15531.91 468
15533.09 489
15534.27 495
15535.44 494
15536.62 476
15537.80 532
15538.97 508
15540.15 494
15541.33 471
15542.51 465
15543.68 440
15544.86 472
15546.04 478
15547.21 444
15548.39 445
15549.57 458
15550.75 457
15551.92 471
15553.10 517
15554.28 496
15555.46 505
15556.63 545
15557.81 501
15558.99 513
15560.17 541
15561.35 500
15562.52 515
15563.70 516
15564.88 513
15566.06 533
15567.24 506
15568.41 575
15569.59 565
15570.77 504
15571.95 548
15573.13 590
15574.30 550
15575.48 593
15576.66 577
15577.84 552
15579.02 558
15580.20 590
15581.38 563
15582.55 547
15583.73 621
15584.91 590
15586.09 593
15587.27 616
15588.45 618
15589.63 593
15590.81 626
15591.99 614
15593.16 599
15594.34 624
15595.52 609
15596.70 589
15597.88 633
15599.06 644
15600.24 729
15601.42 696
15602.60 732
15603.78 716
15604.96 716
15606.14 702
15607.32 673
15608.50 688
15609.68 761
15610.86 733
15612.04 707
15613.22 723
15614.40 745
15615.58 756
15616.76 781
15617.94 734
15619.12 753
15620.30 761
15621.48 699
15622.66 763
15623.84 785
15625.02 827
15626.20 828
15627.38 825
15628.56 894
15629.74 815
15630.92 817
15632.10 827
15633.28 842
15634.46 817
15635.64 858
15636.82 869
15638.00 853
15639.18 886
15640.36 921
15641.54 909
15642.73 890
15643.91 861
15645.09 872
15646.27 823
15647.45 903
15648.63 886
15649.81 854
15650.99 859
15652.17 911
15653.36 850
15654.54 806
15655.72 864
15656.90 961
15658.08 951
15659.26 894
15660.44 881
15661.63 888
15662.81 855
15663.99 875
15665.17 874
15666.35 881
15667.54 922
15668.72 896
15669.90 889
15671.08 902
15672.26 911
15673.45 892
15674.63 813
15675.81 795
15676.99 829
15678.17 845
15679.36 826
15680.54 850
15681.72 828
15682.90 850
15684.09 812
15685.27 807
15686.45 777
15687.63 759
15688.82 740
15690.00 737
15691.18 756
15692.36 752
15693.55 765
15694.73 794
15695.91 764
15697.10 797
15698.28 822
15699.46 776
15700.65 798
15701.83 786
15703.01 777
15704.20 787
15705.38 815
15706.56 797
15707.75 764
15708.93 744
15710.11 785
15711.30 840
15712.48 815
15713.66 866
15714.85 814
15716.03 848
15717.21 797
15718.40 785
15719.58 816
15720.77 861
15721.95 812
15723.13 825
15724.32 803
15725.50 878
15726.69 777
15727.87 827
15729.05 811
15730.24 799
15731.42 844
15732.61 901
15733.79 981
15734.98 917
15736.16 871
15737.34 874
15738.53 843
15739.71 957
15740.90 916
15742.08 959
15743.27 959
15744.45 930
15745.64 936
15746.82 958
15748.01 1011
15749.19 1016
15750.38 918
15751.56 978
15752.75 1015
15753.93 979
15755.12 1024
15756.30 1060
15757.49 1002
15758.67 1025
15759.86 1031
15761.04 1052
15762.23 1084
15763.42 1017
15764.60 969
15765.79 1100
15766.97 1043
15768.16 1039
15769.34 949
15770.53 926
15771.71 932
15772.90 971
15774.09 935
15775.27 945
15776.46 896
15777.64 868
15778.83 916
15780.02 953
15781.20 876
15782.39 830
15783.58 894
15784.76 890
15785.95 912
15787.13 846
15788.32 896
15789.51 847
15790.69 798
15791.88 830
15793.07 846
15794.25 889
15795.44 797
15796.63 809
15797.81 766
15799.00 756
15800.19 731
15801.37 732
15802.56 757
15803.75 753
15804.94 700
15806.12 696
15807.31 682
15808.50 720
15809.68 727
15810.87 748
15812.06 685
15813.25 706
15814.43 747
15815.62 678
15816.81 691
15818.00 713
15819.18 674
15820.37 703
15821.56 698
15822.75 728
15823.93 714
15825.12 657
15826.31 648
15827.50 660
15828.69 761
15829.87 709
15831.06 689
15832.25 681
15833.44 683
15834.63 702
15835.81 665
15837.00 697
15838.19 712
15839.38 640
15840.57 666
15841.76 664
15842.94 718
15844.13 684
15845.32 706
15846.51 690
15847.70 679
15848.89 691
15850.08 721
15851.27 654
15852.45 706
15853.64 715
15854.83 631
15856.02 705
15857.21 702
15858.40 707
15859.59 715
15860.78 708
15861.97 717
15863.16 689
15864.35 720
15865.53 715
15866.72 691
15867.91 725
15869.10 728
15870.29 702
15871.48 678
15872.67 704
15873.86 735
15875.05 702
15876.24 709
15877.43 728
15878.62 732
15879.81 698
15881.00 710
15882.19 753
15883.38 721
15884.57 745
15885.76 752
15886.95 779
15888.14 761
15889.33 737
15890.52 808
15891.71 777
15892.90 778
15894.09 794
15895.28 814
15896.47 765
15897.66 799
15898.85 821
15900.04 843
15901.24 819
15902.43 832
15903.62 846
15904.81 828
15906.00 821
15907.19 899
15908.38 892
15909.57 869
15910.76 915
15911.95 879
15913.14 841
15914.34 872
15915.53 837
15916.72 852
15917.91 860
15919.10 910
15920.29 865
15921.48 898
15922.68 979
15923.87 883
15925.06 896
15926.25 883
15927.44 897
15928.63 977
15929.83 907
15931.02 948
15932.21 918
15933.40 891
15934.59 850
15935.78 883
15936.98 844
15938.17 795
15939.36 812
15940.55 804
15941.74 754
15942.94 775
15944.13 740
15945.32 690
15946.51 686
15947.71 677
15948.90 695
15950.09 700
15951.28 686
15952.48 663
15953.67 647
15954.86 636
15956.05 671
15957.25 681
15958.44 669
15959.63 605
15960.83 627
15962.02 593
15963.21 579
15964.41 629
15965.60 616
15966.79 572
15967.98 513
15969.18 564
15970.37 538
15971.56 542
15972.76 567
15973.95 578
15975.14 534
15976.34 561
15977.53 571
15978.73 534
15979.92 551
15981.11 542
15982.31 512
15983.50 511
15984.69 518
15985.89 484
15987.08 503
15988.28 501
15989.47 435
15990.66 471
15991.86 513
15993.05 524
15994.25 453
15995.44 450
15996.63 522
15997.83 511
15999.02 499
16000.22 490
16001.41 488
16002.61 449
16003.80 472
16005.00 487
16006.19 536
16007.38 506
16008.58 476
16009.77 445
16010.97 452
16012.16 487
16013.36 511
16014.55 503
16015.75 455
16016.94 518
16018.14 510
16019.33 517
16020.53 553
16021.72 466
16022.92 459
16024.11 517
16025.31 501
16026.51 445
16027.70 498
16028.90 447
16030.09 458
16031.29 498
16032.48 480
16033.68 482
16034.87 497
16036.07 485
16037.27 470
16038.46 474
16039.66 456
16040.85 469
16042.05 471
16043.24 499
16044.44 487
16045.64 479
16046.83 490
16048.03 518
16049.23 513
16050.42 466
16051.62 419
16052.81 435
16054.01 474
16055.21 487
16056.40 450
16057.60 486
16058.80 472
16059.99 451
16061.19 433
16062.39 402
16063.58 449
16064.78 434
16065.98 459
16067.17 374
16068.37 434
16069.57 431
16070.77 426
16071.96 416
16073.16 428
16074.36 415
16075.55 386
16076.75 451
16077.95 448
16079.15 424
16080.34 438
16081.54 442
16082.74 425
16083.94 443
16085.13 440
16086.33 405
16087.53 413
16088.73 404
16089.92 439
16091.12 409
16092.32 421
16093.52 474
16094.71 446
16095.91 467
16097.11 416
16098.31 423
16099.51 420
16100.71 434
16101.90 429
16103.10 420
16104.30 440
16105.50 421
16106.70 422
16107.89 424
16109.09 432
16110.29 399
16111.49 391
16112.69 437
16113.89 411
16115.09 408
16116.28 419
16117.48 432
16118.68 389
16119.88 438
16121.08 429
16122.28 444
16123.48 428
16124.68 429
16125.88 428
16127.08 406
16128.27 402
16129.47 346
16130.67 399
16131.87 393
16133.07 410
16134.27 405
16135.47 369
16136.67 407
16137.87 377
16139.07 367
16140.27 382
16141.47 364
16142.67 362
16143.87 435
16145.07 416
16146.27 408
16147.47 388
16148.67 433
16149.87 399
16151.07 430
16152.27 479
16153.47 411
16154.67 392
16155.87 440
16157.07 379
16158.27 426
16159.47 416
16160.67 441
16161.87 425
16163.07 446
16164.27 335
16165.47 387
16166.67 401
16167.87 417
16169.07 384
16170.27 379
16171.47 403
16172.68 418
16173.88 457
16175.08 421
16176.28 401
16177.48 404
16178.68 382
16179.88 422
16181.08 357
16182.28 397
16183.48 363
16184.69 419
16185.89 439
16187.09 426
16188.29 373
16189.49 368
16190.69 406
16191.89 470
16193.10 434
16194.30 441
16195.50 412
16196.70 448
16197.90 425
16199.10 452
16200.31 407
16201.51 451
16202.71 437
16203.91 461
16205.11 411
16206.32 386
16207.52 401
16208.72 411
16209.92 410
16211.13 392
16212.33 477
16213.53 511
16214.73 447
16215.93 425
16217.14 429
16218.34 366
16219.54 382
16220.74 424
16221.95 431
16223.15 411
16224.35 447
16225.56 405
16226.76 421
16227.96 443
16229.16 442
16230.37 473
16231.57 442
16232.77 477
16233.98 435
16235.18 451
16236.38 481
16237.59 456
16238.79 421
16239.99 504
16241.20 514
16242.40 509
16243.60 505
16244.81 484
16246.01 471
16247.21 474
16248.42 465
16249.62 474
16250.82 456
16252.03 485
16253.23 486
16254.44 474
16255.64 451
16256.84 463
16258.05 518
16259.25 534
16260.46 444
16261.66 480
16262.86 464
16264.07 471
16265.27 482
16266.48 506
16267.68 458
16268.89 504
16270.09 506
16271.29 487
16272.50 461
16273.70 474
16274.91 472
16276.11 473
16277.32 467
16278.52 442
16279.73 461
16280.93 423
16282.14 454
16283.34 457
16284.55 478
16285.75 444
16286.96 452
16288.16 494
16289.37 485
16290.57 490
16291.78 466
16292.98 470
16294.19 475
16295.39 448
16296.60 470
16297.80 507
16299.01 483
16300.22 482
16301.42 499
16302.63 453
16303.83 479
16305.04 504
16306.24 517
16307.45 486
16308.66 476
16309.86 470
16311.07 455
16312.27 452
16313.48 472
16314.69 505
16315.89 454
16317.10 466
16318.30 485
16319.51 430
16320.72 454
16321.92 434
16323.13 404
16324.34 416
16325.54 439
16326.75 437
16327.96 449
16329.16 440
16330.37 433
16331.58 471
16332.78 459
16333.99 473
16335.20 431
16336.40 422
16337.61 423
16338.82 442
16340.02 419
16341.23 387
16342.44 424
16343.65 452
16344.85 427
16346.06 424
16347.27 434
16348.47 422
16349.68 388
16350.89 421
16352.10 400
16353.30 396
16354.51 406
16355.72 406
16356.93 403
16358.13 376
16359.34 418
16360.55 398
16361.76 409
16362.97 438
16364.17 405
16365.38 357
16366.59 441
16367.80 420
16369.01 396
16370.21 410
16371.42 407
16372.63 402
16373.84 411
16375.05 390
16376.26 393
16377.46 397
16378.67 404
16379.88 430
16381.09 388
16382.30 418
16383.51 418
16384.72 425
16385.92 386
16387.13 347
16388.34 367
16389.55 402
16390.76 374
16391.97 404
16393.18 374
16394.39 385
16395.60 407
16396.80 384
16398.01 432
16399.22 419
16400.43 408
16401.64 400
16402.85 362
16404.06 381
16405.27 361
16406.48 397
16407.69 388
16408.90 373
16410.11 420
16411.32 416
16412.53 416
16413.74 360
16414.95 371
16416.16 353
16417.37 365
16418.58 393
16419.79 403
16421.00 395
16422.21 387
16423.42 396
16424.63 415
16425.84 399
16427.05 370
16428.26 398
16429.47 380
16430.68 396
16431.89 410
16433.10 366
16434.31 370
16435.52 423
16436.73 414
16437.94 394
16439.15 382
16440.36 389
16441.57 365
16442.79 387
16444.00 362
16445.21 344
16446.42 388
16447.63 379
16448.84 371
16450.05 373
16451.26 356
16452.47 400
16453.68 381
16454.90 384
16456.11 406
16457.32 348
16458.53 393
16459.74 415
16460.95 372
16462.16 378
16463.38 391
16464.59 359
16465.80 345
16467.01 346
16468.22 339
16469.43 368
16470.65 349
16471.86 348
16473.07 374
16474.28 341
16475.49 368
16476.71 320
16477.92 341
16479.13 335
16480.34 325
16481.56 334
16482.77 384
16483.98 341
16485.19 353
16486.40 345
16487.62 309
16488.83 314
16490.04 357
16491.25 372
16492.47 361
16493.68 359
16494.89 349
16496.11 390
16497.32 371
16498.53 365
16499.74 405
16500.96 374
16502.17 348
16503.38 356
16504.60 348
16505.81 362
16507.02 375
16508.24 381
16509.45 315
16510.66 354
16511.88 380
16513.09 346
16514.30 364
16515.52 360
16516.73 369
16517.94 380
16519.16 371
16520.37 329
16521.58 366
16522.80 384
16524.01 384
16525.23 350
16526.44 375
16527.65 343
16528.87 343
16530.08 399
16531.30 395
16532.51 399
16533.72 380
16534.94 383
16536.15 419
16537.37 374
16538.58 361
16539.80 378
16541.01 356
16542.23 384
16543.44 365
16544.65 369
16545.87 391
16547.08 405
16548.30 384
16549.51 366
16550.73 419
16551.94 380
16553.16 395
16554.37 380
16555.59 365
16556.80 388
16558.02 417
16559.23 450
16560.45 402
16561.66 400
16562.88 381
16564.09 394
16565.31 427
16566.52 442
16567.74 393
16568.96 403
16570.17 466
16571.39 419
16572.60 401
16573.82 401
16575.03 407
16576.25 405
16577.47 457
16578.68 413
16579.90 423
16581.11 446
16582.33 417
16583.54 372
16584.76 407
16585.98 404
16587.19 414
16588.41 388
16589.63 391
16590.84 367
16592.06 401
16593.27 410
16594.49 414
16595.71 374
16596.92 380
16598.14 374
16599.36 375
16600.57 389
16601.79 365
16603.01 379
16604.22 351
16605.44 353
16606.66 347
16607.87 332
16609.09 333
16610.31 341
16611.53 387
16612.74 359
16613.96 332
16615.18 348
16616.39 378
16617.61 351
16618.83 347
16620.05 320
16621.26 350
16622.48 326
16623.70 358
16624.92 345
16626.13 339
16627.35 345
16628.57 348
16629.79 347
16631.00 314
16632.22 305
16633.44 310
16634.66 349
16635.88 367
16637.09 291
16638.31 348
16639.53 396
16640.75 347
16641.97 364
16643.18 351
16644.40 373
16645.62 363
16646.84 307
16648.06 331
16649.28 326
16650.49 316
16651.71 339
16652.93 320
16654.15 333
16655.37 334
16656.59 338
16657.81 369
16659.03 320
16660.24 326
16661.46 361
16662.68 359
16663.90 343
16665.12 315
16666.34 321
16667.56 321
16668.78 327
16670.00 300
16671.22 312
16672.43 321
16673.65 315
16674.87 326
16676.09 347
16677.31 282
16678.53 318
16679.75 325
16680.97 315
16682.19 312
16683.41 322
16684.63 353
16685.85 309
16687.07 332
16688.29 343
16689.51 334
16690.73 306
16691.95 302
16693.17 310
16694.39 361
16695.61 338
16696.83 333
16698.05 320
16699.27 350
16700.49 313
16701.71 302
16702.93 276
16704.15 315
16705.37 322
16706.59 320
16707.81 309
16709.03 280
16710.25 314
16711.48 297
16712.70 342
16713.92 311
16715.14 361
16716.36 334
16717.58 325
16718.80 304
16720.02 315
16721.24 319
16722.46 324
16723.68 312
16724.91 293
16726.13 297
16727.35 264
16728.57 300
16729.79 314
16731.01 330
16732.23 308
16733.46 314
16734.68 339
16735.90 321
16737.12 317
16738.34 326
16739.56 300
16740.79 328
16742.01 328
16743.23 344
16744.45 318
16745.67 333
16746.90 301
16748.12 326
16749.34 330
16750.56 317
16751.78 314
16753.01 316
16754.23 331
16755.45 285
16756.67 275
16757.90 288
16759.12 303
16760.34 307
16761.56 296
16762.79 337
16764.01 307
16765.23 337
16766.45 327
16767.68 304
16768.90 302
16770.12 324
16771.34 314
16772.57 315
16773.79 308
16775.01 310
16776.24 328
16777.46 291
16778.68 277
16779.91 292
16781.13 295
16782.35 334
16783.58 331
16784.80 273
16786.02 276
16787.25 317
16788.47 258
16789.69 306
16790.92 315
16792.14 285
16793.36 290
16794.59 341
16795.81 314
16797.04 287
16798.26 329
16799.48 364
16800.71 344
16801.93 331
16803.16 275
16804.38 311
16805.60 323
16806.83 343
16808.05 313
16809.28 302
16810.50 297
16811.73 341
16812.95 329
16814.17 309
16815.40 312
16816.62 352
16817.85 352
16819.07 326
16820.30 313
16821.52 323
16822.75 350
16823.97 322
16825.20 343
16826.42 324
16827.65 316
16828.87 328
16830.10 340
16831.32 338
16832.55 355
16833.77 332
16835.00 343
16836.22 340
16837.45 332
16838.67 338
16839.90 339
16841.12 344
16842.35 338
16843.57 317
16844.80 376
16846.03 374
16847.25 386
16848.48 380
16849.70 398
16850.93 350
16852.15 405
16853.38 367
16854.61 392
16855.83 374
16857.06 383
16858.28 380
16859.51 404
16860.74 405
16861.96 416
16863.19 410
16864.42 387
16865.64 425
16866.87 444
16868.09 431
16869.32 424
16870.55 423
16871.77 448
16873.00 495
16874.23 466
16875.45 458
16876.68 441
16877.91 481
16879.13 471
16880.36 540
16881.59 493
16882.82 460
16884.04 509
16885.27 510
16886.50 488
16887.72 492
16888.95 549
16890.18 476
16891.41 494
16892.63 496
16893.86 491
16895.09 474
16896.32 480
16897.54 457
16898.77 457
16900.00 486
16901.23 457
16902.45 417
16903.68 452
16904.91 395
16906.14 433
16907.36 485
16908.59 421
16909.82 393
16911.05 392
16912.28 428
16913.50 408
16914.73 416
16915.96 458
16917.19 430
16918.42 408
16919.65 455
16920.87 394
16922.10 368
16923.33 394
16924.56 430
16925.79 362
16927.02 418
16928.24 413
16929.47 440
16930.70 386
16931.93 392
16933.16 412
16934.39 396
16935.62 377
16936.85 391
16938.08 432
16939.30 441
16940.53 385
16941.76 431
16942.99 391
16944.22 362
16945.45 397
16946.68 410
16947.91 359
16949.14 409
16950.37 416
16951.60 437
16952.83 424
16954.06 392
16955.29 411
16956.52 413
16957.74 368
16958.97 359
16960.20 393
16961.43 426
16962.66 378
16963.89 377
16965.12 384
16966.35 405
16967.58 386
16968.81 388
16970.04 382
16971.27 378
16972.50 358
16973.74 358
16974.97 362
16976.20 347
16977.43 351
16978.66 356
16979.89 351
16981.12 333
16982.35 348
16983.58 377
16984.81 375
16986.04 342
16987.27 346
16988.50 365
16989.73 378
16990.96 333
16992.19 336
16993.43 332
16994.66 319
16995.89 364
16997.12 334
16998.35 334
16999.58 301
17000.81 343
17002.04 307
17003.28 351
17004.51 293
17005.74 324
17006.97 340
17008.20 333
17009.43 327
17010.66 324
17011.90 317
17013.13 318
17014.36 336
17015.59 341
17016.82 358
17018.05 360
17019.29 346
17020.52 330
17021.75 347
17022.98 311
17024.21 327
17025.45 338
17026.68 328
17027.91 308
17029.14 278
17030.38 305
17031.61 303
17032.84 286
17034.07 332
17035.31 298
17036.54 284
17037.77 329
17039.00 328
17040.24 339
17041.47 314
17042.70 348
17043.93 332
17045.17 328
17046.40 307
17047.63 298
17048.87 303
17050.10 312
17051.33 346
17052.57 303
17053.80 301
17055.03 277
17056.27 285
17057.50 305
17058.73 311
17059.97 300
17061.20 310
17062.43 309
17063.67 312
17064.90 332
17066.13 345
17067.37 320
17068.60 268
17069.83 321
17071.07 309
17072.30 303
17073.54 286
17074.77 311
17076.00 314
17077.24 340
17078.47 272
17079.71 293
17080.94 273
17082.17 317
17083.41 267
17084.64 276
17085.88 295
17087.11 291
17088.35 266
17089.58 295
17090.81 271
17092.05 281
17093.28 284
17094.52 319
17095.75 306
17096.99 257
17098.22 308
17099.46 354
17100.69 324
17101.93 290
17103.16 288
17104.40 306
17105.63 296
17106.87 297
17108.10 300
17109.34 279
17110.57 289
17111.81 278
17113.04 302
17114.28 280
17115.51 256
17116.75 303
17117.99 338
17119.22 286
17120.46 298
17121.69 314
17122.93 267
17124.16 252
17125.40 269
17126.64 280
17127.87 299
17129.11 278
17130.34 266
17131.58 274
17132.82 233
17134.05 266
17135.29 305
17136.52 268
17137.76 282
17139.00 299
17140.23 299
17141.47 291
17142.71 264
17143.94 298
17145.18 318
17146.41 283
17147.65 304
17148.89 290
17150.12 329
17151.36 286
17152.60 253
17153.83 295
17155.07 284
17156.31 260
17157.55 276
17158.78 270
17160.02 298
17161.26 330
17162.49 267
17163.73 276
17164.97 299
17166.21 309
17167.44 283
17168.68 256
17169.92 258
17171.15 274
17172.39 252
17173.63 290
17174.87 336
17176.10 290
17177.34 268
17178.58 265
17179.82 237
17181.06 257
17182.29 243
17183.53 272
17184.77 298
17186.01 281
17187.25 318
17188.48 242
17189.72 246
17190.96 323
17192.20 278
17193.44 249
17194.67 237
17195.91 279
17197.15 293
17198.39 281
17199.63 273
17200.87 274
17202.10 292
17203.34 250
17204.58 255
17205.82 260
17207.06 275
17208.30 261
17209.54 282
17210.78 256
17212.01 268
17213.25 311
17214.49 328
17215.73 280
17216.97 242
17218.21 270
17219.45 223
17220.69 268
17221.93 248
17223.17 228
17224.41 251
17225.65 279
17226.89 280
17228.12 267
17229.36 263
17230.60 289
17231.84 259
17233.08 268
17234.32 248
17235.56 234
17236.80 275
17238.04 240
17239.28 246
17240.52 254
17241.76 230
17243.00 280
17244.24 260
17245.48 229
17246.72 250
17247.96 254
17249.20 229
17250.44 262
17251.68 275
17252.92 242
17254.16 248
17255.40 242
17256.64 251
17257.89 218
17259.13 245
17260.37 265
17261.61 246
17262.85 257
17264.09 292
17265.33 274
17266.57 283
17267.81 258
17269.05 234
17270.29 250
17271.53 267
17272.78 251
17274.02 270
17275.26 231
17276.50 265
17277.74 264
17278.98 275
17280.22 257
17281.46 256
17282.71 246
17283.95 268
17285.19 252
17286.43 215
17287.67 224
17288.91 250
17290.16 226
17291.40 232
17292.64 279
17293.88 252
17295.12 252
17296.36 248
17297.61 256
17298.85 237
17300.09 263
17301.33 239
17302.58 215
17303.82 274
17305.06 273
17306.30 276
17307.54 266
17308.79 261
17310.03 248
17311.27 292
17312.51 291
17313.76 233
17315.00 227
17316.24 214
17317.48 256
17318.73 259
17319.97 270
17321.21 276
17322.46 246
17323.70 252
17324.94 238
17326.18 262
17327.43 258
17328.67 244
17329.91 292
17331.16 240
17332.40 239
17333.64 263
17334.89 273
17336.13 266
17337.37 250
17338.62 265
17339.86 253
17341.10 233
17342.35 241
17343.59 223
17344.84 233
17346.08 227
17347.32 254
17348.57 251
17349.81 245
17351.05 238
17352.30 234
17353.54 252
17354.79 223
17356.03 256
17357.27 232
17358.52 258
17359.76 210
17361.01 254
17362.25 265
17363.50 236
17364.74 238
17365.98 263
17367.23 267
17368.47 269
17369.72 251
17370.96 298
17372.21 273
17373.45 233
17374.70 251
17375.94 225
17377.19 271
17378.43 265
17379.68 237
17380.92 213
17382.17 218
17383.41 263
17384.66 248
17385.90 255
17387.15 247
17388.39 233
17389.64 212
17390.88 217
17392.13 258
17393.37 254
17394.62 256
17395.86 278
17397.11 281
17398.36 273
17399.60 274
17400.85 293
17402.09 282
17403.34 246
17404.58 242
17405.83 246
17407.08 263
17408.32 269
17409.57 294
17410.81 264
17412.06 267
17413.31 238
17414.55 230
17415.80 250
17417.05 252
17418.29 255
17419.54 231
17420.78 236
17422.03 258
17423.28 248
17424.52 247
17425.77 273
17427.02 235
17428.26 277
17429.51 237
17430.76 263
17432.00 265
17433.25 256
17434.50 258
17435.75 268
17436.99 256
17438.24 254
17439.49 269
17440.73 241
17441.98 257
17443.23 255
17444.48 242
17445.72 272
17446.97 257
17448.22 255
17449.46 253
17450.71 254
17451.96 293
17453.21 268
17454.45 245
17455.70 253
17456.95 248
17458.20 257
17459.45 234
17460.69 258
17461.94 307
17463.19 291
17464.44 299
17465.69 271
17466.93 312
17468.18 274
17469.43 270
17470.68 285
17471.93 290
17473.17 233
17474.42 246
17475.67 262
17476.92 249
17478.17 211
17479.42 288
17480.67 276
17481.91 293
17483.16 299
17484.41 301
17485.66 323
17486.91 280
17488.16 281
17489.41 300
17490.66 302
17491.90 292
17493.15 281
17494.40 306
17495.65 310
17496.90 303
17498.15 279
17499.40 284
17500.65 306
17501.90 294
17503.15 284
17504.40 239
17505.65 284
17506.90 271
17508.14 287
17509.39 287
17510.64 302
17511.89 266
17513.14 333
17514.39 292
17515.64 330
17516.89 292
17518.14 315
17519.39 311
17520.64 351
17521.89 316
17523.14 278
17524.39 308
17525.64 286
17526.89 292
17528.14 319
17529.39 274
17530.64 303
17531.89 347
17533.14 331
17534.40 348
17535.65 318
17536.90 337
17538.15 325
17539.40 323
17540.65 308
17541.90 290
17543.15 344
17544.40 314
17545.65 318
17546.90 283
17548.15 305
17549.40 317
17550.66 309
17551.91 276
17553.16 317
17554.41 327
17555.66 332
17556.91 311
17558.16 317
17559.41 333
17560.67 313
17561.92 290
17563.17 303
17564.42 309
17565.67 320
17566.92 306
17568.18 305
17569.43 321
17570.68 304
17571.93 314
17573.18 316
17574.43 321
17575.69 295
17576.94 311
17578.19 337
17579.44 313
17580.69 275
17581.95 311
17583.20 333
17584.45 308
17585.70 328
17586.96 276
17588.21 340
17589.46 362
17590.71 374
17591.97 323
17593.22 347
17594.47 323
17595.72 308
17596.98 351
17598.23 332
17599.48 355
17600.73 319
17601.99 334
17603.24 306
17604.49 331
17605.75 334
17607.00 358
17608.25 379
17609.51 361
17610.76 345
17612.01 366
17613.27 367
17614.52 369
17615.77 339
17617.03 302
17618.28 359
17619.53 348
17620.79 348
17622.04 328
17623.29 379
17624.55 346
17625.80 356
17627.05 325
17628.31 354
17629.56 363
17630.82 351
17632.07 343
17633.32 373
17634.58 406
17635.83 362
17637.09 336
17638.34 316
17639.60 332
17640.85 343
17642.10 355
17643.36 295
17644.61 329
17645.87 341
17647.12 321
17648.38 290
17649.63 306
17650.89 307
17652.14 329
17653.39 347
17654.65 365
17655.90 301
17657.16 274
17658.41 317
17659.67 311
17660.92 289
17662.18 292
17663.43 311
17664.69 328
17665.94 296
17667.20 290
17668.45 326
17669.71 291
17670.97 273
17672.22 262
17673.48 281
17674.73 268
17675.99 289
17677.24 292
17678.50 296
17679.75 311
17681.01 286
17682.27 310
17683.52 279
17684.78 295
17686.03 295
17687.29 336
17688.55 269
17689.80 288
17691.06 280
17692.31 291
17693.57 295
17694.83 268
17696.08 262
17697.34 260
17698.59 270
17699.85 250
17701.11 253
17702.36 244
17703.62 256
17704.88 236
17706.13 264
17707.39 280
17708.65 285
17709.90 241
17711.16 261
17712.42 271
17713.67 250
17714.93 263
17716.19 277
17717.44 278
17718.70 281
17719.96 290
17721.22 267
17722.47 277
17723.73 262
17724.99 264
17726.25 262
17727.50 276
17728.76 247
17730.02 286
17731.27 259
17732.53 280
17733.79 283
17735.05 288
17736.31 314
17737.56 297
17738.82 295
17740.08 269
17741.34 285
17742.59 290
17743.85 257
17745.11 254
17746.37 274
17747.63 255
17748.88 253
17750.14 251
17751.40 278
17752.66 229
17753.92 269
17755.18 313
17756.43 275
17757.69 295
17758.95 288
17760.21 307
17761.47 253
17762.73 266
17763.99 235
17765.24 237
17766.50 242
17767.76 257
17769.02 260
17770.28 275
17771.54 284
17772.80 285
17774.06 264
17775.32 277
17776.57 300
17777.83 249
17779.09 269
17780.35 261
17781.61 264
17782.87 260
17784.13 252
17785.39 252
17786.65 253
17787.91 251
17789.17 247
17790.43 248
17791.69 249
17792.95 244
17794.21 253
17795.47 267
17796.73 241
17797.99 247
17799.25 209
17800.51 224
17801.77 235
17803.03 219
17804.29 236
17805.55 282
17806.81 233
17808.07 231
17809.33 233
17810.59 248
17811.85 243
17813.11 222
17814.37 232
17815.63 246
17816.89 248
17818.15 228
17819.41 250
17820.67 230
17821.93 223
17823.19 241
17824.45 223
17825.71 227
17826.98 253
17828.24 229
17829.50 228
17830.76 248
17832.02 271
17833.28 270
17834.54 214
17835.80 221
17837.06 230
17838.33 238
17839.59 233
17840.85 222
17842.11 247
17843.37 239
17844.63 212
17845.89 221
17847.16 242
17848.42 216
17849.68 198
17850.94 221
17852.20 248
17853.46 232
17854.73 229
17855.99 241
17857.25 250
17858.51 238
17859.77 230
17861.04 209
17862.30 236
17863.56 203
17864.82 217
17866.09 207
17867.35 240
17868.61 238
17869.87 244
17871.14 242
17872.40 220
17873.66 215
17874.92 228
17876.19 242
17877.45 256
17878.71 248
17879.97 258
17881.24 234
17882.50 242
17883.76 250
17885.03 240
17886.29 223
17887.55 222
17888.81 225
17890.08 205
17891.34 237
17892.60 231
17893.87 220
17895.13 251
17896.39 227
17897.66 236
17898.92 231
17900.18 250
17901.45 233
17902.71 237
17903.97 222
17905.24 239
17906.50 244
17907.77 221
17909.03 202
17910.29 196
17911.56 211
17912.82 217
17914.09 258
17915.35 246
17916.61 219
17917.88 207
17919.14 255
17920.41 189
17921.67 199
17922.93 242
17924.20 238
17925.46 211
17926.73 245
17927.99 233
17929.26 202
17930.52 216
17931.79 233
17933.05 230
17934.32 226
17935.58 246
17936.84 257
17938.11 235
17939.37 231
17940.64 222
17941.90 223
17943.17 264
17944.43 252
17945.70 245
17946.96 227
17948.23 222
17949.50 218
17950.76 223
17952.03 249
17953.29 223
17954.56 228
17955.82 236
17957.09 233
17958.35 234
17959.62 258
17960.88 247
17962.15 240
17963.42 272
17964.68 302
17965.95 250
17967.21 220
17968.48 252
17969.74 249
17971.01 239
17972.28 217
17973.54 234
17974.81 217
17976.08 226
17977.34 239
17978.61 231
17979.87 227
17981.14 215
17982.41 250
17983.67 197
17984.94 220
17986.21 235
17987.47 254
17988.74 249
17990.01 258
17991.27 222
17992.54 201
17993.81 247
17995.07 283
17996.34 215
17997.61 230
17998.87 246
18000.14 234
18001.41 222
18002.68 216
18003.94 221
18005.21 229
18006.48 218
18007.74 218
18009.01 260
18010.28 211
18011.55 230
18012.81 217
18014.08 222
18015.35 225
18016.62 238
18017.88 256
18019.15 228
18020.42 219
18021.69 222
18022.96 239
18024.22 235
18025.49 272
18026.76 267
18028.03 229
18029.29 231
18030.56 248
18031.83 271
18033.10 221
18034.37 223
18035.64 266
18036.90 255
18038.17 264
18039.44 250
18040.71 231
18041.98 237
18043.25 238
18044.51 225
18045.78 207
18047.05 223
18048.32 216
18049.59 235
18050.86 213
18052.13 253
18053.40 241
18054.67 266
18055.93 234
18057.20 218
18058.47 224
18059.74 256
18061.01 244
18062.28 255
18063.55 201
18064.82 203
18066.09 247
18067.36 242
18068.63 248
18069.90 241
18071.17 255
18072.44 284
18073.70 248
18074.97 243
18076.24 245
18077.51 231
18078.78 248
18080.05 245
18081.32 240
18082.59 241
18083.86 240
18085.13 235
18086.40 233
18087.67 247
18088.94 216
18090.21 232
18091.48 232
18092.75 264
18094.02 255
18095.29 246
18096.57 240
18097.84 238
18099.11 239
18100.38 245
18101.65 268
18102.92 215
18104.19 253
18105.46 200
18106.73 255
18108.00 224
18109.27 231
18110.54 237
18111.81 233
18113.08 248
18114.36 234
18115.63 229
18116.90 210
18118.17 267
18119.44 252
18120.71 251
18121.98 250
18123.25 248
18124.53 240
18125.80 259
18127.07 244
18128.34 227
18129.61 246
18130.88 255
18132.16 268
18133.43 255
18134.70 225
18135.97 251
18137.24 296
18138.51 239
18139.79 230
18141.06 236
18142.33 234
18143.60 241
18144.87 256
18146.15 221
18147.42 242
18148.69 239
18149.96 255
18151.24 229
18152.51 195
18153.78 232
18155.05 209
18156.33 226
18157.60 246
18158.87 214
18160.14 240
18161.42 242
18162.69 233
18163.96 240
18165.23 219
18166.51 231
18167.78 236
18169.05 218
18170.33 219
18171.60 240
18172.87 220
18174.15 229
18175.42 248
18176.69 202
18177.97 210
18179.24 210
18180.51 207
18181.79 210
18183.06 234
18184.33 209
18185.61 251
18186.88 231
18188.15 237
18189.43 242
18190.70 227
18191.97 222
18193.25 221
18194.52 218
18195.80 217
18197.07 219
18198.34 233
18199.62 243
18200.89 238
18202.17 239
18203.44 211
18204.71 218
18205.99 222
18207.26 209
18208.54 195
18209.81 222
18211.09 224
18212.36 234
18213.64 246
18214.91 216
18216.18 233
18217.46 204
18218.73 224
18220.01 228
18221.28 264
18222.56 225
18223.83 249
18225.11 228
18226.38 211
18227.66 225
18228.93 257
18230.21 245
18231.48 217
18232.76 231
18234.03 216
18235.31 212
18236.58 221
18237.86 245
18239.14 229
18240.41 213
18241.69 204
18242.96 229
18244.24 263
18245.51 231
18246.79 206
18248.06 191
18249.34 215
18250.62 268
18251.89 237
18253.17 242
18254.44 236
18255.72 218
18257.00 239
18258.27 219
18259.55 200
18260.82 204
18262.10 231
18263.38 240
18264.65 222
18265.93 243
18267.21 264
18268.48 272
18269.76 218
18271.04 207
18272.31 227
18273.59 239
18274.87 232
18276.14 217
18277.42 219
18278.70 236
18279.97 243
18281.25 258
18282.53 230
18283.80 206
18285.08 245
18286.36 241
18287.63 265
18288.91 266
18290.19 233
18291.47 227
18292.74 261
18294.02 232
18295.30 246
18296.58 208
18297.85 247
18299.13 239
18300.41 255
18301.69 201
18302.96 238
18304.24 241
18305.52 211
18306.80 200
18308.07 240
18309.35 257
18310.63 209
18311.91 224
18313.19 259
18314.46 239
18315.74 236
18317.02 246
18318.30 236
18319.58 248
18320.86 247
18322.13 253
18323.41 229
18324.69 229
18325.97 224
18327.25 288
18328.53 287
18329.80 245
18331.08 231
18332.36 246
18333.64 241
18334.92 198
18336.20 263
18337.48 275
18338.76 244
18340.04 256
18341.31 248
18342.59 242
18343.87 269
18345.15 238
18346.43 243
18347.71 230
18348.99 238
18350.27 234
18351.55 227
18352.83 246
18354.11 224
18355.39 247
18356.67 234
18357.95 235
18359.22 230
18360.50 233
18361.78 220
18363.06 190
18364.34 204
18365.62 242
18366.90 221
18368.18 254
18369.46 259
18370.74 263
18372.02 245
18373.30 248
18374.58 242
18375.86 244
18377.14 226
18378.42 240
18379.71 277
18380.99 229
18382.27 238
18383.55 219
18384.83 233
18386.11 266
18387.39 242
18388.67 225
18389.95 260
18391.23 223
18392.51 217
18393.79 230
18395.07 202
18396.35 218
18397.63 243
18398.92 267
18400.20 227
18401.48 220
18402.76 245
18404.04 240
18405.32 243
18406.60 270
18407.88 257
18409.17 232
18410.45 230
18411.73 242
18413.01 260
18414.29 245
18415.57 234
18416.85 238
18418.14 213
18419.42 193
18420.70 243
18421.98 207
18423.26 210
18424.55 228
18425.83 255
18427.11 212
18428.39 249
18429.67 226
18430.96 207
18432.24 234
18433.52 229
18434.80 247
18436.08 232
18437.37 248
18438.65 237
18439.93 228
18441.21 236
18442.50 234
18443.78 254
18445.06 222
18446.34 209
18447.63 217
18448.91 214
18450.19 218
18451.48 243
18452.76 216
18454.04 243
18455.32 219
18456.61 248
18457.89 224
18459.17 201
18460.46 207
18461.74 235
18463.02 248
18464.31 213
18465.59 236
18466.87 255
18468.16 244
18469.44 255
18470.72 237
18472.01 218
18473.29 212
18474.57 218
18475.86 231
18477.14 242
18478.43 237
18479.71 199
18480.99 204
18482.28 203
18483.56 199
18484.85 231
18486.13 233
18487.41 226
18488.70 196
18489.98 217
18491.27 196
18492.55 209
18493.83 212
18495.12 214
18496.40 195
18497.69 230
18498.97 238
18500.26 210
18501.54 237
18502.83 269
18504.11 212
18505.40 212
18506.68 233
18507.97 230
18509.25 236
18510.54 234
18511.82 195
18513.11 236
18514.39 274
18515.68 239
18516.96 267
18518.25 263
18519.53 250
18520.82 212
18522.10 238
18523.39 224
18524.67 230
18525.96 198
18527.24 193
18528.53 237
18529.81 254
18531.10 216
18532.39 243
18533.67 273
18534.96 253
18536.24 265
18537.53 208
18538.81 207
18540.10 213
18541.39 250
18542.67 256
18543.96 245
18545.24 243
18546.53 252
18547.82 248
18549.10 222
18550.39 232
18551.68 265
18552.96 255
18554.25 225
18555.53 228
18556.82 251
18558.11 241
18559.39 228
18560.68 273
18561.97 238
18563.25 238
18564.54 245
18565.83 231
18567.12 246
18568.40 237
18569.69 233
18570.98 228
18572.26 222
18573.55 225
18574.84 251
18576.12 231
18577.41 258
18578.70 247
18579.99 251
18581.27 235
18582.56 228
18583.85 238
18585.14 266
18586.42 229
18587.71 245
18589.00 247
18590.29 212
18591.57 226
18592.86 255
18594.15 244
18595.44 225
18596.73 263
18598.01 233
18599.30 239
18600.59 256
18601.88 247
18603.17 269
18604.45 247
18605.74 243
18607.03 232
18608.32 250
18609.61 249
18610.90 257
18612.18 245
18613.47 230
18614.76 287
18616.05 265
18617.34 278
18618.63 309
18619.92 226
18621.20 212
18622.49 245
18623.78 252
18625.07 225
18626.36 209
18627.65 240
18628.94 275
18630.23 250
18631.52 242
18632.81 244
18634.09 234
18635.38 237
18636.67 234
18637.96 227
18639.25 260
18640.54 278
18641.83 230
18643.12 259
18644.41 231
18645.70 237
18646.99 246
18648.28 202
18649.57 228
18650.86 204
18652.15 231
18653.44 245
18654.73 206
18656.02 190
18657.31 224
18658.60 190
18659.89 211
18661.18 221
18662.47 245
18663.76 188
18665.05 239
18666.34 241
18667.63 201
18668.92 195
18670.21 219
18671.50 219
18672.79 213
18674.08 193
18675.37 186
18676.66 198
18677.95 180
18679.24 195
18680.54 215
18681.83 224
18683.12 219
18684.41 202
18685.70 200
18686.99 241
18688.28 221
18689.57 213
18690.86 204
18692.15 202
18693.45 205
18694.74 195
18696.03 246
18697.32 214
18698.61 212
18699.90 180
18701.19 208
18702.49 179
18703.78 213
18705.07 201
18706.36 207
18707.65 201
18708.94 197
18710.24 229
18711.53 240
18712.82 230
18714.11 199
18715.40 194
18716.70 212
18717.99 233
18719.28 230
18720.57 221
18721.86 212
18723.16 223
18724.45 202
18725.74 223
18727.03 169
18728.33 186
18729.62 183
18730.91 207
18732.20 236
18733.50 210
18734.79 223
18736.08 221
18737.37 192
18738.67 206
18739.96 195
18741.25 228
18742.55 228
18743.84 203
18745.13 224
18746.43 227
18747.72 221
18749.01 187
18750.31 246
18751.60 245
18752.89 221
18754.19 191
18755.48 166
18756.77 205
18758.07 221
18759.36 229
18760.65 243
18761.95 241
18763.24 209
18764.53 218
18765.83 228
18767.12 221
18768.42 217
18769.71 216
18771.00 215
18772.30 193
18773.59 189
18774.88 188
18776.18 226
18777.47 224
18778.77 213
18780.06 224
18781.36 245
18782.65 212
18783.94 205
18785.24 194
18786.53 206
18787.83 202
18789.12 207
18790.42 200
18791.71 201
18793.01 204
18794.30 211
18795.60 199
18796.89 208
18798.19 255
18799.48 185
18800.78 185
18802.07 194
18803.37 200
18804.66 179
18805.96 178
18807.25 226
18808.55 207
18809.84 221
18811.14 248
18812.43 205
18813.73 224
18815.02 192
18816.32 197
18817.61 209
18818.91 198
18820.21 211
18821.50 215
18822.80 206
18824.09 182
18825.39 192
18826.68 195
18827.98 195
18829.28 208
18830.57 244
18831.87 204
18833.16 244
18834.46 199
18835.76 196
18837.05 239
18838.35 213
18839.65 222
18840.94 212
18842.24 196
18843.53 200
18844.83 237
18846.13 206
18847.42 213
18848.72 206
18850.02 214
18851.31 230
18852.61 225
18853.91 213
18855.20 203
18856.50 214
18857.80 218
18859.10 232
18860.39 219
18861.69 209
18862.99 214
18864.28 238
18865.58 215
18866.88 229
18868.18 241
18869.47 193
18870.77 193
18872.07 235
18873.37 231
18874.66 222
18875.96 254
18877.26 195
18878.56 222
18879.85 220
18881.15 224
18882.45 223
18883.75 205
18885.04 196
18886.34 223
18887.64 233
18888.94 202
18890.24 223
18891.53 224
18892.83 233
18894.13 216
18895.43 227
18896.73 232
18898.03 211
18899.32 243
18900.62 231
18901.92 198
18903.22 223
18904.52 236
18905.82 215
18907.12 198
18908.41 207
18909.71 213
18911.01 217
18912.31 218
18913.61 228
18914.91 214
18916.21 217
18917.51 231
18918.80 204
18920.10 219
18921.40 210
18922.70 226
18924.00 216
18925.30 188
18926.60 213
18927.90 222
18929.20 220
18930.50 201
18931.80 222
18933.10 217
18934.40 234
18935.70 200
18937.00 191
18938.30 214
18939.60 207
18940.90 209
18942.20 213
18943.50 183
18944.79 218
18946.09 239
18947.39 208
18948.70 201
18950.00 224
18951.30 207
18952.60 176
18953.90 225
18955.20 207
18956.50 204
18957.80 182
18959.10 227
18960.40 237
18961.70 220
18963.00 225
18964.30 210
18965.60 229
18966.90 206
18968.20 208
18969.50 206
18970.80 202
18972.10 224
18973.40 213
18974.71 194
18976.01 210
18977.31 221
18978.61 206
18979.91 207
18981.21 226
18982.51 241
18983.81 217
18985.12 196
18986.42 217
18987.72 208
18989.02 218
18990.32 239
18991.62 198
18992.92 206
18994.23 194
18995.53 204
18996.83 214
18998.13 196
18999.43 201
19000.73 196
19002.04 205
19003.34 191
19004.64 182
19005.94 189
19007.24 227
19008.55 229
19009.85 227
19011.15 195
19012.45 225
19013.76 215
19015.06 239
19016.36 239
19017.66 202
19018.96 200
19020.27 237
19021.57 205
19022.87 202
19024.18 201
19025.48 220
19026.78 204
19028.08 197
19029.39 231
19030.69 235
19031.99 223
19033.30 232
19034.60 200
19035.90 208
19037.20 206
19038.51 235
19039.81 210
19041.11 168
19042.42 190
19043.72 230
19045.02 239
19046.33 214
19047.63 185
19048.93 213
19050.24 194
19051.54 219
19052.85 186
19054.15 201
19055.45 195
19056.76 225
19058.06 206
19059.36 212
19060.67 211
19061.97 192
19063.28 238
19064.58 198
19065.88 203
19067.19 200
19068.49 226
19069.80 213
19071.10 206
19072.41 235
19073.71 208
19075.01 213
19076.32 191
19077.62 200
19078.93 231
19080.23 225
19081.54 231
19082.84 206
19084.15 189
19085.45 190
19086.76 202
19088.06 231
19089.37 212
19090.67 219
19091.98 217
19093.28 214
19094.59 212
19095.89 236
19097.20 200
19098.50 197
19099.81 214
19101.11 218
19102.42 218
19103.72 245
19105.03 221
19106.33 204
19107.64 237
19108.94 218
19110.25 237
19111.56 205
19112.86 243
19114.17 265
19115.47 254
19116.78 236
19118.08 250
19119.39 191
19120.70 191
19122.00 206
19123.31 209
19124.61 192
19125.92 217
19127.23 206
19128.53 218
19129.84 237
19131.15 197
19132.45 221
19133.76 235
19135.06 228
19136.37 209
19137.68 199
19138.98 233
19140.29 207
19141.60 223
19142.90 235
19144.21 200
19145.52 209
19146.82 202
19148.13 210
19149.44 228
19150.75 187
19152.05 192
19153.36 209
19154.67 210
19155.97 205
19157.28 200
19158.59 223
19159.90 191
19161.20 234
19162.51 236
19163.82 237
19165.13 221
19166.43 207
19167.74 209
19169.05 215
19170.36 200
19171.66 237
19172.97 197
19174.28 236
19175.59 216
19176.89 218
19178.20 224
19179.51 249
19180.82 254
19182.13 253
19183.44 231
19184.74 226
19186.05 227
19187.36 233
19188.67 219
19189.98 205
19191.28 210
19192.59 227
19193.90 232
19195.21 225
19196.52 194
19197.83 209
19199.14 195
19200.44 220
19201.75 215
19203.06 220
19204.37 229
19205.68 224
19206.99 220
19208.30 225
19209.61 255
19210.92 195
19212.22 217
19213.53 218
19214.84 191
19216.15 213
19217.46 226
19218.77 228
19220.08 206
19221.39 188
19222.70 210
19224.01 223
19225.32 215
19226.63 227
19227.94 209
19229.25 200
19230.56 208
19231.87 204
19233.18 186
19234.49 191
19235.80 199
19237.11 214
19238.42 230
19239.73 203
19241.04 241
19242.35 218
19243.66 188
19244.97 225
19246.28 238
19247.59 238
19248.90 196
19250.21 191
19251.52 193
19252.83 206
19254.14 215
19255.45 203
19256.76 182
19258.07 182
19259.38 211
19260.69 206
19262.00 198
19263.31 208
19264.63 189
19265.94 204
19267.25 191
19268.56 203
19269.87 223
19271.18 221
19272.49 184
19273.80 198
19275.11 204
19276.43 201
19277.74 198
19279.05 189
19280.36 215
19281.67 188
19282.98 199
19284.29 204
19285.61 196
19286.92 197
19288.23 212
19289.54 216
19290.85 226
19292.16 188
19293.48 181
19294.79 215
19296.10 219
19297.41 245
19298.72 207
19300.04 195
19301.35 231
19302.66 214
19303.97 206
19305.29 209
19306.60 205
19307.91 222
19309.22 202
19310.53 228
19311.85 208
19313.16 193
19314.47 204
19315.78 227
19317.10 214
19318.41 234
19319.72 213
19321.04 203
19322.35 187
19323.66 208
19324.97 210
19326.29 205
19327.60 224
19328.91 224
19330.23 236
19331.54 246
19332.85 212
19334.17 208
19335.48 205
19336.79 190
19338.11 195
19339.42 186
19340.73 183
19342.05 191
19343.36 207
19344.67 251
19345.99 211
19347.30 222
19348.62 197
19349.93 221
19351.24 201
19352.56 240
19353.87 209
19355.18 237
19356.50 187
19357.81 218
19359.13 225
19360.44 198
19361.76 192
19363.07 215
19364.38 243
19365.70 200
19367.01 179
19368.33 239
19369.64 207
19370.96 198
19372.27 172
19373.58 201
19374.90 223
19376.21 236
19377.53 245
19378.84 208
19380.16 184
19381.47 195
19382.79 210
19384.10 191
19385.42 190
19386.73 215
19388.05 221
19389.36 209
19390.68 189
19391.99 180
19393.31 175
19394.62 192
19395.94 241
19397.26 220
19398.57 199
19399.89 202
19401.20 227
19402.52 205
19403.83 208
19405.15 184
19406.46 216
19407.78 217
19409.10 207
19410.41 188
19411.73 238
19413.04 209
19414.36 194
19415.68 174
19416.99 202
19418.31 224
19419.62 237
19420.94 204
19422.26 185
19423.57 179
19424.89 197
19426.21 202
19427.52 198
19428.84 203
19430.15 189
19431.47 195
19432.79 180
19434.10 217
19435.42 207
19436.74 202
19438.06 202
19439.37 197
19440.69 192
19442.01 201
19443.32 237
19444.64 200
19445.96 207
19447.27 170
19448.59 216
19449.91 199
19451.23 216
19452.54 196
19453.86 206
19455.18 211
19456.49 219
19457.81 201
19459.13 221
19460.45 208
19461.76 216
19463.08 237
19464.40 214
19465.72 210
19467.04 198
19468.35 237
19469.67 193
19470.99 240
19472.31 211
19473.63 209
19474.94 252
19476.26 232
19477.58 240
19478.90 214
19480.22 206
19481.53 217
19482.85 223
19484.17 193
19485.49 219
19486.81 184
19488.13 200
19489.44 184
19490.76 204
19492.08 203
19493.40 219
19494.72 217
19496.04 203
19497.36 217
19498.68 184
19499.99 169
19501.31 208
19502.63 212
19503.95 216
19505.27 203
19506.59 211
19507.91 214
19509.23 206
19510.55 213
19511.87 188
19513.19 217
19514.51 205
19515.82 228
19517.14 212
19518.46 190
19519.78 206
19521.10 212
19522.42 204
19523.74 228
19525.06 246
19526.38 186
19527.70 198
19529.02 220
19530.34 228
19531.66 213
19532.98 191
19534.30 188
19535.62 204
19536.94 201
19538.26 207
19539.58 206
19540.90 177
19542.22 194
19543.54 196
19544.86 219
19546.18 184
19547.50 192
19548.83 215
19550.15 242
19551.47 223
19552.79 207
19554.11 175
19555.43 242
19556.75 222
19558.07 198
19559.39 184
19560.71 170
19562.03 219
19563.35 228
19564.68 192
19566.00 212
19567.32 214
19568.64 207
19569.96 194
19571.28 202
19572.60 197
19573.92 203
19575.25 192
19576.57 177
19577.89 179
19579.21 210
19580.53 229
19581.85 225
19583.17 205
19584.50 183
19585.82 204
19587.14 214
19588.46 221
19589.78 204
19591.11 160
19592.43 230
19593.75 228
19595.07 229
19596.39 204
19597.72 229
19599.04 211
19600.36 205
19601.68 184
19603.01 206
19604.33 199
19605.65 190
19606.97 202
19608.30 171
19609.62 207
19610.94 213
19612.26 201
19613.59 190
19614.91 209
19616.23 197
19617.56 188
19618.88 214
19620.20 232
19621.52 229
19622.85 211
19624.17 228
19625.49 228
19626.82 207
19628.14 212
19629.46 208
19630.79 224
19632.11 250
19633.43 176
19634.76 200
19636.08 203
19637.40 222
19638.73 214
19640.05 222
19641.37 241
19642.70 195
19644.02 189
19645.35 189
19646.67 229
19647.99 209
19649.32 227
19650.64 205
19651.97 211
19653.29 197
19654.61 189
19655.94 202
19657.26 204
19658.59 197
19659.91 189
19661.23 165
19662.56 224
19663.88 201
19665.21 233
19666.53 214
19667.86 219
19669.18 198
19670.51 208
19671.83 215
19673.16 217
19674.48 198
19675.81 200
19677.13 189
19678.46 205
19679.78 237
19681.11 197
19682.43 193
19683.76 170
19685.08 204
19686.41 201
19687.73 207
19689.06 183
19690.38 215
19691.71 217
19693.03 207
19694.36 217
19695.68 218
19697.01 244
19698.33 236
19699.66 210
19700.99 176
19702.31 183
19703.64 193
19704.96 207
19706.29 215
19707.62 215
19708.94 209
19710.27 194
19711.59 216
19712.92 210
19714.25 185
19715.57 191
19716.90 253
19718.22 197
19719.55 207
19720.88 206
19722.20 239
19723.53 201
19724.86 186
19726.18 169
19727.51 233
19728.84 191
19730.16 197
19731.49 200
19732.82 228
19734.14 189
19735.47 182
19736.80 192
19738.12 199
19739.45 223
19740.78 194
19742.10 191
19743.43 178
19744.76 207
19746.09 201
19747.41 228
19748.74 205
19750.07 190
19751.40 213
19752.72 249
19754.05 208
19755.38 170
19756.71 183
19758.03 202
19759.36 208
19760.69 197
19762.02 192
19763.34 198
19764.67 222
19766.00 179
19767.33 174
19768.66 204
19769.98 213
19771.31 213
19772.64 206
19773.97 189
19775.30 213
19776.62 215
19777.95 210
19779.28 181
19780.61 188
19781.94 206
19783.27 221
19784.59 182
19785.92 164
19787.25 221
19788.58 210
19789.91 217
19791.24 199
19792.57 215
19793.90 207
19795.22 204
19796.55 202
19797.88 184
19799.21 219
19800.54 187
19801.87 178
19803.20 177
19804.53 200
19805.86 205
19807.19 229
19808.52 207
19809.84 211
19811.17 205
19812.50 225
19813.83 200
19815.16 216
19816.49 211
19817.82 183
19819.15 210
19820.48 220
19821.81 198
19823.14 172
19824.47 228
19825.80 228
19827.13 228
19828.46 204
19829.79 186
19831.12 204
19832.45 216
19833.78 205
19835.11 188
19836.44 192
19837.77 211
19839.10 214
19840.43 199
19841.76 175
19843.09 199
19844.42 202
19845.75 207
19847.09 182
19848.42 195
19849.75 206
19851.08 181
19852.41 185
19853.74 180
19855.07 206
19856.40 209
19857.73 251
19859.06 229
19860.39 240
19861.72 193
19863.06 176
19864.39 199
19865.72 211
19867.05 204
19868.38 244
19869.71 231
19871.04 223
19872.38 192
19873.71 190
19875.04 210
19876.37 226
19877.70 223
19879.03 203
19880.36 208
19881.70 235
19883.03 190
19884.36 223
19885.69 196
19887.02 194
19888.36 200
19889.69 182
19891.02 234
19892.35 217
19893.68 201
19895.02 222
19896.35 191
19897.68 199
19899.01 219
19900.35 180
19901.68 181
19903.01 167
19904.34 193
19905.68 192
19907.01 229
19908.34 226
19909.67 214
19911.01 179
19912.34 217
19913.67 231
19915.01 216
19916.34 197
19917.67 181
19919.00 199
19920.34 217
19921.67 219
19923.00 213
19924.34 205
19925.67 219
19927.00 197
19928.34 187
19929.67 209
19931.00 190
19932.34 219
19933.67 198
19935.00 194
19936.34 207
19937.67 226
19939.01 208
19940.34 172
19941.67 178
19943.01 217
19944.34 217
19945.67 190
19947.01 221
19948.34 200
19949.68 204
19951.01 221
19952.34 202
19953.68 205
19955.01 228
19956.35 189
19957.68 239
19959.02 209
19960.35 200
19961.68 194
19963.02 203
19964.35 226
19965.69 237
19967.02 216
19968.36 220
19969.69 203
19971.03 194
19972.36 183
19973.70 209
19975.03 230
19976.37 181
19977.70 221
19979.04 195
19980.37 207
19981.71 191
19983.04 234
19984.38 182
19985.71 230
19987.05 207
19988.38 206
19989.72 223
19991.05 234
19992.39 219
19993.73 196
19995.06 212
19996.40 202
19997.73 201
19999.07 227
20000.40 214
20001.74 210
20003.08 208
20004.41 210
20005.75 197
20007.08 222
20008.42 241
20009.76 216
20011.09 202
20012.43 234
20013.76 220
20015.10 208
20016.44 208
20017.77 204
20019.11 181
20020.45 201
20021.78 197
20023.12 200
20024.45 218
20025.79 204
20027.13 229
20028.46 211
20029.80 226
20031.14 196
20032.48 214
20033.81 199
20035.15 234
20036.49 207
20037.82 203
20039.16 185
20040.50 204
20041.83 222
20043.17 194
20044.51 193
20045.85 221
20047.18 226
20048.52 227
20049.86 201
20051.20 216
20052.53 214
20053.87 218
20055.21 240
20056.55 229
20057.88 224
20059.22 186
20060.56 197
20061.90 210
20063.23 190
20064.57 220
20065.91 201
20067.25 181
20068.59 169
20069.92 215
20071.26 199
20072.60 189
20073.94 201
20075.28 199
20076.62 191
20077.95 225
20079.29 199
20080.63 204
20081.97 207
20083.31 229
20084.65 216
20085.98 200
20087.32 206
20088.66 210
20090.00 211
20091.34 213
20092.68 217
20094.02 214
20095.36 207
20096.70 210
20098.03 202
20099.37 174
20100.71 234
20102.05 235
20103.39 250
20104.73 191
20106.07 227
20107.41 206
20108.75 217
20110.09 204
20111.43 222
20112.77 238
20114.11 222
20115.45 223
20116.79 214
20118.13 223
20119.46 212
20120.80 244
20122.14 235
20123.48 225
20124.82 231
20126.16 230
20127.50 224
20128.84 198
20130.18 203
20131.52 210
20132.86 198
20134.20 211
20135.55 213
