# Supplementary material for: MALDI-TOF MS typing enables the classification of brewing yeasts of the genus Saccharomyces to major beer styles
Source: PLoS One. 2017 Aug 9;12(8):e0181694. doi: 10.1371/journal.pone.0181694 (PMC5549903; doi:10.1371/journal.pone.0181694)
Supplement: S6 File — The directory includes 90 raw files and was zipped to “.zip”; the folder has three strains with 30 spectra per strain; S1 Text explains the raw files with an example and Table 1 represents the yeast strains used within the experiment. (ZIP) [file pone.0181694.s009.zip › 16-18/30275-3470-Lag-Lag-Lag-YPG-18h-E-E_2015-07-06_2_0_B2_1.dat]

2000.10 2547
2000.52 2445
2000.94 2402
2001.36 2577
2001.78 2699
2002.21 2589
2002.63 2624
2003.05 2811
2003.47 2611
2003.89 2532
2004.32 2664
2004.74 2664
2005.16 2498
2005.58 2329
2006.00 2541
2006.43 2515
2006.85 2671
2007.27 2668
2007.69 2523
2008.12 2634
2008.54 2511
2008.96 2545
2009.38 2538
2009.81 2781
2010.23 2707
2010.65 2491
2011.08 2499
2011.50 2641
2011.92 2494
2012.34 2409
2012.77 2625
2013.19 2602
2013.61 2431
2014.04 2350
2014.46 2397
2014.88 2585
2015.31 2607
2015.73 2459
2016.15 2534
2016.58 2758
2017.00 2618
2017.42 2692
2017.85 2714
2018.27 2747
2018.69 2837
2019.12 2685
2019.54 2734
2019.96 2932
2020.39 2738
2020.81 2649
2021.23 2754
2021.66 2910
2022.08 2593
2022.51 2643
2022.93 2728
2023.35 2662
2023.78 2571
2024.20 2738
2024.63 2715
2025.05 2464
2025.48 2663
2025.90 2507
2026.32 2586
2026.75 2480
2027.17 2369
2027.60 2499
2028.02 2618
2028.45 2555
2028.87 2549
2029.30 2423
2029.72 2554
2030.15 2550
2030.57 2429
2031.00 2496
2031.42 2351
2031.85 2399
2032.27 2474
2032.70 2426
2033.12 2538
2033.55 2441
2033.97 2267
2034.40 2405
2034.82 2525
2035.25 2603
2035.67 2660
2036.10 2597
2036.52 2616
2036.95 2557
2037.37 2446
2037.80 2391
2038.22 2465
2038.65 2693
2039.08 2557
2039.50 2355
2039.93 2819
2040.35 2762
2040.78 2612
2041.21 2760
2041.63 2573
2042.06 2462
2042.48 2543
2042.91 2473
2043.34 2520
2043.76 2215
2044.19 2316
2044.61 2453
2045.04 2517
2045.47 2513
2045.89 2515
2046.32 2549
2046.75 2511
2047.17 2554
2047.60 2486
2048.03 2328
2048.45 2509
2048.88 2563
2049.31 2533
2049.73 2453
2050.16 2465
2050.59 2544
2051.01 2511
2051.44 2442
2051.87 2465
2052.29 2341
2052.72 2485
2053.15 2532
2053.58 2480
2054.00 2259
2054.43 2373
2054.86 2482
2055.29 2465
2055.71 2482
2056.14 2639
2056.57 2630
2057.00 2667
2057.42 2828
2057.85 2711
2058.28 2686
2058.71 2537
2059.13 2577
2059.56 2704
2059.99 2726
2060.42 2567
2060.85 2739
2061.27 2464
2061.70 2437
2062.13 2719
2062.56 2527
2062.99 2434
2063.41 2566
2063.84 2580
2064.27 2672
2064.70 2808
2065.13 2749
2065.56 2805
2065.98 2741
2066.41 2644
2066.84 2760
2067.27 2554
2067.70 2759
2068.13 2760
2068.56 2607
2068.99 2574
2069.41 2555
2069.84 2490
2070.27 2614
2070.70 2524
2071.13 2690
2071.56 2498
2071.99 2592
2072.42 2480
2072.85 2598
2073.28 2802
2073.71 2615
2074.13 2512
2074.56 2767
2074.99 3041
2075.42 2831
2075.85 2618
2076.28 2712
2076.71 2660
2077.14 2819
2077.57 2621
2078.00 2474
2078.43 2768
2078.86 2704
2079.29 2606
2079.72 2862
2080.15 2747
2080.58 2744
2081.01 2730
2081.44 2833
2081.87 2667
2082.30 2663
2082.73 2929
2083.16 2716
2083.59 2637
2084.02 2712
2084.45 2958
2084.88 2761
2085.31 2472
2085.74 2451
2086.17 2655
2086.61 2512
2087.04 2475
2087.47 2515
2087.90 2423
2088.33 2513
2088.76 2549
2089.19 2815
2089.62 2627
2090.05 2513
2090.48 2500
2090.91 2506
2091.35 2619
2091.78 2532
2092.21 2536
2092.64 2607
2093.07 2540
2093.50 2469
2093.93 2494
2094.36 2547
2094.80 2406
2095.23 2556
2095.66 2659
2096.09 2349
2096.52 2529
2096.95 2415
2097.39 2497
2097.82 2437
2098.25 2469
2098.68 2405
2099.11 2513
2099.55 2568
2099.98 2600
2100.41 2437
2100.84 2394
2101.27 2380
2101.71 2472
2102.14 2294
2102.57 2348
2103.00 2349
2103.43 2400
2103.87 2245
2104.30 2459
2104.73 2403
2105.16 2547
2105.60 2635
2106.03 2521
2106.46 2485
2106.90 2530
2107.33 2250
2107.76 2374
2108.19 2537
2108.63 2695
2109.06 2479
2109.49 2445
2109.93 2725
2110.36 2588
2110.79 2402
2111.23 2225
2111.66 2322
2112.09 2375
2112.52 2440
2112.96 2517
2113.39 2554
2113.83 2491
2114.26 2477
2114.69 2538
2115.13 2624
2115.56 2494
2115.99 2250
2116.43 2315
2116.86 2292
2117.29 2155
2117.73 2317
2118.16 2435
2118.60 2392
2119.03 2453
2119.46 2419
2119.90 2399
2120.33 2354
2120.77 2509
2121.20 2388
2121.63 2318
2122.07 2371
2122.50 2595
2122.94 2670
2123.37 2807
2123.81 2618
2124.24 2532
2124.68 2704
2125.11 2650
2125.54 2467
2125.98 2402
2126.41 2504
2126.85 2422
2127.28 2503
2127.72 2851
2128.15 2964
2128.59 2848
2129.02 2974
2129.46 3171
2129.89 3054
2130.33 3385
2130.76 3529
2131.20 3413
2131.63 3109
2132.07 2919
2132.51 3122
2132.94 2840
2133.38 2866
2133.81 2722
2134.25 2761
2134.68 2806
2135.12 2844
2135.55 2909
2135.99 2593
2136.43 2827
2136.86 2618
2137.30 2576
2137.73 2678
2138.17 2640
2138.60 2794
2139.04 2583
2139.48 2552
2139.91 2470
2140.35 2508
2140.79 2467
2141.22 2410
2141.66 2602
2142.09 2454
2142.53 2501
2142.97 2544
2143.40 2469
2143.84 2466
2144.28 2540
2144.71 2540
2145.15 2371
2145.59 2435
2146.02 2585
2146.46 2623
2146.90 2728
2147.33 2582
2147.77 2700
2148.21 3188
2148.64 3271
2149.08 3215
2149.52 3490
2149.96 3483
2150.39 3660
2150.83 3399
2151.27 3205
2151.70 3332
2152.14 3176
2152.58 2866
2153.02 3106
2153.45 2936
2153.89 2882
2154.33 2914
2154.77 2724
2155.20 2676
2155.64 2524
2156.08 2532
2156.52 2715
2156.96 2772
2157.39 2686
2157.83 2512
2158.27 2546
2158.71 2508
2159.15 2532
2159.58 2726
2160.02 2707
2160.46 2657
2160.90 2694
2161.34 2529
2161.78 2650
2162.21 2601
2162.65 2822
2163.09 2809
2163.53 2732
2163.97 2649
2164.41 2598
2164.84 2622
2165.28 2555
2165.72 2679
2166.16 2985
2166.60 3050
2167.04 2870
2167.48 2734
2167.92 2829
2168.36 3056
2168.79 2937
2169.23 2708
2169.67 2831
2170.11 3057
2170.55 2979
2170.99 2865
2171.43 2848
2171.87 3073
2172.31 3018
2172.75 2993
2173.19 2780
2173.63 2754
2174.07 3067
2174.51 3220
2174.95 3209
2175.39 3066
2175.83 3178
2176.27 2875
2176.70 3092
2177.14 3251
2177.58 2933
2178.02 2877
2178.46 2996
2178.90 3113
2179.34 3024
2179.79 3121
2180.23 2972
2180.67 2978
2181.11 2859
2181.55 2888
2181.99 2997
2182.43 2900
2182.87 2724
2183.31 2614
2183.75 2659
2184.19 2670
2184.63 2497
2185.07 2546
2185.51 2740
2185.95 2834
2186.39 2649
2186.83 2689
2187.27 2879
2187.72 2887
2188.16 2870
2188.60 2866
2189.04 2789
2189.48 2908
2189.92 2921
2190.36 2881
2190.80 2877
2191.24 2836
2191.69 2618
2192.13 2688
2192.57 2845
2193.01 2965
2193.45 2874
2193.89 3161
2194.34 3218
2194.78 3083
2195.22 3362
2195.66 3346
2196.10 3278
2196.54 3244
2196.99 3016
2197.43 3158
2197.87 3138
2198.31 2935
2198.75 2949
2199.20 2765
2199.64 2791
2200.08 2746
2200.52 2745
2200.96 2714
2201.41 2896
2201.85 2654
2202.29 2532
2202.73 2581
2203.18 2677
2203.62 2713
2204.06 2785
2204.50 2822
2204.95 2761
2205.39 2774
2205.83 2753
2206.28 2761
2206.72 2929
2207.16 2823
2207.60 2889
2208.05 2807
2208.49 2707
2208.93 2907
2209.38 2750
2209.82 2845
2210.26 2650
2210.71 2655
2211.15 2821
2211.59 2953
2212.04 2961
2212.48 2961
2212.92 2804
2213.37 2873
2213.81 2803
2214.25 2863
2214.70 2926
2215.14 3157
2215.59 2915
2216.03 2762
2216.47 2933
2216.92 2902
2217.36 2672
2217.80 2601
2218.25 2657
2218.69 2790
2219.14 2871
2219.58 2644
2220.03 2699
2220.47 2809
2220.91 2914
2221.36 2942
2221.80 2796
2222.25 2812
2222.69 3078
2223.14 3187
2223.58 3262
2224.03 3186
2224.47 3309
2224.91 3259
2225.36 3300
2225.80 3460
2226.25 3390
2226.69 3448
2227.14 3216
2227.58 3292
2228.03 3505
2228.47 3383
2228.92 3423
2229.36 3507
2229.81 3335
2230.25 3385
2230.70 3504
2231.15 3524
2231.59 3479
2232.04 3602
2232.48 3560
2232.93 3628
2233.37 3621
2233.82 3576
2234.26 3641
2234.71 3455
2235.15 3577
2235.60 3208
2236.05 3163
2236.49 3200
2236.94 3209
2237.38 3041
2237.83 2931
2238.28 2976
2238.72 3014
2239.17 3127
2239.61 2878
2240.06 2879
2240.51 2832
2240.95 2738
2241.40 2609
2241.85 2605
2242.29 2796
2242.74 2686
2243.19 2874
2243.63 2655
2244.08 2729
2244.53 2669
2244.97 2860
2245.42 2588
2245.87 2692
2246.31 2457
2246.76 2497
2247.21 2629
2247.65 2613
2248.10 2800
2248.55 2699
2248.99 2782
2249.44 2915
2249.89 2831
2250.34 2752
2250.78 2922
2251.23 2824
2251.68 2871
2252.13 2962
2252.57 3043
2253.02 2938
2253.47 2696
2253.92 2799
2254.36 2935
2254.81 2954
2255.26 2951
2255.71 2869
2256.15 2836
2256.60 2877
2257.05 2772
2257.50 2869
2257.95 2840
2258.39 2479
2258.84 2647
2259.29 2871
2259.74 2718
2260.19 2644
2260.63 2632
2261.08 2732
2261.53 2921
2261.98 3035
2262.43 2865
2262.88 3007
2263.32 3029
2263.77 3145
2264.22 3007
2264.67 2900
2265.12 3032
2265.57 3219
2266.02 2884
2266.47 3078
2266.91 3289
2267.36 3040
2267.81 3000
2268.26 3283
2268.71 3508
2269.16 3334
2269.61 3374
2270.06 3486
2270.51 3553
2270.96 3743
2271.41 3565
2271.86 3503
2272.30 3642
2272.75 3432
2273.20 3559
2273.65 3353
2274.10 3454
2274.55 3893
2275.00 4033
2275.45 4084
2275.90 4365
2276.35 4233
2276.80 3783
2277.25 3725
2277.70 3936
2278.15 3775
2278.60 3464
2279.05 3478
2279.50 3156
2279.95 3189
2280.40 3110
2280.85 2986
2281.30 3187
2281.75 3230
2282.20 3005
2282.65 2934
2283.10 2970
2283.55 3053
2284.00 2971
2284.46 2896
2284.91 2771
2285.36 2799
2285.81 2644
2286.26 2823
2286.71 2891
2287.16 2967
2287.61 3050
2288.06 3218
2288.51 3492
2288.96 3749
2289.42 4183
2289.87 4262
2290.32 4538
2290.77 4586
2291.22 4723
2291.67 4685
2292.12 4780
2292.57 4669
2293.03 4226
2293.48 3830
2293.93 4074
2294.38 3824
2294.83 3377
2295.28 3319
2295.74 3279
2296.19 3205
2296.64 3098
2297.09 3019
2297.54 2966
2297.99 2864
2298.45 2910
2298.90 2884
2299.35 2878
2299.80 2969
2300.25 2973
2300.71 2981
2301.16 2954
2301.61 2823
2302.06 2718
2302.52 2802
2302.97 2836
2303.42 2814
2303.87 2796
2304.33 2905
2304.78 2614
2305.23 2616
2305.68 2701
2306.14 2737
2306.59 2988
2307.04 3031
2307.50 3103
2307.95 3183
2308.40 3223
2308.85 3201
2309.31 3435
2309.76 3364
2310.21 3487
2310.67 3391
2311.12 3234
2311.57 3179
2312.03 3255
2312.48 3363
2312.93 3318
2313.39 3320
2313.84 3243
2314.29 3211
2314.75 3131
2315.20 3045
2315.66 3264
2316.11 3126
2316.56 3065
2317.02 2975
2317.47 3335
2317.92 3279
2318.38 3331
2318.83 3062
2319.29 3106
2319.74 3181
2320.19 3398
2320.65 3319
2321.10 3261
2321.56 3146
2322.01 3051
2322.47 3163
2322.92 3181
2323.37 3198
2323.83 3194
2324.28 3311
2324.74 3361
2325.19 3496
2325.65 3617
2326.10 3730
2326.56 3549
2327.01 3545
2327.47 3281
2327.92 3218
2328.38 3137
2328.83 3148
2329.29 3194
2329.74 2878
2330.20 3078
2330.65 3108
2331.11 2998
2331.56 2939
2332.02 3004
2332.47 2866
2332.93 2937
2333.38 2907
2333.84 2898
2334.29 2882
2334.75 2726
2335.21 2795
2335.66 2873
2336.12 2963
2336.57 2840
2337.03 2913
2337.48 2796
2337.94 2850
2338.40 3090
2338.85 3191
2339.31 3037
2339.76 2793
2340.22 2923
2340.68 3184
2341.13 2952
2341.59 2971
2342.04 3068
2342.50 3163
2342.96 3050
2343.41 2911
2343.87 2875
2344.33 2895
2344.78 3012
2345.24 3125
2345.70 3214
2346.15 3043
2346.61 3031
2347.07 3346
2347.52 3111
2347.98 3212
2348.44 3161
2348.89 3287
2349.35 3278
2349.81 3291
2350.26 3223
2350.72 2947
2351.18 3004
2351.64 3111
2352.09 3020
2352.55 3072
2353.01 2916
2353.47 3053
2353.92 3009
2354.38 3107
2354.84 2993
2355.30 2821
2355.75 2779
2356.21 2750
2356.67 2845
2357.13 2872
2357.58 2647
2358.04 2984
2358.50 2910
2358.96 2756
2359.42 2957
2359.87 3046
2360.33 2914
2360.79 3051
2361.25 2936
2361.71 3075
2362.16 3140
2362.62 3012
2363.08 3045
2363.54 2962
2364.00 3046
2364.46 3094
2364.91 3196
2365.37 2858
2365.83 2910
2366.29 3020
2366.75 2898
2367.21 3066
2367.67 2962
2368.13 3094
2368.58 3352
2369.04 2995
2369.50 2983
2369.96 2991
2370.42 2828
2370.88 2855
2371.34 2968
2371.80 3314
2372.26 3274
2372.72 3009
2373.17 3134
2373.63 3391
2374.09 3302
2374.55 3226
2375.01 3290
2375.47 3266
2375.93 3216
2376.39 3221
2376.85 3046
2377.31 2887
2377.77 3014
2378.23 3141
2378.69 2993
2379.15 2913
2379.61 2878
2380.07 3024
2380.53 3066
2380.99 2945
2381.45 2922
2381.91 3012
2382.37 2931
2382.83 2849
2383.29 2713
2383.75 2827
2384.21 2878
2384.67 2877
2385.13 2896
2385.59 2956
2386.05 2976
2386.51 2930
2386.97 2861
2387.43 3067
2387.90 3228
2388.36 3126
2388.82 2942
2389.28 3123
2389.74 3198
2390.20 3219
2390.66 3331
2391.12 3067
2391.58 3199
2392.04 3310
2392.51 3148
2392.97 3103
2393.43 3068
2393.89 2975
2394.35 2843
2394.81 2826
2395.27 2894
2395.73 2982
2396.20 3052
2396.66 2890
2397.12 3057
2397.58 3099
2398.04 2986
2398.50 2961
2398.97 2987
2399.43 2949
2399.89 2954
2400.35 3042
2400.81 2901
2401.28 2975
2401.74 2854
2402.20 2869
2402.66 2960
2403.12 2727
2403.59 2870
2404.05 2996
2404.51 2907
2404.97 2895
2405.44 2999
2405.90 2875
2406.36 2999
2406.82 3131
2407.29 3003
2407.75 2845
2408.21 2776
2408.67 2781
2409.14 2753
2409.60 2984
2410.06 2867
2410.52 2509
2410.99 2590
2411.45 2684
2411.91 2821
2412.38 2847
2412.84 2595
2413.30 2626
2413.77 2748
2414.23 2847
2414.69 2790
2415.16 2636
2415.62 2761
2416.08 2939
2416.55 2855
2417.01 2781
2417.47 2971
2417.94 2889
2418.40 2894
2418.86 3093
2419.33 2981
2419.79 3156
2420.26 2949
2420.72 2982
2421.18 3044
2421.65 2912
2422.11 3168
2422.58 2983
2423.04 3185
2423.50 3029
2423.97 3045
2424.43 3070
2424.90 3162
2425.36 3169
2425.83 3022
2426.29 3134
2426.75 3066
2427.22 2984
2427.68 2844
2428.15 2814
2428.61 2815
2429.08 2608
2429.54 2501
2430.01 2538
2430.47 2688
2430.94 2660
2431.40 2608
2431.87 2807
2432.33 2812
2432.80 2750
2433.26 2780
2433.73 2868
2434.19 2764
2434.66 2756
2435.12 2801
2435.59 2912
2436.05 3220
2436.52 3126
2436.98 2840
2437.45 2886
2437.91 2977
2438.38 2895
2438.85 3087
2439.31 3239
2439.78 3067
2440.24 3088
2440.71 3299
2441.17 3297
2441.64 3143
2442.11 3195
2442.57 3258
2443.04 3080
2443.50 2990
2443.97 2961
2444.44 3041
2444.90 2881
2445.37 2762
2445.83 2833
2446.30 2912
2446.77 2937
2447.23 2760
2447.70 2647
2448.17 2787
2448.63 2576
2449.10 2659
2449.57 2883
2450.03 2930
2450.50 2757
2450.97 2754
2451.43 2806
2451.90 2635
2452.37 2699
2452.83 2702
2453.30 2851
2453.77 2726
2454.24 2603
2454.70 2784
2455.17 2836
2455.64 2633
2456.10 2714
2456.57 2751
2457.04 2548
2457.51 2690
2457.97 2800
2458.44 2704
2458.91 2629
2459.38 2630
2459.84 2735
2460.31 2836
2460.78 2977
2461.25 2881
2461.71 2658
2462.18 2588
2462.65 2727
2463.12 2709
2463.59 2680
2464.05 2598
2464.52 2677
2464.99 2551
2465.46 2440
2465.93 2714
2466.39 2765
2466.86 2795
2467.33 2718
2467.80 2867
2468.27 2921
2468.74 2745
2469.20 2900
2469.67 2826
2470.14 2850
2470.61 2789
2471.08 2798
2471.55 2957
2472.02 2845
2472.49 2893
2472.95 2743
2473.42 2937
2473.89 2774
2474.36 2694
2474.83 2830
2475.30 2780
2475.77 2836
2476.24 2767
2476.71 2912
2477.18 2859
2477.65 2834
2478.11 2723
2478.58 2651
2479.05 2869
2479.52 2949
2479.99 2944
2480.46 2778
2480.93 2662
2481.40 2884
2481.87 2724
2482.34 2754
2482.81 2793
2483.28 2658
2483.75 2776
2484.22 2680
2484.69 2727
2485.16 2945
2485.63 2802
2486.10 2862
2486.57 2860
2487.04 2946
2487.51 2980
2487.98 3147
2488.45 3300
2488.92 3198
2489.39 3042
2489.86 2915
2490.33 2816
2490.80 2800
2491.27 2976
2491.74 2916
2492.22 2763
2492.69 2865
2493.16 2961
2493.63 2841
2494.10 2841
2494.57 3014
2495.04 3010
2495.51 3008
2495.98 2984
2496.45 3108
2496.92 3091
2497.40 3022
2497.87 2907
2498.34 2883
2498.81 2768
2499.28 2761
2499.75 2898
2500.22 2674
2500.70 2549
2501.17 2505
2501.64 2633
2502.11 2618
2502.58 2649
2503.05 2752
2503.53 2699
2504.00 2693
2504.47 2795
2504.94 2743
2505.41 2752
2505.88 2850
2506.36 2708
2506.83 2767
2507.30 2917
2507.77 2897
2508.25 3090
2508.72 3108
2509.19 3073
2509.66 3364
2510.13 3500
2510.61 3775
2511.08 4219
2511.55 4285
2512.02 4115
2512.50 4042
2512.97 4134
2513.44 4161
2513.91 4029
2514.39 3874
2514.86 3693
2515.33 3487
2515.81 3305
2516.28 3302
2516.75 3315
2517.23 3222
2517.70 3002
2518.17 3053
2518.64 2984
2519.12 3076
2519.59 2841
2520.06 2647
2520.54 2971
2521.01 2970
2521.48 3015
2521.96 2895
2522.43 2835
2522.91 2985
2523.38 2838
2523.85 2798
2524.33 2812
2524.80 2926
2525.27 2963
2525.75 3106
2526.22 3032
2526.70 3006
2527.17 3021
2527.64 3132
2528.12 3192
2528.59 3033
2529.07 3100
2529.54 3216
2530.01 2971
2530.49 2932
2530.96 2888
2531.44 3029
2531.91 3135
2532.39 3193
2532.86 3206
2533.33 3079
2533.81 3110
2534.28 3245
2534.76 3260
2535.23 3056
2535.71 2871
2536.18 3039
2536.66 3064
2537.13 3009
2537.61 2999
2538.08 2860
2538.56 2799
2539.03 2953
2539.51 3080
2539.98 3105
2540.46 2991
2540.93 2919
2541.41 3005
2541.88 2961
2542.36 2883
2542.84 3049
2543.31 3031
2543.79 2928
2544.26 3156
2544.74 3344
2545.21 3264
2545.69 3214
2546.16 3616
2546.64 3505
2547.12 3646
2547.59 3949
2548.07 4142
2548.54 4226
2549.02 4118
2549.50 3989
2549.97 4062
2550.45 4182
2550.92 4220
2551.40 4012
2551.88 4037
2552.35 4067
2552.83 4008
2553.31 4097
2553.78 3813
2554.26 3779
2554.74 3837
2555.21 3769
2555.69 3428
2556.17 3411
2556.64 3487
2557.12 3345
2557.60 3266
2558.07 3296
2558.55 3208
2559.03 3323
2559.50 3437
2559.98 3238
2560.46 3280
2560.93 3169
2561.41 3056
2561.89 3072
2562.37 3006
2562.84 3133
2563.32 2991
2563.80 2889
2564.28 2875
2564.75 2883
2565.23 2676
2565.71 2728
2566.19 3105
2566.66 3075
2567.14 2962
2567.62 2750
2568.10 2752
2568.57 2881
2569.05 2878
2569.53 2993
2570.01 2931
2570.49 2932
2570.96 2834
2571.44 2787
2571.92 2904
2572.40 2841
2572.88 2912
2573.36 2876
2573.83 3124
2574.31 3001
2574.79 3063
2575.27 3067
2575.75 3142
2576.23 2880
2576.70 2962
2577.18 2845
2577.66 2741
2578.14 2944
2578.62 3048
2579.10 3234
2579.58 3045
2580.06 3090
2580.54 2965
2581.01 2988
2581.49 2873
2581.97 2765
2582.45 2896
2582.93 2766
2583.41 2834
2583.89 2799
2584.37 2881
2584.85 2987
2585.33 3042
2585.81 3066
2586.29 2965
2586.77 2906
2587.25 2933
2587.72 3051
2588.20 2981
2588.68 2941
2589.16 2978
2589.64 3052
2590.12 3123
2590.60 3007
2591.08 2951
2591.56 2981
2592.04 3012
2592.52 2941
2593.00 2921
2593.48 2863
2593.96 2826
2594.44 3081
2594.92 2948
2595.40 3154
2595.89 2800
2596.37 2979
2596.85 2776
2597.33 2739
2597.81 3057
2598.29 2908
2598.77 2793
2599.25 2814
2599.73 2632
2600.21 2755
2600.69 2938
2601.17 2840
2601.65 2863
2602.13 2884
2602.62 2681
2603.10 2822
2603.58 2916
2604.06 2657
2604.54 2681
2605.02 2765
2605.50 2755
2605.98 2705
2606.46 2677
2606.95 2568
2607.43 2508
2607.91 2733
2608.39 2780
2608.87 2739
2609.35 2820
2609.84 2910
2610.32 2869
2610.80 2929
2611.28 2940
2611.76 2912
2612.24 2824
2612.73 2864
2613.21 2912
2613.69 2820
2614.17 2682
2614.65 2648
2615.14 3018
2615.62 3021
2616.10 2994
2616.58 2850
2617.07 2810
2617.55 2738
2618.03 2811
2618.51 2711
2619.00 2807
2619.48 2968
2619.96 2876
2620.44 2907
2620.93 2884
2621.41 2926
2621.89 2702
2622.37 2822
2622.86 2823
2623.34 2898
2623.82 3013
2624.31 2973
2624.79 2926
2625.27 3013
2625.76 2941
2626.24 2835
2626.72 2894
2627.20 3133
2627.69 2978
2628.17 2978
2628.66 3072
2629.14 3222
2629.62 3222
2630.11 3026
2630.59 3169
2631.07 3120
2631.56 3283
2632.04 3007
2632.52 3422
2633.01 3394
2633.49 3107
2633.98 3148
2634.46 3187
2634.94 3052
2635.43 2764
2635.91 2705
2636.40 2872
2636.88 2835
2637.36 2939
2637.85 2699
2638.33 2709
2638.82 2837
2639.30 2790
2639.79 2741
2640.27 2701
2640.75 2702
2641.24 2634
2641.72 2645
2642.21 2795
2642.69 2794
2643.18 2716
2643.66 2784
2644.15 2756
2644.63 2637
2645.12 2669
2645.60 2783
2646.09 2863
2646.57 2745
2647.06 2937
2647.54 2949
2648.03 3054
2648.51 2877
2649.00 2805
2649.48 2966
2649.97 3017
2650.45 2905
2650.94 2724
2651.43 2845
2651.91 2922
2652.40 3090
2652.88 3214
2653.37 3231
2653.85 3196
2654.34 3122
2654.82 2963
2655.31 3007
2655.80 2914
2656.28 2963
2656.77 2753
2657.25 2974
2657.74 3085
2658.23 2865
2658.71 3060
2659.20 3047
2659.69 2799
2660.17 2969
2660.66 2797
2661.14 3016
2661.63 3008
2662.12 2998
2662.60 2985
2663.09 3056
2663.58 2861
2664.06 2905
2664.55 3147
2665.04 3047
2665.52 3005
2666.01 3082
2666.50 3058
2666.98 3023
2667.47 3051
2667.96 3083
2668.45 3068
2668.93 3235
2669.42 2875
2669.91 2948
2670.39 3032
2670.88 3077
2671.37 2881
2671.86 3027
2672.34 3179
2672.83 3247
2673.32 3314
2673.81 3220
2674.29 3308
2674.78 3598
2675.27 3433
2675.76 3414
2676.24 3462
2676.73 3465
2677.22 3332
2677.71 3286
2678.20 3209
2678.68 3104
2679.17 3036
2679.66 2983
2680.15 3027
2680.64 3013
2681.12 2930
2681.61 2914
2682.10 2845
2682.59 3109
2683.08 3074
2683.57 3125
2684.05 3140
2684.54 3017
2685.03 2995
2685.52 2919
2686.01 2846
2686.50 3150
2686.99 3054
2687.47 2974
2687.96 2936
2688.45 3130
2688.94 3201
2689.43 3144
2689.92 3035
2690.41 3222
2690.90 3061
2691.39 3138
2691.88 3179
2692.37 3035
2692.85 3056
2693.34 3237
2693.83 3204
2694.32 3344
2694.81 3334
2695.30 3252
2695.79 3194
2696.28 3484
2696.77 3216
2697.26 3209
2697.75 3273
2698.24 3117
2698.73 3082
2699.22 2948
2699.71 2907
2700.20 3062
2700.69 3050
2701.18 3132
2701.67 2988
2702.16 2963
2702.65 3042
2703.14 2983
2703.63 2998
2704.12 3052
2704.61 3000
2705.10 2768
2705.59 2968
2706.08 3125
2706.57 2994
2707.06 2754
2707.55 2915
2708.04 2920
2708.53 2879
2709.03 2868
2709.52 2813
2710.01 2958
2710.50 2796
2710.99 2899
2711.48 2842
2711.97 2678
2712.46 2859
2712.95 3037
2713.44 2827
2713.94 2819
2714.43 2842
2714.92 2986
2715.41 2987
2715.90 3073
2716.39 2893
2716.88 2986
2717.38 2895
2717.87 2799
2718.36 2845
2718.85 2881
2719.34 2976
2719.83 2661
2720.32 2845
2720.82 2812
2721.31 2799
2721.80 3185
2722.29 3110
2722.78 3075
2723.28 3115
2723.77 3182
2724.26 3027
2724.75 3112
2725.25 3021
2725.74 2865
2726.23 2819
2726.72 2961
2727.21 3003
2727.71 2844
2728.20 3004
2728.69 2830
2729.18 3092
2729.68 3209
2730.17 3160
2730.66 3115
2731.16 3182
2731.65 3118
2732.14 3132
2732.63 3265
2733.13 3209
2733.62 3129
2734.11 3251
2734.61 3269
2735.10 3237
2735.59 3303
2736.08 3454
2736.58 3140
2737.07 3293
2737.56 3427
2738.06 3085
2738.55 2954
2739.05 3427
2739.54 3363
2740.03 3159
2740.53 3046
2741.02 3087
2741.51 3036
2742.01 3115
2742.50 3059
2742.99 3123
2743.49 2846
2743.98 2876
2744.48 2997
2744.97 3102
2745.46 2926
2745.96 3095
2746.45 3009
2746.95 3037
2747.44 2955
2747.93 2946
2748.43 3025
2748.92 3115
2749.42 3061
2749.91 3086
2750.41 2806
2750.90 2754
2751.40 2845
2751.89 2674
2752.39 2806
2752.88 2915
2753.37 2882
2753.87 2819
2754.36 2739
2754.86 2798
2755.35 2965
2755.85 2989
2756.34 3202
2756.84 2906
2757.33 3089
2757.83 2980
2758.32 2853
2758.82 2920
2759.32 2972
2759.81 2824
2760.31 3050
2760.80 3302
2761.30 3061
2761.79 3130
2762.29 2875
2762.78 2918
2763.28 2953
2763.77 3190
2764.27 3128
2764.77 3068
2765.26 3179
2765.76 3122
2766.25 3130
2766.75 3161
2767.25 3040
2767.74 3122
2768.24 2911
2768.73 2748
2769.23 2807
2769.73 2614
2770.22 2836
2770.72 3003
2771.22 2952
2771.71 2973
2772.21 2936
2772.70 2851
2773.20 2721
2773.70 2958
2774.19 3040
2774.69 3056
2775.19 3056
2775.68 3102
2776.18 3150
2776.68 3129
2777.17 3111
2777.67 3024
2778.17 3195
2778.67 3373
2779.16 2971
2779.66 3017
2780.16 2774
2780.65 2927
2781.15 3146
2781.65 3097
2782.15 2849
2782.64 2801
2783.14 2852
2783.64 2890
2784.14 2856
2784.63 2999
2785.13 3024
2785.63 3022
2786.13 2871
2786.62 2947
2787.12 2889
2787.62 2889
2788.12 3022
2788.62 2877
2789.11 2998
2789.61 2822
2790.11 2864
2790.61 2975
2791.11 2937
2791.60 2740
2792.10 2833
2792.60 2751
2793.10 2870
2793.60 2787
2794.10 3062
2794.59 3057
2795.09 3054
2795.59 3226
2796.09 3394
2796.59 3251
2797.09 3115
2797.59 3289
2798.08 3233
2798.58 3380
2799.08 3131
2799.58 2959
2800.08 2981
2800.58 2848
2801.08 2999
2801.58 2990
2802.08 3073
2802.58 3073
2803.07 3027
2803.57 2949
2804.07 3053
2804.57 3140
2805.07 3155
2805.57 3055
2806.07 2935
2806.57 3458
2807.07 3499
2807.57 3464
2808.07 3468
2808.57 3352
2809.07 3583
2809.57 3390
2810.07 3461
2810.57 3380
2811.07 3465
2811.57 3504
2812.07 3533
2812.57 3652
2813.07 3593
2813.57 3323
2814.07 3373
2814.57 3462
2815.07 3337
2815.57 3115
2816.07 3052
2816.57 2953
2817.07 2994
2817.57 2953
2818.07 3019
2818.57 2981
2819.07 2791
2819.57 2921
2820.07 2904
2820.57 2867
2821.07 2935
2821.58 3025
2822.08 2904
2822.58 2997
2823.08 2869
2823.58 2764
2824.08 2721
2824.58 3077
2825.08 2992
2825.58 3171
2826.09 3034
2826.59 2868
2827.09 2896
2827.59 2897
2828.09 3038
2828.59 3050
2829.09 2972
2829.60 3067
2830.10 2880
2830.60 2728
2831.10 2734
2831.60 2786
2832.10 2907
2832.61 2619
2833.11 2823
2833.61 3003
2834.11 2883
2834.61 2871
2835.12 2880
2835.62 2720
2836.12 2732
2836.62 3049
2837.12 2971
2837.63 2855
2838.13 2959
2838.63 2920
2839.13 3202
2839.64 2807
2840.14 2752
2840.64 2913
2841.14 2802
2841.65 2913
2842.15 2866
2842.65 2895
2843.15 2742
2843.66 2878
2844.16 2988
2844.66 3149
2845.17 3117
2845.67 3093
2846.17 3080
2846.67 3229
2847.18 3336
2847.68 3002
2848.18 3354
2848.69 3212
2849.19 3256
2849.69 3325
2850.20 3020
2850.70 3059
2851.20 2988
2851.71 2928
2852.21 3045
2852.72 2888
2853.22 2978
2853.72 3024
2854.23 3150
2854.73 3038
2855.23 3197
2855.74 2996
2856.24 3287
2856.75 3200
2857.25 2975
2857.75 3129
2858.26 3075
2858.76 3250
2859.27 3087
2859.77 2915
2860.27 2910
2860.78 3119
2861.28 3255
2861.79 2954
2862.29 2875
2862.80 2934
2863.30 2974
2863.81 2851
2864.31 2967
2864.81 3039
2865.32 2937
2865.82 3195
2866.33 3056
2866.83 3176
2867.34 3459
2867.84 3249
2868.35 3000
2868.85 3102
2869.36 3233
2869.86 3338
2870.37 3478
2870.87 3486
2871.38 3674
2871.89 3658
2872.39 3802
2872.90 3759
2873.40 3632
2873.91 3435
2874.41 3652
2874.92 3373
2875.42 3083
2875.93 3008
2876.43 3035
2876.94 3141
2877.45 3020
2877.95 3233
2878.46 2956
2878.96 3076
2879.47 3111
2879.98 3239
2880.48 3098
2880.99 3031
2881.49 3060
2882.00 2976
2882.51 3195
2883.01 3377
2883.52 3152
2884.03 3063
2884.53 3198
2885.04 3041
2885.54 3375
2886.05 3285
2886.56 3235
2887.06 3370
2887.57 3360
2888.08 3625
2888.58 3425
2889.09 3361
2889.60 3252
2890.11 3397
2890.61 3419
2891.12 3327
2891.63 3221
2892.13 3159
2892.64 3269
2893.15 3022
2893.65 2979
2894.16 3249
2894.67 3146
2895.18 3344
2895.68 3536
2896.19 3147
2896.70 3258
2897.21 3311
2897.71 3328
2898.22 3392
2898.73 3270
2899.24 3102
2899.74 3213
2900.25 3115
2900.76 3267
2901.27 3251
2901.78 3262
2902.28 3009
2902.79 2989
2903.30 3219
2903.81 3115
2904.32 3137
2904.82 3323
2905.33 3247
2905.84 3259
2906.35 3380
2906.86 3290
2907.37 3346
2907.87 3081
2908.38 3101
2908.89 3263
2909.40 3131
2909.91 3138
2910.42 3150
2910.93 3058
2911.44 3087
2911.94 2861
2912.45 3037
2912.96 3310
2913.47 3268
2913.98 3332
2914.49 3084
2915.00 3122
2915.51 2986
2916.02 3065
2916.53 3100
2917.03 3102
2917.54 3269
2918.05 3184
2918.56 3242
2919.07 3452
2919.58 3442
2920.09 3331
2920.60 3465
2921.11 3452
2921.62 3413
2922.13 3517
2922.64 3628
2923.15 3771
2923.66 3672
2924.17 3664
2924.68 3726
2925.19 3797
2925.70 3735
2926.21 3600
2926.72 3743
2927.23 3433
2927.74 3492
2928.25 3449
2928.76 3214
2929.27 3404
2929.78 3126
2930.29 3167
2930.80 3147
2931.31 2974
2931.82 2919
2932.33 3209
2932.84 2924
2933.35 2890
2933.86 2977
2934.38 2972
2934.89 3031
2935.40 3021
2935.91 3120
2936.42 3090
2936.93 3191
2937.44 3357
2937.95 3431
2938.46 3496
2938.97 3456
2939.49 3672
2940.00 3777
2940.51 3579
2941.02 3941
2941.53 4117
2942.04 4193
2942.55 4193
2943.07 4034
2943.58 4125
2944.09 4058
2944.60 3515
2945.11 3472
2945.62 3785
2946.14 3484
2946.65 3511
2947.16 3346
2947.67 3262
2948.18 3204
2948.70 3157
2949.21 3138
2949.72 3207
2950.23 2961
2950.74 3090
2951.26 3246
2951.77 3249
2952.28 2972
2952.79 2929
2953.31 2939
2953.82 2986
2954.33 2848
2954.84 2668
2955.36 2901
2955.87 2790
2956.38 2808
2956.89 2885
2957.41 3046
2957.92 3003
2958.43 3217
2958.94 3089
2959.46 3037
2959.97 3199
2960.48 3280
2961.00 3159
2961.51 3284
2962.02 3271
2962.54 3416
2963.05 3227
2963.56 3295
2964.08 3437
2964.59 3369
2965.10 3190
2965.62 3164
2966.13 3230
2966.64 3178
2967.16 3409
2967.67 3301
2968.18 2991
2968.70 3256
2969.21 3269
2969.73 3284
2970.24 3232
2970.75 3343
2971.27 3325
2971.78 3108
2972.30 3103
2972.81 3045
2973.32 3174
2973.84 3203
2974.35 3320
2974.87 3234
2975.38 3084
2975.90 3146
2976.41 3367
2976.92 3231
2977.44 3067
2977.95 3315
2978.47 3652
2978.98 3417
2979.50 3310
2980.01 3434
2980.53 3285
2981.04 3341
2981.56 3433
2982.07 3311
2982.59 3455
2983.10 3351
2983.62 3504
2984.13 3570
2984.65 3363
2985.16 3504
2985.68 3443
2986.19 3506
2986.71 3615
2987.22 3643
2987.74 3340
2988.25 3392
2988.77 3700
2989.29 3843
2989.80 3727
2990.32 3715
2990.83 3889
2991.35 3897
2991.86 4122
2992.38 4145
2992.89 4072
2993.41 4051
2993.93 4098
2994.44 4255
2994.96 3981
2995.47 3999
2995.99 4288
2996.51 3983
2997.02 4028
2997.54 4246
2998.06 4038
2998.57 4359
2999.09 4395
2999.60 4220
3000.12 4085
3000.64 4159
3001.15 4780
3001.67 4771
3002.19 5046
3002.70 5716
3003.22 5945
3003.74 6213
3004.25 7114
3004.77 7188
3005.29 7343
3005.81 7488
3006.32 7289
3006.84 6958
3007.36 6481
3007.87 5872
3008.39 5185
3008.91 4659
3009.43 4628
3009.94 4343
3010.46 3767
3010.98 3673
3011.49 3810
3012.01 3598
3012.53 3507
3013.05 3534
3013.57 3759
3014.08 3757
3014.60 3721
3015.12 3601
3015.64 3633
3016.15 3627
3016.67 3512
3017.19 3580
3017.71 3684
3018.23 3747
3018.74 3682
3019.26 3756
3019.78 3777
3020.30 3492
3020.82 3455
3021.33 3683
3021.85 3462
3022.37 3845
3022.89 3851
3023.41 3812
3023.93 3901
3024.45 3819
3024.96 3831
3025.48 3920
3026.00 3737
3026.52 3608
3027.04 3560
3027.56 3576
3028.08 3686
3028.60 3712
3029.11 3485
3029.63 3391
3030.15 3449
3030.67 3489
3031.19 3393
3031.71 3465
3032.23 3649
3032.75 3650
3033.27 3614
3033.79 3498
3034.31 3521
3034.83 3590
3035.35 3464
3035.86 3365
3036.38 3245
3036.90 3380
3037.42 3514
3037.94 3426
3038.46 3230
3038.98 3329
3039.50 3241
3040.02 3241
3040.54 3400
3041.06 3346
3041.58 3465
3042.10 3314
3042.62 3053
3043.14 3195
3043.66 3184
3044.18 3522
3044.70 3291
3045.22 3368
3045.74 3267
3046.27 3282
3046.79 3040
3047.31 3028
3047.83 3254
3048.35 3483
3048.87 3303
3049.39 3331
3049.91 3284
3050.43 3242
3050.95 3144
3051.47 3230
3051.99 3253
3052.51 3406
3053.03 3099
3053.56 3218
3054.08 3187
3054.60 3118
3055.12 3177
3055.64 3258
3056.16 3171
3056.68 3336
3057.20 3248
3057.73 3175
3058.25 3158
3058.77 3073
3059.29 3277
3059.81 3224
3060.33 3259
3060.86 3345
3061.38 3179
3061.90 3105
3062.42 3292
3062.94 3598
3063.46 3434
3063.99 3657
3064.51 3684
3065.03 3616
3065.55 3627
3066.07 3615
3066.60 3366
3067.12 3697
3067.64 3709
3068.16 3640
3068.69 3778
3069.21 3740
3069.73 3753
3070.25 3705
3070.78 3643
3071.30 3657
3071.82 3638
3072.34 3416
3072.87 3677
3073.39 3709
3073.91 3835
3074.43 3753
3074.96 3754
3075.48 3453
3076.00 3618
3076.53 3929
3077.05 3993
3077.57 3995
3078.10 4021
3078.62 3964
3079.14 4303
3079.66 4452
3080.19 4632
3080.71 4710
3081.23 4564
3081.76 4258
3082.28 4237
3082.81 4186
3083.33 4118
3083.85 4495
3084.38 4359
3084.90 4209
3085.42 4274
3085.95 4064
3086.47 4347
3087.00 4455
3087.52 4674
3088.04 4890
3088.57 4984
3089.09 5368
3089.62 6317
3090.14 6567
3090.66 6548
3091.19 6742
3091.71 6197
3092.24 5821
3092.76 5773
3093.29 5604
3093.81 5051
3094.33 4948
3094.86 4560
3095.38 4608
3095.91 4572
3096.43 4493
3096.96 4595
3097.48 4576
3098.01 4706
3098.53 4828
3099.06 4507
3099.58 4799
3100.11 5067
3100.63 5258
3101.16 6006
3101.68 6750
3102.21 7176
3102.73 7684
3103.26 8100
3103.78 8261
3104.31 8303
3104.83 7799
3105.36 7885
3105.89 6902
3106.41 6221
3106.94 5649
3107.46 5121
3107.99 4958
3108.51 4532
3109.04 4403
3109.57 4659
3110.09 4429
3110.62 4700
3111.14 4817
3111.67 4669
3112.19 4455
3112.72 4412
3113.25 4404
3113.77 4177
3114.30 3981
3114.83 4039
3115.35 3940
3115.88 3845
3116.40 3880
3116.93 3676
3117.46 3788
3117.98 3757
3118.51 4129
3119.04 4032
3119.56 3995
3120.09 4132
3120.62 4090
3121.14 4197
3121.67 4285
3122.20 4284
3122.72 4063
3123.25 4072
3123.78 4051
3124.31 3970
3124.83 3858
3125.36 3875
3125.89 3833
3126.41 3774
3126.94 3764
3127.47 3622
3128.00 3768
3128.52 3899
3129.05 3822
3129.58 3838
3130.11 3690
3130.63 3778
3131.16 3456
3131.69 3285
3132.22 3473
3132.74 3299
3133.27 3338
3133.80 3452
3134.33 3602
3134.86 3540
3135.38 3456
3135.91 3666
3136.44 3451
3136.97 3269
3137.50 3474
3138.03 3609
3138.55 3453
3139.08 3369
3139.61 3377
3140.14 3070
3140.67 3116
3141.20 3104
3141.72 3236
3142.25 3356
3142.78 3342
3143.31 3246
3143.84 3286
3144.37 3302
3144.90 3388
3145.42 3325
3145.95 3185
3146.48 3539
3147.01 3577
3147.54 3377
3148.07 3485
3148.60 3761
3149.13 3661
3149.66 3615
3150.19 3755
3150.72 3650
3151.24 3671
3151.77 3533
3152.30 3686
3152.83 3741
3153.36 3670
3153.89 3635
3154.42 3619
3154.95 3443
3155.48 3437
3156.01 3754
3156.54 3776
3157.07 3907
3157.60 3639
3158.13 3651
3158.66 3593
3159.19 3676
3159.72 3602
3160.25 3703
3160.78 3895
3161.31 3750
3161.84 3753
3162.37 3731
3162.90 3649
3163.43 3528
3163.96 3404
3164.49 3538
3165.02 3342
3165.55 3172
3166.08 3204
3166.61 3298
3167.15 3307
3167.68 3202
3168.21 3124
3168.74 3091
3169.27 3282
3169.80 3388
3170.33 3355
3170.86 3326
3171.39 3442
3171.92 3470
3172.45 3449
3172.99 3437
3173.52 3707
3174.05 3891
3174.58 3578
3175.11 3620
3175.64 3854
3176.17 3683
3176.70 3449
3177.24 3449
3177.77 3461
3178.30 3096
3178.83 3271
3179.36 3284
3179.89 3107
3180.43 3111
3180.96 3054
3181.49 3334
3182.02 3222
3182.55 3278
3183.09 3166
3183.62 2974
3184.15 3044
3184.68 3230
3185.21 3225
3185.75 3232
3186.28 3323
3186.81 3263
3187.34 3335
3187.88 3523
3188.41 3258
3188.94 3189
3189.47 3179
3190.01 3053
3190.54 2966
3191.07 3320
3191.60 3368
3192.14 3375
3192.67 3243
3193.20 3504
3193.74 3372
3194.27 3302
3194.80 3493
3195.33 3574
3195.87 3728
3196.40 3589
3196.93 3478
3197.47 3778
3198.00 3534
3198.53 3544
3199.07 3505
3199.60 3604
3200.13 3803
3200.67 3786
3201.20 3675
3201.73 3865
3202.27 3840
3202.80 3742
3203.33 3665
3203.87 3536
3204.40 3750
3204.94 4231
3205.47 4076
3206.00 3807
3206.54 4029
3207.07 4371
3207.61 4551
3208.14 4338
3208.67 4590
3209.21 4757
3209.74 5113
3210.28 5104
3210.81 5175
3211.35 5142
3211.88 5152
3212.41 5026
3212.95 4954
3213.48 4994
3214.02 4864
3214.55 4292
3215.09 4139
3215.62 3692
3216.16 3764
3216.69 3653
3217.23 3913
3217.76 3856
3218.30 3590
3218.83 3530
3219.37 3478
3219.90 3640
3220.44 3892
3220.97 3622
3221.51 3777
3222.04 4342
3222.58 4298
3223.11 4624
3223.65 4516
3224.18 4654
3224.72 4682
3225.25 4794
3225.79 4921
3226.33 4960
3226.86 4654
3227.40 4541
3227.93 4246
3228.47 4293
3229.00 4161
3229.54 4234
3230.08 4183
3230.61 4033
3231.15 3886
3231.68 3981
3232.22 3898
3232.76 3778
3233.29 3969
3233.83 4072
3234.36 4297
3234.90 4302
3235.44 4172
3235.97 4382
3236.51 4421
3237.05 4794
3237.58 4338
3238.12 4212
3238.66 4423
3239.19 4542
3239.73 4517
3240.27 4264
3240.80 4414
3241.34 4460
3241.88 4100
3242.41 4361
3242.95 4228
3243.49 4140
3244.03 4236
3244.56 4279
3245.10 4602
3245.64 4536
3246.17 4644
3246.71 4571
3247.25 4770
3247.79 4723
3248.32 4886
3248.86 5051
3249.40 5265
3249.94 5448
3250.47 6020
3251.01 6551
3251.55 7043
3252.09 7291
3252.62 7713
3253.16 8074
3253.70 8816
3254.24 8974
3254.78 8389
3255.31 7676
3255.85 7273
3256.39 7102
3256.93 6623
3257.47 6027
3258.00 5741
3258.54 5767
3259.08 5780
3259.62 5987
3260.16 5787
3260.70 5817
3261.24 6425
3261.77 6598
3262.31 6598
3262.85 6726
3263.39 7321
3263.93 7246
3264.47 7370
3265.01 7894
3265.54 7721
3266.08 7807
3266.62 8483
3267.16 8735
3267.70 8863
3268.24 9087
3268.78 8558
3269.32 7756
3269.86 6980
3270.40 6607
3270.94 6430
3271.48 6015
3272.01 5487
3272.55 5582
3273.09 5622
3273.63 5887
3274.17 5778
3274.71 5873
3275.25 6323
3275.79 6220
3276.33 6499
3276.87 6487
3277.41 6484
3277.95 6512
3278.49 6440
3279.03 6208
3279.57 6375
3280.11 6194
3280.65 6020
3281.19 5757
3281.73 5847
3282.27 5754
3282.81 5902
3283.35 5546
3283.89 5725
3284.43 6135
3284.97 6229
3285.51 6192
3286.05 6251
3286.59 5972
3287.14 6274
3287.68 6485
3288.22 6362
3288.76 6583
3289.30 6384
3289.84 6824
3290.38 6783
3290.92 6963
3291.46 7188
3292.00 7686
3292.54 8100
3293.09 8210
3293.63 8831
3294.17 9277
3294.71 9156
3295.25 9020
3295.79 9646
3296.33 9540
3296.87 9078
3297.42 9331
3297.96 9175
3298.50 8612
3299.04 8285
3299.58 8171
3300.12 7924
3300.67 7719
3301.21 7350
3301.75 7090
3302.29 7102
3302.83 6849
3303.38 6612
3303.92 6547
3304.46 6436
3305.00 6551
3305.54 6523
3306.09 6451
3306.63 6379
3307.17 6463
3307.71 6382
3308.25 6534
3308.80 6537
3309.34 6751
3309.88 6687
3310.42 6805
3310.97 6682
3311.51 6872
3312.05 6818
3312.60 6906
3313.14 6846
3313.68 6992
3314.22 7309
3314.77 7073
3315.31 7286
3315.85 8141
3316.40 8380
3316.94 8626
3317.48 9053
3318.03 9795
3318.57 10429
3319.11 10750
3319.65 11113
3320.20 11542
3320.74 11585
3321.29 11423
3321.83 11503
3322.37 11416
3322.92 11236
3323.46 11232
3324.00 10735
3324.55 10238
3325.09 10154
3325.63 10035
3326.18 9459
3326.72 9521
3327.27 9437
3327.81 8866
3328.35 9063
3328.90 9174
3329.44 9632
3329.99 9791
3330.53 10588
3331.07 11513
3331.62 13641
3332.16 15935
3332.71 18177
3333.25 20865
3333.80 23166
3334.34 25385
3334.89 27820
3335.43 29875
3335.97 31259
3336.52 32180
3337.06 32170
3337.61 31705
3338.15 30734
3338.70 28919
3339.24 26788
3339.79 24922
3340.33 22586
3340.88 19933
3341.42 17570
3341.97 15609
3342.51 13344
3343.06 11735
3343.60 10470
3344.15 9654
3344.69 8793
3345.24 8180
3345.79 7974
3346.33 7745
3346.88 7674
3347.42 7743
3347.97 7739
3348.51 7329
3349.06 7470
3349.61 7411
3350.15 7734
3350.70 7658
3351.24 7260
3351.79 7085
3352.33 7184
3352.88 7851
3353.43 7720
3353.97 7333
3354.52 7294
3355.07 7174
3355.61 6947
3356.16 6826
3356.70 6888
3357.25 6815
3357.80 7040
3358.34 7196
3358.89 7028
3359.44 6897
3359.98 6509
3360.53 6819
3361.08 6797
3361.62 6930
3362.17 7360
3362.72 7498
3363.26 7478
3363.81 7443
3364.36 7573
3364.90 7621
3365.45 7446
3366.00 7673
3366.55 7464
3367.09 7215
3367.64 7026
3368.19 7289
3368.73 7302
3369.28 7447
3369.83 7498
3370.38 7711
3370.92 8232
3371.47 8857
3372.02 9796
3372.57 10069
3373.11 10897
3373.66 11565
3374.21 11764
3374.76 12093
3375.31 12511
3375.85 11901
3376.40 11488
3376.95 10922
3377.50 9808
3378.05 8980
3378.59 8671
3379.14 7924
3379.69 7205
3380.24 6990
3380.79 6556
3381.33 6357
3381.88 6279
3382.43 6249
3382.98 6254
3383.53 6253
3384.08 6109
3384.63 5950
3385.17 5816
3385.72 5831
3386.27 5689
3386.82 5488
3387.37 5348
3387.92 5278
3388.47 5164
3389.02 4914
3389.57 4791
3390.11 4560
3390.66 4716
3391.21 4444
3391.76 4574
3392.31 4675
3392.86 4636
3393.41 4683
3393.96 4840
3394.51 4789
3395.06 4936
3395.61 5036
3396.16 4627
3396.71 4920
3397.26 4755
3397.81 4790
3398.36 5008
3398.91 5069
3399.45 4806
3400.00 4959
3400.55 4800
3401.10 4642
3401.65 4664
3402.20 4451
3402.75 4536
3403.30 4445
3403.85 4360
3404.41 4372
3404.96 4068
3405.51 4100
3406.06 4354
3406.61 4166
3407.16 4337
3407.71 4375
3408.26 4217
3408.81 4475
3409.36 4856
3409.91 5189
3410.46 5565
3411.01 5473
3411.56 5602
3412.11 6048
3412.66 6126
3413.21 6110
3413.77 6452
3414.32 6426
3414.87 6140
3415.42 5699
3415.97 5208
3416.52 5202
3417.07 5082
3417.62 4833
3418.17 4690
3418.73 4514
3419.28 4460
3419.83 4272
3420.38 4242
3420.93 4280
3421.48 4330
3422.04 4214
3422.59 4125
3423.14 3870
3423.69 4088
3424.24 4115
3424.79 4089
3425.35 3970
3425.90 3803
3426.45 3921
3427.00 3942
3427.55 3818
3428.11 3614
3428.66 3732
3429.21 3655
3429.76 3671
3430.31 3571
3430.87 3432
3431.42 3731
3431.97 3760
3432.52 3632
3433.08 3688
3433.63 3585
3434.18 3471
3434.73 3641
3435.29 3734
3435.84 3417
3436.39 3543
3436.95 3638
3437.50 3580
3438.05 3670
3438.60 3858
3439.16 3743
3439.71 3446
3440.26 3432
3440.82 3886
3441.37 3751
3441.92 3631
3442.48 3522
3443.03 3459
3443.58 3547
3444.14 3470
3444.69 3558
3445.24 3639
3445.80 3470
3446.35 3742
3446.90 3632
3447.46 3442
3448.01 3302
3448.57 3209
3449.12 3435
3449.67 3445
3450.23 3477
3450.78 3536
3451.34 3514
3451.89 3468
3452.44 3339
3453.00 3294
3453.55 3579
3454.11 3505
3454.66 3320
3455.21 3406
3455.77 3438
3456.32 3571
3456.88 3530
3457.43 3667
3457.99 3526
3458.54 3466
3459.10 3495
3459.65 3850
3460.20 3561
3460.76 3278
3461.31 3523
3461.87 3592
3462.42 3842
3462.98 3568
3463.53 3612
3464.09 3641
3464.64 3541
3465.20 3694
3465.75 3609
3466.31 3781
3466.86 3610
3467.42 3719
3467.98 3697
3468.53 3861
3469.09 3904
3469.64 3840
3470.20 3955
3470.75 3898
3471.31 3687
3471.86 3697
3472.42 3764
3472.98 3937
3473.53 4016
3474.09 3991
3474.64 3971
3475.20 3883
3475.75 4227
3476.31 4107
3476.87 3853
3477.42 4065
3477.98 4121
3478.53 4078
3479.09 4224
3479.65 4468
3480.20 4645
3480.76 4626
3481.32 4697
3481.87 4758
3482.43 4824
3482.99 4693
3483.54 4707
3484.10 4635
3484.66 4872
3485.21 4818
3485.77 4890
3486.33 5251
3486.88 5035
3487.44 4898
3488.00 5077
3488.55 5695
3489.11 6069
3489.67 7176
3490.22 8883
3490.78 9962
3491.34 11755
3491.90 12393
3492.45 13126
3493.01 13731
3493.57 13770
3494.13 12797
3494.68 11138
3495.24 9867
3495.80 8733
3496.36 7771
3496.91 6890
3497.47 6277
3498.03 5953
3498.59 5796
3499.14 5597
3499.70 5511
3500.26 5484
3500.82 5443
3501.38 5773
3501.93 6030
3502.49 5582
3503.05 5702
3503.61 6001
3504.17 6161
3504.73 5888
3505.28 5853
3505.84 5979
3506.40 5997
3506.96 5679
3507.52 5561
3508.08 5358
3508.63 5359
3509.19 5289
3509.75 5121
3510.31 4923
3510.87 4909
3511.43 4611
3511.99 4734
3512.55 4691
3513.10 4586
3513.66 4679
3514.22 4404
3514.78 4117
3515.34 3844
3515.90 3879
3516.46 3716
3517.02 3840
3517.58 3663
3518.14 3528
3518.70 3483
3519.26 3777
3519.81 3946
3520.37 3540
3520.93 3717
3521.49 3820
3522.05 3872
3522.61 3727
3523.17 3936
3523.73 3761
3524.29 3742
3524.85 3569
3525.41 3691
3525.97 3702
3526.53 3853
3527.09 4036
3527.65 3832
3528.21 4015
3528.77 4172
3529.33 3796
3529.89 3618
3530.45 3499
3531.01 3900
3531.57 3954
3532.13 3763
3532.69 3535
3533.26 3536
3533.82 3641
3534.38 3688
3534.94 3615
3535.50 3524
3536.06 3432
3536.62 3459
3537.18 3546
3537.74 3665
3538.30 3706
3538.86 3565
3539.42 3536
3539.99 3739
3540.55 3728
3541.11 3563
3541.67 3704
3542.23 3606
3542.79 3476
3543.35 3491
3543.91 3557
3544.48 3575
3545.04 3466
3545.60 3596
3546.16 3769
3546.72 3776
3547.28 3811
3547.84 3534
3548.41 3533
3548.97 3564
3549.53 3400
3550.09 3433
3550.65 3468
3551.22 3432
3551.78 3275
3552.34 3296
3552.90 3103
3553.46 3118
3554.03 3269
3554.59 3168
3555.15 2952
3555.71 3133
3556.28 3113
3556.84 2935
3557.40 3097
3557.96 3082
3558.53 3091
3559.09 3202
3559.65 3084
3560.21 3087
3560.78 3202
3561.34 3290
3561.90 3210
3562.46 3345
3563.03 3344
3563.59 3305
3564.15 3320
3564.72 3291
3565.28 3489
3565.84 3388
3566.41 3330
3566.97 3284
3567.53 3233
3568.10 3282
3568.66 3250
3569.22 3300
3569.79 3191
3570.35 3248
3570.91 3314
3571.48 3231
3572.04 3002
3572.60 3277
3573.17 3370
3573.73 3332
3574.29 3299
3574.86 3398
3575.42 3461
3575.99 3679
3576.55 3556
3577.11 3483
3577.68 3712
3578.24 3718
3578.81 3790
3579.37 3733
3579.93 3561
3580.50 3466
3581.06 3444
3581.63 3167
3582.19 3103
3582.76 3277
3583.32 3290
3583.89 3057
3584.45 2968
3585.01 2948
3585.58 3075
3586.14 2917
3586.71 3107
3587.27 3135
3587.84 3101
3588.40 3041
3588.97 2952
3589.53 2932
3590.10 3045
3590.66 3011
3591.23 2956
3591.79 2847
3592.36 2748
3592.92 3037
3593.49 3192
3594.05 3001
3594.62 3009
3595.19 3194
3595.75 3161
3596.32 3315
3596.88 3278
3597.45 3169
3598.01 3406
3598.58 3215
3599.14 3134
3599.71 3152
3600.28 3179
3600.84 3224
3601.41 3273
3601.97 3290
3602.54 3113
3603.11 3050
3603.67 3038
3604.24 3011
3604.80 3060
3605.37 3005
3605.94 2773
3606.50 2912
3607.07 3017
3607.64 3094
3608.20 3080
3608.77 2755
3609.34 2928
3609.90 3040
3610.47 2850
3611.04 2788
3611.60 2665
3612.17 2680
3612.74 2668
3613.30 2766
3613.87 3021
3614.44 2986
3615.00 3261
3615.57 3479
3616.14 3764
3616.70 4120
3617.27 4432
3617.84 4720
3618.41 5165
3618.97 4903
3619.54 4718
3620.11 4588
3620.68 4545
3621.24 4263
3621.81 4254
3622.38 3978
3622.95 3399
3623.51 3372
3624.08 3243
3624.65 3132
3625.22 2895
3625.78 3026
3626.35 2906
3626.92 2773
3627.49 2717
3628.06 2674
3628.62 2611
3629.19 2455
3629.76 2559
3630.33 2717
3630.90 2654
3631.47 2703
3632.03 2884
3632.60 3032
3633.17 2923
3633.74 2827
3634.31 2810
3634.88 2856
3635.44 2788
3636.01 2497
3636.58 2820
3637.15 2797
3637.72 2476
3638.29 2695
3638.86 2663
3639.43 2948
3639.99 3032
3640.56 2966
3641.13 2950
3641.70 3008
3642.27 3010
3642.84 3261
3643.41 3296
3643.98 3166
3644.55 3350
3645.12 3281
3645.69 3101
3646.26 3302
3646.83 3107
3647.40 3253
3647.96 3133
3648.53 2981
3649.10 2954
3649.67 2983
3650.24 3101
3650.81 2987
3651.38 3005
3651.95 3043
3652.52 3182
3653.09 3412
3653.66 3138
3654.23 3242
3654.80 3153
3655.37 3133
3655.94 3199
3656.51 3029
3657.08 3026
3657.65 3087
3658.22 3080
3658.80 3260
3659.37 3083
3659.94 3030
3660.51 2976
3661.08 2999
3661.65 3141
3662.22 3097
3662.79 3214
3663.36 3154
3663.93 2975
3664.50 3048
3665.07 3029
3665.64 3198
3666.21 3179
3666.79 3264
3667.36 3088
3667.93 3287
3668.50 3005
3669.07 2855
3669.64 2927
3670.21 2982
3670.78 3135
3671.36 2958
3671.93 2850
3672.50 2872
3673.07 2972
3673.64 2995
3674.21 3016
3674.78 3165
3675.36 3142
3675.93 3051
3676.50 3242
3677.07 3188
3677.64 3251
3678.22 3140
3678.79 3161
3679.36 3226
3679.93 2990
3680.50 3036
3681.08 2982
3681.65 2648
3682.22 2869
3682.79 2885
3683.37 2866
3683.94 2782
3684.51 2679
3685.08 2755
3685.65 2819
3686.23 2694
3686.80 2854
3687.37 2788
3687.95 2733
3688.52 3008
3689.09 3023
3689.66 3120
3690.24 2993
3690.81 3068
3691.38 3027
3691.96 3023
3692.53 2933
3693.10 2881
3693.67 2834
3694.25 2872
3694.82 2806
3695.39 2830
3695.97 2910
3696.54 2898
3697.11 2712
3697.69 2720
3698.26 2863
3698.83 2798
3699.41 2859
3699.98 2686
3700.56 2591
3701.13 2785
3701.70 2703
3702.28 2899
3702.85 3122
3703.42 2784
3704.00 2829
3704.57 2955
3705.15 3049
3705.72 2890
3706.29 3075
3706.87 3114
3707.44 3009
3708.02 3102
3708.59 3064
3709.17 2934
3709.74 2966
3710.31 2966
3710.89 2874
3711.46 3051
3712.04 2884
3712.61 2902
3713.19 3105
3713.76 2660
3714.34 2754
3714.91 2810
3715.49 2791
3716.06 2665
3716.64 2731
3717.21 2758
3717.79 2731
3718.36 2701
3718.94 2720
3719.51 2673
3720.09 2709
3720.66 2626
3721.24 2754
3721.81 2718
3722.39 2636
3722.96 2437
3723.54 2389
3724.11 2576
3724.69 2487
3725.27 2668
3725.84 2570
3726.42 2712
3726.99 2796
3727.57 2742
3728.14 2672
3728.72 2869
3729.30 2914
3729.87 2922
3730.45 3239
3731.02 3256
3731.60 3505
3732.18 3856
3732.75 3952
3733.33 4023
3733.90 4000
3734.48 4044
3735.06 4049
3735.63 3578
3736.21 3738
3736.79 3779
3737.36 3541
3737.94 3334
3738.52 3216
3739.09 3133
3739.67 2902
3740.25 2828
3740.82 2855
3741.40 2916
3741.98 2672
3742.55 2618
3743.13 2769
3743.71 2862
3744.28 2832
3744.86 2643
3745.44 2757
3746.02 2892
3746.59 2836
3747.17 2783
3747.75 2830
3748.32 2763
3748.90 2913
3749.48 2956
3750.06 2744
3750.63 2709
3751.21 2798
3751.79 2790
3752.37 2679
3752.95 2599
3753.52 2716
3754.10 2667
3754.68 2549
3755.26 2787
3755.83 2700
3756.41 2607
3756.99 2641
3757.57 2634
3758.15 2644
3758.72 2677
3759.30 2813
3759.88 2993
3760.46 2994
3761.04 2825
3761.62 3078
3762.19 3153
3762.77 3111
3763.35 3021
3763.93 2808
3764.51 2934
3765.09 2768
3765.67 2919
3766.25 2966
3766.82 3048
3767.40 3006
3767.98 3055
3768.56 2817
3769.14 2814
3769.72 2747
3770.30 2791
3770.88 2818
3771.46 2936
3772.03 2819
3772.61 2769
3773.19 2765
3773.77 2750
3774.35 2679
3774.93 2836
3775.51 2950
3776.09 2809
3776.67 2729
3777.25 2709
3777.83 2756
3778.41 2864
3778.99 2785
3779.57 2660
3780.15 2719
3780.73 2867
3781.31 2642
3781.89 2561
3782.47 2564
3783.05 2545
3783.63 2774
3784.21 2746
3784.79 2781
3785.37 2880
3785.95 2774
3786.53 2681
3787.11 2632
3787.69 2733
3788.27 2733
3788.85 2734
3789.43 2903
3790.01 2742
3790.59 2711
3791.17 2649
3791.75 2693
3792.33 2619
3792.92 2641
3793.50 2612
3794.08 2679
3794.66 2706
3795.24 2739
3795.82 2633
3796.40 2589
3796.98 2508
3797.56 2632
3798.14 2707
3798.73 2646
3799.31 2557
3799.89 2648
3800.47 2709
3801.05 2651
3801.63 2623
3802.21 2630
3802.80 2560
3803.38 2580
3803.96 2764
3804.54 2537
3805.12 2774
3805.70 2766
3806.29 2903
3806.87 2900
3807.45 3078
3808.03 3132
3808.61 3081
3809.20 3185
3809.78 3261
3810.36 3032
3810.94 3059
3811.52 2971
3812.11 2809
3812.69 2822
3813.27 2741
3813.85 2790
3814.44 2908
3815.02 2913
3815.60 2789
3816.18 2751
3816.77 2903
3817.35 2796
3817.93 2744
3818.51 2872
3819.10 2991
3819.68 2603
3820.26 2626
3820.85 2544
3821.43 2541
3822.01 2710
3822.59 2765
3823.18 2583
3823.76 2634
3824.34 2749
3824.93 2628
3825.51 2682
3826.09 2582
3826.68 2650
3827.26 2803
3827.84 2758
3828.43 2614
3829.01 2660
3829.59 2781
3830.18 2834
3830.76 2674
3831.35 2804
3831.93 2859
3832.51 2729
3833.10 2563
3833.68 2662
3834.26 2582
3834.85 2658
3835.43 2654
3836.02 2634
3836.60 2884
3837.19 2871
3837.77 2619
3838.35 2747
3838.94 2746
3839.52 2799
3840.11 2834
3840.69 2931
3841.28 2833
3841.86 2670
3842.44 2657
3843.03 2544
3843.61 2822
3844.20 2815
3844.78 2873
3845.37 3028
3845.95 2854
3846.54 2797
3847.12 2976
3847.71 2879
3848.29 2899
3848.88 2971
3849.46 2871
3850.05 2821
3850.63 2907
3851.22 2837
3851.80 2797
3852.39 2881
3852.97 3118
3853.56 2917
3854.15 2917
3854.73 3176
3855.32 3192
3855.90 3194
3856.49 3113
3857.07 3285
3857.66 3665
3858.25 3883
3858.83 4117
3859.42 4303
3860.00 4796
3860.59 5151
3861.17 5352
3861.76 5865
3862.35 5866
3862.93 5890
3863.52 5999
3864.11 5502
3864.69 5158
3865.28 4579
3865.86 4307
3866.45 4010
3867.04 3881
3867.62 3500
3868.21 3243
3868.80 2936
3869.38 2898
3869.97 2979
3870.56 2824
3871.14 2853
3871.73 2866
3872.32 2926
3872.90 2888
3873.49 3015
3874.08 3134
3874.66 2914
3875.25 2895
3875.84 2950
3876.43 2943
3877.01 2894
3877.60 2835
3878.19 2850
3878.78 2791
3879.36 2661
3879.95 2640
3880.54 2641
3881.13 2730
3881.71 2694
3882.30 2900
3882.89 2804
3883.48 2726
3884.06 2715
3884.65 2826
3885.24 2900
3885.83 2902
3886.41 2911
3887.00 3048
3887.59 3123
3888.18 3162
3888.77 3262
3889.35 3293
3889.94 3234
3890.53 3220
3891.12 3241
3891.71 3317
3892.30 3232
3892.88 3151
3893.47 3097
3894.06 3184
3894.65 3124
3895.24 3104
3895.83 3140
3896.42 3102
3897.00 3231
3897.59 3161
3898.18 2994
3898.77 3096
3899.36 3170
3899.95 3248
3900.54 3103
3901.13 3173
3901.72 3199
3902.31 3177
3902.89 3238
3903.48 3108
3904.07 3121
3904.66 2985
3905.25 2864
3905.84 2904
3906.43 2846
3907.02 2821
3907.61 2762
3908.20 2789
3908.79 2869
3909.38 2819
3909.97 2786
3910.56 2742
3911.15 2573
3911.74 2641
3912.33 2630
3912.92 2754
3913.51 2638
3914.10 2557
3914.69 2589
3915.28 2554
3915.87 2573
3916.46 2629
3917.05 2763
3917.64 2636
3918.23 2616
3918.82 2521
3919.41 2642
3920.00 2667
3920.59 2705
3921.18 2595
3921.77 2524
3922.36 2501
3922.95 2499
3923.54 2601
3924.13 2485
3924.72 2572
3925.32 2694
3925.91 2489
3926.50 2598
3927.09 2567
3927.68 2620
3928.27 2665
3928.86 2603
3929.45 2785
3930.04 2619
3930.63 2580
3931.23 2567
3931.82 2601
3932.41 2674
3933.00 2508
3933.59 2626
3934.18 2563
3934.77 2362
3935.37 2386
3935.96 2306
3936.55 2674
3937.14 2633
3937.73 2447
3938.33 2671
3938.92 2692
3939.51 2759
3940.10 2839
3940.69 3005
3941.28 2785
3941.88 2847
3942.47 2928
3943.06 2958
3943.65 2910
3944.25 2748
3944.84 2846
3945.43 2645
3946.02 2721
3946.62 2853
3947.21 2477
3947.80 2598
3948.39 2724
3948.99 2615
3949.58 2592
3950.17 2751
3950.76 2658
3951.36 2505
3951.95 2546
3952.54 2533
3953.14 2650
3953.73 2634
3954.32 2523
3954.91 2704
3955.51 2693
3956.10 2723
3956.69 2846
3957.29 2897
3957.88 2876
3958.47 2872
3959.07 2746
3959.66 2902
3960.25 2815
3960.85 2912
3961.44 2907
3962.03 2829
3962.63 2841
3963.22 2766
3963.82 2938
3964.41 2997
3965.00 2996
3965.60 3173
3966.19 3338
3966.79 3246
3967.38 3200
3967.97 3059
3968.57 3083
3969.16 3062
3969.76 3062
3970.35 2860
3970.94 2883
3971.54 2925
3972.13 2714
3972.73 2745
3973.32 2778
3973.92 2851
3974.51 2764
3975.11 2791
3975.70 2768
3976.29 2933
3976.89 3152
3977.48 2944
3978.08 3003
3978.67 2647
3979.27 2894
3979.86 2968
3980.46 3016
3981.05 2954
3981.65 2873
3982.24 2798
3982.84 2928
3983.43 2828
3984.03 2733
3984.62 2718
3985.22 2766
3985.82 2683
3986.41 2918
3987.01 2974
3987.60 2939
3988.20 2860
3988.79 2891
3989.39 2989
3989.98 2986
3990.58 2982
3991.18 2992
3991.77 3122
3992.37 3110
3992.96 3177
3993.56 3224
3994.16 3209
3994.75 3216
3995.35 3390
3995.94 3357
3996.54 3262
3997.14 3068
3997.73 3032
3998.33 3285
3998.93 3331
3999.52 3246
4000.12 3433
4000.71 3397
4001.31 3173
4001.91 3416
4002.50 3193
4003.10 2936
4003.70 2843
4004.29 3010
4004.89 3109
4005.49 2954
4006.09 3070
4006.68 2930
4007.28 2965
4007.88 2999
4008.47 2955
4009.07 2975
4009.67 2858
4010.27 2933
4010.86 2789
4011.46 2827
4012.06 2925
4012.65 2751
4013.25 2802
4013.85 2749
4014.45 2900
4015.04 2966
4015.64 3005
4016.24 3178
4016.84 3232
4017.44 3040
4018.03 3326
4018.63 3166
4019.23 2951
4019.83 3025
4020.42 2982
4021.02 2972
4021.62 3042
4022.22 3047
4022.82 3129
4023.42 3098
4024.01 2930
4024.61 3130
4025.21 3005
4025.81 3336
4026.41 3703
4027.01 3690
4027.60 3800
4028.20 3964
4028.80 4183
4029.40 4255
4030.00 3969
4030.60 4008
4031.20 3746
4031.79 3682
4032.39 3790
4032.99 3619
4033.59 3428
4034.19 3408
4034.79 3337
4035.39 3350
4035.99 3491
4036.59 3217
4037.19 3050
4037.79 2998
4038.38 2883
4038.98 2837
4039.58 2842
4040.18 2769
4040.78 2599
4041.38 2455
4041.98 2530
4042.58 2592
4043.18 2605
4043.78 2564
4044.38 2743
4044.98 2768
4045.58 2804
4046.18 2865
4046.78 2831
4047.38 2769
4047.98 2742
4048.58 2731
4049.18 2831
4049.78 2813
4050.38 2853
4050.98 2841
4051.58 2784
4052.18 2773
4052.78 2763
4053.38 2694
4053.98 2667
4054.58 2715
4055.18 2715
4055.78 2903
4056.38 2942
4056.99 2752
4057.59 2687
4058.19 2993
4058.79 2799
4059.39 2771
4059.99 2846
4060.59 2812
4061.19 2887
4061.79 2779
4062.39 3069
4062.99 3233
4063.60 3174
4064.20 3263
4064.80 3218
4065.40 3256
4066.00 3199
4066.60 3165
4067.20 3291
4067.81 3211
4068.41 3235
4069.01 3122
4069.61 3141
4070.21 3049
4070.81 2801
4071.42 2872
4072.02 2807
4072.62 2518
4073.22 2419
4073.82 2512
4074.42 2621
4075.03 2639
4075.63 2736
4076.23 2790
4076.83 2513
4077.44 2441
4078.04 2544
4078.64 2400
4079.24 2429
4079.84 2315
4080.45 2255
4081.05 2434
4081.65 2451
4082.25 2477
4082.86 2413
4083.46 2439
4084.06 2440
4084.67 2431
4085.27 2442
4085.87 2386
4086.47 2326
4087.08 2603
4087.68 2503
4088.28 2479
4088.89 2489
4089.49 2399
4090.09 2704
4090.69 2619
4091.30 2635
4091.90 2579
4092.50 2546
4093.11 2461
4093.71 2545
4094.31 2512
4094.92 2681
4095.52 2521
4096.13 2532
4096.73 2704
4097.33 2662
4097.94 2602
4098.54 2579
4099.14 2564
4099.75 2595
4100.35 2528
4100.96 2537
4101.56 2580
4102.16 2478
4102.77 2379
4103.37 2581
4103.98 2472
4104.58 2398
4105.18 2356
4105.79 2499
4106.39 2543
4107.00 2626
4107.60 2429
4108.21 2571
4108.81 2426
4109.42 2470
4110.02 2461
4110.62 2489
4111.23 2281
4111.83 2525
4112.44 2434
4113.04 2267
4113.65 2285
4114.25 2511
4114.86 2496
4115.46 2370
4116.07 2463
4116.67 2655
4117.28 2587
4117.88 2368
4118.49 2479
4119.09 2358
4119.70 2401
4120.31 2439
4120.91 2451
4121.52 2428
4122.12 2372
4122.73 2514
4123.33 2528
4123.94 2411
4124.54 2165
4125.15 2163
4125.76 2132
4126.36 2327
4126.97 2364
4127.57 2350
4128.18 2418
4128.79 2300
4129.39 2222
4130.00 2433
4130.60 2457
4131.21 2186
4131.82 2239
4132.42 2409
4133.03 2470
4133.63 2472
4134.24 2464
4134.85 2513
4135.45 2505
4136.06 2484
4136.67 2379
4137.27 2466
4137.88 2489
4138.49 2668
4139.09 2832
4139.70 2720
4140.31 2741
4140.91 2759
4141.52 2948
4142.13 2827
4142.74 2713
4143.34 2731
4143.95 2857
4144.56 2751
4145.16 2861
4145.77 2850
4146.38 2731
4146.99 2597
4147.59 2546
4148.20 2562
4148.81 2511
4149.42 2451
4150.02 2468
4150.63 2451
4151.24 2451
4151.85 2308
4152.45 2430
4153.06 2256
4153.67 2369
4154.28 2393
4154.88 2420
4155.49 2494
4156.10 2343
4156.71 2102
4157.32 2192
4157.93 2354
4158.53 2215
4159.14 2491
4159.75 2394
4160.36 2347
4160.97 2522
4161.57 2449
4162.18 2490
4162.79 2491
4163.40 2389
4164.01 2315
4164.62 2385
4165.23 2408
4165.83 2662
4166.44 2598
4167.05 2517
4167.66 2526
4168.27 2510
4168.88 2461
4169.49 2392
4170.10 2386
4170.71 2430
4171.32 2458
4171.92 2623
4172.53 2603
4173.14 2717
4173.75 2601
4174.36 2678
4174.97 2617
4175.58 2642
4176.19 2817
4176.80 2644
4177.41 2468
4178.02 2486
4178.63 2607
4179.24 2563
4179.85 2480
4180.46 2398
4181.07 2403
4181.68 2505
4182.29 2617
4182.90 2560
4183.51 2486
4184.12 2459
4184.73 2600
4185.34 2645
4185.95 2635
4186.56 2688
4187.17 2538
4187.78 2405
4188.39 2199
4189.00 2415
4189.61 2342
4190.22 2447
4190.83 2416
4191.44 2343
4192.05 2189
4192.66 2437
4193.27 2413
4193.88 2420
4194.49 2385
4195.10 2556
4195.72 2641
4196.33 2430
4196.94 2479
4197.55 2553
4198.16 2310
4198.77 2259
4199.38 2426
4199.99 2504
4200.60 2382
4201.22 2421
4201.83 2306
4202.44 2372
4203.05 2365
4203.66 2516
4204.27 2397
4204.88 2465
4205.50 2322
4206.11 2360
4206.72 2582
4207.33 2534
4207.94 2444
4208.55 2363
4209.17 2317
4209.78 2477
4210.39 2473
4211.00 2447
4211.61 2458
4212.23 2570
4212.84 2498
4213.45 2513
4214.06 2491
4214.68 2645
4215.29 2497
4215.90 2431
4216.51 2379
4217.12 2514
4217.74 2503
4218.35 2633
4218.96 2757
4219.58 2568
4220.19 2636
4220.80 2937
4221.41 2757
4222.03 2932
4222.64 2802
4223.25 2887
4223.86 2841
4224.48 2803
4225.09 3036
4225.70 3191
4226.32 3034
4226.93 3075
4227.54 3293
4228.16 3058
4228.77 3358
4229.38 3299
4230.00 3136
4230.61 3145
4231.22 3153
4231.84 3228
4232.45 3185
4233.06 2870
4233.68 2835
4234.29 2811
4234.91 2713
4235.52 2719
4236.13 2749
4236.75 2654
4237.36 2627
4237.97 2552
4238.59 2676
4239.20 2504
4239.82 2660
4240.43 2562
4241.05 2524
4241.66 2522
4242.27 2552
4242.89 2615
4243.50 2563
4244.12 2411
4244.73 2421
4245.35 2506
4245.96 2426
4246.57 2611
4247.19 2484
4247.80 2552
4248.42 2431
4249.03 2498
4249.65 2517
4250.26 2652
4250.88 2656
4251.49 2666
4252.11 2556
4252.72 2664
4253.34 2587
4253.95 2555
4254.57 2580
4255.18 2451
4255.80 2501
4256.41 2671
4257.03 2397
4257.64 2407
4258.26 2577
4258.88 2542
4259.49 2575
4260.11 2634
4260.72 2811
4261.34 2644
4261.95 2704
4262.57 2756
4263.19 2812
4263.80 2933
4264.42 2974
4265.03 2973
4265.65 3070
4266.26 2990
4266.88 2812
4267.50 2782
4268.11 2744
4268.73 2955
4269.35 2917
4269.96 2958
4270.58 2845
4271.19 2678
4271.81 2579
4272.43 2607
4273.04 2591
4273.66 2653
4274.28 2591
4274.89 2594
4275.51 2706
4276.13 2804
4276.74 2836
4277.36 2710
4277.98 2758
4278.59 2870
4279.21 2746
4279.83 2916
4280.45 2728
4281.06 2652
4281.68 2671
4282.30 2574
4282.91 2567
4283.53 2571
4284.15 2402
4284.77 2372
4285.38 2491
4286.00 2425
4286.62 2559
4287.24 2436
4287.85 2498
4288.47 2553
4289.09 2485
4289.71 2449
4290.32 2514
4290.94 2474
4291.56 2381
4292.18 2257
4292.80 2215
4293.41 2163
4294.03 2361
4294.65 2448
4295.27 2233
4295.89 2520
4296.50 2541
4297.12 2573
4297.74 2562
4298.36 2510
4298.98 2552
4299.60 2478
4300.21 2638
4300.83 2385
4301.45 2455
4302.07 2556
4302.69 2492
4303.31 2475
4303.93 2656
4304.54 2565
4305.16 2586
4305.78 2635
4306.40 2550
4307.02 2527
4307.64 2540
4308.26 2534
4308.88 2590
4309.50 2414
4310.12 2425
4310.73 2495
4311.35 2618
4311.97 2496
4312.59 2505
4313.21 2565
4313.83 2597
4314.45 2589
4315.07 2560
4315.69 2617
4316.31 2592
4316.93 2565
4317.55 2593
4318.17 2644
4318.79 2695
4319.41 2552
4320.03 2470
4320.65 2645
4321.27 2851
4321.89 2930
4322.51 2771
4323.13 2860
4323.75 2843
4324.37 2922
4324.99 3006
4325.61 2939
4326.23 2982
4326.85 3082
4327.47 3117
4328.09 3231
4328.71 3225
4329.33 3225
4329.95 3487
4330.57 3488
4331.19 4012
4331.81 4272
4332.44 4331
4333.06 4535
4333.68 4384
4334.30 4438
4334.92 4713
4335.54 4588
4336.16 4630
4336.78 5102
4337.40 5255
4338.02 4869
4338.65 4998
4339.27 4961
4339.89 4902
4340.51 4554
4341.13 4160
4341.75 3849
4342.37 3818
4342.99 3787
4343.62 3895
4344.24 4074
4344.86 4253
4345.48 4863
4346.10 5035
4346.73 5329
4347.35 5336
4347.97 5251
4348.59 5109
4349.21 5042
4349.83 4927
4350.46 4922
4351.08 4732
4351.70 4479
4352.32 4565
4352.95 4326
4353.57 4104
4354.19 3998
4354.81 3723
4355.43 3651
4356.06 3529
4356.68 3325
4357.30 3338
4357.93 3345
4358.55 3355
4359.17 3317
4359.79 3079
4360.42 3268
4361.04 3113
4361.66 3280
4362.28 3049
4362.91 3012
4363.53 2915
4364.15 3034
4364.78 3190
4365.40 2938
4366.02 2788
4366.65 2791
4367.27 2861
4367.89 2912
4368.52 2906
4369.14 2947
4369.76 3001
4370.39 2883
4371.01 2904
4371.63 2908
4372.26 2580
4372.88 2645
4373.50 2753
4374.13 2715
4374.75 2705
4375.38 2855
4376.00 2584
4376.62 2623
4377.25 2700
4377.87 2739
4378.50 2911
4379.12 2710
4379.74 2922
4380.37 2817
4380.99 2711
4381.62 2691
4382.24 2675
4382.87 2788
4383.49 2824
4384.11 2816
4384.74 2784
4385.36 2787
4385.99 2700
4386.61 2529
4387.24 2569
4387.86 2638
4388.49 2520
4389.11 2540
4389.74 2475
4390.36 2626
4390.99 2467
4391.61 2346
4392.24 2447
4392.86 2534
4393.49 2527
4394.11 2531
4394.74 2540
4395.36 2640
4395.99 2605
4396.61 2521
4397.24 2545
4397.86 2484
4398.49 2367
4399.12 2326
4399.74 2677
4400.37 2520
4400.99 2364
4401.62 2620
4402.24 2642
4402.87 2509
4403.50 2440
4404.12 2520
4404.75 2465
4405.37 2534
4406.00 2606
4406.62 2544
4407.25 2608
4407.88 2514
4408.50 2581
4409.13 2585
4409.76 2444
4410.38 2532
4411.01 2465
4411.64 2513
4412.26 2631
4412.89 2706
4413.51 2653
4414.14 2569
4414.77 2655
4415.39 2742
4416.02 2410
4416.65 2601
4417.28 2683
4417.90 2545
4418.53 2529
4419.16 2659
4419.78 2632
4420.41 2641
4421.04 2524
4421.66 2515
4422.29 2423
4422.92 2332
4423.55 2342
4424.17 2332
4424.80 2364
4425.43 2313
4426.06 2200
4426.68 2240
4427.31 2363
4427.94 2228
4428.57 2263
4429.19 2231
4429.82 2176
4430.45 2286
4431.08 2305
4431.70 2264
4432.33 2341
4432.96 2438
4433.59 2365
4434.22 2301
4434.84 2332
4435.47 2568
4436.10 2557
4436.73 2367
4437.36 2358
4437.99 2642
4438.61 2508
4439.24 2228
4439.87 2369
4440.50 2406
4441.13 2514
4441.76 2407
4442.38 2505
4443.01 2405
4443.64 2283
4444.27 2259
4444.90 2475
4445.53 2573
4446.16 2402
4446.79 2622
4447.42 2441
4448.04 2392
4448.67 2479
4449.30 2527
4449.93 2426
4450.56 2347
4451.19 2546
4451.82 2461
4452.45 2531
4453.08 2410
4453.71 2485
4454.34 2582
4454.97 2528
4455.60 2543
4456.23 2654
4456.86 2659
4457.48 2657
4458.11 2785
4458.74 2631
4459.37 2398
4460.00 2681
4460.63 2387
4461.26 2380
4461.89 2292
4462.52 2292
4463.15 2336
4463.78 2553
4464.41 2248
4465.04 2218
4465.67 2262
4466.30 2245
4466.94 2301
4467.57 2389
4468.20 2426
4468.83 2355
4469.46 2449
4470.09 2250
4470.72 2281
4471.35 2402
4471.98 2348
4472.61 2193
4473.24 2216
4473.87 2291
4474.50 2142
4475.13 2071
4475.76 2477
4476.40 2385
4477.03 2400
4477.66 2425
4478.29 2450
4478.92 2327
4479.55 2353
4480.18 2433
4480.81 2336
4481.45 2197
4482.08 2337
4482.71 2579
4483.34 2430
4483.97 2313
4484.60 2369
4485.23 2565
4485.87 2585
4486.50 2348
4487.13 2448
4487.76 2585
4488.39 2617
4489.03 2528
4489.66 2611
4490.29 2607
4490.92 2680
4491.55 2469
4492.19 2486
4492.82 2578
4493.45 2489
4494.08 2450
4494.71 2434
4495.35 2645
4495.98 2511
4496.61 2481
4497.24 2446
4497.88 2583
4498.51 2443
4499.14 2463
4499.77 2687
4500.41 2874
4501.04 3141
4501.67 3163
4502.31 3461
4502.94 2942
4503.57 3068
4504.20 3319
4504.84 3231
4505.47 3347
4506.10 3267
4506.74 3120
4507.37 3148
4508.00 3007
4508.64 2847
4509.27 2708
4509.90 2741
4510.54 2732
4511.17 2776
4511.80 2822
4512.44 2571
4513.07 2682
4513.70 2654
4514.34 2697
4514.97 2712
4515.61 2565
4516.24 2551
4516.87 2674
4517.51 2516
4518.14 2399
4518.78 2492
4519.41 2555
4520.04 2508
4520.68 2472
4521.31 2526
4521.95 2550
4522.58 2704
4523.21 2679
4523.85 2586
4524.48 2690
4525.12 2674
4525.75 2968
4526.39 2855
4527.02 2859
4527.66 3061
4528.29 3408
4528.93 3602
4529.56 3953
4530.20 4524
4530.83 4779
4531.46 4937
4532.10 5018
4532.73 5076
4533.37 5021
4534.00 4542
4534.64 4198
4535.28 3981
4535.91 3837
4536.55 3307
4537.18 3173
4537.82 2916
4538.45 2833
4539.09 2675
4539.72 2626
4540.36 2405
4540.99 2348
4541.63 2435
4542.26 2523
4542.90 2511
4543.54 2551
4544.17 2435
4544.81 2400
4545.44 2345
4546.08 2389
4546.72 2391
4547.35 2375
4547.99 2483
4548.62 2680
4549.26 2491
4549.90 2537
4550.53 2471
4551.17 2500
4551.80 2498
4552.44 2359
4553.08 2437
4553.71 2450
4554.35 2424
4554.99 2513
4555.62 2383
4556.26 2321
4556.90 2351
4557.53 2571
4558.17 2620
4558.81 2444
4559.44 2511
4560.08 2594
4560.72 2451
4561.35 2647
4561.99 2474
4562.63 2345
4563.27 2555
4563.90 2542
4564.54 2468
4565.18 2686
4565.81 2756
4566.45 2701
4567.09 2733
4567.73 2748
4568.36 2788
4569.00 2820
4569.64 2871
4570.28 2989
4570.91 2909
4571.55 2893
4572.19 2914
4572.83 2780
4573.47 2565
4574.10 2486
4574.74 2591
4575.38 2729
4576.02 2551
4576.66 2557
4577.29 2660
4577.93 2452
4578.57 2568
4579.21 2454
4579.85 2523
4580.49 2422
4581.12 2514
4581.76 2513
4582.40 2562
4583.04 2485
4583.68 2524
4584.32 2549
4584.95 2648
4585.59 2602
4586.23 2455
4586.87 2443
4587.51 2509
4588.15 2486
4588.79 2489
4589.43 2548
4590.07 2704
4590.70 2793
4591.34 2657
4591.98 2798
4592.62 2830
4593.26 3018
4593.90 2943
4594.54 2772
4595.18 2621
4595.82 2750
4596.46 2419
4597.10 2483
4597.74 2500
4598.38 2388
4599.02 2474
4599.66 2539
4600.30 2517
4600.93 2335
4601.57 2489
4602.21 2526
4602.85 2346
4603.49 2366
4604.13 2587
4604.77 2613
4605.41 2439
4606.05 2476
4606.69 2423
4607.33 2437
4607.97 2548
4608.62 2534
4609.26 2603
4609.90 2385
4610.54 2397
4611.18 2314
4611.82 2349
4612.46 2329
4613.10 2551
4613.74 2537
4614.38 2538
4615.02 2515
4615.66 2528
4616.30 2539
4616.94 2436
4617.58 2551
4618.22 2641
4618.87 2399
4619.51 2500
4620.15 2562
4620.79 2311
4621.43 2274
4622.07 2258
4622.71 2195
4623.35 2241
4624.00 2070
4624.64 2161
4625.28 2161
4625.92 2264
4626.56 2312
4627.20 2114
4627.84 2307
4628.49 2191
4629.13 2386
4629.77 2262
4630.41 2318
4631.05 2303
4631.69 2206
4632.34 2212
4632.98 2393
4633.62 2327
4634.26 2319
4634.91 2238
4635.55 2380
4636.19 2521
4636.83 2532
4637.47 2462
4638.12 2555
4638.76 2523
4639.40 2465
4640.04 2563
4640.69 2523
4641.33 2514
4641.97 2562
4642.61 2483
4643.26 2588
4643.90 2321
4644.54 2383
4645.18 2334
4645.83 2332
4646.47 2247
4647.11 2287
4647.76 2257
4648.40 2212
4649.04 2357
4649.69 2428
4650.33 2372
4650.97 2472
4651.62 2385
4652.26 2292
4652.90 2328
4653.55 2385
4654.19 2377
4654.83 2457
4655.48 2396
4656.12 2169
4656.76 2262
4657.41 2249
4658.05 2287
4658.69 2357
4659.34 2045
4659.98 2244
4660.63 2154
4661.27 2158
4661.91 2164
4662.56 2229
4663.20 2126
4663.85 2078
4664.49 2046
4665.13 2066
4665.78 2068
4666.42 2244
4667.07 2236
4667.71 2228
4668.36 2298
4669.00 2229
4669.64 2306
4670.29 2237
4670.93 2055
4671.58 2166
4672.22 2184
4672.87 2172
4673.51 2135
4674.16 2301
4674.80 2285
4675.45 2160
4676.09 2128
4676.74 2284
4677.38 2156
4678.03 2180
4678.67 2183
4679.32 2111
4679.96 2388
4680.61 2311
4681.25 2143
4681.90 2148
4682.54 2183
4683.19 2197
4683.84 2353
4684.48 2112
4685.13 2203
4685.77 2235
4686.42 2319
4687.06 2316
4687.71 2305
4688.36 2361
4689.00 2356
4689.65 2237
4690.29 2263
4690.94 2338
4691.58 2273
4692.23 2180
4692.88 2327
4693.52 2322
4694.17 2351
4694.82 2449
4695.46 2486
4696.11 2591
4696.75 2469
4697.40 2602
4698.05 2588
4698.69 2562
4699.34 2498
4699.99 2533
4700.63 2554
4701.28 2518
4701.93 2426
4702.57 2496
4703.22 2661
4703.87 2423
4704.51 2466
4705.16 2348
4705.81 2359
4706.46 2477
4707.10 2313
4707.75 2278
4708.40 2586
4709.04 2366
4709.69 2308
4710.34 2404
4710.99 2348
4711.63 2481
4712.28 2515
4712.93 2352
4713.58 2276
4714.22 2244
4714.87 2371
4715.52 2261
4716.17 2327
4716.81 2304
4717.46 2294
4718.11 2317
4718.76 2302
4719.41 2202
4720.05 2280
4720.70 2549
4721.35 2427
4722.00 2360
4722.65 2314
4723.29 2271
4723.94 2224
4724.59 2360
4725.24 2405
4725.89 2456
4726.54 2460
4727.18 2405
4727.83 2261
4728.48 2539
4729.13 2559
4729.78 2464
4730.43 2377
4731.08 2256
4731.73 2291
4732.37 2202
4733.02 2289
4733.67 2247
4734.32 2063
4734.97 2123
4735.62 2286
4736.27 2264
4736.92 2282
4737.57 2360
4738.22 2160
4738.86 2393
4739.51 2530
4740.16 2344
4740.81 2434
4741.46 2454
4742.11 2321
4742.76 2527
4743.41 2477
4744.06 2265
4744.71 2437
4745.36 2344
4746.01 2530
4746.66 2387
4747.31 2343
4747.96 2351
4748.61 2524
4749.26 2568
4749.91 2456
4750.56 2485
4751.21 2509
4751.86 2550
4752.51 2764
4753.16 2801
4753.81 2834
4754.46 2649
4755.11 2730
4755.76 2586
4756.41 2604
4757.06 2692
4757.71 2458
4758.36 2465
4759.01 2486
4759.67 2500
4760.32 2492
4760.97 2512
4761.62 2537
4762.27 2646
4762.92 2738
4763.57 2681
4764.22 2539
4764.87 2496
4765.52 2586
4766.17 2690
4766.83 2552
4767.48 2626
4768.13 2476
4768.78 2577
4769.43 2685
4770.08 2564
4770.73 2596
4771.39 2473
4772.04 2566
4772.69 2364
4773.34 2308
4773.99 2378
4774.64 2402
4775.30 2417
4775.95 2510
4776.60 2589
4777.25 2516
4777.90 2334
4778.56 2431
4779.21 2416
4779.86 2382
4780.51 2376
4781.16 2386
4781.82 2338
4782.47 2423
4783.12 2487
4783.77 2480
4784.43 2388
4785.08 2407
4785.73 2392
4786.38 2393
4787.04 2616
4787.69 2450
4788.34 2410
4788.99 2366
4789.65 2578
4790.30 2588
4790.95 2358
4791.60 2542
4792.26 2601
4792.91 2552
4793.56 2539
4794.22 2547
4794.87 2660
4795.52 2754
4796.18 2675
4796.83 2567
4797.48 2531
4798.14 2637
4798.79 2787
4799.44 2940
4800.10 2742
4800.75 2734
4801.40 2977
4802.06 2910
4802.71 3037
4803.36 2958
4804.02 2920
4804.67 2784
4805.33 2844
4805.98 2853
4806.63 2718
4807.29 2708
4807.94 2819
4808.59 2792
4809.25 2550
4809.90 2519
4810.56 2748
4811.21 2580
4811.87 2616
4812.52 2811
4813.17 2674
4813.83 2656
4814.48 2820
4815.14 2784
4815.79 2672
4816.45 2701
4817.10 2768
4817.76 2726
4818.41 2671
4819.07 2677
4819.72 2927
4820.38 2978
4821.03 2916
4821.69 3003
4822.34 3353
4823.00 3130
4823.65 3189
4824.31 3124
4824.96 3072
4825.62 3165
4826.27 3194
4826.93 3027
4827.58 2959
4828.24 3092
4828.89 2826
4829.55 2968
4830.20 3084
4830.86 3028
4831.51 2994
4832.17 2946
4832.83 3169
4833.48 3185
4834.14 3276
4834.79 3150
4835.45 3209
4836.10 3382
4836.76 3358
4837.42 3446
4838.07 3354
4838.73 3444
4839.39 3463
4840.04 3380
4840.70 3446
4841.35 3232
4842.01 3276
4842.67 3519
4843.32 3489
4843.98 3673
4844.64 3692
4845.29 3480
4845.95 3553
4846.61 3592
4847.26 3302
4847.92 3666
4848.58 3559
4849.23 3702
4849.89 3857
4850.55 4112
4851.20 4139
4851.86 4171
4852.52 4015
4853.17 4000
4853.83 4163
4854.49 4050
4855.15 3898
4855.80 4140
4856.46 4092
4857.12 4533
4857.78 4674
4858.43 4801
4859.09 4837
4859.75 4833
4860.41 4661
4861.06 4256
4861.72 4488
4862.38 4210
4863.04 4003
4863.69 3969
4864.35 3926
4865.01 4031
4865.67 4025
4866.33 4171
4866.98 4176
4867.64 3881
4868.30 4004
4868.96 4037
4869.62 3764
4870.27 3559
4870.93 3705
4871.59 3634
4872.25 3478
4872.91 3586
4873.57 3631
4874.22 3594
4874.88 3361
4875.54 3558
4876.20 3531
4876.86 3400
4877.52 3444
4878.18 3635
4878.83 3635
4879.49 3589
4880.15 3633
4880.81 3541
4881.47 3603
4882.13 3498
4882.79 3409
4883.45 3401
4884.11 3098
4884.77 3198
4885.43 3139
4886.08 3192
4886.74 3105
4887.40 2882
4888.06 3040
4888.72 3049
4889.38 2949
4890.04 2858
4890.70 2881
4891.36 2967
4892.02 2901
4892.68 2710
4893.34 2897
4894.00 2867
4894.66 2915
4895.32 2942
4895.98 2837
4896.64 2701
4897.30 2854
4897.96 2797
4898.62 2948
4899.28 2776
4899.94 2684
4900.60 2745
4901.26 2811
4901.92 2761
4902.58 2732
4903.24 2897
4903.90 2692
4904.56 2723
4905.22 2676
4905.88 2600
4906.55 2699
4907.21 2601
4907.87 2636
4908.53 2473
4909.19 2353
4909.85 2579
4910.51 2619
4911.17 2595
4911.83 2496
4912.49 2495
4913.15 2505
4913.82 2404
4914.48 2485
4915.14 2385
4915.80 2466
4916.46 2341
4917.12 2315
4917.78 2255
4918.44 2452
4919.11 2352
4919.77 2304
4920.43 2340
4921.09 2455
4921.75 2429
4922.41 2220
4923.08 2273
4923.74 2312
4924.40 2319
4925.06 2292
4925.72 2311
4926.39 2214
4927.05 2091
4927.71 2200
4928.37 2456
4929.03 2308
4929.70 2206
4930.36 2379
4931.02 2231
4931.68 2154
4932.35 2342
4933.01 2426
4933.67 2245
4934.33 2250
4935.00 2288
4935.66 2312
4936.32 2325
4936.98 2297
4937.65 2172
4938.31 2241
4938.97 2286
4939.64 2127
4940.30 2225
4940.96 2285
4941.62 2196
4942.29 2380
4942.95 2325
4943.61 2241
4944.28 2247
4944.94 2274
4945.60 2188
4946.27 2087
4946.93 2245
4947.59 2152
4948.26 2190
4948.92 2325
4949.58 2172
4950.25 2259
4950.91 2187
4951.58 2056
4952.24 2228
4952.90 2112
4953.57 2113
4954.23 2250
4954.90 2261
4955.56 2122
4956.22 2098
4956.89 2219
4957.55 2105
4958.22 2141
4958.88 2265
4959.54 2289
4960.21 2257
4960.87 2330
4961.54 2508
4962.20 2385
4962.87 2635
4963.53 2699
4964.19 2469
4964.86 2474
4965.52 2460
4966.19 2390
4966.85 2222
4967.52 2206
4968.18 2308
4968.85 2105
4969.51 2139
4970.18 2096
4970.84 2119
4971.51 2049
4972.17 2097
4972.84 2091
4973.50 1998
4974.17 2077
4974.83 2059
4975.50 2102
4976.16 2306
4976.83 2234
4977.50 2259
4978.16 2205
4978.83 2145
4979.49 2136
4980.16 2180
4980.82 2163
4981.49 2159
4982.15 2191
4982.82 2041
4983.49 2009
4984.15 2052
4984.82 2039
4985.48 2008
4986.15 2049
4986.82 2223
4987.48 2183
4988.15 2103
4988.81 2183
4989.48 2148
4990.15 2129
4990.81 2022
4991.48 2118
4992.15 2116
4992.81 2075
4993.48 2108
4994.15 2042
4994.81 2067
4995.48 2158
4996.15 1988
4996.81 2113
4997.48 2235
4998.15 2160
4998.81 2170
4999.48 2032
5000.15 1972
5000.81 2070
5001.48 2028
5002.15 2195
5002.82 2161
5003.48 2277
5004.15 2051
5004.82 2030
5005.48 2047
5006.15 2005
5006.82 2083
5007.49 2301
5008.15 2085
5008.82 2099
5009.49 2025
5010.16 2185
5010.82 2303
5011.49 2253
5012.16 2155
5012.83 2087
5013.50 2024
5014.16 1990
5014.83 2023
5015.50 1972
5016.17 2046
5016.84 2017
5017.50 2035
5018.17 1963
5018.84 1977
5019.51 2019
5020.18 2198
5020.84 2296
5021.51 2261
5022.18 2169
5022.85 2227
5023.52 2222
5024.19 2135
5024.86 2175
5025.52 2126
5026.19 2203
5026.86 2205
5027.53 1986
5028.20 1976
5028.87 2015
5029.54 2169
5030.21 2146
5030.88 1981
5031.54 2128
5032.21 2091
5032.88 2067
5033.55 1975
5034.22 1955
5034.89 2053
5035.56 2049
5036.23 2149
5036.90 2057
5037.57 2010
5038.24 2049
5038.91 2195
5039.58 2051
5040.25 1999
5040.92 2189
5041.59 1998
5042.26 2069
5042.92 2083
5043.59 2082
5044.26 2075
5044.93 2159
5045.60 2135
5046.27 2187
5046.94 2003
5047.61 2091
5048.29 1992
5048.96 1995
5049.63 2131
5050.30 1973
5050.97 2112
5051.64 2110
5052.31 2024
5052.98 2121
5053.65 2116
5054.32 2027
5054.99 2053
5055.66 1980
5056.33 2095
5057.00 2108
5057.67 1872
5058.34 1910
5059.01 1983
5059.68 2048
5060.36 2044
5061.03 2096
5061.70 2080
5062.37 2240
5063.04 2168
5063.71 2088
5064.38 2184
5065.05 2199
5065.73 2156
5066.40 2027
5067.07 1935
5067.74 1898
5068.41 2076
5069.08 2014
5069.75 2103
5070.43 2020
5071.10 1958
5071.77 2109
5072.44 2126
5073.11 2221
5073.78 2095
5074.46 2016
5075.13 1933
5075.80 2073
5076.47 2063
5077.14 2196
5077.82 2322
5078.49 2247
5079.16 2138
5079.83 2215
5080.51 2379
5081.18 2315
5081.85 2165
5082.52 2184
5083.20 2226
5083.87 2273
5084.54 2150
5085.21 2222
5085.89 2224
5086.56 2263
5087.23 2140
5087.90 2157
5088.58 2316
5089.25 2443
5089.92 2400
5090.60 2385
5091.27 2541
5091.94 2610
5092.61 2517
5093.29 2574
5093.96 2571
5094.63 2411
5095.31 2418
5095.98 2255
5096.65 2278
5097.33 2334
5098.00 2149
5098.67 2069
5099.35 2012
5100.02 2000
5100.70 2109
5101.37 2305
5102.04 2069
5102.72 2232
5103.39 2198
5104.06 2098
5104.74 2231
5105.41 2237
5106.09 2241
5106.76 2123
5107.43 2042
5108.11 2131
5108.78 2124
5109.46 1999
5110.13 2020
5110.81 2012
5111.48 2008
5112.15 1984
5112.83 2150
5113.50 2082
5114.18 2087
5114.85 2185
5115.53 2212
5116.20 2224
5116.88 2170
5117.55 2268
5118.23 2259
5118.90 2345
5119.58 2507
5120.25 2571
5120.93 2495
5121.60 2613
5122.28 2527
5122.95 2345
5123.63 2283
5124.30 2236
5124.98 2229
5125.65 2152
5126.33 2242
5127.00 2120
5127.68 2264
5128.35 2265
5129.03 2262
5129.70 2289
5130.38 2195
5131.06 2262
5131.73 2122
5132.41 2075
5133.08 2062
5133.76 2248
5134.43 2176
5135.11 2002
5135.79 2140
5136.46 2053
5137.14 2182
5137.81 2226
5138.49 2136
5139.17 2090
5139.84 2153
5140.52 2096
5141.20 2198
5141.87 2086
5142.55 2272
5143.22 2129
5143.90 2010
5144.58 2041
5145.25 2061
5145.93 2045
5146.61 2119
5147.28 2012
5147.96 2095
5148.64 2148
5149.31 2039
5149.99 2043
5150.67 1973
5151.35 1953
5152.02 2010
5152.70 2096
5153.38 2198
5154.05 2079
5154.73 2129
5155.41 1973
5156.09 2110
5156.76 2200
5157.44 2072
5158.12 2091
5158.80 2209
5159.47 2148
5160.15 2147
5160.83 2054
5161.51 2003
5162.18 1991
5162.86 2165
5163.54 2129
5164.22 1997
5164.89 2177
5165.57 2164
5166.25 1973
5166.93 2010
5167.61 2059
5168.28 2155
5168.96 2181
5169.64 2121
5170.32 1925
5171.00 1983
5171.68 2027
5172.35 2111
5173.03 1976
5173.71 1975
5174.39 1915
5175.07 1994
5175.75 1935
5176.43 1901
5177.10 1953
5177.78 2041
5178.46 2071
5179.14 1854
5179.82 1882
5180.50 2002
5181.18 1783
5181.86 1801
5182.53 1868
5183.21 1923
5183.89 1878
5184.57 1957
5185.25 1833
5185.93 1894
5186.61 1956
5187.29 1934
5187.97 1851
5188.65 1855
5189.33 1803
5190.01 1862
5190.69 1828
5191.37 1855
5192.05 1972
5192.73 1884
5193.41 1767
5194.09 1960
5194.77 1914
5195.45 2010
5196.12 1939
5196.80 1867
5197.48 1933
5198.17 1972
5198.85 1860
5199.53 1888
5200.21 1887
5200.89 1862
5201.57 1886
5202.25 1758
5202.93 1881
5203.61 1931
5204.29 1829
5204.97 2027
5205.65 2004
5206.33 1959
5207.01 2046
5207.69 2043
5208.37 2041
5209.05 1975
5209.73 2004
5210.41 2076
5211.09 1912
5211.78 1949
5212.46 1916
5213.14 1972
5213.82 2029
5214.50 1932
5215.18 1898
5215.86 1835
5216.54 2000
5217.22 1935
5217.91 1893
5218.59 2046
5219.27 2036
5219.95 2137
5220.63 2188
5221.31 2040
5222.00 2050
5222.68 2073
5223.36 2093
5224.04 2044
5224.72 2070
5225.40 2115
5226.09 1973
5226.77 1869
5227.45 1945
5228.13 2076
5228.81 2017
5229.50 2006
5230.18 1960
5230.86 1941
5231.54 1987
5232.22 1987
5232.91 1924
5233.59 1908
5234.27 1998
5234.95 2016
5235.64 2115
5236.32 2149
5237.00 2038
5237.68 1963
5238.37 1999
5239.05 2143
5239.73 2050
5240.42 2029
5241.10 2228
5241.78 2086
5242.46 2050
5243.15 2192
5243.83 2164
5244.51 2178
5245.20 2060
5245.88 2059
5246.56 1988
5247.25 2026
5247.93 2020
5248.61 2295
5249.30 2117
5249.98 2150
5250.66 2141
5251.35 2038
5252.03 2175
5252.71 2144
5253.40 1987
5254.08 1860
5254.77 1845
5255.45 1968
5256.13 1969
5256.82 1878
5257.50 1950
5258.18 1929
5258.87 1913
5259.55 1948
5260.24 2121
5260.92 2060
5261.61 2089
5262.29 2123
5262.97 2092
5263.66 2112
5264.34 2125
5265.03 2223
5265.71 2233
5266.40 2163
5267.08 2065
5267.76 1963
5268.45 1983
5269.13 2091
5269.82 1894
5270.50 1922
5271.19 2079
5271.87 2042
5272.56 1960
5273.24 2052
5273.93 2112
5274.61 2013
5275.30 1975
5275.98 1950
5276.67 2158
5277.35 1904
5278.04 1886
5278.72 2049
5279.41 2040
5280.10 1826
5280.78 2052
5281.47 2168
5282.15 2089
5282.84 1987
5283.52 1948
5284.21 1924
5284.89 1862
5285.58 1997
5286.27 2117
5286.95 2015
5287.64 1795
5288.32 1827
5289.01 2004
5289.70 2034
5290.38 2010
5291.07 1984
5291.75 2084
5292.44 1991
5293.13 2128
5293.81 2161
5294.50 2023
5295.19 2150
5295.87 1978
5296.56 2015
5297.24 2190
5297.93 2166
5298.62 2066
5299.30 2204
5299.99 2406
5300.68 2209
5301.36 2236
5302.05 2159
5302.74 2198
5303.43 2354
5304.11 2206
5304.80 2281
5305.49 2348
5306.17 2305
5306.86 2398
5307.55 2334
5308.24 2270
5308.92 2355
5309.61 2311
5310.30 2212
5310.98 2287
5311.67 2345
5312.36 2291
5313.05 2494
5313.73 2455
5314.42 2487
5315.11 2633
5315.80 2557
5316.49 2779
5317.17 2663
5317.86 2350
5318.55 2584
5319.24 2528
5319.92 2528
5320.61 2376
5321.30 2352
5321.99 2140
5322.68 2173
5323.37 2325
5324.05 2300
5324.74 2239
5325.43 2100
5326.12 2140
5326.81 2219
5327.50 2128
5328.18 2075
5328.87 2025
5329.56 2040
5330.25 2254
5330.94 2112
5331.63 2082
5332.32 2175
5333.01 2057
5333.69 2140
5334.38 2106
5335.07 2097
5335.76 2205
5336.45 2024
5337.14 2087
5337.83 2052
5338.52 2014
5339.21 2154
5339.90 2027
5340.59 2087
5341.27 2133
5341.96 2183
5342.65 2180
5343.34 2134
5344.03 2159
5344.72 2072
5345.41 2198
5346.10 2187
5346.79 2386
5347.48 2416
5348.17 2417
5348.86 2805
5349.55 2753
5350.24 2908
5350.93 2772
5351.62 2823
5352.31 2866
5353.00 2877
5353.69 2812
5354.38 2626
5355.07 2533
5355.76 2452
5356.45 2354
5357.14 2213
5357.83 2202
5358.52 2131
5359.21 2346
5359.90 2047
5360.60 2075
5361.29 2153
5361.98 2271
5362.67 2351
5363.36 2090
5364.05 2121
5364.74 2167
5365.43 2085
5366.12 2112
5366.81 2040
5367.50 1997
5368.19 2021
5368.89 1882
5369.58 2042
5370.27 2046
5370.96 1903
5371.65 1915
5372.34 1985
5373.03 1945
5373.73 1899
5374.42 1923
5375.11 2020
5375.80 1911
5376.49 2031
5377.18 2158
5377.87 2086
5378.57 2031
5379.26 1986
5379.95 1926
5380.64 2036
5381.33 2084
5382.03 2004
5382.72 2002
5383.41 2021
5384.10 1980
5384.79 1958
5385.49 1994
5386.18 1928
5386.87 2058
5387.56 2097
5388.26 2065
5388.95 2068
5389.64 2183
5390.33 2228
5391.03 2249
5391.72 2310
5392.41 2035
5393.10 2073
5393.80 2121
5394.49 2044
5395.18 2081
5395.88 2134
5396.57 2089
5397.26 1971
5397.95 2000
5398.65 2001
5399.34 2046
5400.03 2057
5400.73 2085
5401.42 2056
5402.11 1941
5402.81 1924
5403.50 1938
5404.19 2116
5404.89 1993
5405.58 1913
5406.27 1931
5406.97 2041
5407.66 2071
5408.36 2074
5409.05 2137
5409.74 2014
5410.44 2123
5411.13 2056
5411.82 2043
5412.52 2020
5413.21 2024
5413.91 1936
5414.60 2066
5415.29 1983
5415.99 2005
5416.68 2090
5417.38 2165
5418.07 2023
5418.77 1953
5419.46 2052
5420.15 2120
5420.85 2128
5421.54 2081
5422.24 2143
5422.93 2192
5423.63 1999
5424.32 1920
5425.02 2083
5425.71 2076
5426.41 2059
5427.10 2122
5427.80 2121
5428.49 2301
5429.19 2160
5429.88 2121
5430.58 2104
5431.27 2098
5431.97 2101
5432.66 2182
5433.36 2069
5434.05 2033
5434.75 1998
5435.44 2122
5436.14 2182
5436.83 2319
5437.53 2364
5438.23 2173
5438.92 2175
5439.62 2175
5440.31 2225
5441.01 2117
5441.70 2242
5442.40 2171
5443.10 2130
5443.79 2252
5444.49 2255
5445.18 2347
5445.88 2415
5446.58 2635
5447.27 2558
5447.97 2589
5448.67 2691
5449.36 2850
5450.06 2690
5450.75 2771
5451.45 2700
5452.15 2501
5452.84 2538
5453.54 2434
5454.24 2387
5454.93 2457
5455.63 2534
5456.33 2437
5457.02 2319
5457.72 2286
5458.42 2322
5459.11 2319
5459.81 2425
5460.51 2369
5461.21 2586
5461.90 2486
5462.60 2738
5463.30 2773
5463.99 2790
5464.69 2748
5465.39 2743
5466.09 2816
5466.78 2678
5467.48 2750
5468.18 2569
5468.88 2492
5469.57 2596
5470.27 2520
5470.97 2566
5471.67 2577
5472.37 2619
5473.06 2653
5473.76 2709
5474.46 2580
5475.16 2536
5475.85 2595
5476.55 2740
5477.25 2762
5477.95 2877
5478.65 3048
5479.35 3535
5480.04 3505
5480.74 3466
5481.44 3816
5482.14 3788
5482.84 3470
5483.54 3544
5484.23 3447
5484.93 3293
5485.63 3242
5486.33 3035
5487.03 3085
5487.73 2883
5488.43 2974
5489.13 2942
5489.82 2857
5490.52 2880
5491.22 2776
5491.92 2969
5492.62 3173
5493.32 3111
5494.02 2980
5494.72 3119
5495.42 3049
5496.12 2956
5496.82 3248
5497.52 3388
5498.21 3415
5498.91 3820
5499.61 4062
5500.31 4474
5501.01 4999
5501.71 5141
5502.41 5366
5503.11 4945
5503.81 4465
5504.51 4264
5505.21 3677
5505.91 3376
5506.61 3333
5507.31 3208
5508.01 2960
5508.71 2922
5509.41 3053
5510.11 2935
5510.81 2807
5511.51 2806
5512.21 2752
5512.91 2708
5513.61 2891
5514.31 2663
5515.01 2628
5515.72 2692
5516.42 2797
5517.12 2744
5517.82 2799
5518.52 2679
5519.22 2613
5519.92 2747
5520.62 2748
5521.32 2726
5522.02 2556
5522.72 2701
5523.42 2627
5524.13 2577
5524.83 2474
5525.53 2460
5526.23 2468
5526.93 2500
5527.63 2432
5528.33 2289
5529.03 2402
5529.74 2335
5530.44 2476
5531.14 2376
5531.84 2143
5532.54 2118
5533.24 2209
5533.95 2155
5534.65 2203
5535.35 2347
5536.05 2357
5536.75 2270
5537.45 2135
5538.16 2187
5538.86 2258
5539.56 2377
5540.26 2303
5540.96 2336
5541.67 2320
5542.37 2261
5543.07 2127
5543.77 2105
5544.48 2196
5545.18 2211
5545.88 2182
5546.58 2180
5547.29 2247
5547.99 2151
5548.69 2097
5549.39 2066
5550.10 2063
5550.80 2269
5551.50 2286
5552.21 2216
5552.91 2137
5553.61 2127
5554.31 2243
5555.02 2207
5555.72 2187
5556.42 2092
5557.13 2105
5557.83 2028
5558.53 2089
5559.24 2149
5559.94 2060
5560.64 2169
5561.35 2127
5562.05 2268
5562.75 2210
5563.46 2208
5564.16 2341
5564.86 2226
5565.57 2140
5566.27 2258
5566.98 2228
5567.68 2220
5568.38 2029
5569.09 2117
5569.79 2331
5570.50 2207
5571.20 2118
5571.90 2076
5572.61 2086
5573.31 2149
5574.02 2242
5574.72 2124
5575.42 2151
5576.13 1997
5576.83 2067
5577.54 2153
5578.24 2230
5578.95 2189
5579.65 1958
5580.36 2136
5581.06 2062
5581.77 2094
5582.47 1999
5583.18 2053
5583.88 1886
5584.59 2002
5585.29 2085
5586.00 2124
5586.70 2043
5587.41 1985
5588.11 2094
5588.82 2118
5589.52 2023
5590.23 1988
5590.93 2037
5591.64 1969
5592.34 1955
5593.05 2087
5593.75 1939
5594.46 1975
5595.16 2038
5595.87 2087
5596.58 1981
5597.28 2007
5597.99 1942
5598.69 1923
5599.40 1867
5600.10 1897
5600.81 1952
5601.52 1943
5602.22 1994
5602.93 2006
5603.64 1989
5604.34 1943
5605.05 2126
5605.75 2018
5606.46 1993
5607.17 1867
5607.87 1966
5608.58 1875
5609.29 1931
5609.99 2079
5610.70 1926
5611.41 1845
5612.11 1963
5612.82 1972
5613.53 1861
5614.23 2038
5614.94 2148
5615.65 2078
5616.35 2039
5617.06 1809
5617.77 1986
5618.47 2092
5619.18 2089
5619.89 1893
5620.60 1966
5621.30 1951
5622.01 1878
5622.72 2017
5623.42 2047
5624.13 2120
5624.84 1969
5625.55 1933
5626.25 1962
5626.96 1989
5627.67 2091
5628.38 2031
5629.09 1821
5629.79 1932
5630.50 1992
5631.21 2175
5631.92 2196
5632.62 2049
5633.33 1999
5634.04 1912
5634.75 2113
5635.46 2220
5636.16 2017
5636.87 2032
5637.58 2123
5638.29 2170
5639.00 2157
5639.71 2243
5640.41 2162
5641.12 2104
5641.83 2010
5642.54 2066
5643.25 1978
5643.96 1954
5644.67 1976
5645.38 2049
5646.08 2115
5646.79 2059
5647.50 1957
5648.21 1933
5648.92 1992
5649.63 2021
5650.34 2120
5651.05 2072
5651.76 2125
5652.47 2100
5653.17 2059
5653.88 2168
5654.59 2159
5655.30 2022
5656.01 2080
5656.72 2112
5657.43 2115
5658.14 1991
5658.85 1931
5659.56 1932
5660.27 2019
5660.98 2112
5661.69 2143
5662.40 2139
5663.11 2017
5663.82 2058
5664.53 1980
5665.24 2002
5665.95 2029
5666.66 2091
5667.37 1992
5668.08 2061
5668.79 2099
5669.50 2044
5670.21 2360
5670.92 2341
5671.63 2284
5672.34 2510
5673.05 2543
5673.76 2367
5674.47 2191
5675.18 2161
5675.89 2132
5676.60 1942
5677.31 1900
5678.03 1914
5678.74 1959
5679.45 2074
5680.16 2094
5680.87 2047
5681.58 2054
5682.29 2074
5683.00 2123
5683.71 1964
5684.42 2007
5685.14 2094
5685.85 2040
5686.56 1903
5687.27 1942
5687.98 1958
5688.69 1945
5689.40 1963
5690.12 1915
5690.83 1957
5691.54 2113
5692.25 2030
5692.96 2012
5693.67 2097
5694.39 1929
5695.10 1991
5695.81 1972
5696.52 1891
5697.23 2025
5697.95 1845
5698.66 1935
5699.37 1953
5700.08 1846
5700.79 1873
5701.51 1995
5702.22 2006
5702.93 2081
5703.64 1864
5704.36 1789
5705.07 1903
5705.78 1997
5706.49 2031
5707.21 2035
5707.92 1972
5708.63 1998
5709.35 1991
5710.06 1872
5710.77 1907
5711.48 1844
5712.20 1819
5712.91 1993
5713.62 1953
5714.34 1892
5715.05 1932
5715.76 1978
5716.48 1942
5717.19 1854
5717.90 2053
5718.61 2064
5719.33 1970
5720.04 1886
5720.76 1927
5721.47 2014
5722.18 2090
5722.90 1920
5723.61 1822
5724.32 1881
5725.04 1915
5725.75 1903
5726.46 1894
5727.18 2029
5727.89 2000
5728.61 2051
5729.32 2006
5730.03 1958
5730.75 1966
5731.46 2030
5732.18 1984
5732.89 1875
5733.61 1883
5734.32 1958
5735.03 2023
5735.75 1900
5736.46 1976
5737.18 2061
5737.89 2018
5738.61 2002
5739.32 2231
5740.04 2131
5740.75 2016
5741.47 2260
5742.18 2143
5742.89 1940
5743.61 1853
5744.32 2039
5745.04 2037
5745.75 1982
5746.47 1953
5747.19 2098
5747.90 1892
5748.62 2013
5749.33 2110
5750.05 1978
5750.76 2053
5751.48 1990
5752.19 2108
5752.91 2103
5753.62 2281
5754.34 2268
5755.05 2363
5755.77 2399
5756.49 2395
5757.20 2408
5757.92 2299
5758.63 2279
5759.35 2167
5760.06 2171
5760.78 2282
5761.50 2476
5762.21 2362
5762.93 2337
5763.65 2440
5764.36 2367
5765.08 2336
5765.79 2458
5766.51 2436
5767.23 2437
5767.94 2609
5768.66 2868
5769.38 2961
5770.09 3226
5770.81 3549
5771.53 3971
5772.24 3617
5772.96 3477
5773.68 3432
5774.39 2965
5775.11 2703
5775.83 2601
5776.54 2388
5777.26 2414
5777.98 2478
5778.69 2560
5779.41 2670
5780.13 2644
5780.85 2635
5781.56 2598
5782.28 2646
5783.00 2527
5783.72 2687
5784.43 2652
5785.15 2640
5785.87 2639
5786.59 2578
5787.30 2590
5788.02 2566
5788.74 2428
5789.46 2395
5790.17 2471
5790.89 2403
5791.61 2475
5792.33 2456
5793.05 2364
5793.76 2280
5794.48 2409
5795.20 2354
5795.92 2370
5796.64 2361
5797.35 2335
5798.07 2265
5798.79 2342
5799.51 2341
5800.23 2348
5800.95 2524
5801.66 2710
5802.38 2493
5803.10 2555
5803.82 2410
5804.54 2269
5805.26 2345
5805.98 2353
5806.70 2344
5807.41 2337
5808.13 2334
5808.85 2331
5809.57 2112
5810.29 2147
5811.01 2099
5811.73 2323
5812.45 2308
5813.17 2262
5813.89 2341
5814.61 2211
5815.32 2257
5816.04 2187
5816.76 2227
5817.48 2321
5818.20 2180
5818.92 2345
5819.64 2259
5820.36 2170
5821.08 2294
5821.80 2275
5822.52 2319
5823.24 2318
5823.96 2167
5824.68 2194
5825.40 2233
5826.12 2095
5826.84 2274
5827.56 2231
5828.28 2129
5829.00 2214
5829.72 2081
5830.44 2212
5831.16 2153
5831.88 2228
5832.60 2164
5833.32 2070
5834.04 2095
5834.76 2182
5835.48 2225
5836.21 2145
5836.93 2118
5837.65 2284
5838.37 2320
5839.09 2220
5839.81 2150
5840.53 2058
5841.25 2127
5841.97 2102
5842.69 2139
5843.41 2118
5844.14 2297
5844.86 2218
5845.58 2122
5846.30 2060
5847.02 2062
5847.74 2191
5848.46 2100
5849.18 2140
5849.91 2139
5850.63 2224
5851.35 2160
5852.07 2132
5852.79 2176
5853.51 2108
5854.24 2196
5854.96 2141
5855.68 2193
5856.40 2177
5857.12 2178
5857.85 2189
5858.57 2209
5859.29 2115
5860.01 2123
5860.73 2145
5861.46 2186
5862.18 2230
5862.90 2288
5863.62 2223
5864.35 2113
5865.07 2246
5865.79 2215
5866.51 2237
5867.24 2176
5867.96 2346
5868.68 2288
5869.40 2272
5870.13 2168
5870.85 2267
5871.57 2263
5872.29 2320
5873.02 2188
5873.74 2270
5874.46 2202
5875.19 2292
5875.91 2283
5876.63 2203
5877.36 2251
5878.08 2242
5878.80 2319
5879.53 2408
5880.25 2344
5880.97 2373
5881.70 2189
5882.42 2235
5883.14 2370
5883.87 2336
5884.59 2315
5885.31 2219
5886.04 2250
5886.76 2251
5887.49 2454
5888.21 2446
5888.93 2329
5889.66 2233
5890.38 2372
5891.11 2377
5891.83 2426
5892.55 2414
5893.28 2375
5894.00 2420
5894.73 2515
5895.45 2602
5896.17 2499
5896.90 2446
5897.62 2427
5898.35 2416
5899.07 2485
5899.80 2332
5900.52 2438
5901.25 2657
5901.97 2649
5902.70 2623
5903.42 2605
5904.15 2603
5904.87 2468
5905.60 2628
5906.32 2786
5907.05 2684
5907.77 2652
5908.50 2592
5909.22 2720
5909.95 2540
5910.67 2864
5911.40 2807
5912.12 2785
5912.85 2753
5913.57 2713
5914.30 2898
5915.02 2850
5915.75 2930
5916.47 2862
5917.20 2789
5917.93 2643
5918.65 2923
5919.38 2942
5920.10 3039
5920.83 3037
5921.55 2948
5922.28 2957
5923.01 2935
5923.73 3010
5924.46 3215
5925.18 3191
5925.91 3124
5926.64 3332
5927.36 3152
5928.09 3128
5928.82 3340
5929.54 3300
5930.27 3234
5931.00 3355
5931.72 3189
5932.45 3302
5933.18 3179
5933.90 3295
5934.63 3292
5935.36 3499
5936.08 3388
5936.81 3486
5937.54 3693
5938.26 3713
5938.99 3569
5939.72 3634
5940.44 3907
5941.17 3815
5941.90 3860
5942.63 3811
5943.35 3776
5944.08 4006
5944.81 4218
5945.53 4258
5946.26 4138
5946.99 4239
5947.72 4235
5948.44 4344
5949.17 4450
5949.90 4558
5950.63 4595
5951.36 4939
5952.08 5005
5952.81 5405
5953.54 5805
5954.27 5773
5954.99 5778
5955.72 5508
5956.45 5745
5957.18 5486
5957.91 5524
5958.63 5293
5959.36 5246
5960.09 5364
5960.82 5417
5961.55 5253
5962.28 5265
5963.00 5359
5963.73 5420
5964.46 5490
5965.19 6038
5965.92 6487
5966.65 6785
5967.38 7131
5968.11 7423
5968.83 7372
5969.56 7146
5970.29 6832
5971.02 6861
5971.75 6672
5972.48 6547
5973.21 6224
5973.94 6405
5974.67 6277
5975.40 6030
5976.12 6174
5976.85 6310
5977.58 6587
5978.31 6388
5979.04 6483
5979.77 6437
5980.50 6885
5981.23 7122
5981.96 7050
5982.69 7253
5983.42 7116
5984.15 6922
5984.88 6951
5985.61 7038
5986.34 6908
5987.07 7200
5987.80 7221
5988.53 7076
5989.26 7255
5989.99 7426
5990.72 7633
5991.45 7719
5992.18 7718
5992.91 7792
5993.64 7971
5994.37 8084
5995.10 7920
5995.83 8008
5996.56 8235
5997.29 8354
5998.02 8444
5998.75 8478
5999.48 8402
6000.21 8253
6000.95 8183
6001.68 8074
6002.41 7705
6003.14 7955
6003.87 7856
6004.60 7811
6005.33 7689
6006.06 7592
6006.79 7593
6007.52 7574
6008.26 7952
6008.99 8700
6009.72 9591
6010.45 10966
6011.18 12759
6011.91 14641
6012.64 15431
6013.38 16721
6014.11 17749
6014.84 18147
6015.57 17695
6016.30 17243
6017.03 16262
6017.77 15117
6018.50 13755
6019.23 12050
6019.96 11086
6020.69 9695
6021.42 8638
6022.16 8029
6022.89 7375
6023.62 6824
6024.35 6700
6025.09 6423
6025.82 6323
6026.55 6188
6027.28 6012
6028.02 6063
6028.75 6197
6029.48 6413
6030.21 6641
6030.95 6388
6031.68 6208
6032.41 6244
6033.14 6088
6033.88 5987
6034.61 5719
6035.34 5475
6036.07 5670
6036.81 5637
6037.54 5604
6038.27 5765
6039.01 5654
6039.74 5698
6040.47 5956
6041.21 5895
6041.94 5739
6042.67 6001
6043.41 6196
6044.14 6141
6044.87 5973
6045.61 6036
6046.34 6327
6047.07 6314
6047.81 6339
6048.54 6132
6049.27 6401
6050.01 6825
6050.74 6955
6051.48 7362
6052.21 7742
6052.94 7887
6053.68 8264
6054.41 8043
6055.15 8100
6055.88 7723
6056.61 7495
6057.35 7231
6058.08 6887
6058.82 6486
6059.55 6144
6060.29 6275
6061.02 6122
6061.75 6034
6062.49 6087
6063.22 6092
6063.96 5735
6064.69 5807
6065.43 5624
6066.16 5685
6066.90 5611
6067.63 5563
6068.37 5576
6069.10 5458
6069.84 5402
6070.57 5251
6071.31 5327
6072.04 5281
6072.78 5128
6073.51 5070
6074.25 5414
6074.98 5189
6075.72 5003
6076.45 4811
6077.19 4767
6077.92 4883
6078.66 4938
6079.39 4990
6080.13 4939
6080.87 4844
6081.60 4808
6082.34 4832
6083.07 4893
6083.81 4912
6084.54 4756
6085.28 4765
6086.02 4715
6086.75 4662
6087.49 4563
6088.22 4702
6088.96 4883
6089.70 4806
6090.43 4975
6091.17 5095
6091.91 4800
6092.64 4947
6093.38 4852
6094.11 4846
6094.85 4924
6095.59 4661
6096.32 4585
6097.06 4508
6097.80 4631
6098.53 4496
6099.27 4176
6100.01 4432
6100.74 4347
6101.48 4291
6102.22 4202
6102.96 4198
6103.69 4380
6104.43 4384
6105.17 4235
6105.90 4206
6106.64 4248
6107.38 4466
6108.12 4405
6108.85 4334
6109.59 4348
6110.33 4195
6111.06 4219
6111.80 4361
6112.54 4340
6113.28 4274
6114.01 4372
6114.75 4344
6115.49 4583
6116.23 4453
6116.97 4455
6117.70 4594
6118.44 4484
6119.18 4612
6119.92 4524
6120.66 4436
6121.39 4426
6122.13 4691
6122.87 4434
6123.61 4323
6124.35 4671
6125.08 4724
6125.82 4859
6126.56 4681
6127.30 4718
6128.04 4784
6128.78 4866
6129.52 4962
6130.25 4895
6130.99 4887
6131.73 5084
6132.47 5038
6133.21 4918
6133.95 5056
6134.69 5047
6135.43 5043
6136.16 5268
6136.90 5309
6137.64 5403
6138.38 5551
6139.12 5675
6139.86 5721
6140.60 5834
6141.34 5912
6142.08 6064
6142.82 5843
6143.56 5698
6144.30 5695
6145.04 5914
6145.77 5814
6146.51 5736
6147.25 5773
6147.99 5923
6148.73 5885
6149.47 5675
6150.21 5638
6150.95 5682
6151.69 5695
6152.43 5979
6153.17 5894
6153.91 5812
6154.65 5726
6155.39 5887
6156.13 6232
6156.87 6123
6157.61 6147
6158.35 6076
6159.09 6215
6159.83 6229
6160.58 6197
6161.32 6230
6162.06 6287
6162.80 6498
6163.54 6808
6164.28 6846
6165.02 7190
6165.76 7584
6166.50 7825
6167.24 7951
6167.98 8373
6168.72 8468
6169.46 8249
6170.20 8135
6170.95 8102
6171.69 7808
6172.43 8015
6173.17 7927
6173.91 7611
6174.65 7463
6175.39 7527
6176.13 7450
6176.88 7363
6177.62 7666
6178.36 7943
6179.10 8422
6179.84 9240
6180.58 10312
6181.33 11653
6182.07 13377
6182.81 14576
6183.55 15813
6184.29 16438
6185.03 16304
6185.78 16157
6186.52 15062
6187.26 14299
6188.00 13083
6188.74 12019
6189.49 10817
6190.23 9976
6190.97 9305
6191.71 8930
6192.46 8760
6193.20 8274
6193.94 8124
6194.68 8136
6195.43 8454
6196.17 8198
6196.91 8265
6197.65 8096
6198.40 8240
6199.14 8194
6199.88 8386
6200.62 8095
6201.37 8053
6202.11 8104
6202.85 8110
6203.60 8013
6204.34 7895
6205.08 8462
6205.83 9493
6206.57 10772
6207.31 12800
6208.06 15109
6208.80 16876
6209.54 18041
6210.29 19248
6211.03 19286
6211.77 18874
6212.52 18248
6213.26 16597
6214.00 15144
6214.75 13597
6215.49 11839
6216.23 10132
6216.98 8860
6217.72 8162
6218.47 7613
6219.21 7348
6219.95 7065
6220.70 6876
6221.44 6898
6222.19 6854
6222.93 6571
6223.67 6762
6224.42 7144
6225.16 6998
6225.91 6755
6226.65 6876
6227.40 6663
6228.14 6377
6228.89 6180
6229.63 5768
6230.37 5610
6231.12 5642
6231.86 5369
6232.61 5413
6233.35 5188
6234.10 5321
6234.84 5355
6235.59 5367
6236.33 5296
6237.08 5387
6237.82 5499
6238.57 5262
6239.31 5277
6240.06 5414
6240.80 5902
6241.55 6042
6242.29 5746
6243.04 5584
6243.79 5453
6244.53 5584
6245.28 5741
6246.02 5560
6246.77 5738
6247.51 5912
6248.26 5688
6249.00 6049
6249.75 6051
6250.50 5856
6251.24 5726
6251.99 5247
6252.73 5176
6253.48 5188
6254.23 5146
6254.97 5122
6255.72 5119
6256.46 4924
6257.21 5051
6257.96 5177
6258.70 5174
6259.45 5072
6260.20 4983
6260.94 4863
6261.69 4751
6262.44 4849
6263.18 4634
6263.93 4656
6264.68 4585
6265.42 4451
6266.17 4518
6266.92 4473
6267.66 4335
6268.41 4370
6269.16 4225
6269.90 4284
6270.65 4130
6271.40 4185
6272.14 4328
6272.89 4261
6273.64 4445
6274.39 4296
6275.13 4329
6275.88 4331
6276.63 4432
6277.38 4478
6278.12 4378
6278.87 4468
6279.62 4393
6280.37 4349
6281.11 4292
6281.86 4056
6282.61 3874
6283.36 4011
6284.10 4082
6284.85 4178
6285.60 3971
6286.35 3886
6287.10 3793
6287.84 3641
6288.59 3872
6289.34 3759
6290.09 3785
6290.84 3740
6291.59 3673
6292.33 3805
6293.08 3687
6293.83 3642
6294.58 3662
6295.33 3809
6296.08 3756
6296.82 3707
6297.57 3796
6298.32 3728
6299.07 3709
6299.82 3555
6300.57 3633
6301.32 3608
6302.07 3419
6302.81 3444
6303.56 3381
6304.31 3278
6305.06 3278
6305.81 3266
6306.56 3288
6307.31 3317
6308.06 3361
6308.81 3361
6309.56 3293
6310.31 3419
6311.06 3520
6311.81 3588
6312.56 3498
6313.30 3557
6314.05 3601
6314.80 3643
6315.55 3496
6316.30 3681
6317.05 3891
6317.80 3821
6318.55 3708
6319.30 3675
6320.05 3536
6320.80 3473
6321.55 3446
6322.30 3462
6323.05 3558
6323.80 3374
6324.55 3381
6325.30 3159
6326.05 3012
6326.80 3098
6327.56 3352
6328.31 3241
6329.06 3114
6329.81 3132
6330.56 3084
6331.31 3050
6332.06 3013
6332.81 2963
6333.56 3056
6334.31 3023
6335.06 2947
6335.81 3099
6336.56 3004
6337.31 3067
6338.07 3007
6338.82 3108
6339.57 2887
6340.32 2845
6341.07 2922
6341.82 3026
6342.57 2970
6343.32 2981
6344.08 2982
6344.83 2923
6345.58 2986
6346.33 3119
6347.08 3106
6347.83 3254
6348.58 3205
6349.34 3227
6350.09 3160
6350.84 3181
6351.59 3510
6352.34 3533
6353.10 3317
6353.85 3326
6354.60 3469
6355.35 3251
6356.10 3317
6356.86 3361
6357.61 3176
6358.36 3102
6359.11 3107
6359.87 3225
6360.62 3113
6361.37 3123
6362.12 3092
6362.87 2962
6363.63 2832
6364.38 3040
6365.13 2824
6365.89 2727
6366.64 2999
6367.39 3167
6368.14 3072
6368.90 3020
6369.65 2958
6370.40 2991
6371.16 2927
6371.91 2857
6372.66 2909
6373.41 2924
6374.17 2789
6374.92 2783
6375.67 2816
6376.43 2835
6377.18 2772
6377.93 2784
6378.69 2901
6379.44 2926
6380.19 2884
6380.95 2904
6381.70 2863
6382.46 2802
6383.21 2915
6383.96 2907
6384.72 2891
6385.47 3021
6386.22 2891
6386.98 2817
6387.73 2859
6388.49 2790
6389.24 2883
6389.99 2935
6390.75 3028
6391.50 2918
6392.26 2969
6393.01 2934
6393.77 3020
6394.52 2926
6395.28 2946
6396.03 3094
6396.78 3041
6397.54 3041
6398.29 2969
6399.05 2995
6399.80 2984
6400.56 2831
6401.31 2924
6402.07 2865
6402.82 2769
6403.58 2966
6404.33 3089
6405.09 2948
6405.84 3042
6406.60 3009
6407.35 2890
6408.11 2995
6408.86 3007
6409.62 2964
6410.37 3125
6411.13 3114
6411.88 3110
6412.64 3124
6413.39 3048
6414.15 2846
6414.91 2891
6415.66 3015
6416.42 2933
6417.17 2978
6417.93 3018
6418.68 3096
6419.44 2969
6420.20 3044
6420.95 3079
6421.71 3014
6422.46 3092
6423.22 3042
6423.98 3036
6424.73 3077
6425.49 2955
6426.24 2923
6427.00 3213
6427.76 3194
6428.51 3245
6429.27 3245
6430.03 3168
6430.78 3223
6431.54 3179
6432.30 3274
6433.05 3309
6433.81 3293
6434.57 3269
6435.32 3250
6436.08 3262
6436.84 3323
6437.59 3497
6438.35 3434
6439.11 3314
6439.87 3409
6440.62 3551
6441.38 3473
6442.14 3398
6442.89 3585
6443.65 3720
6444.41 3498
6445.17 3641
6445.92 3633
6446.68 3615
6447.44 3735
6448.20 3858
6448.95 3772
6449.71 3657
6450.47 3715
6451.23 3768
6451.98 3801
6452.74 3685
6453.50 3920
6454.26 3791
6455.02 3759
6455.77 3816
6456.53 3818
6457.29 3891
6458.05 4051
6458.81 4185
6459.56 4382
6460.32 4141
6461.08 4085
6461.84 4212
6462.60 4141
6463.36 4215
6464.11 4369
6464.87 4578
6465.63 4627
6466.39 4537
6467.15 4563
6467.91 4586
6468.67 4624
6469.43 4716
6470.18 4748
6470.94 4737
6471.70 4664
6472.46 4697
6473.22 4773
6473.98 4712
6474.74 4901
6475.50 5031
6476.26 5288
6477.02 5033
6477.77 5087
6478.53 5093
6479.29 5149
6480.05 5221
6480.81 5157
6481.57 5441
6482.33 5471
6483.09 5594
6483.85 5509
6484.61 5815
6485.37 5731
6486.13 5789
6486.89 5986
6487.65 5881
6488.41 5864
6489.17 5897
6489.93 6210
6490.69 6226
6491.45 6328
6492.21 6834
6492.97 7003
6493.73 7089
6494.49 7086
6495.25 7264
6496.01 7250
6496.77 7279
6497.53 7353
6498.29 7214
6499.05 7205
6499.81 7179
6500.57 7253
6501.33 7096
6502.10 7143
6502.86 7336
6503.62 7371
6504.38 7901
6505.14 8556
6505.90 9974
6506.66 12341
6507.42 14672
6508.18 16942
6508.94 18380
6509.71 18962
6510.47 19375
6511.23 18906
6511.99 18108
6512.75 16808
6513.51 15296
6514.27 13538
6515.03 12312
6515.80 10963
6516.56 9865
6517.32 9208
6518.08 8552
6518.84 8423
6519.60 8264
6520.37 8321
6521.13 8409
6521.89 8392
6522.65 8216
6523.41 8173
6524.18 8436
6524.94 8850
6525.70 8698
6526.46 8718
6527.22 9109
6527.99 9362
6528.75 9557
6529.51 9545
6530.27 9687
6531.04 9451
6531.80 9540
6532.56 9561
6533.32 10125
6534.09 10992
6534.85 12667
6535.61 14634
6536.37 16659
6537.14 17966
6537.90 18438
6538.66 18436
6539.42 17923
6540.19 16758
6540.95 15375
6541.71 14192
6542.48 12556
6543.24 11078
6544.00 10217
6544.77 9564
6545.53 9234
6546.29 8710
6547.06 8585
6547.82 8462
6548.58 8291
6549.35 8212
6550.11 8292
6550.87 8104
6551.64 8163
6552.40 8103
6553.16 8398
6553.93 8739
6554.69 9178
6555.46 9671
6556.22 9791
6556.98 9359
6557.75 9146
6558.51 8929
6559.28 8506
6560.04 8263
6560.80 7953
6561.57 7832
6562.33 7598
6563.10 7309
6563.86 7321
6564.63 7373
6565.39 7370
6566.15 7283
6566.92 7132
6567.68 7215
6568.45 7258
6569.21 7303
6569.98 7049
6570.74 6971
6571.51 7122
6572.27 7177
6573.04 7361
6573.80 7431
6574.57 7670
6575.33 7809
6576.10 7744
6576.86 8103
6577.63 7937
6578.39 7812
6579.16 7416
6579.92 7355
6580.69 7261
6581.45 7440
6582.22 7394
6582.98 7183
6583.75 7101
6584.51 7382
6585.28 7414
6586.05 7464
6586.81 7323
6587.58 7173
6588.34 7116
6589.11 7122
6589.87 7219
6590.64 7126
6591.41 7272
6592.17 7662
6592.94 7946
6593.70 8100
6594.47 8368
6595.24 8697
6596.00 8903
6596.77 8621
6597.54 8684
6598.30 8482
6599.07 8372
6599.83 7973
6600.60 7525
6601.37 7568
6602.13 7168
6602.90 7011
6603.67 6707
6604.43 6504
6605.20 6298
6605.97 6180
6606.73 6048
6607.50 6058
6608.27 6047
6609.04 6246
6609.80 5969
6610.57 5766
6611.34 5985
6612.10 6085
6612.87 6016
6613.64 5959
6614.40 5951
6615.17 5693
6615.94 5697
6616.71 5556
6617.47 5682
6618.24 5658
6619.01 5620
6619.78 5678
6620.54 5887
6621.31 6049
6622.08 6054
6622.85 6129
6623.62 6436
6624.38 6301
6625.15 6368
6625.92 6339
6626.69 6028
6627.46 5869
6628.22 5612
6628.99 5446
6629.76 5478
6630.53 5452
6631.30 5637
6632.06 5737
6632.83 5646
6633.60 5659
6634.37 5705
6635.14 6116
6635.91 6473
6636.67 6317
6637.44 6453
6638.21 6454
6638.98 6573
6639.75 6395
6640.52 6467
6641.29 6440
6642.06 6327
6642.83 6307
6643.59 6189
6644.36 6192
6645.13 6128
6645.90 5782
6646.67 5602
6647.44 5428
6648.21 5090
6648.98 5064
6649.75 4732
6650.52 4770
6651.29 4760
6652.06 4702
6652.82 4763
6653.59 4702
6654.36 4589
6655.13 4456
6655.90 4511
6656.67 4514
6657.44 4694
6658.21 4443
6658.98 4351
6659.75 4410
6660.52 4314
6661.29 4211
6662.06 4148
6662.83 4295
6663.60 4323
6664.37 4091
6665.14 4185
6665.91 4296
6666.68 4348
6667.45 4383
6668.22 4397
6668.99 4355
6669.77 4198
6670.54 4393
6671.31 4565
6672.08 4421
6672.85 4334
6673.62 4383
6674.39 4479
6675.16 4332
6675.93 4235
6676.70 4472
6677.47 4592
6678.24 4679
6679.01 4426
6679.79 4308
6680.56 4724
6681.33 4727
6682.10 4619
6682.87 4763
6683.64 4742
6684.41 4894
6685.18 4945
6685.96 4992
6686.73 4995
6687.50 4977
6688.27 4631
6689.04 4417
6689.81 4218
6690.58 4138
6691.36 4024
6692.13 4071
6692.90 4030
6693.67 3874
6694.44 3858
6695.22 3959
6695.99 3903
6696.76 3897
6697.53 3907
6698.30 3755
6699.08 3720
6699.85 3790
6700.62 3707
6701.39 3844
6702.17 3759
6702.94 3769
6703.71 3591
6704.48 3534
6705.26 3556
6706.03 3490
6706.80 3519
6707.57 3602
6708.35 3637
6709.12 3568
6709.89 3650
6710.66 3530
6711.44 3469
6712.21 3406
6712.98 3452
6713.76 3508
6714.53 3343
6715.30 3235
6716.08 3334
6716.85 3242
6717.62 3137
6718.39 3278
6719.17 3362
6719.94 3245
6720.71 3246
6721.49 3368
6722.26 3231
6723.04 3154
6723.81 3423
6724.58 3537
6725.36 3378
6726.13 3269
6726.90 3276
6727.68 3499
6728.45 3289
6729.23 3201
6730.00 3232
6730.77 3259
6731.55 3360
6732.32 3334
6733.10 3233
6733.87 3365
6734.64 3268
6735.42 3332
6736.19 3425
6736.97 3322
6737.74 3381
6738.52 3593
6739.29 3319
6740.06 3303
6740.84 3351
6741.61 3422
6742.39 3357
6743.16 3202
6743.94 3318
6744.71 3435
6745.49 3416
6746.26 3392
6747.04 3625
6747.81 3433
6748.59 3397
6749.36 3424
6750.14 3488
6750.91 3697
6751.69 3969
6752.46 4098
6753.24 4174
6754.01 4314
6754.79 4113
6755.56 3880
6756.34 4175
6757.12 3936
6757.89 3708
6758.67 3775
6759.44 3574
6760.22 3551
6760.99 3543
6761.77 3623
6762.55 3642
6763.32 3596
6764.10 3547
6764.87 3417
6765.65 3421
6766.43 3392
6767.20 3251
6767.98 3200
6768.75 3330
6769.53 3542
6770.31 3346
6771.08 3369
6771.86 3256
6772.64 3171
6773.41 3170
6774.19 3214
6774.96 3176
6775.74 3153
6776.52 3076
6777.29 3045
6778.07 3245
6778.85 3189
6779.62 3149
6780.40 3239
6781.18 3213
6781.96 3048
6782.73 2996
6783.51 2987
6784.29 2975
6785.06 2969
6785.84 3127
6786.62 2958
6787.40 2997
6788.17 2971
6788.95 2980
6789.73 2928
6790.50 3010
6791.28 2870
6792.06 2895
6792.84 3035
6793.61 3000
6794.39 2947
6795.17 2952
6795.95 3067
6796.73 3011
6797.50 2826
6798.28 2851
6799.06 2927
6799.84 2950
6800.62 2877
6801.39 2906
6802.17 2775
6802.95 2794
6803.73 2844
6804.51 2888
6805.28 2944
6806.06 2965
6806.84 2910
6807.62 3037
6808.40 3025
6809.18 2939
6809.95 2998
6810.73 2999
6811.51 2913
6812.29 2793
6813.07 2915
6813.85 2984
6814.63 2856
6815.41 2879
6816.18 2973
6816.96 3107
6817.74 3039
6818.52 2994
6819.30 2900
6820.08 2872
6820.86 2772
6821.64 2934
6822.42 2946
6823.20 2986
6823.98 3082
6824.76 2987
6825.54 3100
6826.31 2970
6827.09 2980
6827.87 2929
6828.65 3072
6829.43 2902
6830.21 2988
6830.99 2908
6831.77 3037
6832.55 3034
6833.33 2939
6834.11 2991
6834.89 3142
6835.67 3175
6836.45 3424
6837.23 3465
6838.01 3777
6838.79 4115
6839.57 4404
6840.35 4655
6841.13 4632
6841.91 4617
6842.69 4346
6843.47 4056
6844.25 3816
6845.04 3807
6845.82 3549
6846.60 3378
6847.38 3484
6848.16 3525
6848.94 3717
6849.72 3906
6850.50 4287
6851.28 4695
6852.06 4730
6852.84 4788
6853.62 4844
6854.41 4789
6855.19 4600
6855.97 4395
6856.75 4093
6857.53 3955
6858.31 3730
6859.09 3652
6859.87 3653
6860.66 3515
6861.44 3354
6862.22 3402
6863.00 3432
6863.78 3448
6864.56 3413
6865.35 3502
6866.13 3643
6866.91 3468
6867.69 3595
6868.47 3746
6869.25 3829
6870.04 3833
6870.82 3865
6871.60 3647
6872.38 3469
6873.16 3621
6873.95 3761
6874.73 3738
6875.51 3551
6876.29 3550
6877.08 3613
6877.86 3756
6878.64 3828
6879.42 3835
6880.21 4004
6880.99 3984
6881.77 3902
6882.55 4119
6883.34 4448
6884.12 4277
6884.90 4321
6885.69 4467
6886.47 4672
6887.25 4809
6888.03 5610
6888.82 6231
6889.60 6272
6890.38 6326
6891.17 6298
6891.95 6036
6892.73 5921
6893.52 5756
6894.30 5262
6895.08 4800
6895.87 4576
6896.65 4533
6897.43 4647
6898.22 4532
6899.00 4418
6899.78 4452
6900.57 4444
6901.35 4573
6902.14 4595
6902.92 4495
6903.70 4531
6904.49 4674
6905.27 4533
6906.06 4277
6906.84 4427
6907.62 4417
6908.41 4596
6909.19 4360
6909.98 4369
6910.76 4581
6911.54 4563
6912.33 4502
6913.11 4175
6913.90 4345
6914.68 4495
6915.47 4370
6916.25 4271
6917.04 4396
6917.82 4303
6918.61 4280
6919.39 4417
6920.18 4415
6920.96 4534
6921.75 4502
6922.53 4495
6923.32 4495
6924.10 4597
6924.89 4811
6925.67 4671
6926.46 4837
6927.24 4827
6928.03 4769
6928.81 4873
6929.60 5021
6930.38 4879
6931.17 4836
6931.95 4719
6932.74 4928
6933.52 4828
6934.31 4901
6935.10 5055
6935.88 5169
6936.67 4983
6937.45 5140
6938.24 5325
6939.02 5373
6939.81 5557
6940.60 5731
6941.38 6058
6942.17 6437
6942.95 6734
6943.74 6904
6944.53 7081
6945.31 7278
6946.10 7284
6946.89 7394
6947.67 7129
6948.46 7008
6949.25 7274
6950.03 6958
6950.82 6904
6951.61 6902
6952.39 6721
6953.18 6465
6953.97 6643
6954.75 6659
6955.54 6539
6956.33 6457
6957.11 6511
6957.90 6414
6958.69 6367
6959.47 6301
6960.26 6428
6961.05 6609
6961.84 6610
6962.62 6827
6963.41 6945
6964.20 6802
6964.98 6914
6965.77 7481
6966.56 7523
6967.35 7729
6968.13 7960
6968.92 8523
6969.71 8849
6970.50 9086
6971.28 9160
6972.07 9605
6972.86 9432
6973.65 9491
6974.44 9299
6975.22 8954
6976.01 9349
6976.80 9184
6977.59 9057
6978.38 8952
6979.16 9025
6979.95 9584
6980.74 9929
6981.53 10884
6982.32 12604
6983.11 14287
6983.89 16693
6984.68 19232
6985.47 21247
6986.26 23043
6987.05 24071
6987.84 24089
6988.63 23378
6989.41 22078
6990.20 20940
6990.99 19015
6991.78 16584
6992.57 14803
6993.36 13554
6994.15 11777
6994.94 10189
6995.73 9015
6996.52 8282
6997.30 7852
6998.09 7176
6998.88 7230
6999.67 6870
7000.46 6698
7001.25 6768
7002.04 6717
7002.83 6615
7003.62 6728
7004.41 6770
7005.20 6507
7005.99 5955
7006.78 5646
7007.57 5512
7008.36 5349
7009.15 5129
7009.94 5117
7010.73 5173
7011.52 5239
7012.31 5550
7013.10 5563
7013.89 5920
7014.68 5946
7015.47 5815
7016.26 5989
7017.05 5864
7017.84 5711
7018.63 5696
7019.42 5643
7020.21 5707
7021.00 5549
7021.79 5680
7022.58 5829
7023.37 6098
7024.16 6359
7024.95 6746
7025.75 6920
7026.54 6954
7027.33 6862
7028.12 6603
7028.91 6431
7029.70 6206
7030.49 6224
7031.28 5759
7032.07 5527
7032.86 5473
7033.66 5243
7034.45 5029
7035.24 5030
7036.03 4865
7036.82 4956
7037.61 5036
7038.40 5041
7039.20 5099
7039.99 5039
7040.78 5089
7041.57 5318
7042.36 5245
7043.15 5314
7043.95 5318
7044.74 5264
7045.53 5125
7046.32 5174
7047.11 5189
7047.91 5167
7048.70 5341
7049.49 5510
7050.28 5604
7051.07 5685
7051.87 5788
7052.66 5820
7053.45 5700
7054.24 5519
7055.04 5382
7055.83 5321
7056.62 5115
7057.41 4947
7058.21 4904
7059.00 4756
7059.79 4910
7060.58 5026
7061.38 4966
7062.17 4953
7062.96 4897
7063.76 4747
7064.55 4565
7065.34 4783
7066.14 4844
7066.93 4694
7067.72 4509
7068.51 4490
7069.31 4535
7070.10 4375
7070.89 4282
7071.69 4050
7072.48 4069
7073.28 3958
7074.07 3821
7074.86 3911
7075.66 3935
7076.45 3723
7077.24 3648
7078.04 3649
7078.83 3509
7079.62 3492
7080.42 3513
7081.21 3584
7082.01 3545
7082.80 3502
7083.59 3751
7084.39 3711
7085.18 3659
7085.98 3517
7086.77 3590
7087.57 3727
7088.36 4030
7089.15 3978
7089.95 3993
7090.74 3818
7091.54 3745
7092.33 3673
7093.13 3718
7093.92 3558
7094.72 3462
7095.51 3437
7096.31 3405
7097.10 3351
7097.89 3288
7098.69 3275
7099.48 3281
7100.28 3247
7101.07 3151
7101.87 3119
7102.66 3087
7103.46 3040
7104.26 2978
7105.05 2854
7105.85 2868
7106.64 2878
7107.44 2966
7108.23 2847
7109.03 2714
7109.82 2842
7110.62 2876
7111.41 2991
7112.21 2761
7113.01 2735
7113.80 2759
7114.60 2808
7115.39 2682
7116.19 2645
7116.98 2804
7117.78 2854
7118.58 2785
7119.37 2730
7120.17 2805
7120.97 2847
7121.76 2782
7122.56 2640
7123.35 2750
7124.15 2735
7124.95 2573
7125.74 2742
7126.54 2689
7127.34 2679
7128.13 2719
7128.93 2705
7129.73 2684
7130.52 2626
7131.32 2718
7132.12 2834
7132.91 2663
7133.71 2655
7134.51 2599
7135.30 2502
7136.10 2581
7136.90 2598
7137.69 2538
7138.49 2455
7139.29 2424
7140.09 2494
7140.88 2356
7141.68 2338
7142.48 2401
7143.28 2441
7144.07 2403
7144.87 2391
7145.67 2353
7146.47 2310
7147.26 2373
7148.06 2233
7148.86 2186
7149.66 2257
7150.45 2347
7151.25 2405
7152.05 2309
7152.85 2267
7153.65 2255
7154.44 2091
7155.24 2212
7156.04 2297
7156.84 2251
7157.64 2272
7158.43 2273
7159.23 2483
7160.03 2359
7160.83 2293
7161.63 2296
7162.43 2224
7163.22 2273
7164.02 2263
7164.82 2201
7165.62 2172
7166.42 2192
7167.22 2217
7168.02 2081
7168.82 2205
7169.61 2105
7170.41 2128
7171.21 2033
7172.01 2070
7172.81 2130
7173.61 2067
7174.41 2171
7175.21 2158
7176.01 1987
7176.81 1984
7177.61 2096
7178.41 2094
7179.20 1990
7180.00 1968
7180.80 1931
7181.60 1978
7182.40 2001
7183.20 2090
7184.00 2083
7184.80 1942
7185.60 2071
7186.40 1900
7187.20 1931
7188.00 2095
7188.80 1973
7189.60 1959
7190.40 1868
7191.20 1812
7192.00 1938
7192.80 1975
7193.60 1963
7194.40 2055
7195.20 1922
7196.00 1953
7196.80 1839
7197.60 1871
7198.40 1945
7199.20 1902
7200.00 1764
7200.81 1812
7201.61 1870
7202.41 1943
7203.21 2051
7204.01 1945
7204.81 1921
7205.61 1863
7206.41 1925
7207.21 1785
7208.01 1760
7208.81 1824
7209.61 1859
7210.42 1833
7211.22 1888
7212.02 1897
7212.82 1894
7213.62 1903
7214.42 1928
7215.22 1907
7216.03 1828
7216.83 1834
7217.63 1807
7218.43 1838
7219.23 1969
7220.03 1872
7220.83 1913
7221.64 1981
7222.44 1931
7223.24 1897
7224.04 1947
7224.84 1849
7225.65 1822
7226.45 1788
7227.25 1851
7228.05 1966
7228.85 1936
7229.66 1863
7230.46 1811
7231.26 1902
7232.06 1947
7232.87 1883
7233.67 1903
7234.47 1887
7235.27 2005
7236.08 1952
7236.88 2056
7237.68 2169
7238.48 2139
7239.29 2060
7240.09 2251
7240.89 2145
7241.70 1998
7242.50 1976
7243.30 1979
7244.10 2001
7244.91 1944
7245.71 1932
7246.51 1863
7247.32 2053
7248.12 1934
7248.92 1963
7249.73 1935
7250.53 1852
7251.33 2100
7252.14 1917
7252.94 1866
7253.74 1821
7254.55 1892
7255.35 1925
7256.15 2049
7256.96 2028
7257.76 2053
7258.57 1969
7259.37 1901
7260.17 1916
7260.98 2072
7261.78 2040
7262.59 1904
7263.39 1974
7264.19 1927
7265.00 1852
7265.80 1865
7266.61 1941
7267.41 2029
7268.22 2015
7269.02 2049
7269.82 2249
7270.63 2101
7271.43 2032
7272.24 1932
7273.04 2138
7273.85 2165
7274.65 2086
7275.46 2056
7276.26 2088
7277.07 2104
7277.87 2047
7278.68 2112
7279.48 2097
7280.29 2129
7281.09 2272
7281.90 2334
7282.70 2654
7283.51 2762
7284.31 3012
7285.12 3115
7285.92 3345
7286.73 3379
7287.53 3209
7288.34 3113
7289.14 3048
7289.95 2652
7290.76 2612
7291.56 2404
7292.37 2252
7293.17 2184
7293.98 2170
7294.78 2095
7295.59 2054
7296.40 2069
7297.20 2151
7298.01 2103
7298.81 2086
7299.62 2228
7300.43 2160
7301.23 2202
7302.04 2095
7302.84 2046
7303.65 2026
7304.46 2093
7305.26 2172
7306.07 2090
7306.88 2126
7307.68 2141
7308.49 2237
7309.30 2139
7310.10 2221
7310.91 2243
7311.72 2425
7312.52 2384
7313.33 2347
7314.14 2317
7314.94 2356
7315.75 2461
7316.56 2543
7317.37 2546
7318.17 3001
7318.98 3428
7319.79 3541
7320.59 3548
7321.40 3361
7322.21 3249
7323.02 3247
7323.82 3036
7324.63 2967
7325.44 2621
7326.25 2552
7327.05 2568
7327.86 2497
7328.67 2354
7329.48 2333
7330.28 2392
7331.09 2330
7331.90 2378
7332.71 2368
7333.52 2439
7334.32 2417
7335.13 2387
7335.94 2249
7336.75 2436
7337.56 2430
7338.36 2442
7339.17 2445
7339.98 2499
7340.79 2511
7341.60 2388
7342.41 2239
7343.22 2247
7344.02 2164
7344.83 2224
7345.64 2213
7346.45 2224
7347.26 2185
7348.07 2169
7348.88 2036
7349.68 1984
7350.49 2147
7351.30 2148
7352.11 2101
7352.92 2203
7353.73 2198
7354.54 2098
7355.35 2233
7356.16 2184
7356.97 1949
7357.78 2165
7358.59 2122
7359.39 2144
7360.20 2131
7361.01 2072
7361.82 1996
7362.63 2138
7363.44 2182
7364.25 2202
7365.06 2104
7365.87 2233
7366.68 2140
7367.49 1994
7368.30 2072
7369.11 2018
7369.92 1981
7370.73 1986
7371.54 1964
7372.35 1927
7373.16 1961
7373.97 1982
7374.78 1906
7375.59 1967
7376.40 2083
7377.21 2005
7378.02 2022
7378.83 2009
7379.64 2111
7380.45 2164
7381.26 2382
7382.08 2407
7382.89 2419
7383.70 2437
7384.51 2306
7385.32 2258
7386.13 2181
7386.94 2130
7387.75 1919
7388.56 1974
7389.37 1959
7390.18 1869
7391.00 1956
7391.81 1982
7392.62 1886
7393.43 1871
7394.24 1857
7395.05 1845
7395.86 1825
7396.67 1948
7397.49 1897
7398.30 1882
7399.11 1809
7399.92 1842
7400.73 1865
7401.54 1785
7402.36 1838
7403.17 1837
7403.98 1804
7404.79 1769
7405.60 1800
7406.42 1711
7407.23 1766
7408.04 1789
7408.85 1740
7409.66 1770
7410.48 1744
7411.29 1682
7412.10 1805
7412.91 1800
7413.73 1722
7414.54 1826
7415.35 1843
7416.16 1729
7416.98 1737
7417.79 1736
7418.60 1692
7419.41 1775
7420.23 1675
7421.04 1695
7421.85 1784
7422.66 1774
7423.48 1657
7424.29 1628
7425.10 1609
7425.92 1669
7426.73 1686
7427.54 1668
7428.36 1703
7429.17 1608
7429.98 1612
7430.80 1594
7431.61 1655
7432.42 1641
7433.24 1597
7434.05 1744
7434.86 1639
7435.68 1624
7436.49 1678
7437.30 1614
7438.12 1582
7438.93 1654
7439.74 1578
7440.56 1632
7441.37 1577
7442.19 1561
7443.00 1571
7443.81 1508
7444.63 1657
7445.44 1630
7446.26 1624
7447.07 1562
7447.89 1653
7448.70 1596
7449.51 1552
7450.33 1599
7451.14 1617
7451.96 1591
7452.77 1686
7453.59 1574
7454.40 1662
7455.22 1618
7456.03 1703
7456.85 1657
7457.66 1566
7458.47 1534
7459.29 1631
7460.10 1677
7460.92 1682
7461.73 1607
7462.55 1583
7463.36 1608
7464.18 1494
7464.99 1557
7465.81 1593
7466.63 1553
7467.44 1492
7468.26 1621
7469.07 1640
7469.89 1648
7470.70 1598
7471.52 1617
7472.33 1637
7473.15 1563
7473.96 1568
7474.78 1600
7475.60 1575
7476.41 1685
7477.23 1630
7478.04 1674
7478.86 1563
7479.68 1494
7480.49 1535
7481.31 1600
7482.12 1563
7482.94 1589
7483.76 1601
7484.57 1629
7485.39 1686
7486.21 1562
7487.02 1629
7487.84 1665
7488.65 1618
7489.47 1640
7490.29 1531
7491.10 1527
7491.92 1532
7492.74 1638
7493.55 1456
7494.37 1414
7495.19 1494
7496.01 1599
7496.82 1625
7497.64 1684
7498.46 1655
7499.27 1519
7500.09 1608
7500.91 1574
7501.72 1549
7502.54 1699
7503.36 1627
7504.18 1548
7504.99 1644
7505.81 1632
7506.63 1625
7507.45 1643
7508.26 1555
7509.08 1517
7509.90 1550
7510.72 1496
7511.53 1555
7512.35 1590
7513.17 1633
7513.99 1625
7514.81 1616
7515.62 1656
7516.44 1594
7517.26 1551
7518.08 1486
7518.90 1620
7519.71 1556
7520.53 1434
7521.35 1425
7522.17 1475
7522.99 1513
7523.81 1520
7524.62 1541
7525.44 1464
7526.26 1506
7527.08 1475
7527.90 1525
7528.72 1507
7529.54 1651
7530.35 1671
7531.17 1524
7531.99 1417
7532.81 1587
7533.63 1618
7534.45 1474
7535.27 1549
7536.09 1574
7536.91 1610
7537.73 1608
7538.54 1435
7539.36 1428
7540.18 1503
7541.00 1428
7541.82 1494
7542.64 1571
7543.46 1495
7544.28 1640
7545.10 1536
7545.92 1510
7546.74 1472
7547.56 1581
7548.38 1547
7549.20 1556
7550.02 1506
7550.84 1464
7551.66 1497
7552.48 1537
7553.30 1524
7554.12 1545
7554.94 1430
7555.76 1499
7556.58 1534
7557.40 1544
7558.22 1600
7559.04 1612
7559.86 1546
7560.68 1636
7561.50 1541
7562.32 1467
7563.14 1540
7563.96 1582
7564.78 1458
7565.60 1445
7566.42 1554
7567.24 1461
7568.07 1543
7568.89 1631
7569.71 1529
7570.53 1450
7571.35 1613
7572.17 1546
7572.99 1607
7573.81 1579
7574.63 1506
7575.45 1505
7576.28 1473
7577.10 1491
7577.92 1432
7578.74 1485
7579.56 1515
7580.38 1504
7581.20 1515
7582.03 1569
7582.85 1575
7583.67 1450
7584.49 1519
7585.31 1557
7586.13 1632
7586.96 1583
7587.78 1564
7588.60 1637
7589.42 1691
7590.24 1577
7591.07 1602
7591.89 1691
7592.71 1683
7593.53 1668
7594.35 1641
7595.18 1629
7596.00 1706
7596.82 1692
7597.64 1588
7598.47 1644
7599.29 1656
7600.11 1648
7600.93 1644
7601.76 1712
7602.58 1685
7603.40 1658
7604.22 1674
7605.05 1723
7605.87 1786
7606.69 1818
7607.52 1740
7608.34 1804
7609.16 1735
7609.99 1699
7610.81 1560
7611.63 1645
7612.45 1704
7613.28 1607
7614.10 1678
7614.92 1742
7615.75 1831
7616.57 1893
7617.40 1981
7618.22 1888
7619.04 2045
7619.87 2114
7620.69 2097
7621.51 1953
7622.34 2063
7623.16 1981
7623.98 2010
7624.81 1903
7625.63 1913
7626.46 1893
7627.28 1825
7628.10 1876
7628.93 1747
7629.75 1777
7630.58 1860
7631.40 1911
7632.23 1895
7633.05 1837
7633.87 1783
7634.70 1868
7635.52 1898
7636.35 1792
7637.17 1653
7638.00 1669
7638.82 1742
7639.65 1818
7640.47 1874
7641.30 1693
7642.12 1701
7642.95 1688
7643.77 1580
7644.59 1609
7645.42 1724
7646.24 1783
7647.07 1726
7647.90 1698
7648.72 1649
7649.55 1706
7650.37 1662
7651.20 1737
7652.02 1648
7652.85 1762
7653.67 1721
7654.50 1612
7655.32 1645
7656.15 1684
7656.97 1617
7657.80 1643
7658.63 1507
7659.45 1514
7660.28 1543
7661.10 1574
7661.93 1589
7662.76 1581
7663.58 1583
7664.41 1562
7665.23 1499
7666.06 1546
7666.89 1570
7667.71 1635
7668.54 1501
7669.36 1534
7670.19 1611
7671.02 1568
7671.84 1538
7672.67 1585
7673.50 1634
7674.32 1490
7675.15 1546
7675.98 1528
7676.80 1463
7677.63 1480
7678.46 1466
7679.28 1522
7680.11 1435
7680.94 1500
7681.76 1434
7682.59 1529
7683.42 1623
7684.25 1556
7685.07 1607
7685.90 1667
7686.73 1757
7687.55 1609
7688.38 1535
7689.21 1529
7690.04 1512
7690.86 1677
7691.69 1583
7692.52 1580
7693.35 1592
7694.17 1480
7695.00 1532
7695.83 1545
7696.66 1597
7697.48 1647
7698.31 1647
7699.14 1583
7699.97 1720
7700.80 1648
7701.62 1578
7702.45 1634
7703.28 1684
7704.11 1580
7704.94 1479
7705.77 1475
7706.59 1537
7707.42 1589
7708.25 1581
7709.08 1590
7709.91 1505
7710.74 1541
7711.56 1551
7712.39 1514
7713.22 1509
7714.05 1419
7714.88 1537
7715.71 1571
7716.54 1429
7717.37 1413
7718.19 1504
7719.02 1402
7719.85 1360
7720.68 1424
7721.51 1502
7722.34 1472
7723.17 1552
7724.00 1524
7724.83 1407
7725.66 1393
7726.49 1533
7727.32 1543
7728.14 1540
7728.97 1587
7729.80 1563
7730.63 1634
7731.46 1619
7732.29 1601
7733.12 1637
7733.95 1621
7734.78 1531
7735.61 1607
7736.44 1508
7737.27 1476
7738.10 1448
7738.93 1461
7739.76 1498
7740.59 1521
7741.42 1490
7742.25 1547
7743.08 1469
7743.91 1534
7744.74 1485
7745.57 1505
7746.40 1472
7747.23 1605
7748.06 1528
7748.90 1677
7749.73 1576
7750.56 1554
7751.39 1644
7752.22 1611
7753.05 1587
7753.88 1556
7754.71 1510
7755.54 1486
7756.37 1455
7757.20 1511
7758.03 1447
7758.87 1406
7759.70 1423
7760.53 1489
7761.36 1475
7762.19 1570
7763.02 1515
7763.85 1493
7764.68 1486
7765.52 1504
7766.35 1429
7767.18 1518
7768.01 1571
7768.84 1522
7769.67 1415
7770.51 1383
7771.34 1438
7772.17 1468
7773.00 1552
7773.83 1564
7774.67 1555
7775.50 1469
7776.33 1499
7777.16 1461
7777.99 1487
7778.83 1378
7779.66 1431
7780.49 1402
7781.32 1367
7782.15 1415
7782.99 1565
7783.82 1505
7784.65 1486
7785.48 1478
7786.32 1489
7787.15 1475
7787.98 1389
7788.82 1447
7789.65 1531
7790.48 1478
7791.31 1476
7792.15 1546
7792.98 1485
7793.81 1425
7794.65 1421
7795.48 1511
7796.31 1570
7797.14 1575
7797.98 1597
7798.81 1465
7799.64 1427
7800.48 1438
7801.31 1482
7802.14 1597
7802.98 1576
7803.81 1610
7804.65 1470
7805.48 1650
7806.31 1585
7807.15 1595
7807.98 1563
7808.81 1557
7809.65 1625
7810.48 1649
7811.32 1601
7812.15 1591
7812.98 1648
7813.82 1664
7814.65 1773
7815.49 1767
7816.32 1764
7817.15 1800
7817.99 1937
7818.82 1987
7819.66 1865
7820.49 1822
7821.33 1889
7822.16 1892
7822.99 1950
7823.83 1968
7824.66 1936
7825.50 2079
7826.33 2025
7827.17 1998
7828.00 1917
7828.84 1775
7829.67 1785
7830.51 1858
7831.34 1852
7832.18 1878
7833.01 1964
7833.85 2025
7834.68 2133
7835.52 1954
7836.35 1794
7837.19 1997
7838.02 2051
7838.86 1973
7839.69 1863
7840.53 1887
7841.37 1863
7842.20 1849
7843.04 1864
7843.87 1712
7844.71 1704
7845.54 1660
7846.38 1696
7847.22 1664
7848.05 1646
7848.89 1730
7849.72 1676
7850.56 1725
7851.40 1659
7852.23 1681
7853.07 1674
7853.90 1668
7854.74 1733
7855.58 1784
7856.41 1731
7857.25 1603
7858.09 1681
7858.92 1732
7859.76 1697
7860.60 1676
7861.43 1695
7862.27 1675
7863.11 1718
7863.94 1651
7864.78 1707
7865.62 1656
7866.45 1525
7867.29 1641
7868.13 1651
7868.96 1742
7869.80 1724
7870.64 1615
7871.47 1642
7872.31 1788
7873.15 1793
7873.99 1793
7874.82 1773
7875.66 1885
7876.50 1774
7877.34 1863
7878.17 1907
7879.01 2012
7879.85 1966
7880.69 2060
7881.52 2156
7882.36 2277
7883.20 2126
7884.04 2180
7884.87 2159
7885.71 2113
7886.55 2047
7887.39 1865
7888.23 1923
7889.06 1969
7889.90 1921
7890.74 1902
7891.58 1940
7892.42 1844
7893.26 1923
7894.09 1931
7894.93 1908
7895.77 1902
7896.61 1871
7897.45 1895
7898.29 1772
7899.12 1735
7899.96 1789
7900.80 1782
7901.64 1618
7902.48 1645
7903.32 1641
7904.16 1670
7905.00 1647
7905.83 1667
7906.67 1590
7907.51 1571
7908.35 1551
7909.19 1603
7910.03 1657
7910.87 1688
7911.71 1647
7912.55 1764
7913.39 1731
7914.23 1713
7915.07 1742
7915.91 1903
7916.75 2054
7917.58 2044
7918.42 1989
7919.26 1991
7920.10 2052
7920.94 2124
7921.78 2033
7922.62 1921
7923.46 1940
7924.30 2017
7925.14 1789
7925.98 1693
7926.82 1763
7927.66 1682
7928.50 1627
7929.34 1521
7930.18 1634
7931.02 1513
7931.86 1450
7932.70 1523
7933.55 1539
7934.39 1570
7935.23 1628
7936.07 1569
7936.91 1587
7937.75 1518
7938.59 1545
7939.43 1490
7940.27 1499
7941.11 1434
7941.95 1584
7942.79 1522
7943.63 1410
7944.47 1602
7945.32 1512
7946.16 1462
7947.00 1449
7947.84 1527
7948.68 1576
7949.52 1555
7950.36 1585
7951.20 1545
7952.05 1624
7952.89 1612
7953.73 1601
7954.57 1621
7955.41 1621
7956.25 1699
7957.10 1583
7957.94 1741
7958.78 1785
7959.62 1654
7960.46 1702
7961.30 1739
7962.15 1792
7962.99 1688
7963.83 1650
7964.67 1788
7965.51 1646
7966.36 1689
7967.20 1734
7968.04 1698
7968.88 1732
7969.73 1810
7970.57 1747
7971.41 1693
7972.25 1753
7973.10 1853
7973.94 1708
7974.78 1700
7975.62 1608
7976.47 1724
7977.31 1664
7978.15 1553
7978.99 1574
7979.84 1619
7980.68 1554
7981.52 1554
7982.37 1513
7983.21 1516
7984.05 1484
7984.90 1467
7985.74 1473
7986.58 1486
7987.43 1475
7988.27 1536
7989.11 1566
7989.96 1405
7990.80 1566
7991.64 1511
7992.49 1481
7993.33 1406
7994.17 1370
7995.02 1354
7995.86 1420
7996.70 1431
7997.55 1357
7998.39 1408
7999.24 1347
8000.08 1374
8000.92 1458
8001.77 1354
8002.61 1381
8003.46 1270
8004.30 1271
8005.14 1329
8005.99 1358
8006.83 1265
8007.68 1332
8008.52 1251
8009.37 1177
8010.21 1233
8011.06 1276
8011.90 1320
8012.74 1388
8013.59 1251
8014.43 1233
8015.28 1348
8016.12 1340
8016.97 1350
8017.81 1341
8018.66 1237
8019.50 1245
8020.35 1311
8021.19 1256
8022.04 1200
8022.88 1273
8023.73 1286
8024.57 1270
8025.42 1262
8026.26 1194
8027.11 1226
8027.96 1253
8028.80 1386
8029.65 1342
8030.49 1287
8031.34 1251
8032.18 1262
8033.03 1278
8033.87 1291
8034.72 1273
8035.57 1354
8036.41 1437
8037.26 1279
8038.10 1200
8038.95 1170
8039.80 1248
8040.64 1273
8041.49 1346
8042.33 1296
8043.18 1233
8044.03 1179
8044.87 1233
8045.72 1337
8046.57 1138
8047.41 1261
8048.26 1287
8049.11 1348
8049.95 1443
8050.80 1279
8051.64 1190
8052.49 1266
8053.34 1257
8054.19 1266
8055.03 1219
8055.88 1212
8056.73 1203
8057.57 1166
8058.42 1249
8059.27 1221
8060.11 1249
8060.96 1212
8061.81 1244
8062.66 1171
8063.50 1199
8064.35 1189
8065.20 1172
8066.05 1152
8066.89 1210
8067.74 1201
8068.59 1298
8069.44 1221
8070.28 1215
8071.13 1260
8071.98 1272
8072.83 1158
8073.67 1149
8074.52 1197
8075.37 1259
8076.22 1307
8077.07 1196
8077.91 1245
8078.76 1250
8079.61 1355
8080.46 1291
8081.31 1250
8082.15 1179
8083.00 1215
8083.85 1182
8084.70 1224
8085.55 1209
8086.40 1177
8087.25 1255
8088.09 1195
8088.94 1251
8089.79 1182
8090.64 1188
8091.49 1171
8092.34 1196
8093.19 1256
8094.04 1219
8094.88 1177
8095.73 1226
8096.58 1301
8097.43 1350
8098.28 1242
8099.13 1309
8099.98 1318
8100.83 1205
8101.68 1203
8102.53 1235
8103.38 1227
8104.23 1166
8105.07 1180
8105.92 1295
8106.77 1274
8107.62 1193
8108.47 1198
8109.32 1185
8110.17 1099
8111.02 1116
8111.87 1212
8112.72 1200
8113.57 1200
8114.42 1251
8115.27 1272
8116.12 1207
8116.97 1230
8117.82 1320
8118.67 1274
8119.52 1304
8120.37 1276
8121.22 1277
8122.07 1295
8122.92 1241
8123.77 1221
8124.63 1243
8125.48 1225
8126.33 1193
8127.18 1220
8128.03 1271
8128.88 1346
8129.73 1167
8130.58 1184
8131.43 1335
8132.28 1384
8133.13 1229
8133.98 1256
8134.83 1286
8135.69 1337
8136.54 1276
8137.39 1326
8138.24 1284
8139.09 1265
8139.94 1355
8140.79 1195
8141.64 1117
8142.50 1283
8143.35 1311
8144.20 1246
8145.05 1341
8145.90 1357
8146.75 1151
8147.61 1178
8148.46 1253
8149.31 1357
8150.16 1425
8151.01 1334
8151.86 1292
8152.72 1334
8153.57 1273
8154.42 1246
8155.27 1216
8156.13 1383
8156.98 1345
8157.83 1323
8158.68 1396
8159.53 1234
8160.39 1313
8161.24 1336
8162.09 1334
8162.94 1216
8163.80 1218
8164.65 1163
8165.50 1239
8166.35 1225
8167.21 1259
8168.06 1270
8168.91 1269
8169.77 1212
8170.62 1186
8171.47 1223
8172.32 1261
8173.18 1219
8174.03 1162
8174.88 1151
8175.74 1093
8176.59 1157
8177.44 1279
8178.30 1185
8179.15 1177
8180.00 1158
8180.86 1241
8181.71 1247
8182.56 1091
8183.42 1196
8184.27 1225
8185.12 1202
8185.98 1198
8186.83 1122
8187.69 1118
8188.54 1142
8189.39 1149
8190.25 1185
8191.10 1193
8191.96 1146
8192.81 1192
8193.66 1200
8194.52 1200
8195.37 1232
8196.23 1177
8197.08 1188
8197.94 1176
8198.79 1191
8199.64 1198
8200.50 1116
8201.35 1117
8202.21 1217
8203.06 1214
8203.92 1227
8204.77 1245
8205.63 1202
8206.48 1140
8207.34 1097
8208.19 1216
8209.05 1174
8209.90 1141
8210.76 1066
8211.61 1058
8212.47 1138
8213.32 1094
8214.18 1204
8215.03 1174
8215.89 1270
8216.74 1289
8217.60 1191
8218.45 1197
8219.31 1259
8220.16 1293
8221.02 1213
8221.87 1157
8222.73 1190
8223.59 1159
8224.44 1224
8225.30 1275
8226.15 1297
8227.01 1189
8227.87 1167
8228.72 1168
8229.58 1247
8230.43 1300
8231.29 1313
8232.15 1164
8233.00 1191
8233.86 1117
8234.71 1261
8235.57 1147
8236.43 1068
8237.28 1084
8238.14 1122
8239.00 1154
8239.85 1204
8240.71 1123
8241.57 1162
8242.42 1163
8243.28 1182
8244.14 1133
8244.99 1114
8245.85 1143
8246.71 1161
8247.56 1196
8248.42 1203
8249.28 1121
8250.13 1129
8250.99 1191
8251.85 1165
8252.71 1231
8253.56 1211
8254.42 1198
8255.28 1131
8256.13 1148
8256.99 1209
8257.85 1136
8258.71 1105
8259.56 1171
8260.42 1176
8261.28 1210
8262.14 1166
8263.00 1238
8263.85 1120
8264.71 1091
8265.57 1206
8266.43 1185
8267.28 1232
8268.14 1126
8269.00 1169
8269.86 1245
8270.72 1324
8271.58 1328
8272.43 1180
8273.29 1223
8274.15 1247
8275.01 1174
8275.87 1323
8276.73 1312
8277.58 1217
8278.44 1305
8279.30 1235
8280.16 1301
8281.02 1263
8281.88 1307
8282.74 1254
8283.59 1258
8284.45 1328
8285.31 1314
8286.17 1263
8287.03 1336
8287.89 1191
8288.75 1252
8289.61 1246
8290.47 1272
8291.33 1243
8292.18 1308
8293.04 1357
8293.90 1337
8294.76 1349
8295.62 1356
8296.48 1282
8297.34 1320
8298.20 1364
8299.06 1394
8299.92 1348
8300.78 1302
8301.64 1351
8302.50 1328
8303.36 1322
8304.22 1253
8305.08 1246
8305.94 1325
8306.80 1241
8307.66 1209
8308.52 1262
8309.38 1220
8310.24 1268
8311.10 1213
8311.96 1271
8312.82 1226
8313.68 1228
8314.54 1143
8315.40 1184
8316.26 1326
8317.12 1241
8317.98 1151
8318.84 1177
8319.70 1285
8320.56 1192
8321.43 1158
8322.29 1162
8323.15 1218
8324.01 1227
8324.87 1155
8325.73 1156
8326.59 1189
8327.45 1096
8328.31 1115
8329.17 1133
8330.04 1132
8330.90 1193
8331.76 1199
8332.62 1212
8333.48 1214
8334.34 1229
8335.20 1292
8336.07 1225
8336.93 1148
8337.79 1251
8338.65 1258
8339.51 1157
8340.37 1213
8341.24 1233
8342.10 1111
8342.96 1203
8343.82 1263
8344.68 1137
8345.54 1190
8346.41 1220
8347.27 1318
8348.13 1319
8348.99 1375
8349.86 1248
8350.72 1268
8351.58 1377
8352.44 1308
8353.31 1306
8354.17 1337
8355.03 1331
8355.89 1323
8356.76 1230
8357.62 1294
8358.48 1269
8359.34 1272
8360.21 1235
8361.07 1330
8361.93 1158
8362.79 1116
8363.66 1269
8364.52 1244
8365.38 1215
8366.25 1195
8367.11 1222
8367.97 1290
8368.84 1351
8369.70 1328
8370.56 1349
8371.43 1353
8372.29 1211
8373.15 1271
8374.02 1223
8374.88 1250
8375.74 1332
8376.61 1323
8377.47 1298
8378.33 1326
8379.20 1192
8380.06 1240
8380.93 1285
8381.79 1254
8382.65 1224
8383.52 1264
8384.38 1318
8385.25 1394
8386.11 1302
8386.97 1361
8387.84 1336
8388.70 1333
8389.57 1412
8390.43 1312
8391.30 1265
8392.16 1318
8393.02 1352
8393.89 1275
8394.75 1254
8395.62 1295
8396.48 1395
8397.35 1290
8398.21 1224
8399.08 1304
8399.94 1312
8400.81 1275
8401.67 1303
8402.54 1363
8403.40 1370
8404.27 1460
8405.13 1438
8406.00 1416
8406.86 1266
8407.73 1284
8408.59 1363
8409.46 1409
8410.32 1407
8411.19 1491
8412.05 1449
8412.92 1418
8413.78 1335
8414.65 1441
8415.52 1443
8416.38 1464
8417.25 1356
8418.11 1449
8418.98 1476
8419.84 1461
8420.71 1463
8421.58 1446
8422.44 1442
8423.31 1446
8424.17 1370
8425.04 1443
8425.91 1413
8426.77 1584
8427.64 1533
8428.51 1543
8429.37 1541
8430.24 1536
8431.10 1547
8431.97 1502
8432.84 1546
8433.70 1610
8434.57 1607
8435.44 1603
8436.30 1720
8437.17 1760
8438.04 1755
8438.90 1779
8439.77 1711
8440.64 1833
8441.51 1783
8442.37 1762
8443.24 1684
8444.11 1853
8444.97 1850
8445.84 1761
8446.71 1926
8447.58 1878
8448.44 1892
8449.31 1786
8450.18 1750
8451.04 1848
8451.91 1940
8452.78 1971
8453.65 2098
8454.51 2212
8455.38 2566
8456.25 2766
8457.12 3030
8457.99 3296
8458.85 3369
8459.72 3207
8460.59 2889
8461.46 2678
8462.33 2543
8463.19 2440
8464.06 2094
8464.93 2066
8465.80 2124
8466.67 2045
8467.53 1743
8468.40 1713
8469.27 1755
8470.14 1792
8471.01 1789
8471.88 1818
8472.75 1828
8473.61 1740
8474.48 1708
8475.35 1693
8476.22 1687
8477.09 1638
8477.96 1597
8478.83 1643
8479.70 1743
8480.56 1706
8481.43 1646
8482.30 1612
8483.17 1663
8484.04 1719
8484.91 1737
8485.78 1695
8486.65 1664
8487.52 1644
8488.39 1670
8489.26 1707
8490.13 1750
8491.00 1797
8491.87 1716
8492.73 1682
8493.60 1703
8494.47 1840
8495.34 1842
8496.21 1886
8497.08 1770
8497.95 1853
8498.82 1894
8499.69 1750
8500.56 1716
8501.43 1688
8502.30 1644
8503.17 1640
8504.04 1609
8504.91 1726
8505.78 1755
8506.65 1649
8507.52 1744
8508.39 1696
8509.27 1744
8510.14 1755
8511.01 1727
8511.88 1661
8512.75 1777
8513.62 1721
8514.49 1798
8515.36 1873
8516.23 1814
8517.10 1789
8517.97 1784
8518.84 1839
8519.71 1897
8520.59 1900
8521.46 1915
8522.33 1852
8523.20 1828
8524.07 1896
8524.94 1953
8525.81 2032
8526.68 2283
8527.55 2479
8528.43 2566
8529.30 2478
8530.17 2274
8531.04 2247
8531.91 2205
8532.78 2138
8533.66 2055
8534.53 2083
8535.40 1945
8536.27 1885
8537.14 1799
8538.01 1795
8538.89 1770
8539.76 1849
8540.63 1776
8541.50 1846
8542.38 1836
8543.25 1870
8544.12 1744
8544.99 1728
8545.86 1836
8546.74 1779
8547.61 1739
8548.48 1732
8549.35 1696
8550.23 1766
8551.10 1797
8551.97 1805
8552.84 1836
8553.72 1945
8554.59 2011
8555.46 2002
8556.34 1970
8557.21 1984
8558.08 2033
8558.95 1941
8559.83 1977
8560.70 1869
8561.57 1825
8562.45 1807
8563.32 1797
8564.19 1741
8565.07 1794
8565.94 1837
8566.81 1798
8567.69 1776
8568.56 1865
8569.43 1716
8570.31 1681
8571.18 1779
8572.05 1670
8572.93 1705
8573.80 1786
8574.68 1786
8575.55 1716
8576.42 1714
8577.30 1758
8578.17 1811
8579.05 1808
8579.92 1827
8580.79 1843
8581.67 1673
8582.54 1802
8583.42 1838
8584.29 1850
8585.16 1770
8586.04 1865
8586.91 1880
8587.79 1734
8588.66 1870
8589.54 1873
8590.41 1865
8591.29 1939
8592.16 2086
8593.04 1907
8593.91 1902
8594.78 1899
8595.66 1947
8596.53 1830
8597.41 1932
8598.28 2073
8599.16 2019
8600.03 2051
8600.91 2005
8601.78 2072
8602.66 2035
8603.54 2013
8604.41 2116
8605.29 2095
8606.16 2219
8607.04 2164
8607.91 2134
8608.79 2165
8609.66 2137
8610.54 2154
8611.41 2121
8612.29 2201
8613.17 2279
8614.04 2208
8614.92 2243
8615.79 2345
8616.67 2226
8617.55 2167
8618.42 2306
8619.30 2320
8620.17 2439
8621.05 2508
8621.93 2467
8622.80 2462
8623.68 2406
8624.55 2525
8625.43 2611
8626.31 2566
8627.18 2639
8628.06 2639
8628.94 2733
8629.81 2645
8630.69 2583
8631.57 2675
8632.44 2783
8633.32 2787
8634.20 2771
8635.07 2868
8635.95 2778
8636.83 2805
8637.71 2891
8638.58 2870
8639.46 3005
8640.34 2959
8641.21 3036
8642.09 3048
8642.97 2998
8643.85 2993
8644.72 3174
8645.60 3083
8646.48 3197
8647.35 3250
8648.23 3195
8649.11 3161
8649.99 3267
8650.87 3407
8651.74 3349
8652.62 3362
8653.50 3514
8654.38 3410
8655.25 3330
8656.13 3433
8657.01 3617
8657.89 3584
8658.77 3491
8659.64 3473
8660.52 3717
8661.40 3926
8662.28 4104
8663.16 4416
8664.04 4877
8664.91 4967
8665.79 5262
8666.67 5388
8667.55 5454
8668.43 5375
8669.31 5257
8670.19 5276
8671.06 5286
8671.94 5006
8672.82 5135
8673.70 5422
8674.58 5809
8675.46 5960
8676.34 6041
8677.22 5763
8678.10 5729
8678.97 5680
8679.85 5266
8680.73 5046
8681.61 4697
8682.49 4346
8683.37 4232
8684.25 3910
8685.13 3718
8686.01 3725
8686.89 3711
8687.77 3661
8688.65 3701
8689.53 3800
8690.41 4028
8691.29 4639
8692.17 4993
8693.05 5314
8693.93 5537
8694.81 5799
8695.69 5688
8696.57 5252
8697.45 4899
8698.33 4608
8699.21 4477
8700.09 4350
8700.97 4315
8701.85 4330
8702.73 4355
8703.61 4396
8704.49 4335
8705.37 4336
8706.25 4044
8707.13 3865
8708.01 3671
8708.89 3617
8709.77 3417
8710.65 3157
8711.53 3051
8712.41 2887
8713.29 2827
8714.17 2889
8715.06 2749
8715.94 2686
8716.82 2716
8717.70 2639
8718.58 2601
8719.46 2554
8720.34 2528
8721.22 2419
8722.10 2494
8722.99 2471
8723.87 2545
8724.75 2470
8725.63 2409
8726.51 2576
8727.39 2532
8728.27 2413
8729.16 2420
8730.04 2522
8730.92 2660
8731.80 2637
8732.68 2610
8733.56 2668
8734.45 2552
8735.33 2650
8736.21 2726
8737.09 2535
8737.97 2506
8738.86 2601
8739.74 2553
8740.62 2464
8741.50 2514
8742.39 2486
8743.27 2395
8744.15 2375
8745.03 2412
8745.92 2359
8746.80 2353
8747.68 2331
8748.56 2353
8749.45 2443
8750.33 2420
8751.21 2423
8752.09 2431
8752.98 2448
8753.86 2438
8754.74 2300
8755.63 2399
8756.51 2352
8757.39 2312
8758.27 2384
8759.16 2360
8760.04 2472
8760.92 2288
8761.81 2241
8762.69 2312
8763.57 2262
8764.46 2283
8765.34 2276
8766.22 2296
8767.11 2318
8767.99 2289
8768.88 2310
8769.76 2202
8770.64 2235
8771.53 2316
8772.41 2387
8773.29 2387
8774.18 2231
8775.06 2266
8775.95 2284
8776.83 2235
8777.71 2126
8778.60 2164
8779.48 2241
8780.37 2269
8781.25 2143
8782.14 2137
8783.02 2149
8783.90 2178
8784.79 2152
8785.67 2094
8786.56 2061
8787.44 2115
8788.33 2001
8789.21 2095
8790.10 1976
8790.98 2044
8791.87 1986
8792.75 1930
8793.64 2010
8794.52 1916
8795.41 1802
8796.29 1981
8797.18 1908
8798.06 1906
8798.95 1872
8799.83 1866
8800.72 1896
8801.60 1794
8802.49 1818
8803.37 1884
8804.26 1926
8805.14 1930
8806.03 1841
8806.91 1776
8807.80 1864
8808.69 1868
8809.57 1817
8810.46 1884
8811.34 1726
8812.23 1760
8813.11 1786
8814.00 1708
8814.89 1761
8815.77 1807
8816.66 1777
8817.54 1873
8818.43 1923
8819.32 1897
8820.20 1941
8821.09 1851
8821.98 1826
8822.86 1806
8823.75 1875
8824.64 1678
8825.52 1671
8826.41 1648
8827.29 1646
8828.18 1719
8829.07 1632
8829.95 1506
8830.84 1553
8831.73 1504
8832.62 1642
8833.50 1548
8834.39 1574
8835.28 1527
8836.16 1624
8837.05 1577
8837.94 1518
8838.82 1591
8839.71 1539
8840.60 1541
8841.49 1494
8842.37 1458
8843.26 1445
8844.15 1532
8845.04 1563
8845.92 1551
8846.81 1564
8847.70 1561
8848.59 1523
8849.47 1458
8850.36 1422
8851.25 1523
8852.14 1540
8853.03 1553
8853.91 1490
8854.80 1469
8855.69 1442
8856.58 1458
8857.47 1443
8858.35 1377
8859.24 1412
8860.13 1436
8861.02 1420
8861.91 1372
8862.79 1378
8863.68 1468
8864.57 1402
8865.46 1486
8866.35 1406
8867.24 1382
8868.13 1287
8869.01 1318
8869.90 1347
8870.79 1336
8871.68 1373
8872.57 1342
8873.46 1375
8874.35 1307
8875.24 1311
8876.13 1316
8877.01 1288
8877.90 1283
8878.79 1247
8879.68 1223
8880.57 1275
8881.46 1327
8882.35 1258
8883.24 1289
8884.13 1311
8885.02 1267
8885.91 1333
8886.80 1260
8887.69 1210
8888.58 1262
8889.47 1172
8890.36 1287
8891.25 1170
8892.14 1232
8893.03 1261
8893.92 1284
8894.81 1202
8895.70 1265
8896.59 1194
8897.48 1241
8898.37 1246
8899.26 1196
8900.15 1149
8901.04 1171
8901.93 1222
8902.82 1223
8903.71 1226
8904.60 1181
8905.49 1141
8906.38 1237
8907.27 1213
8908.16 1241
8909.05 1198
8909.94 1171
8910.83 1154
8911.72 1168
8912.61 1250
8913.51 1207
8914.40 1179
8915.29 1179
8916.18 1104
8917.07 1115
8917.96 1127
8918.85 1129
8919.74 1141
8920.63 1250
8921.53 1213
8922.42 1189
8923.31 1229
8924.20 1151
8925.09 1209
8925.98 1209
8926.87 1109
8927.77 1136
8928.66 1238
8929.55 1190
8930.44 1169
8931.33 1090
8932.22 1113
8933.12 1113
8934.01 1095
8934.90 1044
8935.79 1030
8936.68 1042
8937.58 1139
8938.47 1204
8939.36 1123
8940.25 1156
8941.15 1146
8942.04 1067
8942.93 1163
8943.82 1071
8944.72 1111
8945.61 1175
8946.50 1233
8947.39 1146
8948.29 1075
8949.18 1013
8950.07 1061
8950.96 1062
8951.86 1067
8952.75 1110
8953.64 1158
8954.54 1114
8955.43 1166
8956.32 1149
8957.21 1099
8958.11 1106
8959.00 1044
8959.89 1125
8960.79 1111
8961.68 1075
8962.57 1058
8963.47 1053
8964.36 1063
8965.25 1044
8966.15 1059
8967.04 1090
8967.94 1080
8968.83 1024
8969.72 1144
8970.62 1209
8971.51 1104
8972.40 1115
8973.30 1034
8974.19 1083
8975.09 1136
8975.98 1210
8976.87 1187
8977.77 1217
8978.66 1193
8979.56 1072
8980.45 1136
8981.35 1138
8982.24 1173
8983.13 1097
8984.03 1047
8984.92 1059
8985.82 1024
8986.71 1058
8987.61 1039
8988.50 1178
8989.40 1119
8990.29 1119
8991.19 1068
8992.08 1049
8992.98 1024
8993.87 1096
8994.77 1126
8995.66 1145
8996.56 1105
8997.45 1068
8998.35 1046
8999.24 1133
9000.14 1052
9001.03 1056
9001.93 1080
9002.82 1021
9003.72 1004
9004.61 1051
9005.51 1066
9006.40 1053
9007.30 1113
9008.19 1182
9009.09 1144
9009.99 1065
9010.88 1074
9011.78 1057
9012.67 1115
9013.57 1092
9014.47 1103
9015.36 1125
9016.26 1092
9017.15 1074
9018.05 1063
9018.95 1105
9019.84 1076
9020.74 1037
9021.63 972
9022.53 1024
9023.43 1131
9024.32 1055
9025.22 1030
9026.12 1002
9027.01 1048
9027.91 1043
9028.81 1032
9029.70 1036
9030.60 997
9031.50 1027
9032.39 1086
9033.29 1048
9034.19 1043
9035.08 1054
9035.98 1102
9036.88 1101
9037.78 1031
9038.67 1107
9039.57 1042
9040.47 1065
9041.37 1096
9042.26 1035
9043.16 1156
9044.06 1109
9044.95 1155
9045.85 1049
9046.75 1067
9047.65 1090
9048.54 1065
9049.44 1067
9050.34 1166
9051.24 1183
9052.14 1011
9053.03 1093
9053.93 989
9054.83 1013
9055.73 1085
9056.63 1062
9057.52 1067
9058.42 1151
9059.32 1088
9060.22 1121
9061.12 1110
9062.02 1061
9062.91 1087
9063.81 1071
9064.71 1120
9065.61 1115
9066.51 1095
9067.41 1059
9068.30 1059
9069.20 1067
9070.10 1134
9071.00 1110
9071.90 1087
9072.80 1062
9073.70 1042
9074.60 1082
9075.50 1071
9076.39 1165
9077.29 1171
9078.19 1066
9079.09 1062
9079.99 1021
9080.89 1085
9081.79 1078
9082.69 1091
9083.59 1120
9084.49 1062
9085.39 1092
9086.29 1148
9087.19 1185
9088.09 1113
9088.99 1088
9089.88 1050
9090.78 1105
9091.68 1158
9092.58 1178
9093.48 1148
9094.38 1136
9095.28 1196
9096.18 1217
9097.08 1124
9097.98 1178
9098.88 1116
9099.78 1170
9100.68 1134
9101.59 1092
9102.49 1097
9103.39 1058
9104.29 1056
9105.19 1039
9106.09 1073
9106.99 1086
9107.89 1025
9108.79 1023
9109.69 981
9110.59 1009
9111.49 1043
9112.39 1122
9113.29 1096
9114.19 1024
9115.09 1022
9116.00 1152
9116.90 1095
9117.80 1112
9118.70 979
9119.60 1023
9120.50 1136
9121.40 1052
9122.30 999
9123.21 1089
9124.11 1160
9125.01 1059
9125.91 1021
9126.81 1155
9127.71 1097
9128.61 1067
9129.52 1093
9130.42 1043
9131.32 942
9132.22 986
9133.12 1091
9134.02 1032
9134.93 1012
9135.83 1103
9136.73 987
9137.63 975
9138.53 987
9139.44 1033
9140.34 1059
9141.24 1017
9142.14 935
9143.05 998
9143.95 962
9144.85 1047
9145.75 1016
9146.66 1071
9147.56 1019
9148.46 1015
9149.36 1039
9150.27 1019
9151.17 1041
9152.07 1018
9152.97 1060
9153.88 1056
9154.78 986
9155.68 971
9156.59 1007
9157.49 1013
9158.39 986
9159.30 1014
9160.20 994
9161.10 1009
9162.01 1046
9162.91 985
9163.81 980
9164.72 1091
9165.62 1073
9166.52 995
9167.43 1087
9168.33 1044
9169.23 1047
9170.14 1043
9171.04 1038
9171.94 1106
9172.85 995
9173.75 1031
9174.66 1013
9175.56 1022
9176.46 963
9177.37 978
9178.27 1025
9179.18 1007
9180.08 1041
9180.98 999
9181.89 999
9182.79 1014
9183.70 1056
9184.60 995
9185.51 950
9186.41 932
9187.32 1040
9188.22 1026
9189.12 1066
9190.03 1066
9190.93 1071
9191.84 1017
9192.74 1001
9193.65 1026
9194.55 927
9195.46 954
9196.36 991
9197.27 996
9198.17 1043
9199.08 997
9199.98 1068
9200.89 1127
9201.79 1061
9202.70 1063
9203.60 1132
9204.51 1011
9205.41 1161
9206.32 1106
9207.23 985
9208.13 1058
9209.04 1120
9209.94 1124
9210.85 1123
9211.75 1002
9212.66 941
9213.57 1087
9214.47 1049
9215.38 1024
9216.28 1074
9217.19 1072
9218.10 1043
9219.00 1042
9219.91 1088
9220.81 1062
9221.72 972
9222.63 995
9223.53 961
9224.44 1060
9225.35 1039
9226.25 1056
9227.16 1053
9228.06 1029
9228.97 990
9229.88 990
9230.78 1009
9231.69 1008
9232.60 1065
9233.50 1032
9234.41 1048
9235.32 1023
9236.23 934
9237.13 1037
9238.04 988
9238.95 1051
9239.85 1036
9240.76 1053
9241.67 1054
9242.57 1071
9243.48 994
9244.39 1075
9245.30 1020
9246.20 1058
9247.11 1075
9248.02 1075
9248.93 1034
9249.83 994
9250.74 965
9251.65 1050
9252.56 1035
9253.47 967
9254.37 992
9255.28 1005
9256.19 1031
9257.10 1041
9258.00 1049
9258.91 1024
9259.82 1082
9260.73 1073
9261.64 1015
9262.55 916
9263.45 944
9264.36 958
9265.27 985
9266.18 1098
9267.09 1073
9268.00 987
9268.90 1031
9269.81 998
9270.72 1036
9271.63 1025
9272.54 972
9273.45 1020
9274.36 981
9275.27 1007
9276.17 1023
9277.08 985
9277.99 964
9278.90 1035
9279.81 1027
9280.72 1041
9281.63 1099
9282.54 1092
9283.45 1071
9284.36 930
9285.27 979
9286.17 995
9287.08 1024
9287.99 993
9288.90 977
9289.81 996
9290.72 1068
9291.63 963
9292.54 1028
9293.45 1004
9294.36 1068
9295.27 1027
9296.18 979
9297.09 1079
9298.00 992
9298.91 1034
9299.82 1074
9300.73 1052
9301.64 1076
9302.55 998
9303.46 1019
9304.37 1014
9305.28 987
9306.19 1057
9307.10 1060
9308.01 1005
9308.92 1062
9309.83 1112
9310.74 1086
9311.66 1057
9312.57 1015
9313.48 1072
9314.39 984
9315.30 1056
9316.21 1041
9317.12 1009
9318.03 976
9318.94 962
9319.85 1024
9320.76 978
9321.68 1020
9322.59 976
9323.50 1055
9324.41 1019
9325.32 994
9326.23 962
9327.14 981
9328.05 998
9328.97 999
9329.88 1095
9330.79 1044
9331.70 1005
9332.61 1066
9333.52 1101
9334.44 1072
9335.35 1043
9336.26 1061
9337.17 1051
9338.08 998
9339.00 1009
9339.91 1081
9340.82 1189
9341.73 1142
9342.64 1059
9343.56 1119
9344.47 1122
9345.38 1071
9346.29 1027
9347.20 1103
9348.12 987
9349.03 1039
9349.94 1084
9350.85 1043
9351.77 1040
9352.68 1069
9353.59 1074
9354.51 1099
9355.42 1044
9356.33 1064
9357.24 1051
9358.16 1104
9359.07 1098
9359.98 1025
9360.90 1062
9361.81 1147
9362.72 1095
9363.64 1043
9364.55 1142
9365.46 1010
9366.37 1027
9367.29 1086
9368.20 1087
9369.12 1032
9370.03 1026
9370.94 1079
9371.86 1083
9372.77 1078
9373.68 1109
9374.60 1021
9375.51 1102
9376.42 1063
9377.34 1117
9378.25 1031
9379.17 973
9380.08 983
9380.99 1112
9381.91 1062
9382.82 1094
9383.74 1074
9384.65 1120
9385.56 1131
9386.48 1144
9387.39 1101
9388.31 1089
9389.22 1117
9390.14 1100
9391.05 1076
9391.97 1099
9392.88 1142
9393.79 1112
9394.71 1131
9395.62 1178
9396.54 1158
9397.45 1150
9398.37 1179
9399.28 1125
9400.20 1135
9401.11 1128
9402.03 1096
9402.94 1215
9403.86 1206
9404.77 1116
9405.69 1201
9406.60 1236
9407.52 1208
9408.44 1208
9409.35 1142
9410.27 1155
9411.18 1138
9412.10 1147
9413.01 1097
9413.93 1280
9414.84 1191
9415.76 1215
9416.68 1170
9417.59 1193
9418.51 1202
9419.42 1190
9420.34 1146
9421.25 1180
9422.17 1155
9423.09 1176
9424.00 1184
9424.92 1174
9425.84 1275
9426.75 1378
9427.67 1253
9428.58 1287
9429.50 1280
9430.42 1185
9431.33 1281
9432.25 1354
9433.17 1211
9434.08 1253
9435.00 1232
9435.92 1320
9436.83 1254
9437.75 1320
9438.67 1335
9439.58 1308
9440.50 1311
9441.42 1396
9442.33 1393
9443.25 1261
9444.17 1294
9445.09 1328
9446.00 1372
9446.92 1323
9447.84 1263
9448.76 1315
9449.67 1529
9450.59 1383
9451.51 1399
9452.42 1445
9453.34 1485
9454.26 1511
9455.18 1623
9456.10 1637
9457.01 1517
9457.93 1559
9458.85 1568
9459.77 1492
9460.68 1429
9461.60 1463
9462.52 1381
9463.44 1374
9464.36 1398
9465.27 1421
9466.19 1402
9467.11 1307
9468.03 1282
9468.95 1292
9469.87 1309
9470.78 1396
9471.70 1400
9472.62 1335
9473.54 1343
9474.46 1335
9475.38 1383
9476.30 1333
9477.21 1350
9478.13 1407
9479.05 1368
9479.97 1347
9480.89 1351
9481.81 1381
9482.73 1496
9483.65 1535
9484.57 1461
9485.48 1444
9486.40 1474
9487.32 1471
9488.24 1458
9489.16 1345
9490.08 1367
9491.00 1448
9491.92 1407
9492.84 1303
9493.76 1373
9494.68 1434
9495.60 1494
9496.52 1447
9497.44 1437
9498.36 1393
9499.28 1453
9500.20 1416
9501.12 1359
9502.04 1405
9502.96 1427
9503.88 1495
9504.80 1516
9505.72 1502
9506.64 1461
9507.56 1432
9508.48 1397
9509.40 1440
9510.32 1526
9511.24 1524
9512.16 1537
9513.08 1513
9514.00 1479
9514.92 1604
9515.84 1545
9516.76 1465
9517.68 1550
9518.60 1627
9519.52 1667
9520.44 1728
9521.36 1799
9522.29 1770
9523.21 1722
9524.13 1832
9525.05 1798
9525.97 1872
9526.89 1843
9527.81 1904
9528.73 1846
9529.65 1790
9530.58 1747
9531.50 1714
9532.42 1724
9533.34 1747
9534.26 1652
9535.18 1757
9536.10 1667
9537.03 1565
9537.95 1657
9538.87 1591
9539.79 1658
9540.71 1688
9541.63 1718
9542.56 1703
9543.48 1639
9544.40 1693
9545.32 1684
9546.24 1697
9547.17 1681
9548.09 1689
9549.01 1728
9549.93 1684
9550.86 1609
9551.78 1553
9552.70 1571
9553.62 1691
9554.54 1637
9555.47 1645
9556.39 1698
9557.31 1814
9558.23 1709
9559.16 1725
9560.08 1751
9561.00 1775
9561.93 1742
9562.85 1761
9563.77 1808
9564.69 1714
9565.62 1771
9566.54 1754
9567.46 1690
9568.39 1768
9569.31 1799
9570.23 1745
9571.16 1688
9572.08 1666
9573.00 1804
9573.93 1782
9574.85 1762
9575.77 1797
9576.70 1870
9577.62 1899
9578.54 1868
9579.47 1804
9580.39 1834
9581.32 1862
9582.24 1911
9583.16 1898
9584.09 1922
9585.01 1825
9585.93 1861
9586.86 1961
9587.78 1939
9588.71 1875
9589.63 1974
9590.56 1929
9591.48 1907
9592.40 1929
9593.33 1883
9594.25 1975
9595.18 2055
9596.10 2052
9597.03 2060
9597.95 2130
9598.87 2181
9599.80 2225
9600.72 2226
9601.65 2195
9602.57 2231
9603.50 2214
9604.42 2195
9605.35 2333
9606.27 2220
9607.20 2148
9608.12 2116
9609.05 2123
9609.97 2078
9610.90 2061
9611.82 2078
9612.75 2014
9613.67 2009
9614.60 2086
9615.53 2002
9616.45 2121
9617.38 2152
9618.30 2137
9619.23 2233
9620.15 2252
9621.08 2288
9622.00 2289
9622.93 2322
9623.86 2226
9624.78 2286
9625.71 2326
9626.63 2381
9627.56 2279
9628.49 2253
9629.41 2357
9630.34 2332
9631.26 2313
9632.19 2444
9633.12 2479
9634.04 2362
9634.97 2397
9635.90 2387
9636.82 2436
9637.75 2499
9638.67 2497
9639.60 2498
9640.53 2479
9641.45 2470
9642.38 2486
9643.31 2502
9644.23 2612
9645.16 2705
9646.09 2702
9647.02 2633
9647.94 2691
9648.87 2769
9649.80 2765
9650.72 2752
9651.65 2770
9652.58 2737
9653.50 2831
9654.43 2740
9655.36 2747
9656.29 2654
9657.21 2564
9658.14 2614
9659.07 2679
9660.00 2733
9660.92 2628
9661.85 2658
9662.78 2610
9663.71 2574
9664.63 2633
9665.56 2706
9666.49 2672
9667.42 2704
9668.35 2805
9669.27 2716
9670.20 2783
9671.13 2797
9672.06 2778
9672.99 2806
9673.92 2934
9674.84 2957
9675.77 2978
9676.70 2872
9677.63 3047
9678.56 2986
9679.49 3013
9680.41 2914
9681.34 2944
9682.27 3043
9683.20 2960
9684.13 3035
9685.06 3045
9685.99 3124
9686.91 3035
9687.84 3127
9688.77 3169
9689.70 3090
9690.63 2994
9691.56 2973
9692.49 3150
9693.42 3167
9694.35 2959
9695.28 3172
9696.21 3289
9697.13 3118
9698.06 3246
9698.99 3391
9699.92 3569
9700.85 3732
9701.78 3827
9702.71 3786
9703.64 3558
9704.57 3592
9705.50 3424
9706.43 3429
9707.36 3333
9708.29 3144
9709.22 3137
9710.15 3075
9711.08 3163
9712.01 3208
9712.94 3385
9713.87 3375
9714.80 3525
9715.73 3613
9716.66 3665
9717.59 3604
9718.52 3581
9719.45 3536
9720.38 3448
9721.31 3336
9722.24 3169
9723.17 2988
9724.10 2941
9725.04 2958
9725.97 2719
9726.90 2727
9727.83 2580
9728.76 2595
9729.69 2690
9730.62 2622
9731.55 2693
9732.48 2829
9733.41 2691
9734.34 2499
9735.28 2513
9736.21 2673
9737.14 2648
9738.07 2567
9739.00 2565
9739.93 2519
9740.86 2520
9741.79 2428
9742.73 2390
9743.66 2387
9744.59 2351
9745.52 2384
9746.45 2381
9747.38 2291
9748.32 2262
9749.25 2382
9750.18 2412
9751.11 2221
9752.04 2179
9752.98 2192
9753.91 2217
9754.84 2330
9755.77 2292
9756.70 2198
9757.64 2144
9758.57 2193
9759.50 2139
9760.43 2091
9761.37 2020
9762.30 2041
9763.23 2214
9764.16 2265
9765.10 2143
9766.03 2012
9766.96 2056
9767.89 2095
9768.83 2154
9769.76 2044
9770.69 2067
9771.63 2080
9772.56 2030
9773.49 2096
9774.42 2168
9775.36 2110
9776.29 2105
9777.22 2152
9778.16 2126
9779.09 2090
9780.02 2098
9780.96 2037
9781.89 2070
9782.82 2065
9783.76 2135
9784.69 2102
9785.62 2033
9786.56 1965
9787.49 1932
9788.42 1933
9789.36 2028
9790.29 2014
9791.23 1916
9792.16 1955
9793.09 1904
9794.03 1881
9794.96 1867
9795.90 1871
9796.83 1826
9797.76 1933
9798.70 1908
9799.63 1976
9800.57 1809
9801.50 1882
9802.44 1742
9803.37 1688
9804.30 1818
9805.24 1914
9806.17 1790
9807.11 1757
9808.04 1756
9808.98 1742
9809.91 1673
9810.85 1634
9811.78 1588
9812.72 1610
9813.65 1674
9814.59 1637
9815.52 1618
9816.46 1589
9817.39 1629
9818.33 1592
9819.26 1688
9820.20 1567
9821.13 1594
9822.07 1520
9823.00 1518
9823.94 1524
9824.87 1496
9825.81 1507
9826.74 1602
9827.68 1588
9828.62 1536
9829.55 1527
9830.49 1508
9831.42 1577
9832.36 1462
9833.29 1451
9834.23 1514
9835.17 1484
9836.10 1477
9837.04 1529
9837.97 1517
9838.91 1497
9839.85 1568
9840.78 1619
9841.72 1522
9842.66 1503
9843.59 1464
9844.53 1491
9845.46 1456
9846.40 1489
9847.34 1466
9848.27 1422
9849.21 1433
9850.15 1477
9851.08 1459
9852.02 1464
9852.96 1491
9853.89 1503
9854.83 1410
9855.77 1406
9856.71 1481
9857.64 1416
9858.58 1370
9859.52 1360
9860.45 1393
9861.39 1383
9862.33 1407
9863.26 1380
9864.20 1462
9865.14 1373
9866.08 1302
9867.01 1361
9867.95 1415
9868.89 1425
9869.83 1417
9870.76 1295
9871.70 1368
9872.64 1317
9873.58 1313
9874.52 1275
9875.45 1352
9876.39 1437
9877.33 1384
9878.27 1456
9879.21 1307
9880.14 1325
9881.08 1340
9882.02 1372
9882.96 1313
9883.90 1323
9884.83 1334
9885.77 1298
9886.71 1332
9887.65 1314
9888.59 1359
9889.53 1321
9890.46 1282
9891.40 1279
9892.34 1213
9893.28 1309
9894.22 1281
9895.16 1246
9896.10 1236
9897.04 1281
9897.98 1252
9898.91 1209
9899.85 1209
9900.79 1206
9901.73 1239
9902.67 1308
9903.61 1200
9904.55 1231
9905.49 1265
9906.43 1227
9907.37 1314
9908.31 1270
9909.25 1254
9910.19 1292
9911.12 1293
9912.06 1222
9913.00 1246
9913.94 1136
9914.88 1257
9915.82 1316
9916.76 1321
9917.70 1304
9918.64 1313
9919.58 1280
9920.52 1283
9921.46 1303
9922.40 1276
9923.34 1361
9924.28 1294
9925.22 1334
9926.16 1318
9927.10 1440
9928.04 1465
9928.98 1460
9929.92 1412
9930.87 1358
9931.81 1358
9932.75 1373
9933.69 1387
9934.63 1375
9935.57 1313
9936.51 1288
9937.45 1226
9938.39 1246
9939.33 1235
9940.27 1207
9941.21 1159
9942.15 1272
9943.10 1232
9944.04 1155
9944.98 1137
9945.92 1121
9946.86 1129
9947.80 1216
9948.74 1259
9949.68 1277
9950.63 1319
9951.57 1258
9952.51 1257
9953.45 1290
9954.39 1221
9955.33 1207
9956.27 1265
9957.22 1321
9958.16 1271
9959.10 1236
9960.04 1184
9960.98 1209
9961.93 1253
9962.87 1171
9963.81 1139
9964.75 1140
9965.69 1203
9966.64 1171
9967.58 1155
9968.52 1168
9969.46 1170
9970.41 1184
9971.35 1169
9972.29 1217
9973.23 1255
9974.18 1238
9975.12 1145
9976.06 1174
9977.00 1162
9977.95 1213
9978.89 1173
9979.83 1119
9980.77 1164
9981.72 1151
9982.66 1185
9983.60 1213
9984.55 1120
9985.49 1145
9986.43 1153
9987.38 1154
9988.32 1141
9989.26 1063
9990.21 1148
9991.15 1166
9992.09 1195
9993.04 1136
9993.98 1142
9994.92 1241
9995.87 1191
9996.81 1170
9997.75 1143
9998.70 1111
9999.64 1096
10000.58 1076
10001.53 1167
10002.47 1132
10003.42 1135
10004.36 1053
10005.30 1107
10006.25 1082
10007.19 1085
10008.14 1026
10009.08 1063
10010.02 1064
10010.97 1133
10011.91 1161
10012.86 1157
10013.80 1084
10014.75 1008
10015.69 1086
10016.64 1109
10017.58 1128
10018.52 1073
10019.47 1078
10020.41 1135
10021.36 1079
10022.30 1088
10023.25 1056
10024.19 1005
10025.14 1007
10026.08 1078
10027.03 1110
10027.97 1095
10028.92 1086
10029.86 1083
10030.81 1040
10031.75 1022
10032.70 1030
10033.64 1044
10034.59 1043
10035.54 1032
10036.48 1063
10037.43 1047
10038.37 1058
10039.32 1051
10040.26 1038
10041.21 1003
10042.15 995
10043.10 1005
10044.05 1036
10044.99 1028
10045.94 1046
10046.88 953
10047.83 992
10048.78 1028
10049.72 1001
10050.67 1058
10051.61 1048
10052.56 1078
10053.51 1020
10054.45 1003
10055.40 1057
10056.35 1102
10057.29 980
10058.24 964
10059.19 1022
10060.13 1008
10061.08 970
10062.03 1081
10062.97 1020
10063.92 1034
10064.87 1025
10065.81 1026
10066.76 1098
10067.71 1073
10068.65 1017
10069.60 1044
10070.55 1058
10071.49 1051
10072.44 1034
10073.39 1087
10074.34 1050
10075.28 1014
10076.23 1069
10077.18 1019
10078.13 967
10079.07 996
10080.02 991
10080.97 1052
10081.92 1025
10082.86 1024
10083.81 1050
10084.76 1001
10085.71 1103
10086.66 1051
10087.60 970
10088.55 998
10089.50 1011
10090.45 1100
10091.39 966
10092.34 1002
10093.29 955
10094.24 1015
10095.19 1064
10096.14 1039
10097.08 1015
10098.03 1004
10098.98 1037
10099.93 1019
10100.88 1006
10101.83 1075
10102.78 1071
10103.72 1081
10104.67 1042
10105.62 989
10106.57 1000
10107.52 1012
10108.47 1069
10109.42 1022
10110.37 997
10111.31 1058
10112.26 1039
10113.21 1012
10114.16 1029
10115.11 984
10116.06 1050
10117.01 983
10117.96 993
10118.91 1007
10119.86 1024
10120.81 1026
10121.76 1023
10122.71 1017
10123.66 975
10124.61 1112
10125.55 1134
10126.50 1045
10127.45 1066
10128.40 1063
10129.35 1094
10130.30 990
10131.25 999
10132.20 1034
10133.15 1079
10134.10 1018
10135.05 1012
10136.00 1063
10136.95 1011
10137.90 976
10138.85 1080
10139.81 1088
10140.76 1035
10141.71 1110
10142.66 1049
10143.61 1037
10144.56 1091
10145.51 1032
10146.46 1111
10147.41 1031
10148.36 1030
10149.31 1146
10150.26 1120
10151.21 1089
10152.16 1085
10153.11 1041
10154.07 1002
10155.02 1120
10155.97 1075
10156.92 1094
10157.87 1105
10158.82 1150
10159.77 1127
10160.72 1037
10161.68 1066
10162.63 1056
10163.58 1110
10164.53 1114
10165.48 1097
10166.43 1091
10167.38 1080
10168.34 1090
10169.29 1062
10170.24 1075
10171.19 1021
10172.14 1011
10173.10 1035
10174.05 1120
10175.00 1116
10175.95 1138
10176.90 1118
10177.86 1145
10178.81 1181
10179.76 1227
10180.71 1181
10181.66 1176
10182.62 1172
10183.57 1169
10184.52 1203
10185.47 1113
10186.43 1179
10187.38 1163
10188.33 1216
10189.28 1143
10190.24 1167
10191.19 1141
10192.14 1141
10193.10 1103
10194.05 1242
10195.00 1204
10195.95 1148
10196.91 1176
10197.86 1143
10198.81 1213
10199.77 1202
10200.72 1118
10201.67 1122
10202.63 1230
10203.58 1275
10204.53 1278
10205.49 1197
10206.44 1253
10207.39 1338
10208.35 1225
10209.30 1289
10210.25 1308
10211.21 1339
10212.16 1274
10213.12 1242
10214.07 1225
10215.02 1169
10215.98 1188
10216.93 1260
10217.88 1184
10218.84 1154
10219.79 1071
10220.75 1141
10221.70 1261
10222.66 1209
10223.61 1071
10224.56 1044
10225.52 1116
10226.47 1135
10227.43 1141
10228.38 1167
10229.34 1166
10230.29 1070
10231.25 1128
10232.20 1138
10233.15 1175
10234.11 1169
10235.06 1194
10236.02 1241
10236.97 1247
10237.93 1276
10238.88 1259
10239.84 1222
10240.79 1206
10241.75 1197
10242.70 1091
10243.66 1147
10244.61 1114
10245.57 1148
10246.53 1135
10247.48 1186
10248.44 1112
10249.39 1094
10250.35 1117
10251.30 1108
10252.26 1141
10253.21 1156
10254.17 1100
10255.13 1088
10256.08 1105
10257.04 1104
10257.99 1114
10258.95 1079
10259.90 1076
10260.86 1072
10261.82 1140
10262.77 1128
10263.73 1092
10264.69 1059
10265.64 1011
10266.60 1109
10267.55 1100
10268.51 1032
10269.47 1057
10270.42 1034
10271.38 1060
10272.34 1098
10273.29 1083
10274.25 1048
10275.21 1008
10276.16 1028
10277.12 1028
10278.08 1012
10279.03 1047
10279.99 1049
10280.95 1038
10281.90 975
10282.86 983
10283.82 931
10284.78 956
10285.73 1023
10286.69 981
10287.65 997
10288.60 946
10289.56 996
10290.52 1035
10291.48 981
10292.43 934
10293.39 994
10294.35 1014
10295.31 1037
10296.26 1016
10297.22 1000
10298.18 975
10299.14 954
10300.10 977
10301.05 1003
10302.01 946
10302.97 995
10303.93 972
10304.89 1027
10305.84 1024
10306.80 1051
10307.76 1052
10308.72 1018
10309.68 989
10310.63 988
10311.59 1005
10312.55 981
10313.51 1056
10314.47 976
10315.43 958
10316.39 1011
10317.34 1026
10318.30 1055
10319.26 1028
10320.22 959
10321.18 1018
10322.14 1027
10323.10 944
10324.06 1058
10325.02 1037
10325.97 1038
10326.93 1028
10327.89 1026
10328.85 1037
10329.81 1036
10330.77 943
10331.73 1013
10332.69 1065
10333.65 1065
10334.61 1037
10335.57 1028
10336.53 1021
10337.49 1045
10338.45 1017
10339.41 1034
10340.37 943
10341.32 963
10342.28 951
10343.24 922
10344.20 951
10345.16 930
10346.12 913
10347.08 921
10348.04 971
10349.00 1034
10349.96 1022
10350.92 982
10351.89 972
10352.85 990
10353.81 936
10354.77 1004
10355.73 894
10356.69 913
10357.65 862
10358.61 917
10359.57 952
10360.53 957
10361.49 889
10362.45 913
10363.41 923
10364.37 875
10365.33 919
10366.29 910
10367.25 892
10368.22 897
10369.18 933
10370.14 941
10371.10 933
10372.06 947
10373.02 935
10373.98 826
10374.94 909
10375.91 960
10376.87 929
10377.83 890
10378.79 871
10379.75 871
10380.71 972
10381.67 913
10382.64 918
10383.60 906
10384.56 881
10385.52 897
10386.48 826
10387.45 843
10388.41 898
10389.37 907
10390.33 848
10391.29 923
10392.26 944
10393.22 903
10394.18 874
10395.14 921
10396.10 891
10397.07 856
10398.03 904
10398.99 936
10399.95 919
10400.92 913
10401.88 938
10402.84 917
10403.80 877
10404.77 878
10405.73 921
10406.69 893
10407.66 868
10408.62 888
10409.58 942
10410.54 848
10411.51 912
10412.47 882
10413.43 878
10414.40 879
10415.36 806
10416.32 835
10417.29 840
10418.25 867
10419.21 927
10420.18 948
10421.14 933
10422.10 897
10423.07 903
10424.03 863
10424.99 780
10425.96 802
10426.92 783
10427.89 797
10428.85 879
10429.81 839
10430.78 799
10431.74 835
10432.70 836
10433.67 809
10434.63 845
10435.60 819
10436.56 877
10437.53 793
10438.49 758
10439.45 828
10440.42 844
10441.38 823
10442.35 813
10443.31 815
10444.28 798
10445.24 837
10446.21 795
10447.17 886
10448.13 831
10449.10 876
10450.06 870
10451.03 831
10451.99 806
10452.96 856
10453.92 877
10454.89 878
10455.85 846
10456.82 833
10457.78 842
10458.75 817
10459.71 837
10460.68 854
10461.65 836
10462.61 841
10463.58 913
10464.54 882
10465.51 844
10466.47 759
10467.44 834
10468.40 786
10469.37 812
10470.34 883
10471.30 877
10472.27 861
10473.23 864
10474.20 863
10475.16 761
10476.13 868
10477.10 875
10478.06 825
10479.03 868
10480.00 897
10480.96 919
10481.93 891
10482.89 904
10483.86 937
10484.83 843
10485.79 828
10486.76 904
10487.73 866
10488.69 837
10489.66 839
10490.63 848
10491.59 832
10492.56 815
10493.53 811
10494.49 861
10495.46 796
10496.43 815
10497.39 825
10498.36 795
10499.33 766
10500.30 832
10501.26 789
10502.23 804
10503.20 811
10504.16 865
10505.13 775
10506.10 820
10507.07 905
10508.03 822
10509.00 915
10509.97 866
10510.94 809
10511.90 777
10512.87 891
10513.84 894
10514.81 844
10515.78 836
10516.74 800
10517.71 806
10518.68 842
10519.65 833
10520.62 827
10521.58 812
10522.55 826
10523.52 847
10524.49 891
10525.46 832
10526.42 855
10527.39 857
10528.36 878
10529.33 926
10530.30 788
10531.27 858
10532.24 811
10533.20 822
10534.17 828
10535.14 853
10536.11 899
10537.08 904
10538.05 895
10539.02 836
10539.99 854
10540.95 959
10541.92 879
10542.89 859
10543.86 897
10544.83 799
10545.80 831
10546.77 773
10547.74 819
10548.71 826
10549.68 815
10550.65 864
10551.62 879
10552.59 850
10553.56 886
10554.53 892
10555.49 802
10556.46 837
10557.43 829
10558.40 848
10559.37 850
10560.34 777
10561.31 805
10562.28 764
10563.25 745
10564.22 897
10565.19 898
10566.16 879
10567.13 848
10568.10 895
10569.07 839
10570.05 837
10571.02 867
10571.99 884
10572.96 852
10573.93 824
10574.90 872
10575.87 838
10576.84 810
10577.81 838
10578.78 819
10579.75 796
10580.72 855
10581.69 853
10582.66 793
10583.63 874
10584.61 801
10585.58 825
10586.55 836
10587.52 836
10588.49 902
10589.46 923
10590.43 859
10591.40 834
10592.38 843
10593.35 903
10594.32 910
10595.29 982
10596.26 957
10597.23 865
10598.20 857
10599.18 848
10600.15 869
10601.12 879
10602.09 871
10603.06 925
10604.03 914
10605.01 890
10605.98 880
10606.95 913
10607.92 911
10608.89 929
10609.87 972
10610.84 952
10611.81 941
10612.78 915
10613.76 939
10614.73 977
10615.70 990
10616.67 922
10617.65 890
10618.62 968
10619.59 971
10620.56 932
10621.54 966
10622.51 935
10623.48 909
10624.45 840
10625.43 914
10626.40 919
10627.37 963
10628.35 911
10629.32 950
10630.29 923
10631.27 881
10632.24 892
10633.21 930
10634.19 958
10635.16 989
10636.13 957
10637.11 984
10638.08 957
10639.05 975
10640.03 962
10641.00 982
10641.97 1037
10642.95 1019
10643.92 989
10644.89 1005
10645.87 1001
10646.84 947
10647.82 1005
10648.79 935
10649.76 1000
10650.74 969
10651.71 899
10652.69 923
10653.66 953
10654.63 912
10655.61 941
10656.58 853
10657.56 860
10658.53 923
10659.51 946
10660.48 821
10661.46 807
10662.43 884
10663.40 856
10664.38 850
10665.35 850
10666.33 879
10667.30 933
10668.28 867
10669.25 822
10670.23 760
10671.20 844
10672.18 887
10673.15 830
10674.13 840
10675.10 888
10676.08 813
10677.05 858
10678.03 820
10679.00 895
10679.98 879
10680.96 897
10681.93 873
10682.91 865
10683.88 873
10684.86 925
10685.83 906
10686.81 915
10687.78 876
10688.76 851
10689.74 864
10690.71 872
10691.69 845
10692.66 800
10693.64 870
10694.62 859
10695.59 843
10696.57 836
10697.54 838
10698.52 855
10699.50 881
10700.47 817
10701.45 819
10702.43 873
10703.40 847
10704.38 886
10705.36 848
10706.33 897
10707.31 880
10708.29 824
10709.26 836
10710.24 868
10711.22 857
10712.19 879
10713.17 856
10714.15 869
10715.12 877
10716.10 885
10717.08 911
10718.05 903
10719.03 908
10720.01 869
10720.99 813
10721.96 801
10722.94 833
10723.92 831
10724.90 852
10725.87 891
10726.85 969
10727.83 923
10728.81 909
10729.78 902
10730.76 837
10731.74 832
10732.72 798
10733.69 836
10734.67 818
10735.65 839
10736.63 834
10737.61 907
10738.58 941
10739.56 854
10740.54 835
10741.52 839
10742.50 845
10743.47 903
10744.45 887
10745.43 886
10746.41 897
10747.39 793
10748.37 811
10749.35 860
10750.32 877
10751.30 899
10752.28 906
10753.26 835
10754.24 886
10755.22 914
10756.20 874
10757.18 831
10758.15 872
10759.13 896
10760.11 898
10761.09 852
10762.07 859
10763.05 875
10764.03 863
10765.01 863
10765.99 856
10766.97 815
10767.95 836
10768.93 936
10769.91 863
10770.88 873
10771.86 887
10772.84 913
10773.82 912
10774.80 905
10775.78 890
10776.76 829
10777.74 891
10778.72 931
10779.70 927
10780.68 874
10781.66 884
10782.64 912
10783.62 925
10784.60 904
10785.58 886
10786.56 852
10787.54 943
10788.52 861
10789.50 962
10790.48 908
10791.47 954
10792.45 968
10793.43 907
10794.41 888
10795.39 968
10796.37 933
10797.35 933
10798.33 908
10799.31 926
10800.29 858
10801.27 888
10802.25 880
10803.23 882
10804.22 942
10805.20 913
10806.18 953
10807.16 1005
10808.14 1063
10809.12 914
10810.10 889
10811.08 921
10812.07 925
10813.05 914
10814.03 963
10815.01 946
10815.99 998
10816.97 957
10817.95 957
10818.94 976
10819.92 918
10820.90 951
10821.88 958
10822.86 995
10823.85 994
10824.83 995
10825.81 966
10826.79 977
10827.77 983
10828.76 934
10829.74 909
10830.72 961
10831.70 960
10832.68 968
10833.67 980
10834.65 923
10835.63 937
10836.61 966
10837.60 946
10838.58 904
10839.56 926
10840.55 1008
10841.53 1003
10842.51 978
10843.49 959
10844.48 978
10845.46 1013
10846.44 1003
10847.43 981
10848.41 980
10849.39 1053
10850.37 1089
10851.36 1025
10852.34 998
10853.32 1027
10854.31 1078
10855.29 1094
10856.27 1089
10857.26 1080
10858.24 1041
10859.22 1049
10860.21 1043
10861.19 1138
10862.18 1059
10863.16 1059
10864.14 1078
10865.13 1030
10866.11 1006
10867.09 1085
10868.08 1097
10869.06 1109
10870.05 1096
10871.03 1102
10872.01 1119
10873.00 1141
10873.98 1064
10874.97 1076
10875.95 1058
10876.94 1147
10877.92 1115
10878.90 998
10879.89 1088
10880.87 1108
10881.86 1128
10882.84 1097
10883.83 1126
10884.81 1119
10885.80 1054
10886.78 1140
10887.77 1178
10888.75 1153
10889.74 1145
10890.72 1145
10891.71 1231
10892.69 1248
10893.68 1131
10894.66 1280
10895.65 1259
10896.63 1153
10897.62 1198
10898.60 1190
10899.59 1135
10900.57 1182
10901.56 1149
10902.54 1241
10903.53 1193
10904.52 1263
10905.50 1342
10906.49 1291
10907.47 1248
10908.46 1294
10909.44 1313
10910.43 1353
10911.42 1422
10912.40 1367
10913.39 1345
10914.37 1292
10915.36 1354
10916.35 1408
10917.33 1424
10918.32 1361
10919.31 1347
10920.29 1321
10921.28 1396
10922.26 1401
10923.25 1401
10924.24 1355
10925.22 1375
10926.21 1483
10927.20 1423
10928.18 1340
10929.17 1433
10930.16 1411
10931.14 1339
10932.13 1457
10933.12 1356
10934.10 1489
10935.09 1459
10936.08 1409
10937.07 1397
10938.05 1463
10939.04 1485
10940.03 1503
10941.01 1508
10942.00 1469
10942.99 1480
10943.98 1479
10944.96 1519
10945.95 1480
10946.94 1533
10947.93 1575
10948.91 1608
10949.90 1613
10950.89 1592
10951.88 1588
10952.86 1752
10953.85 1672
10954.84 1777
10955.83 1880
10956.82 1923
10957.80 1970
10958.79 2002
10959.78 1999
10960.77 2056
10961.76 2149
10962.75 2242
10963.73 2017
10964.72 2020
10965.71 2125
10966.70 1990
10967.69 1877
10968.68 1813
10969.66 1792
10970.65 1739
10971.64 1737
10972.63 1717
10973.62 1724
10974.61 1810
10975.60 1708
10976.58 1675
10977.57 1724
10978.56 1764
10979.55 1795
10980.54 1719
10981.53 1671
10982.52 1745
10983.51 1739
10984.50 1689
10985.49 1678
10986.48 1737
10987.47 1758
10988.45 1697
10989.44 1681
10990.43 1769
10991.42 1837
10992.41 1793
10993.40 1824
10994.39 1819
10995.38 1921
10996.37 2025
10997.36 2183
10998.35 2223
10999.34 2249
11000.33 2476
11001.32 2569
11002.31 2533
11003.30 2493
11004.29 2522
11005.28 2377
11006.27 2342
11007.26 2313
11008.25 2123
11009.24 2009
11010.23 1976
11011.22 1799
11012.21 1712
11013.20 1701
11014.19 1694
11015.18 1700
11016.18 1661
11017.17 1561
11018.16 1504
11019.15 1548
11020.14 1515
11021.13 1416
11022.12 1454
11023.11 1411
11024.10 1376
11025.09 1397
11026.08 1408
11027.08 1363
11028.07 1331
11029.06 1437
11030.05 1357
11031.04 1269
11032.03 1292
11033.02 1333
11034.01 1357
11035.01 1391
11036.00 1355
11036.99 1392
11037.98 1348
11038.97 1316
11039.96 1343
11040.96 1349
11041.95 1354
11042.94 1373
11043.93 1305
11044.92 1244
11045.92 1256
11046.91 1223
11047.90 1274
11048.89 1299
11049.88 1267
11050.88 1331
11051.87 1192
11052.86 1195
11053.85 1244
11054.85 1208
11055.84 1311
11056.83 1246
11057.82 1239
11058.82 1233
11059.81 1272
11060.80 1199
11061.79 1253
11062.79 1244
11063.78 1206
11064.77 1186
11065.76 1217
11066.76 1254
11067.75 1240
11068.74 1173
11069.74 1236
11070.73 1198
11071.72 1230
11072.72 1279
11073.71 1219
11074.70 1231
11075.70 1189
11076.69 1302
11077.68 1188
11078.68 1139
11079.67 1165
11080.66 1225
11081.66 1118
11082.65 1209
11083.64 1200
11084.64 1167
11085.63 1219
11086.62 1191
11087.62 1230
11088.61 1217
11089.61 1186
11090.60 1173
11091.59 1129
11092.59 1100
11093.58 1126
11094.58 1105
11095.57 1074
11096.57 1066
11097.56 1066
11098.55 1151
11099.55 1115
11100.54 1092
11101.54 1161
11102.53 1063
11103.53 1033
11104.52 1085
11105.52 1098
11106.51 1146
11107.51 1176
11108.50 1074
11109.49 1066
11110.49 1086
11111.48 1075
11112.48 1093
11113.47 998
11114.47 1074
11115.46 1029
11116.46 1113
11117.46 1030
11118.45 1001
11119.45 981
11120.44 960
11121.44 940
11122.43 1099
11123.43 1006
11124.42 1042
11125.42 1031
11126.41 1084
11127.41 977
11128.41 1010
11129.40 1067
11130.40 963
11131.39 967
11132.39 978
11133.38 1029
11134.38 1018
11135.38 990
11136.37 958
11137.37 947
11138.36 993
11139.36 976
11140.36 968
11141.35 974
11142.35 968
11143.35 932
11144.34 949
11145.34 931
11146.34 895
11147.33 907
11148.33 1079
11149.32 1037
11150.32 961
11151.32 953
11152.31 1019
11153.31 1011
11154.31 1023
11155.31 1004
11156.30 988
11157.30 919
11158.30 996
11159.29 918
11160.29 1001
11161.29 1016
11162.28 959
11163.28 988
11164.28 996
11165.28 988
11166.27 1005
11167.27 972
11168.27 931
11169.27 910
11170.26 924
11171.26 955
11172.26 962
11173.26 962
11174.25 947
11175.25 850
11176.25 901
11177.25 933
11178.25 926
11179.24 929
11180.24 939
11181.24 953
11182.24 967
11183.24 863
11184.23 956
11185.23 900
11186.23 951
11187.23 926
11188.23 911
11189.23 877
11190.22 864
11191.22 946
11192.22 944
11193.22 961
11194.22 935
11195.22 921
11196.22 929
11197.21 921
11198.21 920
11199.21 897
11200.21 984
11201.21 1019
11202.21 982
11203.21 1023
11204.21 1023
11205.21 988
11206.21 961
11207.21 976
11208.20 1004
11209.20 886
11210.20 1008
11211.20 971
11212.20 985
11213.20 986
11214.20 972
11215.20 1036
11216.20 952
11217.20 1024
11218.20 1066
11219.20 967
11220.20 917
11221.20 970
11222.20 937
11223.20 892
11224.20 985
11225.20 939
11226.20 900
11227.20 1057
11228.20 989
11229.20 925
11230.20 987
11231.20 1005
11232.20 900
11233.20 976
11234.20 927
11235.20 992
11236.20 998
11237.20 977
11238.20 915
11239.20 968
11240.20 966
11241.20 918
11242.21 946
11243.21 992
11244.21 1022
11245.21 978
11246.21 1009
11247.21 991
11248.21 989
11249.21 953
11250.21 929
11251.21 1037
11252.22 1023
11253.22 935
11254.22 946
11255.22 954
11256.22 917
11257.22 966
11258.22 1059
11259.23 1038
11260.23 1038
11261.23 945
11262.23 1036
11263.23 976
11264.23 950
11265.24 945
11266.24 997
11267.24 969
11268.24 971
11269.24 1079
11270.25 1099
11271.25 1042
11272.25 981
11273.25 1029
11274.25 1136
11275.26 1132
11276.26 1068
11277.26 1033
11278.26 1070
11279.27 1049
11280.27 980
11281.27 947
11282.27 1030
11283.28 973
11284.28 958
11285.28 958
11286.28 933
11287.29 941
11288.29 958
11289.29 1000
11290.29 978
11291.30 918
11292.30 915
11293.30 942
11294.31 872
11295.31 868
11296.31 909
11297.32 944
11298.32 853
11299.32 962
11300.33 938
11301.33 942
11302.33 972
11303.34 1028
11304.34 950
11305.34 903
11306.35 860
11307.35 932
11308.35 909
11309.36 955
11310.36 896
11311.37 908
11312.37 891
11313.37 933
11314.38 946
11315.38 950
11316.39 984
11317.39 967
11318.39 911
11319.40 939
11320.40 961
11321.41 903
11322.41 974
11323.42 911
11324.42 911
11325.42 931
11326.43 933
11327.43 1024
11328.44 977
11329.44 914
11330.45 876
11331.45 898
11332.46 1015
11333.46 891
11334.47 920
11335.47 932
11336.48 1023
11337.48 1076
11338.49 990
11339.49 1001
11340.50 997
11341.50 1034
11342.51 1075
11343.51 1043
11344.52 1012
11345.52 1012
11346.53 991
11347.53 1030
11348.54 1011
11349.55 949
11350.55 976
11351.56 980
11352.56 969
11353.57 903
11354.57 805
11355.58 842
11356.59 935
11357.59 1014
11358.60 959
11359.60 913
11360.61 935
11361.62 910
11362.62 908
11363.63 879
11364.63 879
11365.64 905
11366.65 897
11367.65 919
11368.66 917
11369.67 865
11370.67 875
11371.68 910
11372.69 875
11373.69 914
11374.70 879
11375.71 878
11376.71 884
11377.72 839
11378.73 918
11379.73 907
11380.74 858
11381.75 947
11382.75 956
11383.76 932
11384.77 906
11385.78 924
11386.78 891
11387.79 890
11388.80 910
11389.80 923
11390.81 821
11391.82 876
11392.83 859
11393.83 945
11394.84 924
11395.85 904
11396.86 905
11397.86 883
11398.87 862
11399.88 935
11400.89 935
11401.90 916
11402.90 948
11403.91 842
11404.92 920
11405.93 894
11406.94 892
11407.94 946
11408.95 916
11409.96 879
11410.97 901
11411.98 923
11412.99 923
11413.99 947
11415.00 872
11416.01 900
11417.02 1008
11418.03 971
11419.04 946
11420.04 951
11421.05 929
11422.06 954
11423.07 883
11424.08 976
11425.09 925
11426.10 940
11427.11 885
11428.12 927
11429.13 914
11430.13 955
11431.14 880
11432.15 963
11433.16 951
11434.17 947
11435.18 915
11436.19 920
11437.20 933
11438.21 939
11439.22 905
11440.23 874
11441.24 927
11442.25 927
11443.26 928
11444.27 892
11445.28 995
11446.29 954
11447.30 917
11448.31 965
11449.32 984
11450.33 942
11451.34 951
11452.35 920
11453.36 949
11454.37 930
11455.38 995
11456.39 972
11457.40 993
11458.41 999
11459.42 1017
11460.43 957
11461.44 896
11462.45 976
11463.46 915
11464.47 941
11465.48 939
11466.49 969
11467.50 1014
11468.51 968
11469.52 941
11470.54 1006
11471.55 1017
11472.56 984
11473.57 938
11474.58 1064
11475.59 1035
11476.60 1085
11477.61 1043
11478.62 1049
11479.64 1043
11480.65 1000
11481.66 986
11482.67 1091
11483.68 980
11484.69 1064
11485.70 1007
11486.72 969
11487.73 1018
11488.74 1015
11489.75 1030
11490.76 1020
11491.77 973
11492.79 1017
11493.80 1120
11494.81 1079
11495.82 1097
11496.83 1028
11497.85 991
11498.86 1040
11499.87 1110
11500.88 1051
11501.90 1158
11502.91 1052
11503.92 1042
11504.93 1102
11505.95 1097
11506.96 1078
11507.97 1050
11508.98 1071
11510.00 1083
11511.01 1073
11512.02 1128
11513.03 1174
11514.05 1136
11515.06 1084
11516.07 1171
11517.09 1193
11518.10 1163
11519.11 1209
11520.12 1194
11521.14 1196
11522.15 1207
11523.16 1236
11524.18 1266
11525.19 1289
11526.20 1341
11527.22 1361
11528.23 1344
11529.24 1350
11530.26 1378
11531.27 1349
11532.28 1414
11533.30 1501
11534.31 1577
11535.33 1688
11536.34 1600
11537.35 1676
11538.37 1878
11539.38 1943
11540.40 1999
11541.41 2129
11542.42 2065
11543.44 2025
11544.45 1994
11545.47 1916
11546.48 1914
11547.49 1815
11548.51 1726
11549.52 1633
11550.54 1518
11551.55 1459
11552.57 1455
11553.58 1407
11554.60 1302
11555.61 1332
11556.63 1305
11557.64 1285
11558.65 1200
11559.67 1142
11560.68 1182
11561.70 1190
11562.71 1182
11563.73 1169
11564.74 1139
11565.76 1165
11566.77 1138
11567.79 1193
11568.81 1179
11569.82 1188
11570.84 1133
11571.85 1158
11572.87 1089
11573.88 1106
11574.90 1152
11575.91 1107
11576.93 1063
11577.94 997
11578.96 1047
11579.98 1066
11580.99 1090
11582.01 1126
11583.02 1138
11584.04 1140
11585.05 1038
11586.07 1103
11587.09 1156
11588.10 1102
11589.12 1062
11590.14 1026
11591.15 1038
11592.17 1045
11593.18 1110
11594.20 1118
11595.22 1106
11596.23 1198
11597.25 1168
11598.27 1163
11599.28 1227
11600.30 1178
11601.32 1282
11602.33 1224
11603.35 1212
11604.37 1260
11605.38 1187
11606.40 1193
11607.42 1123
11608.43 1178
11609.45 1187
11610.47 1165
11611.49 1150
11612.50 1110
11613.52 1109
11614.54 1174
11615.55 1116
11616.57 1072
11617.59 1130
11618.61 1087
11619.62 1142
11620.64 1080
11621.66 1076
11622.68 1077
11623.69 1100
11624.71 1160
11625.73 1125
11626.75 1087
11627.77 1150
11628.78 1098
11629.80 1038
11630.82 1012
11631.84 1082
11632.85 1077
11633.87 1084
11634.89 1035
11635.91 1048
11636.93 1135
11637.95 1049
11638.96 1039
11639.98 1059
11641.00 1027
11642.02 1062
11643.04 1036
11644.06 1006
11645.07 999
11646.09 1005
11647.11 1051
11648.13 993
11649.15 993
11650.17 947
11651.19 950
11652.21 1020
11653.23 980
11654.24 969
11655.26 894
11656.28 930
11657.30 984
11658.32 954
11659.34 1007
11660.36 962
11661.38 956
11662.40 1001
11663.42 973
11664.44 912
11665.46 909
11666.48 892
11667.49 878
11668.51 908
11669.53 983
11670.55 1002
11671.57 908
11672.59 940
11673.61 959
11674.63 884
11675.65 902
11676.67 910
11677.69 932
11678.71 925
11679.73 889
11680.75 884
11681.77 946
11682.79 977
11683.81 967
11684.83 936
11685.85 880
11686.88 876
11687.90 880
11688.92 947
11689.94 965
11690.96 942
11691.98 922
11693.00 948
11694.02 892
11695.04 878
11696.06 830
11697.08 876
11698.10 929
11699.12 925
11700.14 951
11701.17 917
11702.19 867
11703.21 847
11704.23 836
11705.25 885
11706.27 870
11707.29 887
11708.31 899
11709.34 882
11710.36 839
11711.38 910
11712.40 912
11713.42 848
11714.44 854
11715.46 858
11716.49 833
11717.51 860
11718.53 871
11719.55 915
11720.57 876
11721.60 872
11722.62 902
11723.64 881
11724.66 895
11725.68 923
11726.71 880
11727.73 873
11728.75 847
11729.77 846
11730.80 921
11731.82 839
11732.84 841
11733.86 840
11734.88 824
11735.91 882
11736.93 954
11737.95 906
11738.98 909
11740.00 866
11741.02 876
11742.04 883
11743.07 890
11744.09 914
11745.11 886
11746.14 879
11747.16 875
11748.18 831
11749.20 832
11750.23 905
11751.25 847
11752.27 851
11753.30 901
11754.32 835
11755.34 870
11756.37 848
11757.39 873
11758.41 863
11759.44 880
11760.46 928
11761.49 903
11762.51 836
11763.53 860
11764.56 913
11765.58 878
11766.60 835
11767.63 938
11768.65 907
11769.68 951
11770.70 910
11771.72 931
11772.75 876
11773.77 885
11774.80 910
11775.82 922
11776.85 869
11777.87 874
11778.90 952
11779.92 964
11780.94 943
11781.97 939
11782.99 897
11784.02 915
11785.04 904
11786.07 916
11787.09 863
11788.12 889
11789.14 950
11790.17 945
11791.19 906
11792.22 849
11793.24 907
11794.27 994
11795.29 987
11796.32 967
11797.34 968
11798.37 906
11799.39 907
11800.42 942
11801.44 909
11802.47 935
11803.49 938
11804.52 1015
11805.55 963
11806.57 893
11807.60 891
11808.62 947
11809.65 1007
11810.67 980
11811.70 939
11812.73 918
11813.75 998
11814.78 979
11815.80 957
11816.83 966
11817.86 1024
11818.88 998
11819.91 1062
11820.94 983
11821.96 1015
11822.99 1038
11824.01 1092
11825.04 1035
11826.07 1028
11827.09 1032
11828.12 1021
11829.15 1091
11830.17 1058
11831.20 1074
11832.23 1095
11833.25 1090
11834.28 1092
11835.31 1113
11836.33 1000
11837.36 1100
11838.39 1128
11839.42 1098
11840.44 1041
11841.47 1105
11842.50 1133
11843.52 1058
11844.55 1013
11845.58 1060
11846.61 1070
11847.63 1090
11848.66 1090
11849.69 1144
11850.72 1112
11851.74 1120
11852.77 1110
11853.80 1149
11854.83 1134
11855.85 1030
11856.88 1001
11857.91 1146
11858.94 1092
11859.97 1140
11860.99 1184
11862.02 1094
11863.05 1104
11864.08 1205
11865.11 1176
11866.13 1179
11867.16 1148
11868.19 1134
11869.22 1214
11870.25 1231
11871.28 1197
11872.30 1183
11873.33 1180
11874.36 1192
11875.39 1268
11876.42 1310
11877.45 1321
11878.48 1232
11879.51 1244
11880.53 1256
11881.56 1294
11882.59 1264
11883.62 1270
11884.65 1249
11885.68 1294
11886.71 1258
11887.74 1283
11888.77 1271
11889.80 1365
11890.83 1380
11891.85 1306
11892.88 1324
11893.91 1420
11894.94 1415
11895.97 1427
11897.00 1471
11898.03 1556
11899.06 1545
11900.09 1562
11901.12 1538
11902.15 1583
11903.18 1617
11904.21 1703
11905.24 1761
11906.27 1709
11907.30 1724
11908.33 1656
11909.36 1696
11910.39 1637
11911.42 1663
11912.45 1659
11913.48 1670
11914.51 1603
11915.54 1585
11916.57 1600
11917.60 1593
11918.63 1442
11919.66 1497
11920.69 1542
11921.73 1550
11922.76 1516
11923.79 1524
11924.82 1495
11925.85 1515
11926.88 1510
11927.91 1681
11928.94 1726
11929.97 1688
11931.00 1752
11932.03 1859
11933.07 1835
11934.10 1858
11935.13 1922
11936.16 1932
11937.19 1897
11938.22 1820
11939.25 1763
11940.28 1700
11941.32 1721
11942.35 1686
11943.38 1546
11944.41 1515
11945.44 1574
11946.47 1566
11947.51 1587
11948.54 1496
11949.57 1432
11950.60 1545
11951.63 1478
11952.66 1454
11953.70 1437
11954.73 1357
11955.76 1345
11956.79 1386
11957.83 1374
11958.86 1382
11959.89 1456
11960.92 1372
11961.95 1417
11962.99 1474
11964.02 1511
11965.05 1479
11966.08 1441
11967.12 1374
11968.15 1382
11969.18 1403
11970.22 1445
11971.25 1335
11972.28 1341
11973.31 1440
11974.35 1423
11975.38 1321
11976.41 1355
11977.45 1454
11978.48 1486
11979.51 1445
11980.55 1392
11981.58 1444
11982.61 1455
11983.64 1418
11984.68 1410
11985.71 1428
11986.75 1441
11987.78 1467
11988.81 1443
11989.85 1389
11990.88 1444
11991.91 1434
11992.95 1446
11993.98 1533
11995.01 1485
11996.05 1401
11997.08 1607
11998.12 1541
11999.15 1501
12000.18 1452
12001.22 1518
12002.25 1471
12003.29 1575
12004.32 1521
12005.35 1515
12006.39 1511
12007.42 1556
12008.46 1598
12009.49 1580
12010.53 1571
12011.56 1542
12012.60 1594
12013.63 1602
12014.67 1649
12015.70 1606
12016.73 1618
12017.77 1603
12018.80 1593
12019.84 1622
12020.87 1682
12021.91 1689
12022.94 1664
12023.98 1661
12025.01 1658
12026.05 1678
12027.08 1680
12028.12 1650
12029.15 1641
12030.19 1658
12031.23 1663
12032.26 1649
12033.30 1622
12034.33 1599
12035.37 1617
12036.40 1610
12037.44 1659
12038.47 1584
12039.51 1617
12040.55 1731
12041.58 1624
12042.62 1664
12043.65 1701
12044.69 1738
12045.73 1667
12046.76 1592
12047.80 1627
12048.83 1684
12049.87 1661
12050.91 1714
12051.94 1736
12052.98 1787
12054.01 1871
12055.05 1877
12056.09 1830
12057.12 1890
12058.16 1821
12059.20 1821
12060.23 1874
12061.27 2001
12062.31 1943
12063.34 1881
12064.38 1859
12065.42 1862
12066.45 1801
12067.49 1742
12068.53 1702
12069.57 1692
12070.60 1691
12071.64 1778
12072.68 1667
12073.71 1633
12074.75 1592
12075.79 1615
12076.83 1628
12077.86 1594
12078.90 1638
12079.94 1643
12080.98 1539
12082.01 1561
12083.05 1605
12084.09 1536
12085.13 1556
12086.16 1596
12087.20 1641
12088.24 1624
12089.28 1655
12090.32 1590
12091.35 1590
12092.39 1644
12093.43 1743
12094.47 1760
12095.51 1699
12096.54 1637
12097.58 1756
12098.62 1807
12099.66 1769
12100.70 1802
12101.74 1844
12102.77 1853
12103.81 1924
12104.85 1986
12105.89 1973
12106.93 1890
12107.97 1862
12109.01 1903
12110.04 1848
12111.08 1814
12112.12 1794
12113.16 1749
12114.20 1647
12115.24 1569
12116.28 1491
12117.32 1473
12118.36 1462
12119.39 1453
12120.43 1436
12121.47 1390
12122.51 1378
12123.55 1318
12124.59 1345
12125.63 1395
12126.67 1334
12127.71 1331
12128.75 1294
12129.79 1369
12130.83 1324
12131.87 1363
12132.91 1315
12133.95 1329
12134.99 1286
12136.03 1261
12137.07 1297
12138.11 1277
12139.15 1304
12140.19 1267
12141.23 1263
12142.27 1288
12143.31 1276
12144.35 1316
12145.39 1204
12146.43 1170
12147.47 1186
12148.51 1209
12149.55 1187
12150.59 1180
12151.63 1187
12152.67 1184
12153.71 1170
12154.75 1105
12155.79 1214
12156.83 1191
12157.88 1128
12158.92 1190
12159.96 1208
12161.00 1225
12162.04 1120
12163.08 1170
12164.12 1227
12165.16 1194
12166.20 1256
12167.24 1248
12168.29 1178
12169.33 1206
12170.37 1227
12171.41 1142
12172.45 1140
12173.49 1113
12174.53 1093
12175.58 1181
12176.62 1201
12177.66 1147
12178.70 1189
12179.74 1166
12180.78 1108
12181.83 1153
12182.87 1148
12183.91 1103
12184.95 1133
12185.99 1119
12187.04 1171
12188.08 1120
12189.12 1100
12190.16 1167
12191.20 1102
12192.25 1101
12193.29 1118
12194.33 1128
12195.37 1040
12196.42 1039
12197.46 1075
12198.50 1133
12199.54 1148
12200.59 1162
12201.63 1196
12202.67 1070
12203.72 1140
12204.76 1054
12205.80 1035
12206.84 996
12207.89 1036
12208.93 1094
12209.97 1060
12211.02 1021
12212.06 1084
12213.10 992
12214.15 956
12215.19 1011
12216.23 1024
12217.28 1001
12218.32 1069
12219.36 1071
12220.41 1059
12221.45 1074
12222.49 1038
12223.54 1006
12224.58 959
12225.62 1037
12226.67 1053
12227.71 990
12228.76 985
12229.80 959
12230.84 1025
12231.89 1013
12232.93 930
12233.98 987
12235.02 940
12236.06 960
12237.11 1020
12238.15 1006
12239.20 963
12240.24 971
12241.29 988
12242.33 947
12243.37 988
12244.42 1010
12245.46 981
12246.51 1020
12247.55 1004
12248.60 886
12249.64 936
12250.69 1001
12251.73 998
12252.78 969
12253.82 951
12254.87 967
12255.91 955
12256.96 991
12258.00 987
12259.05 921
12260.09 895
12261.14 915
12262.18 927
12263.23 970
12264.27 933
12265.32 920
12266.36 923
12267.41 860
12268.45 897
12269.50 901
12270.55 919
12271.59 891
12272.64 853
12273.68 836
12274.73 837
12275.77 879
12276.82 845
12277.87 857
12278.91 848
12279.96 891
12281.00 889
12282.05 834
12283.10 850
12284.14 856
12285.19 815
12286.24 840
12287.28 857
12288.33 804
12289.38 817
12290.42 860
12291.47 835
12292.51 873
12293.56 920
12294.61 830
12295.65 852
12296.70 867
12297.75 880
12298.80 828
12299.84 779
12300.89 822
12301.94 815
12302.98 846
12304.03 829
12305.08 854
12306.12 863
12307.17 903
12308.22 879
12309.27 877
12310.31 845
12311.36 797
12312.41 814
12313.46 828
12314.50 833
12315.55 800
12316.60 757
12317.65 808
12318.69 772
12319.74 816
12320.79 843
12321.84 841
12322.88 868
12323.93 889
12324.98 814
12326.03 825
12327.08 814
12328.12 846
12329.17 830
12330.22 775
12331.27 805
12332.32 864
12333.37 894
12334.41 836
12335.46 790
12336.51 829
12337.56 846
12338.61 847
12339.66 832
12340.71 809
12341.75 851
12342.80 854
12343.85 832
12344.90 814
12345.95 820
12347.00 836
12348.05 857
12349.10 896
12350.15 848
12351.19 799
12352.24 851
12353.29 858
12354.34 819
12355.39 780
12356.44 845
12357.49 867
12358.54 814
12359.59 807
12360.64 849
12361.69 829
12362.74 861
12363.79 798
12364.84 849
12365.89 834
12366.94 860
12367.99 793
12369.04 804
12370.09 803
12371.14 829
12372.18 839
12373.24 870
12374.29 827
12375.34 780
12376.39 796
12377.44 833
12378.49 834
12379.54 753
12380.59 802
12381.64 916
12382.69 846
12383.74 783
12384.79 768
12385.84 829
12386.89 838
12387.94 838
12388.99 821
12390.04 797
12391.09 842
12392.14 831
12393.19 807
12394.24 892
12395.30 873
12396.35 862
12397.40 824
12398.45 879
12399.50 830
12400.55 854
12401.60 882
12402.65 895
12403.70 860
12404.76 859
12405.81 831
12406.86 868
12407.91 865
12408.96 829
12410.01 823
12411.07 885
12412.12 862
12413.17 849
12414.22 865
12415.27 933
12416.32 916
12417.38 866
12418.43 891
12419.48 848
12420.53 877
12421.58 903
12422.64 856
12423.69 893
12424.74 801
12425.79 875
12426.84 943
12427.90 899
12428.95 850
12430.00 798
12431.05 846
12432.11 866
12433.16 887
12434.21 870
12435.26 845
12436.32 834
12437.37 919
12438.42 938
12439.48 896
12440.53 851
12441.58 884
12442.63 876
12443.69 876
12444.74 878
12445.79 858
12446.85 881
12447.90 908
12448.95 926
12450.01 965
12451.06 862
12452.11 842
12453.17 871
12454.22 844
12455.27 911
12456.33 913
12457.38 894
12458.43 889
12459.49 880
12460.54 906
12461.60 960
12462.65 935
12463.70 973
12464.76 1015
12465.81 949
12466.86 952
12467.92 941
12468.97 963
12470.03 1062
12471.08 1017
12472.14 1087
12473.19 1179
12474.24 1181
12475.30 1120
12476.35 1194
12477.41 1274
12478.46 1247
12479.52 1272
12480.57 1320
12481.63 1307
12482.68 1195
12483.73 1212
12484.79 1146
12485.84 1175
12486.90 1127
12487.95 1148
12489.01 1048
12490.06 1019
12491.12 1019
12492.17 1016
12493.23 1031
12494.28 942
12495.34 999
12496.39 1001
12497.45 968
12498.51 968
12499.56 930
12500.62 903
12501.67 961
12502.73 921
12503.78 918
12504.84 1041
12505.89 962
12506.95 907
12508.01 915
12509.06 929
12510.12 955
12511.17 992
12512.23 936
12513.28 900
12514.34 896
12515.40 923
12516.45 919
12517.51 972
12518.56 995
12519.62 872
12520.68 960
12521.73 1002
12522.79 1058
12523.85 985
12524.90 950
12525.96 930
12527.02 1015
12528.07 1006
12529.13 998
12530.19 942
12531.24 970
12532.30 993
12533.36 946
12534.41 989
12535.47 977
12536.53 956
12537.58 1046
12538.64 1077
12539.70 953
12540.75 978
12541.81 971
12542.87 946
12543.93 913
12544.98 1002
12546.04 966
12547.10 978
12548.16 1026
12549.21 1023
12550.27 986
12551.33 1023
12552.39 1030
12553.44 1101
12554.50 1113
12555.56 1096
12556.62 1045
12557.67 1160
12558.73 1105
12559.79 1070
12560.85 1042
12561.91 1013
12562.96 1079
12564.02 1074
12565.08 1051
12566.14 1046
12567.20 1078
12568.26 1073
12569.31 1001
12570.37 944
12571.43 960
12572.49 1009
12573.55 997
12574.61 946
12575.66 983
12576.72 1011
12577.78 952
12578.84 953
12579.90 929
12580.96 976
12582.02 960
12583.08 972
12584.13 987
12585.19 991
12586.25 942
12587.31 1002
12588.37 944
12589.43 1003
12590.49 992
12591.55 941
12592.61 947
12593.67 916
12594.73 970
12595.79 946
12596.85 1033
12597.91 996
12598.96 922
12600.02 961
12601.08 894
12602.14 935
12603.20 1005
12604.26 983
12605.32 919
12606.38 891
12607.44 989
12608.50 908
12609.56 910
12610.62 921
12611.68 942
12612.74 972
12613.80 961
12614.86 913
12615.92 982
12616.98 969
12618.04 963
12619.10 1008
12620.17 969
12621.23 968
12622.29 1053
12623.35 1031
12624.41 1048
12625.47 1011
12626.53 1004
12627.59 1082
12628.65 1121
12629.71 1059
12630.77 1090
12631.83 1092
12632.89 1123
12633.96 1156
12635.02 1099
12636.08 1089
12637.14 1075
12638.20 1062
12639.26 1022
12640.32 1049
12641.38 1021
12642.45 1031
12643.51 1055
12644.57 961
12645.63 1012
12646.69 981
12647.75 998
12648.81 930
12649.88 936
12650.94 980
12652.00 931
12653.06 912
12654.12 901
12655.19 917
12656.25 926
12657.31 890
12658.37 919
12659.43 969
12660.50 889
12661.56 876
12662.62 960
12663.68 939
12664.75 909
12665.81 909
12666.87 958
12667.93 908
12668.99 934
12670.06 880
12671.12 872
12672.18 925
12673.25 858
12674.31 936
12675.37 922
12676.43 918
12677.50 948
12678.56 905
12679.62 885
12680.69 910
12681.75 893
12682.81 901
12683.87 900
12684.94 951
12686.00 903
12687.06 894
12688.13 890
12689.19 952
12690.25 974
12691.32 982
12692.38 952
12693.45 900
12694.51 873
12695.57 886
12696.64 948
12697.70 924
12698.76 907
12699.83 967
12700.89 947
12701.95 936
12703.02 882
12704.08 956
12705.15 935
12706.21 944
12707.28 978
12708.34 1022
12709.40 1029
12710.47 1006
12711.53 928
12712.60 962
12713.66 923
12714.73 958
12715.79 933
12716.85 874
12717.92 913
12718.98 912
12720.05 937
12721.11 978
12722.18 926
12723.24 931
12724.31 959
12725.37 930
12726.44 974
12727.50 907
12728.57 919
12729.63 903
12730.70 997
12731.76 1017
12732.83 937
12733.89 939
12734.96 950
12736.02 896
12737.09 860
12738.15 925
12739.22 928
12740.29 907
12741.35 900
12742.42 929
12743.48 939
12744.55 959
12745.61 913
12746.68 901
12747.74 888
12748.81 912
12749.88 861
12750.94 847
12752.01 872
12753.07 867
12754.14 884
12755.21 874
12756.27 842
12757.34 842
12758.41 842
12759.47 835
12760.54 836
12761.60 785
12762.67 823
12763.74 874
12764.80 849
12765.87 792
12766.94 853
12768.00 844
12769.07 859
12770.14 831
12771.20 809
12772.27 789
12773.34 833
12774.40 778
12775.47 812
12776.54 853
12777.61 784
12778.67 825
12779.74 843
12780.81 773
12781.87 821
12782.94 833
12784.01 854
12785.08 782
12786.14 823
12787.21 770
12788.28 774
12789.35 813
12790.41 799
12791.48 843
12792.55 829
12793.62 781
12794.69 839
12795.75 772
12796.82 811
12797.89 815
12798.96 798
12800.02 802
12801.09 834
12802.16 807
12803.23 817
12804.30 823
12805.37 774
12806.43 787
12807.50 778
12808.57 750
12809.64 822
12810.71 853
12811.78 823
12812.84 871
12813.91 866
12814.98 834
12816.05 799
12817.12 751
12818.19 780
12819.26 846
12820.33 865
12821.39 854
12822.46 841
12823.53 839
12824.60 854
12825.67 850
12826.74 835
12827.81 810
12828.88 847
12829.95 863
12831.02 787
12832.09 785
12833.16 818
12834.22 818
12835.29 776
12836.36 791
12837.43 812
12838.50 790
12839.57 776
12840.64 767
12841.71 770
12842.78 804
12843.85 786
12844.92 828
12845.99 806
12847.06 736
12848.13 718
12849.20 693
12850.27 766
12851.34 781
12852.41 731
12853.48 712
12854.55 749
12855.62 806
12856.69 711
12857.76 738
12858.83 745
12859.90 725
12860.97 722
12862.05 757
12863.12 782
12864.19 770
12865.26 753
12866.33 706
12867.40 645
12868.47 711
12869.54 717
12870.61 745
12871.68 729
12872.75 743
12873.82 740
12874.90 747
12875.97 727
12877.04 725
12878.11 717
12879.18 739
12880.25 817
12881.32 786
12882.40 702
12883.47 752
12884.54 757
12885.61 722
12886.68 767
12887.75 701
12888.82 674
12889.90 671
12890.97 677
12892.04 656
12893.11 716
12894.18 750
12895.26 795
12896.33 691
12897.40 730
12898.47 739
12899.54 719
12900.62 691
12901.69 729
12902.76 652
12903.83 706
12904.91 714
12905.98 721
12907.05 701
12908.12 682
12909.20 656
12910.27 724
12911.34 709
12912.41 646
12913.49 737
12914.56 776
12915.63 776
12916.71 717
12917.78 712
12918.85 682
12919.92 732
12921.00 729
12922.07 668
12923.14 651
12924.22 679
12925.29 699
12926.36 751
12927.44 664
12928.51 685
12929.58 662
12930.66 634
12931.73 686
12932.80 662
12933.88 615
12934.95 645
12936.02 676
12937.10 664
12938.17 626
12939.25 653
12940.32 719
12941.39 696
12942.47 744
12943.54 656
12944.62 695
12945.69 710
12946.76 717
12947.84 706
12948.91 667
12949.99 641
12951.06 688
12952.14 711
12953.21 673
12954.28 634
12955.36 658
12956.43 724
12957.51 677
12958.58 658
12959.66 678
12960.73 695
12961.81 664
12962.88 638
12963.96 639
12965.03 681
12966.11 726
12967.18 690
12968.26 688
12969.33 746
12970.41 714
12971.48 697
12972.56 747
12973.63 680
12974.71 700
12975.78 654
12976.86 695
12977.93 683
12979.01 713
12980.08 696
12981.16 679
12982.23 720
12983.31 648
12984.39 674
12985.46 693
12986.54 673
12987.61 706
12988.69 740
12989.77 717
12990.84 654
12991.92 674
12992.99 685
12994.07 667
12995.15 642
12996.22 656
12997.30 697
12998.37 708
12999.45 682
13000.53 716
13001.60 707
13002.68 631
13003.76 697
13004.83 646
13005.91 685
13006.99 689
13008.06 685
13009.14 693
13010.22 681
13011.29 739
13012.37 726
13013.45 715
13014.52 736
13015.60 701
13016.68 660
13017.75 703
13018.83 772
13019.91 692
13020.99 696
13022.06 691
13023.14 696
13024.22 652
13025.30 704
13026.37 713
13027.45 677
13028.53 666
13029.61 718
13030.68 685
13031.76 695
13032.84 714
13033.92 670
13034.99 669
13036.07 702
13037.15 670
13038.23 747
13039.31 686
13040.38 744
13041.46 717
13042.54 732
13043.62 725
13044.70 697
13045.77 777
13046.85 761
13047.93 668
13049.01 658
13050.09 659
13051.17 703
13052.24 686
13053.32 700
13054.40 757
13055.48 701
13056.56 714
13057.64 766
13058.72 767
13059.80 715
13060.87 687
13061.95 670
13063.03 667
13064.11 716
13065.19 670
13066.27 747
13067.35 775
13068.43 706
13069.51 708
13070.59 703
13071.67 782
13072.74 717
13073.82 731
13074.90 698
13075.98 658
13077.06 748
13078.14 726
13079.22 749
13080.30 687
13081.38 699
13082.46 706
13083.54 702
13084.62 705
13085.70 708
13086.78 684
13087.86 680
13088.94 670
13090.02 687
13091.10 688
13092.18 771
13093.26 787
13094.34 690
13095.42 678
13096.50 704
13097.58 691
13098.66 706
13099.74 669
13100.82 680
13101.90 711
13102.98 742
13104.07 716
13105.15 693
13106.23 705
13107.31 737
13108.39 735
13109.47 713
13110.55 724
13111.63 697
13112.71 703
13113.79 721
13114.87 695
13115.96 699
13117.04 718
13118.12 714
13119.20 696
13120.28 681
13121.36 700
13122.44 736
13123.52 783
13124.61 751
13125.69 704
13126.77 734
13127.85 732
13128.93 729
13130.01 694
13131.10 715
13132.18 742
13133.26 762
13134.34 760
13135.42 719
13136.51 715
13137.59 719
13138.67 740
13139.75 724
13140.83 748
13141.92 749
13143.00 741
13144.08 699
13145.16 689
13146.25 659
13147.33 667
13148.41 705
13149.49 710
13150.58 721
13151.66 767
13152.74 745
13153.82 732
13154.91 716
13155.99 712
13157.07 733
13158.15 727
13159.24 781
13160.32 755
13161.40 747
13162.49 730
13163.57 717
13164.65 708
13165.74 713
13166.82 717
13167.90 790
13168.99 793
13170.07 706
13171.15 708
13172.24 755
13173.32 756
13174.40 745
13175.49 794
13176.57 789
13177.65 790
13178.74 807
13179.82 791
13180.91 762
13181.99 758
13183.07 721
13184.16 767
13185.24 780
13186.32 767
13187.41 718
13188.49 723
13189.58 742
13190.66 757
13191.75 785
13192.83 833
13193.91 733
13195.00 764
13196.08 754
13197.17 713
13198.25 753
13199.34 784
13200.42 821
13201.51 751
13202.59 787
13203.68 849
13204.76 797
13205.85 767
13206.93 799
13208.01 799
13209.10 738
13210.18 779
13211.27 740
13212.36 778
13213.44 773
13214.53 765
13215.61 772
13216.70 796
13217.78 801
13218.87 801
13219.95 839
13221.04 723
13222.12 768
13223.21 793
13224.29 770
13225.38 787
13226.47 771
13227.55 795
13228.64 815
13229.72 754
13230.81 787
13231.89 815
13232.98 781
13234.07 769
13235.15 806
13236.24 822
13237.33 834
13238.41 865
13239.50 890
13240.58 862
13241.67 775
13242.76 849
13243.84 757
13244.93 789
13246.02 812
13247.10 844
13248.19 833
13249.28 861
13250.36 882
13251.45 798
13252.54 781
13253.62 807
13254.71 855
13255.80 904
13256.88 863
13257.97 817
13259.06 846
13260.14 812
13261.23 843
13262.32 866
13263.41 881
13264.49 873
13265.58 820
13266.67 846
13267.76 858
13268.84 884
13269.93 912
13271.02 904
13272.11 867
13273.19 840
13274.28 902
13275.37 845
13276.46 922
13277.54 892
13278.63 884
13279.72 893
13280.81 897
13281.90 952
13282.98 953
13284.07 932
13285.16 964
13286.25 898
13287.34 906
13288.42 961
13289.51 936
13290.60 1010
13291.69 977
13292.78 950
13293.87 992
13294.95 1008
13296.04 1012
13297.13 981
13298.22 961
13299.31 1024
13300.40 957
13301.49 1005
13302.58 996
13303.66 970
13304.75 977
13305.84 955
13306.93 1013
13308.02 1052
13309.11 1045
13310.20 976
13311.29 991
13312.38 1056
13313.47 1092
13314.55 1087
13315.64 1066
13316.73 1057
13317.82 985
13318.91 1041
13320.00 1130
13321.09 1095
13322.18 1021
13323.27 973
13324.36 960
13325.45 1064
13326.54 1077
13327.63 1101
13328.72 1052
13329.81 1117
13330.90 1142
13331.99 1139
13333.08 1066
13334.17 1075
13335.26 1154
13336.35 996
13337.44 1052
13338.53 1067
13339.62 1057
13340.71 1076
13341.80 1069
13342.89 1082
13343.98 1161
13345.07 1045
13346.16 1140
13347.25 1079
13348.35 1121
13349.44 1146
13350.53 1167
13351.62 1181
13352.71 1171
13353.80 1169
13354.89 1125
13355.98 1145
13357.07 1174
13358.16 1165
13359.26 1081
13360.35 1129
13361.44 1208
13362.53 1133
13363.62 1235
13364.71 1197
13365.80 1134
13366.89 1257
13367.99 1277
13369.08 1364
13370.17 1289
13371.26 1227
13372.35 1263
13373.44 1254
13374.54 1278
13375.63 1253
13376.72 1243
13377.81 1129
13378.90 1178
13380.00 1223
13381.09 1124
13382.18 1107
13383.27 1104
13384.36 1124
13385.46 1120
13386.55 1036
13387.64 1018
13388.73 1048
13389.83 1068
13390.92 1093
13392.01 1062
13393.10 1018
13394.20 1051
13395.29 1067
13396.38 1054
13397.47 1085
13398.57 1032
13399.66 981
13400.75 1015
13401.84 1025
13402.94 1048
13404.03 1002
13405.12 990
13406.22 964
13407.31 1035
13408.40 1028
13409.50 1016
13410.59 973
13411.68 1013
13412.78 1033
13413.87 1025
13414.96 1069
13416.06 1032
13417.15 995
13418.24 990
13419.34 1053
13420.43 1033
13421.52 1027
13422.62 1066
13423.71 1073
13424.81 1046
13425.90 1028
13426.99 1043
13428.09 1062
13429.18 1073
13430.27 1013
13431.37 1028
13432.46 1065
13433.56 1084
13434.65 1029
13435.75 1063
13436.84 1056
13437.93 1024
13439.03 1055
13440.12 1021
13441.22 1082
13442.31 1020
13443.41 1015
13444.50 1093
13445.60 1034
13446.69 1068
13447.79 1091
13448.88 1095
13449.98 1073
13451.07 1101
13452.17 1147
13453.26 1097
13454.36 1153
13455.45 1059
13456.55 1103
13457.64 1092
13458.74 1131
13459.83 1127
13460.93 1152
13462.02 1134
13463.12 1171
13464.21 1061
13465.31 1130
13466.40 1119
13467.50 1097
13468.59 1109
13469.69 1091
13470.79 1217
13471.88 1144
13472.98 1138
13474.07 1207
13475.17 1105
13476.27 1170
13477.36 1183
13478.46 1188
13479.55 1131
13480.65 1174
13481.75 1178
13482.84 1167
13483.94 1227
13485.03 1176
13486.13 1153
13487.23 1229
13488.32 1241
13489.42 1171
13490.52 1154
13491.61 1242
13492.71 1215
13493.81 1217
13494.90 1175
13496.00 1231
13497.10 1244
13498.19 1230
13499.29 1332
13500.39 1391
13501.48 1265
13502.58 1308
13503.68 1394
13504.77 1323
13505.87 1209
13506.97 1297
13508.07 1357
13509.16 1268
13510.26 1310
13511.36 1253
13512.46 1300
13513.55 1316
13514.65 1277
13515.75 1265
13516.85 1220
13517.94 1251
13519.04 1215
13520.14 1208
13521.24 1231
13522.33 1229
13523.43 1217
13524.53 1073
13525.63 1125
13526.73 1083
13527.82 1052
13528.92 1110
13530.02 1137
13531.12 1131
13532.22 1151
13533.31 1189
13534.41 1183
13535.51 1099
13536.61 1078
13537.71 1095
13538.81 1049
13539.90 1044
13541.00 1075
13542.10 1039
13543.20 1036
13544.30 1009
13545.40 1027
13546.50 1011
13547.60 1014
13548.69 981
13549.79 1004
13550.89 1059
13551.99 1033
13553.09 984
13554.19 980
13555.29 1013
13556.39 1048
13557.49 1035
13558.59 1042
13559.69 1027
13560.78 938
13561.88 1029
13562.98 996
13564.08 990
13565.18 939
13566.28 931
13567.38 988
13568.48 935
13569.58 954
13570.68 972
13571.78 993
13572.88 1052
13573.98 961
13575.08 946
13576.18 979
13577.28 990
13578.38 976
13579.48 977
13580.58 966
13581.68 928
13582.78 951
13583.88 977
13584.98 980
13586.08 955
13587.18 1012
13588.28 979
13589.38 968
13590.48 1017
13591.59 938
13592.69 938
13593.79 962
13594.89 1054
13595.99 1023
13597.09 946
13598.19 997
13599.29 980
13600.39 1014
13601.49 1016
13602.59 1013
13603.69 984
13604.80 968
13605.90 946
13607.00 1014
13608.10 950
13609.20 972
13610.30 964
13611.40 907
13612.51 1006
13613.61 980
13614.71 979
13615.81 1032
13616.91 996
13618.01 1018
13619.11 976
13620.22 968
13621.32 957
13622.42 927
13623.52 1023
13624.62 992
13625.73 1035
13626.83 1010
13627.93 1042
13629.03 1012
13630.13 969
13631.24 945
13632.34 1029
13633.44 1000
13634.54 969
13635.65 948
13636.75 984
13637.85 993
13638.95 908
13640.06 986
13641.16 962
13642.26 952
13643.36 979
13644.47 1012
13645.57 993
13646.67 952
13647.78 977
13648.88 1019
13649.98 990
13651.08 961
13652.19 972
13653.29 946
13654.39 888
13655.50 958
13656.60 959
13657.70 973
13658.81 921
13659.91 978
13661.01 982
13662.12 981
13663.22 972
13664.32 964
13665.43 910
13666.53 1002
13667.63 992
13668.74 987
13669.84 967
13670.95 939
13672.05 907
13673.15 936
13674.26 1011
13675.36 1021
13676.47 1001
13677.57 969
13678.67 963
13679.78 957
13680.88 972
13681.99 947
13683.09 908
13684.20 909
13685.30 902
13686.40 935
13687.51 1012
13688.61 928
13689.72 1003
13690.82 949
13691.93 990
13693.03 968
13694.14 905
13695.24 927
13696.35 1002
13697.45 1040
13698.56 957
13699.66 971
13700.77 949
13701.87 1000
13702.98 993
13704.08 971
13705.19 1001
13706.29 1026
13707.40 1008
13708.50 1010
13709.61 1025
13710.71 1030
13711.82 1055
13712.92 993
13714.03 1020
13715.14 1076
13716.24 1075
13717.35 1005
13718.45 1021
13719.56 1088
13720.66 1054
13721.77 1043
13722.88 1087
13723.98 1079
13725.09 1115
13726.19 1094
13727.30 1027
13728.41 1070
13729.51 1099
13730.62 1104
13731.73 1147
13732.83 1211
13733.94 1142
13735.04 1219
13736.15 1269
13737.26 1221
13738.36 1073
13739.47 1145
13740.58 1239
13741.68 1200
13742.79 1215
13743.90 1182
13745.00 1173
13746.11 1242
13747.22 1225
13748.32 1229
13749.43 1191
13750.54 1216
13751.65 1310
13752.75 1294
13753.86 1224
13754.97 1283
13756.07 1282
13757.18 1303
13758.29 1326
13759.40 1275
13760.50 1363
13761.61 1348
13762.72 1384
13763.83 1429
13764.93 1535
13766.04 1554
13767.15 1555
13768.26 1564
13769.37 1608
13770.47 1572
13771.58 1626
13772.69 1721
13773.80 1759
13774.91 1667
13776.01 1757
13777.12 1673
13778.23 1642
13779.34 1718
13780.45 1747
13781.55 1705
13782.66 1654
13783.77 1601
13784.88 1599
13785.99 1519
13787.10 1532
13788.20 1416
13789.31 1352
13790.42 1413
13791.53 1379
13792.64 1295
13793.75 1235
13794.86 1224
13795.97 1212
13797.07 1283
13798.18 1276
13799.29 1181
13800.40 1202
13801.51 1124
13802.62 1135
13803.73 1147
13804.84 1137
13805.95 1101
13807.06 1145
13808.17 1124
13809.28 1081
13810.39 1079
13811.49 1081
13812.60 1104
13813.71 1047
13814.82 1101
13815.93 1132
13817.04 1065
13818.15 1067
13819.26 1028
13820.37 990
13821.48 1046
13822.59 989
13823.70 1021
13824.81 1011
13825.92 955
13827.03 984
13828.14 1008
13829.25 1050
13830.36 1045
13831.47 1073
13832.58 1006
13833.69 979
13834.80 1024
13835.92 1019
13837.03 1074
13838.14 982
13839.25 950
13840.36 989
13841.47 976
13842.58 1060
13843.69 1061
13844.80 1010
13845.91 955
13847.02 976
13848.13 983
13849.24 1045
13850.36 1026
13851.47 1035
13852.58 996
13853.69 975
13854.80 1001
13855.91 1027
13857.02 1022
13858.13 1027
13859.25 1075
13860.36 1068
13861.47 1013
13862.58 982
13863.69 1056
13864.80 1018
13865.91 984
13867.03 1050
13868.14 1028
13869.25 946
13870.36 1019
13871.47 991
13872.59 987
13873.70 1048
13874.81 1004
13875.92 1000
13877.03 1020
13878.15 1012
13879.26 1006
13880.37 1036
13881.48 1007
13882.60 972
13883.71 1028
13884.82 1017
13885.93 1024
13887.05 1041
13888.16 1047
13889.27 1059
13890.38 1015
13891.50 1008
13892.61 1038
13893.72 1091
13894.83 988
13895.95 1014
13897.06 995
13898.17 989
13899.29 966
13900.40 1009
13901.51 1016
13902.63 1021
13903.74 995
13904.85 1000
13905.97 994
13907.08 1004
13908.19 998
13909.31 991
13910.42 992
13911.53 983
13912.65 960
13913.76 997
13914.87 962
13915.99 952
13917.10 916
13918.21 906
13919.33 917
13920.44 927
13921.56 924
13922.67 911
13923.78 895
13924.90 973
13926.01 910
13927.13 951
13928.24 900
13929.35 915
13930.47 934
13931.58 928
13932.70 981
13933.81 928
13934.93 844
13936.04 865
13937.16 868
13938.27 894
13939.38 951
13940.50 895
13941.61 908
13942.73 881
13943.84 939
13944.96 880
13946.07 905
13947.19 885
13948.30 943
13949.42 937
13950.53 877
13951.65 869
13952.76 887
13953.88 925
13954.99 846
13956.11 882
13957.23 840
13958.34 861
13959.46 870
13960.57 865
13961.69 867
13962.80 815
13963.92 867
13965.03 796
13966.15 868
13967.27 869
13968.38 785
13969.50 854
13970.61 900
13971.73 855
13972.84 858
13973.96 846
13975.08 884
13976.19 857
13977.31 858
13978.43 866
13979.54 878
13980.66 847
13981.77 840
13982.89 821
13984.01 766
13985.12 846
13986.24 786
13987.36 873
13988.47 915
13989.59 893
13990.71 877
13991.82 861
13992.94 842
13994.06 851
13995.17 842
13996.29 839
13997.41 883
13998.52 847
13999.64 826
14000.76 857
14001.88 858
14002.99 869
14004.11 845
14005.23 887
14006.34 911
14007.46 872
14008.58 922
14009.70 940
14010.81 908
14011.93 819
14013.05 920
14014.17 862
14015.28 816
14016.40 866
14017.52 880
14018.64 865
14019.76 909
14020.87 859
14021.99 868
14023.11 964
14024.23 905
14025.35 924
14026.46 923
14027.58 858
14028.70 818
14029.82 823
14030.94 828
14032.06 865
14033.17 875
14034.29 828
14035.41 807
14036.53 896
14037.65 895
14038.77 837
14039.88 827
14041.00 838
14042.12 906
14043.24 912
14044.36 966
14045.48 941
14046.60 916
14047.72 931
14048.84 919
14049.95 893
14051.07 955
14052.19 934
14053.31 922
14054.43 949
14055.55 978
14056.67 983
14057.79 963
14058.91 1000
14060.03 969
14061.15 928
14062.27 971
14063.39 1007
14064.51 950
14065.63 1013
14066.75 1026
14067.87 1088
14068.99 1047
14070.11 1000
14071.23 1011
14072.35 1024
14073.47 1023
14074.59 1097
14075.71 1035
14076.83 965
14077.95 1032
14079.07 1046
14080.19 1148
14081.31 1116
14082.43 1040
14083.55 1049
14084.67 1181
14085.79 1107
14086.91 1075
14088.03 1094
14089.15 1086
14090.27 1083
14091.39 1066
14092.51 1104
14093.63 1102
14094.75 1160
14095.87 1141
14097.00 1220
14098.12 1204
14099.24 1150
14100.36 1166
14101.48 1163
14102.60 1175
14103.72 1201
14104.84 1157
14105.96 1177
14107.09 1209
14108.21 1153
14109.33 1090
14110.45 1102
14111.57 1069
14112.69 1023
14113.81 1063
14114.94 1025
14116.06 1013
14117.18 965
14118.30 991
14119.42 961
14120.55 965
14121.67 920
14122.79 924
14123.91 1004
14125.03 968
14126.16 988
14127.28 959
14128.40 1018
14129.52 957
14130.64 917
14131.77 948
14132.89 953
14134.01 973
14135.13 982
14136.26 979
14137.38 909
14138.50 911
14139.62 935
14140.75 917
14141.87 913
14142.99 928
14144.11 897
14145.24 944
14146.36 951
14147.48 903
14148.61 895
14149.73 938
14150.85 903
14151.98 942
14153.10 934
14154.22 985
14155.35 935
14156.47 963
14157.59 905
14158.72 898
14159.84 955
14160.96 912
14162.09 912
14163.21 891
14164.33 969
14165.46 881
14166.58 853
14167.70 883
14168.83 867
14169.95 843
14171.08 937
14172.20 964
14173.32 868
14174.45 929
14175.57 894
14176.70 892
14177.82 864
14178.94 872
14180.07 813
14181.19 908
14182.32 869
14183.44 896
14184.57 863
14185.69 949
14186.81 904
14187.94 864
14189.06 901
14190.19 874
14191.31 887
14192.44 868
14193.56 797
14194.69 849
14195.81 825
14196.94 907
14198.06 903
14199.19 837
14200.31 806
14201.44 823
14202.56 814
14203.69 772
14204.81 843
14205.94 849
14207.06 842
14208.19 860
14209.31 846
14210.44 834
14211.57 860
14212.69 810
14213.82 781
14214.94 849
14216.07 824
14217.19 812
14218.32 809
14219.44 785
14220.57 780
14221.70 813
14222.82 811
14223.95 822
14225.07 811
14226.20 794
14227.33 817
14228.45 830
14229.58 803
14230.71 816
14231.83 827
14232.96 816
14234.08 823
14235.21 752
14236.34 743
14237.46 786
14238.59 802
14239.72 831
14240.84 767
14241.97 765
14243.10 727
14244.22 776
14245.35 756
14246.48 764
14247.60 699
14248.73 744
14249.86 799
14250.99 743
14252.11 736
14253.24 752
14254.37 783
14255.49 808
14256.62 695
14257.75 702
14258.88 774
14260.00 808
14261.13 757
14262.26 746
14263.39 748
14264.51 744
14265.64 755
14266.77 718
14267.90 713
14269.02 721
14270.15 737
14271.28 738
14272.41 727
14273.54 754
14274.66 745
14275.79 704
14276.92 739
14278.05 741
14279.18 696
14280.30 716
14281.43 708
14282.56 709
14283.69 715
14284.82 668
14285.95 736
14287.07 738
14288.20 728
14289.33 677
14290.46 725
14291.59 743
14292.72 710
14293.85 736
14294.98 719
14296.10 652
14297.23 689
14298.36 693
14299.49 690
14300.62 684
14301.75 694
14302.88 682
14304.01 680
14305.14 663
14306.27 699
14307.39 698
14308.52 680
14309.65 721
14310.78 715
14311.91 697
14313.04 663
14314.17 734
14315.30 726
14316.43 680
14317.56 696
14318.69 678
14319.82 638
14320.95 665
14322.08 710
14323.21 660
14324.34 641
14325.47 650
14326.60 640
14327.73 655
14328.86 643
14329.99 660
14331.12 668
14332.25 705
14333.38 696
14334.51 682
14335.64 650
14336.77 632
14337.90 657
14339.03 692
14340.16 655
14341.29 600
14342.42 676
14343.56 685
14344.69 687
14345.82 629
14346.95 623
14348.08 633
14349.21 603
14350.34 655
14351.47 665
14352.60 692
14353.73 662
14354.87 641
14356.00 631
14357.13 640
14358.26 644
14359.39 650
14360.52 683
14361.65 671
14362.78 665
14363.92 612
14365.05 664
14366.18 669
14367.31 590
14368.44 592
14369.57 625
14370.71 547
14371.84 593
14372.97 602
14374.10 597
14375.23 617
14376.37 622
14377.50 670
14378.63 627
14379.76 643
14380.89 657
14382.03 647
14383.16 627
14384.29 574
14385.42 609
14386.56 592
14387.69 655
14388.82 640
14389.95 638
14391.09 618
14392.22 623
14393.35 649
14394.48 649
14395.62 631
14396.75 635
14397.88 648
14399.02 662
14400.15 665
14401.28 712
14402.41 623
14403.55 628
14404.68 667
14405.81 621
14406.95 633
14408.08 656
14409.21 665
14410.35 637
14411.48 619
14412.61 630
14413.75 634
14414.88 676
14416.01 616
14417.15 652
14418.28 678
14419.42 695
14420.55 668
14421.68 643
14422.82 631
14423.95 670
14425.08 661
14426.22 639
14427.35 607
14428.49 694
14429.62 625
14430.75 622
14431.89 643
14433.02 600
14434.16 644
14435.29 596
14436.43 678
14437.56 650
14438.69 669
14439.83 661
14440.96 657
14442.10 674
14443.23 684
14444.37 640
14445.50 660
14446.64 654
14447.77 702
14448.91 709
14450.04 680
14451.18 674
14452.31 672
14453.45 642
14454.58 701
14455.72 678
14456.85 638
14457.99 638
14459.12 693
14460.26 680
14461.39 670
14462.53 688
14463.66 655
14464.80 651
14465.94 667
14467.07 709
14468.21 659
14469.34 667
14470.48 677
14471.61 730
14472.75 734
14473.89 702
14475.02 732
14476.16 712
14477.29 701
14478.43 690
14479.57 640
14480.70 676
14481.84 693
14482.97 704
14484.11 649
14485.25 685
14486.38 737
14487.52 740
14488.66 693
14489.79 655
14490.93 717
14492.07 711
14493.20 682
14494.34 708
14495.48 656
14496.61 657
14497.75 654
14498.89 685
14500.02 639
14501.16 660
14502.30 671
14503.43 645
14504.57 682
14505.71 688
14506.84 688
14507.98 682
14509.12 650
14510.26 688
14511.39 698
14512.53 698
14513.67 720
14514.81 674
14515.94 657
14517.08 697
14518.22 680
14519.36 707
14520.49 720
14521.63 690
14522.77 639
14523.91 620
14525.05 661
14526.18 672
14527.32 631
14528.46 631
14529.60 637
14530.74 642
14531.87 684
14533.01 702
14534.15 632
14535.29 689
14536.43 642
14537.56 693
14538.70 691
14539.84 695
14540.98 654
14542.12 623
14543.26 656
14544.40 638
14545.53 682
14546.67 675
14547.81 720
14548.95 642
14550.09 749
14551.23 686
14552.37 665
14553.51 646
14554.65 627
14555.78 653
14556.92 728
14558.06 686
14559.20 698
14560.34 709
14561.48 748
14562.62 716
14563.76 716
14564.90 678
14566.04 689
14567.18 776
14568.32 671
14569.46 727
14570.60 690
14571.74 682
14572.88 663
14574.02 721
14575.16 733
14576.30 714
14577.44 705
14578.58 687
14579.72 770
14580.86 774
14582.00 764
14583.14 756
14584.28 737
14585.42 803
14586.56 794
14587.70 737
14588.84 798
14589.98 800
14591.12 770
14592.26 766
14593.40 783
14594.54 770
14595.68 750
14596.82 805
14597.96 806
14599.10 777
14600.24 711
14601.38 774
14602.52 743
14603.67 734
14604.81 853
14605.95 897
14607.09 811
14608.23 751
14609.37 799
14610.51 826
14611.65 790
14612.79 816
14613.94 810
14615.08 838
14616.22 847
14617.36 805
14618.50 838
14619.64 839
14620.79 898
14621.93 849
14623.07 854
14624.21 856
14625.35 901
14626.49 918
14627.64 870
14628.78 894
14629.92 896
14631.06 885
14632.20 920
14633.35 1021
14634.49 982
14635.63 1005
14636.77 969
14637.91 1019
14639.06 1019
14640.20 1088
14641.34 1030
14642.48 981
14643.63 906
14644.77 907
14645.91 953
14647.05 919
14648.20 882
14649.34 877
14650.48 907
14651.63 875
14652.77 829
14653.91 812
14655.05 782
14656.20 819
14657.34 816
14658.48 771
14659.63 805
14660.77 767
14661.91 733
14663.06 781
14664.20 700
14665.34 710
14666.49 747
14667.63 760
14668.77 676
14669.92 679
14671.06 660
14672.20 695
14673.35 730
14674.49 795
14675.64 728
14676.78 726
14677.92 670
14679.07 740
14680.21 700
14681.35 715
14682.50 742
14683.64 718
14684.79 705
14685.93 675
14687.08 670
14688.22 689
14689.36 661
14690.51 694
14691.65 672
14692.80 667
14693.94 627
14695.09 631
14696.23 648
14697.38 645
14698.52 617
14699.66 676
14700.81 655
14701.95 634
14703.10 633
14704.24 581
14705.39 664
14706.53 648
14707.68 641
14708.82 586
14709.97 633
14711.11 629
14712.26 658
14713.40 648
14714.55 573
14715.69 571
14716.84 639
14717.99 625
14719.13 655
14720.28 602
14721.42 600
14722.57 622
14723.71 616
14724.86 572
14726.00 566
14727.15 630
14728.30 617
14729.44 592
14730.59 595
14731.73 588
14732.88 592
14734.03 605
14735.17 609
14736.32 644
14737.46 679
14738.61 634
14739.76 605
14740.90 601
14742.05 556
14743.20 630
14744.34 681
14745.49 640
14746.64 646
14747.78 590
14748.93 596
14750.08 594
14751.22 595
14752.37 632
14753.52 633
14754.66 625
14755.81 616
14756.96 624
14758.10 584
14759.25 581
14760.40 602
14761.54 593
14762.69 536
14763.84 605
14764.99 599
14766.13 612
14767.28 665
14768.43 661
14769.58 547
14770.72 605
14771.87 560
14773.02 547
14774.17 613
14775.31 591
14776.46 617
14777.61 567
14778.76 509
14779.90 533
14781.05 539
14782.20 548
14783.35 563
14784.50 547
14785.64 553
14786.79 565
14787.94 562
14789.09 563
14790.24 571
14791.38 585
14792.53 567
14793.68 547
14794.83 535
14795.98 564
14797.13 564
14798.28 545
14799.42 522
14800.57 493
14801.72 530
14802.87 558
14804.02 546
14805.17 560
14806.32 535
14807.47 558
14808.61 530
14809.76 503
14810.91 503
14812.06 496
14813.21 493
14814.36 540
14815.51 529
14816.66 520
14817.81 496
14818.96 491
14820.11 535
14821.26 511
14822.41 551
14823.55 536
14824.70 504
14825.85 509
14827.00 515
14828.15 510
14829.30 489
14830.45 532
14831.60 491
14832.75 505
14833.90 511
14835.05 521
14836.20 507
14837.35 536
14838.50 492
14839.65 446
14840.80 475
14841.95 504
14843.10 565
14844.25 524
14845.40 567
14846.55 553
14847.70 529
14848.86 507
14850.01 468
14851.16 508
14852.31 514
14853.46 485
14854.61 502
14855.76 505
14856.91 511
14858.06 485
14859.21 475
14860.36 503
14861.51 517
14862.66 526
14863.82 499
14864.97 524
14866.12 506
14867.27 487
14868.42 518
14869.57 543
14870.72 495
14871.87 489
14873.03 550
14874.18 530
14875.33 585
14876.48 490
14877.63 528
14878.78 509
14879.94 498
14881.09 488
14882.24 478
14883.39 496
14884.54 493
14885.70 498
14886.85 468
14888.00 488
14889.15 501
14890.30 497
14891.46 501
14892.61 460
14893.76 482
14894.91 479
14896.06 467
14897.22 475
14898.37 460
14899.52 493
14900.67 501
14901.83 489
14902.98 490
14904.13 480
14905.28 497
14906.44 486
14907.59 462
14908.74 479
14909.90 457
14911.05 498
14912.20 474
14913.36 429
14914.51 450
14915.66 462
14916.81 450
14917.97 499
14919.12 471
14920.27 448
14921.43 484
14922.58 501
14923.73 526
14924.89 520
14926.04 484
14927.19 516
14928.35 537
14929.50 484
14930.66 459
14931.81 443
14932.96 462
14934.12 439
14935.27 450
14936.42 467
14937.58 467
14938.73 452
14939.89 503
14941.04 518
14942.19 476
14943.35 483
14944.50 424
14945.66 447
14946.81 435
14947.97 449
14949.12 539
14950.27 496
14951.43 504
14952.58 488
14953.74 480
14954.89 457
14956.05 506
14957.20 520
14958.36 500
14959.51 452
14960.67 493
14961.82 471
14962.98 488
14964.13 540
14965.29 562
14966.44 454
14967.60 527
14968.75 524
14969.91 519
14971.06 484
14972.22 503
14973.37 539
14974.53 505
14975.68 459
14976.84 471
14977.99 471
14979.15 530
14980.31 487
14981.46 501
14982.62 516
14983.77 461
14984.93 510
14986.08 515
14987.24 522
14988.40 497
14989.55 471
14990.71 512
14991.86 527
14993.02 520
14994.18 504
14995.33 473
14996.49 458
14997.65 528
14998.80 500
14999.96 483
15001.11 472
15002.27 410
15003.43 426
15004.58 489
15005.74 409
15006.90 472
15008.05 460
15009.21 456
15010.37 476
15011.52 457
15012.68 465
15013.84 487
15014.99 452
15016.15 440
15017.31 491
15018.47 465
15019.62 469
15020.78 437
15021.94 443
15023.09 404
15024.25 453
15025.41 453
15026.57 478
15027.72 418
15028.88 458
15030.04 491
15031.20 459
15032.35 449
15033.51 409
15034.67 452
15035.83 446
15036.98 477
15038.14 446
15039.30 472
15040.46 483
15041.62 465
15042.77 478
15043.93 480
15045.09 419
15046.25 448
15047.41 475
15048.57 469
15049.72 481
15050.88 418
15052.04 422
15053.20 482
15054.36 437
15055.52 435
15056.67 400
15057.83 420
15058.99 454
15060.15 453
15061.31 448
15062.47 442
15063.63 457
15064.79 458
15065.94 464
15067.10 484
15068.26 472
15069.42 447
15070.58 476
15071.74 437
15072.90 459
15074.06 465
15075.22 474
15076.38 473
15077.54 490
15078.70 514
15079.85 528
15081.01 504
15082.17 442
15083.33 457
15084.49 489
15085.65 483
15086.81 472
15087.97 490
15089.13 495
15090.29 464
15091.45 409
15092.61 428
15093.77 519
15094.93 486
15096.09 461
15097.25 447
15098.41 475
15099.57 473
15100.73 480
15101.89 485
15103.05 459
15104.21 484
15105.37 456
15106.53 466
15107.69 479
15108.86 521
15110.02 480
15111.18 499
15112.34 460
15113.50 472
15114.66 457
15115.82 488
15116.98 496
15118.14 459
15119.30 424
15120.46 423
15121.62 484
15122.79 502
15123.95 497
15125.11 469
15126.27 490
15127.43 451
15128.59 468
15129.75 468
15130.91 528
15132.08 447
15133.24 471
15134.40 475
15135.56 483
15136.72 479
15137.88 500
15139.05 495
15140.21 462
15141.37 463
15142.53 489
15143.69 487
15144.85 492
15146.02 497
15147.18 523
15148.34 507
15149.50 501
15150.66 483
15151.83 488
15152.99 481
15154.15 508
15155.31 493
15156.48 472
15157.64 470
15158.80 486
15159.96 491
15161.13 462
15162.29 482
15163.45 531
15164.61 476
15165.78 496
15166.94 473
15168.10 487
15169.27 492
15170.43 496
15171.59 522
15172.75 561
15173.92 543
15175.08 530
15176.24 469
15177.41 519
15178.57 495
15179.73 485
15180.90 544
15182.06 510
15183.22 525
15184.39 520
15185.55 514
15186.71 557
15187.88 578
15189.04 561
15190.21 554
15191.37 539
15192.53 494
15193.70 508
15194.86 514
15196.02 498
15197.19 524
15198.35 550
15199.52 535
15200.68 592
15201.84 519
15203.01 534
15204.17 539
15205.34 550
15206.50 559
15207.67 531
15208.83 521
15209.99 578
15211.16 495
15212.32 572
15213.49 579
15214.65 527
15215.82 554
15216.98 529
15218.15 559
15219.31 564
15220.48 586
15221.64 535
15222.81 563
15223.97 537
15225.14 519
15226.30 545
15227.47 573
15228.63 606
15229.80 607
15230.96 605
15232.13 564
15233.29 573
15234.46 552
15235.62 535
15236.79 565
15237.95 562
15239.12 514
15240.29 551
15241.45 563
15242.62 601
15243.78 580
15244.95 567
15246.11 563
15247.28 552
15248.45 534
15249.61 549
15250.78 577
15251.94 562
15253.11 574
15254.28 570
15255.44 583
15256.61 549
15257.78 515
15258.94 485
15260.11 491
15261.27 529
15262.44 579
15263.61 552
15264.77 497
15265.94 528
15267.11 517
15268.27 554
15269.44 578
15270.61 574
15271.77 547
15272.94 516
15274.11 461
15275.27 511
15276.44 510
15277.61 533
15278.78 517
15279.94 521
15281.11 477
15282.28 505
15283.44 502
15284.61 541
15285.78 478
15286.95 460
15288.11 491
15289.28 543
15290.45 550
15291.62 531
15292.78 490
15293.95 486
15295.12 491
15296.29 515
15297.46 500
15298.62 487
15299.79 469
15300.96 477
15302.13 463
15303.30 528
15304.46 475
15305.63 510
15306.80 492
15307.97 523
15309.14 519
15310.30 478
15311.47 524
15312.64 554
15313.81 515
15314.98 535
15316.15 509
15317.31 539
15318.48 534
15319.65 505
15320.82 497
15321.99 505
15323.16 510
15324.33 522
15325.50 495
15326.66 503
15327.83 466
15329.00 502
15330.17 586
15331.34 539
15332.51 486
15333.68 471
15334.85 489
15336.02 417
15337.19 473
15338.36 529
15339.53 490
15340.70 564
15341.86 508
15343.03 497
15344.20 444
15345.37 484
15346.54 478
15347.71 504
15348.88 491
15350.05 503
15351.22 531
15352.39 506
15353.56 470
15354.73 488
15355.90 496
15357.07 577
15358.24 510
15359.41 518
15360.58 532
15361.75 503
15362.92 544
15364.09 520
15365.26 548
15366.43 494
15367.60 551
15368.78 489
15369.95 520
15371.12 458
15372.29 527
15373.46 547
15374.63 519
15375.80 524
15376.97 489
15378.14 513
15379.31 509
15380.48 476
15381.65 473
15382.83 520
15384.00 477
15385.17 538
15386.34 533
15387.51 533
15388.68 528
15389.85 532
15391.02 533
15392.20 522
15393.37 483
15394.54 481
15395.71 497
15396.88 507
15398.05 503
15399.22 509
15400.40 476
15401.57 497
15402.74 483
15403.91 506
15405.08 515
15406.26 456
15407.43 485
15408.60 467
15409.77 511
15410.94 476
15412.12 469
15413.29 470
15414.46 468
15415.63 513
15416.81 440
15417.98 512
15419.15 514
15420.32 495
15421.50 473
15422.67 523
15423.84 442
15425.01 496
15426.19 442
15427.36 468
15428.53 449
15429.70 452
15430.88 483
15432.05 477
15433.22 525
15434.40 507
15435.57 491
15436.74 465
15437.92 491
15439.09 466
15440.26 491
15441.44 426
15442.61 501
15443.78 455
15444.96 422
15446.13 463
15447.30 424
15448.48 402
15449.65 410
15450.82 461
15452.00 475
15453.17 462
15454.34 459
15455.52 477
15456.69 482
15457.87 493
15459.04 457
15460.21 469
15461.39 430
15462.56 458
15463.74 478
15464.91 444
15466.08 467
15467.26 455
15468.43 479
15469.61 486
15470.78 503
15471.96 479
15473.13 483
15474.31 498
15475.48 523
15476.65 488
15477.83 484
15479.00 513
15480.18 468
15481.35 469
15482.53 483
15483.70 467
15484.88 517
15486.05 571
15487.23 501
15488.40 485
15489.58 419
15490.75 502
15491.93 482
15493.10 504
15494.28 444
15495.45 506
15496.63 465
15497.81 493
15498.98 511
15500.16 462
15501.33 466
15502.51 471
15503.68 475
15504.86 468
15506.03 515
15507.21 486
15508.39 439
15509.56 485
15510.74 548
15511.91 494
15513.09 471
15514.27 505
15515.44 512
15516.62 504
15517.79 508
15518.97 454
15520.15 489
15521.32 463
15522.50 485
15523.68 492
15524.85 491
15526.03 506
15527.21 513
15528.38 465
15529.56 465
15530.74 504
15531.91 483
15533.09 490
15534.27 503
15535.44 461
15536.62 488
15537.80 523
15538.97 498
15540.15 509
15541.33 483
15542.51 521
15543.68 528
15544.86 529
15546.04 516
15547.21 480
15548.39 515
15549.57 490
15550.75 500
15551.92 536
15553.10 573
15554.28 529
15555.46 502
15556.63 500
15557.81 514
15558.99 467
15560.17 522
15561.35 499
15562.52 512
15563.70 495
15564.88 478
15566.06 541
15567.24 500
15568.41 538
15569.59 486
15570.77 520
15571.95 501
15573.13 569
15574.30 497
15575.48 515
15576.66 524
15577.84 534
15579.02 522
15580.20 500
15581.38 540
15582.55 538
15583.73 563
15584.91 503
15586.09 553
15587.27 548
15588.45 532
15589.63 591
15590.81 528
15591.99 523
15593.16 573
15594.34 539
15595.52 522
15596.70 533
15597.88 552
15599.06 556
15600.24 556
15601.42 576
15602.60 547
15603.78 542
15604.96 526
15606.14 562
15607.32 565
15608.50 607
15609.68 578
15610.86 564
15612.04 563
15613.22 558
15614.40 562
15615.58 627
15616.76 621
15617.94 605
15619.12 587
15620.30 580
15621.48 595
15622.66 586
15623.84 610
15625.02 660
15626.20 677
15627.38 644
15628.56 605
15629.74 634
15630.92 638
15632.10 622
15633.28 668
15634.46 647
15635.64 578
15636.82 609
15638.00 645
15639.18 609
15640.36 637
15641.54 690
15642.73 688
15643.91 675
15645.09 697
15646.27 704
15647.45 696
15648.63 648
15649.81 707
15650.99 666
15652.17 663
15653.36 644
15654.54 674
15655.72 676
15656.90 664
15658.08 693
15659.26 717
15660.44 669
15661.63 628
15662.81 646
15663.99 678
15665.17 694
15666.35 653
15667.54 650
15668.72 680
15669.90 669
15671.08 602
15672.26 671
15673.45 709
15674.63 652
15675.81 673
15676.99 669
15678.17 660
15679.36 637
15680.54 649
15681.72 664
15682.90 654
15684.09 622
15685.27 626
15686.45 627
15687.63 627
15688.82 608
15690.00 586
15691.18 620
15692.36 622
15693.55 651
15694.73 618
15695.91 629
15697.10 615
15698.28 628
15699.46 634
15700.65 639
15701.83 594
15703.01 677
15704.20 654
15705.38 614
15706.56 628
15707.75 648
15708.93 672
15710.11 654
15711.30 645
15712.48 682
15713.66 686
15714.85 614
15716.03 603
15717.21 638
15718.40 616
15719.58 621
15720.77 629
15721.95 645
15723.13 672
15724.32 680
15725.50 709
15726.69 658
15727.87 636
15729.05 657
15730.24 679
15731.42 641
15732.61 649
15733.79 652
15734.98 704
15736.16 663
15737.34 651
15738.53 634
15739.71 674
15740.90 671
15742.08 737
15743.27 709
15744.45 711
15745.64 668
15746.82 695
15748.01 684
15749.19 704
15750.38 719
15751.56 740
15752.75 700
15753.93 685
15755.12 783
15756.30 763
15757.49 774
15758.67 755
15759.86 721
15761.04 698
15762.23 735
15763.42 720
15764.60 695
15765.79 717
15766.97 672
15768.16 669
15769.34 696
15770.53 752
15771.71 708
15772.90 706
15774.09 655
15775.27 669
15776.46 667
15777.64 638
15778.83 665
15780.02 661
15781.20 641
15782.39 614
15783.58 686
15784.76 693
15785.95 670
15787.13 687
15788.32 697
15789.51 666
15790.69 655
15791.88 709
15793.07 632
15794.25 653
15795.44 608
15796.63 626
15797.81 632
15799.00 608
15800.19 602
15801.37 622
15802.56 694
15803.75 647
15804.94 608
15806.12 615
15807.31 637
15808.50 628
15809.68 605
15810.87 626
15812.06 563
15813.25 657
15814.43 614
15815.62 600
15816.81 604
15818.00 617
15819.18 590
15820.37 589
15821.56 620
15822.75 564
15823.93 583
15825.12 587
15826.31 599
15827.50 582
15828.69 587
15829.87 565
15831.06 576
15832.25 564
15833.44 555
15834.63 596
15835.81 573
15837.00 634
15838.19 586
15839.38 561
15840.57 581
15841.76 596
15842.94 606
15844.13 595
15845.32 591
15846.51 548
15847.70 557
15848.89 584
15850.08 567
15851.27 621
15852.45 615
15853.64 600
15854.83 561
15856.02 559
15857.21 537
15858.40 601
15859.59 612
15860.78 553
15861.97 586
15863.16 596
15864.35 604
15865.53 568
15866.72 577
15867.91 604
15869.10 534
15870.29 572
15871.48 580
15872.67 574
15873.86 580
15875.05 559
15876.24 573
15877.43 531
15878.62 546
15879.81 595
15881.00 573
15882.19 540
15883.38 588
15884.57 594
15885.76 618
15886.95 620
15888.14 570
15889.33 560
15890.52 593
15891.71 574
15892.90 589
15894.09 655
15895.28 583
15896.47 603
15897.66 611
15898.85 553
15900.04 526
15901.24 593
15902.43 613
15903.62 582
15904.81 563
15906.00 612
15907.19 585
15908.38 585
15909.57 585
15910.76 586
15911.95 641
15913.14 632
15914.34 584
15915.53 593
15916.72 603
15917.91 638
15919.10 584
15920.29 557
15921.48 560
15922.68 582
15923.87 589
15925.06 615
15926.25 588
15927.44 604
15928.63 620
15929.83 565
15931.02 589
15932.21 587
15933.40 599
15934.59 558
15935.78 588
15936.98 620
15938.17 619
15939.36 584
15940.55 555
15941.74 567
15942.94 597
15944.13 576
15945.32 556
15946.51 536
15947.71 559
15948.90 571
15950.09 565
15951.28 538
15952.48 525
15953.67 530
15954.86 516
15956.05 518
15957.25 505
15958.44 514
15959.63 531
15960.83 579
15962.02 564
15963.21 506
15964.41 520
15965.60 497
15966.79 477
15967.98 517
15969.18 489
15970.37 504
15971.56 507
15972.76 508
15973.95 521
15975.14 476
15976.34 474
15977.53 502
15978.73 481
15979.92 462
15981.11 482
15982.31 527
15983.50 501
15984.69 452
15985.89 453
15987.08 460
15988.28 462
15989.47 462
15990.66 495
15991.86 519
15993.05 510
15994.25 493
15995.44 444
15996.63 429
15997.83 463
15999.02 502
16000.22 488
16001.41 486
16002.61 455
16003.80 436
16005.00 466
16006.19 433
16007.38 460
16008.58 451
16009.77 444
16010.97 485
16012.16 485
16013.36 428
16014.55 420
16015.75 445
16016.94 440
16018.14 451
16019.33 483
16020.53 480
16021.72 457
16022.92 428
16024.11 419
16025.31 449
16026.51 454
16027.70 471
16028.90 477
16030.09 476
16031.29 443
16032.48 419
16033.68 456
16034.87 505
16036.07 476
16037.27 466
16038.46 503
16039.66 464
16040.85 521
16042.05 464
16043.24 424
16044.44 413
16045.64 379
16046.83 431
16048.03 456
16049.23 414
16050.42 420
16051.62 433
16052.81 468
16054.01 457
16055.21 470
16056.40 435
16057.60 459
16058.80 437
16059.99 470
16061.19 445
16062.39 444
16063.58 417
16064.78 424
16065.98 451
16067.17 411
16068.37 400
16069.57 478
16070.77 441
16071.96 406
16073.16 400
16074.36 411
16075.55 423
16076.75 385
16077.95 408
16079.15 420
16080.34 412
16081.54 408
16082.74 399
16083.94 429
16085.13 407
16086.33 372
16087.53 388
16088.73 386
16089.92 430
16091.12 415
16092.32 419
16093.52 411
16094.71 391
16095.91 389
16097.11 420
16098.31 418
16099.51 410
16100.71 459
16101.90 478
16103.10 454
16104.30 423
16105.50 412
16106.70 412
16107.89 397
16109.09 425
16110.29 479
16111.49 494
16112.69 423
16113.89 437
16115.09 369
16116.28 375
16117.48 390
16118.68 412
16119.88 427
16121.08 409
16122.28 428
16123.48 432
16124.68 443
16125.88 429
16127.08 384
16128.27 409
16129.47 428
16130.67 421
16131.87 417
16133.07 380
16134.27 398
16135.47 412
16136.67 459
16137.87 470
16139.07 442
16140.27 418
16141.47 418
16142.67 408
16143.87 452
16145.07 423
16146.27 391
16147.47 373
16148.67 364
16149.87 418
16151.07 434
16152.27 432
16153.47 451
16154.67 471
16155.87 425
16157.07 369
16158.27 365
16159.47 404
16160.67 400
16161.87 433
16163.07 409
16164.27 454
16165.47 473
16166.67 444
16167.87 429
16169.07 426
16170.27 423
16171.47 412
16172.68 387
16173.88 405
16175.08 397
16176.28 396
16177.48 431
16178.68 461
16179.88 419
16181.08 419
16182.28 424
16183.48 417
16184.69 446
16185.89 453
16187.09 406
16188.29 409
16189.49 504
16190.69 440
16191.89 433
16193.10 422
16194.30 388
16195.50 392
16196.70 381
16197.90 437
16199.10 425
16200.31 443
16201.51 431
16202.71 465
16203.91 422
16205.11 459
16206.32 415
16207.52 411
16208.72 418
16209.92 404
16211.13 415
16212.33 460
16213.53 444
16214.73 439
16215.93 410
16217.14 436
16218.34 444
16219.54 438
16220.74 424
16221.95 415
16223.15 446
16224.35 433
16225.56 402
16226.76 371
16227.96 402
16229.16 426
16230.37 451
16231.57 480
16232.77 431
16233.98 383
16235.18 400
16236.38 444
16237.59 399
16238.79 373
16239.99 423
16241.20 470
16242.40 440
16243.60 435
16244.81 425
16246.01 445
16247.21 470
16248.42 487
16249.62 454
16250.82 417
16252.03 431
16253.23 485
16254.44 438
16255.64 414
16256.84 434
16258.05 465
16259.25 488
16260.46 502
16261.66 460
16262.86 442
16264.07 483
16265.27 425
16266.48 416
16267.68 428
16268.89 464
16270.09 419
16271.29 477
16272.50 454
16273.70 455
16274.91 458
16276.11 488
16277.32 435
16278.52 467
16279.73 446
16280.93 439
16282.14 417
16283.34 457
16284.55 432
16285.75 498
16286.96 468
16288.16 479
16289.37 456
16290.57 476
16291.78 467
16292.98 444
16294.19 465
16295.39 469
16296.60 499
16297.80 424
16299.01 467
16300.22 464
16301.42 453
16302.63 455
16303.83 448
16305.04 490
16306.24 456
16307.45 439
16308.66 462
16309.86 476
16311.07 494
16312.27 491
16313.48 459
16314.69 470
16315.89 473
16317.10 522
16318.30 438
16319.51 423
16320.72 413
16321.92 451
16323.13 463
16324.34 432
16325.54 434
16326.75 462
16327.96 449
16329.16 447
16330.37 437
16331.58 449
16332.78 448
16333.99 421
16335.20 455
16336.40 413
16337.61 379
16338.82 428
16340.02 494
16341.23 439
16342.44 408
16343.65 441
16344.85 429
16346.06 427
16347.27 404
16348.47 394
16349.68 425
16350.89 390
16352.10 383
16353.30 421
16354.51 466
16355.72 442
16356.93 426
16358.13 377
16359.34 432
16360.55 437
16361.76 418
16362.97 414
16364.17 383
16365.38 377
16366.59 350
16367.80 389
16369.01 388
16370.21 400
16371.42 399
16372.63 398
16373.84 421
16375.05 425
16376.26 425
16377.46 379
16378.67 396
16379.88 397
16381.09 416
16382.30 410
16383.51 394
16384.72 388
16385.92 373
16387.13 391
16388.34 382
16389.55 409
16390.76 429
16391.97 397
16393.18 403
16394.39 375
16395.60 371
16396.80 438
16398.01 429
16399.22 377
16400.43 395
16401.64 419
16402.85 384
16404.06 418
16405.27 426
16406.48 428
16407.69 420
16408.90 411
16410.11 396
16411.32 427
16412.53 393
16413.74 387
16414.95 412
16416.16 410
16417.37 374
16418.58 373
16419.79 433
16421.00 427
16422.21 408
16423.42 450
16424.63 428
16425.84 420
16427.05 368
16428.26 430
16429.47 404
16430.68 420
16431.89 439
16433.10 375
16434.31 377
16435.52 423
16436.73 399
16437.94 386
16439.15 418
16440.36 407
16441.57 397
16442.79 406
16444.00 403
16445.21 406
16446.42 427
16447.63 375
16448.84 391
16450.05 405
16451.26 393
16452.47 414
16453.68 438
16454.90 427
16456.11 414
16457.32 401
16458.53 423
16459.74 436
16460.95 409
16462.16 393
16463.38 399
16464.59 445
16465.80 455
16467.01 409
16468.22 399
16469.43 440
16470.65 411
16471.86 407
16473.07 423
16474.28 371
16475.49 357
16476.71 379
16477.92 358
16479.13 390
16480.34 408
16481.56 385
16482.77 410
16483.98 383
16485.19 397
16486.40 393
16487.62 383
16488.83 420
16490.04 401
16491.25 393
16492.47 410
16493.68 400
16494.89 404
16496.11 392
16497.32 426
16498.53 402
16499.74 434
16500.96 408
16502.17 390
16503.38 402
16504.60 374
16505.81 415
16507.02 424
16508.24 379
16509.45 372
16510.66 418
16511.88 447
16513.09 409
16514.30 371
16515.52 369
16516.73 410
16517.94 392
16519.16 379
16520.37 408
16521.58 415
16522.80 379
16524.01 400
16525.23 433
16526.44 403
16527.65 393
16528.87 405
16530.08 368
16531.30 393
16532.51 427
16533.72 407
16534.94 432
16536.15 427
16537.37 434
16538.58 407
16539.80 389
16541.01 380
16542.23 393
16543.44 377
16544.65 404
16545.87 447
16547.08 406
16548.30 405
16549.51 417
16550.73 425
16551.94 422
16553.16 410
16554.37 409
16555.59 428
16556.80 429
16558.02 435
16559.23 390
16560.45 439
16561.66 391
16562.88 448
16564.09 447
16565.31 473
16566.52 421
16567.74 422
16568.96 420
16570.17 460
16571.39 484
16572.60 437
16573.82 439
16575.03 432
16576.25 405
16577.47 380
16578.68 425
16579.90 440
16581.11 429
16582.33 458
16583.54 438
16584.76 459
16585.98 486
16587.19 393
16588.41 373
16589.63 437
16590.84 434
16592.06 423
16593.27 443
16594.49 447
16595.71 449
16596.92 418
16598.14 379
16599.36 415
16600.57 434
16601.79 437
16603.01 394
16604.22 387
16605.44 411
16606.66 396
16607.87 437
16609.09 425
16610.31 389
16611.53 419
16612.74 397
16613.96 390
16615.18 367
16616.39 387
16617.61 392
16618.83 376
16620.05 402
16621.26 406
16622.48 368
16623.70 374
16624.92 403
16626.13 390
16627.35 370
16628.57 396
16629.79 398
16631.00 408
16632.22 435
16633.44 408
16634.66 394
16635.88 381
16637.09 356
16638.31 378
16639.53 400
16640.75 403
16641.97 410
16643.18 345
16644.40 373
16645.62 391
16646.84 413
16648.06 384
16649.28 382
16650.49 426
16651.71 401
16652.93 402
16654.15 398
16655.37 376
16656.59 373
16657.81 383
16659.03 381
16660.24 396
16661.46 392
16662.68 407
16663.90 393
16665.12 417
16666.34 430
16667.56 441
16668.78 410
16670.00 438
16671.22 437
16672.43 402
16673.65 388
16674.87 414
16676.09 385
16677.31 353
16678.53 374
16679.75 394
16680.97 395
16682.19 355
16683.41 329
16684.63 345
16685.85 384
16687.07 410
16688.29 448
16689.51 408
16690.73 399
16691.95 378
16693.17 405
16694.39 423
16695.61 345
16696.83 387
16698.05 404
16699.27 396
16700.49 380
16701.71 397
16702.93 399
16704.15 358
16705.37 374
16706.59 373
16707.81 367
16709.03 370
16710.25 362
16711.48 390
16712.70 385
16713.92 381
16715.14 380
16716.36 364
16717.58 378
16718.80 346
16720.02 328
16721.24 385
16722.46 381
16723.68 355
16724.91 368
16726.13 373
16727.35 380
16728.57 337
16729.79 397
16731.01 362
16732.23 394
16733.46 345
16734.68 354
16735.90 393
16737.12 359
16738.34 395
16739.56 463
16740.79 360
16742.01 383
16743.23 361
16744.45 359
16745.67 376
16746.90 362
16748.12 394
16749.34 429
16750.56 368
16751.78 383
16753.01 391
16754.23 387
16755.45 360
16756.67 371
16757.90 357
16759.12 370
16760.34 386
16761.56 390
16762.79 347
16764.01 339
16765.23 346
16766.45 361
16767.68 359
16768.90 352
16770.12 399
16771.34 360
16772.57 399
16773.79 433
16775.01 380
16776.24 405
16777.46 378
16778.68 385
16779.91 367
16781.13 376
16782.35 369
16783.58 359
16784.80 392
16786.02 380
16787.25 359
16788.47 347
16789.69 373
16790.92 370
16792.14 368
16793.36 371
16794.59 349
16795.81 381
16797.04 399
16798.26 373
16799.48 400
16800.71 402
16801.93 374
16803.16 400
16804.38 395
16805.60 359
16806.83 317
16808.05 351
16809.28 363
16810.50 389
16811.73 406
16812.95 380
16814.17 352
16815.40 400
16816.62 359
16817.85 344
16819.07 385
16820.30 348
16821.52 350
16822.75 369
16823.97 368
16825.20 362
16826.42 342
16827.65 318
16828.87 384
16830.10 388
16831.32 362
16832.55 367
16833.77 384
16835.00 377
16836.22 374
16837.45 393
16838.67 357
16839.90 391
16841.12 377
16842.35 335
16843.57 360
16844.80 389
16846.03 408
16847.25 375
16848.48 385
16849.70 379
16850.93 371
16852.15 371
16853.38 419
16854.61 404
16855.83 418
16857.06 404
16858.28 421
16859.51 370
16860.74 372
16861.96 381
16863.19 355
16864.42 394
16865.64 419
16866.87 406
16868.09 404
16869.32 400
16870.55 375
16871.77 379
16873.00 361
16874.23 388
16875.45 400
16876.68 441
16877.91 454
16879.13 391
16880.36 406
16881.59 427
16882.82 460
16884.04 449
16885.27 426
16886.50 426
16887.72 376
16888.95 404
16890.18 414
16891.41 415
16892.63 449
16893.86 396
16895.09 423
16896.32 386
16897.54 402
16898.77 423
16900.00 408
16901.23 444
16902.45 421
16903.68 416
16904.91 425
16906.14 408
16907.36 422
16908.59 382
16909.82 414
16911.05 425
16912.28 396
16913.50 394
16914.73 385
16915.96 362
16917.19 373
16918.42 391
16919.65 374
16920.87 406
16922.10 380
16923.33 352
16924.56 361
16925.79 354
16927.02 375
16928.24 375
16929.47 401
16930.70 393
16931.93 397
16933.16 340
16934.39 369
16935.62 389
16936.85 397
16938.08 380
16939.30 374
16940.53 374
16941.76 389
16942.99 365
16944.22 379
16945.45 394
16946.68 379
16947.91 384
16949.14 398
16950.37 397
16951.60 393
16952.83 398
16954.06 375
16955.29 367
16956.52 379
16957.74 386
16958.97 441
16960.20 390
16961.43 369
16962.66 400
16963.89 388
16965.12 384
16966.35 356
16967.58 399
16968.81 407
16970.04 415
16971.27 412
16972.50 347
16973.74 382
16974.97 377
16976.20 381
16977.43 393
16978.66 332
16979.89 363
16981.12 376
16982.35 420
16983.58 386
16984.81 413
16986.04 388
16987.27 351
16988.50 380
16989.73 398
16990.96 384
16992.19 358
16993.43 362
16994.66 378
16995.89 368
16997.12 391
16998.35 374
16999.58 380
17000.81 377
17002.04 416
17003.28 378
17004.51 368
17005.74 371
17006.97 378
17008.20 353
17009.43 378
17010.66 390
17011.90 381
17013.13 351
17014.36 375
17015.59 362
17016.82 353
17018.05 382
17019.29 383
17020.52 347
17021.75 395
17022.98 418
17024.21 453
17025.45 404
17026.68 359
17027.91 413
17029.14 387
17030.38 361
17031.61 390
17032.84 377
17034.07 384
17035.31 377
17036.54 350
17037.77 353
17039.00 358
17040.24 370
17041.47 349
17042.70 347
17043.93 374
17045.17 357
17046.40 349
17047.63 339
17048.87 348
17050.10 369
17051.33 385
17052.57 362
17053.80 392
17055.03 418
17056.27 347
17057.50 373
17058.73 318
17059.97 343
17061.20 355
17062.43 349
17063.67 376
17064.90 361
17066.13 346
17067.37 392
17068.60 393
17069.83 380
17071.07 381
17072.30 374
17073.54 329
17074.77 340
17076.00 362
17077.24 372
17078.47 362
17079.71 374
17080.94 339
17082.17 363
17083.41 373
17084.64 365
17085.88 323
17087.11 359
17088.35 343
17089.58 427
17090.81 412
17092.05 389
17093.28 377
17094.52 355
17095.75 341
17096.99 394
17098.22 372
17099.46 337
17100.69 359
17101.93 385
17103.16 349
17104.40 375
17105.63 344
17106.87 379
17108.10 356
17109.34 400
17110.57 354
17111.81 341
17113.04 330
17114.28 355
17115.51 399
17116.75 390
17117.99 343
17119.22 363
17120.46 372
17121.69 367
17122.93 356
17124.16 356
17125.40 330
17126.64 308
17127.87 333
17129.11 340
17130.34 349
17131.58 340
17132.82 379
17134.05 337
17135.29 321
17136.52 345
17137.76 336
17139.00 334
17140.23 326
17141.47 329
17142.71 317
17143.94 314
17145.18 350
17146.41 350
17147.65 344
17148.89 350
17150.12 331
17151.36 324
17152.60 362
17153.83 332
17155.07 327
17156.31 372
17157.55 385
17158.78 367
17160.02 298
17161.26 361
17162.49 350
17163.73 306
17164.97 321
17166.21 366
17167.44 355
17168.68 364
17169.92 330
17171.15 343
17172.39 346
17173.63 376
17174.87 356
17176.10 347
17177.34 285
17178.58 296
17179.82 319
17181.06 352
17182.29 366
17183.53 382
17184.77 346
17186.01 367
17187.25 345
17188.48 346
17189.72 346
17190.96 311
17192.20 333
17193.44 369
17194.67 321
17195.91 381
17197.15 333
17198.39 330
17199.63 287
17200.87 298
17202.10 328
17203.34 320
17204.58 312
17205.82 333
17207.06 362
17208.30 378
17209.54 282
17210.78 286
17212.01 320
17213.25 328
17214.49 338
17215.73 325
17216.97 319
17218.21 321
17219.45 352
17220.69 353
17221.93 330
17223.17 326
17224.41 342
17225.65 359
17226.89 328
17228.12 321
17229.36 316
17230.60 331
17231.84 335
17233.08 335
17234.32 321
17235.56 297
17236.80 297
17238.04 333
17239.28 318
17240.52 302
17241.76 300
17243.00 318
17244.24 323
17245.48 349
17246.72 353
17247.96 359
17249.20 317
17250.44 298
17251.68 341
17252.92 332
17254.16 332
17255.40 318
17256.64 320
17257.89 339
17259.13 334
17260.37 330
17261.61 321
17262.85 310
17264.09 332
17265.33 288
17266.57 301
17267.81 325
17269.05 306
17270.29 350
17271.53 337
17272.78 379
17274.02 300
17275.26 338
17276.50 337
17277.74 303
17278.98 338
17280.22 326
17281.46 299
17282.71 302
17283.95 312
17285.19 297
17286.43 321
17287.67 327
17288.91 370
17290.16 286
17291.40 308
17292.64 332
17293.88 325
17295.12 332
17296.36 291
17297.61 312
17298.85 355
17300.09 285
17301.33 273
17302.58 305
17303.82 310
17305.06 316
17306.30 266
17307.54 286
17308.79 319
17310.03 322
17311.27 325
17312.51 312
17313.76 364
17315.00 329
17316.24 312
17317.48 358
17318.73 330
17319.97 331
17321.21 327
17322.46 347
17323.70 343
17324.94 356
17326.18 321
17327.43 368
17328.67 325
17329.91 344
17331.16 350
17332.40 310
17333.64 287
17334.89 292
17336.13 298
17337.37 333
17338.62 338
17339.86 347
17341.10 344
17342.35 314
17343.59 337
17344.84 347
17346.08 327
17347.32 325
17348.57 339
17349.81 392
17351.05 363
17352.30 304
17353.54 359
17354.79 379
17356.03 329
17357.27 298
17358.52 275
17359.76 322
17361.01 331
17362.25 339
17363.50 317
17364.74 324
17365.98 332
17367.23 348
17368.47 344
17369.72 346
17370.96 298
17372.21 328
17373.45 379
17374.70 316
17375.94 336
17377.19 303
17378.43 330
17379.68 334
17380.92 291
17382.17 297
17383.41 390
17384.66 334
17385.90 349
17387.15 340
17388.39 330
17389.64 346
17390.88 330
17392.13 324
17393.37 297
17394.62 332
17395.86 371
17397.11 345
17398.36 341
17399.60 328
17400.85 347
17402.09 338
17403.34 316
17404.58 324
17405.83 353
17407.08 338
17408.32 311
17409.57 325
17410.81 312
17412.06 313
17413.31 345
17414.55 359
17415.80 324
17417.05 327
17418.29 359
17419.54 329
17420.78 317
17422.03 320
17423.28 311
17424.52 316
17425.77 342
17427.02 342
17428.26 344
17429.51 339
17430.76 328
17432.00 334
17433.25 384
17434.50 347
17435.75 325
17436.99 340
17438.24 359
17439.49 341
17440.73 306
17441.98 350
17443.23 334
17444.48 328
17445.72 314
17446.97 366
17448.22 376
17449.46 373
17450.71 351
17451.96 337
17453.21 358
17454.45 334
17455.70 358
17456.95 339
17458.20 313
17459.45 308
17460.69 307
17461.94 334
17463.19 321
17464.44 375
17465.69 390
17466.93 373
17468.18 377
17469.43 318
17470.68 304
17471.93 316
17473.17 304
17474.42 369
17475.67 355
17476.92 346
17478.17 350
17479.42 344
17480.67 353
17481.91 334
17483.16 342
17484.41 326
17485.66 367
17486.91 374
17488.16 340
17489.41 311
17490.66 323
17491.90 323
17493.15 353
17494.40 362
17495.65 327
17496.90 342
17498.15 375
17499.40 385
17500.65 397
17501.90 364
17503.15 375
17504.40 341
17505.65 355
17506.90 360
17508.14 349
17509.39 355
17510.64 329
17511.89 336
17513.14 348
17514.39 393
17515.64 365
17516.89 364
17518.14 390
17519.39 360
17520.64 384
17521.89 374
17523.14 343
17524.39 376
17525.64 341
17526.89 393
17528.14 375
17529.39 360
17530.64 350
17531.89 364
17533.14 390
17534.40 391
17535.65 364
17536.90 341
17538.15 345
17539.40 359
17540.65 382
17541.90 340
17543.15 364
17544.40 329
17545.65 390
17546.90 353
17548.15 356
17549.40 343
17550.66 369
17551.91 382
17553.16 381
17554.41 395
17555.66 358
17556.91 397
17558.16 417
17559.41 409
17560.67 347
17561.92 380
17563.17 343
17564.42 348
17565.67 336
17566.92 361
17568.18 380
17569.43 393
17570.68 378
17571.93 342
17573.18 363
17574.43 357
17575.69 361
17576.94 357
17578.19 354
17579.44 380
17580.69 351
17581.95 369
17583.20 356
17584.45 349
17585.70 356
17586.96 381
17588.21 375
17589.46 355
17590.71 383
17591.97 400
17593.22 341
17594.47 375
17595.72 362
17596.98 388
17598.23 359
17599.48 356
17600.73 349
17601.99 364
17603.24 390
17604.49 364
17605.75 370
17607.00 370
17608.25 373
17609.51 346
17610.76 386
17612.01 412
17613.27 401
17614.52 400
17615.77 404
17617.03 380
17618.28 374
17619.53 372
17620.79 427
17622.04 371
17623.29 354
17624.55 393
17625.80 396
17627.05 403
17628.31 363
17629.56 369
17630.82 346
17632.07 360
17633.32 399
17634.58 396
17635.83 393
17637.09 425
17638.34 400
17639.60 376
17640.85 407
17642.10 389
17643.36 375
17644.61 385
17645.87 372
17647.12 342
17648.38 346
17649.63 386
17650.89 360
17652.14 359
17653.39 380
17654.65 357
17655.90 358
17657.16 351
17658.41 368
17659.67 363
17660.92 338
17662.18 344
17663.43 362
17664.69 357
17665.94 380
17667.20 342
17668.45 366
17669.71 385
17670.97 363
17672.22 343
17673.48 360
17674.73 371
17675.99 366
17677.24 374
17678.50 365
17679.75 342
17681.01 368
17682.27 337
17683.52 367
17684.78 366
17686.03 316
17687.29 365
17688.55 353
17689.80 334
17691.06 346
17692.31 333
17693.57 309
17694.83 325
17696.08 318
17697.34 303
17698.59 310
17699.85 355
17701.11 359
17702.36 345
17703.62 348
17704.88 343
17706.13 337
17707.39 322
17708.65 355
17709.90 342
17711.16 318
17712.42 344
17713.67 308
17714.93 381
17716.19 341
17717.44 322
17718.70 345
17719.96 333
17721.22 338
17722.47 340
17723.73 382
17724.99 343
17726.25 331
17727.50 318
17728.76 337
17730.02 305
17731.27 286
17732.53 305
17733.79 310
17735.05 329
17736.31 343
17737.56 309
17738.82 342
17740.08 306
17741.34 334
17742.59 338
17743.85 313
17745.11 327
17746.37 329
17747.63 297
17748.88 296
17750.14 355
17751.40 325
17752.66 367
17753.92 334
17755.18 329
17756.43 330
17757.69 293
17758.95 299
17760.21 354
17761.47 320
17762.73 335
17763.99 333
17765.24 339
17766.50 352
17767.76 317
17769.02 309
17770.28 351
17771.54 311
17772.80 308
17774.06 319
17775.32 303
17776.57 336
17777.83 344
17779.09 310
17780.35 296
17781.61 302
17782.87 309
17784.13 304
17785.39 331
17786.65 295
17787.91 297
17789.17 307
17790.43 305
17791.69 305
17792.95 299
17794.21 301
17795.47 360
17796.73 322
17797.99 327
17799.25 279
17800.51 319
17801.77 310
17803.03 309
17804.29 310
17805.55 305
17806.81 312
17808.07 323
17809.33 330
17810.59 284
17811.85 314
17813.11 352
17814.37 311
17815.63 258
17816.89 276
17818.15 314
17819.41 343
17820.67 302
17821.93 307
17823.19 352
17824.45 320
17825.71 310
17826.98 304
17828.24 344
17829.50 307
17830.76 341
17832.02 314
17833.28 317
17834.54 292
17835.80 280
17837.06 319
17838.33 323
17839.59 275
17840.85 286
17842.11 296
17843.37 309
17844.63 308
17845.89 283
17847.16 277
17848.42 337
17849.68 322
17850.94 299
17852.20 304
17853.46 322
17854.73 317
17855.99 308
17857.25 289
17858.51 286
17859.77 328
17861.04 332
17862.30 324
17863.56 270
17864.82 300
17866.09 301
17867.35 280
17868.61 249
17869.87 262
17871.14 335
17872.40 325
17873.66 302
17874.92 290
17876.19 295
17877.45 318
17878.71 329
17879.97 288
17881.24 286
17882.50 310
17883.76 265
17885.03 291
17886.29 245
17887.55 306
17888.81 303
17890.08 356
17891.34 327
17892.60 302
17893.87 317
17895.13 300
17896.39 328
17897.66 349
17898.92 292
17900.18 290
17901.45 296
17902.71 297
17903.97 300
17905.24 299
17906.50 300
17907.77 309
17909.03 292
17910.29 287
17911.56 306
17912.82 273
17914.09 283
17915.35 306
17916.61 315
17917.88 282
17919.14 288
17920.41 289
17921.67 269
17922.93 303
17924.20 281
17925.46 292
17926.73 304
17927.99 277
17929.26 278
17930.52 284
17931.79 287
17933.05 263
17934.32 263
17935.58 277
17936.84 279
17938.11 290
17939.37 285
17940.64 286
17941.90 311
17943.17 313
17944.43 268
17945.70 299
17946.96 299
17948.23 326
17949.50 291
17950.76 321
17952.03 343
17953.29 287
17954.56 321
17955.82 328
17957.09 329
17958.35 324
17959.62 344
17960.88 323
17962.15 325
17963.42 318
17964.68 305
17965.95 322
17967.21 326
17968.48 287
17969.74 310
17971.01 360
17972.28 331
17973.54 280
17974.81 312
17976.08 336
17977.34 298
17978.61 332
17979.87 300
17981.14 277
17982.41 300
17983.67 316
17984.94 316
17986.21 347
17987.47 323
17988.74 309
17990.01 299
17991.27 328
17992.54 322
17993.81 303
17995.07 310
17996.34 272
17997.61 311
17998.87 300
18000.14 309
18001.41 301
18002.68 285
18003.94 314
18005.21 337
18006.48 339
18007.74 345
18009.01 333
18010.28 296
18011.55 265
18012.81 275
18014.08 347
18015.35 361
18016.62 305
18017.88 292
18019.15 304
18020.42 305
18021.69 328
18022.96 305
18024.22 287
18025.49 287
18026.76 284
18028.03 281
18029.29 292
18030.56 311
18031.83 300
18033.10 332
18034.37 275
18035.64 297
18036.90 336
18038.17 343
18039.44 290
18040.71 311
18041.98 306
18043.25 326
18044.51 312
18045.78 311
18047.05 307
18048.32 336
18049.59 330
18050.86 361
18052.13 315
18053.40 307
18054.67 351
18055.93 320
18057.20 313
18058.47 286
18059.74 319
18061.01 349
18062.28 332
18063.55 302
18064.82 300
18066.09 337
18067.36 289
18068.63 294
18069.90 300
18071.17 311
18072.44 318
18073.70 326
18074.97 347
18076.24 332
18077.51 303
18078.78 367
18080.05 321
18081.32 299
18082.59 315
18083.86 362
18085.13 330
18086.40 333
18087.67 312
18088.94 302
18090.21 309
18091.48 338
18092.75 333
18094.02 315
18095.29 318
18096.57 310
18097.84 340
18099.11 295
18100.38 305
18101.65 301
18102.92 326
18104.19 307
18105.46 321
18106.73 331
18108.00 272
18109.27 265
18110.54 273
18111.81 305
18113.08 285
18114.36 336
18115.63 312
18116.90 297
18118.17 305
18119.44 322
18120.71 328
18121.98 338
18123.25 313
18124.53 316
18125.80 321
18127.07 295
18128.34 323
18129.61 339
18130.88 317
18132.16 298
18133.43 292
18134.70 284
18135.97 298
18137.24 290
18138.51 313
18139.79 292
18141.06 322
18142.33 307
18143.60 331
18144.87 304
18146.15 315
18147.42 271
18148.69 298
18149.96 317
18151.24 318
18152.51 353
18153.78 315
18155.05 296
18156.33 326
18157.60 311
18158.87 284
18160.14 318
18161.42 313
18162.69 288
18163.96 295
18165.23 353
18166.51 326
18167.78 309
18169.05 276
18170.33 284
18171.60 273
18172.87 302
18174.15 297
18175.42 357
18176.69 319
18177.97 328
18179.24 327
18180.51 290
18181.79 335
18183.06 291
18184.33 335
18185.61 341
18186.88 311
18188.15 275
18189.43 303
18190.70 288
18191.97 326
18193.25 304
18194.52 300
18195.80 310
18197.07 306
18198.34 313
18199.62 302
18200.89 287
18202.17 289
18203.44 279
18204.71 279
18205.99 277
18207.26 326
18208.54 345
18209.81 304
18211.09 320
18212.36 317
18213.64 294
18214.91 304
18216.18 314
18217.46 315
18218.73 311
18220.01 329
18221.28 303
18222.56 317
18223.83 310
18225.11 315
18226.38 291
18227.66 342
18228.93 290
18230.21 312
18231.48 318
18232.76 297
18234.03 301
18235.31 295
18236.58 318
18237.86 328
18239.14 347
18240.41 316
18241.69 301
18242.96 317
18244.24 332
18245.51 304
18246.79 328
18248.06 324
18249.34 329
18250.62 302
18251.89 281
18253.17 302
18254.44 309
18255.72 331
18257.00 286
18258.27 296
18259.55 302
18260.82 329
18262.10 313
18263.38 309
18264.65 305
18265.93 324
18267.21 301
18268.48 332
18269.76 317
18271.04 310
18272.31 271
18273.59 276
18274.87 309
18276.14 291
18277.42 319
18278.70 315
18279.97 294
18281.25 330
18282.53 321
18283.80 295
18285.08 321
18286.36 301
18287.63 333
18288.91 272
18290.19 305
18291.47 308
18292.74 308
18294.02 289
18295.30 318
18296.58 316
18297.85 312
18299.13 348
18300.41 331
18301.69 299
18302.96 311
18304.24 312
18305.52 306
18306.80 281
18308.07 325
18309.35 309
18310.63 289
18311.91 278
18313.19 255
18314.46 317
18315.74 313
18317.02 315
18318.30 360
18319.58 321
18320.86 319
18322.13 314
18323.41 317
18324.69 288
18325.97 335
18327.25 320
18328.53 348
18329.80 301
18331.08 305
18332.36 294
18333.64 310
18334.92 301
18336.20 275
18337.48 291
18338.76 303
18340.04 359
18341.31 313
18342.59 297
18343.87 297
18345.15 301
18346.43 290
18347.71 375
18348.99 310
18350.27 318
18351.55 263
18352.83 333
18354.11 332
18355.39 296
18356.67 302
18357.95 307
18359.22 271
18360.50 307
18361.78 327
18363.06 314
18364.34 307
18365.62 276
18366.90 313
18368.18 305
18369.46 341
18370.74 309
18372.02 322
18373.30 310
18374.58 299
18375.86 293
18377.14 261
18378.42 341
18379.71 307
18380.99 316
18382.27 313
18383.55 350
18384.83 328
18386.11 334
18387.39 301
18388.67 325
18389.95 295
18391.23 288
18392.51 338
18393.79 346
18395.07 291
18396.35 273
18397.63 295
18398.92 282
18400.20 272
18401.48 311
18402.76 357
18404.04 346
18405.32 320
18406.60 297
18407.88 311
18409.17 346
18410.45 345
18411.73 297
18413.01 296
18414.29 296
18415.57 316
18416.85 302
18418.14 270
18419.42 271
18420.70 293
18421.98 325
18423.26 316
18424.55 306
18425.83 264
18427.11 289
18428.39 320
18429.67 309
18430.96 273
18432.24 290
18433.52 300
18434.80 320
18436.08 278
18437.37 265
18438.65 318
18439.93 283
18441.21 305
18442.50 313
18443.78 320
18445.06 311
18446.34 286
18447.63 333
18448.91 289
18450.19 302
18451.48 318
18452.76 373
18454.04 299
18455.32 292
18456.61 303
18457.89 320
18459.17 271
18460.46 297
18461.74 254
18463.02 291
18464.31 309
18465.59 315
18466.87 265
18468.16 291
18469.44 291
18470.72 288
18472.01 260
18473.29 263
18474.57 270
18475.86 311
18477.14 321
18478.43 266
18479.71 264
18480.99 305
18482.28 340
18483.56 310
18484.85 290
18486.13 279
18487.41 299
18488.70 315
18489.98 276
18491.27 299
18492.55 298
18493.83 314
18495.12 304
18496.40 284
18497.69 284
18498.97 294
18500.26 303
18501.54 306
18502.83 346
18504.11 328
18505.40 288
18506.68 314
18507.97 283
18509.25 328
18510.54 268
18511.82 271
18513.11 279
18514.39 295
18515.68 251
18516.96 301
18518.25 314
18519.53 287
18520.82 293
18522.10 280
18523.39 319
18524.67 286
18525.96 286
18527.24 273
18528.53 297
18529.81 316
18531.10 311
18532.39 271
18533.67 289
18534.96 310
18536.24 299
18537.53 322
18538.81 281
18540.10 310
18541.39 339
18542.67 286
18543.96 347
18545.24 329
18546.53 308
18547.82 312
18549.10 313
18550.39 314
18551.68 289
18552.96 279
18554.25 275
18555.53 295
18556.82 303
18558.11 290
18559.39 303
18560.68 269
18561.97 318
18563.25 330
18564.54 275
18565.83 323
18567.12 283
18568.40 279
18569.69 286
18570.98 276
18572.26 354
18573.55 296
18574.84 260
18576.12 270
18577.41 282
18578.70 296
18579.99 261
18581.27 276
18582.56 259
18583.85 312
18585.14 281
18586.42 310
18587.71 290
18589.00 293
18590.29 294
18591.57 301
18592.86 284
18594.15 286
18595.44 299
18596.73 264
18598.01 281
18599.30 291
18600.59 318
18601.88 324
18603.17 274
18604.45 275
18605.74 344
18607.03 303
18608.32 321
18609.61 302
18610.90 298
18612.18 316
18613.47 292
18614.76 288
18616.05 309
18617.34 268
18618.63 324
18619.92 340
18621.20 329
18622.49 331
18623.78 307
18625.07 307
18626.36 327
18627.65 272
18628.94 260
18630.23 279
18631.52 315
18632.81 269
18634.09 265
18635.38 293
18636.67 283
18637.96 307
18639.25 317
18640.54 270
18641.83 294
18643.12 286
18644.41 251
18645.70 292
18646.99 313
18648.28 308
18649.57 301
18650.86 326
18652.15 282
18653.44 276
18654.73 276
18656.02 316
18657.31 340
18658.60 291
18659.89 305
18661.18 254
18662.47 330
18663.76 288
18665.05 252
18666.34 303
18667.63 276
18668.92 300
18670.21 308
18671.50 305
18672.79 281
18674.08 282
18675.37 308
18676.66 308
18677.95 312
18679.24 286
18680.54 259
18681.83 252
18683.12 289
18684.41 281
18685.70 299
18686.99 260
18688.28 309
18689.57 329
18690.86 295
18692.15 267
18693.45 285
18694.74 279
18696.03 286
18697.32 267
18698.61 295
18699.90 282
18701.19 257
18702.49 273
18703.78 267
18705.07 319
18706.36 322
18707.65 275
18708.94 293
18710.24 278
18711.53 267
18712.82 277
18714.11 316
18715.40 298
18716.70 265
18717.99 267
18719.28 283
18720.57 296
18721.86 316
18723.16 268
18724.45 293
18725.74 307
18727.03 278
18728.33 305
18729.62 281
18730.91 311
18732.20 302
18733.50 340
18734.79 280
18736.08 258
18737.37 263
18738.67 287
18739.96 277
18741.25 269
18742.55 312
18743.84 306
18745.13 283
18746.43 295
18747.72 285
18749.01 304
18750.31 291
18751.60 270
18752.89 275
18754.19 262
18755.48 275
18756.77 289
18758.07 256
18759.36 277
18760.65 295
18761.95 302
18763.24 257
18764.53 254
18765.83 279
18767.12 277
18768.42 273
18769.71 265
18771.00 272
18772.30 259
18773.59 254
18774.88 293
18776.18 310
18777.47 279
18778.77 300
18780.06 274
18781.36 251
18782.65 270
18783.94 265
18785.24 294
18786.53 304
18787.83 267
18789.12 284
18790.42 320
18791.71 282
18793.01 255
18794.30 270
18795.60 275
18796.89 245
18798.19 245
18799.48 281
18800.78 254
18802.07 241
18803.37 248
18804.66 307
18805.96 282
18807.25 283
18808.55 300
18809.84 251
18811.14 278
18812.43 303
18813.73 266
18815.02 290
18816.32 268
18817.61 306
18818.91 286
18820.21 251
18821.50 274
18822.80 279
18824.09 342
18825.39 293
18826.68 287
18827.98 271
18829.28 273
18830.57 286
18831.87 292
18833.16 280
18834.46 287
18835.76 261
18837.05 277
18838.35 267
18839.65 287
18840.94 260
18842.24 289
18843.53 284
18844.83 288
18846.13 270
18847.42 286
18848.72 293
18850.02 287
18851.31 247
18852.61 242
18853.91 283
18855.20 280
18856.50 281
18857.80 279
18859.10 275
18860.39 279
18861.69 264
18862.99 285
18864.28 284
18865.58 249
18866.88 300
18868.18 285
18869.47 294
18870.77 266
18872.07 261
18873.37 302
18874.66 249
18875.96 243
18877.26 240
18878.56 278
18879.85 310
18881.15 287
18882.45 294
18883.75 264
18885.04 303
18886.34 261
18887.64 246
18888.94 274
18890.24 274
18891.53 287
18892.83 296
18894.13 290
18895.43 279
18896.73 269
18898.03 295
18899.32 270
18900.62 262
18901.92 249
18903.22 302
18904.52 311
18905.82 283
18907.12 256
18908.41 317
18909.71 290
18911.01 298
18912.31 256
18913.61 257
18914.91 263
18916.21 275
18917.51 271
18918.80 282
18920.10 278
18921.40 276
18922.70 328
18924.00 363
18925.30 288
18926.60 255
18927.90 270
18929.20 287
18930.50 267
18931.80 309
18933.10 335
18934.40 290
18935.70 307
18937.00 263
18938.30 292
18939.60 313
18940.90 272
18942.20 285
18943.50 257
18944.79 259
18946.09 299
18947.39 307
18948.70 256
18950.00 273
18951.30 323
18952.60 291
18953.90 286
18955.20 253
18956.50 248
18957.80 264
18959.10 293
18960.40 308
18961.70 284
18963.00 284
18964.30 285
18965.60 278
18966.90 281
18968.20 279
18969.50 267
18970.80 278
18972.10 251
18973.40 264
18974.71 295
18976.01 305
18977.31 272
18978.61 262
18979.91 283
18981.21 262
18982.51 273
18983.81 282
18985.12 264
18986.42 257
18987.72 237
18989.02 265
18990.32 274
18991.62 256
18992.92 282
18994.23 275
18995.53 259
18996.83 294
18998.13 269
18999.43 250
19000.73 265
19002.04 245
19003.34 255
19004.64 263
19005.94 263
19007.24 261
19008.55 285
19009.85 279
19011.15 241
19012.45 280
19013.76 287
19015.06 263
19016.36 311
19017.66 302
19018.96 290
19020.27 278
19021.57 311
19022.87 293
19024.18 272
19025.48 331
19026.78 310
19028.08 267
19029.39 271
19030.69 283
19031.99 267
19033.30 287
19034.60 277
19035.90 294
19037.20 274
19038.51 307
19039.81 318
19041.11 314
19042.42 306
19043.72 270
19045.02 276
19046.33 279
19047.63 299
19048.93 277
19050.24 284
19051.54 288
19052.85 300
19054.15 280
19055.45 248
19056.76 265
19058.06 255
19059.36 288
19060.67 274
19061.97 294
19063.28 269
19064.58 260
19065.88 317
19067.19 264
19068.49 256
19069.80 261
19071.10 300
19072.41 302
19073.71 280
19075.01 249
19076.32 291
19077.62 298
19078.93 299
19080.23 284
19081.54 266
19082.84 277
19084.15 280
19085.45 280
19086.76 277
19088.06 281
19089.37 295
19090.67 284
19091.98 288
19093.28 282
19094.59 244
19095.89 291
19097.20 269
19098.50 272
19099.81 277
19101.11 308
19102.42 292
19103.72 298
19105.03 292
19106.33 280
19107.64 267
19108.94 312
19110.25 309
19111.56 308
19112.86 296
19114.17 277
19115.47 275
19116.78 276
19118.08 277
19119.39 289
19120.70 304
19122.00 290
19123.31 287
19124.61 286
19125.92 310
19127.23 277
19128.53 278
19129.84 265
19131.15 249
19132.45 266
19133.76 275
19135.06 283
19136.37 294
19137.68 295
19138.98 294
19140.29 275
19141.60 322
19142.90 290
19144.21 275
19145.52 267
19146.82 266
19148.13 258
19149.44 281
19150.75 262
19152.05 267
19153.36 299
19154.67 273
19155.97 266
19157.28 269
19158.59 305
19159.90 278
19161.20 298
19162.51 269
19163.82 272
19165.13 316
19166.43 315
19167.74 277
19169.05 302
19170.36 307
19171.66 278
19172.97 278
19174.28 291
19175.59 286
19176.89 289
19178.20 274
19179.51 247
19180.82 239
19182.13 254
19183.44 260
19184.74 283
19186.05 285
19187.36 300
19188.67 271
19189.98 249
19191.28 247
19192.59 250
19193.90 279
19195.21 253
19196.52 277
19197.83 258
19199.14 257
19200.44 312
19201.75 283
19203.06 271
19204.37 245
19205.68 269
19206.99 320
19208.30 287
19209.61 329
19210.92 325
19212.22 289
19213.53 277
19214.84 266
19216.15 280
19217.46 280
19218.77 279
19220.08 277
19221.39 262
19222.70 283
19224.01 289
19225.32 314
19226.63 260
19227.94 264
19229.25 267
19230.56 302
19231.87 307
19233.18 266
19234.49 271
19235.80 295
19237.11 289
19238.42 275
19239.73 285
19241.04 280
19242.35 264
19243.66 279
19244.97 253
19246.28 295
19247.59 296
19248.90 271
19250.21 258
19251.52 275
19252.83 279
19254.14 268
19255.45 271
19256.76 312
19258.07 277
19259.38 302
19260.69 268
19262.00 265
19263.31 284
19264.63 278
19265.94 286
19267.25 275
19268.56 234
19269.87 265
19271.18 271
19272.49 258
19273.80 260
19275.11 261
19276.43 259
19277.74 287
19279.05 271
19280.36 259
19281.67 266
19282.98 263
19284.29 285
19285.61 287
19286.92 273
19288.23 301
19289.54 280
19290.85 260
19292.16 267
19293.48 302
19294.79 315
19296.10 275
19297.41 297
19298.72 313
19300.04 273
19301.35 290
19302.66 240
19303.97 234
19305.29 242
19306.60 259
19307.91 283
19309.22 291
19310.53 279
19311.85 267
19313.16 288
19314.47 269
19315.78 255
19317.10 291
19318.41 287
19319.72 276
19321.04 306
19322.35 263
19323.66 256
19324.97 249
19326.29 268
19327.60 265
19328.91 240
19330.23 271
19331.54 293
19332.85 303
19334.17 272
19335.48 266
19336.79 280
19338.11 279
19339.42 277
19340.73 252
19342.05 277
19343.36 294
19344.67 269
19345.99 299
19347.30 306
19348.62 263
19349.93 238
19351.24 226
19352.56 241
19353.87 259
19355.18 259
19356.50 247
19357.81 271
19359.13 288
19360.44 292
19361.76 258
19363.07 238
19364.38 273
19365.70 275
19367.01 297
19368.33 255
19369.64 265
19370.96 282
19372.27 253
19373.58 293
19374.90 264
19376.21 255
19377.53 268
19378.84 252
19380.16 271
19381.47 251
19382.79 274
19384.10 252
19385.42 294
19386.73 264
19388.05 255
19389.36 285
19390.68 255
19391.99 251
19393.31 272
19394.62 265
19395.94 271
19397.26 269
19398.57 275
19399.89 235
19401.20 262
19402.52 305
19403.83 253
19405.15 287
19406.46 232
19407.78 292
19409.10 270
19410.41 251
19411.73 295
19413.04 263
19414.36 289
19415.68 273
19416.99 255
19418.31 288
19419.62 298
19420.94 282
19422.26 266
19423.57 254
19424.89 256
19426.21 281
19427.52 291
19428.84 286
19430.15 260
19431.47 288
19432.79 250
19434.10 241
19435.42 257
19436.74 240
19438.06 248
19439.37 261
19440.69 252
19442.01 263
19443.32 273
19444.64 269
19445.96 240
19447.27 251
19448.59 265
19449.91 283
19451.23 233
19452.54 275
19453.86 296
19455.18 264
19456.49 260
19457.81 266
19459.13 273
19460.45 255
19461.76 262
19463.08 302
19464.40 245
19465.72 256
19467.04 273
19468.35 286
19469.67 263
19470.99 273
19472.31 290
19473.63 297
19474.94 277
19476.26 276
19477.58 281
19478.90 269
19480.22 244
19481.53 260
19482.85 296
19484.17 269
19485.49 266
19486.81 274
19488.13 253
19489.44 256
19490.76 274
19492.08 281
19493.40 295
19494.72 284
19496.04 267
19497.36 292
19498.68 239
19499.99 250
19501.31 286
19502.63 303
19503.95 276
19505.27 295
19506.59 292
19507.91 293
19509.23 253
19510.55 249
19511.87 263
19513.19 249
19514.51 233
19515.82 220
19517.14 249
19518.46 275
19519.78 257
19521.10 265
19522.42 253
19523.74 228
19525.06 236
19526.38 237
19527.70 274
19529.02 262
19530.34 245
19531.66 285
19532.98 284
19534.30 299
19535.62 250
19536.94 239
19538.26 261
19539.58 272
19540.90 229
19542.22 245
19543.54 254
19544.86 277
19546.18 278
19547.50 254
19548.83 276
19550.15 268
19551.47 257
19552.79 253
19554.11 258
19555.43 247
19556.75 267
19558.07 290
19559.39 303
19560.71 266
19562.03 278
19563.35 279
19564.68 257
19566.00 273
19567.32 233
19568.64 247
19569.96 312
19571.28 258
19572.60 253
19573.92 257
19575.25 258
19576.57 264
19577.89 254
19579.21 254
19580.53 271
19581.85 239
19583.17 247
19584.50 254
19585.82 269
19587.14 283
19588.46 281
19589.78 264
19591.11 278
19592.43 268
19593.75 294
19595.07 335
19596.39 322
19597.72 296
19599.04 303
19600.36 298
19601.68 276
19603.01 252
19604.33 267
19605.65 278
19606.97 255
19608.30 271
19609.62 274
19610.94 242
19612.26 262
19613.59 302
19614.91 268
19616.23 263
19617.56 265
19618.88 243
19620.20 261
19621.52 251
19622.85 252
19624.17 256
19625.49 288
19626.82 309
19628.14 270
19629.46 268
19630.79 272
19632.11 253
19633.43 261
19634.76 279
19636.08 291
19637.40 260
19638.73 248
19640.05 250
19641.37 252
19642.70 269
19644.02 267
19645.35 257
19646.67 281
19647.99 273
19649.32 262
19650.64 273
19651.97 260
19653.29 263
19654.61 251
19655.94 278
19657.26 280
19658.59 296
19659.91 275
19661.23 287
19662.56 283
19663.88 319
19665.21 289
19666.53 272
19667.86 254
19669.18 255
19670.51 285
19671.83 273
19673.16 248
19674.48 256
19675.81 242
19677.13 255
19678.46 269
19679.78 274
19681.11 290
19682.43 273
19683.76 267
19685.08 262
19686.41 267
19687.73 299
19689.06 284
19690.38 254
19691.71 267
19693.03 274
19694.36 251
19695.68 260
19697.01 248
19698.33 285
19699.66 265
19700.99 269
19702.31 273
19703.64 261
19704.96 315
19706.29 277
19707.62 272
19708.94 296
19710.27 251
19711.59 290
19712.92 252
19714.25 277
19715.57 295
19716.90 287
19718.22 311
19719.55 263
19720.88 267
19722.20 287
19723.53 270
19724.86 265
19726.18 275
19727.51 293
19728.84 312
19730.16 286
19731.49 270
19732.82 263
19734.14 243
19735.47 291
19736.80 257
19738.12 259
19739.45 238
19740.78 265
19742.10 315
19743.43 315
19744.76 277
19746.09 266
19747.41 261
19748.74 288
19750.07 284
19751.40 277
19752.72 271
19754.05 271
19755.38 267
19756.71 254
19758.03 265
19759.36 283
19760.69 267
19762.02 251
19763.34 268
19764.67 256
19766.00 259
19767.33 307
19768.66 246
19769.98 229
19771.31 245
19772.64 275
19773.97 298
19775.30 253
19776.62 222
19777.95 280
19779.28 253
19780.61 248
19781.94 253
19783.27 243
19784.59 301
19785.92 267
19787.25 248
19788.58 260
19789.91 257
19791.24 265
19792.57 262
19793.90 249
19795.22 303
19796.55 290
19797.88 298
19799.21 278
19800.54 270
19801.87 243
19803.20 249
19804.53 277
19805.86 268
19807.19 257
19808.52 264
19809.84 260
19811.17 266
19812.50 270
19813.83 274
19815.16 291
19816.49 283
19817.82 283
19819.15 229
19820.48 254
19821.81 265
19823.14 279
19824.47 274
19825.80 282
19827.13 274
19828.46 264
19829.79 255
19831.12 268
19832.45 293
19833.78 247
19835.11 263
19836.44 256
19837.77 251
19839.10 306
19840.43 286
19841.76 288
19843.09 259
19844.42 260
19845.75 270
19847.09 268
19848.42 265
19849.75 273
19851.08 262
19852.41 273
19853.74 253
19855.07 235
19856.40 269
19857.73 268
19859.06 252
19860.39 261
19861.72 270
19863.06 264
19864.39 266
19865.72 276
19867.05 230
19868.38 274
19869.71 280
19871.04 259
19872.38 282
19873.71 279
19875.04 263
19876.37 246
19877.70 268
19879.03 275
19880.36 259
19881.70 245
19883.03 249
19884.36 248
19885.69 238
19887.02 246
19888.36 256
19889.69 261
19891.02 256
19892.35 262
19893.68 218
19895.02 224
19896.35 265
19897.68 293
19899.01 244
19900.35 253
19901.68 222
19903.01 278
19904.34 253
19905.68 232
19907.01 294
19908.34 251
19909.67 258
19911.01 278
19912.34 262
19913.67 256
19915.01 238
19916.34 236
19917.67 237
19919.00 247
19920.34 264
19921.67 257
19923.00 295
19924.34 255
19925.67 299
19927.00 265
19928.34 261
19929.67 258
19931.00 245
19932.34 263
19933.67 264
19935.00 263
19936.34 262
19937.67 254
19939.01 253
19940.34 270
19941.67 244
19943.01 256
19944.34 238
19945.67 287
19947.01 315
19948.34 300
19949.68 268
19951.01 293
19952.34 290
19953.68 284
19955.01 253
19956.35 233
19957.68 254
19959.02 227
19960.35 271
19961.68 241
19963.02 258
19964.35 270
19965.69 278
19967.02 282
19968.36 281
19969.69 230
19971.03 263
19972.36 270
19973.70 278
19975.03 266
19976.37 305
19977.70 309
19979.04 261
19980.37 286
19981.71 294
19983.04 309
19984.38 282
19985.71 268
19987.05 282
19988.38 292
19989.72 263
19991.05 286
19992.39 278
19993.73 253
19995.06 261
19996.40 286
19997.73 288
19999.07 266
20000.40 272
20001.74 264
20003.08 273
20004.41 277
20005.75 249
20007.08 274
20008.42 279
20009.76 265
20011.09 274
20012.43 240
20013.76 264
20015.10 268
20016.44 274
20017.77 283
20019.11 296
20020.45 305
20021.78 287
20023.12 241
20024.45 236
20025.79 240
20027.13 273
20028.46 263
20029.80 234
20031.14 263
20032.48 257
20033.81 244
20035.15 251
20036.49 266
20037.82 263
20039.16 271
20040.50 305
20041.83 247
20043.17 270
20044.51 251
20045.85 261
20047.18 237
20048.52 278
20049.86 255
20051.20 250
20052.53 243
20053.87 234
20055.21 322
20056.55 277
20057.88 237
20059.22 253
20060.56 261
20061.90 239
20063.23 244
20064.57 249
20065.91 242
20067.25 257
20068.59 237
20069.92 255
20071.26 256
20072.60 257
20073.94 253
20075.28 252
20076.62 247
20077.95 273
20079.29 286
20080.63 265
20081.97 271
20083.31 265
20084.65 288
20085.98 291
20087.32 272
20088.66 261
20090.00 233
20091.34 258
20092.68 284
20094.02 282
20095.36 250
20096.70 242
20098.03 253
20099.37 273
20100.71 289
20102.05 274
20103.39 284
20104.73 307
20106.07 286
20107.41 279
20108.75 281
20110.09 266
20111.43 226
20112.77 275
20114.11 268
20115.45 324
20116.79 287
20118.13 263
20119.46 263
20120.80 279
20122.14 270
20123.48 247
20124.82 255
20126.16 257
20127.50 255
20128.84 241
20130.18 262
20131.52 257
20132.86 268
20134.20 285
20135.55 266
