# Supplementary material for: MALDI-TOF MS typing enables the classification of brewing yeasts of the genus Saccharomyces to major beer styles
Source: PLoS One. 2017 Aug 9;12(8):e0181694. doi: 10.1371/journal.pone.0181694 (PMC5549903; doi:10.1371/journal.pone.0181694)
Supplement: S6 File — The directory includes 90 raw files and was zipped to “.zip”; the folder has three strains with 30 spectra per strain; S1 Text explains the raw files with an example and Table 1 represents the yeast strains used within the experiment. (ZIP) [file pone.0181694.s009.zip › 16-18/30276-3478-Lag-Lag-Lag-YPG-18h-E-E_2016-09-23_8_0_A6_1.dat]

1999.90 437
2000.32 451
2000.75 474
2001.17 438
2001.59 448
2002.01 514
2002.43 436
2002.86 431
2003.28 402
2003.70 463
2004.12 429
2004.54 438
2004.97 424
2005.39 462
2005.81 442
2006.23 405
2006.66 396
2007.08 415
2007.50 452
2007.92 396
2008.35 412
2008.77 445
2009.19 421
2009.61 427
2010.04 376
2010.46 344
2010.88 440
2011.31 396
2011.73 328
2012.15 356
2012.57 375
2013.00 380
2013.42 345
2013.84 397
2014.27 410
2014.69 368
2015.11 367
2015.54 348
2015.96 376
2016.38 359
2016.81 420
2017.23 415
2017.65 410
2018.08 392
2018.50 368
2018.93 425
2019.35 425
2019.77 448
2020.20 431
2020.62 441
2021.04 418
2021.47 438
2021.89 388
2022.32 394
2022.74 430
2023.17 393
2023.59 386
2024.01 411
2024.44 373
2024.86 386
2025.29 375
2025.71 393
2026.14 378
2026.56 404
2026.98 387
2027.41 393
2027.83 369
2028.26 381
2028.68 375
2029.11 340
2029.53 324
2029.96 346
2030.38 345
2030.81 339
2031.23 383
2031.66 418
2032.08 370
2032.51 358
2032.93 382
2033.36 421
2033.78 367
2034.21 389
2034.63 358
2035.06 389
2035.49 417
2035.91 407
2036.34 368
2036.76 360
2037.19 357
2037.61 342
2038.04 338
2038.47 363
2038.89 430
2039.32 404
2039.74 312
2040.17 339
2040.59 373
2041.02 395
2041.45 421
2041.87 377
2042.30 332
2042.73 406
2043.15 399
2043.58 402
2044.00 359
2044.43 359
2044.86 414
2045.28 370
2045.71 414
2046.14 433
2046.56 407
2046.99 373
2047.42 414
2047.84 399
2048.27 426
2048.70 435
2049.12 357
2049.55 381
2049.98 391
2050.40 452
2050.83 402
2051.26 368
2051.69 351
2052.11 399
2052.54 371
2052.97 370
2053.40 402
2053.82 397
2054.25 368
2054.68 382
2055.10 410
2055.53 429
2055.96 401
2056.39 397
2056.82 357
2057.24 417
2057.67 402
2058.10 390
2058.53 445
2058.95 441
2059.38 483
2059.81 453
2060.24 463
2060.67 477
2061.09 453
2061.52 421
2061.95 425
2062.38 517
2062.81 489
2063.24 469
2063.66 433
2064.09 397
2064.52 454
2064.95 471
2065.38 512
2065.81 532
2066.24 465
2066.66 495
2067.09 492
2067.52 468
2067.95 471
2068.38 429
2068.81 391
2069.24 420
2069.67 403
2070.10 418
2070.52 351
2070.95 346
2071.38 308
2071.81 351
2072.24 378
2072.67 405
2073.10 439
2073.53 418
2073.96 380
2074.39 394
2074.82 428
2075.25 424
2075.68 419
2076.11 458
2076.54 463
2076.97 428
2077.40 403
2077.83 477
2078.26 465
2078.69 452
2079.12 414
2079.55 455
2079.98 474
2080.41 437
2080.84 444
2081.27 422
2081.70 406
2082.13 451
2082.56 459
2082.99 417
2083.42 419
2083.85 408
2084.28 440
2084.71 446
2085.14 423
2085.57 418
2086.00 421
2086.43 366
2086.86 412
2087.29 372
2087.73 397
2088.16 433
2088.59 367
2089.02 417
2089.45 368
2089.88 396
2090.31 401
2090.74 375
2091.17 383
2091.61 361
2092.04 385
2092.47 396
2092.90 345
2093.33 337
2093.76 412
2094.19 404
2094.63 381
2095.06 359
2095.49 405
2095.92 380
2096.35 389
2096.78 400
2097.22 382
2097.65 366
2098.08 367
2098.51 420
2098.94 394
2099.38 376
2099.81 341
2100.24 332
2100.67 342
2101.11 389
2101.54 432
2101.97 413
2102.40 413
2102.83 338
2103.27 339
2103.70 345
2104.13 360
2104.56 366
2105.00 349
2105.43 333
2105.86 417
2106.30 391
2106.73 357
2107.16 403
2107.59 409
2108.03 437
2108.46 414
2108.89 434
2109.33 419
2109.76 404
2110.19 430
2110.63 435
2111.06 417
2111.49 428
2111.93 413
2112.36 373
2112.79 384
2113.23 351
2113.66 351
2114.09 340
2114.53 379
2114.96 372
2115.40 338
2115.83 373
2116.26 399
2116.70 385
2117.13 368
2117.56 376
2118.00 321
2118.43 329
2118.87 394
2119.30 378
2119.73 374
2120.17 398
2120.60 401
2121.04 398
2121.47 357
2121.91 379
2122.34 365
2122.78 405
2123.21 375
2123.64 380
2124.08 347
2124.51 339
2124.95 370
2125.38 327
2125.82 346
2126.25 321
2126.69 348
2127.12 343
2127.56 367
2127.99 349
2128.43 310
2128.86 365
2129.30 455
2129.73 431
2130.17 474
2130.60 471
2131.04 432
2131.47 421
2131.91 428
2132.35 430
2132.78 442
2133.22 439
2133.65 437
2134.09 443
2134.52 433
2134.96 386
2135.40 413
2135.83 425
2136.27 447
2136.70 430
2137.14 428
2137.57 366
2138.01 398
2138.45 388
2138.88 390
2139.32 426
2139.76 440
2140.19 350
2140.63 399
2141.06 356
2141.50 309
2141.94 406
2142.37 397
2142.81 363
2143.25 341
2143.68 359
2144.12 382
2144.56 380
2144.99 434
2145.43 404
2145.87 404
2146.30 432
2146.74 429
2147.18 438
2147.62 468
2148.05 492
2148.49 464
2148.93 505
2149.36 496
2149.80 527
2150.24 509
2150.68 626
2151.11 583
2151.55 552
2151.99 597
2152.43 519
2152.86 481
2153.30 464
2153.74 460
2154.18 458
2154.61 407
2155.05 422
2155.49 376
2155.93 429
2156.37 452
2156.80 413
2157.24 423
2157.68 373
2158.12 411
2158.56 443
2158.99 374
2159.43 402
2159.87 412
2160.31 403
2160.75 424
2161.19 400
2161.62 394
2162.06 442
2162.50 411
2162.94 386
2163.38 409
2163.82 449
2164.26 446
2164.69 440
2165.13 490
2165.57 504
2166.01 460
2166.45 478
2166.89 532
2167.33 431
2167.77 439
2168.21 480
2168.65 457
2169.08 463
2169.52 445
2169.96 447
2170.40 457
2170.84 433
2171.28 449
2171.72 470
2172.16 464
2172.60 489
2173.04 488
2173.48 466
2173.92 472
2174.36 494
2174.80 550
2175.24 550
2175.68 459
2176.12 448
2176.56 469
2177.00 526
2177.44 493
2177.88 539
2178.32 466
2178.76 508
2179.20 478
2179.64 487
2180.08 507
2180.52 446
2180.96 444
2181.40 480
2181.84 444
2182.28 415
2182.72 402
2183.16 417
2183.60 412
2184.04 410
2184.48 440
2184.93 421
2185.37 477
2185.81 441
2186.25 447
2186.69 374
2187.13 435
2187.57 480
2188.01 446
2188.45 455
2188.89 497
2189.34 481
2189.78 518
2190.22 499
2190.66 474
2191.10 443
2191.54 405
2191.98 476
2192.43 471
2192.87 492
2193.31 473
2193.75 477
2194.19 491
2194.63 524
2195.08 461
2195.52 492
2195.96 526
2196.40 542
2196.84 544
2197.29 463
2197.73 463
2198.17 470
2198.61 434
2199.06 448
2199.50 479
2199.94 463
2200.38 472
2200.82 416
2201.27 450
2201.71 421
2202.15 367
2202.59 477
2203.04 472
2203.48 469
2203.92 459
2204.37 473
2204.81 437
2205.25 490
2205.69 464
2206.14 439
2206.58 446
2207.02 477
2207.47 503
2207.91 472
2208.35 477
2208.80 520
2209.24 537
2209.68 533
2210.13 481
2210.57 527
2211.01 498
2211.46 458
2211.90 510
2212.34 477
2212.79 522
2213.23 556
2213.67 524
2214.12 504
2214.56 434
2215.01 496
2215.45 459
2215.89 479
2216.34 481
2216.78 466
2217.23 441
2217.67 456
2218.11 395
2218.56 435
2219.00 419
2219.45 409
2219.89 427
2220.34 437
2220.78 476
2221.22 470
2221.67 481
2222.11 523
2222.56 541
2223.00 513
2223.45 527
2223.89 558
2224.34 547
2224.78 562
2225.23 573
2225.67 579
2226.12 568
2226.56 537
2227.01 572
2227.45 575
2227.90 609
2228.34 569
2228.79 547
2229.23 585
2229.68 553
2230.12 521
2230.57 524
2231.01 519
2231.46 561
2231.90 584
2232.35 570
2232.80 593
2233.24 566
2233.69 516
2234.13 513
2234.58 557
2235.02 544
2235.47 520
2235.92 528
2236.36 517
2236.81 557
2237.25 545
2237.70 497
2238.15 552
2238.59 521
2239.04 483
2239.49 513
2239.93 477
2240.38 461
2240.82 494
2241.27 456
2241.72 476
2242.16 486
2242.61 439
2243.06 431
2243.50 383
2243.95 401
2244.40 447
2244.84 440
2245.29 488
2245.74 465
2246.19 475
2246.63 457
2247.08 467
2247.53 462
2247.97 449
2248.42 439
2248.87 437
2249.32 416
2249.76 421
2250.21 507
2250.66 488
2251.10 447
2251.55 438
2252.00 471
2252.45 456
2252.89 504
2253.34 512
2253.79 494
2254.24 442
2254.69 441
2255.13 458
2255.58 493
2256.03 434
2256.48 486
2256.93 474
2257.37 440
2257.82 414
2258.27 417
2258.72 433
2259.17 456
2259.61 472
2260.06 504
2260.51 510
2260.96 528
2261.41 541
2261.86 512
2262.31 542
2262.75 508
2263.20 541
2263.65 483
2264.10 490
2264.55 572
2265.00 534
2265.45 535
2265.90 542
2266.34 534
2266.79 511
2267.24 493
2267.69 565
2268.14 580
2268.59 579
2269.04 582
2269.49 678
2269.94 608
2270.39 637
2270.84 622
2271.29 626
2271.74 635
2272.18 648
2272.63 564
2273.08 664
2273.53 712
2273.98 642
2274.43 636
2274.88 650
2275.33 673
2275.78 771
2276.23 735
2276.68 718
2277.13 726
2277.58 702
2278.03 675
2278.48 653
2278.93 636
2279.38 606
2279.83 584
2280.28 600
2280.73 522
2281.19 513
2281.64 499
2282.09 518
2282.54 489
2282.99 520
2283.44 533
2283.89 489
2284.34 492
2284.79 492
2285.24 486
2285.69 442
2286.14 451
2286.59 449
2287.04 515
2287.50 540
2287.95 470
2288.40 547
2288.85 567
2289.30 597
2289.75 623
2290.20 634
2290.65 659
2291.11 700
2291.56 689
2292.01 697
2292.46 715
2292.91 750
2293.36 709
2293.82 668
2294.27 636
2294.72 681
2295.17 635
2295.62 577
2296.07 563
2296.53 577
2296.98 577
2297.43 555
2297.88 573
2298.33 522
2298.79 493
2299.24 501
2299.69 511
2300.14 477
2300.60 454
2301.05 473
2301.50 491
2301.95 454
2302.41 495
2302.86 529
2303.31 469
2303.76 466
2304.22 433
2304.67 419
2305.12 436
2305.57 428
2306.03 424
2306.48 437
2306.93 512
2307.39 541
2307.84 502
2308.29 520
2308.75 528
2309.20 537
2309.65 584
2310.11 526
2310.56 608
2311.01 532
2311.47 498
2311.92 526
2312.37 492
2312.83 495
2313.28 563
2313.73 518
2314.19 499
2314.64 518
2315.09 561
2315.55 503
2316.00 479
2316.46 529
2316.91 496
2317.36 483
2317.82 518
2318.27 550
2318.73 565
2319.18 534
2319.63 557
2320.09 570
2320.54 555
2321.00 512
2321.45 527
2321.91 571
2322.36 561
2322.82 565
2323.27 559
2323.72 589
2324.18 624
2324.63 591
2325.09 633
2325.54 658
2326.00 649
2326.45 609
2326.91 601
2327.36 626
2327.82 600
2328.27 600
2328.73 581
2329.18 551
2329.64 536
2330.09 528
2330.55 500
2331.00 491
2331.46 492
2331.92 531
2332.37 526
2332.83 545
2333.28 498
2333.74 509
2334.19 503
2334.65 468
2335.10 426
2335.56 455
2336.02 446
2336.47 489
2336.93 480
2337.38 453
2337.84 534
2338.30 523
2338.75 482
2339.21 541
2339.66 547
2340.12 496
2340.58 560
2341.03 566
2341.49 550
2341.95 537
2342.40 530
2342.86 577
2343.32 610
2343.77 645
2344.23 575
2344.68 625
2345.14 568
2345.60 563
2346.06 547
2346.51 539
2346.97 591
2347.43 566
2347.88 571
2348.34 615
2348.80 555
2349.25 580
2349.71 590
2350.17 548
2350.63 604
2351.08 547
2351.54 544
2352.00 519
2352.46 553
2352.91 543
2353.37 523
2353.83 505
2354.29 501
2354.74 425
2355.20 445
2355.66 458
2356.12 490
2356.57 481
2357.03 469
2357.49 499
2357.95 500
2358.41 518
2358.86 525
2359.32 542
2359.78 524
2360.24 537
2360.70 547
2361.15 576
2361.61 601
2362.07 567
2362.53 566
2362.99 597
2363.45 553
2363.91 591
2364.36 584
2364.82 540
2365.28 561
2365.74 573
2366.20 572
2366.66 594
2367.12 583
2367.57 548
2368.03 536
2368.49 553
2368.95 539
2369.41 543
2369.87 486
2370.33 505
2370.79 492
2371.25 465
2371.71 485
2372.17 515
2372.63 492
2373.09 512
2373.54 478
2374.00 523
2374.46 521
2374.92 517
2375.38 482
2375.84 498
2376.30 470
2376.76 495
2377.22 466
2377.68 407
2378.14 473
2378.60 471
2379.06 491
2379.52 516
2379.98 514
2380.44 467
2380.90 502
2381.36 501
2381.82 540
2382.28 520
2382.74 502
2383.20 444
2383.66 469
2384.12 506
2384.59 510
2385.05 502
2385.51 509
2385.97 477
2386.43 494
2386.89 550
2387.35 550
2387.81 470
2388.27 510
2388.73 521
2389.19 473
2389.65 510
2390.12 479
2390.58 547
2391.04 516
2391.50 541
2391.96 524
2392.42 460
2392.88 480
2393.34 514
2393.81 495
2394.27 504
2394.73 497
2395.19 437
2395.65 426
2396.11 461
2396.57 480
2397.04 492
2397.50 557
2397.96 525
2398.42 481
2398.88 542
2399.35 472
2399.81 544
2400.27 493
2400.73 486
2401.19 458
2401.66 458
2402.12 436
2402.58 464
2403.04 490
2403.51 495
2403.97 483
2404.43 520
2404.89 589
2405.36 516
2405.82 519
2406.28 465
2406.74 462
2407.21 479
2407.67 509
2408.13 446
2408.59 461
2409.06 444
2409.52 457
2409.98 450
2410.45 479
2410.91 471
2411.37 445
2411.84 480
2412.30 476
2412.76 471
2413.23 463
2413.69 486
2414.15 531
2414.62 493
2415.08 494
2415.54 500
2416.01 520
2416.47 531
2416.93 508
2417.40 547
2417.86 555
2418.32 521
2418.79 481
2419.25 510
2419.72 506
2420.18 496
2420.64 488
2421.11 517
2421.57 553
2422.04 516
2422.50 525
2422.96 510
2423.43 556
2423.89 537
2424.36 559
2424.82 491
2425.29 531
2425.75 462
2426.22 469
2426.68 518
2427.15 493
2427.61 504
2428.07 493
2428.54 498
2429.00 476
2429.47 507
2429.93 416
2430.40 415
2430.86 413
2431.33 473
2431.79 470
2432.26 450
2432.72 481
2433.19 450
2433.65 474
2434.12 470
2434.59 491
2435.05 552
2435.52 514
2435.98 468
2436.45 513
2436.91 533
2437.38 542
2437.84 544
2438.31 574
2438.78 549
2439.24 610
2439.71 591
2440.17 594
2440.64 611
2441.10 610
2441.57 648
2442.04 645
2442.50 599
2442.97 579
2443.44 600
2443.90 577
2444.37 537
2444.83 477
2445.30 500
2445.77 510
2446.23 486
2446.70 484
2447.17 509
2447.63 509
2448.10 499
2448.57 470
2449.03 453
2449.50 492
2449.97 491
2450.43 475
2450.90 416
2451.37 427
2451.83 438
2452.30 448
2452.77 492
2453.24 490
2453.70 489
2454.17 445
2454.64 460
2455.10 452
2455.57 454
2456.04 440
2456.51 442
2456.97 456
2457.44 492
2457.91 478
2458.38 488
2458.84 471
2459.31 434
2459.78 435
2460.25 452
2460.72 474
2461.18 493
2461.65 449
2462.12 451
2462.59 515
2463.06 452
2463.52 439
2463.99 471
2464.46 495
2464.93 550
2465.40 450
2465.86 418
2466.33 444
2466.80 439
2467.27 490
2467.74 467
2468.21 470
2468.68 486
2469.14 481
2469.61 464
2470.08 483
2470.55 445
2471.02 503
2471.49 494
2471.96 466
2472.43 485
2472.90 462
2473.36 493
2473.83 546
2474.30 520
2474.77 446
2475.24 472
2475.71 509
2476.18 511
2476.65 518
2477.12 502
2477.59 503
2478.06 515
2478.53 512
2479.00 486
2479.47 509
2479.94 543
2480.41 517
2480.87 505
2481.34 562
2481.81 534
2482.28 479
2482.75 490
2483.22 453
2483.69 488
2484.16 454
2484.63 465
2485.10 515
2485.57 507
2486.05 503
2486.52 487
2486.99 480
2487.46 556
2487.93 529
2488.40 587
2488.87 563
2489.34 496
2489.81 539
2490.28 578
2490.75 500
2491.22 477
2491.69 469
2492.16 466
2492.63 518
2493.10 494
2493.58 511
2494.05 482
2494.52 536
2494.99 521
2495.46 538
2495.93 531
2496.40 518
2496.87 464
2497.34 486
2497.82 507
2498.29 488
2498.76 484
2499.23 464
2499.70 459
2500.17 394
2500.64 447
2501.12 454
2501.59 472
2502.06 447
2502.53 412
2503.00 474
2503.48 481
2503.95 488
2504.42 488
2504.89 485
2505.36 530
2505.84 532
2506.31 538
2506.78 499
2507.25 503
2507.72 538
2508.20 613
2508.67 605
2509.14 557
2509.61 596
2510.09 664
2510.56 629
2511.03 698
2511.50 707
2511.98 705
2512.45 718
2512.92 713
2513.40 750
2513.87 710
2514.34 708
2514.81 681
2515.29 685
2515.76 605
2516.23 643
2516.71 582
2517.18 552
2517.65 563
2518.13 603
2518.60 598
2519.07 584
2519.55 599
2520.02 600
2520.49 586
2520.97 596
2521.44 529
2521.91 536
2522.39 511
2522.86 522
2523.34 500
2523.81 512
2524.28 441
2524.76 508
2525.23 504
2525.70 533
2526.18 539
2526.65 517
2527.13 517
2527.60 548
2528.08 532
2528.55 525
2529.02 475
2529.50 537
2529.97 541
2530.45 534
2530.92 542
2531.40 574
2531.87 534
2532.34 592
2532.82 601
2533.29 490
2533.77 562
2534.24 517
2534.72 564
2535.19 542
2535.67 491
2536.14 566
2536.62 535
2537.09 556
2537.57 497
2538.04 540
2538.52 580
2538.99 538
2539.47 494
2539.94 493
2540.42 480
2540.90 557
2541.37 571
2541.85 528
2542.32 535
2542.80 565
2543.27 562
2543.75 562
2544.22 574
2544.70 487
2545.18 527
2545.65 497
2546.13 530
2546.60 607
2547.08 592
2547.56 646
2548.03 701
2548.51 665
2548.98 716
2549.46 699
2549.94 706
2550.41 673
2550.89 708
2551.37 681
2551.84 642
2552.32 721
2552.80 690
2553.27 684
2553.75 639
2554.23 636
2554.70 659
2555.18 663
2555.66 630
2556.13 659
2556.61 671
2557.09 632
2557.56 663
2558.04 625
2558.52 599
2558.99 564
2559.47 579
2559.95 593
2560.43 548
2560.90 563
2561.38 592
2561.86 563
2562.33 509
2562.81 473
2563.29 521
2563.77 483
2564.25 478
2564.72 499
2565.20 467
2565.68 520
2566.16 480
2566.63 490
2567.11 511
2567.59 475
2568.07 462
2568.55 497
2569.02 468
2569.50 503
2569.98 472
2570.46 458
2570.94 464
2571.41 457
2571.89 477
2572.37 471
2572.85 517
2573.33 500
2573.81 537
2574.28 517
2574.76 493
2575.24 505
2575.72 514
2576.20 554
2576.68 516
2577.16 546
2577.64 511
2578.11 459
2578.59 459
2579.07 517
2579.55 507
2580.03 517
2580.51 513
2580.99 528
2581.47 499
2581.95 504
2582.43 420
2582.91 497
2583.39 467
2583.86 466
2584.34 495
2584.82 471
2585.30 478
2585.78 540
2586.26 476
2586.74 515
2587.22 515
2587.70 481
2588.18 529
2588.66 510
2589.14 502
2589.62 512
2590.10 529
2590.58 499
2591.06 488
2591.54 483
2592.02 478
2592.50 489
2592.98 514
2593.46 543
2593.94 522
2594.42 572
2594.90 511
2595.38 477
2595.86 519
2596.35 564
2596.83 511
2597.31 528
2597.79 460
2598.27 464
2598.75 478
2599.23 474
2599.71 498
2600.19 522
2600.67 484
2601.15 518
2601.63 527
2602.12 543
2602.60 548
2603.08 506
2603.56 544
2604.04 496
2604.52 477
2605.00 492
2605.48 461
2605.97 507
2606.45 493
2606.93 463
2607.41 486
2607.89 515
2608.37 550
2608.86 531
2609.34 555
2609.82 559
2610.30 510
2610.78 526
2611.26 559
2611.75 519
2612.23 468
2612.71 442
2613.19 452
2613.68 453
2614.16 555
2614.64 547
2615.12 502
2615.60 530
2616.09 495
2616.57 466
2617.05 462
2617.53 439
2618.02 453
2618.50 478
2618.98 475
2619.46 473
2619.95 471
2620.43 486
2620.91 435
2621.40 439
2621.88 465
2622.36 461
2622.85 468
2623.33 504
2623.81 477
2624.29 445
2624.78 490
2625.26 497
2625.74 525
2626.23 512
2626.71 536
2627.19 484
2627.68 489
2628.16 479
2628.64 482
2629.13 533
2629.61 504
2630.10 521
2630.58 469
2631.06 543
2631.55 520
2632.03 500
2632.51 514
2633.00 504
2633.48 530
2633.97 545
2634.45 521
2634.94 541
2635.42 441
2635.90 439
2636.39 479
2636.87 466
2637.36 504
2637.84 558
2638.33 500
2638.81 467
2639.29 461
2639.78 463
2640.26 536
2640.75 504
2641.23 547
2641.72 494
2642.20 446
2642.69 477
2643.17 517
2643.66 430
2644.14 423
2644.63 516
2645.11 505
2645.60 463
2646.08 455
2646.57 545
2647.05 482
2647.54 476
2648.02 480
2648.51 502
2648.99 548
2649.48 533
2649.97 493
2650.45 473
2650.94 509
2651.42 541
2651.91 543
2652.39 573
2652.88 527
2653.37 556
2653.85 546
2654.34 549
2654.82 562
2655.31 559
2655.80 553
2656.28 568
2656.77 560
2657.25 542
2657.74 570
2658.23 524
2658.71 522
2659.20 546
2659.69 481
2660.17 516
2660.66 541
2661.14 510
2661.63 523
2662.12 501
2662.60 508
2663.09 524
2663.58 495
2664.06 509
2664.55 484
2665.04 536
2665.53 542
2666.01 503
2666.50 519
2666.99 550
2667.47 589
2667.96 533
2668.45 526
2668.94 522
2669.42 547
2669.91 569
2670.40 591
2670.88 593
2671.37 576
2671.86 614
2672.35 709
2672.83 696
2673.32 670
2673.81 660
2674.30 687
2674.79 747
2675.27 679
2675.76 701
2676.25 655
2676.74 629
2677.23 662
2677.71 643
2678.20 589
2678.69 595
2679.18 544
2679.67 521
2680.15 557
2680.64 630
2681.13 606
2681.62 647
2682.11 604
2682.60 656
2683.08 625
2683.57 659
2684.06 650
2684.55 687
2685.04 665
2685.53 648
2686.02 618
2686.51 568
2686.99 577
2687.48 564
2687.97 554
2688.46 555
2688.95 553
2689.44 514
2689.93 513
2690.42 575
2690.91 559
2691.40 474
2691.89 491
2692.38 599
2692.87 530
2693.35 555
2693.84 570
2694.33 506
2694.82 528
2695.31 551
2695.80 517
2696.29 533
2696.78 541
2697.27 505
2697.76 534
2698.25 607
2698.74 570
2699.23 526
2699.72 510
2700.21 501
2700.70 537
2701.19 569
2701.68 571
2702.17 582
2702.66 544
2703.15 560
2703.64 561
2704.13 523
2704.62 566
2705.12 563
2705.61 528
2706.10 514
2706.59 550
2707.08 529
2707.57 456
2708.06 530
2708.55 508
2709.04 521
2709.53 532
2710.02 519
2710.51 506
2711.01 527
2711.50 497
2711.99 483
2712.48 493
2712.97 472
2713.46 505
2713.95 485
2714.44 490
2714.94 494
2715.43 457
2715.92 510
2716.41 520
2716.90 522
2717.39 479
2717.89 478
2718.38 491
2718.87 495
2719.36 479
2719.85 519
2720.34 494
2720.84 531
2721.33 569
2721.82 608
2722.31 573
2722.80 596
2723.30 541
2723.79 539
2724.28 511
2724.77 555
2725.27 553
2725.76 516
2726.25 498
2726.74 577
2727.24 542
2727.73 517
2728.22 515
2728.71 533
2729.21 579
2729.70 581
2730.19 548
2730.69 585
2731.18 542
2731.67 557
2732.16 560
2732.66 555
2733.15 558
2733.64 577
2734.14 545
2734.63 565
2735.12 534
2735.62 570
2736.11 555
2736.60 573
2737.10 544
2737.59 559
2738.08 566
2738.58 529
2739.07 496
2739.56 491
2740.06 541
2740.55 488
2741.05 536
2741.54 525
2742.03 543
2742.53 563
2743.02 526
2743.52 505
2744.01 466
2744.50 490
2745.00 499
2745.49 501
2745.99 493
2746.48 521
2746.97 486
2747.47 512
2747.96 477
2748.46 452
2748.95 500
2749.45 538
2749.94 519
2750.44 503
2750.93 544
2751.43 535
2751.92 480
2752.42 483
2752.91 498
2753.41 462
2753.90 510
2754.40 477
2754.89 511
2755.39 553
2755.88 527
2756.38 588
2756.87 533
2757.37 536
2757.86 582
2758.36 507
2758.85 509
2759.35 505
2759.84 525
2760.34 523
2760.83 517
2761.33 520
2761.83 559
2762.32 528
2762.82 480
2763.31 473
2763.81 478
2764.30 546
2764.80 574
2765.30 589
2765.79 547
2766.29 538
2766.78 543
2767.28 503
2767.78 564
2768.27 553
2768.77 501
2769.27 503
2769.76 515
2770.26 501
2770.76 527
2771.25 539
2771.75 508
2772.24 559
2772.74 527
2773.24 549
2773.73 563
2774.23 538
2774.73 556
2775.23 600
2775.72 593
2776.22 537
2776.72 535
2777.21 596
2777.71 547
2778.21 554
2778.70 577
2779.20 529
2779.70 543
2780.20 597
2780.69 548
2781.19 526
2781.69 585
2782.19 553
2782.68 523
2783.18 497
2783.68 499
2784.18 565
2784.67 498
2785.17 536
2785.67 503
2786.17 507
2786.67 463
2787.16 512
2787.66 600
2788.16 576
2788.66 559
2789.16 591
2789.65 567
2790.15 552
2790.65 509
2791.15 501
2791.65 587
2792.15 562
2792.64 506
2793.14 512
2793.64 577
2794.14 563
2794.64 589
2795.14 589
2795.64 614
2796.13 633
2796.63 636
2797.13 669
2797.63 702
2798.13 599
2798.63 608
2799.13 651
2799.63 647
2800.13 622
2800.62 648
2801.12 596
2801.62 523
2802.12 557
2802.62 507
2803.12 511
2803.62 544
2804.12 518
2804.62 542
2805.12 546
2805.62 593
2806.12 565
2806.62 635
2807.12 647
2807.62 615
2808.12 640
2808.62 682
2809.12 695
2809.62 691
2810.12 672
2810.62 693
2811.12 728
2811.62 733
2812.12 656
2812.62 724
2813.12 680
2813.62 667
2814.12 730
2814.62 669
2815.12 622
2815.62 591
2816.12 628
2816.62 598
2817.12 601
2817.62 566
2818.12 562
2818.62 564
2819.12 540
2819.63 584
2820.13 590
2820.63 531
2821.13 523
2821.63 549
2822.13 525
2822.63 546
2823.13 557
2823.63 510
2824.13 523
2824.64 504
2825.14 480
2825.64 543
2826.14 550
2826.64 486
2827.14 501
2827.64 538
2828.15 529
2828.65 540
2829.15 526
2829.65 498
2830.15 532
2830.65 553
2831.16 511
2831.66 517
2832.16 534
2832.66 525
2833.16 494
2833.67 512
2834.17 499
2834.67 533
2835.17 513
2835.68 537
2836.18 535
2836.68 584
2837.18 546
2837.68 479
2838.19 553
2838.69 524
2839.19 502
2839.70 535
2840.20 533
2840.70 538
2841.20 581
2841.71 617
2842.21 556
2842.71 549
2843.21 604
2843.72 611
2844.22 615
2844.72 641
2845.23 614
2845.73 633
2846.23 669
2846.74 614
2847.24 615
2847.74 637
2848.25 674
2848.75 624
2849.25 613
2849.76 655
2850.26 692
2850.76 621
2851.27 555
2851.77 560
2852.28 598
2852.78 578
2853.28 567
2853.79 574
2854.29 535
2854.79 518
2855.30 513
2855.80 558
2856.31 566
2856.81 587
2857.31 655
2857.82 616
2858.32 584
2858.83 668
2859.33 681
2859.84 620
2860.34 626
2860.85 646
2861.35 612
2861.85 608
2862.36 577
2862.86 588
2863.37 556
2863.87 538
2864.38 550
2864.88 582
2865.39 566
2865.89 562
2866.40 556
2866.90 506
2867.41 509
2867.91 569
2868.42 555
2868.92 540
2869.43 583
2869.93 595
2870.44 614
2870.94 644
2871.45 647
2871.96 590
2872.46 653
2872.97 652
2873.47 710
2873.98 626
2874.48 617
2874.99 619
2875.49 582
2876.00 619
2876.51 590
2877.01 588
2877.52 638
2878.02 596
2878.53 624
2879.04 640
2879.54 560
2880.05 616
2880.55 582
2881.06 644
2881.57 737
2882.07 693
2882.58 664
2883.09 655
2883.59 749
2884.10 669
2884.61 692
2885.11 777
2885.62 733
2886.13 753
2886.63 705
2887.14 713
2887.65 681
2888.15 719
2888.66 738
2889.17 703
2889.67 754
2890.18 684
2890.69 645
2891.20 622
2891.70 582
2892.21 623
2892.72 620
2893.22 636
2893.73 633
2894.24 607
2894.75 605
2895.25 587
2895.76 646
2896.27 660
2896.78 643
2897.29 690
2897.79 679
2898.30 700
2898.81 684
2899.32 684
2899.82 662
2900.33 633
2900.84 673
2901.35 649
2901.86 689
2902.36 588
2902.87 625
2903.38 683
2903.89 659
2904.40 704
2904.91 661
2905.41 694
2905.92 668
2906.43 627
2906.94 647
2907.45 666
2907.96 652
2908.47 612
2908.97 639
2909.48 612
2909.99 604
2910.50 618
2911.01 602
2911.52 597
2912.03 562
2912.54 592
2913.05 582
2913.55 591
2914.06 587
2914.57 581
2915.08 640
2915.59 641
2916.10 591
2916.61 579
2917.12 645
2917.63 664
2918.14 631
2918.65 620
2919.16 716
2919.67 666
2920.18 611
2920.69 740
2921.20 715
2921.71 718
2922.22 738
2922.73 811
2923.24 781
2923.75 748
2924.26 792
2924.77 838
2925.28 854
2925.79 807
2926.30 794
2926.81 842
2927.32 768
2927.83 726
2928.34 652
2928.85 654
2929.36 680
2929.87 654
2930.38 623
2930.89 559
2931.40 602
2931.91 564
2932.42 573
2932.93 574
2933.45 537
2933.96 567
2934.47 608
2934.98 590
2935.49 565
2936.00 580
2936.51 572
2937.02 620
2937.53 620
2938.04 689
2938.56 683
2939.07 736
2939.58 849
2940.09 891
2940.60 833
2941.11 879
2941.62 901
2942.14 921
2942.65 967
2943.16 913
2943.67 864
2944.18 856
2944.70 878
2945.21 816
2945.72 784
2946.23 789
2946.74 766
2947.26 768
2947.77 767
2948.28 729
2948.79 693
2949.30 615
2949.82 691
2950.33 642
2950.84 580
2951.35 609
2951.87 635
2952.38 578
2952.89 558
2953.40 550
2953.92 599
2954.43 559
2954.94 585
2955.45 576
2955.97 548
2956.48 556
2956.99 599
2957.51 580
2958.02 615
2958.53 632
2959.04 578
2959.56 674
2960.07 641
2960.58 594
2961.10 630
2961.61 701
2962.12 624
2962.64 631
2963.15 655
2963.66 666
2964.18 634
2964.69 657
2965.21 655
2965.72 630
2966.23 657
2966.75 606
2967.26 627
2967.77 649
2968.29 579
2968.80 582
2969.32 660
2969.83 648
2970.34 646
2970.86 649
2971.37 614
2971.89 606
2972.40 621
2972.91 627
2973.43 647
2973.94 693
2974.46 643
2974.97 640
2975.49 572
2976.00 653
2976.52 661
2977.03 638
2977.55 634
2978.06 685
2978.57 658
2979.09 636
2979.60 696
2980.12 693
2980.63 711
2981.15 661
2981.66 679
2982.18 675
2982.69 719
2983.21 701
2983.73 705
2984.24 808
2984.76 780
2985.27 767
2985.79 763
2986.30 744
2986.82 787
2987.33 745
2987.85 752
2988.36 773
2988.88 732
2989.40 747
2989.91 767
2990.43 748
2990.94 729
2991.46 726
2991.97 733
2992.49 738
2993.01 773
2993.52 709
2994.04 727
2994.55 802
2995.07 764
2995.59 815
2996.10 853
2996.62 873
2997.14 857
2997.65 911
2998.17 926
2998.69 1027
2999.20 991
2999.72 945
3000.24 940
3000.75 902
3001.27 1003
3001.79 1098
3002.30 1212
3002.82 1377
3003.34 1469
3003.85 1676
3004.37 1912
3004.89 1815
3005.40 1904
3005.92 1900
3006.44 1971
3006.96 1829
3007.47 1712
3007.99 1513
3008.51 1367
3009.03 1216
3009.54 1103
3010.06 947
3010.58 829
3011.10 782
3011.61 802
3012.13 765
3012.65 719
3013.17 729
3013.68 726
3014.20 776
3014.72 795
3015.24 785
3015.76 744
3016.27 738
3016.79 711
3017.31 695
3017.83 690
3018.35 721
3018.86 713
3019.38 779
3019.90 743
3020.42 714
3020.94 715
3021.46 785
3021.97 743
3022.49 746
3023.01 754
3023.53 751
3024.05 837
3024.57 811
3025.09 771
3025.61 768
3026.12 791
3026.64 764
3027.16 739
3027.68 716
3028.20 678
3028.72 646
3029.24 712
3029.76 697
3030.28 627
3030.80 630
3031.32 721
3031.84 694
3032.35 674
3032.87 660
3033.39 723
3033.91 687
3034.43 703
3034.95 664
3035.47 648
3035.99 686
3036.51 729
3037.03 659
3037.55 606
3038.07 654
3038.59 682
3039.11 704
3039.63 686
3040.15 695
3040.67 620
3041.19 677
3041.71 641
3042.23 662
3042.75 647
3043.27 658
3043.79 655
3044.31 656
3044.83 711
3045.35 746
3045.87 648
3046.40 635
3046.92 682
3047.44 680
3047.96 688
3048.48 677
3049.00 625
3049.52 588
3050.04 642
3050.56 664
3051.08 616
3051.60 599
3052.12 596
3052.65 607
3053.17 563
3053.69 644
3054.21 634
3054.73 592
3055.25 587
3055.77 609
3056.30 637
3056.82 625
3057.34 669
3057.86 685
3058.38 714
3058.90 684
3059.42 648
3059.95 669
3060.47 646
3060.99 714
3061.51 696
3062.03 714
3062.56 642
3063.08 642
3063.60 703
3064.12 692
3064.64 659
3065.17 703
3065.69 734
3066.21 720
3066.73 708
3067.26 712
3067.78 781
3068.30 732
3068.82 749
3069.35 803
3069.87 700
3070.39 789
3070.91 806
3071.44 819
3071.96 786
3072.48 765
3073.01 818
3073.53 843
3074.05 794
3074.57 822
3075.10 893
3075.62 892
3076.14 899
3076.67 962
3077.19 1028
3077.71 1052
3078.24 1032
3078.76 1071
3079.28 1080
3079.81 1011
3080.33 1052
3080.85 941
3081.38 993
3081.90 976
3082.42 988
3082.95 983
3083.47 980
3084.00 998
3084.52 952
3085.04 988
3085.57 991
3086.09 929
3086.62 940
3087.14 1058
3087.66 1163
3088.19 1209
3088.71 1387
3089.24 1569
3089.76 1677
3090.29 1599
3090.81 1765
3091.33 1699
3091.86 1557
3092.38 1457
3092.91 1370
3093.43 1260
3093.96 1077
3094.48 1075
3095.01 1069
3095.53 999
3096.06 938
3096.58 993
3097.11 1054
3097.63 912
3098.16 933
3098.68 978
3099.21 1090
3099.73 1191
3100.26 1254
3100.78 1386
3101.31 1611
3101.83 1716
3102.36 2010
3102.88 2132
3103.41 2116
3103.93 2278
3104.46 2277
3104.99 2027
3105.51 1850
3106.04 1664
3106.56 1467
3107.09 1316
3107.61 1201
3108.14 1094
3108.67 974
3109.19 928
3109.72 916
3110.24 881
3110.77 878
3111.30 928
3111.82 873
3112.35 871
3112.87 889
3113.40 832
3113.93 845
3114.45 814
3114.98 751
3115.51 713
3116.03 735
3116.56 732
3117.09 681
3117.61 665
3118.14 772
3118.67 796
3119.19 800
3119.72 783
3120.25 803
3120.77 853
3121.30 828
3121.83 772
3122.35 871
3122.88 863
3123.41 792
3123.94 841
3124.46 820
3124.99 811
3125.52 844
3126.05 788
3126.57 777
3127.10 737
3127.63 702
3128.16 743
3128.68 745
3129.21 677
3129.74 692
3130.27 685
3130.79 699
3131.32 653
3131.85 649
3132.38 713
3132.91 697
3133.43 675
3133.96 720
3134.49 724
3135.02 718
3135.55 664
3136.07 710
3136.60 690
3137.13 695
3137.66 633
3138.19 665
3138.72 658
3139.24 627
3139.77 653
3140.30 606
3140.83 614
3141.36 624
3141.89 613
3142.42 609
3142.95 569
3143.47 581
3144.00 558
3144.53 644
3145.06 622
3145.59 680
3146.12 656
3146.65 657
3147.18 701
3147.71 713
3148.24 761
3148.76 693
3149.29 688
3149.82 714
3150.35 777
3150.88 756
3151.41 683
3151.94 669
3152.47 703
3153.00 667
3153.53 700
3154.06 718
3154.59 712
3155.12 669
3155.65 632
3156.18 621
3156.71 655
3157.24 702
3157.77 728
3158.30 716
3158.83 705
3159.36 692
3159.89 768
3160.42 703
3160.95 710
3161.48 653
3162.01 730
3162.54 696
3163.07 639
3163.60 646
3164.13 687
3164.66 725
3165.20 738
3165.73 698
3166.26 666
3166.79 616
3167.32 636
3167.85 684
3168.38 648
3168.91 639
3169.44 641
3169.97 575
3170.50 614
3171.04 590
3171.57 615
3172.10 622
3172.63 635
3173.16 646
3173.69 649
3174.22 696
3174.75 690
3175.29 675
3175.82 727
3176.35 696
3176.88 669
3177.41 664
3177.94 622
3178.48 624
3179.01 654
3179.54 617
3180.07 617
3180.60 658
3181.14 580
3181.67 595
3182.20 597
3182.73 570
3183.26 582
3183.80 588
3184.33 581
3184.86 577
3185.39 571
3185.93 564
3186.46 573
3186.99 599
3187.52 641
3188.06 625
3188.59 564
3189.12 595
3189.65 667
3190.19 658
3190.72 606
3191.25 615
3191.79 608
3192.32 624
3192.85 627
3193.38 627
3193.92 572
3194.45 606
3194.98 633
3195.52 596
3196.05 600
3196.58 617
3197.12 666
3197.65 650
3198.18 614
3198.72 669
3199.25 671
3199.78 618
3200.32 651
3200.85 698
3201.39 642
3201.92 659
3202.45 679
3202.99 657
3203.52 658
3204.05 610
3204.59 653
3205.12 699
3205.66 713
3206.19 685
3206.72 757
3207.26 811
3207.79 891
3208.33 858
3208.86 934
3209.40 936
3209.93 954
3210.47 1003
3211.00 983
3211.53 1026
3212.07 989
3212.60 979
3213.14 970
3213.67 955
3214.21 902
3214.74 784
3215.28 753
3215.81 710
3216.35 651
3216.88 647
3217.42 678
3217.95 670
3218.49 614
3219.02 630
3219.56 606
3220.09 600
3220.63 618
3221.16 691
3221.70 672
3222.23 700
3222.77 713
3223.31 782
3223.84 786
3224.38 769
3224.91 850
3225.45 918
3225.98 822
3226.52 862
3227.06 797
3227.59 781
3228.13 794
3228.66 708
3229.20 765
3229.74 708
3230.27 687
3230.81 664
3231.34 707
3231.88 778
3232.42 760
3232.95 710
3233.49 787
3234.03 776
3234.56 747
3235.10 759
3235.64 768
3236.17 748
3236.71 756
3237.25 841
3237.78 853
3238.32 914
3238.86 884
3239.39 767
3239.93 775
3240.47 782
3241.00 837
3241.54 841
3242.08 820
3242.61 792
3243.15 807
3243.69 842
3244.23 776
3244.76 731
3245.30 890
3245.84 877
3246.38 791
3246.91 837
3247.45 808
3247.99 837
3248.53 826
3249.06 933
3249.60 1067
3250.14 1147
3250.68 1276
3251.21 1410
3251.75 1420
3252.29 1565
3252.83 1623
3253.37 1815
3253.90 1833
3254.44 1761
3254.98 1721
3255.52 1556
3256.06 1466
3256.60 1346
3257.13 1333
3257.67 1174
3258.21 1057
3258.75 1124
3259.29 1073
3259.83 1134
3260.36 1169
3260.90 1218
3261.44 1229
3261.98 1215
3262.52 1281
3263.06 1327
3263.60 1333
3264.14 1392
3264.68 1384
3265.21 1401
3265.75 1481
3266.29 1499
3266.83 1450
3267.37 1478
3267.91 1524
3268.45 1423
3268.99 1303
3269.53 1193
3270.07 1183
3270.61 1108
3271.15 1066
3271.69 1044
3272.23 970
3272.76 983
3273.30 985
3273.84 943
3274.38 918
3274.92 939
3275.46 964
3276.00 955
3276.54 983
3277.08 965
3277.62 942
3278.16 956
3278.70 853
3279.24 979
3279.78 959
3280.32 931
3280.86 926
3281.41 978
3281.95 948
3282.49 985
3283.03 1021
3283.57 992
3284.11 954
3284.65 937
3285.19 930
3285.73 1045
3286.27 1023
3286.81 947
3287.35 982
3287.89 1039
3288.43 988
3288.97 968
3289.52 1029
3290.06 1006
3290.60 1008
3291.14 1059
3291.68 1076
3292.22 1200
3292.76 1340
3293.30 1358
3293.85 1440
3294.39 1540
3294.93 1581
3295.47 1793
3296.01 1746
3296.55 1715
3297.09 1695
3297.64 1683
3298.18 1656
3298.72 1538
3299.26 1519
3299.80 1438
3300.34 1313
3300.89 1317
3301.43 1278
3301.97 1314
3302.51 1219
3303.06 1239
3303.60 1197
3304.14 1208
3304.68 1171
3305.22 1167
3305.77 1206
3306.31 1116
3306.85 1143
3307.39 1213
3307.94 1214
3308.48 1197
3309.02 1182
3309.56 1234
3310.11 1317
3310.65 1327
3311.19 1261
3311.74 1239
3312.28 1285
3312.82 1231
3313.36 1209
3313.91 1271
3314.45 1283
3314.99 1261
3315.54 1276
3316.08 1367
3316.62 1392
3317.17 1560
3317.71 1708
3318.25 1772
3318.80 1812
3319.34 2013
3319.88 2134
3320.43 2072
3320.97 2011
3321.51 1983
3322.06 2033
3322.60 1856
3323.14 1702
3323.69 1721
3324.23 1672
3324.78 1636
3325.32 1552
3325.86 1489
3326.41 1417
3326.95 1416
3327.50 1384
3328.04 1327
3328.59 1365
3329.13 1417
3329.67 1496
3330.22 1521
3330.76 1652
3331.31 1894
3331.85 2321
3332.40 2900
3332.94 3500
3333.49 4220
3334.03 5068
3334.57 6095
3335.12 6831
3335.66 7305
3336.21 7845
3336.75 7935
3337.30 7712
3337.84 7446
3338.39 6710
3338.93 6100
3339.48 5109
3340.02 4396
3340.57 3721
3341.11 3140
3341.66 2544
3342.20 2121
3342.75 1821
3343.30 1587
3343.84 1478
3344.39 1369
3344.93 1316
3345.48 1238
3346.02 1239
3346.57 1215
3347.11 1152
3347.66 1074
3348.21 1077
3348.75 1107
3349.30 1106
3349.84 1024
3350.39 1035
3350.94 1016
3351.48 1005
3352.03 933
3352.57 941
3353.12 981
3353.67 1009
3354.21 1055
3354.76 953
3355.31 948
3355.85 978
3356.40 1036
3356.95 973
3357.49 997
3358.04 1014
3358.59 1008
3359.13 939
3359.68 939
3360.23 1007
3360.77 985
3361.32 974
3361.87 964
3362.41 993
3362.96 986
3363.51 968
3364.05 978
3364.60 932
3365.15 973
3365.70 979
3366.24 993
3366.79 946
3367.34 987
3367.89 970
3368.43 950
3368.98 988
3369.53 960
3370.08 1020
3370.62 1087
3371.17 1175
3371.72 1223
3372.27 1333
3372.81 1390
3373.36 1445
3373.91 1452
3374.46 1492
3375.01 1516
3375.55 1459
3376.10 1314
3376.65 1341
3377.20 1285
3377.75 1231
3378.30 1089
3378.84 993
3379.39 968
3379.94 883
3380.49 860
3381.04 850
3381.59 837
3382.13 828
3382.68 804
3383.23 831
3383.78 836
3384.33 796
3384.88 812
3385.43 760
3385.98 759
3386.52 762
3387.07 710
3387.62 733
3388.17 758
3388.72 735
3389.27 755
3389.82 781
3390.37 763
3390.92 780
3391.47 806
3392.02 773
3392.57 801
3393.12 799
3393.66 804
3394.21 737
3394.76 720
3395.31 788
3395.86 788
3396.41 791
3396.96 845
3397.51 826
3398.06 806
3398.61 752
3399.16 771
3399.71 820
3400.26 764
3400.81 775
3401.36 745
3401.91 747
3402.46 729
3403.01 744
3403.56 719
3404.11 745
3404.66 660
3405.21 727
3405.77 714
3406.32 678
3406.87 690
3407.42 716
3407.97 809
3408.52 742
3409.07 683
3409.62 771
3410.17 875
3410.72 823
3411.27 825
3411.82 834
3412.37 819
3412.93 882
3413.48 882
3414.03 945
3414.58 925
3415.13 948
3415.68 904
3416.23 944
3416.78 824
3417.34 767
3417.89 843
3418.44 833
3418.99 804
3419.54 863
3420.09 868
3420.65 787
3421.20 711
3421.75 691
3422.30 778
3422.85 810
3423.40 746
3423.96 760
3424.51 803
3425.06 732
3425.61 720
3426.17 688
3426.72 682
3427.27 669
3427.82 620
3428.37 667
3428.93 687
3429.48 667
3430.03 697
3430.58 683
3431.14 635
3431.69 671
3432.24 688
3432.79 652
3433.35 649
3433.90 617
3434.45 710
3435.01 722
3435.56 698
3436.11 720
3436.66 686
3437.22 688
3437.77 706
3438.32 685
3438.88 688
3439.43 683
3439.98 675
3440.54 740
3441.09 713
3441.64 725
3442.20 713
3442.75 670
3443.30 649
3443.86 619
3444.41 674
3444.96 653
3445.52 692
3446.07 671
3446.63 625
3447.18 627
3447.73 630
3448.29 629
3448.84 641
3449.40 612
3449.95 607
3450.50 617
3451.06 633
3451.61 624
3452.17 661
3452.72 661
3453.27 613
3453.83 628
3454.38 615
3454.94 581
3455.49 627
3456.05 634
3456.60 620
3457.16 634
3457.71 624
3458.27 603
3458.82 598
3459.38 602
3459.93 632
3460.49 657
3461.04 667
3461.60 681
3462.15 655
3462.71 708
3463.26 712
3463.82 710
3464.37 737
3464.93 651
3465.48 658
3466.04 659
3466.59 686
3467.15 739
3467.70 694
3468.26 720
3468.81 707
3469.37 718
3469.93 797
3470.48 750
3471.04 827
3471.59 858
3472.15 865
3472.70 863
3473.26 808
3473.82 871
3474.37 797
3474.93 780
3475.48 755
3476.04 794
3476.60 818
3477.15 818
3477.71 830
3478.27 900
3478.82 916
3479.38 871
3479.93 892
3480.49 951
3481.05 994
3481.60 958
3482.16 969
3482.72 924
3483.27 925
3483.83 918
3484.39 983
3484.95 992
3485.50 993
3486.06 921
3486.62 979
3487.17 1046
3487.73 1187
3488.29 1315
3488.84 1484
3489.40 1775
3489.96 2166
3490.52 2484
3491.07 2858
3491.63 3062
3492.19 3333
3492.75 3441
3493.30 3371
3493.86 3302
3494.42 2849
3494.98 2472
3495.53 2191
3496.09 1876
3496.65 1516
3497.21 1380
3497.77 1356
3498.32 1259
3498.88 1224
3499.44 1144
3500.00 1152
3500.56 1162
3501.11 1209
3501.67 1209
3502.23 1288
3502.79 1336
3503.35 1413
3503.91 1431
3504.46 1533
3505.02 1495
3505.58 1451
3506.14 1445
3506.70 1386
3507.26 1437
3507.81 1327
3508.37 1292
3508.93 1287
3509.49 1205
3510.05 1146
3510.61 1090
3511.17 1068
3511.73 1085
3512.29 1112
3512.85 972
3513.40 925
3513.96 951
3514.52 897
3515.08 837
3515.64 884
3516.20 784
3516.76 773
3517.32 768
3517.88 771
3518.44 761
3519.00 715
3519.56 767
3520.12 779
3520.68 772
3521.24 754
3521.80 696
3522.36 711
3522.92 758
3523.48 788
3524.04 860
3524.60 832
3525.16 800
3525.72 761
3526.28 829
3526.84 858
3527.40 779
3527.96 747
3528.52 753
3529.08 682
3529.64 759
3530.20 815
3530.76 805
3531.32 743
3531.88 750
3532.44 760
3533.00 727
3533.56 782
3534.12 755
3534.68 713
3535.25 732
3535.81 762
3536.37 773
3536.93 790
3537.49 762
3538.05 739
3538.61 710
3539.17 744
3539.73 723
3540.30 764
3540.86 767
3541.42 809
3541.98 722
3542.54 776
3543.10 766
3543.66 751
3544.23 768
3544.79 815
3545.35 791
3545.91 737
3546.47 740
3547.03 789
3547.60 795
3548.16 760
3548.72 806
3549.28 775
3549.84 718
3550.41 725
3550.97 729
3551.53 719
3552.09 704
3552.65 682
3553.22 659
3553.78 651
3554.34 680
3554.90 728
3555.47 653
3556.03 652
3556.59 688
3557.15 710
3557.72 640
3558.28 638
3558.84 692
3559.41 660
3559.97 687
3560.53 666
3561.09 647
3561.66 653
3562.22 642
3562.78 676
3563.35 673
3563.91 691
3564.47 699
3565.04 719
3565.60 699
3566.16 730
3566.73 686
3567.29 674
3567.85 655
3568.42 684
3568.98 703
3569.54 630
3570.11 640
3570.67 645
3571.23 639
3571.80 662
3572.36 630
3572.93 665
3573.49 669
3574.05 685
3574.62 707
3575.18 707
3575.75 735
3576.31 827
3576.87 903
3577.44 862
3578.00 899
3578.57 840
3579.13 863
3579.70 842
3580.26 791
3580.82 749
3581.39 737
3581.95 727
3582.52 747
3583.08 728
3583.65 654
3584.21 644
3584.78 618
3585.34 656
3585.91 633
3586.47 634
3587.04 645
3587.60 610
3588.17 592
3588.73 619
3589.30 613
3589.86 696
3590.43 623
3590.99 591
3591.56 657
3592.12 648
3592.69 625
3593.25 596
3593.82 643
3594.39 662
3594.95 673
3595.52 672
3596.08 636
3596.65 657
3597.21 639
3597.78 630
3598.35 645
3598.91 647
3599.48 645
3600.04 650
3600.61 667
3601.18 658
3601.74 609
3602.31 619
3602.87 601
3603.44 560
3604.01 541
3604.57 612
3605.14 582
3605.71 616
3606.27 570
3606.84 588
3607.41 644
3607.97 579
3608.54 568
3609.11 583
3609.67 596
3610.24 594
3610.81 556
3611.37 528
3611.94 615
3612.51 644
3613.07 662
3613.64 668
3614.21 695
3614.78 780
3615.34 849
3615.91 888
3616.48 997
3617.04 1066
3617.61 1217
3618.18 1291
3618.75 1186
3619.31 1208
3619.88 1233
3620.45 1090
3621.02 1030
3621.58 952
3622.15 894
3622.72 789
3623.29 730
3623.86 703
3624.42 672
3624.99 680
3625.56 652
3626.13 659
3626.70 595
3627.26 539
3627.83 557
3628.40 605
3628.97 664
3629.54 611
3630.11 573
3630.67 565
3631.24 593
3631.81 639
3632.38 561
3632.95 562
3633.52 558
3634.08 575
3634.65 592
3635.22 567
3635.79 566
3636.36 579
3636.93 617
3637.50 573
3638.07 619
3638.64 624
3639.20 656
3639.77 651
3640.34 683
3640.91 716
3641.48 730
3642.05 770
3642.62 683
3643.19 677
3643.76 692
3644.33 739
3644.90 714
3645.47 645
3646.04 642
3646.61 646
3647.18 650
3647.75 642
3648.32 706
3648.89 693
3649.46 666
3650.03 673
3650.60 695
3651.17 733
3651.74 733
3652.31 767
3652.88 774
3653.45 777
3654.02 752
3654.59 802
3655.16 828
3655.73 802
3656.30 786
3656.87 764
3657.44 821
3658.01 792
3658.58 789
3659.15 799
3659.72 806
3660.29 807
3660.86 747
3661.43 787
3662.00 774
3662.58 804
3663.15 777
3663.72 744
3664.29 787
3664.86 813
3665.43 781
3666.00 809
3666.57 717
3667.14 802
3667.72 777
3668.29 706
3668.86 702
3669.43 727
3670.00 722
3670.57 700
3671.14 683
3671.72 721
3672.29 706
3672.86 653
3673.43 746
3674.00 736
3674.57 763
3675.15 816
3675.72 765
3676.29 773
3676.86 808
3677.43 774
3678.01 769
3678.58 781
3679.15 738
3679.72 758
3680.30 779
3680.87 743
3681.44 690
3682.01 627
3682.58 670
3683.16 659
3683.73 601
3684.30 641
3684.88 603
3685.45 630
3686.02 598
3686.59 601
3687.17 661
3687.74 721
3688.31 723
3688.88 751
3689.46 730
3690.03 742
3690.60 762
3691.18 803
3691.75 761
3692.32 739
3692.90 778
3693.47 718
3694.04 662
3694.62 662
3695.19 681
3695.76 665
3696.34 636
3696.91 665
3697.48 573
3698.06 608
3698.63 595
3699.21 552
3699.78 600
3700.35 623
3700.93 687
3701.50 618
3702.08 583
3702.65 629
3703.22 589
3703.80 613
3704.37 611
3704.95 701
3705.52 662
3706.09 657
3706.67 676
3707.24 659
3707.82 664
3708.39 633
3708.97 611
3709.54 631
3710.12 614
3710.69 643
3711.26 598
3711.84 545
3712.41 603
3712.99 623
3713.56 594
3714.14 579
3714.71 613
3715.29 631
3715.86 601
3716.44 599
3717.01 585
3717.59 622
3718.16 620
3718.74 611
3719.32 630
3719.89 583
3720.47 576
3721.04 586
3721.62 549
3722.19 534
3722.77 586
3723.34 575
3723.92 582
3724.49 570
3725.07 523
3725.65 585
3726.22 585
3726.80 546
3727.37 580
3727.95 632
3728.53 647
3729.10 684
3729.68 738
3730.25 746
3730.83 828
3731.41 824
3731.98 908
3732.56 933
3733.14 997
3733.71 927
3734.29 1016
3734.87 1021
3735.44 991
3736.02 923
3736.60 895
3737.17 866
3737.75 810
3738.33 777
3738.90 730
3739.48 683
3740.06 684
3740.63 656
3741.21 623
3741.79 600
3742.36 599
3742.94 629
3743.52 601
3744.10 594
3744.67 574
3745.25 592
3745.83 599
3746.40 614
3746.98 660
3747.56 565
3748.14 602
3748.71 617
3749.29 635
3749.87 623
3750.45 595
3751.03 554
3751.60 559
3752.18 607
3752.76 585
3753.34 557
3753.92 545
3754.49 556
3755.07 540
3755.65 554
3756.23 550
3756.81 584
3757.38 620
3757.96 588
3758.54 590
3759.12 626
3759.70 674
3760.28 647
3760.85 649
3761.43 664
3762.01 684
3762.59 651
3763.17 678
3763.75 662
3764.33 695
3764.91 623
3765.48 663
3766.06 642
3766.64 674
3767.22 688
3767.80 614
3768.38 625
3768.96 597
3769.54 649
3770.12 598
3770.70 674
3771.28 678
3771.85 609
3772.43 580
3773.01 603
3773.59 641
3774.17 606
3774.75 560
3775.33 551
3775.91 550
3776.49 532
3777.07 584
3777.65 535
3778.23 528
3778.81 568
3779.39 554
3779.97 551
3780.55 576
3781.13 551
3781.71 534
3782.29 554
3782.87 527
3783.45 531
3784.03 545
3784.61 566
3785.19 564
3785.77 522
3786.35 517
3786.93 553
3787.51 641
3788.10 587
3788.68 545
3789.26 603
3789.84 659
3790.42 602
3791.00 545
3791.58 578
3792.16 593
3792.74 581
3793.32 507
3793.90 553
3794.48 558
3795.07 560
3795.65 562
3796.23 591
3796.81 543
3797.39 537
3797.97 611
3798.55 645
3799.14 633
3799.72 590
3800.30 639
3800.88 645
3801.46 666
3802.04 582
3802.62 596
3803.21 638
3803.79 652
3804.37 661
3804.95 641
3805.53 645
3806.12 723
3806.70 718
3807.28 728
3807.86 799
3808.44 817
3809.03 869
3809.61 852
3810.19 837
3810.77 804
3811.36 844
3811.94 820
3812.52 752
3813.10 724
3813.69 748
3814.27 744
3814.85 659
3815.43 743
3816.02 710
3816.60 701
3817.18 653
3817.77 648
3818.35 681
3818.93 612
3819.51 607
3820.10 649
3820.68 629
3821.26 657
3821.85 621
3822.43 673
3823.01 661
3823.60 720
3824.18 711
3824.76 614
3825.35 628
3825.93 606
3826.51 599
3827.10 604
3827.68 602
3828.27 592
3828.85 619
3829.43 642
3830.02 665
3830.60 682
3831.18 618
3831.77 643
3832.35 641
3832.94 661
3833.52 636
3834.10 681
3834.69 695
3835.27 679
3835.86 669
3836.44 676
3837.03 619
3837.61 667
3838.19 659
3838.78 660
3839.36 672
3839.95 628
3840.53 628
3841.12 627
3841.70 610
3842.29 666
3842.87 680
3843.46 655
3844.04 677
3844.63 713
3845.21 702
3845.80 767
3846.38 734
3846.97 709
3847.55 708
3848.14 694
3848.72 725
3849.31 660
3849.89 683
3850.48 717
3851.06 702
3851.65 692
3852.23 674
3852.82 618
3853.41 653
3853.99 704
3854.58 739
3855.16 745
3855.75 711
3856.33 749
3856.92 828
3857.51 938
3858.09 963
3858.68 1110
3859.26 1224
3859.85 1344
3860.44 1489
3861.02 1616
3861.61 1679
3862.20 1658
3862.78 1614
3863.37 1625
3863.95 1522
3864.54 1475
3865.13 1342
3865.71 1183
3866.30 1024
3866.89 941
3867.47 806
3868.06 808
3868.65 788
3869.23 723
3869.82 680
3870.41 676
3870.99 715
3871.58 683
3872.17 716
3872.76 708
3873.34 656
3873.93 725
3874.52 700
3875.10 736
3875.69 727
3876.28 665
3876.87 646
3877.45 649
3878.04 662
3878.63 619
3879.22 596
3879.80 560
3880.39 599
3880.98 627
3881.57 605
3882.15 649
3882.74 625
3883.33 613
3883.92 641
3884.51 630
3885.09 597
3885.68 598
3886.27 691
3886.86 674
3887.45 664
3888.04 663
3888.62 687
3889.21 709
3889.80 757
3890.39 737
3890.98 789
3891.57 747
3892.15 752
3892.74 691
3893.33 691
3893.92 765
3894.51 676
3895.10 725
3895.69 739
3896.28 765
3896.86 734
3897.45 730
3898.04 724
3898.63 661
3899.22 702
3899.81 710
3900.40 665
3900.99 705
3901.58 704
3902.17 655
3902.76 637
3903.34 666
3903.93 639
3904.52 643
3905.11 633
3905.70 592
3906.29 606
3906.88 585
3907.47 674
3908.06 679
3908.65 613
3909.24 560
3909.83 544
3910.42 573
3911.01 597
3911.60 587
3912.19 586
3912.78 571
3913.37 546
3913.96 559
3914.55 525
3915.14 535
3915.73 529
3916.32 532
3916.91 550
3917.50 540
3918.09 577
3918.68 531
3919.28 559
3919.87 543
3920.46 518
3921.05 570
3921.64 562
3922.23 549
3922.82 568
3923.41 501
3924.00 534
3924.59 544
3925.18 602
3925.77 527
3926.37 535
3926.96 517
3927.55 509
3928.14 515
3928.73 485
3929.32 511
3929.91 536
3930.51 505
3931.10 498
3931.69 511
3932.28 466
3932.87 496
3933.46 518
3934.05 526
3934.65 524
3935.24 536
3935.83 502
3936.42 524
3937.01 566
3937.61 514
3938.20 507
3938.79 596
3939.38 567
3939.97 586
3940.57 563
3941.16 568
3941.75 544
3942.34 593
3942.94 561
3943.53 569
3944.12 616
3944.71 560
3945.31 543
3945.90 557
3946.49 546
3947.08 499
3947.68 534
3948.27 570
3948.86 542
3949.45 523
3950.05 518
3950.64 570
3951.23 550
3951.83 502
3952.42 519
3953.01 536
3953.61 504
3954.20 508
3954.79 483
3955.39 510
3955.98 582
3956.57 545
3957.17 578
3957.76 596
3958.35 580
3958.95 542
3959.54 602
3960.13 629
3960.73 627
3961.32 591
3961.92 591
3962.51 633
3963.10 573
3963.70 590
3964.29 672
3964.88 702
3965.48 639
3966.07 664
3966.67 665
3967.26 681
3967.86 703
3968.45 698
3969.04 607
3969.64 645
3970.23 614
3970.83 600
3971.42 598
3972.02 659
3972.61 575
3973.21 592
3973.80 558
3974.40 578
3974.99 662
3975.58 648
3976.18 712
3976.77 678
3977.37 746
3977.96 691
3978.56 701
3979.15 684
3979.75 715
3980.35 650
3980.94 616
3981.54 609
3982.13 586
3982.73 558
3983.32 610
3983.92 638
3984.51 621
3985.11 642
3985.70 656
3986.30 597
3986.90 602
3987.49 603
3988.09 583
3988.68 605
3989.28 561
3989.87 603
3990.47 613
3991.07 620
3991.66 598
3992.26 628
3992.85 684
3993.45 632
3994.05 636
3994.64 639
3995.24 664
3995.84 632
3996.43 687
3997.03 701
3997.62 731
3998.22 627
3998.82 634
3999.41 671
4000.01 691
4000.61 633
4001.20 658
4001.80 692
4002.40 649
4003.00 633
4003.59 605
4004.19 595
4004.79 550
4005.38 591
4005.98 616
4006.58 644
4007.17 610
4007.77 568
4008.37 591
4008.97 583
4009.56 554
4010.16 563
4010.76 573
4011.36 564
4011.95 548
4012.55 574
4013.15 601
4013.75 595
4014.34 658
4014.94 645
4015.54 699
4016.14 697
4016.74 679
4017.33 663
4017.93 731
4018.53 727
4019.13 695
4019.73 631
4020.32 703
4020.92 696
4021.52 691
4022.12 611
4022.72 549
4023.32 576
4023.91 594
4024.51 561
4025.11 520
4025.71 599
4026.31 582
4026.91 641
4027.51 618
4028.10 618
4028.70 579
4029.30 645
4029.90 656
4030.50 590
4031.10 594
4031.70 602
4032.30 607
4032.90 589
4033.49 639
4034.09 616
4034.69 612
4035.29 627
4035.89 591
4036.49 567
4037.09 508
4037.69 527
4038.29 524
4038.89 524
4039.49 485
4040.09 545
4040.69 513
4041.29 561
4041.89 538
4042.49 535
4043.09 565
4043.69 562
4044.29 584
4044.89 581
4045.49 562
4046.09 522
4046.69 505
4047.29 536
4047.89 537
4048.49 494
4049.09 506
4049.69 574
4050.29 554
4050.89 550
4051.49 578
4052.09 561
4052.69 518
4053.29 539
4053.89 542
4054.49 494
4055.09 550
4055.69 476
4056.30 507
4056.90 540
4057.50 533
4058.10 533
4058.70 585
4059.30 594
4059.90 501
4060.50 529
4061.10 555
4061.71 553
4062.31 585
4062.91 643
4063.51 603
4064.11 641
4064.71 643
4065.31 669
4065.92 619
4066.52 645
4067.12 608
4067.72 671
4068.32 659
4068.92 593
4069.53 581
4070.13 551
4070.73 564
4071.33 512
4071.93 478
4072.54 490
4073.14 512
4073.74 523
4074.34 512
4074.94 543
4075.55 518
4076.15 496
4076.75 512
4077.35 483
4077.96 449
4078.56 470
4079.16 428
4079.76 452
4080.37 449
4080.97 455
4081.57 494
4082.17 486
4082.78 488
4083.38 524
4083.98 518
4084.59 506
4085.19 475
4085.79 485
4086.39 497
4087.00 479
4087.60 481
4088.20 531
4088.81 504
4089.41 504
4090.01 504
4090.62 525
4091.22 513
4091.82 489
4092.43 510
4093.03 526
4093.63 484
4094.24 517
4094.84 525
4095.45 520
4096.05 532
4096.65 533
4097.26 525
4097.86 472
4098.47 498
4099.07 536
4099.67 487
4100.28 480
4100.88 515
4101.49 539
4102.09 510
4102.69 491
4103.30 508
4103.90 471
4104.51 500
4105.11 511
4105.72 477
4106.32 485
4106.93 478
4107.53 449
4108.13 473
4108.74 500
4109.34 467
4109.95 475
4110.55 487
4111.16 495
4111.76 500
4112.37 476
4112.97 469
4113.58 502
4114.18 499
4114.79 487
4115.39 423
4116.00 468
4116.60 503
4117.21 417
4117.82 498
4118.42 479
4119.03 477
4119.63 506
4120.24 508
4120.84 502
4121.45 494
4122.05 463
4122.66 511
4123.27 462
4123.87 488
4124.48 502
4125.08 453
4125.69 451
4126.30 454
4126.90 509
4127.51 479
4128.11 498
4128.72 503
4129.33 462
4129.93 518
4130.54 531
4131.15 513
4131.75 477
4132.36 495
4132.96 568
4133.57 551
4134.18 557
4134.78 561
4135.39 548
4136.00 567
4136.60 563
4137.21 509
4137.82 558
4138.43 590
4139.03 559
4139.64 580
4140.25 611
4140.85 610
4141.46 650
4142.07 647
4142.68 656
4143.28 648
4143.89 645
4144.50 635
4145.10 616
4145.71 639
4146.32 613
4146.93 553
4147.53 514
4148.14 549
4148.75 540
4149.36 518
4149.97 505
4150.57 481
4151.18 463
4151.79 444
4152.40 452
4153.00 489
4153.61 488
4154.22 492
4154.83 516
4155.44 474
4156.05 460
4156.65 444
4157.26 518
4157.87 551
4158.48 489
4159.09 523
4159.70 518
4160.30 500
4160.91 530
4161.52 514
4162.13 505
4162.74 490
4163.35 523
4163.96 519
4164.56 542
4165.17 550
4165.78 531
4166.39 555
4167.00 526
4167.61 573
4168.22 589
4168.83 582
4169.44 595
4170.05 557
4170.66 558
4171.26 628
4171.87 601
4172.48 586
4173.09 634
4173.70 637
4174.31 645
4174.92 615
4175.53 653
4176.14 627
4176.75 601
4177.36 621
4177.97 575
4178.58 544
4179.19 513
4179.80 533
4180.41 514
4181.02 524
4181.63 505
4182.24 553
4182.85 549
4183.46 500
4184.07 495
4184.68 513
4185.29 532
4185.90 550
4186.51 500
4187.12 506
4187.73 532
4188.34 509
4188.95 528
4189.56 527
4190.18 498
4190.79 505
4191.40 564
4192.01 558
4192.62 575
4193.23 565
4193.84 603
4194.45 567
4195.06 567
4195.67 585
4196.28 570
4196.90 540
4197.51 548
4198.12 566
4198.73 547
4199.34 515
4199.95 507
4200.56 518
4201.18 518
4201.79 499
4202.40 516
4203.01 507
4203.62 535
4204.23 522
4204.85 563
4205.46 555
4206.07 536
4206.68 571
4207.29 551
4207.90 560
4208.52 546
4209.13 542
4209.74 556
4210.35 514
4210.97 502
4211.58 579
4212.19 520
4212.80 568
4213.41 614
4214.03 605
4214.64 640
4215.25 620
4215.86 601
4216.48 678
4217.09 717
4217.70 695
4218.32 710
4218.93 733
4219.54 716
4220.15 743
4220.77 770
4221.38 753
4221.99 765
4222.61 793
4223.22 754
4223.83 812
4224.44 770
4225.06 810
4225.67 877
4226.28 898
4226.90 895
4227.51 886
4228.13 944
4228.74 946
4229.35 881
4229.97 896
4230.58 867
4231.19 750
4231.81 750
4232.42 756
4233.03 748
4233.65 665
4234.26 695
4234.88 657
4235.49 651
4236.10 654
4236.72 655
4237.33 668
4237.95 661
4238.56 624
4239.17 658
4239.79 656
4240.40 645
4241.02 645
4241.63 676
4242.25 736
4242.86 693
4243.48 723
4244.09 665
4244.71 701
4245.32 649
4245.93 690
4246.55 649
4247.16 634
4247.78 605
4248.39 634
4249.01 633
4249.62 610
4250.24 618
4250.85 652
4251.47 606
4252.08 609
4252.70 616
4253.32 662
4253.93 651
4254.55 596
4255.16 638
4255.78 620
4256.39 618
4257.01 618
4257.62 656
4258.24 643
4258.85 669
4259.47 659
4260.09 701
4260.70 699
4261.32 723
4261.93 764
4262.55 789
4263.17 802
4263.78 773
4264.40 723
4265.01 733
4265.63 780
4266.25 692
4266.86 701
4267.48 672
4268.10 667
4268.71 647
4269.33 635
4269.94 623
4270.56 614
4271.18 629
4271.79 644
4272.41 608
4273.03 632
4273.64 641
4274.26 647
4274.88 665
4275.49 651
4276.11 706
4276.73 720
4277.35 694
4277.96 718
4278.58 671
4279.20 655
4279.81 640
4280.43 590
4281.05 616
4281.67 602
4282.28 575
4282.90 627
4283.52 609
4284.14 574
4284.75 583
4285.37 591
4285.99 557
4286.61 530
4287.22 504
4287.84 562
4288.46 527
4289.08 541
4289.70 562
4290.31 568
4290.93 533
4291.55 541
4292.17 573
4292.79 534
4293.40 549
4294.02 540
4294.64 528
4295.26 547
4295.88 548
4296.50 569
4297.11 575
4297.73 574
4298.35 540
4298.97 552
4299.59 562
4300.21 541
4300.83 554
4301.44 540
4302.06 562
4302.68 559
4303.30 586
4303.92 567
4304.54 568
4305.16 590
4305.78 511
4306.40 543
4307.02 539
4307.63 526
4308.25 591
4308.87 562
4309.49 539
4310.11 576
4310.73 562
4311.35 607
4311.97 570
4312.59 663
4313.21 609
4313.83 599
4314.45 571
4315.07 575
4315.69 590
4316.31 636
4316.93 632
4317.55 592
4318.17 593
4318.79 635
4319.41 635
4320.03 590
4320.65 623
4321.27 658
4321.89 651
4322.51 644
4323.13 588
4323.75 649
4324.37 693
4324.99 711
4325.61 729
4326.23 770
4326.85 818
4327.47 794
4328.09 855
4328.71 853
4329.33 1001
4329.96 1139
4330.58 1193
4331.20 1363
4331.82 1435
4332.44 1533
4333.06 1575
4333.68 1460
4334.30 1464
4334.92 1389
4335.54 1300
4336.17 1288
4336.79 1253
4337.41 1180
4338.03 1114
4338.65 1111
4339.27 1047
4339.89 1023
4340.52 1044
4341.14 1011
4341.76 963
4342.38 966
4343.00 1067
4343.62 1139
4344.25 1217
4344.87 1274
4345.49 1209
4346.11 1327
4346.73 1371
4347.36 1445
4347.98 1423
4348.60 1486
4349.22 1442
4349.84 1328
4350.47 1295
4351.09 1215
4351.71 1194
4352.33 1180
4352.96 1146
4353.58 1040
4354.20 1011
4354.82 955
4355.45 865
4356.07 875
4356.69 866
4357.31 871
4357.94 813
4358.56 776
4359.18 793
4359.81 754
4360.43 786
4361.05 784
4361.68 740
4362.30 750
4362.92 735
4363.55 735
4364.17 720
4364.79 719
4365.42 716
4366.04 669
4366.66 683
4367.29 624
4367.91 704
4368.53 632
4369.16 680
4369.78 633
4370.40 671
4371.03 643
4371.65 625
4372.27 668
4372.90 611
4373.52 598
4374.15 626
4374.77 620
4375.39 607
4376.02 628
4376.64 617
4377.27 684
4377.89 631
4378.52 638
4379.14 638
4379.76 662
4380.39 635
4381.01 654
4381.64 658
4382.26 630
4382.89 662
4383.51 657
4384.14 698
4384.76 680
4385.39 686
4386.01 680
4386.64 674
4387.26 676
4387.89 685
4388.51 713
4389.14 691
4389.76 716
4390.39 784
4391.01 859
4391.64 883
4392.26 839
4392.89 806
4393.51 833
4394.14 741
4394.76 679
4395.39 658
4396.01 662
4396.64 642
4397.26 639
4397.89 643
4398.52 662
4399.14 629
4399.77 606
4400.39 657
4401.02 629
4401.65 613
4402.27 587
4402.90 603
4403.52 629
4404.15 636
4404.78 614
4405.40 623
4406.03 591
4406.65 576
4407.28 566
4407.91 586
4408.53 567
4409.16 586
4409.79 641
4410.41 557
4411.04 539
4411.67 599
4412.29 590
4412.92 581
4413.55 582
4414.17 567
4414.80 556
4415.43 576
4416.05 563
4416.68 546
4417.31 611
4417.94 613
4418.56 603
4419.19 619
4419.82 612
4420.44 611
4421.07 550
4421.70 593
4422.33 599
4422.95 553
4423.58 540
4424.21 553
4424.84 484
4425.46 529
4426.09 516
4426.72 536
4427.35 536
4427.97 512
4428.60 487
4429.23 426
4429.86 485
4430.49 488
4431.11 492
4431.74 502
4432.37 550
4433.00 557
4433.63 545
4434.26 526
4434.88 535
4435.51 491
4436.14 486
4436.77 504
4437.40 544
4438.03 559
4438.65 621
4439.28 526
4439.91 512
4440.54 532
4441.17 514
4441.80 446
4442.43 497
4443.06 538
4443.68 501
4444.31 539
4444.94 538
4445.57 551
4446.20 588
4446.83 562
4447.46 549
4448.09 522
4448.72 535
4449.35 550
4449.98 562
4450.61 553
4451.24 565
4451.86 555
4452.49 546
4453.12 602
4453.75 538
4454.38 552
4455.01 620
4455.64 630
4456.27 602
4456.90 590
4457.53 591
4458.16 614
4458.79 552
4459.42 569
4460.05 560
4460.68 554
4461.31 538
4461.94 487
4462.57 495
4463.20 568
4463.83 542
4464.46 483
4465.09 525
4465.72 526
4466.36 514
4466.99 526
4467.62 501
4468.25 495
4468.88 497
4469.51 543
4470.14 495
4470.77 460
4471.40 501
4472.03 483
4472.66 494
4473.29 452
4473.93 491
4474.56 461
4475.19 471
4475.82 494
4476.45 450
4477.08 514
4477.71 512
4478.34 466
4478.98 467
4479.61 501
4480.24 509
4480.87 501
4481.50 505
4482.13 560
4482.76 538
4483.40 557
4484.03 550
4484.66 523
4485.29 513
4485.92 559
4486.56 533
4487.19 498
4487.82 536
4488.45 511
4489.08 537
4489.72 537
4490.35 582
4490.98 522
4491.61 526
4492.25 547
4492.88 524
4493.51 534
4494.14 537
4494.78 585
4495.41 547
4496.04 524
4496.67 540
4497.31 557
4497.94 611
4498.57 639
4499.20 648
4499.84 685
4500.47 726
4501.10 736
4501.74 725
4502.37 789
4503.00 750
4503.64 740
4504.27 743
4504.90 750
4505.53 758
4506.17 671
4506.80 656
4507.43 705
4508.07 666
4508.70 633
4509.34 601
4509.97 621
4510.60 650
4511.24 629
4511.87 628
4512.50 652
4513.14 650
4513.77 605
4514.41 569
4515.04 551
4515.67 549
4516.31 562
4516.94 556
4517.58 539
4518.21 553
4518.84 555
4519.48 585
4520.11 595
4520.75 582
4521.38 580
4522.02 588
4522.65 589
4523.28 573
4523.92 626
4524.55 648
4525.19 609
4525.82 678
4526.46 765
4527.09 842
4527.73 893
4528.36 1089
4529.00 1135
4529.63 1257
4530.27 1404
4530.90 1570
4531.54 1642
4532.17 1607
4532.81 1568
4533.44 1582
4534.08 1480
4534.71 1336
4535.35 1242
4535.99 970
4536.62 944
4537.26 818
4537.89 758
4538.53 656
4539.16 617
4539.80 571
4540.43 595
4541.07 581
4541.71 582
4542.34 589
4542.98 570
4543.61 561
4544.25 552
4544.89 562
4545.52 604
4546.16 617
4546.79 608
4547.43 608
4548.07 614
4548.70 622
4549.34 617
4549.98 591
4550.61 588
4551.25 611
4551.89 591
4552.52 582
4553.16 583
4553.80 537
4554.43 528
4555.07 551
4555.71 553
4556.34 542
4556.98 575
4557.62 555
4558.25 529
4558.89 525
4559.53 539
4560.16 568
4560.80 585
4561.44 641
4562.08 661
4562.71 628
4563.35 618
4563.99 581
4564.63 599
4565.26 646
4565.90 652
4566.54 653
4567.18 643
4567.81 674
4568.45 701
4569.09 701
4569.73 695
4570.36 693
4571.00 701
4571.64 682
4572.28 664
4572.92 662
4573.55 661
4574.19 640
4574.83 633
4575.47 615
4576.11 632
4576.75 585
4577.38 620
4578.02 562
4578.66 523
4579.30 544
4579.94 550
4580.58 558
4581.21 519
4581.85 516
4582.49 535
4583.13 551
4583.77 582
4584.41 604
4585.05 591
4585.69 606
4586.32 644
4586.96 617
4587.60 649
4588.24 644
4588.88 667
4589.52 700
4590.16 702
4590.80 731
4591.44 677
4592.08 688
4592.72 693
4593.36 627
4594.00 601
4594.63 599
4595.27 646
4595.91 549
4596.55 535
4597.19 561
4597.83 554
4598.47 549
4599.11 490
4599.75 549
4600.39 552
4601.03 535
4601.67 511
4602.31 565
4602.95 582
4603.59 569
4604.23 576
4604.87 569
4605.51 552
4606.15 542
4606.79 540
4607.43 543
4608.08 558
4608.72 570
4609.36 596
4610.00 623
4610.64 626
4611.28 555
4611.92 611
4612.56 549
4613.20 548
4613.84 520
4614.48 510
4615.12 545
4615.76 561
4616.41 573
4617.05 561
4617.69 534
4618.33 487
4618.97 497
4619.61 488
4620.25 491
4620.89 475
4621.54 482
4622.18 455
4622.82 463
4623.46 477
4624.10 498
4624.74 471
4625.38 514
4626.03 490
4626.67 492
4627.31 515
4627.95 519
4628.59 549
4629.24 540
4629.88 495
4630.52 515
4631.16 554
4631.80 562
4632.45 552
4633.09 543
4633.73 580
4634.37 538
4635.02 526
4635.66 588
4636.30 614
4636.94 624
4637.58 611
4638.23 680
4638.87 711
4639.51 616
4640.16 618
4640.80 669
4641.44 674
4642.08 608
4642.73 624
4643.37 601
4644.01 593
4644.66 505
4645.30 498
4645.94 478
4646.58 531
4647.23 556
4647.87 520
4648.51 540
4649.16 518
4649.80 554
4650.44 612
4651.09 562
4651.73 576
4652.37 536
4653.02 578
4653.66 535
4654.31 577
4654.95 577
4655.59 521
4656.24 572
4656.88 548
4657.52 495
4658.17 522
4658.81 524
4659.46 472
4660.10 466
4660.75 463
4661.39 441
4662.03 479
4662.68 493
4663.32 490
4663.97 458
4664.61 419
4665.26 444
4665.90 440
4666.54 407
4667.19 464
4667.83 497
4668.48 494
4669.12 432
4669.77 456
4670.41 455
4671.06 471
4671.70 451
4672.35 470
4672.99 438
4673.64 439
4674.28 488
4674.93 454
4675.57 476
4676.22 519
4676.86 467
4677.51 468
4678.15 518
4678.80 478
4679.44 489
4680.09 521
4680.73 570
4681.38 520
4682.03 490
4682.67 514
4683.32 540
4683.96 495
4684.61 517
4685.25 468
4685.90 514
4686.55 463
4687.19 508
4687.84 531
4688.48 531
4689.13 578
4689.78 549
4690.42 547
4691.07 516
4691.72 528
4692.36 529
4693.01 565
4693.65 547
4694.30 509
4694.95 558
4695.59 580
4696.24 577
4696.89 583
4697.53 657
4698.18 666
4698.83 652
4699.47 680
4700.12 735
4700.77 602
4701.41 683
4702.06 630
4702.71 604
4703.36 597
4704.00 595
4704.65 591
4705.30 586
4705.94 560
4706.59 557
4707.24 548
4707.89 541
4708.53 541
4709.18 534
4709.83 489
4710.48 544
4711.12 555
4711.77 525
4712.42 536
4713.07 552
4713.71 531
4714.36 510
4715.01 559
4715.66 532
4716.31 544
4716.95 505
4717.60 505
4718.25 532
4718.90 531
4719.55 535
4720.19 534
4720.84 540
4721.49 579
4722.14 556
4722.79 575
4723.44 539
4724.08 555
4724.73 557
4725.38 554
4726.03 564
4726.68 582
4727.33 586
4727.98 557
4728.63 516
4729.27 518
4729.92 497
4730.57 484
4731.22 451
4731.87 477
4732.52 502
4733.17 461
4733.82 487
4734.47 479
4735.12 500
4735.77 548
4736.41 540
4737.06 536
4737.71 539
4738.36 593
4739.01 555
4739.66 567
4740.31 576
4740.96 588
4741.61 597
4742.26 588
4742.91 580
4743.56 536
4744.21 542
4744.86 559
4745.51 526
4746.16 512
4746.81 496
4747.46 510
4748.11 503
4748.76 520
4749.41 500
4750.06 545
4750.71 528
4751.36 520
4752.01 600
4752.66 569
4753.31 528
4753.96 539
4754.61 520
4755.26 550
4755.92 520
4756.57 534
4757.22 515
4757.87 530
4758.52 505
4759.17 535
4759.82 586
4760.47 528
4761.12 561
4761.77 587
4762.42 562
4763.08 602
4763.73 621
4764.38 565
4765.03 529
4765.68 526
4766.33 559
4766.98 579
4767.64 546
4768.29 516
4768.94 544
4769.59 525
4770.24 473
4770.89 539
4771.54 607
4772.20 562
4772.85 530
4773.50 550
4774.15 538
4774.80 551
4775.46 586
4776.11 529
4776.76 504
4777.41 533
4778.06 503
4778.72 512
4779.37 533
4780.02 499
4780.67 532
4781.33 516
4781.98 532
4782.63 534
4783.28 535
4783.94 528
4784.59 517
4785.24 531
4785.89 553
4786.55 525
4787.20 552
4787.85 559
4788.51 575
4789.16 569
4789.81 589
4790.46 631
4791.12 590
4791.77 612
4792.42 618
4793.08 562
4793.73 597
4794.38 544
4795.04 642
4795.69 640
4796.34 619
4797.00 639
4797.65 707
4798.30 766
4798.96 732
4799.61 740
4800.27 781
4800.92 783
4801.57 832
4802.23 741
4802.88 665
4803.53 715
4804.19 671
4804.84 687
4805.50 694
4806.15 612
4806.81 655
4807.46 595
4808.11 619
4808.77 576
4809.42 564
4810.08 598
4810.73 645
4811.39 648
4812.04 652
4812.69 638
4813.35 636
4814.00 632
4814.66 666
4815.31 710
4815.97 678
4816.62 594
4817.28 666
4817.93 699
4818.59 663
4819.24 682
4819.90 746
4820.55 817
4821.21 825
4821.86 790
4822.52 760
4823.17 810
4823.83 870
4824.48 835
4825.14 843
4825.79 796
4826.45 755
4827.11 769
4827.76 712
4828.42 700
4829.07 761
4829.73 766
4830.38 779
4831.04 734
4831.70 759
4832.35 759
4833.01 791
4833.66 778
4834.32 804
4834.98 803
4835.63 800
4836.29 819
4836.94 795
4837.60 847
4838.26 883
4838.91 909
4839.57 871
4840.23 880
4840.88 840
4841.54 815
4842.20 824
4842.85 908
4843.51 832
4844.17 865
4844.82 874
4845.48 891
4846.14 891
4846.79 886
4847.45 903
4848.11 961
4848.76 940
4849.42 968
4850.08 1110
4850.73 1056
4851.39 1021
4852.05 1025
4852.71 955
4853.36 937
4854.02 1006
4854.68 1056
4855.34 1035
4855.99 1054
4856.65 1144
4857.31 1214
4857.97 1306
4858.62 1383
4859.28 1389
4859.94 1359
4860.60 1196
4861.25 1171
4861.91 1158
4862.57 1066
4863.23 993
4863.89 1013
4864.54 1024
4865.20 1040
4865.86 1065
4866.52 985
4867.18 1031
4867.84 1026
4868.49 954
4869.15 965
4869.81 952
4870.47 946
4871.13 859
4871.79 875
4872.44 856
4873.10 878
4873.76 869
4874.42 892
4875.08 840
4875.74 861
4876.40 871
4877.06 847
4877.72 867
4878.37 905
4879.03 881
4879.69 857
4880.35 817
4881.01 763
4881.67 809
4882.33 727
4882.99 723
4883.65 747
4884.31 741
4884.97 723
4885.63 692
4886.29 706
4886.95 784
4887.61 773
4888.26 714
4888.92 674
4889.58 688
4890.24 773
4890.90 785
4891.56 743
4892.22 705
4892.88 704
4893.54 726
4894.20 721
4894.86 666
4895.52 648
4896.18 659
4896.84 689
4897.51 665
4898.17 694
4898.83 714
4899.49 676
4900.15 659
4900.81 660
4901.47 627
4902.13 660
4902.79 663
4903.45 679
4904.11 692
4904.77 612
4905.43 657
4906.09 593
4906.75 601
4907.41 593
4908.08 623
4908.74 620
4909.40 561
4910.06 549
4910.72 589
4911.38 578
4912.04 587
4912.70 557
4913.37 549
4914.03 558
4914.69 504
4915.35 506
4916.01 507
4916.67 510
4917.33 534
4918.00 521
4918.66 476
4919.32 528
4919.98 511
4920.64 505
4921.31 485
4921.97 512
4922.63 470
4923.29 535
4923.95 495
4924.62 499
4925.28 520
4925.94 503
4926.60 506
4927.26 521
4927.93 509
4928.59 518
4929.25 559
4929.91 567
4930.58 505
4931.24 500
4931.90 506
4932.56 482
4933.23 497
4933.89 471
4934.55 516
4935.22 535
4935.88 500
4936.54 492
4937.20 524
4937.87 555
4938.53 447
4939.19 511
4939.86 532
4940.52 523
4941.18 500
4941.85 508
4942.51 505
4943.17 561
4943.84 484
4944.50 489
4945.16 475
4945.83 439
4946.49 478
4947.15 482
4947.82 476
4948.48 412
4949.15 520
4949.81 459
4950.47 445
4951.14 478
4951.80 463
4952.47 451
4953.13 491
4953.79 457
4954.46 445
4955.12 449
4955.79 431
4956.45 454
4957.11 475
4957.78 498
4958.44 495
4959.11 560
4959.77 578
4960.44 586
4961.10 573
4961.77 610
4962.43 626
4963.10 649
4963.76 617
4964.42 556
4965.09 555
4965.75 537
4966.42 534
4967.08 495
4967.75 536
4968.41 508
4969.08 472
4969.74 448
4970.41 481
4971.08 460
4971.74 477
4972.41 442
4973.07 451
4973.74 459
4974.40 478
4975.07 473
4975.73 514
4976.40 497
4977.06 455
4977.73 476
4978.40 495
4979.06 477
4979.73 464
4980.39 475
4981.06 488
4981.73 501
4982.39 469
4983.06 486
4983.72 479
4984.39 494
4985.06 434
4985.72 472
4986.39 422
4987.05 466
4987.72 462
4988.39 467
4989.05 491
4989.72 455
4990.39 499
4991.05 459
4991.72 423
4992.39 430
4993.05 430
4993.72 442
4994.39 453
4995.05 457
4995.72 385
4996.39 426
4997.05 419
4997.72 417
4998.39 413
4999.06 442
4999.72 424
5000.39 413
5001.06 442
5001.73 412
5002.39 358
5003.06 389
5003.73 423
5004.39 420
5005.06 393
5005.73 421
5006.40 426
5007.07 427
5007.73 421
5008.40 369
5009.07 424
5009.74 428
5010.40 447
5011.07 457
5011.74 429
5012.41 410
5013.08 430
5013.74 466
5014.41 433
5015.08 400
5015.75 455
5016.42 455
5017.09 405
5017.75 386
5018.42 418
5019.09 503
5019.76 425
5020.43 448
5021.10 468
5021.76 512
5022.43 485
5023.10 477
5023.77 458
5024.44 455
5025.11 443
5025.78 462
5026.45 443
5027.12 487
5027.78 459
5028.45 466
5029.12 430
5029.79 439
5030.46 409
5031.13 399
5031.80 396
5032.47 397
5033.14 417
5033.81 416
5034.48 410
5035.15 428
5035.82 436
5036.49 433
5037.16 440
5037.83 434
5038.50 408
5039.16 432
5039.83 435
5040.50 430
5041.17 460
5041.84 451
5042.51 443
5043.18 385
5043.85 418
5044.52 471
5045.20 407
5045.87 429
5046.54 389
5047.21 426
5047.88 436
5048.55 387
5049.22 403
5049.89 410
5050.56 425
5051.23 437
5051.90 435
5052.57 464
5053.24 418
5053.91 394
5054.58 412
5055.25 422
5055.92 405
5056.60 377
5057.27 384
5057.94 442
5058.61 418
5059.28 429
5059.95 431
5060.62 418
5061.29 404
5061.96 416
5062.64 397
5063.31 417
5063.98 414
5064.65 403
5065.32 392
5065.99 396
5066.66 393
5067.34 382
5068.01 385
5068.68 372
5069.35 420
5070.02 404
5070.70 434
5071.37 436
5072.04 449
5072.71 424
5073.38 480
5074.06 475
5074.73 441
5075.40 430
5076.07 424
5076.74 453
5077.42 471
5078.09 462
5078.76 482
5079.43 433
5080.11 441
5080.78 433
5081.45 418
5082.12 440
5082.80 451
5083.47 451
5084.14 426
5084.82 456
5085.49 442
5086.16 455
5086.83 446
5087.51 466
5088.18 450
5088.85 504
5089.53 508
5090.20 466
5090.87 454
5091.55 522
5092.22 523
5092.89 475
5093.57 504
5094.24 498
5094.91 481
5095.59 434
5096.26 447
5096.93 436
5097.61 468
5098.28 439
5098.96 396
5099.63 426
5100.30 472
5100.98 433
5101.65 451
5102.32 485
5103.00 438
5103.67 427
5104.35 447
5105.02 481
5105.70 464
5106.37 456
5107.04 466
5107.72 491
5108.39 422
5109.07 460
5109.74 460
5110.42 447
5111.09 458
5111.77 450
5112.44 423
5113.11 445
5113.79 462
5114.46 443
5115.14 510
5115.81 515
5116.49 540
5117.16 551
5117.84 582
5118.51 616
5119.19 557
5119.86 591
5120.54 605
5121.21 560
5121.89 565
5122.57 564
5123.24 494
5123.92 513
5124.59 513
5125.27 496
5125.94 480
5126.62 493
5127.29 432
5127.97 438
5128.64 454
5129.32 491
5130.00 456
5130.67 483
5131.35 501
5132.02 451
5132.70 464
5133.38 450
5134.05 488
5134.73 426
5135.40 436
5136.08 455
5136.76 469
5137.43 450
5138.11 478
5138.79 471
5139.46 460
5140.14 490
5140.82 463
5141.49 448
5142.17 383
5142.85 439
5143.52 420
5144.20 432
5144.88 450
5145.55 423
5146.23 400
5146.91 436
5147.58 409
5148.26 430
5148.94 449
5149.61 424
5150.29 465
5150.97 496
5151.65 393
5152.32 397
5153.00 433
5153.68 395
5154.36 406
5155.03 417
5155.71 430
5156.39 419
5157.07 461
5157.74 494
5158.42 453
5159.10 475
5159.78 437
5160.45 449
5161.13 493
5161.81 457
5162.49 447
5163.17 430
5163.84 429
5164.52 442
5165.20 423
5165.88 449
5166.56 450
5167.24 469
5167.91 458
5168.59 437
5169.27 463
5169.95 423
5170.63 422
5171.31 412
5171.98 429
5172.66 427
5173.34 413
5174.02 386
5174.70 404
5175.38 398
5176.06 444
5176.74 411
5177.41 393
5178.09 397
5178.77 396
5179.45 374
5180.13 394
5180.81 400
5181.49 379
5182.17 402
5182.85 436
5183.53 414
5184.21 422
5184.89 386
5185.57 379
5186.24 376
5186.92 375
5187.60 389
5188.28 420
5188.96 402
5189.64 378
5190.32 368
5191.00 382
5191.68 372
5192.36 362
5193.04 367
5193.72 406
5194.40 408
5195.08 426
5195.76 369
5196.44 382
5197.12 360
5197.80 365
5198.48 362
5199.16 380
5199.84 415
5200.52 436
5201.21 387
5201.89 427
5202.57 456
5203.25 438
5203.93 423
5204.61 400
5205.29 418
5205.97 419
5206.65 432
5207.33 416
5208.01 445
5208.69 402
5209.37 409
5210.06 439
5210.74 423
5211.42 440
5212.10 419
5212.78 446
5213.46 458
5214.14 476
5214.82 437
5215.51 467
5216.19 458
5216.87 498
5217.55 449
5218.23 441
5218.91 429
5219.60 401
5220.28 461
5220.96 434
5221.64 461
5222.32 453
5223.00 468
5223.69 505
5224.37 491
5225.05 469
5225.73 440
5226.41 447
5227.10 421
5227.78 413
5228.46 445
5229.14 427
5229.83 417
5230.51 415
5231.19 449
5231.87 441
5232.56 469
5233.24 455
5233.92 469
5234.60 447
5235.29 418
5235.97 468
5236.65 481
5237.34 457
5238.02 452
5238.70 466
5239.38 506
5240.07 510
5240.75 485
5241.43 484
5242.12 467
5242.80 442
5243.48 412
5244.17 420
5244.85 395
5245.53 366
5246.22 477
5246.90 463
5247.58 400
5248.27 408
5248.95 426
5249.63 479
5250.32 475
5251.00 428
5251.69 449
5252.37 466
5253.05 465
5253.74 453
5254.42 471
5255.11 417
5255.79 432
5256.47 462
5257.16 442
5257.84 457
5258.53 447
5259.21 439
5259.89 396
5260.58 478
5261.26 426
5261.95 440
5262.63 460
5263.32 455
5264.00 478
5264.69 513
5265.37 457
5266.06 415
5266.74 451
5267.43 461
5268.11 446
5268.79 441
5269.48 409
5270.16 444
5270.85 455
5271.53 481
5272.22 469
5272.91 499
5273.59 439
5274.28 402
5274.96 464
5275.65 443
5276.33 442
5277.02 482
5277.70 483
5278.39 428
5279.07 482
5279.76 474
5280.45 451
5281.13 473
5281.82 458
5282.50 478
5283.19 494
5283.87 492
5284.56 490
5285.25 484
5285.93 423
5286.62 463
5287.30 446
5287.99 474
5288.68 446
5289.36 457
5290.05 486
5290.74 449
5291.42 468
5292.11 450
5292.79 455
5293.48 431
5294.17 478
5294.85 449
5295.54 455
5296.23 442
5296.91 449
5297.60 491
5298.29 488
5298.98 501
5299.66 487
5300.35 522
5301.04 548
5301.72 513
5302.41 591
5303.10 629
5303.78 602
5304.47 573
5305.16 635
5305.85 611
5306.53 555
5307.22 550
5307.91 617
5308.60 576
5309.28 594
5309.97 615
5310.66 605
5311.35 675
5312.03 648
5312.72 697
5313.41 695
5314.10 707
5314.79 700
5315.47 709
5316.16 707
5316.85 656
5317.54 632
5318.23 617
5318.91 640
5319.60 641
5320.29 606
5320.98 600
5321.67 586
5322.36 572
5323.04 563
5323.73 594
5324.42 513
5325.11 507
5325.80 483
5326.49 521
5327.18 480
5327.86 467
5328.55 453
5329.24 467
5329.93 468
5330.62 472
5331.31 478
5332.00 467
5332.69 482
5333.38 514
5334.06 505
5334.75 470
5335.44 467
5336.13 497
5336.82 462
5337.51 502
5338.20 532
5338.89 491
5339.58 531
5340.27 542
5340.96 508
5341.65 524
5342.34 561
5343.03 503
5343.72 509
5344.41 536
5345.10 585
5345.79 575
5346.48 651
5347.17 683
5347.86 767
5348.55 758
5349.24 773
5349.93 849
5350.62 940
5351.31 952
5352.00 906
5352.69 867
5353.38 815
5354.07 755
5354.76 676
5355.45 662
5356.14 658
5356.83 578
5357.52 534
5358.21 499
5358.90 534
5359.59 500
5360.29 513
5360.98 492
5361.67 536
5362.36 558
5363.05 502
5363.74 466
5364.43 465
5365.12 493
5365.81 472
5366.50 485
5367.20 470
5367.89 402
5368.58 465
5369.27 475
5369.96 501
5370.65 487
5371.34 451
5372.04 469
5372.73 448
5373.42 433
5374.11 424
5374.80 436
5375.49 437
5376.19 484
5376.88 462
5377.57 459
5378.26 467
5378.95 448
5379.65 482
5380.34 458
5381.03 439
5381.72 441
5382.42 503
5383.11 456
5383.80 413
5384.49 424
5385.19 456
5385.88 516
5386.57 489
5387.26 485
5387.96 478
5388.65 502
5389.34 548
5390.03 503
5390.73 501
5391.42 487
5392.11 504
5392.80 526
5393.50 487
5394.19 475
5394.88 479
5395.58 459
5396.27 491
5396.96 479
5397.66 434
5398.35 467
5399.04 513
5399.74 478
5400.43 463
5401.12 482
5401.82 467
5402.51 474
5403.20 489
5403.90 450
5404.59 454
5405.29 475
5405.98 484
5406.67 515
5407.37 494
5408.06 464
5408.75 492
5409.45 509
5410.14 463
5410.84 450
5411.53 440
5412.23 485
5412.92 473
5413.61 407
5414.31 425
5415.00 441
5415.70 464
5416.39 443
5417.09 475
5417.78 500
5418.47 486
5419.17 482
5419.86 468
5420.56 455
5421.25 504
5421.95 547
5422.64 527
5423.34 514
5424.03 506
5424.73 539
5425.42 497
5426.12 479
5426.81 464
5427.51 503
5428.20 507
5428.90 503
5429.59 505
5430.29 506
5430.99 482
5431.68 509
5432.38 518
5433.07 517
5433.77 537
5434.46 498
5435.16 506
5435.85 527
5436.55 521
5437.25 533
5437.94 542
5438.64 532
5439.33 514
5440.03 519
5440.73 520
5441.42 501
5442.12 517
5442.81 629
5443.51 588
5444.21 659
5444.90 681
5445.60 744
5446.29 805
5446.99 763
5447.69 876
5448.38 877
5449.08 830
5449.78 777
5450.47 727
5451.17 775
5451.87 673
5452.56 680
5453.26 663
5453.96 616
5454.65 627
5455.35 574
5456.05 576
5456.75 518
5457.44 616
5458.14 566
5458.84 575
5459.53 641
5460.23 643
5460.93 638
5461.63 654
5462.32 618
5463.02 651
5463.72 704
5464.42 682
5465.11 675
5465.81 658
5466.51 615
5467.21 615
5467.90 646
5468.60 660
5469.30 605
5470.00 593
5470.70 645
5471.39 701
5472.09 683
5472.79 699
5473.49 716
5474.19 722
5474.88 718
5475.58 732
5476.28 757
5476.98 831
5477.68 865
5478.38 903
5479.07 1032
5479.77 1133
5480.47 1118
5481.17 1149
5481.87 1098
5482.57 1053
5483.27 955
5483.96 913
5484.66 854
5485.36 775
5486.06 807
5486.76 814
5487.46 795
5488.16 803
5488.86 811
5489.56 835
5490.26 800
5490.96 764
5491.65 759
5492.35 830
5493.05 919
5493.75 950
5494.45 892
5495.15 929
5495.85 1007
5496.55 1016
5497.25 1044
5497.95 1137
5498.65 1292
5499.35 1478
5500.05 1732
5500.75 1815
5501.45 1838
5502.15 1810
5502.85 1670
5503.55 1519
5504.25 1229
5504.95 1169
5505.65 1042
5506.35 940
5507.05 822
5507.75 781
5508.45 778
5509.15 811
5509.85 756
5510.55 731
5511.25 761
5511.95 741
5512.65 748
5513.35 769
5514.05 819
5514.76 793
5515.46 819
5516.16 833
5516.86 758
5517.56 782
5518.26 749
5518.96 723
5519.66 748
5520.36 673
5521.06 652
5521.77 712
5522.47 695
5523.17 654
5523.87 664
5524.57 581
5525.27 598
5525.97 587
5526.67 568
5527.38 580
5528.08 585
5528.78 602
5529.48 584
5530.18 564
5530.88 565
5531.59 559
5532.29 544
5532.99 525
5533.69 511
5534.39 530
5535.10 594
5535.80 610
5536.50 550
5537.20 540
5537.90 586
5538.61 586
5539.31 562
5540.01 557
5540.71 534
5541.42 524
5542.12 564
5542.82 621
5543.52 578
5544.23 598
5544.93 564
5545.63 568
5546.33 543
5547.04 584
5547.74 564
5548.44 550
5549.15 563
5549.85 560
5550.55 578
5551.26 526
5551.96 511
5552.66 535
5553.36 548
5554.07 506
5554.77 535
5555.47 503
5556.18 540
5556.88 573
5557.58 524
5558.29 549
5558.99 558
5559.70 546
5560.40 538
5561.10 575
5561.81 563
5562.51 565
5563.21 601
5563.92 571
5564.62 558
5565.33 568
5566.03 555
5566.73 580
5567.44 578
5568.14 536
5568.85 487
5569.55 540
5570.25 529
5570.96 524
5571.66 482
5572.37 464
5573.07 502
5573.78 537
5574.48 536
5575.19 529
5575.89 509
5576.59 486
5577.30 526
5578.00 520
5578.71 501
5579.41 512
5580.12 485
5580.82 478
5581.53 484
5582.23 434
5582.94 486
5583.64 471
5584.35 442
5585.05 426
5585.76 432
5586.46 457
5587.17 469
5587.88 471
5588.58 461
5589.29 466
5589.99 512
5590.70 474
5591.40 452
5592.11 459
5592.81 500
5593.52 485
5594.23 480
5594.93 464
5595.64 445
5596.34 444
5597.05 444
5597.76 431
5598.46 442
5599.17 437
5599.87 439
5600.58 457
5601.29 453
5601.99 425
5602.70 438
5603.41 457
5604.11 466
5604.82 469
5605.52 497
5606.23 494
5606.94 462
5607.64 481
5608.35 478
5609.06 488
5609.76 473
5610.47 484
5611.18 482
5611.88 453
5612.59 404
5613.30 457
5614.01 436
5614.71 469
5615.42 477
5616.13 449
5616.83 486
5617.54 431
5618.25 456
5618.96 465
5619.66 463
5620.37 441
5621.08 454
5621.79 480
5622.49 456
5623.20 444
5623.91 463
5624.62 485
5625.32 474
5626.03 463
5626.74 440
5627.45 494
5628.16 468
5628.86 483
5629.57 516
5630.28 496
5630.99 549
5631.70 492
5632.40 507
5633.11 510
5633.82 529
5634.53 531
5635.24 548
5635.95 585
5636.65 543
5637.36 545
5638.07 600
5638.78 570
5639.49 556
5640.20 684
5640.91 562
5641.61 564
5642.32 567
5643.03 592
5643.74 507
5644.45 526
5645.16 516
5645.87 468
5646.58 498
5647.29 538
5648.00 523
5648.70 490
5649.41 490
5650.12 514
5650.83 538
5651.54 534
5652.25 534
5652.96 505
5653.67 514
5654.38 519
5655.09 513
5655.80 525
5656.51 518
5657.22 511
5657.93 523
5658.64 550
5659.35 540
5660.06 555
5660.77 531
5661.48 553
5662.19 543
5662.90 568
5663.61 528
5664.32 530
5665.03 493
5665.74 460
5666.45 540
5667.16 579
5667.87 557
5668.58 552
5669.29 568
5670.00 567
5670.71 557
5671.42 577
5672.13 608
5672.84 570
5673.56 543
5674.27 538
5674.98 538
5675.69 524
5676.40 537
5677.11 511
5677.82 521
5678.53 511
5679.24 507
5679.95 552
5680.67 521
5681.38 474
5682.09 521
5682.80 553
5683.51 557
5684.22 503
5684.93 522
5685.65 470
5686.36 475
5687.07 526
5687.78 499
5688.49 524
5689.20 502
5689.92 505
5690.63 511
5691.34 525
5692.05 499
5692.76 487
5693.47 452
5694.19 449
5694.90 515
5695.61 537
5696.32 471
5697.04 416
5697.75 424
5698.46 524
5699.17 489
5699.89 462
5700.60 493
5701.31 495
5702.02 522
5702.74 467
5703.45 463
5704.16 476
5704.87 500
5705.59 497
5706.30 492
5707.01 515
5707.72 478
5708.44 477
5709.15 468
5709.86 483
5710.58 482
5711.29 448
5712.00 496
5712.72 476
5713.43 442
5714.14 436
5714.86 437
5715.57 455
5716.28 515
5717.00 427
5717.71 468
5718.42 476
5719.14 487
5719.85 495
5720.56 442
5721.28 474
5721.99 481
5722.71 483
5723.42 515
5724.13 510
5724.85 539
5725.56 532
5726.28 537
5726.99 566
5727.70 516
5728.42 546
5729.13 570
5729.85 536
5730.56 515
5731.28 535
5731.99 542
5732.70 559
5733.42 533
5734.13 544
5734.85 504
5735.56 493
5736.28 549
5736.99 522
5737.71 515
5738.42 488
5739.14 487
5739.85 520
5740.57 551
5741.28 526
5742.00 533
5742.71 517
5743.43 527
5744.14 522
5744.86 526
5745.57 489
5746.29 518
5747.00 502
5747.72 491
5748.43 542
5749.15 549
5749.87 577
5750.58 534
5751.30 564
5752.01 604
5752.73 675
5753.44 720
5754.16 775
5754.88 753
5755.59 705
5756.31 732
5757.02 772
5757.74 782
5758.46 694
5759.17 750
5759.89 754
5760.60 765
5761.32 730
5762.04 723
5762.75 694
5763.47 696
5764.19 744
5764.90 791
5765.62 768
5766.34 831
5767.05 906
5767.77 968
5768.49 1116
5769.20 1281
5769.92 1334
5770.64 1442
5771.35 1463
5772.07 1351
5772.79 1276
5773.50 1033
5774.22 985
5774.94 865
5775.65 783
5776.37 762
5777.09 788
5777.81 744
5778.52 713
5779.24 782
5779.96 846
5780.68 781
5781.39 805
5782.11 780
5782.83 801
5783.55 781
5784.26 796
5784.98 826
5785.70 809
5786.42 772
5787.14 780
5787.85 756
5788.57 743
5789.29 700
5790.01 752
5790.73 766
5791.44 750
5792.16 738
5792.88 740
5793.60 640
5794.32 646
5795.03 702
5795.75 714
5796.47 678
5797.19 719
5797.91 747
5798.63 855
5799.35 886
5800.06 901
5800.78 881
5801.50 884
5802.22 874
5802.94 857
5803.66 770
5804.38 729
5805.10 680
5805.82 612
5806.53 633
5807.25 658
5807.97 672
5808.69 664
5809.41 687
5810.13 688
5810.85 632
5811.57 671
5812.29 678
5813.01 608
5813.73 586
5814.45 639
5815.17 581
5815.89 594
5816.61 584
5817.33 602
5818.05 636
5818.77 575
5819.49 569
5820.20 566
5820.92 573
5821.64 597
5822.36 559
5823.09 542
5823.81 577
5824.53 575
5825.25 590
5825.97 515
5826.69 529
5827.41 536
5828.13 560
5828.85 528
5829.57 568
5830.29 531
5831.01 528
5831.73 565
5832.45 559
5833.17 519
5833.89 555
5834.61 532
5835.33 564
5836.05 556
5836.78 517
5837.50 534
5838.22 541
5838.94 500
5839.66 584
5840.38 566
5841.10 551
5841.82 529
5842.54 558
5843.27 508
5843.99 534
5844.71 541
5845.43 545
5846.15 542
5846.87 523
5847.59 505
5848.32 506
5849.04 522
5849.76 559
5850.48 532
5851.20 548
5851.93 567
5852.65 528
5853.37 514
5854.09 543
5854.81 550
5855.54 519
5856.26 515
5856.98 538
5857.70 539
5858.42 538
5859.15 506
5859.87 478
5860.59 541
5861.31 506
5862.04 463
5862.76 503
5863.48 500
5864.20 510
5864.93 508
5865.65 500
5866.37 511
5867.10 514
5867.82 528
5868.54 521
5869.26 509
5869.99 502
5870.71 564
5871.43 570
5872.16 528
5872.88 505
5873.60 490
5874.33 512
5875.05 511
5875.77 520
5876.50 536
5877.22 521
5877.94 496
5878.67 484
5879.39 506
5880.11 470
5880.84 543
5881.56 551
5882.28 521
5883.01 550
5883.73 565
5884.46 579
5885.18 541
5885.90 551
5886.63 553
5887.35 539
5888.08 524
5888.80 545
5889.52 566
5890.25 552
5890.97 540
5891.70 535
5892.42 506
5893.15 559
5893.87 540
5894.59 562
5895.32 588
5896.04 619
5896.77 567
5897.49 560
5898.22 525
5898.94 559
5899.67 579
5900.39 593
5901.12 582
5901.84 567
5902.57 607
5903.29 560
5904.02 591
5904.74 583
5905.47 612
5906.19 624
5906.92 612
5907.64 626
5908.37 610
5909.09 594
5909.82 586
5910.55 643
5911.27 647
5912.00 659
5912.72 643
5913.45 617
5914.17 659
5914.90 628
5915.63 634
5916.35 649
5917.08 608
5917.80 660
5918.53 636
5919.25 692
5919.98 685
5920.71 649
5921.43 666
5922.16 686
5922.89 670
5923.61 712
5924.34 717
5925.06 747
5925.79 715
5926.52 750
5927.24 735
5927.97 760
5928.70 807
5929.42 733
5930.15 734
5930.88 757
5931.60 765
5932.33 774
5933.06 847
5933.78 860
5934.51 871
5935.24 883
5935.97 915
5936.69 917
5937.42 911
5938.15 927
5938.87 965
5939.60 973
5940.33 973
5941.06 1037
5941.78 1057
5942.51 992
5943.24 1012
5943.97 1061
5944.69 1094
5945.42 1158
5946.15 1153
5946.88 1167
5947.60 1155
5948.33 1192
5949.06 1179
5949.79 1243
5950.52 1350
5951.24 1512
5951.97 1553
5952.70 1618
5953.43 1588
5954.16 1560
5954.88 1544
5955.61 1533
5956.34 1486
5957.07 1506
5957.80 1479
5958.53 1454
5959.25 1475
5959.98 1481
5960.71 1441
5961.44 1434
5962.17 1522
5962.90 1538
5963.63 1707
5964.36 1852
5965.08 1946
5965.81 2143
5966.54 2270
5967.27 2271
5968.00 2246
5968.73 2218
5969.46 2132
5970.19 2058
5970.92 1910
5971.65 1830
5972.37 1816
5973.10 1779
5973.83 1783
5974.56 1753
5975.29 1760
5976.02 1819
5976.75 1822
5977.48 1753
5978.21 1809
5978.94 1934
5979.67 1933
5980.40 2001
5981.13 2026
5981.86 2071
5982.59 2013
5983.32 2018
5984.05 2070
5984.78 2057
5985.51 2065
5986.24 2148
5986.97 2066
5987.70 1994
5988.43 2003
5989.16 2136
5989.89 2073
5990.62 2012
5991.35 2062
5992.08 2139
5992.81 2169
5993.54 2157
5994.27 2190
5995.00 2282
5995.74 2349
5996.47 2228
5997.20 2372
5997.93 2377
5998.66 2386
5999.39 2376
6000.12 2338
6000.85 2276
6001.58 2282
6002.31 2236
6003.04 2251
6003.78 2176
6004.51 2115
6005.24 2211
6005.97 2231
6006.70 2256
6007.43 2358
6008.16 2637
6008.90 3007
6009.63 3434
6010.36 4085
6011.09 4884
6011.82 5636
6012.55 6471
6013.29 7040
6014.02 7479
6014.75 7410
6015.48 6983
6016.21 6582
6016.95 5969
6017.68 5167
6018.41 4483
6019.14 3793
6019.87 3266
6020.61 2856
6021.34 2536
6022.07 2338
6022.80 2089
6023.54 2007
6024.27 1863
6025.00 1826
6025.73 1818
6026.47 1808
6027.20 1814
6027.93 1844
6028.66 1835
6029.40 1868
6030.13 1798
6030.86 1726
6031.59 1732
6032.33 1688
6033.06 1557
6033.79 1515
6034.53 1439
6035.26 1425
6035.99 1485
6036.73 1455
6037.46 1453
6038.19 1442
6038.93 1456
6039.66 1510
6040.39 1555
6041.13 1549
6041.86 1561
6042.59 1585
6043.33 1628
6044.06 1607
6044.79 1596
6045.53 1644
6046.26 1695
6047.00 1739
6047.73 1685
6048.46 1694
6049.20 1783
6049.93 1904
6050.67 1961
6051.40 2038
6052.13 2047
6052.87 2149
6053.60 2152
6054.34 2067
6055.07 2057
6055.81 2017
6056.54 1862
6057.27 1823
6058.01 1745
6058.74 1725
6059.48 1620
6060.21 1601
6060.95 1662
6061.68 1634
6062.42 1673
6063.15 1653
6063.89 1573
6064.62 1535
6065.36 1572
6066.09 1580
6066.83 1550
6067.56 1468
6068.30 1482
6069.03 1428
6069.77 1431
6070.50 1401
6071.24 1376
6071.97 1418
6072.71 1412
6073.44 1364
6074.18 1345
6074.91 1358
6075.65 1301
6076.39 1332
6077.12 1323
6077.86 1287
6078.59 1284
6079.33 1312
6080.06 1251
6080.80 1258
6081.54 1254
6082.27 1199
6083.01 1169
6083.74 1159
6084.48 1176
6085.22 1167
6085.95 1201
6086.69 1230
6087.42 1168
6088.16 1206
6088.90 1199
6089.63 1264
6090.37 1244
6091.11 1274
6091.84 1228
6092.58 1185
6093.32 1141
6094.05 1173
6094.79 1124
6095.53 1125
6096.26 1204
6097.00 1166
6097.74 1121
6098.47 1143
6099.21 1184
6099.95 1121
6100.69 1112
6101.42 1101
6102.16 1174
6102.90 1172
6103.63 1107
6104.37 1117
6105.11 1164
6105.85 1115
6106.58 1124
6107.32 1126
6108.06 1119
6108.80 1070
6109.53 1113
6110.27 1131
6111.01 1100
6111.75 1130
6112.49 1170
6113.22 1186
6113.96 1215
6114.70 1207
6115.44 1237
6116.17 1266
6116.91 1249
6117.65 1227
6118.39 1266
6119.13 1302
6119.87 1186
6120.60 1267
6121.34 1271
6122.08 1224
6122.82 1236
6123.56 1283
6124.30 1317
6125.03 1314
6125.77 1282
6126.51 1307
6127.25 1272
6127.99 1310
6128.73 1308
6129.47 1298
6130.21 1372
6130.94 1337
6131.68 1249
6132.42 1289
6133.16 1326
6133.90 1306
6134.64 1312
6135.38 1361
6136.12 1441
6136.86 1554
6137.60 1494
6138.34 1570
6139.08 1575
6139.81 1674
6140.55 1716
6141.29 1645
6142.03 1681
6142.77 1697
6143.51 1650
6144.25 1614
6144.99 1629
6145.73 1580
6146.47 1593
6147.21 1609
6147.95 1662
6148.69 1527
6149.43 1506
6150.17 1567
6150.91 1641
6151.65 1639
6152.39 1732
6153.13 1703
6153.87 1722
6154.61 1846
6155.35 1916
6156.09 1987
6156.83 1984
6157.58 2052
6158.32 2106
6159.06 2098
6159.80 2168
6160.54 2128
6161.28 2154
6162.02 2163
6162.76 2118
6163.50 2183
6164.24 2247
6164.98 2153
6165.72 2280
6166.46 2238
6167.21 2285
6167.95 2366
6168.69 2345
6169.43 2327
6170.17 2296
6170.91 2209
6171.65 2249
6172.39 2148
6173.14 2105
6173.88 2150
6174.62 2162
6175.36 2023
6176.10 2084
6176.84 2168
6177.59 2304
6178.33 2554
6179.07 2904
6179.81 3506
6180.55 4095
6181.30 4743
6182.04 5162
6182.78 5482
6183.52 5642
6184.26 5574
6185.01 5355
6185.75 5094
6186.49 4515
6187.23 3896
6187.97 3444
6188.72 3086
6189.46 2860
6190.20 2610
6190.94 2551
6191.69 2443
6192.43 2467
6193.17 2360
6193.92 2273
6194.66 2255
6195.40 2264
6196.14 2265
6196.89 2151
6197.63 2160
6198.37 2186
6199.12 2183
6199.86 2092
6200.60 2089
6201.34 2162
6202.09 2239
6202.83 2245
6203.57 2474
6204.32 2775
6205.06 3289
6205.80 3959
6206.55 4866
6207.29 5832
6208.03 6639
6208.78 7332
6209.52 7788
6210.27 7589
6211.01 7314
6211.75 6701
6212.50 5821
6213.24 5070
6213.98 4191
6214.73 3529
6215.47 3090
6216.22 2657
6216.96 2375
6217.71 2123
6218.45 1974
6219.19 1905
6219.94 1891
6220.68 1869
6221.43 1886
6222.17 1804
6222.92 1731
6223.66 1711
6224.40 1594
6225.15 1571
6225.89 1574
6226.64 1526
6227.38 1425
6228.13 1350
6228.87 1298
6229.62 1251
6230.36 1256
6231.11 1297
6231.85 1330
6232.60 1312
6233.34 1301
6234.09 1290
6234.83 1351
6235.58 1298
6236.32 1359
6237.07 1417
6237.81 1492
6238.56 1578
6239.30 1652
6240.05 1657
6240.80 1628
6241.54 1515
6242.29 1551
6243.03 1545
6243.78 1536
6244.52 1504
6245.27 1588
6246.02 1632
6246.76 1605
6247.51 1564
6248.25 1638
6249.00 1644
6249.75 1568
6250.49 1515
6251.24 1482
6251.98 1498
6252.73 1429
6253.48 1367
6254.22 1297
6254.97 1305
6255.72 1325
6256.46 1343
6257.21 1377
6257.95 1289
6258.70 1268
6259.45 1296
6260.19 1320
6260.94 1321
6261.69 1291
6262.43 1215
6263.18 1233
6263.93 1260
6264.68 1173
6265.42 1190
6266.17 1202
6266.92 1138
6267.66 1120
6268.41 1116
6269.16 1148
6269.91 1106
6270.65 1155
6271.40 1159
6272.15 1130
6272.89 1173
6273.64 1175
6274.39 1130
6275.14 1167
6275.88 1153
6276.63 1127
6277.38 1223
6278.13 1234
6278.88 1203
6279.62 1138
6280.37 1096
6281.12 1042
6281.87 1056
6282.62 1080
6283.36 1072
6284.11 1047
6284.86 1053
6285.61 942
6286.36 1029
6287.10 1073
6287.85 914
6288.60 984
6289.35 936
6290.10 996
6290.85 974
6291.59 961
6292.34 934
6293.09 942
6293.84 915
6294.59 927
6295.34 935
6296.09 913
6296.84 916
6297.58 939
6298.33 981
6299.08 943
6299.83 934
6300.58 922
6301.33 976
6302.08 965
6302.83 947
6303.58 931
6304.33 934
6305.08 951
6305.83 948
6306.58 913
6307.32 910
6308.07 883
6308.82 827
6309.57 877
6310.32 891
6311.07 942
6311.82 951
6312.57 1009
6313.32 925
6314.07 924
6314.82 913
6315.57 897
6316.32 919
6317.07 946
6317.82 921
6318.57 918
6319.32 894
6320.07 899
6320.82 887
6321.57 846
6322.32 861
6323.07 825
6323.82 845
6324.58 847
6325.33 838
6326.08 860
6326.83 894
6327.58 860
6328.33 881
6329.08 814
6329.83 840
6330.58 847
6331.33 854
6332.08 797
6332.83 848
6333.58 909
6334.34 807
6335.09 819
6335.84 848
6336.59 808
6337.34 798
6338.09 830
6338.84 819
6339.59 822
6340.35 818
6341.10 772
6341.85 808
6342.60 861
6343.35 853
6344.10 811
6344.86 874
6345.61 881
6346.36 885
6347.11 899
6347.86 902
6348.62 930
6349.37 958
6350.12 980
6350.87 1016
6351.62 1088
6352.38 1140
6353.13 1121
6353.88 1160
6354.63 1177
6355.38 1116
6356.14 1058
6356.89 1031
6357.64 1036
6358.39 1007
6359.15 941
6359.90 953
6360.65 935
6361.40 947
6362.16 960
6362.91 919
6363.66 960
6364.42 973
6365.17 1054
6365.92 1075
6366.67 1155
6367.43 1237
6368.18 1259
6368.93 1285
6369.69 1199
6370.44 1135
6371.19 1063
6371.95 1081
6372.70 1015
6373.45 928
6374.21 946
6374.96 980
6375.71 942
6376.47 958
6377.22 959
6377.98 914
6378.73 1003
6379.48 917
6380.24 886
6380.99 911
6381.74 927
6382.50 895
6383.25 896
6384.01 862
6384.76 832
6385.51 858
6386.27 916
6387.02 888
6387.78 886
6388.53 842
6389.29 870
6390.04 874
6390.79 802
6391.55 784
6392.30 798
6393.06 830
6393.81 849
6394.57 811
6395.32 825
6396.08 796
6396.83 835
6397.59 830
6398.34 834
6399.10 828
6399.85 785
6400.61 769
6401.36 760
6402.12 771
6402.87 743
6403.63 745
6404.38 759
6405.14 733
6405.89 726
6406.65 771
6407.40 728
6408.16 785
6408.91 820
6409.67 782
6410.43 822
6411.18 824
6411.94 805
6412.69 814
6413.45 820
6414.20 830
6414.96 803
6415.72 814
6416.47 822
6417.23 853
6417.98 864
6418.74 807
6419.50 807
6420.25 755
6421.01 758
6421.77 784
6422.52 771
6423.28 786
6424.03 774
6424.79 786
6425.55 799
6426.30 795
6427.06 787
6427.82 770
6428.57 803
6429.33 794
6430.09 823
6430.84 788
6431.60 842
6432.36 794
6433.11 804
6433.87 811
6434.63 854
6435.39 848
6436.14 881
6436.90 822
6437.66 861
6438.41 854
6439.17 849
6439.93 862
6440.69 855
6441.44 870
6442.20 885
6442.96 875
6443.72 911
6444.47 894
6445.23 847
6445.99 858
6446.75 909
6447.50 867
6448.26 902
6449.02 892
6449.78 972
6450.54 912
6451.29 925
6452.05 901
6452.81 939
6453.57 934
6454.33 915
6455.08 947
6455.84 929
6456.60 916
6457.36 955
6458.12 920
6458.88 935
6459.64 976
6460.39 1026
6461.15 985
6461.91 985
6462.67 1044
6463.43 1081
6464.19 1136
6464.95 1157
6465.70 1184
6466.46 1132
6467.22 1091
6467.98 1112
6468.74 1123
6469.50 1165
6470.26 1145
6471.02 1109
6471.78 1136
6472.54 1145
6473.30 1138
6474.05 1155
6474.81 1180
6475.57 1161
6476.33 1141
6477.09 1211
6477.85 1177
6478.61 1209
6479.37 1230
6480.13 1267
6480.89 1320
6481.65 1315
6482.41 1389
6483.17 1369
6483.93 1372
6484.69 1338
6485.45 1378
6486.21 1445
6486.97 1438
6487.73 1429
6488.49 1494
6489.25 1506
6490.01 1514
6490.77 1526
6491.53 1532
6492.29 1637
6493.05 1676
6493.81 1630
6494.57 1701
6495.33 1622
6496.10 1628
6496.86 1645
6497.62 1642
6498.38 1626
6499.14 1608
6499.90 1628
6500.66 1636
6501.42 1643
6502.18 1818
6502.94 1913
6503.70 2159
6504.47 2524
6505.23 3239
6505.99 3936
6506.75 4665
6507.51 5601
6508.27 6292
6509.03 6368
6509.79 6204
6510.56 5923
6511.32 5264
6512.08 4418
6512.84 3804
6513.60 3366
6514.36 2832
6515.13 2533
6515.89 2300
6516.65 2134
6517.41 2007
6518.17 1938
6518.94 1872
6519.70 1906
6520.46 1916
6521.22 1893
6521.98 1904
6522.75 1984
6523.51 1962
6524.27 1992
6525.03 2118
6525.79 2203
6526.56 2353
6527.32 2451
6528.08 2426
6528.84 2465
6529.61 2421
6530.37 2502
6531.13 2466
6531.90 2443
6532.66 2579
6533.42 2916
6534.18 3341
6534.95 3732
6535.71 4056
6536.47 4275
6537.24 4398
6538.00 4334
6538.76 3917
6539.53 3605
6540.29 3253
6541.05 2879
6541.82 2591
6542.58 2312
6543.34 2145
6544.11 2059
6544.87 1986
6545.63 1983
6546.40 2009
6547.16 1987
6547.92 1960
6548.69 1960
6549.45 1875
6550.21 1830
6550.98 1773
6551.74 1738
6552.51 1770
6553.27 1806
6554.03 1687
6554.80 1654
6555.56 1694
6556.33 1740
6557.09 1683
6557.85 1672
6558.62 1735
6559.38 1818
6560.15 1852
6560.91 1830
6561.68 1804
6562.44 1807
6563.21 1873
6563.97 1894
6564.74 1938
6565.50 1874
6566.26 1866
6567.03 1887
6567.79 1834
6568.56 1842
6569.32 1905
6570.09 1933
6570.85 1897
6571.62 1982
6572.38 1955
6573.15 1990
6573.91 2016
6574.68 2084
6575.44 2060
6576.21 2061
6576.98 2101
6577.74 2055
6578.51 2063
6579.27 2086
6580.04 2076
6580.80 2102
6581.57 2150
6582.33 2140
6583.10 2136
6583.87 2169
6584.63 2258
6585.40 2211
6586.16 2139
6586.93 2136
6587.70 2144
6588.46 2063
6589.23 2095
6589.99 2265
6590.76 2340
6591.53 2364
6592.29 2602
6593.06 2742
6593.82 2897
6594.59 3152
6595.36 3325
6596.12 3253
6596.89 3060
6597.66 2920
6598.42 2903
6599.19 2723
6599.96 2451
6600.72 2291
6601.49 2166
6602.26 2104
6603.02 2021
6603.79 1947
6604.56 1933
6605.33 1894
6606.09 1884
6606.86 1895
6607.63 1940
6608.39 1904
6609.16 1932
6609.93 1956
6610.70 1940
6611.46 1931
6612.23 1872
6613.00 1873
6613.77 1893
6614.53 1748
6615.30 1798
6616.07 1850
6616.84 1843
6617.60 1801
6618.37 1865
6619.14 2030
6619.91 2062
6620.68 2140
6621.44 2228
6622.21 2331
6622.98 2456
6623.75 2380
6624.52 2423
6625.28 2341
6626.05 2251
6626.82 2181
6627.59 2118
6628.36 1996
6629.13 1941
6629.89 1846
6630.66 1904
6631.43 2014
6632.20 2042
6632.97 2160
6633.74 2272
6634.51 2314
6635.27 2333
6636.04 2449
6636.81 2434
6637.58 2477
6638.35 2565
6639.12 2720
6639.89 2837
6640.66 3004
6641.43 3028
6642.19 3184
6642.96 3091
6643.73 2840
6644.50 2785
6645.27 2496
6646.04 2292
6646.81 2156
6647.58 1917
6648.35 1870
6649.12 1785
6649.89 1628
6650.66 1585
6651.43 1558
6652.20 1528
6652.97 1482
6653.74 1550
6654.51 1505
6655.28 1458
6656.05 1489
6656.82 1469
6657.59 1456
6658.36 1448
6659.13 1415
6659.90 1383
6660.67 1434
6661.44 1363
6662.21 1382
6662.98 1320
6663.75 1344
6664.52 1395
6665.29 1400
6666.06 1363
6666.83 1353
6667.60 1364
6668.37 1441
6669.14 1519
6669.91 1537
6670.68 1577
6671.46 1612
6672.23 1614
6673.00 1596
6673.77 1484
6674.54 1500
6675.31 1514
6676.08 1484
6676.85 1544
6677.62 1466
6678.40 1551
6679.17 1525
6679.94 1562
6680.71 1536
6681.48 1566
6682.25 1656
6683.02 1714
6683.80 1779
6684.57 1811
6685.34 1868
6686.11 1871
6686.88 1825
6687.65 1689
6688.43 1631
6689.20 1543
6689.97 1467
6690.74 1406
6691.51 1360
6692.29 1385
6693.06 1279
6693.83 1309
6694.60 1314
6695.37 1315
6696.15 1278
6696.92 1296
6697.69 1247
6698.46 1260
6699.24 1271
6700.01 1262
6700.78 1214
6701.55 1279
6702.33 1178
6703.10 1225
6703.87 1190
6704.64 1165
6705.42 1188
6706.19 1196
6706.96 1218
6707.74 1159
6708.51 1190
6709.28 1190
6710.06 1165
6710.83 1159
6711.60 1148
6712.37 1133
6713.15 1112
6713.92 1038
6714.69 1011
6715.47 1113
6716.24 1009
6717.01 1057
6717.79 1073
6718.56 1058
6719.34 1067
6720.11 1016
6720.88 1049
6721.66 1017
6722.43 1017
6723.20 1013
6723.98 988
6724.75 1007
6725.53 996
6726.30 1030
6727.07 1031
6727.85 1012
6728.62 1032
6729.40 1014
6730.17 1049
6730.95 993
6731.72 1021
6732.49 1087
6733.27 1081
6734.04 1004
6734.82 1105
6735.59 1092
6736.37 1055
6737.14 1144
6737.92 1142
6738.69 1150
6739.47 1088
6740.24 1138
6741.01 1077
6741.79 1149
6742.56 1153
6743.34 1192
6744.11 1171
6744.89 1131
6745.67 1080
6746.44 1133
6747.22 1165
6747.99 1229
6748.77 1216
6749.54 1193
6750.32 1268
6751.09 1343
6751.87 1386
6752.64 1340
6753.42 1469
6754.19 1485
6754.97 1463
6755.75 1363
6756.52 1337
6757.30 1310
6758.07 1298
6758.85 1256
6759.63 1297
6760.40 1308
6761.18 1265
6761.95 1278
6762.73 1199
6763.51 1163
6764.28 1166
6765.06 1156
6765.83 1198
6766.61 1205
6767.39 1247
6768.16 1153
6768.94 1150
6769.72 1189
6770.49 1091
6771.27 1110
6772.05 1123
6772.82 1080
6773.60 1039
6774.38 1047
6775.15 1052
6775.93 1009
6776.71 1006
6777.48 1014
6778.26 1076
6779.04 1014
6779.82 990
6780.59 962
6781.37 944
6782.15 996
6782.92 1005
6783.70 997
6784.48 931
6785.26 961
6786.03 1049
6786.81 1046
6787.59 969
6788.37 962
6789.14 904
6789.92 921
6790.70 889
6791.48 896
6792.25 882
6793.03 877
6793.81 861
6794.59 889
6795.37 815
6796.14 838
6796.92 914
6797.70 909
6798.48 902
6799.26 899
6800.04 935
6800.81 882
6801.59 900
6802.37 904
6803.15 919
6803.93 909
6804.71 951
6805.48 939
6806.26 908
6807.04 940
6807.82 906
6808.60 883
6809.38 869
6810.16 863
6810.94 886
6811.71 866
6812.49 873
6813.27 887
6814.05 830
6814.83 864
6815.61 880
6816.39 890
6817.17 899
6817.95 857
6818.73 867
6819.51 875
6820.29 825
6821.07 842
6821.84 867
6822.62 887
6823.40 865
6824.18 862
6824.96 958
6825.74 879
6826.52 861
6827.30 908
6828.08 887
6828.86 911
6829.64 879
6830.42 837
6831.20 883
6831.98 816
6832.76 873
6833.54 877
6834.32 958
6835.10 1097
6835.88 1230
6836.66 1378
6837.44 1541
6838.22 1626
6839.01 1797
6839.79 1733
6840.57 1716
6841.35 1607
6842.13 1513
6842.91 1389
6843.69 1296
6844.47 1195
6845.25 1180
6846.03 1058
6846.81 1042
6847.59 1033
6848.37 1106
6849.16 1175
6849.94 1220
6850.72 1271
6851.50 1256
6852.28 1220
6853.06 1229
6853.84 1247
6854.62 1146
6855.41 1071
6856.19 1037
6856.97 989
6857.75 979
6858.53 912
6859.31 987
6860.10 999
6860.88 939
6861.66 866
6862.44 867
6863.22 924
6864.00 937
6864.79 937
6865.57 947
6866.35 1015
6867.13 954
6867.91 979
6868.70 1028
6869.48 979
6870.26 996
6871.04 951
6871.83 977
6872.61 1025
6873.39 1050
6874.17 1065
6874.96 1053
6875.74 1101
6876.52 1125
6877.30 1150
6878.09 1195
6878.87 1264
6879.65 1378
6880.43 1467
6881.22 1540
6882.00 1648
6882.78 1678
6883.57 1650
6884.35 1622
6885.13 1614
6885.92 1612
6886.70 1697
6887.48 1798
6888.27 1812
6889.05 1799
6889.83 1796
6890.62 1678
6891.40 1574
6892.18 1508
6892.97 1470
6893.75 1383
6894.53 1307
6895.32 1321
6896.10 1307
6896.88 1283
6897.67 1255
6898.45 1243
6899.24 1226
6900.02 1243
6900.80 1262
6901.59 1240
6902.37 1239
6903.16 1210
6903.94 1168
6904.73 1162
6905.51 1126
6906.29 1144
6907.08 1240
6907.86 1159
6908.65 1162
6909.43 1135
6910.22 1192
6911.00 1134
6911.79 1118
6912.57 1133
6913.35 1077
6914.14 1069
6914.92 1105
6915.71 1116
6916.49 1147
6917.28 1159
6918.06 1168
6918.85 1165
6919.63 1119
6920.42 1168
6921.20 1155
6921.99 1222
6922.78 1180
6923.56 1230
6924.35 1143
6925.13 1203
6925.92 1195
6926.70 1205
6927.49 1275
6928.27 1259
6929.06 1237
6929.84 1271
6930.63 1270
6931.42 1276
6932.20 1195
6932.99 1282
6933.77 1317
6934.56 1314
6935.35 1283
6936.13 1338
6936.92 1357
6937.70 1389
6938.49 1483
6939.28 1604
6940.06 1663
6940.85 1805
6941.63 1845
6942.42 1888
6943.21 1954
6943.99 2022
6944.78 2041
6945.57 1991
6946.35 2026
6947.14 2112
6947.93 2075
6948.71 2020
6949.50 1958
6950.29 1954
6951.07 1899
6951.86 1813
6952.65 1775
6953.44 1769
6954.22 1723
6955.01 1776
6955.80 1718
6956.58 1714
6957.37 1709
6958.16 1659
6958.95 1683
6959.73 1808
6960.52 1810
6961.31 1783
6962.09 1787
6962.88 1794
6963.67 1840
6964.46 1957
6965.25 2066
6966.03 2115
6966.82 2231
6967.61 2323
6968.40 2442
6969.18 2475
6969.97 2560
6970.76 2607
6971.55 2608
6972.34 2565
6973.12 2566
6973.91 2556
6974.70 2569
6975.49 2559
6976.28 2498
6977.07 2568
6977.85 2680
6978.64 2857
6979.43 3010
6980.22 3332
6981.01 4012
6981.80 4897
6982.59 5977
6983.37 7304
6984.16 8775
6984.95 9928
6985.74 10860
6986.53 11084
6987.32 10555
6988.11 9720
6988.90 8437
6989.69 7193
6990.47 5957
6991.26 4768
6992.05 3844
6992.84 3238
6993.63 2815
6994.42 2470
6995.21 2229
6996.00 2062
6996.79 1949
6997.58 1869
6998.37 1811
6999.16 1758
6999.95 1732
7000.74 1749
7001.53 1698
7002.32 1622
7003.11 1551
7003.90 1489
7004.69 1493
7005.48 1394
7006.27 1360
7007.06 1311
7007.85 1370
7008.64 1376
7009.43 1383
7010.22 1416
7011.01 1512
7011.80 1616
7012.59 1547
7013.38 1676
7014.17 1677
7014.96 1640
7015.75 1618
7016.54 1607
7017.33 1537
7018.12 1579
7018.91 1534
7019.70 1517
7020.49 1585
7021.28 1623
7022.07 1745
7022.87 1944
7023.66 1957
7024.45 1863
7025.24 1911
7026.03 1933
7026.82 1872
7027.61 1781
7028.40 1830
7029.19 1703
7029.99 1663
7030.78 1558
7031.57 1569
7032.36 1471
7033.15 1419
7033.94 1471
7034.74 1426
7035.53 1513
7036.32 1515
7037.11 1446
7037.90 1572
7038.69 1612
7039.49 1590
7040.28 1648
7041.07 1607
7041.86 1589
7042.65 1591
7043.45 1657
7044.24 1610
7045.03 1610
7045.82 1616
7046.61 1639
7047.41 1720
7048.20 1774
7048.99 1810
7049.78 1884
7050.58 1853
7051.37 1892
7052.16 1854
7052.95 1750
7053.75 1647
7054.54 1620
7055.33 1615
7056.13 1545
7056.92 1561
7057.71 1660
7058.50 1668
7059.30 1706
7060.09 1680
7060.88 1625
7061.68 1550
7062.47 1477
7063.26 1443
7064.06 1472
7064.85 1430
7065.64 1382
7066.44 1388
7067.23 1399
7068.02 1342
7068.82 1250
7069.61 1283
7070.40 1272
7071.20 1195
7071.99 1245
7072.78 1249
7073.58 1236
7074.37 1177
7075.17 1138
7075.96 1146
7076.75 1141
7077.55 1156
7078.34 1125
7079.14 1120
7079.93 1142
7080.72 1115
7081.52 1168
7082.31 1130
7083.11 1132
7083.90 1138
7084.70 1133
7085.49 1211
7086.28 1363
7087.08 1376
7087.87 1420
7088.67 1431
7089.46 1393
7090.26 1324
7091.05 1215
7091.85 1186
7092.64 1156
7093.44 1052
7094.23 994
7095.03 984
7095.82 964
7096.62 974
7097.41 912
7098.21 896
7099.00 902
7099.80 897
7100.59 891
7101.39 864
7102.18 836
7102.98 833
7103.77 817
7104.57 885
7105.37 806
7106.16 827
7106.96 833
7107.75 756
7108.55 755
7109.34 743
7110.14 764
7110.94 734
7111.73 767
7112.53 715
7113.32 739
7114.12 805
7114.92 790
7115.71 775
7116.51 784
7117.30 759
7118.10 810
7118.90 832
7119.69 741
7120.49 762
7121.29 753
7122.08 791
7122.88 747
7123.68 781
7124.47 807
7125.27 797
7126.07 798
7126.86 777
7127.66 808
7128.46 865
7129.25 863
7130.05 857
7130.85 847
7131.64 784
7132.44 843
7133.24 849
7134.04 827
7134.83 773
7135.63 744
7136.43 745
7137.23 722
7138.02 746
7138.82 737
7139.62 733
7140.42 723
7141.21 667
7142.01 666
7142.81 696
7143.61 694
7144.40 695
7145.20 645
7146.00 642
7146.80 704
7147.59 684
7148.39 638
7149.19 667
7149.99 627
7150.79 626
7151.59 664
7152.38 664
7153.18 639
7153.98 675
7154.78 721
7155.58 698
7156.38 700
7157.17 694
7157.97 697
7158.77 692
7159.57 673
7160.37 653
7161.17 672
7161.97 653
7162.76 672
7163.56 717
7164.36 665
7165.16 681
7165.96 706
7166.76 717
7167.56 655
7168.36 664
7169.16 633
7169.96 622
7170.75 631
7171.55 674
7172.35 637
7173.15 561
7173.95 576
7174.75 622
7175.55 572
7176.35 562
7177.15 552
7177.95 547
7178.75 567
7179.55 540
7180.35 558
7181.15 574
7181.95 601
7182.75 613
7183.55 679
7184.35 645
7185.15 637
7185.95 603
7186.75 598
7187.55 593
7188.35 569
7189.15 562
7189.95 558
7190.75 556
7191.55 534
7192.35 512
7193.15 539
7193.95 561
7194.75 562
7195.55 568
7196.35 547
7197.15 535
7197.95 561
7198.76 558
7199.56 549
7200.36 535
7201.16 546
7201.96 539
7202.76 559
7203.56 536
7204.36 529
7205.16 550
7205.96 557
7206.77 530
7207.57 508
7208.37 569
7209.17 550
7209.97 557
7210.77 593
7211.57 566
7212.38 538
7213.18 553
7213.98 534
7214.78 554
7215.58 585
7216.38 577
7217.19 558
7217.99 561
7218.79 562
7219.59 578
7220.39 603
7221.20 578
7222.00 605
7222.80 584
7223.60 573
7224.40 544
7225.21 586
7226.01 573
7226.81 574
7227.61 567
7228.42 584
7229.22 592
7230.02 601
7230.82 599
7231.63 610
7232.43 647
7233.23 690
7234.03 688
7234.84 781
7235.64 828
7236.44 851
7237.25 850
7238.05 846
7238.85 825
7239.65 781
7240.46 744
7241.26 686
7242.06 657
7242.87 642
7243.67 657
7244.47 657
7245.28 687
7246.08 626
7246.88 597
7247.69 589
7248.49 629
7249.30 650
7250.10 636
7250.90 629
7251.71 639
7252.51 595
7253.31 605
7254.12 633
7254.92 665
7255.73 651
7256.53 666
7257.33 636
7258.14 621
7258.94 619
7259.75 626
7260.55 625
7261.35 647
7262.16 634
7262.96 653
7263.77 683
7264.57 661
7265.38 665
7266.18 635
7266.99 621
7267.79 662
7268.59 717
7269.40 650
7270.20 635
7271.01 616
7271.81 677
7272.62 663
7273.42 692
7274.23 665
7275.03 687
7275.84 695
7276.64 719
7277.45 725
7278.25 676
7279.06 690
7279.86 774
7280.67 817
7281.48 900
7282.28 1032
7283.09 1204
7283.89 1187
7284.70 1229
7285.50 1256
7286.31 1233
7287.11 1159
7287.92 1103
7288.73 994
7289.53 870
7290.34 833
7291.14 826
7291.95 770
7292.76 754
7293.56 735
7294.37 725
7295.17 729
7295.98 721
7296.79 754
7297.59 730
7298.40 736
7299.21 714
7300.01 726
7300.82 741
7301.62 739
7302.43 707
7303.24 733
7304.04 801
7304.85 731
7305.66 788
7306.46 813
7307.27 836
7308.08 805
7308.89 871
7309.69 930
7310.50 1001
7311.31 1002
7312.11 989
7312.92 982
7313.73 957
7314.53 1032
7315.34 1007
7316.15 1076
7316.96 1124
7317.76 1285
7318.57 1385
7319.38 1446
7320.19 1428
7320.99 1443
7321.80 1437
7322.61 1323
7323.42 1230
7324.22 1159
7325.03 1018
7325.84 1000
7326.65 947
7327.46 916
7328.26 842
7329.07 830
7329.88 828
7330.69 812
7331.50 831
7332.30 835
7333.11 829
7333.92 823
7334.73 804
7335.54 869
7336.35 848
7337.15 855
7337.96 872
7338.77 902
7339.58 953
7340.39 873
7341.20 879
7342.01 898
7342.82 863
7343.62 828
7344.43 804
7345.24 856
7346.05 809
7346.86 809
7347.67 770
7348.48 814
7349.29 762
7350.10 760
7350.91 759
7351.71 724
7352.52 732
7353.33 727
7354.14 743
7354.95 716
7355.76 770
7356.57 781
7357.38 817
7358.19 868
7359.00 893
7359.81 984
7360.62 980
7361.43 959
7362.24 921
7363.05 893
7363.86 904
7364.67 943
7365.48 861
7366.29 865
7367.10 770
7367.91 722
7368.72 768
7369.53 760
7370.34 709
7371.15 770
7371.96 722
7372.77 761
7373.58 755
7374.39 727
7375.20 755
7376.01 801
7376.82 834
7377.63 819
7378.45 864
7379.26 888
7380.07 927
7380.88 980
7381.69 990
7382.50 975
7383.31 947
7384.12 976
7384.93 888
7385.74 825
7386.56 774
7387.37 700
7388.18 748
7388.99 733
7389.80 674
7390.61 655
7391.42 644
7392.24 608
7393.05 597
7393.86 628
7394.67 607
7395.48 614
7396.29 621
7397.10 663
7397.92 643
7398.73 668
7399.54 688
7400.35 694
7401.16 706
7401.98 697
7402.79 652
7403.60 632
7404.41 651
7405.23 616
7406.04 598
7406.85 578
7407.66 612
7408.47 616
7409.29 572
7410.10 610
7410.91 607
7411.72 580
7412.54 535
7413.35 583
7414.16 543
7414.98 555
7415.79 523
7416.60 536
7417.41 545
7418.23 511
7419.04 499
7419.85 513
7420.67 495
7421.48 503
7422.29 517
7423.11 524
7423.92 503
7424.73 453
7425.54 474
7426.36 488
7427.17 501
7427.99 530
7428.80 508
7429.61 496
7430.43 481
7431.24 521
7432.05 439
7432.87 473
7433.68 490
7434.49 463
7435.31 487
7436.12 495
7436.94 544
7437.75 545
7438.56 544
7439.38 501
7440.19 545
7441.01 528
7441.82 496
7442.64 480
7443.45 453
7444.26 495
7445.08 473
7445.89 513
7446.71 456
7447.52 467
7448.34 472
7449.15 451
7449.97 489
7450.78 458
7451.59 512
7452.41 479
7453.22 459
7454.04 489
7454.85 474
7455.67 468
7456.48 449
7457.30 441
7458.11 436
7458.93 481
7459.74 443
7460.56 444
7461.38 434
7462.19 456
7463.01 455
7463.82 509
7464.64 465
7465.45 468
7466.27 474
7467.08 488
7467.90 467
7468.72 506
7469.53 456
7470.35 469
7471.16 478
7471.98 485
7472.79 481
7473.61 466
7474.43 468
7475.24 481
7476.06 497
7476.87 470
7477.69 463
7478.51 436
7479.32 496
7480.14 470
7480.96 459
7481.77 469
7482.59 501
7483.41 494
7484.22 494
7485.04 478
7485.85 480
7486.67 465
7487.49 437
7488.31 465
7489.12 467
7489.94 425
7490.76 443
7491.57 455
7492.39 460
7493.21 451
7494.02 437
7494.84 492
7495.66 499
7496.48 488
7497.29 471
7498.11 486
7498.93 470
7499.74 444
7500.56 454
7501.38 420
7502.20 431
7503.01 458
7503.83 457
7504.65 450
7505.47 469
7506.29 441
7507.10 463
7507.92 434
7508.74 424
7509.56 425
7510.37 438
7511.19 449
7512.01 419
7512.83 399
7513.65 399
7514.47 420
7515.28 401
7516.10 409
7516.92 379
7517.74 428
7518.56 409
7519.38 427
7520.19 419
7521.01 401
7521.83 409
7522.65 428
7523.47 418
7524.29 426
7525.11 437
7525.92 441
7526.74 448
7527.56 398
7528.38 422
7529.20 442
7530.02 458
7530.84 439
7531.66 444
7532.48 368
7533.30 387
7534.12 440
7534.93 438
7535.75 384
7536.57 377
7537.39 414
7538.21 455
7539.03 431
7539.85 411
7540.67 444
7541.49 418
7542.31 448
7543.13 400
7543.95 434
7544.77 448
7545.59 417
7546.41 458
7547.23 445
7548.05 447
7548.87 447
7549.69 423
7550.51 423
7551.33 415
7552.15 458
7552.97 429
7553.79 425
7554.61 430
7555.43 441
7556.25 465
7557.07 424
7557.89 424
7558.71 495
7559.53 469
7560.36 482
7561.18 485
7562.00 451
7562.82 443
7563.64 486
7564.46 455
7565.28 449
7566.10 432
7566.92 476
7567.74 461
7568.56 424
7569.39 456
7570.21 460
7571.03 493
7571.85 498
7572.67 475
7573.49 491
7574.31 495
7575.14 492
7575.96 471
7576.78 505
7577.60 495
7578.42 455
7579.24 460
7580.06 473
7580.89 489
7581.71 482
7582.53 514
7583.35 509
7584.17 479
7585.00 493
7585.82 503
7586.64 514
7587.46 505
7588.29 528
7589.11 547
7589.93 530
7590.75 546
7591.57 504
7592.40 523
7593.22 515
7594.04 517
7594.86 580
7595.69 543
7596.51 526
7597.33 546
7598.15 567
7598.98 555
7599.80 561
7600.62 592
7601.45 582
7602.27 621
7603.09 613
7603.92 628
7604.74 685
7605.56 627
7606.38 647
7607.21 641
7608.03 603
7608.85 588
7609.68 610
7610.50 558
7611.32 582
7612.15 613
7612.97 626
7613.80 674
7614.62 645
7615.44 676
7616.27 739
7617.09 805
7617.91 811
7618.74 841
7619.56 816
7620.39 836
7621.21 821
7622.03 743
7622.86 771
7623.68 746
7624.51 723
7625.33 702
7626.15 680
7626.98 695
7627.80 712
7628.63 738
7629.45 764
7630.28 749
7631.10 796
7631.93 773
7632.75 787
7633.58 790
7634.40 739
7635.22 639
7636.05 624
7636.87 611
7637.70 591
7638.52 610
7639.35 512
7640.17 580
7641.00 576
7641.82 583
7642.65 593
7643.47 553
7644.30 581
7645.13 667
7645.95 651
7646.78 663
7647.60 645
7648.43 664
7649.25 713
7650.08 671
7650.90 597
7651.73 545
7652.55 574
7653.38 592
7654.21 626
7655.03 561
7655.86 554
7656.68 558
7657.51 515
7658.34 476
7659.16 499
7659.99 499
7660.81 498
7661.64 498
7662.47 501
7663.29 473
7664.12 502
7664.95 476
7665.77 506
7666.60 482
7667.42 495
7668.25 485
7669.08 544
7669.90 522
7670.73 496
7671.56 482
7672.38 462
7673.21 435
7674.04 467
7674.87 451
7675.69 460
7676.52 465
7677.35 478
7678.17 484
7679.00 475
7679.83 508
7680.65 519
7681.48 530
7682.31 525
7683.14 535
7683.96 539
7684.79 536
7685.62 572
7686.45 551
7687.27 559
7688.10 565
7688.93 542
7689.76 517
7690.58 505
7691.41 499
7692.24 487
7693.07 534
7693.90 494
7694.72 528
7695.55 495
7696.38 537
7697.21 599
7698.04 603
7698.86 603
7699.69 564
7700.52 560
7701.35 533
7702.18 501
7703.01 525
7703.83 510
7704.66 501
7705.49 480
7706.32 516
7707.15 488
7707.98 492
7708.81 503
7709.63 505
7710.46 472
7711.29 475
7712.12 481
7712.95 495
7713.78 529
7714.61 488
7715.44 493
7716.27 517
7717.10 493
7717.93 463
7718.75 455
7719.58 431
7720.41 455
7721.24 455
7722.07 466
7722.90 497
7723.73 498
7724.56 530
7725.39 500
7726.22 505
7727.05 497
7727.88 484
7728.71 493
7729.54 514
7730.37 532
7731.20 501
7732.03 503
7732.86 518
7733.69 499
7734.52 447
7735.35 457
7736.18 463
7737.01 470
7737.84 431
7738.67 490
7739.50 451
7740.33 459
7741.16 452
7741.99 468
7742.82 494
7743.65 505
7744.48 570
7745.31 685
7746.14 763
7746.98 775
7747.81 836
7748.64 820
7749.47 800
7750.30 704
7751.13 671
7751.96 588
7752.79 552
7753.62 501
7754.45 514
7755.29 490
7756.12 453
7756.95 480
7757.78 479
7758.61 442
7759.44 453
7760.27 451
7761.11 461
7761.94 431
7762.77 406
7763.60 396
7764.43 419
7765.26 423
7766.10 417
7766.93 406
7767.76 402
7768.59 426
7769.42 408
7770.26 429
7771.09 411
7771.92 393
7772.75 411
7773.58 428
7774.42 449
7775.25 390
7776.08 397
7776.91 412
7777.75 425
7778.58 420
7779.41 428
7780.24 435
7781.08 447
7781.91 423
7782.74 415
7783.57 429
7784.41 469
7785.24 459
7786.07 440
7786.91 443
7787.74 459
7788.57 419
7789.40 435
7790.24 475
7791.07 451
7791.90 464
7792.74 408
7793.57 417
7794.40 462
7795.24 474
7796.07 455
7796.90 443
7797.74 420
7798.57 416
7799.40 478
7800.24 457
7801.07 466
7801.91 478
7802.74 499
7803.57 504
7804.41 497
7805.24 483
7806.07 534
7806.91 523
7807.74 515
7808.58 533
7809.41 488
7810.25 518
7811.08 535
7811.91 539
7812.75 557
7813.58 620
7814.42 566
7815.25 607
7816.09 586
7816.92 598
7817.75 616
7818.59 656
7819.42 667
7820.26 620
7821.09 591
7821.93 698
7822.76 736
7823.60 707
7824.43 695
7825.27 618
7826.10 640
7826.94 644
7827.77 619
7828.61 632
7829.44 619
7830.28 590
7831.11 607
7831.95 642
7832.78 637
7833.62 653
7834.46 645
7835.29 676
7836.13 605
7836.96 574
7837.80 584
7838.63 596
7839.47 614
7840.31 589
7841.14 537
7841.98 530
7842.81 537
7843.65 562
7844.48 559
7845.32 520
7846.16 520
7846.99 506
7847.83 525
7848.67 509
7849.50 491
7850.34 518
7851.17 506
7852.01 483
7852.85 479
7853.68 461
7854.52 500
7855.36 454
7856.19 463
7857.03 456
7857.87 457
7858.70 448
7859.54 489
7860.38 475
7861.21 442
7862.05 440
7862.89 481
7863.72 470
7864.56 423
7865.40 428
7866.24 466
7867.07 466
7867.91 417
7868.75 468
7869.59 459
7870.42 502
7871.26 483
7872.10 438
7872.94 474
7873.77 502
7874.61 534
7875.45 508
7876.29 561
7877.12 545
7877.96 556
7878.80 596
7879.64 600
7880.47 621
7881.31 602
7882.15 618
7882.99 574
7883.83 587
7884.66 550
7885.50 516
7886.34 519
7887.18 542
7888.02 540
7888.86 567
7889.69 561
7890.53 575
7891.37 569
7892.21 575
7893.05 581
7893.89 554
7894.73 532
7895.56 527
7896.40 534
7897.24 541
7898.08 525
7898.92 477
7899.76 470
7900.60 445
7901.44 489
7902.28 474
7903.12 481
7903.95 506
7904.79 472
7905.63 437
7906.47 474
7907.31 498
7908.15 497
7908.99 448
7909.83 498
7910.67 502
7911.51 495
7912.35 490
7913.19 526
7914.03 523
7914.87 589
7915.71 610
7916.55 621
7917.39 661
7918.23 649
7919.07 672
7919.91 661
7920.75 633
7921.59 562
7922.43 573
7923.27 557
7924.11 559
7924.95 524
7925.79 524
7926.63 524
7927.47 481
7928.31 511
7929.15 502
7929.99 447
7930.83 439
7931.67 449
7932.51 440
7933.35 406
7934.19 394
7935.04 448
7935.88 436
7936.72 406
7937.56 430
7938.40 441
7939.24 426
7940.08 432
7940.92 428
7941.76 431
7942.60 443
7943.45 428
7944.29 432
7945.13 461
7945.97 494
7946.81 444
7947.65 434
7948.49 465
7949.34 459
7950.18 438
7951.02 468
7951.86 490
7952.70 513
7953.54 492
7954.39 551
7955.23 533
7956.07 528
7956.91 516
7957.75 514
7958.60 548
7959.44 599
7960.28 577
7961.12 534
7961.96 473
7962.81 500
7963.65 503
7964.49 543
7965.33 551
7966.18 669
7967.02 668
7967.86 660
7968.70 659
7969.55 644
7970.39 583
7971.23 589
7972.08 550
7972.92 520
7973.76 491
7974.60 454
7975.45 452
7976.29 490
7977.13 474
7977.98 446
7978.82 468
7979.66 450
7980.51 431
7981.35 402
7982.19 442
7983.04 403
7983.88 424
7984.72 400
7985.57 415
7986.41 403
7987.25 434
7988.10 428
7988.94 420
7989.78 403
7990.63 402
7991.47 386
7992.32 363
7993.16 372
7994.00 348
7994.85 378
7995.69 374
7996.54 369
7997.38 378
7998.22 387
7999.07 369
7999.91 388
8000.76 361
8001.60 369
8002.45 365
8003.29 345
8004.13 324
8004.98 316
8005.82 363
8006.67 355
8007.51 341
8008.36 315
8009.20 318
8010.05 329
8010.89 318
8011.74 341
8012.58 312
8013.43 343
8014.27 364
8015.12 317
8015.96 332
8016.81 314
8017.65 335
8018.50 313
8019.34 311
8020.19 335
8021.03 328
8021.88 338
8022.72 339
8023.57 359
8024.41 330
8025.26 333
8026.11 323
8026.95 328
8027.80 309
8028.64 307
8029.49 329
8030.33 330
8031.18 312
8032.03 334
8032.87 305
8033.72 321
8034.56 323
8035.41 335
8036.26 343
8037.10 326
8037.95 328
8038.80 338
8039.64 327
8040.49 364
8041.34 338
8042.18 315
8043.03 343
8043.87 309
8044.72 324
8045.57 332
8046.41 342
8047.26 334
8048.11 344
8048.96 349
8049.80 327
8050.65 323
8051.50 342
8052.34 324
8053.19 345
8054.04 306
8054.88 298
8055.73 289
8056.58 314
8057.43 303
8058.27 317
8059.12 326
8059.97 301
8060.82 315
8061.66 319
8062.51 348
8063.36 326
8064.21 306
8065.05 309
8065.90 337
8066.75 319
8067.60 329
8068.44 340
8069.29 304
8070.14 321
8070.99 288
8071.84 321
8072.68 295
8073.53 303
8074.38 297
8075.23 286
8076.08 327
8076.93 289
8077.77 316
8078.62 317
8079.47 275
8080.32 272
8081.17 314
8082.02 288
8082.87 268
8083.71 286
8084.56 310
8085.41 288
8086.26 324
8087.11 297
8087.96 290
8088.81 287
8089.66 298
8090.51 283
8091.35 279
8092.20 294
8093.05 330
8093.90 295
8094.75 281
8095.60 308
8096.45 311
8097.30 275
8098.15 278
8099.00 298
8099.85 296
8100.70 270
8101.55 308
8102.40 353
8103.25 293
8104.10 262
8104.95 262
8105.80 289
8106.65 315
8107.50 289
8108.35 275
8109.20 294
8110.05 312
8110.90 311
8111.75 312
8112.60 313
8113.45 292
8114.30 294
8115.15 331
8116.00 302
8116.85 297
8117.70 295
8118.55 306
8119.40 307
8120.25 337
8121.10 341
8121.95 348
8122.80 333
8123.65 282
8124.50 285
8125.35 326
8126.20 352
8127.06 329
8127.91 335
8128.76 315
8129.61 313
8130.46 329
8131.31 374
8132.16 323
8133.01 330
8133.86 347
8134.72 339
8135.57 309
8136.42 312
8137.27 352
8138.12 296
8138.97 307
8139.83 341
8140.68 317
8141.53 303
8142.38 310
8143.23 325
8144.08 288
8144.94 302
8145.79 322
8146.64 303
8147.49 323
8148.34 314
8149.20 318
8150.05 333
8150.90 311
8151.75 344
8152.60 326
8153.46 350
8154.31 364
8155.16 364
8156.01 364
8156.87 364
8157.72 346
8158.57 341
8159.42 335
8160.28 322
8161.13 317
8161.98 307
8162.84 286
8163.69 306
8164.54 328
8165.39 302
8166.25 290
8167.10 309
8167.95 314
8168.81 318
8169.66 287
8170.51 286
8171.37 284
8172.22 278
8173.07 291
8173.93 245
8174.78 280
8175.63 285
8176.49 316
8177.34 302
8178.19 266
8179.05 285
8179.90 297
8180.76 257
8181.61 257
8182.46 280
8183.32 253
8184.17 267
8185.02 285
8185.88 265
8186.73 269
8187.59 261
8188.44 298
8189.30 270
8190.15 263
8191.00 262
8191.86 293
8192.71 298
8193.57 252
8194.42 277
8195.28 271
8196.13 277
8196.99 273
8197.84 278
8198.69 274
8199.55 260
8200.40 289
8201.26 283
8202.11 292
8202.97 280
8203.82 267
8204.68 260
8205.53 258
8206.39 285
8207.24 283
8208.10 290
8208.95 272
8209.81 288
8210.67 243
8211.52 261
8212.38 257
8213.23 279
8214.09 291
8214.94 288
8215.80 287
8216.65 231
8217.51 273
8218.37 257
8219.22 260
8220.08 264
8220.93 274
8221.79 268
8222.64 296
8223.50 274
8224.36 277
8225.21 263
8226.07 297
8226.92 283
8227.78 267
8228.64 264
8229.49 281
8230.35 285
8231.21 288
8232.06 279
8232.92 283
8233.78 290
8234.63 243
8235.49 266
8236.35 276
8237.20 289
8238.06 289
8238.92 278
8239.77 253
8240.63 272
8241.49 296
8242.34 288
8243.20 291
8244.06 283
8244.91 256
8245.77 268
8246.63 266
8247.49 261
8248.34 249
8249.20 231
8250.06 232
8250.92 255
8251.77 264
8252.63 251
8253.49 271
8254.35 287
8255.20 285
8256.06 290
8256.92 263
8257.78 281
8258.63 290
8259.49 320
8260.35 298
8261.21 274
8262.07 246
8262.92 295
8263.78 263
8264.64 277
8265.50 284
8266.36 272
8267.22 290
8268.07 274
8268.93 275
8269.79 281
8270.65 292
8271.51 327
8272.37 308
8273.22 282
8274.08 271
8274.94 275
8275.80 311
8276.66 270
8277.52 302
8278.38 319
8279.24 338
8280.09 331
8280.95 312
8281.81 277
8282.67 308
8283.53 344
8284.39 317
8285.25 352
8286.11 318
8286.97 319
8287.83 294
8288.69 287
8289.55 288
8290.41 311
8291.26 326
8292.12 331
8292.98 350
8293.84 329
8294.70 314
8295.56 313
8296.42 310
8297.28 304
8298.14 334
8299.00 306
8299.86 326
8300.72 332
8301.58 348
8302.44 299
8303.30 310
8304.16 316
8305.02 331
8305.88 292
8306.74 307
8307.60 317
8308.46 334
8309.33 287
8310.19 294
8311.05 321
8311.91 327
8312.77 344
8313.63 286
8314.49 297
8315.35 279
8316.21 276
8317.07 301
8317.93 301
8318.79 300
8319.65 284
8320.52 268
8321.38 304
8322.24 266
8323.10 284
8323.96 281
8324.82 292
8325.68 274
8326.54 283
8327.41 269
8328.27 296
8329.13 258
8329.99 267
8330.85 323
8331.71 281
8332.57 295
8333.44 316
8334.30 286
8335.16 271
8336.02 301
8336.88 290
8337.75 300
8338.61 316
8339.47 298
8340.33 296
8341.19 298
8342.06 307
8342.92 324
8343.78 327
8344.64 282
8345.50 293
8346.37 294
8347.23 298
8348.09 310
8348.95 314
8349.82 312
8350.68 306
8351.54 314
8352.40 299
8353.27 291
8354.13 303
8354.99 312
8355.86 290
8356.72 320
8357.58 292
8358.45 293
8359.31 295
8360.17 324
8361.03 300
8361.90 319
8362.76 315
8363.62 290
8364.49 314
8365.35 320
8366.21 310
8367.08 290
8367.94 303
8368.80 310
8369.67 325
8370.53 283
8371.40 310
8372.26 311
8373.12 344
8373.99 297
8374.85 331
8375.71 360
8376.58 310
8377.44 322
8378.31 328
8379.17 326
8380.03 305
8380.90 339
8381.76 333
8382.63 293
8383.49 311
8384.36 329
8385.22 329
8386.08 336
8386.95 313
8387.81 307
8388.68 333
8389.54 308
8390.41 353
8391.27 320
8392.14 303
8393.00 322
8393.87 303
8394.73 339
8395.60 353
8396.46 337
8397.33 394
8398.19 352
8399.06 362
8399.92 364
8400.79 358
8401.65 370
8402.52 362
8403.38 335
8404.25 374
8405.11 378
8405.98 374
8406.84 372
8407.71 387
8408.58 401
8409.44 378
8410.31 389
8411.17 398
8412.04 392
8412.90 403
8413.77 377
8414.64 379
8415.50 401
8416.37 406
8417.23 409
8418.10 407
8418.97 405
8419.83 396
8420.70 423
8421.56 442
8422.43 471
8423.30 480
8424.16 424
8425.03 442
8425.90 428
8426.76 468
8427.63 456
8428.50 480
8429.36 499
8430.23 459
8431.10 471
8431.96 516
8432.83 472
8433.70 534
8434.56 505
8435.43 528
8436.30 533
8437.16 525
8438.03 585
8438.90 618
8439.77 622
8440.63 647
8441.50 650
8442.37 641
8443.24 650
8444.10 661
8444.97 639
8445.84 669
8446.71 692
8447.57 699
8448.44 702
8449.31 719
8450.18 720
8451.04 742
8451.91 869
8452.78 976
8453.65 1099
8454.52 1236
8455.38 1424
8456.25 1504
8457.12 1573
8457.99 1512
8458.86 1340
8459.72 1318
8460.59 1226
8461.46 1029
8462.33 979
8463.20 851
8464.07 786
8464.93 740
8465.80 683
8466.67 699
8467.54 669
8468.41 632
8469.28 634
8470.15 609
8471.02 629
8471.88 606
8472.75 626
8473.62 576
8474.49 565
8475.36 556
8476.23 558
8477.10 593
8477.97 632
8478.84 617
8479.71 630
8480.58 728
8481.44 730
8482.31 744
8483.18 786
8484.05 769
8484.92 775
8485.79 724
8486.66 653
8487.53 647
8488.40 619
8489.27 604
8490.14 578
8491.01 574
8491.88 619
8492.75 590
8493.62 616
8494.49 620
8495.36 598
8496.23 575
8497.10 599
8497.97 593
8498.84 569
8499.71 574
8500.58 549
8501.45 564
8502.32 544
8503.19 526
8504.06 583
8504.93 581
8505.80 592
8506.67 601
8507.55 567
8508.42 622
8509.29 582
8510.16 631
8511.03 616
8511.90 604
8512.77 577
8513.64 657
8514.51 668
8515.38 621
8516.25 606
8517.13 606
8518.00 626
8518.87 647
8519.74 655
8520.61 668
8521.48 746
8522.35 854
8523.23 941
8524.10 1052
8524.97 1237
8525.84 1292
8526.71 1313
8527.58 1226
8528.46 1166
8529.33 1088
8530.20 1070
8531.07 975
8531.94 906
8532.81 813
8533.69 742
8534.56 737
8535.43 684
8536.30 707
8537.18 653
8538.05 615
8538.92 615
8539.79 625
8540.66 582
8541.54 571
8542.41 574
8543.28 573
8544.15 551
8545.03 534
8545.90 569
8546.77 577
8547.64 553
8548.52 586
8549.39 585
8550.26 662
8551.14 703
8552.01 734
8552.88 742
8553.76 774
8554.63 760
8555.50 733
8556.37 737
8557.25 687
8558.12 667
8558.99 628
8559.87 628
8560.74 606
8561.61 577
8562.49 581
8563.36 559
8564.24 638
8565.11 603
8565.98 572
8566.86 570
8567.73 547
8568.60 552
8569.48 557
8570.35 557
8571.23 546
8572.10 549
8572.97 530
8573.85 522
8574.72 558
8575.60 551
8576.47 508
8577.34 553
8578.22 497
8579.09 555
8579.97 540
8580.84 573
8581.72 525
8582.59 574
8583.47 580
8584.34 586
8585.21 549
8586.09 588
8586.96 574
8587.84 591
8588.71 609
8589.59 560
8590.46 587
8591.34 609
8592.21 603
8593.09 605
8593.96 640
8594.84 610
8595.71 648
8596.59 636
8597.46 643
8598.34 633
8599.22 652
8600.09 656
8600.97 654
8601.84 678
8602.72 672
8603.59 657
8604.47 713
8605.34 715
8606.22 672
8607.10 673
8607.97 651
8608.85 708
8609.72 655
8610.60 732
8611.47 651
8612.35 700
8613.23 706
8614.10 760
8614.98 719
8615.86 735
8616.73 730
8617.61 773
8618.48 776
8619.36 752
8620.24 785
8621.11 740
8621.99 779
8622.87 825
8623.74 845
8624.62 858
8625.50 837
8626.37 875
8627.25 855
8628.13 865
8629.00 883
8629.88 910
8630.76 901
8631.64 877
8632.51 877
8633.39 907
8634.27 929
8635.14 949
8636.02 943
8636.90 918
8637.78 955
8638.65 926
8639.53 951
8640.41 991
8641.29 973
8642.16 1021
8643.04 1045
8643.92 1007
8644.80 1018
8645.67 1079
8646.55 1181
8647.43 1166
8648.31 1144
8649.18 1171
8650.06 1204
8650.94 1191
8651.82 1140
8652.70 1209
8653.58 1182
8654.45 1175
8655.33 1196
8656.21 1201
8657.09 1244
8657.97 1329
8658.84 1455
8659.72 1541
8660.60 1703
8661.48 1916
8662.36 2189
8663.24 2502
8664.12 2638
8664.99 2682
8665.87 2749
8666.75 2605
8667.63 2440
8668.51 2210
8669.39 2036
8670.27 1895
8671.15 1828
8672.03 1752
8672.91 1700
8673.78 1729
8674.66 1776
8675.54 1652
8676.42 1660
8677.30 1578
8678.18 1421
8679.06 1355
8679.94 1299
8680.82 1234
8681.70 1202
8682.58 1130
8683.46 1143
8684.34 1100
8685.22 1157
8686.10 1154
8686.98 1205
8687.86 1281
8688.74 1283
8689.62 1476
8690.50 1658
8691.38 1845
8692.26 1902
8693.14 1939
8694.02 1941
8694.90 1841
8695.78 1653
8696.66 1554
8697.54 1456
8698.42 1479
8699.30 1434
8700.18 1436
8701.06 1529
8701.94 1606
8702.82 1590
8703.70 1498
8704.58 1454
8705.46 1343
8706.34 1293
8707.23 1234
8708.11 1103
8708.99 1030
8709.87 1001
8710.75 936
8711.63 868
8712.51 807
8713.39 812
8714.27 793
8715.16 752
8716.04 784
8716.92 796
8717.80 768
8718.68 759
8719.56 777
8720.44 747
8721.33 815
8722.21 796
8723.09 767
8723.97 789
8724.85 814
8725.73 800
8726.62 795
8727.50 841
8728.38 862
8729.26 928
8730.14 898
8731.03 869
8731.91 848
8732.79 897
8733.67 845
8734.55 842
8735.44 801
8736.32 843
8737.20 781
8738.08 832
8738.97 788
8739.85 798
8740.73 858
8741.61 819
8742.50 795
8743.38 790
8744.26 774
8745.14 777
8746.03 811
8746.91 800
8747.79 767
8748.68 749
8749.56 798
8750.44 758
8751.33 710
8752.21 735
8753.09 754
8753.97 748
8754.86 804
8755.74 763
8756.62 773
8757.51 806
8758.39 785
8759.28 803
8760.16 802
8761.04 785
8761.93 791
8762.81 829
8763.69 818
8764.58 850
8765.46 845
8766.34 818
8767.23 805
8768.11 826
8769.00 846
8769.88 796
8770.76 815
8771.65 795
8772.53 793
8773.42 742
8774.30 799
8775.19 769
8776.07 806
8776.95 815
8777.84 896
8778.72 933
8779.61 1108
8780.49 1201
8781.38 1229
8782.26 1316
8783.15 1266
8784.03 1218
8784.92 1183
8785.80 1119
8786.69 1026
8787.57 927
8788.46 843
8789.34 794
8790.23 734
8791.11 721
8792.00 699
8792.88 675
8793.77 660
8794.65 671
8795.54 636
8796.42 647
8797.31 651
8798.19 637
8799.08 676
8799.96 620
8800.85 601
8801.74 550
8802.62 567
8803.51 604
8804.39 592
8805.28 558
8806.16 507
8807.05 582
8807.94 554
8808.82 576
8809.71 535
8810.59 529
8811.48 560
8812.37 556
8813.25 531
8814.14 553
8815.03 549
8815.91 589
8816.80 581
8817.68 542
8818.57 588
8819.46 611
8820.34 569
8821.23 582
8822.12 566
8823.00 553
8823.89 515
8824.78 501
8825.66 484
8826.55 485
8827.44 514
8828.33 494
8829.21 498
8830.10 512
8830.99 466
8831.87 442
8832.76 441
8833.65 452
8834.54 474
8835.42 518
8836.31 509
8837.20 469
8838.08 469
8838.97 486
8839.86 470
8840.75 509
8841.64 490
8842.52 517
8843.41 504
8844.30 508
8845.19 483
8846.07 473
8846.96 458
8847.85 465
8848.74 496
8849.63 468
8850.51 443
8851.40 468
8852.29 471
8853.18 472
8854.07 462
8854.96 429
8855.84 454
8856.73 457
8857.62 461
8858.51 444
8859.40 447
8860.29 464
8861.17 458
8862.06 399
8862.95 454
8863.84 429
8864.73 400
8865.62 401
8866.51 384
8867.40 393
8868.29 368
8869.17 414
8870.06 390
8870.95 408
8871.84 369
8872.73 380
8873.62 382
8874.51 371
8875.40 408
8876.29 373
8877.18 368
8878.07 371
8878.96 367
8879.85 356
8880.74 328
8881.63 390
8882.51 389
8883.40 358
8884.29 344
8885.18 351
8886.07 383
8886.96 358
8887.85 326
8888.74 350
8889.63 367
8890.52 380
8891.41 361
8892.30 360
8893.19 340
8894.09 356
8894.98 354
8895.87 328
8896.76 314
8897.65 332
8898.54 343
8899.43 313
8900.32 295
8901.21 340
8902.10 330
8902.99 342
8903.88 319
8904.77 343
8905.66 332
8906.55 332
8907.44 344
8908.34 332
8909.23 317
8910.12 324
8911.01 328
8911.90 306
8912.79 321
8913.68 310
8914.57 309
8915.47 326
8916.36 310
8917.25 312
8918.14 313
8919.03 281
8919.92 306
8920.81 316
8921.71 306
8922.60 300
8923.49 292
8924.38 277
8925.27 304
8926.16 276
8927.06 270
8927.95 286
8928.84 286
8929.73 294
8930.62 300
8931.52 303
8932.41 284
8933.30 261
8934.19 288
8935.09 281
8935.98 272
8936.87 253
8937.76 286
8938.66 272
8939.55 260
8940.44 268
8941.33 253
8942.23 244
8943.12 273
8944.01 284
8944.90 276
8945.80 265
8946.69 270
8947.58 269
8948.48 260
8949.37 251
8950.26 285
8951.16 252
8952.05 243
8952.94 263
8953.84 279
8954.73 295
8955.62 255
8956.52 247
8957.41 272
8958.30 266
8959.20 280
8960.09 257
8960.98 257
8961.88 256
8962.77 257
8963.66 286
8964.56 284
8965.45 269
8966.35 265
8967.24 276
8968.13 270
8969.03 256
8969.92 238
8970.82 281
8971.71 294
8972.60 263
8973.50 251
8974.39 296
8975.29 247
8976.18 229
8977.08 229
8977.97 264
8978.87 281
8979.76 259
8980.65 246
8981.55 276
8982.44 257
8983.34 246
8984.23 254
8985.13 238
8986.02 246
8986.92 243
8987.81 245
8988.71 246
8989.60 218
8990.50 259
8991.39 284
8992.29 290
8993.18 268
8994.08 249
8994.97 274
8995.87 261
8996.76 266
8997.66 241
8998.56 266
8999.45 236
9000.35 262
9001.24 248
9002.14 219
9003.03 244
9003.93 272
9004.83 256
9005.72 241
9006.62 246
9007.51 253
9008.41 262
9009.31 248
9010.20 253
9011.10 235
9011.99 276
9012.89 237
9013.79 234
9014.68 227
9015.58 246
9016.48 241
9017.37 250
9018.27 236
9019.16 221
9020.06 261
9020.96 246
9021.85 231
9022.75 227
9023.65 237
9024.54 267
9025.44 241
9026.34 244
9027.24 219
9028.13 252
9029.03 232
9029.93 247
9030.82 246
9031.72 224
9032.62 197
9033.52 251
9034.41 262
9035.31 248
9036.21 244
9037.10 241
9038.00 237
9038.90 247
9039.80 244
9040.69 260
9041.59 267
9042.49 248
9043.39 242
9044.29 250
9045.18 221
9046.08 222
9046.98 232
9047.88 251
9048.78 223
9049.67 241
9050.57 237
9051.47 255
9052.37 249
9053.27 221
9054.16 245
9055.06 248
9055.96 267
9056.86 258
9057.76 265
9058.66 281
9059.55 248
9060.45 255
9061.35 234
9062.25 225
9063.15 259
9064.05 250
9064.95 261
9065.85 247
9066.74 238
9067.64 263
9068.54 260
9069.44 237
9070.34 228
9071.24 242
9072.14 243
9073.04 230
9073.94 232
9074.84 245
9075.74 252
9076.64 241
9077.53 237
9078.43 264
9079.33 256
9080.23 243
9081.13 234
9082.03 259
9082.93 221
9083.83 222
9084.73 276
9085.63 243
9086.53 237
9087.43 261
9088.33 246
9089.23 274
9090.13 260
9091.03 266
9091.93 276
9092.83 263
9093.73 227
9094.63 266
9095.53 276
9096.43 247
9097.33 250
9098.23 233
9099.13 259
9100.04 241
9100.94 258
9101.84 259
9102.74 234
9103.64 219
9104.54 213
9105.44 242
9106.34 211
9107.24 232
9108.14 234
9109.04 240
9109.94 227
9110.85 245
9111.75 244
9112.65 237
9113.55 217
9114.45 249
9115.35 252
9116.25 247
9117.15 226
9118.06 241
9118.96 225
9119.86 235
9120.76 250
9121.66 235
9122.56 251
9123.46 229
9124.37 245
9125.27 229
9126.17 253
9127.07 255
9127.97 255
9128.88 236
9129.78 245
9130.68 241
9131.58 248
9132.48 242
9133.39 212
9134.29 236
9135.19 253
9136.09 239
9137.00 277
9137.90 249
9138.80 247
9139.70 235
9140.61 247
9141.51 224
9142.41 235
9143.31 227
9144.22 235
9145.12 259
9146.02 223
9146.92 234
9147.83 233
9148.73 262
9149.63 237
9150.54 227
9151.44 222
9152.34 258
9153.25 241
9154.15 235
9155.05 239
9155.96 230
9156.86 231
9157.76 234
9158.67 241
9159.57 242
9160.47 251
9161.38 277
9162.28 256
9163.18 237
9164.09 232
9164.99 249
9165.90 267
9166.80 252
9167.70 253
9168.61 245
9169.51 242
9170.42 223
9171.32 251
9172.22 255
9173.13 267
9174.03 255
9174.94 212
9175.84 230
9176.74 215
9177.65 227
9178.55 250
9179.46 253
9180.36 238
9181.27 237
9182.17 263
9183.08 253
9183.98 247
9184.89 247
9185.79 252
9186.70 257
9187.60 283
9188.51 240
9189.41 238
9190.32 246
9191.22 260
9192.13 272
9193.03 269
9193.94 274
9194.84 269
9195.75 250
9196.65 283
9197.56 292
9198.46 319
9199.37 288
9200.27 277
9201.18 317
9202.08 321
9202.99 282
9203.90 286
9204.80 298
9205.71 286
9206.61 251
9207.52 236
9208.42 241
9209.33 238
9210.24 238
9211.14 248
9212.05 228
9212.95 247
9213.86 245
9214.77 262
9215.67 289
9216.58 260
9217.49 252
9218.39 265
9219.30 272
9220.21 279
9221.11 245
9222.02 243
9222.93 257
9223.83 277
9224.74 246
9225.65 253
9226.55 263
9227.46 256
9228.37 266
9229.27 244
9230.18 247
9231.09 251
9231.99 267
9232.90 261
9233.81 262
9234.72 254
9235.62 248
9236.53 251
9237.44 225
9238.34 231
9239.25 245
9240.16 237
9241.07 214
9241.97 248
9242.88 215
9243.79 240
9244.70 264
9245.61 226
9246.51 238
9247.42 244
9248.33 254
9249.24 213
9250.14 251
9251.05 242
9251.96 240
9252.87 233
9253.78 264
9254.69 246
9255.59 256
9256.50 252
9257.41 262
9258.32 230
9259.23 246
9260.14 229
9261.04 233
9261.95 241
9262.86 214
9263.77 236
9264.68 218
9265.59 225
9266.50 240
9267.40 241
9268.31 247
9269.22 221
9270.13 245
9271.04 247
9271.95 236
9272.86 249
9273.77 225
9274.68 259
9275.59 254
9276.49 221
9277.40 237
9278.31 233
9279.22 230
9280.13 233
9281.04 272
9281.95 269
9282.86 248
9283.77 243
9284.68 225
9285.59 253
9286.50 255
9287.41 226
9288.32 249
9289.23 244
9290.14 232
9291.05 288
9291.96 252
9292.87 269
9293.78 254
9294.69 265
9295.60 257
9296.51 266
9297.42 258
9298.33 280
9299.24 248
9300.15 217
9301.06 228
9301.97 266
9302.88 266
9303.79 267
9304.70 274
9305.61 270
9306.53 228
9307.44 251
9308.35 277
9309.26 278
9310.17 255
9311.08 261
9311.99 292
9312.90 292
9313.81 264
9314.72 239
9315.63 252
9316.55 275
9317.46 228
9318.37 256
9319.28 240
9320.19 229
9321.10 223
9322.01 276
9322.93 252
9323.84 234
9324.75 250
9325.66 245
9326.57 233
9327.48 229
9328.40 230
9329.31 258
9330.22 243
9331.13 263
9332.04 260
9332.96 288
9333.87 265
9334.78 245
9335.69 252
9336.60 241
9337.52 229
9338.43 263
9339.34 269
9340.25 237
9341.17 247
9342.08 274
9342.99 278
9343.90 251
9344.82 278
9345.73 299
9346.64 294
9347.55 263
9348.47 227
9349.38 243
9350.29 233
9351.21 251
9352.12 255
9353.03 265
9353.94 240
9354.86 257
9355.77 259
9356.68 238
9357.60 238
9358.51 254
9359.42 244
9360.34 248
9361.25 234
9362.16 239
9363.08 244
9363.99 251
9364.90 276
9365.82 230
9366.73 250
9367.65 236
9368.56 249
9369.47 266
9370.39 251
9371.30 244
9372.21 268
9373.13 249
9374.04 279
9374.96 256
9375.87 256
9376.79 257
9377.70 271
9378.61 257
9379.53 240
9380.44 255
9381.36 266
9382.27 261
9383.19 264
9384.10 281
9385.01 243
9385.93 284
9386.84 280
9387.76 299
9388.67 264
9389.59 300
9390.50 306
9391.42 321
9392.33 286
9393.25 312
9394.16 333
9395.08 304
9395.99 315
9396.91 307
9397.82 295
9398.74 299
9399.65 296
9400.57 315
9401.48 323
9402.40 286
9403.32 302
9404.23 304
9405.15 278
9406.06 276
9406.98 270
9407.89 282
9408.81 281
9409.73 283
9410.64 262
9411.56 286
9412.47 282
9413.39 308
9414.30 281
9415.22 282
9416.14 270
9417.05 279
9417.97 311
9418.89 307
9419.80 272
9420.72 257
9421.63 282
9422.55 288
9423.47 316
9424.38 311
9425.30 274
9426.22 261
9427.13 306
9428.05 306
9428.97 271
9429.88 276
9430.80 269
9431.72 320
9432.63 302
9433.55 313
9434.47 318
9435.38 289
9436.30 293
9437.22 301
9438.14 337
9439.05 333
9439.97 316
9440.89 364
9441.81 372
9442.72 371
9443.64 314
9444.56 328
9445.47 336
9446.39 326
9447.31 324
9448.23 349
9449.15 354
9450.06 396
9450.98 367
9451.90 385
9452.82 362
9453.73 358
9454.65 388
9455.57 389
9456.49 368
9457.41 358
9458.32 359
9459.24 337
9460.16 337
9461.08 338
9462.00 305
9462.92 331
9463.83 349
9464.75 328
9465.67 296
9466.59 326
9467.51 303
9468.43 311
9469.35 314
9470.26 317
9471.18 325
9472.10 297
9473.02 329
9473.94 338
9474.86 326
9475.78 293
9476.70 343
9477.62 306
9478.54 360
9479.45 378
9480.37 338
9481.29 366
9482.21 349
9483.13 357
9484.05 349
9484.97 366
9485.89 324
9486.81 353
9487.73 336
9488.65 323
9489.57 321
9490.49 325
9491.41 339
9492.33 345
9493.25 344
9494.17 330
9495.09 313
9496.01 306
9496.93 316
9497.85 328
9498.77 336
9499.69 321
9500.61 336
9501.53 340
9502.45 329
9503.37 298
9504.29 326
9505.21 338
9506.13 340
9507.05 333
9507.97 348
9508.89 346
9509.81 355
9510.73 344
9511.65 371
9512.57 399
9513.49 364
9514.42 413
9515.34 390
9516.26 403
9517.18 392
9518.10 387
9519.02 402
9519.94 421
9520.86 378
9521.78 427
9522.71 453
9523.63 458
9524.55 430
9525.47 421
9526.39 416
9527.31 391
9528.23 419
9529.16 412
9530.08 398
9531.00 414
9531.92 436
9532.84 393
9533.76 421
9534.69 416
9535.61 424
9536.53 425
9537.45 406
9538.37 393
9539.30 418
9540.22 392
9541.14 396
9542.06 397
9542.98 401
9543.91 402
9544.83 406
9545.75 435
9546.67 433
9547.60 419
9548.52 423
9549.44 430
9550.36 438
9551.29 450
9552.21 424
9553.13 421
9554.06 466
9554.98 442
9555.90 422
9556.82 479
9557.75 501
9558.67 465
9559.59 437
9560.52 496
9561.44 491
9562.36 471
9563.29 509
9564.21 542
9565.13 524
9566.06 485
9566.98 469
9567.90 442
9568.83 478
9569.75 446
9570.67 458
9571.60 475
9572.52 505
9573.44 497
9574.37 480
9575.29 527
9576.22 539
9577.14 529
9578.06 554
9578.99 613
9579.91 560
9580.84 514
9581.76 544
9582.68 548
9583.61 576
9584.53 570
9585.46 557
9586.38 544
9587.31 590
9588.23 577
9589.15 561
9590.08 530
9591.00 546
9591.93 539
9592.85 558
9593.78 625
9594.70 635
9595.63 684
9596.55 686
9597.48 773
9598.40 770
9599.33 772
9600.25 769
9601.18 776
9602.10 794
9603.03 749
9603.95 685
9604.88 706
9605.80 635
9606.73 626
9607.65 650
9608.58 617
9609.50 557
9610.43 608
9611.35 591
9612.28 592
9613.21 618
9614.13 614
9615.06 633
9615.98 622
9616.91 626
9617.84 645
9618.76 631
9619.69 607
9620.61 629
9621.54 643
9622.47 640
9623.39 641
9624.32 657
9625.24 610
9626.17 615
9627.10 660
9628.02 690
9628.95 670
9629.88 659
9630.80 682
9631.73 662
9632.65 698
9633.58 709
9634.51 715
9635.43 709
9636.36 721
9637.29 750
9638.22 720
9639.14 759
9640.07 789
9641.00 836
9641.92 844
9642.85 867
9643.78 860
9644.70 895
9645.63 905
9646.56 926
9647.49 902
9648.41 888
9649.34 854
9650.27 816
9651.20 856
9652.12 834
9653.05 854
9653.98 795
9654.91 837
9655.83 793
9656.76 776
9657.69 815
9658.62 870
9659.55 845
9660.47 805
9661.40 823
9662.33 841
9663.26 822
9664.19 838
9665.11 897
9666.04 877
9666.97 929
9667.90 921
9668.83 940
9669.75 896
9670.68 938
9671.61 916
9672.54 963
9673.47 958
9674.40 934
9675.33 931
9676.25 930
9677.18 923
9678.11 944
9679.04 948
9679.97 928
9680.90 994
9681.83 1016
9682.76 1027
9683.69 984
9684.61 977
9685.54 998
9686.47 1020
9687.40 995
9688.33 1006
9689.26 989
9690.19 991
9691.12 1002
9692.05 998
9692.98 1064
9693.91 1098
9694.84 1091
9695.77 1084
9696.70 1180
9697.63 1172
9698.56 1190
9699.49 1205
9700.42 1167
9701.35 1150
9702.28 1144
9703.21 1118
9704.14 1092
9705.07 1050
9706.00 1007
9706.93 1000
9707.86 990
9708.79 1010
9709.72 1033
9710.65 1107
9711.58 1150
9712.51 1141
9713.44 1227
9714.37 1309
9715.30 1297
9716.23 1247
9717.16 1215
9718.09 1218
9719.02 1143
9719.95 1050
9720.88 999
9721.81 966
9722.75 899
9723.68 869
9724.61 808
9725.54 807
9726.47 832
9727.40 800
9728.33 791
9729.26 813
9730.19 808
9731.13 792
9732.06 827
9732.99 840
9733.92 845
9734.85 835
9735.78 800
9736.71 785
9737.65 793
9738.58 779
9739.51 760
9740.44 743
9741.37 705
9742.30 760
9743.24 693
9744.17 698
9745.10 686
9746.03 657
9746.96 671
9747.90 643
9748.83 677
9749.76 671
9750.69 649
9751.63 661
9752.56 678
9753.49 620
9754.42 624
9755.36 615
9756.29 665
9757.22 641
9758.15 645
9759.09 632
9760.02 635
9760.95 614
9761.88 576
9762.82 582
9763.75 599
9764.68 628
9765.62 624
9766.55 683
9767.48 639
9768.41 649
9769.35 624
9770.28 642
9771.21 586
9772.15 599
9773.08 636
9774.01 615
9774.95 619
9775.88 592
9776.81 640
9777.75 629
9778.68 630
9779.62 627
9780.55 599
9781.48 633
9782.42 591
9783.35 634
9784.28 640
9785.22 663
9786.15 630
9787.09 612
9788.02 620
9788.95 611
9789.89 597
9790.82 612
9791.76 605
9792.69 569
9793.63 537
9794.56 578
9795.49 577
9796.43 582
9797.36 634
9798.30 640
9799.23 585
9800.17 573
9801.10 567
9802.04 558
9802.97 558
9803.91 511
9804.84 513
9805.78 486
9806.71 505
9807.65 530
9808.58 466
9809.52 452
9810.45 473
9811.39 482
9812.32 489
9813.26 439
9814.19 464
9815.13 445
9816.06 450
9817.00 438
9817.93 447
9818.87 478
9819.80 439
9820.74 412
9821.68 493
9822.61 438
9823.55 430
9824.48 411
9825.42 434
9826.35 427
9827.29 403
9828.23 405
9829.16 405
9830.10 410
9831.03 418
9831.97 442
9832.91 386
9833.84 362
9834.78 418
9835.72 462
9836.65 427
9837.59 428
9838.52 436
9839.46 398
9840.40 427
9841.33 402
9842.27 423
9843.21 421
9844.14 417
9845.08 391
9846.02 390
9846.95 432
9847.89 442
9848.83 402
9849.77 416
9850.70 444
9851.64 429
9852.58 429
9853.51 421
9854.45 401
9855.39 398
9856.33 399
9857.26 403
9858.20 386
9859.14 387
9860.08 378
9861.01 397
9861.95 374
9862.89 391
9863.83 409
9864.76 395
9865.70 391
9866.64 367
9867.58 352
9868.51 357
9869.45 356
9870.39 372
9871.33 373
9872.27 328
9873.20 357
9874.14 372
9875.08 378
9876.02 383
9876.96 372
9877.90 387
9878.83 355
9879.77 369
9880.71 354
9881.65 370
9882.59 368
9883.53 356
9884.47 372
9885.40 372
9886.34 357
9887.28 341
9888.22 352
9889.16 310
9890.10 341
9891.04 352
9891.98 360
9892.91 347
9893.85 347
9894.79 332
9895.73 335
9896.67 338
9897.61 324
9898.55 355
9899.49 349
9900.43 318
9901.37 325
9902.31 352
9903.25 357
9904.19 297
9905.13 303
9906.07 349
9907.01 359
9907.95 348
9908.89 350
9909.83 333
9910.77 352
9911.71 374
9912.65 327
9913.59 345
9914.53 337
9915.47 334
9916.41 346
9917.35 328
9918.29 342
9919.23 333
9920.17 361
9921.11 338
9922.05 353
9922.99 367
9923.93 424
9924.87 447
9925.81 477
9926.75 481
9927.69 500
9928.63 507
9929.57 463
9930.51 437
9931.45 408
9932.39 381
9933.34 359
9934.28 349
9935.22 338
9936.16 339
9937.10 338
9938.04 330
9938.98 323
9939.92 338
9940.87 321
9941.81 328
9942.75 304
9943.69 326
9944.63 296
9945.57 285
9946.51 317
9947.46 326
9948.40 358
9949.34 383
9950.28 378
9951.22 400
9952.16 374
9953.11 355
9954.05 348
9954.99 386
9955.93 350
9956.87 340
9957.82 336
9958.76 337
9959.70 304
9960.64 297
9961.59 273
9962.53 303
9963.47 310
9964.41 269
9965.35 290
9966.30 272
9967.24 274
9968.18 291
9969.13 288
9970.07 292
9971.01 281
9971.95 269
9972.90 280
9973.84 251
9974.78 266
9975.73 270
9976.67 242
9977.61 263
9978.55 269
9979.50 277
9980.44 280
9981.38 282
9982.33 274
9983.27 280
9984.21 270
9985.16 276
9986.10 289
9987.04 284
9987.99 273
9988.93 267
9989.88 261
9990.82 296
9991.76 290
9992.71 290
9993.65 265
9994.59 257
9995.54 249
9996.48 264
9997.43 257
9998.37 256
9999.31 283
10000.26 248
10001.20 251
10002.15 257
10003.09 251
10004.04 277
10004.98 264
10005.92 286
10006.87 265
10007.81 279
10008.76 252
10009.70 269
10010.65 242
10011.59 278
10012.54 238
10013.48 240
10014.43 267
10015.37 273
10016.32 242
10017.26 266
10018.21 276
10019.15 267
10020.10 255
10021.04 296
10021.99 260
10022.93 253
10023.88 242
10024.82 266
10025.77 279
10026.71 278
10027.66 263
10028.60 250
10029.55 251
10030.49 249
10031.44 221
10032.39 270
10033.33 243
10034.28 269
10035.22 242
10036.17 267
10037.11 260
10038.06 250
10039.01 256
10039.95 259
10040.90 250
10041.84 259
10042.79 249
10043.74 260
10044.68 260
10045.63 223
10046.58 257
10047.52 265
10048.47 263
10049.41 225
10050.36 224
10051.31 225
10052.25 228
10053.20 247
10054.15 239
10055.09 244
10056.04 243
10056.99 283
10057.93 258
10058.88 252
10059.83 227
10060.78 226
10061.72 223
10062.67 225
10063.62 234
10064.56 243
10065.51 229
10066.46 226
10067.41 217
10068.35 256
10069.30 223
10070.25 219
10071.20 246
10072.14 244
10073.09 234
10074.04 208
10074.99 242
10075.93 242
10076.88 212
10077.83 241
10078.78 228
10079.72 230
10080.67 218
10081.62 213
10082.57 249
10083.52 242
10084.46 244
10085.41 262
10086.36 247
10087.31 234
10088.26 240
10089.21 245
10090.15 238
10091.10 254
10092.05 237
10093.00 238
10093.95 249
10094.90 277
10095.85 246
10096.79 256
10097.74 221
10098.69 246
10099.64 235
10100.59 262
10101.54 265
10102.49 233
10103.44 228
10104.39 240
10105.33 276
10106.28 237
10107.23 250
10108.18 251
10109.13 228
10110.08 234
10111.03 262
10111.98 277
10112.93 272
10113.88 260
10114.83 222
10115.78 223
10116.73 221
10117.68 225
10118.63 232
10119.58 236
10120.53 246
10121.48 261
10122.43 232
10123.38 251
10124.33 245
10125.28 265
10126.23 250
10127.18 272
10128.13 242
10129.08 238
10130.03 281
10130.98 292
10131.93 251
10132.88 264
10133.83 282
10134.78 285
10135.73 272
10136.68 265
10137.63 256
10138.58 269
10139.53 281
10140.48 276
10141.43 265
10142.38 266
10143.33 298
10144.29 276
10145.24 278
10146.19 263
10147.14 278
10148.09 281
10149.04 268
10149.99 286
10150.94 284
10151.89 292
10152.85 309
10153.80 300
10154.75 279
10155.70 302
10156.65 285
10157.60 316
10158.55 282
10159.51 288
10160.46 278
10161.41 289
10162.36 295
10163.31 292
10164.26 322
10165.22 275
10166.17 304
10167.12 289
10168.07 315
10169.02 296
10169.98 272
10170.93 313
10171.88 324
10172.83 332
10173.79 304
10174.74 317
10175.69 353
10176.64 360
10177.60 360
10178.55 358
10179.50 327
10180.45 339
10181.41 330
10182.36 348
10183.31 351
10184.26 317
10185.22 345
10186.17 337
10187.12 334
10188.08 307
10189.03 350
10189.98 335
10190.93 331
10191.89 343
10192.84 356
10193.79 325
10194.75 345
10195.70 343
10196.65 372
10197.61 354
10198.56 369
10199.51 367
10200.47 342
10201.42 351
10202.38 349
10203.33 378
10204.28 392
10205.24 379
10206.19 421
10207.14 414
10208.10 398
10209.05 402
10210.01 400
10210.96 395
10211.91 358
10212.87 367
10213.82 374
10214.78 337
10215.73 354
10216.69 348
10217.64 345
10218.59 346
10219.55 324
10220.50 329
10221.46 347
10222.41 360
10223.37 343
10224.32 315
10225.28 329
10226.23 310
10227.19 325
10228.14 389
10229.10 364
10230.05 365
10231.01 372
10231.96 437
10232.92 459
10233.87 447
10234.83 484
10235.78 515
10236.74 490
10237.69 483
10238.65 442
10239.60 466
10240.56 416
10241.51 385
10242.47 398
10243.42 390
10244.38 349
10245.34 352
10246.29 337
10247.25 336
10248.20 317
10249.16 323
10250.11 309
10251.07 327
10252.03 328
10252.98 309
10253.94 302
10254.89 310
10255.85 291
10256.81 304
10257.76 305
10258.72 287
10259.68 265
10260.63 279
10261.59 294
10262.55 274
10263.50 295
10264.46 322
10265.41 324
10266.37 294
10267.33 314
10268.28 325
10269.24 311
10270.20 316
10271.16 311
10272.11 324
10273.07 330
10274.03 300
10274.98 304
10275.94 321
10276.90 287
10277.85 304
10278.81 278
10279.77 287
10280.73 277
10281.68 271
10282.64 272
10283.60 256
10284.56 250
10285.51 266
10286.47 242
10287.43 276
10288.39 273
10289.34 273
10290.30 265
10291.26 258
10292.22 273
10293.18 272
10294.13 284
10295.09 294
10296.05 253
10297.01 250
10297.97 261
10298.92 275
10299.88 290
10300.84 258
10301.80 272
10302.76 271
10303.72 273
10304.67 249
10305.63 258
10306.59 268
10307.55 273
10308.51 255
10309.47 316
10310.43 288
10311.38 289
10312.34 302
10313.30 302
10314.26 296
10315.22 265
10316.18 298
10317.14 290
10318.10 298
10319.06 287
10320.01 266
10320.97 257
10321.93 256
10322.89 260
10323.85 289
10324.81 267
10325.77 267
10326.73 256
10327.69 276
10328.65 292
10329.61 293
10330.57 282
10331.53 289
10332.49 269
10333.45 263
10334.41 265
10335.37 262
10336.33 262
10337.29 258
10338.25 243
10339.21 272
10340.17 241
10341.13 263
10342.09 232
10343.05 246
10344.01 246
10344.97 257
10345.93 266
10346.89 253
10347.85 251
10348.81 236
10349.77 231
10350.73 229
10351.69 234
10352.65 237
10353.61 231
10354.57 232
10355.53 230
10356.49 227
10357.46 220
10358.42 218
10359.38 229
10360.34 230
10361.30 242
10362.26 211
10363.22 215
10364.18 234
10365.14 206
10366.11 237
10367.07 216
10368.03 229
10368.99 224
10369.95 243
10370.91 225
10371.87 220
10372.84 238
10373.80 222
10374.76 218
10375.72 239
10376.68 214
10377.64 226
10378.61 205
10379.57 203
10380.53 212
10381.49 227
10382.45 234
10383.42 236
10384.38 226
10385.34 229
10386.30 220
10387.27 210
10388.23 199
10389.19 227
10390.15 223
10391.11 210
10392.08 207
10393.04 214
10394.00 212
10394.96 211
10395.93 235
10396.89 206
10397.85 214
10398.82 220
10399.78 227
10400.74 217
10401.70 198
10402.67 185
10403.63 231
10404.59 235
10405.56 191
10406.52 195
10407.48 221
10408.45 223
10409.41 209
10410.37 223
10411.34 216
10412.30 225
10413.26 230
10414.23 230
10415.19 244
10416.15 222
10417.12 237
10418.08 244
10419.04 233
10420.01 225
10420.97 222
10421.94 235
10422.90 224
10423.86 214
10424.83 213
10425.79 241
10426.76 232
10427.72 221
10428.68 220
10429.65 224
10430.61 179
10431.58 190
10432.54 193
10433.51 190
10434.47 201
10435.44 204
10436.40 179
10437.36 193
10438.33 184
10439.29 222
10440.26 213
10441.22 222
10442.19 213
10443.15 199
10444.12 215
10445.08 196
10446.05 151
10447.01 198
10447.98 210
10448.94 211
10449.91 224
10450.87 185
10451.84 193
10452.80 181
10453.77 190
10454.73 200
10455.70 176
10456.67 224
10457.63 223
10458.60 192
10459.56 208
10460.53 182
10461.49 182
10462.46 221
10463.43 180
10464.39 156
10465.36 197
10466.32 192
10467.29 203
10468.25 202
10469.22 207
10470.19 203
10471.15 211
10472.12 222
10473.09 199
10474.05 193
10475.02 199
10475.98 223
10476.95 224
10477.92 231
10478.88 227
10479.85 204
10480.82 220
10481.78 218
10482.75 214
10483.72 218
10484.68 207
10485.65 195
10486.62 203
10487.58 194
10488.55 204
10489.52 202
10490.49 190
10491.45 197
10492.42 186
10493.39 204
10494.35 189
10495.32 203
10496.29 198
10497.26 188
10498.22 226
10499.19 198
10500.16 196
10501.13 206
10502.09 223
10503.06 213
10504.03 183
10505.00 208
10505.96 184
10506.93 193
10507.90 205
10508.87 199
10509.84 200
10510.80 198
10511.77 192
10512.74 188
10513.71 209
10514.68 226
10515.64 215
10516.61 226
10517.58 206
10518.55 196
10519.52 211
10520.49 199
10521.45 198
10522.42 200
10523.39 210
10524.36 224
10525.33 190
10526.30 180
10527.27 188
10528.23 204
10529.20 230
10530.17 217
10531.14 205
10532.11 212
10533.08 202
10534.05 242
10535.02 214
10535.99 208
10536.96 209
10537.93 235
10538.89 228
10539.86 225
10540.83 208
10541.80 208
10542.77 239
10543.74 234
10544.71 218
10545.68 218
10546.65 237
10547.62 203
10548.59 204
10549.56 184
10550.53 181
10551.50 221
10552.47 232
10553.44 228
10554.41 215
10555.38 235
10556.35 210
10557.32 252
10558.29 246
10559.26 246
10560.23 224
10561.20 227
10562.17 223
10563.14 231
10564.11 239
10565.08 224
10566.05 218
10567.02 255
10567.99 263
10568.96 228
10569.93 218
10570.91 220
10571.88 231
10572.85 230
10573.82 196
10574.79 216
10575.76 206
10576.73 234
10577.70 235
10578.67 235
10579.64 227
10580.62 244
10581.59 222
10582.56 230
10583.53 233
10584.50 230
10585.47 232
10586.44 242
10587.42 189
10588.39 219
10589.36 229
10590.33 243
10591.30 224
10592.27 247
10593.25 250
10594.22 214
10595.19 233
10596.16 229
10597.13 230
10598.10 223
10599.08 243
10600.05 241
10601.02 251
10601.99 241
10602.97 254
10603.94 250
10604.91 239
10605.88 249
10606.85 270
10607.83 286
10608.80 279
10609.77 301
10610.74 311
10611.72 306
10612.69 269
10613.66 258
10614.64 267
10615.61 269
10616.58 243
10617.55 264
10618.53 285
10619.50 273
10620.47 216
10621.45 254
10622.42 256
10623.39 228
10624.37 219
10625.34 252
10626.31 279
10627.29 230
10628.26 224
10629.23 232
10630.21 230
10631.18 254
10632.15 263
10633.13 255
10634.10 252
10635.07 269
10636.05 262
10637.02 292
10638.00 270
10638.97 318
10639.94 290
10640.92 287
10641.89 301
10642.87 277
10643.84 277
10644.81 254
10645.79 239
10646.76 255
10647.74 228
10648.71 240
10649.68 230
10650.66 235
10651.63 215
10652.61 213
10653.58 239
10654.56 231
10655.53 188
10656.51 221
10657.48 235
10658.46 208
10659.43 220
10660.41 210
10661.38 193
10662.36 218
10663.33 219
10664.31 219
10665.28 226
10666.26 196
10667.23 227
10668.21 220
10669.18 228
10670.16 211
10671.13 216
10672.11 211
10673.08 218
10674.06 194
10675.03 230
10676.01 234
10676.99 216
10677.96 224
10678.94 225
10679.91 223
10680.89 228
10681.86 216
10682.84 221
10683.82 227
10684.79 222
10685.77 225
10686.74 209
10687.72 220
10688.70 201
10689.67 203
10690.65 240
10691.63 218
10692.60 205
10693.58 212
10694.55 180
10695.53 234
10696.51 203
10697.48 205
10698.46 206
10699.44 208
10700.41 211
10701.39 225
10702.37 212
10703.34 213
10704.32 207
10705.30 211
10706.27 229
10707.25 211
10708.23 223
10709.21 226
10710.18 210
10711.16 208
10712.14 196
10713.11 227
10714.09 217
10715.07 202
10716.05 209
10717.02 208
10718.00 214
10718.98 217
10719.96 210
10720.93 199
10721.91 210
10722.89 226
10723.87 214
10724.85 197
10725.82 198
10726.80 239
10727.78 220
10728.76 216
10729.74 227
10730.71 225
10731.69 207
10732.67 220
10733.65 208
10734.63 217
10735.60 222
10736.58 213
10737.56 214
10738.54 202
10739.52 216
10740.50 224
10741.48 211
10742.45 227
10743.43 216
10744.41 208
10745.39 216
10746.37 210
10747.35 201
10748.33 209
10749.31 215
10750.28 213
10751.26 207
10752.24 223
10753.22 214
10754.20 202
10755.18 208
10756.16 220
10757.14 205
10758.12 198
10759.10 209
10760.08 212
10761.06 221
10762.04 202
10763.01 192
10763.99 221
10764.97 214
10765.95 195
10766.93 210
10767.91 206
10768.89 218
10769.87 236
10770.85 220
10771.83 235
10772.81 232
10773.79 229
10774.77 217
10775.75 219
10776.73 217
10777.71 223
10778.69 207
10779.67 239
10780.65 231
10781.63 234
10782.62 219
10783.60 241
10784.58 235
10785.56 239
10786.54 225
10787.52 236
10788.50 258
10789.48 241
10790.46 222
10791.44 217
10792.42 254
10793.40 253
10794.38 248
10795.37 216
10796.35 216
10797.33 237
10798.31 251
10799.29 246
10800.27 245
10801.25 251
10802.23 230
10803.21 215
10804.20 240
10805.18 237
10806.16 231
10807.14 242
10808.12 239
10809.10 250
10810.09 240
10811.07 252
10812.05 252
10813.03 252
10814.01 261
10815.00 244
10815.98 231
10816.96 241
10817.94 229
10818.92 206
10819.91 238
10820.89 234
10821.87 268
10822.85 238
10823.83 263
10824.82 265
10825.80 257
10826.78 245
10827.76 248
10828.75 253
10829.73 260
10830.71 256
10831.69 257
10832.68 259
10833.66 270
10834.64 261
10835.63 224
10836.61 267
10837.59 236
10838.57 251
10839.56 245
10840.54 244
10841.52 257
10842.51 253
10843.49 252
10844.47 272
10845.46 287
10846.44 253
10847.42 291
10848.41 297
10849.39 287
10850.37 299
10851.36 275
10852.34 277
10853.32 279
10854.31 255
10855.29 306
10856.28 295
10857.26 301
10858.24 310
10859.23 271
10860.21 277
10861.20 281
10862.18 294
10863.16 278
10864.15 296
10865.13 318
10866.12 324
10867.10 261
10868.08 305
10869.07 306
10870.05 289
10871.04 287
10872.02 309
10873.01 306
10873.99 328
10874.98 307
10875.96 289
10876.95 308
10877.93 342
10878.92 338
10879.90 345
10880.89 356
10881.87 333
10882.86 329
10883.84 326
10884.83 329
10885.81 333
10886.80 332
10887.78 285
10888.77 357
10889.75 351
10890.74 343
10891.72 348
10892.71 352
10893.69 356
10894.68 352
10895.66 331
10896.65 353
10897.64 368
10898.62 345
10899.61 385
10900.59 370
10901.58 345
10902.56 360
10903.55 381
10904.54 373
10905.52 382
10906.51 392
10907.49 400
10908.48 420
10909.47 385
10910.45 351
10911.44 390
10912.43 407
10913.41 413
10914.40 448
10915.39 403
10916.37 443
10917.36 431
10918.35 440
10919.33 454
10920.32 458
10921.31 432
10922.29 437
10923.28 456
10924.27 483
10925.25 415
10926.24 442
10927.23 489
10928.21 451
10929.20 462
10930.19 450
10931.18 480
10932.16 481
10933.15 475
10934.14 466
10935.12 499
10936.11 483
10937.10 520
10938.09 495
10939.07 500
10940.06 539
10941.05 528
10942.04 530
10943.02 548
10944.01 539
10945.00 565
10945.99 571
10946.98 567
10947.96 578
10948.95 584
10949.94 585
10950.93 577
10951.92 631
10952.90 683
10953.89 727
10954.88 734
10955.87 804
10956.86 804
10957.85 826
10958.83 836
10959.82 833
10960.81 809
10961.80 793
10962.79 745
10963.78 705
10964.77 751
10965.75 687
10966.74 694
10967.73 626
10968.72 636
10969.71 582
10970.70 578
10971.69 604
10972.68 596
10973.67 587
10974.66 552
10975.64 557
10976.63 608
10977.62 632
10978.61 616
10979.60 624
10980.59 644
10981.58 648
10982.57 635
10983.56 645
10984.55 649
10985.54 628
10986.53 661
10987.52 682
10988.51 677
10989.50 671
10990.49 686
10991.48 721
10992.47 798
10993.46 866
10994.45 890
10995.44 977
10996.43 1061
10997.42 1123
10998.41 1217
10999.40 1261
11000.39 1269
11001.38 1238
11002.37 1179
11003.36 1096
11004.35 1032
11005.34 925
11006.33 862
11007.32 748
11008.31 706
11009.30 661
11010.30 613
11011.29 566
11012.28 553
11013.27 526
11014.26 519
11015.25 493
11016.24 494
11017.23 495
11018.22 479
11019.21 534
11020.21 463
11021.20 462
11022.19 440
11023.18 459
11024.17 497
11025.16 493
11026.15 487
11027.14 456
11028.14 438
11029.13 463
11030.12 485
11031.11 435
11032.10 443
11033.09 467
11034.09 438
11035.08 429
11036.07 445
11037.06 423
11038.05 433
11039.05 474
11040.04 434
11041.03 422
11042.02 423
11043.02 398
11044.01 386
11045.00 399
11045.99 423
11046.98 422
11047.98 432
11048.97 416
11049.96 413
11050.95 384
11051.95 394
11052.94 376
11053.93 402
11054.93 401
11055.92 412
11056.91 370
11057.90 403
11058.90 409
11059.89 390
11060.88 440
11061.88 398
11062.87 370
11063.86 363
11064.86 392
11065.85 423
11066.84 395
11067.84 382
11068.83 417
11069.82 392
11070.82 397
11071.81 391
11072.80 426
11073.80 419
11074.79 386
11075.78 413
11076.78 393
11077.77 372
11078.77 387
11079.76 414
11080.75 403
11081.75 383
11082.74 379
11083.74 401
11084.73 367
11085.72 379
11086.72 408
11087.71 399
11088.71 375
11089.70 355
11090.70 366
11091.69 382
11092.68 357
11093.68 354
11094.67 337
11095.67 353
11096.66 338
11097.66 348
11098.65 358
11099.65 339
11100.64 330
11101.64 314
11102.63 345
11103.63 359
11104.62 340
11105.62 356
11106.61 339
11107.61 355
11108.60 336
11109.60 358
11110.59 343
11111.59 348
11112.58 348
11113.58 352
11114.57 332
11115.57 338
11116.56 311
11117.56 313
11118.56 305
11119.55 285
11120.55 300
11121.54 309
11122.54 318
11123.54 335
11124.53 322
11125.53 322
11126.52 317
11127.52 315
11128.51 306
11129.51 296
11130.51 296
11131.50 320
11132.50 308
11133.50 293
11134.49 311
11135.49 292
11136.49 283
11137.48 309
11138.48 292
11139.47 315
11140.47 301
11141.47 305
11142.46 287
11143.46 320
11144.46 297
11145.46 282
11146.45 277
11147.45 275
11148.45 275
11149.44 311
11150.44 316
11151.44 309
11152.43 286
11153.43 266
11154.43 304
11155.43 299
11156.42 278
11157.42 276
11158.42 258
11159.42 278
11160.41 273
11161.41 253
11162.41 285
11163.41 292
11164.40 282
11165.40 278
11166.40 278
11167.40 296
11168.39 293
11169.39 293
11170.39 283
11171.39 255
11172.39 264
11173.38 283
11174.38 305
11175.38 278
11176.38 252
11177.38 279
11178.38 257
11179.37 237
11180.37 276
11181.37 265
11182.37 274
11183.37 278
11184.37 290
11185.37 277
11186.36 269
11187.36 265
11188.36 269
11189.36 283
11190.36 279
11191.36 276
11192.36 279
11193.36 265
11194.36 273
11195.35 266
11196.35 256
11197.35 254
11198.35 273
11199.35 315
11200.35 316
11201.35 268
11202.35 278
11203.35 298
11204.35 275
11205.35 296
11206.35 255
11207.35 287
11208.35 302
11209.35 312
11210.35 262
11211.35 279
11212.35 278
11213.35 289
11214.35 298
11215.34 264
11216.35 261
11217.35 253
11218.35 294
11219.35 303
11220.35 269
11221.35 251
11222.35 276
11223.35 295
11224.35 276
11225.35 269
11226.35 316
11227.35 289
11228.35 282
11229.35 288
11230.35 266
11231.35 265
11232.35 267
11233.35 302
11234.35 282
11235.35 264
11236.35 294
11237.36 313
11238.36 284
11239.36 262
11240.36 258
11241.36 272
11242.36 276
11243.36 288
11244.36 295
11245.36 255
11246.37 294
11247.37 253
11248.37 280
11249.37 277
11250.37 275
11251.37 282
11252.38 322
11253.38 319
11254.38 326
11255.38 273
11256.38 283
11257.38 283
11258.39 299
11259.39 309
11260.39 279
11261.39 284
11262.39 294
11263.40 302
11264.40 305
11265.40 329
11266.40 300
11267.40 323
11268.41 333
11269.41 366
11270.41 374
11271.41 363
11272.42 356
11273.42 357
11274.42 334
11275.42 321
11276.43 364
11277.43 353
11278.43 319
11279.44 298
11280.44 325
11281.44 322
11282.44 322
11283.45 300
11284.45 302
11285.45 291
11286.46 304
11287.46 279
11288.46 273
11289.47 298
11290.47 284
11291.47 272
11292.48 294
11293.48 273
11294.48 285
11295.49 283
11296.49 265
11297.49 296
11298.50 275
11299.50 299
11300.51 268
11301.51 303
11302.51 296
11303.52 268
11304.52 264
11305.53 274
11306.53 266
11307.53 268
11308.54 256
11309.54 288
11310.55 303
11311.55 273
11312.55 274
11313.56 309
11314.56 315
11315.57 291
11316.57 302
11317.58 296
11318.58 302
11319.59 316
11320.59 297
11321.59 304
11322.60 314
11323.60 279
11324.61 281
11325.61 278
11326.62 285
11327.62 299
11328.63 292
11329.63 280
11330.64 283
11331.64 275
11332.65 287
11333.65 309
11334.66 300
11335.67 297
11336.67 312
11337.68 312
11338.68 330
11339.69 325
11340.69 336
11341.70 332
11342.70 331
11343.71 341
11344.72 333
11345.72 291
11346.73 309
11347.73 309
11348.74 271
11349.74 282
11350.75 268
11351.76 275
11352.76 260
11353.77 293
11354.78 286
11355.78 272
11356.79 274
11357.79 309
11358.80 269
11359.81 264
11360.81 282
11361.82 316
11362.83 312
11363.83 269
11364.84 253
11365.85 269
11366.85 291
11367.86 298
11368.87 274
11369.87 247
11370.88 262
11371.89 289
11372.89 264
11373.90 234
11374.91 283
11375.92 273
11376.92 301
11377.93 260
11378.94 278
11379.94 291
11380.95 272
11381.96 283
11382.97 264
11383.97 244
11384.98 251
11385.99 279
11387.00 262
11388.00 271
11389.01 248
11390.02 255
11391.03 266
11392.04 250
11393.04 256
11394.05 258
11395.06 268
11396.07 270
11397.08 257
11398.08 287
11399.09 279
11400.10 278
11401.11 259
11402.12 272
11403.12 262
11404.13 243
11405.14 251
11406.15 254
11407.16 282
11408.17 249
11409.18 278
11410.18 264
11411.19 291
11412.20 259
11413.21 285
11414.22 225
11415.23 254
11416.24 261
11417.25 258
11418.25 280
11419.26 267
11420.27 265
11421.28 233
11422.29 269
11423.30 286
11424.31 287
11425.32 286
11426.33 254
11427.34 254
11428.35 268
11429.36 283
11430.37 284
11431.38 265
11432.39 276
11433.39 277
11434.40 258
11435.41 275
11436.42 257
11437.43 266
11438.44 283
11439.45 297
11440.46 291
11441.47 294
11442.48 299
11443.49 294
11444.50 298
11445.51 289
11446.52 317
11447.53 311
11448.55 284
11449.56 260
11450.57 281
11451.58 283
11452.59 297
11453.60 277
11454.61 310
11455.62 291
11456.63 266
11457.64 275
11458.65 284
11459.66 302
11460.67 322
11461.68 284
11462.69 267
11463.71 295
11464.72 289
11465.73 294
11466.74 269
11467.75 317
11468.76 296
11469.77 311
11470.78 311
11471.80 314
11472.81 311
11473.82 312
11474.83 306
11475.84 310
11476.85 309
11477.86 308
11478.88 312
11479.89 335
11480.90 308
11481.91 322
11482.92 351
11483.93 316
11484.95 327
11485.96 321
11486.97 339
11487.98 334
11489.00 329
11490.01 340
11491.02 357
11492.03 353
11493.04 356
11494.06 361
11495.07 348
11496.08 357
11497.09 382
11498.11 348
11499.12 362
11500.13 394
11501.14 371
11502.16 405
11503.17 385
11504.18 389
11505.20 371
11506.21 381
11507.22 393
11508.23 387
11509.25 381
11510.26 402
11511.27 426
11512.29 414
11513.30 443
11514.31 466
11515.33 458
11516.34 472
11517.35 450
11518.37 489
11519.38 516
11520.39 510
11521.41 508
11522.42 577
11523.43 570
11524.45 561
11525.46 537
11526.47 548
11527.49 571
11528.50 576
11529.52 578
11530.53 645
11531.54 697
11532.56 745
11533.57 768
11534.59 910
11535.60 937
11536.62 1043
11537.63 1070
11538.64 1130
11539.66 1143
11540.67 1090
11541.69 1078
11542.70 1038
11543.72 920
11544.73 822
11545.75 766
11546.76 716
11547.77 702
11548.79 588
11549.80 534
11550.82 487
11551.83 525
11552.85 452
11553.86 442
11554.88 425
11555.89 447
11556.91 416
11557.92 439
11558.94 408
11559.95 400
11560.97 458
11561.99 426
11563.00 430
11564.02 403
11565.03 425
11566.05 407
11567.06 417
11568.08 437
11569.09 413
11570.11 392
11571.13 435
11572.14 387
11573.16 397
11574.17 399
11575.19 402
11576.20 451
11577.22 401
11578.24 417
11579.25 424
11580.27 416
11581.29 371
11582.30 424
11583.32 422
11584.33 389
11585.35 396
11586.37 429
11587.38 416
11588.40 387
11589.42 395
11590.43 420
11591.45 469
11592.47 443
11593.48 464
11594.50 515
11595.52 544
11596.53 532
11597.55 557
11598.57 557
11599.58 607
11600.60 565
11601.62 553
11602.64 547
11603.65 578
11604.67 539
11605.69 495
11606.70 463
11607.72 464
11608.74 469
11609.76 391
11610.77 423
11611.79 414
11612.81 394
11613.83 379
11614.84 388
11615.86 381
11616.88 408
11617.90 396
11618.92 433
11619.93 415
11620.95 391
11621.97 397
11622.99 392
11624.01 400
11625.02 390
11626.04 362
11627.06 366
11628.08 376
11629.10 363
11630.11 350
11631.13 358
11632.15 334
11633.17 353
11634.19 367
11635.21 339
11636.23 333
11637.24 347
11638.26 361
11639.28 354
11640.30 357
11641.32 358
11642.34 330
11643.36 310
11644.38 315
11645.39 298
11646.41 318
11647.43 317
11648.45 331
11649.47 331
11650.49 314
11651.51 317
11652.53 324
11653.55 304
11654.57 303
11655.59 293
11656.61 296
11657.63 299
11658.65 321
11659.67 298
11660.69 333
11661.70 317
11662.72 293
11663.74 284
11664.76 284
11665.78 288
11666.80 268
11667.82 280
11668.84 296
11669.86 282
11670.88 288
11671.90 294
11672.92 298
11673.95 269
11674.97 284
11675.99 306
11677.01 313
11678.03 293
11679.05 300
11680.07 293
11681.09 284
11682.11 283
11683.13 265
11684.15 279
11685.17 277
11686.19 270
11687.21 296
11688.23 284
11689.25 273
11690.28 282
11691.30 270
11692.32 275
11693.34 289
11694.36 273
11695.38 314
11696.40 254
11697.42 267
11698.44 271
11699.47 265
11700.49 260
11701.51 274
11702.53 276
11703.55 268
11704.57 235
11705.60 257
11706.62 276
11707.64 268
11708.66 276
11709.68 242
11710.70 282
11711.73 278
11712.75 272
11713.77 264
11714.79 277
11715.81 264
11716.84 255
11717.86 225
11718.88 238
11719.90 265
11720.92 251
11721.95 253
11722.97 240
11723.99 266
11725.01 227
11726.04 234
11727.06 223
11728.08 232
11729.11 228
11730.13 276
11731.15 238
11732.17 260
11733.20 256
11734.22 270
11735.24 269
11736.26 255
11737.29 268
11738.31 237
11739.33 252
11740.36 258
11741.38 259
11742.40 220
11743.43 237
11744.45 241
11745.47 219
11746.50 240
11747.52 262
11748.54 259
11749.57 231
11750.59 235
11751.62 245
11752.64 234
11753.66 240
11754.69 241
11755.71 233
11756.73 231
11757.76 236
11758.78 254
11759.81 243
11760.83 250
11761.85 232
11762.88 228
11763.90 242
11764.93 248
11765.95 217
11766.98 247
11768.00 274
11769.02 233
11770.05 251
11771.07 256
11772.10 252
11773.12 252
11774.15 245
11775.17 239
11776.20 269
11777.22 254
11778.25 242
11779.27 253
11780.30 260
11781.32 262
11782.35 275
11783.37 263
11784.40 275
11785.42 253
11786.45 234
11787.47 234
11788.50 237
11789.52 276
11790.55 259
11791.57 254
11792.60 269
11793.62 280
11794.65 252
11795.67 277
11796.70 282
11797.73 248
11798.75 244
11799.78 254
11800.80 265
11801.83 257
11802.85 262
11803.88 274
11804.91 264
11805.93 275
11806.96 255
11807.98 257
11809.01 248
11810.04 222
11811.06 268
11812.09 253
11813.12 269
11814.14 274
11815.17 281
11816.19 248
11817.22 247
11818.25 247
11819.27 276
11820.30 247
11821.33 281
11822.35 289
11823.38 314
11824.41 310
11825.44 285
11826.46 272
11827.49 296
11828.52 278
11829.54 290
11830.57 291
11831.60 278
11832.62 298
11833.65 292
11834.68 295
11835.71 272
11836.73 296
11837.76 299
11838.79 289
11839.82 276
11840.84 284
11841.87 289
11842.90 310
11843.93 289
11844.95 314
11845.98 272
11847.01 314
11848.04 299
11849.07 326
11850.09 328
11851.12 339
11852.15 312
11853.18 339
11854.21 318
11855.23 316
11856.26 319
11857.29 315
11858.32 347
11859.35 353
11860.38 339
11861.40 333
11862.43 330
11863.46 318
11864.49 340
11865.52 336
11866.55 347
11867.58 353
11868.60 332
11869.63 368
11870.66 360
11871.69 347
11872.72 357
11873.75 390
11874.78 375
11875.81 372
11876.84 369
11877.86 378
11878.89 366
11879.92 399
11880.95 399
11881.98 375
11883.01 397
11884.04 406
11885.07 392
11886.10 401
11887.13 437
11888.16 447
11889.19 425
11890.22 399
11891.25 421
11892.28 395
11893.31 443
11894.34 457
11895.37 469
11896.40 492
11897.43 523
11898.46 563
11899.49 553
11900.52 552
11901.55 554
11902.58 607
11903.61 643
11904.64 636
11905.67 612
11906.70 605
11907.73 613
11908.76 549
11909.79 535
11910.82 550
11911.85 568
11912.88 513
11913.91 498
11914.94 502
11915.97 508
11917.01 514
11918.04 495
11919.07 456
11920.10 488
11921.13 518
11922.16 540
11923.19 543
11924.22 602
11925.25 599
11926.28 629
11927.32 700
11928.35 730
11929.38 723
11930.41 756
11931.44 766
11932.47 776
11933.50 715
11934.54 708
11935.57 660
11936.60 632
11937.63 607
11938.66 533
11939.70 512
11940.73 522
11941.76 491
11942.79 498
11943.82 482
11944.85 455
11945.89 455
11946.92 436
11947.95 443
11948.98 430
11950.02 403
11951.05 415
11952.08 377
11953.11 395
11954.15 402
11955.18 400
11956.21 392
11957.24 395
11958.28 399
11959.31 412
11960.34 379
11961.37 393
11962.41 408
11963.44 408
11964.47 407
11965.51 394
11966.54 397
11967.57 415
11968.60 417
11969.64 406
11970.67 398
11971.70 414
11972.74 402
11973.77 440
11974.80 425
11975.84 388
11976.87 394
11977.90 448
11978.94 403
11979.97 417
11981.00 399
11982.04 417
11983.07 400
11984.11 395
11985.14 380
11986.17 392
11987.21 419
11988.24 434
11989.28 435
11990.31 407
11991.34 405
11992.38 429
11993.41 433
11994.45 414
11995.48 412
11996.51 411
11997.55 432
11998.58 435
11999.62 431
12000.65 402
12001.69 448
12002.72 467
12003.76 457
12004.79 459
12005.82 459
12006.86 442
12007.89 462
12008.93 508
12009.96 473
12011.00 473
12012.03 485
12013.07 500
12014.10 483
12015.14 520
12016.17 484
12017.21 485
12018.24 506
12019.28 525
12020.32 498
12021.35 512
12022.39 510
12023.42 495
12024.46 486
12025.49 480
12026.53 497
12027.56 468
12028.60 479
12029.64 511
12030.67 495
12031.71 529
12032.74 462
12033.78 503
12034.81 513
12035.85 491
12036.89 495
12037.92 510
12038.96 490
12039.99 500
12041.03 515
12042.07 517
12043.10 517
12044.14 522
12045.18 496
12046.21 523
12047.25 541
12048.29 528
12049.32 523
12050.36 546
12051.40 557
12052.43 553
12053.47 547
12054.51 596
12055.54 603
12056.58 584
12057.62 595
12058.65 582
12059.69 602
12060.73 556
12061.76 562
12062.80 529
12063.84 507
12064.88 481
12065.91 504
12066.95 504
12067.99 441
12069.03 438
12070.06 481
12071.10 427
12072.14 429
12073.18 458
12074.21 487
12075.25 441
12076.29 425
12077.33 420
12078.36 409
12079.40 449
12080.44 427
12081.48 442
12082.52 405
12083.55 431
12084.59 438
12085.63 439
12086.67 429
12087.71 458
12088.74 459
12089.78 469
12090.82 481
12091.86 431
12092.90 470
12093.94 450
12094.98 471
12096.01 478
12097.05 471
12098.09 484
12099.13 505
12100.17 533
12101.21 517
12102.25 521
12103.28 494
12104.32 486
12105.36 517
12106.40 510
12107.44 463
12108.48 486
12109.52 474
12110.56 444
12111.60 426
12112.64 413
12113.68 388
12114.72 379
12115.76 382
12116.79 369
12117.83 378
12118.87 371
12119.91 355
12120.95 289
12121.99 342
12123.03 326
12124.07 341
12125.11 329
12126.15 317
12127.19 340
12128.23 346
12129.27 326
12130.31 340
12131.35 320
12132.39 320
12133.43 341
12134.47 314
12135.51 316
12136.55 323
12137.59 316
12138.63 333
12139.67 342
12140.71 321
12141.76 325
12142.80 314
12143.84 307
12144.88 342
12145.92 336
12146.96 307
12148.00 300
12149.04 292
12150.08 290
12151.12 354
12152.16 289
12153.20 324
12154.25 321
12155.29 328
12156.33 316
12157.37 300
12158.41 307
12159.45 311
12160.49 308
12161.53 305
12162.58 299
12163.62 310
12164.66 309
12165.70 314
12166.74 298
12167.78 323
12168.82 286
12169.87 273
12170.91 318
12171.95 298
12172.99 288
12174.03 297
12175.08 288
12176.12 288
12177.16 263
12178.20 286
12179.24 288
12180.29 277
12181.33 283
12182.37 285
12183.41 287
12184.46 272
12185.50 289
12186.54 308
12187.58 275
12188.63 314
12189.67 268
12190.71 276
12191.75 266
12192.80 266
12193.84 260
12194.88 283
12195.92 262
12196.97 292
12198.01 291
12199.05 273
12200.10 250
12201.14 286
12202.18 267
12203.23 293
12204.27 273
12205.31 287
12206.36 286
12207.40 277
12208.44 281
12209.49 297
12210.53 283
12211.57 259
12212.62 275
12213.66 258
12214.70 259
12215.75 277
12216.79 263
12217.84 288
12218.88 241
12219.92 266
12220.97 262
12222.01 265
12223.06 273
12224.10 274
12225.14 265
12226.19 248
12227.23 246
12228.28 246
12229.32 279
12230.36 258
12231.41 241
12232.45 248
12233.50 216
12234.54 255
12235.59 253
12236.63 253
12237.68 242
12238.72 243
12239.77 253
12240.81 286
12241.86 271
12242.90 249
12243.94 271
12244.99 249
12246.03 247
12247.08 240
12248.13 263
12249.17 265
12250.22 236
12251.26 241
12252.31 272
12253.35 268
12254.40 267
12255.44 228
12256.49 231
12257.53 227
12258.58 211
12259.62 224
12260.67 253
12261.72 236
12262.76 209
12263.81 196
12264.85 208
12265.90 228
12266.94 211
12267.99 230
12269.04 223
12270.08 219
12271.13 235
12272.17 220
12273.22 216
12274.27 219
12275.31 233
12276.36 226
12277.41 226
12278.45 217
12279.50 216
12280.55 234
12281.59 224
12282.64 206
12283.69 205
12284.73 223
12285.78 218
12286.83 222
12287.87 219
12288.92 218
12289.97 229
12291.01 208
12292.06 208
12293.11 216
12294.15 216
12295.20 212
12296.25 235
12297.30 224
12298.34 226
12299.39 230
12300.44 228
12301.48 233
12302.53 197
12303.58 218
12304.63 228
12305.67 226
12306.72 208
12307.77 212
12308.82 221
12309.87 196
12310.91 220
12311.96 224
12313.01 189
12314.06 187
12315.10 215
12316.15 193
12317.20 228
12318.25 196
12319.30 203
12320.34 212
12321.39 201
12322.44 208
12323.49 203
12324.54 210
12325.59 193
12326.63 183
12327.68 211
12328.73 218
12329.78 197
12330.83 208
12331.88 204
12332.93 201
12333.98 193
12335.02 202
12336.07 197
12337.12 179
12338.17 197
12339.22 207
12340.27 205
12341.32 211
12342.37 204
12343.42 205
12344.47 220
12345.51 210
12346.56 190
12347.61 183
12348.66 223
12349.71 185
12350.76 207
12351.81 212
12352.86 205
12353.91 200
12354.96 203
12356.01 213
12357.06 225
12358.11 208
12359.16 222
12360.21 205
12361.26 218
12362.31 208
12363.36 218
12364.41 220
12365.46 216
12366.51 205
12367.56 213
12368.61 203
12369.66 195
12370.71 231
12371.76 214
12372.81 204
12373.86 200
12374.91 209
12375.96 182
12377.01 208
12378.06 237
12379.11 213
12380.17 215
12381.22 215
12382.27 213
12383.32 222
12384.37 207
12385.42 207
12386.47 201
12387.52 210
12388.57 219
12389.62 216
12390.67 227
12391.73 214
12392.78 193
12393.83 196
12394.88 197
12395.93 201
12396.98 201
12398.03 202
12399.09 184
12400.14 185
12401.19 224
12402.24 208
12403.29 193
12404.34 207
12405.40 214
12406.45 211
12407.50 198
12408.55 239
12409.60 251
12410.66 241
12411.71 239
12412.76 243
12413.81 231
12414.86 220
12415.92 213
12416.97 238
12418.02 234
12419.07 204
12420.13 235
12421.18 212
12422.23 223
12423.28 217
12424.34 237
12425.39 232
12426.44 235
12427.49 244
12428.55 227
12429.60 237
12430.65 255
12431.71 237
12432.76 246
12433.81 250
12434.86 256
12435.92 265
12436.97 251
12438.02 249
12439.08 226
12440.13 235
12441.18 264
12442.24 264
12443.29 238
12444.34 240
12445.40 243
12446.45 261
12447.50 263
12448.56 242
12449.61 255
12450.67 263
12451.72 268
12452.77 272
12453.83 272
12454.88 272
12455.94 274
12456.99 289
12458.04 287
12459.10 277
12460.15 302
12461.21 282
12462.26 293
12463.31 305
12464.37 313
12465.42 312
12466.48 328
12467.53 365
12468.59 349
12469.64 395
12470.70 397
12471.75 403
12472.80 445
12473.86 489
12474.91 544
12475.97 554
12477.02 548
12478.08 546
12479.13 503
12480.19 524
12481.24 502
12482.30 464
12483.35 451
12484.41 404
12485.46 384
12486.52 377
12487.57 345
12488.63 343
12489.69 343
12490.74 319
12491.80 325
12492.85 317
12493.91 318
12494.96 308
12496.02 297
12497.07 306
12498.13 285
12499.19 279
12500.24 283
12501.30 259
12502.35 265
12503.41 307
12504.47 299
12505.52 308
12506.58 293
12507.63 296
12508.69 303
12509.75 301
12510.80 307
12511.86 296
12512.91 277
12513.97 287
12515.03 296
12516.08 299
12517.14 288
12518.20 287
12519.25 292
12520.31 294
12521.37 312
12522.42 302
12523.48 299
12524.54 300
12525.59 300
12526.65 281
12527.71 277
12528.77 282
12529.82 297
12530.88 274
12531.94 302
12532.99 315
12534.05 303
12535.11 283
12536.17 275
12537.22 258
12538.28 289
12539.34 301
12540.40 282
12541.45 279
12542.51 274
12543.57 292
12544.63 306
12545.68 302
12546.74 313
12547.80 296
12548.86 320
12549.92 328
12550.97 330
12552.03 309
12553.09 351
12554.15 364
12555.21 365
12556.26 348
12557.32 338
12558.38 343
12559.44 357
12560.50 344
12561.56 345
12562.61 332
12563.67 351
12564.73 339
12565.79 305
12566.85 320
12567.91 302
12568.97 321
12570.02 299
12571.08 319
12572.14 300
12573.20 311
12574.26 330
12575.32 295
12576.38 314
12577.44 283
12578.50 305
12579.56 326
12580.61 318
12581.67 281
12582.73 309
12583.79 320
12584.85 307
12585.91 332
12586.97 321
12588.03 319
12589.09 301
12590.15 322
12591.21 295
12592.27 319
12593.33 315
12594.39 314
12595.45 334
12596.51 331
12597.57 320
12598.63 311
12599.69 304
12600.75 288
12601.81 300
12602.87 329
12603.93 320
12604.99 318
12606.05 326
12607.11 326
12608.17 325
12609.23 330
12610.29 360
12611.35 322
12612.41 364
12613.47 340
12614.53 347
12615.59 368
12616.66 363
12617.72 360
12618.78 375
12619.84 352
12620.90 374
12621.96 379
12623.02 367
12624.08 351
12625.14 373
12626.20 412
12627.26 413
12628.33 387
12629.39 357
12630.45 373
12631.51 394
12632.57 387
12633.63 400
12634.69 383
12635.76 381
12636.82 359
12637.88 316
12638.94 335
12640.00 351
12641.06 353
12642.13 338
12643.19 308
12644.25 307
12645.31 320
12646.37 335
12647.44 344
12648.50 344
12649.56 338
12650.62 327
12651.68 330
12652.75 323
12653.81 339
12654.87 325
12655.93 326
12657.00 324
12658.06 320
12659.12 337
12660.18 356
12661.25 361
12662.31 355
12663.37 340
12664.43 354
12665.50 353
12666.56 375
12667.62 351
12668.69 361
12669.75 354
12670.81 358
12671.88 365
12672.94 355
12674.00 358
12675.06 379
12676.13 379
12677.19 395
12678.25 389
12679.32 401
12680.38 374
12681.44 379
12682.51 376
12683.57 379
12684.64 409
12685.70 399
12686.76 416
12687.83 416
12688.89 409
12689.95 412
12691.02 423
12692.08 391
12693.15 437
12694.21 467
12695.27 442
12696.34 449
12697.40 493
12698.47 499
12699.53 490
12700.59 502
12701.66 474
12702.72 491
12703.79 533
12704.85 509
12705.92 546
12706.98 510
12708.05 532
12709.11 475
12710.18 504
12711.24 505
12712.30 476
12713.37 482
12714.43 461
12715.50 484
12716.56 443
12717.63 462
12718.69 485
12719.76 496
12720.82 471
12721.89 497
12722.95 490
12724.02 521
12725.09 514
12726.15 517
12727.22 536
12728.28 515
12729.35 568
12730.41 564
12731.48 557
12732.54 582
12733.61 593
12734.68 617
12735.74 571
12736.81 550
12737.87 539
12738.94 526
12740.00 519
12741.07 486
12742.14 459
12743.20 454
12744.27 447
12745.33 437
12746.40 436
12747.47 425
12748.53 410
12749.60 386
12750.67 388
12751.73 428
12752.80 395
12753.87 410
12754.93 392
12756.00 399
12757.07 353
12758.13 382
12759.20 387
12760.27 376
12761.33 372
12762.40 375
12763.47 375
12764.53 341
12765.60 360
12766.67 348
12767.73 357
12768.80 354
12769.87 353
12770.94 345
12772.00 340
12773.07 321
12774.14 344
12775.21 322
12776.27 324
12777.34 310
12778.41 316
12779.48 318
12780.54 321
12781.61 313
12782.68 302
12783.75 292
12784.81 318
12785.88 341
12786.95 301
12788.02 288
12789.09 304
12790.15 308
12791.22 299
12792.29 313
12793.36 354
12794.43 326
12795.49 315
12796.56 304
12797.63 317
12798.70 323
12799.77 306
12800.84 312
12801.90 279
12802.97 311
12804.04 298
12805.11 303
12806.18 309
12807.25 285
12808.32 312
12809.39 318
12810.45 309
12811.52 315
12812.59 300
12813.66 299
12814.73 319
12815.80 332
12816.87 311
12817.94 327
12819.01 325
12820.08 315
12821.15 303
12822.21 277
12823.28 289
12824.35 304
12825.42 309
12826.49 291
12827.56 299
12828.63 308
12829.70 310
12830.77 336
12831.84 312
12832.91 305
12833.98 292
12835.05 260
12836.12 296
12837.19 291
12838.26 264
12839.33 259
12840.40 285
12841.47 287
12842.54 293
12843.61 259
12844.68 268
12845.75 281
12846.82 268
12847.89 278
12848.96 278
12850.03 294
12851.10 279
12852.18 287
12853.25 248
12854.32 267
12855.39 258
12856.46 267
12857.53 267
12858.60 242
12859.67 238
12860.74 270
12861.81 255
12862.88 252
12863.96 236
12865.03 257
12866.10 241
12867.17 242
12868.24 258
12869.31 238
12870.38 237
12871.45 271
12872.53 255
12873.60 249
12874.67 222
12875.74 240
12876.81 229
12877.88 228
12878.96 241
12880.03 262
12881.10 239
12882.17 251
12883.24 229
12884.31 245
12885.39 229
12886.46 217
12887.53 225
12888.60 228
12889.68 220
12890.75 206
12891.82 219
12892.89 224
12893.96 214
12895.04 232
12896.11 206
12897.18 221
12898.25 221
12899.33 215
12900.40 218
12901.47 216
12902.54 210
12903.62 213
12904.69 231
12905.76 205
12906.84 214
12907.91 199
12908.98 212
12910.06 217
12911.13 192
12912.20 207
12913.27 235
12914.35 231
12915.42 186
12916.49 199
12917.57 208
12918.64 189
12919.71 196
12920.79 195
12921.86 215
12922.94 211
12924.01 207
12925.08 196
12926.16 182
12927.23 177
12928.30 173
12929.38 194
12930.45 181
12931.53 206
12932.60 194
12933.67 184
12934.75 196
12935.82 194
12936.90 203
12937.97 194
12939.04 194
12940.12 189
12941.19 191
12942.27 183
12943.34 189
12944.42 179
12945.49 193
12946.56 199
12947.64 171
12948.71 206
12949.79 195
12950.86 183
12951.94 195
12953.01 173
12954.09 168
12955.16 185
12956.24 198
12957.31 169
12958.39 195
12959.46 169
12960.54 186
12961.61 188
12962.69 175
12963.76 172
12964.84 180
12965.91 183
12966.99 203
12968.07 181
12969.14 175
12970.22 164
12971.29 186
12972.37 188
12973.44 184
12974.52 171
12975.59 160
12976.67 195
12977.75 202
12978.82 174
12979.90 189
12980.97 193
12982.05 181
12983.13 163
12984.20 157
12985.28 194
12986.35 196
12987.43 187
12988.51 178
12989.58 183
12990.66 199
12991.74 194
12992.81 202
12993.89 173
12994.97 156
12996.04 194
12997.12 209
12998.20 194
12999.27 192
13000.35 177
13001.43 197
13002.50 208
13003.58 192
13004.66 208
13005.73 183
13006.81 178
13007.89 177
13008.97 190
13010.04 176
13011.12 183
13012.20 172
13013.27 188
13014.35 167
13015.43 163
13016.51 157
13017.58 181
13018.66 187
13019.74 174
13020.82 165
13021.89 179
13022.97 186
13024.05 179
13025.13 170
13026.21 189
13027.28 195
13028.36 192
13029.44 196
13030.52 181
13031.60 180
13032.67 181
13033.75 171
13034.83 179
13035.91 163
13036.99 179
13038.07 198
13039.14 195
13040.22 180
13041.30 196
13042.38 205
13043.46 198
13044.54 178
13045.62 183
13046.69 195
13047.77 198
13048.85 206
13049.93 168
13051.01 171
13052.09 175
13053.17 201
13054.25 208
13055.33 189
13056.40 184
13057.48 190
13058.56 183
13059.64 178
13060.72 184
13061.80 178
13062.88 179
13063.96 191
13065.04 181
13066.12 183
13067.20 202
13068.28 203
13069.36 201
13070.44 180
13071.52 168
13072.60 177
13073.68 196
13074.76 180
13075.84 183
13076.92 202
13078.00 201
13079.08 193
13080.16 166
13081.24 199
13082.32 192
13083.40 199
13084.48 190
13085.56 192
13086.64 198
13087.72 194
13088.80 202
13089.88 200
13090.96 187
13092.04 188
13093.12 189
13094.20 171
13095.28 195
13096.36 187
13097.44 185
13098.52 196
13099.61 173
13100.69 186
13101.77 193
13102.85 184
13103.93 185
13105.01 172
13106.09 218
13107.17 191
13108.25 211
13109.34 201
13110.42 191
13111.50 214
13112.58 191
13113.66 190
13114.74 215
13115.82 226
13116.91 197
13117.99 211
13119.07 209
13120.15 218
13121.23 215
13122.31 207
13123.40 208
13124.48 211
13125.56 211
13126.64 223
13127.72 228
13128.81 193
13129.89 210
13130.97 205
13132.05 200
13133.14 208
13134.22 213
13135.30 208
13136.38 212
13137.47 203
13138.55 199
13139.63 205
13140.71 215
13141.80 210
13142.88 211
13143.96 199
13145.04 197
13146.13 231
13147.21 211
13148.29 208
13149.38 208
13150.46 190
13151.54 192
13152.62 206
13153.71 204
13154.79 210
13155.87 217
13156.96 216
13158.04 194
13159.12 200
13160.21 175
13161.29 197
13162.37 210
13163.46 205
13164.54 208
13165.62 194
13166.71 232
13167.79 189
13168.88 195
13169.96 203
13171.04 184
13172.13 194
13173.21 187
13174.30 187
13175.38 193
13176.46 200
13177.55 195
13178.63 178
13179.72 179
13180.80 207
13181.88 219
13182.97 202
13184.05 211
13185.14 201
13186.22 201
13187.31 189
13188.39 220
13189.48 236
13190.56 225
13191.65 194
13192.73 206
13193.81 194
13194.90 210
13195.98 182
13197.07 193
13198.15 199
13199.24 214
13200.32 204
13201.41 214
13202.49 214
13203.58 217
13204.67 224
13205.75 220
13206.84 217
13207.92 205
13209.01 209
13210.09 218
13211.18 220
13212.26 207
13213.35 198
13214.43 231
13215.52 217
13216.61 229
13217.69 222
13218.78 220
13219.86 227
13220.95 237
13222.04 229
13223.12 215
13224.21 236
13225.29 214
13226.38 225
13227.47 215
13228.55 226
13229.64 234
13230.72 211
13231.81 209
13232.90 219
13233.98 208
13235.07 215
13236.16 229
13237.24 238
13238.33 232
13239.42 228
13240.50 220
13241.59 204
13242.68 233
13243.76 230
13244.85 234
13245.94 230
13247.02 258
13248.11 253
13249.20 241
13250.29 249
13251.37 245
13252.46 242
13253.55 251
13254.63 273
13255.72 243
13256.81 264
13257.90 265
13258.98 264
13260.07 246
13261.16 253
13262.25 254
13263.33 256
13264.42 242
13265.51 249
13266.60 242
13267.69 273
13268.77 283
13269.86 272
13270.95 267
13272.04 263
13273.13 259
13274.21 275
13275.30 301
13276.39 269
13277.48 289
13278.57 264
13279.65 322
13280.74 284
13281.83 289
13282.92 290
13284.01 286
13285.10 329
13286.19 310
13287.27 303
13288.36 295
13289.45 312
13290.54 304
13291.63 314
13292.72 314
13293.81 299
13294.90 286
13295.98 321
13297.07 287
13298.16 292
13299.25 318
13300.34 311
13301.43 343
13302.52 345
13303.61 340
13304.70 345
13305.79 327
13306.88 353
13307.97 344
13309.06 318
13310.15 355
13311.24 345
13312.32 353
13313.41 349
13314.50 353
13315.59 370
13316.68 368
13317.77 365
13318.86 336
13319.95 354
13321.04 337
13322.13 357
13323.22 367
13324.31 339
13325.40 354
13326.49 366
13327.58 417
13328.68 385
13329.77 343
13330.86 370
13331.95 374
13333.04 399
13334.13 422
13335.22 387
13336.31 430
13337.40 415
13338.49 389
13339.58 379
13340.67 397
13341.76 388
13342.85 391
13343.94 388
13345.04 385
13346.13 391
13347.22 405
13348.31 400
13349.40 405
13350.49 381
13351.58 414
13352.67 447
13353.77 431
13354.86 406
13355.95 415
13357.04 400
13358.13 387
13359.22 467
13360.31 419
13361.41 453
13362.50 426
13363.59 439
13364.68 456
13365.77 487
13366.87 469
13367.96 463
13369.05 480
13370.14 485
13371.23 448
13372.33 456
13373.42 470
13374.51 447
13375.60 430
13376.69 406
13377.79 416
13378.88 388
13379.97 373
13381.06 353
13382.16 345
13383.25 328
13384.34 323
13385.43 335
13386.53 329
13387.62 343
13388.71 341
13389.81 375
13390.90 340
13391.99 345
13393.08 335
13394.18 333
13395.27 332
13396.36 331
13397.46 347
13398.55 336
13399.64 308
13400.74 321
13401.83 337
13402.92 351
13404.02 333
13405.11 313
13406.20 308
13407.30 305
13408.39 306
13409.48 316
13410.58 328
13411.67 323
13412.77 321
13413.86 319
13414.95 310
13416.05 303
13417.14 336
13418.23 346
13419.33 303
13420.42 334
13421.52 344
13422.61 336
13423.71 334
13424.80 312
13425.89 314
13426.99 352
13428.08 362
13429.18 321
13430.27 321
13431.37 335
13432.46 328
13433.56 334
13434.65 352
13435.74 333
13436.84 341
13437.93 370
13439.03 354
13440.12 338
13441.22 335
13442.31 359
13443.41 372
13444.50 360
13445.60 347
13446.69 340
13447.79 375
13448.88 352
13449.98 377
13451.08 367
13452.17 384
13453.27 376
13454.36 380
13455.46 401
13456.55 373
13457.65 398
13458.74 385
13459.84 377
13460.94 395
13462.03 373
13463.13 398
13464.22 400
13465.32 372
13466.41 393
13467.51 388
13468.61 376
13469.70 406
13470.80 416
13471.90 380
13472.99 405
13474.09 398
13475.18 405
13476.28 420
13477.38 391
13478.47 403
13479.57 444
13480.67 440
13481.76 437
13482.86 414
13483.96 439
13485.05 406
13486.15 419
13487.25 451
13488.34 461
13489.44 441
13490.54 437
13491.63 457
13492.73 459
13493.83 455
13494.93 485
13496.02 483
13497.12 479
13498.22 476
13499.31 509
13500.41 522
13501.51 514
13502.61 521
13503.70 534
13504.80 538
13505.90 527
13507.00 515
13508.09 512
13509.19 483
13510.29 509
13511.39 487
13512.49 488
13513.58 471
13514.68 435
13515.78 441
13516.88 489
13517.98 466
13519.07 438
13520.17 446
13521.27 455
13522.37 451
13523.47 432
13524.57 421
13525.66 440
13526.76 423
13527.86 427
13528.96 410
13530.06 406
13531.16 381
13532.25 388
13533.35 433
13534.45 417
13535.55 368
13536.65 370
13537.75 387
13538.85 382
13539.95 371
13541.05 363
13542.14 345
13543.24 337
13544.34 334
13545.44 378
13546.54 330
13547.64 326
13548.74 329
13549.84 321
13550.94 339
13552.04 299
13553.14 322
13554.24 324
13555.34 351
13556.44 329
13557.54 315
13558.64 315
13559.74 337
13560.84 327
13561.94 303
13563.04 316
13564.13 318
13565.23 318
13566.34 310
13567.44 281
13568.54 309
13569.64 303
13570.74 280
13571.84 296
13572.94 324
13574.04 333
13575.14 319
13576.24 307
13577.34 307
13578.44 328
13579.54 312
13580.64 299
13581.74 301
13582.84 325
13583.94 309
13585.04 338
13586.14 305
13587.24 300
13588.35 260
13589.45 282
13590.55 314
13591.65 315
13592.75 294
13593.85 274
13594.95 307
13596.05 305
13597.15 324
13598.26 314
13599.36 312
13600.46 295
13601.56 317
13602.66 291
13603.76 282
13604.86 304
13605.97 318
13607.07 300
13608.17 299
13609.27 288
13610.37 316
13611.47 326
13612.58 301
13613.68 301
13614.78 306
13615.88 308
13616.98 297
13618.09 317
13619.19 299
13620.29 295
13621.39 278
13622.50 309
13623.60 304
13624.70 288
13625.80 314
13626.91 311
13628.01 318
13629.11 294
13630.21 311
13631.32 329
13632.42 336
13633.52 326
13634.62 338
13635.73 333
13636.83 327
13637.93 297
13639.04 285
13640.14 315
13641.24 306
13642.35 312
13643.45 310
13644.55 307
13645.65 310
13646.76 337
13647.86 330
13648.96 316
13650.07 307
13651.17 324
13652.28 307
13653.38 303
13654.48 311
13655.59 301
13656.69 308
13657.79 307
13658.90 315
13660.00 313
13661.11 324
13662.21 323
13663.31 309
13664.42 306
13665.52 307
13666.63 303
13667.73 299
13668.83 317
13669.94 296
13671.04 314
13672.15 318
13673.25 315
13674.36 310
13675.46 322
13676.56 306
13677.67 325
13678.77 294
13679.88 328
13680.98 282
13682.09 327
13683.19 329
13684.30 360
13685.40 303
13686.51 331
13687.61 342
13688.72 328
13689.82 316
13690.93 327
13692.03 316
13693.14 331
13694.24 317
13695.35 335
13696.45 368
13697.56 311
13698.66 324
13699.77 347
13700.87 328
13701.98 312
13703.09 352
13704.19 330
13705.30 326
13706.40 315
13707.51 343
13708.61 339
13709.72 349
13710.83 364
13711.93 349
13713.04 349
13714.14 368
13715.25 358
13716.36 325
13717.46 335
13718.57 360
13719.67 398
13720.78 375
13721.89 359
13722.99 374
13724.10 375
13725.21 374
13726.31 379
13727.42 411
13728.53 368
13729.63 400
13730.74 407
13731.85 404
13732.95 417
13734.06 442
13735.17 433
13736.27 403
13737.38 415
13738.49 426
13739.59 383
13740.70 412
13741.81 407
13742.92 440
13744.02 418
13745.13 447
13746.24 479
13747.35 443
13748.45 450
13749.56 492
13750.67 516
13751.78 509
13752.88 532
13753.99 511
13755.10 526
13756.21 574
13757.31 569
13758.42 581
13759.53 600
13760.64 640
13761.75 666
13762.85 664
13763.96 664
13765.07 689
13766.18 669
13767.29 675
13768.39 646
13769.50 681
13770.61 691
13771.72 667
13772.83 653
13773.94 629
13775.04 626
13776.15 637
13777.26 634
13778.37 592
13779.48 582
13780.59 549
13781.70 526
13782.80 502
13783.91 482
13785.02 451
13786.13 449
13787.24 448
13788.35 401
13789.46 412
13790.57 418
13791.68 382
13792.79 376
13793.90 413
13795.00 387
13796.11 370
13797.22 384
13798.33 362
13799.44 364
13800.55 369
13801.66 365
13802.77 365
13803.88 371
13804.99 394
13806.10 375
13807.21 335
13808.32 340
13809.43 339
13810.54 325
13811.65 325
13812.76 343
13813.87 319
13814.98 306
13816.09 318
13817.20 317
13818.31 329
13819.42 318
13820.53 315
13821.64 310
13822.75 323
13823.86 339
13824.97 342
13826.08 319
13827.19 317
13828.30 304
13829.41 322
13830.53 321
13831.64 311
13832.75 286
13833.86 279
13834.97 310
13836.08 312
13837.19 311
13838.30 297
13839.41 296
13840.52 341
13841.64 321
13842.75 298
13843.86 318
13844.97 326
13846.08 342
13847.19 341
13848.30 327
13849.41 296
13850.53 321
13851.64 321
13852.75 325
13853.86 304
13854.97 313
13856.08 344
13857.20 352
13858.31 357
13859.42 321
13860.53 320
13861.64 327
13862.76 333
13863.87 315
13864.98 347
13866.09 315
13867.20 320
13868.32 327
13869.43 331
13870.54 355
13871.65 320
13872.77 304
13873.88 333
13874.99 321
13876.10 313
13877.22 332
13878.33 336
13879.44 309
13880.55 353
13881.67 355
13882.78 362
13883.89 363
13885.01 350
13886.12 363
13887.23 369
13888.34 381
13889.46 370
13890.57 389
13891.68 397
13892.80 397
13893.91 384
13895.02 409
13896.14 402
13897.25 405
13898.36 401
13899.48 373
13900.59 378
13901.70 387
13902.82 368
13903.93 346
13905.05 356
13906.16 358
13907.27 342
13908.39 330
13909.50 321
13910.61 319
13911.73 326
13912.84 327
13913.96 313
13915.07 305
13916.19 323
13917.30 333
13918.41 310
13919.53 290
13920.64 321
13921.76 299
13922.87 278
13923.99 310
13925.10 285
13926.21 266
13927.33 314
13928.44 310
13929.56 284
13930.67 301
13931.79 295
13932.90 279
13934.02 293
13935.13 288
13936.25 288
13937.36 283
13938.48 296
13939.59 276
13940.71 278
13941.82 287
13942.94 305
13944.05 285
13945.17 272
13946.28 277
13947.40 290
13948.52 285
13949.63 286
13950.75 273
13951.86 269
13952.98 251
13954.09 266
13955.21 268
13956.32 268
13957.44 273
13958.56 275
13959.67 265
13960.79 277
13961.90 281
13963.02 274
13964.14 267
13965.25 254
13966.37 262
13967.48 279
13968.60 250
13969.72 274
13970.83 277
13971.95 266
13973.07 269
13974.18 288
13975.30 294
13976.42 295
13977.53 284
13978.65 287
13979.77 280
13980.88 258
13982.00 276
13983.12 259
13984.23 279
13985.35 266
13986.47 283
13987.58 267
13988.70 261
13989.82 251
13990.94 289
13992.05 289
13993.17 272
13994.29 247
13995.40 273
13996.52 275
13997.64 285
13998.76 315
13999.87 291
14000.99 287
14002.11 279
14003.23 276
14004.35 272
14005.46 261
14006.58 298
14007.70 282
14008.82 269
14009.93 287
14011.05 288
14012.17 280
14013.29 256
14014.41 287
14015.52 290
14016.64 313
14017.76 303
14018.88 289
14020.00 303
14021.12 285
14022.23 271
14023.35 285
14024.47 261
14025.59 281
14026.71 287
14027.83 274
14028.95 289
14030.06 296
14031.18 293
14032.30 311
14033.42 292
14034.54 309
14035.66 284
14036.78 294
14037.90 305
14039.02 309
14040.14 277
14041.25 301
14042.37 315
14043.49 339
14044.61 338
14045.73 302
14046.85 316
14047.97 318
14049.09 325
14050.21 342
14051.33 353
14052.45 303
14053.57 355
14054.69 337
14055.81 333
14056.93 327
14058.05 324
14059.17 330
14060.29 336
14061.41 355
14062.53 343
14063.65 370
14064.77 400
14065.89 385
14067.01 370
14068.13 377
14069.25 397
14070.37 384
14071.49 372
14072.61 406
14073.73 393
14074.85 414
14075.97 406
14077.09 406
14078.21 396
14079.33 420
14080.45 453
14081.57 439
14082.69 433
14083.82 422
14084.94 451
14086.06 426
14087.18 419
14088.30 442
14089.42 450
14090.54 428
14091.66 433
14092.78 459
14093.91 421
14095.03 454
14096.15 472
14097.27 470
14098.39 468
14099.51 460
14100.63 499
14101.76 467
14102.88 450
14104.00 467
14105.12 462
14106.24 453
14107.36 421
14108.49 396
14109.61 413
14110.73 402
14111.85 394
14112.97 413
14114.10 373
14115.22 377
14116.34 387
14117.46 378
14118.58 348
14119.71 356
14120.83 355
14121.95 365
14123.07 346
14124.20 329
14125.32 319
14126.44 340
14127.56 324
14128.69 309
14129.81 334
14130.93 291
14132.06 300
14133.18 316
14134.30 312
14135.42 287
14136.55 296
14137.67 323
14138.79 331
14139.92 309
14141.04 269
14142.16 256
14143.29 285
14144.41 267
14145.53 284
14146.66 285
14147.78 282
14148.90 274
14150.03 257
14151.15 263
14152.27 276
14153.40 277
14154.52 290
14155.64 281
14156.77 283
14157.89 294
14159.02 278
14160.14 260
14161.26 279
14162.39 284
14163.51 289
14164.64 270
14165.76 267
14166.88 314
14168.01 266
14169.13 263
14170.26 277
14171.38 285
14172.51 271
14173.63 261
14174.75 275
14175.88 276
14177.00 255
14178.13 272
14179.25 278
14180.38 246
14181.50 247
14182.63 252
14183.75 290
14184.88 237
14186.00 248
14187.13 246
14188.25 269
14189.38 232
14190.50 243
14191.63 234
14192.75 245
14193.88 256
14195.00 229
14196.13 247
14197.25 267
14198.38 261
14199.50 241
14200.63 253
14201.76 240
14202.88 236
14204.01 240
14205.13 241
14206.26 247
14207.38 252
14208.51 246
14209.64 230
14210.76 255
14211.89 245
14213.01 230
14214.14 242
14215.27 244
14216.39 222
14217.52 253
14218.64 217
14219.77 239
14220.90 222
14222.02 216
14223.15 202
14224.28 214
14225.40 225
14226.53 218
14227.66 232
14228.78 220
14229.91 208
14231.04 221
14232.16 221
14233.29 207
14234.42 235
14235.54 198
14236.67 229
14237.80 221
14238.92 211
14240.05 215
14241.18 223
14242.31 221
14243.43 208
14244.56 228
14245.69 215
14246.82 220
14247.94 189
14249.07 210
14250.20 208
14251.33 227
14252.45 207
14253.58 222
14254.71 225
14255.84 208
14256.96 225
14258.09 247
14259.22 204
14260.35 204
14261.47 178
14262.60 193
14263.73 201
14264.86 175
14265.99 185
14267.12 186
14268.24 194
14269.37 182
14270.50 186
14271.63 198
14272.76 180
14273.89 178
14275.01 197
14276.14 177
14277.27 173
14278.40 174
14279.53 198
14280.66 199
14281.79 183
14282.91 174
14284.04 186
14285.17 187
14286.30 174
14287.43 189
14288.56 203
14289.69 188
14290.82 170
14291.95 188
14293.08 187
14294.20 188
14295.33 179
14296.46 178
14297.59 195
14298.72 185
14299.85 195
14300.98 180
14302.11 168
14303.24 169
14304.37 175
14305.50 162
14306.63 155
14307.76 177
14308.89 190
14310.02 177
14311.15 159
14312.28 180
14313.41 190
14314.54 175
14315.67 164
14316.80 173
14317.93 178
14319.06 170
14320.19 155
14321.32 179
14322.45 166
14323.58 162
14324.71 168
14325.84 182
14326.97 171
14328.10 157
14329.23 159
14330.36 155
14331.49 168
14332.62 157
14333.76 179
14334.89 156
14336.02 149
14337.15 140
14338.28 149
14339.41 174
14340.54 166
14341.67 151
14342.80 152
14343.93 155
14345.07 162
14346.20 158
14347.33 157
14348.46 150
14349.59 151
14350.72 155
14351.85 171
14352.99 173
14354.12 154
14355.25 163
14356.38 178
14357.51 164
14358.64 168
14359.78 182
14360.91 162
14362.04 155
14363.17 154
14364.30 164
14365.44 173
14366.57 159
14367.70 154
14368.83 155
14369.96 164
14371.10 157
14372.23 176
14373.36 205
14374.49 174
14375.63 169
14376.76 186
14377.89 178
14379.02 160
14380.16 177
14381.29 187
14382.42 169
14383.55 193
14384.69 175
14385.82 177
14386.95 186
14388.09 153
14389.22 161
14390.35 166
14391.49 175
14392.62 175
14393.75 181
14394.89 163
14396.02 169
14397.15 172
14398.28 182
14399.42 171
14400.55 159
14401.69 183
14402.82 162
14403.95 158
14405.09 167
14406.22 147
14407.35 161
14408.49 176
14409.62 180
14410.75 187
14411.89 185
14413.02 161
14414.16 184
14415.29 198
14416.42 158
14417.56 166
14418.69 160
14419.83 192
14420.96 189
14422.10 169
14423.23 173
14424.36 163
14425.50 173
14426.63 172
14427.77 202
14428.90 183
14430.04 186
14431.17 170
14432.31 199
14433.44 190
14434.58 169
14435.71 174
14436.85 181
14437.98 193
14439.12 178
14440.25 175
14441.39 160
14442.52 202
14443.66 198
14444.79 192
14445.93 197
14447.06 189
14448.20 184
14449.33 193
14450.47 198
14451.60 193
14452.74 198
14453.87 190
14455.01 196
14456.14 204
14457.28 200
14458.42 182
14459.55 216
14460.69 196
14461.82 216
14462.96 199
14464.10 210
14465.23 216
14466.37 208
14467.50 206
14468.64 214
14469.78 234
14470.91 215
14472.05 206
14473.18 217
14474.32 226
14475.46 230
14476.59 228
14477.73 208
14478.87 228
14480.00 199
14481.14 212
14482.28 186
14483.41 195
14484.55 190
14485.69 205
14486.82 181
14487.96 203
14489.10 196
14490.23 185
14491.37 205
14492.51 195
14493.65 206
14494.78 221
14495.92 232
14497.06 206
14498.19 208
14499.33 212
14500.47 202
14501.61 208
14502.74 211
14503.88 186
14505.02 199
14506.16 211
14507.29 219
14508.43 221
14509.57 217
14510.71 206
14511.85 200
14512.98 197
14514.12 176
14515.26 199
14516.40 178
14517.54 195
14518.67 186
14519.81 201
14520.95 189
14522.09 192
14523.23 169
14524.36 203
14525.50 172
14526.64 185
14527.78 226
14528.92 198
14530.06 199
14531.19 181
14532.33 179
14533.47 171
14534.61 182
14535.75 184
14536.89 203
14538.03 194
14539.17 169
14540.31 195
14541.44 207
14542.58 196
14543.72 184
14544.86 180
14546.00 160
14547.14 163
14548.28 141
14549.42 172
14550.56 180
14551.70 179
14552.84 174
14553.98 201
14555.12 193
14556.25 171
14557.39 179
14558.53 211
14559.67 175
14560.81 167
14561.95 182
14563.09 184
14564.23 189
14565.37 180
14566.51 198
14567.65 179
14568.79 208
14569.93 176
14571.07 189
14572.21 180
14573.35 195
14574.49 192
14575.63 202
14576.77 180
14577.92 194
14579.06 196
14580.20 211
14581.34 218
14582.48 192
14583.62 188
14584.76 184
14585.90 211
14587.04 200
14588.18 227
14589.32 216
14590.46 231
14591.60 188
14592.74 214
14593.89 196
14595.03 207
14596.17 216
14597.31 222
14598.45 236
14599.59 185
14600.73 214
14601.87 210
14603.02 229
14604.16 230
14605.30 202
14606.44 205
14607.58 229
14608.72 212
14609.86 215
14611.01 205
14612.15 211
14613.29 227
14614.43 236
14615.57 225
14616.72 230
14617.86 245
14619.00 238
14620.14 242
14621.28 240
14622.43 235
14623.57 237
14624.71 275
14625.85 270
14627.00 269
14628.14 265
14629.28 275
14630.42 298
14631.56 288
14632.71 319
14633.85 305
14634.99 310
14636.14 290
14637.28 279
14638.42 263
14639.56 275
14640.71 260
14641.85 271
14642.99 258
14644.14 233
14645.28 244
14646.42 240
14647.56 213
14648.71 222
14649.85 208
14650.99 201
14652.14 201
14653.28 185
14654.42 218
14655.57 196
14656.71 175
14657.85 180
14659.00 183
14660.14 193
14661.29 203
14662.43 205
14663.57 195
14664.72 201
14665.86 170
14667.00 174
14668.15 170
14669.29 174
14670.44 185
14671.58 171
14672.73 153
14673.87 166
14675.01 146
14676.16 159
14677.30 152
14678.45 165
14679.59 170
14680.74 153
14681.88 147
14683.02 150
14684.17 151
14685.31 168
14686.46 180
14687.60 150
14688.75 165
14689.89 142
14691.04 167
14692.18 160
14693.33 175
14694.47 148
14695.62 136
14696.76 156
14697.91 148
14699.05 141
14700.20 162
14701.34 145
14702.49 148
14703.63 156
14704.78 150
14705.92 144
14707.07 161
14708.22 158
14709.36 148
14710.51 144
14711.65 145
14712.80 146
14713.94 136
14715.09 148
14716.23 129
14717.38 131
14718.53 156
14719.67 154
14720.82 162
14721.96 152
14723.11 149
14724.26 143
14725.40 160
14726.55 137
14727.70 147
14728.84 145
14729.99 148
14731.13 149
14732.28 143
14733.43 128
14734.57 124
14735.72 158
14736.87 141
14738.01 163
14739.16 140
14740.31 141
14741.45 153
14742.60 131
14743.75 147
14744.89 155
14746.04 157
14747.19 174
14748.34 135
14749.48 126
14750.63 136
14751.78 138
14752.92 154
14754.07 130
14755.22 139
14756.37 115
14757.51 143
14758.66 146
14759.81 110
14760.96 113
14762.10 120
14763.25 129
14764.40 144
14765.55 122
14766.70 134
14767.84 116
14768.99 137
14770.14 141
14771.29 129
14772.43 113
14773.58 120
14774.73 139
14775.88 141
14777.03 124
14778.18 130
14779.32 139
14780.47 119
14781.62 143
14782.77 131
14783.92 135
14785.07 117
14786.21 135
14787.36 121
14788.51 127
14789.66 120
14790.81 121
14791.96 134
14793.11 118
14794.26 108
14795.40 119
14796.55 117
14797.70 105
14798.85 116
14800.00 118
14801.15 107
14802.30 110
14803.45 118
14804.60 124
14805.75 125
14806.90 101
14808.05 112
14809.19 124
14810.34 125
14811.49 124
14812.64 114
14813.79 142
14814.94 111
14816.09 117
14817.24 106
14818.39 125
14819.54 132
14820.69 125
14821.84 121
14822.99 106
14824.14 98
14825.29 113
14826.44 113
14827.59 102
14828.74 103
14829.89 117
14831.04 116
14832.19 111
14833.34 117
14834.49 97
14835.64 108
14836.79 103
14837.95 121
14839.10 95
14840.25 104
14841.40 104
14842.55 99
14843.70 109
14844.85 100
14846.00 102
14847.15 103
14848.30 123
14849.45 106
14850.60 103
14851.76 103
14852.91 103
14854.06 89
14855.21 86
14856.36 101
14857.51 114
14858.66 110
14859.81 107
14860.97 118
14862.12 102
14863.27 101
14864.42 105
14865.57 109
14866.72 93
14867.88 101
14869.03 101
14870.18 100
14871.33 95
14872.48 112
14873.64 102
14874.79 99
14875.94 105
14877.09 107
14878.24 105
14879.40 100
14880.55 112
14881.70 102
14882.85 113
14884.00 118
14885.16 108
14886.31 97
14887.46 89
14888.61 102
14889.77 109
14890.92 101
14892.07 90
14893.23 92
14894.38 93
14895.53 109
14896.68 94
14897.84 100
14898.99 94
14900.14 104
14901.30 89
14902.45 113
14903.60 102
14904.75 100
14905.91 94
14907.06 100
14908.21 96
14909.37 91
14910.52 96
14911.67 94
14912.83 99
14913.98 104
14915.14 94
14916.29 90
14917.44 95
14918.60 95
14919.75 103
14920.90 101
14922.06 106
14923.21 111
14924.37 107
14925.52 93
14926.67 84
14927.83 88
14928.98 96
14930.14 111
14931.29 87
14932.44 99
14933.60 79
14934.75 94
14935.91 88
14937.06 87
14938.22 86
14939.37 94
14940.52 98
14941.68 112
14942.83 87
14943.99 77
14945.14 105
14946.30 104
14947.45 88
14948.61 91
14949.76 102
14950.92 120
14952.07 96
14953.23 91
14954.38 104
14955.54 103
14956.69 90
14957.85 86
14959.00 91
14960.16 89
14961.31 74
14962.47 97
14963.62 94
14964.78 90
14965.94 84
14967.09 74
14968.25 86
14969.40 89
14970.56 94
14971.71 105
14972.87 104
14974.03 98
14975.18 108
14976.34 99
14977.49 97
14978.65 84
14979.81 105
14980.96 101
14982.12 96
14983.27 96
14984.43 114
14985.59 101
14986.74 116
14987.90 89
14989.06 102
14990.21 112
14991.37 91
14992.53 103
14993.68 86
14994.84 89
14996.00 86
14997.15 109
14998.31 102
14999.47 93
15000.62 93
15001.78 108
15002.94 98
15004.09 105
15005.25 90
15006.41 94
15007.56 88
15008.72 106
15009.88 95
15011.04 91
15012.19 90
15013.35 92
15014.51 82
15015.67 85
15016.82 88
15017.98 81
15019.14 112
15020.30 101
15021.45 92
15022.61 110
15023.77 104
15024.93 99
15026.08 89
15027.24 97
15028.40 98
15029.56 93
15030.72 98
15031.87 89
15033.03 98
15034.19 82
15035.35 97
15036.51 90
15037.67 88
15038.82 78
15039.98 100
15041.14 104
15042.30 82
15043.46 89
15044.62 93
15045.78 95
15046.93 92
15048.09 91
15049.25 82
15050.41 86
15051.57 85
15052.73 89
15053.89 96
15055.05 93
15056.20 79
15057.36 92
15058.52 93
15059.68 89
15060.84 82
15062.00 88
15063.16 89
15064.32 87
15065.48 92
15066.64 97
15067.80 100
15068.96 84
15070.12 93
15071.28 94
15072.44 107
15073.60 96
15074.76 75
15075.91 89
15077.07 92
15078.23 89
15079.39 96
15080.55 103
15081.71 94
15082.87 71
15084.03 101
15085.19 100
15086.35 98
15087.51 105
15088.68 88
15089.84 96
15091.00 94
15092.16 107
15093.32 96
15094.48 106
15095.64 84
15096.80 91
15097.96 105
15099.12 88
15100.28 95
15101.44 91
15102.60 93
15103.76 96
15104.92 101
15106.08 96
15107.25 96
15108.41 97
15109.57 98
15110.73 105
15111.89 109
15113.05 108
15114.21 94
15115.37 115
15116.54 84
15117.70 86
15118.86 106
15120.02 81
15121.18 94
15122.34 107
15123.50 103
15124.67 95
15125.83 92
15126.99 108
15128.15 97
15129.31 87
15130.47 106
15131.64 90
15132.80 88
15133.96 109
15135.12 106
15136.28 104
15137.45 100
15138.61 95
15139.77 100
15140.93 92
15142.10 99
15143.26 95
15144.42 118
15145.58 116
15146.75 104
15147.91 117
15149.07 110
15150.23 124
15151.40 129
15152.56 104
15153.72 101
15154.88 123
15156.05 102
15157.21 103
15158.37 104
15159.54 110
15160.70 110
15161.86 117
15163.03 103
15164.19 108
15165.35 115
15166.52 114
15167.68 108
15168.84 121
15170.01 108
15171.17 129
15172.33 101
15173.50 112
15174.66 127
15175.82 104
15176.99 116
15178.15 118
15179.31 122
15180.48 114
15181.64 128
15182.81 126
15183.97 133
15185.13 131
15186.30 124
15187.46 126
15188.63 115
15189.79 129
15190.95 128
15192.12 121
15193.28 118
15194.45 111
15195.61 115
15196.78 121
15197.94 116
15199.10 107
15200.27 118
15201.43 120
15202.60 110
15203.76 143
15204.93 115
15206.09 118
15207.26 100
15208.42 114
15209.59 119
15210.75 105
15211.92 117
15213.08 142
15214.25 140
15215.41 125
15216.58 107
15217.74 128
15218.91 128
15220.07 118
15221.24 139
15222.40 143
15223.57 137
15224.74 156
15225.90 117
15227.07 129
15228.23 158
15229.40 155
15230.56 135
15231.73 137
15232.89 122
15234.06 130
15235.23 139
15236.39 144
15237.56 141
15238.72 141
15239.89 153
15241.06 146
15242.22 135
15243.39 129
15244.56 132
15245.72 155
15246.89 151
15248.05 127
15249.22 130
15250.39 124
15251.55 149
15252.72 110
15253.89 143
15255.05 116
15256.22 121
15257.39 147
15258.55 119
15259.72 130
15260.89 126
15262.05 134
15263.22 121
15264.39 125
15265.56 122
15266.72 138
15267.89 129
15269.06 122
15270.22 125
15271.39 126
15272.56 130
15273.73 123
15274.89 137
15276.06 132
15277.23 126
15278.40 130
15279.56 133
15280.73 127
15281.90 119
15283.07 124
15284.23 140
15285.40 123
15286.57 115
15287.74 104
15288.91 111
15290.07 116
15291.24 122
15292.41 120
15293.58 128
15294.75 126
15295.92 112
15297.08 120
15298.25 109
15299.42 119
15300.59 112
15301.76 117
15302.93 125
15304.09 123
15305.26 113
15306.43 107
15307.60 94
15308.77 117
15309.94 107
15311.11 114
15312.28 127
15313.44 118
15314.61 124
15315.78 102
15316.95 112
15318.12 121
15319.29 131
15320.46 136
15321.63 129
15322.80 139
15323.97 152
15325.14 113
15326.30 106
15327.47 118
15328.64 128
15329.81 122
15330.98 115
15332.15 119
15333.32 122
15334.49 107
15335.66 122
15336.83 137
15338.00 115
15339.17 109
15340.34 120
15341.51 136
15342.68 103
15343.85 106
15345.02 128
15346.19 116
15347.36 123
15348.53 109
15349.70 104
15350.87 142
15352.04 119
15353.21 134
15354.38 134
15355.55 117
15356.72 139
15357.90 138
15359.07 157
15360.24 137
15361.41 114
15362.58 130
15363.75 152
15364.92 145
15366.09 124
15367.26 132
15368.43 141
15369.60 126
15370.77 129
15371.95 135
15373.12 148
15374.29 162
15375.46 143
15376.63 148
15377.80 128
15378.97 123
15380.15 126
15381.32 118
15382.49 115
15383.66 130
15384.83 129
15386.00 127
15387.17 130
15388.35 118
15389.52 132
15390.69 135
15391.86 126
15393.03 126
15394.21 121
15395.38 136
15396.55 133
15397.72 123
15398.89 130
15400.07 120
15401.24 103
15402.41 127
15403.58 131
15404.76 110
15405.93 115
15407.10 123
15408.27 104
15409.45 101
15410.62 116
15411.79 117
15412.96 121
15414.14 118
15415.31 111
15416.48 116
15417.66 117
15418.83 98
15420.00 123
15421.17 116
15422.35 112
15423.52 110
15424.69 115
15425.87 100
15427.04 110
15428.21 106
15429.39 103
15430.56 108
15431.73 98
15432.91 108
15434.08 114
15435.25 103
15436.43 91
15437.60 91
15438.77 96
15439.95 90
15441.12 115
15442.30 101
15443.47 96
15444.64 104
15445.82 108
15446.99 90
15448.17 98
15449.34 95
15450.51 93
15451.69 106
15452.86 104
15454.04 94
15455.21 99
15456.39 106
15457.56 102
15458.73 93
15459.91 111
15461.08 95
15462.26 104
15463.43 97
15464.61 116
15465.78 133
15466.96 110
15468.13 102
15469.31 128
15470.48 105
15471.66 98
15472.83 108
15474.01 118
15475.18 95
15476.36 106
15477.53 102
15478.71 111
15479.88 135
15481.06 131
15482.23 109
15483.41 94
15484.58 100
15485.76 108
15486.93 123
15488.11 105
15489.29 104
15490.46 96
15491.64 121
15492.81 116
15493.99 107
15495.16 105
15496.34 102
15497.52 105
15498.69 120
15499.87 114
15501.04 115
15502.22 132
15503.40 128
15504.57 111
15505.75 106
15506.92 111
15508.10 98
15509.28 116
15510.45 101
15511.63 102
15512.81 100
15513.98 108
15515.16 79
15516.34 108
15517.51 110
15518.69 106
15519.87 96
15521.04 106
15522.22 102
15523.40 106
15524.57 102
15525.75 105
15526.93 118
15528.11 111
15529.28 118
15530.46 118
15531.64 109
15532.81 109
15533.99 118
15535.17 117
15536.35 113
15537.52 103
15538.70 102
15539.88 107
15541.06 100
15542.23 120
15543.41 99
15544.59 114
15545.77 95
15546.95 118
15548.12 129
15549.30 141
15550.48 108
15551.66 123
15552.83 104
15554.01 103
15555.19 99
15556.37 112
15557.55 108
15558.73 88
15559.90 120
15561.08 109
15562.26 114
15563.44 103
15564.62 120
15565.80 129
15566.97 126
15568.15 125
15569.33 121
15570.51 111
15571.69 109
15572.87 113
15574.05 132
15575.23 138
15576.40 114
15577.58 115
15578.76 123
15579.94 141
15581.12 113
15582.30 134
15583.48 124
15584.66 126
15585.84 127
15587.02 138
15588.20 141
15589.38 142
15590.56 125
15591.73 139
15592.91 121
15594.09 126
15595.27 135
15596.45 135
15597.63 142
15598.81 132
15599.99 146
15601.17 142
15602.35 135
15603.53 131
15604.71 163
15605.89 149
15607.07 151
15608.25 148
15609.43 150
15610.61 177
15611.79 169
15612.97 170
15614.15 135
15615.33 148
15616.51 143
15617.69 156
15618.88 162
15620.06 160
15621.24 163
15622.42 162
15623.60 154
15624.78 165
15625.96 165
15627.14 177
15628.32 157
15629.50 148
15630.68 165
15631.86 142
15633.05 158
15634.23 151
15635.41 166
15636.59 149
15637.77 164
15638.95 180
15640.13 192
15641.31 178
15642.50 174
15643.68 175
15644.86 172
15646.04 176
15647.22 159
15648.40 190
15649.58 179
15650.77 181
15651.95 165
15653.13 198
15654.31 192
15655.49 180
15656.68 173
15657.86 199
15659.04 177
15660.22 175
15661.40 167
15662.59 190
15663.77 175
15664.95 183
15666.13 197
15667.32 198
15668.50 172
15669.68 179
15670.86 200
15672.05 180
15673.23 162
15674.41 160
15675.59 185
15676.78 179
15677.96 187
15679.14 146
15680.32 172
15681.51 158
15682.69 189
15683.87 174
15685.06 146
15686.24 153
15687.42 186
15688.61 173
15689.79 145
15690.97 163
15692.16 153
15693.34 183
15694.52 165
15695.71 153
15696.89 154
15698.07 160
15699.26 176
15700.44 175
15701.62 158
15702.81 173
15703.99 181
15705.17 155
15706.36 162
15707.54 146
15708.73 148
15709.91 166
15711.09 186
15712.28 174
15713.46 179
15714.65 174
15715.83 178
15717.02 165
15718.20 169
15719.38 148
15720.57 178
15721.75 169
15722.94 164
15724.12 165
15725.31 164
15726.49 171
15727.68 146
15728.86 170
15730.04 158
15731.23 168
15732.41 178
15733.60 176
15734.78 177
15735.97 171
15737.15 164
15738.34 187
15739.52 175
15740.71 174
15741.89 175
15743.08 172
15744.27 174
15745.45 177
15746.64 186
15747.82 181
15749.01 192
15750.19 203
15751.38 193
15752.56 209
15753.75 202
15754.93 195
15756.12 202
15757.31 204
15758.49 187
15759.68 195
15760.86 189
15762.05 188
15763.24 181
15764.42 184
15765.61 183
15766.79 185
15767.98 167
15769.17 153
15770.35 167
15771.54 193
15772.72 169
15773.91 197
15775.10 205
15776.28 174
15777.47 188
15778.66 193
15779.84 168
15781.03 166
15782.22 200
15783.40 189
15784.59 157
15785.78 183
15786.96 163
15788.15 162
15789.34 169
15790.53 182
15791.71 167
15792.90 165
15794.09 137
15795.27 152
15796.46 155
15797.65 164
15798.84 153
15800.02 152
15801.21 164
15802.40 151
15803.59 145
15804.77 163
15805.96 136
15807.15 144
15808.34 164
15809.52 167
15810.71 147
15811.90 157
15813.09 144
15814.28 146
15815.46 159
15816.65 148
15817.84 158
15819.03 151
15820.22 133
15821.40 148
15822.59 156
15823.78 152
15824.97 159
15826.16 138
15827.35 144
15828.53 156
15829.72 161
15830.91 146
15832.10 152
15833.29 142
15834.48 159
15835.67 150
15836.85 161
15838.04 147
15839.23 149
15840.42 153
15841.61 111
15842.80 137
15843.99 132
15845.18 146
15846.37 143
15847.55 132
15848.74 140
15849.93 145
15851.12 145
15852.31 131
15853.50 155
15854.69 141
15855.88 164
15857.07 163
15858.26 168
15859.45 134
15860.64 154
15861.83 146
15863.02 154
15864.21 148
15865.40 155
15866.59 138
15867.78 159
15868.97 172
15870.16 162
15871.35 149
15872.54 159
15873.73 143
15874.92 152
15876.11 159
15877.30 161
15878.49 154
15879.68 158
15880.87 153
15882.06 133
15883.25 150
15884.44 155
15885.63 145
15886.82 140
15888.01 143
15889.20 158
15890.39 147
15891.59 170
15892.78 157
15893.97 177
15895.16 163
15896.35 169
15897.54 151
15898.73 159
15899.92 140
15901.11 181
15902.30 171
15903.50 171
15904.69 171
15905.88 179
15907.07 185
15908.26 168
15909.45 188
15910.64 170
15911.84 179
15913.03 174
15914.22 192
15915.41 175
15916.60 195
15917.79 190
15918.99 180
15920.18 179
15921.37 189
15922.56 206
15923.75 177
15924.95 181
15926.14 180
15927.33 167
15928.52 178
15929.71 172
15930.91 187
15932.10 182
15933.29 192
15934.48 165
15935.68 170
15936.87 185
15938.06 171
15939.25 188
15940.45 169
15941.64 173
15942.83 158
15944.03 163
15945.22 160
15946.41 161
15947.60 158
15948.80 151
15949.99 165
15951.18 165
15952.38 133
15953.57 132
15954.76 116
15955.96 122
15957.15 129
15958.34 136
15959.54 140
15960.73 118
15961.92 128
15963.12 107
15964.31 114
15965.50 112
15966.70 126
15967.89 130
15969.08 141
15970.28 115
15971.47 106
15972.67 124
15973.86 132
15975.05 125
15976.25 129
15977.44 119
15978.64 98
15979.83 125
15981.02 96
15982.22 105
15983.41 97
15984.61 102
15985.80 110
15987.00 115
15988.19 115
15989.38 87
15990.58 100
15991.77 130
15992.97 131
15994.16 102
15995.36 119
15996.55 106
15997.75 133
15998.94 102
16000.14 111
16001.33 84
16002.53 106
16003.72 100
16004.92 93
16006.11 99
16007.31 100
16008.50 109
16009.70 126
16010.89 98
16012.09 120
16013.28 99
16014.48 92
16015.67 128
16016.87 91
16018.07 101
16019.26 103
16020.46 98
16021.65 101
16022.85 118
16024.04 92
16025.24 116
16026.44 100
16027.63 104
16028.83 98
16030.02 110
16031.22 114
16032.42 98
16033.61 90
16034.81 87
16036.00 100
16037.20 93
16038.40 107
16039.59 96
16040.79 115
16041.99 99
16043.18 104
16044.38 89
16045.58 97
16046.77 106
16047.97 112
16049.17 81
16050.36 89
16051.56 91
16052.76 85
16053.95 97
16055.15 96
16056.35 107
16057.54 108
16058.74 86
16059.94 100
16061.14 86
16062.33 78
16063.53 104
16064.73 88
16065.92 115
16067.12 106
16068.32 106
16069.52 105
16070.71 87
16071.91 92
16073.11 103
16074.31 94
16075.50 78
16076.70 103
16077.90 98
16079.10 104
16080.30 98
16081.49 82
16082.69 91
16083.89 106
16085.09 105
16086.29 97
16087.48 103
16088.68 102
16089.88 85
16091.08 83
16092.28 103
16093.48 86
16094.67 93
16095.87 90
16097.07 107
16098.27 83
16099.47 85
16100.67 93
16101.87 97
16103.06 97
16104.26 86
16105.46 106
16106.66 89
16107.86 89
16109.06 80
16110.26 89
16111.46 87
16112.66 80
16113.86 80
16115.05 74
16116.25 98
16117.45 74
16118.65 90
16119.85 71
16121.05 87
16122.25 82
16123.45 92
16124.65 83
16125.85 78
16127.05 95
16128.25 75
16129.45 72
16130.65 83
16131.85 78
16133.05 76
16134.25 90
16135.45 87
16136.65 88
16137.85 84
16139.05 78
16140.25 90
16141.45 97
16142.65 90
16143.85 89
16145.05 84
16146.25 92
16147.45 86
16148.65 94
16149.85 78
16151.05 71
16152.25 83
16153.45 90
16154.65 94
16155.85 82
16157.05 84
16158.25 78
16159.46 79
16160.66 74
16161.86 89
16163.06 89
16164.26 89
16165.46 95
16166.66 88
16167.86 96
16169.06 94
16170.27 91
16171.47 93
16172.67 89
16173.87 99
16175.07 87
16176.27 94
16177.47 68
16178.67 102
16179.88 90
16181.08 80
16182.28 79
16183.48 76
16184.68 80
16185.89 86
16187.09 97
16188.29 81
16189.49 88
16190.69 91
16191.90 74
16193.10 83
16194.30 81
16195.50 91
16196.70 86
16197.91 79
16199.11 94
16200.31 93
16201.51 74
16202.72 76
16203.92 90
16205.12 86
16206.32 78
16207.53 81
16208.73 79
16209.93 93
16211.13 93
16212.34 81
16213.54 73
16214.74 80
16215.95 90
16217.15 90
16218.35 98
16219.55 92
16220.76 94
16221.96 100
16223.16 82
16224.37 83
16225.57 87
16226.77 115
16227.98 96
16229.18 94
16230.38 85
16231.59 96
16232.79 92
16233.99 84
16235.20 85
16236.40 113
16237.61 106
16238.81 100
16240.01 119
16241.22 107
16242.42 116
16243.63 107
16244.83 95
16246.03 100
16247.24 100
16248.44 103
16249.65 110
16250.85 105
16252.05 93
16253.26 92
16254.46 105
16255.67 107
16256.87 120
16258.08 108
16259.28 90
16260.49 102
16261.69 92
16262.89 86
16264.10 93
16265.30 100
16266.51 82
16267.71 109
16268.92 96
16270.12 92
16271.33 100
16272.53 113
16273.74 120
16274.94 96
16276.15 99
16277.35 101
16278.56 90
16279.77 102
16280.97 102
16282.18 94
16283.38 113
16284.59 110
16285.79 108
16287.00 97
16288.20 104
16289.41 100
16290.61 119
16291.82 106
16293.03 90
16294.23 100
16295.44 105
16296.64 94
16297.85 97
16299.06 119
16300.26 103
16301.47 103
16302.67 91
16303.88 102
16305.09 107
16306.29 99
16307.50 116
16308.71 109
16309.91 107
16311.12 106
16312.33 102
16313.53 117
16314.74 100
16315.95 99
16317.15 94
16318.36 95
16319.57 102
16320.77 81
16321.98 114
16323.19 93
16324.39 93
16325.60 116
16326.81 113
16328.01 81
16329.22 81
16330.43 96
16331.64 96
16332.84 89
16334.05 79
16335.26 86
16336.47 72
16337.67 82
16338.88 95
16340.09 84
16341.30 68
16342.50 80
16343.71 88
16344.92 84
16346.13 64
16347.33 75
16348.54 95
16349.75 80
16350.96 95
16352.17 80
16353.37 93
16354.58 82
16355.79 80
16357.00 70
16358.21 80
16359.41 92
16360.62 86
16361.83 81
16363.04 91
16364.25 78
16365.46 88
16366.67 104
16367.87 89
16369.08 71
16370.29 74
16371.50 76
16372.71 85
16373.92 85
16375.13 83
16376.34 79
16377.54 79
16378.75 82
16379.96 74
16381.17 76
16382.38 67
16383.59 77
16384.80 90
16386.01 66
16387.22 69
16388.43 81
16389.64 89
16390.85 74
16392.05 78
16393.26 70
16394.47 93
16395.68 89
16396.89 85
16398.10 90
16399.31 104
16400.52 84
16401.73 92
16402.94 94
16404.15 85
16405.36 88
16406.57 83
16407.78 101
16408.99 83
16410.20 73
16411.41 68
16412.62 84
16413.83 78
16415.04 93
16416.25 89
16417.46 90
16418.67 84
16419.88 84
16421.10 90
16422.31 79
16423.52 83
16424.73 74
16425.94 85
16427.15 72
16428.36 90
16429.57 86
16430.78 92
16431.99 78
16433.20 90
16434.41 76
16435.63 93
16436.84 84
16438.05 75
16439.26 78
16440.47 85
16441.68 72
16442.89 77
16444.10 83
16445.32 63
16446.53 81
16447.74 76
16448.95 70
16450.16 91
16451.37 90
16452.59 78
16453.80 79
16455.01 86
16456.22 77
16457.43 93
16458.64 83
16459.86 90
16461.07 75
16462.28 84
16463.49 82
16464.70 82
16465.92 81
16467.13 77
16468.34 57
16469.55 79
16470.77 76
16471.98 78
16473.19 66
16474.40 93
16475.62 72
16476.83 78
16478.04 71
16479.25 86
16480.47 88
16481.68 82
16482.89 97
16484.11 74
16485.32 79
16486.53 76
16487.74 77
16488.96 79
16490.17 81
16491.38 71
16492.60 78
16493.81 86
16495.02 75
16496.24 70
16497.45 79
16498.66 80
16499.88 90
16501.09 81
16502.30 72
16503.52 75
16504.73 72
16505.94 87
16507.16 84
16508.37 90
16509.59 88
16510.80 87
16512.01 85
16513.23 69
16514.44 61
16515.66 75
16516.87 73
16518.08 82
16519.30 80
16520.51 67
16521.73 87
16522.94 67
16524.16 77
16525.37 74
16526.58 83
16527.80 78
16529.01 66
16530.23 75
16531.44 82
16532.66 83
16533.87 93
16535.09 90
16536.30 99
16537.52 86
16538.73 98
16539.95 107
16541.16 76
16542.38 83
16543.59 95
16544.81 94
16546.02 81
16547.24 84
16548.45 78
16549.67 77
16550.88 82
16552.10 86
16553.31 78
16554.53 73
16555.74 80
16556.96 101
16558.18 96
16559.39 82
16560.61 92
16561.82 86
16563.04 81
16564.25 84
16565.47 98
16566.69 84
16567.90 82
16569.12 81
16570.33 94
16571.55 96
16572.77 84
16573.98 105
16575.20 83
16576.41 93
16577.63 73
16578.85 93
16580.06 102
16581.28 94
16582.50 78
16583.71 86
16584.93 98
16586.15 95
16587.36 78
16588.58 94
16589.80 82
16591.01 85
16592.23 96
16593.45 90
16594.66 85
16595.88 77
16597.10 103
16598.32 81
16599.53 84
16600.75 80
16601.97 85
16603.18 80
16604.40 74
16605.62 82
16606.84 82
16608.05 80
16609.27 86
16610.49 83
16611.71 86
16612.92 87
16614.14 69
16615.36 81
16616.58 72
16617.79 69
16619.01 64
16620.23 85
16621.45 58
16622.67 68
16623.88 68
16625.10 87
16626.32 85
16627.54 79
16628.76 73
16629.97 81
16631.19 80
16632.41 67
16633.63 71
16634.85 78
16636.07 68
16637.29 64
16638.50 77
16639.72 77
16640.94 92
16642.16 74
16643.38 73
16644.60 67
16645.82 71
16647.03 73
16648.25 66
16649.47 73
16650.69 63
16651.91 64
16653.13 70
16654.35 85
16655.57 89
16656.79 79
16658.01 68
16659.23 74
16660.45 69
16661.66 80
16662.88 74
16664.10 77
16665.32 65
16666.54 71
16667.76 79
16668.98 68
16670.20 68
16671.42 57
16672.64 60
16673.86 69
16675.08 68
16676.30 56
16677.52 69
16678.74 76
16679.96 94
16681.18 67
16682.40 70
16683.62 87
16684.84 80
16686.06 71
16687.28 76
16688.50 66
16689.72 62
16690.94 65
16692.16 59
16693.39 53
16694.61 61
16695.83 55
16697.05 70
16698.27 76
16699.49 67
16700.71 66
16701.93 73
16703.15 80
16704.37 71
16705.59 76
16706.81 67
16708.04 64
16709.26 59
16710.48 63
16711.70 79
16712.92 71
16714.14 86
16715.36 71
16716.58 64
16717.81 63
16719.03 65
16720.25 67
16721.47 70
16722.69 67
16723.91 75
16725.14 64
16726.36 76
16727.58 80
16728.80 71
16730.02 72
16731.24 69
16732.47 78
16733.69 79
16734.91 84
16736.13 74
16737.36 77
16738.58 81
16739.80 64
16741.02 66
16742.24 66
16743.47 81
16744.69 76
16745.91 76
16747.13 69
16748.36 65
16749.58 66
16750.80 74
16752.02 69
16753.25 78
16754.47 65
16755.69 67
16756.92 70
16758.14 64
16759.36 64
16760.59 77
16761.81 57
16763.03 76
16764.25 68
16765.48 85
16766.70 85
16767.92 74
16769.15 69
16770.37 75
16771.59 59
16772.82 72
16774.04 81
16775.27 62
16776.49 79
16777.71 76
16778.94 88
16780.16 95
16781.38 75
16782.61 79
16783.83 74
16785.06 78
16786.28 62
16787.50 67
16788.73 64
16789.95 71
16791.18 63
16792.40 77
16793.62 74
16794.85 56
16796.07 69
16797.30 64
16798.52 57
16799.75 58
16800.97 65
16802.19 80
16803.42 76
16804.64 54
16805.87 75
16807.09 90
16808.32 89
16809.54 69
16810.77 74
16811.99 78
16813.22 72
16814.44 76
16815.67 76
16816.89 68
16818.12 75
16819.34 76
16820.57 68
16821.79 65
16823.02 70
16824.24 84
16825.47 79
16826.70 77
16827.92 73
16829.15 68
16830.37 67
16831.60 66
16832.82 74
16834.05 84
16835.27 76
16836.50 98
16837.73 76
16838.95 75
16840.18 64
16841.40 81
16842.63 79
16843.86 74
16845.08 74
16846.31 82
16847.53 92
16848.76 76
16849.99 77
16851.21 77
16852.44 77
16853.67 82
16854.89 101
16856.12 82
16857.35 81
16858.57 92
16859.80 92
16861.03 93
16862.25 95
16863.48 85
16864.71 78
16865.93 89
16867.16 93
16868.39 70
16869.61 82
16870.84 90
16872.07 92
16873.30 86
16874.52 99
16875.75 92
16876.98 93
16878.20 89
16879.43 112
16880.66 97
16881.89 102
16883.11 99
16884.34 100
16885.57 93
16886.80 88
16888.02 88
16889.25 110
16890.48 86
16891.71 92
16892.94 81
16894.16 90
16895.39 92
16896.62 101
16897.85 104
16899.08 100
16900.30 96
16901.53 86
16902.76 86
16903.99 91
16905.22 66
16906.45 85
16907.67 93
16908.90 90
16910.13 68
16911.36 101
16912.59 97
16913.82 81
16915.04 95
16916.27 84
16917.50 114
16918.73 84
16919.96 98
16921.19 97
16922.42 82
16923.65 76
16924.88 72
16926.10 66
16927.33 88
16928.56 83
16929.79 76
16931.02 70
16932.25 79
16933.48 74
16934.71 78
16935.94 86
16937.17 83
16938.40 88
16939.63 99
16940.86 85
16942.09 74
16943.32 85
16944.55 79
16945.78 70
16947.01 89
16948.24 87
16949.47 92
16950.70 86
16951.93 77
16953.16 79
16954.39 74
16955.62 85
16956.85 93
16958.08 85
16959.31 61
16960.54 83
16961.77 79
16963.00 86
16964.23 83
16965.46 81
16966.69 80
16967.92 73
16969.15 81
16970.38 80
16971.61 84
16972.84 72
16974.07 73
16975.30 68
16976.54 77
16977.77 70
16979.00 75
16980.23 65
16981.46 76
16982.69 83
16983.92 93
16985.15 73
16986.38 72
16987.62 80
16988.85 98
16990.08 61
16991.31 73
16992.54 73
16993.77 85
16995.00 86
16996.24 70
16997.47 80
16998.70 82
16999.93 73
17001.16 70
17002.39 86
17003.63 65
17004.86 70
17006.09 78
17007.32 73
17008.55 65
17009.79 82
17011.02 85
17012.25 71
17013.48 62
17014.72 70
17015.95 70
17017.18 73
17018.41 67
17019.64 76
17020.88 75
17022.11 62
17023.34 95
17024.58 68
17025.81 67
17027.04 71
17028.27 92
17029.51 70
17030.74 77
17031.97 87
17033.21 63
17034.44 75
17035.67 63
17036.90 85
17038.14 79
17039.37 69
17040.60 55
17041.84 75
17043.07 83
17044.30 76
17045.54 65
17046.77 78
17048.00 74
17049.24 92
17050.47 72
17051.70 70
17052.94 83
17054.17 62
17055.41 67
17056.64 78
17057.87 74
17059.11 70
17060.34 72
17061.58 84
17062.81 64
17064.04 67
17065.28 68
17066.51 66
17067.75 69
17068.98 72
17070.21 72
17071.45 72
17072.68 81
17073.92 79
17075.15 80
17076.39 65
17077.62 61
17078.86 64
17080.09 81
17081.33 74
17082.56 74
17083.80 95
17085.03 74
17086.26 68
17087.50 72
17088.73 77
17089.97 60
17091.20 80
17092.44 81
17093.68 68
17094.91 64
17096.15 61
17097.38 80
17098.62 60
17099.85 68
17101.09 71
17102.32 67
17103.56 69
17104.79 74
17106.03 80
17107.26 75
17108.50 66
17109.74 65
17110.97 66
17112.21 81
17113.44 75
17114.68 67
17115.92 65
17117.15 62
17118.39 64
17119.62 70
17120.86 84
17122.10 62
17123.33 58
17124.57 73
17125.80 70
17127.04 75
17128.28 65
17129.51 67
17130.75 60
17131.99 64
17133.22 64
17134.46 58
17135.70 63
17136.93 69
17138.17 65
17139.41 63
17140.64 70
17141.88 67
17143.12 75
17144.35 77
17145.59 71
17146.83 64
17148.07 73
17149.30 79
17150.54 90
17151.78 82
17153.02 60
17154.25 72
17155.49 70
17156.73 70
17157.96 61
17159.20 70
17160.44 62
17161.68 59
17162.92 73
17164.15 75
17165.39 65
17166.63 64
17167.87 56
17169.10 65
17170.34 62
17171.58 65
17172.82 67
17174.06 67
17175.29 56
17176.53 72
17177.77 56
17179.01 60
17180.25 76
17181.49 61
17182.72 58
17183.96 68
17185.20 75
17186.44 64
17187.68 59
17188.92 61
17190.15 64
17191.39 65
17192.63 67
17193.87 63
17195.11 77
17196.35 66
17197.59 55
17198.83 62
17200.07 54
17201.30 62
17202.54 61
17203.78 65
17205.02 66
17206.26 76
17207.50 56
17208.74 66
17209.98 52
17211.22 68
17212.46 59
17213.70 60
17214.94 70
17216.18 68
17217.42 66
17218.66 63
17219.90 69
17221.14 53
17222.38 68
17223.62 63
17224.86 69
17226.10 65
17227.34 69
17228.58 57
17229.82 53
17231.06 63
17232.30 75
17233.54 55
17234.78 52
17236.02 62
17237.26 70
17238.50 59
17239.74 65
17240.98 60
17242.22 59
17243.46 58
17244.70 56
17245.94 65
17247.18 63
17248.42 57
17249.66 56
17250.90 56
17252.14 57
17253.39 53
17254.63 73
17255.87 71
17257.11 55
17258.35 64
17259.59 61
17260.83 68
17262.07 78
17263.31 61
17264.56 64
17265.80 56
17267.04 66
17268.28 47
17269.52 79
17270.76 54
17272.00 58
17273.25 52
17274.49 52
17275.73 71
17276.97 65
17278.21 61
17279.45 68
17280.70 70
17281.94 62
17283.18 57
17284.42 57
17285.66 66
17286.91 55
17288.15 60
17289.39 39
17290.63 49
17291.88 51
17293.12 70
17294.36 54
17295.60 79
17296.85 70
17298.09 54
17299.33 59
17300.57 60
17301.82 57
17303.06 73
17304.30 54
17305.54 69
17306.79 64
17308.03 73
17309.27 65
17310.52 68
17311.76 48
17313.00 51
17314.25 46
17315.49 64
17316.73 53
17317.97 49
17319.22 43
17320.46 58
17321.71 46
17322.95 67
17324.19 46
17325.44 59
17326.68 50
17327.92 53
17329.17 57
17330.41 65
17331.65 50
17332.90 57
17334.14 45
17335.39 60
17336.63 46
17337.87 44
17339.12 69
17340.36 37
17341.61 68
17342.85 57
17344.09 58
17345.34 66
17346.58 71
17347.83 71
17349.07 61
17350.32 66
17351.56 52
17352.80 74
17354.05 61
17355.29 83
17356.54 66
17357.78 61
17359.03 59
17360.27 64
17361.52 53
17362.76 69
17364.01 60
17365.25 56
17366.50 64
17367.74 64
17368.99 63
17370.23 74
17371.48 51
17372.72 61
17373.97 53
17375.21 62
17376.46 54
17377.70 49
17378.95 53
17380.19 62
17381.44 57
17382.69 58
17383.93 76
17385.18 60
17386.42 68
17387.67 55
17388.91 59
17390.16 58
17391.41 63
17392.65 57
17393.90 52
17395.14 60
17396.39 62
17397.64 60
17398.88 48
17400.13 61
17401.37 62
17402.62 59
17403.87 54
17405.11 46
17406.36 57
17407.61 55
17408.85 65
17410.10 52
17411.35 56
17412.59 57
17413.84 68
17415.09 58
17416.33 62
17417.58 60
17418.83 71
17420.07 52
17421.32 58
17422.57 44
17423.82 48
17425.06 46
17426.31 65
17427.56 46
17428.80 67
17430.05 65
17431.30 67
17432.55 64
17433.79 50
17435.04 52
17436.29 55
17437.54 62
17438.78 63
17440.03 51
17441.28 66
17442.53 58
17443.77 55
17445.02 54
17446.27 55
17447.52 61
17448.77 50
17450.01 53
17451.26 51
17452.51 50
17453.76 54
17455.01 58
17456.25 62
17457.50 45
17458.75 57
17460.00 69
17461.25 69
17462.50 50
17463.74 56
17464.99 63
17466.24 65
17467.49 71
17468.74 58
17469.99 60
17471.24 55
17472.49 68
17473.73 63
17474.98 70
17476.23 63
17477.48 61
17478.73 53
17479.98 51
17481.23 60
17482.48 66
17483.73 59
17484.98 52
17486.23 57
17487.47 61
17488.72 62
17489.97 54
17491.22 74
17492.47 64
17493.72 63
17494.97 57
17496.22 79
17497.47 51
17498.72 55
17499.97 57
17501.22 60
17502.47 66
17503.72 62
17504.97 60
17506.22 76
17507.47 71
17508.72 59
17509.97 63
17511.22 64
17512.47 65
17513.72 54
17514.97 66
17516.22 54
17517.47 67
17518.72 70
17519.97 73
17521.22 56
17522.47 72
17523.72 61
17524.98 64
17526.23 65
17527.48 68
17528.73 73
17529.98 60
17531.23 67
17532.48 65
17533.73 70
17534.98 70
17536.23 66
17537.48 71
17538.74 68
17539.99 68
17541.24 75
17542.49 63
17543.74 66
17544.99 70
17546.24 71
17547.50 64
17548.75 62
17550.00 71
17551.25 55
17552.50 55
17553.75 50
17555.01 72
17556.26 65
17557.51 66
17558.76 65
17560.01 65
17561.26 61
17562.52 73
17563.77 50
17565.02 61
17566.27 61
17567.53 73
17568.78 74
17570.03 66
17571.28 76
17572.53 63
17573.79 72
17575.04 71
17576.29 71
17577.54 60
17578.80 54
17580.05 58
17581.30 68
17582.56 68
17583.81 78
17585.06 64
17586.31 74
17587.57 72
17588.82 63
17590.07 73
17591.33 75
17592.58 69
17593.83 67
17595.08 67
17596.34 58
17597.59 60
17598.84 63
17600.10 65
17601.35 59
17602.61 62
17603.86 58
17605.11 72
17606.37 67
17607.62 68
17608.87 71
17610.13 64
17611.38 60
17612.63 58
17613.89 64
17615.14 64
17616.40 72
17617.65 56
17618.90 71
17620.16 69
17621.41 80
17622.67 63
17623.92 79
17625.17 72
17626.43 77
17627.68 62
17628.94 76
17630.19 80
17631.45 82
17632.70 71
17633.96 57
17635.21 66
17636.47 66
17637.72 78
17638.97 56
17640.23 57
17641.48 74
17642.74 81
17643.99 70
17645.25 71
17646.50 62
17647.76 61
17649.01 75
17650.27 61
17651.52 83
17652.78 65
17654.04 67
17655.29 58
17656.55 82
17657.80 58
17659.06 67
17660.31 58
17661.57 61
17662.82 58
17664.08 64
17665.33 63
17666.59 68
17667.85 78
17669.10 57
17670.36 53
17671.61 46
17672.87 67
17674.13 69
17675.38 79
17676.64 55
17677.89 63
17679.15 68
17680.41 56
17681.66 65
17682.92 55
17684.18 56
17685.43 59
17686.69 67
17687.95 64
17689.20 67
17690.46 45
17691.71 71
17692.97 70
17694.23 64
17695.49 51
17696.74 62
17698.00 63
17699.26 67
17700.51 39
17701.77 47
17703.03 73
17704.28 71
17705.54 69
17706.80 52
17708.06 67
17709.31 62
17710.57 65
17711.83 66
17713.08 61
17714.34 70
17715.60 75
17716.86 57
17718.11 66
17719.37 57
17720.63 58
17721.89 68
17723.15 67
17724.40 61
17725.66 59
17726.92 66
17728.18 53
17729.43 64
17730.69 60
17731.95 60
17733.21 74
17734.47 58
17735.73 53
17736.98 47
17738.24 54
17739.50 62
17740.76 66
17742.02 60
17743.28 55
17744.53 54
17745.79 66
17747.05 66
17748.31 64
17749.57 52
17750.83 65
17752.09 54
17753.34 55
17754.60 51
17755.86 66
17757.12 53
17758.38 52
17759.64 59
17760.90 60
17762.16 66
17763.42 53
17764.68 46
17765.94 52
17767.19 59
17768.45 59
17769.71 57
17770.97 57
17772.23 67
17773.49 50
17774.75 55
17776.01 65
17777.27 60
17778.53 51
17779.79 58
17781.05 49
17782.31 61
17783.57 57
17784.83 59
17786.09 63
17787.35 52
17788.61 63
17789.87 54
17791.13 60
17792.39 51
17793.65 67
17794.91 58
17796.17 55
17797.43 65
17798.69 53
17799.95 54
17801.21 49
17802.47 59
17803.73 39
17805.00 54
17806.26 70
17807.52 51
17808.78 62
17810.04 69
17811.30 49
17812.56 61
17813.82 61
17815.08 59
17816.34 59
17817.60 50
17818.87 53
17820.13 56
17821.39 68
17822.65 60
17823.91 51
17825.17 64
17826.43 52
17827.69 58
17828.96 54
17830.22 70
17831.48 75
17832.74 60
17834.00 63
17835.26 63
17836.53 68
17837.79 63
17839.05 40
17840.31 49
17841.57 47
17842.84 50
17844.10 56
17845.36 56
17846.62 52
17847.88 49
17849.15 45
17850.41 60
17851.67 46
17852.93 58
17854.20 50
17855.46 67
17856.72 65
17857.98 57
17859.25 46
17860.51 57
17861.77 56
17863.03 51
17864.30 62
17865.56 61
17866.82 48
17868.09 49
17869.35 49
17870.61 44
17871.87 54
17873.14 54
17874.40 57
17875.66 55
17876.93 69
17878.19 51
17879.45 41
17880.72 55
17881.98 67
17883.24 41
17884.51 58
17885.77 54
17887.03 63
17888.30 65
17889.56 50
17890.83 51
17892.09 53
17893.35 59
17894.62 55
17895.88 40
17897.14 52
17898.41 42
17899.67 65
17900.94 60
17902.20 48
17903.46 59
17904.73 69
17905.99 63
17907.26 55
17908.52 53
17909.79 57
17911.05 62
17912.32 72
17913.58 60
17914.84 44
17916.11 52
17917.37 66
17918.64 65
17919.90 57
17921.17 60
17922.43 69
17923.70 55
17924.96 64
17926.23 45
17927.49 53
17928.76 42
17930.02 50
17931.29 58
17932.55 70
17933.82 50
17935.08 57
17936.35 52
17937.61 52
17938.88 49
17940.14 71
17941.41 47
17942.68 69
17943.94 58
17945.21 67
17946.47 55
17947.74 56
17949.00 47
17950.27 60
17951.54 59
17952.80 48
17954.07 48
17955.33 47
17956.60 59
17957.87 50
17959.13 56
17960.40 55
17961.66 59
17962.93 44
17964.20 59
17965.46 49
17966.73 46
17968.00 46
17969.26 51
17970.53 56
17971.80 50
17973.06 40
17974.33 60
17975.60 59
17976.86 48
17978.13 68
17979.40 48
17980.66 46
17981.93 49
17983.20 49
17984.46 54
17985.73 53
17987.00 66
17988.26 72
17989.53 49
17990.80 38
17992.07 52
17993.33 54
17994.60 56
17995.87 70
17997.14 48
17998.40 49
17999.67 60
18000.94 64
18002.21 54
18003.47 60
18004.74 53
18006.01 38
18007.28 65
18008.55 55
18009.81 48
18011.08 45
18012.35 52
18013.62 45
18014.89 58
18016.15 49
18017.42 51
18018.69 64
18019.96 61
18021.23 53
18022.49 45
18023.76 65
18025.03 49
18026.30 51
18027.57 55
18028.84 57
18030.11 42
18031.37 55
18032.64 51
18033.91 50
18035.18 42
18036.45 50
18037.72 50
18038.99 53
18040.26 60
18041.53 56
18042.79 60
18044.06 51
18045.33 52
18046.60 54
18047.87 57
18049.14 50
18050.41 45
18051.68 46
18052.95 49
18054.22 34
18055.49 43
18056.76 67
18058.03 61
18059.30 44
18060.57 51
18061.84 65
18063.11 64
18064.38 64
18065.65 67
18066.92 54
18068.19 62
18069.46 52
18070.73 46
18072.00 56
18073.27 58
18074.54 50
18075.81 47
18077.08 43
18078.35 64
18079.62 50
18080.89 64
18082.16 46
18083.43 57
18084.70 63
18085.97 46
18087.24 52
18088.51 63
18089.78 53
18091.05 48
18092.32 40
18093.59 52
18094.87 60
18096.14 58
18097.41 58
18098.68 58
18099.95 62
18101.22 58
18102.49 52
18103.76 46
18105.03 53
18106.31 53
18107.58 53
18108.85 56
18110.12 50
18111.39 65
18112.66 73
18113.93 52
18115.21 62
18116.48 60
18117.75 49
18119.02 56
18120.29 54
18121.56 49
18122.84 53
18124.11 59
18125.38 50
18126.65 61
18127.92 56
18129.20 68
18130.47 59
18131.74 54
18133.01 56
18134.29 58
18135.56 66
18136.83 56
18138.10 60
18139.38 63
18140.65 58
18141.92 56
18143.19 60
18144.47 64
18145.74 63
18147.01 47
18148.28 66
18149.56 62
18150.83 54
18152.10 60
18153.38 68
18154.65 48
18155.92 60
18157.19 48
18158.47 67
18159.74 53
18161.01 54
18162.29 63
18163.56 43
18164.83 58
18166.11 51
18167.38 47
18168.65 57
18169.93 56
18171.20 71
18172.48 53
18173.75 55
18175.02 46
18176.30 64
18177.57 60
18178.84 71
18180.12 53
18181.39 58
18182.67 48
18183.94 49
18185.21 62
18186.49 55
18187.76 53
18189.04 52
18190.31 59
18191.59 49
18192.86 58
18194.13 57
18195.41 53
18196.68 63
18197.96 56
18199.23 50
18200.51 50
18201.78 49
18203.06 63
18204.33 54
18205.61 57
18206.88 57
18208.16 48
18209.43 48
18210.71 38
18211.98 52
18213.26 50
18214.53 51
18215.81 51
18217.08 52
18218.36 49
18219.63 46
18220.91 41
18222.18 38
18223.46 43
18224.73 54
18226.01 64
18227.28 68
18228.56 49
18229.84 53
18231.11 61
18232.39 59
18233.66 43
18234.94 55
18236.21 53
18237.49 68
18238.77 50
18240.04 47
18241.32 58
18242.59 53
18243.87 50
18245.15 61
18246.42 69
18247.70 49
18248.98 53
18250.25 63
18251.53 58
18252.81 61
18254.08 53
18255.36 51
18256.63 65
18257.91 48
18259.19 45
18260.46 61
18261.74 68
18263.02 48
18264.30 56
18265.57 47
18266.85 67
18268.13 50
18269.40 57
18270.68 60
18271.96 56
18273.23 57
18274.51 57
18275.79 67
18277.07 55
18278.34 55
18279.62 61
18280.90 56
18282.18 54
18283.45 53
18284.73 53
18286.01 52
18287.29 62
18288.56 50
18289.84 51
18291.12 70
18292.40 54
18293.68 61
18294.95 63
18296.23 59
18297.51 58
18298.79 59
18300.07 49
18301.34 45
18302.62 47
18303.90 57
18305.18 59
18306.46 49
18307.74 58
18309.01 38
18310.29 40
18311.57 56
18312.85 62
18314.13 56
18315.41 40
18316.69 55
18317.96 55
18319.24 45
18320.52 57
18321.80 60
18323.08 55
18324.36 59
18325.64 67
18326.92 54
18328.20 56
18329.47 51
18330.75 54
18332.03 49
18333.31 58
18334.59 50
18335.87 45
18337.15 63
18338.43 52
18339.71 50
18340.99 53
18342.27 51
18343.55 59
18344.83 62
18346.11 43
18347.39 45
18348.67 53
18349.95 54
18351.23 47
18352.51 52
18353.79 58
18355.07 53
18356.35 45
18357.63 56
18358.91 50
18360.19 61
18361.47 47
18362.75 51
18364.03 28
18365.31 63
18366.59 50
18367.87 61
18369.15 52
18370.43 47
18371.71 46
18372.99 54
18374.27 43
18375.55 50
18376.83 56
18378.12 48
18379.40 74
18380.68 51
18381.96 44
18383.24 51
18384.52 56
18385.80 54
18387.08 43
18388.36 52
18389.65 47
18390.93 50
18392.21 51
18393.49 52
18394.77 64
18396.05 54
18397.33 60
18398.62 56
18399.90 41
18401.18 45
18402.46 57
18403.74 50
18405.02 57
18406.31 58
18407.59 52
18408.87 52
18410.15 54
18411.43 54
18412.72 57
18414.00 44
18415.28 58
18416.56 59
18417.84 50
18419.13 49
18420.41 54
18421.69 53
18422.97 57
18424.26 34
18425.54 51
18426.82 50
18428.10 50
18429.39 67
18430.67 56
18431.95 46
18433.23 47
18434.52 52
18435.80 53
18437.08 54
18438.37 54
18439.65 56
18440.93 47
18442.22 50
18443.50 63
18444.78 55
18446.06 48
18447.35 70
18448.63 66
18449.91 68
18451.20 56
18452.48 51
18453.76 53
18455.05 58
18456.33 72
18457.62 58
18458.90 63
18460.18 40
18461.47 64
18462.75 63
18464.03 57
18465.32 55
18466.60 40
18467.89 44
18469.17 69
18470.45 79
18471.74 62
18473.02 62
18474.31 51
18475.59 55
18476.88 52
18478.16 43
18479.44 58
18480.73 63
18482.01 39
18483.30 51
18484.58 59
18485.87 60
18487.15 53
18488.44 63
18489.72 72
18491.01 52
18492.29 52
18493.58 56
18494.86 51
18496.15 57
18497.43 71
18498.72 58
18500.00 63
18501.29 61
18502.57 70
18503.86 68
18505.14 60
18506.43 54
18507.71 57
18509.00 64
18510.28 62
18511.57 57
18512.85 66
18514.14 61
18515.42 52
18516.71 64
18518.00 62
18519.28 73
18520.57 63
18521.85 63
18523.14 63
18524.43 57
18525.71 60
18527.00 51
18528.28 64
18529.57 62
18530.86 46
18532.14 53
18533.43 40
18534.71 54
18536.00 57
18537.29 63
18538.57 63
18539.86 58
18541.15 59
18542.43 72
18543.72 64
18545.01 58
18546.29 58
18547.58 39
18548.87 46
18550.15 61
18551.44 61
18552.73 49
18554.01 49
18555.30 70
18556.59 56
18557.88 52
18559.16 54
18560.45 57
18561.74 46
18563.02 56
18564.31 51
18565.60 55
18566.89 52
18568.17 56
18569.46 52
18570.75 63
18572.04 62
18573.32 63
18574.61 46
18575.90 51
18577.19 52
18578.48 52
18579.76 45
18581.05 45
18582.34 49
18583.63 60
18584.92 69
18586.20 42
18587.49 51
18588.78 64
18590.07 49
18591.36 57
18592.64 58
18593.93 51
18595.22 60
18596.51 63
18597.80 51
18599.09 46
18600.38 49
18601.66 71
18602.95 62
18604.24 65
18605.53 42
18606.82 57
18608.11 62
18609.40 56
18610.69 68
18611.98 60
18613.26 78
18614.55 49
18615.84 57
18617.13 59
18618.42 51
18619.71 56
18621.00 49
18622.29 48
18623.58 60
18624.87 52
18626.16 49
18627.45 52
18628.74 52
18630.03 47
18631.32 63
18632.61 58
18633.89 56
18635.18 51
18636.47 53
18637.76 49
18639.05 58
18640.34 50
18641.63 52
18642.92 58
18644.21 43
18645.50 66
18646.79 57
18648.09 53
18649.38 37
18650.67 56
18651.96 59
18653.25 54
18654.54 48
18655.83 51
18657.12 49
18658.41 48
18659.70 50
18660.99 51
18662.28 55
18663.57 51
18664.86 59
18666.15 55
18667.44 56
18668.74 46
18670.03 64
18671.32 48
18672.61 53
18673.90 59
18675.19 59
18676.48 60
18677.77 62
18679.06 59
18680.36 47
18681.65 41
18682.94 45
18684.23 45
18685.52 44
18686.81 51
18688.11 43
18689.40 53
18690.69 51
18691.98 59
18693.27 57
18694.56 45
18695.86 41
18697.15 58
18698.44 49
18699.73 53
18701.02 49
18702.32 39
18703.61 49
18704.90 55
18706.19 49
18707.48 45
18708.78 43
18710.07 36
18711.36 56
18712.65 52
18713.95 55
18715.24 41
18716.53 58
18717.83 52
18719.12 66
18720.41 48
18721.70 61
18723.00 53
18724.29 44
18725.58 57
18726.87 43
18728.17 54
18729.46 48
18730.75 43
18732.05 61
18733.34 53
18734.63 46
18735.93 61
18737.22 57
18738.51 51
18739.81 44
18741.10 43
18742.39 50
18743.69 59
18744.98 60
18746.27 68
18747.57 48
18748.86 46
18750.16 46
18751.45 60
18752.74 56
18754.04 42
18755.33 61
18756.63 52
18757.92 48
18759.21 60
18760.51 48
18761.80 48
18763.10 47
18764.39 45
18765.69 55
18766.98 59
18768.27 40
18769.57 47
18770.86 54
18772.16 51
18773.45 50
18774.75 57
18776.04 51
18777.34 55
18778.63 46
18779.93 58
18781.22 43
18782.52 51
18783.81 55
18785.11 51
18786.40 56
18787.70 45
18788.99 54
18790.29 55
18791.58 53
18792.88 49
18794.17 50
18795.47 63
18796.76 56
18798.06 46
18799.35 48
18800.65 40
18801.94 54
18803.24 43
18804.54 57
18805.83 60
18807.13 53
18808.42 60
18809.72 44
18811.01 48
18812.31 46
18813.61 56
18814.90 48
18816.20 42
18817.49 47
18818.79 57
18820.09 56
18821.38 49
18822.68 48
18823.98 54
18825.27 63
18826.57 52
18827.87 52
18829.16 62
18830.46 48
18831.75 43
18833.05 48
18834.35 50
18835.64 49
18836.94 42
18838.24 60
18839.54 36
18840.83 45
18842.13 66
18843.43 48
18844.72 51
18846.02 57
18847.32 61
18848.61 59
18849.91 66
18851.21 42
18852.51 49
18853.80 62
18855.10 50
18856.40 48
18857.70 47
18858.99 64
18860.29 44
18861.59 66
18862.89 49
18864.18 49
18865.48 54
18866.78 53
18868.08 63
18869.38 55
18870.67 52
18871.97 55
18873.27 56
18874.57 53
18875.87 56
18877.16 55
18878.46 48
18879.76 48
18881.06 54
18882.36 50
18883.66 53
18884.95 57
18886.25 52
18887.55 38
18888.85 56
18890.15 48
18891.45 53
18892.75 51
18894.04 54
18895.34 71
18896.64 68
18897.94 51
18899.24 49
18900.54 74
18901.84 60
18903.14 48
18904.44 41
18905.74 58
18907.03 53
18908.33 62
18909.63 57
18910.93 55
18912.23 50
18913.53 53
18914.83 57
18916.13 60
18917.43 51
18918.73 50
18920.03 61
18921.33 43
18922.63 56
18923.93 59
18925.23 61
18926.53 39
18927.83 59
18929.13 52
18930.43 61
18931.73 53
18933.03 51
18934.33 42
18935.63 49
18936.93 53
18938.23 52
18939.53 62
18940.83 50
18942.13 46
18943.43 54
18944.73 51
18946.03 49
18947.33 57
18948.63 49
18949.93 45
18951.23 58
18952.53 50
18953.84 61
18955.14 43
18956.44 36
18957.74 45
18959.04 61
18960.34 51
18961.64 49
18962.94 52
18964.24 43
18965.54 48
18966.85 53
18968.15 50
18969.45 56
18970.75 41
18972.05 51
18973.35 60
18974.65 59
18975.96 44
18977.26 50
18978.56 55
18979.86 50
18981.16 56
18982.46 40
18983.77 56
18985.07 68
18986.37 71
18987.67 62
18988.97 75
18990.28 46
18991.58 65
18992.88 59
18994.18 68
18995.49 51
18996.79 42
18998.09 47
18999.39 57
19000.69 47
19002.00 33
19003.30 49
19004.60 47
19005.90 61
19007.21 49
19008.51 53
19009.81 52
19011.12 58
19012.42 55
19013.72 53
19015.02 42
19016.33 48
19017.63 60
19018.93 54
19020.24 45
19021.54 51
19022.84 47
19024.15 53
19025.45 54
19026.75 61
19028.06 40
19029.36 44
19030.66 61
19031.97 53
19033.27 50
19034.57 49
19035.88 63
19037.18 45
19038.48 35
19039.79 36
19041.09 50
19042.40 47
19043.70 46
19045.00 61
19046.31 58
19047.61 50
19048.92 42
19050.22 59
19051.52 58
19052.83 42
19054.13 41
19055.44 60
19056.74 46
19058.05 54
19059.35 56
19060.65 58
19061.96 57
19063.26 48
19064.57 42
19065.87 51
19067.18 67
19068.48 59
19069.79 47
19071.09 46
19072.40 51
19073.70 55
19075.01 64
19076.31 57
19077.62 45
19078.92 62
19080.23 54
19081.53 56
19082.84 46
19084.14 35
19085.45 57
19086.75 59
19088.06 50
19089.36 52
19090.67 50
19091.98 58
19093.28 59
19094.59 54
19095.89 49
19097.20 53
19098.50 58
19099.81 47
19101.12 45
19102.42 52
19103.73 53
19105.03 47
19106.34 62
19107.65 48
19108.95 44
19110.26 49
19111.56 55
19112.87 44
19114.18 46
19115.48 43
19116.79 61
19118.10 49
19119.40 61
19120.71 42
19122.02 59
19123.32 86
19124.63 59
19125.94 58
19127.24 49
19128.55 55
19129.86 50
19131.16 56
19132.47 56
19133.78 57
19135.08 41
19136.39 72
19137.70 43
19139.01 51
19140.31 40
19141.62 64
19142.93 64
19144.23 45
19145.54 55
19146.85 53
19148.16 47
19149.46 57
19150.77 66
19152.08 51
19153.39 62
19154.69 51
19156.00 53
19157.31 46
19158.62 47
19159.93 48
19161.23 55
19162.54 46
19163.85 56
19165.16 46
19166.47 48
19167.77 46
19169.08 42
19170.39 49
19171.70 51
19173.01 57
19174.32 50
19175.62 47
19176.93 45
19178.24 48
19179.55 49
19180.86 48
19182.17 48
19183.48 44
19184.78 59
19186.09 49
19187.40 52
19188.71 37
19190.02 36
19191.33 53
19192.64 51
19193.95 54
19195.26 47
19196.56 45
19197.87 46
19199.18 55
19200.49 50
19201.80 51
19203.11 50
19204.42 54
19205.73 57
19207.04 53
19208.35 36
19209.66 49
19210.97 42
19212.28 27
19213.59 46
19214.90 57
19216.21 62
19217.52 44
19218.83 42
19220.14 56
19221.45 40
19222.76 50
19224.07 47
19225.38 49
19226.69 52
19228.00 45
19229.31 45
19230.62 52
19231.93 56
19233.24 43
19234.55 43
19235.86 42
19237.17 50
19238.48 41
19239.79 53
19241.10 53
19242.41 37
19243.72 52
19245.03 46
19246.35 57
19247.66 44
19248.97 39
19250.28 38
19251.59 44
19252.90 45
19254.21 48
19255.52 39
19256.83 45
19258.14 45
19259.46 59
19260.77 51
19262.08 50
19263.39 49
19264.70 47
19266.01 42
19267.32 39
19268.64 53
19269.95 51
19271.26 41
19272.57 46
19273.88 47
19275.20 43
19276.51 48
19277.82 36
19279.13 53
19280.44 36
19281.75 52
19283.07 59
19284.38 44
19285.69 43
19287.00 51
19288.32 61
19289.63 57
19290.94 45
19292.25 46
19293.57 64
19294.88 66
19296.19 43
19297.50 50
19298.82 51
19300.13 62
19301.44 57
19302.75 57
19304.07 45
19305.38 39
19306.69 56
19308.01 66
19309.32 43
19310.63 46
19311.94 53
19313.26 65
19314.57 48
19315.88 37
19317.20 53
19318.51 58
19319.82 47
19321.14 51
19322.45 56
19323.76 46
19325.08 45
19326.39 53
19327.70 46
19329.02 43
19330.33 48
19331.65 45
19332.96 49
19334.27 43
19335.59 40
19336.90 44
19338.22 57
19339.53 54
19340.84 49
19342.16 42
19343.47 47
19344.79 48
19346.10 54
19347.41 47
19348.73 54
19350.04 49
19351.36 64
19352.67 46
19353.99 49
19355.30 55
19356.62 59
19357.93 50
19359.25 58
19360.56 42
19361.87 54
19363.19 57
19364.50 37
19365.82 50
19367.13 39
19368.45 44
19369.76 48
19371.08 45
19372.39 44
19373.71 40
19375.02 51
19376.34 67
19377.66 63
19378.97 52
19380.29 54
19381.60 56
19382.92 58
19384.23 50
19385.55 58
19386.86 42
19388.18 54
19389.50 50
19390.81 44
19392.13 52
19393.44 46
19394.76 44
19396.07 51
19397.39 46
19398.71 42
19400.02 49
19401.34 53
19402.65 41
19403.97 46
19405.29 59
19406.60 59
19407.92 49
19409.24 36
19410.55 54
19411.87 52
19413.19 53
19414.50 48
19415.82 49
19417.14 52
19418.45 47
19419.77 49
19421.09 43
19422.40 54
19423.72 44
19425.04 49
19426.35 46
19427.67 41
19428.99 50
19430.30 38
19431.62 54
19432.94 60
19434.26 45
19435.57 43
19436.89 44
19438.21 29
19439.53 40
19440.84 49
19442.16 58
19443.48 48
19444.80 54
19446.11 46
19447.43 46
19448.75 51
19450.07 49
19451.38 62
19452.70 54
19454.02 53
19455.34 55
19456.66 47
19457.97 50
19459.29 46
19460.61 52
19461.93 62
19463.25 49
19464.57 47
19465.88 46
19467.20 55
19468.52 46
19469.84 59
19471.16 49
19472.48 40
19473.79 55
19475.11 44
19476.43 41
19477.75 44
19479.07 44
19480.39 42
19481.71 55
19483.03 38
19484.34 46
19485.66 60
19486.98 53
19488.30 60
19489.62 43
19490.94 46
19492.26 51
19493.58 42
19494.90 59
19496.22 52
19497.54 42
19498.86 40
19500.18 55
19501.50 49
19502.81 39
19504.13 55
19505.45 53
19506.77 58
19508.09 54
19509.41 48
19510.73 43
19512.05 53
19513.37 51
19514.69 60
19516.01 56
19517.33 63
19518.65 57
19519.97 52
19521.29 48
19522.61 39
19523.93 51
19525.25 55
19526.57 52
19527.89 43
19529.22 53
19530.54 51
19531.86 53
19533.18 49
19534.50 43
19535.82 59
19537.14 49
19538.46 58
19539.78 67
19541.10 50
19542.42 49
19543.74 51
19545.06 49
19546.39 42
19547.71 41
19549.03 53
19550.35 47
19551.67 51
19552.99 50
19554.31 43
19555.63 48
19556.96 57
19558.28 44
19559.60 49
19560.92 48
19562.24 43
19563.56 50
19564.88 58
19566.21 42
19567.53 49
19568.85 46
19570.17 46
19571.49 38
19572.82 41
19574.14 64
19575.46 58
19576.78 61
19578.10 48
19579.43 41
19580.75 39
19582.07 56
19583.39 52
19584.72 54
19586.04 43
19587.36 40
19588.68 56
19590.01 45
19591.33 49
19592.65 45
19593.97 60
19595.30 57
19596.62 43
19597.94 50
19599.26 47
19600.59 65
19601.91 50
19603.23 48
19604.56 51
19605.88 47
19607.20 42
19608.53 36
19609.85 41
19611.17 43
19612.49 49
19613.82 48
19615.14 51
19616.47 48
19617.79 50
19619.11 50
19620.44 49
19621.76 41
19623.08 59
19624.41 47
19625.73 46
19627.05 52
19628.38 58
19629.70 44
19631.03 54
19632.35 48
19633.67 64
19635.00 62
19636.32 60
19637.65 51
19638.97 47
19640.29 55
19641.62 49
19642.94 52
19644.27 62
19645.59 42
19646.92 47
19648.24 57
19649.57 53
19650.89 57
19652.21 46
19653.54 58
19654.86 38
19656.19 58
19657.51 55
19658.84 57
19660.16 57
19661.49 46
19662.81 44
19664.14 57
19665.46 52
19666.79 59
19668.11 61
19669.44 49
19670.76 54
19672.09 55
19673.41 55
19674.74 58
19676.07 56
19677.39 51
19678.72 61
19680.04 52
19681.37 56
19682.69 47
19684.02 63
19685.34 44
19686.67 55
19688.00 66
19689.32 54
19690.65 45
19691.97 49
19693.30 56
19694.63 52
19695.95 63
19697.28 64
19698.60 53
19699.93 58
19701.26 51
19702.58 62
19703.91 56
19705.24 44
19706.56 36
19707.89 53
19709.22 40
19710.54 61
19711.87 53
19713.20 57
19714.52 55
19715.85 58
19717.18 65
19718.50 47
19719.83 51
19721.16 58
19722.48 60
19723.81 61
19725.14 49
19726.47 44
19727.79 45
19729.12 51
19730.45 48
19731.77 45
19733.10 47
19734.43 53
19735.76 53
19737.08 55
19738.41 53
19739.74 44
19741.07 48
19742.39 50
19743.72 50
19745.05 50
19746.38 43
19747.71 49
19749.03 45
19750.36 43
19751.69 46
19753.02 72
19754.35 55
19755.67 56
19757.00 50
19758.33 40
19759.66 40
19760.99 47
19762.31 41
19763.64 39
19764.97 53
19766.30 43
19767.63 42
19768.96 62
19770.29 45
19771.61 54
19772.94 52
19774.27 39
19775.60 42
19776.93 40
19778.26 54
19779.59 41
19780.92 39
19782.25 49
19783.57 54
19784.90 46
19786.23 50
19787.56 47
19788.89 46
19790.22 51
19791.55 47
19792.88 69
19794.21 46
19795.54 55
19796.87 43
19798.20 44
19799.53 52
19800.86 52
19802.19 56
19803.52 46
19804.85 51
19806.18 47
19807.50 52
19808.83 41
19810.16 47
19811.49 46
19812.82 57
19814.15 49
19815.49 48
19816.82 40
19818.15 52
19819.48 44
19820.81 48
19822.14 44
19823.47 54
19824.80 49
19826.13 55
19827.46 46
19828.79 51
19830.12 42
19831.45 46
19832.78 36
19834.11 50
19835.44 68
19836.77 58
19838.10 71
19839.44 44
19840.77 42
19842.10 56
19843.43 53
19844.76 44
19846.09 48
19847.42 58
19848.75 69
19850.08 62
19851.42 46
19852.75 53
19854.08 51
19855.41 53
19856.74 57
19858.07 58
19859.40 53
19860.74 42
19862.07 46
19863.40 48
19864.73 58
19866.06 46
19867.40 55
19868.73 49
19870.06 48
19871.39 47
19872.72 57
19874.06 56
19875.39 65
19876.72 54
19878.05 55
19879.38 49
19880.72 52
19882.05 34
19883.38 43
19884.71 53
19886.05 52
19887.38 39
19888.71 49
19890.04 54
19891.38 50
19892.71 48
19894.04 40
19895.38 59
19896.71 56
19898.04 54
19899.37 46
19900.71 51
19902.04 44
19903.37 46
19904.71 57
19906.04 63
19907.37 58
19908.71 62
19910.04 56
19911.37 49
19912.71 57
19914.04 60
19915.37 75
19916.71 64
19918.04 53
19919.37 48
19920.71 66
19922.04 50
19923.37 66
19924.71 47
19926.04 57
19927.38 54
19928.71 46
19930.04 57
19931.38 51
19932.71 48
19934.05 45
19935.38 56
19936.71 54
19938.05 63
19939.38 44
19940.72 60
19942.05 47
19943.39 45
19944.72 56
19946.06 49
19947.39 47
19948.72 56
19950.06 58
19951.39 52
19952.73 54
19954.06 48
19955.40 63
19956.73 54
19958.07 57
19959.40 54
19960.74 42
19962.07 37
19963.41 56
19964.74 46
19966.08 57
19967.41 52
19968.75 53
19970.08 62
19971.42 57
19972.76 53
19974.09 56
19975.43 49
19976.76 51
19978.10 48
19979.43 50
19980.77 41
19982.10 39
19983.44 73
19984.78 56
19986.11 48
19987.45 51
19988.78 50
19990.12 49
19991.46 63
19992.79 48
19994.13 53
19995.46 53
19996.80 43
19998.14 57
19999.47 40
20000.81 41
20002.15 44
20003.48 51
20004.82 44
20006.16 44
20007.49 53
20008.83 58
20010.17 57
20011.50 50
20012.84 59
20014.18 62
20015.51 55
20016.85 57
20018.19 61
20019.52 50
20020.86 55
20022.20 39
20023.53 56
20024.87 56
20026.21 60
20027.55 40
20028.88 50
20030.22 53
20031.56 45
20032.90 37
20034.23 43
20035.57 48
20036.91 59
20038.25 61
20039.58 59
20040.92 55
20042.26 45
20043.60 48
20044.93 48
20046.27 46
20047.61 57
20048.95 59
20050.29 50
20051.62 44
20052.96 36
20054.30 46
20055.64 56
20056.98 58
20058.32 50
20059.65 51
20060.99 49
20062.33 49
20063.67 74
20065.01 58
20066.35 51
20067.68 54
20069.02 50
20070.36 41
20071.70 56
20073.04 58
20074.38 55
20075.72 50
20077.06 49
20078.40 70
20079.73 46
20081.07 52
20082.41 50
20083.75 43
20085.09 56
20086.43 59
20087.77 61
20089.11 63
20090.45 50
20091.79 48
20093.13 55
20094.47 63
20095.81 50
20097.15 55
20098.48 62
20099.82 53
20101.16 52
20102.50 57
20103.84 59
20105.18 61
20106.52 61
20107.86 50
20109.20 55
20110.54 48
20111.88 42
20113.22 60
20114.56 63
20115.90 45
20117.24 39
20118.58 60
20119.93 56
20121.27 53
20122.61 54
20123.95 46
20125.29 49
20126.63 46
20127.97 45
20129.31 50
20130.65 49
20131.99 41
20133.33 41
20134.67 47
20136.01 37
